# Supplementary material for: Novel Methods for Surface EMG Analysis and Exploration Based on Multi-Modal Gaussian Mixture Models
Source: PLoS One. 2016 Jun 30;11(6):e0157239. doi: 10.1371/journal.pone.0157239 (PMC4928879; doi:10.1371/journal.pone.0157239)
Supplement: S1 File — (ZIP) [file pone.0157239.s001.zip]

Archive with 85 entries (84 files):
- Haf_horses_trot_data/
- Haf_horses_trot_data/Haf_h01_t1_emg.anc
- Haf_horses_trot_data/Haf_h01_t1_kin.trc
- Haf_horses_trot_data/Haf_h01_t2_emg.anc
- Haf_horses_trot_data/Haf_h01_t2_kin.trc
- Haf_horses_trot_data/Haf_h01_t3_emg.anc
- Haf_horses_trot_data/Haf_h01_t3_kin.trc
- Haf_horses_trot_data/Haf_h02_t1_emg.anc
- Haf_horses_trot_data/Haf_h02_t1_kin.trc
- Haf_horses_trot_data/Haf_h02_t2_emg.anc
- Haf_horses_trot_data/Haf_h02_t2_kin.trc
- Haf_horses_trot_data/Haf_h02_t3_emg.anc
- Haf_horses_trot_data/Haf_h02_t3_kin.trc
- Haf_horses_trot_data/Haf_h03_t1_emg.anc
- Haf_horses_trot_data/Haf_h03_t1_kin.trc
- Haf_horses_trot_data/Haf_h03_t2_emg.anc
- Haf_horses_trot_data/Haf_h03_t2_kin.trc
- Haf_horses_trot_data/Haf_h03_t3_emg.anc
- Haf_horses_trot_data/Haf_h03_t3_kin.trc
- Haf_horses_trot_data/Haf_h04_t1_emg.anc
- Haf_horses_trot_data/Haf_h04_t1_kin.trc
- Haf_horses_trot_data/Haf_h04_t2_emg.anc
- Haf_horses_trot_data/Haf_h04_t2_kin.trc
- Haf_horses_trot_data/Haf_h04_t3_emg.anc
- Haf_horses_trot_data/Haf_h04_t3_kin.trc
- Haf_horses_trot_data/Haf_h05_t1_emg.anc
- Haf_horses_trot_data/Haf_h05_t1_kin.trc
- Haf_horses_trot_data/Haf_h05_t2_emg.anc
- Haf_horses_trot_data/Haf_h05_t2_kin.trc
- Haf_horses_trot_data/Haf_h05_t3_emg.anc
- Haf_horses_trot_data/Haf_h05_t3_kin.trc
- Haf_horses_trot_data/Haf_h06_t1_emg.anc
- Haf_horses_trot_data/Haf_h06_t1_kin.trc
- Haf_horses_trot_data/Haf_h06_t2_emg.anc
- Haf_horses_trot_data/Haf_h06_t2_kin.trc
- Haf_horses_trot_data/Haf_h06_t3_emg.anc
- Haf_horses_trot_data/Haf_h06_t3_kin.trc
- Haf_horses_trot_data/Haf_h07_t1_emg.anc
- Haf_horses_trot_data/Haf_h07_t1_kin.trc
- Haf_horses_trot_data/Haf_h07_t2_emg.anc
- Haf_horses_trot_data/Haf_h07_t2_kin.trc
- Haf_horses_trot_data/Haf_h07_t3_emg.anc
- Haf_horses_trot_data/Haf_h07_t3_kin.trc
- Haf_horses_trot_data/Haf_h08_t1_emg.anc
- Haf_horses_trot_data/Haf_h08_t1_kin.trc
- Haf_horses_trot_data/Haf_h08_t2_emg.anc
- Haf_horses_trot_data/Haf_h08_t2_kin.trc
- Haf_horses_trot_data/Haf_h08_t3_emg.anc
- Haf_horses_trot_data/Haf_h08_t3_kin.trc
- Haf_horses_trot_data/Haf_h09_t1_emg.anc
- Haf_horses_trot_data/Haf_h09_t1_kin.trc
- Haf_horses_trot_data/Haf_h09_t2_emg.anc
- Haf_horses_trot_data/Haf_h09_t2_kin.trc
- Haf_horses_trot_data/Haf_h09_t3_emg.anc
- Haf_horses_trot_data/Haf_h09_t3_kin.trc
- Haf_horses_trot_data/Haf_h10_t1_emg.anc
- Haf_horses_trot_data/Haf_h10_t1_kin.trc
- Haf_horses_trot_data/Haf_h10_t2_emg.anc
- Haf_horses_trot_data/Haf_h10_t2_kin.trc
- Haf_horses_trot_data/Haf_h10_t3_emg.anc
- Haf_horses_trot_data/Haf_h10_t3_kin.trc
- Haf_horses_trot_data/Haf_h11_t1_emg.anc
- Haf_horses_trot_data/Haf_h11_t1_kin.trc
- Haf_horses_trot_data/Haf_h11_t2_emg.anc
- Haf_horses_trot_data/Haf_h11_t2_kin.trc
- Haf_horses_trot_data/Haf_h11_t3_emg.anc
- Haf_horses_trot_data/Haf_h11_t3_kin.trc
- Haf_horses_trot_data/Haf_h12_t1_emg.anc
- Haf_horses_trot_data/Haf_h12_t1_kin.trc
- Haf_horses_trot_data/Haf_h12_t2_emg.anc
- Haf_horses_trot_data/Haf_h12_t2_kintrc
- Haf_horses_trot_data/Haf_h12_t3_emg.anc
- Haf_horses_trot_data/Haf_h12_t3_kin.trc
- Haf_horses_trot_data/Haf_h13_t1_emg.anc
- Haf_horses_trot_data/Haf_h13_t1_kin.trc
- Haf_horses_trot_data/Haf_h13_t2_emg.anc
- Haf_horses_trot_data/Haf_h13_t2_kin.trc
- Haf_horses_trot_data/Haf_h13_t3_emg.anc
- Haf_horses_trot_data/Haf_h13_t3_kin.trc
- Haf_horses_trot_data/Haf_h14_t1_emg.anc
- Haf_horses_trot_data/Haf_h14_t1_kin.trc
- Haf_horses_trot_data/Haf_h14_t2_emg.anc
- Haf_horses_trot_data/Haf_h14_t2_kin.trc
- Haf_horses_trot_data/Haf_h14_t3_emg.anc
- Haf_horses_trot_data/Haf_h14_t3_kin.trc
