# Supplementary material for: Novel Methods for Surface EMG Analysis and Exploration Based on Multi-Modal Gaussian Mixture Models
Source: PLoS One. 2016 Jun 30;11(6):e0157239. doi: 10.1371/journal.pone.0157239 (PMC4928879; doi:10.1371/journal.pone.0157239)
Supplement: S1 File — (ZIP) [file pone.0157239.s001.zip › Haf_horses_trot_data/Haf_h01_t1_emg.anc]

File_Type:	Analog R/C ASCII	Generation#:	2
Board_Type:	NI USB-6225	Polarity:	Bipolar
Trial_Name:	Caorlet	Trial#:	1	Duration(Sec.):	9.999166	#Channels:	64
BitDepth:	16	PreciseRate:	1200.000000
Name	LDL	acc1x	acc1y	acc1z	GM1L	acc2x	acc2y	acc2z	GM2L	acc3x	acc3y	acc3z	GM3L	acc4x	acc4y	acc4z	LDR	acc5x	acc5y	acc5z	GM1R	acc6x	acc6y	acc6z	GM2R	acc7x	acc7y	acc7z	GM3R	acc8x	acc8y	acc8z	BLDL	acc9x	acc9y	acc9z	BGM1L	acc10x	acc10y	acc10z	BGM2L	acc11x	acc11y	acc11z	BGM3L	acc12x	acc12y	acc12z	BLDR
Rate	1200	1200	1200	1200	1200	1200	1200	1200	1200	1200	1200	1200	1200	1200	1200	1200	1200	1200	1200	1200	1200	1200	1200	1200	1200	1200	1200	1200	1200	1200	1200	1200	1200	1200	1200	1200	1200	1200	1200	1200	1200	1200	1200	1200	1200	1200	1200	1200	1200
Range	5000	5000	5000	5000	5000	5000	5000	5000	5000	5000	5000	5000	5000	5000	5000	5000	5000	5000	5000	5000	5000	5000	5000	5000	5000	5000	5000	5000	5000	5000	5000	5000	5000	5000	5000	5000	5000	5000	5000	5000	5000	5000	5000	5000	5000	5000	5000	5000	5000
0.000000	-29	41	87	-60	-109	-31	15	-11	-7	6	-70	-66	-97	-22	-30	-62	-99	33	-86	-32	-104	-21	-99	-69	-63	-4	-101	-12	-72	-68	-149	-75	-149	-32642	12013	-32741	-2469	-13399	-2476	-8849	-2110	-14232	-11730	-6585	-220	-19741	-9297	-14585	-4540
0.000833	-28	41	89	-60	-109	-31	15	-12	-19	6	-73	-63	-97	-13	-32	-61	-104	36	-85	-31	-108	-22	-101	-70	-67	-5	-103	-14	-72	-68	-150	-76	-641	-32681	13595	-32754	-2837	-14095	-3709	-7780	-2522	-14887	-12456	-6505	-121	-20108	-9856	-15307	-4541
0.001667	-27	40	88	-61	-111	-34	11	-11	-19	5	-72	-65	-101	-15	-30	-60	-102	34	-84	-33	-105	-26	-99	-68	-62	0	-99	-12	-74	-63	-148	-75	-796	-32442	14925	-32758	-2851	-14778	-5035	-6701	-2756	-15545	-13018	-6495	-34	-20531	-10317	-15980	-4323
0.002500	-29	43	90	-62	-113	-32	12	-11	-18	7	-73	-67	-97	-13	-29	-60	-102	35	-84	-30	-107	-23	-99	-69	-67	-5	-102	3	-75	-70	-149	-77	-2269	-31788	15988	-32755	-2997	-15454	-6429	-5642	-3063	-16197	-13416	-6563	-34	-21013	-10686	-16574	-4111
0.003333	-28	44	90	-61	-109	-33	15	-13	-18	9	-70	-63	-95	-15	-29	-58	-98	35	-83	-50	-109	-26	-98	-67	-62	-3	-100	-11	-72	-69	-148	-76	-1695	-30868	16776	-32767	-3234	-16129	-7856	-4622	-3304	-16837	-13664	-6723	-28	-21527	-10973	-17080	-3850
0.004167	-26	44	94	-66	-107	-34	15	-13	-18	7	-70	-64	-98	-17	-30	-57	-100	37	-82	-32	-104	-23	-97	-65	-64	1	-99	-16	-75	-66	-149	-74	-2861	-29743	17288	-32749	-3321	-16794	-9284	-3670	-3397	-17466	-13784	-6976	-26	-22083	-11202	-17482	-3429
0.005000	-27	43	89	-59	-127	-32	13	-12	-19	8	-88	-62	-96	-14	-29	-57	-99	34	-83	-31	-109	-24	-97	-67	-65	-7	-100	-11	-74	-67	-146	-75	-3035	-28466	17543	-32767	-3461	-17482	-10689	-2825	-3395	-18080	-13797	-7333	-26	-22654	-11376	-17771	-2916
0.005833	-25	44	91	-57	-110	-31	12	-12	-21	8	-70	-63	-99	-16	-30	-58	-100	35	-84	-28	-96	-25	-98	-67	-64	0	-101	-10	-75	-70	-148	-76	-3609	-27065	17562	-32760	-3473	-18200	-12023	-2111	-3379	-18678	-13700	-7777	-61	-23229	-11515	-17952	-2422
0.006667	-32	44	91	-58	-108	-34	12	-18	-17	7	-72	-64	-100	-16	-28	-59	-98	34	-86	-33	-108	-23	-98	-68	-65	-3	-101	-15	-74	-70	-148	-75	-5867	-25584	17353	-32767	-3161	-18928	-13292	-1574	-3590	-19269	-13627	-8311	-122	-23797	-11641	-18030	-1936
0.007500	-30	43	86	-59	-111	-34	12	-17	-19	5	-72	-67	-96	-15	-29	-61	-100	34	-84	-30	-103	-23	-109	-67	-62	-1	-98	-10	-73	-66	-148	-74	-4450	-24030	16953	-32749	-3178	-19696	-14380	-1232	-3717	-19847	-13485	-8912	-225	-24348	-11764	-18013	-1286
0.008333	-25	44	90	-56	-109	-31	13	-14	-21	1	-70	-61	-96	-15	24	-58	-100	34	-83	-31	-104	-23	-96	-67	-66	-1	-99	-12	-74	-69	-142	-74	-2471	-22434	16398	-32767	-3594	-20500	-15339	-1128	-3489	-20406	-13357	-9581	-325	-24873	-11898	-17924	-662
0.009167	-33	40	90	-58	-110	-34	13	-13	-17	5	-70	-63	-97	-18	-28	-59	-103	44	-87	-33	-104	-26	-97	-68	-64	-4	-102	-13	-75	-69	-150	-76	-6415	-20816	15678	-32749	-2945	-21342	-16103	-1262	-3382	-20981	-13243	-10277	-321	-25375	-12047	-17770	-316
0.010000	-26	38	79	-58	-108	-33	7	-17	-21	2	-76	-64	-97	-16	-34	-56	-102	33	-87	-33	-108	-22	-97	-69	-68	-3	-101	-13	-74	-67	-145	-74	-4035	-19186	14881	-32760	-2548	-22215	-16667	-1653	-3230	-21533	-13164	-11004	-427	-25841	-12216	-17577	129
0.010833	-27	40	88	-59	-108	-31	16	-15	-22	3	-73	-62	-113	-15	-30	-58	-103	30	-88	-31	-114	-22	-99	-66	-66	-1	-100	-12	-73	-69	-146	-72	-5153	-17567	14011	-32758	-2222	-23113	-17010	-2282	-3013	-22106	-13129	-11724	-612	-26271	-12394	-17369	688
0.011667	-27	43	88	-58	-114	-35	-1	-22	-21	5	-75	-64	-99	-15	-28	-58	-100	33	-86	-32	-109	-23	-99	-66	-66	-3	-108	-11	-74	-72	-146	-73	-5420	-15963	13111	-32759	-1889	-24036	-17126	-3196	-2671	-22694	-13133	-12429	-822	-26671	-12584	-17161	1153
0.012500	-28	41	88	-60	-109	-32	13	-14	-16	6	-73	-63	-97	-18	-28	-59	-98	44	-86	-35	-107	-25	-99	-65	-64	-1	-99	-23	-75	-73	-146	-72	-4457	-14385	12197	-32766	-1337	-24978	-17009	-4319	-2238	-23275	-13176	-13085	-1092	-27042	-12771	-16976	1498
0.013333	-26	41	89	-57	-110	-29	16	-12	-17	8	-75	-64	-94	-14	-25	-58	-97	34	-86	-34	-104	-21	-98	-67	-62	0	-101	-11	-72	-70	-146	-69	-4345	-12814	11301	-32754	-1241	-25905	-16666	-5634	-1778	-23910	-13252	-13688	-1215	-27384	-12944	-16833	1717
0.014167	-27	41	85	-57	-111	-34	15	-11	-17	9	-73	-62	-98	-16	-27	-59	-98	43	-86	-32	-107	-24	-100	-70	-63	0	-97	-13	-73	-70	-147	-72	-5298	-11294	10449	-32765	-909	-26822	-16118	-7114	-1649	-24543	-13350	-14224	-1389	-27710	-13087	-16740	1916
0.015000	-27	42	87	-57	-110	-35	10	-3	-19	6	-76	-64	-100	-17	-31	-61	-104	30	-87	-34	-110	-23	-101	-70	-67	-1	-100	-15	-77	-88	-149	-76	-4172	-9810	9637	-32752	-315	-27710	-15378	-8720	-1523	-25202	-13451	-14693	-1434	-28024	-13191	-16715	2398
0.015833	-28	38	82	-62	-114	-38	9	-18	-22	4	-77	-66	-98	-16	-31	-60	-105	29	-91	-35	-109	-21	-103	-69	-67	-6	-101	-15	-74	-72	-144	-74	-4939	-8366	8971	-32766	-46	-28548	-14472	-10401	-1259	-25867	-13533	-15084	-1213	-28325	-13234	-16755	2760
0.016667	-12	38	88	-59	-110	-32	12	-14	-21	4	-73	-66	-98	-17	-31	-62	-98	34	-87	-33	-107	-24	-102	-69	-65	-9	-100	-14	-73	-70	-149	-75	-3795	-6963	8373	-32754	-15	-29340	-13423	-12118	-1090	-26562	-13593	-15396	-1170	-28629	-13209	-16860	3050
0.017500	-28	38	86	-60	-113	-36	11	-15	-17	6	-73	-65	-96	-16	-29	-63	-100	34	-94	-32	-104	-24	-102	-74	-67	-8	-101	-12	-74	-70	-146	-74	-3500	-5607	7874	-32764	76	-30067	-12280	-13828	-1034	-27253	-13610	-15650	-1180	-28934	-13113	-17029	3382
0.018333	-28	37	84	-61	-112	-35	9	-12	-21	3	-75	-66	-97	-16	-29	-63	-105	28	-90	-35	-108	-26	-102	-72	-66	-5	-101	-16	-73	-70	-160	-78	-2968	-4286	7484	-32741	18	-30718	-11079	-15480	-882	-27939	-13571	-15846	-1109	-29241	-12940	-17259	3532
0.019167	-29	46	87	-58	-108	-35	12	-16	-21	5	-74	-62	-96	10	-30	-58	-96	33	-84	-33	-103	-22	-100	-87	-81	-4	-100	-13	-70	-72	-146	-75	-1859	-3024	7209	-32754	-158	-31295	-9850	-17033	-590	-28612	-13477	-16004	-1075	-29556	-12681	-17531	3617
0.020000	-27	35	87	-58	-110	-34	13	-15	-18	10	-72	-63	-93	-13	-28	-59	-97	34	-87	-31	-102	-22	-99	-68	-64	-3	-98	-5	-77	-67	-145	-74	-2693	-1816	7035	-32757	-131	-31790	-8643	-18463	-496	-29258	-13309	-16140	-870	-29878	-12353	-17837	3810
0.020833	-29	40	87	-59	-109	-33	15	-14	-17	5	-76	-63	-99	-13	-29	-61	-100	35	-86	-32	-109	-22	-98	-69	-64	-3	-98	-14	-74	-70	-146	-73	-1785	-663	6958	-32753	-187	-32211	-7486	-19758	-557	-29874	-13086	-16267	-875	-30198	-11960	-18157	4092
0.021667	-29	41	86	-61	-110	-34	15	-15	-18	6	-75	-62	-96	-15	-29	-60	-98	30	-87	-33	-107	-22	-100	-69	-65	-4	-98	-14	-73	-69	-138	-76	2663	431	6963	-32759	-1184	-32504	-6406	-20891	-301	-30444	-12803	-16424	-874	-30524	-11521	-18478	4430
0.022500	-28	41	85	-59	-112	-35	12	-15	-19	4	-74	-66	-97	-15	-30	-61	-99	29	-85	-33	-124	-21	-102	-69	-66	-6	-99	-14	-75	-73	-146	-76	-285	1463	7039	-32750	-1457	-32631	-5449	-21857	-199	-30958	-12483	-16611	-628	-30841	-11052	-18784	4512
0.023333	-27	39	85	-58	-112	-35	9	-15	-18	4	-73	-64	-95	-16	-31	-61	-100	30	-88	-36	-108	-26	-103	-72	-68	-5	-100	-14	-77	-78	-150	-77	2302	2431	7163	-32766	-1697	-32683	-4633	-22651	-146	-31402	-12130	-16833	-506	-31134	-10562	-19059	4607
0.024167	-34	37	88	-62	-115	-36	9	-18	-23	1	-76	-68	-104	-19	-34	-60	-100	22	-87	-33	-114	-24	-100	-73	-63	-1	-96	-15	-76	-75	-149	-75	2440	3333	7319	-32745	-2044	-32702	-3970	-23265	-46	-31768	-11767	-17108	-453	-31411	-10079	-19289	4713
0.025000	-28	40	87	-61	-109	-32	10	-18	-19	-9	-76	-65	-97	-16	-29	-59	-101	33	-90	-34	-107	-24	-102	-73	-64	-3	-103	-13	-75	-70	-147	-76	2099	4161	7477	-32762	-2311	-32726	-3483	-23771	109	-32060	-11417	-17449	-327	-31652	-9621	-19459	4683
0.025833	-28	42	87	-60	-110	-34	12	-16	-18	8	-65	-111	-98	-16	-32	-61	-101	34	-87	-31	-88	-22	-101	-68	-66	-1	-100	-13	-73	-70	-147	-76	3258	4921	7629	-32742	-2352	-32715	-3166	-24132	266	-32263	-11088	-17851	-222	-31854	-9218	-19588	4576
0.026667	-28	44	103	-57	-109	-33	12	-16	-16	0	-74	-64	-94	-14	-27	-58	-100	33	-85	-29	-104	-22	-100	-70	-65	0	-98	-13	-69	-68	-144	-76	4219	5609	7742	-32755	-2825	-32727	-3033	-24401	665	-32373	-10821	-18312	-60	-32012	-8884	-19653	4431
0.027500	-24	45	90	-55	-107	-32	13	-12	-13	6	-70	-63	-91	-16	-29	-59	-98	37	-84	-30	-102	-11	-97	-70	-61	1	-99	-12	-72	-67	-145	-76	3013	6219	7800	-32734	-2974	-32711	-3075	-24588	788	-32390	-10631	-18825	155	-32120	-8637	-19660	4133
0.028333	-19	26	90	-57	-104	-32	13	-13	-18	6	-79	-64	-91	-14	-26	-59	-94	34	-84	-31	-98	-22	-98	-70	-62	-4	-99	-13	-51	-68	-146	-73	3878	6757	7779	-32751	-2772	-32726	-3298	-24733	732	-32334	-10536	-19375	256	-32177	-8493	-19610	3918
0.029167	-25	41	90	-58	-104	-32	15	-14	-15	5	-72	-65	-94	-15	-31	-64	-104	33	-88	-30	-105	-21	-100	-46	-64	0	-100	-13	-69	-72	-150	-76	2557	7217	7670	-32743	-2579	-32709	-3640	-24855	818	-32167	-10540	-19950	294	-32179	-8466	-19513	3772
0.030000	-50	39	89	-59	-109	-40	11	-14	-19	2	-84	-66	-96	-19	-32	-60	-99	34	-86	-32	-110	-23	-99	-72	-66	-3	-102	-19	-74	-72	-147	-75	2993	7596	7461	-32751	-2449	-32723	-4120	-24974	894	-31929	-10667	-20543	371	-32121	-8555	-19376	3574
0.030833	-28	40	84	-61	-108	-34	11	-16	-15	7	-76	-66	-97	-18	-31	-60	-94	37	-87	-35	-107	-25	-99	-69	-67	-4	-103	-15	-73	-70	-146	-75	2931	7894	7146	-32751	-2206	-32708	-4710	-25119	924	-31609	-10906	-21122	508	-32012	-8764	-19214	3270
0.031667	-27	43	86	-39	-109	-35	9	-16	-18	0	-77	-70	-99	-21	-33	-63	-101	32	-88	-33	-108	-28	-101	-73	-66	0	-107	-18	-80	-78	-151	-78	2072	8113	6717	-32754	-1734	-32721	-5393	-25292	956	-31225	-11268	-21676	544	-31859	-9086	-19037	2906
0.032500	-28	37	84	-64	-117	-44	7	-17	-22	2	-78	-70	-100	-19	-33	-63	-101	30	-82	-36	-110	-26	-100	-70	-64	-13	-103	-14	-74	-69	-148	-75	2637	8251	6169	-32763	-1360	-32719	-6136	-25506	979	-30778	-11739	-22182	556	-31648	-9508	-18853	2685
0.033333	-28	41	86	-58	-107	-36	11	-15	-17	3	-76	-67	-97	-18	-33	-59	-101	34	-84	-33	-104	-24	-98	-69	-66	-3	-104	-15	-73	-70	-150	-78	1505	8305	5510	-32743	-1062	-32716	-6911	-25774	1012	-30288	-12304	-22637	556	-31407	-10029	-18674	2417
0.034167	-26	53	86	-57	-110	-33	11	-13	-18	6	-72	-63	-93	-15	-33	-58	-98	35	-86	-31	-102	-26	-99	-70	-63	-5	-100	-13	-75	-72	-147	-73	588	8276	4742	-32759	-353	-32691	-7689	-26093	812	-29766	-12954	-23020	563	-31136	-10631	-18509	2193
0.035000	-26	15	86	-58	-105	-33	13	-13	-16	6	-73	-66	-96	-18	-33	-61	-98	34	-85	-34	-103	-32	-97	-72	-65	-4	-103	-12	-70	-70	-151	-73	4972	8162	3880	-32741	-405	-32611	-8480	-26447	888	-29220	-13677	-23329	356	-30846	-11292	-18377	2049
0.035833	-28	42	89	-59	-111	-34	11	-17	-19	6	-74	-66	-95	-15	-31	-63	-97	33	-67	-32	-104	-24	-98	-75	-66	-4	-101	-14	-73	-67	-147	-75	2092	7969	2934	-32767	-193	-32553	-9247	-26849	915	-28666	-14442	-23553	245	-30540	-11993	-18274	1690
0.036667	-29	40	88	-58	-112	-36	13	-17	-18	6	-70	-63	-95	-16	-30	-64	-99	32	-85	-33	-101	-23	-101	-73	-62	0	-109	-13	-74	-73	-150	-76	2815	7699	1920	-32737	196	-32456	-9957	-27274	734	-28116	-15221	-23691	295	-30249	-12708	-18203	1350
0.037500	-28	39	87	-58	-108	-35	10	-18	-18	6	-73	-64	-98	-11	0	-60	-100	32	-85	-33	-105	-23	-101	-74	-69	-1	-102	-15	-74	-70	-148	-77	3414	7352	852	-32751	466	-32363	-10620	-27722	561	-27587	-15991	-23754	269	-29962	-13417	-18175	1086
0.038333	-28	22	61	-60	-110	-38	11	-17	-17	3	-73	-62	-97	-17	-30	-62	-102	32	-88	-31	-104	-24	-100	-72	-63	-4	-104	-16	-76	-70	-147	-74	2358	6922	-243	-32720	604	-32253	-11203	-28163	455	-27082	-16727	-23739	237	-29690	-14099	-18170	774
0.039167	-27	41	88	-58	-110	-34	15	-14	-21	4	-72	-47	-92	-15	-28	-63	-100	36	-83	-28	-96	-24	-101	-69	-65	0	-100	-14	-74	-70	-146	-74	2834	6433	-1334	-32623	716	-32138	-11704	-28589	371	-26612	-17414	-23664	291	-29439	-14737	-18198	405
0.040000	-29	41	88	-60	-109	-34	13	7	-21	6	-70	-62	-94	-15	-29	-62	-100	33	-84	-33	-108	-23	-99	-72	-64	-1	-101	-14	-79	-70	-149	-75	3886	5874	-2416	-32484	516	-31994	-12118	-29006	446	-26188	-18013	-23534	237	-29220	-15311	-18270	-27
0.040833	-28	40	87	-60	-111	-40	11	-17	-19	2	-70	-67	-102	-16	-29	-69	-99	32	-83	-33	-105	-24	-98	-72	-63	0	-100	-16	-72	-72	-147	-72	2196	5261	-3455	-32283	445	-31817	-12441	-29384	339	-25806	-18529	-23369	200	-29030	-15800	-18329	-564
0.041667	-23	43	85	-59	-110	-61	11	-14	-15	4	-69	-62	-96	-15	-27	-58	-98	32	-85	-33	-88	-23	-98	-67	-63	5	-97	-13	-73	-68	-145	-73	2665	4589	-4434	-32063	801	-31617	-12668	-29723	172	-25472	-18917	-23181	215	-28873	-16191	-18409	-865
0.042500	-27	40	86	-57	-110	-33	12	-14	-21	3	-70	-58	-99	-16	-3	-60	-103	33	-84	-32	-105	-23	-97	-69	-65	-1	-99	-14	-78	-72	-147	-77	1611	3877	-5345	-31805	1114	-31377	-12798	-30009	96	-25190	-19194	-22990	196	-28751	-16488	-18506	-1047
0.043333	-25	40	92	-57	-112	-39	10	-13	-19	6	-70	-61	-80	-14	-27	-58	-102	33	-85	-30	-108	-23	-98	-74	-63	0	-97	-13	-74	-77	-145	-74	1175	3120	-6171	-31522	1112	-31108	-12837	-30252	-50	-24950	-19348	-22810	269	-28654	-16668	-18561	-1178
0.044167	-28	44	89	-60	-109	-33	15	-14	-16	4	-69	-61	-96	-14	-27	-59	-98	33	-85	-32	-105	-34	-103	-66	-63	-1	-98	-12	-70	-68	-147	-75	1433	2337	-6894	-31204	1108	-30787	-12788	-30422	-198	-24758	-19368	-22643	247	-28584	-16748	-18618	-1354
0.045000	-27	41	88	-55	-109	-31	15	-15	-18	3	-70	-60	-98	-13	-25	-58	-100	35	-81	-30	-107	-19	-96	-70	-65	0	-97	-11	-74	-70	-145	-73	262	1537	-7509	-30861	1260	-30436	-12654	-30573	-289	-24594	-19271	-22514	135	-28534	-16722	-18647	-1378
0.045833	-21	43	90	-53	-107	-30	16	-14	-18	8	-66	-60	-93	-12	-25	-58	-100	35	-85	-26	-102	-18	-94	-64	-63	3	-95	-9	-70	-67	-145	-73	373	709	-8008	-30497	1284	-30039	-12448	-30659	-253	-24451	-19061	-22421	170	-28490	-16599	-18657	-1375
0.046667	-26	44	91	-56	-112	-31	19	-13	-16	7	-69	-60	-97	-10	-24	-56	-98	37	-81	-29	-102	-16	-94	-65	-66	2	-99	-9	-68	-65	-150	-70	-456	-75	-8394	-30108	1556	-29598	-12175	-30707	-253	-24334	-18755	-22373	212	-28456	-16392	-18634	-1624
0.047500	-25	42	89	-53	-104	-28	16	-12	-17	7	-68	-59	-96	-12	-25	-55	-101	35	-91	-27	-101	-18	-94	-65	-62	2	-95	-12	-69	-66	-142	-72	-2363	-870	-8665	-29705	2179	-29121	-11850	-30718	-471	-24221	-18368	-22367	11	-28416	-16117	-18585	-1821
0.048333	-30	41	89	-55	-72	-30	15	-13	-19	5	-70	-63	-96	-11	-28	-59	-100	34	-83	-32	-105	-21	-98	-69	-65	-1	-99	-18	-74	-72	-146	-75	1173	-1642	-8831	-29291	1911	-28617	-11488	-30703	-449	-24120	-17929	-22415	-70	-28372	-15790	-18504	-1727
0.049167	-31	40	84	-62	-111	-34	11	-17	-24	2	-75	-64	-101	-18	-30	-57	-103	44	-87	-33	-110	-22	-96	-68	-67	-4	-98	-15	-73	-69	-146	-73	-408	-2384	-8889	-28873	1713	-28090	-11087	-30662	-289	-24011	-17437	-22496	18	-28302	-15429	-18391	-1812
0.050000	-28	40	87	-58	-110	-35	12	-17	-18	5	-74	-65	-99	-17	-30	-59	-100	30	-85	-32	-107	-23	-98	-67	-60	-3	-100	-12	-79	-70	-147	-78	-1558	-3079	-8859	-28451	2165	-27516	-10666	-30606	-276	-23871	-16925	-22609	73	-28207	-15026	-18260	-2124
0.050833	-29	39	87	-59	-109	-31	12	-15	-18	5	-87	-61	-97	-15	-27	-60	-101	18	-84	-33	-107	-24	-98	-68	-66	-1	-97	-16	-75	-70	-148	-60	301	-3724	-8746	-28037	2260	-26939	-10236	-30531	-264	-23716	-16407	-22745	126	-28082	-14627	-18102	-2443
0.051667	-27	42	87	-60	-107	-33	15	-13	-17	3	-74	-63	-98	-19	-29	-58	-97	34	-86	-31	-104	-19	-97	-68	-63	-1	-99	-26	-70	-69	-154	-74	-1457	-4314	-8569	-27638	2475	-26341	-9795	-30452	-91	-23538	-15911	-22892	-35	-27925	-14239	-17938	-2602
0.052500	-27	39	88	-59	-112	-34	11	-15	-18	5	-66	-62	-100	-15	-29	-58	-98	32	-92	-31	-103	-21	-98	-70	-65	0	-97	-15	-76	-70	-145	-76	-1297	-4844	-8334	-27260	2825	-25741	-9352	-30341	-30	-23333	-15438	-23040	35	-27731	-13875	-17759	-2745
0.053333	-26	42	90	-58	-110	-30	11	-13	-17	12	-53	-62	-98	-16	-28	-59	-101	35	-83	-30	-104	-19	-95	-67	-66	-1	-96	-12	-72	-76	-149	-76	-371	-5312	-8060	-26905	2860	-25137	-8932	-30283	130	-23102	-15015	-23173	33	-27503	-13545	-17586	-3067
0.054167	-23	41	90	-58	-107	-33	13	-12	-15	4	-68	-62	-92	-15	-25	-61	-102	36	-85	-30	-104	-4	-96	-70	-62	-1	-96	-13	-72	-67	-145	-74	-1667	-5709	-7758	-26589	2729	-24545	-8576	-30200	433	-22839	-14649	-23286	46	-27242	-13253	-17417	-3433
0.055000	-26	42	90	-59	-86	-33	11	-12	-18	5	-72	-62	-93	-16	-27	-60	-98	32	-84	-29	-108	-19	-96	-66	-62	-1	-98	-14	-70	-70	-148	-76	293	-6037	-7445	-26315	2923	-23966	-8224	-30117	543	-22552	-14338	-23367	195	-26946	-13016	-17266	-3522
0.055833	-26	43	89	-62	-107	-32	11	-13	-19	4	-76	-63	-96	-16	-32	-59	-97	32	-87	-32	-102	-22	-97	-67	-65	-5	-103	-14	-72	-67	-147	-59	-939	-6296	-7129	-26084	3203	-23404	-7915	-30032	593	-22251	-14089	-23395	124	-26624	-12830	-17123	-3419
0.056667	-27	39	85	-62	-113	-35	9	-13	-21	1	-74	-65	-100	-19	-33	-61	-105	29	-91	-35	-110	-25	-99	-72	-66	-5	-102	-18	-78	-72	-148	-86	-1923	-6487	-6819	-25901	3270	-22856	-7649	-29941	608	-21926	-13906	-23380	24	-26287	-12695	-16999	-3560
0.057500	-28	37	85	-64	-112	-39	6	-17	-19	0	-77	-63	-100	-21	-33	-62	-119	30	-91	-34	-108	-34	-102	-70	-66	-7	-101	-17	-76	-72	-149	-78	-333	-6610	-6517	-25769	3202	-22326	-7422	-29837	724	-21593	-13776	-23306	39	-25932	-12607	-16894	-3689
0.058333	-29	38	85	-72	-114	-36	11	-13	-21	16	-74	-68	-98	-19	-29	-61	-100	32	-91	-38	-109	-25	-101	-70	-68	-5	-101	-15	-75	-70	-148	-79	-1520	-6676	-6248	-25680	2861	-21835	-7252	-29716	808	-21264	-13699	-23157	56	-25569	-12556	-16805	-3535
0.059167	-27	41	87	-61	-105	-33	13	-14	-19	3	-73	-65	-93	-18	-39	-60	-100	33	-78	-31	-105	-21	-99	-67	-62	-1	-98	-13	-76	-69	-149	-74	13	-6679	-5986	-25644	2422	-21368	-7128	-29575	755	-20926	-13662	-22962	-59	-25207	-12544	-16733	-3287
0.060000	-11	43	89	-58	-108	-34	12	-11	-17	4	-70	-61	-96	-16	-31	-59	-97	34	-86	-32	-105	-27	-101	-67	-60	0	-98	-10	-65	-68	-145	-92	132	-6631	-5759	-25658	2166	-20915	-7055	-29410	726	-20611	-13658	-22689	-58	-24851	-12558	-16677	-2987
0.060833	-23	43	88	-59	-110	-31	13	-13	-18	5	-73	-66	-98	-15	-30	-78	-99	35	-87	-34	-104	-22	-97	-67	-62	-3	-101	-13	-73	-70	-148	-77	-1354	-6550	-5562	-25723	2178	-20499	-7034	-29213	450	-20312	-13682	-22363	115	-24519	-12596	-16633	-2481
0.061667	-34	42	89	-59	-109	-35	11	-15	-15	6	-70	-62	-93	-16	-30	-56	-97	35	-86	-29	-105	-19	-96	-69	-62	-1	-98	-12	-73	-69	-147	-75	2504	-6419	-5390	-25826	1632	-20109	-7065	-28981	204	-20031	-13711	-21981	53	-24206	-12639	-16588	-1760
0.062500	-22	41	88	-58	-109	-33	13	-12	-17	6	-93	-64	-99	-14	-29	-60	-97	33	-88	-33	-103	-22	-101	-66	-63	-1	-100	-11	-73	-68	-146	-73	3438	-6261	-5242	-25974	641	-19745	-7138	-28706	259	-19783	-13751	-21555	-26	-23926	-12687	-16544	-1289
0.063333	-23	42	91	-60	-109	-34	11	-15	-16	5	-75	-63	-96	-16	-30	-57	-97	35	-90	-30	-107	-23	-102	-69	-64	-5	-105	-14	-73	-69	-146	-74	736	-6079	-5123	-26149	466	-19420	-7262	-28389	88	-19566	-13779	-21090	-108	-23678	-12729	-16500	-941
0.064167	-28	38	85	-58	-110	-32	15	-14	-15	3	-72	-64	-93	0	-31	-62	-97	30	-87	-32	-96	-23	-101	-66	-62	-3	-100	-11	-68	-68	-146	-75	3894	-5875	-5022	-26348	144	-19115	-7427	-28026	-172	-19381	-13794	-20590	-186	-23470	-12759	-16437	-425
0.065000	-26	45	87	-59	-109	-34	10	-15	-23	1	-78	-65	-98	-17	-32	-62	-100	35	-90	-34	-109	-24	-104	-72	-65	-4	-105	-15	-73	-74	-150	-78	2226	-5657	-4936	-26585	-289	-18839	-7622	-27623	-440	-19231	-13798	-20070	-288	-23294	-12778	-16393	-49
0.065833	-27	37	82	-60	-105	-35	8	-17	-22	3	-79	-64	-97	-16	-31	-60	-101	32	-90	-34	-105	-22	-102	-67	-64	-3	-99	-11	-74	-70	-146	-45	2108	-5434	-4861	-26852	-462	-18584	-7848	-27158	-818	-19109	-13776	-19519	-239	-23148	-12772	-16275	529
0.066667	-28	51	84	-77	-107	-33	12	-13	-19	3	-76	-64	-97	-14	-29	-57	-99	36	-86	-50	-107	-21	-101	-67	-76	-3	-99	-12	-73	-72	-143	-72	3388	-5209	-4794	-27072	-628	-18356	-8105	-26659	-1128	-19019	-13737	-18968	-150	-23036	-12751	-16167	1128
0.067500	-26	45	87	-59	-109	-32	15	-12	-24	6	-72	-62	-97	-11	-27	-58	-97	37	-83	-38	-100	-22	-101	-66	-60	2	-98	-10	-69	-70	-143	-72	2080	-4982	-4731	-27331	-1219	-18148	-8383	-26114	-1454	-18954	-13685	-18404	-215	-22947	-12712	-16035	1320
0.068333	-26	44	88	-58	-111	-32	13	-15	-17	6	-70	-67	-94	-14	-28	-57	-97	37	-84	-33	-101	-22	-97	-67	-62	0	-99	-10	-72	-43	-147	-75	554	-4766	-4673	-27586	-1114	-17970	-8675	-25533	-1930	-18917	-13620	-17854	-255	-22881	-12664	-15887	1799
0.069167	-24	42	89	-59	-112	-33	13	-12	-18	2	-75	-65	-97	-14	-28	-59	-100	34	-87	-8	-108	-25	-100	-70	-65	0	-101	-12	-73	-69	-147	-76	-132	-4559	-4617	-27839	-587	-17812	-8980	-24920	-2331	-18891	-13552	-17303	-189	-22825	-12603	-15719	2594
0.070000	-24	41	87	-60	-104	-30	12	-16	-18	4	-74	-62	-97	-18	-34	-60	-99	35	-85	-32	-107	-27	-102	-70	-63	-1	-99	-12	-77	-73	-147	-75	-2568	-4367	-4557	-28077	-264	-17665	-9283	-24278	-2998	-18878	-13479	-16753	-170	-22770	-12536	-15533	3098
0.070833	-27	41	89	-61	-108	-35	17	-16	-25	5	-74	-63	-95	-16	-28	-58	-97	37	-86	-31	-104	-24	-101	-72	-64	-3	-99	-11	-74	-69	-138	-77	-2633	-4192	-4490	-28297	-120	-17519	-9583	-23615	-3599	-18870	-13415	-16214	-141	-22713	-12473	-15338	3558
0.071667	-28	49	89	-59	-108	-31	12	-16	-18	4	-73	-63	-96	-15	-29	-60	-99	35	-88	-30	-105	-23	-100	-68	-66	-3	-99	-10	-70	-70	-147	-76	-4642	-4032	-4423	-28503	43	-17425	-9882	-22920	-3960	-18860	-13359	-15686	-143	-22653	-12416	-15132	3896
0.072500	-26	42	87	-60	-109	-33	10	16	-18	6	-73	-63	-96	-17	-47	-57	-101	35	-85	-32	-107	-24	-98	-70	-65	-1	-100	-11	-72	-67	-145	-75	-5748	-3897	-4346	-28700	293	-17317	-10166	-22223	-4118	-18845	-13326	-15171	-188	-22569	-12372	-14923	4071
0.073333	-28	40	86	-59	-107	-32	8	-15	-16	5	-73	-64	-96	-16	-30	-62	-101	33	-86	-34	-109	-25	-99	-69	-66	-3	-100	-12	-75	-73	-148	-78	-6364	-3786	-4270	-28873	600	-17222	-10434	-21523	-4284	-18820	-13312	-14667	-166	-22463	-12348	-14719	4240
0.074167	-28	41	87	-60	-112	-34	10	-16	-26	1	-76	-66	-97	-18	-50	-62	-99	35	-84	-33	-104	-19	-97	-69	-66	-3	-100	-10	-72	-70	-147	-76	-9198	-3692	-4178	-29020	1071	-17110	-10684	-20813	-4671	-18772	-13325	-14169	-232	-22333	-12345	-14513	4357
0.075000	-23	37	85	-55	-110	-34	16	-15	-16	6	-72	-63	-94	-16	-29	-61	-99	35	-83	-34	-108	-24	-96	-70	-66	-3	-100	-12	-69	-72	-146	-76	-7985	-3628	-4088	-29156	1150	-17028	-10906	-20116	-4932	-18710	-13364	-13679	-232	-22179	-12371	-14326	4344
0.075833	-30	39	89	-59	-109	-35	17	-15	-17	3	-73	-68	-96	-18	-39	-64	-101	36	-85	-34	-105	-25	-100	-72	-65	-3	-102	-15	-73	-73	-154	-78	-4801	-3584	-3987	-29269	549	-16935	-11108	-19415	-4838	-18620	-13422	-13197	-139	-21995	-12419	-14147	4206
0.076667	-25	37	87	-63	-109	-36	12	-18	-18	5	-73	-66	-97	-17	-30	-62	-100	34	-80	-36	-107	-25	-101	-70	-66	0	-100	-24	-76	-68	-148	-75	-9196	-3567	-3880	-29360	801	-16822	-11285	-18728	-4838	-18503	-13507	-12724	-350	-21781	-12496	-13983	3982
0.077500	-28	40	84	-62	-111	-34	12	-16	-18	5	-73	-68	-98	-21	-29	-62	-100	38	-87	-33	-108	-24	-100	-70	-66	-5	-102	-15	-78	-74	-149	-75	-5706	-3572	-3768	-29438	793	-16703	-11433	-18051	-4923	-18364	-13616	-12253	-499	-21549	-12601	-13845	3662
0.078333	-25	40	81	-62	-113	-35	12	-14	-22	4	-76	-66	-97	-18	-31	-65	-104	35	-86	-35	-107	-38	-102	-73	-64	-1	-101	-16	-75	-73	-148	-78	-6251	-3592	-3649	-29493	609	-16570	-11554	-17390	-5082	-18193	-13736	-11788	-632	-21287	-12722	-13723	3117
0.079167	-24	43	87	-59	-105	-31	18	-13	-13	5	-69	-60	-96	-17	-29	-61	-98	35	-99	-32	-105	-23	-98	-68	-62	-4	-99	-11	-70	-68	-149	-76	-5733	-3627	-3544	-29528	348	-16418	-11648	-16735	-5070	-17999	-13864	-11325	-807	-21012	-12866	-13620	2396
0.080000	-25	40	89	-60	-104	-34	16	-15	-16	6	-72	-63	-95	-17	-28	-60	-100	35	-84	-32	-104	-23	-99	-68	-64	0	-99	-11	-70	-65	-148	-76	-3033	-3679	-3405	-29549	137	-16264	-11719	-16105	-4122	-17783	-13996	-10867	-840	-20733	-13025	-13537	1697
0.080833	-25	40	88	-63	-107	-38	11	-14	-15	5	-73	-90	-94	-21	-31	-62	-98	36	-85	-31	-104	-25	-100	-67	-64	-1	-95	-14	-73	-70	-152	-77	-1680	-3750	-3287	-29562	-473	-16094	-11761	-15489	-3035	-17549	-14139	-10422	-912	-20451	-13188	-13478	776
0.081667	-28	39	85	-63	-107	-35	12	-18	-21	5	-77	-66	-95	-18	-31	-62	-98	43	-87	-33	-105	-27	-102	-73	-68	-9	-102	-15	-73	-74	-151	-78	-1086	-3811	-3176	-29550	-806	-15918	-11790	-14894	-3139	-17306	-14265	-9981	-932	-20178	-13354	-13433	-296
0.082500	-32	37	81	-56	-112	-41	11	-21	-22	3	-77	-69	-101	-18	-31	-64	-104	32	-92	-35	-107	-27	-103	-67	-66	-1	-101	-15	-76	-70	-147	-78	1690	-3881	-3063	-29523	-736	-15724	-11792	-14312	-3322	-17048	-14373	-9546	-873	-19910	-13511	-13396	-1093
0.083333	-28	38	84	-60	-105	-35	11	-16	-19	-3	-76	-69	-98	-19	-32	-63	-98	34	-86	-35	-105	-26	-103	-72	-61	0	-103	-15	-73	-72	-149	-77	1351	-3941	-2962	-29484	-902	-15536	-11777	-13756	-3510	-16796	-14472	-9125	-860	-19665	-13657	-13372	-2149
0.084167	-26	38	82	-59	-108	-35	13	-15	-18	5	-75	-64	-97	-19	-30	-61	-102	29	-87	-10	-104	-25	-101	-69	-65	-1	-99	-15	-75	-69	-148	-77	3951	-3995	-2868	-29426	-1373	-15350	-11751	-13222	-3839	-16517	-14543	-8713	-909	-19443	-13789	-13352	-3415
0.085000	-23	38	85	-60	-108	-36	15	-17	-18	3	-76	-65	-96	-19	-30	-62	-86	33	-86	-36	-107	-27	-101	-69	-67	-24	-101	-16	-73	-70	-147	-77	4986	-4042	-2788	-29351	-1538	-15165	-11712	-12709	-4176	-16288	-14598	-8314	-776	-19251	-13897	-13335	-4527
0.085833	-25	39	91	-61	-109	-35	17	-16	-15	5	-70	-65	-96	-16	-31	-60	-96	34	-88	-34	-107	-25	-103	-68	-63	0	-102	-14	-72	-69	-146	-74	5683	-4077	-2725	-29255	-1680	-14998	-11670	-12222	-4381	-16060	-14623	-7930	-800	-19092	-13982	-13313	-5559
0.086667	-21	37	86	-57	-107	-33	15	-15	-18	5	-72	-65	-95	-17	-28	-59	-98	35	-85	-33	-83	-26	-101	-69	-63	0	-100	-12	-72	-69	-146	-75	7538	-4091	-2676	-29143	-1862	-14837	-11612	-11759	-4304	-15843	-14630	-7569	-934	-18969	-14043	-13278	-6355
0.087500	-23	38	86	-58	-108	-34	15	-14	-14	8	-63	-62	-93	-18	-28	-59	-98	34	-42	-29	-104	-26	-101	-67	-61	1	-97	-10	-70	-67	-148	-76	6300	-4086	-2649	-29016	-1823	-14701	-11557	-11330	-4334	-15651	-14616	-7231	-838	-18881	-14079	-13233	-7055
0.088333	-23	39	89	-60	-107	-32	18	-13	-16	5	-70	-65	-96	-17	-28	-61	-97	35	-85	-38	-102	-24	-101	-68	-61	1	-98	-13	-69	-68	-153	-74	6737	-4064	-2646	-28861	-1722	-14579	-11501	-10930	-4448	-15487	-14584	-6913	-745	-18833	-14098	-13174	-7641
0.089167	-24	39	88	-61	-110	-38	11	-14	-18	4	-76	-65	-117	-21	-31	-61	-103	29	-86	-35	-108	-29	-104	-70	-64	-3	-100	-14	-74	-73	-151	-84	11471	-4030	-2668	-28695	-2258	-14490	-11451	-10566	-4247	-15353	-14545	-6633	-562	-18819	-14084	-13088	-7832
0.090000	-29	42	84	-59	-111	-42	10	-17	-19	3	-76	-67	-101	-22	-34	-64	-101	32	-92	-36	-109	-30	-114	-73	-69	-5	-104	-17	-76	-76	-153	-80	6801	-3976	-2706	-28510	-2068	-14418	-11412	-10242	-4162	-15251	-14494	-6361	-504	-18842	-14065	-12981	-8058
0.090833	-29	33	81	-65	-116	-41	8	-22	-21	-4	-78	-68	-98	-21	-38	-64	-101	30	-92	-36	-108	-28	-102	-72	-66	-4	-103	-14	-75	-72	-148	-101	8938	-3903	-2760	-28296	-1846	-14369	-11373	-9943	-3928	-15172	-14437	-6120	-520	-18887	-14018	-12844	-8103
0.091667	-27	34	86	-61	-112	-36	13	-15	-17	3	-75	-66	-95	-19	-28	-64	-100	29	-90	-40	-104	-26	-99	-70	-66	-1	-104	-15	-76	-72	-151	-77	8426	-3812	-2835	-28069	-1584	-14345	-11343	-9686	-3547	-15122	-14382	-5918	-281	-18959	-13965	-12676	-7880
0.092500	-24	38	88	-59	-107	-47	13	-17	-21	-16	-72	-63	-97	-17	-31	-62	-99	34	-85	-32	-107	-22	-101	-68	-65	-4	-100	-11	-70	-68	-151	-74	6418	-3708	-2926	-27817	-1257	-14340	-11325	-9468	-3209	-15106	-14329	-5730	-193	-19050	-13906	-12486	-7576
0.093333	-29	38	86	-57	-108	-34	15	-9	-16	7	-73	-62	-96	-17	-30	-61	-99	33	-85	-32	-103	-23	-99	-69	-64	0	-97	-13	-70	-69	-147	-77	6474	-3587	-3032	-27549	-773	-14357	-11316	-9292	-2661	-15106	-14280	-5578	-70	-19156	-13843	-12268	-7068
0.094167	-25	37	89	-58	-105	-33	17	-17	-16	9	-74	-62	-97	-15	-44	-61	-98	29	-85	-31	-102	-21	-97	-69	-64	-1	-100	-12	-72	-69	-149	-73	5843	-3466	-3141	-27263	-647	-14391	-11321	-9150	-1916	-15135	-14245	-5457	145	-19273	-13776	-12023	-6177
0.095000	-26	41	87	-57	-112	-35	16	-15	-16	7	-72	-62	-94	-15	-27	-70	-100	40	-87	-31	-104	-19	-98	-69	-65	0	-105	-13	-72	-67	-148	-75	3219	-3319	-3261	-26965	-421	-14437	-11334	-9050	-1643	-15177	-14217	-5356	511	-19397	-13709	-11777	-5117
0.095833	-28	39	90	-53	-109	-28	16	-13	-19	10	-69	-65	-96	-17	-27	-59	-101	37	-82	-29	-105	-19	-97	-72	-63	0	-100	-12	-73	-69	-147	-74	3953	-3164	-3376	-26650	158	-14498	-11359	-8984	-1223	-15233	-14203	-5291	694	-19521	-13645	-11484	-3691
0.096667	-25	39	85	-62	-107	-36	16	-16	-17	6	-73	-63	-96	-17	-28	-60	-93	34	-84	-34	-105	-22	-98	-91	-65	0	-99	-12	-75	-69	-149	-73	761	-3003	-3493	-26320	522	-14567	-11392	-8951	-721	-15292	-14191	-5245	580	-19631	-13583	-11216	-2077
0.097500	-24	40	88	-60	-112	-36	15	-16	-16	4	-74	-68	-98	-16	-28	-60	-100	35	-86	-34	-105	-23	-100	-70	-65	-1	-105	-14	-75	-69	-149	-74	191	-2839	-3604	-25981	555	-14640	-11430	-8953	-183	-15359	-14194	-5227	661	-19739	-13518	-10906	-506
0.098333	-28	35	87	-62	-113	-36	12	-14	-22	5	-76	-66	-98	-19	-32	-62	-101	33	-91	-39	-107	-26	-100	-75	-62	-1	-102	-16	-76	-72	-150	-77	-403	-2657	-3703	-25621	602	-14717	-11474	-8983	529	-15420	-14192	-5231	840	-19831	-13455	-10618	1062
0.099167	-26	39	88	-61	-110	-39	15	-18	-19	4	-74	-65	-98	-19	-32	-60	-102	35	-84	-30	-104	-23	-99	-69	-61	2	-98	-12	-74	-67	-146	-70	-2394	-2462	-3785	-25245	575	-14789	-11499	-9033	1046	-15466	-14185	-5250	877	-19894	-13377	-10322	2579
0.100000	-29	42	98	-61	-111	-34	15	-13	-17	6	-72	-65	-97	-15	-29	-58	-101	35	-88	-31	-109	-24	-100	-68	-66	1	-99	-12	-73	-68	-148	-74	-2251	-2265	-3858	-24860	566	-14862	-11532	-9116	1462	-15512	-14170	-5297	1009	-19941	-13290	-10043	3997
0.100833	-27	43	88	-58	-107	-34	16	-14	-17	6	-70	-67	-101	-17	-30	-58	-99	34	-84	-32	-102	-18	-98	-73	-61	1	-99	-15	-70	-67	-147	-75	-5495	-2049	-3911	-24456	728	-14920	-11547	-9210	1714	-15541	-14136	-5364	1141	-19962	-13200	-9780	5172
0.101667	-26	38	89	-58	-111	-35	13	-14	-16	6	-69	-64	-96	-23	-32	-57	-102	37	-81	-30	-104	-22	-104	-68	-63	-4	-100	-13	-76	-68	-147	-73	-7845	-1840	-3956	-24030	977	-14992	-11551	-9327	1646	-15549	-14064	-5454	1079	-19955	-13078	-9538	6344
0.102500	-26	41	87	-59	-112	-33	13	-11	-18	5	-72	-64	-97	-17	-31	-60	-103	34	-84	-29	-107	-19	-98	-67	-66	0	-98	-11	-75	-68	-147	-76	-3011	-1613	-3971	-23584	283	-15045	-11528	-9454	1947	-15534	-14030	-5562	1038	-19920	-12943	-9320	7297
0.103333	-26	41	89	-59	-91	-34	12	-15	-17	7	-69	-62	-98	-15	-31	-60	-100	35	-84	-31	-105	-21	-102	-70	-65	1	-99	-12	-73	-65	-147	-74	-8298	-1383	-3991	-23107	90	-15092	-11488	-9599	2210	-15499	-13891	-5691	1221	-19855	-12784	-9120	7687
0.104167	-27	44	90	-59	-111	-32	15	10	-17	-3	-72	-63	-98	-17	-32	-60	-119	35	-82	-30	-108	-21	-101	-68	-63	0	-98	-13	-75	-68	-128	-74	-8488	-1145	-3985	-22610	212	-15133	-11437	-9750	2321	-15441	-13745	-5846	1630	-19750	-12597	-8953	8148
0.105000	-27	43	87	-59	-108	-32	17	-14	-19	5	-68	-62	-96	-17	-29	-58	-96	36	-81	-33	-105	-32	-100	-68	-65	0	-100	-12	-75	-69	-145	-72	-7587	-904	-3971	-22087	270	-15155	-11317	-9899	2405	-15356	-13553	-6018	1916	-19615	-12384	-8786	8613
0.105833	-26	41	87	-60	-108	-31	16	-13	-19	7	-105	-63	-98	-16	-30	-59	-101	35	-84	-33	-105	-22	-100	-69	-68	-1	-99	-12	-74	-66	-147	-72	-11809	-668	-3940	-21540	327	-15170	-11193	-10067	2427	-15239	-13323	-6219	1766	-19440	-12142	-8694	8876
0.106667	-28	43	90	-58	-105	-32	16	-13	-19	5	-72	-64	-97	-17	-30	-58	-99	36	-83	-33	-104	-23	-100	-72	-64	-1	-97	-13	-74	-68	-146	-72	-10723	-430	-3901	-20970	481	-15156	-11038	-10237	2366	-15095	-13056	-6443	1749	-19234	-11874	-8596	8687
0.107500	-26	39	85	-63	-107	-34	12	-15	-17	5	-72	-75	-97	-17	-29	-67	-102	32	-84	-31	-102	-21	-98	-68	-65	0	-97	-11	-69	-66	-143	-62	-9792	-197	-3844	-20368	318	-15123	-10857	-10397	2674	-14910	-12739	-6683	1797	-18985	-11580	-8539	8565
0.108333	-30	40	88	-58	-108	-30	16	-15	-16	7	-72	-64	-97	-13	-29	-59	-98	36	-84	-31	-107	-22	-101	-70	-66	0	-99	-10	-75	-67	-146	-72	-11926	26	-3771	-19751	379	-15070	-10652	-10556	2777	-14702	-12396	-6958	1421	-18699	-11262	-8488	9082
0.109167	-28	38	87	-62	-110	-32	15	-16	-18	4	-73	-65	-96	-15	-12	-59	-101	33	-86	-36	-107	-23	-101	-73	-64	-3	-100	-14	-74	-70	-147	-76	-11141	241	-3690	-19128	968	-14980	-10428	-10712	2727	-14456	-12020	-7251	1034	-18375	-10926	-8460	9094
0.110000	-26	54	89	-60	-108	-35	11	-18	-21	1	-74	-67	-97	-22	-31	-59	-102	33	-84	-35	-105	-25	-102	-73	-79	-4	-101	-15	-74	-69	-149	-76	-12129	433	-3583	-18496	1606	-14858	-10193	-10851	2749	-14159	-11608	-7567	856	-18008	-10572	-8440	8275
0.110833	-29	40	86	-61	-111	-34	13	-18	-19	-11	-76	-63	-96	-19	-32	-62	-100	32	-87	-36	-107	-27	-104	-70	-63	-1	-100	-15	-77	-70	-150	-73	-11355	616	-3460	-17851	1903	-14704	-9939	-10979	2737	-13851	-11195	-7905	669	-17602	-10205	-8432	7629
0.111667	-27	41	88	-59	-112	-35	11	-16	-22	6	-74	-66	-99	-17	-49	-64	-100	33	-87	-33	-105	-24	-101	-72	-64	-42	-102	-14	-76	-72	-149	-73	-9811	777	-3314	-17267	2310	-14497	-9697	-11093	2879	-13493	-10766	-8259	460	-17158	-9841	-8427	7102
0.112500	-27	41	90	-59	-115	-35	12	-13	-17	9	-68	-63	-94	-8	-27	-61	-97	34	-85	-31	-104	-23	-101	-69	-62	1	-97	-10	-72	-66	-133	-72	-9698	926	-3140	-16691	2774	-14248	-9450	-11191	2935	-13089	-10336	-8617	405	-16678	-9471	-8419	6453
0.113333	-23	41	90	-57	-107	-36	11	-14	-15	6	-70	-62	-96	-21	-29	-61	-96	36	-85	-32	-102	-21	-98	-69	-63	0	-97	-12	-76	-68	-148	-74	-6817	1054	-2939	-16167	3160	-13948	-9198	-11262	2929	-12661	-9920	-8989	464	-16160	-9119	-8414	5859
0.114167	-24	41	90	-60	-110	-36	11	-17	-19	9	-73	-72	-96	-17	-27	-61	-98	36	-86	-30	-105	-23	-101	-70	-64	-1	-97	-11	-72	-69	-148	-72	-6381	1163	-2700	-15708	3578	-13601	-8980	-11313	2992	-12194	-9522	-9357	133	-15611	-8766	-8398	5445
0.115000	-28	41	88	-58	-111	-36	12	-18	-18	7	-76	-66	-98	-21	-33	-65	-101	55	-88	-35	-107	-23	-100	-115	-67	-4	-101	-14	-77	-73	-152	-78	-6405	1249	-2449	-15330	4099	-13216	-8781	-11340	3030	-11694	-9150	-9728	-533	-15033	-8440	-8377	5071
0.115833	-32	36	81	-60	-114	-42	8	-21	-25	4	-77	-67	-97	-19	-31	-66	-103	32	-88	-34	-103	-23	-100	-74	-67	-1	-99	-14	-73	-69	-148	-76	959	1330	-2156	-15045	3804	-12778	-8609	-11334	3179	-11161	-8816	-10068	-865	-14434	-8139	-8336	4760
0.116667	-26	40	86	-60	-110	-36	10	-16	-21	5	-74	-63	-97	-19	-31	-80	-103	35	-83	-36	-104	-23	-101	-72	-73	-3	-99	-14	-75	-74	-148	-77	1643	1393	-1826	-14863	3420	-12294	-8458	-11298	3263	-10597	-8522	-10397	-624	-13811	-7859	-8294	4342
0.117500	-28	38	87	-58	-85	-38	10	-15	-23	5	-74	-66	-100	-22	-34	-63	-103	34	-90	-35	-108	-22	-100	-73	-67	-3	-99	-15	-76	-70	-160	-75	2324	1449	-1476	-14798	3483	-11763	-8345	-11231	3275	-10006	-8279	-10699	-252	-13170	-7611	-8230	3740
0.118333	-29	36	82	-60	-108	-36	11	-16	-19	4	-73	-66	-99	-18	-28	-64	-103	30	-92	-33	-103	-23	-99	-70	-60	-43	-100	-15	-73	-70	-147	-77	8377	1499	-1090	-14852	3288	-11193	-8255	-11135	3348	-9396	-8075	-10965	24	-12519	-7390	-8157	3275
0.119167	-26	42	87	-57	-108	-34	12	-16	-18	6	-73	-45	-86	-15	-27	-61	-98	37	-86	-31	-103	-21	-99	-69	-63	0	-100	-12	-72	-69	-152	-47	7760	1551	-682	-15026	3036	-10588	-8194	-11005	3435	-8767	-7928	-11173	25	-11857	-7198	-8070	2810
0.120000	-24	40	88	-57	-109	-34	13	-13	-16	6	-72	-63	-95	-17	-26	-61	-82	36	-86	-33	-105	-18	-97	-66	-50	2	-99	-12	-72	-67	-144	-72	10660	1599	-266	-15320	2772	-9960	-8140	-10847	3383	-8134	-7824	-11339	64	-11192	-7033	-7982	2350
0.120833	-19	44	87	-56	-107	-32	16	-13	-18	7	-74	-64	-93	-11	-27	-59	-96	39	-86	-31	-103	-19	-98	-68	-62	0	-102	-14	-73	-68	-147	-74	14131	1638	160	-15725	2235	-9320	-8134	-10656	3607	-7494	-7774	-11450	239	-10531	-6900	-7881	2038
0.121667	-26	40	88	-58	-110	-32	16	-13	-18	9	-73	-59	-92	-13	-27	-58	-98	37	-76	-34	-104	-19	-97	-68	-63	0	-100	-11	-72	-67	-146	-73	13728	1707	580	-16230	1570	-8664	-8125	-10434	3894	-6856	-7761	-11517	271	-9882	-6788	-7781	1594
0.122500	-28	49	87	-56	-110	-31	13	-12	-42	6	-75	-65	-97	-15	-28	-60	-101	36	-86	-33	-105	-19	-98	-68	-65	2	-97	-14	-87	-70	-148	-73	15294	1775	987	-16828	1394	-7995	-8114	-10186	3874	-6227	-7786	-11485	86	-9245	-6692	-7682	1197
0.123333	-29	42	86	-58	-113	-34	11	-16	-19	3	-74	-64	-96	-15	-31	-60	-100	34	-87	-38	-108	-24	-101	-73	-66	-11	-100	-15	-76	-73	-147	-78	15238	1847	1370	-17488	1322	-7339	-8108	-9914	3987	-5618	-7845	-11409	-17	-8619	-6612	-7589	1061
0.124167	-29	39	79	-63	-109	-42	10	-17	-18	1	-75	-66	-97	-17	-58	-60	-102	33	-86	-33	-103	-22	-99	-70	-67	0	-100	-14	-74	-69	-147	-75	13920	1937	1723	-18183	1042	-6704	-8078	-9614	4200	-5018	-7918	-11262	184	-8015	-6541	-7506	980
0.125000	-25	42	85	-60	-110	-33	12	-14	-16	6	-74	-63	-97	-27	-5	-58	-99	36	-83	-30	-105	-26	-102	-70	-65	-1	-100	-14	-75	-69	-146	-73	14531	2033	2023	-18894	780	-6058	-8034	-9295	4308	-4445	-8010	-11057	174	-7428	-6467	-7434	1025
0.125833	-51	40	88	-61	-105	-32	15	-15	-21	6	-73	-60	-96	-14	-32	-59	-96	34	-87	-30	-102	-22	-98	-51	-63	-3	-100	-12	-72	-67	-146	-75	12013	2143	2296	-19588	777	-5449	-7955	-8956	4302	-3901	-8099	-10783	-149	-6865	-6394	-7383	1176
0.126667	-24	40	88	-57	-108	-33	13	-14	-17	4	-72	-61	-94	-12	-28	-58	-96	37	-82	-29	-102	-21	-98	-49	-64	2	-98	-12	-70	-66	-143	-74	11501	2249	2441	-20231	731	-4870	-7848	-8606	4287	-3412	-8178	-10465	-215	-6332	-6320	-7346	1225
0.127500	-19	42	88	-57	-104	-30	13	-11	-15	5	-81	-62	-84	-14	-28	-57	-97	35	-85	-29	-104	-21	-98	-68	-61	2	-99	-12	-72	-66	-144	-74	9653	2362	2535	-20786	643	-4324	-7698	-8248	4288	-2910	-8247	-10100	-224	-5828	-6241	-7339	1335
0.128333	-25	44	87	-58	-107	-29	13	-12	-17	3	-70	-61	-95	-12	-50	-58	-96	34	-73	-29	-102	-21	-97	-68	-64	-3	-100	-12	-72	-68	-144	-73	4822	2473	2539	-21267	921	-3817	-7509	-7890	4049	-2475	-8290	-9701	-504	-5352	-6154	-7360	1635
0.129167	-27	41	85	-59	-109	-47	18	-12	-16	5	-70	-65	-97	10	-30	-59	-97	32	-83	-31	-100	-22	-98	-69	-63	0	-101	-14	-74	-52	-146	-74	6541	2583	2446	-21602	738	-3348	-7276	-7526	3810	-2070	-8299	-9268	-589	-4906	-6059	-7404	1942
0.130000	-25	40	84	-64	-109	-34	11	-17	-18	1	-77	-63	-95	-31	-32	-59	-98	30	-86	-33	-111	-23	-100	-72	-66	-5	-104	-16	-72	-72	-149	-73	5652	2688	2254	-21790	346	-2925	-6998	-7171	3694	-1710	-8263	-8816	-516	-4488	-5953	-7480	2171
0.130833	-28	35	81	-60	-118	-35	13	-27	-19	0	-76	-67	-95	-15	-32	-62	-102	29	-88	-34	-105	-23	-102	-72	-65	-3	-102	-16	-51	-70	-148	-77	-501	2777	1951	-21779	832	-2545	-6684	-6826	3405	-1387	-8186	-8355	-736	-4109	-5842	-7572	2200
0.131667	-26	41	87	-62	-111	-38	9	-18	-22	0	-83	-68	-100	-17	-34	-62	-115	28	-90	-36	-111	-26	-99	-73	-67	-9	-109	-21	-77	-76	-151	-80	1888	2857	1563	-21581	995	-2210	-6329	-6492	3201	-1104	-8060	-7877	-971	-3758	-5724	-7704	1875
0.132500	-29	36	81	-64	-110	-36	9	-22	-21	3	-116	-68	-95	-18	-30	-63	-102	33	-90	-34	-105	-23	-100	-70	-65	-3	-100	-15	-72	-29	-149	-76	-2610	2929	1071	-21184	1122	-1909	-5911	-6170	2946	-853	-7879	-7436	-1117	-3428	-5595	-7850	1348
0.133333	-26	39	85	-60	-107	-32	13	-16	-17	2	-76	-65	-95	-16	-28	-62	-99	30	-86	-36	-104	-23	-99	-75	-68	-4	-102	-15	-75	-70	-165	-75	-3961	2978	483	-20586	1181	-1658	-5512	-5870	2603	-643	-7656	-6997	-1029	-3135	-5465	-8018	538
0.134167	-24	39	85	-59	-110	-33	3	-15	-19	4	-74	-63	-100	-13	-31	-59	-100	33	-86	-34	-107	-23	-100	-69	-65	-4	-115	-13	-74	-72	-149	-73	-3262	3007	-188	-19780	1016	-1450	-5075	-5591	2416	-461	-7384	-6580	-962	-2867	-5330	-8203	-628
0.135000	-25	42	87	-58	-111	-31	13	-16	-17	6	-73	-66	-96	-16	-32	-60	-99	34	-84	-36	-104	-23	-100	-68	-63	-1	-100	-13	-75	-74	-149	-74	-5432	3023	-926	-18800	282	-1282	-4621	-5337	2256	-316	-7068	-6187	-904	-2626	-5195	-8398	-2175
0.135833	-25	41	88	-57	-112	-36	11	-15	-16	6	-74	-67	-95	-15	-30	-60	-99	34	-86	-36	-105	-25	-101	-70	-59	-1	-101	-13	-73	-70	-149	-74	-6214	3016	-1718	-17640	-196	-1160	-4164	-5107	1876	-196	-6719	-5825	-672	-2410	-5046	-8602	-3695
0.136667	-25	40	89	-59	-105	-34	12	-16	-16	6	-73	-76	-98	-17	-29	-63	-96	34	-86	-28	-101	-22	-101	-68	-62	-4	-101	-14	-73	-70	-151	-74	-5971	3000	-2550	-16320	-414	-1075	-3698	-4900	1553	-109	-6337	-5489	-831	-2222	-4918	-8812	-4958
0.137500	-26	53	77	-60	-109	-38	9	-17	-17	4	-72	-62	-96	-18	-29	-62	-98	35	-87	-34	-107	-24	-102	-70	-63	-4	-99	-13	-77	-69	-149	-68	-7978	2973	-3409	-14860	-891	-1029	-3245	-4713	1165	-50	-5936	-5195	-987	-2055	-4777	-9014	-6191
0.138333	-28	42	86	-60	-109	-33	12	-14	-21	5	-64	-65	-97	-17	-29	-62	-99	35	-86	-39	-107	-23	-98	-69	-66	-5	-97	-12	-76	-68	-152	-74	-5723	2936	-4273	-13291	-1550	-1021	-2797	-4553	783	-10	-5512	-4930	-939	-1909	-4635	-9216	-7235
0.139167	-26	45	90	-60	-108	-32	12	-22	-18	6	-72	-64	-95	-14	-28	-58	-98	36	-84	-34	-105	-23	-97	-70	-63	-3	-98	-11	-73	-57	-145	-74	-5595	2894	-5122	-11643	-2470	-1051	-2367	-4392	488	-5	-5083	-4693	-991	-1785	-4490	-9406	-8267
0.140000	-26	40	90	-60	-110	-34	13	-10	-18	7	-75	-66	-99	-16	-29	-62	-101	32	-85	-38	-104	-24	-98	-72	-63	-4	-98	-16	-76	-69	-150	-75	-4268	2844	-5948	-9955	-3514	-1119	-1965	-4255	256	-19	-4654	-4488	-1126	-1682	-4344	-9589	-9555
0.140833	-26	47	86	-63	-109	-59	10	-17	-23	1	-77	-65	-99	-17	-29	-62	-100	33	-86	-30	-105	-22	-99	-64	-68	-3	-100	-13	-74	-67	-141	-74	-2743	2806	-6708	-8241	-4309	-1221	-1562	-4132	113	-60	-4215	-4307	-1239	-1599	-4192	-9754	-10520
0.141667	-30	38	87	-60	-111	-35	10	-14	-11	7	-75	-64	-96	-16	-28	-62	-103	32	-87	-33	-108	-23	-99	-72	-66	-3	-97	-13	-74	-70	-149	-77	-4401	2768	-7414	-6532	-4757	-1364	-1183	-4017	-152	-76	-3782	-4161	-1236	-1529	-4035	-9899	-11093
0.142500	-27	42	90	-61	-112	-31	-6	-13	-19	5	-75	-64	-95	-18	-28	-60	-97	34	-83	-32	-104	-22	-98	-75	-63	-1	-99	-13	-70	-68	-147	-74	-1299	2746	-8039	-4843	-5304	-1534	-822	-3897	-410	-218	-3363	-4030	-1142	-1481	-3873	-10030	-11254
0.143333	-23	39	90	-58	-107	-32	13	-11	-18	6	-72	-64	-95	-17	-28	-61	-99	34	-84	-33	-104	-25	-96	-67	-62	-1	-97	-12	-75	-69	-148	-75	3376	2721	-8576	-3218	-6411	-1738	-473	-3782	-158	-332	-2952	-3925	-1142	-1451	-3701	-10138	-11066
0.144167	-25	42	88	-59	-139	-38	15	-12	-17	6	-74	-62	-96	-16	-27	-59	-98	34	-84	-31	-103	-21	-94	-70	-65	0	-98	-16	-77	-68	-150	-68	-704	2715	-9016	-1671	-6640	-1971	-134	-3662	170	-478	-2551	-3836	-1366	-1436	-3523	-10232	-11099
0.145000	-27	43	88	-59	-110	-35	18	-12	-15	6	-74	-61	-94	-15	-29	-61	-101	33	-83	-33	-105	-23	-98	-67	-63	0	-95	-13	-70	-68	-147	-75	4603	2726	-9354	-223	-6717	-2234	196	-3539	667	-650	-2150	-3769	-1950	-1445	-3336	-10311	-10920
0.145833	-27	43	90	-57	-107	-31	17	-11	-16	9	-69	-60	-97	-15	-29	-63	-98	36	-80	-29	-100	-10	-97	-68	-62	1	-94	-11	-69	-69	-146	-72	4000	2751	-9573	1107	-6659	-2512	521	-3405	1289	-850	-1775	-3719	-3012	-1472	-3134	-10375	-10726
0.146667	-25	43	89	-58	-109	-31	16	-9	-13	8	-66	-60	-91	-13	-25	-56	-94	36	-83	-30	-103	-22	-99	-68	-61	1	-98	-11	-72	-70	-144	-72	4001	2790	-9690	2291	-6589	-2822	848	-3262	1996	-1082	-1375	-3690	-2573	-1514	-2919	-10429	-10372
0.147500	-28	43	93	-59	-105	-30	16	-10	-17	8	-69	-64	-96	-16	-29	-58	-98	35	-84	-30	-105	-22	-97	-68	-66	2	-96	-12	-73	-75	-147	-74	6480	2846	-9702	3332	-6197	-3142	1178	-3104	2871	-1337	-983	-3681	-1602	-1580	-2690	-10480	-9770
0.148333	-26	43	91	-59	-110	-31	16	-10	-19	6	-72	-60	-99	-16	-31	-62	-103	17	-85	-32	-107	-25	-103	-72	-67	-1	-97	-13	-73	-69	-150	-76	5817	2914	-9603	4207	-6080	-3480	1508	-2945	4053	-1597	-594	-3692	-1457	-1671	-2449	-10532	-9122
0.149167	-27	40	87	-64	-105	-32	12	-17	-22	5	-75	-65	-99	-22	-35	-63	-101	30	-87	-35	-107	-26	-98	-72	-66	0	-98	-16	-66	-68	-151	-77	4111	2995	-9405	4914	-5562	-3819	1847	-2766	5040	-1941	-200	-3717	-1028	-1782	-2180	-10583	-8336
0.150000	-28	37	86	-62	-111	-34	12	-17	-22	3	-75	-64	-98	-18	-34	-70	-99	33	-87	-33	-108	-26	-101	-72	-69	-3	-100	-13	-76	-72	-150	-76	4827	3086	-9117	5448	-4589	-4160	2192	-2581	6038	-2281	200	-3771	-841	-1915	-1889	-10640	-7324
0.150833	-30	39	89	-60	-110	-30	13	-15	-18	3	-73	-62	-97	-18	-33	-62	-103	29	-87	-33	-105	-4	-100	-62	-65	0	-99	-12	-76	-72	-150	-79	1861	3181	-8744	5813	-3653	-4494	2545	-2389	7066	-2650	619	-3847	-749	-2070	-1573	-10708	-6352
0.151667	-28	39	88	-60	-112	-34	11	-16	-19	6	-75	-63	-100	-19	-31	-61	-98	35	-87	-36	-107	-24	-99	-69	-67	-3	-101	-13	-78	-70	-150	-75	2304	3288	-8306	6002	-2864	-4817	2909	-2188	8043	-3024	1039	-3944	-363	-2244	-1231	-10794	-5481
0.152500	-10	39	88	-60	-107	-33	16	-13	-17	5	-72	-62	-96	-17	-29	-60	-102	33	-85	-42	-104	-23	-99	-70	-65	1	-97	-12	-70	-69	-149	-75	1131	3396	-7804	6036	-2013	-5124	3274	-1999	9124	-3414	1472	-4066	35	-2432	-860	-10889	-4624
0.153333	-26	40	90	-58	-107	-34	17	-13	-3	6	-72	-45	-97	-16	-30	-59	-99	33	-86	-32	-105	-22	-98	-69	-65	0	-98	-12	-75	-68	-148	-74	-442	3504	-7262	5910	-1221	-5407	3643	-1817	10120	-3841	1910	-4206	500	-2643	-459	-11003	-3830
0.154167	-23	39	87	-60	-107	-31	15	-10	-16	7	-72	-64	-95	-18	-30	-57	-100	34	-87	-36	-105	-22	-98	-67	-63	-1	-99	-9	-73	-68	-148	-74	-552	3605	-6688	5643	-326	-5661	4018	-1651	11144	-4228	2355	-4405	842	-2864	-19	-11137	-2977
0.155000	-25	40	91	-57	-107	-32	16	-13	-19	7	-73	-64	-99	-16	-30	-60	-98	38	-85	-32	-103	-22	-98	-68	-65	1	-100	-13	-75	-69	-147	-74	-3480	3679	-6106	5252	589	-5884	4391	-1506	12079	-4624	2797	-4627	954	-3096	455	-11282	-2061
0.155833	-26	38	86	-62	-112	-34	16	-16	-18	3	-72	-64	-97	-18	-31	-61	-100	35	-86	-36	-107	-23	-100	-74	-65	0	-100	-12	-73	-72	-148	-78	-4172	3795	-5518	4751	1264	-6059	4765	-1397	12728	-5022	3238	-4879	1073	-3324	967	-11419	-997
0.156667	-29	40	86	-60	-110	-44	12	-18	-18	3	-78	-66	-99	-23	-35	-63	-101	33	-86	-38	-111	-24	-104	-72	-65	-1	-104	-14	-79	-76	-154	-79	-240	3871	-4949	4173	1138	-6207	5138	-1322	13640	-5399	3670	-5168	1285	-3557	1511	-11602	116
0.157500	-27	34	82	-63	-117	-41	6	-18	-23	2	-77	-67	-100	-24	-33	-64	-104	32	-90	-57	-112	-27	-105	-70	-68	-3	-104	-12	-77	-73	-151	-77	-5819	3939	-4400	3511	1681	-6299	5506	-1287	14436	-5744	4091	-5487	1390	-3774	2101	-11759	890
0.158333	-25	37	82	-63	-111	-40	10	-16	-19	5	-77	-65	-97	-18	-33	-61	-101	32	-88	-34	-107	-25	-102	-74	-64	-5	-102	-15	-73	-73	-150	-77	-3476	3989	-3885	2824	1901	-6348	5873	-1302	15056	-6056	4490	-5831	1450	-3979	2719	-11914	1617
0.159167	-27	38	87	-61	-109	-36	12	-14	-18	8	-76	-64	-95	-18	-28	-60	-99	36	-84	-35	-105	-22	-99	-70	-63	1	-98	-11	-73	-67	-148	-74	-3766	4020	-3417	2117	1984	-6361	6231	-1370	15527	-6322	4873	-6204	1597	-4165	3379	-12048	2428
0.160000	-23	43	87	-63	-105	-33	16	-11	-15	34	-79	-64	-96	-16	-27	-59	-97	36	-85	-33	-102	-19	-97	-68	-64	0	-100	-12	-68	-60	-145	-76	-5292	4026	-3002	1420	2276	-6338	6587	-1497	15950	-6540	5230	-6596	1627	-4332	4063	-12164	3155
0.160833	-24	40	88	-60	-107	-35	12	-14	-16	7	-72	-65	-93	-24	-26	-57	-97	35	-84	-33	-103	-22	-125	-70	-65	0	-101	-12	-72	-66	-146	-74	-3417	4006	-2648	749	2641	-6293	6929	-1688	16251	-6702	5563	-7005	1761	-4475	4771	-12245	3847
0.161667	-27	37	88	-60	-110	-34	10	-13	-21	7	-76	-66	-94	-15	-27	-60	-103	34	-86	-31	-104	-19	-100	-68	-66	-10	-100	-10	-73	-65	-147	-75	-2662	3947	-2333	136	2327	-6232	7267	-1936	16474	-6796	5873	-7418	1786	-4595	5495	-12292	4519
0.162500	-25	42	90	-58	-109	-33	12	-12	-22	11	-70	-62	-94	-15	-23	-58	-98	36	-83	-32	-103	-22	-98	-70	-65	0	-99	-11	-73	-65	-149	-72	-3985	3861	-2082	-412	2079	-6166	7595	-2245	16333	-6825	6150	-7831	1597	-4688	6239	-12290	4910
0.163333	-26	40	85	-84	-108	-34	13	-12	-15	9	-72	-81	-96	-15	-24	-58	-97	34	-85	-34	-103	-19	-99	-69	-63	0	-96	-13	-70	-68	-147	-77	-2277	3731	-1900	-880	2323	-6101	7906	-2609	15800	-6779	6410	-8228	1532	-4752	6966	-12238	5400
0.164167	-22	42	85	-58	-109	-35	11	-14	-16	6	-75	-63	-95	-14	-28	-58	-102	34	-84	-27	-104	-19	-99	-69	-65	13	-100	-14	-72	-65	-147	-73	-3670	3556	-1734	-1247	2447	-6056	8214	-3029	15013	-6662	6641	-8606	1425	-4801	7703	-12127	5623
0.165000	-28	39	87	-60	-108	-35	8	-18	-18	6	-78	-65	-96	-16	-31	-61	-100	35	-86	-39	-107	-26	-102	-75	-65	-4	-101	-15	-76	-73	-149	-76	-2819	3334	-1623	-1521	2317	-6038	8501	-3490	14015	-6474	6857	-8949	1327	-4813	8424	-11955	5791
0.165833	-27	37	86	-62	-111	-36	9	-17	-18	-4	-76	-72	-96	-12	-30	-62	-98	34	-85	-34	-104	-26	-100	-68	-61	-1	-100	-14	-73	-68	-147	-73	-2042	3067	-1536	-1682	2378	-6049	8777	-3990	12853	-6210	7066	-9240	1247	-4806	9131	-11718	6123
0.166667	-22	17	88	-61	-109	-32	12	-12	-17	9	-86	-62	-93	-13	-28	-60	-97	33	-85	-35	-107	-21	-98	-69	-64	0	-98	-13	-74	-66	-147	-75	-1973	2744	-1474	-1738	2361	-6104	9047	-4526	11386	-5889	7261	-9474	971	-4785	9799	-11417	6195
0.167500	-25	44	89	-57	-107	-33	11	-15	-15	9	-73	-63	-95	-14	-29	-68	-96	36	-83	-33	-102	-23	-99	-59	-61	0	-97	-13	-75	-68	-145	-73	-775	2378	-1414	-1731	2393	-6198	9306	-5089	9584	-5503	7452	-9646	663	-4744	10435	-11056	6290
0.168333	-22	43	90	-60	-110	-31	12	-13	-15	7	-61	-63	-92	-15	-30	-59	-94	35	-83	-35	-103	-24	-100	-67	-62	0	-96	-12	-34	-69	-148	-74	-2047	1949	-1357	-1627	2601	-6355	9545	-5666	7490	-5095	7648	-9739	499	-4692	11025	-10639	6219
0.169167	-24	46	88	-58	-111	-31	12	-15	-17	6	-70	-66	-97	-16	-32	-60	-103	27	-87	-33	-104	-24	-101	-68	-67	-4	-99	-14	-77	-73	-152	-76	-2866	1468	-1283	-1461	2977	-6528	9779	-6257	4976	-4647	7844	-9752	356	-4630	11568	-10168	6004
0.170000	-27	42	88	-53	-109	-35	10	-17	-18	6	-72	-65	-97	-16	-29	-60	-98	32	-86	-35	-108	-27	-103	-69	-64	-4	-93	-15	-74	-73	-149	-74	2239	945	-1185	-1242	2480	-6747	10001	-6844	2648	-4175	8051	-9674	271	-4551	12061	-9643	5942
0.170833	-28	42	89	-58	-107	-33	15	-16	-19	6	-68	-66	-96	-18	-33	-64	-99	33	-84	-35	-103	-23	-100	-70	-64	0	-96	-13	-73	-70	-151	-76	-721	382	-1055	-993	2327	-6989	10224	-7446	266	-3696	8270	-9506	176	-4466	12487	-9085	5689
0.171667	-27	44	88	-59	-109	-56	11	-17	-14	5	-72	-65	-98	-16	-31	-59	-99	33	-82	-33	-102	-25	-102	-70	-64	1	-98	-4	-76	-74	-148	-75	236	-224	-885	-730	2409	-7256	10439	-8002	-2248	-3222	8506	-9258	-15	-4370	12861	-8486	5396
0.172500	-25	43	88	-59	-109	-34	12	-16	-17	7	-70	-65	-97	-19	-36	-60	-100	34	-108	-34	-107	-23	-101	-68	-62	-18	-99	-15	-72	-73	-149	-75	1355	-857	-665	-478	2444	-7530	10647	-8551	-4855	-2767	8745	-8919	-299	-4265	13172	-7867	4970
0.173333	-27	43	90	-60	-110	-31	12	-17	-23	3	-61	-67	-98	-33	-32	-62	-102	32	-86	-35	-109	-24	-102	-72	-68	-4	-103	-15	-75	-72	-150	-78	-41	-1513	-402	-251	2490	-7794	10859	-9103	-7646	-2350	8998	-8507	-447	-4150	13424	-7241	4431
0.174167	-28	37	87	-62	-110	-38	10	-22	-21	3	-73	-67	-98	-18	-35	-62	-101	30	-86	-33	-109	-25	-99	-69	-64	0	-99	-15	-74	-73	-150	-77	919	-2172	-86	-61	2694	-8032	11084	-9573	-10540	-1969	9265	-8023	-340	-4019	13618	-6601	3937
0.175000	-26	42	95	-61	-107	-32	13	-17	-14	3	-72	-66	-96	-17	-31	-60	-98	33	-85	-33	-109	-24	-98	-66	-67	-3	-102	-15	-74	-70	-152	-75	2123	-2833	275	70	2504	-8236	11280	-10030	-12766	-1642	9542	-7485	-387	-3872	13757	-5971	3423
0.175833	-27	40	84	-62	-109	-31	13	-16	-18	5	-70	-67	-97	-17	-32	-61	-100	30	-87	-38	-104	-25	-99	-70	-63	-1	-99	-13	-75	-72	-148	-77	614	-3475	676	138	2099	-8396	11491	-10446	-14558	-1364	9826	-6900	-656	-3709	13841	-5355	2700
0.176667	-25	41	88	-61	-108	-34	2	-13	-16	4	-74	-67	-96	-18	-31	-62	-99	32	-86	-34	-105	-25	-99	-70	-66	-3	-103	-14	-77	-73	-149	-77	1514	-4091	1123	140	1941	-8495	11708	-10806	-15940	-1143	10108	-6292	-931	-3526	13878	-4759	2066
0.177500	-29	38	85	-64	-113	-34	12	-15	-21	5	-73	-68	-100	-18	-35	-61	-115	34	-88	-40	-110	-23	-100	-70	-65	-3	-103	-15	-75	-72	-151	-77	697	-4671	1585	60	1605	-8527	11927	-11118	-16798	-985	10386	-5665	-1067	-3322	13874	-4185	1355
0.178333	-27	40	84	-61	-90	-39	11	-16	-21	4	-75	-68	-99	-22	-33	-63	-102	29	-85	-36	-109	-24	-100	-69	-65	-4	-114	-17	-75	-73	-151	-79	901	-5201	2096	-83	865	-8489	12143	-11372	-17682	-879	10662	-5052	-1224	-3097	13822	-3658	546
0.179167	-26	41	87	-60	-108	-34	13	-14	-15	7	-70	-67	-94	-16	-29	-59	-99	34	-85	-35	-105	-24	-91	-68	-64	0	-99	-13	-69	-69	-148	-77	2134	-5673	2598	-300	210	-8377	12355	-11557	-18829	-822	10925	-4452	-1319	-2846	13742	-3162	-92
0.180000	-21	42	87	-59	-107	-39	17	-14	-15	0	-74	-66	-99	-19	-31	-58	-95	35	-84	-33	-104	-21	-98	-65	-63	0	-99	-14	-76	-62	-147	-75	1208	-6082	3109	-578	-153	-8194	12562	-11674	-20221	-817	11165	-3892	-1142	-2579	13624	-2721	-558
0.180833	-26	40	87	-58	-110	-34	11	-13	-18	7	-76	-66	-96	-18	-30	-50	-98	35	-84	-14	-108	-24	-100	-69	-65	-3	-101	-13	-76	-70	-150	-78	1513	-6419	3616	-884	-397	-7956	12724	-11725	-21664	-843	11383	-3388	-635	-2290	13476	-2333	-922
0.181667	-26	30	86	-61	-109	-38	10	-19	-19	3	-77	-68	-100	-22	-32	-63	-100	29	-88	-38	-108	-24	-101	-74	-65	-5	-102	-17	-75	-74	-153	-82	112	-6682	4107	-1232	-621	-7655	12916	-11698	-23024	-897	11562	-2949	696	-1988	13295	-2004	-1226
0.182500	-28	37	85	-63	-110	-40	10	-18	-17	3	-76	-67	-99	-18	-38	-61	-102	27	-86	-39	-107	-25	-102	-70	-66	-5	-101	-16	-73	-69	-147	-79	-2051	-6871	4579	-1592	-556	-7307	13061	-11583	-24257	-961	11715	-2584	1552	-1666	13096	-1729	-1270
0.183333	-28	38	87	-60	-107	-39	15	-13	-16	5	-74	-67	-99	-19	-34	-63	-99	33	-86	-34	-108	-25	-99	-70	-64	-3	-99	-14	-74	-69	-150	-81	2024	-6986	5028	-1958	-1035	-6929	13185	-11384	-24788	-1028	11823	-2311	1222	-1341	12866	-1511	-977
0.184167	-26	38	86	-61	-108	-36	11	-14	-17	3	-76	-67	-97	-17	-30	-65	-100	33	-91	-36	-105	-21	-101	-72	-65	-4	-100	-13	-75	-70	-148	-77	122	-7036	5444	-2298	-1366	-6532	13227	-11105	-24713	-1109	11885	-2126	1039	-1005	12612	-1357	-916
0.185000	-27	38	87	-58	-108	-7	16	-12	-15	4	-75	-67	-95	-17	-29	-63	-100	29	-86	-36	-105	-25	-98	-68	-67	-1	-101	-13	-75	-68	-149	-81	-1507	-7016	5819	-2606	-1202	-6130	13236	-10744	-24237	-1132	11899	-2041	708	-667	12331	-1270	-715
0.185833	-27	41	88	-59	-109	-36	12	-16	-19	20	-51	-64	-97	-17	-31	-62	-97	37	-84	-32	-104	-24	-100	-70	-65	-4	-100	-12	-75	-68	-148	-78	699	-6962	6159	-2863	-1391	-5737	13187	-10299	-23464	-1129	11852	-2050	250	-331	12032	-1257	-491
0.186667	-26	38	88	-57	-107	-36	15	-12	-17	1	-74	-62	-95	-14	-29	-60	-101	33	-86	-33	-101	-24	-103	-67	-64	-1	-100	-12	-72	-68	-120	-74	-1633	-6821	6453	-3064	-1507	-5358	13068	-9773	-22366	-1138	11750	-2158	49	-5	11703	-1312	-649
0.187500	-24	42	90	-59	-108	-34	16	-13	-21	5	-75	-65	-93	-15	-29	-59	-97	37	-90	-35	-103	-17	-96	-67	-64	0	-100	-10	-72	-66	-146	-74	-1099	-6662	6717	-3193	-1388	-5009	12878	-9175	-21166	-1085	11579	-2364	7	316	11354	-1435	-500
0.188333	-24	38	89	-59	-105	-30	16	-13	-15	7	-72	-66	-94	-13	-28	-59	-100	36	-87	-34	-103	-23	-96	-68	-63	0	-96	-11	-72	-68	-147	-73	247	-6486	6937	-3248	-1492	-4694	12609	-8518	-19828	-997	11353	-2637	17	624	10978	-1640	-179
0.189167	-24	36	87	-59	-109	-34	13	-15	-19	3	-76	-65	-95	-16	-29	-63	-99	33	-87	-36	-105	-25	-101	-73	-63	-1	-99	-13	-72	-70	-150	-77	-1486	-6291	7123	-3226	-1554	-4421	12258	-7811	-18681	-856	11048	-2995	15	924	10579	-1918	-317
0.190000	-30	39	87	-62	-110	-39	12	-16	-19	-7	-76	-68	-99	-19	-33	-64	-102	29	-91	-39	-105	-24	-104	-75	-66	-3	-102	0	-74	-73	-153	-77	-1043	-6093	7271	-3117	-1018	-4187	11828	-7061	-17649	-706	10676	-3420	-152	1216	10155	-2271	-452
0.190833	-28	36	84	-60	-112	-35	8	-22	-24	0	-78	-70	-99	-19	-33	-62	-103	30	-79	-39	-105	-24	-100	-70	-68	-4	-101	-17	-78	-70	-149	-77	-1157	-5911	7409	-2934	-476	-3982	11322	-6279	-16284	-500	10246	-3890	-94	1503	9718	-2697	-115
0.191667	-30	36	85	-64	-112	-34	11	-18	-21	2	-75	-66	-96	-15	-31	-63	-98	33	-85	-36	-107	-27	-103	-69	-62	-1	-97	-12	-75	-68	-148	-73	-2210	-5720	7513	-2684	-404	-3808	10735	-5473	-14915	-262	9727	-4399	188	1783	9266	-3191	21
0.192500	-26	40	89	-59	-110	-32	13	-15	-19	5	-52	-67	-96	-15	-30	-60	-100	35	-87	-9	-84	-21	-99	-69	-61	-1	-100	-12	-73	-70	-148	-72	-1331	-5563	7606	-2366	-373	-3656	10074	-4661	-13426	2	9147	-4930	474	2057	8787	-3750	-158
0.193333	-32	41	88	-58	-110	-33	15	-13	-19	8	-70	-64	-95	-13	-28	-59	-99	35	-84	-31	-103	-23	-99	-68	-64	0	-98	-10	-70	-67	-134	-77	-2435	-5431	7680	-2006	-401	-3521	9345	-3921	-11731	293	8500	-5475	667	2336	8295	-4376	-425
0.194167	-25	43	87	-55	-108	-31	16	-13	-16	5	-70	-63	-99	-16	-28	-56	-97	35	-86	-32	-104	-23	-99	-81	-63	1	-97	-11	-72	-73	-147	-74	-2196	-5324	7750	-1610	-799	-3371	8565	-3144	-9881	598	7786	-6024	710	2622	7778	-5052	-677
0.195000	-27	41	88	-55	-110	-30	16	-16	-15	7	-70	-64	-94	-13	-29	-58	-98	36	-85	-33	-107	-22	-99	-69	-64	-1	-98	-8	-77	-72	-149	-74	-2363	-5250	7814	-1194	-1315	-3253	7725	-2446	-7879	928	7000	-6540	596	2923	7247	-5765	-973
0.195833	-25	39	87	-56	-107	-11	17	-13	-16	8	-70	-60	-94	-15	-29	-58	-103	41	-86	-30	-102	-19	-97	-68	-65	-1	-96	-10	-72	-67	-146	-75	-4270	-5198	7881	-794	-1636	-3098	6838	-1803	-5904	1274	6155	-7037	575	3243	6693	-6507	-1307
0.196667	9	43	87	-35	-108	-32	13	-16	-18	8	-72	-63	-96	-14	-29	-59	-99	34	-87	-32	-104	-22	-98	-82	-61	-4	-97	-14	-70	-69	-149	-77	-1183	-5175	7946	-370	-2650	-2925	5936	-1238	-3810	1627	5252	-7488	645	3580	6126	-7259	-1443
0.197500	-26	38	87	-60	-104	-34	13	-16	-19	4	-75	-61	-97	-17	-32	-62	-102	32	-90	-33	-104	-22	-101	-86	-65	-5	-99	-12	-76	-72	-148	-76	-225	-5175	8031	12	-4155	-2692	5005	-754	-1477	2004	4302	-7892	687	3946	5533	-8023	-1508
0.198333	-27	38	82	-61	-85	-32	12	-16	-25	-14	-75	-65	-98	-18	-34	-63	-103	34	-91	-36	-110	-26	-100	-75	-70	-6	-103	-15	-75	-75	-152	-82	-2671	-5193	8125	355	-4727	-2466	4054	-360	571	2382	3296	-8239	639	4340	4914	-8730	-1688
0.199167	-28	35	81	-62	-110	-33	10	-16	-22	1	-73	-63	-95	-19	-29	-61	-99	33	-90	-32	-105	-22	-99	-69	-63	-4	-97	-13	-73	-70	-148	-77	1154	-5202	8235	649	-5478	-2174	3110	-53	2476	2786	2258	-8514	477	4772	4267	-9423	-1908
0.200000	-23	41	88	-58	-105	-33	11	-13	-13	5	-72	-61	-95	-16	-31	-58	-98	37	-88	-31	-103	-21	-98	-82	-65	-3	-100	-12	-74	-69	-151	-74	-604	-5218	8360	890	-6044	-1842	2165	151	4291	3199	1170	-8722	309	5229	3587	-10069	-2057
0.200833	-29	41	86	-57	-109	-33	12	-16	-15	8	-72	-62	-96	-14	-31	-59	-113	35	-88	-32	-103	-21	-98	-70	-61	-1	-98	-12	-72	-69	-149	-77	8	-5220	8497	1056	-6274	-1472	1231	260	5827	3601	49	-8850	85	5713	2876	-10646	-2109
0.201667	-43	41	88	-58	-111	-34	12	-17	-18	3	-73	-64	-97	-15	-28	-59	-100	36	-87	-32	-105	-18	-100	-69	-63	0	-98	-13	-73	-72	-145	-77	2061	-5245	8655	1154	-6412	-1066	311	273	7158	4067	-1092	-8902	-327	6222	2133	-11141	-2147
0.202500	-22	40	87	-60	-110	-31	11	-12	-15	10	-72	-64	-93	-5	-29	-59	-102	37	-87	-35	-72	-21	-99	-69	-62	0	-99	-14	-72	-68	-144	-73	1610	-5237	8824	1174	-6581	-634	-587	199	8417	4516	-2250	-8867	-528	6730	1350	-11545	-2201
0.203333	-25	40	86	-58	-132	-33	11	-13	-17	6	-70	-63	-96	-15	-29	-59	-99	34	-86	-31	-103	-18	-100	-68	-65	1	-99	-13	-76	-70	-147	-74	1215	-5206	9009	1119	-6128	-189	-1459	42	9326	4971	-3412	-8761	-810	7268	534	-11848	-2044
0.204167	-25	42	86	-59	-110	-33	10	-12	-17	7	-73	-87	-94	-16	-32	-60	-97	45	-87	-32	-105	-16	-100	-69	-62	0	-97	-11	-74	-69	-147	-75	1664	-5154	9202	995	-5078	263	-2298	-186	10048	5431	-4581	-8574	-1228	7796	-332	-12044	-1746
0.205000	-23	61	88	-56	-77	-33	13	-12	-13	7	-73	-66	-97	-16	-31	-58	-96	38	-85	-35	-103	-16	-98	-69	-61	2	-98	-14	-72	-69	-147	-75	306	-5075	9403	803	-4081	714	-3104	-477	10680	5882	-5749	-8310	-1556	8315	-1216	-12129	-1618
0.205833	-23	38	90	-57	-109	-33	12	-30	-18	6	-70	-62	-95	-14	-31	-58	-100	28	-83	-32	-103	-19	-99	-73	-63	1	-98	-11	-70	-68	-147	-76	1431	-4971	9606	546	-3151	1142	-3884	-823	11341	6334	-6910	-7980	-1680	8808	-2130	-12104	-1224
0.206667	-23	37	90	-57	-107	-35	13	-14	-18	6	-73	-64	-96	-16	-32	-60	-100	37	-84	-32	-109	-21	-102	-70	-64	0	-103	-13	-73	-69	-148	-69	438	-4843	9804	232	-1989	1551	-4633	-1222	12054	6760	-8043	-7597	-1749	9258	-3072	-11977	-786
0.207500	-26	38	87	-60	-112	-38	9	-18	-18	4	-74	-63	-96	-17	-24	-59	-98	36	-84	-33	-104	-18	-100	-72	-66	0	-96	-11	-70	-67	-144	-74	398	-4686	10003	-121	-742	1922	-5351	-1658	12692	7157	-9140	-7161	-1832	9662	-4023	-11748	-664
0.208333	-26	37	89	-58	-107	-30	15	-15	-14	7	-72	-62	-95	-13	-31	-59	-98	35	-82	-32	-105	-17	-113	-69	-62	1	-99	-11	-72	-69	-146	-77	442	-4513	10180	-515	499	2242	-6036	-2116	13112	7513	-10195	-6694	-1928	9996	-4989	-11431	-550
0.209167	-27	38	86	-59	-112	-33	11	-16	-21	-4	-74	-66	-97	-13	-32	-58	-100	35	-86	-35	-107	-21	-101	-75	-66	-3	-101	-12	-75	-70	-148	-77	-2079	-4329	10337	-937	1990	2506	-6699	-2608	13249	7806	-11190	-6207	-1907	10244	-5958	-11034	-311
0.210000	-28	36	86	-60	-108	-31	11	-14	-19	3	-77	-65	-96	-15	-32	-58	-99	30	-83	-34	-107	-22	-99	-73	-78	-1	-98	-12	-74	-70	-149	-70	-349	-4129	10477	-1376	3199	2711	-7309	-3116	13177	8042	-12122	-5700	-1800	10423	-6912	-10576	-27
0.210833	-26	41	89	-60	-110	-32	3	-17	-17	6	-77	-66	-97	-14	-31	-57	-103	35	-83	-31	-105	-19	-99	-70	-63	0	-101	-13	-76	-68	-155	-76	2660	-3924	10585	-1816	3663	2851	-7892	-3647	13076	8191	-12979	-5200	-1652	10488	-7836	-10072	102
0.211667	-28	39	86	-60	-111	-32	12	-13	-19	8	-75	-67	-98	-14	-29	-57	-103	34	-84	-32	-104	-19	-97	-68	-64	1	-97	-12	-69	-68	-145	-74	-2009	-3718	10657	-2256	4896	2923	-8440	-4199	12693	8259	-13737	-4720	-1495	10442	-8721	-9559	-22
0.212500	-31	42	88	-55	-111	-34	16	-31	-22	9	-72	-64	-96	-13	-19	-57	-98	36	-81	-30	-100	-16	-98	-68	-63	4	-96	-11	-73	-69	-145	-69	1757	-3512	10694	-2683	5755	2930	-8949	-4763	12237	8223	-14403	-4276	-1351	10277	-9552	-8997	29
0.213333	-24	43	90	-56	-112	-30	17	-12	-17	3	-72	-63	-94	-13	-25	-52	-101	36	-81	-30	-103	-19	-96	-67	-64	2	-95	-10	-70	-66	-145	-72	457	-3320	10683	-3096	6391	2858	-9414	-5345	11865	8074	-14949	-3889	-1255	9994	-10315	-8500	-25
0.214167	-27	42	89	-56	-110	-32	17	-11	-19	8	-72	-66	-92	-14	-28	-55	-101	36	-80	-32	-105	-19	-92	-70	-65	1	-96	-13	-77	-70	-146	-72	423	-3134	10634	-3487	6991	2724	-9829	-5940	11608	7819	-15388	-3570	-1307	9576	-11011	-8030	-96
0.215000	-26	60	86	-58	-115	-36	16	-10	-22	8	-75	-63	-101	-13	-28	-58	-102	36	-84	-23	-111	-21	-100	-72	-67	-1	-98	-12	-76	-70	-147	-75	2396	-2967	10522	-3850	7466	2521	-10191	-6575	11443	7433	-15699	-3322	-1304	9029	-11620	-7624	-56
0.215833	-28	42	87	-61	-110	-38	15	-17	-23	6	-75	-64	-102	-16	-30	-60	-103	33	-85	-32	-105	-19	-97	-69	-64	-1	-98	-12	-72	-70	-146	-73	2558	-2808	10379	-4168	7271	2265	-10488	-7217	11557	6936	-15878	-3164	-1238	8359	-12131	-7301	-352
0.216667	-31	41	87	-56	-111	-35	12	-16	-17	8	-70	-61	-97	-14	-29	-58	-100	34	-82	-32	-109	-24	-102	-72	-65	0	-99	-12	-76	-74	-148	-77	1797	-2665	10189	-4458	7210	1941	-10728	-7899	11496	6317	-15933	-3107	-1312	7563	-12542	-7071	-771
0.217500	-28	43	86	-62	-112	-36	13	-12	-18	9	-73	-65	-95	-18	-29	-60	-101	34	-98	-32	-104	-23	-97	-70	-63	-1	-101	-12	-78	-70	-148	-77	2673	-2532	9960	-4710	7035	1569	-10895	-8598	11495	5590	-15861	-3155	-1203	6653	-12845	-6980	-926
0.218333	-29	43	89	-57	-111	-38	12	-17	-21	5	-73	-63	-97	-16	-27	-60	-102	33	-86	-33	-108	-22	-103	-73	-70	-1	-99	-13	-75	-69	-148	-74	741	-2400	9695	-4923	6306	1143	-10992	-9320	11587	4760	-15662	-3306	-818	5641	-13060	-7009	-1018
0.219167	-27	44	87	-59	-109	-36	15	-13	-17	9	-69	-61	-97	-17	-29	-58	-100	35	-83	-32	-109	-21	-95	-68	-64	1	-97	-13	-73	-67	-146	-75	2273	-2295	9400	-5100	5058	670	-11013	-10063	11724	3830	-15347	-3569	-662	4524	-13135	-7186	-1134
0.220000	-26	43	86	-57	-108	-34	16	-31	-19	7	-73	-60	-95	-12	-26	-56	-97	35	-82	-29	-104	-23	-98	-70	-66	1	-98	-10	-58	-69	-145	-75	1693	-2185	9086	-5241	3721	142	-10962	-10824	11706	2813	-14921	-3935	-600	3325	-13125	-7501	-1130
0.220833	-25	43	87	-42	-109	-33	12	-14	-16	8	-70	-62	-94	-15	-13	-59	-97	33	-84	-31	-103	-23	-96	-70	-65	0	-99	-12	-73	-70	-148	-77	1261	-2080	8750	-5356	2142	-436	-10840	-11604	11564	1710	-14400	-4405	-345	2054	-13018	-7969	-1118
0.221667	-26	42	87	-62	-107	-35	12	-15	-16	6	-73	-65	-95	-15	-26	-56	-97	35	-84	-31	-101	-22	-99	-68	-64	-4	-102	-12	-73	-55	-148	-75	2113	-1967	8417	-5446	219	-1064	-10650	-12395	11441	545	-13794	-4961	-145	736	-12821	-8568	-1231
0.222500	-27	38	84	-60	-110	-34	6	-16	-19	5	-73	-65	-97	-16	16	-58	-103	33	-86	-25	-104	-22	-96	-70	-65	-1	-100	-13	-72	-67	-149	-76	-619	-1842	8079	-5517	-1499	-1760	-10402	-13189	10821	-666	-13121	-5599	109	-620	-12546	-9296	-1268
0.223333	-27	41	85	-61	-112	-36	11	-16	-21	3	-78	-65	-98	-17	-30	-63	-99	32	-86	-35	-110	-25	-102	-74	-66	-7	-102	-16	-74	-72	-155	-81	-1078	-1713	7755	-5573	-3074	-2503	-10099	-13975	9639	-1919	-12402	-6309	334	-1984	-12200	-10138	-1096
0.224167	-33	34	82	-64	-112	-38	8	-21	-24	3	-76	-67	-82	-18	-31	-64	-102	33	-91	-28	-108	-24	-101	-70	-65	-4	-100	-16	-70	-69	-151	-77	3792	-1566	7438	-5624	-5351	-3303	-9755	-14738	8411	-3186	-11642	-7029	351	-3347	-11791	-11063	-927
0.225000	-27	39	87	-61	-113	-36	10	-16	-19	3	-73	-68	-95	-16	-32	-62	-101	35	-87	-34	-104	-24	-99	-75	-63	-4	-102	-32	-74	-70	-151	-76	-1758	-1402	7154	-5672	-6731	-4163	-9376	-15482	6829	-4477	-10854	-7858	227	-4703	-11333	-12057	-1183
0.225833	-27	38	85	-65	-107	-36	11	-32	-16	4	-74	-66	-94	-14	-29	-59	-101	35	-88	-34	-103	-23	-99	-70	-61	0	-101	-14	-74	-67	-147	-75	670	-1218	6901	-5728	-7764	-5087	-8977	-16194	5035	-5786	-10076	-8672	-84	-6025	-10835	-13095	-1472
0.226667	-24	43	89	-61	-109	-34	11	-13	-14	5	-72	-66	-96	-16	-28	-57	-96	37	-85	-33	-112	-23	-97	-65	-61	-1	-100	-15	-74	-70	-148	-73	903	-1014	6688	-5794	-8602	-6075	-8566	-16874	2996	-7080	-9300	-9502	-161	-7308	-10313	-14148	-1620
0.227500	-24	41	87	-60	-108	-31	11	-13	-16	-5	-72	-63	-76	-12	-29	-57	-98	37	-84	-33	-104	-21	-96	-69	-60	2	-97	-12	-67	-66	-146	-76	-1158	-801	6511	-5878	-9297	-7115	-8154	-17504	787	-8346	-8548	-10324	-262	-8531	-9763	-15186	-1547
0.228333	-18	38	87	-58	-103	-43	12	-13	-14	5	-70	-65	-93	-15	-29	-58	-92	35	-85	-33	-99	-23	-97	-69	-61	-1	-100	-11	-57	-69	-148	-75	498	-549	6379	-5986	-9572	-8202	-7760	-18069	-1470	-9607	-7835	-11126	-673	-9692	-9206	-16186	-1663
0.229167	-24	37	86	-61	-109	-35	3	-15	-16	5	-70	-65	-94	-15	-26	-57	-99	37	-86	-35	-108	-22	-99	-72	-63	0	-100	-13	-72	-67	-149	-77	1097	-287	6294	-6127	-9961	-9333	-7391	-18579	-3540	-10807	-7171	-11900	-896	-10781	-8630	-17124	-2058
0.230000	-24	38	86	-59	-113	-35	9	-15	-18	5	-75	-67	-99	-19	-31	-58	-100	35	-88	-33	-109	-24	-102	-73	-78	-1	-102	-15	-66	-72	-152	-77	-908	-6	6258	-6288	-10080	-10486	-7049	-19013	-5710	-11951	-6558	-12640	-757	-11795	-8043	-17972	-2532
0.230833	-27	39	85	-61	-110	-38	8	-16	-17	2	-60	-64	-94	-16	-30	-59	-97	30	-87	-36	-105	-25	-101	-72	-64	-1	-101	-15	-73	-69	-150	-76	857	297	6269	-6477	-9604	-11651	-6745	-19376	-7793	-13035	-5997	-13335	-573	-12716	-7450	-18700	-2940
0.231667	-28	36	82	-62	-110	-38	5	-17	-18	2	-75	-68	-98	-21	-34	-60	-93	34	-87	-38	-104	-22	-105	-73	-65	-3	-103	-10	-78	-75	-154	-80	-994	607	6322	-6697	-8953	-12816	-6487	-19656	-9687	-14035	-5498	-13979	-543	-13555	-6855	-19302	-3418
0.232500	-29	35	84	-62	-114	-40	4	-27	-19	2	-76	-68	-99	-19	-32	-61	-98	34	-88	-36	-105	-22	-102	-72	-65	-1	-101	-13	-75	-69	-149	-77	-550	942	6423	-6943	-8558	-13950	-6264	-19849	-11141	-14926	-5062	-14567	-426	-14295	-6249	-19748	-4052
0.233333	-33	38	86	-61	-108	-34	10	-14	-10	4	-73	-63	-96	-16	-29	-62	-102	36	-86	-33	-105	-21	-101	-72	-64	0	-98	-12	-73	-69	-150	-77	145	1289	6563	-7222	-8034	-15036	-6085	-19960	-12169	-15724	-4688	-15100	-324	-14957	-5647	-20035	-4812
0.234167	-24	40	87	-61	-107	-36	10	-16	-15	4	-75	-64	-98	-13	-28	-61	-110	36	-85	-35	-105	-23	-101	-70	-63	0	-99	-14	-70	-70	-151	-76	-879	1653	6736	-7525	-7283	-16047	-5944	-19990	-12883	-16390	-4373	-15580	-331	-15522	-5040	-20135	-5723
0.235000	-26	41	89	-61	-107	-35	12	-15	-15	4	-74	-66	-97	-15	-29	-60	-99	34	-87	-32	-104	-22	-99	-68	-63	0	-101	-13	-69	-69	-147	-78	553	2017	6936	-7842	-6437	-16956	-5837	-19933	-13107	-16918	-4116	-16002	-305	-16010	-4439	-20051	-6940
0.235833	-25	38	88	-58	-132	-35	11	-16	-19	4	-72	-66	-95	-16	-27	-67	-98	36	-84	-33	-103	-21	-99	-72	-66	-3	-101	-14	-72	-70	-149	-77	-508	2407	7158	-8181	-5309	-17745	-5760	-19794	-13099	-17297	-3919	-16377	-117	-16414	-3844	-19767	-8700
0.236667	-29	40	86	-58	-109	-35	11	-15	-19	4	-74	-66	-98	-18	-29	-62	-128	33	-88	-36	-104	-23	-101	-85	-62	0	-100	-6	-75	-72	-148	-77	-1749	2803	7397	-8542	-3879	-18379	-5699	-19577	-13016	-17509	-3768	-16699	151	-16738	-3266	-19284	-10917
0.237500	-26	41	88	-60	-108	-35	11	-13	-23	2	-75	-66	-98	-18	-30	-46	-99	34	-85	-36	-102	-22	-99	-73	-64	-3	-100	-15	-72	-70	-150	-77	3795	3220	7643	-8909	-3272	-18851	-5651	-19282	-12489	-17554	-3669	-16972	231	-16990	-2701	-18606	-13510
0.238333	-27	37	85	-61	-108	-36	10	-16	-17	3	-75	-65	-97	-21	-30	-61	-99	33	-85	-36	-109	-27	-99	-70	-66	-1	-96	-16	-73	-73	-148	-79	232	3655	7897	-9285	-2291	-19121	-5604	-18919	-11747	-17416	-3612	-17204	452	-17161	-2174	-17728	-17023
0.239167	-25	39	87	-59	-111	-35	12	-27	-21	3	-73	-66	-110	-17	-31	-60	-100	34	-83	-39	-104	-22	-97	-70	-63	0	-101	-13	-73	-70	-150	-75	960	4104	8146	-9662	-997	-19193	-5553	-18496	-10759	-17107	-3589	-17369	811	-17265	-1683	-16666	-20186
0.240000	-25	37	90	-43	-107	-36	11	-13	-17	2	-74	-68	-97	-17	-31	-59	-101	30	-91	-36	-138	-24	-99	-70	-61	-3	-101	-19	-73	-72	-148	-76	2139	4563	8387	-10049	126	-19054	-5492	-18030	-9637	-16624	-3615	-17499	1240	-17306	-1259	-15454	-23264
0.240833	-25	38	88	-67	-109	-49	9	-17	-18	-1	-76	-72	-97	-22	-31	-61	-100	33	-84	-36	-105	-25	-99	-69	-64	-1	-100	-15	-74	-78	-145	-75	-985	5049	8619	-10429	1350	-18704	-5413	-17517	-8525	-15976	-3673	-17575	1652	-17279	-910	-14105	-27581
0.241667	-27	40	87	-60	-111	-39	11	-14	-18	3	-74	-65	-96	-18	-30	-78	-101	34	-84	-38	-107	-24	-101	-67	-64	-15	-100	-14	-73	-72	-148	-74	-612	5551	8834	-10812	2755	-18152	-5318	-16981	-7435	-15189	-3753	-17620	1953	-17185	-654	-12658	-30317
0.242500	-26	42	88	-60	-110	-41	16	-17	-17	2	-74	-67	-96	-21	-13	-59	-99	33	-85	-36	-107	-23	-98	-69	-64	-1	-100	-15	-75	-72	-145	-75	335	6066	9029	-11205	3685	-17394	-5202	-16435	-6197	-14282	-3859	-17578	1825	-17032	-516	-11148	-29284
0.243333	-26	39	87	-65	-87	-39	13	-15	-17	1	-75	-65	-92	-18	-32	-60	-99	33	-86	-36	-105	-24	-99	-70	-63	1	-103	-14	-72	-72	-148	-77	-2132	6603	9202	-11571	4514	-16467	-5074	-15890	-5183	-13277	-3987	-17488	1492	-16817	-504	-9603	-25356
0.244167	-26	40	88	-61	-107	-36	12	-17	-14	16	-73	-60	-99	-19	-33	-60	-101	33	-87	-26	-105	-23	-100	-72	-64	0	-99	-14	-75	-73	-153	-73	-311	7151	9352	-11982	5785	-15418	-4925	-15362	-4391	-12206	-4127	-17343	1457	-16543	-630	-8071	-18406
0.245000	-27	43	88	-61	-109	-38	10	-14	-18	5	-74	-65	-98	-18	-32	-53	-100	33	-87	-35	-113	-24	-101	-68	-60	-4	-100	-14	-73	-68	-146	-75	-614	7708	9480	-12381	6975	-14193	-4768	-14874	-3810	-11103	-4276	-17127	1351	-16212	-903	-6598	-10413
0.245833	-28	40	89	-58	-107	-36	13	-16	-19	6	-67	-65	-96	-15	-29	-60	-100	37	-79	-31	-102	-18	-97	-68	-62	2	-96	-11	-74	-68	-146	-75	770	8267	9586	-12778	7889	-12908	-4606	-14434	-3321	-9985	-4427	-16855	1161	-15833	-1327	-5232	-2127
0.246667	-21	43	88	-59	-108	-36	11	-13	-14	3	-72	-65	-95	-17	-28	-59	-98	34	-82	-28	-105	-21	-93	-67	-64	0	-98	-13	-69	-67	-146	-76	6466	8847	9665	-13186	8688	-11565	-4440	-14060	-3100	-8904	-4583	-16522	992	-15403	-1890	-4004	7360
0.247500	-22	42	90	-57	-108	-33	12	-9	-14	4	-70	-59	-95	-17	-32	-59	-98	36	-101	-31	-105	-19	-97	-68	-61	0	-98	-11	-72	-67	-151	-78	7503	9415	9725	-13608	9561	-10208	-4279	-13771	-3146	-7884	-4731	-16136	684	-14938	-2577	-2952	17917
0.248333	-27	41	89	-59	-105	-32	9	-16	-18	5	-72	-64	-98	-19	-30	-61	-98	33	-85	-34	-104	-25	-100	-74	-65	-3	-98	-11	-70	-70	-147	-77	4138	9979	9769	-14041	10415	-8881	-4126	-13589	-3324	-6959	-4869	-15713	542	-14443	-3364	-2092	27967
0.249167	-26	37	84	-63	-114	-38	21	-16	-14	0	-76	-70	-100	-19	-34	-64	-101	25	-87	-38	-105	-23	-100	-72	-66	-3	-100	-14	-76	-70	-150	-78	-4801	10534	9790	-14483	11297	-7614	-3982	-13514	-3625	-6141	-4985	-15244	400	-13920	-4229	-1456	32767
0.250000	-28	36	90	-59	-110	-38	10	-16	-21	1	-73	-67	-99	-18	-33	-61	-101	35	-86	-36	-107	-23	-102	-75	-66	-4	-98	-14	-75	-70	-151	-77	-15535	11075	9805	-14934	12362	-6445	-3853	-13564	-4073	-5465	-5079	-14752	336	-13382	-5127	-1048	32767
0.250833	-28	34	84	-59	-110	-31	32	-12	-18	4	-98	-69	-98	-18	-33	-63	-100	34	-90	-38	-104	-23	-101	-70	-66	-3	-101	-18	-76	-67	-149	-76	-16410	11600	9806	-15392	12544	-5393	-3733	-13743	-4335	-4906	-5149	-14248	207	-12838	-6017	-877	32758
0.251667	-24	39	85	-60	-110	-31	8	-14	-23	3	-75	-64	-97	-17	-30	-62	-104	41	-86	-34	-107	-21	-101	-73	-67	-3	-97	-12	-72	-69	-146	-76	-20779	12110	9801	-15861	12798	-4490	-3601	-14063	-4522	-4503	-5189	-13742	-67	-12303	-6862	-935	32767
0.252500	-29	41	88	-57	-108	-35	13	-12	-22	1	-73	-63	-94	-15	-29	-62	-93	33	-84	-32	-104	-21	-101	-69	-63	-3	-96	-14	-72	-67	-186	-77	-25497	12594	9784	-16336	13339	-3754	-3526	-14513	-4796	-4248	-5200	-13252	-387	-11779	-7623	-1207	32767
0.253333	-22	43	90	-57	-108	-32	15	-9	-17	5	-70	-63	-98	-17	-28	-58	-99	36	-83	-32	-103	-23	-95	-68	-65	0	-97	-11	-73	-69	-148	-74	-24932	13057	9762	-16813	13119	-3193	-3442	-15097	-4994	-4133	-5183	-12790	-279	-11276	-8269	-1674	32767
0.254167	-28	40	88	-57	-108	-28	15	-12	-19	4	-69	-62	-99	-15	-31	-61	-104	34	-84	-33	-104	-21	-97	-68	-68	1	-96	-12	-72	-67	-149	-73	-31337	13488	9734	-17284	12754	-2809	-3363	-15799	-5123	-4135	-5140	-12359	-135	-10795	-8768	-2309	32767
0.255000	-22	41	88	-56	-108	-30	16	-13	-18	3	-72	-63	-92	-16	-28	-56	-102	34	-84	-10	-103	-23	-98	-68	-64	-5	-100	-11	-72	-67	-147	-74	-31443	13894	9700	-17741	12275	-2604	-3293	-16599	-5184	-4248	-5082	-11962	-387	-10344	-9098	-3076	32579
0.255833	-3	40	85	-59	-105	-30	16	-14	-18	6	-56	-63	-96	-16	-30	-59	-98	33	-90	-35	-102	-23	-99	-72	-60	-4	-98	-13	-72	-68	-147	-75	-30809	14267	9653	-18183	11005	-2581	-3231	-17504	-4909	-4435	-5009	-11604	-397	-9920	-9245	-3942	32142
0.256667	-32	39	88	-60	-110	-35	10	-18	-19	2	-76	-66	-99	-19	-34	-62	-104	33	-87	-36	-111	-26	-103	-73	-69	-6	-98	-18	-76	-75	-150	-78	-30231	14609	9595	-18596	9259	-2676	-3176	-18472	-4630	-4680	-4939	-11282	-178	-9526	-9211	-4874	31725
0.257500	-31	36	81	-67	-112	-40	7	-21	-21	1	-75	-69	-101	-19	-33	-63	-99	30	-93	-39	-109	-26	-101	-75	-69	-5	-99	-16	-76	-73	-151	-77	-22481	14924	9530	-18978	7891	-2914	-3125	-19477	-4462	-4942	-4866	-10993	-64	-9151	-8994	-5830	30705
0.258333	-30	39	89	-60	-112	-34	9	-18	-18	2	-74	-67	-99	-16	-33	-60	-103	35	-90	-32	-109	-24	-102	-72	-67	-3	-103	-17	-76	-73	-149	-78	-10396	15215	9452	-19316	6325	-3264	-3081	-20493	-4060	-5209	-4813	-10725	-42	-8801	-8615	-6788	23078
0.259167	-27	40	88	-59	-70	-32	12	-13	-17	8	-66	-63	-96	-19	-29	-60	-100	35	-87	-34	-107	-24	-98	-68	-63	1	-98	-13	-72	-68	-145	-75	-6161	15473	9356	-19611	4083	-3690	-3044	-21491	-3670	-5451	-4757	-10470	-340	-8454	-8093	-7720	8016
0.260000	-25	43	87	-60	-108	-32	17	-14	-17	5	-74	-63	-95	-15	-29	-59	-97	33	-85	-47	-104	-23	-100	-69	-64	-3	-99	-14	-74	-69	-147	-77	612	15706	9242	-19850	1744	-4174	-3026	-22446	-3121	-5660	-4784	-10220	-538	-8129	-7475	-8613	-3135
0.260833	-25	42	87	-60	-109	-38	12	-14	-18	6	-73	-63	-85	-17	-30	-59	-100	33	-84	-33	-107	-28	-101	-72	-46	0	-98	-14	-73	-70	-147	-100	8981	15904	9109	-20041	-465	-4696	-3025	-23323	-2458	-5816	-4828	-9962	-367	-7812	-6778	-9410	-13927
0.261667	-22	42	89	-61	-108	-32	16	-13	-16	5	-77	-66	-95	-16	-30	-57	-98	36	-75	-35	-102	-22	-98	-70	-64	-1	-99	-13	-72	-72	-146	-77	15048	16076	8958	-20172	-2546	-5232	-3044	-24097	-1746	-5930	-4913	-9685	-263	-7505	-6059	-10142	-24534
0.262500	-25	35	87	-61	-111	-36	13	-14	-53	4	-72	-64	-93	-19	-28	-58	-97	35	-86	-32	-108	-24	-98	-69	-60	0	-97	-12	-72	-67	-145	-77	21601	16219	8792	-20253	-4480	-5769	-3095	-24733	-1024	-5974	-5047	-9388	-253	-7206	-5345	-10782	-31420
0.263333	-24	42	87	-85	-107	-38	12	-13	-15	5	-72	-65	-98	-18	-32	-59	-99	35	-85	-32	-107	-24	-101	-72	-65	0	-97	-11	-73	-70	-148	-77	24845	16332	8608	-20281	-6036	-6288	-3174	-25210	-564	-5983	-5229	-9061	-325	-6924	-4688	-11347	-32694
0.264167	-28	41	88	-60	-110	-35	8	-17	-19	4	-74	-64	-95	-14	-32	-63	-100	32	-86	-33	-105	-25	-101	-72	-64	-1	-98	-15	-75	-72	-147	-76	30320	16384	8408	-20260	-7579	-6777	-3294	-25503	-98	-5960	-5449	-8705	-275	-6654	-4106	-11826	-32642
0.265000	-24	38	88	-60	-111	-36	12	-15	-22	3	-74	-68	-100	-21	-35	-60	-100	29	-88	-38	-109	-28	-122	-73	-66	-5	-100	-17	-77	-74	-150	-80	32767	16458	8197	-20203	-9153	-7251	-3449	-25597	434	-5918	-5716	-8317	-43	-6406	-3643	-12239	-32714
0.265833	-27	40	86	-60	-112	-39	11	-11	-19	2	-78	-69	-98	-15	-34	-58	-99	35	-86	-35	-105	-27	-97	-70	-62	0	-98	-14	-68	-67	-146	-90	32311	16474	7986	-20106	-9750	-7651	-3642	-25475	756	-5873	-6015	-7899	226	-6178	-3306	-12586	-32292
0.266667	-24	39	89	-61	-105	-36	16	-13	-19	4	-73	-66	-114	-16	-30	-57	-101	35	-84	-24	-105	-24	-108	-73	-61	0	-98	-13	-69	-67	-149	-79	32767	16452	7772	-19991	-10144	-8038	-3887	-25144	984	-5845	-6347	-7475	202	-5988	-3129	-12905	-31821
0.267500	-23	50	88	-58	-108	-33	15	-8	-10	7	-73	-65	-94	-14	-31	-57	-98	37	-87	-31	-104	-19	-99	-69	-64	-1	-101	-13	-67	-78	-142	-74	32767	16396	7563	-19861	-10204	-8392	-4163	-24584	1134	-5857	-6698	-7058	27	-5832	-3106	-13186	-31483
0.268333	-25	41	90	-57	-107	-33	16	-12	-15	5	-70	-65	-93	-13	-28	-53	-99	32	-84	-30	-104	-21	-97	-69	-64	0	-101	-14	-70	-69	-147	-74	32473	16293	7360	-19727	-9888	-8711	-4485	-23825	1265	-5915	-7069	-6667	162	-5709	-3243	-13463	-31020
0.269167	-22	41	88	-53	-112	-35	12	-14	-18	6	-76	-67	-96	-14	-31	-57	-100	35	-87	-32	-108	-22	-98	-72	-67	-5	-101	-13	-72	-69	-148	-73	32223	16146	7172	-19600	-9210	-9012	-4840	-22881	1428	-6036	-7448	-6327	254	-5648	-3531	-13751	-30033
0.270000	-31	36	86	-60	-110	-33	12	-15	-23	7	-73	-68	-96	-15	-29	-62	-104	36	-86	-31	-105	-26	-102	-74	-65	0	-98	-14	-74	-69	-151	-75	31675	15954	7012	-19491	-8641	-9292	-5223	-21760	1644	-6216	-7832	-6053	290	-5619	-3954	-14048	-24240
0.270833	-27	37	87	-59	-108	-38	12	-18	-21	5	-77	-66	-97	-15	-30	-59	-97	35	-86	-30	-104	-23	-99	-72	-66	-1	-100	-16	-72	-68	-147	-73	31225	15721	6875	-19405	-7541	-9543	-5623	-20491	1660	-6463	-8220	-5880	234	-5627	-4478	-14370	-14760
0.271667	-25	39	84	-60	-109	-33	13	-11	-13	6	-74	-66	-77	-14	-28	-56	-97	60	-81	-31	-104	-21	-98	-73	-60	0	-99	-14	-70	-66	-146	-75	27816	15427	6769	-19352	-6062	-9785	-6042	-19097	1707	-6763	-8602	-5818	114	-5667	-5125	-14727	-8529
0.272500	-26	41	88	-63	-107	-30	15	-15	-18	5	-72	-66	-94	-12	-29	-59	-99	37	-83	-28	-102	-21	-101	-70	-63	-3	-99	-15	-68	-67	-147	-73	18525	15096	6701	-19352	-4691	-10014	-6466	-17611	1778	-7110	-8978	-5892	332	-5739	-5822	-15104	-2817
0.273333	-24	41	88	-59	-110	-30	13	-11	-17	6	-74	-66	-97	-13	-30	-57	-101	35	-85	-34	-105	-23	-100	-73	-66	-1	-99	-14	-75	-68	-151	-76	8517	14704	6666	-19357	-3443	-10222	-6886	-16078	1752	-7473	-9346	-6105	514	-5822	-6569	-15503	2986
0.274167	-23	37	88	-61	-112	-35	9	-11	-22	4	-76	-68	-99	-15	-30	-60	-99	35	-83	-29	-103	-19	-100	-69	-66	1	-100	-15	-74	-68	-148	-73	-4728	14273	6682	-19416	-2172	-10409	-7287	-14520	1778	-7833	-9712	-6457	315	-5911	-7344	-15902	7630
0.275000	-25	42	88	-59	-112	-31	34	-14	-17	8	-75	-60	-98	-14	-30	-58	-94	38	-81	-32	-108	-24	-98	-68	-64	1	-97	-15	-72	-67	-156	-73	-12660	13795	6734	-19517	-1050	-10565	-7672	-12969	1809	-8161	-10075	-6958	329	-5978	-8123	-16281	11465
0.275833	-25	43	88	-62	-108	-30	16	-14	-16	9	-75	-63	-96	-14	-29	-58	-98	35	-81	-48	-103	-23	-99	-69	-62	-1	-99	-14	-73	-70	-148	-75	-16190	13271	6837	-19645	-36	-10684	-8023	-11458	1643	-8415	-10419	-7579	386	-6027	-8896	-16614	14169
0.276667	-28	41	87	-61	-108	-34	12	-17	-18	4	-74	-65	-96	-15	-31	-57	-101	37	-83	-30	-107	-25	-104	-68	-65	0	-100	-13	-73	-70	-149	-76	-22925	12716	6980	-19811	1187	-10766	-8346	-10001	1150	-8578	-10795	-8312	366	-6024	-9644	-16873	15885
0.277500	-25	41	86	-61	-114	-32	7	-15	-19	7	-75	-64	-96	-17	-30	-60	-100	34	-84	-24	-108	-23	-101	-72	-66	0	-99	-7	-78	-70	-134	-78	-23124	12118	7167	-20001	2075	-10791	-8623	-8633	792	-8611	-11164	-9127	123	-5968	-10374	-17037	16603
0.278333	-29	39	86	-62	-112	-34	11	-16	-15	9	-74	-62	-96	-15	-30	-61	-95	33	-82	-30	-107	-25	-107	-70	-65	0	-99	-14	-74	-68	-152	-75	-20004	11495	7391	-20204	2154	-10735	-8837	-7369	1157	-8485	-11532	-9987	-23	-5843	-11062	-17063	16374
0.279167	-31	45	88	-60	-108	-35	11	-13	-18	9	-73	-59	-97	-12	-31	-57	-98	38	-81	-28	-105	-22	-96	-65	-63	1	-95	-14	-73	-66	-149	-74	-23363	10857	7634	-20415	2938	-10635	-9034	-6223	1435	-8188	-11902	-10863	-83	-5644	-11725	-16946	15659
0.280000	-24	44	88	-60	-108	-31	13	-9	-17	9	-74	-60	-111	-13	-28	-55	-96	35	-78	-30	-102	-22	-98	-68	-64	0	-97	-11	-72	-64	-146	-74	-19369	10198	7867	-20625	3410	-10436	-9174	-5210	1583	-7713	-12281	-11719	-346	-5368	-12359	-16661	15008
0.280833	-22	42	87	-62	-110	-32	13	-13	-18	8	-75	-61	-96	-15	-30	-59	-99	34	-84	-32	-104	-21	-99	-65	-62	0	-99	-14	-73	-64	-148	-75	-18519	9544	8066	-20837	3741	-10166	-9265	-4316	1843	-7037	-12666	-12526	-565	-5028	-12966	-16205	14673
0.281667	-23	44	85	-60	-114	-33	9	-15	-17	7	-75	-63	-97	-24	-32	-58	-102	34	-86	-32	-107	-27	-104	-72	-63	-1	-100	-14	-92	-68	-149	-76	-17044	8891	8193	-21035	3878	-9794	-9315	-3563	2180	-6195	-13046	-13236	-702	-4632	-13546	-15583	14382
0.282500	-28	41	84	-63	-113	-36	10	-18	-18	4	-76	-65	-99	-17	-31	-62	-101	32	-85	-32	-101	-24	-101	-67	-64	0	-98	-15	-75	-68	-150	-77	-13539	8260	8207	-21215	4074	-9315	-9322	-2932	2542	-5188	-13418	-13831	-810	-4186	-14100	-14804	13905
0.283333	-30	42	88	-58	-111	-35	10	-15	-19	4	-104	-64	-97	-16	-29	-57	-101	35	-85	-36	-108	-25	-100	-67	-67	-1	-101	-14	-76	-66	-147	-75	-11595	7655	8051	-21379	3663	-8738	-9300	-2432	3023	-4058	-13783	-14286	-771	-3726	-14633	-13881	13566
0.284167	-29	40	95	-61	-111	-34	13	-15	-19	7	-75	-65	-96	-16	-31	-62	-104	30	-85	-32	-104	-23	-110	-67	-69	0	-102	-12	-74	-66	-147	-76	-10779	7086	7686	-21520	3439	-8066	-9231	-2044	3250	-2829	-14105	-14582	-738	-3261	-15137	-12853	13544
0.285000	-25	41	90	-59	-110	-34	16	-14	-19	6	-76	-65	-97	-13	-25	-58	-99	33	-85	-31	-107	-26	-99	-69	-66	-1	-103	-12	-74	-65	-146	-73	-7917	6569	7070	-21638	3657	-7297	-9152	-1767	3450	-1545	-14445	-14714	-785	-2824	-15615	-11752	13954
0.285833	-27	39	88	-58	-105	-33	17	-14	-14	9	-74	-62	-94	-7	-30	-59	-97	34	-87	-30	-107	-24	-98	-67	-60	-1	-100	-11	-69	-67	-146	-75	-7742	6113	6171	-21758	3658	-6448	-9051	-1592	3818	-241	-14731	-14666	-671	-2442	-16059	-10627	13831
0.286667	-26	41	91	-58	-105	-33	17	-15	5	7	-72	-62	-94	-30	-27	-60	-97	34	-83	-29	-102	-23	-98	-70	-61	0	-102	-11	-69	-66	-146	-74	-5831	5730	4973	-21859	3207	-5516	-8952	-1514	4209	1021	-14983	-14472	-373	-2148	-16461	-9513	13030
0.287500	-25	43	88	-57	-105	-33	17	-11	-15	5	-69	-62	-95	-13	-27	-58	-95	35	-85	-32	-103	-19	-96	-66	-64	2	-97	-10	-75	-66	-144	-73	-4976	5433	3465	-21968	2566	-4521	-8852	-1528	4515	2189	-15189	-14128	-151	-1951	-16817	-8471	12264
0.288333	-23	44	91	-55	-107	-32	18	-17	-15	7	-69	-59	-94	-13	-26	-58	-98	36	-70	-30	-102	-22	-97	-68	-64	1	-99	-11	-73	-55	-143	-75	-3933	5235	1675	-22073	1903	-3491	-8774	-1634	4863	3219	-15353	-13670	-26	-1885	-17118	-7536	11622
0.289167	-26	39	87	-59	-113	-32	16	-13	-18	6	-72	-65	-96	-15	-31	-62	-97	33	-87	-35	-105	-27	-96	-70	-64	-1	-98	-13	-73	-70	-147	-76	-2469	5148	-369	-22240	1225	-2451	-8721	-1833	5188	4072	-15468	-13108	84	-1955	-17356	-6757	10638
0.290000	-27	39	86	-61	-112	-35	11	-15	-24	3	-76	-68	-100	-18	-36	-61	-100	32	-88	-36	-108	-28	-101	-73	-67	-4	-105	-15	-79	-73	-151	-59	-3028	5185	-2584	-22429	627	-1405	-8708	-2128	5177	4710	-15535	-12486	50	-2177	-17524	-6171	9449
0.290833	-31	36	81	-65	-115	-40	12	-17	-23	1	-76	-68	-98	-19	-26	-63	-103	29	-86	-35	-110	-27	-104	-73	-68	0	-100	-13	-74	-70	-147	-79	-1851	5370	-4887	-22664	-26	-392	-8737	-2511	5066	5115	-15548	-11830	-44	-2532	-17608	-5799	8877
0.291667	-32	40	88	-62	-109	-34	15	-12	-18	4	-74	-66	-99	-17	-31	-59	-100	33	-90	-32	-107	-24	-99	-70	-65	-3	-99	-14	-81	-70	-146	-75	2447	5694	-7191	-22967	-1454	553	-8823	-3003	5166	5253	-15519	-11184	-139	-3043	-17620	-5672	8906
0.292500	-28	41	89	-59	-109	-33	15	-11	-16	4	-69	-63	-95	-16	-27	-57	-99	33	-83	-40	-105	-24	-98	-70	-64	0	-96	-10	-72	-69	-145	-74	-466	6181	-9431	-23345	-2223	1459	-8977	-3606	5018	5124	-15450	-10571	-210	-3678	-17550	-5787	8728
0.293333	-25	43	89	-58	-109	-30	22	-13	-17	11	-47	-62	-95	-16	-29	-59	-96	35	-84	-29	-105	-24	-98	-70	-64	2	-95	-9	-75	-68	-147	-75	2067	6836	-11505	-23803	-2791	2242	-9193	-4317	4680	4724	-15351	-10028	-309	-4436	-17411	-6156	8493
0.294167	-27	44	90	-55	-107	-31	15	-15	-18	8	-68	-61	-96	-13	-28	-58	-101	36	-82	-32	-104	-19	-98	-72	-65	5	-99	-9	-73	-66	-143	-72	1755	7655	-13298	-24339	-3288	2899	-9478	-5145	4310	4074	-15220	-9572	-453	-5291	-17181	-6757	8343
0.295000	-27	35	92	-57	-105	-29	16	-11	3	7	-69	-60	-94	-16	-28	-58	-100	36	-82	-28	-103	-22	-97	-69	-63	3	-95	3	-72	-69	-146	-65	1266	8640	-14720	-24947	-3731	3411	-9828	-6088	3957	3193	-15068	-9228	-404	-6219	-16920	-7567	8225
0.295833	-24	44	92	-57	-109	-30	15	-15	-17	8	-68	-63	-92	-13	-28	-53	-98	27	-82	-27	-105	-18	-98	-68	-62	23	-94	-10	-70	-67	-144	-69	2264	9790	-15700	-25624	-3916	3753	-10236	-7152	3578	2095	-14912	-9019	-470	-7190	-16594	-8554	8235
0.296667	-26	43	88	-58	-148	-32	15	-16	-17	7	-73	-65	-94	-15	-26	-60	-100	33	-85	-30	-104	-21	-98	-69	-65	0	-98	-12	-72	-69	-145	-74	2761	11088	-16176	-26346	-4405	3909	-10695	-8336	3265	832	-14750	-8943	-510	-8179	-16239	-9683	8319
0.297500	-29	41	87	-60	-108	-32	16	-17	-21	4	-72	-65	-95	-14	-28	-63	-97	39	-85	-33	-112	-23	-101	-73	-64	-1	-100	-15	-96	-73	-151	-75	1246	12540	-16100	-27105	-4472	3888	-11189	-9628	2641	-553	-14600	-9012	-455	-9163	-15860	-10895	8122
0.298333	-28	41	86	-60	-113	-34	13	-17	-15	5	-74	-69	-97	-17	-30	-63	-103	27	-91	-40	-105	-24	-101	-72	-66	0	-101	-16	-74	-74	-149	-69	2247	14126	-15465	-27874	-4086	3676	-11707	-11012	2006	-2008	-14461	-9211	-546	-10110	-15479	-12163	8091
0.299167	-29	37	86	-61	-112	-31	11	-16	-23	4	-74	-67	-97	-16	-30	-60	-82	33	-87	-34	-105	-22	-97	-70	-64	0	-99	-14	-75	-65	-147	-76	1161	15819	-14273	-28612	-3837	3275	-12222	-12466	1403	-3493	-14343	-9536	-538	-11005	-15096	-13428	8239
0.300000	-30	40	89	-49	-107	-29	12	-15	-17	5	-70	-63	-97	-12	-30	-59	-99	34	-84	-34	-104	-24	-99	-69	-62	0	-96	-13	-78	-70	-142	-72	1422	17574	-12602	-29311	-3701	2681	-12722	-13977	760	-4973	-14254	-9978	-460	-11836	-14737	-14644	8015
0.300833	-26	42	89	-62	-109	-32	15	-15	-18	4	-75	-68	-96	-15	-29	-61	-100	33	-86	-34	-104	-22	-99	-69	-63	0	-101	-15	-75	-69	-147	-73	1605	19357	-10524	-29931	-3272	1923	-13187	-15526	188	-6415	-14198	-10516	-465	-12585	-14405	-15767	7727
0.301667	-30	33	86	-61	-108	-32	13	-17	-15	28	-73	-63	-96	-14	-29	-60	-100	32	-84	-36	-103	-22	-100	-68	-63	1	-124	-13	-70	-68	-147	-75	1251	21117	-8153	-30451	-2854	981	-13604	-17093	-397	-7778	-14174	-11130	-461	-13245	-14117	-16758	7407
0.302500	-26	43	74	-59	-108	-34	12	-15	-17	5	-73	-66	-98	-19	-16	-59	-97	34	-83	-36	-107	-23	-129	-72	-64	0	-98	-16	-74	-70	-145	-75	1311	22831	-5603	-30858	-2499	-94	-13952	-18636	-983	-9035	-14194	-11806	-380	-13821	-13874	-17598	6927
0.303333	-27	42	86	-64	-109	-33	13	-16	-18	3	-73	-65	-95	6	-29	-50	-97	32	-84	-36	-107	-26	-102	-69	-63	1	-99	-13	-73	-67	-148	-80	237	24437	-3015	-31119	-1957	-1295	-14216	-20131	-1563	-10161	-14249	-12510	-373	-14311	-13676	-18260	6208
0.304167	-25	43	87	-51	-104	-31	13	-14	-15	6	-75	-65	-96	-16	-30	-59	-99	35	-85	-33	-108	-23	-100	-57	-62	-1	-100	-16	-74	-72	-150	-76	-334	25874	-547	-31222	-1224	-2592	-14376	-21551	-2215	-11137	-14335	-13231	-451	-14727	-13520	-18735	5363
0.305000	-29	41	88	-62	-110	-36	11	-14	-15	5	-74	-66	-95	-14	-29	-61	-99	33	-84	-34	-105	-25	-101	-70	-66	-1	-100	-15	-70	-67	-149	-78	3829	27092	1643	-31168	-1310	-3962	-14442	-22873	-2554	-12003	-14460	-13958	-555	-15076	-13407	-19001	4487
0.305833	-24	43	88	-59	-107	-35	13	-15	-15	6	-72	-67	-95	-11	-32	-59	-97	30	-83	-34	-98	-25	-101	-66	-65	1	-98	-13	-70	-68	-151	-76	953	28029	3427	-30946	-883	-5373	-14386	-24075	-2837	-12716	-14606	-14663	-491	-15379	-13335	-19078	3176
0.306667	-27	44	88	-60	-105	-38	10	-13	-16	2	-74	-66	-92	-17	-31	-61	-100	33	-85	-35	-107	-24	-103	-72	-63	0	-99	-16	-75	-68	-148	-77	1958	28648	4704	-30592	-270	-6827	-14228	-25135	-3118	-13291	-14782	-15339	-269	-15637	-13288	-18971	1830
0.307500	-29	41	87	-62	-110	-40	8	-16	-17	2	-75	-67	-96	-19	-30	-61	-97	33	-87	-34	-105	-26	-99	-67	-65	0	-97	-14	-69	-67	-148	-75	2320	28910	5420	-30047	101	-8276	-13959	-26028	-3239	-13739	-14962	-15966	-333	-15868	-13266	-18695	213
0.308333	-24	44	89	-59	-108	-41	10	-16	-17	5	-72	-43	-94	-24	-31	-58	-97	36	-84	-33	-103	-25	-102	-70	-64	0	-98	-13	-70	-66	-149	-69	918	28772	5542	-29393	642	-9708	-13596	-26751	-3273	-14087	-15148	-16538	-385	-16097	-13260	-18270	-1881
0.309167	-27	43	85	-59	-110	-36	12	-16	-16	4	-73	-64	-97	-17	-32	-61	-101	33	-86	-32	-104	-24	-100	-70	-65	0	-100	-18	-73	-69	-150	-78	1499	28207	5077	-28653	1457	-11088	-13148	-27289	-3408	-14321	-15325	-17057	-224	-16319	-13266	-17722	-4065
0.310000	-28	41	85	-62	-109	-39	6	-18	-19	3	-73	-68	-99	-15	-30	-60	-101	33	-86	-36	-107	-28	-102	-73	-69	-4	-101	1	-73	-72	-148	-78	2832	27200	4068	-27844	1739	-12409	-12625	-27645	-3187	-14508	-15482	-17509	-238	-16546	-13267	-17074	-6087
0.310833	-32	38	86	-62	-112	-36	11	-16	-21	2	-83	-67	-99	-19	-32	-62	-104	30	-91	-36	-114	-25	-101	-73	-65	-4	-102	-14	-73	-68	-150	-77	1537	25749	2620	-27011	1839	-13647	-12051	-27818	-3035	-14617	-15608	-17900	-218	-16783	-13264	-16358	-8192
0.311667	-28	39	87	-58	-108	-35	9	-15	-18	5	-74	-66	-95	-17	-29	-61	-98	33	-85	-33	-104	-25	-102	-72	-63	-3	-118	-14	-73	-73	-149	-74	2727	23874	831	-26195	2387	-14802	-11421	-27808	-3071	-14688	-15695	-18221	-254	-17031	-13257	-15595	-10137
0.312500	-27	40	88	-58	-109	-35	13	-13	-17	6	-72	-61	-97	-15	-29	-59	-99	32	-83	-32	-104	-19	-97	-68	-63	0	-98	-12	-70	-67	-145	-73	1597	21586	-1177	-25426	3064	-15849	-10786	-27630	-2975	-14721	-15726	-18479	-263	-17287	-13239	-14812	-11831
0.313333	-26	41	89	-61	-107	-33	12	-14	-18	3	-70	-62	-94	-11	-30	-56	-69	36	-84	-31	-103	-23	-99	-69	-63	-4	-100	-11	-73	-67	-147	-73	1733	18894	-3244	-24746	3322	-16789	-10146	-27304	-2781	-14742	-15699	-18680	-128	-17555	-13207	-14033	-13358
0.314167	-28	41	87	-60	-112	-32	13	-13	-15	5	-70	-64	-95	-14	-30	-56	-114	33	-86	-31	-104	-23	-98	-68	-62	-1	-98	-6	-73	-67	-146	-73	2697	15868	-5223	-24201	3521	-17620	-9520	-26842	-2580	-14753	-15603	-18817	-93	-17831	-13165	-13268	-14771
0.315000	-28	41	88	-58	-109	-34	15	-14	-17	6	-72	-68	-97	-17	-29	-60	-99	35	-86	-33	-108	-23	-99	-74	-66	-3	-92	-13	-77	-70	-150	-73	1662	12567	-6998	-23807	3703	-18340	-8923	-26260	-2435	-14774	-15447	-18900	-64	-18109	-13111	-12554	-16023
0.315833	-31	38	81	-62	-111	-34	12	-14	-21	2	-73	-63	-100	-16	-30	-59	-104	32	-84	-40	-109	-24	-99	-69	-68	-1	-99	-9	-73	-68	-149	-75	2642	9065	-8460	-23585	3664	-18946	-8366	-25584	-2278	-14793	-15209	-18919	-69	-18375	-13046	-11885	-17051
0.316667	-31	39	85	-57	-110	-33	12	-14	-18	5	-70	-68	-98	-17	-29	-60	-101	33	-85	-33	-104	-24	-99	-72	-66	0	-100	-11	-76	-73	-149	-74	1183	5415	-9533	-23548	3664	-19445	-7862	-24829	-2046	-14833	-14903	-18885	-122	-18641	-12971	-11286	-17916
0.317500	-27	40	85	-60	-112	-34	10	-13	-19	3	-70	-65	-100	-18	-28	-55	-102	32	-88	-31	-112	-24	-99	-70	-64	0	-88	-12	-77	-68	-148	-74	-1079	1694	-10168	-23712	3813	-19845	-7420	-24021	-1855	-14895	-14538	-18800	-138	-18892	-12885	-10763	-18679
0.318333	-30	38	84	-57	-110	-30	12	-13	-26	3	-72	-66	-102	-18	-30	-61	-101	34	-85	-31	-105	-22	-99	-72	-64	-1	-98	-8	-76	-69	-152	-75	3576	-2051	-10359	-24057	3092	-20139	-7040	-23188	-1602	-14985	-14111	-18657	-210	-19142	-12796	-10317	-19140
0.319167	-25	44	89	-60	-108	-33	11	-12	-21	6	-68	-61	-96	-16	-26	-59	-100	36	-84	-29	-109	-19	-98	-66	-62	1	-96	-8	-76	-66	-148	-72	1723	-5682	-10076	-24582	2367	-20365	-6728	-22349	-1345	-15111	-13652	-18462	-178	-19383	-12692	-9954	-19515
0.320000	-25	42	90	-53	-108	-29	18	-9	-12	9	-62	-60	-98	-13	-26	-56	-98	37	-82	-30	-102	-18	-96	-66	-63	3	-97	-7	-76	-66	-146	-72	-318	-9140	-9429	-25261	2213	-20508	-6501	-21523	-1204	-15279	-13129	-18217	-173	-19610	-12585	-9684	-19665
0.320833	-26	39	88	-57	-111	-31	13	-12	-16	5	-67	-78	-97	-16	-25	-56	-112	36	-83	-28	-104	-21	-100	-69	-61	2	-96	-7	-73	-67	-145	-69	2324	-12380	-8473	-26069	1792	-20593	-6315	-20741	-1110	-15487	-12597	-17924	-159	-19844	-12474	-9500	-19512
0.321667	-27	41	90	-53	-108	-29	15	-34	-18	6	-67	-59	-93	-13	-26	-59	-102	35	-82	-27	-102	-18	-96	-67	-75	2	-97	-9	-73	-65	-145	-73	-612	-15370	-7319	-26976	1229	-20626	-6200	-19997	-964	-15748	-12058	-17588	-41	-20090	-12349	-9410	-19302
0.322500	-24	40	86	-57	-107	-30	11	-11	-18	8	-73	-61	-96	-14	-25	-57	-100	35	-83	-29	-104	-19	-99	-69	-63	-3	-98	-9	-73	-66	-145	-72	-264	-18081	-6078	-27950	768	-20623	-6147	-19338	-889	-16068	-11540	-17210	8	-20348	-12219	-9406	-18865
0.323333	-27	39	88	-61	-109	-31	11	-17	-21	4	-73	-65	-98	-18	-36	-59	-102	32	-88	-32	-109	-23	-101	-70	-66	-1	-100	-11	-76	-68	-150	-77	924	-20505	-4875	-28948	144	-20594	-6144	-18762	-683	-16450	-11050	-16798	-77	-20633	-12084	-9496	-18236
0.324167	-32	36	90	-58	-110	-35	10	-17	-21	2	-72	-64	-102	-18	-30	-61	-103	34	-84	-33	-107	-24	-101	-69	-67	-7	-99	-10	-72	-67	-149	-74	-1121	-22594	-3835	-29926	-720	-20547	-6183	-18286	-553	-16886	-10587	-16346	-84	-20946	-11933	-9661	-17648
0.325000	-28	38	86	-57	-110	-32	16	-11	-5	4	-73	-63	-98	-17	-25	-57	-98	35	-86	-31	-102	-22	-97	-62	-65	3	-101	-10	-72	-67	-146	-74	-1201	-24373	-3052	-30857	-896	-20499	-6264	-17923	-589	-17403	-10183	-15875	20	-21300	-11776	-9914	-16834
0.325833	-23	40	90	-56	-107	-29	12	-9	-17	12	-70	-67	-95	-15	-25	-56	-98	36	-83	-30	-102	-19	-88	-68	-61	0	-99	-10	-73	-64	-144	-74	-1842	-25837	-2666	-31712	-753	-20455	-6373	-17672	-617	-17980	-9874	-15386	79	-21695	-11613	-10247	-15660
0.326667	-31	40	88	-36	-103	-30	15	-12	-15	8	-70	-62	-92	-14	-28	-57	-97	35	-85	-29	-102	-21	-97	-67	-64	2	-96	-9	-70	-67	-143	-72	-3106	-27000	-2698	-32316	-997	-20433	-6510	-17537	-610	-18625	-9595	-14888	-13	-22136	-11441	-10650	-14361
0.327500	-26	43	90	-56	-109	-31	16	-11	-18	4	-70	-63	-101	-13	-26	-57	-98	39	-85	-30	-102	-18	-94	-65	-60	0	-98	-10	-69	-66	-143	-70	-1819	-27942	-3194	-32559	-1310	-20434	-6676	-17525	-497	-19314	-9429	-14397	-8	-22620	-11265	-11119	-12928
0.328333	-26	43	91	-57	-105	-30	18	-13	-14	5	-56	-63	-95	-14	-26	-56	-98	37	-84	-29	-103	-22	-97	-66	-62	1	-96	-9	-70	-76	-145	-74	-3201	-28636	-4173	-32674	-1426	-20471	-6862	-17627	-483	-20081	-9348	-13917	24	-23155	-11091	-11647	-11534
0.329167	-25	42	90	-57	-110	-32	13	-12	-16	4	-70	-65	-99	-16	-38	-55	-99	40	-84	-15	-105	-19	-95	-66	-61	16	-98	-13	-75	-67	-143	-74	-3043	-29135	-5594	-32715	-1370	-20547	-7070	-17832	-581	-20871	-9370	-13468	21	-23736	-10918	-12226	-10104
0.330000	-27	46	88	-61	-108	-33	12	-15	-16	6	-73	-64	-86	-19	-30	-58	-99	33	-85	-32	-107	-24	-100	-69	-69	-5	-99	-13	-74	-74	-147	-75	-2895	-29470	-7410	-32747	-1143	-20677	-7295	-18133	-594	-21685	-9475	-13045	21	-24350	-10752	-12844	-8524
0.330833	-28	41	88	-59	-110	-34	11	-15	-19	3	-75	-69	-98	-21	-32	-60	-98	33	-85	-18	-104	-26	-98	-70	-65	-3	-97	-11	-75	-72	-149	-75	-5114	-29669	-9518	-32746	-564	-20848	-7543	-18510	-614	-22514	-9674	-12670	-34	-24994	-10596	-13482	-6907
0.331667	-25	39	90	-58	-110	-35	0	-18	-21	4	-74	-65	-98	-17	-29	-60	-102	32	-86	-34	-110	-29	-102	-75	-64	-3	-101	-16	-74	-57	-148	-77	-1678	-29759	-11861	-32762	-473	-21081	-7820	-18945	-639	-23329	-9954	-12343	-76	-25648	-10455	-14133	-5183
0.332500	-28	36	87	-61	-109	-36	8	-18	-22	3	-74	-68	-99	-19	-34	-59	-101	35	-87	-31	-103	-15	-99	-70	-64	-1	-98	-12	-76	-74	-150	-75	78	-29771	-14297	-32744	-653	-21363	-8106	-19417	-439	-24107	-10312	-12078	-1	-26304	-10333	-14783	-3411
0.333333	-28	41	89	-51	-111	-36	11	-14	-17	6	-72	-62	-96	-17	-28	-60	-100	35	-88	-30	-105	-24	-101	-70	-62	0	-97	-14	-73	-68	-147	-75	-3145	-29706	-16765	-32759	-112	-21706	-8431	-19919	-299	-24844	-10727	-11876	12	-26954	-10232	-15422	-1802
0.334167	-28	40	89	-61	-108	-34	16	-14	-18	5	-72	-64	-94	-18	-31	-62	-98	32	-87	-30	-105	-24	-97	-69	-63	0	-101	-14	-75	-69	-148	-75	1138	-29569	-19100	-32742	74	-22100	-8773	-20416	-179	-25518	-11199	-11744	-79	-27575	-10167	-16040	-272
0.335000	-33	39	90	-57	-107	-33	16	-15	-17	45	-72	-62	-96	-16	-30	-64	-98	35	-84	-29	-110	-22	-101	-72	-64	0	-96	-11	-73	-69	-152	-76	-313	-29371	-21218	-32757	366	-22540	-9149	-20904	17	-26114	-11713	-11685	-32	-28176	-10135	-16617	1080
0.335833	-25	39	88	-56	-109	-30	16	-13	-18	4	-70	-61	-94	-16	-31	-62	-100	29	-85	-33	-103	-23	-98	-70	-66	-3	-98	-12	-72	-72	-152	-76	308	-29100	-23031	-32738	644	-23023	-9546	-21354	106	-26618	-12260	-11701	-129	-28719	-10144	-17147	2239
0.336667	-25	38	91	-56	-107	-32	17	-15	-18	5	-75	-63	-96	-17	-30	-62	-99	30	-84	-32	-103	-25	-99	-73	-64	-7	-98	-12	-72	-68	-155	-75	2238	-28740	-24453	-32753	752	-23546	-9969	-21757	244	-27018	-12826	-11788	-197	-29195	-10200	-17609	3378
0.337500	-29	38	88	-58	-104	-34	15	-15	-16	6	-73	-65	-94	-17	-31	-62	-99	29	-101	-33	-103	-23	-102	-69	-63	-1	-97	-13	-72	-70	-151	-75	1610	-28278	-25452	-32733	484	-24095	-10410	-22100	394	-27302	-13396	-11943	4	-29590	-10304	-17999	4220
0.338333	-28	39	85	-61	-111	-59	16	-15	-19	5	-74	-75	-97	-15	-30	-60	-102	33	-85	-33	-108	-22	-101	-72	-67	0	-100	-14	-74	-94	-151	-74	2394	-27691	-25971	-32734	503	-24662	-10862	-22370	225	-27478	-13961	-12166	12	-29901	-10454	-18319	4943
0.339167	-29	38	85	-59	-111	-33	18	-14	-18	7	-70	-64	-99	-16	-29	-32	-102	32	-86	-33	-104	-22	-99	-69	-62	-1	-99	-13	-73	-67	-148	-75	2740	-26966	-26013	-32669	711	-25232	-11324	-22563	142	-27538	-14511	-12445	-83	-30119	-10660	-18557	5844
0.340000	-26	49	71	-58	-108	-32	13	-15	-17	1	-75	-64	-97	-15	-32	-60	-101	33	-85	-35	-105	-27	-100	-73	-65	5	-103	-15	-77	-70	-150	-76	1422	-26086	-25596	-32606	537	-25800	-11782	-22689	26	-27501	-15042	-12789	-136	-30247	-10920	-18717	6505
0.340833	-28	37	84	-64	-112	-34	10	-16	-17	5	-76	-67	-99	-16	-30	-62	-100	33	-90	-34	-104	-25	-98	-73	-63	-3	-101	-12	-69	-67	-150	-76	3212	-25041	-24760	-32549	264	-26349	-12235	-22738	-78	-27355	-15539	-13165	25	-30275	-11227	-18790	7125
0.341667	-27	41	107	-56	-110	-32	15	-15	-19	5	-73	-66	-97	-13	-31	-59	-99	34	-83	-33	-107	-24	-109	-60	-65	-1	-100	-13	-76	-68	-148	-74	2385	-23824	-23535	-32519	58	-26872	-12674	-22717	-116	-27131	-16008	-13584	-4	-30216	-11587	-18791	7784
0.342500	-27	42	86	-59	-112	-31	15	-12	-16	8	-72	-64	-98	-17	-28	-62	-99	33	-85	-36	-105	-40	-101	-69	-62	0	-100	-15	-72	-68	-148	-73	2264	-22438	-22040	-32545	-340	-27353	-13105	-22644	-199	-26837	-16437	-14036	-78	-30072	-11979	-18723	8512
0.343333	-25	37	88	-60	-108	-27	13	-14	-16	3	-72	-67	-97	-17	-31	-61	-99	32	-86	-33	-103	-24	-99	-70	-65	-4	-100	-16	-73	-66	-149	-77	1832	-20865	-20322	-32588	-746	-27782	-13486	-22523	-298	-26488	-16821	-14511	78	-29854	-12433	-18594	9088
0.344167	-22	39	89	-61	-111	-32	13	-14	-16	4	-73	-64	-94	-15	-30	-60	-99	36	-87	-34	-105	-26	-100	-69	-63	0	-100	-12	-75	-70	-149	-75	-732	-19128	-18490	-32682	-725	-28154	-13844	-22371	-444	-26109	-17164	-15000	-74	-29576	-12914	-18419	9559
0.345000	-25	42	91	-59	-108	-33	20	-13	-16	7	-72	-67	-98	-19	-29	-60	-98	32	-83	-34	-101	-16	-97	-70	-64	0	-82	-14	-73	-68	-148	-72	177	-17238	-16621	-32727	-932	-28447	-14167	-22205	-543	-25709	-17478	-15502	-245	-29243	-13426	-18209	10026
0.345833	-25	42	90	-59	-109	-32	15	-14	-16	7	-72	-66	-98	-14	-30	-60	-97	34	-82	-12	-103	-23	-99	-68	-62	1	-98	-12	-73	-66	-148	-74	2182	-15225	-14801	-32757	-1762	-28671	-14462	-22031	-488	-25308	-17752	-16007	-231	-28879	-13957	-17968	10472
0.346667	-24	41	105	-58	-109	-31	15	-19	-17	7	-72	-66	-96	-14	-30	-56	-99	36	-83	-30	-103	-25	-98	-57	-61	2	-97	-17	-73	-70	-148	-63	-1441	-13122	-13109	-32750	-1899	-28807	-14707	-21878	-629	-24925	-17993	-16512	-253	-28507	-14499	-17721	10635
0.347500	-24	41	89	-61	-112	-31	15	-12	-16	7	-69	-66	-95	-15	-28	-56	-100	37	-84	-33	-103	-24	-110	-68	-61	1	-100	-11	-70	-66	-145	-73	885	-10951	-11600	-32766	-2119	-28864	-14919	-21759	-729	-24572	-18210	-17008	-325	-28135	-15047	-17480	10699
0.348333	-19	41	89	-58	-105	-32	12	-14	-15	6	-69	-67	-98	-17	-31	-61	-102	35	-86	-33	-105	-26	-102	-73	-62	1	-100	-14	-76	-69	-151	-78	-481	-8736	-10316	-32751	-2214	-28836	-15096	-21677	-768	-24262	-18403	-17493	-462	-27786	-15597	-17258	10786
0.349167	-29	37	82	-62	-113	-35	8	-18	-19	1	-75	-67	-100	-18	-33	-62	-103	30	-87	-18	-108	-25	-103	-69	-68	-3	-99	-13	-76	-68	-149	-77	-1046	-6522	-9298	-32767	-2343	-28725	-15230	-21643	-836	-23998	-18574	-17965	-448	-27461	-16132	-17058	10927
0.350000	-30	40	84	-61	-114	-34	-7	-15	-17	4	-76	-67	-99	-17	-34	-63	-104	33	-88	-38	-109	-27	-102	-70	-73	-3	-103	-14	-74	-72	-150	-79	-151	-4339	-8558	-32750	-2279	-28534	-15328	-21667	-861	-23783	-18739	-18421	-507	-27181	-16658	-16884	10724
0.350833	-25	38	87	-60	-111	-33	11	-12	-22	2	-72	-64	-98	-16	-31	-60	-104	36	-91	-34	-105	-25	-99	-70	-67	0	-100	-13	-75	-69	-149	-78	28	-2234	-8088	-32762	-2632	-28266	-15399	-21750	-678	-23618	-18897	-18859	-414	-26953	-17159	-16760	10339
0.351667	-25	39	90	-60	-110	-34	12	-13	-17	4	-74	-67	-98	-17	-28	-59	-102	34	-87	-32	-108	-24	-98	-67	-62	0	-99	-15	-47	-68	-147	-77	-1130	-231	-7881	-32742	-2669	-27935	-15434	-21895	-823	-23500	-19053	-19274	-318	-26781	-17636	-16681	10032
0.352500	-27	42	88	-59	-108	-34	12	-15	-19	8	-73	-62	-94	-13	-29	-58	-98	35	-78	-32	-104	-23	-98	-67	-65	0	-99	-14	-74	-69	-147	-74	-481	1644	-7906	-32757	-2154	-27544	-15441	-22103	-890	-23431	-19214	-19668	-508	-26670	-18082	-16648	9869
0.353333	-25	39	86	-61	-107	-32	13	-14	-19	5	-70	-63	-92	-13	-28	-60	-99	35	-86	-31	-103	-22	-102	-68	-63	1	-96	-12	-82	-70	-149	-74	-1538	3370	-8133	-32746	-1757	-27109	-15429	-22362	-868	-23400	-19379	-20045	-559	-26618	-18498	-16664	9679
0.354167	-26	42	89	-57	-111	-34	17	-13	-17	4	-73	-66	-98	-12	-26	-58	-100	35	-80	-34	-102	-23	-97	-68	-63	2	-99	-11	-73	-67	-146	-72	-720	4918	-8512	-32767	-1695	-26634	-15390	-22673	-1017	-23403	-19558	-20398	-397	-26622	-18889	-16731	9241
0.355000	-24	40	90	-62	-110	-32	16	-9	-15	5	-70	-64	-95	-14	-26	-56	-102	36	-85	-32	-84	-21	-98	-68	-64	0	-99	-11	-73	-62	-147	-73	-744	6276	-8998	-32754	-1614	-26139	-15329	-23021	-1125	-23418	-19744	-20721	-430	-26685	-19243	-16835	8722
0.355833	-25	40	89	-57	-109	-33	25	-12	-19	5	-56	-65	-95	-16	-28	-60	-101	35	-84	-32	-104	-25	-99	-70	-64	0	-98	-13	-77	-74	-146	-74	-789	7442	-9552	-32752	-1516	-25635	-15249	-23419	-1090	-23448	-19943	-21023	-677	-26773	-19573	-16977	8218
0.356667	-27	38	90	-62	-134	-35	12	-16	-19	3	-77	-66	-99	-13	-29	-58	-102	34	-91	-35	-110	-21	-103	-73	-68	-3	-104	-16	-76	-73	-146	-76	-360	8408	-10127	-32765	-1390	-25131	-15145	-23810	-1084	-23488	-20152	-21287	-716	-26902	-19874	-17145	7580
0.357500	-28	37	85	-63	-114	-42	9	-17	-24	1	-77	-68	-102	-18	-30	-61	-104	33	-88	-34	-116	-25	-100	-73	-65	-3	-100	-14	-76	-73	-148	-75	-1668	9188	-10682	-32749	-968	-24629	-15022	-24228	-1249	-23512	-20357	-21513	-652	-27053	-20149	-17335	6844
0.358333	-28	39	86	-62	-112	-23	40	-17	-21	2	-72	-63	-98	-16	-29	-60	-101	33	-87	-32	-108	-25	-101	-74	-68	1	-101	-13	-77	-70	-145	-74	-1214	9730	-11186	-32763	-591	-24152	-14873	-24635	-1369	-23529	-20561	-21704	-599	-27214	-20396	-17513	6165
0.359167	-26	43	90	-59	-109	-34	13	-11	-16	5	-69	-60	-96	-11	-26	-57	-100	36	-84	-30	-104	-18	-95	-67	-65	1	-98	-10	-74	-67	-148	-70	2847	10207	-11615	-32743	-1263	-23706	-14697	-25037	-1234	-23523	-20757	-21852	-525	-27379	-20627	-17713	5527
0.360000	-31	42	91	-56	-109	-32	13	-13	-19	6	-68	-60	-93	-12	-24	-58	-99	37	-82	-28	-104	-18	-98	-70	-63	3	-98	-6	-72	-66	-146	-72	-1037	10463	-11955	-32757	-1297	-23300	-14513	-25425	-1309	-23498	-20942	-21958	-400	-27538	-20837	-17892	4570
0.360833	-25	44	92	-55	-108	-34	16	-11	-16	6	-70	-59	-98	-13	-28	-60	-100	37	-83	-28	-109	-19	-97	-69	-62	1	-99	-12	-76	-68	-141	-74	694	10574	-12202	-32732	-1212	-22935	-14299	-25792	-1252	-23453	-21104	-22019	-220	-27696	-21039	-18061	3550
0.361667	-27	45	94	-53	-108	-33	13	-12	-16	7	-69	-61	-94	-12	-27	-57	-96	39	-83	-28	-102	-18	-99	-70	-64	1	-96	-9	-68	-67	-145	-69	833	10551	-12339	-32755	-1129	-22617	-14067	-26138	-1145	-23390	-21252	-22035	-179	-27827	-21223	-18205	2454
0.362500	-25	44	91	-57	-107	-30	17	-12	-15	1	-69	-63	-92	-13	-25	-57	-97	37	-86	-29	-100	-19	-94	-65	-62	2	-96	-9	-69	-63	-145	-73	338	10422	-12384	-32735	-1022	-22352	-13819	-26446	-951	-23303	-21365	-22004	-171	-27942	-21392	-18323	1523
0.363333	-16	44	91	-55	-109	-30	15	-23	-17	5	-70	-57	-96	-13	-26	-57	-98	37	-85	-27	-104	-18	-96	-67	-64	0	-98	-9	-74	-66	-146	-72	1055	10198	-12340	-32752	-700	-22145	-13555	-26727	-808	-23212	-21443	-21929	-155	-28038	-21550	-18411	757
0.364167	-29	42	89	-56	-105	-33	16	-11	-14	7	-69	-63	-98	-15	-24	-60	-100	33	-86	-30	-102	-22	-96	-67	-63	0	-99	-9	-72	-66	-148	-74	1907	9901	-12225	-32731	-835	-21986	-13285	-26975	-618	-23108	-21499	-21804	-126	-28110	-21690	-18465	-127
0.365000	-26	40	92	-55	-107	-31	13	-14	-18	4	-73	-61	-95	-15	-29	-60	-102	34	-86	-31	-115	-21	-99	-72	-67	1	-102	-13	-85	-69	-150	-77	639	9547	-12046	-32752	-820	-21888	-13013	-27191	-717	-23005	-21471	-21643	46	-28158	-21810	-18489	-999
0.365833	-28	39	89	-59	-112	-25	12	-15	-19	3	-74	-64	-102	-53	-43	-59	-102	35	-87	-30	-107	-19	-96	-67	-64	0	-98	-11	-72	-67	-147	-75	1205	9157	-11823	-32746	-281	-21832	-12728	-27371	-902	-22904	-21432	-21439	190	-28184	-21902	-18474	-1496
0.366667	-25	43	98	-58	-104	-33	15	-14	-17	3	-70	-63	-96	-16	-27	-56	-99	35	-85	-28	-103	-16	-113	-66	-63	0	-99	-12	-72	-65	-147	-73	28	8751	-11575	-32749	110	-21829	-12451	-27527	-843	-22823	-21321	-21209	378	-28192	-21965	-18452	-1907
0.367500	-26	42	92	-57	-105	-31	16	-11	-19	8	-67	-61	-92	-14	-26	-57	-98	37	-84	-29	-109	-18	-98	-66	-61	3	-96	-9	-73	-66	-147	-72	530	8332	-11310	-32753	168	-21883	-12178	-27656	-805	-22757	-21179	-20955	593	-28189	-21999	-18368	-2258
0.368333	-26	44	91	-56	-109	-32	17	-9	-22	7	-68	-64	-97	-14	-26	-56	-99	35	-83	-29	-104	-17	-99	-65	-64	2	-96	-15	-70	-76	-147	-74	248	7912	-11045	-32744	394	-21956	-11926	-27765	-871	-22717	-21002	-20681	730	-28171	-21998	-18281	-2392
0.369167	-25	45	87	-58	-109	-33	17	-12	-17	8	-70	-64	-95	-15	-26	-51	-99	30	-74	-30	-105	-21	-98	-64	-65	0	-99	-11	-70	-66	-147	-75	-310	7495	-10784	-32758	627	-22072	-11695	-27875	-908	-22708	-20783	-20404	652	-28142	-21951	-18181	-2493
0.370000	-26	38	89	-81	-112	-31	13	-12	-22	6	-72	-64	-98	-17	-31	-59	-100	34	-87	-31	-102	-21	-97	-68	-64	-13	-99	-14	-74	-68	-149	-75	233	7099	-10530	-32745	911	-22229	-11481	-27921	-909	-22722	-20533	-20121	488	-28110	-21863	-18069	-2727
0.370833	-26	42	91	-58	-105	-35	12	-12	-18	9	-69	-85	-95	-16	-27	-60	-100	46	-81	-31	-105	-24	-100	-68	-65	0	-96	-12	-72	-69	-147	-74	-779	6729	-10271	-32758	1314	-22405	-11296	-27972	-934	-22764	-20252	-19839	594	-28059	-21718	-17942	-2806
0.371667	-28	42	92	-56	-110	-30	16	-10	-18	9	-70	-62	-97	-14	-29	-59	-99	22	-85	-31	-103	-9	-98	-67	-64	1	-99	-11	-69	-69	-144	-74	-1571	6377	-10042	-32738	1871	-22603	-11135	-28009	-1204	-22837	-19946	-19570	724	-28004	-21529	-17819	-2685
0.372500	-28	42	89	-58	-110	-33	12	-14	-18	24	-69	-61	-92	-14	-29	-58	-99	35	-84	-30	-104	-21	-99	-67	-65	0	-97	-11	-72	-69	-144	-73	2446	6043	-9800	-32748	1709	-22828	-11011	-28033	-1192	-22941	-19625	-19325	547	-27944	-21272	-17694	-2494
0.373333	-23	47	89	-57	-111	-34	13	-13	-18	6	-51	-64	-98	-14	-28	-60	-100	35	-83	-32	-107	-22	-98	-66	-64	0	-98	-14	-76	-68	-151	-77	-206	5729	-9552	-32740	1845	-23061	-10918	-28042	-1222	-23064	-19299	-19100	205	-27875	-20988	-17576	-2396
0.374167	-28	42	87	-62	-109	-34	10	-16	-22	4	-75	-62	-98	-14	-29	-61	-101	34	-85	-36	-102	-18	-95	-67	-64	0	-97	-12	-73	-65	-145	-74	624	5435	-9291	-32752	2251	-23293	-10851	-28034	-1450	-23194	-18959	-18894	162	-27790	-20633	-17461	-2355
0.375000	-26	41	72	-60	-108	-32	15	-15	-18	9	-69	-58	-95	-14	-27	-60	-101	34	-87	-30	-103	-19	-97	-69	-63	1	-97	-12	-72	-69	-147	-74	1373	5154	-9009	-32732	2377	-23536	-10817	-28013	-1555	-23315	-18620	-18720	132	-27696	-20237	-17354	-2274
0.375833	-27	41	88	-85	-108	-33	17	-10	-18	6	-74	-61	-95	-13	-27	-57	-101	35	-86	-29	-104	-19	-98	-67	-65	-1	-100	-11	-72	-68	-144	-74	647	4880	-8696	-32749	2246	-23773	-10789	-27978	-1507	-23483	-18285	-18581	-127	-27586	-19799	-17262	-2020
0.376667	-26	40	84	-65	-107	-32	17	-13	-16	6	-72	-62	-94	-14	-26	-57	-100	34	-90	-32	-103	-19	-98	-67	-63	1	-99	-5	-73	-67	-145	-75	1297	4610	-8353	-32743	2345	-24000	-10823	-27921	-1607	-23613	-17951	-18474	-108	-27460	-19322	-17181	-1858
0.377500	-26	41	87	-61	-111	-34	13	-13	-18	8	-73	-66	-93	-14	-27	-56	-101	35	-84	-31	-105	-21	-99	-68	-64	-1	-99	-12	-75	-68	-147	-74	2413	4340	-7965	-32737	2110	-24214	-10854	-27843	-1487	-23728	-17623	-18386	-122	-27319	-18816	-17107	-1657
0.378333	-31	41	86	-59	-111	-34	28	-16	-19	7	-72	-64	-97	-16	-27	-59	-103	33	-90	-32	-108	-19	-101	-67	-66	3	-99	-3	-75	-67	-146	-73	1111	4061	-7540	-32749	1766	-24412	-10896	-27745	-1395	-23824	-17301	-18327	-159	-27157	-18275	-17043	-1567
0.379167	-26	44	88	-57	-109	-31	17	-12	-18	7	-92	-65	-94	-12	-10	-55	-97	38	-86	-28	-104	-18	-95	-64	-60	3	-96	-7	-69	-65	-144	-68	1935	3777	-7075	-32716	1922	-24576	-10936	-27618	-1391	-23886	-16987	-18288	-39	-26976	-17719	-16990	-1411
0.380000	-35	41	88	-57	-109	-30	17	-12	-17	6	-70	-61	-94	-12	-24	-55	-100	37	-83	-35	-102	-21	-95	-46	-64	3	-95	-8	-62	-65	-145	-72	872	3474	-6584	-32754	1981	-24721	-10988	-27482	-1202	-23916	-16680	-18266	-76	-26779	-17160	-16951	-1109
0.380833	-24	43	88	-57	-109	-29	15	0	-17	7	-73	-64	-96	-16	-29	-53	-97	38	-86	-31	-103	-22	-97	-65	-63	2	-97	-11	-74	-69	-148	-73	489	3153	-6064	-32741	1792	-24828	-11031	-27310	-1160	-23913	-16383	-18268	-66	-26572	-16595	-16918	-861
0.381667	-25	43	89	-59	-110	-32	12	-12	-18	8	-74	-64	-95	-13	-27	-57	-99	36	-88	-31	-111	-26	-100	-67	-87	-1	-101	-13	-76	-72	-147	-73	622	2811	-5527	-32761	1712	-24898	-11066	-27125	-1161	-23867	-16093	-18274	113	-26348	-16041	-16895	-576
0.382500	-30	41	86	-61	-109	-29	13	-14	-23	5	-73	-63	-97	-17	-30	-59	-104	36	-88	-30	-104	-22	-99	-72	-64	3	-97	-10	-72	-69	-149	-76	-538	2455	-4977	-32724	1475	-24924	-11080	-26911	-986	-23783	-15800	-18280	132	-26133	-15500	-16874	-253
0.383333	-27	40	87	-59	-110	-36	-8	-13	-16	5	-73	-65	-97	-15	-28	-58	-103	34	-87	-32	-108	-24	-100	-67	-63	1	-98	-12	-65	-72	-146	-76	-402	2069	-4431	-32668	1098	-24902	-11075	-26682	-938	-23663	-15517	-18287	196	-25882	-14978	-16858	173
0.384167	-28	42	88	-56	-107	-32	16	-14	-17	5	-62	-52	-99	-15	-31	-59	-99	34	-84	-32	-105	-23	-98	-64	-64	3	-99	-9	-73	-69	-149	-64	-1374	1663	-3893	-32558	968	-24838	-11042	-26431	-922	-23513	-15232	-18291	389	-25640	-14481	-16851	504
0.385000	-23	43	90	-56	-108	-30	16	-14	-18	7	-72	-62	-96	-10	-30	-59	-100	39	-84	-30	-104	-21	-100	-67	-67	0	-97	-11	-73	-69	-148	-74	-3036	1236	-3377	-32450	1106	-24728	-10989	-26166	-918	-23324	-14946	-18286	615	-25403	-14011	-16841	732
0.385833	-27	42	90	-58	-109	-31	18	-12	-17	8	-67	-62	-94	-13	-27	-58	-98	35	-86	-30	-104	-19	-96	-68	-62	0	-98	-12	-73	-69	-152	-74	566	787	-2897	-32315	448	-24570	-10909	-25891	-839	-23113	-14666	-18270	760	-25169	-13584	-16840	1166
0.386667	-24	47	93	-55	-109	-32	17	-12	-18	6	-73	-61	-93	-11	-29	-57	-97	37	-82	-29	-103	-19	-97	-66	-59	0	-98	-10	-69	-46	-146	-76	-780	333	-2451	-32167	-73	-24370	-10799	-25605	-721	-22885	-14388	-18244	820	-24945	-13191	-16841	1406
0.387500	-27	45	89	-53	-103	-31	17	-12	-14	17	-70	-62	-92	3	-27	-57	-98	35	-108	-31	-101	-21	-98	-66	-62	3	-96	-10	-70	-70	-144	-73	-1830	-166	-2049	-32007	-38	-24129	-10663	-25312	-721	-22646	-14104	-18200	859	-24732	-12839	-16838	1508
0.388333	-24	46	92	-55	-126	-30	18	-13	-16	8	-69	-62	-94	-11	-26	-58	-96	38	-81	-30	-95	-19	-98	-64	-64	2	-96	-12	-76	-67	-153	-74	-624	-639	-1691	-31818	-83	-23853	-10501	-25019	-758	-22406	-13831	-18148	724	-24532	-12525	-16836	1692
0.389167	-27	40	88	-59	-110	-33	16	-3	-19	7	-74	-64	-97	-11	-28	-60	-101	35	-86	-32	-107	-23	-99	-69	-68	-1	-98	-15	-75	-69	-147	-77	-2232	-1144	-1388	-31634	106	-23553	-10314	-24725	-758	-22163	-13560	-18076	476	-24352	-12247	-16833	1839
0.390000	-28	39	88	-62	-108	-39	13	-16	-18	4	-77	-68	-99	-15	-29	-62	-103	32	-90	-35	-107	-25	-101	-74	-65	-9	-103	-18	-76	-76	-150	-81	-1873	-1651	-1132	-31424	287	-23228	-10112	-24440	-814	-21937	-13300	-18003	304	-24188	-12006	-16826	1918
0.390833	-28	37	86	-65	-112	-39	12	-21	-22	2	-77	-91	-98	-17	-30	-62	-102	35	-84	-35	-107	-24	-101	-68	-65	-3	-100	-15	-72	-61	-142	-79	-719	-2151	-919	-31208	162	-22883	-9894	-24150	-665	-21710	-13038	-17899	276	-24036	-11793	-16809	1938
0.391667	-26	38	89	-59	-109	-32	11	-16	-19	4	-73	-66	-100	-17	-29	-61	-99	36	-82	-33	-107	-21	-102	-69	-64	-1	-98	-14	-73	-74	-150	-79	-2123	-2651	-750	-30987	54	-22526	-9645	-23868	-591	-21508	-12788	-17793	379	-23909	-11618	-16785	1783
0.392500	-25	40	90	-59	-111	-36	12	-5	-17	0	-69	-65	-97	-15	-27	-58	-97	33	-82	-35	-105	-23	-101	-69	-65	0	-98	-13	-75	-70	-146	-77	-2019	-3145	-624	-30776	463	-22171	-9395	-23595	-712	-21323	-12560	-17680	125	-23798	-11465	-16752	1674
0.393333	-26	40	88	-59	-111	-35	16	-13	-19	4	-72	-65	-98	-17	-28	-58	-99	34	-82	-30	-104	-19	-99	-67	-64	-1	-96	-14	-75	-69	-144	-78	-2095	-3633	-527	-30538	879	-21818	-9135	-23328	-725	-21160	-12338	-17559	35	-23707	-11340	-16708	1674
0.394167	-28	41	90	-57	-108	-32	15	-30	-19	5	-73	-64	-96	-14	-38	-62	-98	35	-81	-33	-104	-21	-101	-68	-64	-1	-96	-12	-69	-68	-147	-76	-2891	-4106	-461	-30322	851	-21489	-8875	-23069	-750	-21025	-12138	-17436	304	-23634	-11234	-16646	1554
0.395000	-23	42	91	-58	-105	-32	15	-12	-15	7	-68	-65	-94	-14	-28	-60	-100	34	-68	-34	-88	-19	-98	-67	-62	1	-102	-12	-68	-69	-144	-77	-1735	-4565	-417	-30114	1031	-21170	-8617	-22813	-827	-20910	-11957	-17309	511	-23581	-11148	-16569	1536
0.395833	-24	42	90	-59	-107	-32	15	10	-18	5	-72	-65	-94	-17	-29	-59	-100	37	-82	-34	-105	-19	-97	-70	-66	-1	-98	-25	-73	-67	-146	-79	-2083	-5001	-390	-29924	1326	-20880	-8368	-22570	-839	-20820	-11793	-17179	520	-23540	-11083	-16482	1470
0.396667	-29	70	90	-56	-105	-32	11	-16	-18	7	-72	-65	-95	-15	-29	-61	-99	34	-90	-34	-105	-25	-98	-69	-66	0	-102	-14	-75	-69	-145	-76	-1416	-5419	-384	-29753	1349	-20624	-8112	-22325	-834	-20748	-11655	-17050	356	-23516	-11023	-16379	1257
0.397500	-27	41	88	-60	-110	-32	12	-17	-21	23	-75	-68	-99	-18	-31	-61	-101	30	-85	-36	-107	-23	-100	-70	-67	-1	-102	-12	-73	-70	-147	-76	-1247	-5806	-388	-29602	1508	-20401	-7873	-22106	-787	-20697	-11541	-16920	-327	-23500	-10978	-16258	988
0.398333	-29	38	86	-63	-111	-33	12	-15	-21	3	-73	-67	-98	-18	-32	-62	-102	27	-121	-35	-104	-24	-102	-73	-67	-1	-99	-24	-75	-68	-148	-81	-2573	-6175	-398	-29470	1818	-20212	-7649	-21853	-745	-20655	-11444	-16783	-1236	-23499	-10948	-16126	905
0.399167	-29	38	86	-61	-111	-34	-3	-17	-21	5	-75	-70	-99	-16	-30	-72	-100	35	-85	-33	-103	-22	-97	-67	-63	1	-100	-12	-75	-67	-147	-72	992	-6506	-413	-29356	1520	-20055	-7433	-21610	-465	-20623	-11372	-16641	-629	-23490	-10914	-15973	1034
0.400000	-31	32	89	-58	-109	-31	17	-9	-18	9	-70	-64	-96	-14	-27	-58	-100	35	-87	-26	-107	-22	-98	-66	-65	1	-105	-11	-73	-66	-146	-75	2159	-6812	-443	-29275	1203	-19936	-7230	-21374	-12	-20582	-11305	-16490	-214	-23495	-10892	-15812	908
0.400833	-25	42	91	-56	-109	-28	16	-11	-21	7	-70	-64	-85	-16	-28	-61	-99	36	-83	-32	-105	-18	-96	-67	-61	0	-97	-11	-68	-65	-145	-73	76	-7083	-480	-29214	1484	-19854	-7049	-21131	223	-20574	-11265	-16333	-331	-23502	-10877	-15639	587
0.401667	-25	43	90	-58	-107	-31	16	-10	-16	10	-67	-62	-78	-15	-24	-59	-96	36	-81	-31	-109	-18	-97	-65	-61	2	-96	-10	-69	-66	-144	-70	3324	-7319	-535	-29178	1232	-19802	-6876	-20889	520	-20554	-11241	-16153	-139	-23500	-10868	-15458	291
0.402500	-25	45	91	-57	-108	-30	15	-12	-15	24	-66	-65	-97	-18	-28	-58	-95	35	-84	-31	-101	-21	-98	-65	-61	2	-96	-16	-73	-70	-146	-69	1905	-7519	-628	-29155	1084	-19777	-6722	-20646	864	-20536	-11227	-15992	-243	-23501	-10861	-15272	-77
0.403333	-27	45	90	-56	-110	-30	12	-12	-19	10	-68	-63	-96	-14	-27	-61	-97	37	-93	-32	-104	-21	-101	-68	-64	-7	-98	-10	-74	-65	-147	-95	2320	-7687	-695	-29156	1025	-19777	-6587	-20401	1036	-20503	-11219	-15803	-382	-23491	-10855	-15079	-406
0.404167	-28	43	90	-57	-107	-30	16	-11	-21	10	-61	-64	-100	-18	-26	-61	-99	38	-82	-30	-104	-18	-95	-69	-62	1	-95	-12	-80	-67	-147	-74	3856	-7813	-806	-29169	796	-19791	-6465	-20149	1376	-20469	-11221	-15602	-234	-23474	-10845	-14883	-625
0.405000	-24	44	93	-57	-108	-31	16	-11	-16	9	-67	-60	-100	-13	-26	-51	-99	37	-83	-30	-108	-17	-84	-65	-62	1	-97	-10	-70	-66	-143	-73	3074	-7897	-944	-29192	284	-19823	-6355	-19898	2003	-20425	-11224	-15380	-66	-23443	-10831	-14685	-921
0.405833	-24	43	88	-57	-108	-34	16	-14	-17	5	-72	-61	-96	-13	-28	-60	-101	35	-82	-29	-103	-18	-83	-67	-64	0	-99	-10	-76	-65	-144	-74	2579	-7942	-1114	-29224	300	-19867	-6263	-19644	2417	-20383	-11224	-15147	-59	-23404	-10815	-14488	-1238
0.406667	-23	46	90	-55	-109	-29	12	-14	-19	6	-70	-63	-105	-16	-28	-59	-98	36	-84	-33	-119	-19	-99	-70	-67	-1	-99	-11	-73	-69	-145	-74	2772	-7947	-1314	-29265	405	-19914	-6183	-19392	2811	-20332	-11219	-14905	-147	-23352	-10788	-14293	-1459
0.407500	-28	43	88	-61	-111	-32	10	-14	-18	4	-72	-63	-97	-15	-28	-59	-99	35	-86	-32	-100	-19	-96	-66	-61	0	-96	-9	-73	-66	-142	-72	1594	-7911	-1546	-29289	244	-19960	-6118	-19130	3140	-20272	-11199	-14644	-402	-23282	-10745	-14100	-1678
0.408333	-26	42	91	-57	-108	-32	17	-12	-23	6	-70	-61	-95	-12	-7	-59	-100	37	-81	-31	-102	-17	-98	-67	-64	-3	-99	-11	-73	-66	-146	-70	2410	-7827	-1808	-29322	17	-20004	-6063	-18886	3448	-20208	-11175	-14379	-564	-23208	-10696	-13916	-1741
0.409167	-27	41	67	-58	-107	-33	15	-14	-18	8	-72	-56	-98	-11	-29	-60	-100	35	-85	-33	-105	-21	-97	-68	-65	1	-99	-14	-72	-69	-147	-74	1459	-7707	-2107	-29346	25	-20045	-6023	-18634	3804	-20142	-11138	-14104	-386	-23112	-10632	-13719	-1851
0.410000	-26	41	86	-60	-108	-34	12	-15	-22	3	-73	-63	-98	-14	-30	-57	-100	35	-79	-33	-104	-22	-99	-70	-66	-4	-102	-15	-72	-69	-145	-77	1407	-7552	-2424	-29352	41	-20068	-5986	-18389	4244	-20069	-11080	-13825	-395	-23002	-10549	-13522	-2116
0.410833	-27	40	89	-67	-113	-33	17	-14	-16	7	-69	-63	-95	-13	-29	-59	-101	36	-86	-34	-108	-22	-95	-68	-64	0	-98	-11	-72	-69	-147	-73	1290	-7359	-2764	-29346	-50	-20087	-5955	-18148	4634	-19987	-11003	-13539	-644	-22882	-10444	-13345	-2221
0.411667	-25	40	90	-59	-110	-34	13	-14	-16	5	-73	-72	-94	-13	-27	-59	-99	38	-84	-32	-104	-21	-99	-67	-62	-3	-101	-13	-75	-69	-145	-73	-899	-7136	-3116	-29315	291	-20089	-5932	-17922	4804	-19905	-10907	-13259	-606	-22755	-10325	-13155	-2095
0.412500	-24	41	92	-60	-108	-32	17	-12	-16	4	-75	-62	-94	-13	-27	-58	-97	35	-86	-36	-108	-24	-98	-69	-63	1	-96	-10	-59	-69	-144	-74	779	-6883	-3479	-29261	416	-20073	-5904	-17694	5033	-19813	-10790	-12982	-462	-22611	-10183	-12966	-2022
0.413333	-25	44	89	-58	-109	-31	15	-12	-15	6	-72	-65	-94	-13	-26	-60	-95	36	-83	-34	-107	-24	-98	-68	-63	0	-97	-13	-73	-69	-145	-75	3203	-6610	-3853	-29180	-198	-20044	-5882	-17483	5435	-19721	-10660	-12711	-353	-22465	-10030	-12775	-1882
0.414167	-22	37	89	-61	-109	-34	13	-15	-9	4	-73	-66	-96	-12	-28	-60	-97	35	-86	-34	-104	-25	-100	-65	-62	0	-98	-11	-70	-67	-148	-74	-817	-6322	-4214	-29073	-113	-20001	-5860	-17283	5699	-19617	-10506	-12452	-319	-22304	-9850	-12565	-1891
0.415000	-26	41	92	-60	-108	-32	13	-9	-17	4	-76	-63	-97	-15	-36	-61	-101	34	-86	-36	-104	-26	-103	-74	-63	-1	-100	-14	-75	-72	-151	-67	2014	-6021	-4564	-28939	-314	-19950	-5826	-17096	6015	-19511	-10343	-12212	-408	-22144	-9669	-12393	-2003
0.415833	-28	37	86	-64	-110	-42	9	-17	-21	2	-76	-65	-100	-18	-32	-63	-102	24	-84	-35	-109	-26	-102	-73	-66	-4	-99	-28	-76	-70	-150	-78	452	-5716	-4890	-28767	-647	-19875	-5783	-16917	6238	-19392	-10150	-11977	-525	-21970	-9456	-12190	-2137
0.416667	-28	39	87	-63	-109	-36	3	-13	-19	3	-76	-64	-99	-18	-32	-63	-99	29	-86	-38	-105	-26	-103	-73	-66	-5	-100	-13	-75	-73	-152	-81	4	-5414	-5193	-28567	-929	-19794	-5729	-16757	6494	-19268	-9948	-11767	-432	-21797	-9238	-11995	-2283
0.417500	-28	40	86	-63	-110	-35	9	-18	-18	3	-76	-66	-95	-19	-33	-61	-102	30	-90	-39	-104	-28	-104	-76	-67	-4	-100	-15	-76	-75	-150	-78	911	-5119	-5460	-28330	-1054	-19695	-5660	-16603	6757	-19134	-9727	-11571	-394	-21620	-9001	-11792	-2481
0.418333	-29	37	87	-64	-111	-39	11	-15	-19	2	-77	-68	-99	-17	-32	-43	-102	32	-90	-40	-107	-26	-102	-74	-68	-1	-103	-14	-74	-69	-151	-78	906	-4834	-5692	-28061	-1528	-19582	-5573	-16465	7078	-18989	-9499	-11393	-501	-21434	-8763	-11583	-2819
0.419167	3	39	82	-61	-108	-35	12	-15	-25	3	-76	-65	-97	-16	-30	-60	-104	36	-86	-32	-107	-24	-101	-73	-64	0	-101	-11	-70	-67	-151	-82	129	-4563	-5874	-27763	-1901	-19463	-5471	-16343	7149	-18829	-9257	-11238	-430	-21242	-8509	-11365	-3035
0.420000	-27	41	86	-60	-107	-35	9	-14	-16	4	-75	-67	-97	-16	-29	-62	-120	30	-86	-34	-104	-24	-102	-70	-62	0	-99	-15	-69	-67	-149	-76	915	-4319	-6022	-27438	-2040	-19341	-5343	-16238	7132	-18661	-9005	-11100	-411	-21043	-8248	-11167	-2821
0.420833	-23	42	86	-58	-107	-33	15	-14	-16	2	-75	-65	-96	-15	-28	-58	-94	32	-84	-36	-102	-26	-99	-68	-66	-7	-100	-13	-72	-66	-147	-75	-1224	-4100	-6115	-27087	-2315	-19204	-5194	-16151	7081	-18490	-8748	-10986	-273	-20843	-7980	-10963	-2507
0.421667	-26	40	103	-61	-108	-32	15	-15	-17	4	-72	-65	-95	-12	-30	-61	-100	35	-85	-34	-103	-22	-100	-69	-63	0	-99	-10	-73	-75	-150	-73	209	-3909	-6171	-26715	-2835	-19063	-5023	-16074	7034	-18307	-8484	-10890	-116	-20640	-7699	-10762	-2171
0.422500	-25	40	86	-55	-110	-34	13	-14	-19	3	-74	-65	-97	-15	-29	-59	-101	36	-86	-34	-99	-24	-101	-72	-63	0	-100	-18	-70	-68	-149	-76	-762	-3749	-6182	-26317	-3146	-18916	-4834	-16018	6805	-18127	-8222	-10817	-210	-20430	-7416	-10569	-1640
0.423333	-27	39	84	-63	-110	-33	11	-14	-21	3	-74	-66	-98	-17	-32	-61	-103	28	-87	-38	-110	-25	-100	-72	-70	-4	-102	-15	-76	-70	-151	-78	-1659	-3625	-6162	-25914	-3402	-18764	-4615	-15991	6670	-17940	-7956	-10761	-258	-20213	-7127	-10391	-1043
0.424167	-30	41	82	-62	-112	-35	-19	-19	-23	1	-77	-67	-99	-18	-32	-63	-100	33	-86	-35	-107	-24	-94	-80	-64	0	-98	-15	-76	-72	-148	-68	-1204	-3523	-6104	-25486	-3629	-18608	-4374	-15957	6544	-17749	-7689	-10721	-223	-19987	-6816	-10198	-249
0.425000	-27	40	86	-60	-110	-35	24	-14	-15	3	-72	-65	-98	-19	-30	-61	-99	36	-85	-35	-105	-25	-100	-70	-64	1	-100	-12	-72	-67	-148	-75	-4380	-3454	-6028	-25055	-3615	-18442	-4115	-15954	6143	-17560	-7416	-10697	-217	-19749	-6498	-10025	336
0.425833	-30	40	85	-60	-110	-34	13	-13	-18	2	-74	-68	-98	-18	-30	-60	-100	32	-84	-31	-105	-23	-96	-56	-65	-1	-103	-15	-72	-69	-149	-74	-5050	-3412	-5933	-24623	-3534	-18280	-3832	-15962	5726	-17370	-7149	-10689	-262	-19506	-6171	-9866	765
0.426667	-26	42	88	-58	-107	-36	9	-13	-16	8	-72	-66	-96	-15	-28	-58	-98	37	-83	-31	-103	-24	-99	-67	-61	1	-100	-12	-73	-70	-145	-73	82	-3397	-5833	-24184	-4220	-18110	-3527	-15990	5490	-17187	-6878	-10695	-161	-19263	-5825	-9711	1414
0.427500	5	45	86	-57	-107	-33	16	-12	-16	7	-69	-62	-97	-15	-29	-56	-96	36	-86	-30	-99	-21	-95	-67	-63	-13	-97	-10	-69	-70	-148	-69	-5659	-3407	-5729	-23758	-4223	-17930	-3198	-16033	5072	-16998	-6604	-10712	-120	-18989	-5471	-9577	2037
0.428333	-25	46	89	-57	-104	-35	17	-16	-14	12	-68	-63	-93	-14	-26	-57	-96	36	-73	-28	-102	-23	-97	-68	-63	1	-96	-10	-70	-70	-145	-70	-3837	-3434	-5634	-23330	-4184	-17759	-2860	-16091	4679	-16818	-6332	-10745	-302	-18749	-5104	-9445	2708
0.429167	-15	44	87	-62	-110	-35	13	-15	-16	6	-69	-62	-93	-15	-29	-62	-99	37	-84	-30	-103	-25	-95	-72	-65	4	-96	-11	-73	-68	-148	-76	-3917	-3478	-5555	-22915	-4008	-17572	-2502	-16159	4304	-16644	-6056	-10791	-285	-18484	-4718	-9331	3359
0.430000	-26	42	84	-58	-109	-35	17	-15	-18	7	-72	-65	-95	-13	-29	-59	-104	34	-87	-29	-104	-26	-96	-69	-67	-1	-103	-13	-73	-68	-146	-66	-6049	-3528	-5501	-22510	-3750	-17385	-2119	-16237	4009	-16467	-5777	-10847	-257	-18212	-4317	-9223	3887
0.430833	-24	39	89	-58	-107	-35	12	-14	-22	4	-73	-64	-94	-15	-31	-63	-102	33	-86	-33	-103	-25	-97	-95	-69	0	-99	-13	-68	-68	-149	-78	-4332	-3584	-5467	-22126	-3470	-17195	-1739	-16328	3629	-16288	-5487	-10935	-522	-17937	-3908	-9130	4269
0.431667	-26	40	84	-59	-109	-36	11	-18	-8	4	-72	-64	-96	-17	-30	-64	-100	33	-86	-35	-104	-28	-101	-75	-66	-5	-101	-15	-74	-73	-159	-77	-4028	-3636	-5468	-21762	-3599	-17004	-1341	-16421	3314	-16112	-5194	-10988	-877	-17658	-3489	-9039	4399
0.432500	-31	34	81	-62	-111	-40	9	-18	-19	2	-72	-67	-101	-19	-32	-62	-105	33	-90	-33	-109	-21	-97	-70	-67	-1	-98	-14	-75	-86	-146	-75	-5888	-3679	-5500	-21417	-3546	-16797	-920	-16519	2847	-15923	-4883	-11066	-897	-17378	-3059	-8956	4160
0.433333	-28	42	86	-58	-109	-34	12	-13	-22	3	-76	-66	-102	-15	-31	-59	-102	33	-88	-32	-107	-26	-98	-70	-67	-4	-99	-12	-75	-70	-147	-79	-4062	-3712	-5557	-21095	-3126	-16591	-493	-16625	2366	-15733	-4564	-11159	-801	-17076	-2628	-8882	4061
0.434167	-25	40	87	-59	-108	-35	-9	-14	-19	6	-72	-64	-95	-17	-30	-61	-102	33	-86	-33	-104	-10	-96	-69	-62	-1	-97	-11	-74	-51	-146	-75	-5936	-3725	-5651	-20801	-2722	-16380	-56	-16727	1869	-15525	-4229	-11254	-787	-16790	-2189	-8815	4120
0.435000	-22	43	86	-59	-107	-35	16	-14	-15	7	-70	-65	-95	-14	-30	-59	-96	35	-84	-33	-102	-22	-97	-69	-63	-3	-101	-12	-72	-69	-147	-75	-4737	-3727	-5773	-20543	-2538	-16164	383	-16826	1425	-15316	-3886	-11358	-660	-16486	-1756	-8754	3873
0.435833	-25	40	85	-59	-111	-34	13	-15	-17	5	-75	-65	-96	-23	-30	-61	-101	34	-86	-32	-105	-25	-99	-72	-63	-1	-97	-13	-73	-72	-147	-77	-3573	-3699	-5913	-20318	-2371	-15945	831	-16926	953	-15083	-3523	-11469	-612	-16186	-1330	-8699	3256
0.436667	-25	30	86	-58	-108	-36	12	-15	-16	11	-73	-65	-98	-17	-32	-62	-100	33	-85	-35	-104	-24	-98	-72	-65	-3	-100	-16	-76	-70	-148	-77	-4443	-3633	-6067	-20134	-2287	-15713	1262	-17016	461	-14838	-3150	-11585	-670	-15884	-917	-8652	2742
0.437500	-23	39	111	-62	-112	-39	8	-15	-18	4	-75	-66	-97	-18	-31	-61	-98	40	-90	-36	-108	-26	-102	-69	-66	-5	-101	-14	-75	-65	-147	-77	-2288	-3590	-6221	-19991	-2154	-15474	1732	-17104	128	-14579	-2762	-11702	-501	-15574	-514	-8613	2388
0.438333	-25	38	86	-60	-109	-36	10	-14	-21	5	-73	-67	-101	-18	-19	-63	-100	32	-88	-35	-107	-24	-102	-72	-64	-1	-101	-15	-73	-73	-149	-78	-2808	-3501	-6366	-19898	-1818	-15223	2188	-17179	-196	-14303	-2357	-11823	-346	-15266	-128	-8583	1551
0.439167	-26	40	85	-57	-111	-39	13	-16	-17	5	-72	-67	-94	-16	-31	-61	-99	32	-87	-34	-104	-22	-101	-70	-63	-1	-101	13	-70	-68	-147	-76	-3090	-3397	-6495	-19854	-1558	-14960	2621	-17249	-715	-14012	-1942	-11942	-314	-14942	242	-8557	588
0.440000	-23	40	88	-58	-107	-30	11	-16	-15	4	-73	-66	-97	-26	-36	-60	-96	30	-86	-35	-103	-26	-100	-70	-65	-1	-100	-14	-75	-72	-148	-77	4287	-3276	-6593	-19871	-2068	-14685	3050	-17317	-1023	-13713	-1513	-12070	-235	-14634	586	-8551	-107
0.440833	-23	39	87	-60	-112	-36	9	-17	-21	3	-75	-68	-95	-15	-32	-63	-94	30	-88	-35	-102	-22	-100	-69	-51	0	-98	-14	-70	-67	-148	-76	1638	-3148	-6648	-19939	-2003	-14395	3457	-17345	-1200	-13399	-1078	-12191	-103	-14312	915	-8553	-833
0.441667	-32	40	84	-60	-108	-32	11	-13	-16	5	-75	-66	-97	-17	-32	-61	-100	28	-86	-31	-104	-22	-100	-69	-63	-5	-100	-13	-84	-70	-148	-76	3807	-3020	-6661	-20068	-1787	-14089	3858	-17385	-1409	-13077	-630	-12306	-113	-13993	1210	-8577	-1634
0.442500	-25	36	87	-58	-105	-33	13	-18	-16	5	-72	-64	-94	-16	-31	-62	-96	29	-86	-38	-103	-23	-101	-73	-67	-3	-99	-11	-72	-69	-148	-78	7385	-2887	-6618	-20251	-1773	-13773	4231	-17411	-1672	-12751	-187	-12419	46	-13675	1481	-8612	-2602
0.443333	-26	39	85	-56	-107	-34	12	-13	-17	5	-73	-64	-94	-14	-21	-63	-101	27	-90	-39	-102	-21	-101	-72	-63	0	-102	-12	-73	-69	-147	-75	5685	-2766	-6520	-20489	-1610	-13443	4576	-17422	-1747	-12419	261	-12526	361	-13353	1732	-8667	-3440
0.444167	-25	40	85	-58	-108	-31	13	-15	-17	4	-75	-65	-94	-15	-30	-61	-99	33	-87	-34	-103	-22	-128	-72	-65	-3	-104	-12	-70	-70	-151	-74	8357	-2648	-6352	-20777	-1267	-13100	4901	-17427	-1869	-12091	696	-12624	489	-13034	1959	-8740	-3931
0.445000	-21	41	89	-57	-109	-32	13	-12	-5	6	-73	-64	-95	-12	-28	-63	-102	30	-87	-34	-102	-22	-101	-69	-63	-3	-101	-12	-70	-68	-131	-74	10295	-2550	-6125	-21107	-1240	-12750	5194	-17425	-1849	-11761	1134	-12707	502	-12715	2164	-8836	-4165
0.445833	-26	42	90	-56	-109	-31	13	-15	-17	6	-73	-63	-94	18	-29	-60	-94	34	-83	-33	-101	-22	-100	-69	-62	0	-100	-12	-69	-69	-145	-72	8840	-2467	-5840	-21470	-1075	-12395	5460	-17409	-1866	-11435	1554	-12778	526	-12393	2351	-8947	-4560
0.446667	-23	40	90	-56	-107	-33	13	-13	-12	9	-73	-64	-95	9	-29	-59	-96	33	-84	-36	-101	-21	-98	-68	-62	0	-98	-7	-70	-66	-145	-70	10678	-2409	-5509	-21864	-491	-12029	5685	-17392	-1969	-11116	1959	-12830	746	-12080	2514	-9078	-4775
0.447500	-21	40	89	-56	-104	-31	13	-12	-15	6	-72	-65	-94	-14	-27	-59	-98	33	-85	-34	-103	-22	-99	-67	-65	0	-99	-4	-70	-68	-145	-75	9207	-2372	-5129	-22272	-50	-11676	5895	-17371	-1958	-10805	2346	-12866	923	-11770	2657	-9231	-4555
0.448333	-24	41	90	-59	-110	-33	9	-14	-17	5	-72	-65	-94	-34	-29	-63	-97	33	-88	-38	-108	-28	-101	-70	-63	-4	-101	-13	-76	-69	-147	-80	8533	-2364	-4721	-22687	72	-11328	6062	-17344	-2051	-10505	2702	-12888	852	-11465	2786	-9402	-4166
0.449167	0	40	87	-61	-109	-36	9	-19	-18	2	-76	-67	-98	-21	-33	-64	-100	30	-85	-35	-104	-24	-102	-69	-67	-3	-101	-17	-75	-72	-150	-76	8506	-2371	-4284	-23085	445	-10992	6208	-17315	-2081	-10214	3036	-12879	813	-11160	2900	-9589	-3643
0.450000	-26	39	87	-61	-117	-36	20	-18	-18	3	-77	-64	-95	-7	-31	-64	-99	32	-90	-34	-103	-27	-104	-72	-66	-3	-101	-12	-73	-73	-151	-75	5468	-2398	-3838	-23452	783	-10673	6321	-17284	-1968	-9929	3344	-12862	790	-10860	3004	-9780	-2894
0.450833	-24	40	87	-60	-111	-39	12	-18	-18	4	-74	-65	-101	-22	-31	-62	-99	30	-86	-36	-109	-23	-101	-79	-60	-1	-102	-15	-75	-69	-150	-77	5339	-2442	-3399	-23782	1039	-10365	6410	-17245	-1939	-9621	3616	-12818	757	-10562	3092	-9987	-1842
0.451667	-26	41	87	-60	-110	-36	0	-16	-16	5	-75	-61	-97	-15	-31	-61	-99	34	-84	-35	-104	-25	-101	-72	-67	-1	-107	-14	-76	-75	-146	-77	2655	-2502	-2973	-24064	1393	-10089	6474	-17211	-1946	-9387	3854	-12757	687	-10267	3170	-10196	-885
0.452500	-25	40	87	-60	-108	-35	11	-17	-19	2	-73	-62	-96	-16	-31	-64	-99	33	-86	-35	-103	-24	-101	-72	-64	-1	-99	-13	-72	-72	-149	-78	-1643	-2565	-2572	-24254	1896	-9842	6515	-17168	-1984	-9124	4058	-12676	664	-9978	3239	-10413	-47
0.453333	-23	40	87	-67	-108	-36	13	-19	-17	4	-74	-62	-109	-17	-29	-61	-99	37	-85	-33	-104	-21	-100	-70	-67	-4	-100	-14	-73	-68	-148	-74	2130	-2632	-2215	-24370	1849	-9618	6536	-17133	-1784	-8872	4226	-12592	607	-9690	3295	-10633	1191
0.454167	-24	42	87	-59	-122	-33	13	-17	-17	6	-73	-63	-96	-16	-31	-65	-100	33	-87	-30	-104	-23	-84	-67	-64	-1	-97	-13	-73	-69	-147	-76	-1034	-2699	-1890	-24394	1916	-9430	6531	-17096	-1544	-8625	4353	-12477	608	-9405	3337	-10850	2445
0.455000	-27	42	92	-56	-109	-36	15	-14	-17	3	-74	-62	-95	-17	-30	-62	-99	32	-86	-35	-105	-25	-99	-73	-66	0	-101	-12	-76	-67	-149	-75	-5134	-2736	-1627	-24314	2329	-9268	6513	-17061	-1400	-8386	4451	-12361	691	-9126	3372	-11065	3548
0.455833	-26	38	86	-62	-109	-36	10	-15	-19	4	-76	-65	-99	-17	-32	-64	-99	32	-87	-34	-100	-3	-100	-70	-63	-1	-100	-16	-73	-68	-150	-77	-3308	-2804	-1417	-24127	2516	-9138	6480	-17021	-1179	-8144	4511	-12241	555	-8846	3397	-11281	4697
0.456667	-24	52	85	-63	-109	-41	10	-18	-19	-6	-79	-68	-98	-21	-32	-65	-101	26	-90	-36	-107	-29	-102	-73	-67	-8	-105	-19	-76	-97	-126	-78	-7420	-2833	-1268	-23829	2600	-9036	6430	-16989	-835	-7910	4535	-12110	562	-8568	3410	-11492	5804
0.457500	-30	35	80	-66	-115	-40	5	-19	-22	0	-79	-67	-99	-22	-34	-64	-107	29	-94	-38	-110	-26	-103	-72	-67	-6	-102	-15	-76	-74	-151	-77	-7477	-2840	-1170	-23415	2875	-8948	6371	-16947	-522	-7665	4534	-11981	625	-8285	3416	-11693	6723
0.458333	-27	39	84	-63	-112	-36	5	-17	-21	3	-75	-67	-97	-21	-32	-67	-101	30	-88	-36	-109	-27	-101	-70	-65	-4	-102	-18	-80	-73	-149	-78	-6630	-2824	-1126	-22888	2867	-8872	6304	-16908	-4	-7425	4500	-11862	220	-8004	3415	-11888	7398
0.459167	-28	36	86	-64	-110	-33	12	-14	-19	5	-74	-63	-96	-15	-30	-61	-100	32	-90	-34	-105	-24	-97	-76	-66	-3	-96	-13	-73	-70	-150	-75	-9181	-2787	-1132	-22262	2675	-8808	6230	-16865	636	-7177	4444	-11741	-92	-7709	3405	-12082	7807
0.460000	-25	42	88	-59	-107	-32	15	-15	-26	8	-75	-67	-94	-16	-26	-58	-95	33	-85	-32	-102	-24	-97	-69	-61	-1	-97	-6	-73	-72	-149	-81	-9055	-2721	-1181	-21536	2936	-8744	6153	-16815	1084	-6925	4358	-11631	-51	-7436	3396	-12260	8338
0.460833	-23	42	88	-61	-108	-34	13	-13	-13	7	-72	-60	-94	-15	-28	-58	-98	33	-86	-32	-102	-8	-99	-68	-61	0	-98	-13	-70	-69	-149	-72	-8964	-2632	-1263	-20732	3192	-8636	6071	-16766	1486	-6670	4239	-11531	7	-7148	3381	-12443	8863
0.461667	-25	39	92	-60	-105	-33	15	-23	-14	4	-73	-65	-96	-16	-28	-59	-100	32	-84	-31	-103	-24	-98	-70	-62	-6	-96	-15	-74	-63	-148	-75	-9693	-2516	-1371	-19855	3020	-8585	5987	-16707	1813	-6404	4127	-11441	96	-6860	3356	-12616	8864
0.462500	-25	41	88	-59	-111	-33	11	-13	-14	6	-72	-64	-96	-17	-11	-58	-99	32	-87	-35	-108	-26	-100	-73	-63	0	-96	-13	-74	-69	-146	-73	-6777	-2385	-1495	-18922	2906	-8479	5908	-16645	2069	-6133	3988	-11372	458	-6566	3343	-12783	8595
0.463333	-25	43	89	-59	-107	-32	13	-14	-36	6	-70	-64	-95	-19	-28	-48	-97	30	-85	-32	-107	-26	-98	-70	-65	-1	-97	-14	-75	-69	-149	-76	-6439	-2228	-1627	-17946	2880	-8345	5837	-16575	2257	-5858	3830	-11315	719	-6271	3322	-12953	7931
0.464167	-26	41	87	-58	-112	-35	12	-15	-17	5	-72	-62	-95	-15	-29	-62	-97	30	-83	-33	-107	-25	-101	-73	-63	-3	-97	-12	-74	-70	-151	-75	-4645	-2058	-1752	-16944	2783	-8183	5765	-16496	2526	-5577	3663	-11272	685	-5974	3305	-13119	6758
0.465000	-44	41	89	-60	-109	-35	13	-15	-6	0	-75	-65	-99	-22	-29	-63	-102	27	-88	-38	-109	-27	-101	-73	-66	-4	-102	-17	-75	-72	-153	-77	-2884	-1868	-1870	-15938	2784	-7982	5705	-16411	2808	-5286	3481	-11253	693	-5666	3281	-13288	5658
0.465833	-26	38	85	-60	-109	-39	8	-19	-24	1	-73	-65	-82	-17	-28	-60	-101	29	-85	-34	-108	-24	-101	-68	-67	0	-97	-13	-72	-69	-149	-74	-3778	-1668	-1955	-14931	2949	-7741	5656	-16314	2779	-4990	3301	-11247	645	-5352	3264	-13451	4496
0.466667	-26	40	89	-61	-110	-33	13	-12	-16	5	-69	-65	-96	-15	-27	-59	-101	30	-87	-35	-104	-23	-100	-69	-62	2	-100	-11	-73	-70	-145	-74	1892	-1463	-2011	-13945	2584	-7461	5619	-16205	2783	-4690	3110	-11261	447	-5037	3245	-13620	3274
0.467500	-23	42	88	-57	-105	-32	15	-14	-18	3	-72	-62	-94	-16	-26	-79	-101	32	-85	-32	-102	-22	-92	-68	-64	-3	-98	-11	-69	-67	-145	-72	5108	-1242	-2036	-12985	1999	-7139	5595	-16088	2968	-4385	2917	-11290	446	-4712	3228	-13794	1810
0.468333	-26	40	88	-47	-104	-31	16	-14	-16	5	-66	-64	-94	-14	-25	-61	-99	30	-86	-32	-102	-22	-100	-68	-61	0	-99	-11	-72	-68	-148	-75	2932	-1024	-2023	-12075	2153	-6783	5579	-15962	2934	-4083	2717	-11338	473	-4387	3202	-13970	-82
0.469167	-24	42	88	-56	-108	-36	13	-16	-16	4	-75	-62	-97	-16	-29	-60	-98	29	-87	-36	-114	-26	-102	-69	-64	-4	-102	-15	-75	-70	-150	-74	8310	-797	-1963	-11217	2138	-6397	5574	-15822	2828	-3787	2516	-11403	421	-4056	3173	-14154	-1732
0.470000	-28	37	85	-70	-112	-34	11	-11	-19	4	-74	-77	-95	-17	-31	-61	-104	32	-90	-36	-101	-25	-102	-69	-65	-4	-101	-15	-72	-68	-143	-76	7088	-573	-1847	-10418	2172	-5972	5583	-15672	2662	-3486	2319	-11475	162	-3711	3145	-14335	-3392
0.470833	-25	42	84	-58	-109	-31	13	-14	-18	4	-76	-59	-94	-15	-29	-51	-98	33	-87	-32	-103	-27	-100	-68	-61	-3	-104	-15	-73	-67	-146	-74	7681	-342	-1704	-9690	2168	-5528	5607	-15508	2451	-3186	2123	-11552	126	-3365	3116	-14519	-5129
0.471667	-25	39	86	-61	-107	-35	12	-15	-17	4	-73	-65	-94	-16	-28	-61	-99	32	-87	-35	-107	-24	-102	-69	-60	0	-100	-14	-72	-64	-147	-75	9880	-110	-1508	-9040	2040	-5063	5639	-15333	2412	-2887	1934	-11649	143	-3018	3075	-14703	-6744
0.472500	-27	39	86	-61	-109	-36	13	-14	-19	4	-74	-66	-99	-21	-29	-61	-100	32	-84	-33	-104	-24	-96	-70	-65	0	-100	-14	-75	-70	-150	-75	8581	126	-1262	-8455	1636	-4583	5678	-15139	2291	-2592	1752	-11737	153	-2669	3036	-14882	-8367
0.473333	-28	41	84	-61	-112	-38	11	-15	-21	4	-74	-64	-101	-17	-43	-60	-102	32	-88	-36	-108	-26	-105	-70	-67	-1	-102	-14	-75	-70	-151	-76	8041	340	-978	-7956	1743	-4100	5724	-14937	1842	-2301	1577	-11837	216	-2318	2996	-15060	-9771
0.474167	-24	44	80	-62	-111	-39	9	-16	-23	1	-75	-66	-100	-19	-34	-61	-86	34	-85	-34	-104	-24	-99	-70	-63	6	-101	-13	-75	-68	-148	-76	7895	609	-651	-7531	2035	-3612	5782	-14710	1467	-2006	1431	-11929	251	-1967	2954	-15208	-10850
0.475000	-23	39	92	-59	-109	-38	11	-14	-14	5	-74	-63	-95	-17	-30	-62	-99	32	-83	-33	-107	-25	-103	-72	-67	-3	-100	-13	-74	-67	-149	-66	5645	859	-293	-7184	2008	-3136	5840	-14473	1098	-1711	1287	-12011	175	-1616	2916	-15377	-11814
0.475833	-25	41	85	-60	-113	-34	15	-14	-17	3	-76	-64	-98	-17	-31	-61	-101	34	-86	-31	-105	-24	-100	-69	-63	-1	-103	-12	-73	-70	-150	-77	6243	1112	80	-6905	1882	-2667	5906	-14216	688	-1416	1166	-12082	19	-1275	2880	-15495	-12569
0.476667	-26	43	87	-58	-113	-50	13	-15	-21	3	-73	-63	-98	-16	-31	-63	-100	34	-84	-34	-105	-25	-96	-70	-64	1	-100	-14	-73	-70	-153	-76	4057	1371	502	-6686	1797	-2215	5967	-13942	315	-1124	1066	-12140	-69	-944	2852	-15635	-13034
0.477500	-26	41	82	-58	-109	-36	13	-14	-19	4	-74	-64	-96	-18	-32	-64	-101	35	-84	-32	-109	-25	-101	-72	-65	1	-99	-14	-75	-73	-151	-77	2977	1636	930	-6546	1709	-1779	6028	-13647	-130	-823	985	-12187	-237	-623	2834	-15735	-13240
0.478333	-26	43	85	-62	-112	-34	11	-11	-18	5	-76	-64	-97	-14	-29	-62	-100	33	-86	-30	-105	-25	-102	-72	-66	-3	-92	-12	-74	-72	-149	-84	2436	1906	1376	-6448	1580	-1365	6085	-13342	-654	-524	931	-12211	-268	-316	2829	-15805	-13317
0.479167	-27	44	87	-58	-107	-33	15	-15	-17	8	-73	-61	-96	-15	-31	-64	-97	34	-83	-29	-108	-22	-99	-65	-63	0	-98	-10	-72	-68	-148	-74	-601	2181	1830	-6398	1652	-976	6136	-13020	-1273	-220	899	-12218	-186	-22	2838	-15850	-13254
0.480000	-24	47	94	-53	-112	-33	18	-11	-16	8	-75	-59	-94	-12	-29	-59	-98	38	-81	-28	-101	-22	-97	-67	-63	0	-95	-11	-73	-68	-143	-84	54	2455	2282	-6390	1448	-616	6175	-12693	-1789	78	885	-12210	-268	249	2851	-15869	-12921
0.480833	-27	43	87	-57	-108	-29	17	-15	-15	6	-72	-61	-96	-13	-30	-60	-100	34	-82	-27	-102	-22	-100	-68	-63	1	-95	-11	-68	-70	-147	-75	2146	2721	2725	-6404	610	-289	6199	-12350	-1992	386	898	-12183	-401	504	2888	-15854	-12361
0.481667	-25	44	90	-59	-104	-31	15	-15	-18	3	-77	-62	-94	-17	-32	-61	-99	35	-86	-32	-109	-26	-100	-70	-67	-4	-95	-11	-73	-70	-148	-77	-2895	3005	3168	-6445	612	20	6207	-12000	-2487	683	921	-12147	-532	728	2937	-15817	-11689
0.482500	-27	39	87	-61	-109	-32	11	-17	-17	4	-77	-65	-98	4	-28	-61	-99	33	-87	-32	-105	-23	-97	-69	-69	-3	-97	-12	-74	-72	-146	-73	171	3243	3592	-6477	506	309	6200	-11640	-3011	984	968	-12083	-631	938	3007	-15744	-10683
0.483333	-24	43	89	-59	-110	-32	15	-15	-17	5	-74	-65	-98	-18	-32	-62	-101	33	-85	-32	-103	-25	-100	-69	-65	0	-98	-13	-74	-73	-149	-75	-1793	3492	4008	-6500	409	557	6173	-11281	-3595	1279	1027	-12013	-623	1120	3084	-15651	-9496
0.484167	-26	40	86	-57	-108	-31	16	-15	-18	7	-76	-62	-93	-15	-30	-61	-135	32	-86	-35	-103	-24	-99	-69	-64	2	-96	-12	-73	-69	-148	-74	-2629	3725	4402	-6490	274	799	6131	-10918	-4146	1563	1094	-11929	-713	1278	3185	-15528	-8064
0.485000	-24	40	87	-57	-109	-34	13	-16	-18	4	-76	-65	-98	-17	-32	-62	-101	35	-85	-32	-105	-23	-99	-69	-64	0	-98	-14	-76	-73	-151	-77	-1286	3943	4777	-6438	386	1004	6064	-10553	-4518	1834	1169	-11844	-735	1408	3288	-15377	-6392
0.485833	-23	43	86	-59	-109	-34	15	-12	-17	8	-72	-63	-98	-6	-29	-61	-100	35	-84	-32	-109	-23	-98	-66	-63	1	-97	-13	-73	-68	-147	-76	-1577	4137	5121	-6332	217	1193	5977	-10189	-4650	2093	1240	-11775	-501	1520	3401	-15210	-4891
0.486667	-24	45	89	-59	-105	-30	16	37	-15	5	-76	-64	-95	-17	-28	-61	-97	33	-84	-32	-103	-22	-97	-67	-64	0	-98	-11	-76	-69	-147	-75	-2472	4312	5450	-6141	202	1362	5868	-9826	-4900	2331	1312	-11653	-351	1601	3513	-15034	-3607
0.487500	-24	44	89	-56	-108	-32	15	-15	-15	8	-73	-64	-94	-30	-30	-60	-100	33	-84	-34	-102	-23	-100	-61	-60	1	-96	-10	-70	-68	-143	-76	-1360	4464	5735	-5861	653	1511	5731	-9467	-5148	2549	1376	-11555	-277	1660	3621	-14840	-2037
0.488333	-22	41	89	-52	-108	-29	18	-13	-13	8	-46	-62	-92	-15	-27	-60	-94	35	-85	-32	-101	-21	-98	-65	-60	2	-99	-12	-70	-67	-147	-75	-3130	4591	5994	-5469	991	1642	5579	-9111	-5312	2736	1424	-11460	-308	1692	3733	-14643	-402
0.489167	-25	38	86	-58	-109	-33	11	-15	-21	4	-76	-65	-95	-14	-29	-60	-105	32	-87	-35	-107	-30	-102	-73	-64	-1	-99	-13	-74	-69	-149	-80	-1869	4693	6226	-5000	1093	1751	5393	-8768	-5464	2902	1458	-11374	-199	1698	3827	-14435	1071
0.490000	-26	41	86	-61	-109	-33	10	-29	-21	4	-77	-68	-100	-22	-34	-63	-103	29	-91	-35	-109	-25	-102	-72	-67	5	-103	-16	-77	-72	-150	-82	-1788	4772	6408	-4408	1352	1844	5195	-8422	-5753	3037	1470	-11291	-92	1683	3912	-14235	2481
0.490833	-29	37	84	-63	-111	-38	10	-21	-21	-12	-79	-68	-98	-19	-33	-64	-99	32	-90	-39	-108	-22	-101	-72	-67	-5	-102	-14	-74	-70	-149	-76	-1877	4832	6612	-3699	1396	1924	4978	-8081	-5751	3156	1472	-11204	-137	1655	3982	-14029	3869
0.491667	-25	40	84	-58	-103	-33	12	-16	-18	2	-76	-66	-96	-18	-32	-63	-101	32	-86	-33	-102	-21	-98	-67	-63	-3	-102	-14	-75	-62	-148	-84	-1198	4877	6776	-2893	1430	1987	4732	-7739	-5304	3241	1448	-11137	-49	1597	4021	-13831	5157
0.492500	-26	41	87	-59	-108	-30	12	-14	-18	3	-74	-73	-95	-18	-30	-59	-101	34	-87	-35	-104	-24	-100	-68	-65	-5	-101	-12	-74	-70	-147	-76	-2833	4908	6924	-1989	1767	2040	4479	-7395	-5197	3306	1398	-11096	-53	1526	4041	-13641	6271
0.493333	-27	40	86	-44	-107	-32	12	-13	-13	4	-74	-64	-95	-17	-29	-59	-100	30	-87	-32	-103	-22	-97	-67	-63	-1	-100	-14	-73	-69	-147	-78	-2532	4919	7060	-998	1947	2075	4186	-7035	-5591	3351	1333	-11013	-147	1436	4034	-13460	7257
0.494167	-23	43	89	-58	-108	-33	15	-14	-18	4	-76	-62	-113	-16	-28	-60	-92	57	-85	-34	-104	-19	-97	-68	-61	-3	-99	-16	-72	-67	-148	-75	1482	4926	7187	46	1422	2105	3878	-6715	-5639	3371	1227	-10967	-160	1337	3996	-13287	8116
0.495000	-25	43	87	-59	-105	-33	16	-26	-17	4	-74	-65	-93	-15	-30	-61	-100	35	-87	-34	-107	-36	-98	-65	-64	-1	-100	-15	-72	-66	-127	-76	-2665	4920	7310	1128	1571	2110	3549	-6380	-5604	3375	1126	-10921	-240	1216	3927	-13131	8645
0.495833	-24	41	89	-59	-105	-30	16	-12	-18	4	-73	-64	-94	-14	-30	-58	-101	36	-79	-34	-104	-21	-97	-68	-63	-1	-101	-15	-73	-67	-148	-74	-274	4931	7442	2211	1471	2117	3198	-6042	-5606	3366	992	-10886	-243	1084	3827	-12982	8946
0.496667	-28	40	88	-60	-109	-32	15	-10	-18	2	-73	-66	-96	-17	-30	-57	-100	35	-86	-35	-107	-22	-93	-67	-63	-5	-100	-15	-73	-69	-148	-74	-798	4901	7578	3263	1330	2111	2825	-5701	-5666	3344	837	-10855	-213	945	3691	-12846	9120
0.497500	-24	42	85	-60	-109	-38	10	-15	-18	3	-74	-67	-95	-23	-29	-61	-99	37	-105	-34	-102	-11	-99	-70	-63	-4	-99	-16	-75	-73	-151	-76	-1574	4896	7733	4271	1297	2097	2426	-5364	-5710	3322	673	-10822	-255	794	3525	-12718	9248
0.498333	-26	40	85	-64	-109	-38	11	-21	-17	1	-75	-66	-95	-19	-34	-64	-98	34	-90	-39	-108	-27	-104	-73	-65	-7	-100	-17	-76	-74	-152	-79	-349	4887	7901	5185	1265	2078	2002	-5028	-5750	3283	487	-10795	-257	645	3334	-12600	9110
0.499167	-32	39	85	-63	-113	-38	11	-22	-24	1	-76	-70	-99	-18	-35	-60	-102	35	-86	-34	-105	-23	-95	-67	-64	0	-99	-15	-76	-74	-149	-75	261	4887	8100	5982	759	2062	1551	-4681	-5646	3248	295	-10763	-164	491	3118	-12481	8902
0.500000	-29	47	89	-61	-112	-32	13	-13	-25	6	-72	-63	-94	-13	-29	-57	-100	39	-86	-32	-104	-22	-99	-70	-64	0	-100	-12	-72	-67	-183	-80	-1210	4886	8319	6630	533	2038	1092	-4345	-5828	3205	88	-10732	-88	336	2870	-12366	8516
0.500833	-25	41	88	-58	-107	-32	15	-15	-18	8	-70	-61	-96	-17	-31	-50	-96	39	-84	-30	-101	-21	-98	-70	-60	1	-97	-14	-72	-69	-156	-73	-147	4891	8556	7099	624	2011	602	-4005	-6045	3159	-134	-10703	-29	182	2596	-12259	8301
0.501667	-24	49	89	-58	-108	-33	15	-15	-14	5	-69	-62	-95	-16	-28	-59	-99	37	-84	-33	-112	-21	-101	-70	-63	-1	-99	-15	-73	-69	-146	-75	-1381	4895	8817	7383	499	1976	77	-3674	-6105	3108	-369	-10660	-104	30	2299	-12186	8045
0.502500	-23	44	87	-59	-110	-32	15	-13	-13	7	-74	-73	-96	-14	-30	-58	-98	37	-84	-32	-100	-17	-99	-67	-64	-1	-98	-13	-73	-69	-145	-74	-775	4893	9100	7464	245	1942	-466	-3342	-6216	3048	-607	-10616	-249	-117	1975	-12040	7642
0.503333	-32	42	89	-56	-110	-29	12	-19	-21	7	-69	-63	-79	-12	-31	-59	-102	38	-83	-31	-103	-21	-101	-69	-64	-1	-96	-12	-70	-73	-146	-73	-686	4893	9393	7335	200	1902	-1045	-3019	-6279	2979	-861	-10563	-224	-264	1631	-11919	7384
0.504167	-23	40	90	-58	-108	-31	17	-13	-17	5	-69	-64	-96	-15	-29	-59	-108	38	-86	-30	-103	-21	-98	-64	-62	-1	-96	-12	-74	-69	-145	-74	-937	4874	9696	6986	62	1853	-1630	-2692	-6260	2900	-1129	-10504	-307	-383	1261	-11799	6976
0.505000	-24	43	91	-58	-108	-31	12	-15	-18	7	-75	-64	-97	-14	-27	-58	-95	40	-84	-30	-108	-18	-99	-69	-65	-1	-98	1	-72	-69	-147	-73	-231	4851	9993	6464	-76	1793	-2247	-2377	-6172	2800	-1416	-10419	-534	-538	864	-11659	6620
0.505833	-24	43	91	-55	-108	-35	16	-13	-16	8	-68	-62	-98	-13	-45	-81	-99	37	-83	-29	-107	-19	-98	-68	-62	3	-96	-11	-72	-67	-143	-73	-1685	4809	10276	5744	78	1718	-2883	-2062	-6146	2683	-1717	-10333	-510	-694	445	-11517	6437
0.506667	-26	44	90	-81	-108	-30	13	-16	-18	4	-75	-64	-96	-13	-27	-58	-98	35	-84	-30	-104	-22	-101	-70	-53	-3	-99	-13	-75	-68	-144	-73	-2630	4743	10536	4883	195	1626	-3546	-1753	-6350	2536	-2039	-10226	-431	-841	-1	-11357	6138
0.507500	-26	39	88	-58	-112	-33	11	-16	-19	6	-74	-64	-132	-15	-26	-57	-97	35	-83	-32	-104	-21	-98	-70	-62	3	-95	-13	-69	-66	-143	-73	1578	4657	10757	3890	-474	1510	-4224	-1441	-6327	2365	-2381	-10090	-318	-989	-471	-11178	5868
0.508333	-27	39	89	-59	-105	-29	16	-13	-19	5	-72	-62	-93	-13	-26	-56	-96	37	-83	-31	-102	-22	-97	-74	-62	-1	-99	-12	-73	-66	-143	-73	-1873	4541	10935	2797	-660	1364	-4924	-1135	-6206	2154	-2749	-9942	-120	-1152	-970	-10983	5520
0.509167	-25	36	90	-60	-109	-32	13	-14	-21	4	-69	-66	-97	-15	-29	-61	-102	33	-85	-34	-109	-23	-99	-75	-65	-1	-100	-11	-72	-68	-148	-78	-1695	4390	11052	1639	-576	1180	-5639	-831	-6047	1912	-3145	-9764	-189	-1328	-1503	-10769	5128
0.510000	-26	40	93	-59	-110	-38	12	-18	-17	4	-72	-68	-98	-15	-31	-59	-99	34	-83	-33	-107	-24	-100	-64	-66	0	-100	-16	-75	-68	-145	-73	-1504	4207	11105	478	-586	966	-6361	-520	-5972	1630	-3567	-9563	-378	-1511	-2058	-10519	4712
0.510833	-24	38	88	-61	-109	-34	13	-3	-17	3	-72	-65	-96	-17	-29	-57	-101	35	-88	-34	-109	-24	-100	-67	-63	0	-98	-11	-74	-66	-145	-69	-3190	3987	11081	-652	-616	696	-7089	-198	-5861	1301	-4023	-9333	-470	-1726	-2640	-10243	4213
0.511667	-21	44	91	-59	-110	-33	13	-13	-15	4	-73	-67	-95	-17	-30	-57	-97	36	-93	-34	-103	-23	-99	-62	-63	2	-100	-15	-73	-68	-147	-74	-2714	3739	10979	-1761	-417	380	-7827	125	-5629	929	-4509	-9082	-558	-1962	-3244	-9940	3706
0.512500	-23	44	89	-58	-108	-36	11	-12	-17	-19	-73	-64	-92	-16	-29	-58	-97	35	-83	-33	-115	-22	-99	-69	-62	0	-98	-13	-70	-66	-146	-72	-1944	3456	10785	-2764	-590	2	-8560	460	-5275	503	-5028	-8793	-487	-2220	-3863	-9614	3151
0.513333	-24	42	86	-58	-103	-32	15	-12	-17	4	-69	-62	-94	-15	-30	-59	-98	35	-81	-32	-101	-21	-98	-67	-62	1	-98	-5	-73	-66	-147	-77	-3329	3143	10504	-3647	-888	-439	-9290	803	-5116	34	-5575	-8487	-350	-2514	-4500	-9232	2314
0.514167	-24	44	88	-59	-110	-34	13	-14	-16	5	-69	-62	-96	-15	-29	-58	-102	35	-77	-33	-107	-22	-99	-68	-64	1	-98	-12	-76	-66	-146	-75	-2497	2797	10130	-4410	-728	-938	-10002	1155	-4921	-480	-6154	-8156	-455	-2835	-5149	-8817	1639
0.515000	-26	43	86	-61	-105	-35	13	-14	-15	2	-73	-65	-100	-17	-34	-61	-102	33	-86	-35	-110	-25	-101	-68	-68	-1	-103	-14	-75	-85	-152	-80	-3004	2430	9673	-5016	-727	-1511	-10696	1515	-4727	-1050	-6762	-7826	-722	-3196	-5802	-8375	1095
0.515833	-30	39	85	-60	-112	-38	9	-8	-19	3	-75	-65	-97	-21	-35	-64	-102	34	-87	-33	-107	-24	-102	-72	-64	0	-99	-14	-73	-66	-151	-75	-2568	2052	9151	-5449	-1140	-2146	-11340	1889	-4625	-1662	-7385	-7428	-798	-3582	-6442	-7883	220
0.516667	-27	42	86	-62	-111	-50	11	-15	-18	4	-73	-66	-99	-16	-29	-62	-101	33	-85	-36	-108	-24	-102	-69	-66	-3	-101	-15	-73	-69	-150	-78	-1575	1660	8556	-5723	-1386	-2841	-12005	2271	-4587	-2316	-8031	-7039	-804	-3999	-7071	-7366	-825
0.517500	-32	39	87	-59	-110	-38	10	-17	-19	2	-81	-66	-99	-15	-29	-61	-107	34	-86	-35	-108	-24	-102	-73	-68	-3	-103	-15	-76	-66	-152	-76	-1714	1268	7913	-5831	-1744	-3612	-12608	2655	-4562	-3009	-8687	-6633	-850	-4444	-7671	-6829	-1724
0.518333	-29	19	84	-58	-110	-31	11	-14	-18	5	-72	-64	-100	-16	-33	-62	-104	29	-86	-35	-108	-24	-102	-72	-65	0	-101	-15	-77	-65	-147	-77	-539	868	7232	-5792	-2217	-4417	-13160	3053	-4501	-3730	-9344	-6223	-831	-4907	-8244	-6230	-2532
0.519167	-28	41	87	-59	-112	-34	12	-14	-21	5	-70	-66	-96	-12	-27	-57	-99	36	-83	-33	-105	-23	-100	-69	-66	-1	-102	-11	-74	-68	-148	-75	-159	485	6531	-5618	-2451	-5277	-13666	3466	-4468	-4483	-9997	-5796	-877	-5395	-8773	-5618	-3332
0.520000	-29	37	90	-58	-105	-31	12	-11	-16	6	-69	-62	-94	-11	-25	-58	-98	34	-84	-31	-103	-19	-96	-67	-62	1	-97	-12	-53	-64	-147	-73	-1304	111	5825	-5317	-2553	-6180	-14112	3831	-4460	-5254	-10642	-5363	-1023	-5896	-9260	-4991	-4039
0.520833	-25	43	89	-58	-110	-33	10	-13	-18	5	-75	-60	-96	-13	-27	-57	-97	34	-84	-30	-105	-19	-97	-65	-64	0	-101	-10	-72	-65	-144	-85	2955	-243	5133	-4935	-3408	-7113	-14500	4205	-4317	-6051	-11277	-4935	-1074	-6401	-9690	-4356	-4667
0.521667	-28	42	97	-53	-107	-30	13	-11	-17	8	-70	-60	-96	-12	-26	-57	-99	36	-83	-31	-103	-19	-98	-68	-63	5	-99	-21	-75	-64	-147	-75	2438	-581	4467	-4485	-4145	-8064	-14828	4566	-4272	-6857	-11875	-4501	-1092	-6910	-10057	-3722	-5362
0.522500	-27	42	90	-57	-108	-31	13	1	-18	5	-74	-63	-95	-12	-27	-57	-98	34	-81	-31	-103	-22	-99	-68	-65	1	-102	-14	-75	-68	-147	-74	1561	-893	3850	-3992	-4336	-9026	-15082	4910	-4628	-7662	-12445	-4076	-1151	-7412	-10360	-3084	-5751
0.523333	-27	39	87	-59	-111	-32	12	-12	-17	7	-74	-63	-99	-16	-28	-58	-100	34	-84	-35	-107	-25	-99	-72	-65	-14	-101	-15	-76	-73	-150	-75	3874	-1187	3283	-3489	-4700	-9999	-15261	5224	-4952	-8455	-12966	-3649	-1024	-7902	-10603	-2467	-6039
0.524167	-29	38	87	-61	-108	-38	13	-15	-24	6	-76	-65	-98	-17	-34	-60	-102	33	-84	-31	-104	-27	-98	-69	-64	2	-98	-14	-75	-69	-147	-73	2644	-1442	2790	-2989	-5076	-10902	-15360	5512	-4626	-9225	-13428	-3220	-1061	-8369	-10764	-1867	-6681
0.525000	-27	40	88	-55	-111	-34	16	-13	-17	6	-73	-61	-97	-14	-27	-57	-102	34	-83	-31	-108	-18	-99	-68	-64	-11	-98	-12	-75	-70	-147	-73	2996	-1693	2370	-2524	-5352	-11791	-15381	5762	-4232	-9960	-13829	-2804	-1230	-8810	-10852	-1296	-7337
0.525833	-24	42	88	-56	-110	-31	15	-11	-16	7	-72	-62	-97	-14	-28	-56	-100	36	-82	-29	-103	-18	-96	-67	-63	3	-98	-9	-72	-69	-145	-73	4278	-1912	2034	-2103	-5825	-12617	-15319	5976	-3856	-10652	-14156	-2372	-1085	-9219	-10867	-767	-7680
0.526667	-49	44	91	-57	-110	-32	13	-11	-16	8	-70	-60	-91	-13	-27	-56	-94	35	-79	-31	-103	-23	-118	-68	-61	3	-99	-9	-49	-66	-143	-72	2898	-2099	1781	-1749	-6440	-13383	-15168	6139	-3549	-11287	-14405	-1931	-744	-9585	-10803	-279	-8048
0.527500	-23	44	91	-57	-107	-30	15	-10	-17	11	-65	-63	-93	-11	-26	-55	-96	46	-80	-28	-103	-18	-97	-66	-60	3	-96	-8	-73	-67	-146	-72	2967	-2273	1608	-1462	-6285	-14068	-14926	6258	-3448	-11851	-14561	-1519	-479	-9915	-10670	156	-8226
0.528333	-32	43	93	-72	-108	-30	16	-11	-13	10	-72	-58	-95	-10	-25	-55	-96	37	-79	-30	-102	-25	-99	-68	-61	3	-97	-8	-69	-67	-151	-72	2299	-2433	1515	-1255	-5805	-14663	-14600	6322	-3342	-12334	-14623	-1091	-320	-10200	-10466	543	-7950
0.529167	-26	41	89	-58	-108	-31	16	-12	-16	7	-66	-62	-96	-16	-30	-57	-99	34	-82	-31	-104	-23	-99	-68	-66	1	-99	-11	-77	-72	-147	-74	1297	-2577	1498	-1127	-5418	-15151	-14188	6339	-3158	-12727	-14589	-654	-307	-10428	-10192	877	-7576
0.530000	-9	38	89	-60	-108	-34	12	-13	-16	7	-74	-64	-96	-13	-29	-58	-103	34	-84	-30	-103	-23	-100	-69	-65	5	-100	-9	-73	-68	-148	-74	2036	-2708	1532	-1072	-5001	-15532	-13696	6299	-2956	-13021	-14459	-206	-429	-10609	-9849	1155	-6966
0.530833	-29	55	87	-58	-107	-30	12	-11	-18	8	-79	-34	-97	-13	-28	-63	-100	32	-83	-31	-104	-22	-99	-72	-64	-1	-99	-10	-75	-79	-150	-75	612	-2826	1626	-1083	-4457	-15793	-13123	6217	-2843	-13204	-14190	256	-490	-10738	-9451	1381	-6093
0.531667	-28	41	88	-60	-109	-35	11	-13	-18	5	-76	-64	-95	-18	-35	-61	-98	30	-85	-35	-107	-27	-86	-73	-68	-6	-103	-16	-76	-72	-149	-76	407	-2935	1760	-1154	-4084	-15967	-12466	6078	-2733	-13283	-13836	723	-513	-10795	-8980	1557	-5327
0.532500	-29	35	86	-63	-105	-29	8	-17	-18	4	-75	-67	-97	-17	-27	-61	-101	32	-86	-33	-103	-23	-100	-69	-62	-1	-101	-13	-73	-73	-148	-74	-378	-3032	1932	-1266	-3589	-16013	-11744	5905	-2749	-13232	-13360	1212	-348	-10814	-8482	1692	-4505
0.533333	-26	37	87	-61	-109	-33	11	-14	-17	2	-70	-62	-96	-13	-31	-58	-101	33	-75	-34	-105	-21	-99	-69	-65	1	-100	-11	-69	-69	-148	-75	-2971	-3117	2122	-1413	-2752	-15904	-10962	5682	-2857	-13077	-12783	1714	-150	-10769	-7926	1785	-3627
0.534167	-26	41	84	-68	-107	-31	13	-13	-17	23	-69	-64	-96	-14	-28	-59	-99	33	-86	-32	-107	-21	-97	-67	-64	1	-99	-11	-72	-67	-137	-74	-396	-3197	2318	-1581	-2420	-15713	-10124	5431	-2686	-12801	-12099	2231	-49	-10661	-7315	1849	-2664
0.535000	-26	39	86	-58	-108	-32	12	-13	-22	5	-74	-63	-97	-12	-30	-62	-74	33	-85	-34	-104	-22	-99	-73	-67	-3	-101	-12	-75	-67	-147	-74	153	-3264	2524	-1753	-2461	-15423	-9250	5101	-2352	-12419	-11313	2766	79	-10495	-6663	1884	-1804
0.535833	-27	36	81	-61	-110	-32	36	-13	-23	5	-72	-61	-94	-13	-29	-62	-101	32	-86	-35	-102	-21	-96	-68	-63	-4	-97	-11	-69	-68	-146	-77	-2799	-3318	2710	-1920	-1879	-15043	-8347	4842	-2164	-11933	-10430	3322	141	-10272	-5982	1907	-1321
0.536667	-27	40	86	-59	-107	-32	11	-14	-19	5	-70	-65	-96	-17	-25	-60	-98	33	-86	-34	-105	-18	-99	-70	-65	0	-100	-15	-74	-69	-149	-75	-69	-3355	2891	-2071	-1599	-14580	-7432	4515	-1819	-11361	-9467	3870	279	-9990	-5274	1922	-841
0.537500	-25	37	95	-62	-111	-35	11	-15	-15	10	-72	-63	-96	-18	-30	-60	-100	33	-90	-36	-109	-25	-99	-69	-63	-7	-101	-12	-73	-69	-147	-76	-2124	-3375	3042	-2195	-1285	-14050	-6481	4178	-1252	-10713	-8423	4465	492	-9659	-4538	1933	-290
0.538333	-26	38	86	-60	-110	-35	12	-15	-17	8	-73	-65	-96	-14	-25	-57	-100	36	-88	-34	-99	-21	-102	-69	-63	0	-99	-13	-77	-68	-149	-73	-2038	-3372	3192	-2286	-959	-13461	-5546	3837	-716	-10003	-7319	5055	638	-9278	-3790	1954	292
0.539167	-26	43	87	-75	-110	-33	15	-15	-17	12	-73	-62	-94	-13	-30	-60	-99	35	-85	-33	-107	-22	-100	-66	-64	0	-98	-10	-70	-65	-147	-72	-594	-3339	3318	-2343	-908	-12831	-4637	3495	-127	-9254	-6159	5655	884	-8833	-3023	1981	689
0.540000	-27	43	86	-57	-111	-35	17	-14	-22	6	-73	-63	-99	-14	-29	-61	-101	33	-86	-34	-104	-23	-99	-65	-65	0	-102	-16	-74	-68	-150	-75	-1424	-3278	3418	-2366	-1153	-12176	-3737	3155	605	-8481	-4959	6261	1086	-8353	-2262	2025	786
0.540833	-22	39	82	-61	-112	-35	11	-17	-22	2	-74	-63	-98	-15	-32	-61	-104	34	-87	-35	-109	-24	-97	-69	-64	0	-101	-7	-72	-65	-147	-75	-1617	-3181	3513	-2347	-1040	-11503	-2881	2825	1105	-7686	-3724	6878	1179	-7823	-1495	2091	921
0.541667	-23	40	88	-58	-108	-33	13	-14	-19	6	-73	-63	-94	-16	-31	-59	-101	35	-86	-30	-105	-22	-99	-69	-65	0	-98	-16	-73	-66	-151	-77	-772	-3049	3592	-2301	-732	-10811	-2053	2501	1657	-6905	-2478	7490	1129	-7264	-749	2170	1305
0.542500	-24	43	89	-55	-108	-33	13	0	-17	9	-73	-63	-96	-12	-28	-59	-98	37	-90	-31	-104	-21	-101	-69	-63	-3	-95	-12	-72	-81	-146	-74	-1787	-2880	3662	-2221	-575	-10154	-1276	2186	2233	-6156	-1230	8096	1025	-6676	-22	2299	1488
0.543333	-27	40	89	-56	-108	-30	16	-15	-17	9	-70	-61	-96	-13	-30	-61	-101	52	-87	-31	-108	-21	-99	-68	-63	0	-98	-15	-72	-69	-149	-74	-718	-2664	3732	-2124	-610	-9492	-562	1886	2776	-5441	-5	8691	982	-6073	679	2438	1597
0.544167	-24	40	81	-57	-111	-33	15	-1	-21	7	-69	-61	-90	-13	-29	-59	-98	35	-85	-30	-101	-21	-100	-68	-65	0	-97	-12	-72	-65	-148	-75	-1086	-2404	3800	-2013	-424	-8851	98	1593	3423	-4784	1192	9271	938	-5458	1349	2607	1724
0.545000	-27	41	85	-56	-112	-30	17	-14	-15	10	-74	-63	-92	-13	-29	-59	-99	33	-88	-26	-103	-22	-99	-67	-66	-3	-99	-14	-73	-68	-148	-75	-719	-2113	3877	-1895	-207	-8240	693	1309	4047	-4180	2348	9837	1067	-4844	1973	2796	1729
0.545833	-24	41	92	-53	-105	-30	17	-14	-15	9	-72	-62	-92	-12	-28	-60	-95	37	-83	-30	-103	-18	-98	-67	-61	8	-99	-12	-72	-66	-147	-70	-565	-1772	3954	-1782	18	-7658	1223	1034	4646	-3647	3437	10372	988	-4244	2552	3015	1853
0.546667	-25	43	90	-53	-107	-29	19	-11	-35	11	-70	-60	-96	-10	-28	-55	-97	36	-104	-29	-101	-18	-99	-67	-63	0	-97	-10	-68	-67	-145	-72	-2393	-1401	4033	-1685	571	-7105	1686	752	5179	-3187	4453	10877	666	-3672	3075	3249	1958
0.547500	-19	43	90	-57	-104	-15	16	-11	-14	7	-73	-63	-97	-13	-27	-56	-96	36	-82	-29	-101	-21	-101	-67	-66	1	-96	-13	-69	-68	-145	-73	-552	-1005	4122	-1602	877	-6580	2080	469	5768	-2803	5384	11342	551	-3143	3532	3501	2056
0.548333	-24	39	90	-58	-107	-30	16	-15	-18	7	-72	-60	-95	-15	-30	-58	-100	35	-87	-33	-107	-24	-98	-69	-63	0	-97	-12	-77	-70	-149	-76	2313	-580	4205	-1560	646	-6093	2406	180	6723	-2496	6214	11762	603	-2663	3933	3762	2144
0.549167	-6	39	87	-61	-113	-38	11	-16	-25	-14	-76	-67	-99	-17	-32	-61	-100	34	-87	-31	-107	-22	-100	-72	-63	-1	-98	-16	-75	-72	-155	-81	-1889	-136	4291	-1547	1362	-5624	2673	-122	7451	-2251	6943	12138	612	-2237	4274	4043	1910
0.550000	-23	39	85	-60	-111	-33	13	-13	-21	7	-76	-64	-95	-17	-32	-73	-100	30	-87	-33	-110	-25	-100	-72	-68	-4	-100	-15	-73	-69	-149	-77	1639	318	4369	-1580	1946	-5184	2878	-425	8044	-2072	7568	12474	552	-1874	4554	4329	1825
0.550833	-26	38	86	-59	-104	-33	15	-14	-19	5	-75	-65	-100	-17	-33	-63	-101	34	-86	-32	-115	-23	-100	-73	-65	-1	-99	-16	-75	-96	-150	-77	397	780	4438	-1660	2472	-4763	3026	-764	8699	-1936	8080	12736	418	-1588	4773	4622	1717
0.551667	-26	38	87	-58	-110	-34	10	-14	-21	2	-68	-64	-97	-16	-31	-60	-104	30	-86	-34	-107	-24	-102	-74	-66	-3	-99	-12	-74	-72	-146	-76	438	1231	4490	-1798	3105	-4352	3122	-1109	9397	-1827	8476	12988	252	-1371	4938	4918	1379
0.552500	-26	40	88	-60	-110	-1	13	-12	-19	5	-75	-67	-96	-16	-33	-61	-100	35	-88	-30	-104	-23	-102	-72	-64	0	-94	-12	-77	-72	-148	-77	2120	1680	4521	-1998	3716	-3958	3174	-1471	9948	-1788	8753	13164	304	-1230	5054	5210	937
0.553333	-25	40	89	-58	-110	-33	11	-13	-16	6	-74	-65	-91	-15	-28	-58	-102	35	-84	-31	-104	-19	-100	-73	-77	0	-95	-13	-70	-69	-146	-76	2137	2113	4534	-2266	3938	-3572	3182	-1852	10413	-1751	8924	13291	336	-1157	5126	5498	265
0.554167	-23	44	87	-58	-105	-31	15	-10	-16	7	-75	-64	-96	-15	-28	-60	-96	36	-84	-30	-108	-21	-97	-69	-65	0	-97	-14	-75	-69	-148	-81	1172	2528	4514	-2605	4559	-3194	3164	-2247	10587	-1727	8976	13369	163	-1147	5163	5774	-268
0.555000	-26	41	86	-57	-108	-32	13	-14	-24	7	-74	-63	-94	-14	-38	-58	-91	32	-83	-31	-105	-23	-101	-73	-66	-1	-98	-13	-73	-69	-147	-76	2312	2917	4454	-3010	5390	-2819	3115	-2654	10621	-1679	8933	13404	52	-1193	5170	6038	-391
0.555833	-28	39	87	-58	-109	-30	15	-14	-18	3	-76	-64	-93	-15	-29	-60	-102	33	-86	-30	-107	-22	-101	-73	-65	-3	-99	-12	-75	-84	-150	-78	488	3274	4364	-3483	5778	-2451	3046	-3070	10480	-1671	8797	13395	-67	-1283	5157	6288	-670
0.556667	-24	40	87	-62	-111	-36	11	-14	-25	5	-66	-67	-101	-17	-30	-61	-104	32	-93	-38	-107	-24	-101	-75	-70	-7	-102	-16	-76	-70	-151	-77	1345	3601	4237	-4027	5944	-2079	2964	-3500	10167	-1631	8569	13347	-99	-1411	5133	6513	-1130
0.557500	-32	33	81	-64	-112	-36	29	-16	-23	1	-76	-66	-101	-21	-31	-62	-104	32	-90	-35	-108	-22	-101	-73	-68	-3	-100	-15	-75	-79	-146	-80	724	3901	4082	-4629	6374	-1707	2880	-3921	9730	-1561	8280	13268	-145	-1551	5106	6719	-1364
0.558333	-28	38	86	-60	-109	-34	12	-15	-19	0	-74	-62	-96	-17	-28	-79	-101	34	-85	-36	-110	-19	-100	-72	-69	-4	-101	-14	-75	-72	-149	-77	16	4169	3886	-5285	6790	-1342	2801	-4341	9198	-1471	7930	13150	-309	-1694	5089	6897	-1491
0.559167	-27	41	94	-59	-113	-30	5	-14	-15	9	-69	-65	-97	-12	-26	-55	-99	36	-84	-33	-102	-16	-95	-66	-64	1	-97	-9	-70	-66	-145	-73	118	4404	3661	-5980	7104	-977	2737	-4747	8594	-1353	7544	13015	-303	-1826	5086	7032	-1552
0.560000	-24	43	93	-53	-107	-28	17	-9	-16	8	-69	-60	-93	-11	-25	-53	-98	40	-68	-29	-103	-17	-94	-67	-60	2	-97	-11	-73	-66	-146	-73	-2461	4605	3402	-6705	7415	-619	2680	-5141	7728	-1207	7114	12839	-557	-1942	5101	7151	-1556
0.560833	-22	45	91	-58	-105	-24	16	-9	-16	9	-68	-60	-95	-13	-25	-56	-98	49	-80	-31	-105	-18	-110	-67	-61	0	-95	2	-73	-68	-146	-72	-2541	4775	3128	-7452	7625	-280	2655	-5521	6822	-1039	6663	12645	-778	-2019	5140	7222	-1687
0.561667	-23	45	92	-57	-103	-27	16	-13	-19	8	-69	-60	-95	-13	-27	-55	-99	40	-78	-29	-104	-15	-92	-66	-61	3	-96	-11	-73	-66	-146	-73	2089	4920	2826	-8200	6994	58	2647	-5884	6135	-845	6203	12418	-581	-2054	5206	7247	-1757
0.562500	-25	45	92	-58	-107	-28	0	-13	-14	10	-67	-60	-94	-10	-24	-59	-100	39	-81	-29	-104	-25	-96	-64	-63	2	-95	-10	-69	-64	-145	-75	-2550	5037	2503	-8941	6881	381	2677	-6217	5130	-625	5752	12167	-677	-2039	5310	7236	-1848
0.563333	-22	46	93	-52	-107	-29	18	-9	-13	9	-66	-59	-98	-14	-26	-55	-97	41	-79	-27	-103	-19	-94	-65	-62	4	-95	-11	-72	-64	-145	-74	-159	5135	2166	-9658	6638	695	2743	-6522	4164	-388	5310	11886	-856	-1965	5435	7168	-1871
0.564167	-22	45	92	-58	-109	-35	13	-9	-38	9	-67	-60	-96	-15	-26	-56	-99	40	-81	-29	-108	-21	-97	-66	-68	3	-97	-11	-74	-67	-147	-73	-436	5211	1823	-10330	6132	985	2841	-6802	3298	-132	4892	11569	-917	-1839	5596	7063	-1962
0.565000	-28	43	89	-57	-110	-29	15	-11	-26	12	-68	-59	-97	-16	-30	-60	-134	35	-84	-30	-109	-21	-97	-68	-68	0	-98	-13	-76	-68	-154	-77	-1663	5271	1469	-10950	5595	1264	3006	-7050	2451	132	4501	11222	-936	-1654	5778	6892	-1925
0.565833	-28	42	86	-58	-108	-33	12	-15	-22	4	-73	-61	-98	-13	-31	-58	-117	35	-82	-28	-105	-17	-98	-70	-64	1	-95	-11	-68	-67	-146	-73	20	5324	1127	-11500	5260	1535	3165	-7262	1672	418	4152	10840	-747	-1412	5990	6686	-1728
0.566667	-25	44	89	-56	-103	-29	20	-12	-15	6	-68	-55	-92	-13	-29	-59	-105	37	-81	-28	-101	-17	-94	-67	-62	2	-96	-11	-70	-68	-146	-75	840	5367	787	-11980	4531	1791	3388	-7439	1144	719	3837	10419	-649	-1132	6209	6429	-1747
0.567500	-18	42	91	-58	-107	-31	13	-14	-18	7	-68	-59	-96	-13	-26	-52	-99	40	-82	-26	-105	-17	-96	-66	-63	3	-116	-12	-74	-66	-143	-72	-701	5412	454	-12388	4043	2034	3652	-7588	466	1023	3566	9953	-705	-811	6423	6119	-1721
0.568333	-27	44	92	-57	-105	-29	15	-9	-16	8	-70	-59	-95	-16	-28	-56	-101	33	-85	-28	-111	-19	-96	-65	-63	2	-96	-12	-73	-66	-145	-70	963	5453	136	-12713	3877	2262	3957	-7701	-247	1339	3346	9451	-731	-464	6671	5763	-1453
0.569167	-27	42	119	-59	-110	-38	13	-15	-21	4	-75	-61	-96	-13	-32	-60	-101	34	-82	-30	-102	-21	-99	-68	-66	-1	-98	-13	-70	-69	-147	-76	-929	5499	-162	-12954	3702	2476	4283	-7782	-753	1662	3167	8903	-638	-103	6895	5364	-1390
0.570000	-26	40	87	-60	-110	-35	13	-29	-18	7	-62	-66	-96	-14	-28	-57	-98	32	-87	-33	-107	-22	-99	-66	-65	0	-98	-15	-70	-67	-144	-73	-537	5547	-446	-13128	3498	2694	4650	-7825	-1037	1985	3033	8313	-541	267	7103	4925	-1419
0.570833	-25	43	91	-58	-109	-32	16	-12	-17	3	-72	-65	-93	-14	-28	-58	-97	32	-87	-32	-104	-24	-99	-70	-75	0	-94	-15	-73	-68	-147	-76	-34	5608	-694	-13227	3298	2904	5045	-7833	-1044	2346	2948	7690	-544	631	7290	4455	-1382
0.571667	-25	45	91	-61	-105	-33	12	-18	-21	5	-75	-63	-94	-9	-28	-60	-98	33	-85	-34	-104	-23	-100	-72	-62	1	-97	-14	-75	-64	-145	-67	-1276	5672	-919	-13276	3014	3110	5467	-7813	-759	2699	2898	7030	-410	981	7445	3953	-1244
0.572500	-25	87	92	-62	-108	-34	15	-14	-18	5	-75	-68	-98	-16	-28	-59	-100	32	-86	-34	-104	-21	-101	-60	-63	0	-100	-16	-72	-69	-146	-75	-575	5744	-1117	-13272	2849	3313	5910	-7757	-380	3053	2903	6347	338	1298	7554	3432	-1093
0.573333	-24	38	90	-59	-108	-35	11	-15	-18	5	-74	-87	-96	-16	-30	-62	-100	33	-86	-35	-110	-25	-105	-73	-63	0	-101	-16	-72	-70	-149	-76	-2278	5825	-1284	-13235	3036	3509	6365	-7672	-69	3415	2941	5639	1521	1583	7625	2894	-974
0.574167	-26	39	86	-62	-114	-36	9	-18	-21	-6	-74	-67	-98	-21	-33	-64	-98	29	-86	-35	-104	-22	-101	-70	-62	-1	-98	-15	-88	-73	-155	-75	-4020	5913	-1417	-13193	3389	3714	6839	-7553	115	3781	3018	4919	1806	1837	7647	2338	-721
0.575000	-29	39	90	-64	-113	-17	11	-19	-16	4	-72	-66	-69	-17	-29	-65	-98	29	-83	-34	-104	-24	-102	-70	-64	0	-100	-13	-73	-69	-152	-76	1529	6005	-1542	-13141	2919	3908	7312	-7407	525	4139	3125	4195	1475	2038	7626	1789	-365
0.575833	-24	39	89	-60	-107	-36	12	-16	-16	5	-74	-66	-97	-21	-31	-64	-97	30	-86	-36	-103	-27	-101	-72	-62	-4	-99	-13	-72	-70	-152	-77	-2177	6101	-1585	-13101	2758	4104	7791	-7230	965	4501	3265	3467	1579	2200	7545	1228	-82
0.576667	-26	37	89	-61	-109	-9	11	-21	-19	3	-69	-68	-95	-17	-30	-61	-100	30	-87	-36	-104	-26	-104	-75	-64	-3	-103	-14	-73	-70	-151	-75	-1834	6199	-1627	-13088	2732	4296	8268	-7029	1328	4845	3433	2745	1605	2316	7417	702	192
0.577500	-27	37	88	-62	-120	-39	11	-18	-18	3	-75	-70	-99	-19	-30	-63	-101	32	-88	-35	-105	-22	-102	-69	-66	-3	-102	-16	-75	-69	-150	-78	-147	6290	-1629	-13111	2610	4485	8738	-6801	1712	5184	3622	2042	1905	2386	7239	179	464
0.578333	-27	41	88	-60	-113	-35	10	-17	-18	3	-75	-67	-96	-18	-32	-63	-102	30	-87	-35	-107	-24	-103	-74	-66	-4	-102	-13	-75	-68	-150	-78	-2461	6397	-1601	-13175	2491	4658	9193	-6561	2158	5500	3830	1338	2466	2418	7022	-322	725
0.579167	-26	41	88	-60	-105	-34	11	-14	-15	5	-72	-64	-92	-16	-27	-60	-98	35	-85	-35	-101	-22	-98	-67	-59	0	-101	-12	-72	-58	-145	-75	-250	6474	-1550	-13289	2393	4829	9636	-6291	2698	5796	4051	711	2675	2416	6769	-786	800
0.580000	-23	43	90	-56	-108	-35	16	8	-17	4	-75	-64	-95	-21	-29	-59	-96	36	-81	-32	-103	-19	-99	-66	-60	-1	-101	-13	-72	-66	-147	-74	1208	6546	-1473	-13458	1703	4983	10045	-6018	3741	6056	4287	84	2739	2382	6483	-1259	931
0.580833	-26	39	85	-56	-109	-33	11	-17	-18	4	-76	-65	-96	-15	-30	-60	-101	34	-86	-32	-105	-22	-99	-66	-64	0	-100	0	-76	-69	-147	-78	-335	6630	-1375	-13685	1026	5120	10422	-5731	5045	6289	4508	-507	2776	2318	6175	-1689	1098
0.581667	-25	39	87	-57	-109	-24	9	-16	-19	3	-75	-67	-101	-6	-29	-60	-104	35	-87	-34	-109	-23	-101	-70	-67	-4	-102	-17	-77	-72	-148	-79	1765	6693	-1262	-13967	684	5238	10772	-5439	6354	6483	4727	-1064	2492	2243	5856	-2091	1554
0.582500	-27	38	84	-61	-112	10	8	-18	-18	2	-77	-68	-100	-19	-30	-62	-108	34	-84	-34	-107	-24	-101	-68	-63	-1	-101	-12	-84	-67	-144	-77	739	6755	-1135	-14286	46	5343	11071	-5145	7590	6643	4937	-1582	2170	2159	5539	-2466	2020
0.583333	-28	39	87	-57	-108	-36	10	-18	-16	6	-74	-66	-98	-17	-29	-63	-100	36	-105	-34	-104	-22	-102	-68	-63	-3	-101	-13	-77	-72	-152	-76	522	6811	-1002	-14653	-893	5426	11325	-4856	8532	6758	5131	-2072	1772	2063	5225	-2813	2126
0.584167	-27	40	85	-60	-114	-40	11	-13	-19	5	-75	-64	-99	-14	-30	-61	-99	34	-85	-35	-107	-23	-101	-68	-67	13	-101	-13	-74	-67	-147	-72	2515	6861	-865	-15049	-1936	5494	11518	-4572	9347	6832	5297	-2528	1270	1972	4924	-3145	2238
0.585000	-25	38	87	-56	-109	-35	10	-15	-17	4	-73	-66	-98	-16	-34	-58	-100	36	-83	-32	-104	-21	-100	-67	-65	0	-100	-11	-75	-70	-149	-69	2085	6908	-723	-15461	-2866	5545	11633	-4299	9925	6873	5429	-2964	935	1886	4642	-3460	2497
0.585833	-26	40	88	-57	-111	-35	11	-15	-17	7	-72	-62	-97	-11	-35	-57	-99	37	-104	-31	-107	-22	-103	-66	-63	-1	-101	-9	-73	-68	-146	-75	2998	6957	-586	-15884	-3629	5571	11724	-4045	10011	6879	5528	-3381	553	1807	4396	-3759	2660
0.586667	-26	42	90	-51	-112	-34	12	-11	-21	8	-72	-64	-96	-14	-59	-61	-97	40	-83	-32	-103	-19	-100	-67	-62	0	-100	-11	-72	-69	-159	-75	1727	7006	-456	-16298	-4386	5590	11721	-3807	9810	6848	5583	-3782	303	1734	4186	-4062	2897
0.587500	-26	43	90	-52	-109	-33	15	-14	-19	8	-70	-62	-94	-12	-25	-59	-97	37	-82	-30	-103	-19	-100	-67	-63	-3	-99	-8	-68	-65	-143	-73	-1045	7066	-335	-16693	-4766	5592	11632	-3599	9222	6794	5589	-4172	171	1674	4005	-4358	3512
0.588333	-24	43	90	-53	-109	-31	15	-13	-14	9	-72	-60	-95	-13	-25	-47	-95	36	-85	-31	-101	-19	-99	-64	-61	-1	-100	-10	-72	-68	-146	-73	1902	7133	-225	-17061	-5499	5586	11457	-3414	8450	6716	5546	-4560	2	1619	3862	-4681	4562
0.589167	-26	19	86	-57	-110	-35	11	-15	-21	6	-73	-63	-95	-14	-28	-59	-99	34	-83	-35	-103	-22	-101	-70	-66	-5	-101	-12	-73	-73	-150	-76	-1347	7206	-131	-17388	-5966	5570	11186	-3262	7502	6616	5448	-4943	19	1570	3752	-5014	5735
0.590000	-31	36	85	-59	-111	-39	10	-28	-10	4	-74	-66	-99	-16	-31	-61	-102	43	-87	-33	-107	-25	-102	-72	-67	-5	-105	-15	-78	-70	-150	-79	-3562	7295	-51	-17658	-5702	5551	10819	-3141	6117	6509	5301	-5339	-145	1527	3679	-5370	6956
0.590833	-30	37	87	-62	-114	-39	9	-18	-23	3	-77	-67	-100	-16	-38	-59	-99	33	-85	-33	-66	-23	-99	-73	-65	-4	-104	-16	-76	-73	-150	-76	-3021	7405	22	-17867	-5515	5536	10390	-3043	4364	6390	5101	-5732	-116	1486	3638	-5753	8703
0.591667	-30	40	82	-60	-110	-53	11	-17	-19	4	-70	-63	-97	-15	-29	-62	-102	28	-87	-35	-108	-25	-100	-69	-64	-4	-103	-13	-75	-75	-149	-79	-6062	7523	81	-18008	-5205	5525	9846	-2976	2186	6261	4859	-6128	16	1439	3620	-6176	11694
0.592500	-28	30	85	-60	-110	-34	12	-17	-21	5	-74	-65	-97	-16	-28	-57	-100	34	-86	-35	-103	-22	-101	-68	-65	0	-103	-14	-75	-67	-149	-74	-5258	7660	132	-18082	-4585	5522	9214	-2937	-351	6126	4572	-6535	-84	1379	3620	-6637	15930
0.593333	-26	42	86	-59	-107	-32	13	-13	-17	8	-75	-61	-95	-14	-28	-57	-97	35	-85	-29	-101	-22	-97	-68	-61	1	-99	-12	-69	-70	-147	-73	-2894	7809	176	-18093	-4106	5529	8490	-2922	-2631	5984	4248	-6942	-254	1299	3629	-7149	20433
0.594167	-25	40	82	-58	-105	-33	-11	-11	-14	6	-73	-63	-94	-15	-25	-57	-101	33	-83	-31	-105	-19	-96	-63	-64	1	-99	-13	-74	-72	-147	-75	-608	7969	213	-18034	-4024	5548	7684	-2934	-4855	5833	3883	-7356	-357	1192	3637	-7716	22608
0.595000	-28	42	89	-59	-111	-32	17	-15	-17	9	-70	-61	-97	-19	-28	-57	-99	35	-86	-32	-104	-23	-100	-66	-65	0	-99	-14	-74	-74	-149	-72	4943	8138	245	-17924	-4167	5576	6806	-2956	-7223	5658	3489	-7775	-414	1052	3642	-8332	19780
0.595833	-28	42	88	-57	-111	-32	13	-15	-19	6	-73	-64	-99	-13	-28	-61	-101	36	-85	-31	-104	-22	-99	-67	-62	0	-99	-14	-73	-72	-146	-74	7587	8311	278	-17751	-4742	5611	5865	-2994	-9410	5463	3081	-8197	-635	869	3624	-9001	12510
0.596667	-25	40	93	-58	-109	-33	15	-13	-16	6	-72	-61	-94	-14	-24	-60	-97	33	-85	-32	-105	-23	-100	-69	-64	-1	-99	-12	-72	-74	-151	-85	8272	8491	310	-17543	-6121	5657	4855	-3063	-11273	5236	2651	-8610	-1134	638	3586	-9726	3451
0.597500	-4	41	88	-61	-111	-34	10	-16	-18	6	-73	-64	-98	-19	-29	-59	-99	38	-87	-33	-105	-25	-99	-70	-64	-1	-100	-15	-77	-70	-149	-74	11041	8671	344	-17308	-7923	5703	3816	-3104	-12547	4968	2215	-9025	-1562	356	3515	-10505	-7088
0.598333	-28	38	87	-63	-112	-36	9	-17	-16	27	-74	-65	-98	-18	-30	-61	-102	29	-91	-36	-110	-26	-103	-73	-66	-7	-102	-17	-78	-73	-154	-75	7508	8848	381	-17058	-9398	5735	2753	-3173	-13080	4651	1774	-9431	-1713	12	3406	-11343	-18255
0.599167	-29	39	87	-63	-110	-36	11	-18	-19	6	-75	-64	-97	-16	-29	-59	-101	34	-85	-30	-104	-23	-99	-68	-64	0	-96	-6	-70	-72	-147	-74	5245	9028	430	-16802	-10661	5755	1709	-3231	-13039	4281	1348	-9825	-1754	-396	3257	-12227	-27586
0.600000	-25	43	91	-58	-109	-38	13	-15	-14	10	-69	-65	-97	-11	-25	-56	-96	37	-83	-28	-107	-22	-98	-66	-62	2	-97	-12	-73	-69	-145	-68	3319	9197	478	-16572	-11675	5738	676	-3303	-12646	3833	916	-10225	-1929	-876	3055	-13168	-32626
0.600833	-25	42	89	-57	-108	-32	16	-13	-17	6	-72	-60	-96	-15	-31	-58	-97	36	-84	-28	-102	-21	-97	-67	-62	1	-97	-14	-72	-66	-148	-74	-95	9357	527	-16377	-11894	5668	-324	-3382	-11997	3307	498	-10625	-2177	-1438	2793	-14162	-32703
0.601667	-28	41	89	-59	-109	-17	13	-16	-19	6	-70	-69	-93	-15	-24	-57	-98	37	-82	-31	-103	-19	-97	-70	-63	-30	-100	-13	-70	-66	-127	-70	5162	9512	578	-16222	-12041	5535	-1223	-3461	-11241	2695	89	-11019	-2166	-2073	2481	-15191	-32098
0.602500	-30	43	90	-58	-108	-31	15	-13	-17	6	-72	-60	-96	-14	-26	-60	-99	33	-81	-29	-108	-22	-98	-42	-65	-1	-97	-12	-73	-67	-145	-73	8022	9658	632	-16133	-11979	5323	-2066	-3557	-10249	1997	-305	-11423	-1909	-2787	2108	-16271	-31776
0.603333	-26	42	90	-58	-108	-32	13	-12	-19	6	-70	-65	-96	-12	-26	-59	-100	34	-83	-29	-101	-19	-98	-70	-64	0	-97	-11	-73	-65	-146	-72	2437	9799	681	-16114	-10523	5017	-2808	-3666	-9455	1197	-696	-11836	-1854	-3590	1666	-17389	-28128
0.604167	-26	41	89	-58	-107	-39	15	-13	-18	6	-69	-62	-97	-17	-29	-58	-100	36	-83	-30	-105	-21	-98	-66	-62	3	-96	-12	-72	-67	-146	-72	4508	9931	727	-16173	-8745	4608	-3429	-3789	-8797	306	-1075	-12269	-1848	-4489	1160	-18545	-18956
0.605000	-27	62	90	-55	-109	-30	15	-14	-21	6	-78	-59	-93	-13	-27	-61	-101	36	-82	-29	-104	-19	-98	-69	-67	1	-98	-19	-72	-64	-146	-72	-3141	10060	764	-16312	-6445	4083	-3931	-3938	-8054	-678	-1459	-12724	-2164	-5446	590	-19724	-10086
0.605833	-29	39	87	-57	-108	-32	17	-13	-16	5	-75	-60	-96	-15	-75	-60	-99	34	-84	-30	-103	-19	-97	-68	-62	1	-99	-11	-70	-65	-148	-72	-7321	10178	790	-16538	-3584	3436	-4303	-4114	-7032	-1758	-1850	-13212	-2442	-6494	-64	-20919	-2545
0.606667	-25	43	90	-57	-108	-39	16	-14	-14	4	-75	-62	-87	-15	-29	-61	-97	33	-83	-33	-105	-21	-100	-70	-63	0	-101	-11	-73	-67	-150	-73	-7366	10282	800	-16839	-563	2664	-4555	-4324	-5653	-2917	-2257	-13737	-2396	-7621	-761	-22117	4813
0.607500	-29	43	84	-60	-109	-34	12	-18	-22	3	-74	-64	-98	-16	-29	-60	-95	32	-83	-33	-103	-21	-100	-76	-63	16	-96	-12	-73	-67	-150	-72	-13170	10399	797	-17217	2202	1767	-4677	-4570	-3916	-4139	-2681	-14295	-2548	-8815	-1540	-23306	10402
0.608333	-27	41	85	-57	-110	-33	13	-13	-19	47	-73	-67	-98	-14	-36	-58	-101	35	-82	-33	-104	-22	-99	-68	-64	0	-99	-15	-76	-69	-149	-80	-15898	10496	777	-17646	5266	752	-4689	-4858	-2082	-5422	-3140	-14905	-3170	-10073	-2380	-24478	15060
0.609167	-23	39	88	-58	-109	-32	13	-14	-19	6	-72	-63	-99	-16	-31	-60	-99	34	-74	-34	-105	-24	-99	-72	-61	0	-99	-26	-69	-67	-148	-76	-17110	10581	739	-18157	8041	-373	-4604	-5185	-90	-6750	-3641	-15554	-3536	-11389	-3302	-25619	19150
0.610000	-28	40	87	-59	-105	-24	12	-16	-8	4	-73	-66	-97	-16	-31	-67	-96	33	-81	-33	-105	-25	-101	-69	-65	1	-99	-16	-74	-72	-151	-77	-19676	10661	682	-18685	9874	-1588	-4415	-5555	1882	-8094	-4194	-16260	-3458	-12749	-4295	-26722	22112
0.610833	-25	41	87	-60	-109	-36	15	-14	-15	5	-73	-66	-95	-16	-31	-64	-99	34	-86	-34	-105	-25	-99	-68	-62	0	-100	-14	-73	-67	-151	-75	-17894	10724	609	-19239	10974	-2882	-4211	-5971	3530	-9462	-4811	-17011	-3387	-14132	-5356	-27768	24038
0.611667	-29	42	88	-59	-109	-32	12	-15	-16	6	-72	-66	-94	-16	-34	-60	-99	36	-84	-31	-105	-24	-101	-68	-64	0	-100	-13	-74	-72	-151	-76	-16851	10781	522	-19796	11612	-4241	-3959	-6430	4528	-10817	-5503	-17806	-2902	-15518	-6491	-28725	24739
0.612500	-36	43	88	-60	-111	-32	12	-14	-17	6	-73	-66	-96	-15	-18	-59	-99	35	-85	-34	-107	-25	-101	-68	-75	-1	-102	-14	-72	-69	-149	-74	-13640	10819	421	-20354	11717	-5649	-3710	-6932	4916	-12140	-6281	-18637	-2201	-16884	-7689	-29601	24582
0.613333	-22	44	89	-57	-107	-69	13	-12	-13	7	-72	-70	-93	-16	-29	-29	-94	35	-83	-31	-102	-23	-98	-68	-61	0	-97	-12	-70	-70	-150	-77	-9316	10847	314	-20898	11284	-7090	-3501	-7474	4725	-13409	-7162	-19477	-1885	-18218	-8966	-30397	24269
0.614167	-21	40	88	-60	-109	-34	12	-16	-16	6	-74	-65	-93	-16	-32	-59	-98	34	-83	-32	-86	-27	-101	-70	-63	0	-99	-13	-73	-74	-151	-78	-6792	10859	201	-21386	10645	-8537	-3364	-8054	3690	-14611	-8148	-20389	-1397	-19488	-10316	-31093	23590
0.615000	-25	41	89	-62	-108	-32	13	-15	-16	4	-75	-68	-80	-18	-33	-62	-102	30	-88	-34	-109	-27	-104	-73	-65	-4	-102	-16	-76	-73	-154	-85	-535	10875	86	-21848	9523	-9985	-3323	-8669	2330	-15732	-9264	-21299	-836	-20681	-11740	-31698	22605
0.615833	-29	38	84	-63	-113	-39	5	-21	-21	0	-81	-69	-98	-21	-32	-63	-117	34	-85	-34	-108	-26	-102	-72	-64	-3	-102	-14	-75	-74	-151	-80	7200	10852	-9	-22248	7490	-11399	-3410	-9312	943	-16747	-10503	-22212	-353	-21746	-13209	-32190	21290
0.616667	-9	37	85	-62	-110	-36	6	-17	-41	4	-76	-68	-95	-21	-33	-63	-101	30	-86	-34	-108	-26	-102	-70	-65	-3	-103	-16	-73	-70	-152	-83	7550	10839	-92	-22597	6058	-12777	-3664	-9984	-965	-17641	-11859	-23108	182	-22669	-14731	-32511	19110
0.617500	-28	36	81	-63	-114	-34	7	-19	-24	1	-78	-68	-99	-19	-33	-62	-98	30	-90	-36	-109	-27	-104	-73	-68	-8	-103	-1	-73	-73	-153	-81	13825	10828	-143	-22883	4468	-14090	-4072	-10676	-3038	-18394	-13324	-23975	518	-23420	-16285	-32627	16056
0.618333	-32	34	80	-64	-111	-36	8	-19	-25	3	-77	-69	-100	-18	-33	-62	-104	29	-91	-39	-105	-25	-103	-74	-67	-4	-102	-18	-72	-75	-153	-81	16697	10823	-145	-23113	2734	-15321	-4679	-11382	-5206	-18987	-14898	-24799	625	-23977	-17855	-32696	11926
0.619167	-43	38	84	-62	-111	-36	10	-15	-21	4	-75	-67	-96	-17	-32	-57	-94	35	-85	-35	-103	-24	-100	-70	-64	-3	-100	-13	-69	-68	-149	-77	18904	10835	-79	-23283	881	-16455	-5481	-12099	-7314	-19393	-16561	-25557	783	-24321	-19437	-32700	6896
0.620000	-25	37	86	-55	-108	-40	13	-16	-13	7	-74	-66	-87	-15	-30	-57	-98	34	-87	-34	-102	-22	-102	-70	-60	1	-99	-5	-73	-69	-150	-75	21937	10872	58	-23411	-876	-17472	-6489	-12824	-8903	-19636	-18303	-26240	923	-24426	-20996	-32723	1700
0.620833	-23	40	87	-60	-105	-33	12	-15	-16	5	-75	-65	-76	-18	-29	-60	-97	35	-83	-34	-131	-24	-100	-70	-64	-3	-102	-15	-74	-69	-148	-76	23397	10928	297	-23497	-2920	-18361	-7690	-13553	-9582	-19668	-20097	-26827	1077	-24287	-22507	-32710	-2395
0.621667	-26	38	84	-61	-104	-34	35	-13	-16	5	-76	-63	-95	-15	-29	-61	-100	34	-83	-36	-104	-23	-100	-68	-65	2	-99	-11	-72	-67	-147	-77	23544	11028	640	-23549	-4455	-19094	-9101	-14282	-10012	-19489	-21894	-27298	972	-23895	-23948	-32581	-4712
0.622500	-26	39	84	-60	-111	-34	10	-17	-18	3	-77	-67	-99	-16	-31	-50	-101	36	-85	-34	-105	-24	-101	-70	-64	-1	-103	-14	-76	-70	-148	-77	25193	11170	1103	-23585	-5367	-19710	-10686	-15003	-10178	-19102	-23671	-27642	653	-23260	-25288	-32241	-6593
0.623333	-24	39	87	-63	-113	-36	9	-16	-18	6	-75	-67	-98	-18	-31	-62	-102	33	-90	-40	-109	-27	-101	-74	-66	-3	-102	-17	-75	-72	-148	-78	23739	11358	1671	-23616	-6283	-20149	-12417	-15719	-9811	-18510	-25392	-27845	178	-22393	-26508	-31746	-8365
0.624167	-29	36	81	-40	-110	-39	9	-18	-22	2	-78	-67	-98	-19	-31	-63	-118	34	-86	-34	-104	-22	-105	-74	-65	-11	-102	-15	-75	-72	-148	-78	22800	11599	2348	-23641	-7327	-20422	-14263	-16422	-8858	-17730	-27004	-27898	-29	-21308	-27585	-31103	-9265
0.625000	-28	40	86	-62	-110	-62	12	-15	-18	5	-76	-64	-96	-19	-30	-63	-100	33	-84	-34	-111	-23	-103	-70	-65	1	-100	-14	-74	-68	-147	-75	20042	11893	3087	-23680	-8091	-20540	-16189	-17116	-7517	-16782	-28482	-27802	93	-20047	-28493	-30320	-9328
0.625833	-26	41	85	-62	-109	-35	12	-16	-14	6	-76	-66	-98	-16	-15	-59	-99	35	-85	-35	-107	-22	-97	-70	-66	-3	-103	-14	-75	-69	-148	-74	16577	12224	3857	-23713	-8737	-20500	-18152	-17807	-5947	-15704	-29774	-27552	198	-18666	-29217	-29392	-8334
0.626667	-24	41	85	-60	-112	-35	33	-11	-19	5	-74	-64	-95	-16	-29	-60	-97	35	-82	-34	-105	-23	-99	-70	-62	5	-99	-13	-68	-65	-148	-73	12756	12596	4606	-23841	-9268	-20329	-20126	-18491	-4021	-14534	-30854	-27158	261	-17213	-29746	-28322	-7093
0.627500	-22	43	88	-56	-105	-33	13	-13	-17	8	-70	-61	-95	-18	-29	-68	-98	36	-82	-24	-104	-18	-97	-69	-29	2	-95	-13	-72	-68	-144	-72	6681	12991	5273	-23940	-9489	-20040	-22042	-19179	-2179	-13335	-31693	-26630	346	-15748	-30077	-27088	-5666
0.628333	-23	43	87	-61	-108	-38	17	-13	-11	8	-73	-63	-93	-14	-28	-57	-98	38	-84	-32	-102	-19	-100	-70	-62	0	-101	-11	-68	-69	-146	-72	1559	13395	5786	-24094	-9612	-19662	-23862	-19879	-406	-12160	-32258	-25979	260	-14335	-30211	-25745	-3210
0.629167	-26	43	88	-57	-108	-34	16	-14	-15	6	-72	-63	-95	-16	-34	-61	-98	34	-85	-32	-104	-22	-100	-68	-66	-1	-98	-14	-72	-73	-147	-76	602	13797	6078	-24287	-10185	-19229	-25529	-20580	1701	-11070	-32547	-25229	229	-13030	-30142	-24245	-72
0.630000	-26	44	88	-46	-110	-39	16	-16	-44	5	-70	-63	-95	-16	-30	-61	-100	36	-84	-32	-103	-23	-100	-69	-63	-4	-100	-12	-81	-70	-146	-77	-6296	14171	6080	-24512	-9899	-18762	-27003	-21304	3606	-10119	-32536	-24400	388	-11902	-29884	-22632	2945
0.630833	-27	40	88	-61	-112	-35	15	-16	-17	3	-72	-65	-97	-19	-32	-63	-99	33	-88	-32	-108	-23	-98	-69	-63	-1	-103	-13	-72	-68	-147	-77	-7954	14493	5738	-24762	-9540	-18305	-28241	-22040	5215	-9359	-32243	-23518	450	-11005	-29433	-20923	5937
0.631667	-24	40	86	-61	-110	-38	11	-17	-17	3	-76	-67	-99	-21	-32	-63	-99	32	-90	-34	-108	-38	-101	-73	-68	-5	-102	-16	-76	-76	-151	-77	-11093	14739	5000	-25048	-8798	-17902	-29217	-22811	6407	-8853	-31645	-22613	614	-10387	-28815	-19141	8387
0.632500	-32	35	84	-62	-112	-41	10	-18	-22	1	-74	-66	-98	-16	-33	-63	-103	30	-90	-39	-103	-23	-99	-69	-64	-1	-98	-12	-68	-72	-144	-76	-14527	14893	3835	-25342	-7632	-17567	-29885	-23595	7430	-8633	-30744	-21710	722	-10077	-28015	-17311	9785
0.633333	-27	39	85	-58	-109	-34	12	-15	-16	3	-72	-62	-93	-12	-34	-60	-97	32	-87	-31	-104	-23	-101	-68	-62	-3	-100	-12	-70	-70	-146	-74	-16048	14911	2228	-25651	-6207	-17356	-30230	-24397	8282	-8742	-29565	-20855	621	-10080	-27056	-15464	10152
0.634167	-51	38	85	-59	-107	-34	12	-14	-18	4	-73	-65	-96	-15	-31	-61	-101	40	-87	-33	-103	-23	-100	-72	-63	-3	-101	-13	-72	-70	-148	-77	-16658	14773	178	-25964	-5119	-17314	-30231	-25218	8989	-9189	-28137	-20069	544	-10431	-25942	-13642	9427
0.635000	-18	41	88	-59	-108	-31	12	-13	-49	4	-73	-66	-95	-18	-29	-60	-100	33	-85	-32	-105	-24	-100	-74	-65	-5	-101	-15	-78	-70	-147	-76	-18574	14460	-2265	-26262	-3875	-17440	-29902	-26046	9203	-9986	-26466	-19373	590	-11099	-24683	-11896	7466
0.635833	-26	41	86	-60	-108	-34	13	-14	-12	4	-73	-65	-90	-15	-31	-60	-99	29	-88	-33	-87	-24	-102	-70	-65	-3	-99	-13	-74	-73	-148	-75	-17689	13966	-5040	-26535	-2248	-17767	-29211	-26882	9279	-11128	-24589	-18803	559	-12067	-23299	-10254	4925
0.636667	-26	39	89	-60	-109	-34	10	11	-15	3	-74	-69	-93	-15	-32	-61	-97	30	-85	-32	-102	-23	-102	-70	-62	2	-102	-13	-70	-72	-149	-76	-18181	13263	-8079	-26787	-594	-18310	-28175	-27711	9252	-12584	-22562	-18372	525	-13293	-21800	-8764	2415
0.637500	-21	38	87	-61	-109	-36	10	-14	-19	5	-73	-65	-100	-16	-34	-59	-98	34	-88	-35	-107	-34	-104	-70	-63	-1	-99	-14	-72	-70	-146	-75	-16896	12359	-11321	-27001	655	-19064	-26816	-28520	9080	-14313	-20437	-18107	567	-14709	-20211	-7453	136
0.638333	-25	42	85	-58	-110	-34	10	-14	0	3	-74	-67	-99	-17	-31	-61	-107	34	-88	-32	-105	-24	-101	-70	-66	-1	-100	-12	-80	-73	-147	-77	-15338	11254	-14656	-27168	1852	-20016	-25167	-29299	8874	-16254	-18260	-18014	636	-16260	-18545	-6349	-1945
0.639167	-28	39	87	-58	-108	-31	10	-14	-17	5	-74	-63	-95	-19	-29	-60	-105	35	-82	-31	-105	-24	-99	-67	-56	1	-95	-7	-74	-69	-147	-74	-13963	9979	-17975	-27277	2951	-21151	-23268	-30033	8612	-18351	-16091	-18100	555	-17878	-16821	-5476	-3575
0.640000	-24	43	88	-53	-111	-33	15	-14	-16	7	-73	-65	-100	-18	-31	-60	-98	35	-85	-33	-105	-22	-101	-78	-62	0	-99	-12	-74	-70	-130	-75	-11521	8556	-21164	-27330	3865	-22435	-21162	-30714	8257	-20540	-13987	-18377	601	-19489	-15096	-4855	-4816
0.640833	-31	36	86	-60	-112	-36	9	-15	-21	3	-73	-65	-96	-17	-31	-57	-101	36	-86	-31	-104	-23	-100	-70	-61	1	-98	-8	-74	-66	-147	-74	-10837	7029	-24100	-27329	4783	-23827	-18900	-31338	7840	-22738	-12003	-18835	764	-21000	-13395	-4484	-5992
0.641667	-25	40	90	-53	-110	-30	11	-13	-17	6	-73	-63	-96	-16	-31	-61	-98	36	-83	-32	-104	-23	-100	-66	-63	-1	-95	-8	-74	-68	-146	-75	-10307	5443	-26676	-27255	5693	-25306	-16515	-31891	7385	-24862	-10212	-19466	687	-22345	-11758	-4368	-6792
0.642500	-25	40	88	-56	-108	-32	11	-12	-17	6	-72	-62	-77	-16	-28	-59	-101	37	-95	-32	-103	-19	-98	-79	-64	1	-96	-7	-72	-67	-144	-73	-5852	3851	-28806	-27122	5748	-26806	-14090	-32349	7264	-26829	-8658	-20264	622	-23453	-10238	-4489	-7089
0.643333	-25	43	93	-56	-104	-31	15	-15	-16	7	-70	-63	-94	-17	-16	-62	-99	38	-82	-31	-104	-19	-100	-69	-64	0	-98	-8	-72	-66	-148	-76	-6705	2291	-30414	-26927	5998	-28277	-11669	-32556	6942	-28589	-7377	-21166	695	-24287	-8861	-4829	-7235
0.644167	-25	41	90	-56	-109	-31	11	-15	-16	6	-69	-61	-95	-16	-29	-59	-98	38	-82	-29	-109	-21	-100	-66	-65	0	-96	-9	-72	-66	-147	-72	-4762	835	-31485	-26675	6219	-29664	-9305	-32658	6434	-30079	-6396	-22194	633	-24797	-7660	-5368	-7129
0.645000	-27	43	89	-55	-111	-32	13	-13	-15	7	-67	-61	-98	-17	-29	-60	-97	36	-82	-31	-105	-23	-97	-69	-62	0	-98	-9	-73	-68	-148	-75	-3030	-459	-31949	-26371	6158	-30917	-7050	-32680	6051	-31247	-5732	-23293	596	-24967	-6679	-6072	-6924
0.645833	-28	42	92	-53	-108	-32	12	-12	-22	6	-72	-62	-94	-13	-26	-61	-99	38	-83	-29	-103	-19	-97	-68	-65	0	-97	-9	-70	-64	-147	-73	-2492	-1529	-31788	-26020	6264	-31909	-4953	-32711	5696	-32060	-5397	-24425	621	-24793	-5947	-6895	-6710
0.646667	-24	40	94	-51	-108	-29	5	-11	-17	9	-67	-59	-95	-12	-27	-58	-100	38	-82	-28	-103	-19	-97	-66	-63	2	-96	-8	-70	-65	-145	-72	-1024	-2322	-31074	-25633	6351	-32368	-3043	-32698	5287	-32419	-5370	-25540	556	-24290	-5484	-7803	-6662
0.647500	-23	42	91	-53	-103	-29	17	-12	-16	5	-73	-59	-94	-8	-27	-66	-98	38	-82	-29	-103	-18	-98	-67	-66	1	-97	-12	-66	-63	-144	-75	1107	-2804	-29765	-25218	5751	-32566	-1366	-32717	5127	-32556	-5634	-26598	446	-23498	-5297	-8754	-6759
0.648333	-24	44	95	-59	-109	-28	13	-12	11	5	-72	-62	-97	-13	-29	-60	-98	35	-85	-35	-108	-22	-100	-69	-64	-9	-100	-14	-73	-67	-148	-78	1033	-2946	-27940	-24787	5123	-32640	47	-32706	4877	-32298	-6142	-27542	540	-22459	-5395	-9722	-6954
0.649167	-27	41	86	-60	-113	-34	8	-14	-23	1	-78	-64	-99	-17	-33	-60	-103	34	-83	-31	-103	-22	-118	-70	-64	0	-100	-14	-76	-66	-147	-77	2214	-2719	-25662	-24340	4977	-32690	1192	-32727	4491	-31669	-6842	-28325	564	-21240	-5757	-10662	-6870
0.650000	-26	39	89	-62	-107	-32	10	-14	-38	3	-73	-64	-97	-15	-31	-59	-100	30	-84	-33	-107	-26	-101	-81	-64	-3	-99	-16	-78	-64	-148	-75	2292	-2120	-23044	-23897	4903	-32697	2058	-32701	3965	-30700	-7686	-28913	435	-19900	-6363	-11535	-6966
0.650833	-27	43	88	-59	-111	-36	10	-15	-21	2	-76	-67	-100	-5	-30	-60	-100	33	-85	-51	-105	-24	-102	-69	-66	-5	-104	-16	-75	-72	-150	-77	3471	-1167	-20191	-23465	4670	-32661	2628	-32716	3449	-29427	-8604	-29273	398	-18527	-7178	-12333	-7644
0.651667	-25	38	88	-60	-110	-38	11	-14	-21	4	-75	-64	-97	-16	-30	-60	-100	34	-86	-35	-111	-24	-102	-69	-63	1	-102	-15	-72	-70	-147	-77	4254	114	-17214	-23055	4489	-32123	2984	-32700	2967	-27893	-9554	-29374	310	-17194	-8147	-13012	-8327
0.652500	-27	42	88	-58	-107	-34	10	-13	-17	5	-75	-63	-94	-16	-30	-70	-100	36	-82	-32	-108	-24	-99	-69	-62	-1	-99	-14	-76	-73	-149	-75	4390	1683	-14222	-22676	4330	-31143	3077	-32695	2347	-26156	-10455	-29205	208	-15978	-9225	-13562	-8805
0.653333	-25	44	75	-60	-109	-13	10	-11	-16	5	-75	-64	-90	-15	-29	-58	-98	35	-86	-32	-105	-25	-100	-68	-63	-3	-103	-11	-79	-68	-147	-73	5329	3480	-11329	-22337	4168	-29846	2951	-32673	1765	-24274	-11261	-28748	162	-14914	-10345	-13978	-9014
0.654167	-24	41	89	-58	-108	-34	11	-13	-22	6	-73	-65	-103	-17	-32	-61	-97	34	-85	-36	-102	-23	-94	-72	-63	-3	-98	-13	-72	-70	-151	-76	4820	5440	-8672	-22054	4261	-28311	2633	-32537	1059	-22299	-11929	-28009	22	-14081	-11465	-14249	-8997
0.655000	-25	41	89	-58	-109	-35	11	-15	-16	5	-73	-65	-97	-16	-30	-57	-97	34	-83	-36	-102	-24	-102	-70	-61	0	-100	-15	-70	-72	-146	-84	3666	7479	-6349	-21832	4482	-26573	2175	-32332	195	-20284	-12431	-26996	22	-13511	-12503	-14372	-8781
0.655833	-27	40	88	-60	-108	-35	10	-22	-15	5	-74	-65	-98	-16	-34	-61	-102	30	-87	-38	-107	-25	-102	-73	-65	-3	-103	-14	-74	-76	-151	-85	7274	9526	-4436	-21678	3938	-24673	1589	-32069	-488	-18258	-12734	-25730	25	-13229	-13414	-14359	-8128
0.656667	-29	36	87	-61	-110	-39	12	-18	-21	0	-75	-68	-99	-18	-34	-60	-100	32	-90	-38	-109	-23	-104	-75	-69	-7	-104	-19	-75	-73	-152	-77	5913	11489	-3018	-21607	3487	-22666	918	-31780	-1058	-16301	-12831	-24267	25	-13245	-14139	-14213	-7291
0.657500	-30	35	82	-66	-112	-41	5	-19	-22	0	-80	-78	-98	-21	-34	-63	-107	29	-95	-33	-112	-29	-104	-73	-66	-7	-102	-18	-76	-74	-150	-76	4611	13287	-2118	-21603	3536	-20594	211	-31451	-1616	-14430	-12720	-22628	20	-13536	-14639	-13949	-6326
0.658333	-31	37	85	-86	-112	-39	7	-35	-23	0	-77	-66	-98	-17	-31	-61	-102	29	-88	-34	-109	-27	-102	-72	-67	-9	-103	-14	-75	-72	-130	-76	6086	14861	-1758	-21681	3399	-18513	-501	-31084	-2156	-12724	-12420	-20873	99	-14082	-14895	-13577	-5179
0.659167	-26	39	85	-60	-108	-33	12	-16	-16	3	-73	-66	-92	-14	-32	-58	-98	30	-85	-33	-100	-23	-98	-70	-62	-1	-98	-13	-70	-70	-144	-73	5710	16122	-1924	-21847	3214	-16472	-1185	-30678	-2531	-11158	-11953	-19046	223	-14846	-14893	-13115	-3988
0.660000	-22	38	89	-73	-107	-32	12	-15	-21	4	-73	-65	-95	-16	-30	-56	-98	35	-85	-31	-102	-24	-97	-69	-61	-1	-97	-13	-74	-72	-144	-82	5979	17003	-2563	-22090	3020	-14495	-1815	-30230	-2769	-9790	-11355	-17185	246	-15777	-14643	-12591	-2665
0.660833	-25	39	88	-61	-105	-35	13	-25	-18	-14	-72	-65	-98	-17	-29	-58	-100	58	-84	-32	-105	-24	-98	-70	-64	-1	-98	-10	-75	-72	-145	-70	7873	17470	-3611	-22416	2590	-12639	-2366	-29733	-2767	-8608	-10652	-15352	33	-16811	-14157	-12014	-1418
0.661667	-26	39	91	-62	-108	-33	13	-16	-17	3	-73	-66	-97	-16	-28	-59	-98	34	-86	-31	-104	-16	-100	-69	-66	-3	-99	-19	-70	-70	-146	-73	6967	17484	-4970	-22811	1884	-10917	-2816	-29202	-2821	-7644	-9894	-13605	-14	-17886	-13472	-11410	-544
0.662500	-25	41	87	-61	-110	-35	16	-17	-13	4	-72	-64	-95	-14	-29	-58	-97	35	-86	-32	-108	-23	-100	-66	-60	0	-98	-12	-70	-70	-144	-73	6392	17026	-6550	-23280	1611	-9370	-3134	-28621	-2989	-6898	-9124	-11970	-16	-18929	-12626	-10787	302
0.663333	-26	42	90	-57	-107	-30	15	-13	-13	4	-70	-66	-96	-15	-28	-58	-97	37	-85	-31	-102	-21	-99	-67	-61	0	-102	-11	-59	-72	-147	-74	5845	16076	-8243	-23808	1453	-8017	-3376	-27997	-2893	-6372	-8378	-10486	-131	-19900	-11678	-10173	1214
0.664167	-26	39	86	-62	-112	-34	10	-14	-17	4	-75	-64	-83	-17	-34	-59	-98	33	-82	-32	-107	-15	-99	-69	-62	-3	-98	-13	-73	-69	-147	-74	4946	14666	-9925	-24387	1101	-6879	-3434	-27336	-2825	-6043	-7680	-9176	-284	-20738	-10668	-9575	1946
0.665000	-27	40	89	-62	-110	-34	11	-24	-21	4	-70	-65	-97	-19	-31	-61	-102	33	-86	-42	-107	-24	-100	-72	-66	5	-101	-14	-75	-70	-150	-77	5066	12818	-11493	-25007	689	-5963	-3385	-26628	-2828	-5923	-7103	-8043	-338	-21405	-9662	-9027	2357
0.665833	-28	42	88	-64	-110	-36	9	-21	-33	3	-73	-63	-96	-17	-30	-61	-100	34	-83	-31	-107	-21	-97	-66	-63	-3	-98	-12	-72	-69	-147	-72	3914	10582	-12837	-25655	268	-5267	-3220	-25865	-2739	-5983	-6624	-7106	-451	-21857	-8703	-8525	2556
0.666667	-32	41	88	-60	-107	-33	13	-13	-18	4	-68	-59	-95	-14	-26	-60	-101	34	-81	-30	-104	-21	-97	-66	-63	1	-99	-11	-72	-76	-148	-76	3794	8003	-13882	-26319	-107	-4796	-2957	-25054	-2657	-6209	-6279	-6362	-469	-22097	-7851	-8104	2711
0.667500	-24	44	89	-57	-107	-29	12	-12	-17	7	-66	-60	-93	-16	-25	-57	-97	37	-82	-29	-112	-18	-96	-66	-65	0	-96	-10	-72	-65	-144	-73	3026	5140	-14555	-27002	-393	-4544	-2616	-24187	-2605	-6591	-6084	-5796	-355	-22117	-7140	-7774	2680
0.668333	-26	45	82	-58	-100	-30	16	-12	-15	7	-67	-61	-96	-15	-24	-59	-97	30	-82	-29	-103	-12	-96	-65	-60	0	-96	-11	-70	-65	-130	-69	438	2026	-14807	-27679	-327	-4492	-2219	-23254	-2691	-7093	-6030	-5391	-527	-21928	-6590	-7553	2449
0.669167	-24	43	91	-58	-111	-33	15	-13	-17	2	-69	-76	-97	-15	-28	-60	-97	35	-84	-32	-105	-22	-97	-66	-63	-3	-98	-12	-73	-66	-145	-72	2317	-1211	-14610	-28338	-534	-4634	-1804	-22252	-2733	-7697	-6123	-5131	-675	-21557	-6229	-7448	2302
0.670000	-29	40	88	-59	-111	-34	13	-13	-17	7	-69	-64	-98	-12	-27	-58	-101	38	-84	-31	-107	-21	-96	-66	-63	0	-101	-21	-70	-68	-145	-74	2436	-4522	-13951	-28973	-946	-4944	-1397	-21166	-2575	-8381	-6345	-4971	-589	-21027	-6053	-7469	1895
0.670833	-25	44	87	-59	-105	-29	13	-13	-17	5	-67	-63	-74	-14	-28	-56	-98	32	-84	-31	-104	-22	-95	-67	-65	-3	-101	-13	-70	-68	-144	-81	-528	-7810	-12855	-29579	-652	-5402	-1027	-19989	-2524	-9122	-6688	-4905	-415	-20397	-6069	-7626	1252
0.671667	-27	40	88	-58	-108	-32	11	-16	-17	7	-68	-62	-93	-9	-28	-57	-98	34	-82	-32	-104	-23	-97	-68	-60	0	-98	-12	-70	-65	-146	-73	1328	-11035	-11358	-30149	-666	-5987	-727	-18702	-2512	-9894	-7126	-4898	-120	-19703	-6250	-7912	728
0.672500	-27	41	81	-55	-111	-31	18	-12	-18	6	-69	-65	-96	-15	-26	-70	-93	34	-80	-30	-103	-23	-96	-67	-62	0	-98	-13	-75	-72	-121	-72	-703	-14140	-9509	-30677	-634	-6674	-558	-17320	-2450	-10678	-7648	-4932	-201	-18998	-6585	-8330	125
0.673333	-26	42	88	-58	-110	-35	13	-15	-17	5	-70	-64	-94	-15	-28	-61	-99	32	-84	-34	-107	-25	-101	-70	-64	0	-100	-17	-73	-70	-148	-79	-861	-17103	-7366	-31163	-472	-7442	-505	-15850	-2425	-11451	-8233	-4999	-521	-18326	-7043	-8874	-365
0.674167	-28	38	87	-61	-109	-36	10	-16	-22	3	-74	-87	-100	-17	-30	-60	-102	32	-85	-32	-104	-24	-99	-70	-65	1	-99	-13	-73	-70	-150	-74	-138	-19852	-4998	-31593	-417	-8260	-628	-14288	-2347	-12196	-8851	-5077	-464	-17733	-7604	-9522	-862
0.675000	-26	42	88	-58	-112	-34	12	-13	-16	6	-69	-63	-97	-16	-28	-59	-101	33	-88	-32	-109	-27	-99	-69	-62	0	-101	-12	-76	-70	-146	-74	-1022	-22349	-2506	-31980	-826	-9120	-953	-12656	-2230	-12905	-9501	-5169	-543	-17256	-8221	-10264	-1445
0.675833	-27	41	88	-59	-110	-33	10	-14	-22	5	-73	-63	-96	-16	-30	-61	-102	32	-87	-33	-109	-25	-99	-65	-63	-3	-101	-12	-73	-70	-149	-75	-1561	-24568	41	-32310	-827	-9993	-1486	-10968	-2378	-13567	-10155	-5274	-712	-16936	-8874	-11075	-1917
0.676667	-30	42	87	-58	-110	-34	10	-17	-18	5	-73	-63	-93	-16	-30	-61	-105	30	-86	-34	-105	-26	-102	-73	-65	-1	-102	-12	-73	-72	-148	-75	-1769	-26488	2555	-32570	-612	-10866	-2252	-9246	-2475	-14169	-10803	-5390	-508	-16772	-9532	-11925	-2139
0.677500	-28	42	90	-59	-125	-38	12	-15	-15	6	-86	-66	-98	-18	-31	-62	-99	30	-85	-35	-108	-26	-102	-70	-65	0	-100	-14	-74	-70	-147	-75	-3003	-28099	4975	-32657	-608	-11731	-3246	-7525	-2572	-14705	-11440	-5534	-323	-16801	-10171	-12792	-2419
0.678333	-29	40	85	-58	-110	-33	11	-17	-19	2	-76	-64	-97	-17	-31	-61	-99	29	-87	-32	-104	-25	-98	-70	-50	-1	-100	-13	-75	-70	-147	-73	-2166	-29397	7260	-32726	-721	-12568	-4447	-5849	-2693	-15175	-12047	-5708	-370	-16996	-10775	-13653	-2585
0.679167	-26	39	98	-58	-105	-31	15	-14	-39	5	-72	-90	-92	-13	-28	-58	-100	32	-88	-30	-103	-25	-99	-68	-63	1	-98	-11	-70	-66	-147	-73	-3127	-30388	9338	-32730	-860	-13367	-5836	-4252	-2708	-15577	-12618	-5927	-414	-17358	-11321	-14481	-2617
0.680000	-21	45	91	-55	-107	-30	17	-12	-14	9	-69	-59	-93	-14	-27	-53	-93	30	-83	-29	-102	-19	-97	-74	-61	3	-101	-15	-68	-67	-144	-70	-3196	-31076	11172	-32749	-1146	-14128	-7378	-2789	-2649	-15924	-13170	-6206	-314	-17867	-11819	-15253	-2628
0.680833	-28	40	79	-58	-109	-33	15	-13	-16	11	-72	-63	-93	-13	-26	-58	-100	30	-84	-33	-104	-22	-99	-67	-63	0	-99	-13	-69	-67	-172	-73	-3432	-31479	12735	-32750	-1345	-14840	-9040	-1483	-2593	-16211	-13685	-6549	-164	-18488	-12247	-15952	-2524
0.681667	-25	42	86	-59	-109	-34	13	-24	-19	2	-75	-67	-97	-16	-30	-59	-104	26	-90	-34	-104	-27	-103	-73	-65	-1	-102	-15	-76	-74	-150	-75	-5303	-31604	14013	-32755	-1275	-15510	-10783	-387	-2681	-16449	-14163	-6962	-160	-19195	-12612	-16533	-2437
0.682500	-26	38	86	-64	-111	-36	10	-17	-19	12	-73	-64	-95	-16	-31	-60	-102	32	-86	-33	-105	-26	-101	-73	-67	0	-99	-13	-90	-70	-149	-87	-3814	-31472	15004	-32763	-1536	-16122	-12539	452	-2832	-16643	-14606	-7446	-297	-19935	-12914	-17017	-2225
0.683333	-18	40	87	-59	-109	-31	13	-16	-18	5	-73	-64	-98	-14	-31	-59	-97	34	-90	-33	-105	-25	-101	-74	-64	0	-100	-15	-75	-70	-152	-76	-1710	-31089	15705	-32752	-2354	-16695	-14255	1015	-2639	-16802	-15017	-7997	-290	-20693	-13170	-17382	-2007
0.684167	-29	40	85	-63	-115	-34	11	-17	-17	4	-72	-67	-98	-16	-31	-62	-102	34	-87	-32	-108	-26	-103	-72	-65	-1	-98	-15	-70	-73	-150	-77	-5371	-30475	16123	-32767	-2292	-17220	-15861	1263	-2577	-16934	-15393	-8609	-552	-21407	-13377	-17628	-1933
0.685000	-25	38	87	-61	-110	-35	16	-15	-17	4	-72	-109	-98	-16	-32	-60	-97	37	-84	-34	-104	-24	-97	-70	-62	0	-102	-15	-75	-69	-152	-76	-2768	-29650	16281	-32746	-2434	-17700	-17310	1200	-2522	-17050	-15737	-9280	-741	-22067	-13551	-17756	-1750
0.685833	-23	41	87	-62	-110	-34	11	-15	-17	4	-73	-65	-94	-15	-29	-58	-99	36	-84	-31	-104	-23	-98	-73	-64	-1	-100	-13	-73	-74	-150	-75	-3882	-28629	16207	-32761	-2518	-18155	-18553	811	-2327	-17168	-16042	-9983	-149	-22638	-13693	-17782	-1556
0.686667	-24	41	90	-61	-104	-31	15	-13	-19	6	-73	-65	-119	-15	-28	-59	-97	39	-84	-43	-102	-21	-99	-72	-63	3	-99	-14	-72	-66	-148	-77	-4152	-27431	15921	-32740	-2621	-18588	-19539	109	-2158	-17288	-16309	-10711	184	-23102	-13820	-17719	-1249
0.687500	-26	40	89	-60	-108	-31	15	-12	-29	1	-69	-61	-94	-13	-28	-57	-96	39	-84	-30	-102	-21	-98	-74	-65	0	-96	-10	-56	-63	-145	-73	-3259	-26078	15457	-32754	-2720	-19019	-20258	-883	-1996	-17428	-16533	-11440	188	-23446	-13929	-17582	-983
0.688333	-25	42	88	-61	-105	-31	17	-11	-17	6	-73	-62	-96	-10	-25	-67	-101	39	-85	-28	-102	-19	-98	-72	-63	-3	-96	-12	-69	-65	-146	-75	-3349	-24577	14842	-32738	-3135	-19443	-20658	-2129	-1542	-17591	-16710	-12146	196	-23672	-14032	-17412	-753
0.689167	-28	40	88	-51	-108	-32	13	-16	-18	3	-74	-75	-98	-14	-30	-61	-102	37	-84	-34	-107	-24	-102	-72	-64	-3	-100	-16	-70	-72	-147	-76	-4665	-22964	14115	-32754	-3058	-19890	-20735	-3588	-1342	-17804	-16840	-12824	247	-23781	-14129	-17187	-524
0.690000	-27	36	84	-62	-113	-34	13	-15	-18	0	-73	-68	-98	-19	-32	-63	-100	33	-87	-16	-105	-26	-103	-77	-65	-3	-102	-15	-74	-72	-150	-81	-4045	-21266	13297	-32752	-2472	-20363	-20497	-5214	-1267	-18059	-16914	-13449	297	-23788	-14213	-16975	-113
0.690833	-25	34	85	-66	-112	-35	12	-17	-22	0	-77	-70	-97	-18	-29	-62	-103	30	-86	-34	-108	-25	-102	-76	-67	-5	-101	-17	-74	-70	-148	-79	-5403	-19495	12428	-32757	-2047	-20864	-19943	-6957	-1146	-18365	-16926	-14003	225	-23698	-14284	-16777	250
0.691667	-28	41	88	-64	-109	-34	11	-36	-21	5	-73	-65	-96	-16	-28	-60	-99	35	-84	-35	-111	-25	-101	-72	-64	-3	-98	-14	-73	-70	-148	-76	-4728	-17666	11521	-32755	-1852	-21414	-19100	-8770	-960	-18734	-16874	-14484	205	-23553	-14334	-16614	483
0.692500	-28	40	89	-62	-109	-35	12	-12	-16	3	-73	-69	-96	-13	-27	-59	-97	36	-84	-30	-105	-22	-100	-72	-64	0	-83	-15	-75	-69	-146	-76	-4806	-15846	10604	-32751	-1546	-22015	-18011	-10594	-751	-19168	-16756	-14882	-62	-23364	-14360	-16507	957
0.693333	-40	41	91	-61	-109	-30	12	-13	-16	7	-70	-63	-97	-12	-28	-66	-100	36	-84	-32	-105	-23	-100	-69	-65	-1	-96	-13	-73	-70	-148	-77	-4596	-13994	9690	-32762	-1319	-22673	-16722	-12374	-462	-19669	-16572	-15193	-265	-23168	-14355	-16461	1334
0.694167	-25	42	91	-57	-109	-36	11	-10	-16	7	-70	-70	-94	-17	-29	-60	-96	36	-83	-30	-107	-22	-99	-69	-63	0	-96	-18	-74	-68	-147	-76	-4082	-12164	8801	-32748	-1051	-23385	-15278	-14065	-177	-20236	-16317	-15437	-243	-22991	-14307	-16488	1661
0.695000	-27	43	88	-60	-109	-34	10	-13	-18	7	-78	-62	-95	-14	-28	-60	-97	35	-83	-31	-126	-24	-100	-69	-62	0	-97	-11	-70	-69	-146	-76	-5074	-10368	7959	-32767	-644	-24136	-13740	-15632	-145	-20870	-15993	-15602	-270	-22862	-14208	-16585	2090
0.695833	-26	43	88	-60	-111	-33	12	-15	-15	7	-72	-66	-97	-14	-30	-60	-97	34	-82	-32	-104	-26	-99	-69	-62	-1	-96	-12	-73	-68	-150	-79	-4129	-8630	7165	-32743	-141	-24931	-12161	-17034	-190	-21570	-15605	-15714	-193	-22802	-14056	-16751	2458
0.696667	-22	42	88	-57	-108	-33	9	-16	-17	4	-72	-75	-94	-14	-27	-58	-98	30	-83	-32	-103	-25	-99	-70	-65	-3	-97	-12	-74	-69	-148	-74	-200	-6956	6434	-32762	-529	-25761	-10587	-18270	173	-22321	-15150	-15781	-254	-22829	-13845	-16978	2824
0.697500	-23	40	96	-61	-108	-35	8	-15	-46	2	-73	-67	-98	-17	-29	-64	-102	33	-86	-34	-107	-24	-100	-73	-65	-10	-98	-14	-74	-69	-150	-79	-3232	-5403	5769	-32742	-287	-26620	-9065	-19314	401	-23122	-14646	-15823	-233	-22968	-13576	-17258	2984
0.698333	-28	37	86	-62	-110	-40	5	-22	-19	4	-74	-67	-98	-24	-30	-63	-102	29	-91	-33	-108	-30	-104	-74	-67	-5	-99	-15	-77	-73	-151	-77	-525	-3827	5173	-32759	-24	-27490	-7643	-20173	545	-23958	-14088	-15856	-114	-23210	-13235	-17573	3070
0.699167	-29	38	86	-62	-110	-39	10	-16	-19	5	-74	-66	-98	-19	-32	-64	-103	33	-84	-29	-104	-24	-116	-68	-65	0	-97	-10	-72	-68	-156	-77	-94	-2383	4657	-32761	-35	-28341	-6353	-20843	764	-24810	-13493	-15897	-227	-23561	-12832	-17913	3206
0.700000	-28	40	88	-57	-105	-33	10	-13	-18	6	-74	-63	-97	-14	-29	-59	-100	35	-86	-31	-103	-23	-110	-72	-66	-1	-99	-13	-74	-69	-147	-74	-301	-1038	4213	-32751	-70	-29170	-5231	-21353	1012	-25676	-12872	-15972	-392	-24023	-12371	-18260	3400
0.700833	-28	37	94	-58	-111	-34	11	-17	-8	6	-74	-63	-96	-15	-30	-63	-102	30	-87	-30	-101	-23	-101	-68	-64	6	-98	-13	-69	-68	-151	-82	890	209	3840	-32736	-26	-29957	-4299	-21717	1211	-26532	-12235	-16090	-568	-24581	-11873	-18605	3446
0.701667	-28	40	87	-58	-110	-32	10	-11	-18	5	-69	-63	-93	-16	-28	-62	-98	34	-83	-31	-104	-24	-101	-69	-60	-3	-102	-15	-70	-70	-148	-73	2211	1373	3542	-32751	-653	-30693	-3553	-21965	1620	-27364	-11606	-16266	-654	-25218	-11333	-18927	3398
0.702500	-24	37	88	-58	-109	-35	13	-26	-18	7	-73	-61	-95	-15	-26	-60	-99	33	-86	-33	-102	-22	-98	-67	-65	0	-98	-16	-73	-70	-147	-62	1277	2406	3300	-32745	-1071	-31355	-3002	-22130	1670	-28154	-10990	-16501	-576	-25913	-10774	-19222	3101
0.703333	-24	39	88	-59	-109	-33	13	-13	-18	4	-75	-63	-99	-15	-28	-62	-101	33	-86	-31	-105	-24	-99	-65	-66	-3	-102	-18	-73	-69	-143	-76	2435	3363	3120	-32748	-962	-31939	-2646	-22238	1549	-28880	-10409	-16822	-555	-26648	-10207	-19479	2998
0.704167	-27	39	86	-61	-108	-35	12	-13	-16	5	-73	-69	-97	-18	-29	-61	-102	33	-87	-32	-105	-24	-100	-66	-63	1	-99	-11	-70	-69	-148	-76	1693	4224	2984	-32755	-969	-32376	-2458	-22326	1607	-29531	-9866	-17195	-533	-27398	-9647	-19690	3161
0.705000	-24	43	88	-57	-109	-33	12	-10	-17	5	-75	-63	-101	-16	-26	-58	-98	45	-87	-31	-104	-22	-98	-67	-63	0	-102	-15	-75	-69	-146	-74	2006	5001	2883	-32747	-1121	-32575	-2421	-22412	1612	-30098	-9392	-17648	-472	-28145	-9110	-19857	3058
0.705833	-28	40	89	-58	-86	-33	16	-12	-14	7	-73	-60	-94	-15	-28	-61	-96	33	-86	-32	-108	-22	-97	-67	-61	0	-98	-11	-70	-67	-146	-74	2375	5677	2808	-32759	-1111	-32657	-2519	-22525	1606	-30569	-8971	-18166	-390	-28850	-8611	-19991	2883
0.706667	-26	41	89	-58	-107	-33	15	-6	-18	5	-74	-62	-96	-19	-30	-63	-100	35	-86	-33	-103	-25	-99	-68	-64	-1	-103	-13	-73	-72	-150	-75	2453	6272	2738	-32745	-1159	-32693	-2726	-22687	1534	-30943	-8646	-18737	-86	-29511	-8181	-20054	2793
0.707500	-27	39	89	-60	-112	-36	12	-13	-18	1	-76	-62	-97	-16	-30	-58	-102	34	-86	-32	-105	-23	-100	-68	-65	0	-99	-10	-70	-80	-149	-73	2953	6791	2674	-32760	-1213	-32714	-3015	-22907	1282	-31204	-8407	-19350	112	-30092	-7818	-20096	2608
0.708333	-25	44	90	-57	-107	-32	17	-12	-16	6	-73	-60	-96	-12	-29	-56	-96	32	-85	-30	-104	-22	-88	-63	-61	1	-97	-12	-72	-73	-148	-73	1776	7227	2586	-32742	-1055	-32706	-3348	-23189	1045	-31381	-8268	-19997	-25	-30598	-7515	-20113	2421
0.709167	-26	43	90	-58	-87	-33	17	-12	-15	-30	-74	-62	-95	-17	-29	-59	-98	36	-87	-32	-104	-23	-100	-43	-61	-3	-100	-11	-70	-69	-150	-73	759	7599	2463	-32757	-741	-32727	-3726	-23546	628	-31416	-8232	-20652	-113	-31014	-7350	-20114	2290
0.710000	-26	41	90	-59	-109	-32	13	-12	-17	4	-78	-60	-95	3	-30	-62	-101	34	-88	-32	-109	-23	-97	-69	-65	-1	-98	-12	-72	-70	-151	-77	4798	7862	2301	-32740	-1177	-32713	-4110	-23960	313	-31370	-8300	-21319	-64	-31332	-7264	-20109	2259
0.710833	-25	42	89	-58	-113	-34	10	-13	-17	5	-74	-64	-96	-17	-31	-60	-98	33	-85	-35	-94	-23	-98	-67	-65	-3	-97	-12	-72	-45	-148	-75	2183	8066	2088	-32753	-1202	-32729	-4492	-24427	52	-31229	-8468	-21969	57	-31553	-7282	-20104	2090
0.711667	-28	41	88	-60	-109	-51	16	-13	-18	4	-75	-63	-95	-18	-29	-59	-102	29	-86	-32	-103	-21	-99	-67	-65	-1	-98	-11	-70	-69	-148	-74	2540	8221	1833	-32732	-1029	-32710	-4863	-24938	-300	-30997	-8733	-22585	53	-31681	-7404	-20113	1846
0.712500	-24	39	90	-42	-115	-32	16	-11	-17	4	-73	-60	-95	-14	-27	-53	-101	33	-86	-29	-102	-18	-97	-66	-80	0	-95	-10	-69	-67	-146	-76	3247	8240	1455	-32750	-937	-32726	-5211	-25475	-635	-30696	-9073	-23157	125	-31725	-7622	-20135	1505
0.713333	-28	41	90	-56	-105	-30	16	-9	-17	7	-70	-62	-92	-13	-27	-27	-99	32	-86	-30	-102	-18	-97	-66	-61	0	-95	-9	-70	-69	-145	-70	2400	8215	1051	-32732	-773	-32709	-5526	-26020	-887	-30330	-9497	-23686	242	-31691	-7926	-20191	1186
0.714167	-26	45	90	-58	-104	-34	16	-11	-19	5	-74	-64	-94	-15	-27	-57	-97	35	-84	-31	-104	-21	-98	-68	-64	-11	-100	-11	-72	-67	-145	-72	2797	8127	566	-32748	-363	-32703	-5818	-26561	-1314	-29914	-9982	-24158	250	-31593	-8314	-20268	934
0.715000	-29	40	87	-58	-113	-32	13	-12	-14	4	-74	-64	-96	-15	-27	-57	-100	33	-88	-34	-104	-22	-100	-69	-65	-1	-101	-13	-74	-70	-146	-77	3696	7959	10	-32742	-322	-32576	-6085	-27083	-1607	-29465	-10510	-24566	88	-31441	-8768	-20378	550
0.715833	-29	38	86	-62	-112	-36	11	-17	-24	1	-76	-66	-96	-18	-31	-59	-100	34	-84	-32	-105	-22	-98	-67	-65	-1	-101	-12	-73	-68	-145	-76	2149	7734	-597	-32749	-396	-32420	-6325	-27569	-1948	-28991	-11070	-24912	76	-31238	-9262	-20506	-53
0.716667	-27	38	85	-61	-111	-38	13	-15	-22	4	-73	-66	-109	-17	-28	-59	-100	33	-100	-34	-105	-21	-101	-70	-66	0	-100	-13	-74	-70	-148	-73	2687	7442	-1281	-32749	72	-32233	-6552	-28015	-2405	-28508	-11645	-25195	111	-31025	-9788	-20657	-458
0.717500	-28	39	85	-73	-111	-38	12	-23	-22	5	-77	-66	-99	-16	-30	-58	-102	33	-91	-32	-109	-23	-101	-68	-66	-3	-95	-15	-74	-69	-148	-75	1605	7091	-1971	-32726	632	-32039	-6764	-28410	-2797	-28031	-12215	-25402	95	-30788	-10324	-20824	-704
0.718333	-32	38	85	-60	-113	-34	13	-16	-17	6	-73	-60	-101	-17	-31	-62	-101	34	-86	-35	-141	-24	-103	-68	-66	0	-97	-13	-75	-70	-146	-73	1295	6689	-2711	-32635	821	-31825	-6968	-28750	-3065	-27568	-12769	-25556	116	-30542	-10850	-20992	-909
0.719167	-26	43	88	-59	-110	-32	15	-15	-18	7	-70	-67	-96	-14	-27	-57	-99	36	-83	-31	-103	-19	-100	-67	-64	1	-98	-11	-73	-68	-145	-74	1605	6230	-3453	-32476	941	-31608	-7171	-29022	-3317	-27130	-13279	-25654	37	-30302	-11362	-21162	-1057
0.720000	-25	42	89	-57	-111	-31	16	-11	-14	10	-68	-60	-92	-11	-26	-53	-99	44	-82	-35	-107	-19	-98	-67	-62	2	-96	-9	-69	-65	-143	-73	619	5738	-4198	-32297	1089	-31377	-7381	-29243	-3553	-26718	-13757	-25709	-154	-30068	-11836	-21326	-1390
0.720833	-25	64	88	-63	-108	-31	15	-14	-15	9	-69	-63	-98	-16	-30	-55	-97	36	-84	-29	-97	-17	-100	-66	-62	2	-98	-12	-79	-69	-144	-70	874	5205	-4921	-32070	1230	-31124	-7589	-29407	-3733	-26344	-14186	-25725	-306	-29856	-12260	-21464	-1792
0.721667	-25	43	91	-60	-109	-33	15	-21	-18	8	-70	-64	-95	-12	-44	-55	-98	36	-84	-31	-105	-21	-99	-66	-62	-1	-97	-12	-69	-68	-143	-69	93	4642	-5612	-31810	1448	-30840	-7814	-29519	-3870	-26005	-14560	-25705	-350	-29655	-12625	-21573	-1909
0.722500	-27	42	89	-59	-110	-32	-28	-14	-18	7	-67	-62	-97	-14	-27	-56	-98	36	-83	-31	-104	-22	-99	-68	-64	2	-97	-13	-73	-68	-142	-73	-1722	4047	-6252	-31505	1849	-30520	-8045	-29590	-3968	-25699	-14872	-25667	-328	-29479	-12933	-21648	-1977
0.723333	-28	43	87	-60	-113	-32	11	-15	-17	5	-70	-67	-97	-15	-28	-58	-102	34	-88	-35	-105	-24	-102	-70	-67	-3	-101	-13	-77	-70	-146	-74	1553	3428	-6833	-31176	1571	-30173	-8277	-29622	-3817	-25433	-15130	-25611	-323	-29318	-13166	-21684	-2050
0.724167	-28	38	81	-61	-112	-22	9	-16	-31	3	-70	-67	-99	-17	-29	-61	-105	33	-86	-34	-104	-23	-99	-69	-63	4	-100	-13	-74	-69	-144	-75	76	2800	-7334	-30808	1210	-29765	-8509	-29617	-3605	-25178	-15327	-25542	-285	-29165	-13332	-21679	-2332
0.725000	-28	41	87	-59	-112	-34	13	-11	-21	7	-67	-62	-95	1	-25	-58	-100	36	-82	-35	-104	-22	-103	-68	-62	2	-98	-13	-74	-69	-147	-73	-973	2165	-7754	-30403	1270	-29318	-8745	-29585	-3461	-24948	-15474	-25464	-345	-29025	-13438	-21607	-2772
0.725833	-25	76	89	-55	-109	-32	18	-12	-15	8	-69	-60	-97	-13	-25	-58	-99	36	-82	-29	-105	-22	-98	-65	-61	0	-95	-10	-73	-69	-144	-75	401	1522	-8082	-29976	1121	-28820	-8967	-29531	-3213	-24733	-15585	-25386	-211	-28884	-13491	-21498	-2727
0.726667	-24	44	90	-60	-107	-32	15	-10	-15	6	-67	-64	-95	-13	-25	-55	-97	40	-86	-32	-102	-21	-97	-67	-62	0	-97	-12	-73	-67	-143	-73	-1027	885	-8320	-29526	942	-28275	-9188	-29457	-2874	-24515	-15650	-25306	-87	-28743	-13480	-21340	-2405
0.727500	-25	45	89	-56	-109	-59	13	-11	-18	7	-67	-60	-94	-13	-28	-56	-98	39	-83	-30	-102	-32	-98	-66	-63	1	-97	-10	-72	-68	-146	-73	-696	252	-8462	-29059	663	-27687	-9386	-29373	-2503	-24307	-15688	-25224	-24	-28597	-13434	-21143	-2165
0.728333	-23	47	89	-56	-104	-31	16	-12	-15	7	-68	-62	-93	-13	-24	-57	-97	27	-118	-33	-102	-16	-96	-68	-61	-1	-98	-11	-70	-66	-148	-72	248	-366	-8517	-28583	313	-27059	-9563	-29273	-2055	-24089	-15707	-25139	-168	-28439	-13353	-20902	-1891
0.729167	-26	43	89	-59	-101	-33	15	-10	-16	8	-69	-62	-95	-14	-28	-57	-101	35	-86	-35	-103	-19	-97	-65	-72	-1	-100	-12	-72	-68	-149	-77	-1124	-971	-8487	-28105	153	-26401	-9713	-29165	-1707	-23862	-15714	-25050	-260	-28269	-13259	-20629	-1810
0.730000	-25	41	89	-56	-103	-32	17	-10	-18	3	-63	-63	-93	-14	-28	-56	-99	29	-85	-34	-100	-22	-97	-72	-64	0	-100	-14	-72	-70	-150	-75	-936	-1543	-8369	-27637	378	-25722	-9838	-29043	-1483	-23612	-15714	-24950	-160	-28083	-13142	-20327	-1452
0.730833	-26	38	85	-47	-110	-39	15	-12	-18	3	-73	-65	-96	-15	-32	-60	-102	30	-86	-35	-105	-24	-100	-70	-65	-14	-99	-15	-72	-68	-148	-76	-1361	-2088	-8187	-27164	767	-25032	-9924	-28909	-1229	-23344	-15714	-24834	-43	-27877	-13027	-20003	-758
0.731667	-27	41	87	-68	-109	-38	13	-13	-21	2	-79	-67	-97	-18	-32	-63	-104	32	-91	-36	-109	-26	-100	-74	-67	-7	-105	-18	-74	-73	-151	-78	-2156	-2602	-7955	-26718	843	-24340	-9981	-28764	-1017	-23065	-15681	-24703	-55	-27657	-12921	-19669	-234
0.732500	-30	39	84	-60	-111	-39	11	-16	-23	1	-76	-66	-98	-19	-32	-65	-100	29	-91	-38	-105	-22	-101	-70	-64	-1	-100	-13	-70	-70	-150	-45	-1291	-3067	-7651	-26285	863	-23651	-10000	-28598	-721	-22761	-15700	-24537	24	-27420	-12822	-19307	445
0.733333	-27	40	85	-60	-109	-36	11	-14	-16	3	-75	-68	-97	-17	-31	-61	-100	22	-86	-38	-103	-24	-101	-70	-64	-3	-101	-17	-73	-74	-150	-76	-1809	-3500	-7319	-25881	901	-22980	-9993	-28421	-500	-22449	-15703	-24356	153	-27177	-12741	-18970	1049
0.734167	-24	39	87	-60	-108	-34	16	-13	-17	8	-74	-64	-96	-18	-33	-60	-102	30	-90	-38	-104	-23	-99	-67	-67	3	-103	-14	-70	-70	-150	-76	-1348	-3887	-6967	-25510	811	-22339	-9957	-28225	-373	-22125	-15711	-24124	16	-26926	-12685	-18623	1434
0.735000	-27	38	87	-60	-108	-36	13	-38	-16	4	-69	-67	-97	-18	-33	-63	-99	34	-85	-33	-107	-22	-102	-69	-64	0	-102	-16	-74	-75	-150	-75	-1204	-4226	-6602	-25171	753	-21738	-9927	-28013	-332	-21802	-15722	-23861	148	-26677	-12650	-18278	1879
0.735833	-27	36	86	-61	-111	-38	15	-14	-17	5	-75	-66	-96	-18	-34	-62	-99	33	-88	-36	-105	-24	-101	-72	-58	-1	-101	-15	-62	-73	-150	-76	-2388	-4509	-6240	-24872	893	-21189	-9840	-27779	-620	-21487	-15730	-23555	290	-26437	-12640	-17944	2191
0.736667	-26	40	87	-62	-113	-45	12	-16	-16	4	-75	-66	-105	-21	-17	-64	-98	29	-87	-35	-109	-27	-103	-70	-65	-4	-101	-15	-73	-73	-150	-77	623	-4748	-5883	-24608	502	-20681	-9763	-27526	-999	-21178	-15746	-23203	107	-26203	-12654	-17618	2492
0.737500	-28	37	89	-55	-112	-40	9	-15	-18	5	-75	-68	-98	-18	-35	-61	-100	30	-91	-40	-108	-27	-111	-69	-63	-3	-104	-15	-74	-75	-149	-77	1962	-4937	-5547	-24383	-171	-20233	-9692	-27261	-1325	-20892	-15753	-22803	271	-25991	-12685	-17301	2709
0.738333	-26	39	87	-63	-110	-36	9	-15	-19	8	-79	-67	-97	-18	-35	-62	-101	29	-87	-38	-107	-25	-102	-73	-64	-5	-101	-15	-72	-72	-148	-77	530	-5070	-5229	-24192	-174	-19842	-9624	-26974	-1926	-20630	-15747	-22360	464	-25799	-12736	-17004	2638
0.739167	-26	39	88	-60	-108	-43	10	-17	-17	7	-73	-64	-97	-17	-32	-62	-98	30	-84	-33	-102	-19	-104	-73	-62	0	-98	-13	-72	-70	-146	-74	3139	-5155	-4940	-24044	-568	-19515	-9580	-26676	-2497	-20400	-15746	-21873	403	-25632	-12805	-16707	2543
0.740000	-24	39	87	-61	-110	-34	13	-15	-28	5	-75	-67	-97	-18	-30	-63	-101	28	-91	-35	-105	-24	-102	-72	-66	-3	-101	-16	-72	-74	-149	-81	2447	-5198	-4663	-23937	-851	-19248	-9554	-26367	-2944	-20213	-15731	-21345	126	-25489	-12888	-16421	2318
0.740833	-28	35	87	-64	-112	-38	9	-21	-22	2	-76	-68	-96	-17	-30	-64	-104	28	-88	-35	-105	-24	-100	-74	-66	-1	-105	-16	-70	-72	-147	-77	2922	-5198	-4448	-23864	-891	-19041	-9554	-26045	-3334	-20060	-15717	-20775	4	-25365	-12961	-16140	1997
0.741667	-27	40	85	-53	-107	-33	11	-19	-21	3	-74	-65	-97	2	-31	-64	-99	33	-87	-33	-103	-23	-99	-68	-64	-1	-102	-13	-74	-53	-148	-79	4455	-5185	-4245	-23825	-1063	-18891	-9591	-25716	-3555	-19952	-15695	-20176	158	-25266	-13071	-15870	1647
0.742500	-28	41	88	-58	-104	-32	10	-16	-19	5	-73	-63	-96	-16	-30	-64	-99	34	-86	-48	-108	-24	-103	-70	-63	-1	-99	-12	-75	-70	-149	-94	4011	-5086	-4058	-23818	-1724	-18794	-9664	-25372	-3841	-19885	-15669	-19547	132	-25180	-13164	-15602	1077
0.743333	-28	39	85	-60	-113	-33	10	-14	-22	6	-70	-64	-97	-17	-30	-63	-101	29	-87	-34	-105	-21	-100	-70	-64	-1	-99	-15	-73	-69	-148	-77	3753	-4992	-3901	-23843	-1754	-18747	-9776	-25028	-4373	-19863	-15639	-18898	-51	-25102	-13287	-15357	620
0.744167	-30	39	88	-61	-109	-32	12	-15	-19	5	-73	-64	-96	-16	-30	-63	-98	35	-85	-36	-105	-22	-99	-72	-62	2	-101	-13	-72	-69	-130	-75	3847	-4867	-3746	-23894	-1440	-18745	-9929	-24678	-4748	-19875	-15618	-18234	-34	-25036	-13403	-15079	374
0.745000	-28	39	86	-58	-109	-32	12	-15	-15	5	-70	-62	-96	-15	-19	-60	-102	34	-84	-32	-105	-22	-99	-68	-62	0	-98	-13	-72	-69	-141	-77	1648	-4734	-3604	-23974	-1444	-18785	-10108	-24336	-4942	-19923	-15595	-17554	-80	-24961	-13522	-14820	-29
0.745833	-26	43	91	-58	-109	-29	16	-10	-16	7	-72	-65	-93	-12	-27	-59	-98	28	-85	-30	-104	-17	-96	-67	-64	0	-100	-10	-70	-66	-144	-75	1675	-4592	-3459	-24066	-1539	-18860	-10322	-23963	-5059	-20023	-15576	-16866	-181	-24881	-13642	-14568	-270
0.746667	-24	44	90	-56	-105	-28	17	-10	-16	10	-68	-62	-93	-11	-23	-58	-96	35	-84	-31	-102	-18	-98	-66	-60	2	-95	-10	-70	-65	-143	-72	-21	-4442	-3320	-24185	-1521	-18968	-10559	-23591	-5222	-20114	-15565	-16178	-342	-24790	-13762	-14316	-479
0.747500	-24	43	89	-65	-110	-30	15	-9	-15	8	-69	-62	-96	-13	-27	-59	-98	35	-83	-31	-104	-21	-99	-66	-60	0	-96	-13	-66	-66	-145	-73	-1426	-4300	-3178	-24317	-1461	-19100	-10816	-23212	-5393	-20242	-15562	-15500	-419	-24685	-13882	-14072	-756
0.748333	-24	43	89	-58	-107	-29	15	-10	-19	6	-72	-62	-96	-11	-26	-59	-96	33	-86	-34	-104	-22	-98	-69	-62	-4	-97	-14	-72	-70	-145	-75	-2885	-4164	-3026	-24465	-1241	-19267	-11080	-22823	-5627	-20386	-15563	-14829	-327	-24574	-14000	-13839	-1012
0.749167	-27	32	86	-59	-111	-33	8	-17	-19	5	-73	-67	-101	-18	-33	-61	-99	35	-86	-35	-107	-24	-99	-68	-64	-3	-99	-11	-74	-73	-148	-74	-6646	-4044	-2868	-24623	-614	-19436	-11338	-22413	-5935	-20538	-15564	-14169	-303	-24447	-14108	-13613	-1282
0.750000	-29	39	86	-60	-109	-34	11	-13	-17	4	-72	-65	-100	-18	-26	-61	-109	34	-88	-34	-108	-25	-102	-70	-65	-5	-101	-13	-73	-69	-145	-75	-6696	-3938	-2701	-24778	-130	-19626	-11590	-21986	-6280	-20694	-15564	-13517	-374	-24302	-14206	-13393	-1608
0.750833	-32	40	86	-57	-110	-33	11	-13	-18	7	-74	-64	-98	-19	-32	-62	-101	34	-87	-33	-104	-22	-101	-68	-64	-5	-102	-12	-76	-73	-148	-76	-4910	-3848	-2526	-24954	-368	-19825	-11803	-21530	-6494	-20846	-15552	-12881	-378	-24156	-14283	-13188	-2166
0.751667	-28	45	85	-58	-137	-38	11	-14	-18	4	-75	-66	-98	-19	-30	-63	-101	32	-85	-33	-108	-24	-101	-72	-65	-4	-100	1	-69	-68	-146	-75	-9817	-3778	-2353	-25126	121	-20034	-11993	-21051	-6726	-20990	-15531	-12261	-391	-24013	-14338	-12996	-2899
0.752500	-24	42	86	-57	-107	-33	12	-13	-16	4	-74	-63	-98	-18	-31	-62	-98	30	-87	-33	-105	-23	-99	-68	-65	-4	-97	-11	-70	-68	-145	-76	-7179	-3731	-2180	-25282	541	-20240	-12138	-20538	-6673	-21126	-15485	-11658	-497	-23876	-14371	-12816	-3571
0.753333	-26	38	88	-56	-107	-33	13	-15	-8	2	-75	-62	-95	-15	-30	-57	-102	2	-87	-33	-104	-22	-100	-69	-65	-5	-102	-10	-74	-68	-145	-73	-8472	-3714	-2016	-25443	1070	-20450	-12217	-20001	-6464	-21247	-15419	-11078	-607	-23750	-14364	-12644	-4580
0.754167	-27	40	87	-56	-84	-31	15	-13	-18	6	-76	-63	-98	-17	-30	-62	-101	33	-87	-33	-105	-24	-88	-72	-62	-1	-98	-12	-74	-69	-146	-60	-8652	-3715	-1853	-25590	1467	-20654	-12264	-19436	-6149	-21349	-15320	-10514	-677	-23643	-14329	-12486	-5599
0.755000	-24	42	87	-57	-110	-39	19	-13	-18	3	-76	-64	-97	-17	-30	-60	-102	34	-86	-33	-107	-24	-100	-67	-65	-3	-102	-13	-74	-70	-146	-73	-6420	-3738	-1714	-25746	1733	-20848	-12241	-18847	-5727	-21436	-15192	-9968	-851	-23560	-14251	-12334	-6326
0.755833	-30	39	82	-57	-110	-36	12	-15	-19	4	-78	-65	-99	-16	-34	-61	-102	32	-88	-36	-104	-25	-101	-68	-59	-3	-103	-14	-72	-72	-148	-76	-5592	-3788	-1597	-25844	1467	-21025	-12155	-18238	-5244	-21510	-15023	-9442	-1224	-23500	-14130	-12186	-6977
0.756667	-26	38	77	-61	-110	-38	10	-19	-23	0	-75	-66	-98	-21	-34	-64	-104	32	-91	-39	-105	-27	-104	-74	-68	-6	-108	-14	-74	-73	-150	-81	-5506	-3856	-1473	-25947	1487	-21189	-12011	-17610	-4983	-21542	-14822	-8940	-1521	-23471	-13972	-12043	-7303
0.757500	-31	34	77	-64	-117	-40	5	-18	-23	0	-79	-69	-100	-22	-34	-65	-104	30	-90	-39	-108	-29	-104	-73	-67	-6	-103	-14	-74	-72	-150	-78	-3114	-3943	-1425	-26029	1998	-21323	-11799	-16968	-4656	-21554	-14578	-8449	-1431	-23464	-13757	-11892	-7146
0.758333	-27	38	84	-63	-111	-38	10	-18	-22	3	-70	-69	-99	-19	-33	-62	-100	43	-87	-38	-108	-26	-103	-70	-67	-4	-104	-16	-76	-70	-150	-76	-3038	-4046	-1385	-26083	2121	-21434	-11535	-16329	-4178	-21553	-14303	-7990	-1041	-23484	-13515	-11730	-6954
0.759167	-28	39	82	-56	-109	-34	15	-17	-16	4	-74	-62	-96	-14	-29	-60	-101	34	-85	-31	-104	-24	-97	-67	-62	0	-99	-13	-68	-67	-145	-75	-268	-4160	-1365	-26112	1871	-21509	-11227	-15694	-3598	-21522	-13997	-7554	-932	-23524	-13227	-11557	-6478
0.760000	-23	42	89	-56	-108	-33	13	-13	-16	7	-72	-64	-96	-16	-28	-57	-99	36	-82	-30	-103	-23	-100	-69	-62	0	-100	-13	-70	-68	-146	-73	1062	-4286	-1377	-26120	1920	-21556	-10889	-15078	-3351	-21475	-13677	-7148	-845	-23593	-12915	-11371	-5735
0.760833	-24	40	87	-58	-109	-33	15	-12	-16	7	-74	-63	-94	-13	-27	-58	-97	37	-87	-34	-107	-23	-99	-67	-63	-3	-100	-14	-73	-68	-148	-74	2321	-4423	-1419	-26104	1815	-21571	-10530	-14503	-3228	-21414	-13338	-6778	-563	-23672	-12581	-11173	-4738
0.761667	-26	41	87	-59	-104	-33	13	-12	-19	9	-72	-63	-98	-15	-27	-59	-97	37	-84	-32	-103	-21	-99	-70	-61	0	-99	-15	-77	-69	-148	-72	4316	-4557	-1477	-26069	1577	-21556	-10162	-13937	-3047	-21332	-12998	-6442	-420	-23770	-12240	-10954	-3518
0.762500	-26	42	86	-58	-109	-35	12	-14	-18	8	-69	-59	-96	-14	-25	-58	-100	36	-82	-32	-105	-24	-100	-68	-63	1	-97	-12	-72	-69	-148	-73	3831	-4690	-1558	-26012	1591	-21493	-9800	-13427	-3006	-21240	-12669	-6154	-338	-23865	-11901	-10720	-2434
0.763333	-19	44	88	-58	-109	-32	15	-14	-13	5	-68	-60	-96	-12	-27	-55	-97	36	-84	-31	-103	-21	-99	-68	-63	1	-99	-16	-73	-72	-150	-75	4770	-4822	-1638	-25942	1490	-21406	-9460	-12973	-3043	-21141	-12358	-5905	-361	-23972	-11578	-10472	-1215
0.764167	-24	41	86	-58	-111	-36	11	-16	-15	7	-68	-62	-95	-15	-28	-60	-98	38	-84	-33	-105	-24	-100	-69	-64	1	-101	-17	-70	-72	-148	-75	9977	-4942	-1734	-25862	740	-21295	-9161	-12580	-2759	-21032	-12081	-5728	-325	-24067	-11276	-10203	5
0.765000	-27	41	85	-62	-111	-33	11	-14	-21	12	-73	-65	-98	-16	-30	-60	-102	35	-86	-35	-105	-25	-102	-70	-64	-3	-101	-21	-77	-72	-155	-77	6384	-5055	-1833	-25766	826	-21176	-8912	-12253	-2445	-20927	-11837	-5559	-185	-24168	-11009	-9932	926
0.765833	-28	40	84	-62	-113	-39	9	-21	-24	2	-74	-62	-97	-17	-30	-58	-103	51	-85	-32	-104	-24	-98	-70	-79	-1	-99	-15	-73	-68	-151	-75	8689	-5140	-1915	-25665	865	-20995	-8714	-11984	-2072	-20812	-11633	-5458	35	-24252	-10780	-9652	1950
0.766667	-24	35	88	-58	-108	-31	13	-16	-1	5	-70	-62	-99	-15	-31	-63	-96	36	-83	-30	-102	-22	-99	-70	-63	0	-99	-14	-73	-72	-150	-76	8842	-5214	-1991	-25559	739	-20816	-8585	-11789	-1722	-20705	-11485	-5414	-24	-24328	-10603	-9375	2709
0.767500	-23	45	88	-58	-107	-30	15	-15	-14	7	-69	-62	-92	-14	-27	-56	-96	36	-85	-32	-101	-19	-98	-69	-63	0	-97	-15	-63	-69	-147	-74	7564	-5254	-2046	-25459	524	-20633	-8519	-11657	-1213	-20603	-11384	-5419	17	-24391	-10476	-9108	3294
0.768333	-25	44	89	-58	-105	-26	16	-12	-13	5	-67	-61	-95	-14	-26	-56	-86	36	-84	-29	-101	-17	-98	-67	-65	0	-99	-12	-70	-66	-146	-75	7974	-5277	-2090	-25356	636	-20442	-8530	-11590	-517	-20504	-11338	-5467	145	-24451	-10404	-8864	3927
0.769167	-27	39	87	-58	-108	-32	13	-15	-18	4	-70	-62	-97	-16	-28	-59	-100	20	-86	-31	-107	-22	-99	-70	-67	-5	-100	-19	-73	-69	-149	-76	7840	-5267	-2115	-25264	348	-20255	-8606	-11598	325	-20416	-11340	-5563	73	-24502	-10387	-8648	4444
0.770000	-27	42	85	-59	-114	-32	15	-19	-19	5	-73	-62	-104	-14	-30	-61	-101	30	-86	-31	-104	-24	-101	-70	-64	-1	-102	-16	-74	-70	-139	-73	5651	-5234	-2124	-25175	164	-20072	-8736	-11657	879	-20329	-11381	-5698	295	-24538	-10408	-8467	4636
0.770833	-26	43	88	-58	-111	-32	15	-14	-22	4	-75	-63	-95	-14	-27	-96	-99	34	-86	-35	-102	-22	-100	-77	-61	-3	-103	-15	-73	-73	-148	-75	6355	-5165	-2112	-25092	536	-19892	-8918	-11756	1369	-20247	-11460	-5862	576	-24565	-10468	-8326	4948
0.771667	-27	38	84	-62	-109	-32	15	-19	-19	5	-72	-63	-98	-15	-27	-60	-101	32	-87	-35	-103	-24	-99	-73	-63	0	-99	-3	-73	-69	-147	-75	4003	-5068	-2113	-25012	979	-19726	-9143	-11898	1856	-20166	-11562	-6047	597	-24581	-10560	-8240	5127
0.772500	-24	33	88	-61	-108	-34	13	-15	-17	5	-75	-64	-96	-14	-38	-60	-99	34	-86	-33	-105	-24	-99	-69	-63	0	-101	-16	-72	-72	-146	-73	3543	-4941	-2055	-24933	1136	-19575	-9388	-12074	2251	-20086	-11682	-6259	586	-24590	-10661	-8205	5345
0.773333	-25	41	86	-63	-108	-35	23	-14	-18	4	-75	-64	-98	-43	-34	-61	-100	30	-90	-39	-107	-26	-103	-73	-64	-3	-102	-17	-73	-72	-146	-72	3066	-4794	-2022	-24859	1155	-19440	-9644	-12278	2813	-20005	-11807	-6473	604	-24587	-10772	-8228	5738
0.774167	-27	36	85	-67	-110	-36	10	-17	-24	1	-77	-68	-98	-17	-31	-63	-102	33	-88	-31	-105	-24	-101	-73	-67	0	-101	-16	-73	-68	-145	-79	1505	-4616	-1988	-24770	1020	-19310	-9896	-12499	3387	-19914	-11916	-6698	539	-24565	-10878	-8310	5716
0.775000	-26	41	86	-62	-110	-35	11	-16	-16	4	-74	-62	-96	-16	-32	-60	-96	32	-87	-35	-107	-25	-102	-72	-63	-1	-105	-15	-74	-76	-147	-77	1496	-4418	-1964	-24670	928	-19199	-10127	-12722	3907	-19806	-12009	-6928	372	-24526	-10963	-8444	5360
0.775833	-28	39	89	-61	-111	-35	11	-13	-17	5	-75	-50	-96	-19	-33	-62	-97	32	-88	-34	-104	-25	-104	-72	-64	-3	-102	-15	-76	-73	-148	-77	-699	-4208	-1956	-24559	1066	-19097	-10326	-12940	4135	-19679	-12070	-7156	467	-24466	-11015	-8633	5069
0.776667	-28	38	93	-64	-109	-34	13	-16	-19	3	-73	-66	-95	-17	-29	-64	-98	30	-86	-36	-107	-25	-102	-75	-63	-3	-102	-17	-73	-73	-149	-77	-2668	-3983	-1975	-24417	1300	-18996	-10481	-13155	4128	-19532	-12093	-7377	864	-24381	-11053	-8859	4935
0.777500	-28	51	86	-62	-110	-38	11	-17	-17	2	-77	-68	-97	-19	-34	-64	-97	33	-90	-35	-107	-25	-102	-70	-65	-10	-113	-16	-74	-72	-149	-79	2043	-3751	-2016	-24240	694	-18910	-10584	-13350	4564	-19353	-12072	-7592	1005	-24264	-11042	-9127	4912
0.778333	-27	39	87	-31	-109	-36	9	-17	-18	1	-73	-65	-94	-17	-32	-62	-98	29	-86	-38	-104	-25	-102	-72	-69	-3	-101	-15	-69	-69	-145	-78	-2049	-3513	-2091	-24026	538	-18817	-10623	-13522	5087	-19141	-12000	-7812	1011	-24103	-10987	-9419	4508
0.779167	-32	41	88	-59	-107	-32	13	-15	-15	3	-72	-64	-94	-17	-30	-62	-97	33	-92	-32	-103	-21	-100	-67	-63	0	-99	-5	-70	-68	-145	-76	-1741	-3273	-2200	-23768	543	-18721	-10599	-13658	5387	-18891	-11873	-8024	942	-23903	-10891	-9725	3826
0.780000	-24	40	91	-58	-108	-45	11	-16	-16	4	-73	-62	-118	-15	-30	-61	-96	36	-82	-30	-102	-22	-100	-70	-62	-1	-100	-13	-73	-67	-144	-75	-1103	-3046	-2363	-23474	467	-18614	-10519	-13770	5585	-18608	-11701	-8241	964	-23656	-10752	-10036	3073
0.780833	-25	41	87	-59	-107	-32	13	-14	-18	4	-73	-66	-95	-19	-31	-64	-99	30	-85	-30	-103	-19	-97	-70	-62	-3	-100	-15	-72	-69	-146	-77	-4173	-2830	-2529	-23100	519	-18499	-10379	-13837	5788	-18273	-11483	-8465	1028	-23352	-10572	-10335	2484
0.781667	-24	39	88	-57	-103	-36	12	-17	-15	1	-74	-66	-99	-17	-30	-62	-101	29	-88	-35	-108	-23	-102	-74	-67	-3	-102	-17	-82	-70	-146	-77	-3484	-2627	-2746	-22677	574	-18359	-10187	-13866	5821	-17905	-11229	-8695	1033	-22992	-10360	-10622	1915
0.782500	-30	37	85	-62	-111	-39	8	-19	-19	0	-75	-67	-84	-21	-31	-64	-100	30	-88	-34	-104	-28	-100	-68	-64	-1	-101	-15	-73	-68	-146	-77	-3071	-2442	-2983	-22191	306	-18196	-9949	-13844	6245	-17473	-10944	-8930	962	-22572	-10111	-10872	1298
0.783333	-28	40	86	-59	-110	-35	4	-15	-19	0	-75	-65	-104	-17	-31	-64	-82	33	-86	-33	-109	-26	-102	-73	-67	-3	-103	-14	-74	-69	-146	-78	-6135	-2274	-3237	-21649	93	-18003	-9677	-13776	6537	-17023	-10634	-9185	874	-22091	-9838	-11086	563
0.784167	-28	41	82	-86	-111	-36	9	-13	-18	4	-72	-64	-99	-19	-29	-64	-102	41	-88	-35	-104	-19	-99	-69	-67	-3	-100	-28	-76	-68	-147	-76	-5757	-2129	-3504	-21050	298	-17779	-9380	-13662	6646	-16515	-10336	-9448	837	-21541	-9548	-11257	-135
0.785000	-26	42	85	-61	-102	-36	15	-14	-19	0	-74	-64	-97	-16	-29	-62	-99	30	-84	-34	-107	-21	-100	-66	-65	-5	-102	-13	-72	-65	-146	-69	-7861	-2008	-3769	-20389	530	-17517	-9080	-13500	6811	-15980	-10030	-9733	515	-20929	-9242	-11378	-593
0.785833	-25	42	86	-57	-108	-31	15	-13	-16	6	-59	-61	-94	-15	-30	-60	-99	26	-86	-34	-104	-23	-98	-66	-63	1	-100	-12	-73	-67	-147	-75	-9178	-1907	-4023	-19693	469	-17223	-8778	-13288	6994	-15405	-9735	-10030	-233	-20263	-8931	-11438	-990
0.786667	-25	43	88	-56	-109	-31	15	3	-15	4	-61	-64	-93	-14	-29	-58	-98	36	-84	-36	-102	-19	-97	-67	-65	0	-88	-12	-65	-66	-145	-74	-8226	-1826	-4256	-18958	457	-16893	-8491	-13023	7341	-14806	-9469	-10338	-379	-19546	-8619	-11449	-1301
0.787500	-23	39	87	-59	-107	-33	16	-11	-16	7	-69	-63	-95	-14	-27	-57	-98	58	-85	-32	-103	-21	-95	-66	-61	3	-93	-11	-72	-62	-143	-73	-9486	-1768	-4455	-18198	561	-16516	-8226	-12719	7726	-14182	-9245	-10645	-77	-18786	-8314	-11410	-1513
0.788333	-24	49	87	-51	-107	-56	16	-11	-13	10	-68	-61	-95	7	-26	-56	-96	36	-85	-30	-103	-19	-99	-64	-59	2	-97	-12	-73	-69	-143	-72	-8667	-1722	-4610	-17433	512	-16110	-7991	-12374	8033	-13555	-9044	-10956	137	-17996	-8013	-11321	-1977
0.789167	-26	43	85	-56	-112	-32	13	-12	-16	6	-72	-64	-96	-16	-30	-73	-99	33	-87	-35	-104	-25	-109	-69	-65	0	-98	-12	-75	-68	-147	-76	-9595	-1696	-4712	-16679	635	-15677	-7797	-11993	8271	-12922	-8897	-11257	516	-17175	-7724	-11195	-2315
0.790000	-27	41	85	-67	-111	-34	10	-16	-24	5	-75	-66	-101	-21	-32	-62	-104	30	-88	-38	-107	-26	-102	-73	-66	-5	-103	-15	-77	-111	-153	-78	-11676	-1671	-4751	-15957	1081	-15205	-7642	-11575	8223	-12297	-8798	-11540	830	-16343	-7454	-11035	-2286
0.790833	-27	39	84	-62	-115	-40	7	-16	-22	-14	-80	-66	-95	-17	-31	-90	-102	32	-90	-35	-107	-19	-104	-69	-63	-1	-100	-13	-75	-69	-147	-77	-6155	-1651	-4710	-15270	726	-14707	-7523	-11127	8257	-11685	-8739	-11787	767	-15507	-7189	-10844	-1664
0.791667	-26	25	88	-59	-108	-36	11	-17	-21	5	-72	-63	-99	-19	-32	-59	-102	34	-86	-34	-107	-23	-100	-70	-67	1	-97	-14	-72	-70	-148	-78	-6575	-1636	-4599	-14645	450	-14191	-7441	-10655	8317	-11084	-8719	-11998	721	-14681	-6947	-10642	-631
0.792500	-28	43	89	-58	-109	-35	13	-15	-19	5	-70	-64	-97	-13	-29	-61	-100	33	-84	-33	-108	-25	-102	-69	-72	0	-97	-11	-76	-70	-146	-74	-7573	-1593	-4407	-14084	619	-13658	-7397	-10158	8262	-10512	-8731	-12159	834	-13875	-6716	-10424	236
0.793333	-27	44	87	-55	-101	-35	16	10	-16	6	-72	-63	-95	-17	-30	-59	-100	35	-85	-32	-103	-24	-102	-67	-61	2	-96	-10	-74	-69	-149	-70	-2097	-1549	-4140	-13621	627	-13109	-7381	-9651	8182	-9955	-8770	-12267	816	-13099	-6506	-10210	977
0.794167	-24	44	90	-56	-109	-33	15	-13	-17	5	-69	-64	-94	-16	-29	-58	-100	34	-75	-35	-102	-42	-99	-69	-79	-4	-97	-11	-69	-67	-146	-74	-3363	-1496	-3807	-13256	748	-12562	-7386	-9138	8025	-9469	-8826	-12304	779	-12364	-6307	-9998	2316
0.795000	-24	42	89	-59	-109	-34	15	-13	-18	6	-70	-65	-96	-17	-30	-60	-100	34	-86	-32	-103	-21	-97	-68	-64	0	-99	-11	-70	-68	-147	-72	-418	-1419	-3415	-12999	912	-12015	-7407	-8627	7745	-9027	-8889	-12278	984	-11675	-6127	-9804	3679
0.795833	-28	43	89	-57	-112	-33	16	-14	-19	7	-73	-60	-96	-15	-29	-59	-102	33	-86	-34	-110	-23	-99	-69	-66	0	-99	-14	-70	-70	-147	-72	3575	-1319	-2964	-12858	886	-11474	-7430	-8129	7662	-8618	-8944	-12175	1130	-11045	-5959	-9622	4006
0.796667	-26	40	89	-55	-105	-34	15	-13	-27	4	-72	-63	-95	-13	-29	-60	-100	33	-85	-32	-101	-23	-99	-72	-62	-1	-97	-14	-69	-70	-146	-75	3351	-1201	-2482	-12819	538	-10947	-7451	-7644	7494	-8248	-8975	-11995	1144	-10479	-5808	-9457	4223
0.797500	-25	40	87	-61	-109	-38	11	-15	-18	2	-74	-66	-96	-18	-31	-63	-98	34	-88	-35	-104	-25	-115	-70	-65	-3	-100	-16	-74	-72	-148	-73	5741	-1060	-1976	-12912	690	-10435	-7456	-7186	7073	-7926	-8985	-11741	1025	-9973	-5668	-9311	4517
0.798333	-28	55	84	-59	-111	-36	11	-13	-19	2	-74	-65	-98	-16	-31	-62	-104	28	-92	-35	-107	-27	-102	-72	-68	-5	-102	-15	-76	-73	-150	-76	7073	-902	-1467	-13104	1019	-9943	-7437	-6760	6710	-7651	-8944	-11416	742	-9540	-5542	-9186	4839
0.799167	-29	36	86	-60	-112	-36	12	-16	-24	3	-75	-66	-97	-15	-30	-64	-98	34	-90	-34	-104	-24	-100	-69	-66	-1	-97	-13	-73	-69	-149	-72	7185	-705	-963	-13383	807	-9471	-7385	-6366	6405	-7401	-8859	-11022	443	-9165	-5424	-9067	5204
0.800000	-25	39	88	-61	-109	-36	16	-13	-16	6	-73	-63	-97	-13	-30	-56	-97	33	-87	-34	-104	-22	-100	-66	-62	-4	-97	-14	-69	-73	-145	-72	9929	-477	-498	-13748	537	-9033	-7301	-6022	6102	-7205	-8721	-10573	208	-8860	-5323	-8965	5355
0.800833	-26	42	87	-57	-107	-34	15	-11	-14	4	-69	-64	-94	-15	-30	-57	-100	33	-87	-33	-104	-19	-100	-67	-64	0	-98	-13	-73	-73	-144	-73	9221	-276	-76	-14175	359	-8623	-7172	-5728	5790	-7031	-8519	-10075	61	-8609	-5236	-8877	5312
0.801667	-27	39	90	-60	-108	-34	3	-11	-16	7	-68	-62	-94	-14	-29	-60	-98	35	-84	-34	-105	-22	-101	-66	-62	0	-97	-12	-70	-70	-154	-73	10154	-41	284	-14649	28	-8249	-6998	-5472	5574	-6886	-8273	-9540	141	-8414	-5151	-8791	5089
0.802500	-27	40	88	-58	-105	-35	13	-13	-17	4	-72	-63	-98	-16	-31	-59	-99	33	-85	-32	-104	-19	-103	-69	-66	0	-98	-13	-75	-72	-148	-72	9982	208	570	-15143	-273	-7905	-6775	-5278	5399	-6746	-7971	-8985	207	-8268	-5081	-8720	4807
0.803333	-26	40	87	-59	-108	-35	11	-11	-16	4	-70	-47	-93	-18	-31	-57	-97	33	-86	-33	-105	-21	-101	-67	-64	-3	-100	-11	-70	-68	-145	-73	6539	468	776	-15643	-331	-7594	-6500	-5153	5058	-6659	-7610	-8418	187	-8157	-5012	-8651	4472
0.804167	-26	39	88	-59	-113	-34	11	-13	-14	7	-70	-62	-97	-18	-31	-60	-97	29	-84	-31	-108	-22	-99	-65	-61	17	-97	-13	-72	-70	-147	-76	9699	727	894	-16122	-996	-7321	-6177	-5042	4889	-6566	-7210	-7855	285	-8078	-4949	-8579	4141
0.805000	-25	34	90	-61	-110	-34	11	-15	-17	6	-69	-65	-95	-16	-29	-58	-101	35	-85	-31	-105	-21	-99	-60	-64	-3	-101	-10	-72	-63	-145	-74	9928	984	915	-16556	-1984	-7085	-5809	-5000	4947	-6483	-6772	-7307	74	-8023	-4886	-8509	3640
0.805833	-25	40	90	-63	-107	-30	13	-11	-17	4	-70	-63	-118	-17	-32	-59	-100	33	-85	-31	-103	-19	-98	-66	-63	-4	-100	-11	-73	-68	-146	-74	4348	1242	845	-16931	-2072	-6887	-5395	-5003	4894	-6400	-6294	-6783	-349	-7983	-4823	-8448	2846
0.806667	3	40	93	-60	-107	-32	9	-17	-17	6	-72	-63	-95	-17	-30	-60	-100	33	-84	-33	-103	-24	-101	-70	-66	-5	-100	-12	-75	-70	-148	-76	7750	1490	679	-17229	-2387	-6718	-4944	-5044	4812	-6328	-5829	-6300	-484	-7951	-4755	-8389	2045
0.807500	-28	39	86	-61	-109	-33	11	-18	-18	5	-68	-64	-94	-14	-29	-64	-102	30	-83	-32	-102	-22	-99	-68	-61	0	-97	-9	-69	-67	-143	-74	3310	1728	437	-17425	-2674	-6578	-4457	-5115	4821	-6236	-5336	-5855	-634	-7915	-4679	-8334	1362
0.808333	-23	39	88	-63	-109	-32	30	-13	-16	6	-67	-60	-95	-14	-28	-56	-99	33	-85	-29	-102	-19	-101	-64	-63	-3	-98	-14	-74	-67	-145	-73	1565	1954	112	-17524	-2904	-6476	-3948	-5212	4798	-6167	-4858	-5468	-902	-7877	-4593	-8291	899
0.809167	-28	39	89	-59	-107	-33	13	-12	-18	6	-72	-60	-98	-12	-28	-60	-103	34	-86	-31	-104	-21	-97	-68	-64	-3	-99	-12	-74	-68	-145	-76	2226	2160	-276	-17513	-3055	-6395	-3419	-5322	4812	-6080	-4391	-5116	-1128	-7830	-4495	-8266	380
0.810000	-27	38	90	-61	-108	-34	13	-10	-19	5	-73	-65	-96	-17	-27	-61	-102	34	-84	-31	-102	-26	-100	-69	-63	-1	-101	-14	-72	-75	-150	-74	-1068	2353	-714	-17382	-3468	-6339	-2871	-5437	4708	-5991	-3949	-4847	-1205	-7767	-4381	-8250	-371
0.810833	-27	42	88	-61	-111	-34	1	-15	-17	5	-70	-65	-96	-15	-36	-57	-102	35	-86	-34	-105	-21	-100	-68	-63	0	-101	-11	-72	-67	-146	-81	-2489	2513	-1195	-17135	-3562	-6300	-2317	-5552	4243	-5912	-3523	-4615	-1184	-7691	-4251	-8246	-778
0.811667	-26	42	91	-57	-107	-31	13	-12	-17	5	-72	-64	-93	-12	-26	-60	-97	34	-81	-31	-100	-21	-98	-66	-62	0	-116	-12	-70	-68	-147	-74	-3306	2670	-1694	-16771	-3305	-6275	-1762	-5653	3892	-5806	-3119	-4433	-1261	-7599	-4103	-8265	-866
0.812500	-24	43	89	-58	-107	-31	12	9	-14	3	-68	-63	-94	-15	-28	-21	-98	35	-83	-34	-107	-23	-96	-67	-63	2	-97	-10	-73	-68	-147	-75	-6740	2792	-2214	-16321	-3243	-6256	-1209	-5731	3590	-5707	-2756	-4297	-1422	-7493	-3932	-8305	-982
0.813333	-25	45	93	-59	-105	-30	16	-9	-15	8	-69	-65	-95	-12	-26	-58	-96	40	-83	-28	-102	-19	-97	-67	-59	2	-97	-8	-74	-69	-146	-72	-5417	2888	-2739	-15730	-3349	-6247	-677	-5784	3260	-5616	-2454	-4202	-1356	-7378	-3743	-8371	-1183
0.814167	-25	45	88	-60	-112	-32	16	-13	-15	7	-72	-63	-96	-12	-53	-60	-98	36	-85	-32	-105	-22	-100	-67	-64	0	-97	-10	-72	-68	-149	-74	-7251	2964	-3257	-15052	-3119	-6239	-158	-5802	2864	-5525	-2161	-4142	-1292	-7251	-3528	-8457	-1379
0.815000	-26	43	89	-57	-112	-34	13	-14	-18	5	-73	-65	-98	-14	-31	-60	-100	39	-88	-34	-104	-21	-101	-72	-66	0	-102	-14	-74	-74	-149	-78	-7542	3008	-3769	-14303	-2886	-6224	339	-5776	2407	-5441	-1910	-4113	-1413	-7124	-3300	-8573	-1545
0.815833	-26	41	84	-61	-113	-44	9	-19	-19	1	-76	-66	-96	-13	-27	-61	-104	33	-86	-32	-104	-24	-99	-69	-63	-1	-101	-11	-74	-77	-147	-77	-6200	3037	-4256	-13476	-2647	-6198	808	-5716	2088	-5351	-1670	-4104	-1239	-6986	-3044	-8703	-1605
0.816667	-29	42	87	-59	-112	-35	12	-16	-16	4	-74	-66	-97	-15	-30	-90	-100	36	-107	-29	-105	-23	-102	-70	-78	0	-100	-12	-76	-73	-148	-80	-8461	3042	-4730	-12592	-2196	-6162	1256	-5601	1597	-5272	-1456	-4112	-974	-6857	-2773	-8853	-1527
0.817500	-27	41	86	-61	-112	-36	11	-13	-19	5	-74	-64	-99	-16	-16	-60	-100	35	-87	-34	-108	-22	-103	-74	-66	-3	-99	-12	-75	-70	-144	-79	-6917	3032	-5179	-11655	-2006	-6108	1665	-5443	852	-5196	-1249	-4129	-1079	-6733	-2484	-9026	-1390
0.818333	-28	43	85	-62	-110	-36	10	-17	-18	3	-74	-64	-99	-16	-28	-61	-104	34	-82	-33	-104	-23	-102	-68	-64	-3	-98	-12	-69	-73	-147	-77	-1669	3006	-5610	-10673	-2381	-6040	2052	-5235	-3	-5124	-1048	-4160	-1268	-6614	-2177	-9218	-1251
0.819167	-25	43	86	-56	-109	-38	-3	-16	-17	6	-72	-65	-105	-13	-7	-58	-101	37	-82	-29	-104	-23	-99	-68	-66	1	-97	-11	-70	-67	-144	-75	-5726	2977	-6027	-9662	-2100	-5949	2403	-4991	-1033	-5059	-850	-4198	-1251	-6504	-1851	-9416	-1268
0.820000	-55	43	87	-58	-110	-33	15	-15	-15	8	-74	-64	-95	-13	-27	-57	-101	36	-87	-31	-104	-19	-98	-67	-62	1	-98	-14	-73	-68	-146	-75	-1438	2928	-6431	-8628	-2061	-5844	2722	-4710	-1308	-5001	-639	-4237	-1172	-6407	-1513	-9632	-1077
0.820833	-26	44	77	-57	-118	-31	16	-13	-22	6	-74	-64	-102	-16	-25	-57	-99	37	-83	-29	-105	-22	-99	-67	-63	0	-100	-15	-75	-69	-145	-74	-755	2892	-6824	-7589	-1870	-5725	3013	-4400	-1262	-4948	-422	-4298	-1091	-6325	-1165	-9858	-1227
0.821667	-27	43	86	-57	-108	-34	16	-14	-18	10	-72	-62	-99	-15	-25	-61	-96	36	-84	-41	-107	-21	-101	-70	-60	2	-98	-11	-73	-67	-148	-77	-429	2855	-7203	-6547	-1670	-5584	3275	-4069	-1084	-4897	-172	-4366	-1087	-6243	-807	-10092	-1575
0.822500	-27	44	86	-57	-109	-34	13	-14	-18	-1	-73	-63	-97	-15	-28	-59	-99	36	-84	-32	-107	-22	-101	-70	-66	0	-100	-13	-70	-69	-147	-77	2831	2832	-7572	-5517	-1454	-5440	3502	-3727	-600	-4851	51	-4460	-1102	-6177	-438	-10334	-1675
0.823333	-29	40	62	-60	-111	-33	13	-16	-21	6	-73	-63	-98	-17	-32	-58	-103	33	-91	-38	-109	-24	-104	-72	-68	11	-101	-14	-76	-74	-150	-85	3772	2808	-7941	-4509	-1654	-5288	3704	-3376	53	-4824	313	-4577	-1022	-6113	-62	-10581	-1903
0.824167	-29	40	81	-62	-115	-38	15	-18	-22	3	-75	-69	-99	-10	-31	-62	-102	16	-90	-35	-109	-22	-100	-70	-66	-5	-102	-14	-76	-70	-147	-78	3609	2814	-8291	-3530	-1451	-5132	3881	-3027	487	-4776	586	-4718	-847	-6050	331	-10820	-2349
0.825000	-29	39	81	-60	-111	-35	15	-16	-18	7	-73	-65	-95	-17	-30	-61	-99	33	-87	-59	-107	-22	-102	-70	-64	-3	-100	-12	-72	-70	-150	-78	5636	2842	-8633	-2601	-734	-4982	4033	-2703	969	-4764	870	-4900	-584	-5981	731	-11061	-2355
0.825833	-28	51	86	-57	-110	-34	12	-14	-23	7	-74	-65	-99	-17	-32	-60	-98	37	-85	-33	-104	-23	-102	-68	-64	0	-100	-16	-73	-72	-152	-104	4355	2896	-8937	-1729	-185	-4836	4160	-2392	1646	-4744	1157	-5129	-334	-5906	1137	-11300	-2241
0.826667	-24	43	86	-58	-110	-33	13	-14	-17	8	-73	-62	-97	-16	-30	-38	-98	36	-84	-32	-102	-29	-99	-66	-61	0	-97	-12	-73	-69	-148	-75	6108	2971	-9251	-919	-19	-4707	4263	-2115	2266	-4736	1454	-5370	-320	-5816	1554	-11537	-2344
0.827500	-23	44	90	-55	-108	-31	18	-12	-16	9	-69	-72	-87	-14	-28	-57	-98	38	-84	-31	-101	-18	-99	-67	-61	2	-96	-11	-70	-69	-147	-73	5573	3077	-9522	-180	334	-4587	4349	-1874	2962	-4709	1744	-5720	-227	-5713	1975	-11761	-2385
0.828333	-12	46	91	-55	-107	-32	16	-9	-14	12	-67	-59	-95	-12	-27	-56	-97	40	-84	-28	-101	-19	-98	-67	-60	3	-110	-12	-72	-67	-148	-73	4778	3204	-9759	468	842	-4494	4411	-1686	3694	-4692	2023	-6091	76	-5591	2404	-11976	-2416
0.829167	-25	44	89	-58	-104	-32	15	-12	-16	9	-70	-60	-94	-15	-27	-60	-96	36	-83	-30	-103	-19	-99	-69	-62	1	-96	-14	-76	-68	-151	-77	5311	3351	-9945	1026	1339	-4423	4453	-1550	4361	-4675	2292	-6503	180	-5453	2834	-12181	-2580
0.830000	-26	43	91	-56	-111	-34	16	-16	-15	8	-70	-63	-94	-13	-28	-57	-99	38	-83	-31	-107	-21	-99	-69	-63	2	-99	-15	-75	-69	-148	-75	2661	3521	-10084	1487	1854	-4373	4487	-1472	5012	-4654	2554	-6956	110	-5287	3273	-12356	-2801
0.830833	-24	42	86	-57	-113	-32	12	-15	-27	6	-69	-63	-97	-15	-29	-60	-99	35	-84	-34	-104	-22	-98	-68	-65	-1	-99	-14	-76	-70	-145	-76	1911	3702	-10160	1852	2426	-4345	4501	-1450	5545	-4623	2786	-7444	94	-5097	3709	-12511	-2750
0.831667	-27	41	88	-57	-110	-33	13	-17	-28	4	-73	-64	-97	-17	-30	-62	-104	35	-85	-32	-107	-40	-104	-73	-68	-3	-101	-15	-77	-73	-153	-76	6276	3894	-10179	2103	2294	-4342	4504	-1491	6173	-4581	2996	-7951	249	-4891	4147	-12633	-2736
0.832500	-27	37	86	-61	-111	-38	10	-12	-21	3	-76	-65	-96	-19	-31	-60	-103	32	-87	-31	-104	-23	-102	-70	-64	2	-98	-14	-67	-72	-148	-68	760	4087	-10122	2261	2754	-4344	4507	-1595	6626	-4522	3214	-8465	397	-4661	4583	-12725	-2974
0.833333	-28	43	87	-49	-104	-32	18	-13	-17	8	-73	-65	-95	-11	-27	-59	-98	36	-85	-33	-103	-19	-80	-72	-64	0	-100	-14	-73	-70	-177	-74	2863	4277	-9997	2319	3170	-4367	4502	-1754	7018	-4454	3395	-8973	586	-4417	5010	-12774	-3002
0.834167	-28	39	87	-59	-109	-33	8	-12	-16	3	-73	-63	-95	-12	-27	-58	-103	36	-87	-32	-103	-19	-96	-68	-64	3	-99	-14	-73	-68	-149	-72	2271	4452	-9799	2285	3456	-4405	4497	-1945	7343	-4359	3570	-9463	778	-4162	5428	-12775	-3024
0.835000	-29	44	88	-58	-107	-33	13	-14	-19	6	-74	-64	-95	-12	-33	-57	-99	38	-83	-31	-120	-22	-99	-67	-62	1	-101	-13	-69	-67	-148	-73	158	4604	-9524	2178	3625	-4441	4488	-2261	7665	-4250	3728	-9919	777	-3904	5832	-12729	-2958
0.835833	-28	44	89	-59	-108	-46	15	-14	-18	7	-72	-64	-95	-13	-28	-61	-98	35	-83	-33	-107	-21	-97	-70	-62	2	-98	-13	-75	-68	-147	-72	1531	4725	-9231	1998	3915	-4484	4489	-2601	7875	-4120	3880	-10326	752	-3645	6225	-12632	-2815
0.836667	-25	42	89	-59	-109	-32	16	-14	-24	7	-73	-62	-96	-9	-3	-61	-98	35	-84	-33	-107	-22	-100	-68	-65	-1	-100	-14	-75	-69	-148	-70	1412	4805	-8793	1765	3715	-4529	4512	-2995	8121	-3970	4024	-10671	727	-3398	6590	-12478	-2911
0.837500	-27	40	84	-60	-111	-36	13	-13	-15	5	-72	-62	-97	-14	-27	-62	-101	32	-85	-38	-104	-22	-100	-69	-67	0	-102	-15	-82	-70	-149	-74	-693	4838	-8343	1507	3785	-4561	4510	-3437	7896	-3803	4171	-10934	715	-3167	6951	-12264	-2992
0.838333	-32	40	88	-60	-107	-33	15	-13	-19	5	-75	-66	-96	-12	-27	-75	-100	35	-84	-33	-105	-21	-105	-69	-61	1	-100	-14	-72	-66	-147	-73	606	4825	-7833	1194	4189	-4595	4532	-3923	7209	-3617	4317	-11120	684	-2964	7285	-11993	-2713
0.839167	-23	41	93	-59	-109	-33	15	-11	-4	6	-72	-69	-93	-13	-26	-61	-97	35	-84	-35	-101	-19	-98	-69	-61	0	-99	-12	-70	-69	-146	-73	-1320	4748	-7289	889	4349	-4616	4573	-4449	6657	-3418	4472	-11208	755	-2780	7595	-11664	-2489
0.840000	-23	40	90	-60	-108	-34	16	-12	-16	6	-74	-67	-96	-17	-27	-61	-100	34	-86	-36	-104	-23	-100	-73	-64	0	-102	-15	-74	-66	-149	-72	-994	4612	-6711	593	4184	-4628	4620	-5011	6563	-3210	4629	-11209	653	-2645	7874	-11287	-2428
0.840833	-27	37	85	-62	-109	-35	11	-16	-18	5	-76	-65	-97	-17	-31	-62	-99	33	-84	-38	-107	-24	-98	-68	-61	0	-100	-22	-72	-68	-148	-70	-996	4415	-6113	319	3766	-4625	4688	-5598	6580	-2993	4800	-11116	332	-2531	8132	-10858	-2450
0.841667	-26	41	91	-59	-109	-33	13	-12	-18	9	-73	-67	-77	-17	-28	-59	-98	33	-83	-33	-102	-23	-101	-69	-62	-3	-99	-14	-74	-68	-146	-73	-1858	4141	-5498	80	3247	-4608	4773	-6213	6408	-2780	4977	-10900	317	-2468	8356	-10401	-2482
0.842500	-26	26	87	-62	-109	-35	15	-13	-16	6	-74	-63	-94	-14	-29	-62	-99	34	-86	-39	-105	-26	-102	-69	-64	0	-100	-15	-74	-69	-149	-73	-948	3809	-4872	-113	2733	-4583	4894	-6836	6001	-2570	5161	-10663	332	-2440	8553	-9890	-2460
0.843333	-26	39	90	-60	-107	-34	13	-12	-18	6	-72	-63	-99	-17	-28	-59	-100	35	-83	-33	-109	-25	-101	-69	-65	-7	-101	-5	-75	-69	-149	-75	-2684	3405	-4234	-259	2436	-4541	5001	-7469	5017	-2369	5350	-10328	265	-2451	8709	-9361	-2472
0.844167	-24	40	88	-64	-113	-33	13	-14	-16	6	-73	-65	-96	-34	-30	-62	-97	32	-86	-35	-108	-24	-100	-67	-65	-1	-99	-12	-69	-68	-148	-73	-3953	2938	-3593	-345	2638	-4492	5145	-8101	3446	-2182	5547	-9933	224	-2494	8858	-8809	-2499
0.845000	-25	41	90	-58	-108	-36	15	-15	-16	6	-73	-64	-98	-21	-14	-61	-99	32	-84	-34	-104	-24	-104	-70	-62	2	-101	-15	-74	-69	-149	-76	438	2411	-2956	-374	2217	-4430	5312	-8721	1880	-2014	5741	-9490	138	-2557	8964	-8257	-2447
0.845833	-23	40	89	-62	-109	-33	15	-12	-14	7	-73	-63	-93	-15	-29	-59	-98	33	-86	-34	-101	-25	-101	-69	-63	0	-101	-10	-68	-68	-147	-74	-3640	1828	-2321	-353	2222	-4355	5498	-9327	141	-1868	5932	-9017	209	-2667	9043	-7705	-2549
0.846667	-19	44	90	-56	-105	-31	15	-12	-14	6	-70	-63	-99	-15	-29	-60	-100	33	-70	-22	-100	-21	-98	-68	-61	0	-98	-11	-69	-68	-147	-77	-3183	1199	-1689	-274	2432	-4275	5710	-9908	-1590	-1739	6147	-8539	274	-2779	9082	-7172	-2532
0.847500	-21	39	91	-57	-104	-33	15	-9	-16	7	-72	-62	-95	-13	-26	-59	-98	32	-84	-31	-101	-22	-100	-70	-59	-3	-98	-22	-72	-67	-146	-73	-2124	532	-1058	-156	2368	-4191	5942	-10459	-3155	-1636	6297	-8067	171	-2900	9103	-6655	-2451
0.848333	-25	42	89	-59	-109	-33	17	-13	-15	5	-70	-65	-97	-14	-29	-62	-100	33	-87	-32	-126	-25	-101	-67	-65	2	-100	-13	-75	-69	-149	-77	-4270	-183	-427	-11	2329	-4105	6189	-10966	-4428	-1560	6460	-7624	-73	-3023	9082	-6174	-2196
0.849167	-25	39	85	-65	-111	-39	12	-14	-19	3	-70	-73	-96	-18	-32	-60	-100	30	-86	-33	-108	-27	-102	-70	-65	-4	-101	-8	-72	-72	-147	-76	-3167	-909	201	159	2419	-4015	6458	-11429	-5575	-1500	6612	-7210	-386	-3127	9034	-5720	-1773
0.850000	-24	38	85	-61	-113	-35	10	-14	-17	3	-73	-66	-95	-23	-32	-64	-101	29	-85	-34	-107	-27	-100	-69	-63	-3	-102	-15	-73	-70	-149	-79	-1630	-1650	827	333	2014	-3929	6752	-11833	-6586	-1454	6742	-6845	-834	-3224	8955	-5313	-1342
0.850833	-26	38	87	-60	-110	-34	11	-18	-18	3	-72	-64	-96	-18	-31	-61	-100	32	-84	-34	-107	-25	-115	-72	-67	-5	-101	-12	-76	-70	-151	-78	-2956	-2386	1452	502	1724	-3849	7045	-12182	-7784	-1418	6863	-6536	-1136	-3279	8845	-4947	-831
0.851667	-27	38	87	-61	-109	-34	12	-15	-18	6	-73	-63	-98	-18	-32	-62	-118	32	-90	-33	-105	-24	-100	-67	-65	-3	-99	-13	-73	-68	-148	-76	-1755	-3121	2071	659	2158	-3772	7362	-12468	-9055	-1386	6973	-6292	-1116	-3306	8707	-4630	-68
0.852500	-29	40	88	-61	-110	-34	12	-43	-23	4	-76	-64	-99	-15	-30	-59	-101	36	-88	-33	-105	-22	-101	-68	-67	0	-101	-13	-73	-69	-148	-76	-2684	-3834	2687	783	2535	-3690	7692	-12687	-10364	-1361	7062	-6116	-1295	-3295	8541	-4362	608
0.853333	-28	38	84	-58	-109	-33	15	-15	-15	5	-69	-64	-96	-14	-28	-58	-102	43	-80	-32	-103	-23	-99	-68	-66	1	-98	-12	-73	-70	-148	-79	-2772	-4522	3302	866	2467	-3665	8019	-12841	-11908	-1322	7143	-6005	-1527	-3242	8342	-4142	1152
0.854167	-24	40	88	-60	-108	-34	13	-5	-22	5	-72	-63	-95	-18	-29	-57	-98	36	-85	-31	-105	-22	-97	-67	-62	1	-99	-15	-78	-65	-146	-76	-1929	-5179	3905	904	2453	-3636	8351	-12919	-13602	-1283	7209	-5964	-1632	-3140	8120	-3974	1883
0.855000	-24	41	86	-61	-109	-32	15	-12	-16	10	-76	-63	-95	-15	-27	-57	-100	27	-86	-36	-107	-21	-97	-67	-62	1	-100	-12	-73	-67	-146	-75	-2593	-5792	4489	881	2407	-3631	8679	-12932	-15379	-1231	7264	-5977	-1437	-2990	7874	-3854	2637
0.855833	-29	44	87	-59	-109	-34	16	-12	-17	5	-73	-64	-97	-14	-29	-59	-101	33	-83	-32	-108	-22	-99	-72	-67	0	-99	-15	-73	-69	-147	-79	-1530	-6353	5056	803	2252	-3653	8989	-12878	-17050	-1157	7310	-6050	-602	-2797	7606	-3780	3226
0.856667	-26	38	84	-63	-112	-35	12	-16	-18	4	-73	-67	-105	-16	-31	-55	-105	32	-86	-35	-110	-25	-101	-68	-69	-3	-100	-15	-78	-70	-149	-79	-2330	-6866	5592	665	2203	-3707	9283	-12757	-18428	-1071	7345	-6166	306	-2558	7311	-3758	3589
0.857500	-28	37	85	-65	-113	-38	12	-15	-21	3	-70	-69	-102	-19	-31	-59	-103	35	-88	-35	-108	-21	-100	-67	-66	-3	-101	-15	-78	-83	-148	-76	-4025	-7317	6104	457	2335	-3786	9557	-12566	-19573	-961	7377	-6312	745	-2272	7025	-3771	3880
0.858333	-26	40	86	-61	-110	-33	13	-12	-21	7	-72	-63	-97	-15	-36	-60	-100	36	-84	-32	-108	-21	-101	-66	-62	0	-96	-11	-73	-69	-145	-74	564	-7707	6585	199	1600	-3905	9792	-12319	-20267	-833	7393	-6477	699	-1952	6723	-3829	4083
0.859167	12	43	88	-69	-111	-33	17	-12	-18	8	-70	-62	-100	-14	-28	-56	-100	37	-82	-31	-108	-16	-97	-64	-64	7	-94	-12	-72	-68	-146	-74	-283	-8024	7022	-111	952	-4047	9996	-12013	-20624	-693	7402	-6661	666	-1595	6411	-3934	4073
0.860000	-26	42	89	-58	-113	-31	15	-10	-18	11	-69	-63	-100	-10	-28	-58	-100	36	-83	-33	-104	-23	-98	-65	-63	3	-96	-8	-70	-68	-144	-72	-1221	-8311	7414	-470	855	-4229	10155	-11661	-20792	-539	7395	-6842	650	-1207	6100	-4073	3814
0.860833	-22	40	88	-59	-102	-30	22	-12	-19	9	-70	-62	-97	-14	-30	-59	-97	38	-83	-32	-104	-18	-95	-74	-61	0	-97	-8	-73	-67	-147	-69	1683	-8518	7759	-858	230	-4437	10253	-11254	-20571	-371	7367	-7018	524	-799	5794	-4261	3531
0.861667	-24	40	90	-58	-109	-32	10	-13	-15	-32	-68	-64	-93	-14	-25	-56	-98	34	-82	-30	-105	-21	-98	-65	-61	1	-96	-7	-72	-68	-145	-72	81	-8675	8052	-1278	-386	-4671	10300	-10810	-19988	-190	7314	-7178	402	-371	5493	-4483	3029
0.862500	-39	40	89	-58	-105	-33	16	-12	-18	0	-70	-63	-94	-13	-28	-59	-97	32	-83	-32	-102	-19	-98	-68	-63	21	-96	-8	-73	-67	-147	-63	1230	-8774	8287	-1715	-805	-4918	10285	-10334	-19116	-28	7238	-7318	460	73	5205	-4752	2314
0.863333	-25	43	88	-57	-107	-32	16	-12	-15	8	-69	-62	-95	-12	-12	-58	-98	35	-82	-31	-102	-17	-100	-64	-65	0	-95	-7	-70	-66	-144	-72	3032	-8818	8470	-2157	-1664	-5172	10202	-9833	-17642	146	7124	-7439	461	524	4933	-5058	1878
0.864167	-29	42	90	-60	-111	-32	15	-4	-17	6	-69	-62	-92	-13	-30	-60	-103	35	-84	-32	-107	-21	-100	-67	-65	1	-99	-13	-76	-69	-147	-86	2053	-8818	8597	-2588	-2731	-5390	10051	-9308	-15919	313	6971	-7515	654	982	4677	-5409	1374
0.865000	-27	40	88	-61	-113	-34	12	-18	-22	4	-70	-65	-100	-14	-32	-64	-104	34	-85	-35	-105	-23	-101	-74	-66	-4	-103	-11	-76	-69	-150	-77	2748	-8810	8670	-3004	-3056	-5649	9827	-8774	-14530	466	6773	-7567	874	1440	4436	-5802	778
0.865833	-30	39	87	-63	-112	-38	13	-18	-18	5	-74	-66	-97	-15	-30	-61	-100	34	-86	-34	-108	-19	-99	-66	-67	0	-99	-10	-69	-67	-148	-77	2324	-8688	8693	-3384	-3025	-5845	9545	-8230	-13268	624	6530	-7580	1149	1902	4221	-6231	400
0.866667	-23	43	90	-59	-108	-36	15	-17	-21	5	-72	-62	-95	-16	-27	-56	-96	35	-81	-33	-111	-18	-99	-67	-63	-3	-98	-14	-73	-68	-146	-72	1510	-8568	8663	-3733	-3282	-5999	9186	-7685	-11672	769	6225	-7575	1412	2358	4023	-6693	76
0.867500	-25	40	82	-59	-108	-32	35	-13	-17	8	-69	-61	-94	-11	-26	-55	-97	35	-83	-30	-99	-18	-98	-65	-64	0	-95	-11	-73	-66	-146	-72	2406	-8417	8587	-4028	-3612	-6097	8765	-7148	-9700	910	5878	-7537	1252	2807	3842	-7187	-335
0.868333	-25	43	90	-55	-107	-31	16	-13	-17	6	-68	-61	-98	-14	-26	-55	-97	38	-81	-31	-102	-19	-97	-63	-62	0	-98	-9	-70	-68	-143	-72	851	-8239	8478	-4277	-3849	-6136	8267	-6626	-7890	1042	5465	-7481	1066	3254	3671	-7704	-713
0.869167	-24	40	89	-57	-109	-30	12	-27	-16	7	-68	-64	-95	-14	-27	-56	-98	35	-83	-33	-103	-22	-98	-67	-58	1	-99	-14	-76	-67	-149	-74	1049	-8038	8284	-4475	-3920	-6099	7735	-6128	-6064	1180	4995	-7404	1098	3693	3513	-8241	-856
0.870000	-24	39	86	-58	-109	-33	16	-15	-18	4	-74	-62	-93	-14	-38	-59	-97	34	-83	-32	-104	-22	-97	-69	-66	-4	-99	-14	-72	-70	-149	-76	257	-7819	8145	-4592	-3823	-5982	7144	-5656	-4253	1328	4455	-7314	1032	4140	3357	-8781	-1017
0.870833	-28	41	88	-60	-111	-34	15	-15	-18	6	-74	-62	-97	-14	-30	-57	-101	33	-84	-29	-104	-22	-101	-68	-62	0	-96	-22	-63	-69	-146	-77	-2665	-7587	7943	-4674	-3584	-5781	6516	-5213	-2680	1498	3887	-7206	718	4583	3208	-9310	-1217
0.871667	-24	41	89	-57	-110	-45	17	-14	-21	3	-74	-65	-97	-13	-42	-55	-97	36	-83	-31	-104	-22	-98	-64	-65	0	-97	-12	-70	-68	-145	-73	51	-7341	7724	-4686	-3850	-5485	5843	-4800	-976	1690	3246	-7097	369	5032	3044	-9827	-1257
0.872500	-26	42	79	-57	-110	-45	15	-13	-18	6	-73	-63	-95	-14	-27	-59	-101	35	-83	-33	-104	-24	-99	-69	-46	1	-96	-12	-48	-68	-147	-75	290	-7088	7496	-4637	-4261	-5112	5145	-4430	709	1918	2562	-6984	353	5485	2872	-10307	-1411
0.873333	-25	40	90	-58	-111	-32	13	-16	-18	4	-73	-64	-98	-21	-30	-60	-101	34	-85	-33	-107	-22	-102	-72	-60	-3	-98	-16	-77	-76	-149	-76	-3496	-6826	7259	-4533	-3887	-4658	4425	-4105	2049	2180	1834	-6869	363	5943	2680	-10756	-1728
0.874167	-26	43	87	-60	-115	-36	10	-16	-19	4	-76	-45	-99	-16	-31	-58	-99	34	-85	-35	-107	-23	-98	-66	-63	-1	-99	-13	-73	-69	-142	-73	-258	-6558	7030	-4386	-3801	-4126	3701	-3818	3339	2493	1070	-6748	157	6423	2466	-11149	-1874
0.875000	-25	41	89	-57	-108	-34	13	-13	-13	4	-73	-65	-95	-13	-31	-56	-101	36	-73	-32	-103	-24	-102	-68	-62	0	-97	-13	-75	-74	-150	-74	-2875	-6293	6812	-4186	-3520	-3532	2968	-3578	4439	2859	271	-6633	-25	6906	2211	-11486	-2017
0.875833	-27	41	90	-58	-108	-33	13	-15	-18	5	-72	-64	-95	-13	-30	-57	-104	36	-81	-32	-108	-24	-102	-68	-64	0	-97	-11	-74	-70	-147	-75	-2630	-6030	6614	-3960	-3167	-2888	2240	-3389	5325	3275	-557	-6517	-257	7404	1919	-11757	-2199
0.876667	-26	40	88	-56	-109	-32	12	-15	-22	1	-74	-65	-95	-15	-29	-58	-101	33	-83	-32	-104	-24	-101	-67	-65	-3	-99	-15	-74	-70	-147	-76	-1181	-5770	6434	-3705	-2963	-2208	1510	-3236	6001	3746	-1407	-6401	-570	7912	1575	-11965	-2234
0.877500	-24	43	90	-58	-110	-34	16	-21	-19	6	-70	-64	-96	-15	-29	-60	-98	36	-84	-32	-108	-24	-102	-69	-70	12	-98	-13	-76	-70	-145	-74	-2101	-5510	6276	-3424	-2970	-1487	791	-3132	6486	4266	-2275	-6281	-762	8429	1177	-12101	-2368
0.878333	-29	42	89	-59	-110	-31	13	-14	-19	6	-74	-65	-94	-28	-28	-61	-102	35	-83	-33	-105	-23	-100	-67	-64	0	-100	-12	-74	-69	-147	-77	-1554	-5260	6152	-3143	-2537	-755	85	-3067	6588	4834	-3156	-6152	-896	8954	719	-12176	-2507
0.879167	-25	44	92	-57	-107	-28	13	-14	-24	7	-69	-62	-94	-12	-28	-56	-98	36	-82	-31	-104	-19	-88	-66	-64	0	-97	-10	-70	-62	-144	-73	-237	-5009	6063	-2854	-1946	-21	-602	-3047	6426	5433	-4045	-6036	-1100	9482	192	-12185	-2437
0.880000	-19	47	94	-52	-104	-26	17	-10	-12	16	-66	-61	-90	-14	-27	-52	-97	38	-81	-6	-100	-22	-95	-62	-57	3	-96	-9	-69	-66	-142	-74	-1584	-4772	6006	-2575	-1531	700	-1297	-3064	6244	6065	-4948	-5911	-1252	10003	-404	-12140	-2385
0.880833	-31	44	93	-52	-105	-29	16	-14	-17	5	-75	-62	-93	-15	-28	-57	-97	36	-84	-30	-104	-22	-98	-66	-63	-3	-101	-10	-73	-67	-145	-70	23	-4542	5987	-2303	-1186	1382	-1933	-3122	6054	6703	-5860	-5775	-1299	10493	-1072	-12053	-2304
0.881667	-26	43	87	-58	-109	-29	-6	-15	-19	7	-65	-67	-97	-15	-30	-60	-102	5	-85	-32	-108	-25	-103	-66	-66	-1	-100	-13	-74	-70	-145	-76	-404	-4329	6000	-2060	-754	2027	-2583	-3218	5860	7330	-6769	-5633	-1377	10958	-1808	-11929	-2186
0.882500	-27	44	90	-59	-111	-34	10	36	-19	3	-76	-65	-100	-16	-29	-58	-98	35	-86	-35	-103	-29	-100	-67	-64	0	-100	-15	-74	-70	-145	-75	44	-4117	6045	-1840	-426	2610	-3218	-3347	5727	7928	-7685	-5515	-1291	11363	-2612	-11773	-2060
0.883333	-28	43	87	-61	-109	-30	11	-15	-16	5	-70	-65	-92	-14	-35	-55	-99	32	-86	-31	-107	-24	-100	-72	-64	-1	-100	-12	-73	-70	-148	-74	327	-3921	6155	-1653	-225	3118	-3851	-3511	5638	8477	-8590	-5386	-1115	11693	-3481	-11612	-1853
0.884167	-27	43	88	-64	-109	-30	12	-16	-18	5	-76	-66	-99	-14	-28	-59	-101	34	-87	-32	-104	-24	-102	-70	-63	0	-101	-13	-73	-73	-149	-80	-1893	-3735	6277	-1498	150	3534	-4473	-3708	5571	8948	-9494	-5262	-1024	11925	-4423	-11418	-1649
0.885000	-27	41	87	-61	-107	-33	10	-14	-21	6	-72	-65	-95	-15	-29	-60	-102	33	-85	-32	-107	-24	-100	-67	-64	-1	-100	-12	-70	-72	-148	-77	114	-3563	6457	-1393	308	3854	-5092	-3937	5555	9300	-10386	-5149	-1017	12042	-5414	-11235	-1665
0.885833	-26	43	87	-58	-107	-32	13	-13	-19	6	-73	-66	-99	-14	-31	-60	-102	35	-85	-23	-103	-22	-100	-66	-64	1	-100	-14	-88	-72	-146	-76	3248	-3398	6657	-1327	-225	4065	-5711	-4206	5811	9575	-11277	-5056	-959	12024	-6459	-11057	-1718
0.886667	-24	42	87	-60	-105	-30	11	-14	-16	-5	-73	-64	-97	-15	-28	-58	-97	34	-84	-44	-104	-22	-101	-66	-62	2	-101	-10	-68	-68	-149	-76	-1875	-3246	6888	-1310	-249	4147	-6337	-4507	5968	9690	-12147	-4982	-939	11835	-7535	-10900	-1886
0.887500	-27	42	88	-56	-108	-31	12	-13	-15	6	-72	-65	-97	-16	-28	-57	-96	36	-83	-29	-104	-23	-99	-66	-62	3	-100	-11	-66	-68	-147	-73	2513	-3100	7141	-1338	-707	4105	-6972	-4848	6192	9639	-12999	-4942	-837	11474	-8646	-10770	-1930
0.888333	-24	44	87	-58	-108	-31	9	-11	-15	-3	-74	-64	-97	-12	-27	-41	-99	35	-85	9	-104	-22	-100	-69	-62	1	-98	-11	-70	-66	-145	-74	571	-2969	7413	-1413	-1207	3913	-7614	-5225	6553	9410	-13828	-4939	-753	10935	-9765	-10674	-1829
0.889167	-22	41	90	-60	-108	-18	11	-14	-16	3	-75	-66	-101	-16	-31	-59	-102	32	-85	-33	-107	-24	-99	-72	-64	-1	-102	-14	-72	-75	-152	-76	-532	-2848	7697	-1533	-1640	3583	-8268	-5643	6945	8989	-14618	-4979	-547	10196	-10896	-10618	-1754
0.890000	-27	38	81	-61	-113	-36	7	-17	-17	1	-80	-67	-99	-17	-32	-63	-104	30	-88	-41	-108	-28	-107	-75	-67	-5	-105	-17	-75	-73	-152	-79	1584	-2725	7994	-1696	-2097	3098	-8931	-6099	7400	8374	-15355	-5071	-132	9262	-12010	-10610	-1678
0.890833	-29	37	80	-63	-114	-39	5	-19	-19	0	-77	-69	-97	-22	-33	-63	-100	33	-91	-34	-107	-26	-96	-70	-64	-3	-102	-13	-93	-74	-154	-78	1207	-2601	8301	-1888	-3225	2468	-9597	-6583	7959	7556	-16045	-5214	115	8146	-13079	-10657	-1784
0.891667	-24	41	84	-60	-142	-38	28	-13	-16	6	-75	-64	-97	-14	-29	-56	-103	34	-85	-33	-108	-23	-100	-70	-63	0	-100	-14	-73	-69	-148	-74	-185	-2478	8598	-2115	-4165	1686	-10279	-7113	8032	6533	-16674	-5417	208	6855	-14097	-10766	-2127
0.892500	-28	41	81	-59	-110	-34	11	-15	-19	3	-77	-63	-97	-15	-29	-61	-102	30	-84	-31	-104	-29	-99	-68	-66	0	-100	-14	-72	-72	-149	-73	1272	-2353	8886	-2366	-4645	753	-10954	-7675	7844	5321	-17206	-5680	147	5408	-15049	-10945	-2001
0.893333	-25	42	84	-59	-110	-35	9	-16	-18	4	-87	-62	-96	-13	-29	-62	-101	34	-85	-33	-105	-31	-102	-70	-66	-1	-98	-13	-72	-70	-151	-75	-938	-2220	9162	-2641	-5352	-318	-11632	-8271	7417	3930	-17658	-6010	6	3822	-15906	-11186	-1894
0.894167	-21	41	85	-59	-107	-30	15	-14	-18	8	-74	-62	-97	-17	-29	-60	-99	36	-83	-32	-104	-22	-99	-68	-61	1	-95	-12	-70	-69	-149	-75	39	-2081	9412	-2932	-6279	-1503	-12296	-8888	6704	2377	-18007	-6401	-119	2121	-16661	-11493	-1950
0.895000	-25	40	85	-56	-107	-29	15	-13	-17	5	-73	-57	-94	-12	-27	-56	-128	35	-86	-32	-103	-22	-100	-69	-66	0	-100	-13	-73	-68	-145	-74	-236	-1931	9645	-3235	-6929	-2806	-12942	-9534	5846	681	-18254	-6857	-287	327	-17289	-11895	-1884
0.895833	-28	40	85	-59	-109	-34	12	-14	-17	6	-74	-61	-96	-13	-31	-60	-104	36	-85	-31	-103	-19	-100	-68	-67	0	-95	-10	-70	-70	-151	-75	-833	-1768	9841	-3547	-7498	-4210	-13566	-10202	4820	-1132	-18379	-7375	-463	-1522	-17767	-12348	-1757
0.896667	-24	42	88	-58	-101	-38	12	-14	-16	5	-74	-60	-96	-13	-34	-57	-97	37	-82	-32	-102	-19	-99	-69	-64	0	-100	-14	-70	-69	-148	-75	-6	-1585	10007	-3863	-7992	-5690	-14158	-10887	3676	-3025	-18392	-7941	-608	-3384	-18076	-12857	-1686
0.897500	-24	38	81	-57	-110	-44	12	-13	-17	5	-73	-64	-96	-15	-28	-59	-101	33	-88	-34	-105	-19	-101	-69	-64	0	-100	-16	-74	-70	-149	-76	-2105	-1405	10132	-4187	-8123	-7241	-14685	-11585	2265	-4967	-18272	-8572	-729	-5244	-18206	-13407	-1829
0.898333	-27	39	84	-60	-111	-35	11	-17	-21	2	-60	-64	-98	-15	-33	-62	-102	36	-90	-36	-112	-25	-103	-73	-69	-5	-103	-16	-77	-74	-150	-76	-1790	-1183	10240	-4512	-8062	-8843	-15160	-12272	609	-6934	-18036	-9245	-937	-7088	-18142	-14015	-1888
0.899167	-30	37	82	-68	-110	-34	12	-17	-19	5	-76	-64	-99	-15	-28	-59	-102	34	-87	-33	-105	-22	-97	-67	-63	-18	-98	-14	-69	-70	-144	-73	3481	-952	10283	-4839	-8675	-10453	-15553	-12981	-700	-8888	-17668	-9939	-906	-8887	-17862	-14633	-1827
0.900000	-25	38	89	-58	-107	-32	18	-14	-15	4	-75	-76	-91	-12	-26	-59	-97	36	-91	-32	-104	-22	-99	-67	-63	0	-101	-16	-73	-70	-147	-74	-1228	-702	10300	-5171	-8523	-12056	-15867	-13674	-1873	-10796	-17189	-10699	-774	-10626	-17382	-15253	-2176
0.900833	-28	40	97	-60	-110	-34	15	-16	-14	6	-73	-62	-95	-14	-29	-59	-103	38	-83	-33	-103	-23	-101	-66	-63	2	-101	-12	-72	-69	-145	-74	2021	-441	10282	-5499	-8307	-13631	-16092	-14348	-2935	-12642	-16594	-11404	-822	-12279	-16694	-15844	-2562
0.901667	-24	42	88	-55	-109	-30	13	-14	-15	6	-73	-83	-96	-15	-29	-61	-99	37	-83	-32	-104	-19	-98	-69	-63	0	-99	-14	-75	-70	-148	-112	2347	-165	10230	-5836	-8051	-15146	-16212	-15008	-3967	-14381	-15904	-12172	-794	-13834	-15812	-16394	-3070
0.902500	-25	51	88	-61	-113	-33	12	-14	-17	4	-74	-64	-96	-13	-27	-57	-99	37	-86	-32	-107	-24	-99	-66	-62	0	-102	-14	-73	-69	-149	-76	1240	113	10148	-6179	-7679	-16580	-16228	-15632	-4704	-15980	-15132	-12908	-765	-15270	-14751	-16863	-3652
0.903333	-27	42	88	-60	-109	-31	15	-16	-15	5	-72	-66	-99	-13	-29	-48	-98	36	-85	-33	-107	-23	-99	-69	-60	0	-98	-16	-73	-72	-149	-77	3148	423	10041	-6528	-7000	-17906	-16125	-16221	-5154	-17412	-14282	-13621	-794	-16593	-13532	-17223	-4262
0.904167	-24	39	87	-61	-111	-32	15	-17	-9	6	-73	-65	-95	-15	-28	-59	-98	35	-85	-32	-107	-24	-114	-69	-63	-3	-99	-28	-73	-70	-152	-74	3877	731	9913	-6877	-6690	-19084	-15908	-16765	-5223	-18654	-13373	-14289	-791	-17792	-12165	-17435	-5177
0.905000	-26	39	89	-56	-109	-32	13	-13	-17	6	-72	-69	-98	-14	-31	-56	-98	36	-84	-31	-103	-23	-99	-69	-62	1	-99	-14	-75	-72	-155	-77	2603	1051	9772	-7231	-6078	-20110	-15574	-17256	-5391	-19695	-12415	-14907	-802	-18863	-10697	-17507	-6406
0.905833	-25	41	88	-60	-110	-32	15	-13	-17	5	-72	-65	-96	-12	-29	-59	-99	35	-81	-30	-108	-22	-98	-68	-65	-1	-97	-3	-73	-68	-145	-75	4143	1379	9623	-7591	-4783	-20950	-15129	-17692	-5473	-20518	-11426	-15458	-738	-19791	-9162	-17378	-7381
0.906667	-26	43	88	-58	-109	-29	13	-14	-17	4	-72	-86	-97	-15	-29	-72	-101	33	-84	-33	-107	-23	-97	-69	-65	-3	-99	-14	-74	-70	-146	-75	2607	1706	9466	-7949	-3603	-21598	-14573	-18072	-5185	-21102	-10426	-15927	-677	-20585	-7601	-17046	-8360
0.907500	-26	41	89	-60	-108	-31	13	-22	-19	5	-74	-66	-97	-14	-29	-61	-101	36	-84	-29	-104	-21	-99	-67	-65	0	-96	-10	-72	-69	-150	-73	3210	2050	9314	-8306	-2605	-22042	-13917	-18375	-4824	-21456	-9426	-16300	-585	-21240	-6049	-16500	-9483
0.908333	-27	43	89	-57	-110	-33	17	-13	-15	5	-97	-66	-97	-10	-29	-60	-96	34	-93	-34	-101	-18	-97	-67	-63	-1	-100	-11	-68	-67	-142	-76	3154	2389	9162	-8665	-1280	-22272	-13175	-18617	-4404	-21586	-8447	-16576	-428	-21765	-4557	-15748	-10057
0.909167	-19	41	89	-59	-120	-34	15	-16	-17	3	-73	-66	-94	-12	-31	-62	-98	37	-86	-32	-105	-22	-99	-70	-66	-3	-101	-13	-70	-70	-148	-79	1951	2738	9024	-9017	110	-22291	-12360	-18792	-3793	-21497	-7501	-16743	-403	-22162	-3149	-14789	-9556
0.910000	-28	38	87	-60	-108	-35	12	-15	-9	3	-73	-65	-96	-16	-31	-61	-103	35	-88	-31	-105	-24	-100	-70	-65	-3	-100	-13	-77	-70	-146	-77	2588	3089	8896	-9365	1577	-22100	-11485	-18904	-3084	-21210	-6594	-16799	-271	-22432	-1887	-13655	-8565
0.910833	-24	41	87	-60	-111	-35	12	-14	-21	5	-75	-67	-95	-15	-30	-59	-99	33	-86	-36	-104	-21	-99	-70	-64	-1	-103	10	-68	-70	-145	-75	825	3452	8785	-9700	3177	-21717	-10559	-18954	-2509	-20747	-5745	-16735	-128	-22585	-796	-12367	-7648
0.911667	-24	40	88	-59	-104	-42	13	-11	-17	6	-72	-64	-97	-16	-29	-62	-100	34	-85	-36	-104	-21	-97	-69	-64	0	-101	6	-73	-67	-147	-75	-850	3824	8686	-10029	4661	-21153	-9601	-18922	-2165	-20140	-4968	-16559	-201	-22629	88	-10971	-5915
0.912500	-25	42	88	-59	-110	-32	13	-10	-18	4	-73	-65	-97	-11	-29	-59	-98	36	-87	-34	-103	-22	-100	-67	-62	-14	-103	-5	-74	-70	-143	-73	3655	4197	8599	-10356	5458	-20426	-8626	-18899	-1600	-19419	-4267	-16281	-349	-22575	742	-9505	-2978
0.913333	-23	42	89	-58	-108	-33	15	-9	-17	-23	-70	-61	-94	-12	-28	-68	-96	36	-73	-33	-102	-22	-96	-67	-61	0	-99	-10	-69	-68	-142	-70	-319	4586	8527	-10672	6655	-19562	-7657	-18812	-1222	-18619	-3651	-15907	-426	-22432	1153	-8019	756
0.914167	-24	58	89	-57	-105	-34	16	-11	-13	7	-70	-64	-94	-13	-30	-60	-97	35	-83	-31	-102	-19	-99	-65	-61	19	-97	-12	-73	-70	-147	-74	-383	4986	8466	-10983	7965	-18637	-6706	-18705	-1094	-17774	-3129	-15448	-512	-22218	1309	-6555	4881
0.915000	-25	43	88	-59	-114	-41	11	-12	-19	5	-73	-63	-97	-17	-30	-58	-100	33	-85	-35	-108	-26	-101	-67	-66	-3	-103	-14	-90	-72	-151	-76	627	5397	8408	-11295	8931	-17634	-5771	-18594	-968	-16924	-2700	-14931	-646	-21935	1217	-5177	8876
0.915833	-30	39	84	-60	-110	-36	11	-16	-22	3	-75	-63	-99	-17	-34	-56	-100	32	-86	-35	-101	-22	-98	-67	-62	-1	-101	-15	-73	-73	-150	-76	-1551	5823	8360	-11600	9719	-16587	-4904	-18488	-789	-16081	-2360	-14361	-719	-21602	900	-3920	12549
0.916667	-24	38	86	-59	-102	-35	9	-21	-17	4	-73	-61	-93	-18	-31	-59	-99	32	-82	-33	-104	-23	-100	-70	-64	-1	-100	-12	-72	-70	-127	-73	-799	6257	8309	-11903	10674	-15548	-4070	-18404	-856	-15286	-2116	-13776	-673	-21232	371	-2826	15836
0.917500	-25	40	80	-59	-111	-33	10	-14	-17	6	-74	-62	-99	-17	-32	-59	-103	33	-85	-33	-108	-24	-100	-68	-67	-3	-98	-14	-75	-68	-148	-77	-643	6706	8254	-12217	11129	-14523	-3290	-18365	-800	-14554	-1965	-13194	-526	-20837	-336	-1935	19007
0.918333	-28	40	86	-59	-112	-35	6	-17	-19	6	-70	-63	-98	-18	-30	-58	-97	35	-83	-33	-108	-24	-101	-70	-66	-1	-100	-13	-77	-69	-148	-69	-5201	7173	8187	-12536	11377	-13563	-2576	-18381	-921	-13905	-1898	-12639	-350	-20430	-1170	-1262	22064
0.919167	-27	28	87	-59	-110	-32	15	-13	-16	7	-74	-62	-97	-14	-29	-58	-100	34	-83	-31	-104	-25	-96	-66	-66	0	-100	-11	-74	-66	-148	-73	-6682	7650	8111	-12853	11865	-12683	-1925	-18465	-1274	-13345	-1908	-12136	-291	-20008	-2111	-827	24652
0.920000	-24	45	88	-55	-108	-27	17	-14	-32	10	-69	-59	-95	-11	-28	-55	-98	35	-80	-29	-102	-21	-99	-66	-63	-1	-100	-9	-73	-66	-147	-73	-11294	8137	8015	-13182	12071	-11905	-1344	-18632	-1674	-12880	-1987	-11701	-189	-19597	-3099	-633	27287
0.920833	-23	43	90	-57	-107	-30	17	-10	-19	8	-70	-59	-95	-11	-29	-57	-101	36	-81	-30	-108	-21	-96	-66	-65	2	-100	-11	-74	-65	-146	-72	-16503	8623	7893	-13521	12048	-11239	-833	-18888	-2222	-12502	-2130	-11356	-143	-19187	-4094	-682	29936
0.921667	-25	44	90	-57	-107	-29	-7	-12	-21	2	-73	-61	-97	-13	-26	-55	-101	37	-82	-28	-103	-21	-96	-67	-64	0	-101	-12	-73	-69	-147	-75	-16870	9113	7756	-13871	12032	-10694	-379	-19244	-2824	-12212	-2318	-11111	-316	-18799	-5044	-952	31695
0.922500	-28	41	86	-58	-104	-30	17	-13	-15	10	-73	-61	-93	-13	-30	-58	-97	35	-98	-30	-104	-23	-98	-67	-60	0	-99	-11	-70	-70	-147	-74	-18920	9596	7594	-14231	11700	-10277	8	-19682	-3427	-11991	-2542	-10968	-404	-18420	-5912	-1421	32109
0.923333	-27	44	86	-60	-111	-31	15	-16	-21	5	-74	-67	-98	-13	-34	-58	-101	35	-85	-33	-104	-22	-100	-70	-68	-3	-105	-16	-76	-70	-151	-75	-18571	10071	7398	-14600	11172	-9983	338	-20218	-3999	-11837	-2784	-10935	-408	-18059	-6663	-2066	31529
0.924167	-29	40	53	-65	-115	-32	12	-16	-22	3	-75	-65	-98	-15	-30	-59	-102	36	-86	-33	-107	-23	-97	-49	-66	0	-102	-13	-74	-68	-176	-75	-19640	10537	7194	-14968	10663	-9805	614	-20821	-4552	-11714	-3031	-10975	-230	-17699	-7266	-2849	31140
0.925000	-26	42	89	-58	-116	-27	0	-15	-18	9	-70	-61	-97	-12	-29	-60	-97	37	-81	-29	-103	-21	-99	-67	-63	2	-102	-10	-74	-68	-150	-72	-23303	10977	6968	-15335	10367	-9729	838	-21493	-5140	-11614	-3274	-11139	-22	-17358	-7696	-3734	30126
0.925833	-27	45	91	-60	-109	-30	15	-12	-21	10	-72	-60	-95	-24	-26	-56	-98	39	-83	-31	-107	-21	-98	-67	-63	0	-99	-10	-73	-68	-146	-70	-18782	11381	6717	-15705	9174	-9747	1011	-22214	-5470	-11527	-3492	-11356	98	-17012	-7942	-4680	25841
0.926667	-24	44	85	-55	-107	-28	17	-13	-21	11	-72	-63	-95	-12	-27	-57	-97	42	-81	-26	-102	-17	-97	-66	-61	3	-98	-11	-72	-68	-145	-70	-17859	11736	6459	-16066	7857	-9834	1143	-22988	-5605	-11424	-3681	-11615	-165	-16670	-8003	-5651	19088
0.927500	-25	47	96	-51	-107	-26	15	-10	-14	11	-67	-59	-92	-10	-27	-56	-97	41	-80	-26	-104	-15	-98	-67	-62	3	-98	-10	-67	-65	-145	-78	-18433	12094	6191	-16424	7046	-9988	1232	-23728	-5567	-11307	-3827	-11903	-456	-16331	-7881	-6621	12386
0.928333	-19	47	94	-55	-105	-27	16	-11	-28	-8	-66	-61	-88	-13	-28	-56	-94	62	-78	-26	-102	-16	-95	-66	-59	4	-98	-7	-69	-65	-147	-72	-14023	12388	5915	-16769	5985	-10181	1286	-24464	-5346	-11165	-3926	-12189	-255	-15976	-7591	-7563	5252
0.929167	-23	45	91	-57	-103	-29	15	-14	-17	9	-69	-60	-97	-15	-28	-57	-113	41	-80	-27	-108	-19	-97	-63	-65	1	-98	-9	-76	-68	-149	-70	-11949	12628	5638	-17103	4948	-10398	1302	-25157	-4964	-11005	-3974	-12453	-9	-15618	-7146	-8451	-1420
0.930000	-26	46	88	-55	-108	-27	15	-13	-21	7	-64	-59	-96	-8	-29	-59	-101	37	-79	-27	-104	-16	-95	-68	-65	1	-99	-10	-72	-66	-147	-79	-4363	12820	5372	-17416	3994	-10618	1292	-25765	-4425	-10818	-3966	-12665	516	-15246	-6577	-9265	-7365
0.930833	-28	42	86	-59	-110	-30	12	-15	-22	5	-70	-60	-99	-13	-29	-59	-101	37	-83	-27	-104	-17	-99	-69	-62	0	-97	-11	-73	-67	-147	-70	1641	12959	5115	-17706	2737	-10832	1253	-26263	-3634	-10623	-3900	-12806	830	-14868	-5913	-9986	-12791
0.931667	-27	42	93	-60	-107	-28	11	-15	-18	6	-69	-62	-96	-15	-31	-59	-102	36	-86	-31	-107	-23	-100	-70	-65	0	-103	-13	-75	-73	-148	-75	5089	13036	4870	-17981	1318	-11052	1190	-26629	-2778	-10428	-3794	-12860	812	-14486	-5192	-10620	-18017
0.932500	-26	40	94	-63	-111	-31	9	-17	-22	3	-75	-66	-94	-15	-28	-59	-96	37	-82	-29	-107	-18	-98	-69	-64	0	-102	-14	-73	-68	-145	-72	9563	13074	4658	-18222	552	-11224	1110	-26829	-2113	-10245	-3639	-12806	981	-14101	-4432	-11151	-22911
0.933333	-27	41	86	-60	-110	-32	12	-13	-21	6	-69	-61	-97	-13	-28	-60	-101	34	-81	-29	-103	-16	-97	-70	-65	0	-97	-11	-73	-66	-146	-77	11955	13063	4468	-18450	57	-11378	1014	-26856	-1437	-10098	-3444	-12642	1104	-13725	-3685	-11600	-26827
0.934167	-25	44	89	-58	-110	-30	13	-13	-17	5	-72	-61	-96	-14	-29	-59	-100	37	-81	-28	-107	-19	-96	-67	-65	-7	-97	-13	-74	-67	-145	-73	15799	13001	4288	-18647	-690	-11501	904	-26684	-782	-9997	-3235	-12376	1309	-13354	-2960	-11968	-30177
0.935000	-27	42	86	-60	-108	-29	15	-12	-17	9	-69	-51	-96	-12	-28	-56	-101	34	-83	-31	-105	-17	-96	-67	-64	0	-97	-10	-73	-66	-145	-72	20737	12891	4149	-18830	-1498	-11598	778	-26312	-332	-9960	-3009	-11985	1463	-13004	-2304	-12271	-32330
0.935833	-26	41	89	-58	-111	-31	13	-14	-19	6	-72	-63	-95	-13	-28	-104	-102	35	-82	-29	-105	-18	-99	-65	-64	0	-98	-11	-75	-69	-148	-74	23725	12747	4038	-18989	-2183	-11664	644	-25738	-25	-9993	-2781	-11509	1655	-12681	-1735	-12522	-32703
0.936667	-26	41	89	-61	-110	-33	13	-12	-17	6	-70	-62	-95	-18	-26	-57	-100	36	-84	-32	-108	-19	-99	-67	-65	0	-97	-13	-75	-66	-145	-73	27487	12566	3959	-19143	-2889	-11704	505	-24950	291	-10107	-2564	-10951	1938	-12382	-1261	-12734	-32715
0.937500	-25	43	87	-45	-108	-32	11	-12	-18	5	-72	-64	-97	-14	-28	-59	-100	28	-80	-31	-108	-19	-98	-60	-65	-1	-102	-13	-77	-69	-146	-74	31238	12357	3896	-19277	-3318	-11716	347	-23979	468	-10301	-2369	-10341	2002	-12119	-931	-12928	-32665
0.938333	-23	41	87	-58	-112	-32	11	-13	-18	8	-70	-62	-95	-14	-24	-58	-100	34	-83	-32	-104	-22	-101	-68	-63	0	-96	-11	-70	-69	-137	-73	32608	12124	3867	-19409	-3360	-11714	180	-22836	375	-10571	-2203	-9697	2011	-11895	-666	-13119	-32017
0.939167	-36	45	88	-58	-109	-30	16	-9	-18	4	-73	-62	-98	-14	-30	-57	-98	11	-86	-31	-105	-18	-83	-65	-62	0	-95	-12	-64	-67	-145	-74	32482	11863	3861	-19536	-3937	-11689	5	-21532	281	-10901	-2079	-9043	2070	-11705	-543	-13319	-29677
0.940000	-24	40	91	-59	-108	-33	13	-14	-16	7	-72	-64	-98	-14	-30	-61	-98	33	-86	-34	-107	-23	-102	-68	-62	-1	-97	-13	-73	-64	-148	-76	32409	11585	3870	-19670	-4771	-11662	-191	-20114	378	-11286	-2005	-8399	2093	-11558	-556	-13530	-25807
0.940833	-28	42	86	-59	-108	-34	10	-12	-19	2	-76	-65	-97	-19	-33	-60	-102	32	-86	-32	-105	-22	-101	-69	-60	-1	-97	-12	-72	-69	-149	-76	31843	11294	3905	-19811	-4807	-11616	-393	-18591	293	-11696	-1980	-7797	1893	-11433	-666	-13756	-22044
0.941667	-25	45	90	-58	-109	-33	15	-13	-16	-7	-75	-63	-95	-16	-31	-59	-101	30	-84	-35	-108	-22	-101	-69	-66	-4	-98	-13	-73	-70	-139	-77	31472	10986	3948	-19954	-4975	-11565	-613	-16999	39	-12107	-2004	-7260	1591	-11331	-871	-13996	-17668
0.942500	-24	42	86	-59	-111	-31	15	-14	-16	4	-75	-64	-94	-10	-30	-60	-100	34	-86	-35	-102	-21	-100	-63	-65	-1	-101	-13	-75	-69	-148	-77	30097	10666	4001	-20113	-5055	-11509	-845	-15365	-211	-12493	-2079	-6801	1330	-11240	-1157	-14241	-13012
0.943333	-24	40	88	-58	-112	-33	12	-14	-18	7	-75	-64	-96	-13	-28	-60	-100	32	-87	-34	-104	-22	-100	-70	-63	-6	-100	-14	-73	-70	-147	-76	20270	10324	4071	-20284	-4882	-11450	-1099	-13732	-454	-12813	-2203	-6431	1092	-11147	-1505	-14474	-8535
0.944167	-25	39	88	-57	-112	-33	13	-15	-17	4	-77	-64	-97	-17	-30	-61	-100	32	-91	-32	-108	-22	-100	-69	-65	-4	-112	-15	-75	-70	-149	-75	8102	9973	4134	-20461	-4609	-11402	-1361	-12119	-503	-13043	-2373	-6155	929	-11028	-1900	-14684	-4193
0.945000	-11	39	88	-57	-109	-33	16	-16	-27	3	-77	-63	-94	-14	-29	-59	-103	35	-85	-33	-105	-23	-101	-72	-57	-7	-99	-13	-73	-48	-148	-73	3288	9609	4207	-20652	-4667	-11324	-1635	-10553	-392	-13153	-2583	-5977	803	-10880	-2319	-14836	-270
0.945833	-28	40	90	-57	-111	-35	15	-12	-17	5	-75	-63	-92	-14	-30	-32	-102	35	-86	-33	-103	-21	-100	-69	-62	-1	-101	-13	-72	-70	-147	-75	-2008	9220	4278	-20851	-4281	-11273	-1913	-9051	-507	-13117	-2818	-5897	632	-10677	-2749	-14919	3212
0.946667	-22	42	94	-55	-107	-30	16	-12	-16	6	-72	-60	-87	-14	-27	-56	-95	38	-83	-30	-99	-21	-92	-69	-61	-4	-101	-26	-66	-65	-145	-73	-9437	8823	4351	-21054	-3702	-11187	-2198	-7624	-639	-12914	-3082	-5900	504	-10405	-3170	-14906	6167
0.947500	-25	38	89	-56	-103	-30	16	-12	-15	6	-73	-62	-92	-13	-29	-56	-101	35	-86	-30	-100	-21	-100	-68	-61	0	-100	-11	-69	-66	-147	-76	-14558	8405	4414	-21271	-3402	-11110	-2485	-6302	-660	-12527	-3353	-5984	383	-10062	-3577	-14776	8494
0.948333	-22	43	90	-58	-108	-29	13	-14	-26	5	-77	-63	-95	-17	-29	-59	-100	36	-86	-34	-105	-25	-100	-70	-68	-5	-102	-16	-76	-70	-149	-76	-17989	7969	4463	-21468	-3149	-11029	-2765	-5092	-492	-11967	-3645	-6132	96	-9636	-3951	-14526	10379
0.949167	-29	38	84	-62	-113	-38	10	-17	-21	2	-80	-66	-102	-21	-34	-63	-108	30	-90	-36	-109	-25	-103	-72	-65	-1	-102	-16	-72	-69	-148	-79	-21716	7517	4501	-21657	-2663	-10925	-3035	-3988	-225	-11217	-3919	-6326	-112	-9119	-4288	-14125	11690
0.950000	-11	37	86	-62	-111	-35	7	-18	-21	4	-79	-64	-98	-18	-33	-62	-103	34	-87	-34	-109	-27	-103	-75	-68	-4	-103	-16	-75	-75	-152	-77	-22864	7055	4517	-21834	-2148	-10808	-3274	-2993	160	-10300	-4203	-6557	-161	-8510	-4581	-13585	12568
0.950833	-27	35	86	-62	-107	-36	13	-19	-18	3	-76	-65	-99	-18	-19	-63	-129	32	-91	-36	-111	-26	-102	-73	-65	-3	-102	-19	-72	-73	-150	-79	-23738	6587	4502	-21993	-1597	-10657	-3489	-2106	706	-9219	-4474	-6801	-403	-7828	-4815	-12902	13265
0.951667	-26	36	86	-63	-109	-36	10	-18	-21	3	-77	-65	-99	-18	-31	-63	-104	32	-70	-34	-108	-26	-103	-75	-64	-4	-104	-16	-72	-70	-151	-79	-25394	6117	4452	-22126	-687	-10471	-3677	-1327	1243	-8016	-4766	-7058	-589	-7085	-5007	-12099	13757
0.952500	-29	36	84	-63	-107	-35	10	-16	-17	-5	-81	-63	-98	-18	-31	-64	-103	33	-82	-35	-103	-24	-103	-73	-64	-4	-102	-16	-75	-73	-148	-76	-23051	5664	4353	-22231	-32	-10244	-3825	-645	1896	-6724	-4992	-7315	-715	-6291	-5147	-11191	14305
0.953333	-61	40	87	-60	-109	-33	11	-16	-21	5	-74	-66	-98	-19	-29	-61	-99	34	-86	-32	-107	-22	-100	-75	-63	0	-102	-15	-74	-70	-150	-77	-18785	5201	4192	-22309	-83	-9967	-3941	-55	2898	-5375	-5235	-7550	-723	-5475	-5249	-10198	14816
0.954167	-28	39	86	-60	-110	-33	12	-15	-25	5	-74	-64	-96	-16	-29	-63	-105	36	-88	-35	-104	-25	-102	-70	-64	0	-100	-13	-73	-72	-149	-77	-20333	4759	3971	-22339	613	-9642	-4009	450	3877	-4008	-5482	-7772	-840	-4645	-5306	-9149	14905
0.955000	-25	41	88	-62	-113	-34	13	-13	-18	7	-75	-67	-96	-16	-30	-60	-100	36	-90	-34	-102	-24	-98	-72	-63	0	-103	-15	-75	-70	-149	-76	-14781	4340	3656	-22380	966	-9251	-4046	873	4884	-2659	-5705	-7981	-1110	-3832	-5335	-8083	14991
0.955833	-30	39	84	-65	-113	-35	15	-15	-17	4	-75	-64	-98	-19	-32	-61	-102	32	-88	-36	-108	-24	-100	-73	-67	-5	-100	-15	-74	-73	-150	-78	-13044	3949	3246	-22386	1223	-8812	-4042	1213	5799	-1371	-5926	-8162	-1125	-3061	-5338	-7048	15400
0.956667	-27	39	85	-63	-113	-34	11	-17	-22	3	-77	-72	-101	-19	-31	-64	-102	32	-90	-46	-108	-26	-103	-75	-70	5	-107	-17	-77	-74	-151	-79	-10571	3598	2719	-22380	1599	-8316	-4007	1474	6721	-173	-6153	-8328	-1039	-2359	-5327	-6074	15931
0.957500	-31	37	78	-67	-117	-36	8	-28	-23	2	-77	-69	-103	-22	-47	-62	-104	32	-91	-40	-107	-27	-102	-74	-66	-5	-103	-14	-75	-72	-148	-76	-6266	3288	2071	-22370	2016	-7763	-3945	1647	7565	889	-6368	-8466	-964	-1734	-5295	-5209	16226
0.958333	-28	37	82	-57	-110	-34	10	-16	-21	4	-75	-66	-98	-18	-31	-59	-101	36	-86	-33	-107	-24	-102	-73	-64	5	-103	-13	-75	-72	-152	-76	-3117	3020	1272	-22370	1825	-7175	-3866	1754	8372	1792	-6581	-8591	-741	-1218	-5257	-4473	16295
0.959167	-24	40	85	-60	-108	-36	12	-21	-16	6	-73	-65	-93	-16	-27	-57	-98	37	-84	-35	-105	-24	-98	-70	-62	0	-100	-12	-70	-67	-142	-74	-1014	2806	328	-22396	1721	-6551	-3774	1759	8853	2508	-6792	-8696	-475	-806	-5231	-3906	16207
0.960000	-40	39	86	-57	-104	-32	13	-12	-14	5	-70	-61	-94	-14	-29	-53	-97	38	-83	-28	-102	-21	-97	-70	-61	3	-100	-21	-72	-69	-148	-74	2171	2644	-761	-22456	1722	-5914	-3686	1662	9147	3025	-6999	-8796	-372	-523	-5213	-3541	16088
0.960833	-24	42	86	-56	-109	-38	11	-15	-17	7	-70	-62	-94	-32	-27	-56	-98	37	-82	-32	-105	-22	-100	-68	-62	2	-101	-11	-74	-69	-147	-75	2772	2545	-1982	-22569	1527	-5278	-3607	1456	9115	3339	-7198	-8886	-293	-360	-5206	-3390	15622
0.961667	-25	41	87	-57	-107	-31	13	-10	-16	8	-73	-63	-96	-16	-29	-53	-96	17	-87	-32	-104	-6	-99	-67	-63	2	-99	-10	-74	-67	-148	-74	5231	2522	-3294	-22730	964	-4657	-3543	1130	8986	3436	-7388	-8966	-190	-332	-5219	-3470	14849
0.962500	-27	42	81	-55	-108	-32	12	-11	-13	8	-70	-63	-91	-13	-27	-60	-98	38	-83	-32	-105	-22	-100	-70	-62	1	-98	-11	-72	-67	-147	-48	5850	2571	-4667	-22956	204	-4062	-3511	683	8725	3340	-7555	-9040	-128	-423	-5251	-3767	14122
0.963333	-26	42	89	-51	-110	-29	15	-11	-18	8	-68	-61	-97	-13	-27	-56	-100	40	-82	-30	-103	-18	-98	-66	-61	3	-96	-9	-73	-68	-130	-74	6002	2779	-6044	-23244	-721	-3521	-3515	106	8207	3043	-7688	-9111	-142	-632	-5313	-4292	13464
0.964167	-24	42	85	-56	-109	-33	13	2	-15	4	-72	-62	-94	-12	-28	-57	-96	37	-90	-31	-105	-22	-99	-69	-66	1	-98	-11	-72	-68	-147	-74	6461	3099	-7318	-23589	-1757	-3045	-3559	-607	7512	2576	-7803	-9177	-172	-946	-5399	-5027	12711
0.965000	-26	43	97	-56	-110	-32	12	-16	-18	4	-70	-62	-100	-15	-4	-62	-101	37	-92	-33	-107	-23	-101	-70	-64	-3	-102	-13	-76	-73	-150	-76	4463	3582	-8479	-23995	-2579	-2651	-3652	-1447	6447	1944	-7877	-9245	-119	-1366	-5518	-5953	11981
0.965833	-28	69	84	-59	-115	-33	8	-19	-21	4	-73	-67	-98	-17	-29	-60	-100	37	-85	-34	-105	-21	-99	-72	-65	-1	-100	-10	-74	-68	-150	-74	3990	4259	-9366	-24433	-3212	-2342	-3788	-2429	5152	1167	-7910	-9307	-139	-1868	-5655	-7033	11239
0.966667	-24	43	87	-57	-107	-30	15	-12	-16	7	-68	-59	-94	-16	-13	-61	-100	36	-80	-31	-103	-15	-97	-68	-61	3	-97	-11	-73	-69	-147	-75	7083	5146	-9933	-24911	-4608	-2141	-3974	-3537	3997	281	-7914	-9373	-333	-2443	-5822	-8254	10260
0.967500	-26	44	97	-56	-109	-30	16	-13	-16	8	-66	-58	-90	-11	-27	-56	-98	39	-80	-27	-104	-21	-97	-69	-62	2	-96	-11	-69	-67	-131	-72	2172	6257	-10103	-25401	-5365	-2043	-4223	-4760	2786	-705	-7854	-9443	-372	-3077	-6009	-9561	9031
0.968333	-25	44	90	-53	-103	-28	17	-11	-13	6	-67	-59	-94	-11	-27	-57	-85	36	-81	-21	-103	-21	-96	-66	-62	2	-97	-11	-83	-64	-144	-72	2641	7606	-9835	-25889	-6043	-2053	-4484	-6090	1546	-1747	-7765	-9523	-389	-3765	-6223	-10937	7865
0.969167	-23	42	89	-58	-109	-30	13	-21	-21	2	-73	-62	-94	-14	-30	-59	-100	40	-85	-32	-105	-23	-99	-69	-64	0	-99	-13	-68	-70	-147	-73	522	9188	-9105	-26363	-6412	-2179	-4797	-7502	227	-2833	-7643	-9625	-505	-4504	-6450	-12343	6720
0.970000	-30	44	85	-58	-105	-31	15	-14	-18	4	-72	-64	-94	-16	-29	-64	-101	35	-84	-30	-101	-22	-94	-72	-62	0	-99	-13	-70	-70	-149	-75	-1109	10984	-7935	-26797	-6620	-2399	-5132	-8981	-945	-3951	-7496	-9749	-671	-5271	-6683	-13728	5613
0.970833	-33	42	86	-57	-108	-30	12	-15	-19	6	-67	-62	-95	-15	-30	-58	-97	35	-85	-31	-103	-21	-97	-69	-64	-3	-96	-14	-73	-72	-148	-73	-1343	12969	-6373	-27182	-6485	-2720	-5486	-10512	-1945	-5043	-7343	-9913	-665	-6066	-6919	-15059	4445
0.971667	-29	38	87	-57	-108	-31	13	-15	-19	6	-74	-63	-96	-15	-29	-59	-112	35	-83	-32	-103	-25	-98	-72	-65	0	-99	-15	-75	-70	-149	-73	-1461	15090	-4508	-27510	-6489	-3119	-5855	-12071	-2610	-6122	-7193	-10122	-648	-6885	-7147	-16306	3157
0.972500	-27	40	89	-64	-105	-31	11	-18	-15	6	-74	-66	-97	-15	-31	-58	-99	35	-84	-31	-107	-24	-96	-73	-64	-3	-100	-17	-72	-75	-148	-74	-3218	17294	-2423	-27770	-6158	-3595	-6216	-13637	-3359	-7162	-7077	-10395	-532	-7715	-7360	-17443	1709
0.973333	-28	38	86	-59	-111	-34	15	-15	-19	4	-75	-63	-95	-16	-31	-59	-102	23	-88	-33	-108	-24	-98	-75	-64	-5	-100	-16	-73	-73	-155	-75	-2791	19544	-254	-27959	-5089	-4131	-6568	-15169	-4164	-8143	-7000	-10732	-383	-8559	-7556	-18445	480
0.974167	-27	40	82	-64	-111	-33	10	-13	-22	5	-80	-65	-97	-18	-34	-61	-102	35	-87	-31	-103	-24	-98	-72	-62	-4	-98	-16	-73	-74	-150	-75	-4348	21754	1858	-28066	-3879	-4715	-6895	-16634	-4777	-9047	-6982	-11140	-512	-9409	-7720	-19291	-601
0.975000	-29	38	85	-62	-111	-34	12	-15	-17	6	-75	-65	-99	-15	-29	-60	-102	32	-87	-38	-105	-24	-78	-70	-65	-1	-102	-18	-72	-72	-149	-74	-3663	23836	3757	-28104	-2881	-5300	-7184	-18065	-5178	-9864	-7044	-11631	-646	-10254	-7858	-19960	-1864
0.975833	-28	39	84	-60	-110	-33	20	-16	-18	3	-74	-66	-98	-17	-33	-60	-100	33	-85	-33	-102	-25	-98	-74	-64	-5	-100	-17	-76	-73	-148	-77	-2877	25704	5348	-28075	-1835	-5902	-7455	-19385	-5347	-10581	-7198	-12199	-563	-11091	-7968	-20440	-3267
0.976667	-27	39	85	-61	-111	-36	11	-15	-17	5	-74	-66	-94	-12	-28	-39	-101	34	-85	-36	-105	-25	-98	-70	-55	-4	-100	-17	-73	-68	-148	-75	-2816	27279	6522	-27990	-741	-6500	-7675	-20600	-5478	-11178	-7452	-12838	-546	-11893	-8055	-20724	-4399
0.977500	-27	52	86	-60	-109	-33	15	-13	-17	4	-77	-68	-99	-17	-32	-58	-97	32	-90	-34	-105	-24	-98	-70	-64	-5	-91	-16	-74	-73	-150	-75	-1561	28475	7212	-27835	598	-7069	-7850	-21697	-5578	-11648	-7808	-13536	-540	-12658	-8124	-20807	-5459
0.978333	-30	40	84	-62	-109	-36	12	-16	-18	4	-74	-65	-97	-17	-27	-62	-98	33	-86	-36	-107	-25	-104	-70	-64	-5	-100	-17	-72	-70	-150	-76	-1770	29239	7378	-27652	2023	-7617	-7981	-22646	-5573	-11978	-8271	-14277	-478	-13358	-8183	-20683	-6645
0.979167	-27	44	87	-60	-110	-34	13	-13	-12	5	-74	-66	-113	-15	-32	-60	-97	35	-85	-35	-103	-22	-96	-67	-60	0	-100	-13	-73	-70	-145	-73	-1746	29495	6997	-27427	3055	-8100	-8072	-23445	-5622	-12161	-8827	-15050	-551	-14010	-8251	-20363	-7712
0.980000	-26	43	89	-59	-111	-33	11	-16	-15	6	-72	-64	-91	-13	-30	-58	-93	37	-82	-32	-107	-24	-98	-67	-62	10	-99	-12	-70	-70	-146	-74	3499	29208	6143	-27172	3322	-8532	-8114	-24089	-5366	-12199	-9480	-15830	-649	-14567	-8335	-19849	-8691
0.980833	-25	43	87	-61	-109	-38	16	-14	-19	5	-75	-66	-96	-15	-31	-61	-99	35	-86	-35	-108	-24	-97	-69	-63	-4	-101	-15	-74	-73	-149	-78	946	28334	4839	-26911	4035	-8902	-8128	-24567	-4983	-12085	-10210	-16599	-452	-15029	-8455	-19165	-9794
0.981667	-27	41	86	-64	-108	-38	10	-17	-22	2	-78	-75	-69	-17	-31	-62	-100	30	-90	-55	-108	-25	-102	-74	-66	-6	-102	-17	-75	-74	-151	-77	2851	26906	3185	-26652	4649	-9216	-8120	-24896	-4495	-11827	-10998	-17320	-322	-15384	-8626	-18322	-10906
0.982500	-30	37	84	-44	-111	-39	10	-17	-19	0	-78	-90	-99	-17	-33	-63	-105	32	-87	-34	-105	-24	-102	-70	-64	-1	-101	-14	-72	-73	-150	-80	4596	24919	1298	-26392	5094	-9431	-8079	-25062	-3950	-11431	-11811	-17970	-476	-15625	-8854	-17334	-11873
0.983333	-28	41	92	-61	-112	-35	10	-19	-21	1	-74	-68	-97	-17	-32	-65	-101	33	-90	-34	-107	-25	-102	-75	-66	-4	-64	-13	-73	-72	-149	-80	3268	22385	-718	-26157	5520	-9584	-8043	-25085	-3288	-10920	-12631	-18531	-464	-15741	-9161	-16225	-12664
0.984167	-29	41	85	-61	-112	-38	10	-15	-21	4	-75	-68	-98	-9	-32	-63	-105	32	-88	-33	-108	-25	-102	-74	-65	-1	-101	-13	-76	-70	-129	-77	4191	19393	-2706	-25953	5763	-9671	-7997	-24983	-2619	-10308	-13430	-18979	-251	-15740	-9552	-15032	-13241
0.985000	-27	41	88	-60	-109	-39	10	-17	-21	3	-75	-67	-100	-22	-41	-60	-100	32	-86	-35	-107	-25	-103	-73	-65	-1	-100	-15	-75	-68	-148	-75	5460	16013	-4549	-25799	5565	-9690	-7961	-24720	-1819	-9627	-14178	-19300	-253	-15628	-10026	-13772	-13750
0.985833	-24	43	87	-61	-108	-34	15	-15	-21	3	-75	-65	-96	-15	-30	-61	-102	32	-88	-33	-105	-24	-100	-66	-64	-3	-99	-14	-69	-55	-148	-75	3630	12337	-6148	-25697	5458	-9654	-7945	-24364	-1179	-8894	-14870	-19476	-305	-15416	-10601	-12487	-14213
0.986667	-26	43	88	-59	-107	-34	15	-16	-16	2	-75	-63	-96	-14	-29	-58	-97	38	-82	-32	-101	-24	-101	-68	-63	-3	-99	-11	-73	-70	-147	-75	4451	8464	-7427	-25665	5570	-9561	-7949	-23906	-688	-8154	-15456	-19512	-272	-15119	-11258	-11196	-14345
0.987500	-26	44	88	-60	-108	-31	11	-13	-14	6	-63	-66	-91	-13	-26	-57	-98	35	-86	-32	-100	-22	-98	-67	-62	3	-99	-12	-72	-68	-144	-75	3320	4485	-8326	-25708	5469	-9427	-8018	-23366	-160	-7433	-15932	-19393	-163	-14757	-11993	-9940	-14261
0.988333	-24	43	88	-58	-108	-31	16	-13	-17	5	-72	-65	-93	-15	-26	-58	-108	33	-85	-29	-105	-22	-99	-68	-65	0	-99	-11	-73	-65	-146	-76	2530	476	-8822	-25834	4983	-9259	-8059	-22773	135	-6763	-16284	-19135	-49	-14353	-12799	-8748	-14150
0.989167	-27	39	78	-62	-110	-33	11	1	-18	6	-74	-66	-97	-18	-30	-59	-96	33	-86	-36	-105	-26	-100	-72	-65	0	-96	-14	-76	-68	-148	-67	2746	-3426	-8913	-26049	4453	-9072	-8173	-22133	374	-6185	-16505	-18747	-70	-13927	-13662	-7643	-13924
0.990000	-28	39	84	-64	-109	-35	12	-19	-21	4	-80	-68	-100	-17	-30	-60	-117	30	-90	-36	-108	-27	-103	-75	-70	-4	-104	-16	-76	-73	-150	-77	1365	-7087	-8627	-26346	4021	-8872	-8329	-21475	694	-5718	-16592	-18236	-97	-13504	-14550	-6679	-13628
0.990833	-32	39	82	-65	-112	-35	10	-21	-17	2	-75	-68	-99	-19	-33	-60	-102	30	-88	-36	-108	-25	-103	-94	-67	0	-102	-11	-74	-73	-126	-74	1815	-10451	-8024	-26721	3567	-8671	-8524	-20803	913	-5379	-16540	-17615	-214	-13107	-15442	-5810	-13415
0.991667	-28	41	86	-62	-112	-35	12	-18	-15	4	-75	-69	-98	-19	-30	-60	-104	33	-86	-48	-108	-25	-101	-73	-63	-3	-102	-17	-74	-72	-148	-75	430	-13473	-7192	-27179	3263	-8479	-8764	-20146	1042	-5198	-16376	-16923	-305	-12764	-16307	-5130	-13059
0.992500	-28	40	86	-64	-109	-34	13	-15	-17	1	-75	-67	-96	-16	-29	-59	-99	33	-85	-33	-107	-22	-100	-69	-66	2	-97	-14	-79	-69	-145	-73	-1896	-16103	-6224	-27698	3079	-8312	-9042	-19513	942	-5182	-16099	-16171	-172	-12484	-17128	-4624	-12479
0.993333	-26	45	88	-60	-109	-31	13	-15	-15	7	-72	-66	-99	-16	-29	-58	-95	34	-82	-33	-100	-19	-98	-68	-64	1	-100	-18	-73	-72	-147	-70	2156	-18334	-5222	-28273	2126	-8168	-9356	-18925	998	-5344	-15743	-15392	-45	-12295	-17874	-4310	-11661
0.994167	-27	42	82	-61	-111	-31	16	-32	-16	7	-69	-64	-96	-14	-32	-56	-100	36	-84	-31	-105	-21	-97	-67	-62	1	-98	-11	-68	-65	-146	-73	174	-20125	-4301	-28886	1360	-8071	-9704	-18394	950	-5664	-15330	-14604	-65	-12199	-18526	-4193	-10955
0.995000	-27	45	88	-57	-107	-29	13	-15	-15	10	-70	-68	-96	-15	-30	-57	-98	38	-87	-29	-102	-22	-96	-68	-61	0	-98	-10	-73	-73	-147	-72	-1402	-21482	-3560	-29514	970	-8023	-10076	-17929	729	-6154	-14880	-13825	-160	-12229	-19069	-4278	-10341
0.995833	-26	39	89	-61	-107	-34	13	-15	-18	7	-68	-62	-98	-13	-27	-56	-100	37	-83	-30	-110	-22	-98	-63	-63	1	-100	-11	-75	-69	-145	-73	1566	-22422	-3093	-30152	233	-8034	-10474	-17542	540	-6795	-14425	-13073	-216	-12332	-19469	-4545	-9724
0.996667	-28	44	89	-60	-108	-32	17	-13	-16	9	-67	-70	-100	-15	-26	-56	-97	37	-82	-30	-107	-18	-95	-66	-63	0	-97	-13	-74	-68	-144	-69	-422	-22978	-2929	-30767	-314	-8103	-10885	-17230	256	-7554	-13995	-12374	-326	-12558	-19747	-4999	-9084
0.997500	-29	42	88	-58	-113	-34	4	-13	-19	7	-66	-65	-100	-17	-29	-57	-102	36	-82	-30	-108	-23	-100	-69	-64	1	-102	-11	-74	-69	-134	-72	-117	-23192	-3146	-31361	-668	-8250	-11314	-17009	-61	-8437	-13608	-11736	-317	-12887	-19857	-5607	-8343
0.998333	-28	43	87	-60	-110	-34	12	-15	-17	5	-70	-66	-99	-19	-49	-62	-102	34	-80	-33	-108	-26	-101	-77	-66	-5	-102	-14	-77	-74	-150	-76	1513	-23110	-3754	-31915	-1119	-8465	-11746	-16868	-149	-9390	-13305	-11169	-148	-13308	-19845	-6369	-7520
0.999167	-50	40	87	-64	-113	-38	9	-15	-21	6	-74	-63	-97	-14	-29	-57	-100	35	-84	-30	-108	-22	-97	-67	-64	2	-97	-8	-72	-66	-145	-74	382	-22780	-4729	-32383	-1632	-8755	-12173	-16808	-334	-10390	-13083	-10669	-144	-13801	-19687	-7242	-6832
1.000000	-26	44	90	-57	-107	-31	12	-12	-15	9	-70	-61	-95	-16	-29	-58	-96	37	-80	-30	-100	-18	-97	-65	-60	0	-97	-8	-75	-68	-145	-74	601	-22269	-6038	-32583	-1757	-9119	-12591	-16825	-658	-11421	-12982	-10248	-219	-14366	-19418	-8211	-6127
1.000833	-26	43	92	-58	-109	-29	37	-14	-17	9	-68	-59	-94	-11	-26	-55	-96	36	-81	-28	-105	-18	-97	-58	-50	0	-95	-7	-70	-67	-144	-72	-60	-21633	-7628	-32689	-1780	-9559	-13004	-16920	-830	-12459	-13000	-9904	-153	-14978	-19049	-9239	-5244
1.001667	-26	41	89	-56	-109	-31	13	-11	-16	2	-68	-60	-96	-14	-25	-59	-102	37	-81	-31	-102	-19	-97	-68	-65	2	-97	-10	-70	-66	-145	-77	-10	-20920	-9414	-32714	-2122	-10075	-13405	-17073	-1024	-13469	-13145	-9637	-108	-15645	-18608	-10294	-4404
1.002500	-27	43	90	-52	-110	-30	11	-13	-17	41	-66	-62	-93	-14	-25	-58	-98	37	-82	-28	-107	-22	-98	-66	-60	0	-98	-10	-72	-66	-144	-83	1487	-20175	-11324	-32746	-2327	-10665	-13785	-17278	-1241	-14444	-13424	-9432	-81	-16329	-18109	-11357	-3445
1.003333	-25	42	88	-57	-109	-32	13	-11	-15	8	-70	-60	-94	-14	-27	-59	-98	32	-83	-30	-104	-23	-100	-67	-63	0	-97	-12	-74	-66	-145	-74	-566	-19429	-13258	-32731	-2464	-11322	-14141	-17523	-1341	-15359	-13819	-9290	0	-17027	-17589	-12394	-2454
1.004167	-26	42	90	-58	-107	-33	13	-14	-18	7	-73	-61	-94	-12	-27	-61	-99	37	-83	-30	-105	-23	-101	-68	-67	-1	-99	-10	-72	-82	-151	-74	-287	-18716	-15117	-32755	-2715	-12046	-14476	-17796	-1371	-16213	-14323	-9203	58	-17740	-17061	-13381	-1529
1.005000	-28	41	88	-56	-108	-33	12	-13	-17	7	-70	-61	-99	-15	-27	-59	-105	33	-83	-31	-112	-21	-99	-67	-65	1	-98	-13	-73	-68	-146	-76	-612	-18061	-16817	-32738	-2643	-12831	-14782	-18080	-1494	-17000	-14931	-9162	44	-18454	-16563	-14291	-645
1.005833	-26	41	86	-58	-109	-31	29	-15	-17	4	-73	-63	-97	-13	-26	-58	-101	38	-81	-43	-105	-24	-99	-67	-65	-1	-100	-13	-72	-68	-146	-72	-3428	-17465	-18267	-32752	-2151	-13674	-15061	-18366	-1844	-17732	-15611	-9167	-97	-19166	-16110	-15102	287
1.006667	-26	40	87	-57	-107	-31	12	-15	-14	4	-65	-65	-103	-14	-25	-59	-98	36	-84	-32	-105	-21	-99	-68	-61	1	-101	-11	-75	-69	-148	-76	-503	-16941	-19406	-32743	-2164	-14571	-15313	-18641	-2123	-18396	-16341	-9206	-357	-19879	-15722	-15804	1261
1.007500	-26	29	88	-59	-110	-32	11	-15	-21	5	-76	-65	-94	-11	-27	-59	-97	36	-81	-29	-103	-18	-98	-66	-64	0	-97	-11	-70	-65	-144	-73	-108	-16474	-20175	-32752	-2409	-15514	-15532	-18892	-2221	-19005	-17106	-9275	-628	-20575	-15406	-16383	2072
1.008333	-29	40	87	-56	-108	-32	13	-13	-18	9	-72	-62	-98	-11	-27	-59	-97	36	-82	-28	-102	-19	-85	-70	-63	0	-97	-13	-72	-67	-148	-76	-3779	-16051	-20560	-32748	-1907	-16507	-15732	-19113	-2349	-19573	-17873	-9376	-774	-21281	-15186	-16839	2725
1.009167	-23	43	90	-56	-105	-33	11	-13	-15	4	-75	-66	-97	-14	-29	-59	-98	35	-83	-32	-104	-24	-99	-69	-63	1	-93	-21	-77	-73	-150	-75	-1150	-15661	-20530	-32751	-1738	-17534	-15898	-19294	-2446	-20110	-18616	-9504	-630	-21981	-15050	-17167	3369
1.010000	-28	38	87	-59	-109	-33	12	-14	-18	3	-76	-68	-95	-11	-29	-59	-100	35	-85	-33	-105	-24	-98	-69	-63	0	-99	-13	-70	-70	-147	-76	-3289	-15289	-20106	-32755	-1464	-18585	-16033	-19425	-2616	-20627	-19318	-9658	-548	-22675	-14994	-17371	3911
1.010833	-26	41	88	-60	-104	-34	13	-21	-15	5	-74	-68	-94	-12	-27	-59	-99	37	-83	-33	-102	-21	-100	-68	-61	-1	-100	-13	-74	-68	-147	-76	-3211	-14898	-19312	-32747	-1129	-19663	-16144	-19510	-2811	-21131	-19956	-9845	-678	-23367	-15023	-17457	4505
1.011667	-28	41	87	-62	-109	-32	11	-16	-19	6	-75	-63	-95	-14	-30	-63	-101	36	-85	-36	-107	-22	-100	-69	-64	-1	-99	-14	-72	-68	-148	-75	-1872	-14478	-18196	-32760	-909	-20754	-16220	-19541	-2904	-21635	-20499	-10057	-863	-24040	-15114	-17436	5020
1.012500	-27	22	87	-56	-109	-32	11	-9	-16	3	-74	-65	-94	-13	-29	-60	-101	36	-82	-33	-103	-21	-100	-70	-69	2	-97	-14	-76	-59	-149	-77	-2536	-14001	-16818	-32729	-819	-21861	-16272	-19520	-2938	-22138	-20931	-10308	-951	-24700	-15257	-17323	5317
1.013333	-26	41	89	-59	-109	-33	10	-14	-16	8	-70	-62	-94	-13	-27	-56	-99	42	-84	-45	-103	-21	-97	-49	-62	1	-96	-12	-69	-67	-145	-74	-2405	-13456	-15240	-32757	-272	-22963	-16292	-19451	-3167	-22646	-21244	-10590	-902	-25331	-15429	-17135	5696
1.014167	-26	44	94	-60	-108	-32	12	-15	-17	6	-73	-63	-97	-11	-30	-57	-98	35	-86	-32	-102	-22	-100	-70	-64	13	-97	-14	-72	-88	-148	-75	-1856	-12820	-13549	-32750	385	-24053	-16282	-19339	-3304	-23158	-21429	-10913	-704	-25934	-15619	-16890	6047
1.015000	-26	39	88	-59	-109	-35	11	-17	-21	21	-75	-63	-75	-15	-31	-61	-101	33	-95	-36	-107	-26	-103	-75	-66	0	-101	-14	-74	-72	-151	-79	-2461	-12095	-11824	-32767	795	-25129	-16253	-19196	-3372	-23675	-21493	-11276	-791	-26498	-15809	-16600	5994
1.015833	-30	40	84	-60	-115	-38	7	-19	-21	4	-77	-67	-99	-19	-33	-61	-102	33	-85	-33	-109	-24	-100	-69	-64	0	-99	-12	-74	-69	-148	-78	-682	-11254	-10124	-32762	945	-26159	-16186	-19015	-3410	-24182	-21396	-11677	-923	-27002	-15966	-16285	5883
1.016667	-25	41	86	-60	-110	-38	9	-16	-17	5	-75	-64	-94	-17	-31	-61	-91	32	-82	-36	-107	-23	-103	-73	-69	0	-101	-14	-77	-70	-149	-76	-1186	-10315	-8532	-32767	1084	-27152	-16098	-18828	-3521	-24679	-21183	-12121	-790	-27453	-16093	-15959	5833
1.017500	-30	40	86	-61	-112	-32	11	-17	-22	6	-74	-66	-96	-17	-31	-63	-101	33	-87	-38	-105	-24	-104	-74	-65	0	-95	-15	-76	-70	-154	-77	-601	-9278	-7095	-32759	1376	-28089	-15988	-18626	-3657	-25143	-20854	-12607	-618	-27818	-16169	-15638	5759
1.018333	-28	38	86	-61	-112	-35	10	-17	-22	5	-75	-65	-99	-21	-53	-62	-100	33	-87	-34	-105	-23	-102	-75	-65	-3	-100	-16	-74	-69	-151	-77	188	-8137	-5857	-32767	1546	-28941	-15853	-18440	-3746	-25571	-20432	-13124	-446	-28105	-16189	-15330	5519
1.019167	-25	45	81	-61	-109	-32	13	-13	3	3	-73	-65	-95	-16	-32	-59	-104	34	-86	-34	-107	-21	-90	-69	-65	0	-99	-12	-72	-68	-145	-77	-1035	-6910	-4858	-32746	1705	-29700	-15702	-18274	-3833	-25940	-19921	-13674	-507	-28307	-16149	-15046	5310
1.020000	-26	43	86	-59	-109	-32	12	-15	-18	7	-72	-62	-97	-14	-28	-57	-120	30	-86	-31	-103	-19	-100	-69	-64	0	-100	-12	-73	-69	-146	-73	956	-5605	-4117	-32762	1700	-30358	-15536	-18137	-3851	-26250	-19349	-14261	-774	-28427	-16040	-14792	5263
1.020833	-45	40	85	-59	-105	-31	17	-14	-11	4	-70	-63	-94	-16	-27	-57	-100	34	-85	-33	-102	-18	-98	-69	-64	0	-104	-11	-73	-67	-144	-74	3400	-4254	-3646	-32745	1156	-30904	-15364	-18064	-3485	-26480	-18736	-14848	-763	-28463	-15896	-14582	5316
1.021667	-25	42	88	-59	-109	-32	16	-14	-21	2	-78	-64	-93	-14	-27	-58	-103	35	-83	-33	-107	-21	-101	-68	-62	-1	-101	-11	-72	-67	-148	-72	188	-2868	-3427	-32761	1160	-31323	-15186	-18037	-3182	-26629	-18136	-15492	-500	-28417	-15690	-14403	5347
1.022500	-26	37	81	-62	-110	-34	9	-15	-21	5	-74	-65	-96	-18	-29	-59	-102	30	-86	-36	-107	-23	-100	-70	-65	0	-97	-17	-74	-69	-147	-75	3214	-1473	-3452	-32750	723	-31607	-15005	-18080	-2865	-26685	-17505	-16115	-292	-28291	-15457	-14261	5241
1.023333	-27	39	86	-63	-108	-35	12	-18	-23	4	-77	-67	-96	-16	-31	-60	-103	32	-85	-38	-108	-22	-102	-72	-69	-6	-103	-16	-74	-73	-150	-76	2134	-77	-3695	-32759	421	-31748	-14816	-18194	-2513	-26653	-16927	-16737	-127	-28100	-15206	-14158	4935
1.024167	-30	38	84	-67	-113	-38	11	-17	-23	3	-76	-66	-99	-17	-31	-60	-105	29	-87	-38	-108	-22	-102	-72	-65	0	-99	-15	-73	-70	-148	-86	2206	1308	-4109	-32757	320	-31737	-14654	-18378	-2162	-26514	-16394	-17335	147	-27848	-14947	-14086	4665
1.025000	-26	40	87	-61	-112	-36	13	-3	-19	5	-74	-66	-99	-17	-27	-58	-129	35	-82	-36	-105	-23	-99	-70	-64	-1	-103	-15	-75	-70	-149	-74	2973	2617	-4663	-32753	269	-31584	-14491	-18640	-1755	-26288	-15931	-17906	220	-27552	-14703	-14043	4257
1.025833	-35	38	87	-62	-107	-32	13	-15	-19	6	-73	-64	-95	-16	-27	-61	-102	33	-84	-14	-130	-22	-100	-70	-62	0	-98	-11	-74	-68	-146	-72	2575	3871	-5311	-32760	-257	-31287	-14342	-18972	-1185	-25975	-15542	-18441	239	-27229	-14488	-14027	3617
1.026667	-26	45	90	-59	-107	-31	13	13	-15	7	-82	-64	-97	-17	-27	-59	-98	28	-82	-32	-105	-22	-100	-66	-61	2	-96	-12	-73	-68	-146	-72	1361	5042	-6018	-32748	-453	-30835	-14198	-19373	-978	-25584	-15249	-18924	373	-26883	-14319	-14036	3006
1.027500	-19	44	87	-58	-104	-31	19	-12	-13	8	-72	-62	-94	-13	-25	-57	-95	35	-81	-31	-102	-22	-92	-64	-61	4	-96	-10	-69	-68	-146	-67	1611	6119	-6746	-32760	-383	-30247	-14075	-19830	-1313	-25138	-15047	-19348	416	-26535	-14206	-14064	2572
1.028333	-22	43	90	-57	-104	-29	16	-12	-16	9	-69	-63	-94	-13	-29	-56	-98	36	-77	-27	-101	-21	-99	-65	-61	3	-96	-8	-72	-70	-146	-70	-358	7091	-7465	-32746	-322	-29535	-13964	-20333	-1715	-24643	-14941	-19701	424	-26205	-14163	-14117	2094
1.029167	-25	43	89	-57	-112	-34	18	-11	-18	7	-73	-64	-99	-15	-27	-58	-101	35	-83	-31	-108	-23	-99	-64	-60	0	-96	-12	-70	-50	-147	-75	-132	7945	-8144	-32764	-272	-28713	-13870	-20874	-1284	-24115	-14932	-19982	431	-25893	-14192	-14186	1798
1.030000	-25	40	86	-57	-107	-33	15	-13	-15	7	-70	-59	-94	-16	-48	-60	-94	36	-82	-29	-111	-23	-97	-66	-64	2	-97	-11	-73	-72	-147	-70	-855	8688	-8756	-32743	-213	-27796	-13771	-21431	-840	-23570	-14998	-20181	515	-25610	-14299	-14271	1751
1.030833	-34	40	88	-67	-110	-33	12	-15	-17	6	-73	-64	-96	-16	-31	-60	-99	34	-84	-31	-105	-24	-85	-68	-63	0	-99	-11	-58	-72	-147	-73	-1408	9292	-9287	-32761	-191	-26816	-13696	-21998	-515	-23022	-15137	-20288	554	-25372	-14468	-14372	1744
1.031667	-25	41	88	-58	-113	-35	12	-24	-17	4	-73	-66	-98	-17	-33	-65	-104	29	-85	-38	-108	-25	-102	-72	-66	-3	-102	-15	-75	-73	-149	-78	-1390	9767	-9730	-32742	-61	-25803	-13612	-22557	-62	-22497	-15340	-20329	595	-25177	-14714	-14498	1839
1.032500	-26	36	85	-61	-112	-24	9	-19	-21	2	-76	-67	-97	-21	-33	-62	-102	34	-86	-32	-104	-19	-101	-72	-64	0	-98	-12	-73	-68	-133	-76	-3168	10112	-10069	-32757	301	-24721	-13518	-23091	276	-21995	-15567	-20276	602	-25031	-15000	-14630	2048
1.033333	-25	39	87	-58	-107	-33	12	-13	-17	5	-72	-65	-95	-18	-30	-63	-100	34	-82	-30	-117	-24	-103	-70	-62	0	-98	-11	-69	-69	-147	-76	-3066	10325	-10319	-32737	495	-23671	-13414	-23587	600	-21539	-15824	-20147	454	-24930	-15336	-14789	2365
1.034167	-27	39	90	-58	-108	-32	13	-22	-29	3	-74	-65	-95	-17	-31	-62	-99	37	-83	-31	-105	-22	-99	-69	-65	-1	-100	-11	-70	-67	-148	-73	641	10440	-10479	-32752	-82	-22654	-13298	-24037	1217	-21146	-16086	-19949	344	-24882	-15697	-14967	2878
1.035000	-28	40	87	-55	-111	-31	13	-8	3	6	-72	-64	-97	-16	-32	-63	-100	34	-83	-32	-104	-22	-100	-68	-64	0	-98	-13	-70	-69	-114	-74	-2964	10376	-10556	-32735	96	-21691	-13156	-24432	1790	-20809	-16331	-19684	448	-24878	-16071	-15165	3078
1.035833	-24	36	89	-57	-111	-32	15	-14	-18	4	-74	-65	-94	-16	-31	-62	-96	36	-79	-35	-102	-22	-100	-67	-64	-1	-100	-12	-72	-68	-144	-74	-589	10227	-10565	-32750	107	-20797	-12987	-24762	2245	-20545	-16555	-19371	501	-24914	-16437	-15382	3310
1.036667	-26	38	85	-60	-108	-31	13	-11	-17	6	-74	-66	-111	-16	-29	-62	-100	34	-86	-35	-103	-24	-100	-66	-60	-1	-101	-14	-72	-68	-144	-73	-879	9968	-10511	-32737	-73	-19997	-12785	-25029	2569	-20346	-16732	-19016	459	-24982	-16779	-15619	3591
1.037500	-27	59	89	-47	-111	-32	11	-17	-18	4	-76	-62	-96	-16	-31	-63	-97	34	-84	-31	-108	-23	-101	-68	-62	-4	-90	-15	-72	-69	-146	-75	-1304	9620	-10405	-32753	-146	-19308	-12551	-25224	2998	-20224	-16861	-18633	403	-25080	-17082	-15876	3819
1.038333	-28	40	86	-60	-108	-33	13	-15	-19	4	-90	-63	-95	-16	-30	-63	-101	34	-86	-34	-109	-22	-100	-70	-63	0	-99	-15	-74	-68	-146	-76	161	9164	-10265	-32747	-92	-18735	-12269	-25350	3517	-20166	-16923	-18236	409	-25197	-17332	-16142	3792
1.039167	-24	40	87	-56	-108	-32	19	-15	-15	4	-74	-65	-99	-13	-31	-58	-101	36	-85	-34	-105	-22	-100	-66	-64	2	-100	-12	-73	-73	-146	-74	1326	8633	-10093	-32748	-629	-18297	-11965	-25409	4102	-20176	-16919	-17843	417	-25322	-17513	-16438	3731
1.040000	-25	40	89	-59	-109	-31	16	-13	-17	1	-73	-65	-97	-14	-30	-62	-100	33	-80	-36	-105	-24	-100	-69	-64	-1	-104	-15	-74	-68	-147	-75	136	8030	-9910	-32754	-902	-18038	-11625	-25409	4297	-20243	-16845	-17473	332	-25459	-17627	-16699	3538
1.040833	-25	38	73	-62	-109	-35	10	-17	-21	4	-76	-66	-95	-16	-30	-62	-99	35	-83	-32	-105	-22	-99	-69	-64	10	-107	-14	-73	-69	-148	-76	1466	7379	-9705	-32746	-619	-17819	-11247	-25350	4402	-20350	-16703	-17100	328	-25595	-17655	-16975	3471
1.041667	-26	40	86	-62	-110	-38	12	-14	-18	4	-77	-63	-117	-14	-28	-60	-97	34	-83	-36	-107	-24	-101	-69	-63	-1	-101	-14	-74	-69	-112	-79	662	6675	-9498	-32758	-417	-17774	-10845	-25248	4510	-20495	-16496	-16775	335	-25720	-17607	-17248	3444
1.042500	-25	-11	84	-61	-108	-35	13	-16	-17	4	-76	-64	-100	-15	-30	-57	-102	33	-85	-32	-104	-19	-100	-66	-65	-4	-102	-17	-74	-69	-152	-77	1372	5936	-9276	-32744	-567	-17852	-10411	-25108	4540	-20669	-16229	-16504	389	-25833	-17475	-17528	3228
1.043333	-26	41	86	-61	-112	-39	10	-19	-17	5	-74	-63	-95	-21	-31	-60	-99	36	-87	-34	-104	-23	-104	-67	-63	0	-102	-16	-73	-70	-147	-75	1624	5168	-9049	-32758	-628	-18042	-9957	-24935	4535	-20861	-15918	-16281	384	-25928	-17273	-17745	3064
1.044167	-26	13	86	-61	-114	-36	13	-16	-17	5	-74	-66	-94	-16	-32	-60	-99	36	-87	-34	-104	-23	-100	-70	-62	-1	-103	-15	-73	-70	-150	-77	951	4385	-8814	-32743	-670	-18329	-9498	-24743	4393	-21062	-15562	-16117	506	-25997	-16981	-17960	2884
1.045000	-29	40	86	-60	-109	-41	11	-14	-18	3	-75	-63	-94	-13	-27	-61	-100	34	-86	-33	-103	-23	-100	-74	-63	0	-101	-13	-69	-68	-147	-77	1703	3600	-8571	-32759	-675	-18696	-9029	-24571	4163	-21253	-15182	-16013	591	-26061	-16631	-18142	2723
1.045833	-25	42	87	-59	-107	-33	11	-14	-15	8	-75	-62	-95	-13	-27	-61	-97	40	-84	-32	-102	-21	-100	-68	-61	0	-101	5	-70	-69	-147	-76	656	2817	-8318	-32737	-476	-19128	-8553	-24327	3926	-21440	-14784	-15974	516	-26086	-16220	-18290	2527
1.046667	-25	45	89	-60	-98	-36	13	-15	-13	7	-72	-60	-92	-11	-28	-48	-94	36	-84	-32	-104	-21	-97	-68	-61	0	-98	-9	-67	-66	-144	-73	-128	2045	-8054	-32749	-107	-19605	-8083	-24117	3551	-21605	-14371	-15992	384	-26086	-15765	-18399	2194
1.047500	-26	37	91	-58	-105	-34	13	-13	-15	7	-74	-60	-93	-14	-28	-59	-99	36	-86	-29	-113	-21	-98	-69	-62	3	-99	-12	-72	-66	-147	-68	4284	1291	-7773	-32734	-587	-20121	-7621	-23912	3456	-21758	-13968	-16077	261	-26057	-15267	-18471	2056
1.048333	-25	42	89	-61	-108	-39	11	-16	-16	4	-76	-66	-95	-14	-27	-62	-97	33	-112	-33	-105	-24	-101	-74	-64	-3	-104	-17	-73	-70	-148	-77	1126	554	-7480	-32754	-768	-20646	-7176	-23724	3326	-21891	-13584	-16215	240	-26004	-14748	-18507	1724
1.049167	-30	38	80	-64	-111	-40	10	-16	-21	2	-78	-67	-97	-16	-33	-65	-101	32	-90	-35	-105	-24	-102	-73	-67	-1	-101	-14	-90	-70	-154	-77	1770	-143	-7169	-32734	-630	-21160	-6745	-23541	3068	-21995	-13204	-16401	-464	-25916	-14202	-18495	1386
1.050000	-33	36	81	-62	-109	-39	10	-16	-21	3	-77	-65	-98	-15	-39	-55	-102	36	-90	-35	-105	-25	-101	-74	-70	-4	-103	-16	-73	-73	-148	-77	2320	-807	-6839	-32751	-549	-21653	-6336	-23370	2908	-22083	-12850	-16631	-1337	-25806	-13642	-18455	1156
1.050833	-26	38	81	-61	-111	-39	10	-13	-16	2	-76	-65	-96	-17	-32	-63	-102	33	-79	-35	-105	-26	-102	-76	-67	-4	-104	-15	-75	-72	-150	-77	936	-1426	-6501	-32714	-418	-22108	-5949	-23208	2829	-22131	-12516	-16892	-546	-25667	-13080	-18375	805
1.051667	-28	37	85	-36	-114	-35	8	-15	-22	3	-79	-65	-97	-17	-31	-61	-99	33	-92	-35	-104	-24	-101	-75	-63	-6	-105	-16	-74	-70	-149	-76	1218	-2007	-6147	-32641	-98	-22514	-5576	-23057	2569	-22157	-12210	-17179	145	-25509	-12515	-18263	562
1.052500	-26	36	86	-59	-108	-36	11	-14	-16	3	-76	-66	-95	-15	-29	-63	-98	33	-97	-36	-104	-24	-101	-74	-64	-5	-102	-15	-70	-70	-149	-73	2148	-2544	-5780	-32535	-132	-22867	-5226	-22914	2543	-22163	-11914	-17476	-49	-25328	-11955	-18125	431
1.053333	-28	40	87	-58	-109	-36	11	-15	-21	2	-75	-66	-94	-16	-31	-62	-99	42	-86	-34	-101	-24	-102	-70	-63	-1	-101	-16	-74	-72	-146	-75	586	-3043	-5406	-32400	-353	-23152	-4892	-22776	2361	-22163	-11638	-17783	88	-25129	-11407	-17963	156
1.054167	-28	38	74	-58	-111	-32	11	-13	-18	5	-73	-66	-95	-15	-29	-62	-99	34	-87	-34	-99	-24	-98	-73	-64	-3	-100	-15	-73	-68	-149	-75	923	-3500	-5030	-32268	-137	-23363	-4581	-22638	1975	-22120	-11373	-18082	325	-24919	-10861	-17787	121
1.055000	-28	43	88	-55	-113	-33	22	-12	-22	5	-74	-66	-98	-15	-28	-62	-101	35	-85	-35	-108	-22	-100	-70	-66	-1	-101	-14	-75	-65	-149	-75	-42	-3916	-4656	-32114	189	-23499	-4289	-22504	1693	-22068	-11110	-18373	217	-24703	-10339	-17603	220
1.055833	-29	38	87	-60	-109	-34	11	-13	-18	4	-74	-64	-97	-38	-33	-60	-98	32	-85	-31	-109	-26	-102	-73	-64	0	-98	-15	-75	-70	-146	-74	-239	-4295	-4289	-31963	128	-23558	-4010	-22365	1382	-22018	-10845	-18646	191	-24474	-9822	-17414	194
1.056667	-27	39	88	-61	-108	-34	-14	-17	-21	3	-79	-67	-99	-19	-31	-59	-101	32	-87	-34	-108	-26	-103	-73	-66	-5	-100	-17	-76	-86	-151	-76	34	-4642	-3934	-31806	172	-23541	-3747	-22225	1140	-21898	-10572	-18893	290	-24252	-9329	-17234	160
1.057500	-32	38	85	-65	-116	-39	9	-18	-21	0	-78	-67	-100	-19	-33	-61	-101	29	-86	-39	-109	-27	-105	-73	-66	0	-101	-16	-74	-74	-145	-76	-863	-4951	-3590	-31645	243	-23448	-3495	-22075	955	-21827	-10281	-19098	370	-24022	-8849	-17049	160
1.058333	-28	38	88	-60	-110	-35	11	-12	-22	2	-74	-65	-100	-18	-35	-62	-84	33	-83	-34	-110	-23	-100	-70	-66	0	-100	-16	-77	-70	-148	-75	-616	-5232	-3270	-31490	127	-23283	-3254	-21919	770	-21722	-9976	-19272	473	-23798	-8390	-16885	138
1.059167	-26	50	98	-59	-108	-31	13	-13	-15	7	-75	-64	-96	-15	-29	-57	-101	33	-82	-32	-108	-28	-97	-67	-64	0	-97	-12	-70	-61	-144	-72	-2029	-5499	-2972	-31332	30	-23051	-3029	-21764	608	-21586	-9641	-19404	532	-23582	-7947	-16728	104
1.060000	-25	44	90	-57	-108	-30	17	-10	-9	7	-70	-61	-94	-15	-31	-59	-96	35	-80	-32	-103	-22	-97	-66	-63	4	-96	-11	-73	-65	-144	-73	-3959	-5741	-2706	-31179	164	-22762	-2814	-21599	370	-21441	-9287	-19495	580	-23367	-7527	-16596	38
1.060833	-35	42	90	-56	-108	-29	17	-13	-19	5	-72	-62	-97	-12	-29	-55	-99	34	-79	-32	-104	-23	-103	-70	-65	1	-95	-13	-74	-65	-143	-73	-93	-5971	-2476	-31039	-285	-22420	-2619	-21432	286	-21280	-8905	-19543	701	-23166	-7137	-16484	-92
1.061667	-27	40	92	-58	-108	-30	16	-11	-17	5	-69	-60	-94	-13	-30	-59	-102	34	-81	-32	-105	-23	-97	-68	-62	2	-96	-11	-76	-66	-144	-72	-1793	-6190	-2282	-30901	-725	-22028	-2427	-21248	325	-21099	-8504	-19544	794	-22973	-6772	-16397	-356
1.062500	-26	43	92	-56	-110	-30	15	-12	-17	6	-70	-61	-97	-13	-27	-57	-98	36	-91	-33	-107	-21	-98	-64	-65	2	-96	-12	-73	-70	-142	-73	-2166	-6396	-2133	-30772	-716	-21603	-2261	-21119	302	-20901	-8092	-19510	640	-22792	-6433	-16331	-574
1.063333	-25	42	88	-58	-109	-29	19	-12	-9	6	-70	-62	-93	-9	-26	-32	-101	33	-82	-53	-105	-19	-98	-66	-63	4	-96	-11	-72	-63	-142	-70	-155	-6597	-2028	-30652	-929	-21149	-2102	-20968	333	-20683	-7660	-19437	380	-22620	-6128	-16289	-719
1.064167	-27	44	89	-58	-110	-34	15	-12	-18	6	-72	-62	-95	-12	-28	-59	-98	35	-81	-33	-105	-14	-98	-65	-67	1	-98	-12	-74	-67	-159	-72	-2344	-6792	-1964	-30541	-985	-20678	-1972	-20830	388	-20455	-7231	-19346	489	-22464	-5856	-16268	-876
1.065000	-27	41	87	-59	-108	-28	16	-17	-21	7	-73	-64	-96	-11	-33	-59	-102	34	-85	-34	-107	-25	-102	-68	-67	0	-100	-15	-74	-69	-149	-77	-1718	-6985	-1956	-30440	-863	-20194	-1864	-20707	378	-20215	-6799	-19196	578	-22317	-5622	-16263	-1072
1.065833	-28	43	89	-60	-110	-30	15	-17	-23	4	-49	-63	-96	-12	-30	-59	-100	37	-82	-29	-108	-23	-95	-66	-64	0	-96	-11	-73	-64	-144	-73	-601	-7159	-1980	-30338	-945	-19705	-1758	-20587	664	-19958	-6379	-19030	430	-22177	-5416	-16267	-1371
1.066667	-28	41	89	-59	-110	-30	18	-11	-36	9	-68	-59	-99	-9	-25	-55	-103	38	-82	-29	-103	-18	-96	-63	-66	3	-96	-9	-66	-63	-142	-73	-1723	-7326	-2064	-30249	-1162	-19218	-1682	-20499	868	-19699	-5976	-18847	322	-22059	-5250	-16282	-1814
1.067500	-26	44	92	-56	-105	-29	19	-12	-19	8	-68	-60	-94	-10	-22	-56	-92	42	-81	-29	-100	-19	-96	-64	-63	4	-95	-6	-70	-64	-142	-70	-1213	-7480	-2185	-30155	-1005	-18764	-1627	-20420	669	-19438	-5611	-18651	81	-21953	-5117	-16299	-2144
1.068333	-25	45	91	-58	-103	-26	19	-13	-14	9	-68	-58	-94	-8	-23	-55	-97	40	-80	-29	-107	-19	-95	-62	-61	6	-94	-10	-73	-66	-142	-74	-2176	-7616	-2355	-30072	-575	-18321	-1591	-20364	529	-19183	-5272	-18449	-26	-21866	-5025	-16319	-2306
1.069167	-23	45	90	-57	-109	-30	18	-14	-16	7	-70	-64	-94	-10	-25	-59	-96	40	-81	-32	-102	-23	-96	-66	-65	1	-100	-12	-69	-66	-145	-74	-3562	-7731	-2570	-29982	-332	-17918	-1581	-20324	586	-18943	-4983	-18239	46	-21792	-4965	-16334	-2713
1.070000	-28	39	92	-60	-110	-33	15	-15	-14	7	-68	-62	-95	-13	-26	-58	-100	37	-84	-32	-103	-23	-96	-66	-63	3	-98	-15	-74	-65	-148	-73	-2573	-7817	-2812	-29900	-215	-17552	-1585	-20302	738	-18706	-4742	-18028	-104	-21734	-4937	-16338	-3076
1.070833	-24	43	91	-59	-109	-33	13	-15	-19	5	-72	-62	-87	-14	-26	-57	-98	35	-82	-33	-107	-22	-113	-65	-63	1	-97	-13	-74	-68	-147	-73	-3418	-7863	-3087	-29814	-50	-17225	-1613	-20294	793	-18505	-4555	-17821	-761	-21687	-4941	-16324	-3351
1.071667	-28	43	87	-60	-111	-33	15	-13	-10	8	-73	-60	-93	-13	-25	-57	-101	35	-84	-32	-122	-25	-98	-65	-62	0	-98	-12	-70	-66	-143	-96	-2746	-7878	-3377	-29727	121	-16948	-1659	-20299	803	-18291	-4421	-17617	-1326	-21649	-4967	-16301	-3732
1.072500	-29	42	92	-57	-110	-33	12	-15	-17	5	-69	-64	-88	-16	-26	-60	-97	35	-81	-32	-98	-23	-100	-63	-65	2	-98	-12	-75	-69	-146	-73	-2630	-7842	-3690	-29637	405	-16717	-1728	-20319	825	-18115	-4349	-17428	-1145	-21622	-5019	-16238	-4101
1.073333	-28	42	88	-47	-114	-33	5	-14	-19	6	-70	-64	-107	-16	-28	-60	-102	36	-84	-36	-109	-26	-102	-67	-65	0	-99	-16	-74	-70	-146	-77	-4077	-7757	-4011	-29559	873	-16572	-1815	-20341	808	-17962	-4338	-17249	-1138	-21599	-5086	-16161	-4435
1.074167	-30	43	89	-59	-111	-38	8	-16	-19	4	-73	-65	-114	-19	-30	-62	-101	35	-85	-32	-104	-21	-96	-70	-63	0	-98	-14	-74	-72	-149	-75	-6	-7622	-4322	-29474	890	-16429	-1906	-20369	827	-17823	-4376	-17079	-1392	-21579	-5171	-16053	-4724
1.075000	-28	42	89	-60	-112	-69	9	-13	-19	5	-75	-63	-98	-19	-28	-60	-98	35	-82	-33	-108	-26	-101	-81	-62	0	-100	-15	-74	-69	-146	-62	2335	-7430	-4631	-29403	615	-16362	-2045	-20404	1035	-17710	-4476	-16923	-1308	-21550	-5266	-15923	-5081
1.075833	-25	39	91	-56	-108	-36	9	-14	-17	5	-72	-64	-96	-19	-26	-61	-99	36	-83	-33	-102	-22	-99	-68	-63	0	-102	-16	-73	-69	-134	-77	-115	-7181	-4924	-29329	898	-16348	-2183	-20436	1091	-17611	-4623	-16773	-1060	-21510	-5372	-15766	-5586
1.076667	-26	40	87	-57	-76	-31	10	-15	-18	2	-74	-64	-98	-19	-28	-62	-102	35	-84	-36	-116	-24	-100	-72	-64	0	-99	-14	-75	-70	-149	-78	4038	-6879	-5191	-29266	849	-16381	-2346	-20464	1072	-17523	-4817	-16634	-791	-21464	-5484	-15578	-5937
1.077500	-30	38	89	-57	-110	-33	11	-14	-19	22	-73	-64	-99	-21	-30	-63	-92	35	-84	-32	-109	-25	-101	-70	-64	-1	-99	-12	-77	-72	-149	-78	2539	-6525	-5429	-29214	997	-16463	-2516	-20490	1118	-17449	-5050	-16505	-673	-21398	-5595	-15371	-6253
1.078333	-25	38	87	-59	-109	-39	11	-18	-19	2	-73	-65	-96	-22	-30	-62	-100	32	-85	-33	-103	-28	-103	-70	-66	-1	-100	-13	-73	-70	-147	-74	3124	-6121	-5625	-29169	1106	-16587	-2709	-20508	1268	-17380	-5314	-16381	-708	-21310	-5709	-15134	-6589
1.079167	-25	42	88	-58	-110	-36	16	-12	-15	5	-73	-64	-94	-14	-29	-79	-98	33	-86	-33	-100	-22	-98	-68	-64	-1	-99	-13	-69	-68	-145	-75	5101	-5673	-5797	-29134	951	-16750	-2912	-20512	1460	-17315	-5602	-16260	-655	-21197	-5821	-14877	-6913
1.080000	-22	42	92	-53	-107	-34	-7	-13	-16	3	-69	-61	-94	-13	-28	-56	-98	35	-81	-30	-104	-17	-97	-69	-62	1	-96	-11	-70	-66	-144	-78	4227	-5183	-5916	-29112	451	-16944	-3127	-20521	1688	-17250	-5911	-16143	-389	-21072	-5935	-14605	-7283
1.080833	-24	40	90	-58	-108	-35	28	-14	-19	4	-74	-64	-96	-21	-30	-60	-101	33	-87	-32	-105	-21	-99	-68	-64	0	-99	-12	-75	-67	-146	-77	3857	-4675	-6000	-29109	356	-17168	-3347	-20520	1554	-17168	-6234	-16026	-201	-20921	-6039	-14324	-7459
1.081667	-25	37	87	-60	-108	-34	11	-16	-19	1	-78	-66	-95	-22	-32	-62	-99	29	-87	-38	-107	-24	-103	-73	-72	-7	-102	-15	-73	-69	-147	-78	4331	-4149	-6039	-29105	446	-17417	-3579	-20514	1337	-17126	-6564	-15910	-163	-20749	-6130	-14037	-7347
1.082500	-32	35	84	-62	-110	-36	9	-17	-23	2	-77	-67	-95	-19	-33	-83	-81	28	-88	-35	-103	-21	-103	-70	-64	0	-99	-14	-72	-69	-150	-78	2669	-3610	-6036	-29108	273	-17677	-3811	-20490	1223	-17058	-6883	-15785	-33	-20568	-6237	-13740	-7336
1.083333	-26	40	84	-59	-112	-34	9	-16	-17	4	-77	-65	-96	-18	-32	-61	-103	30	-88	-35	-105	-23	-102	-73	-64	-29	-103	-17	-69	-67	-146	-77	3638	-3071	-5994	-29117	23	-17944	-4038	-20465	1142	-16992	-7199	-15657	102	-20365	-6332	-13445	-7302
1.084167	-27	38	82	-61	-112	-35	11	-15	-18	2	-76	-66	-101	-16	-33	-65	-101	29	-90	-39	-108	-23	-97	-70	-66	-1	-100	-13	-73	-70	-146	-76	2427	-2546	-5917	-29129	-101	-18211	-4260	-20432	1052	-16923	-7494	-15509	30	-20155	-6420	-13151	-7038
1.085000	-28	37	87	-62	-108	-34	11	-17	-19	3	-77	-68	-96	-16	-35	-61	-102	30	-88	-33	-104	-16	-102	-72	-65	0	-102	-17	-80	-73	-148	-76	1843	-2040	-5809	-29136	-353	-18478	-4474	-20389	1006	-16856	-7774	-15379	-28	-19945	-6498	-12865	-6689
1.085833	-27	40	86	-66	-109	-34	15	-16	-17	6	-79	-66	-96	-15	-30	-59	-99	32	-88	-36	-103	-21	-100	-70	-63	0	-100	-15	-74	-67	-147	-75	1284	-1566	-5677	-29140	-486	-18731	-4669	-20344	983	-16806	-8028	-15222	-39	-19733	-6571	-12587	-6371
1.086667	-25	43	89	-57	-108	-33	13	-14	-16	8	-74	-64	-97	-14	-31	-57	-99	36	-86	-35	-104	-21	-100	-80	-63	2	-99	-14	-74	-68	-145	-75	-1763	-1126	-5519	-29134	-264	-18970	-4855	-20292	758	-16745	-8258	-15065	-126	-19536	-6638	-12326	-5872
1.087500	-24	42	89	-59	-108	-33	13	-15	-13	5	-72	-62	-94	-14	-28	-57	-99	34	-85	-32	-109	-22	-102	-66	-61	1	-100	-9	-69	-65	-146	-73	-724	-731	-5345	-29120	-359	-19190	-5018	-20235	497	-16705	-8453	-14893	-81	-19350	-6695	-12075	-4958
1.088333	-24	41	89	-58	-107	-30	23	-12	-15	6	-70	-63	-94	-13	-29	-58	-99	35	-83	-32	-103	-19	-88	-67	-63	-5	-98	-12	-74	-66	-147	-94	1832	-384	-5163	-29091	-1048	-19383	-5160	-20176	458	-16683	-8622	-14722	58	-19188	-6748	-11850	-3962
1.089167	-26	40	88	-60	-111	-36	11	-14	-19	15	-74	-65	-116	-12	-31	-60	-101	33	-91	-39	-107	-25	-104	-72	-64	-1	-98	-12	-73	-68	-150	-77	-3260	-90	-4973	-29048	-745	-19554	-5281	-20115	308	-16679	-8762	-14545	159	-19055	-6786	-11640	-3184
1.090000	-26	40	86	-61	-110	-40	10	-21	-19	2	-74	-66	-100	-19	-34	-63	-103	28	-90	-35	-108	-25	-105	-70	-67	-4	-103	-17	-68	-72	-155	-80	-12	147	-4782	-28996	-573	-19686	-5370	-20049	208	-16697	-8859	-14361	132	-18943	-6812	-11449	-2387
1.090833	-31	37	84	-64	-115	-41	6	-16	-23	2	-76	-67	-81	-17	-33	-35	-101	30	-88	-35	-109	-26	-104	-73	-66	-1	-101	-14	-75	-70	-152	-77	-1999	335	-4585	-28911	-411	-19785	-5431	-19961	142	-16731	-8922	-14169	139	-18858	-6827	-11271	-1446
1.091667	-27	41	88	-59	-112	-31	11	-18	-23	2	-73	-63	-97	-14	-29	-61	-112	33	-92	-33	-108	-24	-101	-69	-67	-4	-105	-13	-74	-69	-148	-79	-2722	466	-4396	-28816	-161	-19852	-5456	-19897	121	-16765	-8954	-13977	236	-18805	-6825	-11118	-422
1.092500	-25	42	87	-60	-109	-35	16	-17	-16	6	-70	-61	-95	-13	-29	-60	-99	17	-87	-32	-104	-24	-102	-70	-64	-1	-98	-11	-73	-69	-148	-76	-1031	553	-4197	-28696	143	-19885	-5455	-19819	106	-16868	-8953	-13789	279	-18785	-6804	-10982	741
1.093333	-23	42	92	-59	-107	-34	11	-15	-14	8	-70	-62	-95	-15	-27	-59	-99	35	-86	-31	-103	-22	-100	-66	-62	0	-97	-11	-73	-68	-148	-75	-999	587	-4041	-28557	7	-19883	-5417	-19737	230	-16963	-8920	-13600	314	-18787	-6763	-10865	1993
1.094167	-25	43	90	-59	-108	-31	13	-18	-17	5	-70	-61	-94	-12	-27	-59	-98	35	-65	-30	-104	-23	-100	-70	-66	-4	-95	-10	-72	-68	-145	-74	-2036	576	-3867	-28395	295	-19853	-5348	-19660	72	-17080	-8853	-13410	328	-18817	-6704	-10766	3263
1.095000	-27	44	88	-59	-111	-30	16	-17	-18	6	-70	-61	-96	-12	-29	-61	-102	35	-90	-29	-105	-21	-99	-70	-63	1	-96	-10	-72	-72	-146	-76	-615	522	-3720	-28218	860	-19796	-5249	-19575	-86	-17209	-8753	-13228	383	-18861	-6623	-10682	4857
1.095833	-26	46	93	-58	-112	-34	13	-16	-22	6	-70	-65	-95	-14	-27	-59	-98	36	-83	-30	-104	-21	-100	-68	-64	0	-99	-12	-74	-67	-145	-73	-2059	441	-3583	-28026	956	-19716	-5120	-19490	-227	-17349	-8628	-13054	285	-18918	-6520	-10615	6300
1.096667	-27	41	82	-59	-105	-32	13	-14	-16	7	-73	-59	-93	-12	-25	-60	-100	33	-77	-30	-102	-19	-99	-68	-61	0	-96	-8	-73	-66	-145	-73	-599	329	-3462	-27809	913	-19613	-4956	-19407	-362	-17490	-8470	-12884	76	-18984	-6395	-10558	7480
1.097500	-25	44	91	-61	-110	-32	12	-23	-22	5	-76	-65	-96	-14	-29	-61	-102	36	-80	-33	-107	-26	-101	-68	-66	-4	-100	-15	-74	-69	-147	-77	-350	188	-3362	-27577	1142	-19496	-4768	-19324	-478	-17648	-8267	-12730	99	-19053	-6247	-10514	8724
1.098333	-28	39	87	-61	-113	-42	11	-18	-21	5	-76	-64	-99	-18	-30	-61	-103	32	-88	-36	-103	-26	-102	-69	-66	-3	-100	-18	-65	-70	-149	-79	-269	22	-3281	-27330	1120	-19370	-4556	-19244	-713	-17769	-8087	-12580	163	-19114	-6081	-10477	9848
1.099167	-26	41	85	-63	-109	-35	11	-18	-21	1	-77	-65	-97	-17	-31	-62	-99	29	-83	-33	-107	-24	-97	-67	-64	0	-99	-13	-72	-68	-145	-72	1253	-148	-3211	-27051	856	-19228	-4313	-19157	-880	-17882	-7851	-12486	-18	-19159	-5888	-10448	10791
1.100000	-29	42	73	-73	-107	-32	13	-14	-17	8	-72	-62	-96	-15	-28	-61	-101	36	-83	-33	-103	-24	-93	-69	-61	0	-98	-10	-67	-70	-145	-75	-521	-344	-3171	-26772	714	-19087	-4058	-19074	-1098	-17976	-7595	-12310	-203	-19187	-5680	-10427	11653
1.100833	-26	43	91	-60	-110	-33	13	-9	-16	5	-74	-64	-95	-17	-30	-61	-98	34	-82	-33	-105	-24	-98	-70	-65	-1	-100	-15	-75	-58	-149	-76	-650	-546	-3159	-26467	600	-18939	-3787	-18996	-1392	-18048	-7321	-12191	-316	-19198	-5455	-10413	12422
1.101667	-57	40	86	-60	-111	-33	13	-16	-16	6	-76	-63	-96	-14	-31	-63	-100	35	-83	-34	-104	-26	-120	-68	-65	0	-99	-13	-72	-74	-146	-75	4820	-753	-3169	-26147	-215	-18800	-3504	-18912	-1335	-18085	-7033	-12080	-419	-19177	-5218	-10399	12868
1.102500	-26	44	90	-57	-110	-35	13	-13	-19	5	-76	-63	-97	-18	-29	-61	-101	34	-85	-33	-108	-25	-99	-70	-67	0	-99	-14	-74	-74	-147	-75	-496	-971	-3207	-25807	-358	-18654	-3212	-18831	-1356	-18081	-6715	-11985	-393	-19129	-4973	-10394	12953
1.103333	-24	43	89	-62	-112	-34	12	-15	-18	5	-77	-64	-98	-17	-30	-61	-100	34	-86	-33	-108	-23	-100	-69	-63	-1	-103	-12	-73	-70	-146	-76	1397	-1192	-3272	-25445	-543	-18516	-2920	-18749	-1405	-18042	-6399	-11893	-343	-19046	-4718	-10389	12658
1.104167	-25	41	87	-61	-108	-34	13	-14	-15	3	-77	-65	-97	-19	-31	-67	-99	33	-84	-33	-107	-26	-99	-73	-63	-4	-99	-13	-74	-70	-150	-77	941	-1378	-3365	-25069	-770	-18381	-2627	-18665	-1454	-17968	-6073	-11813	-508	-18932	-4465	-10391	12123
1.105000	-25	40	85	-60	-112	-35	15	-14	-18	5	-77	-64	-98	-16	-31	-60	-98	33	-84	-36	-111	-24	-98	-69	-63	-1	-103	-13	-74	-73	-149	-75	-1779	-1635	-3489	-24684	-811	-18253	-2336	-18581	-1360	-17841	-5737	-11742	-459	-18785	-4204	-10389	11559
1.105833	-25	42	88	-59	-110	-10	16	-13	-17	5	-75	-63	-95	-16	-32	-57	-98	34	-84	-32	-103	-19	-98	-68	-66	-1	-101	-16	-73	-72	-149	-74	-1126	-1855	-3627	-24284	-759	-18123	-2055	-18496	-1168	-17677	-5390	-11683	-246	-18616	-3954	-10390	10584
1.106667	-33	42	88	-59	-109	-34	13	-15	-16	5	-76	-68	-93	-17	-28	-60	-97	34	-80	-34	-104	-24	-102	-70	-73	-5	-102	-6	-72	-70	-148	-75	-1164	-2076	-3800	-23877	-1193	-18003	-1769	-18410	-900	-17481	-5047	-11630	-268	-18433	-3710	-10399	9267
1.107500	-25	39	88	-58	-109	-46	11	-17	-19	3	-77	-67	-98	-17	-28	-66	-98	33	-83	-33	-104	-23	-100	-72	-61	0	-99	-13	-73	-72	-152	-74	-4129	-2280	-3975	-23464	-1433	-17879	-1492	-18313	-850	-17251	-4716	-11581	-132	-18211	-3473	-10402	7764
1.108333	-24	42	91	-59	-111	-32	15	-12	-15	6	-73	-64	-95	-15	-28	-58	-96	37	-83	-33	-105	-19	-101	-72	-63	-4	-98	-14	-72	-69	-142	-75	-2991	-2486	-4184	-23053	-1153	-17754	-1230	-18216	-747	-16999	-4383	-11541	112	-17985	-3252	-10413	6462
1.109167	-25	39	87	-58	-110	-34	13	-16	-40	3	-74	-65	-99	-16	-31	-61	-99	39	-85	-33	-107	-22	-101	-69	-63	-1	-101	-16	-75	-70	-149	-77	-5282	-2663	-4393	-22648	-787	-17629	-977	-18115	-461	-16728	-4069	-11512	95	-17748	-3047	-10426	4976
1.110000	-24	40	88	-57	-110	-33	11	-19	-17	3	-73	-65	-97	-15	-32	-59	-99	36	-84	-32	-107	-25	-101	-72	-65	-6	-102	-14	-72	-77	-147	-75	-5460	-2859	-4609	-22258	-596	-17502	-733	-18007	-258	-16439	-3770	-11488	53	-17510	-2853	-10441	3414
1.110833	-25	41	89	-61	-108	-32	13	-14	-16	1	-80	-64	-95	-17	-33	-63	-102	35	-87	-32	-104	-23	-101	-68	-65	-3	-101	-12	-69	-72	-151	-75	-5113	-3028	-4817	-21885	-431	-17372	-498	-17890	-162	-16139	-3479	-11465	132	-17275	-2680	-10460	2001
1.111667	-27	40	89	-59	-110	-33	13	-15	-22	3	-76	-64	-95	-13	-23	-62	-99	35	-87	-32	-105	-21	-99	-83	-65	-6	-101	-13	-74	-68	-150	-75	-6792	-3176	-5018	-21533	-197	-17233	-275	-17770	-124	-15852	-3214	-11450	194	-17048	-2528	-10479	508
1.112500	-24	21	89	-57	-108	-31	12	-14	-17	7	-75	-61	-95	-13	-29	-67	-99	37	-83	-31	-104	-25	-99	-68	-61	-3	-99	-11	-73	-68	-147	-75	-5452	-3311	-5201	-21214	108	-17083	-59	-17642	75	-15552	-2973	-11442	192	-16829	-2394	-10501	-931
1.113333	-25	44	90	-57	-104	-31	2	-14	-17	4	-70	-60	-92	-11	-25	-57	-97	41	-85	-29	-100	-17	-99	-67	-63	-1	-98	-9	-72	-69	-145	-70	-6329	-3429	-5360	-20921	284	-16931	145	-17510	280	-15270	-2757	-11434	233	-16624	-2282	-10529	-2330
1.114167	-27	42	89	-59	-108	-30	13	-15	-16	5	-73	-33	-92	-13	-26	-60	-102	40	-88	-29	-104	-23	-98	-65	-63	0	-98	-9	-74	-70	-147	-74	-7256	-3527	-5499	-20673	512	-16774	333	-17374	274	-15003	-2566	-11428	390	-16435	-2195	-10558	-3559
1.115000	-26	40	82	-58	-108	-31	15	-14	-21	2	-74	-65	-97	-16	-26	-62	-101	34	-86	-33	-108	-25	-101	-70	-66	-4	-101	-13	-76	-70	-151	-77	-363	-3622	-5605	-20466	177	-16608	517	-17238	471	-14758	-2430	-11435	509	-16266	-2130	-10594	-4497
1.115833	-24	40	84	-60	-111	-36	12	-15	-25	3	-72	-62	-97	-16	-29	-62	-102	34	-88	-35	-104	-21	-101	-68	-63	-1	-99	-5	-69	-68	-148	-75	-2594	-3690	-5674	-20298	142	-16436	691	-17092	606	-14521	-2271	-11436	537	-16108	-2086	-10624	-5577
1.116667	-28	41	89	-58	-109	-35	12	-14	-18	4	-74	-64	-97	-16	-29	-62	-99	46	-87	-32	-105	-26	-102	-72	-67	-1	-100	-16	-76	-70	-149	-75	-427	-3749	-5708	-20167	246	-16254	845	-16939	688	-14314	-2165	-11447	367	-15963	-2058	-10661	-6440
1.117500	-25	40	86	-61	-109	-35	11	-13	-23	6	-74	-66	-98	-15	-29	-61	-103	35	-88	-39	-107	-25	-101	-72	-66	-3	-100	-14	-75	-73	-137	-76	3774	-3799	-5702	-20083	157	-16068	987	-16787	762	-14113	-2085	-11451	274	-15830	-2049	-10697	-7139
1.118333	-26	40	88	-61	-112	-35	10	-14	-19	4	-76	-67	-98	-17	-28	-62	-101	34	-87	-27	-108	-27	-102	-70	-66	-4	-102	-13	-77	-74	-148	-77	3288	-3836	-5658	-20023	20	-15883	1111	-16632	945	-13932	-2028	-11457	336	-15709	-2058	-10737	-7985
1.119167	-27	41	89	-60	-112	-33	15	-33	-22	8	-75	-60	-98	-11	-29	-46	-101	37	-87	-33	-108	-25	-98	-66	-63	0	-98	-10	-74	-68	-139	-73	6771	-3863	-5577	-20000	-22	-15689	1227	-16475	1106	-13768	-1996	-11462	214	-15588	-2075	-10769	-8824
1.120000	-25	42	90	-57	-109	-32	16	-13	-15	8	-73	-63	-98	-13	-26	-55	-98	36	-83	-31	-104	-23	-97	-66	-62	0	-96	-6	-75	-68	-146	-72	9479	-3888	-5472	-19994	-500	-15488	1319	-16319	1480	-13620	-1989	-11472	19	-15468	-2109	-10820	-9501
1.120833	-31	41	87	-60	-108	-31	12	-13	-19	8	-75	-60	-93	-10	-28	-61	-100	35	-86	-33	-104	-24	-99	-67	-62	-1	-97	-8	-72	-67	-146	-80	8804	-3911	-5341	-20007	-992	-15299	1394	-16167	1688	-13483	-2002	-11477	-16	-15350	-2146	-10848	-10260
1.121667	-25	41	88	-58	-108	-32	15	-13	-13	8	-75	-64	-102	-16	-29	-58	-101	35	-84	-32	-102	-25	-107	-68	-61	0	-99	-12	-75	-70	-147	-73	11402	-3935	-5194	-20025	-1008	-15102	1450	-16007	1823	-13350	-2037	-11485	74	-15229	-2187	-10885	-11051
1.122500	-25	41	90	-76	-114	-36	11	-11	-16	9	-75	-63	-98	-25	-28	-62	-101	36	-85	-32	-108	-25	-100	-69	-63	0	-99	-15	-77	-70	-143	-74	10601	-3958	-5033	-20051	-1062	-14915	1485	-15859	2108	-13224	-2093	-11490	106	-15100	-2226	-10920	-11765
1.123333	-26	39	79	-56	-110	-36	10	-15	-21	5	-78	-66	-100	-17	-33	-62	-101	29	-87	-35	-109	-26	-101	-72	-67	-7	-100	-16	-55	-76	-150	-78	10118	-3983	-4863	-20062	-1434	-14727	1504	-15717	2224	-13103	-2161	-11495	-91	-14963	-2270	-10961	-12255
1.124167	-28	37	85	-63	-112	-40	12	-21	-23	1	-79	-66	-98	-21	-32	-64	-118	34	-85	-35	-107	-26	-101	-70	-64	-1	-100	-16	-74	-70	-150	-76	10879	-3997	-4685	-20055	-1623	-14535	1507	-15567	2360	-12973	-2237	-11495	-186	-14810	-2296	-10988	-12260
1.125000	-25	41	86	-62	-111	-35	12	-17	-16	6	-75	-68	-97	-17	-30	-62	-101	13	-87	-35	-105	-23	-99	-70	-65	-3	-102	-13	-72	-73	-150	-75	8659	-4019	-4517	-20028	-1729	-14346	1500	-15419	2588	-12847	-2327	-11494	-50	-14647	-2320	-11028	-12065
1.125833	-24	38	88	-58	-110	-35	12	-15	-16	5	-73	-66	-94	-16	-28	-63	-99	36	-83	-32	-103	-23	-99	-73	-63	-1	-99	-13	-73	-68	-147	-74	8157	-4031	-4353	-19973	-1847	-14157	1459	-15279	2737	-12701	-2428	-11490	-51	-14469	-2332	-11051	-11535
1.126667	-23	40	89	-59	-104	-32	13	-12	-16	8	-74	-62	-96	-17	-28	-56	-96	36	-83	-31	-104	-17	-98	-68	-60	-3	-97	-13	-75	-68	-148	-74	5908	-4040	-4191	-19885	-1868	-13967	1419	-15138	2858	-12555	-2532	-11485	-264	-14280	-2340	-11084	-10236
1.127500	-22	41	89	-79	-109	-32	15	-15	-14	7	-72	-68	-93	-12	-26	-59	-96	35	-84	-34	-99	-18	-99	-70	-62	-3	-100	-12	-70	-68	-145	-73	1706	-4046	-4039	-19764	-1630	-13770	1355	-15013	2859	-12389	-2641	-11474	-448	-14077	-2337	-11110	-8375
1.128333	-22	40	92	-58	-104	-30	15	-15	-15	8	-68	-62	-94	-14	-29	-59	-108	36	-84	-31	-101	-19	-102	-68	-63	-1	-97	-10	-66	-69	-145	-74	4280	-4036	-3893	-19612	-1839	-13564	1280	-14878	2979	-12208	-2751	-11448	-491	-13866	-2330	-11140	-6219
1.129167	-23	41	89	-59	-110	-36	12	-15	-17	4	-70	-65	-96	-16	-29	-60	-88	36	-82	-36	-104	-22	-98	-73	-63	-4	-99	-16	-72	-76	-147	-74	774	-4013	-3752	-19431	-1833	-13353	1199	-14753	3178	-12019	-2858	-11453	-305	-13645	-2319	-11173	-4031
1.130000	-24	29	88	-60	-110	-32	12	-17	-15	5	-73	-64	-95	-17	-28	-62	-98	35	-85	-25	-101	-21	-98	-68	-62	0	-100	-13	-70	-67	-149	-74	-3360	-3975	-3612	-19207	-1344	-13125	1102	-14627	3219	-11809	-2959	-11434	-241	-13413	-2304	-11202	-1664
1.130833	-25	40	84	-62	-109	-38	12	-17	-17	2	-75	-66	-96	-16	-30	-62	-98	33	-90	-34	-108	-23	-99	-70	-66	-6	-101	-15	-74	-69	-150	-74	-2419	-3916	-3471	-18954	-1217	-12889	1000	-14504	3262	-11578	-3052	-11421	-284	-13174	-2287	-11234	863
1.131667	-27	40	86	-60	-111	-34	9	-16	-18	3	-74	-63	-100	-17	-34	-65	-103	29	-85	-34	-105	-24	-107	-73	-65	-5	-102	-18	-73	-72	-153	-80	-6958	-3838	-3319	-18674	-873	-12638	891	-14383	3383	-11326	-3135	-11399	-201	-12931	-2278	-11271	3164
1.132500	-27	38	86	-64	-88	-38	10	-21	-23	-17	-77	-68	-97	-21	-32	-66	-100	34	-86	-36	-103	-22	-101	-72	-66	-4	-102	-13	-70	-70	-150	-96	-8001	-3732	-3153	-18355	-328	-12363	782	-14260	3478	-11062	-3202	-11369	-114	-12673	-2260	-11306	5301
1.133333	-26	40	88	-58	-110	-33	11	-14	-19	5	-72	-65	-95	-16	-29	-62	-102	33	-87	-44	-108	-21	-99	-70	-63	-4	-101	-13	-73	-69	-148	-74	-7826	-3608	-2972	-18011	-176	-12075	670	-14138	3739	-10776	-3255	-11340	-297	-12415	-2252	-11342	7175
1.134167	-23	42	88	-61	-107	-34	13	-14	-18	2	-74	-63	-97	-17	-29	-61	-98	36	-86	-35	-108	-19	-97	-70	-66	-3	-101	-14	-74	-67	-150	-78	-10521	-3461	-2774	-17635	-210	-11770	558	-14023	3995	-10479	-3295	-11304	-333	-12141	-2246	-11385	8593
1.135000	-14	41	85	-58	-108	-33	13	-13	-15	4	-73	-62	-98	-16	-31	-59	-101	34	-85	-33	-87	-22	-98	-69	-63	-1	-99	-14	-72	-68	-148	-75	-8308	-3298	-2558	-17229	157	-11451	467	-13893	4004	-10161	-3306	-11265	-283	-11863	-2246	-11432	9868
1.135833	-23	42	89	-58	-108	-31	12	-14	-19	4	-73	-62	-95	-17	-29	-60	-100	36	-83	-33	-104	-21	-99	-74	-64	-1	-101	-11	-70	-68	-148	-74	-9105	-3114	-2315	-16792	562	-11122	371	-13769	4087	-9831	-3311	-11225	-256	-11575	-2250	-11484	10954
1.136667	-24	40	88	-61	-108	-34	12	-12	-15	5	-74	-65	-93	-16	-35	-59	-99	35	-80	-34	-103	-21	-80	-66	-63	-1	-102	-12	-72	-67	-148	-75	-10024	-2921	-2058	-16323	698	-10778	290	-13641	4211	-9497	-3290	-11174	-233	-11276	-2257	-11544	11677
1.137500	-35	39	89	-60	-108	-34	13	-13	-26	3	-73	-64	-95	-16	-30	-62	-103	36	-87	-34	-108	-23	-99	-73	-62	-5	-101	-15	-83	-68	-149	-75	-6243	-2715	-1774	-15810	809	-10437	217	-13516	4398	-9151	-3251	-11128	-290	-10970	-2267	-11610	12162
1.138333	-27	41	87	-61	-110	-34	13	-13	-18	4	-73	-63	-99	-16	-29	-60	-101	32	-87	-36	-110	-24	-100	-68	-62	-5	-100	-15	-73	-69	-149	-76	-6627	-2502	-1477	-15270	804	-10072	161	-13389	4616	-8801	-3190	-11075	-222	-10645	-2272	-11681	12212
1.139167	-25	43	87	-59	-124	-34	15	-13	-17	3	-73	-63	-93	-14	-30	-58	-97	36	-84	-32	-102	-21	-96	-67	-66	0	-100	-13	-68	-66	-144	-72	-3490	-2288	-1158	-14675	704	-9681	125	-13258	4777	-8450	-3115	-11023	-86	-10303	-2278	-11763	11988
1.140000	-28	41	88	-59	-110	-34	15	-14	-16	6	-72	-61	-96	-15	-30	-39	-99	38	-88	-35	-107	-25	-111	-69	-64	-5	-102	-13	-75	-73	-148	-75	-1503	-2076	-834	-14047	644	-9351	101	-13128	4958	-8103	-3022	-10971	-51	-9951	-2273	-11851	11755
1.140833	-23	39	86	-61	-113	-38	11	-16	-30	7	-77	-68	-98	-17	-30	-62	-100	37	-88	-35	-104	-24	-99	-70	-63	-1	-101	-14	-77	-70	-148	-73	-2386	-1872	-500	-13366	696	-8989	102	-12994	5015	-7755	-2915	-10919	-52	-9578	-2260	-11944	11131
1.141667	-28	40	87	-61	-111	-38	12	-14	-15	5	-73	-63	-97	-17	-30	-59	-100	34	-91	-43	-105	-26	-100	-72	-64	0	-100	-15	-74	-73	-149	-74	2988	-1677	-165	-12643	405	-8631	121	-12865	5339	-7412	-2792	-10870	-42	-9190	-2229	-12047	9987
1.142500	-27	36	87	-63	-108	-34	12	-13	-16	6	-70	-64	-101	-16	-30	-61	-97	34	-86	-34	-104	-22	-100	-69	-62	1	-99	-10	-76	-70	-148	-78	5573	-1493	168	-11871	-87	-8266	189	-12732	5810	-7080	-2660	-10818	-97	-8788	-2191	-12149	8906
1.143333	-26	42	89	-60	-114	-35	12	-13	-18	5	-70	-67	-95	-16	-29	-62	-100	33	-87	-35	-107	-25	-102	-69	-65	0	-110	-3	-73	-69	-147	-74	3316	-1325	504	-11048	-124	-7907	233	-12599	6056	-6750	-2514	-10775	-75	-8370	-2129	-12264	7828
1.144167	-25	43	88	-60	-109	-32	16	-11	-19	6	-73	-63	-101	-18	-32	-63	-99	35	-88	-32	-104	-22	-102	-69	-63	-1	-98	-14	-79	-73	-151	-75	8041	-1168	836	-10190	-340	-7549	315	-12475	6297	-6431	-2363	-10737	-7	-7931	-2050	-12384	6366
1.145000	-26	38	86	-60	-112	-36	12	-13	-17	4	-73	-63	-95	-16	-41	-62	-99	33	-94	-32	-107	-23	-119	-72	-62	-1	-101	-13	-75	-69	-148	-73	6474	-1029	1153	-9307	-339	-7194	423	-12332	6502	-6115	-2211	-10697	-91	-7475	-1943	-12503	4763
1.145833	-24	43	82	-61	-110	-33	13	-15	-17	7	-69	-62	-97	-15	-29	-59	-97	36	-87	-32	-104	-19	-97	-69	-63	5	-98	-13	-74	-69	-146	-72	6813	-900	1464	-8405	-249	-6835	553	-12199	6582	-5804	-2049	-10670	-147	-7016	-1816	-12629	3247
1.146667	-23	42	90	-58	-107	-33	16	-11	-12	7	-67	-61	-92	-16	-25	-55	-95	35	-82	-30	-99	-18	-100	-66	-59	0	-95	-9	-70	-66	-142	-69	8516	-785	1770	-7501	-280	-6482	690	-12063	6639	-5490	-1894	-10646	-48	-6554	-1665	-12746	1560
1.147500	-23	50	91	-57	-104	-25	16	-11	-17	7	-68	-61	-91	-16	-27	-62	-98	37	-85	-29	-102	-18	-98	-70	-61	1	-96	-10	-69	-68	-149	-72	7431	-678	2071	-6620	-652	-6162	843	-11932	6577	-5184	-1746	-10634	18	-6087	-1495	-12870	-219
1.148333	-25	44	89	-58	-111	-35	12	-12	-19	9	-70	-63	-95	-16	-28	-59	-98	36	-86	-34	-104	-24	-101	-81	-62	-3	-99	-15	-75	-69	-147	-75	6416	-580	2364	-5757	-628	-5794	1002	-11802	6174	-4880	-1605	-10632	-41	-5624	-1303	-12992	-1950
1.149167	-25	30	87	-63	-112	-39	12	-14	-19	4	-114	-66	-100	-19	-30	-62	-103	33	-87	-33	-104	-22	-98	-72	-62	-1	-99	-13	-70	-56	-151	-75	5844	-480	2664	-4948	-246	-5447	1171	-11666	5660	-4559	-1475	-10626	2	-5161	-1090	-13109	-3391
1.150000	-24	42	88	-59	-110	-36	11	-16	-17	7	-72	-62	-99	-14	-30	-59	-93	36	-85	-34	-108	-22	-102	-74	-48	-1	-99	-13	-75	-72	-148	-75	3515	-385	2968	-4206	-126	-5113	1346	-11519	4961	-4236	-1352	-10629	46	-4707	-852	-13211	-4726
1.150833	-24	39	87	-77	-109	-33	15	-15	-18	4	-72	-66	-97	-17	-30	-59	-99	33	-85	-35	-105	-23	-99	-73	-74	-1	-100	-12	-76	-69	-147	-84	3732	-285	3281	-3547	-245	-4778	1519	-11389	4093	-3900	-1241	-10635	22	-4266	-599	-13315	-6092
1.151667	-26	40	89	-60	-111	-33	10	-16	-16	6	-72	-64	-98	-16	-29	-88	-99	34	-86	-31	-103	-22	-101	-69	-63	0	-99	-12	-73	-67	-147	-74	1979	-178	3608	-2983	-180	-4453	1693	-11238	3084	-3550	-1141	-10643	47	-3845	-327	-13398	-7242
1.152500	-27	42	89	-59	-107	-32	5	-14	-16	6	-73	-63	-96	-18	-30	-63	-98	35	-84	-35	-105	-22	-99	-72	-63	0	-99	-16	-73	-68	-147	-73	928	-63	3945	-2535	-125	-4133	1855	-11100	2090	-3198	-1060	-10658	-1	-3444	-49	-13475	-8089
1.153333	-24	45	86	-59	-107	-30	12	-15	-21	8	-73	-62	-96	-14	-27	-60	-101	35	-85	-29	-107	-23	-99	-72	-68	-3	-97	-7	-72	-66	-147	-72	-60	59	4312	-2196	-61	-3811	2011	-10956	1163	-2830	-981	-10675	-99	-3069	240	-13529	-8792
1.154167	-25	42	88	-59	-108	-39	13	-14	-16	7	-100	-61	-93	-14	-35	-60	-98	34	-82	-31	-105	-23	-97	-70	-62	0	-98	-10	-74	-66	-148	-74	-3229	187	4694	-1975	192	-3478	2153	-10804	138	-2447	-919	-10685	-70	-2719	538	-13568	-9104
1.155000	-24	41	88	-60	-110	-32	12	-15	-17	6	-72	-60	-73	-15	-29	-59	-96	37	-82	-30	-103	-22	-96	-70	-64	-1	-98	-10	-73	-65	-145	-75	-2333	323	5099	-1872	122	-3181	2285	-10646	-975	-2065	-865	-10696	-41	-2396	842	-13581	-9001
1.155833	-26	40	88	-58	-108	-32	11	-14	-19	6	-72	-62	-94	-16	-28	-62	-100	33	-85	-32	-104	-24	-100	-70	-62	1	-99	-11	-73	-56	-144	-73	335	464	5524	-1875	-487	-2874	2397	-10491	-1888	-1669	-819	-10713	-97	-2105	1148	-13572	-8789
1.156667	-24	41	86	-58	-108	-34	11	-18	-21	5	-78	-64	-98	-19	-30	-63	-101	34	-87	-35	-110	-22	-102	-73	-66	-6	-102	-16	-75	-70	-147	-76	-4621	608	5962	-1982	-385	-2572	2487	-10335	-2936	-1286	-784	-10725	-176	-1849	1450	-13554	-8652
1.157500	-30	35	82	-63	-113	-38	7	-22	-15	1	-77	-67	-100	-19	-31	-66	-103	28	-88	-35	-105	-25	-101	-70	-67	-3	-101	-15	-69	-69	-147	-76	-1993	745	6415	-2160	-484	-2261	2576	-10174	-3927	-900	-737	-10728	-186	-1622	1751	-13477	-8305
1.158333	-28	36	84	-61	-112	-32	10	-17	-21	2	-77	-66	-98	-16	-31	-58	-102	33	-87	-35	-107	-23	-100	-72	-69	-6	-105	-15	-76	-70	-147	-75	-3644	884	6883	-2400	-551	-1957	2638	-10008	-4768	-527	-703	-10737	-67	-1430	2047	-13386	-7823
1.159167	-26	22	87	-59	-108	-32	13	-12	-17	6	-70	-63	-95	-15	-29	-58	-102	35	-85	-29	-104	-23	-97	-68	-62	1	-97	-12	-72	-67	-146	-74	-3782	1009	7352	-2657	-647	-1649	2680	-9840	-5588	-164	-662	-10729	-83	-1270	2337	-13251	-7068
1.160000	-22	44	92	-57	-109	-29	16	-13	-14	7	-72	-61	-94	-11	-26	-58	-96	41	-80	-27	-102	-18	-99	-66	-61	2	-98	-12	-70	-67	-146	-73	-1965	1121	7811	-2930	-696	-1351	2695	-9675	-6274	166	-626	-10727	-36	-1142	2609	-13098	-6303
1.160833	-22	41	89	-59	-104	-31	18	-12	-15	7	-72	-62	-92	-14	-27	-60	-99	37	-83	-31	-117	-19	-97	-64	-61	3	-97	-9	-70	-66	-144	-73	-1884	1211	8248	-3174	-1111	-1052	2699	-9514	-6670	475	-590	-10720	309	-1049	2865	-12906	-5623
1.161667	-22	44	88	-59	-105	-31	15	-12	-17	13	-74	-63	-104	-12	-28	-58	-98	36	-78	-30	-103	-16	-98	-66	-66	1	-99	-13	-73	-67	-144	-74	-2683	1276	8665	-3355	-1151	-761	2677	-9393	-7391	749	-549	-10711	638	-986	3100	-12706	-5019
1.162500	-26	42	87	-70	-108	-31	13	-12	-17	8	-94	-63	-96	-14	-28	-58	-98	39	-83	-32	-105	-19	-99	-66	-63	1	-97	-12	-73	-58	-143	-75	-1526	1314	9045	-3459	-897	-482	2627	-9194	-7968	984	-509	-10696	644	-959	3316	-12469	-4349
1.163333	-23	42	89	-59	-109	-32	15	-12	-19	8	-73	-65	-94	-14	-27	-60	-97	40	-81	-32	-104	-17	-99	-65	-61	3	-95	-11	-73	-66	-143	-70	-2567	1327	9379	-3452	-962	-216	2560	-9035	-8357	1171	-473	-10676	425	-960	3507	-12204	-3701
1.164167	-24	42	85	-53	-107	-32	17	-30	-18	5	-73	-82	-97	-15	-29	-60	-101	38	-85	-33	-105	-18	-100	-68	-61	1	-96	-14	-72	-68	-163	-77	-1365	1308	9656	-3326	-1087	24	2466	-8886	-8785	1326	-441	-10656	434	-993	3670	-11924	-3042
1.165000	-24	43	88	-59	-107	-35	13	-14	-21	4	-93	-67	-99	-17	-31	-61	-100	37	-86	-38	-108	-19	-101	-68	-65	0	-102	-18	-75	-70	-145	-76	-1613	1261	9874	-3069	-937	241	2354	-8741	-9159	1423	-417	-10632	466	-1052	3796	-11626	-2424
1.165833	-26	39	82	-56	-111	-38	12	-15	-18	3	-75	-66	-96	-16	-30	-60	-98	37	-85	-35	-107	-18	-92	-67	-64	1	-98	-13	-70	-68	-145	-74	-1718	1193	10022	-2663	-854	425	2229	-8595	-9365	1479	-392	-10602	368	-1135	3900	-11315	-1937
1.166667	-25	41	89	-56	-107	-33	16	-11	-18	5	-73	-73	-98	-16	-27	-59	-99	39	-83	-30	-102	-16	-101	-69	-63	2	-100	-15	-74	-66	-147	-77	-1296	1103	10101	-2128	-744	573	2073	-8456	-9526	1480	-383	-10571	317	-1251	3963	-10994	-1438
1.167500	-23	42	96	-59	-108	-33	15	-10	-16	8	-69	-59	-94	-15	-27	-59	-98	39	-83	-31	-105	-18	-98	-66	-60	1	-95	-15	-70	-67	-144	-73	-3212	981	10095	-1465	-293	674	1907	-8327	-9730	1436	-387	-10533	149	-1378	3990	-10677	-1083
1.168333	-19	45	89	-58	-108	-33	17	-10	-13	7	-74	-63	-95	2	-27	-56	-98	40	-84	3	-104	-17	-99	-66	-61	3	-96	-16	-73	-68	-146	-74	-3205	874	10016	-696	233	722	1723	-8202	-9910	1336	-402	-10494	-15	-1540	3969	-10366	-779
1.169167	-22	42	88	-59	-109	-34	17	-9	-17	6	-69	-64	-95	-14	-28	-59	-100	36	-83	-33	-107	-22	-102	-67	-64	-5	-99	-15	-72	-70	-146	-79	625	750	9858	146	80	717	1524	-8083	-9913	1201	-439	-10458	-74	-1714	3913	-10057	-684
1.170000	-24	39	88	-60	-110	-34	13	-12	-19	5	-72	-64	-97	-16	-32	-60	-99	34	-86	-33	-109	-19	-101	-69	-66	-1	-99	-17	-77	-72	-149	-75	-3380	626	9623	1054	800	654	1320	-7972	-10075	998	-488	-10410	-227	-1919	3813	-9763	-987
1.170833	-25	39	85	-64	-110	-38	9	-14	-17	4	-74	-65	-95	-16	-29	-61	-100	30	-87	-32	-105	-18	-101	-68	-64	0	-96	-15	-72	-69	-146	-81	-1037	517	9328	1987	1457	528	1103	-7867	-10170	799	-555	-10358	-322	-2137	3675	-9486	-1202
1.171667	-28	40	88	-60	-110	-32	15	-9	-21	4	-78	-63	-96	-15	-30	-60	-99	30	-84	-32	-105	-21	-100	-68	-64	-3	-101	-15	-74	-70	-147	-76	-1327	424	8969	2905	2121	338	879	-7760	-10237	523	-638	-10301	-327	-2369	3495	-9230	-1389
1.172500	-24	49	88	-59	-111	-35	12	-15	-15	5	-73	-63	-95	-15	-29	-61	-98	34	-85	-33	-108	-23	-102	-49	-63	1	-100	-16	-75	-69	-146	-75	-2050	360	8563	3776	3007	90	645	-7661	-10163	239	-742	-10239	-311	-2621	3276	-8995	-1538
1.173333	-24	42	87	-60	-110	-32	11	-15	-22	4	-73	-65	-102	-21	-34	-64	-101	32	-87	-36	-109	-26	-105	-72	-69	-4	-100	-17	-76	-74	-148	-78	-635	319	8115	4565	3857	-219	405	-7565	-9877	-93	-865	-10172	-375	-2902	3016	-8793	-1649
1.174167	-27	36	96	-63	-111	-39	9	-18	-23	2	-80	-67	-101	-19	-32	-62	-102	30	-87	-33	-109	-23	-102	-72	-65	1	-99	-16	-73	-69	-148	-78	260	326	7647	5236	4220	-597	161	-7473	-9526	-442	-996	-10090	-325	-3179	2723	-8607	-1707
1.175000	-25	39	85	-61	-108	-33	12	-16	-17	5	-73	-60	-93	-17	-29	-62	-100	30	-86	-5	-104	-24	-100	-70	-66	0	-99	-15	-74	-72	-149	-79	-853	362	7165	5760	4711	-989	-88	-7383	-9472	-826	-1140	-10000	-476	-3485	2389	-8453	-1743
1.175833	-23	40	88	-86	-111	-35	11	-17	-16	5	-73	-63	-94	-16	-29	-62	-97	32	-87	-33	-102	-24	-101	-70	-66	0	-99	-8	-74	-68	-149	-76	597	451	6683	6112	5481	-1439	-345	-7294	-9483	-1226	-1297	-9904	-913	-3808	2037	-8320	-1211
1.176667	-26	42	87	-60	-109	-33	11	5	-15	5	-72	-65	-95	-16	-30	-63	-97	29	-88	-34	-105	-25	-100	-69	-63	-1	-102	-15	-73	-70	-148	-76	-615	579	6211	6277	6100	-1922	-610	-7201	-9379	-1653	-1468	-9793	-1512	-4145	1648	-8217	-607
1.177500	-26	38	86	-59	-109	-34	10	-13	-18	4	-74	-64	-95	-18	-29	-60	-101	30	-88	-34	-109	-26	-102	-73	-65	-4	-103	-13	-74	-69	-170	-79	97	749	5756	6247	6348	-2434	-890	-7113	-9230	-2092	-1646	-9671	-1767	-4499	1243	-8136	-224
1.178333	-26	38	86	-61	-108	-35	10	-16	-18	3	-74	-69	-97	-19	-31	-62	-101	29	-88	-35	-109	-25	-101	-73	-64	-1	-100	-14	-76	-69	-149	-76	802	957	5340	6023	6453	-2963	-1176	-7018	-8972	-2543	-1834	-9530	-1660	-4863	816	-8072	450
1.179167	-22	43	88	-60	-105	-32	16	-17	-18	6	-74	-63	-94	-16	-28	-59	-98	32	-85	-33	-104	-22	-97	-65	-64	-3	-98	-13	-67	-69	-146	-73	589	1201	4947	5616	6417	-3492	-1478	-6918	-8698	-3003	-2029	-9375	-1654	-5240	372	-8020	1328
1.180000	-26	38	88	-56	-108	-33	15	-14	-17	5	-70	-61	-94	-14	-33	-60	-101	33	-86	-30	-107	-22	-98	-68	-60	2	-97	-13	-69	-69	-148	-73	1400	1473	4604	5046	6070	-4022	-1803	-6816	-8407	-3470	-2235	-9208	-1446	-5636	-88	-7979	2254
1.180833	-23	41	87	-59	-109	-73	11	-17	-18	3	-74	-65	-98	-17	-30	-60	-98	32	-86	-41	-104	-25	-99	-69	-64	0	-101	-14	-74	-70	-147	-75	306	1765	4295	4329	5816	-4549	-2152	-6713	-8147	-3946	-2466	-9023	-1298	-6030	-552	-7944	3316
1.181667	-27	39	86	-61	-110	-33	10	-7	-17	3	-76	-68	-96	-19	-28	-63	-102	28	-94	-38	-108	-26	-101	-72	-66	-5	-105	-17	-75	-72	-150	-76	-748	2059	4016	3506	5699	-5062	-2533	-6596	-7962	-4424	-2705	-8818	-1115	-6435	-1033	-7914	4428
1.182500	-27	35	84	-60	-92	-34	6	-19	-21	1	-79	-66	-98	-18	-32	-62	-101	33	-90	-38	-104	-26	-102	-73	-65	-7	-101	-15	-75	-73	-147	-76	3518	2368	3778	2601	4608	-5557	-2943	-6468	-7430	-4899	-2966	-8598	-782	-6837	-1513	-7868	5556
1.183333	-28	37	86	-59	-112	-34	9	-17	-16	2	-75	-66	-99	0	-30	-58	-99	32	-91	-39	-108	-23	-101	-73	-63	-14	-99	-16	-75	-73	-149	-75	-212	2665	3558	1657	3731	-6029	-3387	-6335	-6921	-5364	-3244	-8359	-602	-7239	-1993	-7815	6390
1.184167	-27	43	85	-63	-98	-34	12	-16	-21	2	-77	-57	-94	-18	-32	-60	-100	33	-91	-38	-107	-24	-100	-73	-64	-6	-102	-17	-74	-70	-147	-30	-139	2941	3365	721	3170	-6472	-3867	-6181	-6535	-5822	-3554	-8104	-642	-7632	-2476	-7746	7202
1.185000	-24	35	86	-60	-110	-33	12	-15	-3	1	-76	-66	-95	-16	-32	-58	-96	34	-88	-36	-105	-23	-99	-72	-62	0	-103	-15	-73	-70	-138	-75	-108	3197	3179	-178	2568	-6887	-4381	-6016	-6123	-6265	-3886	-7834	-541	-8019	-2952	-7653	7966
1.185833	-22	42	89	-57	-107	-32	12	-13	-18	4	-73	-66	-92	-18	-28	-59	-98	36	-84	-33	-104	-21	-84	-69	-63	0	-100	-15	-72	-72	-149	-73	-2198	3415	3004	-996	1956	-7285	-4936	-5833	-5666	-6699	-4256	-7539	-359	-8395	-3420	-7535	8396
1.186667	-23	42	87	-57	-108	-30	12	-14	-18	6	-70	-61	-96	-16	-58	-60	-98	37	-85	-35	-102	-18	-98	-69	-62	0	-98	-13	-70	-69	-148	-73	-1746	3590	2819	-1728	1506	-7660	-5504	-5637	-5279	-7122	-4651	-7239	-218	-8750	-3887	-7391	8634
1.187500	-24	42	91	-58	-107	-31	13	-8	-18	7	-68	-64	-97	-14	-28	-58	-97	37	-82	-32	-101	-19	-98	-68	-65	2	-97	-13	-72	-70	-144	-70	-860	3705	2625	-2325	817	-8014	-6160	-5415	-4627	-7526	-5092	-6928	-34	-9091	-4337	-7212	8693
1.188333	-23	41	91	-59	-109	-30	15	-12	-16	8	-53	-63	-93	-34	-27	-56	-99	38	-84	-32	-103	-22	-99	-66	-61	2	-99	-12	-72	-68	-142	-73	-2665	3779	2417	-2812	145	-8363	-6829	-5182	-4138	-7918	-5561	-6604	-11	-9415	-4777	-7005	8366
1.189167	-52	39	91	-59	-108	-34	13	-11	-15	8	-69	-65	-96	-18	-30	-61	-98	36	-84	-32	-103	-21	-100	-57	-63	0	-100	-16	-72	-69	-150	-93	-1942	3788	2187	-3132	-70	-8698	-7526	-4934	-3873	-8295	-6064	-6283	-67	-9720	-5203	-6767	8122
1.190000	-24	37	88	-62	-110	-39	9	-15	-19	2	-74	-55	-96	-21	-33	-63	-102	35	-85	-32	-111	-27	-102	-73	-63	-1	-103	-17	-75	-73	-151	-77	-2790	3740	1935	-3307	-167	-9032	-8249	-4662	-3570	-8660	-6595	-5957	5	-10009	-5609	-6492	7803
1.190833	-29	38	84	-34	-112	-39	9	-18	-22	1	-77	-69	-98	-19	-33	-63	-100	33	-86	-35	-103	-19	-101	-74	-64	-3	-103	-16	-74	-70	-151	-74	-2404	3634	1672	-3362	-446	-9354	-8986	-4367	-3254	-9005	-7149	-5616	163	-10272	-5995	-6187	7260
1.191667	-27	37	87	-61	-112	-36	28	-32	-17	3	-73	-66	-99	-13	-32	-59	-101	36	-84	-34	-108	-25	-103	-70	-65	0	-100	-14	-74	-70	-149	-73	-1407	3489	1388	-3283	-836	-9681	-9744	-4055	-3033	-9343	-7716	-5281	194	-10514	-6352	-5849	6569
1.192500	-25	39	90	-60	-112	-34	12	-13	-19	5	-70	-65	-97	-17	-29	-60	-100	36	-83	-36	-104	-25	-100	-72	-62	1	-100	-16	-74	-72	-147	-75	-1753	3246	1090	-3095	-1134	-10012	-10498	-3717	-2890	-9661	-8297	-4944	208	-10739	-6690	-5489	5669
1.193333	-26	40	89	-60	-107	-35	12	-16	-17	5	-73	-55	-96	-12	-29	-58	-98	36	-85	-31	-105	-23	-100	-70	-65	1	-99	-12	-73	-67	-146	-73	-481	2967	788	-2820	-1461	-10355	-11249	-3372	-2684	-9964	-8862	-4608	188	-10951	-6991	-5104	4909
1.194167	-36	43	90	-59	-109	-22	15	-17	-7	5	-70	-62	-94	-16	-32	-61	-99	36	-83	-32	-102	-23	-99	-67	-63	2	-95	-14	-73	-63	-150	-74	-976	2641	515	-2478	-1596	-10690	-11981	-3003	-2661	-10262	-9422	-4269	145	-11142	-7270	-4714	3977
1.195000	-26	42	90	-57	-112	-33	15	-13	-14	8	-69	-61	-96	-14	-25	-56	-98	38	-83	-32	-107	-21	-100	-66	-64	4	-99	-13	-74	-66	-147	-75	-2331	2275	190	-2091	-1533	-11023	-12685	-2623	-2690	-10541	-9955	-3936	96	-11326	-7515	-4285	2769
1.195833	-26	42	88	-56	-110	-31	15	-14	-18	6	-73	-62	-97	-14	-28	-62	-99	18	-79	-32	-103	-22	-97	-68	-63	1	-98	-11	-72	-66	-148	-78	2099	1870	-87	-1727	-2156	-11360	-13356	-2226	-2468	-10806	-10460	-3599	3	-11499	-7732	-3870	1674
1.196667	-25	41	89	-58	-111	-33	13	-18	-16	8	-73	-60	-94	-13	-29	-52	-99	36	-82	-30	-104	-23	-98	-67	-64	2	-98	-11	-74	-66	-147	-74	1143	1441	-346	-1352	-2595	-11692	-13981	-1815	-2195	-11061	-10919	-3244	-80	-11651	-7910	-3450	484
1.197500	-27	40	86	-61	-109	-33	13	-17	-21	5	-73	-62	-97	-19	-30	-62	-100	35	-85	-33	-109	-23	-99	-69	-65	-1	-98	-14	-73	-69	-151	-74	589	985	-581	-1012	-2701	-12009	-14559	-1390	-2045	-11285	-11327	-2923	-67	-11791	-8060	-3039	-801
1.198333	-29	42	86	-63	-111	-34	12	-19	-19	5	-78	-66	-99	-18	-32	-60	-102	35	-59	-36	-113	-25	-103	-73	-68	-4	-101	-15	-78	-73	-152	-78	3335	508	-780	-723	-3092	-12315	-15075	-959	-1936	-11493	-11669	-2581	-132	-11912	-8181	-2633	-1924
1.199167	-29	37	85	-61	-119	-33	8	-21	-23	5	-73	-64	-98	-17	-31	-61	-103	34	-84	-33	-105	-21	-97	-69	-65	0	-96	-11	-74	-67	-146	-73	2102	32	-936	-488	-3407	-12589	-15514	-512	-1631	-11664	-11934	-2227	-246	-12024	-8266	-2236	-2834
1.200000	-24	41	88	-57	-105	-31	13	-15	-18	5	-73	-64	-95	-16	-29	-57	-100	35	-84	-28	-104	-21	-97	-67	-64	-1	-99	-10	-73	-66	-146	-73	2809	-444	-1052	-333	-3632	-12842	-15883	-63	-1376	-11808	-12138	-1872	-438	-12114	-8328	-1864	-3513
1.200833	-26	38	88	-61	-105	-33	15	-14	-16	7	-75	-65	-91	-14	-30	-59	-101	33	-91	-31	-104	-21	-97	-67	-62	2	-100	-12	-72	-67	-149	-75	4189	-916	-1129	-258	-3990	-13059	-16169	386	-1109	-11905	-12255	-1510	-683	-12175	-8362	-1520	-4194
1.201667	-28	42	92	-78	-109	-30	15	-17	-19	6	-74	-59	-96	-12	-28	-59	-98	38	-82	-33	-102	-21	-99	-67	-61	-3	-99	-13	-72	-73	-145	-74	3169	-1367	-1155	-259	-4643	-13239	-16372	843	-862	-11955	-12304	-1147	-735	-12203	-8375	-1190	-5073
1.202500	-26	41	88	-59	-113	-32	15	-14	-17	8	-74	-65	-98	-14	-28	-58	-101	35	-86	-32	-104	-21	-97	-66	-63	0	-99	-1	-73	-67	-145	-72	3332	-1799	-1148	-339	-4869	-13371	-16486	1291	-773	-11954	-12267	-767	-796	-12196	-8368	-896	-5661
1.203333	-28	40	89	-59	-111	-31	16	-13	-23	7	-74	-92	-97	-15	-27	-59	-100	36	-96	-32	-103	-19	-97	-69	-67	-3	-101	-13	-70	-66	-147	-75	2759	-2201	-1092	-489	-4859	-13461	-16516	1737	-754	-11896	-12158	-390	-690	-12144	-8348	-630	-5889
1.204167	-23	38	88	-59	-110	-35	11	-15	-18	8	-73	-62	-97	-16	-28	-59	-101	34	-90	-33	-104	-23	-90	-66	-63	0	-98	-12	-74	-68	-146	-72	1894	-2576	-1003	-700	-5254	-13501	-16449	2173	-736	-11775	-11980	-11	-577	-12045	-8308	-401	-6190
1.205000	-25	40	91	-58	-105	-30	16	-17	-18	7	-68	-62	-95	-15	-52	-60	-98	36	-84	-30	-104	-18	-96	-67	-65	-4	-98	-12	-73	-66	-146	-70	2352	-2907	-873	-959	-5595	-13485	-16299	2590	-647	-11590	-11740	374	-511	-11889	-8259	-194	-6425
1.205833	-25	40	89	-59	-110	-31	16	-13	-17	9	-73	-62	-95	-15	-22	-58	-98	34	-83	-33	-100	-4	-96	-65	-61	0	-98	-12	-69	-68	-143	-73	966	-3202	-718	-1264	-5614	-13423	-16063	2996	-680	-11341	-11434	765	-298	-11677	-8204	-17	-6553
1.206667	-19	30	92	-56	-108	-32	15	-13	-15	6	-72	-63	-101	-17	-30	-60	-99	36	-85	-34	-104	-21	-98	-69	-65	-4	-102	-18	-74	-69	-147	-73	1031	-3454	-539	-1595	-5576	-13306	-15746	3381	-676	-11030	-11101	1142	-215	-11407	-8146	126	-6423
1.207500	0	35	87	-60	-109	-33	12	-15	-19	6	-75	-62	-98	-18	-29	-60	-100	33	-86	-38	-104	-23	-97	-68	-63	-3	-97	-11	-70	-72	-143	-73	146	-3655	-334	-1939	-5357	-13136	-15342	3744	-591	-10653	-10711	1524	-195	-11073	-8078	247	-5946
1.208333	-25	42	92	-58	-107	-32	19	-10	-25	9	-72	-61	-95	-15	-27	-57	-100	38	-85	-29	-103	-19	-96	-66	-63	0	-98	-11	-74	-67	-144	-72	-2503	-3811	-113	-2295	-4826	-12915	-14850	4081	-676	-10229	-10299	1893	-17	-10684	-8013	338	-5272
1.209167	-26	39	89	-60	-110	-32	15	-13	-18	8	-69	-63	-95	-14	-26	-59	-99	34	-90	-33	-103	-24	-97	-69	-60	-1	-98	-10	-72	-65	-146	-75	-46	-3920	119	-2651	-4504	-12649	-14330	4383	-684	-9761	-9873	2258	82	-10232	-7950	405	-4354
1.210000	-26	40	89	-58	-108	-36	10	-13	-17	7	-73	-65	-99	-22	-31	-57	-102	34	-84	-32	-105	-25	-99	-69	-65	0	-100	-16	-78	-70	-147	-72	405	-3979	352	-2996	-4383	-12334	-13745	4654	-587	-9254	-9428	2609	222	-9727	-7876	453	-3475
1.210833	-25	41	89	-59	-110	-35	15	-12	-15	5	-73	-62	-95	-16	-28	-58	-100	35	-85	-32	-110	-25	-101	-67	-63	0	-112	-15	-76	-66	-145	-75	-2736	-3990	611	-3330	-3714	-11979	-13064	4893	-665	-8712	-8982	2960	425	-9171	-7800	487	-2755
1.211667	-27	43	89	-58	-107	-29	13	-12	-17	8	-75	-61	-98	-16	-29	-60	-100	35	-85	-30	-104	-22	-99	-67	-68	0	-99	2	-72	-66	-145	-74	-75	-3960	866	-3641	-3299	-11584	-12349	5092	-642	-8157	-8537	3287	374	-8577	-7723	504	-2024
1.212500	-23	43	89	-60	-111	-33	13	-13	-15	8	-70	-61	-96	-15	-46	-58	-98	35	-88	-30	-109	-23	-99	-64	-62	-11	-97	-13	-75	-66	-145	-70	-2112	-3884	1115	-3934	-2820	-11154	-11593	5252	-603	-7585	-8096	3608	336	-7956	-7636	512	-1361
1.213333	-23	46	88	-57	-107	-31	13	-13	-11	9	-69	-62	-95	-15	-30	-73	-95	37	-82	-31	-101	-19	-98	-66	-61	2	-96	-10	-72	-66	-146	-73	-1986	-3774	1365	-4202	-2237	-10685	-10803	5365	-584	-7038	-7663	3895	406	-7315	-7544	518	-579
1.214167	-22	42	64	-58	-110	-30	13	-16	-17	7	-70	-63	-96	-14	-30	-59	-98	34	-83	-31	-104	-23	-99	-69	-64	1	-99	-12	-73	-67	-145	-75	-773	-3628	1605	-4452	-1833	-10194	-9988	5447	-378	-6498	-7225	4213	500	-6665	-7435	522	151
1.215000	-24	42	89	-58	-110	-33	13	-17	-18	13	-73	-64	-98	-17	-31	-60	-102	33	-85	-33	-107	-24	-99	-70	-67	29	-100	-16	-75	-70	-148	-77	-1289	-3454	1804	-4676	-1894	-9679	-9152	5479	-139	-5982	-6830	4501	503	-6020	-7318	526	566
1.215833	-26	37	86	-59	-110	-36	10	-16	-22	5	-75	-65	-97	-16	-30	-61	-105	33	-88	-30	-104	-22	-101	-69	-65	1	-98	-14	-75	-67	-147	-73	-1534	-3250	2056	-4871	-1422	-9145	-8301	5470	-210	-5484	-6415	4783	421	-5388	-7169	549	849
1.216667	-27	40	88	-60	-109	-33	11	-6	-23	5	-72	-62	-98	-15	-28	-63	-101	30	-83	-33	-104	-23	-100	-70	-65	-3	-99	-16	-72	-69	-139	-69	-912	-3030	2259	-5047	-739	-8594	-7439	5418	-150	-5025	-6018	5063	451	-4784	-7009	581	1282
1.217500	-28	38	85	-58	-111	-33	9	-18	-17	2	-51	-65	-96	-16	-30	-59	-102	32	-85	-32	-107	-24	-104	-73	-66	0	-100	-14	-75	-69	-146	-78	-2025	-2794	2443	-5199	-461	-8028	-6581	5324	-85	-4611	-5613	5328	361	-4218	-6820	635	1657
1.218333	-29	38	86	-60	-108	-32	33	-16	-18	5	-70	-66	-97	-16	-30	-62	-102	34	-86	-33	-104	-24	-103	-69	-62	-1	-92	-13	-75	-69	-148	-79	-424	-2538	2608	-5330	-170	-7452	-5730	5194	-82	-4230	-5206	5598	332	-3698	-6596	714	1941
1.219167	-27	42	90	-57	-109	-31	15	-14	-18	6	-70	-64	-96	-12	-27	-59	-100	37	-80	-30	-103	-18	-80	-68	-64	0	-98	-10	-73	-66	-145	-70	-663	-2268	2748	-5439	167	-6874	-4899	5035	-32	-3896	-4798	5864	502	-3231	-6340	820	1961
1.220000	-21	40	89	-58	-109	-31	13	-12	-19	6	-70	-40	-95	-15	-26	-59	-100	34	-85	-30	-104	-19	-98	-68	-63	0	-97	-12	-69	-65	-146	-74	-367	-1996	2858	-5535	294	-6298	-4093	4811	138	-3593	-4376	6137	661	-2821	-6055	954	1827
1.220833	-25	42	92	-56	-107	-30	13	-14	-19	5	-73	-62	-95	-14	-27	-58	-98	37	-83	-34	-101	-21	-100	-68	-62	1	-98	-12	-70	-70	-144	-73	154	-1714	2939	-5624	286	-5725	-3314	4566	392	-3331	-3945	6407	750	-2470	-5732	1124	1739
1.221667	-24	41	91	-56	-114	-31	15	-13	-16	8	-70	-66	-94	-13	-28	-59	-101	35	-134	-33	-102	-18	-98	-67	-63	0	-99	-33	-73	-77	-147	-72	-1803	-1423	2984	-5675	476	-5148	-2567	4287	456	-3099	-3495	6679	889	-2184	-5373	1325	1658
1.222500	-25	39	91	-57	-109	-30	12	-14	-38	4	-76	-66	-95	-14	-28	-60	-100	36	-90	-31	-107	-21	-98	-69	-62	1	-98	-14	-69	-70	-147	-73	-208	-1126	2999	-5726	580	-4580	-1858	3970	714	-2892	-3037	6951	935	-1958	-4982	1561	1673
1.223333	-25	45	88	-61	-111	-33	9	-15	-17	6	-73	-68	-101	-17	-31	-63	-103	33	-91	-38	-108	-22	-102	-72	-66	0	-100	-15	-75	-72	-154	-74	2598	-818	2968	-5774	49	-4022	-1182	3628	1286	-2711	-2567	7233	817	-1789	-4556	1829	1607
1.224167	-28	39	85	-66	-111	-38	9	-18	-22	1	-75	-66	-102	-17	-32	-62	-101	33	-90	-34	-107	-22	-101	-70	-63	-7	-101	-17	-76	-69	-145	-73	-2102	-498	2911	-5808	266	-3471	-581	3270	1710	-2539	-2080	7513	669	-1659	-4095	2138	1419
1.225000	-27	38	82	-59	-109	-33	13	-12	-21	4	-26	-65	-96	-15	-30	-59	-102	33	-86	-35	-107	-21	-101	-72	-65	0	-97	-13	-72	-69	-149	-74	1039	-164	2814	-5848	400	-2937	-19	2884	2224	-2374	-1582	7797	539	-1584	-3596	2469	1249
1.225833	-24	38	91	-58	-109	-28	13	-13	-18	4	-73	-65	-95	-15	-30	-65	-101	34	-87	-32	-104	-21	-96	-69	-62	-1	-101	-13	-72	-68	-145	-74	-681	175	2686	-5890	527	-2412	495	2482	2698	-2218	-1076	8079	457	-1539	-3070	2830	934
1.226667	-15	41	89	-57	-108	-33	16	-13	-16	9	-70	-65	-96	-14	-28	-57	-98	35	-86	-33	-103	-22	-95	-57	-62	1	-98	-15	-73	-70	-145	-74	-1261	527	2516	-5954	716	-1906	966	2063	3216	-2055	-566	8356	449	-1519	-2519	3208	507
1.227500	-25	41	89	-56	-107	-33	15	-11	-13	8	-72	-64	-94	-14	-28	-55	-88	37	-84	-28	-102	-21	-97	-72	-62	1	-97	-14	-74	-70	-144	-74	25	902	2315	-6036	897	-1414	1382	1635	3799	-1887	-75	8631	264	-1517	-1946	3601	-201
1.228333	-18	40	87	-57	-110	-33	19	-12	-11	8	-70	-63	-92	-12	-28	-59	-95	35	-83	-33	-100	-22	-96	-67	-61	2	-99	-11	-72	-67	-145	-72	-152	1293	2080	-6147	541	-941	1742	1204	4515	-1718	445	8892	54	-1523	-1355	4003	-825
1.229167	-23	42	86	-57	-110	-33	13	-14	-18	4	-73	-35	-99	-15	-32	-45	-99	35	-84	-32	-104	-23	-95	-81	-65	0	-100	-15	-74	-72	-148	-76	-1212	1678	1823	-6303	861	-496	2056	767	5082	-1534	937	9155	-33	-1528	-744	4403	-1288
1.230000	-27	38	90	-59	-114	-39	11	-14	-16	6	-77	-65	-99	-16	-30	-61	-105	36	-86	-29	-107	-25	-99	-75	-65	1	-98	-15	-73	-68	-147	-88	82	2086	1543	-6502	1584	-55	2327	335	5692	-1340	1417	9369	-103	-1519	-113	4804	-1559
1.230833	-25	38	85	-62	-111	-34	9	-14	-19	5	-82	-66	-100	-18	-32	-60	-99	27	-84	-34	-104	-23	-98	-70	-65	-5	-103	-15	-76	-72	-149	-77	-1471	2499	1255	-6752	1991	356	2560	-92	6193	-1140	1884	9583	-288	-1499	518	5185	-1762
1.231667	-26	41	91	-62	-114	-39	9	-19	-21	4	-77	-65	-98	-17	-35	-65	-102	33	-88	-51	-99	-27	-107	-70	-67	-6	-104	-16	-77	-79	-152	-79	-111	2918	923	-7054	2479	743	2751	-516	6465	-931	2331	9767	-444	-1458	1160	5555	-1849
1.232500	-29	35	84	-63	-113	-39	10	-18	-4	2	-77	-33	-100	-19	-33	-63	-103	32	-85	-36	-107	-25	-100	-69	-66	-1	-103	-14	-75	-70	-151	-78	-248	3344	602	-7401	3192	1115	2921	-918	6656	-707	2765	9927	-420	-1386	1806	5897	-1931
1.233333	-25	39	88	-61	-111	-35	10	-13	-21	5	-77	-63	-94	-16	-29	-61	-100	34	-86	-36	-105	-24	-101	-73	-65	-1	-99	-14	-75	-68	-147	-78	-303	3763	267	-7810	3834	1448	3061	-1316	6846	-478	3174	10060	-595	-1287	2452	6210	-2085
1.234167	-26	37	89	-59	-104	-32	11	-18	-19	7	-75	-66	-96	-18	-33	-62	-101	32	-86	-39	-107	-25	-101	-69	-66	-4	-102	-14	-75	-70	-150	-76	581	4191	-65	-8248	4483	1759	3187	-1697	6901	-241	3555	10156	-708	-1158	3110	6483	-1896
1.235000	-24	42	63	-61	-110	-33	13	-12	-19	6	-75	-65	-98	-17	-31	-60	-102	32	-86	-35	-105	-24	-100	-63	-65	-3	-102	-15	-72	-68	-148	-76	-1319	4603	-396	-8724	5314	2040	3299	-2068	6581	-8	3935	10216	-650	-1014	3759	6718	-1508
1.235833	-26	37	89	-60	-107	-33	9	-15	-17	5	-77	-69	-97	-16	-31	-61	-97	30	-85	-33	-103	-22	-99	-68	-64	-3	-101	-15	-73	-68	-148	-82	-1023	5005	-721	-9226	5990	2288	3405	-2428	6013	242	4267	10235	-682	-811	4405	6906	-815
1.236667	-40	41	86	-60	-111	-34	18	-18	-22	3	-75	-67	-94	-17	-32	-61	-99	33	-87	-35	-102	-27	-100	-70	-67	-7	-104	-16	-76	-69	-153	-75	3449	5391	-1040	-9720	5851	2507	3515	-2787	5554	482	4635	10217	-763	-598	5047	7047	-24
1.237500	-28	37	85	-61	-111	-33	11	-16	-19	3	-76	-70	-96	-23	-30	-61	-102	32	-88	-33	-109	-24	-101	-70	-66	-3	-104	-15	-76	-68	-149	-76	-1141	5754	-1345	-10220	6205	2700	3638	-3131	4794	738	4969	10158	-842	-367	5682	7136	295
1.238333	-29	37	85	-61	-111	-33	9	-19	-22	3	-78	-65	-97	-16	-31	-64	-101	34	-86	-34	-107	-22	-99	-70	-66	-4	-101	-14	-70	-68	-148	-75	1700	6107	-1626	-10690	6289	2858	3777	-3471	3960	988	5298	10063	-758	-94	6315	7182	467
1.239167	-26	37	85	-60	-110	-35	12	-15	-17	6	-74	-64	-98	-15	-31	-60	-101	33	-85	-31	-91	-23	-100	-70	-64	1	-99	-15	-73	-66	-148	-74	1714	6430	-1904	-11126	5952	2993	3933	-3807	3042	1247	5625	9929	-707	193	6943	7187	389
1.240000	-26	38	88	-58	-108	-32	12	-14	-19	2	-77	-66	-99	-16	-29	-62	-103	33	-86	-33	-107	-24	-107	-74	-68	-5	-103	-17	-76	-70	-146	-76	364	6723	-2156	-11519	5446	3096	4120	-4140	2043	1500	5948	9754	-736	491	7566	7129	-87
1.240833	-30	34	86	-61	-112	-35	11	-18	-19	5	-77	-62	-96	-15	-30	-64	-102	35	-86	-13	-103	-23	-102	-74	-62	0	-101	-15	-73	-66	-146	-66	1394	6996	-2383	-11853	5101	3182	4335	-4466	1027	1769	6284	9557	-647	809	8177	7042	-617
1.241667	-24	40	88	-51	-108	-32	12	-15	-17	6	-76	-65	-95	-14	-27	-63	-99	40	-81	-31	-105	-22	-101	-70	-68	1	-99	-16	-74	-67	-145	-74	1623	7239	-2578	-12120	4129	3241	4590	-4788	291	2042	6622	9325	-466	1135	8776	6913	-921
1.242500	-26	40	88	-60	-108	-32	13	-10	-15	8	-73	-63	-93	-13	-41	-60	-98	27	-83	-33	-102	-23	-101	-69	-63	0	-99	-14	-74	-68	-144	-76	-495	7453	-2755	-12325	3173	3287	4883	-5104	-473	2325	6970	9076	-480	1471	9361	6750	-1202
1.243333	-28	39	89	-59	-113	-33	12	-15	-17	9	-74	-65	-97	-13	-28	-58	-99	37	-82	-32	-104	-21	-101	-70	-65	1	-101	-16	-74	-68	-145	-74	464	7641	-2899	-12458	2764	3309	5210	-5413	-1161	2611	7326	8807	-355	1812	9926	6554	-1433
1.244167	-26	36	87	-60	-113	-32	13	-13	-19	6	-72	-64	-97	-16	-29	-60	-103	35	-84	-29	-107	-21	-98	-73	-63	0	-99	-13	-75	-65	-144	-77	-1358	7801	-3014	-12530	2399	3352	5580	-5709	-1682	2911	7689	8532	-68	2162	10474	6337	-1832
1.245000	-23	40	88	-52	-110	-32	13	-8	-17	9	-73	-65	-96	-13	-29	-57	-98	40	-82	-30	-141	-19	-100	-69	-61	6	-98	-13	-75	-67	-166	-72	-989	7935	-3096	-12549	1847	3377	5984	-5989	-2251	3221	8060	8241	-137	2510	11002	6101	-2612
1.245833	-25	38	89	-61	-105	-36	17	-12	-19	8	-70	-62	-93	-13	-28	-60	-96	39	-83	-31	-105	-19	-98	-68	-63	2	-97	-11	-72	-66	-128	-72	-1284	8044	-3157	-12523	1548	3399	6426	-6248	-2653	3548	8439	7952	-357	2859	11499	5845	-3394
1.246667	-27	42	84	-55	-107	-30	17	-12	-16	9	-70	-63	-95	-12	-26	-58	-98	37	-82	-29	-101	-9	-99	-69	-58	4	-97	-16	-68	-66	-143	-72	-2706	8130	-3180	-12461	1245	3446	6904	-6488	-2865	3884	8813	7658	-310	3199	11962	5575	-3890
1.247500	-23	43	90	-56	-107	-30	26	-12	-15	8	-68	-62	-93	-15	-28	-56	-96	38	-80	-32	-105	-22	-98	-67	-61	3	-95	-9	-73	-66	-144	-70	-2125	8192	-3185	-12388	918	3498	7411	-6698	-2996	4232	9185	7364	-44	3548	12390	5312	-4930
1.248333	-22	43	93	-56	-107	-26	15	-12	-16	9	-72	-63	-97	-15	-29	-58	-99	37	-87	-31	-105	-21	-100	-66	-65	-4	-99	-14	-75	-70	-147	-75	-4096	8254	-3160	-12311	1056	3565	7942	-6877	-2929	4590	9542	7073	-178	3858	12773	5025	-5820
1.249167	-28	37	87	-61	-111	-38	12	-16	-22	5	-77	-67	-93	-18	-30	-62	-100	35	-88	-34	-108	-22	-100	-74	-63	-1	-98	-13	-74	-67	-149	-75	-5523	8258	-3115	-12246	1496	3659	8496	-7016	-2787	4964	9879	6786	-413	4172	13119	4747	-6173
1.250000	-28	38	88	-62	-109	-34	12	-29	-17	6	-75	-67	-99	-17	-32	-60	-102	34	-88	-33	-108	-24	-100	-70	-66	-4	-114	-17	-76	-74	-156	-77	207	8269	-3047	-12206	1332	3777	9066	-7113	-2245	5345	10201	6499	-80	4462	13417	4462	-6468
1.250833	-25	37	87	-61	-112	-38	16	-17	-17	4	-73	-65	-108	-15	-29	-59	-101	33	-87	-34	-107	-23	-100	-72	-68	-5	-102	-15	-75	-69	-148	-76	-2734	8270	-2967	-12175	1640	3925	9646	-7172	-1489	5734	10492	6206	985	4735	13665	4174	-6726
1.251667	-28	40	86	-59	-109	-34	11	-17	-18	6	-74	-64	-98	-17	-33	-59	-102	22	-85	-33	-108	-24	-95	-69	-65	-1	-102	-7	-76	-73	-150	-77	-2175	8267	-2868	-12238	2174	4098	10238	-7184	-641	6144	10751	5905	2419	4976	13855	3867	-6774
1.252500	-24	40	88	-62	-114	-35	11	-22	-16	5	-73	-64	-115	-14	-27	-58	-100	35	-85	-32	-105	-23	-99	-70	-62	-1	-100	-12	-73	-70	-148	-72	187	8254	-2760	-12321	2612	4295	10809	-7158	350	6554	10958	5596	2677	5191	13993	3594	-6593
1.253333	-19	41	87	-62	-108	-34	13	-14	-66	6	-72	-62	-96	-17	-31	-61	-96	36	-87	-32	-105	-22	-98	-68	-61	0	-99	-14	-75	-70	-151	-75	-1026	8240	-2645	-12453	3134	4519	11411	-7086	1656	6962	11117	5275	2221	5374	14063	3288	-5924
1.254167	-26	42	88	-60	-111	-36	11	-19	-16	5	-73	-62	-93	-14	-30	-62	-97	35	-85	-32	-105	-26	-101	-73	-64	-1	-97	-14	-72	-72	-146	-76	1612	8222	-2522	-12629	3690	4755	11975	-6980	3136	7365	11223	4929	2124	5522	14073	2971	-5296
1.255000	-24	41	87	-58	-103	-39	13	-15	-15	5	-70	-62	-94	-15	-30	-60	-96	35	-87	-31	-103	-23	-99	-70	-60	0	-95	-14	-59	-74	-150	-76	3848	8205	-2398	-12839	3759	5002	12513	-6836	4810	7762	11272	4567	2005	5628	14006	2634	-5103
1.255833	-24	40	88	-59	-130	-38	13	-16	-13	5	-52	-63	-92	-16	-29	-59	-99	35	-86	-35	-102	-22	-100	-72	-62	0	-102	-14	-73	-68	-130	-72	2049	8189	-2271	-13076	3698	5255	13012	-6670	6298	8141	11254	4164	2163	5696	13867	2280	-4675
1.256667	-25	43	85	-58	-111	-38	10	-17	-19	4	-76	-67	-96	-19	-31	-67	-101	30	-88	-36	-105	-27	-101	-75	-66	-5	-103	-17	-73	-73	-154	-77	2950	8176	-2143	-13328	4239	5501	13471	-6478	7675	8503	11167	3731	2234	5721	13652	1895	-3727
1.257500	-30	36	85	-63	-112	-41	7	-21	-24	-1	-76	-63	-100	-22	-31	-65	-105	30	-87	-35	-112	-26	-102	-74	-67	-6	-102	-18	-76	-73	-151	-77	1671	8179	-2011	-13577	4765	5745	13876	-6262	9088	8841	11008	3267	1975	5712	13368	1489	-2533
1.258333	-29	38	85	-62	-111	-36	8	-16	-17	2	-75	-66	-99	-16	-31	-62	-104	32	-91	-34	-100	-25	-101	-75	-65	-3	-103	-1	-74	-73	-162	-78	1245	8175	-1877	-13810	4722	5968	14220	-6038	10381	9149	10807	2767	1573	5664	13007	1049	-1114
1.259167	-27	38	86	-59	-111	-34	9	-39	-19	1	-75	-66	-95	-17	-31	-62	-98	34	-85	-35	-103	-25	-101	-72	-64	-3	-100	-14	-70	-70	-147	-75	2018	8187	-1739	-14025	4575	6168	14491	-5809	11471	9419	10532	2237	1423	5575	12568	572	540
1.260000	0	41	88	-62	-109	-33	12	-15	-17	2	-74	-67	-95	-16	-27	-63	-99	33	-87	-35	-105	-23	-94	-72	-62	-6	-100	-14	-72	-67	-147	-75	516	8207	-1605	-14207	4195	6336	14686	-5575	12335	9647	10194	1668	1369	5447	12063	58	2682
1.260833	-25	41	86	-58	-108	-33	12	-16	-18	2	-85	-62	-93	-15	-29	-60	-100	5	-88	-32	-105	-23	-100	-72	-68	-4	-98	-14	-72	-65	-148	-76	799	8235	-1461	-14351	3534	6465	14785	-5355	13398	9841	9804	1071	1206	5286	11487	-495	5496
1.261667	-30	37	87	-58	-108	-34	11	-17	-15	1	-75	-65	-94	-15	-29	-61	-102	33	-86	-35	-104	-26	-100	-72	-63	12	-101	-14	-72	-69	-145	-75	261	8266	-1321	-14451	2872	6561	14788	-5141	14536	9962	9390	456	1105	5091	10851	-1083	8921
1.262500	-26	40	86	-58	-110	-33	16	-13	-19	-3	-76	-65	-98	-14	-29	-61	-99	34	-86	-34	-104	-24	-100	-72	-64	0	-101	-16	-74	-69	-147	-75	-1177	8312	-1183	-14519	2456	6617	14683	-4937	14655	10037	8879	-180	990	4862	10163	-1710	13321
1.263333	-28	38	87	-58	-110	-32	10	-12	-16	-1	-74	-65	-97	-14	-28	-60	-101	33	-87	-34	-103	-23	-116	-73	-61	1	-98	-9	-73	-66	-147	-74	4494	8356	-1020	-14547	1513	6630	14470	-4752	13697	10063	8372	-820	948	4607	9432	-2373	18609
1.264167	-24	39	88	-58	-108	-35	11	-15	-17	25	-75	-67	-97	-18	-29	-60	-99	34	-86	-30	-105	-24	-101	-69	-64	0	-99	-15	-70	-66	-147	-77	3957	8422	-868	-14548	572	6610	14140	-4583	12044	10023	7831	-1462	1140	4322	8656	-3075	22457
1.265000	-25	39	109	-62	-112	-35	11	-15	-22	2	-74	-68	-98	-16	-29	-63	-102	30	-90	-36	-109	-25	-102	-73	-66	0	-104	-16	-76	-92	-149	-79	2553	8486	-717	-14536	3	6552	13696	-4437	10085	9923	7272	-2097	1285	4018	7859	-3808	21949
1.265833	-27	39	85	-55	-110	-34	5	-17	-24	0	-75	-66	-96	-15	-43	-61	-98	33	-86	-32	-104	-22	-99	-72	-65	0	-100	-11	-69	-67	-147	-77	6535	8565	-559	-14511	-672	6459	13143	-4304	8395	9766	6713	-2716	1180	3690	7063	-4560	16606
1.266667	-28	41	85	-59	-108	-31	10	-10	-17	4	-70	-67	-95	-14	-28	-59	-96	33	-86	-36	-103	-22	-98	-70	-77	-1	-117	-14	-72	-68	-145	-75	3701	8645	-409	-14512	-1197	6373	12459	-4184	7080	9549	6145	-3313	908	3343	6262	-5341	8261
1.267500	-25	42	92	-59	-108	-27	12	-11	-17	7	-73	-66	-77	-12	-26	-88	-100	33	-85	-31	-103	-23	-98	-70	-64	0	-96	-13	-74	-67	-144	-74	4589	8736	-255	-14525	-1499	6259	11670	-4079	5641	9273	5588	-3888	484	2966	5482	-6142	-2016
1.268333	-26	44	89	-57	-109	-31	15	-10	-15	8	-69	-63	-97	-12	-25	-57	-101	34	-87	-30	-104	-19	-98	-67	-63	1	-97	-12	-73	-66	-145	-74	4109	8831	-115	-14581	-2100	6133	10774	-3979	4009	8941	5039	-4399	108	2571	4725	-6964	-12805
1.269167	-27	43	88	-55	-107	-32	12	-11	-16	5	-92	-65	-80	-14	-29	-62	-102	30	-88	-31	-105	-22	-98	-69	-66	0	-99	-16	-75	-70	-146	-78	-2095	8928	15	-14685	-2987	6007	9778	-3892	2301	8550	4514	-4888	-27	2157	4002	-7803	-21859
1.270000	-28	10	86	-61	-148	-36	10	-13	-16	3	-70	-67	-94	-17	-30	-61	-98	30	-86	-36	-108	-24	-99	-70	-62	-3	-100	-13	-74	-64	-147	-78	-4776	9033	136	-14854	-3300	5891	8698	-3798	379	8107	4004	-5330	-95	1724	3332	-8659	-28339
1.270833	-26	41	88	-59	-108	-32	9	-12	-13	3	-73	-67	-96	-16	-30	-86	-101	32	-86	-31	-104	-21	-99	-68	-66	-1	-100	-14	-68	-70	-149	-77	-7840	9145	245	-15081	-3674	5786	7539	-3709	-1605	7613	3517	-5734	-279	1270	2720	-9519	-31618
1.271667	-28	43	87	-62	-109	-32	9	-13	-18	7	-73	-63	-96	-15	-33	-61	-100	33	-87	-30	-107	-23	-101	-64	-66	-4	-98	-13	-76	-70	-147	-77	-10508	9257	340	-15375	-4669	5684	6319	-3614	-3582	7069	3058	-6091	-696	801	2179	-10390	-31621
1.272500	-28	40	89	-60	-119	-34	11	-15	-17	5	-74	-67	-99	-22	-31	-62	-98	33	-87	-32	-104	-21	-100	-68	-63	-3	-101	-15	-72	-70	-147	-76	-8504	9376	403	-15741	-5851	5599	5054	-3518	-5097	6477	2621	-6399	-1045	315	1698	-11261	-30335
1.273333	-25	39	98	-59	-109	-36	10	-16	-18	4	-70	-66	-99	-17	-30	-63	-100	33	-90	-34	-107	-23	-103	-70	-66	-22	-100	-16	-75	-72	-151	-78	-9667	9483	452	-16172	-7166	5510	3761	-3419	-6116	5834	2204	-6680	-1207	-190	1289	-12144	-26121
1.274167	-28	39	85	-59	-113	-39	9	-16	-21	4	-74	-69	-99	-22	-35	-61	-100	33	-87	-28	-105	-22	-100	-69	-63	0	-99	-14	-74	-72	-149	-78	-9427	9604	497	-16653	-8529	5427	2482	-3312	-6817	5169	1812	-6924	-1330	-710	946	-13031	-19012
1.275000	-26	38	87	-60	-112	-45	12	-11	-18	5	-70	-64	-94	-16	-28	-55	-100	34	-85	-33	-104	-23	-126	-68	-64	-17	-97	-13	-70	-69	-147	-75	-9832	9705	507	-17183	-9679	5323	1216	-3214	-7176	4412	1421	-7152	-1397	-1249	660	-13926	-12127
1.275833	-28	42	88	-57	-108	-34	15	-17	-18	8	-72	-68	-97	-16	-31	-59	-98	35	-84	-32	-104	-21	-100	-66	-64	-3	-99	-12	-77	-73	-149	-75	-12965	9804	489	-17748	-10382	5193	3	-3113	-7612	3618	1042	-7365	-1381	-1802	434	-14821	-4345
1.276667	-26	40	86	-56	-110	-36	12	-16	-21	6	-73	-64	-98	-15	-30	-61	-103	32	-86	-26	-107	-30	-101	-72	-63	-1	-99	-13	-68	-72	-147	-76	-10471	9893	448	-18334	-11165	5016	-1151	-3036	-7894	2767	660	-7574	-1468	-2370	247	-15713	3413
1.277500	-24	40	88	-58	-109	-39	13	-17	-18	5	-73	-66	-91	-17	-32	-61	-91	33	-85	-32	-108	-24	-100	-69	-65	-1	-99	-14	-74	-74	-149	-77	-9420	9968	382	-18968	-11958	4782	-2203	-2964	-7837	1866	278	-7784	-1520	-2955	98	-16614	9631
1.278333	-24	37	87	-60	-115	-36	9	-16	-18	5	-70	-64	-97	-17	-29	-60	-99	34	-85	-38	-107	-22	-103	-72	-64	-1	-99	-15	-91	-69	-147	-75	-13394	10031	294	-19522	-11634	4477	-3144	-2921	-7933	916	-112	-8016	-1644	-3548	-24	-17509	14919
1.279167	-25	43	88	-60	-108	-33	16	-15	-16	7	-73	-62	-95	-14	-30	-60	-95	40	-84	-31	-102	-19	-100	-66	-59	-1	-100	-14	-72	-69	-147	-62	-7408	10075	181	-20092	-11061	4089	-3943	-2903	-7995	-86	-513	-8272	-1684	-4160	-144	-18411	19895
1.280000	-23	45	89	-56	-108	-33	13	-15	-15	7	-69	-62	-93	-13	-28	-59	-97	36	-79	-31	-103	-21	-101	-67	-60	0	-99	-11	-68	-65	-145	-68	-7678	10103	51	-20628	-10008	3606	-4602	-2923	-8051	-1142	-923	-8564	-1612	-4798	-268	-19302	24231
1.280833	-28	44	88	-56	-108	-31	17	-13	-17	6	-69	-62	-92	-16	-29	-63	-101	33	-83	-33	-104	-22	-99	-68	-64	0	-99	-12	-91	-72	-148	-76	-6804	10100	-99	-21132	-8432	3035	-5092	-2987	-7999	-2248	-1357	-8911	-1686	-5443	-415	-20190	27919
1.281667	-25	40	89	-59	-109	-34	15	-15	-18	2	-74	-65	-92	-17	-31	-66	-99	30	-85	-35	-105	-25	-102	-73	-67	-3	-104	-14	-72	-72	-149	-76	-3088	10076	-264	-21594	-6692	2315	-5417	-3080	-7634	-3395	-1806	-9313	-2198	-6124	-594	-21063	30803
1.282500	-28	38	85	-60	-112	-36	15	-17	-18	4	-75	-65	-99	-21	-33	-33	-100	34	-85	-33	-104	-24	-101	-70	-61	0	-99	-13	-74	-74	-149	-69	-3376	10029	-437	-22007	-5218	1503	-5552	-3246	-6991	-4568	-2260	-9774	-2116	-6825	-805	-21914	32490
1.283333	-26	42	86	-62	-109	-35	16	-18	-21	3	-74	-66	-96	-16	-29	-62	-101	30	-88	-33	-104	-22	-103	-69	-66	-3	-100	-13	-74	-73	-147	-74	-1228	9958	-617	-22372	-3074	583	-5511	-3450	-6201	-5769	-2725	-10301	-1833	-7562	-1072	-22750	32767
1.284167	-31	42	85	-59	-109	-33	15	-15	-22	5	-74	-66	-96	-16	-31	-63	-103	25	-83	-31	-104	-24	-102	-66	-64	2	-99	-13	-73	-73	-148	-74	3030	9848	-792	-22691	-788	-439	-5287	-3695	-4987	-6984	-3187	-10903	-2403	-8340	-1396	-23562	32644
1.285000	-24	43	89	-58	-108	-33	15	-17	-15	4	-73	-62	-98	-18	-28	-60	-100	34	-86	-32	-104	-22	-99	-67	-65	24	-98	-13	-73	-70	-147	-74	4756	9756	-961	-22965	971	-1547	-4898	-3993	-3558	-8207	-3661	-11588	-2847	-9165	-1785	-24342	32219
1.285833	-24	42	87	-60	-107	-57	17	-13	-17	8	-72	-61	-99	-15	-28	-60	-99	32	-85	-29	-102	-21	-100	-66	-62	0	-101	-12	-70	-67	-143	-73	11329	9629	-1109	-23207	2292	-2749	-4353	-4338	-2036	-9433	-4117	-12341	-2556	-10039	-2239	-25090	31812
1.286667	-28	43	89	-59	-108	-30	17	-15	-16	8	-73	-61	-90	-14	-27	-57	-98	36	-90	-30	-103	-21	-98	-67	-62	0	-118	-14	-74	-68	-146	-73	16830	9490	-1229	-23422	3364	-4021	-3675	-4721	-434	-10658	-4572	-13167	-2387	-10970	-2761	-25804	31393
1.287500	-23	43	89	-60	-103	-32	17	-14	-7	9	-69	-61	-93	-11	-25	-56	-98	39	-86	-27	-103	-18	-98	-62	-60	2	-97	-12	-67	-67	-145	-73	22014	9345	-1313	-23623	4099	-5352	-2887	-5144	1106	-11838	-5010	-14053	-1890	-11962	-3347	-26476	30446
1.288333	-22	43	90	-51	-104	-29	19	-12	-15	5	-66	-60	-94	-10	-24	-55	-99	38	-83	-35	-100	-17	-97	-65	-64	4	-100	-11	-72	-66	-145	-75	25188	9210	-1335	-23823	4573	-6772	-2031	-5603	2631	-12999	-5440	-15002	-1414	-13014	-4003	-27114	27346
1.289167	-26	42	88	-80	-109	-29	15	-11	-18	8	-70	-65	-95	-17	-28	-57	-102	37	-88	-29	-107	-22	-98	-65	-64	0	-100	-12	-75	-67	-149	-76	24799	9092	-1295	-24037	5092	-8229	-1134	-6089	3759	-14130	-5855	-16004	-1511	-14157	-4719	-27713	22970
1.290000	-40	40	86	-62	-111	-33	12	-15	-24	5	-75	-67	-102	-16	-30	-60	-104	33	-87	-26	-108	-24	-103	-70	-65	-3	-102	-16	-79	-69	-153	-79	27597	8972	-1185	-24262	5092	-9723	-243	-6594	4489	-15210	-6260	-17038	-1473	-15360	-5491	-28272	18585
1.290833	-29	36	82	-63	-101	-30	10	-18	-26	5	-76	-64	-101	-15	-29	-59	-102	35	-88	-31	-109	-23	-100	-69	-62	0	-100	-13	-76	-69	-149	-75	30462	8902	-968	-24519	4270	-11241	621	-7111	5305	-16250	-6657	-18102	-1125	-16618	-6311	-28789	13245
1.291667	-24	42	88	-60	-111	-34	16	-15	-21	7	-73	-75	-98	-14	-28	-58	-102	35	-84	-32	-105	-25	-101	-66	-61	1	-103	-17	-73	-69	-147	-77	25951	8848	-714	-24805	4246	-12790	1410	-7646	5761	-17244	-7059	-19175	-887	-17933	-7175	-29269	7865
1.292500	-24	37	84	-62	-111	-31	15	-14	-18	-3	-72	-53	-95	-14	-28	-58	-103	37	-85	-33	-105	-22	-98	-70	-66	0	-99	-12	-73	-68	-147	-79	27122	8840	-363	-25136	3968	-14357	2086	-8190	6113	-18176	-7482	-20241	-648	-19280	-8076	-29720	3215
1.293333	-22	43	87	-59	-111	-32	16	-14	-19	6	-72	-66	-96	-14	-27	-55	-101	39	-85	-31	-105	-22	-99	-66	-65	1	-107	-17	-75	-69	-162	-76	22036	8869	37	-25514	3490	-15923	2606	-8731	6166	-19037	-7932	-21287	-252	-20639	-9012	-30133	-755
1.294167	-26	45	88	-57	-108	-29	15	-13	-9	8	-69	-63	-99	-16	-28	-53	-97	43	-85	-32	-108	-22	-96	-66	-65	1	-97	-12	-74	-68	-148	-74	17256	8935	463	-25927	3132	-17472	2935	-9276	5908	-19824	-8433	-22283	-32	-21975	-9963	-30512	-3254
1.295000	-24	44	92	-56	-109	-31	17	-13	-16	8	-72	-63	-96	-14	-19	-53	-98	38	-91	-31	-103	-21	-96	-65	-64	0	-101	-13	-74	-67	-146	-72	15123	9031	873	-26373	2769	-18992	3040	-9816	5581	-20521	-9006	-23227	-14	-23263	-10939	-30858	-4466
1.295833	-18	47	89	-57	-108	-31	17	-12	-23	5	-72	-60	-96	-11	-26	-55	-98	36	-83	-32	-104	-22	-98	-65	-63	0	-98	-13	-69	-65	-147	-74	12736	9148	1236	-26875	1845	-20425	2896	-10356	5342	-21121	-9667	-24093	105	-24446	-11926	-31178	-4673
1.296667	-26	43	91	-58	-111	-33	13	-13	-17	6	-70	-61	-97	-15	-31	-47	-101	37	-83	-30	-87	-22	-99	-76	-64	0	-98	-14	-76	-70	-147	-75	8354	9275	1499	-27350	1318	-21794	2486	-10884	4825	-21607	-10459	-24866	156	-25486	-12913	-31455	-3808
1.297500	-25	42	92	-60	-109	-34	11	-15	-21	6	-72	-64	-104	-15	-27	-57	-102	34	-87	-32	-112	-24	-102	-68	-66	-3	-98	-13	-76	-69	-148	-80	5168	9405	1606	-27862	1121	-23070	1785	-11412	4267	-21965	-11331	-25524	55	-26343	-13901	-31699	-3134
1.298333	-30	43	87	-60	-113	-36	11	-16	-22	4	-74	-64	-100	-16	-32	-61	-103	33	-86	-16	-111	-23	-105	-69	-68	-5	-101	-15	-78	-69	-153	-77	-322	9516	1519	-28365	504	-24211	815	-11931	3834	-22193	-12348	-26066	68	-26977	-14881	-31901	-2911
1.299167	-30	41	85	-60	-117	-40	9	-14	-17	4	-72	-63	-99	-16	-27	-59	-100	34	-83	-34	-109	-22	-100	-68	-63	0	-97	-14	-70	-67	-148	-74	-3700	9603	1192	-28839	-415	-25185	-428	-12439	3511	-22253	-13493	-26478	7	-27345	-15844	-32049	-3089
1.300000	-26	42	88	-61	-109	-32	13	-12	-17	8	-68	-59	-98	-15	-39	-55	-101	35	-82	-30	-103	-25	-99	-67	-64	-9	-98	-13	-77	-67	-148	-76	-7491	9645	589	-29271	-1241	-25979	-1917	-12947	3277	-22167	-14762	-26760	-149	-27431	-16804	-32153	-3616
1.300833	-24	42	90	-58	-111	-35	19	-12	-16	7	-70	-62	-98	-15	-27	-58	-98	36	-82	-32	-105	-23	-100	-72	-63	0	-97	-11	-70	-66	-146	-73	-10455	9624	-317	-29646	-2062	-26567	-3614	-13466	3022	-21912	-16157	-26912	-99	-27210	-17732	-32194	-4207
1.301667	-25	42	89	-59	-109	-33	15	-13	-21	8	-72	-61	-98	-19	-29	-58	-87	35	-85	-32	-105	-17	-101	-69	-63	-3	-98	-12	-72	-68	-146	-73	-12320	9533	-1550	-29944	-2927	-26919	-5489	-13987	2692	-21502	-17638	-26939	171	-26671	-18640	-32183	-4695
1.302500	-26	43	85	-57	-110	-35	12	-17	-17	5	-68	-62	-97	-29	-29	-57	-101	35	-82	-31	-108	-21	-102	-72	-62	1	-96	-12	-72	-68	-143	-75	-15719	9359	-3094	-30152	-3596	-27018	-7504	-14530	2260	-20924	-19179	-26852	292	-25817	-19514	-32093	-5149
1.303333	-25	41	93	-57	-110	-34	13	-13	-16	6	-70	-62	-97	-17	-29	-59	-99	34	-82	-31	-105	-22	-100	-69	-65	1	-97	-11	-76	-68	-146	-76	-16317	9094	-4964	-30255	-4224	-26852	-9587	-15089	1776	-20201	-20747	-26665	291	-24668	-20354	-31942	-5960
1.304167	-27	39	88	-57	-110	-33	12	-13	-22	10	-69	-61	-98	-13	-29	-60	-100	34	-83	-28	-107	-21	-101	-72	-65	0	-96	-11	-72	-65	-145	-68	-13819	8736	-7111	-30245	-5712	-26423	-11696	-15680	1646	-19342	-22298	-26396	220	-23244	-21156	-31703	-7272
1.305000	-3	39	87	-58	-109	-32	13	-12	-19	8	-69	-63	-98	-14	-31	-59	-100	36	-83	-31	-104	-17	-99	-73	-64	1	-95	-10	-72	-68	-149	-73	-17265	8290	-9499	-30114	-6506	-25725	-13756	-16297	1376	-18373	-23786	-26065	106	-21592	-21904	-31400	-9069
1.305833	-27	43	90	-58	-112	-32	19	-15	-17	9	-70	-63	-95	-13	-27	-58	-99	37	-81	-31	-105	-18	-101	-70	-63	1	-100	-13	-69	-68	-145	-72	-15790	7755	-12073	-29867	-6933	-24800	-15726	-16958	1347	-17317	-25165	-25700	150	-19772	-22583	-31006	-10645
1.306667	-27	41	89	-58	-111	-34	15	-14	-14	9	-72	-63	-97	-14	-25	-59	-98	34	-80	-29	-105	-23	-101	-70	-64	18	-99	-12	-74	-72	-148	-76	-15651	7167	-14774	-29505	-7300	-23669	-17559	-17668	1417	-16209	-26380	-25331	74	-17859	-23186	-30540	-11785
1.307500	-25	38	86	-62	-110	-35	6	-16	-17	4	-74	-64	-95	-7	-28	-58	-99	35	-83	-28	-104	-19	-100	-69	-63	-1	-97	-17	-69	-68	-145	-74	-15251	6529	-17559	-29031	-7530	-22383	-19196	-18420	1378	-15095	-27376	-24980	34	-15915	-23663	-30004	-12634
1.308333	-24	44	82	-57	-103	-30	16	-11	-15	11	-70	-61	-92	-11	-25	-59	-96	37	-82	-28	-100	-5	-96	-67	-60	2	-99	-11	-73	-66	-146	-74	-13647	5857	-20319	-28469	-7210	-20956	-20588	-19226	1466	-14009	-28115	-24683	215	-14035	-24021	-29393	-12822
1.309167	-26	41	87	-62	-108	-32	16	2	-22	7	-75	-84	-96	-13	-27	-58	-101	33	-84	-30	-107	-19	-100	-70	-70	-1	-97	-13	-74	-69	-149	-73	-11685	5194	-23005	-27836	-7039	-19502	-21712	-20087	1934	-12998	-28557	-24462	259	-12284	-24227	-28709	-12745
1.310000	-27	41	88	-61	-112	-33	15	-18	-19	7	-73	-64	-100	-15	-29	-59	-98	32	-83	-44	-107	-24	-98	-69	-66	0	-99	-15	-77	-73	-148	-76	-11121	4554	-25529	-27157	-6450	-18064	-22539	-20990	2192	-12089	-28662	-24337	450	-10744	-24243	-27972	-12756
1.310833	-24	32	88	-63	-109	-32	13	-16	-21	5	-88	-64	-97	-15	-29	-56	-99	37	-84	-30	-103	-19	-99	-69	-64	-1	-100	-12	-72	-72	-149	-74	-9144	3982	-27809	-26451	-5380	-16712	-23055	-21941	2448	-11354	-28420	-24332	322	-9498	-24059	-27173	-12261
1.311667	-27	41	89	-61	-108	-31	13	-15	-16	6	-75	-47	-94	-14	-27	-59	-100	34	-85	-29	-104	-18	-99	-70	-63	0	-98	-13	-68	-69	-150	-77	-8644	3501	-29803	-25750	-4290	-15502	-23263	-22939	2688	-10793	-27813	-24468	64	-8601	-23656	-26339	-11324
1.312500	-22	42	88	-61	-109	-33	12	-15	-15	5	-76	-63	-95	-17	-27	-58	-99	35	-82	-27	-107	-22	-99	-67	-64	-1	-98	-12	-69	-68	-146	-73	-6725	3145	-31385	-25071	-3412	-14533	-23159	-23969	2729	-10452	-26862	-24727	107	-8083	-23019	-25476	-10444
1.313333	-27	42	87	-62	-105	-31	15	-12	-18	7	-73	-63	-93	-14	-27	-57	-99	34	-83	-29	-105	-19	-98	-67	-66	0	-96	-11	-68	-68	-146	-73	-5413	2935	-32152	-24440	-2546	-13773	-22764	-25017	2778	-10341	-25585	-25131	53	-7979	-22158	-24597	-9466
1.314167	-25	44	90	-59	-109	-34	16	-15	-18	5	-68	-65	-95	6	-27	-57	-99	36	-82	-30	-103	-19	-99	-69	-64	-1	-98	-14	-75	-68	-147	-75	-4491	2900	-32466	-23874	-1676	-13343	-22114	-26073	2763	-10474	-24034	-25666	-1	-8289	-21067	-23712	-8271
1.315000	-25	40	87	-59	-109	-33	12	-14	-16	5	-73	-63	-99	-16	-29	-57	-104	33	-86	-30	-108	-24	-98	-70	-64	-1	-100	-15	-76	-72	-150	-79	-2919	3053	-32610	-23396	-1166	-13248	-21232	-27109	2611	-10848	-22252	-26331	-84	-9000	-19775	-22849	-7176
1.315833	-27	39	87	-64	-111	-35	10	-18	-24	2	-77	-67	-96	-17	-30	-59	-101	34	-87	-31	-104	-22	-97	-70	-65	-4	-100	-15	-75	-82	-145	-73	-2522	3415	-32668	-22991	-786	-13491	-20156	-28120	2290	-11450	-20298	-27064	-4	-10060	-18314	-22006	-5941
1.316667	-30	39	86	-63	-110	-31	15	-19	-19	4	-62	-63	-97	-16	-29	-61	-102	32	-85	-32	-84	-23	-102	-72	-66	-1	-99	-14	-74	-70	-150	-76	-2096	3988	-32696	-22677	-297	-14073	-18925	-29087	1683	-12257	-18261	-27857	74	-11416	-16724	-21210	-4924
1.317500	-26	41	88	-60	-110	-31	-8	-16	-19	5	-74	-64	-96	-15	-27	-58	-99	33	-86	-32	-105	-21	-100	-70	-67	-4	-101	-15	-73	-69	-147	-74	2681	4769	-32689	-22447	-737	-14976	-17586	-29983	1331	-13239	-16220	-28691	-109	-12985	-15059	-20467	-4394
1.318333	-28	38	85	-60	-110	-30	11	-17	-19	4	-72	-66	-96	-15	-26	-62	-85	33	-85	-32	-102	-22	-98	-72	-63	0	-96	-12	-72	-68	-147	-75	1537	5744	-32111	-22296	-945	-16163	-16169	-30813	936	-14358	-14244	-29521	-129	-14701	-13366	-19780	-4108
1.319167	-74	41	90	-59	-108	-31	12	-19	-35	5	-73	-63	-93	-13	-29	-56	-99	36	-83	-28	-103	-21	-97	-69	-63	1	-97	-14	-75	-69	-147	-70	3159	6912	-30969	-22207	-903	-17588	-14733	-31530	184	-15581	-12415	-30321	-148	-16484	-11693	-19159	-4094
1.320000	-27	41	91	-58	-105	-31	15	-14	-16	8	-69	-61	-92	-14	-25	-56	-97	34	-83	-30	-100	-18	-97	-70	-61	0	-96	-9	-70	-68	-147	-70	4342	8222	-29463	-22183	-1014	-19190	-13308	-32155	-486	-16862	-10798	-31061	-122	-18252	-10119	-18611	-4591
1.320833	-27	41	94	-56	-105	-31	17	-15	-16	6	-72	-63	-95	-10	-25	-57	-97	34	-81	-30	-107	-45	-98	-64	-63	0	-99	-11	-73	-66	-146	-57	3866	9641	-27704	-22205	-1220	-20898	-11933	-32480	-858	-18171	-9453	-31732	-145	-19900	-8698	-18134	-5195
1.321667	-27	41	88	-57	-107	-30	16	-13	-16	13	-72	-62	-95	-12	-25	-55	-101	33	-87	-32	-103	-18	-98	-66	-62	1	-99	-11	-72	-64	-146	-72	4142	11132	-25769	-22272	-1376	-22646	-10633	-32605	-1462	-19448	-8431	-32268	-102	-21367	-7501	-17723	-5849
1.322500	-27	43	91	-59	-111	-30	15	-14	-12	6	-70	-65	-93	-15	-25	-57	-98	36	-84	-31	-105	-19	-98	-68	-63	-1	-100	-16	-87	-68	-146	-72	5446	12628	-23722	-22372	-1764	-24380	-9446	-32674	-1948	-20660	-7767	-32546	-121	-22588	-6573	-17376	-6763
1.323333	-26	39	91	-61	-110	-33	11	-16	-19	7	-73	-64	-97	-15	-28	-58	-102	35	-88	-35	-108	-22	-100	-72	-66	-4	-100	0	-74	-72	-150	-73	3745	14090	-21620	-22507	-1858	-25991	-8388	-32684	-2382	-21781	-7474	-32649	-79	-23517	-5959	-17081	-7734
1.324167	-27	36	89	-61	-110	-35	11	-18	-17	4	-76	-66	-98	-17	-29	-60	-97	36	-86	-30	-105	-21	-98	-68	-62	-1	-97	-14	-74	-68	-146	-70	4263	15465	-19514	-22663	-1424	-27426	-7470	-32709	-2940	-22767	-7544	-32708	-44	-24125	-5677	-16817	-7854
1.325000	-29	39	89	-60	-111	-35	15	-14	-16	7	-73	-63	-95	-14	-28	-58	-96	28	-85	-32	-116	-19	-99	-69	-63	0	-98	-13	-72	-67	-148	-70	3127	16687	-17508	-22852	-802	-28631	-6714	-32693	-3336	-23611	-7962	-32713	-28	-24401	-5756	-16581	-7745
1.325833	-27	42	90	-57	-138	-33	12	-11	-17	6	-73	-64	-96	-18	-28	-55	-99	36	-83	-31	-103	-21	-99	-67	-65	0	-107	-15	-76	-69	-147	-70	2463	17700	-15600	-23076	-173	-29556	-6112	-32713	-3498	-24295	-8698	-32738	-8	-24354	-6178	-16362	-7880
1.326667	-25	41	90	-60	-110	-33	15	-11	-16	5	-73	-62	-95	-15	-27	-57	-98	16	-83	-32	-104	-19	-100	-67	-64	1	-97	-13	-72	-64	-145	-70	2491	18461	-13826	-23337	475	-30185	-5672	-32698	-3607	-24808	-9693	-32725	-46	-24012	-6927	-16162	-7573
1.327500	-24	42	88	-56	-108	-32	32	-11	-16	8	-73	-57	-93	-14	-29	-56	-98	38	-82	-31	-101	-19	-98	-68	-61	-3	-96	-13	-75	-69	-147	-70	1273	18912	-12210	-23639	1364	-30497	-5388	-32713	-3798	-25131	-10889	-32706	-46	-23427	-7961	-15943	-7108
1.328333	-21	42	91	-58	-108	-34	17	-9	-14	9	-70	-60	-96	-19	-26	-56	-97	39	-82	-31	-109	-17	-99	-61	-62	1	-96	-14	-68	-65	-144	-70	1690	19014	-10753	-23997	2343	-30482	-5251	-32695	-3920	-25281	-12220	-32451	-98	-22648	-9230	-15721	-6622
1.329167	-26	-6	87	-48	-109	-32	15	-11	-17	5	-62	-63	-99	-13	-32	-57	-99	35	-84	-32	-105	-19	-100	-68	-66	0	-98	-17	-75	-73	-147	-76	432	18726	-9436	-24407	3500	-30148	-5249	-32713	-4056	-25240	-13615	-32059	-124	-21748	-10672	-15490	-5792
1.330000	-26	41	88	-60	-111	-38	13	-13	-19	5	-74	-64	-97	-18	-30	-59	-101	33	-85	-31	-109	-24	-102	-68	-64	0	-99	-14	-73	-70	-150	-77	-1443	18037	-8289	-24874	5091	-29501	-5368	-32680	-4270	-25024	-15007	-31539	-186	-20786	-12212	-15244	-4707
1.330833	-28	38	88	-59	-109	-33	15	-12	-19	5	-73	-65	-97	-15	-32	-59	-100	36	-83	-31	-105	-22	-102	-53	-65	-1	-100	-17	-75	-72	-152	-76	2579	16926	-7240	-25400	6061	-28601	-5584	-32576	-4261	-24637	-16337	-30923	-474	-19857	-13782	-14997	-3469
1.331667	-27	39	87	-61	-113	-40	9	-27	-21	5	-72	-64	-98	-21	-31	-65	-103	33	-83	-34	-112	-25	-107	-70	-65	-4	-103	-19	-77	-74	-150	-79	879	15411	-6273	-25981	6753	-27456	-5889	-32361	-4193	-24090	-17544	-30229	-463	-19010	-15290	-14737	-2322
1.332500	-32	40	85	-63	-115	-39	10	-16	-25	2	-91	-68	-101	-16	-34	-61	-100	34	-86	-32	-105	-23	-103	-68	-64	0	-103	-17	-74	-72	-148	-78	-211	13507	-5348	-26604	7773	-26117	-6248	-32091	-4078	-23401	-18546	-29447	-407	-18313	-16672	-14482	-969
1.333333	-25	38	87	-61	-113	-35	12	-14	-23	6	-74	-66	-96	-15	-30	-73	-99	36	-84	-33	-107	-28	-102	-72	-65	-3	-101	-16	-73	-72	-149	-78	2121	11228	-4431	-27277	8463	-24649	-6662	-31814	-3840	-22590	-19349	-28596	-441	-17807	-17882	-14242	360
1.334167	-25	38	91	-60	-108	-34	15	-13	-22	3	-70	-63	-103	-17	-30	-58	-98	37	-85	-29	-104	-22	-100	-67	-64	-1	-99	-14	-66	-75	-150	-78	439	8610	-3481	-27976	9027	-23105	-7093	-31527	-3638	-21679	-19908	-27667	-528	-17531	-18868	-14020	1348
1.335000	-27	40	89	-57	-108	-35	13	-14	-17	6	-46	-62	-94	-15	-29	-59	-99	37	-85	-31	-105	-23	-102	-69	-64	-4	-99	-12	-74	-73	-147	-75	1257	5712	-2494	-28686	9328	-21530	-7541	-31251	-3515	-20696	-20220	-26659	-341	-17495	-19603	-13825	2360
1.335833	-27	41	87	-58	-109	-35	13	-13	-17	6	-74	-63	-97	-15	-30	-59	-100	36	-85	-30	-110	-19	-101	-67	-67	-4	-100	-14	-75	-72	-149	-75	2776	2590	-1397	-29391	9063	-20003	-7976	-30984	-3221	-19656	-20285	-25590	-181	-17704	-20068	-13687	3325
1.336667	-28	41	88	-59	-111	-33	11	-19	-17	6	-81	-65	-78	-16	-28	-59	-99	34	-82	-35	-104	-25	-103	-70	-61	0	-100	-14	-76	-72	-148	-75	1445	-705	-217	-30083	8549	-18538	-8402	-30731	-3027	-18598	-20121	-24461	-62	-18136	-20264	-13545	3737
1.337500	-19	47	88	-61	-111	-34	13	-14	-26	6	-75	-65	-96	-16	-31	-61	-103	34	-86	-33	-105	-23	-100	-69	-64	-3	-101	-15	-75	-70	-149	-76	1887	-4086	1072	-30723	8393	-17184	-8792	-30500	-3177	-17552	-19752	-23278	87	-18770	-20227	-13466	3962
1.338333	-28	40	88	-62	-111	-35	13	-15	-18	5	-74	-64	-96	7	-27	-60	-100	35	-83	-33	-104	-22	-101	-73	-63	-4	-99	-15	-70	-69	-148	-75	1573	-7492	2466	-31339	8183	-15982	-9145	-30303	-3381	-16545	-19219	-22053	209	-19554	-19976	-13425	4236
1.339167	-27	42	89	-60	-109	-34	16	-15	-23	9	-73	-63	-96	-17	-30	-60	-99	37	-84	-29	-108	-23	-99	-67	-65	-4	-98	-14	-73	-68	-147	-75	1053	-10865	3949	-31881	7389	-14955	-9449	-30141	-3676	-15609	-18565	-20804	365	-20453	-19554	-13424	4281
1.340000	-26	42	89	-60	-111	-34	15	-16	-17	6	-75	-64	-95	-16	-23	-57	-102	30	-86	-30	-105	-11	-102	-73	-68	-3	-99	-14	-75	-72	-149	-75	1886	-14141	5501	-32353	6379	-14134	-9712	-30022	-3977	-14774	-17836	-19538	404	-21419	-19025	-13453	4118
1.340833	-26	40	87	-61	-111	-35	52	-17	-21	4	-75	-66	-98	-21	-31	-61	-102	32	-82	-31	-109	-23	-98	-69	-64	-4	-99	-13	-82	-70	-149	-76	708	-17266	7098	-32576	5500	-13512	-9925	-29934	-4275	-14050	-17073	-18246	380	-22388	-18439	-13505	3771
1.341667	-26	40	89	-61	-112	-33	19	-16	-19	6	-74	-63	-124	-17	-26	-49	-98	36	-83	-32	-105	-24	-98	-72	-63	-3	-101	-13	-74	-67	-146	-73	1143	-20191	8707	-32686	4466	-13111	-10089	-29894	-4609	-13479	-16338	-16975	447	-23321	-17847	-13573	3409
1.342500	-27	39	88	-82	-109	-31	15	-13	-18	4	-75	-61	-96	-16	-29	-59	-99	33	-83	-29	-107	-23	-97	-72	-65	0	-96	-14	-73	-68	-152	-75	588	-22877	10308	-32713	3426	-12925	-10219	-29895	-4944	-13063	-15675	-15737	284	-24169	-17315	-13645	2941
1.343333	-27	41	89	-62	-110	-35	13	-15	-21	4	-74	-61	-96	-16	-28	-56	-102	34	-85	-29	-107	-21	-98	-72	-67	-1	-98	-14	-75	-67	-147	-73	-1889	-25277	11870	-32746	2805	-12956	-10309	-29935	-5448	-12823	-15118	-14543	142	-24903	-16876	-13709	2259
1.344167	-26	41	89	-59	-108	-33	16	-14	0	5	-70	-64	-94	-13	-27	-60	-101	33	-86	-30	-103	-21	-97	-68	-63	0	-97	-10	-73	-69	-142	-75	517	-27361	13336	-32741	1830	-13185	-10369	-30003	-5742	-12759	-14700	-13414	116	-25501	-16574	-13753	1754
1.345000	-24	43	90	-58	-109	-34	16	-12	-23	6	-68	-63	-96	-14	-26	-57	-101	37	-82	-25	-111	-22	-96	-68	-65	0	-98	-13	-72	-65	-145	-73	803	-29106	14697	-32759	552	-13600	-10410	-30090	-5834	-12879	-14449	-12361	278	-25945	-16429	-13771	1192
1.345833	-25	44	92	-41	-109	-31	17	-9	-17	10	-69	-62	-93	-13	-25	-59	-100	36	-84	-28	-103	-19	-95	-64	-60	1	-82	-11	-72	-49	-145	-72	-2766	-30517	15920	-32740	200	-14185	-10435	-30181	-6038	-13168	-14369	-11372	286	-26237	-16456	-13750	349
1.346667	-23	45	93	-58	-107	-28	20	-11	0	9	-70	-58	-94	-13	-24	-56	-128	37	-83	-30	-102	-18	-97	-67	-63	1	-95	-10	-69	-66	-144	-70	-490	-31572	16975	-32757	-240	-14921	-10459	-30267	-6140	-13630	-14473	-10485	188	-26385	-16655	-13689	-196
1.347500	-25	41	92	-56	-107	-30	5	-11	-17	10	-70	-60	-93	-12	-24	-55	-100	35	-84	-29	-101	-16	-95	-66	-62	2	-94	-9	-70	-64	-142	-73	-2929	-32225	17842	-32736	-527	-15800	-10479	-30322	-6112	-14235	-14755	-9700	135	-26412	-17010	-13582	-751
1.348333	-22	43	92	-59	-104	-30	18	-12	-16	8	-72	-63	-94	-29	-29	-57	-100	36	-84	-34	-103	-19	-99	-69	-64	0	-99	-13	-72	-66	-145	-76	-3629	-32496	18517	-32757	-787	-16791	-10512	-30335	-5967	-14976	-15199	-9025	129	-26345	-17498	-13434	-1203
1.349167	-29	40	85	-64	-111	-38	13	-16	-18	-7	-73	-66	-97	-16	-27	-62	-101	30	-87	-36	-102	-22	-102	-69	-64	1	-98	-14	-74	-66	-145	-77	-2976	-32627	18980	-32745	-866	-17867	-10551	-30271	-5581	-15810	-15768	-8447	-35	-26203	-18085	-13237	-1522
1.350000	-27	40	86	-61	-108	-35	12	-15	-21	5	-87	-64	-95	-17	-29	-47	-101	32	-85	-30	-104	-24	-101	-73	-70	-1	-100	-15	-76	-67	-147	-79	-3982	-32483	19229	-32759	-1063	-19008	-10603	-30119	-5258	-16730	-16447	-7974	-102	-26027	-18735	-13004	-1938
1.350833	-27	41	86	-61	-113	-36	13	-13	-17	6	-74	-64	-98	-16	-28	-59	-98	34	-86	-34	-122	-23	-100	-68	-64	0	-99	-11	-76	-64	-147	-77	-4809	-32005	19263	-32748	-975	-20193	-10667	-29849	-5215	-17705	-17206	-7591	-88	-25849	-19393	-12744	-2281
1.351667	-26	42	87	-59	-111	-33	11	-13	-21	9	-95	-65	-96	-12	-29	-65	-100	35	-84	-33	-105	-23	-100	-69	-66	0	-100	-13	-73	-70	-145	-76	-4772	-31173	19091	-32755	-473	-21403	-10744	-29448	-5051	-18711	-18003	-7301	-283	-25711	-20028	-12460	-2306
1.352500	-29	40	90	-62	-110	-34	15	-13	-19	7	-73	-63	-95	-13	-31	-59	-100	35	-65	-33	-104	-23	-101	-68	-66	0	-98	-9	-75	-68	-163	-76	-5970	-30173	18724	-32754	-121	-22622	-10846	-28904	-4910	-19717	-18799	-7088	-764	-25636	-20591	-12166	-2257
1.353333	-25	43	88	-59	-108	-33	15	-12	-16	8	-69	-66	-95	-12	-29	-58	-99	37	-84	-33	-103	-16	-100	-68	-60	1	-100	-12	-68	-67	-147	-74	-4805	-28877	18171	-32761	-118	-23820	-10948	-28207	-4649	-20708	-19566	-6951	-820	-25648	-21057	-11866	-2092
1.354167	-29	42	87	-61	-105	-33	17	-25	-18	8	-68	-63	-94	-11	-27	-58	-98	36	-84	-32	-103	-19	-99	-64	-60	2	-98	-10	-70	-68	-150	-73	-5111	-27352	17455	-32767	12	-24983	-11101	-27365	-4354	-21657	-20265	-6869	-623	-25762	-21392	-11590	-1797
1.355000	-26	45	88	-56	-110	-36	16	-11	-17	7	-69	-63	-95	-11	-51	-57	-97	37	-82	-33	-102	-19	-98	-67	-63	2	-98	-11	-70	-69	-147	-66	-4810	-25641	16606	-32767	154	-26092	-11268	-26350	-4198	-22556	-20874	-6847	-546	-25991	-21580	-11293	-1510
1.355833	-23	40	86	-60	-109	-33	17	-11	-18	5	-72	-64	-94	-13	-9	-58	-99	35	-85	-33	-104	-31	-99	-67	-66	0	-98	-10	-72	-67	-147	-73	-4251	-23767	15642	-32767	295	-27125	-11465	-25242	-4021	-23389	-21378	-6863	-459	-26329	-21608	-11040	-994
1.356667	-28	40	78	-59	-110	-34	11	-13	-18	6	-75	-66	-99	-12	-32	-60	-102	35	-86	-33	-108	-24	-104	-72	-65	-1	-102	-15	-78	-74	-148	-76	-5697	-21768	14595	-32767	605	-28079	-11702	-23980	-3883	-24160	-21757	-6917	-245	-26772	-21478	-10795	-395
1.357500	-30	36	58	-67	-114	-41	9	-15	-24	3	-76	-63	-99	-18	-33	-60	-103	35	-101	-36	-107	-23	-100	-72	-64	-4	-100	-11	-73	-68	-147	-73	-3965	-19658	13490	-32767	657	-28936	-11985	-22611	-3827	-24850	-21991	-6997	-118	-27295	-21200	-10572	284
1.358333	-29	41	84	-60	-97	-35	10	-14	-18	5	-73	-63	-97	-11	-29	-57	-100	35	-84	-31	-108	-22	-102	-68	-64	0	-101	-14	-74	-74	-147	-76	-1057	-17468	12347	-32764	-85	-29680	-12312	-21174	-3423	-25470	-22085	-7095	-110	-27883	-20785	-10372	1083
1.359167	-28	40	110	-59	-108	-36	13	-13	-15	6	-69	-64	-94	-17	-29	-56	-98	36	-84	-28	-108	-21	-99	-68	-57	2	-97	-10	-69	-67	-148	-72	-3689	-15237	11203	-32767	-250	-30316	-12689	-19699	-3181	-26019	-22044	-7207	-52	-28513	-20256	-10187	1613
1.360000	-26	43	87	-56	-109	-32	10	-11	-17	6	-34	-61	-96	-15	-28	-53	-100	36	-82	-30	-103	-19	-97	-69	-66	2	-99	-12	-75	-59	-148	-73	-912	-13008	10098	-32754	-695	-30833	-13116	-18208	-2866	-26505	-21873	-7342	206	-29167	-19646	-10016	2038
1.360833	-4	42	87	-59	-111	-33	13	-11	-18	9	-73	-64	-99	-15	-28	-55	-102	38	-82	-31	-107	-22	-98	-68	-61	2	-98	-11	-74	-66	-146	-70	-1557	-10797	9016	-32767	-1013	-31249	-13596	-16767	-2447	-26943	-21586	-7488	378	-29808	-18985	-9859	2559
1.361667	-27	45	86	-60	-109	-33	16	-14	-17	9	-72	-48	-97	-13	-27	-58	-99	37	-81	-31	-104	-19	-97	-69	-61	5	-97	-11	-72	-70	-148	-73	-1264	-8635	8015	-32753	-1266	-31558	-14116	-15371	-2067	-27343	-21202	-7649	287	-30420	-18309	-9705	3144
1.362500	-28	43	89	-58	-110	-35	15	-13	-18	6	-69	-61	-93	-14	-32	-53	-101	38	-82	-30	-104	-21	-98	-69	-60	-6	-98	-9	-69	-69	-147	-73	16	-6537	7095	-32767	-1479	-31782	-14669	-14072	-1644	-27717	-20737	-7828	288	-30979	-17629	-9551	3482
1.363333	-27	42	88	-57	-109	-33	20	-17	-15	9	-69	-61	-97	-15	-28	-53	-96	38	-83	-30	-104	-21	-99	-69	-62	2	-98	-11	-73	-72	-146	-69	294	-4512	6274	-32748	-2261	-31922	-15233	-12899	-1147	-28071	-20214	-8023	309	-31477	-16988	-9391	3748
1.364167	-29	46	89	-57	-113	-33	15	-14	-18	9	-70	-64	-97	-15	-26	-57	-102	38	-85	-31	-105	-24	-98	-70	-66	0	-100	-7	-73	-68	-147	-70	-10	-2591	5563	-32767	-2692	-32005	-15800	-11892	-953	-28419	-19649	-8237	467	-31903	-16390	-9226	3916
1.365000	-23	42	88	-49	-88	-32	17	-14	-24	9	-72	-65	-100	-17	-32	-58	-101	34	-85	-33	-107	-23	-100	-70	-66	-1	-99	-11	-75	-73	-152	-74	1006	-783	4966	-32751	-2687	-32035	-16343	-11056	-637	-28767	-19064	-8475	573	-32250	-15863	-9064	4144
1.365833	-29	40	87	-59	-110	-38	11	-17	-16	6	-73	-63	-98	-16	-28	-57	-95	36	-84	-30	-107	-23	-100	-70	-64	1	-97	-14	-74	-68	-144	-70	-63	903	4494	-32759	-2785	-32030	-16844	-10412	-299	-29118	-18469	-8736	381	-32500	-15403	-8893	4321
1.366667	-24	42	89	-58	-98	-29	10	-11	-15	8	-72	-60	-95	-12	-27	-55	-99	36	-83	-30	-101	-22	-98	-67	-64	5	-96	-10	-75	-68	-144	-74	803	2452	4145	-32759	-3019	-32003	-17280	-9961	-64	-29477	-17888	-9022	371	-32654	-15032	-8731	4415
1.367500	-24	42	92	-56	-110	-31	15	-15	-15	10	-69	-61	-95	-5	-26	-53	-97	38	-82	-28	-107	-22	-98	-67	-59	0	-95	-8	-70	-66	-143	-73	317	3863	3903	-32760	-3174	-31974	-17632	-9707	222	-29845	-17332	-9343	471	-32694	-14727	-8579	4416
1.368333	-26	43	91	-56	-107	-28	16	-12	-13	13	-69	-59	-98	-13	-26	-57	-96	38	-84	-30	-103	-19	-97	-65	-62	1	-92	-9	-72	-66	-144	-75	-443	5141	3767	-32740	-3235	-31944	-17884	-9673	549	-30219	-16823	-9690	446	-32735	-14499	-8466	4273
1.369167	-23	42	85	-55	-107	-30	16	-13	-18	5	-72	-62	-97	-12	-27	-42	-100	35	-85	-28	-108	-24	-101	-69	-67	-1	-96	-12	-73	-67	-145	-75	397	6289	3721	-32760	-3102	-31940	-18023	-9829	793	-30589	-16366	-10073	389	-32730	-14328	-8388	4060
1.370000	-27	40	88	-59	-118	-31	13	-15	-18	5	-79	-64	-98	-15	-28	-60	-101	32	-86	-34	-105	-23	-98	-69	-62	0	-97	-13	-75	-68	-146	-74	-798	7295	3756	-32732	-2668	-31949	-18029	-10150	905	-30947	-15961	-10490	457	-32740	-14203	-8367	3849
1.370833	-26	41	86	-57	-107	-32	11	-17	-25	5	-74	-59	-96	-15	-30	-59	-99	33	-86	-26	-122	-22	-99	-69	-66	-3	-97	-14	-73	-66	-144	-75	-891	8177	3868	-32758	-2329	-31976	-17914	-10633	894	-31289	-15619	-10941	484	-32657	-14101	-8419	3732
1.371667	-24	42	89	-86	-117	-31	13	-12	-16	8	-72	-62	-96	-14	-28	-59	-102	34	-86	-36	-104	-21	-98	-62	-63	0	-99	-12	-72	-67	-147	-73	2871	8930	4018	-32736	-2842	-32027	-17642	-11248	1224	-31593	-15348	-11425	347	-32570	-14025	-8560	3559
1.372500	-26	42	88	-59	-108	-31	13	-15	-21	4	-75	-62	-86	-15	-28	-60	-100	34	-87	-33	-105	-22	-100	-66	-66	-1	-99	-14	-70	-68	-145	-75	-202	9555	4209	-32758	-2523	-32094	-17264	-11978	1428	-31863	-15147	-11940	346	-32444	-13949	-8802	3211
1.373333	-30	40	81	-57	-115	-32	13	-17	-18	5	-74	-64	-97	-41	-31	-63	-102	32	-88	-36	-108	-22	-102	-68	-67	-1	-99	-14	-76	-70	-149	-77	1825	10064	4405	-32743	-2268	-32174	-16764	-12786	1529	-32072	-15014	-12476	373	-32327	-13874	-9146	2858
1.374167	-30	39	61	-62	-112	-33	10	-19	-24	3	-77	-67	-97	-15	-30	-58	-113	33	-84	-34	-104	-22	-91	-66	-65	-3	-99	-13	-73	-69	-145	-75	1919	10455	4601	-32752	-2236	-32242	-16172	-13650	1603	-32224	-14948	-13033	480	-32196	-13782	-9600	2407
1.375000	-25	38	87	-60	-110	-33	11	-4	-16	7	-73	-63	-97	-16	-28	-57	-97	33	-86	-32	-105	-24	-99	-67	-63	0	-99	-13	-73	-70	-147	-76	1582	10730	4774	-32748	-2112	-32307	-15515	-14534	1676	-32285	-14947	-13608	501	-32077	-13680	-10167	1903
1.375833	-25	41	89	-59	-109	-32	12	-15	-19	6	-76	-65	-97	6	-29	-60	-100	32	-110	-33	-103	-21	-99	-69	-63	0	-100	-17	-76	-68	-150	-75	2592	10889	4913	-32750	-1733	-32354	-14814	-15431	1868	-32284	-15010	-14194	428	-31949	-13569	-10833	1430
1.376667	-27	42	99	-62	-111	-34	11	-14	-10	6	-74	-63	-96	-17	-30	-58	-100	33	-85	-34	-108	-25	-99	-69	-65	0	-100	-21	-76	-69	-146	-77	3406	10939	4993	-32754	-1780	-32364	-14096	-16322	2308	-32183	-15130	-14778	390	-31816	-13451	-11585	1007
1.377500	-27	39	88	-62	-108	-33	11	-14	-18	4	-78	-67	-98	-15	-29	-58	-100	30	-86	-32	-104	-23	-100	-68	-65	-5	-101	-19	-73	-73	-147	-79	2327	10885	5010	-32754	-1676	-32332	-13401	-17186	2430	-32003	-15298	-15351	338	-31684	-13337	-12410	329
1.378333	-29	39	85	-64	-110	-35	11	-16	-17	-39	-75	-65	-95	-17	-31	-57	-99	32	-86	-34	-107	-26	-100	-68	-64	0	-100	-18	-74	-72	-147	-77	3293	10728	4949	-32762	-1187	-32252	-12729	-17998	2436	-31733	-15507	-15906	251	-31531	-13239	-13283	-118
1.379167	-27	41	88	-61	-108	-34	12	-13	-16	9	-72	-67	-97	-18	-29	-59	-95	34	-84	-32	-99	-33	-96	-66	-63	-3	-99	-14	-75	-70	-149	-72	2540	10474	4800	-32746	-1047	-32104	-12131	-18748	2535	-31373	-15756	-16425	182	-31366	-13167	-14183	-313
1.380000	-27	41	88	-61	-108	-33	13	-11	-41	7	-73	-63	-94	-14	-29	-58	-100	33	-86	-31	-105	-23	-99	-70	-65	-1	-90	-12	-69	-68	-151	-75	2872	10136	4545	-32757	-1175	-31905	-11631	-19451	2602	-30938	-16029	-16910	127	-31171	-13133	-15080	-527
1.380833	-26	40	88	-60	-107	-36	10	-13	-17	6	-75	-55	-99	-21	-32	-61	-97	30	-85	-33	-103	-24	-99	-69	-65	-5	-100	-16	-74	-74	-151	-77	2990	9709	4219	-32760	-1184	-31635	-11234	-20087	2646	-30426	-16338	-17351	193	-30952	-13154	-15953	-791
1.381667	-24	38	88	-62	-101	-36	9	-15	-17	4	-75	-65	-99	-22	-33	-60	-100	33	-87	-33	-109	-28	-103	-70	-64	-5	-103	-21	-76	-74	-150	-79	2557	9210	3781	-32761	-1327	-31309	-10953	-20662	2809	-29860	-16642	-17736	209	-30697	-13236	-16768	-1224
1.382500	-29	38	87	-64	-111	-36	5	-16	-17	19	-76	-68	-99	-24	-32	-61	-135	29	-86	-33	-107	-26	-101	-72	-64	-4	-101	-16	-78	-75	-152	-77	2855	8654	3253	-32727	-1424	-30919	-10792	-21173	2979	-29229	-16956	-18057	-1	-30403	-13380	-17502	-1643
1.383333	-27	37	87	-64	-114	-38	-19	-16	-21	5	-74	-69	-96	-22	-31	-61	-100	30	-90	-36	-108	-25	-102	-70	-64	-4	-104	-13	-74	-70	-151	-69	1946	8034	2624	-32762	-1351	-30488	-10759	-21632	3001	-28580	-17265	-18301	-138	-30070	-13598	-18134	-2022
1.384167	-26	37	87	-62	-107	-36	10	-15	-18	5	-74	-67	-105	-22	-32	-64	-99	32	-84	-34	-103	-24	-100	-72	-63	0	-101	-15	-72	-73	-153	-77	1083	7380	1912	-32742	-1135	-30013	-10838	-22034	2939	-27901	-17564	-18478	-68	-29700	-13889	-18651	-2188
1.385000	-26	38	87	-65	-109	-36	9	-14	-16	6	-78	-66	-98	-18	-31	-58	-97	33	-90	-34	-105	-25	-104	-73	-63	-3	-102	-16	-73	-73	-149	-74	4413	6692	1123	-32759	-1687	-29521	-11006	-22403	3180	-27219	-17845	-18582	73	-29293	-14250	-19037	-2054
1.385833	-22	37	90	-60	-105	-33	11	-17	-17	10	-72	-64	-94	-18	-31	-61	-101	34	-84	-32	-103	-25	-97	-72	-61	0	-99	-12	-70	-70	-149	-75	1888	5993	263	-32726	-1862	-29008	-11263	-22731	3389	-26537	-18105	-18604	104	-28858	-14667	-19291	-2113
1.386667	-26	41	91	-58	-107	-34	10	-14	-14	8	-72	-63	-93	-16	-29	-58	-99	36	-83	-31	-103	-25	-116	-74	-61	0	-96	-10	-72	-69	-151	-74	2188	5276	-652	-32649	-1833	-28496	-11592	-23045	3534	-25874	-18335	-18578	-127	-28396	-15133	-19409	-2219
1.387500	-24	44	92	-58	-107	-34	15	-11	-13	7	-63	-63	-93	-18	-30	-58	-98	38	-86	-29	-81	-23	-98	-66	-59	1	-99	-9	-67	-69	-148	-73	2586	4567	-1611	-32480	-1886	-27997	-11961	-23338	3657	-25238	-18534	-18480	-180	-27910	-15639	-19401	-2331
1.388333	-25	44	91	-56	-103	-32	13	-14	-11	8	-68	-61	-92	-15	-27	-60	-96	38	-82	-32	-101	-21	-98	-69	-61	-7	-108	-11	-70	-67	-147	-73	1329	3861	-2604	-32280	-1799	-27515	-12349	-23620	3765	-24650	-18702	-18334	-191	-27431	-16165	-19281	-2439
1.389167	-26	39	86	-60	-108	-34	12	-13	-22	4	-72	-63	-91	-17	-27	-61	-99	34	-86	-36	-103	-25	-98	-72	-66	-1	-99	-13	-76	-70	-149	-77	1143	3165	-3611	-32046	-1392	-27067	-12736	-23889	3903	-24101	-18832	-18150	-307	-26940	-16697	-19062	-2511
1.390000	-28	35	90	-62	-113	-34	9	-13	-23	1	-74	-67	-100	-19	-31	-62	-104	34	-90	-36	-109	-26	-102	-77	-64	-7	-104	-15	-77	-73	-153	-79	2004	2490	-4611	-31769	-1224	-26658	-13095	-24158	4218	-23602	-18926	-17937	-385	-26468	-17217	-18754	-2623
1.390833	-33	33	82	-62	-113	-39	9	-18	-21	2	-76	-68	-101	-23	-31	-64	-94	29	-90	-38	-105	-25	-101	-73	-65	-5	-100	-17	-73	-70	-151	-77	477	1847	-5590	-31453	-1123	-26275	-13404	-24418	4370	-23139	-18976	-17707	-468	-26001	-17699	-18391	-2736
1.391667	-23	35	84	-60	-109	-36	10	-15	-18	3	-75	-65	-97	-14	-28	-59	-99	35	-84	-38	-105	-24	-102	-70	-62	-4	-101	-16	-69	-84	-151	-76	786	1229	-6523	-31106	-601	-25934	-13658	-24677	4443	-22724	-18993	-17485	-784	-25549	-18132	-17999	-2618
1.392500	-28	38	85	-58	-108	-35	10	-17	-17	3	-70	-63	-96	-17	-52	-63	-102	32	-83	-39	-105	-25	-100	-72	-63	-3	-99	-15	-74	-70	-149	-77	-136	633	-7419	-30724	-23	-25619	-13840	-24926	4483	-22344	-18972	-17273	-862	-25157	-18502	-17597	-2375
1.393333	-27	40	85	-59	-90	-31	11	-13	-19	5	-78	-48	-96	-14	-26	-60	-97	33	-86	-34	-104	-24	-99	-72	-65	-5	-101	-13	-72	-66	-146	-76	-511	60	-8245	-30315	434	-25315	-13939	-25168	4384	-22003	-18919	-17094	-744	-24770	-18797	-17214	-2196
1.394167	-27	39	86	-56	-108	-32	13	-13	-15	7	-70	-64	-94	-15	-28	-63	-102	33	-85	-34	-104	-26	-98	-51	-63	0	-96	-13	-74	-69	-146	-74	-314	-492	-9004	-29889	809	-25058	-13961	-25398	4242	-21687	-18838	-16954	-749	-24419	-19016	-16858	-2011
1.395000	-26	37	88	-59	-109	-30	15	-13	-21	4	-74	-64	-95	-16	-27	-58	-100	34	-86	-33	-105	-21	-100	-67	-64	-4	-100	-10	-70	-67	-147	-73	-821	-1022	-9670	-29453	1073	-24808	-13901	-25619	4091	-21401	-18738	-16861	-889	-24122	-19142	-16560	-1825
1.395833	-28	37	85	-57	-112	-32	15	-13	-18	5	-73	-63	-96	-15	-28	-60	-100	35	-86	-34	-102	-21	-99	-72	-64	-1	-98	-14	-69	-69	-148	-78	-451	-1546	-10243	-29008	1374	-24551	-13777	-25819	4011	-21126	-18588	-16827	-1060	-23860	-19199	-16326	-1626
1.396667	-24	40	86	-59	-109	-33	10	-15	-16	2	-75	-65	-95	-17	-27	-58	-98	34	-84	-35	-104	-25	-87	-69	-65	-3	-101	-15	-73	-68	-149	-63	-1121	-2038	-10708	-28568	1806	-24283	-13582	-26001	3762	-20867	-18475	-16860	-853	-23631	-19169	-16172	-1399
1.397500	-27	37	86	-59	-109	-33	9	-14	-18	6	-75	-64	-98	-14	-28	-60	-102	29	-87	-27	-108	-24	-100	-68	-66	-5	-102	-18	-75	-68	-149	-77	-2513	-2533	-11058	-28139	2312	-24002	-13341	-26169	3278	-20616	-18327	-16952	-417	-23445	-19079	-16110	-1168
1.398333	-55	38	85	-59	-114	-36	10	-16	-11	0	-76	-68	-99	-17	-30	-64	-102	29	-87	-41	-110	-27	-80	-74	-68	-6	-104	-24	-78	-73	-151	-79	671	-3024	-11340	-27722	2093	-23698	-13061	-26312	2922	-20369	-18176	-17110	-426	-23291	-18907	-16125	-819
1.399167	-28	35	82	-64	-113	-36	8	-19	-19	3	-77	-57	-98	-15	-32	-60	-102	27	-86	-35	-107	-23	-99	-66	-65	-1	-98	-15	-73	-68	-146	-76	-115	-3501	-11483	-27331	1893	-23359	-12756	-26430	2498	-20122	-18014	-17318	-389	-23161	-18686	-16216	-548
1.400000	-27	38	88	-77	-109	-33	13	-15	-17	5	-73	-65	-97	-16	-31	-60	-101	32	-86	-35	-103	-24	-101	-69	-65	-3	-100	-16	-72	-69	-148	-77	-665	-3976	-11529	-26980	2080	-22996	-12456	-26529	2015	-19876	-17864	-17585	-411	-23062	-18435	-16395	-277
1.400833	-23	39	87	-59	-110	-32	11	-9	-18	5	-73	-67	-98	-16	-32	-59	-100	34	-83	-35	-107	-24	-99	-68	-66	-3	-99	-14	-75	-70	-147	-77	766	-4442	-11480	-26674	2069	-22601	-12157	-26612	1477	-19636	-17718	-17899	-284	-22985	-18160	-16642	78
[truncated: 10,318 more rows]
[truncated: 15 more columns]
