# Supplementary material for: Novel Methods for Surface EMG Analysis and Exploration Based on Multi-Modal Gaussian Mixture Models
Source: PLoS One. 2016 Jun 30;11(6):e0157239. doi: 10.1371/journal.pone.0157239 (PMC4928879; doi:10.1371/journal.pone.0157239)
Supplement: S1 File — (ZIP) [file pone.0157239.s001.zip › Haf_horses_trot_data/Haf_h01_t1_kin.trc]

PathFileType	4	(X/Y/Z)	D:\Users\zsoldosr\Desktop\HaflingerProjektEMGBiopsy\RawData\M2\Caorlet1r.trc
DataRate	CameraRate	NumFrames	NumMarkers	Units	OrigDataRate	OrigDataStartFrame	OrigNumFrames
120.00	120.00	1200	7	mm	120.00	1	1200
Frame#	Time	Head			Withers			Sacrum			HFL			HFR			HHL			HHR
		X1	Y1	Z1	X2	Y2	Z2	X3	Y3	Z3	X4	Y4	Z4	X5	Y5	Z5	X6	Y6	Z6	X7	Y7	Z7
1	0.000	1008.43475	-212.94713	1422.08240	-86.69177	-17.60977	1284.15027	-832.70221	57.18565	1298.67297	55.68415	118.26321	-3.20288	617.74969	-203.80423	54.08510	-531.04150	167.10310	58.83701	-1038.12781	-69.04398	-10.73585
2	0.008	1007.65540	-213.87509	1423.78198	-85.04292	-17.25654	1288.83630	-832.14771	57.66350	1302.76709	30.39237	119.80122	-2.81266	652.62518	-205.57234	56.76858	-506.99976	163.11768	58.77340	-1063.17285	-67.64845	-10.57803
3	0.017	1007.02661	-214.78505	1425.37610	-83.33403	-16.88061	1293.56372	-831.55719	58.01097	1306.83179	5.14916	121.36293	-2.47025	684.75128	-207.91740	59.71676	-483.89862	160.02118	58.40511	-1088.18604	-66.15833	-10.32447
4	0.025	1006.65466	-215.65828	1426.76831	-81.50321	-16.43587	1298.29285	-830.90594	58.14167	1310.78943	-19.90129	123.04001	-2.15787	711.70789	-210.77237	62.16861	-462.45444	158.44958	57.39105	-1112.85742	-64.81132	-9.64152
5	0.033	1006.58630	-216.47647	1427.88159	-79.49158	-15.86743	1302.88745	-830.18347	58.03136	1314.49963	-44.50321	124.96044	-1.85339	731.96405	-213.49817	62.74744	-443.16916	158.71768	55.37963	-1136.62061	-64.06601	-7.98941
6	0.042	1006.81622	-217.22809	1428.66565	-77.27333	-15.15613	1307.15552	-829.39337	57.71191	1317.78406	-68.52918	127.15730	-1.56693	745.28772	-215.51854	60.64876	-426.38400	160.71483	52.04200	-1158.97131	-64.06287	-5.02154
7	0.050	1007.30054	-217.91708	1429.09436	-74.89202	-14.35242	1310.90283	-828.54590	57.26541	1320.46948	-92.37992	129.48724	-1.17419	752.69312	-216.71808	56.09659	-412.21265	163.77295	47.10595	-1179.74060	-64.35128	-0.93115
8	0.058	1007.97266	-218.56009	1429.15686	-72.44782	-13.56561	1313.97485	-827.64191	56.81545	1322.43054	-116.94865	131.78226	-0.07778	755.95435	-217.31021	49.89331	-400.58282	167.12128	40.60077	-1199.07617	-64.40021	3.77038
9	0.067	1008.76080	-219.17209	1428.84656	-70.04836	-12.91786	1316.28076	-826.66534	56.48828	1323.62952	-142.72296	134.04071	3.05643	756.72748	-217.59195	42.92511	-391.45740	170.69530	33.19553	-1217.15698	-64.12217	8.73849
10	0.075	1009.60565	-219.75883	1428.15222	-67.78061	-12.49995	1317.79004	-825.60028	56.36087	1324.14075	-168.57520	136.32716	10.14672	755.72498	-217.77817	35.92390	-384.92532	175.00975	25.99144	-1233.83350	-63.57645	13.83827
11	0.083	1010.47052	-220.32327	1427.05627	-65.71049	-12.35441	1318.50171	-824.44934	56.45464	1324.11377	-191.40643	138.55971	22.72200	752.59033	-217.85205	29.23298	-381.11163	180.17390	19.79055	-1248.53223	-62.54729	18.86452
12	0.092	1011.34143	-220.88016	1425.54431	-63.88908	-12.48492	1318.41077	-823.23041	56.77535	1323.68518	-207.34888	140.45746	40.35351	746.40222	-217.57800	22.74299	-380.16974	185.40494	14.61768	-1260.53857	-60.79847	23.53966
13	0.100	1012.22388	-221.46045	1423.61194	-62.34748	-12.86618	1317.49951	-821.97070	57.32962	1322.92310	-213.88989	141.69106	60.21832	736.33826	-216.69141	16.31588	-382.33698	189.67543	9.94339	-1269.27747	-58.48184	27.69699
14	0.108	1013.14319	-222.08990	1421.25757	-61.08382	-13.44351	1315.76050	-820.71680	58.09907	1321.83447	-211.02463	142.19643	78.85871	722.21393	-215.09610	10.28849	-387.91202	192.79413	5.42867	-1274.34912	-56.10616	31.21806
15	0.117	1014.14001	-222.77037	1418.47363	-60.06467	-14.13826	1313.22363	-819.54419	59.01707	1320.40332	-200.50555	142.28287	94.31046	704.51404	-212.96201	5.36222	-397.17758	195.32280	1.37226	-1275.58252	-54.27871	33.82961
16	0.125	1015.26593	-223.49194	1415.24939	-59.23500	-14.86077	1309.96350	-818.54388	59.97302	1318.63330	-184.50266	142.29262	106.50394	683.89941	-210.61884	2.04236	-410.30536	197.57149	-1.64552	-1273.13721	-53.48932	35.10684
17	0.133	1016.58539	-224.24902	1411.57666	-58.52706	-15.52119	1306.09302	-817.79303	60.83785	1316.57288	-164.92749	142.25864	116.29315	660.99841	-208.37915	0.29597	-427.34052	199.53181	-3.37359	-1267.29419	-53.95003	34.69744
18	0.142	1018.17401	-225.03215	1407.45349	-57.88149	-16.04318	1301.75073	-817.32813	61.49762	1314.29675	-143.28189	141.97662	124.53555	636.67902	-206.45145	-0.36296	-448.04468	201.37648	-4.12532	-1258.05762	-55.62792	32.56070
19	0.150	1020.09918	-225.81528	1402.88916	-57.27528	-16.37935	1297.07715	-817.13263	61.88707	1311.85229	-120.70565	141.24081	131.75299	611.95880	-204.84357	-0.53492	-471.48035	203.32642	-4.47359	-1245.09692	-58.53743	29.09776
20	0.158	1022.39459	-226.55916	1397.91150	-56.73683	-16.52013	1292.19031	-817.14508	62.01488	1309.22021	-98.04638	139.93930	138.13896	587.48499	-203.36253	-0.62785	-496.17120	205.36470	-4.78172	-1228.21362	-62.74118	25.03170
21	0.167	1025.04517	-227.21962	1392.57422	-56.34372	-16.49710	1287.17334	-817.28864	61.95403	1306.34534	-75.73147	138.09305	143.72987	563.35425	-201.81087	-0.78553	-520.95374	207.27388	-5.11622	-1207.95068	-67.85263	21.08923
22	0.175	1027.98572	-227.75124	1386.96704	-56.21122	-16.37191	1282.07556	-817.50879	61.79471	1303.20435	-53.58636	135.85690	148.58897	539.41034	-200.13147	-1.01353	-545.37292	208.83185	-5.44234	-1185.66626	-72.95500	17.89527
23	0.183	1031.10535	-228.11070	1381.22546	-56.48123	-16.20716	1276.92212	-817.78815	61.60518	1299.82385	-30.97934	133.38646	152.78023	515.54248	-198.37080	-1.31894	-569.42706	210.04282	-5.74732	-1162.81323	-77.18674	15.97076
24	0.192	1034.25586	-228.26199	1375.53015	-57.30727	-16.03703	1271.74817	-818.12909	61.42179	1296.25610	-7.24696	130.73224	156.21936	491.74713	-196.58708	-1.70716	-593.28333	211.17764	-6.04412	-1139.92603	-80.11787	15.43145
25	0.200	1037.26599	-228.18478	1370.08899	-58.81782	-15.83712	1266.64758	-818.52936	61.25388	1292.57495	17.98258	127.90364	158.67514	468.06140	-194.83304	-2.10354	-617.09863	212.54884	-6.32653	-1116.35803	-81.73470	15.88142
26	0.208	1039.96948	-227.88330	1365.10852	-61.04996	-15.49955	1261.79724	-818.97980	61.09315	1288.88306	44.71575	124.93293	159.87428	444.49786	-193.17371	-2.39347	-640.93359	214.27347	-6.54928	-1091.19446	-82.33376	16.87272
27	0.217	1042.24011	-227.38908	1360.75879	-63.87898	-14.86269	1257.43054	-819.47772	60.92147	1285.29712	72.72964	121.85813	159.56102	421.02615	-191.63698	-2.55268	-664.75574	216.20313	-6.65800	-1064.23792	-82.25819	18.25804
28	0.225	1044.01624	-226.75357	1357.15051	-67.00578	-13.80760	1253.77002	-820.02802	60.71872	1281.92908	101.81477	118.72154	157.55717	397.59549	-190.18475	-2.65046	-688.47009	218.04620	-6.63703	-1036.03015	-81.65730	20.05140
29	0.233	1045.29675	-226.03278	1354.33850	-70.05228	-12.34756	1250.95361	-820.63367	60.46653	1278.88867	131.92001	115.53780	153.80779	374.17752	-188.78610	-2.72656	-712.01324	219.60527	-6.54554	-1007.22382	-80.51085	22.18568
30	0.242	1046.11707	-225.27405	1352.33984	-72.72952	-10.63182	1248.99976	-821.29688	60.14100	1276.29077	163.12254	112.26155	148.37863	350.77979	-187.44664	-2.76379	-735.46240	220.93387	-6.48938	-978.04956	-78.74345	24.47253
31	0.250	1046.52197	-224.50739	1351.14758	-74.96079	-8.86036	1247.83240	-822.01971	59.71339	1274.25061	195.52353	108.81567	141.45268	327.40921	-186.13310	-2.76914	-758.99866	222.25256	-6.53272	-948.28149	-76.30047	26.70319
32	0.258	1046.55273	-223.73294	1350.73669	-76.86999	-7.18727	1247.34277	-822.79230	59.17218	1272.87231	229.17612	105.06206	133.29095	304.03418	-184.76544	-2.77211	-782.72247	223.71417	-6.64196	-917.66217	-73.21706	28.74072
33	0.267	1046.24072	-222.92004	1351.06750	-78.65765	-5.68948	1247.44055	-823.58411	58.53960	1272.24084	264.06561	100.79902	124.18578	280.57925	-183.28520	-2.75977	-806.55383	225.27606	-6.71565	-886.31781	-69.67440	30.58130
34	0.275	1045.60901	-222.03305	1352.09106	-80.45955	-4.38713	1248.08350	-824.35095	57.85505	1272.40857	300.11743	95.89340	114.49837	256.94009	-181.65208	-2.70908	-830.36072	226.79341	-6.66600	-854.72284	-65.98109	32.36467
35	0.283	1044.68445	-221.05919	1353.75195	-82.26963	-3.26676	1249.28491	-825.04846	57.14397	1273.38477	337.26041	90.38935	104.70123	233.03345	-179.86005	-2.64423	-854.13000	228.24023	-6.45768	-823.33484	-62.39671	34.20855
36	0.292	1043.50769	-220.00877	1355.98755	-83.95670	-2.30992	1251.09131	-825.64056	56.40595	1275.13269	375.46149	84.47764	95.28522	208.87808	-178.03236	-2.57911	-877.97266	229.86635	-6.06401	-792.34155	-58.97737	35.99875
37	0.300	1042.12988	-218.89728	1358.72437	-85.34303	-1.52892	1253.54089	-826.10266	55.62567	1277.57227	414.61115	78.34900	86.58974	184.58173	-176.35606	-2.46178	-902.00549	232.05795	-5.41455	-761.70300	-55.72304	37.49855
38	0.308	1040.60144	-217.73373	1361.88025	-86.27922	-0.97533	1256.63293	-826.41766	54.79251	1280.59167	454.40466	72.06934	78.74239	160.22336	-174.84956	-2.25441	-926.25238	234.89908	-4.45765	-731.33771	-52.78309	38.64917
39	0.317	1038.96606	-216.52255	1365.37378	-86.67983	-0.70760	1260.32764	-826.56946	53.92428	1284.07422	494.40292	65.60172	71.71329	135.80389	-173.33951	-2.00428	-950.64343	237.95547	-3.32269	-701.24060	-50.37862	39.59341
40	0.325	1037.26294	-215.27179	1369.12964	-86.52412	-0.75009	1264.56567	-826.54742	53.08980	1287.91541	534.24774	58.93224	65.41994	111.28622	-171.68912	-1.77712	-975.09473	240.67041	-2.30810	-671.46802	-48.65482	40.48357
41	0.333	1035.53296	-213.99667	1373.07703	-85.83971	-1.08038	1269.28613	-826.36609	52.39782	1292.03833	573.87817	52.23399	59.95784	86.63434	-169.91396	-1.58003	-999.58618	242.86978	-1.63632	-642.09607	-47.69652	41.41397
42	0.342	1033.81726	-212.71550	1377.14856	-84.69190	-1.65134	1274.42566	-826.07751	51.94220	1296.40906	613.47693	46.02328	55.84712	61.84583	-168.07658	-1.38206	-1024.18701	244.77817	-1.32310	-613.25708	-47.58762	42.44910
43	0.350	1032.15076	-211.44490	1381.28357	-83.18127	-2.42532	1279.90466	-825.74377	51.77225	1301.01270	652.92633	41.11756	53.86136	36.95276	-166.19193	-1.15858	-1048.99414	246.66293	-1.25303	-585.20752	-48.42966	43.58963
44	0.358	1030.55444	-210.20178	1385.42883	-81.43018	-3.38636	1285.61902	-825.39606	51.91916	1305.78552	690.99921	38.23811	54.22869	11.98273	-164.27063	-0.89611	-1073.93445	248.57129	-1.19519	-558.33667	-50.33534	44.68919
45	0.367	1029.03467	-209.01012	1389.53442	-79.55044	-4.51098	1291.42297	-825.03717	52.41220	1310.58618	725.08533	37.51229	55.84468	-13.05273	-162.35458	-0.59743	-1098.57629	250.45444	-0.66702	-533.15161	-53.36346	45.40267
46	0.375	1027.58545	-207.90076	1393.55688	-77.61440	-5.73236	1297.11548	-824.67700	53.26045	1315.22913	752.16882	38.40103	56.57309	-38.12646	-160.48506	-0.28598	-1122.22681	252.35124	1.05422	-510.24738	-57.45156	45.22118
47	0.383	1026.19104	-206.90009	1397.46411	-75.66482	-6.95380	1302.46558	-824.35028	54.43907	1319.52710	770.53107	40.23624	54.67216	-63.13977	-158.72218	0.05650	-1144.28455	254.23534	4.50485	-490.16309	-62.44629	43.60800
48	0.392	1024.82166	-206.01624	1401.23474	-73.75007	-8.09696	1307.26697	-824.10437	55.88530	1323.31604	780.63873	42.77797	49.94466	-87.81458	-157.15460	0.60671	-1164.48828	256.05991	9.73931	-473.19806	-68.15857	40.22865
49	0.400	1023.43469	-205.23322	1404.84790	-71.93397	-9.12305	1311.37732	-823.97003	57.49352	1326.47253	784.46631	46.10016	43.42729	-111.61963	-155.80521	1.76217	-1182.80615	258.04181	16.57623	-459.36548	-74.41247	35.17321
50	0.408	1021.98578	-204.52199	1408.27783	-70.27193	-10.01355	1314.71960	-823.93256	59.12193	1328.93091	784.01440	50.12623	36.15333	-133.87610	-154.58649	4.04498	-1199.06494	260.17432	24.59261	-448.44965	-81.09315	28.96658
51	0.417	1020.43909	-203.85670	1411.49805	-68.78575	-10.74596	1317.25757	-823.92419	60.60592	1330.69373	780.23871	54.60254	28.48222	-153.92847	-153.44046	7.89450	-1212.69360	261.69418	32.93616	-440.13013	-88.07759	22.35368
52	0.425	1018.77258	-203.21339	1414.48218	-67.46114	-11.29019	1318.96570	-823.84595	61.76602	1331.82373	772.99835	59.43284	20.51754	-171.13892	-152.47307	13.57674	-1222.91370	261.78714	40.76449	-434.19342	-95.15921	16.05814
53	0.433	1016.98322	-202.56728	1417.20374	-66.26719	-11.62178	1319.81653	-823.60565	62.43505	1332.41577	761.86511	64.63594	12.80815	-184.71722	-151.85590	21.25421	-1229.25085	260.33060	47.59654	-430.69531	-102.09794	10.58876
54	0.442	1015.09235	-201.90468	1419.63489	-65.18102	-11.73817	1319.79688	-823.15387	62.51346	1332.56030	747.05658	69.83463	6.43349	-193.62598	-151.68504	30.89732	-1231.76904	257.70770	53.12265	-429.99109	-108.63255	6.07834
55	0.450	1013.14270	-201.23061	1421.75000	-64.20296	-11.66442	1318.93311	-822.50391	62.01366	1332.31433	729.49323	74.18742	2.29782	-196.82782	-152.02139	41.90889	-1230.77271	254.50209	57.19135	-432.71588	-114.40939	2.26367
56	0.458	1011.18909	-200.56334	1423.53101	-63.35501	-11.44370	1317.29932	-821.72998	61.06317	1331.69263	709.88116	77.16461	0.35627	-193.83521	-152.94818	52.97060	-1226.47437	251.39377	59.91059	-439.69629	-118.93683	-1.25564
57	0.467	1009.29565	-199.92896	1424.97168	-62.66590	-11.12325	1315.00623	-820.94629	59.87082	1330.68091	688.29077	79.08630	-0.26754	-185.00861	-154.54312	62.62973	-1218.99377	248.96799	61.35088	-451.65063	-121.69180	-4.56601
58	0.475	1007.53485	-199.35875	1426.07898	-62.16099	-10.74672	1312.18787	-820.28534	58.67074	1329.26465	664.89703	80.65837	-0.46134	-171.28143	-156.87656	70.15723	-1208.34998	247.47231	61.24838	-468.68701	-122.45168	-7.26323
59	0.483	1005.97705	-198.87997	1426.87402	-61.86794	-10.35018	1308.98425	-819.87567	57.66698	1327.45178	640.45349	82.29534	-0.64002	-153.72021	-159.97629	75.72498	-1194.27673	246.76762	59.30938	-489.92194	-121.56796	-8.90627
60	0.492	1004.67480	-198.50284	1427.38586	-61.82712	-9.95670	1305.52319	-819.81848	56.99935	1325.27441	615.79504	84.01913	-0.87406	-133.28052	-163.70551	79.87628	-1176.31714	246.50786	55.64927	-513.67889	-119.80141	-9.55767
61	0.500	1003.65216	-198.22372	1427.64539	-62.09522	-9.57717	1301.91064	-820.17987	56.72411	1322.78101	591.31610	85.72815	-1.14267	-110.69995	-167.73718	83.02469	-1154.25854	246.36087	50.76312	-538.29840	-117.85074	-9.68323
62	0.508	1002.90039	-198.04704	1427.68652	-62.74178	-9.22832	1298.23279	-820.99689	56.80361	1320.02234	567.02502	87.36736	-1.43507	-86.49939	-171.68890	85.32619	-1128.38062	246.10619	45.32888	-562.83264	-116.04204	-9.71765
63	0.517	1002.37732	-197.99957	1427.55835	-63.83662	-8.94980	1294.56421	-822.26923	57.12504	1317.03101	542.86121	88.92457	-1.75100	-61.07819	-175.24487	86.75967	-1099.40405	245.55988	40.12124	-587.03198	-114.35266	-9.88893
64	0.525	1002.00885	-198.11815	1427.33008	-65.42890	-8.78621	1290.97607	-823.93579	57.55058	1313.80640	518.82996	90.43923	-2.07149	-34.77087	-178.21533	87.27579	-1068.44934	244.51601	35.93013	-610.96912	-112.64102	-10.23285
65	0.533	1001.69604	-198.42024	1427.08948	-67.53240	-8.75250	1287.54028	-825.87286	57.95638	1310.34619	494.95120	91.98973	-2.36140	-7.81268	-180.60362	86.96731	-1036.86328	242.81653	33.34866	-634.78387	-110.87193	-10.63285
66	0.542	1001.33008	-198.88074	1426.94153	-70.12691	-8.84348	1284.32849	-827.93634	58.23956	1306.69299	471.22763	93.59945	-2.62146	19.71375	-182.60931	86.11366	-1005.62268	240.37115	32.45850	-658.55676	-109.13998	-10.93481
67	0.550	1000.81171	-199.43561	1427.00208	-73.15576	-9.07865	1281.40759	-830.01294	58.33050	1302.92334	447.63947	95.23856	-2.89054	47.86920	-184.50650	85.02242	-974.80237	237.13550	32.88335	-682.27612	-107.52136	-11.06741
68	0.558	1000.06805	-200.01617	1427.38245	-76.50685	-9.50730	1278.83374	-832.04614	58.22598	1299.10535	424.13248	96.90059	-3.18741	76.77094	-186.51649	83.84940	-943.84808	233.13750	34.26825	-705.91663	-105.96604	-11.08409
69	0.567	999.05908	-200.58382	1428.17004	-80.00121	-10.16274	1276.64758	-834.03363	58.00118	1295.29272	400.64102	98.59657	-3.48988	106.50806	-188.76772	82.56126	-912.38519	228.44693	36.44983	-729.51392	-104.34819	-11.12098
70	0.575	997.77429	-201.13512	1429.41687	-83.41707	-11.02948	1274.88049	-835.99786	57.77491	1291.55823	377.13309	100.33360	-3.75832	137.14206	-191.29335	80.99400	-880.62244	223.13879	39.21021	-753.13348	-102.58582	-11.28332
71	0.583	996.22620	-201.68576	1431.14099	-86.55190	-12.05048	1273.56360	-837.93378	57.65443	1288.03040	353.63165	102.12474	-3.96770	168.73230	-194.03339	78.94158	-849.07983	217.35574	42.22414	-776.79773	-100.70601	-11.55438
72	0.592	994.44098	-202.25401	1433.33557	-89.28123	-13.13726	1272.72778	-839.76624	57.70033	1284.89954	330.18845	103.99693	-4.10697	201.31851	-196.86462	76.25876	-818.10303	211.26611	45.25687	-800.48993	-98.81020	-11.81355
73	0.600	992.44940	-202.85110	1435.97437	-91.57124	-14.17459	1272.39417	-841.35272	57.92522	1282.37573	306.81052	106.01843	-4.13621	234.89978	-199.64037	72.91990	-787.61426	204.90533	48.23630	-824.20099	-96.97279	-11.94842
74	0.608	990.27808	-203.48174	1439.01648	-93.45519	-15.05046	1272.57288	-842.53491	58.31630	1280.62512	283.39383	108.20999	-4.01051	269.43646	-202.22260	69.01676	-757.29498	198.26303	51.14698	-847.93793	-95.20575	-11.95113
75	0.617	987.94983	-204.14951	1442.41125	-94.99722	-15.69457	1273.27698	-843.21045	58.86282	1279.72571	259.77124	110.40742	-3.74579	304.85248	-204.53200	64.75269	-727.01642	191.47197	53.90502	-871.73260	-93.48820	-11.90181
76	0.625	985.49347	-204.85991	1446.10071	-96.25064	-16.08874	1274.52759	-843.39331	59.56956	1279.66602	235.88321	112.47115	-3.37540	341.00604	-206.59114	60.43003	-697.02875	184.71678	56.32099	-895.66461	-91.78126	-11.87184
77	0.633	982.95337	-205.62549	1450.01721	-97.23002	-16.25623	1276.34106	-843.22772	60.45219	1280.37927	211.84366	114.48045	-2.93618	377.62363	-208.47676	56.37899	-667.73773	178.12233	58.19555	-919.80457	-90.06894	-11.86454
78	0.642	980.38971	-206.46500	1454.08655	-97.91670	-16.24840	1278.71277	-842.93073	61.51741	1281.77747	187.75439	116.45908	-2.53514	414.29443	-210.19064	52.85260	-639.39374	171.79678	59.41441	-944.13257	-88.38959	-11.84237
79	0.650	977.87219	-207.39027	1458.23218	-98.28535	-16.13188	1281.61670	-842.69244	62.73304	1283.76770	163.52777	118.22328	-2.27258	450.62314	-211.60556	49.96250	-611.93994	165.82121	59.95122	-968.57373	-86.79830	-11.74083
80	0.658	975.47314	-208.40382	1462.37708	-98.32182	-15.96906	1285.01038	-842.60773	64.01092	1286.25964	139.00305	119.64145	-2.13587	486.44769	-212.58432	47.71729	-585.08722	160.28438	59.90768	-993.07501	-85.29172	-11.47980
81	0.667	973.25916	-209.51064	1466.44604	-98.02068	-15.78688	1288.83313	-842.67200	65.22685	1289.17444	114.18906	120.84061	-2.03349	521.88916	-213.18243	46.19588	-558.62280	155.43918	59.53658	-1017.64612	-83.76407	-11.07894
82	0.675	971.28040	-210.71608	1470.37463	-97.37924	-15.55693	1293.00330	-842.81927	66.27237	1292.44006	89.24995	122.08351	-1.87580	557.06964	-213.75391	45.72622	-532.67914	151.71651	59.06371	-1042.37500	-82.09576	-10.70305
83	0.683	969.56641	-212.00969	1474.11719	-96.41199	-15.22507	1297.42322	-842.96674	67.09650	1295.96985	64.26687	123.51270	-1.63515	591.54803	-214.81766	46.73289	-507.70605	149.47263	58.41957	-1067.32898	-80.32063	-10.48276
84	0.692	968.12775	-213.36249	1477.64575	-95.17252	-14.76847	1301.98413	-843.04620	67.70035	1299.64856	39.20049	125.10042	-1.35035	623.82123	-216.67967	49.09689	-484.28799	148.75665	57.14800	-1092.40198	-78.65865	-10.34248
85	0.700	966.95520	-214.73599	1480.93823	-93.74650	-14.20975	1306.56262	-843.01843	68.10170	1303.33459	14.10297	126.76835	-1.09441	651.50165	-219.08087	51.61549	-462.99304	149.41702	54.59283	-1117.27856	-77.36358	-10.00493
86	0.708	966.02173	-216.08752	1483.97046	-92.22411	-13.58769	1311.01624	-842.87292	68.31544	1306.86877	-10.79453	128.49240	-0.94542	672.41071	-221.26790	52.47753	-444.27249	151.40349	50.26723	-1141.51355	-76.57132	-9.03077
87	0.717	965.28882	-217.37811	1486.71655	-90.68522	-12.93742	1315.19128	-842.62372	68.36189	1310.08679	-35.24047	130.30203	-0.89828	685.78998	-222.52101	50.52412	-428.38965	154.88895	44.17907	-1164.65186	-76.23679	-6.92062
88	0.725	964.71106	-218.58063	1489.15063	-89.18720	-12.27896	1318.92871	-842.30524	68.27415	1312.83386	-59.22380	132.17448	-0.64877	692.58325	-222.67461	45.92339	-415.35193	160.06635	36.84000	-1186.37183	-76.09713	-3.44111
89	0.733	964.23682	-219.68283	1491.24866	-87.74951	-11.60788	1322.07129	-841.95776	68.09306	1314.97974	-83.09312	134.02084	0.63750	694.72241	-222.11467	39.69376	-404.95206	166.87936	28.99802	-1206.62219	-75.80063	1.15011
90	0.742	963.81128	-220.68860	1492.98755	-86.37115	-10.92231	1324.48706	-841.59625	67.87704	1316.43494	-107.07542	135.75368	4.39235	694.05957	-221.31613	32.91461	-397.01227	175.01704	21.41768	-1225.60669	-75.21043	6.37495
91	0.750	963.38708	-221.60893	1494.34167	-85.06770	-10.26262	1326.09619	-841.18829	67.72474	1317.15527	-130.15698	137.25299	12.38194	691.51367	-220.51521	26.32113	-391.59473	184.04413	14.77691	-1243.50574	-74.42025	11.88106
92	0.758	962.93494	-222.44987	1495.28259	-83.87361	-9.70134	1326.86951	-840.66559	67.77129	1317.14417	-149.50412	138.37767	25.75558	686.81390	-219.78523	20.18977	-388.99432	193.43088	9.52052	-1260.06812	-73.38549	17.33889
93	0.767	962.44684	-223.21915	1495.78491	-82.82137	-9.30271	1326.80225	-839.97205	68.13920	1316.46960	-161.67575	139.08110	43.72681	678.92694	-219.17181	14.47539	-389.63696	202.50470	5.63980	-1274.43689	-71.79399	22.30625
94	0.775	961.93488	-223.94180	1495.82825	-81.93056	-9.09990	1325.89697	-839.12537	68.86474	1315.28479	-164.75858	139.43288	63.47553	666.86664	-218.59595	9.25979	-393.91150	210.48199	2.66483	-1285.44080	-69.43821	26.42841
95	0.783	961.43066	-224.65924	1495.39758	-81.20283	-9.08985	1324.17505	-838.23706	69.86842	1313.79236	-159.18875	139.63190	81.88368	650.38190	-217.76045	5.02449	-401.92157	216.71417	0.14864	-1292.10669	-66.60122	29.53491
96	0.792	960.98566	-225.41319	1494.48352	-80.62270	-9.23627	1321.69360	-837.46393	71.00411	1312.15686	-146.80524	140.01912	97.32472	630.09137	-216.36694	2.23126	-413.50269	220.99561	-1.86819	-1294.00232	-64.06232	31.51023
97	0.800	960.66846	-226.22928	1493.08301	-80.16725	-9.47608	1318.54602	-836.93774	72.12247	1310.45044	-129.63693	140.86546	109.85945	607.10638	-214.44179	0.78517	-428.68027	223.68745	-3.15979	-1291.23694	-62.68905	32.22483
98	0.808	960.55542	-227.11203	1491.20154	-79.81803	-9.72636	1314.84778	-836.72369	73.09641	1308.66492	-109.36268	142.11464	120.28656	582.59595	-212.35724	0.19836	-447.71606	225.54509	-3.84780	-1284.16614	-62.90835	31.52968
99	0.817	960.71539	-228.05083	1488.85608	-79.57137	-9.90049	1310.71936	-836.82233	73.82425	1306.76001	-87.25198	143.40601	129.29622	557.55682	-210.47345	0.03796	-470.23315	227.29459	-4.25795	-1273.03650	-64.59708	29.32886
100	0.825	961.19342	-229.02464	1486.07581	-79.43887	-9.93791	1306.26697	-837.20056	74.23969	1304.71619	-64.26287	144.30568	137.22992	532.68396	-208.82820	0.02590	-494.80453	229.27573	-4.56075	-1257.97754	-67.41109	25.80391
101	0.833	962.00305	-230.00694	1482.90259	-79.43855	-9.83308	1301.57056	-837.81360	74.34305	1302.54431	-41.10748	144.52441	144.20126	508.25000	-207.24344	-0.02181	-519.85944	231.39946	-4.80598	-1239.48547	-70.96246	21.63565
102	0.842	963.12756	-230.97244	1479.39490	-79.59755	-9.64712	1296.68689	-838.59583	74.23057	1300.24609	-18.21480	143.98549	150.24466	484.14804	-205.57864	-0.19509	-544.57196	233.34727	-5.04445	-1218.81140	-74.64942	17.94160
103	0.850	964.51715	-231.89684	1475.63428	-79.97169	-9.49218	1291.66675	-839.45197	74.06802	1297.80212	4.33788	142.70055	155.38661	460.18210	-203.80069	-0.50086	-568.81262	234.89664	-5.31254	-1197.45789	-77.63065	15.72216
104	0.858	966.08044	-232.75368	1471.73303	-80.65019	-9.46883	1286.57849	-840.27588	74.00723	1295.21985	26.83042	140.68994	159.67067	436.29410	-201.94975	-0.89314	-592.75226	236.15518	-5.60091	-1175.97119	-79.26443	15.16874
105	0.867	967.68677	-233.51642	1467.83569	-81.73144	-9.58066	1281.52332	-840.98041	74.12125	1292.55334	49.75729	138.15152	163.18071	412.50461	-200.10582	-1.28943	-616.59583	237.43365	-5.86280	-1153.48218	-79.60875	15.74949
106	0.875	969.19049	-234.16049	1464.10046	-83.28906	-9.70476	1276.63831	-841.52283	74.40752	1289.86414	73.58624	135.51033	166.01021	388.81293	-198.33910	-1.61034	-640.44531	238.92641	-6.04912	-1128.83459	-79.32579	17.02290
107	0.883	970.46185	-234.66237	1460.66992	-85.33153	-9.64431	1272.08240	-841.92029	74.82898	1287.19104	98.60475	133.08922	168.12204	365.20490	-196.66696	-1.83952	-664.30737	240.61691	-6.14068	-1101.89282	-78.98056	18.97752
108	0.892	971.40417	-235.00479	1457.64868	-87.76545	-9.22124	1268.00879	-842.24023	75.33997	1284.55762	124.90751	130.87283	169.25919	341.65988	-195.06921	-2.03029	-688.15649	242.41818	-6.15261	-1073.48987	-78.49785	21.64338
109	0.900	971.96002	-235.18750	1455.10327	-90.40089	-8.34938	1264.53528	-842.56458	75.87689	1281.99658	152.46295	128.67166	169.05302	318.16397	-193.52538	-2.23492	-711.95117	244.23618	-6.12381	-1044.47400	-77.31862	24.80389
110	0.908	972.11255	-235.22833	1453.06921	-93.01109	-7.04574	1261.72314	-842.94818	76.34560	1279.57690	181.21793	126.34656	167.18596	294.72321	-192.00330	-2.43873	-735.66217	245.93872	-6.10918	-1015.05829	-74.99111	28.13575
111	0.917	971.88257	-235.15228	1451.55457	-95.41563	-5.39965	1259.57019	-843.39514	76.64118	1277.41370	211.15897	123.79226	163.45789	271.30786	-190.44948	-2.58414	-759.30139	247.45892	-6.14357	-984.96301	-71.50380	31.42859
112	0.925	971.32202	-234.97783	1450.54211	-97.53526	-3.53884	1258.02942	-843.86200	76.68771	1275.65051	242.29938	120.83781	157.80634	247.81931	-188.83954	-2.64376	-782.91687	248.91669	-6.20026	-953.97211	-67.09641	34.62238
113	0.933	970.50299	-234.71432	1449.99768	-99.38230	-1.59864	1257.04358	-844.28119	76.46543	1274.42712	274.64529	117.32384	150.33408	224.15930	-187.20331	-2.64369	-806.57947	250.47066	-6.22938	-922.25128	-62.05281	37.75986
114	0.942	969.49786	-234.37141	1449.87891	-101.00005	0.30167	1256.57922	-844.59454	76.01743	1273.84692	308.17780	113.24310	141.34918	200.30560	-185.58899	-2.61521	-830.33972	252.07413	-6.22062	-890.27155	-56.66167	40.91583
115	0.950	968.36768	-233.96286	1450.13550	-102.40195	2.06713	1256.64343	-844.78467	75.44055	1273.95679	342.88394	108.70081	131.37198	176.30646	-184.04196	-2.54065	-854.20203	253.56677	-6.18108	-858.54663	-51.14435	44.09609
116	0.958	967.16736	-233.50189	1450.70825	-103.55048	3.62539	1257.27747	-844.88342	74.85924	1274.73987	378.77811	103.76687	121.03198	152.21506	-182.61411	-2.36696	-878.18256	255.02359	-6.06353	-827.30505	-45.73717	47.24532
117	0.967	965.95526	-232.99693	1451.53137	-104.37267	4.92700	1258.53040	-844.94446	74.38278	1276.12781	415.80856	98.44640	110.91711	128.03705	-181.33670	-2.07879	-902.32666	256.83264	-5.72174	-796.33093	-40.77954	50.32437
118	0.975	964.79285	-232.44908	1452.53516	-104.78742	5.94709	1260.43201	-844.99969	74.06476	1278.03064	453.74908	92.73723	101.44826	103.73700	-180.13235	-1.74783	-926.62891	259.28546	-5.00283	-765.21790	-36.52646	53.30529
119	0.983	963.73914	-231.85611	1453.65125	-104.73427	6.68018	1262.97913	-845.03607	73.89597	1280.37317	492.24844	86.66177	92.82271	79.28796	-178.81976	-1.48065	-951.03424	262.17743	-3.96857	-733.77051	-33.03663	56.16094
120	0.992	962.84546	-231.22455	1454.81824	-104.19664	7.13471	1266.13428	-845.00397	73.84123	1283.11841	531.00012	80.35696	85.11149	54.70190	-177.27374	-1.31049	-975.52222	265.04886	-2.89722	-702.11829	-30.29873	58.88746
121	1.000	962.15594	-230.57495	1455.97876	-103.20673	7.33360	1269.83057	-844.84021	73.88665	1286.25842	569.83832	74.20068	78.45966	29.99756	-175.52190	-1.17814	-1000.09180	267.64441	-2.03036	-670.55841	-28.34659	61.48632
122	1.008	961.71045	-229.93388	1457.07458	-101.83395	7.30738	1273.98828	-844.49176	74.05663	1289.78308	608.59637	68.85465	73.28858	5.16595	-173.68022	-1.01540	-1024.71191	269.78687	-1.52420	-639.37836	-27.25869	63.94664
123	1.017	961.54163	-229.32486	1458.04968	-100.16505	7.08075	1278.52930	-843.93170	74.40136	1293.65576	646.75110	65.17566	70.25845	-19.79608	-171.83546	-0.81353	-1049.37512	271.13678	-1.56048	-608.85339	-27.07624	66.24525
124	1.025	961.66583	-228.76733	1458.85693	-98.28465	6.67465	1283.37170	-843.16357	74.97729	1297.80493	683.06897	63.86054	69.60946	-44.85260	-169.99548	-0.60919	-1074.14001	271.59412	-2.20289	-579.42932	-27.73709	68.27034
125	1.033	962.07727	-228.27679	1459.45874	-96.26575	6.12324	1288.39941	-842.21979	75.82738	1302.12207	715.52655	64.92467	70.33652	-69.96747	-168.15767	-0.41537	-1099.02905	271.77090	-3.12978	-551.77673	-29.12702	69.70541
126	1.042	962.75024	-227.85927	1459.81982	-94.16634	5.48515	1293.43433	-841.15833	76.96588	1306.46399	741.82092	67.60884	70.39976	-95.10950	-166.35556	-0.17943	-1123.82813	272.56168	-3.65805	-526.56482	-31.17825	70.04819
127	1.050	963.64929	-227.50711	1459.90222	-92.03294	4.83505	1298.24854	-840.05005	78.38004	1310.66321	760.42194	70.99358	68.05035	-120.13147	-164.59523	0.24535	-1147.98364	274.30695	-2.99278	-504.26587	-33.87610	68.79388
128	1.058	964.73914	-227.20340	1459.67004	-89.91705	4.23369	1302.61084	-838.96399	80.03803	1314.54346	771.37091	74.64061	62.91411	-144.64148	-162.81154	1.18961	-1170.78027	276.84592	-0.41022	-485.13159	-37.23977	65.63835
129	1.067	965.98505	-226.92979	1459.09583	-87.88392	3.70233	1306.33484	-837.95410	81.88232	1317.94458	776.13721	78.45964	55.85486	-168.02423	-160.94513	3.19954	-1191.69946	280.14032	4.51656	-469.17023	-41.34169	60.56440
130	1.075	967.35254	-226.67392	1458.16077	-85.99036	3.23579	1309.29968	-837.04236	83.81514	1320.75244	776.68384	82.13290	48.01061	-189.55823	-159.08382	6.84194	-1210.55249	284.16522	11.56672	-456.13104	-46.26602	53.80525
131	1.083	968.81378	-226.43240	1456.85046	-84.25274	2.84140	1311.44409	-836.20764	85.69112	1322.91748	774.30408	85.10699	40.02829	-208.39178	-157.45383	12.44361	-1227.25562	288.32355	19.81129	-445.66248	-52.02046	45.79198
132	1.092	970.35193	-226.20261	1455.15271	-82.64718	2.55472	1312.74658	-835.39008	87.32507	1324.45300	768.93872	87.18687	31.98680	-223.39789	-156.21771	20.02586	-1241.67554	291.65668	28.22378	-437.62122	-58.47743	37.09811
133	1.100	971.95654	-225.97478	1453.05798	-81.14246	2.42153	1313.20947	-834.50836	88.52673	1325.41907	759.59045	88.74156	23.76255	-233.27106	-155.37332	29.31881	-1253.75195	293.60846	36.38483	-432.27289	-65.34333	28.30829
134	1.108	973.62280	-225.74133	1450.55872	-79.72188	2.48017	1312.85156	-833.48938	89.14959	1325.89636	745.55914	90.18867	15.55136	-236.99902	-154.86650	39.61753	-1263.55493	294.15625	44.30607	-430.20905	-72.15781	19.85949
135	1.117	975.35413	-225.50676	1447.64600	-78.37940	2.75016	1311.71326	-832.30389	89.12604	1325.95068	727.32391	91.58743	8.23620	-234.33203	-154.72585	49.71326	-1271.11816	293.46698	51.74528	-432.09314	-78.32282	11.97783
136	1.125	977.16199	-225.27831	1444.31494	-77.11605	3.21472	1309.86047	-830.98193	88.48621	1325.60425	706.22107	92.85790	2.97661	-225.76996	-155.11079	58.35165	-1276.19922	291.79724	58.12906	-438.48846	-83.18575	4.80558
137	1.133	979.06744	-225.05304	1440.57520	-75.94539	3.81566	1307.38171	-829.60059	87.35995	1324.83765	683.42035	94.10304	0.17160	-212.15155	-156.28693	64.96581	-1278.22229	289.57013	63.00925	-449.77942	-86.22192	-1.32506
138	1.142	981.10400	-224.82011	1436.45984	-74.89138	4.47824	1304.37549	-828.26288	85.95346	1323.62292	659.53149	95.53580	-0.85928	-194.39642	-158.46980	69.84109	-1276.60754	287.38593	66.24034	-465.98737	-87.26230	-5.84113
139	1.150	983.31427	-224.56981	1432.02368	-73.97517	5.14842	1300.93469	-827.07745	84.50626	1321.95349	635.01300	97.24023	-1.09402	-173.48114	-161.56862	73.55614	-1271.11060	285.83975	67.77403	-486.49487	-86.59882	-8.40033
140	1.158	985.73541	-224.29683	1427.33228	-73.21082	5.80567	1297.14209	-826.14307	83.23827	1319.84790	610.33832	99.13029	-1.13001	-150.33453	-165.11621	76.43819	-1261.70142	285.18719	67.52888	-509.93719	-84.85245	-9.35975
141	1.167	988.37622	-224.00029	1422.45740	-72.62583	6.43245	1293.07935	-825.53931	82.30490	1317.32861	585.76709	101.08871	-1.19508	-125.68817	-168.51398	78.51263	-1248.27905	285.27405	65.54240	-534.61987	-82.65672	-9.54144
142	1.175	991.20483	-223.68471	1417.48108	-72.28670	6.97920	1288.83606	-825.31262	81.78027	1314.40930	561.33282	103.06879	-1.35436	-100.04968	-171.33159	79.73222	-1230.66431	285.84024	62.15591	-559.32813	-80.40613	-9.60874
143	1.183	994.15009	-223.35759	1412.50586	-72.29153	7.37910	1284.51013	-825.46051	81.66176	1311.11047	537.03925	105.04362	-1.61248	-73.72314	-173.42639	80.16544	-1208.75952	286.72870	57.93200	-583.67957	-78.26101	-9.79472
144	1.192	997.10522	-223.01804	1407.66052	-72.73156	7.59354	1280.20117	-825.93781	81.87912	1307.47803	512.93237	106.95007	-1.95275	-46.80951	-174.91217	80.05199	-1182.70337	287.72736	53.37710	-607.76392	-76.26028	-10.08522
145	1.200	999.93628	-222.64278	1403.09607	-73.66222	7.62386	1275.99915	-826.68518	82.31288	1303.57385	489.02399	108.76151	-2.33729	-19.25348	-176.06149	79.72932	-1152.98779	288.39740	48.79383	-631.71320	-74.38900	-10.45070
146	1.208	1002.50714	-222.19061	1398.96545	-75.09669	7.47575	1271.97852	-827.63898	82.83238	1299.46716	465.26132	110.52401	-2.71017	9.05573	-177.16954	79.48457	-1120.41699	288.28558	44.44062	-655.57776	-72.60104	-10.86893
147	1.217	1004.70966	-221.62509	1395.39673	-76.99915	7.12193	1268.20569	-828.72162	83.34335	1295.24658	441.59235	112.27475	-3.03917	38.23462	-178.42854	79.43254	-1085.88330	287.21530	40.72395	-679.36633	-70.82729	-11.26094
148	1.225	1006.47882	-220.92807	1392.47534	-79.27380	6.50185	1264.75073	-829.85101	83.81459	1291.01160	417.98715	114.00121	-3.34432	68.41199	-179.88516	79.48659	-1050.14233	285.24542	38.12059	-703.08875	-69.04997	-11.51455
149	1.233	1007.79303	-220.09560	1390.24792	-81.76295	5.55281	1261.69153	-830.96228	84.26570	1286.84961	394.40088	115.69279	-3.66084	99.69098	-181.48053	79.42680	-1013.74316	282.47610	36.95556	-726.78687	-67.33909	-11.58063
150	1.242	1008.66663	-219.13474	1388.73828	-84.26289	4.25350	1259.10669	-832.00867	84.73454	1282.84302	370.80145	117.37690	-3.97056	132.08502	-183.10114	79.01984	-977.13220	278.92850	37.23693	-750.53760	-65.72831	-11.53319
151	1.250	1009.13525	-218.06877	1387.95276	-86.56088	2.66570	1257.06653	-832.94226	85.24657	1279.10657	347.20746	119.08752	-4.20615	165.51385	-184.63351	78.12622	-940.80444	274.54819	38.70882	-774.39221	-64.14018	-11.52276
152	1.258	1009.24347	-216.93381	1387.87341	-88.48797	0.94053	1255.62598	-833.69330	85.79478	1275.80591	323.63629	120.82729	-4.34077	199.85953	-186.01903	76.73908	-905.33191	269.30945	41.08359	-798.31824	-62.48502	-11.65461
153	1.267	1009.04163	-215.75888	1388.45422	-89.96426	-0.73054	1254.81946	-834.16351	86.34384	1273.14087	300.07364	122.57221	-4.42240	235.02231	-187.23561	74.93980	-871.16473	263.23828	44.08118	-822.23199	-60.73220	-11.89613
154	1.275	1008.58228	-214.55510	1389.63037	-91.00401	-2.18441	1254.64990	-834.25464	86.85849	1271.29590	276.48862	124.30711	-4.50047	270.94046	-188.25021	72.83159	-838.37415	256.34491	47.30044	-846.10162	-58.88074	-12.11568
155	1.283	1007.91559	-213.32739	1391.32898	-91.67674	-3.33547	1255.09290	-833.92621	87.33232	1270.38049	252.79193	126.04347	-4.55796	307.56439	-189.04243	70.51278	-806.66901	248.65521	50.28826	-869.99536	-56.94942	-12.22220
156	1.292	1007.09265	-212.08676	1393.47363	-92.06064	-4.19023	1256.12231	-833.23853	87.79001	1270.40735	228.83905	127.80131	-4.52880	344.79510	-189.64236	68.08756	-775.64471	240.30942	52.73002	-893.99731	-54.97979	-12.21654
157	1.300	1006.17163	-210.85127	1395.98523	-92.20869	-4.81794	1257.72961	-832.34186	88.25989	1271.32483	204.54419	129.60495	-4.36703	382.43152	-190.08333	65.66908	-744.95520	231.59982	54.51852	-918.13867	-53.01369	-12.10672
158	1.308	1005.21490	-209.64516	1398.78198	-92.13112	-5.30103	1259.91492	-831.41675	88.74751	1273.04834	179.95676	131.47209	-4.10681	420.16635	-190.31187	63.33564	-714.34998	222.91713	55.72337	-942.46979	-51.11114	-11.86813
159	1.317	1004.28217	-208.49451	1401.77625	-91.80378	-5.70536	1262.67029	-830.60168	89.23886	1275.46521	155.21442	133.35468	-3.84348	457.66748	-190.16293	61.07479	-683.72980	214.62987	56.54783	-967.08038	-49.36469	-11.51701
160	1.325	1003.43146	-207.41652	1404.87671	-91.18945	-6.06908	1265.97156	-829.94666	89.71870	1278.45239	130.42360	135.14520	-3.62504	494.75793	-189.45839	58.80514	-653.20831	207.00497	57.23539	-991.92468	-47.81470	-11.14538
161	1.333	1002.72284	-206.41693	1408.00061	-90.25375	-6.39549	1269.77661	-829.41199	90.17661	1281.90332	105.59683	136.79533	-3.41034	531.53772	-188.19450	56.50916	-623.04193	200.20682	57.89864	-1016.76025	-46.39890	-10.83144
162	1.342	1002.21680	-205.49644	1411.08325	-88.98212	-6.65911	1274.02686	-828.90698	90.59856	1285.73169	80.69560	138.36414	-3.15630	568.21478	-186.67480	54.40460	-593.50220	194.34991	58.46348	-1041.44604	-45.02440	-10.57269
163	1.350	1001.96704	-204.64574	1414.07324	-87.39655	-6.83362	1278.64453	-828.34222	90.95506	1289.84729	55.67498	139.92183	-2.87079	604.62732	-185.47287	52.99166	-564.86108	189.59515	58.79925	-1066.15161	-43.59943	-10.36356
164	1.358	1002.01050	-203.83354	1416.92871	-85.55297	-6.91586	1283.52466	-827.66119	91.19354	1294.13660	30.50998	141.47412	-2.57510	639.71790	-185.18364	52.72657	-537.44073	186.13583	58.76299	-1091.06189	-42.04939	-10.22460
165	1.367	1002.35748	-203.01526	1419.61768	-83.51717	-6.92014	1288.53394	-826.84338	91.24036	1298.46826	5.25192	143.01810	-2.26319	671.48291	-185.98511	53.34439	-511.59064	184.00690	58.05402	-1115.97461	-40.47852	-9.97767
166	1.375	1002.98828	-202.16064	1422.11755	-81.34389	-6.86268	1293.51514	-825.89551	91.02257	1302.70911	-19.90008	144.63391	-1.90368	697.73175	-187.35884	53.57323	-487.61905	183.05125	56.17136	-1140.31250	-39.29012	-9.02796
167	1.383	1003.85699	-201.26492	1424.40942	-79.07530	-6.76033	1298.28809	-824.84583	90.50830	1306.72632	-44.54722	146.43956	-1.46491	717.12561	-188.43132	51.90645	-465.81287	183.26216	52.70333	-1163.46362	-38.90669	-6.62132
168	1.392	1004.89697	-200.32851	1426.47668	-76.74930	-6.63978	1302.66174	-823.73596	89.73174	1310.38013	-68.20599	148.44905	-0.87075	729.64911	-188.69691	47.76468	-446.47665	184.98811	47.65654	-1185.05713	-39.22408	-2.49372
169	1.400	1006.02570	-199.34222	1428.30591	-74.40949	-6.54216	1306.46155	-822.60669	88.77671	1313.52661	-90.71725	150.56506	0.18468	736.39050	-188.29352	41.74693	-429.79077	188.57167	41.40218	-1204.95215	-39.57910	2.85830
170	1.408	1007.15790	-198.30135	1429.89014	-72.10872	-6.50941	1309.55859	-821.47565	87.75320	1316.04443	-112.46430	152.68181	2.50959	738.95984	-187.59932	34.86798	-415.65594	193.93716	34.40505	-1223.01355	-39.40017	8.63531
171	1.417	1008.22284	-197.21687	1431.22266	-69.89129	-6.56247	1311.87805	-820.31818	86.79767	1317.86792	-133.62341	154.68518	7.59415	738.72113	-186.81187	27.83648	-403.88455	200.63663	27.13658	-1238.96362	-38.59439	14.30340
172	1.425	1009.17969	-196.10754	1432.29041	-67.77414	-6.69498	1313.38025	-819.08112	86.05779	1319.00732	-152.86795	156.40112	17.20078	736.11499	-185.92850	20.96957	-394.58765	208.10922	20.09962	-1252.42578	-37.32325	19.78460
173	1.433	1010.02197	-194.99869	1433.07227	-65.76254	-6.88988	1314.04272	-817.73273	85.63461	1319.55115	-167.18130	157.63681	31.98917	730.53339	-184.85721	14.45876	-388.28635	215.85350	13.75573	-1262.96326	-35.72979	25.27383
174	1.442	1010.77032	-193.92802	1433.54431	-63.87727	-7.14476	1313.85925	-816.29785	85.54764	1319.62561	-173.51999	158.27925	50.32172	720.87695	-183.45973	8.65865	-385.65283	223.50684	8.40921	-1270.04614	-33.87696	30.77496
175	1.450	1011.46136	-192.93405	1433.68323	-62.15334	-7.48050	1312.85071	-814.84912	85.75536	1319.32654	-170.75906	158.38727	68.99196	706.43677	-181.61249	4.15247	-387.16846	230.75743	4.13006	-1273.11133	-31.91984	35.79111
176	1.458	1012.13898	-192.04102	1433.46863	-60.61979	-7.92032	1311.07483	-813.48181	86.17220	1318.69543	-159.92850	158.20761	85.31210	687.48883	-179.32149	1.35154	-392.99567	237.14534	0.82534	-1271.80774	-30.32168	39.56536
177	1.467	1012.85168	-191.25764	1432.88660	-59.28186	-8.45270	1308.62720	-812.29077	86.67766	1317.75037	-143.02374	158.04369	98.35799	665.15204	-176.83519	0.06426	-403.11740	242.15715	-1.54528	-1266.18530	-29.71202	41.54086
178	1.475	1013.65906	-190.57968	1431.93665	-58.11280	-9.00883	1305.62402	-811.34644	87.15271	1316.50964	-121.99239	158.04585	108.60287	640.85065	-174.55374	-0.33779	-417.57349	245.66502	-2.97643	-1256.48340	-30.52553	41.55809
179	1.483	1014.63049	-189.99582	1430.63538	-57.06519	-9.48085	1302.18372	-810.67236	87.51401	1314.97913	-98.41334	158.08965	116.92733	615.90234	-172.67096	-0.44250	-436.36023	248.10016	-3.67568	-1242.80273	-32.81850	39.77469
180	1.492	1015.82648	-189.49806	1429.01990	-56.09960	-9.77560	1298.42090	-810.24194	87.72063	1313.12732	-73.49995	157.83881	123.98717	591.16760	-171.01350	-0.56498	-458.77451	250.06555	-4.02304	-1225.12671	-36.33196	36.53425
181	1.500	1017.27881	-189.08432	1427.14490	-55.21476	-9.87053	1294.44519	-810.00195	87.76873	1310.90161	-48.16151	156.97145	130.11459	566.87451	-169.32185	-0.79842	-483.20627	251.90875	-4.25417	-1203.50940	-40.67874	32.30172
182	1.508	1018.97980	-188.75366	1425.07605	-54.46131	-9.83380	1290.35400	-809.90082	87.68854	1308.28918	-23.00329	155.38872	135.47586	542.85724	-167.50539	-1.13978	-508.08008	253.69409	-4.42550	-1178.15479	-45.45812	27.59990
183	1.517	1020.87866	-188.50627	1422.88831	-53.92922	-9.78823	1286.22180	-809.89856	87.53938	1305.35352	1.73569	153.18253	140.17073	518.93182	-165.60382	-1.55170	-532.67529	255.38779	-4.59026	-1149.44141	-50.25404	22.93842
184	1.525	1022.88580	-188.33611	1420.67639	-53.72488	-9.84163	1282.09595	-809.96497	87.39372	1302.21216	26.20852	150.48473	144.23502	495.06378	-163.68106	-1.96663	-556.91510	256.95514	-4.83192	-1117.98840	-54.66579	18.80981
185	1.533	1024.88403	-188.21114	1418.56299	-53.96119	-10.02474	1278.01880	-810.07568	87.31331	1298.98718	50.86219	147.42805	147.67839	471.31070	-161.78197	-2.30511	-580.87799	258.38245	-5.17630	-1084.76233	-58.45678	15.71425
186	1.542	1026.74219	-188.08173	1416.68872	-54.74593	-10.25545	1274.06592	-810.20441	87.32802	1295.77466	76.20468	144.14822	150.49722	447.70920	-159.92725	-2.53230	-604.64954	259.75681	-5.52819	-1050.90100	-61.63018	14.09329
187	1.550	1028.33667	-187.91797	1415.18530	-56.13437	-10.34999	1270.36523	-810.32111	87.42738	1292.64453	102.57189	140.73209	152.58992	424.21460	-158.13318	-2.68036	-628.33752	261.26886	-5.73914	-1017.12372	-64.19501	14.15049
188	1.558	1029.57166	-187.71613	1414.15454	-58.05692	-10.10039	1267.07568	-810.40063	87.56826	1289.65222	130.05757	137.20464	153.71260	400.73642	-156.40549	-2.81854	-652.02087	263.02252	-5.75285	-983.44641	-65.96696	15.77516
189	1.567	1030.38562	-187.47192	1413.66516	-60.28502	-9.38969	1264.33813	-810.43286	87.68835	1286.84875	158.61798	133.64877	153.58954	377.23276	-154.70706	-3.02421	-675.71844	264.94696	-5.64867	-949.60779	-66.80522	18.69957
190	1.575	1030.75024	-187.17258	1413.75635	-62.48873	-8.26233	1262.23071	-810.43024	87.71427	1284.29126	188.22858	130.23090	152.01779	353.73044	-152.99016	-3.31745	-699.44269	266.91391	-5.56338	-915.58832	-66.80157	22.60435
191	1.583	1030.67212	-186.81255	1414.43542	-64.37598	-6.88359	1260.75061	-810.42902	87.56942	1282.05627	218.94040	126.94827	148.81209	330.26425	-151.25314	-3.60569	-723.19006	268.77823	-5.58916	-881.74976	-65.95927	27.00046
192	1.592	1030.19312	-186.40338	1415.67920	-65.83074	-5.43893	1259.83154	-810.47955	87.19272	1280.25061	250.80325	123.50162	143.78879	306.83774	-149.51660	-3.76701	-746.90100	270.38474	-5.71499	-848.58575	-63.98296	31.26565
193	1.600	1029.38110	-185.96609	1417.44421	-66.94048	-4.07823	1259.38794	-810.62012	86.56920	1278.99817	283.80283	119.55918	136.92738	283.40747	-147.78688	-3.76749	-770.54004	271.71722	-5.84975	-816.30750	-60.63640	34.96928
194	1.608	1028.31128	-185.51093	1419.67493	-67.88288	-2.91131	1259.36633	-810.84296	85.75519	1278.38379	317.92288	115.03453	128.48631	259.88196	-146.07146	-3.65630	-794.17017	272.96957	-5.90145	-784.71222	-56.08983	38.02681
195	1.617	1027.05322	-185.03432	1422.30786	-68.77383	-2.00441	1259.77991	-811.08423	84.84872	1278.41760	353.21521	110.06989	118.93467	236.16052	-144.38260	-3.49674	-817.90057	274.42319	-5.82035	-753.42065	-50.89905	40.57949
196	1.625	1025.67065	-184.54742	1425.27478	-69.59924	-1.37245	1260.70435	-811.25433	83.91025	1279.07593	389.74414	104.83379	108.83209	212.18451	-142.73933	-3.30730	-841.79395	276.32639	-5.55785	-722.17163	-45.71745	42.82368
197	1.633	1024.22766	-184.08008	1428.50195	-70.24645	-0.99622	1262.23291	-811.28033	82.92994	1280.34460	427.49677	99.34167	98.74566	187.97113	-141.19302	-3.03908	-865.83093	278.81201	-5.01857	-690.93848	-40.94241	44.85453
198	1.642	1022.78326	-183.63519	1431.90833	-70.57262	-0.86359	1264.42517	-811.13031	81.87437	1282.20862	466.33667	93.43105	89.16525	163.60474	-139.77658	-2.65583	-889.97229	281.80777	-4.13208	-659.82849	-36.72181	46.65997
199	1.650	1021.38531	-183.16586	1435.40955	-70.46237	-0.98769	1267.28357	-810.81329	80.74147	1284.63330	505.96399	86.88698	80.42633	139.17126	-138.39661	-2.23524	-914.21747	285.00641	-3.00813	-628.92981	-33.23793	48.26757
200	1.658	1020.07129	-182.60968	1438.92029	-69.86117	-1.38737	1270.76062	-810.36346	79.57363	1287.56873	545.96118	79.64671	72.72538	114.70203	-136.87869	-1.89756	-938.57483	287.97897	-1.93426	-598.26611	-30.78146	49.82341
201	1.667	1018.87433	-181.92215	1442.35693	-68.78275	-2.06682	1274.77942	-809.81738	78.44527	1290.95557	585.93286	72.01164	66.24593	90.17999	-135.14764	-1.65373	-963.03265	290.41565	-1.17025	-567.86853	-29.61317	51.51851
202	1.675	1017.82886	-181.08638	1445.64587	-67.29588	-3.00931	1279.24792	-809.19458	77.44797	1294.72229	625.52417	64.63313	61.28638	65.57367	-133.27235	-1.42971	-987.59058	292.29901	-0.81259	-537.90454	-29.85077	53.42520
203	1.683	1016.97351	-180.13565	1448.73816	-65.49743	-4.17544	1284.06421	-808.49500	76.67120	1298.77368	664.21185	58.23170	58.24329	40.85254	-131.35565	-1.18839	-1012.27850	293.83572	-0.83892	-508.80127	-31.45139	55.35468
204	1.692	1016.35211	-179.17786	1451.62476	-63.47986	-5.50015	1289.10815	-807.71289	76.18338	1302.98572	701.00153	53.38490	57.28793	15.98590	-129.46167	-0.93511	-1037.07837	295.20117	-1.16542	-481.27594	-34.27487	56.84940
205	1.700	1015.99841	-178.35872	1454.32373	-61.31345	-6.89597	1294.22778	-806.85510	76.02521	1307.21204	734.26129	50.40876	57.78614	-9.03363	-127.62877	-0.67177	-1061.77466	296.35327	-1.57378	-456.19653	-38.15865	57.31276
206	1.708	1015.91382	-177.77695	1456.84009	-59.05969	-8.28198	1299.24084	-805.96283	76.20712	1311.30176	761.94000	49.21534	58.12457	-34.10889	-125.91792	-0.38464	-1085.88367	297.23987	-1.47937	-434.29633	-42.94704	56.19773
207	1.717	1016.06262	-177.44536	1459.14648	-56.78994	-9.62017	1303.95776	-805.11157	76.70135	1315.11536	782.29810	49.42224	56.53764	-58.92157	-124.46290	0.03628	-1108.79102	298.27240	0.17125	-415.88739	-48.50312	53.20382
208	1.725	1016.38446	-177.31480	1461.20166	-54.57455	-10.90812	1308.20410	-804.36670	77.43966	1318.52649	794.79926	50.70950	52.25034	-82.85199	-123.44591	0.93403	-1130.03198	300.29022	4.35157	-400.79303	-54.75439	48.42476
209	1.733	1016.80750	-177.31747	1462.96936	-52.46132	-12.12855	1311.82983	-803.73944	78.32701	1321.41809	800.43530	52.87933	45.70556	-105.06586	-122.94591	2.85526	-1149.42224	303.68475	11.04597	-388.56567	-61.67863	42.33225
210	1.742	1017.26331	-177.40398	1464.41809	-50.47717	-13.22625	1314.71362	-803.19360	79.25520	1323.69409	801.13831	55.57255	37.87263	-124.75635	-122.88200	6.33496	-1166.86108	307.63663	19.09040	-378.79016	-69.12555	35.59655
211	1.750	1017.70050	-177.54715	1465.51868	-48.64339	-14.14404	1316.76477	-802.67145	80.09503	1325.30737	798.66443	58.27774	29.61611	-141.23260	-123.23923	11.79401	-1182.06177	310.68027	27.09878	-371.27509	-76.71130	28.90926
212	1.758	1018.09045	-177.71864	1466.24475	-46.97826	-14.85395	1317.92346	-802.10638	80.68298	1326.27625	793.71405	60.73654	21.56518	-153.72430	-124.23351	19.58169	-1194.52637	312.05804	34.40141	-366.11255	-83.95545	22.84794
213	1.767	1018.42889	-177.88139	1466.57654	-45.48781	-15.34836	1318.16479	-801.43579	80.84518	1326.67456	785.91895	63.08617	14.22245	-161.20203	-126.18149	29.77346	-1203.73169	312.03375	40.93248	-363.60840	-90.41331	17.69375
214	1.775	1018.73749	-178.00728	1466.49756	-44.16254	-15.62626	1317.50269	-800.61755	80.46371	1326.59497	774.64844	65.47237	8.10390	-162.60095	-129.33310	41.67638	-1209.36438	311.15106	46.59990	-364.11432	-95.69856	13.26213
215	1.783	1019.06287	-178.09171	1465.99280	-42.98310	-15.69404	1315.98889	-799.64740	79.53105	1326.10681	759.79852	67.68436	3.71990	-157.46259	-133.79523	53.71618	-1211.41345	309.81293	51.16166	-367.98907	-99.51557	8.97280
216	1.792	1019.46820	-178.14890	1465.05383	-41.92939	-15.57722	1313.71240	-798.57172	78.15094	1325.23511	741.77576	69.38781	1.22216	-146.34894	-139.50574	64.17153	-1210.00684	308.35736	54.42807	-375.72107	-101.70824	4.31920
217	1.800	1020.02240	-178.20236	1463.68250	-40.99177	-15.32639	1310.79272	-797.48639	76.49893	1323.96680	721.02094	70.64712	0.15869	-130.51434	-146.26785	72.10101	-1205.23792	307.12634	56.22454	-387.79089	-102.30630	-0.55538
218	1.808	1020.79205	-178.28160	1461.88770	-40.17936	-15.00333	1307.36133	-796.51831	74.77302	1322.27380	698.01990	71.90981	-0.19668	-111.25366	-153.79300	77.54191	-1197.13403	306.38574	56.26716	-404.25354	-101.58128	-4.86156
219	1.817	1021.83337	-178.41757	1459.68359	-39.52148	-14.66749	1303.54309	-795.79449	73.15187	1320.13525	673.62445	73.50578	-0.37454	-89.52216	-161.69955	81.02799	-1185.55811	306.22852	54.37466	-424.57117	-100.03479	-7.85135
220	1.825	1023.18115	-178.63794	1457.09253	-39.06783	-14.38057	1299.44873	-795.41156	71.77110	1317.54932	648.82892	75.40588	-0.60907	-65.92969	-169.54657	83.09772	-1170.20032	306.57718	50.80701	-447.68457	-98.19613	-9.42232
221	1.833	1024.83875	-178.96704	1454.15344	-38.88807	-14.21499	1295.17432	-795.41284	70.71307	1314.53711	624.23969	77.38451	-0.95964	-40.94067	-176.97833	84.14048	-1150.97583	307.16412	46.24300	-472.20386	-96.35913	-10.05154
222	1.842	1026.77295	-179.42163	1450.93201	-39.06360	-14.24833	1290.80237	-795.78241	69.99370	1311.14648	599.97333	79.25325	-1.38973	-15.02417	-183.85179	84.44115	-1128.48950	307.52374	41.57996	-496.94434	-94.55614	-10.29540
223	1.850	1028.91052	-180.00073	1447.52185	-39.67133	-14.54239	1286.40796	-796.46222	69.54840	1307.45483	575.92517	80.97144	-1.79942	11.39642	-190.22462	84.23794	-1104.03491	307.15686	37.79003	-521.37073	-92.72802	-10.46584
224	1.858	1031.13818	-180.68600	1444.04004	-40.76366	-15.11581	1282.06470	-797.38251	69.24048	1303.56348	551.99963	82.60571	-2.10251	38.10004	-196.25398	83.75871	-1079.00342	305.71619	35.55923	-545.46741	-90.86504	-10.66533
225	1.867	1033.31494	-181.45322	1440.62427	-42.35547	-15.94069	1277.84851	-798.48071	68.91001	1299.57886	528.17853	84.22385	-2.30405	65.14435	-202.07840	83.21297	-1054.07422	303.04694	34.94735	-569.38586	-89.05470	-10.90264
226	1.875	1035.28931	-182.27536	1437.42798	-44.42384	-16.98558	1273.84570	-799.69995	68.44049	1295.59045	504.46906	85.86767	-2.47600	92.76239	-207.76460	82.73257	-1028.97070	299.16290	35.61911	-593.22852	-87.36877	-11.16044
227	1.883	1036.92249	-183.12079	1434.60327	-46.90737	-18.25921	1270.15881	-800.99066	67.79373	1291.66614	480.84393	87.60110	-2.67448	121.18469	-213.34767	82.31050	-1003.05225	294.22513	37.22600	-616.99561	-85.72099	-11.43335
228	1.892	1038.11340	-183.95871	1432.27808	-49.70376	-19.80567	1266.89319	-802.32678	67.00439	1287.85962	457.26413	89.46639	-2.90458	150.56949	-218.85304	81.78433	-975.97302	288.47964	39.39654	-640.64227	-83.96937	-11.71374
229	1.900	1038.81372	-184.76230	1430.53467	-52.67682	-21.66425	1264.13293	-803.71130	66.16189	1284.22253	433.71228	91.40375	-3.14907	181.03119	-224.26161	80.89320	-947.72168	282.11139	41.72076	-664.17432	-82.07901	-11.97017
230	1.908	1039.02490	-185.50812	1429.40710	-55.66505	-23.81902	1261.93250	-805.14795	65.38865	1280.83447	410.18604	93.30887	-3.39860	212.64313	-229.51788	79.39626	-918.35394	275.08542	43.93116	-687.67578	-80.11425	-12.14907
231	1.917	1038.78479	-186.18257	1428.89197	-58.49695	-26.16640	1260.32397	-806.59558	64.80867	1277.84082	386.68756	95.14308	-3.64263	245.41010	-234.58893	77.18697	-888.00574	267.14902	45.89423	-711.23303	-78.17165	-12.20798
232	1.925	1038.15308	-186.79500	1428.96069	-61.02951	-28.53417	1259.31873	-807.93933	64.51037	1275.45544	363.21564	96.95081	-3.86244	279.26593	-239.48244	74.32626	-857.02380	258.13080	47.54362	-734.88806	-76.30873	-12.17167
233	1.933	1037.19958	-187.38049	1429.56885	-63.18718	-30.74074	1258.90442	-809.00500	64.52216	1273.91357	339.76791	98.76591	-4.06174	314.10663	-244.20065	70.98080	-825.83765	248.26215	49.03101	-758.66150	-74.49707	-12.12195
234	1.942	1035.99304	-187.98050	1430.66309	-64.96350	-32.64959	1259.04639	-809.62451	64.81499	1273.39685	316.31360	100.54144	-4.26524	349.81906	-248.69572	67.34464	-794.80676	238.02264	50.68981	-782.54266	-72.66491	-12.11956
235	1.950	1034.59265	-188.61931	1432.18066	-66.39587	-34.19499	1259.70496	-809.72760	65.32597	1273.98035	292.72467	102.27163	-4.42431	386.26230	-252.87938	63.60347	-764.24152	227.74762	52.67332	-806.49927	-70.77211	-12.15144
236	1.958	1033.04883	-189.30367	1434.04822	-67.54372	-35.38851	1260.86401	-809.39783	65.99010	1275.62781	268.80325	104.11105	-4.37444	423.22720	-256.63760	59.91030	-734.38489	217.50114	54.71998	-830.52502	-68.81383	-12.17921
237	1.967	1031.40698	-190.03889	1436.18542	-68.45763	-36.30724	1262.54053	-808.83594	66.76187	1278.21423	244.48361	106.20728	-3.99370	460.44244	-259.82184	56.36545	-705.36218	207.16888	56.29075	-854.62335	-66.79733	-12.19633
238	1.975	1029.71240	-190.83495	1438.51306	-69.13973	-37.05313	1264.76367	-808.25275	67.61103	1281.56042	219.98401	108.47725	-3.37630	497.66455	-262.31763	53.07286	-677.25549	196.67661	56.94482	-878.79449	-64.79192	-12.13558
239	1.983	1028.01965	-191.69865	1440.95532	-69.54581	-37.70592	1267.54761	-807.77881	68.50999	1285.47717	195.58698	110.66726	-2.76517	534.78320	-264.22055	50.28934	-650.16669	186.14078	56.57219	-903.08618	-62.93698	-11.85892
240	1.992	1026.39453	-192.63097	1443.43774	-69.63083	-38.30328	1270.88025	-807.44421	69.43085	1289.80347	171.28534	112.58101	-2.33694	571.71405	-265.93515	48.53564	-624.11908	175.79500	55.32853	-927.59338	-61.31916	-11.36409
241	2.000	1024.90466	-193.63307	1445.89001	-69.38538	-38.84652	1274.72192	-807.21509	70.33650	1294.42151	146.84930	114.20660	-2.09522	607.99396	-268.01620	48.43001	-598.95575	165.94498	53.53331	-952.38257	-59.89245	-10.83125
242	2.008	1023.60120	-194.70947	1448.25256	-68.83719	-39.31567	1279.01318	-807.04211	71.16300	1299.25159	122.13988	115.67636	-1.92966	642.39026	-270.81836	50.12641	-574.39728	157.00536	51.61233	-977.41437	-58.53078	-10.44128
243	2.017	1022.50977	-195.86023	1450.47791	-68.02427	-39.67903	1283.68286	-806.89063	71.82092	1304.22949	97.18277	117.12640	-1.73794	673.02423	-274.18817	52.76198	-550.22266	149.42857	49.95158	-1002.56512	-57.08738	-10.26573
244	2.025	1021.63599	-197.06711	1452.52942	-66.96561	-39.89227	1288.64478	-806.74695	72.22594	1309.28198	72.05885	118.60221	-1.49408	698.16870	-277.47766	54.68659	-526.45605	143.48807	48.67715	-1027.71497	-55.48404	-10.23274
245	2.033	1020.97223	-198.29205	1454.37988	-65.66135	-39.90974	1293.77844	-806.61572	72.32605	1314.31262	46.85492	120.10962	-1.22349	717.05261	-280.00919	54.54096	-503.40439	139.04965	47.49429	-1052.62671	-53.83703	-10.06715
246	2.042	1020.49683	-199.49318	1456.00818	-64.12390	-39.72178	1298.92297	-806.51996	72.09983	1319.18884	21.71254	121.67492	-0.96813	730.00598	-281.53940	52.07103	-481.54041	135.64352	45.76920	-1076.76050	-52.39964	-9.28918
247	2.050	1020.17401	-200.63771	1457.39807	-62.40960	-39.38673	1303.89233	-806.49707	71.54180	1323.73792	-3.15925	123.30163	-0.76115	738.12134	-282.21350	47.85712	-461.41846	132.91119	42.88675	-1099.55811	-51.44945	-7.36204
248	2.058	1019.95685	-201.70354	1458.53796	-60.62167	-39.02620	1308.49878	-806.57874	70.66344	1327.77625	-27.63828	124.95184	-0.51418	742.71088	-282.28830	42.62018	-443.61307	130.95879	38.59895	-1120.91467	-51.21768	-3.99351
249	2.067	1019.79132	-202.68307	1459.41797	-58.87711	-38.78332	1312.56750	-806.76318	69.50881	1331.16077	-51.94399	126.59306	0.17561	744.68683	-282.02374	36.97306	-428.55057	130.25415	33.11824	-1141.04712	-51.59039	0.63648
250	2.075	1019.62506	-203.59167	1460.02686	-57.25192	-38.75555	1315.95166	-807.00116	68.15873	1333.81921	-76.58340	128.15334	2.15544	744.19897	-281.63806	31.42003	-416.36435	131.20953	26.96798	-1160.00610	-52.04575	6.04716
251	2.083	1019.42133	-204.46213	1460.35315	-55.74367	-38.94203	1318.54297	-807.20508	66.72238	1335.74377	-101.59148	129.37465	6.71485	740.76801	-281.17001	26.15113	-406.94794	133.83365	20.75651	-1177.48730	-52.09882	11.76363
252	2.092	1019.16632	-205.32033	1460.38428	-54.29695	-39.26412	1320.27600	-807.27307	65.33510	1336.96777	-125.56147	129.81854	15.32620	733.76654	-280.37311	20.90089	-400.15723	137.77155	15.05595	-1192.83240	-51.46397	17.32971
253	2.100	1018.86536	-206.16975	1460.10278	-52.87778	-39.64675	1321.12842	-807.12091	64.14864	1337.54712	-145.59897	129.12219	28.76659	722.83575	-278.90875	15.36951	-396.03113	142.62215	10.29745	-1205.15015	-49.99242	22.35395
254	2.108	1018.53406	-207.00320	1459.48718	-51.51388	-40.07009	1321.11365	-806.71136	63.29679	1337.55249	-158.60114	127.22115	46.01632	708.02704	-276.73596	9.86836	-394.91507	148.09906	6.56497	-1213.67200	-47.88128	26.71723
255	2.117	1018.19397	-207.82376	1458.51672	-50.26500	-40.55069	1320.27405	-806.06714	62.85621	1337.06042	-162.89044	124.37614	64.39343	689.74359	-274.19025	5.25941	-397.37976	153.87921	3.55756	-1218.03931	-45.77454	30.48568
256	2.125	1017.87708	-208.64999	1457.17786	-49.18146	-41.10133	1318.68408	-805.26868	62.82322	1336.14124	-158.75717	121.10191	81.20858	668.57025	-271.66574	2.18421	-403.90045	159.40286	0.91371	-1218.32031	-44.55481	33.62580
257	2.133	1017.63245	-209.50360	1455.46936	-48.29767	-41.71191	1316.45093	-804.44214	63.11462	1334.84888	-147.72729	118.00043	95.22376	645.21515	-269.40552	0.58895	-414.46140	163.96605	-1.39920	-1214.81165	-44.99254	35.85035
258	2.142	1017.52362	-210.39572	1453.40662	-47.63889	-42.34219	1313.70142	-803.73737	63.59225	1333.21826	-131.64868	115.46762	106.63982	620.59357	-267.51993	-0.03752	-428.61606	167.17932	-3.08648	-1207.69775	-47.40138	36.69194
259	2.150	1017.61481	-211.32430	1451.02515	-47.21996	-42.91928	1310.55505	-803.30127	64.10014	1331.26501	-112.23284	113.42281	116.16601	595.66321	-265.95959	-0.22189	-446.09146	169.30545	-3.99328	-1196.88086	-51.58441	35.82238
260	2.158	1017.95105	-212.28119	1448.37585	-47.05111	-43.35394	1307.10754	-803.24963	64.50540	1328.99207	-90.87560	111.37022	124.32269	571.02258	-264.54297	-0.29908	-466.80255	170.97038	-4.39854	-1182.17590	-57.12323	33.32049
261	2.167	1018.54523	-213.25436	1445.51941	-47.15218	-43.57267	1303.43384	-803.64185	64.73090	1326.39551	-68.60490	108.78205	131.34827	546.76129	-263.11798	-0.41972	-490.03076	172.59448	-4.69228	-1163.55969	-63.66737	29.66520
262	2.175	1019.37695	-214.22025	1442.52808	-47.55381	-43.54900	1299.59424	-804.47223	64.76611	1323.47412	-46.12020	105.35341	137.33629	522.70044	-261.64923	-0.61432	-514.37610	174.21660	-5.02878	-1141.26379	-70.92618	25.52999
263	2.183	1020.39056	-215.14166	1439.49219	-48.29062	-43.32153	1295.62805	-805.67932	64.65657	1320.24915	-23.78775	101.01254	142.33167	498.70392	-260.16046	-0.85789	-538.73315	175.73375	-5.39109	-1115.82434	-78.48637	21.53625
264	2.192	1021.49414	-215.97841	1436.52136	-49.40760	-42.98344	1291.55847	-807.16241	64.47922	1316.77979	-1.57022	95.90135	146.40947	474.78125	-258.64450	-1.11478	-562.78369	177.12813	-5.73411	-1088.13574	-85.80232	18.19382
265	2.200	1022.56891	-216.70100	1433.73999	-50.96773	-42.63861	1287.42517	-808.79639	64.31575	1313.16003	20.90517	90.28096	149.69435	450.98651	-257.08234	-1.35206	-586.65289	178.48018	-6.01722	-1059.31824	-92.38554	15.95323
266	2.208	1023.48383	-217.29391	1431.27795	-53.03388	-42.33181	1283.32214	-810.44830	64.23396	1309.49011	44.09910	84.34064	152.25189	427.31793	-255.51724	-1.56054	-610.49902	179.86732	-6.21325	-1030.23010	-97.95061	15.06300
267	2.217	1024.11011	-217.74773	1429.25330	-55.62756	-41.98615	1279.40735	-812.00568	64.27385	1305.84131	68.34985	78.16206	153.97786	403.74139	-254.01550	-1.76604	-634.37732	181.30542	-6.31210	-1000.98193	-102.44042	15.42614
268	2.225	1024.34375	-218.05565	1427.75806	-58.68243	-41.41846	1275.86841	-813.41089	64.43989	1302.23889	93.82944	71.89154	154.65187	380.23608	-252.57014	-1.99522	-658.24402	182.75822	-6.32245	-971.05560	-105.98460	16.80202
269	2.233	1024.12817	-218.21712	1426.85107	-62.01134	-40.45218	1272.86487	-814.67542	64.69899	1298.68433	120.61407	65.79524	154.07208	356.78302	-251.12497	-2.24262	-682.01495	184.13574	-6.29057	-939.98407	-108.79081	19.06927
270	2.242	1023.45782	-218.23624	1426.55664	-65.32639	-39.04422	1270.47827	-815.85248	64.97137	1295.20642	148.74179	60.05742	152.08112	333.36200	-249.66988	-2.47365	-705.67053	185.36316	-6.29699	-907.92279	-111.02029	22.17910
271	2.250	1022.36389	-218.12105	1426.86768	-68.33758	-37.32137	1268.69922	-816.98468	65.11931	1291.90613	178.20067	54.59703	148.50557	309.96619	-248.23108	-2.64919	-729.28992	186.53413	-6.39205	-875.62598	-112.73277	25.95859
272	2.258	1020.89587	-217.89012	1427.75537	-70.87731	-35.49616	1267.45422	-818.06506	64.97265	1288.96399	208.92169	49.12722	143.17433	286.58069	-246.80923	-2.74613	-752.96497	187.85466	-6.53865	-843.90637	-113.84993	30.03914
273	2.267	1019.11255	-217.57034	1429.17773	-72.95700	-33.74679	1266.65405	-819.03967	64.40571	1286.60400	240.82343	43.40004	136.05228	263.15042	-245.38078	-2.76690	-776.72363	189.39221	-6.64682	-813.06403	-114.14056	33.96838
274	2.275	1017.07831	-217.18661	1431.07959	-74.71409	-32.16678	1266.23962	-819.85199	63.40941	1285.02612	273.86978	37.37009	127.34578	239.59076	-243.91360	-2.74283	-800.53564	191.00165	-6.66429	-782.78839	-113.41405	37.43024
275	2.283	1014.86084	-216.76677	1433.39380	-76.29414	-30.78476	1266.21509	-820.50024	62.09837	1284.33154	308.10950	31.12724	117.46682	215.82095	-242.39403	-2.69658	-824.36536	192.48367	-6.61055	-752.57361	-111.82036	40.37017
276	2.292	1012.52948	-216.35172	1436.04431	-77.75466	-29.59354	1266.64258	-821.05420	60.65467	1284.48315	343.65973	24.80360	106.90958	191.80545	-240.88232	-2.59313	-848.22595	193.78683	-6.49707	-722.17383	-109.79274	42.86766
277	2.300	1010.15192	-215.98819	1438.95032	-79.04748	-28.56845	1267.60388	-821.60492	59.24105	1285.34229	380.61145	18.61138	96.14985	167.59326	-239.48676	-2.37701	-872.18726	195.13385	-6.23855	-691.72137	-107.70207	44.96704
278	2.308	1007.79034	-215.71837	1442.03296	-80.06674	-27.68853	1269.15930	-822.19519	57.93534	1286.75952	418.95770	12.85571	85.59531	143.28317	-238.24088	-2.05507	-896.30884	196.97467	-5.68173	-661.56641	-105.73917	46.70475
279	2.317	1005.50049	-215.57741	1445.22180	-80.70866	-26.95378	1271.32983	-822.79889	56.73718	1288.64026	458.62317	7.85739	75.60567	118.92764	-237.02658	-1.70924	-920.57977	199.62941	-4.75097	-632.03113	-104.01516	48.17920
280	2.325	1003.32782	-215.57553	1448.44824	-80.90874	-26.37863	1274.09448	-823.35547	55.62431	1290.93530	499.51001	3.99200	66.64127	94.50574	-235.64792	-1.42632	-944.94067	202.81404	-3.61662	-603.24463	-102.63964	49.52491
281	2.333	1001.29901	-215.67155	1451.63281	-80.65757	-25.97592	1277.39941	-823.81171	54.59389	1293.60962	541.42908	1.81298	59.38615	69.98395	-233.99503	-1.21605	-969.34302	205.78525	-2.64440	-575.20386	-101.77920	50.87295
282	2.342	999.42609	-215.79672	1454.69128	-80.00102	-25.76016	1281.17224	-824.13593	53.67197	1296.63000	583.85193	1.97066	54.60108	45.35919	-232.11871	-1.01622	-993.80200	208.11133	-2.08391	-547.94525	-101.67809	52.32018
283	2.350	997.72174	-215.92296	1457.55933	-79.02132	-25.75266	1285.33105	-824.31134	52.90273	1299.95630	625.66431	4.88640	52.69968	20.64111	-230.14886	-0.78413	-1018.39209	210.01746	-1.86736	-521.61249	-102.58154	53.85238
284	2.358	996.20416	-216.08923	1460.20349	-77.80335	-25.95431	1289.77771	-824.33252	52.32729	1303.51941	665.25580	10.35992	53.24979	-4.18549	-228.16719	-0.55149	-1043.16992	211.93532	-1.76728	-496.49445	-104.60800	55.25086
285	2.367	994.88647	-216.36775	1462.60779	-76.40555	-26.30843	1294.38098	-824.20642	51.97019	1307.20972	700.87164	17.43703	54.85032	-29.15240	-226.16966	-0.37392	-1068.07104	213.91624	-1.70952	-473.10168	-107.69093	56.10364
286	2.375	993.76923	-216.82645	1464.75562	-74.85947	-26.71079	1298.96680	-823.95148	51.84164	1310.88818	730.89655	24.88994	55.74778	-54.23157	-224.14531	-0.22881	-1092.81372	215.57520	-1.75885	-452.08496	-111.65944	55.93818
287	2.383	992.84094	-217.50911	1466.62207	-73.19956	-27.06887	1303.33215	-823.60107	51.93858	1314.39880	754.13599	32.05169	54.78776	-79.22473	-222.15372	0.06653	-1116.90723	216.69519	-1.61836	-433.99084	-116.38449	54.37899
288	2.392	992.08051	-218.42497	1468.17798	-71.48135	-27.34166	1307.27393	-823.20685	52.23235	1317.57922	770.19629	39.08177	51.81583	-103.67383	-220.28113	0.91039	-1139.83374	217.79401	-0.31562	-419.10864	-121.81966	51.25993
289	2.400	991.45435	-219.55081	1469.39514	-69.76254	-27.51995	1310.61340	-822.82147	52.65697	1320.28027	779.66046	46.30889	47.23904	-126.90845	-218.51265	2.88633	-1161.27173	219.74615	3.21813	-407.44891	-127.87801	46.65838
290	2.408	990.91650	-220.84476	1470.24939	-68.08163	-27.58936	1313.21777	-822.46783	53.11015	1322.39392	783.75165	53.56244	41.41026	-148.22192	-216.74477	6.55641	-1181.15234	222.78328	9.18645	-398.78760	-134.30899	40.89086
291	2.417	990.41943	-222.26297	1470.72095	-66.46331	-27.52417	1315.01208	-822.12439	53.46290	1323.87451	783.57092	60.39225	34.53735	-166.85889	-214.99915	12.24237	-1199.48608	226.22095	16.73291	-392.80298	-140.73849	34.49863
292	2.425	989.92615	-223.77562	1470.79504	-64.93191	-27.30676	1315.96960	-821.73914	53.57946	1324.73682	779.48248	66.70544	26.95160	-181.81818	-213.47960	19.99397	-1216.08984	229.25381	24.70147	-389.24640	-146.80856	28.10578
293	2.433	989.41669	-225.37479	1470.46155	-63.51005	-26.93719	1316.08984	-821.25525	53.34759	1325.03674	771.27386	72.75192	19.18682	-191.91254	-212.37643	29.59770	-1230.42456	231.50186	32.30833	-388.07898	-152.27936	22.13414
294	2.442	988.89105	-227.06303	1469.71387	-62.20992	-26.42425	1315.39087	-820.63342	52.70008	1324.84692	758.95172	78.49570	11.91729	-196.14832	-211.80717	40.42342	-1241.76233	232.71739	39.02679	-389.57751	-157.03780	16.59744
295	2.450	988.37299	-228.84004	1468.54858	-61.03872	-25.78347	1313.91443	-819.86853	51.62152	1324.23132	743.24396	83.36734	5.97648	-194.12604	-211.91553	51.30088	-1249.61157	232.71646	44.36759	-394.31592	-161.00529	11.15497
296	2.458	987.91083	-230.70229	1466.96448	-60.01449	-25.04647	1311.72888	-818.99988	50.15186	1323.22888	725.14471	86.79830	2.06393	-186.19281	-212.86606	60.87286	-1253.95386	231.72049	48.09133	-402.98718	-164.04631	5.49089
297	2.467	987.56873	-232.64352	1464.96667	-59.16677	-24.25636	1308.92200	-818.11115	48.38766	1321.85718	705.08368	88.87346	0.15015	-173.21399	-214.76550	68.31248	-1255.08545	230.37607	50.44201	-416.08844	-165.97382	-0.14861
298	2.475	987.41345	-234.65503	1462.56982	-58.52134	-23.44654	1305.59143	-817.31494	46.47283	1320.12659	683.00854	90.28268	-0.51520	-156.20642	-217.57610	73.61863	-1253.33069	229.43631	51.95654	-433.55957	-166.63174	-4.88255
299	2.483	987.50464	-236.73256	1459.79724	-58.09262	-22.63143	1301.83533	-816.72754	44.57919	1318.04651	659.26630	91.67522	-0.72076	-136.11432	-221.01619	77.21757	-1248.83411	229.36600	52.86156	-454.67444	-166.05492	-7.92311
300	2.492	987.88177	-238.87843	1456.68103	-57.89428	-21.82308	1297.74524	-816.44580	42.88547	1315.62134	634.77606	93.25764	-0.87311	-113.70496	-224.57581	79.48343	-1241.41223	230.12175	52.75103	-478.21136	-164.59372	-9.29984
301	2.500	988.55017	-241.09262	1453.26587	-57.95799	-21.05612	1293.40735	-816.53278	41.54216	1312.84753	610.31708	94.94769	-1.09455	-89.58240	-227.71857	80.63225	-1230.54541	231.35092	51.08219	-502.79089	-162.75420	-9.69854
302	2.508	989.47986	-243.36592	1449.61365	-58.34510	-20.40058	1288.91321	-817.01202	40.60970	1309.72668	586.12067	96.65115	-1.39180	-64.29608	-230.09554	80.81883	-1215.69971	232.77246	47.86179	-527.39575	-160.86946	-9.80332
303	2.517	990.60980	-245.68291	1445.80615	-59.13556	-19.94188	1284.36133	-817.86957	40.02122	1306.29028	562.10150	98.34676	-1.71009	-38.33997	-231.60358	80.22137	-1196.77808	234.21548	43.70517	-551.65515	-159.02109	-9.94846
304	2.525	991.85071	-248.02567	1441.94788	-60.39551	-19.73419	1279.84888	-819.05817	39.61774	1302.61023	538.17731	100.05414	-1.98398	-12.00598	-232.35144	79.11522	-1174.31226	235.40988	39.47740	-575.61780	-157.20241	-10.18876
305	2.533	993.09064	-250.37196	1438.16870	-62.15315	-19.78003	1275.46594	-820.50500	39.21697	1298.78564	514.35535	101.79074	-2.21152	14.70013	-232.60391	77.88217	-1149.37769	236.01724	36.03068	-599.40747	-155.41327	-10.48924
306	2.542	994.20386	-252.68648	1434.61633	-64.39719	-20.06409	1271.30005	-822.12933	38.66649	1294.91492	490.66791	103.54282	-2.45092	41.97791	-232.65102	76.86942	-1123.25220	235.78275	33.93919	-623.07043	-153.65179	-10.81389
307	2.550	995.06348	-254.91458	1431.43628	-67.07847	-20.60728	1267.43860	-823.85938	37.87651	1291.07324	467.11496	105.28568	-2.74297	70.08624	-232.64563	76.19283	-1096.82837	234.52783	33.23764	-646.61395	-151.89792	-11.12893
308	2.558	995.56000	-256.99847	1428.74951	-70.10268	-21.47550	1263.95898	-825.63599	36.83374	1287.31287	443.64673	107.03954	-3.07646	99.23462	-232.56308	75.68312	-1070.26538	232.17982	33.61660	-670.10846	-150.12267	-11.41819
309	2.567	995.61792	-258.90646	1426.64172	-73.32558	-22.71427	1260.92236	-827.41357	35.59731	1283.68274	420.17935	108.86215	-3.40864	129.53815	-232.28159	75.01214	-1043.25879	228.89624	34.89524	-693.67365	-148.30988	-11.69092
310	2.575	995.20251	-260.64487	1425.16309	-76.56269	-24.27531	1258.37708	-829.16144	34.28214	1280.24805	396.65350	110.75746	-3.68593	161.02240	-231.66194	73.86513	-1015.54163	224.94725	37.03636	-717.35461	-146.44989	-11.95610
311	2.583	994.31604	-262.24930	1424.33398	-79.61854	-26.01037	1256.35962	-830.84424	33.03374	1277.09497	373.09503	112.65493	-3.88028	193.63849	-230.61426	72.07579	-987.08496	220.41467	39.79762	-741.10535	-144.56073	-12.19046
312	2.592	992.98846	-263.77142	1424.15479	-82.34036	-27.71943	1254.88965	-832.39771	32.00151	1274.33850	349.59763	114.53336	-4.02041	227.27060	-229.13995	69.68306	-958.00879	215.18436	42.71523	-764.89575	-142.70349	-12.35200
313	2.600	991.26685	-265.26324	1424.61035	-84.67682	-29.21065	1253.96655	-833.73474	31.31109	1272.13245	326.21432	116.47575	-4.14099	261.76419	-227.29317	66.87701	-928.46356	209.19649	45.42612	-788.73090	-140.90257	-12.43479
314	2.608	989.20258	-266.76144	1425.66626	-86.69466	-30.36069	1253.57532	-834.78186	31.03489	1270.65759	302.85190	118.48038	-4.22901	296.96832	-225.12759	63.88213	-898.55151	202.54988	47.84007	-812.57813	-139.11813	-12.46926
315	2.617	986.84204	-268.28235	1427.26318	-88.51836	-31.14647	1253.70837	-835.51996	31.17091	1270.07764	279.29089	120.34261	-4.27784	332.73807	-222.66888	60.85931	-868.30017	195.43521	50.05310	-836.39502	-137.33557	-12.47158
316	2.625	984.23151	-269.82965	1429.32214	-90.22315	-31.61804	1254.38147	-836.00330	31.64257	1270.48865	255.35791	121.95142	-4.30308	368.89825	-219.85399	57.87962	-837.74219	188.07634	52.19720	-860.24365	-135.57869	-12.42308
317	2.633	981.42297	-271.40518	1431.75488	-91.77858	-31.85065	1255.62512	-836.33752	32.33118	1271.88733	231.04831	123.50966	-4.26532	405.22968	-216.51231	54.95155	-807.00916	180.67130	54.31654	-884.26538	-133.83395	-12.28491
318	2.642	978.47247	-273.01218	1434.46985	-93.08792	-31.91755	1257.46387	-836.62805	33.12598	1274.17480	206.46210	125.22112	-4.10943	441.50958	-212.49124	52.05144	-776.31970	173.31396	56.30252	-908.51691	-132.05699	-12.03991
319	2.650	975.44080	-274.65070	1437.37817	-94.05741	-31.87736	1259.90552	-836.93549	33.95417	1277.19446	181.72055	127.03085	-3.87590	477.60309	-207.82704	49.17809	-745.90430	166.08878	58.01422	-932.95508	-130.24643	-11.74422
320	2.658	972.39368	-276.31790	1440.40198	-94.62886	-31.77057	1262.94067	-837.26672	34.78386	1280.78589	156.91893	128.80611	-3.64706	513.55200	-202.86424	46.48180	-715.94202	159.23288	59.46615	-957.56824	-128.44131	-11.50207
321	2.667	969.39532	-278.01794	1443.47681	-94.77951	-31.61937	1266.54492	-837.59271	35.60467	1284.81848	132.06995	130.52229	-3.42486	549.47711	-198.31346	44.43021	-686.54059	153.01013	60.75637	-982.35803	-126.69556	-11.32874
322	2.675	966.50232	-279.76718	1446.54700	-94.51651	-31.42536	1270.67834	-837.87140	36.38745	1289.19714	107.14055	132.24644	-3.14461	585.15076	-195.13960	43.78465	-657.77094	147.53448	61.88353	-1007.25262	-125.13199	-11.08675
323	2.683	963.76263	-281.58661	1449.56470	-93.87679	-31.16896	1275.28198	-838.06958	37.06265	1293.86108	82.15263	134.06003	-2.75011	619.48248	-194.13113	45.07179	-629.71570	142.80446	62.72774	-1032.18372	-123.80818	-10.70254
324	2.692	961.21912	-283.48688	1452.48767	-92.92457	-30.81314	1280.27344	-838.17853	37.54035	1298.76038	57.18780	135.94722	-2.24427	650.53894	-195.26411	47.75993	-602.52692	138.79884	63.11485	-1057.15283	-122.48515	-10.35105
325	2.700	958.90906	-285.45697	1455.27881	-91.73819	-30.32118	1285.54285	-838.21313	37.73125	1303.81079	32.28052	137.77986	-1.71076	676.37482	-197.50000	50.13886	-576.49194	135.64003	62.91357	-1082.11658	-120.94548	-10.16355
326	2.708	956.85590	-287.46527	1457.90662	-90.39023	-29.68193	1290.94812	-838.20001	37.55914	1308.86670	7.40457	139.48843	-1.26072	695.97864	-199.53284	50.46536	-552.00220	133.63293	62.04399	-1106.83765	-119.47427	-9.83498
327	2.717	955.05951	-289.46793	1460.34375	-88.93138	-28.91571	1296.31274	-838.17017	36.98999	1313.73071	-17.36015	141.12746	-0.96782	709.54169	-200.78905	48.29118	-529.40820	132.93683	60.29868	-1130.83923	-118.56591	-8.70220
328	2.725	953.49286	-291.42007	1462.56360	-87.38872	-28.06506	1301.44067	-838.14954	36.05604	1318.19080	-41.82262	142.76111	-0.82774	718.14362	-201.54538	44.47522	-508.94626	133.33383	57.28677	-1153.57483	-118.30679	-6.15712
329	2.733	952.10718	-293.28766	1464.53918	-85.78161	-27.19463	1306.14380	-838.14148	34.85025	1322.06323	-65.92744	144.45303	-0.65490	723.23175	-202.24846	40.08219	-490.81122	134.51962	52.66372	-1174.75098	-118.38138	-2.00959
330	2.742	950.84454	-295.05402	1466.24402	-84.14043	-26.38923	1310.26367	-838.11243	33.50655	1325.22192	-89.91485	146.32941	0.03085	725.97968	-202.98039	35.60043	-475.20605	136.44955	46.36734	-1194.36414	-118.42486	3.38951
331	2.750	949.65363	-296.71771	1467.65332	-82.51511	-25.73109	1313.68286	-837.99390	32.17977	1327.60852	-114.26522	148.48935	2.01944	726.68854	-203.52490	31.02461	-462.26270	139.28662	38.71558	-1212.38623	-118.11452	9.31393
332	2.758	948.49921	-298.28296	1468.74573	-80.97704	-25.27652	1316.33325	-837.71075	31.01885	1329.24121	-139.16711	150.84897	6.41619	724.64612	-203.70602	26.17264	-451.94284	143.17035	30.37080	-1228.56946	-117.19955	15.05201
333	2.767	947.36267	-299.74905	1469.50391	-79.60255	-25.04683	1318.19092	-837.22705	30.13445	1330.22534	-163.51447	153.13396	14.56088	718.67621	-203.51627	20.85627	-444.10782	148.04510	22.13100	-1242.46765	-115.54561	20.22222
334	2.775	946.23755	-301.10626	1469.91309	-78.43813	-25.02489	1319.25098	-836.56378	29.59585	1330.71289	-184.55972	155.02856	27.33295	708.01538	-202.97214	15.14577	-438.80371	153.68312	14.69717	-1253.52563	-113.01356	24.74174
335	2.783	945.12592	-302.34119	1469.96033	-77.49183	-25.16554	1319.50745	-835.77637	29.46043	1330.81738	-199.05566	156.33018	43.97843	692.85040	-201.99248	9.62440	-436.47235	159.87523	8.54274	-1261.28015	-109.51161	28.63129
336	2.792	944.04358	-303.44965	1469.63708	-76.75694	-25.41781	1318.95959	-834.93457	29.77419	1330.57410	-204.98343	157.03723	61.92934	674.08533	-200.49355	5.14322	-437.78741	166.45242	3.84815	-1265.53943	-105.30692	31.91282
337	2.800	943.02966	-304.44717	1468.93872	-76.22948	-25.73224	1317.63110	-834.12006	30.52796	1329.96936	-202.28180	157.40982	78.33371	652.62750	-198.55026	2.23186	-443.24307	173.09335	0.52104	-1266.37354	-101.15494	34.56778
338	2.808	942.14478	-305.37201	1467.86255	-75.91692	-26.05955	1315.59192	-833.42920	31.61903	1328.97815	-192.26199	157.91418	91.76147	629.16608	-196.42149	0.80075	-452.84814	179.24362	-1.67499	-1263.97839	-98.00346	36.44635
339	2.817	941.45441	-306.28253	1466.41174	-75.84332	-26.35631	1312.96130	-832.97284	32.85486	1327.58203	-176.70932	158.95959	102.43604	604.52930	-194.38148	0.31620	-466.28210	184.33220	-2.97869	-1258.42114	-96.49224	37.24527
340	2.825	941.01324	-307.24194	1464.60217	-76.03034	-26.57500	1309.87207	-832.86212	34.00126	1325.78540	-157.35919	160.61639	111.27311	579.62500	-192.51643	0.20691	-483.40430	188.12332	-3.65182	-1249.43506	-96.74379	36.72762
341	2.833	940.85669	-308.28998	1462.46509	-76.46751	-26.64373	1306.42920	-833.18250	34.84016	1323.62708	-135.66830	162.57526	118.98965	554.97144	-190.75536	0.13915	-504.11243	190.81335	-4.02685	-1236.63989	-98.41610	34.88015
342	2.842	940.99701	-309.42621	1460.05029	-77.11122	-26.48179	1302.70715	-833.97034	35.21167	1321.17175	-112.74143	164.37103	125.87918	530.60632	-189.00298	-0.01836	-527.54956	192.77647	-4.33233	-1219.96191	-100.87585	31.85999
343	2.850	941.42426	-310.61575	1457.43323	-77.91454	-26.05167	1298.76074	-835.19684	35.05547	1318.48608	-89.34530	165.64738	131.98126	506.37018	-187.17680	-0.31085	-552.23364	194.34073	-4.59684	-1199.70679	-103.57050	28.02098
344	2.858	942.10449	-311.80725	1454.71716	-78.85815	-25.39489	1294.62415	-836.76556	34.45522	1315.60681	-65.88184	166.22841	137.24255	482.16431	-185.26967	-0.70267	-577.04047	195.79266	-4.82638	-1176.33813	-106.15730	23.88721
345	2.867	942.96844	-312.95334	1452.02527	-79.95860	-24.61016	1290.31616	-838.52277	33.63372	1312.52380	-42.32985	165.99573	141.57117	458.01663	-183.36697	-1.08361	-601.54333	197.37332	-5.09170	-1150.37488	-108.36969	19.97762
346	2.875	943.90454	-314.02136	1449.49341	-81.26551	-23.79160	1285.88049	-840.28339	32.84719	1309.22400	-18.32189	164.84256	144.89017	433.98953	-181.52600	-1.36872	-625.71191	199.15480	-5.42538	-1122.48376	-110.05042	16.74653
347	2.883	944.77710	-314.98926	1447.25928	-82.86864	-22.97434	1281.43286	-841.87390	32.25034	1305.75696	6.59464	162.84335	147.22462	410.10034	-179.72874	-1.57919	-649.65607	200.98608	-5.77418	-1093.39197	-111.17285	14.58379
348	2.892	945.45886	-315.83881	1445.44714	-84.87740	-22.10882	1277.16663	-843.18243	31.86267	1302.21655	32.69307	160.28539	148.67537	386.33026	-177.96944	-1.79596	-673.48975	202.65062	-6.05152	-1063.58081	-111.70527	13.71510
349	2.900	945.85449	-316.55701	1444.15576	-87.33961	-21.07774	1273.30420	-844.18896	31.62917	1298.67737	60.00109	157.42825	149.26759	362.65915	-176.29784	-2.06148	-697.31152	204.13489	-6.18419	-1033.20081	-111.51682	14.11040
350	2.908	945.90881	-317.13953	1443.45349	-90.16338	-19.76516	1270.03064	-844.95258	31.47950	1295.17578	88.42110	154.42261	148.91261	339.08655	-174.78041	-2.33145	-721.23285	205.71249	-6.11538	-1002.25800	-110.47202	15.54264
351	2.917	945.60339	-317.58606	1443.37598	-93.12360	-18.12931	1267.44592	-845.56110	31.34738	1291.73938	117.86205	151.41615	147.53253	315.61926	-173.44405	-2.49238	-745.32166	207.71143	-5.81070	-970.82092	-108.63657	17.76634
352	2.925	944.94342	-317.89563	1443.92590	-95.95329	-16.22307	1265.54944	-846.07861	31.17021	1288.42725	148.27402	148.49094	145.11551	292.21378	-172.21458	-2.46164	-769.50684	210.12833	-5.35263	-939.11761	-106.29199	20.63840
353	2.933	943.94702	-318.07468	1445.07715	-98.46210	-14.16994	1264.26233	-846.52240	30.89400	1285.35266	179.61319	145.51028	141.62955	268.75449	-170.94281	-2.28371	-793.58698	212.40436	-5.02423	-907.49194	-103.63518	24.02882
354	2.942	942.64563	-318.15125	1446.77917	-100.59874	-12.11624	1263.48059	-846.88177	30.48393	1282.68298	211.82175	142.17647	136.99031	245.12823	-169.52371	-2.09904	-817.41058	213.87149	-5.09866	-876.27753	-100.52978	27.64634
355	2.950	941.08936	-318.17126	1448.96252	-102.40716	-10.17789	1263.13135	-847.17126	29.92489	1280.61987	244.84641	138.27173	131.16615	221.30219	-167.92136	-2.04140	-841.05176	214.59975	-5.49516	-845.62195	-96.72118	31.08549
356	2.958	939.34119	-318.17139	1451.54895	-103.93178	-8.41841	1263.20105	-847.46765	29.21222	1279.35950	278.63779	133.73645	124.26090	197.30865	-166.12735	-2.13999	-864.74066	215.35776	-5.86336	-815.38214	-92.21614	34.04627
357	2.967	937.46594	-318.15717	1454.45886	-105.16869	-6.86499	1263.73022	-847.86713	28.36211	1279.00891	313.15298	128.55843	116.50574	173.18500	-164.21707	-2.28389	-888.64105	216.72130	-5.96914	-785.28137	-87.28699	36.42631
358	2.975	935.52545	-318.11536	1457.61450	-106.07912	-5.53057	1264.78247	-848.39319	27.43238	1279.51453	348.38309	122.80824	108.25457	148.96130	-162.38736	-2.32706	-912.74609	218.72385	-5.73563	-755.17529	-82.28493	38.28913
359	2.983	933.57916	-318.03955	1460.94067	-106.61679	-4.41895	1266.40649	-848.96906	26.49027	1280.71545	384.32230	116.69953	99.93587	124.67145	-160.80309	-2.22498	-936.97156	221.19751	-5.05827	-725.12750	-77.58414	39.81089
360	2.992	931.68500	-317.93677	1464.36560	-106.74777	-3.52280	1268.61462	-849.47894	25.54954	1282.48096	420.89648	110.41730	91.87395	100.32385	-159.42285	-2.03298	-961.28015	223.95399	-3.93457	-695.29053	-73.51236	41.15470
361	3.000	929.89856	-317.82205	1467.82007	-106.46844	-2.83294	1271.38159	-849.83331	24.58112	1284.76514	457.94330	103.96789	84.14599	75.89380	-158.05573	-1.81385	-985.67755	226.71500	-2.66796	-665.76471	-70.25433	42.35939
362	3.008	928.27045	-317.71646	1471.24048	-105.81277	-2.35068	1274.65112	-849.98676	23.58902	1287.54980	495.29291	97.25826	76.67701	51.35999	-156.54570	-1.58234	-1010.15906	229.18848	-1.67469	-636.57208	-67.88593	43.37994
363	3.017	926.84412	-317.64734	1474.57263	-104.84039	-2.09227	1278.34912	-849.92627	22.64047	1290.79016	532.96899	90.27380	69.54236	26.70496	-154.85597	-1.32542	-1034.72095	231.23424	-1.17705	-607.74902	-66.49028	44.21624
364	3.025	925.65649	-317.64099	1477.76904	-103.61961	-2.08763	1282.39612	-849.65967	21.82654	1294.40820	571.22955	83.27144	63.28346	1.90778	-153.04416	-1.05006	-1059.38843	232.89519	-1.15164	-579.46118	-66.22643	44.96649
365	3.033	924.73975	-317.71164	1480.78552	-102.21711	-2.36164	1286.70032	-849.21185	21.22531	1298.29834	610.03967	76.86893	58.88478	-23.01776	-151.19550	-0.78621	-1084.18018	234.33952	-1.39893	-552.04822	-67.26607	45.66452
366	3.042	924.11841	-317.86148	1483.58008	-100.68568	-2.89276	1291.13757	-848.62634	20.89799	1302.33203	648.20380	71.78531	57.05695	-48.02216	-149.36075	-0.56215	-1108.99207	235.75671	-1.59000	-525.99115	-69.63696	46.04224
367	3.050	923.79913	-318.09058	1486.11487	-99.05368	-3.58857	1295.54565	-847.96313	20.88722	1306.36340	683.07990	68.33049	57.18219	-73.06134	-147.56384	-0.38398	-1133.48840	237.26709	-1.25953	-501.87457	-73.17421	45.56613
368	3.058	923.76440	-318.40094	1488.35742	-97.33773	-4.32382	1299.74426	-847.29163	21.20358	1310.23157	711.53674	66.17346	57.15659	-98.02954	-145.85124	-0.18222	-1157.12793	239.06786	0.28884	-480.30524	-77.63023	43.72243
369	3.067	923.97638	-318.78827	1490.28125	-95.57059	-5.00898	1303.56152	-846.67993	21.81870	1313.76880	731.54584	64.73286	54.76001	-122.58069	-144.29843	0.30285	-1179.37280	241.49875	3.80799	-461.72583	-82.79140	40.25055
370	3.075	924.38452	-319.23099	1491.86475	-93.80622	-5.60969	1306.84412	-846.17712	22.66723	1316.81482	743.05408	63.80182	49.28571	-146.04858	-142.95731	1.60888	-1199.91589	244.44731	9.39389	-446.27673	-88.55197	35.23341
371	3.083	924.93372	-319.68463	1493.09180	-92.09703	-6.11481	1309.46216	-845.79462	23.64381	1319.23682	747.59692	63.60763	41.66777	-167.59839	-141.79474	4.41366	-1218.71667	247.18008	16.27103	-433.83362	-94.89691	29.08255
372	3.092	925.57214	-320.08707	1493.94812	-90.47682	-6.51845	1311.31897	-845.49915	24.60806	1320.95166	747.20026	64.23441	33.19585	-186.40485	-140.74585	9.25584	-1235.82153	249.31694	23.65206	-424.18030	-101.76485	22.43792
373	3.100	926.26099	-320.37589	1494.41602	-88.96609	-6.83341	1312.35474	-845.22241	25.41222	1321.93750	743.34711	65.32401	24.52536	-201.56830	-139.85547	16.45924	-1251.04810	251.02100	31.20855	-417.26282	-108.95671	15.98454
374	3.108	926.97797	-320.50952	1494.47449	-87.58026	-7.09321	1312.54065	-844.88513	25.92828	1322.23120	736.54346	66.49252	16.01076	-211.90582	-139.30222	26.13575	-1263.77515	252.11649	38.59047	-413.37952	-116.16681	10.20014
375	3.117	927.71619	-320.48096	1494.10596	-86.32712	-7.32076	1311.87878	-844.42267	26.06196	1321.91064	726.63367	67.67296	8.52617	-216.10406	-139.30717	37.84451	-1273.18445	252.03960	45.12370	-413.15735	-123.03146	5.17585
376	3.125	928.48669	-320.31284	1493.30310	-85.20497	-7.50200	1310.40466	-843.80170	25.76704	1321.06946	713.44385	68.88333	3.28464	-213.36804	-140.06226	50.21658	-1278.78223	250.55231	50.09921	-417.38013	-129.10352	0.71301
377	3.133	929.32318	-320.04218	1492.07043	-84.20837	-7.59842	1308.18469	-843.03125	25.05895	1319.79688	697.04144	70.05241	0.67286	-203.94263	-141.69772	61.37769	-1280.55725	248.06641	53.21317	-426.71234	-133.78848	-3.28736
378	3.142	930.27814	-319.71484	1490.41931	-83.33532	-7.57949	1305.31006	-842.16998	24.02243	1318.17114	677.58978	71.21524	-0.17195	-188.89911	-144.27075	70.02419	-1278.69629	245.42014	54.70923	-441.34119	-136.47343	-6.53501
379	3.150	931.41107	-319.38559	1488.36267	-82.59351	-7.44536	1301.89233	-841.31781	22.80937	1316.26514	655.44336	72.54361	-0.40197	-169.53827	-147.73969	75.97647	-1273.38013	243.43642	55.02361	-460.72455	-136.96521	-8.63168
380	3.158	932.77411	-319.10742	1485.91272	-82.00621	-7.23121	1298.06042	-840.59369	21.60790	1314.15515	631.41760	74.11029	-0.60117	-147.01917	-151.89990	79.77924	-1264.72705	242.51608	54.27102	-483.54559	-135.80148	-9.60215
381	3.167	934.39795	-318.91895	1483.09033	-81.61584	-6.99649	1293.95581	-840.11188	20.57904	1311.91956	606.58820	75.82765	-0.87217	-122.24109	-156.36807	82.07049	-1252.66968	242.55261	52.25296	-508.05664	-133.91205	-9.90700
382	3.175	936.28210	-318.84055	1479.93433	-81.48735	-6.81681	1289.72119	-839.96576	19.79871	1309.62476	581.75836	77.60594	-1.18245	-95.86536	-160.68781	83.28275	-1236.98779	243.21786	48.99371	-532.84387	-131.95259	-10.01331
383	3.183	938.39020	-318.87497	1476.50574	-81.70864	-6.78062	1285.48193	-840.21375	19.24758	1307.30554	557.22778	79.42055	-1.50413	-68.44031	-164.49017	83.63470	-1217.64038	244.15016	45.03314	-557.29163	-130.07558	-10.16272
384	3.192	940.65088	-319.01190	1472.88672	-82.37048	-6.95719	1281.32776	-840.85962	18.85206	1304.94177	532.97040	81.24532	-1.84450	-40.45966	-167.61037	83.25996	-1195.13086	244.90688	41.25310	-581.37292	-128.20346	-10.44083
385	3.200	942.96777	-319.23303	1469.17566	-83.52858	-7.34869	1277.30457	-841.84369	18.54018	1302.45056	508.89761	83.05187	-2.21743	-12.26184	-170.12401	82.36798	-1170.56104	245.01035	38.52182	-605.26001	-126.30321	-10.84354
386	3.208	945.23273	-319.50772	1465.47778	-85.17988	-7.88974	1273.43018	-843.06958	18.25917	1299.73853	484.97403	84.84347	-2.59250	16.06732	-172.30301	81.30176	-1145.17957	244.10739	37.25363	-629.08820	-124.43132	-11.26609
387	3.217	947.34210	-319.79019	1461.89832	-87.27617	-8.51396	1269.72546	-844.44867	17.95707	1296.77795	461.19604	86.61246	-2.92344	44.64703	-174.50114	80.42236	-1119.68042	242.08102	37.28634	-652.88586	-122.65181	-11.55963
388	3.225	949.21460	-320.02783	1458.53687	-89.75138	-9.23350	1266.24194	-845.92279	17.58785	1293.61169	437.54565	88.32729	-3.21126	73.68854	-177.00461	79.91405	-1093.95508	239.06799	38.30138	-676.63745	-120.94699	-11.66275
389	3.233	950.79999	-320.17111	1455.47791	-92.50694	-10.14590	1263.06213	-847.46411	17.14554	1290.30811	413.98218	89.98923	-3.48913	103.41833	-179.91930	79.67101	-1067.51746	235.34045	40.14017	-700.35376	-119.22633	-11.65699
390	3.242	952.07581	-320.18719	1452.78467	-95.37738	-11.35246	1260.27466	-849.06274	16.68209	1286.94263	390.45078	91.66205	-3.76431	134.02716	-183.15594	79.34290	-1040.03430	231.10135	42.63046	-724.07153	-117.43361	-11.68256
391	3.250	953.04077	-320.07703	1450.49902	-98.15631	-12.87069	1257.95178	-850.70410	16.29043	1283.61377	366.90387	93.42586	-4.01149	165.64941	-186.50999	78.49871	-1011.48193	226.38074	45.38338	-747.80750	-115.59711	-11.81204
392	3.258	953.71100	-319.87506	1448.64600	-100.67126	-14.60769	1256.14478	-852.34521	16.06218	1280.46362	343.35025	95.28500	-4.20689	198.37457	-189.78363	76.81415	-982.00732	221.09612	47.93544	-771.55493	-113.76053	-12.01350
393	3.267	954.11523	-319.62573	1447.23547	-102.84421	-16.39667	1254.89038	-853.90082	16.05364	1277.68127	319.85074	97.15975	-4.33824	232.23785	-192.88319	74.19579	-951.78601	215.15002	50.02058	-795.32361	-111.93347	-12.20312
394	3.275	954.28784	-319.35596	1446.25879	-104.70942	-18.06399	1254.21948	-855.24872	16.28609	1275.48193	296.40945	98.99844	-4.39153	267.20148	-195.81895	70.78876	-921.00323	208.54015	51.67493	-819.12512	-110.13327	-12.30588
395	3.283	954.26410	-319.06610	1445.68884	-106.37230	-19.49178	1254.16077	-856.25769	16.75871	1274.06104	272.90140	100.83144	-4.35003	303.17657	-198.62631	66.88245	-889.87823	201.50928	53.17130	-842.94958	-108.36386	-12.31962
396	3.292	954.07996	-318.74261	1445.48145	-107.92544	-20.64758	1254.73499	-856.83905	17.45112	1273.53906	249.15961	102.68639	-4.21692	340.03156	-201.31177	62.79769	-858.64008	194.46077	54.79945	-866.79895	-106.54125	-12.33008
397	3.300	953.77515	-318.37808	1445.57935	-109.38400	-21.56318	1255.94934	-857.00256	18.32549	1273.93958	225.11423	104.52225	-4.03035	377.54303	-203.83676	58.82208	-827.46777	187.59723	56.54691	-890.71088	-104.58194	-12.39075
398	3.308	953.39490	-317.98114	1445.91833	-110.68501	-22.29113	1257.79700	-856.87653	19.33303	1275.20715	200.81754	106.28606	-3.83656	415.39822	-206.10835	55.18673	-796.46350	180.83084	58.06279	-914.74695	-102.55110	-12.41137
399	3.317	952.99237	-317.57013	1446.42993	-111.73393	-22.88197	1260.25598	-856.65906	20.41491	1277.23401	176.37280	107.98118	-3.66596	453.30414	-208.00964	52.06245	-765.68164	174.06532	59.02856	-938.95233	-100.61332	-12.24588
400	3.325	952.63153	-317.16345	1447.04578	-112.45152	-23.38096	1263.29260	-856.52484	21.50322	1279.88391	151.86517	109.63509	-3.53204	491.06885	-209.51143	49.61264	-735.18158	167.38853	59.41770	-963.30945	-98.86777	-11.87833
401	3.333	952.38348	-316.77704	1447.70349	-112.79222	-23.82873	1266.86169	-856.55365	22.53656	1283.02478	127.32175	111.24926	-3.40954	528.52795	-210.81461	48.10745	-705.07275	161.06435	59.37188	-987.75488	-97.28942	-11.46428
402	3.342	952.31604	-316.42072	1448.35083	-112.74181	-24.25844	1270.90344	-856.72058	23.47634	1286.56091	102.71558	112.81773	-3.23160	565.28735	-212.37656	47.95341	-675.53088	155.42102	59.01660	-1012.22839	-95.78156	-11.17390
403	3.350	952.48352	-316.08630	1448.94519	-112.31213	-24.68654	1275.34045	-856.93555	24.29770	1290.43823	78.00868	114.33861	-2.95361	600.39160	-214.72739	49.43768	-646.77264	150.70778	58.44690	-1036.73645	-94.24880	-11.03244
404	3.358	952.92010	-315.74237	1449.45154	-111.53467	-25.10356	1280.07788	-857.09937	24.96708	1294.61658	53.18504	115.80734	-2.61180	632.25610	-218.11678	52.19593	-619.00226	147.02609	57.72522	-1061.41846	-92.66978	-10.92862
405	3.367	953.63580	-315.34497	1449.83838	-110.45432	-25.47836	1285.00647	-857.14893	25.43858	1299.03418	28.25849	117.26302	-2.28251	659.11304	-222.21860	54.94218	-592.37561	144.31311	56.76041	-1086.40576	-91.11125	-10.74952
406	3.375	954.61420	-314.85144	1450.07690	-109.12565	-25.78115	1290.00293	-857.07043	25.67316	1303.58093	3.29888	118.79772	-1.99649	679.69873	-226.24242	56.07901	-567.04022	142.37955	55.26429	-1111.54492	-89.68613	-10.44408
407	3.383	955.81689	-314.22815	1450.14417	-107.60598	-26.00806	1294.92322	-856.88159	25.65807	1308.08691	-21.51567	120.48094	-1.74264	693.69714	-229.43924	54.74062	-543.25281	141.13353	52.93427	-1136.35156	-88.58551	-9.83381
408	3.392	957.18933	-313.45203	1450.02405	-105.94541	-26.18243	1299.59875	-856.60712	25.41263	1312.33545	-45.93581	122.32944	-1.51613	701.80273	-231.47591	51.10610	-521.41803	140.81329	49.62732	-1160.19666	-88.03825	-8.42207
409	3.400	958.66455	-312.50397	1449.70483	-104.18449	-26.33387	1303.84790	-856.26410	24.98895	1316.10132	-69.89165	124.34656	-1.24547	705.44751	-232.39748	45.84285	-501.93597	141.83922	45.31963	-1182.57324	-88.02666	-5.68238
410	3.408	960.17023	-311.36349	1449.17395	-102.36716	-26.48523	1307.50110	-855.86041	24.46863	1319.19946	-93.78332	126.54102	-0.56032	706.15387	-232.43582	39.60510	-485.00586	144.32225	39.97485	-1203.31250	-88.18565	-1.59342
411	3.417	961.64319	-310.01465	1448.41333	-100.55743	-26.66370	1310.42651	-855.40082	23.93707	1321.53174	-118.27981	128.89587	1.46179	704.75598	-231.84935	32.94840	-470.60211	147.83699	33.58656	-1222.50928	-88.15978	3.32190
412	3.425	963.04224	-308.45642	1447.39868	-98.82936	-26.90554	1312.54541	-854.89124	23.44899	1323.11646	-143.34766	131.31204	6.36324	701.07159	-230.78938	26.24354	-458.67719	152.01025	26.51817	-1240.24023	-87.89633	8.49043
413	3.433	964.35120	-306.71133	1446.10132	-97.23095	-27.23330	1313.83435	-854.32996	23.04055	1324.06055	-167.19458	133.56445	15.86928	694.29510	-229.22604	19.58848	-449.37842	157.07512	19.61223	-1256.35388	-87.46609	13.63157
414	3.442	965.57440	-304.82300	1444.49280	-95.77225	-27.64418	1314.30945	-853.69836	22.78445	1324.48206	-186.41086	135.33755	30.64785	683.67480	-227.05399	13.13709	-443.07800	163.32199	13.66436	-1270.40625	-86.72590	18.67372
415	3.450	966.73212	-302.84201	1442.55347	-94.45542	-28.13704	1314.00696	-852.97498	22.80204	1324.46191	-197.70871	136.35954	49.11048	668.90546	-224.41197	7.51797	-440.26025	170.39673	8.92507	-1281.75000	-85.40313	23.59288
416	3.458	967.85931	-300.80820	1440.27710	-93.29957	-28.73425	1312.97400	-852.16418	23.20399	1324.04309	-199.78610	136.59900	68.00535	650.20764	-221.75369	3.50916	-441.34833	177.51346	5.16537	-1289.71729	-83.57435	28.31940
417	3.467	969.00507	-298.74020	1437.66797	-92.32681	-29.45570	1311.26758	-851.31195	24.02549	1323.24060	-193.51404	136.44504	84.58965	628.27155	-219.41939	1.29908	-446.53107	183.97971	2.05185	-1293.79614	-81.82417	32.61513
418	3.475	970.23016	-296.64249	1434.73401	-91.53522	-30.27218	1308.95142	-850.50452	25.20472	1322.05322	-180.73721	136.60367	98.03006	604.16089	-217.38518	0.38832	-455.63141	189.34378	-0.50427	-1293.76660	-80.85542	36.02791
419	3.483	971.60016	-294.52460	1431.48230	-90.90273	-31.09427	1306.09473	-849.85516	26.60241	1320.48267	-163.27029	137.61189	108.96269	579.13159	-215.48918	0.09387	-468.27118	193.40727	-2.31220	-1289.67554	-81.06010	38.01155
420	3.492	973.17511	-292.40234	1427.92102	-90.42316	-31.80893	1302.78320	-849.48004	28.04529	1318.54700	-142.63074	139.41309	118.31302	554.18359	-213.64522	-0.05547	-484.39182	196.33578	-3.28815	-1281.58008	-82.47377	38.18181
421	3.500	974.99792	-290.27704	1424.06836	-90.12871	-32.32883	1299.12720	-849.47150	29.37147	1316.28418	-120.06759	141.40393	126.60689	529.66046	-211.85916	-0.26234	-504.18005	198.56732	-3.71597	-1269.35791	-85.03426	36.56451
422	3.508	977.08728	-288.12982	1419.96423	-90.07791	-32.62246	1295.24561	-849.87872	30.46011	1313.74927	-96.58001	142.83832	133.96658	505.39697	-210.14589	-0.56339	-527.13098	200.48119	-3.97625	-1252.87329	-88.72101	33.57769
423	3.517	979.43365	-285.94223	1415.67554	-90.33427	-32.71917	1291.23938	-850.69977	31.24372	1311.00916	-72.87481	143.22134	140.33441	481.18085	-208.46045	-0.93006	-551.79828	202.22433	-4.25698	-1232.26343	-93.37910	29.78939
424	3.525	981.99341	-283.70428	1411.29590	-90.95486	-32.69718	1287.18079	-851.88452	31.71154	1308.13892	-49.27714	142.44666	145.63472	456.98529	-206.73541	-1.31628	-576.73590	203.79517	-4.59354	-1207.96008	-98.47578	25.73402
425	3.533	984.68384	-281.39813	1406.94092	-91.98861	-32.65514	1283.11560	-853.34039	31.91455	1305.21545	-25.71277	140.67583	149.89380	432.88651	-204.95021	-1.65924	-601.25586	205.19507	-4.95428	-1180.55530	-103.22047	21.89585
426	3.542	987.38867	-278.99261	1402.74377	-93.48081	-32.65977	1279.08167	-854.93652	31.97405	1302.29700	-1.86523	138.13631	153.25887	408.92447	-203.15495	-1.91673	-625.37073	206.54881	-5.25586	-1150.75610	-107.06735	18.74395
427	3.550	989.97565	-276.46268	1398.84631	-95.47084	-32.67855	1275.14905	-856.51282	32.06201	1299.39258	22.62640	135.04401	155.87737	385.08337	-201.42548	-2.12476	-649.37054	208.05818	-5.43235	-1119.31104	-109.93974	16.67209
428	3.558	992.31677	-273.80768	1395.38159	-97.96614	-32.54089	1271.45422	-857.91864	32.32327	1296.48145	48.07197	131.63045	157.78099	361.34589	-199.78685	-2.35910	-673.42145	209.80872	-5.50629	-1086.84961	-111.93858	15.90941
429	3.567	994.30511	-271.04654	1392.45715	-100.89908	-31.99020	1268.18054	-859.07782	32.79500	1293.57117	74.68327	128.07875	158.84900	337.71527	-198.20422	-2.63718	-697.46655	211.70845	-5.54552	-1053.81042	-113.10429	16.52132
430	3.575	995.86884	-268.20193	1390.15063	-104.09439	-30.83155	1265.49207	-860.02271	33.40326	1290.72058	102.55265	124.46962	158.85210	314.19434	-196.63081	-2.88818	-721.40369	213.59633	-5.58915	-1020.50629	-113.43279	18.41734
431	3.583	996.98035	-265.29388	1388.51086	-107.28608	-29.07515	1263.47229	-860.86230	34.01327	1288.02637	131.66364	120.84073	157.55072	290.75977	-195.03473	-3.01917	-745.22034	215.34677	-5.64920	-987.22833	-112.90186	21.33781
432	3.592	997.65399	-262.34406	1387.55664	-110.20844	-26.95124	1262.10986	-861.71613	34.47594	1285.60925	161.90475	117.15424	154.73413	267.34708	-193.40585	-3.00309	-768.98322	216.93907	-5.73331	-954.29736	-111.45598	24.89735
433	3.600	997.93298	-259.37769	1387.27490	-112.71503	-24.78258	1261.33020	-862.66370	34.66924	1283.60156	193.13535	113.22322	150.21721	243.86356	-191.75777	-2.91076	-792.78088	218.49329	-5.82183	-922.02130	-109.01171	28.65946
434	3.608	997.87384	-256.41760	1387.62207	-114.82897	-22.82924	1261.04614	-863.72729	34.53745	1282.13818	225.29092	108.77372	143.88995	220.22736	-190.11374	-2.85171	-816.65045	220.15607	-5.86136	-890.56329	-105.53665	32.23809
435	3.617	997.53644	-253.47388	1388.53174	-116.67505	-21.21421	1261.20093	-864.87671	34.10820	1281.34973	258.40375	103.59176	135.80856	196.40549	-188.49841	-2.86515	-840.53998	221.88776	-5.83433	-859.82318	-101.12768	35.37592
436	3.625	996.98157	-250.54214	1389.92468	-118.35501	-19.94063	1261.79150	-866.04138	33.47047	1281.33887	292.52002	97.67012	126.28041	172.42590	-186.94981	-2.88091	-864.38782	223.48286	-5.78923	-829.49493	-95.99821	37.92662
437	3.633	996.27264	-247.61328	1391.71362	-119.87622	-18.95712	1262.85815	-867.12646	32.72627	1282.14343	327.63055	91.22339	115.84442	148.35168	-185.52995	-2.79422	-888.22247	224.85672	-5.72533	-799.28577	-90.45856	39.84605
438	3.642	995.47345	-244.68057	1393.80640	-121.16547	-18.22656	1264.45264	-868.03394	31.95807	1283.71362	363.67960	84.51543	105.10455	124.22998	-184.27702	-2.56818	-912.13763	226.25153	-5.46836	-769.09186	-84.89125	41.22272
439	3.650	994.64374	-241.73743	1396.11304	-122.11917	-17.76348	1266.60852	-868.68652	31.22953	1285.92761	400.58661	77.68441	94.54022	100.04895	-183.10185	-2.27348	-936.19214	228.17441	-4.74602	-738.99921	-79.66029	42.24645
440	3.658	993.83832	-238.77675	1398.55212	-122.65005	-17.61791	1269.33081	-869.04620	30.59280	1288.63538	438.23462	70.78213	84.43523	75.75555	-181.80011	-2.02130	-960.37042	230.95024	-3.50718	-709.14917	-75.03331	43.13128
441	3.667	993.10681	-235.80179	1401.04895	-122.71632	-17.82199	1272.59058	-869.12640	30.07527	1291.71680	476.51566	63.92884	74.97820	51.31268	-180.22609	-1.84032	-984.64026	234.13844	-2.18720	-679.62402	-71.17139	44.05450
442	3.675	992.49268	-232.83617	1403.53320	-122.32752	-18.35675	1276.32593	-868.99548	29.65864	1295.12866	515.43677	57.36897	66.47748	26.69635	-178.40146	-1.65699	-1009.01349	236.69498	-1.48292	-650.47449	-68.15201	45.11663
443	3.683	992.03406	-229.90942	1405.93921	-121.53503	-19.16802	1280.45703	-868.74756	29.29926	1298.88245	555.05853	51.48550	59.55151	1.88605	-176.44922	-1.41346	-1033.53638	237.98936	-1.73999	-621.81970	-66.03593	46.33755
444	3.692	991.76373	-227.03557	1408.20605	-120.41343	-20.19939	1284.90454	-868.44891	28.98801	1302.96350	595.11407	46.76109	55.06272	-23.07343	-174.46713	-1.13476	-1058.26416	238.47534	-2.60788	-593.92029	-64.93053	47.66656
445	3.700	991.70551	-224.21872	1410.27734	-119.03606	-21.40208	1289.58545	-868.11450	28.77544	1307.28516	634.47418	43.55065	53.53052	-48.07599	-172.48125	-0.86227	-1083.20386	239.11873	-3.39999	-567.20593	-64.95516	48.93927
446	3.708	991.87201	-221.46956	1412.10510	-117.46510	-22.72863	1294.38647	-867.73230	28.73921	1311.70203	670.93384	41.84251	54.28606	-73.07904	-170.51476	-0.60193	-1108.17273	240.38747	-3.65374	-542.23749	-66.16013	49.82644
447	3.717	992.26440	-218.80659	1413.65454	-115.76491	-24.13955	1299.15027	-867.29657	28.93843	1316.03760	701.76038	41.28339	55.34838	-98.13000	-168.64537	-0.34854	-1132.68909	242.18259	-3.05426	-519.63007	-68.47807	49.86524
448	3.725	992.86902	-216.25119	1414.89966	-114.01142	-25.61097	1303.69482	-866.82452	29.38459	1320.10571	724.83759	41.49994	54.54312	-123.20129	-166.96732	-0.06222	-1156.10254	244.45125	-1.02806	-499.90851	-71.77366	48.58560
449	3.733	993.65228	-213.82138	1415.82092	-112.28204	-27.11739	1307.83813	-866.35168	30.03580	1323.73401	739.62042	42.46075	50.92605	-147.99768	-165.53960	0.45226	-1177.97278	247.40384	3.14499	-483.32849	-75.93965	45.69645
450	3.742	994.56213	-211.52115	1416.40576	-110.63912	-28.61348	1311.41406	-865.91907	30.80840	1326.78809	747.20056	44.38623	45.07175	-171.93042	-164.34808	1.62243	-1198.25903	251.07730	9.70065	-469.85016	-80.83646	41.22664
451	3.750	995.53693	-209.33675	1416.65100	-109.12196	-30.04322	1314.28662	-865.55548	31.59828	1329.18689	749.47675	47.21011	38.07874	-194.29340	-163.27991	3.99507	-1217.01831	254.79820	17.92600	-459.25885	-86.21516	35.52637
452	3.758	996.51978	-207.24409	1416.56165	-107.74969	-31.35952	1316.36487	-865.25641	32.30384	1330.90442	748.03680	50.40220	30.57824	-214.40887	-162.23743	8.02202	-1234.03003	257.48322	26.54754	-451.29883	-91.84599	29.16964
453	3.767	997.47186	-205.20975	1416.14355	-106.52464	-32.53069	1317.60596	-864.97589	32.83303	1331.96606	743.47400	53.46329	22.75163	-231.50653	-161.33228	13.97596	-1248.72534	258.50989	34.59047	-445.80872	-97.61313	22.79158
454	3.775	998.37781	-203.18790	1415.39673	-105.43565	-33.54004	1318.00366	-864.64899	33.09578	1332.43396	735.55206	56.31358	14.97125	-244.56982	-160.84578	21.98499	-1260.38525	257.94318	41.57170	-442.84137	-103.42280	16.85361
455	3.783	999.24548	-201.13547	1414.31201	-104.46889	-34.38778	1317.57312	-864.22614	33.01146	1332.38159	723.97168	59.02137	8.13400	-252.46912	-161.00546	31.91579	-1268.51270	256.19778	47.13783	-442.72083	-109.14040	11.47505
456	3.792	1000.10516	-199.03102	1412.87085	-103.62108	-35.08329	1316.34375	-863.69666	32.54059	1331.87134	708.95917	61.41012	3.26077	-254.33136	-161.92873	43.04224	-1273.11877	253.78636	51.04063	-446.02380	-114.59711	6.49255
457	3.800	1001.00677	-196.88214	1411.04871	-102.90582	-35.62863	1314.36523	-863.09802	31.71402	1330.94360	691.08771	63.22058	0.67856	-249.93591	-163.69733	53.96233	-1274.61597	251.22427	53.45567	-453.47540	-119.50571	1.73858
458	3.808	1002.01538	-194.72894	1408.82642	-102.34552	-36.02119	1311.71948	-862.51044	30.63272	1329.61853	670.73755	64.53024	-0.26306	-239.81610	-166.37228	63.22093	-1273.49341	249.04459	54.99873	-465.66223	-123.32246	-2.65366
459	3.817	1003.20013	-192.63242	1406.20300	-101.95853	-36.27881	1308.52258	-862.03485	29.44241	1327.90479	648.15918	65.73441	-0.53661	-224.94965	-169.98334	70.14491	-1270.03943	247.73627	56.10179	-482.60425	-125.38248	-6.23201
460	3.825	1004.61383	-190.65509	1403.19617	-101.76044	-36.45470	1304.90820	-861.76636	28.30631	1325.80920	623.97778	67.16010	-0.72918	-206.40094	-174.47432	74.95518	-1264.11243	247.54974	56.47149	-503.53619	-125.46598	-8.57978
461	3.833	1006.27411	-188.85896	1399.83997	-101.77825	-36.62613	1300.99609	-861.77515	27.38132	1323.34631	599.13434	68.86314	-0.98608	-185.13019	-179.59203	78.19047	-1255.09985	248.39774	55.46756	-527.07434	-124.14680	-9.71264
462	3.842	1008.15765	-187.30249	1396.18652	-102.06171	-36.87862	1296.87183	-862.09851	26.78202	1320.54724	574.32825	70.72762	-1.28255	-161.88843	-184.88777	80.23528	-1242.23682	249.92752	52.82119	-551.69519	-122.29160	-10.09196
463	3.850	1010.21136	-186.02257	1392.31055	-102.68341	-37.30789	1292.59644	-862.74390	26.53190	1317.46973	549.77905	72.62498	-1.58239	-137.22705	-189.89468	81.28116	-1225.04187	251.70184	48.83307	-576.34161	-120.35998	-10.24739
464	3.858	1012.36615	-185.01976	1388.30750	-103.72308	-38.00828	1288.23364	-863.69513	26.54252	1314.19971	525.43933	74.49771	-1.85685	-111.59174	-194.32300	81.47272	-1203.64746	253.36490	44.24451	-600.63947	-118.39943	-10.45391
465	3.867	1014.53986	-184.26273	1384.29211	-105.23598	-39.01907	1283.86230	-864.91107	26.65676	1310.83459	501.24817	76.35197	-2.09827	-85.32983	-198.15443	81.03262	-1179.01782	254.59383	40.03955	-624.62427	-116.41818	-10.73918
466	3.875	1016.63873	-183.70808	1380.39380	-107.23048	-40.29010	1279.56824	-866.32050	26.72755	1307.44165	477.19940	78.18841	-2.33739	-58.60419	-201.60489	80.29169	-1152.79309	254.95822	37.03801	-648.47058	-114.47992	-11.05620
467	3.883	1018.56378	-183.31497	1376.74304	-109.67474	-41.72661	1275.43469	-867.82629	26.67208	1304.02026	453.29861	79.97499	-2.61717	-31.37860	-204.94682	79.56796	-1126.49634	254.08694	35.55059	-672.34143	-112.59361	-11.36464
468	3.892	1020.22119	-183.04584	1373.45898	-112.50761	-43.27193	1271.54102	-869.33228	26.46802	1300.53101	429.52203	81.70215	-2.95343	-3.52283	-208.32640	78.99968	-1100.66479	251.97716	35.48835	-696.27332	-110.70133	-11.61214
469	3.900	1021.53436	-182.86440	1370.64246	-115.63196	-44.95279	1267.95764	-870.77661	26.12157	1296.97034	405.82397	83.42188	-3.31501	25.09381	-211.74304	78.50659	-1074.85510	248.91577	36.64653	-720.21667	-108.79742	-11.75307
470	3.908	1022.45264	-182.73573	1368.37537	-118.90731	-46.85633	1264.74268	-872.13153	25.66745	1293.39429	382.16602	85.19965	-3.64339	54.58685	-215.14711	77.88936	-1048.44043	245.14149	38.74658	-744.13232	-106.95071	-11.80038
471	3.917	1022.95441	-182.62912	1366.71667	-122.15526	-49.05034	1261.94824	-873.37189	25.19562	1289.88843	358.52826	87.03792	-3.89950	85.03845	-218.50598	76.95259	-1021.16736	240.72002	41.38837	-767.99048	-105.13953	-11.84887
472	3.925	1023.04376	-182.52299	1365.69263	-125.17857	-51.49786	1259.62488	-874.45654	24.85140	1286.55554	334.91687	88.88836	-4.08307	116.45569	-221.78464	75.58237	-993.10925	235.59143	44.13329	-791.78864	-103.23952	-12.02365
473	3.933	1022.74286	-182.40309	1365.29236	-127.80442	-54.03913	1257.81189	-875.33905	24.78645	1283.53894	311.33679	90.73734	-4.21589	148.77029	-224.90773	73.77040	-964.49298	229.61942	46.63193	-815.60419	-101.23701	-12.32489
474	3.942	1022.08484	-182.25771	1365.47974	-129.93878	-56.45574	1256.52722	-875.99377	25.08754	1281.04431	287.73746	92.60815	-4.31309	181.88196	-227.78734	71.57917	-935.59613	222.75681	48.75480	-839.51697	-99.27551	-12.56996
475	3.950	1021.11102	-182.08339	1366.20886	-131.59755	-58.55915	1255.76636	-876.43787	25.73756	1279.31372	264.04263	94.48164	-4.37009	215.70300	-230.37949	69.09039	-906.63574	215.22455	50.67447	-863.52405	-97.46199	-12.58981
476	3.958	1019.86829	-181.89053	1367.42944	-132.89462	-60.25774	1255.51355	-876.73431	26.63652	1278.54248	240.21912	96.31737	-4.37183	250.17783	-232.69289	66.38798	-877.73309	207.39442	52.69901	-887.64667	-95.77039	-12.39406
477	3.967	1018.40503	-181.69614	1369.07996	-133.97771	-61.58185	1255.76392	-876.95996	27.65471	1278.79700	216.24924	98.14624	-4.29490	285.25748	-234.75481	63.56125	-848.95544	199.50508	54.91233	-911.91968	-94.13049	-12.10798
478	3.975	1016.76855	-181.51195	1371.08057	-134.93724	-62.64230	1256.53943	-877.15631	28.68523	1280.00696	192.09634	100.02193	-4.14401	320.84290	-236.56662	60.70998	-820.35217	191.62482	57.05524	-936.21063	-92.43478	-11.88052
479	3.983	1015.00793	-181.33768	1373.33789	-135.75566	-63.54537	1257.88159	-877.30695	29.67852	1282.02844	167.74297	101.91213	-3.99123	356.75497	-238.08676	57.94314	-791.99463	183.83116	58.82290	-960.38293	-90.52967	-11.80404
480	3.992	1013.17694	-181.16798	1375.75647	-136.33786	-64.34333	1259.83154	-877.36316	30.63681	1284.71790	143.20090	103.74859	-3.88801	392.75543	-239.25526	55.35346	-763.96045	176.23265	60.12416	-984.54950	-88.41996	-11.80159
481	4.000	1011.33301	-181.01573	1378.24658	-136.58279	-65.04443	1262.40955	-877.28650	31.58148	1287.96655	118.49760	105.51561	-3.78759	428.62057	-240.04230	52.98004	-736.25159	168.86520	61.00397	-1008.91003	-86.36282	-11.68712
482	4.008	1009.53571	-180.92081	1380.72754	-136.42848	-65.63206	1265.60510	-877.07153	32.52775	1291.69617	93.66980	107.22900	-3.63130	464.25204	-240.54274	50.83462	-708.81641	161.80328	61.55595	-1033.53076	-84.58076	-11.39235
483	4.017	1007.84485	-180.91823	1383.12756	-135.86081	-66.07501	1269.37512	-876.74048	33.46688	1295.83374	68.72834	108.90675	-3.42297	499.69891	-241.09573	49.05037	-681.66290	155.34679	61.96324	-1058.36072	-83.00501	-11.02765
484	4.025	1006.31915	-181.00967	1385.38501	-134.91127	-66.34926	1273.64429	-876.32581	34.35304	1300.29553	43.65791	110.56631	-3.19420	534.96362	-242.30925	48.04620	-654.89331	149.81427	62.39670	-1083.34570	-81.42419	-10.71936
485	4.033	1005.01373	-181.18193	1387.44458	-133.64772	-66.45973	1278.30554	-875.86230	35.11079	1304.98132	18.46066	112.20290	-2.96248	569.60889	-244.87894	48.42592	-628.66266	145.14316	62.79128	-1108.48279	-79.77157	-10.49236
486	4.042	1003.97095	-181.42795	1389.26038	-132.15228	-66.43385	1283.22839	-875.38733	35.66103	1309.76892	-6.83512	113.77792	-2.73158	602.43457	-249.16913	50.42587	-603.18945	141.04883	62.86573	-1133.69360	-78.18785	-10.26573
487	4.050	1003.20679	-181.73195	1390.79797	-130.49550	-66.29862	1288.27466	-874.94183	35.94120	1314.50415	-32.18893	115.26996	-2.51173	631.68518	-254.80406	53.30273	-578.84412	137.57874	62.38712	-1158.67322	-76.95361	-9.78327
488	4.058	1002.70142	-182.04906	1392.02966	-128.72310	-66.07166	1293.30566	-874.56775	35.90954	1319.00354	-57.51722	116.74995	-2.30428	655.76056	-260.75006	55.47643	-556.16333	135.10378	61.19839	-1182.91479	-76.34706	-8.55634
489	4.067	1002.40039	-182.30779	1392.92273	-126.86565	-65.77606	1298.17371	-874.29785	35.54826	1323.07532	-82.61930	118.35418	-2.05963	673.77661	-265.94882	55.53476	-535.70801	133.79504	58.97445	-1205.87817	-76.32082	-6.10995
490	4.075	1002.22760	-182.43153	1393.43872	-124.96107	-65.46487	1302.71362	-874.13696	34.87420	1326.55237	-107.19656	120.16135	-1.66762	685.67065	-269.90765	53.07815	-517.88336	133.49768	55.26118	-1227.20325	-76.43922	-2.36750
491	4.083	1002.10315	-182.36987	1393.54443	-123.06522	-65.22248	1306.75854	-874.04297	33.94657	1329.31885	-131.10236	122.12243	-0.94436	692.07208	-272.71875	48.56229	-502.82013	134.10745	49.89228	-1246.82959	-76.36705	2.33746
492	4.092	1001.96613	-182.14053	1393.23828	-121.24016	-65.13462	1310.16418	-873.92297	32.86522	1331.32898	-154.62338	124.11128	0.43170	694.00311	-274.67331	42.62197	-490.38477	135.74644	43.22144	-1264.90112	-76.21849	7.63008
493	4.100	1001.79822	-181.85751	1392.57178	-119.53107	-65.24924	1312.81934	-873.66754	31.75519	1332.61865	-178.24149	125.97590	3.02594	692.37543	-275.98096	35.76518	-480.34967	138.50978	35.89545	-1281.45129	-76.22491	13.26653
494	4.108	1001.62006	-181.68275	1391.62537	-117.94920	-65.54866	1314.64526	-873.21320	30.74300	1333.29797	-201.80255	127.44095	7.75053	687.52930	-276.75339	28.42758	-472.63489	142.26997	28.53700	-1296.14771	-76.17825	18.92425
495	4.117	1001.45911	-181.72748	1390.45032	-116.49222	-65.97375	1315.60059	-872.56097	29.94489	1333.50037	-223.90295	128.06401	15.75747	679.21283	-277.01532	20.99729	-467.45062	146.78569	21.61112	-1308.44214	-75.46678	24.18845
496	4.125	1001.32623	-182.01462	1389.04749	-115.19398	-66.50005	1315.68799	-871.73932	29.45808	1333.32092	-242.10370	127.48132	27.74343	667.04224	-276.67102	13.92298	-465.25955	151.83675	15.35436	-1317.87305	-73.72396	28.87340
497	4.133	1001.22144	-182.51137	1387.39075	-114.12263	-67.15596	1314.94861	-870.78497	29.33559	1332.79590	-253.81555	125.60019	42.86541	650.99762	-275.64703	7.90538	-466.64551	157.22523	9.77325	-1324.13220	-71.24486	33.03262
498	4.142	1001.15057	-183.16620	1385.45044	-113.31362	-67.94863	1313.44104	-869.76013	29.56614	1331.92017	-257.39438	122.56284	58.66586	631.53625	-274.08987	3.64977	-472.12006	162.69208	4.85779	-1327.04297	-68.77089	36.58313
499	4.150	1001.13477	-183.93028	1383.20654	-112.74220	-68.81871	1311.23779	-868.76099	30.07620	1330.66870	-252.72247	118.77180	72.63480	609.37006	-272.28558	1.29262	-481.80615	167.81544	0.84018	-1326.58752	-67.02407	39.15458
500	4.158	1001.20923	-184.76328	1380.65674	-112.36647	-69.67336	1308.43652	-867.90436	30.74188	1329.01575	-240.87637	114.83978	83.72268	585.33667	-270.47198	0.30482	-495.31628	172.07585	-1.92989	-1322.86475	-66.43063	40.35904
501	4.167	1001.41528	-185.63161	1377.81738	-112.16520	-70.42381	1305.15405	-867.30878	31.40706	1326.95520	-223.48120	111.28898	92.33304	560.42365	-268.75705	-0.03729	-512.23523	175.18538	-3.44643	-1315.94971	-67.16431	40.10572
502	4.175	1001.79034	-186.50960	1374.72144	-112.13835	-71.00043	1301.50110	-867.07532	31.91711	1324.51086	-202.30298	108.27338	99.34615	535.52783	-267.09491	-0.21486	-532.43939	177.34456	-4.15322	-1305.81396	-69.27711	38.61666
503	4.183	1002.35876	-187.37585	1371.42041	-112.29541	-71.36714	1297.56250	-867.26617	32.16391	1321.72937	-178.95309	105.51903	105.32716	511.04959	-265.40073	-0.39579	-555.42560	179.02425	-4.52685	-1292.37549	-72.66917	36.20593
504	4.192	1003.12628	-188.20276	1367.98755	-112.65030	-71.52994	1293.39771	-867.89142	32.11243	1318.66455	-154.66388	102.48542	110.39231	486.88409	-263.67657	-0.59744	-579.92151	180.55264	-4.79186	-1275.57153	-77.00588	33.12674
505	4.200	1004.07208	-188.95505	1364.51709	-113.23270	-71.53901	1289.05383	-868.91437	31.79239	1315.36462	-130.21622	98.66147	114.49138	462.81671	-261.95682	-0.83326	-604.67932	182.01733	-5.02193	-1255.39880	-81.78139	29.60281
506	4.208	1005.13812	-189.60284	1361.12415	-114.10660	-71.48177	1284.58203	-870.25201	31.28161	1311.85669	-105.91013	93.83217	117.65872	438.77783	-260.25958	-1.13437	-629.13507	183.41992	-5.25946	-1232.00732	-86.49151	25.91768
507	4.217	1006.23114	-190.13339	1357.93921	-115.36107	-71.43573	1280.05005	-871.76752	30.69302	1308.14429	-81.56324	88.15211	120.03599	414.78485	-258.61008	-1.49718	-653.25995	184.83150	-5.50512	-1205.85791	-90.78221	22.46914
508	4.225	1007.24023	-190.55090	1355.09680	-117.06561	-71.38859	1275.55322	-873.29510	30.14175	1304.24304	-56.68383	81.94907	121.74605	390.86914	-257.01694	-1.86839	-677.22443	186.39412	-5.73362	-1177.74866	-94.51655	19.72132
509	4.233	1008.05725	-190.87285	1352.72339	-119.22717	-71.20348	1271.22388	-874.70056	29.70195	1300.21606	-30.78933	75.47248	122.79508	367.07669	-255.46121	-2.20292	-701.17548	188.15700	-5.94367	-1148.52954	-97.73460	18.03466
510	4.242	1008.59424	-191.12396	1350.92395	-121.77268	-70.68026	1267.22668	-875.92749	29.39450	1296.15601	-3.64423	68.88081	123.09423	343.44354	-253.92387	-2.50650	-725.12958	189.98067	-6.13556	-1118.67297	-100.51151	17.51828
511	4.250	1008.79596	-191.32249	1349.76563	-124.54829	-69.67744	1263.73181	-876.99927	29.20049	1292.15344	24.73444	62.32997	122.53025	319.96268	-252.38986	-2.78580	-749.01862	191.65208	-6.27435	-1088.14514	-102.85332	18.03561
512	4.258	1008.64185	-191.47183	1349.27588	-127.33694	-68.21436	1260.87415	-877.98132	29.06369	1288.30627	54.25561	55.93444	120.99055	296.57501	-250.85632	-2.99200	-772.81396	193.12773	-6.33421	-1056.77820	-104.70157	19.33884
513	4.267	1008.14026	-191.56271	1349.45691	-129.91013	-66.47124	1258.71130	-878.92603	28.88794	1284.75012	84.90569	49.72427	118.36787	273.18988	-249.33478	-3.05559	-796.54987	194.59335	-6.36065	-1024.74939	-105.92430	21.15312
514	4.275	1007.31873	-191.58037	1350.29431	-132.11153	-64.67421	1257.21570	-879.84137	28.55936	1281.66626	116.74805	43.66090	114.60126	249.72845	-247.81769	-2.97071	-820.25012	196.17313	-6.44119	-992.58643	-106.33354	23.17459
515	4.283	1006.21722	-191.51984	1351.75659	-133.92924	-62.97810	1256.31360	-880.70184	27.99879	1279.24768	149.83853	37.59876	109.69601	226.14853	-246.28166	-2.83744	-843.93921	197.75423	-6.58352	-960.72742	-105.87123	25.18016
516	4.292	1004.88220	-191.39613	1353.79260	-135.48743	-61.44411	1255.93738	-881.47943	27.21820	1277.64587	184.15659	31.30640	103.72562	202.43936	-244.73543	-2.78370	-867.68427	199.20184	-6.67790	-929.21326	-104.75906	27.13546
517	4.300	1003.36017	-191.23212	1356.33813	-136.94418	-60.07424	1256.05530	-882.16797	26.33867	1276.92529	219.61841	24.66237	96.90778	178.60147	-243.21672	-2.82869	-891.53308	200.55032	-6.64852	-897.84088	-103.32114	29.04211
518	4.308	1001.69385	-191.04231	1359.32141	-138.38312	-58.84839	1256.67688	-882.78265	25.54070	1277.04419	256.14120	17.76884	89.63688	154.62140	-241.74667	-2.87921	-915.47162	201.95348	-6.52668	-866.48047	-101.71007	30.74853
519	4.317	999.92560	-190.83237	1362.66467	-139.77644	-57.76204	1257.84326	-883.33002	24.96114	1277.88062	293.66568	10.80627	82.35368	130.48270	-240.30316	-2.87443	-939.49268	203.61087	-6.27003	-835.14368	-99.95744	32.03562
520	4.325	998.10199	-190.60104	1366.28186	-141.01195	-56.84775	1259.60400	-883.77966	24.61437	1279.30127	332.12610	3.84953	75.39921	106.20547	-238.80624	-2.85408	-963.62616	205.76974	-5.66467	-803.82794	-98.20435	32.83920
521	4.333	996.27423	-190.33775	1370.07983	-141.94569	-56.16255	1261.98914	-884.08057	24.40657	1281.22925	371.41431	-3.13210	68.97281	81.82538	-237.16927	-2.84813	-987.88660	208.60115	-4.55966	-772.43427	-96.71469	33.32211
522	4.342	994.49524	-190.02802	1373.96509	-142.45682	-55.76446	1264.99719	-884.20380	24.21025	1283.66260	411.37961	-10.14718	63.15005	57.33978	-235.39873	-2.79357	-1012.25977	211.92004	-3.12352	-740.87109	-95.72327	33.74932
523	4.350	992.81720	-189.66188	1377.85413	-142.48528	-55.69542	1268.59644	-884.15784	23.94018	1286.63098	451.88034	-17.05973	57.96426	32.72833	-233.59192	-2.60816	-1036.72119	215.20428	-1.74937	-709.18958	-95.37791	34.33458
524	4.358	991.28864	-189.23494	1381.68140	-142.03967	-55.96604	1272.72461	-883.97229	23.60100	1290.12427	492.85107	-23.53945	53.61300	8.00354	-231.85164	-2.27099	-1061.23535	217.93073	-0.79115	-677.59662	-95.79169	35.20916
525	4.367	989.94952	-188.75401	1385.39636	-141.17709	-56.55031	1277.29187	-883.68384	23.27517	1294.05920	534.26416	-29.11047	50.66339	-16.79749	-230.22536	-1.82326	-1085.79260	219.74777	-0.48221	-646.41333	-97.06970	36.46049
526	4.375	988.82977	-188.24382	1388.95728	-139.97455	-57.39734	1282.18921	-883.32678	23.06755	1298.29553	575.74048	-33.21256	49.91119	-41.65753	-228.65411	-1.35609	-1110.43726	220.55598	-0.93132	-616.11255	-99.25125	38.08057
527	4.383	987.94891	-187.73456	1392.32678	-138.51176	-58.44619	1287.29272	-882.92273	23.06086	1302.66492	615.85034	-35.35979	51.66095	-66.60217	-226.99179	-0.96315	-1135.17297	220.70573	-1.95559	-587.30518	-102.28040	39.83965
528	4.392	987.31482	-187.24939	1395.46814	-136.86308	-59.62756	1292.45850	-882.48193	23.29861	1306.98926	651.92920	-35.53307	54.88791	-91.68134	-225.15355	-0.66170	-1159.79028	221.03796	-2.81015	-560.56396	-106.11018	41.27969
529	4.400	986.92255	-186.80994	1398.34729	-135.09265	-60.86148	1297.52161	-882.02478	23.78910	1311.09741	681.06628	-34.33241	57.36526	-116.89923	-223.20566	-0.39666	-1183.75488	222.43729	-2.24665	-536.32098	-110.76477	41.86342
530	4.408	986.75006	-186.43681	1400.94043	-133.25838	-62.06857	1302.30725	-881.59741	24.52193	1314.83777	701.57513	-32.43346	57.06802	-142.10626	-221.29933	-0.05605	-1206.33252	225.30002	0.86030	-514.90820	-116.21828	41.14077
531	4.417	986.75452	-186.13531	1403.23816	-131.42062	-63.18313	1306.64990	-881.25702	25.47472	1318.08447	713.75171	-29.98243	53.56200	-166.91028	-219.57834	0.63475	-1226.98389	229.37120	6.72129	-496.52441	-122.35006	38.88695
532	4.425	986.87231	-185.88997	1405.24036	-129.64499	-64.15839	1310.40796	-881.03766	26.59358	1320.74597	719.48938	-26.81522	47.93593	-190.68774	-218.10440	2.18866	-1245.61829	233.64661	14.33142	-481.19061	-129.05794	35.19949
533	4.433	987.02905	-185.67754	1406.94800	-127.99744	-64.97198	1313.47314	-880.92938	27.76745	1322.77759	721.10297	-23.11892	41.50674	-212.73859	-216.80014	5.17586	-1262.32739	236.76939	22.19092	-468.82690	-136.25809	30.49997
534	4.442	987.15985	-185.48019	1408.35999	-126.52445	-65.61324	1315.77100	-880.88159	28.83263	1324.17822	720.11365	-19.48168	34.79083	-232.39093	-215.55093	9.95051	-1276.94727	238.08269	29.44955	-459.30994	-143.80086	25.42504
535	4.450	987.22852	-185.27975	1409.47021	-125.22719	-66.05215	1317.25513	-880.81506	29.61212	1324.97449	716.72620	-16.28703	27.62659	-248.84979	-214.45944	16.66173	-1289.06104	237.93501	36.12211	-452.52429	-151.44751	20.58702
536	4.458	987.23138	-185.04636	1410.26794	-124.06979	-66.24633	1317.90039	-880.64203	29.96114	1325.21021	710.24280	-13.38952	19.95514	-261.06409	-213.87338	25.38628	-1298.38367	236.97006	42.42770	-448.52850	-158.89175	16.28027
537	4.467	987.18872	-184.74924	1410.73865	-123.01627	-66.18278	1317.70300	-880.29883	29.79709	1324.94165	699.99335	-10.54958	12.35701	-267.91754	-214.10690	35.91799	-1304.90869	235.50455	48.27550	-447.67596	-165.82990	12.35523
538	4.475	987.13379	-184.37952	1410.86548	-122.04649	-65.88934	1316.68616	-879.77161	29.11294	1324.22571	686.01221	-7.96227	5.96013	-268.64142	-215.28017	47.38042	-1308.60400	233.53351	53.27087	-450.56927	-171.96463	8.36251
539	4.483	987.10498	-183.95499	1410.63684	-121.15103	-65.42403	1314.90308	-879.09735	27.97872	1323.10217	668.91229	-6.06917	1.72482	-263.18732	-217.40253	58.32688	-1309.20752	231.16837	56.98835	-457.90125	-176.92004	3.93077
540	4.492	987.14398	-183.50638	1410.05505	-120.33409	-64.86723	1312.43384	-878.34949	26.53560	1321.58765	649.22327	-4.91698	-0.34222	-252.23517	-220.46927	67.49126	-1306.48755	228.85632	59.10047	-470.12244	-180.28168	-0.77405
541	4.500	987.29773	-183.06540	1409.13599	-119.61957	-64.29693	1309.37903	-877.62244	24.97966	1319.69360	627.21112	-4.01302	-1.08597	-236.81189	-224.43117	74.43925	-1300.43835	227.08073	59.35007	-487.05542	-181.82289	-4.97133
542	4.508	987.61768	-182.66345	1407.90308	-119.04835	-63.75916	1305.84888	-877.01740	23.52203	1317.45117	603.38019	-2.85579	-1.35317	-217.94421	-229.10179	79.45905	-1291.02844	226.04453	57.66959	-507.85260	-181.76779	-7.85183
543	4.517	988.15021	-182.33257	1406.38318	-118.67187	-63.26524	1301.95166	-876.62866	22.32559	1314.91650	578.61877	-1.35190	-1.53364	-196.52856	-234.16183	83.03610	-1278.00623	225.72104	54.34543	-531.22638	-180.74692	-9.25837
544	4.525	988.92053	-182.09979	1404.60522	-118.54678	-62.81483	1297.79041	-876.53613	21.45523	1312.15881	553.72046	0.31139	-1.72620	-173.26184	-239.24431	85.52556	-1261.09729	225.94760	49.92184	-555.77014	-179.31566	-9.70623
545	4.533	989.91718	-181.98125	1402.60840	-118.73350	-62.42908	1293.46875	-876.79913	20.87911	1309.24146	529.05377	1.96109	-1.94657	-148.64038	-244.01810	87.10396	-1240.28979	226.35326	44.98280	-580.46277	-177.64148	-9.84301
546	4.542	991.08954	-181.98705	1400.45557	-119.29974	-62.16978	1289.09424	-877.44055	20.51500	1306.18933	504.66693	3.52712	-2.20691	-123.04169	-248.27722	87.85702	-1216.02661	226.42596	40.15012	-604.92700	-175.73260	-10.01821
547	4.550	992.35535	-182.12941	1398.23816	-120.31241	-62.11146	1284.77087	-878.42584	20.28725	1302.96802	480.50348	5.01168	-2.53705	-96.74182	-251.99263	87.91933	-1189.32214	225.69092	36.12199	-629.14978	-173.69901	-10.28650
548	4.558	993.61218	-182.41565	1396.07178	-121.81525	-62.28562	1280.58630	-879.66766	20.14875	1299.52893	456.50861	6.49297	-2.93143	-69.87103	-255.27405	87.53203	-1161.53906	223.79752	33.41190	-653.16492	-171.70978	-10.62176
549	4.567	994.75439	-182.83083	1394.08228	-123.82101	-62.67344	1276.60706	-881.05933	20.06164	1295.88586	432.66864	8.06939	-3.32147	-42.44049	-258.27667	86.94302	-1133.67285	220.64706	32.11622	-676.98828	-169.90125	-11.00320
550	4.575	995.69360	-183.33517	1392.38721	-126.31540	-63.25970	1272.88892	-882.50922	19.99236	1292.12903	409.01965	9.75721	-3.63379	-14.40961	-261.13037	86.28132	-1105.84424	216.44624	32.09424	-700.64734	-168.36600	-11.35484
551	4.583	996.37097	-183.88295	1391.08411	-129.23654	-64.07068	1269.49097	-883.96216	19.93650	1288.38208	385.61713	11.51495	-3.85007	14.29791	-263.93353	85.53278	-1077.63452	211.46684	33.16585	-724.20074	-167.05740	-11.58046
552	4.592	996.75659	-184.44472	1390.24158	-132.43509	-65.14858	1266.48071	-885.40161	19.93228	1284.77173	362.49612	13.29613	-4.02109	43.79901	-266.73959	84.57344	-1048.69446	205.80666	35.01468	-747.71979	-165.75571	-11.67599
553	4.600	996.84143	-185.01128	1389.89685	-135.66852	-66.49895	1263.92749	-886.82355	20.05299	1281.42493	339.58716	15.01409	-4.21471	74.21075	-269.50833	83.21584	-1018.93481	199.45453	37.20335	-771.23975	-164.29012	-11.72295
554	4.608	996.62976	-185.58185	1390.06287	-138.66403	-68.06113	1261.89490	-888.19452	20.38342	1278.48511	316.61697	16.58527	-4.42266	105.58582	-272.12805	81.29283	-988.40875	192.43890	39.40145	-794.77460	-162.66180	-11.81428
555	4.617	996.13641	-186.15707	1390.73486	-141.21722	-69.70602	1260.43494	-889.42389	20.98133	1276.12671	293.26346	18.01862	-4.56889	137.89594	-274.50061	78.73862	-957.21417	184.83154	41.46640	-818.35278	-160.92508	-11.98697
556	4.625	995.38385	-186.73486	1391.89124	-143.25752	-71.25333	1259.57837	-890.37738	21.85356	1274.53174	269.49368	19.40593	-4.62261	171.06641	-276.56082	75.60050	-925.51263	176.73730	43.44859	-841.97858	-159.13101	-12.17283
557	4.633	994.39343	-187.30496	1393.49744	-144.84172	-72.52713	1259.32727	-890.93701	22.96746	1273.84167	245.56082	20.87701	-4.62969	205.00742	-278.25418	72.01147	-893.57251	168.30247	45.61544	-865.65222	-157.33829	-12.25252
558	4.642	993.18127	-187.85283	1395.51074	-146.09409	-73.43496	1259.66431	-891.07056	24.27880	1274.11816	221.68091	22.50412	-4.63967	239.62402	-279.55515	68.16189	-861.74323	159.65659	48.22272	-889.43738	-155.56955	-12.18214
559	4.650	991.76813	-188.36789	1397.88171	-147.13818	-73.99757	1260.58057	-890.86133	25.75290	1275.33618	197.86646	24.22552	-4.64997	274.81976	-280.45441	64.24947	-830.40796	150.87888	51.15467	-913.41785	-153.80847	-12.01643
560	4.658	990.19141	-188.84889	1400.55127	-148.04340	-74.29971	1262.08972	-890.46729	27.36831	1277.39966	173.98877	25.93838	-4.62773	310.47504	-280.87158	60.43533	-799.92981	142.03604	53.93611	-937.64087	-152.09125	-11.77915
561	4.667	988.50598	-189.30666	1403.44775	-148.79427	-74.41943	1264.20691	-890.03741	29.10186	1280.17310	149.89066	27.62861	-4.55761	346.38953	-280.61121	56.83221	-770.55896	133.21898	56.10512	-962.07922	-150.49086	-11.42934
562	4.675	986.77795	-189.75967	1406.48840	-149.29980	-74.39978	1266.92285	-889.65411	30.91582	1283.52026	125.48757	29.35822	-4.43291	382.26334	-279.42191	53.47231	-742.37781	124.55201	57.47780	-986.57959	-148.91533	-11.04020
563	4.683	985.07709	-190.22359	1409.58655	-149.44385	-74.25775	1270.19641	-889.33215	32.76247	1287.33777	100.82262	31.14499	-4.24245	417.80716	-277.09717	50.27761	-715.32220	116.23232	58.14833	-1010.97552	-147.12469	-10.80355
564	4.692	983.46808	-190.70831	1412.66089	-149.15062	-73.99680	1273.96106	-889.04736	34.58913	1291.56726	76.00234	32.91599	-3.99214	452.93124	-273.58173	47.16905	-689.21393	108.56351	58.35866	-1035.29395	-145.08978	-10.75096
565	4.700	982.00415	-191.22522	1415.63770	-148.42410	-73.61539	1278.14172	-888.76141	36.33520	1296.17505	51.08616	34.58315	-3.70829	487.82318	-269.07007	44.31747	-663.77905	101.87413	58.32882	-1059.72546	-143.10120	-10.70273
566	4.708	980.72491	-191.78395	1418.45544	-147.33148	-73.10448	1282.67126	-888.43872	37.93823	1301.10852	26.09249	36.10988	-3.42957	522.71509	-264.06339	42.29688	-638.72247	96.43390	58.15427	-1084.43579	-141.41830	-10.52299
567	4.717	979.65662	-192.37466	1421.06860	-145.95493	-72.43555	1287.48633	-888.06305	39.34671	1306.25806	1.03709	37.55212	-3.18244	557.31714	-259.30386	41.87784	-613.91925	92.46837	57.82845	-1109.44751	-140.04550	-10.20154
568	4.725	978.80859	-192.96576	1423.44788	-144.36511	-71.57069	1292.50146	-887.65527	40.51899	1311.46313	-24.10557	39.05608	-2.94603	590.28748	-255.46555	43.38655	-589.60132	90.11522	57.24429	-1134.53955	-138.88611	-9.67092
569	4.733	978.17297	-193.52374	1425.57336	-142.62758	-70.49441	1297.59509	-887.27557	41.41152	1316.55164	-49.37032	40.74663	-2.67792	619.37909	-252.68353	46.01910	-566.35559	89.35434	56.10219	-1159.17932	-137.95810	-8.61564
570	4.742	977.72668	-194.02730	1427.43066	-140.80876	-69.22639	1302.61560	-887.00159	41.97906	1321.35999	-74.66222	42.64483	-2.36980	642.45068	-250.34032	47.95946	-544.94775	90.13716	53.95818	-1182.69263	-137.39212	-6.50645
571	4.750	977.42841	-194.46567	1429.01208	-138.97272	-67.81773	1307.39343	-886.89667	42.19267	1325.72876	-99.66434	44.73869	-2.03587	658.53925	-247.45412	47.52288	-526.06573	92.52055	50.43180	-1204.63867	-137.13284	-2.97962
572	4.758	977.21594	-194.83313	1430.31592	-137.18219	-66.35477	1311.75696	-886.98712	42.05904	1329.51428	-123.86181	47.06657	-1.63811	668.07898	-243.42790	44.23458	-510.07965	96.58128	45.31409	-1225.00903	-136.87668	1.88006
573	4.767	977.01587	-195.12807	1431.34290	-135.49615	-64.94624	1315.55286	-887.24475	41.63166	1332.61560	-146.73758	49.65884	-1.02475	672.40228	-238.39229	38.77621	-496.95959	102.30680	38.63725	-1244.02869	-136.46844	7.70330
574	4.775	976.76184	-195.35454	1432.09009	-133.95526	-63.67729	1318.66235	-887.57813	41.01293	1334.98938	-168.07910	52.43758	0.09570	673.12451	-232.82631	32.17552	-486.36203	109.49284	30.81281	-1261.73352	-135.89758	13.96689
575	4.783	976.40662	-195.52351	1432.54956	-132.56299	-62.56745	1320.99805	-887.84912	40.34180	1336.64319	-188.02582	55.24903	2.26919	671.49707	-227.11810	25.29330	-477.87378	117.75060	22.66514	-1277.65503	-134.94341	20.02077
576	4.792	975.92480	-195.65329	1432.71106	-131.28032	-61.57920	1322.49573	-887.92059	39.77454	1337.62256	-206.54340	57.98536	6.55217	667.86487	-221.48521	18.74172	-471.37024	126.83043	15.24721	-1290.90540	-133.32434	25.37068
577	4.800	975.31268	-195.77097	1432.56519	-130.05553	-60.66840	1323.11816	-887.71021	39.46762	1338.00000	-222.58847	60.62109	14.34303	661.65845	-215.99574	12.83041	-467.18491	136.71365	9.42839	-1300.56689	-131.06168	29.86673
578	4.808	974.58502	-195.90765	1432.10437	-128.87621	-59.82200	1322.86145	-887.21777	39.54844	1337.85791	-233.92389	63.11887	26.21805	651.83661	-210.71497	7.73076	-465.94849	147.17526	5.45011	-1306.02332	-128.57404	33.53851
579	4.817	973.77203	-196.08705	1431.31836	-127.79131	-59.06435	1321.75586	-886.51807	40.07056	1337.26465	-238.29053	65.39635	40.85293	637.54608	-205.89096	3.77950	-468.33710	157.52324	2.84686	-1307.12134	-126.55165	36.34266
580	4.825	972.92017	-196.32336	1430.19055	-126.88001	-58.44113	1319.86694	-885.73315	40.98390	1336.25940	-234.93204	67.43855	55.63216	618.76807	-201.84250	1.28228	-474.84106	166.81540	0.84416	-1304.16907	-125.61564	37.99277
581	4.833	972.09235	-196.62766	1428.70154	-126.19892	-57.97476	1317.29065	-885.00372	42.14384	1334.85852	-224.79578	69.34208	68.34821	596.41107	-198.73914	0.08596	-485.46075	174.23509	-1.01262	-1297.61938	-126.06627	38.06588
582	4.842	971.36224	-197.00089	1426.83679	-125.75302	-57.62368	1314.14050	-884.47186	43.35541	1333.07275	-209.54556	71.24977	78.20145	571.90125	-196.49236	-0.35050	-499.73599	179.47702	-2.58661	-1287.60498	-127.99583	36.36733
583	4.850	970.80579	-197.41963	1424.59436	-125.51321	-57.29689	1310.53503	-884.26367	44.43107	1330.91663	-190.74747	73.28087	85.57957	546.65662	-194.77203	-0.52610	-517.38940	182.91487	-3.64347	-1273.92688	-131.40012	33.12079
584	4.858	970.48920	-197.83966	1421.99194	-125.45686	-56.89682	1306.59082	-884.46405	45.23557	1328.40942	-169.65308	75.44199	91.28809	521.57483	-193.20882	-0.65533	-538.34473	185.26927	-4.32848	-1256.61499	-136.01691	28.89231
585	4.867	970.45520	-198.21492	1419.07019	-125.59048	-56.34242	1302.41492	-885.09467	45.71060	1325.57080	-147.21735	77.57501	95.96680	496.91351	-191.59346	-0.78696	-561.81921	187.11090	-4.88166	-1236.52124	-141.22888	24.55152
586	4.875	970.71283	-198.51094	1415.89673	-125.94995	-55.58435	1298.09534	-886.11121	45.88373	1322.41785	-124.18073	79.40508	99.93144	472.59738	-189.88763	-0.97942	-586.38330	188.73691	-5.29531	-1215.36938	-146.21353	21.20186
587	4.883	971.23328	-198.70889	1412.56445	-126.59742	-54.63084	1293.69263	-887.41962	45.84821	1318.97510	-101.07757	80.69479	103.29889	448.50250	-188.15887	-1.27182	-611.00494	190.29895	-5.49248	-1194.82324	-150.10434	19.66638
588	4.892	971.95428	-198.80646	1409.17920	-127.61830	-53.56161	1289.23706	-888.89789	45.71868	1315.29395	-78.05657	81.40158	106.15328	424.55365	-186.50818	-1.61504	-635.39075	191.87164	-5.54632	-1175.07080	-152.25238	19.83839
589	4.900	972.78925	-198.81081	1405.85095	-129.10605	-52.49123	1284.73926	-890.41791	45.59126	1311.45959	-54.81171	81.61858	108.56316	400.70093	-184.95671	-1.92015	-659.61371	193.50685	-5.60161	-1154.65173	-152.68202	20.90249
590	4.908	973.63776	-198.72693	1402.69580	-131.13292	-51.48824	1280.21997	-891.86896	45.51029	1307.57825	-30.85937	81.42346	110.50880	376.89984	-183.41611	-2.14187	-683.78412	195.25484	-5.72433	-1132.00659	-152.15277	22.23351
591	4.917	974.39594	-198.55283	1399.83386	-133.71944	-50.51817	1275.75122	-893.17798	45.44749	1303.74902	-5.87048	80.93365	111.90724	353.15469	-181.80963	-2.30305	-707.92041	197.08116	-5.88432	-1106.82947	-151.52281	23.72821
592	4.925	974.96863	-198.27742	1397.37524	-136.79897	-49.45883	1271.48279	-894.32349	45.32534	1300.03650	20.24632	80.37759	112.68439	329.52402	-180.14719	-2.46722	-731.94684	198.83733	-6.01163	-1079.82556	-151.06296	25.47509
593	4.933	975.28290	-197.88376	1395.40820	-140.17880	-48.17578	1267.63037	-895.33838	45.06989	1296.47266	47.45860	79.89738	112.71278	306.04523	-178.47519	-2.67246	-755.78052	200.39998	-6.05899	-1051.69629	-150.36426	27.47857
594	4.942	975.29688	-197.36345	1393.99670	-143.55403	-46.61443	1264.41138	-896.29022	44.63354	1293.09644	75.77038	79.41123	111.75969	282.64722	-176.83025	-2.85503	-779.46594	201.80965	-6.07643	-1022.66455	-148.78195	29.60890
595	4.950	974.99872	-196.72194	1393.18176	-146.61664	-44.84199	1261.96460	-897.23877	43.97731	1289.99634	105.30698	78.82589	109.64832	259.16821	-175.21588	-2.90433	-803.16541	203.22731	-6.18879	-992.69214	-145.92926	31.68461
596	4.958	974.39600	-195.96918	1392.97925	-149.19589	-42.99675	1260.30688	-898.20032	43.05440	1287.32019	136.22678	78.20062	106.40152	235.50232	-173.57794	-2.83124	-826.96851	204.79938	-6.42200	-961.80194	-141.84177	33.60105
597	4.967	973.50629	-195.12259	1393.37500	-151.32178	-41.20527	1259.36011	-899.14691	41.82799	1285.24634	168.55107	77.58754	102.14780	211.67517	-171.83951	-2.77608	-850.81641	206.52486	-6.62388	-930.24072	-136.86639	35.38668
598	4.975	972.35602	-194.21863	1394.32617	-153.16776	-39.54952	1259.01416	-900.03912	40.31348	1283.92920	202.13766	76.86294	96.98627	187.74908	-169.96994	-2.83537	-874.64111	208.25757	-6.62172	-898.51038	-131.47305	37.15271
599	4.983	970.98254	-193.30260	1395.77344	-154.92155	-38.07937	1259.18799	-900.86182	38.59515	1283.44617	236.82385	75.79829	91.04916	163.73578	-168.01190	-2.96750	-898.46838	209.94003	-6.39446	-867.15332	-126.01035	38.92177
600	4.992	969.43414	-192.40341	1397.64954	-156.67520	-36.83218	1259.86035	-901.63501	36.79694	1283.77795	272.54965	74.22912	84.64584	139.61105	-166.08466	-3.04163	-922.37903	211.67072	-6.07147	-836.40863	-120.53563	40.44920
601	5.000	967.77008	-191.52911	1399.88098	-158.39023	-35.84335	1261.06104	-902.38843	35.04120	1284.82776	309.30121	72.12651	78.21998	115.36353	-164.31712	-2.96523	-946.42987	213.51932	-5.75309	-806.13391	-114.99464	41.37069
602	5.008	966.05627	-190.68217	1402.38660	-159.93100	-35.14207	1262.83337	-903.11743	33.41821	1286.46008	346.93640	69.52626	72.14703	91.01794	-162.70052	-2.79596	-970.62891	215.58838	-5.30637	-776.04028	-109.55008	41.61138
603	5.017	964.35736	-189.86247	1405.07703	-161.13022	-34.73724	1265.19482	-903.76550	31.97498	1288.53967	385.13306	66.40883	66.61202	66.60211	-161.08376	-2.65628	-994.99182	218.08717	-4.49101	-745.96686	-104.53055	41.45235
604	5.025	962.73438	-189.05934	1407.86096	-161.85011	-34.61150	1268.12634	-904.25159	30.73459	1290.96631	423.50763	62.69307	61.62840	42.09930	-159.35236	-2.55133	-1019.54535	220.97287	-3.36471	-716.00610	-100.12915	41.19157
605	5.033	961.24670	-188.25568	1410.65601	-162.02350	-34.73483	1271.58301	-904.51923	29.71815	1293.70300	461.75659	58.33420	57.11944	17.45422	-157.51707	-2.38577	-1044.23779	223.82065	-2.29566	-686.43372	-96.34927	40.95184
606	5.042	959.94507	-187.44278	1413.39478	-161.67035	-35.08831	1275.50293	-904.57104	28.93500	1296.77991	499.76727	53.41164	53.09648	-7.38129	-155.63222	-2.12315	-1068.96460	226.26431	-1.56328	-657.54840	-93.18462	40.76737
607	5.050	958.85999	-186.62886	1416.02246	-160.88254	-35.67538	1279.81238	-904.46033	28.37390	1300.24219	537.61871	48.20957	49.90661	-32.39929	-153.72691	-1.82510	-1093.72327	228.17938	-1.26091	-629.58911	-90.76657	40.66451
608	5.058	958.00446	-185.83257	1418.49402	-159.77722	-36.50331	1284.42651	-904.24603	28.02097	1304.06531	575.26630	43.25233	48.25622	-57.53082	-151.82281	-1.54872	-1118.61121	229.46742	-1.47461	-602.79761	-89.33055	40.61432
609	5.067	957.38501	-185.06519	1420.77429	-158.44934	-37.54714	1289.24438	-903.96191	27.87185	1308.12317	611.90082	39.18400	48.72919	-82.71472	-149.94717	-1.28823	-1143.60901	230.19200	-2.16989	-577.52063	-89.04440	40.45491
610	5.075	957.00354	-184.32280	1422.83606	-156.95412	-38.72564	1294.13489	-903.62067	27.92976	1312.22205	645.48993	36.47538	50.93557	-107.94684	-148.12067	-1.02224	-1168.42603	230.93266	-2.79972	-554.21747	-89.92462	39.87167
611	5.083	956.85547	-183.60072	1424.65576	-155.32397	-39.91399	1298.92993	-903.23395	28.20100	1316.14819	673.26550	35.11688	53.11603	-133.20178	-146.38518	-0.74517	-1192.54065	232.48207	-2.24429	-533.37817	-91.90796	38.45401
612	5.092	956.92743	-182.90656	1426.21375	-153.60146	-40.99726	1303.44177	-902.83154	28.68328	1319.70447	693.11298	34.66395	53.09089	-158.29431	-144.85428	-0.41676	-1215.40259	235.18669	0.58199	-515.43781	-94.92703	35.86322
613	5.100	957.19482	-182.25253	1427.49475	-151.85417	-41.91792	1307.49084	-902.46216	29.35633	1322.73584	704.67853	34.72709	49.92261	-182.81036	-143.67981	0.13255	-1236.69971	238.80887	5.95232	-500.72028	-98.91797	32.04349
614	5.108	957.62000	-181.64330	1428.48547	-150.16113	-42.67191	1310.92932	-902.17017	30.17679	1325.14270	709.29120	35.28465	44.43763	-206.13824	-142.92981	1.26315	-1256.37573	242.67276	13.14676	-489.37073	-103.78876	27.29861
615	5.117	958.15289	-181.06915	1429.17468	-148.59219	-43.27499	1313.64917	-901.96619	31.06168	1326.87952	708.96600	36.36871	38.07753	-227.60260	-142.54311	3.44398	-1274.31482	245.95128	21.06875	-481.32043	-109.35313	22.18077
616	5.125	958.73633	-180.50375	1429.55786	-147.19287	-43.73579	1315.57837	-901.81561	31.87209	1327.94458	705.26941	37.71833	31.57356	-246.59393	-142.44513	7.07931	-1290.12451	248.12596	28.93879	-476.40125	-115.25769	17.27134
617	5.133	959.32025	-179.91203	1429.63452	-145.97443	-44.04448	1316.67139	-901.65045	32.42767	1328.37585	698.69763	39.01585	24.81218	-262.50220	-142.68909	12.47637	-1303.28845	249.04790	36.35280	-474.51685	-121.00833	12.93763
618	5.142	959.87714	-179.26675	1429.39868	-144.91905	-44.17805	1316.90491	-901.39838	32.55693	1328.24402	688.85651	40.24477	17.64065	-274.54388	-143.43515	19.91054	-1313.46216	248.75720	43.04485	-475.71094	-126.09770	9.16845
619	5.150	960.40845	-178.56406	1428.83606	-143.99948	-44.11897	1316.28320	-901.01349	32.16064	1327.63232	675.22351	41.55772	10.58544	-281.71088	-144.81436	29.43093	-1320.56067	247.45018	48.79935	-480.18579	-130.08160	5.58938
620	5.158	960.93835	-177.82626	1427.93018	-143.19637	-43.87845	1314.84631	-900.49445	31.25681	1326.61243	657.85858	42.94299	4.79177	-282.99677	-146.86896	40.38560	-1324.52661	245.39212	53.39766	-488.32410	-132.60036	1.76416
621	5.167	961.50366	-177.08258	1426.67200	-142.50468	-43.50346	1312.66748	-899.88556	29.97573	1325.23376	637.45392	44.26316	1.14211	-277.94336	-149.57135	51.30143	-1325.09961	242.92285	56.65126	-500.56500	-133.48871	-2.27562
622	5.175	962.14661	-176.34756	1425.06519	-141.93024	-43.05370	1309.84302	-899.26459	28.51012	1323.53027	614.83478	45.55119	-0.50825	-267.01294	-152.87234	60.58737	-1321.97998	240.63367	58.52744	-517.09991	-132.92146	-5.88213
623	5.183	962.90863	-175.62332	1423.12915	-141.48180	-42.57312	1306.47998	-898.72400	27.06016	1321.52979	590.72260	47.00115	-1.02056	-251.30164	-156.74464	67.43202	-1315.09253	239.24649	59.03526	-537.55719	-131.39359	-8.40161
624	5.192	963.82043	-174.91357	1420.89893	-141.16962	-42.08798	1302.68872	-898.35028	25.79631	1319.25879	565.89227	48.68356	-1.14714	-231.98108	-161.11853	71.96783	-1304.44958	239.12143	58.02819	-560.83246	-129.50055	-9.75857
625	5.200	964.89471	-174.22681	1418.42236	-141.01656	-41.62850	1298.57813	-898.21051	24.83535	1316.73926	541.04797	50.48507	-1.23027	-210.00458	-165.79321	74.77415	-1289.91907	239.99002	55.38103	-585.40186	-127.65167	-10.32956
626	5.208	966.12036	-173.56879	1415.75879	-141.07233	-41.25172	1294.24951	-898.35162	24.21562	1313.99731	516.49384	52.28442	-1.38325	-186.09723	-170.48380	76.40267	-1271.33813	241.27844	51.33051	-610.09442	-125.93458	-10.52674
627	5.217	967.45819	-172.93954	1412.98132	-141.41177	-41.04615	1289.79407	-898.79950	23.88027	1311.08057	492.16141	54.04420	-1.65210	-160.86176	-174.94547	77.22138	-1248.77966	242.55876	46.52866	-634.48596	-124.24362	-10.60281
628	5.225	968.84369	-172.33704	1410.17700	-142.11154	-41.09962	1285.30103	-899.55328	23.69534	1308.06238	467.91150	55.76581	-2.04023	-134.82446	-179.05919	77.45766	-1222.75256	243.54015	41.84754	-658.61285	-122.46193	-10.69183
629	5.233	970.19586	-171.75641	1407.44348	-143.22476	-41.44456	1280.85828	-900.58356	23.50147	1305.02808	443.72003	57.46556	-2.49135	-108.32666	-182.85284	77.29895	-1194.37561	243.86353	38.17492	-682.60846	-120.53883	-10.88764
630	5.242	971.42603	-171.18347	1404.88147	-144.77391	-42.04367	1276.55139	-901.83246	23.17935	1302.04846	419.65884	59.20342	-2.91406	-81.42413	-186.45410	76.94061	-1165.20923	243.17725	36.13406	-706.56769	-118.51353	-11.21206
631	5.250	972.44934	-170.59157	1402.58350	-146.75912	-42.84362	1272.46399	-903.21558	22.70375	1299.14404	395.80011	61.04800	-3.25696	-53.95764	-190.01825	76.52573	-1136.41895	241.28171	35.73439	-730.52148	-116.48453	-11.55943
632	5.258	973.20178	-169.94893	1400.62866	-149.16513	-43.83770	1268.67700	-904.64099	22.14784	1296.26978	372.16223	63.00995	-3.53491	-25.71484	-193.68488	76.07610	-1108.04248	238.13281	36.48782	-754.45721	-114.54068	-11.78383
633	5.267	973.65131	-169.23169	1399.08130	-151.93930	-45.06748	1265.26758	-906.04272	21.63097	1293.36475	348.71051	65.05630	-3.75713	3.46014	-197.53983	75.49384	-1079.32446	233.84013	37.96933	-778.35840	-112.69949	-11.88682
634	5.275	973.79456	-168.43025	1397.99182	-154.93784	-46.56876	1262.30627	-907.39587	21.25795	1290.43420	325.34509	67.12889	-3.88069	33.65411	-201.58090	74.60278	-1049.66711	228.63109	40.01345	-802.21381	-110.89674	-12.02479
635	5.283	973.64294	-167.54997	1397.39258	-157.91106	-48.31938	1259.85925	-908.69000	21.09750	1287.57959	301.90659	69.12077	-3.89235	64.92499	-205.73741	73.22205	-1019.14954	222.69510	42.46585	-826.00574	-109.04236	-12.29286
636	5.292	973.21265	-166.60785	1397.29211	-160.58066	-50.22227	1257.99744	-909.88348	21.18449	1284.97815	278.27768	70.93723	-3.87850	97.31061	-209.93237	71.26202	-988.33789	216.13730	45.09109	-849.72626	-107.08308	-12.62453
637	5.300	972.52197	-165.62851	1397.67407	-162.74603	-52.12117	1256.78809	-910.88239	21.50769	1282.85352	254.48541	72.59137	-3.94719	130.79205	-214.12689	68.77139	-957.75641	209.11356	47.71595	-873.41132	-105.07748	-12.87359
638	5.308	971.59381	-164.64140	1398.50598	-164.33704	-53.84349	1256.26416	-911.56427	22.00251	1281.43665	230.65503	74.18938	-4.11156	165.28650	-218.29939	65.89516	-927.54431	201.72342	50.23262	-897.13867	-103.19781	-12.91077
639	5.317	970.45844	-163.67242	1399.74756	-165.41019	-55.26047	1256.40930	-911.83209	22.57830	1280.90332	206.85663	75.83493	-4.27611	200.69400	-222.39377	62.79968	-897.55115	193.86833	52.50377	-920.98700	-101.52955	-12.72797
640	5.325	969.15375	-162.73921	1401.34875	-166.11041	-56.32961	1257.18750	-911.67316	23.16462	1281.32031	183.02631	77.53438	-4.34391	236.92850	-226.32581	59.63797	-867.63855	185.56853	54.41410	-944.99701	-99.94115	-12.46304
641	5.333	967.72357	-161.85712	1403.24866	-166.59734	-57.08688	1258.57556	-911.19269	23.74606	1282.64160	159.04150	79.21526	-4.32207	273.86850	-230.03363	56.56149	-837.84412	177.15240	55.88684	-969.18829	-98.25818	-12.24709
642	5.342	966.21704	-161.03886	1405.37756	-166.96211	-57.60952	1260.56445	-910.58374	24.35491	1284.74939	134.82584	80.85002	-4.27006	311.27704	-233.46725	53.72720	-808.34113	168.95126	56.82846	-993.57465	-96.46828	-12.04376
643	5.350	964.68982	-160.28580	1407.65967	-167.19830	-57.98319	1263.14368	-910.04016	25.02606	1287.49817	110.36590	82.50270	-4.17874	348.79999	-236.51468	51.24456	-779.31097	161.10468	57.21409	-1018.08545	-94.69076	-11.72684
644	5.358	963.20160	-159.58475	1410.01978	-167.23932	-58.27474	1266.29346	-909.67712	25.76270	1290.74585	85.70443	84.23978	-3.98765	386.07001	-238.97490	49.09647	-750.82568	153.73459	57.19304	-1042.57361	-93.00809	-11.30339
645	5.367	961.81165	-158.91266	1412.38770	-167.01614	-58.51484	1269.97852	-909.50934	26.53364	1294.37830	60.92028	86.03645	-3.69021	422.89081	-240.64670	47.17045	-722.81177	147.13857	57.04965	-1067.01416	-91.41934	-10.90600
646	5.375	960.57813	-158.25023	1414.69812	-166.49530	-58.70255	1274.14075	-909.47858	27.28733	1298.31970	36.04505	87.79834	-3.35832	459.37927	-241.52342	45.46909	-695.14856	141.69112	57.04166	-1091.56873	-89.87373	-10.60711
647	5.383	959.55585	-157.58960	1416.89551	-165.68420	-58.82195	1278.69946	-909.49939	27.96569	1302.51770	11.04336	89.45188	-3.08292	495.77768	-241.98082	44.36642	-667.85315	137.55949	57.20197	-1116.38696	-88.23222	-10.41078
648	5.392	958.78625	-156.92451	1418.93909	-164.61563	-58.85429	1283.55762	-909.49756	28.51228	1306.91199	-14.10960	90.99368	-2.90533	531.84290	-242.71494	44.56473	-641.18530	134.61243	57.30799	-1141.47021	-86.42044	-10.30348
649	5.400	958.29120	-156.24057	1420.80212	-163.33524	-58.77665	1288.60461	-909.42365	28.88340	1311.40405	-39.39806	92.47870	-2.78712	566.25616	-244.31792	46.47666	-615.57739	132.62784	57.03930	-1166.65112	-84.70034	-10.13500
650	5.408	958.06909	-155.50972	1422.46826	-161.89667	-58.55918	1293.71021	-909.24854	29.06051	1315.83984	-64.77486	94.00069	-2.62616	596.76050	-246.76869	49.44281	-591.49756	131.48347	56.06686	-1191.50610	-83.53959	-9.50222
651	5.417	958.09247	-154.68678	1423.92688	-160.35294	-58.18395	1298.72083	-908.96436	29.05080	1320.01587	-90.13230	95.68775	-2.31595	621.17792	-249.33925	51.78601	-569.37463	131.13625	54.04636	-1215.40369	-83.16666	-7.85892
652	5.425	958.31128	-153.72394	1425.16797	-158.74445	-57.66830	1303.46594	-908.58936	28.88112	1323.70959	-115.23669	97.65112	-1.81660	638.47095	-251.11763	51.94856	-549.58374	131.60974	50.69668	-1237.82813	-83.34851	-4.82925
653	5.433	958.66144	-152.59792	1426.17871	-157.09279	-57.05718	1307.77173	-908.15735	28.59225	1326.73059	-139.66324	99.86212	-1.14900	649.00806	-251.64023	49.52613	-532.38965	133.02928	45.92707	-1258.61182	-83.63967	-0.48569
654	5.442	959.07349	-151.32137	1426.94775	-155.41165	-56.40599	1311.48877	-907.69788	28.22114	1328.97900	-162.90219	102.12448	-0.29702	654.12531	-250.96725	45.10723	-517.83484	135.56601	39.94374	-1277.84351	-83.79778	4.69351
655	5.450	959.48480	-149.92505	1427.46924	-153.72719	-55.78342	1314.52258	-907.22552	27.78316	1330.47986	-184.68430	104.29515	0.92163	655.39673	-249.31367	39.41774	-505.79053	139.37430	33.33195	-1295.58569	-83.83542	10.17560
656	5.458	959.85095	-148.43391	1427.74023	-152.08266	-55.26459	1316.83643	-906.73236	27.29936	1331.34741	-205.10699	106.44427	2.96226	653.87207	-246.82486	32.89166	-496.18518	144.45935	26.88443	-1311.62634	-83.67412	15.56624
657	5.467	960.14813	-146.86575	1427.75696	-150.53111	-54.90926	1318.42297	-906.18610	26.84607	1331.70313	-224.23239	108.63474	6.63792	649.69397	-243.63693	25.82178	-489.14325	150.53915	21.19754	-1325.50415	-82.97462	20.54669
658	5.475	960.36914	-145.24066	1427.51501	-149.13553	-54.75970	1319.27673	-905.54852	26.54521	1331.62634	-241.40930	110.69271	13.05502	642.31110	-239.94673	18.57948	-485.00739	157.19385	16.45796	-1336.73828	-81.51323	24.99680
659	5.483	960.51917	-143.57570	1427.00793	-147.95743	-54.83720	1319.37964	-904.80200	26.49602	1331.15393	-254.90564	112.31335	22.95387	630.97601	-235.99428	11.76759	-484.33020	164.08014	12.46294	-1344.94409	-79.56465	29.05254
660	5.492	960.61218	-141.87558	1426.22339	-147.02248	-55.11268	1318.70337	-903.96332	26.72910	1330.29065	-262.48386	113.24887	35.66825	615.26422	-232.07448	6.24043	-487.75726	170.85745	8.71721	-1349.82629	-77.73877	32.74106
661	5.500	960.67212	-140.13528	1425.14124	-146.30399	-55.50069	1317.23804	-903.08740	27.21119	1329.02087	-262.69867	113.40187	49.05078	595.48743	-228.53778	2.64552	-495.74988	177.05173	4.78915	-1351.22302	-76.60814	35.71857
662	5.508	960.73853	-138.34523	1423.73962	-145.74677	-55.89865	1315.02649	-902.26147	27.86341	1327.32251	-255.61746	112.89761	60.82561	572.67596	-225.65826	0.87110	-508.25635	182.20465	0.87587	-1349.13757	-76.56422	37.45027
663	5.517	960.86530	-136.48898	1422.00647	-145.29974	-56.22104	1312.16272	-901.58521	28.57489	1325.18518	-242.41608	112.08891	69.94807	548.14124	-223.47208	0.20819	-524.70660	186.14832	-2.20693	-1343.63916	-77.82008	37.56880
664	5.525	961.11023	-134.54100	1419.94763	-144.93416	-56.40849	1308.76538	-901.14911	29.21961	1322.63171	-224.66901	111.39727	76.71322	523.01837	-221.76273	-0.02286	-544.46161	189.05304	-3.93439	-1334.73218	-80.36746	36.09542
665	5.533	961.52228	-132.47211	1417.58826	-144.65306	-56.43183	1304.95630	-901.01471	29.67867	1319.72632	-203.93176	111.02637	81.95552	497.98584	-220.20807	-0.16398	-566.93439	191.22697	-4.65145	-1322.34253	-83.95218	33.33535
666	5.542	962.12891	-130.25842	1414.97095	-144.48338	-56.29305	1300.84790	-901.20062	29.86522	1316.56226	-181.52991	110.79517	86.34698	473.25208	-218.56519	-0.34733	-591.16907	192.91348	-4.99041	-1306.39355	-88.19759	29.64054
667	5.550	962.92792	-127.88792	1412.15344	-144.45973	-56.02506	1296.53381	-901.68939	29.74405	1313.23901	-158.46765	110.30630	90.21160	448.77832	-216.76270	-0.64417	-615.97839	194.30788	-5.21594	-1286.91284	-92.79880	25.38421
668	5.558	963.88336	-125.35826	1409.21057	-144.63496	-55.70035	1292.08911	-902.44696	29.34144	1309.84338	-135.36914	109.24768	93.62918	424.49072	-214.87657	-1.04607	-640.63245	195.65097	-5.33313	-1264.21143	-97.56126	21.06201
669	5.567	964.92419	-122.65878	1406.23816	-145.10115	-55.42204	1287.57483	-903.42578	28.75349	1306.42200	-112.39310	107.48148	96.56255	400.35754	-213.03853	-1.47008	-665.00671	197.12740	-5.38563	-1239.04199	-102.22490	17.26742
670	5.575	965.95074	-119.75623	1403.34985	-145.97250	-55.26483	1283.04968	-904.55182	28.14305	1302.95569	-89.28274	104.95885	98.93966	376.38306	-211.35934	-1.81886	-689.22650	198.75348	-5.47179	-1212.43860	-106.41315	14.52156
671	5.583	966.85345	-116.61179	1400.66479	-147.34091	-55.20367	1278.58997	-905.72656	27.68460	1299.39783	-65.60361	101.72794	100.71535	352.57761	-209.88583	-2.01319	-713.39807	200.47560	-5.64378	-1185.22290	-109.88444	13.09470
672	5.592	967.53326	-113.21314	1398.29468	-149.23840	-55.09843	1274.30469	-906.84900	27.47915	1295.75623	-40.97356	98.02375	101.92130	328.92984	-208.54016	-2.05976	-737.51843	202.23218	-5.87468	-1157.58398	-112.62807	12.96770
673	5.600	967.91327	-109.58719	1396.33704	-151.60480	-54.75966	1270.33276	-907.84326	27.52588	1292.11084	-15.16024	94.21219	102.63433	305.41342	-207.15262	-2.07178	-761.51233	203.90282	-6.09283	-1129.10059	-114.58126	13.90888
674	5.608	967.94318	-105.78946	1394.87354	-154.26691	-54.05350	1266.81885	-908.68604	27.75021	1288.56421	11.90803	90.59793	102.85525	281.98993	-205.62764	-2.13837	-785.34381	205.43266	-6.24071	-1099.25208	-115.50742	15.59240
675	5.617	967.60339	-101.88355	1393.96350	-156.97159	-52.96611	1263.87512	-909.41516	28.02482	1285.21765	40.18780	87.31197	102.45532	258.56470	-204.00157	-2.23585	-809.07300	206.98244	-6.32179	-1068.14258	-115.36986	17.77607
676	5.625	966.90662	-97.92249	1393.64111	-159.48605	-51.60281	1261.55103	-910.10321	28.18825	1282.18640	69.61791	84.32475	101.26417	235.01123	-202.34770	-2.29957	-832.77771	208.70863	-6.39192	-1036.62451	-114.55151	20.35888
677	5.633	965.88898	-93.94018	1393.91431	-161.69968	-50.13529	1259.83105	-910.81409	28.09694	1279.60803	100.17739	81.48301	99.19595	211.28241	-200.70583	-2.31297	-856.47668	210.48108	-6.47921	-1005.45331	-113.38416	23.20370
678	5.642	964.59857	-89.95213	1394.76379	-163.64706	-48.71858	1258.66199	-911.57440	27.68848	1277.62524	131.86081	78.57549	96.33151	187.44232	-199.06404	-2.32935	-880.18542	212.06409	-6.50915	-974.63684	-111.80729	26.08791
679	5.650	963.09222	-85.96570	1396.14722	-165.44604	-47.44601	1257.99585	-912.37299	27.00518	1276.34729	164.62973	75.44831	92.87637	163.57446	-197.35750	-2.44166	-903.96338	213.46422	-6.37187	-943.80371	-109.73998	28.90767
680	5.658	961.43536	-81.99532	1398.00537	-167.19794	-46.36849	1257.82458	-913.16632	26.16702	1275.81018	198.39948	72.06018	89.00188	139.67218	-195.53056	-2.68417	-927.85468	214.88916	-6.07672	-912.72400	-107.35362	31.70558
681	5.667	959.69446	-78.06325	1400.26526	-168.90726	-45.51782	1258.18579	-913.87671	25.31038	1275.96912	233.08688	68.42552	84.79948	115.63342	-193.65112	-2.94384	-951.87262	216.47749	-5.75116	-881.35535	-104.88087	34.44559
682	5.675	957.92603	-74.18350	1402.84338	-170.47128	-44.91077	1259.14075	-914.40656	24.51928	1276.73828	268.62442	64.53065	80.38323	91.39252	-191.90457	-3.04840	-976.03375	218.24806	-5.44893	-849.74963	-102.49339	36.94732
683	5.683	956.17590	-70.35097	1405.65308	-171.73314	-44.55527	1260.74316	-914.68243	23.78621	1278.06348	304.88107	60.29710	75.91446	66.99567	-190.39850	-2.94044	-1000.33679	220.31989	-4.99942	-818.01031	-100.34747	39.05163
684	5.692	954.48944	-66.54430	1408.61096	-172.54083	-44.45673	1263.01465	-914.69641	23.02559	1279.96802	341.59473	55.61769	71.52729	42.49640	-189.01584	-2.69803	-1024.75903	222.96779	-4.13182	-786.26160	-98.61181	40.74949
685	5.700	952.91840	-62.72951	1411.64063	-172.78653	-44.61552	1265.93640	-914.49963	22.14790	1282.51074	378.37439	50.43726	67.26371	17.87341	-187.53622	-2.41866	-1049.29236	226.14975	-2.85879	-754.65564	-97.49301	42.17986
686	5.708	951.51984	-58.86522	1414.67395	-172.43323	-45.02312	1269.45337	-914.15649	21.15176	1285.69763	414.79517	44.77472	63.04420	-6.90765	-185.85640	-2.13649	-1073.94043	229.19833	-1.64269	-723.39935	-97.19007	43.52546
687	5.717	950.34912	-54.91776	1417.64771	-171.52174	-45.66496	1273.48303	-913.71161	20.14339	1289.44824	450.65631	38.65784	58.70974	-31.83038	-184.01141	-1.85218	-1098.69849	231.40471	-1.02595	-692.76367	-97.76559	44.86613
688	5.725	949.45123	-50.87399	1420.50171	-170.14850	-46.52032	1277.92163	-913.18658	19.27265	1293.62512	486.28748	32.13428	54.23439	-56.85333	-182.04861	-1.59691	-1123.55859	232.66040	-1.24105	-663.09149	-99.11702	46.10329
689	5.733	948.85419	-46.74248	1423.18359	-168.43121	-47.55342	1282.65393	-912.59064	18.66702	1298.06812	522.44366	25.47730	50.11399	-81.95709	-179.98874	-1.41177	-1148.49390	233.33871	-2.14814	-634.79077	-101.10152	47.00032
690	5.742	948.56458	-42.55196	1425.65430	-166.48080	-48.71208	1287.55542	-911.93512	18.40734	1302.61023	559.42151	19.37194	47.48143	-107.13452	-177.88985	-1.28153	-1173.37085	233.97832	-3.13102	-608.26782	-103.67622	47.26604
691	5.750	948.56512	-38.34132	1427.88318	-164.38483	-49.93532	1292.48071	-911.24628	18.52630	1307.08423	595.87665	14.73038	47.29710	-132.36176	-175.87160	-1.13312	-1197.79248	235.17365	-3.04801	-583.85638	-106.90478	46.59573
692	5.758	948.81299	-34.13847	1429.83313	-162.21077	-51.15450	1297.25415	-910.56750	19.01577	1311.32654	628.64404	12.10208	48.97339	-157.55975	-174.07587	-0.88114	-1221.10266	237.41550	-0.67146	-561.80835	-110.86761	44.72337
693	5.767	949.23145	-29.94633	1431.45520	-160.02176	-52.29359	1301.68542	-909.94946	19.84084	1315.18347	654.23651	11.15765	50.08904	-182.47052	-172.63997	-0.39317	-1242.75879	240.80185	4.54541	-542.29718	-115.62272	41.53067
694	5.775	949.69604	-25.73926	1432.68677	-157.88382	-53.28807	1305.60034	-909.43384	20.93775	1318.52026	670.81335	10.99093	48.10880	-206.52606	-171.65320	0.64157	-1262.62585	244.75339	11.96623	-525.40503	-121.18093	37.10454
695	5.783	950.05316	-21.46619	1433.45984	-155.86374	-54.11443	1308.86169	-909.03644	22.19314	1321.23462	678.86853	11.09757	42.47549	-228.93378	-171.07953	2.71968	-1280.68713	248.24243	20.21712	-511.12488	-127.43054	31.71952
696	5.792	950.20068	-17.08409	1433.74451	-154.01923	-54.79212	1311.37329	-908.73486	23.44409	1323.26758	680.44135	11.72974	34.70422	-248.92834	-170.76949	6.31203	-1296.61865	250.55067	28.22360	-499.40692	-134.09267	25.81934
697	5.800	950.18695	-12.60905	1433.60095	-152.37888	-55.34753	1313.07593	-908.47070	24.50883	1324.60547	677.79755	13.23260	26.61028	-265.82800	-170.65219	11.77487	-1309.80359	251.55029	35.56907	-490.27600	-140.78743	19.96695
698	5.808	950.19031	-8.10658	1433.15332	-150.93629	-55.77892	1313.94360	-908.16467	25.22182	1325.27551	672.39105	15.48056	18.96945	-278.80151	-170.95476	19.50026	-1319.66528	251.37384	42.10389	-483.95264	-147.18170	14.69679
699	5.817	950.36627	-3.63097	1432.49646	-149.67535	-56.06042	1313.97644	-907.73871	25.46643	1325.33691	664.55066	18.06256	11.90625	-286.71930	-172.12798	29.73691	-1325.99817	250.16080	47.60892	-480.83936	-153.00929	10.28354
700	5.825	950.75049	0.77858	1431.62732	-148.59251	-56.17537	1313.19397	-907.14355	25.20365	1324.86694	653.93506	20.63441	5.93239	-288.46808	-174.51169	41.90901	-1329.03442	248.03828	51.84766	-481.41058	-157.88663	6.54879
701	5.833	951.29065	5.07016	1430.45129	-147.68678	-56.13750	1311.63696	-906.38452	24.48137	1323.94189	640.19928	22.91695	1.89284	-283.61932	-178.14597	54.34548	-1329.13428	245.21446	54.82398	-486.16119	-161.28302	2.98060
702	5.842	951.92584	9.22736	1428.85303	-146.94569	-55.98345	1309.36914	-905.52850	23.42331	1322.62048	623.21948	24.70571	-0.06048	-272.75787	-182.86729	65.09879	-1326.49072	242.00092	56.72402	-495.57062	-162.83395	-0.74380
703	5.850	952.64642	13.30624	1426.77112	-146.35818	-55.75863	1306.47375	-904.68768	22.20627	1320.93762	603.06049	26.10353	-0.71484	-257.08063	-188.48239	73.10863	-1321.15686	238.78079	57.55973	-509.92950	-162.64148	-4.34955
704	5.858	953.49353	17.34575	1424.20898	-145.93578	-55.51184	1303.04810	-903.98962	21.02875	1318.91089	580.20892	27.46411	-0.93758	-237.80164	-194.82394	78.52617	-1313.00110	235.94019	57.09002	-528.99890	-161.24617	-7.21700
705	5.867	954.51953	21.29887	1421.20081	-145.71558	-55.29240	1299.19775	-903.54675	20.07411	1316.55383	555.70782	29.00811	-1.10741	-215.89716	-201.68953	82.13256	-1301.52173	233.67249	55.06518	-551.66528	-159.34610	-9.00521
706	5.875	955.76526	25.08736	1417.79736	-145.75031	-55.15279	1295.03394	-903.43378	19.47195	1313.88269	530.70697	30.68723	-1.29207	-192.11334	-208.80110	84.65656	-1286.08716	231.94687	51.48317	-576.15192	-157.48401	-9.89113
707	5.883	957.24774	28.65495	1414.06921	-146.10152	-55.15826	1290.66968	-903.67847	19.26985	1310.92188	505.90704	32.35712	-1.51796	-167.03400	-215.85493	86.48464	-1266.46289	230.64307	46.74637	-600.92432	-155.84961	-10.27833
708	5.892	958.94916	31.97247	1410.10083	-146.82730	-55.37531	1286.21643	-904.26672	19.42904	1307.71350	481.48419	33.92583	-1.81664	-141.11865	-222.61911	87.72540	-1243.02576	229.51151	41.65045	-625.32550	-154.33386	-10.47745
709	5.900	960.81635	35.03970	1405.98755	-147.96100	-55.83157	1281.77917	-905.15387	19.83899	1304.32532	457.34924	35.39642	-2.17892	-114.66595	-229.00327	88.42780	-1216.72681	228.08160	37.16926	-649.37122	-152.79932	-10.65038
710	5.908	962.76904	37.88484	1401.84717	-149.50369	-56.49454	1277.45398	-906.27563	20.35369	1300.83679	433.37860	36.82763	-2.56110	-87.75305	-235.05331	88.72171	-1188.94653	225.80048	34.07717	-673.27130	-151.23027	-10.88108
711	5.917	964.71936	40.56474	1397.82886	-151.43515	-57.29631	1273.32996	-907.55402	20.85400	1297.30212	409.52063	38.26282	-2.94086	-60.27985	-240.86786	88.76522	-1160.96362	222.34358	32.61229	-697.15930	-149.64658	-11.20266
712	5.925	966.59076	43.15654	1394.09290	-153.72784	-58.18343	1269.49731	-908.90613	21.30088	1293.72021	385.79630	39.71989	-3.32802	-32.10651	-246.48303	88.62608	-1133.26514	217.77789	32.55894	-721.02026	-148.03622	-11.57631
713	5.933	968.30835	45.71147	1390.76428	-156.34946	-59.16631	1266.04980	-910.26685	21.73285	1290.06567	362.23651	41.21490	-3.71516	-3.13300	-251.84393	88.25801	-1105.52393	212.38727	33.60557	-744.77325	-146.39578	-11.91736
714	5.942	969.78448	48.22307	1387.89722	-159.23399	-60.32700	1263.07654	-911.61200	22.21925	1286.35815	338.84302	42.77191	-4.05097	26.70941	-256.88327	87.56372	-1077.26953	206.39569	35.43118	-768.41553	-144.74338	-12.16752
715	5.950	970.94293	50.66670	1385.49866	-162.23550	-61.75477	1260.64514	-912.95044	22.81992	1282.69800	315.58054	44.41463	-4.25854	57.45593	-261.56104	86.46552	-1048.35779	199.91086	37.62542	-792.01984	-143.09328	-12.32083
716	5.958	971.74829	53.03401	1383.57104	-165.13004	-63.45963	1258.79614	-914.28381	23.55879	1279.26465	292.34119	46.11284	-4.29310	89.09198	-265.82751	84.94289	-1018.85590	192.98042	39.81366	-815.60223	-141.44746	-12.40040
717	5.967	972.20361	55.31773	1382.12793	-167.69553	-65.35062	1257.55286	-915.55438	24.40833	1276.30042	268.96262	47.76354	-4.22156	121.55780	-269.60248	83.01457	-988.81860	185.55356	41.81375	-839.11157	-139.76697	-12.43478
718	5.975	972.33484	57.51936	1381.18481	-169.80344	-67.27644	1256.92432	-916.62585	25.30678	1274.07227	245.37082	49.30756	-4.18067	154.75537	-272.78714	80.69637	-958.29114	177.50418	43.60333	-862.58820	-137.99661	-12.43874
719	5.983	972.18054	59.67332	1380.74377	-171.44064	-69.07111	1256.89148	-917.33234	26.19864	1272.80530	221.65466	50.81319	-4.22982	188.57239	-275.28546	78.01003	-927.40192	168.85555	45.26558	-886.21094	-136.19043	-12.40575
720	5.992	971.78632	61.81212	1380.78613	-172.67734	-70.60735	1257.41113	-917.57343	27.06683	1272.61938	197.93356	52.39120	-4.31420	222.92526	-277.00784	75.02297	-896.41675	159.96307	46.99194	-910.09186	-134.46426	-12.34140
721	6.000	971.19598	63.91377	1381.27637	-173.63275	-71.84909	1258.44702	-917.37939	27.94510	1273.50989	174.19572	54.10002	-4.34841	257.74908	-277.84747	71.84145	-865.69501	151.27634	48.91556	-934.16003	-132.80333	-12.27160
722	6.008	970.45117	65.92079	1382.16223	-174.41710	-72.84209	1259.99170	-916.90039	28.89685	1275.37317	150.30142	55.92334	-4.30047	292.90082	-277.65302	68.57185	-835.54456	142.88945	50.86604	-958.32397	-131.09695	-12.17960
723	6.017	969.59875	67.79317	1383.37915	-175.05357	-73.65377	1262.05786	-916.32953	29.96536	1278.04883	126.12012	57.80220	-4.20017	328.08167	-276.23639	65.28973	-806.13055	134.56931	52.45339	-982.58514	-129.29834	-12.00882
724	6.025	968.68860	69.52110	1384.85388	-175.46294	-74.32488	1264.65686	-915.81720	31.14519	1281.36438	101.62798	59.69808	-4.06244	362.90863	-273.46069	62.00356	-777.49481	126.20149	53.40441	-1006.95874	-127.44466	-11.73582
725	6.033	967.76514	71.10924	1386.50562	-175.52715	-74.85147	1267.78552	-915.42987	32.39444	1285.17664	76.89693	61.57903	-3.86573	397.11694	-269.34467	58.65043	-749.61218	118.00138	53.74128	-1031.43164	-125.59600	-11.38714
726	6.042	966.87115	72.56938	1388.25208	-175.16449	-75.19846	1271.42419	-915.15649	33.65321	1289.39160	52.03254	63.38054	-3.61627	430.77600	-264.08102	55.18698	-722.45667	110.38480	53.70348	-1056.02197	-123.79205	-11.03395
727	6.050	966.05176	73.92412	1390.01904	-174.36540	-75.33205	1275.53601	-914.94031	34.84800	1293.95117	27.10511	65.06654	-3.35204	464.35934	-258.02802	51.78453	-696.00867	103.74079	53.54303	-1080.77734	-122.04533	-10.76640
728	6.058	965.34937	75.20686	1391.74402	-173.17615	-75.23700	1280.06238	-914.71429	35.89303	1298.79883	2.12997	66.67838	-3.09979	498.48389	-251.75879	49.04682	-670.20630	98.26416	53.35614	-1105.70850	-120.36785	-10.60317
729	6.067	964.79663	76.44283	1393.37524	-171.66104	-74.91070	1284.92212	-914.42279	36.70152	1303.84338	-22.90176	68.27461	-2.87760	533.27539	-246.03464	47.94094	-644.97662	94.06574	53.13605	-1130.78613	-118.77956	-10.45982
730	6.075	964.41650	77.64082	1394.88147	-169.88959	-74.36002	1290.01050	-914.03125	37.20655	1308.94763	-48.00251	69.87582	-2.69426	567.67761	-241.49649	49.12947	-620.37158	91.37099	52.89658	-1155.91418	-117.32201	-10.18174
731	6.083	964.22400	78.82063	1396.25867	-167.94551	-73.61008	1295.19556	-913.53607	37.37145	1313.95276	-73.17542	71.49709	-2.51551	599.37964	-238.19637	52.05198	-596.69775	90.34974	52.53975	-1180.77124	-116.13493	-9.46968
732	6.092	964.20569	80.00914	1397.49719	-165.92044	-72.69852	1300.32043	-912.97510	37.17754	1318.70703	-98.37695	73.19014	-2.27299	625.71887	-235.43576	54.79586	-574.49768	90.90419	51.69058	-1204.74817	-115.39778	-7.85278
733	6.100	964.30542	81.20512	1398.54773	-163.89232	-71.65934	1305.21484	-912.42224	36.61721	1323.06543	-123.45435	75.03735	-1.93320	644.93689	-232.24683	55.26876	-554.35925	92.83593	49.81680	-1227.23511	-115.04107	-5.00276
734	6.108	964.45691	82.40300	1399.35107	-161.91504	-70.53134	1309.70935	-911.95129	35.71594	1326.88513	-148.12936	77.12865	-1.50933	656.83850	-228.15358	52.63169	-536.73254	96.00241	46.45918	-1248.01514	-114.75615	-1.05739
735	6.117	964.62292	83.62895	1399.89221	-160.02167	-69.37338	1313.64941	-911.58551	34.55663	1330.04517	-172.15024	79.50480	-0.94663	662.60522	-223.37474	47.51352	-521.84125	100.26173	41.44928	-1267.25293	-114.50923	3.63382
736	6.125	964.79333	84.90422	1400.20752	-158.23474	-68.25044	1316.91309	-911.28027	33.27944	1332.47559	-195.54257	82.06947	0.00538	664.11566	-218.32146	41.03598	-509.65543	105.51498	35.15644	-1285.06140	-114.60803	8.92277
737	6.133	964.95154	86.17348	1400.33496	-156.57814	-67.21408	1319.42493	-910.95544	32.05578	1334.17566	-218.56723	84.54713	1.86284	663.05841	-213.17818	33.98620	-499.98441	111.75165	28.49131	-1301.21704	-114.98325	14.67084
738	6.142	965.05896	87.30675	1400.26953	-155.07874	-66.30602	1321.15039	-910.54779	31.03661	1335.22681	-241.16675	86.53053	5.48268	660.07825	-208.00899	26.79552	-492.65762	118.82820	22.45762	-1315.25000	-114.95825	20.46531
739	6.150	965.08447	88.19511	1399.97522	-153.76007	-65.56701	1322.07678	-910.03821	30.30978	1335.76013	-262.33859	87.65371	12.02238	654.58044	-202.93611	19.77058	-487.72253	126.31509	17.64087	-1326.58289	-113.99474	25.87927
740	6.158	965.03339	88.81490	1399.41797	-152.63748	-65.02795	1322.20471	-909.44562	29.89955	1335.87781	-280.05615	87.79257	22.35130	645.46240	-198.09036	13.25298	-485.59122	133.74355	13.99059	-1334.63232	-112.25805	30.72327
741	6.167	964.94373	89.20909	1398.57288	-151.70938	-64.68940	1321.55139	-908.81012	29.77890	1335.60632	-291.91998	87.04835	35.95301	632.02246	-193.60045	7.79511	-486.96109	140.87064	10.88073	-1338.97937	-110.40569	34.86982
742	6.175	964.86676	89.45290	1397.41821	-150.95242	-64.51107	1320.15381	-908.18085	29.88012	1334.92053	-296.24008	85.62375	50.62961	614.30316	-189.66129	3.97453	-492.54181	147.55484	7.52542	-1339.52600	-109.14972	38.02883
743	6.183	964.84888	89.63039	1395.93506	-150.33763	-64.42513	1318.07202	-907.60687	30.12103	1333.78918	-292.76404	83.90010	63.88055	592.97516	-186.45393	1.85517	-502.76471	153.45413	3.65929	-1336.47607	-109.03502	39.81425
744	6.192	964.92944	89.81062	1394.10791	-149.83618	-64.35343	1315.38892	-907.12982	30.42706	1332.20251	-282.48804	82.51160	74.51036	569.16534	-183.99080	0.89916	-517.52069	158.03424	-0.12081	-1330.11633	-110.36137	40.02283
745	6.200	965.14972	90.02727	1391.92920	-149.40396	-64.21439	1312.20093	-906.78107	30.73024	1330.17712	-266.99527	82.05095	82.78227	544.19226	-182.08249	0.47711	-536.16711	161.05861	-2.89220	-1320.65149	-113.11893	38.80278
746	6.208	965.55029	90.28255	1389.41028	-149.00237	-63.94162	1308.60583	-906.57941	30.96868	1327.74670	-247.94824	82.64844	89.50541	519.08978	-180.43408	0.25643	-557.86230	162.99640	-4.33940	-1308.20264	-117.02911	36.53783
747	6.217	966.15607	90.57964	1386.58459	-148.64297	-63.50771	1304.68640	-906.52875	31.10072	1324.95044	-226.80478	83.93331	95.29553	494.31006	-178.81645	0.11754	-581.64117	164.63522	-4.89471	-1292.79529	-121.70292	33.61707
748	6.225	966.96918	90.93852	1383.50378	-148.38504	-62.92578	1300.49744	-906.62000	31.11348	1321.82556	-204.68060	85.32555	100.39082	469.86249	-177.16281	-0.03995	-606.34924	166.34697	-5.09265	-1274.40540	-126.75526	30.34943
749	6.233	967.96436	91.38771	1380.23645	-148.30885	-62.24061	1296.07141	-906.83606	31.02345	1318.40918	-182.27838	86.29496	104.74992	445.61215	-175.48773	-0.29245	-631.07739	168.01071	-5.21530	-1253.15503	-131.85774	27.04107
750	6.242	969.08112	91.95686	1376.86829	-148.52008	-61.51888	1291.44055	-907.15601	30.88095	1314.75000	-159.82828	86.53675	108.25308	421.46561	-173.80312	-0.63765	-655.52594	169.47252	-5.40071	-1229.39038	-136.71753	24.01163
751	6.250	970.22778	92.66023	1373.50232	-149.15602	-60.81900	1286.66077	-907.55798	30.76269	1310.91443	-137.12839	86.04921	110.88218	397.40094	-172.12489	-1.02914	-679.76733	170.76414	-5.70309	-1203.62500	-140.97525	21.51103
752	6.258	971.30176	93.48048	1370.25732	-150.33878	-60.13431	1281.81848	-908.02130	30.74284	1306.97571	-113.74026	85.04192	112.73561	373.42676	-170.46976	-1.41556	-703.94165	172.01227	-6.04657	-1176.47534	-144.26730	19.73737
753	6.267	972.20746	94.37581	1367.25488	-152.09807	-59.34586	1277.02039	-908.52966	30.86115	1303.00244	-89.24812	83.80740	113.94150	349.56232	-168.83411	-1.75272	-728.13556	173.37437	-6.27022	-1148.46765	-146.48099	18.90128
754	6.275	972.86755	95.30336	1364.60034	-154.34521	-58.25648	1272.39233	-909.07898	31.10396	1299.05847	-63.43491	82.64587	114.56915	325.82809	-167.19835	-2.02921	-752.32288	174.95544	-6.27868	-1119.89209	-147.84531	19.18021
755	6.283	973.23584	96.24226	1362.37134	-156.90646	-56.71130	1268.08594	-909.68518	31.39804	1295.21265	-36.29433	81.81198	114.56320	302.21500	-165.54729	-2.26593	-776.42059	176.65636	-6.16197	-1090.82312	-148.67137	20.58563
756	6.292	973.30042	97.19173	1360.62280	-159.55521	-54.69283	1264.26099	-910.37811	31.61609	1291.55127	-7.90574	81.46996	113.77512	278.66113	-163.88882	-2.46471	-800.39771	178.22989	-6.13269	-1061.16907	-149.01013	22.85125
757	6.300	973.07214	98.14821	1359.39502	-162.05173	-52.32220	1261.03784	-911.18207	31.60028	1288.17749	21.69935	81.61169	112.05569	255.06207	-162.24280	-2.59367	-824.29333	179.61133	-6.27880	-1030.89551	-148.62782	25.53910
758	6.308	972.57782	99.09175	1358.71228	-164.22443	-49.80448	1258.46191	-912.09137	31.21825	1285.18652	52.54569	82.01166	109.28828	231.31851	-160.60898	-2.63921	-848.19702	181.13933	-6.40230	-1000.22821	-147.27208	28.29447
759	6.317	971.85547	99.99464	1358.57629	-166.04031	-47.34924	1256.50916	-913.06000	30.43339	1282.64294	84.64826	82.37371	105.42500	207.40826	-158.96542	-2.64028	-872.21045	183.29959	-6.16984	-969.48810	-144.92433	30.97080
760	6.325	970.94275	100.84071	1358.96301	-167.59659	-45.10632	1255.12256	-914.01282	29.32222	1280.60510	117.97535	82.52168	100.56976	183.40771	-157.28447	-2.66982	-896.33295	186.04579	-5.50944	-938.83411	-141.85315	33.58630
761	6.333	969.86865	101.63524	1359.82495	-169.03406	-43.16269	1254.25598	-914.86926	28.02483	1279.16296	152.44083	82.39334	94.96941	159.41083	-155.53615	-2.78986	-920.42236	188.47771	-4.86964	-908.20337	-138.39975	36.19152
762	6.342	968.65845	102.39522	1361.10083	-170.42928	-41.56416	1253.90454	-915.56183	26.69298	1278.41443	187.95160	81.96503	88.92097	135.41772	-153.71986	-2.98766	-944.38379	189.76152	-4.79626	-877.43268	-134.72705	38.75434
763	6.350	967.34644	103.13335	1362.72510	-171.72845	-40.31036	1254.10547	-916.04077	25.45718	1278.40393	224.46655	81.24567	82.72396	111.31854	-151.91772	-3.14743	-968.33423	190.31064	-5.18486	-846.43323	-130.86832	41.16760
764	6.358	965.98407	103.85484	1364.63000	-172.75995	-39.34644	1254.91333	-916.27075	24.39860	1279.09912	261.92636	80.23693	76.66138	87.01129	-150.25221	-3.15023	-992.47614	191.35556	-5.34013	-815.22919	-126.91983	43.33566
765	6.367	964.63824	104.57048	1366.74316	-173.31973	-38.59740	1256.37219	-916.22980	23.54287	1280.41272	300.11810	78.88803	70.95883	62.49872	-148.74504	-2.99631	-1016.88721	193.54190	-4.77356	-783.87585	-123.05154	45.23444
766	6.375	963.37885	105.30000	1368.98584	-173.27641	-38.02853	1258.49939	-915.91510	22.88069	1282.24011	338.66885	77.17221	65.73005	37.83765	-147.26328	-2.76592	-1041.48218	196.48563	-3.63953	-752.45398	-119.41907	46.92924
767	6.383	962.26434	106.05595	1371.27551	-172.62550	-37.66915	1261.27881	-915.35498	22.38463	1284.50415	377.16739	75.13976	60.93557	13.05688	-145.65173	-2.51009	-1066.10266	199.39935	-2.45498	-721.16418	-116.14561	48.57048
768	6.392	961.34467	106.83412	1373.52893	-171.46539	-37.57766	1264.66113	-914.62012	22.00928	1287.18665	415.30383	72.80060	56.39618	-11.83746	-143.87471	-2.24056	-1090.64905	201.80051	-1.61104	-690.33038	-113.34346	50.32189
769	6.400	960.67053	107.61855	1375.67151	-169.92706	-37.78580	1268.56885	-913.80170	21.70937	1290.30322	453.00909	70.13536	51.93552	-36.82703	-141.98674	-1.97793	-1115.17664	203.61557	-1.24960	-660.30634	-111.10213	52.22138
770	6.408	960.29034	108.38765	1377.64209	-168.11774	-38.27171	1272.90454	-912.95850	21.48309	1293.82959	490.55408	67.39799	47.68777	-61.88214	-140.03812	-1.75121	-1139.83679	204.83841	-1.48081	-631.49817	-109.43575	54.09410
771	6.417	960.24261	109.12379	1379.38965	-166.11336	-38.98174	1277.55652	-912.09406	21.38385	1297.66479	528.37585	65.27180	44.35974	-86.98517	-138.05634	-1.55949	-1164.71338	205.57889	-2.33371	-604.42285	-108.31475	55.59330
772	6.425	960.55756	109.82173	1380.86780	-163.97607	-39.86545	1282.39258	-911.18555	21.48194	1301.65491	566.37878	64.58577	42.96916	-112.12885	-136.07568	-1.36169	-1189.68762	206.36008	-3.34702	-579.59399	-107.79993	56.30861
773	6.433	961.25476	110.48470	1382.04187	-161.75253	-40.86607	1287.25012	-910.22308	21.82436	1305.62659	603.03210	65.82432	43.88159	-137.27216	-134.16638	-1.10172	-1214.35352	207.85596	-3.47522	-557.36340	-108.06170	55.85164
774	6.442	962.32800	111.11531	1382.89050	-159.46222	-41.88758	1291.93713	-909.22369	22.42213	1309.40247	635.36261	68.76597	45.91773	-162.27728	-132.45261	-0.73804	-1238.05212	210.46631	-1.52943	-537.89069	-109.21543	53.91577
775	6.450	963.73602	111.70769	1383.39514	-157.11720	-42.81686	1296.24878	-908.21704	23.25217	1312.80957	660.36774	72.57114	46.71610	-186.81097	-131.09663	-0.20856	-1260.13989	214.20108	3.12820	-521.19977	-111.18330	50.33930
776	6.458	965.41382	112.24644	1383.53284	-154.75427	-43.57364	1299.99646	-907.22290	24.25265	1315.69507	676.63617	76.43903	44.38140	-210.26184	-130.23361	0.69225	-1280.25403	218.56844	10.02844	-507.24615	-113.77187	45.16773
777	6.467	967.29047	112.71809	1383.27747	-152.43109	-44.11082	1303.03223	-906.24017	25.31252	1317.94946	684.77960	80.19724	38.83163	-231.86389	-129.90968	2.35190	-1298.26709	222.74403	17.93246	-495.93372	-116.85947	38.69169
778	6.475	969.29779	113.11537	1382.61047	-150.20233	-44.40078	1305.25989	-905.24634	26.27305	1319.52869	686.69318	84.02459	31.43821	-251.01532	-130.08784	5.19763	-1314.06750	226.08740	25.81384	-487.12085	-120.39960	31.39517
779	6.483	971.37183	113.42900	1381.52844	-148.10986	-44.44229	1306.63403	-904.20453	26.95051	1320.45618	684.38324	87.73981	23.59113	-267.43622	-130.71036	9.64045	-1327.48242	228.29765	33.21773	-480.73431	-124.26077	23.81089
780	6.492	973.45740	113.65532	1380.03711	-146.17920	-44.25427	1307.15173	-903.07764	27.18218	1320.80310	679.01093	90.76909	15.98559	-280.79535	-131.79169	16.22961	-1338.38965	229.20703	39.93252	-476.92889	-128.21411	16.38262
781	6.500	975.52026	113.80602	1378.13989	-144.41748	-43.86842	1306.83801	-901.84467	26.88501	1320.65649	670.66846	92.75769	9.17007	-290.03632	-133.49736	25.50928	-1346.79797	228.76279	45.78268	-476.15350	-132.03696	9.40567
782	6.508	977.56042	113.90422	1375.84180	-142.82077	-43.33602	1305.73474	-900.51746	26.09089	1320.08850	658.98041	93.86247	4.01913	-293.43341	-136.07295	37.26928	-1352.71875	227.24118	50.71400	-479.10828	-135.51198	3.11549
783	6.517	979.61743	114.00175	1373.16760	-141.37698	-42.71298	1303.89893	-899.15015	24.93006	1319.13733	643.82489	94.49952	1.07486	-289.75519	-139.60402	50.00512	-1355.95483	225.25168	54.79855	-486.57214	-138.36615	-2.16027
784	6.525	981.75995	114.18520	1370.16235	-140.06200	-42.02611	1301.40955	-897.83429	23.58229	1317.81738	625.41791	95.09006	-0.12643	-279.22479	-143.86514	61.51889	-1356.12158	223.39638	57.96372	-499.12305	-140.21411	-6.07483
785	6.533	984.04987	114.49873	1366.85950	-138.85143	-41.27520	1298.36450	-896.67596	22.23641	1316.14453	604.14520	95.97120	-0.53179	-263.18292	-148.43993	70.20644	-1352.89355	222.00732	59.79522	-516.76166	-140.67389	-8.51115
786	6.542	986.51367	114.87227	1363.26245	-137.74947	-40.47459	1294.86768	-895.76251	21.06087	1314.15234	580.72369	97.29439	-0.76237	-243.10883	-152.95685	75.76923	-1346.07910	221.21704	59.81055	-538.50037	-139.78217	-9.69243
787	6.550	989.14789	115.15218	1359.37048	-136.80785	-39.67867	1291.02148	-895.13708	20.17681	1311.89038	556.21423	98.98940	-1.01249	-220.08710	-157.19769	78.89903	-1335.47144	221.14218	57.92983	-562.52838	-138.11926	-10.08275
788	6.558	991.92432	115.14763	1355.21875	-136.10980	-38.96566	1286.92590	-894.79718	19.64427	1309.41260	531.54480	100.87579	-1.29901	-194.89178	-161.06020	80.53974	-1320.83789	221.82065	54.52473	-587.17163	-136.27895	-10.16459
789	6.567	994.78540	114.65749	1350.89380	-135.72873	-38.41122	1282.67432	-894.71436	19.45634	1306.76550	507.12939	102.80128	-1.60521	-168.23987	-164.51868	81.40688	-1302.10254	223.00407	50.12185	-611.58850	-134.44623	-10.25337
790	6.575	997.66901	113.56508	1346.53174	-135.70940	-38.08361	1278.34875	-894.85974	19.53837	1303.98840	482.98132	104.70777	-1.90734	-140.82751	-167.62085	81.90434	-1279.48499	224.25607	45.30532	-635.62189	-132.57224	-10.47085
791	6.583	1000.55457	111.95155	1342.31311	-136.09106	-38.04133	1274.02832	-895.21503	19.77127	1301.12207	459.02057	106.58301	-2.19456	-113.11578	-170.46259	82.24171	-1253.53076	225.16747	40.72897	-659.38763	-130.66719	-10.80570
792	6.592	1003.45996	110.05101	1338.43555	-136.92990	-38.30157	1269.80396	-895.76056	20.04304	1298.20776	435.21820	108.38765	-2.49870	-85.16235	-173.14047	82.54707	-1225.12183	225.36743	36.97257	-683.02924	-128.82173	-11.18751
793	6.600	1006.37671	108.07109	1335.05469	-138.27979	-38.81147	1265.78027	-896.45007	20.30433	1295.26343	411.57748	110.09953	-2.85968	-56.72797	-175.71431	82.87320	-1195.38562	224.62180	34.46665	-706.64447	-127.07533	-11.55431
794	6.608	1009.21021	106.10036	1332.24280	-140.13995	-39.48020	1262.06738	-897.20160	20.58514	1292.26465	388.09998	111.77318	-3.25911	-27.53333	-178.18286	83.12825	-1165.29907	222.91824	33.44193	-730.28113	-125.38226	-11.87341
795	6.617	1011.77368	104.15495	1329.99988	-142.40491	-40.24906	1258.76709	-897.91785	20.95071	1289.17688	364.77167	113.47082	-3.62342	2.58606	-180.48708	83.05190	-1135.23022	220.22855	33.76303	-753.90417	-123.69169	-12.13114
796	6.625	1013.87000	102.22835	1328.31152	-144.85005	-41.11403	1255.96069	-898.51874	21.44437	1286.01587	341.54517	115.17659	-3.88736	33.69733	-182.55000	82.32173	-1104.99561	216.39215	35.04592	-777.40332	-121.99456	-12.33200
797	6.633	1015.41125	100.29137	1327.19751	-147.17101	-42.07751	1253.70520	-898.95563	22.07727	1282.87048	318.33844	116.82676	-4.03991	65.83710	-184.32030	80.71635	-1074.39490	211.37973	37.00061	-800.74109	-120.30380	-12.50341
798	6.642	1016.44250	98.29457	1326.70007	-149.07301	-43.08678	1252.03821	-899.21338	22.84709	1279.90247	295.06436	118.40290	-4.11180	99.01068	-185.79927	78.19580	-1043.60425	205.47066	39.44717	-824.05890	-118.59876	-12.67624
799	6.650	1017.07306	96.18489	1326.84155	-150.38101	-44.02268	1250.99036	-899.31354	23.74220	1277.35022	271.66678	119.96306	-4.13828	133.16150	-187.04213	74.86964	-1013.08167	199.07248	42.15182	-847.53369	-116.84323	-12.82034
800	6.658	1017.41492	93.91237	1327.61035	-151.11246	-44.75680	1250.58533	-899.30939	24.73620	1275.49451	248.15613	121.55179	-4.15651	168.20697	-188.11023	70.91257	-983.14642	192.43810	44.87220	-871.18665	-115.07407	-12.84063
801	6.667	1017.55194	91.44057	1328.96790	-151.45071	-45.22408	1250.81873	-899.26489	25.78981	1274.57068	224.59430	123.12656	-4.20106	204.10870	-189.00897	66.49927	-953.67468	185.60944	47.44561	-894.92664	-113.36520	-12.69896
802	6.675	1017.52942	88.76476	1330.85242	-151.62845	-45.44388	1251.64954	-899.23016	26.85779	1274.68811	200.97977	124.66637	-4.25202	240.88193	-189.68550	61.78633	-924.22192	178.54108	49.69205	-918.70367	-111.74074	-12.46832
803	6.683	1017.36700	85.90907	1333.18298	-151.81302	-45.48396	1253.02942	-899.21741	27.90526	1275.81458	177.19189	126.26738	-4.23409	278.53580	-190.08176	56.92621	-894.40009	171.24329	51.36671	-942.55902	-110.19547	-12.22154
804	6.692	1017.07635	82.90001	1335.86926	-152.05399	-45.40874	1254.93689	-899.18024	28.92892	1277.82520	153.12405	128.00201	-4.11385	316.99744	-190.17221	52.10730	-864.10199	163.93285	52.35695	-966.59924	-108.68887	-11.96527
805	6.700	1016.67133	79.75240	1338.82227	-152.28445	-45.24935	1257.37744	-899.02411	29.95843	1280.57239	128.79803	129.81200	-3.93678	356.08771	-189.94261	47.57128	-833.43677	156.97585	52.78835	-990.90033	-107.06799	-11.73589
806	6.708	1016.17456	76.48619	1341.95642	-152.36420	-45.00154	1260.36035	-898.65674	31.03758	1283.93494	104.30239	131.65234	-3.73698	395.55774	-189.36314	43.57217	-802.54150	150.59074	52.85872	-1015.38306	-105.19791	-11.59396
807	6.717	1015.62073	73.14568	1345.19214	-152.14587	-44.64261	1263.87805	-898.03943	32.20379	1287.82178	79.70852	133.58440	-3.47459	435.13214	-188.42531	40.35106	-771.48401	144.77815	52.69058	-1039.87012	-103.22533	-11.45076
808	6.725	1015.05756	69.78947	1348.46057	-151.52951	-44.15427	1267.89807	-897.19958	33.46067	1292.14771	55.10195	135.65974	-3.08856	474.56396	-187.19250	38.15721	-740.30804	139.56804	52.35093	-1064.29749	-101.42430	-11.13999
809	6.733	1014.54407	66.46147	1351.69873	-150.48262	-43.53115	1272.36340	-896.20673	34.74743	1296.81348	30.58326	137.81326	-2.59358	513.66138	-185.82347	37.27859	-709.14966	135.14359	51.94535	-1088.79736	-99.80183	-10.69230
810	6.742	1014.14240	63.17735	1354.84326	-149.03275	-42.77398	1277.19165	-895.13568	35.94221	1301.70544	6.08654	139.86551	-2.12165	552.12213	-184.59032	38.03356	-678.33472	131.75949	51.66040	-1113.55750	-98.16133	-10.30443
811	6.750	1013.90625	59.93645	1357.83447	-147.24725	-41.88194	1282.27710	-894.04175	36.90960	1306.70020	-18.66872	141.61749	-1.83517	589.15814	-183.82658	40.54388	-648.36853	129.68388	51.63559	-1138.56702	-96.49379	-10.03382
812	6.758	1013.87158	56.73531	1360.62512	-145.21056	-40.85594	1287.49683	-892.96033	37.55257	1311.66052	-43.85784	143.03288	-1.75632	623.21436	-183.73520	44.25137	-619.82471	129.08302	51.71677	-1163.46606	-95.10943	-9.60570
813	6.767	1014.04614	53.57417	1363.18201	-143.00867	-39.71103	1292.71570	-891.92065	37.83889	1316.42737	-69.31440	144.31270	-1.73648	652.21887	-184.16583	47.73444	-593.21295	129.83749	51.37735	-1187.63000	-94.35744	-8.47640
814	6.775	1014.40070	50.46156	1365.48303	-140.71918	-38.48103	1297.78674	-890.95129	37.79987	1320.82239	-94.67233	145.70650	-1.64014	674.44434	-184.63953	49.36860	-568.86597	131.62828	49.97675	-1210.43481	-94.25132	-6.10847
815	6.783	1014.87408	47.41661	1367.51550	-138.39911	-37.21542	1302.55383	-890.07239	37.50832	1324.66821	-119.59394	147.33009	-1.43188	689.37097	-184.68976	48.30191	-546.89240	134.21504	47.07870	-1231.57507	-94.51035	-2.25619
816	6.792	1015.39294	44.46428	1369.27563	-136.07774	-35.97301	1306.85962	-889.28046	37.05467	1327.82080	-143.93262	149.17662	-1.01973	697.84845	-184.13844	44.72471	-527.24988	137.55753	42.57764	-1251.12207	-94.98340	2.96516
817	6.800	1015.88782	41.61592	1370.76843	-133.76541	-34.80981	1310.56079	-888.53687	36.53508	1330.19934	-167.91556	151.14450	-0.07158	701.52869	-183.05197	39.37814	-509.91754	141.91032	36.80456	-1269.15710	-95.65332	9.08903
818	6.808	1016.29968	38.85301	1372.00220	-131.47379	-33.77259	1313.54980	-887.77655	36.04182	1331.80627	-192.07166	153.02835	2.06479	702.02649	-181.56590	33.04360	-495.00674	147.74918	30.52936	-1285.39917	-96.06367	15.30831
819	6.817	1016.58948	36.13422	1372.98035	-129.23410	-32.89952	1315.76868	-886.93719	35.65586	1332.73462	-216.53577	154.49075	6.30830	700.24084	-179.75621	26.35098	-482.72241	155.26389	24.59312	-1299.29529	-95.34414	20.91622
820	6.825	1016.74908	33.41118	1373.69666	-127.09952	-32.20997	1317.19971	-885.97583	35.45749	1333.12964	-240.19824	155.11009	13.67564	696.10614	-177.58145	19.73296	-473.38269	164.11053	19.51815	-1310.37842	-93.16387	25.90575
821	6.833	1016.79987	30.64058	1374.13708	-125.13661	-31.69902	1317.84656	-884.86676	35.53074	1333.11658	-260.64813	154.60701	24.84650	688.83618	-174.93826	13.52825	-467.52103	173.72095	15.38739	-1318.32690	-90.13606	30.71387
822	6.842	1016.78064	27.79167	1374.28308	-123.41093	-31.35095	1317.72083	-883.60724	35.93478	1332.75830	-275.11987	152.91196	39.30941	677.51355	-171.84668	8.23189	-465.78989	183.51329	11.83128	-1322.80322	-87.18987	35.42381
823	6.850	1016.73969	24.84944	1374.11633	-121.95064	-31.13246	1316.84009	-882.22699	36.67722	1332.06299	-281.71967	150.05673	54.99179	661.67688	-168.60033	4.42814	-468.68390	192.90404	8.23422	-1323.52515	-85.02048	39.54376
824	6.858	1016.73383	21.82039	1373.62146	-120.71748	-30.97211	1315.24072	-880.79150	37.70974	1331.00537	-280.01651	146.40198	69.39691	641.62421	-165.63347	2.27297	-476.32916	201.38486	4.28619	-1320.44238	-84.01216	42.37872
825	6.867	1016.82904	18.73360	1372.78735	-119.64682	-30.78749	1312.99780	-879.40338	38.92902	1329.54565	-270.75153	142.87935	81.22270	618.43408	-163.20227	1.28482	-488.35648	208.59135	0.43578	-1313.70728	-84.31535	43.44677
826	6.875	1017.09186	15.62753	1371.61108	-118.72063	-30.53816	1310.22180	-878.18823	40.19244	1327.65198	-255.24841	140.55577	90.67890	593.61511	-161.24521	0.82624	-504.03146	214.32761	-2.44158	-1303.48816	-85.93420	42.66446
827	6.883	1017.56873	12.53616	1370.10706	-117.97606	-30.22331	1307.02551	-877.26019	41.35282	1325.31641	-235.07278	139.87479	98.55634	568.44226	-159.51506	0.57513	-522.79541	218.59886	-3.98346	-1289.78601	-88.72708	40.27035
828	6.892	1018.26996	9.48344	1368.31067	-117.45645	-29.83247	1303.49890	-876.68866	42.28887	1322.55823	-211.84326	140.38312	105.34354	543.54956	-157.79544	0.44989	-544.35229	221.61163	-4.62140	-1272.42432	-92.36479	36.65317
829	6.900	1019.17023	6.48860	1366.27612	-117.17859	-29.32817	1299.70532	-876.48810	42.92553	1319.41943	-186.97913	141.13057	111.06190	519.03656	-156.01324	0.34435	-567.99561	223.71846	-4.90652	-1251.28479	-96.47443	32.26712
830	6.908	1020.22430	3.58034	1364.07520	-117.12741	-28.67277	1295.68042	-876.62878	43.24553	1315.96631	-161.47470	141.29617	115.54326	494.76971	-154.19580	0.11671	-592.58118	225.34180	-5.05407	-1226.57227	-100.88686	27.62557
831	6.917	1021.38190	0.80464	1361.79736	-117.27071	-27.85304	1291.43994	-877.05420	43.28302	1312.29480	-135.81433	140.49409	118.68783	470.62238	-152.38120	-0.27014	-617.27722	226.86154	-5.11743	-1198.85376	-105.51419	23.20230
832	6.925	1022.58893	-1.77971	1359.54651	-117.60859	-26.88828	1287.01038	-877.69073	43.10703	1308.52490	-110.01849	138.69333	120.57413	446.55231	-150.58005	-0.72984	-641.77515	228.46442	-5.19538	-1168.88464	-109.96149	19.29991
833	6.933	1023.78278	-4.11952	1357.43372	-118.22566	-25.82605	1282.46814	-878.44098	42.82283	1304.75867	-83.78275	136.12033	121.45164	422.55365	-148.78981	-1.15001	-666.01404	230.09428	-5.40413	-1137.40186	-113.59993	16.13537
834	6.942	1024.89246	-6.19551	1355.57202	-119.26280	-24.69638	1277.95215	-879.17523	42.57755	1301.03052	-56.67437	133.22028	121.61279	398.63168	-147.02022	-1.48248	-690.05994	231.61377	-5.75350	-1104.96838	-116.06294	13.98731
835	6.950	1025.84717	-8.03035	1354.06555	-120.80225	-23.43829	1273.63574	-879.76239	42.50639	1297.32800	-28.35659	130.45868	121.23417	374.81476	-145.29327	-1.76794	-714.03271	233.02910	-6.10560	-1071.85962	-117.43223	13.11053
836	6.958	1026.58423	-9.66176	1353.00244	-122.77206	-21.90515	1269.68884	-880.13019	42.64474	1293.67322	1.27157	128.12553	120.33466	351.13580	-143.62717	-2.07231	-737.99133	234.49094	-6.29629	-1038.11438	-117.99073	13.60676
837	6.967	1027.05396	-11.11867	1352.45288	-124.93748	-19.98077	1266.25354	-880.28668	42.91113	1290.15662	32.14130	126.34151	118.81300	327.59439	-142.01266	-2.39729	-761.91473	236.09930	-6.30162	-1003.82800	-117.94801	15.42677
838	6.975	1027.22253	-12.42769	1352.46631	-126.97270	-17.69387	1263.42944	-880.28625	43.15505	1286.90906	64.17869	125.05098	116.45319	304.14236	-140.40033	-2.66188	-785.77240	237.83290	-6.24823	-969.38428	-117.29630	18.30135
839	6.983	1027.07593	-13.63179	1353.06665	-128.59267	-15.22441	1261.26001	-880.19092	43.20768	1284.07556	97.36810	123.99603	112.98014	280.70215	-138.73874	-2.77525	-809.56396	239.61249	-6.26229	-935.31403	-115.78949	21.67135
840	6.992	1026.62036	-14.78973	1354.25281	-129.68134	-12.80566	1259.72913	-880.05835	42.94206	1281.80066	131.71414	122.85139	108.21153	257.19562	-137.02679	-2.74185	-833.29895	241.35199	-6.33336	-901.96924	-113.11250	24.91486
841	7.000	1025.88135	-15.94934	1355.99817	-130.32788	-10.61943	1258.77600	-879.93677	42.33325	1280.20837	167.20929	121.35899	102.15416	233.56177	-135.29362	-2.67722	-857.00305	243.04156	-6.32683	-869.39075	-109.16669	27.67065
842	7.008	1024.90186	-17.12680	1358.25269	-130.74475	-8.76573	1258.32666	-879.85016	41.47401	1279.37524	203.85794	119.36806	95.00706	209.76715	-133.52383	-2.69911	-880.73120	244.75800	-6.14389	-837.40063	-104.21619	29.88444
843	7.017	1023.73639	-18.31798	1360.94897	-131.12454	-7.28131	1258.33704	-879.78064	40.52721	1279.31067	241.69275	116.87836	87.14774	185.81561	-131.67822	-2.81658	-904.53284	246.53558	-5.85038	-805.75403	-98.74489	31.65557
844	7.025	1022.43793	-19.52190	1364.01001	-131.52588	-6.15475	1258.81763	-879.65991	39.63096	1279.96228	280.69141	114.00378	79.07182	161.74130	-129.81415	-2.92923	-928.44189	248.31523	-5.57904	-774.29962	-93.19753	33.11553
845	7.033	1021.04706	-20.74779	1367.35938	-131.85312	-5.34778	1259.82556	-879.38483	38.82800	1281.24023	320.69540	110.83098	71.26057	137.57892	-128.08414	-2.92937	-952.49695	250.06818	-5.29393	-743.04407	-87.89011	34.38449
846	7.042	1019.59467	-22.00267	1370.92676	-131.92743	-4.83117	1261.42932	-878.85608	38.08306	1283.04626	361.43570	107.34002	64.04227	113.32697	-126.56805	-2.79486	-976.72162	251.96552	-4.75608	-712.04987	-83.04047	35.55645
847	7.050	1018.12048	-23.27815	1374.64758	-131.58455	-4.59873	1263.66931	-878.02814	37.34160	1285.31079	402.58441	103.44560	57.53190	88.94543	-125.16910	-2.57659	-1001.09741	254.28407	-3.81747	-681.35535	-78.77935	36.69519
848	7.058	1016.68060	-24.55275	1378.45227	-130.73624	-4.64590	1266.53088	-876.93585	36.56075	1288.02307	443.79730	99.08076	51.68098	64.39825	-123.71048	-2.31962	-1025.58301	256.98495	-2.68082	-651.02771	-75.23492	37.86143
849	7.067	1015.33521	-25.80128	1382.26221	-129.37779	-4.95333	1269.94604	-875.66827	35.73431	1291.20276	484.82330	94.26384	46.41357	39.67902	-122.08778	-2.03048	-1050.15686	259.64175	-1.73541	-621.21387	-72.63165	39.13514
850	7.075	1014.13904	-27.00246	1385.99634	-127.56528	-5.49755	1273.81384	-874.31409	34.92105	1294.82910	525.66638	89.18553	41.86584	14.80542	-120.30008	-1.72099	-1074.82104	261.92090	-1.22540	-592.15094	-71.19720	40.56401
851	7.083	1013.14221	-28.14638	1389.58423	-125.39067	-6.26495	1278.02234	-872.93164	34.22375	1298.80859	566.56683	84.35110	38.65133	-10.17291	-118.40291	-1.43653	-1099.56323	263.75797	-1.20847	-564.18939	-71.01176	42.07162
852	7.092	1012.38660	-29.23586	1392.97119	-122.96043	-7.24913	1282.45557	-871.55017	33.73209	1302.99438	607.47906	80.55756	37.74007	-35.19098	-116.46791	-1.21540	-1124.31714	265.12558	-1.57998	-537.79297	-72.06007	43.40580
853	7.100	1011.89636	-30.27635	1396.11682	-120.37533	-8.43380	1286.98706	-870.18335	33.49642	1307.21301	647.15222	78.49725	39.59803	-60.23492	-114.55229	-1.04734	-1148.83972	266.17648	-1.80669	-513.49426	-74.34789	44.15096
854	7.108	1011.67297	-31.27135	1398.98816	-117.71468	-9.77169	1291.47229	-868.84717	33.54224	1311.28186	682.76416	78.24895	43.13664	-85.33160	-112.71914	-0.88296	-1172.56567	267.62604	-0.70672	-491.81940	-77.85674	43.80567
855	7.117	1011.69336	-32.23415	1401.55579	-115.03284	-11.17625	1295.75281	-867.56769	33.88161	1315.02356	711.00781	79.16151	45.81540	-110.39764	-111.08414	-0.65528	-1194.78125	270.34335	2.97257	-473.17065	-82.46172	41.92578
856	7.125	1011.90887	-33.19075	1403.79761	-112.37217	-12.54205	1299.67078	-866.37634	34.49615	1318.28235	729.90729	80.39841	45.30973	-135.08246	-109.79353	-0.24352	-1215.08911	274.28064	9.37384	-457.71503	-87.98338	38.32238
857	7.133	1012.24677	-34.16032	1405.70239	-109.77814	-13.78208	1303.08289	-865.30042	35.31427	1320.94067	739.72845	81.64691	41.15139	-158.78217	-108.94736	0.62543	-1233.54858	278.35333	17.34613	-445.38074	-94.25185	33.20819
858	7.142	1012.62140	-35.14204	1407.27014	-107.29807	-14.85104	1305.86426	-864.34418	36.21629	1322.92725	742.49445	83.04810	34.58638	-180.86615	-108.51568	2.42205	-1250.23206	281.46426	25.56808	-435.95563	-101.03619	27.14787
859	7.150	1012.95386	-36.12062	1408.50732	-104.96972	-15.74177	1307.91052	-863.46722	37.06184	1324.21985	740.71637	84.52789	27.09751	-200.91278	-108.31362	5.75130	-1264.77380	283.20648	33.33517	-429.19116	-107.99837	20.86347
860	7.158	1013.19128	-37.07835	1409.41772	-102.81856	-16.46812	1309.14270	-862.58575	37.70901	1324.84094	736.11298	85.66125	19.48960	-218.53864	-108.17369	11.33699	-1276.49402	283.77393	40.41640	-424.90216	-114.78278	15.00206
861	7.167	1013.31665	-38.00842	1409.99536	-100.85661	-17.04389	1309.51404	-861.60236	38.02620	1324.85120	729.08856	86.16919	12.27237	-232.78363	-108.22443	19.97548	-1284.88025	283.49136	46.63517	-423.11334	-121.08014	9.88786
862	7.175	1013.34808	-38.91905	1410.22681	-99.07234	-17.46172	1309.02026	-860.44653	37.91284	1324.33301	719.27826	86.15910	6.28118	-241.85638	-108.88023	31.98058	-1289.83545	282.44983	51.66172	-424.19336	-126.64107	5.41509
863	7.183	1013.32983	-39.82451	1410.09753	-97.43127	-17.69343	1307.70435	-859.10278	37.32822	1323.36792	706.51007	85.86475	2.37796	-243.95685	-110.48495	46.32242	-1291.49951	280.71472	55.25621	-428.87811	-131.25482	1.26155
864	7.192	1013.32196	-40.73579	1409.59790	-95.89823	-17.71809	1305.64575	-857.61499	36.31981	1322.02148	691.07977	85.45478	0.57871	-238.48853	-113.06255	60.67345	-1289.94531	278.76160	57.52738	-438.09137	-134.62695	-2.68009
865	7.200	1013.39587	-41.66133	1408.72668	-94.46294	-17.54536	1302.94592	-856.07654	35.03167	1320.34399	673.21942	85.19510	-0.01570	-226.32990	-116.40756	72.73401	-1285.12524	277.35886	58.59303	-452.47650	-136.37640	-6.06018
866	7.208	1013.63184	-42.61632	1407.48926	-93.15568	-17.21868	1299.71936	-854.61127	33.67688	1318.37976	652.85431	85.51381	-0.32482	-209.05933	-120.28659	81.49683	-1276.94055	276.96661	58.16444	-471.80396	-136.35716	-8.39320
867	7.217	1014.10663	-43.62721	1405.89905	-92.04155	-16.80811	1296.08569	-853.34509	32.47844	1316.17297	630.14325	86.66270	-0.69822	-188.12848	-124.51292	87.28807	-1265.15222	277.46204	55.85122	-494.71240	-134.95804	-9.61371
868	7.225	1014.86621	-44.72646	1403.98145	-91.19599	-16.39939	1292.16345	-852.38385	31.59996	1313.76355	605.88861	88.45267	-1.09641	-164.55243	-128.88670	90.96880	-1249.43799	278.48642	51.79146	-519.23907	-132.89661	-10.12469
869	7.233	1015.90802	-45.94571	1401.77954	-90.68714	-16.08932	1288.06433	-851.80042	31.10137	1311.18604	581.13165	90.44704	-1.42692	-139.01361	-133.14384	93.26540	-1229.81567	279.78027	46.82400	-543.89056	-130.73920	-10.37354
870	7.242	1017.18988	-47.30833	1399.35840	-90.56944	-15.97968	1283.88379	-851.62543	30.93296	1308.48169	556.53705	92.32321	-1.68210	-112.12054	-137.03131	94.58891	-1207.03198	281.06125	42.15470	-568.16174	-128.74051	-10.58403
871	7.250	1018.64575	-48.82462	1396.81067	-90.87478	-16.14546	1279.69592	-851.84259	30.95669	1305.70862	532.27905	94.03484	-1.91835	-84.52216	-140.42892	95.14587	-1182.48901	281.84125	38.82380	-592.13824	-126.93463	-10.82709
872	7.258	1020.19073	-50.49294	1394.25427	-91.60731	-16.58828	1275.55896	-852.39343	31.00275	1302.92566	508.30844	95.69904	-2.17530	-56.71313	-143.38176	95.10915	-1157.55835	281.55252	37.23912	-615.96960	-125.21553	-11.12961
873	7.267	1021.72498	-52.30217	1391.81616	-92.76215	-17.22176	1271.52808	-853.18329	30.95830	1300.15808	484.56284	97.39209	-2.45691	-28.79913	-146.07213	94.71417	-1132.72046	279.82593	37.14685	-639.71887	-123.49148	-11.45287
874	7.275	1023.14648	-54.23637	1389.61511	-94.36090	-17.91974	1267.67273	-854.09375	30.82786	1297.37756	460.99185	99.10919	-2.76039	-0.55487	-148.75342	94.20448	-1107.47046	276.66107	38.06617	-663.40881	-121.78174	-11.70305
875	7.283	1024.36768	-56.28085	1387.75232	-96.43348	-18.59471	1264.08777	-855.01910	30.70272	1294.53992	437.53287	100.84925	-3.06776	28.31903	-151.62000	93.68543	-1081.10132	272.34952	39.61728	-687.04138	-120.11636	-11.83004
876	7.292	1025.32568	-58.42754	1386.30969	-98.91815	-19.24395	1260.88049	-855.90558	30.68188	1291.64526	414.12167	102.61242	-3.35171	58.03040	-154.70816	93.04005	-1053.37817	267.22302	41.49755	-710.61157	-118.46061	-11.88034
877	7.300	1025.98438	-60.67471	1385.35388	-101.59123	-19.94586	1258.15723	-856.74591	30.84331	1288.75171	390.71561	104.36169	-3.61552	88.68756	-157.91493	91.96769	-1024.50757	261.42865	43.39947	-734.14648	-116.75960	-11.96457
878	7.308	1026.33093	-63.02206	1384.93726	-104.12956	-20.80944	1256.01721	-857.53583	31.25641	1285.95837	367.30164	106.06081	-3.88233	120.34549	-161.09973	90.11768	-994.79907	254.87418	45.05891	-757.68158	-114.99557	-12.15526
879	7.317	1026.37341	-65.46919	1385.09106	-106.25841	-21.88368	1254.53943	-858.23700	31.96562	1283.41040	343.88486	107.70707	-4.14624	153.02789	-164.17004	87.26295	-964.52020	247.42990	46.41374	-781.22192	-113.18680	-12.41404
880	7.325	1026.13208	-68.01662	1385.81677	-107.86602	-23.09089	1253.75806	-858.76306	32.95621	1281.30762	320.46527	109.32167	-4.35886	186.72409	-167.09048	83.38899	-933.92114	239.16422	47.66669	-804.79626	-111.38420	-12.62115
881	7.333	1025.62939	-70.66048	1387.08826	-109.01830	-24.25950	1253.65820	-858.99683	34.15432	1279.87878	297.02063	110.91139	-4.47438	221.39160	-169.86050	78.65305	-903.24683	230.32310	49.11191	-828.48279	-109.69081	-12.64670
882	7.342	1024.88672	-73.38554	1388.86121	-109.88097	-25.23132	1254.20032	-858.84351	35.46698	1279.31482	273.49408	112.46256	-4.49370	256.98334	-172.49925	73.31694	-872.72021	221.20190	50.89659	-852.36670	-108.15565	-12.46622
883	7.350	1023.92859	-76.17070	1391.07751	-110.60465	-25.93566	1255.34082	-858.29126	36.82907	1279.70459	249.77649	114.02319	-4.43111	293.46390	-175.03247	67.70171	-842.49805	212.04932	52.88460	-876.47839	-106.64963	-12.21836
884	7.358	1022.78986	-78.99904	1393.66528	-111.24432	-26.38203	1257.04553	-857.44104	38.22394	1281.02136	225.75308	115.68990	-4.28077	330.77731	-177.47328	62.12739	-812.63025	202.96017	54.70021	-900.70544	-104.95290	-12.06228
885	7.367	1021.52545	-81.85942	1396.54272	-111.75034	-26.61751	1259.29785	-856.47247	39.66325	1283.15710	201.41873	117.48896	-4.04070	368.79416	-179.78798	56.86016	-783.10217	193.89587	55.94707	-924.88263	-102.95468	-12.01405
886	7.375	1020.21289	-84.74873	1399.62842	-112.01588	-26.69073	1262.09387	-855.55652	41.14752	1285.96436	176.89627	119.40033	-3.70315	407.28369	-181.87869	52.11976	-753.92468	184.85745	56.42281	-949.03693	-100.79573	-11.96924
887	7.383	1018.93701	-87.68053	1402.84961	-111.93595	-26.63291	1265.42700	-854.78094	42.64717	1289.29651	152.34738	121.40877	-3.25784	445.94296	-183.62688	48.11887	-725.16101	175.96281	56.18813	-973.35559	-98.78929	-11.82174
888	7.392	1017.76929	-90.67698	1406.14221	-111.44336	-26.45977	1269.27393	-854.13953	44.11955	1293.03943	127.85816	123.41365	-2.77600	484.48233	-184.98228	45.08223	-696.86194	167.43745	55.50442	-997.92395	-97.11584	-11.52443
889	7.400	1016.75867	-93.72998	1409.44214	-110.52066	-26.17933	1273.58752	-853.56537	45.53374	1297.12097	103.29249	125.23354	-2.41260	522.67761	-186.03911	43.25447	-669.03149	159.66344	54.71057	-1022.69977	-95.65901	-11.11132
890	7.408	1015.93140	-96.77388	1412.67566	-109.20022	-25.78897	1278.29382	-852.97424	46.86479	1301.48999	78.36356	126.77542	-2.27077	560.26288	-187.05643	42.90398	-641.65790	153.11453	54.08264	-1047.68872	-94.17442	-10.70477
891	7.417	1015.29639	-99.72404	1415.76440	-107.55395	-25.27144	1283.29565	-852.30066	48.07059	1306.07983	53.00584	128.12303	-2.29500	596.64331	-188.37630	44.21465	-614.70319	148.12808	53.70169	-1072.90369	-92.55582	-10.42245
892	7.425	1014.85626	-102.53819	1418.64856	-105.67267	-24.60605	1288.47632	-851.52032	49.09116	1310.78516	27.47022	129.45589	-2.31026	630.62372	-190.23323	46.93439	-588.16681	144.70766	53.37162	-1098.15247	-90.95222	-10.20425
893	7.433	1014.61438	-105.21954	1421.29651	-103.64297	-23.78946	1293.69934	-850.65399	49.86966	1315.45911	2.00462	130.90512	-2.17445	660.50928	-192.57074	50.04861	-562.30273	142.56534	52.69123	-1122.98596	-89.72804	-9.67710
894	7.442	1014.56854	-107.78210	1423.69434	-101.53351	-22.84728	1298.81250	-849.75812	50.37043	1319.92407	-23.27911	132.51094	-1.87517	684.68823	-195.04340	52.09042	-537.70648	141.53799	51.29886	-1146.82336	-89.22103	-8.23207
895	7.450	1014.70258	-110.23238	1425.83472	-99.39588	-21.83055	1303.66235	-848.90851	50.58653	1323.99341	-48.23391	134.30859	-1.48650	702.29175	-197.27817	52.01960	-515.08960	141.84158	48.98243	-1169.16443	-89.34577	-5.41448
896	7.458	1014.98376	-112.56282	1427.71106	-97.26906	-20.80503	1308.10498	-848.17511	50.53860	1327.49854	-72.60949	136.35309	-1.05991	713.49341	-199.13344	49.72091	-494.95364	143.70760	45.54721	-1189.81055	-89.63242	-1.25840
897	7.467	1015.36572	-114.75323	1429.31299	-95.17294	-19.83638	1312.00781	-847.58838	50.27129	1330.31372	-96.27126	138.61812	-0.47829	719.43396	-200.62196	45.68266	-477.45343	147.05879	40.83143	-1208.85864	-89.73386	3.82438
898	7.475	1015.79083	-116.78989	1430.62549	-93.10716	-18.97590	1315.25610	-847.11279	49.85697	1332.36951	-119.47234	140.94769	0.70332	721.79559	-201.68103	40.48057	-462.49960	151.68193	34.97544	-1226.42725	-89.56078	9.33712
899	7.483	1016.19489	-118.68296	1431.63464	-91.07313	-18.25502	1317.77014	-846.65118	49.40591	1333.65417	-142.62643	143.12582	3.36975	721.99402	-202.18991	34.61377	-449.97275	157.45039	28.57573	-1242.37476	-89.01350	14.81185
900	7.492	1016.52222	-120.46225	1432.33130	-89.09805	-17.69213	1319.50854	-846.08777	49.05674	1334.21741	-165.43750	144.90540	8.81868	720.43909	-202.15509	28.48195	-439.87814	164.27036	22.46418	-1256.26245	-87.94183	19.90233
901	7.500	1016.74408	-122.16422	1432.70728	-87.24291	-17.31366	1320.45251	-845.34674	48.92889	1334.17566	-186.16028	146.01131	18.30804	716.47595	-201.75410	22.28066	-432.39328	171.92131	17.28650	-1267.52783	-86.25560	24.49656
902	7.508	1016.86182	-123.82425	1432.75122	-85.58792	-17.15725	1320.59412	-844.41718	49.08279	1333.67957	-201.91183	146.24715	31.99110	709.00037	-201.18579	16.07415	-427.87823	179.98520	13.22747	-1275.58228	-83.93958	28.58521
903	7.517	1016.89648	-125.46795	1432.44971	-84.18914	-17.23117	1319.93103	-843.33289	49.52881	1332.84277	-210.08090	145.57574	48.11220	697.23590	-200.49371	10.14995	-426.82269	187.86113	9.96049	-1279.87927	-81.20904	32.08160
904	7.525	1016.88257	-127.10333	1431.78772	-83.03788	-17.47793	1318.47070	-842.15173	50.24249	1331.70496	-209.68823	144.18771	63.83771	681.11432	-199.56779	5.19439	-429.71222	194.90315	6.86630	-1280.15979	-78.63479	34.77964
905	7.533	1016.87134	-128.72481	1430.74805	-82.06754	-17.78772	1316.24902	-840.95447	51.15691	1330.25220	-201.48007	142.62427	77.16469	661.15302	-198.30646	1.87209	-436.81326	200.63609	3.61440	-1276.59717	-76.86823	36.31078
906	7.542	1016.93420	-130.32275	1429.31287	-81.20586	-18.04410	1313.34998	-839.84521	52.16105	1328.44910	-187.06485	141.56805	87.78563	638.27075	-196.73878	0.22573	-447.90500	204.89676	0.58671	-1269.54834	-76.31409	36.23917
907	7.550	1017.15564	-131.89053	1427.47009	-80.42392	-18.15993	1309.89648	-838.94055	53.11922	1326.26331	-168.20331	141.34352	96.38878	613.66797	-195.01874	-0.30899	-462.46838	207.87242	-1.60777	-1259.20032	-77.12750	34.37105
908	7.558	1017.61823	-133.42416	1425.22168	-79.73885	-18.08544	1306.01599	-838.34644	53.90159	1323.68530	-146.51096	141.76260	103.68889	588.49927	-193.31271	-0.37119	-480.33469	209.99461	-2.93904	-1245.50684	-79.29672	30.97811
909	7.567	1018.38293	-134.90976	1422.58899	-79.18337	-17.80395	1301.81677	-838.13007	54.41502	1320.73792	-123.28783	142.36951	110.04527	563.49072	-191.67438	-0.35729	-501.46713	211.72351	-3.82748	-1228.39539	-82.53760	26.67526
910	7.575	1019.47180	-136.31401	1419.61768	-78.78913	-17.33107	1297.38623	-838.30597	54.62168	1317.47034	-99.44534	142.71141	115.52563	538.85736	-190.03352	-0.45044	-525.03992	213.37518	-4.48539	-1208.16943	-86.31037	22.19958
911	7.583	1020.86395	-137.59030	1416.38123	-78.59880	-16.72173	1292.79492	-838.83759	54.54075	1313.94385	-75.50942	142.48627	120.08363	514.51819	-188.30078	-0.70105	-549.66248	215.07480	-4.87374	-1185.88574	-90.10344	18.41290
912	7.592	1022.50159	-138.69241	1412.97888	-78.68098	-16.07714	1288.09534	-839.63934	54.25257	1310.21204	-51.58584	141.53714	123.67660	490.35791	-186.45924	-1.07800	-574.37518	216.82697	-5.04377	-1162.98547	-93.44559	16.08998
913	7.600	1024.29822	-139.59024	1409.53198	-79.12455	-15.51770	1283.32373	-840.58209	53.90073	1306.30627	-27.40044	139.81554	126.29613	466.32144	-184.56024	-1.49721	-598.88495	218.61441	-5.17178	-1140.11511	-95.74626	15.29391
914	7.608	1026.14539	-140.28004	1406.17517	-80.01433	-15.10841	1278.52283	-841.52063	53.64607	1302.26270	-2.53078	137.43024	127.98018	442.38513	-182.67174	-1.85378	-623.21564	220.44336	-5.37732	-1116.59473	-96.64493	15.33170
915	7.617	1027.92334	-140.77657	1403.04248	-81.40617	-14.79213	1273.78076	-842.33624	53.58722	1298.16357	23.34486	134.63832	128.79710	418.53455	-180.84357	-2.10604	-647.41516	222.28458	-5.64777	-1091.37524	-96.47958	15.61567
916	7.625	1029.51855	-141.09416	1400.25439	-83.30322	-14.39040	1269.25757	-842.96863	53.72567	1294.12024	50.35551	131.72505	128.78427	394.76166	-179.09503	-2.32377	-671.45654	224.00632	-5.89441	-1064.21301	-95.96157	16.16080
917	7.633	1030.84241	-141.24043	1397.91040	-85.61979	-13.67770	1265.16418	-843.42505	53.99590	1290.23230	78.49686	128.91577	127.92699	371.06351	-177.43024	-2.60076	-695.33032	225.52170	-6.03449	-1035.68872	-95.44220	17.18990
918	7.642	1031.83679	-141.22517	1396.08557	-88.15298	-12.49823	1261.70190	-843.75739	54.30928	1286.58667	107.75431	126.35277	126.17123	347.44345	-175.86234	-2.92775	-719.12244	226.96144	-6.05669	-1006.34656	-94.73652	18.72095
919	7.650	1032.47034	-141.07280	1394.82861	-90.61549	-10.85819	1258.99780	-844.01422	54.57288	1283.28772	138.17950	124.08366	123.42303	323.90900	-174.40887	-3.18720	-742.92676	228.53088	-6.04188	-976.17163	-93.44724	20.57669
920	7.658	1032.73730	-140.82346	1394.16077	-92.74568	-8.91581	1257.07397	-844.20984	54.69337	1280.47266	169.85886	122.00694	119.57738	300.44287	-173.08577	-3.25663	-766.76300	230.25867	-6.09314	-944.89868	-91.30696	22.57413
921	7.667	1032.65625	-140.51216	1394.07581	-94.42899	-6.87630	1255.86218	-844.33179	54.59162	1278.29565	202.81650	119.81429	114.55104	276.97192	-171.86819	-3.11690	-790.59961	231.94574	-6.24312	-912.51575	-88.34357	24.65950
922	7.675	1032.26794	-140.14600	1394.54517	-95.73148	-4.89464	1255.25500	-844.37189	54.22931	1276.89417	236.96701	117.14341	108.32912	253.38699	-170.60242	-2.90684	-814.39368	233.36038	-6.43939	-879.43066	-84.80559	26.86298
923	7.683	1031.63025	-139.70772	1395.52429	-96.81292	-3.05583	1255.16467	-844.35059	53.63456	1276.35388	272.18692	113.86420	101.08841	229.58359	-169.09229	-2.81179	-838.15906	234.51439	-6.58270	-846.32019	-80.95415	29.15731
924	7.692	1030.80530	-139.17627	1396.95764	-97.79315	-1.40744	1255.56238	-844.31165	52.90297	1276.68652	308.40750	110.10592	93.23238	205.50845	-167.34882	-2.83990	-862.00781	235.69783	-6.56050	-813.76599	-76.93002	31.41813
925	7.700	1029.84717	-138.54059	1398.78076	-98.67590	0.01112	1256.47998	-844.28113	52.15138	1277.83081	345.60498	106.02934	85.23058	181.20615	-165.60394	-2.82134	-886.06812	237.27829	-6.26915	-781.94690	-72.80529	33.51249
926	7.708	1028.80444	-137.79971	1400.91687	-99.36543	1.16495	1257.97754	-844.22614	51.45292	1279.68115	383.71481	101.65155	77.46192	156.78552	-164.03972	-2.65053	-910.39563	239.52496	-5.60841	-750.70471	-68.69341	35.36966
927	7.717	1027.73132	-136.95662	1403.28088	-99.73120	2.02603	1260.09937	-844.06042	50.81348	1282.12073	422.56415	96.84984	70.15868	132.31186	-162.60307	-2.39624	-934.94653	242.43935	-4.52661	-719.87805	-64.71957	36.96339
928	7.725	1026.68835	-136.01437	1405.78894	-99.66438	2.57130	1262.84949	-843.69324	50.21124	1285.04089	461.87134	91.50802	63.38940	107.76587	-161.10927	-2.17284	-959.57312	245.54025	-3.24036	-689.53735	-60.96296	38.28341
929	7.733	1025.73389	-134.97205	1408.36755	-99.10836	2.78883	1266.19324	-843.07861	49.66137	1288.33875	501.31903	85.65379	57.12629	83.10370	-159.45374	-2.00609	-984.11749	247.98013	-2.31704	-659.93268	-57.55323	39.33630
930	7.742	1024.91699	-133.82399	1410.95337	-98.06466	2.69087	1270.07007	-842.23651	49.22826	1291.93164	540.71802	79.51008	51.45129	58.31305	-157.65533	-1.84881	-1008.56354	249.24731	-2.22872	-631.27753	-54.72501	40.14125
931	7.750	1024.27563	-132.57614	1413.49023	-96.57655	2.31701	1274.40247	-841.23950	48.96761	1295.79321	580.14642	73.55251	46.81231	33.40472	-155.76181	-1.66672	-1033.07422	249.76447	-2.83750	-603.64642	-52.71312	40.74407
932	7.758	1023.83423	-131.26007	1415.92712	-94.70784	1.71774	1279.10278	-840.17316	48.89787	1299.93323	619.69879	68.48839	44.08255	8.37616	-153.80020	-1.45860	-1057.84448	250.42882	-3.58061	-577.05353	-51.70578	41.25230
933	7.767	1023.60193	-129.92172	1418.21863	-92.53345	0.93577	1284.06567	-839.09961	49.04382	1304.30859	658.71417	65.00483	44.06277	-16.78070	-151.79036	-1.23145	-1082.86841	251.71033	-4.00778	-551.52747	-51.88225	41.79149
934	7.775	1023.57257	-128.60020	1420.31970	-90.13335	0.01465	1289.15076	-838.05707	49.46187	1308.78601	695.14111	63.41637	46.45298	-42.03864	-149.76991	-0.99440	-1107.79639	253.67697	-3.73284	-527.17511	-53.39059	42.34967
935	7.783	1023.72498	-127.31720	1422.18335	-87.58508	-0.98314	1294.18091	-837.08112	50.20610	1313.17761	725.97540	63.42993	49.30631	-67.32233	-147.80914	-0.74570	-1131.99048	256.48309	-2.05081	-504.32733	-56.29104	42.63148
936	7.792	1024.02478	-126.07987	1423.77014	-84.96961	-1.99059	1298.96277	-836.21332	51.28846	1317.28320	748.68896	64.30711	50.02408	-92.46515	-146.01709	-0.41932	-1154.78076	260.23212	1.82586	-483.58087	-60.54761	42.09556
937	7.800	1024.43030	-124.88805	1425.05652	-82.37909	-2.95980	1303.31116	-835.48877	52.66677	1320.91772	762.50659	65.49342	47.23105	-117.07123	-144.52512	0.22571	-1175.73755	264.55731	7.97566	-465.59369	-66.02882	40.19931
938	7.808	1024.89966	-123.73864	1426.03552	-79.90222	-3.85342	1307.06616	-834.91132	54.24843	1323.93909	768.64923	66.99297	41.59018	-140.47998	-143.39197	1.68391	-1194.69531	268.66287	15.51492	-450.80817	-72.48383	36.66117
939	7.817	1025.39368	-122.62799	1426.70911	-77.60744	-4.63463	1310.10291	-834.43689	55.89212	1326.27283	769.49176	68.96529	34.77454	-162.00110	-142.50200	4.56564	-1211.54431	271.76633	23.29235	-439.30640	-79.55133	31.60609
940	7.825	1025.87769	-121.54747	1427.07507	-75.54398	-5.27861	1312.33459	-833.98212	57.41645	1327.91943	767.19891	71.24317	27.93693	-181.07648	-141.66646	9.34444	-1226.04419	273.47864	30.61347	-430.85071	-86.84361	25.58422
941	7.833	1026.32556	-120.47646	1427.12170	-73.73875	-5.76911	1313.70959	-833.45001	58.63033	1328.93787	762.69293	73.52112	21.26896	-197.03864	-140.87239	16.31762	-1237.84009	273.91714	37.33609	-425.06146	-94.04357	19.40260
942	7.842	1026.72229	-119.38875	1426.83374	-72.18611	-6.07990	1314.20691	-832.75677	59.38004	1329.41528	755.56909	75.82141	14.67602	-208.81158	-140.33519	25.65229	-1246.63208	273.50867	43.51682	-421.64532	-100.89050	13.79634
943	7.850	1027.06677	-118.26771	1426.19922	-70.85857	-6.18441	1313.83728	-831.85992	59.59222	1329.43579	744.95453	78.37263	8.55291	-215.06366	-140.32117	37.07839	-1252.23694	272.63812	49.00837	-420.55560	-107.09382	9.11773
944	7.858	1027.37390	-117.11214	1425.20862	-69.72632	-6.08647	1312.64685	-830.77930	59.28875	1329.05713	730.57404	81.00735	3.79011	-214.82605	-141.01749	49.46271	-1254.46338	271.48080	53.42451	-422.06885	-112.30334	5.19040
945	7.867	1027.67847	-115.93010	1423.85254	-68.76170	-5.82334	1310.71655	-829.59515	58.57162	1328.29761	712.95001	83.17101	0.96203	-208.06427	-142.52066	61.05841	-1253.11511	270.11914	56.42471	-426.84265	-116.15974	1.50427
946	7.875	1028.03357	-114.73248	1422.12573	-67.94759	-5.43887	1308.15027	-828.42950	57.59664	1327.14478	692.71320	84.68028	-0.26813	-195.63623	-144.86745	70.46329	-1248.22717	268.78586	57.84206	-435.81433	-118.41715	-2.21812
947	7.883	1028.50195	-113.53979	1420.03467	-67.29237	-4.96600	1305.05945	-827.42291	56.54745	1325.58008	670.28680	85.96143	-0.72413	-178.76538	-148.03197	77.29834	-1240.07422	267.89432	57.58427	-449.76794	-119.06327	-5.63625
948	7.892	1029.14624	-112.39175	1417.59961	-66.82678	-4.42558	1301.55542	-826.70679	55.60698	1323.60193	646.28644	87.43604	-0.97807	-158.60101	-151.84552	81.99141	-1228.76343	267.73761	55.63884	-468.69580	-118.36385	-8.14384
949	7.900	1030.01685	-111.33880	1414.85107	-66.58904	-3.82547	1297.74915	-826.37646	54.92480	1321.23608	621.58026	89.13342	-1.19920	-136.02472	-155.97026	85.15294	-1214.02576	268.24902	52.22575	-491.40265	-116.82657	-9.52338
950	7.908	1031.13635	-110.42714	1411.83130	-66.62322	-3.17795	1293.75269	-826.47797	54.58908	1318.53186	596.82416	90.89487	-1.41091	-111.65424	-160.02959	87.20901	-1195.56470	269.09790	47.84834	-515.94727	-114.99887	-10.07887
951	7.917	1032.48755	-109.69462	1408.60144	-66.98563	-2.53536	1289.67517	-827.00995	54.61198	1315.54797	572.27484	92.59715	-1.65607	-86.00464	-163.75124	88.36662	-1173.53638	269.87628	43.19208	-540.73090	-113.19530	-10.26695
952	7.925	1034.01282	-109.16719	1405.24634	-67.73669	-1.98671	1285.61255	-827.92786	54.93466	1312.33276	547.97961	94.19027	-1.97487	-59.56073	-166.99573	88.71814	-1148.78369	270.16751	39.04994	-565.10291	-111.47838	-10.40322
953	7.933	1035.61877	-108.84999	1401.87708	-68.92068	-1.60272	1281.63965	-829.15204	55.44737	1308.91626	523.91736	95.71302	-2.34349	-32.64673	-169.75571	88.39334	-1122.64539	269.60760	36.15821	-589.09186	-109.83019	-10.63320
954	7.942	1037.18579	-108.72800	1398.62793	-70.55774	-1.39539	1277.81274	-830.59344	56.01695	1305.33643	500.02710	97.26067	-2.69699	-5.32819	-172.18140	87.65230	-1096.27026	267.94293	34.78455	-612.90961	-108.22002	-10.97695
955	7.950	1038.58630	-108.77744	1395.63953	-72.64999	-1.33848	1274.18323	-832.17474	56.53333	1301.64966	476.25879	98.87704	-3.00164	22.51154	-174.52481	86.80498	-1070.00146	265.08127	34.66395	-636.68329	-106.61266	-11.35830
956	7.958	1039.70740	-108.96609	1393.03613	-75.17401	-1.42253	1270.81238	-833.82520	56.95392	1297.90308	452.60193	100.53172	-3.26855	51.02972	-176.98343	86.02393	-1043.47412	261.19241	35.52098	-660.43091	-105.01344	-11.67280
957	7.967	1040.46912	-109.24525	1390.91748	-78.04842	-1.68938	1267.77747	-835.47614	57.29400	1294.13379	429.04575	102.19545	-3.52241	80.36053	-179.60760	85.24017	-1016.21680	256.61749	37.25008	-684.14026	-103.43193	-11.87468
958	7.975	1040.83215	-109.56057	1389.36169	-81.10799	-2.21372	1265.16785	-837.06903	57.59542	1290.39783	405.54590	103.87851	-3.78381	110.63165	-182.35342	84.21864	-988.04565	251.55511	39.56200	-707.82507	-101.81125	-11.99460
959	7.983	1040.79590	-109.87322	1388.42285	-84.12667	-3.03431	1263.07776	-838.54993	57.92545	1286.78577	382.04568	105.60571	-4.04636	141.95203	-185.16646	82.71556	-959.00940	245.93217	41.92370	-731.52277	-100.09436	-12.09753
960	7.992	1040.38733	-110.16493	1388.12305	-86.89104	-4.08684	1261.58838	-839.85754	58.37696	1283.43616	358.52701	107.36578	-4.27468	174.36118	-187.98863	80.56470	-929.21832	239.61432	43.91000	-755.25922	-98.27574	-12.26209
961	8.000	1039.64331	-110.43366	1388.45630	-89.27562	-5.20982	1260.74426	-840.93402	59.04522	1280.55005	335.02518	109.10496	-4.44702	207.82788	-190.72346	77.69591	-898.78326	232.63147	45.43590	-779.03784	-96.36687	-12.52341
962	8.008	1038.59888	-110.68935	1389.39600	-91.27026	-6.22026	1260.54236	-841.75397	59.99590	1278.37256	311.56573	110.78306	-4.56766	242.29767	-193.24908	74.16670	-867.82300	225.14882	46.67403	-802.85742	-94.43802	-12.77870
963	8.017	1037.28760	-110.94747	1390.89844	-92.94888	-6.98679	1260.94189	-842.34106	61.23527	1277.12463	288.08804	112.41106	-4.63911	277.72122	-195.48091	70.17398	-836.52917	217.38350	47.89775	-826.73431	-92.60922	-12.86755
964	8.025	1035.74780	-111.22262	1392.90369	-94.40482	-7.45963	1261.89404	-842.76062	62.69819	1276.92615	264.44727	114.03780	-4.65519	314.04828	-197.39055	65.98732	-805.20813	209.58185	49.31014	-850.70398	-90.92612	-12.75610
965	8.033	1034.02344	-111.52800	1395.33826	-95.69376	-7.66426	1263.37317	-843.08954	64.27340	1277.76221	240.49893	115.70979	-4.60045	351.18060	-198.95705	61.86218	-774.17053	201.86548	50.77648	-874.76990	-89.31060	-12.53950
966	8.042	1032.16235	-111.87503	1398.12146	-96.81051	-7.66945	1265.38086	-843.37488	65.85574	1279.51050	216.18903	117.44051	-4.43680	388.88293	-200.12083	58.00983	-743.60400	194.16339	51.84555	-898.89648	-87.66277	-12.30438
967	8.050	1030.21216	-112.26438	1401.17163	-97.69994	-7.54591	1267.92456	-843.61505	67.38787	1282.00977	191.57785	119.20812	-4.14162	426.76199	-200.76456	54.59554	-713.60358	186.40361	52.17551	-923.10968	-86.00974	-12.04349
968	8.058	1028.22217	-112.68668	1404.41016	-98.28646	-7.33782	1270.99902	-843.77673	68.86658	1285.12415	166.80609	120.99641	-3.75321	464.37878	-200.74304	51.71791	-684.24872	178.61246	51.75424	-947.49756	-84.42580	-11.71562
969	8.067	1026.24780	-113.14355	1407.76062	-98.50513	-7.06161	1274.58130	-843.82404	70.31512	1288.76563	142.02618	122.84810	-3.30516	501.41281	-199.98338	49.42381	-655.59796	170.95966	50.78097	-972.07703	-82.83643	-11.36043
970	8.075	1024.34912	-113.66013	1411.14856	-98.32494	-6.72514	1278.62952	-843.73718	71.73940	1292.87329	117.33324	124.77917	-2.80134	537.78711	-198.58809	47.82560	-627.66907	163.88660	49.56628	-996.79749	-81.16315	-11.05195
971	8.083	1022.58392	-114.27209	1414.50598	-97.75688	-6.33346	1283.08105	-843.52075	73.10442	1297.37769	92.70829	126.65606	-2.31272	573.58441	-196.89012	47.22959	-600.44757	157.95609	48.42529	-1021.64728	-79.49853	-10.81681
972	8.092	1021.00092	-115.00276	1417.77637	-96.84689	-5.87285	1287.85291	-843.20251	74.34930	1302.17505	67.97941	128.34862	-1.93774	608.58777	-195.42036	48.04923	-573.91840	153.48755	47.51306	-1046.64124	-77.90788	-10.68157
973	8.100	1019.63324	-115.84528	1420.91174	-95.66403	-5.31178	1292.84485	-842.83276	75.41150	1307.12390	42.97190	129.93121	-1.66674	641.70544	-194.67513	50.33583	-548.15344	150.47800	46.74292	-1071.72461	-76.36115	-10.60283
974	8.108	1018.49146	-116.75994	1423.87231	-94.28643	-4.62586	1297.94092	-842.48077	76.23302	1312.05493	17.73808	131.55875	-1.42152	670.95581	-194.71382	53.20881	-523.41138	148.79480	45.79338	-1096.63953	-74.97856	-10.26781
975	8.117	1017.55994	-117.69207	1426.62866	-92.78187	-3.81559	1303.00769	-842.21515	76.76112	1316.78174	-7.51888	133.26477	-1.16952	694.31030	-194.99034	55.02299	-500.13443	148.33029	44.18631	-1120.84509	-74.04060	-9.11061
976	8.125	1016.80188	-118.59385	1429.16431	-91.19701	-2.91549	1307.89355	-842.07758	76.95956	1321.11816	-32.60833	134.99088	-0.93979	710.71649	-194.76254	54.46149	-478.83557	149.09648	41.47351	-1143.72205	-73.62091	-6.66552
977	8.133	1016.16718	-119.43372	1431.47339	-89.56851	-1.99412	1312.43457	-842.07007	76.81950	1324.90527	-57.24487	136.75833	-0.73286	720.47498	-193.67194	51.37013	-459.95123	151.20613	37.42030	-1164.94067	-73.39524	-2.95952
978	8.142	1015.59882	-120.19681	1433.55554	-87.93652	-1.12563	1316.47534	-842.15674	76.36665	1328.03284	-81.02453	138.72156	-0.35794	724.92126	-191.81633	46.47822	-443.77051	154.78299	32.12196	-1184.56982	-73.00571	1.55497
979	8.150	1015.03912	-120.88494	1435.40735	-86.34719	-0.36220	1319.89636	-842.26929	75.68137	1330.44263	-103.76379	140.95502	0.65940	725.71948	-189.40038	40.65624	-430.47263	160.02737	26.10135	-1202.84460	-72.49811	6.51775
980	8.158	1014.44098	-121.51132	1437.01563	-84.85139	0.26280	1322.62024	-842.31494	74.92128	1332.11584	-125.61016	143.24274	3.12075	724.04114	-186.48303	34.53993	-420.12671	167.12750	20.17359	-1219.79309	-72.07140	11.83651
981	8.167	1013.77618	-122.08926	1438.36072	-83.49570	0.73158	1324.59473	-842.19214	74.30646	1333.05835	-146.36969	145.19989	8.27303	720.07495	-182.96252	28.43662	-412.69452	175.92923	15.05287	-1235.02576	-71.46304	17.29089
982	8.175	1013.03558	-122.62860	1439.42297	-82.30814	1.04951	1325.76990	-841.81409	74.05988	1333.29736	-164.63171	146.56586	17.51374	713.19312	-178.70813	22.29879	-408.25049	185.90871	11.07701	-1247.89648	-70.19538	22.48775
983	8.183	1012.22845	-123.13708	1440.18188	-81.29160	1.23741	1326.09338	-841.13904	74.32999	1332.89368	-177.83905	147.32143	31.19085	702.61096	-173.76492	16.03798	-407.22357	196.37230	8.12761	-1257.67249	-68.34976	27.19133
984	8.192	1011.38068	-123.61938	1440.61511	-80.43596	1.31102	1325.53247	-840.20197	75.12852	1331.96155	-183.62021	147.61794	47.61863	688.04053	-168.50531	10.08427	-410.24683	206.55356	5.68521	-1263.53027	-66.51697	31.18124
985	8.200	1010.53137	-124.08435	1440.70020	-79.73961	1.27711	1324.10315	-839.11554	76.33293	1330.64465	-181.18231	147.73695	63.91160	669.84192	-163.58333	5.35319	-417.67566	215.76604	3.17581	-1264.84900	-65.31483	34.00112
986	8.208	1009.72894	-124.55062	1440.42017	-79.20639	1.15752	1321.88110	-838.03094	77.75192	1329.05310	-171.38873	148.06470	77.90233	648.70386	-159.62273	2.42548	-429.22668	223.57870	0.52234	-1261.62085	-65.23263	35.16164
987	8.217	1009.02631	-125.02827	1439.77429	-78.82435	1.00819	1318.99072	-837.10107	79.17970	1327.23816	-155.86996	148.93384	89.06891	625.43518	-156.87054	1.05115	-444.14117	229.80496	-1.73198	-1254.30347	-66.55090	34.47129
988	8.225	1008.47583	-125.49837	1438.78308	-78.56696	0.90594	1315.57983	-836.45880	80.42078	1325.22009	-136.31473	150.44366	98.01803	600.96655	-155.12047	0.57417	-461.87097	234.40671	-3.13974	-1243.32336	-69.21677	32.15326
989	8.233	1008.12433	-125.92028	1437.48181	-78.41396	0.92427	1311.79004	-836.19733	81.31996	1323.01489	-114.19009	152.39897	105.54668	576.13171	-153.87106	0.47008	-482.34399	237.53157	-3.95759	-1228.89673	-72.84620	28.70875
990	8.242	1008.00500	-126.25124	1435.91235	-78.36266	1.11957	1307.73047	-836.35797	81.79588	1320.63391	-90.64993	154.38257	112.11773	551.38391	-152.62775	0.44608	-505.21686	239.63034	-4.64290	-1211.30151	-76.93559	24.75607
991	8.250	1008.12769	-126.45306	1434.12561	-78.42763	1.52025	1303.47058	-836.92487	81.86893	1318.06152	-66.54906	155.97104	117.86256	526.83801	-151.17502	0.37064	-529.45374	241.29977	-5.21886	-1191.26965	-81.08229	21.05344
992	8.258	1008.47559	-126.49397	1432.19019	-78.64654	2.11453	1299.05347	-837.82135	81.66948	1315.24500	-42.45245	156.89589	122.76859	502.47711	-149.53905	0.20251	-554.03247	242.91071	-5.54257	-1169.93494	-84.96265	18.44249
993	8.267	1009.00537	-126.35691	1430.19531	-79.08871	2.84590	1294.51208	-838.92365	81.38795	1312.14465	-18.55550	157.01105	126.79970	478.27844	-147.78641	-0.07749	-578.51819	244.54822	-5.68154	-1148.08838	-88.17267	17.36802
994	8.275	1009.64667	-126.04575	1428.24524	-79.85155	3.62148	1289.88232	-840.09772	81.18445	1308.79895	5.33039	156.31213	129.97966	454.23257	-145.95677	-0.46545	-602.86707	246.24797	-5.78040	-1125.54175	-90.24414	17.42955
995	8.283	1010.30426	-125.58301	1426.44788	-81.04214	4.35155	1285.21936	-841.23486	81.14005	1305.31519	29.61189	155.01958	132.41580	430.31561	-144.09554	-0.89915	-627.11853	248.06815	-5.89383	-1101.46680	-90.92787	17.80332
996	8.292	1010.87079	-124.99958	1424.90527	-82.74555	5.02491	1280.62219	-842.26917	81.26891	1301.80786	54.68980	153.44186	134.19882	406.48611	-142.25952	-1.29670	-651.29333	249.94891	-6.02685	-1075.28015	-90.40178	18.14827
997	8.300	1011.24792	-124.32056	1423.70544	-84.98205	5.75147	1276.25220	-843.18524	81.54637	1298.35986	80.81773	151.75955	135.30681	382.71960	-140.48434	-1.64093	-675.34845	251.67474	-6.17366	-1047.14612	-89.11732	18.77047
998	8.308	1011.36273	-123.56046	1422.91357	-87.65881	6.70542	1272.31726	-844.01660	81.92953	1295.02161	108.07360	150.05962	135.63058	359.02603	-138.77756	-1.97536	-699.20642	253.08911	-6.30196	-1017.72211	-87.46912	20.02553
999	8.317	1011.17200	-122.72970	1422.56995	-90.54264	8.01013	1269.01221	-844.82190	82.35579	1291.84229	136.42810	148.46068	135.02745	335.41980	-137.13800	-2.31480	-722.90741	254.29422	-6.38819	-987.53198	-85.58050	21.92714
1000	8.325	1010.65991	-121.83859	1422.69360	-93.30945	9.66171	1266.45386	-845.64063	82.72461	1288.90552	165.86328	147.06142	133.33250	311.88354	-135.54968	-2.60413	-746.62683	255.56024	-6.45302	-956.68805	-83.32074	24.24452
1001	8.333	1009.83917	-120.89422	1423.28589	-95.68192	11.54509	1264.65576	-846.45819	82.90100	1286.34473	196.42920	145.82314	130.38441	288.35718	-133.97353	-2.77619	-770.47876	257.11084	-6.49990	-925.10901	-80.50127	26.69602
1002	8.342	1008.74609	-119.90006	1424.32959	-97.56235	13.51244	1263.55200	-847.20581	82.75771	1284.32983	228.18372	144.54903	126.07452	264.76187	-132.35300	-2.83995	-794.41522	258.96585	-6.48269	-892.78625	-77.02734	29.04210
1003	8.350	1007.42657	-118.85766	1425.79285	-99.04824	15.44351	1263.04749	-847.79822	82.23338	1283.02820	261.14023	142.97810	120.38400	241.04193	-130.62881	-2.88668	-818.32996	260.87225	-6.38977	-859.84692	-72.95670	31.20340
1004	8.358	1005.92719	-117.76030	1427.63086	-100.32558	17.25319	1263.06750	-848.18652	81.36563	1282.55420	295.30423	140.91936	113.41928	217.16403	-128.79489	-2.97236	-842.19006	262.48926	-6.28117	-826.55005	-68.53517	33.35236
1005	8.367	1004.29773	-116.58772	1429.78467	-101.53327	18.88009	1263.59277	-848.39563	80.27265	1282.93542	330.70645	138.32751	105.45802	193.09375	-126.94956	-3.02044	-866.07367	263.74252	-6.20035	-793.30786	-64.00656	35.64807
1006	8.375	1002.59357	-115.31848	1432.18164	-102.69054	20.28452	1264.66040	-848.51276	79.09810	1284.10938	367.36661	135.27715	96.93741	168.83398	-125.22989	-2.91302	-890.10706	264.95932	-6.07878	-760.61084	-59.36533	37.88539
1007	8.383	1000.87000	-113.94463	1434.74512	-103.70989	21.43541	1266.32849	-848.62646	77.95834	1285.94324	405.21274	131.82314	88.34401	144.44626	-123.68309	-2.64784	-914.38214	266.68066	-5.70787	-728.81775	-54.53442	39.71613
1008	8.392	999.18103	-112.46591	1437.40503	-104.45491	22.28650	1268.63452	-848.76208	76.92082	1288.27393	443.99954	127.88264	80.09024	119.96033	-122.23693	-2.33021	-938.90283	269.27368	-4.86316	-697.99652	-49.64098	41.07473
1009	8.400	997.58667	-110.88026	1440.09570	-104.79953	22.79170	1271.56848	-848.86786	76.01721	1290.95972	483.29065	123.30991	72.43997	95.33710	-120.77380	-2.04192	-963.56018	272.54718	-3.58763	-667.99146	-44.94853	42.12075
1010	8.408	996.15491	-109.19206	1442.75439	-104.67091	22.94650	1275.07275	-848.85236	75.27232	1293.91772	522.58887	118.07354	65.52325	70.55414	-119.20491	-1.77175	-988.22418	275.84406	-2.26166	-638.66663	-40.70711	42.98969
1011	8.417	994.94897	-107.42240	1445.32324	-104.06138	22.79005	1279.06079	-848.63898	74.71047	1297.13831	561.58832	112.36427	59.51302	45.63727	-117.49233	-1.47211	-1012.90955	278.57993	-1.30806	-610.07214	-37.09241	43.74894
1012	8.425	994.00922	-105.60203	1447.75244	-103.01420	22.37503	1283.43579	-848.20941	74.33303	1300.67139	600.27393	106.59863	54.86306	20.61499	-115.64146	-1.14811	-1037.76929	280.55951	-0.91993	-582.37073	-34.21083	44.42881
1013	8.433	993.34760	-103.75396	1450.00439	-101.60594	21.74598	1288.09302	-847.60858	74.12247	1304.55957	638.56506	101.34659	52.30306	-4.50262	-113.69571	-0.86337	-1062.89185	281.95013	-1.00714	-555.67291	-32.21305	45.00694
1014	8.442	992.95844	-101.88337	1452.05701	-99.92524	20.93796	1292.90991	-846.91089	74.08562	1308.75305	675.54596	97.19395	52.29798	-29.71490	-111.72630	-0.66511	-1088.13733	283.09656	-1.28307	-530.09851	-31.35092	45.38246
1015	8.450	992.83032	-99.98637	1453.89673	-98.04774	19.99382	1297.73767	-846.19269	74.26997	1313.08728	708.92029	94.49519	54.09989	-54.99188	-109.80983	-0.52892	-1113.11304	284.38843	-1.22740	-506.02954	-31.81063	45.35416
1016	8.458	992.94458	-98.06284	1455.50427	-96.03537	18.97367	1302.40381	-845.52478	74.73081	1317.32690	735.57721	93.12127	55.46381	-80.21039	-108.02861	-0.35918	-1137.21863	286.30386	0.07361	-484.13049	-33.57850	44.60380
1017	8.467	993.26520	-96.10914	1456.84570	-93.95963	17.93730	1306.72815	-844.96844	75.48689	1321.22827	753.18268	92.61315	53.97447	-105.07269	-106.50668	0.03852	-1159.83325	289.10229	3.51051	-465.08948	-36.57780	42.75108
1018	8.475	993.73047	-94.09274	1457.87195	-91.91022	16.92251	1310.54211	-844.56360	76.49580	1324.59045	761.47510	92.73473	48.85671	-129.04413	-105.36617	1.01493	-1180.65527	292.41443	9.14960	-449.41742	-40.75590	39.51623
1019	8.483	994.25262	-91.93501	1458.52100	-89.97533	15.94668	1313.70691	-844.31335	77.65857	1327.28210	762.21063	93.61975	41.21021	-151.46613	-104.56890	3.05620	-1199.76672	295.55908	16.20748	-437.37024	-45.91999	34.90181
1020	8.492	994.73456	-89.53468	1458.72778	-88.21526	15.02563	1316.12415	-844.17615	78.84177	1329.24683	757.98663	95.28741	32.63745	-171.79889	-103.88365	6.69189	-1217.20044	298.10431	23.78378	-428.90204	-51.66858	29.27893
1021	8.500	995.10767	-86.84772	1458.46094	-86.65460	14.19004	1317.73303	-844.07532	79.89908	1330.49451	750.86346	97.38896	24.09005	-189.55133	-103.12694	12.46581	-1232.56128	299.92575	31.34509	-423.71655	-57.54652	23.30726
1022	8.508	995.37042	-83.96634	1457.75977	-85.29424	13.48967	1318.50110	-843.91992	80.69110	1331.08325	741.55438	99.55234	15.98711	-203.79724	-102.43388	20.89801	-1245.14966	300.91882	38.54537	-421.47034	-63.16954	17.67881
1023	8.517	995.57990	-81.07990	1456.71350	-84.12650	12.97220	1318.41919	-843.62897	81.10678	1331.09558	729.57513	101.67189	8.93594	-212.99664	-102.22326	32.08157	-1254.39063	300.88770	44.90827	-422.00342	-68.20042	12.78226
1024	8.525	995.80096	-78.34186	1455.38916	-83.14519	12.64885	1317.50366	-843.15613	81.08460	1330.61670	714.16278	103.72392	3.83214	-215.67175	-102.89269	45.03650	-1260.11768	299.74805	49.90396	-425.43188	-72.24974	8.48282
1025	8.533	996.08038	-75.80305	1453.79529	-82.34645	12.48975	1315.80017	-842.50940	80.63435	1329.71741	695.13312	105.57881	1.05739	-211.35822	-104.59496	57.76388	-1262.44885	297.68921	53.25885	-432.11005	-74.89390	4.28106
1026	8.542	996.46039	-73.44356	1451.90906	-81.72626	12.44800	1313.38611	-841.75977	79.84540	1328.44507	673.05328	107.19767	-0.01316	-200.81744	-107.27635	68.37298	-1261.47461	295.15213	55.13424	-442.54016	-75.90723	-0.09941
1027	8.550	996.99182	-71.22829	1449.71216	-81.28631	12.47973	1310.37012	-841.03174	78.86556	1326.82861	648.96661	108.77041	-0.36203	-185.41388	-110.83002	76.16080	-1257.21362	292.72925	55.90923	-457.17133	-75.47804	-4.24173
1028	8.558	997.73242	-69.14490	1447.20544	-81.04705	12.54743	1306.88196	-840.47321	77.86389	1324.88953	624.01636	110.48733	-0.55450	-166.44879	-115.12030	81.55824	-1249.74377	290.99582	55.68135	-476.00507	-74.13543	-7.34432
1029	8.567	998.73224	-67.20680	1444.40930	-81.05280	12.60821	1303.05127	-840.21674	76.99454	1322.65356	599.02472	112.34589	-0.73546	-144.91681	-119.88241	85.33176	-1239.05798	290.29694	54.17295	-498.23108	-72.41628	-9.02460
1030	8.575	1000.01190	-65.43332	1441.36035	-81.35740	12.60506	1298.99487	-840.35126	76.36710	1320.15381	574.30298	114.23222	-0.95400	-121.54401	-124.73376	88.01823	-1224.83411	290.60782	51.21501	-522.38855	-70.60503	-9.62920
1031	8.583	1001.55402	-63.83556	1438.11194	-82.00177	12.47693	1294.81726	-840.91174	76.03017	1317.41760	549.83630	116.05304	-1.26924	-96.90839	-129.32111	89.86423	-1206.66064	291.56177	47.11844	-547.08331	-68.76755	-9.80780
1032	8.592	1003.31079	-62.41750	1434.73792	-83.00385	12.18093	1290.60986	-841.87744	75.97544	1314.44458	525.53711	117.77446	-1.66800	-71.49750	-133.42618	90.97647	-1184.65369	292.60669	42.64868	-571.57275	-66.91235	-10.02182
1033	8.600	1005.20789	-61.18341	1431.33655	-84.36568	11.71572	1286.44568	-843.17358	76.15897	1311.19800	501.35248	119.43056	-2.05554	-45.63641	-136.99498	91.46360	-1159.88611	293.17398	38.79715	-595.73956	-65.06438	-10.41291
1034	8.608	1007.14386	-60.13579	1428.02417	-86.09277	11.12503	1282.37891	-844.69147	76.51407	1307.65063	477.27045	121.10094	-2.36616	-19.41046	-140.13959	91.51712	-1134.04395	292.78683	36.31638	-619.72278	-63.25668	-10.89331
1035	8.617	1009.00006	-59.26039	1424.91833	-88.20815	10.46653	1278.45801	-846.32690	76.95325	1303.84668	453.30881	122.81964	-2.62110	7.28149	-143.09406	91.38757	-1108.39014	291.13025	35.32381	-643.63647	-61.50809	-11.29450
1036	8.625	1010.65912	-58.52052	1422.12585	-90.73348	9.76231	1274.74487	-848.00262	77.38715	1299.89294	429.50024	124.54120	-2.88265	34.61090	-146.09595	91.24163	-1083.04712	288.17426	35.53672	-667.50842	-59.81866	-11.51676
1037	8.633	1012.02454	-57.86772	1419.73987	-93.64314	8.95795	1271.32544	-849.67078	77.75094	1295.90100	405.84805	126.24065	-3.20281	62.74231	-149.25517	91.03664	-1057.34082	284.25528	36.77483	-691.33075	-58.18018	-11.59029
1038	8.642	1013.03217	-57.25406	1417.83704	-96.82983	7.93214	1268.30469	-851.32025	78.01743	1291.95618	382.29733	127.97028	-3.59152	91.80554	-152.52870	90.55356	-1030.65308	279.84650	38.94806	-715.09094	-56.56304	-11.62195
1039	8.650	1013.65082	-56.64006	1416.47473	-100.10821	6.58017	1265.78589	-852.97406	78.20746	1288.13367	358.78033	129.77042	-3.98186	121.89862	-155.80060	89.52140	-1002.84650	275.13071	41.73327	-738.78772	-54.89320	-11.70428
1040	8.658	1013.87573	-55.99809	1415.68750	-103.25391	4.91106	1263.84595	-854.64978	78.39095	1284.54492	335.27390	131.60197	-4.25990	153.08340	-158.96722	87.71859	-974.12726	269.89224	44.59912	-762.45929	-53.09022	-11.85933
1041	8.667	1013.72363	-55.31714	1415.48218	-106.05819	3.07203	1262.52026	-856.30475	78.65685	1281.37463	311.78244	133.40266	-4.37695	185.35956	-161.97481	85.04233	-944.79199	263.82947	47.09764	-786.19330	-51.15553	-12.03865
1042	8.675	1013.22839	-54.60771	1415.83716	-108.37764	1.29026	1261.79858	-857.81445	79.07029	1278.87061	288.27786	135.15414	-4.39863	218.66193	-164.80888	81.53725	-915.08557	256.85284	49.04574	-810.06781	-49.17973	-12.17195
1043	8.683	1012.43372	-53.89180	1416.71021	-110.17502	-0.23130	1261.64124	-859.00293	79.65416	1277.28003	264.69098	136.88217	-4.41144	252.90121	-167.45409	77.34946	-885.15027	249.12979	50.57496	-834.05658	-47.24676	-12.22290
1044	8.692	1011.38452	-53.18362	1418.04822	-111.53366	-1.40551	1262.01709	-859.72327	80.40137	1276.76929	240.94641	138.62535	-4.42071	288.00964	-169.87633	72.66137	-855.08179	240.95854	52.00703	-858.06091	-45.36600	-12.19757
1045	8.700	1010.12451	-52.48105	1419.78589	-112.60075	-2.26435	1262.92920	-859.94751	81.29493	1277.37732	216.97421	140.40945	-4.36353	323.95831	-172.05177	67.69862	-825.02185	232.63565	53.54155	-882.04065	-43.49234	-12.09839
1046	8.708	1008.70062	-51.77715	1421.84412	-113.48364	-2.88704	1264.39941	-859.79083	82.31800	1279.02710	192.72629	142.24210	-4.18626	360.70404	-173.97879	62.74789	-795.13867	224.44064	55.05103	-906.06097	-41.61271	-11.88617
1047	8.717	1007.16699	-51.08012	1424.13574	-114.19809	-3.34054	1266.44189	-859.44409	83.44720	1281.56824	168.22977	144.12411	-3.89907	398.07919	-175.63124	58.08525	-765.53430	216.57074	56.16898	-930.23920	-39.80254	-11.54839
1048	8.725	1005.58405	-50.41507	1426.57300	-114.69579	-3.66517	1269.05273	-859.07672	84.63650	1284.82031	143.59775	146.05565	-3.55813	435.74692	-176.91814	53.88990	-736.25281	209.00296	56.56101	-954.68250	-38.14590	-11.18225
1049	8.733	1004.01361	-49.80544	1429.07080	-114.91551	-3.88208	1272.20508	-858.78052	85.81700	1288.60901	118.92585	147.99524	-3.20434	473.29617	-177.74168	50.26154	-707.35986	201.61496	56.15710	-979.44287	-36.63636	-10.89639
1050	8.742	1002.51398	-49.25862	1431.55505	-114.81717	-3.99926	1275.84827	-858.56946	86.92330	1292.79712	94.18104	149.79250	-2.88136	510.43515	-178.12991	47.33115	-678.94873	194.46576	55.15730	-1004.44025	-35.19184	-10.68844
1051	8.750	1001.13861	-48.76312	1433.96729	-114.39212	-4.01455	1279.91431	-858.41321	87.91379	1297.29492	69.25660	151.26895	-2.66670	547.07861	-178.32672	45.39367	-651.09332	187.85864	53.87226	-1029.47925	-33.69247	-10.50324
1052	8.758	999.93542	-48.29652	1436.26086	-113.65688	-3.92127	1284.32300	-858.27258	88.75229	1302.03699	44.13407	152.45468	-2.57182	583.06232	-178.78079	44.92931	-623.86829	182.19307	52.56675	-1054.47485	-32.04659	-10.33246
1053	8.767	998.94116	-47.84593	1438.39111	-112.64262	-3.71265	1288.98230	-858.12091	89.37629	1306.94849	18.90202	153.61911	-2.49424	617.62610	-179.96120	46.26714	-597.42767	177.79420	51.33822	-1079.52563	-30.31113	-10.19116
1054	8.775	998.17731	-47.41508	1440.31641	-111.39001	-3.39043	1293.78760	-857.95056	89.70566	1311.92236	-6.38497	155.00044	-2.33431	649.19824	-181.98128	48.93075	-572.01953	174.77438	50.03325	-1104.62573	-28.72604	-9.95516
1055	8.783	997.64825	-47.00636	1442.00745	-109.94825	-2.97474	1298.61719	-857.77325	89.68651	1316.81274	-31.72967	156.62006	-2.07408	675.80505	-184.35815	51.41795	-547.94031	173.02148	48.28143	-1129.38367	-27.60329	-9.22755
1056	8.792	997.33539	-46.60980	1443.44800	-108.37086	-2.49375	1303.32910	-857.61670	89.31473	1321.44067	-57.01757	158.37238	-1.73789	695.88806	-186.28783	52.02295	-525.54401	172.43192	45.69125	-1153.09302	-27.09731	-7.46885
1057	8.800	997.19397	-46.21217	1444.62866	-106.70911	-1.96786	1307.76526	-857.51489	88.62681	1325.61584	-81.87926	160.20576	-1.29540	708.98230	-187.23070	49.96553	-505.22787	173.05527	42.00634	-1175.16736	-27.06801	-4.39872
1058	8.808	997.16052	-45.81017	1445.53979	-105.01660	-1.42189	1311.76904	-857.48834	87.68645	1329.16492	-105.77862	162.16986	-0.58963	715.87067	-187.17982	45.62343	-487.32773	174.95724	37.14585	-1195.49878	-27.23656	-0.27954
1059	8.817	997.16998	-45.41563	1446.16724	-103.35674	-0.90545	1315.20532	-857.51892	86.58014	1331.95825	-128.27310	164.29364	0.61651	718.17310	-186.37564	39.89495	-472.06665	178.21727	31.32977	-1214.32056	-27.39721	4.37379
1060	8.825	997.17126	-45.04814	1446.49634	-101.79333	-0.48870	1317.97607	-857.53644	85.42609	1333.92468	-149.17191	166.47760	2.59766	717.52698	-184.89516	33.60406	-459.58041	182.99715	25.12213	-1231.83691	-27.43677	9.27869
1061	8.833	997.13477	-44.72668	1446.51611	-100.37461	-0.24010	1320.02454	-857.43091	84.38522	1335.05225	-168.38745	168.49751	5.81758	714.73395	-182.61876	27.30767	-449.93552	189.36783	19.19485	-1247.98242	-27.22803	14.36934
1062	8.842	997.05066	-44.46942	1446.21729	-99.11790	-0.19126	1321.31311	-857.09583	83.63469	1335.39270	-185.54306	170.06990	11.13273	709.43750	-179.51007	21.24628	-443.21930	197.15823	14.05188	-1262.34656	-26.56712	19.54998
1063	8.850	996.92554	-44.29376	1445.58948	-97.99894	-0.31019	1321.79895	-856.48676	83.29685	1335.07385	-199.51859	170.95789	19.50548	700.64844	-175.74060	15.43385	-439.70691	205.96043	9.89093	-1274.23218	-25.32047	24.66039
1064	8.858	996.77704	-44.21082	1444.61963	-96.98009	-0.53139	1321.44421	-855.64484	83.39217	1334.27148	-208.43921	171.01784	30.94523	687.68127	-171.60107	10.02534	-439.91547	215.14708	6.59273	-1282.78052	-23.69321	29.42983
1065	8.867	996.63037	-44.21652	1443.29346	-96.06274	-0.81030	1320.25269	-854.66370	83.86022	1333.12988	-210.56848	170.22357	43.81113	670.64069	-167.50208	5.54856	-444.45169	223.90070	3.79644	-1287.23633	-22.25795	33.37063
1066	8.875	996.51996	-44.28911	1441.60352	-95.29486	-1.12995	1318.28430	-853.65259	84.59903	1331.71680	-205.36771	168.82141	55.74969	650.19873	-163.92435	2.51897	-453.69305	231.32758	1.13515	-1287.36365	-21.65681	35.89398
1067	8.883	996.49127	-44.39934	1439.55688	-94.72977	-1.47068	1315.64001	-852.72583	85.48434	1330.04041	-193.60120	167.36406	65.27386	627.24390	-161.12997	0.89977	-467.47296	236.83511	-1.34926	-1283.51807	-22.31086	36.61542
1068	8.892	996.59625	-44.52104	1437.18030	-94.38705	-1.78812	1312.44336	-851.99445	86.38275	1328.08289	-176.70355	166.39951	72.27810	602.79626	-159.00317	0.17229	-485.19427	240.61096	-3.18733	-1276.18286	-24.35991	35.57574
1069	8.900	996.88257	-44.63759	1434.51758	-94.24722	-2.01976	1308.82251	-851.54993	87.16963	1325.82336	-156.23965	166.11630	77.46531	577.86017	-157.23409	-0.17258	-506.20044	243.44870	-4.13659	-1265.53076	-27.75054	33.20425
1070	8.908	997.38397	-44.74651	1431.62305	-94.27291	-2.11157	1304.88965	-851.44672	87.75334	1323.25122	-133.64084	166.25664	81.57568	553.08539	-155.56985	-0.38245	-529.62115	245.94649	-4.51314	-1251.43848	-32.35268	30.08574
1071	8.917	998.11462	-44.84901	1428.55774	-94.43395	-2.03899	1300.72791	-851.69183	88.09836	1320.36853	-110.05828	166.30391	84.99348	528.63794	-153.91956	-0.53276	-554.21448	248.18027	-4.72031	-1233.81519	-37.90818	26.72446
1072	8.925	999.06439	-44.93556	1425.39111	-94.73429	-1.82387	1296.39124	-852.24756	88.23047	1317.19617	-86.25948	165.77884	87.78512	504.40366	-152.32114	-0.65219	-578.96948	250.09109	-4.90355	-1212.84021	-43.87212	23.42725
1073	8.933	1000.19202	-44.98955	1422.20142	-95.23374	-1.54666	1291.91821	-853.04651	88.21843	1313.77954	-62.56747	164.41550	89.91056	480.25436	-150.82166	-0.76443	-603.51514	251.75163	-5.09015	-1188.96790	-49.58259	20.37323
1074	8.942	1001.41907	-44.99757	1419.08008	-96.04053	-1.31463	1287.34985	-854.00745	88.14520	1310.18616	-38.88952	162.15448	91.37274	456.16043	-149.35710	-0.91954	-627.83301	253.25552	-5.31796	-1162.89307	-54.60966	17.78772
1075	8.950	1002.63629	-44.95569	1416.13940	-97.27738	-1.18247	1282.75012	-855.05310	88.08344	1306.49609	-14.87237	159.11523	92.23608	432.14450	-147.79367	-1.17674	-651.97791	254.65321	-5.60180	-1135.42200	-58.78020	15.94938
1076	8.958	1003.72375	-44.87325	1413.50854	-99.04090	-1.08333	1278.22583	-856.12726	88.07610	1302.79065	9.86533	155.58556	92.59349	408.23007	-146.09503	-1.51716	-676.02179	256.05267	-5.88025	-1107.13257	-62.03191	15.03068
1077	8.967	1004.57391	-44.76669	1411.30457	-101.35564	-0.82890	1273.93225	-857.20508	88.12302	1299.14160	35.57380	151.90254	92.53083	384.44357	-144.34351	-1.85654	-700.02612	257.58969	-6.04310	-1078.09229	-64.38689	15.04637
1078	8.975	1005.10999	-44.64920	1409.60596	-104.12377	-0.19829	1270.05579	-858.29358	88.18591	1295.60718	62.38248	148.29070	92.05487	360.80438	-142.61749	-2.16476	-724.00323	259.26004	-6.03616	-1048.01135	-65.92607	15.93601
1079	8.983	1005.29309	-44.52959	1408.45142	-107.10116	0.93559	1266.76965	-859.41565	88.20494	1292.23889	90.38847	144.84737	91.06485	337.29938	-140.94305	-2.47358	-747.91138	260.94556	-5.92775	-1016.76758	-66.75125	17.64138
1080	8.992	1005.12067	-44.41649	1407.85327	-109.95127	2.53448	1264.17932	-860.57483	88.10530	1289.09290	119.68775	141.61288	89.43147	313.87711	-139.31024	-2.76899	-771.71869	262.58514	-5.85649	-984.71533	-66.99928	20.09043
1081	9.000	1004.61932	-44.31862	1407.80432	-112.38504	4.41946	1262.29858	-861.72345	87.80279	1286.24951	150.34439	138.53854	87.05354	290.45804	-137.68735	-2.96502	-795.45056	264.17624	-5.91574	-952.47638	-66.76176	23.06190
1082	9.008	1003.83453	-44.24002	1408.27991	-114.29588	6.36296	1261.07617	-862.76477	87.22055	1283.84705	182.34335	135.44495	83.84060	266.95477	-136.04332	-3.00561	-819.14105	265.66943	-6.07605	-920.52026	-65.96106	26.13799
1083	9.017	1002.81732	-44.17868	1409.24438	-115.77579	8.18006	1260.44299	-863.58990	86.31760	1282.08228	215.60880	132.14233	79.74531	243.29767	-134.33670	-2.95592	-842.80981	267.04303	-6.20343	-888.88367	-64.46037	28.94608
1084	9.025	1001.61462	-44.13307	1410.65771	-117.01241	9.76438	1260.34607	-864.12738	85.12425	1281.13916	250.09470	128.56006	74.87087	219.46024	-132.52719	-2.93793	-866.52173	268.43716	-6.17570	-857.24634	-62.30285	31.37558
1085	9.033	1000.26788	-44.10527	1412.47302	-118.16348	11.07240	1260.76636	-864.38574	83.74638	1281.10754	285.78329	124.67651	69.49778	195.47110	-130.67828	-2.96581	-890.35779	270.02988	-5.98402	-825.30713	-59.67971	33.41630
1086	9.042	998.81726	-44.09325	1414.62988	-119.27965	12.09704	1261.72620	-864.46149	82.31932	1281.96240	322.59808	120.41061	63.96837	171.38147	-128.96495	-2.92734	-914.34058	271.88373	-5.66912	-793.04773	-56.71924	34.93925
1087	9.050	997.30103	-44.09004	1417.05347	-120.29471	12.85459	1263.27478	-864.48993	80.95183	1283.59009	360.36517	115.69980	58.59770	147.20892	-127.48487	-2.75294	-938.48230	274.04562	-5.16220	-760.68610	-53.53296	35.83342
1088	9.058	995.75580	-44.09561	1419.66309	-121.07646	13.37279	1265.45679	-864.56830	79.69376	1285.83496	398.78732	110.59879	53.66199	122.93115	-126.12627	-2.50832	-962.82990	276.59558	-4.31093	-728.49414	-50.43016	36.25908
1089	9.067	994.22278	-44.11565	1422.38062	-121.49911	13.66849	1268.28381	-864.70941	78.53493	1288.55481	437.45535	105.18495	49.31519	98.52551	-124.68773	-2.28378	-987.38080	279.43201	-3.14415	-696.65912	-47.83748	36.55906
1090	9.075	992.75049	-44.14613	1425.13428	-121.48969	13.73207	1271.72363	-864.84888	77.43975	1291.65625	475.99896	99.42161	45.49086	73.97632	-123.07632	-2.06828	-1012.03284	282.17889	-1.97617	-665.26678	-45.99934	36.96043
1091	9.083	991.39124	-44.16902	1427.85803	-121.03802	13.53180	1275.70264	-864.88519	76.39716	1295.08655	514.29034	93.20988	42.05172	49.26166	-121.33266	-1.78846	-1036.67261	284.51147	-1.13744	-634.39624	-44.92096	37.50552
1092	9.092	990.19354	-44.15919	1430.49316	-120.18787	13.03345	1280.11487	-864.72473	75.44586	1298.79028	552.51459	86.64177	39.20108	24.38135	-119.50905	-1.43513	-1061.28516	286.43988	-0.73800	-604.22168	-44.58305	38.17561
1093	9.100	989.19464	-44.09398	1432.99011	-119.01659	12.23022	1284.83643	-864.31464	74.66388	1302.67700	590.88947	80.23771	37.71589	-0.61700	-117.59749	-1.10133	-1085.97925	288.14493	-0.70818	-575.06433	-45.09023	38.91018
1094	9.108	988.41901	-43.96521	1435.31189	-117.60291	11.16940	1289.73120	-863.66876	74.12961	1306.63831	628.89154	74.84235	38.48101	-25.67419	-115.58827	-0.88507	-1110.84351	289.74951	-0.85477	-547.44470	-46.54453	39.49636
1095	9.117	987.87982	-43.78285	1437.43555	-115.99962	9.95261	1294.64441	-862.88226	73.87907	1310.58459	664.49420	71.13165	41.39286	-50.78021	-113.55621	-0.77948	-1135.64026	291.32562	-0.77004	-522.07886	-48.88063	39.53931
1096	9.125	987.57697	-43.56911	1439.35034	-114.24065	8.69747	1299.40442	-862.09644	73.90479	1314.42993	694.56366	69.13432	44.66992	-75.93756	-111.64993	-0.68750	-1159.69031	293.08011	0.35222	-499.67102	-51.97269	38.59660
1097	9.133	987.49158	-43.35664	1441.04724	-112.37572	7.48631	1303.84497	-861.42969	74.18871	1318.04285	716.55841	68.26140	45.76812	-101.00507	-110.02950	-0.48643	-1182.24365	295.43265	3.53819	-480.64307	-55.81227	36.35454
1098	9.142	987.58380	-43.18794	1442.51013	-110.48225	6.34907	1307.82715	-860.94037	74.71042	1321.25037	729.94696	67.90073	43.36794	-125.56775	-108.83508	0.01402	-1202.95703	298.49780	9.11473	-465.08411	-60.45992	32.77148
1099	9.150	987.79510	-43.10149	1443.71777	-108.63439	5.28956	1311.24133	-860.63062	75.42084	1323.89404	736.12018	67.89599	38.25464	-148.98724	-108.13070	1.17783	-1221.90039	301.67334	16.24595	-452.88416	-65.86967	28.14695
1100	9.158	988.05560	-43.10806	1444.65332	-106.87299	4.32001	1313.99841	-860.45880	76.21561	1325.87378	737.28204	68.29791	32.16756	-170.66644	-107.82982	3.54925	-1239.14600	304.22940	23.85978	-443.87744	-71.82449	23.04068
1101	9.167	988.29706	-43.18124	1445.30627	-105.21081	3.46863	1316.02283	-860.34888	76.93492	1327.15771	735.29083	68.86662	26.16320	-190.25470	-107.72370	7.73574	-1254.40454	305.88086	31.44673	-437.95093	-78.01100	18.05477
1102	9.175	988.47174	-43.27602	1445.67029	-103.65316	2.76183	1317.25671	-860.20026	77.40128	1327.77344	730.91864	69.14868	20.23529	-207.36676	-107.69154	14.34695	-1266.99585	306.55286	38.71367	-435.11328	-84.08855	13.59201
1103	9.183	988.56390	-43.35408	1445.73804	-102.21131	2.21009	1317.66589	-859.91028	77.47372	1327.79199	723.71643	68.97567	14.14881	-220.96710	-107.97494	23.92684	-1276.20410	306.05981	45.10371	-435.53107	-89.66425	9.68546
1104	9.192	988.58710	-43.39653	1445.50024	-100.90558	1.80666	1317.24365	-859.41107	77.08360	1327.30432	712.58057	68.60207	8.30705	-229.28925	-109.10545	36.44638	-1281.75171	304.21875	49.93912	-439.56348	-94.27171	5.99553
1105	9.200	988.57861	-43.40358	1444.94702	-99.75561	1.52887	1316.01074	-858.69934	76.24873	1326.39673	696.79388	68.36380	3.71377	-230.77228	-111.45579	50.64206	-1283.87964	301.17786	52.93062	-447.72473	-97.49377	2.10916
1106	9.208	988.59747	-43.38387	1444.07153	-98.77218	1.34296	1314.01990	-857.84100	75.07339	1325.13477	676.77386	68.45764	1.02843	-225.13116	-115.01542	64.30711	-1282.94922	297.52292	54.42595	-460.45337	-99.13091	-1.95710
1107	9.217	988.71851	-43.34595	1442.87280	-97.96604	1.21070	1311.35864	-856.94836	73.72665	1323.56030	653.83588	69.04568	-0.10734	-213.39203	-119.55939	75.57629	-1279.10083	294.07336	55.01600	-477.74292	-99.25246	-5.59705
1108	9.225	989.01764	-43.30006	1441.35522	-97.36005	1.08999	1308.14294	-856.14276	72.40076	1321.70154	629.37634	70.25327	-0.54919	-197.07111	-124.82950	83.85459	-1272.19849	291.52396	54.82866	-498.89673	-98.18307	-8.14522
1109	9.233	989.55591	-43.26324	1439.52332	-96.98753	0.93580	1304.49536	-855.52441	71.26615	1319.58667	604.39728	71.96964	-0.80848	-177.46997	-130.58109	89.62502	-1261.79797	290.07913	53.33272	-522.60095	-96.43989	-9.49512
1110	9.242	990.36584	-43.26335	1437.38025	-96.88624	0.70120	1300.52368	-855.16315	70.43344	1317.24512	579.47858	73.88039	-0.97643	-155.48798	-136.55563	93.69139	-1247.27502	289.43365	49.99588	-547.38184	-94.52627	-10.05787
1111	9.250	991.44464	-43.33235	1434.94324	-97.09915	0.32792	1296.31934	-855.10077	69.92584	1314.70605	554.83533	75.73543	-1.08533	-131.76141	-142.45303	96.63872	-1228.39978	289.14172	45.09843	-572.20056	-92.70795	-10.28828
1112	9.258	992.75354	-43.49030	1432.26489	-97.67008	-0.25395	1291.96765	-855.35687	69.67749	1312.00378	530.42566	77.47364	-1.24475	-106.85016	-148.00229	98.74406	-1205.91980	288.83307	39.88771	-596.66083	-90.99300	-10.44272
1113	9.267	994.22552	-43.74240	1429.43237	-98.62472	-1.08759	1287.55176	-855.92633	69.57436	1309.17407	506.14172	79.15220	-1.54066	-81.26855	-153.07687	100.14198	-1181.44507	288.09808	35.90559	-620.78418	-89.30721	-10.64083
1114	9.275	995.77771	-44.08586	1426.54431	-99.96214	-2.14572	1283.15149	-856.76935	69.52305	1306.22644	481.92853	80.83024	-1.94738	-55.33557	-157.70462	100.97755	-1156.54077	286.49808	33.94558	-644.73755	-87.64230	-10.90613
1115	9.283	997.32544	-44.51082	1423.69226	-101.67178	-3.34321	1278.84290	-857.80615	69.49332	1303.12158	457.77740	82.51506	-2.36664	-29.05267	-162.00139	101.44614	-1131.77808	283.78479	33.71571	-668.67480	-86.00623	-11.17966
1116	9.292	998.79431	-45.00528	1420.96094	-103.74149	-4.59570	1274.70154	-858.93286	69.49670	1299.80566	433.71021	84.19115	-2.73587	-2.19366	-166.12552	101.74384	-1106.68091	279.97769	34.58949	-692.67236	-84.36189	-11.40618
1117	9.300	1000.12238	-45.56316	1418.43347	-106.13589	-5.87258	1270.81250	-860.06012	69.54338	1296.27258	409.77893	85.84090	-3.06453	25.49200	-170.21332	101.95314	-1080.50403	275.24805	36.25066	-716.72241	-82.69102	-11.57713
1118	9.308	1001.25500	-46.17865	1416.19226	-108.77123	-7.21165	1267.27759	-861.14874	69.63947	1292.57361	386.00983	87.45919	-3.37973	54.17511	-174.29764	101.95625	-1052.90161	269.74319	38.51552	-740.78076	-80.98410	-11.71914
1119	9.317	1002.14703	-46.83354	1414.31116	-111.50545	-8.68326	1264.20984	-862.21350	69.80364	1288.79431	362.34433	89.08672	-3.68456	83.96478	-178.30751	101.48087	-1024.02319	263.48346	41.05963	-764.82593	-79.19125	-11.88412
1120	9.325	1002.77209	-47.49500	1412.84473	-114.14602	-10.32590	1261.71301	-863.29181	70.06039	1285.06641	338.67596	90.76811	-3.95375	114.92938	-182.13838	100.24698	-994.29230	256.43942	43.52411	-788.85242	-77.29537	-12.10250
1121	9.333	1003.12817	-48.12730	1411.81885	-116.48566	-12.09384	1259.85706	-864.39453	70.41913	1281.59375	314.94159	92.47655	-4.14095	147.08362	-185.71660	98.10442	-964.14050	248.64348	45.70665	-812.84033	-75.36536	-12.33682
1122	9.342	1003.23474	-48.71065	1411.22998	-118.36722	-13.85073	1258.66003	-865.45789	70.86248	1278.64185	291.15060	94.16689	-4.21935	180.39490	-189.02063	95.06743	-933.82001	240.17827	47.62183	-836.77625	-73.49223	-12.49786
1123	9.350	1003.12531	-49.24599	1411.05505	-119.74463	-15.42516	1258.09094	-866.32990	71.35574	1276.47937	267.30853	95.86839	-4.22694	214.81613	-192.03647	91.24965	-903.41064	231.18996	49.47089	-860.69946	-71.71333	-12.52577
1124	9.358	1002.84027	-49.73561	1411.26111	-120.69172	-16.69514	1258.09729	-866.82361	71.87145	1275.30078	243.35471	97.61823	-4.23020	250.30835	-194.70837	86.81195	-872.97577	221.97993	51.47216	-884.68115	-69.97194	-12.48073
1125	9.367	1002.42261	-50.16969	1411.80640	-121.34230	-17.63229	1258.63440	-866.81787	72.40724	1275.17810	219.22665	99.37202	-4.24070	286.83588	-196.95935	81.96070	-842.61646	212.95676	53.55699	-908.77039	-68.15633	-12.47739
1126	9.375	1001.91437	-50.53625	1412.63586	-121.80315	-18.27913	1259.67957	-866.33832	72.98614	1276.06506	194.93076	101.11104	-4.19472	324.32910	-198.72536	76.94468	-812.36890	204.46344	55.31771	-933.00824	-66.24616	-12.50631
1127	9.383	1001.35425	-50.83414	1413.68298	-122.10635	-18.69608	1261.23511	-865.55219	73.63733	1277.84729	170.51987	102.94395	-4.00234	362.61169	-199.93149	72.02629	-782.14886	196.61377	56.33637	-957.42444	-64.36804	-12.42756
1128	9.392	1000.78137	-51.07878	1414.87610	-122.21937	-18.92196	1263.31934	-864.67853	74.36587	1280.38696	146.05066	104.95338	-3.63326	401.32324	-200.44861	67.41814	-751.82965	189.22865	56.45148	-981.98712	-62.63122	-12.13702
1129	9.400	1000.24158	-51.30202	1416.14563	-122.08190	-18.96764	1265.94897	-863.88916	75.13773	1283.53613	121.52662	107.02749	-3.18827	439.93808	-200.12093	63.22586	-721.37018	182.13104	55.81326	-1006.63257	-60.97447	-11.68718
1130	9.408	999.78955	-51.54080	1417.42749	-121.63995	-18.83242	1269.12170	-863.26398	75.89371	1287.14050	96.83726	108.94119	-2.84976	477.98032	-198.86905	59.46463	-690.86517	175.51089	54.80563	-1031.35168	-59.24815	-11.24870
1131	9.417	999.48199	-51.81898	1418.66528	-120.86888	-18.52181	1272.80334	-862.79730	76.57057	1291.05957	71.84711	110.55086	-2.72051	515.32587	-196.78003	56.17451	-660.46716	169.78580	53.82056	-1056.19495	-57.41388	-10.95536
1132	9.425	999.36816	-52.13901	1419.80701	-119.78575	-18.06004	1276.92310	-862.42645	77.11163	1295.18896	46.58616	111.91864	-2.72616	552.24249	-194.16566	53.60662	-630.33374	165.18030	53.06561	-1081.18994	-55.62823	-10.79784
1133	9.433	999.48590	-52.49092	1420.80286	-118.44267	-17.48342	1281.38049	-862.06262	77.47307	1299.45203	21.22767	113.25661	-2.70482	588.95496	-191.60524	52.32901	-600.69696	161.51106	52.45932	-1106.31641	-54.12545	-10.65586
1134	9.442	999.86163	-52.86578	1421.61108	-116.90010	-16.81233	1286.05896	-861.62299	77.62354	1303.76965	-4.11208	114.71326	-2.56507	624.96143	-189.82253	52.95263	-571.94556	158.45213	51.66044	-1131.47681	-52.99017	-10.36378
1135	9.450	1000.50677	-53.25972	1422.20496	-115.20491	-16.04459	1290.83606	-861.06616	77.53656	1308.03223	-29.42693	116.28056	-2.32208	658.61768	-189.23436	55.35708	-544.66071	156.02875	50.28530	-1156.33398	-52.11608	-9.65582
1136	9.458	1001.41345	-53.66728	1422.56982	-113.38916	-15.18287	1295.57947	-860.41449	77.18571	1312.09839	-54.70428	117.92116	-2.02583	687.49133	-189.47717	58.11613	-519.54156	154.56351	47.97395	-1180.27710	-51.42821	-8.10390
1137	9.467	1002.55389	-54.07513	1422.69360	-111.48032	-14.25189	1300.14246	-859.74133	76.55019	1315.81616	-79.77993	119.68802	-1.68652	709.43359	-189.59158	59.12934	-497.16440	154.24893	44.32875	-1202.70972	-50.89080	-5.35377
1138	9.475	1003.88043	-54.46489	1422.56396	-109.51160	-13.29437	1304.37268	-859.12683	75.63735	1319.04004	-104.26434	121.69357	-1.23657	723.57562	-188.84482	57.09093	-477.79807	155.15245	39.13469	-1223.40063	-50.34480	-1.43898
1139	9.483	1005.32990	-54.82216	1422.17078	-107.52257	-12.36832	1308.12610	-858.60675	74.51176	1321.64197	-127.67773	123.99525	-0.54299	730.62579	-187.20917	52.21667	-461.46451	157.45053	32.65564	-1242.49048	-49.79824	3.37959
1140	9.492	1006.83447	-55.14111	1421.50769	-105.55016	-11.54098	1311.27698	-858.14044	73.30990	1323.52771	-149.76837	126.51788	0.58781	732.43549	-185.02596	45.63290	-448.07959	161.33585	25.58178	-1260.09229	-49.61630	8.91979
1141	9.500	1008.33508	-55.42809	1420.56970	-103.61755	-10.86637	1313.71912	-857.62115	72.22660	1324.64966	-170.66629	129.07680	2.56183	731.00842	-182.49712	38.43308	-437.57565	166.78743	18.74714	-1276.01611	-49.87083	14.89882
1142	9.508	1009.79065	-55.70778	1419.35254	-101.73006	-10.36370	1315.36938	-856.93481	71.46105	1325.02673	-190.48987	131.45346	6.28252	727.42920	-179.58076	31.28070	-430.07520	173.56693	12.88256	-1289.94275	-49.86197	20.76901
1143	9.517	1011.17944	-56.01698	1417.85229	-99.90280	-10.02914	1316.17358	-856.03192	71.13877	1324.76868	-208.49677	133.43596	13.10315	721.42407	-176.23088	24.43269	-426.01477	181.29889	8.36635	-1301.50366	-48.72330	26.10027
1144	9.525	1012.49628	-56.38356	1416.06348	-98.19210	-9.86023	1316.10999	-854.95160	71.27273	1324.05090	-222.61020	134.83080	23.94426	711.94098	-172.58401	17.92021	-426.03998	189.38925	5.00962	-1310.08179	-46.23453	30.81970
1145	9.533	1013.75122	-56.81343	1413.98254	-96.67125	-9.84997	1315.18958	-853.78766	71.78385	1323.02893	-230.21463	135.48676	38.08134	698.28882	-168.84058	11.90434	-430.70139	196.97293	2.22534	-1314.88062	-43.01950	34.90748
1146	9.542	1014.96655	-57.29878	1411.61133	-95.38779	-9.97437	1313.45203	-852.64777	72.52809	1321.78857	-229.71143	135.37820	53.08627	680.72662	-165.14670	6.91953	-440.16785	203.20142	-0.34356	-1315.35376	-40.25916	38.13993
1147	9.550	1016.17035	-57.83064	1408.95642	-94.35635	-10.20111	1310.96643	-851.63513	73.31448	1320.36682	-221.22049	134.73199	66.34869	660.05640	-161.70688	3.50586	-454.25168	207.68356	-2.45351	-1311.55261	-38.96311	40.10709
1148	9.558	1017.39069	-58.39809	1406.02661	-93.56177	-10.48746	1307.83521	-850.83423	73.94649	1318.78320	-206.02554	133.98598	76.60832	637.06763	-158.79001	1.62791	-472.67886	210.67105	-3.74960	-1303.93665	-39.39933	40.41985
1149	9.567	1018.65729	-58.98280	1402.83691	-92.95477	-10.75852	1304.18323	-850.28772	74.28283	1317.03564	-185.80670	133.51810	84.09810	612.57532	-156.50464	0.73446	-494.87158	212.87057	-4.33248	-1292.77905	-41.38210	39.04032
1150	9.575	1020.00085	-59.55882	1399.41443	-92.46449	-10.91679	1300.13367	-849.98108	74.27937	1315.08215	-162.24573	133.42480	89.71033	587.49365	-154.70273	0.28116	-519.46448	214.91272	-4.58197	-1277.94556	-44.68010	36.30947
1151	9.583	1021.44427	-60.10257	1395.80872	-92.03672	-10.89916	1295.79028	-849.85822	73.98465	1312.86194	-136.84109	133.55119	94.26700	562.47083	-153.12231	0.00572	-544.81635	216.92386	-4.79441	-1259.21436	-48.96548	32.64549
1152	9.592	1022.99237	-60.60703	1392.09692	-91.67138	-10.72419	1291.23682	-849.85773	73.49433	1310.34607	-110.78979	133.63101	98.23563	537.67090	-151.54001	-0.17083	-570.00452	218.73233	-5.08945	-1236.58618	-53.76454	28.40969
1153	9.600	1024.62354	-61.07780	1388.37866	-91.42693	-10.48439	1286.53674	-849.93329	72.89968	1307.55444	-84.84667	133.35234	101.71444	513.00134	-149.83795	-0.32972	-594.89685	220.24936	-5.44155	-1210.34863	-58.60081	24.00075
1154	9.608	1026.28687	-61.51596	1384.76697	-91.39561	-10.29843	1281.73462	-850.04431	72.25842	1304.53564	-59.16924	132.45842	104.62517	488.38861	-148.01404	-0.59796	-619.62207	221.53131	-5.79302	-1181.04590	-63.17612	19.93011
1155	9.617	1027.90918	-61.91376	1381.38220	-91.68159	-10.25138	1276.87793	-850.14398	71.58730	1301.35217	-33.36040	130.90904	106.95679	463.85489	-146.14398	-1.03251	-644.25964	222.76654	-6.11246	-1149.44934	-67.41229	16.79751
1156	9.625	1029.40930	-62.26973	1378.34155	-92.38731	-10.33311	1272.04968	-850.18756	70.87543	1298.07092	-6.82262	128.85269	108.76385	439.45239	-144.30774	-1.53664	-668.79797	224.20418	-6.36518	-1116.40173	-71.23943	15.10887
1157	9.633	1030.71191	-62.60316	1375.74707	-93.58961	-10.40620	1267.39600	-850.15240	70.11538	1294.75269	20.83530	126.45046	110.00315	415.19336	-142.52184	-1.96270	-693.22717	225.97552	-6.50427	-1082.52722	-74.41373	15.01244
1158	9.642	1031.75684	-62.94400	1373.67761	-95.29171	-10.25263	1263.12891	-850.04553	69.31834	1291.45300	49.70570	123.85055	110.53024	391.05966	-140.74429	-2.26773	-717.58948	228.02628	-6.49111	-1048.11914	-76.59702	16.22882
1159	9.650	1032.49878	-63.30873	1372.18811	-97.35828	-9.68571	1259.48499	-849.89081	68.49757	1288.24316	79.76624	121.25964	110.22540	367.03467	-138.94342	-2.52180	-741.90076	230.16029	-6.35244	-1013.34271	-77.53024	18.27964
1160	9.658	1032.90674	-63.69337	1371.31592	-99.50352	-8.65572	1256.64758	-849.71210	67.65088	1285.23474	111.02644	118.86116	108.98901	343.10464	-137.14429	-2.79341	-766.15009	232.10120	-6.21130	-978.48926	-77.17474	20.81187
1161	9.667	1032.96863	-64.08632	1371.08362	-101.40012	-7.28033	1254.68738	-849.52466	66.76498	1282.58398	143.54388	116.68092	106.66154	319.25403	-135.39841	-3.06776	-790.35840	233.65851	-6.19833	-944.00049	-75.71129	23.70224
1162	9.675	1032.69666	-64.48061	1371.49243	-102.84309	-5.76392	1253.56519	-849.33441	65.83545	1280.46436	177.39557	114.60686	103.10640	295.44055	-133.71518	-3.26429	-814.51520	234.90054	-6.32106	-910.27759	-73.36527	26.85852
1163	9.683	1032.12561	-64.88188	1372.51953	-103.82669	-4.26559	1253.17859	-849.14246	64.88816	1279.01807	212.62854	112.45807	98.34918	271.57098	-132.05034	-3.31267	-838.57159	236.06729	-6.46403	-877.45129	-70.26978	29.99837
1164	9.692	1031.30298	-65.30537	1374.12500	-104.48718	-2.84249	1253.41223	-848.95581	63.98177	1278.31824	249.21198	110.04794	92.57369	247.54230	-130.34889	-3.23441	-862.57861	237.40012	-6.48434	-845.28503	-66.48458	32.70596
1165	9.700	1030.27722	-65.75703	1376.25903	-104.97878	-1.49447	1254.17847	-848.78729	63.17630	1278.37024	287.04184	107.28610	86.05320	223.30914	-128.59088	-3.12536	-886.69171	239.11829	-6.23764	-813.32275	-62.11278	34.66419
1166	9.708	1029.09119	-66.22809	1378.86511	-105.37065	-0.22593	1255.44788	-848.63379	62.48841	1279.14075	325.99692	104.14655	79.10377	198.90283	-126.84460	-3.02558	-911.01953	241.37901	-5.58250	-781.16504	-57.45420	35.81364
1167	9.717	1027.78333	-66.71596	1381.88025	-105.62036	0.93227	1257.24854	-848.46094	61.87837	1280.58008	365.96957	100.55414	72.06871	174.39526	-125.22736	-2.88932	-935.54431	244.14240	-4.51100	-748.63605	-53.07880	36.42241
1168	9.725	1026.39526	-67.23381	1385.23694	-105.62259	1.92825	1259.63000	-848.21472	61.28041	1282.63000	406.82013	96.41448	65.31354	149.82986	-123.74878	-2.70010	-960.14502	247.07645	-3.28932	-715.77545	-49.59366	36.94798
1169	9.733	1024.97363	-67.79787	1388.86511	-105.27774	2.70011	1262.61987	-847.84515	60.64169	1285.22766	448.29749	91.65962	59.14321	125.19315	-122.28072	-2.50037	-984.68469	249.67654	-2.33970	-682.73444	-47.27322	37.69905
1170	9.742	1023.56677	-68.41782	1392.69141	-104.52782	3.19551	1266.20349	-847.32227	59.94802	1288.30554	490.02457	86.23013	53.69530	100.46332	-120.69720	-2.31084	-1009.11707	251.50986	-1.98032	-649.69775	-46.07518	38.73359
1171	9.750	1022.22412	-69.09471	1396.63940	-103.36133	3.39181	1270.32336	-846.63489	59.23994	1291.78235	531.65308	80.15089	49.00438	75.63782	-118.95781	-2.10308	-1033.53174	252.45087	-2.27685	-616.90930	-45.95760	40.05139
1172	9.758	1020.99432	-69.81673	1400.63293	-101.81338	3.29060	1274.88721	-845.77826	58.60780	1295.55273	573.09674	73.70779	45.28456	50.70825	-117.09526	-1.83901	-1058.12012	252.88942	-2.98762	-584.71045	-46.98112	41.68240
1173	9.767	1019.91937	-70.55838	1404.60400	-99.96104	2.89517	1279.78186	-844.75189	58.15852	1299.48999	614.41449	67.58395	43.18472	25.65631	-115.17522	-1.51331	-1083.03235	253.51334	-3.70567	-553.54352	-49.17317	43.55184
1174	9.775	1019.03107	-71.28906	1408.49963	-97.89963	2.21072	1284.87964	-843.57996	57.97147	1303.46838	655.12030	62.76630	43.52683	0.47449	-113.24400	-1.16739	-1108.17944	254.78578	-4.06940	-523.98718	-52.44942	45.30598
1175	9.783	1018.34973	-71.99078	1412.28015	-95.71088	1.26964	1290.03345	-842.33160	58.06887	1307.38062	693.46997	60.12643	46.33484	-24.80530	-111.33659	-0.85546	-1133.11768	256.87631	-3.61010	-496.75952	-56.65950	46.30750
1176	9.792	1017.88007	-72.67537	1415.91174	-93.44823	0.14333	1295.07117	-841.10394	58.42856	1311.11816	726.64252	59.87395	50.01892	-50.07666	-109.52923	-0.60030	-1157.10352	259.89941	-1.52169	-472.57782	-61.65936	45.88661
1177	9.800	1017.60883	-73.38191	1419.36328	-91.14297	-1.07379	1299.81018	-839.97870	59.01710	1314.55420	752.04083	61.35944	52.00823	-75.12946	-107.93575	-0.37572	-1179.42700	263.82196	2.93771	-451.92871	-67.33032	43.65546
1178	9.808	1017.50208	-74.15240	1422.60828	-88.81403	-2.28023	1304.08728	-838.99652	59.79536	1317.56372	768.70447	63.62384	50.60633	-99.63080	-106.67025	-0.03412	-1199.75818	268.12802	9.61802	-434.90918	-73.53604	39.64589
1179	9.817	1017.50488	-75.00558	1425.62610	-86.47681	-3.37602	1307.77759	-838.15497	60.70700	1320.03857	777.61920	66.19346	46.11850	-123.19977	-105.78464	0.84402	-1218.04871	271.91223	17.42682	-421.25720	-80.12450	34.30282
1180	9.825	1017.54810	-75.92503	1428.40344	-84.15759	-4.29018	1310.78552	-837.41547	61.66665	1321.89685	780.89923	69.08894	40.08804	-145.62579	-105.18349	3.01827	-1234.19678	274.54102	25.30788	-410.55042	-87.00294	28.38532
1181	9.833	1017.56317	-76.86855	1430.93018	-81.89835	-5.00361	1313.03101	-836.71503	62.54949	1323.10059	780.65289	72.18124	33.76686	-166.82465	-104.72508	7.53324	-1247.90466	275.99591	32.85025	-402.49963	-94.06897	22.69983
1182	9.842	1017.49823	-77.79332	1433.19202	-79.73651	-5.52530	1314.45300	-835.97870	63.20300	1323.66479	778.10364	75.00411	27.48397	-186.10907	-104.54104	15.56007	-1258.76831	276.49301	39.93235	-397.17957	-101.01332	17.75246
1183	9.850	1017.32819	-78.67453	1435.17029	-77.68532	-5.85889	1315.02209	-835.13403	63.48546	1323.64587	773.23859	77.24635	21.08410	-201.50641	-105.10393	27.83020	-1266.47314	276.11633	46.30597	-394.99463	-107.34246	13.54240
1184	9.858	1017.05591	-79.50044	1436.84570	-75.74327	-6.01191	1314.74133	-834.12720	63.31190	1323.11829	765.23334	79.03882	14.59772	-210.38495	-106.83745	43.67297	-1270.88611	274.84399	51.58321	-396.47888	-112.60667	9.60642
1185	9.867	1016.70941	-80.26082	1438.19861	-73.91339	-6.01782	1313.63953	-832.93774	62.68058	1322.15479	753.44214	80.61276	8.59115	-211.10120	-109.77700	60.73193	-1271.93286	272.75989	55.42948	-402.19507	-116.51363	5.36076
1186	9.875	1016.33716	-80.94951	1439.20911	-72.20087	-5.91908	1311.76685	-831.58508	61.66905	1320.81592	738.08691	81.94179	3.95667	-203.92273	-113.64347	76.17532	-1269.50940	270.32507	57.73925	-412.64160	-118.89188	0.67051
1187	9.883	1016.00256	-81.56700	1439.85791	-70.60599	-5.73622	1309.19495	-830.12372	60.41349	1319.14917	719.95612	82.89983	1.20509	-190.41882	-118.11782	88.37724	-1263.57813	268.34100	58.50488	-427.98218	-119.70108	-3.83758
1188	9.892	1015.78119	-82.11708	1440.13037	-69.13538	-5.47413	1306.01331	-828.63281	59.07634	1317.19678	699.60382	83.63955	0.01031	-172.34625	-123.00320	97.42642	-1254.11365	267.44888	57.56598	-447.75000	-119.14561	-7.23823
1189	9.900	1015.75531	-82.61327	1440.01721	-67.81679	-5.15043	1302.32458	-827.20715	57.80804	1315.00098	677.25250	84.56532	-0.42040	-151.08386	-128.18729	104.31210	-1240.84753	267.73151	54.73125	-470.73230	-117.70189	-9.14898
1190	9.908	1016.00134	-83.08743	1439.51318	-66.70003	-4.80526	1298.24280	-825.94592	56.72619	1312.60156	653.40106	85.92278	-0.68633	-127.59589	-133.55125	109.92072	-1223.38196	268.78766	50.17510	-495.28027	-115.91190	-9.94319
1191	9.917	1016.56934	-83.58446	1438.62317	-65.84922	-4.49648	1293.89050	-824.93652	55.91122	1310.02722	628.94080	87.61971	-0.98005	-102.56781	-138.95636	114.64890	-1201.75317	270.02066	44.66447	-520.04663	-114.13361	-10.21869
1192	9.925	1017.46533	-84.14783	1437.37451	-65.33633	-4.29983	1289.39258	-824.24640	55.39377	1307.29565	604.59613	89.42939	-1.27409	-76.51776	-144.25969	118.52957	-1176.82349	270.85690	39.40853	-544.43103	-112.48723	-10.34498
1193	9.933	1018.64679	-84.80495	1435.82385	-65.23064	-4.30101	1284.86438	-823.92175	55.14038	1304.42493	580.58618	91.19852	-1.53343	-49.80780	-149.32190	121.48099	-1150.08008	270.84720	35.54679	-568.36285	-110.90791	-10.47748
1194	9.942	1020.03278	-85.56143	1434.05542	-65.58321	-4.56019	1280.40125	-823.97491	55.06928	1301.44531	556.81281	92.86670	-1.80238	-22.61102	-154.04851	123.47645	-1122.86987	269.67505	33.52260	-591.95483	-109.23639	-10.70579
1195	9.950	1021.52283	-86.40744	1432.17578	-66.42006	-5.06648	1276.08081	-824.36542	55.08741	1298.39453	533.16986	94.44009	-2.15146	5.10004	-158.45073	124.58511	-1095.65100	267.16577	33.02015	-615.38000	-107.41871	-11.05828
1196	9.958	1023.01593	-87.32523	1430.30249	-67.74922	-5.73169	1271.97290	-825.00012	55.11916	1295.29614	509.66641	95.98810	-2.56172	33.50751	-162.63477	124.90919	-1068.05151	263.38330	33.60753	-638.79187	-105.59836	-11.46197
1197	9.967	1024.42615	-88.29649	1428.53760	-69.57354	-6.45165	1268.14575	-825.75873	55.12733	1292.14014	486.35590	97.57263	-2.92269	62.81213	-166.70287	124.50237	-1039.57947	258.60931	35.06621	-662.20294	-103.92473	-11.79868
1198	9.975	1025.69873	-89.30984	1426.93872	-71.87770	-7.17303	1264.64453	-826.53339	55.11486	1288.89746	463.22125	99.19373	-3.15713	93.08484	-170.69313	123.37375	-1010.09369	253.06604	37.09105	-685.49707	-102.34268	-12.01663
1199	9.983	1026.82764	-90.35783	1425.50537	-74.57854	-7.88955	1261.44543	-827.26697	55.09499	1285.56030	440.17517	100.82941	-3.28691	124.20013	-174.61420	121.59541	-979.76746	246.81102	39.23896	-708.57983	-100.64751	-12.17580
1200	9.992	1027.86377	-91.42719	1424.17688	-77.50343	-8.60467	1258.42981	-827.96222	55.07183	1282.16248	417.14822	102.46869	-3.37411	155.81934	-178.49026	119.41240	-948.95728	240.04172	41.28485	-731.49274	-98.76495	-12.34863
