# Supplementary material for: Novel Methods for Surface EMG Analysis and Exploration Based on Multi-Modal Gaussian Mixture Models
Source: PLoS One. 2016 Jun 30;11(6):e0157239. doi: 10.1371/journal.pone.0157239 (PMC4928879; doi:10.1371/journal.pone.0157239)
Supplement: S1 File — (ZIP) [file pone.0157239.s001.zip › Haf_horses_trot_data/Haf_h01_t2_emg.anc]

File_Type:	Analog R/C ASCII	Generation#:	2
Board_Type:	NI USB-6225	Polarity:	Bipolar
Trial_Name:	Caorlet	Trial#:	2	Duration(Sec.):	9.999166	#Channels:	64
BitDepth:	16	PreciseRate:	1200.000000
Name	LDL	acc1x	acc1y	acc1z	GM1L	acc2x	acc2y	acc2z	GM2L	acc3x	acc3y	acc3z	GM3L	acc4x	acc4y	acc4z	LDR	acc5x	acc5y	acc5z	GM1R	acc6x	acc6y	acc6z	GM2R	acc7x	acc7y	acc7z	GM3R	acc8x	acc8y	acc8z	BLDL	acc9x	acc9y	acc9z	BGM1L	acc10x	acc10y	acc10z	BGM2L	acc11x	acc11y	acc11z	BGM3L	acc12x	acc12y	acc12z	BLDR
Rate	1200	1200	1200	1200	1200	1200	1200	1200	1200	1200	1200	1200	1200	1200	1200	1200	1200	1200	1200	1200	1200	1200	1200	1200	1200	1200	1200	1200	1200	1200	1200	1200	1200	1200	1200	1200	1200	1200	1200	1200	1200	1200	1200	1200	1200	1200	1200	1200	1200
Range	5000	5000	5000	5000	5000	5000	5000	5000	5000	5000	5000	5000	5000	5000	5000	5000	5000	5000	5000	5000	5000	5000	5000	5000	5000	5000	5000	5000	5000	5000	5000	5000	5000	5000	5000	5000	5000	5000	5000	5000	5000	5000	5000	5000	5000	5000	5000	5000	5000
0.000000	-26	35	84	-61	-112	-33	10	-18	-19	3	-74	-46	-95	-16	-32	-62	-98	30	-88	-34	-103	-26	-100	-86	-65	-7	-104	-15	-74	-74	-149	-78	188	6147	5608	-11821	6725	-15247	-7441	-14720	-1956	-14225	-4884	-17353	-349	-17916	-3299	-10281	-15091
0.000833	-31	36	85	-64	-112	-35	11	-19	-21	0	-77	-45	-99	-17	-34	-65	-99	27	-88	-38	-111	-26	-102	-73	-66	-6	-104	-15	-77	-73	-150	-77	3559	6523	5551	-12018	7994	-14455	-7123	-14837	-1438	-13348	-4847	-17371	-166	-17735	-3124	-8880	-6851
0.001667	-31	33	87	-63	-116	-36	11	-17	-22	1	-78	-69	-102	-17	-35	-62	-103	30	-99	-39	-110	-28	-103	-70	-67	-5	-111	-23	-77	-73	-151	-78	4306	6893	5540	-12208	9052	-13559	-6819	-14992	-854	-12417	-4890	-17273	75	-17482	-3088	-7447	1885
0.002500	-26	37	84	-66	-109	-34	9	-18	-22	2	-78	-69	-99	-18	-33	-61	-103	28	-92	-36	-108	-27	-102	-73	-69	-5	-104	-16	-75	-74	-150	-78	9215	7252	5571	-12387	9547	-12552	-6549	-15188	-444	-11459	-4985	-17056	135	-17162	-3190	-6017	11372
0.003333	-27	37	88	-58	-112	-36	12	-14	-18	0	-77	-70	-96	-18	-33	-61	-100	33	-88	-34	-105	-27	-99	-70	-56	-3	-102	-16	-77	-74	-148	-78	14374	7595	5640	-12578	9992	-11515	-6309	-15422	-84	-10503	-5137	-16749	74	-16802	-3419	-4651	21022
0.004167	-25	41	88	-64	-110	-35	10	-15	-13	5	-73	-67	-100	-15	-32	-61	-98	32	-90	-32	-107	-25	-99	-68	-63	-3	-102	-14	-76	-72	-149	-75	17404	7928	5746	-12790	10223	-10428	-6098	-15695	267	-9585	-5331	-16345	30	-16414	-3755	-3349	29813
0.005000	-17	40	87	-59	-109	-33	15	-15	-17	-3	-75	-66	-97	-17	-33	-59	-101	30	-85	-31	-107	-24	-100	-69	-67	0	-100	-15	-76	-81	-152	-75	16292	8241	5893	-13019	10185	-9337	-5916	-16015	438	-8722	-5563	-15886	61	-16019	-4197	-2185	32767
0.005833	-25	40	87	-61	-112	-38	9	-15	-15	5	-75	-67	-94	-16	-33	-58	-102	28	-90	-33	-108	-27	-101	-69	-63	0	-103	-16	-76	-72	-149	-76	2277	8527	6079	-13284	10302	-8276	-5760	-16377	335	-7944	-5817	-15375	62	-15621	-4697	-1180	32669
0.006667	-24	40	88	-61	-114	-36	11	-13	-18	5	-76	-68	-99	-18	-38	-60	-99	33	-88	-36	-84	-25	-101	-70	-65	-3	-104	-17	-75	-75	-152	-75	-13999	8791	6280	-13584	10357	-7272	-5620	-16786	53	-7264	-6087	-14839	-77	-15246	-5247	-371	32767
0.007500	-29	35	85	-63	-129	-40	5	-18	-21	1	-74	-69	-100	-17	-41	-59	-102	32	-90	-35	-110	-24	-107	-73	-65	-1	-103	-15	-75	-74	-155	-75	-18527	9031	6520	-13896	9492	-6344	-5492	-17251	-76	-6692	-6357	-14301	-216	-14887	-5793	246	32767
0.008333	-21	38	87	-63	-110	-38	10	-15	-17	4	-76	-67	-97	-21	-34	-62	-102	32	-91	-34	-108	-25	-102	-72	-67	-3	-102	-17	-75	-75	-152	-76	-26814	9249	6769	-14295	9130	-5520	-5377	-17757	-334	-6258	-6620	-13789	-29	-14562	-6325	642	32767
0.009167	-27	41	87	-59	-113	-38	11	-15	-18	5	-76	-68	-96	-5	-11	-62	-102	34	-87	-35	-103	-24	-103	-73	-67	0	-102	-17	-73	-72	-151	-74	-25552	9442	7034	-14709	8772	-4837	-5267	-18317	-654	-5956	-6867	-13315	201	-14266	-6814	821	32767
0.010000	-26	41	89	-52	-111	-34	11	-15	-21	5	-75	-65	-96	-16	-33	-61	-101	35	-87	-34	-105	-21	-100	-87	-66	0	-102	-16	-74	-69	-148	-76	-23662	9607	7308	-15155	8381	-4299	-5156	-18917	-1092	-5771	-7089	-12902	316	-13997	-7221	779	32638
0.010833	-25	39	87	-59	-113	-33	11	-13	2	5	-74	-64	-98	-16	-32	-57	-101	34	-87	-33	-105	-22	-100	-73	-68	-3	-101	-16	-74	-70	-148	-72	-27823	9751	7577	-15632	8140	-3919	-5040	-19561	-1521	-5707	-7274	-12554	491	-13755	-7539	530	32233
0.011667	-24	42	89	-61	-109	-33	13	-12	-15	8	-74	-67	-95	-15	-28	-60	-99	41	-86	-35	-111	-19	-98	-70	-61	1	-97	-16	-72	-68	-147	-73	-29084	9870	7832	-16135	7952	-3701	-4918	-20252	-1915	-5743	-7417	-12294	704	-13529	-7754	91	31832
0.012500	-22	43	91	-58	-107	-36	15	-13	-7	10	-72	-62	-94	-11	-26	-57	-98	37	-84	-8	-102	-17	-99	-67	-64	1	-98	-13	-69	-68	-147	-77	-28259	9970	8074	-16645	7163	-3645	-4787	-20978	-2194	-5871	-7519	-12093	827	-13308	-7846	-515	31386
0.013333	-27	42	88	-57	-108	-30	13	-21	-17	7	-68	-64	-94	-14	-27	-58	-99	35	-85	-33	-102	-21	-101	-70	-64	2	-97	-15	-72	-86	-146	-76	-30399	10045	8300	-17180	6579	-3739	-4650	-21732	-2570	-6042	-7565	-11985	839	-13089	-7819	-1272	29327
0.014167	-24	40	86	-62	-112	-36	9	-14	-24	2	-75	-67	-98	-18	-29	-65	-102	33	-90	-38	-108	-23	-102	-73	-68	-3	-103	-16	-78	-68	-148	-76	-30909	10105	8501	-17714	6442	-3979	-4495	-22502	-2951	-6257	-7566	-11945	613	-12853	-7669	-2159	18823
0.015000	-29	37	84	-57	-113	-15	12	-13	-21	6	-75	-65	-100	-16	-30	-62	-104	30	-92	-38	-110	-23	-104	-74	-68	-4	-112	-17	-77	-73	-150	-76	-27981	10148	8671	-18238	6120	-4340	-4334	-23266	-3291	-6480	-7509	-11963	534	-12591	-7402	-3152	5187
0.015833	-31	38	84	-63	-112	-38	9	-18	-22	5	-74	-67	-98	-15	-34	-64	-103	33	-96	-36	-107	-23	-101	-74	-65	-1	-101	-16	-73	-72	-151	-75	-19940	10180	8819	-18742	5392	-4799	-4162	-24013	-3577	-6688	-7395	-12017	943	-12296	-7037	-4183	-3523
0.016667	-27	38	84	-63	-110	-40	13	-13	-18	5	-72	-65	-98	-15	-29	-60	-100	28	-88	-39	-107	-23	-103	-73	-66	0	-99	-17	-76	-74	-148	-77	-11506	10191	8934	-19228	4573	-5333	-3978	-24727	-3743	-6867	-7240	-12095	1235	-11959	-6596	-5265	-12720
0.017500	-23	43	86	-51	-108	-34	12	-21	-16	6	-70	-65	-105	-13	-25	-57	-101	35	-83	-34	-107	-22	-99	-68	-67	0	-99	-13	-74	-72	-146	-75	-5021	10194	9023	-19680	3817	-5909	-3787	-25385	-3834	-7005	-7019	-12171	1403	-11584	-6089	-6360	-21345
0.018333	-29	42	88	-61	-125	-33	12	-14	-21	7	-69	-63	-95	-12	-25	-58	-100	36	-83	-31	-109	-22	-101	-70	-63	2	-95	-12	-72	-72	-155	-74	2936	10184	9087	-20106	2919	-6540	-3594	-25955	-3839	-7085	-6755	-12221	1655	-11166	-5547	-7428	-28040
0.019167	-25	42	85	-58	-110	-35	12	-12	-22	7	-82	-62	-100	-14	-27	-58	-98	36	-81	-30	-103	-18	-97	-68	-62	1	-95	-13	-73	-68	-148	-74	8993	10168	9119	-20490	1972	-7157	-3395	-26422	-3667	-7108	-6459	-12227	1627	-10711	-4993	-8461	-32420
0.020000	-22	43	88	-60	-111	-34	18	-11	-15	8	-68	-62	-96	-10	-23	-55	-97	38	-81	-33	-104	-21	-98	-67	-64	-1	-96	-9	-74	-66	-145	-75	14119	10133	9134	-20834	1289	-7756	-3204	-26760	-3517	-7077	-6127	-12166	1366	-10218	-4448	-9428	-32712
0.020833	-26	43	88	-56	-109	-30	16	-12	-16	22	-68	-62	-97	-12	-27	-57	-100	40	-82	-33	-103	-22	-99	-69	-65	1	-98	-13	-74	-69	-147	-75	25034	10096	9129	-21139	-125	-8316	-3008	-26943	-3178	-7002	-5774	-12022	1327	-9707	-3934	-10308	-32691
0.021667	-25	54	87	-60	-112	-33	11	-14	-18	5	-73	-63	-98	-12	-25	-58	-101	34	-82	-32	-109	-24	-92	-72	-67	22	-96	-13	-74	-70	-149	-76	28388	10044	9113	-21402	-1334	-8829	-2814	-26953	-2720	-6887	-5401	-11784	1344	-9178	-3469	-11087	-32685
0.022500	-25	38	86	-61	-96	-32	11	-17	-19	5	-72	-66	-101	-14	-34	-62	-104	34	-83	-32	-109	-22	-101	-73	-66	-1	-97	-14	-77	-72	-149	-78	30671	9998	9095	-21628	-2178	-9277	-2625	-26775	-2208	-6749	-5010	-11443	1150	-8652	-3073	-11761	-32135
0.023333	-26	40	89	-59	-138	-34	13	-19	-18	8	-72	-63	-98	-15	-28	-62	-101	35	-83	-31	-108	-7	-101	-72	-67	-4	-98	-13	-75	-73	-151	-75	32767	9937	9048	-21816	-3191	-9651	-2435	-26396	-1641	-6608	-4625	-11005	989	-8139	-2748	-12319	-31749
0.024167	-30	39	86	-62	-114	-36	10	-17	-26	3	-75	-64	-99	-12	-27	-61	-101	33	-82	-32	-114	-22	-102	-68	-65	0	-95	-13	-75	-68	-149	-74	32265	9876	9011	-21970	-4001	-9945	-2265	-25806	-921	-6476	-4250	-10470	969	-7651	-2514	-12762	-31360
0.025000	-26	50	89	-58	-110	-33	16	-18	-21	6	-70	-64	-95	-13	-27	-61	-101	36	-83	-31	-100	-23	-100	-72	-72	0	-99	-13	-73	-69	-150	-74	32767	9811	8971	-22096	-4564	-10157	-2083	-25006	-178	-6381	-3903	-9868	938	-7205	-2364	-13104	-30899
0.025833	-23	39	89	-57	-110	-32	15	-13	-15	9	-70	-62	-97	-15	-28	-57	-112	35	-84	-31	-104	-25	-98	-67	-63	0	-98	-13	-73	-67	-147	-74	32767	9744	8931	-22204	-5430	-10293	-1923	-24005	579	-6326	-3581	-9199	857	-6818	-2312	-13352	-29225
0.026667	-24	40	99	-60	-110	-31	15	-15	-22	4	-76	-61	-95	-15	-28	-58	-98	34	-80	-32	-107	-24	-98	-66	-66	-5	-110	-14	-75	-68	-147	-74	32429	9679	8900	-22287	-6053	-10357	-1763	-22811	1077	-6334	-3314	-8508	862	-6500	-2348	-13524	-21437
0.027500	-25	19	88	-60	-112	-32	13	-14	-19	5	-73	-62	-97	-16	-30	-57	-101	34	-86	-32	-104	-24	-99	-68	-67	-3	-99	-15	-77	-74	-148	-73	32163	9610	8866	-22363	-5982	-10349	-1622	-21434	1299	-6403	-3094	-7803	656	-6256	-2460	-13634	-11876
0.028333	-28	35	89	-60	-109	-31	11	-18	-23	4	-73	-63	-97	-15	-29	-58	-101	37	-87	-29	-104	-24	-97	-68	-65	-1	-101	-15	-74	-72	-147	-73	31644	9545	8846	-22425	-5902	-10286	-1492	-19904	1486	-6551	-2942	-7132	292	-6089	-2646	-13703	-5894
0.029167	-24	37	85	-60	-110	-31	16	-14	-17	4	-73	-64	-94	-15	-27	-58	-99	34	-85	-34	-103	-23	-99	-93	-65	0	-99	-13	-73	-68	-147	-74	30771	9485	8826	-22482	-5817	-10170	-1381	-18256	1620	-6755	-2859	-6542	159	-6001	-2887	-13745	576
0.030000	-22	37	90	-57	-108	-32	12	-12	-19	4	-72	-66	-94	-18	-29	-58	-97	35	-86	-32	-104	-21	-97	-69	-62	0	-97	-16	-75	-70	-148	-73	23241	9427	8811	-22544	-5715	-10015	-1290	-16512	1745	-7015	-2857	-5983	242	-5984	-3202	-13785	6314
0.030833	-25	40	87	-61	-109	-34	15	-14	-19	5	-76	-64	-97	-18	-30	-58	-96	33	-85	-32	-104	-24	-99	-66	-63	-3	-100	-14	-70	-68	-148	-73	6051	9373	8795	-22607	-5581	-9831	-1226	-14727	1899	-7316	-2928	-5552	464	-6023	-3543	-13827	10600
0.031667	-26	37	87	-57	-109	-33	13	-15	-22	2	-74	-66	-99	-24	-32	-61	-99	11	-87	-35	-107	-26	-102	-73	-67	-1	-99	-17	-75	-73	-150	-78	-5056	9319	8784	-22673	-5343	-9626	-1194	-12907	2016	-7641	-3087	-5233	523	-6115	-3924	-13879	13841
0.032500	-25	37	85	-49	-113	-36	6	-16	-16	2	-73	-67	-97	-29	-28	-61	-99	35	-85	-32	-109	-25	-100	-70	-63	0	-99	-23	-72	-69	-147	-65	-11808	9274	8775	-22744	-5007	-9406	-1189	-11100	1983	-7949	-3315	-5087	286	-6219	-4315	-13941	15864
0.033333	-29	38	88	-59	-108	-34	12	-13	-16	3	-74	-67	-98	-23	-30	-59	-100	40	-87	-35	-107	-26	-101	-70	-66	-4	-102	-16	-78	-68	-148	-76	-21450	9228	8759	-22821	-4282	-9184	-1227	-9361	1712	-8236	-3620	-5069	303	-6334	-4725	-14021	17015
0.034167	-26	37	84	-62	-127	-40	8	-62	-19	3	-75	-67	-99	-24	-30	-63	-101	33	-88	-35	-107	-29	-104	-74	-64	-3	-102	-16	-78	-70	-149	-78	-22522	9196	8738	-22910	-4005	-8962	-1303	-7711	1600	-8454	-3980	-5193	264	-6426	-5139	-14101	17470
0.035000	-28	38	84	-50	-112	-36	10	-16	-18	3	-74	-69	-100	-22	-31	-46	-101	29	-87	-38	-108	-27	-103	-73	-65	1	-104	-16	-77	-70	-150	-80	-25126	9173	8697	-22991	-3956	-8742	-1423	-6177	1784	-8590	-4397	-5444	216	-6478	-5554	-14175	17532
0.035833	-25	41	85	-62	-111	-35	11	-17	-18	1	-74	-68	-93	-21	-31	-61	-100	32	-88	-36	-107	-28	-103	-74	-65	-7	-103	-15	-77	-72	-147	-78	-29260	9161	8632	-23083	-3253	-8526	-1590	-4799	1821	-8613	-4852	-5828	153	-6470	-5959	-14236	17196
0.036667	-29	38	85	-61	-111	-34	10	-14	-19	2	-75	-65	-96	-19	-32	-64	-102	33	-87	-36	-108	-27	-99	-73	-65	-4	-101	-15	-73	-68	-150	-78	-27072	9170	8515	-23183	-2811	-8319	-1801	-3576	1869	-8502	-5335	-6308	-128	-6396	-6361	-14267	16343
0.037500	-26	40	71	-61	-108	-34	12	-16	-21	3	-74	-65	-95	-18	-30	-61	-99	33	-86	-33	-103	-24	-99	-79	-63	-4	-100	-13	-70	-66	-151	-79	-27150	9205	8325	-23261	-2348	-8107	-2059	-2529	2078	-8250	-5832	-6867	-184	-6226	-6745	-14253	15460
0.038333	-27	43	87	-63	-107	-34	13	-13	-17	6	-72	-64	-95	-16	-27	-61	-99	32	-84	-39	-102	-21	-100	-69	-62	-1	-96	-15	-69	-65	-146	-76	-26096	9277	8034	-23347	-1867	-7886	-2356	-1672	2350	-7846	-6323	-7479	-314	-5974	-7117	-14188	14849
0.039167	-26	38	87	-60	-113	-32	12	-15	-19	4	-77	-64	-114	-15	-28	-60	-101	36	-85	-32	-105	-23	-100	-68	-65	-1	-99	-13	-77	-68	-147	-75	-23857	9396	7608	-23422	-1507	-7652	-2693	-1003	2754	-7292	-6802	-8120	-574	-5651	-7472	-14062	14558
0.040000	-27	41	82	-59	-112	-33	11	-15	-17	5	-73	-64	-97	-16	-30	-62	-107	32	-86	-33	-112	-25	-99	-70	-67	0	-97	-13	-74	-70	-147	-79	-22757	9576	7014	-23491	-1470	-7399	-3059	-509	3193	-6604	-7253	-8761	-528	-5257	-7816	-13875	14212
0.040833	-30	39	84	-66	-118	-40	6	-17	-26	2	-76	-68	-98	-19	-30	-64	-104	32	-84	-33	-110	-27	-99	-70	-66	-4	-101	-14	-77	-67	-149	-79	-20535	9821	6223	-23547	-942	-7106	-3442	-189	3479	-5778	-7670	-9381	-477	-4803	-8136	-13618	13601
0.041667	-27	37	84	-64	-112	-36	11	-16	-22	3	-77	-65	-98	-17	-29	-64	-113	33	-86	-35	-107	-27	-103	-69	-66	-1	-102	-15	-77	-70	-149	-76	-18188	10153	5211	-23593	-10	-6767	-3870	-24	3877	-4841	-8039	-9959	-646	-4319	-8436	-13307	13126
0.042500	-27	39	85	-61	-109	-33	19	-14	-22	3	-76	-65	-96	-14	-31	-64	-101	34	-83	-33	-109	-27	-103	-72	-66	0	-100	-16	-75	-67	-145	-75	-16014	10558	3971	-23627	554	-6377	-4253	7	4370	-3823	-8360	-10467	-784	-3828	-8720	-12931	12594
0.043333	-26	41	86	-63	-112	-34	12	-13	-18	-7	-72	-61	-97	-13	-29	-61	-100	34	-83	-34	-83	-23	-97	-68	-64	2	-96	-14	-72	-68	-145	-76	-11813	11043	2496	-23657	981	-5921	-4657	-85	4862	-2752	-8628	-10894	-969	-3340	-8986	-12521	12057
0.044167	-23	41	88	-60	-112	-34	13	-25	-12	9	-70	-65	-97	-12	-27	-58	-100	40	-80	-29	-102	-18	-96	-67	-62	3	-97	-9	-75	-67	-146	-74	-9190	11602	804	-23688	1527	-5400	-5057	-275	5377	-1659	-8857	-11240	-1134	-2898	-9243	-12092	11572
0.045000	-23	43	89	-61	-109	-32	16	-14	-18	8	-77	-60	-91	-10	-30	-57	-96	38	-80	-28	-103	-21	-100	-50	-61	2	-95	-9	-70	-66	-146	-72	-6273	12216	-1067	-23726	1958	-4824	-5440	-555	5989	-585	-9049	-11492	-1147	-2508	-9483	-11656	10976
0.045833	-25	42	89	-56	-108	-32	17	-11	-16	10	-70	-60	-94	-12	-29	-58	-96	39	-80	-31	-104	-17	-97	-66	-70	3	-98	-9	-70	-69	-149	-70	-3426	12858	-3038	-23782	2419	-4181	-5806	-901	6518	443	-9218	-11654	-1127	-2212	-9723	-11244	10220
0.046667	-26	44	91	-59	-110	-34	12	-10	-16	9	-69	-61	-96	-12	-33	-59	-97	36	-80	-31	-104	-19	-101	-67	-61	4	-99	-12	-72	-66	-145	-70	-2298	13502	-5053	-23868	2960	-3460	-6155	-1308	6920	1390	-9370	-11721	-1146	-2008	-9961	-10870	9885
0.047500	-22	42	89	-76	-107	-32	13	-13	-19	7	-72	-62	-96	-14	-30	-57	-99	36	-81	-30	-94	-18	-98	-58	-65	-1	-99	-13	-74	-67	-147	-74	1401	14146	-7022	-23990	2924	-2745	-6490	-1765	7388	2227	-9534	-11708	-1161	-1906	-10208	-10560	10011
0.048333	-27	43	89	-61	-111	-33	11	-16	-18	7	-74	-65	-96	-14	-39	-61	-101	36	-85	-31	-108	-21	-100	-73	-67	-1	-97	-14	-74	-68	-149	-75	4396	14731	-8869	-24167	2471	-1973	-6808	-2268	7996	2922	-9712	-11620	-1060	-1913	-10467	-10325	10177
0.049167	-29	39	88	-63	-110	-34	11	-17	-19	5	-83	-64	-96	-17	-32	-61	-100	37	-83	-30	-104	-23	-99	-64	-62	-1	-97	-10	-73	-69	-151	-74	3294	15253	-10520	-24388	2745	-1170	-7104	-2805	8456	3470	-9921	-11468	-1106	-2028	-10741	-10179	10150
0.050000	-27	43	88	-59	-111	-33	13	-17	-17	8	-73	-64	-95	-14	-32	-53	-96	37	-86	-32	-104	-19	-81	-67	-65	0	-98	-12	-73	-67	-144	-73	5467	15688	-11849	-24673	2609	-390	-7393	-3388	8770	3843	-10183	-11268	-1131	-2249	-11042	-10137	10224
0.050833	-25	43	91	-57	-112	-29	12	-14	-18	10	-69	-62	-96	-14	-28	-59	-102	36	-81	-31	-105	-21	-97	-67	-64	0	-97	-11	-75	-50	-149	-74	4782	16029	-12777	-25011	2327	372	-7677	-4008	8805	4058	-10501	-11035	-1015	-2555	-11381	-10213	10292
0.051667	-27	45	92	-56	-102	-32	15	-15	-21	6	-70	-64	-95	-14	-28	-57	-102	39	-81	-29	-105	-18	-98	-67	-65	1	-99	-10	-73	-66	-156	-73	4824	16288	-13237	-25402	1722	1092	-7966	-4684	8655	4094	-10893	-10792	-958	-2932	-11746	-10402	10211
0.052500	-28	43	90	-56	-107	-30	16	-12	-17	10	-70	-61	-97	-13	-25	-57	-100	37	-82	-28	-102	-18	-94	-67	-62	2	-97	-9	-70	-61	-143	-74	5436	16470	-13172	-25837	1021	1743	-8259	-5416	8619	3964	-11357	-10548	-859	-3367	-12152	-10700	10036
0.053333	-21	46	90	-58	-105	-30	16	-15	-16	7	-75	-61	-94	-15	-28	-56	-96	38	-82	-31	-95	-22	-96	-66	-64	-4	-100	-11	-72	-66	-146	-72	4777	16609	-12539	-26325	36	2306	-8571	-6208	8421	3653	-11897	-10333	-837	-3830	-12605	-11105	9549
0.054167	-12	43	86	-62	-109	-34	16	-17	-17	7	-73	-63	-96	-18	-29	-57	-102	34	-87	-31	-103	-18	-99	-68	-63	-4	-100	0	-74	-73	-146	-75	3437	16739	-11327	-26788	-541	2760	-8895	-7069	7735	3257	-12498	-10132	-862	-4310	-13093	-11605	8810
0.055000	-28	42	87	-60	-112	-32	16	-17	-18	10	-73	-66	-96	-15	-33	-53	-100	33	-85	-33	-105	-19	-97	-69	-66	-4	-101	-11	-73	-68	-146	-73	3495	16900	-9558	-27253	-727	3098	-9218	-7995	6968	2725	-13158	-9982	-851	-4787	-13620	-12179	8269
0.055833	-28	58	88	-62	-113	-33	22	-16	-18	6	-68	-66	-99	-16	-30	-58	-101	36	-87	-34	-107	-21	-96	-68	-67	-8	-103	-13	-75	-68	-147	-70	1697	17124	-7307	-27699	-1109	3300	-9603	-8992	6049	2095	-13874	-9884	-901	-5244	-14173	-12818	7572
0.056667	-29	40	85	-57	-108	-31	26	-15	-22	3	-73	-65	-96	-18	-28	-61	-98	34	-85	-31	-107	-21	-96	-73	-66	-1	-100	-15	-76	-73	-159	-76	2156	17463	-4656	-28094	-1557	3360	-9989	-10062	5002	1400	-14628	-9857	-728	-5664	-14753	-13494	6687
0.057500	-29	38	86	-61	-113	-36	9	-19	-23	2	-74	-66	-102	-21	-29	-59	-105	33	-87	-34	-110	-21	-97	-69	-63	-1	-100	-14	-72	-69	-146	-73	1679	17937	-1711	-28415	-1701	3283	-10390	-11193	3900	662	-15382	-9883	-649	-6035	-15330	-14187	5686
0.058333	-26	42	85	-59	-111	-31	15	-15	-34	5	-72	-63	-98	-14	-28	-58	-95	36	-86	-30	-105	-19	-95	-67	-63	-4	-98	-12	-75	-68	-144	-72	1709	18569	1376	-28657	-1834	3058	-10797	-12381	2832	-97	-16128	-9996	-634	-6361	-15908	-14885	4585
0.059167	-29	41	88	-60	-110	-32	13	7	-18	6	-68	-63	-96	-15	-26	-58	-100	36	-84	-29	-107	-22	-97	-66	-62	0	-98	-11	-76	-67	-147	-72	2172	19371	4418	-28800	-2089	2694	-11214	-13610	1770	-843	-16846	-10175	-469	-6637	-16455	-15553	3512
0.060000	-27	41	87	-57	-107	-31	15	-14	-17	7	-70	-61	-99	-16	-29	-58	-98	36	-84	-27	-105	-23	-96	-70	-65	0	-99	-11	-75	-72	-147	-70	1152	20328	7216	-28837	-1972	2203	-11623	-14867	638	-1573	-17513	-10421	-339	-6874	-16972	-16195	2198
0.060833	-27	43	87	-53	-111	-34	15	-15	-17	5	-74	-61	-94	-15	-28	-60	-97	34	-83	-33	-104	-18	-97	-67	-64	0	-97	-13	-74	-67	-147	-73	2173	21424	9617	-28763	-1810	1605	-12024	-16136	-522	-2264	-18109	-10735	-351	-7063	-17430	-16777	770
0.061667	-27	40	88	-59	-110	-34	20	-18	-19	5	-72	-65	-99	-18	-44	-60	-99	33	-85	-33	-107	-22	-96	-68	-64	0	-98	-13	-81	-70	-148	-76	5744	22617	11465	-28585	-2299	912	-12395	-17401	-1364	-2911	-18614	-11111	-334	-7229	-17814	-17293	-545
0.062500	-26	40	62	-61	-113	-34	11	-17	-18	5	-73	-61	-96	-15	-29	-61	-103	35	-84	-31	-108	-24	-99	-70	-75	0	-99	-23	-73	-69	-146	-74	3052	23852	12634	-28305	-1982	128	-12734	-18643	-2268	-3497	-19013	-11531	-266	-7379	-18108	-17726	-2033
0.063333	-25	39	87	-59	-108	-34	19	-15	-21	6	-73	-64	-94	-16	-32	-83	-102	34	-86	-29	-102	-21	-97	-68	-65	0	-96	-10	-73	-68	-145	-74	6631	25068	13029	-27937	-1874	-704	-13025	-19835	-3213	-4025	-19296	-11982	-201	-7527	-18299	-18073	-3559
0.064167	-28	40	88	-58	-111	-33	15	-16	-21	6	-69	-62	-97	-15	-28	-61	-101	35	-86	-31	-105	-21	-96	-70	-65	0	-105	-11	-73	-68	-145	-74	6644	26188	12586	-27500	-1769	-1576	-13260	-20962	-4145	-4495	-19454	-12493	-116	-7687	-18375	-18324	-5225
0.065000	-26	41	88	-60	-108	-33	17	-17	-16	5	-74	-66	-93	-16	-27	-63	-102	33	-87	-40	-103	-23	-99	-69	-63	0	-101	-13	-72	-70	-149	-77	6793	27114	11300	-27026	-1549	-2461	-13439	-22008	-4957	-4917	-19489	-13018	-114	-7882	-18336	-18484	-6941
0.065833	-26	34	86	-60	-114	-62	9	-18	-22	3	-77	-65	-98	-16	-32	-61	-98	33	-86	-33	-108	-21	-98	-70	-64	0	-99	-11	-69	-69	-147	-76	7727	27771	9251	-26529	-1384	-3339	-13542	-22949	-5731	-5291	-19394	-13559	-74	-8111	-18162	-18539	-8510
0.066667	-26	37	86	-60	-112	-29	12	-15	-14	5	-75	-65	-95	-15	-29	-60	-98	30	-92	-33	-104	-23	-99	-69	-65	0	-101	-11	-74	-68	-147	-76	7766	28058	6519	-26039	-1677	-4198	-13573	-23775	-6281	-5631	-19179	-14104	-32	-8397	-17865	-18499	-10138
0.067500	-23	39	87	-61	-110	-35	10	-15	-22	6	-78	-63	-101	-16	-32	-64	-100	34	-86	-35	-104	-25	-103	-73	-73	-3	-100	-12	-74	-69	-149	-76	6528	27917	3272	-25585	-1543	-5021	-13526	-24483	-6979	-5956	-18851	-14653	-133	-8738	-17441	-18358	-11744
0.068333	-28	37	85	-63	-110	-34	13	-13	-15	6	-76	-63	-96	-14	-30	-62	-98	33	-88	-36	-103	-23	-101	-70	-62	0	-100	-11	-73	-68	-147	-76	8326	27266	-349	-25186	-956	-5788	-13397	-25047	-7655	-6267	-18409	-15190	-170	-9141	-16903	-18125	-12983
0.069167	-24	41	86	-59	-93	-34	12	-13	-16	4	-74	-65	-95	-16	-29	-58	-100	33	-87	-33	-101	-22	-101	-63	-82	-1	-99	-12	-73	-68	-146	-75	7223	26048	-4124	-24890	-486	-6500	-13194	-25477	-8165	-6580	-17909	-15719	-100	-9608	-16263	-17807	-14213
0.070000	-27	37	86	-61	-108	-33	13	-13	-14	6	-73	-67	-94	-12	-30	-61	-96	34	-86	-33	-103	-24	-105	-70	-62	2	-98	-10	-73	-69	-147	-76	7680	24256	-7808	-24655	-221	-7146	-12921	-25761	-8547	-6907	-17324	-16224	-70	-10142	-15532	-17404	-15427
0.070833	-26	39	88	-60	-95	-32	15	-12	-18	9	-75	-64	-94	-15	-28	-58	-95	35	-86	-29	-103	-21	-116	-67	-61	1	-101	-12	-73	-67	-149	-74	7404	21888	-11228	-24556	-41	-7725	-12581	-25910	-8811	-7264	-16687	-16706	-18	-10738	-14748	-16926	-16303
0.071667	-23	39	87	-60	-109	-34	13	-12	-14	6	-68	-62	-93	-14	-27	-60	-97	35	-85	-32	-101	-23	-99	-70	-64	0	-96	-11	-67	-67	-147	-76	6511	18975	-14233	-24581	-8	-8239	-12186	-25933	-9003	-7651	-16015	-17175	82	-11376	-13901	-16384	-16730
0.072500	-27	44	90	-57	-104	-32	12	-11	-14	9	-70	-62	-96	-14	-31	-58	-95	36	-83	-30	-102	-21	-99	-69	-61	2	-96	-11	-68	-70	-147	-75	5976	15540	-16683	-24731	247	-8696	-11743	-25828	-9112	-8082	-15324	-17609	135	-12057	-13050	-15786	-16900
0.073333	-26	40	87	-63	-110	-35	11	-12	-15	8	-73	-63	-95	-13	-29	-59	-99	35	-84	-35	-105	-25	-103	-68	-63	0	-101	-14	-76	-70	-148	-77	3140	11662	-18492	-25018	957	-9111	-11273	-25617	-9195	-8551	-14639	-18017	225	-12769	-12210	-15139	-16695
0.074167	-29	36	82	-65	-126	-36	8	-16	-21	0	-75	-68	-100	-21	-34	-63	-104	33	-87	-35	-126	-24	-119	-73	-66	-3	-100	-15	-90	-73	-153	-78	1181	7398	-19590	-25420	1680	-9483	-10772	-25310	-9247	-9052	-13958	-18387	325	-13493	-11408	-14444	-16060
0.075000	-27	38	85	-63	-113	-35	8	-15	-21	6	-72	-62	-96	-17	-31	-59	-100	35	-86	-35	-109	-24	-104	-73	-66	-1	-102	-14	-75	-72	-150	-77	5472	2868	-19960	-25932	1533	-9833	-10264	-24922	-8855	-9597	-13337	-18721	282	-14223	-10656	-13710	-15481
0.075833	-27	40	84	-60	-126	-36	12	-13	-18	7	-74	-65	-98	-15	-31	-61	-98	30	-83	-25	-105	-22	-100	-68	-63	-5	-101	-14	-73	-66	-149	-77	1660	-1800	-19646	-26532	1931	-10170	-9762	-24473	-8471	-10170	-12676	-19035	223	-14939	-9995	-12965	-14887
0.076667	-26	41	88	-59	-110	-34	13	-15	-17	7	-70	-82	-95	7	-29	-60	-99	35	-83	-32	-107	-22	-103	-70	-65	-1	-99	-12	-93	-69	-139	-77	1721	-6462	-18727	-27206	2362	-10513	-9273	-23972	-8126	-10774	-12093	-19287	151	-15647	-9444	-12202	-14137
0.077500	-25	40	87	-61	-111	-31	12	-11	-18	8	-72	-61	-97	-13	-38	-57	-102	35	-84	-32	-104	-23	-98	-67	-64	-1	-98	-14	-73	-68	-149	-77	969	-10996	-17330	-27935	2637	-10875	-8801	-23449	-7646	-11399	-11563	-19513	199	-16317	-9009	-11449	-13461
0.078333	-23	34	88	-59	-107	-30	12	-11	-24	9	-68	-61	-91	-14	-27	-58	-97	39	-84	-29	-103	-21	-100	-68	-63	-3	-96	-12	-72	-70	-149	-73	-1166	-15328	-15577	-28692	2886	-11276	-8370	-22905	-7016	-12041	-11082	-19689	209	-16958	-8710	-10717	-12497
0.079167	-25	44	90	-57	-107	-31	54	-9	-17	9	-68	-62	-95	-14	-27	-59	-97	38	-84	-28	-103	-19	-98	-66	-63	1	-95	-10	-72	-70	-147	-76	-1073	-19392	-13650	-29452	3279	-11716	-7974	-22370	-6290	-12690	-10657	-19822	161	-17559	-8548	-10020	-11289
0.080000	-27	42	89	-57	-109	-30	16	-13	-19	30	-72	-60	-97	-13	-28	-60	-97	37	-82	-28	-102	-21	-100	-67	-64	0	-97	-11	-72	-72	-147	-73	-1347	-23073	-11709	-30187	3233	-12222	-7625	-21842	-5350	-13353	-10290	-19911	139	-18131	-8524	-9371	-10059
0.080833	-27	40	89	-57	-114	-33	15	-11	-19	5	-70	-62	-100	-14	-27	-59	-103	35	-85	-32	-104	-24	-98	-68	-66	0	-109	-13	-74	-68	-147	-74	-3335	-26304	-9935	-30886	3111	-12783	-7326	-21335	-4684	-14018	-9976	-19944	111	-18664	-8640	-8795	-9052
0.081667	-28	39	89	-60	-111	-33	13	-13	-24	3	-73	-63	-112	-18	-31	-62	-101	34	-87	-33	-109	-26	-102	-73	-64	-3	-102	-15	-77	-74	-145	-76	-1982	-29030	-8446	-31532	3434	-13422	-7075	-20862	-4117	-14688	-9718	-19924	84	-19171	-8882	-8306	-7863
0.082500	-30	34	85	-61	-113	-39	10	-16	-23	3	-75	-65	-99	-19	-28	-62	-97	41	-86	-36	-103	-24	-100	-68	-63	0	-99	-13	-75	-70	-148	-74	-3656	-31056	-7368	-32109	3797	-14127	-6863	-20421	-3442	-15356	-9504	-19839	-32	-19644	-9232	-7912	-6684
0.083333	-27	39	87	-61	-111	-32	16	-13	-14	4	-75	-65	-96	-14	-27	-58	-99	34	-86	-31	-102	-22	-99	-66	-64	-3	-99	-14	-73	-69	-145	-72	-3808	-31978	-6781	-32474	3745	-14902	-6704	-20032	-2873	-16023	-9351	-19700	-62	-20105	-9676	-7631	-5740
0.084167	-26	41	90	-59	-107	-31	15	-13	-16	6	-68	-60	-95	-15	-29	-57	-96	36	-81	-31	-104	-25	-99	-65	-62	2	-103	-11	-68	-69	-144	-70	-3421	-32392	-6743	-32644	3469	-15746	-6588	-19684	-2426	-16706	-9244	-19490	20	-20553	-10193	-7470	-4749
0.085000	-25	40	90	-55	-108	-41	16	-10	-15	9	-70	-64	-95	-14	-23	-55	-98	36	-84	-30	-105	-21	-98	-66	-60	3	-99	-10	-75	-69	-146	-68	-4433	-32545	-7259	-32698	3101	-16644	-6515	-19400	-1978	-17394	-9184	-19228	64	-21025	-10764	-7442	-3988
0.085833	-27	43	87	-58	-108	-33	12	-13	-21	7	-69	-62	-94	-15	-28	-60	-98	33	-83	-30	-104	-22	-100	-67	-63	0	-97	-11	-72	-72	-145	-72	-3453	-32659	-8290	-32744	2662	-17599	-6484	-19181	-1550	-18092	-9192	-18899	87	-21505	-11367	-7552	-3267
0.086667	-26	40	90	-57	-105	-34	13	-15	-17	8	-72	-62	-98	-18	-27	-61	-101	35	-84	-32	-105	-24	-100	-68	-63	1	-95	-13	-77	-72	-147	-72	-4097	-32684	-9767	-32741	2168	-18584	-6484	-19021	-1319	-18818	-9247	-18513	78	-22017	-11967	-7799	-2637
0.087500	-27	40	91	-59	-111	-35	10	-12	-15	7	-74	-21	-97	-16	-28	-60	-100	33	-92	-34	-105	-24	-93	-67	-66	1	-103	-13	-73	-69	-145	-73	-5369	-32712	-11589	-32759	1863	-19604	-6524	-18939	-1304	-19566	-9354	-18072	230	-22562	-12548	-8172	-2011
0.088333	-23	43	86	-58	-109	-34	10	-14	-16	6	-69	-65	-99	-19	-28	-61	-100	35	-84	-34	-107	-22	-99	-70	-63	1	-101	-13	-75	-69	-151	-73	-766	-32704	-13640	-32745	1004	-20628	-6588	-18921	-1052	-20324	-9520	-17583	225	-23145	-13091	-8670	-1411
0.089167	-26	37	89	-61	-110	-35	10	-13	-16	7	-73	-64	-96	-14	-29	-59	-99	32	-87	-31	-107	-24	-102	-73	-64	0	-101	-14	-76	-69	-146	-75	-2432	-32715	-15809	-32761	443	-21661	-6688	-18986	-975	-21122	-9738	-17051	112	-23780	-13578	-9281	-1155
0.090000	-26	38	86	-59	-111	-33	12	-15	-19	3	-74	-64	-96	-22	-30	-61	-103	35	-84	-36	-105	-21	-99	-73	-64	-3	-102	-14	-73	-69	-148	-94	-2666	-32270	-17951	-32747	204	-22679	-6815	-19121	-952	-21932	-10013	-16483	274	-24470	-13999	-9998	-698
0.090833	-28	35	85	-61	-111	-40	7	-19	-15	2	-74	-65	-97	-15	-31	-25	-99	36	-80	-34	-107	-22	-102	-72	-63	0	-84	-14	-72	-69	-147	-75	-756	-31423	-19932	-32758	-254	-23665	-6974	-19328	-999	-22772	-10341	-15886	333	-25201	-14333	-10788	-211
0.091667	-29	37	88	-52	-109	-33	13	-15	-16	1	-72	-63	-98	-17	-28	-60	-100	34	-84	-32	-105	-22	-100	-70	-64	5	-99	-12	-70	-70	-147	-76	-1815	-30362	-21652	-32740	-616	-24616	-7158	-19595	-1024	-23622	-10720	-15268	268	-25972	-14577	-11637	225
0.092500	-25	42	88	-56	-109	-34	13	-15	-17	4	-69	-63	-97	-5	-27	-56	-99	32	-85	-31	-102	-18	-99	-68	-63	-3	-99	-9	-72	-66	-144	-74	-771	-29189	-22958	-32754	-966	-25520	-7380	-19923	-1008	-24480	-11149	-14649	223	-26770	-14718	-12520	709
0.093333	-26	42	87	-57	-107	-34	15	-14	-15	7	-73	-63	-91	-15	-27	-59	-99	34	-86	-31	-103	-19	-98	-70	-63	0	-96	-12	-72	-67	-146	-75	583	-27942	-23843	-32737	-1529	-26368	-7637	-20301	-839	-25318	-11647	-14043	107	-27578	-14765	-13422	1158
0.094167	-30	44	89	-59	-109	-34	12	-17	-18	4	-73	-64	-95	-16	-29	-59	-96	33	-84	-33	-119	-24	-100	-73	-65	-4	-99	-13	-77	-69	-147	-76	-676	-26634	-24232	-32753	-1888	-27151	-7932	-20702	-776	-26139	-12127	-13451	39	-28376	-14708	-14313	1337
0.095000	-29	42	86	-61	-111	-34	15	-15	-18	1	-75	-62	-97	-13	-29	-59	-101	32	-87	-32	-104	-22	-99	-69	-66	-1	-98	-14	-73	-69	-160	-74	124	-25287	-24100	-32737	-1814	-27855	-8251	-21113	-919	-26914	-12650	-12885	-40	-29157	-14555	-15177	1496
0.095833	-26	42	88	-60	-113	-32	13	-15	-21	5	-74	-62	-96	-14	-24	-57	-101	37	-83	-32	-102	-22	-95	-68	-66	0	-100	-11	-72	-68	-149	-75	-370	-23901	-23452	-32750	-1768	-28482	-8612	-21536	-968	-27636	-13193	-12356	33	-29895	-14313	-15983	1910
0.096667	-60	42	87	-58	-108	-35	13	-13	-19	5	-72	-62	-98	-14	-26	-58	-102	34	-85	-33	-103	-17	-96	-69	-63	0	-97	-12	-73	-65	-146	-74	-740	-22477	-22335	-32740	-1832	-29030	-9002	-21933	-1007	-28287	-13742	-11873	131	-30571	-13999	-16724	2234
0.097500	-25	41	87	-58	-109	-33	16	-15	-19	4	-75	-61	-96	-14	-25	-59	-107	35	-84	-33	-107	-19	-92	-70	-64	0	-100	-12	-70	-65	-150	-74	89	-20994	-20800	-32752	-1719	-29497	-9430	-22298	-970	-28850	-14277	-11467	29	-31171	-13618	-17379	2483
0.098333	-27	41	78	-58	-110	-34	13	-12	-25	6	-73	-62	-99	-15	-27	-59	-99	34	-86	-33	-108	-22	-100	-70	-67	-3	-97	-15	-69	-70	-148	-67	-501	-19459	-18936	-32759	-1589	-29896	-9876	-22611	-879	-29317	-14795	-11096	-41	-31681	-13197	-17938	2966
0.099167	-7	40	85	-61	-113	-35	12	-15	-21	5	-77	-66	-100	-14	-27	-59	-99	33	-83	-33	-107	-18	-95	-65	-63	-3	-96	-11	-73	-69	-142	-75	132	-17841	-16815	-32757	-1510	-30207	-10335	-22854	-831	-29674	-15272	-10807	6	-32087	-12739	-18395	3588
0.100000	-27	40	89	-61	-109	-34	15	-6	-19	8	-73	-62	-97	-13	-27	-59	-100	35	-86	-33	-108	-19	-99	-67	-63	-3	-97	-13	-73	-68	-150	-74	-133	-16144	-14565	-32766	-1490	-30451	-10801	-23022	-733	-29924	-15716	-10591	-33	-32385	-12272	-18745	4098
0.100833	-38	42	89	-58	-109	-32	16	-13	-19	8	-72	-65	-98	-14	-26	-59	-99	38	-82	-30	-104	-18	-96	-73	-64	0	-97	-13	-75	-70	-150	-75	-2037	-14374	-12281	-32758	-1232	-30616	-11268	-23103	-641	-30053	-16102	-10451	-55	-32578	-11814	-18989	4551
0.101667	-28	42	86	-60	-114	-17	13	-13	-19	7	-74	-63	-99	-14	-27	-59	-99	35	-81	-31	-109	-21	-96	-65	-65	18	-94	-13	-74	-68	-147	-77	759	-12518	-10059	-32765	-1517	-30722	-11718	-23091	-365	-30075	-16432	-10392	-61	-32647	-11380	-19127	5099
0.102500	-28	43	85	-59	-113	-34	13	-16	-19	5	-75	-66	-101	-13	-29	-60	-97	35	-83	-34	-105	-21	-99	-66	-62	-1	-98	-16	-77	-73	-149	-76	542	-10608	-7997	-32755	-2020	-30762	-12142	-22987	-8	-29989	-16698	-10404	30	-32621	-10987	-19162	5644
0.103333	-26	39	87	-60	-114	-35	5	-14	-17	4	-74	-63	-99	-14	-26	-59	-102	32	-83	-34	-107	-22	-98	-67	-67	1	-96	-12	-73	-74	-149	-77	-1047	-8634	-6160	-32767	-1867	-30755	-12530	-22795	252	-29794	-16894	-10490	-10	-32470	-10672	-19124	5963
0.104167	-26	40	88	-58	-109	-30	13	-12	-17	11	-72	-62	-96	-15	-27	-57	-98	37	-80	-28	-104	-18	-96	-67	-62	8	-93	-9	-75	-69	-147	-74	1225	-6614	-4608	-32750	-1954	-30681	-12857	-22520	493	-29507	-17025	-10644	-6	-32238	-10425	-19001	6034
0.105000	-25	42	88	-55	-107	-33	15	-14	-23	10	-73	-61	-97	-15	-25	-58	-98	36	-81	-30	-104	-21	-96	-67	-63	1	-93	-12	-72	-67	-143	-73	60	-4586	-3400	-32767	-2001	-30571	-13130	-22181	724	-29153	-17092	-10866	81	-31912	-10269	-18816	6089
0.105833	-25	43	88	-58	-110	-32	16	-15	-14	9	-74	-63	-98	-13	-28	-48	-101	34	-83	-30	-102	-21	-99	-67	-64	0	-98	-12	-73	-69	-145	-76	312	-2572	-2537	-32750	-1833	-30423	-13330	-21787	913	-28734	-17103	-11164	50	-31524	-10220	-18584	6158
0.106667	-25	42	86	-59	-111	-32	2	-17	-17	9	-59	-63	-95	-12	-28	-58	-100	34	-86	-32	-105	-22	-99	-69	-65	0	-113	-14	-74	-70	-145	-77	1754	-600	-2026	-32765	-1801	-30242	-13461	-21363	1281	-28269	-17061	-11490	-3	-31083	-10278	-18319	6062
0.107500	-30	38	85	-61	-113	-36	10	-16	-23	6	-75	-65	-97	-21	-31	-65	-101	34	-82	-33	-107	-23	-100	-68	-64	1	-98	-13	-73	-70	-149	-77	960	1302	-1847	-32749	-2146	-30029	-13503	-20913	1641	-27773	-16979	-11872	-51	-30603	-10442	-18061	5779
0.108333	-28	42	85	-59	-114	-33	15	-15	-23	7	-70	-64	-99	-14	-26	-60	-102	35	-86	-35	-107	-21	-99	-69	-72	-3	-115	-12	-76	-68	-146	-75	931	3108	-1969	-32760	-1927	-29794	-13461	-20477	1819	-27273	-16867	-12292	-109	-30104	-10725	-17738	5438
0.109167	-29	41	85	-58	-112	-31	15	-15	-23	8	-72	-62	-98	-14	-26	-61	-100	33	-86	-28	-104	-22	-99	-68	-63	1	-96	-12	-74	-70	-147	-75	1056	4791	-2351	-32742	-1534	-29544	-13354	-20064	2058	-26777	-16733	-12747	-251	-29600	-11113	-17445	5062
0.110000	-26	42	88	-59	-105	-33	19	-16	-19	6	-70	-61	-98	8	-31	-59	-99	35	-85	-32	-105	-22	-98	-68	-63	2	-98	-14	-69	-68	-143	-72	511	6325	-2928	-32751	-1353	-29282	-13168	-19663	2214	-26308	-16600	-13231	-304	-29102	-11605	-17170	4580
0.110833	-23	43	88	-58	-105	-29	17	-12	-14	10	-68	-60	-93	-10	-26	-57	-88	35	-85	-31	-102	-18	-95	-83	-63	1	-97	-11	-72	-66	-144	-74	817	7692	-3646	-32751	-1318	-29020	-12925	-19385	2421	-25872	-16465	-13724	-296	-28634	-12189	-16914	4023
0.111667	-24	43	90	-57	-107	-31	17	-11	-17	10	-67	-62	-96	-13	-23	-56	-93	38	-84	-30	-104	-21	-94	-66	-63	1	-97	-12	-75	-69	-160	-79	273	8873	-4447	-32749	-1387	-28766	-12612	-19148	2651	-25483	-16353	-14242	-305	-28202	-12852	-16690	3435
0.112500	-23	43	90	-59	-107	-30	17	-13	-17	10	-68	-60	-96	-14	-23	-56	-97	36	-68	-32	-105	-18	-99	-64	-63	1	-96	-12	-70	-66	-144	-69	622	9870	-5277	-32758	-1332	-28515	-12262	-18995	2866	-25151	-16273	-14759	-346	-27814	-13564	-16494	2771
0.113333	-28	42	87	-55	-108	-32	43	-13	-21	7	-69	-61	-96	-15	-26	-59	-100	33	-85	-32	-103	-19	-98	-69	-64	0	-97	-14	-64	-69	-145	-75	98	10666	-6080	-32747	-1121	-28281	-11888	-18935	3047	-24883	-16231	-15275	-452	-27491	-14326	-16322	2079
0.114167	-26	42	87	-61	-112	-35	11	-16	-17	6	-70	-64	-101	-21	-25	-59	-99	34	-86	-38	-110	-25	-108	-68	-65	-9	-100	-15	-76	-69	-147	-76	-1428	11265	-6832	-32762	-663	-28065	-11500	-18963	3077	-24673	-16239	-15785	-421	-27214	-15110	-16184	1350
0.115000	-26	39	88	-62	-113	-36	10	-15	-23	0	-73	-64	-87	-18	-34	-62	-103	32	-90	-35	-107	-25	-103	-74	-66	-5	-102	-16	-78	-69	-152	-78	450	11670	-7477	-32749	-527	-27920	-11116	-19082	3202	-24524	-16295	-16277	-396	-27013	-15899	-16068	677
0.115833	-29	40	82	-64	-115	-42	9	-18	-21	4	-75	-66	-100	-21	-31	-41	-99	30	-86	-36	-110	-25	-102	-69	-66	-3	-98	-16	-74	-68	-150	-74	1801	11893	-7998	-32763	-817	-27704	-10739	-19281	3320	-24429	-16406	-16752	-426	-26854	-16666	-15966	-21
0.116667	-26	51	89	-60	-109	-39	13	-15	-17	4	-73	-67	-98	-16	-30	-60	-99	32	-84	-35	-105	-24	-101	-77	-65	-4	-101	-17	-74	-70	-150	-76	-793	11940	-8395	-32744	-377	-27563	-10400	-19556	3328	-24387	-16569	-17209	-494	-26756	-17408	-15881	-828
0.117500	-27	42	85	-59	-111	-36	11	-14	-17	-3	-73	-63	-97	-16	-28	-59	-99	36	-85	-33	-107	-23	-102	-69	-64	-1	-99	-15	-74	-67	-148	-77	1395	11836	-8652	-32759	-365	-27446	-10104	-19902	3520	-24387	-16788	-17636	-424	-26709	-18097	-15806	-1275
0.118333	-23	40	86	-59	-109	-32	13	-13	-23	0	-74	-64	-96	-16	-28	-59	-100	34	-86	-36	-104	-23	-99	-69	-65	-1	-98	-14	-67	-65	-146	-74	552	11592	-8784	-32738	-316	-27355	-9836	-20289	3621	-24419	-17056	-18033	-391	-26707	-18722	-15734	-1443
0.119167	-22	45	89	-57	-108	-33	13	-13	-17	8	-70	-61	-94	-16	-27	-57	-97	35	-87	-32	-105	-21	-100	-70	-62	-5	-97	-11	-70	-68	-147	-73	538	11220	-8803	-32753	-95	-27293	-9681	-20725	3655	-24479	-17365	-18392	-461	-26736	-19273	-15661	-1407
0.120000	-26	43	88	-59	-108	-32	16	-11	-15	2	-70	-63	-94	-15	-29	-58	-100	30	-85	-31	-101	-23	-99	-69	-62	-4	-96	-22	-69	-68	-147	-74	1726	10750	-8699	-32735	49	-27256	-9585	-21181	3782	-24549	-17707	-18708	-409	-26815	-19748	-15591	-1381
0.120833	-26	43	89	-58	-109	-32	16	-15	-15	7	-74	-63	-108	-12	-29	-58	-99	30	-85	-33	-104	-19	-100	-69	-67	-4	-101	-12	-74	-67	-148	-73	1962	10202	-8585	-32753	-419	-27231	-9564	-21648	3982	-24637	-18074	-18989	-186	-26908	-20134	-15512	-1379
0.121667	-28	37	87	-57	-113	-30	11	-13	-18	4	-74	-63	-97	-14	-29	-62	-100	34	-86	-32	-105	-22	-101	-70	-63	-1	-98	-13	-73	-64	-148	-74	1548	9622	-8390	-32735	-604	-27224	-9623	-22114	3966	-24704	-18453	-19221	-206	-27014	-20432	-15439	-1264
0.122500	-26	43	88	-61	-111	-35	12	-16	-23	2	-75	-50	-98	-16	-29	-60	-101	34	-93	-35	-104	-23	-86	-70	-64	-4	-101	-16	-74	-68	-150	-76	2687	8971	-8174	-32752	-445	-27223	-9760	-22570	3913	-24770	-18838	-19410	-361	-27124	-20637	-15348	-1028
0.123333	-27	39	51	-61	-111	-33	11	11	-17	6	-74	-68	-95	-15	-28	-62	-98	32	-92	-38	-104	-24	-101	-72	-66	-5	-101	-10	-72	-68	-145	-75	2587	8323	-7951	-32751	-549	-27226	-10002	-23003	3760	-24819	-19200	-19540	-352	-27236	-20758	-15267	-889
0.124167	-26	40	86	-61	-110	-34	9	-19	-21	3	-77	-67	-92	-14	-31	-58	-99	33	-86	-33	-102	-23	-107	-69	-65	-1	-98	-13	-74	-70	-149	-74	3440	7675	-7743	-32721	-801	-27225	-10274	-23399	3637	-24841	-19544	-19628	-147	-27336	-20789	-15180	-662
0.125000	-27	38	90	-61	-110	-30	13	-13	-17	5	-73	-66	-96	-15	-30	-60	-99	34	-90	-33	-104	-22	-101	-69	-63	-3	-97	-13	-70	-69	-148	-76	3078	7043	-7563	-32671	-990	-27218	-10627	-23764	3577	-24848	-19850	-19665	50	-27426	-20747	-15101	-336
0.125833	-27	42	89	-58	-108	-32	12	-13	-18	5	-75	-68	-117	-16	-29	-59	-99	36	-85	-34	-104	-21	-98	-74	-62	-1	-100	-14	-74	-70	-148	-78	3146	6436	-7420	-32583	-1335	-27200	-11024	-24085	3402	-24824	-20111	-19656	21	-27499	-20638	-15026	7
0.126667	-27	40	86	-59	-109	-33	12	-8	-16	3	-74	-64	-94	-16	-29	-60	-98	36	-90	-34	-107	-26	-102	-73	-63	0	-100	-13	-73	-69	-148	-76	3119	5871	-7316	-32501	-1531	-27169	-11468	-24373	3219	-24775	-20315	-19603	-104	-27542	-20456	-14978	434
0.127500	-28	39	85	-61	-109	-35	12	-17	-15	5	-77	-65	-97	-18	-29	-63	-99	34	-85	-33	-107	-24	-101	-70	-65	-3	-100	-13	-75	-72	-150	-77	1507	5350	-7248	-32373	-1402	-27112	-11931	-24617	2960	-24692	-20460	-19503	-190	-27556	-20223	-14941	886
0.128333	-28	39	82	-60	-112	-36	10	-15	-16	5	-59	-63	-95	-15	-31	-61	-96	35	-87	-35	-104	-24	-100	-70	-63	1	-102	-14	-73	-69	-149	-91	1939	4860	-7228	-32243	-1353	-27034	-12402	-24818	2572	-24589	-20510	-19370	-160	-27541	-19933	-14919	1401
0.129167	-45	39	84	-60	-107	-32	12	-17	-16	3	-74	-65	-96	-15	-30	-60	-97	34	-87	-34	-104	-25	-99	-72	-65	0	-86	-15	-72	-72	-150	-78	4032	4421	-7189	-32090	-2054	-26929	-12863	-24985	2385	-24460	-20492	-19200	-87	-27490	-19603	-14930	1903
0.130000	-27	38	89	-61	-109	-36	12	-11	-18	5	-72	-65	-96	-14	-30	-59	-101	32	-87	-31	-104	-24	-100	-74	-63	0	-102	-15	-72	-66	-148	-76	27	4025	-7166	-31926	-1910	-26797	-13300	-25111	2087	-24306	-20395	-19009	-43	-27408	-19231	-14956	2290
0.130833	-24	40	87	-58	-108	-36	12	-16	-15	7	-74	-63	-97	-15	-32	-61	-105	36	-87	-33	-105	-25	-98	-72	-62	1	-100	-15	-76	-70	-148	-79	1327	3672	-7143	-31737	-1642	-26640	-13688	-25211	1772	-24140	-20208	-18798	61	-27284	-18822	-15009	2724
0.131667	-27	40	85	-43	-107	-38	12	-19	-16	6	-74	-64	-96	-15	-33	-62	-102	34	-90	-36	-105	-29	-104	-75	-63	-1	-101	-15	-73	-70	-148	-77	1043	3353	-7095	-31552	-1541	-26457	-14025	-25278	1391	-23962	-19944	-18573	-19	-27137	-18389	-15083	2938
0.132500	-31	36	85	-59	-110	-39	11	-18	-5	3	-79	-65	-95	-17	-32	-60	-100	17	-90	-33	-103	-22	-100	-69	-65	0	-100	-14	-69	-69	-146	-75	368	3061	-6999	-31346	-1373	-26239	-14282	-25315	1069	-23781	-19593	-18301	-81	-26945	-17922	-15173	3178
0.133333	-27	37	82	-59	-105	-35	11	-19	-16	4	-75	-65	-95	-18	-30	-61	-96	33	-87	-35	-104	-23	-113	-73	-65	-5	-103	-14	-72	-67	-149	-75	790	2790	-6849	-31131	-856	-25997	-14463	-25333	813	-23575	-19176	-18114	112	-26736	-17437	-15284	3432
0.134167	-27	35	82	-62	-108	-36	9	-18	-21	4	-74	-64	-99	-18	-32	-63	-103	32	-91	-47	-104	-23	-105	-74	-67	-3	-103	-15	-78	-70	-152	-80	1206	2527	-6637	-30909	-634	-25751	-14553	-25326	667	-23372	-18683	-17893	267	-26504	-16922	-15403	3616
0.135000	-28	39	84	-62	-110	-41	10	-19	-21	3	-75	-65	-102	-21	-32	-62	-103	30	-91	-36	-110	-23	-102	-74	-68	-5	-102	-18	-73	-72	-148	-77	-87	2271	-6353	-30682	-179	-25423	-14532	-25300	252	-23172	-18142	-17684	121	-26246	-16395	-15523	3741
0.135833	-30	38	85	-60	-111	-38	12	-47	-21	3	-74	-60	-97	-19	-34	-63	-102	29	-88	-39	-108	-23	-101	-72	-67	-3	-101	-17	-73	-70	-148	-77	412	2007	-5990	-30448	497	-25093	-14414	-25253	-159	-22958	-17541	-17492	-127	-25983	-15849	-15638	3996
0.136667	-25	38	88	-61	-110	-35	17	-18	-21	3	-75	-64	-96	-17	-35	-61	-99	34	-103	-33	-102	-24	-104	-73	-65	0	-102	-14	-68	-73	-150	-75	-1085	1731	-5548	-30218	1087	-24747	-14187	-25186	-577	-22769	-16902	-17328	-94	-25716	-15287	-15750	4101
0.137500	-28	37	86	-56	-110	-38	13	-17	-17	18	-74	-66	-98	-13	-28	-60	-98	33	-87	-35	-103	-21	-98	-68	-63	-1	-102	-15	-73	-69	-149	-75	-543	1440	-5042	-29992	1536	-24366	-13857	-25101	-954	-22570	-16233	-17185	-69	-25443	-14718	-15841	4155
0.138333	-26	39	89	-59	-107	-35	12	-17	-22	4	-75	-64	-96	-16	-29	-59	-98	36	-84	-31	-104	-19	-99	-69	-63	0	-100	-16	-70	-67	-153	-73	-567	1128	-4465	-29762	1983	-23965	-13426	-25000	-1307	-22378	-15552	-17073	-198	-25184	-14146	-15919	4248
0.139167	-28	39	86	-60	-109	-39	12	-16	-18	5	-68	-65	-98	-17	-29	-61	-101	34	-85	-34	-98	-22	-101	-69	-62	1	-99	-16	-73	-70	-149	-74	-814	782	-3840	-29548	2308	-23548	-12906	-24882	-1719	-22184	-14865	-16992	-204	-24929	-13576	-15963	4188
0.140000	-27	39	86	-62	-83	-34	11	-19	-21	1	-75	-68	-96	-18	-31	-62	-101	33	-88	-36	-105	-22	-99	-69	-68	-5	-101	-16	-74	-72	-172	-76	-379	404	-3181	-29337	2575	-23109	-12311	-24754	-2059	-21999	-14189	-16940	-172	-24693	-13022	-15990	4075
0.140833	-31	37	82	-65	-114	-46	6	-21	-22	1	-77	-69	-100	-19	-34	-63	-98	33	-88	-36	-107	-25	-104	-73	-64	-1	-103	-18	-74	-69	-152	-76	-1686	-6	-2501	-29142	2936	-22656	-11643	-24607	-2367	-21811	-13520	-16912	-147	-24467	-12461	-15973	3982
0.141667	-30	38	86	-60	-110	-39	11	-17	-18	2	-76	-68	-101	-9	-31	-62	-99	34	-87	-34	-111	-25	-103	-70	-63	-1	-102	-18	-79	-74	-149	-76	-1998	-449	-1816	-28955	3302	-22184	-10929	-24451	-2792	-21602	-12878	-16913	-236	-24261	-11933	-15927	3801
0.142500	-29	36	84	-64	-113	-39	9	-18	-19	1	-58	-65	-100	-21	-30	-64	-100	32	-90	-36	-109	-24	-108	-68	-67	-4	-103	-16	-76	-76	-153	-75	1632	-925	-1151	-28782	2756	-21706	-10164	-24280	-2890	-21415	-12264	-16934	-206	-24066	-11436	-15849	3587
0.143333	-30	40	84	-58	-111	-38	8	-18	-18	2	-74	-68	-99	-23	-30	-60	-102	33	-85	-33	-104	-26	-101	-69	-65	0	-111	-16	-74	-73	-150	-74	-1238	-1429	-513	-28617	2736	-21209	-9380	-24104	-2987	-21208	-11688	-16978	-73	-23883	-10970	-15734	3110
0.144167	-23	42	88	-62	-115	-34	11	-15	-16	4	-69	-68	-94	-18	-27	-23	-95	35	-87	-33	-108	-24	-100	-68	-63	1	-102	-13	-73	-69	-144	-73	352	-1967	75	-28469	2706	-20712	-8595	-23920	-3076	-20994	-11160	-17023	-64	-23712	-10546	-15595	2626
0.145000	-26	44	87	-58	-109	-33	11	-15	-18	7	-73	-65	-96	-19	-30	-60	-100	36	-87	-33	-103	-24	-98	-72	-63	2	-101	-13	-74	-70	-147	-75	520	-2524	600	-28338	2372	-20223	-7821	-23739	-3004	-20769	-10684	-17083	-19	-23555	-10173	-15430	2227
0.145833	-24	42	87	-59	-84	-35	10	-15	-17	3	-73	-64	-94	-5	-27	-60	-96	35	-84	-32	-104	-27	-99	-69	-62	2	-99	-13	-75	-70	-148	-73	145	-3097	1050	-28223	2045	-19738	-7076	-23559	-2823	-20538	-10247	-17144	57	-23404	-9851	-15244	1766
0.146667	-26	42	89	-57	-109	-34	10	-17	-16	7	-72	-66	-99	-16	-29	-60	-99	34	-84	-30	-115	-24	-101	-69	-64	4	-99	-14	-75	-72	-149	-75	606	-3686	1418	-28114	1851	-19265	-6349	-23384	-2702	-20296	-9863	-17206	32	-23257	-9592	-15047	1192
0.147500	-26	41	85	-59	-111	-36	9	-17	-17	0	-74	-67	-99	-16	-28	-58	-101	34	-85	-34	-105	-27	-101	-69	-57	1	-102	-17	-76	-73	-145	-75	2156	-4277	1697	-28028	1217	-18799	-5716	-23219	-2418	-20047	-9530	-17254	3	-23107	-9390	-14838	585
0.148333	-25	42	87	-60	-109	-33	10	-18	-15	3	-73	-68	-96	-17	-27	-64	-100	33	-85	-34	-105	-26	-102	-69	-65	-3	-105	-13	-73	-72	-149	-81	184	-4867	1889	-27945	636	-18364	-5125	-23060	-2171	-19784	-9248	-17292	90	-22962	-9254	-14636	11
0.149167	-28	38	84	-63	-113	-39	16	-21	-24	1	-75	-68	-98	-19	-29	-65	-99	30	-88	-33	-105	-24	-103	-73	-64	0	-101	-14	-75	-70	-149	-91	980	-5436	1990	-27872	525	-17952	-4602	-22913	-1962	-19542	-9010	-17304	279	-22810	-9171	-14421	-232
0.150000	-28	38	88	-59	-113	-3	15	-16	-22	6	-73	-66	-96	-14	-29	-62	-101	32	-86	-33	-109	-25	-100	-68	-64	0	-101	-31	-77	-73	-148	-76	-371	-5993	2007	-27813	487	-17572	-4158	-22779	-1758	-19287	-8819	-17302	70	-22655	-9149	-14223	-658
0.150833	-26	42	87	-57	-107	-33	13	-18	-19	4	-84	-65	-95	-14	-28	-61	-101	32	-85	-31	-101	-22	-99	-70	-64	-5	-101	-19	-68	-69	-148	-76	-662	-6512	1944	-27759	246	-17228	-3801	-22660	-1607	-19039	-8672	-17271	-290	-22508	-9188	-14037	-1115
0.151667	-26	41	88	-58	-108	-33	11	-14	-15	9	-66	-62	-93	-24	-28	-58	-97	35	-83	-31	-103	-23	-98	-65	-63	1	-100	-11	-70	-67	-145	-73	-255	-7000	1806	-27722	-10	-16926	-3514	-22552	-1343	-18796	-8564	-17214	-366	-22350	-9272	-13871	-1325
0.152500	-24	38	85	-58	-105	-32	16	-14	-17	8	-97	-64	-95	-12	-26	-59	-95	34	-83	-30	-101	-22	-98	-69	-63	-1	-101	-10	-69	-69	-145	-74	-1647	-7440	1607	-27687	-324	-16677	-3312	-22462	-1161	-18568	-8500	-17132	-267	-22198	-9402	-13726	-1503
0.153333	-28	37	87	-60	-105	-34	12	-18	-16	6	-70	-62	-94	-12	4	-59	-100	33	-88	-32	-105	-25	-100	-66	-61	0	-99	-12	-73	-70	-148	-75	-1519	-7834	1348	-27665	-446	-16475	-3193	-22379	-973	-18365	-8469	-17025	-138	-22054	-9566	-13610	-1730
0.154167	-27	40	87	-57	-112	-36	13	-16	-38	4	-77	-67	-99	-15	-30	-62	-96	32	-85	-35	-102	-23	-100	-70	-66	-3	-103	-15	-73	-70	-159	-77	-2884	-8174	1058	-27646	-254	-16328	-3150	-22312	-736	-18185	-8478	-16888	-40	-21907	-9755	-13516	-1908
0.155000	-26	41	86	-61	-110	-35	12	-18	-17	2	-73	-66	-98	-15	-30	-57	-98	29	-87	-35	-104	-24	-100	-74	-64	0	-98	-13	-74	-69	-150	-74	-4693	-8453	714	-27637	44	-16234	-3184	-22248	-609	-18022	-8516	-16725	34	-21764	-9962	-13447	-2070
0.155833	-27	40	86	-62	-109	-33	12	-18	-17	4	-80	-67	-96	-16	-33	-61	-101	33	-87	-34	-104	-24	-100	-72	-64	-3	-105	-14	-74	-69	-148	-74	-617	-8673	364	-27630	-335	-16197	-3298	-22186	-402	-17888	-8587	-16543	64	-21638	-10175	-13403	-2220
0.156667	-27	35	85	-64	-108	-33	12	-19	-21	4	-75	-66	-98	-14	-29	-63	-98	32	-90	-36	-108	-33	-103	-75	-65	-4	-100	-15	-76	-72	-151	-77	-3001	-8823	-11	-27637	-310	-16212	-3426	-22129	-130	-17779	-8695	-16335	349	-21528	-10393	-13388	-2455
0.157500	-29	36	84	-65	-109	-38	10	-24	-24	2	-75	-67	-100	-14	-33	-62	-98	35	-85	-31	-104	-24	-102	-69	-65	-4	-100	-14	-74	-73	-149	-75	-3323	-8908	-385	-27644	177	-16291	-3632	-22061	59	-17694	-8826	-16114	484	-21412	-10598	-13380	-2587
0.158333	-27	39	86	-60	-111	-38	12	-19	-15	5	-72	-66	-96	-16	-32	-60	-98	34	-85	-32	-104	-26	-99	-69	-63	-1	-99	-13	-73	-72	-149	-73	-1282	-8931	-762	-27659	508	-16425	-3884	-21995	200	-17643	-8984	-15872	311	-21316	-10788	-13396	-2852
0.159167	-26	41	85	-60	-110	-34	11	-19	-19	5	-70	-65	-96	-17	-32	-63	-98	36	-87	-32	-104	-23	-102	-68	-63	0	-99	-13	-77	-70	-148	-74	-2819	-8893	-1131	-27675	666	-16601	-4169	-21923	460	-17618	-9177	-15636	207	-21232	-10958	-13427	-3187
0.160000	-29	37	84	-87	-112	-35	11	-15	-21	5	-73	-64	-96	-17	-31	-63	-100	33	-82	-33	-104	-27	-105	-68	-63	-3	-99	-11	-101	-72	-150	-74	-1475	-8794	-1493	-27698	774	-16833	-4488	-21837	748	-17618	-9390	-15386	224	-21160	-11102	-13460	-3379
0.160833	-26	40	90	-60	-110	-57	12	-17	-19	5	-73	-65	-98	-18	-33	-60	-100	34	-87	-34	-105	-25	-101	-68	-67	-3	-102	-13	-76	-72	-152	-75	388	-8640	-1839	-27710	655	-17100	-4820	-21738	1162	-17644	-9622	-15122	165	-21102	-11220	-13503	-3635
0.161667	-25	41	85	-61	-110	-36	12	-18	-17	6	-76	-64	-96	-13	-32	-61	-94	29	-84	-35	-105	-24	-104	-70	-62	-3	-100	-15	-72	-70	-149	-74	-597	-8440	-2168	-27724	480	-17408	-5164	-21627	1395	-17692	-9874	-14861	125	-21054	-11311	-13539	-4125
0.162500	-24	40	85	-51	-108	-35	10	-17	-17	2	-73	-64	-98	-17	-32	-61	-102	33	-86	-36	-104	-24	-102	-70	-66	-5	-100	-11	-75	-69	-151	-76	969	-8198	-2479	-27731	745	-17743	-5515	-21497	1424	-17758	-10136	-14597	95	-21013	-11373	-13571	-4369
0.163333	-28	39	86	-61	-112	-36	9	-17	-19	6	-73	-64	-98	-11	-29	-59	-99	33	-86	-33	-94	-21	-101	-72	-65	-3	-101	-12	-74	-67	-147	-75	1141	-7918	-2769	-27724	928	-18105	-5857	-21349	1587	-17843	-10405	-14335	-12	-20981	-11403	-13591	-4373
0.164167	-26	41	85	-61	-110	-33	12	-14	-17	-16	-72	-63	-105	-16	-28	-59	-100	32	-84	-30	-103	-19	-100	-70	-63	-1	-97	-13	-67	-68	-147	-84	1142	-7600	-3039	-27707	656	-18480	-6192	-21188	1669	-17935	-10680	-14075	-215	-20955	-11419	-13602	-4521
0.165000	-28	42	86	-60	-110	-35	11	-17	-19	4	-73	-64	-97	-17	-28	-59	-98	16	-88	-35	-108	-21	-102	-70	-68	-4	-99	-14	-75	-70	-150	-78	2549	-7262	-3295	-27675	347	-18872	-6510	-21037	1699	-18045	-10956	-13823	-466	-20933	-11407	-13603	-4664
0.165833	-29	41	80	-66	-102	-35	8	-16	-19	1	-75	-63	-86	-18	-32	-59	-102	28	-85	-34	-107	-22	-98	-69	-64	-3	-100	-18	-70	-68	-147	-78	1769	-6910	-3523	-27611	59	-19254	-6795	-20837	1860	-18158	-11210	-13572	-697	-20907	-11375	-13579	-4755
0.166667	-27	40	87	-59	-110	-34	12	-17	-19	4	-85	-64	-94	-17	-30	-60	-99	33	-85	-66	-80	-22	-102	-73	-67	-3	-100	-13	-75	-69	-151	-76	2510	-6540	-3731	-27541	-229	-19618	-7056	-20641	1988	-18280	-11462	-13329	-862	-20887	-11319	-13544	-4816
0.167500	-30	38	84	-60	-107	-29	11	-13	-18	7	-74	-62	-96	-16	-27	-60	-101	32	-88	-31	-108	-21	-99	-69	-53	-3	-99	-14	-69	-68	-141	-78	1946	-6174	-3918	-27442	-451	-20004	-7276	-20431	1916	-18396	-11684	-13089	-783	-20854	-11260	-13491	-4840
0.168333	-25	38	87	-59	-107	-34	13	-15	-18	5	-75	-64	-97	-17	-34	-59	-99	34	-87	-35	-104	-21	-99	-72	-62	-3	-100	-14	-72	-69	-147	-76	-395	-5806	-4077	-27314	-525	-20349	-7456	-20216	1727	-18518	-11880	-12860	-633	-20821	-11187	-13425	-4675
0.169167	-27	46	82	-60	-108	-33	7	-17	-14	7	-73	-63	-97	-11	-28	-58	-100	33	-90	-35	-104	-21	-101	-68	-61	0	-99	-15	-72	-67	-146	-76	3098	-5441	-4223	-27163	-1151	-20673	-7588	-19993	1690	-18639	-12041	-12635	-614	-20772	-11094	-13345	-4390
0.170000	-25	41	101	-61	-110	-31	13	-14	-17	5	-76	-65	-94	-15	-29	-57	-99	40	-86	-33	-103	-21	-95	-69	-67	-3	-99	-12	-74	-68	-147	-76	2509	-5089	-4337	-26983	-1654	-20958	-7672	-19767	1703	-18750	-12165	-12418	-617	-20705	-10990	-13261	-4194
0.170833	-29	38	86	-60	-109	-32	15	-11	-21	7	-75	-62	-94	-13	-28	-59	-100	35	-87	-33	-102	-22	-99	-68	-59	4	-98	-12	-70	-67	-147	-77	-70	-4755	-4431	-26787	-1464	-21209	-7709	-19539	1586	-18852	-12246	-12209	-706	-20650	-10876	-13165	-3900
0.171667	-25	41	89	-60	-107	-33	16	-11	-15	7	-69	-63	-94	-12	-28	-56	-98	35	-83	-26	-105	-21	-97	-68	-60	1	-98	-12	-69	-69	-144	-73	2830	-4439	-4503	-26560	-1648	-21412	-7691	-19310	1463	-18944	-12287	-12016	-819	-20563	-10749	-13070	-3559
0.172500	-24	42	88	-64	-109	-34	13	-10	-17	6	-74	-65	-97	-10	-29	-58	-100	34	-84	-36	-109	-19	-99	-51	-62	0	-98	-13	-74	-69	-146	-74	288	-4151	-4549	-26320	-1668	-21576	-7624	-19084	1470	-19029	-12277	-11828	-878	-20476	-10608	-12976	-3246
0.173333	-25	42	86	-62	-111	-34	11	-13	-19	3	-75	-66	-97	-15	15	-58	-99	32	-87	-35	-107	-24	-100	-75	-65	-3	-104	-16	-74	-75	-148	-77	430	-3886	-4585	-26060	-1424	-21695	-7510	-18877	1437	-19096	-12223	-11659	-697	-20376	-10451	-12894	-2778
0.174167	-25	46	80	-49	-114	-38	7	-19	-19	0	-79	-59	-98	-18	-34	-63	-101	30	-91	-39	-105	-25	-102	-70	-66	-1	-102	-13	-78	-72	-152	-76	1934	-3642	-4592	-25769	-1318	-21764	-7342	-18649	1451	-19141	-12114	-11497	-504	-20250	-10269	-12799	-2154
0.175000	-27	38	85	-61	-111	-34	11	-15	-18	5	-79	-72	-99	-14	-33	-61	-98	30	-88	-38	-95	-22	-100	-63	-61	-3	-103	-17	-75	-73	-150	-76	873	-3425	-4577	-25497	-1505	-21775	-7122	-18429	1400	-19164	-11959	-11355	-359	-20116	-10064	-12717	-1647
0.175833	-27	40	85	-63	-109	-38	12	-16	-22	5	-76	-66	-96	-16	-29	-61	-98	30	-87	-35	-107	-23	-100	-70	-63	-1	-101	-10	-74	-70	-151	-74	839	-3232	-4553	-25197	-1195	-21748	-6861	-18238	1146	-19156	-11754	-11223	-426	-19961	-9832	-12644	-1055
0.176667	-27	37	86	-57	-110	-35	12	-14	-18	4	-75	-67	-99	-6	-31	-62	-102	30	-86	-35	-108	-23	-100	-69	-64	0	-102	-16	-76	-72	-148	-74	912	-3065	-4488	-24897	-656	-21673	-6557	-18045	1019	-19109	-11506	-11111	-469	-19798	-9577	-12580	-178
0.177500	-25	41	87	-60	-110	-34	33	-13	-18	3	-75	-68	-98	-14	-30	-57	-99	34	-85	-34	-109	-12	-97	-69	-67	0	-100	-12	-74	-70	-147	-77	-115	-2923	-4457	-24592	-250	-21551	-6213	-17864	874	-19062	-11212	-11014	-262	-19620	-9287	-12522	705
0.178333	-24	41	90	-58	-105	-36	11	-15	-16	5	-73	-65	-94	-17	-31	-59	-90	35	-85	-31	-101	-22	-98	-67	-61	0	-98	-13	-73	-73	-148	-72	1266	-2806	-4397	-24285	44	-21390	-5837	-17684	906	-18967	-10887	-10938	-168	-19429	-8983	-12480	1557
0.179167	-22	41	88	-61	-109	-35	11	-14	-15	7	-58	-65	-93	-13	-29	-58	-96	36	-86	-31	-102	-22	-100	-65	-61	0	-99	-12	-74	-69	-148	-72	160	-2706	-4334	-23974	214	-21197	-5434	-17524	946	-18842	-10529	-10881	-183	-19231	-8642	-12428	2369
0.180000	-26	42	99	-59	-109	-34	12	-14	-17	3	-73	-65	-96	-17	-31	-62	-96	38	-83	-34	-102	-19	-98	-69	-63	-3	-100	-13	-74	-70	-150	-73	335	-2624	-4268	-23672	412	-20973	-5010	-17375	935	-18694	-10144	-10845	-96	-19023	-8286	-12390	3224
0.180833	-22	40	88	-59	-109	-36	13	-17	-16	5	-73	-66	-97	-18	-33	-60	-100	34	-85	-34	-105	-24	-101	-68	-60	-4	-100	-13	-76	-72	-148	-74	-90	-2559	-4210	-23370	636	-20725	-4568	-17238	852	-18505	-9730	-10826	-155	-18803	-7895	-12349	4006
0.181667	-27	37	87	-61	-110	-36	9	-16	-18	-3	-77	-67	-98	-21	-34	-64	-99	29	-87	-39	-107	-24	-102	-74	-68	-9	-102	-18	-78	-74	-152	-77	-3115	-2521	-4157	-23072	982	-20457	-4115	-17110	640	-18296	-9306	-10823	-256	-18584	-7499	-12319	4781
0.182500	-31	33	85	-63	-116	-41	5	-29	-21	0	-80	-70	-101	-23	-34	-63	-102	29	-90	-38	-109	-26	-105	-74	-65	-5	-102	-18	-74	-73	-149	-79	-692	-2482	-4116	-22770	945	-20172	-3655	-16992	461	-18056	-8864	-10835	-69	-18354	-7079	-12270	5785
0.183333	-26	38	85	-59	-113	-36	11	-18	-19	2	-74	-67	-97	-19	-32	-65	-100	32	-90	-35	-102	-25	-103	-72	-66	-7	-98	-15	-75	-72	-149	-76	1782	-2457	-4077	-22468	434	-19871	-3181	-16883	482	-17795	-8410	-10861	101	-18122	-6655	-12224	6653
0.184167	-24	38	86	-58	-109	-35	11	-17	-16	3	-73	-63	-95	-17	-30	-61	-98	35	-84	-34	-102	-22	-98	-72	-62	-4	-98	-15	-69	-68	-147	-76	-3126	-2440	-4057	-22165	527	-19570	-2726	-16787	517	-17515	-7953	-10904	-203	-17888	-6224	-12169	7305
0.185000	-24	41	90	-57	-109	-33	11	-16	-17	4	-70	-61	-95	-21	-32	-62	-138	35	-85	-33	-105	-16	-99	-68	-63	-1	-99	-13	-76	-69	-148	-75	969	-2433	-4051	-21861	327	-19267	-2271	-16697	576	-17222	-7498	-10959	-626	-17664	-5792	-12109	7918
0.185833	-27	41	89	-58	-113	-35	12	-22	-21	4	-48	-63	-97	-17	-29	-61	-101	35	-86	-35	-104	-23	-101	-72	-65	0	-100	-13	-74	-69	-169	-73	-964	-2427	-4064	-21555	218	-18964	-1827	-16621	578	-16922	-7051	-11025	-576	-17420	-5367	-12041	8171
0.186667	-28	40	91	-56	-111	-33	11	-16	-21	-7	-73	-64	-99	-16	-36	-64	-101	35	-79	-34	-107	-21	-99	-70	-65	-1	-99	-14	-74	-69	-148	-75	-1481	-2429	-4090	-21252	163	-18667	-1396	-16553	522	-16617	-6604	-11104	-375	-17187	-4957	-11966	8173
0.187500	-25	42	89	-56	-107	-29	16	-16	-18	4	-74	-61	-94	-16	-29	-62	-97	34	-85	-32	-105	-23	-100	-70	-66	-36	-101	-15	-70	-67	-138	-75	59	-2438	-4131	-20938	95	-18378	-979	-16494	546	-16314	-6172	-11186	-293	-16961	-4562	-11878	8124
0.188333	-26	44	90	-56	-108	-33	13	-15	-15	22	-70	-61	-94	-14	-30	-61	-118	32	-84	-32	-105	-21	-103	-68	-60	0	-99	-14	-70	-69	-145	-73	-911	-2449	-4186	-20629	-370	-18105	-580	-16440	674	-16014	-5751	-11278	-197	-16741	-4184	-11782	7753
0.189167	-24	41	90	-59	-111	-33	13	-17	-27	3	-75	-65	-95	-14	-27	-60	-100	35	-85	-32	-104	-22	-100	-69	-63	-4	-102	-13	-70	-67	-152	-74	-1879	-2460	-4253	-20317	-447	-17833	-201	-16396	490	-15730	-5353	-11376	-92	-16529	-3838	-11682	7126
0.190000	-27	35	87	-58	-109	-34	12	-13	-21	7	-73	-65	-98	-16	-29	-62	-107	58	-88	-32	-109	-22	-101	-67	-64	-1	-99	-13	-72	-70	-149	-74	-1197	-2477	-4332	-20013	-111	-17583	158	-16363	361	-15458	-4974	-11475	-108	-16340	-3513	-11578	6504
0.190833	-61	39	87	-58	-114	-36	12	-18	-23	4	-75	-65	-98	-17	-29	-60	-99	34	-82	-33	-107	-26	-101	-68	-63	0	-99	-16	-72	-68	-158	-73	-3472	-2492	-4416	-19707	43	-17338	494	-16327	320	-15197	-4614	-11580	-178	-16127	-3217	-11462	5566
0.191667	-23	41	88	-61	-107	-32	32	-12	-16	10	-75	-61	-93	-11	-16	-57	-97	34	-84	-32	-103	-21	-99	-66	-62	0	-97	-12	-72	-69	-147	-73	-2213	-2511	-4499	-19411	11	-17111	804	-16304	282	-14956	-4267	-11685	-145	-15941	-2953	-11350	4573
0.192500	-28	44	89	-58	-109	-33	15	-15	-19	10	-74	-64	-96	-12	-27	-58	-98	37	-82	-32	-101	-19	-100	-66	-62	-7	-99	-13	-74	-68	-145	-73	-3262	-2528	-4579	-19131	16	-16894	1100	-16282	247	-14734	-3955	-11788	-59	-15764	-2725	-11237	3600
0.193333	-24	41	92	-61	-107	-31	13	-15	-15	3	-73	-66	-96	-13	-28	-56	-97	37	-88	-33	-108	-25	-101	-66	-62	1	-98	-13	-73	-68	-147	-70	-3980	-2551	-4660	-18870	93	-16701	1365	-16267	260	-14529	-3665	-11868	0	-15593	-2520	-11125	2510
0.194167	-24	41	88	-44	-110	-35	13	-14	-24	5	-74	-65	-97	-15	-30	-58	-99	35	-85	-31	-105	-22	-100	-70	-55	0	-98	-16	-75	-76	-150	-77	-3260	-2570	-4724	-18628	286	-16497	1608	-16254	252	-14342	-3403	-11986	49	-15430	-2352	-11013	1629
0.195000	-25	42	88	-62	-112	-36	13	-15	-18	7	-70	-65	-99	-14	-30	-58	-100	35	-86	-34	-102	-23	-101	-67	-66	0	-98	-12	-74	-67	-149	-72	-5646	-2585	-4771	-18416	676	-16309	1829	-16238	105	-14169	-3163	-12074	127	-15264	-2205	-10916	671
0.195833	-27	43	87	-60	-112	-32	13	-15	-13	7	-73	-66	-99	-15	-29	-57	-98	37	-85	-35	-104	-22	-99	-67	-62	1	-100	-11	-75	-67	-149	-74	-4811	-2604	-4795	-18231	973	-16126	2022	-16226	12	-14010	-2951	-12157	103	-15105	-2086	-10812	-93
0.196667	-25	42	89	-59	-111	-35	13	-13	-18	6	-73	-64	-99	-14	-26	-58	-122	52	-84	-34	-110	-23	-101	-68	-63	4	-98	-12	-77	-67	-148	-74	-17	-2617	-4800	-18095	521	-15950	2190	-16209	220	-13857	-2766	-12224	148	-14939	-1988	-10725	-470
0.197500	-26	39	90	-31	-110	-34	15	-13	-17	9	-72	-65	-99	-15	-30	-58	-100	37	-84	-29	-107	-23	-98	-69	-64	0	-96	-12	-72	-69	-150	-72	-4908	-2624	-4778	-17985	790	-15772	2335	-16188	319	-13714	-2607	-12285	233	-14772	-1913	-10649	-965
0.198333	-27	41	87	-59	-111	-35	15	-13	-19	2	-74	-65	-99	-17	-29	-59	-101	33	-86	-36	-109	-23	-102	-69	-66	-3	-99	-13	-76	-72	-149	-75	-1298	-2629	-4720	-17919	967	-15600	2447	-16169	391	-13570	-2473	-12328	243	-14602	-1860	-10585	-1140
0.199167	-30	40	87	-60	-112	-36	11	-16	-19	-21	-73	-65	-100	-14	-30	-60	-104	35	-85	-31	-104	-22	-99	-67	-63	0	-97	-10	-73	-69	-149	-74	-1625	-2631	-4611	-17905	1079	-15419	2540	-16136	537	-13423	-2364	-12353	219	-14414	-1817	-10531	-1086
0.200000	-30	40	88	-57	-113	-38	15	-16	-17	6	-70	-67	-96	-14	-28	-51	-101	37	-84	-31	-110	-18	-98	-76	-65	1	-97	-11	-80	-69	-146	-74	-2472	-2623	-4504	-17934	1106	-15244	2595	-16082	722	-13269	-2273	-12362	227	-14217	-1788	-10491	-813
0.200833	-26	40	88	-58	-114	-30	13	-12	-23	8	-73	-65	-101	-15	-30	-60	-102	36	-85	-34	-130	-23	-97	-67	-56	1	-99	-11	-76	-69	-148	-75	-355	-2608	-4342	-18003	1260	-15062	2629	-16053	926	-13102	-2201	-12353	158	-14004	-1770	-10470	-334
0.201667	-27	44	88	-59	-109	-34	13	-15	-19	5	-72	-62	-98	-15	-27	-60	-96	36	-85	-33	-105	-22	-100	-72	-63	0	-97	-13	-72	-68	-147	-67	194	-2583	-4149	-18115	876	-14873	2630	-16001	1234	-12922	-2151	-12322	131	-13770	-1765	-10464	232
0.202500	-26	42	86	-60	-109	-32	10	-13	-19	4	-73	-66	-98	-15	-31	-62	-104	32	-85	-34	-108	-17	-99	-69	-67	-1	-104	-12	-74	-69	-147	-79	-784	-2554	-3918	-18263	571	-14679	2604	-15941	1283	-12722	-2109	-12279	242	-13518	-1766	-10480	734
0.203333	-26	41	86	-57	-113	-32	10	-15	-23	-6	-70	-64	-98	-15	-32	-59	-102	35	-73	-32	-107	-21	-98	-70	-67	0	-97	-8	-78	-67	-145	-74	1482	-2509	-3655	-18445	618	-14467	2552	-15863	1304	-12499	-2075	-12215	254	-13249	-1768	-10506	1469
0.204167	-27	43	93	-57	-109	-29	16	-6	-16	9	-70	-62	-94	-11	-25	-57	-100	36	-84	-31	-108	-18	-95	-67	-58	1	-94	-9	-72	-66	-144	-74	385	-2457	-3366	-18647	612	-14255	2475	-15777	1359	-12253	-2044	-12134	231	-12952	-1774	-10550	2315
0.205000	-22	44	89	-56	-105	-30	13	-14	-16	5	-67	-63	-95	-12	-26	-58	-100	37	-72	-27	-100	-18	-93	-69	-63	0	-95	-8	-72	-65	-145	-73	1770	-2394	-3050	-18872	351	-13996	2370	-15684	1314	-11984	-2021	-12044	327	-12641	-1784	-10616	2903
0.205833	-27	44	87	-57	-121	-30	17	-12	-24	5	-72	-62	-97	-14	-27	-60	-102	33	-86	-28	-103	-18	-95	-70	-65	10	-95	-10	-74	-66	-145	-76	2366	-2329	-2720	-19106	116	-13796	2247	-15578	1268	-11691	-1997	-11938	378	-12306	-1798	-10699	3314
0.206667	-25	42	88	-58	-110	-31	13	-14	-28	2	-74	-66	-97	-13	-27	-59	-101	41	-82	-32	-105	-21	-95	-68	-66	-5	-100	-12	-74	-68	-148	-63	2108	-2251	-2376	-19341	-155	-13547	2102	-15464	1247	-11375	-1970	-11829	266	-11955	-1820	-10795	3645
0.207500	-28	37	82	-61	-113	-36	11	-15	-25	3	-72	-65	-98	-15	-29	-62	-104	34	-87	-31	-103	-21	-98	-70	-63	4	-98	-11	-74	-66	-147	-76	3336	-2170	-2025	-19566	-429	-13277	1945	-15334	1181	-11029	-1936	-11708	322	-11589	-1836	-10897	3824
0.208333	-25	43	89	-59	-110	-34	15	-13	-19	5	-72	-64	-94	-14	-27	-60	-83	36	-84	-30	-107	-22	-96	-69	-64	-3	-99	-13	-73	-64	-147	-74	2156	-2076	-1670	-19776	-600	-12980	1780	-15199	1040	-10669	-1904	-11587	495	-11204	-1849	-11016	3797
0.209167	-25	44	89	-58	-109	-32	15	-11	-19	9	-73	-61	-99	-11	-27	-59	-99	34	-88	-31	-103	-18	-95	-67	-64	-1	-96	-12	-72	-65	-146	-73	1845	-1981	-1319	-19962	-609	-12682	1615	-15051	759	-10287	-1857	-11458	544	-10810	-1862	-11140	3626
0.210000	-24	44	91	-57	-109	-33	17	-12	-16	7	-72	-64	-90	-12	-27	-59	-97	29	-79	-30	-104	-18	-96	-66	-62	-1	-98	-12	-76	-65	-145	-72	7308	-1883	-974	-20109	-1319	-12349	1451	-14896	842	-9888	-1815	-11338	535	-10401	-1874	-11270	3357
0.210833	-26	41	90	-59	-107	-32	17	-12	-15	8	-72	-63	-96	-12	-27	-57	-98	35	-79	-32	-101	-17	-95	-64	-62	2	-99	-11	-73	-65	-146	-73	3456	-1784	-650	-20216	-1403	-11998	1296	-14733	890	-9484	-1753	-11210	506	-9986	-1881	-11396	2677
0.211667	-24	45	93	-55	-110	-33	18	-11	-13	10	-73	-63	-85	-10	-24	-56	-97	37	-81	-27	-104	-17	-95	-65	-63	1	-99	-12	-72	-65	-138	-70	5099	-1684	-346	-20271	-1387	-11619	1154	-14567	918	-9059	-1706	-11093	396	-9573	-1885	-11522	1756
0.212500	-22	36	94	-58	-108	-32	17	-11	-13	10	-67	-62	-92	-10	-23	-58	-92	37	-81	-25	-104	-18	-95	-67	-60	1	-109	-10	-77	-64	-145	-73	6201	-1582	-69	-20271	-1541	-11219	1026	-14390	898	-8637	-1648	-10980	350	-9156	-1875	-11650	460
0.213333	-22	46	89	-57	-108	-33	18	-11	-17	9	-73	-63	-96	-10	-26	-57	-94	38	-99	-30	-103	-17	-95	-66	-61	0	-99	-15	-72	-68	-145	-72	4066	-1481	176	-20213	-1592	-10792	918	-14207	990	-8214	-1596	-10881	396	-8755	-1872	-11764	-687
0.214167	-24	43	89	-63	-112	-38	23	-15	-17	6	-70	-65	-97	-13	-28	-59	-99	34	-84	-34	-108	-22	-97	-61	-80	-3	-100	-13	-74	-69	-146	-73	5101	-1399	394	-20089	-1254	-10349	840	-14024	1050	-7791	-1538	-10790	386	-8337	-1857	-11871	-1533
0.215000	-26	38	88	-59	-110	-36	16	-15	-19	6	-74	-68	-100	-16	-29	-59	-102	33	-87	-32	-108	-22	-98	-72	-70	-3	-103	-14	-77	-72	-152	-76	6040	-1281	570	-19891	-1168	-9886	792	-13835	1300	-7373	-1481	-10708	392	-7938	-1824	-11971	-2392
0.215833	-29	39	86	-62	-114	-42	8	-16	-24	5	-75	-67	-103	-17	-29	-60	-107	34	-85	-30	-111	-24	-97	-70	-66	0	-101	-12	-77	-65	-147	-75	3771	-1168	723	-19626	-953	-9412	773	-13639	1475	-6948	-1423	-10627	398	-7536	-1775	-12051	-3375
0.216667	-28	40	90	-59	-111	-33	13	-16	-19	6	-75	-65	-98	-25	-28	-62	-104	35	-85	-31	-110	-23	-99	-69	-66	-1	-102	-12	-76	-66	-149	-69	4333	-1054	832	-19288	-342	-8925	793	-13442	1516	-6540	-1371	-10562	382	-7143	-1720	-12132	-4212
0.217500	-24	44	90	-58	-108	-36	15	-14	-16	9	-74	-62	-96	-13	-25	-59	-97	35	-84	-31	-108	-23	-97	-67	-63	0	-100	-24	-73	-67	-145	-70	2663	-935	914	-18880	220	-8438	842	-13241	1605	-6129	-1315	-10505	286	-6755	-1642	-12196	-4979
0.218333	-24	40	90	-57	-109	-34	17	-14	-17	9	-69	-63	-99	-14	-27	-59	-102	37	-83	-30	-105	-21	-98	-67	-63	3	-96	-10	-72	-65	-147	-73	2011	-807	958	-18398	506	-7948	916	-13043	1687	-5734	-1261	-10462	349	-6381	-1556	-12256	-5921
0.219167	-23	42	89	-59	-107	-35	13	-18	-18	6	-72	-62	-95	-12	-25	-59	-98	36	-87	-31	-103	-21	-96	-68	-55	-1	-97	-13	-72	-60	-147	-64	2273	-671	973	-17859	753	-7468	1019	-12837	1631	-5341	-1213	-10429	489	-6009	-1454	-12310	-6857
0.220000	-24	41	88	-60	-108	-33	17	-14	-15	9	-73	-63	-97	-14	-24	-59	-101	32	-84	-31	-103	-21	-98	-65	-64	0	-99	-11	-73	-65	-147	-73	952	-525	957	-17261	913	-6999	1148	-12633	1578	-4960	-1159	-10402	416	-5625	-1338	-12363	-7655
0.220833	-28	41	89	-56	-107	-33	16	-19	-22	8	-76	-62	-96	-12	-26	-60	-103	36	-83	-31	-103	-19	-97	-72	-64	0	-98	-23	-72	-67	-147	-73	960	-369	926	-16611	1028	-6551	1293	-12430	1632	-4588	-1107	-10391	371	-5283	-1205	-12407	-8360
0.221667	-28	40	88	-58	-111	-33	17	-16	-17	9	-73	-63	-99	-11	-25	-60	-102	32	-83	-31	-104	-21	-97	-67	-64	3	-98	-12	-72	-73	-146	-73	-943	-205	873	-15923	1157	-6114	1445	-12225	1536	-4221	-1054	-10386	396	-4925	-1071	-12454	-9083
0.222500	-26	42	80	-61	-113	-38	11	-18	-22	4	-79	-66	-99	-15	-27	-60	-101	29	-85	-32	-105	-23	-98	-70	-68	-6	-103	-15	-76	-76	-148	-76	-3364	-35	812	-15195	1480	-5699	1626	-12020	1287	-3864	-1000	-10392	439	-4566	-920	-12496	-9635
0.223333	-28	37	84	-60	-110	-38	12	-17	-22	-10	-76	-66	-101	-18	-29	-63	-100	22	-88	-34	-110	-23	-100	-69	-66	0	-98	-14	-78	-69	-149	-74	1236	145	743	-14437	1035	-5298	1800	-11814	1298	-3528	-945	-10391	466	-4211	-763	-12544	-9933
0.224167	-28	40	86	-64	-111	-36	5	-19	-21	5	-76	-65	-97	-17	-25	-61	-98	33	-86	-30	-104	-17	-97	-69	-62	-1	-102	-13	-72	-67	-162	-70	-1506	337	673	-13653	698	-4922	1979	-11602	1420	-3157	-889	-10416	555	-3847	-595	-12585	-10368
0.225000	-24	42	85	-59	-108	-31	15	-14	-19	7	-72	-60	-96	-13	-26	-74	-97	33	-84	-33	-104	-22	-95	-68	-65	1	-98	-13	-72	-67	-146	-77	-2358	539	609	-12868	766	-4561	2145	-11399	1432	-2817	-830	-10435	591	-3481	-429	-12634	-10657
0.225833	-24	3	86	-57	-108	-35	13	-17	-15	6	-72	-64	-98	-17	-27	-59	-100	34	-84	-42	-105	-23	-98	-72	-65	2	-99	-14	-75	-73	-150	-73	69	718	550	-12084	557	-4214	2303	-11188	1338	-2477	-768	-10462	549	-3118	-256	-12684	-10482
0.226667	-28	41	115	-57	-112	-34	13	-14	-21	8	-56	-63	-98	-15	-26	-60	-103	35	-85	-29	-108	-25	-97	-67	-65	2	-98	-11	-75	-68	-143	-74	-2144	910	519	-11306	315	-3879	2448	-10976	1341	-2141	-704	-10490	409	-2746	-81	-12733	-10308
0.227500	-25	41	88	-56	-109	-33	12	-13	-18	7	-72	-63	-99	-16	-28	-58	-100	34	-82	-36	-107	-24	-99	-68	-64	-6	-100	-12	-75	-68	-147	-74	-1731	1098	487	-10542	108	-3546	2581	-10761	1259	-1816	-639	-10523	200	-2373	89	-12777	-10015
0.228333	-24	43	86	-58	-109	-33	12	-13	-14	11	-70	-63	-92	-17	-28	-60	-97	35	-85	-30	-107	-24	-100	-68	-64	0	-98	-12	-72	-67	-146	-72	-305	1287	483	-9795	-306	-3215	2694	-10541	1333	-1481	-576	-10554	-7	-1994	260	-12827	-9474
0.229167	-25	43	87	-55	-111	-25	10	-14	-16	8	-70	-64	-98	-16	-31	-58	-101	35	-84	-30	-107	-25	-97	-68	-63	1	-98	-12	-74	-70	-149	-76	-1979	1469	506	-9072	-544	-2880	2792	-10323	1397	-1153	-505	-10589	-142	-1622	430	-12868	-9242
0.230000	-25	43	89	-57	-110	-32	15	-14	-19	6	-69	-65	-98	-15	-28	-59	-99	35	-86	-30	-104	-23	-98	-65	-64	1	-97	-11	-75	-67	-145	-72	-1280	1647	553	-8384	-345	-2536	2868	-10099	1258	-826	-431	-10625	-178	-1244	604	-12902	-8698
0.230833	-27	22	89	-73	-108	-33	13	-14	-17	8	-73	-63	-98	-14	-28	-61	-101	35	-83	-46	-102	-21	-97	-70	-62	0	-96	-11	-65	-68	-148	-75	-1956	1819	626	-7720	-110	-2181	2930	-9870	1196	-499	-356	-10646	-138	-873	771	-12931	-7814
0.231667	-25	42	91	-52	-104	-33	12	-15	-13	7	-73	-64	-101	-16	-30	-60	-98	33	-84	-32	-105	-25	-100	-68	-62	0	-100	-13	-74	-68	-147	-74	-2463	1984	724	-7094	-146	-1825	2977	-9643	1142	-176	-282	-10676	-309	-509	939	-12951	-7111
0.232500	-27	39	86	-58	-112	-35	10	-14	-19	5	-74	-64	-98	-16	-32	-61	-99	32	-84	-32	-104	-23	-98	-67	-63	-16	-96	-13	-74	-69	-145	-75	-1511	2151	850	-6493	-117	-1435	3012	-9402	1067	148	-196	-10672	-534	-150	1111	-12964	-6223
0.233333	-25	43	90	-56	-109	-34	13	-15	-18	5	-70	-65	-98	-18	-33	-61	-100	34	-84	-31	-104	-24	-101	-72	-65	0	-98	-12	-73	-69	-149	-74	-2938	2309	1004	-5924	94	-1041	3023	-9167	865	467	-117	-10710	-537	183	1279	-12965	-5251
0.234167	-39	42	84	-57	-110	-36	10	-15	-19	5	-72	-66	-98	-22	-30	-62	-101	38	-85	-33	-105	-25	-99	-69	-65	4	-99	-15	-74	-73	-150	-76	-2313	2469	1179	-5389	304	-632	3026	-8929	767	788	-35	-10722	-468	510	1453	-12959	-4339
0.235000	-27	40	88	-59	-108	-34	12	-16	-22	4	-73	-63	-86	-19	-29	-60	-99	33	-60	-31	-105	-24	-100	-70	-67	-4	-98	-14	-74	-67	-148	-73	-2695	2635	1380	-4875	472	-216	3022	-8688	670	1097	60	-10724	-477	817	1628	-12944	-3294
0.235833	-34	39	86	-58	-110	-34	15	-17	-18	4	-74	-64	-97	-17	-29	-63	-102	32	-84	-33	-107	-24	-99	-52	-64	-1	-97	-14	-75	-70	-149	-76	-4684	2797	1602	-4385	994	200	2983	-8450	264	1408	139	-10714	-517	1095	1803	-12916	-2139
0.236667	-28	40	88	-60	-108	-32	18	-15	-19	3	-73	-65	-96	-18	-32	-58	-99	33	-88	-32	-107	-25	-100	-68	-64	0	-101	-13	-70	-68	-141	-73	-851	2967	1844	-3919	966	612	2946	-8215	0	1699	220	-10708	-508	1353	1982	-12881	-1117
0.237500	-26	40	86	-60	-109	-33	15	-13	-15	4	-72	-65	-96	-10	-27	-58	-99	33	-86	-33	-102	-24	-100	-67	-66	0	-97	-11	-73	-67	-145	-73	-633	3142	2102	-3479	744	1018	2883	-7982	-73	1991	302	-10685	-530	1580	2156	-12840	-215
0.238333	-25	39	89	-58	-107	-32	16	-13	-18	6	-70	-64	-95	-25	-27	-58	-101	35	-85	-31	-105	-23	-99	-68	-62	0	-98	-13	-73	-66	-146	-72	-2790	3330	2380	-3050	1208	1405	2801	-7754	-253	2262	367	-10658	-624	1775	2329	-12792	825
0.239167	-25	40	89	-18	-105	-33	15	-14	-17	5	-72	-65	-95	-18	-28	-60	-98	32	-86	-33	-103	-25	-100	-76	-56	0	-98	-12	-73	-68	-147	-73	740	3512	2669	-2640	1367	1766	2698	-7533	-515	2519	443	-10620	-601	1946	2500	-12742	1869
0.240000	-26	42	90	-59	-112	-35	13	-14	-19	5	-75	-68	-100	-17	-32	-60	-101	33	-88	-35	-107	-23	-100	-69	-65	-4	-99	-18	-77	-72	-146	-74	-995	3709	2980	-2246	1462	2099	2572	-7319	-702	2756	497	-10580	-586	2079	2662	-12688	2877
0.240833	-30	36	107	-65	-113	-40	10	-17	-17	1	-75	-67	-99	-19	-33	-61	-101	27	-88	-38	-108	-26	-103	-67	-65	-3	-100	-15	-73	-72	-148	-74	-439	3914	3302	-1872	1610	2392	2427	-7105	-1042	2977	552	-10487	-647	2183	2817	-12633	3960
0.241667	-12	39	86	-62	-111	-35	13	-16	-18	3	-73	-67	-96	-18	-31	-62	-99	35	-87	-34	-104	-25	-101	-69	-63	4	-102	-15	-75	-70	-150	-74	866	4125	3641	-1514	1549	2626	2255	-6900	-1272	3176	571	-10455	-695	2256	2956	-12575	4973
0.242500	-27	37	85	-63	-110	-38	11	-16	-18	5	-73	-64	-99	-17	-27	-60	-101	30	-90	-36	-107	-25	-100	-69	-64	-3	-101	-13	-73	-69	-149	-75	-177	4344	3992	-1176	1286	2844	2060	-6694	-1359	3347	591	-10379	-626	2302	3083	-12518	5909
0.243333	-25	38	86	-60	-110	-35	12	-15	-21	3	-70	-59	-99	-18	-28	-46	-101	33	-85	-33	-104	-23	-100	-69	-65	-3	-100	-14	-76	-69	-147	-75	235	4571	4366	-871	1577	3001	1839	-6489	-1723	3514	593	-10293	-439	2316	3192	-12461	6883
0.244167	-26	42	89	-59	-111	-35	11	-12	-15	7	-70	-61	-96	-15	-28	-58	-99	35	-87	-32	-109	-24	-85	-66	-65	1	-98	-10	-76	-69	-148	-74	702	4800	4757	-565	1947	3102	1602	-6283	-2095	3633	576	-10204	-239	2311	3280	-12405	7749
0.245000	-25	40	90	-58	-104	-33	13	-13	-15	2	-69	-64	-100	-17	-28	-58	-76	36	-85	-34	-101	-22	-97	-68	-61	0	-100	-13	-73	-68	-148	-72	-916	5027	5156	-299	1939	3156	1341	-6071	-2504	3733	539	-10102	-265	2277	3341	-12353	8544
0.245833	-19	25	90	-58	-108	-34	12	-12	-16	7	-73	-62	-95	-14	-27	-56	-99	37	-85	-35	-103	-23	-100	-68	-63	0	-99	-13	-72	-68	-149	-74	450	5251	5576	-70	1604	3158	1063	-5864	-3095	3817	492	-9995	-207	2221	3380	-12297	9270
0.246667	-23	40	90	-58	-107	-35	12	-14	-15	4	-73	-63	-94	-17	-29	-58	-97	34	-83	-30	-108	-21	-98	-70	-62	2	-98	-13	-74	-69	-149	-73	-177	5468	6011	128	1299	3117	775	-5639	-3768	3879	416	-9881	52	2151	3386	-12246	9681
0.247500	-26	41	87	-59	-112	-36	10	-15	-15	5	-74	-65	-95	-36	-29	-53	-100	36	-84	-33	-104	-17	-101	-68	-64	0	-104	-11	-73	-68	-149	-75	-109	5673	6448	292	974	3036	466	-5407	-4541	3912	328	-9758	249	2065	3368	-12192	10104
0.248333	-22	39	86	-60	-121	-36	12	-15	-16	2	-73	-66	-97	-17	-30	-61	-98	34	-87	-35	-103	-26	-100	-74	-64	-1	-105	-18	-76	-73	-154	-79	21	5863	6897	416	682	2923	151	-5162	-5244	3928	215	-9634	476	1965	3312	-12144	10484
0.249167	-28	38	84	-62	-118	-41	5	-19	-22	0	-75	-66	-100	-18	-29	-62	-102	34	-87	-33	-108	-28	-99	-70	-63	1	-100	-14	-83	-69	-149	-74	-2365	6045	7355	505	556	2788	-167	-4905	-6004	3931	94	-9504	591	1865	3239	-12080	10628
0.250000	-26	41	86	-60	-111	-35	11	-14	-17	9	-73	-61	-96	-18	-15	-63	-99	34	-84	-31	-105	-23	-97	-72	-65	0	-99	-15	-73	-70	-152	-81	-272	6196	7813	541	114	2638	-491	-4626	-6880	3914	-48	-9358	625	1751	3125	-12021	10609
0.250833	-26	42	87	-57	-108	-34	12	-16	-15	6	-73	-61	-97	-12	-30	-58	-96	40	-84	-28	-107	-24	-101	-70	-64	0	-96	-12	-73	-72	-147	-74	1897	6330	8266	571	-579	2480	-810	-4338	-7652	3881	-197	-9212	591	1642	2989	-11950	10436
0.251667	-22	43	88	-58	-109	-30	15	-14	-14	4	-69	-62	-93	-14	-28	-58	-97	38	-81	-29	-103	-23	-97	-67	-63	-3	-98	-11	-73	-70	-147	-74	-1695	6431	8707	553	-599	2324	-1132	-4030	-8519	3830	-370	-9065	671	1529	2819	-11879	9882
0.252500	-24	43	89	-56	-105	-31	16	-14	-17	7	-73	-63	-93	-11	-27	-57	-99	37	-73	-31	-105	-23	-99	-69	-63	1	-99	-11	-70	-67	-145	-72	1957	6505	9131	494	-856	2171	-1451	-3709	-9224	3770	-553	-8904	1085	1418	2626	-11800	9241
0.253333	-23	41	87	-58	-104	-15	13	-18	-16	4	-72	-63	-94	-14	-31	-59	-100	35	-88	-29	-102	-22	-99	-67	-63	-1	-101	-13	-72	-69	-148	-64	408	6541	9525	408	-1048	2027	-1772	-3372	-9806	3689	-755	-8743	1373	1303	2404	-11712	8589
0.254167	-27	42	87	-56	-113	-33	11	-17	-19	3	-73	-63	-99	-15	-27	-59	-97	34	-84	-32	-107	-23	-100	-70	-66	-6	-113	-14	-74	-69	-148	-74	493	6548	9892	297	-1249	1898	-2084	-3025	-10258	3591	-962	-8574	1336	1194	2157	-11608	7895
0.255000	-25	40	88	-58	-107	-55	13	-15	-16	3	-74	-63	-101	-14	-29	-59	-101	32	-84	-31	-101	-23	-99	-68	-62	-3	-99	-14	-75	-70	-148	-79	2235	6517	10220	173	-1262	1791	-2393	-2662	-10432	3487	-1181	-8395	1061	1074	1886	-11493	6977
0.255833	-45	42	88	-58	-109	-34	15	-15	-17	4	-73	-65	-95	-14	-30	-58	-99	67	-95	-30	-103	-23	-98	-72	-65	-18	-102	-15	-74	-72	-147	-73	1910	6452	10501	28	-1605	1698	-2708	-2287	-10262	3361	-1417	-8202	948	954	1591	-11358	5845
0.256667	-30	36	85	-59	-128	-35	12	-16	-23	2	-75	-64	-95	-14	-32	-63	-104	32	-86	-31	-108	-24	-101	-72	-64	0	-103	-14	-74	-70	-149	-73	1002	6354	10730	-122	-1564	1619	-3014	-1905	-10294	3220	-1664	-7999	879	824	1276	-11203	4845
0.257500	-28	40	86	-61	-112	-38	13	-18	-24	2	-75	-84	-102	-13	-29	-60	-101	33	-84	-55	-103	-21	-98	-72	-65	0	-100	-15	-70	-69	-145	-70	1694	6224	10905	-277	-1121	1548	-3322	-1509	-10230	3065	-1923	-7777	578	684	939	-11024	4093
0.258333	-30	40	85	-58	-108	-35	18	-12	-15	2	-72	-62	-94	-13	-28	-57	-100	34	-87	-32	-103	-21	-98	-68	-63	-3	-99	-12	-72	-64	-144	-72	385	6052	11011	-435	-961	1500	-3629	-1112	-9871	2891	-2187	-7546	178	528	581	-10830	3272
0.259167	-27	41	87	-58	-108	-33	17	-15	-17	4	-70	-62	-95	-14	-30	-58	-98	35	-83	-31	-101	-21	-100	-69	-65	-3	-101	-14	-73	-68	-148	-78	1404	5858	11062	-585	-970	1445	-3940	-712	-9323	2693	-2469	-7299	-135	354	204	-10605	2311
0.260000	-27	41	87	-58	-111	-33	17	-14	-18	6	-68	-62	-98	-14	-30	-58	-100	29	-86	-32	-103	-19	-98	-72	-62	-1	-98	-12	-72	-67	-145	-75	829	5627	11040	-720	-914	1386	-4249	-323	-8680	2475	-2761	-7031	-252	149	-196	-10349	1346
0.260833	-56	39	88	-60	-109	-33	16	-13	-21	3	-72	-64	-97	-13	-28	-57	-101	33	-87	-32	-105	-21	-96	-69	-67	-4	-99	-13	-74	-67	-146	-70	670	5379	10950	-863	-932	1314	-4531	91	-7948	2235	-3069	-6742	-465	-76	-620	-10070	514
0.261667	-29	43	88	-59	-111	-33	16	-17	-19	6	-73	-60	-98	-14	-32	-58	-100	33	-87	-33	-107	-23	-100	-64	-65	-1	-98	-13	-72	-70	-148	-72	884	5104	10777	-989	-940	1221	-4865	491	-7044	1966	-3390	-6431	-594	-341	-1062	-9761	-369
0.262500	-28	40	88	-59	-111	-35	16	-15	-18	4	-73	-64	-100	-17	-30	-58	-99	34	-86	-34	-108	-21	-100	-70	-66	-4	-100	-14	-73	-69	-146	-74	-1004	4815	10560	-1097	-842	1100	-5171	891	-6239	1669	-3724	-6103	-607	-635	-1526	-9416	-1261
0.263333	-27	42	86	-61	-113	-31	15	-13	-19	4	-81	-65	-96	-14	-30	-57	-100	36	-88	-36	-108	-23	-98	-69	-67	-3	-98	-12	-75	-70	-147	-72	-133	4513	10265	-1194	-927	939	-5466	1282	-5504	1351	-4073	-5746	-919	-965	-2014	-9043	-2051
0.264167	-10	45	90	-58	-111	-36	15	-13	-19	7	-72	-65	-97	-15	-28	-59	-98	33	-81	-31	-103	-23	-97	-69	-64	-1	-99	-5	-76	-66	-146	-73	3228	4197	9905	-1283	-1628	745	-5754	1661	-4422	1003	-4441	-5375	-1128	-1336	-2523	-8639	-2811
0.265000	-25	43	89	-62	-109	-33	12	-10	-18	5	-70	-64	-97	-16	-32	-59	-101	34	-88	-35	-109	-26	-101	-72	-65	-3	-102	-15	-74	-70	-144	-75	-642	3871	9483	-1365	-1599	493	-6029	2025	-3590	614	-4821	-4989	-1057	-1749	-3063	-8206	-3679
0.265833	-28	4	86	-59	-111	-35	11	-15	-21	4	-73	-66	-99	-18	-43	-60	-102	34	-85	-33	-104	-21	-100	-73	-64	-1	-99	-15	-76	-69	-148	-75	2232	3549	9014	-1430	-1660	205	-6307	2378	-2819	210	-5214	-4579	-1147	-2192	-3616	-7740	-4436
0.266667	-26	43	88	-59	-111	-32	7	-16	-29	6	-74	-65	-98	-16	-31	-60	-100	36	-85	-33	-108	-26	-101	-69	-63	0	-98	-12	-74	-85	-149	-73	1538	3227	8500	-1494	-1916	-148	-6525	2719	-2126	-231	-5623	-4157	-1242	-2676	-4185	-7255	-5160
0.267500	-25	39	89	-58	-110	-32	11	-12	-18	5	-73	-65	-97	-16	-29	-59	-97	34	-84	-32	-105	-24	-101	-70	-64	0	-100	-13	-75	-69	-149	-76	1192	2910	7948	-1551	-2060	-550	-6753	3044	-1591	-697	-6045	-3729	-1265	-3183	-4769	-6746	-5699
0.268333	-26	41	85	-60	-112	-34	10	-14	-18	6	-73	-66	-95	-16	-27	-61	-100	35	-90	-33	-108	-24	-102	-70	-72	-5	-101	-13	-74	-64	-149	-74	2204	2595	7362	-1583	-2093	-1015	-6922	3345	-1089	-1192	-6475	-3294	-1367	-3715	-5361	-6215	-5924
0.269167	-21	43	86	-60	-110	-33	12	-14	-22	3	-74	-66	-98	-17	-30	-62	-102	36	-85	-10	-109	-24	-98	-70	-63	-1	-99	-14	-74	-70	-150	-77	2405	2294	6752	-1657	-2602	-1529	-7075	3625	-435	-1712	-6908	-2875	-1641	-4272	-5957	-5670	-6053
0.270000	-24	42	88	-60	-108	-35	15	-15	-16	5	-72	-67	-91	-18	-27	-59	-96	32	-86	-34	-108	-24	-101	-68	-63	0	-100	-12	-72	-69	-149	-75	510	2004	6131	-1703	-2617	-2090	-7191	3882	-108	-2255	-7344	-2426	-1925	-4837	-6549	-5107	-6498
0.270833	-24	41	85	-57	-105	-31	11	-13	-14	6	-73	-65	-96	-16	-31	-59	-97	33	-81	-47	-102	-22	-97	-65	-63	0	-97	-14	-72	-69	-148	-76	644	1722	5498	-1715	-2186	-2699	-7272	4115	109	-2823	-7776	-1999	-2088	-5413	-7128	-4538	-6587
0.271667	-19	47	85	-58	-104	-32	11	-14	-15	7	-73	-64	-92	-14	-27	-59	-98	34	-85	-30	-103	-25	-102	-83	-63	0	-98	-12	-73	-70	-148	-74	-1241	1456	4870	-1765	-2042	-3348	-7318	4321	345	-3409	-8203	-1586	-2130	-5984	-7685	-3967	-6447
0.272500	-24	42	87	-57	-110	-32	13	-12	-15	7	-68	-55	-98	-16	-28	-61	-100	34	-84	-33	-104	-22	-100	-67	-60	-1	-99	-15	-69	-69	-148	-76	-1326	1203	4255	-1786	-2102	-4036	-7326	4500	463	-4015	-8620	-1189	-1947	-6545	-8212	-3401	-6290
0.273333	-24	25	85	-59	-105	-35	11	-18	-18	4	-47	-67	-99	-21	-31	-62	-102	29	-88	-35	-104	-26	-103	-69	-64	-3	-100	-17	-74	-72	-149	-78	-2059	960	3653	-1793	-1921	-4745	-7308	4644	399	-4630	-9017	-817	-1901	-7094	-8697	-2840	-5985
0.274167	-26	34	79	-61	-113	-40	6	-18	-22	0	-77	-69	-101	-22	-35	-65	-104	28	-90	-38	-96	-26	-104	-69	-69	-3	-102	-19	-75	-74	-152	-80	-2989	729	3078	-1786	-1625	-5469	-7250	4762	279	-5247	-9390	-463	-2216	-7608	-9129	-2286	-5877
0.275000	-25	38	82	-63	-113	-32	12	-16	-18	22	-74	-69	-98	-21	-31	-62	-99	28	-90	-34	-104	-25	-102	-70	-68	-7	-101	-16	-73	-73	-145	-79	-3067	511	2543	-1755	-1282	-6197	-7167	4852	209	-5858	-9722	-129	-2318	-8096	-9505	-1748	-5819
0.275833	-30	38	86	-59	-108	-35	12	-17	-16	4	-75	-67	-94	-19	-31	-67	-100	32	-87	-33	-108	-23	-104	-67	-65	-3	-103	-15	-75	-73	-151	-77	-4688	301	2047	-1709	-875	-6924	-7060	4907	69	-6463	-10022	179	-2030	-8548	-9804	-1227	-5697
0.276667	-25	40	86	-60	-113	-33	12	-17	-46	2	-75	-66	-97	-18	-32	-61	-99	33	-86	-32	-102	-25	-102	-69	-64	-4	-102	-16	-73	-68	-148	-67	-5269	98	1596	-1636	-423	-7638	-6938	4927	-131	-7060	-10282	463	-1744	-8955	-10031	-729	-5365
0.277500	-29	41	85	-59	-108	-34	15	-18	-19	5	-72	-65	-96	-18	-31	-59	-100	30	-86	-32	-104	-21	-100	-67	-63	1	-98	-13	-70	-69	-153	-74	-679	-97	1198	-1544	-770	-8319	-6799	4921	116	-7629	-10494	727	-1710	-9314	-10168	-258	-4699
0.278333	-24	42	86	-58	-111	-49	15	-14	-19	3	-73	-64	-93	-16	-30	-59	-98	36	-85	-33	-102	-21	-91	-67	-63	0	-98	-12	-72	-69	-144	-77	-3880	-291	857	-1428	-608	-8985	-6661	4874	185	-8177	-10659	969	-1544	-9625	-10219	184	-4140
0.279167	-25	40	86	-59	-104	-31	15	-16	-16	5	-74	-62	-87	-15	-27	-58	-98	33	-88	-31	-101	-21	-112	-64	-61	0	-98	-12	-69	-68	-147	-72	-1720	-489	562	-1289	-375	-9606	-6514	4798	189	-8686	-10763	1196	-1166	-9885	-10172	595	-3246
0.280000	-23	43	85	-55	-99	-31	16	-13	-18	3	-75	-62	-96	-15	-28	-59	-99	36	-88	-32	-103	-19	-99	-66	-61	0	-94	-16	-73	-67	-148	-66	-693	-683	334	-1133	-459	-10179	-6373	4690	320	-9154	-10809	1407	-809	-10093	-10028	983	-2102
0.280833	-26	42	88	-56	-108	-34	13	-31	-17	4	-77	-64	-97	-18	-31	-60	-102	15	-85	-32	-102	-22	-102	-67	-64	2	-99	-14	-74	-68	-143	-73	-1515	-882	161	-958	-460	-10700	-6239	4547	448	-9567	-10787	1624	-524	-10252	-9790	1336	-1318
0.281667	-27	53	85	-58	-111	-32	11	-17	-19	1	-78	-66	-99	-18	-33	-61	-100	33	-88	-35	-107	-26	-115	-75	-67	-4	-105	-19	-76	-73	-151	-77	-363	-1081	53	-778	-228	-11162	-6116	4370	437	-9933	-10703	1843	-319	-10358	-9450	1653	-651
0.282500	-30	36	80	-64	-115	-39	8	-18	-24	3	-76	-67	-99	-24	-31	-63	-102	33	-88	-36	-109	-25	-102	-69	-64	-1	-101	-15	-76	-72	-149	-73	871	-1275	3	-584	-514	-11555	-5999	4172	533	-10223	-10535	2053	-80	-10401	-9008	1952	20
0.283333	-27	38	86	-59	-111	-35	12	-13	-22	3	-75	-64	-101	-18	-31	-60	-102	36	-87	-33	-109	-21	-102	-69	-65	-1	-100	-16	-74	-70	-148	-70	-283	-1468	16	-392	-921	-11878	-5892	3943	510	-10445	-10297	2291	66	-10396	-8481	2221	412
0.284167	-25	44	86	-59	-104	-32	16	-12	-16	5	-70	-61	-124	-15	-28	-56	-98	34	-68	-31	-103	-22	-99	-66	-63	1	-97	-13	-69	-69	-147	-70	808	-1661	84	-204	-952	-12131	-5785	3686	406	-10586	-9976	2548	319	-10336	-7864	2469	976
0.285000	-25	44	88	-56	-107	-39	17	-12	-15	7	-69	-62	-96	-16	-29	-56	-96	38	-83	-28	-103	-18	-97	-66	-64	2	-96	-11	-77	-76	-148	-72	-461	-1843	209	-36	-978	-12315	-5703	3409	276	-10653	-9577	2823	579	-10239	-7160	2694	1692
0.285833	-24	45	88	-58	-113	-32	15	-7	-17	-5	-72	-63	-96	-13	-26	-55	-96	26	-82	-34	-104	-22	-97	-67	-63	2	-99	-11	-74	-67	-146	-66	-94	-2022	378	109	-1419	-12432	-5620	3096	68	-10638	-9096	3132	701	-10086	-6384	2904	2359
0.286667	-24	42	108	-56	-108	-30	15	-12	-16	8	-70	-64	-96	-15	-29	-58	-98	38	-80	-29	-104	-18	-98	-47	-61	2	-104	-9	-75	-66	-150	-70	459	-2182	601	229	-1788	-12475	-5535	2782	-165	-10554	-8541	3467	919	-9896	-5547	3093	2913
0.287500	-23	50	90	-56	-110	-33	16	-11	-17	11	-70	-56	-96	-12	-28	-57	-100	38	-79	-30	-105	-19	-97	-66	-61	2	-98	-10	-66	-67	-146	-68	-200	-2329	857	313	-2176	-12458	-5421	2439	-357	-10393	-7886	3833	1033	-9660	-4659	3278	3544
0.288333	-23	43	91	-57	-109	-31	18	-12	-17	8	-68	-63	-97	-13	-27	-56	-101	36	-81	-19	-103	-17	-96	-67	-63	3	-97	-10	-67	-67	-146	-73	763	-2453	1157	359	-2541	-12379	-5345	2088	-512	-10163	-7162	4236	1039	-9391	-3733	3453	4181
0.289167	-24	45	89	-57	-110	-32	15	-14	-15	7	-63	-87	-99	-13	-29	-57	-98	37	-81	-31	-103	-19	-98	-67	-63	0	-98	-11	-72	-70	-147	-72	-246	-2563	1484	360	-2693	-12251	-5230	1729	-851	-9878	-6369	4660	1088	-9085	-2772	3633	4692
0.290000	-24	45	89	-55	-110	-31	13	-15	-19	5	-70	-66	-98	-16	-31	-61	-100	35	-84	-31	-115	-21	-99	-69	-64	-1	-100	-12	-73	-69	-148	-76	-1953	-2641	1838	314	-2807	-12075	-5096	1363	-1399	-9550	-5500	5110	1088	-8748	-1788	3804	5222
0.290833	-25	42	88	-58	-134	-32	12	-15	-17	8	-48	-63	-96	-15	-30	-56	-98	35	-82	-28	-105	-21	-98	-67	-63	1	-96	-10	-70	-67	-151	-69	2370	-2684	2211	227	-3522	-11858	-4939	997	-1646	-9178	-4549	5589	955	-8379	-793	3990	5688
0.291667	-26	43	90	-55	-110	-31	16	-12	-18	11	-68	-63	-97	-13	-29	-61	-99	35	-85	-32	-104	-19	-95	-66	-64	0	-96	-13	-72	-68	-146	-74	167	-2704	2591	82	-3684	-11613	-4754	621	-1813	-8786	-3546	6075	863	-7993	187	4177	5825
0.292500	-24	45	90	-57	-101	-30	16	-13	-21	10	-68	-60	-95	-5	-26	-53	-99	36	-81	-28	-104	-17	-96	-65	-66	-3	-96	-10	-63	-66	-143	-72	-65	-2695	2978	-94	-3340	-11339	-4540	274	-2108	-8389	-2498	6575	913	-7585	1148	4375	5911
0.293333	-25	70	89	-56	-110	-31	16	-11	-19	9	-69	-62	-95	-14	-31	-59	-102	33	-83	-31	-104	-21	-96	-69	-63	-1	-96	-11	-77	-67	-146	-77	1354	-2657	3361	-323	-3101	-11057	-4297	-79	-2321	-7999	-1411	7071	908	-7171	2074	4583	5960
0.294167	-25	41	89	-59	-108	-33	9	-16	-22	5	-72	-64	-97	-16	-29	-60	-98	33	-83	-32	-109	-21	-98	-69	-68	-7	-100	-12	-76	-69	-149	-75	-262	-2589	3736	-589	-2713	-10763	-4017	-425	-2324	-7627	-298	7563	881	-6749	2967	4809	5892
0.295000	-27	43	82	-58	-110	-41	16	-16	-21	6	-72	-63	-98	-17	-32	-59	-102	30	-85	-31	-107	-19	-98	-68	-67	-5	-97	-11	-69	-70	-148	-77	411	-2488	4098	-884	-2124	-10464	-3703	-741	-2212	-7279	833	8043	915	-6326	3815	5048	5709
0.295833	-25	44	87	-57	-108	-33	6	-17	-18	6	-75	-63	-95	-15	27	-59	-99	30	-85	-32	-102	-21	-98	-68	-64	-4	-101	-13	-72	-68	-146	-76	1595	-2355	4436	-1203	-1774	-10167	-3357	-1056	-1819	-6969	1970	8506	948	-5905	4598	5308	5403
0.296667	-25	44	87	-57	-107	-31	13	-15	-19	8	-70	-65	-96	-16	-31	-58	-97	12	-84	-31	-104	-22	-99	-68	-65	0	-99	-10	-76	-72	-145	-74	-19	-2205	4749	-1540	-1412	-9874	-2984	-1356	-1314	-6691	3101	8943	1000	-5502	5320	5581	4979
0.297500	-23	44	89	-59	-110	-32	15	-14	-17	7	-41	-65	-96	-15	-27	-59	-100	33	-83	-30	-103	-21	-99	-68	-64	-3	-75	-13	-76	-70	-147	-75	407	-2027	5029	-1887	-606	-9588	-2577	-1641	-905	-6463	4200	9355	926	-5121	5987	5872	4522
0.298333	-26	38	87	-60	-111	-33	12	-15	-19	7	-74	-64	-98	-17	-31	-50	-100	32	-86	-35	-108	-22	-101	-69	-66	-6	-102	-15	-75	-72	-147	-78	-246	-1839	5271	-2247	224	-9317	-2149	-1922	-458	-6286	5261	9733	903	-4769	6578	6178	3978
0.299167	-28	40	84	-62	-115	-39	9	-16	-21	4	-75	-67	-99	-21	-32	-64	-99	32	-85	-35	-105	-22	-98	-68	-65	-4	-100	-16	-76	-72	-147	-75	-620	-1626	5476	-2596	787	-9041	-1697	-2193	173	-6146	6270	10077	867	-4444	7104	6505	3239
0.300000	-26	56	84	-59	-111	-32	12	-15	-18	5	-70	-63	-97	-16	-31	-60	-101	30	-84	-35	-108	-24	-103	-72	-64	-1	-101	-13	-72	-72	-148	-80	512	-1406	5638	-2942	1279	-8791	-1231	-2442	1045	-6051	7222	10382	748	-4156	7560	6845	2562
0.300833	-26	41	86	-59	-110	-62	9	-14	-17	8	-72	-66	-98	-21	-31	-60	-98	33	-84	-34	-104	-23	-100	-72	-65	-3	-99	-15	-75	-70	-150	-76	-408	-1175	5757	-3273	1905	-8550	-757	-2690	2226	-5984	8095	10654	736	-3903	7947	7194	1635
0.301667	-26	41	85	-63	-109	-36	8	-15	-23	4	-75	-68	-97	-21	-31	-65	-98	32	-88	-36	-107	-26	-105	-72	-66	-5	-105	-16	-75	-72	-148	-76	371	-946	5828	-3588	2470	-8301	-276	-2933	3502	-5946	8890	10886	765	-3693	8266	7554	386
0.302500	-25	47	80	-61	-116	-38	7	-17	-23	2	-76	-65	-100	-14	-32	-65	-103	30	-84	-36	-107	-25	-102	-74	-66	-4	-86	-17	-76	-73	-153	-79	234	-711	5851	-3883	3032	-8066	206	-3168	4537	-5914	9584	11086	811	-3522	8520	7918	-806
0.303333	-28	38	82	-60	-112	-39	8	-16	-18	3	-75	-65	-97	-19	-30	-62	-75	33	-85	-36	-107	-25	-102	-72	-62	0	-98	-11	-69	-70	-149	-76	-1551	-471	5835	-4156	3714	-7828	685	-3400	5460	-5885	10175	11247	605	-3381	8719	8292	-1623
0.304167	-24	40	87	-57	-108	-34	11	-16	-17	7	-75	-64	-96	-14	-32	-62	-99	35	-85	-33	-103	-25	-101	-67	-62	-1	-98	-14	-70	-74	-147	-77	2286	-250	5779	-4409	3907	-7593	1154	-3623	6529	-5849	10659	11375	241	-3282	8859	8661	-2262
0.305000	-15	41	87	-58	-105	-36	10	-15	-17	7	-72	-63	-97	-16	-28	-61	-91	35	-85	-33	-111	-24	-101	-72	-63	0	-97	-14	-69	-69	-147	-74	2306	-18	5673	-4646	3912	-7353	1599	-3848	7728	-5792	11028	11467	140	-3209	8948	9027	-3178
0.305833	-26	41	86	-57	-111	-36	7	-15	3	6	-74	-66	-99	-17	-30	-61	-103	30	-87	-35	-105	-24	-101	-69	-64	0	-100	-16	-74	-70	-148	-78	132	197	5528	-4865	4249	-7109	2028	-4065	8759	-5715	11282	11533	145	-3162	8991	9380	-4055
0.306667	-28	39	86	-60	-108	-36	11	-18	-17	2	-75	-66	-98	-17	-43	-62	-103	28	-87	-36	-112	-26	-99	-70	-66	-6	-103	-15	-75	-72	-149	-78	3239	403	5346	-5064	4443	-6860	2432	-4290	9613	-5598	11422	11567	299	-3134	8992	9721	-4708
0.307500	-28	36	82	-61	-113	-40	10	-17	-22	9	-76	-67	-100	-17	-29	-63	-100	30	-86	-35	-105	-27	-101	-70	-64	-12	-99	-14	-75	-74	-147	-78	1285	603	5133	-5253	4755	-6591	2818	-4494	10411	-5432	11460	11577	290	-3108	8958	10041	-5243
0.308333	-28	39	85	-62	-113	-36	9	-16	-23	5	-74	-66	-97	-14	-30	-64	-102	34	-88	-35	-111	-27	-103	-73	-66	-4	-85	-15	-76	-74	-149	-77	1593	797	4886	-5437	4903	-6315	3172	-4709	11008	-5214	11388	11551	354	-3092	8891	10330	-5661
0.309167	-26	38	82	-60	-107	-22	10	-15	-18	5	-72	-63	-98	-15	-29	-57	-100	33	-88	-34	-103	-25	-102	-72	-63	0	-98	-14	-73	-74	-148	-74	2816	985	4610	-5612	5007	-6013	3500	-4917	11460	-4958	11225	11527	448	-3064	8799	10588	-6318
0.310000	-23	40	85	-61	-109	-33	50	-15	-19	5	-74	-65	-94	-12	-27	-58	-99	35	-87	-21	-101	-23	-100	-68	-64	-1	-100	-15	-72	-69	-150	-74	1400	1164	4315	-5786	4801	-5696	3800	-5126	11742	-4649	10972	11430	426	-3025	8683	10807	-7314
0.310833	-28	39	84	-59	-108	-32	16	-38	-13	5	-70	-64	-92	-12	-27	-58	-98	35	-84	-31	-99	-23	-99	-67	-61	1	-98	-11	-72	-72	-147	-73	1307	1346	3994	-5965	5029	-5357	4070	-5332	11516	-4289	10640	11327	377	-2967	8546	10975	-7979
0.311667	-25	41	86	-55	-108	-31	15	-15	-15	4	-70	-64	-94	-12	-29	-57	-98	37	-84	-29	-102	-27	-98	-67	-62	1	-101	-13	-70	-69	-143	-73	1725	1523	3657	-6143	5473	-5002	4323	-5542	10995	-3886	10240	11193	446	-2887	8392	11090	-8163
0.312500	-23	40	86	-57	-105	-32	19	-11	-7	6	-70	-63	-95	-13	-25	-58	-98	35	-85	-29	-101	-22	-96	-66	-66	0	-98	-17	-72	-63	-145	-73	584	1706	3302	-6330	5448	-4620	4547	-5761	10352	-3433	9789	11032	475	-2779	8222	11142	-8416
0.313333	-22	42	88	-57	-108	-30	16	-11	-17	7	-72	-63	-93	-12	-29	-58	-98	34	-87	-28	-103	-23	-99	-68	-62	-1	-97	-11	-73	-72	-143	-73	1542	1885	2935	-6522	5265	-4219	4749	-5977	9553	-2954	9293	10840	334	-2642	8043	11128	-8640
0.314167	-26	38	86	-62	-105	-34	11	-19	-17	3	-73	-66	-98	-15	-31	-61	-120	30	-90	-32	-107	-26	-100	-69	-65	-4	-99	9	-70	-72	-145	-75	250	2073	2554	-6727	5174	-3802	4936	-6201	8498	-2444	8772	10628	314	-2470	7854	11041	-8733
0.315000	-26	38	84	-61	-112	-35	13	-17	-21	1	-75	-69	-100	-17	-33	-63	-97	30	-91	-31	-107	-27	-104	-72	-75	-4	-101	-18	-77	-76	-150	-80	171	2263	2171	-6924	5102	-3359	5105	-6429	7427	-1915	8236	10385	205	-2269	7657	10877	-8764
0.315833	-26	35	81	-64	-112	-40	10	-19	-22	1	-75	-68	-100	-33	-34	-62	-101	34	-87	-32	-107	-27	-97	-68	-65	-1	-100	-15	-74	-70	-168	-78	-358	2464	1785	-7129	5162	-2899	5270	-6656	6344	-1361	7697	10122	22	-2021	7464	10633	-8693
0.316667	-24	40	86	-59	-110	-36	13	-17	-17	0	-75	-67	-97	-18	-31	-62	-100	33	-86	-30	-101	-24	-102	-68	-67	-1	-99	-17	-76	-72	-146	-75	-3457	2668	1410	-7326	5443	-2426	5425	-6897	4927	-787	7161	9836	-27	-1750	7264	10305	-8522
0.317500	-27	43	87	-59	-110	-36	15	-14	-14	-8	-74	-65	-96	-16	-28	-60	-98	34	-85	-32	-107	-23	-98	-76	-62	2	-98	-16	-74	-67	-145	-73	-1701	2883	1036	-7520	5363	-1941	5570	-7139	3502	-230	6642	9530	38	-1442	7073	9888	-7920
0.318333	-23	44	89	-56	-109	-32	15	-14	-17	2	-72	-66	-110	-16	-29	-58	-57	34	-86	-29	-103	-22	-97	-65	-64	18	-98	-15	-75	-69	-144	-74	382	3101	667	-7710	4745	-1444	5716	-7388	2478	335	6149	9207	-55	-1114	6880	9383	-7144
0.319167	-25	41	86	-59	-110	-32	11	-14	-18	2	-68	-64	-92	-17	-25	-61	-97	36	-83	-31	-104	-23	-97	-67	-64	1	-99	-12	-72	-67	-146	-72	-3992	3317	312	-7890	4846	-947	5852	-7639	1391	897	5683	8871	-445	-765	6700	8795	-6447
0.320000	-25	43	88	-58	-107	-32	11	-13	-19	6	-69	-64	-99	-19	-30	-58	-97	35	-85	-29	-109	-23	-96	-66	-63	-1	-98	-14	-75	-68	-146	-75	-489	3537	-27	-8060	4988	-451	5997	-7880	459	1454	5253	8524	-529	-392	6521	8124	-5365
0.320833	-25	42	88	-59	-110	-34	13	-14	-15	8	-69	-63	-96	-17	-28	-59	-99	32	-84	-31	-104	-24	-97	-68	-65	-3	-98	-13	-70	-67	-145	-73	-2329	3753	-343	-8217	5310	34	6139	-8122	-360	2000	4862	8170	-656	-5	6361	7384	-3955
0.321667	-27	43	87	-57	-107	-32	13	-16	-18	3	-74	-67	-97	-21	-30	-61	-101	33	-86	-33	-105	-22	-102	-69	-64	-1	-99	-14	-76	-67	-147	-75	-2674	3960	-637	-8357	5554	524	6289	-8353	-970	2540	4515	7806	-602	396	6208	6575	-2585
0.322500	-28	40	76	-60	-112	-33	11	-18	-18	2	-73	-63	-96	-18	-29	-61	-101	33	-86	-33	-109	-24	-102	-72	-64	-3	-102	-16	-76	-66	-147	-82	-1179	4159	-908	-8491	5878	1006	6443	-8573	-1200	3073	4195	7440	64	795	6072	5714	-1267
0.323333	-28	43	87	-59	-111	-32	11	-13	-19	3	-73	-67	-97	-22	-33	-63	-105	33	-86	-33	-109	-26	-100	-67	-66	-4	-100	-15	-76	-68	-147	-78	-1279	4353	-1145	-8616	5709	1474	6615	-8766	-1400	3602	3927	7067	147	1200	5957	4808	-47
0.324167	-29	39	87	-61	-116	-34	10	-9	-22	3	-73	-69	-96	-17	-27	-60	-101	36	-84	-34	-105	-21	-98	-69	-65	0	-98	-14	-74	-62	-147	-72	-1565	4540	-1358	-8727	5719	1934	6793	-8934	-1898	4120	3695	6694	-215	1607	5850	3864	1054
0.325000	-29	42	86	-56	-108	-31	15	-12	-18	4	-72	-61	-97	-13	-28	-62	-102	36	-83	-32	-108	-22	-96	-69	-60	-1	-85	-16	-73	-67	-149	-76	-745	4708	-1542	-8844	5975	2378	6982	-9071	-2454	4636	3498	6308	-415	2008	5760	2901	2698
0.325833	-24	42	97	-53	-110	-32	13	-15	-15	4	-72	-63	-96	-8	-29	-60	-98	37	-82	-32	-103	-22	-97	-70	-64	-4	-98	-13	-76	-66	-126	-73	-2225	4863	-1692	-8964	5758	2835	7190	-9171	-2831	5148	3335	5911	-465	2402	5689	1932	4415
0.326667	-23	42	89	-58	-110	-30	15	-10	-15	6	-72	-65	-94	-18	-27	-76	-102	38	-82	-32	-102	-17	-96	-68	-64	-1	-101	-13	-72	-65	-147	-75	-721	4999	-1808	-9091	5345	3222	7411	-9230	-2864	5659	3203	5507	89	2781	5636	969	5856
0.327500	-24	41	90	-58	-109	-31	15	-12	-28	8	-72	-62	-97	-14	-26	-58	-100	38	-84	-30	-109	-19	-99	-76	-65	-3	-102	-13	-74	-65	-146	-73	-1187	5128	-1891	-9237	4986	3623	7649	-9240	-2590	6162	3093	5085	495	3139	5589	27	7340
0.328333	-28	43	88	-57	-110	-31	17	-11	-17	8	-72	-63	-98	-13	-25	-61	-103	35	-81	-36	-131	-22	-98	-68	-63	0	-96	-13	-74	-66	-148	-72	-733	5237	-1944	-9404	4342	4011	7900	-9201	-2311	6654	3005	4637	815	3481	5559	-878	8710
0.329167	4	45	85	-56	-110	-30	13	-11	-19	7	-74	-65	-96	-12	-26	-58	-95	34	-83	-31	-105	-18	-97	-69	-66	-3	-98	-12	-70	-67	-147	-92	162	5333	-1953	-9595	3701	4379	8168	-9112	-2196	7136	2937	4172	1476	3789	5544	-1748	9806
0.330000	-28	15	86	-58	-107	-31	16	-12	-15	8	-70	-62	-95	-13	-27	-57	-101	35	-83	-30	-103	-4	-95	-65	-64	1	-95	-11	-48	-68	-144	-72	-1979	5415	-1930	-9819	3337	4732	8448	-8961	-1916	7602	2884	3663	1757	4073	5544	-2567	10660
0.330833	-26	45	90	-58	-110	-32	12	-11	-19	6	-72	-67	-93	-10	-26	-57	-99	39	-80	-31	-103	-19	-96	-67	-64	-1	-96	-9	-70	-67	-146	-72	-940	5489	-1873	-10083	2921	5064	8739	-8759	-1471	8038	2829	3119	1835	4312	5550	-3331	11296
0.331667	-27	42	88	-59	-110	-32	13	-12	-24	7	-74	-61	-97	-14	-29	-58	-99	35	-97	-29	-108	-22	-97	-70	-65	-3	-97	-11	-75	-73	-150	-75	3387	5546	-1773	-10383	1700	5365	9040	-8502	-626	8445	2782	2528	1586	4511	5580	-4041	11666
0.332500	-29	41	86	-69	-110	-14	13	-14	-21	4	-75	-60	-96	-15	-29	-57	-99	36	-81	-30	-103	-21	-99	-69	-62	-3	-96	-13	-74	-68	-161	-72	-1565	5599	-1614	-10720	1073	5657	9348	-8189	381	8825	2741	1893	1431	4668	5593	-4691	11464
0.333333	-26	41	85	-61	-108	-34	15	-14	-15	6	-73	-63	-95	-12	-29	-56	-102	34	-86	-22	-105	-21	-100	-67	-66	-1	-100	-12	-74	-68	-146	-74	1221	5641	-1462	-11094	385	5920	9656	-7828	1936	9153	2702	1209	1625	4766	5621	-5293	10974
0.334167	-26	39	84	-64	-111	-33	12	-13	-7	1	-74	-65	-137	-16	-27	-58	-99	34	-85	-34	-107	-21	-99	-70	-66	-5	-102	-4	-73	-70	-148	-76	-419	5679	-1252	-11506	-142	6154	9974	-7424	3999	9426	2657	472	1989	4812	5661	-5847	10183
0.335000	-27	39	85	-63	-110	-34	13	-14	-21	8	-73	-63	-98	-16	-29	-59	-101	24	-87	-34	-105	-22	-98	-70	-67	-4	-98	-13	-74	-68	-149	-75	-1723	5717	-1009	-11950	-621	6362	10250	-6986	6289	9649	2621	-307	2444	4798	5703	-6364	8968
0.335833	-27	42	89	-61	-108	-34	13	-16	-19	5	-78	-64	-98	-16	-27	-59	-100	35	-86	-35	-104	-22	-98	-69	-66	-5	-91	-16	-72	-69	-149	-73	-418	5757	-737	-12407	-1090	6532	10517	-6512	8294	9800	2582	-1137	2443	4722	5745	-6836	7414
0.336667	-29	39	88	-62	-109	-35	12	-14	-17	5	-74	-64	-99	-13	-29	-58	-102	38	-87	-41	-108	-22	-101	-69	-65	-4	-98	-13	-74	-69	-149	-75	-871	5792	-429	-12893	-2085	6672	10757	-6016	9917	9875	2556	-2009	2153	4581	5790	-7287	5687
0.337500	-26	40	96	-58	-128	-33	15	-14	-18	5	-73	-64	-94	-14	-27	-61	-96	38	-83	-33	-102	-22	-100	-68	-57	-15	-99	-14	-73	-70	-144	-74	-2864	5854	-99	-13382	-2795	6769	10964	-5501	10685	9873	2532	-2918	1517	4373	5835	-7729	3532
0.338333	-23	41	89	-60	-112	-33	13	-13	-18	5	-73	-65	-93	-15	-27	-61	-98	38	-85	-33	-104	-22	-99	-66	-73	1	-98	-12	-72	-68	-147	-73	-2504	5888	248	-13876	-3406	6834	11125	-4983	10598	9786	2520	-3851	805	4112	5869	-8173	976
0.339167	-24	40	86	-59	-105	-35	9	-15	-22	5	-74	-67	-98	-18	-24	-61	-99	36	-85	-33	-104	-21	-99	-72	-63	-3	-100	-12	-75	-68	-147	-76	-4961	5944	610	-14365	-4449	6860	11234	-4473	9889	9614	2523	-4800	586	3763	5896	-8619	-2048
0.340000	-27	40	87	-83	-112	-39	10	-17	-19	3	-76	-65	-99	-16	-31	-60	-81	36	-87	-36	-108	-25	-102	-72	-66	-3	-99	-15	-74	-72	-148	-77	-4071	6009	982	-14838	-5779	6843	11282	-3966	8700	9353	2550	-5764	510	3366	5925	-9090	-5104
0.340833	-30	36	84	-64	-110	-39	13	-21	-22	2	-79	-69	-101	-19	-32	-63	-100	34	-88	-36	-105	-25	-102	-70	-65	-6	-101	-16	-76	-57	-149	-77	-4272	6081	1355	-15287	-7016	6796	11260	-3478	6932	9012	2589	-6727	147	2906	5946	-9584	-7732
0.341667	-29	38	85	-63	-114	-36	9	-17	-23	0	-77	-65	-97	-16	-53	-62	-103	33	-91	-34	-110	-26	-102	-74	-64	-5	-105	-16	-74	-72	-149	-81	-5404	6164	1729	-15714	-8114	6703	11162	-3018	4649	8580	2658	-7679	-454	2390	5957	-10110	-10741
0.342500	-29	37	86	-58	-114	-40	8	24	-18	1	-77	-69	-100	-24	-33	-62	-99	32	-91	-36	-108	-27	-103	-72	-64	-6	-134	-18	-79	-73	-150	-78	-3946	6265	2094	-16112	-9186	6584	10991	-2584	2006	8069	2754	-8610	-1065	1830	5957	-10683	-14155
0.343333	-26	40	85	-62	-111	-36	11	-18	-21	5	-78	-67	-99	-18	-28	-62	-99	37	-90	-35	-107	-27	-103	-70	-65	-5	-102	-15	-76	-70	-148	-76	-5203	6371	2450	-16473	-10234	6424	10737	-2186	-814	7479	2881	-9506	-1453	1226	5957	-11295	-16741
0.344167	-22	39	85	-61	-108	-34	12	-15	-15	2	-73	-92	-98	-16	-29	-60	-99	34	-86	-31	-101	-24	-101	-69	-61	0	-100	-14	-75	-69	-148	-74	-5439	6489	2783	-16802	-11340	6240	10393	-1831	-3618	6822	3037	-10368	-1619	576	5938	-11962	-16734
0.345000	-25	41	86	-58	-109	-33	11	-15	-18	5	-73	-65	-97	-13	-29	-59	-97	38	-87	-21	-107	-23	-99	-68	-63	-1	-102	-14	-72	-69	-148	-74	1762	6614	3098	-17111	-13169	6020	9958	-1517	-6032	6088	3212	-11183	-1760	-112	5916	-12684	-12375
0.345833	-21	39	87	-58	-107	-32	13	-16	-18	6	-73	-65	-96	-18	-30	-58	-98	35	-90	-31	-102	-24	-99	-68	-64	-3	-104	-10	-67	-68	-149	-74	2114	6743	3385	-17390	-14336	5730	9447	-1247	-8247	5311	3412	-11952	-1895	-834	5883	-13453	-5787
0.346667	-26	40	88	-60	-107	-33	12	-14	-17	8	-74	-62	-97	-16	-29	-60	-95	37	-87	-31	-103	-25	-103	-70	-60	-1	-99	-11	-73	-69	-150	-73	7776	6883	3645	-17647	-14902	5490	8849	-1027	-10272	4462	3626	-12620	-2050	-1585	5842	-14267	-245
0.347500	-25	42	87	-61	-110	-33	15	-21	-16	4	-75	-66	-100	-16	-29	-58	-99	34	-86	-30	-104	-23	-101	-67	-66	11	-100	-16	-75	-44	-147	-74	9570	7017	3863	-17888	-14775	5173	8170	-853	-12073	3564	3841	-13329	-2180	-2358	5788	-15127	3512
0.348333	-28	42	87	-59	-112	-36	9	-15	-18	5	-73	-63	-98	-16	-30	-90	-103	35	-87	-29	-108	-26	-108	-70	-67	-3	-104	-15	-75	-72	-152	-77	5158	7152	4055	-18117	-13996	4803	7412	-733	-13551	2617	4051	-13932	-2372	-3164	5723	-16028	5477
0.349167	-28	38	87	-61	-114	-36	10	-15	-22	2	-75	-63	-95	-19	-32	-61	-99	36	-86	-32	-104	-24	-101	-66	-64	-3	-102	-11	-73	-70	-150	-76	2316	7292	4215	-18336	-12485	4382	6612	-648	-14671	1630	4244	-14476	-2566	-3997	5657	-16970	4873
0.350000	-28	41	85	-61	-108	-35	11	-14	-18	5	-73	-62	-94	-15	-29	-57	-103	37	-80	-30	-102	-23	-101	-72	-61	-1	-104	-12	-72	-69	-150	-75	-2185	7423	4333	-18557	-10686	3894	5746	-594	-15113	603	4393	-14974	-2666	-4868	5574	-17940	2423
0.350833	-23	43	93	-59	-109	-35	19	-11	-17	11	-73	-63	-97	-18	-28	-55	-98	38	-83	-29	-103	-19	-97	-56	-63	-10	-98	-13	-73	-69	-149	-74	-7263	7547	4416	-18782	-8293	3329	4848	-629	-15378	-466	4508	-15419	-2550	-5767	5476	-18950	-971
0.351667	-27	43	91	-56	-109	-32	12	-13	-15	27	-73	-61	-98	-12	-27	-56	-100	39	-84	-27	-103	-19	-100	-68	-64	0	-99	-11	-73	-67	-144	-73	-4684	7662	4465	-19009	-5228	2669	3915	-692	-15361	-1578	4556	-15821	-2543	-6702	5363	-19950	-4830
0.352500	-24	43	91	-56	-107	-49	15	-15	-16	9	-68	-63	-96	-11	-28	-57	-96	39	-81	-28	-82	-19	-99	-65	-61	1	-98	-10	-67	-69	-147	-74	-3174	7763	4481	-19247	-2312	1901	2956	-798	-14747	-2722	4516	-16194	-2645	-7681	5227	-20977	-8137
0.353333	-22	44	90	-58	-109	-35	13	-12	-16	6	-69	-63	-95	-13	-27	-56	-96	39	-76	-27	-111	-19	-99	-68	-60	4	-98	-12	-72	-68	-146	-73	1387	7849	4460	-19502	183	1024	1987	-959	-13751	-3903	4370	-16536	-2777	-8691	5063	-22004	-9936
0.354167	-25	41	88	-56	-109	-35	12	-9	-19	4	-70	-64	-97	-13	-29	-61	-103	36	-84	-29	-105	-22	-97	-69	-64	1	-100	-16	-75	-68	-149	-77	7095	7922	4414	-19767	2572	30	1019	-1166	-12321	-5107	4117	-16859	-2729	-9736	4863	-23034	-10262
0.355000	-27	41	87	-57	-110	-34	13	-16	-18	6	-70	-62	-96	-14	-28	-58	-96	43	-82	-27	-104	-23	-99	-57	-64	1	-98	-13	-75	-69	-149	-75	9311	7983	4344	-20040	4250	-1078	68	-1423	-10481	-6336	3727	-17171	-2381	-10817	4617	-24050	-9042
0.355833	-11	43	87	-58	-115	-34	13	-13	-18	6	-73	-67	-100	-13	-29	-60	-101	34	-84	-32	-102	-22	-99	-70	-65	1	-100	-16	-72	-68	-145	-75	11473	8007	4248	-20321	5379	-2296	-869	-1733	-8446	-7585	3191	-17487	-2464	-11926	4316	-25047	-6396
0.356667	-24	41	89	-60	-110	-35	12	-16	-7	4	-70	-64	-98	-14	-77	-61	-105	34	-88	-30	-108	-25	-102	-73	-66	-4	-100	-16	-74	-70	-150	-76	8990	8050	4138	-20615	6448	-3616	-1783	-2100	-6443	-8854	2485	-17817	-2712	-13054	3947	-26010	-3230
0.357500	-28	37	86	-60	-84	-35	10	-17	-22	5	-73	-64	-98	-16	-29	-62	-102	34	-86	-35	-105	-21	-98	-67	-65	2	-97	-12	-73	-69	-148	-67	3888	8066	4009	-20914	7132	-5038	-2668	-2516	-4658	-10115	1620	-18168	-2277	-14187	3499	-26933	-308
0.358333	-27	41	88	-59	-110	-35	12	-18	-18	4	-69	-62	-94	-15	-27	-59	-97	36	-82	-31	-108	-22	-100	-68	-67	-1	-98	-14	-72	-69	-148	-75	5677	8067	3869	-21213	6528	-6539	-3536	-2996	-2804	-11371	571	-18559	-1926	-15299	2956	-27812	2562
0.359167	-31	40	87	-58	-109	-34	12	-15	-15	8	-68	-63	-98	-12	-29	-60	-101	34	-84	-29	-104	-23	-101	-66	-65	1	-98	-16	-73	-69	-137	-75	-552	8058	3721	-21516	5817	-8089	-4362	-3534	-1161	-12600	-642	-18992	-1685	-16426	2309	-28632	5093
0.360000	-29	41	87	-58	-113	-32	11	-15	-21	4	-72	-61	-93	-16	-28	-50	-99	39	-83	-30	-104	-22	-97	-68	-66	-1	-100	-13	-75	-67	-146	-75	-6517	8041	3575	-21813	5362	-9667	-5169	-4121	-159	-13789	-2031	-19477	-1324	-17510	1545	-29377	7346
0.360833	-26	41	89	-60	-112	-32	11	7	-16	7	-69	-63	-97	-15	-29	-60	-101	34	-84	-31	-107	-23	-99	-68	-63	0	-97	-12	-75	-67	-141	-77	-9139	8010	3418	-22106	4583	-11241	-5970	-4770	361	-14924	-3584	-20019	-944	-18546	647	-30087	9582
0.361667	-29	40	87	-60	-109	-43	11	-17	-22	4	-73	-65	-97	-21	-29	-62	-102	34	-85	-32	-107	-23	-100	-73	-66	-3	-102	-16	-75	-69	-148	-87	-16297	7978	3267	-22388	3735	-12784	-6730	-5471	830	-15992	-5295	-20626	-610	-19507	-386	-30706	12093
0.362500	-12	40	78	-61	-111	-35	11	-17	-19	2	-73	-62	-97	-15	-30	-62	-102	29	-86	-34	-107	-23	-110	-70	-65	1	-99	-15	-77	-70	-146	-75	-16774	7943	3116	-22669	2998	-14263	-7483	-6224	1085	-16966	-7137	-21296	-316	-20385	-1565	-31250	14400
0.363333	-28	43	86	-59	-111	-32	11	-15	-18	4	-73	-65	-101	-15	-31	-62	-102	35	-84	-31	-105	-22	-90	-68	-66	-3	-98	-14	-74	-68	-145	-74	-14552	7896	2971	-22934	1928	-15654	-8212	-7022	871	-17830	-9096	-22032	-61	-21153	-2890	-31717	16134
0.364167	1	43	89	-61	-109	-32	13	-12	-14	5	-68	-63	-97	-16	-29	-59	-98	35	-85	-31	-104	-22	-97	-65	-63	-1	-98	-13	-77	-69	-146	-72	-14170	7843	2824	-23193	808	-16926	-8930	-7855	232	-18566	-11127	-22820	351	-21801	-4380	-32121	17694
0.365000	-26	44	87	-59	-110	-32	11	-15	-23	5	-72	-66	-95	-15	-30	-59	-101	33	-87	-32	-115	-23	-100	-72	-64	-5	-100	-15	-77	-73	-151	-76	-10600	7789	2674	-23446	260	-18055	-9637	-8727	-473	-19168	-13233	-23670	557	-22328	-6036	-32447	19367
0.365833	-27	39	85	-64	-113	-36	11	-15	-24	4	-73	-67	-99	-16	-28	-60	-102	32	-84	-34	-108	-21	-98	-70	-64	0	-98	-12	-65	-65	-148	-75	-6552	7738	2532	-23682	-170	-19018	-10326	-9620	-1170	-19614	-15369	-24553	408	-22695	-7837	-32610	20177
0.366667	-26	43	89	-58	-110	-34	11	-15	-19	10	-73	-65	-99	-14	-29	-48	-110	35	-84	-32	-105	-23	-97	-67	-65	-3	-99	-14	-76	-70	-146	-74	-1985	7659	2385	-23932	-710	-19803	-11002	-10535	-1878	-19904	-17514	-25471	231	-22914	-9771	-32667	19207
0.367500	-25	42	87	-66	-114	-32	13	-13	-19	5	-72	-65	-95	-15	-29	-59	-99	35	-81	-33	-104	-21	-99	-69	-64	-1	-98	-13	-73	-58	-147	-74	3709	7596	2246	-24134	-1124	-20415	-11670	-11465	-2800	-20026	-19623	-26391	313	-22963	-11821	-32711	16201
0.368333	-26	41	90	-59	-109	-33	13	-13	-17	5	-74	-68	-97	-16	-27	-60	-101	33	-105	-35	-107	-21	-98	-70	-65	0	-98	-14	-74	-70	-148	-77	7743	7514	2102	-24341	-1508	-20834	-12328	-12408	-4098	-19978	-21658	-27306	445	-22848	-13964	-32703	11139
0.369167	-24	43	88	-61	-109	-34	13	-14	-18	-19	-70	-62	-97	-17	-27	-58	-99	36	-85	-32	-108	-23	-98	-68	-62	0	-100	-13	-76	-68	-146	-76	12764	7418	1956	-24536	-1789	-21076	-12961	-13345	-5013	-19772	-23589	-28150	374	-22555	-16164	-32724	4609
0.370000	3	42	88	-58	-107	-31	15	-13	-14	6	-72	-65	-95	-17	-28	-59	-98	33	-83	-31	-99	-17	-98	-68	-62	0	-97	-13	-75	-69	-145	-72	16403	7305	1816	-24702	-1954	-21140	-13583	-14289	-5505	-19410	-25386	-28936	256	-22085	-18408	-32709	-2281
0.370833	-24	42	91	-55	-109	-32	15	-12	-17	6	-69	-63	-94	-13	-28	-58	-100	35	-82	-32	-103	-22	-81	-67	-58	1	-96	-10	-72	-66	-146	-74	17742	7181	1683	-24848	-1948	-21053	-14194	-15223	-6016	-18906	-27024	-29627	121	-21459	-20637	-32725	-8474
0.371667	-24	42	90	-58	-109	-28	8	-12	-17	8	-69	-63	-97	-14	-30	-55	-98	33	-84	-31	-103	-18	-95	-65	-62	2	-98	-10	-73	-72	-146	-72	22413	7035	1555	-24973	-2560	-20826	-14773	-16152	-5630	-18284	-28465	-30195	-193	-20667	-22793	-32713	-13521
0.372500	-23	41	90	-55	-108	-33	15	-12	-17	6	-69	-62	-97	-13	-26	-58	-99	35	-102	-31	-104	-21	-100	-66	-66	2	-96	-11	-70	-45	-144	-72	22821	6876	1445	-25070	-3213	-20488	-15351	-17091	-4489	-17559	-29696	-30616	-335	-19742	-24851	-32724	-16868
0.373333	-28	41	90	-56	-109	-34	15	-16	-19	6	-73	-65	-98	-5	-32	-62	-102	33	-86	-33	-108	-24	-103	-69	-65	-1	-101	-16	-75	-73	-152	-77	21238	6698	1351	-25139	-3109	-20070	-15906	-18020	-3418	-16776	-30704	-30888	-340	-18717	-26772	-32674	-18604
0.374167	-28	37	86	-61	-116	-43	9	-19	0	0	-75	-67	-101	-19	-34	-62	-101	30	-86	-33	-107	-28	-112	-70	-63	-3	-101	-16	-73	-77	-148	-77	22019	6512	1289	-25169	-3221	-19589	-16444	-18949	-2407	-15962	-31473	-30972	-437	-17611	-28486	-32518	-18892
0.375000	-26	39	88	-60	-112	-38	15	-14	-17	6	-72	-65	-96	-17	-32	-62	-97	36	-86	-33	-96	-26	-101	-69	-65	-3	-100	-14	-76	-69	-149	-78	18816	6324	1276	-25168	-3288	-19095	-16957	-19870	-1125	-15163	-31997	-30879	-781	-16479	-29984	-32276	-17257
0.375833	-27	40	79	-60	-111	-36	12	-6	-19	6	-70	-65	-98	-16	-33	-59	-103	34	-85	-30	-107	-28	-100	-67	-66	-5	-99	-12	-73	-72	-148	-74	15665	6145	1312	-25139	-3471	-18616	-17448	-20798	228	-14425	-32282	-30594	-965	-15367	-31205	-31936	-13708
0.376667	-25	41	89	-58	-109	-34	15	-12	-22	8	-73	-62	-97	-14	-33	-59	-101	58	-84	-32	-104	-24	-101	-68	-63	-1	-98	-15	-73	-73	-150	-74	13374	5986	1411	-25086	-3808	-18184	-17919	-21731	1756	-13785	-32327	-30127	-960	-14360	-32059	-31516	-9093
0.377500	-25	40	91	-77	-109	-36	15	-16	-17	8	-73	-65	-95	-13	-31	-58	-117	33	-87	-32	-103	-25	-102	-70	-58	-3	-101	-14	-73	-68	-146	-73	9186	5859	1584	-25010	-4358	-17827	-18368	-22673	3190	-13311	-32143	-29487	-766	-13504	-32426	-30995	-4399
0.378333	-26	42	89	-57	-109	-30	16	-14	-16	9	-72	-61	-95	-13	-35	-60	-98	35	-85	-31	-103	-22	-100	-68	-62	0	-99	-14	-70	-70	-146	-74	5090	5777	1839	-24925	-4482	-17585	-18784	-23616	4227	-13025	-31733	-28695	-478	-12853	-32597	-30364	605
0.379167	-24	39	90	-55	-110	-19	15	-13	-21	6	-70	-63	-97	-13	-29	-57	-98	37	-85	-29	-102	-23	-100	-67	-63	2	-100	-14	-72	-61	-144	-75	1465	5760	2172	-24840	-4355	-17478	-19180	-24560	5279	-12980	-31122	-27778	-332	-12486	-32647	-29608	5816
0.380000	-26	40	88	-58	-108	-33	17	-12	-16	9	-73	-63	-95	-12	-31	-58	-100	28	-87	-29	-105	-23	-97	-68	-77	-1	-98	-13	-74	-68	-148	-74	-2939	5820	2576	-24765	-4680	-17523	-19535	-25507	6260	-13184	-30315	-26767	-178	-12432	-32539	-28726	10546
0.380833	-26	42	89	-58	-108	-33	15	-14	-17	6	-75	-63	-96	-13	-34	-59	-98	34	-87	0	-105	-24	-101	-70	-77	-1	-103	-16	-74	-68	-148	-76	-4753	5967	3014	-24709	-5136	-17733	-19854	-26443	7082	-13672	-29346	-25693	93	-12724	-31973	-27721	15029
0.381667	-27	35	85	-67	-111	-35	10	-16	-27	6	-77	-67	-99	-11	-35	-62	-104	28	-91	-39	-107	-25	-102	-74	-66	-7	-105	-19	-78	-79	-152	-79	-7089	6216	3457	-24689	-5214	-18117	-20128	-27366	7841	-14435	-28238	-24603	352	-13381	-31072	-26604	18885
0.382500	-28	29	82	-65	-114	-39	8	-19	-25	0	-80	-69	-97	-21	-36	-63	-105	41	-88	-35	-107	-27	-102	-74	-68	-8	-103	-19	-76	-70	-152	-82	-9218	6585	3879	-24703	-5247	-18670	-20350	-28265	8462	-15458	-27020	-23535	590	-14383	-29886	-25390	22001
0.383333	-28	35	84	-61	-110	-35	11	-14	-8	5	-76	-64	-97	-17	-34	-62	-102	32	-80	-34	-108	-29	-99	-73	-65	-4	-101	-17	-76	-73	-147	-74	-9835	7069	4195	-24795	-5340	-19395	-20508	-29123	8951	-16715	-25737	-22539	489	-15735	-28460	-24109	23893
0.384167	-27	39	90	-60	-108	-42	16	-13	-17	5	-76	-66	-97	-16	-31	-60	-97	34	-88	-32	-104	-23	-99	-68	-64	-3	-103	-17	-73	-69	-150	-73	-10827	7687	4353	-24905	-5131	-20269	-20602	-29931	9305	-18168	-24429	-21648	244	-17337	-26854	-22781	24386
0.385000	-25	41	86	-57	-108	-34	15	-13	-17	5	-73	-64	-97	-16	-31	-59	-99	34	-86	-47	-109	-27	-100	-69	-63	-3	-99	-14	-70	-70	-146	-75	-9506	8426	4289	-25109	-5022	-21286	-20626	-30686	9619	-19777	-23119	-20903	142	-19201	-25093	-21465	23563
0.385833	-24	40	87	-56	-112	-33	17	-13	-21	5	-73	-63	-99	-16	-30	-61	-96	34	-83	-24	-103	-24	-97	-69	-63	-1	-101	-16	-76	-68	-149	-76	-8874	9275	3917	-25381	-5255	-22397	-20569	-31369	10011	-21475	-21853	-20323	180	-21215	-23261	-20183	21058
0.386667	-22	42	88	-58	-114	-36	13	-12	-18	6	-73	-55	-95	-22	-29	-59	-96	35	-86	-32	-104	-26	-99	-69	-62	-3	-101	-13	-73	-67	-149	-75	-10966	10211	3231	-25725	-4656	-23591	-20430	-31980	10161	-23207	-20649	-19945	246	-23294	-21411	-18983	17425
0.387500	-28	39	87	-57	-105	-32	15	-12	-18	5	-74	-63	-98	-16	-30	-61	-98	32	-84	-39	-103	-23	-99	-72	-64	-1	-100	-14	-76	-68	-149	-75	-9821	11220	2116	-26134	-4079	-24833	-20195	-32405	10272	-24905	-19587	-19776	257	-25341	-19600	-17901	13555
0.388333	-26	42	86	-57	-110	-34	26	-12	-18	7	-74	-59	-97	-12	-28	-60	-98	45	-85	-32	-104	-23	-100	-72	-65	-1	-100	-12	-74	-69	-146	-74	-10653	12262	602	-26606	-3288	-26095	-19876	-32588	10420	-26520	-18646	-19812	284	-27268	-17870	-16946	9768
0.389167	-26	41	86	-58	-108	-34	16	11	-17	6	-72	-66	-98	-15	-30	-62	-98	33	-85	-33	-102	-23	-98	-72	-62	0	-100	-15	-73	-68	-148	-77	-10683	13303	-1344	-27131	-2626	-27326	-19456	-32655	10609	-27987	-17872	-20064	467	-29000	-16271	-16154	6770
0.390000	-22	41	88	-59	-111	-33	13	-15	-17	6	-70	-65	-97	-14	-31	-61	-101	33	-86	-34	-103	-22	-100	-73	-64	-4	-100	-15	-72	-68	-147	-78	-9900	14297	-3677	-27701	-1962	-28495	-18949	-32697	10741	-29270	-17268	-20505	644	-30480	-14838	-15531	4592
0.390833	-25	40	86	-60	-128	-34	11	-16	-17	3	-74	-65	-95	-16	-30	-62	-99	32	-85	-33	-101	-22	-97	-67	-67	-14	-99	-12	-74	-68	-147	-78	-9239	15187	-6355	-28284	-1658	-29562	-18347	-32695	10841	-30331	-16854	-21132	374	-31636	-13610	-15075	2610
0.391667	-26	43	88	-70	-110	-33	12	-17	-21	4	-72	-64	-96	-15	-28	-58	-99	35	-84	-31	-108	-23	-95	-66	-66	0	-101	-12	-92	-70	-147	-74	-9005	15933	-9325	-28875	-1055	-30495	-17668	-32718	10652	-31165	-16629	-21869	86	-32264	-12613	-14781	718
0.392500	-29	57	87	-55	-108	-31	13	-12	-19	7	-72	-63	-97	-14	-29	-60	-100	30	-84	-32	-100	-22	-98	-68	-62	-1	-98	-12	-76	-70	-147	-75	-8006	16487	-12503	-29453	-134	-31273	-16901	-32703	10339	-31742	-16591	-22729	267	-32526	-11854	-14623	-862
0.393333	-25	43	89	-56	-107	-31	15	-13	-11	1	-70	-64	-94	-15	-28	-59	-99	19	-84	-33	-100	-22	-96	-73	-65	0	-100	-12	-72	-68	-147	-76	-7417	16816	-15812	-29998	636	-31873	-16075	-32718	9989	-32078	-16749	-23659	554	-32635	-11346	-14573	-2539
0.394167	-25	40	87	-58	-111	-34	2	-14	-19	5	-72	-66	-97	-16	-30	-60	-101	33	-87	-33	-104	-23	-97	-70	-64	0	-97	-15	-87	-70	-147	-77	-5676	16892	-19136	-30493	1320	-32268	-15186	-32707	9581	-32163	-17034	-24611	1060	-32420	-11072	-14600	-3857
0.395000	-25	40	86	-60	-111	-33	11	-17	-21	3	-75	-65	-98	-15	-32	-66	-102	32	-84	-34	-105	-23	-97	-69	-69	-4	-99	-14	-74	-70	-148	-76	-4857	16721	-22332	-30906	2123	-32453	-14262	-32721	9072	-32026	-17460	-25555	1242	-31751	-11025	-14656	-4565
0.395833	-28	44	87	-61	-110	-33	15	-15	-17	4	-72	-65	-94	-12	-28	-61	-100	32	-86	-32	-102	-22	-97	-77	-65	0	-99	-13	-73	-68	-148	-66	-3660	16304	-25274	-31205	2964	-32411	-13322	-32701	8486	-31660	-17981	-26444	903	-30738	-11175	-14699	-5312
0.396667	-23	43	89	-55	-109	-40	13	-14	-18	1	-70	-66	-99	-15	-29	-57	-96	36	-82	-32	-105	-21	-95	-68	-63	0	-100	-13	-72	-63	-146	-75	-2285	15669	-27843	-31387	3925	-32137	-12409	-32718	7830	-31094	-18565	-27251	870	-29438	-11495	-14686	-6504
0.397500	-25	41	89	-59	-111	-33	15	-12	-18	7	-73	-65	-97	-14	-30	-59	-99	33	-94	-34	-104	-22	-104	-68	-66	0	-99	-11	-73	-68	-145	-75	-1674	14868	-29927	-31421	5102	-31624	-11444	-32698	7020	-30340	-19162	-27928	985	-27925	-11947	-14573	-7492
0.398333	-27	44	89	-63	-111	-33	11	-16	-43	5	-73	-67	-98	-15	-30	-56	-102	35	-86	-32	-108	-23	-98	-70	-64	-3	-101	-14	-75	-74	-147	-73	-13	13955	-31436	-31290	6268	-30878	-10560	-32648	6127	-29416	-19729	-28447	832	-26281	-12492	-14342	-7915
0.399167	-28	41	85	-62	-114	-46	13	-17	-21	5	-73	-64	-98	-16	-31	-59	-102	32	-84	-33	-109	-23	-93	-70	-65	-3	-100	-14	-74	-68	-149	-75	2689	13012	-32166	-30975	6689	-29905	-9712	-32434	5547	-28340	-20221	-28798	769	-24553	-13081	-13953	-8275
0.400000	-28	40	89	-57	-110	-33	15	-15	-18	5	-69	-67	-98	-15	-29	-39	-100	33	-84	-30	-121	-21	-97	-67	-64	0	-101	-15	-78	-69	-147	-76	1465	12062	-32428	-30475	7674	-28708	-8943	-32163	4808	-27123	-20606	-28976	952	-22816	-13700	-13386	-8645
0.400833	-26	43	93	-56	-111	-35	12	-14	-18	5	-73	-63	-97	-18	-31	-59	-100	33	-98	-36	-109	-25	-99	-69	-65	0	-99	-14	-76	-70	-148	-75	3689	11223	-32030	-29793	8315	-27320	-8254	-31856	4038	-25782	-20829	-28912	1386	-21133	-14285	-12644	-8631
0.401667	-26	41	89	-65	-107	-35	13	-16	-25	3	-73	-65	-99	-21	-32	-61	-98	34	-83	-32	-108	-24	-100	-68	-64	-1	-102	-13	-72	-70	-150	-76	3128	10549	-30888	-28932	8929	-25756	-7652	-31525	3300	-24323	-20903	-28641	1831	-19572	-14820	-11743	-8655
0.402500	-30	33	87	-59	-112	-35	10	-16	-22	3	-75	-63	-98	-18	-30	-66	-101	28	-87	-34	-108	-23	-96	-70	-67	-4	-101	-15	-73	-72	-146	-74	3879	10093	-29068	-27918	9515	-24044	-7138	-31180	2612	-22779	-20762	-28151	1900	-18178	-15265	-10691	-8625
0.403333	-27	39	88	-58	-108	-34	11	-16	-21	5	-74	-62	-98	-38	-31	-62	-101	30	-86	-32	-105	-22	-98	-69	-66	-3	-98	-13	-74	-70	-147	-74	4592	9892	-26631	-26773	9914	-22217	-6718	-30827	2016	-21156	-20391	-27440	1608	-16977	-15615	-9523	-8815
0.404167	-25	39	91	-52	-108	-31	16	-16	-18	8	-68	-61	-96	-13	-28	-57	-98	35	-83	-31	-103	-21	-98	-70	-63	1	-97	-14	-72	-68	-145	-73	5604	9979	-23688	-25548	9586	-20321	-6385	-30485	1473	-19479	-19801	-26512	1345	-16002	-15843	-8275	-9254
0.405000	-22	42	89	-57	-107	-34	15	-9	-15	6	-70	-82	-96	-17	-29	-59	-99	33	-79	-34	-102	-21	-96	-70	-62	-1	-100	-15	-70	-69	-145	-74	4623	10347	-20352	-24290	9400	-18398	-6136	-30159	711	-17766	-18996	-25386	1329	-15254	-15959	-6991	-9591
0.405833	-26	39	87	-56	-103	-32	13	-14	-22	5	-73	-64	-94	-15	-29	-60	-100	33	-92	-31	-104	-23	-98	-68	-66	0	-100	-14	-73	-70	-146	-75	5115	10987	-16756	-23049	9515	-16484	-5943	-29858	90	-16047	-17985	-24054	1266	-14736	-15946	-5727	-9604
0.406667	-27	40	76	-59	-108	-31	11	-24	-17	5	-73	-62	-98	-17	-32	-62	-102	29	-86	-34	-104	-26	-100	-73	-65	-4	-100	-16	-63	-75	-148	-75	4265	11844	-13050	-21886	9186	-14628	-5804	-29594	-481	-14313	-16770	-22552	1028	-14428	-15821	-4538	-9581
0.407500	-26	37	85	-59	-112	-40	9	-16	-24	2	-79	-65	-102	2	-31	-61	-100	29	-86	-9	-103	-23	-98	-72	-66	-3	-104	-16	-72	-73	-147	-76	4280	12864	-9392	-20841	8332	-12839	-5687	-29370	-980	-12622	-15420	-20897	791	-14305	-15587	-3465	-9567
0.408333	-23	35	87	-59	-108	-36	13	-14	8	4	-74	-63	-95	-17	-31	-60	-100	29	-88	-35	-105	-23	-98	-72	-63	0	-100	-16	-70	-69	-145	-84	3966	13964	-5902	-19973	7546	-11169	-5578	-29206	-1349	-10989	-13962	-19129	658	-14340	-15261	-2560	-9191
0.409167	-26	46	88	-57	-108	-34	12	-13	-21	5	-74	-61	-96	-16	-29	-59	-100	32	-87	-34	-109	-19	-101	-72	-65	-3	-100	-17	-74	-70	-131	-75	3880	15061	-2721	-19316	6894	-9659	-5452	-29098	-1730	-9452	-12449	-17288	303	-14484	-14855	-1860	-8228
0.410000	-27	36	88	-61	-109	-36	16	-13	-22	3	-73	-65	-98	-17	-50	-60	-98	29	-91	-36	-105	-19	-100	-70	-62	-3	-100	-15	-72	-69	-143	-74	3741	16039	-16	-18909	6211	-8330	-5289	-29067	-2142	-8042	-10924	-15396	-36	-14703	-14386	-1401	-7394
0.410833	-25	40	88	-57	-109	-33	13	-11	-18	8	-74	-64	-96	-16	-28	-63	-97	33	-84	-35	-105	-18	-98	-69	-63	-1	-101	-18	-74	-68	-147	-74	2174	16796	2108	-18773	5551	-7200	-5070	-29106	-2650	-6787	-9439	-13505	-33	-14950	-13864	-1202	-6699
0.411667	-25	40	88	-58	-108	-34	17	-11	-18	6	-69	-62	-94	-14	-27	-58	-96	33	-84	-36	-104	-21	-97	-69	-66	1	-99	-14	-70	-68	-145	-74	1642	17231	3566	-18924	4962	-6284	-4778	-29217	-3066	-5706	-8045	-11652	-141	-15170	-13311	-1279	-5541
0.412500	-25	44	91	-55	-108	-32	13	-11	-15	6	-72	-46	-91	-14	-26	-61	-96	35	-85	-34	-102	-21	-95	-66	-60	0	-99	-13	-72	-70	-145	-73	4672	17245	4309	-19318	3593	-5594	-4396	-29400	-3232	-4839	-6801	-9894	-479	-15373	-12733	-1628	-4233
0.413333	-23	33	90	-57	-83	-35	15	-10	-16	7	-43	-60	-95	-15	-26	-57	-97	34	-86	-33	-104	-24	-99	-70	-61	4	-96	-14	-73	-70	-148	-75	1026	16771	4322	-20062	2809	-5133	-3921	-29639	-3520	-4199	-5756	-8279	-586	-15477	-12147	-2235	-3126
0.414167	-25	42	87	-61	-110	-35	13	-13	-17	4	-73	-66	-98	-17	-30	-59	-99	3	-92	-35	-105	-22	-100	-66	-63	-4	-102	-16	-76	-74	-148	-76	1825	15743	3588	-21009	2250	-4895	-3343	-29921	-3865	-3808	-4930	-6837	-696	-15487	-11564	-3079	-2016
0.415000	-26	39	84	-60	-112	-39	11	-14	-23	1	-74	-65	-99	-17	-32	-59	-100	29	-92	-39	-110	-26	-104	-72	-68	-7	-102	-18	-76	-73	-149	-55	1402	14140	2185	-22160	1731	-4875	-2677	-30234	-4226	-3653	-4345	-5613	-681	-15387	-10978	-4127	-1114
0.415833	-28	39	84	-60	-114	-39	11	-19	-19	1	-74	-87	-100	-18	-32	-60	-101	33	-86	-32	-102	-24	-100	-70	-65	-1	-99	-13	-76	-69	-148	-76	219	11971	200	-23462	1299	-5035	-1942	-30537	-4374	-3735	-4000	-4617	-641	-15166	-10404	-5327	-418
0.416667	-27	42	86	-59	-112	-36	11	-19	-17	4	-76	-63	-93	-15	-28	-58	-103	33	-88	-32	-107	-23	-98	-73	-74	0	-98	-14	-73	-70	-151	-75	249	9253	-2262	-24872	1016	-5382	-1082	-30819	-4441	-4046	-3906	-3891	-666	-14845	-9847	-6648	222
0.417500	-27	42	90	-57	-108	-35	12	-19	-19	10	-73	-62	-96	-14	-28	-62	-109	36	-83	-32	-104	-22	-100	-72	-63	0	-98	-14	-74	-67	-150	-84	739	6049	-5053	-26331	399	-5874	-185	-31023	-4456	-4558	-4045	-3441	-839	-14437	-9308	-8026	728
0.418333	-23	44	88	-57	-109	-30	13	-14	-16	6	-73	-62	-96	-13	-26	-56	-98	35	-84	-29	-107	-19	-98	-65	-66	0	-98	-15	-73	-67	-134	-75	-1067	2414	-8042	-27796	-22	-6489	745	-31183	-4530	-5242	-4388	-3279	-990	-13959	-8795	-9418	740
0.419167	-26	47	87	-57	-107	-34	16	-12	-16	5	-73	-60	-95	-13	-29	-59	-99	32	-82	-51	-101	-17	-98	-68	-64	0	-96	-13	-70	-68	-146	-75	-687	-1578	-11080	-29197	-72	-7196	1686	-31209	-4713	-6074	-4899	-3391	-920	-13453	-8314	-10781	776
0.420000	-24	44	88	-58	-108	-34	12	-14	-17	6	-72	-63	-93	-14	-27	-57	-97	36	-84	-30	-102	-18	-98	-69	-62	-7	-98	-12	-70	-65	-147	-75	-1815	-5750	-14027	-30495	-131	-7970	2593	-31090	-4933	-6979	-5525	-3770	-785	-12947	-7855	-12074	751
0.420833	-30	43	85	-57	-108	-34	15	-12	-14	7	-73	-95	-97	-14	-29	-60	-100	35	-86	-34	-107	-21	-96	-70	-64	-3	-98	-14	-74	-43	-148	-74	-1735	-9981	-16666	-31640	-489	-8783	3449	-30799	-5138	-7956	-6247	-4389	-858	-12475	-7442	-13251	434
0.421667	-28	43	89	-58	-110	-34	15	-15	-23	7	-74	-62	-95	-13	-27	-61	-100	34	-82	-28	-104	-21	-100	-70	-64	-1	-100	-13	-70	-68	-150	-76	-1731	-14161	-18935	-32282	-857	-9610	4210	-30336	-5320	-8970	-7009	-5241	-1006	-12080	-7076	-14274	-6
0.422500	-30	39	82	-56	-111	-36	9	-15	-16	3	-76	-66	-100	-17	-25	-62	-101	30	-84	-36	-108	-23	-99	-69	-67	-1	-100	-18	-75	-69	-148	-76	-2562	-18193	-20699	-32551	-1131	-10436	4850	-29656	-5412	-9972	-7765	-6229	-1101	-11790	-6755	-15137	-481
0.423333	-25	39	87	-60	-111	-38	11	-17	-22	1	-76	-68	-98	-18	-30	-60	-105	32	-101	-36	-107	-25	-99	-72	-68	-4	-113	-17	-78	-74	-151	-78	-2106	-21964	-21856	-32664	-1623	-11238	5320	-28757	-5530	-10936	-8485	-7356	-1131	-11640	-6485	-15820	-928
0.424167	-33	39	85	-61	-109	-36	11	-12	-19	5	-75	-65	-99	-15	-32	-60	-102	34	-91	-33	-103	-21	-100	-70	-64	1	-97	-13	-73	-67	-150	-75	-2815	-25375	-22341	-32713	-2015	-12015	5588	-27639	-5633	-11834	-9134	-8558	-977	-11659	-6286	-16322	-1335
0.425000	-27	45	88	-60	-110	-36	16	-16	-18	5	-73	-65	-98	-15	-30	-59	-100	37	-84	-33	-107	-28	-97	-68	-65	1	-102	-16	-73	-69	-147	-74	-3972	-28371	-22119	-32735	-2036	-12749	5619	-26310	-5749	-12666	-9704	-9808	-998	-11869	-6156	-16653	-1718
0.425833	-26	40	87	-62	-109	-33	15	-15	-14	5	-75	-65	-96	-12	-30	-59	-99	19	-84	-32	-104	-22	-100	-67	-64	0	-97	-13	-72	-72	-144	-75	-462	-30711	-21180	-32749	-2815	-13444	5390	-24781	-5697	-13421	-10169	-11048	-1143	-12286	-6099	-16821	-2053
0.426667	-24	41	88	-64	-105	-32	17	-15	-15	5	-69	-64	-98	-14	-28	-59	-118	34	-83	-34	-103	-21	-98	-68	-60	0	-98	-13	-72	-69	-146	-74	-2409	-31833	-19560	-32745	-3415	-14098	4882	-23073	-5588	-14098	-10534	-12224	-1000	-12913	-6121	-16852	-2453
0.427500	-25	35	88	-61	-107	-34	11	-14	0	2	-77	-66	-97	-13	-31	-59	-99	36	-87	-33	-108	-25	-99	-67	-64	-1	-100	-13	-74	-66	-148	-76	-2581	-32325	-17325	-32759	-3573	-14732	4080	-21213	-5465	-14712	-10798	-13332	-839	-13735	-6215	-16773	-2819
0.428333	-28	39	86	-59	-109	-34	13	-14	-21	6	-74	-66	-98	-17	-29	-60	-99	32	-90	-32	-103	-19	-98	-68	-64	-1	-99	-13	-75	-69	-164	-74	-1838	-32536	-14552	-32746	-3967	-15343	3001	-19252	-5255	-15265	-10976	-14308	-616	-14747	-6391	-16608	-2962
0.429167	-22	42	87	-60	-111	-36	11	-50	-18	8	-73	-62	-114	-12	-29	-58	-99	36	-101	-35	-108	-23	-101	-67	-61	0	-98	-13	-74	-70	-148	-74	-2702	-32639	-11335	-32762	-4186	-15952	1653	-17232	-4930	-15780	-11087	-15147	-432	-15925	-6633	-16390	-3110
0.430000	-26	39	85	-59	-108	-34	13	-15	-27	8	-70	-61	-95	-17	-32	-60	-94	36	-84	-32	-102	-22	-95	-69	-63	0	-96	-14	-74	-69	-147	-49	-2526	-32672	-7819	-32744	-4010	-16564	72	-15198	-4628	-16280	-11141	-15830	-229	-17257	-6951	-16154	-3197
0.430833	-26	39	86	-60	-112	-27	11	-16	-17	7	-49	-64	-94	-16	-31	-57	-98	36	-86	-32	-105	-22	-99	-69	-65	0	-98	-13	-74	-78	-146	-76	-1564	-32707	-4134	-32760	-4140	-17201	-1701	-13215	-4162	-16788	-11169	-16366	-187	-18701	-7320	-15925	-3220
0.431667	-26	40	87	-57	-109	-32	12	-15	-18	6	-74	-63	-98	-17	-32	-64	-105	34	-87	-35	-109	-24	-100	-70	-60	-4	-99	-14	-76	-72	-147	-78	-2633	-32703	-419	-32736	-4573	-17874	-3611	-11316	-3795	-17328	-11187	-16753	-354	-20221	-7741	-15738	-3392
0.432500	-27	39	84	-60	-107	-35	10	-18	-18	10	-74	-63	-94	-13	-30	-62	-98	35	-86	-31	-103	-22	-100	-70	-62	-3	-98	-14	-72	-69	-147	-74	-2435	-32383	3192	-32620	-4373	-18593	-5628	-9553	-3579	-17916	-11213	-16989	-468	-21767	-8182	-15604	-3161
0.433333	-36	40	85	-56	-108	-33	13	-15	-15	6	-73	-63	-96	-14	-30	-61	-101	33	-86	-32	-100	-23	-99	-68	-66	0	-99	-13	-72	-66	-147	-79	-3203	-31308	6566	-32452	-3872	-19376	-7636	-7982	-3260	-18565	-11266	-17130	-344	-23315	-8646	-15546	-2813
0.434167	-30	37	84	-58	-108	-32	11	-18	-17	1	-72	-62	-95	-18	-34	-62	-98	35	-84	-36	-107	-26	-102	-70	-67	-5	-101	-12	-77	-73	-151	-74	-3588	-29772	9596	-32323	-3641	-20214	-9611	-6638	-2936	-19287	-11357	-17136	-311	-24822	-9106	-15574	-2522
0.435000	-31	36	86	-58	-112	-28	13	-15	-22	6	-73	-63	-97	-16	-31	-61	-105	34	-91	-33	-104	-25	-100	-69	-65	-5	-102	-15	-72	-70	-149	-77	-2705	-27973	12199	-32247	-3389	-21115	-11470	-5552	-2535	-20081	-11484	-17089	-279	-26260	-9554	-15684	-2148
0.435833	-27	39	89	-57	-95	-33	13	-17	-21	4	-76	-62	-96	-9	-28	-61	-101	36	-88	-34	-104	-22	-98	-67	-67	-4	-102	-12	-72	-68	-148	-70	-3197	-25986	14314	-32227	-3049	-22071	-13155	-4747	-2191	-20952	-11657	-16994	-94	-27593	-9973	-15909	-1878
0.436667	-27	38	87	-55	-110	-32	12	-14	-17	9	-70	-62	-97	-15	-28	-60	-102	36	-91	-33	-76	-21	-100	-68	-64	-19	-100	-15	-73	-69	-148	-75	-3024	-23898	15891	-32265	-2737	-23077	-14602	-4233	-1986	-21899	-11862	-16888	23	-28791	-10364	-16209	-1469
0.437500	-26	37	88	-57	-108	-7	16	-14	-16	5	-74	-63	-95	-14	-25	-57	-99	36	-86	-31	-104	-21	-98	-67	-65	-3	-100	-10	-75	-68	-160	-72	-3016	-21750	16923	-32350	-2299	-24124	-15799	-4017	-1774	-22900	-12089	-16792	-133	-29839	-10661	-16590	-1014
0.438333	-36	42	87	-56	-110	-30	12	-11	-16	9	-70	-60	-94	-14	-28	-70	-96	37	-86	-32	-104	-18	-97	-66	-63	1	-76	-9	-72	-67	-145	-74	-4913	-19583	17404	-32489	-1598	-25196	-16662	-4087	-1613	-23941	-12328	-16732	-185	-30727	-10911	-17035	-784
0.439167	-26	41	89	-57	-108	-33	12	-13	-18	5	-70	-65	-96	-16	-26	-60	-97	37	-84	-30	-105	-22	-98	-67	-63	0	-98	-13	-74	-67	-144	-74	-2421	-17439	17355	-32630	-1537	-26267	-17186	-4428	-1383	-25000	-12556	-16724	-73	-31454	-11083	-17530	-339
0.440000	-22	39	86	-59	-108	-33	13	-19	-19	6	-73	-63	-99	-17	-29	-60	-101	33	-87	-33	-110	-10	-99	-68	-67	-4	-98	-15	-82	-72	-149	-76	-1178	-15291	16819	-32726	-1767	-27329	-17354	-5012	-1038	-26053	-12762	-16780	-114	-32025	-11177	-18065	81
0.440833	-26	39	87	-60	-111	-39	-10	-16	-21	1	-78	-63	-102	-16	-31	-60	-101	35	-86	-31	-110	-23	-98	-66	-66	0	-100	-15	-77	-63	-147	-75	-1922	-13212	15863	-32743	-1315	-28343	-17172	-5810	-807	-27077	-12926	-16910	-214	-32440	-11190	-18614	280
0.441667	-25	43	87	-60	-113	-34	12	-14	-19	6	-73	-64	-98	-15	-26	-57	-103	35	-87	-33	-105	-24	-98	-88	-65	0	-99	-15	-74	-69	-147	-74	170	-11200	14565	-32766	-1293	-29303	-16665	-6780	-623	-28058	-13031	-17120	-97	-32608	-11123	-19170	449
0.442500	-26	39	88	-63	-111	-33	11	-16	-17	5	-72	-66	-92	-23	-29	-59	-101	37	-86	-30	-107	-19	-98	-68	-67	-3	-101	-14	-81	-69	-150	-75	-1239	-9265	13006	-32725	-1266	-30184	-15851	-7896	-350	-28955	-13066	-17400	-60	-32696	-10986	-19707	732
0.443333	-30	46	89	-59	-112	-33	11	-15	-21	6	-70	-64	-98	-16	-26	-57	-103	38	-83	-30	-105	-22	-97	-67	-65	2	-97	-13	-75	-66	-146	-73	-943	-7407	11272	-32767	-1037	-30968	-14783	-9098	-137	-29742	-13020	-17744	28	-32713	-10770	-20209	984
0.444167	-24	42	90	-57	-108	-32	-5	-14	-16	6	-69	-62	-93	-14	-26	-58	-97	40	-80	-26	-104	-17	-95	-65	-63	1	-96	-9	-73	-65	-146	-72	1014	-5630	9439	-32748	-1050	-31638	-13519	-10351	247	-30409	-12897	-18132	43	-32740	-10522	-20675	1161
0.445000	-22	44	88	-58	-109	-32	15	-13	-15	7	-69	-63	-95	-13	-27	-56	-105	38	-82	-28	-105	-19	-98	-67	-64	1	-96	-11	-76	-67	-144	-72	245	-3943	7603	-32763	-1412	-32191	-12125	-11622	621	-30945	-12689	-18565	-13	-32712	-10222	-21088	1221
0.445833	-24	42	90	-57	-107	-31	16	-12	-15	18	-69	-61	-96	-13	-27	-57	-101	40	-82	-27	-103	-21	-95	-64	-61	2	-97	-11	-72	-68	-144	-72	731	-2352	5881	-32744	-1273	-32492	-10660	-12868	665	-31332	-12410	-19020	4	-32598	-9899	-21443	1285
0.446667	-23	51	92	-56	-107	-32	15	-14	-13	7	-69	-63	-93	-12	-28	-60	-97	38	-79	-32	-99	-19	-95	-62	-63	0	-97	-9	-70	-69	-144	-72	1324	-862	4211	-32761	-1011	-32630	-9192	-14069	731	-31574	-12065	-19476	2	-32388	-9567	-21735	1662
0.447500	-28	44	89	-49	-107	-34	17	-13	-16	7	-68	-62	-98	-16	-27	-59	-98	35	-83	-30	-105	-18	-97	-67	-65	0	-111	-13	-72	-70	-145	-70	493	521	2760	-32741	-1072	-32673	-7768	-15221	819	-31663	-11682	-19921	-50	-32145	-9236	-21964	1934
0.448333	-28	40	86	-58	-111	-33	11	-17	-19	2	-73	-64	-97	-16	-30	-61	-103	32	-83	-34	-108	-21	-102	-74	-69	-3	-102	-16	-77	-74	-147	-78	1318	1794	1537	-32762	-1130	-32713	-6465	-16280	885	-31604	-11273	-20339	0	-31872	-8929	-22129	2051
0.449167	-29	38	82	-62	-112	-41	10	-19	-18	1	-73	-66	-98	-18	-28	-48	-102	32	-85	-30	-104	-19	-96	-68	-63	0	-98	-11	-74	-70	-145	-73	791	2989	560	-32741	-1205	-32701	-5310	-17239	990	-31390	-10839	-20731	-10	-31572	-8650	-22228	2365
0.450000	-25	38	88	-60	-113	-35	13	-14	-21	5	-72	-67	-95	-16	-28	-57	-96	35	-85	-34	-102	-38	-95	-73	-63	0	-102	-13	-74	-70	-161	-74	995	4002	-158	-32755	-1253	-32691	-4356	-18109	991	-31056	-10433	-21029	-78	-31261	-8415	-22277	2573
0.450833	-24	36	87	-60	-109	-15	15	-14	-22	6	-70	-63	-95	-16	-29	-59	-101	32	-86	-33	-103	-19	-96	-70	-61	1	-97	-10	-74	-70	-146	-73	1089	4914	-626	-32745	-1049	-32477	-3622	-18883	842	-30585	-10057	-21284	-14	-30936	-8237	-22274	2532
0.451667	-26	40	89	-58	-105	-33	15	-14	-15	6	-73	-61	-87	-15	-29	-58	-99	33	-83	-32	-99	-19	-97	-69	-62	0	-97	-12	-73	-70	-146	-72	-146	5690	-853	-32750	-711	-32138	-3113	-19576	546	-30009	-9741	-21485	-14	-30597	-8121	-22231	2596
0.452500	-21	42	89	-59	-108	-34	16	-13	-15	6	-68	-63	-94	-13	-28	-58	-99	32	-83	-33	-105	-18	-96	-67	-63	2	-97	-12	-72	-68	-144	-73	1683	6321	-874	-32753	-549	-31687	-2849	-20203	261	-29342	-9497	-21609	-103	-30251	-8078	-22157	2692
0.453333	-23	38	88	-58	-107	-32	12	-14	-16	6	-69	-65	-92	-18	-29	-61	-97	35	-85	-32	-108	-22	-99	-68	-64	0	-115	-14	-75	-73	-146	-75	2820	6803	-716	-32750	-683	-31182	-2804	-20774	234	-28604	-9348	-21683	42	-29898	-8103	-22058	2532
0.454167	-28	37	86	-65	-109	-36	10	-15	-17	19	-72	-65	-96	-22	-57	-59	-98	29	-87	-36	-110	-24	-98	-69	-66	0	-99	-14	-76	-72	-151	-76	637	7135	-422	-32765	36	-30631	-2961	-21293	61	-27818	-9299	-21695	108	-29532	-8202	-21945	2251
0.455000	-28	38	96	-62	-109	-35	11	-15	-21	5	-74	-66	-98	-22	-32	-62	-99	30	-88	-36	-107	-27	-97	-70	-66	-4	-85	-16	-73	-72	-149	-75	2777	7312	-26	-32748	524	-30043	-3286	-21795	-255	-27008	-9351	-21656	-98	-29151	-8370	-21819	2031
0.455833	-27	38	89	-68	-109	-36	11	-16	-17	5	-73	-66	-97	-17	-33	-63	-97	30	-87	-33	-107	-25	-99	-72	-63	0	-99	-13	-72	-69	-147	-75	2011	7345	419	-32767	946	-29444	-3755	-22278	-590	-26177	-9508	-21583	-263	-28759	-8602	-21697	1709
0.456667	-24	37	85	-60	-107	-38	7	-18	-18	2	-74	-67	-100	-18	-35	-61	-100	32	-90	-36	-104	-24	-100	-73	-65	-4	-102	-15	-73	-73	-150	-81	2050	7225	878	-32748	1475	-28843	-4323	-22763	-857	-25349	-9773	-21483	-280	-28359	-8896	-21581	1295
0.457500	-27	35	86	-62	-113	-40	2	-17	-29	2	-74	-68	-96	-22	-30	-62	-103	28	-88	-35	-109	-25	-101	-69	-65	-5	-110	-14	-73	-68	-148	-76	2989	6974	1311	-32763	1894	-28254	-4952	-23251	-1087	-24569	-10131	-21364	-248	-27950	-9227	-21469	694
0.458333	-27	40	87	-60	-109	-38	9	-17	-17	5	-70	-65	-97	-21	-32	-65	-99	33	-90	-33	-104	-25	-103	-72	-64	-4	-100	-15	-73	-73	-149	-77	2926	6596	1687	-32747	1762	-27690	-5604	-23749	-1268	-23825	-10572	-21240	-186	-27542	-9603	-21370	-198
0.459167	-27	40	84	-61	-111	-36	26	-18	-15	4	-70	-67	-93	-18	-28	-62	-96	30	-88	-32	-104	-25	-100	-72	-62	-1	-102	-13	-69	-58	-148	-77	2570	6098	1978	-32760	2080	-27159	-6248	-24264	-1526	-23141	-11078	-21115	-201	-27138	-10006	-21283	-1143
0.460000	-28	38	87	-57	-108	-10	12	-14	-17	4	-70	-66	-97	-18	-31	-64	-98	33	-85	-43	-103	-24	-99	-69	-63	0	-101	-13	-73	-70	-151	-77	2971	5511	2161	-32742	2595	-26670	-6852	-24787	-1598	-22528	-11634	-21004	-341	-26742	-10435	-21214	-1595
0.460833	-28	39	86	-57	-114	-38	9	-16	-19	6	-73	-65	-99	-17	-31	-63	-102	34	-85	-34	-109	-25	-100	-74	-64	-1	-101	-16	-76	-69	-149	-76	1981	4841	2221	-32758	2762	-26225	-7395	-25318	-1645	-21985	-12229	-20913	-428	-26370	-10863	-21154	-2183
0.461667	-28	37	85	-61	-108	-34	11	-15	-17	3	-72	-66	-96	-11	-28	-63	-101	30	-85	-32	-105	-25	-100	-70	-65	-6	-100	-15	-76	-70	-150	-78	2423	4116	2157	-32737	2544	-25833	-7855	-25855	-1652	-21520	-12836	-20845	-388	-26023	-11297	-21110	-3010
0.462500	-28	38	86	-61	-111	-17	11	-15	-17	2	-74	-67	-98	-18	-28	-62	-99	30	-86	-33	-104	-26	-105	-72	-66	-13	-102	-17	-74	-72	-151	-78	1966	3353	1964	-32759	2321	-25488	-8228	-26382	-1528	-21132	-13436	-20799	-195	-25705	-11711	-21067	-3618
0.463333	-29	39	84	-59	-110	-36	11	-16	-17	3	-72	-65	-92	-16	-30	-63	-101	32	-85	-34	-103	-24	-102	-69	-69	-1	-101	-16	-73	-68	-149	-77	1935	2569	1641	-32736	1978	-25191	-8501	-26892	-1339	-20824	-14012	-20784	-39	-25427	-12104	-21030	-3946
0.464167	-26	39	84	-45	-108	-33	12	-15	-15	1	-72	-65	-96	-13	-27	-57	-100	33	-84	-33	-102	-23	-99	-68	-67	-3	-99	-15	-72	-69	-149	-76	1673	1787	1207	-32735	1515	-24944	-8684	-27377	-1194	-20591	-14555	-20797	-220	-25196	-12477	-20990	-3798
0.465000	-30	39	86	-59	-112	-35	10	-16	-19	2	-74	-66	-97	-12	-29	-59	-102	29	-87	-32	-107	-25	-101	-62	-66	7	-100	-16	-77	-69	-150	-76	-61	1015	661	-32738	1274	-24747	-8784	-27828	-1144	-20432	-15052	-20857	-360	-25016	-12820	-20951	-3360
0.465833	-27	39	86	-60	-111	-39	9	-16	-22	0	-86	-65	-69	-15	-29	-60	-98	33	-85	-31	-105	-23	-101	-72	-67	-4	-100	-14	-68	-69	-151	-75	251	287	41	-32751	924	-24592	-8803	-28235	-1098	-20340	-15493	-20903	-159	-24881	-13124	-20893	-2759
0.466667	-29	39	86	-59	-108	-33	11	-14	-17	2	-73	-64	-97	0	-29	-60	-101	30	-84	-33	-107	-24	-104	-72	-64	-1	-98	-14	-73	-72	-146	-75	2411	-401	-646	-32740	-280	-24463	-8765	-28589	-802	-20304	-15871	-20989	-103	-24800	-13386	-20822	-1892
0.467500	-26	40	89	-59	-111	-36	11	-14	-21	0	-72	-64	-96	-16	-28	-60	-101	33	-85	-31	-102	-24	-103	-62	-66	-1	-101	-16	-76	-70	-152	-73	-602	-1032	-1381	-32752	-711	-24365	-8684	-28901	-629	-20322	-16187	-21101	-141	-24766	-13625	-20737	-1147
0.468333	-27	39	86	-61	-111	-35	12	-12	-18	1	-75	-65	-100	-14	-29	-59	-102	34	-105	-35	-107	-23	-103	-72	-64	-4	-101	-16	-74	-70	-145	-77	896	-1607	-2142	-32751	-1153	-24298	-8573	-29156	-415	-20385	-16439	-21216	-105	-24780	-13824	-20629	-290
0.469167	-26	41	80	-59	-109	-33	12	-13	-18	1	-70	-67	-97	-14	-25	-58	-98	35	-83	-32	-107	-19	-101	-69	-65	-4	-100	-16	-78	-72	-146	-72	197	-2113	-2912	-32711	-1491	-24254	-8457	-29364	-207	-20481	-16654	-21346	-135	-24832	-13990	-20493	699
0.470000	-25	43	84	-60	-108	-34	11	-13	-17	5	-73	-62	-97	-14	-28	-60	-99	34	-83	-33	-103	-19	-102	-67	-62	0	-98	-13	-74	-68	-148	-72	-403	-2551	-3669	-32598	-1756	-24229	-8350	-29525	75	-20640	-16769	-21478	-126	-24920	-14132	-20337	1638
0.470833	-27	43	89	-50	-105	-34	10	-13	-15	5	-108	-66	-98	-11	-27	-58	-98	35	-83	-32	-102	-19	-100	-70	-62	1	-102	-16	-75	-70	-145	-75	97	-2926	-4393	-32427	-1876	-24220	-8260	-29649	347	-20749	-16856	-21620	-5	-25038	-14242	-20157	2602
0.471667	-25	42	89	-58	-108	-32	13	-13	-11	11	-72	-63	-92	-12	-28	-57	-97	37	-83	-31	-107	-25	-98	-70	-61	1	-98	-14	-69	-70	-145	-70	583	-3247	-5071	-32256	-2294	-24227	-8202	-29737	685	-20924	-16908	-21761	10	-25173	-14333	-19949	3349
0.472500	-24	42	88	-57	-109	-34	15	-11	7	8	-74	-66	-93	-12	-28	-59	-101	36	-85	-29	-102	-22	-98	-76	-61	-3	-99	-14	-75	-70	-146	-73	-681	-3508	-5685	-32031	-2398	-24247	-8185	-29803	766	-21087	-16929	-21901	-79	-25328	-14412	-19726	3865
0.473333	-29	40	88	-60	-110	-35	11	-16	-21	5	-74	-64	-99	-15	-31	-63	-99	32	-87	-35	-110	-26	-102	-75	-66	-3	-101	-17	-77	-73	-150	-76	-188	-3719	-6239	-31811	-1887	-24285	-8211	-29862	846	-21278	-16936	-22039	-7	-25487	-14483	-19492	4636
0.474167	-29	38	78	-61	-113	-40	8	-21	-19	-12	-78	-70	-101	-21	-34	-63	-101	32	-87	-36	-109	-25	-102	-73	-65	-3	-101	-17	-74	-74	-151	-73	-1171	-3881	-6704	-31571	-1395	-24323	-8275	-29908	963	-21452	-16926	-22175	222	-25643	-14546	-19238	5304
0.475000	-29	39	86	-62	-114	-34	10	-17	-18	4	-76	-69	-99	-16	-32	-55	-103	30	-90	-36	-107	-26	-102	-74	-70	-4	-101	-16	-73	-72	-149	-75	-694	-4008	-7087	-31328	-1353	-24379	-8401	-29956	787	-21631	-16908	-22297	220	-25793	-14602	-18979	5662
0.475833	-28	42	106	-44	-109	-32	11	-16	-17	7	-74	-68	-96	-16	-34	-63	-103	34	-85	-33	-107	-23	-99	-70	-65	-1	-101	-14	-74	-70	-151	-73	-699	-4105	-7379	-31075	-1183	-24431	-8560	-30010	620	-21808	-16899	-22414	81	-25936	-14664	-18718	6000
0.476667	-25	41	87	-59	-112	-34	12	-14	-17	9	-73	-67	-99	-16	-32	-62	-98	35	-85	-61	-108	-25	-100	-68	-64	0	-99	-15	-75	-69	-149	-73	-840	-4172	-7584	-30834	-859	-24501	-8758	-30068	524	-21981	-16900	-22521	106	-26064	-14725	-18468	6161
0.477500	-27	40	88	-49	-113	-35	12	-15	-17	7	-75	-66	-98	-18	-31	-61	-97	32	-83	-33	-105	-23	-100	-67	-64	-19	-99	-15	-75	-72	-150	-73	-400	-4244	-7699	-30590	-615	-24570	-8989	-30155	336	-22147	-16907	-22620	37	-26179	-14799	-18219	6033
0.478333	-25	41	88	-59	-108	-33	11	-16	-14	7	-73	-66	-96	-15	-32	-59	-100	47	-85	-33	-101	-51	-102	-68	-62	1	-99	-13	-70	-69	-147	-70	-1227	-4258	-7731	-30355	-167	-24639	-9245	-30246	42	-22308	-16931	-22707	9	-26279	-14873	-17984	5855
0.479167	-26	40	89	-59	-108	-32	15	-14	-11	8	-69	-67	-96	7	-30	-60	-97	37	-85	-32	-103	-23	-98	-66	-62	0	-101	-13	-75	-65	-149	-73	-1206	-4278	-7679	-30136	423	-24718	-9536	-30344	-460	-22463	-16970	-22779	-51	-26372	-14959	-17771	5667
0.480000	-26	41	87	-57	-110	-34	11	-14	-16	9	-70	-65	-93	-17	-30	-60	-98	35	-85	-33	-104	-25	-98	-68	-60	1	-102	-14	-74	-68	-149	-72	2327	-4294	-7567	-29932	-11	-24790	-9804	-30454	-647	-22600	-17022	-22839	-240	-26452	-15049	-17582	5219
0.480833	-29	37	87	-62	-107	-33	16	-14	-17	7	-73	-67	-94	-21	-31	-63	-99	33	-85	-36	-105	-24	-100	-69	-63	0	-99	-15	-73	-70	-153	-75	-142	-4296	-7394	-29750	84	-24855	-10090	-30557	-856	-22756	-17093	-22879	-137	-26529	-15153	-17419	4396
0.481667	-27	38	85	-61	-111	-38	9	-19	-17	1	-76	-69	-98	-18	-32	-63	-100	26	-88	-39	-108	-26	-103	-74	-69	-5	-104	-18	-77	-72	-153	-77	930	-4289	-7162	-29585	381	-24930	-10387	-30659	-1255	-22897	-17170	-22904	-258	-26609	-15258	-17286	3618
0.482500	-30	35	82	-63	-113	-39	7	-21	-19	0	-77	-69	-99	-21	-34	-66	-105	28	-88	-36	-107	-26	-101	-73	-67	-6	-102	-16	-74	-70	-150	-77	959	-4299	-6885	-29438	466	-24955	-10667	-30729	-1668	-23025	-17251	-22902	-449	-26667	-15361	-17175	2598
0.483333	-29	36	88	-61	-111	-39	8	-17	-19	3	-72	-66	-98	-22	-19	-63	-103	34	-87	-34	-108	-27	-101	-69	-66	-1	-100	-16	-73	-70	-149	-76	670	-4236	-6572	-29317	396	-24991	-10939	-30773	-2039	-23152	-17332	-22877	-393	-26743	-15464	-17092	1662
0.484167	-28	40	86	-58	-108	-33	13	-15	-18	6	-72	-64	-40	-16	-30	-63	-96	34	-84	-34	-103	-21	-99	-68	-57	1	-97	-13	-72	-69	-147	-75	960	-4191	-6236	-29219	313	-24995	-11194	-30780	-2369	-23273	-17411	-22824	-299	-26820	-15571	-17040	833
0.485000	-26	41	88	-58	-105	-33	16	-16	-17	5	-68	-66	-92	-21	-28	-60	-95	35	-84	-32	-101	-22	-100	-68	-63	0	-98	-12	-72	-68	-145	-72	1810	-4127	-5885	-29139	-112	-24982	-11433	-30739	-2432	-23390	-17489	-22738	-133	-26906	-15670	-17011	-231
0.485833	-16	40	86	-56	-111	-33	15	-19	-13	5	-68	-64	-95	-14	-28	-59	-99	35	-85	-32	-103	-21	-97	-67	-69	2	-100	-13	-70	-68	-146	-74	721	-4056	-5537	-29087	-419	-24951	-11659	-30648	-2593	-23505	-17551	-22632	41	-27004	-15765	-17009	-1539
0.486667	-24	42	89	-57	-107	-33	16	-13	-22	4	-70	-61	-96	-14	-28	-60	-79	36	-81	-31	-109	-23	-98	-70	-64	1	-99	-13	-73	-67	-147	-73	1369	-3957	-5178	-29056	-305	-24893	-11862	-30490	-2777	-23611	-17614	-22490	-114	-27113	-15850	-17027	-2557
0.487500	-25	62	86	-56	-107	-34	13	-15	-17	7	-70	-64	-96	-15	-26	-61	-99	35	-83	-50	-103	-18	-99	-66	-48	3	-98	-13	-72	-68	-151	-74	460	-3842	-4861	-29043	-216	-24811	-12041	-30266	-2943	-23710	-17655	-22316	-201	-27226	-15920	-17070	-3500
0.488333	-23	43	88	-58	-108	-31	17	-13	-18	7	-74	-62	-96	-12	-26	-67	-97	34	-86	-34	-104	-22	-97	-66	-63	-3	-100	-14	-69	-65	-145	-74	690	-3715	-4540	-29045	-406	-24708	-12194	-29971	-2981	-23805	-17675	-22110	-44	-27343	-15975	-17114	-4423
0.489167	-28	38	89	-76	-109	-32	15	-15	-15	6	-68	-59	-95	-14	-29	-60	-98	35	-85	-32	-102	-22	-100	-66	-62	2	-100	-12	-72	-66	-144	-74	696	-3570	-4252	-29064	-442	-24583	-12338	-29604	-3038	-23883	-17676	-21866	-73	-27459	-16009	-17169	-5129
0.490000	-25	42	90	-57	-110	-31	12	-14	-17	7	-72	-65	-94	-13	-31	-58	-100	34	-85	-32	-104	-19	-98	-69	-65	-1	-104	-14	-77	-70	-146	-76	156	-3414	-3997	-29100	-419	-24437	-12405	-29172	-3118	-23956	-17649	-21596	5	-27571	-16019	-17234	-5576
0.490833	-27	37	86	-61	-111	-33	11	-27	-18	4	-70	-65	-96	-14	-29	-59	-101	34	-84	-32	-105	-18	-96	-67	-57	1	-99	-12	-70	-65	-145	-75	277	-3239	-3772	-29144	-469	-24270	-12450	-28671	-3114	-24001	-17593	-21283	96	-27668	-16004	-17298	-5873
0.491667	-26	42	89	-57	-109	-33	10	-13	-15	1	-68	-64	-95	-13	-29	-58	-96	35	-82	-30	-104	-21	-97	-65	-64	0	-99	-13	-77	-69	-146	-73	-748	-3071	-3590	-29196	-368	-24089	-12445	-28113	-3283	-24022	-17503	-20942	22	-27742	-15950	-17357	-6062
0.492500	-26	44	90	-59	-104	-30	41	-9	-14	11	-69	-59	-94	-10	-28	-56	-95	37	-82	-31	-104	-24	-98	-64	-62	0	-96	-11	-73	-61	-142	-70	-2334	-2901	-3448	-29260	5	-23895	-12395	-27494	-3629	-24038	-17376	-20569	43	-27784	-15864	-17410	-5977
0.493333	-25	44	90	-56	-107	-30	13	-11	-16	12	-69	-62	-97	-13	-29	-53	-98	37	-81	-26	-108	-18	-96	-64	-63	2	-97	-14	-76	-68	-144	-73	1172	-2738	-3349	-29336	-299	-23694	-12284	-26836	-3935	-24018	-17210	-20172	63	-27796	-15740	-17453	-5523
0.494167	-22	43	87	-59	-111	-63	9	-15	-22	8	-70	-64	-96	-13	-28	-56	-100	37	-84	-32	-104	-22	-98	-70	-66	0	-100	-12	-73	-66	-143	-74	-1324	-2588	-3290	-29416	-210	-23482	-12113	-26147	-4422	-23972	-17001	-19746	5	-27763	-15579	-17478	-4965
0.495000	-26	43	86	-60	-108	-34	12	-12	-16	8	-70	-66	-98	-18	-30	-56	-139	34	-83	-28	-107	-18	-97	-67	-64	0	-97	-12	-75	-66	-145	-70	-1834	-2452	-3268	-29498	246	-23269	-11878	-25430	-4920	-23887	-16739	-19297	24	-27676	-15369	-17493	-4354
0.495833	-28	43	88	-56	-109	-35	11	-11	-19	11	-68	-60	-99	-13	-28	-57	-98	36	-81	-28	-105	-21	-98	-63	-65	2	-96	-16	-70	-66	-145	-73	-569	-2339	-3280	-29587	429	-23053	-11584	-24702	-5075	-23775	-16461	-18823	244	-27534	-15120	-17480	-3617
0.496667	-27	45	88	-57	-107	-31	15	-12	-19	8	-67	-63	-94	-15	-30	-58	-98	35	-80	-31	-101	-18	-97	-66	-64	1	-97	-11	-73	-66	-146	-72	-2626	-2253	-3328	-29660	681	-22830	-11231	-23963	-4985	-23623	-16136	-18335	228	-27337	-14842	-17456	-2753
0.497500	-26	42	87	-56	-109	-33	10	-12	-17	9	-70	-62	-99	-13	-28	-53	-100	37	-81	-30	-107	-21	-97	-66	-64	2	-96	-11	-72	-67	-145	-73	-2530	-2203	-3401	-29783	1004	-22614	-10831	-23228	-4964	-23445	-15780	-17842	241	-27077	-14526	-17407	-1826
0.498333	-24	42	88	-58	-109	-33	10	-17	-17	8	-70	-63	-97	-17	-32	-58	-100	35	-87	-30	-105	-23	-97	-69	-63	-1	-97	-14	-73	-68	-148	-77	-1480	-2192	-3498	-29884	1087	-22398	-10397	-22501	-4740	-23229	-15406	-17338	310	-26779	-14202	-17344	-975
0.499167	-28	42	86	-60	-110	-36	9	-15	-21	21	-73	-62	-96	-14	-30	-59	-102	32	-83	-29	-105	-21	-98	-69	-67	1	-96	-11	-43	-64	-143	-73	-3383	-2213	-3605	-29980	1114	-22180	-9933	-21784	-4605	-22986	-15014	-16833	290	-26414	-13839	-17256	-427
0.500000	-28	44	88	-57	-109	-31	12	-12	-17	9	-70	-62	-97	-14	-32	-58	-94	33	-85	-31	-111	-22	-98	-68	-66	1	-98	-12	-76	-68	-149	-78	-2994	-2279	-3721	-30076	1501	-21959	-9464	-21084	-4659	-22718	-14622	-16336	331	-26006	-13477	-17153	160
0.500833	-27	47	86	-59	-113	-35	11	4	-17	5	-72	-65	-99	-19	-31	-58	-98	33	-82	-34	-110	-24	-101	-69	-65	-1	-99	-14	-69	-68	-149	-74	-3561	-2383	-3844	-30171	1829	-21739	-9006	-20403	-4605	-22434	-14244	-15840	305	-25555	-13121	-17035	920
0.501667	-29	41	85	-59	-111	-35	10	-15	-19	3	-73	-65	-97	-11	-35	-62	-102	33	-84	-33	-105	-24	-101	-69	-68	0	-99	-13	-75	-70	-150	-78	-4456	-2527	-3954	-30230	1828	-21518	-8579	-19732	-4512	-22129	-13891	-15361	219	-25079	-12777	-16905	1449
0.502500	-27	40	82	-62	-111	-38	7	-17	-23	4	-75	-65	-97	-19	-31	-61	-107	28	-86	-35	-109	-27	-102	-72	-68	-5	-100	-16	-76	-69	-150	-77	-3453	-2702	-4057	-30338	1670	-21287	-8196	-19079	-4406	-21813	-13561	-14898	348	-24588	-12456	-16773	1785
0.503333	-30	40	86	-63	-112	-39	11	-13	-17	6	-72	-68	-99	-19	-29	-59	-102	29	-86	-35	-129	-25	-101	-68	-63	-3	-100	-16	-73	-68	-148	-76	-3944	-2902	-4147	-30404	1480	-21050	-7882	-18432	-4276	-21503	-13278	-14441	371	-24090	-12158	-16600	2011
0.504167	-25	40	85	-58	-115	-35	13	-14	-18	-6	-72	-62	-95	-15	-28	-57	-102	35	-82	-33	-103	-21	-99	-75	-64	0	-98	-13	-85	-68	-145	-74	-3280	-3116	-4204	-30457	1206	-20803	-7656	-17797	-4010	-21176	-13053	-14010	321	-23611	-11924	-16431	1922
0.505000	-26	44	86	-60	-108	-33	13	-14	-17	7	-69	-61	-95	-15	-28	-60	-99	33	-84	-31	-103	-19	-96	-67	-63	0	-96	-11	-70	-68	-147	-74	-3157	-3354	-4245	-30495	1014	-20550	-7527	-17167	-3693	-20869	-12884	-13598	157	-23154	-11728	-16252	1647
0.505833	-25	42	87	-59	-111	-35	13	-18	-18	4	-72	-66	-97	-16	-28	-61	-101	33	-83	-34	-107	-21	-99	-69	-55	0	-100	-13	-75	-66	-146	-72	-4859	-3591	-4259	-30508	1107	-20288	-7517	-16541	-3642	-20581	-12786	-13182	-87	-22740	-11580	-16066	1376
0.506667	-28	40	86	-59	-109	-33	5	-14	-22	5	-74	-64	-96	-16	-32	-61	-101	27	-88	-35	-107	-25	-101	-70	-65	-5	-99	-15	-75	-73	-148	-76	-686	-3806	-4239	-30507	543	-20019	-7625	-15909	-3480	-20305	-12755	-12781	-243	-22384	-11492	-15869	1105
0.507500	-28	40	82	-60	-111	-39	11	-17	-18	3	-75	-64	-102	-17	-29	-61	-99	30	-84	-35	-109	-17	-99	-69	-64	0	-99	-16	-74	-70	-148	-74	-146	-4031	-4204	-30474	-111	-19732	-7856	-15266	-3177	-20054	-12790	-12387	-249	-22093	-11458	-15660	603
0.508333	-29	39	85	-62	-111	-36	11	-16	-19	5	-75	-65	-100	-17	-29	-60	-103	29	-88	-35	-108	-25	-102	-70	-66	-4	-98	-13	-74	-70	-148	-74	-1581	-4218	-4134	-30416	-124	-19438	-8212	-14620	-3001	-19830	-12883	-11991	-350	-21883	-11474	-15442	-107
0.509167	-29	27	90	-58	-108	-32	13	-12	-21	5	-74	-63	-96	-15	-27	-60	-101	34	-86	-31	-102	-21	-100	-72	-64	0	-96	-13	-75	-69	-148	-75	1897	-4369	-4036	-30328	-445	-19138	-8674	-13963	-2752	-19632	-13030	-11589	-346	-21754	-11538	-15204	-836
0.510000	-23	39	89	-58	-109	-33	11	-11	-16	7	-70	-61	-91	-15	-31	-59	-96	35	-84	-30	-103	-23	-99	-69	-63	1	-96	-13	-73	-70	-148	-73	654	-4477	-3917	-30216	-639	-18843	-9240	-13300	-2675	-19461	-13221	-11178	-223	-21711	-11638	-14954	-1696
0.510833	-27	43	90	-64	-108	-33	13	-14	-16	7	-72	-62	-96	-16	-28	-60	-96	36	-82	-30	-107	-18	-97	-65	-61	17	-96	-12	-76	-70	-149	-70	1940	-4533	-3778	-30073	-667	-18531	-9885	-12634	-2628	-19320	-13447	-10747	-245	-21754	-11772	-14693	-2477
0.511667	-24	42	90	-57	-112	-31	12	-14	-16	32	-68	-59	-96	-12	-51	-57	-99	37	-82	-29	-105	-21	-97	-65	-63	2	-96	-11	-70	-67	-148	-72	4120	-4540	-3622	-29907	-796	-18233	-10594	-11965	-2532	-19209	-13694	-10299	-401	-21876	-11922	-14414	-3253
0.512500	-24	43	89	-40	-107	-29	15	-11	-16	9	-68	-59	-97	-13	-26	-55	-97	40	-79	-42	-101	-19	-95	-67	-63	3	-96	-9	-70	-86	-149	-73	3781	-4492	-3452	-29715	-1126	-17941	-11344	-11306	-2525	-19122	-13945	-9827	-439	-22071	-12087	-14120	-4190
0.513333	-22	41	91	-57	-104	-31	12	-12	-15	9	-62	-60	-91	-13	-25	-57	-96	37	-83	-33	-104	-23	-98	-69	-60	0	-96	-11	-69	-68	-148	-73	4375	-4390	-3279	-29502	-834	-17666	-12114	-10660	-2667	-19055	-14191	-9331	-477	-22332	-12248	-13822	-4925
0.514167	-26	37	86	-58	-107	-33	10	-15	-16	6	-73	-62	-98	-18	-29	-60	-98	35	-85	-32	-104	-23	-101	-70	-63	-3	-98	-15	-76	-73	-148	-73	4784	-4234	-3098	-29277	-208	-17410	-12868	-10039	-2366	-19010	-14418	-8812	-547	-22639	-12402	-13497	-5206
0.515000	-26	40	84	-60	-115	-34	9	-16	-18	7	-74	-65	-99	-14	-28	-60	-102	50	-86	-34	-108	-27	-104	-72	-67	-3	-102	-15	-77	-73	-150	-77	4325	-4036	-2918	-29029	-19	-17164	-13587	-9449	-1780	-18981	-14616	-8266	-725	-22981	-12550	-13164	-5515
0.515833	-30	37	84	-60	-112	-34	3	-19	-23	5	-75	-65	-100	-18	-30	-63	-99	36	-85	-32	-107	-24	-100	-74	-61	-1	-100	-13	-76	-69	-150	-76	5886	-3782	-2737	-28771	45	-16975	-14238	-8892	-1519	-18956	-14769	-7697	-785	-23336	-12637	-12813	-5679
0.516667	-28	38	87	-59	-109	-33	11	-12	-38	5	-73	-63	-96	-15	-30	-60	-99	37	-84	-31	-107	-23	-101	-70	-64	-3	-99	-14	-73	-68	-147	-75	5354	-3498	-2563	-28508	392	-16809	-14829	-8389	-1383	-18935	-14881	-7121	-758	-23694	-12707	-12457	-5361
0.517500	-26	41	80	-60	-110	-30	11	-11	-19	8	-73	-66	-96	-13	-28	-59	-101	22	-85	-28	-104	-23	-99	-69	-63	19	-99	-11	-72	-68	-147	-74	6015	-3194	-2400	-28232	677	-16676	-15294	-7941	-1162	-18924	-14937	-6533	-732	-24034	-12750	-12096	-4981
0.518333	-26	42	88	-59	-108	-41	13	-12	-18	9	-72	-62	-95	-13	-28	-58	-97	38	-83	-29	-102	-22	-101	-68	-62	0	-97	-11	-72	-68	-148	-73	6137	-2859	-2250	-27952	965	-16588	-15628	-7563	-1057	-18910	-14945	-5950	-517	-24349	-12741	-11731	-4547
0.519167	-27	42	88	-55	-109	-32	11	-10	-16	8	-72	-61	-97	-13	-27	-59	-100	37	-82	-29	-107	-22	-100	-69	-61	0	-101	-13	-72	-81	-145	-74	4187	-2523	-2116	-27668	1546	-16543	-15906	-7267	-1096	-18882	-14900	-5387	-465	-24605	-12705	-11369	-3719
0.520000	-23	42	91	-57	-109	-32	13	-14	-17	5	-70	-63	-96	-12	-27	-58	-99	32	-81	-30	-104	-24	-98	-65	-67	-1	-99	-13	-72	-67	-144	-75	6508	-2185	-2002	-27380	1646	-16542	-16027	-7052	-1024	-18852	-14819	-4844	-573	-24813	-12644	-11009	-2700
0.520833	-28	38	110	-56	-107	-32	9	-15	-18	7	-73	-63	-95	-12	-30	-61	-99	36	-84	-28	-107	-23	-101	-64	-64	0	-100	-13	-75	-68	-147	-75	8095	-1861	-1911	-27089	1236	-16594	-16018	-6920	-645	-18804	-14688	-4330	-258	-24956	-12555	-10658	-1545
0.521667	-26	44	87	-58	-109	-34	15	-13	-23	5	-75	-42	-93	-12	-30	-60	-99	36	-82	-31	-104	-25	-98	-67	-64	-3	-101	-14	-74	-74	-146	-76	3712	-1547	-1838	-26792	1595	-16682	-15888	-6876	-464	-18748	-14533	-3865	25	-25031	-12450	-10323	-486
0.522500	-30	39	85	-48	-112	-33	10	-15	-19	4	-74	-67	-98	-14	-30	-62	-101	33	-91	-35	-108	-24	-102	-69	-64	-3	-102	-13	-83	-70	-147	-74	6022	-1263	-1795	-26482	1601	-16816	-15642	-6923	-204	-18678	-14348	-3446	-294	-25030	-12331	-10003	571
0.523333	-27	42	86	-60	-114	-33	10	-15	-22	3	-79	-66	-101	-16	-31	-61	-101	34	-83	-32	-109	-26	-102	-68	-66	-5	-101	-17	-78	-74	-147	-77	3899	-1004	-1770	-26160	1556	-16992	-15293	-7057	163	-18592	-14148	-3095	-738	-24964	-12213	-9690	1573
0.524167	-27	42	85	-60	-113	-35	8	-15	-18	5	-73	-64	-97	-15	-31	-62	-102	34	-83	-32	-103	-29	-100	-66	-63	0	-99	-13	-73	-67	-146	-74	3155	-775	-1769	-25819	1395	-17196	-14857	-7269	586	-18493	-13943	-2807	-702	-24826	-12092	-9404	2454
0.525000	-25	45	90	-58	-107	-32	12	-13	-17	8	-73	-77	-96	-13	-27	-61	-97	37	-83	-33	-104	-21	-100	-68	-61	-1	-101	-14	-74	-69	-146	-75	2831	-583	-1793	-25456	1242	-17435	-14348	-7565	1136	-18394	-13742	-2602	-249	-24628	-11989	-9144	3324
0.525833	-24	44	88	-57	-105	-31	11	-9	-16	7	-73	-59	-95	-11	-28	-59	-97	38	-84	-32	-97	-21	-98	-67	-62	-1	-99	-21	-70	-69	-143	-74	1533	-428	-1837	-25075	526	-17696	-13787	-7922	1814	-18295	-13551	-2458	172	-24381	-11897	-8911	4261
0.526667	-25	44	88	-57	-107	-52	13	-14	-14	5	-74	-62	-93	-12	-27	-58	-96	34	-82	-31	-103	-19	-99	-66	-62	-4	-100	-14	-72	-72	-147	-74	-928	-305	-1906	-24664	222	-17974	-13191	-8346	2223	-18191	-13371	-2411	291	-24095	-11829	-8707	5060
0.527500	-26	42	89	-58	-113	-33	11	-13	-18	5	-75	-59	-98	-13	-29	-59	-100	37	-84	-31	-102	-19	-104	-66	-66	-1	-101	-11	-74	-68	-147	-73	-1902	-214	-1996	-24226	258	-18271	-12578	-8820	2583	-18103	-13209	-2434	314	-23782	-11779	-8532	5738
0.528333	-27	44	87	-57	-109	-33	9	-10	-16	8	-74	-61	-138	-19	-30	-60	-97	54	-86	-31	-103	-22	-100	-68	-64	-1	-100	-14	-78	-69	-146	-73	-5137	-153	-2101	-23757	35	-18570	-11958	-9336	2978	-18023	-13076	-2535	334	-23449	-11750	-8387	6166
0.529167	-25	43	86	-55	-109	-32	-28	-14	-16	8	-74	-57	-93	-15	-28	-59	-96	35	-83	-31	-103	-21	-101	-68	-73	-3	-98	-13	-77	-67	-147	-72	-5773	-124	-2220	-23256	-375	-18860	-11354	-9880	3297	-17959	-12959	-2705	347	-23106	-11741	-8268	6296
0.530000	-24	42	87	-56	-108	-33	13	-15	-17	7	-74	-36	-94	-13	-31	-58	-97	37	-84	-32	-101	-19	-98	-67	-63	0	-98	-12	-69	-69	-148	-75	-8116	-95	-2353	-22723	-653	-19146	-10778	-10433	3518	-17911	-12857	-2940	540	-22773	-11748	-8181	6179
0.530833	-24	41	88	-57	-128	-35	10	-14	-16	7	-74	-58	-98	-13	-29	-58	-97	37	-85	-31	-104	-21	-100	-69	-63	1	-99	-19	-72	-68	-146	-74	-9703	-91	-2497	-22170	-780	-19412	-10241	-10992	3681	-17892	-12779	-3240	626	-22449	-11763	-8117	5995
0.531667	-25	41	86	-57	-109	-33	10	-13	-16	3	-74	-60	-96	-13	-30	-62	-98	33	-84	-33	-107	-22	-101	-69	-66	-3	-100	-15	-79	-68	-151	-76	-9936	-97	-2650	-21596	-914	-19663	-9754	-11546	3761	-17891	-12711	-3598	472	-22154	-11790	-8082	5668
0.532500	-26	37	85	-60	-110	-35	9	-19	-18	4	-75	-61	-96	-16	-29	-63	-103	35	-86	-31	-100	-18	-101	-70	-64	0	-98	-12	-69	-66	-148	-72	-13065	-98	-2798	-20998	-876	-19881	-9316	-12082	3738	-17906	-12640	-3990	452	-21884	-11805	-8058	5034
0.533333	-26	40	86	-57	-109	-35	-11	-13	-16	7	-74	-60	-96	-19	-30	-61	-101	33	-87	-31	-103	-21	-98	-72	-65	-3	-99	-16	-76	-69	-150	-79	-13347	-107	-2963	-20389	-855	-20070	-8935	-12616	3629	-17944	-12577	-4431	517	-21644	-11811	-8064	4394
0.534167	-31	16	85	-60	-111	-36	8	-17	-21	4	-73	-64	-99	-17	-34	-62	-102	40	-91	-35	-108	-24	-102	-75	-63	-4	-102	-15	-77	-72	-150	-77	-9524	-99	-3122	-19777	-1423	-20218	-8616	-13071	3670	-17996	-12512	-4903	430	-21444	-11800	-8075	3933
0.535000	-29	35	81	-60	-110	-32	7	-14	-19	4	-76	-43	-95	-14	-35	-63	-100	34	-88	-35	-104	-25	-99	-70	-65	-1	-101	-15	-72	-70	-151	-78	-14149	-86	-3277	-19167	-1228	-20324	-8351	-13498	3488	-18050	-12418	-5391	457	-21268	-11760	-8088	3329
0.535833	-23	36	86	-61	-111	-34	11	-15	-19	4	-76	-64	-95	-14	-32	-57	-100	36	-86	-33	-107	-24	-98	-72	-64	-3	-102	-14	-74	-69	-148	-75	-10787	-59	-3424	-18571	-1148	-20381	-8151	-13879	3098	-18106	-12322	-5905	433	-21128	-11690	-8113	2712
0.536667	-26	36	84	-58	-109	-34	11	-15	-16	8	-75	-61	-77	-16	-31	-60	-100	36	-91	-32	-108	-22	-99	-70	-63	0	-99	-16	-75	-72	-149	-77	-10800	-12	-3563	-18006	-974	-20393	-8005	-14204	2803	-18165	-12200	-6426	253	-21017	-11587	-8138	2220
0.537500	-30	38	87	-58	-109	-35	10	-16	-18	5	-74	-29	-99	-15	-29	-59	-99	36	-87	-29	-107	-23	-98	-68	-64	0	-100	-14	-73	-69	-147	-76	-10635	49	-3680	-17469	-762	-20352	-7906	-14474	2670	-18204	-12058	-6952	239	-20932	-11445	-8157	2009
0.538333	-26	59	84	-58	-108	-32	11	-14	-13	6	-45	-62	-93	-15	-31	-59	-100	36	-87	-33	-101	-23	-97	-69	-62	1	-98	-11	-72	-70	-146	-73	-7838	123	-3751	-16973	-340	-20260	-7865	-14680	2424	-18220	-11900	-7476	187	-20855	-11268	-8170	1860
0.539167	-25	39	87	-60	-108	-32	10	-15	-18	4	-73	-65	-95	-14	-30	-60	-100	38	-84	-28	-105	-25	-100	-67	-64	-4	-100	-14	-76	-72	-148	-74	-6164	223	-3853	-16538	-377	-20114	-7869	-14827	2340	-18210	-11726	-8002	251	-20796	-11048	-8179	1743
0.540000	-26	37	86	-61	-86	-36	10	-14	-21	4	-74	-64	-109	-13	-32	-62	-103	33	-91	-36	-109	-26	-102	-72	-66	-3	-103	-17	-76	-72	-149	-74	-5565	332	-3899	-16169	-273	-19916	-7918	-14919	1990	-18169	-11537	-8514	381	-20734	-10800	-8179	1824
0.540833	-29	35	81	-63	-113	-38	10	-18	-24	2	-76	-68	-102	-17	-33	-61	-104	33	-85	-31	-108	-25	-101	-70	-66	-3	-101	-18	-77	-73	-150	-77	-2745	460	-3897	-15869	278	-19662	-8001	-14942	1550	-18079	-11339	-8998	483	-20678	-10521	-8160	2044
0.541667	-27	36	85	-60	-110	-38	11	-17	-22	2	-74	-64	-99	-16	-31	-60	-103	37	-86	-36	-112	-27	-101	-70	-67	0	-99	-13	-74	-74	-150	-76	-2730	602	-3853	-15648	562	-19366	-8120	-14912	1248	-17946	-11131	-9504	353	-20598	-10220	-8137	2471
0.542500	-26	38	84	-62	-114	-33	9	-17	-21	2	-65	-69	-101	-17	-33	-61	-103	34	-99	-34	-108	-24	-101	-69	-66	-3	-104	-16	-77	-73	-150	-78	61	748	-3761	-15507	517	-19013	-8267	-14827	982	-17766	-10927	-9961	84	-20510	-9916	-8100	3126
0.543333	-26	37	86	-62	-112	-39	10	-16	-18	5	-70	-65	-99	-17	-30	-60	-102	37	-85	-32	-108	-25	-97	-69	-64	0	-101	-14	-73	-72	-148	-73	1981	906	-3607	-15457	491	-18616	-8434	-14688	879	-17529	-10729	-10397	-45	-20392	-9580	-8054	3552
0.544167	-28	41	87	-59	-108	-34	15	-14	-21	5	-73	-60	-99	-15	-30	-59	-101	38	-83	-29	-105	-22	-98	-52	-62	1	-97	-13	-73	-69	-150	-73	3486	1071	-3421	-15505	317	-18180	-8617	-14503	834	-17249	-10555	-10808	-203	-20254	-9260	-8006	3709
0.545000	-25	51	90	-56	-108	-33	13	-13	-15	7	-76	-62	-94	-13	-27	-57	-97	36	-85	-29	-102	-22	-97	-66	-63	1	-98	-11	-70	-67	-144	-69	6000	1228	-3175	-15633	-21	-17706	-8818	-14288	650	-16925	-10374	-11178	-601	-20079	-8946	-7954	3948
0.545833	-23	41	90	-57	-108	-31	13	-13	-16	7	-68	-60	-95	-14	-28	-58	-97	38	-82	-28	-103	-19	-93	-65	-62	1	-99	-12	-70	-67	-147	-73	5932	1389	-2875	-15869	-144	-17201	-9020	-14033	419	-16555	-10224	-11518	-916	-19874	-8647	-7909	4077
0.546667	-28	41	90	-56	-109	-30	10	-13	-17	7	-67	-59	-94	-13	-28	-57	-98	38	-81	-27	-104	-23	-97	-67	-64	0	-98	-10	-85	-69	-148	-73	6829	1541	-2527	-16193	-13	-16670	-9226	-13756	181	-16145	-10097	-11821	-928	-19628	-8378	-7893	4114
0.547500	-25	40	88	-58	-108	-33	11	-15	-16	6	-72	-62	-95	-15	-28	-66	-110	32	-82	-28	-104	-21	-97	-65	-64	1	-99	-11	-69	-68	-146	-72	12665	1675	-2143	-16590	-659	-16125	-9419	-13452	286	-15704	-10004	-12082	-806	-19343	-8137	-7852	4250
0.548333	-28	42	88	-42	-109	-32	12	-17	-18	4	-73	-63	-95	-15	-29	-59	-98	36	-85	-31	-109	-23	-101	-80	-82	-5	-102	-14	-77	-72	-147	-73	9566	1808	-1723	-17075	-648	-15557	-9603	-13139	281	-15238	-9909	-12297	-607	-19023	-7931	-7840	4029
0.549167	-31	39	84	-58	-112	-34	8	-16	-21	4	-73	-64	-97	-15	-30	-72	-102	34	-86	-29	-104	-22	-98	-67	-64	2	-98	-10	-69	-70	-145	-73	11734	1922	-1271	-17620	-457	-14978	-9757	-12791	86	-14743	-9831	-12466	-382	-18656	-7751	-7848	3725
0.550000	-27	41	85	-50	-109	-31	0	-13	-21	5	-72	-63	-96	-16	-29	-60	-100	38	-81	-29	-104	-19	-98	-67	-65	1	-96	-11	-70	-67	-145	-72	12424	2023	-803	-18212	-327	-14390	-9884	-12476	-223	-14241	-9782	-12590	-83	-18250	-7612	-7882	3399
0.550833	-26	42	88	-59	-107	-31	15	-10	-16	10	-69	-63	-97	-16	-28	-56	-97	38	-99	-30	-104	-19	-96	-66	-61	0	-97	-10	-73	-67	-146	-69	10667	2102	-337	-18846	-36	-13804	-9988	-12146	-459	-13720	-9732	-12689	88	-17803	-7505	-7942	3037
0.551667	-23	24	88	-56	-109	-34	13	-12	-15	9	-69	-63	-95	-14	-28	-55	-96	43	-83	-30	-102	-19	-94	-63	-63	1	-99	-11	-85	-70	-145	-69	11300	2158	115	-19489	594	-13222	-10020	-11821	-749	-13191	-9693	-12691	156	-17318	-7432	-8032	2621
0.552500	-24	41	89	-57	-107	-35	15	-12	-14	8	-70	-63	-97	-3	-26	-53	-100	38	-65	-30	-107	-19	-97	-63	-62	4	-95	-8	-75	-66	-143	-69	11219	2193	541	-20126	871	-12639	-10018	-11522	-644	-12664	-9652	-12674	226	-16791	-7382	-8150	2291
0.553333	-23	42	89	-62	-109	-31	15	-11	-17	7	-72	-64	-98	-13	-28	-57	-101	38	-85	-29	-102	-19	-99	-67	-62	0	-98	-12	-64	-70	-144	-73	7876	2198	932	-20734	1215	-12065	-9966	-11210	-370	-12133	-9603	-12615	190	-16238	-7356	-8302	2143
0.554167	-28	40	87	-64	-112	-34	15	-14	-17	7	-70	-40	-94	-14	-30	-60	-98	34	-88	-33	-107	-24	-101	-68	-64	-1	-100	-13	-70	-70	-148	-76	7212	2183	1265	-21295	1980	-11498	-9858	-10929	-60	-11606	-9545	-12509	241	-15646	-7342	-8480	2955
0.555000	-24	38	96	-59	-108	-34	12	-15	-16	18	-73	-65	-96	-16	-31	-59	-96	36	-87	-34	-105	-22	-98	-72	-64	1	-101	-12	-73	-69	-147	-73	4454	2145	1535	-21779	2593	-10954	-9688	-10665	497	-11080	-9470	-12368	224	-15019	-7339	-8675	3758
0.555833	-25	41	85	-63	-112	-34	11	-16	-17	6	-87	-64	-98	-14	-30	-59	-100	33	-85	-34	-105	-24	-101	-70	-64	-4	-99	-11	-72	-69	-147	-74	2711	2085	1730	-22165	2816	-10424	-9471	-10427	1217	-10555	-9371	-12192	126	-14361	-7336	-8900	3258
0.556667	-26	40	89	-60	-107	-42	13	-17	-18	5	-75	-66	-98	-17	-35	-62	-100	32	-90	-36	-107	-26	-131	-77	-64	-4	-102	-15	-77	-73	-152	-79	1838	1997	1835	-22437	3077	-9905	-9199	-10201	1997	-10037	-9256	-11984	109	-13685	-7332	-9138	3077
0.557500	-26	39	87	-62	-113	-36	8	-17	-7	18	-74	-67	-97	-16	-28	-62	-101	35	-88	-35	-104	-23	-101	-70	-62	0	-101	-14	-72	-67	-145	-75	-813	1888	1853	-22567	3229	-9398	-8868	-9995	2783	-9512	-9112	-11752	287	-12981	-7314	-9383	3177
0.558333	-27	39	86	-59	-82	-31	13	-17	-15	4	-74	-66	-97	-17	-31	-62	-102	33	-87	-32	-107	-23	-100	-70	-65	-3	-101	-13	-73	-65	-148	-77	-1681	1763	1772	-22538	3194	-8904	-8514	-9812	3496	-8990	-8946	-11498	510	-12267	-7292	-9638	3124
0.559167	-26	43	89	-60	-107	-32	12	-17	-16	8	-66	-62	-96	-14	-30	-60	-97	35	-109	-34	-107	-22	-99	-70	-64	-3	-99	-12	-70	-69	-147	-74	-3781	1614	1588	-22334	3136	-8433	-8129	-9643	3708	-8473	-8756	-11231	262	-11538	-7248	-9890	3088
0.560000	-28	41	89	-56	-110	-36	15	-10	-17	7	-73	-64	-100	-16	-32	-62	-98	35	-86	-33	-107	-22	-99	-68	-63	-4	-100	-17	-75	-69	-149	-76	-6674	1450	1297	-21949	3155	-7976	-7711	-9495	3750	-7961	-8553	-10956	39	-10801	-7194	-10136	3004
0.560833	-24	38	88	-60	-109	-32	12	-17	-19	3	-76	-63	-94	-15	-56	-62	-97	35	-83	-32	-126	-22	-99	-72	-66	-3	-102	-14	-72	-69	-151	-77	-2571	1265	914	-21365	2308	-7540	-7293	-9354	4308	-7459	-8333	-10675	232	-10060	-7126	-10367	2931
0.561667	-28	39	86	-63	-109	-35	10	-17	-17	5	-75	-65	-97	-16	-33	-60	-100	32	-94	-32	-104	-23	-101	-69	-66	-3	-112	-14	-74	-72	-150	-78	-5601	1084	428	-20596	1718	-7126	-6864	-9224	4812	-6948	-8097	-10393	232	-9326	-7046	-10577	2614
0.562500	-26	38	87	-62	-109	-36	10	-18	-18	6	-76	-61	-95	-17	-31	-60	-98	33	-80	-33	-107	-23	-99	-70	-65	-5	-101	-17	-74	-69	-149	-76	-6391	895	-134	-19638	1541	-6726	-6451	-9103	5146	-6453	-7860	-10099	-62	-8598	-6952	-10754	2263
0.563333	-28	39	87	-61	-108	-35	12	-16	-17	7	-74	-65	-98	-13	-31	-59	-99	33	-87	-32	-108	-13	-100	-66	-64	0	-97	-14	-73	-69	-155	-70	-3705	698	-773	-18488	925	-6347	-6059	-8983	5484	-5970	-7613	-9834	-17	-7890	-6849	-10901	1776
0.564167	-29	42	90	-58	-108	-33	12	-17	-18	6	-75	-64	-96	-12	-28	-58	-97	34	-80	-4	-103	-22	-100	-67	-64	0	-100	-13	-74	-69	-149	-75	-5753	502	-1474	-17171	273	-5990	-5693	-8864	5768	-5506	-7379	-9566	204	-7201	-6742	-11011	1312
0.565000	-22	40	88	-58	-105	-27	19	-10	-13	5	-73	-62	-93	-13	-30	-60	-100	30	-84	-33	-103	-23	-100	-67	-65	0	-101	-15	-73	-68	-150	-75	-3933	311	-2221	-15708	-266	-5663	-5389	-8740	5947	-5067	-7153	-9302	356	-6545	-6639	-11080	833
0.565833	-27	38	87	-59	-108	-35	9	-17	-19	4	-78	-65	-75	-16	-31	-60	-100	34	-83	-29	-108	-22	-98	-66	-62	-4	-99	-15	-73	-68	-150	-73	-1961	136	-2992	-14092	-1022	-5354	-5119	-8607	6286	-4646	-6949	-9041	292	-5915	-6537	-11100	362
0.566667	-24	42	88	-60	-107	-32	15	-11	-17	8	-74	-62	-96	-14	-29	-58	-100	34	-83	-31	-108	-23	-100	-66	-67	-3	-100	-12	-73	-69	-149	-74	-2606	-27	-3777	-12435	-1912	-5075	-4904	-8462	6637	-4256	-6744	-8781	350	-5326	-6442	-11082	-440
0.567500	-24	43	89	-57	-109	-33	13	-14	-18	8	-75	-60	-97	-13	-30	-57	-99	34	-83	-30	-105	-22	-100	-68	-67	-4	-99	-19	-75	-73	-148	-75	-257	-130	-4546	-10676	-2222	-4819	-4744	-8302	6834	-3893	-6562	-8505	473	-4782	-6353	-11006	-1200
0.568333	-31	40	89	-61	-109	-35	15	-15	-18	6	-70	-65	-95	-14	-28	-60	-100	35	-83	-31	-104	-23	-99	-68	-64	-1	-99	-13	-74	-68	-150	-63	-112	-288	-5296	-8863	-2210	-4592	-4642	-8127	7097	-3574	-6404	-8228	642	-4284	-6278	-10885	-1682
0.569167	-26	42	89	-59	-109	-33	12	-11	-17	7	-82	-65	-101	-17	-28	-56	-98	34	-84	-30	-107	-21	-101	-68	-61	0	-101	-14	-76	-69	-148	-75	848	-377	-6005	-7045	-2378	-4368	-4588	-7932	7402	-3273	-6267	-7940	758	-3832	-6210	-10721	-2291
0.570000	-27	45	88	-58	-110	-36	13	-11	-16	7	-70	-61	-93	-14	-28	-59	-98	36	-81	-31	-105	-21	-99	-67	-65	-4	-97	-13	-72	-68	-147	-76	3216	-436	-6652	-5257	-2592	-4217	-4583	-7724	7727	-3054	-6148	-7643	648	-3434	-6153	-10510	-2829
0.570833	-22	43	89	-57	-107	-33	13	-13	-16	8	-72	-62	-93	-13	-30	-59	-98	36	-59	-28	-101	-23	-99	-67	-64	1	-98	-11	-70	-68	-147	-75	2261	-457	-7228	-3500	-2575	-4073	-4615	-7493	7940	-2842	-6044	-7320	532	-3094	-6102	-10257	-3250
0.571667	-25	45	70	-57	-108	-35	15	-11	-15	8	-67	-60	-99	-11	-28	-57	-85	37	-81	-33	-105	-21	-99	-64	-63	2	-98	-15	-70	-66	-145	-73	3851	-443	-7722	-1854	-2657	-3959	-4678	-7249	8166	-2703	-5955	-6979	318	-2807	-6052	-9966	-3598
0.572500	-24	44	89	-57	-109	-33	16	-10	-14	8	-68	-62	-94	-15	-29	-57	-99	35	-80	-30	-104	-21	-96	-66	-64	0	-97	-13	-72	-67	-146	-76	3541	-394	-8116	-325	-2775	-3873	-4757	-6998	8322	-2593	-5873	-6617	133	-2585	-6004	-9642	-3866
0.573333	-25	41	91	-59	-107	-35	12	-13	-19	6	-70	-63	-95	-16	-30	-62	-101	34	-85	-33	-102	-24	-103	-73	-59	0	-99	-15	-75	-68	-149	-67	824	-305	-8423	1067	-2273	-3828	-4841	-6738	8143	-2533	-5797	-6229	59	-2424	-5953	-9298	-3966
0.574167	-29	38	84	-62	-112	-38	9	-17	-19	3	-75	-66	-100	-18	-32	-64	-102	29	-85	-27	-107	-26	-103	-69	-67	-4	-100	-17	-73	-70	-147	-78	4722	-173	-8625	2317	-2096	-3801	-4905	-6472	8061	-2509	-5741	-5819	5	-2317	-5886	-8921	-3935
0.575000	-32	40	85	-58	-111	-74	11	-15	-18	4	-70	-65	-99	-16	-30	-63	-99	32	-84	-34	-103	-24	-98	-75	-66	-1	-100	-16	-87	-70	-149	-75	3947	-6	-8726	3325	-2301	-3801	-4950	-6213	8009	-2527	-5626	-5384	-103	-2266	-5808	-8518	-4009
0.575833	-27	43	88	-57	-110	-34	15	-15	-19	4	-68	-63	-95	-15	-30	-78	-99	34	-84	-35	-103	-25	-100	-69	-67	0	-102	-14	-73	-67	-148	-78	398	195	-8736	4161	-1816	-3841	-4937	-5959	7832	-2581	-5520	-4937	-129	-2273	-5700	-8109	-4178
0.576667	-26	42	89	-56	-111	-35	13	-13	-21	5	-70	-64	-98	-15	-28	-62	-98	35	-82	-38	-108	-24	-100	-69	-46	-1	-101	-14	-78	-70	-148	-74	2708	434	-8654	4800	-1515	-3906	-4895	-5722	7685	-2670	-5409	-4478	-82	-2330	-5572	-7699	-4273
0.577500	-27	41	89	-58	-107	-33	15	-14	-17	6	-66	-62	-97	-14	-23	-61	-101	33	-85	-34	-104	-24	-99	-70	-65	1	-99	-14	-72	-63	-147	-74	11	698	-8500	5235	-1127	-4002	-4777	-5504	7514	-2787	-5243	-4019	-210	-2428	-5408	-7274	-4194
0.578333	-27	43	74	-52	-110	-33	16	-13	-18	4	-72	-62	-98	-12	-27	-58	-99	34	-82	-28	-108	-21	-98	-68	-66	0	-99	-13	-70	-65	-161	-72	64	982	-8274	5475	-564	-4126	-4572	-5314	7320	-2934	-5059	-3572	-315	-2570	-5209	-6857	-4083
0.579167	-26	40	88	-58	-105	-34	16	-13	-15	7	-60	-62	-115	-16	-26	-59	-98	34	-85	-33	-102	-21	-98	-68	-62	1	-97	-12	-75	-68	-145	-72	1085	1283	-8000	5531	-283	-4280	-4297	-5156	7178	-3097	-4840	-3142	-299	-2747	-4973	-6452	-3971
0.580000	-23	40	85	-57	-107	-34	15	-14	-16	5	-90	-61	-91	-13	-29	-59	-99	33	-85	-30	-102	-22	-100	-65	-63	1	-100	-13	-70	-67	-146	-74	41	1596	-7680	5413	-495	-4467	-3927	-5039	7042	-3282	-4580	-2754	-212	-2947	-4692	-6059	-4029
0.580833	-25	39	86	-59	-111	-36	12	-15	-13	5	-75	-66	-94	-15	-26	-56	-101	33	-87	-34	-104	-25	-101	-68	-66	2	-100	-15	-76	-67	-147	-73	-179	1907	-7343	5142	-323	-4683	-3470	-4958	6754	-3487	-4283	-2405	-344	-3168	-4366	-5685	-4141
0.581667	-29	41	88	-59	-111	-35	11	-17	-22	3	-78	-66	-101	-15	-32	-62	-101	30	-93	-36	-110	-26	-104	-69	-69	-3	-99	-19	-79	-73	-150	-75	-522	2217	-6999	4744	227	-4926	-2923	-4926	6362	-3689	-3932	-2123	-494	-3401	-4004	-5341	-3862
0.582500	-32	33	81	-62	-114	-51	6	-10	-25	2	-77	-68	-102	-17	-32	-66	-107	29	-88	-39	-105	-26	-103	-70	-67	-1	-102	-17	-76	-69	-148	-77	-2400	2519	-6653	4246	509	-5191	-2282	-4930	5906	-3892	-3539	-1900	-289	-3630	-3595	-5013	-3489
0.583333	-28	37	87	-60	-113	-36	11	-14	-22	3	-76	-67	-100	-17	-30	-57	-101	34	-79	-33	-105	-24	-101	-68	-66	0	-113	-18	-77	-70	-147	-74	-1576	2802	-6318	3666	490	-5476	-1554	-4973	5539	-4100	-3102	-1754	-206	-3853	-3149	-4723	-3195
0.584167	-25	41	87	-61	-111	-32	11	-13	-9	6	-74	-63	-96	-12	-26	-58	-100	34	-85	-33	-109	-24	-100	-65	-64	0	-98	-12	-73	-68	-147	-70	-2339	3070	-6003	3035	490	-5784	-753	-5059	5157	-4297	-2614	-1689	-233	-4053	-2662	-4464	-2941
0.585000	-23	40	90	-57	-108	-30	16	-12	-17	5	-70	-62	-98	-16	-28	-58	-99	35	-84	-30	-105	-19	-98	-68	-63	4	-102	-12	-73	-68	-149	-70	-2271	3301	-5725	2384	558	-6108	105	-5180	4783	-4486	-2083	-1711	-332	-4234	-2150	-4239	-2668
0.585833	-22	43	89	-58	-108	-32	11	-12	-15	6	-70	-64	-95	-14	-14	-58	-97	34	-68	-33	-107	-23	-98	-63	-64	2	-97	-12	-72	-67	-146	-69	-2215	3496	-5483	1737	640	-6442	1023	-5334	4426	-4661	-1508	-1825	-421	-4387	-1606	-4062	-2220
0.586667	-25	43	89	-61	-105	-29	15	-12	-16	7	-73	-63	-96	-16	-30	-57	-96	33	-88	-31	-99	-21	-96	-66	-64	0	-98	-15	-75	-69	-147	-69	-4165	3650	-5278	1124	1014	-6782	1979	-5507	3877	-4840	-883	-2015	-361	-4504	-1043	-3924	-1777
0.587500	-24	42	89	-57	-110	-32	11	-8	-17	7	-70	-60	-96	-15	-27	-57	-99	36	-84	-31	-105	-22	-100	-66	-63	1	-99	-12	-74	-69	-147	-72	-2009	3763	-5109	577	1032	-7122	2967	-5703	3489	-4953	-216	-2288	-317	-4574	-461	-3824	-1307
0.588333	-27	40	84	-57	-108	-29	13	-13	-17	9	-70	-61	-96	-15	-28	-56	-98	37	-84	-30	-104	-21	-97	-64	-61	5	-96	-26	-72	-68	-147	-74	166	3830	-4982	70	445	-7456	3973	-5907	3426	-5056	484	-2621	-365	-4602	127	-3770	-1017
0.589167	-25	43	91	-58	-110	-33	12	-13	-15	7	-70	-63	-94	-14	-28	-58	-94	37	-84	-29	-104	-21	-99	-66	-60	1	-98	-12	-69	-67	-148	-73	-3384	3842	-4880	-335	833	-7778	4983	-6125	3276	-5129	1223	-3015	-511	-4582	729	-3748	-913
0.590000	-27	38	87	-57	-110	-34	10	-14	-16	5	-74	-65	-98	-17	-32	-60	-101	32	-87	-32	-103	-22	-98	-57	-64	0	-99	-15	-76	-70	-152	-77	-134	3810	-4802	-643	1002	-8076	5980	-6339	3314	-5165	1988	-3454	-496	-4519	1332	-3766	-906
0.590833	-27	41	88	-59	-109	-33	12	-11	-21	2	-75	-65	-94	-15	-30	-58	-100	37	-85	-30	-104	-22	-97	-67	-66	3	-97	-13	-73	-67	-164	-72	-1735	3721	-4734	-843	1096	-8344	6963	-6552	3478	-5161	2786	-3922	-505	-4404	1940	-3813	-1226
0.591667	-27	38	88	-58	-108	-31	15	-10	-19	6	-75	-63	-95	-14	-28	-60	-103	35	-85	-57	-104	-22	-84	-67	-64	1	-99	-13	-72	-65	-148	-75	-1651	3581	-4678	-940	1333	-8568	7926	-6763	3626	-5120	3610	-4408	-517	-4251	2545	-3887	-1547
0.592500	-26	45	90	-58	-110	-29	15	-10	-17	6	-73	-63	-93	-13	-27	-58	-100	35	-84	-31	-103	-21	-96	-67	-62	1	-96	-5	-69	-65	-146	-72	-125	3400	-4624	-934	1730	-8743	8870	-7016	4007	-5036	4437	-4892	-296	-4062	3146	-3980	-1877
0.593333	-23	43	89	-55	-102	-31	13	-12	-15	5	-70	-60	-95	-15	-28	-57	-99	32	-75	-30	-102	-21	-96	-66	-65	0	-97	-12	-73	-87	-147	-76	-385	3161	-4538	-830	1789	-8864	9776	-7198	4533	-4905	5280	-5365	-200	-3849	3741	-4090	-2532
0.594167	-24	39	87	-58	-110	-32	10	-13	-19	6	-76	-64	-98	-26	-32	-57	-98	35	-90	-31	-107	-25	-98	-69	-67	-4	-99	-13	-76	-69	-148	-76	-855	2878	-4434	-639	2402	-8920	10652	-7417	4560	-4735	6119	-5817	-196	-3616	4336	-4203	-3214
0.595000	-26	36	86	-69	-111	-33	12	-12	-18	9	-74	-64	-96	-15	-32	-60	-102	33	-91	-31	-113	-22	-98	-66	-63	-4	-98	-14	-70	-45	-145	-75	115	2557	-4296	-374	3565	-8905	11490	-7647	4488	-4517	6953	-6222	-206	-3368	4937	-4316	-3407
0.595833	-25	37	89	-57	-104	-32	15	-14	-18	-11	-75	-63	-97	-17	-29	-58	-100	33	-84	-29	-104	-21	-98	-68	-69	-3	-99	-11	-73	-66	-146	-75	-862	2191	-4114	-50	4305	-8816	12286	-7895	4643	-4269	7772	-6589	-512	-3115	5531	-4420	-3685
0.596667	-28	38	87	-53	-109	-33	11	-12	-19	8	-74	-63	-97	-15	-30	-58	-102	33	-87	-29	-107	-22	-98	-69	-64	5	-98	-13	-77	-69	-146	-76	629	1813	-3889	308	4445	-8652	13044	-8159	5252	-3972	8567	-6907	-850	-2869	6127	-4517	-4088
0.597500	-26	-1	88	-57	-108	-34	12	-14	-16	8	-73	-65	-94	-17	-29	-59	-94	35	-86	-31	-102	-23	-100	-67	-62	-6	-118	-15	-72	-69	-146	-73	517	1397	-3608	689	4625	-8411	13755	-8453	6098	-3650	9325	-7173	-993	-2628	6726	-4592	-4301
0.598333	-25	35	85	-59	-108	-33	12	-13	-18	5	-73	-64	-96	-16	-29	-60	-101	33	-86	-45	-105	-24	-100	-69	-68	-1	-101	-14	-73	-68	-148	-77	744	965	-3274	1066	4939	-8092	14410	-8777	6864	-3307	10036	-7398	-1222	-2410	7318	-4660	-4591
0.599167	-26	37	86	-60	-110	-42	6	-17	-22	5	-77	-72	-96	-17	-29	-60	-100	61	-85	-32	-103	-24	-98	-70	-64	-3	-99	-14	-76	-69	-147	-73	1162	511	-2881	1428	5166	-7705	15011	-9136	7425	-2943	10696	-7541	-1326	-2211	7917	-4710	-4706
0.600000	-25	39	88	-64	-111	-36	15	-15	-24	5	-72	-66	-98	-17	-31	-59	-98	36	-88	-36	-108	-29	-102	-68	-63	-1	-102	-12	-70	-69	-148	-73	-671	53	-2435	1743	5589	-7253	15543	-9523	7580	-2578	11283	-7651	-1282	-2030	8516	-4747	-4557
0.600833	-26	37	82	-59	-110	-36	17	-17	-21	3	-75	-82	-102	-15	-30	-57	-102	34	-88	-33	-107	-24	-104	-69	-66	-3	-102	-16	-80	-73	-149	-76	-179	-410	-1935	1998	5935	-6752	15971	-9949	7492	-2210	11806	-7727	-1302	-1874	9114	-4781	-4243
0.601667	-29	37	85	-61	-111	-40	9	-18	-19	5	-73	-64	-99	-17	-31	-59	-101	33	-84	-47	-110	-26	-104	-72	-64	-1	-102	-16	-76	-69	-148	-77	2993	-872	-1389	2188	5136	-6206	16364	-10396	7445	-1852	12248	-7768	-1133	-1737	9701	-4817	-3746
0.602500	-27	27	86	-63	-112	-38	9	-19	-23	6	-76	-68	-101	-18	-30	-62	-100	33	-86	-32	-111	-25	-103	-69	-67	-1	-105	-16	-70	-72	-150	-75	-1186	-1325	-806	2296	4909	-5624	16645	-10874	7192	-1511	12599	-7783	-901	-1625	10278	-4862	-3605
0.603333	-24	40	86	-61	-111	-36	9	-16	-21	5	-74	-61	-98	-16	-29	-59	-100	33	-90	-33	-107	-23	-103	-69	-68	-1	-102	-12	-69	-72	-147	-76	1554	-1765	-184	2313	4282	-5027	16818	-11364	6836	-1190	12869	-7789	-610	-1528	10839	-4919	-3342
0.604167	-27	40	87	-60	-109	-33	13	-16	-58	6	-70	-61	-95	-14	-27	-58	-88	36	-84	-31	-101	-18	-98	-66	-62	-1	-99	-11	-72	-69	-145	-69	979	-2200	459	2242	3336	-4424	16880	-11846	6334	-901	13042	-7777	-396	-1441	11380	-5005	-2961
0.605000	-22	42	94	-58	-108	-33	12	-16	-15	9	-69	-61	-97	-12	-27	-56	-98	36	-84	-30	-105	-19	-102	-67	-61	3	-116	-10	-75	-69	-144	-72	694	-2618	1114	2075	2313	-3837	16853	-12322	5480	-643	13125	-7785	-396	-1368	11894	-5131	-2507
0.605833	-23	41	89	-58	-110	-34	11	-14	-16	7	-70	-64	-95	-15	-28	-60	-100	36	-84	-30	-105	-19	-100	-67	-62	1	-98	-11	-72	-68	-150	-86	1994	-3029	1773	1824	1456	-3276	16705	-12760	4074	-420	13113	-7807	-291	-1297	12367	-5306	-1935
0.606667	-25	43	88	-60	-111	-34	10	-15	-16	6	-72	-63	-97	-16	-30	-60	-102	34	-105	-33	-105	-25	-102	-73	-67	-6	-101	-14	-74	-70	-147	-75	2765	-3422	2414	1494	194	-2755	16455	-13160	2261	-238	13013	-7855	-216	-1226	12804	-5536	-1367
0.607500	-23	41	79	-62	-108	-35	9	-17	-19	4	-74	-65	-95	-16	-31	-62	-99	34	-90	-32	-103	-21	-100	-68	-63	0	-100	-13	-72	-70	-149	-75	1462	-3804	3047	1108	-844	-2273	16107	-13484	-287	-79	12838	-7928	-382	-1148	13193	-5834	-843
0.608333	-26	41	87	-56	-109	-34	10	-16	-17	7	-73	-64	-97	-15	-28	-61	-97	33	-83	-33	-94	-21	-99	-72	-66	0	-100	-12	-72	-69	-148	-75	2225	-4173	3650	664	-1312	-1848	15665	-13727	-3222	43	12588	-8038	-299	-1064	13526	-6194	-202
0.609167	-27	41	88	-55	-108	-39	16	-14	-16	7	-67	-61	-97	-18	-28	-61	-102	34	-84	-32	-105	-23	-99	-68	-65	1	-97	-11	-75	-72	-147	-76	844	-4536	4229	191	-1691	-1477	15149	-13876	-6305	154	12273	-8189	71	-966	13803	-6627	310
0.610000	-24	38	87	-56	-110	-32	12	-15	-21	5	-74	-64	-96	-13	-29	-57	-100	35	-86	-29	-103	-21	-96	-67	-64	-1	-102	-11	-70	-69	-146	-69	1248	-4888	4749	-298	-2220	-1171	14574	-13895	-9471	245	11900	-8377	447	-856	14013	-7137	725
0.610833	-26	41	90	-55	-130	-32	15	-14	-16	8	-70	-92	-96	-11	-28	-60	-98	34	-86	-30	-103	-19	-99	-67	-61	2	-98	-13	-60	-69	-151	-73	912	-5240	5230	-783	-2606	-923	13960	-13800	-12449	331	11481	-8600	877	-725	14156	-7707	906
0.611667	-25	42	90	-53	-105	-33	18	-12	-14	5	-72	-62	-97	-14	-27	-55	-94	37	-83	-31	-104	-21	-100	-66	-62	1	-98	-13	-73	-68	-145	-73	108	-5584	5656	-1245	-2918	-719	13315	-13574	-15371	424	11021	-8865	1156	-579	14225	-8326	939
0.612500	-25	44	86	-58	-104	-29	15	-12	-14	9	-70	-62	-103	-13	-26	-56	-97	36	-85	-29	-104	-19	-97	-66	-60	1	-109	-10	-69	-66	-143	-73	197	-5929	6029	-1675	-3001	-561	12661	-13210	-18296	530	10536	-9153	1189	-411	14218	-9037	1045
0.613333	-23	43	90	-53	-109	-32	15	-13	-17	5	-73	-65	-92	-15	-27	-59	-94	36	-86	-31	-103	-21	-97	-69	-63	-4	-99	-13	-72	-67	-147	-75	-1655	-6273	6344	-2051	-2490	-426	12015	-12717	-21115	662	10025	-9466	1326	-222	14135	-9776	1229
0.614167	-25	39	88	-59	-109	-33	8	-13	-18	6	-74	-64	-99	-19	-30	-59	-100	33	-88	-34	-107	-24	-97	-68	-65	-1	-99	-13	-76	-72	-149	-74	-2613	-6619	6599	-2376	-1670	-304	11396	-12098	-23701	835	9502	-9792	1497	-10	13977	-10550	1413
0.615000	-26	39	86	-59	-110	-33	12	-15	-19	2	-76	-69	-99	-21	-30	-74	-102	30	-90	-36	-108	-25	-99	-73	-69	-3	-103	-16	-68	-76	-151	-79	1586	-6960	6798	-2622	-1902	-178	10819	-11363	-25516	1041	8973	-10126	2068	227	13738	-11351	1585
0.615833	-28	38	87	-63	-111	-29	8	-19	-14	0	-79	-68	-97	-16	-31	-61	-113	30	-87	-35	-108	-23	-99	-70	-63	-1	-101	-14	-70	-70	-148	-78	-2220	-7296	6950	-2797	-1551	-29	10298	-10512	-26904	1305	8444	-10453	3191	493	13438	-12161	1464
0.616667	-25	42	87	-61	-108	-35	10	-15	-18	2	-75	-69	-101	-21	-31	-60	-100	33	-94	-35	-107	-23	-99	-73	-67	-3	-102	-16	-77	-75	-151	-77	-1052	-7628	7053	-2895	-1119	157	9822	-9592	-28013	1626	7906	-10779	3302	787	13059	-12976	1352
0.617500	-23	41	90	-36	-111	-36	11	-14	-18	10	-73	-64	-99	-17	-29	-59	-99	34	-86	-34	-107	-24	-100	-69	-64	3	-103	-14	-72	-72	-148	-76	-805	-7949	7115	-2915	-1337	389	9410	-8560	-28311	2009	7381	-11076	2836	1115	12623	-13779	1347
0.618333	-25	43	89	-59	-110	-32	12	-12	-15	6	-70	-67	-98	-18	-28	-52	-96	34	-85	-34	-112	-23	-98	-79	-66	0	-97	-14	-77	-74	-148	-73	-2013	-8254	7140	-2864	-1590	690	9061	-7493	-27708	2457	6862	-11349	2501	1471	12123	-14564	1290
0.619167	-28	42	87	-58	-129	-35	9	-13	-16	5	-73	-64	-99	-12	-30	-49	-101	35	-84	-33	-105	-22	-103	-68	-63	0	-99	-15	-72	-69	-150	-73	-1228	-8549	7138	-2749	-1802	1050	8761	-6403	-26570	2957	6351	-11593	2146	1862	11572	-15318	1195
0.620000	-26	39	88	-60	-110	-33	15	-13	-17	5	-73	-67	-97	-16	-32	-59	-97	34	-84	-35	-103	-15	-100	-68	-62	-1	-100	-15	-74	-70	-152	-76	-392	-8819	7112	-2583	-2759	1483	8519	-5302	-24555	3517	5856	-11799	1742	2294	10967	-16048	1156
0.620833	-24	40	88	-62	-93	-34	12	-15	-15	4	-74	-65	-95	-14	-31	-61	-98	34	-86	-36	-104	-24	-101	-70	-63	-4	-102	-15	-75	-68	-149	-75	-2160	-9064	7072	-2363	-3429	1983	8311	-4216	-22305	4127	5367	-11959	1388	2763	10326	-16734	931
0.621667	-27	40	88	-63	-109	-34	11	-17	-18	3	-72	-67	-98	-16	-31	-59	-99	33	-85	-39	-105	-22	-101	-68	-63	-3	-101	-15	-74	-74	-150	-75	-1351	-9275	7031	-2123	-3435	2539	8139	-3163	-20265	4787	4891	-12080	1113	3276	9652	-17379	912
0.622500	-30	38	86	-62	-114	-39	7	-14	-21	1	-75	-70	-99	-17	-32	-63	-104	33	-87	-38	-110	-25	-104	-73	-66	-5	-104	-23	-74	-74	-166	-76	-2525	-9453	6993	-1862	-3564	3142	7981	-2160	-18078	5482	4428	-12156	803	3829	8956	-17975	1012
0.623333	-28	35	84	-63	-109	-38	9	-17	-19	-1	-76	-69	-98	-19	-32	-64	-84	28	-86	-38	-107	-26	-103	-73	-67	-6	-103	-29	-74	-74	-150	-80	-2312	-9589	6963	-1588	-4108	3796	7824	-1223	-15802	6190	3982	-12192	508	4425	8242	-18526	1034
0.624167	-24	39	84	-62	-126	-40	8	-18	-19	1	-75	-67	-96	-14	-32	-58	-101	35	-84	-33	-104	-23	-98	-68	-66	-4	-102	-13	-78	-68	-148	-74	-1771	-9678	6967	-1317	-4568	4466	7667	-358	-13551	6945	3556	-12183	263	5066	7533	-19027	1197
0.625000	-28	38	85	-61	-108	-34	12	-15	-18	4	-73	-66	-95	-15	-29	-69	-104	33	-87	-33	-104	-12	-98	-69	-64	-7	-99	-14	-72	-69	-148	-74	-2333	-9733	6966	-1071	-4688	5124	7482	412	-11423	7693	3147	-12142	58	5750	6811	-19479	1349
0.625833	-27	40	86	-36	-105	-35	13	-19	-45	2	-74	-65	-75	-11	-28	-61	-100	33	-85	-33	-103	-23	-98	-72	-64	-4	-101	-15	-70	-47	-150	-76	-1743	-9735	7003	-852	-4703	5761	7242	1084	-9319	8435	2742	-12071	8	6470	6092	-19882	1343
0.626667	-24	38	85	-60	-109	-38	11	-15	-16	4	-72	-65	-97	-27	-30	-59	-99	34	-86	-32	-110	-41	-100	-70	-63	-3	-99	-14	-75	-70	-147	-75	-2798	-9695	7061	-671	-4531	6353	7005	1627	-7289	9145	2361	-11976	-147	7230	5401	-20230	1322
0.627500	-26	40	86	-61	-108	-44	11	-17	-16	4	-74	-66	-97	-15	-30	-59	-100	35	-86	-34	-104	-23	-101	-87	-63	-7	-100	-16	-75	-70	-148	-73	-4347	-9611	7148	-537	-4023	6873	6699	2123	-5690	9870	1994	-11860	-279	8019	4697	-20519	1441
0.628333	-25	39	84	-59	-108	-36	8	-15	-16	6	-72	-65	-93	-18	-28	-60	-99	34	-83	-34	-102	-23	-98	-78	-63	0	-98	-13	-75	-68	-148	-74	119	-9480	7273	-455	-4346	7314	6334	2492	-4035	10548	1647	-11728	-781	8834	4023	-20750	1653
0.629167	-23	41	87	-58	-108	-60	10	-15	-16	6	-73	-70	-96	-16	-43	-60	-99	36	-87	-32	-104	-22	-98	-70	-63	-4	-102	-14	-75	-70	-148	-72	-1864	-9306	7416	-426	-4424	7652	5916	2763	-2495	11179	1316	-11593	-1201	9664	3367	-20917	1586
0.630000	-26	42	88	-59	-107	-13	11	-14	-16	5	-76	-64	-96	-15	-27	-61	-98	32	-111	-34	-105	-21	-98	-66	-64	-5	-98	-13	-72	-68	-146	-73	-2361	-9093	7583	-456	-4038	7873	5442	2935	-1343	11763	1009	-11449	-1169	10530	2729	-21030	1498
0.630833	-26	39	88	-57	-109	-35	13	-15	0	3	-75	-65	-97	-16	-28	-58	-98	34	-84	-34	-101	-22	-97	-67	-64	-4	-100	-13	-69	-69	-147	-70	-455	-8846	7768	-540	-3842	7976	4911	3020	-214	12291	690	-11312	-1072	11373	2104	-21068	1550
0.631667	-23	41	87	-58	-110	-36	13	-14	-15	6	-72	-64	-97	-17	-26	-58	-100	36	-86	-33	-109	-27	-70	-68	-65	-3	-100	-14	-74	-73	-148	-76	-1743	-8570	7965	-689	-3541	7951	4330	3018	976	12771	386	-11183	-1014	12229	1496	-21052	1545
0.632500	-26	39	88	-59	-107	-36	10	-17	-19	4	-75	-66	-97	-22	-29	-60	-102	33	-85	-30	-103	-21	-98	-63	-62	0	-98	-13	-73	-73	-146	-70	-1142	-8264	8177	-882	-3203	7814	3702	2937	1905	13187	90	-11062	-1031	13075	903	-20968	1452
0.633333	-25	41	87	-60	-110	-36	10	-16	-17	8	-70	-63	-98	-18	-27	-62	-99	34	-98	-30	-107	-22	-104	-68	-64	-1	-100	-13	-72	-72	-147	-73	732	-7940	8383	-1129	-3104	7559	3023	2769	2963	13538	-201	-10960	-1142	13909	314	-20839	1403
0.634167	-25	41	81	-60	-112	-34	10	-13	-17	5	-75	-67	-98	-16	-30	-63	-100	32	-88	-34	-103	-25	-101	-69	-62	-3	-102	-15	-80	-73	-150	-76	-411	-7602	8596	-1419	-2987	7203	2314	2536	3968	13824	-528	-10869	-1373	14721	-279	-20649	1204
0.635000	-24	39	87	-60	-112	-36	12	-16	-18	5	-73	-66	-96	-16	-28	-62	-100	32	-87	-32	-104	-24	-99	-69	-64	-17	-102	-14	-75	-73	-150	-75	102	-7244	8791	-1744	-2321	6764	1574	2237	4672	14042	-856	-10794	-1675	15511	-873	-20408	1076
0.635833	-23	41	86	-57	-116	-34	13	-13	-19	10	-72	-60	-100	-19	-32	-63	-101	34	-83	-31	-110	-22	-101	-68	-65	-1	-100	-15	-77	-72	-147	-77	-70	-6880	8974	-2100	-1617	6262	809	1870	5481	14197	-1215	-10737	-1624	16263	-1476	-20133	1138
0.636667	-26	43	88	-61	-108	-35	12	-14	-18	5	-74	-64	-98	-26	-28	-61	-97	34	-90	-29	-102	-22	-118	-73	-65	-4	-99	-13	-73	-72	-147	-76	-528	-6519	9142	-2479	-1235	5707	27	1437	6334	14273	-1603	-10684	-1519	16968	-2092	-19833	1130
0.637500	-28	42	88	-58	-108	-34	15	-13	-18	5	-73	-64	-95	-15	-28	-62	-99	34	-84	-31	-102	-18	-100	-61	-63	-3	-98	-12	-91	-72	-133	-76	652	-6156	9285	-2876	-883	5121	-776	945	7201	14272	-2039	-10641	-1488	17600	-2717	-19503	1045
0.638333	-24	42	89	-57	-109	-34	15	-14	-18	6	-70	-64	-95	-15	-26	-59	-98	36	-83	-33	-103	-19	-100	-66	-63	-1	-100	-11	-72	-68	-146	-74	107	-5791	9404	-3291	-739	4517	-1583	398	8059	14188	-2526	-10593	-1336	18152	-3355	-19156	725
0.639167	-28	41	87	-57	-108	-32	13	-14	-19	19	-88	-64	-95	-16	-29	-62	-100	32	-86	-31	-103	-19	-100	-67	-63	-1	-100	-10	-67	-68	-148	-74	1291	-5440	9494	-3712	-703	3911	-2403	-205	8962	14014	-3072	-10546	-1519	18598	-4011	-18807	333
0.640000	-29	43	88	-58	-110	-34	13	-15	-19	4	-75	-66	-99	-17	-30	-63	-100	34	-87	-64	-108	-22	-103	-70	-67	-6	-104	-15	-76	-72	-152	-77	1377	-5090	9553	-4140	-683	3314	-3227	-856	9747	13734	-3700	-10474	-1669	18918	-4681	-18454	188
0.640833	-30	46	84	-60	-111	-39	-10	-15	-21	5	-76	-80	-99	-18	-30	-63	-101	33	-85	-32	-108	-22	-99	-68	-53	-4	-98	-15	-76	-91	-152	-76	-858	-4746	9585	-4568	-481	2740	-4048	-1534	10153	13353	-4401	-10368	-1598	19090	-5347	-18092	42
0.641667	-29	41	86	-59	-111	-35	12	-14	-23	0	-76	-65	-97	0	-31	-63	-103	8	-86	-33	-104	-21	-100	-73	-65	-1	-102	-17	-76	-70	-151	-77	3255	-4415	9584	-4984	-868	2181	-4878	-2254	10605	12841	-5193	-10222	-1678	19082	-6019	-17733	52
0.642500	-27	28	84	-61	-111	-34	10	-10	-22	6	-75	-65	-97	-17	-33	-60	-101	34	-87	-32	-105	-24	-100	-64	-64	-4	-99	-14	-77	-73	-149	-69	3005	-4090	9574	-5400	-1474	1636	-5706	-2998	11034	12199	-6070	-10022	-1577	18875	-6677	-17382	220
0.643333	-24	41	89	-59	-109	-36	12	-13	-17	4	-73	-66	-95	-18	-29	-60	-99	37	-83	-31	-105	-22	-100	-68	-60	0	-98	-15	-72	-69	-146	-75	-568	-3770	9503	-5811	-1607	1101	-6531	-3753	11082	11421	-7042	-9762	-1477	18437	-7319	-17028	209
0.644167	-25	43	86	-59	-105	-31	13	-11	-9	9	-72	-64	-93	-12	-25	-58	-96	38	-83	-30	-102	-21	-96	-66	-60	2	-97	-11	-72	-65	-143	-72	2826	-3454	9415	-6211	-2331	557	-7354	-4510	10958	10485	-8066	-9434	-1387	17750	-7939	-16677	157
0.645000	-23	46	91	-59	-105	-32	13	-11	-14	7	-70	-63	-94	-14	-28	-66	-95	38	-81	-28	-104	-19	-97	-66	-62	1	-97	-14	-75	-68	-148	-72	815	-3143	9323	-6596	-3005	-5	-8171	-5267	10717	9386	-9174	-9037	-1388	16779	-8540	-16325	133
0.645833	-23	44	93	-57	-110	-34	13	-12	-15	9	-72	-67	-94	-12	-29	-55	-95	39	-81	-30	-104	-23	-97	-66	-61	2	-98	-10	-73	-67	-147	-70	1054	-2833	9189	-6975	-3456	-615	-8977	-6003	10235	8107	-10333	-8566	-1457	15509	-9107	-15970	56
0.646667	-26	44	88	-57	-109	-32	13	-13	-18	8	-73	-63	-98	-13	-29	-57	-99	43	-83	-31	-104	-19	-96	-68	-63	2	-97	-11	-74	-69	-149	-74	2953	-2508	9078	-7335	-4014	-1284	-9766	-6709	9651	6643	-11528	-8023	-1459	13935	-9639	-15606	81
0.647500	-24	42	88	-36	-107	-35	11	-12	-16	6	-73	-65	-95	-14	-26	-59	-98	35	-83	-30	-105	-22	-99	-67	-57	0	-99	-14	-73	-68	-146	-73	1799	-2202	8932	-7685	-4832	-2055	-10548	-7398	8871	4994	-12734	-7418	-1543	12055	-10128	-15235	12
0.648333	-24	42	88	-60	-103	-35	13	-15	-15	5	-80	-64	-95	-17	-33	-61	-88	32	-86	-32	-107	-25	-93	-72	-68	-3	-102	-15	-76	-73	-150	-78	1711	-1876	8784	-8017	-5125	-2937	-11295	-8033	7684	3156	-13915	-6759	-1692	9864	-10587	-14854	-337
0.649167	-31	41	86	-62	-113	-39	6	0	-25	2	-75	-67	-97	-14	-32	-63	-100	33	-86	-30	-108	-23	-102	-70	-66	0	-99	-8	-74	-70	-149	-76	2099	-1540	8620	-8324	-5126	-3942	-12011	-8613	6326	1150	-15041	-6053	-1689	7390	-10992	-14443	-515
0.650000	-23	41	87	-59	-111	-34	9	-14	-18	5	-72	-66	-97	-15	-31	-59	-101	32	-84	-33	-107	-10	-96	-70	-65	0	-100	-12	-77	-69	-151	-76	323	-1193	8490	-8612	-5100	-5083	-12671	-9138	4827	-1002	-16084	-5327	-1462	4622	-11360	-14011	-752
0.650833	-26	42	87	-58	-108	-34	12	-14	-16	5	-73	-65	-96	-16	-30	-59	-96	34	-85	-31	-103	-24	-81	-70	-64	-1	-99	-11	-73	-68	-147	-73	1508	-832	8342	-8867	-4982	-6372	-13276	-9604	3282	-3298	-17012	-4582	-1193	1635	-11677	-13549	-1130
0.651667	-27	39	88	-59	-107	-32	12	-13	-17	6	-70	-63	-93	-14	-30	-64	-118	35	-82	-30	-101	-22	-98	-69	-64	0	-98	-11	-69	-69	-149	-75	568	-458	8211	-9095	-4896	-7815	-13817	-10012	1869	-5692	-17786	-3841	-1136	-1533	-11944	-13047	-1508
0.652500	-22	43	89	-60	-109	-35	16	-13	-15	8	-70	-62	-93	-16	-26	-57	-97	35	-82	-30	-104	-21	-97	-69	-63	-1	-93	-13	-72	-68	-145	-73	697	-70	8094	-9297	-4662	-9363	-14270	-10366	606	-8156	-18372	-3162	-994	-4779	-12149	-12501	-1923
0.653333	-24	40	88	-59	-105	-34	13	-13	-15	8	-72	-65	-96	-14	-29	-60	-99	34	-87	-31	-103	-23	-105	-68	-62	-1	-99	-13	-73	-70	-146	-73	344	322	7984	-9470	-4221	-11041	-14628	-10672	-506	-10637	-18740	-2533	-943	-8051	-12292	-11920	-2440
0.654167	-24	39	90	-57	-109	-33	12	-13	-21	3	-73	-64	-64	-15	-29	-59	-102	33	-86	-31	-102	-24	-101	-72	-65	-3	-101	-14	-74	-70	-146	-78	-2601	738	7898	-9608	-3403	-12805	-14871	-10925	-1499	-13090	-18861	-1981	-937	-11282	-12358	-11231	-3105
0.655000	-29	39	87	-59	-110	-33	12	-14	-22	7	-72	-66	-96	-18	-30	-60	-101	32	-92	-45	-110	-25	-98	-69	-63	0	-101	-12	-74	-69	-146	-73	-102	1160	7819	-9716	-2778	-14607	-14982	-11141	-2184	-15460	-18698	-1529	-819	-14394	-12331	-10493	-3931
0.655833	-23	38	86	-59	-107	-34	4	-12	-22	4	-73	-65	-97	-17	-30	-61	-100	34	-84	-33	-103	-22	-99	-73	-64	-3	-103	-13	-72	-72	-148	-76	2080	1596	7768	-9795	-2681	-16420	-14961	-11329	-2439	-17704	-18301	-1194	-509	-17321	-12213	-9663	-4757
0.656667	-29	36	84	-59	-109	-36	13	-15	-21	3	-82	-64	-95	-17	-32	-60	-100	28	-90	-36	-101	-25	-103	-74	-66	-1	-102	-15	-74	-73	-150	-74	-2504	2031	7731	-9843	-1761	-18204	-14793	-11495	-2698	-19793	-17591	-973	-218	-19984	-11984	-8762	-5654
0.657500	-16	40	87	-59	-111	-36	9	-12	-17	4	-74	-65	-102	-17	-30	-58	-99	34	-86	-28	-104	-24	-98	-70	-64	0	-102	-16	-74	-67	-147	-73	1434	2480	7723	-9864	-1033	-19903	-14471	-11648	-2742	-21653	-16603	-899	176	-22310	-11633	-7777	-6817
0.658333	-28	39	87	-60	-111	-34	13	-10	-17	7	-70	-66	-98	-34	-30	-59	-102	36	-87	-34	-100	-22	-96	-70	-62	1	-99	-14	-74	-68	-146	-73	-235	2927	7735	-9871	-253	-21485	-14001	-11802	-2382	-23239	-15358	-946	271	-24259	-11159	-6682	-8359
0.659167	-27	40	89	-58	-113	-35	13	-11	-18	5	-72	-65	-97	-18	-29	-58	-99	35	-86	-31	-104	-22	-98	-72	-64	0	-101	-16	-78	-73	-148	-73	105	3374	7784	-9856	607	-22882	-13382	-11961	-1723	-24522	-13879	-1114	71	-25791	-10555	-5521	-10267
0.660000	-25	40	86	-60	-110	-33	15	-12	-19	5	-72	-63	-98	-15	-29	-58	-138	36	-87	-33	-108	-22	-92	-67	-45	3	-99	-14	-73	-70	-149	-72	2576	3817	7823	-9839	1448	-24056	-12633	-12121	-883	-25490	-12191	-1395	243	-26888	-9808	-4285	-13076
0.660833	-23	41	87	-57	-107	-33	13	-12	-17	5	-70	-63	-98	-15	-30	-57	-99	36	-83	-32	-103	-19	-97	-73	-60	2	-100	-15	-74	-73	-150	-73	2844	4258	7898	-9816	1937	-24960	-11754	-12329	-60	-26052	-10330	-1773	745	-27541	-8928	-2993	-16128
0.661667	-26	38	84	-58	-110	-33	13	-11	-19	1	-73	-63	-96	-16	-29	-59	-100	35	-85	-33	-105	-24	-99	-73	-65	3	-98	-13	-73	-68	-147	-74	3190	4669	8005	-9799	2834	-25572	-10773	-12547	495	-26264	-8330	-2223	903	-27762	-7916	-1667	-17815
0.662500	-27	41	85	-59	-111	-33	7	-14	-18	5	-73	-66	-101	-18	-29	-60	-102	36	-85	-31	-95	-23	-99	-73	-67	0	-99	-14	-68	-70	-155	-75	5197	5074	8118	-9793	3999	-25861	-9688	-12793	1180	-26098	-6260	-2726	817	-27579	-6786	-323	-18525
0.663333	-26	42	86	-62	-112	-36	12	-14	-19	8	-74	-84	-101	-14	-29	-58	-100	28	-85	-30	-108	-23	-98	-68	-64	2	-100	-14	-74	-68	-147	-73	4425	5464	8260	-9804	4696	-25813	-8537	-13070	1776	-25575	-4164	-3249	850	-27032	-5550	1003	-19703
0.664167	-23	43	87	-53	-116	-30	15	-13	-17	8	-69	-61	-98	-11	-28	-59	-101	39	-83	-29	-103	-21	-97	-67	-61	6	-96	-9	-74	-68	-146	-75	6323	5839	8417	-9832	4950	-25431	-7344	-13376	2289	-24727	-2102	-3782	682	-26188	-4232	2299	-20276
0.665000	-24	42	89	-56	-109	-33	16	-15	-18	8	-69	-60	-85	-13	-28	-58	-101	40	-85	-30	-105	-23	-98	-73	-66	1	-97	-14	-74	-70	-147	-74	5754	6188	8582	-9916	5067	-24731	-6135	-13723	2777	-23594	-127	-4304	647	-25098	-2851	3522	-19111
0.665833	-26	42	87	-76	-110	-35	10	-15	-21	4	-73	-63	-97	-14	-30	-58	-99	36	-83	-28	-107	-21	-96	-98	-66	4	-98	-9	-70	-69	-147	-75	4769	6488	8763	-10022	5179	-23744	-4926	-14093	3061	-22219	1706	-4801	727	-23830	-1434	4649	-15698
0.666667	-26	42	89	-56	-107	-31	15	-15	-28	8	-70	-59	-96	-14	-26	-58	-98	38	-74	-29	-103	-18	-97	-69	-64	2	-98	-12	-75	-68	-146	-72	4791	6842	8954	-10174	5177	-22505	-3747	-14495	3247	-20656	3361	-5261	568	-22474	-23	5649	-10293
0.667500	-28	41	89	-58	-93	-32	17	-14	-18	9	-70	-60	-96	-12	-25	-58	-102	36	-82	-6	-103	-19	-98	-68	-61	3	-97	-13	-62	-69	-146	-74	1782	7139	9137	-10367	5262	-21051	-2610	-14925	3199	-18970	4776	-5682	464	-21082	1345	6491	-3925
0.668333	-28	45	90	-56	-110	-32	15	-12	-17	6	-72	-61	-98	-12	-26	-56	-99	39	-85	-30	-105	-19	-98	-67	-66	1	-97	-10	-76	-70	-145	-74	843	7431	9330	-10615	5401	-19421	-1534	-15386	2764	-17238	5930	-6063	260	-19726	2641	7148	3076
0.669167	-25	43	90	-55	-108	-31	16	-12	-19	3	-69	-60	-98	-13	-26	-56	-102	38	-84	-31	-105	-21	-96	-66	-64	2	-102	-14	-70	-67	-144	-73	3217	7705	9514	-10912	4883	-17711	-530	-15872	2528	-15516	6788	-6414	30	-18462	3826	7624	9827
0.670000	-27	45	90	-57	-108	-30	16	-15	-19	7	-72	-62	-93	-14	-27	-55	-98	43	-81	-32	-105	-21	-96	-67	-65	3	-98	-10	-72	-68	-144	-72	-6603	7978	9689	-11252	5308	-15964	362	-16377	2040	-13884	7342	-6735	-31	-17342	4876	7876	15940
0.670833	-27	43	89	-57	-108	-30	17	-13	-16	8	-69	-62	-93	-13	-24	-57	-99	35	-84	-32	-103	-17	-96	-66	-63	1	-96	-11	-60	-66	-147	-72	-5748	8248	9848	-11634	5608	-14241	1166	-16903	1393	-12373	7588	-7046	137	-16375	5759	7908	22092
0.671667	-24	45	90	-52	-108	-28	18	-12	-17	9	-73	-81	-85	-11	-25	-58	-97	38	-80	-29	-102	-19	-94	-64	-65	3	-97	-12	-70	-65	-141	-72	-5999	8517	9992	-12054	5770	-12592	1867	-17447	698	-11035	7518	-7358	384	-15606	6455	7712	28061
0.672500	-23	46	90	-61	-108	-29	17	-10	-15	8	-68	-62	-94	-12	-23	-55	-99	36	-82	-32	-105	-26	-95	-66	-65	18	-96	-11	-72	-66	-142	-73	-16398	8790	10110	-12514	6014	-11059	2463	-18010	-36	-9904	7153	-7695	516	-15035	6941	7295	32499
0.673333	-26	42	90	-58	-110	-34	13	-13	-19	6	-72	-65	-102	-17	-29	-63	-102	35	-87	-33	-105	-29	-100	-68	-66	-4	-101	-15	-74	-70	-148	-77	-21608	9066	10199	-12997	6501	-9692	2962	-18588	-681	-9003	6512	-8055	359	-14658	7227	6672	32767
0.674167	-27	36	85	-51	-110	-36	11	-16	-19	28	-73	-64	-99	-16	-30	-59	-99	33	-88	-38	-107	-21	-99	-65	-64	0	-100	-16	-74	-70	-147	-75	-21622	9357	10259	-13497	6693	-8507	3369	-19175	-1194	-8335	5639	-8444	216	-14440	7303	5826	32716
0.675000	-29	41	85	-60	-111	-34	11	-16	-17	3	-75	-63	-97	-16	-29	-60	-104	28	-86	-34	-108	-23	-101	-69	-72	-1	-99	-15	-78	-72	-146	-77	-26010	9655	10295	-13998	7152	-7542	3689	-19769	-1928	-7885	4567	-8879	223	-14369	7167	4796	32767
0.675833	-26	45	86	-61	-112	-32	12	-13	-17	4	-73	-66	-99	-16	-30	-60	-99	30	-88	-36	-107	-26	-101	-68	-68	-4	-100	-13	-76	-68	-148	-76	-24007	9966	10294	-14497	7841	-6770	3931	-20361	-2490	-7638	3342	-9362	209	-14400	6842	3649	32508
0.676667	-27	40	89	-61	-112	-33	11	-17	-19	3	-75	-65	-98	-16	-31	-59	-99	43	-86	-31	-102	-22	-100	-67	-63	0	-101	-15	-74	-69	-148	-73	-24171	10288	10266	-14983	8227	-6215	4107	-20940	-2918	-7567	1997	-9882	222	-14501	6344	2361	32074
0.677500	-24	38	89	-59	-110	-33	11	-12	-19	5	-73	-64	-95	-15	-29	-61	-103	33	-85	-29	-104	-22	-99	-68	-63	-1	-98	-12	-57	-68	-145	-75	-22695	10617	10202	-15443	8285	-5854	4218	-21512	-3342	-7626	608	-10422	168	-14622	5691	983	31709
0.678333	-24	44	89	-59	-119	-34	13	-14	-14	7	-70	-64	-96	-18	-28	-59	-90	35	-84	-31	-103	-22	-99	-66	-62	-3	-99	-12	-76	-67	-147	-74	-18803	10948	10110	-15876	8268	-5661	4276	-22031	-3506	-7783	-788	-10973	204	-14726	4917	-448	31267
0.679167	-25	41	87	-59	-108	-35	13	-10	-18	5	-72	-63	-95	-16	-30	-58	-99	33	-84	-33	-105	-24	-101	-68	-62	-1	-97	-13	-74	-95	-146	-77	-15455	11282	9983	-16268	8068	-5615	4281	-22545	-3502	-7991	-2131	-11512	257	-14769	4054	-1901	30803
0.680000	-28	40	87	-58	-108	-34	16	-14	-17	4	-73	-66	-96	-17	-31	-62	-104	35	-85	-31	-102	-24	-99	-70	-62	0	-99	-12	-73	-69	-153	-77	-9103	11611	9830	-16616	7599	-5675	4238	-22976	-3384	-8204	-3381	-12012	222	-14730	3120	-3336	27787
0.680833	-24	42	86	-65	-113	-38	11	-12	-19	5	-74	-66	-97	-19	-30	-61	-99	33	-88	-33	-108	-26	-87	-68	-65	-4	-101	-14	-73	-73	-150	-77	-5618	11927	9654	-16920	7120	-5811	4154	-23332	-3165	-8379	-4510	-12439	268	-14551	2158	-4721	17772
0.681667	-27	39	85	-66	-111	-38	17	-14	-21	0	-77	-61	-98	-23	-38	-65	-100	27	-88	-34	-107	-27	-103	-74	-67	-7	-103	-17	-77	-74	-158	-81	-5087	12231	9443	-17169	6608	-5978	4028	-23590	-3065	-8486	-5475	-12769	274	-14241	1192	-6026	7980
0.682500	-29	38	82	-64	-113	-43	7	-21	-23	0	-77	-70	-102	-24	-24	-65	-103	30	-92	-36	-111	-29	-105	-74	-64	-6	-101	-18	-76	-72	-151	-80	1234	12513	9236	-17367	5149	-6148	3857	-23734	-2731	-8491	-6251	-12965	390	-13773	264	-7210	644
0.683333	-27	38	76	-64	-109	-35	11	6	-19	4	-77	-69	-99	-22	-47	-64	-101	32	-92	-35	-107	-26	-101	-72	-66	-4	-103	-16	-74	-74	-151	-78	774	12773	9007	-17516	4084	-6285	3641	-23744	-2399	-8396	-6827	-13010	676	-13157	-620	-8277	-7922
0.684167	-22	39	87	-59	-107	-34	13	-14	-14	4	-74	-65	-92	-15	-31	-58	-99	45	-86	-29	-104	-22	-100	-69	-62	19	-97	-11	-70	-68	-148	-76	2621	13006	8768	-17617	3032	-6380	3381	-23617	-2111	-8158	-7194	-12917	792	-12394	-1436	-9208	-14760
0.685000	-23	42	86	-61	-105	-32	16	-12	-16	6	-74	-76	-95	-16	-32	-59	-98	36	-88	-31	-103	-22	-99	-66	-59	0	-101	-12	-70	-82	-149	-76	4472	13203	8520	-17688	1933	-6415	3066	-23334	-1830	-7820	-7360	-12596	888	-11496	-2177	-9994	-20309
0.685833	-17	44	89	-61	-104	-34	15	-18	-12	4	-72	-64	-94	-17	-31	-62	-97	35	-79	-30	-105	-23	-100	-73	-62	0	-101	-12	-73	-68	-150	-78	5998	13367	8267	-17723	1068	-6380	2694	-22898	-1556	-7418	-7328	-12125	950	-10489	-2829	-10629	-24914
0.686667	-25	41	85	-58	-121	-31	16	-14	-17	3	-73	-64	-94	-10	-32	-60	-97	36	-83	-31	-102	-22	-98	-68	-65	0	-99	-10	-72	-69	-151	-78	8430	13492	8020	-17738	384	-6278	2271	-22300	-1345	-6886	-7113	-11493	785	-9414	-3385	-11124	-27543
0.687500	-22	40	88	-59	-107	-33	12	-17	-17	3	-70	-83	-93	-15	-30	-61	-100	36	-87	-33	-104	-22	-99	-73	-65	0	-100	-11	-73	-69	-148	-74	14069	13587	7770	-17746	-729	-6112	1777	-21543	-975	-6344	-6747	-10718	768	-8305	-3849	-11484	-29428
0.688333	-23	40	89	-59	-108	-38	13	-13	-39	6	-73	-65	-97	-16	-29	-60	-102	35	-87	-32	-104	-24	-99	-69	-63	0	-99	-10	-77	-68	-146	-76	16053	13645	7529	-17749	-1734	-5904	1229	-20639	-908	-5793	-6261	-9832	763	-7191	-4223	-11737	-30850
0.689167	-33	41	89	-61	-110	-34	12	-17	-18	5	-76	-63	-95	-13	-30	-60	-100	32	-87	-31	-105	-26	-99	-72	-68	-6	-100	-10	-70	-70	-148	-75	20796	13673	7298	-17755	-2086	-5672	616	-19609	-1016	-5276	-5679	-8841	659	-6118	-4514	-11898	-31302
0.690000	-27	42	90	-60	-108	-33	12	-16	-17	4	-74	-66	-98	-16	-33	-63	-102	32	-91	-34	-108	-24	-101	-70	-67	-4	-101	-12	-72	-87	-148	-79	25895	13664	7082	-17780	-2225	-5440	-49	-18465	-931	-4831	-5045	-7873	573	-5116	-4735	-11991	-30971
0.690833	-24	42	89	-61	-109	-34	12	-21	-19	3	-73	-69	-97	-14	-29	-61	-103	34	-87	-34	-104	-23	-113	-67	-63	0	-100	-11	-70	-69	-147	-74	30613	13643	6882	-17827	-2717	-5220	-763	-17229	-1011	-4483	-4389	-6870	478	-4215	-4888	-12026	-29995
0.691667	-27	39	90	-58	-110	-15	13	-15	-17	4	-73	-64	-95	-14	-28	-61	-103	34	-86	-30	-105	-19	-98	-72	-64	0	-93	-11	-75	-68	-163	-76	32767	13594	6702	-17903	-3281	-5054	-1521	-15929	-1229	-4250	-3745	-5924	412	-3453	-4995	-12049	-28515
0.692500	-23	44	90	-58	-103	-30	12	-13	-16	-6	-74	-64	-94	-11	-25	-58	-97	34	-84	-30	-101	-21	-97	-68	-63	-1	-98	-10	-70	-64	-145	-73	32381	13531	6537	-18023	-3763	-4957	-2315	-14581	-1327	-4166	-3150	-5068	442	-2847	-5063	-12061	-26454
0.693333	-27	42	90	-58	-105	-19	16	-12	-14	6	-73	-62	-97	-14	-25	-59	-98	30	-86	-32	-103	-22	-98	-68	-62	-6	-96	-13	-73	-67	-145	-74	32289	13446	6384	-18171	-4185	-4925	-3134	-13227	-1491	-4221	-2630	-4336	486	-2407	-5110	-12083	-23476
0.694167	-24	39	88	-58	-108	-33	13	-18	-23	3	-74	-63	-82	-14	-31	-59	-99	32	-84	-34	-103	-23	-99	-81	-65	-4	-100	-12	-74	-69	-146	-75	31913	13352	6251	-18368	-4489	-4998	-3970	-11895	-1825	-4417	-2213	-3765	681	-2145	-5144	-12121	-19764
0.695000	-25	43	86	-60	-110	-32	13	-14	-18	6	-73	-64	-91	-16	-28	-57	-100	32	-90	-33	-105	-22	-99	-59	-63	0	-98	-13	-70	-67	-144	-73	31375	13245	6125	-18607	-4519	-5169	-4793	-10604	-2232	-4731	-1907	-3367	815	-2046	-5174	-12169	-15498
0.695833	-26	42	91	-57	-109	-32	13	-18	-22	7	-72	-69	-96	-15	-27	-61	-98	35	-84	-28	-104	-22	-99	-69	-62	-1	-99	-11	-70	-69	-147	-73	31104	13118	6022	-18888	-5188	-5447	-5603	-9384	-2432	-5146	-1737	-3158	594	-2116	-5213	-12241	-10677
0.696667	-27	41	89	-60	-104	-32	18	-15	-17	5	-73	-61	-97	-17	-27	-57	-99	32	-87	-33	-107	-19	-97	-67	-63	1	-85	-10	-77	-68	-145	-70	30559	12975	5918	-19208	-5571	-5811	-6382	-8248	-2561	-5624	-1699	-3141	616	-2331	-5262	-12331	-5916
0.697500	-28	44	91	-56	-113	-34	13	-19	-19	5	-75	-66	-112	-13	-26	-57	-98	35	-88	-35	-104	-21	-98	-69	-62	0	-101	-14	-72	-68	-144	-69	26751	12833	5823	-19557	-5449	-6253	-7115	-7217	-2725	-6129	-1796	-3320	552	-2654	-5330	-12422	-1575
0.698333	-47	39	89	-60	-109	-31	15	-8	-19	7	-72	-63	-98	-15	-26	-57	-102	33	-88	-33	-102	-25	-100	-68	-68	-4	-98	-14	-74	-68	-144	-72	14374	12666	5724	-19941	-5438	-6764	-7790	-6304	-2824	-6613	-2042	-3676	397	-3081	-5419	-12504	2256
0.699167	-27	39	88	-62	-113	-35	11	-17	-22	3	-77	-67	-99	-15	-29	-60	-100	33	-90	-33	-107	-8	-97	-67	-63	-1	-98	-16	-75	-65	-144	-72	3851	12481	5624	-20341	-5226	-7309	-8381	-5508	-2682	-7028	-2402	-4181	419	-3563	-5530	-12556	5460
0.700000	-25	39	89	-58	-110	-35	15	-17	-21	6	-73	-64	-99	-18	-30	-57	-101	33	-87	-33	-107	-22	-96	-68	-66	-4	-95	-15	-75	-68	-144	-73	-6058	12272	5512	-20752	-4888	-7862	-8884	-4837	-2503	-7345	-2872	-4807	187	-4080	-5664	-12564	8115
0.700833	-24	40	87	-59	-109	-34	15	-15	-21	6	-73	-65	-102	-15	-29	-58	-101	35	-86	-32	-107	-23	-99	-69	-66	-3	-98	-17	-75	-73	-147	-73	-9500	12042	5381	-21174	-4866	-8401	-9285	-4283	-2102	-7527	-3442	-5544	-117	-4594	-5821	-12514	10178
0.701667	-28	37	79	-51	-108	-35	13	-14	-18	5	-74	-66	-99	-15	-29	-58	-100	33	-92	-35	-108	-25	-100	-72	-64	-3	-97	-14	-73	-76	-147	-75	-17938	11775	5225	-21591	-4838	-8896	-9577	-3835	-1629	-7533	-4090	-6339	-77	-5085	-5999	-12392	11384
0.702500	-27	40	87	-59	-112	-38	12	-16	-16	3	-73	-69	-98	-19	-29	-60	-100	34	-90	-34	-105	-24	-103	-70	-65	-3	-102	-18	-77	-72	-147	-74	-25315	11479	5037	-21992	-4098	-9319	-9756	-3478	-1342	-7352	-4800	-7164	-359	-5499	-6189	-12184	11941
0.703333	-33	38	86	-62	-112	-36	11	-8	-21	6	-73	-67	-97	-16	-29	-61	-100	35	-90	-35	-108	-26	-100	-70	-64	-1	-100	-13	-75	-69	-156	-75	-29618	11154	4804	-22380	-3305	-9645	-9809	-3198	-897	-6964	-5538	-7986	-632	-5835	-6383	-11888	12115
0.704167	-25	40	89	-57	-108	-33	17	-10	-19	5	-70	-63	-97	-14	-26	-60	-101	33	-88	-31	-111	-21	-96	-68	-65	0	-96	-12	-73	-67	-145	-72	-32752	10791	4503	-22739	-2980	-9848	-9744	-2988	-445	-6370	-6296	-8775	-612	-6075	-6590	-11502	12057
0.705000	-23	43	89	-39	-107	-33	17	3	-19	9	-69	-62	-95	-14	-30	-57	-97	37	-86	-31	-104	-25	-99	-68	-61	2	-86	-11	-73	-49	-144	-70	-32767	10378	4118	-23083	-2528	-9925	-9565	-2821	9	-5594	-7056	-9519	-765	-6205	-6792	-11038	11687
0.705833	-23	40	88	-59	-107	-35	16	-12	-16	5	-74	-67	-97	-16	-30	-61	-92	36	-90	-32	-105	-23	-113	-73	-64	-1	-98	-13	-74	-70	-148	-73	-32764	9923	3619	-23393	-1898	-9851	-9279	-2691	578	-4645	-7806	-10187	-1003	-6232	-6990	-10512	11055
0.706667	-28	19	89	-58	-111	-35	13	-16	-23	4	-72	-66	-98	-16	-31	-64	-104	33	-90	-35	-97	-27	-102	-73	-67	-4	-102	-15	-72	-70	-148	-76	-32767	9412	2977	-23677	-1317	-9629	-8903	-2585	1036	-3553	-8521	-10769	-1099	-6109	-7170	-9935	10386
0.707500	-25	40	87	-61	-110	-39	-1	-18	-21	17	-75	-68	-98	-17	-32	-45	-99	35	-86	-32	-105	-24	-99	-69	-64	1	-99	-14	-77	-70	-147	-73	-32660	8857	2166	-23934	-737	-9247	-8423	-2480	1487	-2360	-9191	-11251	-1046	-5880	-7321	-9336	9798
0.708333	-27	43	84	-61	-112	-35	9	-14	-18	7	-74	-65	-98	-16	-28	-62	-100	33	-87	-34	-108	-34	-102	-70	-66	-4	-98	-12	-68	-68	-149	-75	-31691	8243	1139	-24177	-97	-8713	-7889	-2387	1858	-1113	-9801	-11629	-999	-5548	-7444	-8745	8905
0.709167	-26	40	88	-59	-112	-38	11	-14	-19	4	-73	-66	-97	-18	-32	-60	-98	32	-88	-41	-116	-25	-99	-70	-66	0	-98	-13	-75	-70	-148	-76	-26482	7568	-111	-24407	131	-8036	-7307	-2278	2304	145	-10346	-11907	-1021	-5127	-7528	-8183	7672
0.710000	-27	41	87	-58	-113	-35	9	-12	-19	8	-73	-68	-95	-14	-30	-59	-100	36	-87	-33	-108	-26	-99	-68	-64	0	-100	-12	-72	-67	-147	-73	-23788	6838	-1600	-24625	321	-7238	-6696	-2181	2771	1373	-10823	-12091	-925	-4624	-7575	-7680	6555
0.710833	-27	42	87	-57	-108	-34	12	-13	-17	8	-68	-68	-92	-14	-29	-58	-97	33	-85	-31	-128	-22	-97	-68	-67	-1	-96	-10	-73	-69	-148	-73	-21350	6068	-3318	-24852	895	-6327	-6079	-2080	3116	2532	-11228	-12191	-828	-4064	-7590	-7277	5633
0.711667	-24	45	89	-56	-121	-33	12	-15	-15	8	-70	-63	-94	-13	-28	-57	-97	45	-84	-30	-103	-23	-98	-67	-61	0	-101	-9	-69	-67	-146	-73	-15928	5270	-5229	-25083	1250	-5334	-5477	-1985	3453	3573	-11561	-12211	-784	-3476	-7568	-6980	5070
0.712500	-25	45	90	-53	-110	-43	15	-12	-14	9	-69	-61	-101	-11	-27	-59	-98	36	-82	-29	-103	-21	-96	-66	-63	4	-96	-10	-70	-66	-145	-76	-12857	4467	-7278	-25333	1816	-4277	-4910	-1906	3759	4465	-11819	-12168	-711	-2872	-7528	-6826	4764
0.713333	-25	42	88	-57	-111	-35	10	-14	-19	5	-68	-61	-96	-13	-29	-58	-98	34	-83	-29	-104	-23	-99	-44	-64	0	-105	-10	-70	-67	-144	-74	-9411	3688	-9393	-25605	2373	-3185	-4403	-1862	4050	5171	-12005	-12068	-658	-2294	-7488	-6822	4725
0.714167	-27	41	87	-59	-109	-35	10	-15	-21	1	-68	-63	-90	-15	-30	-68	-103	32	-83	-31	-102	-21	-100	-68	-65	-4	-102	-13	-74	-68	-149	-77	-5158	2962	-11481	-25906	2799	-2091	-3976	-1858	4369	5677	-12125	-11922	-671	-1753	-7467	-6977	5239
0.715000	-25	41	89	-60	-110	-39	6	-19	-21	16	-70	-63	-99	-17	-33	-62	-99	32	-86	-35	-107	-27	-102	-73	-65	-7	-102	-18	-76	-70	-150	-77	-2772	2334	-13416	-26236	2733	-1022	-3642	-1916	4619	5970	-12179	-11737	-480	-1271	-7471	-7296	5588
0.715833	-30	38	84	-63	-111	-39	8	-22	-21	1	-76	-66	-99	-32	-32	-64	-101	28	-85	-33	-105	-24	-100	-69	-63	-7	-102	-15	-70	-72	-149	-77	-732	1853	-15067	-26585	2973	0	-3411	-2039	4533	6066	-12171	-11515	-130	-859	-7536	-7766	5938
0.716667	-27	40	87	-60	-112	-15	10	-19	-18	4	-70	-62	-98	-14	-33	-60	-102	32	-87	-34	-111	-26	-103	-70	-68	-5	-117	-17	-73	-93	-149	-77	661	1552	-16324	-26965	3364	946	-3300	-2246	4438	5945	-12107	-11270	174	-556	-7674	-8375	6681
0.717500	-28	42	88	-56	-127	-38	10	-15	-18	5	-66	-62	-98	-25	-30	-58	-98	32	-84	-31	-104	-23	-100	-69	-64	-3	-100	-15	-72	-67	-146	-87	1691	1473	-17077	-27363	3247	1797	-3308	-2547	4346	5637	-12001	-10997	293	-348	-7930	-9106	7329
0.718333	-23	42	86	-55	-105	-32	9	-15	-16	4	-70	-62	-95	-15	-28	-60	-101	33	-86	-31	-104	-21	-100	-67	-65	-5	-101	-11	-73	-67	-149	-75	3423	1649	-17237	-27782	2899	2531	-3443	-2960	4147	5153	-11855	-10711	262	-262	-8299	-9934	8041
0.719167	-28	43	86	-59	-108	-35	12	-17	-19	3	-69	-63	-92	-18	-30	-60	-100	32	-87	-30	-104	-22	-105	-67	-63	-4	-101	-14	-73	-68	-147	-76	3814	2111	-16738	-28223	2439	3133	-3700	-3467	3748	4524	-11683	-10404	218	-292	-8776	-10834	8683
0.720000	-26	41	87	-36	-109	-35	7	-16	-18	5	-72	-63	-97	-18	-30	-60	-99	35	-84	-32	-107	-24	-98	-68	-63	-5	-102	-14	-72	-69	-149	-74	5149	2874	-15562	-28639	1606	3595	-4071	-4088	3177	3766	-11500	-10091	211	-448	-9386	-11776	9122
0.720833	-27	39	84	-60	-108	-34	10	-15	-19	4	-73	-63	-96	-15	-26	-61	-101	33	-84	-33	-105	-22	-100	-69	-66	-6	-100	-14	-72	-69	-148	-77	5864	3949	-13736	-29053	753	3905	-4541	-4811	2630	2921	-11309	-9757	133	-723	-10125	-12726	9327
0.721667	-28	36	87	-61	-110	-34	11	-16	-22	3	-74	-67	-96	-17	-31	-62	-100	32	-87	-32	-104	-22	-103	-72	-64	-5	-102	-14	-79	-70	-151	-78	5102	5325	-11325	-29449	199	4068	-5102	-5629	1925	2001	-11126	-9412	154	-1112	-10972	-13649	9285
0.722500	-28	36	81	-63	-110	-34	9	-24	-23	4	-72	-67	-97	-18	-31	-39	-98	30	-91	-35	-107	-22	-103	-72	-65	-6	-103	-13	-73	-70	-150	-77	7544	6985	-8428	-29820	-615	4094	-5740	-6552	1209	1032	-10967	-9063	143	-1600	-11914	-14519	9138
0.723333	-24	36	84	-64	-112	-36	7	-16	-22	1	-75	-70	-99	-18	-31	-64	-101	29	-88	-36	-107	-24	-105	-72	-68	-7	-101	-17	-77	-73	-148	-80	9713	8913	-5167	-30146	-1934	3965	-6433	-7549	736	55	-10844	-8720	68	-2177	-12916	-15315	8606
0.724167	-28	35	84	-61	-108	-33	10	-18	-19	3	-69	-66	-97	-18	-31	-61	-99	33	-86	-33	-98	-22	-103	-69	-61	0	-98	-11	-72	-68	-148	-73	7658	11074	-1706	-30419	-2715	3718	-7158	-8600	124	-938	-10757	-8376	35	-2829	-13945	-15997	7729
0.725000	-26	39	89	-58	-109	-33	7	-13	-18	7	-72	-67	-97	-15	-32	-59	-102	36	-84	-31	-105	-10	-100	-68	-65	-1	-99	-14	-77	-73	-149	-69	11095	13391	1738	-30645	-3742	3354	-7899	-9703	-357	-1848	-10729	-8056	-44	-3550	-14980	-16573	7044
0.725833	-24	40	87	-61	-112	-33	10	-12	-18	7	-72	-66	-98	-14	-31	-61	-99	37	-81	-32	-107	-24	-102	-70	-63	-3	-100	-14	-74	-68	-149	-74	10243	15806	4955	-30806	-4486	2889	-8635	-10828	-745	-2749	-10768	-7763	-91	-4325	-15966	-17015	5980
0.726667	-49	38	89	-41	-109	-32	16	-13	-16	6	-72	-65	-96	-16	-31	-59	-100	35	-83	-32	-105	-22	-102	-69	-64	-3	-98	-14	-73	-68	-148	-74	11619	18246	7767	-30886	-5016	2345	-9343	-11965	-1112	-3607	-10869	-7510	-92	-5146	-16871	-17316	4600
0.727500	-25	37	88	-58	-108	-34	16	-14	-14	7	-70	-63	-92	-15	-29	-58	-97	34	-84	-32	-103	-22	-101	-68	-65	-1	-99	-13	-70	-74	-147	-72	13361	20652	10000	-30888	-5418	1732	-10023	-13100	-1273	-4406	-11047	-7310	-100	-5994	-17652	-17469	3345
0.728333	-25	39	88	-58	-107	-32	13	-16	-17	7	-70	-65	-97	-16	-30	-60	-95	36	-85	-33	-105	-22	-102	-67	-63	6	-100	-12	-58	-72	-148	-74	13661	22942	11515	-30799	-5936	1074	-10642	-14202	-1272	-5146	-11299	-7177	-105	-6869	-18277	-17483	1858
0.729167	-27	38	89	-57	-112	-35	10	-10	-18	8	-74	-68	-96	-14	-28	-74	-97	34	-88	-32	-103	-22	-102	-69	-63	0	-100	-12	-73	-67	-146	-73	13239	25060	12189	-30621	-5906	385	-11196	-15266	-1482	-5818	-11618	-7121	-208	-7763	-18709	-17354	55
0.730000	-24	38	89	-58	-109	-39	13	-12	-21	11	-72	-63	-97	-14	-29	-59	-100	37	-85	-32	-103	-19	-99	-68	-63	9	-99	-12	-69	-66	-146	-75	14211	26912	11937	-30350	-5457	-315	-11677	-16262	-1637	-6423	-12003	-7149	-270	-8671	-18938	-17101	-1453
0.730833	-24	38	89	-57	-109	-35	10	-14	-17	-5	-75	-63	-97	-11	-29	-58	-98	55	-84	-32	-103	-22	-102	-68	-62	0	-96	-13	-69	-69	-146	-57	12810	28433	10750	-29992	-4896	-1020	-12075	-17189	-1864	-6966	-12445	-7276	-271	-9580	-18943	-16727	-2849
0.731667	-24	30	90	-58	-109	-33	16	-14	-17	6	-69	-65	-95	-14	-30	-60	-97	35	-84	-33	-103	-23	-101	-68	-63	-3	-102	-15	-73	-69	-149	-78	13839	29557	8646	-29548	-4383	-1712	-12391	-18031	-2075	-7453	-12945	-7501	-189	-10491	-18732	-16267	-4282
0.732500	-26	39	95	-60	-107	-36	12	-16	-19	4	-74	-66	-96	-16	-27	-60	-101	35	-83	-31	-102	-21	-98	-66	-63	-4	-99	-12	-70	-65	-151	-73	13123	30250	5721	-29029	-3811	-2388	-12618	-18775	-2216	-7879	-13457	-7820	-160	-11385	-18306	-15690	-5657
0.733333	-25	42	89	-56	-108	-36	11	-13	-15	8	-69	-62	-95	-17	-27	-61	-101	35	-83	-30	-93	-25	-99	-64	-60	0	-98	-5	-74	-67	-146	-74	12078	30458	2087	-28443	-3069	-3047	-12759	-19426	-2471	-8254	-13992	-8241	-155	-12262	-17704	-15055	-6904
0.734167	-26	42	88	-58	-108	-34	12	-14	-21	-5	-76	-65	-98	-14	-30	-59	-109	26	-86	-31	-105	-23	-100	-67	-65	-5	-102	-12	-75	-69	-148	-76	11561	30141	-2092	-27810	-2156	-3689	-12827	-19967	-2623	-8581	-14525	-8741	-161	-13113	-16927	-14364	-8011
0.735000	-29	41	86	-64	-110	-35	12	-13	-19	8	-75	-64	-99	-15	-30	-60	-100	34	-86	-30	-103	-17	-98	-66	-64	0	-100	-13	-72	-69	-137	-76	8304	29274	-6543	-27147	-1024	-4302	-12814	-20393	-2835	-8857	-15031	-9315	-148	-13915	-16030	-13619	-9088
0.735833	-26	41	88	-57	-110	-38	13	-8	-26	5	-72	-62	-98	-17	-28	-60	-98	37	-82	-29	-104	-22	-99	-68	-66	-3	-100	-12	-74	-70	-145	-75	7365	27837	-11046	-26488	-121	-4901	-12740	-20707	-3161	-9099	-15510	-9957	-55	-14673	-15054	-12843	-9911
0.736667	-28	39	86	-57	-109	-33	13	-12	-22	6	-70	-62	-96	-15	-27	-60	-103	36	-86	-30	-104	-21	-98	-68	-77	0	-100	-12	-72	-69	-147	-74	9670	25840	-15401	-25844	222	-5487	-12607	-20912	-3227	-9305	-15929	-10635	-39	-15364	-14061	-12048	-10425
0.737500	-26	41	98	-56	-107	-31	13	-13	-15	8	-73	-60	-92	-12	-27	-59	-97	37	-83	-29	-104	-18	-100	-65	-63	0	-100	-11	-72	-70	-144	-70	3635	23317	-19393	-25245	1283	-6069	-12419	-21008	-3217	-9481	-16277	-11345	-128	-15979	-13074	-11249	-10951
0.738333	-26	39	86	-55	-111	-32	12	-12	-16	9	-70	-62	-95	-14	-26	-59	-97	37	-84	-34	-103	-21	-115	-65	-63	1	-100	-12	-72	-88	-144	-72	4972	20289	-22861	-24717	1938	-6649	-12191	-20999	-3074	-9634	-16541	-12047	-142	-16506	-12161	-10452	-11056
0.739167	-24	40	86	-56	-108	-32	11	-14	-3	6	-70	-63	-95	-16	-30	-59	-98	36	-83	-57	-102	-21	-97	-65	-63	0	-101	-14	-72	-67	-145	-72	2647	16786	-25637	-24282	2505	-7232	-11935	-20893	-2975	-9765	-16710	-12732	-111	-16939	-11352	-9657	-10961
0.740000	-26	40	86	-58	-128	-32	9	-13	-19	0	-72	-61	-97	-16	-30	-59	-100	34	-88	-34	-105	-23	-101	-73	-66	-1	-104	-15	-75	-70	-152	-73	347	12899	-27616	-23960	2941	-7824	-11656	-20697	-2630	-9886	-16776	-13364	-76	-17276	-10686	-8884	-10795
0.740833	-29	37	86	-58	-113	-35	8	-22	-23	4	-75	-65	-99	-16	-29	-90	-102	35	-84	-30	-107	-22	-99	-70	-65	-1	-100	-15	-76	-70	-147	-76	173	8708	-28730	-23765	3395	-8421	-11352	-20420	-2209	-9994	-16736	-13937	-61	-17499	-10181	-8130	-10373
0.741667	-31	40	82	-60	-110	-38	10	-15	-21	6	-73	-65	-98	-15	-30	-51	-102	34	-85	-34	-108	-24	-101	-67	-64	-1	-101	-15	-75	-73	-148	-72	-1244	4305	-28984	-23719	3341	-9027	-11033	-20065	-1643	-10105	-16587	-14426	-81	-17613	-9863	-7411	-9965
0.742500	-28	39	87	-55	-112	-36	10	-15	-18	4	-75	-70	-92	-15	-31	-58	-100	33	-85	-32	-105	-23	-103	-70	-64	0	-104	-17	-75	-75	-144	-73	-3974	-227	-28408	-23819	3415	-9647	-10707	-19648	-1189	-10222	-16335	-14816	-138	-17627	-9739	-6727	-9540
0.743333	-28	41	87	-58	-110	-34	10	-15	-18	4	-70	-64	-95	-17	-28	-57	-98	34	-84	-42	-117	-24	-99	-69	-64	0	-101	-12	-70	-69	-147	-73	-3774	-4757	-27082	-24077	3853	-10270	-10378	-19177	-814	-10340	-15987	-15086	-150	-17533	-9797	-6087	-8758
0.744167	-24	40	88	-57	-107	-30	11	-17	-18	-6	-69	-63	-97	-16	-28	-55	-99	42	-80	-30	-104	-21	-99	-66	-61	3	-99	-13	-72	-70	-147	-68	-6326	-9189	-25131	-24488	4016	-10893	-10043	-18663	-455	-10478	-15553	-15242	-188	-17360	-10034	-5496	-7906
0.745000	-27	42	90	-64	-111	-33	15	-10	-19	8	-67	-60	-96	-12	-28	-53	-99	36	-95	-33	-104	-19	-99	-69	-63	3	-100	-8	-70	-68	-148	-72	-6558	-13446	-22729	-25041	3792	-11509	-9715	-18130	-91	-10635	-15052	-15274	-196	-17109	-10431	-4964	-7100
0.745833	-29	43	87	-56	-109	-24	15	-13	-16	8	-72	-62	-99	-9	-30	-59	-100	35	-82	-31	-102	-21	-98	-68	-62	1	-98	-12	-73	-72	-148	-72	-7249	-17429	-20055	-25718	3473	-12105	-9395	-17577	275	-10812	-14491	-15188	-286	-16804	-10953	-4496	-6338
0.746667	-26	56	90	-57	-111	-33	12	-13	-16	7	-68	-60	-96	-16	-29	-55	-98	35	-81	-33	-105	-24	-105	-69	-62	1	-93	-13	-69	-72	-145	-73	-8496	-21089	-17283	-26500	3135	-12681	-9090	-17022	484	-11025	-13904	-14986	-439	-16470	-11580	-4107	-5666
0.747500	-24	41	89	-59	-107	-33	13	-13	-15	4	-74	-63	-75	-13	-31	-57	-98	35	-86	-31	-103	-22	-99	-70	-64	-1	-93	-13	-73	-72	-147	-77	-8431	-24356	-14590	-27356	2879	-13226	-8796	-16474	631	-11272	-13292	-14681	-436	-16132	-12227	-3806	-4809
0.748333	-26	40	87	-61	-110	-36	10	-18	-17	4	-73	-67	-99	-17	-30	-61	-100	30	-88	-38	-107	-24	-105	-73	-66	-3	-100	-16	-75	-75	-148	-75	-10142	-27185	-12131	-28270	2748	-13740	-8527	-15956	719	-11555	-12697	-14288	-425	-15812	-12908	-3595	-3942
0.749167	-29	37	85	-62	-113	-39	8	-21	-25	3	-80	-67	-100	-18	-32	-62	-99	33	-82	-38	-107	-24	-102	-69	-64	0	-101	-15	-74	-73	-147	-77	-10694	-29557	-10039	-29190	2731	-14204	-8282	-15463	610	-11868	-12130	-13813	-628	-15537	-13562	-3483	-3332
0.750000	-25	39	87	-61	-108	-35	10	-19	5	6	-72	-64	-95	-15	-32	-55	-101	32	-85	-33	-101	-25	-110	-69	-65	0	-99	-15	-75	-98	-149	-75	-6077	-31289	-8435	-30099	2021	-14616	-8074	-15022	673	-12224	-11591	-13290	-704	-15327	-14154	-3478	-2478
0.750833	-27	40	87	-58	-112	-35	12	-15	-18	7	-74	-63	-97	-21	-31	-60	-101	33	-85	-34	-107	-23	-98	-69	-65	0	-99	-13	-74	-73	-147	-69	-9333	-32089	-7380	-30967	1873	-14981	-7904	-14636	669	-12618	-11126	-12732	-656	-15212	-14662	-3592	-1823
0.751667	-26	43	90	-61	-107	-32	15	-16	-17	7	-73	-64	-94	-14	-27	-34	-95	33	-87	-33	-102	-19	-98	-50	-63	0	-98	-11	-73	-68	-145	-72	-7775	-32432	-6901	-31760	1845	-15294	-7781	-14312	573	-13055	-10741	-12155	-596	-15204	-15049	-3812	-1382
0.752500	-26	41	91	-67	-104	-31	16	-13	-19	7	-72	-61	-95	-11	-27	-57	-99	30	-87	-32	-103	-17	-100	-67	-64	-3	-98	-12	-69	-67	-145	-74	-6682	-32591	-6988	-32329	1627	-15567	-7715	-14068	408	-13529	-10441	-11591	-592	-15323	-15304	-4174	-852
0.753333	-25	44	90	-52	-110	-34	13	-15	-17	6	-72	-64	-95	-15	-30	-62	-99	36	-84	-33	-104	-22	-101	-67	-64	-3	-98	-13	-73	-68	-147	-75	-7754	-32659	-7588	-32572	1575	-15805	-7707	-13907	176	-14042	-10239	-11054	-668	-15578	-15424	-4640	-422
0.754167	-30	40	88	-60	-112	-33	10	-16	-17	5	-74	-66	-95	-15	-29	-60	-99	33	-86	-34	-104	-19	-101	-72	-60	0	-100	-14	-72	-69	-146	-77	-6560	-32699	-8637	-32669	1748	-16001	-7764	-13832	-46	-14584	-10128	-10558	-538	-15968	-15385	-5224	-139
0.755000	-23	28	92	-61	-110	-33	13	-15	-19	4	-74	-65	-95	-14	-31	-61	-97	34	-85	-34	-102	-19	-99	-70	-73	0	-100	-13	-70	-63	-148	-74	-4625	-32704	-10007	-32720	1442	-16195	-7881	-13843	-49	-15162	-10137	-10122	-357	-16504	-15202	-5912	18
0.755833	-24	39	89	-62	-110	-36	13	-16	-18	6	-74	-66	-98	-17	-32	-61	-99	35	-86	-36	-105	-21	-98	-66	-63	-3	-101	-15	-74	-68	-148	-75	-5515	-32634	-11584	-32742	1318	-16374	-8071	-13946	-365	-15772	-10239	-9747	-266	-17168	-14892	-6696	-120
0.756667	-25	43	89	-60	-109	-35	12	-19	-17	3	-76	-65	-98	-17	-33	-75	-103	33	-88	-35	-107	-23	-101	-68	-66	-4	-102	-18	-74	-73	-148	-79	-4233	-31937	-13246	-32747	1785	-16565	-8330	-14145	-789	-16411	-10434	-9456	-322	-17959	-14465	-7579	-133
0.757500	-31	39	90	-92	-114	-36	8	-17	-18	19	-74	-64	-99	-16	-31	-60	-104	34	-84	-33	-108	-24	-100	-67	-66	-3	-98	-19	-73	-67	-145	-72	-4233	-30790	-14857	-32757	2108	-16775	-8652	-14418	-1137	-17076	-10703	-9238	-396	-18849	-13939	-8489	-201
0.758333	-34	38	90	-58	-112	-33	13	-15	-17	4	-70	-67	-101	-15	-29	-61	-100	36	-84	-35	-107	-19	-98	-67	-57	-1	-101	-15	-75	-68	-145	-76	-2635	-29334	-16320	-32749	1994	-17026	-9036	-14778	-1424	-17769	-11051	-9106	-373	-19828	-13343	-9467	-344
0.759167	-23	41	89	-60	-109	-67	11	-13	-17	7	-69	-62	-95	-15	-24	-61	-100	36	-83	-32	-108	-23	-99	-68	-62	-1	-100	-12	-72	-66	-145	-77	-1110	-27611	-17496	-32757	1798	-17327	-9477	-15204	-1644	-18475	-11452	-9068	-189	-20870	-12702	-10478	-439
0.760000	-26	42	90	-57	-109	-33	16	-15	-17	5	-72	-62	-97	-17	-30	-62	-100	35	-83	-31	-107	-29	-99	-67	-65	0	-98	-14	-72	-70	-147	-76	-860	-25673	-18377	-32749	1525	-17694	-9955	-15691	-1890	-19207	-11892	-9087	-104	-21977	-12036	-11499	-642
0.760833	-25	40	88	-60	-110	-33	23	-14	-16	6	-70	-65	-96	-15	-34	-61	-100	35	-84	-36	-107	-23	-100	-67	-62	-4	-102	-15	-72	-69	-145	-74	766	-23556	-18850	-32743	1293	-18131	-10477	-16224	-1960	-19960	-12358	-9190	-165	-23091	-11373	-12503	-742
0.761667	-23	41	88	-60	-111	-33	12	-13	-22	6	-72	-63	-110	-15	-31	-59	-102	41	-85	-32	-107	-22	-101	-69	-64	-3	-100	-15	-77	-70	-147	-75	648	-21269	-18899	-32743	1161	-18647	-11020	-16791	-2080	-20737	-12844	-9366	-164	-24219	-10737	-13476	-776
0.762500	-27	42	88	-60	-111	-34	-4	-15	-19	0	-70	-61	-97	-16	-29	-61	-104	34	-84	-30	-109	-24	-103	-72	-63	-4	-100	-17	-75	-70	-147	-78	166	-18835	-18521	-32762	1041	-19262	-11580	-17382	-2496	-21535	-13312	-9599	-170	-25321	-10141	-14391	-763
0.763333	-25	37	90	-59	-108	-34	13	-14	-19	6	-70	-65	-94	-15	-28	-61	-100	36	-84	-31	-102	-25	-99	-69	-63	-3	-98	-12	-76	-66	-148	-75	5283	-16285	-17756	-32741	168	-19954	-12132	-17964	-2654	-22344	-13761	-9876	-245	-26382	-9607	-15215	-477
0.764167	-25	44	89	-56	-107	-32	13	-12	-17	21	-69	-62	-95	-12	-25	-57	-102	36	-83	-28	-103	-22	-100	-67	-64	-1	-98	-10	-69	-70	-147	-70	3861	-13602	-16633	-32757	-553	-20740	-12674	-18546	-2769	-23178	-14178	-10206	-237	-27388	-9140	-15980	-289
0.765000	-26	44	89	-57	-109	-33	15	-15	-17	5	-67	-63	-97	-14	-28	-60	-100	34	-87	-41	-104	-22	-100	-69	-63	-1	-101	-13	-74	-70	-146	-74	3902	-10822	-15236	-32708	-857	-21605	-13191	-19098	-2972	-24017	-14559	-10576	-172	-28329	-8748	-16645	-199
0.765833	-26	39	85	-61	-110	-15	11	-18	-19	6	-73	-66	-96	-18	-30	-59	-97	35	-86	-32	-104	-21	-99	-69	-64	-1	-104	-10	-72	-66	-145	-47	5786	-7968	-13640	-32644	-1298	-22540	-13675	-19608	-3109	-24865	-14880	-10963	-127	-29186	-8430	-17197	-84
0.766667	-24	43	85	-59	-111	-32	11	-14	-18	6	-69	-61	-103	-15	-28	-58	-101	33	-86	-31	-107	-21	-98	-69	-63	-1	-99	-10	-74	-67	-148	-72	4601	-5080	-11899	-32575	-1736	-23536	-14104	-20069	-3119	-25718	-15147	-11375	-72	-29954	-8189	-17634	76
0.767500	-25	42	90	-60	-108	-33	13	-16	-14	6	-73	-61	-96	-17	-26	-58	-98	35	-85	-33	-107	-21	-97	-68	-64	-1	-118	-11	-73	-66	-146	-70	5071	-2169	-10142	-32553	-1905	-24574	-14479	-20469	-3054	-26554	-15352	-11793	-4	-30626	-8019	-17953	315
0.768333	-26	41	86	-59	-108	-36	13	-15	-15	5	-73	-65	-95	-16	-30	-62	-86	32	-88	-33	-104	-23	-99	-68	-68	0	-100	-14	-74	-68	-146	-73	6282	722	-8435	-32553	-2329	-25637	-14793	-20797	-2784	-27359	-15492	-12217	-33	-31199	-7915	-18155	474
0.769167	-23	41	85	-58	-107	-32	12	-17	-18	2	-70	-61	-93	-14	-28	-56	-99	34	-86	-33	-102	-22	-100	-69	-64	-1	-101	-13	-72	-68	-146	-57	4714	3582	-6842	-32598	-2792	-26706	-15031	-21048	-2568	-28128	-15562	-12641	49	-31673	-7867	-18245	514
0.770000	-23	40	86	-60	-108	-32	-7	-14	-15	5	-69	-63	-95	-15	-28	-56	-98	34	-85	-33	-107	-22	-96	-66	-62	0	-95	-11	-72	-67	-146	-72	4738	6346	-5444	-32671	-2602	-27743	-15187	-21207	-2615	-28832	-15569	-13052	33	-32051	-7862	-18224	873
0.770833	-24	44	87	-59	-107	-32	15	-15	-13	7	-73	-63	-94	-15	-28	-58	-96	33	-87	-33	-104	-21	-98	-67	-62	0	-98	-12	-75	-67	-147	-69	3959	8977	-4290	-32730	-2309	-28746	-15266	-21288	-2714	-29466	-15516	-13453	-35	-32332	-7894	-18119	1221
0.771667	-24	43	84	-58	-109	-31	15	-12	-19	5	-69	-60	-97	-12	-27	-56	-102	34	-84	-33	-101	-16	-98	-68	-61	1	-96	-13	-68	-66	-146	-70	3078	11474	-3409	-32754	-2350	-29670	-15270	-21293	-2818	-30014	-15402	-13838	105	-32526	-7957	-17923	1350
0.772500	-23	43	88	-58	-104	-31	17	-14	-15	5	-70	-63	-95	-15	-28	-58	-95	34	-84	-33	-104	-22	-98	-67	-61	0	-97	-14	-72	-69	-146	-68	3377	13782	-2821	-32752	-2294	-30510	-15195	-21225	-2870	-30466	-15247	-14205	109	-32631	-8041	-17654	1710
0.773333	-23	43	87	-59	-111	-34	12	-16	-17	3	-74	-64	-99	-16	-30	-58	-99	28	-88	-35	-107	-25	-100	-66	-65	0	-102	-16	-73	-69	-149	-76	2091	15876	-2515	-32767	-2010	-31263	-15048	-21094	-2892	-30816	-15054	-14557	-112	-32661	-8145	-17333	2025
0.774167	-29	38	86	-62	-120	-35	8	-21	-22	2	-74	-66	-98	-19	-29	-62	-100	30	-88	-34	-104	-24	-100	-69	-63	0	-98	-15	-76	-73	-154	-75	2074	17752	-2488	-32757	-1687	-31905	-14828	-20907	-3023	-31046	-14810	-14881	-271	-32619	-8261	-16961	2244
0.775000	-24	40	87	-62	-112	-39	12	-17	-18	3	-75	-64	-97	-19	-31	-87	-100	30	-87	-36	-109	-24	-102	-68	-69	-1	-103	-16	-72	-70	-149	-76	1454	19364	-2717	-32767	-1338	-32367	-14549	-20685	-3110	-31158	-14554	-15174	-304	-32489	-8390	-16553	2497
0.775833	-27	39	86	-59	-111	-34	15	-17	-19	5	-74	-66	-112	-17	-31	-59	-102	32	-87	-35	-104	-23	-100	-68	-65	0	-100	-15	-73	-72	-151	-77	-628	20690	-3160	-32751	-728	-32562	-14203	-20433	-3296	-31150	-14270	-15473	-306	-32315	-8536	-16130	2780
0.776667	-25	42	85	-60	-111	-35	11	-17	-17	3	-73	-67	-96	-16	-47	-62	-81	32	-87	-36	-105	-23	-85	-73	-62	-3	-102	-15	-69	-69	-150	-74	2128	21712	-3778	-32766	-537	-32637	-13844	-20172	-3347	-31026	-13984	-15743	-333	-32063	-8697	-15697	3133
0.777500	-23	44	90	-58	-111	-33	16	-13	-21	4	-74	-64	-95	-15	-29	-62	-102	33	-86	-33	-103	-22	-103	-70	-63	0	-98	-13	-72	-60	-161	-80	1603	22430	-4521	-32746	-404	-32683	-13438	-19917	-3237	-30786	-13705	-15993	-403	-31782	-8889	-15269	3244
0.778333	-25	40	90	-59	-108	-34	15	-17	-18	5	-73	-63	-94	-15	-30	-61	-98	33	-85	-42	-102	-16	-102	-72	-63	0	-98	-11	-72	-69	-150	-74	-394	22824	-5354	-32761	303	-32715	-13005	-19691	-3244	-30443	-13434	-16230	-538	-31456	-9111	-14848	3195
0.779167	-27	42	89	-55	-109	-33	16	-14	-40	8	-70	-64	-94	-13	-28	-62	-99	29	-84	-33	-107	-21	-100	-68	-62	0	-98	-12	-74	-69	-147	-75	1574	22903	-6234	-32740	652	-32703	-12563	-19500	-3153	-30016	-13186	-16449	-531	-31098	-9344	-14448	3271
0.780000	-26	43	88	-60	-116	-32	18	-15	-17	4	-69	-66	-97	-14	-29	-61	-99	34	-83	-33	-108	-19	-99	-69	-65	-1	-100	-12	-74	-69	-146	-74	-68	22668	-7119	-32759	925	-32669	-12119	-19359	-2942	-29505	-12962	-16660	-449	-30716	-9615	-14072	3413
0.780833	-27	39	81	-59	-110	-35	13	-15	-18	2	-73	-66	-94	-13	-31	-63	-100	32	-87	-34	-104	-22	-101	-68	-61	0	-103	-14	-93	-69	-149	-77	-64	22137	-7979	-32736	1269	-32414	-11679	-19281	-2610	-28943	-12773	-16858	-407	-30313	-9936	-13724	3445
0.781667	-23	39	87	-62	-111	-36	13	-18	-19	2	-65	-68	-99	-15	-31	-66	-100	30	-87	-34	-107	-24	-100	-74	-69	-7	-104	-16	-76	-72	-152	-77	924	21327	-8790	-32674	1623	-32026	-11256	-19271	-2179	-28331	-12620	-17047	-473	-29914	-10292	-13413	3463
0.782500	-32	32	79	-65	-111	-39	11	-21	-24	10	-77	-69	-103	-19	-33	-65	-107	27	-91	-38	-109	-24	-99	-73	-64	-5	-103	-14	-77	-72	-151	-78	107	20275	-9537	-32543	1572	-31531	-10845	-19337	-1724	-27687	-12500	-17207	-313	-29494	-10671	-13130	3349
0.783333	-30	38	86	-60	-110	-35	12	-18	-22	2	-74	-67	-102	-17	-30	-62	-128	34	-87	-36	-110	-23	-111	-70	-68	0	-101	-14	-76	-70	-147	-76	161	18998	-10209	-32331	1603	-30951	-10454	-19475	-1436	-27036	-12412	-17360	-329	-29094	-11079	-12875	3129
0.784167	-26	39	87	-55	-108	-32	16	-14	-18	6	-83	-67	-88	-15	-28	-59	-100	35	-85	-32	-103	-19	-98	-67	-61	0	-98	-9	-60	-72	-143	-72	122	17518	-10809	-32135	1804	-30316	-10092	-19687	-1144	-26391	-12387	-17486	-448	-28702	-11510	-12658	3144
0.785000	-21	40	87	-57	-105	-33	18	-12	-15	5	-69	-66	-95	-14	-26	-59	-101	39	-85	-31	-102	-22	-98	-68	-62	3	-99	-12	-74	-66	-146	-73	-895	15890	-11339	-31922	1768	-29635	-9763	-19976	-773	-25775	-12397	-17595	-252	-28336	-11965	-12475	3084
0.785833	-26	42	89	-59	-86	-33	13	-14	-16	7	-69	-65	-102	-14	-27	-58	-97	36	-83	-34	-107	-24	-97	-67	-65	1	-95	-10	-70	-69	-144	-70	46	14165	-11802	-31719	1508	-28926	-9460	-20323	-431	-25195	-12447	-17686	-119	-27987	-12416	-12324	2970
0.786667	-24	44	89	-59	-108	-32	16	-14	-17	7	-72	-62	-96	-14	-28	-58	-97	34	-115	-39	-103	-21	-99	-68	-63	-1	-97	-11	-70	-69	-144	-72	-301	12327	-12208	-31512	1299	-28197	-9188	-20725	-70	-24662	-12532	-17743	-153	-27674	-12872	-12207	2963
0.787500	-25	45	91	-58	-111	-35	10	-14	-17	6	-69	-62	-96	-10	-27	-55	-99	36	-81	-33	-104	-23	-99	-68	-66	0	-98	-9	-73	-67	-143	-70	61	10465	-12578	-31321	1034	-27467	-8943	-21174	346	-24178	-12644	-17774	-135	-27389	-13304	-12117	2812
0.788333	-24	44	89	-58	-108	-33	12	-13	-17	7	-70	-61	-99	-17	-31	-59	-98	36	-82	-30	-101	-23	-100	-88	-64	0	-99	-11	-75	-70	-146	-72	121	8599	-12913	-31140	646	-26747	-8729	-21644	876	-23764	-12786	-17768	-63	-27141	-13717	-12058	2702
0.789167	-24	42	93	-58	-109	-33	11	-17	-18	4	-73	-63	-97	-5	-28	-59	-101	35	-84	-32	-105	-24	-101	-69	-62	0	-96	-11	-73	-68	-133	-74	-1325	6746	-13224	-30973	436	-26051	-8526	-22136	1339	-23404	-12944	-17731	23	-26925	-14096	-12021	2654
0.790000	-24	43	90	-59	-111	-34	12	-17	-21	5	-72	-65	-97	-18	-29	-62	-100	34	-92	-33	-109	-21	-100	-68	-66	-3	-99	-15	-77	-70	-147	-76	567	4953	-13526	-30822	96	-25386	-8350	-22622	1755	-23112	-13117	-17660	66	-26742	-14435	-12019	2679
0.790833	-25	40	86	-57	-110	-35	11	-18	-19	1	-73	-60	-97	-14	-29	-58	-97	35	-83	-30	-103	-21	-99	-68	-81	1	-96	-8	-73	-66	-144	-72	2077	3248	-13828	-30684	-694	-24767	-8191	-23104	2528	-22869	-13294	-17544	89	-26584	-14727	-12035	2763
0.791667	-24	42	89	-57	-108	-30	16	-14	-17	4	-74	-61	-96	-14	-28	-59	-101	34	-84	-31	-101	-21	-97	-68	-63	1	-97	-9	-73	-65	-145	-75	-919	1651	-14077	-30567	-793	-24187	-8053	-23549	3239	-22683	-13474	-17400	230	-26461	-14965	-12082	2697
0.792500	-24	46	92	-55	-108	-33	11	-22	-19	7	-68	-60	-94	-15	-25	-57	-98	37	-81	-30	-103	-22	-97	-67	-61	0	-95	-9	-69	-66	-145	-73	1453	185	-14335	-30475	-1102	-23694	-7924	-23969	3853	-22546	-13649	-17215	359	-26359	-15150	-12153	2732
0.793333	-25	42	90	-53	-104	-31	17	-13	-18	6	-70	-60	-95	-14	-27	-58	-100	34	-86	-30	-102	-19	-97	-68	-64	0	-95	-9	-68	-65	-144	-76	-454	-1141	-14577	-30379	-1321	-23245	-7813	-24342	4547	-22452	-13814	-17010	326	-26278	-15287	-12233	2638
0.794167	-25	26	88	-57	-108	-36	11	-15	-19	4	-75	-61	-94	-14	-29	-59	-100	33	-88	-32	-105	-24	-101	-67	-66	-4	-90	-11	-70	-70	-147	-75	-857	-2314	-14783	-30303	-1357	-22867	-7715	-24664	5288	-22389	-13966	-16782	250	-26221	-15372	-12366	2513
0.795000	-26	42	87	-57	-107	-32	13	-15	-15	5	-69	-65	-95	-8	-28	-58	-100	32	-88	-32	-105	-29	-99	-68	-65	0	-97	-13	-72	-70	-146	-76	-145	-3324	-14945	-30239	-1316	-22548	-7631	-24926	6009	-22348	-14098	-16532	232	-26167	-15412	-12501	2381
0.795833	-26	41	88	-55	-110	-34	13	-13	-18	12	-73	-63	-96	-14	-28	-60	-98	35	-84	-30	-101	-22	-98	-65	-62	1	-100	-15	-70	-68	-144	-75	-673	-4163	-15048	-30180	-1611	-22299	-7561	-25126	6767	-22331	-14213	-16274	211	-26130	-15408	-12658	2199
0.796667	-26	38	86	-57	-105	-33	15	-13	-18	5	-74	-64	-93	-13	-28	-60	-101	25	-86	-33	-105	-28	-97	-69	-61	0	-98	-13	-73	-68	-145	-76	-1815	-4836	-15080	-30125	-1437	-22108	-7514	-25258	7330	-22320	-14311	-16008	285	-26099	-15373	-12836	1933
0.797500	-25	41	90	-57	-105	-35	9	-14	-17	4	-72	-65	-96	-15	-26	-61	-99	35	-83	-31	-107	-18	-98	-64	-61	1	-99	-15	-74	-68	-146	-73	-1437	-5344	-15032	-30072	-952	-21978	-7483	-25354	7892	-22321	-14393	-15752	460	-26071	-15312	-13026	1942
0.798333	-26	39	87	-59	-110	-34	12	-13	-18	5	-74	-65	-100	-15	-25	-63	-101	34	-90	-36	-105	-24	-100	-67	-64	-3	-101	-15	-73	-73	-147	-79	-3067	-5707	-14891	-30023	-707	-21903	-7477	-25381	8388	-22325	-14456	-15507	560	-26050	-15229	-13229	1987
0.799167	-28	36	73	-60	-111	-38	9	-17	-22	0	-74	-69	-97	-19	-31	-63	-101	34	-87	-36	-105	-24	-98	-68	-63	0	-99	-13	-74	-73	-148	-77	-2350	-5913	-14645	-29961	-621	-21884	-7487	-25350	8760	-22324	-14506	-15278	709	-26023	-15132	-13436	1872
0.800000	-26	-1	89	-60	-110	-38	13	-13	-17	3	-72	-65	-99	-15	-29	-60	-99	23	-88	-36	-107	-24	-99	-69	-72	-1	-99	-15	-72	-70	-148	-79	-2536	-5983	-14291	-29896	-538	-21905	-7542	-25275	9073	-22325	-14543	-15058	718	-25998	-15027	-13654	1745
0.800833	-24	37	87	-58	-111	-36	12	0	-28	6	-74	-67	-99	-19	-31	-60	-101	34	-87	-35	-108	-24	-98	-70	-64	-5	-95	-16	-75	-73	-148	-80	-2386	-5925	-13828	-29820	-546	-21959	-7616	-25157	9291	-22319	-14567	-14906	825	-25968	-14917	-13873	1516
0.801667	-31	39	87	-60	-110	-38	11	-19	-11	1	-73	-68	-96	-17	-30	-62	-97	33	-104	-34	-109	-27	-104	-68	-64	-1	-101	-15	-73	-73	-147	-78	-1630	-5758	-13268	-29727	-463	-22049	-7717	-24999	9290	-22310	-14587	-14762	952	-25929	-14795	-14080	1161
0.802500	-28	39	87	-59	-112	-35	-9	-19	-18	2	-73	-69	-101	-18	-31	-63	-101	29	-88	-36	-107	-24	-101	-70	-66	-3	-103	-15	-76	-79	-151	-79	-2772	-5495	-12611	-29619	-166	-22159	-7850	-24807	9137	-22299	-14602	-14667	831	-25884	-14676	-14283	964
0.803333	-26	38	88	-58	-111	-35	10	-16	-18	5	-72	-68	-97	-8	-30	-64	-100	12	-88	-32	-103	-24	-102	-69	-60	1	-100	-14	-73	-69	-144	-77	-1748	-5154	-11860	-29491	36	-22287	-8002	-24584	8834	-22277	-14617	-14609	693	-25827	-14546	-14463	869
0.804167	-24	42	89	-60	-107	-29	13	-15	-16	11	-69	-63	-95	-13	-28	-60	-95	34	-85	-32	-101	-19	-98	-66	-59	-1	-99	-11	-72	-70	-145	-79	2243	-4753	-11039	-29340	-501	-22423	-8186	-24335	8537	-22255	-14630	-14572	671	-25760	-14409	-14629	616
0.805000	-24	41	88	-56	-107	-33	15	-15	-16	5	-69	-63	-95	-13	-29	-59	-97	35	-86	-38	-102	-19	-97	-67	-65	0	-96	-12	-70	-69	-145	-74	-1315	-4302	-10163	-29170	-285	-22570	-8388	-24072	7972	-22238	-14645	-14578	669	-25678	-14261	-14771	259
0.805833	-25	40	86	-58	-104	-33	13	-11	-15	4	-73	-66	-95	-12	-31	-61	-99	33	-84	-33	-103	-23	-100	-70	-63	-4	-97	-11	-74	-72	-146	-76	1258	-3839	-9247	-28976	-367	-22711	-8604	-23785	7311	-22210	-14659	-14619	482	-25584	-14093	-14887	-107
0.806667	-29	40	85	-60	-108	-36	11	-18	-19	2	-81	-67	-103	-16	-29	-62	-100	33	-88	-25	-107	-24	-100	-72	-67	0	-102	-15	-78	-68	-149	-75	759	-3365	-8314	-28766	-531	-22847	-8826	-23488	6575	-22187	-14676	-14687	243	-25469	-13900	-14974	-563
0.807500	-28	39	85	-59	-112	-28	7	-15	-18	4	-73	-67	-96	-17	-30	-63	-102	33	-88	-31	-100	-24	-101	-70	-62	0	-98	-14	-74	-67	-149	-74	329	-2906	-7380	-28529	-462	-22964	-9039	-23171	5645	-22154	-14678	-14774	231	-25329	-13676	-15032	-943
0.808333	-28	41	87	-61	-110	-36	13	-16	-21	1	-75	-66	-101	-17	-28	-63	-100	32	-85	-21	-103	-23	-100	-70	-64	-3	-101	-17	-73	-69	-147	-75	1331	-2473	-6467	-28276	-224	-23056	-9231	-22843	4540	-22115	-14678	-14883	118	-25166	-13416	-15048	-1110
0.809167	-13	39	85	-58	-111	-34	15	-16	-13	5	-72	-66	-95	-14	-29	-63	-100	32	-91	-35	-102	-21	-99	-69	-63	-1	-101	-14	-70	-68	-147	-74	1782	-2085	-5590	-28004	-333	-23119	-9404	-22505	3617	-22073	-14655	-14996	-165	-24980	-13117	-15041	-1361
0.810000	-24	39	84	-58	-107	-33	13	-16	-17	2	-73	-63	-96	-14	-28	-60	-95	13	-86	-35	-105	-22	-98	-72	-65	-1	-96	-13	-73	-68	-148	-76	517	-1754	-4758	-27718	-158	-23145	-9520	-22159	2476	-22016	-14615	-15121	-254	-24765	-12778	-15003	-1906
0.810833	-24	38	88	-57	-107	-36	13	-14	-17	4	-69	-64	-95	-14	-28	-60	-99	33	-86	-33	-105	-23	-98	-70	-64	0	-98	-12	-75	-64	-147	-74	1415	-1492	-4000	-27429	329	-23128	-9612	-21803	1086	-21945	-14548	-15243	-243	-24522	-12383	-14938	-2143
0.811667	-26	42	89	-58	-108	-34	17	-13	-19	7	-72	-39	-94	-12	-26	-58	-99	36	-85	-31	-103	-17	-97	-66	-64	1	-99	-12	-72	-56	-143	-70	347	-1308	-3321	-27132	681	-23065	-9637	-21448	-385	-21863	-14448	-15367	-301	-24250	-11950	-14855	-2215
0.812500	-41	42	86	-44	-107	-29	18	-15	-14	6	-69	-63	-95	-12	-25	-59	-101	34	-82	-30	-101	-18	-95	-69	-61	1	-95	-11	-68	-65	-143	-72	1213	-1212	-2725	-26839	630	-22948	-9578	-21090	-1763	-21752	-14308	-15481	-288	-23955	-11482	-14754	-2343
0.813333	-25	47	90	-56	-105	-32	17	-14	-17	6	-67	-64	-93	-12	-27	-57	-97	40	-83	-30	-101	-34	-97	-67	-64	1	-96	-12	-73	-65	-144	-72	1172	-1193	-2217	-26552	626	-22774	-9446	-20731	-3076	-21627	-14131	-15592	-354	-23639	-10975	-14648	-2427
0.814167	-26	43	86	-59	-111	-32	12	-14	-17	16	-72	-63	-96	-14	-29	-60	-99	33	-86	-35	-108	-23	-97	-68	-64	-4	-98	-13	-68	-66	-147	-70	979	-1286	-1805	-26285	776	-22542	-9249	-20381	-4457	-21475	-13903	-15687	-444	-23301	-10436	-14532	-2626
0.815000	-27	40	87	-59	-110	-31	16	-17	-21	2	-74	-66	-85	-17	-31	-62	-104	33	-87	-34	-111	-24	-91	-72	-64	0	-98	-17	-79	-70	-150	-75	1800	-1430	-1475	-26031	765	-22248	-8970	-20040	-5885	-21291	-13627	-15771	-407	-22959	-9879	-14418	-2856
0.815833	-25	45	84	-62	-113	-35	12	-15	-19	4	-75	-65	-98	-15	-30	-60	-102	32	-87	-32	-111	-23	-99	-67	-64	-3	-99	-13	-73	-68	-147	-73	495	-1670	-1229	-25802	943	-21890	-8612	-19708	-7267	-21074	-13292	-15839	-287	-22576	-9297	-14300	-2968
0.816667	-29	43	87	-58	-110	-33	13	-15	5	8	-74	-64	-98	-15	-30	-60	-98	35	-81	-32	-105	-21	-98	-67	-65	-1	-100	-12	-74	-70	-145	-73	211	-1986	-1057	-25593	1195	-21473	-8178	-19393	-8719	-20824	-12894	-15895	-296	-22207	-8715	-14197	-3136
0.817500	-24	45	91	-58	-108	-32	15	-13	-15	8	-68	-62	-96	-15	-27	-58	-99	36	-82	-32	-105	-17	-98	-68	-65	0	-98	-10	-72	-66	-143	-72	4159	-2369	-962	-25421	504	-20993	-7679	-19098	-9772	-20545	-12449	-15941	-426	-21833	-8141	-14106	-3301
0.818333	-26	44	89	-58	-112	-34	12	-12	-17	9	-70	-64	-98	-14	-28	-60	-99	34	-83	-33	-105	-21	-97	-66	-64	1	-98	-10	-75	-68	-145	-74	654	-2806	-924	-25278	361	-20461	-7126	-18823	-10574	-20236	-11959	-15976	-472	-21475	-7584	-14037	-3485
0.819167	-36	43	88	-62	-110	-32	12	-14	-10	8	-74	-61	-98	-12	-27	-59	-98	37	-83	-32	-104	-22	-98	-68	-64	-3	-99	-12	-74	-68	-144	-70	2179	-3298	-936	-25171	399	-19887	-6534	-18583	-11194	-19906	-11415	-16000	-736	-21138	-7055	-13984	-3603
0.820000	-26	44	86	-56	-108	-32	16	-12	-16	9	-73	-62	-95	-13	-28	-60	-99	36	-86	-33	-107	-21	-98	-67	-64	1	-99	-10	-73	-69	-145	-73	2368	-3811	-991	-25100	223	-19279	-5917	-18371	-11591	-19553	-10832	-16021	-1755	-20826	-6564	-13952	-3867
0.820833	-31	42	86	-55	-105	-31	12	-14	-18	7	-72	-62	-96	-11	-27	-57	-99	36	-83	-32	-111	-21	-99	-69	-67	-5	-99	-11	-72	-69	-148	-74	1379	-4352	-1072	-25057	-3	-18640	-5286	-18196	-11693	-19185	-10207	-16033	-2091	-20544	-6111	-13944	-4104
0.821667	-29	41	86	-57	-108	-31	16	-15	-18	7	-72	-63	-94	-16	-29	-60	-100	35	-83	-30	-105	-22	-99	-66	-65	0	-105	-12	-73	-70	-150	-73	1739	-4893	-1170	-25045	-99	-17996	-4652	-18048	-11681	-18803	-9569	-16045	-1211	-20310	-5710	-13951	-4161
0.822500	-31	40	84	-58	-111	-33	10	-17	-23	4	-76	-63	-98	-17	-31	-63	-101	35	-86	-29	-109	-23	-103	-72	-65	15	-102	-14	-75	-72	-147	-74	2344	-5425	-1282	-25064	-601	-17349	-4028	-17937	-11340	-18426	-8906	-16053	-1039	-20116	-5358	-13979	-4279
0.823333	-29	41	85	-58	-111	-46	12	-21	-23	5	-76	-65	-102	-19	-29	-62	-94	30	-87	-35	-108	-24	-100	-69	-68	-6	-102	-16	-75	-70	-148	-77	690	-5937	-1401	-25104	-1074	-16710	-3433	-17864	-10868	-18054	-8238	-16063	-1067	-19973	-5065	-14029	-4459
0.824167	-26	41	84	-55	-108	-32	12	-15	-19	2	-77	-60	-94	-13	-29	-58	-99	33	-124	-30	-100	-21	-98	-67	-63	0	-100	-4	-70	-68	-146	-72	1432	-6413	-1503	-25158	-1038	-16100	-2872	-17816	-10236	-17696	-7561	-16070	-837	-19882	-4826	-14087	-4270
0.825000	-26	41	85	-58	-107	-32	15	-15	-16	5	-73	-62	-95	-14	-30	-59	-99	33	-87	-33	-103	-23	-101	-65	-63	0	-99	-10	-73	-70	-147	-75	304	-6852	-1599	-25228	-1098	-15543	-2369	-17804	-9366	-17366	-6906	-16077	-672	-19856	-4640	-14163	-3910
0.825833	-5	44	85	-55	-105	-33	16	-12	-17	4	-75	-64	-96	-16	-29	-56	-99	36	-87	-34	-105	-22	-98	-67	-63	0	-102	-15	-73	-68	-145	-73	89	-7236	-1684	-25308	-1444	-15038	-1919	-17823	-8463	-17067	-6275	-16084	-488	-19880	-4511	-14244	-3576
0.826667	-27	41	86	-58	-108	-36	16	-19	-17	4	-73	-61	-99	-16	-30	-58	-100	33	-86	-32	-104	-23	-99	-69	-66	0	-100	-11	-72	-69	-148	-75	304	-7565	-1752	-25386	-1699	-14614	-1529	-17873	-7557	-16807	-5666	-16086	-353	-19960	-4434	-14333	-3179
0.827500	-24	43	88	-56	-108	-33	15	-15	-15	3	-73	-62	-93	-17	-31	-60	-99	33	-87	-32	-105	-22	-100	-69	-65	-1	-101	-13	-73	-72	-149	-76	-492	-7828	-1800	-25448	-2014	-14273	-1214	-17946	-6619	-16596	-5109	-16087	-346	-20097	-4406	-14422	-2636
0.828333	-26	41	86	-59	-108	-34	29	-12	-15	6	-69	-64	-97	-19	-31	-59	-97	34	-88	-35	-105	-27	-100	-68	-65	0	-101	-11	-75	-68	-147	-75	-36	-8027	-1834	-25497	-2227	-14030	-964	-18057	-5711	-16432	-4605	-16084	-263	-20269	-4420	-14509	-1959
0.829167	-28	46	87	-59	-108	-32	15	-14	-19	5	-74	-64	-96	-21	-33	-58	-98	37	-87	-32	-105	-24	-99	-69	-59	-3	-101	-13	-73	-72	-154	-78	-865	-8161	-1844	-25522	-2404	-13893	-785	-18148	-4785	-16327	-4160	-16066	-262	-20481	-4479	-14594	-1290
0.830000	-26	37	87	-57	-108	-34	13	-12	-16	4	-72	-62	-96	-9	-14	-60	-99	34	-87	-34	-105	-24	-99	-74	-63	-1	-100	-12	-68	-68	-150	-77	-2449	-8221	-1844	-25515	-2316	-13874	-679	-18307	-4028	-16270	-3787	-16035	-673	-20735	-4575	-14667	-692
0.830833	-24	42	89	-57	-110	-32	16	-16	-16	4	-73	-66	-97	-18	-33	-58	-94	22	-87	-35	-104	-23	-97	-63	-63	0	-100	-13	-73	-70	-151	-77	1823	-8222	-1836	-25478	-2632	-13972	-637	-18406	-3166	-16276	-3493	-15992	-996	-21010	-4710	-14735	76
0.831667	-28	41	85	-56	-109	-36	13	-8	-16	4	-75	-64	-94	-18	-33	-59	-99	30	-90	-35	-107	-27	-102	-72	-63	-5	-103	-14	-72	-68	-151	-75	-119	-8166	-1812	-25395	-2677	-14194	-662	-18553	-2266	-16337	-3279	-15933	-750	-21300	-4878	-14787	693
0.832500	-25	36	86	-59	-110	-35	12	-17	-19	1	-74	-66	-97	-19	-31	-61	-100	35	-90	-45	-102	-23	-98	-69	-63	0	-100	-12	-69	-67	-150	-78	-972	-8047	-1788	-25263	-2353	-14534	-773	-18688	-1597	-16443	-3149	-15846	-460	-21592	-5075	-14827	1199
0.833333	-25	40	89	-57	-107	-33	15	1	-21	5	-70	-64	-97	-18	-28	-59	-99	33	-88	-34	-104	-21	-99	-69	-64	-1	-100	-8	-75	-68	-149	-76	328	-7881	-1766	-25087	-2150	-14994	-891	-18833	-1050	-16608	-3115	-15738	-232	-21884	-5302	-14852	1923
0.834167	-29	40	86	-59	-108	-34	13	-15	-14	6	-74	-64	-96	-17	-28	-62	-101	35	-90	-36	-104	-23	-101	-69	-61	-3	-100	-14	-74	-67	-152	-77	-1370	-7672	-1750	-24860	-1758	-15558	-1089	-18972	-443	-16810	-3171	-15603	10	-22170	-5563	-14858	2712
0.835000	-30	41	84	-46	-109	-33	16	-16	-19	4	-76	-65	-93	-19	-32	-60	-102	34	-87	-35	-105	-25	-98	-69	-67	-3	-100	-15	-72	-70	-148	-76	-1230	-7420	-1743	-24587	-1210	-16217	-1333	-19097	-46	-17072	-3329	-15444	116	-22438	-5850	-14852	3359
0.835833	-29	42	86	-58	-110	-33	16	-12	-19	5	-72	-65	-96	-18	-26	-61	-101	30	-85	-51	-105	-24	-98	-70	-55	1	-100	-15	-72	-69	-148	-76	-103	-7143	-1749	-24267	-999	-16954	-1624	-19212	577	-17361	-3574	-15249	107	-22688	-6167	-14825	4065
0.836667	-24	37	86	-59	-108	-31	17	-14	-18	4	-75	-65	-95	-15	-30	-58	-100	34	-85	-33	-104	-19	-97	-81	-66	-1	-101	-14	-72	-66	-149	-75	-1950	-6839	-1772	-23904	-802	-17758	-1955	-19312	1069	-17693	-3918	-15027	174	-22910	-6515	-14777	4688
0.837500	-28	42	86	-60	-105	-31	11	-11	-16	7	-73	-63	-95	-16	-27	-59	-97	35	-86	-36	-103	-21	-96	-66	-60	1	-97	-13	-73	-68	-147	-74	-1723	-6519	-1826	-23509	-107	-18618	-2322	-19392	1171	-18055	-4331	-14775	207	-23107	-6881	-14708	5282
0.838333	-27	45	88	-58	-105	-31	18	12	-15	7	-74	-62	-96	-15	-26	-57	-97	36	-84	-31	-105	-21	-98	-65	-53	0	-98	-12	-70	-67	-146	-72	-2877	-6185	-1908	-23082	684	-19500	-2727	-19451	1446	-18440	-4874	-14501	45	-23277	-7274	-14617	5891
0.839167	-26	41	82	-59	-107	-30	15	-11	-15	6	-70	-62	-97	-13	-27	-52	-102	35	-84	-32	-104	-19	-99	-65	-63	16	-98	-12	-74	-69	-148	-74	-4321	-5842	-2012	-22641	1170	-20398	-3164	-19495	1714	-18847	-5471	-14200	50	-23420	-7689	-14502	6129
0.840000	-26	44	86	-60	-110	-32	2	-7	-17	5	-76	-65	-98	-18	-29	-58	-102	33	-86	-35	-105	-24	-98	-69	-64	0	-100	-15	-78	-73	-148	-75	-3730	-5499	-2150	-22192	1523	-21286	-3634	-19513	1992	-19277	-6146	-13889	76	-23540	-8123	-14370	6191
0.840833	-28	39	85	-64	-112	-35	12	-13	-19	5	-75	-62	-96	-16	-32	-59	-100	33	-86	-29	-107	-24	-98	-66	-66	-1	-98	-13	-74	-69	-148	-73	-4995	-5153	-2315	-21736	1890	-22154	-4113	-19508	2283	-19707	-6879	-13547	-8	-23626	-8564	-14206	6424
0.841667	-27	41	86	-62	-99	-34	11	-16	-21	5	-75	-64	-99	-17	-31	-60	-100	33	-86	-33	-103	-23	-102	-67	-67	-1	-100	-15	-75	-70	-153	-74	-4810	-4812	-2508	-21292	2041	-22952	-4590	-19483	2472	-20156	-7668	-13200	44	-23701	-9015	-14019	6658
0.842500	-27	41	86	-61	-113	-38	9	-13	-16	7	-65	-62	-96	-15	-28	-59	-100	34	-86	-33	-107	-23	-101	-65	-65	0	-98	-14	-74	-68	-148	-75	-5455	-4480	-2725	-20903	2252	-23703	-5088	-19436	2613	-20598	-8491	-12848	176	-23732	-9457	-13804	6484
0.843333	-28	43	80	-61	-110	-32	13	-12	-16	5	-74	-63	-98	-14	-29	-56	-101	34	-85	-31	-104	-22	-100	-67	-63	-1	-97	-13	-74	-69	-146	-75	-7125	-4156	-2957	-20472	2555	-24377	-5581	-19370	2680	-21039	-9333	-12493	235	-23767	-9897	-13566	6140
0.844167	-25	44	90	-59	-111	-33	12	-12	-16	9	-69	-60	-96	-12	-33	-56	-98	37	-81	-24	-103	-19	-98	-68	-61	2	-96	-11	-73	-66	-144	-75	-2902	-3838	-3216	-20109	2143	-24974	-6075	-19283	2922	-21469	-10188	-12139	404	-23780	-10311	-13296	5716
0.845000	-23	44	88	-56	-107	-32	13	-8	-17	9	-69	-61	-96	-12	-26	-56	-97	36	-84	-29	-102	-19	-97	-62	-64	1	-96	-9	-74	-64	-126	-73	-2169	-3540	-3478	-19786	1455	-25470	-6549	-19190	3276	-21877	-11034	-11803	436	-23782	-10710	-13007	4982
0.845833	-23	45	89	-59	-108	-29	15	-12	-19	9	-69	-59	-93	-10	-26	-57	-100	37	-82	-30	-105	-19	-102	-67	-63	0	-97	-10	-72	-65	-145	-75	-3661	-3256	-3744	-19523	1312	-25876	-7001	-19088	3484	-22268	-11856	-11478	370	-23771	-11072	-12689	4019
0.846667	-23	42	90	-57	-105	-30	15	0	-15	8	-69	-59	-94	-13	-29	-58	-98	36	-83	-30	-105	-19	-97	-63	-62	0	-92	-9	-74	-67	-145	-74	514	-2994	-4008	-19312	857	-26182	-7419	-18976	3764	-22624	-12646	-11169	546	-23745	-11403	-12351	2996
0.847500	-25	44	89	-58	-108	-31	12	-13	-38	8	-75	-61	-95	-11	-29	-58	-98	57	-82	-29	-101	-21	-99	-68	-66	-3	-100	-10	-73	-70	-146	-75	-410	-2753	-4256	-19163	374	-26397	-7809	-18866	4176	-22946	-13376	-10889	657	-23706	-11681	-11995	1861
0.848333	-27	41	89	-59	-111	-32	8	-16	-21	6	-70	-64	-97	-14	-30	-61	-102	33	-87	-31	-108	-23	-107	-68	-67	-1	-101	-15	-77	-70	-149	-61	787	-2541	-4495	-19075	-72	-26526	-8156	-18756	4422	-23225	-14037	-10631	687	-23652	-11912	-11626	563
0.849167	-30	41	88	-62	-114	-35	10	-17	-23	2	-73	-63	-88	-14	-31	-64	-102	33	-86	-32	-108	-21	-101	-70	-67	-4	-100	-12	-74	-67	-146	-76	3168	-2336	-4699	-19044	-602	-26563	-8446	-18645	4843	-23431	-14627	-10396	640	-23567	-12082	-11238	-581
0.850000	-27	40	94	-60	-110	-31	13	-12	-15	6	-70	-62	-93	1	-31	-59	-100	33	-88	-33	-107	-19	-100	-66	-63	-3	-99	-12	-73	-69	-149	-75	2861	-2170	-4874	-19083	-1143	-26534	-8682	-18543	5243	-23617	-15086	-10189	722	-23457	-12196	-10845	-1808
0.850833	-27	44	87	-59	-107	-31	17	-14	-17	6	-70	-63	-94	-33	-25	-56	-96	35	-85	-30	-101	-22	-97	-66	-65	-4	-102	-12	-74	-69	-146	-75	3592	-2029	-5010	-19179	-1145	-26442	-8871	-18450	5379	-23721	-15455	-10005	812	-23314	-12253	-10445	-3075
0.851667	-25	42	90	-60	-110	-40	17	-13	-15	6	-69	-61	-96	-11	-30	-55	-100	34	-88	-25	-103	-17	-97	-66	-63	18	-98	-11	-72	-70	-146	-74	4233	-1923	-5105	-19340	-1136	-26304	-9005	-18367	5598	-23767	-15715	-9848	850	-23141	-12248	-10047	-3897
0.852500	-25	44	90	-57	-104	-31	15	-12	-16	15	-69	-62	-96	-35	-28	-57	-98	36	-85	-28	-105	-16	-98	-66	-61	1	-95	-13	-70	-67	-143	-72	3595	-1843	-5154	-19560	-1417	-26129	-9080	-18275	5869	-23749	-15852	-9711	768	-22925	-12187	-9659	-4659
0.853333	-23	45	87	-72	-104	-29	16	-13	-16	6	-68	-61	-94	-13	-27	-58	-99	34	-85	-30	-104	-26	-98	-65	-63	1	-98	-11	-107	-69	-147	-74	4822	-1799	-5172	-19816	-1619	-25926	-9101	-18235	6048	-23663	-15866	-9608	642	-22665	-12073	-9284	-5485
0.854167	-26	44	87	-59	-111	-33	12	-12	-18	6	-70	-63	-100	-14	-31	-58	-100	30	-88	-30	-103	-26	-100	-69	-64	0	-100	-14	-76	-73	-147	-77	3867	-1791	-5123	-20123	-1620	-25709	-9068	-18185	6080	-23512	-15755	-9522	618	-22368	-11905	-8928	-6224
0.855000	-29	42	87	-62	-110	-38	11	-15	-35	8	-70	-65	-96	-14	-30	-59	-98	34	-88	-34	-104	-23	-100	-67	-64	-6	-103	-14	-80	-72	-147	-75	4225	-1815	-5047	-20452	-1565	-25484	-8986	-18144	6123	-23306	-15525	-9450	568	-22020	-11682	-8592	-6772
0.855833	-26	40	87	-59	-109	-33	12	-15	-19	6	-73	-65	-103	-17	-41	-60	-100	34	-88	-30	-103	-25	-98	-70	-64	1	-102	-14	-75	-72	-149	-79	3796	-1872	-4930	-20799	-1471	-25263	-8853	-18112	6187	-23038	-15178	-9401	463	-21632	-11418	-8286	-7175
0.856667	-21	43	86	-60	-111	-36	9	2	-19	5	-76	-64	-100	-17	-32	-62	-101	30	-90	-33	-107	-11	-103	-73	-66	-5	-102	-16	-48	-73	-134	-79	706	-1958	-4784	-21150	-1018	-25044	-8678	-18090	6021	-22718	-14723	-9369	352	-21206	-11098	-8017	-7492
0.857500	-25	42	86	-62	-111	-39	23	-16	-18	4	-74	-67	-97	-16	-31	-41	-98	33	-87	-32	-104	-23	-100	-70	-64	0	-100	-12	-73	-70	-149	-80	2313	-2073	-4614	-21482	-866	-24825	-8457	-18066	5793	-22355	-14158	-9344	352	-20743	-10769	-7786	-7444
0.858333	-26	40	93	-62	-107	-33	10	-15	-16	7	-74	-65	-98	-15	-31	-58	-98	35	-87	-31	-105	-22	-99	-70	-63	0	-100	-14	-72	-73	-148	-77	4080	-2222	-4428	-21791	-1289	-24616	-8195	-18045	5722	-21951	-13517	-9341	405	-20256	-10387	-7599	-7106
0.859167	-25	41	87	-60	-105	-35	10	-16	-17	5	-74	-73	-97	-18	-30	-62	-100	33	-88	-30	-104	-21	-105	-69	-63	0	-100	-15	-75	-72	-148	-79	-981	-2391	-4230	-22061	-826	-24412	-7919	-18023	5592	-21520	-12803	-9349	205	-19752	-9978	-7457	-6742
0.860000	-24	37	87	-61	-109	-36	11	-7	-17	7	-74	-64	-94	-16	-29	-60	-99	34	-88	-32	-107	-22	-100	-72	-66	-3	-101	-16	-76	-70	-150	-79	2110	-2583	-4037	-22272	-740	-24206	-7575	-18004	5365	-21071	-12024	-9370	85	-19237	-9549	-7367	-6079
0.860833	-27	42	84	-61	-110	-34	12	-15	-18	4	-56	-66	-94	-14	-31	-62	-103	29	-88	-36	-107	-21	-99	-68	-63	-1	-102	-18	-70	-70	-150	-79	-318	-2791	-3846	-22420	-629	-23992	-7217	-17973	4935	-20602	-11194	-9412	156	-18717	-9094	-7322	-5005
0.861667	-26	42	84	-60	-110	-36	10	-15	-19	4	-77	-65	-98	-16	-30	-60	-103	32	-87	-35	-105	-25	-99	-74	-66	-5	-104	-16	-79	-75	-151	-79	-1447	-3013	-3667	-22488	-357	-23764	-6830	-17938	4588	-20124	-10339	-9465	124	-18201	-8625	-7332	-3505
0.862500	-28	36	82	-61	-110	-35	9	-15	-17	5	-75	-66	-102	-21	-31	-61	-101	59	-86	-35	-105	-25	-100	-70	-66	-3	-102	-15	-77	-72	-150	-79	-136	-3243	-3498	-22474	-120	-23508	-6406	-17892	4352	-19633	-9454	-9530	49	-17706	-8140	-7387	-1941
0.863333	-25	39	85	-61	-110	-35	26	-15	-18	5	-77	-66	-95	-14	-29	-59	-100	34	-88	-35	-105	-22	-126	-70	-66	-3	-103	-15	-74	-70	-149	-77	-824	-3473	-3355	-22366	-294	-23213	-5954	-17841	4183	-19140	-8570	-9611	-51	-17229	-7644	-7488	-457
0.864167	-25	39	87	-59	-108	-33	11	-15	-17	7	-73	-64	-75	-14	-27	-62	-98	33	-85	-34	-98	-22	-100	-70	-61	0	-98	-14	-70	-70	-149	-77	-1637	-3712	-3230	-22173	-247	-22879	-5481	-17782	3843	-18641	-7695	-9708	17	-16773	-7140	-7638	1031
0.865000	-24	41	86	-59	-105	-34	12	-17	-15	0	-75	-66	-97	-16	-28	-61	-99	33	-87	-35	-104	-22	-100	-68	-64	0	-102	-19	-74	-73	-149	-79	-799	-3943	-3123	-21886	112	-22493	-4966	-17713	3481	-18145	-6849	-9827	85	-16348	-6638	-7833	2646
0.865833	-24	38	84	-63	-111	-36	8	-17	-18	4	-79	-69	-98	-16	-30	-60	-99	33	-87	-35	-101	-22	-97	-69	-64	0	-102	-14	-73	-69	-150	-76	-2401	-4169	-3033	-21515	235	-22046	-4425	-17629	3192	-17646	-6023	-9952	-39	-15947	-6127	-8065	3933
0.866667	-24	40	87	-59	-111	-33	11	-14	-18	4	-74	-68	-96	-16	-28	-60	-99	35	-83	-33	-103	-25	-100	-70	-64	-1	-101	-16	-74	-45	-149	-77	-1098	-4381	-2954	-21063	123	-21537	-3866	-17538	2885	-17135	-5240	-10099	-18	-15578	-5626	-8329	4952
0.867500	-24	39	88	-59	-111	-34	9	-13	-18	9	-73	-64	-94	-16	-29	-60	-105	36	-85	-34	-107	-26	-100	-72	-63	-1	-100	-12	-74	-70	-147	-77	-1487	-4581	-2885	-20541	137	-20968	-3271	-17437	2591	-16618	-4501	-10252	20	-15235	-5128	-8621	5739
0.868333	-25	40	86	-60	-110	-31	12	-13	-18	8	-74	-65	-100	-13	-29	-58	-99	36	-84	-35	-101	-21	-99	-68	-62	-3	-105	-13	-73	-69	-148	-77	-1554	-4768	-2826	-19952	2	-20311	-2652	-17325	2407	-16097	-3820	-10416	8	-14920	-4641	-8939	6344
0.869167	-23	42	86	-57	-112	-35	10	-14	-17	6	-76	-62	-98	-13	-27	-57	-102	37	-84	-33	-97	-22	-99	-70	-65	0	-100	-12	-73	-68	-144	-76	-993	-4942	-2757	-19306	-94	-19598	-2021	-17204	2179	-15561	-3193	-10587	-60	-14627	-4168	-9274	6769
0.870000	-25	41	87	-55	-107	-31	16	-15	-17	8	-65	-63	-96	-14	-27	-58	-97	39	-82	-31	-102	-21	-99	-66	-63	-1	-103	-9	-73	-67	-148	-76	-2939	-5097	-2684	-18616	424	-18823	-1373	-17067	1854	-15016	-2621	-10757	-133	-14353	-3702	-9623	7119
0.870833	-24	42	87	-56	-109	-34	15	-12	-14	27	-68	-62	-95	-12	-25	-57	-100	42	-77	-27	-103	-19	-97	-68	-61	0	-97	-9	-70	-64	-144	-70	-2019	-5223	-2605	-17893	889	-17991	-719	-16923	1579	-14459	-2102	-10926	-104	-14086	-3256	-9983	7476
0.871667	-1	44	69	-51	-107	-31	18	-11	-19	11	-69	-60	-95	-9	-25	-58	-101	40	-83	-29	-100	-18	-94	-66	-61	0	-98	7	-72	-66	-144	-74	1796	-5372	-2503	-17146	373	-17110	-65	-16770	1648	-13884	-1638	-11083	-125	-13830	-2836	-10344	7773
0.872500	-24	46	89	-52	-104	-31	18	-12	-18	15	-69	-60	-95	-8	-23	-55	-99	40	-79	-27	-101	-16	-95	-67	-60	0	-96	-7	-70	-64	-144	-66	-2449	-5486	-2382	-16385	438	-16193	587	-16598	1621	-13301	-1231	-11256	-171	-13577	-2433	-10702	7591
0.873333	-24	43	88	-52	-129	-34	17	-13	-15	9	-68	-60	-97	-13	-26	-55	-103	38	-84	-29	-94	-17	-95	-66	-62	1	-97	-10	-73	-67	-166	-70	413	-5594	-2244	-15617	695	-15243	1222	-16420	1644	-12706	-872	-11408	-230	-13323	-2057	-11059	7307
0.874167	-29	42	88	-56	-111	-34	12	-16	-24	2	-73	-62	-96	-11	-28	-60	-104	37	-86	-24	-104	-19	-97	-69	-65	0	-99	-9	-73	-65	-144	-73	-217	-5685	-2070	-14840	924	-14292	1834	-16230	1790	-12104	-552	-11541	-250	-13056	-1697	-11410	7055
0.875000	-32	41	85	-60	-117	-28	17	-13	-19	9	-72	-64	-98	-13	-28	-57	-100	38	-85	-34	-107	-19	-97	-67	-65	-1	-100	-12	-75	-66	-145	-72	-362	-5766	-1875	-14081	1011	-13326	2421	-16018	2071	-11500	-275	-11657	-277	-12776	-1358	-11753	6632
0.875833	-25	41	88	-55	-110	-33	17	-13	-21	6	-70	-61	-98	-15	-26	-58	-98	38	-80	-30	-118	-22	-98	-66	-62	-1	-98	-11	-75	-68	-146	-72	1416	-5832	-1652	-13328	1346	-12382	2967	-15794	2366	-10894	-32	-11755	-413	-12480	-1039	-12064	6071
0.876667	-27	43	88	-56	-111	-42	19	-13	-14	9	-68	-65	-95	-11	-27	-56	-101	35	-84	-34	-105	-19	-97	-67	-64	0	-97	-7	-75	-68	-146	-72	1899	-5885	-1405	-12600	1415	-11466	3468	-15553	2850	-10293	182	-11831	-425	-12165	-741	-12363	5483
0.877500	-23	42	90	-55	-104	-33	16	-11	10	9	-70	-63	-97	-22	-26	-56	-100	37	-83	-30	-105	-21	-98	-67	-64	0	-98	-10	-76	-70	-148	-76	764	-5921	-1132	-11894	1572	-10588	3920	-15296	3204	-9689	366	-11894	-225	-11830	-458	-12642	4730
0.878333	-25	44	68	-55	-111	-35	17	-12	-17	9	-68	-59	-98	-13	-24	-56	-99	35	-83	-28	-104	-19	-96	-67	-62	0	-94	-10	-73	-66	-136	-69	1940	-5939	-842	-11220	1949	-9757	4322	-15026	3369	-9103	523	-11935	-61	-11470	-186	-12897	4064
0.879167	-23	46	88	-57	-108	-35	15	-10	-16	8	-66	-62	-97	-15	-28	-58	-102	34	-78	-28	-103	-18	-96	-63	-63	1	-96	-9	-70	-66	-145	-70	667	-5938	-538	-10581	2159	-8973	4665	-14739	3589	-8534	656	-11963	18	-11087	68	-13136	3240
0.880000	-28	45	91	-55	-109	-35	16	-14	-25	9	-64	-62	-95	-14	-28	-60	-98	36	-83	-28	-102	-21	-100	-66	-62	0	-96	-10	-73	-68	-146	-72	1266	-5917	-219	-9978	2090	-8286	4941	-14442	3896	-7989	770	-11978	108	-10686	318	-13339	2463
0.880833	-24	42	88	-57	-110	-35	17	-13	-17	6	-70	-68	-97	-17	-30	-61	-98	30	-85	-30	-105	-23	-96	-68	-63	0	-99	-10	-74	-69	-150	-75	1182	-5870	99	-9433	2040	-7654	5152	-14154	4171	-7450	861	-11982	190	-10263	559	-13519	1912
0.881667	-27	40	82	-59	-113	-36	12	-15	-19	4	-72	-67	-99	-17	-30	-62	-107	35	-90	-32	-109	-27	-100	-74	-65	-1	-103	-14	-77	-72	-151	-79	766	-5799	426	-8941	1869	-7103	5297	-13827	4442	-6966	930	-11979	166	-9823	792	-13673	1194
0.882500	-33	36	85	-62	-110	-38	9	-18	-23	3	-75	-65	-96	-25	-31	-67	-102	28	-88	-33	-107	-25	-101	-70	-66	-3	-102	-12	-76	-73	-150	-78	1002	-5691	755	-8502	1686	-6624	5387	-13499	4639	-6487	980	-11960	146	-9369	1028	-13793	635
0.883333	-41	39	85	-59	-112	-34	12	-15	-22	6	-72	-64	-97	-16	-29	-61	-100	33	-85	-33	-107	-25	-99	-70	-65	-4	-101	-14	-72	-70	-148	-76	-318	-5555	1078	-8127	1609	-6209	5413	-13180	4720	-6042	1008	-11940	256	-8900	1257	-13881	159
0.884167	-27	40	85	-58	-109	-34	16	-12	4	6	-67	-69	-95	-16	-28	-59	-100	33	-88	-26	-102	-19	-96	-66	-65	0	-96	-12	-73	-69	-148	-73	-550	-5383	1400	-7828	1496	-5867	5380	-12860	4683	-5618	1014	-11918	295	-8422	1483	-13951	-348
0.885000	-21	43	88	-58	-111	-38	13	-12	-19	6	-69	-64	-97	-16	-29	-58	-99	34	-88	-35	-108	-22	-97	-66	-62	-3	-101	-14	-72	-64	-146	-72	3043	-5180	1717	-7602	422	-5588	5293	-12562	4806	-5228	995	-11898	174	-7941	1703	-13991	-774
0.885833	-25	39	86	-58	-108	-32	13	-12	-11	4	-72	-64	-95	-18	-28	-58	-99	21	-87	-34	-104	-22	-97	-67	-62	0	-103	-13	-73	-66	-149	-73	-325	-4944	2015	-7459	18	-5369	5155	-12267	4787	-4855	954	-11873	213	-7457	1920	-14001	-1446
0.886667	-26	43	86	-58	-111	-33	16	-12	-21	6	-74	-63	-95	-16	-30	-62	-96	33	-86	-35	-103	-21	-99	-70	-63	0	-102	-15	-68	-69	-147	-74	664	-4679	2309	-7393	-242	-5190	4971	-12002	4708	-4511	884	-11837	313	-6984	2131	-13986	-1965
0.887500	-22	42	86	-59	-109	-39	11	-14	-15	26	-70	-62	-111	-21	-31	-60	-98	33	-85	-38	-104	-22	-102	-70	-62	-1	-98	-13	-69	-68	-151	-76	504	-4388	2586	-7402	-646	-5047	4752	-11755	4644	-4185	792	-11834	232	-6509	2324	-13951	-2588
0.888333	-22	40	77	-58	-105	-33	12	-12	-17	6	-73	-65	-98	-17	-30	-59	-98	34	-67	-50	-102	-22	-98	-70	-62	-3	-101	-16	-70	-73	-147	-73	-489	-4077	2849	-7488	-920	-4927	4500	-11522	4513	-3879	669	-11815	334	-6050	2509	-13893	-3240
0.889167	-24	41	87	-62	-110	-36	12	-13	-16	4	-41	-64	-97	-16	-30	-61	-98	33	-66	-38	-108	-22	-101	-69	-64	-3	-100	-14	-75	-69	-147	-74	-291	-3741	3102	-7635	-1087	-4826	4221	-11319	4283	-3582	528	-11795	605	-5611	2687	-13817	-3755
0.890000	-39	41	88	-60	-112	-38	11	-14	-21	6	-74	-66	-102	-19	-33	-61	-101	32	-88	-38	-110	-22	-101	-70	-76	-3	-101	-18	-77	-73	-151	-80	234	-3393	3333	-7833	-1516	-4731	3925	-11137	4295	-3305	364	-11773	574	-5162	2843	-13729	-4207
0.890833	-28	38	82	-63	-110	-38	11	-17	-21	1	-72	-64	-96	-19	-30	-60	-102	33	-84	-33	-104	-19	-101	-68	-66	0	-99	-11	-72	-68	-147	-75	-824	-3037	3554	-8066	-1665	-4625	3617	-10975	4026	-3025	187	-11742	421	-4734	2990	-13616	-4833
0.891667	-24	44	86	-57	-109	-32	12	-12	-18	5	-73	-63	-96	-19	-31	-60	-97	35	-85	-33	-103	-21	-101	-68	-64	-6	-100	-11	-72	-69	-147	-76	-237	-2681	3749	-8324	-1405	-4510	3306	-10831	3587	-2750	-10	-11714	323	-4329	3119	-13501	-5330
0.892500	-25	40	90	-57	-105	-32	15	-16	-9	6	-72	-61	-94	-16	-25	-58	-98	35	-83	-31	-101	-19	-99	-67	-63	-1	-99	-11	-70	-72	-146	-72	-982	-2329	3923	-8578	-1081	-4374	2990	-10699	3127	-2479	-216	-11674	187	-3936	3230	-13377	-5478
0.893333	-25	42	90	-58	-104	-31	13	-15	-15	7	-70	-60	-96	-13	-29	-61	-98	35	-84	-28	-101	-18	-99	-68	-69	-1	-99	-11	-87	-68	-149	-76	-843	-1990	4074	-8823	-986	-4224	2676	-10584	2526	-2209	-430	-11630	-8	-3569	3320	-13245	-5507
0.894167	-24	44	88	-60	-108	-34	11	-15	-24	4	-74	-63	-100	-17	-28	-60	-96	35	-88	-32	-107	-22	-100	-68	-65	-7	-102	-13	-75	-70	-149	-77	-591	-1654	4201	-9037	-724	-4042	2371	-10480	1958	-1939	-649	-11578	39	-3216	3393	-13112	-5540
0.895000	-28	42	87	-62	-109	-36	15	-16	-17	5	-73	-63	-97	-15	-30	-58	-102	32	-88	-41	-103	-19	-101	-66	-65	0	-100	-3	-73	-74	-148	-76	-866	-1351	4298	-9186	-302	-3830	2087	-10368	1339	-1666	-854	-11515	386	-2882	3455	-12973	-5441
0.895833	-25	41	87	-56	-109	-31	15	-22	-17	3	-75	-63	-95	-15	-43	-62	-104	38	-85	-30	-103	-18	-100	-68	-63	-3	-103	-10	-70	-68	-151	-76	-612	-1079	4371	-9283	-68	-3594	1813	-10258	785	-1374	-1058	-11444	534	-2566	3496	-12830	-5222
0.896667	-25	39	89	-56	-109	-32	15	-13	-16	6	-72	-63	-95	-17	-28	-60	-98	41	-88	-52	-107	-18	-98	-68	-63	-1	-101	0	-74	-68	-150	-75	-1199	-791	4414	-9254	391	-3329	1557	-10140	233	-1125	-1250	-11360	369	-2268	3523	-12691	-4955
0.897500	-24	41	88	-58	-115	-32	13	-15	-19	6	-75	-63	-86	-15	-29	-58	-99	33	-85	-31	-102	-19	-100	-69	-64	-1	-101	-10	-69	-68	-149	-78	-1970	-542	4430	-9135	1197	-3041	1319	-10021	-483	-867	-1424	-11271	217	-1995	3541	-12547	-4613
0.898333	-27	40	89	-59	-113	-33	15	-15	-17	6	-74	-64	-98	-16	-29	-61	-100	33	-87	-38	-109	-23	-101	-70	-65	11	-111	-15	-75	-72	-150	-76	1778	-320	4409	-8917	1317	-2740	1101	-9881	-1018	-619	-1579	-11174	20	-1739	3550	-12406	-4114
0.899167	-26	37	84	-62	-112	-34	10	-17	-19	4	-77	-65	-102	-17	-31	-40	-101	33	-88	-31	-105	-22	-101	-66	-64	-1	-101	-11	-75	-70	-150	-76	312	-113	4368	-8556	1591	-2415	900	-9731	-1409	-377	-1711	-11070	-102	-1505	3556	-12254	-3617
0.900000	-23	40	84	-61	-119	-32	13	-16	-19	4	-74	-62	-95	-17	-31	-58	-100	36	-88	-32	-108	-22	-101	-68	-64	0	-100	-8	-74	-68	-149	-79	355	78	4300	-8124	1991	-2088	727	-9571	-1748	-153	-1813	-10961	-126	-1283	3555	-12102	-3230
0.900833	-24	39	88	-60	-100	-35	12	-16	-21	6	-70	-67	-99	-22	-33	-93	-101	35	-86	-30	-108	-23	-103	-68	-65	0	-99	-10	-76	-76	-154	-77	1599	260	4210	-7566	2203	-1755	567	-9394	-2262	53	-1892	-10847	107	-1089	3553	-11947	-2894
0.901667	-25	39	85	-60	-113	-39	12	-16	-22	5	-76	-64	-99	3	-30	-60	-102	29	-91	-31	-107	-23	-116	-69	-65	-3	-101	-11	-74	-70	-152	-76	771	431	4101	-6903	2577	-1429	425	-9205	-2693	235	-1943	-10734	110	-923	3559	-11786	-2522
0.902500	-25	35	84	-60	-109	-35	22	-17	-17	5	-77	-44	-98	-18	-32	-62	-103	32	-90	-32	-107	-23	-104	-68	-66	-3	-100	-13	-72	-72	-151	-77	838	601	3986	-6161	2996	-1110	302	-9029	-2954	397	-1962	-10616	-211	-753	3563	-11622	-2102
0.903333	-26	80	86	-62	-110	-33	9	-16	-16	7	-75	-64	-93	-17	-27	-60	-96	34	-88	-32	-107	-23	-102	-69	-63	-3	-102	-11	-67	-68	-149	-75	2068	775	3865	-5348	2915	-807	192	-8788	-3033	538	-1956	-10500	-445	-627	3574	-11448	-1684
0.904167	-25	43	90	-59	-107	-32	11	-13	-17	9	-69	-62	-95	-17	-29	-59	-87	37	-85	-29	-102	-23	-98	-65	-64	0	-99	-10	-73	-69	-147	-73	868	954	3747	-4491	2572	-526	93	-8564	-3097	654	-1921	-10384	-566	-496	3590	-11273	-1680
0.905000	-26	42	77	-60	-108	-33	15	-15	-17	9	-73	-60	-94	-15	-27	-56	-99	37	-87	-26	-104	-19	-99	-68	-63	0	-98	-9	-69	-69	-164	-72	1102	1137	3638	-3600	2696	-276	0	-8342	-3287	742	-1857	-10273	-607	-401	3609	-11093	-1739
0.905833	-27	42	86	-60	-107	-32	12	22	-13	8	-75	-63	-93	-13	-28	-60	-104	32	-86	-31	-103	-19	-98	-69	-63	0	-100	-11	-67	-69	-148	-74	847	1334	3547	-2713	2993	-58	-81	-8118	-3310	812	-1769	-10166	-391	-323	3632	-10913	-1562
0.906667	-28	43	86	-60	-110	-33	11	-19	-18	5	-77	-65	-97	-16	-34	-55	-98	34	-87	-33	-104	-25	-100	-72	-67	-3	-103	-13	-74	-75	-149	-74	535	1543	3483	-1853	2889	123	-156	-7892	-3522	855	-1663	-10067	-443	-265	3661	-10735	-1427
0.907500	-29	36	85	-65	-114	-36	9	-69	-22	5	-76	-67	-97	-18	-31	-62	-102	33	-91	-32	-105	-22	-99	-69	-62	-1	-99	-12	-75	-72	-145	-75	1036	1767	3452	-1028	2824	266	-225	-7661	-3839	889	-1530	-9968	-805	-221	3692	-10557	-1401
0.908333	-30	41	87	-61	-109	-34	10	-17	-22	5	-77	-66	-96	-16	-31	-61	-100	35	-88	-33	-96	-23	-99	-70	-68	-4	-102	-14	-72	-72	-149	-75	385	2008	3458	-264	2646	377	-293	-7445	-4189	905	-1374	-9876	-1034	-191	3725	-10386	-1541
0.909167	-27	40	86	-63	-109	-38	10	-15	-19	8	-75	-65	-98	-17	-31	-61	-99	33	-91	-39	-105	-24	-99	-69	-63	-3	-100	-15	-75	-69	-147	-73	399	2261	3511	419	2413	446	-358	-7228	-4590	908	-1226	-9784	-1141	-174	3759	-10222	-1563
0.910000	-25	40	89	-58	-104	-34	13	-19	-19	4	-75	-66	-96	-15	-31	-60	-98	35	-87	-35	-101	-23	-99	-69	-61	-4	-100	-15	-75	-70	-145	-76	-481	2528	3610	1017	2463	475	-420	-7023	-4986	900	-1055	-9714	-943	-169	3790	-10067	-1490
0.910833	-24	42	87	-60	-108	-34	13	-15	-22	9	-73	-63	-95	-14	-33	-62	-101	36	-87	-36	-103	-22	-98	-73	-64	-1	-99	-11	-72	-69	-145	-74	-2399	2796	3762	1509	2636	465	-484	-6826	-5590	886	-877	-9639	-706	-171	3810	-9922	-1400
0.911667	-24	42	88	-60	-109	-32	13	-17	-17	9	-72	-65	-97	-21	-30	-60	-97	37	-87	-29	-103	-19	-97	-70	-63	0	-99	-13	-73	-69	-145	-73	-255	3073	3957	1895	2275	426	-544	-6621	-6118	862	-703	-9572	-877	-180	3827	-9796	-1061
0.912500	-22	43	87	-59	-108	-34	16	-13	-15	0	-73	-60	-91	-13	-28	-59	-96	36	-85	-34	-102	-19	-97	-67	-62	-1	-97	-12	-75	-64	-143	-72	-1271	3348	4208	2175	1828	350	-636	-6441	-6605	835	-534	-9514	-878	-188	3832	-9686	-559
0.913333	-28	43	89	-53	-107	-32	15	-15	-16	10	-70	-63	-97	-15	-30	-58	-99	36	-85	-24	-102	-21	-97	-68	-60	1	-97	-14	-73	-68	-144	-75	-3349	3610	4499	2354	2009	247	-676	-6256	-7178	798	-374	-9464	-921	-208	3822	-9595	-216
0.914167	-22	41	88	-59	-111	-35	20	-18	-15	6	-73	-64	-97	-18	-33	-61	-101	28	-86	-36	-107	-26	-102	-72	-66	-3	-100	-14	-74	-75	-148	-75	-2107	3864	4826	2435	1952	120	-753	-6073	-7685	758	-230	-9419	-1071	-222	3790	-9519	204
0.915000	-27	37	88	-64	-112	-35	11	-18	-22	2	-77	-67	-101	-18	-35	-62	-107	32	-92	-34	-108	-25	-101	-74	-78	-7	-107	-17	-77	-72	-150	-79	-3636	4103	5188	2434	1842	-27	-830	-5896	-8166	714	-108	-9379	-1039	-241	3745	-9461	798
0.915833	-27	38	86	-62	-115	-38	12	-24	-23	4	-77	-67	-112	-17	-33	-63	-100	33	-88	-38	-108	-24	-100	-73	-65	-5	-100	-16	-72	-67	-147	-86	-3561	4300	5581	2366	1680	-180	-909	-5709	-8626	684	0	-9335	-934	-255	3682	-9406	1363
0.916667	-22	38	89	-58	-109	-35	15	-18	-18	4	-72	-64	-97	-19	-31	-65	-99	32	-86	-33	-111	-25	-101	-72	-65	-4	-101	-14	-77	-69	-148	-78	-2411	4519	5982	2247	1580	-345	-990	-5519	-8906	620	75	-9294	-943	-273	3593	-9366	2020
0.917500	-29	41	85	-59	-109	-17	13	-19	-18	6	-73	-64	-98	-17	-30	-59	-100	30	-88	-34	-105	-21	-100	-70	-69	-6	-99	-12	-76	-92	-147	-75	-2852	4686	6385	2088	1319	-516	-1121	-5321	-9063	560	123	-9244	-923	-296	3481	-9328	2660
0.918333	-25	39	88	-56	-110	-32	12	-15	-21	7	-70	-65	-96	-16	-30	-59	-100	33	-87	-29	-103	-23	-100	-66	-65	-6	-100	-12	-74	-68	-147	-73	-2424	4815	6794	1907	1300	-687	-1252	-5112	-9378	501	138	-9195	-1002	-323	3345	-9292	3205
0.919167	-26	38	89	-57	-107	-35	13	-17	-19	7	-77	-66	-93	-14	-28	-60	-101	34	-86	-32	-102	-23	-101	-68	-65	-4	-99	-12	-74	-67	-148	-72	-1710	4914	7186	1718	1518	-856	-1404	-4889	-9769	431	106	-9129	-983	-358	3181	-9253	3899
0.920000	-26	38	87	-59	-105	-35	-17	-15	-17	4	-73	-64	-94	-14	-28	-59	-100	30	-87	-31	-79	-22	-99	-68	-64	-3	-97	-7	-70	-41	-147	-74	-1680	4984	7551	1535	1328	-1017	-1579	-4658	-10236	356	44	-9063	-822	-408	2985	-9205	4411
0.920833	-23	41	88	-55	-108	-35	11	-15	-19	6	-75	-47	-115	-13	-30	-59	-99	33	-85	-31	-105	-24	-100	-69	-66	-1	-101	-14	-76	-75	-150	-72	-461	5005	7888	1370	792	-1171	-1782	-4403	-10602	271	-67	-8981	-779	-473	2765	-9146	4740
0.921667	-27	40	86	-62	-110	-33	13	-18	-19	5	-74	-64	-98	-16	-29	-56	-99	30	-88	-21	-107	-25	-100	-68	-64	-3	-102	-14	-74	-70	-149	-73	-463	4990	8179	1232	448	-1318	-1992	-4141	-10805	177	-213	-8879	-940	-563	2517	-9072	4958
0.922500	-27	54	86	-57	-112	-35	11	-15	-19	4	-75	-72	-95	-18	-28	-62	-100	30	-86	-32	-103	-24	-99	-73	-65	-1	-101	-17	-76	-72	-150	-73	309	4942	8426	1128	173	-1461	-2268	-3856	-10979	70	-409	-8762	-849	-675	2238	-8974	5027
0.923333	-24	37	88	-61	-110	-39	9	-15	-19	6	-73	-64	-100	-21	-29	-61	-101	29	-87	-36	-112	-26	-101	-68	-65	-4	-101	-16	-75	-70	-149	-73	782	4852	8616	1048	-179	-1598	-2551	-3550	-11269	-51	-658	-8625	-664	-813	1941	-8860	5102
0.924167	-28	40	86	-61	-110	-39	11	-16	-21	33	-75	-62	-129	-17	-29	-60	-98	30	-83	-31	-102	-19	-98	-65	-60	0	-98	-14	-74	-67	-146	-69	-212	4734	8750	1011	-316	-1732	-2864	-3230	-11779	-146	-918	-8469	-768	-980	1599	-8721	5230
0.925000	-27	42	88	-60	-110	-34	13	-11	-14	8	-72	-62	-95	-14	-28	-57	-97	32	-79	-33	-107	-23	-99	-67	-61	0	-99	-14	-69	-67	-146	-74	1971	4574	8837	993	-653	-1871	-3207	-2899	-12204	-341	-1237	-8299	-754	-1188	1235	-8560	5487
0.925833	-23	41	90	-60	-107	-33	15	-10	-15	21	-70	-65	-95	-15	-29	-58	-99	33	-84	-29	-102	-21	-96	-65	-64	1	-100	-13	-77	-67	-147	-73	3959	4391	8862	1003	-1590	-2013	-3588	-2550	-12299	-518	-1592	-8105	-578	-1439	838	-8368	5675
0.926667	-26	43	89	-60	-109	-35	12	-13	-17	5	-73	-63	-95	-18	-26	-56	-99	37	-84	-29	-103	-21	-98	-79	-61	-1	-98	-11	-73	-66	-149	-72	1491	4162	8825	1021	-1929	-2174	-3954	-2192	-12521	-721	-1985	-7898	-437	-1730	417	-8159	5409
0.927500	-25	41	106	-57	-107	-35	13	-13	-21	8	-73	-62	-97	-17	-29	-62	-98	33	-83	-31	-104	-21	-99	-69	-62	-1	-97	-15	-72	-69	-149	-75	3383	3916	8737	1048	-2456	-2354	-4361	-1824	-12690	-949	-2408	-7672	-435	-2070	-36	-7931	5046
0.928333	-26	44	87	-57	-108	-34	15	-13	-18	5	-73	-63	-91	-14	-27	-61	-101	30	-82	-30	-101	-23	-98	-70	-79	-5	-98	-13	-70	-66	-147	-73	2159	3643	8593	1068	-2898	-2554	-4782	-1446	-12718	-1210	-2888	-7433	-479	-2443	-508	-7676	4624
0.929167	-23	44	86	-60	-105	-32	16	-13	-16	6	-73	-64	-96	-8	-28	-60	-101	35	-85	-32	-102	-22	-98	-66	-62	0	-97	-15	-72	-66	-147	-76	1895	3343	8400	1073	-3304	-2781	-5208	-1061	-12607	-1499	-3364	-7178	-176	-2859	-1003	-7411	4016
0.930000	-25	43	81	-57	-110	-32	15	-13	-21	5	-73	-61	-97	-13	-27	-57	-99	35	-84	-30	-122	-21	-98	-69	-65	-3	-97	-12	-70	-66	-146	-74	2548	3035	8164	1057	-3615	-3040	-5633	-680	-12235	-1822	-3841	-6908	253	-3321	-1520	-7124	3339
0.930833	-25	41	86	-59	-91	-31	17	-12	-19	7	-72	-61	-92	-14	-28	-59	-99	33	-87	-30	-103	-21	-98	-68	-62	-4	-97	-11	-73	-67	-145	-74	2042	2697	7881	1009	-4176	-3332	-6057	-299	-11630	-2174	-4357	-6620	330	-3815	-2051	-6822	2438
0.931667	-24	42	85	-59	-109	-33	16	-17	-18	5	-87	-64	-96	-15	-31	-58	-77	34	-86	-33	-104	-24	-99	-68	-65	-4	-100	-13	-73	-69	-146	-75	945	2348	7561	925	-4294	-3662	-6473	77	-11269	-2573	-4891	-6327	336	-4347	-2595	-6522	1626
0.932500	-28	41	85	-59	-108	-31	18	-15	-18	7	-70	-63	-96	-15	-29	-58	-98	35	-86	-31	-103	-21	-98	-66	-61	0	-102	-10	-72	-81	-143	-72	1195	1987	7206	796	-4064	-4022	-6873	452	-10831	-2992	-5426	-6011	433	-4898	-3139	-6176	1223
0.933333	-25	43	85	-58	-107	-28	17	-12	-17	7	-72	-65	-93	-12	-26	-57	-99	36	-84	-28	-104	-21	-100	-69	-64	0	-94	-12	-73	-67	-145	-75	-247	1612	6820	629	-4036	-4423	-7258	813	-10230	-3454	-5971	-5693	264	-5470	-3682	-5834	761
0.934167	-23	42	86	-60	-109	-32	15	0	-16	8	-70	-63	-100	-15	-15	-59	-99	35	-86	-32	-107	-22	-101	-69	-64	0	-99	-13	-73	-65	-147	-76	68	1226	6401	412	-4046	-4854	-7618	1163	-9504	-3932	-6508	-5354	192	-6053	-4230	-5482	528
0.935000	-21	43	86	-58	-109	-32	15	-14	-21	8	-74	-64	-99	-14	-29	-73	-100	34	-82	-27	-104	-21	-99	-70	-65	-1	-99	-13	-73	-68	-147	-77	-566	839	5960	161	-3948	-5306	-7947	1494	-8777	-4424	-7035	-5004	296	-6635	-4767	-5125	379
0.935833	-25	44	85	-61	-110	-31	-13	-13	-15	8	-70	-62	-90	-14	-27	-59	-99	36	-83	-31	-104	-22	-99	-69	-63	0	-97	-11	-83	-66	-145	-75	-907	448	5496	-122	-3825	-5778	-8249	1813	-8049	-4947	-7544	-4631	330	-7209	-5287	-4730	253
0.936667	-24	45	89	-56	-110	-33	16	-14	-14	9	-70	-64	-99	-13	-27	-57	-99	40	-82	-32	-95	-17	-100	-67	-62	2	-97	-14	-73	-65	-147	-74	-985	61	5010	-436	-3562	-6256	-8521	2124	-7365	-5473	-8040	-4242	360	-7765	-5795	-4346	201
0.937500	-23	42	85	-57	-112	-33	12	-60	-17	8	-69	-60	-95	-13	-27	-56	-99	40	-82	-29	-104	-21	-100	-69	-62	-3	-99	-10	-73	-65	-147	-75	-2564	-320	4514	-771	-3077	-6738	-8759	2387	-6759	-5993	-8498	-3832	340	-8284	-6275	-3939	107
0.938333	-25	43	87	-55	-104	-30	13	-11	-16	10	-68	-60	-95	-14	-27	-56	-95	38	-82	-29	-103	-17	-97	-69	-66	3	-96	-10	-73	-64	-145	-73	-1958	-696	4003	-1118	-2722	-7216	-8958	2645	-6218	-6514	-8927	-3401	269	-8763	-6729	-3534	60
0.939167	-26	42	88	-58	-110	-34	13	-13	-18	9	-69	-61	-96	-35	-26	-60	-97	38	-80	-31	-104	-21	-98	-69	-62	0	-97	-9	-70	-64	-145	-74	715	-1057	3477	-1472	-3064	-7674	-9138	2877	-5466	-7009	-9316	-2945	353	-9189	-7161	-3112	99
0.940000	-24	40	86	-57	-111	-32	15	-16	-23	9	-70	-62	-99	-14	-29	-62	-101	36	-80	-32	-108	-23	-100	-72	-60	-18	-98	-11	-75	-69	-151	-76	-2402	-1406	2945	-1821	-2889	-8111	-9282	3082	-4759	-7480	-9658	-2464	281	-9567	-7569	-2690	-145
0.940833	-25	38	84	-59	-115	-39	10	-15	-18	5	-68	-63	-102	-15	-28	-58	-103	38	-83	-30	-109	-21	-98	-69	-67	0	-101	-13	-74	-66	-141	-76	-309	-1727	2417	-2154	-2915	-8505	-9392	3268	-4190	-7911	-9944	-1962	188	-9849	-7940	-2252	-404
0.941667	-29	40	86	-60	-109	-35	13	-13	-19	8	-65	-67	-96	-16	-25	-61	-102	35	-84	-56	-107	-22	-100	-68	-63	0	-98	-14	-77	-67	-148	-75	-1056	-2030	1894	-2469	-2921	-8859	-9483	3425	-3608	-8292	-10172	-1430	204	-10064	-8285	-1818	-656
0.942500	-26	42	86	-59	-114	-35	9	-15	-21	7	-75	-62	-97	-15	-31	-61	-99	36	-83	-32	-105	-24	-103	-86	-67	-4	-101	-13	-90	-69	-150	-76	-1141	-2298	1379	-2749	-2944	-9165	-9550	3553	-2924	-8633	-10340	-871	336	-10197	-8604	-1384	-940
0.943333	-29	39	85	-60	-113	-33	12	-15	-16	6	-72	-61	-96	-15	-68	-63	-101	34	-82	-32	-107	-23	-100	-56	-63	0	-97	-13	-76	-68	-148	-77	-172	-2536	878	-2997	-2806	-9414	-9589	3657	-2333	-8906	-10428	-284	-171	-10241	-8891	-951	-1297
0.944167	-27	40	89	-57	-110	-31	12	-14	-21	7	-73	-60	-97	-16	-28	-56	-98	38	-83	-32	-105	-23	-97	-64	-65	-1	-99	-11	-75	-66	-145	-74	590	-2734	396	-3204	-2903	-9602	-9605	3736	-1564	-9122	-10448	321	-1436	-10204	-9155	-521	-1713
0.945000	-25	39	88	-57	-109	-29	16	-12	-17	10	-70	-62	-95	-13	-28	-58	-98	35	-87	-32	-101	-22	-105	-65	-61	-1	-98	-11	-73	-67	-145	-73	-182	-2902	-66	-3386	-2783	-9735	-9615	3780	-1097	-9266	-10393	957	-965	-10080	-9398	-99	-2157
0.945833	-25	38	92	-59	-108	-31	15	-12	-16	6	-72	-61	-93	-12	-27	-59	-96	37	-83	-31	-103	-19	-97	-65	-62	0	-100	-13	-76	-56	-147	-74	626	-3020	-494	-3526	-2373	-9810	-9598	3795	-756	-9351	-10255	1615	-418	-9877	-9618	312	-2341
0.946667	-25	40	91	-60	-105	-32	16	-11	-17	7	-70	-62	-94	-24	-26	-59	-96	37	-83	-32	-104	-24	-96	-67	-63	0	-97	-11	-73	-69	-147	-73	-82	-3101	-893	-3614	-2029	-9826	-9571	3782	-250	-9369	-10046	2286	-613	-9599	-9819	711	-2434
0.947500	-24	39	88	-61	-109	-32	12	11	-15	5	-73	-67	-97	-16	-27	-60	-100	34	-86	-33	-104	-24	-98	-66	-64	-3	-102	-32	-75	-70	-148	-74	623	-3139	-1257	-3701	-1927	-9788	-9530	3740	243	-9330	-9752	2975	-431	-9262	-9995	1092	-2540
0.948333	-27	38	89	-63	-113	-35	9	-15	-17	6	-76	-68	-99	-17	-30	-63	-100	30	-101	-53	-108	-28	-102	-73	-65	-4	-102	-15	-73	-72	-150	-78	751	-3136	-1586	-3751	-1672	-9703	-9475	3667	722	-9240	-9388	3675	-204	-8874	-10151	1455	-2610
0.949167	-29	35	85	-61	-109	-38	6	-15	-17	2	-75	-68	-96	-22	-32	-62	-100	29	-86	-36	-107	-28	-97	-70	-62	-4	-100	-15	-77	-73	-129	-75	656	-3082	-1879	-3778	-1399	-9566	-9397	3575	1153	-9085	-8949	4377	84	-8439	-10277	1808	-2669
0.950000	-27	37	90	-64	-113	-38	11	-16	-21	5	-76	-66	-98	-17	-31	-61	-101	33	-88	-34	-108	-28	-98	-69	-65	-5	-99	-14	-73	-69	-150	-75	473	-2985	-2136	-3800	-1205	-9401	-9305	3455	1617	-8910	-8447	5081	368	-7984	-10370	2146	-2663
0.950833	-25	38	86	-60	-109	-35	12	-17	-16	4	-75	-66	-96	-17	-31	-61	-101	30	-83	-34	-102	-25	-97	-73	-61	0	-98	-14	-75	-70	-148	-78	-970	-2848	-2348	-3819	-776	-9199	-9192	3313	2175	-8697	-7878	5786	327	-7519	-10436	2467	-2777
0.951667	-24	39	89	-61	-109	-35	11	-28	-15	6	-74	-66	-94	-16	-32	-60	-104	34	-85	-33	-101	-27	-98	-69	-62	-1	-98	-11	-72	-68	-147	-74	-1522	-2667	-2549	-3852	-245	-8984	-9056	3162	2554	-8456	-7253	6483	256	-7061	-10452	2778	-2814
0.952500	-21	39	88	-56	-134	-35	12	-12	-18	5	-74	-65	-94	-16	-29	-62	-99	30	-85	-33	-121	-24	-97	-69	-64	0	-99	-12	-77	-66	-147	-105	1741	-2450	-2714	-3906	-555	-8747	-8894	2970	3184	-8227	-6586	7161	451	-6631	-10432	3068	-2556
0.953333	-25	42	89	-59	-104	-34	10	-15	-15	5	-72	-63	-97	-17	-28	-61	-96	32	-76	-36	-104	-24	-100	-73	-64	-3	-98	-15	-70	-66	-147	-76	-1460	-2195	-2856	-3991	-277	-8525	-8715	2773	3817	-7996	-5886	7822	598	-6240	-10357	3351	-2687
0.954167	-28	38	85	-61	-109	-36	9	-19	-19	2	-75	-65	-99	-21	-31	-64	-102	28	-87	-35	-107	-26	-102	-72	-70	-6	-100	-16	-74	-72	-149	-78	-344	-1925	-2986	-4117	180	-8278	-8496	2564	4401	-7769	-5161	8450	640	-5896	-10224	3622	-2771
0.955000	-25	39	84	-58	-111	-39	10	-19	-19	3	-73	-66	-98	-29	-31	-62	-101	30	-87	-38	-105	-26	-96	-74	-63	-4	-102	-14	-74	-69	-148	-76	-304	-1592	-3095	-4282	446	-8043	-8252	2340	5022	-7566	-4416	9050	581	-5612	-10025	3885	-2593
0.955833	-33	38	86	-61	-110	-34	11	-16	-17	5	-79	-67	-98	-15	-28	-62	-101	29	-86	-35	-105	-29	-99	-72	-64	-3	-100	-17	-51	-68	-147	-74	-587	-1244	-3196	-4502	739	-7819	-7973	2106	5685	-7376	-3663	9619	360	-5392	-9754	4141	-2556
0.956667	-27	39	86	-59	-110	-38	9	-18	-19	4	-79	-67	-97	-21	-30	-97	-103	29	-87	-34	-108	-25	-103	-75	-64	-6	-103	-17	-76	-73	-149	-78	-55	-874	-3291	-4767	1069	-7616	-7664	1853	6250	-7216	-2922	10145	293	-5251	-9414	4382	-2691
0.957500	-29	35	80	-66	-110	-40	6	-17	-18	1	-77	-68	-97	-17	-28	-62	-97	24	-87	-36	-105	-23	-95	-69	-63	-3	-100	-16	-70	-67	-145	-76	932	-477	-3383	-5094	937	-7419	-7311	1596	7014	-7076	-2189	10631	349	-5176	-8996	4623	-2790
0.958333	-26	37	84	-61	-109	-34	13	-16	-18	8	-74	-64	-98	-14	-29	-60	-100	33	-84	-29	-105	-23	-102	-70	-68	-1	-100	-16	-73	-69	-146	-77	145	-64	-3467	-5474	1060	-7243	-6925	1320	7736	-6965	-1514	11058	242	-5174	-8502	4839	-3288
0.959167	-26	40	85	-58	-109	-29	11	-10	-17	6	-73	-63	-95	-15	-27	-59	-101	34	-86	-34	-104	-23	-100	-68	-65	0	-102	-13	-73	-70	-145	-75	929	365	-3554	-5908	1620	-7080	-6498	1035	8293	-6871	-822	11437	227	-5237	-7928	5042	-3868
0.960000	-26	40	88	-59	-107	-33	12	-14	-17	7	-74	-66	-95	-15	-28	-59	-96	37	-85	-28	-103	-23	-98	-69	-62	-3	-101	-14	-75	-69	-148	-74	431	808	-3657	-6384	1904	-6935	-6040	731	8797	-6792	-206	11753	369	-5365	-7276	5232	-3994
0.960833	-25	38	86	-38	-108	-33	15	-12	-19	5	-74	-61	-95	-14	-27	-59	-99	35	-84	-31	-107	-21	-99	-73	-63	0	-97	-12	-75	-70	-150	-77	1121	1261	-3733	-6900	2028	-6807	-5552	406	9330	-6734	371	12024	418	-5541	-6558	5398	-4107
0.961667	-38	41	85	-56	-110	-32	13	-12	-17	0	-95	-65	-99	-15	-27	-58	-100	38	-81	-31	-105	-18	-97	-67	-64	1	-97	-13	-76	-72	-147	-76	1073	1721	-3820	-7441	2328	-6686	-5022	67	9835	-6678	873	12222	271	-5758	-5776	5541	-4300
0.962500	-23	42	87	-60	-112	-33	13	-13	-16	8	-73	-64	-98	-14	-23	-56	-97	45	-85	-33	-108	-18	-98	-67	-63	-1	-96	-12	-70	-69	-147	-74	280	2180	-3907	-7998	2251	-6580	-4466	-294	10269	-6624	1319	12359	159	-5997	-4939	5653	-4451
0.963333	-25	40	87	-56	-100	-31	15	-9	-17	7	-69	-62	-96	-13	-27	-55	-101	40	-81	-27	-104	-17	-97	-67	-63	2	-97	-10	-72	-68	-148	-76	569	2646	-3989	-8560	2036	-6478	-3904	-673	10731	-6559	1707	12434	153	-6261	-4058	5728	-4571
0.964167	-24	45	88	-30	-108	-29	13	-9	-15	12	-70	-60	-93	-12	-25	-55	-98	40	-81	-26	-103	-14	-99	-66	-64	-1	-93	-8	-72	-67	-144	-72	-510	3108	-4069	-9109	1935	-6387	-3281	-1073	11211	-6489	2032	12438	108	-6514	-3139	5774	-4599
0.965000	-25	45	88	-56	-111	-29	19	-11	-16	10	-70	-45	-98	-13	-23	-58	-97	38	-82	-32	-104	-16	-97	-66	-65	0	-99	-13	-74	-68	-149	-76	-1987	3567	-4157	-9670	2056	-6302	-2671	-1489	11432	-6418	2284	12383	158	-6785	-2196	5760	-4746
0.965833	-42	42	85	-58	-111	-31	12	-16	-19	8	-72	-61	-96	-12	-28	-56	-99	38	-82	-28	-104	-17	-98	-76	-61	3	-95	-8	-73	-68	-147	-72	509	4011	-4232	-10118	1560	-6214	-2053	-1920	11766	-6303	2491	12263	317	-7023	-1241	5709	-4962
0.966667	-22	44	87	-53	-97	-30	17	-8	-16	6	-69	-57	-96	-13	-51	-56	-100	39	-81	-28	-104	-15	-96	-69	-63	2	-96	-5	-74	-65	-147	-75	-1714	4443	-4311	-10552	1304	-6126	-1440	-2365	12135	-6216	2641	12078	390	-7246	-289	5620	-5468
0.967500	-25	45	90	-55	-109	-32	15	-11	-18	11	-70	-62	-96	-12	-26	-55	-98	44	-82	-29	-102	-18	-99	-67	-64	1	-96	-10	-73	-66	-144	-73	-1859	4858	-4387	-10928	1541	-6035	-819	-2824	12283	-6102	2741	11849	354	-7431	654	5481	-6111
0.968333	-27	45	90	-57	-126	-29	18	-11	-19	9	-70	-53	-96	-12	-26	-58	-102	36	-84	-28	-107	-19	-96	-65	-65	1	-97	-13	-96	-66	-146	-74	-860	5260	-4464	-11234	1638	-5934	-223	-3286	12364	-5958	2803	11536	236	-7578	1571	5289	-6622
0.969167	-24	45	89	-42	-108	-31	17	-11	-18	8	-68	-59	-95	-13	-27	-56	-100	41	-82	-26	-105	-19	-98	-65	-64	0	-97	-9	-76	-64	-146	-72	-1848	5640	-4529	-11486	1801	-5821	399	-3752	12334	-5812	2833	11195	102	-7687	2454	5050	-7164
0.970000	-25	44	88	-56	-108	-32	19	-14	-15	10	-69	-58	-95	-12	-29	-58	-96	36	-81	-29	-103	-18	-96	-64	-61	1	-95	-9	-70	-64	-141	-63	-1477	5994	-4595	-11668	2193	-5690	985	-4212	11945	-5644	2841	10805	-31	-7750	3295	4756	-7750
0.970833	-23	46	93	-56	-107	-28	18	-13	-15	8	-68	-59	-94	-12	-28	-57	-94	38	-81	-28	-102	-17	-96	-64	-64	33	-96	-8	-69	-65	-147	-73	-190	6323	-4652	-11791	2424	-5536	1553	-4662	11631	-5459	2834	10373	-191	-7767	4087	4415	-8298
0.971667	-18	45	89	-55	-108	-27	20	-10	-5	10	-67	-62	-95	-10	-26	-53	-98	37	-84	-29	-102	-15	-94	-63	-61	1	-94	-7	-69	-62	-146	-72	-1057	6615	-4703	-11860	2484	-5350	2100	-5102	11050	-5260	2824	9912	-368	-7746	4818	4029	-9020
0.972500	-24	44	93	-53	-109	-29	20	-11	-15	8	-68	-60	-97	-11	-24	-55	-101	38	-79	-27	-101	-17	-96	-66	-61	0	-95	-12	-69	-64	-144	-70	-718	6877	-4736	-11888	2822	-5138	2608	-5523	9963	-5038	2805	9420	-563	-7680	5488	3599	-9388
0.973333	-26	42	89	-55	-90	-32	18	-13	-18	6	-69	-63	-98	-15	-29	-58	-102	34	-85	-30	-103	-21	-100	-66	-64	0	-97	-22	-73	-67	-153	-75	-1467	7098	-4764	-11903	3147	-4884	3139	-5926	8836	-4799	2793	8903	-698	-7578	6085	3130	-9576
0.974167	-29	40	86	-62	-113	-35	12	-17	-21	2	-74	-72	-96	-17	-31	-58	-98	34	-87	-31	-105	-22	-99	-67	-47	-1	-101	-12	-70	-69	-148	-74	-2007	7287	-4761	-11892	3248	-4586	3636	-6300	7638	-4536	2797	8377	-656	-7435	6625	2625	-10183
0.975000	-29	40	90	-63	-112	-34	10	-15	-19	6	-72	-66	-96	-17	-30	-61	-98	33	-88	-33	-105	-25	-100	-70	-64	-4	-99	-13	-72	-70	-143	-76	-1437	7442	-4744	-11890	3130	-4248	4118	-6637	6453	-4247	2812	7842	-607	-7256	7099	2092	-10880
0.975833	-27	41	87	-61	-108	-32	15	-15	-21	5	-74	-68	-97	-14	-31	-62	-100	29	-85	-33	-104	-23	-100	-61	-64	-3	-99	-15	-75	-69	-152	-74	-2008	7560	-4697	-11897	2682	-3858	4587	-6941	5242	-3931	2842	7294	-814	-7041	7511	1535	-10979
0.976667	-26	42	80	-61	-112	-33	15	-15	-39	2	-74	-64	-95	-17	-31	-59	-100	29	-86	-33	-105	-25	-102	-69	-64	-3	-100	-15	-72	-68	-151	-75	-1696	7642	-4614	-11936	2020	-3431	5045	-7209	4012	-3576	2888	6739	-999	-6798	7855	981	-10432
0.977500	-25	40	90	-61	-113	-34	13	-18	-15	4	-73	-66	-101	-18	-33	-60	-94	34	-84	-34	-104	-23	-100	-69	-62	-1	-100	-13	-74	-73	-149	-73	-1711	7695	-4499	-12009	1470	-2952	5500	-7434	2946	-3188	2947	6179	-941	-6523	8141	379	-9758
0.978333	-26	41	90	-61	-112	-33	13	-15	-17	4	-69	-68	-96	-19	-32	-59	-100	33	-87	-34	-104	-25	-103	-69	-68	2	-100	-17	-70	-69	-147	-75	-3195	7721	-4355	-12126	1107	-2441	5948	-7622	1824	-2765	3012	5608	-948	-6217	8379	-202	-8525
0.979167	-26	42	88	-61	-107	-35	12	-16	-14	5	-72	-67	-96	-22	-32	-64	-72	34	-87	-33	-107	-23	-102	-70	-62	-1	-102	-16	-73	-70	-153	-75	-663	7719	-4166	-12291	135	-1895	6396	-7766	852	-2299	3088	5033	-1190	-5885	8563	-789	-6390
0.980000	-27	42	87	-60	-108	-36	8	-21	0	6	-72	-66	-94	-21	-30	-83	-98	33	-88	-32	-107	-25	-104	-68	-62	-1	-99	-14	-68	-70	-149	-75	-1728	7697	-3943	-12506	-983	-1327	6832	-7876	39	-1801	3160	4444	-1461	-5520	8706	-1361	-3512
0.980833	-14	39	85	-60	-110	-36	11	-17	-18	4	-73	-64	-98	-23	-35	-64	-99	27	-87	-38	-107	-44	-103	-73	-63	-5	-103	-19	-74	-74	-152	-79	-3769	7656	-3690	-12758	-1325	-756	7266	-7940	-567	-1271	3226	3836	-1633	-5128	8803	-1921	-118
0.981667	-25	46	82	-63	-114	-35	6	-17	-22	3	-76	-70	-97	-23	-35	-65	-101	26	-92	-39	-107	-23	-104	-75	-72	-9	-105	-17	-77	-75	-152	-79	-1988	7601	-3395	-13051	-1712	-184	7686	-7969	-901	-702	3281	3212	-1630	-4709	8861	-2454	3775
0.982500	-33	34	82	-66	-114	-42	5	-22	-24	2	-80	-73	-102	-24	-36	-68	-101	27	-94	-36	-107	-26	-104	-73	-68	-6	-103	-18	-74	-74	-150	-80	-3714	7547	-3071	-13372	-1943	378	8101	-7958	-1471	-94	3324	2574	-1478	-4254	8896	-2958	8331
0.983333	-26	36	86	-62	-135	-41	10	-18	-21	11	-76	-68	-98	-22	-32	-64	-101	30	-92	-34	-107	-24	-104	-68	-68	-7	-103	-23	-74	-72	-149	-76	-2961	7492	-2717	-13728	-1908	913	8498	-7918	-2394	526	3344	1912	-1042	-3776	8902	-3429	13086
0.984167	-26	38	86	-59	-109	-36	9	-15	-15	5	-75	-67	-94	-24	-29	-64	-116	27	-91	-34	-104	-24	-102	-72	-62	-1	-101	-14	-70	-74	-147	-75	-903	7434	-2339	-14070	-1931	1405	8871	-7847	-3180	1164	3341	1224	-1060	-3264	8873	-3872	17467
0.985000	-28	43	91	-59	-108	-35	11	-16	-16	4	-74	-63	-94	-17	-29	-63	-99	33	-88	-33	-104	-22	-101	-69	-65	-7	-103	-14	-73	-70	-147	-76	-1035	7383	-1954	-14434	-1996	1842	9209	-7751	-3645	1804	3303	505	-842	-2729	8816	-4285	21277
0.985833	-28	38	87	-59	-108	-35	12	-15	-15	7	-74	-67	-95	-22	-29	-66	-101	33	-88	-36	-102	-21	-101	-70	-63	-1	-102	-11	-70	-69	-147	-75	-380	7336	-1548	-14793	-1317	2213	9496	-7645	-3902	2441	3240	-239	572	-2167	8730	-4665	24428
0.986667	-26	40	91	-58	-107	-35	11	-14	-22	4	-75	-63	-97	-18	-32	-63	-99	36	-85	-35	-104	-21	-101	-70	-68	-4	-102	-13	-74	-70	-150	-74	1196	7306	-1141	-15137	-452	2513	9762	-7515	-4124	3068	3143	-1014	2028	-1588	8619	-5012	26490
0.987500	-26	36	86	-61	-110	-35	12	-15	-18	2	-88	-65	-94	-18	-30	-64	-97	32	-90	-38	-103	-22	-102	-72	-59	-5	-100	-13	-70	-73	-148	-76	1521	7279	-739	-15462	113	2729	9958	-7377	-4504	3675	3018	-1807	2784	-993	8476	-5329	26679
0.988333	-25	39	89	-61	-110	-34	11	-16	-15	4	-74	-66	-94	-17	-30	-63	-98	35	-86	-35	-105	-21	-104	-70	-63	-3	-102	-14	-72	-72	-149	-76	3350	7268	-342	-15765	715	2865	10095	-7238	-4971	4243	2868	-2618	3115	-395	8305	-5618	24617
0.989167	-27	37	88	-60	-113	-35	11	-14	-17	4	-74	-66	-98	-18	-31	-63	-99	34	-87	-34	-105	-10	-101	-72	-61	0	-100	-16	-73	-69	-148	-76	3536	7268	39	-16049	1465	2910	10162	-7094	-5452	4766	2694	-3434	3393	200	8100	-5885	19905
0.990000	-28	38	86	-63	-107	-36	11	-16	-22	5	-77	-66	-97	-22	-30	-64	-101	28	-87	-38	-107	-25	-103	-73	-66	-5	-103	-24	-75	-70	-150	-78	4283	7289	404	-16301	1989	2874	10152	-6962	-5833	5244	2507	-4260	3761	781	7859	-6133	12502
0.990833	-29	37	84	-62	-115	-38	10	-16	-19	3	-78	-64	-96	-19	-32	-62	-116	33	-85	-39	-105	-31	-98	-68	-62	-1	-99	-11	-73	-69	-147	-75	4660	7316	751	-16533	2392	2761	10067	-6832	-6027	5668	2311	-5083	3656	1346	7591	-6368	3195
0.991667	-26	43	90	-59	-110	-32	16	-13	-14	6	-73	-64	-95	-19	-30	-59	-97	34	-82	-35	-100	-24	-98	-68	-59	0	-100	-14	-72	-68	-149	-76	3290	7357	1067	-16745	2920	2582	9899	-6714	-6096	6011	2108	-5887	3613	1871	7281	-6593	-6240
0.992500	-21	41	88	-60	-105	-33	16	-17	-16	6	-72	-58	-113	-15	-27	-56	-97	37	-82	-30	-105	-23	-100	-68	-62	1	-98	-9	-70	-69	-148	-74	5367	7411	1360	-16943	2815	2337	9647	-6614	-5917	6279	1910	-6692	3413	2343	6942	-6817	-14707
0.993333	-23	40	88	-57	-111	-33	13	-12	-15	6	-72	-61	-97	-17	-29	-60	-95	35	-82	-32	-104	-22	-95	-72	-64	1	-97	-14	-73	-70	-149	-76	6523	7482	1618	-17143	2160	2045	9307	-6536	-5160	6488	1713	-7422	2867	2750	6560	-7046	-22311
0.994167	-24	39	87	-58	-109	-39	10	-14	-17	5	-73	-63	-96	-14	-28	-61	-97	32	-85	-43	-105	-25	-104	-69	-63	0	-100	-10	-74	-68	-149	-75	2811	7557	1856	-17335	2275	1722	8888	-6481	-4149	6613	1536	-8133	2498	3091	6148	-7280	-27538
0.995000	-28	39	87	-58	-110	-36	13	-15	-17	2	-75	-65	-100	-18	-30	-64	-100	30	-84	-35	-105	-21	-101	-70	-64	-1	-99	-15	-74	-69	-148	-78	4742	7650	2071	-17532	2067	1387	8395	-6442	-2961	6663	1378	-8794	1839	3353	5700	-7528	-29512
0.995833	-26	40	89	-58	-111	-34	11	-17	-17	4	-74	-62	-96	-16	-43	-60	-100	32	-85	-33	-104	-24	-102	-73	-63	0	-100	-12	-73	-69	-147	-75	2640	7751	2261	-17727	1856	1048	7825	-6428	-1832	6636	1230	-9402	1167	3527	5225	-7785	-29284
0.996667	-27	39	91	-59	-109	-32	13	-12	8	4	-73	-64	-96	-15	-31	-61	-99	34	-83	-14	-104	-23	-101	-70	-64	0	-99	-9	-44	-68	-149	-78	922	7863	2431	-17946	1744	730	7198	-6440	-836	6544	1109	-9949	936	3602	4723	-8061	-27217
0.997500	-26	40	89	-58	-110	-36	11	-16	-18	6	-74	-47	-94	-15	-28	-68	-98	34	-82	-33	-104	-21	-102	-70	-66	-1	-99	-11	-70	-69	-146	-75	697	8000	2585	-18167	1522	440	6508	-6480	24	6382	1008	-10429	655	3578	4208	-8367	-23093
0.998333	-26	42	89	-59	-126	-34	11	-16	-17	3	-75	-64	-94	-19	-32	-63	-100	29	-85	-33	-104	-23	-102	-72	-67	-3	-99	-15	-72	-72	-150	-77	-428	8100	2723	-18415	788	193	5766	-6552	682	6166	920	-10839	497	3452	3673	-8696	-16721
0.999167	-31	38	86	-61	-112	-36	9	-23	-22	2	-77	-65	-85	-16	-32	-60	-101	34	-85	-33	-104	-22	-103	-70	-66	0	-102	-12	-75	-73	-148	-75	-2596	8231	2855	-18666	467	7	5019	-6644	917	5901	852	-11178	363	3229	3143	-9038	-8639
1.000000	-28	40	85	-57	-117	-32	10	-18	-7	5	-73	-67	-115	-17	-30	-62	-100	34	-86	-32	-105	-21	-100	-69	-63	0	-102	-14	-74	-72	-159	-76	-3007	8357	2979	-18932	408	-113	4189	-6768	1039	5601	787	-11448	-7	2906	2608	-9411	-360
1.000833	-26	38	88	-59	-110	-32	10	-16	-24	2	-74	-65	-99	-18	-30	-60	-102	34	-86	-28	-105	-21	-101	-72	-67	0	-103	-13	-76	-69	-148	-75	-5013	8491	3104	-19199	13	-162	3365	-6924	937	5272	726	-11657	-409	2496	2080	-9805	7223
1.001667	-27	40	88	-58	-103	-35	10	-15	-19	8	-73	-63	-96	-16	-30	-60	-100	33	-86	-31	-104	-19	-99	-69	-62	-1	-102	-14	-74	-70	-148	-75	-4814	8618	3227	-19472	-636	-134	2539	-7102	551	4920	661	-11795	-646	2007	1573	-10224	14099
1.002500	-26	42	89	-58	-107	-32	11	-18	-14	7	-74	-65	-95	-14	-30	-62	-101	36	-84	-31	-107	-21	-102	-69	-65	-3	-102	-14	-72	-69	-148	-73	-5861	8737	3350	-19742	-1252	-29	1708	-7311	63	4558	585	-11880	-633	1453	1087	-10649	20014
1.003333	-29	40	87	-60	-110	-32	11	-16	-18	8	-72	-64	-96	-12	-28	-59	-99	35	-85	-30	-102	-11	-100	-68	-64	2	-99	-12	-70	-66	-149	-72	-4952	8871	3491	-20008	-2025	151	882	-7548	-516	4194	502	-11908	-806	837	630	-11082	25110
1.004167	-24	45	92	-56	-108	-31	10	-10	-18	9	-72	-64	-96	-8	-30	-55	-97	40	-82	-28	-103	-17	-99	-66	-62	1	-98	-12	-72	-64	-145	-70	-3133	8992	3640	-20270	-3005	407	77	-7811	-1210	3846	391	-11897	-1361	190	211	-11529	29736
1.005000	-24	51	90	-58	-103	-29	13	-11	-17	12	-66	-60	-93	-10	-27	-55	-96	39	-84	-30	-107	-24	-96	-67	-62	2	-95	-11	-72	-72	-145	-81	-3501	9112	3795	-20526	-3867	723	-701	-8101	-2102	3475	259	-11841	-1559	-490	-176	-11977	32767
1.005833	-25	45	90	-56	-105	-30	16	-11	-18	20	-68	-62	-98	-13	-27	-67	-99	37	-81	-59	-104	-16	-96	-64	-62	4	-100	-15	-72	-66	-148	-69	-1468	9221	3957	-20774	-4744	1088	-1453	-8426	-3105	3130	99	-11762	-1612	-1192	-512	-12420	32767
1.006667	-29	43	87	-58	-111	-41	11	-14	-18	11	-72	-65	-98	-12	-30	-56	-98	35	-85	-32	-107	-21	-99	-67	-66	-12	-100	-14	-73	-67	-147	-74	2749	9325	4127	-21018	-6305	1496	-2174	-8767	-4010	2788	-94	-11653	-1783	-1892	-826	-12857	32713
1.007500	-24	41	87	-58	-110	-34	9	-14	-24	7	-78	-65	-100	-15	-29	-55	-94	38	-84	-29	-103	-18	-96	-66	-63	0	-99	-13	-74	-68	-144	-72	306	9436	4309	-21250	-6904	1935	-2850	-9132	-5073	2465	-316	-11527	-2051	-2579	-1085	-13274	32548
1.008333	-27	43	89	-59	-127	-32	9	-12	-22	12	-70	-59	-97	-14	-28	-58	-103	38	-84	-30	-107	-22	-100	-68	-53	0	-99	-10	-74	-69	-150	-75	3012	9533	4487	-21486	-7277	2368	-3493	-9524	-6044	2131	-566	-11396	-2541	-3253	-1298	-13668	31994
1.009167	-28	43	88	-58	-110	-32	12	-13	-19	11	-70	-61	-85	-12	-28	-58	-100	39	-82	-31	-104	-22	-97	-69	-63	0	-97	-12	-73	-68	-148	-77	3143	9633	4667	-21716	-7472	2792	-4083	-9935	-6880	1800	-843	-11259	-2582	-3904	-1476	-14041	31632
1.010000	-15	41	87	-56	-111	-35	12	-13	-17	6	-69	-61	-96	-12	-27	-57	-101	36	-82	-28	-107	-19	-97	-66	-64	0	-97	-11	-74	-67	-146	-75	3283	9724	4834	-21947	-7274	3159	-4631	-10366	-7273	1439	-1142	-11131	-2073	-4526	-1610	-14380	31228
1.010833	-23	45	88	-55	-109	-30	13	-10	-18	32	-69	-60	-95	-12	-27	-58	-102	38	-85	-29	-107	-18	-95	-66	-64	-1	-100	-10	-74	-67	-146	-76	4876	9817	4983	-22183	-6537	3453	-5122	-10815	-7275	1052	-1467	-11020	-1631	-5126	-1715	-14701	30821
1.011667	-25	45	92	-55	-108	-31	17	-9	-15	10	-67	-58	-93	-10	-24	-56	-99	41	-80	-28	-107	-19	-95	-67	-60	2	-98	-9	-73	-63	-143	-74	6619	9885	5104	-22418	-6011	3649	-5560	-11287	-6847	609	-1810	-10917	-1412	-5698	-1787	-14988	30439
1.012500	-19	45	93	-55	-103	-29	8	-7	-15	12	-73	-57	-92	-12	-24	-56	-96	42	-82	-29	-102	-19	-93	-64	-60	2	-95	-9	-73	-65	-144	-74	6267	9946	5185	-22666	-5093	3709	-5936	-11765	-6396	107	-2172	-10846	-1211	-6247	-1836	-15251	29475
1.013333	-22	45	91	-53	-104	-32	13	-11	-14	10	-69	-58	-91	-10	-23	-55	-98	37	-81	-27	-101	-21	-96	-67	-61	0	-96	-11	-65	-67	-147	-73	7517	9988	5211	-22916	-3474	3607	-6261	-12285	-5750	-483	-2553	-10806	-1087	-6781	-1876	-15488	25065
1.014167	-26	42	91	-57	-109	-33	13	-16	-21	1	-70	-61	-98	-12	-26	-65	-102	35	-83	-22	-104	-23	-98	-66	-65	0	-98	-11	-72	-69	-147	-78	7383	10014	5170	-23173	-1902	3317	-6517	-12803	-4776	-1167	-2944	-10797	-912	-7311	-1918	-15706	18244
1.015000	-27	35	85	-57	-111	-49	11	-17	-24	3	-73	-64	-99	-18	-29	-61	-104	34	-87	-35	-107	-31	-100	-73	-68	-3	-101	-15	-72	-70	-148	-80	9598	10015	5045	-23440	-672	2823	-6711	-13336	-3662	-1968	-3354	-10831	-684	-7836	-1938	-15910	12228
1.015833	-31	38	85	-59	-110	-39	12	-15	-23	11	-76	-66	-96	-19	-48	-64	-103	32	-85	-33	-104	-24	-98	-68	-66	0	-99	-13	-75	-67	-146	-79	10737	9995	4831	-23704	420	2105	-6851	-13866	-2583	-2881	-3781	-10896	-762	-8370	-1986	-16103	5703
1.016667	-22	39	86	-57	-112	-42	12	-16	-22	4	-74	-64	-99	-19	-28	-60	-102	35	-87	-33	-109	-23	-88	-69	-67	-3	-101	-13	-77	-68	-148	-76	10136	9954	4497	-23975	1415	1144	-6897	-14404	-1576	-3944	-4239	-11041	-835	-8921	-2062	-16298	-625
1.017500	-28	40	87	-56	-112	-36	8	15	-15	5	-73	-66	-100	-18	-26	-60	-103	34	-86	-35	-102	-22	-99	-72	-65	1	-99	-12	-74	-68	-128	-75	9905	9873	4026	-24258	2498	-63	-6894	-14939	-462	-5147	-4737	-11220	-701	-9498	-2189	-16498	-5844
1.018333	-24	39	87	-11	-108	-33	15	-16	-21	2	-74	-64	-96	-15	-27	-58	-100	49	-83	-33	-104	-23	-100	-68	-67	0	-101	-12	-73	-67	-145	-77	8185	9772	3409	-24536	3583	-1522	-6830	-15459	477	-6494	-5283	-11463	-774	-10108	-2372	-16711	-9735
1.019167	-27	40	89	-55	-109	-33	11	-13	-18	5	-73	-64	-97	-17	-29	-52	-101	34	-92	-29	-107	-23	-100	-66	-64	1	-98	-11	-74	-69	-145	-75	6719	9634	2612	-24827	4568	-3224	-6706	-15961	1113	-7982	-5890	-11759	-943	-10755	-2639	-16963	-12064
1.020000	-24	40	88	-55	-108	-33	13	-13	-23	2	-74	-65	-95	-16	-28	-60	-101	35	-83	-31	-104	-19	-98	-69	-65	0	-99	-16	-73	-68	-148	-77	9496	9469	1639	-25125	4660	-5142	-6536	-16447	1931	-9608	-6571	-12115	-941	-11453	-3006	-17244	-13138
1.020833	-25	40	85	-57	-109	-35	12	-14	-17	4	-70	-67	-93	-17	-29	-61	-102	34	-88	-34	-104	-23	-101	-68	-64	-1	-100	-12	-75	-69	-158	-76	4173	9274	466	-25431	5237	-7262	-6330	-16891	2733	-11345	-7334	-12532	-936	-12202	-3481	-17552	-13185
1.021667	-25	41	87	-55	-109	-35	13	-13	-19	5	-75	-64	-97	-17	-19	-58	-100	37	-81	-31	-103	-22	-100	-69	-65	3	-102	-15	-75	-67	-147	-74	2485	9055	-887	-25744	5915	-9549	-6088	-17297	3659	-13185	-8196	-13009	-702	-12994	-4097	-17905	-12038
1.022500	-27	39	78	-60	-113	-34	11	-14	-18	2	-78	-67	-96	-18	-32	-62	-100	34	-88	-36	-104	-25	-100	-70	-64	-5	-103	-15	-75	-68	-148	-75	227	8809	-2430	-26066	6327	-11969	-5830	-17657	4557	-15070	-9152	-13529	-311	-13830	-4833	-18296	-10309
1.023333	-27	40	86	-57	-112	-36	11	-15	-22	2	-78	-69	-100	-21	-32	-62	-107	32	-91	-34	-110	-30	-102	-72	-70	-5	-100	-18	-79	-72	-150	-74	-3977	8542	-4152	-26390	6668	-14481	-5574	-17965	5580	-16993	-10210	-14092	-366	-14710	-5737	-18720	-8676
1.024167	-29	37	84	-64	-111	-34	12	-16	-24	3	-70	-64	-98	-18	-34	-59	-104	34	-88	-30	-105	-23	-99	-68	-65	1	-100	-10	-72	-66	-147	-72	-5461	8267	-6049	-26720	7077	-17006	-5327	-18212	6812	-18860	-11352	-14676	-425	-15619	-6800	-19175	-7348
1.025000	-25	24	86	-58	-108	-33	16	-12	-16	4	-74	-64	-97	-16	-29	-58	-99	33	-85	-31	-103	-22	-100	-67	-69	0	-100	-13	-74	-70	-145	-61	-6097	7960	-8083	-27051	7073	-19492	-5113	-18405	8140	-20643	-12587	-15284	-185	-16563	-8054	-19670	-6053
1.025833	-23	40	89	-61	-107	-32	15	-15	-15	13	-69	-62	-95	-15	-31	-59	-99	33	-86	-35	-104	-22	-99	-67	-66	2	-100	-13	-73	-69	-146	-70	-9078	7642	-10234	-27378	6976	-21882	-4951	-18532	9256	-22290	-13897	-15902	-9	-17525	-9473	-20150	-5075
1.026667	-25	41	89	-59	-107	-33	15	-12	-17	5	-73	-67	-95	-18	-30	-59	-101	35	-87	-32	-102	-22	-99	-68	-65	0	-107	-12	-77	-70	-151	-73	-9577	7313	-12462	-27694	7128	-24117	-4849	-18597	10189	-23754	-15269	-16507	128	-18499	-11059	-20649	-4702
1.027500	-26	40	88	-62	-114	-35	12	-13	-19	5	-70	-63	-90	-18	-29	-62	-100	35	-85	-32	-107	-23	-101	-70	-65	-1	-100	-14	-75	-68	-142	-74	-10426	6981	-14740	-27994	6893	-26140	-4826	-18613	11079	-24972	-16669	-17074	156	-19459	-12790	-21134	-4443
1.028333	-26	41	88	-60	-111	-33	12	-14	-17	6	-70	-63	-99	-15	-33	-58	-99	33	-85	-34	-104	-24	-101	-69	-62	-1	-100	-15	-75	-73	-153	-75	-10069	6650	-17027	-28269	6175	-27903	-4878	-18568	11928	-25912	-18064	-17610	-115	-20395	-14629	-21595	-4354
1.029167	-25	42	87	-60	-111	-35	12	-14	-17	6	-73	-91	-98	-15	-30	-58	-100	34	-86	-32	-103	-22	-100	-68	-61	-1	-98	-15	-73	-69	-147	-73	-9102	6315	-19316	-28511	5506	-29354	-5022	-18485	12551	-26540	-19417	-18088	-319	-21284	-16543	-22017	-4516
1.030000	-25	42	88	-76	-105	-32	15	-13	-16	6	-70	-65	-95	-14	-29	-59	-101	35	-85	-31	-101	-21	-99	-66	-65	0	-98	-11	-51	-69	-149	-74	-8844	5997	-21471	-28703	4795	-30459	-5246	-18370	12830	-26849	-20692	-18503	-270	-22117	-18498	-22393	-5218
1.030833	-24	41	89	-59	-110	-36	13	-12	-16	8	-72	-78	-96	-17	-30	-59	-101	36	-85	-31	-105	-24	-102	-70	-60	0	-98	-13	-75	-68	-147	-59	-7905	5697	-23539	-28852	4042	-31206	-5551	-18243	12957	-26833	-21850	-18850	-58	-22861	-20411	-22701	-6359
1.031667	-27	42	89	-59	-109	-31	15	-14	-16	7	-74	-61	-95	-16	-29	-61	-82	34	-84	-38	-101	-22	-100	-68	-62	-4	-98	-15	-73	-74	-151	-77	-7548	5428	-25450	-28932	3243	-31592	-5921	-18110	12890	-26501	-22846	-19127	2	-23501	-22223	-22945	-7739
1.032500	-24	40	78	-60	-109	-32	11	-17	-17	8	-72	-62	-96	-13	-47	-59	-99	34	-83	-30	-101	-22	-100	-70	-62	0	-96	-11	-72	-65	-145	-72	-7836	5187	-27166	-28938	2604	-31612	-6348	-17944	12308	-25875	-23631	-19321	-73	-24013	-23849	-23105	-9292
1.033333	-21	40	88	-50	-109	-31	12	-12	-18	7	-68	-60	-96	-11	-28	-60	-101	36	-85	-34	-102	-22	-102	-68	-64	-1	-95	-10	-73	-78	-148	-78	-4830	5023	-28677	-28865	1390	-31272	-6813	-17892	11901	-25008	-24182	-19451	-287	-24386	-25244	-23194	-10637
1.034167	-27	40	88	-60	-108	-33	8	-17	-21	0	-69	-61	-96	-14	-30	-61	-101	67	-85	-34	-107	-25	-103	-73	-63	-4	-98	-13	-72	-73	-149	-75	-5343	4910	-29951	-28709	441	-30610	-7292	-17844	11647	-23947	-24457	-19511	-340	-24607	-26327	-23195	-12056
1.035000	-26	37	89	-61	-108	-35	11	-15	-18	4	-72	-63	-96	-15	-29	-64	-101	34	-85	-33	-107	-22	-101	-70	-65	-3	-98	-13	-72	-73	-149	-77	-4572	4882	-30972	-28466	-180	-29654	-7749	-17857	11145	-22751	-24459	-19518	-445	-24669	-27055	-23123	-13012
1.035833	-23	41	88	-59	-109	-33	13	-16	-18	3	-74	-62	-94	-12	-27	-60	-92	36	-85	-31	-104	-22	-98	-69	-67	-5	-101	-12	-73	-68	-146	-73	-3111	4961	-31748	-28140	-938	-28450	-8180	-17945	10356	-21487	-24173	-19479	-475	-24580	-27373	-22984	-13329
1.036667	-29	39	87	-57	-110	-33	10	-14	-19	3	-73	-62	-98	-16	-30	-60	-100	33	-87	-32	-113	-24	-99	-68	-64	0	-99	-9	-75	-73	-146	-74	-2685	5145	-32278	-27744	-1381	-27053	-8561	-18122	9386	-20204	-23553	-19411	-456	-24352	-27273	-22791	-13116
1.037500	-27	39	90	-59	-107	-31	9	-14	-22	3	-74	-62	-98	-8	-29	-59	-98	36	-83	-31	-104	-23	-100	-69	-67	-1	-98	-12	-75	-69	-145	-72	-2103	5476	-32527	-27279	-1575	-25512	-8872	-18400	8186	-18979	-22682	-19332	-202	-24012	-26743	-22556	-12169
1.038333	-26	38	79	-61	-110	-32	11	-15	-15	8	-72	-61	-96	-12	-30	-65	-101	35	-85	-31	-103	-22	-100	-73	-62	0	-99	-11	-73	-69	-146	-70	-525	5949	-32634	-26773	-1990	-23886	-9105	-18784	7309	-17864	-21566	-19254	94	-23578	-25802	-22302	-11290
1.039167	-25	40	88	-62	-108	-33	9	-15	-21	3	-75	-63	-66	-13	-28	-61	-97	38	-87	-30	-102	-21	-100	-72	-63	-4	-101	-14	-69	-68	-145	-75	-854	6603	-32562	-26229	-2425	-22251	-9237	-19278	6367	-16914	-20251	-19195	226	-23091	-24485	-22039	-10800
1.040000	-25	36	87	-59	-110	-34	13	-15	-21	3	-74	-63	-100	-15	-31	-62	-104	32	-88	-34	-108	-23	-102	-74	-66	-5	-101	-19	-76	-73	-149	-77	165	7439	-32316	-25679	-2515	-20661	-9272	-19886	5297	-16160	-18778	-19168	185	-22590	-22821	-21791	-10155
1.040833	-28	35	82	-65	-114	-57	6	-23	-25	0	-78	-67	-99	-19	-34	-63	-102	34	-87	-33	-107	-25	-101	-73	-66	-3	-102	-14	-77	-68	-145	-75	689	8470	-31894	-25138	-2619	-19167	-9197	-20596	4398	-15623	-17193	-19192	284	-22100	-20921	-21573	-9623
1.041667	-25	37	86	-64	-107	-35	11	-18	-19	3	-75	-66	-95	-16	-32	-61	-101	39	-88	-34	-107	-23	-102	-92	-67	-5	-102	-14	-75	-70	-147	-77	1525	9678	-31365	-24637	-3055	-17822	-9029	-21417	3292	-15313	-15557	-19269	498	-21670	-18839	-21408	-9594
1.042500	-26	38	95	-62	-109	-43	12	-21	-18	3	-77	-68	-97	-17	-31	-63	-102	33	-87	-34	-105	-24	-102	-74	-66	-4	-103	-13	-79	-74	-148	-76	2448	11068	-30738	-24182	-3379	-16651	-8768	-22328	2151	-15227	-13941	-19415	633	-21321	-16659	-21302	-9732
1.043333	-28	41	87	-63	-112	-36	12	-19	-18	5	-75	-66	-98	-17	-32	-61	-100	32	-88	-34	-108	-26	-101	-74	-65	0	-105	-16	-73	-68	-146	-77	2373	12621	-30043	-23807	-3771	-15692	-8431	-23316	1044	-15344	-12395	-19635	822	-21069	-14471	-21275	-9874
1.044167	-28	42	89	-60	-108	-34	19	-16	-17	5	-72	-64	-96	-15	-40	-59	-96	34	-86	-31	-102	-21	-98	-70	-62	0	-100	-14	-76	-70	-145	-72	2690	14321	-29295	-23518	-4384	-14966	-8034	-24356	-85	-15628	-10966	-19943	814	-20930	-12365	-21326	-10203
1.045000	-23	42	88	-62	-107	-33	16	-18	-13	8	-73	-64	-96	-15	-30	-59	-98	36	-90	-31	-104	-28	-103	-69	-64	0	-100	-13	-73	-66	-148	-74	2513	16133	-28531	-23336	-4823	-14485	-7600	-25434	-988	-16038	-9711	-20334	684	-20904	-10399	-21470	-10519
1.045833	-27	42	89	-59	-109	-36	13	-15	-10	7	-81	-67	-96	-19	-29	-60	-97	34	-85	-32	-107	-22	-97	-70	-61	1	-100	-15	-74	-94	-149	-73	1481	18007	-27767	-23272	-4962	-14233	-7144	-26504	-1789	-16528	-8662	-20821	675	-20978	-8665	-21708	-10582
1.046667	-23	40	88	-62	-108	-36	13	-19	-17	7	-74	-64	-94	-11	-29	-63	-98	34	-84	-34	-105	-27	-102	-69	-68	1	-104	-13	-70	-68	-150	-72	3712	19890	-27018	-23319	-5515	-14215	-6692	-27597	-2403	-17034	-7838	-21396	643	-21129	-7213	-22023	-10421
1.047500	-4	39	86	-59	-109	-30	11	-19	-17	7	-73	-66	-98	-19	-31	-60	-97	34	-84	-34	-104	-26	-99	-72	-62	1	-101	-43	-76	-70	-176	-74	3406	21736	-26289	-23462	-6131	-14394	-6254	-28637	-2932	-17525	-7263	-22056	676	-21340	-6077	-22421	-10191
1.048333	-26	40	87	-62	-114	-41	9	-19	-18	2	-76	-68	-99	-18	-33	-66	-101	32	-88	-39	-107	-28	-102	-68	-66	-4	-114	-16	-77	-74	-151	-77	2463	23490	-25587	-23763	-6273	-14757	-5862	-29614	-3456	-17937	-6939	-22791	665	-21568	-5262	-22883	-9869
1.049167	-27	35	82	-64	-110	-38	7	-19	-23	2	-78	-67	-100	-18	-36	-62	-102	30	-92	-38	-108	-24	-100	-69	-64	-4	-103	-17	-72	-73	-149	-76	2904	25098	-24886	-24139	-6718	-15273	-5510	-30495	-3764	-18223	-6853	-23596	584	-21779	-4801	-23394	-9164
1.050000	-27	38	86	-61	-107	-40	10	-18	-16	5	-74	-65	-97	-21	-33	-61	-97	34	-88	-35	-107	-27	-114	-72	-63	0	-102	-13	-72	-73	-148	-77	1229	26497	-24194	-24601	-7113	-15855	-5234	-31274	-3905	-18360	-6992	-24454	416	-21941	-4655	-23935	-8150
1.050833	-26	40	87	-61	-111	-36	8	-17	-16	5	-75	-66	-98	-16	-53	-65	-98	32	-87	-33	-104	-23	-101	-69	-63	-3	-100	-15	-91	-72	-150	-74	584	27613	-23485	-25127	-7428	-16495	-5036	-31927	-3898	-18332	-7328	-25360	379	-22021	-4805	-24488	-7015
1.051667	-28	41	90	-58	-108	-35	12	-19	-15	6	-72	-64	-95	-16	-23	-62	-98	35	-98	-32	-103	-23	-100	-70	-61	1	-100	-13	-72	-68	-147	-73	1049	28404	-22735	-25700	-7813	-17154	-4920	-32386	-3783	-18119	-7833	-26295	365	-21986	-5203	-25012	-5655
1.052500	-18	42	90	-58	-109	-32	12	-11	-16	-11	-69	-62	-93	-13	-29	-60	-98	36	-85	-33	-100	-23	-98	-66	-61	1	-100	-18	-69	-70	-147	-75	384	28818	-21915	-26291	-8369	-17770	-4889	-32566	-3487	-17743	-8469	-27238	321	-21825	-5805	-25534	-4260
1.053333	-22	40	88	-58	-105	-35	11	-16	-18	5	-72	-64	-94	-15	-31	-59	-96	35	-84	-61	-102	-24	-98	-70	-63	0	-98	-14	-73	-68	-146	-75	397	28821	-20995	-26892	-8380	-18312	-4949	-32660	-3304	-17212	-9196	-28166	108	-21525	-6550	-25987	-2865
1.054167	-25	41	88	-61	-107	-35	-1	-16	-18	7	-74	-63	-96	-17	-32	-62	-99	37	-88	-32	-107	-24	-101	-69	-64	-1	-100	-14	-74	-65	-150	-78	455	28375	-19942	-27473	-7913	-18736	-5089	-32678	-3164	-16551	-9965	-29064	-334	-21084	-7377	-26366	-1164
1.055000	-25	40	88	-82	-112	-39	11	-17	-21	4	-72	-65	-96	-16	-30	-61	-102	36	-86	-36	-103	-23	-96	-69	-64	-4	-102	-8	-70	-70	-148	-76	-42	27470	-18738	-28016	-7649	-19008	-5305	-32712	-2971	-15806	-10745	-29903	-591	-20500	-8236	-26652	314
1.055833	-27	36	87	-59	-109	-35	8	-16	-18	29	-69	-65	-96	-27	-30	-61	-104	34	-87	-33	-104	-23	-99	-70	-64	0	-101	-14	-72	-69	-151	-80	400	26099	-17366	-28507	-7414	-19121	-5587	-32652	-2722	-15006	-11503	-30685	-720	-19801	-9074	-26830	1479
1.056667	-26	36	87	-59	-111	-39	7	-17	-22	2	-77	-66	-102	-19	-31	-62	-104	30	-88	-38	-105	-23	-102	-72	-67	22	-104	-19	-77	-73	-150	-79	-36	24276	-15827	-28938	-6708	-19048	-5933	-32379	-2490	-14202	-12193	-31392	-809	-19007	-9849	-26893	2559
1.057500	-29	33	84	-63	-113	-38	10	-16	-21	2	-73	-67	-98	-16	-32	-60	-101	28	-90	-33	-103	-22	-98	-67	-63	-4	-101	-9	-70	-68	-148	-76	559	22028	-14085	-29295	-5853	-18782	-6305	-31884	-2308	-13425	-12849	-32003	-721	-18137	-10524	-26826	3333
1.058333	-28	39	88	-56	-109	-35	12	-13	-21	4	-75	-65	-96	-13	-30	-59	-99	30	-87	-33	-103	-22	-99	-70	-62	15	-102	-15	-73	-68	-148	-75	612	19380	-12230	-29591	-4859	-18337	-6717	-31240	-2203	-12736	-13396	-32426	-712	-17238	-11085	-26632	3797
1.059167	-26	38	86	-57	-110	-36	15	-13	-19	5	-69	-64	-98	-14	-29	-59	-104	30	-86	-34	-105	-22	-99	-68	-64	0	-100	-14	-73	-67	-149	-74	-458	16354	-10200	-29826	-3455	-17716	-7153	-30464	-2210	-12146	-13842	-32600	-719	-16337	-11522	-26305	4286
1.060000	-26	41	88	-58	-110	-35	9	-11	-19	3	-72	-65	-97	-14	-31	-58	-100	34	-84	-30	-105	-19	-95	-70	-67	0	-101	-14	-62	-68	-150	-77	1582	13002	-8041	-30006	-2376	-16953	-7600	-29569	-2139	-11701	-14182	-32680	-855	-15461	-11837	-25859	4770
1.060833	-24	39	85	-57	-103	-36	12	-14	-19	3	-70	-45	-95	-18	-30	-61	-100	30	-87	-35	-104	-23	-99	-68	-63	-3	-101	-13	-73	-70	-142	-75	2896	9406	-5819	-30147	-1709	-16062	-8030	-28578	-1859	-11407	-14426	-32706	-954	-14649	-12041	-25299	5001
1.061667	-26	42	86	-57	-111	-38	11	-13	-17	2	-72	-66	-96	-15	-51	-58	-100	35	-82	-34	-107	-22	-110	-65	-65	-1	-103	-16	-74	-70	-148	-76	279	5628	-3564	-30250	-228	-15097	-8468	-27504	-1865	-11283	-14586	-32729	-946	-13926	-12148	-24649	4826
1.062500	-32	37	82	-59	-110	-38	11	-14	-16	2	-74	-66	-98	-16	-31	-60	-100	28	-86	-36	-105	-24	-99	-67	-66	-3	-102	-13	-74	-69	-148	-76	1896	1731	-1322	-30341	890	-14077	-8885	-26367	-1854	-11326	-14664	-32725	-972	-13312	-12187	-23922	4551
1.063333	-24	40	86	-56	-110	-38	10	-14	-18	4	-72	-66	-100	-18	-31	-59	-103	33	-85	-33	-107	-28	-100	-69	-64	15	-101	-13	-76	-73	-150	-74	733	-2202	873	-30428	1807	-13050	-9284	-25197	-1810	-11515	-14683	-32742	-1137	-12837	-12188	-23144	4232
1.064167	-27	41	87	-57	-109	-36	12	-13	-17	13	-70	-65	-96	-15	-28	-59	-101	34	-83	-32	-107	-23	-98	-69	-62	-1	-100	-11	-73	-67	-146	-75	422	-6114	2974	-30522	2535	-12060	-9662	-24029	-1878	-11837	-14663	-32727	-1304	-12488	-12170	-22335	3876
1.065000	-25	41	88	-56	-107	-36	11	-13	-21	8	-70	-65	-97	-18	-30	-60	-84	35	-84	-33	-104	-23	-100	-69	-64	-5	-102	-17	-76	-73	-149	-78	575	-9910	4933	-30635	3228	-11148	-10018	-22887	-1808	-12274	-14631	-32744	-1408	-12295	-12171	-21533	3392
1.065833	-26	39	86	-36	-111	-40	9	-16	-17	3	-75	-66	-97	-15	-36	-60	-98	35	-84	-31	-107	-26	-100	-67	-62	-1	-100	-13	-74	-73	-147	-75	227	-13533	6729	-30775	3261	-10350	-10391	-21795	-1654	-12784	-14587	-32725	-1396	-12225	-12207	-20753	2853
1.066667	-28	40	87	-58	-110	-32	11	-15	-18	6	-74	-66	-97	-17	-36	-60	-92	30	-83	-33	-105	-22	-100	-73	-67	-6	-101	-14	-74	-73	-148	-76	-511	-16943	8337	-30938	3577	-9683	-10686	-20787	-1846	-13342	-14563	-32741	-1293	-12294	-12309	-20030	2203
1.067500	-30	37	90	-58	-111	-36	10	-16	-19	7	-75	-64	-96	-14	-32	-61	-100	34	-84	-33	-104	-25	-102	-73	-63	-5	-101	-11	-74	-68	-147	-76	-316	-20089	9751	-31137	4278	-9213	-11011	-19891	-2001	-13912	-14569	-32650	-1306	-12497	-12478	-19397	1695
1.068333	-26	40	88	-59	-108	-36	10	-16	-18	6	-74	-70	-96	-18	-30	-62	-97	34	-86	-36	-107	-24	-98	-70	-62	-4	-101	-15	-73	-73	-149	-77	-1106	-22935	10962	-31359	4624	-8920	-11329	-19126	-2122	-14461	-14620	-32413	-1591	-12799	-12727	-18863	1205
1.069167	-26	42	87	-58	-109	-36	10	-15	-18	6	-69	-62	-97	-14	-31	-59	-100	33	-85	-33	-103	-23	-102	-69	-65	-5	-101	-14	-74	-70	-147	-75	-836	-25452	11990	-31605	4800	-8834	-11648	-18522	-2325	-14962	-14715	-32065	-1719	-13198	-13063	-18446	726
1.070000	-24	43	90	-59	-111	-34	12	-15	-19	7	-74	-64	-94	-17	-29	-61	-98	33	-85	-33	-103	-24	-97	-67	-62	-4	-98	-13	-72	-70	-174	-77	-1558	-27605	12821	-31871	4991	-8953	-11968	-18089	-2535	-15390	-14873	-31644	-1350	-13670	-13475	-18171	177
1.070833	-25	42	88	-53	-109	-32	13	-18	-16	8	-72	-62	-94	-16	-29	-58	-98	35	-87	-32	-103	-21	-101	-69	-63	-1	-98	-11	-70	-68	-143	-60	-1791	-29372	13480	-32133	4952	-9276	-12286	-17844	-2660	-15734	-15085	-31135	-1117	-14206	-13959	-18042	-318
1.071667	-24	41	91	-57	-103	-32	15	-13	-17	11	-68	-62	-92	-15	-48	-62	-97	35	-86	-31	-101	-19	-98	-66	-61	0	-96	-9	-73	-66	-145	-74	-1815	-30760	13980	-32407	4841	-9785	-12612	-17781	-2920	-15978	-15356	-30546	-905	-14792	-14504	-18061	-632
1.072500	-28	44	90	-58	-105	-62	11	-14	-17	9	-70	-62	-93	-17	-27	-58	-95	36	-83	-31	-102	-17	-96	-66	-62	-3	-96	-12	-72	-47	-143	-72	-3133	-31798	14336	-32617	4834	-10468	-12932	-17943	-3363	-16128	-15680	-29854	-733	-15411	-15094	-18229	-851
1.073333	-24	43	88	-59	-109	-33	12	-14	-15	8	-75	-63	-97	-30	-32	-63	-101	12	-87	-36	-105	-23	-101	-68	-64	-3	-99	-15	-76	-73	-147	-77	-2554	-32308	14576	-32688	4714	-11303	-13251	-18285	-3764	-16180	-16046	-29053	-612	-16065	-15721	-18542	-902
1.074167	-28	37	82	-62	-111	-40	7	-18	-23	2	-75	-67	-102	-22	-32	-60	-101	30	-86	-36	-104	-22	-101	-70	-66	-4	-98	-13	-76	-69	-148	-74	-222	-32533	14718	-32738	3952	-12240	-13544	-18800	-3908	-16144	-16450	-28122	-363	-16733	-16356	-18979	-992
1.075000	-29	39	87	-65	-109	-36	11	-15	-19	6	-73	-67	-99	-21	-31	-60	-102	32	-88	-36	-105	-22	-100	-98	-66	-3	-101	-13	-75	-69	-147	-74	-2859	-32635	14776	-32731	3982	-13266	-13808	-19477	-4265	-16039	-16874	-27057	-242	-17420	-16998	-19521	-1247
1.075833	-26	38	91	-62	-108	-34	13	-15	-22	4	-75	-68	-98	-16	-31	-60	-103	32	-85	-32	-104	-22	-98	-70	-62	-5	-99	-13	-74	-68	-147	-77	-1283	-32458	14769	-32757	3943	-14339	-14035	-20290	-4745	-15879	-17318	-25843	-263	-18117	-17621	-20172	-1092
1.076667	-31	40	85	-61	-109	-35	11	-14	-22	4	-70	-66	-97	-16	-32	-63	-104	25	-87	-31	-105	-21	-100	-68	-65	-6	-100	-15	-75	-69	-146	-79	-2039	-31974	14699	-32742	3973	-15429	-14200	-21218	-5188	-15694	-17759	-24487	-346	-18823	-18216	-20874	-942
1.077500	-25	41	104	-59	-109	-33	12	-15	-19	3	-74	-65	-95	-13	-32	-58	-96	33	-84	-33	-102	-23	-99	-68	-63	-4	-100	-27	-74	-66	-147	-77	-2149	-31226	14579	-32760	4003	-16515	-14293	-22234	-5469	-15503	-18195	-23002	-410	-19534	-18773	-21611	-660
1.078333	-25	38	82	-60	-108	-31	13	-13	-16	2	-72	-65	-95	-14	-31	-60	-100	33	-92	-32	-104	-21	-97	-66	-64	-3	-98	-12	-73	-67	-148	-74	-1485	-30259	14398	-32747	4085	-17568	-14295	-23297	-5769	-15330	-18605	-21397	-306	-20245	-19288	-22350	-276
1.079167	-27	38	88	-59	-105	-32	12	-15	-19	5	-76	-65	-99	-14	-31	-59	-103	36	-84	-29	-105	-18	-98	-68	-76	-3	-99	-14	-75	-67	-147	-77	-1054	-29094	14165	-32757	3681	-18568	-14200	-24383	-5846	-15198	-18983	-19699	-28	-20957	-19752	-23076	-128
1.080000	-23	43	86	-61	-108	-32	13	-12	-15	7	-73	-62	-99	-14	-31	-58	-99	35	-87	-32	-125	-21	-97	-67	-62	0	-97	-15	-73	-67	-148	-73	-1806	-27736	13867	-32755	3319	-19496	-13979	-25461	-6068	-15123	-19318	-17929	194	-21666	-20169	-23758	60
1.080833	-28	41	84	-61	-109	-34	10	-15	-17	1	-75	-65	-94	-14	-32	-59	-97	35	-85	-31	-102	-22	-96	-66	-67	-3	-100	-16	-72	-72	-147	-74	-1114	-26242	13507	-32755	3341	-20345	-13639	-26496	-6304	-15128	-19611	-16111	149	-22366	-20524	-24363	566
1.081667	-26	38	82	-75	-105	-34	10	-16	-19	3	-75	-67	-97	-18	-36	-62	-103	32	-88	-34	-108	-27	-100	-70	-69	-3	-103	-14	-75	-76	-173	-81	-1906	-24627	13070	-32766	3353	-21117	-13172	-27464	-6370	-15222	-19846	-14285	165	-23056	-20829	-24874	977
1.082500	-33	38	81	-64	-115	-39	9	-17	-23	2	-77	-67	-103	-16	-32	-60	-101	24	-95	-33	-107	-23	-99	-69	-66	-3	-105	-17	-75	-70	-148	-77	-1365	-22901	12564	-32754	3039	-21791	-12565	-28339	-6433	-15411	-20017	-12499	259	-23721	-21071	-25265	1328
1.083333	-28	36	84	-59	-111	-34	28	-15	-24	5	-72	-65	-99	-15	-30	-70	-102	34	-87	-33	-108	-24	-97	-69	-65	-3	-99	-13	-75	-73	-151	-74	-1661	-21090	11983	-32762	2542	-22402	-11839	-29073	-6515	-15708	-20118	-10789	391	-24358	-21252	-25529	1745
1.084167	-26	41	86	-57	-108	-28	13	-13	-16	7	-69	-63	-96	-17	-27	-58	-100	34	-82	-34	-107	-21	-98	-67	-63	0	-100	-12	-74	-74	-148	-76	-1660	-19199	11323	-32751	2014	-22945	-11003	-29730	-6365	-16088	-20157	-9204	511	-24959	-21370	-25635	2105
1.085000	-23	41	87	-59	-112	-31	16	-11	-14	9	-70	-62	-96	-12	-27	-46	-83	36	-85	-32	-105	-19	-95	-66	-62	3	-100	-12	-72	-68	-148	-72	-899	-17264	10621	-32758	1521	-23444	-10091	-30222	-6097	-16585	-20129	-7765	541	-25529	-21431	-25615	2368
1.085833	-24	41	96	-58	-110	-31	15	-9	-18	8	-70	-60	-96	-14	-29	-53	-98	37	-83	-36	-103	-19	-95	-67	-62	1	-99	-12	-74	-48	-149	-74	-1888	-15299	9804	-32746	1170	-23909	-9116	-30567	-5966	-17179	-20034	-6515	555	-26061	-21421	-25432	2643
1.086667	-27	40	87	-58	-108	-43	11	-14	-16	11	-72	-60	-93	-15	-28	-56	-99	37	-84	-29	-108	-24	-98	-68	-61	3	-99	-10	-72	-69	-148	-77	-1780	-13322	8968	-32762	862	-24366	-8106	-30771	-5960	-17864	-19874	-5482	487	-26544	-21340	-25093	3017
1.087500	-22	42	89	-56	-108	-32	13	-14	-15	7	-72	-63	-97	-16	-32	-58	-98	35	-85	-30	-104	-10	-102	-68	-65	2	-99	-14	-72	-70	-147	-74	1384	-11362	8106	-32745	-276	-24822	-7096	-30829	-5754	-18628	-19652	-4680	495	-26987	-21190	-24614	3466
1.088333	-26	49	86	-56	-110	-33	11	-8	-17	11	-72	-61	-96	-15	-29	-59	-98	37	-84	-30	-103	-22	-98	-69	-62	4	-99	-11	-73	-69	-148	-72	-717	-9417	7232	-32760	-888	-25304	-6122	-30747	-5563	-19470	-19374	-4124	619	-27389	-20962	-23990	3686
1.089167	-26	41	86	-67	-109	-34	10	-13	-16	7	-70	-64	-98	-16	-32	-58	-99	35	-86	-31	-104	-23	-99	-69	-66	1	-103	-11	-75	-73	-148	-69	375	-7499	6361	-32745	-1206	-25815	-5219	-30523	-5446	-20367	-19046	-3815	632	-27746	-20655	-23241	3921
1.090000	-25	42	89	-59	-112	-33	8	-14	-15	6	-75	-62	-97	-16	-31	-61	-102	28	-83	-30	-109	-25	-102	-74	-66	0	-101	-13	-76	-72	-151	-78	607	-5630	5520	-32758	-1492	-26368	-4423	-30177	-5289	-21306	-18674	-3746	681	-28071	-20268	-22385	4028
1.090833	-29	28	84	-60	-112	-34	8	-16	-21	5	-76	-65	-98	-17	-30	-60	-99	35	-83	-32	-102	-18	-97	-68	-62	1	-97	-13	-72	-69	-147	-73	446	-3820	4732	-32740	-1781	-26952	-3756	-29698	-5061	-22270	-18263	-3899	744	-28355	-19810	-21435	4124
1.091667	-24	50	88	-62	-109	-33	12	-13	-15	16	-74	-60	-97	-14	-27	-55	-101	38	-82	-30	-107	-19	-97	-75	-63	2	-97	-11	-69	-66	-145	-90	939	-2101	4013	-32754	-2008	-27580	-3259	-29115	-4875	-23257	-17819	-4262	644	-28615	-19286	-20400	4214
1.092500	-22	42	89	-57	-107	-29	13	-13	-16	8	-69	-60	-93	-14	-26	-55	-97	35	-82	-27	-100	-18	-96	-69	-63	1	-95	-9	-69	-67	-144	-75	1899	-475	3385	-32737	-2503	-28235	-2944	-28416	-4470	-24228	-17352	-4804	493	-28857	-18709	-19319	4168
1.093333	-25	51	91	-57	-105	-32	11	-14	-15	9	-66	-62	-92	-15	-29	-58	-97	37	-81	-29	-104	-22	-101	-70	-64	0	-97	-12	-74	-68	-145	-68	923	1048	2849	-32755	-2783	-28914	-2843	-27624	-4179	-25195	-16879	-5494	512	-29079	-18080	-18205	3935
1.094167	-27	42	88	-60	-111	-32	12	-13	-21	5	-73	-63	-96	-15	-31	-60	-98	35	-87	-27	-108	-21	-98	-72	-65	-1	-99	-12	-75	-68	-149	-73	1491	2458	2418	-32738	-2476	-29593	-2937	-26743	-3885	-26116	-16396	-6288	490	-29294	-17424	-17079	3968
1.095000	-27	40	88	-51	-108	-33	13	-7	-22	5	-73	-64	-97	-16	-35	-59	-98	35	-84	-31	-104	-22	-98	-73	-66	-3	-97	-13	-72	-69	-148	-72	731	3762	2099	-32750	-2160	-30246	-3249	-25789	-3536	-26979	-15927	-7154	308	-29499	-16745	-15949	4029
1.095833	-31	42	88	-57	-104	-32	11	-13	-16	6	-72	-62	-96	-14	-32	-61	-94	33	-85	-30	-102	-30	-100	-69	-63	0	-96	-14	-75	-72	-146	-74	830	4936	1882	-32735	-2071	-30868	-3754	-24769	-3299	-27774	-15464	-8067	284	-29705	-16058	-14846	3897
1.096667	-24	47	89	-59	-111	-32	5	-16	-19	4	-77	-66	-93	-16	-31	-60	-99	35	-87	-31	-102	-22	-98	-70	-63	-3	-100	-14	-72	-68	-145	-57	886	5992	1772	-32752	-1896	-31425	-4444	-23699	-2958	-28494	-15023	-8977	387	-29917	-15388	-13782	3682
1.097500	-28	38	88	-60	-108	-35	13	-15	-16	5	-74	-66	-96	-15	-28	-63	-99	35	-61	-31	-102	-18	-99	-70	-63	0	-98	-14	-72	-66	-147	-75	568	6929	1738	-32730	-1764	-31911	-5302	-22589	-2512	-29122	-14607	-9859	331	-30130	-14753	-12773	3433
1.098333	-6	41	87	-61	-109	-38	10	-17	-18	4	-74	-68	-100	-19	-32	-62	-99	34	-87	-32	-108	-26	-101	-72	-66	-5	-101	-17	-77	-77	-148	-76	811	7746	1770	-32752	-1662	-32315	-6287	-21475	-2177	-29664	-14236	-10692	392	-30344	-14152	-11836	3253
1.099167	-29	36	82	-65	-113	-39	8	-19	-19	3	-77	-68	-97	-18	-32	-65	-99	34	-86	-41	-102	-23	-99	-69	-62	-3	-99	-14	-74	-68	-146	-73	89	8460	1854	-32748	-1348	-32540	-7368	-20355	-1918	-30100	-13900	-11445	247	-30554	-13605	-10971	3014
1.100000	-28	42	86	-62	-105	-34	12	-17	-26	4	-73	-65	-97	-16	-32	-64	-101	18	-87	-33	-102	-24	-100	-74	-66	0	-101	-16	-75	-70	-150	-76	-859	9067	1959	-32749	-930	-32650	-8514	-19232	-1676	-30440	-13618	-12107	131	-30767	-13121	-10191	2734
1.100833	-28	33	85	-64	-110	-36	12	-16	-19	6	-74	-64	-95	-16	-32	-61	-115	37	-88	-34	-103	-24	-108	-69	-63	-3	-101	-16	-75	-69	-147	-75	2295	9574	2062	-32754	-1185	-32678	-9681	-18189	-1154	-30692	-13387	-12675	233	-30979	-12704	-9498	2582
1.101667	-23	38	87	-60	-105	-36	11	-16	-22	3	-74	-63	-98	-19	-30	-62	-101	36	-86	-33	-103	-24	-101	-74	-65	-1	-102	-17	-72	-70	-147	-76	613	9972	2141	-32750	-1221	-32667	-10833	-17219	-695	-30838	-13216	-13142	274	-31181	-12367	-8903	2261
1.102500	-28	39	85	-62	-109	-38	11	-19	-19	3	-76	-66	-88	-21	-31	-64	-102	35	-86	-35	-107	-26	-104	-69	-63	-1	-101	-17	-74	-73	-151	-77	654	10312	2170	-32759	-883	-32491	-11944	-16317	-378	-30901	-13104	-13504	264	-31360	-12101	-8409	1820
1.103333	-28	39	87	-59	-111	-38	13	-17	-15	3	-73	-83	-99	-21	-30	-60	-99	34	-86	-33	-103	-26	-101	-69	-63	-1	-101	-18	-76	-73	-148	-76	1698	10584	2134	-32746	-873	-32163	-12965	-15515	37	-30874	-13055	-13773	308	-31523	-11910	-8005	1523
1.104167	-26	42	89	-62	-109	-33	11	-16	-14	5	-70	-63	-94	-15	-28	-60	-97	38	-86	-32	-120	-22	-97	-58	-59	0	-100	-13	-70	-66	-148	-76	1057	10751	2008	-32755	-848	-31734	-13883	-14842	484	-30778	-13072	-13959	230	-31651	-11782	-7700	1291
1.105000	-22	41	82	-57	-109	-31	17	-5	-16	6	-70	-61	-84	-15	-29	-56	-97	37	-85	-28	-104	-19	-96	-67	-62	0	-102	-8	-75	-66	-150	-75	943	10869	1774	-32740	-697	-31206	-14682	-14305	921	-30618	-13154	-14075	353	-31754	-11727	-7482	917
1.105833	-25	41	87	-59	-113	-33	12	-16	-17	7	-73	-62	-98	-17	-31	-60	-99	36	-86	-32	-107	-16	-99	-69	-63	-1	-99	-13	-69	-68	-149	-77	2202	10936	1441	-32758	-1064	-30612	-15321	-13923	1656	-30400	-13298	-14145	417	-31817	-11725	-7347	497
1.106667	-27	40	89	-58	-109	-34	15	-15	-18	3	-78	-63	-98	-18	-33	-63	-102	33	-86	-35	-105	-23	-102	-74	-66	-5	-105	-17	-76	-73	-153	-82	1206	10952	987	-32743	-1451	-29969	-15823	-13699	2172	-30126	-13512	-14163	305	-31845	-11777	-7294	-26
1.107500	-27	38	85	-62	-112	-38	7	-21	-19	3	-75	-74	-98	-22	-33	-62	-102	33	-86	-33	-109	-22	-101	-72	-63	-3	-102	-12	-72	-68	-149	-77	1241	10935	430	-32753	-1354	-29288	-16169	-13635	2500	-29805	-13778	-14162	323	-31819	-11862	-7301	-257
1.108333	-27	41	86	-60	-109	-33	10	-15	-16	-1	-72	-64	-96	-18	-33	-60	-101	36	-86	-35	-107	-22	-101	-68	-66	-4	-103	-14	-74	-68	-150	-80	659	10877	-239	-32741	-1248	-28606	-16367	-13734	2851	-29453	-14097	-14150	382	-31733	-11987	-7378	-406
1.109167	-27	41	86	-59	-109	-35	10	-19	-19	5	-72	-62	-98	-16	-31	-61	-100	36	-87	-32	-108	-22	-104	-72	-84	-3	-102	-13	-75	-70	-151	-77	300	10790	-1016	-32755	-1376	-27946	-16436	-13986	3138	-29067	-14464	-14139	451	-31602	-12135	-7505	-583
1.110000	-29	41	86	-59	-108	-33	10	-14	-19	6	-72	-62	-98	-17	-29	-60	-97	35	-84	-34	-103	-21	-101	-68	-65	-3	-101	-11	-73	-68	-166	-79	556	10678	-1874	-32740	-1469	-27322	-16377	-14386	3453	-28656	-14873	-14150	608	-31416	-12312	-7683	-753
1.110833	-26	40	88	-58	-109	-32	13	-17	-19	8	-68	-61	-97	-17	-29	-58	-102	17	-86	-32	-103	-19	-98	-70	-65	0	-100	-10	-70	-66	-149	-76	36	10543	-2799	-32717	-1376	-26746	-16220	-14915	3638	-28223	-15318	-14176	482	-31171	-12505	-7895	-826
1.111667	-24	42	87	-55	-107	-34	13	-13	-10	8	-68	-58	-95	-14	-29	-58	-98	38	-83	-31	-102	-18	-99	-67	-62	2	-98	0	-72	-67	-146	-73	384	10378	-3771	-32622	-1298	-26264	-15983	-15558	3730	-27767	-15794	-14235	249	-30874	-12718	-8144	-804
1.112500	-21	44	89	-57	-108	-29	16	-13	-15	11	-69	-61	-94	-13	-27	-55	-96	38	-85	-28	-98	-18	-98	-69	-61	0	-101	-10	-69	-64	-146	-72	-10	10190	-4775	-32520	-1327	-25841	-15685	-16303	3789	-27298	-16289	-14312	277	-30525	-12950	-8413	-909
1.113333	-26	41	89	-55	-109	-28	13	-13	-24	7	-70	-60	-95	-14	-27	-58	-100	36	-87	-30	-102	-18	-97	-72	-63	11	-99	-10	-69	-66	-148	-74	-1341	9976	-5791	-32371	-999	-25532	-15354	-17121	3642	-26810	-16797	-14426	363	-30126	-13199	-8710	-1087
1.114167	-25	41	85	-58	-110	-34	12	-16	-18	5	-73	-65	-96	-17	-11	-59	-98	35	-88	-33	-108	-27	-102	-72	-64	-5	-104	-12	-73	-69	-146	-76	1253	9733	-6794	-32202	-1028	-25297	-15010	-17987	3575	-26317	-17307	-14568	311	-29676	-13468	-9016	-1116
1.115000	-28	32	85	-59	-111	-34	11	-17	-14	3	-79	-65	-99	-19	-31	-62	-104	29	-90	-34	-105	-24	-101	-74	-67	-1	-102	-14	-73	-72	-154	-79	816	9466	-7774	-32000	-1233	-25142	-14674	-18882	3676	-25804	-17804	-14726	310	-29183	-13762	-9339	-1270
1.115833	-30	38	86	-60	-114	-38	8	-18	-22	2	-78	-67	-99	-17	-22	-64	-115	32	-88	-33	-104	-18	-99	-70	-65	-1	-104	-13	-72	-68	-151	-76	-837	9168	-8696	-31754	-775	-25065	-14356	-19770	3581	-25276	-18289	-14897	398	-28648	-14073	-9659	-1406
1.116667	-32	39	59	-61	-109	-35	12	-15	-21	8	-100	-64	-100	-18	-32	-59	-102	36	-87	-35	-107	-21	-79	-68	-65	-3	-102	-17	-73	-69	-148	-94	473	8834	-9558	-31484	-477	-25050	-14072	-20669	3401	-24735	-18752	-15081	373	-28078	-14416	-9986	-1539
1.117500	-27	42	87	-59	-109	-33	13	-17	-21	6	-75	-65	-96	-17	-30	-61	-97	16	-86	-32	-104	-19	-97	-68	-62	-1	-100	-13	-72	-70	-148	-76	-385	8469	-10338	-31171	-116	-25085	-13834	-21542	3202	-24184	-19186	-15266	237	-27486	-14778	-10314	-1709
1.118333	-28	38	88	-60	-110	-35	11	-15	-21	5	-70	-64	-99	-15	-30	-57	-100	34	-86	-32	-104	-21	-97	-68	-65	0	-99	-11	-73	-69	-148	-73	-380	8061	-11029	-30818	251	-25160	-13643	-22377	2914	-23630	-19573	-15450	249	-26885	-15165	-10634	-1841
1.119167	-26	40	88	-58	-109	-34	13	-14	-18	6	-74	-66	-96	-24	-28	-58	-101	33	-91	-28	-104	-21	-99	-69	-65	-1	-98	-14	-75	-72	-147	-73	745	7612	-11624	-30437	463	-25258	-13509	-23161	2743	-23079	-19918	-15628	277	-26282	-15573	-10949	-2023
1.120000	-29	43	89	-67	-112	-35	15	-15	-18	7	-64	-66	-98	-16	-29	-62	-102	34	-85	-32	-107	-25	-98	-68	-62	0	-99	-14	-93	-70	-147	-72	229	7120	-12108	-30033	271	-25365	-13424	-23893	2541	-22538	-20213	-15793	305	-25683	-15998	-11256	-2210
1.120833	-23	41	88	-61	-109	-33	13	-13	-18	6	-72	-66	-96	-17	-30	-61	-98	32	-85	-30	-98	-22	-96	-68	-59	-3	-100	-14	-73	-72	-149	-74	77	6590	-12487	-29603	468	-25463	-13384	-24567	2051	-22011	-20459	-15941	258	-25110	-16438	-11551	-2300
1.121667	-8	42	88	-58	-110	-38	13	-14	-17	7	-73	-63	-95	-15	-29	-63	-97	34	-85	-33	-103	-24	-102	-69	-66	0	-97	-11	-75	-66	-148	-83	98	6019	-12752	-29167	974	-25549	-13387	-25192	1677	-21504	-20623	-16074	357	-24553	-16884	-11828	-2295
1.122500	-26	42	87	-59	-109	-34	11	-16	-21	-3	-73	-66	-101	-18	-34	-66	-97	34	-84	-32	-103	-19	-98	-68	-65	-1	-99	-14	-76	-72	-149	-77	-456	5410	-12906	-28729	1223	-25604	-13418	-25769	1368	-21027	-20740	-16193	381	-24040	-17320	-12090	-2342
1.123333	-26	38	88	-62	-109	-41	10	-10	-22	4	-75	-68	-98	-19	-32	-62	-101	33	-90	-33	-110	-28	-101	-72	-65	-11	-101	-10	-74	-70	-149	-76	336	4771	-12953	-28291	1326	-25630	-13477	-26293	1104	-20589	-20789	-16291	77	-23587	-17745	-12329	-2308
1.124167	-28	38	87	-62	-111	-38	11	-16	-17	4	-75	-66	-98	-3	-34	-52	-100	35	-86	-30	-104	-23	-98	-68	-65	0	-97	-12	-74	-70	-147	-73	-82	4099	-12897	-27841	1483	-25615	-13533	-26769	852	-20196	-20776	-16372	-130	-23180	-18141	-12544	-2281
1.125000	-25	44	90	-58	-108	-35	15	-13	-15	9	-70	-61	-96	-15	-29	-59	-96	37	-83	-32	-104	-22	-99	-70	-62	4	-99	-14	-69	-68	-146	-74	63	3395	-12753	-27422	1448	-25564	-13602	-27214	489	-19858	-20709	-16447	-151	-22833	-18510	-12734	-2278
1.125833	-26	43	88	-58	-110	-36	15	-14	-15	4	-69	-63	-97	-18	-30	-58	-98	32	-85	-32	-102	-24	-99	-68	-63	-1	-98	-13	-72	-69	-148	-77	129	2676	-12521	-27037	1438	-25471	-13658	-27618	70	-19582	-20581	-16514	-297	-22559	-18840	-12893	-2192
1.126667	-25	40	89	-58	-107	-41	16	-14	-17	6	-70	-64	-94	-17	-29	-58	-98	35	-84	-32	-105	-26	-99	-52	-64	-1	-98	-10	-72	-68	-148	-76	-1079	1942	-12219	-26676	1627	-25343	-13699	-28014	-513	-19365	-20407	-16582	-393	-22354	-19115	-13034	-2150
1.127500	-22	40	91	-58	-107	-33	13	-13	-17	8	-70	-63	-96	-16	-31	-58	-101	34	-56	-31	-102	-23	-98	-67	-62	-4	-99	-11	-73	-68	-147	-77	522	1195	-11856	-26355	1449	-25184	-13714	-28380	-1154	-19212	-20190	-16649	-464	-22216	-19334	-13145	-2037
1.128333	-26	40	89	-59	-108	-36	15	-16	-17	5	-72	-61	-100	-15	-29	-59	-100	34	-86	-32	-102	-23	-100	-72	-64	-3	-98	-11	-81	-69	-147	-76	1649	452	-11436	-26070	924	-24996	-13699	-28730	-1508	-19128	-19935	-16725	-514	-22152	-19489	-13208	-2006
1.129167	-29	41	89	-60	-107	-34	15	-14	-16	6	-69	-64	-96	3	-30	-61	-99	32	-113	-32	-103	-18	-102	-68	-62	-1	-98	-11	-74	-72	-147	-77	-448	-291	-10979	-25827	1162	-24786	-13640	-29051	-2006	-19101	-19652	-16808	-550	-22143	-19578	-13268	-2150
1.130000	-24	39	88	-60	-109	-56	15	-14	-21	7	-68	-52	-96	-16	-30	-58	-100	36	-85	-33	-102	-22	-96	-68	-66	-1	-101	-11	-69	-67	-146	-74	937	-1039	-10491	-25626	1188	-24555	-13568	-29355	-2588	-19143	-19348	-16911	-578	-22197	-19597	-13296	-2050
1.130833	-23	40	89	-57	-111	-32	15	-11	-18	6	-70	-63	-97	-21	-28	-58	-102	36	-84	-31	-103	-23	-97	-67	-62	0	-100	-9	-73	-70	-146	-75	301	-1723	-9984	-25468	1267	-24318	-13469	-29632	-3053	-19225	-19031	-17027	-518	-22308	-19546	-13297	-1978
1.131667	-24	40	89	-41	-107	-31	15	-16	-19	4	-73	-64	-96	-16	-30	-58	-100	30	-85	-33	-104	-19	-100	-73	-65	-4	-101	-13	-75	-69	-145	-75	269	-2406	-9471	-25352	1289	-24075	-13296	-29888	-3547	-19360	-18713	-17166	-487	-22457	-19432	-13284	-1814
1.132500	-27	38	88	-59	-109	-36	11	-15	-17	6	-83	-65	-96	-15	-29	-61	-100	30	-84	-32	-107	-19	-98	-70	-62	0	-98	-11	-70	-68	-145	-74	1021	-3060	-8949	-25265	1450	-23826	-13115	-30107	-3970	-19523	-18388	-17317	-503	-22634	-19256	-13253	-1462
1.133333	-26	41	89	-59	-105	-33	13	-9	-17	3	-70	-63	-94	-15	-28	-56	-98	34	-84	-31	-103	-22	-100	-82	-64	-1	-101	-12	-73	-68	-143	-73	916	-3708	-8437	-25219	1338	-23579	-12914	-30289	-4135	-19718	-18080	-17494	-387	-22836	-19024	-13217	-1189
1.134167	-26	37	84	-60	-107	-34	12	-14	-18	4	-75	-65	-95	-23	-28	-61	-100	28	-87	-33	-108	-22	-100	-69	-64	-4	-99	-14	-72	-72	-144	-75	443	-4279	-7928	-25202	1628	-23343	-12697	-30428	-4341	-19922	-17780	-17683	-374	-23048	-18749	-13178	-891
1.135000	-26	38	87	-59	-107	-36	16	-15	-28	6	-75	-66	-95	-16	-29	-59	-102	29	-84	-32	-107	-22	-99	-66	-65	-3	-101	-14	-83	-70	-145	-74	695	-4832	-7427	-25207	2216	-23106	-12467	-30515	-4820	-20131	-17499	-17890	-493	-23258	-18428	-13138	-155
1.135833	-27	39	86	-61	-111	-33	13	-14	-18	5	-83	-65	-98	-15	-29	-63	-103	32	-87	-36	-108	-21	-100	-67	-65	0	-102	-13	-74	-70	-146	-73	-146	-5350	-6954	-25236	2505	-22849	-12234	-30551	-5484	-20335	-17234	-18105	-408	-23460	-18080	-13108	487
1.136667	-24	42	87	-56	-109	-31	13	-21	-18	4	-75	-65	-96	-14	-28	-60	-100	34	-83	-33	-104	-19	-100	-70	-65	0	-100	-4	-73	-72	-144	-75	247	-5829	-6490	-25278	2506	-22651	-12008	-30530	-5889	-20518	-16996	-18323	-300	-23643	-17716	-13094	1000
1.137500	-26	42	88	-58	-108	-30	13	-6	-16	6	-72	-63	-100	-16	-26	-51	-100	34	-83	-32	-104	-22	-99	-68	-63	0	-100	-11	-74	-73	-144	-72	-168	-6268	-6052	-25342	2567	-22420	-11786	-30444	-6161	-20675	-16756	-18561	-333	-23793	-17338	-13097	1505
1.138333	-24	43	91	-58	-91	-33	15	-13	-17	5	-73	-65	-98	-15	-27	-56	-98	36	-82	-29	-103	-17	-95	-68	-61	1	-99	-14	-68	-68	-141	-56	-260	-6674	-5631	-25417	2644	-22206	-11578	-30299	-6471	-20801	-16591	-18795	-341	-23912	-16960	-13125	2165
1.139167	-26	41	86	-57	-108	-33	13	-13	-16	8	-72	-70	-98	-17	-27	-57	-97	33	-83	-32	-102	-24	-99	-68	-67	0	-98	-11	-70	-70	-144	-70	-404	-7044	-5232	-25510	2712	-21986	-11385	-30096	-6699	-20888	-16421	-19042	-413	-23990	-16590	-13182	2805
1.140000	-29	50	87	-60	-111	-35	15	-17	-21	4	-68	-67	-91	-17	-28	-63	-101	33	-83	-33	-108	-22	-103	-72	-67	-4	-101	-14	-79	-75	-145	-73	-1662	-7384	-4858	-25611	2889	-21770	-11225	-29833	-6906	-20935	-16281	-19248	-468	-24039	-16236	-13269	3275
1.140833	-28	39	86	-62	-113	-39	10	-16	-21	4	-74	-67	-102	1	-29	-60	-100	30	-83	-31	-105	-24	-100	-72	-64	-1	-98	-13	-73	-68	-145	-70	-996	-7686	-4502	-25722	2888	-21534	-11078	-29509	-7174	-20932	-16163	-19458	-428	-24031	-15894	-13380	3699
1.141667	-25	37	87	-59	-116	-36	13	-12	-21	5	-73	-66	-98	-18	-30	-61	-99	34	-83	-35	-104	-23	-98	-73	-66	-4	-100	-15	-76	-72	-148	-75	1008	-7955	-4174	-25847	2126	-21298	-10963	-29138	-7229	-20887	-16050	-19663	-329	-23994	-15583	-13529	3964
1.142500	-27	40	87	-62	-111	-34	-10	-17	-21	6	-74	-66	-98	-17	-23	-64	-107	33	-83	-35	-108	-25	-101	-76	-63	-3	-103	-13	-76	-70	-149	-75	-1594	-8183	-3865	-25983	2095	-21061	-10869	-28714	-7020	-20795	-15962	-19847	-253	-23915	-15296	-13702	3961
1.143333	-27	41	90	-61	-113	-38	11	-14	-18	4	-73	-65	-103	-18	-31	-60	-100	34	-83	-32	-105	-22	-99	-70	-65	-1	-98	-16	-73	-70	-147	-75	-47	-8409	-3574	-26134	1775	-20802	-10792	-28249	-6614	-20660	-15885	-20013	-328	-23799	-15036	-13906	3804
1.144167	-25	41	88	-60	-110	-36	11	-14	-16	8	-70	-96	-98	-14	-68	-60	-100	36	-82	-31	-104	-23	-99	-70	-65	-1	-97	-13	-70	-67	-144	-73	-523	-8606	-3301	-26298	1345	-20533	-10743	-27748	-6283	-20488	-15817	-20158	-446	-23656	-14805	-14129	3474
1.145000	-23	41	89	-63	-109	-33	15	-22	-16	7	-69	-63	-96	-18	-29	-58	-99	38	-82	-30	-102	-22	-96	-72	-60	-1	-97	-10	-75	-68	-148	-75	-965	-8772	-3052	-26476	924	-20275	-10708	-27218	-5851	-20287	-15765	-20279	-414	-23498	-14602	-14383	3309
1.145833	-24	42	90	-59	-109	-34	11	-12	-16	6	-70	-65	-95	-14	-29	-59	-97	37	-86	-30	-104	-21	-102	-72	-63	0	-99	-13	-73	-69	-149	-74	-720	-8914	-2823	-26667	611	-20000	-10696	-26671	-5293	-20059	-15719	-20376	-302	-23310	-14425	-14651	2930
1.146667	-26	40	90	-58	-108	-40	10	-13	-16	9	-70	-65	-98	-21	-30	-61	-97	36	-82	-31	-105	-22	-98	-72	-62	0	-98	-14	-77	-70	-148	-74	-233	-9032	-2608	-26874	-158	-19718	-10691	-26105	-4512	-19816	-15683	-20445	-349	-23126	-14271	-14937	2315
1.147500	-25	40	89	-62	-108	-38	13	-22	-17	7	-72	-64	-90	-16	-25	-63	-102	33	-83	-32	-107	-23	-103	-74	-69	-3	-98	-13	-74	-70	-147	-60	-1395	-9122	-2411	-27087	-670	-19440	-10700	-25506	-3949	-19559	-15651	-20482	-508	-22932	-14138	-15230	1725
1.148333	-28	40	88	-60	-103	-33	10	-18	-22	6	-74	-66	-101	-18	-34	-63	-104	32	-87	-34	-99	-24	-105	-75	-67	-4	-100	-16	-78	-75	-151	-78	-1255	-9191	-2233	-27319	-757	-19165	-10715	-24936	-3320	-19299	-15629	-20488	-483	-22740	-14033	-15537	1292
1.149167	-27	35	86	-62	-113	-42	9	-19	-18	4	-75	-67	-57	-19	-35	-62	-102	33	-87	-34	-109	-25	-102	-74	-63	-5	-100	-15	-76	-72	-148	-74	-2241	-9229	-2063	-27554	-817	-18885	-10726	-24343	-2680	-19040	-15606	-20455	-317	-22550	-13933	-15824	724
1.150000	-25	37	88	-60	-105	-36	12	-17	-19	4	-73	-66	-92	-19	-32	-64	-102	30	-90	-29	-104	-23	-100	-73	-66	-5	-99	-14	-73	-74	-150	-77	-2092	-9230	-1912	-27792	-954	-18617	-10746	-23744	-2247	-18783	-15586	-20378	-337	-22369	-13844	-16115	6
1.150833	-28	40	89	-59	-110	-36	13	-16	-19	3	-72	-63	-97	-17	-32	-61	-93	35	-82	-30	-101	-21	-100	-69	-66	-4	-99	-12	-73	-70	-149	-75	-2350	-9226	-1774	-28042	-1041	-18364	-10760	-23151	-1804	-18547	-15569	-20259	-391	-22193	-13768	-16396	-602
1.151667	-31	39	87	-56	-109	-36	13	-14	-15	7	-73	-64	-99	-19	-32	-61	-98	29	-95	-31	-105	-22	-98	-67	-62	-1	-98	-32	-73	-70	-147	-75	-2650	-9181	-1654	-28266	-1397	-18117	-10769	-22553	-1472	-18324	-15550	-20091	-406	-22034	-13698	-16662	-1234
1.152500	-21	43	91	-59	-105	-33	17	-14	-16	5	-76	-63	-93	-17	-30	-58	-102	32	-87	-31	-102	-23	-98	-68	-65	-5	-100	-13	-73	-70	-144	-73	-2529	-9106	-1549	-28488	-1655	-17888	-10756	-21943	-1150	-18127	-15530	-19888	-352	-21884	-13634	-16911	-1927
1.153333	-26	37	88	-58	-107	-23	15	-15	-16	8	-75	-63	-94	-14	-30	-60	-101	32	-87	-29	-100	-46	-100	-72	-60	-1	-99	-14	-69	-77	-148	-79	-3628	-9003	-1471	-28708	-1387	-17679	-10782	-21338	-805	-17954	-15501	-19625	-212	-21749	-13577	-17135	-2573
1.154167	-24	40	88	-60	-109	-39	9	-17	-16	2	-92	-66	-94	-68	-34	-62	-95	32	-87	-22	-102	-25	-100	-70	-63	-5	-100	-15	-75	-75	-149	-76	-3945	-8868	-1411	-28912	-937	-17491	-10775	-20720	-602	-17812	-15472	-19312	-153	-21618	-13516	-17331	-3156
1.155000	-27	37	85	-60	-105	-39	37	-13	-16	2	-76	-66	-96	-17	-33	-61	-101	28	-88	-32	-103	-19	-100	-69	-65	-3	-99	-14	-73	-72	-154	-77	-532	-8707	-1376	-29094	-1436	-17322	-10765	-20096	41	-17694	-15421	-18937	-104	-21489	-13459	-17499	-3674
1.155833	-30	40	87	-60	-110	-36	12	-17	-18	2	-78	-64	-100	-17	-33	-58	-103	29	-88	-27	-105	-24	-101	-72	-65	-4	-102	-17	-77	-73	-147	-76	-2824	-8515	-1372	-29256	-1430	-17146	-10751	-19466	593	-17610	-15355	-18495	-121	-21365	-13398	-17627	-4389
1.156667	-30	36	85	-57	-110	-40	8	-18	-22	1	-77	-70	-97	-22	-36	-64	-101	29	-90	-36	-100	-26	-101	-73	-65	-6	-102	-18	-77	-90	-153	-78	-1099	-8299	-1395	-29394	-1157	-17056	-10730	-18823	969	-17555	-15270	-18022	-179	-21247	-13341	-17722	-5108
1.157500	-28	36	85	-66	-115	-31	5	-18	-22	1	-81	-73	-100	-21	-32	-69	-100	29	-88	-35	-108	-24	-101	-70	-64	-4	-100	-17	-76	-70	-149	-75	-1330	-8049	-1451	-29498	-927	-16957	-10706	-18164	1454	-17523	-15170	-17472	-98	-21121	-13278	-17772	-5898
1.158333	-25	38	86	-53	-107	-36	10	-18	-18	4	-74	-66	-94	-17	-31	-62	-99	30	-90	-35	-105	-24	-101	-73	-67	-4	-99	-4	-73	-72	-150	-75	-1193	-7781	-1539	-29577	-768	-16876	-10671	-17505	1978	-17523	-15045	-16872	-59	-20992	-13218	-17787	-6575
1.159167	-27	39	85	-59	-110	-38	10	-17	-19	17	-76	-67	-98	-17	-32	-61	-102	29	-79	-34	-101	-24	-100	-73	-65	-5	-100	-18	-74	-74	-148	-76	-587	-7491	-1660	-29620	-391	-16820	-10639	-16834	2398	-17547	-14897	-16225	-124	-20858	-13159	-17765	-7065
1.160000	-27	39	85	-62	-110	-39	10	-17	-19	1	-75	-68	-97	-18	-30	-61	-103	33	-86	-34	-107	-26	-101	-73	-52	0	-100	-15	-72	-70	-151	-77	855	-7175	-1810	-29628	-403	-16796	-10607	-16160	3061	-17594	-14727	-15534	-160	-20719	-13099	-17699	-7461
1.160833	-24	42	87	-62	-108	-36	7	-17	-16	6	-76	-69	-97	-18	-30	-60	-100	41	-90	-32	-104	-26	-100	-70	-62	-4	-101	-17	-74	-72	-148	-75	-76	-6844	-1985	-29609	-469	-16790	-10567	-15481	3529	-17660	-14537	-14800	-215	-20573	-13040	-17600	-7955
1.161667	-26	41	85	-64	-108	-39	8	-17	-16	4	-77	-65	-95	-17	-29	-63	-77	33	-86	-34	-104	-28	-103	-72	-63	-1	-100	-14	-74	-69	-150	-75	1007	-6492	-2184	-29548	-58	-16811	-10529	-14814	3923	-17748	-14321	-14027	-251	-20422	-12980	-17469	-8156
1.162500	-27	42	85	-66	-111	-35	6	-19	-16	12	-76	-68	-100	-18	-40	-63	-99	33	-86	-34	-104	-26	-104	-70	-66	-3	-101	-16	-73	-73	-155	-78	380	-6130	-2401	-29450	333	-16858	-10504	-14145	4297	-17853	-14089	-13234	-259	-20272	-12926	-17306	-8009
1.163333	-26	40	86	-60	-112	-38	9	-14	-18	6	-74	-65	-97	-18	-28	-59	-96	33	-84	-36	-109	-25	-99	-70	-62	-1	-100	-15	-76	-68	-149	-76	1059	-5752	-2629	-29320	222	-16918	-10450	-13486	4606	-17962	-13847	-12423	-316	-20110	-12865	-17108	-7641
1.164167	-24	41	88	-60	-107	-34	11	-15	-16	10	-72	-64	-98	-15	-28	-67	-101	36	-82	-30	-101	-23	-97	-67	-65	0	-99	-13	-69	-66	-149	-74	1812	-5363	-2863	-29151	172	-17004	-10410	-12848	4997	-18081	-13584	-11605	-178	-19956	-12807	-16889	-6738
1.165000	-24	42	88	-58	-104	-33	9	-15	-15	7	-74	-63	-96	-14	-30	-59	-100	35	-87	-34	-107	-26	-102	-49	-65	-1	-100	-16	-75	-70	-150	-76	1481	-4974	-3098	-28945	116	-17111	-10366	-12240	5304	-18204	-13335	-10794	-127	-19805	-12749	-16652	-5564
1.165833	-29	40	85	-61	-112	-38	9	-17	-21	6	-69	-67	-99	-19	-29	-61	-100	35	-83	-36	-107	-23	-98	-66	-63	-1	-100	-16	-67	-69	-150	-76	2258	-4579	-3329	-28710	-66	-17224	-10318	-11650	5668	-18294	-13078	-9986	-181	-19660	-12678	-16392	-4359
1.166667	-27	40	85	-59	-110	-35	10	-16	-19	6	-73	-63	-96	-14	-30	-57	-102	37	-86	-31	-104	-21	-100	-68	-65	-7	-98	-17	-73	-66	-147	-76	1877	-4184	-3545	-28445	-72	-17354	-10271	-11100	5936	-18429	-12822	-9194	-93	-19521	-12602	-16120	-3110
1.167500	-25	40	85	-48	-107	-31	8	-15	-18	7	-73	-57	-97	-17	-29	-60	-99	36	-83	-30	-105	-21	-98	-68	-62	1	-100	-13	-73	-50	-149	-76	771	-3793	-3741	-28153	193	-17492	-10212	-10580	5897	-18521	-12575	-8444	-13	-19394	-12520	-15839	-1750
1.168333	-27	37	88	-59	-109	-34	12	-15	-19	8	-70	-64	-94	-16	-27	-59	-99	39	-85	-29	-104	-21	-100	-68	-64	0	-99	-12	-77	-65	-150	-76	5094	-3407	-3921	-27830	-262	-17633	-10153	-10103	6053	-18595	-12344	-7720	-33	-19285	-12419	-15545	-185
1.169167	-27	40	86	-55	-105	-31	11	-8	-19	10	-72	-61	-96	-14	-19	-58	-102	35	-84	-23	-103	-21	-97	-67	-63	1	-98	-12	-70	-70	-147	-75	3144	-3035	-4074	-27477	-586	-17773	-10074	-9669	6293	-18637	-12117	-7043	-17	-19184	-12306	-15247	1056
1.170000	-28	41	88	-58	-113	-34	13	-13	-19	7	-63	-62	-99	-12	-27	-57	-100	37	-81	-29	-105	-18	-98	-74	-63	0	-99	-13	-69	-65	-145	-73	2536	-2670	-4199	-27116	-487	-17901	-9991	-9277	6402	-18650	-11922	-6415	67	-19094	-12167	-14942	2174
1.170833	-23	42	87	-56	-105	-30	15	-14	-14	10	-69	-64	-94	-12	-29	-55	-94	36	-84	-25	-99	-17	-96	-64	-62	0	-96	-11	-68	-65	-147	-69	4073	-2327	-4298	-26733	-581	-18016	-9897	-8931	6341	-18631	-11730	-5832	70	-19025	-12008	-14635	3454
1.171667	-22	37	91	-55	-109	-29	16	-10	-16	9	-69	-60	-93	-10	-27	-55	-95	40	-81	-27	-99	-16	-93	-66	-48	1	-97	-8	-72	-63	-143	-72	2294	-1997	-4366	-26333	-729	-18114	-9789	-8629	6361	-18571	-11556	-5306	-33	-18969	-11826	-14326	4609
1.172500	-23	41	89	-52	-103	-30	13	-9	-14	10	-68	-61	-95	-11	-23	-53	-98	37	-82	-26	-105	-16	-96	-63	-63	1	-96	-9	-73	-76	-144	-72	2472	-1695	-4414	-25921	-574	-18192	-9664	-8370	6253	-18451	-11397	-4835	25	-18927	-11616	-14016	5455
1.173333	-45	29	88	-57	-110	-32	15	-11	-19	8	-72	-63	-95	-14	-29	-58	-101	35	-84	-30	-88	-18	-95	-65	-66	-1	-100	-14	-67	-66	-147	-76	3393	-1414	-4434	-25495	-628	-18244	-9530	-8158	6221	-18321	-11253	-4427	34	-18900	-11386	-13710	6275
1.174167	-31	41	84	-60	-112	-35	9	-14	-22	7	-73	-64	-100	-16	-31	-58	-102	30	-87	-36	-101	-23	-99	-66	-63	2	-98	-14	-70	-68	-145	-72	1212	-1155	-4432	-25046	-815	-18258	-9373	-7976	6064	-18125	-11102	-4066	71	-18874	-11124	-13391	6902
1.175000	-25	40	87	-59	-108	-32	10	-12	-17	6	-74	-66	-93	-17	-30	-59	-98	35	-86	-21	-105	-21	-98	-68	-64	0	-100	-15	-76	-72	-149	-75	1652	-922	-4413	-24587	-442	-18239	-9203	-7829	5734	-17899	-10964	-3768	228	-18859	-10831	-13077	7375
1.175833	-24	43	88	-64	-109	-33	11	-13	-18	29	-72	-65	-98	-17	-28	-59	-115	35	-90	-32	-105	-23	-98	-68	-62	0	-101	-16	-72	-69	-147	-73	757	-720	-4356	-24112	-127	-18185	-9014	-7715	5421	-17628	-10817	-3513	317	-18839	-10512	-12754	7861
1.176667	-27	42	89	-59	-105	-33	13	-14	-22	4	-73	-65	-98	-17	-31	-61	-102	33	-87	-31	-104	-22	-99	-72	-65	1	-99	-19	-72	-72	-149	-77	-306	-535	-4329	-23622	5	-18093	-8816	-7627	4951	-17316	-10669	-3308	292	-18829	-10175	-12429	8229
1.177500	-27	17	86	-59	-109	-35	-7	-12	-18	6	-73	-63	-105	-13	-30	-60	-100	35	-84	-33	-109	-24	-99	-67	-65	0	-98	-15	-74	-68	-147	-75	159	-382	-4276	-23117	276	-17965	-8601	-7563	4601	-16975	-10505	-3151	149	-18801	-9817	-12101	8492
1.178333	-23	58	88	-60	-110	-34	11	-13	-16	4	-70	-66	-97	-16	-30	-58	-100	33	-86	-31	-103	-23	-96	-67	-64	0	-102	-15	-73	-72	-146	-74	-1544	-253	-4210	-22587	609	-17795	-8375	-7522	4252	-16612	-10326	-3038	205	-18774	-9449	-11775	8295
1.179167	-28	42	90	-59	-113	-33	10	-13	-22	6	-72	-53	-96	-14	-30	-60	-95	34	-86	-32	-104	-23	-101	-70	-61	2	-99	-14	-73	-68	-148	-75	-1378	-150	-4146	-22036	882	-17600	-8147	-7491	3793	-16232	-10132	-2960	269	-18735	-9070	-11440	7913
1.180000	-25	25	88	-62	-110	-34	10	-14	-14	5	-73	-66	-99	-17	-31	-61	-99	35	-84	-34	-104	-24	-98	-67	-62	-1	-98	-15	-72	-66	-150	-73	-2203	-73	-4080	-21466	1088	-17370	-7918	-7473	3276	-15841	-9926	-2919	269	-18682	-8690	-11100	7341
1.180833	-27	42	86	-62	-109	-41	8	-13	-18	4	-75	-65	-95	-15	-30	-80	-99	34	-88	-34	-105	-25	-102	-69	-66	-4	-99	-16	-73	-70	-148	-73	-4976	-23	-4010	-20872	1516	-17120	-7694	-7470	2620	-15450	-9694	-2912	447	-18611	-8311	-10761	6497
1.181667	-28	38	87	-62	-109	-40	8	-18	-18	3	-75	-66	-100	-21	-35	-63	-102	33	-90	-35	-108	-28	-102	-74	-67	-5	-103	-21	-79	-74	-152	-79	-1923	4	-3945	-20267	1231	-16849	-7480	-7470	2179	-15067	-9450	-2939	540	-18529	-7950	-10402	5876
1.182500	-28	37	81	-66	-119	-40	3	-23	-23	3	-76	-70	-101	-23	-32	-65	-107	30	-91	-38	-110	-27	-105	-74	-66	-5	-104	-17	-75	-73	-148	-76	-2097	4	-3873	-19627	779	-16562	-7265	-7477	1853	-14698	-9182	-2987	524	-18420	-7594	-10075	5270
1.183333	-28	40	82	-61	-111	-35	8	-17	-18	3	-74	-66	-99	-18	-29	-64	-102	29	-65	-34	-103	-26	-102	-72	-65	-3	-98	-14	-74	-70	-148	-80	-5286	-8	-3802	-18966	1067	-16266	-7077	-7481	1347	-14340	-8903	-3060	443	-18310	-7263	-9736	4541
1.184167	-26	40	86	-62	-108	-35	9	-23	-18	7	-73	-65	-96	-23	-30	-59	-110	36	-86	-31	-103	-23	-102	-69	-65	0	-100	-13	-68	-67	-149	-76	-2132	-44	-3728	-18286	837	-15966	-6900	-7485	815	-14023	-8610	-3155	365	-18145	-6949	-9402	3901
1.185000	-27	35	88	-60	-108	-31	12	-13	-17	7	-73	-63	-96	-13	-29	-61	-100	35	-85	-31	-105	-22	-99	-69	-65	2	-101	-14	-72	-83	-148	-76	-4700	-104	-3656	-17593	579	-15667	-6748	-7486	311	-13713	-8318	-3281	243	-17981	-6667	-9070	3049
1.185833	-24	40	86	-61	-108	-42	15	-16	-19	8	-72	-59	-98	-11	-30	-59	-100	35	-86	-32	-103	-21	-99	-70	-65	0	-101	-12	-75	-69	-148	-73	-4256	-181	-3576	-16895	518	-15373	-6621	-7494	-169	-13449	-8021	-3425	53	-17806	-6415	-8748	2049
1.186667	-26	37	88	-59	-104	-33	11	-14	-17	5	-72	-65	-95	-13	-28	-43	-101	32	-85	-30	-102	-24	-99	-69	-64	-8	-101	-12	-73	-68	-148	-75	-2407	-270	-3498	-16199	333	-15089	-6524	-7493	-526	-13216	-7722	-3594	-11	-17612	-6177	-8444	1629
1.187500	-27	40	88	-58	-108	-7	13	-16	-18	7	-74	-67	-96	-13	-29	-61	-97	36	-84	-31	-105	-21	-103	-68	-65	1	-101	-12	-74	-70	-148	-74	-3412	-372	-3414	-15501	-178	-14823	-6452	-7496	-799	-13025	-7435	-3789	298	-17409	-5994	-8147	1477
1.188333	-41	40	86	-60	-112	-31	13	-13	-19	6	-74	-65	-95	-13	-39	-60	-102	35	-84	-33	-104	-19	-100	-68	-66	-7	-101	-12	-70	-69	-147	-74	-3171	-489	-3334	-14845	-256	-14564	-6407	-7496	-1242	-12862	-7156	-4007	406	-17198	-5837	-7881	1242
1.189167	-22	38	86	-60	-111	-24	12	-13	-21	5	-74	-64	-98	-14	-29	-59	-100	36	-86	-32	-104	-18	-101	-68	-68	0	-102	-12	-72	-67	-149	-76	-2730	-601	-3248	-14203	-131	-14319	-6388	-7491	-1721	-12737	-6897	-4250	386	-16986	-5698	-7629	1246
1.190000	-28	37	82	-61	-109	-38	13	-17	-21	4	-73	-65	-98	-17	-33	-61	-99	33	-86	-33	-103	-24	-102	-66	-64	0	-101	-14	-74	-73	-136	-77	-3696	-724	-3161	-13600	-270	-14093	-6389	-7489	-2153	-12635	-6656	-4519	340	-16769	-5584	-7407	1097
1.190833	-27	37	85	-62	-111	-33	11	-21	-21	5	-75	-66	-96	-15	-29	-58	-101	38	-86	-29	-103	-19	-101	-67	-61	0	-100	-12	-49	-65	-147	-70	-1865	-840	-3071	-13036	-555	-13878	-6403	-7477	-2458	-12555	-6431	-4805	26	-16550	-5481	-7212	1081
1.191667	-28	39	85	-58	-109	-32	19	-12	-19	8	-72	-62	-96	-13	-27	-59	-98	38	-84	-32	-102	-17	-98	-65	-61	1	-97	-12	-72	-66	-147	-74	-2139	-957	-2987	-12536	-703	-13680	-6437	-7468	-2618	-12492	-6233	-5116	-203	-16341	-5401	-7050	1163
1.192500	-23	44	89	-58	-105	-32	13	-14	-16	9	-72	-63	-97	-14	-27	-55	-98	38	-82	-28	-103	-18	-100	-63	-61	1	-99	-12	-75	-66	-145	-92	-1084	-1064	-2905	-12095	-768	-13485	-6457	-7453	-2843	-12445	-6064	-5457	-348	-16132	-5328	-6924	1285
1.193333	-25	41	86	-57	-108	-31	17	-11	-15	7	-72	-62	-96	-14	-28	-55	-98	36	-88	-30	-103	-18	-98	-67	-62	0	-96	-9	-72	-68	-145	-74	-578	-1163	-2826	-11721	-677	-13304	-6512	-7434	-3235	-12401	-5915	-5813	-481	-15937	-5258	-6837	1579
1.194167	-28	39	85	-57	-109	-29	16	-14	-17	4	-74	-66	-94	-14	-27	-59	-102	37	-86	-31	-105	-21	-100	-67	-62	-1	-100	-14	-74	-49	-148	-75	-2133	-1247	-2754	-11412	-179	-13125	-6547	-7404	-3683	-12354	-5791	-6190	-298	-15750	-5185	-6787	2002
1.195000	-26	37	96	-61	-108	-33	13	-17	-18	6	-73	-65	-95	-15	-30	-58	-99	26	-87	-32	-107	-23	-95	-68	-64	0	-100	-14	-75	-67	-148	-73	1154	-1318	-2685	-11178	10	-12947	-6577	-7368	-3955	-12296	-5691	-6581	-276	-15557	-5104	-6778	2589
1.195833	-27	37	87	-58	-108	-34	7	-13	-16	5	-73	-65	-98	-15	-30	-58	-102	33	-85	-32	-102	-21	-99	-69	-63	-1	-99	-15	-74	-69	-147	-76	4041	-1366	-2619	-11012	-206	-12759	-6588	-7328	-3975	-12225	-5611	-6992	-284	-15374	-5018	-6805	3259
1.196667	-26	40	85	-60	-109	-32	17	-14	-21	4	-72	-63	-98	-17	-40	-62	-99	35	-84	-34	-108	-22	-98	-70	-60	-1	-100	-13	-72	-70	-151	-75	350	-1394	-2564	-10917	459	-12573	-6575	-7263	-4132	-12156	-5548	-7405	-434	-15189	-4908	-6872	4298
1.197500	-24	37	88	-58	-108	-34	12	-6	-16	5	-72	-64	-99	-18	-30	-56	-101	36	-84	-32	-105	-22	-98	-72	-65	-4	-99	-17	-74	-73	-149	-75	4570	-1405	-2518	-10885	980	-12373	-6539	-7195	-4166	-12020	-5503	-7829	-644	-15007	-4788	-6974	4822
1.198333	-28	39	87	-61	-111	-35	12	-14	-17	5	-77	-68	-98	-18	-28	-61	-105	32	-87	-39	-109	-25	-102	-72	-64	-3	-102	-16	-75	-72	-149	-76	3034	-1396	-2474	-10912	1577	-12159	-6476	-7111	-4040	-11876	-5477	-8256	-734	-14816	-4645	-7109	4517
1.199167	-29	39	85	-62	-113	-40	11	-19	-24	4	-78	-68	-101	-22	-31	-53	-102	32	-85	-31	-110	-24	-100	-69	-65	-3	-102	-16	-77	-74	-148	-74	2929	-1361	-2460	-10973	2108	-11924	-6381	-7014	-3827	-11709	-5455	-8668	-742	-14617	-4485	-7268	4566
1.200000	-28	41	84	-60	-111	-36	12	-14	-19	5	-77	-65	-97	-18	-30	-59	-100	30	-86	-35	-105	-27	-101	-70	-64	-3	-100	-13	-73	-72	-151	-75	4913	-1308	-2411	-11080	2365	-11673	-6260	-6902	-3488	-11511	-5442	-9070	-378	-14404	-4296	-7452	4541
1.200833	-21	41	88	-62	-108	-36	13	-17	-17	3	-114	-67	-97	-18	-32	-60	-101	32	-84	-35	-105	-24	-98	-70	-64	-1	-100	-13	-73	-70	-122	-74	4301	-1235	-2394	-11208	2231	-11388	-6091	-6778	-3083	-11289	-5436	-9456	-143	-14175	-4111	-7659	4301
1.201667	-23	42	86	-61	-112	-38	11	-16	-18	5	-78	-66	-97	-19	-31	-59	-97	34	-84	-34	-107	-22	-101	-72	-62	-4	-101	-13	-73	-70	-146	-78	3577	-1145	-2383	-11355	2488	-11085	-5926	-6644	-2934	-11032	-5434	-9815	-240	-13922	-3905	-7873	4081
1.202500	-30	40	87	-60	-109	-40	10	-18	-16	6	-74	-62	-95	-19	-31	-62	-99	33	-85	-34	-109	-23	-103	-72	-65	-3	-96	-14	-74	-73	-150	-76	4499	-1034	-2385	-11499	2875	-10749	-5717	-6495	-2757	-10756	-5434	-10155	-257	-13659	-3685	-8093	3980
1.203333	-29	41	88	-62	-112	-39	11	-16	-19	7	-76	-63	-100	-16	-28	-59	-101	35	-85	-40	-109	-23	-102	-70	-63	0	-101	-14	-69	-70	-147	-75	2248	-913	-2398	-11636	2783	-10382	-5489	-6344	-2489	-10459	-5431	-10461	-3	-13362	-3459	-8309	3706
1.204167	-25	44	90	-57	-115	-33	-8	-15	-16	7	-70	-61	-95	-15	-26	-58	-97	35	-82	-31	-104	-18	-98	-68	-61	0	-98	-11	-69	-66	-147	-76	3325	-778	-2423	-11756	2347	-9982	-5244	-6182	-2148	-10141	-5421	-10709	406	-13048	-3236	-8518	3144
1.205000	-45	43	90	-56	-107	-33	15	-12	-14	8	-70	-61	-90	-13	-27	-55	-95	41	-83	-30	-103	-22	-98	-66	-61	3	-100	-11	-74	-67	-147	-72	2357	-635	-2467	-11850	1882	-9558	-4986	-6026	-1847	-9815	-5412	-10931	699	-12704	-3014	-8719	2569
1.205833	-24	43	89	-60	-108	-32	15	-14	-18	10	-75	-86	-95	-11	-28	-61	-97	35	-81	-30	-105	-23	-98	-67	-61	-3	-98	-12	-73	-68	-147	-74	1875	-486	-2531	-11908	1402	-9110	-4718	-5867	-1454	-9477	-5398	-11101	745	-12341	-2800	-8893	2156
1.206667	-29	44	88	-61	-111	-36	12	-16	-18	7	-76	-62	-97	-15	-38	-60	-102	32	-86	-33	-105	-22	-103	-76	-66	-4	-101	-14	-74	-69	-150	-76	2435	-337	-2619	-11925	917	-8641	-4455	-5720	-1040	-9132	-5373	-11220	896	-11962	-2604	-9037	1625
1.207500	-36	54	86	-60	-112	-40	9	-17	-19	3	-76	-64	-99	-18	-29	-60	-101	33	-84	-32	-104	-23	-99	-67	-64	1	-99	-12	-70	-66	-146	-75	-11	-187	-2729	-11891	485	-8139	-4179	-5578	-711	-8768	-5333	-11289	906	-11552	-2417	-9159	1062
1.208333	-25	41	86	-58	-109	-34	12	-16	-21	8	-72	-63	-95	-13	-26	-57	-101	37	-83	-32	-107	-23	-102	-72	-66	0	-100	-12	-75	-70	-147	-74	597	-42	-2869	-11807	11	-7629	-3918	-5455	-459	-8412	-5283	-11305	508	-11140	-2254	-9244	670
1.209167	-28	44	88	-52	-110	-34	11	-14	-21	8	-73	-62	-98	-15	-26	-60	-101	34	-81	-29	-105	-22	-99	-70	-62	1	-99	-13	-74	-64	-148	-76	4756	95	-3037	-11672	-1103	-7108	-3660	-5341	-10	-8045	-5216	-11270	298	-10708	-2114	-9295	388
1.210000	-25	40	88	-62	-109	-35	15	-16	-19	8	-72	-60	-98	-13	-26	-57	-97	36	-82	-30	-104	-21	-98	-68	-62	0	-97	-12	-73	-67	-149	-72	-456	232	-3240	-11477	-1459	-6576	-3406	-5251	364	-7683	-5131	-11176	360	-10270	-1993	-9302	-242
1.210833	-25	42	88	-55	-109	-32	16	-11	-44	11	-72	-58	-96	-13	-25	-55	-101	35	-82	-28	-102	-18	-95	-65	-63	2	-79	-10	-73	-64	-146	-73	2696	350	-3478	-11226	-1876	-6051	-3168	-5178	746	-7308	-5022	-11028	251	-9823	-1896	-9276	-768
1.211667	-26	45	89	-55	-108	-30	16	-14	-22	10	-64	-57	-97	-11	-50	-55	-102	37	-59	-27	-104	-19	-97	-67	-65	0	-95	-9	-72	-65	-145	-70	2294	452	-3750	-10923	-2195	-5537	-2937	-5132	1143	-6922	-4892	-10837	86	-9373	-1827	-9211	-1242
1.212500	-26	43	90	-56	-107	-29	15	-14	-17	11	-66	-60	-93	-9	-26	-52	-102	36	-80	-29	-101	-18	-88	-65	-59	2	-95	-11	-69	-62	-150	-72	1157	536	-4062	-10565	-2358	-5041	-2714	-5108	1593	-6560	-4740	-10600	73	-8923	-1775	-9111	-1829
1.213333	-22	43	90	-56	-107	-32	15	-12	-17	10	-69	-59	-92	-11	-24	-56	-99	39	-81	-27	-103	-17	-94	-66	-62	0	-96	-11	-72	-62	-144	-70	2687	606	-4406	-10149	-2307	-4579	-2501	-5117	2025	-6173	-4561	-10318	22	-8482	-1748	-8981	-2208
1.214167	-24	40	87	-57	-105	-33	12	-13	-19	5	-70	-62	-95	-13	-27	-59	-102	34	-85	-30	-104	-23	-99	-69	-64	-1	-97	-13	-75	-67	-147	-76	2817	653	-4793	-9675	-2525	-4157	-2289	-5146	2644	-5816	-4356	-10001	-39	-8041	-1736	-8822	-2506
1.215000	-26	42	86	-58	-109	-35	12	-16	-22	3	-74	-64	-95	-17	-5	-59	-102	29	-86	-34	-110	-25	-101	-72	-59	-5	-103	-21	-77	-70	-150	-76	1231	683	-5211	-9155	-2443	-3778	-2079	-5202	3106	-5453	-4130	-9651	-45	-7603	-1738	-8626	-2903
1.215833	-31	39	71	-62	-114	-38	9	-18	-23	3	-73	-70	-102	-15	-30	-59	-103	30	-85	-31	-109	-24	-99	-67	-78	1	-99	-15	-73	-67	-147	-107	2224	696	-5650	-8575	-1933	-3451	-1859	-5276	3513	-5090	-3863	-9258	-81	-7166	-1743	-8428	-2921
1.216667	-26	39	86	-59	-110	-34	11	-14	-22	5	-73	-69	-96	-14	-29	-60	-99	32	-84	-32	-107	-26	-99	-69	-65	-5	-102	-15	-73	-69	-149	-77	211	693	-6111	-7967	-1334	-3190	-1635	-5374	3956	-4732	-3573	-8844	-310	-6730	-1753	-8205	-3052
1.217500	-26	40	82	-62	-108	-35	15	-13	-18	7	-72	-63	-97	-14	-26	-58	-100	30	-61	-33	-105	-21	-100	-68	-62	-1	-102	-14	-72	-70	-147	-75	561	672	-6593	-7274	-940	-2990	-1395	-5490	4464	-4391	-3257	-8406	-351	-6307	-1762	-7967	-3287
1.218333	-25	40	89	-57	-109	-35	12	-15	-18	9	-70	-64	-97	-9	-28	-58	-103	35	-86	-32	-103	-21	-100	-68	-66	-3	-100	-17	-74	-67	-146	-74	328	640	-7076	-6555	-503	-2867	-1145	-5622	5088	-4063	-2919	-7951	-375	-5883	-1765	-7723	-3410
1.219167	-22	40	85	-51	-108	-32	13	-14	-18	7	-66	-65	-96	-14	-27	-60	-100	32	-85	-33	-108	-21	-99	-68	-58	0	-98	-14	-73	-73	-147	-77	-412	597	-7567	-5805	-242	-2815	-871	-5768	5726	-3758	-2553	-7484	-597	-5467	-1761	-7473	-3507
1.220000	-24	40	89	-61	-110	-32	13	-12	-16	5	-70	-70	-96	-15	-28	-46	-99	33	-86	-32	-103	-4	-99	-67	-63	-4	-101	-14	-73	-67	-147	-75	299	543	-8044	-5020	-210	-2834	-582	-5921	6328	-3478	-2168	-7009	-716	-5056	-1745	-7217	-3398
1.220833	-26	41	86	-61	-109	-33	13	-16	-17	8	-70	-67	-95	-14	-27	-62	-99	34	-86	-33	-101	-21	-99	-69	-64	-1	-100	-12	-75	-67	-150	-76	-1308	489	-8504	-4221	27	-2936	-269	-6081	6872	-3227	-1762	-6526	-767	-4649	-1710	-6962	-3388
1.221667	-26	42	87	-58	-110	-36	12	-14	-19	8	-73	-62	-98	-17	-25	-60	-99	34	-84	-32	-105	-23	-101	-68	-63	-3	-103	-12	-75	-61	-148	-77	-2130	434	-8928	-3415	365	-3097	42	-6246	7065	-3007	-1338	-6047	-728	-4254	-1663	-6705	-3365
1.222500	-28	37	86	-60	-112	-35	11	-16	-22	4	-75	-68	-98	-18	-29	-63	-101	29	-86	-38	-107	-24	-102	-74	-66	-5	-102	-17	-76	-72	-151	-79	2277	380	-9319	-2609	-107	-3335	415	-6401	7473	-2824	-896	-5567	-698	-3869	-1592	-6443	-3050
1.223333	-27	37	85	-60	-111	-39	23	-19	-21	6	-76	-73	-98	-19	-34	-64	-103	5	-92	-34	-107	-25	-107	-72	-68	-5	-103	-17	-76	-74	-153	-81	-1898	334	-9655	-1816	-174	-3630	790	-6553	7975	-2680	-446	-5098	-660	-3503	-1504	-6185	-3045
1.224167	-26	39	87	-63	-130	-39	9	-15	-19	6	-75	-68	-98	-19	-29	-61	-100	33	-87	-33	-109	-21	-103	-66	-64	-3	-100	-8	-74	-67	-147	-75	-778	299	-9929	-1047	-145	-3975	1193	-6692	8384	-2570	10	-4634	-619	-3143	-1385	-5920	-3231
1.225000	-24	42	89	-58	-109	-36	16	-14	-16	9	-72	-65	-97	-17	-32	-60	-98	33	-86	-32	-103	-18	-101	-66	-65	-1	-101	-13	-72	-70	-151	-77	-737	274	-10142	-319	-115	-4367	1606	-6821	8775	-2510	474	-4194	-501	-2814	-1252	-5664	-3439
1.225833	12	40	86	-60	-109	-34	15	-13	-17	9	-74	-66	-97	-16	-28	-60	-100	34	-86	-36	-108	-19	-101	-66	-74	-3	-103	-15	-70	-68	-147	-74	-2393	257	-10283	351	-215	-4797	2031	-6930	9075	-2491	939	-3755	-471	-2504	-1095	-5399	-3504
1.226667	-24	39	87	-57	-118	-31	15	-11	-17	9	-75	-66	-102	-16	-28	-57	-104	33	-86	-32	-105	-18	-98	-66	-64	0	-100	-12	-76	-70	-126	-74	-1628	251	-10342	956	-237	-5251	2457	-7020	9221	-2514	1406	-3338	-264	-2230	-918	-5146	-3664
1.227500	-27	42	89	-58	-111	-35	11	-11	-17	9	-70	-66	-97	-15	-27	-56	-97	34	-86	-33	-104	-21	-101	-67	-63	-1	-102	-11	-72	-69	-145	-75	-1142	257	-10316	1491	-645	-5729	2913	-7090	9564	-2579	1870	-2934	94	-1991	-705	-4892	-3871
1.228333	-23	37	88	-57	-109	-31	12	-11	-21	8	-72	-65	-97	-17	-28	-59	-101	35	-84	-31	-104	-19	-100	-70	-63	0	-98	-13	-75	-70	-155	-76	-2977	270	-10207	1937	-896	-6216	3364	-7135	9677	-2676	2319	-2547	288	-1793	-497	-4652	-4143
1.229167	-25	40	89	-59	-109	-38	11	-12	-19	9	-73	-64	-97	-15	-27	-58	-101	35	-85	-30	-111	-24	-101	-66	-64	0	-97	-12	-69	-68	-147	-74	-2340	295	-10007	2295	-698	-6712	3821	-7157	9650	-2817	2761	-2181	407	-1629	-253	-4422	-4134
1.230000	-26	43	90	-58	-109	-33	17	-12	-19	7	-70	-64	-98	-16	-29	-56	-98	35	-86	-51	-101	-17	-97	-65	-62	-1	-98	-12	-73	-66	-145	-72	-3836	320	-9727	2557	-463	-7198	4281	-7149	9774	-2988	3193	-1834	300	-1510	16	-4211	-3879
1.230833	-28	40	91	-52	-95	-31	12	-11	-17	8	-67	-63	-95	-13	-28	-58	-98	38	-83	-30	-104	-23	-99	-68	-62	1	-97	-9	-70	-65	-145	-72	-3467	350	-9364	2722	-388	-7677	4732	-7122	9802	-3185	3607	-1499	-25	-1440	306	-4021	-3812
1.231667	-21	43	90	-53	-103	-61	16	-10	-15	8	-70	-63	-100	-16	-28	-58	-98	35	-84	-32	-102	-19	-97	-67	-64	0	-94	-14	-74	-67	-149	-75	-2956	378	-8929	2797	-232	-8135	5187	-7067	9690	-3411	3997	-1202	-991	-1417	612	-3869	-3680
1.232500	-22	42	88	-58	-111	-36	11	-13	-18	5	-75	-62	-96	-14	-27	-56	-96	35	-84	-31	-102	-19	-98	-66	-65	-3	-97	-11	-70	-64	-144	-68	-3821	401	-8422	2780	-100	-8566	5641	-6986	9641	-3661	4375	-922	-1692	-1430	952	-3747	-3478
1.233333	-27	41	90	-55	-113	-31	15	-12	-16	9	-70	-79	-98	-12	-28	-58	-101	37	-82	-31	-105	-19	-99	-68	-62	0	-99	-12	-73	-68	-148	-74	-2954	419	-7854	2682	63	-8973	6090	-6880	9497	-3909	4721	-677	-661	-1495	1313	-3673	-3507
1.234167	-28	42	89	-56	-110	-35	13	-13	-19	4	-70	-62	-99	-13	-29	-58	-98	36	-80	-32	-103	-23	-99	-70	-66	-3	-98	-13	-79	-70	-147	-73	-4181	429	-7233	2520	420	-9337	6529	-6755	9222	-4178	5047	-469	-100	-1596	1689	-3648	-3645
1.235000	-27	42	88	-59	-109	-33	13	-13	-16	5	-73	-61	-97	-15	-31	-58	-102	32	-86	-32	-103	-22	-99	-69	-66	-5	-100	-13	-74	-69	-147	-75	-5725	429	-6562	2308	871	-9655	6970	-6602	8740	-4445	5343	-300	15	-1732	2119	-3685	-3618
1.235833	-23	39	90	-56	-101	-34	15	-15	-17	5	-72	-64	-96	-15	-30	-60	-99	35	-83	-34	-105	-23	-100	-72	-64	-3	-99	-12	-76	-63	-147	-73	-1096	431	-5862	2055	600	-9932	7407	-6433	8426	-4712	5613	-184	225	-1900	2569	-3781	-3135
1.236667	-26	42	87	-57	-110	-28	15	-15	-18	5	-74	-65	-96	-13	-7	-58	-100	30	-82	-35	-104	-19	-101	-67	-64	0	-102	-13	-73	-61	-147	-73	-3149	419	-5142	1777	567	-10155	7814	-6248	8147	-4974	5860	-119	193	-2093	3048	-3940	-2761
1.237500	-25	44	89	-57	-109	-32	11	-15	-16	5	-76	-62	-95	-23	-30	-57	-98	33	-83	-32	-104	-19	-103	-69	-65	-3	-99	-11	-72	-67	-145	-70	-3436	409	-4405	1503	1029	-10318	8266	-6043	7825	-5229	6076	-115	236	-2301	3559	-4174	-2507
1.238333	-27	50	87	-55	-107	-29	12	-12	-19	5	-59	-55	-92	-12	-31	-57	-101	30	-83	-32	-101	-19	-98	-66	-63	-1	-98	-10	-69	-66	-144	-72	-1520	390	-3664	1231	1198	-10425	8689	-5833	7493	-5461	6265	-177	316	-2522	4097	-4464	-2180
1.239167	-23	49	86	-58	-108	-33	12	-14	-22	6	-75	-64	-96	-14	-31	-59	-99	32	-84	-36	-104	-19	-99	-70	-66	-4	-100	-12	-72	-69	-146	-56	-3073	377	-2925	975	1225	-10464	9103	-5619	7341	-5671	6426	-313	329	-2746	4659	-4817	-1850
1.240000	-26	39	86	-58	-109	-35	13	-15	-18	5	-73	-66	-100	-22	-31	-62	-102	28	-88	-34	-104	-19	-102	-72	-65	-4	-100	-15	-73	-73	-149	-74	-1865	383	-2201	758	1344	-10437	9507	-5407	7177	-5860	6572	-516	349	-2964	5253	-5227	-1354
1.240833	-29	38	84	-58	-114	-39	11	-18	-19	1	-78	-66	-98	-18	-32	-61	-102	29	-91	-32	-105	-21	-99	-68	-67	-3	-101	-15	-74	-70	-146	-72	-245	364	-1493	589	1172	-10335	9898	-5198	7140	-5998	6695	-790	455	-3166	5871	-5673	-663
1.241667	-28	40	84	-58	-111	-34	13	-22	-19	3	-75	-65	-99	-17	-32	-61	-108	30	-86	-33	-105	-21	-99	-72	-67	-3	-102	-14	-77	-75	-153	-75	-1275	367	-810	459	883	-10163	10267	-5005	7015	-6099	6807	-1142	623	-3356	6500	-6158	-172
1.242500	-27	40	85	-59	-113	-36	10	-15	-21	2	-77	-67	-98	-19	-33	-63	-103	30	-90	-34	-104	-24	-101	-70	-68	-6	-103	-16	-76	-70	-149	-76	-75	390	-154	385	1102	-9921	10626	-4829	6769	-6156	6904	-1558	607	-3509	7144	-6658	419
1.243333	-24	40	85	-61	-108	-35	13	-15	-9	4	-76	-65	-98	-21	-32	-66	-99	27	-90	-35	-104	-23	-100	-70	-64	-5	-101	-15	-74	-72	-148	-72	-117	428	468	368	1356	-9601	10958	-4649	6616	-6155	7001	-2028	428	-3635	7791	-7162	1128
1.244167	-24	40	90	-57	-107	-33	16	-14	-17	7	-74	-64	-95	-17	-31	-61	-95	34	-88	-30	-101	-19	-100	-66	-60	-1	-98	-14	-72	-69	-147	-68	-90	485	1068	390	1060	-9216	11254	-4546	6403	-6099	7088	-2549	373	-3727	8428	-7651	1643
1.245000	-25	40	87	-57	-104	-38	17	-14	-14	8	-72	-63	-96	-17	-30	-60	-115	33	-86	-34	-102	-19	-99	-67	-64	0	-98	-12	-72	-72	-145	-72	1260	552	1620	447	817	-8762	11517	-4458	6131	-5987	7178	-3116	167	-3779	9066	-8117	2009
1.245833	-25	44	87	-56	-109	-34	16	-11	-18	5	-74	-65	-97	-18	-30	-59	-99	33	-87	-31	-104	-21	-97	-67	-66	5	-100	-14	-73	-72	-146	-74	774	637	2147	535	760	-8252	11739	-4411	5946	-5814	7274	-3713	-417	-3796	9677	-8538	2379
1.246667	-26	41	89	-57	-108	-32	13	-13	-16	8	-72	-30	-94	-17	-31	-62	-98	34	-85	-32	-105	-22	-99	-67	-61	2	-96	-11	-72	-79	-149	-70	1713	731	2633	633	458	-7697	11923	-4401	5813	-5573	7373	-4332	-643	-3767	10256	-8893	2724
1.247500	-24	41	88	-59	-107	-36	15	-14	-17	5	-76	-66	-99	-17	-60	-61	-99	33	-84	-31	-102	-21	-100	-69	-63	1	-98	-14	-74	-72	-148	-74	1524	837	3079	738	74	-7083	12044	-4432	5581	-5270	7480	-4951	-363	-3709	10800	-9175	3030
1.248333	-26	38	82	-59	-112	-39	13	-15	-18	4	-78	-67	-98	-18	-29	-62	-101	29	-91	-36	-109	-25	-101	-70	-67	-5	-101	-15	-65	-73	-150	-76	-115	939	3502	828	66	-6456	12111	-4509	5066	-4904	7598	-5556	-388	-3616	11286	-9371	3030
1.249167	-27	36	85	-52	-115	-40	9	-17	-22	3	-75	-69	-101	-23	-33	-61	-101	39	-86	-33	-107	-24	-101	-68	-52	-3	-96	-15	-77	-72	-148	-73	3636	1050	3875	893	-309	-5794	12138	-4621	4678	-4480	7727	-6131	-520	-3494	11716	-9462	2564
1.250000	-25	40	90	-63	-111	-36	15	-12	-17	4	-73	-68	-96	-15	-32	-59	-98	33	-110	-31	-108	-22	-98	-69	-61	0	-101	-12	-73	-69	-148	-73	3678	1143	4223	920	-859	-5128	12107	-4770	4391	-4003	7867	-6666	-363	-3346	12096	-9457	2114
1.250833	-25	41	90	-58	-109	-35	15	-12	-16	8	-72	-65	-97	-18	-29	-59	-98	32	-97	-29	-104	-21	-95	-66	-63	0	-97	-9	-75	-69	-147	-70	1649	1224	4537	898	-670	-4459	12028	-4960	3858	-3489	8016	-7157	-230	-3170	12404	-9344	1715
1.251667	-28	41	92	-59	-109	-33	26	-12	-15	8	-69	-62	-95	-14	-29	-58	-97	35	-82	-31	-102	-21	-98	-66	-62	0	-98	-8	-69	-67	-144	-74	4640	1279	4822	816	-773	-3805	11888	-5177	3236	-2905	8172	-7594	-289	-2995	12643	-9141	1297
1.252500	-23	43	91	-59	-105	-33	18	-10	-13	8	-70	-65	-95	-11	-26	-58	-104	34	-82	-31	-101	-19	-96	-65	-59	-22	-99	-12	-68	-66	-145	-72	2908	1308	5079	684	-682	-3168	11732	-5418	2575	-2304	8329	-7962	-307	-2806	12800	-8837	950
1.253333	-23	42	89	-59	-109	-36	12	-11	-15	8	-72	-64	-94	-16	-28	-58	-93	34	-83	-30	-103	-24	-96	-68	-63	0	-98	-13	-69	-65	-144	-74	3162	1297	5303	488	-282	-2562	11467	-5683	1728	-1682	8483	-8263	-396	-2614	12879	-8460	351
1.254167	-24	41	113	-62	-108	-33	15	-12	-15	9	-72	-65	-95	-17	-29	-60	-83	35	-87	-35	-103	-22	-98	-68	-62	0	-100	-16	-75	-69	-147	-75	4379	1246	5504	234	149	-1994	11194	-5960	642	-1047	8629	-8487	-476	-2418	12879	-8015	-165
1.255000	-27	39	86	-60	-109	-35	12	-16	-19	6	-70	-69	-95	-15	-29	-59	-103	33	-86	-31	-108	-23	-99	-73	-65	0	-99	-13	-74	-67	-146	-77	3178	1148	5687	-65	366	-1471	10887	-6242	-751	-410	8766	-8642	-230	-2219	12804	-7513	-651
1.255833	-21	41	89	-60	-113	-38	12	-14	-16	7	-74	-65	-97	-17	-32	-62	-99	30	-85	-64	-108	-25	-98	-69	-64	0	-100	-14	-61	-68	-147	-76	2668	1002	5852	-405	1041	-992	10553	-6528	-2070	236	8889	-8730	-214	-2023	12653	-6986	-1333
1.256667	-26	37	88	-62	-108	-58	10	-16	-18	5	-73	-66	-97	-15	-31	-62	-98	34	-88	-33	-107	-25	-101	-72	-65	1	-107	-16	-73	-70	-150	-77	2388	801	5993	-773	1783	-565	10197	-6813	-2686	826	8981	-8750	-590	-1827	12430	-6451	-1827
1.257500	-31	36	84	-61	-111	-35	9	-16	-22	4	-66	-66	-97	-17	-32	-63	-105	45	-85	-30	-107	-23	-99	-69	-66	0	-99	-13	-72	-67	-148	-78	1178	561	6137	-1151	2002	-181	9833	-7089	-2904	1420	9058	-8713	-639	-1625	12149	-5921	-2392
1.258333	-24	40	88	-59	-109	-33	15	-13	-21	5	-73	-61	-95	-18	-31	-60	-97	33	-84	-31	-103	-23	-98	-72	-64	-3	-100	-13	-74	-66	-148	-75	2060	267	6261	-1531	1906	165	9479	-7353	-3087	1967	9093	-8630	-494	-1426	11808	-5427	-2890
1.259167	-16	40	89	-60	-109	-34	12	-13	-19	7	-73	-64	-98	-14	-30	-60	-95	33	-85	-32	-104	-23	-98	-68	-60	0	-102	-15	-72	-67	-149	-75	973	-74	6378	-1891	1959	464	9081	-7597	-3441	2470	9095	-8501	-321	-1221	11419	-4983	-3267
1.260000	-26	42	88	-56	-111	-31	15	-14	-21	5	-68	-60	-95	-12	-33	-59	-99	35	-83	-31	-103	-19	-97	-70	-65	0	-99	-13	-74	-66	-149	-76	881	-455	6501	-2226	2160	735	8711	-7823	-4296	2926	9054	-8374	73	-1010	10981	-4603	-3530
1.260833	-26	54	87	-57	-105	-34	13	-12	-19	8	-72	-61	-97	-14	-30	-62	-100	35	-85	-27	-105	-22	-97	-69	-63	0	-102	-11	-75	-67	-149	-77	197	-872	6621	-2520	2349	963	8359	-8025	-5474	3332	8967	-8226	333	-788	10514	-4304	-3766
1.261667	-28	44	89	-56	-110	-33	13	-13	-18	1	-73	-64	-97	-14	-29	-59	-101	36	-87	-35	-104	-21	-98	-70	-67	-1	-101	-15	-75	-68	-149	-76	-2559	-1308	6744	-2759	2814	1171	8020	-8203	-6794	3677	8830	-8076	403	-555	10018	-4098	-3988
1.262500	-25	39	82	-58	-109	-35	13	-13	-18	6	-72	-59	-96	-15	-29	-63	-100	34	-86	-35	-105	-24	-100	-67	-64	-1	-99	-14	-74	-70	-149	-77	-1066	-1780	6876	-2943	2928	1368	7703	-8350	-8160	3978	8646	-7944	525	-301	9507	-3989	-3987
1.263333	-24	44	86	-57	-111	-33	11	-14	-19	10	-74	-64	-100	-13	-28	-60	-99	36	-85	-31	-104	-19	-99	-68	-63	0	-98	-16	-67	-65	-153	-73	506	-2249	7015	-3057	2172	1558	7412	-8466	-9149	4223	8414	-7838	733	-31	8992	-3977	-3949
1.264167	-25	42	85	-57	-110	-31	13	-12	-19	10	-69	-64	-96	-10	-28	-51	-100	37	-80	-30	-99	-19	-97	-67	-62	2	-96	-12	-72	-67	-147	-73	-3097	-2733	7165	-3113	2072	1746	7147	-8549	-10042	4420	8135	-7768	912	251	8480	-4069	-3840
1.265000	-23	41	88	-57	-108	-32	15	-17	-19	7	-74	-63	-98	-13	-22	-60	-102	36	-86	-31	-103	-19	-97	-70	-65	0	-100	-21	-76	-69	-152	-75	18	-3207	7320	-3107	1777	1928	6904	-8605	-10810	4565	7807	-7754	872	552	7967	-4262	-3561
1.265833	-29	69	85	-58	-113	-35	11	-15	-19	7	-72	-61	-98	-15	-30	-62	-103	36	-87	-32	-108	-26	-99	-68	-65	0	-95	-14	-73	-67	-146	-74	-1539	-3664	7492	-3040	1472	2118	6693	-8626	-11358	4679	7436	-7780	716	880	7477	-4541	-3313
1.266667	-21	44	88	-55	-105	-33	13	-13	-16	7	-72	-60	-96	-13	-27	-60	-101	33	-84	-30	-104	-19	-98	-65	-63	0	-98	-14	-75	-68	-146	-78	-1438	-4106	7673	-2927	1144	2312	6504	-8615	-11638	4755	7029	-7868	629	1223	7002	-4905	-2908
1.267500	-26	43	85	-58	-109	-29	13	-13	-18	9	-72	-80	-99	-13	-27	-59	-99	35	-85	-32	-105	-21	-96	-65	-64	0	-100	-12	-76	-67	-146	-75	-80	-4519	7857	-2769	805	2513	6336	-8571	-11588	4810	6583	-8011	684	1583	6550	-5341	-2533
1.268333	-25	43	87	-57	-115	-32	13	-11	-19	4	-69	-64	-99	-15	-28	-59	-101	35	-83	-31	-107	-19	-98	-66	-65	-4	-97	-14	-75	-69	-146	-73	-243	-4897	8054	-2582	-102	2722	6179	-8509	-11478	4845	6114	-8212	528	1953	6132	-5842	-2339
1.269167	-22	42	88	-58	-108	-34	13	-14	-17	7	-69	-62	-95	-17	-27	-61	-81	34	-69	-30	-107	-22	-97	-66	-65	-1	-95	-13	-75	-66	-146	-72	-874	-5238	8260	-2387	-647	2927	6038	-8417	-11762	4876	5634	-8463	350	2344	5737	-6397	-1954
1.270000	-23	46	91	-57	-109	-32	16	-11	-16	11	-72	-65	-97	-14	-30	-58	-97	52	-86	-30	-101	-18	-94	-63	-61	-1	-98	-12	-73	-68	-146	-69	-552	-5542	8469	-2179	-778	3136	5914	-8306	-12058	4903	5119	-8760	377	2742	5370	-6993	-1424
1.270833	-25	44	92	-52	-107	-31	16	-12	-16	9	-66	-62	-93	-12	-29	-58	-100	36	-83	-29	-102	-9	-96	-67	-60	3	-95	-11	-69	-67	-145	-69	-1898	-5798	8681	-1980	-1228	3332	5775	-8179	-12537	4941	4604	-9100	472	3148	5034	-7616	-1282
1.271667	-21	44	92	-51	-105	-31	18	-12	-14	8	-66	-62	-97	-11	-28	-55	-99	38	-82	-30	-101	-19	-94	-66	-60	4	-94	-13	-73	-67	-145	-69	-948	-6009	8888	-1803	-1808	3521	5639	-8027	-13214	4986	4086	-9474	431	3559	4721	-8262	-1034
1.272500	-24	45	90	-56	-108	-32	13	-11	-17	9	-68	-63	-93	-19	-24	-56	-97	36	-85	-29	-104	-19	-95	-67	-61	0	-95	-11	-69	-64	-142	-69	-1783	-6176	9098	-1653	-2302	3691	5488	-7878	-13720	5051	3577	-9867	325	3965	4436	-8910	-586
1.273333	-24	41	91	-58	-104	-33	15	-16	-18	5	-67	-65	-96	-15	-29	-61	-100	34	-86	-32	-107	-23	-98	-69	-62	4	-98	-13	-73	-68	-149	-73	-2297	-6294	9295	-1516	-2925	3836	5321	-7720	-13977	5135	3076	-10280	291	4376	4166	-9560	-225
1.274167	-29	35	87	-58	-111	-40	9	-18	-21	2	-72	-63	-99	-15	-18	-60	-102	32	-86	-32	-110	-24	-100	-69	-67	0	-97	-14	-75	-68	-144	-70	-2151	-6362	9491	-1463	-3479	3965	5133	-7558	-14068	5249	2610	-10690	816	4787	3921	-10191	136
1.275000	-26	35	85	-59	-111	-33	11	-16	-23	6	-74	-66	-100	-16	-31	-62	-102	32	-87	-35	-105	-24	-99	-68	-65	0	-101	-8	-72	-67	-148	-75	-3854	-6392	9671	-1434	-3587	4061	4896	-7399	-14009	5390	2149	-11090	1689	5192	3688	-10809	363
1.275833	-28	38	88	-59	-112	-36	10	-18	-21	4	-70	-66	-98	-15	-35	-63	-101	33	-85	-34	-105	-25	-101	-72	-64	-5	-101	-15	-76	-69	-146	-75	-3456	-6363	9838	-1451	-3573	4134	4672	-7247	-13705	5558	1722	-11477	1763	5596	3467	-11389	600
1.276667	-25	39	88	-60	-105	-40	12	-15	-16	6	-74	-70	-98	-17	-31	-62	-103	33	-87	-34	-104	-22	-99	-68	-63	-1	-102	-14	-80	-68	-148	-73	-120	-6304	9984	-1507	-4293	4178	4397	-7102	-13003	5759	1327	-11824	1464	5988	3257	-11935	960
1.277500	-25	41	86	-57	-109	-35	11	-17	-15	5	-74	-81	-96	-14	-30	-60	-100	35	-112	-34	-104	-22	-99	-69	-63	-5	-99	-15	-73	-66	-146	-72	-4108	-6189	10116	-1608	-4309	4194	4085	-6967	-12190	5986	963	-12142	1223	6382	3051	-12442	1148
1.278333	-29	39	87	-58	-108	-35	12	-17	-18	6	-64	-62	-95	-14	-30	-62	-99	32	-82	-31	-102	-22	-100	-69	-62	0	-98	-13	-70	-68	-145	-74	-912	-6042	10222	-1750	-4213	4192	3732	-6837	-10985	6245	629	-12418	880	6758	2843	-12894	1329
1.279167	-28	42	87	-57	-110	-34	11	-15	-23	6	-74	-63	-96	-13	-12	-59	-102	33	-83	-33	-103	-22	-99	-66	-52	-3	-100	-11	-74	-66	-146	-73	-1456	-5851	10309	-1927	-4132	4172	3346	-6721	-9650	6516	333	-12643	533	7141	2640	-13301	1487
1.280000	-27	39	87	-59	-104	-33	13	-14	-18	8	-74	-65	-96	-16	1	-58	-101	34	-83	-32	-107	-23	-97	-68	-63	0	-100	-14	-73	-65	-145	-73	-1548	-5621	10370	-2141	-4108	4137	2927	-6611	-8346	6814	44	-12812	127	7517	2426	-13656	1504
1.280833	-24	40	86	-60	-109	-36	15	-16	-21	4	-75	-62	-96	-16	-30	-61	-101	38	-85	-31	-107	-23	-99	-70	-65	-3	-101	-14	-73	-68	-148	-75	191	-5353	10410	-2378	-4060	4088	2476	-6511	-7051	7119	-214	-12922	-305	7890	2203	-13955	1441
1.281667	-26	39	85	-60	-111	-38	11	-17	-39	5	-78	-65	-101	-16	-33	-61	-102	29	-87	-36	-112	-24	-101	-74	-67	-4	-105	-16	-74	-73	-147	-78	1283	-5057	10419	-2645	-4406	4041	2002	-6415	-5709	7434	-456	-12966	-406	8259	1969	-14198	1252
1.282500	-27	36	81	-62	-114	-38	8	-21	-21	1	-78	-69	-100	-17	-32	-59	-90	34	-88	-36	-105	-24	-101	-75	-67	-3	-104	-18	-79	-73	-151	-78	533	-4718	10414	-2927	-4517	3998	1508	-6316	-4749	7762	-684	-12941	-515	8633	1755	-14377	997
1.283333	-27	37	84	-61	-111	-39	10	-15	6	6	-75	-66	-99	-16	-30	-62	-101	33	-86	-33	-109	-22	-99	-72	-64	0	-101	-15	-72	-68	-149	-77	2565	-4348	10389	-3228	-4321	3970	1002	-6212	-3944	8088	-904	-12841	-808	9010	1476	-14502	1028
1.284167	-24	42	85	-59	-105	-34	13	-14	-19	8	-74	-66	-96	-13	-46	-57	-98	36	-85	-31	-105	-18	-96	-68	-66	0	-100	-14	-74	-66	-148	-73	1958	-3950	10341	-3543	-4206	3954	488	-6086	-3352	8408	-1123	-12680	-949	9386	1211	-14576	1071
1.285000	-25	38	84	-56	-108	-31	16	-4	-21	3	-73	-64	-94	-13	-30	-61	-95	37	-82	-33	-103	-22	-98	-69	-63	1	-101	-14	-72	-70	-142	-74	3186	-3518	10272	-3880	-4265	3952	-28	-5988	-2993	8719	-1352	-12454	-997	9767	929	-14599	1050
1.285833	-24	41	87	-58	-110	-33	13	-16	-16	7	-73	-67	-99	-14	-31	-57	-99	28	-84	-32	-101	-21	-99	-73	-62	1	-100	-16	-74	-69	-148	-75	3500	-3061	10187	-4226	-4265	3981	-534	-5861	-2734	9017	-1590	-12168	-1044	10143	627	-14572	987
1.286667	-10	41	76	-59	-110	-32	13	-12	-16	13	-76	-65	-96	-11	-29	-56	-97	35	-86	-32	-107	-22	-86	-69	-65	0	-100	-12	-74	-68	-148	-76	3068	-2588	10092	-4590	-4250	4029	-1023	-5719	-2539	9303	-1850	-11825	-1125	10535	314	-14518	880
1.287500	-27	42	87	-58	-107	-32	15	-14	-16	9	-73	-67	-97	-15	-27	-59	-98	35	-83	-32	-104	-22	-100	-69	-63	0	-101	-16	-72	-72	-148	-76	3994	-2091	9985	-4962	-4241	4099	-1492	-5571	-2368	9571	-2130	-11430	-1244	10920	-16	-14420	780
1.288333	-26	42	84	-58	-134	-35	15	-14	-17	6	-74	-64	-97	-16	-30	-58	-99	36	-83	-32	-105	-21	-101	-69	-62	1	-100	-16	-70	-68	-150	-75	2404	-1581	9861	-5367	-3974	4194	-1930	-5409	-2248	9822	-2441	-10998	-1226	11306	-357	-14303	558
1.289167	-26	41	85	-60	-108	-32	13	-15	-18	5	-77	-66	-98	-17	-32	-59	-102	35	-81	-30	-104	-19	-101	-69	-63	0	-100	-15	-74	-70	-150	-75	1641	-1062	9731	-5778	-3535	4316	-2332	-5234	-2214	10053	-2771	-10534	-1113	11688	-717	-14163	434
1.290000	-26	40	81	-59	-112	-40	10	-14	-18	5	-75	-66	-96	-19	-31	-60	-102	33	-88	-33	-109	-27	-103	-70	-66	-3	-101	-16	-77	-70	-152	-77	5851	-532	9589	-6208	-3842	4442	-2706	-5068	-2011	10260	-3139	-10051	-1197	12065	-1087	-14015	416
1.290833	8	41	84	-61	-114	-35	13	-15	-21	4	-76	-66	-98	-16	-33	-61	-100	39	-86	-33	-133	-22	-99	-68	-64	-1	-99	-14	-76	-69	-150	-75	1532	0	9460	-6643	-3504	4617	-3019	-4888	-1896	10460	-3536	-9553	-1283	12436	-1473	-13864	130
1.291667	-25	44	86	-62	-109	-29	15	-11	-14	8	-75	-64	-93	-15	-29	-57	-96	34	-85	-31	-107	-21	-90	-66	-63	1	-98	-14	-70	-65	-147	-66	2644	523	9319	-7095	-2938	4778	-3294	-4720	-1740	10634	-3967	-9063	-1209	12786	-1855	-13729	-300
1.292500	-25	43	86	-58	-104	-31	15	-12	-13	4	-74	-65	-93	-14	-29	-64	-96	37	-74	-31	-102	-21	-97	-66	-59	0	-96	-15	-69	-68	-148	-75	2641	1048	9173	-7550	-2395	4956	-3522	-4562	-1603	10790	-4425	-8588	-1175	13107	-2250	-13610	-665
1.293333	-22	42	89	-58	-104	-34	13	-17	-13	4	-70	-63	-93	-14	-28	-58	-96	33	-83	-31	-102	-21	-100	-73	-64	0	-98	-16	-69	-67	-146	-77	771	1553	9035	-8006	-1704	5136	-3715	-4427	-1461	10926	-4919	-8142	-1322	13393	-2645	-13522	-1008
1.294167	-25	40	85	-59	-108	-34	12	-14	-17	3	-73	-66	-96	-13	-31	-64	-102	30	-84	-30	-107	-23	-105	-69	-64	-5	-99	-14	-74	-69	-150	-77	1241	2050	8898	-8461	-730	5312	-3860	-4310	-1198	11039	-5437	-7746	-1520	13632	-3038	-13480	-1465
1.295000	-27	40	88	-61	-110	-35	10	-17	-18	6	-75	-66	-99	-18	-32	-61	-104	32	-86	-32	-104	-25	-101	-73	-64	-4	-100	-16	-75	-67	-151	-76	1747	2538	8768	-8899	-165	5485	-3973	-4228	-560	11133	-5983	-7400	-1772	13819	-3427	-13479	-2045
1.295833	-26	43	88	-60	-110	-35	13	-14	-16	5	-75	-67	-97	-21	-31	-62	-101	29	-75	-30	-108	-24	-100	-70	-65	0	-101	-16	-75	-68	-151	-75	-272	3008	8648	-9311	397	5650	-4044	-4183	-53	11207	-6554	-7121	-1684	13937	-3805	-13547	-2632
1.296667	-23	43	85	-61	-104	-34	12	-16	-18	4	-75	-64	-95	-17	-30	-61	-98	29	-84	-32	-102	-24	-100	-72	-65	-11	-99	-16	-68	-68	-147	-74	555	3464	8538	-9685	1485	5803	-4095	-4179	330	11251	-7144	-6912	-1537	13978	-4170	-13677	-2829
1.297500	-26	42	85	-59	-109	-33	11	-17	-13	5	-72	-83	-96	-17	-32	-62	-100	28	-84	-33	-102	-26	-101	-70	-62	-1	-101	-13	-72	-70	-148	-78	-1273	3908	8443	-10016	2573	5936	-4139	-4220	842	11264	-7754	-6784	-1641	13920	-4519	-13881	-3237
1.298333	-25	44	88	-61	-111	-36	11	-17	-19	1	-74	-67	-100	-21	-32	-62	-99	28	-87	-35	-104	-26	-103	-75	-65	-5	-101	-17	-76	-72	-150	-78	-1551	4338	8358	-10309	3228	6041	-4157	-4313	1292	11226	-8381	-6747	-1523	13759	-4847	-14156	-3772
1.299167	-28	38	81	-64	-110	-39	10	-22	-21	0	-73	-88	-96	-21	-32	-65	-103	43	-87	-32	-105	-24	-101	-72	-65	0	-99	-14	-73	-68	-148	-78	-1404	4761	8296	-10539	3787	6114	-4173	-4454	1838	11142	-9000	-6790	-1383	13485	-5149	-14500	-4011
1.300000	-26	43	80	-62	-108	-35	10	-18	-17	2	-73	-66	-92	-15	-29	-61	-97	30	-85	-33	-107	-26	-101	-74	-67	-4	-102	-14	-74	-67	-150	-77	-2662	5157	8254	-10711	4227	6137	-4200	-4648	2422	10986	-9627	-6928	-1262	13075	-5427	-14920	-4477
1.300833	-28	41	82	-62	-112	-36	12	-17	-16	4	-70	-68	-98	-18	-30	-60	-101	22	-87	-36	-103	-23	-101	-70	-63	0	-102	-16	-72	-68	-149	-76	-1973	5575	8222	-10829	4450	6104	-4223	-4892	3052	10737	-10244	-7140	-1093	12520	-5685	-15395	-5275
1.301667	-27	61	81	-59	-109	-31	11	-18	-19	2	-75	-65	-95	-16	-33	-60	-101	32	-88	-33	-103	-6	-101	-72	-64	-1	-104	-15	-75	-67	-149	-79	-3376	5968	8224	-10886	4600	6003	-4311	-5184	3497	10384	-10858	-7440	-902	11814	-5916	-15925	-6312
1.302500	-25	38	81	-62	-109	-35	9	-19	-17	20	-73	-67	-96	-19	-31	-62	-102	29	-87	-33	-107	-27	-100	-72	-66	-4	-100	-14	-77	-69	-150	-77	-5266	6354	8242	-10896	4764	5814	-4406	-5529	3532	9905	-11442	-7823	-717	10947	-6123	-16490	-7786
1.303333	-29	40	84	-61	-109	-36	13	-18	-21	2	-76	-67	-97	-17	-30	-61	-99	29	-87	-32	-104	-23	-99	-69	-64	-4	-101	-16	-86	-70	-148	-77	-427	6738	8283	-10858	3916	5530	-4535	-5913	3583	9284	-11998	-8220	-636	9929	-6305	-17074	-9157
1.304167	-26	40	85	-58	-107	-35	16	-17	-15	7	-70	-50	-96	-14	-29	-61	-98	35	-100	-32	-99	-21	-102	-66	-62	1	-100	-10	-70	-67	-146	-75	-2084	7115	8344	-10788	3021	5133	-4708	-6338	3431	8507	-12515	-8684	-462	8747	-6469	-17663	-10038
1.305000	-21	41	86	-59	-108	-33	24	-16	-18	7	-70	-64	-95	-15	-29	-59	-98	37	-83	-30	-104	-23	-97	-69	-65	-4	-100	-12	-98	-69	-145	-76	-2179	7487	8426	-10696	2473	4615	-4921	-6795	3008	7563	-12980	-9180	-352	7401	-6619	-18241	-10187
1.305833	-23	41	85	-61	-110	-32	13	-17	-21	7	-70	-64	-95	-15	-28	-59	-99	34	-85	-33	-104	-22	-96	-70	-63	0	-99	-12	-72	-68	-148	-75	135	7846	8519	-10592	1561	3965	-5182	-7281	2484	6446	-13396	-9689	-235	5915	-6757	-18782	-9610
1.306667	-24	35	84	-62	-107	-33	10	-16	-33	8	-74	-68	-97	-18	-31	-63	-98	32	-87	-12	-104	-22	-100	-70	-66	-4	-103	-18	-77	-70	-150	-77	-1532	8202	8624	-10486	577	3179	-5487	-7796	1958	5146	-13738	-10198	-132	4287	-6894	-19265	-8585
1.307500	-27	37	81	-65	-112	-36	-1	-18	-19	4	-77	-53	-99	-17	-29	-49	-100	33	-90	-34	-107	-24	-100	-69	-64	-3	-103	-13	-74	-70	-147	-76	-427	8547	8743	-10396	-276	2254	-5833	-8323	1368	3688	-13993	-10677	-112	2566	-7012	-19658	-7029
1.308333	-24	42	87	-61	-111	19	15	-14	-19	8	-73	-66	-102	-15	-30	-59	-100	35	-86	-33	-104	-21	-101	-68	-66	-1	-102	-16	-68	-70	-149	-94	1384	8881	8870	-10332	-1504	1183	-6218	-8863	915	2072	-14162	-11126	-22	759	-7138	-19952	-5185
1.309167	-26	40	86	-60	-112	-35	9	-14	-23	7	-73	-46	-97	-16	-29	-60	-101	37	-82	-36	-109	-23	-101	-72	-62	-1	-100	-13	-73	-68	-146	-78	343	9205	9007	-10301	-2799	-18	-6639	-9404	400	336	-14226	-11512	-35	-1090	-7257	-20121	-3239
1.310000	-24	43	85	-59	-107	-32	12	-13	-17	11	-72	-63	-90	-16	-28	-58	-99	37	-85	-31	-105	-19	-97	-67	-63	-1	-98	2	-73	-81	-149	-75	1115	9515	9136	-10311	-3459	-1334	-7077	-9946	-263	-1499	-14184	-11832	4	-2951	-7381	-20151	-115
1.310833	-23	46	88	-59	-108	-34	13	-12	-14	10	-69	-58	-110	-16	-26	-58	-94	36	-84	-33	-102	-21	-98	-68	-64	-3	-99	-10	-70	-67	-147	-74	226	9804	9262	-10369	-3837	-2755	-7537	-10481	-790	-3392	-13999	-12070	114	-4794	-7503	-20024	4038
1.311667	-24	42	89	-56	-105	-30	16	-11	-18	9	-69	-62	-96	-15	-28	-59	-99	27	-83	-30	-102	-18	-98	-67	-61	5	-99	-12	-70	-68	-147	-75	-895	10087	9383	-10476	-4372	-4251	-8002	-10997	-1170	-5327	-13731	-12217	178	-6580	-7624	-19713	7967
1.312500	-23	43	89	-56	-104	-30	11	-12	-16	10	-67	-59	-95	3	-25	-56	-96	39	-81	-31	-101	-19	-97	-67	-62	0	-96	-10	-70	-68	-145	-73	-702	10347	9490	-10641	-4996	-5813	-8466	-11506	-1483	-7244	-13315	-12261	137	-8272	-7742	-19281	11879
1.313333	-23	44	91	-53	-107	-29	17	-8	-15	11	-70	-61	-96	-12	-26	-55	-100	39	-85	-30	-102	-18	-96	-66	-64	-11	-98	-9	-70	-68	-145	-75	-2686	10583	9584	-10858	-5379	-7413	-8906	-11993	-1661	-9104	-12767	-12200	120	-9841	-7843	-18660	15753
1.314167	-26	39	90	-56	-109	-34	12	-15	-23	6	-73	-63	-97	-21	-27	-60	-98	38	-86	-33	-105	-22	-96	-70	-66	-4	-98	-15	-76	-72	-149	-76	-2823	10808	9669	-11133	-5249	-9014	-9320	-12460	-1682	-10865	-12100	-12030	241	-11254	-7923	-17867	19266
1.315000	-27	39	86	-56	-109	-36	13	-17	-19	4	-74	-66	-101	-17	-31	-63	-103	30	-88	-36	-105	-25	-103	-72	-67	-6	-102	-16	-77	-75	-151	-79	-4368	11013	9713	-11450	-4844	-10574	-9681	-12896	-1609	-12469	-11314	-11757	229	-12486	-7980	-16908	22487
1.315833	-28	38	85	-64	-112	-36	11	-19	-22	1	-59	-69	-100	-18	-32	-66	-100	35	-90	-43	-104	-22	-102	-69	-69	-4	-103	-13	-74	-72	-149	-75	-8204	11207	9754	-11809	-4126	-12066	-9984	-13262	-1521	-13889	-10396	-11367	265	-13514	-7989	-15802	25120
1.316667	-28	40	85	-58	-113	-36	12	-16	-22	4	-72	-65	-97	-17	-31	-60	-100	34	-88	4	-104	-25	-100	-70	-64	-3	-100	-16	-77	-69	-143	-77	-5939	11387	9771	-12211	-3638	-13442	-10209	-13681	-1244	-15095	-9367	-10884	304	-14320	-7948	-14559	26876
1.317500	-26	43	87	-59	-111	-34	13	-15	-19	4	-75	-87	-98	-16	-29	-59	-101	34	-85	-34	-105	-23	-99	-68	-62	-3	-103	-13	-74	-72	-149	-74	-9881	11578	9769	-12644	-3295	-14697	-10346	-14029	-782	-16057	-8250	-10313	109	-14897	-7851	-13207	27096
1.318333	-26	41	86	-57	-108	-34	15	-14	-19	6	-70	-64	-98	-17	-28	-58	-98	32	-88	-35	-103	-23	-85	-67	-64	-1	-96	-12	-74	-70	-148	-78	-18668	11708	9746	-13108	-2396	-15788	-10389	-14353	-228	-16740	-7058	-9663	-131	-15244	-7690	-11769	25986
1.319167	-27	42	89	-58	-109	-35	15	-17	-17	3	-74	-43	-97	-15	-31	-59	-98	34	-85	-33	-101	-15	-100	-68	-63	-1	-98	-13	-70	-70	-145	-75	-16528	11854	9707	-13589	-1755	-16701	-10326	-14647	351	-17149	-5796	-8957	-86	-15379	-7458	-10260	23889
1.320000	-25	27	84	-60	-109	-36	17	-13	-16	6	-72	-65	-133	-18	-28	-56	-100	36	-86	-35	-108	-23	-97	-67	-63	-1	-99	-11	-74	-69	-147	-74	-19514	11990	9651	-14093	-1009	-17391	-10149	-14912	936	-17282	-4526	-8211	77	-15317	-7152	-8717	21862
1.320833	-26	43	88	-58	-110	-33	13	-12	-17	24	-74	-67	-99	-17	-31	-95	-103	34	-84	-33	-105	-24	-101	-66	-65	-3	-100	-13	-76	-70	-147	-72	-17275	12120	9586	-14603	-169	-17872	-9856	-15163	1562	-17146	-3236	-7437	-53	-15080	-6776	-7173	20480
1.321667	-23	40	89	-60	-112	-40	15	-15	-19	3	-73	-66	-98	-17	-28	-60	-100	34	-87	-38	-107	-23	-100	-68	-65	-4	-101	-15	-73	-70	-149	-74	-11414	12244	9506	-15116	528	-18126	-9447	-15399	2333	-16757	-1958	-6656	-291	-14698	-6337	-5661	18937
1.322500	-24	39	85	-60	-109	-36	16	-16	-19	2	-75	-66	-100	-18	-31	-61	-93	32	-86	-35	-107	-24	-102	-73	-65	-3	-100	-14	-73	-74	-138	-78	-11367	12362	9428	-15627	1173	-18158	-8923	-15631	3220	-16139	-728	-5895	-293	-14217	-5848	-4212	16825
1.323333	-27	40	86	-61	-111	-39	9	-16	-18	1	-73	-67	-97	-19	-33	-61	-99	30	-91	-39	-88	-28	-105	-74	-65	-5	-101	-14	-76	-74	-147	-75	-10359	12470	9350	-16138	2208	-17971	-8294	-15857	3726	-15339	428	-5168	-223	-13672	-5306	-2850	14204
1.324167	-26	37	85	-63	-109	-38	11	-16	-15	2	-73	-69	-100	-21	-27	-60	-99	33	-87	-42	-102	-23	-101	-68	-64	-4	-98	-14	-74	-70	-148	-74	-8974	12577	9281	-16629	3120	-17573	-7552	-16074	4171	-14386	1484	-4493	-94	-13095	-4736	-1600	10887
1.325000	-25	41	85	-60	-107	-38	17	-15	-16	3	-70	-65	-96	-16	-28	-60	-103	32	-87	-30	-107	-23	-102	-69	-64	0	-98	-12	-75	-69	-146	-75	-7286	12678	9220	-17115	3654	-17000	-6736	-16312	4673	-13327	2412	-3898	-137	-12535	-4154	-492	6625
1.325833	-26	42	87	-59	-108	-35	13	-14	-16	4	-72	-72	-97	-18	-33	-68	-97	33	-86	-31	-104	-22	-100	-70	-62	-1	-96	-14	-70	-73	-148	-75	-4121	12761	9196	-17576	4154	-16271	-5838	-16555	5034	-12212	3187	-3393	-232	-12026	-3577	465	1755
1.326667	-26	42	79	-62	-110	-36	13	-15	-14	5	-73	-67	-96	-16	-28	-60	-99	33	-85	-12	-100	-28	-99	-69	-63	-3	-99	-13	-78	-70	-147	-73	-2870	12827	9145	-18017	4556	-15414	-4889	-16819	5346	-11078	3791	-3000	-187	-11588	-3023	1246	-3761
1.327500	-25	41	86	-59	-109	-36	16	-14	-16	3	-72	-64	-95	-17	0	-58	-102	35	-85	-32	-103	-23	-100	-72	-62	1	-98	-13	-72	-66	-150	-75	137	12883	9146	-18435	4632	-14468	-3896	-17099	5613	-9980	4205	-2732	-320	-11255	-2521	1841	-9048
1.328333	-24	40	87	-60	-108	-35	12	-15	-16	5	-73	-64	-95	-17	-29	-61	-99	24	-85	-30	-104	-23	-100	-73	-63	-1	-98	-1	-73	-70	-149	-76	2155	12911	9168	-18830	4755	-13466	-2861	-17408	5713	-8957	4412	-2605	-445	-11032	-2076	2245	-13449
1.329167	-23	41	88	-61	-109	-36	13	-12	-8	7	-72	-66	-95	-16	-30	-60	-101	28	-86	-32	-104	-18	-99	-70	-64	-1	-99	-11	-72	-69	-148	-73	3498	12916	9223	-19191	5177	-12443	-1826	-17733	5558	-8033	4409	-2621	-460	-10932	-1714	2514	-16944
1.330000	-23	41	87	-58	-107	-34	15	-12	-14	7	-70	-65	-95	-14	-29	-59	-96	36	-84	-29	-105	-21	-99	-70	-63	0	-97	-12	-69	-69	-145	-72	9218	12890	9310	-19528	5299	-11449	-800	-18083	5278	-7294	4195	-2789	-478	-10950	-1439	2531	-19852
1.330833	-24	43	88	-56	-110	-31	15	-5	-15	6	-72	-66	-96	-12	-31	-63	-98	33	-84	-38	-100	-19	-97	-68	-62	1	-96	-13	-68	-67	-144	-73	14719	12825	9426	-19833	4688	-10510	198	-18451	5084	-6701	3766	-3111	-395	-11078	-1267	2419	-22400
1.331667	-22	40	101	-55	-111	-33	11	-15	-17	5	-70	-65	-95	-15	-29	-45	-96	35	-90	-33	-102	-22	-99	-73	-76	-4	-102	-13	-73	-70	-151	-74	17332	12726	9575	-20114	4774	-9646	1154	-18837	4632	-6293	3139	-3588	-322	-11308	-1199	2157	-23811
1.332500	-27	36	88	-56	-109	-35	11	-14	-21	9	-72	-66	-95	-15	-24	-61	-100	33	-87	-30	-102	-17	-98	-70	-62	1	-96	-11	-69	-68	-150	-74	24692	12589	9756	-20361	4646	-8880	2060	-19239	4035	-6056	2326	-4193	-236	-11607	-1236	1785	-24254
1.333333	-24	40	88	-55	-110	-33	12	-12	-21	2	-75	-64	-101	-14	-27	-60	-101	33	-87	-31	-104	-19	-99	-68	-63	-3	-97	-13	-74	-69	-146	-74	24737	12412	9961	-20588	4614	-8264	2902	-19644	3335	-6010	1345	-4928	-197	-11951	-1367	1303	-24288
1.334167	-25	38	86	-57	-111	-34	11	-13	-16	5	-74	-65	-99	-18	-26	-62	-101	32	-77	-34	-105	-21	-100	-69	-66	0	-100	-16	-75	-69	-147	-76	26916	12190	10196	-20796	4829	-7792	3662	-20047	2526	-6122	252	-5759	-15	-12318	-1586	742	-24399
1.335000	-23	41	89	-53	-108	-33	11	-12	-18	3	-75	-64	-97	-19	-31	-61	-99	35	-87	-33	-102	-22	-99	-78	-63	-4	-100	-15	-72	-70	-146	-101	30459	11936	10457	-20974	4829	-7453	4334	-20431	1625	-6376	-934	-6657	291	-12672	-1882	124	-23987
1.335833	-26	39	87	-58	-108	-32	11	-14	-21	4	-69	-67	-96	-17	-28	-60	-102	34	-134	-38	-101	-22	-99	-70	-62	-1	-101	-14	-74	-68	-147	-75	32172	11644	10726	-21143	4191	-7270	4914	-20788	711	-6733	-2163	-7601	475	-12990	-2231	-517	-22676
1.336667	-25	39	88	-98	-111	-35	13	-15	-22	4	-75	-68	-98	-17	-28	-62	-102	36	-86	-32	-109	-19	-101	-68	-66	0	-101	-14	-74	-68	-147	-75	31375	11319	11010	-21295	4059	-7234	5391	-21113	-387	-7180	-3414	-8561	744	-13254	-2613	-1168	-20482
1.337500	-26	42	90	-58	-107	-36	12	-12	-19	13	-72	-42	-100	-17	-28	-58	-99	37	-84	-33	-108	-22	-100	-67	-63	1	-98	-13	-76	-68	-137	-73	32058	10971	11297	-21439	4256	-7335	5772	-21392	-1414	-7661	-4625	-9500	1180	-13406	-3010	-1807	-17259
1.338333	-24	43	89	-57	-108	-31	12	-11	-15	5	-73	-66	-94	-14	-27	-59	-96	35	-83	-33	-96	-19	-93	-68	-63	0	-101	-12	-72	-69	-143	-74	31317	10600	11582	-21572	3930	-7552	6035	-21614	-2401	-8144	-5764	-10378	1368	-13472	-3398	-2420	-13826
1.339167	-26	39	91	-59	-109	-34	12	-13	-16	7	-70	-64	-95	-15	-27	-60	-99	35	-85	-34	-105	-7	-100	-66	-61	0	-100	-14	-70	-66	-147	-75	30913	10218	11852	-21711	3230	-7868	6196	-21766	-3207	-8598	-6794	-11167	1368	-13399	-3756	-2992	-10052
1.340000	-51	40	90	-57	-99	-36	11	-15	-18	-10	-73	-66	-99	-18	-30	-62	-100	34	-86	-33	-109	-23	-100	-69	-62	0	-99	-21	-75	-73	-148	-79	30638	9828	12098	-21853	2619	-8251	6250	-21849	-3748	-8991	-7686	-11851	989	-13257	-4071	-3527	-5985
1.340833	-29	38	85	-63	-110	-55	11	-17	-21	3	-77	-66	-97	-17	-31	-62	-127	33	-87	-32	-108	-25	-101	-67	-65	-4	-100	-14	-73	-69	-142	-76	29396	9448	12315	-21995	1866	-8675	6204	-21844	-4034	-9314	-8400	-12387	746	-12971	-4315	-4009	-1980
1.341667	-29	40	88	-58	-109	-34	13	-17	-17	4	-74	-68	-98	-19	-31	-56	-99	34	-86	-34	-107	-24	-102	-68	-58	-3	-100	-14	-75	-70	-149	-76	22538	9081	12483	-22148	1132	-9116	6052	-21751	-4203	-9504	-8935	-12776	764	-12592	-4487	-4441	1806
1.342500	-26	39	86	-63	-108	-39	11	-15	-19	2	-73	-64	-96	-23	-34	-64	-98	34	-87	-34	-109	-30	-103	-70	-65	-3	-101	-15	-78	-73	-148	-78	8473	8737	12596	-22317	615	-9538	5808	-21562	-4160	-9600	-9262	-12993	658	-12113	-4571	-4832	4896
1.343333	-17	40	101	-61	-108	-35	13	-15	-21	4	-75	-67	-97	-19	-31	-61	-100	33	-85	-33	-111	-24	-100	-69	-63	-1	-100	-12	-74	-56	-151	-75	-914	8426	12640	-22492	-25	-9913	5470	-21274	-3903	-9567	-9381	-13035	607	-11565	-4561	-5185	7198
1.344167	-25	41	90	-59	-110	-35	12	-14	5	7	-73	-64	-96	-17	-30	-62	-99	35	-76	-30	-107	-24	-99	-68	-63	0	-99	-12	-74	-70	-147	-75	-6035	8149	12599	-22689	-1246	-10229	5055	-20890	-3306	-9427	-9299	-12907	776	-10966	-4464	-5517	8784
1.345000	-25	42	88	-55	-111	-43	16	-13	-17	6	-73	-63	-96	-17	-32	-60	-98	34	-79	-31	-102	-22	-101	-66	-61	-1	-98	-14	-74	-70	-146	-75	-18956	7913	12460	-22894	-1462	-10455	4558	-20415	-2645	-9188	-9029	-12624	755	-10344	-4285	-5840	9574
1.345833	-25	42	86	-58	-110	-35	15	-15	-16	4	-72	-65	-93	-23	-30	-39	-97	32	-83	-31	-105	-24	-99	-67	-65	-3	-100	-13	-70	-69	-146	-75	-25001	7724	12212	-23114	-1686	-10583	3999	-19851	-1952	-8867	-8592	-12196	630	-9725	-4031	-6162	9726
1.346667	-24	42	89	-59	-108	-35	16	-15	-15	7	-72	-67	-97	-17	-31	-64	-98	33	-91	-32	-104	-21	-98	-66	-62	0	-100	-14	-75	-72	-150	-76	-31536	7584	11835	-23342	-1805	-10603	3381	-19200	-1339	-8490	-7996	-11655	664	-9136	-3731	-6502	9343
1.347500	-28	40	87	-70	-110	-36	12	-19	-16	6	-74	-63	-95	-17	-28	-63	-100	33	-86	-32	-104	-21	-102	-73	-64	-14	-98	-15	-73	-70	-147	-79	-32767	7490	11309	-23575	-1620	-10512	2706	-18478	-727	-8082	-7297	-11035	751	-8592	-3379	-6879	8955
1.348333	-30	39	88	-60	-110	-36	10	-16	-21	5	-76	-65	-99	-17	-33	-66	-104	28	-86	-85	-109	-24	-103	-74	-66	-4	-102	-17	-78	-75	-152	-82	-32593	7435	10620	-23811	-1079	-10323	1992	-17690	-176	-7672	-6525	-10373	820	-8126	-3013	-7308	8572
1.349167	-32	38	84	-62	-107	-39	9	-22	-24	3	-78	-67	-99	-17	-32	-53	-99	28	-88	-35	-107	-22	-103	-72	-65	-3	-100	-15	-70	-70	-147	-75	-32767	7428	9756	-24034	-748	-10032	1252	-16843	374	-7283	-5709	-9684	935	-7739	-2645	-7785	7739
1.350000	-24	39	88	-59	-112	-34	16	-16	-19	7	-73	-68	-94	-16	-30	-64	-101	32	-88	-33	-102	-21	-101	-69	-66	0	-101	-14	-70	-69	-147	-76	-32767	7448	8704	-24245	-112	-9667	490	-15952	598	-6945	-4892	-9044	908	-7453	-2300	-8341	6664
1.350833	-25	40	89	-62	-112	-35	11	-18	-21	0	-76	-66	-116	-17	-30	-62	-100	34	-85	-32	-104	-21	-100	-69	-66	-1	-100	-14	-70	-85	-150	-74	-32767	7509	7463	-24438	995	-9247	-280	-15037	684	-6679	-4110	-8455	948	-7273	-1994	-8972	6120
1.351667	-25	40	88	-57	-109	-35	11	-14	-17	6	-73	-64	-94	-15	-30	-61	-99	33	-85	-33	-113	-18	-98	-68	-61	0	-97	-14	-69	-69	-150	-76	-30648	7580	6033	-24612	1924	-8789	-1043	-14102	791	-6495	-3388	-7964	896	-7200	-1756	-9681	5382
1.352500	-21	43	89	-58	-104	-33	11	-14	-17	5	-76	-66	-92	-14	-28	-60	-98	34	-86	-30	-100	-19	-109	-69	-63	-3	-98	-11	-69	-73	-148	-74	-25381	7693	4426	-24748	2426	-8318	-1810	-13164	776	-6416	-2756	-7599	767	-7227	-1592	-10463	4301
1.353333	-28	40	91	-55	-104	-32	13	-15	-14	7	-74	-60	-93	-15	-28	-59	-96	33	-77	-34	-103	-19	-100	-66	-61	0	-97	-11	-72	-69	-148	-77	-21460	7809	2644	-24864	2986	-7864	-2559	-12210	659	-6438	-2249	-7366	809	-7346	-1522	-11309	3437
1.354167	-24	41	88	-56	-111	-34	8	-41	-17	5	-76	-65	-95	-18	-30	-62	-100	33	-86	-36	-104	-23	-100	-70	-66	-4	-100	-16	-80	-102	-151	-78	-16875	7950	719	-24956	3297	-7453	-3287	-11338	492	-6553	-1883	-7316	614	-7538	-1550	-12210	3059
1.355000	-27	38	85	-59	-111	-34	11	-15	-19	4	-77	-64	-97	-16	-30	-63	-100	28	-90	-32	-101	-21	-100	-72	-65	-5	-98	-16	-72	-68	-150	-78	-11551	8112	-1300	-25022	3242	-7100	-3978	-10465	317	-6751	-1651	-7407	395	-7784	-1683	-13156	3020
1.355833	-27	54	87	-60	-107	-36	12	-18	-19	4	-78	-64	-97	-15	-31	-63	-100	32	-87	-33	-108	-22	-101	-68	-65	-4	-102	-16	-73	-75	-150	-86	-8073	8302	-3362	-25067	3224	-6828	-4643	-9663	77	-7018	-1576	-7668	245	-8059	-1921	-14108	3264
1.356667	-29	37	84	-59	-113	-38	10	-16	-19	4	-87	-67	-101	-19	-32	-62	-104	30	-91	-39	-105	-29	-102	-74	-69	-4	-103	-19	-79	-73	-152	-80	-4730	8525	-5413	-25116	3288	-6657	-5270	-8914	-434	-7334	-1651	-8074	144	-8343	-2273	-15061	3635
1.357500	-7	36	82	-60	-112	-34	-8	-18	-26	1	-79	-66	-99	-21	-30	-62	-102	32	-88	-35	-121	-23	-102	-73	-65	-3	-102	-8	-75	-68	-152	-75	1235	8791	-7380	-25151	2450	-6581	-5848	-8225	-791	-7668	-1865	-8604	137	-8600	-2691	-15966	3702
1.358333	-26	41	85	-60	-108	-31	10	-14	-16	6	-73	-63	-93	-16	-31	-56	-99	33	-90	-27	-104	-24	-102	-70	-62	-1	-99	-13	-73	-68	-150	-78	1711	9112	-9232	-25204	1903	-6620	-6391	-7621	-1108	-8000	-2212	-9246	57	-8823	-3205	-16834	3627
1.359167	-26	40	86	-58	-107	-35	13	-17	-19	6	-74	-62	-96	-17	-27	-58	-99	35	-86	-34	-103	-22	-98	-69	-64	0	-98	-14	-75	-69	-148	-74	4262	9502	-10900	-25275	1529	-6759	-6885	-7086	-1477	-8302	-2676	-9968	47	-8984	-3798	-17619	3903
1.360000	-26	40	85	-59	-107	-35	13	-13	-17	6	-72	-61	-97	-14	-28	-83	-99	33	-88	-33	-104	-21	-97	-60	-65	-1	-99	-12	-73	-70	-148	-75	5878	9972	-12293	-25367	1113	-6998	-7348	-6640	-1793	-8551	-3235	-10737	170	-9070	-4451	-18317	4438
1.360833	-27	41	87	-56	-110	-39	13	-14	-18	6	-70	-64	-96	-17	-28	-58	-99	36	-86	-30	-104	-23	-99	-68	-65	0	-99	-10	-75	-76	-150	-73	7363	10535	-13324	-25495	544	-7311	-7764	-6284	-1911	-8728	-3873	-11532	224	-9080	-5157	-18900	5356
1.361667	-27	40	87	-59	-111	-35	13	-14	-17	5	-73	-63	-93	-17	-29	-61	-98	36	-88	-33	-104	-23	-99	-70	-62	0	-99	-12	-72	-67	-148	-77	8033	11198	-13926	-25658	69	-7681	-8142	-6017	-2003	-8816	-4574	-12311	185	-8990	-5894	-19351	6584
1.362500	-26	40	87	-59	-109	-34	13	-13	-17	5	-70	-65	-96	-18	-27	-62	-96	35	-84	-31	-104	-21	-101	-68	-66	-1	-100	-13	-75	-72	-143	-74	9621	11995	-14033	-25854	-891	-8085	-8470	-5833	-1877	-8799	-5315	-13047	96	-8820	-6645	-19667	7863
1.363333	-26	43	88	-60	-114	-35	13	-13	-15	7	-69	-63	-93	-11	-26	-59	-98	35	-83	-28	-108	-21	-98	-67	-64	0	-100	-10	-73	-66	-147	-78	8732	12910	-13583	-26081	-1979	-8495	-8768	-5732	-1861	-8677	-6072	-13710	-70	-8568	-7405	-19839	9083
1.364167	-26	33	88	-58	-110	-53	13	-12	-19	7	-67	-61	-101	-14	-27	-59	-100	35	-83	-29	-102	-19	-102	-69	-64	1	-97	-11	-74	-101	-150	-73	8592	13962	-12526	-26337	-2682	-8877	-9026	-5706	-1848	-8443	-6833	-14283	-306	-8258	-8159	-19870	10276
1.365000	-25	42	90	-58	-107	-33	13	-11	-22	9	-69	-61	-98	-17	-28	-60	-101	36	-84	-39	-108	-23	-100	-68	-64	1	-100	-12	-73	-68	-148	-74	7090	15135	-10865	-26620	-3484	-9219	-9256	-5761	-1756	-8109	-7585	-14757	-453	-7890	-8901	-19763	11108
1.365833	-27	41	87	-62	-107	-27	13	-12	-21	8	-73	-65	-97	-14	-29	-60	-100	38	-87	-29	-103	-16	-96	-66	-62	1	-98	-8	-62	-66	-148	-76	6521	16430	-8624	-26901	-4667	-9473	-9439	-5875	-1682	-7681	-8313	-15106	-735	-7490	-9609	-19530	11626
1.366667	-26	43	89	-59	-110	-33	16	-15	-4	11	-72	-63	-97	21	-27	-61	-111	37	-85	-29	-108	-22	-102	-66	-65	0	-99	-11	-73	-67	-149	-55	5720	17841	-5875	-27187	-5802	-9636	-9592	-6059	-1586	-7174	-9008	-15340	-907	-7075	-10277	-19183	11891
1.367500	-27	15	87	-57	-109	-32	15	-11	-16	9	-68	-61	-96	-12	-28	-60	-74	38	-81	-28	-102	-19	-98	-66	-62	3	-93	-13	-72	-68	-147	-75	4570	19343	-2693	-27458	-6591	-9681	-9715	-6295	-1417	-6615	-9676	-15455	-858	-6665	-10896	-18742	11906
1.368333	-24	43	88	-59	-110	-24	15	-12	-16	8	-72	-61	-95	-13	-28	-64	-100	36	-84	-28	-101	-23	-98	-67	-66	-1	-96	-10	-70	-67	-146	-73	4404	20909	777	-27702	-7213	-9599	-9808	-6574	-1259	-5974	-10289	-15455	-849	-6281	-11451	-18231	11714
1.369167	-26	44	92	-58	-109	-29	4	-11	-16	9	-68	-59	-95	-12	-27	-56	-100	35	-84	-25	-100	-14	-99	-64	-62	4	-97	-8	-72	-67	-143	-72	2869	22521	4388	-27917	-7601	-9381	-9863	-6917	-1178	-5321	-10854	-15354	-987	-5927	-11932	-17664	11403
1.370000	-26	44	92	-55	-111	-28	18	-11	-17	10	-66	-61	-95	-12	-27	-56	-97	37	-83	-27	-100	-19	-97	-64	-61	0	-98	-11	-72	-65	-143	-69	692	24144	7918	-28089	-7268	-9033	-9882	-7285	-1172	-4662	-11373	-15167	-1014	-5621	-12334	-17062	11061
1.370833	-30	44	88	-55	-103	-32	18	-9	-16	11	-68	-58	-95	-9	-27	-55	-99	34	-80	-25	-101	-19	-97	-63	-61	4	-96	-11	-68	-67	-143	-72	4163	25728	11198	-28205	-7283	-8562	-9876	-7705	-931	-4000	-11837	-14909	-988	-5370	-12642	-16447	10443
1.371667	-23	44	94	-55	-104	-31	18	-11	-4	9	-66	-61	-94	-11	-25	-57	-93	36	-81	-27	-100	-16	-96	-63	-63	4	-96	-10	-73	-63	-142	-69	1644	27223	14041	-28275	-7062	-7971	-9832	-8155	-634	-3358	-12256	-14602	-899	-5189	-12856	-15851	9383
1.372500	-24	49	93	-57	-107	-30	16	-8	-13	13	-67	-60	-92	-10	-24	-55	-99	36	-84	-26	-102	-17	-88	-62	-56	2	-97	-8	-72	-64	-142	-68	1378	28572	16277	-28281	-6356	-7307	-9754	-8642	-379	-2759	-12621	-14267	-874	-5076	-12963	-15271	8223
1.373333	-25	44	93	-55	-108	-30	16	-12	-19	-4	-70	-63	-96	-12	-25	-59	-96	34	-83	-27	-104	-19	-99	-69	-66	0	-99	-13	-72	-66	-156	-74	3076	29735	17772	-28234	-5638	-6576	-9642	-9167	-11	-2223	-12941	-13928	-919	-5052	-12980	-14747	6987
1.374167	-29	39	85	-63	-112	-36	11	-14	-19	5	-73	-67	-98	-17	-28	-61	-103	30	-87	-32	-107	-21	-99	-66	-65	0	-94	-17	-74	-68	-145	-79	1733	30664	18413	-28136	-4734	-5811	-9492	-9719	445	-1754	-13203	-13596	-858	-5106	-12896	-14266	5657
1.375000	-27	42	88	-56	-109	-36	15	-13	-21	6	-72	-64	-100	-7	-30	-58	-100	34	-91	-31	-105	-22	-99	-68	-64	-3	-99	-16	-74	-69	-145	-74	2979	31299	18136	-27985	-3596	-5043	-9308	-10304	799	-1378	-13407	-13287	-772	-5254	-12725	-13837	4351
1.375833	-28	39	79	-58	-121	-35	12	-13	-19	5	-72	-61	-96	-18	-28	-56	-100	33	-86	-32	-104	-21	-95	-68	-65	0	-98	-15	-73	-68	-144	-73	4882	31588	16916	-27799	-2763	-4312	-9087	-10919	1277	-1107	-13560	-13012	-782	-5504	-12479	-13470	3024
1.376667	-28	42	88	-55	-109	-33	12	-26	-18	5	-72	-64	-98	-17	-28	-58	-101	34	-87	-30	-104	-22	-99	-69	-65	-1	-100	-16	-76	-70	-162	-74	3989	31486	14800	-27576	-2012	-3660	-8829	-11573	1635	-951	-13649	-12793	-797	-5863	-12177	-13162	1339
1.377500	-29	42	88	-56	-109	-34	10	-11	-16	5	-73	-62	-96	-19	-10	-60	-99	34	-85	-32	-107	-24	-101	-57	-61	-1	-97	-15	-72	-67	-146	-73	4730	30955	11877	-27330	-710	-3077	-8532	-12259	1725	-932	-13676	-12622	-818	-6326	-11832	-12915	-368
1.378333	-30	43	93	-60	-112	-33	13	-12	-19	5	-98	-68	-97	-19	-28	-60	-97	33	-84	-33	-107	-22	-99	-67	-62	0	-99	-15	-74	-68	-147	-73	4395	29951	8260	-27071	661	-2628	-8208	-12981	1782	-1058	-13645	-12521	-750	-6903	-11477	-12723	-1956
1.379167	-32	40	87	-58	-111	-36	13	-12	-18	4	-67	-61	-96	-18	-26	-58	-99	34	-84	-34	-105	-21	-101	-70	-63	8	-96	-14	-74	-67	-146	-73	3882	28444	4094	-26812	1578	-2333	-7862	-13732	1794	-1323	-13558	-12469	-701	-7591	-11126	-12575	-3819
1.380000	-24	41	89	-56	-109	-34	13	-12	-18	5	-69	-61	-95	-19	-30	-61	-98	32	-86	-35	-100	-38	-99	-69	-64	-1	-98	-15	-72	-68	-149	-74	4832	26427	-402	-26563	2267	-2206	-7488	-14504	1776	-1747	-13421	-12478	-758	-8390	-10813	-12475	-5717
1.380833	0	40	88	-59	-110	-36	11	-13	-14	1	-74	-64	-96	-18	-32	-60	-98	32	-91	-34	-107	-22	-101	-74	-57	-4	-99	-15	-68	-67	-148	-75	3766	23910	-4993	-26337	2885	-2268	-7109	-15308	1625	-2320	-13245	-12537	-738	-9281	-10560	-12407	-7385
1.381667	-30	42	86	-61	-113	-39	10	-38	-17	2	-75	-67	-101	-22	-34	-65	-100	32	-91	-36	-109	-25	-105	-75	-68	-7	-102	-21	-77	-75	-155	-81	3987	20927	-9442	-26147	3427	-2526	-6727	-16123	1359	-3049	-13044	-12643	-651	-10257	-10396	-12371	-8987
1.382500	-30	35	81	-63	-113	-42	5	-22	-23	-3	-76	-66	-103	-21	-34	-74	-105	29	-90	-39	-103	-16	-104	-77	-66	-5	-102	-16	-75	-73	-150	-78	3201	17518	-13568	-25989	3740	-2972	-6349	-16957	1074	-3917	-12833	-12779	-697	-11270	-10333	-12351	-10515
1.383333	-28	37	81	-67	-111	-36	9	-16	-19	0	-75	-65	-97	-22	-31	-62	-102	29	-91	-36	-105	-24	-101	-74	-67	-6	-101	-16	-75	-70	-150	-79	1052	13732	-17211	-25880	4033	-3607	-5991	-17793	572	-4903	-12625	-12936	-675	-12332	-10401	-12360	-11756
1.384167	-26	51	86	-60	-109	-39	10	-14	-21	2	-73	-63	-97	-18	-30	-62	-99	32	-88	-34	-95	-23	-102	-72	-64	-4	-102	-14	-75	-67	-137	-75	4292	9609	-20283	-25832	3962	-4433	-5668	-18630	108	-6001	-12456	-13113	-618	-13390	-10606	-12384	-12487
1.385000	-27	38	87	-59	-111	-34	11	-14	-16	-1	-72	-62	-97	-17	-29	-59	-99	47	-88	-34	-103	-21	-100	-70	-63	1	-102	-15	-72	-68	-149	-75	3687	5241	-22609	-25842	3767	-5420	-5396	-19463	-211	-7186	-12338	-13289	-487	-14422	-10966	-12431	-13103
1.385833	-25	39	86	-62	-105	-34	12	-15	-17	4	-75	-65	-98	-16	-30	-59	-99	21	-87	-34	-103	-22	-99	-70	-65	-6	-101	-14	-69	-68	-147	-76	889	727	-24125	-25916	3861	-6550	-5186	-20260	-694	-8439	-12291	-13465	-462	-15405	-11478	-12491	-13514
1.386667	-28	38	88	-60	-109	-33	13	-15	-17	5	-70	-63	-97	-16	-29	-61	-100	32	-88	-34	-103	-21	-99	-70	-65	0	-102	-14	-72	-69	-145	-74	3290	-3831	-24836	-26066	3448	-7802	-5058	-21043	-1245	-9749	-12344	-13632	-508	-16312	-12135	-12566	-13526
1.387500	-24	40	89	-59	-110	-35	12	-13	-16	3	-70	-65	-96	-18	-31	-65	-102	33	-86	-32	-103	-23	-101	-70	-62	20	-100	-15	-75	-73	-145	-75	527	-8296	-24758	-26270	3155	-9159	-5024	-21794	-1769	-11067	-12512	-13786	-341	-17132	-12928	-12652	-13416
1.388333	-27	40	86	-63	-102	-35	12	-15	-16	4	-72	-64	-94	-17	-31	-64	-99	33	-88	-35	-105	-23	-102	-69	-61	0	-101	-10	-75	-72	-148	-75	-87	-12604	-23965	-26543	2921	-10586	-5104	-22533	-2395	-12388	-12807	-13925	-288	-17851	-13834	-12750	-13336
1.389167	-30	42	86	-63	-108	-33	10	-14	-17	6	-72	-64	-97	-19	-32	-60	-99	34	-87	-29	-105	-22	-101	-69	-63	-3	-101	-16	-65	-72	-146	-77	335	-16713	-22565	-26877	2393	-12048	-5300	-23172	-2832	-13677	-13242	-14049	-331	-18475	-14826	-12855	-13009
1.390000	-28	42	85	-61	-110	-34	10	-14	-21	4	-78	-65	-98	-17	-3	-60	-101	35	-88	-34	-109	-24	-101	-72	-66	-1	-101	-16	-74	-70	-147	-78	-1873	-20525	-20714	-27268	1630	-13525	-5636	-23789	-3201	-14917	-13821	-14157	-248	-19012	-15910	-12960	-12609
1.390833	-24	39	85	-61	-109	-35	10	-16	-18	3	-74	-65	-101	-21	-33	-59	-102	36	-86	-14	-105	-21	-98	-68	-67	1	-98	-10	-75	-70	-147	-75	-2895	-23963	-18568	-27703	1408	-14975	-6107	-24342	-3776	-16090	-14532	-14255	-176	-19472	-17028	-13053	-12143
1.391667	-25	41	89	-59	-108	-33	15	-13	-16	34	-67	-59	-93	-13	-29	-56	-98	40	-82	-28	-105	-22	-99	-67	-61	2	-98	5	-70	-70	-146	-74	-3253	-26969	-16308	-28173	1233	-16392	-6728	-24847	-4229	-17193	-15397	-14352	-246	-19879	-18153	-13143	-11368
1.392500	-24	44	89	-57	-105	-32	16	-12	-14	9	-70	-60	-94	-15	-28	-50	-96	41	-83	-30	-100	-16	-97	-64	-60	3	-96	-10	-68	-67	-143	-73	-4701	-29509	-14105	-28678	795	-17746	-7501	-25289	-4698	-18212	-16385	-14447	-319	-20258	-19270	-13221	-10670
1.393333	-23	45	90	-55	-110	-39	12	-12	-15	8	-67	-60	-94	-3	-27	-55	-98	38	-80	-30	-104	-21	-98	-66	-62	5	-96	-10	-70	-97	-144	-75	-4396	-31294	-12101	-29202	456	-19024	-8437	-25673	-5024	-19140	-17476	-14554	-239	-20632	-20339	-13272	-9953
1.394167	-26	42	90	-58	-108	-31	12	-15	-18	6	-73	-62	-96	-15	-32	-61	-101	37	-63	-30	-105	-21	-100	-68	-58	18	-98	-10	-74	-69	-150	-78	-5329	-32088	-10429	-29732	355	-20207	-9501	-25994	-5157	-19980	-18653	-14673	-208	-21032	-21342	-13310	-9208
1.395000	-26	42	88	-58	-112	-41	11	-16	-18	8	-72	-69	-97	-12	-29	-58	-102	37	-85	-31	-107	-22	-99	-68	-65	0	-99	-12	-73	-66	-148	-76	-4888	-32434	-9206	-30262	214	-21276	-10703	-26252	-5237	-20736	-19894	-14808	-222	-21480	-22273	-13323	-8483
1.395833	-28	43	87	-57	-110	-32	16	-11	-19	8	-72	-60	-97	-15	-29	-60	-99	36	-86	-29	-102	-19	-88	-68	-63	0	-97	-10	-73	-68	-151	-75	-4720	-32582	-8487	-30775	38	-22233	-12021	-26444	-5354	-21425	-21184	-14962	-125	-21998	-23103	-13315	-7724
1.396667	-26	41	90	-59	-107	-42	15	-13	-19	7	-70	-59	-95	-12	-9	-58	-99	37	-83	-28	-103	-21	-99	-70	-64	1	-99	-12	-74	-68	-147	-76	-6372	-32659	-8320	-31265	271	-23076	-13453	-26579	-5555	-22062	-22454	-15144	-131	-22604	-23829	-13281	-7078
1.397500	-27	41	88	-57	-107	-32	15	-15	-19	8	-70	-61	-101	-11	-28	-57	-127	32	-84	-31	-104	-19	-98	-59	-64	2	-100	-11	-72	-67	-147	-75	-3939	-32696	-8693	-31719	173	-23806	-14950	-26650	-5577	-22659	-23704	-15350	-135	-23293	-24445	-13241	-6373
1.398333	-25	39	88	-57	-111	-38	11	-16	-21	5	-73	-63	-97	-15	-28	-60	-102	34	-86	-34	-107	-23	-100	-70	-67	-1	-102	-14	-77	-68	-149	-80	-1592	-32713	-9564	-32139	-403	-24433	-16569	-26667	-5310	-23228	-24908	-15583	-108	-24082	-24966	-13186	-5744
1.399167	-33	36	82	-59	-111	-36	9	-18	-21	5	-74	-65	-99	-15	-28	-62	-101	35	-90	-31	-101	-19	-101	-66	-63	4	-108	-5	-74	-66	-149	-75	-4440	-32723	-10881	-32484	-61	-24961	-18210	-26617	-5151	-23788	-26026	-15830	-149	-24954	-25382	-13131	-5463
1.400000	-26	42	88	-57	-110	-35	15	-12	-18	8	-73	-63	-98	-15	-29	-58	-101	34	-85	-38	-103	-19	-99	-68	-65	2	-100	-17	-74	-68	-148	-74	-1040	-32600	-12534	-32637	-10	-25398	-19867	-26510	-4886	-24356	-27042	-16096	-158	-25905	-25714	-13079	-5216
1.400833	-46	42	86	-59	-112	-34	12	-16	-18	7	-72	-62	-98	-14	-29	-61	-102	33	-84	-33	-104	-22	-100	-70	-65	1	-92	-15	-73	-67	-146	-78	-1718	-31904	-14416	-32711	36	-25766	-21523	-26349	-4524	-24942	-27930	-16364	-164	-26911	-25974	-13042	-5025
1.401667	-27	41	88	-58	-111	-34	12	-15	-21	4	-77	-64	-99	-14	-30	-59	-102	32	-86	-32	-104	-23	-100	-68	-66	0	-101	-15	-76	-70	-150	-76	-1487	-30823	-16406	-32732	215	-26071	-23140	-26126	-4149	-25549	-28685	-16632	-82	-27943	-26170	-13018	-4611
1.402500	-25	41	87	-61	-111	-34	11	-15	-19	5	-74	-74	-98	-14	-29	-59	-102	34	-87	-35	-109	-23	-100	-68	-65	-1	-103	-15	-75	-69	-148	-76	226	-29486	-18384	-32758	415	-26341	-24694	-25847	-3727	-26196	-29282	-16883	-65	-28967	-26310	-13019	-4086
[truncated: 10,316 more rows]
[truncated: 15 more columns]
