# Supplementary material for: Novel Methods for Surface EMG Analysis and Exploration Based on Multi-Modal Gaussian Mixture Models
Source: PLoS One. 2016 Jun 30;11(6):e0157239. doi: 10.1371/journal.pone.0157239 (PMC4928879; doi:10.1371/journal.pone.0157239)
Supplement: S1 File — (ZIP) [file pone.0157239.s001.zip › Haf_horses_trot_data/Haf_h01_t2_kin.trc]

PathFileType	4	(X/Y/Z)	D:\Users\zsoldosr\Desktop\HaflingerProjektEMGBiopsy\RawData\M2\Caorlet2r.trc
DataRate	CameraRate	NumFrames	NumMarkers	Units	OrigDataRate	OrigDataStartFrame	OrigNumFrames
120.00	120.00	1200	7	mm	120.00	1	1200
Frame#	Time	Head			Withers			Sacrum			HFL			HFR			HHL			HHR
		X1	Y1	Z1	X2	Y2	Z2	X3	Y3	Z3	X4	Y4	Z4	X5	Y5	Z5	X6	Y6	Z6	X7	Y7	Z7
1	0.000	1028.82654	-143.86031	1469.98584	-43.19252	-15.01350	1260.07031	-789.64404	54.97639	1280.63794	374.05359	-172.94177	-1.80515	247.97513	106.15462	128.78079	-729.22253	226.38660	-6.16587	-877.63385	-93.86847	28.96444
2	0.008	1026.39026	-144.69974	1471.75842	-45.05242	-13.28353	1259.99146	-791.08087	53.86935	1279.27271	350.02017	-171.35219	-2.14598	281.02997	103.54048	122.69004	-753.61060	228.15134	-6.21862	-847.29169	-90.68240	31.58819
3	0.017	1023.83453	-145.59706	1473.77112	-46.91796	-11.63737	1260.06152	-792.35260	52.85016	1278.10815	326.04242	-169.73439	-2.42522	314.73846	100.95924	116.09206	-777.90704	229.89194	-6.23051	-816.63013	-87.28426	34.03103
4	0.025	1021.06946	-146.60046	1476.20142	-48.77270	-10.12711	1260.42065	-793.35754	51.93848	1277.37830	302.09634	-168.05028	-2.61706	349.50180	98.36062	108.75925	-802.09387	231.53407	-6.18428	-785.50195	-83.53096	36.13270
5	0.033	1018.04663	-147.72260	1479.13049	-50.55330	-8.75971	1261.19861	-794.10083	51.09416	1277.29224	278.07111	-166.30017	-2.70476	385.43811	95.59671	100.78979	-826.22992	232.97862	-6.10520	-754.01135	-79.48920	37.78401
6	0.042	1014.75214	-148.91508	1482.55103	-52.15310	-7.51749	1262.50928	-794.68884	50.27011	1277.94531	253.84108	-164.58594	-2.64740	422.51923	92.48795	92.50449	-850.42419	234.25656	-5.97452	-722.43054	-75.49104	38.98758
7	0.050	1011.19623	-150.09738	1486.40820	-53.45250	-6.39260	1264.43530	-795.25806	49.43807	1279.30591	229.34431	-163.03047	-2.42774	460.65982	88.87517	84.29263	-874.78363	235.59836	-5.69256	-691.04401	-71.91550	39.84100
8	0.058	1007.41016	-151.22598	1490.64172	-54.34879	-5.40073	1267.01208	-795.88385	48.57929	1281.28040	204.60703	-161.59099	-2.11453	499.67902	84.67391	76.49601	-899.33154	237.35379	-5.16139	-660.04010	-68.98305	40.44964
9	0.067	1003.44110	-152.32225	1495.19910	-54.78208	-4.57869	1270.22095	-796.54425	47.67875	1283.77673	179.71040	-160.07889	-1.79935	539.29700	79.97997	69.41494	-924.01263	239.88251	-4.30224	-629.46338	-66.82337	40.89999
10	0.075	999.34448	-153.44641	1500.03223	-54.75238	-3.97925	1273.99561	-797.15167	46.74286	1286.72791	154.73705	-158.37924	-1.49734	579.25562	75.07787	63.36783	-948.79907	243.27811	-3.11128	-599.24890	-65.58279	41.28782
11	0.083	995.17749	-154.66440	1505.10388	-54.31399	-3.65010	1278.23682	-797.60638	45.82024	1290.07996	129.73323	-156.52081	-1.18213	619.38330	70.32200	58.76093	-973.71094	247.02069	-1.85511	-569.36176	-65.41397	41.73470
12	0.092	990.99152	-156.03236	1510.39172	-53.54745	-3.60141	1282.82971	-797.83057	45.00011	1293.75952	104.69592	-154.57220	-0.86673	659.40350	66.14441	56.14516	-998.75067	250.22382	-1.00146	-539.94513	-66.43061	42.32030
13	0.100	986.83246	-157.59288	1515.87158	-52.52235	-3.78983	1287.65784	-797.78223	44.38828	1297.64575	79.59177	-152.57675	-0.60102	698.47815	63.13618	55.98495	-1023.90607	252.47552	-0.76480	-511.36386	-68.69385	42.95290
14	0.108	982.74463	-159.37032	1521.48840	-51.28091	-4.13022	1292.60254	-797.46826	44.07552	1301.57300	54.38889	-150.57191	-0.42399	734.76965	61.84064	57.94312	-1049.12854	254.17560	-0.82372	-484.16348	-72.21683	43.34204
15	0.117	978.76941	-161.37056	1527.15381	-49.86806	-4.53137	1297.53076	-796.95709	44.10236	1305.37463	29.06976	-148.61530	-0.32321	765.59827	62.32722	60.31704	-1074.15161	255.96027	-0.45751	-458.97153	-76.93231	43.10220
16	0.125	974.93976	-163.58562	1532.78210	-48.37055	-4.93337	1302.29468	-796.37402	44.43269	1308.94165	3.68140	-146.78426	-0.21929	788.51721	64.06955	60.71137	-1098.36475	258.11700	1.18456	-436.29761	-82.70737	41.87944
17	0.133	971.26135	-165.99284	1538.30737	-46.90176	-5.30670	1306.73865	-795.86365	44.97495	1312.21729	-21.49976	-145.21445	0.06893	802.63220	66.45127	57.70774	-1121.07288	260.56808	4.74129	-416.33459	-89.45596	39.44280
18	0.142	967.69214	-168.55328	1543.66907	-45.55160	-5.61708	1310.71008	-795.53558	45.63353	1315.12866	-45.81873	-144.09030	0.94561	809.03772	69.34546	51.76230	-1141.94348	263.02618	10.22333	-399.00418	-97.17619	35.74936
19	0.150	964.15948	-171.20908	1548.80444	-44.36721	-5.81422	1314.07178	-795.43958	46.32710	1317.56665	-68.41382	-143.42876	3.10356	810.11963	72.89114	44.44128	-1161.03979	265.09839	17.00474	-384.21411	-105.85162	31.00745
20	0.158	960.60046	-173.87944	1553.65833	-43.36932	-5.86087	1316.71912	-795.57166	46.97745	1319.43530	-88.63947	-142.92639	7.36192	808.34485	76.80644	37.05804	-1178.37036	266.51318	24.35435	-372.00104	-115.34042	25.68787
21	0.167	956.98053	-176.47330	1558.18530	-42.56677	-5.74617	1318.58557	-795.88635	47.50269	1320.69348	-106.04321	-142.27374	14.49036	805.20203	80.35765	30.08276	-1193.50708	267.22446	31.76993	-362.48792	-125.34608	20.41615
22	0.175	953.29797	-178.91667	1562.34497	-41.95654	-5.45900	1319.63623	-796.30530	47.81651	1321.35547	-119.64737	-141.64946	25.09581	800.74341	83.02896	23.48733	-1205.65845	267.19815	38.82778	-355.86011	-135.48770	15.78522
23	0.183	949.58630	-181.17114	1566.09534	-41.52505	-4.97321	1319.85876	-796.73004	47.83397	1321.46863	-127.63394	-141.68105	39.08863	793.91235	84.92893	17.23419	-1214.10522	266.33923	45.03513	-352.39880	-145.34436	12.11745
24	0.192	945.90833	-183.22876	1569.39270	-41.25353	-4.26990	1319.26111	-797.06146	47.48853	1321.09070	-128.33456	-142.90761	54.99092	783.47314	86.47491	11.47656	-1218.60999	264.73297	49.91954	-352.49078	-154.34793	9.19564
25	0.200	942.34448	-185.09381	1572.19409	-41.11886	-3.35567	1317.87305	-797.22565	46.75932	1320.27502	-121.48474	-145.46829	70.32762	768.98682	87.86121	6.61012	-1219.37622	262.71652	53.24084	-356.61462	-161.73814	6.23481
26	0.208	938.98132	-186.77805	1574.46216	-41.09582	-2.25679	1315.74731	-797.20331	45.69044	1319.06213	-108.26233	-149.20631	83.07223	751.00977	88.99834	3.08319	-1216.70190	260.67313	55.05511	-365.28442	-166.83218	2.45004
27	0.217	935.90503	-188.31084	1576.17346	-41.16398	-1.01119	1312.95923	-797.04919	44.37836	1317.47791	-90.34760	-153.80305	92.57772	730.36157	89.91631	0.98476	-1210.80750	258.92188	55.43176	-378.83902	-169.41238	-2.04782
28	0.225	933.19604	-189.74664	1577.32385	-41.31500	0.33259	1309.60156	-796.87708	42.94344	1315.54126	-69.16202	-158.80153	99.29347	707.60583	90.93580	-0.05933	-1201.72388	257.72086	54.20761	-397.07013	-169.87689	-6.11258
29	0.233	930.92242	-191.16513	1577.93005	-41.55810	1.71370	1305.77258	-796.81268	41.51424	1313.27637	-45.71225	-163.66983	104.02022	683.34503	92.33247	-0.54788	-1189.12207	257.18289	51.23841	-418.99997	-168.99864	-8.66472
30	0.242	929.13428	-192.65952	1578.02722	-41.92154	3.05513	1301.56763	-796.94934	40.20654	1310.72095	-20.77359	-167.96964	107.43262	658.39520	94.05618	-0.82269	-1172.59790	257.16428	46.84655	-443.14789	-167.49176	-9.68312
31	0.250	927.85455	-194.31366	1577.66138	-42.44686	4.27140	1297.07935	-797.33380	39.08852	1307.91675	4.92084	-171.51123	109.94946	633.42065	95.85828	-1.06702	-1152.36816	257.24625	41.92078	-468.13150	-165.79745	-9.86786
32	0.258	927.06757	-196.18320	1576.88428	-43.17747	5.29908	1292.40027	-797.97174	38.17250	1304.88208	30.70627	-174.34967	111.79559	608.69818	97.55211	-1.35707	-1129.55359	256.88617	37.60335	-493.09470	-164.12276	-9.82287
33	0.267	926.71289	-198.28506	1575.75769	-44.15161	6.11900	1287.62903	-798.83417	37.44052	1301.60083	56.20618	-176.65140	113.14697	584.23071	99.10484	-1.67880	-1105.60339	255.66505	34.67792	-517.73315	-162.49606	-9.83636
34	0.275	926.68640	-200.59119	1574.36060	-45.39996	6.74595	1282.87524	-799.86749	36.85652	1298.08118	81.47162	-178.59813	114.23431	559.92200	100.56969	-1.99734	-1081.33960	253.38354	33.11710	-542.07538	-160.85463	-10.02050
35	0.283	926.84827	-203.03738	1572.79053	-46.94162	7.20587	1278.25305	-801.01416	36.35737	1294.42041	106.85779	-180.36005	115.27949	535.70691	102.02646	-2.31470	-1056.60596	250.06839	32.48209	-566.23279	-159.17622	-10.36362
36	0.292	927.04382	-205.54462	1571.15845	-48.79119	7.51479	1273.87561	-802.22766	35.86187	1290.76343	132.77583	-182.04817	116.31926	511.60635	103.55943	-2.63249	-1030.84912	245.97153	32.59877	-590.27527	-157.48067	-10.76274
37	0.300	927.12708	-208.03656	1569.58203	-50.97295	7.66545	1269.86194	-803.48340	35.30283	1287.20898	159.52728	-183.65958	117.10522	487.66772	105.20287	-2.92331	-1003.83270	241.34660	33.44269	-614.23956	-155.75684	-11.11563
38	0.308	926.97461	-210.45074	1568.17700	-53.49844	7.63828	1266.33594	-804.78809	34.66413	1283.78430	187.25638	-185.09056	117.18498	463.87390	106.89938	-3.17770	-975.72620	236.20085	34.74195	-638.14386	-154.00966	-11.36464
39	0.317	926.49402	-212.73859	1567.04333	-56.30093	7.42985	1263.39929	-806.16791	34.00763	1280.48230	215.98051	-186.23441	116.12369	440.13382	108.56221	-3.41811	-946.73877	230.38315	36.12497	-661.99060	-152.29839	-11.50399
40	0.325	925.63452	-214.85768	1566.25159	-59.20666	7.06816	1261.10278	-807.63959	33.46137	1277.32104	245.66563	-187.07028	113.70371	416.36688	110.18531	-3.65094	-916.92114	223.82558	37.44841	-685.78918	-150.64050	-11.60332
41	0.333	924.38977	-216.77953	1565.83923	-61.99775	6.60563	1259.44348	-809.18341	33.16534	1274.39893	276.28558	-187.64491	109.96445	392.59674	111.82676	-3.87321	-886.35132	216.63504	38.85311	-709.58356	-148.98831	-11.74738
42	0.342	922.78552	-218.50708	1565.81726	-64.50004	6.10503	1258.38794	-810.72943	33.21200	1271.90637	307.83676	-188.00867	105.11082	368.92331	113.49567	-4.11835	-855.35901	208.97672	40.62498	-733.45203	-147.30991	-11.93142
43	0.350	920.86499	-220.07239	1566.17969	-66.61596	5.62622	1257.90186	-812.16162	33.61710	1270.06592	340.34689	-188.17857	99.38943	345.37836	115.17270	-4.40353	-824.46008	200.96399	42.96224	-757.45288	-145.60648	-12.07154
44	0.358	918.68127	-221.51907	1566.90820	-68.30774	5.22137	1257.96814	-813.34503	34.33182	1269.04126	373.87576	-188.11577	93.03114	321.83517	116.90732	-4.64075	-794.09241	192.72566	45.77470	-781.56042	-143.90121	-12.09017
45	0.367	916.29480	-222.89497	1567.97290	-69.57441	4.94105	1258.59009	-814.16833	35.28356	1268.88049	408.45721	-187.71783	86.28567	298.08206	118.72909	-4.70157	-764.43408	184.41994	48.69691	-805.69232	-142.20872	-11.98734
46	0.375	913.77380	-224.25967	1569.33557	-70.44273	4.82913	1259.78296	-814.58276	36.41779	1269.52747	443.97559	-186.82669	79.44836	273.97089	120.52274	-4.56117	-735.43225	176.13434	51.30186	-829.82703	-140.47791	-11.85726
47	0.383	911.19543	-225.68756	1570.95215	-70.95906	4.90260	1261.56299	-814.62250	37.71698	1270.88599	480.06094	-185.26877	72.83703	249.49124	122.17210	-4.29570	-706.97852	167.87674	53.32123	-854.04797	-138.63966	-11.78969
48	0.392	908.64276	-227.24112	1572.77051	-71.17233	5.14888	1263.93726	-814.41144	39.18488	1272.88562	516.14709	-182.93556	66.77544	224.75494	123.72533	-3.99229	-679.06189	159.69431	54.71738	-878.46765	-136.71686	-11.76990
49	0.400	906.19659	-228.93042	1574.73279	-71.11951	5.54923	1266.90027	-814.14709	40.80609	1275.50330	551.71149	-179.83141	61.58607	199.90974	125.28915	-3.71399	-651.74744	151.81935	55.60142	-903.13422	-134.81265	-11.72437
50	0.408	903.92438	-230.70999	1576.77539	-70.82185	6.09984	1270.42908	-814.02863	42.51608	1278.72852	586.46094	-176.08667	57.59343	175.04184	126.90816	-3.45909	-625.03174	144.68468	56.13466	-927.97485	-133.00620	-11.59455
51	0.417	901.87677	-232.52394	1578.83374	-70.29029	6.81045	1274.48218	-814.15192	44.20522	1282.50647	620.15576	-172.05374	55.13506	150.16098	128.61948	-3.14275	-598.79773	138.75418	56.49687	-952.88538	-131.33881	-11.34246
52	0.425	900.09735	-234.34804	1580.85181	-69.53703	7.68846	1278.99646	-814.46527	45.74830	1286.72144	652.12109	-168.35611	54.39596	125.21458	130.47128	-2.69620	-572.95349	134.33112	56.84007	-977.86047	-129.82996	-10.99918
53	0.433	898.62964	-236.18654	1582.78564	-68.58661	8.72961	1283.87939	-814.82928	47.04098	1291.22937	680.97302	-165.56021	54.95132	100.11281	132.41931	-2.16389	-547.61444	131.53061	57.19053	-1002.92377	-128.38831	-10.72099
54	0.442	897.50873	-238.04248	1584.60034	-67.47725	9.92125	1289.00098	-815.11530	48.02396	1295.89160	704.97968	-163.64671	55.49259	74.81046	134.34909	-1.65340	-523.19562	130.32837	57.32763	-1028.05701	-126.83353	-10.63203
55	0.450	896.74701	-239.90115	1586.26306	-66.25151	11.24603	1294.19690	-815.26025	48.67784	1300.58179	722.80005	-161.97841	54.42497	49.39134	136.23140	-1.24933	-500.34460	130.60695	56.76511	-1053.18762	-125.14818	-10.57042
56	0.458	896.32428	-241.73453	1587.73572	-64.94505	12.68099	1299.28918	-815.26923	48.99690	1305.17761	734.01501	-159.91010	50.95790	24.14607	138.13113	-1.02013	-479.76013	132.28433	54.94489	-1078.03784	-123.62736	-10.05286
57	0.467	896.18823	-243.51067	1588.97314	-63.58766	14.19065	1304.10925	-815.19379	48.97459	1309.54675	739.23926	-157.28772	45.44835	-0.45155	140.14162	-0.95544	-462.01480	135.41055	51.47278	-1102.08154	-122.69275	-8.45253
58	0.475	896.26746	-245.19833	1589.92761	-62.21722	15.71892	1308.51135	-815.09674	48.61513	1313.53833	739.91412	-154.32277	38.80246	-24.05783	142.38098	-0.75148	-447.38345	140.13638	46.27304	-1124.81470	-122.52835	-5.30553
59	0.483	896.48883	-246.77263	1590.55469	-60.88357	17.19856	1312.36926	-815.01074	47.96391	1317.00049	737.73071	-151.20895	31.92075	-46.81317	144.92508	0.39345	-435.75558	146.58542	39.65311	-1145.99011	-122.82453	-0.63115
60	0.492	896.78650	-248.22372	1590.81689	-59.63700	18.57188	1315.56433	-814.91461	47.14432	1319.81799	733.74231	-148.01009	25.58401	-69.00720	147.74773	3.95015	-426.77271	154.70328	32.18583	-1165.53345	-122.97249	5.03872
61	0.500	897.10809	-249.55667	1590.68115	-58.51353	19.80191	1317.98303	-814.73853	46.37167	1321.93872	727.79114	-144.76523	20.26643	-89.83673	150.81058	11.88698	-420.11215	164.20795	24.49015	-1183.30505	-122.57175	10.98738
62	0.508	897.42584	-250.77707	1590.11499	-57.51887	20.87879	1319.53479	-814.39331	45.91581	1323.37097	718.84375	-141.42522	15.81521	-106.58145	154.12738	25.48302	-415.76697	174.65768	17.11509	-1198.92175	-121.53849	16.68667
63	0.517	897.74475	-251.88048	1589.08801	-56.63280	21.81415	1320.17676	-813.81824	46.00826	1324.17249	705.96387	-137.77023	11.70911	-115.84802	157.67169	43.76293	-414.18750	185.55576	10.54648	-1211.76880	-119.87395	21.95764
64	0.525	898.09790	-252.86023	1587.57751	-55.83949	22.61907	1319.92273	-813.03070	46.73428	1324.45264	689.05347	-133.73607	7.84307	-115.95395	161.34344	63.54926	-416.15771	196.32733	5.18441	-1221.23425	-117.67913	26.86895
65	0.533	898.53455	-253.72522	1585.57104	-55.14022	23.29991	1318.83301	-812.12384	48.00505	1324.34216	668.76990	-129.74078	4.68058	-107.71179	165.13211	81.52367	-422.38870	206.18381	1.23131	-1226.85596	-115.25464	31.47486
66	0.542	899.11206	-254.50867	1583.06665	-54.53951	23.87594	1316.99963	-811.20868	49.63197	1323.92896	645.95776	-126.36651	2.59842	-93.18393	169.20947	96.13895	-433.08810	214.22635	-1.37761	-1228.26758	-113.04198	35.61007
67	0.550	899.89337	-255.25714	1580.07385	-54.04022	24.38853	1314.53296	-810.37415	51.40617	1323.23926	621.45178	-123.81631	1.49013	-74.37665	173.71872	107.67965	-448.05756	219.91829	-2.92255	-1225.24988	-111.52661	38.84948
68	0.558	900.94226	-256.01126	1576.61548	-53.65189	24.90086	1311.54858	-809.69171	53.13218	1322.27527	596.16309	-121.86378	0.96987	-52.85733	178.51471	117.14189	-467.10492	223.47925	-3.77445	-1217.84607	-111.05606	40.62434
69	0.567	902.31256	-256.79440	1572.72778	-53.39072	25.49014	1308.15784	-809.22290	54.64495	1321.04944	570.82813	-120.17065	0.68645	-29.80341	183.18137	125.33327	-489.71310	225.70134	-4.25542	-1206.23157	-111.63874	40.49345
70	0.575	904.03857	-257.60791	1568.45789	-53.27185	26.22368	1304.46021	-809.01697	55.82944	1319.58875	545.74451	-118.51073	0.44547	-6.08266	187.27722	132.64232	-514.50177	227.35808	-4.56295	-1190.51221	-112.98970	38.43039
71	0.583	906.12915	-258.42963	1563.86536	-53.31111	27.12692	1300.53674	-809.10370	56.63858	1317.92529	520.88855	-116.78799	0.18423	17.68550	190.58632	139.20557	-539.87103	228.85771	-4.79063	-1170.76831	-114.71611	34.87941
72	0.592	908.56195	-259.21902	1559.02747	-53.54025	28.16088	1296.45178	-809.48224	57.09719	1316.08557	496.15036	-114.98508	-0.09156	41.16460	193.13837	145.07556	-564.98914	230.39517	-4.96058	-1147.22729	-116.43900	30.56374
73	0.600	911.27832	-259.92581	1554.04346	-54.01874	29.23269	1292.26709	-810.10651	57.29539	1314.07104	471.47455	-113.13142	-0.37719	64.40340	195.03502	150.26735	-589.79614	232.20494	-5.02558	-1120.34619	-117.93032	26.31059
74	0.608	914.18262	-260.49622	1549.02722	-54.81841	30.26162	1288.05566	-810.88330	57.37800	1311.84155	446.87805	-111.27142	-0.68472	87.79422	196.36983	154.79860	-614.48157	234.55753	-4.87703	-1090.76917	-119.14885	22.91935
75	0.617	917.14771	-260.87888	1544.09497	-55.98655	31.26163	1283.91394	-811.70319	57.50343	1309.34485	422.39240	-109.43497	-1.00480	111.84467	197.21597	158.65762	-639.16736	237.52142	-4.42781	-1059.23035	-120.02541	20.89902
76	0.625	920.02795	-261.03168	1539.35876	-57.52931	32.34380	1279.97046	-812.49023	57.77557	1306.57336	398.03137	-107.63087	-1.31953	136.95470	197.62680	161.73273	-663.85077	240.69615	-3.78806	-1026.46362	-120.31394	20.31421
77	0.633	922.68085	-260.93030	1534.92615	-59.41061	33.62411	1276.37988	-813.22974	58.21194	1303.56799	373.79660	-105.84580	-1.64295	163.31671	197.74725	163.88815	-688.47327	243.44986	-3.24614	-993.08563	-119.74969	20.97276
78	0.642	924.99170	-260.57397	1530.89612	-61.53069	35.14140	1273.28918	-813.95648	58.76514	1300.38184	349.67365	-104.06565	-1.98821	190.93243	197.79715	165.02536	-712.98108	245.56763	-2.98736	-959.50610	-118.13831	22.62127
79	0.650	926.89429	-259.98358	1527.34656	-63.71923	36.85739	1270.79675	-814.71765	59.35174	1297.07458	325.62997	-102.30476	-2.31478	219.72969	197.81766	164.99222	-737.32922	247.23415	-3.03175	-925.99554	-115.23392	24.98909
80	0.658	928.37897	-259.19495	1524.32349	-65.79063	38.69321	1268.92957	-815.52649	59.87252	1293.72681	301.63123	-100.58295	-2.55040	249.68239	197.61591	163.56360	-761.50134	248.46698	-3.40988	-892.83105	-110.88398	27.89723
81	0.667	929.48511	-258.25558	1521.83789	-67.62390	40.54255	1267.64807	-816.33368	60.23953	1290.44373	277.62640	-98.88111	-2.66300	280.78781	197.03377	160.56769	-785.58954	249.20695	-4.07300	-860.32642	-105.28449	31.26074
82	0.675	930.28326	-257.22284	1519.87134	-69.18999	42.27987	1266.87866	-817.03595	60.40661	1287.34595	253.52997	-97.14234	-2.70612	312.98682	196.06361	155.95944	-809.79779	249.90929	-4.64587	-828.70007	-98.81543	34.86675
83	0.683	930.85638	-256.15149	1518.38574	-70.51208	43.79196	1266.55591	-817.51019	60.38881	1284.55847	229.27452	-95.32529	-2.76907	346.19196	194.65118	149.81656	-834.21564	251.28021	-4.70689	-797.92462	-91.74061	38.32686
84	0.692	931.28546	-255.07262	1517.33118	-71.61731	45.00808	1266.64978	-817.65771	60.25880	1282.19897	204.85490	-93.45687	-2.85575	380.32047	192.62704	142.40771	-858.65308	253.21504	-4.42455	-767.68835	-84.19035	41.27700
85	0.700	931.64246	-253.98080	1516.65210	-72.51797	45.90004	1267.16785	-817.46143	60.10834	1280.38306	180.29999	-91.63705	-2.85056	415.23401	189.90695	134.23743	-882.90784	254.79054	-4.41537	-737.51294	-76.30453	43.48274
86	0.708	931.99078	-252.84535	1516.28894	-73.20361	46.46319	1268.13611	-817.03094	59.99902	1279.24048	155.64476	-89.96324	-2.65967	450.68991	186.53317	125.86605	-907.09656	255.58374	-4.85327	-706.99182	-68.35019	44.87344
87	0.717	932.38971	-251.63928	1516.17761	-73.63544	46.70282	1269.58069	-816.57690	59.96020	1278.88171	130.90961	-88.40704	-2.35457	486.36496	182.47795	117.63144	-931.50726	256.28497	-5.21452	-675.95801	-60.76558	45.65189
88	0.725	932.89716	-250.35693	1516.25110	-73.76166	46.63457	1271.51721	-816.29834	60.02062	1279.31897	106.08005	-86.82819	-2.09464	521.94208	177.61761	109.55346	-956.25238	257.91510	-4.91086	-644.43683	-54.03720	46.21075
89	0.733	933.56921	-249.00684	1516.44348	-73.54311	46.29273	1273.94397	-816.26428	60.20529	1280.45154	81.12796	-85.13601	-1.92852	557.25787	171.91890	101.47399	-981.24078	260.86667	-3.83438	-612.53168	-48.48832	46.84553
90	0.742	934.45715	-247.59972	1516.69092	-72.96467	45.73167	1276.83215	-816.38623	60.51173	1282.14514	56.04108	-83.34182	-1.76265	592.44452	165.54938	93.30841	-1006.34662	264.55396	-2.42745	-580.40955	-44.23330	47.68739
91	0.750	935.60419	-246.13730	1516.93054	-72.03498	45.00605	1280.12024	-816.48444	60.91852	1284.30420	30.82751	-81.46542	-1.51647	627.91913	158.94737	85.36977	-1031.49341	267.89819	-1.35820	-548.32257	-41.25810	48.81077
92	0.758	937.04291	-244.59415	1517.09717	-70.78574	44.14621	1283.72070	-816.37762	61.41375	1286.87585	5.51151	-79.51017	-1.22244	664.05774	152.94167	78.61022	-1056.67480	270.26614	-1.00779	-516.62671	-39.45271	50.17617
93	0.767	938.79065	-242.90775	1517.12146	-69.26781	43.15961	1287.52808	-815.94269	62.00883	1289.80957	-19.88013	-77.53370	-0.96771	700.42029	148.55960	74.21186	-1081.91113	271.75150	-1.29402	-485.88199	-38.63207	51.46300
94	0.775	940.84558	-240.99425	1516.93237	-67.53649	42.06274	1291.41724	-815.13336	62.73276	1293.01697	-45.30161	-75.66272	-0.79763	734.95251	146.38008	72.37299	-1107.12537	272.82455	-1.77283	-456.96368	-38.62123	52.05814
95	0.783	943.18713	-238.79099	1516.46863	-65.63141	40.90889	1295.23425	-813.97150	63.61317	1296.35498	-70.59204	-74.04535	-0.63213	764.29883	146.07898	71.44992	-1132.04114	274.18719	-1.59567	-430.94116	-39.32502	51.23451
96	0.792	945.78174	-236.32356	1515.69495	-63.57840	39.76804	1298.80005	-812.53479	64.65482	1299.63464	-95.35605	-72.78591	-0.14971	785.43469	146.77382	68.78017	-1156.14673	276.48026	0.27788	-408.67255	-40.71088	48.40797
97	0.800	948.58997	-233.74976	1514.60974	-61.41944	38.67669	1301.93420	-810.94684	65.83114	1302.65051	-118.95917	-71.83166	1.26061	797.20557	147.87375	62.67691	-1178.82910	279.71213	4.41127	-390.42294	-42.78320	43.44962
98	0.808	951.56604	-231.28482	1513.22949	-59.23031	37.62366	1304.48206	-809.35181	67.08719	1305.21521	-140.66058	-70.92307	4.35969	800.56860	149.48061	53.50588	-1199.68298	283.30984	10.53127	-375.85553	-45.52538	36.84557
99	0.817	954.65387	-229.05508	1511.55933	-57.09968	36.59234	1306.32446	-807.86725	68.34112	1307.19312	-159.59442	-69.80470	9.90878	797.64099	151.90912	42.81702	-1218.57446	286.68460	17.85656	-364.42072	-48.79658	29.47014
100	0.825	957.79163	-227.05466	1509.57910	-55.09301	35.61538	1307.37183	-806.53931	69.48099	1308.52295	-174.43298	-68.58036	18.59691	790.37830	155.09828	31.89034	-1235.33887	289.48834	25.63186	-355.84406	-52.35081	22.18350
101	0.833	960.92108	-225.21152	1507.25452	-53.23629	34.77893	1307.56140	-805.33502	70.37421	1309.22168	-183.30371	-67.74746	30.58337	779.76453	158.65791	21.41789	-1249.58911	291.49863	33.32413	-350.36957	-55.91005	15.52609
102	0.842	963.99976	-223.45070	1504.55322	-51.52631	34.16717	1306.87354	-804.18091	70.90109	1309.36572	-184.57751	-67.79874	44.68472	765.89490	162.18637	12.20967	-1260.84656	292.55429	40.51288	-348.66394	-59.12770	9.58228
103	0.850	967.01343	-221.72583	1501.45605	-49.94991	33.81098	1305.34485	-803.02405	70.98566	1309.05872	-177.92108	-68.92848	58.44400	748.61389	165.33536	5.41640	-1268.80176	292.66452	46.80804	-351.54413	-61.57972	4.13367
104	0.858	969.98260	-220.02628	1497.96484	-48.49792	33.68209	1303.06238	-801.87756	70.60541	1308.40430	-164.41107	-71.13433	69.57090	728.07153	167.85791	1.61655	-1273.44531	292.00934	51.86504	-359.67499	-62.90709	-0.89825
105	0.867	972.95654	-218.36804	1494.10571	-47.17089	33.71748	1300.14709	-800.82220	69.79217	1307.49133	-145.71277	-74.35011	77.23304	704.90155	169.83167	0.16708	-1274.86963	290.88107	55.50695	-373.31317	-62.99432	-5.13836
106	0.875	975.99878	-216.78809	1489.92566	-45.98084	33.84381	1296.73523	-799.97070	68.63319	1306.38550	-123.33389	-78.35400	81.91543	680.12891	171.61655	-0.11818	-1272.96997	289.80688	57.84342	-392.07181	-62.02030	-8.04406
107	0.883	979.16595	-215.33786	1485.48621	-44.95512	33.98735	1292.95959	-799.41498	67.28554	1305.10522	-98.40570	-82.68512	84.50983	654.84882	173.48772	-0.08798	-1267.51294	289.47272	59.02595	-414.68622	-60.35412	-9.50124
108	0.892	982.48608	-214.06622	1480.86182	-44.13431	34.08310	1288.93958	-799.18262	65.97580	1303.59961	-71.76791	-86.79090	85.74523	629.76581	175.47932	-0.13612	-1258.34351	290.25104	58.88341	-439.28366	-58.38789	-9.95178
109	0.900	985.94672	-212.99985	1476.13684	-43.55817	34.08927	1284.78149	-799.23322	64.92467	1301.79321	-44.12973	-90.27035	86.09093	605.03400	177.50406	-0.39159	-1245.31763	291.97778	57.12780	-464.30469	-56.37114	-10.00405
110	0.908	989.49133	-212.13287	1471.40405	-43.25948	33.98935	1280.57825	-799.49078	64.24854	1299.67444	-16.12872	-93.01182	85.83018	580.53638	179.47389	-0.81445	-1228.22742	294.27390	53.90248	-489.07510	-54.33635	-10.08863
111	0.917	993.02209	-211.43266	1466.76440	-43.27537	33.78259	1276.40759	-799.87573	63.94173	1297.31311	11.80743	-95.18324	85.20380	556.17688	181.38000	-1.27048	-1206.98596	296.87463	49.90581	-513.54950	-52.22541	-10.36794
112	0.925	996.40729	-210.85478	1462.33179	-43.65568	33.47234	1272.33875	-800.32617	63.92151	1294.79919	39.63144	-97.13149	84.53820	531.93555	183.29160	-1.64500	-1181.86829	299.56784	46.03000	-537.85498	-50.07187	-10.79370
113	0.933	999.49750	-210.35262	1458.23315	-44.45591	33.04599	1268.44800	-800.81274	64.07204	1292.19690	67.62738	-99.25225	84.19418	507.82343	185.26842	-1.92389	-1153.59460	301.96106	42.94297	-562.05676	-47.98792	-11.24102
114	0.942	1002.15051	-209.87978	1454.59558	-45.71775	32.45883	1264.82800	-801.33795	64.28275	1289.53992	96.18594	-101.83946	84.35282	483.84457	187.31604	-2.16197	-1123.17065	303.51721	40.92457	-586.12592	-46.04099	-11.61149
115	0.950	1004.25787	-209.39688	1451.52905	-47.43476	31.65045	1261.57959	-801.90857	64.48282	1286.83569	125.64932	-104.97158	84.86314	459.98318	189.39850	-2.41000	-1091.54370	303.87863	40.00303	-610.02789	-44.21739	-11.85062
116	0.958	1005.76202	-208.88478	1449.11292	-49.51184	30.58684	1258.79236	-802.50159	64.65886	1284.07581	156.27943	-108.51067	85.28056	436.20471	191.45392	-2.69592	-1059.31372	302.99860	40.12527	-633.81628	-42.42596	-11.98003
117	0.967	1006.65643	-208.35207	1447.38989	-51.75436	29.29194	1256.53308	-803.06311	64.85137	1281.26306	188.24963	-112.18507	85.04800	412.45078	193.43683	-3.02023	-1026.67480	300.96432	41.18760	-657.61694	-40.54705	-12.10641
118	0.975	1006.97144	-207.82932	1446.36975	-53.92433	27.84819	1254.84924	-803.54510	65.13150	1278.45313	221.62029	-115.71800	83.72567	388.65311	195.36694	-3.34837	-993.61047	297.90054	43.03995	-681.52600	-38.56670	-12.28492
119	0.983	1006.75543	-207.35675	1446.03711	-55.83698	26.37463	1253.76855	-803.94824	65.56701	1275.79724	256.32556	-118.97531	81.16239	364.79706	197.29999	-3.63840	-960.21490	293.93384	45.45499	-705.56140	-36.58874	-12.42820
120	0.992	1006.06158	-206.97424	1446.35901	-57.42603	24.98787	1253.30005	-804.33130	66.19550	1273.54736	292.22812	-122.01974	77.51577	340.95197	199.25890	-3.86151	-926.83203	289.12915	48.11630	-729.71814	-34.70197	-12.42343
121	1.000	1004.94696	-206.71280	1447.28870	-58.74293	23.74970	1253.44507	-804.77277	67.02002	1271.99109	329.21826	-125.01067	73.13789	317.15448	201.23073	-3.99091	-893.86273	283.62897	50.77736	-754.00439	-32.92049	-12.25902
122	1.008	1003.47784	-206.58896	1448.76965	-59.88653	22.64845	1254.20459	-805.31580	68.01735	1271.35425	367.22925	-128.07858	68.44186	293.27573	203.17848	-4.00191	-861.48206	277.70410	53.32529	-778.39459	-31.18092	-12.03604
123	1.017	1001.72650	-206.60751	1450.73975	-60.90656	21.63810	1255.57312	-805.94275	69.13750	1271.73865	406.15964	-131.25974	63.78714	269.08719	205.04337	-3.87277	-829.57288	271.51230	55.61943	-802.83759	-29.37024	-11.90101
124	1.025	999.76428	-206.76262	1453.13440	-61.76928	20.67735	1257.53711	-806.58807	70.30997	1273.11877	445.83160	-134.47679	59.39284	244.47229	206.82800	-3.57436	-797.89514	265.04080	57.44120	-827.32813	-27.43332	-11.92886
125	1.033	997.66473	-207.03543	1455.88220	-62.39626	19.73569	1260.07996	-807.16516	71.47417	1275.38220	486.02225	-137.62375	55.38995	219.55284	208.65399	-3.11014	-766.30859	258.27057	58.59166	-851.90942	-25.42828	-12.05304
126	1.042	995.50616	-207.40196	1458.90100	-62.71212	18.79893	1263.17957	-807.59375	72.59729	1278.38770	526.50183	-140.70712	52.00327	194.57828	210.63144	-2.57306	-734.89172	251.29338	58.97668	-876.62646	-23.46598	-12.11379
127	1.050	993.36548	-207.84634	1462.10205	-62.67218	17.88338	1266.80298	-807.82239	73.65967	1282.00793	566.98438	-143.90498	49.67135	169.65582	212.65945	-2.12007	-703.85876	244.37717	58.67563	-901.51019	-21.63273	-11.98133
128	1.058	991.31372	-208.36526	1465.40259	-62.27467	17.02359	1270.90833	-807.83649	74.63739	1286.13171	606.89996	-147.52628	48.93794	144.63309	214.46263	-1.87128	-673.36615	237.89117	57.92530	-926.57770	-19.96352	-11.63588
129	1.067	989.41510	-208.96088	1468.73438	-61.55648	16.23405	1275.44263	-807.65808	75.49284	1290.64929	645.08386	-151.86052	50.05190	119.32491	215.92056	-1.79530	-643.44556	232.08916	56.99286	-951.81000	-18.43599	-11.16558
130	1.075	987.72260	-209.63016	1472.04358	-60.57487	15.49625	1280.33044	-807.33868	76.16948	1295.43750	679.73676	-156.93658	52.45278	93.75462	217.20370	-1.73856	-614.10406	227.00079	56.02431	-977.17041	-16.96675	-10.72882
131	1.083	986.26880	-210.36237	1475.28540	-59.38640	14.78808	1285.45618	-806.93988	76.60266	1300.35437	708.93988	-162.39258	54.71912	68.06714	218.50192	-1.60899	-585.45496	222.62022	55.00224	-1002.67401	-15.50128	-10.45079
132	1.092	985.06348	-211.13963	1478.41931	-58.03197	14.11486	1290.66077	-806.50830	76.74197	1305.24097	731.48138	-167.68423	55.37739	42.38156	219.85738	-1.41754	-557.78809	219.15672	53.83857	-1028.30664	-14.11954	-10.30339
133	1.100	984.09137	-211.93561	1481.40637	-56.53222	13.50284	1295.76514	-806.06152	76.56563	1309.92444	747.33990	-172.49454	53.85668	16.86536	221.27716	-1.13602	-531.51282	216.85005	52.35140	-1053.78003	-13.01512	-10.01112
134	1.108	983.31097	-212.72415	1484.20715	-54.89728	12.96082	1300.60413	-805.58575	76.08647	1314.22424	757.46045	-176.89998	50.52797	-8.14075	222.80400	-0.60983	-507.01517	215.61398	50.16822	-1078.47913	-12.38440	-9.01700
135	1.117	982.66290	-213.49030	1486.78174	-53.14624	12.45483	1305.03906	-805.04181	75.35803	1317.97888	763.07239	-181.19072	46.01920	-32.18277	224.46156	0.41684	-484.59222	215.23891	46.93548	-1101.76440	-12.21564	-6.78796
136	1.125	982.08673	-214.22699	1489.09119	-51.31656	11.92701	1308.94958	-804.38068	74.47613	1321.07874	765.05310	-185.62823	40.74621	-54.91946	226.18649	2.26102	-464.45215	215.79456	42.60778	-1123.34497	-12.21835	-3.29330
137	1.133	981.53497	-214.92859	1491.09753	-49.45528	11.33482	1312.22632	-803.56702	73.55833	1323.49243	763.69165	-190.28648	34.90608	-76.20810	227.80922	5.40887	-446.67355	217.54063	37.41970	-1143.30005	-12.15670	1.02504
138	1.142	980.98016	-215.59180	1492.76379	-47.61559	10.66482	1314.77344	-802.59863	72.70317	1325.27661	758.86847	-195.01309	28.58375	-95.79987	229.08362	10.74984	-431.19553	220.63364	31.74578	-1161.69019	-12.04586	5.72145
139	1.150	980.41547	-216.21590	1494.05261	-45.87148	9.90859	1316.51770	-801.51123	71.98339	1326.53857	750.39185	-199.48152	21.84299	-112.77304	229.70215	19.38385	-417.91046	224.89159	25.95390	-1178.23438	-11.84131	10.59298
140	1.158	979.85205	-216.79796	1494.92932	-44.32302	9.03868	1317.41333	-800.36395	71.48234	1327.36560	738.24536	-203.20847	14.96428	-125.27588	229.29382	31.58736	-406.86212	229.75566	20.26462	-1192.34509	-11.25732	15.59403
141	1.167	979.31525	-217.32906	1495.36707	-43.06017	8.02800	1317.44531	-799.22223	71.29360	1327.78992	722.67548	-205.64468	8.68528	-131.23749	227.55981	45.87128	-398.47379	234.85977	14.88453	-1203.28333	-10.09543	20.68606
142	1.175	978.84198	-217.79697	1495.35266	-42.10340	6.89023	1316.63501	-798.14587	71.46838	1327.80615	704.07288	-206.45026	3.93419	-129.59253	224.59845	59.63676	-393.53033	240.42783	10.11951	-1210.27539	-8.58596	25.66196
143	1.183	978.48035	-218.19757	1494.88794	-41.39754	5.68191	1315.05127	-797.18506	71.98820	1327.39136	682.76526	-205.71365	1.14837	-120.70575	221.12321	71.02671	-392.85269	246.64476	6.11879	-1212.69751	-7.29393	29.99251
144	1.192	978.28833	-218.54440	1493.98962	-40.87787	4.46959	1312.80664	-796.38647	72.78847	1326.51563	659.18365	-203.95038	-0.02084	-105.84363	218.16962	79.89133	-396.98135	253.09523	2.79800	-1210.36914	-6.80814	32.92993
145	1.200	978.32764	-218.86546	1492.69189	-40.52233	3.30954	1310.03406	-795.80273	73.78604	1325.15320	634.21045	-201.85936	-0.31091	-86.59000	216.35803	87.08484	-406.02692	259.06400	0.17519	-1203.62085	-7.53957	33.88992
146	1.208	978.65326	-219.19495	1491.04590	-40.33753	2.25085	1306.86426	-795.49188	74.88843	1323.29419	608.90515	-199.90228	-0.30804	-64.53906	215.44052	93.32028	-419.78772	263.96030	-1.55602	-1192.91296	-9.61761	32.80247
147	1.217	979.30347	-219.56418	1489.11609	-40.32233	1.34050	1303.41235	-795.50616	75.99623	1320.95276	583.89417	-198.11697	-0.30956	-41.06085	214.62071	98.77369	-437.98846	267.45847	-2.44295	-1178.46985	-12.87732	30.10167
148	1.225	980.29327	-219.98283	1486.97742	-40.46289	0.60980	1299.77124	-795.87799	77.01181	1318.17041	559.25586	-196.33694	-0.45571	-17.12656	213.17368	103.34698	-459.96466	269.64838	-2.90097	-1160.31824	-16.95630	26.38960
149	1.233	981.60156	-220.42361	1484.71655	-40.76126	0.04605	1296.01550	-796.60162	77.86991	1315.01416	534.82629	-194.44946	-0.77398	6.72237	210.70294	106.95110	-484.24829	271.10092	-3.25885	-1138.56250	-21.42885	22.20570
150	1.242	983.15643	-220.83505	1482.43311	-41.26151	-0.41969	1292.21509	-797.62708	78.57559	1311.57751	510.48111	-192.46606	-1.16966	30.35544	207.07953	109.58969	-509.20483	272.48627	-3.55931	-1113.69629	-25.91441	18.08698
151	1.250	984.83435	-221.16507	1480.24048	-42.05086	-0.87527	1288.45044	-798.87726	79.20470	1307.98181	486.22519	-190.48151	-1.50014	53.99684	202.40112	111.34821	-533.95691	274.10535	-3.81672	-1086.71899	-30.13044	14.64523
152	1.258	986.47717	-221.37292	1478.26550	-43.23713	-1.34371	1284.82104	-800.27100	79.86255	1304.36938	462.12534	-188.59189	-1.69826	78.02357	196.92029	112.34634	-558.39264	275.86652	-4.08073	-1058.76257	-33.87709	12.44622
153	1.267	987.91626	-221.44164	1476.64307	-44.90907	-1.72520	1281.44409	-801.73138	80.63508	1300.87329	438.21753	-186.82143	-1.82421	102.76135	190.89194	112.70457	-582.69415	277.60254	-4.29333	-1030.44324	-36.93915	11.72870
154	1.275	988.99481	-221.38426	1475.49866	-47.09353	-1.84241	1278.44202	-803.18079	81.55993	1297.56848	414.47168	-185.12692	-1.99061	128.43640	184.51556	112.52774	-607.01135	279.35074	-4.32753	-1001.63879	-39.07928	12.28581
155	1.283	989.58795	-221.22420	1474.92908	-49.72496	-1.55327	1275.91382	-804.53931	82.62521	1294.44055	390.80518	-183.46515	-2.26443	155.18158	177.94946	111.84238	-631.31006	281.28424	-4.16563	-971.90576	-40.28023	13.78583
156	1.292	989.61896	-220.97437	1474.99695	-52.64191	-0.82942	1273.90564	-805.75446	83.77452	1291.43188	367.12769	-181.84341	-2.62130	183.05353	171.31343	110.56342	-655.40326	283.33331	-4.00204	-941.02435	-40.84054	16.08686
157	1.300	989.06360	-220.64056	1475.73523	-55.62651	0.24025	1272.40625	-806.84027	84.90036	1288.53064	343.40497	-180.29030	-2.96131	212.06709	164.65964	108.54076	-679.15320	285.07764	-4.12699	-909.19818	-41.03798	19.09645
158	1.308	987.93994	-220.23032	1477.14783	-58.47506	1.49947	1271.36792	-807.86786	85.84866	1285.80688	319.69330	-178.79262	-3.19312	242.20410	157.91345	105.60141	-702.67725	286.29459	-4.55490	-876.79382	-40.87357	22.56453
159	1.317	986.29553	-219.74887	1479.20959	-61.05656	2.78277	1270.73914	-808.91376	86.45336	1283.38293	296.06961	-177.30798	-3.28682	273.43292	150.87978	101.60193	-726.29456	287.31512	-4.93242	-843.95349	-40.22860	26.14124
160	1.325	984.19812	-219.19354	1481.87354	-63.32510	3.94360	1270.49622	-810.01361	86.58756	1281.40637	272.49554	-175.81078	-3.24820	305.71790	143.34413	96.51842	-750.20398	288.52396	-5.01772	-810.56696	-39.04430	29.51752
161	1.333	981.72473	-218.56052	1485.08069	-65.28812	4.86718	1270.65869	-811.14349	86.20747	1280.04370	248.80067	-174.28450	-3.10941	339.00842	135.20444	90.52560	-774.32452	289.93784	-4.94650	-776.53784	-37.36150	32.57389
162	1.342	978.95306	-217.85356	1488.76270	-66.95847	5.48653	1271.28052	-812.23444	85.36768	1279.45837	224.83206	-172.70206	-2.93569	373.26624	126.51610	84.01153	-798.47345	291.42163	-4.94457	-741.96899	-35.44337	35.50600
163	1.350	975.96094	-217.08250	1492.84192	-68.32317	5.78659	1272.42322	-813.20697	84.19273	1279.75476	200.57889	-171.04774	-2.77728	408.43274	117.35266	77.43224	-822.57947	293.04077	-4.99283	-707.18866	-33.73065	38.65937
164	1.358	972.82697	-216.25436	1497.23633	-69.34555	5.79081	1274.13171	-813.99963	82.81857	1280.93701	176.13759	-169.34120	-2.62485	444.32953	107.65185	71.08273	-846.71838	295.15118	-4.75692	-672.70581	-32.43753	42.12034
165	1.367	969.62683	-215.36676	1501.86597	-69.98888	5.53618	1276.42065	-814.57611	81.35535	1282.92188	151.59927	-167.61377	-2.45344	480.67529	97.32517	65.04910	-871.00299	297.98566	-3.93240	-639.06573	-31.40485	45.58826
166	1.375	966.43152	-214.41489	1506.65466	-70.23872	5.04748	1279.27332	-814.91992	79.89645	1285.57336	126.99699	-165.87891	-2.27412	517.23438	86.48438	59.35928	-895.46393	301.15576	-2.69929	-606.68030	-30.43901	48.65910
167	1.383	963.30817	-213.40656	1511.53149	-70.11559	4.32937	1282.64673	-815.03217	78.53675	1288.73193	102.32269	-164.13512	-2.10580	553.98907	75.43190	54.17981	-920.03748	303.96680	-1.58007	-575.82104	-29.55644	51.08250
168	1.392	960.31830	-212.36620	1516.43311	-69.67041	3.37967	1286.47705	-814.93695	77.36314	1292.26074	77.55362	-162.37802	-1.93611	591.11017	64.57651	50.03107	-944.66046	306.15277	-0.89719	-546.70203	-28.94105	52.76386
169	1.400	957.51245	-211.32709	1521.30566	-68.96175	2.21280	1290.68274	-814.68829	76.42114	1296.09644	52.66901	-160.59872	-1.73445	628.46777	54.51936	47.78493	-969.35352	307.97943	-0.60853	-519.50354	-28.87622	53.67873
170	1.408	954.92566	-210.31802	1526.10352	-68.03845	0.87585	1295.16528	-814.35687	75.70683	1300.24158	27.64182	-158.77438	-1.49558	664.94360	45.98001	48.00368	-994.21759	309.83508	-0.52296	-494.34744	-29.68648	53.81219
171	1.417	952.57983	-209.34959	1530.78589	-66.94572	-0.56963	1299.80396	-813.99908	75.21462	1304.68481	2.42169	-156.88623	-1.25494	698.23438	39.40495	49.95061	-1019.34271	311.89410	-0.46352	-471.26834	-31.65874	53.09884
172	1.425	950.48517	-208.41779	1535.31262	-65.73996	-2.08371	1304.45740	-813.64539	74.97963	1309.32715	-23.02505	-154.94772	-1.04412	725.59888	34.70891	51.52772	-1044.58862	314.10324	-0.17185	-450.26059	-35.01796	51.43729
173	1.433	948.63696	-207.52228	1539.63782	-64.49136	-3.64875	1308.97156	-813.31702	75.05648	1313.98425	-48.58392	-153.02631	-0.79684	745.24316	31.48946	50.67418	-1069.35168	316.43619	0.95140	-431.39355	-39.86716	48.79308
174	1.442	947.01117	-206.67419	1543.70837	-63.27731	-5.24294	1313.18848	-813.04199	75.46812	1318.43518	-73.81830	-151.28499	-0.19530	757.24823	29.48891	46.92269	-1092.72473	318.96255	3.77000	-414.89423	-46.07458	45.22816
175	1.450	945.56464	-205.88452	1547.46985	-62.17295	-6.83108	1316.95496	-812.85535	76.17569	1322.47156	-97.90805	-149.94687	1.42925	763.22852	28.68281	41.41385	-1114.11450	321.61026	8.74814	-401.12973	-53.29937	40.85005
176	1.458	944.24463	-205.15262	1550.87305	-61.23140	-8.36812	1320.12891	-812.78589	77.07785	1325.93213	-119.84631	-149.12802	4.90699	765.17261	28.85685	35.51347	-1133.57227	324.07391	15.46005	-390.45895	-61.13136	35.82207
177	1.467	943.00751	-204.46739	1553.87683	-60.46413	-9.80082	1322.59167	-812.83698	78.02829	1328.71765	-138.68842	-148.76363	10.84814	764.43176	29.43607	29.72961	-1151.37061	326.01352	22.97867	-383.07123	-69.19925	30.43023
178	1.475	941.82813	-203.81171	1556.44946	-59.84879	-11.07634	1324.26001	-812.97516	78.86195	1330.78845	-153.47491	-148.81094	19.49283	761.29297	29.97112	23.84668	-1167.39514	327.21805	30.55616	-378.97195	-77.19826	25.08493
179	1.483	940.69879	-203.16736	1558.56921	-59.35712	-12.15633	1325.09326	-813.14063	79.42168	1332.15381	-163.01544	-149.52142	30.74395	755.17236	30.54582	17.66394	-1180.93359	327.60599	37.77159	-378.04422	-84.81406	20.17949
180	1.492	939.62793	-202.52754	1560.21887	-58.97227	-13.02566	1325.08984	-813.26990	79.58376	1332.86011	-166.15015	-151.42419	43.91107	745.29755	31.48767	11.48459	-1190.96484	327.20569	44.23152	-380.12549	-91.65901	15.86023
181	1.500	938.63654	-201.90805	1561.38037	-58.69095	-13.69498	1324.27942	-813.31366	79.28277	1332.97119	-162.45581	-155.00418	57.47808	731.41199	32.82714	6.10178	-1196.80151	326.09155	49.34471	-385.16135	-97.30421	11.89310
182	1.508	937.75818	-201.33936	1562.03735	-58.52193	-14.19889	1322.71887	-813.25012	78.52652	1332.54858	-152.56042	-160.43639	69.67729	713.93250	34.23946	2.32272	-1198.51318	324.32043	52.54215	-393.32449	-101.32186	7.80026
183	1.517	937.04669	-200.84761	1562.17871	-58.48417	-14.59140	1320.49097	-813.09882	77.39362	1331.63916	-137.70050	-167.59105	79.46710	693.51422	35.49882	0.32901	-1196.67554	322.11359	53.82080	-404.94543	-103.39430	3.27383
184	1.525	936.57703	-200.44620	1561.80127	-58.60397	-14.94064	1317.69385	-812.92371	76.02103	1330.27124	-119.12036	-176.10098	86.78897	670.74976	36.75343	-0.42784	-1191.85889	320.04617	53.83579	-420.24658	-103.55927	-1.40098
185	1.533	936.42920	-200.14359	1560.91455	-58.91034	-15.32026	1314.42627	-812.81757	74.58383	1328.45667	-97.81216	-185.36005	92.05684	646.39758	38.24792	-0.65262	-1184.37207	318.77740	53.16409	-439.03180	-102.33942	-5.41062
186	1.542	936.67065	-199.96162	1559.54321	-59.42999	-15.79670	1310.78247	-812.87634	73.25925	1326.19531	-74.51392	-194.64247	95.69061	621.42664	40.00352	-0.76033	-1174.12183	318.58035	51.70715	-460.65012	-100.49545	-8.08052
187	1.550	937.34320	-199.94154	1557.72217	-60.18339	-16.41200	1306.85376	-813.17816	72.18498	1323.48657	-49.82114	-203.34879	98.01643	596.55005	41.86533	-0.93091	-1160.64185	319.21268	49.09515	-484.18933	-98.59459	-9.40970
188	1.558	938.45190	-200.12291	1555.49438	-61.18251	-17.16999	1302.72461	-813.77527	71.43089	1320.34753	-24.29590	-211.14352	99.31294	571.96826	43.67930	-1.23489	-1143.61694	320.14380	45.47128	-508.64615	-96.82493	-9.89265
189	1.567	939.96008	-200.52396	1552.91736	-62.43489	-18.04438	1298.47021	-814.69641	70.98186	1316.83069	1.55310	-217.96585	99.88312	547.62524	45.37119	-1.63605	-1123.53320	320.79895	41.69422	-533.18347	-95.13513	-10.05717
190	1.575	941.79175	-201.14348	1550.07129	-63.95232	-19.00874	1294.16370	-815.94843	70.73125	1313.03076	27.39630	-224.01057	100.13307	523.48206	46.94827	-2.01237	-1101.68457	320.62793	38.79695	-557.40356	-93.42873	-10.24143
191	1.583	943.83246	-201.96744	1547.06128	-65.75870	-20.06397	1289.88452	-817.50525	70.50852	1309.07568	53.18442	-229.62480	100.53226	499.54010	48.45535	-2.26509	-1079.36169	319.20197	37.29079	-581.30725	-91.65775	-10.56657
192	1.592	945.93402	-202.96828	1544.01123	-67.89182	-21.24871	1285.71997	-819.29266	70.15034	1305.08826	79.13284	-235.12184	101.41595	475.80652	49.93693	-2.42905	-1056.99927	316.44882	37.13251	-605.01807	-89.84538	-10.97822
193	1.600	947.93109	-204.09811	1541.05151	-70.38753	-22.63066	1281.76367	-821.19531	69.57529	1301.13562	105.59314	-240.64322	102.79109	452.28534	51.45493	-2.63335	-1034.18579	312.64166	38.17834	-628.59424	-88.04904	-11.34924
194	1.608	949.66467	-205.28206	1538.30542	-73.24567	-24.27391	1278.10596	-823.10706	68.80166	1297.22339	132.88997	-246.12074	104.30099	428.94757	53.08638	-2.95648	-1010.30823	308.03772	40.22660	-652.04602	-86.28515	-11.59062
195	1.617	951.00146	-206.42418	1535.87842	-76.39647	-26.19186	1274.82324	-824.98932	67.90969	1293.33862	161.22177	-251.34581	105.38146	405.71692	54.86323	-3.35587	-985.00720	302.66446	42.81862	-675.41974	-84.50991	-11.70760
196	1.625	951.84613	-207.43127	1533.85107	-79.69589	-28.32385	1271.97412	-826.87164	67.01566	1289.48999	190.66034	-256.13513	105.52753	382.50107	56.75027	-3.72185	-958.24646	296.43909	45.45089	-698.78748	-82.68529	-11.77632
197	1.633	952.15259	-208.24658	1532.27368	-82.96304	-30.56182	1269.60132	-828.79645	66.27370	1285.73450	221.18494	-260.46329	104.50282	359.23877	58.68420	-3.98605	-930.24078	289.27136	47.89574	-722.18433	-80.83478	-11.86894
198	1.642	951.92822	-208.86757	1531.16284	-86.03182	-32.79549	1267.73291	-830.76160	65.85799	1282.20459	252.71071	-264.45679	102.37022	335.92285	60.59671	-4.16757	-901.35352	281.04263	50.18698	-745.62268	-79.02290	-12.01176
199	1.650	951.22668	-209.33072	1530.50220	-88.77866	-34.93722	1266.38184	-832.68671	65.90637	1279.10999	285.13177	-268.27921	99.36964	312.57645	62.41145	-4.31726	-872.00354	271.71533	52.46644	-769.15015	-77.30305	-12.17620
200	1.658	950.13391	-209.68292	1530.25073	-91.12193	-36.92856	1265.54590	-834.41553	66.45683	1276.70020	318.36377	-272.00345	95.76618	289.19238	64.08865	-4.45610	-842.62970	261.57062	54.95724	-792.85144	-75.67653	-12.27823
201	1.667	948.75128	-209.96249	1530.35645	-93.01914	-38.73494	1265.21582	-835.76105	67.42598	1275.20215	352.36588	-275.58447	91.76492	265.67947	65.69345	-4.55626	-813.63660	251.23450	57.92857	-816.78717	-74.06043	-12.26672
202	1.675	947.17676	-210.19353	1530.76392	-94.47957	-40.33866	1265.39514	-836.56757	68.65062	1274.76062	387.12283	-278.90332	87.49874	241.89529	67.33646	-4.55698	-785.24481	241.20422	61.37572	-840.93030	-72.33598	-12.21457
203	1.683	945.49329	-210.39645	1531.41699	-95.56206	-41.73971	1266.10950	-836.76538	69.96590	1275.41223	422.56964	-281.77634	83.05416	217.75134	69.04831	-4.42087	-757.40686	231.34149	64.76113	-865.20868	-70.47156	-12.22058
204	1.692	943.77051	-210.60822	1532.25732	-96.33313	-42.95281	1267.38953	-836.41296	71.27000	1277.09863	458.52451	-283.98724	78.51783	193.25476	70.80687	-4.17578	-729.96710	221.18556	67.37751	-889.61621	-68.54757	-12.26220
205	1.700	942.07336	-210.88049	1533.22742	-96.82923	-44.00066	1269.24890	-835.70398	72.53674	1279.69092	494.71136	-285.43317	74.04150	168.48338	72.59780	-3.90627	-702.90485	210.60779	68.86527	-914.20782	-66.67468	-12.21301
206	1.708	940.46783	-211.24780	1534.27136	-97.06096	-44.91132	1271.67847	-834.89893	73.77564	1283.00720	530.84283	-286.28149	69.93491	143.55042	74.36989	-3.69139	-676.39301	199.86337	69.23161	-938.97284	-64.90904	-11.96721
207	1.717	939.01996	-211.71324	1535.33154	-97.03201	-45.70924	1274.65027	-834.20459	74.97427	1286.84265	566.60669	-286.96301	66.73715	118.53761	76.06042	-3.51990	-650.62585	189.33002	68.65868	-963.80920	-63.21997	-11.55075
208	1.725	937.79089	-212.26822	1536.34814	-96.74271	-46.40198	1278.11951	-833.69696	76.06985	1291.02515	601.45532	-287.97565	65.05769	93.45621	77.67172	-3.31082	-625.62292	179.37067	67.43140	-988.69061	-61.54670	-11.10431
209	1.733	936.83185	-212.90524	1537.26807	-96.18947	-46.98120	1282.01965	-833.34387	76.96877	1295.45520	634.35815	-289.60449	65.08183	68.27092	79.23947	-3.03041	-601.23151	170.29189	65.87322	-1013.75452	-59.85941	-10.74997
210	1.742	936.18292	-213.61072	1538.05029	-95.37729	-47.43293	1286.25708	-833.07605	77.58432	1300.08716	663.79187	-291.67319	66.09209	42.92709	80.78549	-2.72659	-577.28027	162.32236	64.19497	-1039.10278	-58.16392	-10.53762
211	1.750	935.87177	-214.36301	1538.66125	-94.32953	-47.74037	1290.70703	-832.84094	77.85993	1304.86572	688.13232	-293.50043	66.58610	17.40341	82.34400	-2.45311	-553.75397	155.56279	62.37029	-1064.62695	-56.49813	-10.43769
212	1.758	935.90649	-215.13708	1539.07275	-93.08466	-47.89544	1295.21924	-832.62177	77.77342	1309.67383	706.25812	-294.25668	65.10194	-8.19131	83.98896	-2.21379	-530.94153	150.06715	60.19764	-1090.08533	-54.95740	-10.23208
213	1.767	936.26544	-215.90607	1539.26550	-91.69839	-47.92921	1299.63196	-832.43152	77.32957	1314.33777	717.89587	-293.53589	61.03515	-33.55853	85.82559	-1.97479	-509.40295	145.98500	57.40948	-1115.13782	-53.72994	-9.44600
214	1.775	936.89581	-216.65161	1539.22375	-90.23988	-47.91308	1303.78784	-832.29584	76.55360	1318.67371	723.55627	-291.56796	54.71117	-58.25845	87.93156	-1.68187	-489.71869	143.51535	53.69561	-1139.29785	-53.02338	-7.49514
215	1.783	937.72955	-217.37634	1538.92566	-88.76937	-47.91447	1307.53528	-832.23639	75.49469	1322.52380	724.25232	-288.91312	46.89452	-81.94522	90.26028	-1.22075	-472.27670	142.79865	48.80330	-1162.10852	-52.81474	-4.03558
216	1.792	938.70178	-218.09232	1538.34521	-87.32614	-47.97067	1310.72705	-832.25970	74.22843	1325.76880	721.06726	-286.07239	38.38152	-104.69266	92.63686	-0.27550	-457.24866	143.88483	42.69538	-1183.36890	-52.75267	0.76628
217	1.800	939.75592	-218.80334	1537.45984	-85.93466	-48.10279	1313.23853	-832.35065	72.84525	1328.33606	714.65131	-283.33554	29.85923	-126.89188	94.87373	1.94712	-444.67630	146.69641	35.57187	-1203.08569	-52.48969	6.38664
218	1.808	940.84320	-219.50609	1536.25293	-84.61785	-48.33142	1314.98950	-832.47052	71.43777	1330.20056	705.02673	-280.77997	21.81022	-148.39719	96.85851	6.94509	-434.58850	151.00185	27.79872	-1221.25757	-51.92278	12.29052
219	1.817	941.92798	-220.19482	1534.71033	-83.40726	-48.67763	1315.94690	-832.55811	70.10619	1331.37280	691.92163	-278.29724	14.52730	-167.54239	98.49513	16.43535	-427.12531	156.54916	19.92287	-1237.66382	-50.97682	18.07389
220	1.825	942.99475	-220.85892	1532.82031	-82.33189	-49.15428	1316.10852	-832.53729	68.97163	1331.88611	675.27582	-275.73566	8.38346	-181.26132	99.58031	30.86756	-422.64984	163.25514	12.70799	-1251.75281	-49.42591	23.48943
221	1.833	944.04962	-221.48308	1530.58008	-81.39916	-49.75041	1315.48975	-832.33813	68.16830	1331.79126	655.46802	-273.08502	3.89443	-186.77731	99.86700	48.36362	-421.74655	171.00645	6.87386	-1262.72656	-47.06597	28.40901
222	1.842	945.12103	-222.05174	1527.99719	-80.59458	-50.41913	1314.12634	-831.92322	67.80501	1331.15308	633.13812	-270.50357	1.28037	-183.36908	99.28804	65.67696	-425.01086	179.15672	2.62841	-1269.77283	-44.04417	32.66137
223	1.850	946.25934	-222.55534	1525.08789	-79.90027	-51.08591	1312.08276	-831.30695	67.91953	1330.04456	609.00000	-268.20374	0.15134	-172.36789	98.01689	80.28316	-432.80475	186.52692	-0.35565	-1272.37500	-41.00094	35.99331
224	1.858	947.52777	-222.99332	1521.87915	-79.31522	-51.67115	1309.44946	-830.56616	68.45142	1328.54150	583.92615	-266.24921	-0.21340	-155.85699	96.30601	91.46701	-445.21277	192.12260	-2.41332	-1270.58923	-38.80715	38.21384
225	1.867	948.98944	-223.37054	1518.41345	-78.85500	-52.10156	1306.32813	-829.83344	69.24663	1326.71619	558.77576	-264.49411	-0.36981	-135.71628	94.29985	99.86626	-462.11053	195.77750	-3.64478	-1264.95593	-38.12832	39.24824
226	1.875	950.69354	-223.69295	1514.74829	-78.53694	-52.31270	1302.82251	-829.26465	70.09892	1324.62585	533.93445	-262.81598	-0.51891	-113.40591	91.97018	106.49667	-482.98608	198.06424	-4.22599	-1255.98145	-39.17289	39.08965
227	1.883	952.66174	-223.96304	1510.95068	-78.38072	-52.26732	1299.03418	-828.99390	70.81340	1322.30359	509.32190	-261.20624	-0.67233	-90.04251	89.23264	112.16731	-506.59863	199.70502	-4.50957	-1243.77527	-41.75588	37.79512
228	1.892	954.87830	-224.17865	1507.09534	-78.42480	-51.98664	1295.05798	-829.09973	71.26275	1319.76245	484.81879	-259.61374	-0.84391	-66.48898	86.08607	117.35188	-531.30133	201.15704	-4.77484	-1228.16187	-45.55846	35.51057
229	1.900	957.28101	-224.33466	1503.26697	-78.73457	-51.56076	1290.97632	-829.59259	71.41220	1317.00671	460.46106	-257.96332	-1.06860	-43.30368	82.53092	122.20847	-555.96643	202.60265	-5.13906	-1208.91223	-50.26084	32.46066
230	1.908	959.75574	-224.41451	1499.56860	-79.39377	-51.11835	1286.85571	-830.42047	71.30651	1314.04236	436.30652	-256.26221	-1.36280	-20.55472	78.47159	126.68859	-580.31396	204.07091	-5.60019	-1185.95801	-55.49471	28.93516
231	1.917	962.14423	-224.38367	1496.12451	-80.48665	-50.76710	1282.75183	-831.48975	71.03217	1310.87842	412.32312	-254.56180	-1.71203	2.20355	73.90125	130.74396	-604.49255	205.53983	-6.05606	-1159.62292	-60.89121	25.33490
232	1.925	964.26923	-224.20050	1493.06567	-82.07678	-50.52753	1278.73108	-832.69641	70.68208	1307.52271	388.43604	-252.90742	-2.06632	25.59448	69.00329	134.37137	-628.65942	207.02498	-6.37821	-1130.58521	-66.20536	22.17909
233	1.933	965.96704	-223.82993	1490.50940	-84.18510	-50.30129	1274.90198	-833.95203	70.34039	1303.98792	364.60904	-251.29971	-2.38513	50.03702	63.94549	137.47299	-652.83069	208.59761	-6.48896	-1099.58545	-71.29172	19.96087
234	1.942	967.11835	-223.25812	1488.54651	-86.76379	-49.92324	1271.42285	-835.19604	70.08009	1300.31067	340.86508	-249.68161	-2.68506	75.67899	58.80260	139.82745	-676.94501	210.30519	-6.41074	-1067.23901	-75.98255	18.96629
235	1.950	967.66443	-222.50314	1487.23645	-89.66325	-49.26566	1268.46375	-836.40802	69.95185	1296.55664	317.23349	-248.03925	-2.97296	102.55676	53.64605	141.15027	-700.96252	212.05951	-6.28394	-1033.98901	-80.04903	19.21325
236	1.958	967.60370	-221.60280	1486.60486	-92.62763	-48.30316	1266.14563	-837.61139	69.95679	1292.80896	293.68951	-246.44641	-3.17845	130.73071	48.50172	141.11818	-724.88715	213.68140	-6.25417	-1000.12561	-83.27238	20.50840
237	1.967	966.97736	-220.58987	1486.64551	-95.37045	-47.10981	1264.49890	-838.84387	70.02335	1289.17480	270.15729	-244.94058	-3.23148	160.28342	43.30710	139.46690	-748.76306	215.08878	-6.34963	-965.92529	-85.52150	22.55670
238	1.975	965.85522	-219.47682	1487.32666	-97.69936	-45.81115	1263.46887	-840.11127	70.01349	1285.80859	246.53293	-243.46484	-3.15556	191.21463	38.01380	136.13905	-772.65472	216.36028	-6.51776	-931.72614	-86.75964	25.07773
239	1.983	964.32520	-218.26337	1488.59680	-99.57922	-44.52627	1262.96204	-841.35968	69.76453	1282.91174	222.71826	-241.95923	-3.04155	223.41167	32.64389	131.29930	-796.60559	217.66789	-6.67845	-897.80792	-87.00651	27.85776
240	1.992	962.48370	-216.95673	1490.38953	-101.08115	-43.34398	1262.90125	-842.47949	69.15205	1280.69702	198.69911	-240.41428	-2.96406	256.76144	27.25217	125.24941	-820.61200	219.17387	-6.73345	-864.31653	-86.35715	30.70938
241	2.000	960.42615	-215.57050	1492.62817	-102.29045	-42.33234	1263.26050	-843.33807	68.14189	1279.33850	174.55310	-238.85330	-2.92685	291.22321	21.92844	118.37605	-844.64771	220.88100	-6.64288	-831.29974	-85.04279	33.43060
242	2.008	958.24084	-214.11020	1495.22864	-103.25610	-41.54671	1264.06653	-843.82660	66.79636	1278.93384	150.34908	-237.33247	-2.86618	326.80176	16.74703	111.09271	-868.70624	222.60147	-6.46504	-798.69092	-83.39622	35.83595
243	2.017	956.00903	-212.57458	1498.09851	-103.98521	-41.02237	1265.37329	-843.90991	65.24286	1279.49231	126.09613	-235.93118	-2.70521	363.49966	11.66331	103.75264	-892.81512	224.21091	-6.21933	-766.28369	-81.72775	37.80736
244	2.025	953.80957	-210.95953	1501.14209	-104.45755	-40.76592	1267.22876	-843.66321	63.64598	1280.94592	101.76505	-234.65871	-2.42552	401.24414	6.55791	96.57948	-917.04675	225.94095	-5.75867	-733.82764	-80.24696	39.28866
245	2.033	951.72168	-209.25339	1504.26794	-104.64387	-40.76241	1269.65564	-843.25873	62.18074	1283.15820	77.30176	-233.37009	-2.08860	439.85300	1.36658	89.63689	-941.49365	228.25868	-4.90441	-701.17688	-79.09437	40.28311
246	2.042	949.82117	-207.43564	1507.39319	-104.51750	-40.99143	1272.64636	-842.88477	60.98877	1285.93848	52.66220	-231.87221	-1.76499	479.09811	-3.84875	82.90744	-966.17126	231.30872	-3.71190	-668.35693	-78.41948	40.92472
247	2.050	948.16992	-205.48030	1510.44080	-104.06500	-41.43358	1276.16882	-842.64825	60.14307	1289.08801	27.85062	-230.10738	-1.46896	518.79651	-8.83992	76.50368	-990.98193	234.56566	-2.52634	-635.55865	-78.41327	41.49074
248	2.058	946.80695	-203.36142	1513.33716	-103.29799	-42.06717	1280.16968	-842.53577	59.64318	1292.46692	2.90411	-228.15923	-1.19067	558.87830	-13.15795	70.87892	-1015.82141	237.36028	-1.69306	-603.11304	-79.25555	42.27083
249	2.067	945.75427	-201.05939	1516.01416	-102.25327	-42.87305	1284.57068	-842.44922	59.43465	1296.01367	-22.14355	-226.14090	-0.94220	599.25513	-16.27791	66.82379	-1040.68848	239.66747	-1.22203	-571.43872	-81.03265	43.41237
250	2.075	945.03436	-198.58719	1518.42493	-100.97626	-43.83319	1289.25745	-842.27637	59.44402	1299.69702	-47.28955	-224.12770	-0.74959	639.24854	-17.74008	65.05449	-1065.66162	241.89899	-0.89279	-541.02380	-83.71886	44.80330
251	2.083	944.68182	-196.03378	1520.56287	-99.50247	-44.90197	1294.07385	-841.94385	59.61748	1303.46619	-72.54440	-222.15349	-0.60650	676.96594	-17.30515	65.42058	-1090.74744	244.15094	-0.58121	-512.47595	-87.23003	46.02303
252	2.092	944.73151	-193.54691	1522.44690	-97.85826	-45.99734	1298.82849	-841.43304	59.94028	1307.23706	-97.81689	-220.25284	-0.37232	709.57434	-15.18906	66.38180	-1115.69458	246.23117	-0.14317	-486.50854	-91.49317	46.45581
253	2.100	945.19006	-191.24643	1524.08154	-96.07870	-47.04116	1303.31689	-840.77808	60.41762	1310.88782	-122.75513	-218.45422	0.34237	734.59637	-11.99501	65.68336	-1139.93152	248.20374	0.98493	-463.78815	-96.46903	45.55201
254	2.108	946.02124	-189.17380	1525.43958	-94.21953	-47.99638	1307.34668	-840.05280	61.03851	1314.26184	-146.71735	-216.69440	2.15469	751.11475	-8.20294	61.93816	-1162.80151	250.41687	3.67405	-444.73068	-102.12054	43.08791
255	2.117	947.15320	-187.30829	1526.47729	-92.35381	-48.86951	1310.75757	-839.33759	61.75532	1317.19409	-168.89862	-214.85818	5.68888	759.95654	-3.90395	55.47422	-1183.94690	253.01361	8.37396	-429.38318	-108.37022	39.25112
256	2.125	948.50006	-185.60013	1527.15332	-90.55371	-49.69005	1313.43750	-838.68207	62.47815	1319.55066	-188.34888	-212.99414	11.35538	762.91577	0.85020	47.59940	-1203.33374	255.67761	14.68504	-417.51678	-115.05513	34.50726
257	2.133	949.98621	-183.99939	1527.43555	-88.86576	-50.47472	1315.32849	-838.08850	63.08422	1321.25720	-203.83466	-211.38513	19.30379	761.62610	5.72639	39.31293	-1220.83594	257.88358	21.75421	-408.90536	-121.90125	29.39188
258	2.142	951.56134	-182.47513	1527.29858	-87.30043	-51.20240	1316.41260	-837.51489	63.44389	1322.30566	-213.92523	-210.37024	29.35769	756.82214	10.34134	30.84782	-1235.98315	259.24225	28.83515	-403.57245	-128.56186	24.34560
259	2.150	953.20276	-181.01840	1526.72192	-85.84339	-51.82594	1316.68848	-836.88715	63.44229	1322.74158	-217.46484	-210.20950	40.77813	748.38348	14.60315	22.19535	-1248.18164	259.64688	35.45267	-401.82941	-134.68825	19.56501
260	2.158	954.91370	-179.63353	1525.69348	-84.47929	-52.30988	1316.15625	-836.12842	62.99211	1322.64063	-214.12787	-211.07272	52.19510	735.96301	18.57260	13.81902	-1257.07129	259.21289	41.32967	-404.13382	-139.94394	14.87203
261	2.167	956.71912	-178.32892	1524.21472	-83.21551	-52.65804	1314.82446	-835.20197	62.05745	1322.08325	-204.53577	-213.06087	62.14174	719.66272	22.08942	6.80006	-1262.66943	258.09131	46.28075	-410.90228	-143.94463	9.78950
262	2.175	958.65820	-177.11844	1522.29688	-82.08392	-52.90615	1312.73096	-834.14044	60.68650	1321.13562	-189.79565	-216.24771	69.87550	700.13452	24.84060	2.14485	-1265.19788	256.42889	50.19045	-422.33893	-146.29663	4.04850
263	2.183	960.77588	-176.02097	1519.95630	-81.11755	-53.09927	1309.95703	-833.03772	59.02189	1319.84204	-171.03375	-220.60197	75.57104	678.11047	26.81668	-0.09387	-1264.77551	254.55258	53.07881	-438.27969	-146.88010	-1.76808
264	2.192	963.11493	-175.04976	1517.21655	-80.33411	-53.27611	1306.61731	-832.00922	57.26411	1318.22498	-149.27191	-225.80469	79.73631	654.24658	28.40030	-0.77811	-1261.32153	252.98051	54.95900	-458.10229	-146.07599	-6.38711
265	2.200	965.70642	-174.21394	1514.11096	-79.74075	-53.45428	1302.83484	-831.15228	55.60690	1316.29553	-125.36523	-231.27354	82.67997	629.39258	29.95621	-0.85770	-1254.60596	252.12781	55.55584	-480.77521	-144.54135	-8.97895
266	2.208	968.56061	-173.53012	1510.68384	-79.34452	-53.63231	1298.72461	-830.53058	54.19102	1314.06689	-99.93494	-236.43115	84.50195	604.41968	31.59117	-0.87070	-1244.21594	252.06357	54.43745	-505.06793	-142.78574	-9.86517
267	2.217	971.66058	-173.01602	1506.99756	-79.15852	-53.82035	1294.39233	-830.17645	53.08987	1311.55237	-73.45358	-240.92227	85.30247	579.74115	33.27937	-1.01451	-1229.65039	252.49731	51.47411	-529.89844	-141.02499	-9.96444
268	2.225	974.95490	-172.67639	1503.13977	-79.20874	-54.06376	1289.93591	-830.09723	52.30969	1308.75232	-46.34229	-244.66016	85.29390	555.29761	34.98888	-1.30757	-1210.65051	252.96950	47.07193	-554.60883	-139.28255	-9.96352
269	2.233	978.35217	-172.50136	1499.21606	-79.54288	-54.43257	1285.44727	-830.27997	51.79966	1305.66223	-18.90668	-247.79465	84.81822	530.92847	36.69624	-1.68393	-1187.47949	253.08563	42.08484	-578.97345	-137.50980	-10.12421
270	2.242	981.72461	-172.46686	1495.34192	-80.22457	-54.99179	1281.01294	-830.69623	51.47215	1302.30408	8.76202	-250.62477	84.29015	506.60739	38.38206	-2.06367	-1161.01880	252.58124	37.56198	-603.07617	-135.69551	-10.46368
271	2.250	984.92169	-172.52908	1491.63928	-81.30957	-55.78083	1276.71606	-831.30414	51.22456	1298.74304	36.74927	-253.45001	84.04805	482.39200	40.05708	-2.38893	-1132.63379	251.30045	34.40094	-627.11658	-133.90109	-10.89161
272	2.258	987.79431	-172.62503	1488.22791	-82.82289	-56.82084	1272.64026	-832.04901	50.95971	1295.06885	65.20810	-256.43201	84.21035	458.31003	41.77818	-2.64616	-1103.65747	249.13979	32.97989	-651.16412	-132.12773	-11.30620
273	2.267	990.22400	-172.68860	1485.21216	-84.73753	-58.13121	1268.86853	-832.87561	50.60836	1291.35950	94.31882	-259.53342	84.63342	434.36520	43.57547	-2.88400	-1074.74805	245.95361	33.08079	-675.14124	-130.28981	-11.64962
274	2.275	992.14008	-172.66997	1482.67566	-86.95237	-59.72231	1265.47852	-833.75311	50.15197	1287.66650	124.26508	-262.56366	84.98782	410.57028	45.40556	-3.17325	-1045.74414	241.61671	34.31208	-699.01965	-128.40332	-11.88772
275	2.283	993.51569	-172.54233	1480.67908	-89.29333	-61.56910	1262.53625	-834.68439	49.63089	1284.03320	155.14671	-265.30692	84.93570	386.91205	47.22120	-3.53139	-1016.17499	236.13933	36.49438	-722.87628	-126.57979	-12.01891
276	2.292	994.35156	-172.30054	1479.25427	-91.55332	-63.59955	1260.09473	-835.67841	49.12467	1280.54211	186.91055	-267.63660	84.31116	363.33185	49.01740	-3.89699	-985.86163	229.62238	39.50885	-746.78455	-124.83763	-12.10235
277	2.300	994.66956	-171.96164	1478.40149	-93.55289	-65.70729	1258.19531	-836.69696	48.71756	1277.35522	219.39078	-269.54047	83.17669	339.78210	50.83449	-4.15207	-955.07959	222.22156	43.05696	-770.76257	-123.09564	-12.21547
278	2.308	994.51520	-171.56479	1478.09656	-95.18854	-67.76425	1256.86145	-837.62500	48.47583	1274.70789	252.41867	-271.07837	81.73088	316.26059	52.75864	-4.20554	-924.29749	214.14713	46.78910	-794.77051	-121.29688	-12.37140
279	2.317	993.95276	-171.15843	1478.30420	-96.44931	-69.63289	1256.09131	-838.29840	48.43856	1272.85046	285.89227	-272.32602	80.14986	292.73660	54.78618	-4.12001	-893.81262	205.57835	50.50782	-818.73187	-119.47914	-12.48864
280	2.325	993.05084	-170.77531	1478.98376	-97.39973	-71.20540	1255.86414	-838.57886	48.60896	1271.97473	319.77686	-273.31882	78.48879	269.08215	56.69717	-4.08481	-863.59045	196.61374	54.16108	-842.64996	-117.74242	-12.47444
281	2.333	991.87085	-170.42075	1480.08936	-98.13603	-72.45216	1256.17139	-838.43268	48.95363	1272.16919	354.06750	-274.00861	76.71001	245.16006	58.29828	-4.18529	-833.42181	187.30930	57.71007	-866.64301	-116.12160	-12.33388
282	2.342	990.46869	-170.08728	1481.56543	-98.73085	-73.42137	1257.03577	-837.96094	49.41859	1273.41162	388.70688	-274.27521	74.77586	220.94678	59.70191	-4.29341	-803.18585	177.78122	61.02386	-890.80310	-114.52405	-12.15515
283	2.350	988.90399	-169.77524	1483.34106	-99.19238	-74.17885	1258.49097	-837.34644	49.95024	1275.59229	423.51379	-273.98425	72.69483	196.50114	61.15744	-4.26605	-772.94989	168.34726	63.94489	-915.11438	-112.83191	-12.01035
284	2.358	987.24567	-169.49800	1485.33191	-99.46598	-74.75180	1260.55127	-836.75146	50.50690	1278.54785	458.23358	-273.02380	70.47078	171.89291	62.78965	-4.12921	-742.89008	159.44391	66.42648	-939.51495	-111.01808	-11.89037
285	2.367	985.57574	-169.27762	1487.45190	-99.47629	-75.13458	1263.20630	-836.25146	51.06009	1282.10010	492.69556	-271.34293	68.05740	147.18309	64.58443	-3.97639	-713.14185	151.27945	68.48165	-963.96777	-109.15857	-11.70139
286	2.375	983.98682	-169.14142	1489.62573	-99.17361	-75.33269	1266.43018	-835.84009	51.59235	1286.09436	526.96411	-269.07196	65.46979	122.40322	66.45302	-3.80423	-683.70245	143.72551	70.05429	-988.46802	-107.37426	-11.36946
287	2.383	982.56769	-169.11020	1491.79565	-98.54919	-75.37741	1270.18835	-835.47064	52.08479	1290.42603	561.33130	-266.65118	63.00609	97.56207	68.27817	-3.55960	-654.49652	136.63849	71.07481	-1013.05615	-105.73006	-10.96823
288	2.392	981.38800	-169.18025	1493.91821	-97.61746	-75.30150	1274.43762	-835.09076	52.49636	1295.02905	595.97107	-264.79932	61.35571	72.64920	69.98235	-3.25533	-625.55267	130.11810	71.58576	-1037.84717	-104.16522	-10.64276
289	2.400	980.49310	-169.32217	1495.95337	-96.39574	-75.12102	1279.11243	-834.66016	52.76309	1299.83826	630.32703	-264.22345	61.31366	47.61609	71.57257	-2.94391	-597.10150	124.44145	71.71820	-1062.92175	-102.56874	-10.42805
290	2.408	979.90906	-169.49733	1497.85596	-94.90277	-74.83346	1284.11292	-834.15668	52.81799	1304.76135	662.79639	-265.10846	63.01690	22.42380	73.09538	-2.65152	-569.49829	119.89491	71.52258	-1088.15967	-100.92176	-10.21163
291	2.417	979.64642	-169.67355	1499.57751	-93.16900	-74.42213	1289.30432	-833.58057	52.60485	1309.67407	691.21606	-266.77573	65.31912	-2.87445	74.60463	-2.37367	-543.13342	116.66129	70.80623	-1113.21545	-99.34494	-9.72710
292	2.425	979.69434	-169.82761	1501.07275	-91.24386	-73.87679	1294.52527	-832.96088	52.08252	1314.42957	713.80066	-268.05426	66.25702	-28.10208	76.20061	-2.10266	-518.44409	114.80803	69.15907	-1137.56067	-98.03285	-8.49619
293	2.433	980.01587	-169.93724	1502.30322	-89.19405	-73.21977	1299.59851	-832.35486	51.23323	1318.86865	729.79395	-268.15457	64.43608	-52.96918	78.02092	-1.83772	-495.88165	114.38053	66.17705	-1160.59802	-97.08618	-5.99874
294	2.442	980.55444	-169.98099	1503.24109	-87.09163	-72.51134	1304.34607	-831.82849	50.07452	1322.83105	739.60626	-267.11615	59.88521	-77.17947	80.13980	-1.51353	-475.79428	115.49797	61.68270	-1181.94604	-96.42808	-2.01356
295	2.450	981.24725	-169.94760	1503.87036	-84.99893	-71.83185	1308.59912	-831.42413	48.66777	1326.17676	744.50116	-265.47302	53.58438	-100.71051	82.46136	-0.88855	-458.33167	118.31022	55.75881	-1201.63037	-96.00898	3.31520
296	2.458	982.03522	-169.84045	1504.18347	-82.95885	-71.25708	1312.20471	-831.13226	47.11988	1328.81445	745.95551	-263.66199	46.48283	-123.96072	84.78467	0.59050	-443.40680	122.76463	48.62254	-1219.81445	-95.84265	9.59033
297	2.467	982.86713	-169.67546	1504.17444	-80.98705	-70.83261	1315.03723	-830.88470	45.57225	1330.71704	744.99799	-261.75946	39.08365	-147.24100	87.00251	4.00918	-430.77472	128.41278	40.53368	-1236.31921	-95.63111	16.18010
298	2.475	983.70221	-169.47488	1503.83545	-79.07702	-70.56398	1317.01611	-830.57190	44.18188	1331.91882	741.85181	-259.63098	31.63374	-169.75632	89.06419	10.99474	-420.26910	134.68498	31.89007	-1250.58911	-94.73940	22.43117
299	2.483	984.51715	-169.25690	1503.15552	-77.23701	-70.44284	1318.11462	-830.07544	43.09742	1332.50293	736.06311	-257.10400	24.32186	-189.07306	90.76005	22.86929	-412.07086	141.43063	23.38951	-1262.07983	-92.69737	28.02111
300	2.492	985.30969	-169.03099	1502.11963	-75.51421	-70.46979	1318.34875	-829.30682	42.42673	1332.57861	726.99127	-253.98642	17.31955	-201.94778	91.74944	39.15780	-406.82187	148.95528	15.88912	-1270.43408	-89.53796	32.94244
301	2.500	986.09100	-168.80058	1500.71118	-73.96361	-70.63820	1317.75439	-828.24225	42.21307	1332.24866	714.28052	-250.20984	10.93971	-206.12119	91.79366	57.19675	-405.46979	157.48068	9.90581	-1275.39490	-85.81277	37.22839
302	2.508	986.87994	-168.56297	1498.92053	-72.61183	-70.91667	1316.37390	-826.94189	42.43268	1331.57349	698.01440	-246.10934	5.77150	-201.43582	90.95232	73.80657	-408.89410	166.68867	5.36384	-1276.84985	-82.38622	40.76210
303	2.517	987.71014	-168.30832	1496.75098	-71.46452	-71.26109	1314.25806	-825.53650	42.99974	1330.55811	678.54303	-242.37811	2.33089	-189.36111	89.63265	87.27934	-417.50940	175.76218	2.00199	-1274.94775	-80.01759	43.24857
304	2.525	988.63525	-168.02310	1494.21533	-70.52804	-71.63113	1311.47278	-824.18018	43.77627	1329.17468	656.32227	-239.55215	0.55005	-171.89255	88.34830	97.71520	-431.03088	183.61879	-0.24736	-1269.95447	-79.10976	44.41224
305	2.533	989.72162	-167.69418	1491.33081	-69.80556	-71.97874	1308.10779	-823.00604	44.59677	1327.40369	632.10455	-237.58871	-0.14724	-150.91190	87.32202	106.04129	-448.66544	189.15146	-1.59147	-1261.94336	-79.80665	44.21592
306	2.542	991.03571	-167.30898	1488.11829	-69.27943	-72.23053	1304.27466	-822.10962	45.29619	1325.26160	607.02441	-236.02744	-0.37203	-127.97495	86.37801	113.10020	-469.55457	191.94365	-2.63223	-1250.69507	-82.06518	42.80841
307	2.550	992.63397	-166.85548	1484.61023	-68.91431	-72.30750	1300.09570	-821.54572	45.73479	1322.79004	582.07654	-234.45129	-0.51178	-104.23569	85.21432	119.35890	-492.76944	192.89473	-3.75740	-1235.85315	-85.59377	40.34277
308	2.558	994.55048	-166.32399	1480.85718	-68.68341	-72.16496	1295.68604	-821.32404	45.82569	1320.02698	557.61639	-232.70461	-0.72415	-80.45651	83.66355	124.96866	-517.16937	193.51573	-4.72865	-1217.17603	-89.92020	36.97037
309	2.567	996.77759	-165.70012	1476.93201	-68.59598	-71.81413	1291.13416	-821.41071	45.55465	1316.99414	533.48975	-230.82397	-1.01485	-57.00125	81.69781	129.92223	-541.81287	194.67111	-5.24807	-1194.75098	-94.59736	32.97449
310	2.575	999.25024	-164.95413	1472.93347	-68.70815	-71.32388	1286.49158	-821.73730	44.97764	1313.70654	509.45172	-228.91910	-1.35635	-33.75601	79.33345	134.21323	-566.30432	196.32570	-5.42530	-1169.06873	-99.33762	28.82171
311	2.583	1001.84924	-164.04645	1468.98218	-69.11182	-70.79907	1281.78577	-822.21387	44.19668	1310.19019	485.40381	-227.07666	-1.74703	-10.19067	76.62830	137.88422	-590.59277	198.11415	-5.54574	-1140.90735	-103.92456	25.07687
312	2.592	1004.41876	-162.94270	1465.21130	-69.91374	-70.32635	1277.05481	-822.74432	43.32967	1306.49731	461.38321	-225.30716	-2.16255	14.30765	73.74547	140.96562	-614.70227	199.80295	-5.77086	-1111.04553	-108.05386	22.22513
313	2.600	1006.78955	-161.62036	1461.75781	-71.21178	-69.91872	1272.38806	-823.24707	42.48695	1302.70337	437.47363	-223.57599	-2.53281	40.08878	70.87373	143.38017	-638.67065	201.40295	-6.08797	-1080.01245	-111.43837	20.54708
314	2.608	1008.80975	-160.07298	1458.75232	-73.05390	-69.49707	1267.94653	-823.68103	41.75182	1298.88330	413.71573	-221.86475	-2.81062	67.15622	68.04082	144.89488	-662.56628	203.04193	-6.38496	-1048.06470	-114.00623	20.16098
315	2.617	1010.37195	-158.31889	1456.30310	-75.37350	-68.92539	1263.95032	-824.05865	41.16280	1295.09473	390.06665	-220.19247	-3.01139	95.34126	65.17699	145.23116	-686.45453	204.74341	-6.57434	-1015.35168	-115.79153	21.05201
316	2.625	1011.42566	-156.39964	1454.48511	-77.94476	-68.09355	1260.62488	-824.42627	40.69602	1291.39734	366.46848	-218.62030	-3.14743	124.55115	62.30363	144.22118	-710.33801	206.41240	-6.66668	-982.13123	-116.71600	23.00664
317	2.633	1011.97327	-154.36154	1453.33911	-80.42981	-66.99255	1258.12097	-824.82367	40.25574	1287.88818	342.91046	-217.20935	-3.18831	154.83835	59.46412	141.82970	-734.18274	207.98875	-6.72048	-948.87769	-116.63368	25.64454
318	2.642	1012.05029	-152.23997	1452.87573	-82.52437	-65.71288	1256.46167	-825.24634	39.70128	1284.71484	319.39084	-215.90619	-3.13437	186.25955	56.60489	138.11618	-758.00427	209.48257	-6.76737	-916.15875	-115.47864	28.57085
319	2.650	1011.70935	-150.05774	1453.07886	-84.09943	-64.37674	1255.55469	-825.63379	38.90952	1282.05994	295.87466	-214.54097	-3.04335	218.79324	53.63811	133.20198	-781.86194	210.94958	-6.80964	-884.33435	-113.29713	31.49126
320	2.658	1011.01721	-147.82426	1453.91101	-85.22195	-63.08801	1255.25708	-825.89075	37.83033	1280.10913	272.29028	-212.98865	-2.96344	252.39291	50.50158	127.22160	-805.77679	212.46286	-6.82789	-853.34631	-110.25968	34.19889
321	2.667	1010.05182	-145.53415	1455.31702	-86.04665	-61.93312	1255.45227	-825.93457	36.49800	1279.01062	248.52545	-211.24437	-2.92323	287.02826	47.14250	120.33528	-829.72437	214.06371	-6.77686	-822.81812	-106.62672	36.47054
322	2.675	1008.88818	-143.17485	1457.22571	-86.68615	-60.98329	1256.10046	-825.74658	34.99938	1278.83752	224.47992	-209.37762	-2.93705	322.69360	43.53474	112.81738	-853.69971	215.74750	-6.63634	-792.34290	-102.65161	38.06878
323	2.683	1007.58972	-140.73863	1459.55518	-87.15852	-60.28113	1257.23865	-825.39667	33.43407	1279.57043	200.15837	-207.53453	-2.94352	359.39996	39.69370	105.06752	-877.74133	217.45085	-6.42825	-761.70325	-98.57965	38.92324
324	2.692	1006.21240	-138.22879	1462.22156	-87.41209	-59.84743	1258.94006	-825.01160	31.89154	1281.10486	175.65686	-205.87970	-2.83257	397.10834	35.59407	97.47414	-901.89697	219.10521	-6.13090	-730.90698	-94.68613	39.20974
325	2.700	1004.81232	-135.65753	1465.14673	-87.37148	-59.70739	1261.26538	-824.69916	30.43378	1283.28455	151.05704	-204.40120	-2.58968	435.65408	31.13860	90.27866	-926.18604	220.72040	-5.68222	-700.03723	-91.23590	39.17244
326	2.708	1003.44629	-133.03192	1468.25879	-86.97527	-59.89995	1264.23279	-824.48663	29.08035	1285.95959	126.38165	-202.90158	-2.31238	474.77121	26.29092	83.56786	-950.59290	222.33339	-5.11908	-669.10767	-88.45129	38.97922
327	2.717	1002.17212	-130.34177	1471.48767	-86.20045	-60.45519	1267.81323	-824.32324	27.81601	1289.03589	101.63254	-201.23328	-2.06586	514.19470	21.18945	77.37179	-975.10376	223.96312	-4.61517	-638.11707	-86.54205	38.78752
328	2.725	1001.04956	-127.56950	1474.76575	-85.06506	-61.36135	1271.93835	-824.12250	26.62280	1292.47107	76.81421	-199.39594	-1.82662	553.73950	16.10003	71.79002	-999.75281	225.66002	-4.35052	-607.15509	-85.70753	38.79974
329	2.733	1000.13525	-124.70778	1478.03308	-83.61505	-62.56031	1276.51294	-823.80054	25.51238	1296.23157	51.91470	-197.44791	-1.56118	593.32727	11.31023	67.12048	-1024.60400	227.51064	-4.35364	-576.40564	-86.08804	39.18042
330	2.742	999.47412	-121.76042	1481.23779	-81.90871	-63.97591	1281.42603	-823.30255	24.53572	1300.25146	26.90500	-195.45351	-1.27495	632.82800	7.18158	63.95937	-1049.68030	229.62306	-4.41313	-546.14862	-87.74884	39.94468
331	2.750	999.09595	-118.73590	1484.33057	-80.00075	-65.53722	1286.55420	-822.61871	23.76558	1304.41418	1.76114	-193.46587	-0.99475	671.51953	4.25034	62.92937	-1074.86206	232.22495	-4.04460	-516.86035	-90.66210	40.86622
332	2.758	999.01563	-115.64767	1487.26855	-77.93918	-67.18367	1291.74939	-821.78131	23.26707	1308.55872	-23.51965	-191.51155	-0.74021	707.51624	2.97435	63.81191	-1099.73926	235.61133	-2.58449	-489.32089	-94.64575	41.43395
333	2.767	999.23035	-112.51490	1490.01978	-75.78058	-68.86606	1296.82996	-820.84949	23.07414	1312.50134	-48.86200	-189.63631	-0.48827	738.04309	3.32327	64.94618	-1123.56555	239.62404	0.44282	-464.48444	-99.41685	40.96496
334	2.775	999.71606	-109.36211	1492.55933	-73.59419	-70.53712	1301.59705	-819.89563	23.17698	1316.06067	-73.99243	-187.96022	-0.10673	760.72559	4.85495	64.04632	-1145.61157	243.43619	5.01063	-443.10986	-104.78555	38.88407
335	2.783	1000.42731	-106.22107	1494.86047	-71.44254	-72.13417	1305.86890	-818.99268	23.51885	1319.08582	-98.36340	-186.60544	0.74304	774.86401	7.19342	59.89363	-1165.61621	246.29224	10.73068	-425.48325	-110.73344	35.01474
336	2.792	1001.29803	-103.12708	1496.89258	-69.36655	-73.58269	1309.50122	-818.19287	23.99731	1321.47803	-121.23376	-185.56374	2.62511	781.64319	10.21617	53.05632	-1183.67334	248.24052	17.20785	-411.43130	-117.28738	29.70403
337	2.800	1002.24890	-100.10443	1498.62549	-67.39069	-74.82620	1312.38464	-817.50507	24.46863	1323.19214	-141.82422	-184.75482	6.16347	783.26929	13.74342	44.98753	-1199.75525	249.88786	24.16431	-400.55682	-124.38618	23.70078
338	2.808	1003.20343	-97.15448	1500.03259	-65.53325	-75.84833	1314.44043	-816.89569	24.76438	1324.22742	-159.32251	-184.23260	11.84083	781.74512	17.29313	36.73571	-1213.48926	251.48959	31.23539	-392.52362	-131.86600	17.84548
339	2.817	1004.10651	-94.26358	1501.08887	-63.80618	-76.66257	1315.62732	-816.30420	24.72429	1324.62476	-172.72668	-184.22212	19.93651	777.97253	20.37317	28.55352	-1224.30688	252.57607	37.88426	-387.25284	-139.49068	12.72028
340	2.825	1004.93524	-91.41999	1501.76953	-62.20879	-77.28934	1315.94165	-815.65784	24.22709	1324.45898	-180.79352	-184.99615	30.38646	771.67542	22.89484	20.42374	-1231.81372	252.57399	43.66549	-385.00854	-146.95621	8.42518
341	2.833	1005.69885	-88.61734	1502.05090	-60.72931	-77.74716	1315.40820	-814.89679	23.20770	1323.82190	-182.39240	-186.80304	42.39330	762.15649	25.07664	12.74004	-1235.98608	251.39694	48.34453	-386.41559	-153.87694	4.61073
342	2.842	1006.42987	-85.85223	1501.91687	-59.35196	-78.05511	1314.06995	-814.00391	21.67841	1322.79883	-177.17316	-189.78259	54.32838	749.18872	27.00584	6.43407	-1236.90747	249.48027	51.79905	-392.36179	-159.74739	0.80620
343	2.850	1007.17883	-83.12582	1501.36243	-58.06793	-78.23517	1311.98413	-813.01758	19.75040	1321.45300	-165.83417	-193.87265	64.47643	733.16528	28.52801	2.32372	-1234.50085	247.56795	53.96447	-403.57178	-163.95978	-3.05928
344	2.858	1008.01312	-80.44368	1500.38843	-56.89055	-78.31259	1309.22363	-812.01825	17.62093	1319.83118	-149.64893	-198.88269	72.02662	714.47925	29.62220	0.34906	-1228.62585	246.32106	54.68051	-420.00470	-166.03256	-6.41955
345	2.867	1009.00964	-77.81900	1498.99683	-55.85419	-78.31761	1305.88281	-811.09369	15.52584	1317.97668	-129.87286	-204.61128	77.24960	693.22296	30.61732	-0.33202	-1219.13696	246.00372	53.63180	-440.70346	-166.00720	-8.60437
346	2.875	1010.23376	-75.27761	1497.19446	-54.99465	-78.29234	1302.07776	-810.30768	13.68345	1315.93054	-107.50580	-210.81015	80.84946	669.77380	31.88271	-0.57645	-1205.76538	246.49872	50.71264	-464.15710	-164.59357	-9.57012
347	2.883	1011.72229	-72.85652	1495.00073	-54.33929	-78.29694	1297.93896	-809.69177	12.23924	1313.71851	-83.27902	-217.13107	83.35223	645.15356	33.50118	-0.80461	-1188.32153	247.43822	46.43208	-488.79712	-162.70169	-9.85436
348	2.892	1013.48218	-70.60025	1492.45605	-53.91622	-78.40810	1293.59399	-809.25690	11.23153	1311.34106	-57.74042	-223.22701	84.99979	620.42102	35.32502	-1.09724	-1167.21472	248.28128	41.85059	-513.52844	-160.82626	-9.99119
349	2.900	1015.49518	-68.55530	1489.62256	-53.76701	-78.71419	1289.14709	-809.01105	10.60054	1308.78442	-31.34436	-228.90530	85.90844	596.02069	37.19550	-1.41829	-1143.64819	248.43356	38.09741	-537.95502	-159.02377	-10.19570
350	2.908	1017.71533	-66.75728	1486.58142	-53.95140	-79.30054	1284.67578	-808.96704	10.22975	1306.04419	-4.41513	-234.16965	86.20001	571.87775	39.03615	-1.73390	-1119.06909	247.45929	35.85305	-562.10547	-157.26578	-10.45224
351	2.917	1020.06305	-65.21751	1483.42883	-54.53802	-80.21397	1280.25073	-809.13324	9.99469	1303.13489	22.94247	-239.15056	86.06454	547.83606	40.82584	-2.03557	-1094.26978	245.18936	35.16118	-586.10156	-155.52283	-10.72826
352	2.925	1022.43011	-63.92207	1480.27222	-55.58252	-81.43588	1275.95898	-809.50073	9.80007	1300.08008	50.79846	-243.99066	85.73680	523.87085	42.56957	-2.32431	-1069.12231	241.63396	35.68144	-610.01361	-153.70381	-11.05755
353	2.933	1024.69470	-62.83618	1477.22412	-57.10356	-82.90189	1271.91138	-810.03949	9.59184	1296.91016	79.25763	-248.76614	85.38866	500.04236	44.28741	-2.59567	-1043.13733	236.92256	37.04060	-633.84509	-151.74902	-11.44672
354	2.942	1026.73743	-61.90330	1474.38989	-59.05917	-84.54810	1268.23132	-810.71222	9.35043	1293.66492	108.42548	-253.49780	85.03889	476.37903	46.00729	-2.84639	-1016.01514	231.26091	38.90533	-657.60498	-149.69052	-11.82402
355	2.950	1028.46313	-61.05708	1471.85706	-61.32892	-86.33968	1265.03284	-811.49121	9.08796	1290.38806	138.44562	-258.17853	84.55436	452.81799	47.75832	-3.09111	-987.73444	224.79918	40.94386	-681.31140	-147.64410	-12.10480
356	2.958	1029.81750	-60.24826	1469.69482	-63.71840	-88.26718	1262.40002	-812.35803	8.84777	1287.14136	169.44890	-262.75854	83.73144	429.25787	49.55428	-3.34721	-958.43909	217.58514	42.91826	-704.93994	-145.80121	-12.23665
357	2.967	1030.78479	-59.45481	1467.95752	-65.99925	-90.31784	1260.38123	-813.28394	8.68520	1284.03711	201.47377	-267.14136	82.41579	405.65558	51.36921	-3.62146	-928.37659	209.61893	44.75803	-728.48755	-144.26505	-12.21928
358	2.975	1031.37000	-58.67361	1466.68396	-67.97610	-92.43327	1258.99426	-814.20441	8.63934	1281.26379	234.46666	-271.24225	80.59560	382.04663	53.14461	-3.92215	-897.87372	200.91766	46.51555	-752.02686	-142.85507	-12.14056
359	2.983	1031.59229	-57.91138	1465.89612	-69.54538	-94.48502	1258.23096	-815.00958	8.72393	1279.07104	268.31735	-275.04526	78.38634	358.49146	54.86241	-4.23080	-867.27832	191.67633	48.36362	-775.62579	-141.27664	-12.11213
360	2.992	1031.48889	-57.18039	1465.59546	-70.72223	-96.31102	1258.06323	-815.57434	8.94110	1277.70618	302.88846	-278.55484	75.92241	335.01001	56.63024	-4.45323	-836.88324	182.34143	50.55676	-799.30518	-139.46820	-12.12354
361	3.000	1031.11243	-56.50122	1465.75928	-71.62832	-97.79747	1258.45679	-815.81476	9.29817	1277.33862	338.05374	-281.69916	73.28995	311.56946	58.64360	-4.43907	-806.82825	173.25597	53.09918	-823.12952	-137.53670	-12.09171
362	3.008	1030.51941	-55.90687	1466.34314	-72.42719	-98.93330	1259.38818	-815.73773	9.81347	1278.01843	373.71057	-284.31845	70.53954	288.12018	60.94886	-4.12013	-777.04443	164.32146	55.52560	-847.21753	-135.50089	-12.02596
363	3.017	1029.76160	-55.43208	1467.29150	-73.23395	-99.79529	1260.85107	-815.44830	10.50668	1279.67651	409.71631	-286.23410	67.70122	264.53027	63.24412	-3.67680	-747.38800	155.29677	57.28629	-871.55017	-133.35861	-11.98484
364	3.025	1028.88489	-55.09227	1468.54773	-74.06456	-100.47957	1262.85181	-815.09979	11.37400	1282.15527	445.81808	-287.32028	64.78774	240.51288	65.13863	-3.40858	-717.85236	146.28348	58.23340	-895.92682	-131.21240	-11.96828
365	3.033	1027.93335	-54.87875	1470.05811	-74.84593	-101.03299	1265.39478	-814.81989	12.37132	1285.26257	481.72485	-287.53098	61.81167	215.88986	66.62659	-3.37050	-688.61420	137.65843	58.57067	-920.23450	-129.19275	-11.93681
366	3.042	1026.94971	-54.77664	1471.76367	-75.46521	-101.44072	1268.47412	-814.66675	13.43005	1288.82324	517.32147	-286.93390	58.85091	190.87178	68.02177	-3.37152	-659.89099	129.59851	58.45878	-944.57751	-127.37890	-11.83478
367	3.050	1025.97522	-54.77704	1473.59888	-75.82195	-101.66582	1272.06909	-814.63153	14.48347	1292.71118	552.80365	-285.82507	56.19125	165.81007	69.51485	-3.28543	-631.76746	121.96584	57.88702	-969.09326	-125.77876	-11.60761
368	3.058	1025.05017	-54.86930	1475.50330	-75.85076	-101.68518	1276.14221	-814.66229	15.47419	1296.85229	588.47949	-284.80655	54.44666	140.83815	71.07901	-3.12044	-604.16174	114.70470	56.92073	-993.83472	-124.32307	-11.26876
369	3.067	1024.21692	-55.03055	1477.43506	-75.52374	-101.49174	1280.63708	-814.69171	16.35142	1301.19788	624.20569	-284.60873	54.41049	115.89648	72.66531	-2.91342	-576.93774	108.04311	55.80939	-1018.82605	-122.90649	-10.90767
370	3.075	1023.51331	-55.22940	1479.36841	-74.85295	-101.08224	1285.47632	-814.66547	17.06574	1305.68982	658.77557	-285.69717	56.45507	90.89841	74.27757	-2.70319	-550.06677	102.27957	54.76983	-1044.01489	-121.46893	-10.57334
371	3.083	1022.95959	-55.43933	1481.28027	-73.88716	-100.46529	1290.55664	-814.55920	17.56278	1310.24060	689.94244	-287.93909	59.83555	65.79100	75.90662	-2.50581	-523.76373	97.65059	53.80373	-1069.07813	-120.01972	-10.17551
372	3.092	1022.55023	-55.64133	1483.14148	-72.69241	-99.68008	1295.74353	-814.38104	17.79107	1314.72986	715.45984	-290.57355	62.76146	40.56482	77.50712	-2.28116	-498.50119	94.36906	52.69041	-1093.41479	-118.55917	-9.46978
373	3.100	1022.25519	-55.81723	1484.91870	-71.32912	-98.79724	1300.87439	-814.17371	17.72135	1319.00159	734.26807	-292.64270	63.50607	15.29568	79.09164	-1.97240	-474.88971	92.54961	51.01246	-1116.49622	-117.19474	-8.01839
374	3.108	1022.02283	-55.95134	1486.58081	-69.84595	-97.90852	1305.77051	-814.01062	17.35735	1322.87439	746.71631	-293.63666	61.51548	-9.79834	80.77444	-1.55870	-453.50247	92.11540	48.24200	-1138.24304	-116.41240	-5.31498
375	3.117	1021.78918	-56.03852	1488.10400	-68.28072	-97.10786	1310.25562	-813.96692	16.73162	1326.17480	754.00397	-293.69656	57.38699	-34.43118	82.62694	-1.00174	-434.69357	92.93159	43.99304	-1158.93408	-116.72700	-1.17773
376	3.125	1021.49432	-56.09282	1489.47559	-66.66136	-96.46959	1314.17029	-814.07123	15.89894	1328.77576	757.55859	-293.25323	52.03397	-58.52951	84.53481	-0.08307	-418.52502	95.04442	38.32978	-1178.70703	-117.92979	4.09502
377	3.133	1021.09949	-56.14687	1490.69031	-65.02020	-96.04602	1317.38977	-814.27002	14.93914	1330.61121	758.54089	-292.58444	46.11559	-82.36264	86.25162	1.73113	-404.89056	98.67250	31.83032	-1197.31128	-119.18243	9.93437
378	3.142	1020.59436	-56.23331	1491.73840	-63.40263	-95.86452	1319.83972	-814.43341	13.96265	1331.67395	757.45599	-291.67938	40.00762	-106.06375	87.50275	5.31959	-393.73499	103.93729	25.32428	-1214.26526	-119.77020	15.71458
379	3.150	1019.99146	-56.37117	1492.59656	-61.85156	-95.90881	1321.48462	-814.39655	13.10704	1332.00500	754.01599	-290.44427	33.83687	-128.84982	87.98172	11.83717	-385.21490	110.66539	19.54659	-1229.00024	-119.39565	20.97226
380	3.158	1019.31262	-56.56818	1493.22815	-60.39790	-96.12686	1322.29761	-814.01801	12.51533	1331.68286	747.42505	-288.87833	27.41777	-148.74698	87.38210	22.26630	-379.71765	118.40836	14.87560	-1240.91797	-118.04364	25.56333
381	3.167	1018.57922	-56.82153	1493.59155	-59.07060	-96.47528	1322.25452	-813.24365	12.29171	1330.81702	736.96484	-287.01892	20.50314	-163.14603	85.51402	36.40004	-377.78656	126.62382	11.23151	-1249.44104	-115.93367	29.52224
382	3.175	1017.80896	-57.11969	1493.64917	-57.90324	-96.94247	1321.35608	-812.14728	12.46099	1329.53174	722.53479	-284.89355	13.41664	-169.93655	82.41768	52.31308	-380.00272	134.82199	8.18315	-1254.09888	-113.57649	32.80019
383	3.183	1017.01538	-57.44861	1493.37219	-56.92644	-97.52420	1319.64209	-810.90137	12.96228	1327.93164	704.77075	-282.55811	7.23870	-168.47415	78.52109	67.46140	-386.72568	142.45438	5.26311	-1254.73779	-111.73058	35.16172
384	3.192	1016.20905	-57.78930	1492.73901	-56.16015	-98.19408	1317.18335	-809.70062	13.66742	1326.06921	684.51038	-280.16522	2.99513	-159.61923	74.58968	80.31741	-397.73505	148.70210	2.34627	-1251.62170	-111.12980	36.27022
385	3.200	1015.40869	-58.11600	1491.73853	-55.61348	-98.90071	1314.07227	-808.71246	14.40707	1323.95190	662.21167	-277.97519	0.80165	-145.06265	71.25078	90.74099	-412.31647	152.79636	-0.29382	-1245.13037	-112.15033	35.85538
386	3.208	1014.66406	-58.40450	1490.37549	-55.28627	-99.58356	1310.41943	-808.06421	15.00981	1321.57568	638.24213	-276.14056	-0.00485	-126.66095	68.57445	99.24612	-430.02686	154.87325	-2.32768	-1235.34961	-114.71915	33.83952
387	3.217	1014.06622	-58.63343	1488.67029	-55.17353	-100.18909	1306.34351	-807.83545	15.34999	1318.94653	613.39685	-274.52368	-0.21331	-106.04214	66.11979	106.34660	-450.85815	156.01303	-3.69163	-1222.10571	-118.50190	30.42502
388	3.225	1013.71710	-58.77565	1486.65906	-55.26982	-100.67159	1301.95557	-808.05487	15.37407	1316.08191	588.57751	-272.88635	-0.34267	-84.44305	63.34400	112.39774	-474.23938	157.14507	-4.55848	-1205.50513	-123.09383	26.15918
389	3.233	1013.67511	-58.79927	1484.39929	-55.56673	-100.98567	1297.35278	-808.70679	15.09561	1313.00195	564.20361	-271.14520	-0.58141	-62.69241	59.99698	117.64323	-498.79953	158.45900	-5.10097	-1186.45129	-128.01764	21.92711
390	3.242	1013.92987	-58.67813	1481.96765	-56.05964	-101.09630	1292.61011	-809.73267	14.58344	1309.71875	540.15564	-269.37250	-0.88812	-41.19693	56.10312	122.21748	-523.43085	159.85919	-5.40322	-1166.43726	-132.72894	18.77022
391	3.250	1014.41656	-58.39758	1479.45667	-56.77238	-101.01059	1287.77246	-811.02173	13.94955	1306.23218	516.14630	-267.64783	-1.16281	-19.88382	51.74754	126.17389	-547.80664	161.37561	-5.54336	-1146.41016	-136.72681	17.33033
392	3.258	1015.04279	-57.95241	1476.97778	-57.77399	-100.79297	1282.86755	-812.42474	13.31677	1302.56104	492.10403	-265.94418	-1.40301	1.73514	47.05684	129.57317	-571.98102	163.05254	-5.65771	-1125.83813	-139.64502	17.32248
393	3.267	1015.70251	-57.34067	1474.65796	-59.16689	-100.53255	1277.93469	-813.79700	12.77689	1298.77502	468.16785	-264.20062	-1.67628	24.23373	42.20344	132.45990	-596.03625	164.78516	-5.88834	-1103.37939	-141.43195	17.93332
394	3.275	1016.27173	-56.56193	1472.62231	-61.05598	-100.28085	1273.05591	-815.03564	12.37431	1294.96924	444.41403	-262.45007	-1.98944	47.91290	37.31140	134.74811	-620.00256	166.44019	-6.24376	-1078.40137	-142.45166	18.71393
395	3.283	1016.61389	-55.63829	1470.97192	-63.50451	-100.00662	1268.37952	-816.09979	12.10943	1291.21301	420.78595	-260.76456	-2.29330	72.78757	32.46225	136.24408	-643.88910	167.99084	-6.58262	-1051.41089	-143.14330	19.71386
396	3.292	1016.60522	-54.64369	1469.77612	-66.47061	-99.60942	1264.11670	-817.01727	11.93595	1287.53833	397.21872	-259.17996	-2.54600	98.82820	27.79663	136.78143	-667.72131	169.46666	-6.76732	-1023.24023	-143.62479	21.04214
397	3.300	1016.15857	-53.68792	1469.08337	-69.76074	-98.99049	1260.49207	-817.85950	11.76057	1283.97437	373.68015	-257.74609	-2.71268	126.09482	23.47942	136.25127	-691.51709	170.91264	-6.77143	-994.23926	-143.72075	22.67811
398	3.308	1015.23584	-52.86357	1468.93005	-73.06551	-98.12161	1257.66638	-818.69165	11.46588	1280.59045	350.14090	-256.50671	-2.77731	154.68365	19.55659	134.54930	-715.28076	172.37820	-6.68635	-964.19257	-143.20107	24.50895
399	3.317	1013.85101	-52.21834	1469.33716	-76.08789	-97.05719	1255.67993	-819.53320	10.94811	1277.51587	326.57751	-255.37787	-2.76993	184.61208	15.93060	131.59335	-739.04065	173.85339	-6.66400	-932.81140	-141.96964	26.40644
400	3.325	1012.06006	-51.74865	1470.31067	-78.67869	-95.88870	1254.45520	-820.35181	10.14963	1274.92224	302.98218	-254.16185	-2.74037	215.77168	12.42631	127.38795	-762.84601	175.30972	-6.76203	-900.23547	-140.13644	28.34439
401	3.333	1009.94171	-51.38158	1471.84473	-80.85874	-94.68639	1253.86072	-821.08905	9.08016	1272.98352	279.33948	-252.69936	-2.71646	248.03952	8.88334	122.06522	-786.73120	176.81384	-6.85959	-867.07111	-137.91821	30.40605
402	3.342	1007.57843	-50.97264	1473.91992	-82.71278	-93.48961	1253.79199	-821.70337	7.81631	1271.83289	255.57495	-250.95505	-2.71301	281.43115	5.27081	115.88873	-810.71210	178.46506	-6.80402	-834.04492	-135.51379	32.63904
403	3.350	1005.04559	-50.38122	1476.49011	-84.28236	-92.35271	1254.22571	-822.20221	6.46811	1271.53271	231.57889	-249.03296	-2.73498	316.05795	1.65037	109.20324	-834.80023	180.25409	-6.57396	-801.64514	-133.08311	34.94640
404	3.358	1002.40826	-49.58191	1479.46814	-85.54655	-91.36261	1255.21545	-822.63171	5.13037	1272.06873	207.33339	-247.15701	-2.73221	351.94040	-1.96432	102.36718	-858.99164	182.05841	-6.25684	-769.95386	-130.74173	37.11848
405	3.367	999.71014	-48.66025	1482.73535	-86.44879	-90.59764	1256.84241	-823.02911	3.84721	1273.36511	182.93744	-245.51041	-2.62667	388.93835	-5.63290	95.69699	-883.25226	183.74928	-5.92797	-738.74133	-128.56140	38.95921
406	3.375	996.96497	-47.69380	1486.17419	-86.92606	-90.10330	1259.16296	-823.39392	2.60429	1275.31946	158.47206	-244.04701	-2.41937	426.80374	-9.46961	89.39669	-907.54974	185.30014	-5.58770	-707.76025	-126.61613	40.39812
407	3.383	994.18243	-46.67873	1489.69824	-86.94016	-89.90593	1262.18225	-823.70142	1.35546	1277.83899	133.92847	-242.56400	-2.17843	465.21951	-13.57784	83.53857	-931.89795	186.81259	-5.19087	-676.98187	-124.99229	41.48884
408	3.392	991.42249	-45.57066	1493.26050	-86.49943	-90.01717	1265.85742	-823.92639	0.07080	1280.85974	109.26746	-240.92343	-1.93360	503.85651	-17.87588	78.14682	-956.35315	188.52852	-4.64806	-646.57886	-123.74616	42.31746
409	3.400	988.82642	-44.38191	1496.84265	-85.65526	-90.42534	1270.11560	-824.04962	-1.22454	1284.33521	84.47925	-239.11090	-1.67492	542.48010	-22.09203	73.29025	-980.97656	190.82742	-3.81678	-616.76648	-122.92243	42.94493
410	3.408	986.56952	-43.20415	1500.43311	-84.48089	-91.09479	1274.86926	-824.05853	-2.44197	1288.20862	59.58606	-237.17117	-1.40723	580.99158	-25.94725	69.17038	-1005.79993	193.92548	-2.68244	-587.72040	-122.63377	43.41946
411	3.417	984.76923	-42.12148	1504.00916	-83.05473	-91.97469	1280.01990	-823.95044	-3.45535	1292.39709	34.61026	-235.16354	-1.15260	619.25446	-29.12329	66.23181	-1030.81079	197.47440	-1.54102	-559.59192	-123.07790	43.77588
412	3.425	983.45483	-41.15314	1507.53210	-81.45129	-93.00444	1285.45239	-823.72626	-4.14821	1296.78821	9.54218	-233.13998	-0.93667	656.65308	-31.10793	65.03008	-1055.94604	200.80859	-0.74818	-532.55743	-124.46749	43.99010
413	3.433	982.60651	-40.28022	1510.95190	-79.73055	-94.11646	1291.02185	-823.37823	-4.45778	1301.23914	-15.64865	-231.15530	-0.76108	691.63940	-31.43196	65.56013	-1081.03491	203.58798	-0.26062	-506.90649	-126.94084	43.90984
414	3.442	982.18976	-39.48563	1514.21680	-77.93953	-95.24780	1296.54712	-822.89783	-4.39047	1305.58386	-40.91986	-229.29407	-0.55612	721.84247	-30.14539	66.57854	-1105.70032	205.93597	0.50232	-483.10117	-130.52594	43.21080
415	3.450	982.16675	-38.78946	1517.28308	-76.12659	-96.34509	1301.81665	-822.30151	-4.00284	1309.65515	-66.00555	-227.65753	-0.12961	745.00732	-27.81027	66.04536	-1129.36279	208.17993	2.42892	-461.71149	-135.15573	41.45176
416	3.458	982.50146	-38.26659	1520.12402	-74.34576	-97.35753	1306.61194	-821.64026	-3.37603	1313.30225	-90.31754	-226.30005	0.88917	760.15039	-24.93451	62.60027	-1151.44397	210.54181	6.16902	-443.25018	-140.68811	38.24097
417	3.467	983.16254	-38.00499	1522.72485	-72.64995	-98.24820	1310.74438	-820.98602	-2.60863	1316.39819	-113.02505	-225.17712	3.00612	768.03186	-21.61411	56.49253	-1171.59644	212.92674	11.65686	-427.99973	-146.98599	33.48905
418	3.475	984.11725	-38.02516	1525.06165	-71.07587	-99.00304	1314.08765	-820.40796	-1.82165	1318.84766	-133.28986	-224.22958	6.67695	770.64319	-17.83877	49.03338	-1189.70874	215.06183	18.27606	-415.93042	-154.01776	27.57910
419	3.483	985.30072	-38.22126	1527.08130	-69.62825	-99.60944	1316.58582	-819.94452	-1.16468	1320.60229	-150.37836	-223.55615	12.21192	770.05701	-13.88124	41.39845	-1205.68945	216.67383	25.30551	-406.80078	-161.78473	21.23565
420	3.492	986.57819	-38.37198	1528.70093	-68.28962	-100.04420	1318.23291	-819.58197	-0.81052	1321.66968	-163.50793	-223.40433	19.84975	767.34802	-10.12623	34.02847	-1219.26196	217.54312	32.17558	-400.41385	-170.11673	15.21030
421	3.500	987.77551	-38.26454	1529.82556	-67.04746	-100.28247	1319.04187	-819.25470	-0.92473	1322.10925	-171.67719	-224.00639	29.64967	762.27136	-6.65993	26.83128	-1229.99341	217.62912	38.59118	-396.83911	-178.57480	10.01740
422	3.508	988.77673	-37.84573	1530.37561	-65.90320	-100.30426	1319.02917	-818.87415	-1.61977	1322.01782	-173.85938	-225.51721	41.03670	753.84143	-3.26982	19.64655	-1237.57178	217.00964	44.36806	-396.46552	-186.51326	5.76137
423	3.517	989.57947	-37.22906	1530.31262	-64.86223	-100.10432	1318.21716	-818.37415	-2.91133	1321.50000	-169.59216	-228.00772	52.57369	741.34546	0.11360	12.66445	-1241.99780	215.73270	49.18331	-399.94736	-193.20549	2.14142
424	3.525	990.27032	-36.58235	1529.64673	-63.92992	-99.70589	1316.64075	-817.74304	-4.69175	1320.63782	-159.35681	-231.45093	62.59024	725.06165	3.12859	6.61993	-1243.36328	213.97330	52.74689	-408.04495	-198.01010	-1.24128
425	3.533	990.98737	-36.03723	1528.42688	-63.11883	-99.16664	1314.35474	-817.02484	-6.73981	1319.47180	-144.28333	-235.75522	70.17258	706.02148	5.33601	2.39183	-1241.57080	212.17929	54.99504	-421.29553	-200.57935	-4.43958
426	3.542	991.89758	-35.65991	1526.72864	-62.45199	-98.57098	1311.43420	-816.29266	-8.76966	1318.00732	-125.59549	-240.74593	75.43400	685.00098	6.80211	0.21051	-1236.41357	210.84340	55.82199	-439.58905	-201.03249	-7.05855
427	3.550	993.15790	-35.45601	1524.62891	-61.95424	-98.00787	1307.96851	-815.61584	-10.50179	1316.23364	-104.31522	-246.11613	79.00780	662.18408	8.06058	-0.55299	-1227.70117	210.18500	54.94130	-461.86136	-199.95711	-8.71889
428	3.558	994.86719	-35.39543	1522.17651	-61.63898	-97.54456	1304.05798	-815.04327	-11.73679	1314.13550	-81.24512	-251.50403	81.51600	637.93445	9.52563	-0.76100	-1215.20056	210.09158	52.25069	-486.33002	-198.16702	-9.50353
429	3.567	997.04370	-35.46188	1519.39282	-61.50488	-97.21812	1299.80896	-814.61334	-12.41910	1311.71143	-57.06207	-256.63535	83.35720	613.10333	11.20416	-0.91132	-1198.71338	210.26155	48.12163	-511.36426	-196.31871	-9.80564
430	3.575	999.62335	-35.69666	1516.30054	-61.54913	-97.04996	1295.32214	-814.37665	-12.66135	1309.01270	-32.33856	-261.38779	84.71699	588.38660	12.93701	-1.11778	-1178.38879	210.31590	43.31691	-536.15198	-194.64404	-9.96064
431	3.583	1002.46185	-36.18143	1512.93872	-61.78376	-97.05841	1290.68579	-814.38983	-12.68450	1306.15283	-7.40768	-265.79468	85.70459	563.92975	14.65355	-1.38261	-1154.99219	209.81369	38.79814	-560.57593	-193.02563	-10.14807
432	3.592	1005.36554	-36.98341	1509.37000	-62.24011	-97.25642	1285.98352	-814.67169	-12.70203	1303.25452	17.73651	-270.00702	86.47698	539.59851	16.36060	-1.73599	-1129.83496	208.33192	35.47966	-584.76813	-191.29317	-10.43731
433	3.600	1008.15570	-38.10579	1505.69714	-62.96684	-97.64563	1281.31311	-815.18152	-12.84605	1300.39075	43.31012	-274.17572	87.20593	515.31873	18.07683	-2.16010	-1104.21362	205.62964	33.82888	-608.86572	-189.41647	-10.82128
434	3.608	1010.71509	-39.45461	1502.07288	-64.02176	-98.21234	1276.79968	-815.84247	-13.15717	1297.55713	69.53424	-278.33960	87.95599	491.12338	19.81971	-2.54996	-1078.73853	201.71404	33.70197	-632.95172	-187.51993	-11.23023
435	3.617	1012.98090	-40.88549	1498.67407	-65.44693	-98.93675	1272.58423	-816.57568	-13.59422	1294.67578	96.56625	-282.42917	88.62473	467.05325	21.55618	-2.83492	-1053.24182	196.79782	34.74824	-657.03027	-185.75894	-11.56202
436	3.625	1014.91687	-42.30861	1495.65271	-67.23187	-99.81712	1268.78979	-817.32672	-14.06006	1291.65430	124.51920	-286.34546	88.99386	443.11313	23.21794	-3.05344	-1027.28894	191.14801	36.74439	-681.05682	-184.13988	-11.77295
437	3.633	1016.49902	-43.71506	1493.10767	-69.28638	-100.87415	1265.49963	-818.07861	-14.44544	1288.46533	153.46014	-290.00922	88.87138	419.27405	24.80292	-3.28625	-1000.62335	184.85674	39.41490	-705.01563	-182.52824	-11.90588
438	3.642	1017.71497	-45.12168	1491.09082	-71.44344	-102.11960	1262.75964	-818.84113	-14.66446	1285.17688	183.38556	-293.35712	88.22389	395.47177	26.37750	-3.58244	-973.22998	177.83557	42.32478	-728.92822	-180.81885	-12.01627
439	3.650	1018.56500	-46.53534	1489.61792	-73.49942	-103.51807	1260.59045	-819.62421	-14.67156	1281.94153	214.20793	-296.35260	87.17877	371.64658	27.99900	-3.93585	-945.25134	170.03937	45.13171	-752.82349	-179.01593	-12.13173
440	3.658	1019.06268	-47.96001	1488.67505	-75.27576	-104.97227	1258.99792	-820.40936	-14.47020	1278.97791	245.79434	-299.00626	85.89934	347.81281	29.66777	-4.29333	-916.89392	161.56110	47.74158	-776.75079	-177.19324	-12.25554
441	3.667	1019.23401	-49.40923	1488.22668	-76.67410	-106.34459	1257.97717	-821.13055	-14.11169	1276.54431	278.03680	-301.34192	84.45454	324.03650	31.34190	-4.59274	-888.32141	152.56387	50.19127	-800.77917	-175.41333	-12.36990
442	3.675	1019.11798	-50.90222	1488.22339	-77.69370	-107.50381	1257.51733	-821.67688	-13.66996	1274.88733	310.88571	-303.34564	82.80679	300.30911	33.02422	-4.78146	-859.61761	143.24634	52.54540	-824.93494	-173.70949	-12.43252
443	3.683	1018.76868	-52.45145	1488.60864	-78.39914	-108.37299	1257.60889	-821.92114	-13.19631	1274.17285	344.32205	-304.93683	80.90165	276.48886	34.77979	-4.79987	-830.81268	133.84346	54.84041	-849.17969	-172.06966	-12.39773
444	3.692	1018.25421	-54.05843	1489.32275	-78.87055	-108.94667	1258.24976	-821.77112	-12.69190	1274.44617	378.29446	-305.96228	78.73190	252.41292	36.62543	-4.62663	-801.87732	124.59814	56.96913	-873.47760	-170.36130	-12.28316
445	3.700	1017.65118	-55.72532	1490.29980	-79.17400	-109.27008	1259.44910	-821.23065	-12.11782	1275.65320	412.65729	-306.23447	76.33577	228.03133	38.48151	-4.34164	-772.71765	115.75720	58.71884	-897.83270	-168.44232	-12.15257
446	3.708	1017.03497	-57.46611	1491.47070	-79.35326	-109.40849	1261.22168	-820.42609	-11.42477	1277.69263	447.13586	-305.58966	73.75758	203.40474	40.26157	-4.05833	-743.25317	107.57007	59.96292	-922.26471	-166.37791	-12.02184
447	3.717	1016.46906	-59.30231	1492.77148	-79.42432	-109.42142	1263.57288	-819.56494	-10.58783	1280.43542	481.37112	-303.92749	70.98167	178.63651	41.95869	-3.82576	-713.49127	100.18357	60.69572	-946.80914	-164.39658	-11.87167
448	3.725	1016.00500	-61.25484	1494.14587	-79.37309	-109.34395	1266.49207	-818.84570	-9.63838	1283.72083	515.08942	-301.24393	67.92738	153.80954	43.62394	-3.63109	-683.49603	93.56790	60.96293	-971.50940	-162.65897	-11.68571
449	3.733	1015.69312	-63.33961	1495.54077	-79.16583	-109.18411	1269.95605	-818.37933	-8.67232	1287.38062	548.31738	-297.68491	64.59914	128.93021	45.29427	-3.43521	-653.35291	87.65704	60.88010	-996.35815	-161.15170	-11.41923
450	3.742	1015.58759	-65.56290	1496.90283	-78.76131	-108.92979	1273.93127	-818.16260	-7.81455	1291.28210	581.43274	-293.64044	61.31070	103.95459	46.97173	-3.20508	-623.20801	82.49316	60.61373	-1021.31317	-159.72641	-11.07464
451	3.750	1015.73523	-67.91700	1498.17749	-78.11980	-108.55699	1278.36902	-818.10431	-7.16166	1295.34509	614.85425	-289.75937	58.77437	78.86418	48.64407	-2.94690	-593.31470	78.14247	60.23852	-1046.38232	-158.16602	-10.79518
452	3.758	1016.16016	-70.37988	1499.31177	-77.21791	-108.04475	1283.18958	-818.08246	-6.75793	1299.52576	648.36053	-286.73022	57.82520	53.66470	50.29014	-2.69495	-564.06396	74.65627	59.67821	-1071.57373	-156.37459	-10.69246
453	3.767	1016.86194	-72.92012	1500.26050	-76.05910	-107.38419	1288.26501	-817.99408	-6.61228	1303.78479	680.48248	-284.90710	58.71194	28.35185	51.91145	-2.45908	-536.01428	72.21304	58.76842	-1096.74109	-154.59612	-10.57961
454	3.775	1017.82367	-75.50460	1500.99084	-74.66605	-106.56786	1293.42688	-817.77771	-6.72120	1308.04529	708.77887	-284.00351	60.45029	2.97240	53.56721	-2.20757	-509.83057	71.06583	57.24516	-1121.51331	-153.31198	-9.92084
455	3.783	1019.01477	-78.10417	1501.48047	-73.07281	-105.59129	1298.48865	-817.42035	-7.07926	1312.16443	731.04742	-283.17029	61.12883	-22.26297	55.32592	-1.90382	-486.06952	71.30988	54.72949	-1145.36438	-152.82730	-8.05474
456	3.792	1020.38824	-80.69756	1501.71143	-71.32846	-104.48134	1303.26306	-816.95740	-7.67188	1315.95508	746.36157	-281.58612	59.21660	-47.00638	57.23123	-1.50668	-464.96500	72.89279	50.88486	-1167.83081	-152.93979	-4.60646
457	3.800	1021.88574	-83.27572	1501.66345	-69.49321	-103.30455	1307.57471	-816.45599	-8.46043	1319.23730	755.16998	-279.00812	54.56546	-71.03326	59.30708	-0.88843	-446.44696	75.83981	45.64965	-1188.69189	-153.12320	0.29591
458	3.808	1023.44666	-85.84177	1501.31079	-67.62853	-102.14720	1311.27673	-815.97650	-9.37462	1321.87512	758.78619	-275.69958	48.09212	-94.54037	61.49755	0.28868	-430.34619	80.25018	39.29018	-1207.89319	-153.03287	6.17583
459	3.817	1025.01245	-88.40880	1500.63110	-65.79730	-101.10567	1314.26819	-815.52698	-10.30803	1323.78918	758.72034	-272.00061	40.81456	-117.97214	63.62100	2.73116	-416.55231	86.02832	32.23928	-1225.36694	-152.61957	12.38405
460	3.825	1026.53210	-91.00121	1499.61340	-64.06193	-100.27298	1316.49353	-815.04547	-11.12420	1324.96045	755.97876	-268.13422	33.39577	-141.16873	65.39690	7.62702	-405.13568	92.88799	25.01395	-1240.90234	-151.84946	18.30041
461	3.833	1027.97083	-93.64465	1498.25659	-62.46688	-99.69565	1317.91968	-814.44043	-11.68713	1325.43518	750.62354	-264.30081	26.23834	-162.56299	66.50161	16.33503	-396.50500	100.67870	18.26788	-1254.06006	-150.50540	23.61014
462	3.842	1029.31323	-96.34323	1496.55945	-61.01746	-99.34052	1318.51221	-813.66107	-11.89660	1325.32654	742.02136	-260.66010	19.58389	-179.36319	66.67777	29.35953	-391.42368	109.43612	12.63646	-1264.25244	-148.27353	28.28041
463	3.850	1030.55945	-99.07156	1494.51587	-59.68357	-99.12114	1318.24097	-812.72229	-11.70639	1324.77820	729.59991	-257.16653	13.59079	-188.83023	65.84833	45.37548	-390.73111	119.04607	8.35279	-1270.98364	-145.11966	32.32373
464	3.858	1031.72156	-101.78973	1492.11475	-58.43484	-98.96178	1317.10889	-811.67841	-11.13129	1323.89709	713.37866	-253.72563	8.51287	-189.68460	64.17630	61.67971	-394.90234	128.95436	5.14891	-1274.00659	-141.51633	35.68409
465	3.867	1032.82629	-104.46407	1489.34998	-57.27136	-98.82687	1315.17090	-810.60309	-10.24695	1322.72144	693.88330	-250.51071	4.66810	-182.43771	62.10880	75.91631	-403.71643	138.08035	2.63010	-1273.35913	-138.21844	38.18421
466	3.875	1033.91504	-107.07475	1486.23267	-56.23447	-98.70184	1312.52893	-809.59094	-9.17746	1321.24255	671.76538	-247.81631	2.17314	-168.67056	60.27549	87.29575	-416.37158	145.04535	0.56956	-1269.29370	-135.93448	39.52842
467	3.883	1035.03650	-109.60683	1482.79810	-55.39501	-98.56339	1309.31079	-808.75256	-8.08110	1319.44092	647.72504	-245.71173	0.83266	-150.23801	59.10776	96.33070	-432.27142	149.07225	-1.15084	-1261.98535	-135.10966	39.46435
468	3.892	1036.23889	-112.04114	1479.10400	-54.80069	-98.35992	1305.64551	-808.19348	-7.13893	1317.31055	622.65430	-244.03409	0.24976	-128.83438	58.51784	103.84261	-451.49585	150.83353	-2.58719	-1251.27563	-135.83548	37.94316
469	3.900	1037.56274	-114.35249	1475.22021	-54.43170	-98.01913	1301.64490	-807.98779	-6.52085	1314.87183	597.42957	-242.55603	0.02816	-105.80392	58.05638	110.34018	-473.88257	151.84042	-3.69786	-1236.77979	-137.92232	35.10670
470	3.908	1039.02808	-116.50883	1471.21558	-54.22891	-97.48189	1297.40027	-808.16248	-6.33139	1312.16736	572.53979	-241.06470	-0.08207	-82.13162	57.32760	116.02042	-498.24704	153.07161	-4.43653	-1218.17505	-141.00139	31.19692
471	3.917	1040.62573	-118.47630	1467.16125	-54.15477	-96.73032	1292.98303	-808.69708	-6.57902	1309.24146	548.05481	-239.39291	-0.21510	-58.45151	56.15145	120.96130	-523.17615	154.61624	-4.87953	-1195.44751	-144.64725	26.57027
472	3.925	1042.31494	-120.23544	1463.14368	-54.23064	-95.79829	1288.44751	-809.52753	-7.18563	1306.11560	523.83252	-237.49863	-0.46026	-34.90933	54.46909	125.19331	-547.93176	156.24017	-5.19056	-1169.08533	-148.53510	21.80125
473	3.933	1044.02222	-121.79359	1459.27026	-54.54490	-94.77179	1283.84485	-810.54999	-8.01855	1302.78430	499.71667	-235.50586	-0.83924	-11.12277	52.31071	128.72231	-572.37537	157.87056	-5.45682	-1140.11218	-152.38510	17.64568
474	3.942	1045.64026	-123.17790	1455.66833	-55.22898	-93.76471	1279.24158	-811.63721	-8.93621	1299.24731	475.65955	-233.57391	-1.28185	13.48990	49.84400	131.57921	-596.60010	159.62854	-5.64771	-1109.80457	-155.78958	14.76790
475	3.950	1047.04163	-124.41564	1452.47534	-56.40958	-92.86125	1274.73523	-812.67560	-9.83380	1295.55481	451.69574	-231.75258	-1.68382	39.28767	47.31875	133.80353	-620.72406	161.55798	-5.76343	-1079.11230	-158.29568	13.43935
476	3.958	1048.10413	-125.52232	1449.81519	-58.15652	-92.06102	1270.46436	-813.60309	-10.66129	1291.79785	427.82880	-229.99480	-1.98819	66.32141	44.95552	135.36343	-644.80408	163.49133	-5.88864	-1048.20276	-159.64230	13.49062
477	3.967	1048.73315	-126.50555	1447.77942	-60.42941	-91.27385	1266.60828	-814.42053	-11.41277	1288.06848	404.01990	-228.22983	-2.22007	94.53101	42.93820	136.15141	-668.82532	165.24646	-6.07113	-1016.61823	-159.84540	14.58007
478	3.975	1048.87390	-127.37703	1446.42407	-63.04526	-90.37375	1263.35913	-815.16797	-12.11212	1284.45325	380.25189	-226.41783	-2.44542	123.88233	41.42244	136.03934	-692.75677	166.81595	-6.26391	-983.92450	-159.09253	16.47159
479	3.983	1048.51489	-128.15866	1445.77551	-65.72266	-89.27669	1260.86279	-815.88171	-12.80399	1281.05920	356.52792	-224.59052	-2.67896	154.35477	40.43009	134.89369	-716.64178	168.30226	-6.39092	-950.27283	-157.55875	19.00281
480	3.992	1047.68481	-128.87613	1445.83545	-68.20515	-87.97792	1259.16357	-816.56537	-13.53844	1278.02893	332.84201	-222.82062	-2.86501	185.93018	39.77859	132.59111	-740.56952	169.78648	-6.43227	-916.39148	-155.31543	21.93162
481	4.000	1046.44055	-129.54893	1446.58264	-70.37688	-86.53029	1258.20178	-817.19159	-14.34691	1275.52576	309.17883	-221.13643	-2.96550	218.62621	39.18636	129.06230	-764.55640	171.29669	-6.44823	-883.00452	-152.39886	25.00371
482	4.008	1044.85022	-130.18466	1447.97717	-72.27575	-85.00883	1257.86865	-817.72253	-15.22119	1273.69617	285.50327	-219.49333	-2.99908	252.46730	38.44173	124.34447	-788.54767	172.80359	-6.49819	-850.28192	-148.89201	28.08730
483	4.017	1042.97949	-130.77737	1449.96973	-74.00141	-83.49236	1258.07300	-818.13904	-16.10767	1272.62378	261.73340	-217.81267	-2.98656	287.41296	37.48321	118.63357	-812.50952	174.21846	-6.57711	-817.90112	-144.91772	31.10229
484	4.025	1040.88306	-131.31413	1452.50488	-75.60577	-82.05495	1258.78223	-818.46448	-16.93431	1272.30676	237.75610	-216.05762	-2.92500	323.39209	36.32555	112.26120	-836.46869	175.53387	-6.63356	-785.51483	-140.60632	33.91475
485	4.033	1038.60779	-131.78563	1455.51440	-77.04025	-80.75204	1260.02100	-818.75153	-17.66362	1272.68372	213.51163	-214.30801	-2.79843	360.37231	34.93987	105.58657	-860.50952	177.05069	-6.51583	-753.05682	-136.10803	36.39207
486	4.042	1036.20239	-132.19011	1458.91577	-78.17896	-79.61000	1261.83423	-819.03143	-18.32067	1273.67920	189.05188	-212.68988	-2.59027	398.29218	33.26270	98.91852	-884.75745	179.31671	-5.92142	-720.73572	-131.62881	38.48677
487	4.050	1033.72314	-132.53354	1462.61902	-78.89571	-78.65382	1264.25391	-819.28180	-18.97214	1275.23230	164.48012	-211.19507	-2.32687	436.95966	31.28671	92.50758	-909.29572	182.62048	-4.63845	-688.82080	-127.42719	40.22880
488	4.058	1031.23254	-132.82822	1466.53247	-79.12448	-77.94148	1267.28711	-819.44983	-19.68784	1277.31958	139.85455	-209.67661	-2.08193	476.06171	29.06595	86.51842	-934.04565	186.48709	-2.92048	-657.41095	-123.76001	41.69344
489	4.067	1028.79822	-133.08554	1470.56677	-78.86134	-77.54198	1270.90955	-819.49023	-20.50135	1279.94897	115.17270	-208.01273	-1.89733	515.23413	26.58637	80.96562	-958.80658	189.87634	-1.44634	-626.43890	-120.85744	43.00992
490	4.075	1026.49121	-133.31133	1474.63940	-78.14693	-77.49434	1275.06238	-819.37958	-21.38324	1283.11462	90.41208	-206.18204	-1.74406	554.17786	23.68851	75.75511	-983.44696	191.90012	-0.88055	-595.83954	-118.96947	44.35029
491	4.083	1024.38257	-133.50909	1478.67896	-77.05537	-77.79964	1279.65979	-819.11475	-22.25013	1286.76233	65.55255	-204.24084	-1.56963	592.83899	20.23221	70.93391	-1008.00781	192.37262	-1.46148	-565.65186	-118.37189	45.84503
492	4.092	1022.53491	-133.68190	1482.62378	-75.66824	-78.41943	1284.59546	-818.71173	-22.99749	1290.78894	40.57343	-202.28268	-1.33933	631.42554	16.39088	67.01132	-1032.66711	192.06685	-2.76620	-536.08783	-119.26929	47.47534
493	4.100	1020.98773	-133.83365	1486.41797	-74.03871	-79.26443	1289.73596	-818.20197	-23.52942	1295.05469	15.44843	-200.37056	-1.04907	669.88867	12.78180	64.90161	-1057.58423	192.23032	-3.93832	-507.65057	-121.70318	48.99384
494	4.108	1019.74982	-133.97527	1490.01196	-72.19070	-80.21089	1294.91956	-817.62152	-23.77456	1299.39856	-9.83081	-198.51056	-0.73822	706.97473	10.20502	65.09920	-1082.65161	193.59511	-4.19513	-481.12000	-125.57495	49.91581
495	4.117	1018.80365	-134.12526	1493.36511	-70.16285	-81.15822	1299.97034	-817.00250	-23.69212	1303.65259	-35.17175	-196.72112	-0.44429	739.87756	9.11422	66.61089	-1107.37000	196.29675	-2.81313	-457.26569	-130.75923	49.63149
496	4.125	1018.11731	-134.30219	1496.44470	-68.03580	-82.06920	1304.71814	-816.37775	-23.28128	1307.64685	-60.26321	-195.08409	-0.07170	765.44397	9.29893	67.06435	-1131.01733	200.20337	0.89555	-436.52921	-137.18973	47.63647
497	4.133	1017.65131	-134.52240	1499.22107	-65.90538	-82.93816	1309.01111	-815.78760	-22.59160	1311.21375	-84.50861	-193.67625	0.72768	782.07373	10.14823	64.44605	-1152.99731	204.57996	6.85123	-418.94580	-144.86601	43.77080
498	4.142	1017.35736	-134.79935	1501.66382	-63.84230	-83.73361	1312.72217	-815.27057	-21.72255	1314.20825	-107.10272	-192.50500	2.56037	790.46838	11.26543	58.69785	-1173.02881	208.29318	14.00124	-404.30090	-153.78577	38.31429
499	4.150	1017.17664	-135.12950	1503.74377	-61.88274	-84.39589	1315.75110	-814.84076	-20.81559	1316.53687	-127.21170	-191.57430	6.15899	792.81421	12.67342	51.35783	-1190.98230	210.81703	21.36832	-392.36880	-163.81567	31.88575
500	4.158	1017.05054	-135.48618	1505.43494	-60.04790	-84.87447	1318.02258	-814.47461	-20.04465	1318.17102	-144.01874	-190.93582	12.18986	791.41003	14.36567	43.89941	-1206.62012	212.33949	28.71202	-383.05603	-174.61852	25.23669
501	4.167	1016.93738	-135.83923	1506.71643	-58.36203	-85.14368	1319.48486	-814.11664	-19.59227	1319.13806	-156.52063	-190.64499	21.06688	787.62329	15.97303	36.70360	-1219.57434	213.06631	36.09008	-376.46173	-185.70628	19.05549
502	4.175	1016.82074	-136.16945	1507.57190	-56.84698	-85.19206	1320.11194	-813.69556	-19.60431	1319.50159	-163.42523	-190.78946	32.62276	781.52405	17.09444	29.37946	-1229.52844	213.04193	43.37017	-372.93503	-196.49689	13.76470
503	4.183	1016.70782	-136.46205	1507.98389	-55.51012	-85.01620	1319.90796	-813.14917	-20.14671	1319.33887	-163.59418	-191.55232	45.69554	772.28577	17.72340	21.64611	-1236.30664	212.30867	50.07408	-373.03918	-206.30975	9.30476
504	4.192	1016.62714	-136.70674	1507.93530	-54.35051	-84.63498	1318.90210	-812.45026	-21.19081	1318.72144	-156.76868	-193.13226	58.32975	759.14398	18.10411	13.89729	-1239.74731	210.96098	55.46735	-377.39752	-214.40642	5.14438
505	4.200	1016.62653	-136.91118	1507.41321	-53.37311	-84.10776	1317.13794	-811.61780	-22.62415	1317.70544	-143.75690	-195.61499	68.83289	742.27686	18.34881	7.17860	-1239.57605	209.31110	58.99712	-386.52255	-220.14442	0.78564
506	4.208	1016.76874	-137.10600	1506.41028	-52.58762	-83.52303	1314.67114	-810.71002	-24.27507	1316.33423	-125.92618	-198.92101	76.63929	722.73413	18.47541	2.54107	-1235.56995	207.90964	60.57077	-400.67029	-223.21123	-3.56135
507	4.217	1017.12201	-137.32874	1504.92566	-51.99125	-82.95541	1311.57544	-809.80798	-25.95218	1314.65295	-104.64502	-202.79608	82.15089	701.41516	18.70843	0.18323	-1227.78516	207.19981	60.32942	-419.60535	-223.81645	-7.05368
508	4.225	1017.75165	-137.60269	1502.96924	-51.55560	-82.43382	1307.94299	-808.99744	-27.48806	1312.71814	-81.04919	-206.87491	86.06953	678.57251	19.42008	-0.65526	-1216.35767	207.25476	58.44380	-442.27158	-222.67650	-9.13216
509	4.233	1018.71252	-137.93240	1500.56750	-51.23620	-81.94925	1303.87256	-808.35059	-28.76610	1310.58667	-56.02994	-210.83440	88.97523	654.46436	20.74931	-0.91112	-1201.18481	207.88562	55.19260	-466.92365	-220.75177	-10.03463
510	4.242	1020.03717	-138.31493	1497.76062	-51.00071	-81.48375	1299.46265	-807.91211	-29.72483	1308.29150	-30.29578	-214.48929	91.21983	629.76038	22.47968	-1.08203	-1182.08936	208.85287	51.02519	-491.98108	-218.82283	-10.33934
511	4.250	1021.72296	-138.75356	1494.59912	-50.85271	-81.03380	1294.81641	-807.69946	-30.35209	1305.83179	-4.36862	-217.78275	92.96117	605.07397	24.30600	-1.29236	-1159.22559	209.85358	46.48658	-516.71283	-217.15819	-10.44493
512	4.258	1023.72552	-139.26227	1491.14514	-50.83869	-80.62091	1290.04297	-807.71606	-30.68351	1303.19287	21.51962	-220.77052	94.28717	580.59485	26.07979	-1.54570	-1133.23975	210.41687	42.15539	-541.08459	-215.60489	-10.53650
513	4.267	1025.95825	-139.85675	1487.48010	-51.04454	-80.29066	1285.25317	-807.95801	-30.80075	1300.37427	47.45416	-223.60403	95.33414	556.26880	27.77789	-1.84021	-1105.20776	209.98369	38.61280	-565.26709	-213.98663	-10.68124
514	4.275	1028.29663	-140.53944	1483.71252	-51.58072	-80.09627	1280.55298	-808.40442	-30.81191	1297.40076	73.69122	-226.46878	96.26654	532.04773	29.39987	-2.18405	-1076.38306	208.12794	36.31063	-589.36664	-212.31363	-10.88148
515	4.283	1030.59155	-141.29462	1479.97864	-52.55100	-80.07440	1276.04114	-809.00836	-30.81335	1294.31079	100.50281	-229.47664	97.13435	507.93100	30.97953	-2.55652	-1047.68018	204.72134	35.42699	-613.39923	-210.65059	-11.14218
516	4.292	1032.69373	-142.09677	1476.42517	-54.01048	-80.23781	1271.81067	-809.70776	-30.85103	1291.14551	128.12747	-232.58472	97.77445	483.93982	32.56911	-2.90204	-1019.29010	199.94458	35.92562	-637.36389	-208.96867	-11.46686
517	4.300	1034.47913	-142.91669	1473.18372	-55.91800	-80.57895	1267.94812	-810.45380	-30.90204	1287.95117	156.75244	-235.65652	97.89196	460.09344	34.16429	-3.18277	-990.88153	194.16931	37.68928	-661.28003	-207.20905	-11.80559
518	4.308	1035.86841	-143.72343	1470.35339	-58.10530	-81.06631	1264.53064	-811.23016	-30.88667	1284.79199	186.48468	-238.58888	97.24121	436.36078	35.72896	-3.40820	-962.09766	187.71246	40.43060	-685.15173	-205.41193	-12.06496
519	4.317	1036.83154	-144.49380	1468.00159	-60.30830	-81.65366	1261.62561	-812.04236	-30.70415	1281.76843	217.33200	-241.34013	95.72800	412.65903	37.27537	-3.61378	-932.82294	180.63075	43.59635	-708.96301	-203.67487	-12.20074
520	4.325	1037.37878	-145.21881	1466.17090	-62.27055	-82.30563	1259.29065	-812.88776	-30.27927	1279.02710	249.21651	-243.90379	93.40732	388.93613	38.84779	-3.84050	-903.14941	172.81216	46.59001	-732.70868	-201.99640	-12.30322
521	4.333	1037.54517	-145.89783	1464.87732	-63.85362	-82.99968	1257.57288	-813.72577	-29.59240	1276.74243	282.02863	-246.31087	90.43698	365.22498	40.45670	-4.13556	-873.22925	164.21089	49.05810	-756.38916	-200.27844	-12.51088
522	4.342	1037.37793	-146.53557	1464.10327	-65.06941	-83.69383	1256.50720	-814.45911	-28.67189	1275.07690	315.67996	-248.61110	87.01899	341.57324	42.08575	-4.50497	-843.16656	154.91975	50.96907	-780.11169	-198.49988	-12.79934
523	4.350	1036.93250	-147.14807	1463.80493	-66.02048	-84.30338	1256.10596	-814.94562	-27.57574	1274.15295	350.11142	-250.80058	83.34862	317.93701	43.75011	-4.83311	-813.00366	145.13406	52.54420	-804.16553	-196.79697	-12.93026
524	4.358	1036.26917	-147.75812	1463.93201	-66.80789	-84.72815	1256.35828	-815.04486	-26.37754	1274.04297	385.24368	-252.76718	79.58145	294.17328	45.48693	-4.94223	-782.77246	135.16815	54.04631	-828.67358	-195.25278	-12.74981
525	4.367	1035.44873	-148.37941	1464.44006	-67.47325	-84.90958	1257.24487	-814.67426	-25.13159	1274.75195	420.91129	-254.32085	75.82555	270.12045	47.27034	-4.77504	-752.54401	125.43260	55.51500	-853.30670	-193.68616	-12.44715
526	4.375	1034.52722	-149.01550	1465.28894	-67.99966	-84.85649	1258.74841	-813.85516	-23.83643	1276.22571	456.85965	-255.25276	72.14623	245.70311	49.02504	-4.44702	-722.40948	116.29800	56.76557	-877.71063	-191.88901	-12.26841
527	4.383	1033.55945	-149.67061	1466.42957	-68.34461	-84.61928	1260.85364	-812.73828	-22.44278	1278.39673	492.80457	-255.35716	68.57130	220.99773	50.74505	-4.11145	-692.42682	107.95050	57.63502	-901.96051	-189.94522	-12.17210
528	4.392	1032.60303	-150.34998	1467.79797	-68.46386	-84.24527	1263.54431	-811.57361	-20.89779	1281.20349	528.50476	-254.49931	65.13168	196.16641	52.49020	-3.83328	-662.59778	100.36460	58.10837	-926.34698	-188.09248	-11.97966
529	4.400	1031.71533	-151.05746	1469.31934	-68.31702	-83.75401	1266.80286	-810.60608	-19.19201	1284.55383	563.83539	-252.76459	61.97191	171.30521	54.26934	-3.59630	-632.88843	93.46832	58.27528	-950.99042	-186.42346	-11.62879
530	4.408	1030.94824	-151.79691	1470.91846	-67.87473	-83.14345	1270.60425	-809.96490	-17.38988	1288.30115	598.78308	-250.55460	59.49147	146.40860	56.01887	-3.37144	-603.28888	87.32150	58.28802	-975.80103	-184.84210	-11.19292
531	4.417	1030.34985	-152.56947	1472.53101	-67.13640	-82.41043	1274.90649	-809.62830	-15.62260	1292.29492	633.17694	-248.54622	58.34147	121.45551	57.68262	-3.14415	-573.89044	82.13568	58.33046	-1000.69476	-183.19879	-10.80000
532	4.425	1029.96143	-153.37009	1474.10364	-66.13617	-81.55840	1279.64160	-809.47278	-14.03302	1296.44885	666.23291	-247.44875	59.02405	96.43280	59.26539	-2.90436	-544.95618	78.24991	58.54611	-1025.72864	-181.40231	-10.56974
533	4.433	1029.80957	-154.18748	1475.58923	-64.91745	-80.58223	1284.71155	-809.35437	-12.70922	1300.73413	696.41382	-247.54123	61.18688	71.29553	60.82552	-2.64363	-516.94824	75.99344	58.87325	-1050.95386	-179.50017	-10.53106
534	4.442	1029.90234	-154.99974	1476.94641	-63.50610	-79.45857	1289.98633	-809.17542	-11.66282	1305.11218	721.93579	-248.38083	63.38641	46.00223	62.42686	-2.36142	-490.46274	75.46361	58.90977	-1076.18933	-177.76883	-10.45171
535	4.450	1030.22888	-155.76871	1478.14209	-61.92136	-78.17369	1295.30640	-808.90936	-10.86382	1309.48401	741.56641	-249.12317	63.91582	20.62250	64.10763	-2.05679	-466.11392	76.59778	58.06925	-1100.95874	-176.61575	-9.75779
536	4.458	1030.76294	-156.44960	1479.14868	-60.19909	-76.75635	1300.49048	-808.58282	-10.28558	1313.68518	755.08289	-249.20285	61.97163	-4.58618	65.93752	-1.71248	-444.41925	79.36395	55.86576	-1124.62866	-176.19720	-7.77977
537	4.467	1031.46399	-157.00761	1479.94031	-58.38673	-75.27240	1305.34998	-808.23926	-9.91613	1317.51135	763.22382	-248.62744	57.92698	-29.20499	68.05496	-1.29126	-425.64667	83.64258	52.00739	-1146.70569	-176.22650	-4.17792
538	4.475	1032.28052	-157.42368	1480.48901	-56.52458	-73.80321	1309.70764	-807.90588	-9.74041	1320.75879	767.38000	-247.60046	52.64250	-52.85788	70.53580	-0.71046	-409.71533	89.11707	46.45617	-1167.07288	-176.27826	0.81624
539	4.483	1033.15601	-157.70242	1480.76746	-54.64303	-72.43518	1313.42163	-807.57269	-9.71163	1323.27087	769.01392	-246.16214	46.83664	-75.49869	73.25742	0.25117	-396.32663	95.52751	39.58063	-1185.87646	-176.10962	6.57318
540	4.492	1034.04236	-157.87999	1480.75659	-52.77177	-71.24803	1316.39441	-807.19049	-9.72522	1324.97290	768.90240	-244.34445	41.02854	-97.38174	75.98823	2.12775	-385.20703	102.82608	32.11075	-1203.17712	-175.67801	12.53724
541	4.500	1034.90918	-158.00795	1480.44629	-50.94348	-70.29581	1318.56482	-806.69568	-9.62968	1325.89087	766.83942	-242.26402	35.50065	-118.48529	78.57037	5.96271	-376.25522	110.95555	24.88211	-1218.72266	-174.92342	18.40351
542	4.508	1035.74280	-158.12813	1479.82800	-49.19389	-69.59735	1319.89380	-806.04327	-9.28638	1326.14966	761.99109	-239.90788	30.06425	-137.73410	80.93764	13.15123	-369.65173	119.72630	18.64311	-1231.98206	-173.49756	23.88809
543	4.517	1036.54248	-158.27028	1478.89111	-47.56358	-69.13811	1320.36426	-805.21619	-8.61319	1325.92261	753.47913	-237.10175	24.18832	-152.79959	83.00080	24.49473	-365.91879	128.87415	13.80839	-1242.30933	-171.02608	28.74749
544	4.525	1037.31750	-158.46402	1477.62183	-46.09647	-68.87971	1319.98828	-804.21649	-7.57360	1325.35144	740.94543	-233.74127	17.66863	-161.09872	84.59579	39.09699	-365.78293	138.06281	10.15646	-1249.07739	-167.69006	32.92454
545	4.533	1038.08264	-158.73308	1476.00439	-44.83554	-68.77989	1318.80811	-803.07745	-6.16841	1324.50000	724.81293	-230.03113	11.16651	-161.33514	85.59804	54.53797	-369.89441	146.91928	6.97795	-1251.83398	-164.18933	36.32913
546	4.542	1038.85559	-159.07320	1474.02734	-43.81096	-68.79866	1316.88818	-801.88208	-4.46350	1323.36487	705.85315	-226.49475	5.84163	-154.01495	86.13183	68.41043	-378.50476	155.06941	3.79264	-1250.50195	-161.27386	38.63607
547	4.550	1039.66211	-159.44975	1471.68945	-43.02031	-68.87885	1314.30396	-800.75433	-2.60756	1321.91272	684.52722	-223.64917	2.44273	-140.67447	86.55330	79.61028	-391.16669	162.09120	0.88698	-1245.34937	-159.42682	39.43452
548	4.558	1040.54541	-159.82173	1468.99854	-42.42078	-68.93387	1311.13464	-799.83356	-0.80109	1320.12134	661.14661	-221.62976	0.86998	-122.98401	87.13148	88.33037	-406.98227	167.52013	-1.15647	-1236.65698	-158.73630	38.48351
549	4.567	1041.56775	-160.16396	1465.97009	-41.94813	-68.86295	1307.46509	-799.24719	0.76348	1318.00464	636.45776	-220.14890	0.42427	-102.40994	87.88994	95.31676	-425.51651	171.10800	-2.36515	-1224.43542	-159.09778	35.84707
550	4.575	1042.79346	-160.46986	1462.63501	-41.55807	-68.58185	1303.39172	-799.08313	1.94942	1315.60803	611.42474	-218.80246	0.36582	-80.20706	88.72044	101.27018	-446.84378	173.23257	-3.23743	-1208.41455	-160.56117	31.88630
551	4.583	1044.26270	-160.73792	1459.04565	-41.26113	-68.04396	1299.02576	-799.37030	2.70699	1312.97900	586.63751	-217.31764	0.28677	-57.37979	89.43947	106.60590	-470.44174	174.71667	-3.98324	-1188.35693	-163.18350	27.17346
552	4.592	1045.97314	-160.95851	1455.28235	-41.11668	-67.24432	1294.47925	-800.07251	3.09794	1310.13086	562.21924	-215.55487	0.07160	-34.55557	89.82384	111.45299	-495.07599	176.06868	-4.56446	-1164.71094	-166.58665	22.45153
553	4.600	1047.87012	-161.11244	1451.45667	-41.20760	-66.22968	1289.84167	-801.09595	3.28521	1307.02649	538.03406	-213.53024	-0.26259	-11.90121	89.71426	115.77261	-519.81116	177.35620	-5.01759	-1139.03857	-169.89165	18.60357
554	4.608	1049.84851	-161.18069	1447.71021	-41.63973	-65.10759	1285.16870	-802.31030	3.45622	1303.62915	513.92352	-211.42923	-0.64908	10.85770	89.03625	119.48277	-544.37933	178.65195	-5.37841	-1113.32373	-172.08617	16.35255
555	4.617	1051.76758	-161.15628	1444.20142	-42.54124	-64.00809	1280.49500	-803.57666	3.72997	1299.98364	489.85437	-209.44072	-1.01933	34.25446	87.80653	122.53247	-568.81256	180.09641	-5.66917	-1088.34778	-172.61429	15.80938
556	4.625	1053.47571	-161.04301	1441.08435	-44.02729	-63.01041	1275.86682	-804.77350	4.13064	1296.22498	465.86871	-207.62682	-1.32466	58.75128	86.19472	124.88799	-593.16101	181.78258	-5.91994	-1063.00879	-171.72653	16.52305
557	4.633	1054.83765	-160.84726	1438.48645	-46.15351	-62.09687	1271.38940	-805.82153	4.62140	1292.50720	441.98431	-205.95541	-1.54870	84.51070	84.45957	126.47702	-617.43268	183.70744	-6.10641	-1035.72815	-170.11803	18.03996
558	4.642	1055.75940	-160.57957	1436.50159	-48.87048	-61.15477	1267.25012	-806.70294	5.14023	1288.94543	418.17328	-204.35989	-1.72062	111.44310	82.79173	127.19126	-641.57428	185.66713	-6.22920	-1006.15491	-168.24791	20.16020
559	4.650	1056.19617	-160.26060	1435.19226	-51.98148	-60.02732	1263.68274	-807.45905	5.61523	1285.61560	394.38361	-202.77904	-1.89727	139.42148	81.30043	126.92918	-665.52533	187.39742	-6.34546	-975.15381	-166.02873	22.69687
560	4.658	1056.14148	-159.91370	1434.58960	-55.16148	-58.60229	1260.88672	-808.15375	5.96690	1282.59302	370.57611	-201.18408	-2.11039	168.43918	80.07021	125.62154	-689.33301	188.85678	-6.46826	-943.68427	-163.01831	25.32418
561	4.667	1055.61548	-159.54828	1434.69141	-58.07871	-56.87527	1258.94800	-808.82971	6.11271	1279.98474	346.75397	-199.56917	-2.33756	198.59178	79.09478	123.24091	-713.13525	190.19754	-6.57263	-912.11536	-158.84824	27.72680
562	4.675	1054.66272	-159.15591	1435.46619	-60.54916	-54.93782	1257.81897	-809.49200	5.98893	1277.93494	322.94629	-197.93182	-2.53668	229.95547	78.25695	119.81492	-737.04980	191.57062	-6.65110	-880.34473	-153.46042	29.74377
563	4.683	1053.34729	-158.72424	1436.86584	-62.59785	-52.91756	1257.37256	-810.11957	5.58287	1276.59692	299.16565	-196.25716	-2.69270	262.50482	77.45454	115.42441	-761.10614	193.04852	-6.68285	-848.22980	-147.03210	31.38256
564	4.692	1051.73840	-158.24675	1438.83325	-64.37698	-50.93142	1257.49072	-810.69336	4.95162	1276.08508	275.35944	-194.50410	-2.81297	296.14682	76.62508	110.17386	-785.24384	194.61615	-6.61581	-815.84277	-139.90532	32.82945
565	4.700	1049.89807	-157.71909	1441.30334	-66.01917	-49.07051	1258.12317	-811.22076	4.21367	1276.43042	251.39923	-192.64684	-2.88644	330.81708	75.65571	104.19639	-809.38153	196.17877	-6.43646	-783.43689	-132.58444	34.37994
566	4.708	1047.87964	-157.14011	1444.20142	-67.54348	-47.39853	1259.29260	-811.71777	3.50660	1277.57922	227.17487	-190.75185	-2.86644	366.51114	74.38486	97.69969	-833.51172	197.67236	-6.19187	-751.33289	-125.53133	36.16132
567	4.717	1045.73132	-156.51796	1447.44495	-68.85930	-45.95586	1261.05615	-812.16492	2.92253	1279.42444	202.69046	-188.95863	-2.70402	403.21188	72.70052	90.97929	-857.72607	199.22185	-5.89197	-719.83881	-118.88289	37.95527
568	4.725	1043.50085	-155.86716	1450.94958	-69.82994	-44.76795	1263.45825	-812.49915	2.47333	1281.83850	178.03313	-187.34436	-2.40174	440.78851	70.61474	84.35295	-882.11243	201.16624	-5.42094	-689.11487	-112.54814	39.44658
569	4.733	1041.23962	-155.19545	1454.63623	-70.33910	-43.85378	1266.50647	-812.65009	2.11901	1284.70154	153.28922	-185.83362	-2.03891	478.95706	68.20328	78.03139	-906.66223	203.89456	-4.56633	-659.10449	-106.54086	40.55822
570	4.742	1039.00647	-154.49921	1458.43079	-70.33214	-43.22849	1270.17297	-812.58246	1.81142	1287.94055	128.50009	-184.27328	-1.72503	517.32971	65.47611	72.05988	-931.32666	207.42607	-3.25865	-629.67908	-101.05651	41.43705
571	4.750	1036.86401	-153.77917	1462.25916	-69.82858	-42.89875	1274.39832	-812.32220	1.50239	1291.55579	103.66071	-182.57242	-1.50314	555.58521	62.43128	66.46083	-956.07471	211.07614	-1.82780	-600.80798	-96.35604	42.26426
572	4.758	1034.86890	-153.05374	1466.04968	-68.90345	-42.85600	1279.09534	-811.94104	1.15893	1295.58093	78.75510	-180.73466	-1.32632	593.71582	59.25672	61.48731	-980.90002	213.97948	-0.78653	-572.57117	-92.68602	43.16422
573	4.767	1033.06714	-152.34750	1469.73889	-67.64375	-43.06448	1284.15845	-811.50836	0.81456	1299.99622	53.78442	-178.80862	-1.13305	631.95276	56.38275	57.77603	-1005.83911	216.01117	-0.33219	-545.10413	-90.21535	44.17274
574	4.775	1031.49487	-151.67792	1473.27429	-66.11413	-43.45668	1289.46436	-811.06494	0.58629	1304.69409	28.74249	-176.85638	-0.90545	670.04504	54.37862	56.17029	-1030.92737	217.78079	-0.22969	-518.58093	-89.02487	45.20380
575	4.783	1030.17664	-151.05936	1476.61279	-64.36282	-43.95586	1294.86511	-810.63141	0.61927	1309.50903	3.59824	-174.93159	-0.66239	706.37976	53.79172	56.95410	-1056.04468	219.83188	-0.00857	-493.24792	-89.16564	46.01615
576	4.792	1029.12134	-150.50717	1479.71948	-62.44944	-44.49850	1300.19006	-810.22577	1.01021	1314.25000	-21.64230	-173.08220	-0.40895	738.01831	54.81566	58.89847	-1080.73157	222.20486	0.96072	-469.51752	-90.66280	46.22090
577	4.800	1028.31580	-150.03162	1482.56458	-60.45700	-45.02992	1305.26282	-809.87927	1.76745	1318.71497	-46.82965	-171.39212	-0.06693	762.05835	57.01073	59.51353	-1104.24182	224.71202	3.41380	-448.01749	-93.46424	45.38035
578	4.808	1027.72266	-149.63396	1485.11743	-58.47992	-45.50069	1309.91345	-809.63446	2.82760	1322.71387	-71.56622	-169.96426	0.59794	777.25964	59.63600	56.87747	-1125.96558	227.22867	7.79024	-429.38702	-97.46626	43.14330
579	4.817	1027.28284	-149.30771	1487.34485	-56.60070	-45.87710	1313.98425	-809.52112	4.09372	1326.09717	-95.19473	-168.81378	2.02602	784.53857	62.33153	51.11990	-1145.73584	229.56145	13.79592	-413.94788	-102.57741	39.37934
580	4.825	1026.92676	-149.03578	1489.21582	-54.87419	-46.14401	1317.33850	-809.53064	5.44793	1328.77917	-116.97406	-167.78999	4.77676	786.17297	65.18196	43.89479	-1163.58191	231.43527	20.65511	-401.62421	-108.68372	34.30867
581	4.833	1026.58875	-148.78714	1490.70642	-53.32825	-46.30070	1319.88184	-809.61133	6.74504	1330.74084	-136.22412	-166.66431	9.34126	784.48010	68.15122	36.67605	-1179.33789	232.77196	27.75312	-392.14844	-115.61222	28.51330
582	4.842	1026.22424	-148.52597	1491.80054	-51.97016	-46.35609	1321.57434	-809.68494	7.81518	1332.01855	-152.16345	-165.36603	16.08477	780.75757	70.86544	29.79005	-1192.64343	233.66943	34.82626	-385.29779	-123.18471	22.74813
583	4.850	1025.81958	-148.22693	1492.48694	-50.78815	-46.31573	1322.41760	-809.66766	8.48940	1332.68323	-163.67627	-164.10121	25.19603	774.96606	73.02397	22.84197	-1203.16638	234.07681	41.69440	-381.02753	-131.21188	17.65486
584	4.858	1025.39136	-147.88486	1492.75220	-49.75409	-46.16916	1322.42822	-809.48590	8.64893	1332.81714	-169.48395	-163.21324	36.31424	766.21045	74.71167	15.69601	-1210.66565	233.74683	47.99720	-379.51932	-139.38638	13.50864
585	4.867	1024.97644	-147.52017	1492.58240	-48.83673	-45.89235	1321.62622	-809.09436	8.26866	1332.49158	-168.74585	-162.97437	48.16803	753.64844	76.18452	9.02509	-1214.91650	232.59807	53.20994	-381.19452	-147.21712	10.06078
586	4.875	1024.62134	-147.17352	1491.96838	-48.01903	-45.46417	1320.04626	-808.49805	7.42344	1331.75427	-161.54449	-163.49792	58.99883	737.19226	77.54237	3.97102	-1215.68518	231.03761	56.93640	-386.65503	-154.06981	6.61852
587	4.883	1024.37915	-146.88782	1490.90942	-47.30677	-44.88409	1317.75330	-807.76245	6.26191	1330.62708	-148.76495	-164.80118	67.60323	717.46143	78.76323	1.12354	-1212.83984	229.81860	59.05102	-396.47360	-159.28787	2.53851
588	4.892	1024.30811	-146.69522	1489.41431	-46.72820	-44.17645	1314.84583	-806.99951	4.97361	1329.10999	-131.60028	-166.87503	73.84954	695.24493	79.96297	-0.00844	-1206.45630	229.53999	59.45123	-410.83063	-162.40645	-2.05444
589	4.900	1024.46838	-146.61946	1487.50012	-46.32917	-43.38504	1311.44312	-806.34076	3.75903	1327.19836	-111.20145	-169.61816	78.26366	671.31372	81.38667	-0.36021	-1196.64087	230.32306	57.94876	-429.25262	-163.42297	-6.14784
590	4.908	1024.91467	-146.68332	1485.18933	-46.15970	-42.56836	1307.66736	-805.91296	2.78776	1324.90430	-88.55139	-172.75375	81.41578	646.53931	83.12021	-0.53812	-1183.26355	231.96701	54.62455	-450.78207	-162.85092	-8.78361
591	4.917	1025.68115	-146.90785	1482.51306	-46.25794	-41.79940	1303.63098	-805.81934	2.15304	1322.26086	-64.43109	-175.88301	83.65599	621.65808	85.01692	-0.75381	-1166.10669	234.23103	50.09169	-474.30750	-161.40500	-9.95088
592	4.925	1026.76306	-147.30423	1479.51953	-46.64831	-41.16335	1299.43115	-806.12671	1.85599	1319.31226	-39.43185	-178.64752	85.13116	596.97424	86.90240	-1.05356	-1145.34399	236.82524	45.27978	-498.74597	-159.61562	-10.30442
593	4.933	1028.10779	-147.86894	1476.27832	-47.35101	-40.73353	1295.14648	-806.86084	1.82356	1316.11157	-13.94788	-180.88071	85.91249	572.49829	88.69900	-1.41481	-1121.83899	239.27614	41.13096	-523.29187	-157.69939	-10.41845
594	4.942	1029.62402	-148.59036	1472.88037	-48.39149	-40.53621	1290.84302	-808.00513	1.93761	1312.72021	11.86877	-182.63243	86.13004	548.20013	90.40415	-1.77644	-1096.98181	241.00165	38.37029	-547.60162	-155.69720	-10.56368
595	4.950	1031.19482	-149.46280	1469.43530	-49.80838	-40.54472	1286.58618	-809.49817	2.07177	1309.18701	38.08255	-184.07874	86.00652	524.06134	92.07125	-2.09499	-1072.01904	241.54291	37.14131	-571.67688	-153.64542	-10.82677
596	4.958	1032.68933	-150.49362	1466.06982	-51.64954	-40.70722	1282.44202	-811.23328	2.13282	1305.51990	64.84955	-185.42159	85.76161	500.05920	93.79796	-2.37231	-1047.31079	240.68648	36.97857	-595.65332	-151.60217	-11.18577
597	4.967	1033.97302	-151.69574	1462.92358	-53.94430	-40.97884	1278.47302	-813.07947	2.07315	1301.70862	92.31839	-186.81703	85.49357	476.17844	95.64334	-2.63112	-1022.31421	238.52176	37.44768	-619.62030	-149.62585	-11.55314
598	4.975	1034.92249	-153.07306	1460.13416	-56.66212	-41.34682	1274.74658	-814.92963	1.88142	1297.78345	120.62038	-188.33176	85.13451	452.39661	97.54811	-2.88899	-996.32306	235.47894	38.53698	-643.53790	-147.76215	-11.85162
599	4.983	1035.44543	-154.59804	1457.81128	-59.68287	-41.84277	1271.34631	-816.74194	1.59233	1293.82068	149.88196	-189.94545	84.49649	428.67615	99.40638	-3.15407	-969.09906	232.03549	40.25740	-667.33606	-145.99969	-12.07106
600	4.992	1035.48938	-156.18796	1456.02051	-62.80374	-42.52351	1268.36426	-818.53595	1.29817	1289.90918	180.19250	-191.59647	83.38413	405.00861	101.18745	-3.42526	-940.85095	228.27290	42.27862	-691.03247	-144.29247	-12.23738
601	5.000	1035.03735	-157.72246	1454.78662	-65.78642	-43.41899	1265.87756	-820.33990	1.13195	1286.15295	211.56056	-193.23532	81.68839	381.43042	102.92023	-3.69647	-911.87463	223.88487	44.15706	-714.70233	-142.62271	-12.36599
602	5.008	1034.10547	-159.10681	1454.10632	-68.42718	-44.48143	1263.93298	-822.12518	1.23536	1282.71216	243.92116	-194.83298	79.40295	357.95764	104.60567	-3.97359	-882.35657	218.61795	45.68644	-738.40125	-140.97368	-12.47038
603	5.017	1032.73926	-160.31946	1453.95862	-70.62825	-45.57887	1262.54089	-823.77429	1.72349	1279.81824	277.17294	-196.35492	76.60183	334.54022	106.21400	-4.25603	-852.40857	212.56793	46.96859	-762.16150	-139.29932	-12.55936
604	5.025	1031.00281	-161.40680	1454.31396	-72.42829	-46.54688	1261.68689	-825.10925	2.64179	1277.72778	311.20609	-197.76859	73.41342	311.09076	107.77554	-4.49078	-822.15234	206.00964	48.29825	-786.01184	-137.55844	-12.62924
605	5.033	1028.96533	-162.44507	1455.13770	-73.95730	-47.26308	1261.35730	-825.96863	3.93903	1276.63489	345.92310	-199.06604	69.99477	287.50809	109.40858	-4.60072	-791.77515	199.15538	49.97447	-809.96350	-135.76233	-12.67216
606	5.042	1026.69458	-163.50272	1456.38501	-75.34452	-47.69143	1261.55750	-826.28796	5.49754	1276.60876	381.23489	-200.24843	66.50997	263.68689	111.19526	-4.55328	-761.55664	192.17361	52.04578	-834.01453	-133.99152	-12.65409
607	5.050	1024.25769	-164.62189	1457.99390	-76.64400	-47.86303	1262.31189	-826.13867	7.20368	1277.59668	417.02649	-201.30499	63.10416	239.55074	113.07567	-4.36220	-731.82166	185.16156	54.13678	-858.19434	-132.31122	-12.53876
608	5.058	1021.72510	-165.82011	1459.88696	-77.81723	-47.82226	1263.65173	-825.70349	8.99428	1279.46912	453.14136	-202.22054	59.88351	215.10197	114.89635	-4.07887	-702.78662	178.03604	55.64874	-882.56104	-130.68817	-12.34676
609	5.067	1019.17108	-167.10709	1461.98145	-78.76912	-47.60643	1265.59802	-825.20038	10.84565	1282.06543	489.40787	-202.99045	56.93321	190.44467	116.55499	-3.80078	-674.47083	170.72058	56.23879	-907.10870	-129.04657	-12.12642
610	5.075	1016.67218	-168.49954	1464.19678	-79.40060	-47.25554	1268.14868	-824.79919	12.73314	1285.22852	525.67358	-203.65108	54.37191	165.70221	118.11588	-3.57977	-646.81671	163.44601	56.02888	-931.71100	-127.33857	-11.90214
611	5.083	1014.30225	-170.01488	1466.45337	-79.64608	-46.80343	1271.27649	-824.57690	14.61059	1288.82922	561.82837	-204.32086	52.42049	140.89119	119.75800	-3.32030	-619.82520	156.65886	55.38467	-956.26111	-125.55815	-11.68368
612	5.092	1012.12714	-171.65517	1468.67395	-79.48993	-46.26789	1274.93640	-824.51935	16.41800	1292.77246	597.75037	-205.21698	51.44972	115.94064	121.60850	-2.88960	-593.54596	150.71167	54.62866	-980.86371	-123.74892	-11.48810
613	5.100	1010.20050	-173.40891	1470.78845	-78.96324	-45.66292	1279.07214	-824.55371	18.09676	1296.98474	633.04431	-206.65245	51.90085	90.85606	123.63221	-2.31987	-568.03253	145.74861	53.89816	-1005.74084	-121.98972	-11.32558
614	5.108	1008.55695	-175.26462	1472.74158	-78.12135	-44.99960	1283.61353	-824.58990	19.60143	1301.39099	666.67841	-208.94098	53.92347	65.77727	125.65059	-1.78824	-543.35352	141.73138	53.10661	-1030.93848	-120.35432	-11.18436
615	5.117	1007.20605	-177.21469	1474.49304	-77.01803	-44.26973	1288.46326	-824.55774	20.90171	1305.88965	696.97339	-212.13721	56.88036	40.78329	127.49243	-1.41115	-519.64783	138.58504	52.04752	-1056.29077	-118.87020	-11.01380
616	5.125	1006.13733	-179.24898	1476.01245	-75.69767	-43.45000	1293.48340	-824.42792	21.97965	1310.33997	722.17633	-215.86078	59.35929	15.75810	129.13153	-1.16698	-497.15530	136.46294	50.60452	-1081.54614	-117.54993	-10.62250
617	5.133	1005.32910	-181.34653	1477.27625	-74.20816	-42.53352	1298.49390	-824.21771	22.82586	1314.57544	741.20935	-219.49658	59.97251	-9.42267	130.66447	-1.00285	-476.19080	135.70370	48.72132	-1106.26074	-116.52213	-9.58262
618	5.142	1004.74982	-183.47290	1478.26709	-72.61109	-41.55148	1303.29163	-823.98383	23.42913	1318.43811	754.02820	-222.58163	58.19177	-34.59818	132.22470	-0.88237	-457.12958	136.48886	46.16181	-1129.78833	-115.99184	-7.38453
619	5.150	1004.35840	-185.58766	1478.96875	-70.97084	-40.55592	1307.67322	-823.79480	23.78094	1321.80066	761.48853	-224.95251	54.39376	-59.26129	133.93637	-0.66154	-440.40018	138.89355	42.63064	-1151.65259	-115.90723	-3.84428
620	5.158	1004.10834	-187.66125	1479.36279	-69.33981	-39.59205	1311.45544	-823.68787	23.90564	1324.56506	764.91925	-226.58786	49.29358	-82.99084	135.85678	0.03732	-426.36597	143.16376	38.17237	-1171.80664	-115.87613	0.67277
621	5.167	1003.95081	-189.68939	1479.43079	-67.76225	-38.70134	1314.49866	-823.64374	23.88047	1326.67029	765.53613	-227.46309	43.51115	-105.93506	137.91669	1.85407	-415.14136	149.41621	33.19181	-1190.47290	-115.66336	5.60667
622	5.175	1003.84344	-191.68463	1479.15710	-66.28670	-37.93546	1316.72485	-823.59979	23.82504	1328.10742	763.87781	-227.61467	37.53423	-128.40683	139.88899	5.71519	-406.56741	157.16835	28.13380	-1207.79858	-115.46052	10.68609
623	5.183	1003.76160	-193.65372	1478.52588	-64.96718	-37.34730	1318.11133	-823.48267	23.87563	1328.91724	759.68286	-227.18233	31.66822	-149.77689	141.42017	12.77233	-400.40787	165.54251	23.31579	-1223.60522	-115.29601	15.78969
624	5.192	1003.69897	-195.59479	1477.51733	-63.85256	-36.96833	1318.66699	-823.23596	24.15701	1329.16870	752.34790	-226.21426	25.80966	-167.93521	142.22345	23.84806	-396.56168	173.68018	18.89022	-1237.40515	-114.67109	20.63628
625	5.200	1003.65894	-197.51276	1476.10876	-62.97683	-36.79523	1318.41162	-822.83600	24.75344	1328.93567	741.46509	-224.59146	19.61379	-180.08215	142.23669	38.38884	-395.15451	180.84674	14.77887	-1248.58069	-113.19427	24.99669
626	5.208	1003.65027	-199.42526	1474.28137	-62.35635	-36.79475	1317.37170	-822.30035	25.68401	1328.27490	727.06586	-222.29483	13.20278	-184.27866	141.57513	54.14413	-396.59448	186.76854	10.81445	-1256.49329	-111.11008	28.81529
627	5.217	1003.69006	-201.35068	1472.02722	-61.99158	-36.92136	1315.58557	-821.68958	26.89978	1327.21021	709.59827	-219.55708	7.46362	-180.35056	140.56122	68.47746	-401.53760	192.00224	7.05911	-1260.61279	-109.10387	31.89500
628	5.225	1003.80615	-203.29413	1469.35095	-61.86756	-37.12711	1313.11182	-821.09991	28.30790	1325.73474	689.57465	-216.71938	3.36141	-169.50888	139.76984	79.99372	-410.52740	197.29872	3.87515	-1260.76318	-107.89628	33.78716
629	5.233	1004.03809	-205.24811	1466.26416	-61.94429	-37.34785	1310.02954	-820.64661	29.79856	1323.83716	667.30902	-214.07156	1.11899	-153.48087	139.69891	88.81437	-423.51526	202.47421	1.60394	-1257.13501	-107.95518	34.07903
630	5.242	1004.44025	-207.20219	1462.78149	-62.15451	-37.48859	1306.42542	-820.43805	31.25676	1321.52869	643.26404	-211.77502	0.22613	-133.98734	140.33897	95.75284	-440.00665	206.54344	0.18606	-1249.93750	-109.40132	32.67921
631	5.250	1005.07751	-209.14627	1458.92163	-62.43612	-37.44301	1302.38538	-820.54590	32.56959	1318.85339	618.34125	-209.83688	-0.00334	-112.55588	141.20776	101.53265	-459.65247	208.95496	-0.85287	-1239.20007	-112.02208	29.82473
632	5.258	1006.00580	-211.06613	1454.71301	-62.76461	-37.12849	1297.99731	-820.99127	33.64223	1315.87646	593.46069	-208.12329	-0.07527	-90.41544	141.73787	106.52861	-482.04254	210.09364	-1.96932	-1225.05249	-115.36163	25.99368
633	5.267	1007.24792	-212.94620	1450.20422	-63.15627	-36.51119	1293.34937	-821.75769	34.42159	1312.67212	569.01257	-206.44389	-0.24487	-68.38803	141.55185	110.85027	-506.18454	210.94321	-3.04337	-1208.18091	-118.92548	21.99741
634	5.275	1008.78033	-214.78278	1445.47400	-63.67204	-35.62693	1288.52734	-822.81458	34.91724	1309.31506	544.86060	-204.68359	-0.54309	-46.75552	140.55679	114.53353	-530.99597	212.54892	-3.46800	-1189.93213	-122.27081	18.93246
635	5.283	1010.53387	-216.58708	1440.63477	-64.41287	-34.57112	1283.60583	-824.12415	35.20240	1305.87268	520.75549	-202.84309	-0.90040	-25.23218	138.91653	117.68603	-555.87744	215.12161	-3.06864	-1171.59668	-124.86745	17.54260
636	5.292	1012.39655	-218.36836	1435.82898	-65.48904	-33.44942	1278.64221	-825.62085	35.39441	1302.38330	496.63538	-200.96588	-1.27437	-3.21487	136.83884	120.42877	-580.52478	217.74654	-2.51965	-1153.21912	-126.17529	17.57701
637	5.300	1014.21967	-220.11996	1431.22083	-66.99766	-32.33242	1273.69910	-827.18835	35.63057	1298.84204	472.59784	-199.10335	-1.64231	19.83749	134.41835	122.74427	-604.77661	219.37277	-2.62195	-1133.44141	-126.13239	18.18266
638	5.308	1015.83612	-221.81744	1426.97937	-69.01624	-31.21862	1268.88232	-828.67743	36.02415	1295.23706	448.72772	-197.34100	-1.95135	44.16040	131.72751	124.47334	-628.68335	219.84947	-3.51970	-1110.95557	-125.29959	18.86866
639	5.317	1017.09125	-223.42514	1423.25903	-71.58004	-30.00811	1264.35864	-829.96844	36.60560	1291.60803	425.01181	-195.75740	-2.15894	69.70056	128.88460	125.42135	-652.45966	220.07822	-4.57997	-1085.78687	-124.27925	19.69594
640	5.325	1017.87000	-224.91045	1420.18091	-74.62863	-28.53853	1260.33508	-831.02808	37.30919	1288.04150	401.38419	-194.37332	-2.27929	96.35341	125.99203	125.43747	-676.31958	221.24585	-4.94897	-1058.90015	-123.19001	20.77421
641	5.333	1018.10944	-226.25572	1417.82227	-77.95912	-26.68372	1257.00269	-831.91553	38.01126	1284.63367	377.78845	-193.15292	-2.35392	124.10083	123.08260	124.44572	-700.31287	223.67090	-4.40364	-1031.03906	-121.76467	22.03387
642	5.342	1017.79724	-227.46346	1416.21997	-81.26153	-24.43512	1254.46765	-832.74188	38.57197	1281.48718	354.18738	-191.97520	-2.42574	152.91107	120.07210	122.44143	-724.31854	226.42477	-3.60875	-1002.25183	-119.71066	23.36878
643	5.350	1016.96301	-228.55722	1415.37622	-84.25467	-21.89840	1252.71814	-833.61743	38.86954	1278.72815	330.57153	-190.68330	-2.52113	182.68373	116.77943	119.47844	-748.19153	228.23320	-3.45757	-972.24023	-116.84638	24.69556
644	5.358	1015.66144	-229.56995	1415.26355	-86.82610	-19.21714	1251.65149	-834.61334	38.82654	1276.50928	306.96698	-189.22125	-2.62216	213.32487	113.05490	115.66692	-771.90625	228.83981	-4.12511	-940.90002	-113.08160	25.91543
645	5.367	1013.95404	-230.52338	1415.83191	-89.05401	-16.50715	1251.13818	-835.74664	38.42932	1274.98706	283.38815	-187.61197	-2.70308	244.78816	108.86348	111.16019	-795.60968	229.37439	-4.81076	-908.54639	-108.52915	27.02490
646	5.375	1011.90247	-231.42133	1417.01611	-91.09738	-13.85887	1251.08838	-836.98090	37.74525	1274.28101	259.77448	-185.84373	-2.78225	277.05170	104.23213	106.10627	-819.50696	231.08344	-4.64166	-875.76355	-103.57527	28.22872
647	5.383	1009.56873	-232.25888	1418.74377	-93.05922	-11.36568	1251.49194	-838.23535	36.90319	1274.44556	235.97540	-183.92148	-2.87497	310.09158	99.13924	100.62785	-843.63873	233.88800	-3.68482	-843.11975	-98.65184	29.77316
648	5.392	1007.01288	-233.03397	1420.93921	-94.92575	-9.11770	1252.41443	-839.40411	36.02597	1275.47412	211.84042	-181.99228	-2.91387	343.86853	93.51271	94.88524	-867.86932	236.68692	-2.69747	-810.96710	-93.94338	31.65515
649	5.400	1004.29388	-233.75339	1423.52515	-96.59476	-7.17457	1253.94507	-840.38538	35.17941	1277.30835	187.38454	-180.26503	-2.80428	378.30811	87.34809	89.10214	-892.09680	238.77458	-2.15642	-779.40228	-89.36755	33.58359
650	5.408	1001.47345	-234.42947	1426.42163	-97.93950	-5.56416	1256.14209	-841.11041	34.37695	1279.83960	162.78662	-178.78883	-2.55450	413.29175	80.73369	83.47131	-916.33447	240.37427	-1.92559	-748.36926	-84.80698	35.23370
651	5.417	998.61279	-235.07854	1429.54700	-98.85807	-4.30100	1259.01282	-841.55792	33.61275	1282.92224	138.17482	-177.42252	-2.26514	448.62177	73.77080	78.07190	-940.63470	242.02376	-1.64945	-717.81738	-80.28037	36.45514
652	5.425	995.76593	-235.72929	1432.82031	-99.29729	-3.38674	1262.52075	-841.74908	32.89700	1286.40710	113.52625	-176.00328	-2.00804	483.96246	66.58740	72.87445	-965.03418	243.91449	-1.18447	-687.80743	-75.91769	37.26363
653	5.433	992.97748	-236.42706	1436.16321	-99.25885	-2.79993	1266.60095	-841.74127	32.27081	1290.19092	88.77539	-174.46173	-1.77671	519.00842	59.39850	67.77931	-989.54688	245.86020	-0.66651	-658.51294	-71.89397	37.76881
654	5.442	990.28876	-237.21808	1439.50427	-98.79231	-2.50553	1271.17310	-841.62756	31.78555	1294.25220	63.90796	-172.79073	-1.54396	553.88159	52.53109	62.77742	-1014.19208	247.66408	-0.30879	-630.14258	-68.37859	38.10509
655	5.450	987.74109	-238.12393	1442.78052	-97.98071	-2.47453	1276.15186	-841.50507	31.48941	1298.61755	38.94351	-170.98140	-1.31688	589.21130	46.52182	58.28471	-1039.00671	249.34435	-0.21388	-602.85944	-65.50575	38.36391
656	5.458	985.37054	-239.14066	1445.94031	-96.92495	-2.69248	1281.44641	-841.42194	31.43978	1303.26953	13.88208	-169.05031	-1.10290	625.46045	42.20979	55.27201	-1063.99622	251.05923	-0.28653	-576.77496	-63.43767	38.58123
657	5.467	983.19910	-240.26868	1448.94604	-95.72887	-3.15464	1286.94641	-841.37573	31.69098	1308.10437	-11.29065	-167.08151	-0.86974	661.81567	40.51397	54.64883	-1089.03357	252.92897	-0.21202	-551.99292	-62.41058	38.72631
658	5.475	981.23193	-241.52394	1451.77405	-94.47951	-3.84096	1292.50037	-841.36163	32.26495	1312.95996	-36.56088	-165.17223	-0.59452	695.73242	41.78033	56.10768	-1113.72461	254.98189	0.55811	-528.65393	-62.64132	38.63962
659	5.483	979.45837	-242.90707	1454.40491	-93.22681	-4.67986	1297.91040	-841.39935	33.15173	1317.64771	-61.87158	-163.37920	-0.29498	723.95422	45.26315	57.69907	-1137.43604	257.20322	2.73535	-507.02347	-64.23528	37.99702
660	5.492	977.85083	-244.38104	1456.81360	-91.98547	-5.54690	1302.95593	-841.52124	34.32550	1321.97192	-87.05670	-161.75003	0.07959	744.28735	49.54511	57.03141	-1159.61975	259.53366	6.81725	-487.57648	-67.18585	36.39436
661	5.500	976.37000	-245.88959	1458.96826	-90.75965	-6.30896	1307.43433	-841.75433	35.74352	1325.75378	-111.70297	-160.34340	0.82687	756.55426	53.62158	53.09969	-1180.06067	261.79977	12.65727	-470.91388	-71.36481	33.53054
662	5.508	974.97321	-247.38428	1460.84082	-89.56357	-6.87473	1311.19482	-842.11047	37.32638	1328.86328	-135.12930	-159.16069	2.53553	762.15417	57.41290	46.81703	-1198.71240	263.70752	19.57799	-457.48819	-76.55754	29.37070
663	5.517	973.61975	-248.82716	1462.41626	-88.42465	-7.22626	1314.15247	-842.57666	38.94239	1331.24072	-156.57501	-158.06725	5.83464	762.92627	61.22904	39.79312	-1215.36719	265.03625	26.91832	-447.39197	-82.57189	24.22587
664	5.525	972.27637	-250.18231	1463.68933	-87.37370	-7.41129	1316.28333	-843.10577	40.42091	1332.89233	-175.32330	-156.87888	11.08967	760.18506	65.08022	32.85869	-1229.50818	265.80255	34.28086	-440.43701	-89.20718	18.70194
665	5.533	970.92621	-251.41818	1464.65369	-86.43143	-7.49139	1317.59534	-843.61902	41.58897	1333.86584	-190.53894	-155.61584	18.43412	754.30994	68.71803	25.83485	-1240.47290	266.07089	41.29173	-436.40085	-96.12254	13.47794
666	5.542	969.56927	-252.51758	1465.29541	-85.60283	-7.49245	1318.10278	-844.02686	42.31256	1334.22546	-201.10712	-154.56873	27.87153	744.90393	72.06127	18.45099	-1247.85620	265.69827	47.39728	-435.19250	-102.85583	9.00835
667	5.550	968.21716	-253.48584	1465.59412	-84.88397	-7.40382	1317.82410	-844.25940	42.52855	1334.03577	-205.85455	-154.05020	38.96390	731.43750	75.19958	11.22622	-1251.72827	264.47888	52.05235	-436.91742	-108.91608	5.31378
668	5.558	966.88831	-254.35690	1465.52991	-84.27590	-7.21119	1316.79224	-844.28912	42.25697	1333.35303	-204.12311	-154.22549	50.48717	713.98938	78.04926	5.37356	-1252.37695	262.51666	55.12220	-441.92908	-113.79114	2.00567
669	5.567	965.60748	-255.18755	1465.09375	-83.78984	-6.91843	1315.06140	-844.13940	41.59875	1332.22229	-196.18677	-155.17987	60.83326	693.38086	80.35616	1.78015	-1249.99146	260.34912	57.00300	-450.84222	-117.01237	-1.35012
670	5.575	964.40942	-256.03604	1464.29016	-83.44030	-6.54310	1312.70313	-843.87878	40.72390	1330.68152	-183.02972	-156.99963	68.97036	670.61218	82.11421	0.22812	-1244.66650	258.67798	58.11359	-464.31635	-118.38248	-4.70943
671	5.583	963.33984	-256.94824	1463.13257	-83.24498	-6.10640	1309.79871	-843.60345	39.83678	1328.77100	-165.79767	-159.72957	74.90652	646.46423	83.66271	-0.20451	-1236.39172	257.94690	58.29572	-482.50720	-118.14055	-7.47973
672	5.592	962.44824	-257.96329	1461.64221	-83.23474	-5.63102	1306.44043	-843.41962	39.11964	1326.53638	-145.51062	-163.23146	79.23901	621.61047	85.27983	-0.28828	-1224.84521	258.16367	57.00624	-504.58255	-116.82893	-9.16380
673	5.600	961.77020	-259.12067	1459.85022	-83.45555	-5.14690	1302.73718	-843.42908	38.68940	1324.02124	-123.00043	-167.11636	82.47633	596.63245	86.98223	-0.37216	-1209.42126	259.06558	54.00650	-528.91602	-115.00374	-9.88501
674	5.608	961.31116	-260.45352	1457.80127	-83.96257	-4.70385	1298.80542	-843.72015	38.58303	1321.25671	-98.90033	-170.87871	84.80659	571.83557	88.71560	-0.54572	-1189.66577	260.33472	49.64314	-553.90564	-113.05385	-10.11863
675	5.617	961.04260	-261.97406	1455.55432	-84.81667	-4.37637	1294.75415	-844.36761	38.75619	1318.26575	-73.72488	-174.09987	86.25342	547.26331	90.47004	-0.78940	-1165.77612	261.63760	44.66922	-578.65002	-111.16322	-10.21916
676	5.625	960.90948	-263.67023	1453.18079	-86.08046	-4.24246	1290.67603	-845.42828	39.10191	1315.07568	-47.91449	-176.58087	86.87963	522.87537	92.22350	-1.07350	-1138.81262	262.58005	40.01553	-602.97150	-109.36142	-10.34392
677	5.633	960.83997	-265.51642	1450.76184	-87.80406	-4.33304	1286.64612	-846.91669	39.49437	1311.72229	-21.74170	-178.40024	86.89516	498.63684	93.92680	-1.39912	-1110.41919	262.77505	36.56564	-627.03821	-107.61615	-10.55347
678	5.642	960.75342	-267.47382	1448.38281	-90.00659	-4.60182	1282.72168	-848.77478	39.83387	1308.23340	4.74988	-179.84872	86.63313	474.51294	95.55862	-1.76138	-1082.08105	261.96573	34.80732	-651.03601	-105.90911	-10.83519
679	5.650	960.56744	-269.48022	1446.13037	-92.67831	-4.98443	1278.95728	-850.86945	40.07180	1304.60852	31.66901	-181.23288	86.38618	450.48642	97.14840	-2.12000	-1054.37903	260.07220	34.66622	-675.04028	-104.22793	-11.12032
680	5.658	960.20947	-271.45447	1444.08875	-95.78706	-5.48272	1275.41785	-853.03839	40.20218	1300.83875	59.18628	-182.73148	86.24926	426.57687	98.76514	-2.43666	-1026.92236	257.25146	35.83385	-699.02789	-102.52126	-11.35110
681	5.667	959.63135	-273.31439	1442.33240	-99.24860	-6.15591	1272.16675	-855.16235	40.23838	1296.95715	87.48865	-184.40742	86.11531	402.80237	100.49419	-2.71400	-999.03296	253.85069	38.05011	-722.96094	-100.73535	-11.52302
682	5.675	958.81464	-274.99521	1440.91833	-102.89084	-7.05835	1269.25818	-857.21100	40.20994	1293.05505	116.73746	-186.24713	85.75731	379.13034	102.36893	-2.97067	-970.38904	250.08156	40.96337	-746.83777	-98.85169	-11.68251
683	5.683	957.76324	-276.45837	1439.88818	-106.47614	-8.21409	1266.75500	-859.22272	40.17076	1289.26965	147.04291	-188.17303	84.90484	355.50836	104.32507	-3.20856	-941.07001	245.82417	44.08397	-770.65930	-96.88401	-11.89496
684	5.692	956.49280	-277.68732	1439.26953	-109.77487	-9.59760	1264.73450	-861.23645	40.19324	1285.78601	178.46367	-190.07933	83.33044	331.93448	106.25163	-3.42480	-911.29370	240.84738	47.02076	-794.43030	-94.90260	-12.17230
685	5.700	955.02594	-278.68542	1439.07373	-112.63572	-11.09399	1263.25818	-863.22968	40.34468	1282.83057	211.00168	-191.87073	80.93295	308.41913	108.07215	-3.62303	-881.27924	235.04387	49.62625	-818.20996	-92.99841	-12.43402
686	5.708	953.39099	-279.48462	1439.29541	-115.01983	-12.51231	1262.34363	-865.10620	40.66158	1280.62549	244.59692	-193.48181	77.77008	284.89020	109.79256	-3.79373	-851.24939	228.51094	51.99562	-842.09821	-91.20391	-12.56157
687	5.717	951.61725	-280.14880	1439.91296	-116.98614	-13.67132	1261.97839	-866.72766	41.14813	1279.31628	279.15390	-194.89200	74.04539	261.22339	111.49510	-3.89050	-821.41815	221.60619	54.38025	-866.14905	-89.48322	-12.49395
688	5.725	949.73145	-280.75378	1440.88782	-118.64144	-14.48405	1262.16357	-867.95184	41.79788	1278.92590	314.56824	-196.12357	70.05127	237.34384	113.28799	-3.83287	-791.94440	214.77902	56.91433	-890.30713	-87.75264	-12.27937
689	5.733	947.76038	-281.35999	1442.16638	-120.08015	-14.97774	1262.93250	-868.66718	42.60719	1279.37231	350.68872	-197.18361	66.07722	213.23242	115.26395	-3.55168	-762.92163	208.22615	59.40125	-914.46057	-85.92767	-12.04207
690	5.742	945.73804	-282.00293	1443.68396	-121.33382	-15.23753	1264.32202	-868.83765	43.57398	1280.53381	387.24149	-197.98540	62.35158	188.88277	117.41450	-3.08658	-734.40527	201.79588	61.46544	-938.60193	-84.01556	-11.88111
691	5.750	943.71179	-282.70020	1445.36963	-122.36517	-15.33245	1266.33984	-868.54688	44.69763	1282.31543	423.82379	-198.35320	59.00928	164.31702	119.49537	-2.65840	-706.42047	195.25659	62.84536	-962.87866	-82.16332	-11.77301
692	5.758	941.74109	-283.45874	1447.15466	-123.10716	-15.29030	1268.95984	-867.99811	45.97571	1284.67065	460.03384	-198.12274	56.04976	139.57852	121.17883	-2.50487	-678.96198	188.65070	63.52776	-987.39465	-80.53835	-11.60984
693	5.767	939.89001	-284.28134	1448.97656	-123.50434	-15.11684	1272.13293	-867.44385	47.38186	1287.56714	495.67123	-197.27773	53.42326	114.69121	122.45654	-2.59143	-652.01459	182.32581	63.70869	-1012.08411	-79.10564	-11.34991
694	5.775	938.22186	-285.17554	1450.77686	-123.53479	-14.82332	1275.79810	-867.07947	48.83396	1290.93640	530.77881	-196.12766	51.32193	89.68451	123.64154	-2.66295	-625.56909	176.65404	63.65545	-1036.87256	-77.63146	-11.04847
695	5.783	936.79584	-286.14902	1452.50220	-123.21583	-14.44012	1279.88416	-866.98010	50.19386	1294.66431	565.34735	-195.41881	50.36555	64.59334	124.99535	-2.55653	-599.66443	171.88281	63.55990	-1061.79492	-75.95061	-10.76818
696	5.792	935.66364	-287.18863	1454.10901	-122.59621	-14.00771	1284.30847	-867.11774	51.32109	1298.62061	598.81812	-196.06308	51.26413	39.41168	126.57104	-2.30527	-574.46100	168.14935	63.41448	-1086.90405	-74.13415	-10.55924
697	5.800	934.86096	-288.25095	1455.56580	-121.73647	-13.55683	1288.97510	-867.42224	52.13464	1302.67822	629.79755	-198.48045	53.99955	14.12476	128.28174	-2.01720	-550.24670	165.46066	62.94955	-1112.18433	-72.42749	-10.42965
698	5.808	934.39862	-289.27856	1456.84912	-120.68813	-13.09786	1293.76965	-867.82758	52.62566	1306.71155	656.39960	-202.12816	57.28078	-11.22641	129.99472	-1.75504	-527.42352	163.82036	61.76963	-1137.47314	-71.09659	-10.20760
699	5.817	934.26001	-290.22247	1457.93994	-119.49039	-12.63080	1298.55579	-868.28107	52.83065	1310.58679	677.06995	-205.78522	59.12470	-36.50674	131.65721	-1.51109	-506.53909	163.44916	59.57437	-1162.33606	-70.30202	-9.46914
700	5.825	934.40472	-291.05063	1458.82056	-118.18762	-12.16974	1303.17664	-868.72620	52.81108	1314.15442	691.18738	-208.42670	58.24040	-61.43808	133.36584	-1.25687	-488.17828	164.67661	56.16479	-1186.14868	-70.03023	-7.69221
701	5.833	934.77618	-291.74457	1459.47278	-116.84224	-11.75097	1307.46191	-869.09265	52.65388	1317.25488	699.16125	-209.81024	54.76243	-85.69363	135.27661	-0.93546	-472.69995	167.64330	51.38078	-1208.44263	-70.05093	-4.62656
702	5.842	935.30811	-292.29272	1459.87915	-115.52261	-11.41174	1311.24878	-869.31085	52.46637	1319.74573	702.28522	-210.21790	49.64946	-109.29968	137.46117	-0.33394	-460.09430	172.26306	45.25054	-1229.07178	-69.96027	-0.58344
703	5.850	935.93115	-292.68756	1460.02759	-114.27646	-11.16813	1314.40479	-869.34253	52.34299	1321.54663	702.28870	-209.86397	43.75976	-132.89767	139.90770	1.10369	-450.06064	178.33496	38.13206	-1248.06348	-69.49406	3.81659
704	5.858	936.58380	-292.93036	1459.91296	-113.11221	-11.01595	1316.82910	-869.19458	52.33002	1322.67505	700.42993	-208.74376	37.63398	-157.12332	142.60492	4.49850	-442.25797	185.59329	30.63242	-1265.53857	-68.91780	8.28574
705	5.867	937.22839	-293.04126	1459.53015	-112.01576	-10.95459	1318.44690	-868.89514	52.44389	1323.22656	696.75342	-206.83318	31.59818	-181.33258	145.49516	11.56406	-436.63519	193.85373	23.50793	-1281.63477	-68.74626	13.02205
706	5.875	937.85297	-293.06195	1458.86377	-110.99362	-11.00797	1319.21313	-868.45520	52.72811	1323.30652	690.30945	-204.15572	25.61609	-202.93286	148.39502	23.78404	-433.57581	203.17241	17.55997	-1296.22864	-68.87597	18.13835
707	5.883	938.45917	-293.04169	1457.89038	-110.08422	-11.20702	1319.11096	-867.87183	53.26516	1322.98987	680.10229	-200.74162	19.36178	-218.28711	151.05701	40.81649	-433.70447	213.48615	13.18829	-1308.81897	-68.51756	23.30760
708	5.892	939.05304	-293.01495	1456.58997	-109.32864	-11.55418	1318.14612	-867.16620	54.12195	1322.32361	665.90259	-196.69550	12.91509	-224.76956	153.32503	59.95004	-437.59750	223.97519	9.92137	-1318.67444	-67.20036	28.03650
709	5.900	939.64587	-292.99335	1454.95154	-108.75026	-12.01823	1316.35315	-866.40857	55.29174	1321.33301	648.33600	-192.34557	7.19249	-222.10135	155.28955	77.79283	-445.64410	233.32153	6.88118	-1324.99487	-65.32929	31.88435
710	5.908	940.25958	-292.97556	1452.96790	-108.35332	-12.54760	1313.80164	-865.70801	56.68402	1320.02283	628.22906	-188.24023	3.19342	-211.79910	157.25360	92.40448	-457.90399	240.68739	3.86194	-1327.19775	-63.74674	34.43914
711	5.917	940.93060	-292.95404	1450.63330	-108.12293	-13.07548	1310.58923	-865.17993	58.15495	1318.39026	606.05945	-184.84682	1.03157	-195.89468	159.44943	103.74345	-474.05942	246.06287	1.47323	-1325.20605	-63.17804	35.41838
712	5.925	941.70898	-292.91864	1447.94727	-108.03499	-13.53186	1306.82764	-864.91437	59.54453	1316.44495	582.24896	-182.25507	0.08563	-176.26352	161.84924	112.74895	-493.71854	249.89574	0.16206	-1319.30603	-63.96366	34.81066
713	5.933	942.64935	-292.86353	1444.92053	-108.07339	-13.86218	1302.62915	-864.96033	60.71055	1314.21484	557.53955	-180.22952	-0.28017	-154.45828	164.23921	120.38937	-516.33484	252.65594	-0.38752	-1309.76563	-65.99250	32.84652
714	5.942	943.79755	-292.78659	1441.57959	-108.23311	-14.03225	1298.09766	-865.32336	61.56449	1311.73340	532.68768	-178.46860	-0.42814	-131.67258	166.32014	127.21877	-540.72278	254.66232	-0.75532	-1296.70483	-68.83236	29.87197
715	5.950	945.17957	-292.67877	1437.97192	-108.52067	-14.03444	1293.32593	-865.96558	62.09634	1309.02429	508.07477	-176.76343	-0.53894	-108.75540	167.78621	133.38760	-565.51691	256.21643	-1.16046	-1280.22729	-71.95972	26.25970
716	5.958	946.79254	-292.52191	1434.16663	-108.96878	-13.90398	1288.39575	-866.81348	62.37170	1306.09204	483.72882	-175.00700	-0.71587	-86.14474	168.43863	138.87199	-590.06738	257.62350	-1.53624	-1260.54077	-75.02062	22.43829
717	5.967	948.59711	-292.29895	1430.25232	-109.64271	-13.70841	1283.37097	-867.78027	62.49449	1302.92944	459.53888	-173.17026	-1.01641	-63.74490	168.21695	143.65588	-614.38464	259.07523	-1.83558	-1238.06299	-77.89807	18.94003
718	5.975	950.51501	-291.99890	1426.33545	-110.62877	-13.50760	1278.29590	-868.79077	62.54638	1299.55554	435.43378	-171.28207	-1.44370	-41.04587	167.18054	147.76511	-638.61847	260.67969	-2.06836	-1213.55505	-80.34045	16.25461
719	5.983	952.43597	-291.61307	1422.53589	-112.02425	-13.32587	1273.22241	-869.79303	62.55327	1296.04309	411.43060	-169.40475	-1.91881	-17.49026	165.52057	151.19975	-662.82294	262.44360	-2.25880	-1187.91565	-81.80373	14.62376
720	5.992	954.23657	-291.13376	1418.97510	-113.92137	-13.13343	1268.25391	-870.75531	62.50863	1292.49023	387.57867	-167.64034	-2.30791	7.26952	163.49744	153.87921	-686.95343	264.24582	-2.42406	-1161.58789	-82.05581	14.08722
721	6.000	955.80750	-290.55020	1415.76050	-116.35890	-12.82870	1263.57092	-871.66382	62.40521	1288.98401	363.90317	-166.08667	-2.53768	33.33826	161.25774	155.63982	-710.95917	265.95331	-2.54448	-1134.37769	-81.53606	14.65335
722	6.008	957.07440	-289.84540	1412.97461	-119.25016	-12.26783	1259.41235	-872.52600	62.23518	1285.59839	340.38867	-164.70192	-2.66770	60.65231	158.74701	156.26970	-734.84448	267.54111	-2.58982	-1106.00232	-80.67877	16.26638
723	6.017	958.00073	-289.00525	1410.67554	-122.35226	-11.34951	1256.00452	-873.36292	61.98185	1282.40137	316.98157	-163.30399	-2.79362	89.09726	155.89378	155.60654	-758.64331	269.13995	-2.55163	-1076.54224	-79.28629	18.64851
724	6.025	958.58136	-288.03732	1408.90320	-125.34419	-10.07845	1253.47913	-874.18365	61.63303	1279.44751	293.59991	-161.75443	-2.90964	118.58875	152.74788	153.59154	-782.38934	270.91791	-2.45220	-1046.36353	-76.89270	21.33504
725	6.033	958.83563	-286.97614	1407.67883	-127.98703	-8.55378	1251.83752	-874.96808	61.20662	1276.77209	270.14551	-160.05719	-2.94025	149.07112	149.32578	150.20953	-806.12311	272.83597	-2.36427	-1015.95618	-73.38165	23.92476
726	6.042	958.79810	-285.86151	1407.00098	-130.23834	-6.90584	1250.97925	-875.69263	60.73825	1274.44336	246.53290	-158.28972	-2.86661	180.46198	145.46448	145.46921	-829.88843	274.61102	-2.37904	-985.63281	-68.97902	26.24915
727	6.050	958.51068	-284.71365	1406.84290	-132.22264	-5.24319	1250.76978	-876.38373	60.23264	1272.63513	222.74059	-156.50935	-2.75656	212.63225	140.90404	139.47124	-853.70532	276.05130	-2.48055	-955.12897	-63.86994	28.30316
728	6.058	958.01801	-283.53210	1407.15906	-134.09488	-3.65044	1251.11096	-877.11829	59.66929	1271.58313	198.81094	-154.71906	-2.69352	245.49089	135.47345	132.44313	-877.56683	277.28949	-2.53428	-923.92035	-58.18894	30.12103
729	6.067	957.36597	-282.31232	1407.89307	-135.91583	-2.20498	1251.97595	-877.95197	59.05878	1271.44336	174.77586	-152.90024	-2.69584	279.02185	129.16386	124.70996	-901.47540	278.55612	-2.47297	-891.88684	-52.21874	31.70010
730	6.075	956.60101	-281.05750	1408.98523	-137.62117	-0.97160	1253.39111	-878.86255	58.43951	1272.22607	150.62099	-151.09384	-2.69023	313.18561	122.07751	116.65247	-925.46191	279.93909	-2.34788	-859.30927	-46.27010	32.98859
731	6.083	955.77222	-279.77859	1410.37378	-139.07889	0.00447	1255.39551	-879.76318	57.82128	1273.84802	126.33542	-149.41872	-2.58539	347.85721	114.38882	108.65361	-949.54724	281.39890	-2.19133	-826.49451	-40.60992	34.02294
732	6.092	954.93353	-278.49084	1411.99194	-140.16675	0.68574	1258.00623	-880.55023	57.16441	1276.19812	101.94409	-147.92355	-2.38741	382.85663	106.19864	100.98615	-973.70557	282.88654	-1.96428	-793.58746	-35.56789	34.99681
733	6.100	954.14276	-277.20605	1413.76685	-140.81084	1.03573	1261.20813	-881.14685	56.40907	1279.16919	77.46906	-146.47893	-2.18997	417.97168	97.34151	93.68396	-997.89252	284.49481	-1.58964	-760.58130	-31.42860	36.11000
734	6.108	953.45825	-275.91919	1415.62488	-140.98700	1.03105	1264.96106	-881.52563	55.52309	1282.66650	52.89856	-144.91467	-2.04435	452.97137	87.55925	86.55463	-1022.11841	286.43668	-1.02184	-727.46277	-28.27943	37.45645
735	6.117	952.93469	-274.60767	1417.50000	-140.71371	0.67138	1269.20654	-881.70703	54.53467	1286.61145	28.20941	-143.18762	-1.90342	487.72491	76.88661	79.37676	-1046.47485	288.73126	-0.36482	-694.35620	-26.11087	39.06629
736	6.125	952.61963	-273.25024	1419.33704	-140.04379	-0.02298	1273.87012	-881.73657	53.52982	1290.93677	3.39001	-141.37271	-1.69810	522.45752	65.73598	72.20147	-1071.05896	291.01459	0.13513	-661.58057	-24.97328	40.95810
737	6.133	952.54987	-271.84781	1421.08838	-139.04982	-1.02230	1278.86646	-881.65454	52.62917	1295.56628	-21.55896	-139.55434	-1.42719	557.82727	54.72335	65.65247	-1095.88281	292.88727	0.30186	-629.63141	-24.93500	43.07860
738	6.142	952.74670	-270.42972	1422.71143	-137.81381	-2.30144	1284.09924	-881.47876	51.95740	1300.39478	-46.62003	-137.75159	-1.14987	594.34082	44.53613	60.90859	-1120.85913	294.37961	0.24442	-599.11731	-25.96629	45.17487
739	6.150	953.21179	-269.04282	1424.16846	-136.41927	-3.83575	1289.44226	-881.21460	51.60854	1305.28564	-71.75409	-135.94681	-0.91037	631.19324	35.88590	58.97896	-1145.78027	295.86310	0.41237	-570.71606	-27.97015	46.74750
740	6.158	953.92792	-267.73236	1425.43140	-134.93301	-5.57552	1294.72644	-880.87878	51.62548	1310.08313	-96.90521	-134.17201	-0.70146	665.61584	29.31239	59.50396	-1170.19214	297.64737	1.53314	-545.10541	-30.89909	47.16799
741	6.167	954.86554	-266.52554	1426.48328	-133.39508	-7.43642	1299.76392	-880.51337	52.00126	1314.62219	-121.98477	-132.53975	-0.46164	693.82117	24.76257	60.29591	-1193.37463	299.82239	4.39448	-522.78748	-34.80924	45.95040
742	6.175	955.98352	-265.42255	1427.31458	-131.83408	-9.32592	1304.38416	-880.18182	52.69226	1318.73901	-146.78583	-131.17690	-0.03114	713.03809	21.57067	58.62437	-1214.70361	302.30475	9.38576	-503.93640	-39.80679	42.98042
743	6.183	957.22705	-264.40961	1427.91675	-130.28708	-11.17268	1308.44885	-879.94952	53.63102	1322.28577	-170.88220	-130.12529	0.90388	722.88159	19.18470	53.27034	-1233.98804	304.84473	16.18497	-488.42627	-45.92623	38.50749
744	6.192	958.53491	-263.47769	1428.27771	-128.80109	-12.93284	1311.84827	-879.85358	54.71998	1325.14648	-193.65137	-129.29204	2.77708	725.09070	17.64714	45.16624	-1251.24854	307.02667	24.02617	-476.02090	-53.06983	33.02534
745	6.200	959.85071	-262.61609	1428.38672	-127.41957	-14.58452	1314.49805	-879.87549	55.81449	1327.25867	-214.39624	-128.54810	6.03220	722.15637	17.10463	36.07021	-1266.29419	308.38641	32.16623	-466.60132	-61.02790	27.15269
746	6.208	961.12805	-261.79678	1428.23901	-126.17208	-16.11905	1316.34229	-879.93201	56.73059	1328.62585	-232.37628	-127.92575	11.06983	715.93298	17.23635	27.03097	-1278.66931	308.59393	40.04684	-460.30011	-69.45924	21.42741
747	6.217	962.33429	-260.98477	1427.83350	-125.07089	-17.52983	1317.35278	-879.90002	57.28796	1329.31006	-246.70697	-127.60986	18.23615	707.04498	17.49112	18.31805	-1287.96521	307.57153	47.23304	-457.50272	-77.87462	16.09284
748	6.225	963.45947	-260.16437	1427.16504	-124.10762	-18.81174	1317.52649	-879.66833	57.36071	1329.40747	-256.29614	-127.76608	27.64626	695.21472	17.64201	10.45177	-1294.11023	305.41602	53.26945	-458.75049	-85.70520	11.04700
749	6.233	964.51892	-259.34863	1426.21863	-123.25807	-19.97147	1316.88672	-879.18695	56.90617	1329.01904	-260.06152	-128.52817	38.77021	680.06476	17.82438	4.55110	-1297.24927	302.21259	57.69530	-464.57434	-92.35504	5.99427
750	6.242	965.54987	-258.56491	1424.97473	-122.49849	-21.03041	1315.48413	-878.48877	55.97180	1328.22693	-257.45105	-130.01936	50.21545	661.67920	18.20932	1.28222	-1297.38452	298.16785	60.45367	-475.27554	-97.23038	0.82062
751	6.250	966.60760	-257.84143	1423.42078	-121.81960	-22.01724	1313.39233	-877.67279	54.68364	1327.08557	-248.77319	-132.31512	60.30933	640.53156	18.92023	0.06299	-1294.34448	293.91473	62.06567	-490.70795	-99.91449	-4.00382
752	6.258	967.75482	-257.20624	1421.55591	-121.23228	-22.95961	1310.70349	-876.86786	53.21136	1325.62842	-234.96399	-135.50208	68.12138	617.28662	20.07892	-0.24837	-1288.03467	290.29089	63.00655	-510.16400	-100.44119	-7.59628
753	6.267	969.04248	-256.68985	1419.38782	-120.76552	-23.88042	1307.52185	-876.19495	51.73217	1323.88037	-217.14465	-139.67441	73.80205	592.83655	21.65562	-0.40250	-1278.40210	287.74820	63.10818	-532.46179	-99.35356	-9.49427
754	6.275	970.49304	-256.32193	1416.93689	-120.46100	-24.80202	1303.95459	-875.74023	50.40817	1321.86316	-196.35364	-144.75110	78.00565	568.10522	23.43610	-0.63258	-1265.16504	286.18423	61.82825	-556.25690	-97.45242	-10.10740
755	6.283	972.09119	-256.12683	1414.24719	-120.37033	-25.75406	1300.10132	-875.54816	49.35979	1319.59045	-173.43311	-150.37549	81.22771	543.63422	25.25876	-0.93648	-1247.88831	285.28363	58.90289	-580.48383	-95.42854	-10.20454
756	6.292	973.78552	-256.12360	1411.39270	-120.55000	-26.76925	1296.04480	-875.63788	48.63961	1317.06750	-149.01563	-156.06871	83.64155	519.49384	27.09922	-1.25912	-1226.36218	284.82178	54.63840	-604.63080	-93.58393	-10.28591
757	6.300	975.50238	-256.32391	1408.47290	-121.05483	-27.86603	1291.84912	-876.02222	48.22956	1314.29614	-123.58148	-161.47551	85.28072	495.53879	28.94590	-1.55438	-1200.75049	284.61768	49.77365	-628.60217	-91.84530	-10.49852
758	6.308	977.16357	-256.72482	1405.59985	-121.94074	-29.04310	1287.57202	-876.70306	48.05884	1311.28076	-97.47397	-166.47714	86.21916	471.63763	30.77020	-1.81892	-1171.52502	284.30981	45.11462	-652.43042	-90.05322	-10.80630
759	6.317	978.69702	-257.30209	1402.88062	-123.26384	-30.28504	1283.28149	-877.64594	48.03010	1308.03381	-70.84979	-171.14464	86.63029	447.75037	32.56066	-2.08362	-1139.49646	283.34113	41.20540	-676.15808	-88.17674	-11.12651
760	6.325	980.04272	-258.01105	1400.40259	-125.06255	-31.56416	1279.05908	-878.76672	48.04852	1304.58081	-43.67584	-175.65535	86.74643	423.93268	34.30297	-2.38638	-1105.73169	281.24579	38.33471	-699.82672	-86.27231	-11.40242
761	6.333	981.15564	-258.79810	1398.23108	-127.33546	-32.85947	1274.99219	-879.95520	48.04651	1300.95825	-15.83194	-180.23161	86.74700	400.25793	35.97675	-2.76559	-1071.16602	277.88931	36.73576	-723.49554	-84.37992	-11.61942
762	6.342	982.00427	-259.61511	1396.41602	-130.01764	-34.19339	1271.17224	-881.12561	48.00237	1297.21094	12.77393	-185.05910	86.66003	376.71594	37.59595	-3.21629	-1036.36475	273.45450	36.61579	-747.23615	-82.51983	-11.80438
763	6.350	982.56543	-260.42285	1394.99866	-132.95737	-35.64305	1267.69958	-882.25208	47.94753	1293.39734	42.19543	-190.20450	86.37695	353.22778	39.21861	-3.64915	-1001.73346	268.21536	38.00729	-771.08374	-80.73152	-11.98988
764	6.358	982.82391	-261.18460	1394.00977	-135.91885	-37.30048	1264.68225	-883.35480	47.95081	1289.61169	72.49899	-195.61688	85.74752	329.70685	40.89928	-3.94783	-967.76617	262.19943	40.63504	-795.02197	-79.04076	-12.16533
765	6.367	982.77954	-261.86246	1393.46411	-138.62753	-39.19885	1262.21582	-884.44794	48.08134	1286.00989	103.76208	-201.19910	84.65734	306.07629	42.63182	-4.06627	-934.97839	255.18753	44.00603	-819.00000	-77.39571	-12.32137
766	6.375	982.45081	-262.42758	1393.36084	-140.84491	-41.25413	1260.35754	-885.49194	48.36572	1282.81091	136.02069	-206.85936	83.05952	282.29871	44.35484	-4.06213	-903.70398	247.17699	47.66941	-842.96313	-75.70210	-12.48582
767	6.383	981.86938	-262.87759	1393.68579	-142.43948	-43.26926	1259.11658	-886.38196	48.76255	1280.25818	169.22804	-212.50784	80.97015	258.39093	46.04873	-4.04442	-873.96338	238.53259	51.29546	-866.90039	-73.91505	-12.63984
768	6.392	981.07367	-263.23877	1394.40820	-143.41675	-45.02269	1258.46570	-886.97852	49.17479	1278.55469	203.26860	-218.05579	78.45827	234.37901	47.77716	-4.06612	-845.44531	229.54158	54.56464	-890.87421	-72.08087	-12.69870
769	6.400	980.10583	-263.54871	1395.48193	-143.89636	-46.39027	1258.36609	-887.15918	49.49687	1277.80469	238.02432	-223.44821	75.64438	210.24034	49.57594	-4.08240	-817.62445	220.17578	57.16836	-915.00610	-70.28046	-12.62038
770	6.408	979.00867	-263.83923	1396.84900	-144.05119	-47.38966	1258.79126	-886.86450	49.67139	1277.99561	273.40790	-228.67413	72.68451	185.90242	51.39500	-4.04784	-789.94257	210.41048	58.93286	-939.39844	-68.53623	-12.43614
771	6.417	977.82654	-264.13098	1398.44421	-144.02913	-48.11717	1259.73633	-886.13037	49.72964	1279.01941	309.31094	-233.73764	69.75293	161.30939	53.19413	-3.97881	-761.97009	200.51079	59.88491	-964.06036	-66.81142	-12.18604
772	6.425	976.60876	-264.43317	1400.19775	-143.88930	-48.66077	1261.21082	-885.09149	49.78827	1280.71680	345.53271	-238.61249	67.02020	136.49008	54.99709	-3.88718	-733.52728	190.91661	60.22123	-988.90948	-65.03872	-11.91285
773	6.433	975.40735	-264.74963	1402.03625	-143.59627	-49.06716	1263.22583	-883.93555	49.98045	1282.93787	381.77484	-243.20407	64.59805	111.56203	56.85121	-3.73924	-704.68250	181.95282	60.21999	-1013.82288	-63.16876	-11.65350
774	6.442	974.27405	-265.08606	1403.88782	-143.07208	-49.35798	1265.78687	-882.82709	50.36681	1285.58459	417.72571	-247.35663	62.48096	86.63063	58.78120	-3.48698	-675.60425	173.74016	60.13602	-1038.72925	-61.27302	-11.39076
775	6.450	973.26605	-265.44702	1405.68835	-142.25400	-49.54766	1268.88940	-881.85211	50.90593	1288.59583	453.19910	-250.91460	60.55596	61.66956	60.73272	-3.12469	-646.47540	166.38512	60.13977	-1063.64661	-59.46166	-11.11655
776	6.458	972.45032	-265.82822	1407.38232	-141.11880	-49.64238	1272.50928	-881.01373	51.49275	1291.91211	488.25458	-253.84070	58.73308	36.56671	62.58847	-2.72499	-617.57330	160.11211	60.30802	-1088.61511	-57.69114	-10.90214
777	6.467	971.89502	-266.21332	1408.91919	-139.67932	-49.64035	1276.58936	-880.26349	52.01723	1295.46545	523.16919	-256.36652	57.16640	11.26711	64.29640	-2.38004	-589.34467	155.13513	60.59915	-1113.69263	-55.87272	-10.79122
778	6.475	971.65497	-266.57010	1410.25366	-137.97473	-49.55537	1281.03564	-879.53497	52.40094	1299.18335	558.09644	-259.03162	56.37741	-14.19006	65.91489	-2.12244	-562.36853	151.49594	60.78395	-1138.94580	-54.09921	-10.69197
779	6.483	971.76257	-266.85431	1411.34729	-136.05746	-49.43481	1285.71973	-878.76581	52.60178	1302.98315	592.43359	-262.46069	56.98038	-39.70120	67.52107	-1.92798	-537.24603	149.12778	60.44665	-1164.28992	-52.61766	-10.39341
780	6.492	972.22687	-267.02557	1412.17053	-133.96953	-49.33025	1290.47766	-877.91309	52.60687	1306.75208	624.40778	-266.94214	58.98028	-65.07986	69.16402	-1.75540	-514.44531	148.03041	59.13058	-1189.35498	-51.71287	-9.55305
781	6.500	973.03406	-267.06555	1412.70398	-131.72339	-49.25370	1295.11145	-876.96448	52.43095	1310.33252	651.60077	-272.10022	61.25520	-90.04294	70.90808	-1.58783	-494.17593	148.28220	56.50743	-1213.54932	-51.52795	-7.72073
782	6.508	974.14874	-266.98175	1412.93848	-129.31456	-49.18213	1299.41357	-875.93384	52.11799	1313.53479	672.20868	-276.99786	61.99857	-114.36032	72.81436	-1.44478	-476.41406	149.92746	52.46887	-1236.33203	-51.78210	-4.59975
783	6.517	975.51587	-266.78677	1412.87366	-126.75732	-49.10279	1303.20374	-874.83936	51.73089	1316.18347	685.81519	-280.74258	59.91928	-138.24985	74.84373	-1.28336	-461.03992	152.91214	47.15063	-1257.49060	-51.92717	-0.32956
784	6.525	977.06458	-266.47946	1412.51538	-124.09932	-49.04010	1306.34546	-873.68091	51.33023	1318.16760	693.12885	-283.08575	54.96092	-162.64548	76.90665	-0.74947	-447.95844	157.11369	40.90722	-1277.01904	-51.81332	4.59694
785	6.533	978.71698	-266.05438	1411.87305	-121.40775	-49.04257	1308.73938	-872.44153	50.96561	1319.46558	695.39697	-284.32410	47.88605	-188.57608	79.07193	1.17941	-437.17426	162.42584	34.26220	-1294.78870	-51.84629	9.74129
786	6.542	980.40308	-265.52026	1410.95422	-118.76225	-49.16191	1310.31714	-871.11389	50.68565	1320.14685	693.93561	-284.74945	39.54094	-215.67856	81.54396	6.35373	-428.82208	168.79442	27.82741	-1310.61438	-52.23402	14.98030
787	6.550	982.07300	-264.90634	1409.75977	-116.25153	-49.43194	1311.04590	-869.71783	50.54663	1320.33179	689.55188	-284.48340	30.65648	-241.23965	84.29062	16.72892	-423.18353	176.08310	22.11072	-1324.43018	-52.51844	20.37873
788	6.558	983.69910	-264.25330	1408.28186	-113.95820	-49.84973	1310.92383	-868.28503	50.59706	1320.12024	682.19299	-283.61008	21.93663	-261.06491	86.83197	32.66415	-420.71631	183.77327	17.20840	-1336.01453	-52.14825	25.93180
789	6.567	985.27600	-263.59525	1406.50867	-111.94760	-50.39301	1309.96680	-866.84308	50.84897	1319.55347	671.29346	-282.16910	14.08948	-271.75217	88.56091	51.88273	-422.04138	190.90880	12.68986	-1344.69055	-51.13894	31.35251
790	6.575	986.82269	-262.95078	1404.42810	-110.25742	-51.04965	1308.20410	-865.42419	51.27320	1318.62964	656.43756	-280.23047	7.82073	-272.36728	89.22871	70.70547	-427.78708	196.56947	8.03809	-1349.58398	-50.03102	35.98625
791	6.583	988.38062	-262.32629	1402.03125	-108.87910	-51.80468	1305.68933	-864.07617	51.81152	1317.34070	637.76978	-278.02896	3.58610	-264.10318	89.07535	86.41873	-438.25461	200.47154	3.41458	-1350.21265	-49.47944	39.03608
792	6.592	990.00543	-261.71973	1399.31641	-107.75752	-52.60939	1302.51050	-862.85413	52.37616	1315.70483	615.99609	-275.82361	1.25694	-248.91104	88.56203	98.38341	-453.26056	203.26402	-0.16987	-1346.72668	-49.99951	40.00800
793	6.600	991.75702	-261.12167	1396.29297	-106.81747	-53.38349	1298.78284	-861.80261	52.85941	1313.77368	592.16272	-273.74609	0.23012	-228.73315	87.99330	107.40987	-472.34641	205.94421	-1.91141	-1339.53552	-51.93531	38.99887
794	6.608	993.68658	-260.51776	1392.98315	-105.99124	-54.04812	1294.63403	-860.93860	53.17579	1311.60254	567.41614	-271.86093	-0.15019	-205.39420	87.36272	114.64660	-494.67517	208.58098	-2.34496	-1328.85754	-55.37334	36.54778
795	6.617	995.82153	-259.88394	1389.42859	-105.23660	-54.55719	1290.18958	-860.23859	53.30142	1309.20764	542.67639	-270.17871	-0.32693	-180.55014	86.48341	120.91815	-518.78247	210.36252	-2.74179	-1314.69788	-60.04330	33.22214
796	6.625	998.15558	-259.18378	1385.69434	-104.55020	-54.91055	1285.55811	-859.65277	53.27019	1306.57043	518.34430	-268.60657	-0.49866	-155.50180	85.19600	126.59432	-543.24402	211.08221	-3.63145	-1297.06787	-65.47310	29.41614
797	6.633	1000.65179	-258.38544	1381.86853	-103.96736	-55.14685	1280.81348	-859.14514	53.13091	1303.67981	494.35077	-267.00647	-0.71177	-130.88760	83.47977	131.77931	-567.48157	211.46420	-4.66113	-1276.11584	-71.24008	25.46872
798	6.642	1003.25140	-257.48520	1378.05823	-103.55049	-55.32317	1275.98267	-858.70813	52.90944	1300.54944	470.47888	-265.31952	-0.98226	-106.50049	81.37090	136.50119	-591.54187	212.16481	-5.45627	-1252.16162	-76.99377	21.76085
799	6.650	1005.87738	-256.50848	1374.38147	-103.38931	-55.49501	1271.06213	-858.33691	52.60659	1297.21008	446.61670	-263.59369	-1.32854	-81.54898	78.82722	140.69633	-615.56439	213.36314	-5.95454	-1225.68115	-82.35004	18.62735
800	6.658	1008.43365	-255.48824	1370.96106	-103.60281	-55.68646	1266.06616	-858.00336	52.21168	1293.71106	422.77325	-261.88895	-1.71865	-55.25119	75.77809	144.14967	-639.60736	214.98317	-6.23537	-1197.23657	-86.96120	16.28474
801	6.667	1010.81140	-254.43881	1367.91919	-104.30816	-55.85065	1261.07727	-857.65833	51.71782	1290.11975	398.98358	-260.21307	-2.07912	-27.28162	72.26823	146.57753	-663.64941	216.79169	-6.40778	-1167.37415	-90.68752	14.89771
802	6.675	1012.90338	-253.34407	1365.37122	-105.55003	-55.86603	1256.26526	-857.25336	51.13771	1286.51001	375.25174	-258.54492	-2.37138	2.21951	68.44981	147.74530	-687.63629	218.53571	-6.55212	-1136.47107	-93.60388	14.63540
803	6.683	1014.62036	-252.16110	1363.41541	-107.22919	-55.60175	1251.86011	-856.76672	50.49188	1282.95410	351.56329	-256.87192	-2.61446	32.93979	64.46745	147.50076	-711.53613	220.15945	-6.66356	-1104.68091	-95.87681	15.60227
804	6.692	1015.90509	-250.83595	1362.12048	-109.09995	-55.01432	1248.09070	-856.21771	49.77680	1279.53149	327.92612	-255.19696	-2.83915	64.66887	60.41999	145.80124	-735.37311	221.74455	-6.70257	-1072.07666	-97.52341	17.66732
805	6.700	1016.73840	-249.31766	1361.51062	-110.86620	-54.17887	1245.11914	-855.66565	48.96091	1276.34265	304.35504	-253.52460	-3.03904	97.35623	56.29615	142.71596	-759.19379	223.31129	-6.70007	-1038.83154	-98.19380	20.37813
806	6.708	1017.13177	-247.55714	1361.56177	-112.31807	-53.21713	1243.00549	-855.18994	48.01335	1273.51392	280.80933	-251.85997	-3.16698	131.01187	51.89446	138.35074	-783.01672	224.85567	-6.72952	-1005.34131	-97.51371	23.20010
807	6.717	1017.11530	-245.50250	1362.21338	-113.41907	-52.21478	1241.71533	-854.85443	46.93464	1271.18860	257.19403	-250.21437	-3.19159	165.59549	46.97330	132.85478	-806.86462	226.44849	-6.78910	-972.11572	-95.57234	25.83665
808	6.725	1016.73157	-243.11647	1363.39233	-114.28084	-51.20996	1241.16296	-854.67468	45.77701	1269.50830	233.42235	-248.59216	-3.14457	200.98912	41.43284	126.50105	-830.78333	228.13049	-6.80352	-939.38531	-92.72815	28.20175
809	6.733	1016.04102	-240.43327	1365.04285	-115.04086	-50.22414	1241.26563	-854.60669	44.64336	1268.58728	209.44055	-246.98779	-3.07608	237.09431	35.27612	119.62348	-854.79205	229.77914	-6.74228	-906.92542	-89.31831	30.25003
810	6.742	1015.12885	-237.60574	1367.14636	-115.74741	-49.28968	1241.98352	-854.56134	43.64406	1268.49438	185.23573	-245.40787	-2.98613	273.93457	28.57652	112.51447	-878.86707	231.21233	-6.65870	-874.30676	-85.78606	32.01134
811	6.750	1014.09436	-234.84048	1369.69739	-116.33609	-48.46458	1243.32300	-854.43243	42.82749	1269.24939	160.86133	-243.87083	-2.85372	311.60474	21.49417	105.44838	-902.98242	232.47305	-6.56869	-841.19543	-82.63798	33.61555
812	6.758	1013.02502	-232.26828	1372.65540	-116.68179	-47.83324	1245.31055	-854.13000	42.15054	1270.82800	136.40894	-242.36169	-2.70957	350.11963	14.13960	98.65959	-927.16223	233.96692	-6.29865	-807.45898	-80.16309	35.13671
813	6.767	1011.98657	-229.91528	1375.93347	-116.66193	-47.48991	1247.96631	-853.60840	41.52147	1273.16772	111.92883	-240.80911	-2.61671	389.32196	6.45541	92.23885	-951.47742	236.26805	-5.50511	-773.09216	-78.46236	36.55511
814	6.775	1011.03351	-227.76390	1379.42505	-116.19190	-47.50584	1251.29016	-852.87769	40.86518	1276.17712	87.38943	-239.14777	-2.58256	428.92499	-1.63934	86.12643	-975.96375	239.57430	-4.01898	-738.15546	-77.68317	37.90839
815	6.783	1010.21759	-225.78458	1383.02136	-115.23345	-47.89989	1255.25928	-851.98853	40.15637	1279.75085	62.73798	-237.39000	-2.52923	468.66263	-10.00404	80.20342	-1000.56042	243.24918	-2.23641	-702.86438	-78.00272	39.36498
816	6.792	1009.58643	-223.93607	1386.61865	-113.79445	-48.63993	1259.82800	-850.99945	39.42301	1283.78589	37.98639	-235.61034	-2.35536	508.48438	-18.20582	74.44440	-1025.17969	246.32944	-0.86376	-667.62952	-79.47421	41.16565
817	6.800	1009.18127	-222.17404	1390.12585	-111.92821	-49.67250	1264.92566	-849.95264	38.73655	1288.18628	13.18747	-233.89337	-2.01501	548.67944	-25.61467	69.14853	-1049.84668	248.53754	-0.20357	-632.96881	-82.00519	43.46589
818	6.808	1009.03436	-220.46533	1393.46814	-109.72346	-50.94852	1270.45410	-848.86438	38.18574	1292.85498	-11.64417	-232.28601	-1.54684	589.67590	-31.45158	65.10472	-1074.67151	250.34052	-0.01041	-599.46643	-85.42162	46.13931
819	6.817	1009.16760	-218.79848	1396.58752	-107.28497	-52.42984	1276.29175	-847.72211	37.83767	1297.67798	-36.54279	-230.72803	-1.04961	631.29822	-34.83846	63.32734	-1099.62988	252.23233	0.08967	-567.74023	-89.56789	48.74503
820	6.825	1009.59265	-217.18475	1399.44214	-104.71187	-54.08086	1282.29443	-846.49725	37.71745	1302.51794	-61.53192	-229.07455	-0.61706	671.92102	-35.18828	64.17366	-1124.41370	254.33423	0.43318	-538.33990	-94.41985	50.68523
821	6.833	1010.30640	-215.64870	1402.00317	-102.07522	-55.84689	1288.28784	-845.17499	37.82984	1307.22144	-86.55341	-227.26459	-0.26834	708.56958	-32.74979	66.49185	-1148.43408	256.50238	1.54258	-511.67340	-100.08915	51.39515
822	6.842	1011.28601	-214.21346	1404.24988	-99.41033	-57.63762	1294.06421	-843.77936	38.18918	1311.63599	-111.41199	-225.40352	0.11387	738.24792	-28.53445	67.92410	-1170.97534	258.64169	4.20529	-487.99359	-106.66737	50.48068
823	6.850	1012.48810	-212.88792	1406.16980	-96.73666	-59.34367	1299.40576	-842.37598	38.81248	1315.62183	-135.70917	-223.63304	0.88716	759.44763	-23.53539	66.46229	-1191.50281	260.79401	8.97766	-467.40332	-114.06789	47.79996
824	6.858	1013.85089	-211.66405	1407.75806	-94.07897	-60.87318	1304.12439	-841.04382	39.67915	1319.06128	-158.83948	-221.97195	2.67621	772.67529	-18.12943	61.80619	-1209.79492	262.90536	15.63678	-449.86597	-122.05570	43.50122
825	6.867	1015.30090	-210.52103	1409.01575	-91.46669	-62.17100	1308.08606	-839.83130	40.68977	1321.87366	-180.10040	-220.34573	6.14824	779.75159	-12.25839	55.14069	-1225.69983	264.68811	23.36882	-435.25519	-130.38768	38.00022
826	6.875	1016.76837	-209.42996	1409.94458	-88.92592	-63.21899	1311.20886	-838.72705	41.65751	1324.02808	-198.69952	-218.76749	11.74016	782.54944	-5.97602	47.74645	-1238.91602	265.71509	31.33615	-423.46503	-138.85812	31.90834
827	6.883	1018.20465	-208.36359	1410.54614	-86.47067	-64.02124	1313.45056	-837.66510	42.34601	1325.54565	-213.58997	-217.38824	19.60994	782.06506	0.37840	40.04125	-1249.11499	265.66513	39.00934	-414.50330	-147.25284	25.92454
828	6.892	1019.59174	-207.30695	1410.82007	-84.09361	-64.57521	1314.79761	-836.55017	42.53728	1326.48608	-223.47455	-216.38373	29.63344	778.25330	6.50852	31.83956	-1256.22693	264.49475	46.17658	-408.52386	-155.29915	20.60473
829	6.900	1020.93884	-206.25476	1410.76147	-81.77361	-64.87047	1315.25867	-835.28931	42.09461	1326.92419	-227.19574	-215.89963	41.16848	770.56482	12.37756	23.15635	-1260.47217	262.27512	52.67150	-405.84128	-162.65982	16.05949
830	6.908	1022.27307	-205.20345	1410.36084	-79.49898	-64.92297	1314.86487	-833.82043	40.99535	1326.92358	-224.28754	-216.04175	52.89400	758.79492	17.88000	14.64408	-1261.97876	259.08429	58.22932	-406.90955	-168.98758	11.87821
831	6.917	1023.63422	-204.15567	1409.61108	-77.27972	-64.78696	1313.67297	-832.12830	39.33803	1326.51624	-215.16821	-216.88670	63.33182	743.60291	22.49630	7.46717	-1260.49390	255.22754	62.67332	-412.23663	-173.94571	7.44511
832	6.925	1025.06934	-203.12790	1408.51147	-75.14093	-64.53250	1311.75964	-830.24390	37.32533	1325.69739	-200.77496	-218.56769	71.76546	726.09729	25.64791	2.65787	-1255.64526	251.30203	65.90396	-422.25723	-177.21677	2.51186
833	6.933	1026.62512	-202.14383	1407.06665	-73.11105	-64.22434	1309.21301	-828.23932	35.21251	1324.43750	-182.13715	-221.24493	78.48126	706.81799	27.39841	0.30745	-1247.26782	247.92810	67.59972	-437.10553	-178.66628	-2.38254
834	6.942	1028.34155	-201.22707	1405.28845	-71.21362	-63.90158	1306.12512	-826.21936	33.23743	1322.71033	-160.25793	-224.88066	84.08770	685.59009	28.48557	-0.45683	-1235.27136	245.48842	67.29441	-456.31781	-178.54080	-6.21874
835	6.950	1030.25146	-200.40344	1403.20056	-69.47133	-63.56691	1302.58752	-824.31519	31.56020	1320.52905	-136.05786	-229.10394	88.82544	662.50745	29.63913	-0.63974	-1219.41113	244.03156	64.88570	-478.74356	-177.38988	-8.41176
836	6.958	1032.37610	-199.70183	1400.84399	-67.92451	-63.21439	1298.69250	-822.67664	30.23215	1317.97302	-110.23682	-233.37175	92.54229	638.37000	31.11326	-0.79132	-1199.38574	243.28131	60.82402	-502.87567	-175.75356	-9.25966
837	6.967	1034.71863	-199.15276	1398.28113	-66.64487	-62.86763	1294.53650	-821.43896	29.21945	1315.15808	-83.23679	-237.27252	95.05099	614.04333	32.80779	-1.05933	-1175.14490	242.75342	55.79170	-527.46198	-173.92421	-9.48053
838	6.975	1037.25366	-198.78520	1395.59839	-65.72614	-62.59047	1290.21838	-820.66864	28.46786	1312.15527	-55.32501	-240.69284	96.36433	589.90503	34.56864	-1.42245	-1147.07178	241.95544	50.40779	-551.90417	-171.95576	-9.61165
839	6.983	1039.91345	-198.61401	1392.90576	-65.25749	-62.47582	1285.83447	-820.33649	27.94123	1308.94690	-26.63702	-243.75571	96.69888	565.92133	36.32774	-1.82794	-1115.87988	240.52722	45.20054	-576.11633	-169.87114	-9.84197
840	6.992	1042.59082	-198.63345	1390.33105	-65.29880	-62.61724	1281.48193	-820.34070	27.59804	1305.49182	2.79568	-246.66974	96.37041	541.95422	38.07967	-2.21280	-1082.39624	238.27153	40.63979	-600.15735	-167.81242	-10.14367
841	7.000	1045.16357	-198.82770	1388.00806	-65.87069	-63.07293	1277.26306	-820.54846	27.35223	1301.82385	32.95801	-249.64722	95.69312	517.95740	39.81203	-2.51256	-1047.43457	235.09833	37.05981	-624.05865	-165.96564	-10.45754
842	7.008	1047.52063	-199.17258	1386.06152	-66.95941	-63.85567	1273.28247	-820.83478	27.08418	1298.05798	63.80286	-252.85498	94.89207	494.00183	41.48040	-2.72665	-1011.69843	230.89679	34.57553	-647.84668	-164.37077	-10.78024
843	7.017	1049.57385	-199.62354	1384.59131	-68.52080	-64.96101	1269.64136	-821.11853	26.69911	1294.32190	95.30505	-256.34131	94.02944	470.17047	43.06631	-2.92953	-975.71301	225.55856	33.21874	-671.58655	-162.85396	-11.12147
844	7.025	1051.26587	-200.12062	1383.66345	-70.46030	-66.39446	1266.42883	-821.37994	26.17389	1290.72131	127.50803	-260.02606	93.01615	446.44095	44.64350	-3.17625	-939.91736	219.22188	33.16936	-695.35571	-161.24692	-11.44066
845	7.033	1052.57349	-200.60661	1383.31287	-72.59859	-68.15497	1263.71655	-821.64380	25.55582	1287.36035	160.47849	-263.76401	91.70323	422.71402	46.31088	-3.44539	-904.82178	212.29164	34.65097	-719.18335	-159.59615	-11.67826
846	7.042	1053.50171	-201.03152	1383.55249	-74.67719	-70.18829	1261.55969	-821.93774	24.92517	1284.37231	194.23579	-267.41547	89.97712	398.93832	48.05486	-3.69891	-870.96942	205.08398	37.55478	-743.09570	-157.99867	-11.82465
847	7.050	1054.07678	-201.35519	1384.37598	-76.43454	-72.36090	1260.00354	-822.24341	24.35696	1281.92346	228.73892	-270.90167	87.81695	375.14047	49.78067	-3.94406	-838.70160	197.56694	41.33500	-767.19019	-156.42889	-11.87909
848	7.058	1054.33740	-201.56042	1385.75549	-77.70395	-74.48749	1259.07739	-822.46838	23.90427	1280.17883	263.91132	-274.20023	85.29192	351.37103	51.47063	-4.20819	-807.95953	189.47610	45.27509	-791.48389	-154.82413	-11.82129
849	7.067	1054.32703	-201.65952	1387.64172	-78.45778	-76.39553	1258.78101	-822.46216	23.60225	1279.24829	299.64984	-277.29010	82.52860	327.65839	53.20155	-4.48109	-778.34851	180.60580	48.78743	-815.74353	-153.11240	-11.71501
850	7.075	1054.08850	-201.68790	1389.97253	-78.77416	-77.97366	1259.08398	-822.06989	23.47596	1279.15271	335.80084	-280.10794	79.68913	303.95197	55.03077	-4.68436	-749.41809	170.99489	51.55991	-839.74597	-151.24763	-11.67292
851	7.083	1053.66467	-201.69444	1392.68103	-78.77244	-79.18292	1259.94727	-821.19525	23.54164	1279.83496	372.14594	-282.50885	76.90784	280.10791	56.96021	-4.68921	-720.86121	160.90805	53.52586	-863.59814	-149.29465	-11.69692
852	7.092	1053.09473	-201.72601	1395.70081	-78.56752	-80.05174	1261.35217	-819.85626	23.81786	1281.21094	408.43311	-284.24292	74.18429	255.99089	59.00597	-4.39232	-692.52386	150.73369	54.76459	-887.55450	-147.31883	-11.70098
853	7.100	1052.41125	-201.81200	1398.96899	-78.23469	-80.65253	1263.30945	-818.20801	24.34105	1283.22131	444.42792	-284.99887	71.35247	231.59814	61.19646	-3.82683	-664.33624	140.87735	55.44802	-911.73322	-145.34460	-11.60095
854	7.108	1051.64636	-201.96506	1402.42322	-77.77333	-81.05318	1265.83716	-816.49280	25.14428	1285.83533	479.98920	-284.53738	68.17325	207.05215	63.44398	-3.20932	-636.25537	131.63446	55.79850	-936.10968	-143.45291	-11.36336
855	7.117	1050.84302	-202.19218	1405.99707	-77.10866	-81.28232	1268.93384	-814.92719	26.20767	1289.00757	515.18518	-282.87329	64.51162	182.49431	65.55547	-2.77399	-608.28461	123.21184	56.06064	-960.57410	-141.72290	-11.06779
856	7.125	1050.05811	-202.50166	1409.62036	-76.14545	-81.34183	1272.56836	-813.61420	27.43623	1292.64343	550.32935	-280.42422	60.58440	158.02347	67.43446	-2.54573	-580.54822	115.87088	56.46442	-985.04681	-140.14697	-10.82759
857	7.133	1049.35095	-202.90601	1413.22705	-74.83036	-81.24408	1276.68799	-812.54346	28.68405	1296.60999	585.69116	-278.05240	57.15605	133.61459	69.12674	-2.38452	-553.31262	109.85379	57.07414	-1009.61609	-138.65544	-10.64606
858	7.142	1048.76782	-203.41438	1416.76025	-73.17845	-81.02197	1281.22791	-811.65021	29.80235	1300.76282	620.85120	-276.85559	55.30976	109.07382	70.69718	-2.18834	-526.92322	105.22537	57.67109	-1034.40796	-137.13638	-10.46627
859	7.150	1048.33179	-204.01852	1420.17529	-71.25183	-80.69571	1286.10547	-810.87091	30.67839	1304.96021	654.28711	-277.60187	55.60035	84.23593	72.20850	-1.94435	-501.75742	102.01418	57.91073	-1059.31226	-135.41782	-10.25917
860	7.158	1048.04138	-204.69148	1423.43823	-69.11689	-80.24692	1291.20850	-810.16913	31.24374	1309.07532	683.88171	-280.14804	57.25750	59.14458	73.75576	-1.65858	-478.23413	100.37192	57.51563	-1083.93286	-133.29660	-9.91468
861	7.167	1047.87646	-205.39384	1426.52063	-66.82167	-79.64848	1296.39587	-809.53088	31.46823	1313.00549	708.02856	-283.45688	58.47745	33.99690	75.42336	-1.34650	-456.78101	100.36900	56.17030	-1107.79346	-130.80153	-9.07896
862	7.175	1047.80444	-206.07654	1429.39648	-64.40353	-78.91463	1301.50476	-808.94940	31.36074	1316.65637	726.27203	-286.31158	57.71542	9.04318	77.22530	-1.07025	-437.73593	101.84715	53.42090	-1130.48767	-128.69406	-7.14985
863	7.183	1047.77869	-206.68611	1432.04480	-61.90846	-78.10989	1306.35559	-808.41821	30.96659	1319.91821	739.09003	-288.05634	54.61565	-15.48981	79.09450	-0.86754	-421.27649	104.67348	48.94371	-1151.63391	-128.20306	-3.57872
864	7.192	1047.73938	-207.17633	1434.44995	-59.39839	-77.32262	1310.75891	-807.92523	30.35478	1322.67725	747.33295	-288.73254	49.73956	-39.55527	80.93132	-0.55403	-407.37689	108.92964	42.89418	-1171.02893	-129.55322	1.58217
865	7.200	1047.62390	-207.52347	1436.59875	-56.93737	-76.63669	1314.53259	-807.43799	29.61075	1324.84912	751.82520	-288.72089	43.79216	-63.45688	82.66903	0.48660	-395.78302	114.70785	35.91388	-1188.86719	-131.57556	7.63502
866	7.208	1047.38220	-207.73584	1438.47913	-54.56641	-76.10245	1317.52429	-806.88971	28.84032	1326.39490	753.23901	-288.30859	37.28677	-87.54611	84.23500	3.45091	-386.14380	121.84534	28.82169	-1205.28650	-133.10188	13.83018
867	7.217	1046.98694	-207.84888	1440.07703	-52.28674	-75.71678	1319.62817	-806.18268	28.17048	1327.30798	752.02814	-287.47675	30.61246	-111.21933	85.45121	10.06864	-378.27197	129.89455	22.28855	-1219.72375	-133.53253	19.62149
868	7.225	1046.43445	-207.90761	1441.37659	-50.08308	-75.44857	1320.79395	-805.21509	27.73381	1327.60095	748.22028	-286.04114	24.03996	-132.14981	86.06477	21.88570	-372.26672	138.15199	16.63941	-1231.14355	-132.58105	24.66412
869	7.233	1045.73730	-207.94626	1442.36340	-47.97247	-75.28806	1321.02295	-803.93134	27.63429	1327.32031	741.35608	-283.92227	17.66936	-146.92899	85.88716	38.80730	-368.49316	145.83551	11.85207	-1238.68152	-130.60277	28.92868
870	7.242	1044.92017	-207.97931	1443.02417	-46.01494	-75.25737	1320.35144	-802.37000	27.90587	1326.56555	730.83228	-281.28467	11.66354	-152.90665	84.93085	58.42682	-367.57825	152.73169	7.83286	-1241.76062	-128.56470	32.41263
871	7.250	1044.02454	-208.01105	1443.34229	-44.27794	-75.37936	1318.83313	-800.66211	28.49592	1325.45740	716.38025	-278.49005	6.53506	-149.57980	83.50573	77.44388	-370.25418	159.38947	4.63426	-1240.02319	-127.44066	34.74748
872	7.258	1043.10999	-208.05371	1443.29846	-42.79872	-75.64436	1316.53711	-798.98181	29.29225	1324.07166	698.25684	-275.88080	2.86499	-138.31058	82.11755	93.74147	-376.91733	166.09244	2.31939	-1233.47717	-127.87760	35.31267
873	7.267	1042.24438	-208.13100	1442.88208	-41.57404	-75.99895	1313.55823	-797.50342	30.16331	1322.42273	677.06366	-273.62433	0.76348	-121.12704	81.14679	106.99388	-387.34796	172.09027	0.80023	-1222.46948	-130.10828	33.67215
874	7.275	1041.49890	-208.25871	1442.09509	-40.58038	-76.36324	1310.01990	-796.37671	30.97724	1320.49854	653.62897	-271.76840	-0.14151	-99.94070	80.63377	117.86769	-401.19730	176.32837	-0.15171	-1207.53857	-133.95230	30.02634
875	7.283	1040.95105	-208.43445	1440.94739	-39.79818	-76.65918	1306.06030	-795.70465	31.60748	1318.29553	629.02148	-270.28296	-0.35125	-76.33530	80.30959	127.10239	-418.62286	178.63869	-0.81950	-1189.60156	-138.87247	25.38844
876	7.292	1040.67725	-208.64668	1439.45642	-39.21790	-76.82599	1301.81140	-795.52924	31.95167	1315.82544	604.25970	-268.99039	-0.31447	-51.52728	79.72108	135.10841	-439.66190	179.90639	-1.35336	-1170.21851	-144.02499	21.26410
877	7.300	1040.73035	-208.87508	1437.65430	-38.84179	-76.82697	1297.38464	-795.82190	31.97068	1313.09595	579.90576	-267.59833	-0.35662	-26.36856	78.46806	142.01772	-463.21555	181.10443	-1.74945	-1150.97192	-148.45285	18.83057
878	7.308	1041.11316	-209.08447	1435.59460	-38.69137	-76.65610	1292.86157	-796.48138	31.72051	1310.08740	556.03052	-265.88501	-0.59804	-1.36197	76.44529	147.88631	-487.59067	182.36922	-2.15742	-1131.99231	-151.54895	18.09504
879	7.317	1041.76917	-209.23505	1433.35547	-38.81678	-76.34261	1288.29517	-797.36340	31.33910	1306.78101	532.45618	-263.87949	-0.97979	23.33209	73.78061	152.79051	-511.75974	183.25438	-2.85781	-1111.66064	-153.44749	18.09373
880	7.325	1042.59570	-209.29858	1431.03931	-39.30900	-75.95480	1283.72156	-798.33435	30.98740	1303.21790	508.98151	-261.83057	-1.38478	47.85118	70.62054	156.82068	-535.62097	183.80621	-3.75767	-1088.44275	-154.79172	18.01315
881	7.333	1043.46851	-209.26080	1428.77014	-40.29534	-75.57596	1279.18433	-799.29608	30.78818	1299.51538	485.52258	-259.94022	-1.73041	72.53355	67.06140	160.03658	-559.41272	184.69897	-4.42586	-1062.39990	-156.08592	17.71613
882	7.342	1044.25842	-209.11188	1426.68970	-41.89743	-75.23050	1274.76489	-800.17804	30.79412	1295.82678	462.12473	-258.22458	-1.98479	97.79527	63.22951	162.42619	-583.20184	186.16425	-4.75701	-1034.50330	-157.40965	17.43697
883	7.350	1044.84290	-208.84236	1424.94397	-44.16636	-74.82440	1270.60498	-800.94147	30.98417	1292.28479	438.83298	-256.62451	-2.16235	123.98312	59.39393	163.93268	-606.87598	187.68137	-5.06038	-1005.29071	-158.61038	17.51982
884	7.358	1045.12073	-208.45271	1423.66260	-47.01582	-74.18648	1266.89783	-801.59167	31.28257	1288.96899	415.59259	-255.09418	-2.32545	151.25388	55.87180	164.45680	-630.37769	188.83833	-5.50576	-974.67114	-159.45197	18.29356
885	7.367	1045.02136	-207.95903	1422.94360	-50.18885	-73.18863	1263.83728	-802.16711	31.58612	1285.90967	392.30920	-253.59975	-2.54099	179.58359	52.75885	163.77606	-653.78296	189.83443	-5.91172	-942.60931	-159.57373	19.91965
886	7.375	1044.51001	-207.38379	1422.84595	-53.32350	-71.82922	1261.54919	-802.71619	31.77921	1283.12170	368.94708	-252.11644	-2.80805	208.90335	49.89157	161.54362	-677.22217	191.23851	-5.95820	-909.55719	-158.61157	22.36191
887	7.383	1043.58252	-206.74582	1423.38782	-56.11899	-70.21194	1260.04688	-803.28357	31.74333	1280.64661	345.51514	-250.63750	-3.04818	239.22195	47.07491	157.43384	-700.81091	193.59337	-5.38810	-876.29980	-156.49265	25.45918
888	7.392	1042.25867	-206.05505	1424.55505	-58.48346	-68.46513	1259.23999	-803.90540	31.38770	1278.58020	322.02637	-249.17361	-3.18069	270.63742	44.16830	151.26231	-724.59583	196.92567	-4.25350	-843.64624	-153.46259	28.95121
889	7.400	1040.57617	-205.30728	1426.31592	-60.53423	-66.68793	1258.98999	-804.60443	30.69489	1277.06323	298.50201	-247.73175	-3.19052	303.28180	40.97555	142.99687	-748.48132	200.37024	-3.10124	-812.15173	-149.80455	32.50861
890	7.408	1038.58704	-204.48851	1428.62756	-62.45599	-64.95522	1259.18579	-805.38635	29.73666	1276.23315	274.93686	-246.29565	-3.10868	337.27713	37.29925	132.80255	-772.28754	202.62427	-2.66813	-781.89252	-145.65482	35.82904
891	7.417	1036.35181	-203.59184	1431.43555	-64.34576	-63.34357	1259.79944	-806.23187	28.63002	1276.17419	251.25154	-244.82376	-2.95434	372.71268	33.14896	121.15796	-795.96478	203.15494	-3.20177	-752.54559	-141.04372	38.67854
892	7.425	1033.93091	-202.62842	1434.67566	-66.15573	-61.93615	1260.87988	-807.08881	27.46326	1276.89685	227.33401	-243.25974	-2.74665	409.63031	28.75166	108.85336	-819.68488	202.95747	-4.08880	-723.75702	-136.03123	40.88280
893	7.433	1031.38525	-201.62224	1438.28040	-67.73751	-60.80736	1262.50134	-807.88525	26.25903	1278.34509	203.12964	-241.56746	-2.54276	448.01520	24.35625	96.76945	-843.65692	203.73967	-4.37911	-695.41541	-130.79222	42.35871
894	7.442	1028.77686	-200.59579	1442.18005	-68.91957	-60.00546	1264.72046	-808.55804	24.99717	1280.42773	178.67747	-239.77684	-2.38791	487.79034	20.08386	85.62158	-867.90723	206.23969	-3.72078	-667.62744	-125.55416	43.12781
895	7.450	1026.16931	-199.56192	1446.29773	-69.56599	-59.54372	1267.55481	-809.06641	23.66547	1283.06287	154.07877	-237.96220	-2.26691	528.79248	15.93148	75.91647	-892.30005	209.73116	-2.52530	-640.49695	-120.53553	43.31403
896	7.458	1023.62909	-198.52783	1450.55115	-69.61497	-59.41037	1270.97852	-809.38843	22.30116	1286.19263	129.41960	-236.15646	-2.14074	570.68103	11.92181	68.10893	-916.70728	213.04689	-1.36935	-613.95251	-115.95689	43.13926
897	7.467	1021.22235	-197.49438	1454.86206	-69.09687	-59.59402	1274.93347	-809.51349	20.99903	1289.75793	104.71780	-234.34677	-1.96720	612.77240	8.34555	62.69270	-941.10455	215.52968	-0.57728	-587.78735	-112.01936	42.84750
898	7.475	1019.00208	-196.45508	1459.16321	-68.11351	-60.08736	1279.34766	-809.43195	19.89001	1293.67078	79.96997	-232.57181	-1.69022	653.85889	5.88020	59.97961	-965.55151	217.14995	-0.25146	-561.81702	-108.93084	42.62296
899	7.483	1016.99854	-195.41010	1463.39685	-66.78291	-60.85185	1284.14331	-809.13104	19.11313	1297.80835	55.19196	-230.92099	-1.28142	692.23712	5.30349	59.68169	-990.13770	218.37015	-0.32451	-536.00787	-106.95127	42.57110
900	7.492	1015.21851	-194.37547	1467.51270	-65.19186	-61.78854	1289.22998	-808.61230	18.77617	1302.03760	30.35995	-229.37540	-0.80481	726.13318	6.90418	60.70906	-1014.92456	219.91550	-0.50819	-510.59399	-106.24168	42.66058
901	7.500	1013.64929	-193.37045	1471.46802	-63.39684	-62.76465	1294.49036	-807.92419	18.90799	1306.24976	5.39087	-227.77606	-0.38620	754.19727	10.21095	61.45235	-1039.81592	222.19980	-0.40448	-486.16953	-106.68088	42.61908
902	7.508	1012.26477	-192.40161	1475.23132	-61.46169	-63.67926	1299.76367	-807.17029	19.45461	1310.36414	-19.75415	-226.03223	-0.08402	775.65515	14.45370	60.51734	-1064.41150	224.99954	0.35334	-463.60138	-107.97934	41.92937
903	7.517	1011.03406	-191.46555	1478.77783	-59.47813	-64.49507	1304.84204	-806.46832	20.32930	1314.29187	-44.92325	-224.24063	0.23179	790.27454	19.23501	57.40289	-1088.05811	227.86015	2.18331	-443.74219	-109.94949	39.99348
904	7.525	1009.92609	-190.56186	1482.07776	-57.54565	-65.20589	1309.48792	-805.90002	21.45421	1317.90991	-69.66156	-222.55403	0.96610	798.46265	24.54897	52.45171	-1110.17896	230.58731	5.51491	-427.13095	-112.62120	36.44027
905	7.533	1008.91052	-189.69128	1485.09265	-55.73819	-65.79036	1313.47241	-805.49670	22.75536	1321.07690	-93.25177	-220.99899	2.76532	801.36340	30.20634	46.25490	-1130.58716	233.19041	10.40855	-413.85858	-116.20474	31.39244
906	7.542	1007.96216	-188.84314	1487.78088	-54.09192	-66.20582	1316.62280	-805.25043	24.13323	1323.67310	-114.90027	-219.48148	6.26797	800.52271	35.56875	39.31782	-1149.36914	235.54208	16.38689	-403.66534	-120.94638	25.43597
907	7.550	1007.06610	-187.99579	1490.10303	-52.61899	-66.41829	1318.85046	-805.12317	25.44193	1325.62842	-133.75943	-218.02350	11.87119	797.07874	39.99579	32.15801	-1166.45850	237.38452	22.80075	-396.19577	-126.89455	19.33169
908	7.558	1006.21777	-187.12950	1492.02319	-51.32051	-66.42587	1320.14478	-805.05145	26.49575	1326.92834	-148.74963	-216.87788	19.70579	791.14380	43.35039	25.26913	-1181.42871	238.62878	29.21124	-391.23175	-133.80247	13.72743
909	7.567	1005.42151	-186.23749	1493.51147	-50.18265	-66.24432	1320.54089	-804.95612	27.10834	1327.60181	-158.60083	-216.33591	29.59923	782.05579	45.89930	18.81591	-1193.66077	239.37108	35.39686	-388.78955	-141.24725	8.99955
910	7.575	1004.69507	-185.33029	1494.54810	-49.17443	-65.87187	1320.09094	-804.76465	27.15075	1327.70251	-162.27258	-216.60387	40.85682	769.30164	47.88736	12.70650	-1202.63977	239.68100	41.18544	-389.14517	-148.72961	5.17595
911	7.583	1004.07220	-184.43350	1495.12354	-48.26512	-65.28054	1318.85083	-804.43549	26.59454	1327.29163	-159.45221	-217.87814	52.18201	753.16931	49.37613	7.20253	-1208.15503	239.60544	46.30817	-392.83121	-155.64174	1.92404
912	7.592	1003.59430	-183.57628	1495.23560	-47.44954	-64.45151	1316.88293	-803.97290	25.51388	1326.42566	-150.68848	-220.36281	62.18502	734.41852	50.42328	3.06419	-1210.22278	239.36555	50.41256	-400.51746	-161.24985	-1.23442
913	7.600	1003.30365	-182.77525	1494.88342	-46.75642	-63.41906	1314.26733	-803.42841	24.05285	1325.15356	-137.02200	-224.17223	70.14819	713.51306	51.30831	0.73486	-1208.85852	239.40170	53.23032	-412.71786	-164.90295	-4.42072
914	7.608	1003.24500	-182.03241	1494.06799	-46.23351	-62.28104	1311.10266	-802.89111	22.39357	1323.52222	-119.54297	-229.18930	76.16435	690.62512	52.45411	-0.20300	-1204.00122	240.15497	54.55386	-429.46329	-166.39728	-7.14201
915	7.617	1003.46912	-181.35159	1492.80005	-45.92729	-61.16484	1307.49353	-802.47174	20.74303	1321.58264	-99.21375	-234.97653	80.61552	666.27966	54.06102	-0.52249	-1195.49756	241.79581	54.11440	-450.13342	-166.10246	-8.82993
916	7.625	1004.02637	-180.75229	1491.10303	-45.87531	-60.17390	1303.54456	-802.28699	19.30500	1319.39282	-76.81274	-240.88747	83.75862	641.38898	55.95355	-0.73889	-1183.07373	244.10454	51.80102	-473.48508	-164.71744	-9.51558
917	7.633	1004.94855	-180.26495	1489.01099	-46.11166	-59.36525	1299.36011	-802.44385	18.21869	1317.00928	-52.92322	-246.33302	85.72564	616.63611	57.84681	-1.02045	-1166.55310	246.63284	47.98580	-498.03604	-162.90521	-9.69333
918	7.642	1006.22754	-179.91666	1486.57275	-46.67463	-58.77196	1295.03772	-803.01807	17.50892	1314.47058	-28.01648	-250.98331	86.66023	592.19073	59.62395	-1.33983	-1146.22900	248.96344	43.50883	-522.71375	-161.05475	-9.76587
919	7.650	1007.80231	-179.72293	1483.86523	-47.61015	-58.42922	1290.66418	-804.02271	17.09856	1311.78223	-2.49121	-254.79805	86.78897	567.94958	61.32493	-1.63480	-1123.05457	250.70992	39.39184	-547.09192	-159.25433	-9.87653
920	7.658	1009.56299	-179.68793	1481.00110	-48.96979	-58.37696	1286.32983	-805.38641	16.86340	1308.90991	23.40225	-257.93143	86.43878	543.80481	63.01787	-1.88794	-1098.43201	251.47838	36.48468	-571.14905	-157.40390	-10.07491
921	7.667	1011.36749	-179.80496	1478.12183	-50.79682	-58.64640	1282.13928	-806.97870	16.66461	1305.81799	49.61108	-260.60806	85.99154	519.73340	64.73407	-2.12180	-1073.51001	251.04373	35.13151	-595.05988	-155.40855	-10.38908
922	7.675	1013.06042	-180.05287	1475.38171	-53.10526	-59.25615	1278.20105	-808.67065	16.36312	1302.53516	76.23395	-263.04071	85.73154	495.78265	66.47058	-2.36641	-1048.54541	249.44220	35.14298	-619.01245	-153.32486	-10.76449
923	7.683	1014.49329	-180.39252	1472.92822	-55.86777	-60.22980	1274.61072	-810.37421	15.86266	1299.15039	103.44769	-265.37506	85.69199	471.99432	68.23690	-2.62183	-1023.08142	246.86931	36.19674	-643.01361	-151.30681	-11.07745
924	7.692	1015.54749	-180.76801	1470.88391	-59.00776	-61.59768	1271.43335	-812.05536	15.15352	1295.74280	131.44920	-267.64618	85.66692	448.34348	70.05661	-2.85913	-996.63147	243.54366	38.08659	-666.93573	-149.46790	-11.23786
925	7.700	1016.15033	-181.11801	1469.33521	-62.39041	-63.35712	1268.69714	-813.73529	14.30955	1292.34656	160.40295	-269.78632	85.34484	424.77954	71.91320	-3.07405	-969.04480	239.56883	40.52557	-690.70862	-147.76469	-11.28323
926	7.708	1016.27521	-181.39764	1468.33118	-65.83031	-65.43290	1266.40820	-815.47113	13.45262	1288.98535	190.39375	-271.68771	84.42677	401.28198	73.76645	-3.30315	-940.42847	234.88794	43.08466	-714.35406	-146.00752	-11.34916
927	7.717	1015.93176	-181.59724	1467.88770	-69.12576	-67.68376	1264.57324	-817.30975	12.71990	1285.73218	221.41368	-273.27048	82.71866	377.82391	75.61827	-3.56715	-910.99231	229.45354	45.50517	-737.92603	-144.12308	-11.49711
928	7.725	1015.15228	-181.74289	1467.99768	-72.10706	-69.93907	1263.20447	-819.23187	12.24661	1282.75085	253.39862	-274.53366	80.20341	354.34891	77.49100	-3.84204	-880.97351	223.35312	47.83485	-761.51807	-142.26270	-11.65382
929	7.733	1013.97919	-181.87608	1468.63867	-74.67139	-72.03853	1262.31335	-821.12408	12.14728	1280.28967	286.26935	-275.55090	77.03289	330.82123	79.35602	-4.09377	-850.57880	216.67357	50.18022	-785.23206	-140.51740	-11.73743
930	7.742	1012.46326	-182.02737	1469.77014	-76.79102	-73.87634	1261.91370	-822.80237	12.48310	1278.61377	319.94568	-276.36935	73.43197	307.24393	81.15942	-4.29305	-819.98047	209.45448	52.55874	-809.07959	-138.79080	-11.73265
931	7.750	1010.66785	-182.20657	1471.33179	-78.50331	-75.42325	1262.03503	-824.07312	13.24014	1277.90991	354.34473	-276.92801	69.59295	283.59915	82.93397	-4.38100	-789.37891	201.83189	54.97693	-833.01343	-136.99609	-11.66089
932	7.758	1008.66742	-182.41063	1473.25134	-79.87853	-76.69485	1262.71753	-824.79401	14.34454	1278.22559	389.35303	-277.10321	65.63861	259.80173	84.85744	-4.24983	-759.00897	194.03937	57.38427	-857.05280	-135.12202	-11.55746
933	7.767	1006.53888	-182.63614	1475.45288	-80.97339	-77.71037	1263.98828	-824.91827	15.70128	1279.48108	424.77609	-276.76614	61.65277	235.75586	87.09775	-3.83578	-729.10406	186.28008	59.58068	-881.28027	-133.12973	-11.47659
934	7.775	1004.35449	-182.89420	1477.86255	-81.81081	-78.48486	1265.85095	-824.52435	17.22667	1281.53601	460.34937	-275.79175	57.72126	211.42816	89.48127	-3.28546	-699.89404	178.65637	61.32732	-905.72125	-130.98260	-11.45649
935	7.783	1002.18195	-183.21124	1480.40771	-82.38965	-79.03265	1268.29028	-823.81366	18.85528	1284.25549	495.83954	-274.14313	53.97257	186.84717	91.55864	-2.86716	-671.58496	171.21942	62.49370	-930.27917	-128.77527	-11.45668
936	7.792	1000.08972	-183.60774	1483.01355	-82.70083	-79.36853	1271.27332	-823.05481	20.52151	1287.52698	531.12646	-272.01978	50.65185	162.13477	93.19154	-2.63423	-644.29541	164.06516	63.04830	-954.83191	-126.71609	-11.38762
937	7.800	998.14789	-184.08777	1485.60364	-82.74622	-79.51677	1274.74792	-822.48712	22.14076	1291.23267	566.14209	-269.90027	48.19684	137.48059	94.67591	-2.41507	-618.00775	157.32539	62.99570	-979.40680	-124.98027	-11.19673
938	7.808	996.41602	-184.65262	1488.10767	-82.54616	-79.51514	1278.65210	-822.24622	23.60877	1295.24121	600.59644	-268.39166	47.16036	112.91060	96.24828	-2.11650	-592.59821	151.07701	62.37904	-1004.18597	-123.62325	-10.88865
939	7.817	994.93274	-185.30664	1490.46716	-82.11948	-79.39394	1282.92480	-822.35352	24.81566	1299.42932	633.58765	-267.91782	47.81791	88.21748	97.89175	-1.78845	-567.95496	145.33916	61.30154	-1029.28064	-122.55060	-10.52404
940	7.825	993.71747	-186.04007	1492.63879	-81.46027	-79.14514	1287.49524	-822.75171	25.67225	1303.69043	663.50452	-268.41696	49.63693	63.22975	99.48323	-1.50186	-544.11548	140.20078	59.87317	-1054.56104	-121.50820	-10.20875
941	7.833	992.77173	-186.82071	1494.59619	-80.54895	-78.72586	1292.26306	-823.34344	26.13793	1307.91907	688.58728	-269.27533	51.21897	37.94588	100.89407	-1.32831	-521.33020	135.83968	58.07597	-1079.71887	-120.24574	-9.93954
942	7.842	992.07629	-187.61008	1496.32336	-79.39082	-78.10750	1297.08606	-824.01770	26.22773	1312.00586	707.75665	-269.62170	51.06661	12.47598	102.12268	-1.31441	-499.99506	132.43851	55.72717	-1104.30981	-118.70445	-9.41608
943	7.850	991.59259	-188.37518	1497.80457	-78.04079	-77.32181	1301.78516	-824.66296	25.99733	1315.83423	720.91174	-268.86938	48.53879	-12.86429	103.39507	-1.37207	-480.52121	130.21779	52.59542	-1127.76782	-116.92650	-8.11945
944	7.858	991.26617	-189.08919	1499.02136	-76.58961	-76.45438	1306.16455	-825.17548	25.52708	1319.27588	728.68616	-267.01309	43.98938	-37.57486	104.99912	-1.25060	-463.25735	129.45592	48.50227	-1149.74658	-115.12056	-5.56161
945	7.867	991.03235	-189.74225	1499.95300	-75.13148	-75.60060	1310.04309	-825.47076	24.91166	1322.20801	732.15430	-264.36853	38.13303	-61.43472	106.98432	-0.58447	-448.44843	130.41869	43.40592	-1170.46753	-114.00255	-1.43076
946	7.875	990.82727	-190.34833	1500.57666	-73.75350	-74.83836	1313.28113	-825.50031	24.24827	1324.55115	732.42969	-261.19623	31.60511	-84.85324	109.08733	1.19048	-436.18701	133.27049	37.47778	-1190.35657	-114.27251	4.22401
947	7.883	990.60382	-190.93005	1500.87085	-72.54156	-74.22862	1315.79272	-825.26758	23.62591	1326.29089	730.04108	-257.66058	25.00834	-108.31631	110.91446	5.06991	-426.42685	137.97325	31.08084	-1209.30505	-115.45620	10.75785
948	7.892	990.33966	-191.50446	1500.81873	-71.57122	-73.81627	1317.53699	-824.83606	23.12364	1327.46887	724.65039	-253.91153	18.87467	-131.14316	112.17075	12.58820	-419.10767	144.25266	24.65930	-1226.54846	-116.20826	17.17104
949	7.900	990.03235	-192.08376	1500.40552	-70.88890	-73.62186	1318.49634	-824.30457	22.81816	1328.15015	715.51819	-250.05316	13.44900	-150.84894	112.79596	25.14190	-414.31415	151.53151	18.55050	-1241.11157	-115.73425	22.68940
950	7.908	989.69257	-192.67371	1499.61804	-70.49699	-73.62701	1318.65942	-823.75958	22.78822	1328.38452	702.21619	-246.18640	8.75623	-164.09348	112.87579	42.43732	-412.39719	158.92125	12.86984	-1252.10999	-114.07453	26.95680
951	7.917	989.34296	-193.26935	1498.44727	-70.34417	-73.75955	1318.01953	-823.26111	23.09687	1328.19019	684.95117	-242.54404	4.91872	-168.61557	112.49424	61.87623	-413.99420	165.74986	7.72927	-1258.92456	-111.53960	29.93520
952	7.925	989.01813	-193.86012	1496.89001	-70.34401	-73.90613	1316.59509	-822.86725	23.75402	1327.55762	664.37329	-239.43262	2.21882	-164.36789	111.81180	80.19049	-419.73941	171.98843	3.46416	-1261.41602	-108.64128	31.84392
953	7.933	988.76501	-194.43082	1494.94543	-70.42644	-73.95988	1314.45239	-822.64960	24.69435	1326.46948	641.26801	-237.01566	0.75726	-152.95493	111.12993	95.49438	-429.75824	177.72244	0.45721	-1259.94421	-106.19830	33.00251
954	7.942	988.64221	-194.96011	1492.61670	-70.57303	-73.85561	1311.69995	-822.68036	25.78928	1324.92297	616.57080	-235.18056	0.20967	-136.42761	110.68085	107.67576	-443.65210	182.71547	-1.13851	-1255.09204	-105.01981	33.53970
955	7.950	988.71686	-195.43454	1489.92126	-70.80427	-73.56551	1308.46484	-823.01343	26.87404	1322.94800	591.35236	-233.59946	0.07449	-116.60947	110.36607	117.51047	-461.11206	186.83063	-1.54612	-1247.18713	-105.45599	33.19769
956	7.958	989.05432	-195.86148	1486.89807	-71.14738	-73.08920	1304.87549	-823.67664	27.77846	1320.60986	566.39783	-231.97290	0.00512	-94.92410	109.78698	125.77585	-481.98697	190.21510	-1.39044	-1235.99170	-107.34073	31.50967
957	7.967	989.69824	-196.26187	1483.60559	-71.62155	-72.45558	1301.04785	-824.67072	28.36414	1317.99573	541.89758	-230.20078	-0.16038	-72.39206	108.56151	132.91768	-505.46295	192.78195	-1.42367	-1221.00293	-110.30135	28.28091
958	7.975	990.64868	-196.64661	1480.11279	-72.24175	-71.71506	1297.06458	-825.97107	28.56330	1315.18579	517.65717	-228.31721	-0.46735	-49.70126	106.54494	139.12741	-530.01971	194.23781	-2.00316	-1202.21179	-113.97812	23.94325
959	7.983	991.85480	-196.99854	1476.49658	-73.03279	-70.92288	1292.96631	-827.52069	28.40922	1312.22021	493.49384	-226.38498	-0.87476	-27.24857	103.78522	144.50461	-554.53613	194.91454	-2.84462	-1180.67371	-117.93494	19.53450
960	7.992	993.22351	-197.27994	1472.85254	-74.04952	-70.13456	1288.77258	-829.21997	28.03315	1309.08862	469.38614	-224.48701	-1.29036	-5.10802	100.36062	149.13391	-578.78021	195.72200	-3.47977	-1158.19629	-121.52000	16.25003
961	8.000	994.62921	-197.45532	1469.30164	-75.38282	-69.39942	1284.52234	-830.94409	27.61000	1305.77454	445.39050	-222.74147	-1.60072	16.94662	96.31218	153.08182	-602.88525	197.08231	-3.88948	-1135.99683	-124.07423	14.68569
962	8.008	995.92578	-197.50780	1465.97986	-77.13374	-68.72797	1280.30212	-832.58392	27.28268	1302.30823	421.54984	-221.23282	-1.74205	39.30087	91.77928	156.39717	-626.93304	198.70793	-4.35683	-1113.59363	-125.39345	14.54963
963	8.017	996.97034	-197.43808	1463.01782	-79.37093	-68.06019	1276.24902	-834.07159	27.11563	1298.76123	397.84009	-219.88670	-1.78335	62.35208	87.05124	159.08554	-650.96399	200.42551	-4.80925	-1089.46460	-125.85826	15.26221
964	8.025	997.65057	-197.25163	1460.52490	-82.08864	-67.28656	1272.53394	-835.39008	27.09335	1295.20801	374.18811	-218.50212	-1.86706	86.40775	82.37743	161.02660	-674.99683	202.35498	-4.90157	-1062.76514	-126.04662	16.46661
965	8.033	997.89697	-196.95731	1458.58179	-85.17564	-66.31468	1269.32263	-836.57666	27.14518	1291.71143	350.57379	-216.94228	-2.05309	111.61348	77.86879	161.96689	-698.99176	204.36826	-4.65734	-1033.97778	-126.28516	17.95400
966	8.042	997.68427	-196.57150	1457.23926	-88.42538	-65.11797	1266.72559	-837.70844	27.17809	1288.33691	327.03531	-215.22719	-2.28198	137.98285	73.56034	161.59886	-722.94727	206.35994	-4.31079	-1003.98376	-126.60251	19.64749
967	8.050	997.02344	-196.10904	1456.51868	-91.60872	-63.73352	1264.76514	-838.87842	27.10688	1285.16943	303.56107	-213.46773	-2.45464	165.49846	69.39066	159.61244	-746.91602	208.53416	-3.92839	-973.08954	-126.88947	21.61233
968	8.058	995.94983	-195.58176	1456.41235	-94.56902	-62.23396	1263.38733	-840.17010	26.86912	1282.32068	280.06808	-211.75545	-2.49666	194.15906	65.15959	155.76328	-770.85034	210.55397	-3.77564	-941.20947	-126.77403	23.75036
969	8.067	994.51447	-195.01103	1456.88867	-97.26747	-60.70609	1262.50940	-841.62671	26.42793	1279.92261	256.46832	-210.09314	-2.41429	223.99731	60.64288	149.97623	-794.64148	211.65154	-4.20760	-908.48499	-125.66975	25.70063
970	8.075	992.77771	-194.42450	1457.90442	-99.74374	-59.24545	1262.07239	-843.22968	25.77863	1278.10510	232.69853	-208.40659	-2.31600	255.08627	55.74949	142.37498	-818.32196	212.14079	-4.88203	-875.26318	-123.38431	27.25947
971	8.083	990.80408	-193.84785	1459.41150	-102.02879	-57.95200	1262.07300	-844.89679	24.95712	1276.97424	208.72070	-206.61548	-2.31955	287.48694	50.54286	133.26416	-842.07104	213.39217	-4.96062	-841.81555	-120.36931	28.65872
972	8.092	988.65753	-193.30444	1461.34851	-104.08844	-56.90593	1262.56262	-846.48962	24.02684	1276.60120	184.54866	-204.72169	-2.42209	321.21210	45.13516	123.12077	-866.02692	216.09497	-4.14504	-808.39001	-117.21797	30.25789
973	8.100	986.39600	-192.80737	1463.63586	-105.83385	-56.13813	1263.61670	-847.84363	23.04577	1277.00623	160.25699	-202.86700	-2.47881	356.24762	39.57594	112.53010	-890.17041	219.52295	-2.92796	-775.27759	-114.19065	32.08726
974	8.108	984.07245	-192.35591	1466.18408	-107.16521	-55.63942	1265.29053	-848.82251	22.04607	1278.14392	135.91307	-201.22931	-2.35214	392.54843	33.85856	102.07301	-914.39667	222.53197	-1.91748	-742.67725	-111.21027	33.78144
975	8.117	981.74237	-191.94623	1468.90698	-108.01064	-55.40173	1267.58960	-849.37701	21.03307	1279.93359	111.51807	-199.80043	-2.07952	430.00674	27.98040	92.22353	-938.62952	224.70230	-1.29636	-710.61377	-108.15768	34.95951
976	8.125	979.46649	-191.57455	1471.72815	-108.34731	-55.43144	1270.46924	-849.57330	19.99338	1282.31287	87.04669	-198.37720	-1.81146	468.46252	21.92565	83.28940	-962.86377	226.34561	-0.92996	-679.03040	-105.16942	35.61729
977	8.133	977.30762	-191.23576	1474.58142	-108.20177	-55.72327	1273.85547	-849.54895	18.92892	1285.24463	62.49725	-196.77750	-1.62154	507.70795	15.67890	75.45656	-987.17249	227.88174	-0.68839	-647.91907	-102.62167	36.05439
978	8.142	975.32422	-190.92747	1477.40723	-107.63812	-56.24066	1277.66870	-849.42181	17.89949	1288.67859	37.86255	-194.95982	-1.46983	547.38403	9.38392	68.95515	-1011.66675	229.61087	-0.48663	-617.39166	-100.82068	36.51627
979	8.150	973.55963	-190.65005	1480.14722	-106.74344	-56.92801	1281.83105	-849.23749	17.01466	1292.52966	13.10309	-192.99844	-1.29815	586.84503	3.50507	64.18463	-1036.39771	231.69882	-0.22717	-587.69739	-99.82150	37.04776
980	8.158	972.03772	-190.40382	1482.74670	-105.61197	-57.74020	1286.25415	-848.98419	16.37814	1296.68506	-11.80383	-191.02205	-1.08183	625.13171	-1.28349	61.52734	-1061.30359	233.98999	0.07785	-559.17603	-99.54267	37.56033
981	8.167	970.76831	-190.19325	1485.16443	-104.32720	-58.65536	1290.82410	-848.63806	16.04671	1301.01770	-36.83337	-189.12244	-0.82366	660.99237	-4.52732	60.88679	-1086.26440	236.09023	0.29474	-532.18506	-99.96746	37.90142
982	8.175	969.75244	-190.03030	1487.37073	-102.94619	-59.65158	1295.39783	-848.20337	16.03026	1305.38928	-61.95538	-187.31027	-0.55594	692.85669	-6.32384	61.33327	-1111.10535	237.86641	0.53928	-507.07956	-101.23780	37.85955
983	8.183	968.98151	-189.92624	1489.34094	-101.50461	-60.68108	1299.81042	-847.72650	16.30745	1309.64453	-87.10800	-185.59593	-0.30727	718.94415	-7.15755	61.23683	-1135.42944	239.63040	1.49458	-484.23288	-103.56825	37.12508
984	8.192	968.43555	-189.87967	1491.05078	-100.03824	-61.67543	1303.88940	-847.28418	16.83577	1313.60669	-112.05341	-184.06900	0.02401	737.72974	-7.37471	59.04201	-1158.58582	241.69608	4.05783	-464.05829	-107.08010	35.34652
985	8.200	968.08557	-189.87831	1492.47607	-98.58990	-62.56570	1307.47314	-846.95764	17.55741	1317.09216	-136.27875	-182.83748	0.80237	748.64368	-6.89602	54.15318	-1180.02209	243.99792	8.57200	-446.98483	-111.76591	32.31596
986	8.208	967.89673	-189.91197	1493.59351	-97.20303	-63.30270	1310.42957	-846.79736	18.39635	1319.94324	-159.08630	-181.89679	2.61432	752.50647	-5.58268	47.05108	-1199.58008	246.22009	14.60801	-433.36874	-117.55074	28.11603
987	8.217	967.82837	-189.98016	1494.38159	-95.91837	-63.87214	1312.66614	-846.79553	19.24342	1322.05859	-179.75531	-181.15318	6.03184	751.18024	-3.72826	38.66275	-1217.33386	248.03387	21.44151	-423.42096	-124.24359	23.11185
988	8.225	967.83801	-190.09094	1494.81873	-94.76849	-64.28967	1314.13037	-846.88702	19.95010	1323.41113	-197.49780	-180.64938	11.45131	746.48096	-1.88226	29.80262	-1233.23779	249.12236	28.43640	-417.19617	-131.49854	17.82581
989	8.233	967.89075	-190.25227	1494.88733	-93.77242	-64.57936	1314.79956	-846.97394	20.35099	1324.04456	-211.28772	-180.65059	19.13147	739.18292	-0.27618	21.10186	-1246.96179	249.27209	35.14443	-414.62674	-138.92184	12.75795
990	8.242	967.96527	-190.46338	1494.57800	-92.93782	-64.76141	1314.66895	-846.96191	20.30659	1324.04700	-219.89575	-181.46123	29.08011	728.97778	1.27313	13.18433	-1258.02954	248.53561	41.31675	-415.63477	-146.10248	8.18662
991	8.250	968.05743	-190.71686	1493.89014	-92.26479	-64.85620	1313.74817	-846.79413	19.74437	1323.51904	-222.25397	-183.28201	40.61028	715.30518	2.90553	6.76808	-1266.11121	247.10080	46.72374	-420.29657	-152.50813	4.05117
992	8.258	968.18530	-191.01138	1492.82629	-91.74789	-64.88336	1312.06384	-846.46924	18.67859	1322.55017	-218.01019	-186.19919	52.16317	698.08862	4.45533	2.45045	-1271.13770	245.12140	51.02381	-428.92245	-157.47537	0.09451
993	8.267	968.39099	-191.36346	1491.38977	-91.37997	-64.85320	1309.66748	-846.03839	17.20473	1321.21216	-207.76392	-190.19818	62.00825	677.74780	5.75384	0.21550	-1273.12231	242.84967	54.00446	-441.88702	-160.44427	-3.68361
994	8.275	968.73499	-191.80170	1489.58728	-91.15211	-64.76742	1306.64417	-845.58545	15.48671	1319.56641	-192.67603	-195.18951	69.26257	654.95300	6.93399	-0.64281	-1271.98767	240.71866	55.79193	-459.23566	-161.31203	-6.77851
995	8.283	969.28345	-192.35071	1487.43103	-91.05120	-64.62679	1303.10449	-845.20172	13.73484	1317.67078	-173.93372	-200.99561	74.12838	630.60022	8.24663	-0.92584	-1267.58740	239.15096	56.55148	-480.36215	-160.54919	-8.69108
996	8.292	970.09320	-193.03061	1484.94556	-91.06802	-64.44032	1299.16699	-844.96942	12.15540	1315.57434	-152.52075	-207.29517	77.29499	605.65692	9.76682	-1.08340	-1259.69727	238.35107	56.13868	-504.00745	-158.93835	-9.53674
997	8.300	971.19232	-193.86429	1482.17810	-91.21414	-64.24109	1294.94751	-844.95398	10.89705	1313.30383	-129.20734	-213.65588	79.34151	580.77551	11.41936	-1.28059	-1247.97119	238.18329	54.28209	-528.71082	-157.14970	-9.85048
998	8.308	972.56519	-194.87686	1479.20349	-91.53525	-64.10057	1290.55615	-845.19525	10.02856	1310.85413	-104.62457	-219.68884	80.59893	556.14050	13.12846	-1.55714	-1232.12146	238.23923	51.00501	-553.46460	-155.47443	-10.03636
999	8.317	974.15594	-196.09126	1476.11963	-92.11191	-64.11917	1286.09204	-845.70599	9.53672	1308.19971	-79.31839	-225.17554	81.26785	531.67871	14.84309	-1.90019	-1212.19080	238.17329	46.81551	-577.92810	-153.86256	-10.23861
1000	8.325	975.88116	-197.51518	1473.03650	-93.03963	-64.37900	1281.63867	-846.48059	9.32761	1305.33923	-53.67230	-230.07649	81.52682	507.32947	16.53043	-2.26369	-1188.64282	237.81564	42.53876	-602.13733	-152.14163	-10.51084
1001	8.333	977.63385	-199.10950	1470.06226	-94.39690	-64.89105	1277.27209	-847.50220	9.24750	1302.32361	-27.79559	-234.47690	81.58592	483.11197	18.20653	-2.56955	-1162.36646	236.88982	38.93948	-626.20361	-150.26680	-10.86379
1002	8.342	979.28510	-200.77049	1467.29102	-96.22675	-65.59804	1273.07532	-848.73566	9.14063	1299.22656	-1.56793	-238.52151	81.66434	459.04227	19.91509	-2.77527	-1134.57813	234.95935	36.47306	-650.19897	-148.36960	-11.23588
1003	8.350	980.70245	-202.36888	1464.80249	-98.52933	-66.43367	1269.14563	-850.12439	8.91357	1296.09839	25.20853	-242.36249	81.89236	435.11093	21.66208	-2.94319	-1106.36914	231.75417	35.26859	-674.15472	-146.52789	-11.56818
1004	8.358	981.78137	-203.82135	1462.67273	-101.24481	-67.38078	1265.58130	-851.60730	8.56628	1292.94653	52.73068	-246.11502	82.22356	411.32455	23.39889	-3.17827	-1078.16052	227.31479	35.19752	-698.08386	-144.68321	-11.84777
1005	8.367	982.46204	-205.11978	1460.97559	-104.23425	-68.48171	1262.46729	-853.13873	8.18650	1289.74805	81.18750	-249.80664	82.43001	387.67426	25.11565	-3.48318	-1049.68311	221.78632	36.01751	-721.98340	-142.82042	-12.06112
1006	8.375	982.72406	-206.29694	1459.77002	-107.29173	-69.79784	1259.87183	-854.69659	7.90026	1286.51477	110.71606	-253.36649	82.21239	364.08148	26.90739	-3.74448	-1020.50916	215.25952	37.55765	-745.83746	-141.00479	-12.20602
1007	8.383	982.57428	-207.38303	1459.09119	-110.19586	-71.35301	1257.84705	-856.27094	7.79309	1283.36462	141.33824	-256.69022	81.35949	340.46411	28.80363	-3.90958	-990.58472	207.83234	39.73259	-769.64343	-139.24582	-12.31402
1008	8.392	982.03882	-208.39784	1458.94580	-112.76158	-73.09173	1256.42383	-857.83289	7.87191	1280.52063	172.96301	-259.71756	79.81211	316.83081	30.66437	-4.05295	-960.33142	199.66806	42.38002	-793.46509	-137.48210	-12.39357
1009	8.400	981.15991	-209.36285	1459.31421	-114.87073	-74.87613	1255.60815	-859.29974	8.09321	1278.24951	205.45816	-262.44397	77.62420	293.22220	32.43618	-4.21176	-930.33795	190.93861	45.22060	-817.43506	-135.69203	-12.39426
1010	8.408	979.99005	-210.30159	1460.15784	-116.49788	-76.53983	1255.38647	-860.52869	8.40679	1276.78650	238.71416	-264.88626	74.91994	269.57294	34.23337	-4.33514	-900.94061	181.75769	48.00936	-841.65894	-133.92264	-12.26748
1011	8.417	978.58032	-211.23204	1461.42651	-117.71004	-77.96028	1255.74524	-861.35632	8.77923	1276.26880	272.65515	-267.05365	71.85478	245.71030	36.03654	-4.40332	-872.04712	172.18954	50.58412	-866.09351	-132.19888	-12.05746
1012	8.425	976.97595	-212.15958	1463.05945	-118.61008	-79.09082	1256.68823	-861.66913	9.19764	1276.71216	307.21973	-268.92902	68.57292	221.49951	37.70358	-4.41371	-843.33203	162.33875	52.77346	-890.51923	-130.44934	-11.89877
1013	8.433	975.22449	-213.07675	1464.98303	-119.27252	-79.94633	1258.22913	-861.46887	9.66708	1278.04578	342.32080	-270.46130	65.20607	196.93561	39.23934	-4.33542	-814.54156	152.41098	54.42702	-914.78613	-128.57637	-11.86959
1014	8.442	973.38422	-213.97787	1467.11536	-119.72906	-80.57124	1260.36890	-860.89740	10.21647	1280.16931	377.80292	-271.56842	61.88403	172.09879	40.75561	-4.19594	-785.64716	142.66994	55.53681	-939.07019	-126.58174	-11.88413
1015	8.450	971.52460	-214.87479	1469.37732	-119.98198	-81.01094	1263.08923	-860.18988	10.89478	1282.98279	413.44739	-272.15402	58.70544	147.09538	42.35309	-4.05847	-756.82935	133.33366	56.18558	-963.64294	-124.58224	-11.78822
1016	8.458	969.71851	-215.79938	1471.69714	-120.01121	-81.29884	1266.36243	-859.56854	11.72876	1286.37817	449.04575	-272.15216	55.71251	122.00011	44.09167	-3.90103	-728.29572	124.50778	56.40445	-988.55054	-122.76051	-11.48785
1017	8.467	968.03253	-216.79184	1474.00757	-119.78720	-81.46135	1270.15674	-859.15027	12.67539	1290.22742	484.50238	-271.59637	52.96180	96.79399	45.92496	-3.65390	-700.07971	116.26373	56.22117	-1013.73853	-121.24883	-10.97629
1018	8.475	966.52576	-217.87741	1476.24597	-119.29634	-81.52515	1274.42749	-858.92999	13.62531	1294.40540	519.84387	-270.67841	50.69880	71.41490	47.74392	-3.31046	-672.08496	108.77877	55.78104	-1039.20569	-119.94758	-10.36819
1019	8.483	965.25293	-219.05035	1478.36194	-118.54909	-81.50711	1279.10168	-858.83063	14.45168	1298.81689	555.00964	-269.74829	49.43770	45.85741	49.48483	-2.93510	-644.29236	102.37057	55.30236	-1064.87695	-118.54924	-9.88695
1020	8.492	964.26062	-220.28194	1480.32080	-117.56468	-81.39468	1284.06860	-858.76593	15.05808	1303.38892	589.44708	-269.21103	49.69901	20.18121	51.14122	-2.60344	-616.87244	97.34435	54.89728	-1090.58167	-116.87389	-9.65944
1021	8.500	963.57666	-221.53824	1482.09497	-116.36472	-81.15031	1289.18579	-858.68176	15.39283	1308.03601	621.79614	-269.29553	51.43112	-5.54405	52.74703	-2.34991	-590.20117	93.77232	54.39502	-1116.17249	-115.11943	-9.53035
1022	8.508	963.20551	-222.78563	1483.65430	-114.97610	-80.74174	1294.29712	-858.57104	15.43087	1312.64368	650.10254	-269.80225	53.60501	-31.25140	54.37376	-2.14618	-564.84546	91.53561	53.37482	-1141.42944	-113.71863	-9.07271
1023	8.517	963.13086	-223.98575	1484.96765	-113.42473	-80.16504	1299.24951	-858.46191	15.15860	1317.06982	672.60864	-270.14838	54.61922	-56.76477	56.11119	-1.91292	-541.44373	90.57222	51.41642	-1165.85315	-112.97419	-7.69500
1024	8.525	963.31757	-225.09579	1486.01221	-111.73566	-79.45110	1303.88794	-858.39099	14.58326	1321.15149	688.52185	-269.80481	53.33489	-81.68661	58.04258	-1.54810	-520.48682	90.96526	48.28629	-1188.81470	-112.78368	-4.94209
1025	8.533	963.71155	-226.07947	1486.77393	-109.94893	-78.66692	1308.04944	-858.38330	13.74329	1324.72681	698.20593	-268.64990	49.67218	-105.50922	60.19350	-0.94223	-502.15842	92.86719	43.98460	-1209.97559	-112.75504	-0.86928
1026	8.542	964.24219	-226.92320	1487.23926	-108.12424	-77.90419	1311.58093	-858.44061	12.70258	1327.67053	702.81702	-266.85309	44.24118	-127.89291	62.50130	0.04381	-486.36139	96.36458	38.72455	-1229.40210	-112.67849	4.06827
1027	8.550	964.83295	-227.64282	1487.39429	-106.32795	-77.25366	1314.37305	-858.52722	11.54713	1329.91150	703.67542	-264.57022	37.69003	-148.81784	64.86441	1.69987	-472.92560	101.35349	32.84653	-1247.28516	-112.70862	9.45380
1028	8.558	965.41956	-228.27222	1487.22986	-104.61941	-76.77541	1316.37561	-858.55615	10.39547	1331.42346	701.60724	-261.88824	30.52856	-168.37155	67.16125	4.72720	-461.83429	107.59004	26.76549	-1263.58801	-112.88971	14.97230
1029	8.567	965.96570	-228.84923	1486.74036	-103.04051	-76.47281	1317.57996	-858.40527	9.39751	1332.21069	696.58374	-258.95502	23.23501	-186.13181	69.24483	10.37615	-453.30603	114.72893	20.91321	-1277.89038	-112.80090	20.32708
1030	8.575	966.46460	-229.41275	1485.91663	-101.61560	-76.30127	1317.99365	-857.97662	8.69627	1332.31543	687.98840	-255.95706	16.23570	-200.55508	70.96718	19.80441	-447.78769	122.21120	15.55180	-1289.56494	-111.96102	25.37698
1031	8.583	966.93115	-229.99777	1484.74622	-100.36493	-76.21443	1317.62903	-857.25885	8.37328	1331.83667	675.28522	-252.97299	9.97416	-209.25870	72.14188	32.71534	-445.96375	129.49126	10.73008	-1298.04370	-110.34012	30.07622
1032	8.592	967.39307	-230.62109	1483.21741	-99.31210	-76.19362	1316.50830	-856.33636	8.42438	1330.90979	658.47156	-250.02826	5.06243	-210.41031	72.59915	46.94566	-448.69220	136.58032	6.57521	-1302.89355	-108.39810	34.22054
1033	8.600	967.88501	-231.27863	1481.32324	-98.47736	-76.23990	1314.67773	-855.34332	8.77398	1329.64221	638.07605	-247.28424	1.98242	-203.86267	72.41975	59.91566	-456.58478	143.75708	3.39663	-1303.85571	-106.84072	37.38130
1034	8.608	968.44995	-231.95647	1479.06616	-97.86836	-76.34869	1312.21863	-854.41919	9.29772	1328.07690	615.00171	-244.95103	0.57012	-190.87909	71.97514	70.25681	-469.37469	150.50708	1.34272	-1300.95996	-106.28719	39.04624
1035	8.617	969.14233	-232.63908	1476.46240	-97.46971	-76.47516	1309.23242	-853.68903	9.84867	1326.21570	590.43506	-243.01761	0.10343	-173.17300	71.64922	78.02266	-486.04572	155.60594	0.16171	-1294.44287	-107.04629	38.91675
1036	8.625	970.01990	-233.31558	1473.54321	-97.23911	-76.52295	1305.80627	-853.24780	10.28932	1324.05725	565.54108	-241.29335	-0.08758	-152.33566	71.58536	83.94583	-505.75961	158.34659	-0.72578	-1284.43237	-109.18256	37.13766
1037	8.633	971.12396	-233.98332	1470.35498	-97.13256	-76.39409	1302.00513	-853.14697	10.51272	1321.61719	540.99054	-239.64783	-0.27940	-129.68185	71.70903	88.76294	-527.96930	159.05743	-1.87937	-1270.80774	-112.61700	34.16372
1038	8.642	972.46478	-234.63904	1466.96179	-97.14359	-76.06041	1297.88953	-853.39594	10.45145	1318.92590	516.86108	-238.03638	-0.50536	-106.22174	71.87271	92.92593	-551.76337	158.81383	-3.28906	-1253.42017	-117.04063	30.45517
1039	8.650	974.01978	-235.26747	1463.44690	-97.31671	-75.58298	1293.52930	-853.96979	10.08501	1316.01477	492.93738	-236.41992	-0.76922	-82.64932	71.85425	96.58572	-576.09351	158.92073	-4.38336	-1232.37854	-121.95126	26.37473
1040	8.658	975.73395	-235.84711	1459.90515	-97.73615	-75.07745	1288.99792	-854.81207	9.44772	1312.89270	469.04242	-234.76945	-1.08783	-59.24969	71.36140	99.74025	-600.41638	160.15427	-4.74021	-1208.11963	-126.90759	22.28942
1041	8.667	977.51648	-236.36186	1456.43713	-98.50664	-74.65846	1284.37158	-855.83350	8.62831	1309.53088	445.16141	-233.08087	-1.45747	-35.82144	70.21041	102.37924	-624.61395	162.35687	-4.52023	-1181.35046	-131.61328	18.65529
1042	8.675	979.24451	-236.80075	1453.15100	-99.71954	-74.35789	1279.73450	-856.92725	7.74099	1305.89954	421.35095	-231.36607	-1.82907	-11.86893	68.39902	104.47782	-648.67841	164.81184	-4.21665	-1152.92395	-135.75891	15.91382
1043	8.683	980.78308	-237.15665	1450.16077	-101.41119	-74.05426	1275.19580	-858.00671	6.87828	1302.02539	397.65057	-229.66583	-2.13312	13.03339	66.05041	105.97659	-672.62787	166.94812	-4.17308	-1123.53271	-138.95807	14.27306
1044	8.692	982.01038	-237.43077	1447.57397	-103.54645	-73.52208	1270.90796	-859.03699	6.09302	1297.99353	374.07370	-228.05768	-2.33774	39.06113	63.46178	106.85873	-696.51398	168.81459	-4.28253	-1093.46802	-140.97897	13.69255
1045	8.700	982.83850	-237.63100	1445.47656	-106.01788	-72.58221	1267.05676	-860.03912	5.41325	1293.90564	350.60193	-226.59740	-2.47427	66.22383	61.00844	107.14303	-720.41040	170.87254	-4.14400	-1062.71533	-141.98064	14.11277
1046	8.708	983.22101	-237.76643	1443.92688	-108.63819	-71.20024	1263.80566	-861.06586	4.85131	1289.86121	327.18723	-225.23640	-2.60061	94.50499	58.82598	106.76273	-744.32806	173.19000	-3.64480	-1031.19580	-142.33284	15.55379
1047	8.717	983.14691	-237.85150	1442.95801	-111.16795	-69.48230	1261.24023	-862.15125	4.39294	1285.97021	303.77814	-223.84566	-2.73307	123.91843	56.80467	105.58215	-768.21002	175.27570	-3.15321	-998.99646	-142.22339	17.94233
1048	8.725	982.63342	-237.90938	1442.58044	-113.40663	-67.61453	1259.35791	-863.26501	3.98630	1282.37402	280.32330	-222.34393	-2.82225	154.49416	54.84566	103.53815	-792.05084	176.95128	-2.95952	-966.50427	-141.51447	20.93751
1049	8.733	981.72516	-237.96033	1442.78125	-115.28351	-65.78290	1258.09705	-864.30634	3.55700	1279.24561	256.76047	-220.73776	-2.82953	186.22653	52.84445	100.65301	-815.89124	178.58913	-2.96373	-934.25024	-139.89240	23.99600
1050	8.742	980.48706	-238.00844	1443.52869	-116.86649	-64.11769	1257.37793	-865.14209	3.04794	1276.76074	233.04317	-219.04045	-2.81772	219.05908	50.57653	96.97169	-839.73499	180.31595	-3.02359	-902.54443	-137.14885	26.65395
1051	8.750	978.98785	-238.04771	1444.77869	-118.28494	-62.68563	1257.14014	-865.66711	2.45122	1275.05957	209.14148	-217.25464	-2.87853	252.91888	47.84023	92.59721	-863.57288	181.78513	-3.17541	-871.25073	-133.41916	28.74872
1052	8.758	977.28607	-238.07535	1446.47998	-119.63887	-61.50153	1257.36755	-865.86853	1.79491	1274.22461	185.02368	-215.44142	-2.97074	287.70718	44.65516	87.74428	-887.44000	182.88954	-3.38126	-839.93335	-129.19804	30.36425
1053	8.767	975.43024	-238.09398	1448.57153	-120.95424	-60.54676	1258.09045	-865.85907	1.09472	1274.28784	160.72493	-213.72501	-2.95824	323.27969	41.20619	82.70435	-911.43323	184.16354	-3.33050	-808.21643	-125.06893	31.61655
1054	8.775	973.46674	-238.10977	1450.98486	-122.18408	-59.79807	1259.35962	-865.82483	0.34251	1275.23230	136.35175	-212.18330	-2.80779	359.48193	37.55331	77.73648	-935.64160	186.08621	-2.81191	-776.02930	-121.40538	32.54489
1055	8.783	971.44745	-238.13263	1453.64880	-123.22820	-59.24659	1261.21350	-865.90784	-0.46072	1276.97266	111.93817	-210.74382	-2.62186	396.14801	33.49655	72.98090	-960.04309	188.41481	-2.07559	-743.56909	-118.38132	33.21261
1056	8.792	969.43109	-238.17731	1456.49365	-123.95854	-58.89233	1263.65967	-866.13196	-1.30068	1279.36926	87.42145	-209.23245	-2.48454	433.03915	28.82887	68.46056	-984.53406	190.64558	-1.47569	-711.06232	-116.12110	33.80374
1057	8.800	967.47949	-238.26288	1459.44910	-124.25790	-58.73397	1266.67358	-866.41913	-2.17142	1282.28979	62.76852	-207.53787	-2.36595	469.89359	23.59209	64.11263	-1009.02905	192.63065	-1.04902	-678.61212	-114.72144	34.54412
1058	8.808	965.65369	-238.40781	1462.44299	-124.07178	-58.78306	1270.20752	-866.64886	-3.06881	1285.64941	38.00757	-205.68164	-2.18167	506.66815	18.02911	59.90210	-1033.51953	194.57184	-0.62051	-646.29529	-114.25217	35.60363
1059	8.817	964.01099	-238.62192	1465.40527	-123.43534	-59.07780	1274.19946	-866.71069	-3.96824	1289.39355	13.15573	-203.73444	-1.90270	543.72656	12.47948	56.10130	-1058.09314	196.69331	-0.10312	-614.35736	-114.77525	37.06168
1060	8.825	962.59692	-238.90477	1468.27490	-122.44510	-59.65635	1278.57422	-866.53564	-4.81799	1293.45496	-11.80725	-201.73804	-1.58341	581.53845	7.46567	53.51872	-1082.85376	198.92853	0.36280	-583.27515	-116.32978	38.83450
1061	8.833	961.43652	-239.25502	1471.00305	-121.20493	-60.51865	1283.23779	-866.11304	-5.54565	1297.73145	-36.88806	-199.71747	-1.29624	619.76886	3.77762	53.22106	-1107.77905	201.02534	0.57924	-553.64868	-118.93268	40.60668
1062	8.842	960.53418	-239.67920	1473.55017	-119.78681	-61.60997	1288.06738	-865.48938	-6.07008	1302.09058	-62.04941	-197.71509	-1.07070	656.45825	2.13556	55.50551	-1132.67627	202.94281	0.65262	-526.08105	-122.58142	41.90111
1063	8.850	959.88171	-240.19360	1475.88220	-118.22242	-62.82364	1292.90430	-864.74786	-6.32107	1306.37830	-87.24298	-195.79379	-0.88659	688.38965	2.55331	58.89791	-1157.17078	204.93040	1.19747	-501.10840	-127.24997	42.23132
1064	8.858	959.45898	-240.82724	1477.96887	-116.53100	-64.03249	1297.56421	-863.98456	-6.26011	1310.42334	-112.36877	-194.02911	-0.66226	712.70325	4.19177	60.66021	-1180.66650	207.21074	3.12294	-479.11618	-132.90555	41.21083
1065	8.867	959.23022	-241.61835	1479.78210	-114.75533	-65.13969	1301.86255	-863.29095	-5.88962	1314.04712	-137.11096	-192.50754	-0.16928	728.40967	6.09943	58.84264	-1202.55933	209.72437	7.04704	-460.29843	-139.49448	38.63169
1066	8.875	959.14825	-242.59436	1481.29712	-112.96211	-66.10238	1305.63733	-862.73615	-5.25171	1317.08911	-160.84399	-191.29366	1.05138	736.59668	8.02558	53.73356	-1222.60156	212.18013	12.82370	-444.70148	-146.88431	34.54966
1067	8.883	959.16028	-243.75456	1482.49280	-111.21397	-66.91088	1308.76257	-862.34668	-4.43089	1319.44202	-182.74347	-190.35251	3.59400	739.46313	10.24150	47.10971	-1240.82642	214.24323	19.73217	-432.27713	-154.87595	29.36799
1068	8.892	959.21387	-245.07233	1483.35046	-109.54789	-67.55937	1311.15039	-862.09680	-3.56445	1321.07300	-201.93915	-189.57536	7.97601	739.05884	12.75323	40.38097	-1257.12415	215.64931	27.05180	-422.94199	-163.29649	23.81979
1069	8.900	959.26801	-246.50710	1483.85400	-107.97247	-68.03696	1312.74561	-861.91754	-2.83988	1322.01611	-217.48010	-188.96323	14.55889	736.40338	15.12033	33.68142	-1271.09082	216.20346	34.30319	-416.66235	-171.96902	18.70007
1070	8.908	959.30212	-248.01929	1483.99097	-106.48502	-68.33687	1313.52051	-861.71631	-2.45901	1322.34424	-228.22363	-188.69861	23.51486	731.29700	16.98924	26.44967	-1282.24805	215.80310	41.16753	-413.54672	-180.54449	14.43532
1071	8.917	959.31244	-249.58340	1483.75562	-105.09323	-68.46500	1313.47363	-861.40070	-2.57750	1322.14026	-232.96466	-189.01755	34.54883	722.85040	18.43315	18.53217	-1290.34119	214.46539	47.36940	-413.91403	-188.47765	10.83092
1072	8.925	959.30798	-251.18840	1483.14783	-103.81288	-68.43105	1312.62634	-860.90448	-3.25550	1321.47412	-230.88562	-190.10843	46.55584	710.38208	19.66108	10.77273	-1295.37073	212.29192	52.55803	-418.26184	-195.17310	7.21192
1073	8.933	959.31250	-252.83389	1482.17004	-102.64859	-68.23256	1311.01855	-860.20850	-4.44416	1320.39502	-222.03015	-192.09488	57.84883	694.07092	20.64516	4.62070	-1297.29272	209.58702	56.41739	-427.12698	-200.10898	2.95634
1074	8.942	959.36462	-254.53101	1480.82593	-101.59117	-67.86037	1308.70789	-859.34814	-6.00189	1318.94165	-207.30530	-195.02335	67.04595	674.78906	21.30121	0.95737	-1295.88989	206.95866	58.88502	-440.82022	-202.95686	-1.79936
1075	8.950	959.51031	-256.29706	1479.12427	-100.63200	-67.32619	1305.76831	-858.40668	-7.73416	1317.15454	-188.00562	-198.81189	73.73158	653.30933	21.87649	-0.60594	-1291.02625	205.02243	59.97311	-459.05853	-203.73691	-6.03909
1076	8.958	959.79449	-258.14563	1477.08508	-99.77063	-66.68117	1302.28455	-857.49329	-9.44570	1315.07935	-165.37762	-203.17723	78.27202	630.05994	22.77525	-1.09456	-1282.71899	204.05441	59.50961	-480.83960	-202.91315	-8.78295
1077	8.967	960.25580	-260.08441	1474.74048	-99.01382	-66.00299	1298.34607	-856.71173	-10.97992	1312.75903	-140.43909	-207.67944	81.23648	605.62262	24.10775	-1.25015	-1270.84497	203.95616	57.33514	-504.72775	-201.27039	-9.98177
1078	8.975	960.91400	-262.11981	1472.13342	-98.37897	-65.36959	1294.04529	-856.13910	-12.23915	1310.22913	-113.94489	-211.91049	83.05606	580.80481	25.70422	-1.36833	-1255.05029	204.37550	53.58114	-529.35785	-199.50053	-10.29967
1079	8.983	961.75232	-264.25888	1469.32385	-97.90802	-64.85730	1289.47900	-855.82275	-13.19384	1307.52515	-86.46970	-215.63908	84.00762	556.15533	27.39637	-1.52785	-1235.09216	204.91174	48.69680	-553.89966	-197.86874	-10.36517
1080	8.992	962.71063	-266.51169	1466.39575	-97.68041	-64.55324	1284.74731	-855.78326	-13.88395	1304.69495	-58.48853	-218.83344	84.31105	531.77197	29.11796	-1.73788	-1211.24023	205.26567	43.43722	-578.14368	-196.31400	-10.46672
1081	9.000	963.69751	-268.89145	1463.45483	-97.80191	-64.53194	1279.95313	-856.01215	-14.41339	1301.79980	-30.30652	-221.61377	84.19672	507.55347	30.85382	-2.00124	-1184.45874	205.14534	38.78909	-602.20331	-194.71095	-10.68292
1082	9.008	964.60651	-271.39825	1460.62048	-98.36887	-64.80157	1275.20325	-856.46826	-14.92266	1298.90039	-1.94662	-224.15302	83.90997	483.46155	32.56990	-2.32188	-1156.26831	204.20599	35.62579	-626.21777	-193.00000	-11.00232
1083	9.017	965.33069	-274.00229	1458.01282	-99.43828	-65.29196	1270.60571	-857.07751	-15.53574	1296.03625	26.79486	-226.59888	83.66118	459.52048	34.23548	-2.67307	-1128.07202	202.21922	34.24517	-650.25171	-191.19768	-11.36357
1084	9.025	965.77673	-276.64496	1455.74072	-101.02338	-65.91240	1266.26257	-857.74323	-16.30211	1293.20325	56.16858	-229.06653	83.55161	435.70441	35.90710	-2.99625	-1100.31079	199.16956	34.30753	-674.28497	-189.33638	-11.71475
1085	9.033	965.87415	-279.24948	1453.89111	-103.08974	-66.61644	1262.26843	-858.37683	-17.16401	1290.34656	86.36884	-231.61446	83.50504	411.95630	37.67146	-3.26335	-1072.43494	195.09599	35.30978	-698.20300	-187.45062	-12.01918
1086	9.042	965.58331	-281.74332	1452.52185	-105.51959	-67.40937	1258.70959	-858.93823	-17.98005	1287.41846	117.53204	-234.19841	83.26297	388.27530	39.49607	-3.52254	-1043.76843	189.93509	36.96882	-721.89111	-185.60320	-12.24086
1087	9.050	964.90356	-284.08447	1451.66272	-108.08057	-68.31210	1255.66162	-859.44666	-18.59326	1284.46631	149.73947	-236.70631	82.51302	364.70004	41.26108	-3.83228	-1014.20044	183.64240	39.13520	-745.39368	-183.85983	-12.36963
1088	9.058	963.86945	-286.26675	1451.31787	-110.46626	-69.32608	1253.18420	-859.94336	-18.89248	1281.66028	182.99998	-239.03851	81.07168	341.23331	42.93552	-4.16394	-984.13214	176.41370	41.60419	-768.88574	-182.23892	-12.42033
1089	9.067	962.53143	-288.30960	1451.46936	-112.41027	-70.41618	1251.32129	-860.43402	-18.84755	1279.25391	217.25455	-241.14568	78.95887	317.83026	44.61824	-4.41319	-954.04822	168.61932	44.10854	-792.48999	-180.68599	-12.42870
1090	9.075	960.94006	-290.24625	1452.08032	-113.80206	-71.50885	1250.10547	-860.85400	-18.51450	1277.52271	252.41040	-243.04761	76.35328	294.40503	46.38750	-4.50424	-924.18292	160.47244	46.39337	-816.22687	-179.12137	-12.44336
1091	9.083	959.14343	-292.11060	1453.09900	-114.70623	-72.50510	1249.55286	-861.08179	-18.00527	1276.68652	288.36542	-244.80896	73.49162	270.82434	48.16140	-4.47070	-894.47693	151.90721	48.32841	-840.09363	-177.49963	-12.47043
1092	9.092	957.19226	-293.92941	1454.46484	-115.26244	-73.31470	1249.65869	-860.98474	-17.43999	1276.83887	325.00113	-246.44263	70.55807	246.98621	49.79629	-4.40942	-864.77240	142.84702	49.95945	-864.05334	-175.78848	-12.46262
1093	9.100	955.14209	-295.72345	1456.11243	-115.56937	-73.89203	1250.40845	-860.45898	-16.90334	1277.93030	362.15839	-247.84763	67.64115	222.89349	51.30177	-4.35843	-835.03345	133.44385	51.32706	-888.05017	-173.94049	-12.40623
1094	9.108	953.05298	-297.51062	1457.97559	-115.65085	-74.23924	1251.78967	-859.45490	-16.41585	1279.81653	399.60266	-248.82808	64.76203	198.60291	52.84958	-4.27249	-805.43518	124.09502	52.33326	-912.14221	-171.93681	-12.34164
1095	9.117	950.99005	-299.30890	1459.99023	-115.48694	-74.37917	1253.79065	-858.00665	-15.92638	1282.34363	437.03162	-249.15189	61.90331	174.17905	54.60144	-4.11481	-776.25720	115.31601	52.89402	-936.43652	-169.85243	-12.24113
1096	9.125	949.02307	-301.13657	1462.09375	-115.04855	-74.33163	1256.39673	-856.25867	-15.33441	1285.41797	474.19720	-248.64368	59.03218	149.66840	56.55216	-3.92113	-747.64893	107.40218	53.00778	-960.92242	-167.86166	-12.00031
1097	9.133	947.22455	-303.00537	1464.22656	-114.31799	-74.11430	1259.58496	-854.44714	-14.54700	1289.00830	511.06253	-247.30952	56.19451	125.05521	58.53900	-3.74519	-719.51062	100.21043	52.62156	-985.52740	-166.10431	-11.61704
1098	9.142	945.66541	-304.91373	1466.33423	-113.30009	-73.75680	1263.31628	-852.81628	-13.54515	1293.07556	547.75891	-245.46729	53.69150	100.29469	60.41204	-3.57431	-691.61353	93.52159	51.70426	-1010.21240	-164.49634	-11.23366
1099	9.150	944.40796	-306.84802	1468.36804	-112.01873	-73.29707	1267.53223	-851.52124	-12.41609	1297.50696	584.18652	-243.76921	52.13990	75.37277	62.11530	-3.35628	-663.79730	87.53682	50.48758	-1035.02246	-162.82564	-10.96791
1100	9.158	943.49628	-308.78796	1470.28491	-110.50665	-72.75926	1272.16211	-850.59039	-11.33039	1302.13049	619.43781	-242.98138	52.15917	50.30133	63.64545	-3.08067	-636.09778	82.80124	49.37865	-1060.08679	-161.03799	-10.81895
1101	9.167	942.95062	-310.70984	1472.04919	-108.80402	-72.14453	1277.12305	-849.95599	-10.47408	1306.77942	651.66962	-243.53436	53.69514	25.09074	65.06865	-2.78311	-608.78125	79.72495	48.58191	-1085.41809	-159.28677	-10.70367
1102	9.175	942.76794	-312.58853	1473.63440	-106.95753	-71.43806	1282.30176	-849.50952	-9.97442	1311.33057	678.87537	-245.10994	55.56990	-0.24039	66.53469	-2.49060	-582.29388	78.32184	47.92939	-1110.72974	-157.86191	-10.41631
1103	9.183	942.92749	-314.40070	1475.02112	-105.01344	-70.62335	1287.53906	-849.14685	-9.85987	1315.69019	699.93549	-246.75307	56.05603	-25.60233	68.17920	-2.18755	-557.18811	78.42407	47.04410	-1135.44934	-157.05914	-9.53510
1104	9.192	943.39368	-316.12762	1476.19238	-103.00847	-69.70311	1292.63879	-848.79504	-10.06906	1319.75659	714.90656	-247.60321	54.13704	-50.75562	70.05150	-1.83627	-534.03705	80.00764	45.55331	-1158.89490	-156.88400	-7.51974
1105	9.200	944.11285	-317.75156	1477.13062	-100.96153	-68.70714	1297.39844	-848.41321	-10.50103	1323.40210	724.59674	-247.46588	50.04447	-75.30109	72.15555	-1.39929	-513.30524	83.10205	43.14314	-1180.64343	-157.00449	-4.03970
1106	9.208	945.01343	-319.25275	1477.81995	-98.88046	-67.68295	1301.63562	-847.97467	-11.06383	1326.48975	730.13892	-246.60414	44.62717	-98.82956	74.47092	-0.78383	-495.22369	87.46042	39.52590	-1200.73511	-157.04216	0.73163
1107	9.217	946.01636	-320.61874	1478.24585	-96.77455	-66.68010	1305.20361	-847.45111	-11.67397	1328.90283	732.66150	-245.24594	38.59882	-121.15582	76.93042	0.26068	-479.77444	92.64967	34.58158	-1219.33386	-156.84740	6.19149
1108	9.225	947.04871	-321.84897	1478.39429	-94.65127	-65.73100	1308.00037	-846.80597	-12.22832	1330.56934	732.83722	-243.46622	32.42992	-142.32281	79.45133	2.28496	-466.82849	98.51151	28.64489	-1236.26367	-156.57443	11.74072
1109	9.233	948.05432	-322.95251	1478.25330	-92.51575	-64.85132	1309.96838	-846.00201	-12.61499	1331.49011	730.56519	-241.31250	26.46213	-162.19104	81.97483	6.31928	-456.33813	105.18196	22.44740	-1251.02795	-156.28467	17.08482
1110	9.242	948.99939	-323.95496	1477.81543	-90.38458	-64.06010	1311.08679	-845.02380	-12.76033	1331.75769	725.14929	-238.83688	20.80579	-179.77811	84.41026	13.68984	-448.48285	112.67085	16.66604	-1263.14160	-155.56958	22.17522
1111	9.250	949.86853	-324.90314	1477.07507	-88.29866	-63.38422	1311.36316	-843.88739	-12.63678	1331.52222	715.84229	-236.06482	15.38439	-192.95670	86.55442	25.04000	-443.74896	120.81233	11.66587	-1272.19873	-153.99933	27.04290
1112	9.258	950.66254	-325.84650	1476.02393	-86.31844	-62.83820	1310.82617	-842.62531	-12.22976	1330.91089	702.38281	-233.04887	10.27960	-199.28653	88.15735	39.26692	-442.82703	129.35956	7.54951	-1277.72449	-151.74500	31.62195
1113	9.267	951.40356	-326.80524	1474.64978	-84.50121	-62.41053	1309.52332	-841.28070	-11.53818	1329.98425	685.11182	-229.97610	5.87081	-197.51120	89.12594	53.82897	-446.27112	137.82788	4.27644	-1279.28638	-149.48404	35.59470
1114	9.275	952.14075	-327.76224	1472.94116	-82.89410	-62.08577	1307.52820	-839.91888	-10.60514	1328.75269	664.59998	-227.13037	2.61079	-188.10632	89.67940	66.37904	-454.16052	145.64285	1.87390	-1276.77307	-147.85889	38.38046
1115	9.283	952.94482	-328.68707	1470.89478	-81.54487	-61.86290	1304.94202	-838.62512	-9.52207	1327.20178	641.50867	-224.71207	0.69655	-172.55258	90.28609	76.01820	-466.10300	152.35866	0.44947	-1270.29761	-147.27005	39.38893
1116	9.292	953.89703	-329.56659	1468.51892	-80.48802	-61.72099	1301.87708	-837.48944	-8.40768	1325.31335	616.85291	-222.75081	-0.11226	-152.50119	91.34943	83.19173	-481.73346	157.57794	-0.12461	-1259.80908	-148.10715	38.43563
1117	9.300	955.07452	-330.41766	1465.83289	-79.71558	-61.58047	1298.43530	-836.59375	-7.38795	1323.08032	591.80298	-221.12122	-0.30708	-129.47324	92.89307	88.81911	-501.02069	161.16156	-0.27943	-1245.09851	-150.60532	35.81615
1118	9.308	956.53394	-331.27429	1462.86694	-79.17793	-61.32845	1294.70520	-835.99927	-6.57319	1320.50854	567.07251	-219.58580	-0.29701	-104.80862	94.57295	93.59279	-523.56665	163.46149	-0.43179	-1226.15332	-154.37878	31.99009
1119	9.317	958.29633	-332.15570	1459.66833	-78.82306	-60.89083	1290.77319	-835.73523	-6.02800	1317.61230	542.74548	-217.92102	-0.30815	-79.56064	95.95269	97.79229	-548.02234	165.09509	-0.71579	-1203.27661	-158.60297	27.43191
1120	9.325	960.33990	-333.04407	1456.30823	-78.64293	-60.27949	1286.72595	-835.79553	-5.75606	1314.42078	518.62775	-216.05441	-0.45998	-54.33719	96.69896	101.44121	-572.87067	166.62308	-1.01056	-1177.07178	-162.64091	22.74540
1121	9.333	962.59985	-333.88422	1452.88342	-78.68796	-59.57687	1282.63062	-836.14252	-5.71133	1310.99121	494.59793	-214.07565	-0.79799	-29.21100	96.62177	104.52879	-597.37103	168.27101	-1.22051	-1148.57825	-166.18198	18.66498
1122	9.342	964.97522	-334.59760	1449.51196	-79.04338	-58.87791	1278.52649	-836.71698	-5.82283	1307.41345	470.66595	-212.14928	-1.24274	-3.84720	95.70267	107.09035	-621.47937	169.82860	-1.47504	-1119.20496	-168.95541	15.83034
1123	9.350	967.34302	-335.10681	1446.31628	-79.79388	-58.21878	1274.45386	-837.45660	-6.02078	1303.79944	446.88419	-210.42250	-1.61197	22.17392	94.09064	109.13708	-645.33478	170.88879	-2.01964	-1090.07043	-170.64441	14.54344
1124	9.358	969.57874	-335.36682	1443.40515	-81.00055	-57.52763	1270.50439	-838.30865	-6.25278	1300.25916	423.28101	-208.93564	-1.77964	49.12000	92.04747	110.61219	-669.00439	171.27635	-2.93356	-1061.25598	-171.07375	14.70444
1125	9.367	971.57507	-335.38275	1440.86768	-82.67813	-56.64750	1266.84644	-839.22095	-6.47810	1296.85632	399.81937	-207.56548	-1.79907	77.08585	89.87389	111.42380	-692.52826	171.36560	-3.96364	-1031.93970	-170.41116	16.01861
1126	9.375	973.24860	-335.20062	1438.77954	-84.74911	-55.43882	1263.69739	-840.13507	-6.65763	1293.57776	376.41315	-206.12766	-1.83464	106.05814	87.77996	111.47414	-716.00830	171.75639	-4.75982	-1001.39142	-169.07898	18.25357
1127	9.383	974.54120	-334.87988	1437.20422	-87.00868	-53.87448	1261.24634	-841.00293	-6.77493	1290.38330	353.00003	-204.56117	-1.97514	136.01186	85.76877	110.65895	-739.54047	172.63925	-5.23639	-969.74585	-167.29219	21.15150
1128	9.392	975.42670	-334.47366	1436.18408	-89.17677	-52.03955	1259.57874	-841.79816	-6.87638	1287.31140	329.58069	-202.94112	-2.16069	166.99957	83.65004	108.86333	-763.15552	173.95154	-5.44763	-937.80750	-164.87003	24.27040
1129	9.400	975.91333	-334.02100	1435.73230	-91.03960	-50.06827	1258.65405	-842.50177	-7.07317	1284.51453	306.18152	-201.33600	-2.28788	199.11957	81.19848	106.00818	-786.88062	175.93428	-5.25953	-906.26282	-161.61449	27.18969
1130	9.408	976.03412	-333.54675	1435.83472	-92.56172	-48.10057	1258.34546	-843.09229	-7.48629	1282.20325	282.77451	-199.72505	-2.32644	232.39838	78.31761	102.13030	-810.73157	178.84523	-4.51766	-875.17090	-157.58775	29.72635
1131	9.417	975.83734	-333.06592	1436.45557	-93.86141	-46.26688	1258.51294	-843.56055	-8.17361	1280.57886	259.25659	-198.02988	-2.33314	266.73477	75.02576	97.38783	-834.64172	182.22372	-3.45846	-844.09399	-152.98820	31.83945
1132	9.425	975.38062	-332.58627	1437.54150	-95.08685	-44.66390	1259.07593	-843.93140	-9.09390	1279.78088	235.53442	-196.20528	-2.37635	301.96301	71.33267	92.00624	-858.52063	185.12355	-2.59125	-812.57892	-147.94672	33.46884
1133	9.433	974.72601	-332.11090	1439.02734	-96.31096	-43.33223	1260.04468	-844.25720	-10.13124	1279.84314	211.59190	-194.33641	-2.44287	337.95987	67.19846	86.27809	-882.37488	187.14461	-2.14756	-780.52393	-142.53528	34.55945
1134	9.442	973.93494	-331.63992	1440.84485	-97.50177	-42.27552	1261.49268	-844.57050	-11.15196	1280.69153	187.46742	-192.60367	-2.43924	374.66815	62.55622	80.54858	-906.27960	188.67274	-1.94598	-748.19824	-136.98151	35.21000
1135	9.450	973.06714	-331.16730	1442.92676	-98.54768	-41.50005	1263.49646	-844.84106	-12.06154	1282.19202	163.20352	-191.09258	-2.30113	412.02179	57.33379	75.10281	-930.26428	190.20886	-1.73594	-716.02069	-131.72653	35.66867
1136	9.458	972.18079	-330.67859	1445.20618	-99.30560	-41.02781	1266.09204	-844.98853	-12.83950	1284.20190	138.81419	-189.69257	-2.06804	449.87622	51.48681	70.07823	-954.32245	191.96478	-1.38342	-684.31689	-127.18221	36.14594
1137	9.467	971.33246	-330.15277	1447.61572	-99.65020	-40.88317	1269.26636	-844.93854	-13.53750	1286.61560	114.28915	-188.21228	-1.83162	488.03793	45.01827	65.49400	-978.48108	193.90015	-0.86007	-653.19788	-123.53067	36.70890
1138	9.475	970.57648	-329.56787	1450.08740	-99.50589	-41.07599	1272.97083	-844.66736	-14.24490	1289.41577	89.63260	-186.54694	-1.63078	526.39111	38.03162	61.38603	-1002.79541	195.85936	-0.27044	-622.62878	-120.79331	37.35715
1139	9.483	969.96283	-328.91370	1452.55530	-98.85648	-41.58905	1277.13257	-844.20087	-15.02233	1292.65051	64.87500	-184.71635	-1.42497	565.02625	30.81149	58.02059	-1027.32910	197.76971	0.19231	-592.60095	-119.01678	38.16009
1140	9.492	969.53320	-328.19836	1454.95972	-97.73921	-42.37208	1281.66553	-843.58362	-15.83449	1296.33093	40.04248	-182.78777	-1.16934	604.14227	23.82148	56.04384	-1052.14026	199.70325	0.39317	-563.22656	-118.33670	39.24932
1141	9.500	969.31476	-327.43671	1457.24854	-96.22760	-43.35076	1286.47571	-842.85852	-16.55130	1300.37036	15.13922	-180.82187	-0.87816	643.43494	17.69518	56.29336	-1077.19641	201.72034	0.37336	-534.74829	-118.88818	40.61190
1142	9.508	969.31561	-326.63953	1459.37500	-94.40999	-44.44852	1291.45605	-842.07178	-17.02015	1304.60681	-9.83896	-178.87488	-0.60154	681.27142	13.14113	59.02282	-1102.24146	203.77798	0.41059	-507.56110	-120.73010	41.93730
1143	9.517	969.52692	-325.81476	1461.29822	-92.37482	-45.59801	1296.47681	-841.28528	-17.13391	1308.83972	-34.88544	-176.99640	-0.37382	714.69006	10.52282	62.96895	-1126.72510	205.86896	1.06453	-482.22812	-123.84843	42.71521
1144	9.525	969.92712	-324.97107	1462.98596	-90.20709	-46.73378	1301.38574	-840.57776	-16.84768	1312.85364	-59.95801	-175.24323	-0.18408	740.72638	9.51183	65.58978	-1149.93481	208.15924	3.11276	-459.38727	-128.15005	42.45156
1145	9.533	970.48218	-324.11816	1464.41626	-87.99265	-47.79543	1306.01904	-840.03210	-16.16786	1316.44092	-84.89798	-173.70715	0.07196	758.06946	9.44737	64.85136	-1171.36365	210.78290	7.10154	-439.53186	-133.46230	40.81116
1146	9.542	971.14697	-323.26154	1465.57483	-85.82181	-48.75148	1310.21448	-839.70752	-15.14925	1319.43262	-109.26697	-172.46803	0.68874	767.63574	10.04241	60.74847	-1190.95117	213.55531	12.81131	-422.83322	-139.59448	37.69773
1147	9.550	971.87390	-322.38989	1466.44922	-83.77745	-49.60233	1313.82190	-839.60199	-13.90188	1321.72485	-132.28729	-171.50206	2.19683	771.75549	11.44730	54.85535	-1208.85962	216.11903	19.42957	-409.20105	-146.35995	33.31830
1148	9.558	972.62476	-321.46890	1467.02527	-81.91013	-50.34580	1316.71643	-839.63196	-12.59445	1323.28857	-153.05688	-170.71616	5.22434	772.77576	13.66560	48.64068	-1225.08252	218.25737	26.24199	-398.48291	-153.54063	28.18740
1149	9.567	973.37634	-320.45361	1467.28943	-80.22733	-50.95056	1318.80566	-839.65302	-11.43707	1324.16248	-170.76947	-170.13638	10.29080	772.03796	16.32169	42.47214	-1239.28223	219.90875	32.92576	-390.55716	-160.88412	23.01369
1150	9.575	974.11865	-319.31116	1467.22925	-78.71375	-51.37302	1320.03198	-839.51263	-10.63761	1324.43262	-184.63580	-169.96365	17.73911	769.63098	19.11594	35.95386	-1250.86682	221.00793	39.30189	-385.35925	-168.10535	18.44113
1151	9.583	974.84937	-318.03821	1466.83264	-77.36168	-51.59574	1320.37097	-839.10760	-10.35192	1324.20435	-193.68195	-170.40285	27.64677	764.76855	22.20815	28.74065	-1259.26172	221.44698	45.05189	-382.95313	-174.83713	14.71598
1152	9.592	975.57062	-316.66010	1466.08545	-76.17460	-51.63747	1319.82983	-838.41644	-10.64498	1323.56982	-196.82983	-171.58237	39.46447	756.52466	25.92312	20.97489	-1264.16772	221.19012	49.67891	-383.59964	-180.59088	11.47455
1153	9.600	976.29193	-315.21643	1464.97327	-75.14741	-51.52814	1318.44763	-837.49243	-11.46981	1322.58508	-193.43262	-173.59842	51.75113	744.60962	30.12733	13.31047	-1265.50757	220.39688	52.70163	-387.77972	-184.87070	7.91549
1154	9.608	977.03394	-313.75055	1463.48608	-74.26290	-51.29183	1316.29211	-836.43799	-12.67857	1321.26843	-183.79163	-176.48260	62.68878	729.67175	34.07285	6.77306	-1263.27344	219.44504	53.88937	-396.11426	-187.37634	3.45018
1155	9.617	977.82745	-312.30920	1461.62024	-73.51067	-50.95461	1313.44592	-835.38202	-14.06363	1319.61877	-169.01355	-180.16971	71.10130	712.67542	36.98704	2.29089	-1257.60278	218.84978	53.27409	-409.07944	-188.11736	-1.57999
1156	9.625	978.70844	-310.94193	1459.37805	-72.89902	-50.55002	1309.99133	-834.45526	-15.41105	1317.63745	-150.41864	-184.52304	76.89785	693.85352	38.80210	-0.00005	-1248.78711	219.05254	51.04586	-426.60812	-187.44597	-5.95729
1157	9.633	979.71570	-309.69037	1456.76660	-72.44669	-50.10829	1306.00830	-833.76385	-16.55185	1315.34216	-129.12274	-189.32889	80.66328	672.75751	40.14541	-0.80702	-1237.07373	220.14230	47.64228	-447.88782	-185.95265	-8.66195
1158	9.642	980.88940	-308.57840	1453.80090	-72.17064	-49.64500	1301.57825	-833.37604	-17.39504	1312.77393	-105.94162	-194.31215	83.06988	649.44055	41.62210	-0.98758	-1222.79150	221.78125	43.90843	-471.53879	-184.17833	-9.75324
1159	9.650	982.26538	-307.61462	1450.51147	-72.08677	-49.16899	1296.79224	-833.32721	-17.93228	1309.99536	-81.47552	-199.22249	84.58770	624.86591	43.34544	-1.05786	-1206.66724	223.37704	40.84915	-496.13541	-182.39522	-9.99437
1160	9.658	983.86340	-306.80469	1446.94849	-72.22250	-48.71136	1291.75891	-833.62732	-18.22475	1307.08423	-56.20923	-203.89119	85.45933	600.10205	45.12259	-1.21452	-1189.49585	224.31668	38.97540	-520.75928	-180.65045	-10.01194
1161	9.667	985.67383	-306.15805	1443.17920	-72.62617	-48.34451	1286.60266	-834.25854	-18.38292	1304.11328	-30.50531	-208.23907	85.80612	575.66272	46.80759	-1.49313	-1171.39758	224.22543	38.07817	-545.09973	-178.92381	-10.05786
1162	9.675	987.64709	-305.68542	1439.28711	-73.36243	-48.16002	1281.44434	-835.16266	-18.52537	1301.11365	-4.54233	-212.31058	85.77795	551.56873	48.41088	-1.87080	-1151.81421	223.10913	37.76537	-569.16077	-177.20088	-10.20756
1163	9.683	989.69275	-305.38660	1435.37708	-74.49971	-48.22554	1276.38220	-836.23138	-18.72083	1298.05334	21.69098	-216.27502	85.59888	527.68048	50.01130	-2.29280	-1130.24780	221.18390	37.87763	-593.01740	-175.46674	-10.49407
1164	9.692	991.69354	-305.23346	1431.57263	-76.09772	-48.56213	1271.49634	-837.33044	-18.96791	1294.88049	48.33740	-220.29945	85.44012	503.90543	51.66136	-2.67172	-1106.69885	218.56230	38.32192	-616.73376	-173.71561	-10.90343
1165	9.700	993.52649	-305.16116	1428.00464	-78.19095	-49.15225	1266.86584	-838.35736	-19.22805	1291.59106	75.59531	-224.40369	85.28965	480.23273	53.35410	-2.95267	-1081.49524	215.12941	38.92475	-640.36523	-171.97577	-11.34608
1166	9.708	995.08258	-305.08685	1424.79529	-80.76340	-49.97151	1262.57227	-839.28241	-19.45111	1288.23450	103.65594	-228.48079	84.99007	456.67001	55.05976	-3.17842	-1055.00000	210.70828	39.62996	-663.96039	-170.28287	-11.69675
1167	9.717	996.28662	-304.94360	1422.04150	-83.71217	-51.01552	1258.69604	-840.14417	-19.57233	1284.88379	132.66444	-232.44321	84.37560	433.18469	56.78887	-3.43312	-1027.53418	205.27740	40.66017	-687.53448	-168.63135	-11.89957
1168	9.725	997.10907	-304.69492	1419.80457	-86.82376	-52.29021	1255.32263	-841.01660	-19.51355	1281.63367	162.68964	-236.28935	83.35538	409.72141	58.57535	-3.73691	-999.46191	198.97856	42.34010	-711.06970	-166.95880	-12.01399
1169	9.733	997.56079	-304.32843	1418.11096	-89.80980	-53.77332	1252.54211	-841.95764	-19.19614	1278.61755	193.70412	-240.04813	81.92460	386.27118	60.40711	-4.03372	-971.19666	192.02141	44.78245	-734.55164	-165.18727	-12.13646
1170	9.742	997.67749	-303.84799	1416.96289	-92.41080	-55.37925	1250.43030	-842.95258	-18.56127	1276.00854	225.61816	-243.71579	80.14495	362.88284	62.23522	-4.26636	-943.05945	184.65282	47.77126	-758.01465	-163.31897	-12.29741
1171	9.750	997.50684	-303.26935	1416.34558	-94.51340	-56.96480	1249.02942	-843.89020	-17.59642	1274.00134	258.34381	-247.22787	78.10472	339.58585	64.05864	-4.42024	-915.14246	177.11971	50.90868	-781.54346	-161.45149	-12.44084
1172	9.758	997.09772	-302.61780	1416.23035	-96.18985	-58.38715	1248.34949	-844.60187	-16.35278	1272.77454	291.80682	-250.47833	75.88686	316.31757	65.90781	-4.51453	-887.31012	169.57117	53.83426	-805.20947	-159.68687	-12.48017
1173	9.767	996.49371	-301.92316	1416.57532	-97.61302	-59.56491	1248.38196	-844.94708	-14.93264	1272.45105	325.92105	-253.38107	73.56264	292.91101	67.72684	-4.57773	-859.35773	161.96761	56.29578	-829.05774	-158.06949	-12.37986
1174	9.775	995.73462	-301.20999	1417.32959	-98.91936	-60.49488	1249.10840	-844.89990	-13.44249	1273.07446	360.58240	-255.88483	71.18896	269.18619	69.42772	-4.60510	-831.24536	154.14413	58.11011	-853.10767	-156.56279	-12.19161
1175	9.783	994.86249	-300.48917	1418.43616	-100.13428	-61.23376	1250.50488	-844.57697	-11.94514	1274.60864	395.64502	-257.91333	68.81998	245.07980	71.04060	-4.56558	-803.24304	146.08397	59.19680	-877.31494	-155.06094	-11.98940
1176	9.792	993.92010	-299.75906	1419.83508	-101.18442	-61.86428	1252.54749	-844.17188	-10.45441	1276.94849	430.86328	-259.33093	66.52859	220.63464	72.66690	-4.44215	-775.80042	138.07733	59.60403	-901.65222	-153.47174	-11.79721
1177	9.800	992.94543	-299.02036	1421.46631	-101.95403	-62.45407	1255.20972	-843.84619	-8.96873	1279.94177	465.89954	-259.98126	64.36009	195.92130	74.35626	-4.22806	-749.17987	130.50011	59.40810	-926.16626	-151.74182	-11.62246
1178	9.808	991.97626	-298.28821	1423.27051	-102.34653	-63.03065	1258.45776	-843.66577	-7.50409	1283.43506	500.47382	-259.74542	62.25541	171.04181	76.08488	-3.94209	-723.25354	123.57681	58.67828	-950.83850	-149.80768	-11.49771
1179	9.817	991.05719	-297.58221	1425.18835	-102.31951	-63.58628	1262.25171	-843.60754	-6.10332	1287.32056	534.54810	-258.64017	60.13235	146.10847	77.79842	-3.63713	-697.67767	117.34828	57.54894	-975.56616	-147.71808	-11.39706
1180	9.825	990.23431	-296.90887	1427.16040	-101.88275	-64.09504	1266.55054	-843.59729	-4.82553	1291.54553	568.33716	-256.99719	58.14052	121.16658	79.45155	-3.35252	-672.17078	111.71531	56.20422	-1000.32233	-145.75279	-11.19712
1181	9.833	989.54803	-296.26062	1429.12683	-101.08095	-64.52802	1271.30884	-843.54901	-3.72935	1296.07898	602.02118	-255.53766	56.85413	96.19254	81.02214	-3.09465	-646.65369	106.67145	54.83007	-1025.19983	-144.15282	-10.86118
1182	9.842	989.03229	-295.62714	1431.03259	-99.98294	-64.86450	1276.45947	-843.40253	-2.86053	1300.86902	635.21240	-255.10014	57.07981	71.13651	82.54019	-2.84383	-621.24036	102.46809	53.58287	-1050.29712	-142.84361	-10.53868
1183	9.850	988.71661	-295.00195	1432.83374	-98.67586	-65.09392	1281.90186	-843.14978	-2.24656	1305.81873	666.52960	-256.09314	59.10547	45.95540	84.07856	-2.57013	-596.13623	99.41055	52.48969	-1075.55664	-141.62936	-10.32492
1184	9.858	988.62219	-294.37979	1434.49988	-97.24740	-65.21034	1287.50122	-842.82898	-1.90359	1310.77905	693.85632	-258.08563	61.92227	20.67015	85.68336	-2.26727	-571.61890	97.63406	51.36298	-1100.64246	-140.50244	-9.98922
1185	9.867	988.75183	-293.75433	1436.01111	-95.75882	-65.21066	1293.09155	-842.49420	-1.84733	1315.55261	715.35425	-259.97305	63.49799	-4.60207	87.36748	-1.94643	-548.17108	97.10022	49.81772	-1124.97107	-139.60602	-8.98274
1186	9.875	989.08215	-293.11768	1437.35461	-94.23535	-65.10373	1298.48010	-842.19012	-2.08282	1319.91504	730.36481	-260.74042	62.20992	-29.64182	89.16540	-1.61060	-526.52881	97.70963	47.36304	-1147.98682	-139.01405	-6.74184
1187	9.883	989.56384	-292.45190	1438.52161	-92.68130	-64.92698	1303.46252	-841.94257	-2.58153	1323.65515	739.43964	-260.21057	57.97260	-54.14893	91.14272	-1.23019	-507.45563	99.39983	43.54533	-1169.43384	-138.65125	-3.12474
1188	9.892	990.13123	-291.72546	1439.50391	-91.09822	-64.74744	1307.85022	-841.75360	-3.27075	1326.62024	743.79852	-259.02866	51.89842	-77.96640	93.32487	-0.64299	-491.37198	102.16623	38.15639	-1189.31226	-138.35519	1.46004
1189	9.900	990.71564	-290.91223	1440.29163	-89.49544	-64.64104	1311.50073	-841.59283	-4.03502	1328.74841	744.84711	-257.88544	45.16040	-101.35223	95.63092	0.59364	-478.14969	106.05775	31.44065	-1207.69507	-138.01714	6.48982
1190	9.908	991.25659	-290.01593	1440.87354	-87.89623	-64.67499	1314.33582	-841.40057	-4.73553	1330.07544	743.78314	-256.85129	38.35041	-124.69333	97.90807	3.32796	-467.32428	111.20906	24.10431	-1224.58521	-137.60263	11.71898
1191	9.917	991.71014	-289.07211	1441.23657	-86.33321	-64.89754	1316.32910	-841.11017	-5.24601	1330.72131	741.10205	-255.50446	31.60323	-147.64133	99.98440	8.85672	-458.57642	117.74648	17.01607	-1239.73462	-136.87201	16.98454
1192	9.925	992.05597	-288.12906	1441.36536	-84.83807	-65.32514	1317.47595	-840.67084	-5.46610	1330.84436	736.36603	-253.46524	24.91513	-168.47491	101.67135	18.52297	-452.03439	125.47754	10.80548	-1252.56580	-135.30827	22.00834
1193	9.933	992.29773	-287.22528	1441.23889	-83.44092	-65.94133	1317.77271	-840.06171	-5.31879	1330.57288	728.62848	-250.62854	18.33831	-184.39212	102.76273	32.59380	-448.26099	133.86182	5.77185	-1262.34387	-132.62405	26.58506
1194	9.942	992.45782	-286.37939	1440.82910	-82.17701	-66.71370	1317.21948	-839.30157	-4.77457	1329.97559	717.16907	-247.12057	12.17892	-192.82413	103.09105	49.37181	-448.06430	142.46104	2.09707	-1268.35266	-129.29695	30.65417
1195	9.950	992.57404	-285.59915	1440.10425	-81.08481	-67.60922	1315.83362	-838.44995	-3.87314	1329.08105	701.91687	-243.30215	7.04299	-192.81158	102.71062	65.95686	-452.09161	151.04707	-0.17761	-1270.00916	-126.44485	34.07967
1196	9.958	992.69720	-284.89511	1439.04102	-80.19186	-68.59596	1313.66736	-837.59393	-2.71367	1327.90637	683.30139	-239.69658	3.43399	-185.12656	102.05331	80.13605	-460.38477	159.12619	-1.34275	-1267.14490	-124.94093	36.44446
1197	9.967	992.88281	-284.28174	1437.63733	-79.50850	-69.64526	1310.81946	-836.82739	-1.43537	1326.47192	661.87036	-236.69482	1.34022	-171.37561	101.75868	91.39210	-472.62711	165.84454	-1.83874	-1260.05188	-124.76829	37.19292
1198	9.975	993.17432	-283.76526	1435.92419	-79.03040	-70.73851	1307.43591	-836.22089	-0.17714	1324.81079	638.28638	-234.34338	0.35221	-153.29721	102.24271	100.36842	-488.91040	170.58246	-2.01627	-1249.10205	-125.46018	36.10765
1199	9.983	993.58154	-283.33194	1433.97241	-78.72807	-71.86429	1303.69495	-835.78705	0.98513	1322.97559	613.45966	-232.44052	0.00419	-132.52777	103.45945	107.93203	-509.41199	173.45996	-2.15700	-1234.81580	-126.67854	33.53740
1200	9.992	994.06543	-282.94684	1431.88977	-78.53065	-73.00869	1299.78027	-835.46503	2.06819	1321.04370	588.20374	-230.74109	-0.06937	-110.50436	105.06811	114.81821	-532.89832	175.26178	-2.39373	-1218.46179	-128.17390	30.17514
