# Supplementary material for: Novel Methods for Surface EMG Analysis and Exploration Based on Multi-Modal Gaussian Mixture Models
Source: PLoS One. 2016 Jun 30;11(6):e0157239. doi: 10.1371/journal.pone.0157239 (PMC4928879; doi:10.1371/journal.pone.0157239)
Supplement: S1 File — (ZIP) [file pone.0157239.s001.zip › Haf_horses_trot_data/Haf_h01_t3_emg.anc]

File_Type:	Analog R/C ASCII	Generation#:	2
Board_Type:	NI USB-6225	Polarity:	Bipolar
Trial_Name:	Caorlet	Trial#:	3	Duration(Sec.):	9.999166	#Channels:	64
BitDepth:	16	PreciseRate:	1200.000000
Name	LDL	acc1x	acc1y	acc1z	GM1L	acc2x	acc2y	acc2z	GM2L	acc3x	acc3y	acc3z	GM3L	acc4x	acc4y	acc4z	LDR	acc5x	acc5y	acc5z	GM1R	acc6x	acc6y	acc6z	GM2R	acc7x	acc7y	acc7z	GM3R	acc8x	acc8y	acc8z	BLDL	acc9x	acc9y	acc9z	BGM1L	acc10x	acc10y	acc10z	BGM2L	acc11x	acc11y	acc11z	BGM3L	acc12x	acc12y	acc12z	BLDR
Rate	1200	1200	1200	1200	1200	1200	1200	1200	1200	1200	1200	1200	1200	1200	1200	1200	1200	1200	1200	1200	1200	1200	1200	1200	1200	1200	1200	1200	1200	1200	1200	1200	1200	1200	1200	1200	1200	1200	1200	1200	1200	1200	1200	1200	1200	1200	1200	1200	1200
Range	5000	5000	5000	5000	5000	5000	5000	5000	5000	5000	5000	5000	5000	5000	5000	5000	5000	5000	5000	5000	5000	5000	5000	5000	5000	5000	5000	5000	5000	5000	5000	5000	5000	5000	5000	5000	5000	5000	5000	5000	5000	5000	5000	5000	5000	5000	5000	5000	5000
0.000000	-25	40	85	-59	-113	-34	15	-15	-19	4	-72	-72	-99	-14	-30	-58	-99	37	-51	-33	-109	-25	-103	-72	-63	1	-99	-13	-73	-70	-149	-74	-1092	5881	8443	-1865	1458	1117	4883	-7830	-1180	2107	645	-11903	-629	672	4622	-14775	-4683
0.000833	-25	39	87	-58	-110	-36	17	-8	-15	5	-70	-64	-97	-14	-31	-55	-98	39	-80	-30	-104	-23	-98	-66	-61	2	-98	-13	-73	-68	-152	-74	-1320	6085	8486	-1784	1828	1309	4557	-7519	-1435	2209	563	-12003	-660	685	4916	-14636	-3404
0.001667	-26	42	86	-61	-110	-36	16	-14	-18	2	-74	-64	-95	-14	-30	-59	-101	36	-90	-31	-108	-23	-101	-67	-64	0	-96	-12	-73	-69	-147	-70	-1072	6264	8481	-1665	1879	1487	4187	-7215	-1771	2300	463	-12091	-863	683	5186	-14498	-2442
0.002500	-26	45	93	-60	-111	-34	18	-14	-21	5	-73	-62	-97	-14	-31	-56	-97	37	-81	-28	-99	-21	-100	-66	-64	2	-97	-13	-73	-68	-146	-73	-303	6426	8429	-1512	1862	1646	3780	-6907	-2146	2375	362	-12175	-903	662	5414	-14349	-1752
0.003333	-27	44	89	-57	-102	-34	15	-11	-18	6	-73	-64	-96	-13	-24	-58	-99	37	-81	-30	-104	-21	-101	-68	-62	1	-99	-8	-75	-68	-145	-70	-561	6564	8331	-1325	1837	1786	3325	-6601	-2482	2440	242	-12243	-801	626	5605	-14198	-1405
0.004167	-24	42	89	-51	-110	-29	18	-11	-17	5	-70	-61	-96	-12	-29	-58	-102	38	-82	-27	-103	-18	-97	-66	-65	-35	-96	-11	-73	-68	-146	-75	-254	6686	8198	-1123	1707	1907	2838	-6297	-2859	2499	107	-12299	-799	581	5743	-14054	-1018
0.005000	-26	43	90	-56	-110	-31	15	-12	-17	8	-83	-61	-95	-12	-49	-55	-100	38	-84	-31	-107	-22	-97	-70	-63	0	-96	-10	-74	-67	-142	-72	-564	6784	8028	-908	1718	1997	2319	-5991	-3415	2570	-42	-12346	-603	519	5838	-13910	-532
0.005833	-25	44	89	-60	-101	-32	17	-11	-14	8	-73	-63	-97	-14	-30	-61	-98	35	-85	-31	-105	-19	-97	-67	-61	-1	-100	-13	-74	-68	-152	-78	-1631	6859	7842	-710	1944	2058	1770	-5690	-4078	2582	-206	-12374	-319	454	5868	-13769	-36
0.006667	-25	42	88	-58	-108	-33	13	-18	-21	3	-76	-66	-97	-35	-35	-62	-102	33	-87	-29	-108	-25	-100	-72	-67	-3	-100	-14	-78	-72	-146	-75	1352	6923	7596	-539	1420	2089	1190	-5396	-4512	2605	-390	-12391	-219	383	5840	-13639	715
0.007500	-33	37	85	-62	-116	-36	12	-17	-23	4	-74	-67	-100	-17	-33	-64	-107	40	-95	-33	-107	-22	-100	-73	-68	-3	-101	-13	-76	-70	-143	-77	749	6963	7349	-371	861	2092	594	-5100	-4966	2622	-581	-12372	-74	311	5753	-13499	1365
0.008333	-26	44	90	-59	-110	-38	15	-25	-16	6	-74	-62	-96	-13	-28	-59	-98	35	-85	-29	-105	-19	-96	-66	-63	-5	-99	-10	-73	-66	-141	-73	225	6986	7094	-264	820	2063	-22	-4803	-5591	2629	-791	-12368	167	243	5598	-13382	2015
0.009167	-27	43	90	-57	-107	-14	19	-11	-16	8	-69	-63	-94	-14	-28	-60	-100	35	-85	-26	-103	-18	-98	-66	-65	-1	-95	-14	-73	-28	-139	-74	1468	6987	6813	-216	511	2000	-658	-4527	-6181	2611	-1013	-12329	366	164	5373	-13261	2535
0.010000	-25	45	90	-57	-107	-29	16	-14	-19	9	-69	-62	-95	-12	-28	-60	-96	35	-84	-29	-105	-21	-96	-67	-65	-3	-98	-11	-72	-66	-144	-74	928	6982	6522	-232	170	1905	-1299	-4254	-6785	2577	-1255	-12281	523	91	5077	-13145	3032
0.010833	-24	40	85	-84	-105	-30	17	-11	-18	8	-70	-62	-96	-14	-28	-59	-97	32	-86	-31	-88	-17	-95	-104	-63	-4	-95	-11	-72	-67	-142	-72	977	6918	6208	-317	-31	1779	-1947	-3987	-7235	2523	-1516	-12209	478	0	4713	-13022	3592
0.011667	-23	43	88	-57	-108	-31	11	-13	-18	11	-70	-85	-95	-14	-28	-59	-99	35	-81	-30	-104	-21	-95	-66	-62	-4	-97	-13	-75	-68	-143	-48	1798	6843	5875	-469	-378	1625	-2595	-3725	-7510	2451	-1798	-12121	337	-67	4282	-12904	4080
0.012500	-29	38	86	-61	-108	-35	13	-16	-19	7	-72	-65	-98	-16	-30	-60	-103	51	-87	-32	-107	-24	-97	-92	-66	-3	-96	-14	-76	-73	-144	-75	752	6739	5516	-690	-896	1442	-3242	-3472	-7876	2346	-2101	-12010	438	-154	3788	-12772	4485
0.013333	-27	40	87	-60	-109	-35	12	-14	-21	5	-92	-67	-97	-18	-29	-61	-99	34	-86	-33	-107	-24	-99	-68	-63	-4	-101	-16	-77	-70	-146	-74	577	6607	5130	-968	-1011	1229	-3882	-3219	-8309	2216	-2421	-11882	343	-251	3228	-12632	5131
0.014167	-26	38	85	-63	-109	-38	15	-13	-17	3	-72	-65	-96	-16	-29	-60	-99	34	-85	-34	-108	-23	-98	-67	-65	-7	-98	-14	-72	-70	-147	-78	229	6432	4697	-1293	-941	1002	-4512	-2977	-8539	2058	-2761	-11728	236	-352	2612	-12474	5938
0.015000	-25	40	87	-59	-109	-35	12	-17	-17	3	-72	-67	-98	-21	-12	-60	-100	33	-88	-38	-108	-24	-100	-68	-65	-7	-101	-13	-79	-72	-150	-76	111	6219	4219	-1662	-1051	749	-5124	-2737	-8657	1869	-3121	-11562	291	-476	1945	-12301	6442
0.015833	-27	38	82	-63	-114	-38	3	-14	-23	5	-75	-66	-97	-19	-30	-62	-100	32	-87	-33	-108	-24	-101	-77	-64	-5	-95	-13	-75	-69	-147	-75	618	5967	3697	-2045	-1300	469	-5712	-2493	-8846	1649	-3498	-11365	198	-611	1223	-12099	7081
0.016667	-28	38	86	-58	-112	-35	13	-14	-18	7	-74	-66	-99	-19	-29	-61	-98	33	-82	-32	-105	-21	-97	-70	-63	-5	-98	-12	-75	-69	-150	-73	84	5674	3119	-2432	-1574	177	-6279	-2251	-8901	1402	-3899	-11149	244	-773	459	-11874	7792
0.017500	-22	42	89	-61	-109	-38	9	-14	-16	6	-72	-62	-95	-17	-28	-59	-96	34	-80	-31	-107	-24	-82	-67	-62	-3	-98	-14	-72	-69	-147	-70	112	5332	2483	-2808	-1765	-141	-6811	-2002	-8763	1118	-4313	-10911	468	-953	-336	-11615	8267
0.018333	-27	38	85	-61	-109	-36	11	-14	-22	4	-76	-32	-96	-17	-32	-60	-100	32	-86	-34	-105	-24	-101	-69	-66	-6	-100	-15	-76	-73	-152	-77	-367	4932	1786	-3164	-1594	-487	-7321	-1749	-8707	794	-4760	-10653	286	-1165	-1163	-11328	8319
0.019167	-30	36	82	-64	-112	-39	9	-19	-23	1	-76	-68	-99	-21	-31	-64	-104	30	-87	-19	-107	-22	-104	-75	-67	-6	-102	-16	-76	-70	-151	-80	-1647	4486	1042	-3477	-1209	-854	-7801	-1490	-8726	445	-5215	-10368	195	-1407	-2011	-10995	8232
0.020000	-29	36	86	-62	-114	-29	9	-16	-19	4	-94	-68	-97	-21	-32	-64	-100	33	-86	-34	-105	-27	-100	-70	-62	-5	-102	-15	-76	-72	-150	-81	295	3976	243	-3734	-1264	-1242	-8239	-1221	-8548	61	-5688	-10066	-4	-1675	-2874	-10622	8076
0.020833	-26	37	84	-61	-107	-23	11	-17	-21	0	-75	-65	-98	-19	-31	-62	-104	28	-75	-32	-108	-26	-101	-75	-68	-9	-103	-15	-73	-75	-149	-76	1079	3420	-592	-3924	-1495	-1660	-8646	-945	-8200	-345	-6175	-9740	-350	-1974	-3767	-10209	7156
0.021667	-28	38	85	-61	-112	-36	10	-16	-21	1	-75	-66	-95	-19	-32	-61	-99	30	-85	-34	-110	-22	-100	-70	-65	-3	-103	-13	-76	-70	-151	-75	-119	2803	-1444	-4043	-1154	-2108	-9013	-660	-7899	-786	-6674	-9386	-465	-2312	-4633	-9754	6211
0.022500	-27	46	85	-59	-109	-36	10	-18	-21	1	-76	-65	-101	-19	-32	-60	-100	34	-81	-35	-105	-25	-99	-72	-67	-3	-104	-18	-75	-72	-147	-76	1336	2144	-2301	-4092	-1171	-2574	-9344	-362	-7585	-1255	-7189	-9014	-457	-2677	-5507	-9253	5624
0.023333	-28	38	82	-62	-111	-36	9	-16	-22	1	-76	-68	-98	-22	-30	-62	-102	30	-88	-35	-107	-28	-102	-72	-66	-5	-107	-15	-74	-66	-151	-77	773	1436	-3144	-4064	-1103	-3079	-9644	-58	-7341	-1748	-7701	-8618	-538	-3073	-6367	-8717	4867
0.024167	-29	37	85	-65	-113	-36	7	-22	-24	1	-78	-68	-100	-21	-31	-62	-103	42	-87	-11	-105	-25	-100	-73	-66	-5	-102	-17	-76	-69	-149	-74	696	697	-3944	-3971	-1065	-3601	-9908	259	-7068	-2262	-8223	-8194	-646	-3487	-7203	-8135	4014
0.025000	-32	38	84	-63	-111	-35	9	-12	-19	29	-76	-64	-101	-17	-30	-62	-103	36	-88	-33	-105	-26	-101	-69	-66	-1	-102	-15	-75	-72	-147	-77	1688	-76	-4690	-3814	-1257	-4154	-10135	575	-6577	-2802	-8736	-7751	-625	-3926	-8011	-7517	3033
0.025833	-34	39	85	-62	-111	-34	39	-15	-22	0	-76	-67	-99	-17	-31	-59	-103	33	-87	-34	-109	-26	-105	-70	-65	-1	-105	-17	-77	-68	-146	-83	1217	-866	-5346	-3604	-1661	-4725	-10333	899	-5997	-3362	-9256	-7286	-774	-4399	-8784	-6864	1992
0.026667	-28	38	82	-64	-111	-35	9	-13	-19	2	-75	-65	-95	-18	-34	-61	-102	33	-85	-35	-105	-26	-100	-70	-66	-4	-103	-14	-75	-70	-153	-66	736	-1655	-5896	-3350	-1724	-5315	-10499	1227	-5631	-3942	-9760	-6794	-926	-4883	-9520	-6182	963
0.027500	-29	38	86	-62	-111	-34	9	-16	-19	2	-77	-69	-98	-18	-32	-63	-105	33	-86	-33	-105	-25	-104	-70	-67	-1	-101	-14	-76	-72	-149	-75	931	-2436	-6313	-3067	-1839	-5911	-10640	1558	-5250	-4531	-10250	-6279	-879	-5380	-10192	-5473	70
0.028333	-26	46	88	-61	-110	-50	11	-14	-22	6	-75	-63	-97	-18	-32	-58	-98	35	-84	-32	-109	-22	-98	-66	-63	0	-99	-12	-59	-67	-143	-72	-242	-3191	-6575	-2773	-2042	-6514	-10754	1887	-4957	-5133	-10723	-5743	-1093	-5875	-10810	-4753	-1149
0.029167	-26	44	87	-62	-108	-31	13	-13	-18	6	-70	-64	-99	-15	-28	-58	-99	44	-84	-30	-104	-19	-98	-77	-66	0	-98	-14	-74	-68	-142	-74	516	-3918	-6695	-2475	-2156	-7112	-10845	2208	-4592	-5739	-11176	-5196	-1237	-6377	-11366	-4021	-2464
0.030000	-24	44	91	-58	-108	-31	6	-15	-17	7	-67	-62	-95	-14	-47	-59	-102	35	-85	-31	-103	-24	-99	-67	-65	1	-96	-10	-74	-67	-145	-73	-400	-4600	-6636	-2194	-2232	-7701	-10919	2515	-4196	-6338	-11591	-4638	-1303	-6869	-11848	-3288	-3732
0.030833	-25	43	89	-63	-115	-31	15	-13	-18	6	-70	-65	-100	-16	-29	-58	-101	35	-85	-33	-104	-19	-100	-70	-64	0	-100	-12	-75	-68	-128	-74	-225	-5231	-6405	-1935	-2302	-8271	-10968	2806	-3790	-6933	-11975	-4065	-1238	-7354	-12260	-2565	-4952
0.031667	-28	40	87	-62	-111	-40	9	-17	-21	4	-74	-66	-98	-7	-29	-62	-103	32	-87	-34	-109	-23	-101	-73	-66	-3	-100	-16	-77	-72	-147	-77	-142	-5796	-6008	-1714	-2367	-8815	-11009	3076	-3434	-7503	-12324	-3471	-897	-7818	-12595	-1867	-5900
0.032500	-33	38	81	-63	-111	-35	9	-19	-22	2	-74	-67	-98	-19	-33	-43	-99	32	-85	-41	-109	-24	-101	-72	-67	12	-100	-15	-76	-73	-147	-76	-1642	-6288	-5446	-1527	-2298	-9316	-11022	3328	-3186	-8045	-12619	-2875	-739	-8248	-12842	-1196	-6568
0.033333	-29	37	89	-62	-114	-38	9	-18	-22	6	-98	-64	-99	-16	-31	-59	-100	34	-85	-33	-108	-21	-101	-74	-63	0	-98	-14	-73	-69	-146	-74	-84	-6704	-4745	-1392	-2257	-9774	-11032	3543	-2856	-8548	-12863	-2282	-798	-8644	-13011	-570	-7043
0.034167	-25	44	88	-59	-110	-30	13	-17	-19	8	-70	-63	-96	-13	-30	-61	-126	37	-83	-31	-102	-18	-98	-81	-64	2	-97	-12	-73	-68	-147	-75	2001	-7043	-3907	-1298	-2772	-10179	-11025	3737	-2378	-8998	-13052	-1692	-699	-8996	-13099	2	-7455
0.035000	-25	44	90	-58	-110	-33	11	-11	-19	9	-72	-64	-97	-12	-27	-87	-101	36	-81	-28	-105	-22	-101	-69	-64	0	-94	-13	-75	-68	-143	-73	-1491	-7310	-2968	-1252	-2626	-10529	-11014	3886	-2061	-9396	-13186	-1107	-673	-9294	-13102	517	-7955
0.035833	-24	44	92	-59	-110	-36	17	-15	-17	8	-68	-63	-98	-13	-28	-61	-101	37	-84	-31	-103	-17	-95	-67	-60	1	-97	-14	-70	-67	-137	-75	802	-7502	-1950	-1256	-2659	-10817	-10984	4005	-1711	-9723	-13255	-527	-700	-9556	-13027	964	-8363
0.036667	-22	46	91	-59	-105	-32	16	-16	-17	9	-67	-61	-94	-12	-28	-57	-95	39	-79	-28	-104	-19	-95	-67	-63	1	-93	-12	-67	-70	-143	-73	-553	-7620	-892	-1306	-2633	-11045	-10951	4077	-1419	-9981	-13259	47	-568	-9757	-12882	1335	-8569
0.037500	-26	44	89	-55	-104	-29	16	-15	-16	8	-62	-61	-93	-13	-27	-59	-97	38	-82	-29	-102	-16	-94	-68	-60	4	-93	-10	-69	-67	-142	-75	-1262	-7677	218	-1374	-2463	-11200	-10903	4110	-1030	-10162	-13195	618	-563	-9890	-12661	1618	-8618
0.038333	-23	47	90	-59	-107	-31	6	-17	-19	3	-48	-61	-96	-15	-28	-59	-100	35	-82	-30	-104	-19	-96	-69	-68	0	-98	-11	-84	-68	-145	-73	-724	-7673	1308	-1477	-2260	-11294	-10845	4109	-712	-10262	-13065	1158	-494	-9962	-12376	1826	-8655
0.039167	-32	35	86	-60	-114	-34	10	-17	-22	8	-72	-63	-101	-17	-31	-60	-103	35	-86	-32	-108	-21	-98	-70	-66	0	-98	-14	-76	-72	-148	-74	-551	-7620	2362	-1595	-2406	-11326	-10769	4067	-316	-10275	-12865	1699	-362	-9963	-12023	1958	-8634
0.040000	-27	40	86	-62	-112	-35	13	-18	-23	1	-77	-60	-96	-15	-30	-62	-104	30	-84	-35	-107	-23	-100	-73	-69	-3	-104	-16	-76	-74	-147	-74	-1568	-7516	3377	-1719	-2278	-11290	-10685	3989	-163	-10207	-12586	2231	-262	-9898	-11621	1990	-8571
0.040833	-29	23	82	-64	-112	-36	11	-21	-22	4	-75	-65	-100	-17	-34	-61	-103	33	-86	-32	-107	-22	-97	-73	-63	0	-99	-16	-74	-57	-148	-74	-734	-7373	4311	-1840	-1703	-11196	-10572	3888	-171	-10048	-12236	2761	-5	-9763	-11154	1961	-8103
0.041667	-27	41	86	-59	-109	-38	12	-11	-22	4	-75	-65	-95	-17	-9	-57	-100	36	-83	-31	-105	-25	-97	-70	-66	-1	-99	-15	-52	-70	-147	-77	-1799	-7194	5166	-1948	-1159	-11048	-10437	3761	-131	-9815	-11817	3288	18	-9563	-10648	1861	-7606
0.042500	-25	38	87	-62	-110	-32	17	-15	-21	5	-73	-66	-98	-15	-12	-60	-104	34	-85	-32	-104	-21	-66	-69	-63	0	-99	-11	-76	-69	-147	-74	-979	-6988	5920	-2043	-935	-10855	-10286	3615	-162	-9514	-11326	3819	143	-9306	-10099	1699	-7043
0.043333	-27	43	88	-58	-110	-32	16	-21	-17	7	-77	-65	-94	-14	-28	-63	-98	38	-83	-32	-104	-19	-99	-67	-63	-3	-99	-14	-73	-68	-146	-72	-1234	-6752	6564	-2117	-841	-10623	-10099	3451	-216	-9149	-10775	4350	434	-8990	-9512	1493	-6101
0.044167	-27	42	88	-59	-110	-31	15	-15	-13	8	-70	-64	-95	-15	-24	-60	-101	30	-82	-36	-102	-23	-97	-67	-63	3	-95	0	-70	-67	-148	-74	-1331	-6498	7123	-2171	-818	-10356	-9885	3279	-177	-8733	-10161	4884	404	-8630	-8895	1252	-5162
0.045000	-24	43	87	-60	-108	-30	16	-7	-15	34	-73	-65	-96	-12	-29	-59	-95	36	-85	-32	-102	-21	-97	-67	-65	-1	-96	-12	-74	-70	-145	-73	-972	-6228	7578	-2197	-806	-10073	-9640	3101	-63	-8284	-9490	5417	416	-8232	-8254	983	-4219
0.045833	-26	40	86	-61	-110	-9	17	-12	-17	6	-74	-65	-97	-15	-29	-62	-99	35	-78	-33	-104	-22	-98	-70	-64	0	-96	-13	-80	-67	-149	-76	-2258	-5933	7930	-2209	-668	-9759	-9357	2914	-142	-7810	-8767	5957	501	-7799	-7579	707	-3260
0.046667	-25	42	103	-57	-109	-34	13	-14	-17	8	-74	-66	-92	-18	-30	-63	-100	35	-83	-32	-105	-19	-100	-68	-61	-3	-99	-13	-75	-70	-149	-77	-2063	-5620	8197	-2193	-564	-9434	-9036	2726	-390	-7320	-7996	6504	405	-7343	-6886	438	-2108
0.047500	-30	39	87	-62	-112	-34	15	-15	-18	5	-73	-61	-97	-14	-30	-61	-100	36	-84	-33	-108	-27	-102	-70	-64	0	-97	-13	-70	-68	-147	-77	1390	-5292	8383	-2164	-1212	-9117	-8677	2542	-107	-6824	-7176	7055	452	-6872	-6173	192	-727
0.048333	-26	39	86	-60	-111	-45	12	-15	-19	4	-74	-68	-108	-19	-34	-62	-99	33	-83	-33	-105	-24	-101	-70	-64	0	-99	-13	-75	-73	-149	-77	-1834	-4945	8503	-2131	-1230	-8814	-8275	2355	202	-6353	-6329	7602	574	-6405	-5450	-22	432
0.049167	-28	39	86	-61	-114	-39	10	-16	-17	5	-73	-67	-100	-17	-30	-60	-100	52	-86	-36	-108	-23	-102	-67	-64	8	-97	-13	-72	-65	-148	-74	118	-4578	8569	-2088	-1326	-8464	-7830	2175	408	-5883	-5456	8148	622	-5942	-4708	-179	1575
0.050000	-24	42	89	-57	-112	-44	13	-15	-17	7	-72	-65	-98	-21	-36	-59	-97	33	-85	-32	-105	-25	-102	-68	-62	1	-98	-13	-74	-68	-151	-75	-269	-4196	8593	-2051	-1454	-8148	-7348	1991	770	-5477	-4563	8681	577	-5505	-3968	-280	2719
0.050833	-24	42	87	-61	-108	-35	15	-14	-16	3	-73	-66	-93	-15	-29	-61	-97	33	-85	-32	-103	-24	-101	-84	-60	0	-98	-12	-69	-67	-147	-74	-607	-3796	8581	-2029	-1506	-7850	-6835	1804	1231	-5096	-3663	9207	528	-5088	-3209	-301	3798
0.051667	-24	42	88	-63	-108	-34	15	-15	-16	5	-72	-60	-97	-17	-32	-60	-98	33	-84	-34	-102	-24	-102	-70	-63	0	-101	-19	-74	-69	-160	-76	28	-3376	8545	-2025	-1446	-7561	-6288	1608	1767	-4760	-2757	9713	611	-4717	-2457	-242	4843
0.052500	-26	40	88	-61	-111	-35	13	-17	-18	3	-73	-67	-96	-15	-31	-60	-98	33	-87	-32	-103	-24	-103	-69	-46	-3	-100	-14	-73	-68	-147	-76	562	-2947	8501	-2045	-1727	-7291	-5713	1412	2704	-4474	-1850	10206	644	-4381	-1709	-90	5650
0.053333	-28	41	87	-61	-112	-35	15	-16	-19	30	-74	-67	-98	-21	-29	-65	-101	33	-85	-36	-102	-25	-105	-69	-63	-1	-101	-16	-76	-72	-149	-76	-682	-2499	8443	-2094	-1684	-7012	-5107	1204	3496	-4236	-959	10655	574	-4116	-970	165	6122
0.054167	-25	40	89	-61	-110	-36	12	-16	-19	3	-72	-66	-94	-17	-31	-59	-100	33	-91	-34	-104	-23	-104	-58	-64	0	-100	-14	-73	-68	-147	-74	-4	-2048	8378	-2174	-1189	-6747	-4485	976	4179	-4059	-87	11082	545	-3906	-243	525	6772
0.055000	-26	41	88	-59	-113	-33	13	-13	-10	5	-72	-64	-95	-15	-23	-59	-102	30	-85	-30	-104	-23	-99	-67	-61	0	-97	-13	-70	-66	-145	-77	-1055	-1590	8309	-2287	-686	-6485	-3849	731	4921	-3922	757	11479	536	-3753	458	986	7499
0.055833	-27	43	89	-52	-108	-33	15	-18	-16	4	-69	-64	-95	-16	-33	-61	-97	33	-81	-34	-102	-24	-104	-70	-63	-3	-98	-12	-72	-70	-146	-73	-455	-1131	8238	-2435	-332	-6226	-3214	473	5672	-3840	1565	11836	323	-3670	1141	1557	7933
0.056667	-27	41	89	-59	-109	-31	13	-8	-18	5	-73	-67	-97	-17	-32	-62	-101	30	-88	-34	-105	-24	-101	-70	-65	-1	-101	-13	-72	-72	-150	-76	-426	-685	8141	-2614	170	-5971	-2580	192	6455	-3796	2338	12155	144	-3651	1790	2217	8159
0.057500	-27	38	88	-61	-109	-35	11	-17	-23	2	-72	-65	-94	-18	-30	-60	-99	34	-85	-32	-102	-22	-99	-70	-63	-3	-100	-13	-70	-69	-148	-73	-1027	-255	8071	-2819	824	-5709	-1951	-107	7232	-3788	3065	12443	12	-3693	2397	2971	8443
0.058333	-24	39	86	-62	-109	-35	10	-13	-16	3	-74	-67	-99	-21	-34	-62	-100	32	-87	-32	-109	-27	-102	-67	-64	-3	-102	-16	-77	-72	-150	-78	-682	172	7964	-3047	1398	-5450	-1331	-436	7933	-3810	3743	12683	-181	-3787	2961	3793	8611
0.059167	-29	40	86	-63	-112	-34	11	-16	-23	0	-85	-67	-100	-21	-32	-62	-101	27	-92	-34	-111	-26	-102	-70	-67	-6	-104	-16	-76	-73	-150	-75	-1749	573	7846	-3281	2105	-5185	-730	-781	8401	-3863	4367	12894	-369	-3928	3474	4683	8482
0.060000	-26	38	85	-62	-107	-34	10	-17	-19	2	-73	-66	-96	-19	-32	-63	-100	33	-88	-34	-105	-25	-102	-67	-65	-1	-101	-5	-73	-62	-150	-77	-2759	948	7700	-3528	2995	-4921	-156	-1141	8642	-3925	4943	13074	-404	-4110	3945	5628	7946
0.060833	-24	41	86	-60	-111	-33	12	-14	-16	3	-75	-66	-97	-19	-25	-61	-102	33	-85	-33	-103	-24	-100	-70	-66	-3	-102	-14	-74	-69	-148	-76	773	1294	7530	-3770	3139	-4655	394	-1522	9084	-4000	5455	13215	-401	-4316	4351	6604	7352
0.061667	-28	40	87	-61	-107	-33	11	-16	-17	5	-66	-61	-95	-16	-30	-61	-100	33	-86	-32	-108	-23	-100	-69	-62	0	-101	-12	-73	-67	-143	-73	-1796	1603	7322	-4006	3879	-4393	916	-1916	9301	-4083	5919	13336	-341	-4553	4714	7599	6789
0.062500	-25	43	88	-59	-108	-32	15	-13	0	7	-73	-64	-97	-17	-49	-61	-100	36	-83	-32	-108	-22	-96	-68	-63	0	-100	-15	-75	-69	-148	-75	-892	1884	7080	-4224	4751	-4135	1405	-2321	9089	-4165	6325	13422	-32	-4788	5020	8592	6182
0.063333	-24	42	90	-62	-111	-27	15	-14	-16	6	-70	-62	-97	-18	-28	-58	-100	38	-84	-31	-109	-22	-97	-67	-60	23	-97	-10	-74	-66	-133	-72	-105	2128	6806	-4427	5308	-3891	1870	-2740	8719	-4241	6679	13489	254	-5018	5272	9557	5630
0.064167	-25	41	89	-60	-107	-32	-15	-16	-19	5	-69	-63	-95	-15	-28	-61	-102	33	-84	-30	-101	-22	-95	-69	-63	1	-99	-12	-72	-68	-149	-74	-682	2338	6486	-4608	5862	-3643	2303	-3166	8347	-4302	6974	13525	337	-5231	5476	10476	5031
0.065000	-25	40	89	-60	-137	-34	11	-23	-17	6	-73	-66	-96	-18	-29	-62	-100	34	-88	-33	-107	-25	-101	-70	-67	0	-100	-1	-76	-72	-153	-76	283	2520	6124	-4776	6321	-3421	2703	-3605	7699	-4347	7217	13536	354	-5413	5635	11328	4380
0.065833	-29	41	84	-61	-111	-36	8	-19	-21	2	-74	-68	-99	-12	-32	-66	-103	33	-84	-33	-105	-30	-98	-73	-64	1	-98	-13	-76	-69	-153	-75	1549	2677	5736	-4916	6289	-3210	3096	-4034	7016	-4362	7414	13521	369	-5555	5765	12111	3737
0.066667	-29	42	85	-60	-117	-31	9	-17	-17	5	-75	-67	-100	-17	-29	-60	-102	34	-82	-34	-110	-25	-100	-70	-67	-1	-101	-15	-80	-69	-150	-75	552	2815	5310	-5042	6045	-3004	3457	-4464	6003	-4351	7560	13476	364	-5645	5868	12783	2902
0.067500	-29	43	85	-57	-110	-35	12	-13	-27	5	-100	-64	-98	-15	-30	-59	-101	35	-83	-30	-103	-23	-96	-70	-65	2	-97	-7	-75	-46	-150	-76	1741	2941	4863	-5153	5805	-2811	3810	-4892	4681	-4298	7667	13402	225	-5680	5948	13341	2182
0.068333	-21	44	88	-58	-108	-34	10	-12	-15	8	-70	-63	-96	-16	-27	-58	-98	37	-79	-26	-107	-24	-98	-70	-61	1	-96	-16	-75	-67	-147	-72	1192	3053	4387	-5261	5341	-2639	4147	-5306	3426	-4208	7731	13290	105	-5655	6024	13774	1714
0.069167	-24	45	90	-57	-104	-31	29	-12	-14	-11	-69	-63	-98	-13	-27	-57	-96	47	-86	-29	-103	-16	-94	-67	-59	2	-98	-10	-68	-67	-146	-72	1115	3161	3893	-5365	4596	-2469	4483	-5714	2158	-4063	7755	13144	-6	-5567	6089	14069	1111
0.070000	-25	43	89	-56	-108	-33	16	-13	-15	7	-68	-60	-92	-10	-23	-58	-102	36	-84	-31	-103	-18	-97	-69	-62	5	-96	-10	-69	-53	-144	-70	1798	3266	3387	-5484	3922	-2319	4800	-6110	920	-3904	7740	12952	-132	-5416	6155	14225	375
0.070833	-23	44	86	-55	-108	-30	11	-14	-15	8	-68	-43	-94	-13	-25	-58	-101	36	-84	-30	-104	-18	-96	-66	-62	2	-95	-10	-70	-68	-148	-74	1575	3369	2880	-5615	3163	-2176	5114	-6491	-298	-3681	7692	12710	-230	-5203	6243	14231	-288
0.071667	-24	44	91	-56	-104	-31	16	-12	-14	8	-68	-63	-94	-12	-24	-56	-97	39	-84	-33	-102	-18	-95	-69	-63	-5	-100	-10	-72	-67	-145	-67	2271	3495	2375	-5763	2210	-2039	5433	-6848	-1445	-3416	7617	12429	-338	-4930	6341	14094	-979
0.072500	-27	42	89	-56	-109	-30	15	-11	-18	8	-69	-62	-95	-12	-36	-61	-102	36	-85	-30	-107	-19	-95	-68	-64	0	-97	-11	-73	-67	-146	-73	1479	3621	1880	-5938	1360	-1904	5748	-7183	-2568	-3094	7508	12090	-241	-4604	6457	13809	-1699
0.073333	-25	43	86	-56	-110	-33	12	-15	-22	5	-74	-62	-99	-17	-27	-59	-99	38	-83	-31	-105	-22	-98	-72	-67	-4	-98	-13	-75	-68	-147	-74	-139	3755	1407	-6139	1009	-1774	6046	-7499	-3714	-2731	7371	11704	-242	-4229	6596	13392	-2301
0.074167	-32	39	84	-55	-112	-35	11	-16	-24	5	-73	-62	-97	-16	-29	-61	-101	35	-86	-30	-102	-18	-98	-67	-61	0	-98	-10	-70	-66	-147	-75	3365	3900	955	-6362	343	-1629	6348	-7772	-4305	-2314	7215	11274	-537	-3816	6759	12852	-2753
0.075000	-24	43	86	-34	-108	-29	12	-11	-18	6	-69	-60	-95	-14	-29	-56	-99	38	-82	-29	-109	-23	-96	-68	-66	-1	-99	-9	-87	-67	-145	-72	1799	4053	532	-6614	-47	-1491	6644	-8014	-4490	-1861	7031	10794	-659	-3369	6941	12182	-3395
0.075833	-25	41	89	-57	-108	-31	16	-11	-19	9	-68	-60	-96	-14	-27	-57	-102	38	-84	-29	-107	-18	-97	-67	-62	0	-96	-12	-74	-66	-145	-73	360	4210	140	-6884	93	-1337	6924	-8214	-4475	-1368	6828	10275	-781	-2898	7143	11424	-4048
0.076667	-35	44	91	-56	-109	-31	18	-11	-17	7	-70	-59	-96	-11	-27	-53	-102	39	-94	-26	-102	-12	-96	-65	-62	-1	-98	-10	-68	-64	-141	-70	1674	4362	-204	-7190	110	-1176	7192	-8372	-4281	-852	6608	9710	-918	-2410	7359	10575	-4573
0.077500	-23	43	91	-57	-105	-32	21	-9	-13	9	-69	-60	-96	-11	-25	-56	-96	38	-81	-27	-100	-18	-96	-64	-60	3	-97	-9	-69	-66	-168	-74	-732	4518	-517	-7505	537	-1003	7443	-8481	-3956	-286	6372	9106	-831	-1918	7580	9651	-5009
0.078333	-19	45	88	-58	-108	-28	15	-10	-17	7	-72	-65	-96	-12	-28	-57	-96	37	-82	-59	-103	-25	-99	-67	-63	0	-100	-13	-75	-69	-145	-76	-896	4654	-788	-7832	1317	-816	7673	-8543	-3368	286	6113	8468	-700	-1434	7795	8667	-5404
0.079167	-23	41	86	-60	-109	-33	11	-11	-16	6	-69	-63	-95	-12	-31	-57	-99	36	-85	-33	-103	-24	-99	-67	-63	-1	-98	-12	-76	-67	-147	-76	-323	4784	-1008	-8166	2031	-600	7887	-8544	-2625	854	5844	7804	-495	-946	8004	7640	-5673
0.080000	-27	41	105	-59	-109	-31	12	-12	-19	6	-74	-64	-98	-16	-27	-59	-99	29	-81	-30	-102	-19	-98	-78	-64	-1	-98	-12	-69	-66	-147	-75	-2003	4898	-1204	-8501	2794	-362	8080	-8488	-1896	1487	5572	7116	-310	-478	8202	6583	-5992
0.080833	-28	42	87	-60	-105	-34	12	-12	-19	7	-72	-75	-97	-14	-1	-60	-100	33	-85	-35	-107	-23	-100	-69	-63	-1	-99	-14	-74	-70	-116	-75	-2792	4991	-1353	-8833	4075	-107	8250	-8377	-1074	2093	5290	6409	-495	-17	8368	5513	-6148
0.081667	-23	42	87	-58	-111	-35	11	-15	-15	5	-72	-66	-99	-17	-31	-59	-100	34	-81	-34	-104	-21	-101	-72	-65	-1	-101	-16	-72	-70	-151	-78	-3487	5060	-1467	-9157	5248	183	8398	-8206	-81	2693	4997	5672	-410	417	8499	4434	-6067
0.082500	-28	39	84	-70	-112	-35	9	-15	-18	1	-76	-68	-88	-15	-32	-61	-98	33	-86	-33	-105	-24	-101	-68	-63	-1	-101	-14	-72	-67	-148	-75	-4560	5109	-1540	-9460	5877	498	8532	-7973	723	3292	4718	4929	745	834	8600	3369	-5953
0.083333	-29	39	87	-61	-111	-32	11	-14	-16	6	-69	-66	-98	-16	-28	-59	-99	36	-84	-31	-112	-23	-99	-68	-64	-1	-98	-14	-74	-68	-147	-77	-3915	5133	-1586	-9749	6233	838	8647	-7689	1448	3871	4431	4177	1791	1225	8654	2323	-5777
0.084167	-28	42	87	-59	-111	-35	33	-15	-19	2	-73	-64	-96	-15	-26	-59	-98	36	-82	-35	-105	-22	-99	-69	-63	0	-96	-14	-59	-72	-148	-75	-4697	5138	-1605	-10020	6353	1221	8742	-7350	2298	4431	4153	3415	1532	1588	8662	1307	-5672
0.085000	-28	40	85	-61	-111	-31	11	-15	-16	6	-74	-64	-99	-17	-30	-62	-100	33	-84	-38	-104	-25	-97	-70	-63	-3	-99	-14	-72	-67	-149	-78	-4251	5118	-1596	-10271	6168	1620	8824	-6967	3180	4966	3883	2645	1492	1925	8610	314	-5680
0.085833	-26	39	82	-61	-113	-35	11	-17	-19	4	-75	-65	-98	-21	-31	-63	-100	34	-86	-36	-91	-25	-101	-72	-65	-5	-100	-15	-72	-69	-152	-78	-4101	5085	-1567	-10498	5877	2043	8893	-6547	4048	5473	3623	1876	1824	2239	8515	-638	-5598
0.086667	-29	38	86	-56	-109	-34	10	-15	-21	6	-74	-66	-95	-18	-33	-63	-104	33	-87	-35	-107	-26	-96	-72	-55	-3	-102	-17	-76	-73	-150	-80	-5144	5040	-1516	-10705	5359	2489	8952	-6098	4541	5943	3372	1095	2185	2532	8365	-1550	-5286
0.087500	-11	39	86	-60	-111	-34	11	-17	-19	5	-74	-65	-98	-18	-30	-59	-103	33	-86	-34	-104	-24	-100	-73	-82	-4	-100	-16	-73	-77	-151	-78	-1832	5020	-1445	-10889	4151	2951	9002	-5623	4832	6401	3137	322	2227	2795	8164	-2420	-4835
0.088333	-29	37	85	-60	-109	-32	15	-16	-18	6	-74	-62	-94	-13	-29	-61	-99	35	-85	-31	-103	-23	-101	-68	-72	-1	-97	-16	-73	-72	-149	-76	-173	4952	-1365	-11047	2634	3425	9032	-5134	5291	6819	2918	-447	2078	3033	7925	-3250	-4607
0.089167	-25	40	85	-61	-109	-32	11	-14	-13	4	-73	-62	-93	-17	-29	-59	-99	37	-83	-31	-104	-24	-100	-68	-61	-3	-98	-15	-72	-70	-149	-76	-551	4915	-1266	-11196	1811	3905	9075	-4649	5583	7191	2713	-1218	1984	3247	7641	-4041	-4534
0.090000	-38	35	84	-61	-108	-34	12	-14	-16	4	-74	-68	-97	-18	-29	-61	-88	35	-92	-39	-107	-25	-101	-69	-63	-3	-100	-15	-75	-68	-151	-78	2225	4886	-1164	-11327	715	4380	9093	-4155	5410	7528	2526	-1976	1907	3429	7323	-4805	-4323
0.090833	-28	36	82	-77	-113	-35	16	-18	-25	5	-76	-68	-100	-18	-29	-61	-102	35	-86	-38	-105	-25	-101	-70	-66	-1	-98	-15	-76	-69	-148	-75	1316	4883	-1044	-11443	-299	4848	9111	-3716	4691	7831	2360	-2721	1825	3590	6983	-5537	-4116
0.091667	-28	69	87	-60	-110	-31	16	-16	-16	7	-74	-64	-98	-16	-31	-63	-98	35	-87	-34	-104	-23	-99	-73	-65	-1	-98	-14	-73	-70	-150	-76	2034	4903	-923	-11554	-1109	5297	9075	-3289	4569	8093	2209	-3455	1471	3721	6623	-6245	-3957
0.092500	-25	37	90	-58	-107	-32	15	-13	-9	3	-74	-64	-96	-15	-29	-58	-101	36	-86	-33	-108	-24	-100	-68	-66	-1	-100	-15	-64	-55	-146	-75	2402	4947	-792	-11655	-1961	5718	9033	-2897	5403	8310	2077	-4185	1041	3821	6256	-6930	-3611
0.093333	-26	39	86	-60	-108	-30	13	-15	-14	6	-70	-63	-91	-12	-29	-56	-94	37	-86	-35	-104	-24	-100	-66	-66	-1	-101	-11	-73	-73	-145	-74	1636	5021	-664	-11761	-3174	6119	8949	-2545	6474	8487	1953	-4889	902	3890	5891	-7595	-3233
0.094167	-25	71	88	-60	-108	-31	16	-15	-16	1	-75	-67	-94	-16	-28	-57	-99	38	-87	-32	-102	-23	-99	-67	-63	0	-100	-10	-76	-69	-146	-86	523	5122	-521	-11872	-3812	6476	8823	-2251	6840	8620	1876	-5574	955	3917	5532	-8252	-2702
0.095000	-26	51	86	-60	-111	-29	15	-10	-21	5	-69	-62	-95	-16	-26	-61	-95	35	-84	-33	-102	-22	-102	-67	-62	0	-98	-11	-74	-68	-148	-70	27	5260	-398	-11992	-4187	6791	8644	-2012	6987	8710	1802	-6235	882	3916	5191	-8905	-1812
0.095833	-25	44	90	-58	-107	-30	15	-13	-13	8	-70	-60	-97	-15	-30	-56	-96	36	-82	-30	-101	-22	-98	-65	-61	2	-98	-10	-74	-72	-147	-70	-1100	5427	-271	-12124	-4861	7038	8417	-1832	6991	8752	1749	-6873	677	3873	4869	-9557	-727
0.096667	-12	43	90	-60	-110	-29	16	-10	-15	7	-70	-62	-95	-14	-27	-64	-95	37	-82	-31	-102	-23	-98	-65	-59	-3	-98	-8	-69	-69	-145	-69	-593	5616	-152	-12281	-5723	7275	8119	-1714	6216	8742	1710	-7483	523	3789	4580	-10207	564
0.097500	-19	42	94	-57	-111	-30	17	-10	-15	8	-73	-63	-93	-15	-29	-58	-95	38	-83	-30	-101	-29	-99	-65	-61	0	-97	-9	-75	-70	-147	-72	-1212	5831	-45	-12463	-6514	7435	7758	-1650	5022	8676	1694	-8061	406	3653	4314	-10859	2001
0.098333	-25	42	92	-59	-105	-32	11	-16	-17	6	-73	-68	-98	-22	-33	-61	-99	34	-86	-34	-108	-29	-103	-70	-67	-5	-102	-14	-75	-75	-148	-76	-276	6062	47	-12678	-7307	7545	7302	-1653	3772	8552	1683	-8619	301	3469	4087	-11514	3271
0.099167	-28	11	72	-67	-113	-36	10	-18	-24	1	-77	-61	-101	-22	-35	-65	-102	30	-91	-35	-107	-25	-103	-70	-65	-5	-102	-12	-74	-74	-150	-78	571	6317	129	-12916	-8013	7601	6811	-1696	2412	8371	1695	-9124	-10	3239	3901	-12170	4895
0.100000	-29	38	88	-60	-113	-34	11	-13	-18	4	-73	-67	-99	-18	-31	-62	-104	32	-88	-38	-108	-25	-102	-70	-63	-3	-103	-13	-74	-70	-147	-77	-121	6585	196	-13195	-8302	7605	6229	-1793	777	8122	1690	-9606	-285	2950	3748	-12828	6904
0.100833	-26	39	90	-60	-109	-32	13	-14	-18	3	-76	-65	-97	-18	-30	-61	-101	33	-86	-36	-102	-23	-98	-66	-64	0	-101	-12	-76	-69	-150	-73	2280	6863	236	-13511	-8524	7566	5591	-1922	-1010	7807	1741	-10041	-730	2605	3635	-13487	9052
0.101667	-27	41	88	-57	-110	-34	11	-15	-21	4	-74	-63	-99	-17	-29	-59	-101	35	-75	-32	-108	-25	-99	-69	-67	-3	-98	-11	-75	-69	-146	-73	5573	7139	256	-13869	-9420	7473	4886	-2094	-2452	7419	1769	-10451	-1296	2193	3554	-14150	11641
0.102500	-28	36	92	-58	-66	-33	15	-13	-18	4	-72	-48	-97	-17	-31	-61	-100	30	-86	-35	-104	-22	-96	-68	-60	0	-98	-13	-74	-69	-152	-75	3047	7422	244	-14267	-9532	7333	4122	-2290	-3758	6949	1796	-10825	-1839	1717	3495	-14806	14149
0.103333	-26	41	92	-58	-107	-34	13	-15	-18	13	-73	-62	-91	-16	-1	-58	-98	33	-84	-33	-107	-25	-98	-67	-62	-1	-97	-13	-73	-68	-143	-72	6842	7701	211	-14704	-9662	7140	3315	-2510	-5111	6391	1816	-11171	-2375	1174	3460	-15462	15296
0.104167	-26	41	84	-58	-107	-33	15	-18	-13	5	-68	-63	-95	-17	-29	-60	-101	33	-85	-32	-102	-22	-99	-67	-62	1	-97	-12	-70	-67	-124	-74	6950	7970	141	-15188	-9592	6894	2482	-2747	-6276	5753	1828	-11482	-2450	562	3436	-16115	13571
0.105000	-27	43	90	-58	-108	-32	15	-14	-16	2	-70	-64	-94	-15	-28	-59	-101	34	-85	-33	-103	-18	-97	-67	-64	-1	-101	-15	-74	-67	-145	-74	7958	8235	49	-15712	-9319	6587	1645	-2998	-7306	5012	1821	-11773	-2394	-119	3429	-16772	8455
0.105833	-28	37	85	-59	-109	-35	11	-23	-21	3	-70	-65	-91	-19	-29	-60	-105	28	-90	-34	-105	-23	-101	-70	-66	-3	-97	-15	-74	-69	-146	-77	9410	8483	-85	-16269	-8771	6213	817	-3257	-8599	4183	1795	-12035	-2430	-882	3388	-17421	889
0.106667	-25	37	85	-59	-111	-36	12	-16	-24	1	-76	-68	-99	-19	-34	-65	-99	29	-90	-39	-109	-26	-103	-73	-61	-5	-102	-18	-77	-72	-151	-78	9120	8722	-248	-16857	-8437	5763	23	-3522	-9794	3249	1741	-12287	-2278	-1721	3343	-18079	-7847
0.107500	-31	36	80	-63	-112	-42	9	-19	-19	0	-76	-68	-100	-19	-31	-61	-101	27	-90	-41	-105	-22	-101	-72	-64	1	-101	-17	-73	-69	-151	-74	6218	8947	-438	-17466	-7555	5237	-713	-3803	-11124	2217	1664	-12515	-1733	-2622	3276	-18712	-17599
0.108333	-26	40	87	-59	-110	-35	13	-17	-17	7	-72	-64	-96	-18	-31	-59	-100	33	-87	-35	-104	-21	-101	-72	-65	-1	-100	-18	-75	-70	-145	-78	4012	9155	-651	-18092	-5988	4610	-1378	-4091	-12372	1081	1549	-12739	-1293	-3593	3171	-19354	-27287
0.109167	-27	40	87	-59	-105	-31	21	-14	-18	13	-69	-61	-96	-13	-28	-58	-99	36	-86	-30	-102	-22	-101	-67	-61	0	-95	-16	-73	-69	-148	-73	-1272	9348	-889	-18737	-4394	3875	-1930	-4384	-13166	-141	1404	-12952	-1180	-4626	3025	-19996	-32541
0.110000	-25	42	88	-57	-110	-33	16	-14	-17	5	-70	-66	-97	-17	-27	-58	-93	40	-87	-31	-104	-18	-100	-66	-62	0	-99	-14	-72	-68	-145	-73	-4511	9528	-1160	-19387	-2627	3040	-2420	-4698	-13290	-1451	1214	-13172	-1388	-5720	2818	-20647	-31588
0.110833	-25	41	81	-57	-110	-34	16	-15	-17	6	-69	-64	-95	-15	-26	-59	-97	37	-83	-32	-105	-22	-101	-69	-61	-1	-97	1	-69	-69	-148	-73	-7135	9687	-1445	-20034	-611	2085	-2780	-5026	-12826	-2819	982	-13405	-1506	-6865	2548	-21304	-31047
0.111667	-26	46	87	-58	-111	-33	15	-16	-21	6	-69	-66	-97	-17	-29	-58	-98	33	-85	-11	-103	-22	-101	-70	-63	0	-99	-15	-74	-72	-149	-75	-8020	9834	-1753	-20669	1245	1028	-3013	-5372	-11865	-4244	696	-13654	-1269	-8051	2206	-21969	-30923
0.112500	-27	40	86	-76	-114	-35	11	-14	-35	5	-74	-65	-94	-16	-30	-60	-100	34	-86	-33	-105	-23	-100	-70	-64	-5	-100	-12	-73	-69	-143	-75	-6564	9958	-2079	-21283	2993	-135	-3132	-5750	-10493	-5712	363	-13937	-1309	-9258	1793	-22644	-30299
0.113333	-27	41	87	-57	-109	-33	12	-15	-18	12	-70	-65	-97	-17	-28	-63	-99	36	-84	-16	-104	-19	-100	-69	-62	-1	-98	-11	-72	-70	-149	-75	-6198	10067	-2389	-21873	4767	-1401	-3125	-6158	-8758	-7194	-24	-14250	-1556	-10474	1300	-23327	-28405
0.114167	-28	40	87	-56	-111	-35	12	-15	-17	5	-72	-65	-95	-13	-27	-59	-100	36	-83	-32	-107	-19	-101	-64	-61	-3	-98	-11	-75	-70	-146	-75	-4373	10184	-2721	-22435	6117	-2755	-3010	-6602	-6846	-8668	-469	-14619	-1618	-11683	724	-24020	-16605
0.115000	-27	40	86	-59	-108	-32	12	-17	-19	5	-74	-64	-97	-14	-30	-67	-101	22	-86	-33	-107	-23	-102	-68	-66	10	-101	-14	-77	-73	-150	-79	542	10277	-3050	-22955	6399	-4181	-2798	-7081	-4854	-10107	-968	-15038	-1678	-12875	64	-24732	-690
0.115833	-29	38	84	-59	-114	-36	12	-15	-22	4	-72	-65	-97	-17	-26	-60	-98	36	-85	-33	-103	-23	-98	-69	-65	-1	-98	-10	-76	-63	-147	-74	-2391	10368	-3373	-23428	7080	-5644	-2505	-7594	-2987	-11474	-1537	-15518	-1515	-14024	-672	-25442	8757
0.116667	-26	42	89	-60	-109	-31	13	-12	-17	9	-73	-64	-113	-12	-25	-58	-100	35	-84	-29	-102	-18	-98	-66	-65	0	-100	-10	-76	-66	-147	-74	-724	10449	-3680	-23849	7113	-7141	-2152	-8158	-1081	-12751	-2167	-16067	-1330	-15113	-1490	-26165	18209
0.117500	-28	42	88	-44	-107	-29	16	-11	-22	6	-74	-61	-97	-12	-25	-56	-96	38	-81	-28	-102	-17	-98	-64	-62	0	-98	-9	-70	-66	-145	-72	-1704	10537	-3966	-24220	6698	-8642	-1767	-8732	761	-13915	-2868	-16687	-1165	-16118	-2385	-26877	26840
0.118333	-28	42	88	-58	-111	-33	11	-13	-18	7	-73	-60	-97	-13	-28	-59	-100	35	-83	-33	-107	-19	-101	-67	-65	0	-101	-12	-74	-69	-149	-75	-3272	10617	-4229	-24536	6081	-10140	-1375	-9358	2401	-14943	-3638	-17371	-866	-17028	-3364	-27589	32035
0.119167	-28	45	78	-60	-115	-32	11	-17	-22	5	-74	-58	-96	-14	-28	-60	-104	35	-85	-32	-111	-22	-96	-70	-67	0	-101	-13	-75	-69	-127	-79	-3306	10702	-4445	-24793	5364	-11598	-996	-10011	3943	-15805	-4479	-18125	-600	-17821	-4410	-28284	32767
0.120000	-30	39	89	-60	-109	-31	12	-15	-18	6	-70	-63	-93	-12	-28	-56	-99	58	-86	-32	-103	-23	-100	-67	-65	1	-99	-12	-74	-68	-148	-75	-3228	10791	-4622	-25002	4090	-13000	-658	-10689	5599	-16483	-5393	-18932	-430	-18479	-5529	-28956	32708
0.120833	-26	39	88	-62	-128	-31	13	-12	-18	6	-74	-65	-96	-13	-26	-58	-100	37	-83	-31	-103	-19	-100	-68	-64	0	-100	4	-73	-69	-150	-75	-4386	10887	-4744	-25152	2915	-14329	-387	-11373	6719	-16976	-6387	-19793	-281	-19001	-6730	-29598	32767
0.121667	-28	40	89	-59	-112	-33	16	-13	-16	8	-74	-63	-97	-14	-18	-59	-99	36	-81	-31	-107	-22	-97	-67	-65	0	-98	-12	-73	-66	-149	-73	-3323	11002	-4798	-25254	2049	-15568	-203	-12077	7561	-17276	-7463	-20703	-186	-19360	-7997	-30216	32767
0.122500	-27	43	89	-56	-111	-41	15	-13	-17	7	-72	-64	-102	-13	-27	-57	-102	38	-81	-32	-105	-19	-99	-60	-66	-1	-98	-14	-77	-70	-147	-74	-3624	11127	-4781	-25309	1089	-16719	-133	-12786	8297	-17383	-8620	-21644	60	-19569	-9328	-30761	32660
0.123333	-25	42	88	-59	-110	-30	13	-13	-7	8	-77	-65	-99	-11	-25	-58	-102	27	-86	-32	-108	-24	-100	-67	-65	-3	-100	-12	-76	-69	-148	-70	-2600	11249	-4680	-25325	-181	-17773	-185	-13497	8665	-17311	-9846	-22589	436	-19612	-10710	-31271	30400
0.124167	-31	40	89	-59	-114	-35	22	-18	-22	7	-74	-66	-99	-15	-27	-61	-101	36	-84	-33	-107	-18	-102	-69	-62	-1	-98	-13	-75	-69	-149	-76	-1601	11392	-4486	-25307	-1274	-18713	-372	-14191	8851	-17075	-11141	-23525	593	-19501	-12143	-31720	25198
0.125000	-27	41	92	-60	-108	-34	16	-13	-21	10	-68	-63	-99	-11	0	-58	-99	38	-84	-32	-102	-41	-100	-66	-65	0	-99	-12	-74	-68	-149	-74	-793	11547	-4192	-25264	-2171	-19543	-707	-14875	8762	-16706	-12518	-24431	820	-19249	-13621	-32115	21413
0.125833	-27	72	90	-59	-109	-32	18	-12	-17	8	-78	-64	-105	-15	-26	-57	-100	34	-86	-30	-104	-18	-98	-66	-66	-1	-97	-11	-72	-84	-145	-73	484	11705	-3780	-25204	-2907	-20262	-1192	-15532	8305	-16239	-13918	-25287	771	-18865	-15143	-32447	18606
0.126667	-27	42	91	-58	-111	-34	16	-15	-18	9	-69	-64	-97	-12	-28	-52	-100	33	-84	-33	-108	-21	-97	-69	-66	0	-99	-13	-74	-69	-150	-73	850	11866	-3255	-25141	-3288	-20877	-1830	-16162	7603	-15696	-15394	-26075	707	-18369	-16683	-32607	15650
0.127500	-26	42	93	-58	-109	-33	16	-14	-19	9	-69	-63	-99	-13	-28	-58	-99	37	-79	-33	-107	-21	-98	-68	-47	1	-97	-12	-96	-68	-148	-74	1210	12025	-2613	-25082	-3399	-21388	-2618	-16763	6578	-15164	-16904	-26771	649	-17801	-18229	-32675	13673
0.128333	-30	43	91	-58	-110	-33	13	-18	-19	11	-69	-63	-86	-11	-24	-59	-98	34	-83	-30	-103	-18	-99	-67	-62	0	-95	-8	-73	-65	-146	-69	5650	12177	-1855	-25033	-4081	-21808	-3554	-17336	5351	-14645	-18432	-27346	215	-17172	-19758	-32702	12623
0.129167	-23	55	94	-56	-107	-33	18	0	-16	8	-68	-61	-98	-12	-23	-58	-100	37	-80	-31	-105	-18	-96	-64	-60	2	-94	-8	-74	-81	-145	-69	4288	12317	-987	-25015	-4383	-22139	-4631	-17875	3281	-14196	-19967	-27806	-165	-16523	-21266	-32721	12140
0.130000	-24	46	93	-55	-109	-33	16	-12	-16	11	-66	-67	-96	-9	-24	-53	-97	39	-81	-26	-102	-19	-97	-66	-64	2	-96	-9	-73	-67	-142	-70	5332	12433	-22	-25008	-4271	-22391	-5833	-18383	905	-13868	-21486	-28130	-474	-15896	-22722	-32718	12215
0.130833	-25	42	89	-57	-110	-33	17	-12	-15	10	-67	-61	-94	-10	-26	-59	-101	37	-83	-29	-103	-18	-96	-66	-60	-3	-99	-10	-70	-67	-144	-73	6384	12519	1007	-25048	-4209	-22582	-7144	-18870	-662	-13677	-22957	-28319	-594	-15321	-24115	-32733	12341
0.131667	-22	42	90	-59	-108	-36	12	-14	-18	6	-72	-63	-96	-16	-29	-59	-100	36	-83	-33	-104	-11	-102	-70	-66	-4	-101	-11	-72	-69	-150	-75	5959	12571	2063	-25131	-4106	-22721	-8552	-19335	-1885	-13677	-24359	-28368	-647	-14861	-25399	-32720	12520
0.132500	-33	40	84	-62	-110	-38	35	-21	-25	5	-73	-63	-99	-16	-30	-63	-102	32	-86	-33	-105	-18	-96	-68	-63	-1	-96	-11	-73	-73	-147	-73	6138	12582	3104	-25248	-3776	-22812	-10014	-19780	-2577	-13873	-25641	-28279	-492	-14518	-26534	-32707	12837
0.133333	-25	40	88	-60	-105	-36	13	-13	-21	4	-72	-63	-91	-13	-29	-59	-102	35	-83	-34	-103	-19	-96	-72	-67	-3	-98	-12	-75	-68	-146	-74	6935	12534	4074	-25407	-3781	-22876	-11547	-20216	-2393	-14294	-26781	-28075	-317	-14365	-27496	-32449	13044
0.134167	-27	42	84	-56	-107	-34	13	-13	-16	6	-73	-61	-100	-17	-28	-57	-100	36	-86	-33	-104	-18	-95	-67	-62	0	-96	-10	-73	-66	-143	-72	5570	12430	4933	-25611	-3889	-22918	-13090	-20646	-1314	-14932	-27725	-27760	-240	-14420	-28250	-32055	12812
0.135000	-27	44	91	-60	-109	-32	13	-13	-18	5	-74	-63	-92	-21	-26	-59	-98	35	-82	-32	-104	-19	-96	-66	-63	-7	-99	-12	-70	-66	-146	-73	6220	12269	5616	-25844	-3366	-22965	-14639	-21081	285	-15778	-28450	-27369	-130	-14715	-28773	-31507	12001
0.135833	-24	42	89	-59	-105	-32	16	-12	-16	9	-72	-62	-93	-15	-27	-58	-95	36	-84	-32	-100	-18	-95	-66	-64	0	-90	-11	-70	-67	-146	-73	5509	12033	6073	-26110	-2735	-23015	-16152	-21525	782	-16817	-28926	-26912	-150	-15264	-29037	-30808	10759
0.136667	-23	44	90	-58	-108	-33	17	-11	-15	6	-74	-63	-96	-13	-27	-41	-96	38	-81	-33	-103	-18	-94	-65	-58	0	-96	-14	-70	-66	-143	-70	5220	11728	6224	-26396	-2665	-23086	-17606	-21962	452	-18016	-29139	-26423	-316	-16065	-29024	-29961	8996
0.137500	-22	43	90	-42	-102	-31	19	-11	-13	8	-70	-61	-93	-14	-28	-57	-98	36	-87	-32	-100	-18	-94	-63	-64	0	-96	-9	-69	-68	-144	-69	4908	11352	6055	-26689	-2540	-23190	-18974	-22463	369	-19340	-29052	-25926	-551	-17100	-28727	-28966	7054
0.138333	-25	41	87	-60	-107	-35	16	-14	-16	6	-74	-67	-95	-31	-31	-59	-101	37	-90	-31	-103	-22	-98	-68	-64	-3	-100	-14	-74	-69	-146	-74	3207	10912	5529	-26982	-2211	-23338	-20234	-22970	645	-20742	-28678	-25459	-559	-18351	-28145	-27835	4981
0.139167	-27	41	87	-80	-110	-39	8	-14	-16	5	-75	-66	-99	-21	-30	-61	-101	32	-88	-35	-110	-25	-100	-73	-64	-5	-92	-15	-75	-69	-147	-73	2508	10411	4609	-27266	-2123	-23551	-21348	-23503	1123	-22157	-28013	-25034	-441	-19753	-27278	-26578	2628
0.140000	-25	41	85	-62	-109	-36	13	-15	-18	4	-77	-68	-96	-23	-36	-63	-99	30	-90	-33	-128	-24	-101	-70	-68	-4	-102	-17	-79	-74	-148	-76	1253	9858	3270	-27512	-1999	-23814	-22282	-24067	1624	-23535	-27067	-24685	-412	-21266	-26152	-25217	392
0.140833	-28	39	81	-62	-115	-38	9	-19	-22	13	-78	-67	-97	-21	-35	-62	-101	32	-88	-34	-107	-23	-104	-74	-65	-1	-100	-16	-74	-73	-149	-77	-718	9266	1546	-27714	-1527	-24147	-23020	-24651	1924	-24812	-25871	-24423	-454	-22825	-24767	-23770	-1651
0.141667	-24	39	82	-61	-112	-36	13	-15	-18	4	-75	-65	-98	-21	-31	-60	-88	7	-90	-34	-103	-23	-100	-69	-64	-4	-101	-14	-77	-72	-148	-75	1192	8638	-563	-27868	-1619	-24537	-23542	-25256	2378	-25945	-24455	-24268	-624	-24366	-23189	-22289	-3555
0.142500	-26	45	89	-60	-132	-38	11	-16	-17	4	-75	-65	-99	-18	-31	-58	-102	34	-86	-30	-104	-23	-100	-70	-64	0	-99	-13	-74	-68	-148	-74	-935	8001	-2991	-27951	-1737	-24994	-23827	-25892	2862	-26881	-22861	-24229	-515	-25810	-21452	-20810	-5718
0.143333	-26	40	86	-59	-107	-33	16	-14	-1	27	-73	-61	-96	-17	-31	-81	-99	35	-87	-31	-104	-21	-99	-69	-62	0	-98	-12	-74	-69	-148	-75	-2547	7364	-5688	-27989	-1583	-25516	-23867	-26535	3134	-27578	-21158	-24307	-366	-27099	-19618	-19380	-8329
0.144167	-24	39	87	-59	-111	-38	32	-15	-14	7	-73	-63	-95	-18	-29	-59	-100	34	-97	-31	-105	-22	-103	-68	-64	0	-96	-10	-73	-68	-148	-69	-2145	6737	-8610	-27906	-1713	-26081	-23665	-27191	3599	-28013	-19400	-24501	-92	-28166	-17744	-18038	-11071
0.145000	-29	38	85	-58	-107	-35	16	-16	-18	5	-73	-68	-97	-18	-32	-42	-99	33	-88	-33	-105	-19	-100	-69	-66	-4	-100	-12	-74	-70	-151	-75	-4365	6136	-11692	-27771	-1718	-26681	-23213	-27843	4114	-28172	-17647	-24798	47	-28982	-15873	-16815	-13391
0.145833	-27	30	81	-60	-110	-41	15	-18	-18	6	-74	-65	-101	-17	-28	-59	-100	34	-87	-34	-105	-21	-99	-72	-65	-3	-102	-11	-75	-69	-148	-73	-5526	5576	-14840	-27565	-1772	-27291	-22533	-28484	4358	-28055	-15964	-25179	-55	-29513	-14065	-15752	-15050
0.146667	-26	37	89	-59	-109	-35	13	-17	-17	7	-76	-65	-96	-17	-31	-55	-99	33	-85	-36	-94	-23	-99	-69	-61	0	-100	-12	-75	-69	-150	-73	-5240	5077	-17982	-27288	-2049	-27887	-21636	-29105	4572	-27675	-14400	-25636	9	-29751	-12391	-14887	-16315
0.147500	-42	36	85	-59	-110	-38	11	-19	-23	3	-75	-67	-98	-17	-30	-63	-101	66	-88	-30	-109	-25	-101	-74	-65	-1	-107	-14	-75	-69	-150	-76	-6404	4648	-21027	-26959	-2474	-28459	-20550	-29704	4644	-27059	-13020	-26132	364	-29697	-10908	-14240	-17178
0.148333	-27	35	85	-60	-112	-41	19	-17	-14	4	-75	-66	-99	-16	-32	-64	-105	32	-87	-36	-107	-24	-102	-73	-67	0	-102	-15	-77	-70	-150	-78	-6312	4291	-23911	-26585	-2350	-28967	-19286	-30268	4581	-26245	-11873	-26651	437	-29370	-9656	-13828	-17301
0.149167	-28	38	84	-60	-113	-38	5	-18	-19	3	-75	-66	-98	-16	-29	-59	-104	35	-86	-35	-105	-18	-99	-68	-68	-3	-101	-12	-74	-65	-148	-73	-6423	4024	-26551	-26178	-1986	-29387	-17889	-30791	4629	-25286	-11000	-27157	406	-28802	-8664	-13647	-16801
0.150000	-30	35	87	-58	-110	-34	12	-15	-13	5	-72	-65	-96	-16	-27	-63	-94	51	-87	-34	-103	-22	-101	-68	-64	0	-100	-11	-70	-69	-151	-76	-6778	3837	-28895	-25759	-1910	-29698	-16403	-31266	4689	-24233	-10418	-27634	480	-28046	-7959	-13691	-16349
0.150833	-27	39	101	-60	-110	-32	15	-15	-19	5	-72	-65	-96	-16	-30	-60	-98	34	-85	-34	-103	-19	-99	-72	-64	0	-104	-14	-74	-67	-150	-76	-5950	3746	-30851	-25337	-1804	-29885	-14857	-31693	4778	-23147	-10145	-28057	520	-27128	-7553	-13948	-15785
0.151667	-27	39	84	-61	-110	-35	15	-16	-16	6	-78	-67	-97	-16	-27	-60	-101	29	-88	-39	-104	-22	-98	-70	-65	-4	-100	-13	-73	-68	-150	-76	-5951	3729	-31928	-24930	-1532	-29919	-13295	-32067	4824	-22068	-10179	-28413	494	-26116	-7431	-14383	-14720
0.152500	-28	38	86	-59	-111	-36	15	-16	-21	4	-73	-68	-99	-17	-31	-60	-99	35	-86	-35	-108	-23	-102	-72	-65	-1	-103	-17	-88	-70	-150	-77	-5048	3806	-32370	-24549	-1308	-29789	-11745	-32383	5097	-21055	-10500	-28682	302	-25059	-7578	-14949	-13583
0.153333	-28	35	82	-59	-104	-36	12	-13	-61	1	-73	-66	-98	-28	-28	-61	-102	34	-85	-39	-108	-24	-100	-70	-66	-1	-99	-15	-74	-69	-149	-77	-4631	3947	-32576	-24202	-1113	-29480	-10241	-32595	5553	-20147	-11085	-28860	132	-23994	-7958	-15605	-12572
0.154167	-25	40	90	-63	-107	-36	10	-14	-18	5	-74	-70	-97	-17	-28	-58	-100	35	-87	-34	-102	-21	-101	-70	-64	10	-102	-15	-75	-72	-150	-76	-5232	4150	-32642	-23894	-706	-28987	-8813	-32662	5664	-19384	-11880	-28944	142	-22973	-8529	-16304	-11612
0.155000	-27	42	86	-63	-111	-38	12	-14	-19	5	-74	-68	-96	-17	-28	-60	-121	36	-85	-34	-107	-12	-100	-68	-63	-1	-98	-16	-72	-68	-148	-75	-2619	4410	-32696	-23633	-721	-28316	-7496	-32676	5789	-18788	-12849	-28942	167	-22006	-9236	-16980	-10530
0.155833	-1	40	86	-61	-110	-33	13	-10	-16	9	-68	-67	-98	-18	-32	-60	-96	36	-85	-34	-102	-22	-98	-70	-62	0	-104	-13	-69	-69	-151	-74	-1517	4697	-32685	-23417	-1089	-27474	-6310	-32708	6272	-18370	-13922	-28850	198	-21119	-10023	-17592	-9522
0.156667	-23	43	85	-62	-112	-35	11	-15	-17	3	-73	-66	-96	-19	-30	-61	-95	30	-77	-39	-105	-24	-100	-68	-65	-1	-102	-14	-72	-69	-150	-76	-2280	5012	-32447	-23254	-633	-26476	-5278	-32702	6508	-18131	-15051	-28684	315	-20324	-10838	-18082	-9006
0.157500	-26	46	86	-60	-107	-32	11	-17	-19	4	-73	-67	-96	-19	-33	-62	-99	33	-85	-34	-102	-25	-101	-69	-64	0	-100	-13	-75	-68	-150	-75	-384	5330	-31458	-23130	-160	-25333	-4386	-32714	6580	-18047	-16164	-28455	340	-19622	-11616	-18405	-8537
0.158333	-25	38	84	-61	-120	-38	8	-17	-21	3	-74	-66	-95	-11	-32	-62	-99	30	-87	-36	-103	-26	-103	-73	-65	-4	-103	-17	-75	-74	-152	-75	-637	5626	-30023	-23067	596	-24073	-3658	-32716	6461	-18101	-17196	-28176	170	-19007	-12319	-18523	-7890
0.159167	-28	36	84	-63	-110	-38	9	-19	-18	3	-75	-66	-99	-19	-33	-64	-102	32	-87	-34	-105	-25	-102	-58	-61	-1	-101	-16	-75	-65	-153	-77	-297	5912	-28275	-23011	1532	-22712	-3084	-32714	6207	-18247	-18081	-27862	207	-18459	-12897	-18413	-7432
0.160000	-28	38	86	-60	-108	-36	10	-22	-19	3	-74	-66	-97	-27	-30	-63	-101	30	-87	-33	-105	-24	-103	-73	-65	-4	-102	-16	-74	-73	-149	-77	763	6151	-26346	-23005	2579	-21281	-2662	-32723	6058	-18447	-18770	-27522	249	-17964	-13364	-18049	-7214
0.160833	-47	40	86	-60	-110	-36	13	-14	-15	3	-73	-66	-96	-17	-32	-62	-101	33	-85	-32	-127	-23	-100	-67	-63	0	-97	-16	-73	-69	-148	-62	759	6336	-24345	-23026	3241	-19817	-2371	-32711	6107	-18653	-19221	-27173	274	-17500	-13665	-17431	-7268
0.161667	-25	37	86	-61	-107	-35	11	-17	-18	2	-73	-64	-94	-18	-31	-63	-97	79	-84	-31	-103	-22	-99	-70	-63	-3	-101	-14	-72	-69	-149	-74	925	6459	-22354	-23079	4338	-18344	-2210	-32657	5905	-18814	-19394	-26813	325	-17064	-13811	-16576	-7554
0.162500	-28	39	86	-59	-110	-35	12	-14	-17	5	-72	-63	-98	-17	-31	-62	-99	30	-85	-27	-104	-22	-99	-67	-60	-4	-102	-14	-88	-69	-148	-74	1291	6505	-20468	-23159	5831	-16887	-2146	-32518	5295	-18883	-19268	-26450	310	-16629	-13809	-15483	-8026
0.163333	-26	39	86	-56	-108	-31	12	-12	-18	5	-67	-62	-94	-14	-30	-58	-97	30	-83	-30	-102	-23	-98	-65	-65	-3	-103	-13	-66	-68	-128	-75	1074	6477	-18744	-23266	7094	-15466	-2170	-32380	4665	-18819	-18838	-26083	334	-16195	-13679	-14224	-8742
0.164167	-26	37	90	-59	-107	-33	11	-16	-15	4	-69	-62	-94	-16	-29	-59	-98	33	-87	-30	-105	-36	-99	-68	-61	-1	-98	-13	-70	-74	-146	-73	1920	6368	-17247	-23404	7992	-14122	-2265	-32206	4212	-18596	-18117	-25699	273	-15755	-13438	-12806	-9517
0.165000	-28	35	86	-60	-111	-35	11	-18	-22	3	-75	-67	-98	-14	-30	-60	-103	32	-88	-34	-107	-27	-101	-73	-67	-7	-105	-16	-78	-73	-152	-77	1834	6173	-16023	-23582	8676	-12872	-2407	-32048	3749	-18193	-17132	-25292	164	-15318	-13150	-11294	-10236
0.165833	-32	28	82	-65	-114	-38	9	-19	-22	-4	-76	-65	-99	-21	-31	-63	-102	30	-91	-33	-108	-25	-102	-69	-66	-5	-101	-14	-74	-65	-148	-75	2271	5916	-15095	-23792	9016	-11739	-2572	-31892	3197	-17589	-15912	-24822	72	-14874	-12813	-9730	-10699
0.166667	-31	38	85	-62	-110	-39	10	-17	-17	3	-76	-66	-100	-19	-29	-66	-102	30	-87	-30	-110	-26	-100	-68	-66	-4	-104	-16	-79	-77	-150	-76	2557	5595	-14467	-24051	9457	-10742	-2750	-31756	2610	-16796	-14509	-24289	-91	-14446	-12479	-8194	-10834
0.167500	-31	36	86	-62	-110	-35	11	-15	-19	4	-76	-65	-96	-16	-31	-60	-96	29	-86	-31	-98	-24	-100	-69	-64	-18	-99	-10	-72	-70	-147	-74	1597	5225	-14144	-24352	9978	-9897	-2923	-31645	2043	-15815	-12981	-23646	104	-14049	-12178	-6735	-10496
0.168333	-26	40	88	-61	-111	-34	13	-15	-12	4	-74	-64	-99	-16	-31	-59	-127	32	-86	-31	-102	-22	-99	-67	-64	-3	-102	-11	-75	-70	-149	-72	2823	4817	-14073	-24715	9911	-9210	-3087	-31538	1486	-14687	-11410	-22887	365	-13702	-11941	-5419	-9590
0.169167	-25	40	89	-60	-103	-34	13	-11	-15	6	-72	-60	-93	-13	-28	-57	-99	37	-70	-31	-102	-23	-99	-67	-62	0	-96	-10	-69	-69	-146	-73	4456	4387	-14209	-25138	9052	-8702	-3225	-31476	1145	-13440	-9856	-21988	725	-13417	-11789	-4299	-8364
0.170000	-27	40	91	-59	-107	-34	15	-14	-16	6	-73	-63	-91	-13	-29	-57	-96	36	-83	-29	-103	-21	-99	-68	-64	0	-98	-12	-70	-70	-152	-73	2090	3938	-14509	-25624	8743	-8366	-3332	-31439	773	-12114	-8385	-20923	844	-13218	-11737	-3401	-7035
0.170833	-23	42	89	-58	-108	-38	11	-15	-15	8	-72	-60	-95	-12	-27	-56	-99	37	-86	-28	-104	-22	-100	-67	-62	1	-97	-13	-70	-70	-147	-65	3896	3491	-14881	-26177	7917	-8208	-3421	-31434	361	-10764	-7067	-19704	649	-13109	-11792	-2770	-5341
0.171667	-24	40	88	-59	-108	-32	8	-15	-15	7	-72	-62	-94	-13	-29	-85	-127	37	-85	-30	-104	-22	-97	-65	-60	2	-99	-11	-73	-69	-147	-74	3305	3054	-15255	-26783	7003	-8221	-3473	-31452	-61	-9439	-5955	-18303	719	-13099	-11962	-2430	-3563
0.172500	-26	41	88	-61	-109	-36	11	-14	-18	6	-74	-64	-97	-16	-29	-58	-97	36	-86	-30	-104	-23	-99	-68	-67	1	-101	-6	-76	-72	-148	-72	3095	2638	-15564	-27434	6176	-8397	-3510	-31498	-522	-8190	-5099	-16738	795	-13197	-12229	-2391	-1848
0.173333	-26	42	72	-59	-113	-38	11	-14	-19	6	-76	-63	-94	-15	-33	-62	-105	33	-87	-32	-109	-23	-101	-70	-66	0	-101	-14	-75	-70	-150	-75	3767	2240	-15720	-28130	5340	-8726	-3530	-31561	-971	-7078	-4553	-15045	650	-13401	-12588	-2645	-217
0.174167	-27	64	84	-61	-110	-40	8	-17	-21	2	-77	-64	-99	-16	-30	-61	-100	32	-86	-31	-104	-21	-98	-70	-63	0	-114	-15	-73	-69	-147	-73	3808	1875	-15653	-28843	4078	-9184	-3549	-31629	-1213	-6150	-4338	-13236	550	-13681	-13013	-3168	1210
0.175000	-27	38	86	-58	-108	-32	10	-16	-13	5	-74	-62	-95	-11	-31	-62	-100	29	-88	-30	-102	-19	-98	-68	-64	1	-99	-12	-73	-69	-147	-76	2717	1524	-15308	-29564	3194	-9761	-3573	-31699	-1767	-5447	-4456	-11365	544	-14062	-13496	-3946	2410
0.175833	-24	43	89	-57	-128	-33	13	-11	-18	6	-75	-61	-95	-12	-29	-56	-99	35	-85	-29	-102	-19	-95	-68	-64	0	-112	-12	-73	-65	-145	-74	2882	1191	-14637	-30270	2771	-10430	-3614	-31744	-2468	-5000	-4925	-9469	506	-14502	-13990	-4939	3712
0.176667	-24	41	87	-56	-107	-31	16	-11	-16	7	-70	-62	-94	-11	-28	-56	-99	33	-66	-28	-104	-18	-95	-65	-61	3	-96	-12	-69	-66	-143	-70	1791	865	-13632	-30959	2291	-11168	-3680	-31760	-3126	-4824	-5712	-7585	247	-14985	-14495	-6093	4670
0.177500	-47	43	91	-55	-104	-29	16	-12	-18	7	-75	-60	-93	-14	-28	-58	-98	36	-79	-28	-103	-18	-98	-63	-61	3	-97	-12	-72	-65	-144	-70	1843	529	-12276	-31590	1574	-11954	-3786	-31720	-3841	-4942	-6801	-5788	-134	-15499	-14982	-7358	5386
0.178333	-25	41	85	-64	-112	-32	12	-17	-18	5	-75	-63	-97	-11	-28	-60	-100	30	-87	-36	-104	-21	-96	-66	-65	1	-100	-12	-70	-68	-146	-74	1081	168	-10587	-32176	1052	-12761	-3942	-31610	-4631	-5335	-8133	-4124	-307	-16021	-15438	-8686	6108
0.179167	-26	39	95	-61	-109	-31	12	-13	-22	5	-74	-67	-95	-17	-31	-62	-99	34	-86	-34	-105	-22	-98	-69	-64	-23	-101	-16	-77	-68	-148	-75	814	-227	-8576	-32505	558	-13567	-4151	-31389	-5449	-5978	-9655	-2642	-344	-16531	-15844	-10015	6371
0.180000	-26	40	85	-59	-112	-31	13	-11	-19	6	-73	-63	-96	-15	-28	-60	-98	33	-85	-36	-105	-24	-100	-67	-65	2	-99	-13	-73	-67	-145	-70	694	-685	-6277	-32661	32	-14338	-4418	-31043	-6157	-6850	-11311	-1395	-315	-17013	-16189	-11310	6349
0.180833	-15	42	86	-56	-110	-31	15	-13	-18	5	-76	-62	-98	-15	-31	-59	-99	35	-88	-33	-103	-22	-101	-68	-64	-3	-95	-12	-73	-70	-149	-72	-790	-1221	-3756	-32706	-76	-15060	-4743	-30544	-6868	-7906	-13022	-412	-349	-17475	-16484	-12521	6309
0.181667	-26	41	89	-60	-110	-33	20	-22	-16	4	-74	-62	-98	-16	-33	-63	-100	33	-84	-35	-107	-26	-104	-72	-66	-4	-101	-16	-75	-72	-148	-76	-768	-1856	-1085	-32748	-76	-15716	-5133	-29861	-7618	-9116	-14750	273	-553	-17894	-16718	-13599	6101
0.182500	-29	29	82	-60	-111	-35	10	-15	-21	1	-76	-65	-99	-16	-32	-59	-100	33	-86	-34	-105	-24	-100	-69	-66	1	-99	-11	-72	-70	-147	-75	1518	-2591	1674	-32738	-878	-16282	-5578	-28962	-7975	-10404	-16410	648	-548	-18274	-16900	-14519	5820
0.183333	-27	42	90	-58	-110	-31	10	-15	-16	10	-72	-62	-94	-14	-29	-61	-102	35	-85	-32	-107	-21	-100	-69	-65	0	-99	-11	-72	-68	-145	-75	-1354	-3440	4413	-32758	-1037	-16766	-6091	-27842	-8386	-11737	-17946	694	-504	-18626	-17026	-15259	5303
0.184167	-27	42	90	-57	-107	-32	15	-12	-18	6	-69	-61	-98	-16	-27	-62	-100	36	-84	-32	-102	-18	-98	-65	-62	3	-96	-12	-73	-66	-146	-74	-43	-4409	7075	-32741	-1207	-17144	-6654	-26500	-8760	-13049	-19307	428	-542	-18946	-17128	-15811	4851
0.185000	-27	42	86	-56	-109	-32	0	-13	-18	6	-73	-25	-95	-16	-28	-60	-97	35	-87	-33	-103	-19	-99	-69	-64	0	-100	-12	-73	-68	-149	-73	-490	-5507	9596	-32758	-1416	-17434	-7280	-24952	-9018	-14304	-20441	-133	-457	-19249	-17209	-16177	4400
0.185833	-27	38	89	-64	-110	-32	13	-12	-17	6	-70	-62	-97	-16	-30	-59	-101	32	-88	-35	-105	-23	-100	-69	-62	0	-110	-15	-69	-70	-145	-75	-989	-6726	11899	-32742	-1457	-17635	-7955	-23204	-9101	-15458	-21380	-959	-406	-19549	-17281	-16360	4001
0.186667	-28	38	90	-59	-110	-46	13	-13	-18	4	-57	-65	-98	-25	-28	-60	-101	33	-86	-34	-109	-24	-100	-73	-67	-1	-102	-13	-78	-69	-155	-76	-1085	-8036	13962	-32757	-1245	-17764	-8688	-21287	-9140	-16486	-22060	-2013	-360	-19849	-17347	-16374	3531
0.187500	-29	36	86	-58	-112	-33	12	-13	-18	7	-70	-59	-101	-16	-27	-60	-107	34	-90	-34	-105	-23	-102	-74	-66	-1	-101	-13	-77	-69	-148	-75	-932	-9434	15685	-32750	-1691	-17853	-9479	-19225	-8948	-17367	-22489	-3235	-325	-20164	-17422	-16253	2953
0.188333	-26	39	89	-59	-112	-46	15	-14	-23	4	-70	-66	-96	-16	-25	-58	-99	35	-84	-33	-107	-21	-99	-69	-62	0	-111	-14	-68	-72	-147	-73	-1491	-10885	17101	-32752	-2130	-17907	-10329	-17077	-8906	-18083	-22690	-4580	-360	-20496	-17512	-15998	2436
0.189167	-25	42	88	-58	-108	-34	15	-14	-17	4	-69	-64	-96	-15	-26	-53	-95	47	-86	-34	-107	-22	-100	-67	-61	2	-97	-12	-70	-68	-147	-75	-316	-12379	18168	-32757	-1963	-17955	-11236	-14897	-8861	-18645	-22681	-5994	-445	-20853	-17620	-15671	2273
0.190000	-26	41	86	-53	-101	-34	10	-15	-15	2	-73	-67	-100	7	-28	-56	-101	33	-87	-35	-103	-24	-101	-70	-67	-3	-102	-17	-70	-72	-148	-77	-2486	-13891	18882	-32752	-1869	-18029	-12198	-12751	-8571	-19062	-22504	-7430	-572	-21246	-17750	-15301	2182
0.190833	-36	39	85	-62	-113	-38	8	-16	-23	3	-72	-67	-97	-17	-28	-60	-99	34	-85	-36	-108	-24	-88	-70	-64	-1	-99	-13	-74	-72	-151	-74	-1806	-15364	19260	-32765	-2108	-18146	-13204	-10688	-8258	-19338	-22182	-8827	-580	-21662	-17885	-14898	2079
0.191667	-26	39	84	-60	-110	-35	12	-13	-22	4	-74	-66	-99	-21	-30	-62	-100	32	-86	-36	-105	-23	-101	-72	-65	-1	-102	-16	-75	-72	-152	-78	-1862	-16780	19311	-32750	-2299	-18332	-14243	-8777	-7961	-19527	-21758	-10157	-624	-22117	-18034	-14518	1937
0.192500	-27	38	84	-61	-112	-40	10	-15	-21	2	-75	-66	-100	-17	-29	-60	-102	32	-86	-36	-105	-24	-102	-74	-64	-3	-99	-13	-73	-69	-150	-78	-2374	-18091	19073	-32751	-2481	-18605	-15302	-7072	-7611	-19631	-21276	-11366	-587	-22585	-18177	-14178	1808
0.193333	-26	40	91	-61	-109	-38	11	-17	4	5	-72	-65	-97	-16	-31	-60	-99	34	-84	-32	-104	-18	-104	-67	-62	0	-99	-11	-74	-74	-150	-86	-1937	-19266	18583	-32710	-2679	-18984	-16361	-5612	-7294	-19702	-20762	-12437	-430	-23075	-18302	-13901	1813
0.194167	-24	41	87	-59	-110	-38	10	-16	-21	4	-70	-66	-96	-16	-31	-61	-100	37	-87	-33	-104	-25	-102	-72	-63	-3	-100	-12	-72	-69	-148	-77	-3297	-20281	17876	-32714	-2618	-19485	-17402	-4462	-6954	-19772	-20259	-13328	-346	-23575	-18405	-13715	1875
0.195000	-27	38	86	-61	-108	-35	13	-13	-19	4	-68	-64	-97	-16	-28	-62	-100	34	-87	-32	-103	-23	-100	-70	-64	-3	-98	-9	-75	-69	-152	-77	-4255	-21093	16991	-32707	-2270	-20101	-18374	-3646	-6630	-19879	-19788	-14064	-266	-24076	-18474	-13622	1916
0.195833	-26	45	89	-60	-105	-34	12	-14	-18	6	-70	-65	-96	-14	-27	-49	-98	36	-86	-33	-103	-13	-99	-69	-63	-11	-97	-12	-72	-68	-148	-74	-1335	-21685	16006	-32752	-2686	-20830	-19257	-3181	-6113	-20044	-19364	-14616	-195	-24573	-18492	-13635	1994
0.196667	-27	42	87	-56	-107	-19	15	-14	-14	5	-69	-61	-93	-14	-27	-59	-100	35	-82	-32	-100	-19	-96	-70	-60	3	-97	-11	-70	-68	-147	-74	-3122	-22040	14936	-32745	-2752	-21668	-20030	-3072	-5688	-20305	-18997	-15003	-84	-25056	-18457	-13762	1863
0.197500	-26	42	88	-57	-107	-31	15	-15	-22	5	-72	-63	-93	-12	-28	-55	-97	35	-85	-32	-101	-21	-98	-67	-62	-3	-99	-9	-72	-68	-150	-93	-2774	-22144	13831	-32765	-2609	-22607	-20660	-3316	-5291	-20676	-18688	-15249	-17	-25527	-18358	-13984	1672
0.198333	-28	38	85	-57	-108	-35	9	-13	-19	5	-75	-66	-97	-16	-31	-62	-101	26	-91	-35	-104	-27	-102	-72	-65	-6	-103	-11	-75	-74	-151	-79	-2186	-22003	12728	-32759	-2580	-23630	-21119	-3900	-4806	-21163	-18437	-15373	39	-25986	-18200	-14306	1543
0.199167	-31	36	81	-65	-111	-40	6	-23	-27	0	-76	-68	-99	-19	-33	-59	-103	33	-88	-34	-104	-25	-102	-69	-67	-4	-101	-15	-70	-70	-149	-79	-2516	-21605	11669	-32767	-2365	-24700	-21363	-4776	-4339	-21763	-18219	-15391	50	-26384	-17954	-14697	1504
0.200000	-29	37	81	-64	-107	-38	12	-17	-18	1	-74	-63	-97	-16	-31	-64	-100	28	-87	-35	-105	-24	-101	-69	-64	-10	-102	-14	-73	-72	-150	-78	-2289	-20960	10677	-32762	-2171	-25809	-21395	-5904	-3908	-22483	-18029	-15348	-118	-26771	-17645	-15150	1469
0.200833	-27	40	85	-60	-105	-35	11	-19	-17	4	-72	-66	-96	-23	-33	-61	-98	33	-86	-33	-105	-24	-102	-67	-61	0	-101	-14	-75	-73	-148	-76	-1187	-20091	9760	-32760	-2356	-26913	-21185	-7231	-3255	-23294	-17844	-15282	-130	-27131	-17263	-15638	1332
0.201667	-26	52	84	-60	-110	-34	11	-14	-14	4	-73	-63	-99	-14	-29	-60	-102	34	-87	-36	-103	-23	-98	-69	-63	0	-102	-12	-75	-70	-149	-76	-1987	-19027	8963	-32767	-2421	-27994	-20746	-8707	-2678	-24192	-17654	-15208	-28	-27465	-16822	-16149	1060
0.202500	-26	40	86	-58	-108	-34	12	-13	-18	4	-73	-65	-98	-16	-27	-59	-101	34	-83	-30	-105	-23	-98	-69	-61	1	-100	-13	-73	-70	-150	-75	-1252	-17797	8283	-32752	-2116	-29023	-20073	-10271	-2318	-25142	-17426	-15168	-138	-27779	-16327	-16652	977
0.203333	-24	42	87	-59	-108	-36	15	-11	-15	7	-74	-62	-94	-16	-28	-58	-97	36	-86	-30	-108	-24	-99	-64	-57	0	-98	-11	-73	-67	-147	-74	-1464	-16420	7721	-32767	-1879	-29968	-19174	-11877	-1890	-26116	-17176	-15188	-314	-28061	-15791	-17133	910
0.204167	-24	44	87	-57	-115	-33	13	-12	-16	7	-73	-77	-97	-15	-31	-64	-98	34	-86	-30	-102	-22	-98	-64	-60	0	-98	-11	-73	-68	-149	-72	-1300	-14953	7283	-32748	-1918	-30815	-18079	-13460	-1532	-27091	-16858	-15290	-286	-28337	-15229	-17575	764
0.205000	-24	42	68	-61	-110	-34	11	-15	-19	6	-72	-62	-98	-14	-30	-59	-99	37	-84	-31	-105	-23	-103	-59	-65	18	-99	-13	-73	-70	-149	-73	-708	-13395	6959	-32763	-2014	-31553	-16827	-14971	-1241	-28017	-16491	-15482	-265	-28597	-14648	-17957	687
0.205833	-25	40	88	-60	-110	-35	12	-14	-18	4	-70	-64	-98	-35	-31	-62	-101	36	-85	-33	-104	-24	-103	-70	-63	-1	-101	-13	-75	-69	-151	-75	-754	-11807	6743	-32748	-2074	-32161	-15455	-16372	-849	-28873	-16070	-15776	-178	-28834	-14068	-18280	683
0.206667	-25	40	86	-62	-112	-34	9	-17	-18	2	-74	-66	-97	-18	-32	-61	-101	30	-97	-35	-110	-26	-102	-72	-69	-6	-103	-19	-73	-73	-150	-76	-230	-10224	6620	-32763	-2107	-32489	-14012	-17643	-430	-29625	-15608	-16172	-52	-29079	-13505	-18532	701
0.207500	-33	38	84	-45	-112	-40	8	-22	-18	1	-50	-66	-101	-19	-36	-66	-103	29	-87	-35	-108	-26	-104	-68	-67	-4	-104	-15	-77	-65	-149	-75	-216	-8665	6582	-32743	-2006	-32658	-12544	-18748	-150	-30250	-15105	-16667	67	-29271	-12965	-18706	654
0.208333	-29	40	85	-60	-110	-34	10	-16	-21	5	-72	-63	-98	-14	-30	-56	-100	36	-92	-25	-102	-22	-100	-69	-64	-13	-103	-12	-73	-68	-148	-73	-835	-7161	6612	-32758	-1687	-32681	-11087	-19694	-83	-30736	-14584	-17250	123	-29456	-12476	-18809	600
0.209167	-25	40	91	-58	-110	-31	12	-13	-16	4	-69	-62	-93	-15	-29	-58	-100	29	-86	-30	-105	-23	-98	-65	-61	1	-97	-12	-72	-68	-144	-70	1845	-5731	6688	-32740	-2177	-32689	-9707	-20479	124	-31060	-14072	-17905	71	-29614	-12040	-18849	724
0.210000	-24	42	91	-60	-105	-35	13	-13	-19	5	-72	-64	-95	-13	-26	-58	-96	37	-77	-33	-102	-23	-97	-67	-51	0	-102	-15	-72	-69	-146	-72	1169	-4393	6795	-32753	-2662	-32711	-8462	-21112	432	-31227	-13595	-18613	181	-29738	-11679	-18834	632
0.210833	-28	43	90	-64	-107	-33	20	-13	-16	7	-24	-62	-96	-15	-29	-58	-112	38	-88	-33	-104	-19	-98	-65	-61	0	-101	-14	-72	-68	-147	-72	878	-3176	6920	-32755	-2583	-32699	-7421	-21607	625	-31233	-13166	-19342	141	-29820	-11395	-18779	547
0.211667	-25	43	89	-58	-109	-33	15	-13	-21	7	-72	-63	-96	-16	-28	-59	-99	37	-83	-32	-120	-21	-98	-68	-66	-3	-100	-15	-72	-70	-147	-75	2100	-2075	7044	-32751	-2733	-32677	-6505	-21991	871	-31080	-12814	-20095	61	-29862	-11197	-18696	545
0.212500	-25	40	89	-61	-110	-33	12	-15	-17	8	-73	-64	-99	-14	-26	-58	-97	39	-86	-34	-103	-23	-97	-67	-64	1	-100	-14	-69	-86	-147	-82	1681	-1098	7149	-32761	-2747	-32448	-5847	-22295	1015	-30770	-12554	-20822	21	-29845	-11087	-18600	487
0.213333	-29	41	89	-59	-109	-32	12	-13	-15	6	-72	-65	-98	-15	-27	-57	-98	37	-83	-30	-101	-19	-97	-67	-59	1	-99	-14	-72	-69	-147	-73	1864	-246	7228	-32748	-2602	-32086	-5424	-22549	1011	-30323	-12406	-21515	-66	-29777	-11067	-18508	493
0.214167	-26	41	89	-72	-109	-34	10	-13	-16	9	-73	-62	-98	-15	-28	-58	-98	35	-85	-31	-108	-21	-100	-67	-61	0	-98	-14	-73	-68	-147	-75	2924	486	7268	-32762	-2668	-31661	-5245	-22780	1215	-29765	-12376	-22139	-129	-29649	-11124	-18438	470
0.215000	-27	43	88	-44	-108	-34	10	-14	-17	5	-74	-65	-98	-17	-32	-60	-104	33	-85	-39	-105	-24	-102	-73	-64	-1	-100	-18	-76	-76	-149	-79	2242	1109	7261	-32745	-2947	-31193	-5288	-23014	1480	-29106	-12468	-22689	-188	-29466	-11272	-18402	434
0.215833	-27	40	88	-63	-114	-39	8	-15	-21	5	-73	-67	-97	-17	-30	-57	-99	35	-86	-30	-107	-22	-100	-70	-63	1	-98	-15	-72	-67	-145	-75	2275	1629	7203	-32759	-2637	-30706	-5540	-23275	1441	-28371	-12682	-23138	-428	-29219	-11489	-18405	439
0.216667	-26	29	91	-57	-109	-32	15	-12	-14	7	-72	-63	-96	-16	-29	-58	-100	35	-84	-30	-103	-19	-98	-67	-64	1	-98	-14	-79	-66	-145	-75	1851	2051	7087	-32736	-2143	-30222	-5973	-23582	1390	-27584	-13010	-23490	-393	-28922	-11770	-18468	637
0.217500	-25	42	90	-57	-99	-32	12	-14	-16	8	-72	-62	-95	24	-27	-60	-101	37	-83	-29	-101	-21	-101	-70	-62	1	-99	-13	-72	-67	-145	-73	1376	2392	6913	-32755	-1870	-29758	-6556	-23952	1369	-26775	-13432	-23731	-332	-28585	-12106	-18581	794
0.218333	-27	41	88	-58	-109	-35	11	-14	-16	8	-74	-63	-95	-18	-26	-59	-97	34	-83	-34	-104	-22	-101	-69	-64	0	-101	-16	-74	-72	-147	-77	1249	2653	6670	-32736	-1530	-29319	-7253	-24394	1260	-25968	-13942	-23864	-393	-28213	-12487	-18763	1009
0.219167	-27	40	86	-60	-112	-36	9	-15	-19	1	-73	-64	-95	-18	-31	-60	-100	36	-86	-33	-104	-23	-102	-73	-67	0	-102	-15	-73	-68	-145	-78	645	2858	6369	-32749	-1170	-28916	-8016	-24897	1207	-25189	-14519	-23888	-393	-27817	-12893	-18989	1355
0.220000	-29	38	85	-58	-99	-32	9	-17	-18	7	-74	-63	-97	-16	-31	-60	-101	34	-87	-34	-103	-24	-101	-69	-66	11	-98	-14	-68	-73	-148	-76	1418	3006	6011	-32738	-932	-28561	-8794	-25460	1129	-24455	-15095	-23797	-327	-27412	-13310	-19266	1480
0.220833	-25	40	87	-60	-109	-31	9	-14	-21	6	-75	-64	-95	-15	-46	-59	-100	35	-85	-32	-103	-23	-98	-70	-63	-1	-101	-16	-72	-70	-148	-58	851	3105	5603	-32752	-572	-28251	-9558	-26071	992	-23790	-15695	-23651	-230	-27009	-13735	-19579	1388
0.221667	-26	37	94	-60	-107	-34	11	-13	-18	7	-74	-62	-96	-16	-30	-61	-99	33	-66	-33	-115	-24	-100	-70	-61	0	-99	-15	-70	-66	-147	-74	-289	3161	5133	-32748	154	-27985	-10267	-26712	774	-23205	-16270	-23406	-185	-26629	-14152	-19919	1467
0.222500	-29	41	88	-58	-107	-7	13	-12	-17	4	-76	-62	-99	-17	-30	-60	-99	37	-86	-31	-105	-22	-99	-66	-61	0	-101	-15	-80	-70	-147	-74	1611	3174	4622	-32747	304	-27761	-10887	-27367	642	-22712	-16806	-23117	-149	-26276	-14540	-20263	1834
0.223333	-26	38	87	-60	-107	-35	12	-15	-19	5	-73	-64	-94	-15	-35	-62	-101	35	-86	-34	-110	-28	-99	-69	-65	-1	-100	-16	-72	-70	-148	-79	1596	3152	4068	-32759	26	-27577	-11404	-28026	697	-22316	-17273	-22783	60	-25977	-14906	-20599	1972
0.224167	-25	33	87	-61	-110	-36	7	-18	-21	2	-75	-64	-100	-19	-32	-63	-100	35	-86	-33	-103	-26	-101	-68	-65	1	-99	-15	-82	-69	-149	-74	411	3098	3479	-32745	632	-27403	-11781	-28646	701	-22012	-17651	-22428	88	-25728	-15224	-20910	1898
0.225000	-33	36	84	-62	-111	-36	9	-15	-17	4	-73	-63	-98	-18	-31	-61	-100	35	-87	-35	-108	-25	-101	-69	-63	-1	-98	-15	-77	-66	-149	-73	1335	3005	2853	-32759	724	-27267	-12026	-29226	602	-21807	-17939	-22069	18	-25540	-15498	-21188	1849
0.225833	-27	39	85	-61	-110	-36	11	-15	-18	3	-75	-66	-100	-19	-32	-61	-99	34	-85	-34	-105	-27	-102	-69	-64	0	-99	-15	-75	-72	-151	-77	254	2882	2208	-32746	915	-27120	-12119	-29756	517	-21684	-18110	-21726	38	-25415	-15724	-21411	1750
0.226667	-29	36	84	-66	-113	-36	8	-19	-21	2	-78	-64	-98	-19	-32	-62	-104	26	-86	-34	-107	-24	-103	-69	-65	-8	-100	-15	-74	-72	-149	-75	87	2725	1546	-32718	1170	-26974	-12075	-30189	535	-21638	-18176	-21405	210	-25354	-15886	-21562	1595
0.227500	-28	38	86	-62	-111	-34	11	-18	-21	0	-70	-64	-96	-17	-32	-63	-102	30	-88	-33	-107	-26	-100	-69	-81	-4	-102	-13	-76	-70	-166	-77	551	2541	878	-32592	1205	-26809	-11894	-30546	546	-21655	-18128	-21126	288	-25349	-15999	-21643	1367
0.228333	-27	40	88	-60	-110	-34	11	-17	-15	6	-73	-62	-95	-17	-28	-58	-99	36	-83	-31	-126	-26	-101	-66	-61	0	-98	-11	-72	-68	-147	-72	197	2338	209	-32488	872	-26614	-11590	-30818	570	-21716	-17991	-20896	191	-25398	-16044	-21632	1108
0.229167	-26	39	88	-59	-111	-30	15	-13	-18	-13	-70	-61	-93	-49	-29	-58	-99	37	-85	-29	-101	-19	-97	-64	-61	1	-97	-9	-70	-70	-148	-73	-205	2102	-457	-32337	942	-26383	-11189	-31001	386	-21808	-17736	-20720	188	-25494	-16038	-21544	814
0.230000	-23	40	89	-59	-105	-30	15	-13	-16	5	-72	-61	-92	-12	-27	-59	-97	37	-84	-33	-104	-21	-98	-66	-63	11	-99	-10	-73	-67	-146	-73	-167	1850	-1114	-32178	1250	-26117	-10710	-31102	388	-21915	-17412	-20612	183	-25620	-15972	-21368	694
0.230833	-26	42	88	-58	-109	-24	12	-13	-15	6	-69	-63	-94	-16	-29	-58	-90	33	-84	-31	-105	-24	-97	-66	-63	0	-99	-11	-77	-63	-148	-75	-741	1580	-1752	-32013	1264	-25807	-10181	-31139	422	-22015	-17045	-20563	122	-25762	-15852	-21107	406
0.231667	-27	41	85	-63	-110	-30	12	-13	-21	2	-76	-66	-99	-16	-32	-60	-101	29	-87	-32	-109	-28	-100	-72	-68	-8	-104	-14	-76	-70	-150	-76	-316	1300	-2364	-31834	1207	-25456	-9628	-31079	286	-22103	-16626	-20577	44	-25915	-15686	-20785	210
0.232500	-30	38	84	-64	-111	-34	11	-15	-21	4	-70	-65	-99	-14	-31	-60	-101	33	-87	-31	-108	-23	-96	-69	-67	-1	-99	-7	-76	-72	-147	-73	-687	1018	-2937	-31651	1157	-25059	-9057	-30970	191	-22158	-16178	-20636	3	-26055	-15475	-20390	202
0.233333	-26	44	90	-62	-109	-34	15	-13	-17	5	-70	-67	-95	-15	-27	-57	-98	38	-85	-30	-103	-24	-117	-68	-64	0	-102	-13	-74	-69	-146	-72	-642	739	-3475	-31467	1091	-24629	-8503	-30812	113	-22178	-15726	-20750	105	-26173	-15226	-19951	-51
0.234167	-27	42	87	-60	-113	-34	15	-11	-19	5	-61	-63	-101	-12	-29	-57	-103	36	-85	-31	-105	-23	-98	-68	-67	0	-98	-10	-72	-67	-146	-73	-688	481	-3970	-31275	1269	-24164	-7985	-30626	-87	-22150	-15284	-20904	12	-26257	-14954	-19481	-277
0.235000	-26	41	90	-60	-109	-32	15	-11	-17	4	-68	-65	-95	-13	-28	-56	-99	37	-83	-28	-108	-21	-99	-75	-63	0	-102	-11	-75	-67	-145	-75	-1985	199	-4418	-31096	1733	-23680	-7520	-30414	-409	-22078	-14867	-21093	-152	-26308	-14659	-18993	-268
0.235833	-24	45	90	-61	-112	-33	16	-9	-18	6	-69	-63	-97	-17	-27	-55	-100	40	-85	-28	-104	-18	-98	-68	-61	2	-97	-8	-74	-62	-144	-68	-1133	-48	-4821	-30923	1803	-23180	-7125	-30195	-698	-21963	-14486	-21305	-121	-26306	-14347	-18515	-65
0.236667	-26	60	93	-58	-107	-29	18	-9	-15	9	-68	-62	-95	-13	-28	-56	-97	38	-83	-29	-100	-16	-108	-67	-64	2	-99	-9	-69	-67	-144	-68	301	-274	-5171	-30748	1173	-22677	-6797	-29969	-813	-21803	-14153	-21535	0	-26259	-14031	-18050	38
0.237500	-27	45	92	-55	-110	-32	10	-9	-16	8	-69	-61	-96	-10	-28	-55	-98	36	-84	-30	-104	-21	-97	-66	-64	2	-95	-12	-73	-66	-145	-70	-1944	-483	-5465	-30586	1511	-22180	-6561	-29755	-1080	-21606	-13876	-21773	128	-26165	-13719	-17619	-27
0.238333	-24	44	91	-59	-110	-32	13	-11	-17	7	-70	-65	-85	-11	-30	-68	-99	37	-86	-31	-105	-21	-99	-63	-64	-1	-100	-12	-73	-65	-146	-73	-636	-662	-5707	-30435	1649	-21695	-6408	-29552	-1435	-21387	-13656	-22005	188	-26027	-13424	-17239	74
0.239167	-25	43	89	-62	-112	-35	9	-14	-18	7	-73	-65	-100	-15	-30	-59	-101	36	-87	-32	-107	-25	-101	-72	-66	-1	-99	-9	-75	-72	-146	-75	-938	-813	-5898	-30293	1773	-21253	-6339	-29368	-1615	-21140	-13496	-22228	79	-25851	-13143	-16913	92
0.240000	-18	38	87	-60	-108	-36	10	-17	-21	4	-75	-68	-99	-15	-32	-66	-97	34	-92	-32	-107	-24	-102	-62	-66	2	-101	-15	-77	-70	-150	-80	-826	-940	-6043	-30160	1918	-20807	-6356	-29204	-1700	-20889	-13391	-22453	-31	-25647	-12893	-16653	165
0.240833	-31	41	85	-61	-114	-40	10	-18	-26	3	-76	-74	-100	-16	-32	-63	-102	32	-88	-33	-107	-23	-103	-72	-66	-3	-100	-14	-75	-69	-139	-77	-180	-1039	-6138	-30032	2124	-20409	-6446	-29060	-1818	-20636	-13332	-22622	-74	-25417	-12660	-16455	310
0.241667	-24	41	87	-59	-112	-35	12	-16	-17	5	-74	-67	-96	-15	-29	-61	-105	29	-90	-36	-107	-22	-101	-69	-65	0	-80	-14	-73	-67	-144	-75	-181	-1118	-6199	-29911	2034	-20049	-6613	-28881	-1658	-20393	-13322	-22779	-41	-25182	-12467	-16329	369
0.242500	-27	41	87	-58	-109	-55	15	-13	-21	3	-74	-73	-95	-16	-31	-60	-103	34	-84	-31	-104	-21	-100	-70	-64	-15	-101	-12	-70	-66	-147	-78	-738	-1166	-6217	-29798	2112	-19732	-6848	-28804	-1750	-20164	-13361	-22914	-181	-24950	-12312	-16273	291
0.243333	-28	38	87	-59	-108	-36	10	-13	-18	7	-74	-66	-94	-17	-28	-60	-100	35	-83	-32	-105	-21	-100	-67	-61	1	-97	-15	-69	-67	-144	-75	-420	-1202	-6216	-29695	2375	-19455	-7142	-28694	-1761	-19961	-13435	-23008	-300	-24732	-12201	-16280	382
0.244167	-23	42	66	-58	-105	-34	11	-14	-15	6	-74	-65	-95	-15	-28	-58	-97	33	-87	-32	-104	-22	-98	-66	-64	-4	-100	-16	-70	-66	-145	-73	-998	-1226	-6189	-29590	2402	-19217	-7482	-28583	-1622	-19791	-13535	-23076	-316	-24539	-12129	-16344	457
0.245000	-29	38	85	-60	-108	-34	11	-16	-22	5	-74	-64	-98	-17	-30	-62	-99	27	-84	-35	-107	-24	-101	-68	-61	0	-99	-15	-73	-70	-148	-75	-432	-1233	-6150	-29493	2146	-19014	-7864	-28472	-1694	-19652	-13660	-23107	-451	-24373	-12085	-16448	251
0.245833	-26	40	88	-61	-112	-36	12	-16	-10	3	-73	-67	-100	-18	-31	-60	-99	34	-86	-32	-107	-22	-99	-68	-65	0	-98	-17	-75	-70	-148	-77	-734	-1232	-6126	-29397	2055	-18843	-8278	-28346	-1976	-19546	-13802	-23107	-483	-24232	-12117	-16594	-57
0.246667	-25	41	85	-59	-109	-36	9	-15	-15	5	-75	-67	-96	-17	-30	-59	-93	32	-87	-34	-105	-25	-100	-69	-63	-4	-101	-15	-73	-68	-147	-75	-703	-1230	-6047	-29304	1978	-18698	-8710	-28214	-2315	-19468	-13955	-23069	-609	-24123	-12170	-16766	-429
0.247500	-53	39	85	-62	-108	-36	10	-18	-22	-4	-77	-68	-99	-22	-31	-63	-98	33	-86	-34	-105	-25	-103	-72	-65	-3	-100	-17	-75	-74	-162	-79	-369	-1223	-5998	-29207	1812	-18574	-9151	-28042	-2532	-19416	-14121	-22997	-838	-24039	-12267	-16945	-973
0.248333	-26	39	87	-60	-111	-39	8	-16	-19	5	-77	-69	-98	-15	-30	-61	-101	32	-66	-33	-105	-27	-104	-73	-66	-1	-99	-17	-74	-72	-151	-79	-908	-1218	-5953	-29113	1670	-18463	-9614	-27853	-2717	-19376	-14289	-22893	-665	-23969	-12396	-17123	-1633
0.249167	-27	40	86	-62	-111	-39	8	-15	-14	11	-76	-70	-96	-17	-30	-61	-100	32	-84	-31	-105	-24	-96	-69	-62	-1	-97	-17	-69	-69	-148	-78	-517	-1219	-5909	-29010	1513	-18360	-10015	-27621	-2895	-19348	-14458	-22747	-539	-23905	-12561	-17290	-2206
0.250000	-24	40	87	-59	-108	-35	8	-16	-18	8	-73	-66	-96	-25	-28	-60	-97	35	-84	-27	-105	-26	-98	-68	-62	-3	-99	-14	-74	-68	-147	-76	1864	-1231	-5873	-28909	481	-18261	-10466	-27361	-2648	-19319	-14629	-22577	-555	-23842	-12753	-17434	-2651
0.250833	-28	40	88	-51	-110	-34	4	-14	-18	8	-72	-66	-98	-16	-27	-60	-103	35	-84	-31	-104	-22	-99	-68	-63	-1	-96	-13	-75	-69	-147	-74	192	-1233	-5852	-28802	87	-18161	-10869	-27063	-2478	-19277	-14796	-22367	-333	-23762	-12973	-17548	-3324
0.251667	-26	39	88	-60	-110	-34	13	-14	-19	6	-75	-65	-95	-16	-28	-59	-98	34	-84	-30	-108	-23	-99	-69	-65	-6	-100	-14	-72	-67	-148	-75	1776	-1288	-5835	-28697	-257	-18059	-11247	-26732	-2734	-19227	-14964	-22126	-203	-23674	-13211	-17634	-4131
0.252500	-33	41	87	-59	-108	-32	13	-13	-15	4	-73	-65	-94	-16	-28	-59	-105	35	-85	-32	-104	-21	-98	-69	-62	-6	-99	-14	-70	-68	-146	-76	2123	-1339	-5825	-28586	-693	-17948	-11587	-26357	-2952	-19145	-15123	-21855	-91	-23516	-13460	-17669	-4883
0.253333	-27	42	89	-58	-109	-31	11	-16	-19	4	-72	-64	-96	-16	-28	-72	-98	36	-82	-32	-103	-23	-97	-70	-66	-1	-100	-13	-73	-68	-145	-75	2214	-1401	-5805	-28467	-1078	-17829	-11891	-25949	-2808	-19037	-15277	-21554	-13	-23337	-13710	-17666	-5397
0.254167	-27	37	88	-58	-105	-27	12	-21	-17	6	-70	-63	-94	-16	-27	-57	-100	35	-86	-31	-103	-22	-98	-68	-64	-3	-98	-10	-73	-66	-147	-75	2439	-1483	-5787	-28345	-1094	-17695	-12149	-25509	-2819	-18893	-15421	-21220	-132	-23117	-13953	-17617	-5784
0.255000	-25	40	89	-57	-108	-30	13	-13	-18	6	-72	-63	-94	-15	-26	-58	-96	40	-82	-31	-102	-21	-96	-70	-61	0	-95	-13	-73	-65	-148	-74	2790	-1580	-5753	-28218	-1342	-17556	-12359	-25037	-2846	-18718	-15556	-20857	-202	-22855	-14182	-17520	-6156
0.255833	-26	40	90	-60	-107	-32	16	-9	-16	5	-70	-62	-94	-15	-28	-58	-99	35	-84	-33	-108	-21	-97	-66	-62	0	-96	-14	-68	-70	-145	-72	1576	-1695	-5711	-28088	-1540	-17409	-12519	-24548	-3125	-18512	-15677	-20470	-257	-22544	-14385	-17386	-6683
0.256667	-27	43	91	-57	-108	-30	15	-14	-17	6	-72	-61	-95	-16	-36	-59	-102	35	-85	-33	-107	-26	-99	-68	-64	-4	-98	-14	-73	-69	-147	-74	1629	-1827	-5642	-27952	-1323	-17259	-12620	-24061	-3341	-18278	-15777	-20060	-477	-22211	-14557	-17213	-6795
0.257500	-27	37	87	-59	-109	-34	12	-17	-18	4	-72	-64	-96	-14	-29	-62	-100	35	-86	-34	-105	-23	-100	-52	-63	0	-96	-12	-72	-68	-148	-64	421	-1975	-5551	-27816	-1058	-17111	-12675	-23504	-3392	-18020	-15859	-19623	-510	-21853	-14680	-17005	-6707
0.258333	-25	38	89	-58	-108	-34	12	-15	-14	6	-74	-66	-99	-19	-32	-61	-100	34	-88	-33	-108	-25	-100	-68	-63	-4	-98	-16	-75	-72	-149	-73	166	-2141	-5434	-27675	-916	-16940	-12670	-22964	-3389	-17747	-15916	-19166	-486	-21485	-14759	-16774	-6748
0.259167	-27	38	85	-67	-112	-36	9	-16	-22	3	-74	-67	-98	-19	-30	-62	-101	33	-91	-35	-110	-24	-105	-72	-66	2	-101	-16	-73	-69	-148	-90	-490	-2312	-5279	-27528	-660	-16817	-12615	-22417	-3268	-17472	-15944	-18688	-558	-21119	-14779	-16516	-6630
0.260000	-29	36	86	-57	-110	-36	11	-19	-17	4	-74	-64	-98	3	-32	-62	-99	34	-99	-34	-103	-24	-103	-74	-65	-4	-100	-15	-74	-74	-152	-77	-1280	-2496	-5097	-27381	-411	-16687	-12487	-21859	-2938	-17199	-15938	-18192	-553	-20774	-14742	-16243	-6342
0.260833	-28	38	88	-58	-112	-28	11	-17	-18	5	-73	-70	-97	-17	-30	-59	-99	33	-88	-35	-105	-24	-103	-74	-65	-3	-101	-18	-73	-69	-149	-75	-1821	-2691	-4884	-27235	-184	-16567	-12358	-21304	-2331	-16946	-15897	-17674	-444	-20454	-14643	-15955	-6049
0.261667	-25	35	86	-57	-110	-35	12	-14	-21	4	-76	-64	-96	-48	-33	-61	-101	34	-90	-33	-107	-24	-102	-70	-65	-5	-100	-15	-75	-72	-151	-77	-3347	-2886	-4634	-27093	304	-16470	-12165	-20745	-2141	-16717	-15822	-17137	-499	-20180	-14492	-15660	-5717
0.262500	-26	38	89	-58	-105	-15	13	-19	-26	6	-75	-62	-96	-16	-31	-60	-99	35	-86	-32	-102	-23	-104	-72	-63	-4	-98	-13	-73	-72	-149	-73	-4789	-3113	-4365	-26949	986	-16403	-11940	-20200	-2311	-16530	-15704	-16581	-609	-19960	-14282	-15364	-5172
0.263333	-24	41	89	-58	-105	-34	15	-16	-15	17	-77	-56	-94	-16	-30	-61	-97	34	-84	-31	-105	-22	-100	-67	-64	-5	-99	-13	-70	-68	-147	-75	-1938	-3286	-4073	-26809	714	-16366	-11685	-19646	-2047	-16392	-15546	-16011	-688	-19800	-14031	-15076	-4540
0.264167	-26	40	87	-59	-107	-34	12	-22	-23	1	-76	-64	-95	-17	-32	-60	-100	30	-88	-33	-105	-23	-100	-72	-67	-5	-99	-14	-70	-72	-147	-77	-5033	-3480	-3765	-26682	709	-16360	-11410	-19100	-1970	-16315	-15356	-15422	-584	-19705	-13746	-14787	-4143
0.265000	-30	36	87	-60	-109	-36	10	-18	-21	1	-76	-66	-97	-21	-35	-64	-103	28	-93	-36	-107	-29	-104	-73	-68	-7	-103	-17	-79	-75	-154	-80	-4775	-3673	-3457	-26560	899	-16395	-11123	-18558	-1997	-16299	-15126	-14805	-509	-19686	-13429	-14508	-3600
0.265833	-32	38	81	-66	-115	-39	7	-21	-26	1	-82	-98	-99	-38	-33	-61	-103	30	-88	-36	-105	-25	-101	-73	-68	-4	-103	-17	-77	-69	-151	-76	-4065	-3854	-3141	-26442	957	-16461	-10825	-18012	-1978	-16340	-14859	-14191	-550	-19725	-13087	-14226	-2945
0.266667	-30	36	85	-61	-111	-36	12	-18	-19	3	-78	-52	-97	-19	-32	-65	-113	27	-91	-35	-104	-24	-101	-64	-68	-6	-101	-17	-73	-73	-151	-77	-4879	-4022	-2846	-26334	1000	-16564	-10529	-17473	-2024	-16448	-14564	-13544	-557	-19818	-12743	-13959	-2497
0.267500	-36	36	84	-62	-109	-22	10	-18	-18	1	-81	-68	-96	-19	-34	-62	-102	28	-90	-32	-115	-24	-101	-72	-65	2	-103	-18	-73	-74	-148	-76	-3949	-4178	-2566	-26232	1053	-16701	-10238	-16926	-2045	-16619	-14245	-12877	-484	-19963	-12399	-13692	-2182
0.268333	-26	37	85	-61	-110	-33	11	-15	-21	0	-75	-66	-95	-17	-31	-59	-100	51	-88	-33	-108	-24	-100	-68	-65	-3	-100	-14	-72	-72	-147	-76	-2376	-4319	-2315	-26149	717	-16871	-9954	-16379	-1866	-16841	-13908	-12198	-491	-20142	-12067	-13438	-1652
0.269167	-26	42	90	-57	-109	-31	16	-15	-24	5	-72	-64	-92	-17	-28	-57	-99	35	-84	-29	-107	-21	-101	-67	-64	1	-101	-14	-74	-73	-148	-68	-2696	-4447	-2111	-26071	363	-17073	-9689	-15825	-1751	-17109	-13562	-11506	-468	-20354	-11760	-13178	-1134
0.270000	-25	40	86	-59	-112	-34	15	-13	-17	6	-73	-64	-104	-17	-28	-58	-100	36	-87	-31	-107	-6	-99	-67	-63	1	-100	-12	-72	-70	-148	-73	-1189	-4564	-1960	-26002	459	-17294	-9447	-15276	-1654	-17417	-13214	-10807	-177	-20574	-11480	-12925	-480
0.270833	-46	39	86	-56	-108	-31	15	-7	-18	6	-75	-63	-97	-16	-30	-60	-97	34	-85	-28	-103	-21	-98	-68	-62	1	-102	-13	-79	-70	-151	-74	-860	-4666	-1856	-25944	457	-17539	-9227	-14724	-1591	-17744	-12870	-10097	-172	-20804	-11239	-12674	451
0.271667	-28	42	89	-58	-109	-32	12	-12	-16	6	-69	-63	-92	-14	-28	-57	-99	36	-83	-31	-104	-8	-99	-67	-63	0	-99	-11	-74	-69	-147	-75	159	-4752	-1810	-25896	111	-17787	-9036	-14171	-1469	-18085	-12534	-9388	-189	-21015	-11032	-12419	1239
0.272500	-29	40	88	-60	-110	-30	15	-10	-18	6	-75	-64	-98	-16	-29	-58	-101	36	-86	-29	-105	-21	-98	-67	-63	0	-99	-11	-75	-69	-150	-77	1203	-4826	-1822	-25860	-118	-18040	-8868	-13615	-1273	-18427	-12218	-8676	71	-21209	-10868	-12170	1816
0.273333	-27	40	89	-60	-110	-32	11	-14	-31	6	-74	-66	-98	-15	-36	-68	-101	34	-86	-32	-108	-23	-103	-73	-64	-3	-100	-11	-75	-70	-149	-76	1534	-4896	-1888	-25837	-378	-18301	-8734	-13070	-986	-18759	-11928	-7983	219	-21373	-10748	-11915	2426
0.274167	-30	39	74	-62	-113	-36	11	-15	-22	5	-73	-64	-101	-18	-28	-60	-101	35	-85	-30	-107	-21	-101	-67	-62	0	-97	-12	-70	-66	-147	-76	2532	-4924	-1992	-25804	-699	-18538	-8617	-12525	-662	-19057	-11665	-7299	210	-21495	-10666	-11655	3034
0.275000	-28	43	88	-60	-108	-30	16	-13	-18	8	-72	-62	-97	-14	-31	-62	-101	38	-83	-30	-104	-21	-100	-68	-64	1	-95	-10	-75	-66	-146	-73	2543	-4945	-2143	-25777	-742	-18762	-8534	-11996	-359	-19329	-11427	-6645	216	-21580	-10626	-11397	3593
0.275833	-25	45	85	-56	-110	-27	16	-12	-16	5	-70	-60	-94	10	-25	-58	-99	37	-82	-28	-101	-17	-96	-67	-62	2	-95	-8	-75	-66	-150	-75	1921	-4945	-2320	-25758	-504	-18961	-8476	-11481	-190	-19552	-11225	-6019	328	-21628	-10604	-11140	4169
0.276667	-26	44	90	-57	-107	-27	17	-9	-18	10	-68	-62	-84	-11	-22	-53	-107	39	-80	-46	-103	-15	-96	-64	-64	0	-96	-8	-70	-64	-143	-72	5640	-4920	-2494	-25740	-962	-19121	-8437	-10994	6	-19730	-11063	-5425	404	-21630	-10621	-10885	4778
0.277500	-26	42	89	-55	-105	-27	19	-9	-17	11	-67	-59	-95	-10	-21	-57	-103	39	-79	-28	-103	-14	-95	-67	-63	4	-95	-9	-72	-65	-144	-73	4679	-4879	-2681	-25722	-1376	-19253	-8423	-10534	306	-19857	-10932	-4875	352	-21602	-10654	-10653	5081
0.278333	-26	49	91	-57	-108	-29	17	-12	-16	7	-72	-60	-94	-10	-32	-59	-98	39	-81	-28	-105	-17	-99	-66	-65	0	-96	-10	-69	-65	-143	-74	3638	-4804	-2845	-25707	-1108	-19349	-8429	-10101	597	-19935	-10839	-4366	142	-21541	-10707	-10398	5356
0.279167	-27	43	107	-56	-109	-28	17	-19	-17	9	-67	-63	-99	-11	-25	-55	-100	37	-84	-31	-107	-18	-98	-67	-65	-10	-96	-10	-73	-66	-145	-73	5246	-4702	-3000	-25679	-1097	-19394	-8455	-9701	850	-19956	-10771	-3919	218	-21454	-10768	-10166	5792
0.280000	-27	43	90	-55	-112	-27	16	-10	-21	7	-68	-61	-94	-1	-24	-52	-100	38	-83	-28	-105	-17	-97	-67	-64	0	-96	-11	-72	-64	-143	-74	3788	-4568	-3072	-25650	-1037	-19398	-8492	-9337	1177	-19927	-10728	-3522	340	-21349	-10814	-9946	6004
0.280833	-28	43	88	-58	-109	-29	16	-12	24	10	-69	-62	-96	-13	-24	-55	-100	39	-85	-29	-105	-18	-96	-68	-65	2	-96	-10	-72	-66	-146	-74	3565	-4398	-3117	-25614	-918	-19359	-8547	-9019	1469	-19849	-10711	-3176	274	-21234	-10891	-9742	6093
0.281667	-28	45	89	-59	-109	-32	17	-13	-21	5	-72	-52	-101	-13	-26	-57	-103	37	-83	-6	-112	-21	-99	-67	-69	0	-99	-14	-75	-68	-147	-75	4325	-4195	-3099	-25564	-878	-19279	-8612	-8740	1837	-19725	-10708	-2890	171	-21113	-10944	-9556	6152
0.282500	-28	44	87	-59	-113	-33	24	-11	-21	4	-73	-63	-97	-12	-26	-57	-105	38	-81	-32	-105	-21	-95	-65	-67	3	-95	-10	-75	-64	-145	-68	3023	-3956	-3013	-25501	-935	-19153	-8686	-8506	2168	-19558	-10715	-2659	119	-20988	-10975	-9385	5911
0.283333	-25	46	91	-52	-109	-36	17	-11	-21	8	-78	-60	-99	-13	-25	-56	-101	41	-81	-31	-108	-18	-95	-66	-65	2	-95	-11	-74	-66	-146	-76	2592	-3683	-2870	-25426	-725	-18995	-8762	-8311	2909	-19357	-10737	-2482	-55	-20872	-11000	-9241	5630
0.284167	-24	45	90	-56	-105	-33	13	-11	-21	9	-72	-59	-95	-13	-25	-55	-96	37	-83	-30	-104	-19	-94	-65	-63	0	-96	-9	-70	-66	-144	-72	2086	-3385	-2664	-25332	-421	-18800	-8847	-8158	3909	-19128	-10753	-2363	-271	-20762	-10996	-9111	5377
0.285000	-24	44	90	-53	-108	-30	18	-11	-19	9	-69	-59	-98	-13	-27	-58	-98	38	-79	-30	-103	-17	-97	-68	-62	0	-96	-9	-73	-66	-147	-74	1101	-3052	-2405	-25220	-457	-18585	-8937	-8042	3764	-18874	-10777	-2294	-168	-20664	-10973	-9006	4910
0.285833	-25	44	92	-56	-109	-32	17	-8	-22	7	-64	-61	-96	-11	-27	-57	-100	37	-81	-30	-104	-21	-98	-66	-66	-1	-96	-12	-72	-66	-144	-74	1197	-2701	-2103	-25075	-484	-18348	-9023	-7961	3553	-18599	-10789	-2269	-117	-20574	-10926	-8916	4259
0.286667	-27	43	89	-55	-109	-30	16	-13	-16	6	-74	-61	-98	-13	-28	-57	-102	53	-83	-42	-105	-22	-97	-66	-66	-1	-97	-8	-73	-68	-146	-76	-159	-2323	-1769	-24924	-406	-18094	-9107	-7911	3670	-18307	-10791	-2286	-202	-20493	-10857	-8851	3542
0.287500	-27	63	89	-58	-110	-32	13	-15	-23	5	-72	-65	-97	-14	-28	-59	-103	34	-68	-30	-125	-23	-100	-68	-67	-1	-100	6	-74	-68	-148	-75	344	-1933	-1422	-24730	-498	-17833	-9185	-7883	3713	-18002	-10782	-2349	95	-20411	-10756	-8792	2968
0.288333	-28	41	90	-56	-111	-34	16	-12	-17	13	-69	-60	-96	-12	-30	-57	-98	37	-84	-29	-103	-18	-98	-65	-61	2	-96	-10	-72	-64	-144	-74	-327	-1544	-1074	-24505	-545	-17561	-9248	-7878	3640	-17679	-10759	-2424	431	-20332	-10636	-8750	2485
0.289167	-24	45	90	-58	-108	-31	25	-13	-17	9	-73	-61	-97	-12	-26	-56	-99	37	-81	-30	-104	-21	-96	-66	-63	0	-99	-7	-69	-66	-143	-73	-3071	-1141	-741	-24236	-240	-17292	-9306	-7896	3308	-17356	-10710	-2542	663	-20244	-10497	-8720	2200
0.290000	-25	42	88	-57	-108	-33	16	-11	-16	8	-72	-63	-97	-15	-28	-57	-100	33	-84	-31	-103	-25	-99	-67	-63	-1	-98	-11	-75	-69	-146	-77	-797	-750	-444	-23931	-345	-17026	-9343	-7927	3111	-17023	-10646	-2681	676	-20148	-10342	-8694	2266
0.290833	-26	40	86	-59	-112	-44	10	2	-19	5	-76	-63	-97	-14	-32	-56	-101	37	-83	-32	-105	-22	-96	-68	-63	-4	-99	-13	-74	-69	-146	-76	-410	-367	-181	-23575	-862	-16771	-9365	-7962	2914	-16685	-10564	-2837	729	-20026	-10159	-8670	2159
0.291667	-28	39	88	-61	-108	-34	15	-11	-22	9	-74	-62	-99	-14	-23	-59	-100	33	-83	-32	-104	-25	-96	-67	-64	-1	-99	-14	-73	-69	-145	-75	-4280	-5	3	-23178	-733	-16523	-9364	-8006	2286	-16338	-10463	-3007	822	-19880	-9968	-8650	1947
0.292500	-25	42	90	-59	-109	-46	17	-14	-18	5	-75	-65	-97	-15	-30	-59	-100	35	-83	-31	-104	-26	-99	-68	-62	-19	-100	-13	-69	-72	-148	-77	-1804	338	137	-22727	-736	-16281	-9339	-8054	1610	-15975	-10345	-3196	799	-19701	-9764	-8626	1892
0.293333	-28	40	84	-58	-110	-12	15	-14	-19	-5	-75	-61	-95	-14	-32	-58	-99	34	-87	-32	-108	-24	-99	-68	-63	0	-101	-14	-72	-68	-147	-76	-4679	647	192	-22225	-578	-16046	-9288	-8135	959	-15609	-10209	-3392	912	-19480	-9552	-8595	1754
0.294167	-27	40	76	-59	-108	-32	13	-15	-18	7	-74	-66	-95	-16	-31	-59	-96	36	-83	-31	-103	-22	-96	-68	-64	1	-81	-14	-72	-69	-146	-76	-5238	928	175	-21666	-344	-15810	-9210	-8143	374	-15225	-10058	-3599	1035	-19225	-9341	-8564	1790
0.295000	-26	41	90	-57	-107	-34	13	-14	-18	7	-70	-65	-96	-15	-30	-58	-99	35	-88	-31	-115	-22	-97	-68	-63	1	-98	-14	-73	-68	-144	-75	-4660	1176	86	-21052	-203	-15577	-9113	-8179	-86	-14834	-9899	-3818	948	-18919	-9121	-8522	1978
0.295833	-25	43	89	-57	-105	-33	16	-12	-17	0	-75	-63	-99	-12	-29	-58	-100	35	-83	-28	-103	-19	-96	-67	-62	0	-96	-15	-73	-69	-146	-74	-5641	1391	-73	-20383	-369	-15337	-8989	-8222	-118	-14414	-9732	-4039	630	-18564	-8903	-8480	2199
0.296667	-26	43	91	-57	-107	-33	17	-15	-17	-3	-72	-45	-94	-13	-30	-57	-98	37	-82	-36	-104	-22	-98	-68	-60	0	-96	-11	-70	-69	-143	-73	-6454	1571	-288	-19667	-129	-15088	-8853	-8254	242	-13984	-9561	-4275	-446	-18161	-8693	-8430	2674
0.297500	-23	41	90	-57	-105	-35	18	-12	-17	6	-72	-64	-97	-16	-32	-60	-98	36	-84	-30	-103	-21	-95	-53	-60	1	-117	-16	-69	-70	-143	-77	-6394	1716	-553	-18911	274	-14819	-8705	-8281	-412	-13527	-9397	-4530	-807	-17707	-8497	-8380	3358
0.298333	-25	38	86	-60	-111	-38	11	-26	-17	2	-75	-66	-97	-18	-35	-62	-101	30	-88	-33	-110	-25	-102	-73	-70	-7	-104	-15	-78	-73	-147	-80	-8018	1865	-852	-18122	503	-14536	-8551	-8311	-1392	-13057	-9237	-4784	-213	-17213	-8312	-8338	3859
0.299167	-32	39	80	-64	-115	-38	10	-18	-24	1	-78	-68	-101	-21	-36	-64	-107	30	-91	-34	-102	-26	-102	-73	-66	-4	-101	-15	-75	-72	-148	-79	-6654	1915	-1163	-17291	835	-14219	-8383	-8329	-1405	-12554	-9076	-5058	-99	-16672	-8134	-8296	4345
0.300000	-28	37	85	-62	-114	-36	12	-18	-25	2	-77	-64	-100	-16	-31	-58	-102	33	-88	-35	-107	-24	-101	-73	-67	-7	-103	-16	-74	-73	-148	-77	-6996	1981	-1473	-16450	1442	-13865	-8224	-8341	-1455	-12033	-8938	-5340	-73	-16093	-7979	-8256	4850
0.300833	-29	37	85	-60	-110	-36	12	-16	-21	3	-75	-64	-96	-17	-30	-61	-101	30	-90	-34	-107	-23	-98	-68	-67	-5	-101	-6	-74	-70	-145	-78	-6532	2028	-1760	-15611	2103	-13480	-8073	-8347	-1607	-11495	-8809	-5636	-104	-15466	-7840	-8236	5349
0.301667	-26	35	88	-59	-111	-33	13	-16	-22	7	-76	-64	-98	-31	-32	-60	-100	18	-87	-35	-105	-23	-99	-70	-65	-3	-102	-13	-73	-70	-147	-74	-5346	2057	-2005	-14793	2851	-13057	-7939	-8342	-1524	-10935	-8703	-5948	-291	-14835	-7721	-8222	5588
0.302500	-26	37	88	-62	-108	-34	13	-13	-18	3	-75	-65	-97	-15	-30	-59	-103	33	-86	-36	-104	-22	-97	-70	-63	-3	-101	-13	-74	-72	-147	-73	-6368	2079	-2197	-14010	3898	-12590	-7826	-8329	-1300	-10360	-8620	-6267	-367	-14170	-7629	-8232	5638
0.303333	-25	39	91	-60	-109	-34	13	-12	-18	5	-75	-47	-94	-15	-36	-57	-96	36	-85	-32	-107	-24	-99	-69	-63	-4	-100	-14	-74	-70	-146	-76	-3677	2099	-2312	-13286	4725	-12086	-7734	-8297	-1006	-9772	-8560	-6602	-679	-13494	-7562	-8260	5604
0.304167	-26	39	82	-61	-110	-33	11	-14	-16	5	-73	-64	-96	-14	-29	-58	-98	36	-85	-36	-95	-22	-98	-70	-63	-1	-100	-15	-72	-94	-146	-76	1207	2118	-2351	-12633	4683	-11539	-7675	-8269	-567	-9179	-8527	-6939	-791	-12806	-7520	-8313	5028
0.305000	-23	39	89	-62	-109	-35	12	-15	-14	5	-72	-63	-99	-17	-32	-59	-100	34	-87	-36	-105	-19	-101	-69	-61	-4	-100	-13	-74	-73	-151	-74	-1546	2140	-2295	-12074	5195	-10953	-7646	-8220	-271	-8583	-8516	-7283	-653	-12130	-7503	-8389	4283
0.305833	-27	39	88	-72	-111	-36	9	-13	-22	4	-75	-65	-95	-17	-29	-60	-101	33	-88	-36	-108	-25	-100	-74	-65	-1	-99	-14	-74	-68	-151	-77	3337	2177	-2137	-11623	5309	-10342	-7655	-8156	185	-7988	-8533	-7629	-566	-11441	-7508	-8488	3701
0.306667	-30	37	88	-61	-110	-34	11	-18	-23	0	-77	-66	-98	-21	-33	-64	-66	30	-92	-39	-109	-29	-103	-75	-64	-8	-104	-16	-76	-74	-154	-78	3682	2213	-1892	-11299	5205	-9690	-7692	-8075	626	-7398	-8581	-7974	-291	-10763	-7538	-8612	2935
0.307500	-28	35	82	-66	-118	-39	6	-22	-25	1	-80	-68	-102	-22	-64	-64	-101	30	-88	-27	-107	-28	-104	-73	-67	0	-103	-16	-73	-70	-151	-77	4839	2281	-1550	-11097	5070	-9016	-7757	-7978	939	-6805	-8645	-8310	-201	-10093	-7579	-8743	2056
0.308333	-28	40	86	-60	-111	-36	10	-15	-17	5	-74	-64	-97	-18	-30	-62	-100	34	-87	-36	-104	-23	-100	-69	-63	-4	-99	-11	-70	-70	-151	-75	7634	2360	-1119	-11028	4801	-8316	-7853	-7862	1330	-6227	-8719	-8625	-202	-9444	-7641	-8894	941
0.309167	-24	40	90	-59	-110	-31	12	-16	-16	6	-70	-62	-96	-14	-27	-57	-97	35	-86	-33	-101	-21	-100	-69	-65	3	-101	-9	-73	-67	-149	-73	8681	2452	-617	-11097	3721	-7599	-7978	-7737	1691	-5661	-8817	-8920	30	-8808	-7716	-9050	-366
0.310000	-26	39	89	-58	-112	-31	12	-11	-15	6	-70	-63	-103	-15	-28	-61	-99	36	-90	-32	-107	-23	-101	-69	-64	1	-98	-11	-72	-70	-150	-75	8142	2559	-56	-11302	2722	-6872	-8121	-7599	1687	-5106	-8929	-9197	216	-8191	-7801	-9216	-1721
0.310833	-29	43	89	-57	-101	-33	13	-14	-18	4	-70	-62	-98	-15	-27	-59	-99	37	-85	-35	-102	-22	-100	-72	-65	-1	-100	-14	-75	-70	-127	-76	9569	2686	544	-11626	1912	-6146	-8286	-7456	1694	-4571	-9052	-9442	305	-7589	-7888	-9379	-2791
0.311667	-25	41	86	-60	-109	-34	13	-17	-18	4	-74	-63	-95	-14	-26	-60	-92	44	-88	-32	-102	-21	-99	-68	-65	-3	-100	-12	-72	-68	-147	-75	8176	2791	1166	-12055	851	-5413	-8456	-7307	1647	-4038	-9178	-9635	456	-7001	-7980	-9537	-3873
0.312500	-30	43	89	-57	-110	-33	13	-15	-18	4	-74	-62	-96	-13	-28	-59	-100	36	-85	-32	-104	-23	-101	-68	-64	-1	-100	-13	-73	-67	-146	-74	9019	2960	1791	-12573	-423	-4691	-8634	-7154	1580	-3523	-9306	-9819	509	-6428	-8070	-9676	-5053
0.313333	-28	38	86	-59	-109	-44	11	-13	-17	6	-72	-64	-96	-14	-26	-60	-100	35	-87	-34	-102	-21	-101	-67	-63	0	-101	-19	-73	-67	-146	-74	8641	3103	2392	-13166	-1515	-3970	-8810	-7002	1489	-3019	-9431	-9944	579	-5873	-8152	-9798	-6173
0.314167	-24	41	87	-61	-110	-33	12	-14	-21	5	-76	-62	-95	-13	-27	-60	-98	29	-87	-32	-104	-21	-101	-69	-63	-4	-99	-15	-74	-68	-147	-75	7335	3242	2961	-13798	-2369	-3270	-8975	-6859	1406	-2529	-9548	-10025	919	-5330	-8225	-9911	-7162
0.315000	-28	42	87	-59	-109	-33	13	-16	-22	7	-73	-66	-96	-16	-28	-45	-102	33	-90	-35	-107	-24	-102	-69	-66	0	-100	-14	-74	-70	-151	-76	6778	3378	3458	-14454	-3004	-2590	-9125	-6723	1459	-2057	-9650	-10055	1204	-4804	-8292	-9964	-7918
0.315833	-26	40	86	-58	-113	-38	8	-16	-21	4	-74	-65	-98	-14	-27	-60	-99	36	-84	-32	-105	-21	-97	-66	-63	0	-100	-16	-73	-68	-145	-74	3968	3477	3885	-15089	-3202	-1930	-9246	-6596	1398	-1595	-9737	-10037	1229	-4278	-8340	-9993	-8542
0.316667	-26	42	87	-60	-107	-31	15	-11	-29	7	-72	-56	-96	-12	-24	-65	-98	35	-84	-35	-103	-19	-95	-67	-61	1	-99	-13	-72	-65	-146	-74	2468	3607	4221	-15660	-3281	-1304	-9342	-6483	1167	-1153	-9798	-9967	1194	-3769	-8381	-9984	-8905
0.317500	-23	42	91	-56	-109	-34	15	-13	-17	9	-69	-63	-95	-16	-29	-57	-99	38	-83	-28	-110	-18	-90	-66	-62	1	-97	-13	-75	-66	-145	-72	5766	3692	4449	-16218	-3978	-712	-9405	-6386	1328	-721	-9854	-9852	1374	-3268	-8409	-9936	-8906
0.318333	-23	43	86	-59	-110	-40	12	-12	-15	9	-72	-65	-96	-13	-27	-60	-99	38	-85	-34	-110	-24	-100	-68	-61	0	-97	-14	-73	-68	-146	-74	123	3746	4556	-16666	-3879	-161	-9429	-6313	1536	-313	-9858	-9688	1497	-2777	-8427	-9852	-8833
0.319167	-25	41	84	-60	-107	-33	15	-15	-15	4	-74	-64	-94	-15	-29	-59	-97	34	-85	-32	-105	-23	-99	-69	-41	15	-98	-15	-75	-72	-148	-76	1260	3772	4554	-16999	-3752	365	-9409	-6252	1708	79	-9840	-9478	1279	-2311	-8435	-9723	-8707
0.320000	-24	41	89	-60	-107	-39	15	-13	-16	5	-70	-63	-92	-12	-27	-57	-96	36	-85	-31	-105	-22	-100	-68	-63	-3	-100	-11	-70	-68	-144	-77	304	3763	4425	-17209	-3749	838	-9341	-6206	1886	452	-9794	-9226	1255	-1831	-8427	-9546	-8505
0.320833	-26	44	89	-58	-110	-35	16	-13	-18	4	-70	-63	-96	-18	-31	-57	-100	39	-88	-15	-107	-21	-96	-67	-66	0	-81	-11	-74	-69	-148	-77	-2170	3727	4178	-17278	-3656	1261	-9220	-6173	2137	795	-9709	-8935	1296	-1377	-8414	-9333	-7936
0.321667	-24	42	88	-58	-80	-34	13	-12	-19	9	-69	-61	-96	-15	-29	-56	-100	39	-84	-31	-105	-21	-98	-67	-63	0	-97	-9	-72	-82	-145	-73	-1787	3657	3812	-17190	-3267	1634	-9048	-6157	2497	1118	-9593	-8600	1155	-937	-8392	-9076	-7124
0.322500	-24	42	91	-59	-109	-33	17	-12	-15	8	-69	-61	-97	-17	-28	-58	-96	38	-84	-31	-107	-17	-95	-66	-62	0	-97	-12	-70	-65	-146	-75	-1756	3553	3335	-16947	-3391	1952	-8824	-6155	3132	1411	-9445	-8231	835	-511	-8364	-8785	-6333
0.323333	-24	42	87	-57	-107	-33	28	-14	-19	9	-70	-61	-94	-14	-29	-56	-101	36	-83	-31	-105	-22	-100	-67	-65	-1	-95	-14	-74	-72	-147	-78	-3889	3415	2756	-16551	-3330	2208	-8551	-6165	3654	1670	-9259	-7836	538	-111	-8330	-8458	-5780
0.324167	-28	40	86	-60	-109	-35	11	-16	-17	4	-73	-65	-98	-17	-26	-60	-99	37	-85	-31	-102	-24	-94	-66	-62	0	-98	-9	-72	-69	-145	-78	-2761	3256	2094	-15993	-2757	2411	-8219	-6177	4122	1902	-9037	-7413	570	271	-8283	-8100	-5018
0.325000	-23	39	90	-60	-109	-36	27	-15	-17	4	-70	-64	-96	-17	-28	-59	-99	37	-85	-32	-105	-23	-98	-69	-65	-1	-101	-11	-73	-70	-146	-74	-4396	3072	1348	-15288	-2381	2553	-7840	-6201	4692	2099	-8792	-6964	392	626	-8231	-7712	-3888
0.325833	-29	39	86	-61	-112	-35	16	-15	-19	4	-74	-64	-98	-18	-30	-60	-103	33	-85	-32	-107	-24	-97	-72	-65	0	-98	-12	-76	-70	-147	-79	-4166	2869	553	-14463	-2420	2630	-7415	-6224	5188	2267	-8506	-6494	-21	955	-8175	-7303	-2819
0.326667	-26	39	87	-60	-113	-36	13	-14	-25	2	-75	-66	-98	-18	-28	-60	-103	33	-87	-32	-115	-26	-99	-72	-65	-3	-102	-11	-76	-69	-149	-84	-3285	2659	-288	-13520	-2390	2645	-6946	-6250	5576	2399	-8197	-6006	-221	1261	-8100	-6873	-1836
0.327500	-28	39	84	-62	-110	-34	15	-15	-18	5	-70	-66	-97	-32	-30	-59	-100	32	-88	-35	-103	-23	-99	-68	-62	-3	-101	-13	-73	-70	-148	-76	-3445	2436	-1157	-12480	-2211	2606	-6438	-6271	6027	2496	-7853	-5503	-305	1531	-8015	-6430	-768
0.328333	-25	39	86	-74	-109	-34	15	-14	-18	1	-74	-63	-95	-16	-29	-60	-99	35	-84	-33	-104	-23	-91	-70	-63	0	-99	-12	-73	-66	-141	-77	-2080	2222	-2020	-11362	-2141	2504	-5896	-6280	6477	2577	-7486	-4995	-411	1769	-7905	-5973	77
0.329167	-24	39	87	-59	-107	-32	15	-11	-18	8	-41	-60	-96	-15	-26	-58	-101	35	-84	-30	-105	-17	-98	-67	-60	2	-96	-11	-74	-68	-148	-74	-2652	2006	-2886	-10188	-1913	2341	-5321	-6286	6768	2620	-7090	-4484	-490	1970	-7794	-5516	727
0.330000	-24	28	89	-58	-112	-34	15	-11	-18	4	-73	-63	-96	-16	-27	-57	-97	33	-82	-34	-103	-19	-97	-67	-63	-1	-99	-15	-70	-69	-145	-74	-3333	1796	-3738	-8977	-1279	2119	-4724	-6277	6958	2629	-6677	-3974	-642	2128	-7659	-5059	1627
0.330833	-26	40	87	-59	-107	-33	16	-16	-16	5	-72	-66	-95	-16	-29	-61	-98	33	-86	-36	-95	-24	-101	-69	-64	0	-99	-13	-70	-72	-149	-74	1804	1599	-4548	-7750	-1594	1847	-4110	-6251	7369	2616	-6239	-3470	-837	2252	-7500	-4612	2562
0.331667	-24	40	87	-60	-109	-38	26	-16	-14	4	-77	-65	-97	-21	-30	-61	-102	32	-86	-34	-109	-26	-100	-69	-66	5	-103	-16	-74	-75	-149	-77	-471	1414	-5319	-6540	-1610	1513	-3489	-6205	7608	2569	-5781	-2981	-1014	2329	-7317	-4166	3000
0.332500	-28	36	82	-63	-115	-40	10	-18	-23	1	-75	-68	-98	-27	-30	-61	-99	33	-90	-36	-107	-26	-99	-70	-64	-1	-103	-13	-74	-69	-147	-76	544	1249	-6029	-5360	-1136	1141	-2859	-6131	7877	2505	-5301	-2498	-1135	2371	-7107	-3741	3277
0.333333	-25	36	86	-66	-108	-34	11	-17	-23	2	-74	-66	-99	-18	-30	-59	-101	30	-88	-35	-109	-15	-100	-69	-64	-3	-102	-14	-75	-70	-146	-76	1967	1098	-6652	-4230	-807	725	-2227	-6032	8338	2407	-4816	-2046	-1257	2360	-6871	-3347	4155
0.334167	-27	40	85	-60	-111	-39	16	-15	-21	5	-74	-64	-95	-3	-27	-60	-100	30	-86	-35	-105	-26	-104	-70	-64	-1	-100	-14	-73	-72	-154	-76	488	972	-7216	-3158	-538	268	-1602	-5899	8840	2295	-4295	-1642	-1372	2311	-6605	-2986	5329
0.335000	-24	39	97	-58	-109	-32	11	-16	-18	7	-73	-68	-97	-19	-30	-60	-100	33	-85	-35	-104	-23	-101	-70	-64	0	-97	-14	-75	-72	-149	-75	1352	854	-7706	-2169	-26	-219	-983	-5729	9255	2157	-3773	-1221	-1305	2211	-6308	-2665	5256
0.335833	-23	40	88	-59	-107	-36	12	-13	-18	6	-73	-63	-96	-14	-29	-59	-96	35	-85	-32	-103	-25	-92	-67	-64	1	-98	-12	-73	-69	-147	-76	2694	752	-8113	-1291	130	-735	-385	-5518	9769	1990	-3264	-858	-1218	2065	-5973	-2389	4517
0.336667	-25	41	89	-57	-109	-35	20	-11	-17	8	-72	-65	-94	-18	-30	-59	-96	35	-84	-30	-104	-22	-98	-68	-63	-12	-98	-12	-75	-69	-147	-62	1447	657	-8441	-523	316	-1270	202	-5261	10153	1798	-2714	-532	-1075	1869	-5605	-2171	3965
0.337500	-23	43	91	-59	-110	-35	12	-18	-15	5	-73	-63	-95	-15	-30	-58	-77	35	-82	-30	-108	-24	-100	-67	-65	0	-97	-12	-70	-79	-146	-74	2311	572	-8685	127	1008	-1827	779	-4962	10477	1576	-2170	-251	-1060	1623	-5215	-2017	3622
0.338333	-35	42	88	-59	-107	-33	11	-17	-15	4	-74	-65	-97	-16	-32	-61	-99	34	-84	-33	-105	-25	-102	-69	-64	-1	-101	-11	-75	-74	-148	-77	1349	483	-8854	649	1583	-2400	1318	-4614	10885	1321	-1631	-17	-1092	1326	-4780	-1922	3324
0.339167	-25	41	87	-61	-110	-39	-1	-19	-17	4	-75	-68	-96	-19	-30	-61	-99	34	-86	-34	-109	-25	-101	-73	-67	-6	-102	-15	-73	-73	-148	-76	1062	399	-8950	1038	1833	-2976	1844	-4221	11267	1038	-1101	166	-870	990	-4330	-1923	2792
0.340000	-27	39	85	-62	-109	-38	22	-18	-24	0	-77	-67	-100	-19	-33	-66	-107	30	-91	-34	-108	-27	-104	-75	-67	4	-104	-15	-76	-74	-153	-77	1571	296	-8974	1298	2102	-3543	2347	-3793	11616	728	-581	293	-729	612	-3846	-2006	2434
0.340833	-28	38	81	-63	-114	-41	8	-21	-21	0	-80	-68	-102	-21	-35	-63	-102	32	-90	-34	-107	-25	-103	-74	-69	-5	-102	-16	-74	-73	-150	-77	525	222	-8950	1431	2538	-4095	2836	-3336	11922	403	-73	371	-841	199	-3322	-2150	2122
0.341667	-28	42	81	-61	-110	-36	13	-10	-15	4	-77	-66	-97	-15	-32	-62	-101	32	-88	-32	-104	-22	-100	-60	-65	-4	-102	-10	-72	-70	-147	-77	810	114	-8842	1449	3030	-4620	3303	-2864	12146	1	425	385	-897	-240	-2775	-2391	1852
0.342500	-25	40	89	-58	-108	-33	12	-19	-19	5	-76	-62	-98	-13	-30	-59	-101	37	-84	-31	-105	-22	-99	-69	-65	-3	-101	-11	-70	-66	-150	-73	-38	12	-8699	1355	3465	-5112	3764	-2390	12237	-421	902	329	-1213	-715	-2200	-2722	1652
0.343333	-28	40	73	-59	-107	-34	12	-15	-15	5	-73	-64	-94	-18	-30	-60	-102	36	-84	-30	-105	-23	-99	-70	-61	0	-99	-10	-75	-69	-149	-73	-1812	-104	-8520	1162	4099	-5560	4193	-1931	12076	-873	1360	206	-2086	-1197	-1611	-3141	1554
0.344167	-22	40	95	-59	-109	-38	12	-17	-17	1	-75	-62	-95	-14	-31	-60	-99	38	-84	-30	-104	-22	-99	-68	-66	-1	-99	-12	-72	-66	-147	-74	1767	-227	-8310	894	3938	-5954	4618	-1519	12115	-1364	1767	11	-1617	-1688	-990	-3642	1604
0.345000	-27	43	87	-59	-105	-41	12	-17	-21	5	-73	-64	-96	-15	-30	-62	-99	35	-88	-31	-101	-21	-100	-69	-62	1	-98	-11	-70	-68	-151	-73	525	-358	-8083	549	3682	-6287	5036	-1153	12216	-1887	2162	-248	-629	-2181	-355	-4224	1543
0.345833	-26	43	88	-57	-107	-35	11	-15	-16	3	-75	-65	-96	-16	-31	-60	-95	35	-84	-32	-102	-24	-99	-69	-63	0	-99	-13	-72	-66	-149	-72	-971	-495	-7831	165	4108	-6546	5437	-866	12045	-2442	2530	-592	-545	-2670	304	-4883	1457
0.346667	-25	43	87	-60	-109	-33	11	-18	-19	5	-76	-64	-94	-16	-30	-60	-99	34	-88	-33	-104	-24	-99	-69	-64	-3	-99	-13	-50	-69	-148	-75	976	-639	-7579	-243	4220	-6741	5847	-668	11808	-3023	2868	-999	-452	-3155	976	-5618	1290
0.347500	-28	40	87	-60	-110	-36	32	-14	-19	5	-75	-66	-115	-15	-28	-60	-101	33	-84	-33	-109	-24	-101	-72	-64	-3	-100	-14	-78	-70	-146	-74	-1049	-780	-7319	-653	4256	-6861	6250	-580	11437	-3615	3187	-1485	-308	-3599	1664	-6361	1194
0.348333	-28	40	88	-57	-111	-38	10	-14	-22	4	-77	-63	-101	-16	-32	-59	-108	32	-87	-34	-109	-27	-105	-70	-66	-3	-101	-15	-74	-73	-151	-77	-856	-921	-7060	-1049	4326	-6921	6633	-614	10905	-4219	3483	-2030	-148	-4020	2359	-7153	1095
0.349167	-27	40	89	-59	-109	-38	8	-14	-18	1	-75	-74	-98	-16	-29	-59	-112	33	-83	-31	-102	-19	-99	-68	-64	1	-97	-13	-72	-67	-145	-73	375	-1055	-6798	-1405	4058	-6907	7022	-768	10587	-4812	3766	-2637	-52	-4404	3065	-7946	899
0.350000	-22	43	88	-59	-108	-34	11	-13	5	5	-70	-62	-95	-13	-27	-57	-97	36	-84	-32	-109	-24	-101	-68	-62	0	-98	-11	-73	-66	-148	-73	-953	-1188	-6539	-1713	3669	-6853	7393	-1068	10156	-5397	4036	-3298	-35	-4747	3777	-8739	456
0.350833	-26	41	88	-58	-108	-32	12	-14	-19	4	-74	-64	-98	-17	-28	-58	-99	34	-65	-32	-104	-22	-98	-69	-64	-4	-99	-13	-76	-68	-149	-76	-626	-1310	-6276	-1948	3673	-6758	7758	-1495	9464	-5941	4300	-3996	-17	-5053	4496	-9502	82
0.351667	-25	40	89	-59	-109	-32	12	-14	-17	5	-73	-64	-97	-13	-28	-60	-99	34	-84	-30	-108	-21	-101	-70	-64	-1	-97	-11	-75	-66	-151	-72	-855	-1426	-6019	-2097	3659	-6643	8097	-2047	8906	-6449	4568	-4732	13	-5316	5200	-10211	-42
0.352500	-24	42	88	-57	-111	-35	16	-12	-19	6	-72	-62	-97	-14	-28	-57	-100	34	-83	-30	-105	-22	-99	-67	-62	0	-98	-12	-77	-67	-150	-75	-1571	-1527	-5753	-2160	3371	-6516	8429	-2712	8351	-6901	4843	-5488	10	-5532	5926	-10849	-254
0.353333	-28	46	88	-57	-110	-35	11	-15	-17	8	-74	-63	-94	-14	-26	-57	-99	39	-86	-27	-104	-24	-100	-70	-65	0	-92	-13	-75	-68	-147	-73	-582	-1618	-5479	-2125	3055	-6396	8736	-3484	7795	-7274	5133	-6245	184	-5703	6638	-11400	-402
0.354167	-27	39	88	-57	-108	-27	16	-13	-19	5	-73	-61	-95	-12	-57	-60	-101	34	-85	-30	-104	-22	-99	-69	-62	1	-96	-10	-70	-66	-147	-79	-1392	-1698	-5186	-1992	2814	-6298	9018	-4314	7385	-7577	5446	-6987	388	-5839	7345	-11841	-623
0.355000	-23	42	91	-55	-100	-31	13	-13	-17	6	-72	-63	-95	-12	-25	-56	-100	36	-85	-30	-103	-21	-99	-68	-64	1	-96	-10	-72	-66	-145	-72	-1055	-1768	-4870	-1769	2501	-6231	9279	-5230	6968	-7783	5776	-7704	540	-5930	8039	-12174	-985
0.355833	-23	42	88	-57	-107	-32	19	-11	-17	11	-73	-62	-98	-12	-24	-56	-100	36	-86	-29	-104	-18	-98	-65	-60	0	-98	-12	-68	-67	-146	-73	-1489	-1826	-4526	-1458	2259	-6207	9513	-6171	6461	-7887	6140	-8381	757	-5988	8730	-12372	-1171
0.356667	-26	38	87	-34	-105	-33	16	-15	-19	3	-75	-62	-94	-13	-26	-58	-101	36	-80	-31	-104	-26	-99	-69	-60	0	-101	-13	-74	-69	-134	-76	-3428	-1876	-4149	-1073	2317	-6231	9714	-7112	5656	-7894	6531	-9006	910	-6017	9402	-12469	-1383
0.357500	-29	39	87	-57	-113	-28	16	-13	-15	7	-74	-63	-98	-12	-27	-58	-100	35	-85	-30	-101	-22	-96	-64	-63	2	-99	-12	-73	-67	-142	-73	-939	-1919	-3731	-630	2034	-6298	9897	-8041	4746	-7787	6966	-9558	934	-6010	10063	-12425	-1423
0.358333	-47	37	90	-56	-109	-33	17	-11	-17	4	-72	-65	-97	-13	-25	-46	-101	34	-84	-31	-104	-25	-101	-69	-64	0	-101	-13	-76	-70	-147	-77	-114	-1956	-3271	-141	1369	-6417	10051	-8943	3937	-7574	7412	-10035	886	-5984	10698	-12267	-1461
0.359167	-27	37	86	-61	-111	-48	13	-14	-24	6	-68	-65	-96	-14	-28	-63	-93	34	-86	-34	-107	-23	-101	-69	-65	0	-99	-14	-76	-69	-151	-75	-2326	-2010	-2765	377	1579	-6581	10186	-9776	3008	-7261	7905	-10415	1018	-5933	11317	-11997	-1769
0.360000	-40	41	86	-63	-109	-34	16	-14	-19	6	-74	-63	-101	-16	-28	-58	-98	35	-84	-32	-109	-45	-100	-67	-64	1	-98	-15	-78	-68	-147	-74	335	-2013	-2206	907	1451	-6768	10311	-10523	1904	-6850	8422	-10710	1076	-5861	11908	-11625	-2062
0.360833	-26	42	86	-58	-112	-46	17	-14	-17	5	-73	-64	-97	-13	-29	-46	-102	33	-87	-32	-108	-24	-100	-68	-66	1	-97	-13	-72	-72	-147	-75	-1022	-2040	-1602	1423	1345	-6969	10418	-11179	572	-6356	8949	-10910	862	-5759	12481	-11174	-2320
0.361667	-24	40	88	-59	-109	-32	16	-12	-17	5	-72	-66	-96	-15	-30	-59	-103	35	-83	-28	-104	-23	-97	-81	-63	0	-97	-12	-73	-68	-146	-73	-785	-2070	-949	1913	1287	-7164	10515	-11724	-938	-5788	9492	-11018	693	-5644	13020	-10661	-2391
0.362500	-24	43	88	-55	-109	-33	13	12	-15	9	-72	-62	-95	-12	-30	-56	-98	37	-82	-29	-105	-21	-100	-67	-64	3	-96	-13	-72	-67	-148	-72	480	-2105	-257	2359	1031	-7341	10609	-12155	-2582	-5158	10034	-11042	456	-5499	13528	-10105	-2440
0.363333	-25	45	90	-56	-109	-33	18	-11	-19	7	-70	-62	-96	-17	-42	-58	-98	35	-82	-32	-108	-21	-98	-56	-65	1	-99	-13	-73	-67	-147	-74	-11	-2140	468	2747	463	-7475	10707	-12464	-4275	-4484	10570	-10992	215	-5324	13993	-9538	-2540
0.364167	-26	25	85	-55	-110	-32	11	-14	-21	3	-73	-62	-95	-15	-30	-59	-103	37	-85	-29	-102	-22	-99	-67	-67	0	-100	-12	-92	-68	-146	-74	-110	-2189	1260	3071	320	-7551	10801	-12657	-6253	-3787	11078	-10875	-51	-5128	14419	-8966	-2590
0.365000	-24	40	90	-60	-109	-32	10	-15	-16	2	-72	-66	-95	-18	-33	-63	-104	32	-88	-34	-105	-26	-103	-72	-66	-5	-100	-15	-79	-73	-149	-78	279	-2249	2007	3318	305	-7548	10904	-12729	-8220	-3077	11558	-10711	-262	-4900	14797	-8421	-2327
0.365833	-25	37	85	-64	-114	-39	7	-17	-26	2	-77	-70	-99	-18	-31	-60	-115	34	-90	-35	-109	-24	-103	-70	-65	-3	-104	-14	-73	-69	-148	-76	-1026	-2314	2807	3487	85	-7449	11014	-12690	-10057	-2368	12003	-10507	-355	-4629	15138	-7910	-2034
0.366667	-27	35	86	-61	-111	-63	8	-17	-25	2	-75	-66	-101	-19	-32	-63	-105	30	-90	-35	-109	-25	-102	-78	-65	-1	-103	-15	-104	-73	-151	-76	-188	-2389	3607	3575	-318	-7253	11131	-12547	-12021	-1674	12394	-10278	-435	-4325	15422	-7456	-1662
0.367500	-30	38	81	-58	-110	-38	9	-23	-21	0	-79	-68	-98	-18	-32	-63	-103	32	-85	-35	-109	-25	-102	-69	-66	-4	-104	-24	-76	-74	-148	-76	-838	-2471	4409	3580	-523	-6948	11258	-12310	-14141	-999	12731	-10049	-314	-3975	15659	-7071	-1268
0.368333	-26	41	88	-62	-111	-34	12	-13	-16	3	-70	-67	-97	-17	-29	-58	-99	34	-90	-36	-104	-21	-101	-77	-64	-3	-103	-12	-74	-69	-146	-75	-724	-2577	5193	3502	-977	-6532	11393	-11988	-15918	-365	13009	-9824	-382	-3588	15837	-6769	-902
0.369167	-24	40	88	-57	-109	-34	13	-13	-19	4	-73	-67	-102	-18	-29	-57	-98	38	-85	-33	-102	-22	-98	-69	-62	0	-99	-13	-73	-70	-147	-73	-610	-2686	5959	3346	-1724	-6011	11527	-11599	-16895	222	13189	-9629	-654	-3162	15959	-6553	-419
0.370000	-44	40	90	-59	-109	-35	10	-15	-18	5	-74	-64	-94	-21	-28	-59	-97	35	-85	-33	-108	-25	-103	-68	-61	0	-100	-14	-67	-68	-146	-72	-2439	-2817	6701	3112	-2275	-5406	11664	-11150	-17478	764	13324	-9472	-844	-2695	16026	-6433	139
0.370833	-22	41	88	-59	-109	-35	11	-8	-40	5	-74	-65	-98	-23	-33	-59	-98	35	-86	-32	-101	-22	-101	-72	-62	-1	-101	-12	-74	-70	-148	-74	-1003	-2977	7404	2810	-3058	-4724	11793	-10657	-18006	1247	13365	-9359	-1077	-2185	16029	-6403	598
0.371667	-24	41	89	-57	-114	-39	10	-15	-17	5	-75	-64	-95	-16	-32	-60	-97	35	-83	-41	-103	-21	-104	-69	-62	0	-100	-14	-69	-72	-146	-72	1715	-3113	8066	2450	-4552	-3989	11913	-10124	-18309	1687	13325	-9301	-1155	-1646	15985	-6464	1007
0.372500	-25	42	90	-31	-104	-36	10	-16	-18	3	-74	-40	-96	-17	-33	-61	-100	34	-84	-32	-103	-25	-101	-69	-62	0	-102	-7	-76	-72	-147	-79	-2304	-3286	8679	2034	-5126	-3224	12018	-9561	-18801	2075	13203	-9308	-1108	-1077	15881	-6611	1283
0.373333	-26	41	88	-61	-110	-40	8	-16	-18	3	-75	-70	-97	-21	-32	-63	-102	32	-92	-38	-109	-24	-107	-75	-66	-7	-109	-17	-76	-73	-149	-78	-75	-3469	9239	1571	-5639	-2443	12102	-8982	-19505	2418	13004	-9367	-1119	-487	15723	-6834	1554
0.374167	-29	35	84	-63	-114	-44	7	-21	-23	-1	-77	-67	-97	-18	-31	-64	-103	30	-88	-35	-108	-22	-105	-70	-65	-3	-102	-16	-68	-68	-150	-75	-1855	-3682	9751	1075	-5802	-1675	12156	-8389	-20211	2732	12737	-9480	-913	126	15517	-7124	1659
0.375000	-26	38	86	-60	-113	-35	10	-16	-19	1	-73	-63	-95	-17	-30	-62	-99	30	-85	-30	-102	-23	-102	-70	-65	-6	-102	-15	-74	-69	-145	-74	-2446	-3851	10206	555	-5985	-941	12182	-7789	-20719	3013	12396	-9645	-385	751	15266	-7465	1621
0.375833	-25	41	85	-56	-105	-32	12	-14	-15	6	-70	-61	-96	-32	-27	-60	-100	30	-86	-32	-102	-18	-99	-68	-62	0	-99	-14	-73	-67	-148	-72	-1601	-4055	10600	12	-6124	-269	12167	-7196	-20927	3270	12005	-9850	359	1385	14962	-7853	1498
0.376667	-24	40	61	-57	-107	-32	11	-12	-22	5	-75	-64	-95	-16	-29	-60	-100	35	-93	-31	-101	-18	-100	-70	-59	1	-98	-13	-65	-65	-147	-74	-1516	-4259	10940	-531	-6506	323	12106	-6609	-20521	3524	11536	-10103	1381	2022	14623	-8266	1283
0.377500	-23	42	86	-58	-104	-33	12	-12	-16	9	-73	-62	-95	-17	-27	-57	-98	35	-86	-35	-107	-17	-99	-68	-60	2	-97	-25	-69	-67	-148	-72	-2428	-4473	11193	-1079	-6476	827	12000	-6037	-19933	3768	11050	-10372	1965	2654	14239	-8698	1043
0.378333	-19	44	88	-56	-105	-32	12	-15	-16	5	-73	-63	-94	-18	-28	-72	-96	30	-86	-36	-103	-21	-101	-69	-64	1	-99	-17	-75	-72	-148	-75	-1462	-4679	11432	-1610	-5845	1227	11842	-5479	-19208	4011	10515	-10655	1694	3277	13819	-9130	967
0.379167	-26	40	85	-59	-112	-34	10	-15	-17	4	-74	-63	-95	-16	-25	-60	-99	32	-86	-36	-104	-23	-104	-70	-66	1	-98	-13	-74	-69	-151	-74	-2312	-4885	11596	-2124	-5149	1516	11634	-4944	-18331	4262	9954	-10930	1292	3891	13375	-9546	887
0.380000	-24	42	87	-42	-111	-34	11	-15	-18	4	-72	-66	-98	-18	-29	-59	-97	34	-86	-38	-103	-21	-100	-69	-64	1	-100	-15	-77	-72	-150	-74	-1091	-5079	11705	-2615	-4677	1706	11371	-4430	-17480	4516	9355	-11195	1070	4494	12900	-9946	808
0.380833	-24	40	87	-59	-111	-38	10	-12	-19	6	-74	-65	-82	-17	-28	-60	-102	33	-86	-33	-108	-24	-102	-72	-65	0	-101	-17	-76	-68	-149	-76	-1187	-5266	11765	-3063	-3939	1780	11055	-3954	-16861	4780	8745	-11436	807	5085	12399	-10310	601
0.381667	-24	36	88	-58	-109	-34	9	-14	-19	5	-74	-65	-96	-21	-31	-61	-98	32	-86	-34	-119	-23	-104	-73	-67	-1	-100	-16	-77	-74	-153	-78	-1116	-5437	11775	-3489	-3077	1756	10689	-3503	-16534	5052	8156	-11637	614	5667	11871	-10638	300
0.382500	-27	40	86	-57	-112	-33	9	-17	-21	2	-75	-66	-99	-15	-31	-60	-100	34	-84	-31	-105	-21	-99	-70	-65	0	-101	-15	-74	-68	-146	-73	-397	-5592	11747	-3859	-2330	1642	10274	-3090	-16242	5329	7542	-11799	522	6238	11334	-10904	123
0.383333	-25	41	91	-58	-107	-32	12	-12	-17	5	-73	-62	-97	-14	-28	-59	-101	33	-90	-30	-107	-22	-100	-70	-64	-1	-100	-14	-76	-67	-148	-77	-1529	-5723	11673	-4185	-1367	1447	9801	-2716	-15645	5600	6919	-11923	500	6794	10774	-11128	-29
0.384167	-5	43	89	-58	-109	-28	11	-15	-16	6	-99	-61	-93	-15	-28	-57	-98	38	-86	-32	-103	-22	-101	-69	-62	0	-101	-16	-73	-68	-145	-70	-1177	-5833	11572	-4468	-579	1181	9292	-2377	-14923	5862	6297	-11967	567	7341	10206	-11288	-225
0.385000	-26	41	93	-59	-105	-31	13	-13	-16	6	-73	-62	-96	-16	-26	-58	-100	33	-87	-28	-104	-21	-97	-69	-64	0	-119	-15	-56	-68	-147	-72	2671	-5917	11435	-4692	-901	859	8738	-2085	-13861	6104	5679	-11967	516	7873	9624	-11400	-250
0.385833	-26	41	87	-59	-109	-31	12	-14	-39	3	-75	-62	-96	-15	-27	-58	-82	35	-104	-29	-107	-21	-99	-68	-64	-4	-103	-15	-74	-67	-147	-73	-608	-5969	11287	-4870	-645	494	8145	-1843	-12529	6339	5052	-11914	417	8399	9030	-11453	-434
0.386667	-36	38	91	-59	-109	-32	11	-17	-19	3	-74	-62	-96	-15	-29	-59	-100	32	-98	-41	-105	-22	-100	-69	-65	-3	-102	-15	-74	-68	-150	-73	1398	-5998	11101	-5002	-514	103	7519	-1642	-10923	6503	4429	-11797	360	8909	8425	-11447	-676
0.387500	-26	40	53	-61	-110	-32	12	-15	-18	4	-75	-73	-95	-14	-29	-57	-102	37	-83	-31	-104	-22	-98	-74	-69	-3	-103	-15	-75	-70	-149	-74	1525	-5991	10920	-5091	-560	-298	6864	-1485	-9125	6641	3792	-11630	359	9403	7817	-11394	-877
0.388333	-27	40	88	-59	-113	-31	13	-13	-16	8	-72	-59	-93	-13	-24	-56	-99	37	-84	-31	-104	-16	-96	-67	-62	0	-100	-13	-72	-67	-143	-70	1291	-5954	10730	-5141	-850	-701	6177	-1378	-7263	6741	3158	-11406	359	9879	7200	-11295	-1029
0.389167	-24	42	78	-56	-107	-33	12	-11	-17	9	-75	-60	-96	-15	-26	-52	-99	39	-83	-26	-102	-19	-99	-66	-65	0	-97	-13	-75	-72	-145	-73	2087	-5881	10536	-5159	-1246	-1100	5468	-1297	-5302	6778	2507	-11137	286	10318	6575	-11158	-1142
0.390000	-24	41	88	-60	-109	-34	12	-15	-17	5	-74	-61	-97	-16	-28	-57	-102	19	-86	-31	-110	-24	-102	-67	-66	-3	-99	-17	-70	-70	-147	-75	2944	-5786	10343	-5156	-2092	-1479	4734	-1271	-3056	6757	1845	-10824	153	10730	5936	-11001	-1309
0.390833	-24	40	85	-60	-111	-43	11	-18	-18	2	-78	-64	-99	-18	-31	-62	-100	34	-84	-30	-103	-23	-98	-66	-64	0	-99	-15	-77	-70	-147	-75	1758	-5651	10160	-5129	-2674	-1826	3989	-1276	-1101	6677	1174	-10471	-61	11097	5289	-10806	-1478
0.391667	-25	42	92	-59	-111	-34	11	-14	-18	6	-73	-62	-95	-15	-30	-57	-98	34	-85	-31	-94	-25	-101	-68	-64	-1	-97	-12	-75	-72	-146	-76	2532	-5489	9997	-5097	-2790	-2146	3227	-1321	595	6540	481	-10081	-189	11412	4634	-10598	-1369
0.392500	-24	41	87	-57	-109	-33	15	-15	-18	6	-73	-60	-98	-18	-29	-57	-97	35	-83	-31	-102	-19	-100	-68	-64	0	-99	-16	-86	-69	-149	-75	1255	-5295	9845	-5061	-2890	-2423	2458	-1390	2008	6347	-235	-9654	-247	11665	3965	-10384	-1315
0.393333	-27	44	87	-59	-112	-36	8	-16	-21	5	-75	-62	-99	-23	-30	-58	-100	33	-86	-32	-105	-24	-103	-70	-68	0	-98	-13	-76	-70	-148	-77	1425	-5075	9710	-5026	-3142	-2666	1673	-1490	3231	6101	-959	-9201	-353	11843	3279	-10139	-1418
0.394167	-25	41	87	-61	-109	-35	13	-14	-5	2	-73	-64	-98	-18	-29	-57	-101	35	-85	-31	-103	-24	-102	-68	-65	0	-98	-14	-77	-73	-148	-77	1128	-4830	9596	-5003	-3061	-2839	884	-1618	4257	5812	-1699	-8723	-425	11938	2587	-9944	-1280
0.395000	-23	42	88	-58	-111	-34	12	-17	-19	3	-70	-65	-95	-14	-30	-55	-99	38	-85	-33	-101	-22	-99	-69	-63	0	-100	-12	-86	-70	-144	-74	336	-4557	9496	-4989	-2821	-3020	95	-1762	4886	5485	-2456	-8219	-488	11943	1873	-9727	-995
0.395833	-24	41	88	-58	-107	-32	15	-15	-16	3	-69	-62	-94	-14	-27	-58	-101	34	-83	-55	-101	-21	-99	-67	-60	1	-98	-10	-72	-68	-144	-74	685	-4267	9415	-4995	-2573	-3135	-696	-1933	5283	5138	-3220	-7694	-731	11843	1136	-9523	-908
0.396667	-24	42	108	-57	-108	-32	16	-14	-19	4	-73	-62	-94	-15	-31	-57	-96	36	-83	-30	-101	-21	-101	-73	-63	1	-96	-8	-72	-70	-147	-70	-338	-3958	9350	-5018	-2103	-3214	-1467	-2116	5497	4769	-4003	-7145	-871	11636	382	-9328	-885
0.397500	-24	43	88	-57	-115	-34	16	-17	-16	5	-70	-63	-96	-14	-28	-57	-100	33	-83	-32	-100	-21	-99	-68	-62	2	-99	-11	-73	-67	-145	-73	-1605	-3662	9288	-5063	-1417	-3256	-2236	-2324	5462	4386	-4785	-6584	-978	11308	-398	-9144	-752
0.398333	-27	41	86	-57	-109	-33	13	-18	-23	2	-76	-66	-99	-10	-33	-62	-107	30	-88	-35	-107	-25	-105	-73	-63	-4	-103	-14	-76	-74	-152	-78	2016	-3320	9242	-5126	-1354	-3269	-2997	-2555	5528	3998	-5575	-6009	-1242	10864	-1197	-8977	-496
0.399167	-28	36	81	-61	-110	-41	9	-19	-23	0	-77	-67	-103	-21	-23	-63	-104	28	-90	-39	-109	-27	-102	-74	-65	-3	-96	-13	-80	-73	-152	-76	-718	-2984	9199	-5206	-882	-3250	-3731	-2795	5658	3624	-6347	-5419	-1251	10316	-2005	-8811	-439
0.400000	-27	39	86	-61	-113	-38	11	-17	-22	3	-75	-72	-99	-17	-32	-61	-88	32	-90	-31	-109	-26	-102	-73	-67	-6	-102	-15	-75	-74	-151	-76	-67	-2648	9155	-5291	-117	-3207	-4439	-3065	5773	3240	-7111	-4828	-1313	9648	-2835	-8654	-504
0.400833	-28	40	113	-62	-109	-38	11	-17	-19	4	-75	-66	-99	-15	-23	-59	-101	32	-90	-35	-108	-26	-101	-72	-63	0	-100	-13	-74	-70	-164	-75	557	-2308	9129	-5386	573	-3147	-5111	-3362	5710	2910	-7843	-4231	-1442	8875	-3678	-8502	-429
0.401667	-24	44	88	-58	-107	-39	15	-15	-16	5	-73	-68	-97	-17	-33	-60	-99	33	-86	-33	-104	-25	-102	-72	-63	3	-99	-14	-76	-74	-148	-74	-442	-1981	9052	-5482	1313	-3075	-5742	-3669	5761	2569	-8548	-3644	-1536	7991	-4529	-8357	-271
0.402500	-36	40	90	-58	-112	-34	11	-13	-17	5	-73	-63	-95	-17	-32	-60	-100	35	-85	-34	-105	-25	-101	-68	-62	0	-99	-15	-74	-70	-145	-74	104	-1657	8985	-5571	2267	-2997	-6328	-4017	5831	2234	-9214	-3067	-1483	7019	-5377	-8215	-264
0.403333	-23	41	92	-57	-108	-33	13	-16	-16	6	-68	-61	-98	-16	-33	-61	-100	35	-84	-32	-105	-25	-100	-70	-64	0	-98	-12	-78	-70	-148	-75	1273	-1343	8898	-5650	2712	-2918	-6857	-4397	6084	1904	-9826	-2518	-1439	5970	-6221	-8082	-370
0.404167	-16	43	88	-60	-109	-33	13	-15	-19	6	-72	-61	-96	-16	-29	-59	-100	33	-87	-31	-102	-22	-102	-68	-63	-1	-99	-11	-70	-68	-149	-75	131	-1040	8769	-5708	3053	-2842	-7328	-4815	6182	1566	-10375	-2012	-1356	4853	-7044	-7950	-465
0.405000	-27	69	88	-55	-110	-32	12	-16	-19	8	-72	-66	-97	-17	-30	-63	-94	34	-84	-33	-102	-23	-101	-73	-62	-17	-98	-13	-73	-70	-148	-73	990	-758	8659	-5744	3873	-2779	-7727	-5269	6127	1218	-10852	-1549	-1165	3694	-7844	-7823	-422
0.405833	-24	40	88	-58	-111	-18	10	-21	-21	4	-70	-65	-101	-17	-31	-61	-98	30	-84	-33	-105	-24	-103	-74	-64	-1	-99	-14	-72	-72	-149	-68	467	-483	8506	-5751	4641	-2729	-8056	-5763	6345	849	-11256	-1150	-1085	2472	-8609	-7707	-366
0.406667	-28	37	87	-62	-112	-36	9	-18	-19	2	-77	-68	-100	-18	-35	-61	-108	27	-94	-30	-110	-27	-104	-77	-68	-6	-105	-16	-76	-73	-152	-79	445	-233	8329	-5724	4818	-2705	-8327	-6297	6640	449	-11569	-814	-1184	1235	-9328	-7628	-445
0.407500	-32	37	85	-59	-118	-40	7	-22	-21	0	-76	-69	-100	-21	-33	-63	-100	30	-90	-35	-107	-22	-103	-77	-66	-4	-104	-16	-76	-75	-149	-57	1150	18	8135	-5658	4759	-2701	-8479	-6859	7173	11	-11789	-550	-1135	3	-9981	-7533	-506
0.408333	-28	38	86	-58	-109	-33	11	-16	-17	6	-76	-64	-97	-15	-30	-60	-100	35	-85	-34	-103	-24	-101	-72	-64	0	-101	-16	-72	-67	-146	-70	999	253	7924	-5560	4582	-2726	-8564	-7456	7860	-466	-11911	-378	-991	-1207	-10558	-7474	-355
0.409167	-27	43	90	-56	-107	-28	13	-15	-18	-1	-73	-63	-94	-14	-28	-58	-99	34	-85	-30	-102	-22	-98	-70	-62	-1	-100	-15	-73	-68	-145	-72	1325	473	7699	-5426	4091	-2784	-8571	-8078	8641	-994	-11930	-302	-884	-2389	-11055	-7463	-319
0.410000	-24	42	88	-59	-108	-31	13	-13	-16	6	-70	-66	-95	-16	-29	-59	-98	35	-86	-34	-102	-22	-99	-68	-70	2	-99	-11	-73	-72	-146	-72	204	682	7454	-5265	3467	-2882	-8501	-8719	9538	-1576	-11855	-318	-692	-3529	-11462	-7500	-464
0.410833	-26	41	88	-58	-108	-32	13	-10	-17	7	-69	-70	-97	-17	-29	-58	-98	36	-84	-30	-105	-19	-98	-73	-63	1	-99	-15	-75	-73	-146	-73	-1558	887	7206	-5080	2938	-3011	-8305	-9364	10227	-2199	-11687	-445	-506	-4619	-11767	-7596	-598
0.411667	-26	43	89	-59	-109	-31	17	-11	-21	7	-72	-62	-96	-12	-28	-59	-98	38	-85	-32	-104	-21	-97	-73	-69	2	-99	-13	-68	-66	-146	-73	1728	1084	6956	-4878	1446	-3184	-8143	-10004	10842	-2869	-11421	-662	-514	-5633	-11962	-7755	-645
0.412500	-23	43	101	-58	-108	-33	17	-13	-15	6	-70	-64	-125	-18	-32	-59	-98	35	-83	-30	-102	-22	-94	-69	-62	2	-97	-13	-76	-68	-147	-64	470	1276	6706	-4665	-202	-3393	-7876	-10635	11455	-3590	-11070	-977	-428	-6580	-12047	-7996	-681
0.413333	-23	40	89	-59	-111	-34	15	-13	-17	6	-73	-64	-99	-15	-30	-55	-101	37	-84	-32	-104	-19	-99	-70	-63	1	-98	-14	-72	-68	-146	-75	-947	1476	6464	-4458	-1113	-3651	-7551	-11245	11767	-4346	-10645	-1386	-126	-7445	-12017	-8313	-723
0.414167	-27	42	87	-61	-109	-33	16	-14	-17	3	-74	-65	-98	-18	-30	-60	-98	36	-88	-32	-105	-18	-96	-68	-64	0	-100	-13	-72	-64	-147	-76	612	1675	6236	-4255	-2128	-3952	-7184	-11819	11587	-5128	-10152	-1878	194	-8238	-11873	-8710	-767
0.415000	-23	43	88	-60	-110	-39	13	-12	-18	5	-72	-65	-98	-18	-30	-60	-99	7	-86	-33	-110	-25	-100	-74	-62	-1	-102	-14	-81	-68	-146	-75	-975	1883	6023	-4074	-3082	-4302	-6796	-12347	11071	-5931	-9603	-2438	319	-8952	-11622	-9190	-880
0.415833	-28	42	87	-62	-111	-35	15	-13	-18	6	-74	-36	-98	-16	-31	-62	-88	32	-85	-30	-105	-19	-99	-68	-64	0	-100	-13	-76	-72	-148	-75	-662	2102	5847	-3919	-3887	-4696	-6400	-12812	10291	-6738	-9007	-3058	270	-9590	-11261	-9756	-945
0.416667	-32	45	88	-58	-111	-32	16	-14	-17	6	-74	-64	-96	-15	-25	-60	-98	46	-82	-31	-102	-21	-98	-63	-63	0	-100	-12	-69	-64	-145	-73	414	2329	5670	-3804	-4752	-5141	-5986	-13216	9292	-7552	-8384	-3729	158	-10163	-10797	-10393	-958
0.417500	-33	44	90	-58	-107	-31	23	-10	-16	7	-70	-62	-95	-16	-27	-62	-99	34	-84	-31	-101	-17	-96	-67	-61	0	-99	-11	-72	-62	-145	-74	-730	2572	5535	-3736	-5577	-5641	-5568	-13544	7942	-8363	-7738	-4439	198	-10680	-10248	-11081	-1100
0.418333	-22	42	91	-59	-107	-31	16	-12	-18	6	-77	-63	-96	-16	-28	-58	-101	35	-84	-31	-64	-18	-100	-74	-64	-4	-100	-12	-73	-68	-147	-78	-932	2826	5424	-3725	-5550	-6177	-5189	-13808	6080	-9169	-7092	-5168	98	-11154	-9628	-11847	-1384
0.419167	-23	42	87	-62	-108	-35	15	-14	-17	4	-72	-63	-97	-19	-32	-61	-101	33	-88	-33	-107	-23	-103	-69	-64	-1	-99	-11	-73	-73	-148	-77	-1609	3075	5345	-3770	-5177	-6818	-4830	-13982	4142	-9949	-6449	-5905	-238	-11587	-8936	-12630	-1611
0.420000	-24	40	89	-59	-110	-35	17	-15	-19	4	-74	-65	-98	-17	-28	-57	-98	33	-88	-34	-104	-22	-102	-69	-65	-5	-103	-11	-72	-69	-144	-73	-2429	3383	5301	-3873	-4962	-7491	-4525	-14080	2015	-10703	-5825	-6638	-464	-11999	-8194	-13403	-1755
0.420833	-28	40	85	-65	-112	-34	16	-15	-18	7	-73	-63	-96	-15	-29	-60	-100	34	-87	-31	-104	-19	-99	-70	-63	0	-99	-10	-73	-69	-149	-76	-1580	3687	5287	-4045	-4741	-8216	-4246	-14101	-28	-11427	-5219	-7356	-522	-12398	-7406	-14224	-1801
0.421667	-21	42	89	-59	-109	-33	15	-11	-19	5	-74	-63	-77	-17	-28	-58	-99	35	-83	-35	-105	-24	-97	-67	-64	0	-100	-11	-73	-72	-144	-74	-2425	4001	5303	-4272	-4336	-8988	-4024	-14079	-1954	-12115	-4654	-8059	-654	-12791	-6591	-14986	-1889
0.422500	-26	42	88	-63	-110	-33	15	-13	-8	8	-72	-61	-95	-14	-29	-57	-99	34	-87	-32	-102	-22	-99	-67	-63	11	-98	-36	-74	-69	-147	-72	-1992	4324	5339	-4551	-3881	-9804	-3854	-13940	-3830	-12769	-4128	-8732	-754	-13192	-5758	-15695	-2089
0.423333	-27	41	88	-59	-110	-33	17	-14	-21	9	-77	-65	-97	0	-33	-59	-100	34	-66	-35	-105	-21	-100	-73	-66	-5	-101	-15	-74	-73	-148	-78	-2346	4653	5406	-4910	-3341	-10672	-3737	-13774	-5409	-13379	-3651	-9374	-833	-13605	-4924	-16318	-2284
0.424167	-28	35	86	-64	-112	-38	10	-18	-18	3	-73	-65	-99	-18	-34	-60	-100	32	-90	-35	-107	-25	-92	-70	-63	-1	-100	-14	-75	-72	-146	-76	-3932	4990	5498	-5315	-2536	-11536	-3653	-13563	-6709	-13931	-3222	-9983	-1000	-14023	-4086	-16828	-2433
0.425000	-25	40	88	-62	-109	-34	15	-15	-17	3	-73	-64	-96	-16	-30	-57	-100	36	-83	-34	-104	-23	-99	-72	-62	-1	-101	-14	-73	-72	-149	-75	-866	5333	5601	-5757	-2244	-12428	-3620	-13313	-7728	-14427	-2849	-10553	-1142	-14461	-3259	-17214	-2420
0.425833	-29	38	88	-60	-111	-38	13	-4	-19	7	-73	-64	-97	-14	-33	-59	-101	35	-90	-35	-107	-26	-101	-72	-66	-3	-99	-14	-76	-74	-150	-77	464	5675	5725	-6245	-2469	-13310	-3607	-13050	-8312	-14858	-2527	-11089	-987	-14905	-2442	-17453	-2409
0.426667	-28	40	87	-59	-111	-39	10	-17	-22	1	-75	-67	-101	-21	-35	-61	-102	32	-87	-35	-109	-25	-101	-72	-66	-4	-100	-17	-78	-74	-150	-75	-1921	6012	5861	-6760	-1854	-14145	-3633	-12768	-8495	-15217	-2265	-11591	-916	-15352	-1660	-17513	-2512
0.427500	-27	39	86	-62	-116	-42	12	-16	-22	5	-76	-66	-100	-15	-32	-58	-102	32	-88	-36	-110	-41	-102	-70	-68	-4	-102	-15	-75	-73	-144	-73	1370	6345	6002	-7295	-1439	-14958	-3674	-12497	-8300	-15491	-2048	-12052	-922	-15774	-917	-17387	-2544
0.428333	-29	40	89	-58	-110	-36	10	-16	-16	6	-72	-96	-101	-16	-32	-60	-100	34	-85	-34	-105	-29	-101	-70	-62	1	-97	-14	-74	-72	-147	-75	42	6670	6183	-7844	-1134	-15681	-3715	-12234	-7934	-15673	-1879	-12452	-729	-16197	-224	-17073	-2583
0.429167	-29	19	89	-58	-108	-36	12	-13	-17	5	-65	-66	-93	-13	-27	-58	-99	35	-83	-32	-103	-23	-99	-77	-60	0	-96	-12	-74	-68	-144	-64	212	6984	6311	-8412	-836	-16315	-3766	-11998	-7411	-15750	-1763	-12842	-530	-16573	406	-16558	-2523
0.430000	-21	41	89	-57	-107	-34	12	-13	-19	6	-72	-64	-94	-14	-30	-60	-96	36	-85	-35	-103	-24	-102	-69	-62	0	-96	-13	-74	-73	-148	-75	1766	7285	6464	-8987	-677	-16826	-3806	-11798	-6614	-15719	-1689	-13163	-371	-16896	960	-15843	-2359
0.430833	-24	47	89	-58	-112	-40	10	-36	-16	4	-72	-66	-96	-12	-29	-59	-100	33	-84	-34	-105	-23	-100	-69	-64	0	-99	-15	-70	-63	-145	-76	1708	7577	6607	-9561	-850	-17189	-3838	-11633	-5540	-15568	-1653	-13427	-326	-17148	1428	-14931	-2688
0.431667	-25	39	88	-60	-109	-39	10	-17	-24	0	-73	-77	-99	-17	-32	-64	-107	28	-96	-35	-110	-25	-102	-81	-67	-3	-102	-16	-77	-70	-151	-81	811	7853	6742	-10137	-469	-17380	-3857	-11518	-4586	-15287	-1663	-13625	-487	-17321	1779	-13848	-3220
0.432500	-30	38	85	-62	-114	-41	7	-16	-24	3	-77	-69	-103	-17	-33	-63	-103	30	-85	-34	-111	-24	-100	-72	-65	-3	-98	-14	-77	-69	-150	-72	92	8122	6870	-10703	240	-17394	-3847	-11450	-3529	-14872	-1679	-13748	-236	-17383	2038	-12594	-3390
0.433333	-28	40	88	-62	-111	-36	10	0	-19	4	-75	-105	-101	-15	-31	-62	-103	30	-87	-38	-105	-23	-99	-70	-62	-1	-102	-13	-73	-69	-148	-75	-1852	8372	6979	-11260	587	-17209	-3818	-11438	-2387	-14329	-1727	-13787	175	-17336	2161	-11206	-3979
0.434167	-27	39	89	-59	-109	-39	9	-17	-25	3	-74	-66	-97	-14	-30	-61	-102	29	-87	-35	-107	-25	-101	-73	-65	-5	-102	-14	-73	-67	-144	-75	-1400	8620	7074	-11814	784	-16827	-3772	-11489	-1064	-13665	-1796	-13741	331	-17171	2147	-9713	-5182
0.435000	-28	39	88	-56	-107	-35	13	-12	-17	7	-69	-64	-98	-10	-28	-58	-102	32	-83	-30	-105	-23	-99	-67	-65	1	-97	-13	-74	-68	-147	-75	-2295	8852	7152	-12362	1195	-16251	-3700	-11601	225	-12890	-1873	-13615	469	-16891	1992	-8139	-6747
0.435833	-23	43	89	-59	-111	-33	17	-11	-19	5	-70	-64	-92	-11	-30	-57	-98	35	-86	-32	-102	-21	-98	-69	-62	0	-100	-10	-69	-68	-136	-74	-2312	9067	7208	-12898	1602	-15495	-3612	-11776	1230	-12026	-1960	-13394	694	-16490	1684	-6525	-8289
0.436667	-28	39	88	-58	-110	-35	16	-11	-16	7	-68	-59	-93	-11	-27	-59	-103	34	-86	-28	-104	-19	-94	-47	-62	0	-99	-10	-72	-64	-145	-75	-2212	9277	7239	-13430	2011	-14579	-3511	-12018	2091	-11080	-2046	-13095	669	-15981	1235	-4921	-9085
0.437500	-24	41	90	-57	-105	-33	16	-12	-16	8	-69	-61	-95	-11	-31	-56	-97	37	-82	-28	-103	-21	-98	-65	-78	1	-100	-16	-73	-66	-144	-70	-3966	9465	7254	-13957	2853	-13531	-3388	-12330	2641	-10104	-2132	-12720	647	-15380	632	-3364	-8866
0.438333	-27	42	87	-59	-108	-33	13	-12	-17	7	-70	-62	-96	-13	-24	-56	-76	36	-83	-30	-104	-21	-98	-68	-64	1	-98	-12	-74	-65	-146	-74	-2544	9634	7239	-14479	3733	-12383	-3267	-12713	2744	-9115	-2211	-12286	802	-14708	-79	-1896	-8044
0.439167	-28	41	93	-60	-111	-35	7	-16	-22	5	-74	-67	-97	-11	-30	-56	-100	36	-84	-30	-108	-22	-101	-67	-74	-1	-101	-12	-86	-68	-150	-76	23	9789	7208	-14994	4047	-11154	-3121	-13166	2595	-8145	-2279	-11809	773	-13983	-910	-557	-6786
0.440000	-28	41	87	-60	-111	-35	10	-14	-22	5	-72	-66	-101	-16	-31	-59	-102	23	-86	-33	-105	-27	-101	-72	-70	-1	-100	-12	-78	-70	-150	-76	-5112	9919	7150	-15519	5054	-9901	-2976	-13691	2065	-7223	-2335	-11303	921	-13225	-1833	631	-4827
0.440833	-28	49	87	-62	-111	-40	11	-15	-22	3	-75	-69	-99	-13	-30	-59	-105	35	-86	-31	-107	-24	-97	-75	-66	-1	-102	-12	-75	-68	-147	-72	-5082	10035	7073	-16026	5842	-8651	-2823	-14275	1437	-6367	-2378	-10782	1201	-12450	-2826	1636	-1442
0.441667	-26	43	88	-58	-110	-34	15	-10	-17	8	-77	-62	-95	-11	-30	-57	-99	40	-82	-29	-90	-22	-100	-67	-62	0	-100	-8	-73	-67	-151	-73	-7697	10123	6980	-16535	6673	-7467	-2666	-14930	556	-5615	-2430	-10280	1051	-11694	-3853	2421	3115
0.442500	-27	45	89	-56	-110	-33	17	-8	-17	8	-70	-63	-99	-14	-30	-55	-100	40	-80	-28	-107	-22	-103	-64	-64	3	-97	-9	-72	-69	-147	-73	-8851	10186	6867	-17035	7583	-6355	-2507	-15647	-646	-4984	-2434	-9815	740	-10989	-4893	2970	7760
0.443333	-26	45	92	-57	-109	-30	12	-12	-17	7	-68	-62	-94	-12	5	-55	-99	39	-81	-30	-110	-22	-99	-66	-61	1	-97	-7	-73	-66	-149	-73	-7588	10220	6734	-17525	8398	-5369	-2350	-16428	-1834	-4483	-2459	-9409	518	-10340	-5890	3271	12433
0.444167	-24	45	93	-56	-109	-30	13	-12	-15	9	-70	-62	-96	-13	-27	-55	-96	39	-83	-30	-104	-17	-98	-65	-63	2	-98	-8	-75	-65	-148	-72	-6469	10251	6585	-18000	8543	-4525	-2185	-17264	-2744	-4126	-2491	-9092	622	-9780	-6816	3316	18858
0.445000	-27	45	92	-57	-109	-30	11	-14	-17	8	-69	-61	-96	-11	-21	-56	-97	36	-80	-32	-103	-22	-99	-69	-65	-1	-95	-8	-73	-67	-146	-74	-6284	10198	6424	-18451	8792	-3894	-2027	-18149	-3834	-3906	-2529	-8869	1160	-9319	-7636	3118	26734
0.445833	-23	44	92	-57	-107	-31	18	-11	-17	9	-70	-61	-112	-12	-32	-59	-100	38	-82	-31	-108	-21	-100	-68	-65	-1	-98	-10	-75	-70	-148	-75	-6473	10142	6242	-18876	9313	-3366	-1869	-19061	-4826	-3822	-2593	-8759	1502	-8967	-8324	2671	32565
0.446667	-26	43	89	-56	-110	-33	13	-15	-18	6	-70	-61	-102	-12	-30	-56	-100	36	-86	-33	-108	-22	-99	-70	-65	0	-98	-11	-76	-68	-146	-74	-11067	10051	6058	-19276	9455	-3065	-1712	-19997	-5595	-3859	-2685	-8766	1600	-8726	-8843	2006	32767
0.447500	-27	42	89	-61	-110	-33	12	-14	-21	5	-74	-63	-98	-15	-32	-61	-103	32	-82	-32	-103	-22	-101	-70	-65	0	-100	-11	-73	-68	-147	-77	-12290	9937	5865	-19628	8998	-2945	-1562	-20939	-6099	-4000	-2805	-8886	2050	-8591	-9179	1150	32217
0.448333	-24	41	87	-56	-107	-32	8	-17	-22	5	-75	-62	-95	-13	-32	-61	-102	34	-85	-34	-107	-24	-102	-73	-66	-5	-102	-13	-76	-73	-150	-77	-14249	9794	5665	-19944	8320	-2990	-1414	-21878	-6526	-4226	-2968	-9122	2085	-8558	-9310	127	32092
0.449167	-26	54	89	-57	-114	-36	11	-12	-17	5	-73	-65	-99	-14	-31	-58	-99	34	-84	-35	-103	-21	-98	-68	-61	-36	-101	-10	-72	-68	-147	-60	-14030	9631	5460	-20213	7559	-3221	-1278	-22777	-6742	-4508	-3169	-9444	1766	-8596	-9235	-1014	31303
0.450000	-25	42	86	-57	-108	-31	12	-14	-21	4	-73	-61	-96	-14	-28	-57	-101	34	-85	-34	-103	-24	-101	-72	-68	-3	-103	-13	-72	-68	-145	-77	-8153	9446	5256	-20435	6749	-3579	-1164	-23628	-6724	-4837	-3415	-9840	1492	-8706	-8963	-2248	26871
0.450833	-23	38	84	-57	-107	-31	12	-13	-19	7	-72	-63	-92	-11	-31	-59	-100	34	-85	-32	-104	-21	-100	-70	-65	-1	-99	-12	-86	-69	-150	-77	-2801	9240	5052	-20605	5816	-4052	-1068	-24388	-6757	-5176	-3697	-10276	1331	-8848	-8493	-3534	14973
0.451667	-23	42	92	-57	-108	-31	13	-12	-18	6	-73	-63	-96	-12	-30	-53	-96	34	-85	-45	-102	-22	-98	-68	-63	-1	-101	-12	-72	-69	-150	-74	4866	9026	4852	-20729	4662	-4614	-998	-25053	-6615	-5519	-4026	-10739	1311	-9005	-7858	-4834	2446
0.452500	-33	37	87	-53	-102	-32	13	-15	-17	7	-73	-62	-97	-13	-30	-60	-99	33	-87	-31	-111	-19	-103	-76	-62	-1	-98	-12	-70	-69	-149	-74	16826	8796	4657	-20800	2747	-5227	-960	-25589	-5995	-5842	-4385	-11178	1074	-9150	-7080	-6103	-8673
0.453333	-27	39	88	-58	-109	-35	10	-17	-26	4	-75	-64	-97	-14	-29	-60	-100	45	-84	-31	-107	-23	-102	-70	-64	-1	-100	-11	-74	-69	-148	-75	18545	8565	4471	-20822	1450	-5874	-945	-25980	-5374	-6138	-4765	-11579	989	-9255	-6191	-7313	-18933
0.454167	-25	39	88	-60	-113	-33	12	-13	-15	7	-72	-66	-96	-12	-31	-59	-99	34	-87	-33	-103	-23	-98	-68	-61	33	-101	-12	-72	-67	-148	-75	22778	8325	4297	-20805	101	-6543	-1009	-26205	-4645	-6397	-5164	-11901	936	-9305	-5232	-8431	-27467
0.455000	-22	42	89	-57	-109	-31	12	-8	-16	6	-69	-65	-96	-13	-31	-59	-98	36	-82	-30	-105	-22	-99	-66	-57	1	-97	-13	-73	-70	-148	-76	24091	8093	4141	-20759	-1165	-7194	-1098	-26246	-3816	-6615	-5565	-12134	673	-9294	-4239	-9475	-32639
0.455833	-24	41	88	-60	-108	-51	11	-12	-19	6	-70	-64	-94	-14	-28	-60	-97	35	-83	-32	-105	-23	-97	-80	-65	-1	-96	-9	-74	-66	-148	-75	22600	7854	3997	-20669	-2274	-7815	-1238	-26102	-2933	-6802	-5965	-12256	549	-9204	-3246	-10402	-32706
0.456667	-24	39	87	-58	-108	-33	11	-14	-19	5	-72	-72	-100	-16	-32	-59	-100	40	-82	-31	-105	-24	-100	-68	-67	-4	-99	-13	-74	-69	-151	-78	22671	7624	3874	-20568	-3209	-8395	-1428	-25781	-2111	-6970	-6348	-12270	449	-9055	-2304	-11199	-32589
0.457500	-25	38	85	-62	-111	-40	8	-16	-21	4	-72	-64	-98	-14	-21	-59	-100	36	-76	-31	-103	-23	-99	-66	-63	1	-97	-12	-68	-67	-148	-77	22900	7401	3767	-20453	-4266	-8925	-1669	-25215	-1239	-7120	-6702	-12165	201	-8845	-1443	-11882	-32598
0.458333	-25	39	87	-60	-109	-36	11	-14	-17	7	-74	-65	-94	-18	-32	-62	-103	33	-85	-33	-104	-23	-101	-70	-64	0	-101	-16	-73	-69	-152	-78	20393	7178	3689	-20335	-4801	-9404	-1956	-24499	-558	-7274	-7026	-11955	101	-8595	-698	-12476	-31933
0.459167	-26	37	85	-61	-110	-39	9	-15	-18	5	-75	-66	-96	-18	-29	-61	-102	34	-87	-34	-108	-25	-104	-80	-66	0	-103	-14	-74	-70	-150	-78	21740	6966	3628	-20221	-4713	-9831	-2289	-23599	49	-7435	-7301	-11661	56	-8323	-86	-12971	-31628
0.460000	-24	38	86	-62	-108	-34	10	-15	-18	4	-74	-65	-98	-19	-32	-63	-100	34	-85	-32	-108	-23	-99	-70	-66	0	-98	-13	-76	-69	-151	-77	20458	6758	3601	-20114	-4565	-10207	-2657	-22541	481	-7618	-7525	-11299	-159	-8053	367	-13409	-30975
0.460833	-27	41	86	-57	-113	-35	12	-15	-22	7	-72	-66	-97	-14	-29	-60	-102	36	-80	-33	-98	-21	-99	-68	-67	-1	-101	-13	-76	-67	-148	-73	22023	6546	3590	-20029	-4602	-10535	-3058	-21352	881	-7828	-7699	-10901	-242	-7799	649	-13793	-26242
0.461667	-25	38	89	-58	-110	-33	13	-17	-21	8	-70	-63	-96	-12	-28	-62	-100	38	-81	-32	-104	-21	-98	-68	-62	0	-100	-12	-70	-66	-149	-74	24560	6343	3611	-19972	-4501	-10825	-3485	-20057	1240	-8081	-7820	-10494	-210	-7589	758	-14155	-15003
0.462500	-26	41	92	-55	-109	-34	11	-13	-21	6	-73	-62	-98	-9	-27	-57	-99	40	-81	-30	-83	-19	-97	-69	-65	1	-98	-12	-69	-67	-148	-73	20792	6138	3657	-19946	-4077	-11084	-3933	-18684	1462	-8355	-7896	-10118	-408	-7429	692	-14506	-6747
0.463333	-27	40	90	-60	-107	-32	15	-13	-19	7	-72	-64	-96	-13	-24	-58	-100	37	-86	-30	-103	-19	-97	-66	-63	0	-94	-12	-59	-65	-145	-74	14295	5923	3724	-19951	-3580	-11316	-4397	-17259	1733	-8655	-7910	-9789	-595	-7329	454	-14871	-1223
0.464167	-27	42	89	-58	-110	-35	15	-15	-21	6	-74	-62	-96	-14	-25	-58	-100	35	-83	-29	-108	-16	-100	-66	-66	0	-101	-11	-72	-66	-150	-74	12295	5711	3815	-19995	-3115	-11531	-4866	-15828	1927	-8963	-7889	-9557	-644	-7291	69	-15236	4288
0.465000	-28	42	89	-62	-112	-36	13	-15	-3	6	-72	-64	-99	-16	-28	-59	-103	35	-85	-35	-107	-22	-103	-69	-65	0	-101	-15	-76	-74	-150	-75	9318	5478	3928	-20080	-2597	-11728	-5339	-14416	1848	-9259	-7831	-9437	-695	-7311	-462	-15636	7883
0.465833	-28	38	84	-61	-112	-41	12	-19	-27	2	-75	-66	-98	-17	-28	-61	-101	26	-86	-34	-105	-25	-97	-69	-68	-1	-100	-15	-74	-67	-152	-73	6638	5247	4065	-20193	-2888	-11908	-5804	-13044	1895	-9517	-7745	-9439	-803	-7375	-1101	-16052	10931
0.466667	-27	41	86	-59	-112	-35	13	-15	-24	8	-74	-64	-102	-17	-28	-60	-103	36	-87	-35	-110	-24	-100	-67	-72	-4	-100	-15	-78	-72	-149	-74	-875	4990	4216	-20345	-2685	-12073	-6260	-11753	1952	-9718	-7638	-9578	-746	-7461	-1838	-16486	13502
0.467500	-28	41	88	-57	-111	-34	13	-14	-22	5	-68	-67	-98	-16	-28	-81	-101	35	-90	-36	-104	-22	-98	-69	-65	-1	-103	-14	-73	-70	-149	-74	-8879	4730	4386	-20523	-2462	-12208	-6697	-10548	2040	-9840	-7525	-9857	-690	-7554	-2639	-16913	15712
0.468333	-28	45	88	-57	-110	-32	15	-13	-17	7	-73	-64	-97	-12	-25	-58	-101	36	-84	-33	-102	-19	-100	-66	-63	0	-98	-13	-75	-67	-134	-70	-15298	4459	4576	-20723	-2643	-12316	-7118	-9447	2235	-9849	-7415	-10256	-721	-7630	-3486	-17324	17882
0.469167	-22	44	89	-56	-107	-31	13	-11	-17	8	-72	-62	-97	-11	-25	-56	-98	40	-82	-30	-104	-30	-101	-65	-64	1	-98	-14	-74	-69	-147	-70	-22992	4171	4789	-20942	-2696	-12390	-7516	-8465	2435	-9746	-7312	-10774	-797	-7673	-4368	-17696	20062
0.470000	-26	44	86	-59	-108	-30	16	-14	-17	5	-73	-63	-97	-14	-25	-59	-100	36	-84	-32	-105	-22	-97	-69	-62	1	-96	-13	-73	-68	-147	-74	-30089	3860	5017	-21184	-2499	-12414	-7883	-7608	2602	-9505	-7233	-11369	-889	-7658	-5261	-18005	22492
0.470833	-26	44	91	-55	-108	-32	16	-10	-18	6	-73	-61	-96	-13	-27	-56	-96	36	-81	-32	-108	-18	-97	-67	-64	1	-98	-13	-72	-69	-148	-72	-32548	3555	5264	-21425	-2575	-12376	-8214	-6864	3070	-9119	-7181	-12022	-1011	-7569	-6153	-18215	24560
0.471667	-25	43	87	-58	-108	-29	15	-10	-14	10	-73	-62	-98	-13	-28	-57	-98	36	-82	-33	-109	-22	-100	-67	-62	0	-117	-14	-60	-68	-147	-73	-32767	3237	5530	-21672	-2653	-12263	-8505	-6228	3473	-8604	-7169	-12704	-1145	-7390	-7035	-18307	26379
0.472500	-27	42	86	-58	-109	-32	13	-14	-16	4	-74	-65	-97	-16	-28	-56	-100	32	-83	-33	-109	-23	-99	-68	-65	1	-99	-14	-74	-72	-148	-76	-32743	2912	5837	-21915	-2307	-12069	-8761	-5690	3753	-7941	-7192	-13359	-1213	-7128	-7894	-18256	28533
0.473333	-30	40	86	-61	-112	-35	8	-14	-22	4	-77	-66	-95	-14	-31	-62	-102	30	-86	-36	-104	-27	-104	-72	-65	-3	-101	-14	-87	-72	-149	-77	-29299	2589	6119	-22153	-1807	-11785	-8972	-5226	4087	-7164	-7262	-13978	-1054	-6782	-8713	-18046	30160
0.474167	-31	37	85	-63	-112	-41	8	-29	-24	3	-77	-39	-103	-17	-32	-61	-100	33	-86	-35	-108	-24	-100	-70	-69	0	-100	-14	-77	-70	-149	-75	-23441	2246	6437	-22379	-1381	-11386	-9128	-4831	4403	-6286	-7379	-14494	-905	-6353	-9512	-17662	30870
0.475000	-38	44	87	-59	-111	-35	11	-13	-18	5	-74	-63	-98	-14	-29	-59	-102	35	-86	-33	-104	-26	-102	-70	-61	2	-98	-13	-69	-72	-147	-77	-19212	1959	6771	-22595	-816	-10895	-9238	-4492	4671	-5338	-7544	-14892	-822	-5866	-10267	-17100	30608
0.475833	-27	40	87	-59	-107	-33	13	-15	-15	6	-74	-65	-96	-14	-31	-58	-99	34	-83	-34	-102	-24	-103	-61	-64	-10	-97	-12	-74	-73	-149	-76	-14234	1658	7096	-22806	-77	-10301	-9299	-4187	4981	-4355	-7739	-15145	-876	-5341	-10987	-16368	29556
0.476667	-25	42	87	-59	-110	-34	11	-18	-16	5	-73	-65	-97	-14	-28	-57	-100	35	-84	-33	-104	-22	-100	-68	-60	4	-99	-13	-68	-67	-147	-75	-9473	1372	7397	-23009	609	-9611	-9317	-3919	5245	-3370	-8041	-15234	-888	-4810	-11665	-15478	28064
0.477500	-24	41	89	-57	-109	-33	10	-12	-17	6	-80	-65	-95	-14	-29	-61	-99	36	-98	-31	-104	-24	-98	-70	-64	2	-100	-12	-70	-69	-138	-77	-6406	1104	7676	-23221	1436	-8833	-9289	-3673	5403	-2413	-8371	-15145	-798	-4297	-12295	-14469	26039
0.478333	-31	41	88	-59	-109	-32	11	-17	-19	6	-73	-64	-97	-15	-29	-61	-97	34	-85	-34	-105	-24	-103	-73	-62	0	-98	-13	-76	-72	-148	-76	-4115	863	7894	-23436	2478	-7982	-9230	-3440	5299	-1532	-8755	-14875	-700	-3846	-12878	-13326	23536
0.479167	-28	39	87	-62	-110	-34	7	-15	-30	5	-76	-65	-96	-18	-31	-61	-97	26	-87	-34	-103	-24	-100	-72	-63	-3	-100	-15	-73	-72	-147	-78	558	652	8038	-23670	2813	-7062	-9142	-3231	5305	-753	-9185	-14429	-649	-3474	-13407	-12190	20944
0.480000	-29	36	87	-61	-107	-36	8	-35	-22	5	-72	-66	-95	-16	-29	-61	-100	33	-86	-35	-105	-25	-104	-74	-60	-4	-99	-14	-79	-70	-149	-77	1934	480	8084	-23928	2854	-6101	-9037	-3048	5365	-109	-9664	-13817	-499	-3216	-13881	-10981	17798
0.480833	-26	38	88	-58	-110	-35	9	-13	-19	5	-70	-66	-94	-15	-31	-62	-102	35	-87	-33	-104	-24	-104	-69	-62	1	-99	-13	-73	-70	-148	-76	3030	361	8002	-24229	3156	-5116	-8911	-2901	5202	385	-10186	-13064	-284	-3094	-14301	-9791	14540
0.481667	-28	39	87	-60	-108	-36	10	-15	-22	12	-76	-68	-97	-15	-31	-60	-101	35	-86	-33	-109	-24	-103	-75	-66	-4	-102	-15	-78	-76	-151	-76	4944	322	7763	-24552	3102	-4139	-8792	-2809	4960	707	-10751	-12187	-114	-3127	-14670	-8671	11694
0.482500	-29	39	82	-59	-110	-36	8	-16	-21	5	-77	-64	-96	-26	-31	-63	-103	32	-112	-33	-107	-24	-102	-69	-62	-1	-101	-14	-70	-73	-148	-77	5879	373	7335	-24915	2904	-3180	-8676	-2782	4690	852	-11341	-11224	-27	-3314	-14975	-7652	9058
0.483333	-27	40	87	-58	-112	-35	10	-14	-19	4	-76	-65	-94	-17	-30	-60	-98	34	-84	-29	-103	-22	-101	-69	-63	0	-104	-14	-67	-70	-145	-77	6705	559	6695	-25327	2521	-2266	-8582	-2842	4266	810	-11959	-10221	-242	-3665	-15224	-6779	6814
0.484167	-29	38	86	-58	-114	-33	12	-13	-17	7	-72	-65	-95	-16	-31	-60	-97	33	-87	-34	-103	-22	-99	-69	-64	1	-97	-13	-73	-70	-147	-76	8348	905	5791	-25781	1732	-1441	-8514	-3008	3946	593	-12582	-9204	-704	-4170	-15424	-6086	4935
0.485000	-27	41	89	-56	-102	-32	12	-13	-21	6	-73	-63	-93	-15	-26	-59	-100	33	-84	-33	-104	-21	-99	-72	-64	18	-98	-14	-72	-67	-148	-77	7742	1454	4648	-26275	726	-670	-8487	-3301	3410	216	-13204	-8229	-863	-4812	-15583	-5596	3132
0.485833	-28	37	86	-59	-107	-36	9	-12	-22	6	-74	-63	-95	-18	-31	-58	-99	15	-84	-32	-107	-24	-101	-72	-66	0	-78	-13	-73	-69	-149	-76	7840	2231	3205	-26802	137	-34	-8500	-3733	2578	-302	-13817	-7320	-585	-5573	-15698	-5327	1624
0.486667	-26	32	87	-58	-111	-35	12	-13	-21	2	-74	-68	-98	-14	-30	-58	-99	35	-84	-35	-105	-22	-100	-69	-63	-1	-102	-17	-90	-69	-152	-77	7485	3261	1471	-27340	-307	476	-8566	-4314	1829	-943	-14402	-6509	-362	-6423	-15787	-5295	260
0.487500	-30	38	85	-59	-109	-3	12	-14	-19	5	-72	-63	-96	-16	-36	-58	-100	32	-84	-34	-103	-23	-98	-72	-65	0	-102	-14	-73	-69	-148	-78	7180	4564	-527	-27893	-951	856	-8676	-5050	903	-1671	-14963	-5828	-455	-7331	-15853	-5487	-1241
0.488333	-25	39	90	-56	-108	-34	12	-12	-17	5	-73	-64	-95	-15	-27	-57	-97	36	-81	-24	-107	-22	-97	-68	-63	0	-97	-12	-75	-68	-133	-73	7705	6147	-2813	-28429	-1871	1087	-8834	-5948	-70	-2461	-15461	-5298	-510	-8261	-15908	-5901	-2594
0.489167	-28	43	91	-59	-110	-30	16	-11	-17	34	-72	-62	-93	-6	-25	-55	-100	35	-84	-38	-105	-21	-95	-68	-60	1	-98	-9	-73	-67	-147	-73	6693	7995	-5323	-28942	-2803	1169	-9042	-6998	-955	-3283	-15909	-4953	-412	-9186	-15963	-6511	-3835
0.490000	-28	43	89	-56	-109	-34	13	-6	-21	7	-75	-64	-98	-16	-28	-58	-100	34	-83	-34	-102	-23	-98	-67	-64	0	-100	-21	-76	-70	-171	-75	6599	10113	-8040	-29411	-3573	1100	-9292	-8189	-1769	-4114	-16304	-4781	-76	-10076	-16031	-7299	-4954
0.490833	-28	40	87	-58	-113	-39	12	-17	-5	7	-75	-63	-100	-14	-32	-57	-99	34	-81	-31	-127	-24	-97	-68	-64	2	-97	-11	-75	-69	-146	-73	6419	12455	-10896	-29824	-4135	894	-9575	-9500	-2532	-4914	-16610	-4787	487	-10897	-16110	-8223	-5926
0.491667	-23	42	90	-57	-107	-33	16	-31	-18	7	-69	-63	-96	-11	-30	-55	-99	37	-83	-31	-103	-19	-95	-68	-65	0	-100	-11	-75	-70	-147	-74	4772	14950	-13831	-30127	-4307	546	-9884	-10911	-3324	-5677	-16873	-4974	497	-11639	-16215	-9254	-6849
0.492500	-27	42	89	-58	-110	-36	15	1	-16	8	-69	-60	-98	-12	-28	-57	-95	36	-81	-30	-107	-25	-98	-68	-62	0	-99	-11	-74	-69	-145	-76	6400	17597	-16799	-30350	-4773	73	-10213	-12411	-3847	-6387	-17039	-5330	389	-12276	-16339	-10340	-7680
0.493333	-28	40	89	-59	-111	-34	15	-13	-17	6	-69	-64	-98	-14	-28	-56	-100	35	-82	-31	-105	-18	-96	-68	-63	0	-103	-13	-75	-70	-146	-73	6587	20241	-19707	-30453	-5354	-509	-10545	-13955	-4076	-7023	-17179	-5832	461	-12798	-16488	-11445	-8739
0.494167	-26	46	86	-58	-109	-33	13	-12	-17	9	-70	-60	-99	-11	-27	-55	-97	36	-82	-30	-109	-19	-98	-67	-65	0	-99	-11	-73	-65	-143	-74	4232	22861	-22475	-30429	-5073	-1185	-10876	-15554	-4281	-7577	-17233	-6455	423	-13201	-16654	-12527	-9960
0.495000	-28	44	89	-56	-110	-31	16	-23	-17	8	-69	-61	-98	-11	-27	-58	-97	38	-80	-28	-102	-17	-97	-67	-63	1	-97	-9	-73	-67	-145	-59	5651	25360	-25024	-30276	-4897	-1937	-11189	-17040	-4310	-8052	-17236	-7183	453	-13494	-16839	-13548	-11083
0.495833	-25	45	92	-55	-108	-32	13	-12	-15	9	-69	-61	-96	-10	-27	-50	-99	37	-81	-32	-103	-21	-98	-67	-62	1	-97	-8	-72	-65	-143	-70	4827	27629	-27248	-29986	-4507	-2752	-11483	-18503	-4299	-8447	-17194	-7986	477	-13686	-17027	-14474	-12278
0.496667	-26	44	90	-51	-105	-32	29	-14	-15	11	-69	-60	-98	-10	-28	-58	-99	39	-80	-26	-103	-9	-94	-68	-61	2	-105	-8	-72	-66	-145	-76	4869	29588	-29063	-29553	-3993	-3598	-11736	-19899	-4210	-8773	-17119	-8851	553	-13784	-17206	-15283	-13423
0.497500	-26	43	89	-55	-105	-31	16	-11	-18	6	-70	-60	-94	-9	-26	-56	-87	37	-82	-28	-102	-21	-96	-68	-63	1	-96	-12	-67	-66	-141	-73	5333	31162	-30408	-28992	-3352	-4474	-11945	-21180	-3818	-9048	-17024	-9741	443	-13828	-17365	-15944	-14364
0.498333	-27	43	108	-60	-113	-35	11	-16	-18	3	-74	-64	-98	-15	-31	-61	-104	34	-83	-32	-107	-22	-101	-70	-66	-4	-103	-14	-73	-72	-146	-79	4298	32291	-31215	-28310	-2886	-5367	-12110	-22326	-3468	-9279	-16919	-10643	350	-13825	-17492	-16454	-15356
0.499167	-33	36	82	-64	-115	-39	6	-17	-25	1	-56	-64	-100	-17	-33	-59	-103	33	-86	-31	-110	-24	-101	-72	-69	-4	-103	-12	-76	-72	-146	-77	3093	32767	-31425	-27504	-1781	-6250	-12211	-23310	-3314	-9478	-16810	-11519	382	-13796	-17565	-16791	-16307
0.500000	-33	37	84	-60	-112	-33	10	-21	-21	4	-73	-63	-96	-14	-30	-62	-103	30	-87	-31	-107	-29	-103	-72	-66	-1	-99	-12	-90	-70	-149	-78	2660	32767	-31010	-26603	-465	-7112	-12256	-24127	-2882	-9661	-16705	-12365	251	-13776	-17584	-16953	-16942
0.500833	-27	39	86	-62	-109	-34	11	-14	-30	3	-74	-64	-95	-18	-29	-58	-107	33	-90	-30	-108	-21	-98	-70	-65	-4	-100	-13	-76	-69	-146	-75	747	32618	-29943	-25640	619	-7940	-12235	-24762	-2551	-9851	-16620	-13166	126	-13782	-17528	-16961	-17487
0.501667	-30	40	80	-57	-107	-58	13	-12	-21	5	-72	-62	-96	-15	-30	-58	-101	35	-83	-30	-107	-21	-98	-65	-65	0	-99	-11	-73	-70	-145	-75	626	31609	-28238	-24633	1590	-8742	-12161	-25215	-2231	-10055	-16546	-13927	61	-13837	-17404	-16809	-17994
0.502500	-27	40	87	-59	-111	-30	13	-15	-22	5	-74	-62	-97	-13	-32	-55	-100	35	-83	-29	-104	-22	-100	-69	-65	0	-102	-11	-73	-70	-146	-75	-98	30017	-25928	-23626	2387	-9500	-12028	-25492	-1815	-10296	-16494	-14626	-75	-13966	-17194	-16519	-18218
0.503333	-27	40	88	-62	-108	-34	12	-10	-18	5	-70	-62	-95	-15	-29	-55	-102	37	-85	-30	-105	-22	-99	-68	-61	0	-97	-11	-75	-68	-145	-75	-697	27867	-23079	-22660	3145	-10217	-11858	-25592	-1434	-10579	-16473	-15253	-174	-14172	-16918	-16112	-18165
0.504167	-27	40	89	-61	-109	-33	11	-14	-19	6	-72	-68	-96	-15	-28	-56	-98	36	-84	-30	-103	-19	-98	-67	-63	-3	-98	-13	-74	-69	-145	-74	-1072	25186	-19758	-21756	3811	-10896	-11645	-25539	-1160	-10912	-16435	-15824	-211	-14478	-16573	-15605	-17947
0.505000	-28	42	87	-60	-120	-31	13	-11	-22	5	-72	-62	-97	-15	-29	-58	-101	36	-83	-32	-107	-19	-96	-66	-62	0	-97	-12	-74	-68	-147	-77	-2759	21974	-16068	-20968	4410	-11540	-11412	-25344	-1045	-11304	-16413	-16331	-231	-14881	-16184	-15023	-17584
0.505833	-25	42	86	-61	-110	-34	13	-14	-21	4	-73	-66	-96	-16	-28	-60	-98	33	-90	-34	-107	-23	-98	-70	-65	-5	-101	-14	-76	-75	-148	-76	-2291	18377	-12165	-20336	4814	-12152	-11160	-25029	-1006	-11754	-16381	-16793	-204	-15390	-15750	-14386	-16948
0.506667	-26	36	74	-63	-114	-35	3	-13	-24	1	-74	-66	-100	-19	-33	-62	-105	33	-85	-32	-112	-26	-102	-73	-70	-5	-104	-16	-76	-75	-152	-85	-565	14401	-8159	-19890	4514	-12727	-10914	-24616	-724	-12261	-16353	-17172	-288	-15993	-15303	-13723	-16206
0.507500	-34	36	84	-67	-114	-39	11	-19	-11	3	-78	-70	-103	-21	-41	-60	-107	33	-85	-34	-105	-23	-102	-73	-65	-5	-104	-15	-80	-72	-153	-77	-3599	10137	-4177	-19648	4812	-13278	-10669	-24113	-663	-12823	-16284	-17507	-359	-16685	-14843	-13045	-15358
0.508333	-33	39	88	-60	-111	-36	12	-14	-18	6	-74	-62	-96	-17	-30	-58	-102	37	-83	-31	-109	-22	-100	-67	-55	1	-95	-13	-73	-69	-147	-73	-1626	5669	-366	-19638	4725	-13829	-10438	-23551	-679	-13436	-16184	-17793	-313	-17444	-14406	-12379	-14314
0.509167	-25	42	89	-55	-107	-29	42	-12	-15	7	-73	-61	-98	-14	-26	-57	-102	36	-84	-30	-103	-17	-97	-66	-63	0	-101	-12	-73	-69	-146	-76	-3021	1064	3137	-19864	4467	-14372	-10243	-22953	-649	-14096	-16049	-18029	-359	-18260	-14006	-11752	-13397
0.510000	-26	42	91	-51	-112	-34	16	-14	-19	5	-70	-64	-98	-15	-27	-56	-102	35	-83	-34	-108	-22	-102	-67	-63	-1	-101	-12	-75	-72	-144	-75	-3761	-3584	6201	-20344	4225	-14917	-10087	-22339	-624	-14786	-15863	-18218	-370	-19098	-13659	-11166	-12250
0.510833	-27	42	90	-57	-108	-33	17	-12	-18	45	-67	-63	-97	-17	-30	-56	-97	39	-82	-29	-105	-17	-96	-63	-62	0	-98	-10	-76	-70	-148	-74	-2498	-8128	8715	-21047	3902	-15471	-9976	-21725	-643	-15499	-15632	-18354	-346	-19958	-13378	-10650	-10921
0.511667	-26	43	88	-56	-110	-32	35	-15	-17	8	-70	-65	-92	-12	-28	-58	-99	35	-83	-32	-105	-18	-100	-68	-63	1	-98	-11	-65	-69	-147	-72	-2001	-12494	10612	-21954	3061	-16039	-9917	-21130	-543	-16228	-15347	-18437	-413	-20791	-13177	-10206	-9616
0.512500	-28	42	89	-56	-114	-33	17	-14	-18	6	-70	-59	-99	-15	-38	-60	-98	34	-81	-32	-104	-19	-99	-67	-62	-1	-99	-14	-73	-69	-151	-90	-3188	-16615	11826	-23036	2659	-16622	-9909	-20556	-656	-16957	-15018	-18465	-516	-21577	-13059	-9852	-8286
0.513333	-23	41	87	-57	-113	-34	15	-15	-19	5	-72	-63	-98	-13	-28	-56	-100	37	-82	-31	-102	-22	-99	-68	-67	0	-104	-12	-70	-70	-145	-73	-2830	-20432	12371	-24253	2579	-17228	-9955	-20024	-936	-17676	-14661	-18441	-492	-22289	-13021	-9590	-6723
0.514167	-30	43	88	-38	-110	-33	16	-15	-21	7	-74	-64	-98	-28	-27	-57	-102	34	-86	-32	-104	-21	-96	-67	-65	-3	-99	-11	-95	-68	-145	-75	-3879	-23880	12223	-25572	2383	-17852	-10052	-19536	-1228	-18370	-14273	-18354	-562	-22903	-13065	-9430	-5354
0.515000	-27	41	89	-59	-110	-32	12	-18	-19	5	-73	-66	-98	-15	-29	-61	-100	34	-86	-34	-103	-23	-103	-72	-67	-3	-100	-14	-76	-72	-145	-66	-3029	-26911	11400	-26943	2047	-18494	-10193	-19108	-1479	-19038	-13880	-18210	-612	-23413	-13184	-9364	-4182
0.515833	-31	36	85	-63	-112	-35	13	-17	-21	4	-75	-68	-98	-18	-26	-63	-101	34	-85	-32	-107	-23	-102	-66	-65	-3	-103	-10	-74	-70	-147	-77	-3002	-29465	9984	-28300	1636	-19140	-10374	-18737	-1825	-19655	-13484	-18003	-551	-23798	-13359	-9399	-3050
0.516667	-28	40	88	-58	-97	-33	16	-15	-19	4	-72	-65	-96	-14	-28	-59	-101	34	-83	-31	-108	-22	-99	-68	-67	-4	-100	-11	-69	-62	-144	-74	-3057	-31270	8064	-29598	1281	-19790	-10593	-18440	-2128	-20227	-13119	-17740	-528	-24063	-13590	-9534	-2085
0.517500	-26	42	88	-57	-92	-32	16	-16	-16	13	-69	-66	-98	-11	-29	-58	-97	34	-83	-31	-102	-22	-96	-66	-64	-1	-99	-8	-70	-66	-145	-70	-2820	-32079	5741	-30801	1089	-20438	-10841	-18211	-2366	-20746	-12794	-17424	-553	-24204	-13843	-9757	-1140
0.518333	-26	42	90	-59	-110	-30	16	-15	-19	6	-72	-65	-96	-13	-30	-60	-101	34	-86	-32	-104	-23	-101	-69	-63	-3	-103	-13	-74	-68	-147	-74	-3833	-32428	3147	-31840	1148	-21075	-11115	-18065	-2853	-21208	-12542	-17066	-648	-24236	-14120	-10069	-237
0.519167	-29	37	85	-60	-108	-40	23	-14	-21	5	-73	-66	-98	-15	-29	-61	-104	33	-87	-34	-105	-23	-100	-70	-62	-4	-99	-12	-74	-68	-146	-74	-3569	-32596	386	-32368	1278	-21685	-11410	-18002	-3330	-21603	-12363	-16666	-586	-24171	-14395	-10460	778
0.520000	-27	39	87	-62	-112	-32	13	-17	-23	5	-73	-70	-97	-14	-29	-62	-98	34	-80	-36	-104	-23	-102	-68	-63	-1	-99	-13	-72	-68	-146	-73	-290	-32656	-2401	-32580	639	-22270	-11717	-18031	-3330	-21938	-12289	-16241	-538	-24027	-14650	-10921	1716
0.520833	-25	40	84	-58	-109	-31	13	-14	-16	6	-68	-65	-94	-13	-31	-67	-101	37	-88	-36	-105	-19	-98	-67	-65	-1	-100	-12	-74	-70	-147	-74	-2976	-32697	-5048	-32681	586	-22809	-12026	-18147	-3491	-22211	-12322	-15804	-626	-23834	-14879	-11442	2272
0.521667	-26	40	86	-62	-109	-33	16	-14	-19	6	-69	-67	-94	-14	-29	-61	-96	36	-83	-33	-115	-22	-97	-70	-63	-1	-100	-13	-74	-66	-145	-74	-1353	-32704	-7463	-32718	493	-23302	-12350	-18355	-3796	-22425	-12474	-15365	-916	-23622	-15063	-12008	2875
0.522500	-28	38	87	-59	-105	-32	15	-13	-16	-3	-74	-67	-92	-13	-29	-59	-98	34	-88	-36	-103	-22	-97	-68	-61	-3	-100	-12	-76	-68	-136	-72	-1469	-32557	-9565	-32744	420	-23756	-12668	-18653	-4004	-22595	-12747	-14944	-1123	-23416	-15197	-12608	3382
0.523333	-24	39	88	-60	-110	-38	13	-12	-17	6	-74	-67	-97	-29	-30	-62	-99	34	-90	-36	-107	-25	-101	-69	-73	-3	-102	-17	-77	-73	-147	-75	-1475	-31675	-11274	-32746	441	-24138	-12993	-19040	-4054	-22723	-13138	-14552	-1129	-23260	-15277	-13234	3829
0.524167	-26	39	82	-63	-118	-34	9	-14	-22	5	-73	-67	-94	-17	-32	-61	-100	36	-86	-34	-108	-22	-101	-66	-62	0	-100	-12	-86	-66	-147	-73	-673	-30330	-12544	-32758	555	-24474	-13320	-19497	-4064	-22823	-13630	-14203	-1102	-23155	-15295	-13866	4260
0.525000	-24	41	86	-46	-112	-31	12	-13	-21	5	-72	-68	-98	-16	-32	-59	-96	34	-87	-36	-103	-23	-98	-68	-65	-4	-100	-4	-75	-70	-143	-77	336	-28664	-13348	-32748	85	-24757	-13645	-20029	-3976	-22904	-14219	-13918	-856	-23152	-15260	-14503	4521
0.525833	-25	39	87	-64	-112	-36	12	-15	-21	5	-92	-68	-98	-17	-32	-61	-100	33	-88	-33	-107	-25	-103	-70	-64	-7	-100	-13	-75	-70	-150	-77	-750	-26767	-13682	-32733	-171	-25003	-13973	-20617	-4088	-22980	-14880	-13700	-771	-23263	-15163	-15128	4620
0.526667	-28	39	89	-62	-111	-34	12	-16	-18	4	-74	-66	-98	-18	-35	-62	-102	34	-102	-36	-100	-24	-102	-70	-61	-4	-102	-16	-80	-72	-150	-76	37	-24705	-13562	-32747	-81	-25210	-14296	-21244	-4143	-23068	-15596	-13552	-897	-23504	-15020	-15728	4846
0.527500	-28	39	87	-59	-114	-38	11	-15	-19	4	-72	-65	-96	-15	-33	-62	-102	36	-84	-34	-109	-23	-102	-68	-65	0	-101	-15	-75	-68	-150	-77	-596	-22532	-13032	-32760	-177	-25386	-14622	-21899	-4182	-23177	-16343	-13512	-953	-23876	-14831	-16290	4979
0.528333	-28	42	87	-59	-112	-30	12	-14	-21	5	-73	-62	-100	-15	-30	-62	-101	34	-86	-32	-107	-22	-104	-67	-65	-4	-98	-11	-73	-68	-148	-76	-58	-20248	-12149	-32744	-361	-25549	-14946	-22572	-4303	-23315	-17082	-13545	-899	-24387	-14615	-16813	4944
0.529167	-24	42	89	-68	-107	-30	13	-13	-16	8	-68	-60	-97	-13	-28	-58	-95	37	-84	-32	-102	-21	-100	-67	-61	0	-97	-10	-73	-65	-146	-73	30	-17926	-11001	-32759	-465	-25712	-15270	-23216	-4300	-23495	-17819	-13673	-851	-25021	-14381	-17283	4751
0.530000	-25	36	91	-58	-111	-31	13	-11	-17	10	-72	-61	-101	-14	-29	-58	-99	40	-84	-32	-105	-21	-98	-66	-61	0	-96	-13	-73	-64	-146	-73	-367	-15561	-9640	-32689	-739	-25875	-15577	-23835	-4227	-23722	-18453	-13884	-763	-25763	-14141	-17702	4513
0.530833	-24	44	89	-60	-109	-25	15	-14	-18	8	-87	-61	-97	-14	-26	-56	-79	37	-82	-33	-102	-21	-99	-69	-64	0	-96	-11	-72	-67	-147	-63	-63	-13194	-8190	-32565	-1193	-26068	-15875	-24408	-4263	-24001	-19027	-14165	-717	-26598	-13910	-18059	4497
0.531667	-25	41	89	-65	-107	-31	16	-15	-16	5	-73	-62	-96	-14	-32	-60	-101	36	-82	-31	-107	-24	-104	-69	-65	-1	-101	-23	-75	-70	-152	-80	-1076	-10855	-6726	-32425	-1492	-26286	-16151	-24903	-4356	-24332	-19498	-14516	-700	-27498	-13701	-18351	4418
0.532500	-28	39	86	-61	-114	-36	9	-18	-23	5	-76	-63	-98	-15	-29	-57	-101	36	-86	-34	-107	-22	-99	-69	-66	-1	-99	-14	-73	-68	-146	-77	-1885	-8549	-5332	-32335	-1538	-26529	-16387	-25315	-4479	-24713	-19845	-14914	-663	-28417	-13526	-18571	4173
0.533333	-30	41	89	-59	-109	-32	16	-17	-22	6	-73	-62	-96	-15	-27	-59	-102	36	-84	-33	-105	-21	-101	-69	-64	0	-100	-10	-76	-68	-151	-76	1187	-6302	-4080	-32290	-2212	-26822	-16591	-25622	-4229	-25138	-20055	-15346	-699	-29329	-13403	-18727	3956
0.534167	-29	41	87	-57	-109	-32	12	-15	-18	26	-74	-53	-98	-15	-24	-57	-99	36	-83	-31	-108	-24	-98	-69	-66	0	-98	-10	-72	-58	-146	-73	-1376	-4125	-3028	-32306	-2537	-27157	-16737	-25830	-3921	-25591	-20118	-15795	-563	-30199	-13308	-18811	3531
0.535000	-25	44	87	-55	-109	-29	18	-12	-17	9	-72	-61	-94	-10	-22	-56	-98	38	-84	-32	-102	-17	-96	-66	-63	0	-98	-9	-74	-67	-146	-73	-995	-2026	-2228	-32368	-2481	-27530	-16823	-25916	-3626	-26072	-20035	-16241	-408	-31009	-13284	-18832	3210
0.535833	-22	42	87	-57	-107	-31	16	-13	-18	8	-73	-34	-93	-11	-24	-52	-99	38	-84	-34	-104	-19	-95	-66	-65	0	-99	-9	-70	-66	-146	-72	-583	-28	-1703	-32479	-2481	-27940	-16843	-25886	-3225	-26566	-19817	-16680	-246	-31709	-13323	-18787	3167
0.536667	-24	41	88	-49	-107	-30	16	-11	-16	10	-69	-61	-96	-12	-26	-55	-88	36	-83	-29	-102	-18	-97	-88	-62	3	-96	-8	-72	-67	-147	-74	-1203	1848	-1465	-32610	-2505	-28383	-16787	-25747	-2789	-27061	-19465	-17083	-39	-32276	-13428	-18685	3065
0.537500	-25	41	92	-56	-105	-32	18	-12	-18	10	-70	-62	-94	-10	-23	-52	-100	40	-83	-27	-102	-18	-96	-66	-63	1	-96	-10	-72	-66	-146	-70	-1192	3584	-1515	-32709	-2331	-28849	-16643	-25511	-2354	-27552	-19012	-17457	86	-32534	-13590	-18534	2986
0.538333	-27	40	86	-57	-107	-35	17	-13	-19	7	-70	-64	-95	-15	-24	-58	-104	36	-84	-28	-107	-22	-100	-69	-69	0	-97	-10	-73	-68	-148	-76	-314	5167	-1832	-32735	-2423	-29323	-16412	-25177	-1705	-28019	-18472	-17783	103	-32655	-13808	-18337	2955
0.539167	-26	39	86	-60	-109	-38	15	1	-18	3	-73	-66	-108	-17	-26	-59	-101	33	-86	-33	-109	-23	-100	-69	-67	-4	-100	-14	-75	-73	-148	-75	-1514	6596	-2378	-32755	-2428	-29792	-16094	-24778	-1165	-28455	-17881	-18058	207	-32692	-14078	-18102	2727
0.540000	-28	20	84	-58	-113	-34	11	-17	-24	6	-75	-66	-99	-17	-28	-61	-101	29	-90	-35	-107	-23	-100	-68	-66	-1	-100	-12	-77	-70	-148	-76	-1000	7867	-3119	-32758	-2061	-30242	-15687	-24326	-647	-28843	-17251	-18273	397	-32730	-14387	-17836	2898
0.540833	-27	38	84	-61	-111	-38	9	-6	-23	3	-76	-69	-99	-19	-23	-61	-103	33	-87	-33	-104	-24	-98	-69	-62	0	-99	-14	-76	-69	-148	-74	-1668	8975	-3991	-32759	-1650	-30667	-15198	-23840	-187	-29178	-16647	-18435	560	-32718	-14723	-17548	3201
0.541667	-24	41	74	-59	-113	-36	16	-14	-18	8	-74	-63	-99	-13	-27	-58	-98	34	-85	-34	-107	-19	-97	-65	-57	-17	-98	-14	-72	-68	-145	-73	-1575	9911	-4955	-32761	-1230	-31025	-14633	-23349	185	-29462	-16075	-18543	549	-32737	-15079	-17246	3105
0.542500	-26	41	82	-57	-109	-34	15	-12	-16	5	-76	-66	-102	-16	-29	-60	-100	35	-82	-32	-103	-18	-98	-67	-62	0	-98	-17	-72	-75	-146	-75	-957	10670	-5944	-32754	-912	-31352	-14015	-22875	602	-29684	-15569	-18615	579	-32717	-15448	-16938	3143
0.543333	-25	41	88	-59	-108	-33	15	-14	-17	6	-72	-65	-96	-17	-27	-60	-102	36	-84	-32	-110	-25	-98	-67	-64	1	-96	-13	-74	-67	-145	-74	-1318	11260	-6918	-32764	-790	-31591	-13340	-22435	926	-29843	-15153	-18648	559	-32539	-15815	-16637	3314
0.544167	-24	44	90	-58	-107	-29	16	-10	-17	-15	-73	-66	-98	-15	-27	-57	-97	38	-86	-32	-102	-18	-98	-65	-63	3	-99	-12	-73	-65	-144	-73	-548	11684	-7830	-32750	-728	-31762	-12635	-22055	1267	-29948	-14841	-18657	645	-32255	-16165	-16352	3358
0.545000	-25	36	87	-58	-111	-33	12	-12	-18	4	-73	-63	-98	-14	-27	-60	-100	36	-93	-34	-107	-19	-98	-68	-65	3	-97	-13	-75	-67	-146	-76	-565	11951	-8654	-32765	-584	-31864	-11928	-21749	1413	-29989	-14659	-18658	706	-31908	-16494	-16050	3279
0.545833	-24	44	87	-59	-107	-34	3	-13	-21	6	-74	-64	-96	-21	-33	-60	-99	34	-85	-30	-107	-22	-96	-66	-63	0	-97	-11	-78	-67	-148	-74	-1480	12075	-9342	-32750	-187	-31868	-11227	-21529	1393	-29986	-14604	-18625	598	-31557	-16810	-15845	3096
0.546667	-23	42	86	-58	-109	-33	11	-12	-18	5	-77	-65	-97	-15	-29	-59	-100	36	-84	-32	-116	-22	-98	-66	-65	0	-98	-18	-74	-64	-143	-77	1789	12055	-9884	-32765	-402	-31815	-10562	-21418	1686	-29918	-14681	-18601	467	-31220	-17089	-15634	2963
0.547500	-28	40	87	-59	-113	-34	11	-16	-19	12	-76	-67	-99	-17	-30	-63	-100	35	-84	-35	-105	-23	-99	-70	-66	-1	-98	-12	-74	-70	-147	-77	1305	11917	-10272	-32746	-748	-31673	-9945	-21385	2070	-29808	-14885	-18583	291	-30924	-17338	-15458	2710
0.548333	-26	42	90	-59	-109	-36	8	-16	-19	5	-75	-102	-97	-17	-29	-60	-105	33	-85	-33	-110	-24	-98	-61	-65	-1	-98	-13	-78	-67	-147	-77	794	11679	-10502	-32763	-642	-31459	-9390	-21466	2289	-29659	-15199	-18577	258	-30677	-17546	-15322	2256
0.549167	-25	39	89	-76	-110	-33	10	-14	-17	7	-77	-65	-126	-18	-28	-56	-98	36	-86	-31	-104	-18	-97	-65	-61	1	-97	-10	-70	-65	-145	-76	1925	11354	-10615	-32741	-770	-31181	-8919	-21636	2443	-29471	-15605	-18577	396	-30489	-17723	-15221	1860
0.550000	-25	42	90	-58	-109	-34	11	-16	-15	7	-74	-64	-98	-14	-28	-56	-110	36	-83	-32	-104	-19	-98	-67	-62	3	-94	-11	-74	-69	-144	-75	973	10959	-10555	-32754	-836	-30850	-8545	-21901	2705	-29260	-16085	-18587	518	-30362	-17875	-15163	1402
0.550833	-25	42	91	-60	-107	-30	17	-15	-16	8	-69	-78	-97	-12	-26	-59	-100	34	-83	-32	-103	-18	-97	-67	-61	1	-96	-10	-75	-66	-148	-74	1318	10515	-10421	-32736	-783	-30476	-8278	-22239	2956	-29015	-16611	-18614	486	-30286	-17998	-15145	844
0.551667	-25	42	92	-56	-108	-29	15	-14	-18	7	-73	-62	-94	-13	-27	-55	-97	38	-84	-30	-103	-19	-96	-68	-62	0	-96	-9	-73	-65	-145	-76	2467	10043	-10218	-32752	-1033	-30077	-8114	-22635	3284	-28754	-17166	-18647	383	-30267	-18098	-15161	342
0.552500	-26	40	88	-58	-117	-30	16	-12	-17	7	-75	-36	-97	-14	-27	-57	-102	34	-84	-33	-105	-21	-97	-68	-64	0	-98	-13	-72	-66	-147	-77	1676	9579	-9981	-32746	-1477	-29659	-8055	-23085	3619	-28467	-17712	-18676	356	-30280	-18180	-15215	-249
0.553333	-28	41	89	-59	-111	-32	12	-14	-22	24	-72	-62	-98	-16	-27	-56	-101	37	-83	-31	-107	-19	-97	-68	-66	-3	-99	-10	-73	-67	-146	-76	2061	9067	-9742	-32759	-1366	-29232	-8104	-23559	3721	-28168	-18232	-18697	342	-30318	-18246	-15299	-697
0.554167	-29	38	89	-58	-128	-32	13	-15	30	8	-72	-59	-97	-12	-28	-56	-98	35	-83	-30	-104	-18	-100	-67	-62	10	-96	-10	-69	-66	-146	-73	1931	8587	-9531	-32741	-889	-28816	-8245	-24044	3793	-27856	-18690	-18706	191	-30370	-18313	-15408	-897
0.555000	-25	41	92	-58	-108	-32	17	-13	-15	7	-72	-61	-96	-13	-24	-55	-99	37	-85	-31	-107	-18	-95	-68	-64	0	-96	-11	-69	-67	-144	-74	1390	8129	-9371	-32740	-566	-28415	-8471	-24524	3870	-27533	-19087	-18698	1	-30413	-18369	-15545	-1199
0.555833	-25	37	92	-58	-108	-32	27	-13	-17	6	-68	-62	-94	-18	-23	-58	-100	37	-97	-32	-107	-21	-96	-67	-62	0	-98	-10	-73	-68	-145	-74	1869	7697	-9293	-32752	-420	-28041	-8770	-24982	3949	-27199	-19389	-18663	135	-30436	-18421	-15697	-1421
0.556667	-29	40	90	-58	-108	-31	16	-14	-19	5	-70	-61	-96	-14	-27	-64	-101	36	-88	-33	-105	-22	-101	-68	-65	0	-99	-13	-74	-70	-149	-74	1415	7294	-9306	-32755	-315	-27703	-9112	-25398	3959	-26866	-19596	-18600	227	-30429	-18469	-15868	-1461
0.557500	-28	56	88	-61	-112	-36	15	30	-16	4	-72	-65	-101	-13	-26	-58	-98	35	-83	-36	-104	-23	-97	-67	-62	2	-100	-11	-72	-68	-146	-63	1299	6930	-9417	-32767	-272	-27384	-9496	-25779	3871	-26519	-19700	-18503	222	-30372	-18510	-16042	-1498
0.558333	-27	40	89	-59	-108	-33	16	-15	-19	3	-72	-62	-99	-14	-26	-56	-100	35	-84	-52	-105	-21	-101	-68	-69	0	-103	-15	-77	-72	-149	-77	593	6589	-9620	-32767	-114	-27107	-9898	-26106	3759	-26177	-19700	-18378	236	-30273	-18548	-16230	-1508
0.559167	-35	37	89	-61	-110	-35	10	-17	-3	1	-73	-63	-97	-15	-28	-63	-100	36	-86	-36	-105	-23	-101	-70	-64	-1	-100	-14	-74	-70	-150	-75	-1144	6277	-9917	-32765	447	-26860	-10295	-26363	3446	-25832	-19604	-18223	323	-30110	-18571	-16409	-1309
0.560000	-28	40	90	-61	-110	-36	13	-15	-21	1	-73	-65	-97	-14	-27	-62	-91	34	-88	-33	-108	-19	-100	-68	-63	-4	-98	-15	-76	-70	-149	-76	578	5989	-10286	-32765	637	-26629	-10668	-26551	3115	-25496	-19411	-18041	292	-29892	-18574	-16592	-996
0.560833	-29	40	88	-60	-116	-16	16	-17	-22	5	-72	-62	-97	-13	-27	-61	-98	37	-85	-34	-103	-21	-102	-68	-64	0	-100	-13	-69	-84	-150	-75	829	5712	-10710	-32767	389	-26419	-11007	-26689	2998	-25167	-19143	-17841	233	-29621	-18559	-16766	-822
0.561667	-28	38	89	-57	-107	-34	17	-17	-14	6	-69	-66	-96	-15	-29	-58	-100	35	-83	-31	-102	-25	-107	-67	-64	2	-98	-13	-75	-72	-147	-74	-1396	5441	-11169	-32765	889	-26211	-11299	-26758	2699	-24850	-18802	-17629	367	-29295	-18512	-16935	-602
0.562500	-28	41	88	-56	-113	-38	16	-14	-41	7	-72	-64	-94	-13	-29	-57	-98	35	-85	-32	-107	-21	-100	-66	-63	3	-99	-21	-76	-68	-154	-76	241	5165	-11631	-32767	1062	-26017	-11530	-26767	2431	-24541	-18408	-17416	695	-28931	-18426	-17092	-265
0.563333	-25	42	87	-58	-111	-35	15	-10	-17	7	-76	-64	-97	-15	-29	-43	-98	34	-82	-30	-104	-21	-98	-66	-62	0	-100	-13	-73	-69	-148	-74	-1150	4870	-12073	-32699	1243	-25807	-11695	-26722	2185	-24253	-17981	-17202	816	-28537	-18304	-17238	-87
0.564167	-26	42	101	-59	-112	-36	15	-11	-18	1	-70	-64	-99	-13	-28	-59	-98	34	-83	-32	-108	-24	-100	-50	-65	2	-98	-11	-75	-69	-147	-75	-1258	4564	-12463	-32664	1407	-25585	-11784	-26644	1823	-23982	-17530	-17007	745	-28122	-18131	-17372	151
0.565000	-26	43	88	-58	-110	-36	10	-15	-19	4	-75	-65	-103	-18	-33	-62	-102	30	-88	-38	-108	-25	-101	-72	-66	-1	-95	-16	-78	-74	-150	-78	-247	4216	-12783	-32530	1544	-25341	-11794	-26521	1627	-23739	-17074	-16841	673	-27704	-17913	-17493	372
0.565833	-30	35	82	-64	-115	-40	8	-12	-24	25	-78	-67	-101	-16	-34	-62	-103	29	-88	-32	-105	-24	-101	-70	-67	-1	-99	-14	-75	-72	-147	-74	-729	3839	-12991	-32418	1437	-25073	-11727	-26354	1589	-23505	-16605	-16700	643	-27283	-17629	-17591	433
0.566667	-65	37	86	-61	-112	-36	10	-17	-19	3	-76	-66	-98	-18	-32	-61	-102	30	-87	-32	-104	-25	-98	-72	-65	-1	-101	-13	-77	-75	-150	-77	-1094	3420	-13083	-32271	1589	-24772	-11597	-26220	1252	-23296	-16150	-16599	612	-26877	-17293	-17674	642
0.567500	-28	38	85	-62	-112	-34	8	-16	-22	5	-75	-67	-101	-19	-33	-62	-104	33	-90	-32	-110	-23	-104	-66	-65	-4	-99	-14	-78	-72	-148	-75	-610	2958	-13038	-32110	1959	-24451	-11369	-25998	885	-23108	-15707	-16536	532	-26497	-16896	-17720	969
0.568333	-29	40	86	-58	-108	-31	16	-13	-19	5	-61	-52	-95	-14	-29	-60	-101	34	-84	-30	-105	-29	-98	-68	-65	0	-97	-11	-75	-67	-148	-75	-1126	2459	-12853	-31924	1872	-24076	-11090	-25793	529	-22936	-15285	-16522	443	-26144	-16453	-17775	1080
0.569167	-24	36	88	-57	-111	-35	11	-13	-15	6	-68	-62	-97	-15	-27	-58	-98	34	-84	-30	-104	-21	-98	-67	-63	0	-95	-11	-73	-66	-146	-73	-174	1917	-12530	-31729	1579	-23721	-10755	-25587	243	-22787	-14883	-16555	497	-25837	-15954	-17799	1310
0.570000	-27	45	88	-57	-109	-32	11	-11	-15	8	-74	-61	-95	-27	-29	-59	-98	35	-83	-31	-102	-23	-96	-66	-64	0	-95	-11	-72	-68	-144	-74	-478	1327	-12067	-31512	1521	-23327	-10369	-25380	107	-22657	-14500	-16627	425	-25570	-15416	-17808	1491
0.570833	-29	43	90	-57	-107	-31	15	-12	-18	3	-73	-61	-92	-12	-26	-61	-99	35	-85	-29	-101	-19	-98	-69	-62	-1	-96	-10	-67	-66	-128	-69	-30	706	-11482	-31292	1267	-22946	-9956	-25177	-96	-22540	-14134	-16753	487	-25352	-14839	-17798	1417
0.571667	-26	44	90	-58	-109	-32	15	-11	-17	8	-72	-72	-97	-13	-23	-59	-97	35	-86	-29	-102	-18	-94	-66	-64	0	-96	-11	-72	-66	-146	-73	250	42	-10792	-31060	864	-22529	-9522	-24981	-336	-22437	-13787	-16915	578	-25176	-14239	-17775	1396
0.572500	-26	44	88	-56	-98	-33	12	-15	-18	5	-58	-62	-98	-16	-26	-58	-98	34	-86	-31	-103	-22	-97	-68	-68	-1	-99	-13	-70	-68	-143	-74	-1033	-665	-10020	-30826	752	-22132	-9053	-24799	-508	-22350	-13436	-17104	509	-25045	-13620	-17735	1381
0.573333	-29	39	88	-58	-112	-33	11	-17	-21	6	-74	-63	-97	-15	-30	-62	-102	12	-90	-34	-107	-24	-99	-70	-67	-1	-100	-16	-77	-72	-150	-75	356	-1353	-9189	-30593	515	-21749	-8588	-24620	-746	-22269	-13097	-17328	508	-24956	-12996	-17686	1317
0.574167	-26	42	87	-63	-115	-33	9	-17	-25	2	-76	-66	-97	-16	-28	-59	-99	35	-90	-33	-104	-22	-97	-94	-65	-3	-101	-11	-73	-67	-147	-96	2646	-2055	-8325	-30350	-326	-21381	-8123	-24444	-792	-22197	-12755	-17556	489	-24899	-12373	-17620	1284
0.575000	-26	40	87	-57	-109	-31	15	-10	-19	9	-74	-61	-97	-14	-67	-59	-99	36	-88	-33	-104	-19	-96	-67	-68	-1	-97	-11	-72	-67	-147	-73	-14	-2775	-7447	-30118	-359	-21042	-7671	-24281	-924	-22129	-12401	-17797	386	-24873	-11770	-17555	1028
0.575833	-30	43	89	-58	-99	-34	17	-13	-18	7	-73	-61	-95	-5	-25	-61	-99	37	-82	-31	-102	-18	-99	-67	-63	-1	-98	-10	-70	-88	-147	-73	2259	-3489	-6591	-29890	-528	-20736	-7245	-24121	-995	-22072	-12065	-18042	413	-24867	-11185	-17476	735
0.576667	-26	42	89	-58	-107	-30	17	-9	-17	7	-70	-61	-95	-10	-27	-58	-97	38	-83	-30	-112	-18	-96	-65	-59	1	-96	-10	-68	-66	-146	-74	1610	-4195	-5785	-29678	-683	-20467	-6843	-23967	-921	-22017	-11713	-18277	143	-24883	-10638	-17395	330
0.577500	-21	43	92	-55	-105	-38	17	-11	-17	5	-70	-61	-91	-10	-25	-56	-97	38	-81	-25	-100	-21	-95	-67	-65	0	-98	-11	-72	-70	-146	-74	1520	-4886	-5042	-29475	-756	-20241	-6466	-23814	-751	-21964	-11361	-18490	-149	-24909	-10133	-17311	135
0.578333	-26	37	89	-58	-107	-31	17	-10	-17	6	-72	-63	-96	-12	-29	-57	-101	35	-85	-31	-102	-21	-99	-68	-65	1	-97	-12	-74	-69	-150	-75	2080	-5555	-4385	-29291	-646	-20056	-6133	-23667	-583	-21911	-11005	-18710	-63	-24941	-9672	-17222	-81
0.579167	-29	53	91	-59	-110	-36	15	-12	-22	5	-76	-67	-100	-16	-28	-58	-98	36	-88	-33	-109	-23	-99	-69	-63	-1	-101	-17	-75	-72	-147	-75	2095	-6193	-3821	-29120	-888	-19910	-5837	-23518	-219	-21861	-10662	-18852	-190	-24965	-9267	-17124	-534
0.580000	-27	41	88	-60	-109	-32	17	-12	-19	5	-57	-64	-97	-14	-28	-55	-101	34	-85	-33	-107	-22	-99	-67	-65	1	-98	-11	-74	-69	-146	-76	1183	-6795	-3352	-28963	-867	-19805	-5587	-23366	-26	-21799	-10317	-18983	-284	-24979	-8916	-17029	-1112
0.580833	-24	42	87	-56	-111	-32	15	-14	-15	4	-72	-65	-98	-14	-30	-55	-97	35	-84	-33	-102	-23	-94	-69	-63	1	-99	-12	-74	-74	-147	-77	1697	-7360	-2990	-28828	-466	-19739	-5381	-23214	150	-21736	-9989	-19075	-284	-24982	-8599	-16922	-1390
0.581667	-25	40	89	-60	-112	-36	15	-12	-19	3	-46	-66	-97	-10	-30	-60	-98	32	-86	-28	-107	-25	-100	-73	-65	-3	-102	-17	-77	-70	-150	-77	504	-7880	-2728	-28725	-189	-19716	-5226	-23060	317	-21666	-9691	-19118	-341	-24969	-8385	-16813	-1603
0.582500	-32	41	84	-55	-110	-38	11	-16	-22	1	-77	-66	-100	-18	-33	-58	-99	30	-87	-34	-104	-19	-99	-72	-65	-1	-100	-14	-73	-65	-150	-78	921	-8346	-2551	-28621	-60	-19718	-5105	-22903	422	-21585	-9406	-19130	-517	-24934	-8205	-16686	-1908
0.583333	-27	39	86	-60	-109	-35	12	-14	-17	3	-75	-63	-95	-14	-29	-58	-100	34	-84	-33	-108	-25	-101	-70	-66	-1	-99	-14	-74	-70	-116	-77	395	-8767	-2462	-28552	55	-19758	-5041	-22742	572	-21495	-9158	-19098	-771	-24877	-8072	-16549	-2262
0.584167	-25	42	89	-58	-111	-33	12	-13	-17	5	-70	-65	-99	-17	-31	-58	-98	34	-86	-32	-126	-23	-99	-70	-63	0	-99	-17	-69	-70	-146	-79	190	-9133	-2442	-28506	37	-19820	-5012	-22575	749	-21400	-8952	-19031	-827	-24805	-7991	-16404	-2669
0.585000	-25	40	87	-57	-108	-34	11	-13	-43	4	-74	-63	-90	-17	-31	-58	-97	60	-86	-33	-104	-24	-100	-72	-64	-1	-100	-14	-76	-69	-147	-78	137	-9447	-2476	-28482	70	-19916	-5035	-22414	937	-21297	-8770	-18909	-815	-24709	-7955	-16245	-3083
0.585833	-64	38	85	-59	-109	-34	10	-17	1	3	-74	-63	-95	-21	-33	-64	-102	29	-88	-34	-102	-24	-100	-74	-64	-4	-100	-15	-76	-80	-152	-81	-1493	-9692	-2546	-28480	260	-20032	-5092	-22241	1069	-21187	-8665	-18759	-732	-24606	-7956	-16070	-3431
0.586667	-29	38	85	-60	-112	-38	7	-15	-18	4	-77	-65	-107	-16	-32	-59	-99	30	-86	-35	-105	-25	-101	-73	-67	-8	-100	-16	-74	-73	-151	-80	-1581	-9884	-2636	-28503	441	-20167	-5191	-22073	1130	-21078	-8595	-18580	-582	-24481	-7990	-15884	-3655
0.587500	-29	37	85	-60	-109	-36	11	-17	-18	4	-74	-65	-92	-17	-34	-67	-101	30	-85	-36	-103	-25	-101	-73	-65	-4	-100	-16	-74	-74	-152	-78	1389	-10018	-2735	-28542	-203	-20320	-5322	-21890	1430	-20965	-8547	-18372	-619	-24352	-8054	-15679	-3739
0.588333	-26	39	86	-60	-84	-35	9	-15	-18	3	-75	-63	-97	-16	-32	-58	-100	33	-87	-33	-101	-22	-101	-73	-63	1	-100	-14	-75	-70	-147	-73	-1856	-10091	-2814	-28604	-194	-20488	-5481	-21717	1582	-20855	-8588	-18141	-717	-24216	-8138	-15460	-4049
0.589167	-25	39	86	-60	-110	-35	10	-13	-17	6	-73	-66	-95	-17	-15	-61	-101	32	-87	-25	-104	-23	-97	-69	-62	0	-99	-15	-70	-70	-146	-77	-220	-10114	-2895	-28680	-75	-20674	-5667	-21537	1662	-20753	-8665	-17895	-564	-24084	-8238	-15234	-4530
0.590000	-25	40	88	-62	-109	-40	12	-39	-18	2	-75	-66	-98	-16	-22	-60	-102	30	-91	-36	-108	-24	-99	-73	-64	-5	-102	-16	-76	-73	-148	-77	-569	-10077	-2936	-28771	-28	-20862	-5875	-21361	1757	-20678	-8765	-17642	-537	-23962	-8351	-15001	-4924
0.590833	-31	37	108	-59	-109	-39	9	-19	-19	2	-76	-66	-97	-18	-31	-64	-99	30	-88	-35	-104	-23	-99	-70	-64	0	-98	-14	-73	-70	-148	-78	-637	-9991	-2949	-28863	-62	-21073	-6097	-21182	1813	-20589	-8906	-17376	-564	-23844	-8473	-14758	-5255
0.591667	-27	39	85	-59	-107	-34	13	-17	-19	4	-75	-65	-100	-73	-31	-59	-100	34	-85	-35	-107	-25	-97	-73	-69	-4	-102	-13	-74	-72	-156	-78	209	-9857	-2928	-28956	-65	-21278	-6323	-21007	1757	-20537	-9080	-17106	-380	-23742	-8600	-14511	-5659
0.592500	-28	36	86	-60	-111	-34	11	-14	-23	5	-76	-65	-98	-18	-31	-62	-127	32	-87	-36	-103	-25	-99	-72	-58	-3	-100	-13	-73	-72	-148	-75	1276	-9681	-2878	-29047	-380	-21488	-6552	-20823	1909	-20500	-9276	-16835	-276	-23661	-8728	-14258	-5896
0.593333	-27	40	87	-59	-109	-39	11	-16	-21	6	-77	-65	-99	-17	-30	-59	-100	33	-88	-35	-107	-23	-98	-72	-66	-4	-98	-17	-73	-74	-148	-77	287	-9470	-2804	-29114	-585	-21689	-6777	-20650	1883	-20488	-9489	-16563	-379	-23598	-8860	-14007	-5905
0.594167	-25	39	85	-62	-105	-34	12	-14	-17	5	-74	-65	-94	-17	-30	-62	-98	34	-86	-35	-100	-22	-100	-72	-64	-1	-97	-13	-70	-70	-147	-77	1253	-9222	-2696	-29169	-299	-21884	-6990	-20479	1825	-20491	-9711	-16297	-604	-23556	-8989	-13760	-5820
0.595000	-26	52	86	-59	-109	-36	12	-14	-18	4	-76	-66	-95	-18	-28	-60	-100	35	-86	-31	-105	-25	-97	-69	-64	0	-97	-7	-74	-72	-148	-74	366	-8944	-2579	-29189	74	-22066	-7181	-20304	1851	-20524	-9935	-16041	-819	-23536	-9117	-13514	-5781
0.595833	-25	42	87	-61	-109	-32	15	-15	-18	5	-70	-65	-97	-18	-29	-59	-99	37	-87	-35	-105	-22	-96	-74	-61	0	-99	-11	-72	-72	-146	-73	942	-8650	-2459	-29172	77	-22233	-7351	-20140	1784	-20571	-10153	-15780	-791	-23534	-9243	-13276	-5659
0.596667	-24	41	89	-57	-107	-32	16	-14	-9	7	-70	-63	-94	8	-26	-60	-97	37	-83	-29	-100	-19	-95	-67	-60	0	-97	-13	-74	-68	-138	-70	1260	-8336	-2346	-29114	-4	-22373	-7486	-19976	1833	-20634	-10365	-15528	-689	-23551	-9366	-13050	-5205
0.597500	-25	41	90	-59	-111	-33	15	-12	-17	8	-69	-72	-95	-17	-26	-58	-98	38	-84	-33	-104	-25	-98	-66	-62	2	-99	-11	-70	-68	-147	-74	759	-8011	-2250	-29010	20	-22490	-7592	-19835	1881	-20719	-10563	-15284	-649	-23576	-9479	-12833	-4431
0.598333	-28	41	85	-59	-110	-35	23	-15	-19	3	-75	-68	-100	-19	-30	-64	-100	33	-87	-34	-109	-25	-100	-73	-64	-6	-102	-16	-79	-76	-145	-79	932	-7692	-2180	-28873	140	-22577	-7663	-19681	1782	-20813	-10735	-15048	-724	-23618	-9593	-12640	-3593
0.599167	-31	37	84	-66	-117	-42	5	-19	-21	0	-76	-70	-101	-22	-31	-62	-104	32	-91	-36	-99	-29	-85	-70	-66	-5	-101	-17	-77	-72	-149	-78	-429	-7367	-2139	-28668	422	-22624	-7690	-19532	1593	-20908	-10874	-14810	-805	-23651	-9685	-12445	-2784
0.600000	-29	38	94	-63	-111	-36	10	-14	-22	6	-75	-87	-101	-19	-33	-63	-101	36	-90	-32	-107	-24	-101	-69	-64	-3	-101	-15	-92	-75	-152	-79	-1951	-7044	-2131	-28415	954	-22640	-7673	-19395	1405	-20991	-10981	-14577	-883	-23677	-9766	-12268	-1705
0.600833	-28	42	87	-61	-110	-38	10	-15	-18	6	-73	-63	-96	-22	-19	-61	-122	36	-86	-32	-109	-26	-100	-69	-81	-3	-99	-17	-74	-68	-150	-78	1303	-6729	-2170	-28120	678	-22624	-7618	-19276	1428	-21071	-11048	-14346	-866	-23691	-9828	-12103	-395
0.601667	-23	39	89	-59	-112	-34	15	-12	-18	6	-72	-46	-96	-17	-28	-60	-98	36	-86	-32	-104	-22	-98	-65	-64	0	-102	-14	-77	-68	-152	-77	-1907	-6424	-2255	-27769	741	-22567	-7520	-19149	1423	-21132	-11079	-14119	-772	-23685	-9870	-11953	713
0.602500	-25	42	86	-61	-110	-34	12	-17	-16	4	-73	-62	-98	-16	-30	-58	-98	33	-86	-24	-102	-24	-99	-69	-67	-3	-100	-14	-72	-68	-151	-75	-1850	-6136	-2387	-27400	1020	-22476	-7386	-19037	1398	-21181	-11065	-13891	-641	-23653	-9891	-11821	2035
0.603333	-26	39	87	-59	-108	-41	9	-14	-17	7	-70	-62	-95	-19	-30	-61	-99	35	-86	-31	-103	-23	-101	-67	-63	0	-98	-12	-70	-67	-150	-78	-1703	-5860	-2559	-26995	919	-22352	-7218	-18926	1382	-21195	-11005	-13666	-375	-23592	-9880	-11698	3595
0.604167	-24	38	86	-57	-107	-33	36	-13	-15	4	-74	-64	-93	-14	-27	-69	-98	35	-88	-34	-101	-21	-100	-68	-63	-1	-101	-15	-74	-67	-148	-73	-3274	-5593	-2779	-26573	847	-22199	-7018	-18823	1484	-21181	-10913	-13450	-237	-23496	-9835	-11584	5046
0.605000	-27	36	86	-60	-109	-49	12	-16	-18	6	-70	-63	-97	-17	-28	-63	-99	33	-90	-31	-103	-22	-100	-69	-64	0	-100	-15	-74	-68	-148	-75	-2818	-5341	-3030	-26144	976	-22020	-6820	-18726	1551	-21132	-10771	-13236	-217	-23362	-9759	-11487	6368
0.605833	-27	38	86	-60	-111	-36	11	-17	-22	2	-75	-65	-98	-17	-30	-61	-100	32	-87	-35	-108	-25	-101	-69	-66	-4	-101	-19	-73	-69	-149	-78	-2103	-5099	-3313	-25722	606	-21817	-6550	-18635	1758	-21054	-10594	-13027	-147	-23190	-9643	-11399	7609
0.606667	-28	34	78	-62	-111	-39	10	-17	-19	0	-73	-72	-99	-18	-33	-63	-108	29	-92	-40	-112	-28	-102	-73	-64	-6	-103	-18	-77	-74	-152	-82	-3495	-4874	-3623	-25332	80	-21593	-6294	-18551	1912	-20933	-10383	-12830	-82	-22983	-9495	-11323	8453
0.607500	-30	33	80	-66	-114	-40	6	-19	-23	0	-75	-70	-99	-22	-36	-65	-104	30	-92	-35	-108	-25	-103	-72	-64	-5	-104	-17	-77	-73	-150	-78	-2497	-4645	-3950	-24955	41	-21351	-6020	-18461	2043	-20767	-10132	-12641	19	-22732	-9293	-11252	9279
0.608333	-27	36	84	-61	-105	-35	9	-14	-15	6	-75	-66	-96	-17	-29	-61	-99	32	-90	-36	-103	-25	-101	-70	-63	-4	-99	-14	-74	-69	-146	-91	-3397	-4423	-4270	-24628	28	-21092	-5734	-18375	2278	-20571	-9857	-12459	78	-22444	-9048	-11191	10007
0.609167	-24	37	85	-60	-107	-34	13	-15	-17	6	-72	-65	-95	-27	-29	-64	-98	33	-85	-35	-102	-22	-99	-69	-61	-1	-98	-13	-74	-70	-149	-74	-3380	-4203	-4599	-24354	-459	-20824	-5454	-18282	2430	-20338	-9557	-12295	185	-22139	-8768	-11136	10396
0.610000	-25	40	87	-58	-109	-35	15	-12	-16	7	-72	-66	-97	-12	-30	-58	-97	33	-85	-36	-104	-23	-101	-67	-64	4	-97	-14	-73	-66	-145	-75	-2143	-3978	-4927	-24157	-861	-20551	-5176	-18209	2556	-20078	-9241	-12149	293	-21803	-8457	-11092	10635
0.610833	-23	40	85	-58	-109	-33	12	-13	-17	6	-72	-66	-93	-14	-31	-58	-98	35	-85	-35	-102	-22	-98	-66	-64	-3	-98	-12	-74	-69	-148	-76	-2521	-3770	-5237	-23996	-1106	-20260	-4898	-18130	2726	-19789	-8929	-12023	282	-21450	-8104	-11061	10660
0.611667	-25	41	88	-62	-111	-33	9	-14	-17	7	-72	-64	-97	-14	-30	-62	-99	35	-84	-33	-104	-25	-100	-70	-62	-15	-98	-12	-72	-70	-151	-77	-1515	-3550	-5530	-23923	-1463	-19993	-4632	-18055	2979	-19481	-8561	-11914	301	-21088	-7716	-11023	10372
0.612500	-25	41	86	-60	-107	-35	15	-14	-11	5	-69	-63	-97	-16	-32	-60	-96	33	-84	-35	-104	-21	-100	-68	-62	-1	-99	-13	-73	-68	-148	-77	-1901	-3332	-5808	-23915	-1818	-19709	-4368	-17975	3071	-19156	-8209	-11822	346	-20717	-7311	-11006	9754
0.613333	-25	22	84	-60	-109	-35	10	-24	-14	4	-74	-65	-96	-14	-30	-59	-98	32	-85	-34	-92	-22	-100	-68	-66	0	-98	-11	-72	-68	-144	-76	-3337	-3122	-6034	-23979	-1842	-19427	-4107	-17903	2999	-18816	-7843	-11752	342	-20351	-6873	-10990	8897
0.614167	-24	41	84	-61	-111	-32	10	-15	-15	4	-70	-66	-94	-17	-32	-62	-99	33	-90	-34	-105	-24	-99	-69	-64	-3	-98	-12	-72	-72	-147	-75	1102	-2914	-6239	-24109	-2376	-19147	-3851	-17832	3180	-18470	-7476	-11705	301	-19990	-6435	-10983	7877
0.615000	-28	40	90	-63	-110	-34	10	-17	-18	3	-74	-67	-97	-15	-31	-61	-99	34	-88	-36	-107	-27	-101	-72	-66	-8	-102	-13	-70	-72	-150	-77	576	-2723	-6411	-24291	-2762	-18871	-3601	-17768	3372	-18131	-7107	-11676	273	-19649	-5982	-10989	6566
0.615833	-26	53	81	-64	-109	-36	10	-17	-21	1	-75	-65	-97	-17	-32	-63	-102	30	-87	-35	-104	-22	-98	-69	-66	-4	-98	-13	-72	-69	-148	-77	-293	-2525	-6539	-24515	-2677	-18597	-3348	-17704	3492	-17785	-6740	-11652	242	-19316	-5520	-10995	5084
0.616667	-17	40	86	-60	-108	-34	12	-14	-19	8	-74	-62	-97	-16	-30	-58	-97	36	-83	-32	-104	-23	-99	-69	-65	-3	-86	-9	-73	-69	-147	-75	2415	-2350	-6623	-24776	-2864	-18333	-3092	-17651	3666	-17456	-6353	-11666	56	-19004	-5059	-11012	3632
0.617500	-27	40	85	-59	-109	-31	15	-14	-16	5	-75	-63	-97	-13	-27	-59	-101	34	-83	-35	-102	-23	-97	-67	-65	0	-97	-12	-73	-69	-146	-74	697	-2199	-6680	-25058	-2974	-18071	-2833	-17606	3768	-17131	-5972	-11686	-912	-18714	-4608	-11033	2125
0.618333	-26	40	87	-59	-108	-35	16	-15	-18	1	-75	-65	-95	-15	-29	-61	-100	37	-87	-32	-98	-23	-100	-67	-63	-1	-102	-14	-73	-69	-146	-73	1313	-2063	-6690	-25349	-2860	-17816	-2563	-17568	3733	-16833	-5597	-11724	-1465	-18449	-4172	-11080	570
0.619167	-28	38	81	-65	-110	-35	11	-16	-21	0	-64	-66	-96	-17	-29	-64	-102	29	-90	-36	-108	-25	-101	-68	-60	-3	-102	-16	-73	-73	-148	-77	3119	-1956	-6660	-25642	-2885	-17567	-2282	-17540	3925	-16540	-5217	-11762	-573	-18202	-3748	-11092	-882
0.620000	-26	40	85	-60	-108	-36	17	-16	-18	2	-72	-65	-95	-17	-29	-61	-96	34	-86	-35	-105	-23	-101	-68	-64	-4	-99	-14	-73	-58	-148	-73	2279	-1870	-6593	-25911	-3080	-17322	-1986	-17519	4139	-16275	-4845	-11811	-162	-17978	-3345	-11125	-2356
0.620833	-24	40	86	-58	-112	-32	15	-15	-17	2	-90	-62	-100	-15	-28	-61	-98	34	-85	-36	-107	-23	-92	-67	-64	2	-97	-14	-72	-72	-147	-74	2712	-1813	-6489	-26155	-2757	-17084	-1678	-17507	4046	-16029	-4474	-11860	-235	-17769	-2961	-11153	-3729
0.621667	-27	39	86	-59	-113	-32	13	-15	-16	2	-66	-65	-99	-15	-28	-60	-102	32	-86	-32	-103	-23	-97	-67	-64	-3	-98	-12	-72	-69	-148	-75	2670	-1785	-6347	-26354	-2203	-16852	-1354	-17500	3960	-15793	-4110	-11924	-91	-17577	-2599	-11184	-4931
0.622500	-26	40	87	-60	-111	-32	12	-14	-18	6	-56	-62	-97	-13	-29	-58	-98	37	-84	-38	-104	-25	-100	-67	-62	0	-99	-13	-73	-70	-147	-74	1889	-1784	-6182	-26510	-2003	-16633	-1018	-17504	3952	-15621	-3758	-11981	36	-17395	-2261	-11207	-5972
0.623333	-24	39	88	-59	-107	-32	13	-17	-19	3	-73	-66	-98	-17	-31	-59	-99	35	-87	-34	-108	-23	-100	-70	-63	-4	-99	-16	-78	-69	-152	-76	2948	-1809	-5976	-26614	-1821	-16415	-667	-17512	3949	-15385	-3419	-12040	69	-17230	-1953	-11230	-6689
0.624167	-27	36	82	-64	-113	-40	9	-23	-18	0	-74	-65	-96	-15	-29	-65	-102	20	-84	-34	-107	-24	-101	-68	-66	-3	-98	-13	-72	-72	-145	-76	2060	-1852	-5743	-26652	-1571	-16206	-305	-17525	3883	-15197	-3094	-12098	-102	-17061	-1667	-11229	-7233
0.625000	-27	40	85	-60	-109	-33	12	-19	-16	2	-72	-65	-98	-19	-29	-59	-100	32	-85	-33	-109	-25	-101	-69	-67	-4	-99	-11	-75	-74	-150	-77	2315	-1921	-5485	-26643	-1317	-16000	68	-17538	3810	-15020	-2789	-12151	-424	-16895	-1401	-11224	-7628
0.625833	-27	41	85	-59	-112	-39	11	-15	-18	3	-74	-64	-97	-16	-32	-59	-100	30	-88	-32	-108	-24	-101	-70	-66	-5	-92	-16	-76	-70	-148	-74	1706	-1992	-5208	-26565	-1027	-15804	446	-17556	3695	-14848	-2504	-12203	-474	-16724	-1155	-11209	-7812
0.626667	-28	38	64	-62	-111	-33	13	-18	-23	3	-73	-66	-96	-19	-30	-65	-103	35	-84	-35	-104	-25	-109	-75	-62	-5	-98	-15	-75	-70	-151	-77	-735	-2079	-4912	-26436	-542	-15608	822	-17564	3428	-14676	-2243	-12250	-329	-16556	-935	-11190	-7812
0.627500	-24	41	87	-60	-110	-36	13	-19	-23	1	-74	-65	-99	-18	-52	-60	-107	33	-88	-32	-107	-25	-100	-74	-66	-8	-99	-15	-75	-70	-148	-85	1678	-2166	-4599	-26251	-442	-15409	1192	-17574	3315	-14501	-2005	-12292	-186	-16373	-735	-11138	-7629
0.628333	-44	41	89	-57	-108	-35	13	-14	-19	4	-73	-61	-98	-15	-29	-62	-102	32	-85	-31	-104	-19	-97	-70	-63	-5	-96	-10	-72	-69	-147	-73	2409	-2256	-4268	-26021	-793	-15209	1556	-17579	3323	-14312	-1790	-12331	-13	-16178	-555	-11083	-7313
0.629167	-24	40	89	-56	-107	-33	8	-16	-19	4	-70	-63	-96	-13	-21	-58	-101	34	-84	-31	-103	-19	-100	-69	-63	0	-96	-11	-69	-68	-145	-69	-1599	-2342	-3929	-25746	-533	-15009	1912	-17578	3116	-14110	-1606	-12370	129	-15970	-390	-11019	-6970
0.630000	-26	43	90	-57	-108	-36	16	-13	28	6	-69	-63	-95	-15	-27	-59	-98	36	-85	-31	-104	-18	-96	-69	-62	0	-96	-12	-70	-67	-146	-72	1113	-2422	-3588	-25444	-721	-14801	2245	-17571	2969	-13906	-1443	-12407	277	-15754	-242	-10947	-6445
0.630833	-25	42	90	-58	-109	-32	15	-14	-18	5	-72	-45	-95	-14	-12	-59	-99	37	-84	-30	-110	-22	-99	-68	-63	0	-99	-11	-74	-69	-149	-74	-1417	-2486	-3242	-25107	-908	-14595	2554	-17562	2795	-13685	-1307	-12422	347	-15515	-110	-10873	-5849
0.631667	-30	41	89	-59	-113	-34	12	-14	-19	5	-75	-64	-97	-18	-32	-64	-101	30	-86	-34	-107	-24	-104	-70	-65	-4	-101	-14	-77	-73	-152	-76	-1395	-2567	-2908	-24753	-976	-14373	2836	-17544	2532	-13447	-1193	-12475	299	-15267	7	-10795	-5035
0.632500	-31	40	85	-60	-113	-35	8	-17	-23	2	-77	-68	-102	-21	-32	-64	-101	32	-84	-32	-104	-25	-102	-73	-65	-1	-101	-14	-76	-69	-149	-77	-182	-2573	-2574	-24362	-1056	-14142	3098	-17514	2313	-13187	-1091	-12501	343	-14991	124	-10710	-3975
0.633333	-28	38	76	-58	-110	-36	11	-13	-19	5	-73	-66	-98	-19	-29	-59	-102	32	-85	-35	-119	-40	-99	-68	-64	0	-99	-15	-74	-82	-147	-76	-956	-2590	-2256	-23964	-1399	-13904	3325	-17474	2145	-12908	-1014	-12520	337	-14697	230	-10631	-2942
0.634167	-26	40	87	-59	-108	-34	11	-16	-12	5	-76	-68	-94	-18	-31	-61	-98	29	-83	-32	-104	-23	-101	-68	-63	-3	-100	-15	-75	-69	-148	-74	-1559	-2583	-1958	-23536	-1280	-13657	3520	-17426	1787	-12616	-934	-12540	325	-14382	329	-10552	-1898
0.635000	-24	42	89	-61	-108	-31	15	-19	-16	7	-73	-66	-95	-15	-30	-59	-99	35	-84	-31	-104	-25	-101	-81	-61	-1	-98	-11	-73	-70	-147	-55	-1110	-2557	-1678	-23091	-886	-13409	3684	-17369	1315	-12305	-862	-12543	417	-14047	426	-10482	-751
0.635833	-24	42	89	-57	-110	-34	12	-12	-16	7	-74	-65	-99	-21	-28	-47	-99	36	-84	-31	-108	-23	-99	-66	-62	1	-100	-13	-74	-70	-146	-74	-2373	-2510	-1429	-22625	-699	-13142	3796	-17304	710	-11989	-791	-12544	499	-13696	518	-10419	212
0.636667	-24	43	87	-58	-125	-33	15	-16	-16	5	-70	-65	-95	-15	-28	-60	-101	35	-82	-32	-105	-24	-97	-66	-64	0	-98	-12	-73	-68	-144	-75	-1556	-2449	-1212	-22135	-567	-12873	3911	-17229	225	-11659	-730	-12534	466	-13315	611	-10373	1092
0.637500	-23	44	91	-56	-107	-29	13	-14	-17	7	-48	-64	-95	-17	-29	-58	-96	37	-82	-27	-103	-23	-99	-66	-63	0	-98	-10	-77	-69	-148	-74	-2295	-2361	-1022	-21613	-234	-12596	3987	-17144	-105	-11322	-658	-12516	413	-12923	701	-10332	2091
0.638333	-23	43	90	-57	-110	-32	10	-14	-17	6	-74	-64	-96	-16	-29	-61	-98	35	-77	-36	-107	-24	-101	-83	-64	0	-100	-12	-70	-70	-146	-76	-2223	-2274	-874	-21065	10	-12313	4031	-17060	-432	-10981	-580	-12486	570	-12513	794	-10310	3047
0.639167	-25	38	87	-60	-110	-34	13	-17	-19	5	-76	-75	-103	-15	-31	-66	-103	35	-87	-34	-105	-26	-101	-70	-63	-3	-101	-14	-72	-72	-152	-76	-1987	-2163	-757	-20476	194	-12016	4058	-16959	-763	-10635	-489	-12444	731	-12083	885	-10303	3911
0.640000	-22	40	87	-59	-112	-35	10	-18	-17	5	-73	-66	-101	-16	-32	-61	-102	33	-86	-35	-107	-25	-116	-72	-66	-3	-101	-12	-77	-75	-151	-65	-3542	-2042	-673	-19845	631	-11709	4065	-16856	-1306	-10288	-390	-12391	701	-11641	975	-10307	4744
0.640833	-28	40	84	-63	-111	-38	8	-18	-23	-1	-76	-69	-99	-17	-33	-63	-101	33	-86	-84	-109	-26	-100	-68	-64	-1	-100	-14	-75	-72	-150	-77	-1607	-1915	-615	-19199	1016	-11408	4065	-16740	-1780	-9932	-266	-12323	623	-11182	1070	-10324	5648
0.641667	-24	40	86	-61	-110	-25	16	-17	-19	4	-73	-66	-99	-15	-27	-61	-99	36	-84	-32	-108	-23	-100	-68	-64	-3	-99	-11	-75	-70	-147	-76	1890	-1773	-589	-18451	857	-11047	4060	-16621	-1896	-9578	-135	-12248	643	-10717	1160	-10361	6424
0.642500	-27	43	88	-59	-109	-30	15	-14	-17	9	-68	-61	-98	-13	-27	-58	-102	34	-79	-32	-103	-22	-98	-66	-61	0	-101	-10	-75	-69	-146	-65	-1378	-1631	-582	-17688	1338	-10694	4056	-16475	-2060	-9220	18	-12167	607	-10243	1249	-10412	6806
0.643333	-27	42	88	-63	-111	-31	13	-14	-19	7	-70	-62	-97	-11	-25	-57	-101	36	-84	-30	-102	-19	-98	-69	-65	1	-100	-10	-70	-68	-146	-74	2296	-1479	-594	-16893	1629	-10318	4053	-16359	-2245	-8859	179	-12075	498	-9764	1331	-10474	7054
0.644167	-25	43	88	-58	-126	-31	12	-13	-14	6	-67	-56	-97	-13	-26	-56	-97	36	-84	-30	-104	-21	-97	-65	-62	3	-97	-8	-73	-67	-155	-73	1634	-1322	-615	-16062	1892	-9921	4057	-16221	-2453	-8490	363	-11978	474	-9295	1414	-10554	7032
0.645000	-29	43	85	-61	-109	-30	13	-14	-19	6	-70	-61	-93	-12	-26	-57	-99	38	-82	-29	-105	-17	-98	-68	-63	0	-100	-13	-73	-69	-145	-75	1715	-1162	-634	-15207	2091	-9500	4075	-16079	-2564	-8118	550	-11886	404	-8817	1493	-10648	6755
0.645833	-27	39	87	-60	-105	-32	13	-13	-18	5	-68	-62	-94	-13	-27	-61	-101	36	-85	-29	-107	-21	-97	-66	-73	0	-98	-9	-73	-68	-146	-74	2966	-997	-658	-14348	2331	-9057	4106	-15927	-2606	-7747	746	-11790	370	-8338	1566	-10752	6339
0.646667	-29	40	89	-59	-100	-34	13	11	-22	7	-70	-65	-99	-13	-27	-60	-101	38	-83	-31	-110	-18	-99	-68	-94	-3	-100	-13	-76	-68	-147	-73	3017	-824	-663	-13488	2066	-8593	4150	-15772	-2426	-7345	950	-11699	310	-7863	1635	-10864	5783
0.647500	-28	40	87	-61	-111	-35	13	-24	9	7	-67	-65	-98	-9	-29	-58	-99	36	-85	-35	-105	-21	-99	-69	-66	1	-100	-8	-74	-69	-133	-74	2387	-649	-659	-12651	1914	-8101	4220	-15614	-2409	-6939	1164	-11606	247	-7387	1699	-10994	4838
0.648333	-26	39	90	-59	-108	-32	12	-13	-19	5	-69	-65	-97	-16	-28	-58	-93	36	-83	-32	-104	-21	-97	-70	-64	-1	-115	-13	-70	-70	-147	-76	3135	-465	-601	-11843	2052	-7590	4289	-15453	-2451	-6515	1379	-11527	248	-6919	1760	-11135	3935
0.649167	-27	37	86	-61	-110	-36	10	-15	-25	7	-68	-63	-96	-17	-29	-58	-97	34	-81	-29	-105	-23	-98	-67	-61	2	-93	-9	-72	-68	-144	-70	1658	-270	-516	-11069	1884	-7057	4385	-15283	-2344	-6076	1596	-11451	130	-6443	1828	-11278	2984
0.650000	-27	43	91	-58	-116	-32	15	-13	-18	8	-69	-64	-96	-14	-28	-57	-97	38	-85	-31	-104	-12	-98	-66	-64	2	-95	-10	-74	-67	-145	-81	2616	-69	-400	-10374	1496	-6512	4491	-15112	-2252	-5626	1808	-11384	120	-5978	1880	-11441	1862
0.650833	-27	43	91	-55	-110	-34	15	-13	-12	8	-70	-55	-96	-12	-27	-58	-98	37	-83	-33	-104	-21	-99	-69	-64	0	-97	-10	-68	-66	-146	-73	1964	137	-233	-9745	1240	-5965	4607	-14945	-2291	-5165	2018	-11323	242	-5508	1938	-11607	867
0.651667	-24	42	93	-55	-105	-31	18	-12	-15	7	-68	-63	-93	-16	-29	-58	-96	40	-82	-31	-101	-22	-96	-67	-63	1	-95	-10	-78	-70	-145	-74	1422	349	-26	-9210	962	-5414	4737	-14772	-2226	-4692	2216	-11281	245	-5038	1987	-11788	-218
0.652500	-24	42	92	-58	-110	-34	13	-14	-16	6	-70	-66	-94	-15	-28	-58	-97	38	-84	-32	-108	-23	-100	-68	-61	0	-97	-11	-73	-68	-153	-73	1467	568	226	-8768	766	-4872	4865	-14595	-2037	-4204	2405	-11245	225	-4571	2042	-11977	-1379
0.653333	-22	39	91	-57	-107	-31	16	-14	-17	3	-72	-62	-95	-15	-28	-59	-99	34	-84	-30	-101	-18	-99	-69	-66	-1	-95	-12	-72	-68	-147	-77	-656	790	521	-8423	706	-4339	5007	-14422	-1995	-3712	2579	-11217	119	-4104	2089	-12181	-2472
0.654167	-21	41	89	-59	-109	-33	13	-16	-15	6	-74	-64	-98	-15	-29	-59	-99	36	-84	-31	-104	-21	-103	-70	-61	0	-95	-11	-73	-72	-131	-74	-1148	1008	860	-8178	696	-3831	5145	-14247	-2050	-3220	2736	-11200	119	-3641	2137	-12383	-3507
0.655000	-24	47	90	-57	-107	-34	17	-14	-15	5	-72	-64	-94	-17	-28	-60	-101	30	-84	-33	-102	-21	-101	-67	-61	0	-97	-10	-72	-69	-144	-74	2471	1233	1234	-8030	92	-3341	5286	-14068	-1853	-2733	2880	-11188	217	-3178	2179	-12607	-4482
0.655833	-25	41	92	-57	-108	-32	12	-16	-19	6	-73	-64	-98	-13	-29	-59	-107	35	-85	-31	-101	-22	-99	-50	-64	-3	-97	-11	-70	-67	-144	-76	-1084	1450	1639	-7975	32	-2894	5413	-13891	-1717	-2255	2999	-11183	287	-2716	2216	-12833	-5503
0.656667	-25	39	89	-57	-107	-32	10	-15	-18	4	-76	-65	-98	-19	-30	-61	-102	30	-87	-34	-108	-26	-100	-69	-63	-3	-99	-15	-66	-70	-146	-75	452	1660	2065	-8005	163	-2480	5546	-13717	-1575	-1785	3099	-11186	337	-2256	2252	-13077	-6246
0.657500	-25	36	87	-62	-107	-36	11	-18	-19	3	-77	-69	-109	-19	-30	-61	-98	32	-85	-35	-102	-23	-101	-70	-65	-3	-99	-15	-69	-49	-152	-74	44	1865	2507	-8094	360	-2102	5670	-13536	-1460	-1325	3175	-11189	271	-1802	2278	-13318	-6904
0.658333	-27	34	87	-60	-107	-35	10	-17	-17	4	-75	-68	-99	-18	-32	-62	-100	29	-94	-32	-104	-26	-105	-72	-67	-3	-114	-16	-74	-73	-148	-77	-910	2053	2950	-8232	471	-1766	5776	-13358	-1314	-883	3229	-11191	375	-1359	2293	-13570	-7379
0.659167	-29	36	86	-61	-112	-38	9	-14	-1	2	-78	-68	-100	-19	-33	-64	-100	26	-88	-35	-107	-26	-104	-73	-65	-5	-104	-17	-77	-73	-148	-92	-541	2227	3396	-8400	800	-1465	5878	-13177	-1170	-458	3253	-11202	381	-917	2310	-13824	-7334
0.660000	-28	37	85	-62	-112	-38	10	-16	-17	4	-76	-69	-97	-19	-31	-63	-104	30	-87	-27	-107	-26	-104	-69	-64	-3	-103	-16	-72	-73	-145	-74	338	2383	3828	-8573	865	-1204	5969	-12994	-944	-50	3265	-11206	244	-494	2321	-14073	-7043
0.660833	-26	38	88	-62	-108	-34	13	-40	-22	4	-76	-68	-94	-21	-30	-59	-99	33	-87	-35	-104	-25	-101	-69	-63	-5	-104	-17	-72	-72	-147	-75	-873	2524	4240	-8727	1204	-970	6034	-12810	-924	334	3244	-11172	150	-70	2320	-14321	-6596
0.661667	-14	37	85	-65	-109	-35	12	-16	-17	4	-74	-66	-96	-16	-31	-63	-97	32	-84	-33	-103	-24	-103	-69	-61	-5	-102	-17	-73	-70	-146	-84	-10	2642	4615	-8848	1956	-765	6100	-12623	-949	700	3197	-11203	130	337	2315	-14563	-5643
0.662500	-24	40	87	-57	-107	-35	11	-13	-16	5	-75	-51	-100	-17	-30	-59	-98	33	-84	-32	-107	-23	-100	-68	-60	-1	-99	-17	-74	-73	-142	-76	-698	2738	4954	-8913	2537	-576	6137	-12433	-966	1051	3129	-11203	84	728	2303	-14791	-4631
0.663333	-39	41	89	-63	-109	-31	15	-12	-17	6	-72	-65	-94	-16	-29	-59	-101	35	-86	-38	-104	-22	-107	-67	-62	-4	-101	-13	-72	-68	-144	-73	-90	2813	5255	-8901	2800	-406	6155	-12241	-977	1383	3038	-11189	-97	1102	2288	-15007	-3590
0.664167	-28	39	87	-62	-105	-14	13	-14	-15	7	-74	-65	-99	-18	-30	-60	-99	35	-85	-31	-104	-21	-102	-67	-65	-3	-101	-16	-75	-73	-146	-75	283	2868	5502	-8807	2945	-234	6150	-12050	-1011	1692	2921	-11175	-246	1454	2266	-15210	-2514
0.665000	-25	42	86	-60	-115	-38	9	-16	-21	4	-75	-66	-100	-19	-31	-62	-101	33	-87	-35	-111	-25	-102	-69	-66	-4	-103	-19	-76	-63	-147	-80	131	2911	5702	-8619	3094	-66	6117	-11854	-1097	1997	2779	-11162	-303	1786	2245	-15393	-1400
0.665833	-29	39	81	-65	-113	-38	10	-19	-25	3	-78	-65	-101	-21	-33	-62	-102	30	-87	-35	-102	-22	-100	-70	-69	-5	-102	-16	-78	-74	-149	-78	579	2940	5858	-8317	3274	118	6064	-11651	-1175	2291	2626	-11135	-269	2103	2225	-15553	-186
0.666667	-29	39	85	-61	-118	-34	8	-18	-22	2	-75	-68	-98	-15	-32	-60	-99	33	-86	-21	-109	-27	-102	-70	-66	-1	-102	-15	-76	-69	-150	-77	-427	2958	5964	-7916	3496	313	5981	-11441	-1382	2565	2449	-11108	-245	2393	2208	-15688	816
0.667500	-29	40	85	-62	-118	-38	10	-17	-21	5	-75	-67	-125	-18	-31	-63	-104	36	-85	-34	-107	-25	-97	-70	-66	-3	-101	-18	-75	-73	-148	-79	-1273	2978	6031	-7418	3930	529	5874	-11222	-1634	2840	2248	-11075	-323	2659	2196	-15802	1829
0.668333	-28	41	90	-60	-107	-33	15	-17	-19	8	-72	-63	-95	-14	-27	-63	-100	36	-83	-31	-103	-19	-100	-70	-63	0	-97	-12	-68	-68	-147	-75	2817	2996	6056	-6825	3485	771	5733	-10992	-1536	3108	2032	-11036	-415	2894	2196	-15886	2850
0.669167	-24	43	89	-57	-108	-32	16	-6	-16	9	-72	-66	-94	-15	-28	-56	-99	36	-83	-29	-103	-21	-97	-66	-62	3	-96	-10	-74	-69	-142	-75	276	3015	6047	-6150	3172	1043	5564	-10757	-1401	3360	1803	-10999	-391	3120	2200	-15946	3427
0.670000	-25	45	88	-58	-112	-33	15	-15	-21	5	-70	-65	-95	-13	-27	-59	-97	38	-84	-31	-102	-19	-96	-69	-73	0	-99	-12	-72	-63	-143	-73	815	3044	6026	-5410	3083	1342	5360	-10510	-1283	3592	1549	-10961	-448	3307	2207	-15989	3909
0.670833	-24	44	88	-59	-110	-34	15	-11	-16	8	-70	-63	-95	-13	-28	-59	-99	44	-84	-26	-102	-19	-95	-66	-61	0	-97	-11	-72	-66	-143	-75	1539	3087	5986	-4622	2726	1663	5127	-10256	-1185	3821	1285	-10923	-523	3462	2223	-16012	4177
0.671667	-24	42	87	-59	-98	-31	15	-13	-23	3	-74	-64	-94	-14	-27	-58	-99	34	-85	-31	-101	-19	-86	-69	-67	0	-100	-15	-70	-66	-144	-74	399	3148	5941	-3807	2463	2006	4868	-9985	-1037	4040	1007	-10884	-527	3587	2249	-16011	4312
0.672500	-26	40	86	-62	-114	-33	16	-14	-21	5	-72	-66	-103	-15	-30	-59	-102	33	-85	-33	-108	-22	-96	-68	-65	0	-99	-14	-74	-55	-145	-74	706	3226	5896	-2986	2405	2370	4577	-9711	-827	4245	722	-10850	-570	3681	2277	-15990	4250
0.673333	-26	42	86	-61	-112	-36	12	-16	-22	2	-76	-67	-99	-17	-32	-60	-103	32	-86	-35	-107	-18	-98	-80	-66	-3	-103	-19	-75	-72	-146	-77	1640	3325	5863	-2177	1946	2744	4253	-9419	-436	4429	423	-10816	-565	3742	2311	-15955	3797
0.674167	-28	33	81	-63	-111	-36	10	-17	-22	-42	-77	-53	-96	-18	-30	-61	-104	32	-88	-34	-105	-25	-99	-70	-65	0	-98	-14	-72	-70	-144	-78	-110	3446	5858	-1399	1448	3132	3905	-9120	-235	4607	128	-10781	-397	3772	2347	-15898	3134
0.675000	-27	38	88	-59	-109	-34	12	-14	-16	5	-74	-68	-95	-17	-27	-59	-100	35	-86	-46	-104	-24	-88	-70	-64	-3	-99	-15	-76	-69	-144	-58	115	3589	5874	-670	1483	3516	3537	-8813	-288	4762	-174	-10754	-363	3772	2383	-15832	2613
0.675833	-25	43	86	-61	-111	-33	18	-15	-18	4	-88	-62	-97	-13	-28	-61	-99	33	-85	-31	-74	-21	-97	-68	-65	0	-98	-14	-74	-68	-145	-72	-653	3756	5912	-12	1531	3894	3145	-8500	-318	4897	-483	-10726	-508	3736	2417	-15756	2082
0.676667	-25	42	88	-55	-110	-30	16	-14	-17	4	-73	-64	-97	-16	-28	-63	-101	35	-83	-30	-104	-21	-98	-70	-64	2	-97	-15	-75	-69	-146	-73	-1275	3934	6002	566	1172	4253	2727	-8178	-507	5013	-779	-10703	-606	3661	2441	-15661	1174
0.677500	-24	43	89	-58	-108	-31	15	-13	-17	6	-73	-63	-96	-16	-28	-59	-98	35	-83	-32	-104	-24	-99	-67	-63	0	-98	-13	-72	-68	-145	-70	-1109	4125	6109	1048	1021	4590	2296	-7856	-888	5111	-1075	-10684	-575	3578	2451	-15560	387
0.678333	-25	42	88	-59	-107	-33	15	-15	-18	3	-76	-64	-98	-21	-29	-58	-99	30	-85	-12	-102	-25	-99	-70	-64	-3	-100	-15	-74	-70	-146	-78	-1884	4321	6252	1435	926	4904	1844	-7532	-1372	5188	-1367	-10673	-594	3452	2451	-15453	-166
0.679167	-27	39	87	-63	-111	-35	11	-18	-17	5	-75	-63	-97	-17	-27	-61	-97	34	-87	-34	-107	-25	-101	-70	-65	-1	-99	-13	-74	-72	-151	-74	-1675	4521	6441	1730	743	5173	1374	-7213	-1934	5238	-1651	-10662	-635	3307	2420	-15329	-730
0.680000	-13	43	86	-59	-109	-34	13	-15	-22	5	-74	-64	-99	-15	-29	-60	-98	32	-85	-18	-104	-24	-100	-69	-61	-1	-102	-11	-70	-72	-147	-74	-2112	4718	6613	1930	778	5410	899	-6895	-2636	5276	-1926	-10653	-461	3138	2370	-15198	-1250
0.680833	-25	38	86	-60	-108	-30	10	-14	-16	1	-74	-65	-98	-15	-29	-60	-104	34	-87	-35	-105	-24	-99	-73	-61	-3	-100	-12	-72	-69	-146	-78	-3626	4897	6818	2038	1023	5598	431	-6583	-3581	5301	-2198	-10646	-395	2949	2291	-15052	-1571
0.681667	-26	42	88	-63	-113	-35	11	-17	-16	2	-75	-68	-96	-17	-32	-64	-111	32	-90	-40	-108	-27	-100	-75	-64	-5	-94	-15	-72	-73	-154	-77	-199	5063	7029	2069	659	5731	-96	-6276	-4402	5304	-2462	-10643	-414	2743	2182	-14900	-1662
0.682500	-28	39	85	-60	-112	-38	11	-19	-22	1	-77	-62	-102	-16	-28	-62	-102	30	-87	-35	-107	-27	-100	-74	-66	-4	-99	-12	-74	-68	-149	-74	-880	5211	7242	2036	474	5820	-617	-5977	-5248	5303	-2719	-10634	-204	2538	2049	-14725	-1825
0.683333	-27	40	88	-60	-110	-34	15	-15	-19	5	-73	-62	-98	-15	-28	-66	-99	32	-86	-34	-104	-24	-110	-73	-62	-4	-100	-12	-72	-70	-150	-76	-1985	5325	7443	1950	939	5852	-1120	-5679	-6164	5289	-2973	-10622	-159	2326	1871	-14543	-1839
0.684167	-23	52	88	-55	-107	-35	11	-17	-18	5	-73	-77	-98	-16	-27	-59	-96	35	-86	-34	-104	-26	-102	-70	-65	-4	-99	-10	-74	-72	-150	-72	-267	5409	7619	1814	1014	5835	-1650	-5396	-7044	5259	-3225	-10615	-193	2104	1659	-14347	-1821
0.685000	-26	41	120	-56	-107	-32	13	-15	-19	5	-70	-62	-97	-14	-28	-58	-103	34	-97	-33	-105	-23	-97	-72	-66	1	-98	-11	-73	-70	-147	-75	-1186	5448	7771	1658	1029	5765	-2179	-5116	-7929	5225	-3472	-10602	-150	1889	1413	-14137	-1806
0.685833	-26	38	88	-60	-111	-34	13	-17	-23	8	-76	-65	-98	-15	-14	-58	-105	32	-86	-34	-107	-25	-100	-73	-72	-5	-101	-13	-73	-69	-149	-75	-884	5454	7888	1485	1154	5645	-2714	-4843	-8680	5176	-3702	-10583	-222	1679	1124	-13906	-1637
0.686667	-32	39	82	-60	-109	-33	12	-15	-21	4	-75	-62	-96	-16	-31	-62	-100	30	-87	-36	-105	-25	-101	-70	-66	-6	-100	-7	-73	-70	-149	-77	508	5414	7961	1301	1000	5479	-3246	-4570	-9130	5117	-3980	-10555	-225	1476	796	-13659	-1285
0.687500	-26	40	84	-62	-108	-35	-11	-17	-18	-49	-74	-64	-95	-14	-30	-59	-98	33	-83	-35	-104	-25	-101	-69	-63	-5	-102	-13	-77	-69	-148	-76	-301	5338	7994	1130	593	5269	-3782	-4293	-9559	5047	-4244	-10523	-149	1286	430	-13397	-1059
0.688333	-27	40	85	-62	-105	-33	11	-17	-21	6	-73	-63	-96	-14	-28	-57	-97	36	-87	-35	-104	-22	-100	-67	-63	-1	-99	-10	-72	-69	-146	-74	39	5221	7969	964	536	5019	-4315	-4011	-10144	4983	-4512	-10479	-127	1104	32	-13097	-668
0.689167	-25	43	102	-58	-109	-35	13	-14	-18	7	-70	-62	-96	-13	-25	-57	-98	35	-83	-33	-104	-23	-99	-66	-63	-1	-99	-11	-73	-70	-145	-75	188	5063	7900	814	645	4700	-4850	-3721	-10433	4858	-4797	-10432	-81	933	-407	-12821	-152
0.690000	-24	37	86	-57	-108	-31	12	-13	-16	6	-72	-63	-96	-17	-25	-58	-97	34	-84	-34	-108	-23	-99	-69	-63	-3	-99	-12	-73	-70	-149	-78	-144	4867	7775	667	326	4395	-5374	-3428	-10619	4731	-5092	-10374	49	771	-879	-12513	240
0.690833	-26	40	84	-59	-109	-36	11	-15	-21	4	-77	-55	-97	-16	-29	-59	-99	33	-81	-33	-103	-19	-98	-68	-65	0	-99	-13	-74	-70	-149	-76	756	4644	7604	549	88	4036	-5887	-3122	-10820	4582	-5397	-10298	142	622	-1385	-12179	596
0.691667	-26	41	84	-59	-107	-34	11	-15	-16	5	-75	-61	-96	-14	-29	-59	-98	34	-104	-35	-103	-26	-100	-68	-64	-3	-98	-24	-74	-72	-149	-77	246	4390	7389	433	-47	3638	-6389	-2790	-10840	4402	-5715	-10214	-18	474	-1916	-11829	835
0.692500	-24	41	89	-58	-116	-34	11	-14	-17	5	-75	-64	-118	-19	-30	-59	-101	35	-84	-36	-103	-22	-100	-69	-63	0	-101	-16	-73	-72	-148	-77	491	4093	7129	325	-402	3215	-6877	-2441	-10677	4187	-6054	-10111	-100	329	-2477	-11458	1091
0.693333	-25	37	86	-60	-110	-35	10	-14	-18	4	-73	-59	-99	-15	-28	-59	-102	33	-88	-36	-107	-24	-101	-68	-64	-1	-100	-13	-73	-68	-148	-77	366	3797	6833	208	-514	2765	-7355	-2078	-10456	3937	-6400	-9993	13	181	-3055	-11067	1294
0.694167	-26	39	85	-59	-92	-33	8	-13	-18	3	-74	-62	-98	-19	-31	-61	-101	34	-84	-33	-105	-23	-99	-70	-62	-1	-96	-24	-75	-73	-149	-75	-1270	3470	6506	82	-516	2259	-7804	-1696	-10306	3644	-6762	-9860	77	22	-3650	-10653	1395
0.695000	-25	43	87	-59	-110	-38	11	-14	-18	6	-72	-63	-94	-15	-27	-60	-99	30	-83	-32	-105	-19	-101	-69	-65	-3	-98	-13	-72	-73	-145	-77	747	3125	6147	-61	-1098	1731	-8237	-1287	-10086	3306	-7128	-9703	161	-146	-4252	-10213	1655
0.695833	-26	40	86	-57	-108	-31	12	-12	-14	7	-73	-62	-96	-16	-7	-64	-98	35	-80	-30	-102	-18	-99	-68	-62	1	-97	-11	-72	-68	-149	-75	1176	2773	5765	-218	-1540	1167	-8645	-860	-9546	2918	-7509	-9523	226	-337	-4872	-9740	1910
0.696667	-24	50	89	-58	-108	-31	12	-12	-17	7	-73	-62	-94	-15	-28	-58	-99	30	-80	-36	-102	-23	-100	-69	-62	6	-97	-11	-73	-66	-144	-74	-1519	2383	5364	-429	-1245	562	-9032	-420	-9134	2474	-7896	-9322	86	-549	-5488	-9241	1861
0.697500	-24	55	89	-60	-108	-32	11	-12	-15	-19	-75	-64	-95	-15	-29	-60	-98	35	-84	-29	-101	-21	-97	-66	-60	-3	-98	-12	-70	-69	-147	-76	-65	1987	4937	-665	-1371	-87	-9396	35	-8706	1974	-8298	-9089	-18	-799	-6107	-8715	1734
0.698333	-25	38	86	-61	-107	-36	10	-17	-21	4	-78	-65	-98	-21	-33	-64	-100	32	-87	-34	-105	-24	-108	-76	-68	-8	-103	-16	-75	-74	-152	-82	-1864	1582	4496	-941	-1289	-786	-9741	497	-8104	1401	-8704	-8833	-60	-1083	-6716	-8163	1573
0.699167	-31	34	77	-63	-112	-40	8	-18	-42	1	-101	-69	-101	-21	-33	-64	-107	28	-90	-35	-107	-23	-102	-70	-69	-4	-99	-13	-75	-72	-148	-79	-2247	1171	4045	-1246	-1138	-1526	-10049	979	-7393	783	-9098	-8541	-368	-1402	-7303	-7571	1316
0.700000	-28	35	86	-62	-110	-36	11	-18	-25	5	-76	-66	-97	-18	-26	-63	-102	43	-87	-32	-109	-25	-103	-74	-67	-5	-99	-13	-77	-73	-149	-76	-1644	753	3575	-1580	-1103	-2314	-10339	1456	-6568	97	-9495	-8223	-655	-1768	-7866	-6954	949
0.700833	-27	36	84	-62	-112	-35	12	-16	-21	6	-75	-65	-97	-16	0	-60	-102	29	-88	-34	-105	-23	-101	-72	-64	-1	-101	-14	-78	-70	-148	-75	-2351	323	3087	-1937	-1381	-3146	-10602	1928	-5732	-660	-9877	-7868	-731	-2180	-8401	-6311	351
0.701667	-34	37	87	-59	-108	-33	11	-14	-23	6	-75	-64	-95	-16	-30	-66	-101	33	-87	-30	-104	-23	-103	-72	-62	0	-99	-15	-73	-69	-148	-73	-2763	-100	2590	-2314	-1298	-4028	-10839	2392	-5139	-1471	-10255	-7485	-958	-2637	-8900	-5645	-50
0.702500	-26	35	84	-64	-105	-35	22	-15	-15	8	-60	-65	-97	-17	-28	-61	-97	32	-87	-34	-104	-23	-101	-72	-61	-1	-99	-15	-72	-73	-149	-76	-2388	-527	2075	-2693	-1005	-4947	-11053	2837	-4437	-2351	-10615	-7062	-1217	-3143	-9357	-4967	-44
0.703333	-25	41	86	-62	-107	-33	15	-13	-15	5	-102	-68	-95	-15	-28	-58	-95	33	-87	-32	-95	-23	-99	-68	-62	-4	-101	-14	-70	-74	-146	-75	-2937	-951	1549	-3059	-928	-5900	-11241	3261	-3689	-3295	-10950	-6613	-1426	-3704	-9760	-4279	-213
0.704167	-29	36	88	-63	-109	-33	12	-16	-22	6	-70	-67	-97	-15	-29	-60	-97	34	-85	-33	-104	-24	-100	-73	-63	-15	-99	-14	-75	-74	-145	-74	-1655	-1364	1007	-3418	-993	-6891	-11409	3673	-3050	-4287	-11265	-6138	-1556	-4282	-10111	-3591	-311
0.705000	-26	38	88	-60	-107	-35	13	-16	-17	5	-73	-68	-96	-17	-28	-61	-97	36	-85	-38	-104	-22	-101	-69	-65	-3	-101	-14	-79	-73	-149	-72	-1566	-1767	451	-3743	-1202	-7893	-11552	4043	-2467	-5322	-11546	-5637	-1500	-4913	-10405	-2906	-384
0.705833	-27	36	84	-62	-113	-39	11	-13	-16	-1	-75	-67	-95	-18	-29	-61	-107	34	-86	-33	-108	-24	-101	-72	-66	-4	-100	-15	-75	-73	-149	-78	-1218	-2156	-109	-4027	-1519	-8903	-11674	4411	-1797	-6381	-11791	-5107	-1376	-5572	-10640	-2237	-745
0.706667	-29	32	82	-62	-111	-38	10	-18	-22	2	-79	-70	-103	-22	-35	-57	-100	29	-86	-36	-108	-27	-102	-80	-68	-7	-104	-18	-78	-80	-151	-80	-742	-2527	-670	-4262	-1669	-9901	-11769	4669	-1219	-7463	-11983	-4554	-1351	-6266	-10811	-1579	-1169
0.707500	-29	33	82	-66	-114	-75	9	-19	-24	0	-80	-72	-99	-21	-35	-64	-101	30	-87	-34	-107	-25	-103	-73	-67	-5	-100	-17	-76	-76	-152	-90	-1508	-2871	-1219	-4433	-1718	-10870	-11838	4927	-884	-8549	-12151	-3969	-1146	-6970	-10907	-976	-1281
0.708333	-30	37	87	-62	-112	-35	11	-16	-19	1	-73	-84	-96	-21	-31	-62	-100	30	-87	-33	-111	-23	-99	-72	-64	-4	-100	-16	-75	-74	-150	-78	90	-3221	-1753	-4544	-2021	-11805	-11882	5140	-498	-9623	-12259	-3370	-918	-7693	-10942	-402	-1214
0.709167	-27	40	87	-60	-107	-33	15	-12	-18	0	-72	-63	-95	-17	-28	-60	-96	33	-84	-31	-105	-19	-96	-70	-61	-4	-100	-12	-69	-72	-142	-74	2618	-3475	-2264	-4582	-2947	-12689	-11901	5301	195	-10660	-12307	-2750	-921	-8414	-10912	121	-1224
0.710000	-25	40	88	-58	-104	-34	17	-11	-13	7	-72	-66	-95	-16	-28	-63	-100	32	-83	-32	-102	-11	-99	-68	-64	0	-97	-13	-70	-70	-143	-76	-113	-3734	-2744	-4557	-3106	-13497	-11895	5412	696	-11638	-12297	-2140	-702	-9130	-10822	586	-1203
0.710833	-25	43	87	-56	-104	-32	16	-14	-15	3	-69	-66	-94	-14	-30	-59	-99	33	-82	-31	-103	-21	-101	-68	-64	-4	-98	-12	-72	-75	-144	-76	2498	-3957	-3181	-4474	-3466	-14219	-11864	5481	1221	-12544	-12228	-1480	-251	-9835	-10665	992	-871
0.711667	-27	41	89	-58	-109	-34	12	-14	-17	4	-70	-65	-92	-18	-32	-62	-105	30	-88	-31	-104	-22	-84	-68	-65	-3	-99	-13	-70	-69	-147	-77	1698	-4142	-3558	-4330	-4093	-14840	-11804	5506	1684	-13345	-12091	-821	-109	-10501	-10451	1324	-602
0.712500	-25	41	86	-59	-108	-31	10	-13	-21	2	-73	-64	-96	-17	-28	-60	-99	33	-84	-31	-103	-22	-99	-67	-65	-6	-97	-13	-72	-72	-147	-76	1514	-4287	-3874	-4138	-4684	-15362	-11711	5489	1998	-14044	-11889	-153	-14	-11137	-10186	1589	-318
0.713333	-28	39	84	-60	-109	-32	20	-12	-19	5	-77	-66	-94	-15	-28	-62	-100	37	-85	-34	-105	-22	-96	-68	-64	-4	-98	-15	-68	-68	-146	-85	2055	-4396	-4116	-3908	-4880	-15767	-11585	5433	2337	-14596	-11615	523	142	-11713	-9850	1782	-100
0.714167	-27	37	85	-80	-112	-33	10	-16	-19	1	-76	-64	-98	-18	-31	-61	-103	32	-85	-32	-110	-21	-100	-72	-67	-6	-101	-27	-63	-72	-146	-78	1802	-4466	-4272	-3645	-5293	-16051	-11428	5338	2785	-15005	-11273	1206	140	-12232	-9477	1904	201
0.715000	-28	38	85	-60	-109	-32	9	-15	-16	4	-73	-67	-99	-19	-32	-61	-100	30	-76	-34	-105	-26	-101	-73	-63	-6	-100	-15	-73	-74	-145	-79	404	-4501	-4350	-3370	-5330	-16216	-11218	5218	2924	-15251	-10864	1893	188	-12675	-9049	1947	399
0.715833	-25	37	85	-62	-107	-36	11	-17	2	0	-75	-69	-95	-16	-29	-60	-97	33	-85	-32	-103	-23	-98	-68	-65	-5	-99	-16	-75	-69	-146	-76	824	-4489	-4324	-3087	-4969	-16258	-10997	5081	2990	-15322	-10391	2591	247	-13034	-8567	1945	600
0.716667	-25	40	87	-61	-107	-29	13	-14	-13	6	-69	-61	-97	-16	-29	-58	-99	35	-85	-39	-104	-24	-98	-69	-64	-1	-97	-11	-73	-67	-145	-86	-563	-4449	-4215	-2814	-4793	-16191	-10730	4921	3019	-15223	-9849	3300	206	-13306	-8044	1873	764
0.717500	-24	42	74	-59	-105	-33	15	-14	-15	5	-72	-65	-96	-15	-27	-58	-95	35	-82	-31	-105	-28	-97	-66	-62	0	-97	-13	-70	-70	-145	-74	-265	-4369	-4011	-2554	-4666	-16013	-10417	4754	3042	-14951	-9249	4023	213	-13473	-7483	1741	948
0.718333	-24	41	85	-57	-109	-30	13	-15	-19	7	-70	-62	-93	-12	-28	-57	-101	36	-84	-32	-105	-24	-100	-69	-63	-1	-97	-12	-75	-70	-148	-78	-851	-4246	-3724	-2332	-4284	-15747	-10066	4581	3179	-14519	-8594	4718	153	-13541	-6886	1574	1117
0.719167	-27	39	88	-59	-113	-33	13	-15	-19	4	-72	-64	-99	-16	-30	-57	-101	29	-86	-32	-105	-21	-95	-69	-65	-3	-98	-15	-74	-65	-148	-78	-1283	-4121	-3350	-2140	-3867	-15386	-9671	4394	3293	-13939	-7893	5426	-15	-13496	-6257	1364	1174
0.720000	-25	39	89	-58	-110	-33	10	-21	-17	4	-69	-63	-98	-15	-27	-57	-100	34	-85	-31	-104	-23	-98	-70	-62	-3	-98	-11	-73	-67	-144	-77	-1098	-3946	-2893	-1992	-3468	-14956	-9239	4213	3279	-13224	-7126	6130	87	-13341	-5597	1131	1315
0.720833	-26	40	88	-59	-112	-31	16	-15	-17	8	-69	-61	-96	-14	-32	-56	-100	36	-82	-31	-107	-22	-99	-65	-62	0	-97	-13	-77	-72	-147	-76	-2482	-3749	-2367	-1890	-2812	-14474	-8757	4048	3071	-12409	-6371	6815	208	-13077	-4907	878	1462
0.721667	-27	41	90	-58	-109	-33	15	-13	-25	6	-69	-63	-93	-14	-27	-55	-97	36	-82	-31	-104	-21	-97	-67	-62	2	-96	-14	-70	-67	-145	-74	-2597	-3529	-1790	-1835	-2162	-13953	-8245	3884	2779	-11519	-5568	7496	242	-12709	-4200	629	1582
0.722500	-25	40	89	-58	-105	-32	15	-13	-19	7	-69	-63	-94	-16	-28	-58	-98	15	-84	-29	-107	-22	-96	-66	-47	0	-100	-12	-72	-66	-145	-76	851	-3287	-1162	-1829	-2335	-13405	-7693	3735	2857	-10569	-4743	8145	403	-12239	-3478	383	1749
0.723333	-24	42	89	-73	-105	-31	13	-14	-19	5	-69	-70	-96	-16	-26	-57	-102	34	-86	-33	-107	-24	-98	-68	-65	-1	-100	-16	-82	-68	-149	-74	-2374	-3027	-508	-1867	-1875	-12845	-7107	3593	2827	-9604	-3914	8780	299	-11679	-2749	149	1710
0.724167	-29	34	86	-62	-111	-34	10	-18	-26	4	-74	-66	-97	-18	-29	-61	-102	33	-91	-32	-105	-21	-97	-68	-66	0	-99	-16	-73	-69	-148	-77	-215	-2752	178	-1946	-1498	-12278	-6482	3460	2758	-8640	-3073	9381	224	-11038	-2012	-51	1666
0.725000	-24	38	89	-47	-108	-33	17	-16	-19	4	-74	-66	-96	-17	-29	-70	-101	33	-88	-34	-105	-24	-98	-69	-63	-4	-101	-15	-76	-69	-147	-58	-411	-2459	880	-2059	-1467	-11721	-5828	3337	2732	-7708	-2245	9934	279	-10325	-1283	-213	1508
0.725833	-24	37	86	-61	-108	-32	13	-45	-18	6	-73	-66	-100	-16	-30	-58	-98	33	-91	-36	-105	-22	-99	-69	-64	0	-100	-15	-76	-72	-152	-77	-1011	-2164	1572	-2206	-1416	-11184	-5156	3217	2726	-6844	-1427	10443	516	-9555	-562	-327	1345
0.726667	-27	37	89	-59	-112	-40	11	-18	-19	4	-75	-65	-95	-18	-32	-48	-98	33	-88	-32	-104	-24	-99	-74	-62	-3	-102	-19	-77	-57	-151	-79	-230	-1864	2256	-2380	-1099	-10669	-4466	3099	2711	-6058	-628	10897	590	-8742	143	-385	1140
0.727500	-28	37	86	-63	-112	-36	13	-21	-18	4	-75	-68	-98	-19	-33	-62	-101	33	-88	-34	-110	-26	-101	-72	-80	-4	-103	-17	-77	-73	-149	-76	803	-1559	2906	-2557	-1142	-10183	-3760	2979	2972	-5355	145	11288	488	-7898	831	-374	784
0.728333	-30	39	86	-60	-112	-36	13	-16	-21	-1	-76	-66	-98	-16	-30	-60	-102	34	-87	-32	-108	-22	-99	-69	-62	-1	-102	-14	-72	-72	-149	-80	-198	-1253	3527	-2749	-1199	-9725	-3048	2849	3073	-4759	891	11619	457	-7048	1482	-293	163
0.729167	-23	42	90	-57	-109	-32	13	-15	-15	7	-72	-65	-94	-15	-29	-53	-96	35	-84	-28	-102	-22	-99	-69	-60	2	-97	-14	-69	-67	-148	-73	736	-955	4102	-2943	-838	-9298	-2342	2705	3190	-4276	1594	11874	301	-6205	2095	-138	-722
0.730000	-23	41	89	-56	-110	-30	15	-15	-17	7	-73	-68	-94	-17	-31	-59	-97	37	-87	-32	-99	-21	-98	-68	-61	0	-100	-13	-73	-70	-144	-73	-185	-666	4625	-3142	-469	-8897	-1649	2549	3377	-3902	2257	12052	274	-5387	2662	90	-1483
0.730833	-24	44	87	-58	-109	-35	12	-15	-17	4	-75	-68	-95	-18	-32	-62	-98	32	-86	-35	-103	-23	-100	-73	-65	-3	-96	-15	-73	-69	-147	-75	576	-389	5085	-3330	-509	-8527	-974	2359	3433	-3623	2872	12158	345	-4603	3186	405	-1920
0.731667	-24	40	87	-68	-108	-38	10	-17	-19	5	-76	-68	-100	-17	-35	-64	-100	32	-88	-35	-109	-27	-102	-72	-65	-5	-101	-16	-76	-75	-152	-80	917	-120	5473	-3512	-411	-8177	-327	2149	3633	-3443	3443	12183	277	-3867	3653	790	-2348
0.732500	-30	38	82	-64	-112	-40	7	-21	-23	1	-80	-67	-99	-19	-35	-83	-104	28	-97	-35	-107	-24	-103	-73	-65	0	-99	-15	-77	-72	-146	-76	494	131	5803	-3675	-193	-7837	281	1914	3915	-3332	3972	12144	295	-3183	4053	1251	-2773
0.733333	-29	39	82	-62	-107	-35	10	-19	-18	3	-76	-45	-94	-16	-33	-62	-102	28	-86	-35	-104	-25	-104	-69	-67	-4	-101	-15	-70	-75	-148	-77	943	370	6050	-3820	-23	-7510	869	1647	4181	-3279	4454	12033	266	-2575	4429	1781	-3186
0.734167	-26	39	85	-60	-109	-36	11	-18	-19	4	-78	-69	-96	-18	-31	-62	-102	49	-86	-34	-111	-24	-102	-70	-64	-5	-101	-16	-73	-72	-148	-77	-63	596	6224	-3958	442	-7180	1408	1343	4407	-3269	4885	11856	109	-2043	4729	2367	-3615
0.735000	-23	40	82	-58	-107	-34	11	-15	-15	4	-74	-62	-97	-14	-30	-61	-103	29	-87	-34	-103	-22	-100	-69	-64	-5	-96	-14	-75	-72	-148	-80	-817	816	6324	-4076	1148	-6846	1897	1011	4587	-3277	5272	11629	-30	-1583	4967	3005	-3801
0.735833	-25	41	85	-60	-110	-34	13	-14	-18	7	-75	-65	-97	-13	-31	-59	-97	34	-85	-35	-105	-25	-99	-72	-64	-4	-100	-15	-70	-68	-147	-77	3007	1026	6347	-4178	1070	-6503	2335	649	5059	-3294	5618	11350	-83	-1202	5154	3688	-3789
0.736667	-24	40	84	-60	-105	-32	13	-12	-16	6	-73	-66	-96	-13	-31	-57	-96	32	-84	-33	-103	-24	-100	-66	-62	-5	-98	-12	-73	-69	-146	-74	190	1225	6300	-4272	1390	-6147	2721	256	5382	-3290	5918	11033	6	-902	5281	4395	-4037
0.737500	-19	40	89	-59	-105	-31	12	-11	-18	6	-70	-63	-96	-19	-31	-42	-99	32	-84	-31	-103	-19	-102	-67	-63	-1	-99	-12	-73	-70	-150	-74	657	1429	6182	-4361	1966	-5769	3054	-160	5668	-3262	6182	10687	-65	-681	5354	5117	-4267
0.738333	-23	41	86	-60	-105	-34	9	-14	-16	10	-73	-64	-94	-15	-30	-61	-100	32	-86	-33	-108	-25	-101	-68	-62	-4	-100	-13	-70	-72	-147	-76	1105	1608	5996	-4449	2240	-5371	3347	-607	5923	-3196	6396	10321	-81	-522	5384	5843	-4399
0.739167	-25	41	84	-63	-109	-35	12	-16	-18	4	-73	-67	-101	-19	-31	-65	-99	32	-83	-34	-107	-28	-101	-70	-64	-5	-100	-14	-77	-74	-150	-76	-17	1827	5746	-4543	2435	-4945	3592	-1067	6100	-3080	6572	9947	-52	-427	5376	6561	-4457
0.740000	-28	41	87	-62	-114	-39	7	-16	-19	3	-74	-79	-96	-17	-34	-61	-103	32	-86	-35	-109	-28	-108	-72	-66	-5	-102	-15	-76	-74	-134	-77	330	2031	5442	-4656	2762	-4499	3789	-1547	6177	-2920	6727	9572	-84	-386	5340	7255	-4428
0.740833	-28	39	82	-62	-114	-38	8	-18	-22	2	-73	-66	-101	-18	-31	-66	-101	35	-83	-36	-105	-24	-103	-68	-65	-5	-102	-19	-75	-74	-151	-78	984	2245	5089	-4787	2816	-4022	3968	-2027	6345	-2715	6845	9210	-88	-379	5289	7916	-4280
0.741667	-25	39	87	-61	-127	-34	10	-9	-21	4	-69	-65	-97	-15	-29	-58	-97	36	-83	-32	-102	-23	-100	-70	-64	-4	-104	-12	-74	-85	-148	-76	-510	2466	4684	-4949	2933	-3528	4103	-2520	6351	-2457	6935	8859	-149	-407	5226	8533	-4296
0.742500	-24	39	90	-58	-110	-34	12	-12	-18	5	-69	-60	-105	-12	-29	-61	-97	34	-81	-67	-107	-21	-99	-67	-60	-1	-98	-12	-70	-68	-148	-74	386	2697	4257	-5153	3503	-3013	4232	-3018	6132	-2160	7000	8519	-245	-457	5167	9087	-4170
0.743333	-25	40	90	-58	-107	-33	13	-14	-9	7	-70	-59	-96	-13	-27	-59	-97	37	-80	-31	-101	-21	-98	-69	-62	-3	-95	-11	-57	-67	-147	-73	-388	2937	3790	-5404	4134	-2481	4339	-3514	5809	-1837	7037	8228	-276	-515	5114	9576	-3940
0.744167	-25	42	88	-57	-107	-33	13	-14	-16	5	-69	-60	-97	-13	-27	-58	-99	54	-85	-30	-100	-19	-101	-66	-63	-3	-96	-11	-72	-68	-145	-75	-478	3175	3303	-5706	4548	-1939	4437	-4011	5432	-1491	7050	7957	-172	-577	5086	9984	-3715
0.745000	-26	41	92	-61	-112	-33	16	-45	-18	4	-72	-61	-94	-13	-27	-57	-97	38	-82	-32	-103	-22	-97	-68	-64	-1	-98	-12	-74	-68	-121	-72	263	3428	2797	-6058	4980	-1396	4540	-4502	4932	-1137	7061	7703	-338	-631	5084	10320	-3497
0.745833	-30	40	88	-50	-107	-32	16	-14	-18	7	-69	-62	-96	-15	-28	-60	-100	37	-85	-31	-127	-22	-99	-69	-62	-3	-97	-10	-70	-67	-146	-73	-293	3674	2271	-6465	5417	-856	4641	-4986	4308	-781	7049	7480	-587	-673	5122	10570	-3345
0.746667	-27	42	90	-59	-108	-33	16	-15	-18	4	-72	-63	-96	-32	-27	-60	-98	36	-83	-33	-103	-21	-99	-69	-63	-3	-99	-13	-75	-67	-149	-75	350	3931	1747	-6913	5737	-323	4755	-5460	3672	-439	7023	7276	-627	-703	5202	10734	-3013
0.747500	-25	40	87	-59	-112	-36	11	-16	-18	3	-73	-63	-98	-19	-28	-57	-101	36	-84	-38	-112	-26	-99	-67	-67	-3	-99	-12	-76	-69	-147	-76	-107	4176	1219	-7402	5917	191	4887	-5927	2973	-109	6989	7087	-629	-702	5335	10811	-2801
0.748333	-25	40	87	-64	-111	-33	10	-16	-19	4	-73	-64	-99	-18	-29	-59	-98	35	-85	-33	-107	-24	-102	-69	-66	-4	-98	-14	-77	-72	-149	-75	-1479	4415	698	-7916	5911	690	5035	-6383	2066	197	6946	6911	-500	-681	5517	10802	-2583
0.749167	-27	40	87	-61	-112	-38	11	-16	-19	6	-72	-62	-96	-15	-25	-59	-97	34	-82	-32	-103	-23	-98	-66	-61	1	-95	-13	-73	-67	-144	-73	2000	4650	188	-8449	5268	1165	5205	-6828	1324	478	6899	6745	-350	-630	5762	10721	-2146
0.750000	-22	41	90	-61	-108	-35	24	-13	-16	8	-70	-61	-98	-16	-27	-57	-98	40	-84	-30	-103	-19	-98	-67	-63	-4	-96	-14	-70	-69	-148	-72	424	4865	-331	-8987	4679	1603	5398	-7262	507	726	6851	6574	-333	-561	6048	10556	-1783
0.750833	-19	40	87	-58	-108	-34	15	-15	-15	5	-69	-63	-96	-14	-27	-57	-101	37	-83	-33	-104	-19	-99	-68	-62	1	-97	-12	-74	-67	-146	-75	-641	5068	-790	-9507	4364	2005	5607	-7679	-583	947	6796	6396	-454	-470	6382	10324	-1364
0.751667	-27	44	84	-56	-107	-30	16	-4	-15	8	-69	-62	-104	-16	-29	-58	-100	36	-81	-31	-108	-23	-99	-65	-65	1	-97	-10	-72	-45	-147	-74	1257	5249	-1245	-10003	3973	2363	5840	-8081	-1619	1142	6746	6200	-489	-361	6764	10028	-911
0.752500	-24	42	90	-59	-111	-31	13	-18	-18	5	-69	-64	-93	-13	-28	-61	-99	36	-83	-23	-103	-23	-99	-67	-63	-1	-99	-13	-72	-67	-146	-75	-993	5417	-1675	-10460	3644	2687	6090	-8466	-2548	1318	6694	5988	-429	-231	7175	9674	-560
0.753333	-27	41	87	-59	-92	-31	12	-14	-17	7	-72	-63	-93	-15	-28	-60	-100	32	-85	-32	-102	-23	-100	-64	-64	-1	-97	-12	-73	-65	-148	-74	-1034	5561	-2074	-10869	3341	2965	6361	-8829	-3354	1482	6648	5759	-289	-95	7611	9270	-363
0.754167	-27	40	85	-61	-109	-32	12	-17	-18	3	-73	-62	-96	-15	-24	-60	-100	32	-84	-33	-98	-23	-101	-68	-65	-4	-99	-12	-73	-69	-147	-73	-7	5691	-2441	-11223	3015	3204	6647	-9167	-3929	1639	6606	5509	-403	60	8055	8831	-233
0.755000	-26	27	85	-57	-109	-29	10	-15	-21	8	-72	-63	-101	-14	-27	-57	-101	33	-86	-31	-102	-24	-100	-65	-64	0	-99	-10	-74	-68	-146	-75	-2076	5809	-2775	-11515	2607	3402	6944	-9475	-4339	1801	6571	5235	-618	208	8509	8336	-198
0.755833	-26	43	84	-58	-109	-31	15	-16	-21	5	-75	-64	-97	-13	-29	-59	-99	32	-84	-32	-111	-23	-101	-68	-64	-3	-100	-14	-74	-69	-146	-74	-3081	5897	-3065	-11739	2832	3558	7246	-9748	-4672	1971	6537	4941	-424	377	8948	7815	-36
0.756667	-24	41	84	-59	-108	-31	10	-13	-23	7	-75	-64	-97	-16	-29	-58	-103	33	-88	-34	-105	-27	-102	-68	-63	-3	-104	-13	-75	-72	-149	-75	-3461	5975	-3317	-11910	3175	3670	7559	-9984	-4688	2154	6510	4622	-403	518	9362	7267	150
0.757500	-25	39	87	-61	-111	-38	10	-15	-18	5	-74	-66	-98	-19	-40	-59	-98	34	-84	-33	-102	-23	-100	-67	-61	-1	-101	-14	-72	-70	-146	-73	-4370	6049	-3522	-12015	3295	3771	7877	-10177	-4394	2362	6503	4296	-510	671	9742	6696	80
0.758333	-28	40	85	-62	-109	-35	12	-16	-5	3	-74	-66	-96	-16	-32	-60	-100	30	-87	-34	-109	-27	-105	-69	-67	-3	-102	-13	-74	-46	-146	-77	-3329	6107	-3681	-12078	3595	3828	8193	-10327	-3898	2591	6472	3950	-217	817	10070	6112	-131
0.759167	-25	40	84	-61	-110	-36	9	-17	-18	2	-74	-77	-99	-22	-32	-62	-101	26	-87	-35	-109	-22	-103	-70	-65	-3	-103	-14	-77	-75	-149	-77	-3795	6159	-3793	-12103	3973	3871	8517	-10424	-3273	2852	6460	3598	-86	953	10343	5512	-357
0.760000	-26	39	87	-61	-113	-44	9	-16	-18	3	-73	-68	-97	-17	-30	-61	-98	32	-87	-35	-105	-24	-105	-70	-63	-1	-104	-11	-70	-69	-146	-76	-3559	6204	-3853	-12096	4263	3894	8831	-10470	-2507	3127	6454	3245	216	1085	10556	4900	-574
0.760833	-27	38	85	-61	-109	-33	12	-15	-21	3	-74	-67	-97	-18	-31	-66	-101	32	-86	-33	-107	-24	-101	-99	-64	-3	-101	-13	-75	-70	-148	-77	-2861	6245	-3862	-12082	4625	3908	9145	-10458	-1626	3431	6448	2901	1472	1197	10691	4276	-722
0.761667	-26	40	88	-60	-107	-36	13	-36	-19	3	-74	-93	-96	-19	-30	-60	-100	32	-85	-32	-109	-25	-103	-72	-66	-3	-110	-13	-75	-73	-146	-72	-3611	6285	-3818	-12069	5134	3909	9455	-10393	-750	3746	6446	2536	2289	1301	10749	3653	-690
0.762500	-27	40	88	-58	-109	-35	15	-16	-19	6	-74	-47	-97	-14	-24	-60	-100	30	-84	-32	-101	-24	-99	-69	-66	0	-99	-13	-70	-68	-143	-79	-208	6316	-3729	-12066	5180	3912	9749	-10273	408	4075	6445	2192	1888	1384	10731	3026	-435
0.763333	-23	40	89	-58	-104	-32	13	-27	-18	4	-72	-63	-96	-16	-30	-60	-99	35	-83	-32	-103	-22	-103	-70	-65	0	-101	-12	-70	-70	-144	-70	1630	6343	-3587	-12087	4689	3909	10034	-10100	1750	4403	6439	1851	1838	1449	10633	2400	-279
0.764167	-27	38	86	-59	-109	-34	13	-13	-14	4	-72	-62	-95	-17	-30	-61	-105	32	-85	-30	-105	-25	-99	-68	-63	-1	-100	-12	-73	-72	-146	-77	-479	6364	-3404	-12151	4823	3910	10306	-9879	2901	4730	6432	1513	1902	1494	10457	1773	-449
0.765000	-26	37	85	-62	-108	-36	12	5	-24	2	-74	-67	-101	-21	-31	-65	-102	29	-90	-36	-108	-26	-102	-72	-70	-8	-104	-14	-78	-74	-150	-79	2140	6381	-3178	-12253	4609	3913	10566	-9594	3979	5033	6415	1187	1743	1517	10206	1146	-453
0.765833	-32	35	81	-65	-113	-38	11	-19	-23	1	-75	-69	-102	-18	-33	-65	-103	26	-88	-38	-124	-27	-99	-72	-65	-3	-100	-16	-75	-72	-147	-76	955	6395	-2911	-12399	4235	3925	10807	-9307	4942	5317	6397	864	1627	1526	9893	522	-242
0.766667	-25	37	86	-60	-113	-60	12	-16	-16	3	-74	-73	-99	-22	-32	-63	-102	30	-87	-36	-105	-28	-99	-70	-66	-9	-102	-16	-77	-76	-147	-74	1261	6409	-2610	-12590	3974	3938	11023	-8967	5856	5576	6363	542	1766	1515	9523	-100	68
0.767500	-26	35	86	-62	-111	-36	12	-15	-22	4	-74	-67	-98	-17	-43	-63	-103	30	-98	-35	-107	-29	-99	-70	-65	-4	-101	-14	-74	-74	-148	-77	2750	6402	-2279	-12830	3595	3950	11210	-8601	6878	5796	6320	219	2122	1484	9102	-724	654
0.768333	-26	38	88	-60	-115	-33	16	-16	-21	6	-70	-65	-96	-16	-28	-62	-97	35	-85	-34	-107	-23	-99	-65	-63	0	-99	-13	-76	-68	-144	-73	3134	6401	-1924	-13104	2617	3974	11375	-8208	8054	5976	6259	-101	2121	1439	8644	-1341	1631
0.769167	-27	43	89	-59	-111	-31	16	-15	-19	8	-69	-58	-97	-14	-29	-60	-78	36	-83	-32	-109	-24	-97	-64	-63	-1	-95	-13	-72	-69	-145	-74	3506	6400	-1556	-13424	1916	4002	11499	-7804	8990	6108	6178	-436	1817	1380	8157	-1964	3396
0.770000	-23	38	89	-56	-110	-33	9	-16	-17	5	-68	-72	-97	-17	-30	-61	-97	35	-82	-32	-103	-22	-97	-63	-62	1	-98	-11	-73	-79	-147	-74	4380	6390	-1163	-13770	1561	3991	11579	-7398	9854	6186	6075	-781	1504	1303	7648	-2592	6080
0.770833	-24	41	86	-59	-109	-32	15	-15	-15	8	-69	-62	-95	-21	-27	-58	-96	35	-84	-31	-105	-23	-96	-64	-67	-3	-98	-12	-70	-69	-144	-75	3766	6382	-794	-14140	1031	3988	11616	-6994	10321	6222	5947	-1142	1247	1222	7136	-3228	9688
0.771667	-26	40	109	-59	-107	-30	17	-15	-16	11	-67	-63	-95	-15	-29	-60	-98	34	-84	-31	-101	-22	-98	-66	-60	-1	-98	-14	-82	-70	-146	-70	4459	6377	-417	-14518	207	3976	11599	-6589	10156	6209	5792	-1521	1226	1126	6617	-3869	15065
0.772500	-25	41	88	-57	-109	-34	15	-16	-21	6	-68	-64	-96	-15	-30	-61	-100	35	-85	-32	-107	-23	-98	-68	-64	-3	-100	-13	-73	-72	-147	-75	3143	6377	-50	-14906	-522	3944	11520	-6204	9753	6149	5606	-1920	991	1028	6118	-4512	21167
0.773333	-26	39	93	-59	-104	-32	16	-17	-18	5	-75	-65	-100	-17	-31	-64	-99	30	-86	-32	-104	-26	-101	-68	-67	-4	-101	-16	-75	-73	-149	-78	4387	6383	304	-15288	-1299	3898	11377	-5832	9238	6054	5392	-2332	771	922	5621	-5174	25607
0.774167	-29	38	84	-62	-113	-38	11	-22	-8	0	-74	-69	-100	-15	-32	-62	-99	32	-86	-36	-109	-23	-98	-69	-64	-4	-100	-14	-72	-74	-145	-76	5036	6396	643	-15664	-2211	3834	11166	-5475	8513	5928	5150	-2779	743	820	5163	-5832	24719
0.775000	-29	38	68	-57	-112	-32	15	-15	-16	5	-68	-63	-98	-16	-29	-60	-103	35	-86	-31	-107	-23	-98	-67	-48	0	-99	-15	-75	-69	-147	-76	3087	6424	959	-16030	-3018	3758	10878	-5143	7635	5774	4874	-3240	644	709	4735	-6502	17187
0.775833	-23	44	87	-58	-109	-31	17	-16	-17	6	-69	-65	-96	-16	-27	-58	-97	36	-86	-30	-104	-21	-99	-67	-63	-3	-100	-10	-73	-67	-147	-74	5614	6472	1252	-16377	-4223	3663	10509	-4835	6685	5600	4571	-3717	499	592	4335	-7189	6818
0.776667	-27	40	88	-55	-108	-32	12	-14	-16	6	-66	-61	-94	-16	-27	-59	-99	34	-82	-31	-104	-22	-97	-66	-55	1	-96	-10	-72	-69	-143	-69	8196	6532	1490	-16716	-6107	3560	10053	-4554	5575	5407	4239	-4218	478	472	3972	-7879	-3835
0.777500	-22	43	90	-55	-109	-33	18	-13	-15	8	-68	-64	-95	21	-27	-56	-60	35	-81	-31	-101	-21	-99	-68	-62	1	-98	-13	-74	-68	-144	-72	1905	6607	1752	-17033	-6902	3447	9514	-4301	3832	5199	3871	-4732	594	343	3649	-8578	-16387
0.778333	-27	42	85	-60	-110	-29	15	-12	-17	6	-70	-62	-96	-13	-30	-57	-99	34	-83	-33	-104	-23	-99	-67	-63	0	-98	-13	-72	-67	-144	-74	1849	6700	1961	-17344	-7441	3323	8886	-4070	1965	4982	3487	-5257	528	205	3363	-9281	-29286
0.779167	-24	41	87	-61	-110	-34	17	-14	-18	6	-53	-66	-101	-14	-28	-60	-100	34	-83	-31	-113	-23	-99	-69	-63	-4	-99	-14	-76	-69	-146	-70	-3250	6813	2136	-17643	-7852	3208	8174	-3862	-25	4761	3078	-5788	206	51	3110	-9987	-32693
0.780000	-23	43	90	-60	-108	-35	13	-16	-18	6	-69	-62	-96	-15	-31	-60	-98	37	-85	-32	-107	-22	-103	-63	-62	-3	-97	-12	-72	-70	-148	-73	-6369	6936	2286	-17940	-8361	3082	7387	-3675	-2340	4531	2652	-6319	-185	-117	2893	-10707	-31838
0.780833	-25	42	85	-59	-109	-33	16	-17	-15	5	-83	-66	-97	-17	-31	-62	-98	35	-86	-33	-101	-21	-102	-69	-65	-1	-99	-13	-75	-69	-150	-75	-6572	7083	2405	-18236	-8950	2973	6531	-3506	-4725	4290	2212	-6851	-515	-310	2698	-11433	-31875
0.781667	-26	43	86	-58	-111	-35	10	-14	-17	5	-70	-66	-98	-17	-30	-59	-100	32	-84	-33	-108	-26	-103	-74	-66	-5	-101	-6	-79	-73	-149	-74	-7096	7237	2501	-18532	-10166	2865	5607	-3355	-6544	4039	1760	-7388	-578	-533	2534	-12172	-31458
0.782500	-29	39	87	-61	-110	-35	10	-18	-21	2	-75	-67	-98	-16	-30	-61	-101	30	-84	-35	-105	-21	-101	-69	-64	-3	-99	-11	-75	-69	-146	-74	-7743	7406	2567	-18828	-11216	2779	4638	-3209	-8400	3792	1305	-7905	-854	-780	2386	-12915	-30911
0.783333	-25	41	87	-60	-109	-35	-1	-16	-18	6	-69	-62	-97	-13	-29	-59	-100	35	-84	-31	-104	-19	-102	-72	-53	-6	-99	-12	-74	-67	-148	-72	-6401	7578	2619	-19133	-11772	2698	3617	-3075	-9805	3478	849	-8417	-932	-1065	2248	-13670	-29350
0.784167	-26	41	88	-59	-81	-33	12	-14	-16	7	-68	-63	-116	-13	-28	-58	-95	34	-83	-33	-105	-18	-100	-67	-63	1	-96	-15	-70	-69	-145	-73	-6740	7755	2645	-19455	-12342	2633	2572	-2946	-10651	3158	388	-8911	-897	-1387	2116	-14443	-18349
0.785000	-27	41	81	-58	-105	-33	16	-15	-17	3	-70	-60	-94	-12	-28	-56	-100	37	-85	-32	-104	-19	-101	-68	-65	0	-100	-11	-74	-67	-145	-76	-5299	7938	2657	-19770	-12887	2571	1520	-2829	-11200	2796	-55	-9393	-1041	-1751	1976	-15234	-1555
0.785833	-28	41	85	-59	-110	-34	16	-14	-16	4	-70	-64	-96	-16	-29	-60	-99	36	-87	-34	-107	-23	-101	-68	-65	-1	-115	-12	-73	-68	-146	-74	-5286	8111	2650	-20103	-12830	2512	476	-2715	-11460	2396	-496	-9863	-1130	-2163	1827	-16051	8846
0.786667	-26	42	87	-58	-108	-36	40	-13	-36	7	-75	-63	-97	-15	-27	-58	-99	34	-86	-34	-103	-23	-101	-68	-65	-3	-100	-15	-75	-69	-146	-74	-5523	8279	2634	-20428	-12338	2440	-533	-2610	-11607	1934	-921	-10313	-1254	-2626	1655	-16889	17765
0.787500	-27	37	85	-60	-107	-33	5	-15	-19	3	-69	-63	-96	-16	-29	-61	-102	30	-86	-34	-107	-21	-101	-72	-65	-1	-99	-14	-74	-69	-150	-75	-4530	8457	2605	-20759	-11579	2349	-1496	-2513	-11816	1415	-1332	-10752	-1423	-3142	1456	-17748	25456
0.788333	-26	42	91	-59	-110	-34	13	-14	-18	5	-73	-61	-95	-14	-26	-57	-99	38	-81	-30	-103	-16	-98	-68	-64	1	-102	-15	-69	-48	-145	-73	-5139	8616	2578	-21077	-10100	2231	-2380	-2432	-12001	825	-1732	-11182	-1779	-3709	1225	-18633	29908
0.789167	-22	44	87	-57	-108	-30	15	-13	-15	6	-67	-59	-94	-14	-26	-53	-138	37	-82	-33	-101	-18	-98	-65	-64	1	-96	-10	-70	-67	-144	-70	-4353	8765	2552	-21388	-8031	2056	-3183	-2370	-11891	164	-2114	-11604	-2159	-4333	943	-19546	32539
0.790000	-23	45	90	-57	-110	-48	16	-13	-17	4	-72	-63	-100	-18	-26	-59	-99	38	-83	-32	-105	-19	-101	-69	-64	2	-111	-15	-76	-72	-148	-74	-92	8903	2524	-21704	-6299	1838	-3890	-2333	-11519	-572	-2490	-12027	-2271	-5019	612	-20486	32767
0.790833	-26	41	86	-63	-113	-36	9	-17	-19	4	-73	-61	-95	-17	-28	-62	-98	37	-86	-35	-107	-22	-102	-68	-62	0	-97	-15	-73	-70	-147	-75	-2816	9035	2522	-21988	-3586	1538	-4480	-2322	-11130	-1381	-2852	-12448	-2161	-5763	227	-21454	32767
0.791667	-21	41	89	-58	-108	-33	11	-15	-17	4	-94	-64	-98	-15	-30	-59	-99	38	-86	-31	-104	-19	-99	-70	-66	0	-98	-13	-74	-72	-149	-78	491	9164	2541	-22253	-697	1163	-4948	-2350	-10227	-2263	-3205	-12888	-2182	-6576	-228	-22445	32767
0.792500	-28	44	88	-57	-112	-34	11	-16	-22	4	-68	-62	-97	-11	-29	-61	-100	41	-84	-32	-107	-23	-102	-70	-67	-1	-98	-12	-74	-69	-148	-76	666	9291	2595	-22498	1971	692	-5288	-2422	-8926	-3220	-3561	-13343	-2195	-7444	-744	-23440	32318
0.793333	-25	41	87	-43	-108	-32	15	-13	-17	6	-72	-66	-98	-15	-30	-60	-104	33	-87	-33	-105	-22	-102	-68	-66	-1	-100	-14	-75	-72	-150	-76	325	9427	2702	-22724	4314	133	-5495	-2543	-7235	-4235	-3915	-13817	-2094	-8377	-1328	-24443	31895
0.794167	-25	40	88	-58	-110	-36	11	-12	-16	6	-72	-64	-93	-16	-26	-62	-101	35	-86	-28	-108	-24	-101	-72	-65	0	-97	-13	-76	-68	-148	-73	1957	9585	2879	-22922	6361	-529	-5581	-2722	-5276	-5297	-4268	-14341	-2317	-9367	-1977	-25436	31512
0.795000	-24	42	87	-58	-105	-33	16	-12	-19	6	-72	-61	-97	-14	-29	-61	-98	36	-85	-33	-101	-21	-99	-64	-62	0	-100	-14	-70	-67	-148	-77	3922	9748	3136	-23104	7647	-1283	-5540	-2967	-3066	-6396	-4631	-14894	-2529	-10417	-2696	-26417	30575
0.795833	-27	41	88	-57	-107	-34	15	-14	-16	5	-69	-62	-94	-14	-28	-55	-97	47	-84	-30	-103	-21	-98	-73	-62	-11	-97	-12	-72	-69	-148	-73	2997	9947	3492	-23267	8642	-2127	-5390	-3280	-1119	-7511	-5008	-15495	-2578	-11529	-3475	-27367	28510
0.796667	-17	42	90	-56	-108	-31	17	-11	-16	8	-70	-61	-98	-10	-27	-57	-100	37	-84	-28	-104	-17	-95	-67	-64	3	-98	-10	-69	-68	-147	-77	5040	10183	3957	-23418	9408	-3054	-5143	-3668	607	-8628	-5401	-16151	-2647	-12688	-4334	-28277	26647
0.797500	-21	41	88	-57	-105	-31	16	-15	-15	4	-70	-61	-92	-21	-25	-58	-100	35	-85	-28	-104	-19	-97	-68	-67	-1	-100	-13	-70	-68	-146	-73	5469	10458	4533	-23564	9604	-4052	-4823	-4134	2259	-9739	-5828	-16869	-2634	-13889	-5249	-29131	25191
0.798333	-30	44	84	-60	-108	-34	13	-15	-19	6	-76	-64	-96	-15	-28	-63	-103	34	-90	-31	-104	-23	-103	-68	-64	-1	-102	-15	-77	-73	-149	-77	6653	10772	5215	-23710	9292	-5123	-4445	-4684	3632	-10828	-6288	-17646	-2479	-15120	-6214	-29914	23401
0.799167	-29	38	81	-64	-117	-38	9	-17	-24	2	-79	-51	-97	-13	-28	-62	-101	33	-91	-36	-107	-23	-99	-70	-66	-4	-104	-16	-74	-72	-150	-77	8336	11133	6006	-23854	8680	-6240	-4034	-5309	4746	-11851	-6788	-18474	-2175	-16344	-7228	-30616	21234
0.800000	-28	62	82	-60	-111	-33	16	-16	-21	5	-72	-64	-97	-12	-28	-61	-102	29	-88	-32	-102	-22	-100	-70	-65	0	-101	-13	-75	-68	-151	-77	8808	11530	6881	-24012	7735	-7397	-3618	-6005	5482	-12811	-7339	-19347	-1637	-17561	-8284	-31238	18289
0.800833	-27	38	86	-58	-112	-35	13	-14	-17	6	-76	-64	-95	-14	-29	-58	-100	34	-86	-31	-107	-23	-97	-69	-64	0	-102	-16	-77	-70	-150	-76	9308	11953	7810	-24187	6665	-8585	-3222	-6765	6030	-13685	-7966	-20270	-1066	-18733	-9393	-31784	14823
0.801667	-26	38	88	-62	-109	-33	41	-15	-19	9	-73	-62	-97	-12	-28	-58	-99	35	-85	-30	-107	-22	-99	-68	-63	0	-98	-13	-75	-69	-148	-74	8833	12403	8750	-24382	5596	-9799	-2876	-7588	6512	-14462	-8671	-21229	-693	-19841	-10535	-32238	11152
0.802500	-26	40	86	-60	-107	-33	-6	-16	-16	6	-73	-66	-92	-13	-22	-61	-99	35	-85	-32	-102	-19	-98	-67	-64	-1	-100	-15	-72	-72	-148	-75	9679	12806	9653	-24606	4632	-11023	-2606	-8467	6653	-15140	-9480	-22214	-353	-20846	-11710	-32513	7583
0.803333	-25	41	95	-59	-107	-34	16	-15	-17	5	-75	-62	-97	-11	-28	-58	-100	17	-86	-34	-116	-22	-99	-67	-67	0	-100	-13	-64	-69	-148	-77	14935	13201	10471	-24860	2901	-12268	-2428	-9400	6618	-15702	-10396	-23212	-166	-21718	-12917	-32639	4519
0.804167	-28	41	88	-59	-107	-34	15	-12	-14	7	-69	-63	-96	-13	-28	-13	-99	37	-83	-31	-104	-21	-98	-68	-64	1	-101	-14	-75	-69	-149	-77	12611	13546	11148	-25149	1515	-13512	-2380	-10364	6382	-16150	-11425	-24197	171	-22438	-14149	-32676	1568
0.805000	-25	39	85	-59	-111	-38	12	-14	-18	7	-72	-60	-96	-13	-28	-60	-100	35	-83	-32	-109	-24	-100	-66	-64	0	-99	-13	-73	-68	-148	-70	12014	13820	11625	-25468	420	-14751	-2475	-11339	5994	-16484	-12575	-25153	472	-22975	-15389	-32713	-1037
0.805833	-24	38	82	-61	-112	-35	12	-17	-21	5	-76	-58	-99	-16	-30	-61	-99	33	-86	-48	-105	-7	-98	-69	-64	-3	-103	-15	-75	-72	-151	-78	12011	13998	11833	-25813	-696	-15970	-2729	-12325	5519	-16716	-13842	-26062	502	-23324	-16663	-32719	-3324
0.806667	-27	39	94	-62	-114	-31	8	-21	-19	4	-77	-63	-101	-17	-35	-62	-103	30	-86	-39	-111	-28	-107	-75	-68	9	-103	-15	-75	-75	-153	-82	9806	14058	11727	-26174	-1625	-17158	-3170	-13322	4954	-16849	-15233	-26892	584	-23471	-17944	-32725	-5473
0.807500	-29	32	82	-63	-111	-40	9	-26	-24	1	-77	-66	-102	-19	-34	-64	-113	28	-87	-39	-107	-25	-102	-72	-67	-3	-101	-18	-75	-73	-152	-81	8664	13975	11267	-26547	-2455	-18295	-3794	-14299	4356	-16895	-16727	-27639	846	-23416	-19218	-32728	-7130
0.808333	-27	37	89	-61	-112	-38	10	-16	-21	4	-74	-62	-98	-15	-29	-58	-101	33	-85	-33	-107	-24	-92	-69	-66	0	-98	-12	-74	-67	-146	-79	7264	13744	10371	-26921	-3545	-19379	-4629	-15267	3854	-16878	-18307	-28265	1020	-23176	-20482	-32715	-8696
0.809167	-25	42	90	-58	-104	-35	25	-14	-16	8	-70	-60	-98	-16	-26	-58	-80	37	-83	-31	-107	-21	-96	-66	-62	0	-96	-12	-73	-68	-144	-77	2914	13349	9052	-27286	-4506	-20388	-5673	-16208	3172	-16817	-19954	-28753	1238	-22763	-21728	-32582	-10229
0.810000	-26	44	89	-63	-105	-34	12	-15	-18	3	-74	-61	-94	-14	-27	-57	-98	34	-84	-31	-105	-22	-84	-67	-65	-3	-99	-4	-69	-67	-147	-99	541	12783	7268	-27631	-4922	-21304	-6910	-17127	2534	-16737	-21627	-29095	1414	-22217	-22944	-32271	-11324
0.810833	-27	41	87	-58	-108	-32	12	-14	-13	4	-75	-62	-93	-16	-31	-42	-101	33	-85	-33	-93	-23	-98	-69	-62	-3	-97	-11	-73	-68	-146	-76	-2435	12032	5038	-27941	-5291	-22114	-8345	-18003	2025	-16656	-23292	-29273	1190	-21562	-24124	-31857	-11893
0.811667	-22	16	90	-58	-109	-32	9	-14	-15	4	-73	-65	-94	-17	-28	-58	-95	34	-84	-35	-102	-23	-99	-67	-61	-3	-103	-15	-72	-110	-147	-74	-4832	11157	2385	-28200	-5853	-22779	-9955	-18845	1519	-16599	-24922	-29287	745	-20844	-25235	-31337	-11589
0.812500	-25	39	86	-59	-107	-32	25	-14	-19	3	-74	-62	-94	-16	-29	-58	-98	39	-85	-32	-102	-23	-98	-69	-65	-1	-99	-13	-75	-68	-148	-75	-6389	10123	-642	-28410	-6149	-23326	-11719	-19651	831	-16577	-26456	-29133	585	-20104	-26260	-30709	-10276
0.813333	-22	39	89	-61	-107	-34	11	-14	-17	4	-76	-65	-94	-18	-29	-59	-116	32	-86	-34	-104	-24	-99	-62	-80	-5	-100	-14	-74	-68	-148	-76	-8705	8973	-3970	-28550	-6224	-23739	-13608	-20431	-77	-16608	-27839	-28820	554	-19392	-27170	-29966	-8516
0.814167	-24	38	88	-63	-109	-38	10	-14	-15	4	-61	-80	-94	-14	-30	-59	-98	33	-91	-36	-104	-24	-99	-69	-62	-4	-100	-14	-72	-67	-148	-75	-9840	7731	-7523	-28618	-6271	-24019	-15576	-21174	-721	-16727	-29012	-28362	287	-18742	-27939	-29099	-7007
0.815000	-23	38	86	-62	-107	-34	10	-16	-16	0	-74	-67	-99	-21	-33	-62	-102	30	-87	-35	-105	-26	-102	-73	-66	-5	-102	-16	-75	-75	-153	-79	-11009	6400	-11229	-28616	-6256	-24175	-17572	-21891	-836	-16917	-29928	-27779	-152	-18206	-28545	-28097	-5665
0.815833	-25	36	86	-64	-112	-42	7	-15	-18	2	-77	-65	-97	-17	-22	-49	-99	30	-86	-33	-108	-25	-100	-70	-67	-1	-98	-15	-72	-69	-148	-76	-12468	5045	-14975	-28531	-5871	-24225	-19535	-22580	-872	-17192	-30543	-27093	-637	-17799	-28944	-26950	-4804
0.816667	-25	37	87	-59	-107	-34	12	-15	-21	5	-72	-65	-95	-17	-30	-60	-98	32	-86	-32	-101	-22	-100	-70	-77	-1	-98	-12	-74	-57	-152	-76	-10547	3691	-18665	-28380	-5806	-24192	-21417	-23251	-673	-17555	-30818	-26328	-869	-17559	-29136	-25668	-4654
0.817500	-25	41	89	-60	-105	-36	15	-16	-26	5	-74	-61	-97	-17	-28	-61	-98	35	-83	-34	-108	-22	-100	-69	-62	1	-98	-15	-73	-72	-149	-74	-10807	2388	-22194	-28162	-5651	-24102	-23170	-23911	-365	-18009	-30719	-25530	-808	-17509	-29088	-24256	-4953
0.818333	-39	40	88	-60	-110	-35	12	-14	-16	5	-75	-67	-96	-15	-30	-64	-99	32	-86	-32	-103	-23	-103	-69	-65	-1	-98	-13	-70	-74	-148	-75	-10567	1142	-25454	-27881	-4740	-23981	-24735	-24563	-253	-18538	-30228	-24715	-861	-17652	-28792	-22725	-5650
0.819167	-24	36	87	-61	-109	-36	13	-23	-17	3	-74	-59	-94	-15	-30	-63	-100	30	-85	-32	-104	-26	-100	-73	-66	-3	-101	-14	-72	-73	-149	-76	-8817	22	-28354	-27551	-3900	-23870	-26060	-25206	-1	-19134	-29357	-23941	-755	-17985	-28235	-21097	-7017
0.820000	-27	9	86	-60	-110	-35	11	-13	-21	4	-75	-63	-96	-14	-31	-62	-102	32	-87	-31	-105	-43	-102	-70	-63	-3	-101	-12	-74	-73	-151	-76	-8280	-955	-30717	-27175	-3012	-23791	-27089	-25846	446	-19776	-28068	-23222	-530	-18493	-27424	-19388	-8723
0.820833	-24	38	86	-61	-110	-35	12	-15	-19	9	-80	-65	-93	-15	-28	-63	-96	35	-87	-33	-104	-21	-99	-70	-65	-4	-100	-15	-70	-70	-150	-74	-7335	-1744	-31862	-26815	-2050	-23776	-27790	-26475	831	-20457	-26441	-22585	-242	-19163	-26354	-17632	-10062
0.821667	-24	37	87	-61	-105	-34	5	-16	-13	6	-70	-64	-92	-15	-28	-60	-96	33	-79	-35	-101	-21	-99	-68	-62	0	-98	-13	-66	-73	-148	-73	-5578	-2319	-32352	-26358	-1282	-23852	-28134	-27114	1117	-21146	-24487	-22066	-316	-19962	-25055	-15878	-11020
0.822500	-24	38	87	-57	-110	-34	12	-13	-18	5	-70	-62	-95	-10	-29	-60	-99	34	-83	-32	-104	-18	-99	-69	-65	0	-100	-13	-80	-72	-149	-74	-5364	-2666	-32547	-25938	-738	-24042	-28105	-27742	1164	-21842	-22269	-21679	-339	-20866	-23554	-14162	-11910
0.823333	-26	37	85	-61	-114	-35	11	-13	-19	4	-72	-64	-97	-17	-30	-63	-101	32	-84	-29	-107	-24	-102	-72	-67	-3	-102	-14	-75	-72	-151	-75	-4711	-2743	-32655	-25528	104	-24358	-27691	-28364	1075	-22505	-19872	-21440	-222	-21822	-21893	-12538	-12341
0.824167	-26	35	87	-60	-110	-36	17	-15	-23	0	-75	-66	-100	-21	-30	-66	-100	33	-84	-31	-105	-21	-99	-68	-64	-3	-100	-22	-74	-72	-149	-74	-3911	-2560	-32676	-25129	868	-24791	-26892	-28967	948	-23126	-17369	-21352	-173	-22794	-20108	-11068	-12171
0.825000	-30	39	86	-59	-109	-35	11	-15	-21	3	-72	-62	-96	-15	-31	-62	-99	34	-84	-34	-108	-24	-104	-69	-65	-3	-97	-14	-76	-74	-151	-76	-3262	-2102	-32703	-24757	960	-25356	-25736	-29555	862	-23693	-14850	-21424	32	-23743	-18241	-9765	-12069
0.825833	-27	37	85	-60	-112	-34	15	-15	-18	2	-73	-65	-100	-19	-33	-61	-112	29	-86	-33	-102	-21	-103	-68	-66	-4	-102	-14	-75	-72	-151	-75	-2523	-1379	-32021	-24417	791	-26022	-24257	-30111	828	-24195	-12403	-21633	51	-24632	-16345	-8684	-12132
0.826667	-27	38	86	-48	-111	-32	12	-17	-22	3	-74	-64	-96	-17	-32	-63	-101	33	-85	-35	-107	-23	-103	-73	-68	0	-102	-13	-74	-68	-151	-75	-1996	-401	-30495	-24116	726	-26780	-22506	-30638	723	-24616	-10114	-22009	10	-25416	-14482	-7853	-12291
0.827500	-27	37	73	-60	-111	-34	13	-15	-21	3	-72	-61	-101	-18	-31	-61	-101	32	-86	-33	-109	-24	-103	-68	-64	-3	-98	-14	-77	-72	-153	-74	-1086	811	-28467	-23858	459	-27587	-20524	-31125	768	-24963	-8073	-22508	232	-26061	-12710	-7308	-12581
0.828333	-28	38	85	-57	-108	-33	15	-14	-18	5	-73	-62	-94	-15	-27	-57	-96	34	-93	-30	-104	-21	-100	-67	-67	-4	-100	-10	-72	-69	-148	-69	-652	2230	-26148	-23635	-63	-28416	-18361	-31575	947	-25229	-6361	-23110	466	-26532	-11086	-7053	-13028
0.829167	-27	40	89	-56	-107	-29	17	-33	-18	8	-68	-59	-92	-12	-29	-56	-102	36	-85	-29	-102	-21	-99	-65	-62	0	-97	-9	-69	-57	-143	-72	-809	3808	-23697	-23461	-265	-29233	-16096	-31979	1095	-25420	-5041	-23813	523	-26822	-9657	-7094	-13525
0.830000	-25	42	89	-61	-108	-28	18	-12	-21	5	-69	-60	-97	-12	-28	-55	-99	35	-82	-32	-102	-22	-98	-66	-65	0	-100	-9	-72	-69	-144	-73	1622	5535	-21250	-23331	-771	-29986	-13792	-32335	1445	-25551	-4175	-24591	560	-26902	-8466	-7430	-13830
0.830833	-25	39	88	-59	-108	-29	18	-12	-14	5	-69	-63	-94	-11	-55	-57	-99	35	-86	-31	-101	-22	-100	-66	-61	0	-98	-11	-72	-70	-147	-72	2542	7342	-18967	-23248	-1927	-30642	-11526	-32552	2134	-25620	-3776	-25420	585	-26767	-7533	-8043	-14333
0.831667	-27	40	88	-60	-108	-30	11	-14	-19	4	-73	-63	-98	-22	-30	-58	-99	34	-90	-35	-109	-23	-101	-65	-68	-5	-101	-13	-77	-72	-150	-74	1830	9191	-16954	-23207	-2312	-31153	-9348	-32657	2712	-25640	-3863	-26282	524	-26417	-6900	-8897	-15080
0.832500	-30	38	84	-64	-113	-23	11	-17	0	5	-76	-65	-100	-18	-31	-60	-94	30	-87	-35	-109	-25	-99	-66	-65	-3	-101	-15	-73	-70	-147	-73	2968	11035	-15305	-23197	-2693	-31496	-7321	-32676	3266	-25614	-4416	-27147	456	-25857	-6562	-9948	-15404
0.833333	-29	37	88	-60	-110	-34	10	-14	-17	4	-74	-65	-116	-19	-32	-57	-99	33	-85	-33	-108	-24	-101	-65	-63	0	-100	-12	-79	-73	-147	-72	2278	12830	-14087	-23230	-2828	-31633	-5464	-32700	3776	-25545	-5388	-27996	323	-25121	-6522	-11150	-15433
0.834167	-42	42	86	-58	-111	-31	6	-12	-18	6	-72	-46	-97	-16	-32	-58	-98	36	-85	-35	-104	-27	-102	-66	-63	0	-100	-12	-74	-73	-145	-73	2310	14527	-13327	-23306	-2682	-31562	-3855	-32701	4160	-25433	-6726	-28803	220	-24229	-6752	-12451	-15454
0.835000	-24	43	88	-59	-110	-32	11	-12	-18	8	-72	-61	-96	-15	-31	-57	-99	37	-84	-31	-104	-24	-98	-65	-62	1	-100	-11	-74	-70	-146	-69	3127	16099	-13050	-23418	-2090	-31248	-2507	-32711	4589	-25288	-8341	-29550	81	-23199	-7233	-13808	-15057
0.835833	-24	43	89	-58	-111	-32	12	-14	-19	6	-67	-62	-97	-15	-30	-58	-99	59	-83	-34	-107	-23	-98	-67	-63	0	-98	-11	-70	-68	-145	-70	2702	17498	-13215	-23575	-1772	-30696	-1446	-32716	5125	-25093	-10146	-30209	82	-22115	-7927	-15155	-14038
0.836667	-28	44	90	-56	-102	-30	12	-14	-17	8	-72	-59	-97	-15	-30	-58	-99	34	-84	-31	-103	-17	-97	-63	-63	0	-97	-10	-72	-67	-146	-75	2312	18693	-13768	-23775	-1006	-29903	-663	-32712	5539	-24849	-12050	-30797	222	-20971	-8784	-16443	-12609
0.837500	-21	43	90	-57	-102	-30	16	-13	-18	6	-66	-59	-91	-12	-30	-56	-98	38	-83	-30	-103	-21	-96	-66	-64	6	-98	-9	-70	-68	-144	-72	2361	19678	-14651	-24018	498	-28878	-163	-32724	5820	-24542	-13952	-31274	273	-19837	-9745	-17623	-10768
0.838333	-24	42	88	-58	-107	-30	13	-12	-13	7	-69	-63	-92	-14	-26	-57	-100	33	-90	-30	-102	-21	-77	-66	-63	-1	-100	-10	-73	-69	-144	-76	1488	20391	-15690	-24309	2159	-27641	76	-32707	5910	-24163	-15722	-31640	326	-18749	-10758	-18660	-8970
0.839167	-29	42	88	-41	-105	-32	8	-15	-18	3	-76	-65	-100	-15	-32	-59	-98	35	-88	-33	-105	-23	-103	-67	-67	-3	-101	-13	-74	-74	-146	-75	1765	20858	-16836	-24646	3543	-26221	78	-32726	5937	-23695	-17322	-31887	256	-17743	-11774	-19512	-7053
0.840000	-32	42	87	-61	-111	-35	10	-15	-18	5	-74	-66	-100	-15	-32	-62	-102	33	-91	-40	-109	-25	-100	-69	-67	-7	-101	-16	-76	-76	-148	-77	1346	21053	-17953	-25034	4898	-24652	-127	-32709	5703	-23148	-18624	-32004	-225	-16858	-12737	-20174	-4947
0.840833	-27	38	84	-63	-114	-36	9	-15	21	1	-77	-67	-99	-16	-33	-60	-102	52	-88	-35	-105	-25	-100	-70	-65	-4	-100	-15	-75	-69	-144	-78	1334	20973	-18889	-25456	6136	-22973	-491	-32719	5283	-22493	-19581	-31991	-365	-16114	-13611	-20614	-3023
0.841667	-27	38	85	-86	-110	-32	10	-12	-17	5	-72	-63	-94	-15	-32	-60	-100	34	-86	-36	-105	-27	-108	-69	-66	-4	-101	-11	-74	-68	-145	-76	1238	20609	-19550	-25927	7142	-21231	-975	-32700	4900	-21736	-20154	-31843	93	-15532	-14343	-20850	-1246
0.842500	-26	42	89	-62	-109	-31	12	-24	-16	7	-73	-58	-98	-16	-32	-60	-99	36	-86	-32	-105	-23	-99	-67	-63	-1	-98	-13	-75	-68	-145	-74	302	19967	-19829	-26435	8387	-19449	-1534	-32716	4339	-20867	-20315	-31553	219	-15140	-14914	-20866	405
0.843333	-26	41	87	-61	-110	-34	12	-12	-16	5	-70	-63	-88	-17	-30	-58	-96	35	-86	-35	-105	-24	-114	-67	-63	0	-98	-14	-73	-68	-146	-73	1389	19059	-19648	-26974	9436	-17712	-2137	-32698	3830	-19903	-20068	-31141	276	-14931	-15307	-20702	1902
0.844167	-23	42	88	-60	-109	-35	13	-12	-13	6	-72	-65	-96	-16	-33	-61	-98	35	-90	-32	-103	-22	-101	-68	-62	0	-100	0	-74	-70	-145	-70	3315	17892	-18947	-27545	9360	-16007	-2734	-32701	3620	-18854	-19429	-30599	416	-14913	-15516	-20371	3181
0.845000	-24	77	86	-60	-109	-32	11	-15	-18	5	-70	-64	-95	-16	-31	-61	-100	34	-88	-51	-77	-24	-100	-70	-68	-3	-98	-12	-70	-69	-146	-73	1369	16465	-17688	-28135	9610	-14393	-3296	-32646	3153	-17718	-18449	-29943	580	-15058	-15546	-19905	3977
0.845833	-27	41	86	-61	-110	-33	11	-15	-18	5	-69	-64	-96	-17	-34	-62	-102	17	-90	-34	-104	-24	-101	-70	-64	-4	-100	-15	-73	-73	-149	-77	3163	14797	-15878	-28737	9555	-12905	-3795	-32558	2639	-16523	-17183	-29171	994	-15361	-15407	-19331	4801
0.846667	-25	42	85	-58	-109	-33	8	-16	-19	4	-72	-64	-95	-17	-33	-62	-98	33	-87	-36	-104	-21	-100	-75	-66	-17	-101	-12	-76	-70	-152	-76	2357	12912	-13555	-29334	9231	-11567	-4211	-32475	2215	-15303	-15684	-28279	1198	-15799	-15132	-18685	5493
0.847500	-28	36	85	-62	-111	-35	7	-28	-22	3	-75	-66	-100	-16	-34	-64	-101	29	-86	-36	-105	-25	-100	-72	-69	-5	-102	-15	-79	-74	-151	-78	2388	10816	-10780	-29919	8772	-10410	-4525	-32368	1890	-14061	-14078	-27288	1216	-16334	-14748	-18000	5805
0.848333	-26	38	84	-60	-112	-34	11	-16	-23	4	-75	-66	-98	-16	-72	-61	-102	32	-88	-33	-105	-24	-104	-74	-69	-7	-103	-15	-75	-73	-152	-76	3027	8539	-7634	-30482	8193	-9439	-4741	-32266	1536	-12845	-12422	-26210	970	-16940	-14299	-17309	5875
0.849167	-25	36	84	-61	-109	-34	10	-15	-17	4	-72	-65	-85	-15	-30	-63	-102	36	-87	-33	-102	-21	-98	-69	-61	2	-98	-12	-72	-68	-149	-74	3386	6099	-4162	-31016	6923	-8676	-4857	-32152	1294	-11674	-10810	-25041	799	-17575	-13823	-16636	5750
0.850000	-24	39	86	-59	-104	-33	15	-13	-18	5	-73	-65	-96	-15	-31	-60	-99	35	-87	-38	-104	-21	-100	-67	-62	-1	-100	-15	-70	-68	-148	-75	2432	3491	-534	-31516	5985	-8136	-4881	-32051	809	-10601	-9342	-23809	885	-18216	-13372	-16014	5600
0.850833	-26	22	82	-61	-107	-33	11	-15	-15	6	-69	-68	-97	-15	-28	-60	-98	32	-87	-33	-102	-22	-98	-69	-63	1	-101	-13	-73	-67	-148	-74	2714	755	3170	-31973	5437	-7807	-4829	-31935	222	-9634	-8074	-22515	706	-18829	-12978	-15449	5666
0.851667	-25	40	86	-57	-105	-30	13	-13	-15	7	-70	-63	-95	-17	-28	-61	-100	37	-82	-31	-102	-22	-100	-67	-62	2	-98	-12	-72	-70	-149	-73	1973	-2070	6798	-32363	4610	-7697	-4720	-31812	-366	-8808	-7072	-21161	452	-19393	-12678	-14961	5578
0.852500	-23	35	85	-61	-107	-31	26	-12	-15	1	-70	-68	-95	-14	-28	-59	-100	35	-85	-35	-104	-23	-97	-68	-75	-1	-101	3	-73	-68	-150	-74	2300	-4944	10221	-32599	3566	-7795	-4586	-31691	-916	-8138	-6391	-19763	398	-19887	-12506	-14551	5377
0.853333	-25	37	87	-61	-111	-33	12	-13	-18	6	-73	-66	-95	-15	-28	-59	-97	13	-85	-32	-103	-23	-99	-70	-63	1	-101	-13	-76	-70	-150	-75	1280	-7829	13390	-32680	2687	-8088	-4433	-31546	-1555	-7649	-6054	-18336	433	-20299	-12479	-14236	5137
0.854167	-25	39	87	-60	-109	-34	13	-16	-17	8	-72	-63	-97	-12	-27	-59	-99	35	-82	-32	-104	-25	-98	-68	-62	2	-98	-12	-73	-53	-149	-76	-271	-10708	16240	-32736	1862	-8561	-4306	-31370	-2288	-7352	-6103	-16891	354	-20612	-12601	-14000	4779
0.855000	-26	44	86	-62	-107	-31	17	-13	-16	9	-67	-64	-97	-12	-30	-58	-97	36	-84	-28	-103	-19	-99	-65	-63	0	-98	-11	-72	-68	-147	-74	-1048	-13569	18686	-32737	1147	-9192	-4216	-31145	-2885	-7259	-6503	-15446	200	-20846	-12885	-13851	4377
0.855833	-26	42	84	-58	-109	-33	16	-16	-11	5	-68	-63	-95	-13	-27	-58	-97	35	-83	-30	-100	-21	-100	-66	-60	12	-97	-10	-72	-67	-145	-73	-2541	-16353	20682	-32758	723	-9963	-4198	-30872	-3526	-7362	-7215	-14009	136	-20996	-13317	-13765	3948
0.856667	-24	44	88	-57	-109	-31	16	-13	-17	9	-69	-63	-96	-16	-29	-62	-97	36	-83	-33	-104	-22	-100	-67	-64	3	-100	-10	-74	-67	-152	-76	-3314	-19038	22218	-32745	472	-10832	-4267	-30527	-4276	-7664	-8259	-12584	-22	-21086	-13887	-13755	3568
0.857500	-28	40	87	-59	-84	-34	11	-18	-19	6	-74	-65	-97	-13	-29	-59	-100	34	-84	-30	-104	-21	-98	-69	-66	2	-99	-13	-72	-68	-148	-72	-1396	-21571	23292	-32760	-564	-11792	-4437	-30052	-4762	-8152	-9552	-11193	-184	-21122	-14559	-13787	3260
0.858333	-25	41	87	-64	-109	-35	13	-15	-24	10	-70	-62	-96	-14	-29	-60	-101	33	-84	-31	-105	-24	-101	-67	-65	0	-100	-13	-73	-70	-148	-75	-3871	-23920	23923	-32735	-708	-12812	-4724	-29477	-5380	-8806	-11047	-9869	-255	-21136	-15306	-13869	2720
0.859167	-28	27	88	-62	-111	-35	13	-16	-22	5	-74	-66	-97	-15	-29	-58	-101	34	-86	-34	-102	-23	-101	-69	-63	-1	-102	-14	-73	-67	-149	-76	-3039	-26040	24152	-32758	-582	-13861	-5127	-28765	-5918	-9607	-12671	-8617	-216	-21140	-16099	-13978	2313
0.860000	-27	39	84	-60	-108	-33	12	-15	-19	3	-73	-63	-98	-13	-30	-63	-103	35	-88	-33	-109	-24	-100	-68	-64	2	-102	-12	-75	-67	-147	-75	-3155	-27915	24020	-32748	-624	-14912	-5655	-27905	-6394	-10522	-14361	-7457	-145	-21162	-16902	-14112	2060
0.860833	-25	43	85	-60	-112	-35	17	-13	-18	5	-72	-64	-97	-16	-27	-59	-99	36	-84	-31	-108	-22	-97	-67	-67	0	-102	-15	-78	-68	-150	-74	-3421	-29507	23598	-32757	-662	-15962	-6298	-26891	-6682	-11533	-16059	-6408	-138	-21215	-17690	-14261	1787
0.861667	-28	39	87	-62	-112	-33	12	-13	-5	6	-78	-63	-96	-16	-29	-56	-99	35	-86	-32	-108	-24	-98	-66	-62	1	-99	-11	-75	-67	-148	-73	-3314	-30788	22930	-32760	-551	-16968	-7052	-25714	-6778	-12608	-17714	-5479	-159	-21319	-18429	-14406	1545
0.862500	-27	43	88	-58	-108	-24	15	-12	-18	5	-69	-62	-98	-14	-25	-55	-98	34	-82	-36	-104	-19	-97	-65	-63	1	-99	-13	-73	-68	-147	-73	-2559	-31756	22089	-32747	-840	-17920	-7907	-24375	-6778	-13727	-19250	-4683	-315	-21516	-19100	-14549	1201
0.863333	-25	41	86	-58	-111	-33	12	-14	-16	3	-69	-62	-102	-15	-27	-56	-96	35	-83	-32	-105	-23	-101	-67	-65	1	-98	-10	-73	-83	-146	-78	-3346	-32301	21141	-32763	-971	-18816	-8863	-22878	-7045	-14854	-20628	-4048	-437	-21729	-19673	-14682	853
0.864167	-22	41	88	-60	-111	-32	11	-12	-15	3	-72	-65	-96	-18	-29	-58	-99	35	-72	-30	-105	-25	-97	-69	-64	-1	-116	-12	-76	-69	-150	-75	-2635	-32527	20131	-32746	-758	-19639	-9883	-21252	-7310	-15959	-21814	-3572	-506	-22038	-20143	-14796	851
0.865000	-27	41	88	-60	-112	-38	11	-13	-21	3	-68	-63	-100	-17	-30	-61	-102	33	-91	-34	-110	-27	-103	-70	-66	-7	-101	-16	-75	-72	-150	-77	-2745	-32625	19096	-32763	-721	-20389	-10960	-19520	-7378	-17023	-22761	-3263	-589	-22414	-20499	-14892	872
0.865833	-30	32	85	-64	-113	-36	8	-18	-25	0	-76	-67	-100	-21	-34	-63	-103	32	-86	-33	-109	-24	-102	-72	-51	-3	-101	-13	-75	-69	-137	-76	-2376	-32363	18100	-32746	-876	-21059	-12062	-17704	-7388	-18030	-23502	-3115	-499	-22849	-20746	-14955	852
0.866667	-28	40	87	-59	-113	-36	10	-16	-18	0	-74	-67	-98	-17	-30	-59	-102	34	-85	-34	-105	-26	-104	-72	-66	-4	-101	-15	-77	-70	-150	-77	-2219	-31797	17149	-32761	-858	-21659	-13184	-15855	-7307	-18968	-23981	-3135	-495	-23330	-20882	-14989	931
0.867500	-26	39	77	-59	-110	-35	8	-16	-17	-1	-74	-68	-101	-21	-31	-62	-104	36	-87	-35	-107	-25	-101	-73	-66	-3	-103	-15	-76	-73	-152	-79	-1872	-30912	16279	-32737	-968	-22190	-14276	-13999	-7098	-19820	-24222	-3310	-508	-23841	-20919	-14986	1094
0.868333	-27	41	88	-56	-108	-33	9	-16	-17	0	-74	-65	-94	4	-28	-59	-96	37	-83	-30	-105	-21	-102	-67	-62	-1	-100	-13	-73	-68	-147	-70	-1680	-29741	15499	-32753	-1234	-22677	-15355	-12184	-6991	-20589	-24233	-3625	-375	-24365	-20863	-14948	1158
0.869167	-25	39	80	-59	-108	-31	12	-12	-16	5	-70	-65	-92	-14	-28	-60	-100	35	-83	-35	-105	-23	-99	-68	-62	1	-99	-14	-77	-69	-150	-74	-2191	-28327	14797	-32744	-1303	-23129	-16376	-10473	-6951	-21274	-24039	-4066	-380	-24890	-20744	-14874	1121
0.870000	-25	41	87	-58	-107	-32	12	-13	-18	4	-61	-66	-97	-11	-27	-57	-100	35	-83	-31	-103	-22	-98	-70	-63	-1	-100	-15	-70	-69	-148	-75	-2462	-26677	14188	-32748	-1203	-23564	-17328	-8910	-6898	-21880	-23673	-4631	-440	-25392	-20564	-14767	1085
0.870833	-25	41	88	-61	-109	-31	21	-13	-14	5	-72	-65	-97	-15	-29	-56	-100	33	-77	-36	-103	-22	-98	-67	-62	1	-100	-14	-72	-70	-148	-72	290	-24860	13637	-32757	-2105	-23994	-18188	-7545	-6604	-22418	-23156	-5247	-371	-25859	-20350	-14618	1216
0.871667	-23	40	87	-60	-108	-31	12	-14	-17	1	-75	-67	-98	-16	-30	-58	-81	34	-83	-29	-105	-21	-99	-68	-65	0	-100	-15	-75	-72	-149	-75	-1158	-22895	13168	-32748	-2765	-24433	-18940	-6404	-6359	-22901	-22527	-5942	-303	-26289	-20103	-14437	1206
0.872500	-28	45	88	-60	-110	-34	12	-13	-19	5	-75	-67	-97	-15	-30	-61	-100	35	-76	-33	-108	-22	-102	-70	-63	-1	-99	-14	-73	-73	-153	-74	-811	-20798	12748	-32763	-2993	-24909	-19581	-5522	-6050	-23343	-21809	-6684	-349	-26659	-19837	-14224	1142
0.873333	-29	40	86	-61	-114	-35	3	-17	-17	2	-77	-67	-101	-19	-34	-62	-99	30	-83	-34	-110	-28	-105	-72	-65	-4	-102	-17	-75	-79	-154	-78	-420	-18641	12368	-32759	-3353	-25418	-20091	-4921	-5662	-23761	-21056	-7446	-234	-26975	-19571	-13993	1175
0.874167	-41	36	84	-62	-113	-39	7	-22	-26	1	-78	-68	-100	-16	-31	-60	-102	30	-83	-32	-109	-24	-105	-70	-66	0	-102	-14	-74	-70	-150	-76	-810	-16440	12024	-32761	-3704	-25962	-20453	-4615	-5352	-24171	-20275	-8203	-251	-27224	-19288	-13736	1260
0.875000	-26	40	84	-60	-108	-32	6	-15	-19	6	-75	-64	-107	-17	-29	-60	-100	35	-85	-33	-104	-21	-100	-69	-67	-4	-103	-13	-72	-73	-150	-77	-763	-14217	11707	-32743	-3788	-26556	-20659	-4606	-4956	-24582	-19509	-8954	-369	-27431	-19010	-13479	1468
0.875833	-22	32	87	-61	-107	-32	11	-9	-17	8	-72	-65	-92	-14	-28	-59	-95	36	-84	-32	-103	-22	-100	-90	-62	-4	-100	-12	-70	-70	-148	-73	298	-12016	11378	-32755	-4110	-27189	-20708	-4899	-4315	-25010	-18766	-9659	-393	-27603	-18716	-13221	1659
0.876667	-28	38	89	-58	-104	-31	16	-16	-22	6	-72	-61	-97	0	-27	-59	-100	35	-80	-29	-103	-16	-100	-67	-61	0	-97	-12	-73	-70	-150	-73	-488	-9867	11109	-32735	-4500	-27863	-20591	-5467	-3900	-25465	-18071	-10342	-206	-27746	-18413	-12985	1606
0.877500	-27	45	90	-57	-111	-32	16	-15	-19	7	-73	-63	-97	-11	-27	-58	-128	35	-61	-30	-102	-16	-97	-65	-62	13	-101	-12	-68	-67	-144	-72	-208	-7791	10838	-32751	-4251	-28550	-20309	-6297	-3606	-25964	-17429	-10985	-48	-27879	-18090	-12778	1792
0.878333	-26	38	74	-57	-125	-30	16	-14	-17	5	-69	-63	-97	-14	-27	-59	-100	35	-81	-30	-104	-17	-99	-67	-64	0	-114	-14	-73	-68	-147	-73	-644	-5806	10580	-32746	-3919	-29246	-19862	-7328	-3316	-26493	-16848	-11581	-96	-28024	-17744	-12619	2059
0.879167	-3	39	88	-60	-110	-33	13	-13	-18	4	-73	-64	-96	-16	-28	-59	-124	36	-83	-31	-105	-21	-100	-67	-63	-11	-94	-16	-77	-69	-145	-73	-599	-3928	10340	-32749	-4063	-29952	-19259	-8545	-2947	-27056	-16336	-12147	-174	-28188	-17359	-12512	2125
0.880000	-26	39	87	-62	-108	-30	15	-10	-18	7	-73	-64	-95	-15	-29	-56	-97	35	-86	-33	-105	-19	-98	-67	-63	-4	-97	-11	-73	-69	-145	-73	-84	-2157	10117	-32758	-4036	-30625	-18508	-9895	-2545	-27666	-15885	-12671	-169	-28367	-16935	-12471	2277
0.880833	-45	41	91	-58	-110	-32	17	-14	-17	5	-68	-65	-97	-16	-27	-58	-99	35	-83	-31	-105	-19	-95	-67	-64	0	-98	-14	-74	-75	-147	-75	-331	-511	9917	-32749	-3806	-31257	-17636	-11332	-2209	-28268	-15494	-13160	-68	-28596	-16470	-12502	2411
0.881667	-25	39	90	-59	-113	-32	15	-13	-16	5	-68	-65	-98	-14	-28	-58	-102	18	-83	-32	-107	-22	-99	-68	-64	0	-99	-14	-76	-72	-147	-76	-14	1000	9729	-32760	-3606	-31839	-16668	-12814	-1921	-28893	-15161	-13670	115	-28869	-15957	-12619	2644
0.882500	-26	39	87	-55	-112	-32	13	-16	-21	1	-74	-64	-98	-17	-30	-58	-96	35	-85	-30	-105	-19	-97	-68	-70	0	-97	-12	-73	-67	-145	-76	-272	2371	9567	-32744	-3234	-32320	-15608	-14289	-1689	-29510	-14850	-14165	212	-29182	-15403	-12812	2863
0.883333	-25	36	89	-58	-109	-31	10	-14	-18	7	-68	-69	-96	-16	-27	-57	-98	37	-82	-30	-107	-24	-98	-69	-64	0	-97	-12	-73	-73	-146	-74	-981	3599	9412	-32754	-2613	-32561	-14493	-15742	-1544	-30108	-14604	-14673	162	-29533	-14810	-13087	2975
0.884167	-28	42	91	-58	-109	-32	17	-12	-19	4	-68	-62	-96	-15	-43	-61	-98	37	-84	-30	-104	-14	-98	-68	-62	4	-98	-11	-70	-68	-149	-75	1588	4690	9258	-32738	-2568	-32642	-13357	-17127	-1273	-30667	-14375	-15200	123	-29932	-14194	-13447	3180
0.885000	-27	43	90	-56	-110	-28	12	-14	-18	5	-70	-62	-69	-14	1	-55	-97	36	-83	-30	-105	-19	-96	-67	-66	0	-96	-12	-73	-67	-143	-75	1018	5655	9119	-32754	-2551	-32699	-12232	-18409	-1013	-31178	-14152	-15761	90	-30309	-13565	-13872	3258
0.885833	-25	41	86	-56	-110	-38	16	-14	-17	6	-68	-64	-98	-16	-28	-59	-100	34	-84	-34	-104	-21	-96	-69	-68	0	-95	-13	-72	-69	-147	-75	576	6476	8920	-32734	-2062	-32700	-11151	-19577	-884	-31618	-13994	-16358	66	-30711	-12935	-14364	3242
0.886667	-27	39	87	-58	-109	-32	13	-17	-21	-4	-73	-65	-97	-14	-26	-59	-99	35	-86	-32	-107	-22	-97	-70	-69	-3	-100	-14	-73	-80	-147	-74	1302	7178	8714	-32750	-1800	-32721	-10157	-20621	-753	-31978	-13836	-16995	44	-31093	-12324	-14906	3233
0.887500	-43	36	87	-60	-111	-32	13	-14	-18	6	-73	-69	-99	-15	-29	-58	-104	30	-87	-35	-104	-22	-98	-66	-63	0	-97	-14	-75	-68	-145	-73	1166	7749	8463	-32741	-1597	-32707	-9227	-21532	-644	-32236	-13691	-17663	-210	-31439	-11752	-15480	3189
0.888333	-27	43	91	-57	-107	-33	17	-12	-17	3	-74	-65	-97	-14	-25	-57	-100	37	-82	-30	-107	-19	-96	-65	-60	1	-97	-18	-64	-68	-144	-69	1488	8204	8156	-32746	-1359	-32724	-8427	-22321	-555	-32406	-13571	-18360	-402	-31732	-11229	-16073	3007
0.889167	-26	44	90	-56	-107	-31	17	-10	-14	9	-68	-64	-94	-13	-26	-55	-96	37	-84	-34	-104	-23	-97	-67	-60	1	-96	-9	-68	-67	-142	-70	2228	8535	7771	-32749	-1276	-32702	-7767	-22999	-250	-32453	-13481	-19067	-557	-31961	-10783	-16669	2663
0.890000	-24	43	89	-56	-109	-29	16	-11	-5	6	-73	-67	-96	-16	-28	-59	-99	35	-87	-32	-105	-24	-100	-69	-66	-3	-101	-14	-76	-70	-144	-76	1864	8751	7294	-32746	-1463	-32721	-7261	-23602	-113	-32413	-13426	-19794	-539	-32115	-10427	-17257	2249
0.890833	-27	40	82	-62	-112	-36	8	-14	-19	6	-74	-66	-99	-17	-30	-60	-101	35	-84	-31	-107	-26	-88	-69	-63	-11	-99	-10	-74	-67	-148	-74	2089	8863	6730	-32757	-1187	-32721	-6914	-24064	-162	-32245	-13404	-20497	-525	-32165	-10155	-17814	2017
0.891667	-29	43	88	-59	-109	-26	15	-11	-18	7	-72	-64	-98	-15	-28	-61	-99	33	-84	-29	-104	-23	-99	-68	-67	0	-98	-11	-73	-70	-150	-72	1963	8874	6062	-32742	-785	-32717	-6714	-24491	-15	-31981	-13425	-21183	-510	-32129	-9994	-18331	1976
0.892500	-28	41	103	-57	-110	-32	12	-17	-19	8	-73	-63	-98	-15	-29	-60	-100	34	-83	-31	-107	-24	-107	-69	-61	-10	-100	-12	-74	-68	-151	-73	1839	8779	5295	-32757	-809	-32671	-6676	-24870	-13	-31612	-13500	-21817	-549	-31989	-9944	-18781	1789
0.893333	-27	32	87	-58	-113	-33	12	-16	-19	6	-75	-64	-99	-16	-29	-59	-101	33	-85	-32	-107	-24	-100	-68	-63	-1	-103	-14	-70	-72	-150	-75	2170	8599	4430	-32755	-871	-32475	-6764	-25229	-21	-31162	-13621	-22398	-698	-31750	-10005	-19173	1625
0.894167	-28	40	88	-60	-110	-34	11	-15	-17	5	-73	-65	-96	-13	-29	-60	-102	32	-85	-31	-103	-24	-102	-69	-67	-1	-99	-11	-72	-69	-146	-75	1745	8339	3483	-32753	-715	-32246	-7006	-25584	57	-30627	-13795	-22896	-666	-31425	-10173	-19481	1551
0.895000	-30	40	85	-59	-86	-31	13	-15	-18	8	-73	-66	-96	-15	-29	-63	-99	34	-84	-32	-104	-23	-102	-67	-66	0	-98	-10	-73	-70	-159	-74	1643	8004	2449	-32732	-635	-31996	-7294	-25937	43	-30027	-14017	-23307	-524	-31027	-10437	-19714	1447
0.895833	-27	44	87	-58	-79	-29	16	-14	-18	7	-72	-65	-97	-14	-28	-58	-98	36	-82	-31	-103	-22	-100	-67	-65	-3	-102	-12	-72	-68	-151	-73	1188	7607	1356	-32749	-419	-31740	-7681	-26309	-68	-29400	-14282	-23617	-345	-30562	-10794	-19861	1380
0.896667	-27	38	86	-56	-105	-30	16	-10	-16	8	-68	-64	-95	-21	-28	-61	-96	34	-83	-30	-104	-21	-98	-67	-62	0	-99	-10	-69	-68	-145	-72	-110	7160	219	-32729	30	-31488	-8125	-26703	-267	-28733	-14583	-23819	-180	-30056	-11229	-19925	1328
0.897500	-24	41	86	-59	-107	-31	12	-13	-17	5	-70	-64	-95	-8	-28	-53	-97	35	-83	-30	-103	-21	-99	-50	-62	0	-100	-12	-69	-67	-147	-73	1056	6672	-927	-32745	-5	-31248	-8592	-27129	-353	-28058	-14915	-23918	-230	-29523	-11722	-19915	1205
0.898333	-29	38	82	-47	-110	-33	12	-16	-25	8	-72	-67	-98	-17	-30	-63	-99	33	-86	-35	-107	-25	-104	-69	-81	-5	-102	-15	-77	-74	-152	-77	1094	6153	-2076	-32745	-247	-31020	-9070	-27581	-276	-27398	-15269	-23904	-172	-28999	-12264	-19825	965
0.899167	-30	37	82	-64	-110	-35	9	-19	-23	3	-76	-70	-103	-23	-31	-62	-101	34	-86	-32	-100	-25	-103	-67	-63	-3	-102	-17	-77	-74	-151	-74	-638	5619	-3192	-32648	320	-30784	-9517	-28046	-247	-26760	-15618	-23790	36	-28478	-12823	-19679	584
0.900000	-28	40	86	-64	-113	-36	10	-15	-18	8	-75	-64	-99	-15	-33	-58	-101	33	-85	-34	-110	-24	-102	-66	-68	-1	-102	-15	-76	-73	-149	-76	338	5073	-4263	-32517	552	-30559	-9926	-28523	-93	-26168	-15957	-23578	182	-27994	-13389	-19448	269
0.900833	-25	33	84	-62	-108	-34	12	-15	-19	6	-73	-66	-97	-19	-30	-75	-101	35	-86	-33	-107	-24	-100	-62	-61	-3	-102	-16	-77	-75	-153	-76	-266	4528	-5260	-32308	856	-30328	-10278	-28995	13	-25634	-16298	-23292	226	-27561	-13955	-19183	8
0.901667	-27	40	88	-63	-88	-33	12	-15	-19	5	-72	-68	-95	-15	-30	-57	-99	39	-82	-33	-105	-21	-100	-66	-64	2	-100	-11	-72	-70	-138	-76	-341	4009	-6166	-32077	1261	-30096	-10560	-29462	182	-25155	-16561	-22934	263	-27184	-14481	-18878	-319
0.902500	-27	43	88	-60	-108	-31	13	-12	-19	7	-72	-65	-98	-16	-28	-58	-93	35	-75	-34	-104	-19	-99	-49	-63	0	-100	-15	-76	-72	-150	-76	553	3494	-6974	-31813	1504	-29853	-10764	-29893	540	-24747	-16803	-22534	179	-26880	-14976	-18554	-596
0.903333	-28	41	104	-60	-109	-35	11	-16	-21	7	-60	-62	-98	-15	-26	-58	-100	34	-81	-31	-107	-19	-101	-70	-57	1	-98	-11	-75	-69	-146	-73	451	3012	-7671	-31513	1350	-29592	-10896	-30301	888	-24405	-16988	-22103	196	-26647	-15415	-18211	-1000
0.904167	-27	42	89	-57	-109	-32	12	-12	-18	7	-70	-62	-100	-15	-28	-58	-97	33	-83	-32	-108	-19	-102	-69	-65	0	-98	-13	-70	-72	-146	-76	290	2564	-8247	-31185	1648	-29315	-10943	-30659	1012	-24121	-17102	-21664	163	-26480	-15792	-17866	-1460
0.905000	-23	41	87	-58	-108	-33	12	-14	-17	4	-74	-65	-94	-15	-27	-55	-98	35	-83	-35	-105	-19	-99	-70	-67	0	-99	-12	-75	-68	-147	-75	524	2149	-8709	-30831	2149	-29015	-10917	-30965	1210	-23889	-17180	-21232	25	-26378	-16101	-17527	-1439
0.905833	-29	37	86	-60	-107	-33	11	-14	-21	7	-72	-65	-98	-15	-31	-60	-101	33	-86	-33	-108	-23	-102	-69	-63	0	-98	-16	-75	-73	-149	-75	172	1772	-9053	-30460	2433	-28697	-10829	-31211	1378	-23740	-17178	-20823	74	-26332	-16339	-17204	-1450
0.906667	-26	39	85	-65	-112	-35	12	-18	-23	6	-75	-69	-98	-18	-30	-61	-105	30	-87	-38	-109	-24	-103	-73	-72	-7	-105	-26	-76	-75	-152	-79	971	1429	-9290	-30075	2607	-28348	-10689	-31400	1418	-23618	-17119	-20454	149	-26336	-16508	-16910	-1701
0.907500	-33	33	81	-63	-115	-39	9	-17	-24	3	-77	-67	-103	-19	-32	-61	-102	24	-87	-47	-108	-21	-102	-72	-67	-1	-102	-17	-74	-73	-148	-76	773	1136	-9416	-29678	2672	-27972	-10496	-31514	1449	-23516	-16992	-20124	86	-26366	-16614	-16634	-2025
0.908333	-27	39	86	-60	-112	-34	0	-16	-22	4	-72	-66	-96	-13	-27	-57	-99	36	-82	-33	-105	-19	-98	-68	-64	-1	-101	-15	-74	-69	-145	-73	451	874	-9453	-29274	2655	-27565	-10288	-31570	1531	-23434	-16823	-19857	-34	-26415	-16622	-16395	-2237
0.909167	-24	42	87	-58	-107	-29	16	-10	-16	7	-70	-62	-92	-11	-29	-53	-98	35	-84	-29	-103	-17	-96	-67	-62	-1	-97	-11	-73	-66	-145	-72	224	637	-9415	-28881	2655	-27134	-10064	-31571	1585	-23360	-16611	-19656	-174	-26478	-16596	-16201	-2326
0.910000	-28	40	90	-55	-103	-30	16	-12	-16	1	-66	-63	-96	-13	-27	-56	-95	37	-82	-32	-104	-18	-99	-67	-62	1	-97	-14	-74	-64	-145	-66	-929	424	-9316	-28493	2756	-26683	-9845	-31519	1427	-23288	-16378	-19521	-256	-26542	-16519	-16039	-2563
0.910833	-22	41	90	-58	-108	-32	17	-13	-16	8	-69	-61	-97	-11	-27	-56	-98	9	-83	-31	-105	-18	-98	-68	-63	0	-91	-13	-74	-67	-146	-72	-149	233	-9172	-28126	2717	-26210	-9645	-31415	1179	-23205	-16132	-19457	-245	-26594	-16403	-15922	-2799
0.911667	-24	40	91	-55	-105	-31	15	-14	-16	8	-68	-64	-97	-7	-30	-56	-100	35	-83	-30	-102	-21	-98	-68	-63	0	-96	-11	-73	-69	-148	-73	1286	54	-8996	-27777	1944	-25707	-9479	-31277	1004	-23105	-15876	-19458	-197	-26631	-16254	-15840	-2955
0.912500	-25	40	90	-56	-109	-36	13	-13	-18	7	-70	-63	-96	-13	-29	-57	-100	36	-85	-33	-109	-22	-100	-67	-64	0	-96	-13	-73	-69	-145	-73	-876	-119	-8800	-27451	1789	-25218	-9348	-31103	629	-22983	-15635	-19521	-259	-26646	-16086	-15794	-3263
0.913333	-24	40	88	-56	-108	-34	6	-14	-16	8	-74	-64	-97	-15	-30	-59	-100	34	-83	-30	-107	-19	-98	-68	-65	4	-92	-12	-74	-68	-146	-75	60	-283	-8600	-27150	1523	-24702	-9260	-30905	343	-22835	-15408	-19634	-435	-26637	-15907	-15787	-3531
0.914167	-24	41	89	-59	-112	-35	12	-15	-17	8	-67	-66	-96	-15	-32	-60	-98	36	-82	-33	-104	-23	-100	-70	-63	0	-98	-13	-70	-70	-146	-73	-631	-448	-8397	-26873	1347	-24185	-9227	-30687	219	-22662	-15207	-19795	-489	-26601	-15726	-15808	-3788
0.915000	-26	41	88	-57	-109	-33	11	-15	-21	6	-72	-62	-98	-14	-30	-62	-100	35	-84	-34	-109	-22	-102	-69	-66	-3	-103	-14	-78	-70	-152	-77	-963	-617	-8208	-26628	1200	-23662	-9248	-30459	154	-22469	-15047	-19989	-578	-26544	-15558	-15864	-3978
0.915833	-28	39	115	-58	-112	-35	10	-18	-22	7	-73	-65	-100	-16	-30	-58	-101	37	-83	-33	-107	-23	-97	-67	-53	0	-99	-13	-75	-70	-146	-73	-700	-785	-8027	-26397	1286	-23144	-9311	-30217	64	-22252	-14922	-20202	-676	-26452	-15394	-15942	-4108
0.916667	-27	41	89	-57	-111	-33	16	-13	-16	9	-70	-64	-96	-13	-28	-59	-100	37	-85	-31	-103	-19	-97	-68	-65	1	-100	-17	-73	-69	-147	-74	-385	-962	-7862	-26196	926	-22634	-9420	-29974	141	-22018	-14840	-20428	-707	-26340	-15252	-16050	-4332
0.917500	-23	42	91	-55	-104	-33	17	-13	-17	9	-69	-60	-95	-14	-28	-57	-97	41	-82	-28	-100	-22	-98	-69	-64	0	-98	-10	-70	-67	-148	-72	-660	-1128	-7708	-26039	870	-22137	-9581	-29724	-18	-21764	-14804	-20681	-664	-26209	-15128	-16174	-4763
0.918333	-28	42	89	-58	-118	-35	16	-13	-17	7	-72	-62	-95	-13	-27	-56	-99	38	-83	-29	-102	-18	-97	-65	-63	3	-99	-11	-74	-70	-145	-73	-165	-1270	-7573	-25865	1303	-21655	-9769	-29474	-281	-21503	-14806	-20879	-597	-26055	-15027	-16320	-4927
0.919167	-27	42	86	-58	-111	-33	15	-15	-22	3	-73	-65	-98	-14	-27	-67	-98	34	-82	-33	-103	-22	-97	-67	-66	-1	-101	-13	-75	-70	-144	-74	-189	-1469	-7438	-25731	1546	-21189	-9979	-29220	-677	-21237	-14853	-21087	-576	-25883	-14949	-16480	-5062
0.920000	-28	40	88	-61	-116	-33	17	-14	-17	5	-69	-63	-96	-13	-29	-57	-99	37	-83	-33	-105	-22	-103	-66	-63	1	-101	-14	-72	-72	-145	-75	984	-1628	-7310	-25608	1610	-20743	-10201	-28951	-1182	-20969	-14926	-21262	-378	-25689	-14886	-16653	-5286
0.920833	-26	41	89	-59	-109	-31	16	-13	-18	6	-69	-66	-97	-16	-28	-57	-98	37	-82	-32	-102	-21	-96	-63	-66	0	-99	-13	-74	-72	-147	-73	981	-1774	-7179	-25506	1626	-20315	-10432	-28677	-1485	-20699	-15052	-21412	-296	-25481	-14845	-16834	-5130
0.921667	-26	42	89	-62	-107	-33	15	-13	-22	10	-45	-60	-98	-14	-25	-58	-100	36	-81	-30	-105	-19	-98	-66	-64	1	-97	-11	-63	-67	-148	-75	1052	-1903	-7041	-25415	1600	-19896	-10656	-28390	-1620	-20432	-15149	-21522	-428	-25243	-14819	-17024	-5081
0.922500	-24	44	89	-59	-108	-32	17	-13	-14	7	-73	-64	-94	-18	-31	-56	-94	37	-80	-32	-104	-23	-102	-65	-62	0	-97	-12	-77	-70	-146	-73	1506	-2019	-6897	-25339	1617	-19522	-10858	-28087	-1795	-20165	-15286	-21602	-384	-24982	-14800	-17218	-5312
0.923333	-24	42	89	-59	-108	-33	12	-15	-13	6	-70	-63	-96	-18	-29	-58	-98	37	-84	-33	-105	-24	-101	-68	-65	-6	-99	-15	-65	-73	-146	-76	689	-2117	-6738	-25280	1666	-19158	-11048	-27767	-2002	-19899	-15430	-21640	-319	-24708	-14786	-17411	-5339
0.924167	-31	36	86	-63	-111	-36	10	-17	-23	3	-70	-66	-97	-17	-28	-62	-101	38	-85	-28	-104	-22	-100	-68	-66	0	-97	-12	-75	-69	-147	-75	652	-2192	-6566	-25227	1696	-18796	-11205	-27418	-2236	-19623	-15568	-21643	-371	-24400	-14781	-17597	-5406
0.925000	-29	39	85	-62	-108	-34	12	-15	-21	5	-77	-63	-96	-16	-26	-58	-98	34	-85	-31	-103	-21	-102	-68	-67	-5	-98	-19	-75	-74	-146	-73	2581	-2248	-6363	-25192	982	-18451	-11355	-27055	-2296	-19350	-15699	-21606	-406	-24069	-14773	-17780	-5337
0.925833	-27	37	85	-61	-109	-33	11	-15	-19	3	-70	-63	-98	-16	-29	-59	-104	32	-86	-32	-104	-18	-100	-66	-63	-6	-99	-12	-79	-73	-148	-75	-119	-2283	-6163	-25170	948	-18116	-11418	-26673	-2377	-19063	-15815	-21543	-263	-23710	-14748	-17957	-4898
0.926667	-27	39	86	-58	-111	-32	10	-18	-21	-6	-75	-63	-94	-15	-30	-59	-101	34	-83	-34	-103	-23	-100	-70	-66	-4	-110	-13	-75	-77	-149	-76	252	-2299	-5938	-25199	854	-17791	-11474	-26268	-2447	-18767	-15911	-21448	-224	-23327	-14742	-18116	-4459
0.927500	-27	37	85	-59	-110	-34	12	-17	-19	4	-70	-74	-96	-9	-30	-60	-99	34	-85	-33	-101	-21	-102	-67	-63	-1	-99	-12	-74	-72	-150	-75	-747	-2304	-5701	-25168	618	-17464	-11490	-25842	-2512	-18468	-15981	-21319	-333	-22919	-14708	-18258	-4467
0.928333	-26	38	89	-58	-105	-31	17	-14	-18	4	-73	-64	-95	-13	-28	-57	-98	34	-82	-30	-102	-15	-98	-66	-61	-3	-95	-13	-72	-68	-145	-74	-1599	-2297	-5451	-25190	336	-17144	-11469	-25393	-2550	-18129	-16026	-21167	-276	-22498	-14655	-18382	-4398
0.929167	-25	41	88	-59	-104	-29	16	-13	-16	8	-69	-60	-112	-13	-25	-56	-98	37	-84	-31	-98	-18	-97	-63	-63	2	-97	-10	-70	-67	-145	-70	-2192	-2289	-5198	-25229	91	-16827	-11416	-24936	-2537	-17793	-16041	-20994	-336	-22066	-14587	-18486	-3914
0.930000	-24	42	89	-58	-111	-29	15	-14	-12	6	-68	-60	-97	-13	-27	-57	-100	34	-83	-30	-105	-18	-97	-64	-64	2	-97	-7	-74	-72	-144	-73	-2188	-2280	-4935	-25286	-401	-16514	-11333	-24473	-2204	-17451	-16022	-20803	-444	-21641	-14501	-18565	-3379
0.930833	-24	42	89	-60	-111	-32	15	-15	-16	7	-70	-62	-95	-10	-30	-58	-99	33	-83	-32	-104	-23	-99	-66	-64	1	-97	-11	-74	-68	-146	-73	-3749	-2279	-4679	-25359	-510	-16209	-11231	-23998	-1775	-17108	-15973	-20592	-419	-21212	-14382	-18623	-2918
0.931667	-25	45	89	-58	-112	-30	13	-16	-17	6	-74	-68	-98	-16	-30	-59	-101	34	-85	-33	-104	-23	-100	-69	-62	-1	-97	-15	-76	-72	-153	-30	-3609	-2292	-4425	-25447	-350	-15918	-11101	-23525	-953	-16765	-15887	-20359	-385	-20811	-14248	-18657	-2225
0.932500	-30	38	85	-63	-112	-36	10	-19	-18	5	-76	-67	-99	-16	-29	-61	-92	34	-77	-33	-107	-22	-99	-73	-64	0	-101	-13	-72	-69	-150	-74	-4474	-2312	-4175	-25542	-438	-15633	-10959	-23045	-411	-16430	-15766	-20096	-339	-20434	-14087	-18650	-1381
0.933333	-28	41	87	-60	-110	-33	13	-14	-17	6	-74	-64	-97	-15	-31	-60	-101	34	-82	-33	-107	-25	-100	-68	-65	0	-102	-13	-78	-70	-148	-79	-4039	-2354	-3940	-25653	-764	-15363	-10792	-22566	-392	-16111	-15610	-19820	-343	-20095	-13884	-18623	-623
0.934167	-28	40	86	-62	-109	-28	12	-18	-22	6	-75	-63	-98	-13	-29	-59	-96	33	-68	-33	-103	-23	-98	-70	-66	-4	-98	-11	-72	-69	-147	-75	-3795	-2420	-3714	-25764	-978	-15115	-10624	-22114	-504	-15820	-15425	-19513	-193	-19797	-13663	-18562	76
0.935000	-28	42	88	-60	-110	-32	10	-15	-17	2	-72	-64	-98	-12	-29	-58	-100	34	-84	-30	-103	-19	-98	-65	-62	1	-97	2	-70	-63	-146	-75	-3756	-2511	-3503	-25882	-1078	-14890	-10442	-21611	-644	-15553	-15213	-19178	-117	-19548	-13413	-18475	812
0.935833	-22	44	88	-57	-109	-33	13	-14	-18	7	-70	-64	-94	-15	-28	-60	-96	36	-82	-56	-108	-22	-96	-66	-60	0	-97	-13	-77	-66	-147	-74	-2996	-2631	-3313	-26003	-1142	-14703	-10263	-21140	-700	-15330	-14982	-18818	-119	-19358	-13145	-18360	1425
0.936667	-25	43	99	-60	-108	-29	16	-13	-18	8	-78	-62	-97	-13	-27	-57	-100	34	-81	-30	-104	-19	-97	-65	-63	0	-97	-9	-73	-66	-146	-74	-3158	-2780	-3152	-26118	-1079	-14549	-10082	-20669	-855	-15155	-14723	-18419	-13	-19225	-12862	-18219	2074
0.937500	-25	47	90	-55	-105	-26	18	-11	-13	9	-69	-64	-96	-8	-25	-88	-97	38	-79	-29	-101	-19	-96	-64	-61	2	-97	-11	-72	-66	-144	-73	-3188	-2954	-3007	-26226	-738	-14434	-9901	-20197	-1187	-15030	-14451	-17988	-47	-19148	-12567	-18054	2710
0.938333	-24	-11	90	-58	-104	-29	13	-12	-16	6	-70	-61	-94	-13	-26	-57	-102	37	-81	-33	-114	-23	-98	-68	-63	0	-98	-12	-73	-67	-145	-76	196	-3160	-2890	-26329	-1211	-14361	-9729	-19725	-1286	-14957	-14175	-17523	-161	-19122	-12273	-17865	3294
0.939167	-26	42	87	-60	-109	-31	11	-15	-19	8	-76	-66	-99	-16	-31	-58	-100	35	-82	-32	-108	-29	-103	-70	-66	0	-100	-14	-77	-72	-151	-75	-918	-3389	-2803	-26423	-1336	-14335	-9559	-19246	-1388	-14938	-13894	-17018	-121	-19151	-11977	-17654	3585
0.940000	-27	43	86	-66	-113	-38	11	-13	-21	13	-74	-65	-97	-15	-28	-60	-99	35	-85	-38	-108	-24	-102	-68	-65	-3	-85	-16	-75	-70	-177	-78	168	-3640	-2738	-26500	-1045	-14356	-9403	-18757	-1561	-14974	-13618	-16478	-130	-19205	-11691	-17420	3760
0.940833	-28	41	84	-64	-110	-36	11	-16	-23	5	-75	-66	-103	-15	-31	-60	-100	37	-87	-36	-111	-21	-100	-67	-64	0	-98	-14	-76	-73	-149	-77	1276	-3914	-2691	-26564	-779	-14415	-9246	-18253	-1706	-15055	-13346	-15904	-98	-19297	-11419	-17163	3948
0.941667	-25	44	89	-55	-108	-31	15	-17	-34	7	-69	-62	-94	-13	-27	-59	-100	38	-84	-34	-104	-19	-99	-69	-68	-1	-101	-11	-73	-69	-146	-73	1590	-4196	-2665	-26603	-505	-14523	-9106	-17748	-1720	-15188	-13083	-15289	-147	-19407	-11173	-16889	4054
0.942500	-25	44	89	-56	-107	-30	15	-13	-16	11	-70	-61	-95	-13	-27	-57	-99	37	-83	-30	-109	-19	-98	-65	-63	-1	-99	-10	-70	-67	-147	-75	2373	-4492	-2651	-26635	-255	-14679	-8978	-17221	-1598	-15363	-12839	-14648	-243	-19532	-10958	-16599	4033
0.943333	-27	26	89	-56	-107	-30	19	-14	-17	8	-70	-63	-97	-13	-26	-56	-101	37	-85	-32	-101	-18	-99	-72	-65	-1	-98	-11	-73	-68	-145	-74	4043	-4785	-2644	-26638	-486	-14856	-8863	-16685	-1123	-15570	-12622	-13982	-435	-19660	-10778	-16290	3929
0.944167	-30	44	90	-52	-110	-30	15	-15	-19	15	-70	-61	-97	-11	-28	-56	-102	35	-87	-32	-104	-18	-100	-65	-62	0	-97	-11	-74	-72	-146	-72	3555	-5078	-2637	-26629	-495	-15076	-8767	-16133	-800	-15805	-12429	-13298	-514	-19782	-10644	-15968	3574
0.945000	-24	43	88	-55	-111	-31	13	-13	-16	6	-70	-64	-95	-13	-26	-55	-98	36	-84	-32	-102	-19	-99	-67	-62	-4	-99	-13	-69	-69	-144	-72	4307	-5362	-2653	-26600	28	-15323	-8690	-15573	-794	-16062	-12264	-12603	-374	-19888	-10552	-15631	3316
0.945833	-25	43	85	-58	-107	-30	16	-11	-18	6	-72	-64	-94	-12	-28	-58	-98	26	-87	-33	-103	-19	-99	-67	-67	-1	-101	-12	-72	-72	-148	-74	3967	-5631	-2583	-26560	268	-15595	-8630	-15009	-673	-16334	-12126	-11897	-287	-19983	-10503	-15282	3270
0.946667	-26	41	89	-59	-108	-35	11	-14	-26	4	-73	-64	-97	-17	-28	-57	-98	34	-85	-33	-107	-23	-98	-62	-61	-3	-103	-17	-77	-73	-146	-72	4198	-5880	-2521	-26498	67	-15878	-8593	-14444	-596	-16594	-12021	-11200	-174	-20049	-10502	-14922	3017
0.947500	-26	39	86	-63	-109	-33	13	-15	-18	5	-73	-48	-96	-15	-27	-59	-101	35	-90	-33	-107	-21	-99	-66	-66	-3	-100	-14	-73	-73	-148	-76	4806	-6097	-2430	-26425	-161	-16170	-8571	-13881	-610	-16856	-11940	-10496	-148	-20095	-10540	-14554	2660
0.948333	-25	43	90	-59	-116	-33	15	-14	-19	4	-74	-65	-100	-16	-30	-59	-98	34	-86	-33	-104	-23	-101	-67	-64	0	-98	-17	-81	-76	-146	-74	4722	-6283	-2300	-26338	-421	-16462	-8574	-13323	-570	-17110	-11883	-9819	-398	-20118	-10618	-14180	2468
0.949167	-27	39	87	-60	-115	-34	11	-15	-19	4	-70	-63	-98	-17	-29	-59	-96	36	-84	-38	-105	-22	-98	-66	-63	1	-99	-12	-75	-69	-144	-72	5364	-6426	-2136	-26240	-646	-16753	-8588	-12777	-380	-17334	-11849	-9162	-477	-20117	-10719	-13802	2269
0.950000	-23	42	132	-59	-108	-30	13	-12	-16	-11	-72	-63	-97	-16	-28	-57	-100	32	-86	-31	-104	-21	-99	-62	-64	-1	-99	-14	-72	-70	-146	-77	4851	-6549	-1927	-26133	-768	-17028	-8618	-12256	-269	-17550	-11828	-8543	-410	-20103	-10849	-13431	2153
0.950833	-22	41	91	-60	-109	-34	13	-14	-17	7	-68	-63	-95	-15	-30	-59	-98	37	-82	-33	-103	-23	-100	-69	-63	0	-98	-14	-74	-72	-145	-70	2971	-6598	-1686	-26018	-759	-17288	-8667	-11760	-236	-17731	-11822	-7963	-378	-20070	-10992	-13052	2171
0.951667	-28	40	87	-59	-101	-30	15	-12	5	4	-73	-62	-97	-16	-30	-59	-101	35	-82	-33	-100	-19	-96	-68	-64	0	-116	-13	-68	-68	-144	-75	6032	-6614	-1410	-25892	-1464	-17528	-8709	-11295	158	-17875	-11822	-7423	-352	-20038	-11142	-12688	2129
0.952500	-29	39	88	-61	-109	-34	15	-17	-17	4	-62	-46	-97	-16	-32	-60	-99	34	-84	-31	-105	-21	-100	-69	-68	-3	-99	-14	-74	-73	-147	-74	4529	-6595	-1118	-25774	-2067	-17740	-8766	-10864	451	-17992	-11840	-6936	-249	-20000	-11290	-12333	1888
0.953333	-28	38	89	-60	-115	-33	10	-13	-19	4	-69	-63	-96	-17	-31	-59	-102	33	-86	-33	-105	-24	-101	-72	-64	-1	-93	-16	-76	-69	-147	-75	2629	-6510	-805	-25643	-2053	-17921	-8813	-10474	712	-18064	-11814	-6511	-73	-19966	-11412	-12000	1410
0.954167	-27	39	88	-62	-107	-38	13	-13	-17	3	-73	-68	-96	-17	-31	-59	-93	34	-85	-35	-102	-19	-100	-70	-65	-3	-99	-15	-73	-68	-146	-75	3386	-6388	-486	-25499	-2285	-18067	-8860	-10131	1118	-18107	-11797	-6144	11	-19935	-11518	-11687	929
0.955000	-25	41	88	-56	-107	-30	15	-11	-17	5	-72	-65	-94	-17	-28	-60	-98	33	-85	-32	-104	-19	-99	-66	-60	0	-97	-15	-70	-69	-145	-72	727	-6226	-184	-25328	-2331	-18182	-8895	-9832	1319	-18110	-11760	-5832	173	-19916	-11589	-11397	499
0.955833	-24	44	90	-58	-110	-33	15	-15	-17	3	-72	-66	-95	-16	-36	-59	-101	35	-83	-31	-104	-21	-100	-68	-64	-10	-98	-14	-70	-67	-147	-73	268	-6020	93	-25171	-2181	-18255	-8918	-9584	1423	-18080	-11704	-5588	530	-19893	-11627	-11134	-97
0.956667	-26	41	88	-53	-110	-33	13	-29	-18	3	-72	-67	-98	-17	-32	-63	-102	34	-84	-38	-108	-24	-100	-63	-65	0	-101	-13	-85	-70	-152	-77	423	-5784	326	-24984	-2285	-18296	-8923	-9385	1672	-18021	-11623	-5403	639	-19900	-11620	-10914	-833
0.957500	-25	41	88	-59	-112	-35	-15	-17	-15	1	-72	-60	-94	-16	-28	-59	-98	35	-84	-33	-99	-19	-98	-69	-58	-1	-100	-16	-74	-68	-149	-74	-2124	-5517	510	-24764	-2402	-18286	-8906	-9232	1858	-17924	-11509	-5279	771	-19902	-11567	-10719	-1544
0.958333	-26	47	90	-59	-108	-35	11	-13	-21	6	-69	-64	-94	-15	-28	-59	-97	36	-86	-33	-104	-23	-102	-72	-62	-1	-100	-13	-75	-69	-102	-75	-3219	-5228	619	-24521	-1751	-18249	-8869	-9130	1614	-17802	-11369	-5217	767	-19909	-11466	-10566	-1815
0.959167	-27	39	88	-60	-109	-34	10	-18	-18	12	-72	-68	-99	-18	-32	-57	-100	32	-86	-34	-107	-23	-103	-72	-66	-6	-101	-15	-74	-72	-150	-78	-4487	-4920	653	-24235	-979	-18164	-8810	-9071	1377	-17654	-11197	-5210	809	-19914	-11314	-10449	-1836
0.960000	-28	36	88	-61	-113	-38	11	-14	-21	3	-70	-65	-99	-15	-31	-60	-101	33	-87	-35	-107	-23	-104	-69	-66	-3	-101	-13	-73	-69	-151	-77	-6655	-4593	605	-23906	-420	-18043	-8729	-9060	1198	-17479	-10993	-5253	1004	-19910	-11119	-10364	-1736
0.960833	-28	40	87	-59	-110	-38	11	-14	-17	3	-69	-69	-99	-18	-31	-60	-100	35	-85	-35	-88	-24	-100	-66	-64	-3	-98	-14	-74	-69	-148	-77	-6330	-4261	467	-23530	122	-17872	-8624	-9077	879	-17280	-10766	-5348	1025	-19887	-10881	-10317	-1297
0.961667	-26	39	89	-61	-107	-35	11	-16	-22	4	-72	-63	-97	-15	-29	-57	-100	33	-84	-31	-103	-24	-100	-70	-61	-3	-99	-12	-75	-68	-173	-75	-8209	-3922	245	-23095	619	-17687	-8504	-9135	618	-17054	-10512	-5485	1226	-19844	-10608	-10299	-751
0.962500	-27	40	87	-59	-110	-34	15	-14	-24	4	-72	-64	-95	-15	-29	-53	-99	12	-88	-33	-103	-24	-99	-68	-60	-1	-99	-12	-74	-69	-147	-77	-8359	-3593	-56	-22612	1289	-17454	-8374	-9215	403	-16801	-10242	-5661	1346	-19766	-10310	-10314	-60
0.963333	-32	38	75	-60	-107	-34	13	-14	-16	7	-72	-64	-96	-16	-29	-57	-97	36	-82	-34	-105	-23	-99	-68	-64	-4	-102	-17	-73	-69	-146	-74	-8777	-3257	-425	-22068	1973	-17177	-8238	-9318	-7	-16526	-9959	-5872	1281	-19651	-9989	-10353	590
0.964167	-27	36	88	-61	-109	-36	15	-13	-18	3	-73	-64	-96	-17	-29	-57	-103	28	-90	-32	-103	-26	-100	-70	-65	-3	-101	-14	-72	-70	-149	-79	-11218	-2940	-842	-21467	2706	-16867	-8103	-9430	-386	-16211	-9669	-6111	1345	-19492	-9666	-10408	1312
0.965000	-27	35	87	-62	-113	-38	11	-13	-21	1	-77	-67	-97	-17	-33	-58	-101	30	-93	-32	-108	-27	-103	-73	-66	-16	-108	-17	-84	-72	-149	-79	-8192	-2629	-1295	-20813	2993	-16521	-7975	-9565	-547	-15873	-9386	-6386	1296	-19282	-9340	-10481	2420
0.965833	-30	30	81	-66	-112	-40	10	-17	-24	0	-77	-68	-100	-40	-36	-60	-103	28	-93	-35	-109	-25	-101	-82	-63	-6	-103	-14	-76	-70	-151	-80	-6504	-2323	-1756	-20103	2795	-16130	-7852	-9689	-602	-15492	-9104	-6660	1359	-19010	-9019	-10552	3428
0.966667	-31	13	80	-62	-112	-36	28	-18	-22	0	-79	-70	-98	-17	-35	-59	-102	29	-91	-35	-108	-28	-104	-72	-68	-6	-105	-23	-77	-76	-153	-77	-9656	-2030	-2205	-19358	3342	-15703	-7764	-9812	-776	-15078	-8842	-6973	1399	-18678	-8714	-10615	4118
0.967500	-32	36	82	-49	-114	-38	11	-16	-23	2	-76	-81	-99	-30	-33	-57	-101	28	-90	-38	-110	-26	-102	-74	-64	-6	-104	-16	-76	-72	-159	-76	-5258	-1749	-2618	-18588	3554	-15237	-7677	-9916	-807	-14616	-8598	-7281	1246	-18284	-8434	-10694	4838
0.968333	-27	40	87	-59	-111	-34	10	-12	-19	5	-76	-68	-98	-18	-31	-56	-101	34	-104	-33	-101	-22	-99	-68	-60	-1	-102	-15	-70	-70	-147	-73	-6254	-1473	-2970	-17804	3591	-14730	-7653	-10004	-839	-14106	-8386	-7597	1081	-17830	-8183	-10746	5671
0.969167	-22	40	88	-60	-109	-34	13	-10	-17	27	-75	-64	-95	-14	-30	-55	-99	34	-90	-30	-107	-24	-100	-68	-61	-1	-98	-12	-70	-68	-146	-72	-5026	-1211	-3242	-17030	3599	-14191	-7655	-10066	-904	-13561	-8209	-7910	1000	-17317	-7973	-10778	6320
0.970000	-25	41	87	-60	-108	-29	13	-11	-17	6	-73	-63	-97	-16	-31	-58	-99	33	-85	-29	-104	-24	-100	-69	-63	-3	-100	-14	-74	-70	-149	-69	-2096	-938	-3415	-16283	3577	-13617	-7689	-10095	-724	-12974	-8078	-8217	931	-16751	-7803	-10793	6661
0.970833	-24	41	87	-61	-110	-36	12	-15	-16	3	-73	-64	-96	-15	-30	-55	-100	45	-91	-31	-105	-23	-100	-70	-63	-4	-100	-13	-70	-69	-149	-73	-1371	-668	-3475	-15589	3117	-13008	-7767	-10095	-439	-12341	-7986	-8508	638	-16135	-7674	-10770	6794
0.971667	-26	42	88	-55	-126	-33	13	-16	-17	5	-70	-63	-96	-17	-34	-59	-98	34	-84	-31	-103	-25	-100	-69	-65	-3	-102	-13	-73	-74	-149	-75	-237	-395	-3406	-14980	2853	-12389	-7883	-10049	-406	-11674	-7942	-8783	311	-15478	-7593	-10717	6779
0.972500	-25	40	87	-60	-110	-38	12	-16	-18	4	-67	-66	-97	-17	-31	-59	-96	34	-90	-31	-104	-25	-102	-73	-62	-5	-101	-13	-74	-69	-149	-74	1706	-116	-3207	-14466	2832	-11742	-8041	-9962	-162	-10968	-7951	-9035	69	-14781	-7550	-10628	6793
0.973333	-27	40	86	-61	-111	-39	9	-17	-23	3	-75	-68	-96	-19	-32	-65	-102	29	-88	-35	-104	-25	-104	-77	-65	-5	-110	-16	-76	-75	-154	-77	1346	173	-2875	-14073	2631	-11079	-8233	-9834	250	-10236	-8004	-9255	-173	-14068	-7555	-10504	6441
0.974167	-31	38	81	-61	-116	-41	6	-22	-25	23	-74	-68	-98	-21	-26	-61	-100	32	-87	-35	-108	-25	-103	-73	-66	-6	-103	-16	-75	-70	-150	-74	3657	478	-2416	-13815	2363	-10391	-8451	-9658	719	-9481	-8127	-9435	-331	-13326	-7589	-10339	5983
0.975000	-26	40	82	-63	-109	-36	11	-15	-19	3	-73	-65	-98	-17	-32	-60	-103	30	-86	-34	-102	-23	-101	-69	-58	-1	-100	-15	-73	-70	-147	-77	3843	795	-1839	-13702	2209	-9694	-8696	-9437	1248	-8714	-8236	-9575	-535	-12584	-7659	-10139	5627
0.975833	-24	42	88	-57	-105	-36	11	-14	-17	3	-72	-68	-95	-18	-30	-58	-100	38	-84	-31	-102	-22	-111	-69	-63	-1	-101	-12	-75	-67	-147	-72	4694	1134	-1158	-13750	1947	-8986	-8957	-9175	1764	-7946	-8409	-9668	-750	-11845	-7758	-9908	5072
0.976667	-26	40	85	-57	-135	-57	13	-13	-17	5	-72	-65	-94	-16	-30	-59	-98	33	-86	-32	-101	-16	-98	-66	-61	-3	-99	-13	-69	-67	-143	-66	5551	1471	-410	-13953	1590	-8289	-9225	-8876	2308	-7181	-8607	-9708	-813	-11104	-7879	-9645	4263
0.977500	-22	43	88	-55	-107	-32	16	-10	-19	4	-69	-63	-95	-13	-29	-59	-95	38	-80	-30	-102	-19	-100	-67	-63	1	-100	-13	-69	-65	-148	-73	3501	1829	396	-14319	1507	-7591	-9500	-8548	2696	-6430	-8834	-9708	-805	-10396	-8020	-9361	3580
0.978333	-26	40	85	-57	-111	-36	13	-16	-16	4	-70	-66	-97	-18	-29	-60	-105	33	-84	-33	-100	-21	-99	-70	-64	-23	-107	-16	-74	-69	-146	-75	4729	2185	1219	-14816	1458	-6886	-9770	-8192	3052	-5701	-9075	-9649	-701	-9712	-8177	-9053	3148
0.979167	-26	41	86	-59	-109	-39	11	-17	-22	2	-73	-67	-97	-15	-39	-73	-101	34	-85	-35	-105	-24	-103	-69	-65	-1	-103	-16	-74	-74	-149	-74	7887	2542	2050	-15443	716	-6188	-10023	-7806	3398	-5007	-9324	-9541	-644	-9053	-8335	-8732	2681
0.980000	-25	49	87	-60	-109	-33	12	-15	-16	6	-70	-63	-95	-14	-28	-60	-99	34	-84	-35	-102	-26	-100	-68	-65	-4	-99	-14	-75	-68	-169	-72	3192	2903	2849	-16189	693	-5487	-10257	-7406	3386	-4344	-9573	-9378	-500	-8431	-8496	-8398	1978
0.980833	-23	42	88	-61	-108	-35	16	-16	-17	3	-72	-63	-96	-18	-29	-57	-100	35	-99	-33	-104	-23	-99	-69	-65	-6	-101	-14	-74	-72	-150	-72	5863	3251	3591	-17010	491	-4794	-10458	-7001	3306	-3727	-9810	-9167	-229	-7838	-8659	-8059	1413
0.981667	-26	38	86	-60	-109	-38	12	-17	-18	0	-74	-64	-99	-16	-31	-61	-101	29	-87	-36	-104	-26	-103	-70	-67	-7	-104	-15	-73	-72	-150	-76	4136	3583	4250	-17879	264	-4107	-10635	-6591	3071	-3156	-10045	-8891	64	-7285	-8812	-7717	1005
0.982500	-29	37	84	-62	-113	-38	17	-18	-19	2	-64	-67	-102	-17	-29	-61	-102	32	-86	-34	-104	-24	-99	-67	-62	-4	-101	-15	-76	-69	-149	-74	3234	3899	4815	-18762	-55	-3419	-10759	-6180	2870	-2617	-10246	-8618	306	-6762	-8951	-7381	561
0.983333	-23	40	89	-62	-113	-38	12	-17	-15	5	-73	-65	-95	-17	-31	-59	-100	37	-85	-33	-108	-25	-101	-65	-63	-4	-102	-15	-74	-67	-146	-76	4461	4177	5263	-19624	-492	-2745	-10856	-5779	2695	-2130	-10427	-8298	194	-6275	-9076	-7054	249
0.984167	-22	33	90	-61	-108	-34	15	-4	-16	7	-96	-62	-93	-15	-29	-59	-98	34	-86	-30	-102	-24	-99	-66	-63	-4	-101	-12	-73	-66	-148	-79	4466	4425	5579	-20436	-1366	-2075	-10899	-5389	2566	-1677	-10572	-7939	211	-5819	-9188	-6744	-69
0.985000	-28	40	88	-60	-108	-34	13	-18	-21	7	-73	-63	-97	-15	-31	-61	-99	32	-68	-29	-104	-18	-102	-67	-67	-4	-99	-11	-76	-67	-145	-73	3099	4638	5751	-21164	-1752	-1411	-10899	-5022	1990	-1264	-10687	-7569	537	-5382	-9275	-6441	-619
0.985833	-28	39	88	-60	-109	-36	15	-16	-17	0	-66	-66	-97	-16	-30	-60	-101	35	-99	-31	-107	-25	-100	-68	-64	-4	-102	-12	-75	-69	-149	-77	3909	4799	5781	-21781	-1733	-762	-10858	-4675	1333	-883	-10761	-7190	812	-4968	-9347	-6161	-737
0.986667	-29	39	87	-60	-110	-32	12	-18	-21	6	-75	-63	-95	-14	-31	-59	-101	35	-82	-33	-107	-24	-102	-68	-68	-14	-102	-12	-74	-69	-149	-75	1975	4922	5672	-22255	-2015	-136	-10769	-4356	994	-532	-10771	-6799	876	-4562	-9396	-5899	-776
0.987500	-36	37	87	-59	-109	-34	27	-14	-13	9	-66	-64	-98	-17	-28	-59	-101	35	-85	-31	-109	-25	-100	-67	-66	0	-101	-30	-76	-67	-147	-74	2762	4994	5425	-22568	-2543	472	-10639	-4062	764	-193	-10799	-6417	780	-4163	-9416	-5659	-1324
0.988333	-27	41	87	-58	-107	-31	15	-16	-18	6	-73	-61	-102	-13	-27	-56	-98	37	-84	-28	-103	-21	-99	-64	-65	1	-99	-11	-69	-65	-143	-72	1971	5023	5056	-22697	-3023	1049	-10460	-3798	611	127	-10755	-6054	697	-3767	-9416	-5444	-1889
0.989167	-24	39	94	-59	-109	-30	15	-12	-15	3	-69	-61	-95	-15	-27	-57	-98	36	-83	-28	-103	-21	-99	-65	-62	2	-99	-10	-72	-67	-144	-72	852	4995	4567	-22638	-3470	1591	-10243	-3559	570	435	-10673	-5665	756	-3370	-9390	-5254	-2275
0.990000	-24	43	86	-57	-111	-30	13	-15	-17	8	-74	-64	-95	-14	-23	-57	-100	35	-86	-75	-107	-26	-101	-67	-65	-5	-103	-13	-76	-69	-148	-73	712	4917	3979	-22382	-3816	2085	-9987	-3355	657	725	-10553	-5310	601	-2975	-9339	-5094	-2958
0.990833	-26	37	87	-61	-111	-26	11	-15	-21	5	-79	-64	-96	-14	-30	-59	-101	37	-84	-29	-105	-21	-98	-67	-67	0	-98	-10	-72	-66	-148	-74	-1879	4806	3309	-21924	-3860	2530	-9691	-3171	712	1025	-10397	-4961	266	-2566	-9258	-4959	-3444
0.991667	-26	40	87	-58	-109	-31	15	-12	-19	8	-73	-64	-99	-12	-30	-57	-98	37	-83	-29	-108	-21	-96	-67	-65	0	-99	-12	-76	-69	-149	-75	-2544	4648	2576	-21274	-3761	2898	-9344	-3021	699	1308	-10229	-4623	-4	-2149	-9154	-4857	-3024
0.992500	-27	39	84	-61	-111	-33	15	-15	-19	5	-73	-60	-96	-12	-31	-61	-101	36	-86	-33	-107	-22	-103	-66	-64	0	-100	-13	-77	-69	-151	-75	1267	4457	1795	-20441	-4385	3199	-8970	-2887	922	1591	-9986	-4293	-112	-1720	-9023	-4782	-2901
0.993333	-27	41	86	-58	-105	-34	12	-14	-17	6	-70	-46	-99	-15	-32	-59	-100	36	-84	-30	-101	-22	-103	-69	-69	-1	-98	-13	-75	-72	-151	-74	-3561	4236	988	-19434	-4384	3428	-8542	-2774	1164	1866	-9719	-3975	80	-1285	-8867	-4738	-3249
0.994167	-25	40	86	-61	-112	-39	12	-15	-22	6	-70	-65	-96	-12	-31	-59	-100	38	-85	-33	-109	-22	-102	-68	-63	3	-100	-13	-75	-68	-152	-79	-1825	3991	165	-18273	-4305	3564	-8085	-2682	1459	2125	-9449	-3652	-196	-844	-8680	-4726	-3073
0.995000	-25	40	85	-58	-109	-30	12	-13	-19	6	-73	-65	-95	-14	-30	-60	-103	37	-84	-31	-103	-27	-101	-67	-63	0	-99	-12	-75	-67	-148	-75	-2036	3731	-654	-16981	-4142	3616	-7579	-2599	1791	2371	-9136	-3339	-725	-406	-8471	-4746	-3513
0.995833	-24	44	86	-59	-109	-33	15	-15	-17	9	-70	-61	-96	-10	-29	-56	-98	38	-82	-29	-105	-19	-101	-68	-66	1	-95	-5	-75	-67	-148	-72	-3081	3463	-1458	-15576	-3761	3570	-7043	-2535	2298	2591	-8808	-3018	-734	26	-8237	-4797	-4125
0.996667	-26	44	87	-55	-109	-29	15	-15	-15	7	-70	-53	-95	-11	-40	-60	-97	38	-79	-29	-102	-21	-95	-67	-61	3	-96	-12	-70	-64	-147	-72	-1798	3191	-2232	-14090	-3322	3438	-6471	-2478	2791	2789	-8437	-2692	-720	455	-7987	-4873	-4525
0.997500	-22	44	89	-56	-141	-32	17	-14	-14	6	-68	-60	-93	-10	-29	-57	-95	40	-81	-28	-98	-17	-95	-67	-63	0	-88	-11	-73	-65	-146	-72	-1127	2926	-2972	-12554	-3388	3210	-5865	-2435	3455	2949	-8058	-2371	-851	863	-7712	-4959	-4923
0.998333	-26	43	88	-60	-105	-33	12	-13	-19	6	-79	-67	-94	-12	-10	-62	-104	34	-86	-31	-104	-22	-101	-73	-67	-5	-101	-16	-75	-73	-150	-79	-2090	2660	-3670	-10995	-3023	2889	-5234	-2403	3893	3060	-7649	-2046	-1008	1240	-7429	-5113	-5289
0.999167	-32	36	85	-64	-116	-39	7	-21	-24	-1	-77	-66	-102	-17	-32	-63	-104	35	-87	-32	-110	-18	-102	-72	-68	-4	-100	-11	-77	-73	-149	-65	-376	2424	-4321	-9411	-2145	2491	-4559	-2368	4128	3127	-7216	-1719	-937	1590	-7123	-5261	-5450
1.000000	-29	38	84	-62	-113	-36	12	-15	-22	2	-72	-79	-99	-15	-29	-62	-78	35	-85	-34	-105	-19	-101	-70	-65	-1	-102	-15	-76	-70	-148	-77	-931	2203	-4927	-7846	-1406	2022	-3869	-2340	4450	3143	-6756	-1391	-866	1904	-6808	-5420	-5455
1.000833	-27	40	86	-72	-107	-34	12	-17	-18	4	-73	-64	-95	-12	-29	-59	-101	36	-82	-30	-104	-19	-102	-70	-67	0	-99	-14	-75	-69	-147	-77	385	2015	-5472	-6323	-785	1488	-3162	-2315	4721	3111	-6270	-1074	-1029	2171	-6485	-5597	-5339
1.001667	-27	42	85	-60	-110	-33	11	-12	-17	4	-92	-65	-94	-16	-27	-59	-98	35	-83	-32	-103	-18	-96	-66	-65	0	-99	-13	-70	-65	-145	-75	1222	1839	-5967	-4876	-7	902	-2444	-2288	4883	3019	-5761	-784	-1748	2388	-6149	-5780	-5258
1.002500	-24	41	88	-59	-108	-34	7	-14	-17	5	-75	-65	-97	-13	-28	-60	-99	35	-83	-32	-104	-19	-97	-67	-66	0	-100	-14	-60	-69	-146	-73	1064	1694	-6406	-3511	697	275	-1724	-2264	5100	2866	-5231	-478	-2512	2544	-5809	-5966	-5046
1.003333	-27	42	91	-60	-110	-33	15	-15	-19	7	-69	-63	-95	-16	-52	-63	-100	35	-81	-34	-107	-21	-100	-69	-63	0	-99	-12	-74	-68	-149	-68	2437	1579	-6794	-2262	1334	-388	-1007	-2236	5318	2658	-4677	-212	-1755	2642	-5466	-6144	-4592
1.004167	-26	42	90	-59	-109	-35	12	-13	-15	6	-72	-64	-100	-15	-27	-59	-97	36	-82	-30	-101	-19	-99	-66	-65	0	-98	-15	-74	-69	-144	-75	2278	1485	-7129	-1135	2044	-1065	-299	-2205	5416	2392	-4109	11	-1306	2672	-5120	-6319	-4221
1.005000	-21	42	88	-61	-111	-34	12	-29	-18	4	-70	-65	-96	-18	-28	-60	-99	40	-83	-32	-107	-21	-98	-67	-64	0	-101	-12	-74	-70	-145	-75	1888	1411	-7405	-165	2810	-1754	388	-2171	5511	2079	-3522	200	-1283	2634	-4771	-6482	-3810
1.005833	-26	38	90	-63	-111	-33	12	-15	-18	6	-72	-66	-97	-18	-30	-59	-100	35	-85	-34	-108	-22	-100	-69	-64	0	-101	-14	-76	-73	-150	-76	6699	1352	-7635	662	2724	-2440	1042	-2128	5871	1720	-2937	335	-912	2524	-4415	-6636	-3108
1.006667	-29	39	86	-60	-111	-38	8	-17	-22	2	-72	-68	-101	-21	-14	-64	-103	27	-88	-36	-110	-25	-103	-73	-69	-6	-101	-15	-77	-73	-150	-76	4291	1305	-7807	1317	2970	-3112	1666	-2085	6172	1315	-2339	416	-785	2342	-4052	-6772	-2833
1.007500	-29	35	95	-63	-116	-39	9	-17	-26	0	-78	-69	-101	-21	-31	-68	-104	33	-85	-31	-109	-24	-100	-88	-65	-1	-100	-14	-69	-69	-151	-76	4762	1273	-7926	1812	3428	-3766	2257	-2019	6382	896	-1731	453	-687	2099	-3679	-6894	-2628
1.008333	-28	42	90	-73	-109	-31	10	-16	-17	5	-98	-66	-97	-16	-18	-59	-99	34	-85	-33	-104	-24	-102	-70	-64	-1	-100	-13	-72	-69	-162	-75	5926	1245	-7993	2138	3395	-4390	2802	-1969	6771	424	-1127	421	-877	1792	-3294	-7001	-2359
1.009167	-25	44	90	-55	-108	-30	13	-12	-18	4	-70	-62	-94	-15	-27	-59	-99	34	-82	-18	-102	-16	-97	-66	-62	-1	-98	-10	-70	-67	-137	-74	4214	1200	-8017	2302	3197	-4986	3310	-1870	7422	-64	-537	329	-1223	1423	-2898	-7101	-2191
1.010000	-22	43	88	-59	-103	-30	12	-14	-19	7	-62	-66	-94	-16	-27	-57	-97	38	-84	-29	-102	-23	-100	-68	-64	-5	-100	-9	-72	-68	-145	-74	4144	1159	-7998	2312	3184	-5538	3763	-1785	8052	-545	32	168	-1030	1003	-2491	-7194	-1942
1.010833	-24	39	87	-31	-104	-29	18	-13	-16	7	-70	-64	-94	-17	-28	-59	-98	33	-84	-32	-102	-32	-97	-67	-64	0	-100	-10	-69	-67	-151	-75	4030	1097	-7934	2183	2654	-6043	4168	-1697	8855	-1074	595	-39	-892	536	-2064	-7292	-1714
1.011667	-26	40	90	-55	-108	-31	15	-41	-23	7	-74	-62	-98	-15	-28	-60	-99	37	-92	-30	-105	-19	-99	-68	-65	-3	-99	-11	-73	-70	-147	-73	1593	1031	-7834	1932	2059	-6501	4520	-1608	9557	-1594	1126	-309	-539	30	-1616	-7399	-1635
1.012500	-24	40	86	-55	-104	-34	16	-14	-17	7	-73	-65	-99	-17	-28	-59	-101	35	-85	-33	-107	-13	-98	-66	-64	-1	-99	-13	-84	-70	-145	-74	2518	943	-7704	1583	2043	-6891	4823	-1520	10158	-2115	1630	-632	-143	-498	-1147	-7519	-1429
1.013333	-23	39	97	-57	-109	-33	13	-14	-19	1	-74	-63	-93	-18	-30	-33	-99	36	-84	-31	-103	-19	-97	-69	-64	-3	-101	-13	-72	-69	-146	-76	-714	838	-7539	1157	2089	-7229	5081	-1438	10839	-2639	2105	-997	-171	-1041	-654	-7663	-1121
1.014167	-30	39	85	-62	-110	-34	13	-17	-18	5	-75	-65	-95	-19	-31	-63	-99	33	-86	-35	-105	-11	-102	-72	-65	-4	-98	-12	-75	-75	-150	-74	-1906	713	-7358	673	1842	-7510	5299	-1368	11363	-3158	2541	-1396	-46	-1590	-136	-7829	-826
1.015000	-24	39	85	-59	-111	-35	13	-14	-19	3	-77	-95	-97	-19	-32	-61	-80	30	-90	-35	-107	-25	-102	-72	-67	-8	-104	-15	-76	-74	-149	-76	-1548	570	-7152	165	1731	-7722	5469	-1321	11982	-3673	2941	-1827	237	-2134	405	-8027	-455
1.015833	-29	37	82	-62	-112	-35	11	-16	-23	3	-73	-65	-98	-17	-33	-62	-100	33	-88	-35	-108	-22	-101	-70	-65	-3	-100	-15	-73	-73	-147	-72	-3544	416	-6932	-345	1766	-7876	5615	-1291	12583	-4173	3312	-2269	370	-2659	971	-8249	-88
1.016667	-23	40	87	-59	-109	-38	15	-12	-17	7	-70	-66	-98	-18	-32	-60	-104	35	-85	-31	-103	-22	-98	-68	-63	-3	-98	-12	-77	-72	-148	-73	-2851	246	-6718	-825	1646	-7962	5729	-1298	12990	-4662	3643	-2736	481	-3161	1559	-8498	46
1.017500	-26	40	88	-66	-108	-35	16	-14	-17	7	-73	-63	-94	-14	-30	-57	-98	27	-86	-36	-107	-25	-101	-67	-62	-3	-93	-12	-73	-68	-147	-72	-4265	69	-6497	-1279	1585	-8001	5819	-1347	13304	-5125	3946	-3193	667	-3628	2157	-8771	217
1.018333	-25	42	87	-60	-107	-34	13	-16	-17	6	-75	-65	-99	-15	-32	-60	-98	34	-84	-33	-105	-22	-100	-67	-63	-3	-98	-13	-69	-73	-149	-74	-6340	-121	-6278	-1659	1919	-7984	5900	-1444	13390	-5616	4222	-3653	893	-4057	2784	-9058	682
1.019167	-26	37	103	-61	-113	-38	10	-16	-17	2	-74	-64	-98	-16	-32	-63	-103	42	-85	-33	-105	-24	-102	-73	-64	-4	-101	-4	-74	-72	-149	-78	-2525	-317	-6068	-1961	1586	-7920	5954	-1595	13415	-6074	4474	-4101	902	-4437	3418	-9353	1120
1.020000	-26	41	87	-60	-110	-35	11	-15	-18	7	-73	-66	-98	-17	-33	-60	-79	33	-83	-32	-107	-24	-98	-72	-65	-4	-101	-13	-75	-73	-151	-77	-3153	-513	-5857	-2163	1233	-7818	6016	-1792	13394	-6505	4708	-4529	869	-4770	4060	-9643	1188
1.020833	-25	37	88	-62	-109	-36	12	-15	-17	7	-73	-63	-97	-15	-30	-61	-97	35	-86	-34	-104	-22	-100	-75	-67	-3	-99	-17	-75	-69	-152	-74	-4359	-707	-5666	-2271	1450	-7683	6075	-2055	13253	-6913	4930	-4933	963	-5044	4710	-9907	1219
1.021667	-25	39	86	-60	-108	-35	26	-14	-19	5	-74	-43	-93	-16	-30	-62	-73	33	-87	-33	-104	-22	-97	-69	-62	-3	-100	-16	-70	-69	-149	-74	-2645	-897	-5516	-2272	1374	-7524	6143	-2370	13040	-7283	5151	-5308	895	-5267	5355	-10141	1265
1.022500	-25	38	88	-62	-102	-39	13	-16	-21	3	-73	-65	-98	-15	-30	-61	-102	33	-86	-33	-108	-23	-99	-69	-63	-4	-101	-16	-75	-72	-146	-73	-3475	-1073	-5296	-2158	1425	-7361	6220	-2750	12768	-7625	5369	-5647	861	-5440	5994	-10327	1379
1.023333	-27	39	85	-62	-109	-35	10	-11	-17	3	-73	-65	-99	-19	-34	-65	-101	30	-87	-34	-104	-25	-101	-70	-64	-4	-103	-18	-80	-72	-148	-78	-2975	-1242	-5113	-1948	1561	-7193	6315	-3175	12317	-7914	5602	-5951	949	-5567	6617	-10449	1513
1.024167	-25	36	86	-64	-111	-39	7	-18	-22	-1	-75	-66	-97	-16	-33	-64	-99	34	-87	-33	-107	-9	-100	-70	-67	-6	-102	-15	-73	-69	-149	-75	-1404	-1390	-4922	-1637	1317	-7028	6432	-3645	12026	-8150	5844	-6210	949	-5643	7233	-10491	1574
1.025000	-29	37	85	-62	-120	-33	8	-13	-22	4	-75	-68	-97	-22	-28	-61	-104	29	-88	-33	-105	-21	-98	-73	-66	-4	-100	-15	-76	-72	-149	-76	-1755	-1532	-4719	-1244	926	-6885	6568	-4146	11539	-8317	6118	-6424	1177	-5691	7824	-10448	1419
1.025833	-29	39	87	-62	-112	-33	13	-15	-25	4	-75	-67	-101	-17	-32	-63	-99	32	-86	-32	-110	-22	-101	-70	-65	-1	-100	-23	-75	-70	-150	-74	-1002	-1637	-4494	-776	943	-6769	6732	-4675	10647	-8412	6410	-6600	1454	-5707	8403	-10300	1329
1.026667	-29	36	85	-62	-111	-34	8	-15	-22	5	-73	-75	-98	-16	-31	-72	-98	32	-86	-36	-105	-23	-99	-74	-65	0	-103	-19	-76	-72	-150	-76	-288	-1731	-4247	-255	1109	-6682	6925	-5207	9695	-8428	6732	-6719	1371	-5700	8954	-10048	1528
1.027500	-26	37	81	-65	-111	-34	9	-16	-18	4	-78	-68	-100	-15	-30	-66	-101	32	-87	-34	-105	-23	-100	-73	-57	0	-101	-17	-76	-73	-151	-77	-465	-1797	-3959	304	1009	-6635	7148	-5747	8648	-8352	7086	-6799	1182	-5678	9480	-9692	1535
1.028333	-22	41	87	-61	-110	-32	9	-12	-18	-12	-76	-66	-96	-14	-29	-60	-99	35	-85	-32	-108	-23	-97	-69	-62	0	-97	-15	-74	-57	-145	-69	693	-1841	-3627	881	728	-6611	7401	-6266	7621	-8177	7471	-6829	1038	-5639	9984	-9228	1449
1.029167	-26	43	90	-61	-107	-29	11	-11	-16	9	-73	-64	-97	-14	-28	-58	-92	36	-84	-29	-104	-21	-100	-68	-62	0	-97	-16	-69	-68	-147	-73	411	-1864	-3249	1456	455	-6644	7687	-6766	6446	-7917	7881	-6814	1049	-5597	10461	-8673	1583
1.030000	-26	42	89	-60	-110	-27	12	-12	-18	9	-73	-64	-95	-12	-28	-62	-96	34	-122	-32	-105	-19	-101	-70	-64	1	-97	-13	-70	-69	-152	-74	652	-1872	-2818	2007	199	-6702	7991	-7226	5135	-7563	8312	-6763	1131	-5554	10907	-8027	1975
1.030833	-21	45	89	-61	-108	-32	12	-12	-14	8	-70	-66	-96	-16	-30	-58	-98	33	-112	-30	-107	-18	-99	-70	-64	0	-98	-15	-73	-68	-148	-74	704	-1861	-2327	2512	23	-6773	8331	-7643	3686	-7117	8763	-6676	915	-5503	11334	-7308	2450
1.031667	-25	41	86	-58	-112	-33	12	-12	-19	4	-73	-68	-99	-17	-32	-63	-113	29	-85	-35	-109	-25	-104	-74	-66	-6	-102	-17	-76	-72	-150	-76	-940	-1827	-1783	2952	33	-6894	8690	-8008	1818	-6590	9226	-6558	436	-5454	11735	-6537	2844
1.032500	-29	37	81	-63	-112	-38	7	-16	-23	3	-78	-70	-101	-19	-32	-64	-102	30	-91	-32	-108	-22	-102	-74	-66	-3	-103	-16	-75	-69	-151	-77	1146	-1800	-1180	3317	-327	-6943	9079	-8305	-32	-5978	9696	-6372	81	-5395	12114	-5728	3335
1.033333	-26	41	86	-62	-111	-35	9	-13	-18	5	-77	-70	-92	-15	-30	-62	-101	33	-88	-35	-109	-24	-105	-74	-64	-5	-101	-9	-75	-70	-147	-76	2026	-1760	-524	3595	-1003	-7009	9486	-8548	-1728	-5305	10164	-6240	-152	-5324	12475	-4899	3814
1.034167	-26	39	86	-63	-108	-34	12	-17	-22	3	-75	-65	-97	-15	-35	-62	-103	28	-87	-34	-105	-22	-104	-73	-57	-5	-99	-14	-76	-70	-147	-77	-817	-1711	185	3772	-838	-7053	9912	-8730	-4038	-4577	10620	-6056	-368	-5237	12810	-4081	4094
1.035000	-30	41	84	-60	-108	-15	11	-17	-19	5	-73	-65	-96	-15	-32	-59	-103	36	-86	-34	-104	-22	-103	-74	-64	-1	-97	-11	-74	-70	-145	-75	1197	-1664	945	3837	-866	-7054	10350	-8848	-6579	-3812	11056	-5868	-496	-5133	13133	-3289	4395
1.035833	-26	39	87	-58	-108	-34	21	-16	-21	7	-69	-64	-95	-17	-28	-60	-98	33	-85	-31	-103	-21	-102	-74	-63	0	-97	-11	-73	-70	-149	-76	-272	-1627	1730	3793	-939	-7010	10785	-8913	-8344	-3037	11459	-5682	-634	-5002	13434	-2541	4455
1.036667	-25	42	86	-57	-109	-32	25	-13	-16	6	-73	-61	-95	-10	-28	-60	-98	34	-85	-29	-102	-18	-102	-70	-63	-1	-98	-12	-72	-66	-146	-73	-271	-1601	2542	3635	-1028	-6911	11223	-8929	-9337	-2258	11825	-5506	-859	-4833	13714	-1864	4227
1.037500	-27	42	87	-56	-107	-33	17	-11	-14	9	-74	-60	-94	-12	-25	-58	-99	35	-81	-28	-104	-18	-102	-67	-62	0	-99	-12	-73	-66	-146	-74	664	-1590	3354	3362	-1268	-6752	11644	-8898	-9926	-1493	12147	-5370	-1114	-4627	13968	-1274	4017
1.038333	-34	42	88	-57	-100	-32	13	-12	-23	7	-72	-61	-95	-13	-26	-58	-101	35	-82	-32	-104	-21	-102	-72	-62	1	-100	-14	-73	-69	-149	-74	-3	-1602	4172	2982	-1737	-6540	12048	-8840	-10359	-764	12409	-5220	-961	-4373	14194	-789	3771
1.039167	-34	40	85	-62	-112	-36	11	-15	-19	4	-74	-61	-97	-15	-30	-60	-102	34	-86	-34	-100	-22	-101	-73	-66	5	-97	-12	-73	-69	-148	-77	-845	-1633	4966	2500	-1549	-6264	12426	-8747	-11189	-86	12614	-5121	-716	-4072	14393	-412	3505
1.040000	-24	40	84	-62	-111	-34	12	-15	-22	3	-78	-67	-96	-18	-27	-61	-122	33	-90	-36	-108	-24	-104	-73	-68	-6	-101	-16	-77	-73	-148	-77	-911	-1697	5739	1931	-1091	-5937	12769	-8637	-12409	519	12756	-5063	-841	-3727	14558	-155	3289
1.040833	-26	35	111	-64	-111	-39	11	-17	-24	4	-75	-62	-100	-17	-30	-62	-102	36	-88	-34	-110	-24	-101	-70	-63	-3	-99	-13	-76	-72	-151	-75	-2535	-1778	6475	1291	-754	-5576	13066	-8513	-13843	1055	12836	-5048	-962	-3320	14691	-21	2855
1.041667	-27	40	86	-59	-109	-34	20	-13	-18	7	-73	-55	-103	-17	-29	-60	-99	30	-86	-32	-105	-19	-99	-69	-64	0	-100	-14	-76	-73	-150	-51	-2079	-1864	7157	596	-494	-5177	13309	-8383	-15307	1501	12844	-5082	-890	-2865	14779	-9	2421
1.042500	-24	39	88	-60	-110	-36	13	-13	-18	3	-72	-63	-95	-15	-28	-60	-100	25	-83	-31	-105	-22	-99	-69	-64	17	-99	-11	-74	-69	-150	-74	-3050	-2033	7775	-135	-59	-4764	13489	-8252	-16699	1866	12786	-5167	-675	-2363	14827	-119	1936
1.043333	-24	43	90	-60	-111	-31	12	-12	-19	8	-72	-62	-97	-17	-29	-59	-97	34	-84	-29	-104	-22	-99	-68	-60	1	-98	-11	-73	-72	-147	-75	-3122	-2183	8330	-890	311	-4347	13609	-8125	-17739	2136	12659	-5311	-337	-1823	14825	-348	1381
1.044167	-23	41	90	-60	-110	-35	12	-14	-16	6	-70	-76	-95	-13	-26	-59	-96	34	-86	-30	-104	-22	-100	-65	-62	-1	-99	-10	-72	-67	-148	-73	-2789	-2395	8789	-1637	593	-3937	13645	-7998	-18097	2320	12468	-5494	-39	-1247	14775	-681	839
1.045000	-26	42	90	-61	-107	-32	15	-13	-18	6	-66	-77	-99	-16	-30	-61	-100	33	-85	-32	-104	-21	-101	-68	-63	-1	-98	-13	-72	-73	-146	-78	-4155	-2613	9180	-2365	1089	-3553	13606	-7897	-18097	2422	12216	-5743	215	-652	14663	-1110	277
1.045833	-24	43	90	-43	-110	-35	12	-14	-21	4	-70	-63	-98	-17	-29	-60	-99	34	-83	-31	-105	-23	-98	-70	-64	-6	-90	-12	-75	-69	-148	-75	-2509	-2852	9482	-3073	1298	-3195	13481	-7801	-17890	2453	11905	-6041	555	-31	14502	-1627	-232
1.046667	-28	39	91	-58	-107	-27	12	-13	-21	4	-72	-68	-97	-14	-28	-51	-101	32	-85	-29	-103	-22	-98	-70	-64	-1	-99	-14	-76	-68	-148	-80	399	-3113	9700	-3712	835	-2889	13275	-7716	-17189	2426	11546	-6381	574	594	14281	-2215	-621
1.047500	-23	40	88	-60	-110	-35	12	-16	-19	2	-75	-67	-95	-16	-32	-61	-101	30	-84	-30	-104	-22	-94	-73	-66	-4	-101	-12	-74	-73	-151	-75	-2387	-3375	9835	-4288	1113	-2635	12984	-7644	-16646	2351	11125	-6764	336	1214	14008	-2854	-1279
1.048333	-29	40	86	-58	-127	-38	11	-5	-22	4	-75	-65	-100	-18	-28	-62	-103	30	-84	-32	-110	-24	-101	-70	-66	-1	-104	-17	-74	-72	-148	-76	562	-3651	9892	-4779	1031	-2434	12612	-7585	-16478	2244	10683	-7187	353	1824	13677	-3536	-1890
1.049167	-28	41	86	-58	-112	-36	10	-16	-22	1	-75	-65	-97	-17	-25	-59	-99	34	-82	-32	-104	-22	-82	-67	-61	-5	-99	-13	-72	-69	-147	-75	-233	-3922	9886	-5174	846	-2283	12162	-7526	-16445	2122	10198	-7624	77	2407	13299	-4243	-2387
1.050000	-24	39	87	-60	-104	-33	15	-14	-21	6	-70	-63	-94	-16	-40	-58	-99	36	-85	-32	-104	-21	-98	-69	-64	0	-98	-12	-73	-70	-148	-75	-210	-4193	9813	-5478	745	-2194	11638	-7486	-16419	1992	9679	-8087	-310	2967	12872	-4967	-2870
1.050833	-24	38	88	-57	-105	-31	15	-15	-18	5	-72	-65	-95	-15	-26	-57	-99	35	-83	-25	-104	-21	-96	-69	-64	0	-97	-9	-73	-68	-146	-73	673	-4461	9690	-5679	712	-2158	11050	-7444	-16389	1888	9126	-8556	-370	3487	12396	-5688	-3305
1.051667	-25	39	88	-59	-109	-22	18	-14	-21	5	-70	-65	-98	-15	-28	-50	-99	35	-86	-31	-108	-22	-99	-67	-63	0	-98	-12	-73	-60	-148	-72	998	-4713	9524	-5783	133	-2171	10408	-7411	-16117	1776	8547	-9032	-384	3973	11882	-6401	-3853
1.052500	-25	41	88	-53	-110	-32	18	-13	-16	7	-72	-69	-98	-17	-35	-59	-99	33	-84	-32	-105	-7	-101	-67	-63	0	-102	-14	-75	-70	-148	-74	96	-4950	9331	-5787	-219	-2225	9708	-7383	-15925	1707	7936	-9503	-428	4415	11328	-7089	-4380
1.053333	-25	42	88	-57	-109	-31	35	-15	-24	8	-72	-65	-96	-16	-28	-60	-98	35	-86	-34	-105	-23	-98	-67	-63	-1	-98	-19	-70	-68	-147	-73	834	-5160	9122	-5708	-308	-2316	8969	-7352	-15611	1680	7309	-9954	-297	4816	10750	-7743	-4427
1.054167	-22	41	88	-56	-105	-30	15	-14	-16	5	-70	-65	-96	-17	-26	-58	-96	32	-84	-30	-105	-21	-96	-68	-60	1	-96	-13	-75	-68	-149	-73	-451	-5340	8912	-5546	-758	-2415	8202	-7324	-14992	1696	6655	-10385	-246	5177	10144	-8357	-4568
1.055000	-26	44	89	-58	-108	-31	15	-22	-15	8	-73	-63	-94	-15	-26	-56	-96	34	-85	-28	-103	-19	-99	-66	-62	0	-98	-11	-72	-64	-147	-72	125	-5492	8700	-5316	-1638	-2550	7411	-7296	-14182	1750	5983	-10779	-264	5496	9519	-8927	-4831
1.055833	-25	44	90	-56	-105	-29	16	-15	-17	9	-70	-63	-98	-15	-30	-58	-98	36	-83	-30	-103	-18	-97	-66	-58	0	-97	-11	-73	-68	-142	-72	-172	-5614	8504	-5042	-2404	-2680	6613	-7263	-13141	1846	5289	-11139	-132	5772	8868	-9447	-4844
1.056667	-21	43	89	-57	-105	-31	15	-15	-28	9	-72	-64	-96	-15	-27	-58	-97	34	-83	-31	-105	-21	-100	-68	-64	-1	-97	-11	-76	-67	-146	-73	-535	-5698	8329	-4732	-3050	-2807	5803	-7226	-11971	1980	4569	-11453	-94	6011	8203	-9917	-4852
1.057500	-22	40	89	-56	-110	-29	16	-13	-17	5	-73	-63	-95	-14	-29	-59	-101	37	-77	-27	-103	-16	-98	-66	-63	1	-96	-11	-70	-65	-145	-75	-453	-5741	8193	-4414	-3513	-2927	4990	-7189	-10745	2151	3825	-11722	-92	6213	7520	-10330	-4749
1.058333	-25	41	89	-57	-105	-32	0	-14	-18	9	-72	-64	-93	-15	-28	-58	-99	35	-83	-31	-105	-23	-101	-69	-53	-4	-98	-11	-75	-68	-147	-70	-1849	-5748	8085	-4104	-3685	-3031	4187	-7145	-9525	2341	3055	-11938	-267	6383	6826	-10696	-4457
1.059167	-29	42	87	-60	-109	-32	15	-16	-18	5	-76	-64	-98	-18	-31	-61	-117	33	-86	-33	-109	-23	-101	-79	-64	-3	-100	-14	-74	-70	-146	-73	-1505	-5713	8017	-3811	-3787	-3111	3388	-7090	-8283	2549	2271	-12099	-354	6526	6118	-11014	-4129
1.060000	-25	42	86	-60	-112	-51	13	-16	-21	4	-76	-62	-100	-18	-34	-59	-101	35	-83	-32	-108	-21	-100	-70	-66	-3	-101	-14	-74	-70	-146	-74	2153	-5630	7990	-3557	-4534	-3163	2605	-7021	-6776	2763	1459	-12205	-493	6646	5395	-11285	-3750
1.060833	-26	42	88	-58	-109	-30	15	-13	-17	8	-73	-66	-95	-15	-31	-60	-100	37	-85	-32	-102	-22	-98	-52	-62	-1	-98	-12	-73	-69	-144	-75	-1276	-5517	7999	-3353	-4439	-3183	1829	-6945	-5402	2973	633	-12250	-697	6737	4653	-11518	-3676
1.061667	-24	39	89	-60	-107	-29	16	-13	-23	-6	-79	-64	-95	-15	-29	-60	-97	37	-82	-31	-105	-21	-100	-72	-64	-3	-101	-11	-73	-70	-139	-74	695	-5357	8048	-3217	-4211	-3175	1071	-6853	-4335	3179	-214	-12241	-585	6804	3888	-11713	-3457
1.062500	-27	41	90	-59	-108	-30	12	-12	-18	9	-73	-62	-97	-14	-31	-59	-102	35	-88	-29	-104	-18	-99	-69	-64	0	-99	-11	-75	-69	-145	-75	542	-5172	8124	-3156	-4055	-3128	335	-6749	-3480	3368	-1076	-12172	-499	6851	3110	-11859	-3178
1.063333	-27	46	89	-59	-108	-33	13	-13	-16	6	-70	-66	-96	-14	-26	-57	-98	36	-81	-32	-104	-19	-99	-67	-65	-3	-102	-28	-76	-70	-145	-74	-24	-4949	8225	-3164	-3824	-3059	-398	-6628	-2677	3533	-1953	-12053	-595	6877	2310	-12013	-2861
1.064167	-25	40	90	-62	-109	-32	13	-14	-17	15	-70	-65	-97	-15	-29	-62	-102	34	-86	-34	-104	-24	-100	-66	-63	0	-100	-12	-72	-70	-144	-74	616	-4703	8343	-3256	-3289	-2952	-1137	-6488	-2176	3673	-2828	-11883	-729	6883	1491	-12123	-2579
1.065000	-27	29	87	-62	-111	-35	18	-13	-19	2	-102	-70	-97	-19	-31	-61	-102	34	-88	-32	-107	-27	-104	-70	-65	-6	-104	-16	-78	-90	-148	-79	1298	-4433	8448	-3416	-3228	-2819	-1809	-6331	-1773	3788	-3708	-11662	-912	6864	655	-12220	-2372
1.065833	-33	37	84	-67	-115	-40	8	-19	-24	2	-76	-68	-99	-23	-33	-65	-103	33	-88	-36	-109	-28	-105	-70	-66	-5	-102	-13	-77	-59	-150	-76	-268	-4138	8597	-3642	-3015	-2654	-2485	-6150	-1647	3882	-4580	-11385	-1057	6829	-197	-12285	-2122
1.066667	-30	39	87	-62	-112	-36	11	-17	-22	4	-72	-68	-99	-22	-33	-63	-104	32	-87	-36	-108	-26	-103	-73	-67	-5	-105	-15	-80	-76	-154	-74	608	-3831	8715	-3920	-2344	-2457	-3140	-5956	-1368	3954	-5443	-11059	-1064	6782	-1064	-12337	-1640
1.067500	-29	38	86	-60	-113	-38	10	-15	-21	2	-78	-67	-115	-39	-31	-63	-104	29	-86	-34	-105	-34	-103	-72	-66	-4	-104	-15	-73	-72	-148	-79	-341	-3513	8820	-4241	-1796	-2239	-3774	-5749	-825	4008	-6292	-10689	-1059	6713	-1936	-12365	-1283
1.068333	-22	42	89	-60	-109	-35	11	15	-15	4	-74	-65	-97	-19	-31	-62	-100	34	-84	-33	-105	-26	-104	-70	-61	0	-99	-12	-75	-72	-148	-75	357	-3188	8902	-4587	-1596	-1995	-4381	-5516	-351	4052	-7109	-10284	-1113	6625	-2801	-12374	-1028
1.069167	-23	41	88	-62	-107	-34	13	-16	-15	6	-74	-64	-96	-17	-27	-60	-99	34	-84	-30	-105	-26	-101	-69	-65	-3	-98	-11	-70	-70	-147	-74	654	-2870	8947	-4950	-1507	-1737	-4966	-5287	271	4084	-7896	-9845	-1027	6509	-3660	-12366	-822
1.070000	-25	41	89	-61	-108	-34	12	-18	-55	3	-77	-65	-94	-17	-28	-63	-98	29	-85	-31	-102	-24	-103	-69	-64	-4	-99	-14	-69	-80	-148	-77	286	-2548	8961	-5315	-1500	-1472	-5513	-5057	1136	4099	-8638	-9379	-946	6369	-4511	-12337	-745
1.070833	-24	42	88	-60	-108	-39	13	-17	-15	5	-73	-65	-96	-19	-29	-63	-96	32	-83	-36	-105	-23	-100	-69	-66	-5	-100	-15	-73	-68	-148	-76	1178	-2230	8927	-5658	-1512	-1194	-6025	-4848	2066	4110	-9339	-8899	-944	6202	-5344	-12284	-551
1.071667	-28	38	82	-57	-108	-33	11	-14	-18	2	-74	-65	-96	-41	-30	-60	-101	28	-88	-36	-104	-25	-99	-69	-66	-4	-133	-13	-75	-70	-148	-78	500	-1921	8852	-5972	-1375	-917	-6494	-4635	2937	4118	-9973	-8405	-741	5997	-6152	-12212	-370
1.072500	-23	41	82	-60	-109	-35	9	-18	-23	1	-76	-68	-101	-19	-31	-63	-112	29	-85	-33	-103	-27	-113	-70	-65	-6	-103	-15	-74	-72	-149	-78	-24	-1619	8734	-6241	-920	-648	-6920	-4456	3622	4116	-10554	-7905	-667	5756	-6913	-12119	-236
1.073333	-27	36	67	-63	-109	-39	9	-30	-16	2	-79	-70	-98	-23	-32	-62	-100	24	-91	-39	-111	-28	-103	-76	-67	-10	-103	-22	-76	-74	-152	-80	4220	-1322	8568	-6459	-1194	-387	-7291	-4319	4502	4104	-11067	-7429	-755	5476	-7630	-12014	104
1.074167	-29	37	81	-64	-113	-40	6	-22	-24	0	-78	-69	-102	-21	-32	-63	-102	29	-91	-38	-109	-25	-102	-73	-66	-7	-101	-16	-75	-72	-147	-81	1540	-1033	8364	-6613	-1086	-141	-7609	-4226	5434	4077	-11501	-6963	-764	5155	-8293	-11874	90
1.075000	-26	36	82	-61	-110	-36	8	-19	-5	2	-73	-66	-98	-17	-33	-58	-100	27	-87	-36	-104	-27	-101	-72	-64	-6	-98	-13	-75	-75	-147	-76	1986	-751	8116	-6709	-591	76	-7867	-4191	6401	4028	-11855	-6529	-837	4784	-8886	-11728	-21
1.075833	-22	40	84	-60	-109	-36	15	-17	-16	3	-75	-68	-96	-22	-32	-58	-99	32	-86	-33	-90	-22	-98	-72	-63	-5	-98	-14	-52	-74	-150	-78	2484	-473	7835	-6742	-231	240	-8068	-4218	7360	3944	-12136	-6136	-767	4357	-9420	-11569	81
1.076667	-25	40	88	-63	-109	-36	12	-18	-15	4	-75	-66	-93	-17	-31	-60	-100	33	-85	-30	-104	-23	-98	-69	-57	-3	-98	-11	-72	-69	-147	-76	1067	-196	7519	-6714	102	365	-8210	-4318	8383	3814	-12336	-5786	-837	3874	-9871	-11412	-25
1.077500	-24	42	85	-58	-105	-33	15	-13	-15	0	-75	-65	-94	-16	-31	-59	-96	35	-85	-30	-102	-23	-98	-69	-60	-5	-97	-12	-70	-69	-147	-76	1004	70	7199	-6632	723	435	-8286	-4489	9303	3621	-12454	-5490	-851	3330	-10245	-11259	-86
1.078333	-25	33	85	-60	-108	-41	15	-13	-13	4	-74	-66	-94	-15	-28	-60	-99	32	-86	-33	-105	-25	-101	-64	-64	-6	-100	-12	-72	-72	-147	-77	1517	336	6857	-6509	902	434	-8308	-4741	10239	3361	-12498	-5266	-626	2722	-10536	-11142	-185
1.079167	-27	40	85	-61	-109	-33	12	-17	-19	2	-73	-64	-97	-19	-33	-60	-98	34	-87	-33	-104	-24	-102	-70	-64	-5	-99	-12	-75	-73	-150	-78	-68	600	6510	-6353	922	359	-8269	-5056	10998	3015	-12457	-5098	-579	2052	-10739	-11007	-508
1.080000	-26	40	84	-61	-111	-33	39	-16	-21	2	-75	-62	-96	-15	-31	-60	-99	32	-86	-33	-102	-23	-101	-73	-61	-6	-101	-11	-70	-72	-144	-73	530	862	6170	-6171	1300	204	-8178	-5442	11480	2578	-12341	-4998	-598	1318	-10856	-10924	-470
1.080833	-26	39	86	-60	-107	-36	12	-15	-19	3	-75	-65	-79	-17	-30	-63	-101	6	-87	-32	-105	-23	-109	-70	-63	-4	-99	-12	-72	-70	-151	-76	-692	1120	5839	-5984	1628	-44	-8040	-5889	11837	2047	-12158	-4958	-363	518	-10891	-10887	-376
1.081667	-26	41	86	-59	-115	-34	11	-15	-21	1	-64	-65	-96	-19	-35	-61	-98	33	-87	-32	-108	-28	-102	-74	-69	-8	-104	-5	-78	-74	-149	-76	-1268	1374	5532	-5803	1571	-384	-7858	-6391	11996	1395	-11910	-4986	-45	-341	-10845	-10899	-549
1.082500	-31	36	82	-63	-110	-38	10	-19	-19	-1	-76	-63	-95	-17	-34	-62	-102	29	-90	-32	-102	-24	-102	-72	-64	-5	-100	-14	-73	-72	-147	-76	-990	1632	5254	-5630	1270	-813	-7644	-6931	11814	641	-11590	-5059	157	-1248	-10719	-10971	-602
1.083333	-27	42	87	-60	-109	-33	13	-15	-16	2	-75	-66	-96	-15	-32	-61	-100	35	-86	-32	-104	-27	-102	-72	-65	-6	-104	-13	-75	-74	-147	-75	-2135	1881	5012	-5489	915	-1347	-7396	-7510	11284	-229	-11224	-5191	326	-2200	-10525	-11111	-714
1.084167	-25	41	85	-59	-109	-36	11	-14	-16	-1	-70	-64	-99	-17	-29	-59	-99	34	-86	-45	-107	-25	-101	-69	-63	-3	-102	-15	-75	-72	-145	-74	-1674	2129	4807	-5377	457	-1973	-7135	-8107	10491	-1196	-10821	-5356	567	-3183	-10275	-11322	-871
1.085000	-25	41	91	-60	-107	-33	12	-14	-19	4	-76	-34	-96	-14	-29	-60	-98	30	-85	-32	-104	-23	-101	-70	-66	-3	-99	-17	-73	-68	-145	-72	-2088	2375	4651	-5320	-56	-2695	-6865	-8715	9437	-2261	-10355	-5563	670	-4192	-9972	-11613	-916
1.085833	-26	42	85	-57	-109	-33	11	-16	-19	3	-73	-62	-98	-13	-32	-57	-101	32	-87	-35	-107	-24	-102	-69	-62	-3	-85	-15	-70	-70	-149	-76	-3732	2613	4533	-5311	-505	-3511	-6606	-9320	7921	-3411	-9869	-5789	580	-5223	-9632	-11979	-904
1.086667	-25	52	89	-60	-108	-35	27	-16	-8	3	-72	-67	-98	-16	-31	-60	-98	32	-86	-33	-103	-24	-101	-66	-63	-4	-99	-14	-72	-74	-147	-76	198	2847	4469	-5351	-1472	-4384	-6353	-9911	6284	-4625	-9360	-6030	471	-6249	-9259	-12416	-766
1.087500	-23	41	88	-60	-112	-35	9	-14	-21	1	-75	-64	-91	-16	-30	-59	-103	35	-86	-34	-108	-24	-103	-70	-64	-4	-100	-15	-70	-69	-144	-75	-343	3077	4449	-5446	-2364	-5351	-6122	-10483	4588	-5900	-8827	-6280	242	-7270	-8862	-12923	-713
1.088333	-30	45	91	-57	-107	-19	12	-15	-18	5	-72	-65	-95	-13	-30	-61	-99	38	-84	-31	-105	-23	-100	-66	-62	0	-98	-13	-72	-70	-145	-69	-1388	3311	4478	-5590	-2701	-6360	-5909	-11024	2750	-7213	-8283	-6525	-38	-8272	-8460	-13484	-658
1.089167	-22	45	93	-57	-108	-32	12	-12	-17	9	-69	-61	-96	-11	-31	-58	-99	37	-83	-31	-105	-15	-100	-66	-62	0	-97	-11	-67	-69	-144	-73	1362	3537	4543	-5786	-3346	-7429	-5735	-11543	963	-8539	-7737	-6772	-64	-9246	-8051	-14086	-473
1.090000	-22	42	98	-56	-105	-32	12	-16	-16	5	-69	-69	-97	-18	-32	-60	-102	34	-87	-32	-105	-24	-101	-68	-64	-4	-99	-13	-76	-70	-147	-76	-58	3762	4633	-6028	-3922	-8526	-5598	-12015	-787	-9853	-7194	-7005	-205	-10188	-7648	-14720	-260
1.090833	-27	39	86	-59	-110	-35	8	-19	-21	5	-75	-64	-97	-21	-32	-60	-104	35	-86	-32	-102	-21	-99	-69	-66	-1	-98	-13	-72	-68	-144	-74	725	3994	4782	-6313	-4237	-9640	-5494	-12459	-2361	-11126	-6654	-7223	-321	-11079	-7241	-15355	-216
1.091667	-25	39	88	-42	-110	-32	11	-18	-18	3	-73	-63	-94	-15	-29	-61	-101	33	-87	-31	-104	-21	-99	-67	-65	-4	-108	-21	-73	-68	-147	-76	2226	4216	4943	-6627	-4669	-10752	-5429	-12829	-3617	-12339	-6133	-7429	-248	-11925	-6844	-15973	-279
1.092500	-27	41	89	-57	-108	-32	12	-18	-19	10	-73	-61	-92	-23	-31	-59	-98	36	-83	-33	-104	-15	-101	-69	-64	-3	-101	-14	-72	-72	-146	-74	1059	4462	5107	-6969	-5030	-11846	-5393	-13167	-4815	-13480	-5628	-7599	-425	-12712	-6448	-16538	-545
1.093333	-26	39	86	-59	-109	-33	13	-15	-11	5	-74	-63	-95	-14	-32	-60	-101	34	-87	-33	-104	-19	-101	-67	-63	-1	-102	-8	-72	-70	-146	-76	1321	4703	5313	-7331	-4685	-12907	-5389	-13461	-5960	-14510	-5146	-7798	-883	-13442	-6052	-17031	-749
1.094167	-26	40	88	-60	-109	-34	7	-17	-21	6	-74	-63	-96	-15	-29	-62	-98	35	-85	-33	-104	-21	-100	-70	-67	-4	-101	-14	-74	-70	-147	-76	1315	4953	5509	-7744	-4057	-13921	-5412	-13684	-6808	-15418	-4690	-7969	-966	-14114	-5670	-17422	-750
1.095000	-27	42	86	-59	-118	-34	11	-15	-13	6	-72	-62	-96	-16	-32	-57	-101	35	-88	-32	-104	-21	-99	-67	-66	-1	-99	-12	-75	-68	-143	-75	671	5214	5704	-8100	-3634	-14864	-5442	-13913	-7412	-16186	-4263	-8136	-703	-14720	-5272	-17696	-1057
1.095833	-23	43	89	-59	-108	-32	13	-14	-19	6	-72	-65	-94	-15	-29	-58	-96	36	-82	-32	-101	-16	-97	-68	-63	-1	-98	-11	-75	-69	-146	-74	1626	5486	5896	-8492	-3304	-15720	-5490	-14081	-7728	-16806	-3871	-8292	-630	-15254	-4874	-17818	-1784
1.096667	-24	44	91	-58	-105	-24	19	-12	-16	8	-63	-60	-92	-15	-30	-56	-97	35	-84	-33	-104	-19	-96	-67	-61	0	-97	-10	-70	-70	-144	-73	878	5764	6071	-8887	-2656	-16470	-5539	-14210	-7804	-17258	-3513	-8448	-659	-15752	-4468	-17772	-2974
1.097500	-25	45	89	-55	-110	-32	18	-12	-14	6	-72	-64	-91	-14	-28	-59	-98	35	-84	-32	-101	-19	-97	-66	-62	0	-100	-13	-75	-70	-142	-73	1283	6045	6225	-9285	-1831	-17092	-5588	-14314	-7750	-17546	-3203	-8609	-552	-16179	-4062	-17544	-4502
1.098333	-24	38	85	-61	-112	-36	12	-13	-18	1	-75	-64	-97	-18	-31	-59	-101	30	-97	-38	-107	-27	-103	-75	-69	-3	-101	-16	-78	-74	-195	-81	497	6328	6361	-9690	-914	-17588	-5624	-14395	-7543	-17658	-2932	-8779	-463	-16539	-3658	-17124	-6034
1.099167	-29	37	86	-65	-112	-39	7	-19	-23	1	-76	-63	-103	-25	-34	-62	-103	29	-90	-30	-105	-26	-102	-74	-67	-4	-99	-15	-76	-74	-151	-78	-2525	6621	6474	-10090	385	-17914	-5638	-14456	-7298	-17584	-2699	-8943	-555	-16826	-3250	-16519	-7190
1.100000	-27	38	85	-63	-110	-36	11	-13	-27	4	-73	-62	-99	-17	-31	-61	-103	30	-88	-33	-107	-25	-101	-73	-68	-11	-100	-13	-75	-72	-149	-78	-2268	6915	6558	-10500	1295	-18072	-5633	-14502	-6851	-17340	-2514	-9105	-563	-17041	-2855	-15668	-8217
1.100833	-28	40	87	-60	-110	-35	11	-16	-17	4	-74	-62	-97	-17	-31	-60	-100	33	-88	-33	-108	-23	-101	-64	-64	0	-99	-12	-75	-75	-150	-79	-1997	7208	6621	-10902	1784	-18054	-5602	-14538	-5903	-16931	-2374	-9243	-393	-17185	-2476	-14648	-9826
1.101667	-28	57	67	-61	-109	-38	10	-18	-17	3	-70	-66	-98	-16	-31	-59	-101	29	-86	-33	-105	-25	-96	-74	-65	-1	-100	-13	-74	-70	-147	-96	-4876	7497	6654	-11322	2889	-17849	-5550	-14581	-4822	-16371	-2287	-9433	-405	-17256	-2131	-13449	-11785
1.102500	-23	38	87	-61	-108	-34	13	-27	-17	4	-75	-65	-97	-17	-31	-60	-73	30	-88	-30	-103	-25	-100	-69	-65	0	-99	-10	-73	-72	-149	-78	-2691	7776	6663	-11744	3702	-17486	-5471	-14633	-3769	-15669	-2236	-9594	-462	-17254	-1833	-12107	-13322
1.103333	-24	40	104	-59	-108	-34	13	-15	-18	3	-76	-64	-95	-13	-29	-59	-99	32	-90	-31	-92	-24	-101	-67	-64	-3	-102	-12	-72	-72	-146	-77	-1241	8049	6647	-12183	4629	-16905	-5367	-14699	-2674	-14840	-2240	-9749	-342	-17175	-1594	-10640	-13547
1.104167	-28	40	88	-61	-109	-35	27	-15	-19	3	-74	-72	-96	-12	-28	-60	-101	30	-87	-36	-105	-23	-100	-70	-66	-1	-98	-14	-72	-72	-147	-76	-548	8310	6613	-12640	5367	-16182	-5238	-14794	-1514	-13963	-2273	-9895	-222	-17020	-1429	-9091	-12110
1.105000	-26	39	85	-64	-110	-35	13	-21	-21	1	-76	-65	-98	-13	-29	-57	-100	34	-86	-34	-109	-23	-101	-72	-65	-4	-99	-13	-72	-72	-148	-78	1850	8562	6561	-13119	5863	-15315	-5090	-14922	-291	-13019	-2349	-10034	-267	-16800	-1353	-7493	-9623
1.105833	-29	38	81	-62	-109	-36	10	-18	-16	2	-77	-64	-95	-14	-33	-60	-102	30	-92	-36	-103	-26	-102	-72	-67	2	-98	-11	-75	-74	-148	-79	2310	8796	6498	-13617	5900	-14337	-4924	-15083	894	-12049	-2449	-10158	-165	-16514	-1372	-5881	-5646
1.106667	-28	46	84	-62	-109	-36	8	-21	-18	1	-79	-70	-97	-21	-32	-61	-102	30	-91	-35	-107	-29	-103	-79	-67	-6	-104	-18	-77	-76	-149	-77	-2683	9014	6424	-14138	6271	-13274	-4746	-15315	1604	-11090	-2582	-10280	20	-16176	-1504	-4313	-524
1.107500	-29	34	80	-67	-115	-40	6	-25	-23	2	-80	-68	-120	-21	-35	-62	-102	27	-91	-34	-110	-27	-104	-72	-68	-3	-102	-15	-77	-74	-150	-77	-6939	9226	6346	-14675	6669	-12155	-4546	-15587	2164	-10166	-2729	-10389	207	-15781	-1738	-2822	4949
1.108333	-27	40	86	-59	-110	-35	10	-19	-22	4	-79	-65	-99	-13	-32	-61	-99	32	-88	-33	-104	-26	-103	-70	-65	0	-92	-15	-74	-73	-152	-77	-10228	9422	6271	-15230	6618	-11015	-4341	-15918	2599	-9311	-2887	-10494	379	-15369	-2085	-1453	10671
1.109167	-23	42	88	-61	-107	-34	12	-21	-15	7	-73	-62	-97	-12	-27	-59	-95	36	-83	-31	-105	-24	-99	-69	-63	0	-97	-13	-69	-69	-139	-76	-11979	9604	6191	-15806	6475	-9885	-4132	-16314	2838	-8555	-3055	-10598	519	-14905	-2531	-243	17150
1.110000	-23	42	87	-59	-110	-34	12	-14	-15	5	-74	-63	-97	-13	-30	-59	-99	36	-86	-31	-101	-21	-98	-67	-63	1	-97	-14	-73	-66	-149	-74	-13826	9769	6119	-16395	6394	-8814	-3913	-16774	2911	-7910	-3229	-10714	793	-14448	-3075	776	24253
1.110833	-22	40	89	-59	-108	-35	10	-15	-19	8	-73	-61	-95	25	-28	-60	-102	37	-81	-30	-103	-22	-102	-66	-63	1	-97	-13	-73	-72	-148	-75	-13476	9920	6047	-16998	6195	-7836	-3695	-17303	2626	-7394	-3404	-10846	936	-13994	-3691	1583	30463
1.111667	-27	42	88	-64	-109	-33	13	-15	-17	5	-73	-64	-95	-13	-31	-61	-99	36	-84	-32	-105	-22	-102	-69	-63	2	-99	-15	-73	-69	-151	-65	-13982	10057	5979	-17576	6014	-6970	-3471	-17888	2102	-7011	-3577	-10996	959	-13555	-4359	2154	32767
1.112500	-24	41	86	-60	-111	-35	-11	-18	-19	5	-69	-64	-94	-14	-28	-58	-105	36	-84	-32	-105	-23	-100	-70	-65	0	-100	-13	-72	-69	-149	-76	-15983	10173	5934	-18154	6083	-6248	-3252	-18540	1275	-6750	-3751	-11177	950	-13143	-5053	2486	32767
1.113333	-28	43	86	-58	-110	-33	10	-16	-16	5	-73	-65	-99	-15	-29	-62	-101	36	-84	-31	-100	-22	-100	-70	-62	0	-101	-14	-75	-68	-149	-76	-14828	10277	5851	-18709	5808	-5685	-3026	-19238	298	-6610	-3927	-11398	758	-12772	-5742	2573	32584
1.114167	-26	40	87	-90	-112	-35	9	-15	-21	5	-76	-62	-99	-14	-29	-59	-100	34	-86	-31	-103	-22	-100	-70	-65	-4	-98	-15	-76	-67	-146	-74	-13318	10363	5789	-19235	4866	-5295	-2805	-19965	-583	-6580	-4099	-11651	589	-12445	-6394	2428	32221
1.115000	-27	38	86	-60	-107	-33	12	-14	-21	5	-76	-62	-97	-16	-31	-62	-101	32	-92	-34	-103	-21	-100	-70	-69	-1	-98	-16	-79	-70	-150	-79	-17920	10429	5714	-19722	4795	-5081	-2584	-20769	-1477	-6636	-4276	-11945	509	-12170	-7001	2063	31713
1.115833	-29	38	84	-60	-113	-39	11	-19	-15	3	-78	-66	-99	-16	-32	-65	-99	35	-76	-32	-104	-21	-101	-69	-63	0	-97	-14	-73	-72	-145	-74	-13628	10479	5667	-20157	4521	-5038	-2360	-21555	-2295	-6749	-4451	-12271	886	-11936	-7490	1504	31383
1.116667	-25	41	87	-56	-107	-34	13	-12	-15	10	-72	-61	-95	-16	-31	-57	-98	37	-74	-33	-102	-17	-99	-67	-61	0	-97	-8	-70	-66	-147	-74	-11123	10507	5569	-20545	4081	-5160	-2148	-22342	-2993	-6904	-4631	-12630	1192	-11748	-7882	775	30789
1.117500	-23	40	74	-55	-108	-33	15	-10	-15	5	-65	-64	-93	-13	-28	-57	-99	37	-81	-29	-104	-16	-80	-64	-63	0	-98	-14	-73	-68	-145	-72	-5875	10512	5482	-20869	3464	-5429	-1940	-23118	-3510	-7075	-4823	-13005	932	-11598	-8135	-90	26708
1.118333	-26	39	85	-61	-110	-33	13	-12	-19	4	-72	-61	-95	-15	-29	-62	-88	34	-85	-32	-109	-22	-99	-68	-67	-3	-100	-13	-76	-70	-148	-76	2168	10492	5378	-21142	2860	-5829	-1739	-23851	-3837	-7236	-5023	-13383	658	-11469	-8242	-1079	14237
1.119167	-25	42	85	-59	-102	-33	13	-24	-19	4	-73	-66	-102	-17	-31	-61	-99	33	-85	-36	-105	-22	-101	-67	-66	-5	-100	-14	-76	-63	-151	-75	9506	10450	5261	-21352	1716	-6322	-1562	-24517	-3834	-7382	-5232	-13753	994	-11345	-8192	-2070	2202
1.120000	-25	40	86	-60	-109	-34	15	-14	-17	5	-69	-64	-97	-16	-34	-57	-97	33	-86	-42	-104	-23	-100	-68	-63	-3	-100	-19	-69	-69	-147	-74	15744	10393	5136	-21503	701	-6885	-1396	-25094	-3801	-7471	-5440	-14077	1711	-11208	-7992	-3113	-7539
1.120833	-24	41	88	-57	-104	-34	13	-9	-18	6	-69	-64	-96	-13	-32	-58	-98	35	-84	-32	-104	-21	-98	-67	-63	-5	-100	-13	-76	-70	-151	-75	21686	10311	4997	-21588	213	-7488	-1252	-25558	-3366	-7505	-5653	-14351	1964	-11050	-7612	-4160	-18046
1.121667	-26	41	90	-58	-111	-38	12	-15	-17	6	-73	-62	-98	-18	-31	-57	-101	35	-86	-30	-108	-23	-100	-68	-62	-15	-98	-10	-75	-69	-147	-73	25221	10216	4858	-21653	-272	-8103	-1140	-25863	-2767	-7477	-5868	-14557	2004	-10843	-7102	-5166	-26296
1.122500	-25	47	86	-60	-109	-51	17	-14	-19	6	-65	-63	-96	-16	-31	-61	-100	32	-85	-31	-107	-21	-98	-67	-65	-4	-100	-12	-72	-70	-154	-75	28897	10101	4710	-21619	-1052	-8703	-1051	-26089	-2137	-7394	-6077	-14664	2093	-10591	-6472	-6115	-31852
1.123333	-27	40	86	-60	-112	-36	9	-18	-15	13	-75	-65	-96	-16	-33	-60	-99	29	-83	-33	-109	-27	-103	-73	-64	-5	-102	-12	-75	-73	-149	-77	29646	9968	4559	-21640	-1746	-9272	-1003	-26123	-1339	-7260	-6276	-14674	1967	-10289	-5743	-6986	-32710
1.124167	-29	38	86	-60	-111	-33	9	-16	-18	5	-75	-64	-99	-19	-32	-61	-99	32	-90	-32	-104	-24	-100	-68	-66	-3	-103	-15	-73	-72	-149	-75	29525	9825	4416	-21592	-2303	-9777	-976	-25976	-500	-7090	-6457	-14564	1796	-9930	-4943	-7773	-32690
1.125000	-25	38	84	-59	-108	-34	10	-16	-18	3	-70	-65	-95	-15	-29	-52	-101	32	-84	-32	-105	-27	-101	-63	-64	-6	-100	-13	-76	-70	-149	-76	29719	9665	4278	-21534	-2739	-10212	-991	-25658	252	-6898	-6619	-14342	1735	-9525	-4108	-8471	-32714
1.125833	-28	37	85	-50	-110	-36	6	-15	-21	6	-73	-63	-97	-16	-32	-62	-103	29	-87	-33	-107	-25	-100	-72	-66	-3	-101	-14	-74	-72	-151	-75	28342	9491	4156	-21467	-2837	-10566	-1032	-25159	817	-6707	-6750	-14009	1632	-9086	-3244	-9093	-32677
1.126667	-24	38	84	-61	-112	-38	11	-16	-22	4	-75	-67	-96	-16	-30	-60	-99	32	-85	-35	-102	-24	-100	-72	-66	-6	-102	-15	-73	-72	-147	-74	28197	9305	4053	-21404	-2685	-10831	-1103	-24493	1247	-6543	-6853	-13570	1341	-8626	-2411	-9628	-32216
1.127500	-26	38	73	-60	-108	-35	13	-15	-17	4	-73	-65	-99	-16	-31	-59	-101	32	-88	-34	-105	-23	-102	-70	-65	2	-101	-13	-75	-74	-148	-75	31910	9105	3970	-21354	-3080	-11015	-1194	-23663	1879	-6421	-6911	-13047	1073	-8175	-1632	-10107	-31842
1.128333	-27	40	87	-59	-113	-34	11	-12	-24	5	-73	-67	-97	-14	-27	-58	-99	34	-81	-28	-107	-22	-99	-69	-65	-1	-102	-11	-73	-68	-146	-58	30958	8891	3921	-21321	-2823	-11114	-1306	-22673	2238	-6366	-6935	-12440	1085	-7745	-928	-10539	-31384
1.129167	-23	40	86	-60	-108	-32	13	-11	-16	9	-69	-60	-94	-12	-25	-56	-99	34	-82	-29	-103	-18	-97	-66	-61	0	-91	-10	-69	-65	-144	-69	30545	8662	3898	-21312	-2501	-11147	-1434	-21557	2409	-6389	-6915	-11795	989	-7365	-329	-10953	-29551
1.130000	-19	44	88	-57	-107	-31	13	-10	-17	7	-69	-62	-96	-13	-23	-56	-95	36	-82	-30	-108	-19	-98	-67	-60	1	-99	-12	-70	-68	-147	-72	30626	8407	3911	-21325	-2085	-11117	-1580	-20333	2592	-6501	-6855	-11130	576	-7052	142	-11355	-21113
1.130833	-24	38	89	-59	-105	-32	12	-13	-15	6	-68	-60	-92	-12	-24	-55	-98	34	-84	-32	-103	-22	-98	-67	-63	0	-98	-11	-73	-69	-147	-73	28885	8127	3956	-21370	-1670	-11046	-1728	-19028	2720	-6701	-6758	-10477	247	-6824	484	-11774	-10303
1.131667	-25	39	85	-58	-110	-31	9	-14	-18	5	-74	-44	-98	-15	-29	-60	-102	33	-84	-31	-104	-25	-101	-70	-65	-3	-103	-14	-78	-73	-149	-76	19918	7819	4043	-21449	-1176	-10944	-1882	-17643	2670	-6987	-6631	-9859	-6	-6692	664	-12223	-2969
1.132500	-28	36	82	-62	-115	-39	6	-8	-24	5	-75	-66	-99	-15	-31	-61	-103	35	-83	-31	-109	-25	-102	-68	-59	0	-100	-12	-74	-67	-146	-73	7091	7493	4172	-21547	-1100	-10827	-2033	-16297	2765	-7337	-6468	-9295	-198	-6654	701	-12708	4734
1.133333	-26	39	87	-59	-112	-32	10	-13	-15	9	-70	-64	-100	-14	-28	-59	-101	35	-84	-31	-104	-21	-100	-68	-62	-1	-100	-13	-73	-69	-148	-76	3687	7129	4336	-21675	-975	-10705	-2185	-14910	2521	-7748	-6285	-8818	-282	-6719	579	-13243	11417
1.134167	-24	40	85	-60	-112	-33	9	-14	-19	6	-69	-64	-96	-13	-28	-60	-100	35	-83	-32	-103	-22	-99	-70	-63	0	-147	-13	-73	-66	-145	-75	-7316	6738	4532	-21829	-425	-10592	-2342	-13564	2092	-8181	-6084	-8445	-321	-6872	312	-13822	16690
1.135000	-25	41	86	-56	-110	-32	12	-13	-18	10	-67	-62	-98	-12	-27	-46	-100	37	-79	-30	-103	-19	-97	-66	-63	0	-97	-12	-75	-67	-145	-75	-20304	6315	4770	-22000	108	-10494	-2496	-12274	1733	-8617	-5877	-8189	-402	-7103	-99	-14446	20548
1.135833	-17	41	88	-58	-112	-32	11	-11	-17	17	-68	-60	-95	-13	-26	-57	-99	36	-82	-29	-102	-18	-95	-67	-65	0	-94	-11	-70	-73	-143	-76	-26116	5856	5036	-22187	68	-10418	-2656	-11065	1176	-9018	-5671	-8053	-566	-7387	-642	-15112	22667
1.136667	-25	43	90	-57	-104	-31	13	-13	-16	10	-68	-62	-94	-11	-27	-49	-98	37	-81	-28	-100	-17	-96	-29	-62	1	-95	-9	-70	-66	-144	-70	-32610	5367	5325	-22386	-252	-10365	-2819	-9947	557	-9359	-5475	-8044	-746	-7700	-1297	-15788	24126
1.137500	-23	41	89	-55	-107	-22	16	-10	-18	9	-69	-62	-92	-11	-26	-58	-98	39	-81	-28	-98	-16	-94	-50	-64	0	-97	-9	-66	-64	-145	-72	-32765	4857	5638	-22589	-415	-10330	-2991	-8944	-6	-9620	-5303	-8157	-866	-8020	-2056	-16454	25041
1.138333	-25	38	88	-57	-104	-32	13	-11	-19	5	-72	-63	-95	-12	-26	-61	-102	38	-84	-31	-102	-22	-96	-68	-66	0	-97	-11	-73	-67	-145	-75	-32684	4324	5954	-22795	-590	-10307	-3185	-8055	-550	-9761	-5167	-8374	-823	-8311	-2899	-17086	25038
1.139167	-28	41	87	-59	-110	-34	10	-15	-24	3	-73	-64	-97	-14	-31	-59	-102	35	-85	-31	-105	-24	-101	-69	-67	-3	-99	-14	-78	-73	-146	-76	-32767	3775	6287	-22999	-808	-10289	-3388	-7275	-1065	-9772	-5057	-8686	-788	-8542	-3801	-17651	24220
1.140000	-27	40	87	-63	-110	-33	11	-15	-19	5	-72	-67	-95	-15	-30	-63	-107	35	-88	-34	-109	-22	-100	-68	-65	-5	-99	-13	-76	-70	-147	-76	-32767	3216	6615	-23202	-646	-10256	-3615	-6609	-1659	-9632	-4995	-9065	-905	-8688	-4754	-18123	23656
1.140833	-30	38	85	-61	-99	-39	10	-16	-22	6	-76	-68	-99	-17	-32	-62	-100	33	-86	-33	-105	-26	-99	-68	-64	-4	-98	-15	-79	-74	-148	-75	-32762	2665	6932	-23385	-1104	-10190	-3862	-6050	-1876	-9334	-4983	-9490	-991	-8725	-5752	-18463	23052
1.141667	-27	39	87	-60	-111	-36	12	-13	-21	8	-73	-65	-98	-15	-28	-60	-98	35	-85	-34	-105	-25	-99	-67	-65	-1	-98	-13	-74	-69	-147	-74	-29132	2119	7217	-23562	-1172	-10088	-4138	-5587	-1801	-8883	-5025	-9939	-918	-8629	-6765	-18654	21533
1.142500	-27	42	87	-59	-109	-31	13	-10	-18	5	-73	-67	-97	-14	-29	-59	-95	35	-84	-32	-104	-22	-97	-69	-62	0	-98	-14	-70	-72	-146	-73	-21210	1588	7450	-23729	-841	-9924	-4431	-5205	-1659	-8282	-5130	-10386	-1065	-8404	-7780	-18675	19993
1.143333	-26	37	89	-58	-109	-36	11	-13	-19	5	-72	-64	-111	-13	-26	-62	-99	34	-82	-32	-104	-25	-99	-68	-63	-3	-99	-10	-73	-67	-147	-75	-18101	1085	7607	-23891	-634	-9696	-4763	-4893	-1298	-7546	-5301	-10811	-1110	-8039	-8781	-18511	18417
1.144167	-23	38	88	-58	-108	-36	11	-12	-19	7	-73	-65	-99	-16	-29	-60	-98	36	-83	-33	-104	-24	-100	-72	-63	-1	-98	-10	-73	-70	-151	-81	-12590	620	7657	-24054	-412	-9385	-5115	-4637	-573	-6698	-5538	-11191	-1017	-7549	-9762	-18164	16105
1.145000	-27	41	88	-57	-108	-36	10	-16	-19	6	-74	-63	-97	-14	-10	-61	-100	35	-84	-33	-109	-24	-101	-72	-64	-1	-97	-12	-73	-69	-149	-75	-8389	182	7563	-24210	-62	-8984	-5500	-4427	263	-5771	-5844	-11509	-1063	-6936	-10704	-17629	13446
1.145833	-30	39	87	-57	-109	-32	12	-15	-18	5	-70	-67	-98	-15	-31	-63	-100	34	-85	-35	-107	-24	-100	-72	-65	0	-99	-12	-72	-69	-152	-75	-4397	-212	7285	-24431	123	-8487	-5902	-4245	1391	-4783	-6217	-11751	-1209	-6227	-11600	-16921	10721
1.146667	-27	39	86	-57	-112	-34	10	-16	-16	6	-77	-66	-96	-15	-29	-50	-101	35	-85	-33	-104	-19	-100	-74	-65	-4	-102	-12	-73	-68	-149	-75	-1792	-552	6790	-24628	127	-7893	-6331	-4093	2544	-3770	-6666	-11909	-1293	-5441	-12435	-16067	7595
1.147500	-26	38	85	-58	-111	-39	12	-16	-16	2	-76	-67	-94	-17	-30	-63	-101	30	-87	-29	-105	-26	-100	-74	-63	-5	-100	-13	-76	-70	-151	-78	691	-842	6050	-24880	401	-7209	-6781	-3958	3450	-2748	-7188	-11970	-1309	-4622	-13197	-15094	4870
1.148333	-28	38	85	-59	-112	-36	8	-18	-24	3	-78	-64	-98	-17	-31	-62	-101	32	-90	-34	-105	-27	-102	-76	-68	-6	-103	-14	-77	-73	-151	-85	2750	-1066	5044	-25172	557	-6435	-7245	-3841	4341	-1754	-7771	-11960	-1279	-3795	-13877	-14038	2528
1.149167	-29	32	86	-62	-113	-39	10	-19	-19	3	-77	-68	-99	-16	-29	-60	-100	33	-87	-35	-102	-24	-95	-68	-62	-1	-100	-13	-72	-67	-145	-77	5191	-1216	3757	-25515	224	-5579	-7718	-3741	5255	-837	-8411	-11849	-1238	-2994	-14464	-12939	345
1.150000	-24	39	87	-59	-108	-35	11	-15	-18	2	-75	-48	-91	-15	-28	-59	-98	36	-85	-33	-118	-24	-99	-73	-65	-1	-101	-15	-73	-69	-150	-76	7267	-1281	2217	-25917	-64	-4671	-8202	-3674	6076	1	-9105	-11676	-1199	-2266	-14951	-11839	-1078
1.150833	-26	39	87	-60	-108	-36	12	-16	-12	4	-73	-65	-94	-19	-29	-59	-98	33	-87	-31	-108	-24	-101	-72	-63	-4	-100	-13	-80	-70	-153	-78	8553	-1223	415	-26377	-507	-3727	-8680	-3648	6650	732	-9836	-11448	-946	-1634	-15334	-10776	-2004
1.151667	-27	39	88	-60	-109	-35	11	-18	-7	4	-76	-73	-96	-17	-29	-91	-100	34	-88	-34	-104	-23	-100	-72	-62	-3	-103	-15	-74	-70	-151	-74	9517	-1025	-1555	-26875	-1123	-2763	-9178	-3673	7147	1330	-10593	-11170	-768	-1142	-15595	-9802	-2522
1.152500	-24	38	86	-62	-91	-35	12	-17	-17	4	-74	-68	-96	-18	-30	-61	-99	33	-87	-33	-108	-25	-100	-72	-62	-3	-101	-15	-72	-69	-151	-74	9558	-651	-3627	-27424	-1591	-1810	-9604	-3762	7401	1795	-11374	-10869	-809	-810	-15749	-8954	-2435
1.153333	-28	40	86	-60	-108	-36	9	-21	-17	4	-74	-67	-97	-18	-33	-61	-75	33	-86	-34	-103	-21	-103	-70	-62	-1	-101	-15	-76	-67	-152	-75	8979	-68	-5708	-28000	-1815	-886	-10026	-3938	7250	2113	-12122	-10567	-670	-672	-15770	-8264	-1962
1.154167	-27	33	86	-62	-112	-35	9	-17	-17	6	-76	-66	-95	-17	-30	-59	-97	28	-86	-34	-104	-21	-102	-72	-64	-4	-104	-12	-73	-67	-149	-75	11286	743	-7745	-28587	-2420	-21	-10436	-4207	7156	2278	-12852	-10277	-365	-729	-15668	-7759	-1050
1.155000	-25	39	88	-61	-107	-34	26	-14	-21	6	-73	-63	-96	-17	-31	-60	-100	35	-107	-31	-107	-23	-101	-72	-63	-1	-98	-13	-73	-68	-150	-75	9335	1831	-9649	-29173	-3041	764	-10797	-4590	7002	2298	-13534	-10021	156	-1000	-15453	-7441	13
1.155833	-26	42	92	-58	-110	-34	12	-16	-16	15	-73	-65	-96	-15	-30	-59	-100	34	-84	-30	-104	-23	-102	-73	-61	0	-96	-13	-69	-70	-149	-73	7866	3202	-11283	-29729	-3121	1438	-11113	-5095	6482	2169	-14154	-9809	326	-1481	-15129	-7368	1070
1.156667	-25	43	89	-58	-110	-34	13	-17	-17	6	-75	-67	-98	-15	-31	-61	-104	32	-84	-34	-105	-19	-101	-69	-62	-1	-99	-13	-75	-69	-151	-75	8244	4858	-12737	-30240	-3307	1986	-11381	-5732	5691	1900	-14710	-9661	160	-2170	-14718	-7497	1994
1.157500	-26	10	84	-59	-109	-33	11	-19	-18	6	-76	-66	-96	-14	-29	-58	-98	36	-83	-34	-104	-19	-99	-68	-64	0	-100	-13	-73	-68	-146	-74	6935	6802	-13813	-30678	-3485	2384	-11590	-6501	4878	1503	-15172	-9582	198	-3040	-14236	-7835	2811
1.158333	-28	40	87	-57	-110	-30	13	-17	-19	5	-73	-65	-99	-16	-31	-60	-100	30	-86	-35	-107	-21	-101	-69	-67	-3	-101	-13	-62	-68	-152	-76	6211	9000	-14570	-31016	-3394	2623	-11736	-7417	3935	983	-15543	-9582	151	-4073	-13720	-8377	3453
1.159167	-28	40	87	-93	-111	-34	9	-17	-21	4	-77	-65	-98	-17	-31	-59	-101	30	-72	-35	-107	-21	-103	-72	-68	-8	-86	-13	-74	-72	-149	-75	6494	11428	-15000	-31236	-3244	2685	-11827	-8462	2984	353	-15820	-9662	-52	-5233	-13197	-9088	3632
1.160000	-28	38	87	-59	-107	-34	16	-18	-16	6	-72	-63	-95	-14	-32	-58	-97	41	-85	-35	-102	-21	-101	-68	-62	0	-98	-12	-74	-72	-148	-73	5383	14045	-15155	-31319	-3290	2569	-11851	-9622	1997	-363	-16000	-9823	-40	-6489	-12702	-9938	3306
1.160833	-25	42	88	-61	-104	-33	16	-15	-17	7	-74	-65	-98	-15	-31	-57	-100	34	-85	-34	-104	-19	-102	-67	-64	1	-102	-14	-73	-70	-149	-75	4996	16778	-15086	-31245	-2863	2269	-11806	-10891	776	-1172	-16099	-10067	69	-7824	-12255	-10919	2857
1.161667	-30	38	88	-60	-110	-34	17	-14	-18	12	-69	-64	-94	-13	-28	-58	-101	34	-83	-41	-108	-19	-101	-66	-63	0	-101	-13	-72	-68	-149	-73	4531	19555	-14882	-31009	-2204	1792	-11689	-12244	-441	-2056	-16120	-10381	132	-9165	-11906	-11968	2454
1.162500	-27	41	90	-58	-109	-38	16	-13	-16	11	-69	-62	-96	-15	-28	-58	-97	36	-83	-30	-107	-18	-98	-62	-62	2	-99	-13	-74	-70	-148	-72	4230	22283	-14598	-30603	-1803	1147	-11539	-13664	-1544	-2993	-16084	-10764	5	-10506	-11681	-13059	1748
1.163333	-25	41	90	-60	-105	-31	15	-12	-17	7	-73	-62	-94	-14	-22	-59	-95	35	-85	-32	-105	-21	-102	-65	-62	0	-99	-11	-70	-66	-147	-73	4596	24860	-14334	-30026	-1482	339	-11324	-15136	-2575	-3989	-16008	-11197	-160	-11800	-11599	-14147	742
1.164167	-27	42	88	-58	-108	-34	15	-15	-14	6	-73	-65	-95	-15	-30	-59	-99	32	-84	-33	-105	-21	-101	-65	-63	1	-100	-11	-74	-70	-149	-73	3572	27184	-14161	-29281	-1005	-609	-11069	-16612	-3564	-5024	-15914	-11674	-274	-13019	-11683	-15192	-393
1.165000	-26	41	89	-58	-111	-58	9	-13	-21	7	-74	-64	-98	-21	-29	-59	-99	33	-87	-35	-110	-25	-104	-70	-64	-3	-102	-18	-75	-74	-149	-78	3347	29162	-14124	-28393	-581	-1682	-10789	-18075	-4506	-6086	-15835	-12182	-292	-14153	-11941	-16165	-1582
1.165833	-28	35	86	-62	-109	-36	12	-31	-21	3	-77	-67	-99	-19	-34	-63	-100	32	-88	-34	-104	-24	-101	-69	-64	-4	-107	-15	-73	-73	-150	-77	2577	30709	-14236	-27364	-62	-2847	-10481	-19479	-5385	-7158	-15773	-12695	-284	-15170	-12365	-17027	-2854
1.166667	-31	38	86	-59	-110	-36	10	-18	-22	13	-80	-66	-95	-16	-32	-63	-100	34	-88	-34	-107	-24	-104	-75	-65	-6	-102	-15	-76	-72	-149	-67	576	31733	-14521	-26242	735	-4092	-10171	-20812	-6260	-8242	-15769	-13219	-256	-16078	-12959	-17741	-4299
1.167500	-31	37	85	-74	-114	-40	13	-16	-18	3	-76	-66	-97	-18	-32	-63	-105	29	-90	-36	-107	-24	-101	-65	-64	-6	-103	-16	-74	-72	-149	-77	2300	32177	-14949	-25047	954	-5383	-9867	-22051	-6960	-9325	-15830	-13738	-242	-16856	-13701	-18290	-5744
1.168333	-30	39	88	-61	-111	-34	11	-14	-18	-1	-76	-65	-96	-19	-30	-58	-105	30	-86	-34	-105	-23	-101	-70	-67	-4	-103	-15	-73	-70	-146	-76	2676	32009	-15463	-23818	690	-6701	-9585	-23175	-7350	-10383	-15974	-14223	-265	-17513	-14557	-18650	-7346
1.169167	-24	53	87	-59	-108	-32	15	-13	-17	5	-72	-64	-92	-15	-28	-60	-95	22	-87	-35	-104	-22	-112	-70	-62	-3	-100	-12	-72	-69	-149	-76	291	31160	-16013	-22599	1197	-8036	-9339	-24157	-7773	-11420	-16216	-14685	-300	-18063	-15501	-18817	-8963
1.170000	-23	41	87	-57	-107	-32	13	-12	-15	6	-72	-64	-95	-16	-27	-60	-99	33	-84	-33	-105	-23	-98	-72	-63	-1	-99	-16	-73	-69	-146	-74	1713	29619	-16517	-21421	1363	-9343	-9146	-24989	-8032	-12412	-16553	-15111	-351	-18514	-16495	-18782	-10384
1.170833	-8	40	85	-61	-111	-36	15	-13	-16	4	-72	-64	-95	-19	-29	-60	-98	29	-87	-34	-107	-26	-99	-70	-64	-1	-100	-14	-74	-74	-142	-75	-147	27398	-16891	-20336	1632	-10616	-9018	-25668	-8100	-13352	-16981	-15488	-439	-18880	-17509	-18546	-11661
1.171667	-28	39	87	-56	-109	-33	13	-23	-21	6	-74	-66	-98	-19	-33	-59	-117	32	-87	-34	-105	-24	-100	-70	-61	0	-101	-15	-76	-73	-151	-75	-642	24533	-17050	-19382	1911	-11826	-8971	-26182	-8053	-14230	-17454	-15826	-539	-19175	-18495	-18124	-12657
1.172500	-29	42	86	-59	-111	-36	10	-16	-19	4	-74	-65	-96	-17	-32	-62	-102	33	-86	-33	-105	-26	-102	-73	-62	-22	-101	-15	-75	-70	-150	-77	68	21088	-16918	-18593	1887	-12966	-9010	-26546	-7884	-15041	-18084	-16127	-487	-19409	-19409	-17523	-13538
1.173333	-29	38	84	-60	-113	-38	11	-15	-18	13	-77	-66	-99	-22	-32	-63	-101	30	-90	-34	-107	-27	-103	-73	-65	-6	-104	-18	-75	-66	-143	-81	-459	17136	-16439	-18009	1526	-14025	-9144	-26757	-7537	-15774	-18725	-16359	-397	-19611	-20231	-16773	-14399
1.174167	-28	36	80	-63	-113	-38	5	-22	-24	1	-77	-68	-98	-22	-32	-33	-99	25	-90	-33	-108	-25	-103	-73	-67	-4	-100	-15	-76	-70	-150	-77	-1255	12773	-15563	-17642	1686	-15019	-9383	-26826	-7324	-16418	-19377	-16553	-428	-19773	-20915	-15890	-14998
1.175000	-31	39	85	-60	-109	-31	11	-24	-18	2	-73	-64	-96	-17	-31	-64	-72	32	-88	-32	-104	-24	-102	-72	-66	-5	-99	-13	-73	-74	-150	-100	-1571	8056	-14272	-17522	2273	-15920	-9735	-26762	-7035	-16973	-20039	-16705	-398	-19928	-21446	-14906	-14917
1.175833	-25	42	87	-59	-110	-33	13	-13	-15	5	-73	-63	-99	-15	-28	-59	-99	34	-87	-31	-104	-22	-97	-74	-66	-5	-99	-13	-72	-67	-181	-73	-2925	3138	-12579	-17655	2658	-16721	-10190	-26600	-6718	-17428	-20664	-16816	-366	-20063	-21807	-13849	-14456
1.176667	-27	40	86	-57	-108	-30	16	-11	-17	5	-69	-61	-118	-14	-28	-53	-99	34	-86	-32	-102	-21	-96	-67	-62	0	-98	-12	-70	-66	-145	-74	-2701	-1869	-10528	-18048	2709	-17443	-10753	-26337	-6387	-17792	-21235	-16890	-427	-20201	-21998	-12761	-13731
1.177500	-24	42	88	-56	-103	-30	13	-13	-14	8	-70	-63	-94	-14	-28	-59	-96	41	-83	-29	-100	-23	-99	-65	-60	0	-109	-13	-73	-69	-146	-69	-3793	-6797	-8186	-18683	2867	-18100	-11411	-26003	-5919	-18073	-21734	-16949	-513	-20337	-22028	-11676	-12818
1.178333	-26	37	88	-60	-108	-30	15	-11	-17	5	-72	-64	-96	-16	-31	-56	-100	35	-85	-34	-103	-23	-100	-68	-64	-1	-101	-4	-74	-69	-149	-74	-4024	-11533	-5640	-19544	3123	-18662	-12160	-25607	-5397	-18281	-22124	-16953	-434	-20474	-21888	-10621	-11800
1.179167	-31	32	88	-59	-110	-31	11	-15	-18	4	-73	-67	-97	-17	-30	-60	-102	34	-86	-33	-104	-24	-100	-69	-66	-3	-114	-13	-74	-70	-147	-75	-4297	-16004	-2992	-20605	3449	-19165	-12987	-25168	-4878	-18412	-22389	-16946	-285	-20610	-21626	-9634	-10734
1.180000	-30	42	88	-58	-98	-33	11	-16	-16	1	-72	-62	-95	-16	-30	-57	-98	37	-85	-31	-104	-25	-103	-67	-61	1	-100	-11	-73	-70	-147	-67	-5894	-20148	-344	-21832	3837	-19615	-13869	-24696	-4462	-18495	-22517	-16918	-234	-20750	-21252	-8737	-9540
1.180833	-28	40	105	-59	-113	-32	11	-13	-19	5	-70	-64	-98	-18	-30	-58	-99	34	-63	-30	-103	-22	-99	-73	-62	-1	-100	-12	-74	-68	-150	-77	-4959	-23870	2148	-23179	4024	-20006	-14788	-24203	-4146	-18536	-22501	-16871	-176	-20891	-20809	-7956	-8285
1.181667	-29	39	88	-60	-110	-33	11	-4	-21	5	-75	-64	-95	11	-31	-48	-98	35	-87	-33	-109	-24	-103	-75	-68	-4	-102	-12	-75	-72	-153	-58	-3076	-27100	4360	-24603	3490	-20363	-15734	-23702	-3613	-18562	-22346	-16814	-186	-21042	-20328	-7317	-7162
1.182500	-33	40	86	-61	-109	-36	9	-16	-21	3	-76	-66	-98	-15	-32	-60	-99	29	-76	-31	-105	-22	-99	-72	-62	-3	-101	-11	-72	-70	-148	-77	-5802	-29798	6212	-26048	3622	-20678	-16672	-23193	-3113	-18579	-22036	-16737	-509	-21188	-19845	-6832	-6177
1.183333	-27	41	90	-52	-112	-33	11	-15	-18	5	-73	-65	-87	-14	-28	-57	-99	36	-85	-31	-104	-21	-100	-70	-66	-3	-107	-13	-73	-67	-148	-74	-3515	-31439	7600	-27477	3604	-20974	-17602	-22689	-2700	-18624	-21612	-16647	-744	-21348	-19393	-6512	-5145
1.184167	-28	41	86	-60	-112	-32	12	-15	-17	4	-75	-65	-96	-14	-27	-56	-101	35	-85	-31	-103	-24	-98	-69	-66	0	-100	-10	-73	-68	-146	-76	-4076	-32152	8470	-28847	3503	-21251	-18490	-22197	-2352	-18698	-21079	-16547	-566	-21523	-19005	-6365	-4165
1.185000	-25	42	58	-59	-104	-31	12	-16	-21	5	-75	-53	-95	-13	-28	-57	-98	36	-85	-29	-103	-21	-101	-70	-63	0	-103	-13	-73	-70	-148	-76	-3901	-32456	8774	-30089	3295	-21523	-19314	-21730	-1975	-18832	-20474	-16439	-402	-21725	-18700	-6386	-3084
1.185833	-23	44	86	-58	-109	-16	13	-13	-16	7	-70	-63	-97	-18	-26	-56	-98	36	-85	-31	-105	-22	-99	-69	-64	0	-100	-14	-75	-70	-148	-75	-2978	-32612	8511	-31249	3043	-21794	-20057	-21289	-1649	-19042	-19817	-16320	-400	-21964	-18492	-6579	-2092
1.186667	-30	42	88	-57	-111	-34	12	-12	-16	5	-73	-72	-99	-16	-27	-56	-105	36	-83	-31	-102	-22	-100	-69	-65	0	-103	-17	-77	-69	-143	-76	-2582	-32662	7626	-32098	2517	-22062	-20705	-20881	-1200	-19336	-19150	-16193	-235	-22249	-18387	-6924	-1318
1.187500	-28	38	87	-59	-113	-32	11	-17	-19	5	-73	-64	-96	-14	-29	-57	-104	46	-87	-30	-107	-24	-100	-72	-68	0	-100	-12	-74	-68	-147	-78	-2902	-32706	6327	-32482	2310	-22351	-21246	-20512	-961	-19732	-18489	-16057	22	-22590	-18390	-7406	-564
1.188333	-26	41	90	-57	-111	-31	10	-14	-16	9	-73	-65	-96	-14	-26	-53	-97	36	-83	-26	-103	-22	-98	-69	-62	-7	-98	-12	-76	-68	-145	-76	-1959	-32700	4541	-32626	2271	-22659	-21670	-20185	-850	-20226	-17888	-15912	139	-22999	-18485	-8022	296
1.189167	-22	42	90	-60	-109	-34	15	-13	-14	9	-72	-61	-94	-13	-25	-51	-94	38	-84	-28	-103	-28	-99	-65	-58	-1	-97	-12	-69	-66	-144	-74	-2519	-32718	2393	-32709	1852	-22987	-21969	-19914	-763	-20831	-17366	-15759	124	-23471	-18660	-8732	930
1.190000	-22	42	88	-57	-107	-31	5	-15	-17	5	-83	-63	-97	-17	-29	-59	-99	35	-86	-29	-103	-22	-100	-69	-64	-1	-99	-14	-75	-70	-149	-75	-1335	-32346	-27	-32721	1260	-23345	-22149	-19705	-651	-21535	-16957	-15608	61	-24046	-18900	-9531	1514
1.190833	-36	43	87	-59	-114	-35	8	-17	-22	3	-74	-63	-98	-18	-30	-57	-99	49	-86	-48	-103	-23	-100	-69	-66	-1	-99	-12	-77	-72	-149	-76	-1115	-31343	-2575	-32751	757	-23736	-22201	-19561	-526	-22326	-16659	-15451	53	-24687	-19167	-10383	1930
1.191667	-27	43	90	-59	-111	-35	13	-10	-18	5	-72	-65	-96	-18	-28	-33	-97	34	-86	-33	-101	-23	-99	-70	-63	-3	-102	-13	-73	-70	-162	-78	-839	-29984	-5137	-32737	138	-24156	-22133	-19471	-410	-23193	-16499	-15282	-67	-25407	-19440	-11269	2020
1.192500	-7	39	87	-60	-107	-34	11	-16	-21	4	-73	-62	-95	-16	-11	-58	-99	36	-88	-31	-103	-22	-99	-72	-66	-5	-100	-12	-74	-68	-150	-76	-255	-28404	-7592	-32753	-422	-24620	-21959	-19452	-375	-24122	-16483	-15114	-134	-26191	-19683	-12160	2038
1.193333	-43	38	85	-59	-111	-35	16	-17	-22	5	-74	-61	-96	-18	-30	-62	-101	32	-87	-31	-104	-24	-100	-69	-63	-3	-97	-13	-77	-72	-152	-75	-1094	-26674	-9864	-32737	-766	-25106	-21682	-19496	-553	-25084	-16603	-14944	-99	-27021	-19873	-13042	2035
1.194167	-25	41	87	-59	-112	-35	11	-16	-19	4	-76	-66	-88	-14	-30	-58	-101	34	-91	-33	-104	-23	-101	-70	-65	-4	-100	-15	-74	-72	-146	-74	-553	-24839	-11867	-32752	-1006	-25639	-21325	-19574	-866	-26058	-16852	-14769	-105	-27882	-19982	-13889	2054
1.195000	-26	39	85	-60	-111	-33	12	-17	-15	9	-69	-64	-94	-17	-29	-61	-98	34	-87	-33	-102	-22	-103	-68	-63	-3	-97	-13	-72	-73	-143	-75	2548	-22918	-13542	-32749	-1895	-26204	-20891	-19755	-880	-27012	-17205	-14589	-59	-28761	-19985	-14685	2015
1.195833	-22	43	90	-58	-107	-48	13	-14	-15	5	-70	-63	-94	-17	-28	-57	-99	36	-87	-28	-103	-35	-99	-67	-62	-1	-100	-11	-70	-73	-151	-81	-121	-20935	-14830	-32748	-2159	-26791	-20403	-19952	-887	-27926	-17651	-14411	-146	-29620	-19867	-15425	1700
1.196667	-25	41	88	-57	-109	-31	13	-13	-21	9	-69	-64	-97	-14	-29	-59	-92	34	-86	-35	-102	-22	-99	-68	-60	0	-97	-12	-73	-69	-145	-72	1587	-18911	-15711	-32753	-2424	-27399	-19870	-20183	-990	-28767	-18158	-14231	-299	-30453	-19621	-16088	1573
1.197500	-24	43	89	-56	-105	-31	15	-14	-13	9	-72	-64	-95	-30	-29	-57	-97	33	-83	-30	-102	-21	-98	-67	-63	0	-99	-13	-74	-70	-146	-75	1179	-16859	-16174	-32741	-2639	-28021	-19323	-20445	-1115	-29526	-18699	-14058	-506	-31229	-19248	-16676	1349
1.198333	-26	42	87	-60	-111	-36	9	-18	1	5	-70	-66	-97	-18	-31	-60	-100	33	-86	-36	-107	-27	-104	-72	-64	-4	-102	-15	-73	-73	-149	-78	931	-14782	-16252	-32689	-2623	-28653	-18761	-20710	-1108	-30182	-19240	-13893	-663	-31928	-18756	-17179	1015
1.199167	-29	37	85	-61	-114	-39	6	-17	-22	2	-77	-73	-101	-24	-38	-63	-111	27	-87	-35	-105	-26	-100	-72	-63	-8	-100	-15	-76	-75	-151	-77	1314	-12678	-15963	-32566	-2446	-29274	-18179	-20970	-999	-30709	-19745	-13725	-564	-32404	-18147	-17590	796
1.200000	-28	39	87	-60	-109	-28	11	-16	-19	4	-70	-66	-100	-21	-36	-60	-102	32	-87	-34	-109	-26	-100	-73	-66	-5	-99	-15	-73	-62	-147	-76	1785	-10540	-15361	-32489	-2737	-29873	-17601	-21217	-695	-31110	-20192	-13567	-443	-32588	-17449	-17921	571
1.200833	5	39	84	-60	-110	-36	11	-14	-21	5	-74	-67	-96	-18	-34	-42	-100	30	-85	-34	-103	-26	-104	-72	-67	-5	-98	-13	-77	-75	-151	-82	494	-8394	-14520	-32438	-2779	-30451	-17035	-21440	-733	-31382	-20547	-13427	-560	-32686	-16679	-18174	59
1.201667	-26	38	86	-61	-109	-36	9	-16	-14	4	-73	-68	-97	-18	-32	-60	-98	29	-84	-34	-105	-27	-101	-74	-63	-5	-101	-13	-75	-73	-150	-78	914	-6247	-13507	-32443	-2338	-30986	-16477	-21624	-740	-31521	-20794	-13302	-854	-32703	-15859	-18347	-146
1.202500	-25	39	88	-58	-110	-34	10	-11	-17	6	-72	-68	-96	-15	-29	-60	-102	33	-88	-32	-108	-24	-99	-69	-63	-1	-102	-12	-70	-70	-147	-77	-68	-4099	-12397	-32484	-1997	-31478	-15931	-21764	-575	-31543	-20924	-13193	-848	-32734	-15031	-18459	-30
1.203333	-23	37	84	-59	-107	-43	12	-13	-21	3	-74	-64	-93	-16	-27	-60	-101	33	-83	-31	-104	-23	-99	-73	-66	-1	-101	-14	-66	-69	-148	-77	225	-1971	-11254	-32569	-1930	-31912	-15395	-21863	-484	-31443	-20916	-13117	-685	-32721	-14222	-18514	147
1.204167	-26	38	87	-59	-109	-36	9	0	-16	5	-73	-66	-95	-18	-30	-60	-97	30	-87	-35	-104	-23	-99	-70	-64	-1	-98	-13	-74	-69	-149	-75	240	114	-10152	-32678	-1879	-32293	-14867	-21909	-333	-31239	-20772	-13063	-531	-32740	-13460	-18522	377
1.205000	-27	40	86	-64	-112	-35	10	-13	-17	6	-74	-67	-97	-17	-29	-61	-99	30	-85	-33	-108	-25	-99	-70	-66	-5	-100	-16	-82	-69	-148	-75	-11	2157	-9145	-32729	-1740	-32542	-14343	-21908	-281	-30954	-20499	-13043	-274	-32728	-12772	-18485	576
1.205833	-22	37	87	-62	-111	-36	12	-14	-17	2	-75	-67	-98	-18	-32	-60	-102	30	-86	-41	-107	-25	-100	-69	-67	-1	-99	-15	-76	-69	-150	-76	120	4121	-8269	-32757	-1641	-32642	-13831	-21859	-202	-30594	-20106	-13057	-122	-32740	-12179	-18418	895
1.206667	-27	37	87	-61	-111	-38	7	-16	-22	1	-62	-69	-101	-23	-35	-63	-101	30	-88	-33	-110	-27	-103	-74	-66	-5	-97	-17	-81	-76	-153	-81	-761	5976	-7574	-32758	-1362	-32691	-13314	-21776	18	-30184	-19609	-13107	-130	-32721	-11709	-18327	1155
1.207500	-29	35	82	-66	-113	-43	6	-19	-21	4	-78	-70	-103	-22	-33	-63	-100	33	-88	-36	-109	-26	-103	-74	-67	-9	-103	-15	-77	-70	-151	-77	-1197	7715	-7071	-32767	-953	-32716	-12794	-21658	164	-29738	-19018	-13194	-187	-32472	-11361	-18212	1539
1.208333	-28	41	88	-59	-108	-38	12	-13	-16	1	-73	-66	-97	-19	-30	-60	-96	35	-83	-32	-107	-23	-102	-69	-67	-4	-95	-13	-73	-67	-150	-77	2070	9323	-6764	-32750	-1556	-32711	-12260	-21507	512	-29271	-18364	-13321	-220	-32100	-11158	-18086	1973
1.209167	-26	41	90	-60	-111	-34	13	-15	-16	9	-73	-65	-95	-14	-30	-75	-98	36	-84	-31	-103	-22	-100	-68	-63	0	-100	-13	-69	-65	-146	-73	-49	10774	-6657	-32765	-1812	-32725	-11727	-21350	880	-28815	-17677	-13486	-49	-31667	-11106	-17944	2008
1.210000	-23	43	87	-52	-85	-30	15	-11	-15	6	-72	-64	-93	-14	-28	-59	-98	35	-83	-32	-101	-21	-98	-69	-62	-1	-98	-11	-74	-67	-145	-76	520	12063	-6769	-32747	-1661	-32706	-11192	-21187	1189	-28373	-16980	-13688	71	-31216	-11172	-17797	2181
1.210833	-28	40	90	-59	-105	-31	15	-13	-21	5	-73	-63	-96	-14	-30	-57	-99	34	-86	-32	-101	-30	-99	-69	-65	-7	-99	-13	-72	-68	-146	-73	930	13169	-6957	-32759	-1750	-32602	-10662	-21034	1566	-27971	-16305	-13927	170	-30764	-11379	-17640	2393
1.211667	-26	24	87	-58	-108	-33	18	-13	-16	1	-72	-64	-98	-17	-29	-60	-98	34	-85	-33	-103	-23	-107	-69	-61	-3	-99	-17	-70	-69	-146	-75	368	14080	-7312	-32742	-1896	-32340	-10139	-20896	2114	-27598	-15665	-14198	258	-30335	-11701	-17479	2424
1.212500	-25	42	90	-57	-107	-32	17	-14	-17	5	-74	-63	-94	-13	-29	-60	-98	35	-83	-31	-104	-21	-101	-70	-62	0	-101	-15	-73	-69	-147	-76	601	14814	-7751	-32755	-1844	-32013	-9632	-20805	2552	-27278	-15086	-14503	129	-29936	-12123	-17318	2530
1.213333	-28	40	86	-59	-111	-31	16	-14	-17	6	-73	-65	-95	-14	-27	-61	-100	36	-85	-36	-104	-19	-102	-68	-61	-1	-102	-12	-74	-69	-145	-74	1825	15337	-8250	-32755	-2101	-31624	-9134	-20706	2914	-27011	-14588	-14828	36	-29579	-12614	-17154	2624
1.214167	-22	40	88	-49	-113	-33	16	-13	-17	5	-73	-65	-94	-17	-9	-60	-99	36	-87	-34	-104	-19	-100	-69	-63	0	-101	-15	-73	-68	-146	-62	750	15671	-8772	-32752	-2376	-31182	-8676	-20665	3194	-26804	-14190	-15174	41	-29280	-13158	-16992	2525
1.215000	-25	38	81	-59	-109	-33	12	-15	-21	6	-74	-65	-98	-16	-29	-61	-101	32	-90	-35	-105	-24	-79	-76	-63	-4	-100	-16	-76	-69	-149	-75	828	15809	-9295	-32764	-2054	-30706	-8259	-20664	3429	-26641	-13896	-15536	-8	-29035	-13728	-16831	2614
1.215833	-26	38	86	-59	-109	-35	13	-14	-17	6	-75	-66	-81	-18	-29	-58	-96	33	-85	-33	-103	-17	-99	-68	-61	0	-99	-14	-74	-68	-147	-73	157	15791	-9778	-32746	-1663	-30190	-7881	-20705	3557	-26523	-13709	-15903	-66	-28842	-14306	-16661	2782
1.216667	-25	42	86	-59	-111	-32	15	-11	-16	8	-73	-60	-95	-12	-26	-58	-97	33	-85	-33	-104	-21	-107	-67	-62	-1	-97	-13	-66	-67	-145	-73	86	15591	-10210	-32759	-1738	-29654	-7569	-20788	3660	-26444	-13631	-16275	0	-28688	-14869	-16504	2826
1.217500	-23	43	91	-55	-108	-31	19	-13	-15	8	-70	-67	-86	-13	-30	-58	-97	35	-84	-31	-100	-18	-99	-67	-59	0	-119	-11	-72	-68	-148	-74	229	15248	-10580	-32743	-1731	-29112	-7316	-20910	3790	-26398	-13662	-16645	226	-28619	-15397	-16349	2825
1.218333	-23	41	89	-57	-109	-33	16	-10	-14	8	-73	-63	-92	-15	-27	-63	-100	36	-85	-35	-107	-21	-101	-69	-62	0	-98	-14	-73	-69	-146	-74	-422	14773	-10884	-32759	-1495	-28541	-7139	-21064	3862	-26372	-13789	-17006	348	-28580	-15881	-16202	2825
1.219167	-26	43	88	-50	-108	-34	16	-15	-17	6	-75	-64	-97	-18	-29	-63	-100	28	-88	-32	-105	-18	-101	-68	-65	-7	-99	-14	-78	-72	-149	-76	-254	14195	-11115	-32745	-1231	-27972	-7032	-21267	3823	-26346	-14000	-17351	417	-28576	-16288	-16074	2920
1.220000	-28	43	87	-53	-110	-35	13	-15	-17	8	-73	-63	-96	-14	-29	-61	-97	33	-86	-33	-103	-18	-81	-67	-66	-3	-100	-13	-74	-80	-145	-76	-723	13521	-11281	-32757	-878	-27407	-7001	-21488	3739	-26322	-14280	-17672	547	-28594	-16633	-15955	2998
1.220833	-26	40	86	-60	-109	-35	16	-15	-19	6	-65	-63	-96	-18	-28	-77	-100	32	-86	-32	-108	-21	-97	-67	-64	0	-101	-13	-74	-68	-147	-76	-2114	12782	-11396	-32735	-304	-26839	-7045	-21728	3513	-26282	-14615	-17970	446	-28622	-16910	-15857	2970
1.221667	-28	41	86	-59	-109	-33	15	-11	-19	4	-75	-63	-94	-14	-27	-60	-99	32	-83	-30	-104	-19	-96	-70	-63	9	-102	-18	-72	-67	-145	-77	721	12007	-11464	-32750	-307	-26290	-7164	-21988	3411	-26207	-14982	-18233	262	-28655	-17111	-15772	3003
1.222500	-28	39	86	-60	-107	-49	10	-14	-17	7	-72	-62	-93	-21	-28	-60	-98	30	-86	-32	-105	-23	-98	-67	-63	-4	-98	-13	-74	-68	-139	-76	-101	11205	-11507	-32741	-238	-25748	-7345	-22261	3471	-26101	-15371	-18462	339	-28677	-17249	-15731	2979
1.223333	-28	42	86	-61	-110	-35	12	-14	-18	4	-74	-63	-99	-17	-29	-74	-82	33	-87	-34	-109	-23	-100	-72	-63	-5	-102	-19	-74	-73	-148	-78	-1035	10395	-11541	-32751	215	-25217	-7596	-22545	3349	-25958	-15768	-18663	249	-28680	-17326	-15711	2904
1.224167	-28	5	82	-64	-112	-39	10	-17	-18	1	-79	-67	-98	-18	-28	-59	-101	30	-91	-35	-107	-21	-99	-69	-65	-3	-103	-15	-73	-69	-148	-76	379	9602	-11572	-32751	347	-24691	-7881	-22830	3160	-25760	-16143	-18818	224	-28648	-17348	-15703	2745
1.225000	-28	40	89	-60	-111	-38	9	-13	-18	3	-74	-67	-98	-21	-28	-62	-99	33	-88	-33	-104	-23	-99	-72	-62	-5	-99	-17	-76	-75	-147	-77	-394	8828	-11612	-32748	664	-24180	-8213	-23114	3041	-25519	-16490	-18934	423	-28586	-17328	-15722	2532
1.225833	-27	41	86	-62	-110	-36	32	-15	-17	5	-74	-66	-96	-15	-10	-60	-97	33	-85	-32	-107	-23	-102	-68	-64	0	-101	-15	-76	-69	-151	-75	-541	8094	-11672	-32761	1009	-23680	-8574	-23375	2854	-25229	-16802	-19011	463	-28484	-17272	-15769	2449
1.226667	-28	44	102	-60	-111	-36	9	-15	-19	5	-75	-65	-101	-18	-29	-60	-99	32	-85	-33	-107	-22	-100	-73	-64	-1	-101	-16	-76	-74	-147	-76	525	7410	-11764	-32745	1103	-23187	-8948	-23670	2786	-24896	-17067	-19054	420	-28321	-17195	-15846	2340
1.227500	-26	41	86	-61	-110	-36	8	-17	-22	0	-76	-68	-97	-15	-29	-58	-100	33	-87	-33	-103	-23	-102	-72	-63	-5	-102	-15	-75	-68	-145	-76	-231	6779	-11874	-32760	897	-22711	-9329	-23937	2759	-24518	-17282	-19057	460	-28123	-17099	-15909	1980
1.228333	-27	42	87	-58	-109	-34	13	-14	-18	5	-85	-64	-93	-14	-29	-61	-96	53	-84	-32	-102	-19	-99	-68	-64	0	-101	-13	-70	-68	-149	-77	-125	6213	-12016	-32738	1001	-22241	-9695	-24191	2490	-24102	-17438	-19025	464	-27882	-16995	-15987	1747
1.229167	-40	42	90	-58	-107	-32	16	-13	-14	8	-68	-63	-95	-12	-25	-55	-97	39	-83	-27	-107	-18	-98	-68	-63	2	-97	-11	-74	-66	-145	-74	-176	5710	-12171	-32751	1245	-21784	-10051	-24439	2257	-23659	-17541	-18971	464	-27599	-16888	-16069	1652
1.230000	-27	47	90	-57	-107	-33	16	-12	-16	8	-69	-63	-94	-13	-28	-60	-98	36	-85	-29	-101	-19	-97	-68	-59	0	-95	-11	-70	-67	-144	-75	-573	5258	-12343	-32735	1123	-21343	-10373	-24670	2035	-23199	-17590	-18901	325	-27293	-16781	-16148	1424
1.230833	-26	42	90	-57	-109	-32	19	-15	-17	4	-74	-88	-96	-13	-31	-60	-97	35	-85	-29	-105	-21	-98	-67	-66	-3	-101	-13	-73	-69	-145	-76	-522	4869	-12513	-32750	957	-20924	-10665	-24893	1780	-22737	-17588	-18790	243	-26956	-16678	-16213	1329
1.231667	-30	39	85	-58	-113	-35	12	-15	-19	5	-73	-65	-98	-16	-32	-62	-102	13	-94	-36	-108	-25	-100	-72	-65	-3	-102	-9	-76	-70	-149	-80	-810	4528	-12672	-32746	980	-20528	-10917	-25100	1601	-22276	-17540	-18673	200	-26603	-16576	-16262	1239
1.232500	-28	38	84	-60	-109	-67	9	-18	-23	0	-77	-68	-120	-17	-35	-62	-104	33	-86	-34	-105	-25	-99	-72	-64	-3	-100	-15	-74	-68	-152	-78	-198	4239	-12789	-32747	883	-20152	-11125	-25284	1464	-21821	-17441	-18539	123	-26238	-16470	-16278	1070
1.233333	-28	38	85	-60	-110	-33	12	-13	-21	4	-74	-63	-100	-14	-30	-60	-102	33	-90	-33	-112	-28	-100	-78	-65	-4	-100	-13	-78	-67	-146	-77	-761	3980	-12880	-32754	795	-19812	-11285	-25451	1165	-21395	-17309	-18394	247	-25878	-16357	-16270	840
1.234167	-28	42	88	-59	-114	-34	16	-16	-17	3	-74	-68	-98	-16	-32	-60	-100	32	-87	-33	-105	-25	-100	-70	-64	-23	-100	-27	-73	-73	-149	-76	-1825	3752	-12916	-32743	1081	-19505	-11397	-25597	752	-21006	-17147	-18248	314	-25527	-16236	-16224	613
1.235000	-28	40	85	-61	-112	-35	15	-15	-17	6	-72	-62	-95	-17	-30	-59	-96	35	-85	-34	-108	-26	-103	-69	-61	-3	-97	-12	-70	-67	-145	-75	399	3542	-12881	-32757	949	-19249	-11465	-25719	574	-20655	-16951	-18096	86	-25191	-16099	-16139	590
1.235833	-25	42	88	-56	-110	-29	18	-12	-14	8	-68	-63	-95	-15	-30	-59	-96	35	-83	-33	-102	-23	-97	-68	-61	0	-97	-13	-73	-70	-146	-75	1139	3343	-12777	-32740	404	-19038	-11482	-25809	535	-20362	-16746	-17936	81	-24880	-15944	-16018	429
1.236667	-22	42	89	-59	-109	-34	16	-14	-14	9	-69	-61	-94	-13	-27	-56	-99	42	-83	-29	-104	-29	-99	-69	-62	-1	-96	-11	-73	-67	-144	-72	-790	3143	-12592	-32715	604	-18882	-11477	-25877	354	-20118	-16517	-17791	309	-24599	-15761	-15872	99
1.237500	-27	40	87	-56	-110	-31	18	-14	-14	8	-68	-62	-92	-13	-27	-63	-96	35	-82	-31	-103	-22	-100	-67	-61	0	-97	-12	-73	-68	-145	-76	918	2943	-12328	-32607	645	-18787	-11431	-25907	278	-19936	-16283	-17637	372	-24356	-15557	-15663	-100
1.238333	-27	40	87	-56	-111	-33	15	-15	-19	7	-70	-62	-95	-14	-31	-53	-99	33	-84	-33	-108	-25	-96	-74	-64	-5	-99	-12	-74	-69	-145	-75	-339	2719	-11988	-32486	844	-18751	-11360	-25911	155	-19818	-16035	-17489	313	-24141	-15325	-15441	-376
1.239167	-30	36	84	-58	-111	-34	13	-16	-22	2	-69	-65	-97	-17	-30	-61	-103	28	-86	-34	-104	-27	-103	-70	-67	-4	-97	-14	-68	-70	-147	-78	-297	2479	-11565	-32338	1198	-18791	-11270	-25868	-25	-19754	-15776	-17339	216	-23964	-15060	-15182	-613
1.240000	-27	35	84	-59	-111	-34	11	-16	-23	0	-73	-64	-96	-17	-32	-62	-100	23	-86	-36	-105	-28	-104	-76	-69	-10	-87	-16	-77	-74	-148	-78	683	2209	-11066	-32176	1510	-18874	-11169	-25787	3	-19745	-15517	-17202	240	-23814	-14767	-14907	-793
1.240833	-31	32	82	-63	-103	-44	8	-21	-19	3	-74	-69	-97	-21	-34	-64	-102	29	-88	-36	-105	-26	-104	-70	-63	-5	-98	-16	-79	-74	-148	-76	216	1916	-10501	-32001	1490	-19022	-11048	-25665	199	-19778	-15242	-17031	304	-23684	-14438	-14603	-1131
1.241667	-24	38	86	-61	-110	-35	11	-16	-19	1	-74	-67	-95	-14	-31	-61	-100	33	-86	-35	-107	-26	-103	-70	-64	-5	-101	-17	-77	-74	-148	-78	-146	1591	-9874	-31799	1809	-19237	-10931	-25503	-8	-19849	-14963	-16870	366	-23574	-14084	-14296	-1354
1.242500	-31	36	87	-53	-112	-35	12	-17	-17	9	-72	-65	-97	-14	-29	-60	-101	33	-84	-35	-108	-25	-103	-68	-65	-3	-99	-14	-76	-73	-174	-77	360	1235	-9204	-31595	2232	-19503	-10815	-25297	-193	-19952	-14673	-16702	354	-23481	-13715	-13986	-1341
1.243333	-26	40	88	-58	-110	-36	11	-14	-18	4	-70	-65	-100	-15	-29	-59	-101	21	-81	-32	-107	-26	-99	-69	-66	0	-99	-14	-76	-73	-148	-77	-324	853	-8498	-31378	2564	-19816	-10692	-25057	-363	-20058	-14386	-16530	215	-23399	-13328	-13682	-1452
1.244167	-26	40	96	-62	-108	-35	9	-14	-16	2	-69	-63	-97	-15	-29	-59	-100	33	-84	-33	-104	-25	-102	-73	-65	0	-99	-11	-76	-76	-148	-75	748	441	-7772	-31170	2803	-20161	-10585	-24784	-623	-20204	-14082	-16353	45	-23313	-12934	-13390	-1463
1.245000	-27	38	85	-60	-108	-34	10	-14	-22	5	-72	-63	-97	-15	-12	-58	-99	32	-84	-33	-100	-24	-98	-67	-65	-1	-98	-11	-74	-69	-148	-77	616	1	-7029	-30911	2901	-20535	-10473	-24474	-783	-20333	-13776	-16171	-79	-23228	-12534	-13114	-1463
1.245833	-28	39	88	-60	-114	-36	12	-14	-35	7	-70	-63	-100	-13	-29	-59	-103	35	-83	-34	-108	-22	-100	-72	-65	0	-99	-15	-74	-69	-147	-76	793	-461	-6293	-30667	2858	-20931	-10374	-24138	-873	-20468	-13468	-15977	-154	-23131	-12137	-12859	-1530
1.246667	-30	40	81	-58	-111	-34	12	-15	-19	4	-68	-63	-96	-15	-30	-62	-101	37	-84	-34	-104	-24	-96	-66	-67	0	-96	-13	-73	-72	-150	-80	943	-940	-5567	-30427	2824	-21328	-10271	-23786	-1069	-20576	-13150	-15765	-146	-23027	-11755	-12632	-1625
1.247500	-26	40	85	-58	-111	-35	11	-15	-22	8	-75	-65	-97	-17	-30	-60	-103	35	-86	-32	-108	-23	-99	-70	-69	-3	-94	-13	-74	-70	-148	-78	-169	-1426	-4853	-30185	2814	-21725	-10169	-23419	-1323	-20673	-12827	-15582	-8	-22914	-11385	-12433	-1817
1.248333	-29	39	88	-61	-113	-33	13	-14	-18	4	-72	-66	-107	-16	-28	-61	-102	32	-86	-31	-104	-21	-101	-70	-65	-1	-101	-12	-76	-72	-147	-78	983	-1920	-4198	-29932	2532	-22101	-10057	-23047	-1540	-20740	-12505	-15376	5	-22782	-11041	-12265	-2004
1.249167	-28	62	84	-60	-110	-32	10	-15	-17	4	-73	-62	-95	-15	-29	-57	-99	36	-82	-31	-102	-21	-97	-67	-66	0	-93	-10	-69	-69	-146	-75	3049	-2404	-3565	-29711	1682	-22454	-9932	-22670	-1467	-20781	-12177	-15175	85	-22653	-10718	-12126	-2071
1.250000	-27	40	86	-57	-105	-31	16	-13	-16	8	-69	-63	-93	-12	-24	-59	-98	37	-82	-30	-104	-23	-97	-60	-62	1	-100	-13	-75	-67	-149	-75	1	-2890	-2980	-29487	1656	-22766	-9800	-22303	-1577	-20778	-11856	-14976	308	-22511	-10427	-12020	-2280
1.250833	-24	42	88	-58	-109	-29	16	-13	-18	3	-72	-63	-95	-13	-25	-55	-98	41	-85	-29	-101	-19	-95	-66	-63	0	-98	-13	-72	-69	-144	-74	1970	-3370	-2440	-29271	1438	-23045	-9647	-21949	-1686	-20794	-11537	-14779	189	-22369	-10166	-11942	-2418
1.251667	-27	41	87	-62	-107	-30	16	-13	-18	7	-68	-65	-98	-12	-25	-58	-98	38	-84	-51	-104	-21	-96	-67	-63	1	-93	-12	-74	-67	-147	-73	1042	-3832	-1956	-29067	1089	-23252	-9477	-21603	-1693	-20758	-11221	-14587	24	-22211	-9931	-11884	-2449
1.252500	-24	43	87	-57	-107	-30	16	-13	-16	8	-69	-65	-97	-16	-26	-56	-99	38	-83	-30	-103	-22	-96	-67	-62	1	-98	-15	-74	-66	-146	-73	557	-4275	-1522	-28913	590	-23413	-9281	-21309	-1764	-20707	-10916	-14408	24	-22090	-9730	-11856	-2402
1.253333	-26	41	88	-60	-111	-33	12	-13	-15	6	-68	-63	-99	-13	-4	-55	-97	38	-82	-30	-98	-21	-99	-64	-63	3	-98	-12	-74	-70	-145	-74	891	-4698	-1143	-28709	194	-23508	-9064	-21026	-1809	-20632	-10622	-14237	-187	-21962	-9560	-11839	-2524
1.254167	-35	44	86	-58	-112	-57	15	-13	-19	7	-67	-64	-101	-16	-27	-56	-99	37	-84	-32	-107	-19	-97	-67	-65	0	-98	-14	-73	-70	-147	-75	943	-5100	-818	-28554	-413	-23535	-8818	-20771	-1627	-20559	-10340	-14079	-406	-21846	-9418	-11842	-2817
1.255000	-28	42	86	-58	-110	-31	12	-12	-17	8	-67	-61	-94	-12	-26	-59	-99	39	-84	-29	-102	-3	-97	-66	-60	1	-95	-11	-72	-65	-145	-75	-388	-5476	-538	-28412	-797	-23498	-8554	-20546	-1738	-20467	-10045	-13931	-466	-21748	-9295	-11849	-3186
1.255833	-21	42	90	-62	-108	-30	15	-10	-14	7	-67	-63	-96	-17	-26	-57	-95	38	-83	-28	-104	-17	-95	-66	-61	1	-96	-12	-72	-66	-149	-73	63	-5852	-310	-28289	-781	-23398	-8267	-20351	-1867	-20373	-9826	-13798	-540	-21668	-9192	-11862	-3274
1.256667	-56	46	88	-60	-108	-31	12	-13	-17	9	-70	-62	-97	-14	-28	-56	-97	36	-87	-32	-103	-22	-98	-67	-62	-1	-97	-14	-72	-67	-145	-74	-1042	-6166	-130	-28175	-790	-23240	-7970	-20186	-1821	-20282	-9593	-13682	-560	-21608	-9105	-11877	-3350
1.257500	-30	43	84	-57	-111	-35	12	-14	-22	2	-69	-64	-98	-15	-30	-58	-101	36	-84	-31	-103	-21	-98	-56	-64	2	-97	-13	-74	-66	-138	-73	-746	-6470	9	-28073	-906	-23026	-7653	-20041	-1750	-20182	-9378	-13573	-514	-21568	-9029	-11891	-3581
1.258333	-28	41	87	-58	-111	-30	13	-15	-18	5	-69	-63	-98	-14	-28	-58	-102	30	-87	-33	-107	-23	-101	-70	-66	-3	-100	-14	-74	-70	-147	-77	-1050	-6750	109	-27986	-961	-22766	-7331	-19923	-1747	-20092	-9192	-13480	-693	-21544	-8970	-11897	-3737
1.259167	-30	40	87	-57	-124	-34	9	-14	-19	6	-70	-67	-96	-15	-30	-61	-104	33	-88	-33	-107	-23	-95	-69	-65	-1	-100	-15	-78	-67	-145	-76	-1183	-7009	179	-27894	-1030	-22464	-7006	-19820	-1688	-19996	-9017	-13391	-561	-21537	-8911	-11901	-3973
1.260000	-30	42	88	-58	-108	-32	12	-17	-19	4	-72	-66	-95	-16	-31	-62	-97	33	-90	-33	-105	-24	-102	-77	-66	0	-99	-15	-72	-72	-148	-74	-928	-7242	215	-27803	-1016	-22133	-6680	-19727	-1480	-19910	-8874	-13313	-136	-21539	-8852	-11894	-4249
1.260833	-27	41	86	-57	-111	-30	12	-15	-17	3	-70	-64	-85	-15	-30	-61	-101	30	-86	-36	-105	-23	-99	-69	-65	0	-99	-13	-73	-70	-148	-88	-1995	-7457	223	-27704	-815	-21780	-6366	-19641	-1433	-19822	-8733	-13240	-214	-21543	-8799	-11876	-4316
1.261667	-25	41	86	-59	-107	-32	12	-14	-18	4	-73	-65	-96	-16	-35	-59	-100	28	-87	-33	-103	-21	-99	-73	-65	-4	-99	-15	-75	-70	-145	-73	-1813	-7647	209	-27603	-580	-21413	-6059	-19560	-1485	-19737	-8618	-13175	-415	-21559	-8749	-11853	-4285
1.262500	0	42	89	-75	-111	-33	11	-15	-17	-3	-72	-66	-96	-17	-30	-60	-97	34	-87	-36	-105	-22	-99	-69	-61	0	-100	-11	-73	-69	-146	-52	1830	-7818	172	-27485	-1102	-21048	-5766	-19474	-1183	-19657	-8519	-13109	-465	-21557	-8694	-11819	-4239
1.263333	-25	42	89	-59	-109	-31	12	-14	-16	3	-73	-64	-93	-16	-27	-60	-95	27	-86	-32	-108	-23	-100	-68	-62	0	-100	-14	-72	-70	-146	-74	-1014	-7971	111	-27352	-1043	-20695	-5488	-19386	-919	-19570	-8434	-13046	-460	-21551	-8645	-11785	-4233
1.264167	-27	43	87	-62	-109	-31	13	-17	-19	5	-74	-63	-95	-15	-32	-61	-98	35	-84	-33	-107	-25	-103	-68	-66	-3	-97	-12	-72	-73	-148	-76	1186	-8093	36	-27202	-926	-20350	-5235	-19290	-589	-19488	-8360	-12988	-539	-21533	-8591	-11739	-4190
1.265000	-26	41	86	-60	-109	-35	9	-14	-16	3	-72	-66	-99	-25	-33	-57	-100	30	-87	-36	-107	-27	-111	-73	-67	-6	-101	-15	-76	-73	-153	-78	1207	-8207	-63	-27033	-994	-20024	-5004	-19226	-344	-19400	-8294	-12929	-633	-21501	-8543	-11699	-4079
1.265833	-31	36	84	-63	-103	-13	10	-16	-21	2	-77	-67	-113	-19	-33	-62	-101	29	-88	-34	-104	-26	-101	-70	-65	-4	-100	-12	-74	-70	-147	-76	592	-8293	-174	-26837	-931	-19729	-4797	-19052	-91	-19303	-8233	-12866	-623	-21443	-8483	-11640	-3820
1.266667	-38	41	85	-60	-110	-35	11	-13	-21	4	-76	-67	-98	-18	-33	-60	-103	30	-91	-33	-103	-25	-93	-74	-64	-3	-102	-14	-76	-72	-152	-75	578	-8353	-309	-26625	-530	-19467	-4590	-18924	290	-19203	-8181	-12802	-606	-21367	-8427	-11608	-3265
1.267500	-29	39	86	-62	-110	-41	10	-16	-19	4	-78	-65	-98	-17	-33	-60	-100	28	-88	-34	-115	-27	-103	-74	-68	-16	-100	-14	-75	-72	-149	-77	1210	-8387	-452	-26393	-641	-19240	-4410	-18778	917	-19091	-8124	-12737	-542	-21267	-8370	-11543	-2710
1.268333	-28	39	88	-60	-109	-35	44	-13	-15	4	-76	-64	-97	-17	-33	-62	-100	33	-101	-31	-108	-26	-100	-68	-63	-1	-100	-11	-74	-69	-147	-77	-731	-8395	-624	-26142	-843	-19045	-4245	-18608	1207	-18972	-8070	-12670	-344	-21146	-8294	-11495	-2183
1.269167	-25	43	92	-81	-107	-30	15	-22	-15	6	-72	-62	-94	-13	-27	-55	-98	35	-84	-27	-104	-22	-97	-67	-64	-1	-99	-10	-67	-68	-144	-70	-376	-8367	-791	-25879	-656	-18885	-4096	-18435	1383	-18845	-8014	-12600	-257	-21009	-8223	-11459	-1081
1.270000	-28	41	89	-59	-110	-31	15	-11	-17	6	-73	-63	-92	-12	-26	-58	-102	55	-86	-27	-103	-22	-104	-70	-63	-1	-99	-10	-72	-67	-144	-76	-1944	-8330	-988	-25608	-555	-18759	-3959	-18268	1725	-18710	-7953	-12528	-324	-20861	-8150	-11425	-35
1.270833	-25	40	89	-58	-108	-36	13	-4	-17	7	-75	-61	-95	-15	-27	-53	-97	35	-86	-28	-104	-24	-97	-66	-62	0	-98	-10	-75	-67	-146	-73	-2105	-8251	-1153	-25334	-828	-18664	-3830	-18074	2068	-18574	-7890	-12460	-276	-20701	-8059	-11401	1056
1.271667	-28	40	89	-59	-105	-30	17	-12	-18	5	-72	-62	-92	-14	-30	-58	-99	33	-85	-30	-104	-23	-98	-66	-63	0	-97	-10	-75	-68	-146	-70	-2265	-8147	-1434	-25059	-1048	-18590	-3703	-17875	2434	-18432	-7816	-12385	-225	-20528	-7962	-11390	2437
1.272500	-24	42	88	-60	-111	-31	15	-13	-17	4	-75	-65	-96	-15	-30	-53	-99	33	-85	-31	-104	-23	-100	-66	-64	-6	-96	-13	-76	-70	-146	-74	-3190	-8014	-1680	-24793	-1235	-18540	-3582	-17696	2739	-18282	-7735	-12311	-309	-20358	-7851	-11357	3546
1.273333	-26	39	87	-62	-114	-36	12	-14	-19	4	-49	-63	-100	-16	-29	-56	-103	34	-87	-35	-111	-24	-98	-68	-68	-3	-100	-15	-75	-70	-147	-75	-2859	-7855	-1947	-24543	-1365	-18506	-3465	-17510	3013	-18133	-7675	-12242	-363	-20187	-7733	-11393	4530
1.274167	-31	36	82	-63	-112	-36	-4	-17	-24	1	-76	-67	-101	-18	-28	-59	-103	32	-86	-28	-105	-22	-97	-68	-65	0	-99	-13	-33	-73	-146	-74	-4175	-7664	-2223	-24302	-1261	-18472	-3339	-17327	3160	-17976	-7559	-12164	-426	-20020	-7601	-11406	5667
1.275000	-27	40	86	-60	-109	-32	13	-12	-17	6	-70	-64	-96	-14	-25	-56	-100	36	-83	-28	-105	-24	-98	-66	-63	0	-97	-10	-75	-69	-146	-74	-5464	-7445	-2519	-24086	-1058	-18449	-3207	-17153	3191	-17824	-7475	-12087	-447	-19852	-7451	-11440	6684
1.275833	-33	39	91	-56	-109	-32	17	-11	-19	7	-70	-62	-93	-14	-25	-55	-100	36	-83	-28	-101	-18	-95	-65	-63	2	-95	-9	-72	-77	-146	-75	-1320	-7212	-2826	-23894	-1637	-18412	-3071	-16988	3601	-17667	-7347	-12011	-480	-19697	-7295	-11476	7508
1.276667	-25	43	91	-56	-108	-31	13	-12	-16	8	-69	-62	-94	-12	-25	-53	-95	50	-84	-26	-100	-21	-109	-65	-60	3	-96	-9	-70	-67	-145	-74	-4430	-6931	-3143	-23733	-1916	-18384	-2928	-16836	3930	-17513	-7233	-11935	-460	-19552	-7120	-11527	7866
1.277500	-24	28	93	-55	-107	-32	16	-10	-14	9	-68	-60	-91	-11	-25	-55	-97	39	-80	-27	-101	-12	-95	-64	-59	2	-93	-10	-70	-66	-145	-74	-4270	-6641	-3466	-23607	-1909	-18333	-2771	-16689	4178	-17358	-7113	-11868	-388	-19417	-6937	-11591	7997
1.278333	-25	40	91	-55	-108	-32	10	-14	-21	4	-69	-59	-95	-13	-25	-56	-96	36	-82	-27	-104	-18	-98	-69	-66	-4	-96	-9	-74	-66	-144	-73	-2972	-6343	-3797	-23515	-1917	-18274	-2609	-16566	4427	-17202	-6987	-11784	-294	-19291	-6747	-11662	7982
1.279167	-28	41	90	-55	-112	-49	12	-14	-19	7	-70	-63	-97	-16	-27	-58	-100	34	-85	-30	-107	-23	-97	-69	-63	-1	-95	-11	-73	-72	-142	-76	-4156	-6030	-4122	-23456	-1829	-18205	-2434	-16453	4599	-17064	-6847	-11707	-210	-19179	-6547	-11741	7755
1.280000	-26	42	90	-55	-109	-33	11	-14	-18	6	-70	-64	-98	-29	-27	-56	-100	36	-83	-24	-102	-19	-100	-68	-66	-1	-97	-13	-74	-68	-145	-74	-3243	-5700	-4440	-23433	-1549	-18129	-2249	-16355	4697	-16917	-6705	-11633	-77	-19064	-6342	-11823	7372
1.280833	-29	40	86	-57	-109	-33	12	-11	-21	7	-69	-65	-97	-14	-28	-59	-100	35	-85	-30	-105	-18	-99	-67	-62	-6	-99	-13	-73	-68	-147	-75	-1640	-5372	-4752	-23449	-1562	-18006	-2046	-16269	5057	-16771	-6554	-11557	-193	-18952	-6121	-11908	6719
1.281667	-26	40	90	-56	-107	-33	11	-15	-19	4	-73	-69	-97	16	-27	-60	-102	35	-87	-31	-81	-22	-102	-70	-65	-4	-101	-18	-74	-70	-148	-78	-2512	-5043	-5035	-23491	-1677	-17879	-1839	-16194	5240	-16636	-6396	-11486	-306	-18855	-5900	-11997	5756
1.282500	-28	39	85	-60	-112	-36	10	-18	-19	1	-72	-65	-96	-19	-29	-59	-100	34	-86	-34	-103	-31	-96	-69	-63	0	-97	-13	-74	-57	-149	-102	-1109	-4718	-5287	-23569	-1296	-17736	-1613	-16136	5206	-16488	-6221	-11406	-342	-18723	-5662	-12074	4873
1.283333	-25	40	89	-53	-107	-33	10	-23	-18	9	-72	-66	-98	-17	-30	-56	-100	37	-83	-28	-104	-21	-100	-67	-65	0	-96	-13	-77	-69	-147	-75	-1007	-4404	-5510	-23675	-913	-17582	-1370	-16088	5228	-16346	-6040	-11338	-349	-18600	-5424	-12143	4042
1.284167	-27	40	93	-55	-113	-34	12	-15	-18	9	-68	-65	-97	-14	-27	-59	-100	35	-88	-34	-110	-24	-102	-68	-63	0	-98	-13	-72	-68	-146	-87	-453	-4107	-5701	-23801	-960	-17414	-1123	-16050	5298	-16207	-5839	-11268	-98	-18463	-5176	-12205	3091
1.285000	-25	42	90	-56	-108	-32	12	4	-19	9	-67	-64	-98	-17	-30	-58	-96	38	-86	-29	-94	-22	-100	-70	-62	-1	-96	-13	-73	-68	-148	-75	1221	-3824	-5838	-23953	-961	-17233	-857	-16019	5383	-16061	-5605	-11202	-61	-18315	-4924	-12253	2060
1.285833	-23	43	89	-56	-107	-35	13	-14	-15	10	-67	-62	-99	-16	-28	-59	-98	39	-84	-29	-105	-25	-101	-69	-63	-1	-96	-12	-78	-73	-147	-74	1073	-3565	-5930	-24121	-956	-17067	-584	-16000	5225	-15914	-5415	-11149	-60	-18148	-4655	-12284	1039
1.286667	-24	40	90	-58	-110	-32	16	-13	-19	8	-72	-65	-99	-16	-16	-60	-100	37	-85	-32	-104	-22	-102	-68	-63	-3	-99	-14	-73	-70	-147	-77	2107	-3336	-5973	-24301	-1008	-16852	-303	-15988	4979	-15772	-5181	-11094	-3	-17962	-4382	-12302	163
1.287500	-31	39	88	-57	-109	-34	11	-16	-19	5	-69	-66	-96	-15	-30	-60	-100	36	-85	-32	-104	-26	-102	-73	-67	-14	-100	-12	-74	-68	-148	-73	2275	-3126	-5958	-24485	-1008	-16642	-17	-15978	4770	-15613	-4942	-11050	9	-17762	-4094	-12294	-549
1.288333	-25	39	90	-58	-131	-33	12	-13	-17	8	-70	-61	-93	-18	-31	-61	-99	37	-84	-29	-103	-21	-98	-66	-62	0	-96	-9	-74	-66	-144	-72	1194	-2928	-5888	-24670	-919	-16425	280	-15966	4379	-15442	-4684	-11015	34	-17534	-3799	-12273	-1131
1.289167	-22	43	91	-73	-107	-33	13	-13	-15	7	-70	-63	-93	-14	-26	-56	-99	38	-82	-27	-99	-21	-96	-64	-64	0	-97	-9	-69	-64	-143	-70	5502	-2794	-5764	-24843	-1421	-16200	573	-15964	4102	-15269	-4430	-10987	59	-17291	-3495	-12234	-1352
1.290000	-27	42	87	-58	-104	-30	15	-14	-18	9	-73	-66	-109	-17	-32	-59	-101	34	-87	-33	-103	-23	-102	-66	-63	-3	-97	-13	-74	-70	-146	-73	4831	-2674	-5591	-25014	-1851	-15974	866	-15965	3905	-15083	-4165	-10987	123	-17035	-3185	-12182	-1531
1.290833	-27	39	87	-61	-108	-36	12	-13	-19	5	-75	-64	-98	-17	-30	-57	-100	35	-83	-31	-107	-23	-111	-66	-63	0	-98	-13	-74	-67	-144	-76	3248	-2574	-5364	-25157	-1853	-15726	1158	-15959	3479	-14877	-3898	-10965	110	-16754	-2859	-12107	-1769
1.291667	-24	41	87	-60	-110	-32	13	-13	-17	7	-79	-64	-97	-14	-29	-56	-99	12	-90	-33	-103	-22	-97	-64	-63	-3	-97	-10	-72	-69	-147	-74	5838	-2501	-5096	-25255	-2064	-15476	1445	-15954	2978	-14659	-3623	-10971	81	-16456	-2528	-12026	-1700
1.292500	-25	40	90	-58	-109	-34	16	-12	-15	6	-73	-65	-98	-17	-30	-56	-100	38	-84	-30	-107	-23	-99	-66	-63	0	-98	-11	-76	-69	-150	-72	3532	-2451	-4786	-25366	-2047	-15212	1721	-15947	2700	-14420	-3353	-10982	28	-16149	-2194	-11935	-1483
1.293333	-25	42	89	-55	-109	-34	18	-14	-18	8	-74	-70	-97	-15	-29	-58	-98	35	-84	-30	-108	-22	-103	-67	-64	-1	-98	-11	-74	-69	-148	-73	3431	-2420	-4448	-25420	-1838	-14937	1989	-15941	2315	-14163	-3085	-11003	-27	-15825	-1860	-11834	-1327
1.294167	-25	40	92	-59	-111	-33	13	-16	-19	8	-73	-65	-99	-15	-29	-58	-102	36	-92	-30	-107	-22	-98	-69	-63	0	-97	-13	-75	-70	-149	-74	4371	-2408	-4089	-25430	-1705	-14649	2249	-15929	1947	-13888	-2828	-11032	-120	-15493	-1526	-11733	-1262
1.295000	-24	42	89	-55	-111	-31	13	-11	-12	9	-73	-64	-97	-12	-27	-55	-96	36	-83	-31	-105	-21	-98	-67	-62	1	-99	-10	-73	-66	-145	-72	2413	-2409	-3709	-25396	-1701	-14346	2489	-15914	1706	-13595	-2573	-11071	-731	-15153	-1194	-11626	-1123
1.295833	-45	42	93	-82	-103	-31	18	-9	-17	-15	-70	-62	-94	-12	-28	-57	-97	37	-81	-30	-100	-18	-94	-66	-60	2	-95	-8	-67	-65	-148	-74	2041	-2422	-3331	-25315	-1359	-14037	2716	-15896	1279	-13278	-2334	-11118	-1131	-14809	-877	-11524	-900
1.296667	-23	43	91	-55	-105	-31	16	-10	-18	9	-69	-59	-94	-12	-25	-55	-98	39	-79	-29	-101	-21	-93	-68	-63	0	-95	-10	-73	-66	-143	-74	1096	-2440	-2938	-25191	-991	-13691	2927	-15877	855	-12949	-2107	-11172	-340	-14459	-573	-11428	-524
1.297500	-24	42	90	-50	-109	-27	18	-10	-19	9	-70	-60	-96	-10	-29	-56	-98	35	-84	-29	-99	-17	-94	-66	-60	0	-95	-10	-75	-67	-144	-75	-646	-2475	-2565	-25001	-731	-13412	3116	-15858	516	-12600	-1892	-11231	-7	-14110	-287	-11338	-95
1.298333	-26	41	89	-59	-108	-33	13	-13	-16	3	-74	-67	-100	-15	-34	-60	-98	33	-84	-33	-103	-25	-102	-73	-67	-5	-102	-16	-74	-109	-148	-80	-97	-2508	-2216	-24767	-398	-13093	3283	-15833	323	-12255	-1698	-11302	43	-13765	-28	-11254	242
1.299167	-32	36	84	-60	-115	-32	10	-17	-23	2	-74	-66	-98	-16	-32	-60	-103	33	-86	-45	-107	-24	-99	-72	-65	0	-98	-17	-68	-69	-144	-77	-1626	-2540	-1883	-24479	2	-12770	3439	-15817	7	-11877	-1514	-11365	243	-13414	212	-11174	603
1.300000	-26	38	86	-61	-113	-32	13	-14	-18	2	-83	-65	-96	-15	-30	-61	-100	32	-88	-33	-107	-24	-98	-72	-68	-4	-99	-16	-77	-70	-148	-77	-1408	-2574	-1580	-24125	468	-12454	3570	-15798	-385	-11504	-1342	-11435	120	-13067	415	-11110	1017
1.300833	-28	40	86	-66	-111	-33	11	-16	-18	5	-75	-63	-96	-14	-32	-61	-99	30	-87	-36	-113	-24	-100	-72	-62	-1	-97	-14	-72	-73	-149	-77	-1825	-2600	-1314	-23719	1002	-12144	3684	-15773	-689	-11127	-1187	-11506	188	-12718	604	-11044	1341
1.301667	-28	40	87	-57	-113	-35	13	-16	-16	4	-74	-65	-103	-15	-30	-57	-97	33	-84	-31	-105	-22	-98	-69	-65	0	-99	-18	-74	-72	-149	-76	-4299	-2625	-1087	-23255	1740	-11839	3778	-15741	-1072	-10748	-1050	-11569	526	-12365	759	-11001	1622
1.302500	-23	30	87	-57	-110	-32	22	-13	-16	7	-72	-62	-96	-13	-30	-60	-97	33	-84	-13	-104	-22	-97	-72	-61	1	-97	-14	-70	-70	-149	-75	-1374	-2646	-904	-22730	2103	-11549	3849	-15720	-1327	-10368	-917	-11641	526	-12009	880	-10960	1839
1.303333	-24	39	90	-57	-107	-42	13	-13	-16	6	-72	-61	-99	-16	-33	-59	-99	36	-83	-30	-104	-23	-98	-69	-65	0	-96	-13	-77	-72	-148	-76	62	-2657	-762	-22160	1855	-11262	3905	-15691	-1471	-9991	-804	-11713	453	-11650	972	-10932	2082
1.304167	-24	43	88	-59	-110	-34	13	-14	-16	5	-72	-63	-96	-15	-29	-60	-99	37	-83	-33	-105	-23	-100	-70	-64	1	-98	-15	-74	-67	-145	-72	-3095	-2664	-666	-21527	2251	-10993	3935	-15663	-1671	-9626	-702	-11778	495	-11286	1037	-10911	2079
1.305000	-24	45	89	-58	-108	-30	16	-15	-18	4	-72	-64	-96	-14	-29	-61	-110	39	-83	-32	-104	-19	-98	-67	-63	0	-98	-13	-74	-68	-148	-78	937	-2664	-609	-20847	2373	-10730	3953	-15632	-1767	-9267	-611	-11842	540	-10916	1076	-10901	1794
1.305833	-26	42	85	-58	-112	-36	12	-13	-22	4	-72	-65	-98	-16	-30	-62	-99	35	-85	-35	-105	-23	-100	-70	-66	-3	-99	-13	-76	-68	-148	-75	-853	-2653	-590	-20123	2412	-10487	3952	-15593	-1861	-8925	-524	-11907	509	-10544	1091	-10892	1504
1.306667	-29	40	85	-59	-110	-34	13	-16	-22	2	-73	-68	-101	-22	-33	-65	-104	30	-87	-34	-111	-27	-102	-72	-69	-5	-102	-14	-80	-74	-151	-79	-683	-2645	-603	-19353	2558	-10252	3929	-15551	-1786	-8591	-447	-11958	600	-10163	1084	-10900	1268
1.307500	-29	37	85	-73	-114	-39	6	-19	-25	1	-77	-67	-101	-21	-33	-63	-102	30	-88	-35	-107	-25	-103	-73	-79	-6	-113	-15	-74	-73	-148	-73	1367	-2606	-633	-18545	2435	-10017	3898	-15499	-1465	-8260	-372	-12003	708	-9772	1072	-10908	837
1.308333	-28	39	88	-66	-109	-33	13	-15	-16	3	-83	-67	-94	-17	-30	-64	-101	33	-88	-34	-104	-23	-101	-68	-64	-3	-100	-12	-72	-68	-148	-74	1122	-2554	-676	-17701	1837	-9783	3857	-15413	-1170	-7935	-297	-12035	709	-9376	1050	-10924	139
1.309167	-26	44	91	-56	-107	-32	15	-13	-17	3	-73	-62	-93	-13	-30	-60	-98	37	-83	-38	-102	-21	-99	-66	-63	-1	-100	-11	-68	-79	-147	-73	1304	-2511	-725	-16835	1728	-9556	3804	-15375	-1118	-7629	-227	-12064	611	-8975	1020	-10950	-491
1.310000	-27	40	86	-56	-110	-31	16	-11	-13	5	-69	-81	-95	-14	-30	-59	-99	34	-87	-35	-107	-22	-101	-66	-63	0	-100	-11	-74	-68	-145	-70	1895	-2453	-774	-15954	1845	-9319	3726	-15301	-952	-7332	-150	-12079	590	-8579	985	-10981	-1027
1.310833	-23	40	94	-56	-146	-31	17	-9	-18	4	-73	-65	-91	-17	-29	-58	-99	34	-85	-33	-101	-16	-97	-67	-65	0	-100	-12	-73	-68	-144	-73	520	-2377	-804	-15058	1612	-9077	3672	-15220	-731	-7040	-75	-12085	564	-8179	953	-11028	-1704
1.311667	-26	41	88	-58	-107	-32	17	-9	-16	8	-70	-63	-91	-17	-27	-60	-98	33	-83	-34	-105	-21	-98	-68	-62	0	-100	-11	-75	-67	-145	-70	2217	-2291	-816	-14170	1200	-8826	3606	-15126	-515	-6751	2	-12073	486	-7778	925	-11078	-2236
1.312500	-28	42	88	-59	-105	-32	16	-10	-17	7	-73	-64	-99	-16	-29	-58	-98	34	-75	-33	-107	-22	-100	-68	-63	0	-105	-12	-92	-73	-147	-72	1285	-2191	-792	-13292	888	-8559	3537	-15026	-265	-6469	84	-12050	437	-7381	904	-11137	-2773
1.313333	-27	38	88	-58	-109	-35	15	-13	-16	6	-70	-80	-93	-14	-28	-56	-98	35	-85	-35	-104	-24	-103	-68	-61	0	-99	-11	-70	-72	-150	-91	1394	-2078	-730	-12440	580	-8279	3466	-14909	8	-6185	172	-12012	306	-6987	891	-11207	-3317
1.314167	-24	39	87	-58	-111	-35	13	-12	-18	6	-73	-66	-99	-17	-30	-57	-98	36	-84	-33	-108	-22	-99	-67	-65	-1	-100	-12	-74	-72	-148	-74	1884	-1952	-624	-11624	300	-7970	3404	-14789	330	-5903	258	-11945	257	-6597	886	-11292	-3820
1.315000	-26	40	88	-60	-110	-35	12	-13	-17	1	-70	-62	-96	-17	-29	-58	-101	34	-82	-35	-108	-25	-101	-72	-64	0	-99	-12	-75	-72	-147	-77	-556	-1810	-465	-10852	319	-7651	3341	-14659	514	-5614	346	-11902	322	-6216	888	-11382	-4318
1.315833	-27	40	86	-59	-109	-39	12	-14	-19	6	-72	-63	-96	-19	-31	-58	-98	37	-85	-32	-104	-21	-98	-65	-65	0	-82	-8	-70	-68	-149	-73	428	-1645	-257	-10136	170	-7303	3299	-14517	644	-5321	437	-11833	285	-5833	901	-11484	-4646
1.316667	-25	41	90	-56	-108	-33	16	-10	-14	9	-70	-62	-96	-13	-27	-73	-99	37	-81	-32	-102	-21	-98	-70	-62	1	-96	-10	-69	-67	-146	-76	2850	-1459	13	-9491	-725	-6939	3257	-14377	1008	-5022	514	-11757	329	-5456	913	-11593	-4725
1.317500	-25	43	92	-58	-108	-30	15	-10	-18	9	-70	-61	-96	-17	-26	-57	-99	36	-84	-30	-99	-22	-97	-66	-64	3	-96	-10	-73	-70	-146	-74	-1234	-1262	329	-8918	-681	-6554	3225	-14223	1155	-4712	608	-11677	423	-5079	930	-11718	-4909
1.318333	-25	41	90	-58	-112	-33	11	-12	-31	7	-72	-62	-87	-16	-29	-58	-101	35	-85	-32	-105	-23	-99	-70	-64	-1	-100	-15	-69	-68	-145	-75	1114	-1045	691	-8433	-594	-6155	3210	-14066	1273	-4394	681	-11598	527	-4702	949	-11849	-5150
1.319167	-24	39	97	-60	-109	-32	11	-11	-19	8	-74	-62	-97	-16	-29	-58	-103	33	-78	-31	-108	-22	-99	-62	-64	-1	-91	-11	-74	-68	-149	-77	-368	-820	1106	-8025	-538	-5737	3189	-13904	1297	-4066	750	-11510	380	-4327	960	-11994	-5384
1.320000	-24	39	87	-61	-109	-33	10	-14	-19	3	-75	-62	-95	-16	-28	-59	-100	37	-85	-32	-104	-24	-99	-70	-67	-1	-100	-11	-70	-67	-149	-75	-667	-568	1554	-7709	-395	-5312	3186	-13738	1316	-3732	800	-11430	278	-3945	970	-12141	-5584
1.320833	-27	38	85	-72	-108	-33	12	-13	-14	6	-72	-65	-96	-14	-29	-56	-98	35	-87	-29	-102	-22	-99	-68	-63	0	-98	-13	-77	-66	-148	-73	6	-311	2032	-7484	-233	-4883	3194	-13569	1380	-3380	848	-11341	378	-3560	981	-12295	-5607
1.321667	-26	41	87	-57	-111	-31	11	-22	-19	5	-74	-65	-95	-13	-28	-31	-105	34	-84	-28	-103	-22	-99	-67	-66	0	-98	-14	-75	-67	-147	-75	109	-44	2539	-7344	-474	-4460	3208	-13396	1515	-3028	881	-11270	240	-3169	955	-12457	-5404
1.322500	-26	45	88	-61	-110	-33	12	-13	-18	7	-72	-64	-96	-17	-29	-57	-101	37	-84	-53	-113	-26	-97	-66	-65	0	-98	-43	-79	-67	-148	-73	-893	224	3037	-7287	-328	-4044	3231	-13220	1250	-2660	893	-11196	160	-2773	933	-12620	-5230
1.323333	-26	39	88	-61	-107	-35	9	-14	-22	6	-77	-65	-97	-16	-28	-59	-100	34	-88	-30	-104	-22	-101	-68	-65	-3	-99	-27	-76	-73	-150	-75	-343	488	3539	-7311	93	-3644	3261	-13045	992	-2304	888	-11133	354	-2374	891	-12788	-4706
1.324167	-30	36	84	-63	-110	-39	9	-17	-19	5	-75	-66	-97	-16	-27	-62	-101	35	-86	-33	-105	-24	-100	-68	-64	7	-98	-14	-73	-68	-150	-75	-1210	751	4031	-7389	292	-3256	3296	-12860	830	-1938	870	-11070	488	-1965	848	-12947	-4094
1.325000	-26	41	88	-59	-111	-33	10	-13	-15	6	-72	-64	-99	-18	-30	-58	-99	36	-86	-31	-105	-23	-99	-68	-63	-1	-99	-17	-74	-72	-149	-75	-82	1002	4501	-7531	253	-2885	3342	-12674	637	-1577	844	-11017	481	-1559	768	-13109	-3484
1.325833	-26	38	87	-58	-109	-35	10	-14	-16	3	-73	-65	-93	-16	-31	-59	-99	37	-87	-32	-108	-24	-100	-66	-67	-3	-100	-14	-83	-69	-148	-76	-167	1261	4945	-7710	190	-2555	3384	-12489	435	-1218	790	-10970	385	-1146	689	-13267	-2721
1.326667	-26	40	87	-60	-109	-33	13	-16	-19	5	-73	-65	-99	-18	-33	-61	-99	34	-90	-31	-107	-22	-103	-68	-65	-3	-98	-15	-75	-72	-161	-78	-111	1456	5345	-7920	256	-2244	3436	-12305	202	-867	728	-10928	264	-737	600	-13418	-1841
1.327500	-27	35	88	-61	-114	-36	10	-16	-19	4	-74	-65	-97	-18	-29	-61	-99	35	-85	-33	-105	-23	-101	-72	-65	-3	-101	-15	-74	-69	-150	-76	502	1652	5700	-8136	220	-1961	3483	-12098	-95	-518	653	-10885	300	-329	504	-13563	-859
1.328333	-26	33	87	-57	-105	-32	15	-16	-19	4	-74	-65	-97	-16	-30	-59	-100	37	-84	-30	-102	-22	-98	-68	-62	1	-98	-11	-70	-66	-150	-76	-583	1829	6013	-8342	249	-1698	3533	-11889	-390	-171	569	-10846	375	69	404	-13697	150
1.329167	-24	41	91	-55	-108	-29	13	-13	-16	8	-70	-60	-93	-15	-29	-58	-99	26	-81	-28	-101	-21	-98	-68	-63	-4	-97	-10	-67	-65	-145	-69	-395	1978	6274	-8539	356	-1462	3581	-11672	-725	159	472	-10811	283	457	304	-13821	1360
1.330000	-26	43	90	-58	-104	-30	18	-16	-15	6	-72	-63	-94	-8	-27	-56	-101	35	-83	-29	-102	-22	-97	-68	-64	0	-97	-11	-73	-66	-146	-74	3450	2108	6512	-8696	-303	-1244	3619	-11430	-840	490	367	-10776	236	829	209	-13941	2474
1.330833	-23	45	90	-57	-107	-32	19	-15	-18	7	-74	-61	-93	-14	-28	-61	-100	36	-86	-28	-102	-22	-98	-69	-64	-3	-101	-13	-68	-72	-146	-75	51	2207	6640	-8812	-410	-1041	3650	-11212	-1066	809	252	-10740	329	1179	125	-14044	3189
1.331667	-28	42	86	-57	-111	-35	15	-8	-18	4	-73	-63	-98	-17	-31	-62	-96	33	-88	-32	-108	-24	-99	-69	-65	-5	-102	-14	-77	-68	-149	-77	1444	2286	6750	-8870	-535	-849	3673	-10972	-1352	1118	138	-10714	273	1510	54	-14139	3833
1.332500	-27	38	85	-62	-110	-34	12	-18	-22	3	-78	-66	-97	-18	-30	-59	-92	34	-85	-34	-105	-22	-98	-66	-62	-3	-103	-17	-72	-68	-147	-75	916	2360	6824	-8857	-716	-654	3688	-10714	-1514	1423	24	-10683	90	1819	6	-14217	4357
1.333333	-29	41	87	-57	-108	-32	15	-17	-14	7	-75	-63	-97	-18	-29	-60	-99	33	-85	-30	-105	-23	-101	-70	-64	-1	-101	-12	-74	-92	-150	-74	185	2420	6862	-8767	-756	-461	3688	-10449	-1546	1725	-86	-10645	-40	2096	-22	-14284	4807
1.334167	-29	42	88	-59	-109	-33	16	-16	-17	5	-75	-65	-95	-16	-28	-59	-70	34	-84	-32	-105	-22	-97	-72	-66	-1	-99	-14	-78	-70	-147	-76	481	2482	6868	-8599	-441	-250	3674	-10174	-1627	2019	-199	-10616	-103	2348	-21	-14322	5195
1.335000	-29	42	87	-59	-110	-35	17	-33	-17	7	-74	-61	-98	-39	-30	-57	-100	35	-84	-30	-107	-23	-102	-66	-61	0	-99	-12	-72	-77	-146	-72	955	2545	6856	-8348	-510	-33	3645	-9891	-1439	2307	-303	-10576	-134	2576	11	-14369	5349
1.335833	-18	45	91	-57	-104	-31	19	-11	-15	9	-69	-62	-94	-13	-30	-55	-97	35	-84	-29	-100	-16	-98	-68	-62	0	-99	-9	-72	-67	-148	-74	-660	2617	6834	-8019	-455	201	3598	-9602	-1462	2584	-398	-10542	-146	2768	67	-14391	5206
1.336667	-22	44	91	-57	-102	-34	17	-9	-17	7	-68	-62	-95	-22	-26	-56	-96	35	-83	-31	-102	-21	-99	-69	-61	1	-98	-12	-72	-65	-145	-70	-101	2712	6802	-7617	107	453	3531	-9310	-1514	2854	-488	-10507	-266	2934	160	-14391	5348
1.337500	-24	43	90	-56	-104	-34	18	-11	-16	10	-72	-60	-97	-15	-28	-55	-99	36	-82	-27	-107	-17	-98	-67	-62	2	-96	-11	-75	-67	-146	-73	-1475	2831	6771	-7142	626	722	3449	-9015	-1468	3116	-564	-10484	-395	3069	281	-14378	5392
1.338333	-26	44	89	-63	-113	-32	16	-14	-18	7	-75	-64	-94	-17	-28	-58	-97	34	-86	-32	-104	-22	-102	-60	-65	-3	-98	-11	-72	-67	-146	-73	-1338	2974	6742	-6606	969	1010	3342	-8730	-1401	3366	-629	-10456	-506	3175	425	-14349	5080
1.339167	-27	41	88	-60	-107	-34	16	-15	-14	7	-76	-65	-103	-19	-32	-59	-99	30	-86	-34	-103	-24	-95	-70	-64	-3	-100	-12	-75	-72	-147	-76	-1476	3151	6724	-6018	1348	1312	3210	-8439	-1192	3602	-676	-10434	-525	3254	589	-14300	4859
1.340000	-26	39	88	-60	-109	-38	10	-19	-21	0	-78	-70	-97	-22	-33	-60	-99	33	-91	-39	-109	-25	-104	-74	-67	-12	-107	-17	-78	-73	-149	-76	-2172	3360	6718	-5388	1920	1623	3059	-8158	-971	3819	-718	-10418	-597	3306	790	-14233	4552
1.340833	-29	32	81	-60	-112	-39	11	-15	-23	-1	-79	-69	-98	-18	-31	-61	-104	26	-90	-32	-104	-25	-100	-73	-65	-4	-100	-14	-73	-70	-149	-78	-1526	3615	6737	-4729	2497	1944	2888	-7887	-700	4035	-736	-10401	-696	3341	1003	-14148	4047
1.341667	-31	39	87	-62	-110	-35	7	-16	-19	4	-79	-68	-96	-19	-31	-59	-100	33	-88	-35	-102	-25	-102	-68	-63	-4	-103	-12	-75	-70	-145	-75	-2262	3898	6777	-4053	2816	2258	2699	-7624	-495	4224	-748	-10389	-768	3352	1228	-14049	3423
1.342500	-28	39	87	-61	-107	-34	15	-15	-16	6	-77	-65	-99	-16	-30	-59	-135	29	-90	-36	-102	-23	-102	-69	-61	-3	-102	-14	-72	-70	-146	-74	-3198	4210	6831	-3372	3284	2561	2490	-7372	-513	4397	-745	-10374	-733	3344	1462	-13932	2824
1.343333	-25	39	88	-60	-107	-32	15	-41	-15	3	-75	-66	-94	-17	-31	-59	-98	34	-86	-33	-105	-13	-103	-70	-64	-1	-99	-13	-72	-72	-149	-74	665	4548	6912	-2703	3025	2851	2260	-7132	-456	4547	-735	-10364	-518	3322	1695	-13807	2476
1.344167	-25	39	88	-61	-111	-34	15	-15	-19	-7	-76	-66	-99	-16	-29	-58	-98	33	-87	-35	-107	-25	-99	-67	-63	0	-98	-13	-73	-68	-146	-75	-1599	4903	7006	-2056	2915	3120	2010	-6905	-468	4676	-719	-10356	-390	3282	1928	-13669	1989
1.345000	-28	40	89	-60	-108	-35	13	-3	-15	5	-74	-69	-95	-19	-30	-58	-99	33	-91	-33	-103	-23	-102	-68	-63	-6	-99	-15	-77	-72	-148	-92	-1021	5273	7116	-1440	2834	3356	1740	-6690	-609	4780	-702	-10347	-462	3229	2146	-13526	1435
1.345833	-29	38	87	-60	-113	-36	13	-14	-18	3	-73	-65	-99	-12	-29	-58	-101	33	-85	-33	-105	-25	-103	-88	-65	-1	-98	-14	-72	-69	-152	-74	-367	5644	7239	-870	2708	3547	1454	-6492	-907	4870	-683	-10338	-382	3167	2355	-13372	832
1.346667	-26	39	85	-58	-110	-35	0	-19	-18	3	-75	-66	-98	-16	-31	-60	-102	29	-86	-35	-101	-23	-100	-69	-65	-11	-101	-15	-73	-72	-148	-82	-1290	6007	7371	-351	2723	3706	1159	-6299	-1339	4919	-670	-10329	-279	3096	2542	-13215	368
1.347500	-24	40	85	-60	-111	-36	10	-41	-16	5	-74	-66	-95	-17	-31	-60	-100	35	-88	-36	-104	-25	-100	-72	-62	-4	-102	-13	-77	-69	-148	-76	-647	6361	7507	108	2571	3812	849	-6118	-1988	4961	-664	-10318	-288	3023	2710	-13053	-68
1.348333	-25	41	89	-61	-108	-35	10	-16	-18	4	-74	-69	-94	-19	-30	-62	-99	35	-90	-35	-103	-24	-100	-70	-63	-4	-100	-14	-76	-69	-150	-75	574	6688	7650	505	2013	3870	520	-5944	-2641	4982	-665	-10303	-271	2946	2849	-12893	-389
1.349167	-29	39	87	-58	-109	-40	9	-21	-23	3	-73	-72	-96	-16	-29	-62	-101	35	-85	-32	-104	-19	-99	-68	-62	0	-95	-11	-70	-68	-146	-74	-576	6985	7788	842	1379	3876	190	-5771	-3505	4977	-680	-10281	-190	2866	2961	-12724	-598
1.350000	-28	33	101	-59	-109	-34	13	-16	-16	5	-72	-65	-98	-14	-28	-59	-101	32	-84	-34	-104	-22	-95	-66	-63	-4	-99	-13	-72	-67	-146	-76	27	7238	7915	1113	1222	3832	-155	-5609	-4589	4958	-706	-10259	-219	2789	3037	-12562	-753
1.350833	-26	41	88	-57	-108	-34	13	-15	-21	5	-72	-64	-96	-15	-16	-60	-98	33	-84	-32	-103	-22	-97	-68	-63	-1	-100	-12	-69	-67	-147	-74	-375	7453	8038	1319	1199	3756	-505	-5449	-5702	4915	-750	-10232	-296	2715	3079	-12400	-918
1.351667	-26	39	93	-56	-108	-17	13	-14	-17	6	-70	-64	-95	-14	-29	-59	-100	34	-84	-33	-100	-22	-96	-66	-62	24	-97	-12	-75	-63	-148	-72	-301	7618	8150	1463	641	3598	-862	-5287	-6787	4861	-816	-10201	-341	2642	3085	-12239	-1114
1.352500	-22	43	90	-59	-105	-31	16	-12	-19	5	-73	-68	-95	-14	-27	-59	-99	27	-84	-31	-104	-22	-95	-68	-65	-1	-99	-11	-74	-66	-147	-74	320	7732	8251	1559	163	3414	-1220	-5127	-7825	4788	-893	-10158	-426	2572	3053	-12081	-1035
1.353333	-27	41	90	-61	-108	-33	13	-15	-17	6	-70	-61	-97	-15	-29	-59	-101	34	-85	-33	-105	-23	-98	-66	-57	1	-96	-11	-74	-68	-146	-73	-268	7789	8326	1601	-63	3193	-1583	-4956	-8777	4696	-999	-10126	-439	2510	2980	-11917	-935
1.354167	-25	42	90	-55	-110	-32	13	-14	-17	6	-90	-65	-100	-14	-28	-58	-97	36	-85	-32	-105	-23	-96	-65	-62	2	-97	-14	-73	-68	-145	-73	87	7795	8390	1597	-311	2947	-1948	-4783	-9741	4586	-1120	-10051	-446	2446	2874	-11754	-924
1.355000	-11	42	76	-58	-108	-32	15	-13	-15	6	-70	-64	-92	-13	-28	-58	-97	34	-84	-31	-107	-22	-95	-65	-62	2	-97	-10	-72	-64	-144	-69	-411	7749	8433	1557	-344	2671	-2317	-4603	-10536	4461	-1259	-9979	-370	2387	2740	-11588	-929
1.355833	-23	45	91	-57	-108	-27	15	-14	-16	7	-75	-65	-84	-13	-29	-57	-99	38	-84	-28	-92	-22	-97	-64	-62	1	-96	-8	-73	-68	-147	-73	-1818	7651	8458	1485	-167	2381	-2687	-4413	-11206	4315	-1420	-9899	-321	2319	2547	-11414	-890
1.356667	-29	40	89	-56	-107	-32	16	-13	-17	4	-74	-64	-94	-14	-27	-58	-97	35	-85	-32	-107	-24	-99	-66	-64	0	-99	-10	-70	-63	-147	-74	1567	7505	8455	1381	-680	2079	-3056	-4217	-11698	4144	-1607	-9805	-414	2247	2324	-11241	-749
1.357500	-27	43	90	-59	-109	-33	16	-16	-17	5	-73	-52	-96	-16	-28	-61	-98	35	-83	-30	-104	-21	-98	-67	-62	2	-98	-9	-73	-67	-150	-74	391	7321	8437	1265	-1083	1778	-3434	-3996	-11923	3955	-1806	-9690	-300	2170	2068	-11046	-839
1.358333	-24	42	90	-58	-109	-31	12	-15	-17	7	-73	-61	-95	-13	-19	-57	-98	35	-84	-30	-105	-24	-100	-68	-65	0	-101	-8	-76	-68	-147	-76	-820	7097	8398	1123	-833	1474	-3793	-3771	-12044	3732	-2025	-9559	-412	2071	1781	-10855	-1016
1.359167	-26	38	89	-62	-110	-26	13	-15	-51	2	-72	-67	-98	-14	-30	-61	-102	34	-88	-34	-105	-23	-97	-70	-65	-1	-101	-14	-76	-70	-144	-79	583	6842	8340	972	-696	1174	-4159	-3521	-12074	3498	-2264	-9406	-627	1955	1455	-10628	-1106
1.360000	-19	40	88	-50	-110	-33	9	-15	-19	5	-73	-65	-98	-17	-31	-59	-101	33	-90	-32	-102	-23	-102	-70	-66	-3	-100	-12	-73	-68	-151	-76	-608	6557	8261	809	-382	878	-4520	-3257	-11867	3224	-2514	-9228	-488	1813	1100	-10394	-988
1.360833	-29	40	91	-60	-108	-31	16	-40	-18	4	-74	-64	-94	-15	-29	-62	-102	36	-87	-31	-105	-21	-99	-68	-65	0	-100	-12	-70	-68	-148	-77	-666	6251	8163	644	-1	585	-4872	-2971	-11516	2928	-2772	-9026	-424	1644	713	-10144	-912
1.361667	-26	41	87	-59	-103	-29	15	-14	-18	4	-75	-65	-98	-13	-29	-59	-101	33	-90	-32	-103	-23	-99	-68	-66	-1	-103	-8	-69	-66	-145	-76	74	5925	8044	470	141	292	-5218	-2670	-10915	2591	-3062	-8799	-491	1431	293	-9883	-917
1.362500	-27	37	89	-58	-111	-31	15	-14	-19	4	-70	-63	-97	-15	-29	-36	-98	34	-85	-32	-104	-21	-99	-69	-64	1	-100	-11	-75	-66	-148	-73	-1033	5586	7916	292	21	-5	-5554	-2339	-10203	2222	-3355	-8544	-534	1174	-154	-9591	-966
1.363333	-26	40	90	-58	-109	-30	15	-12	-15	5	-73	-63	-94	-14	-26	-60	-91	34	-81	-32	-102	-22	-99	-69	-62	-3	-101	-15	-72	-68	-147	-73	-1094	5236	7750	108	367	-313	-5879	-1993	-9632	1812	-3661	-8260	-699	871	-632	-9291	-1058
1.364167	-22	43	101	-61	-107	-30	16	-12	-17	5	-72	-62	-86	-15	-27	-61	-97	34	-86	-33	-102	-18	-98	-68	-62	2	-98	-11	-68	-69	-146	-73	-1424	4873	7568	-81	913	-631	-6193	-1630	-8895	1369	-3976	-7947	-667	517	-1137	-8971	-1035
1.365000	-27	42	86	-58	-109	-32	11	-16	-19	5	-75	-65	-98	-15	-30	-62	-100	33	-85	-30	-108	-26	-101	-70	-64	-3	-102	-19	-75	-75	-146	-76	-1726	4498	7361	-275	860	-990	-6487	-1244	-8129	884	-4304	-7611	-417	103	-1665	-8636	-1034
1.365833	-29	35	85	-65	-113	-35	9	-18	-23	3	-75	-66	-99	-16	-29	-61	-94	30	-88	-31	-108	-26	-101	-67	-64	-1	-101	-10	-74	-70	-149	-75	-914	4119	7133	-475	723	-1364	-6763	-836	-7363	369	-4634	-7246	-306	-360	-2214	-8275	-1002
1.366667	-29	39	74	-65	-112	-34	12	-16	-19	6	-73	-66	-100	-16	-32	-59	-99	35	-86	-33	-104	-23	-103	-72	-64	3	-103	-14	-75	-73	-147	-74	-1304	3729	6876	-676	827	-1778	-7019	-415	-6676	-197	-4976	-6854	-414	-893	-2785	-7913	-971
1.367500	-30	38	86	-60	-112	-34	11	-15	-18	4	-73	-69	-100	-16	-28	-60	-99	34	-86	-36	-111	-24	-102	-70	-64	-1	-102	-9	-74	-70	-148	-66	-601	3336	6585	-883	800	-2236	-7300	20	-5987	-802	-5324	-6441	-497	-1476	-3360	-7528	-899
1.368333	-27	42	85	-59	-107	-29	12	-13	-17	8	-73	-63	-97	-15	-28	-60	-101	35	-82	-30	-111	-21	-108	-67	-63	-1	-98	-12	-73	-68	-146	-74	-484	2936	6270	-1083	649	-2740	-7470	471	-5162	-1448	-5672	-6008	-479	-2113	-3950	-7135	-849
1.369167	-23	44	89	-51	-104	-30	16	-12	-12	12	-67	-60	-91	-11	-25	-53	-96	37	-79	-29	-101	-22	-99	-66	-64	0	-97	-9	-72	-69	-143	-72	-1702	2523	5910	-1287	657	-3300	-7656	930	-4490	-2131	-6024	-5567	-498	-2805	-4537	-6729	-788
1.370000	-23	41	87	-63	-104	-30	13	-13	-16	9	-68	-60	-95	-12	-28	-57	-102	36	-82	-30	-103	-18	-97	-68	-65	1	-99	-8	-72	-67	-147	-73	809	2095	5514	-1492	305	-3916	-7850	1387	-3853	-2854	-6378	-5110	-629	-3539	-5125	-6317	-537
1.370833	-24	43	88	-58	-108	-29	16	-13	-16	11	-72	-61	-94	-11	-27	-57	-98	39	-84	-28	-101	-21	-98	-68	-66	0	-97	-11	-73	-69	-144	-72	1853	1658	5077	-1692	-546	-4583	-8014	1842	-2968	-3614	-6735	-4647	-694	-4319	-5698	-5901	-366
1.371667	-28	26	89	-58	-108	-31	18	-11	-14	9	-68	-59	-94	-12	-27	-58	-101	37	-82	-30	-126	-19	-96	-64	-64	1	-98	-10	-69	-65	-143	-72	-21	1204	4597	-1879	-728	-5301	-8163	2294	-2191	-4404	-7092	-4178	-738	-5138	-6264	-5474	-401
1.372500	-26	44	87	-57	-110	-31	18	-14	-21	4	-73	-59	-97	-11	-28	-56	-104	37	-83	-30	-105	-21	-99	-66	-68	1	-103	-11	-73	-61	-145	-74	2173	740	4077	-2058	-1078	-6068	-8299	2730	-1530	-5236	-7451	-3708	-797	-5978	-6804	-5052	-426
1.373333	-25	42	84	-60	-112	-32	12	-14	-21	6	-74	-63	-97	-17	-28	-58	-100	34	-84	-34	-104	-24	-98	-68	-65	-1	-104	-14	-77	-72	-147	-77	1211	265	3517	-2222	-1461	-6868	-8447	3154	-842	-6088	-7808	-3218	-820	-6838	-7321	-4633	-464
1.374167	-27	41	84	-61	-113	-33	10	-17	-22	6	-76	-67	-96	-15	-29	-57	-97	38	-84	-31	-105	-19	-98	-67	-64	0	-105	-14	-73	-67	-121	-73	1062	-206	2930	-2363	-1617	-7689	-8553	3556	-151	-6951	-8157	-2777	-776	-7693	-7796	-4215	-241
1.375000	-27	42	86	-59	-110	-28	13	-12	-17	11	-72	-62	-98	-14	-27	-57	-100	36	-88	-32	-105	-18	-96	-69	-62	2	-99	-12	-53	-66	-144	-72	1819	-687	2303	-2484	-1761	-8524	-8674	3937	570	-7811	-8498	-2320	-696	-8549	-8234	-3806	81
1.375833	-26	43	88	-58	-105	-28	19	-12	-12	8	-73	-62	-96	-10	-31	-56	-100	37	-84	-27	-100	-17	-96	-66	-63	1	-99	-11	-73	-65	-145	-73	1282	-1166	1658	-2574	-2271	-9353	-8794	4315	1291	-8670	-8834	-1872	-443	-9390	-8629	-3412	179
1.376667	-27	47	89	-56	-107	-29	20	-11	-15	11	-69	-62	-95	-10	-28	-56	-98	39	-85	-36	-103	-21	-78	-64	-63	3	-97	-10	-68	-65	-142	-72	648	-1637	995	-2644	-2253	-10161	-8917	4601	1729	-9505	-9161	-1435	-109	-10194	-8978	-3029	241
1.377500	-21	43	93	-42	-103	-13	18	-12	-14	10	-69	-63	-97	-12	-27	-53	-95	41	-81	-29	-101	-17	-97	-65	-59	3	-97	-6	-72	-64	-145	-73	750	-2095	327	-2687	-1912	-10930	-9043	4877	2086	-10316	-9481	-1006	50	-10968	-9278	-2677	385
1.378333	-24	45	90	-57	-109	-30	16	-12	-15	10	-72	-62	-93	-10	-24	-58	-100	38	-85	-31	-104	-22	-100	-67	-63	1	-100	-11	-70	-67	-145	-74	-402	-2532	-328	-2703	-1669	-11655	-9173	5106	2375	-11079	-9791	-592	90	-11686	-9524	-2344	437
1.379167	-25	44	90	-60	-109	-32	17	-14	-17	13	-70	-64	-98	-15	-29	-59	-97	36	-84	-34	-104	-18	-98	-67	-65	0	-98	-15	-74	-68	-148	-76	287	-2941	-974	-2694	-1439	-12307	-9302	5305	2682	-11776	-10066	-182	173	-12341	-9711	-2045	464
1.380000	-6	42	90	-57	-109	-32	16	-12	-18	9	-72	-62	-95	-12	-28	-59	-99	37	-81	-47	-105	-22	-100	-68	-62	4	-97	-11	-73	-66	-145	-75	-151	-3318	-1582	-2657	-1210	-12881	-9433	5451	2941	-12391	-10323	217	425	-12922	-9842	-1774	581
1.380833	-23	41	89	-58	-110	-31	-9	-13	-19	5	-70	-64	-99	-16	-30	-60	-84	36	-85	-32	-107	-22	-96	-67	-65	0	-96	-14	-76	-70	-154	-75	-306	-3662	-2150	-2601	-1008	-13338	-9555	5556	3223	-12910	-10556	613	607	-13421	-9913	-1542	794
1.381667	-24	40	93	-61	-108	-33	15	-16	-18	6	-73	-65	-99	-14	-29	-61	-101	33	-91	-33	-105	-23	-99	-70	-67	8	-100	-14	-74	-69	-150	-76	-495	-3963	-2659	-2527	-785	-13751	-9671	5607	3610	-13325	-10752	1002	485	-13831	-9925	-1345	1098
1.382500	-26	36	89	-57	-111	-35	12	-18	-22	12	-74	-64	-99	-16	-32	-63	-100	37	-86	-30	-101	-22	-99	-68	-63	1	-96	-11	-73	-78	-149	-76	-2205	-4208	-3092	-2440	-407	-14034	-9767	5622	3829	-13610	-10906	1401	357	-14139	-9873	-1186	1453
1.383333	-26	42	91	-56	-110	-34	15	-16	-17	8	-72	-62	-93	-14	-34	-58	-97	35	-84	-35	-105	-22	-98	-70	-66	-1	-97	-12	-70	-69	-148	-76	-1391	-4405	-3452	-2346	-188	-14213	-9850	5584	3789	-13767	-11018	1796	366	-14344	-9760	-1080	1871
1.384167	-27	46	90	-57	-111	-31	16	-15	-18	6	-67	-63	-96	-13	-29	-61	-96	37	-82	-30	-103	-18	-99	-66	-62	2	-98	-10	-73	-56	-150	-75	813	-4551	-3718	-2250	-701	-14290	-9898	5503	4005	-13783	-11075	2200	434	-14444	-9588	-985	2380
1.385000	-27	43	92	-57	-109	-31	12	-17	-17	9	-70	-62	-95	-14	-28	-61	-100	6	-85	-33	-107	-22	-100	-68	-64	-8	-95	-8	-72	-72	-147	-74	-2491	-4645	-3893	-2162	-584	-14270	-9913	5381	4122	-13662	-11079	2607	365	-14435	-9357	-936	2520
1.385833	-26	41	92	-58	-109	-32	29	-13	-16	8	-73	-63	-96	-15	-27	-61	-99	35	-83	-33	-102	-23	-97	-68	-62	1	-98	-10	-72	-68	-147	-73	-403	-4688	-3966	-2079	-612	-14157	-9891	5221	4102	-13370	-11022	3022	233	-14317	-9067	-924	2465
1.386667	-25	41	89	-60	-86	-33	13	-15	-22	6	-72	-65	-97	-15	-28	-60	-100	33	-85	-31	-105	-23	-100	-69	-73	-4	-99	-17	-74	-70	-148	-74	-1368	-4676	-3941	-2014	-697	-13973	-9819	5023	4063	-13008	-10899	3458	96	-14093	-8715	-937	2499
1.387500	-27	37	89	-58	-110	-33	12	-16	-21	6	-53	-63	-98	-15	-30	-60	-98	33	-84	-31	-104	-23	-100	-67	-63	-11	-100	-11	-74	-70	-149	-75	-1384	-4624	-3814	-1964	-889	-13716	-9703	4796	4095	-12492	-10705	3883	-98	-13763	-8313	-973	2436
1.388333	-24	40	90	-56	-109	-33	13	-19	-18	6	-70	-82	-98	-11	-15	-55	-101	39	-83	-29	-104	-19	-98	-66	-64	0	-98	-9	-73	-68	-147	-70	-279	-4520	-3588	-1937	-1061	-13394	-9524	4546	4150	-11873	-10433	4327	-107	-13335	-7859	-1024	2164
1.389167	-24	41	92	-56	-111	-31	15	-14	-16	8	-69	-64	-95	-13	-25	-57	-104	35	-84	-26	-102	-19	-97	-67	-63	0	-96	-11	-73	-65	-145	-73	52	-4387	-3272	-1944	-1615	-13047	-9288	4266	4421	-11168	-10090	4772	-6	-12824	-7354	-1087	1906
1.390000	-9	42	91	-55	-107	-34	13	-16	-18	6	-74	-60	-96	-14	-26	-58	-99	33	-84	-29	-105	-22	-100	-66	-70	0	-99	-12	-76	-70	-147	-75	-807	-4215	-2871	-1968	-1936	-12666	-8998	3971	4445	-10413	-9672	5212	-119	-12237	-6815	-1162	1527
1.390833	-29	38	70	-59	-111	-36	12	-16	-18	8	-75	-63	-93	-14	-21	-58	-99	32	-84	-28	-105	-21	-98	-67	-64	0	-97	-12	-73	-64	-146	-70	-152	-4017	-2396	-2027	-2032	-12270	-8650	3673	4396	-9618	-9175	5656	-309	-11573	-6221	-1226	1368
1.391667	-29	42	89	-60	-111	-32	15	-14	-18	7	-74	-61	-96	-13	-27	-56	-96	34	-85	-29	-103	-19	-101	-66	-64	0	-103	-14	-76	-69	-145	-70	-1356	-3796	-1867	-2103	-2274	-11868	-8244	3367	4272	-8831	-8605	6088	-344	-10851	-5594	-1288	1242
1.392500	-26	36	89	-59	-108	-33	15	-15	-25	7	-72	-60	-97	-18	-28	-58	-101	37	-83	-31	-104	-19	-98	-67	-63	1	-99	-13	-75	-69	-148	-77	-623	-3553	-1289	-2216	-2510	-11488	-7792	3058	4098	-8027	-7965	6511	-367	-10089	-4944	-1319	878
1.393333	-25	40	89	-60	-110	-32	12	-13	-19	7	-74	-62	-100	-12	-27	-58	-101	36	-83	-31	-104	-19	-98	-67	-64	-1	-99	-16	-74	-70	-146	-72	-774	-3300	-688	-2346	-2745	-11102	-7292	2746	3880	-7278	-7260	6911	-379	-9298	-4272	-1339	579
1.394167	-21	44	90	-60	-108	-32	16	-12	-15	8	-69	-59	-96	-11	-27	-56	-98	37	-83	-30	-105	-19	-97	-65	-63	0	-97	-12	-69	-68	-144	-70	-904	-3038	-68	-2506	-3138	-10741	-6745	2441	3604	-6586	-6501	7291	-316	-8486	-3592	-1323	328
1.395000	-24	44	91	-56	-107	-31	17	-14	-17	9	-69	-59	-96	-11	-29	-55	-96	38	-81	-29	-102	-17	-98	-48	-60	1	-97	-13	-73	-70	-143	-69	-600	-2769	545	-2656	-3332	-10407	-6167	2147	3427	-5975	-5695	7631	-305	-7681	-2905	-1272	-442
1.395833	-25	44	90	-57	-110	-29	28	-11	-15	10	-66	-58	-94	-22	-1	-51	-96	43	-80	-30	-103	-17	-95	-62	-61	4	-97	-9	-73	-66	-146	-69	-1657	-2502	1140	-2822	-3254	-10098	-5565	1858	3217	-5457	-4849	7930	-331	-6885	-2218	-1185	-1391
1.396667	-22	46	91	-58	-104	-27	16	-10	-14	9	-68	-59	-95	-9	-26	-50	-95	35	-63	-25	-101	-16	-93	-62	-59	2	-98	-9	-74	-53	-144	-69	-1461	-2232	1694	-2998	-3013	-9810	-4943	1572	2911	-5030	-3970	8200	-338	-6119	-1544	-1063	-1802
1.397500	-23	44	92	-62	-88	-32	15	-8	-15	12	-67	-56	-95	-11	-24	-55	-94	39	-79	-29	-107	-17	-96	-64	-58	1	-95	-10	-74	-64	-151	-69	1903	-1969	2193	-3174	-3421	-9549	-4313	1290	2926	-4704	-3073	8413	-296	-5388	-891	-888	-2103
1.398333	-23	44	89	-60	-108	-30	15	-10	-18	15	-73	-61	-98	-12	-29	-55	-99	36	-83	-33	-108	-15	-98	-67	-65	-1	-99	-15	-73	-70	-150	-77	-1099	-1715	2623	-3336	-3131	-9310	-3678	1011	2842	-4492	-2169	8577	-375	-4719	-274	-682	-2617
1.399167	-28	37	86	-62	-111	-36	6	-15	-39	3	-73	-63	-100	-14	-30	-57	-102	36	-84	-33	-107	-22	-100	-68	-65	0	-99	-17	-75	-72	-147	-64	730	-1461	2984	-3487	-2600	-9078	-3044	734	2783	-4357	-1265	8693	-423	-4111	314	-421	-3052
1.400000	-25	39	88	-60	-108	-32	16	-13	-21	6	-72	-64	-97	-12	-29	-58	-100	38	-84	-31	-104	-18	-98	-66	-67	0	-100	-12	-75	-70	-148	-75	581	-1209	3264	-3627	-2191	-8851	-2411	465	2835	-4311	-378	8756	-271	-3572	865	-118	-3488
1.400833	-26	41	89	-58	-107	-38	11	-12	-21	7	-70	-61	-98	-24	-30	-57	-98	38	-85	-31	-105	-19	-101	-68	-62	0	-96	-11	-74	-69	-150	-76	237	-961	3451	-3753	-1837	-8631	-1805	183	2829	-4332	490	8760	-144	-3115	1370	229	-3871
1.401667	-30	45	90	-59	-109	-31	18	-12	-18	7	-68	-62	-96	-13	-45	-60	-101	38	-82	-31	-105	-22	-98	-65	-64	1	-95	-10	-72	-67	-148	-76	664	-712	3544	-3868	-1231	-8398	-1209	-96	2834	-4409	1322	8715	-110	-2743	1831	614	-4248
1.402500	-24	43	73	-56	-105	-30	17	-13	-19	7	-69	-60	-97	-11	-28	-58	-100	39	-80	-31	-104	-19	-99	-65	-64	-1	-99	-7	-68	-70	-147	-73	1493	-462	3540	-3975	-1071	-8159	-641	-380	3195	-4524	2117	8617	-179	-2461	2242	1038	-4576
1.403333	-25	43	89	-58	-112	-31	17	-11	-18	9	-68	-64	-93	-13	-27	-57	-99	38	-83	-48	-105	-21	-96	-67	-62	0	-100	-10	-72	-67	-147	-74	141	-211	3439	-4083	-859	-7895	-93	-675	3307	-4660	2859	8473	-42	-2270	2599	1485	-5050
1.404167	-23	38	93	-59	-105	-30	23	-11	-21	8	-70	-60	-95	-11	-26	-57	-97	41	-83	-29	-100	-23	-97	-68	-64	-14	-100	-9	-69	-67	-146	-72	1042	51	3258	-4195	-343	-7611	428	-978	3345	-4798	3544	8284	136	-2168	2914	1966	-5351
1.405000	-28	41	89	-60	-110	-32	17	-11	-16	9	-68	-60	-109	-11	-27	-61	-98	17	-84	-32	-103	-22	-96	-65	-63	0	-97	-11	-72	-69	-147	-75	158	327	2982	-4325	-110	-7303	919	-1289	3440	-4923	4170	8056	62	-2154	3182	2467	-5542
1.405833	-25	41	89	-62	-109	-33	28	-7	-19	6	-73	-62	-95	-13	-29	-58	-100	37	-87	-31	-104	-22	-99	-66	-65	-3	-102	-11	-72	-69	-147	-73	475	602	2636	-4466	-53	-6969	1385	-1613	3454	-5027	4732	7792	151	-2218	3414	2980	-5717
1.406667	-27	39	94	-60	-111	-34	12	-16	-18	5	-70	-66	-100	-16	-32	-61	-102	37	-90	-36	-107	-24	-102	-69	-55	-5	-102	-12	-76	-75	-151	-77	734	893	2221	-4642	30	-6610	1819	-1937	3467	-5097	5231	7502	106	-2356	3608	3501	-5867
[truncated: 10,311 more rows]
[truncated: 15 more columns]
