# Supplementary material for: Novel Methods for Surface EMG Analysis and Exploration Based on Multi-Modal Gaussian Mixture Models
Source: PLoS One. 2016 Jun 30;11(6):e0157239. doi: 10.1371/journal.pone.0157239 (PMC4928879; doi:10.1371/journal.pone.0157239)
Supplement: S1 File — (ZIP) [file pone.0157239.s001.zip › Haf_horses_trot_data/Haf_h01_t3_kin.trc]

PathFileType	4	(X/Y/Z)	D:\Users\zsoldosr\Desktop\HaflingerProjektEMGBiopsy\RawData\M2\Caorlet3r.trc
DataRate	CameraRate	NumFrames	NumMarkers	Units	OrigDataRate	OrigDataStartFrame	OrigNumFrames
120.00	120.00	1200	7	mm	120.00	1	1200
Frame#	Time	Head			Withers			Sacrum			HFL			HFR			HHL			HHR
		X1	Y1	Z1	X2	Y2	Z2	X3	Y3	Z3	X4	Y4	Z4	X5	Y5	Z5	X6	Y6	Z6	X7	Y7	Z7
1	0.000	998.59528	-249.44542	1417.13647	-95.23624	-110.10724	1299.60730	-848.89703	-12.95483	1313.15466	602.11230	-33.74247	-1.21725	-181.03551	-283.25406	81.11539	-1269.31934	188.73352	59.45330	-531.31207	-187.75832	-9.65308
2	0.008	999.54297	-248.22679	1415.27271	-95.31422	-109.28970	1295.30090	-848.76019	-12.98526	1310.51331	577.87903	-32.04740	-1.48549	-156.48843	-288.18265	84.02217	-1249.76807	189.38902	55.41340	-555.35864	-186.34592	-9.97333
3	0.017	1000.55066	-247.08647	1413.38550	-95.52452	-108.57033	1291.02026	-848.74249	-12.94374	1307.78137	553.68976	-30.39732	-1.72983	-131.21252	-292.71500	86.28912	-1228.08972	189.81203	50.96703	-579.41223	-184.85280	-10.22863
4	0.025	1001.65466	-246.07762	1411.47742	-95.99508	-108.03609	1286.79749	-848.93658	-12.80122	1304.90991	529.54889	-28.76086	-1.99503	-104.87397	-296.61530	87.56040	-1203.07227	189.77322	46.18530	-603.44720	-183.26346	-10.41506
5	0.033	1002.84753	-245.22839	1409.58630	-96.83453	-107.74829	1282.67944	-849.38678	-12.57862	1301.89966	505.46338	-27.09886	-2.35786	-77.50157	-299.86310	87.85690	-1174.65454	189.13727	41.60915	-627.43115	-181.53543	-10.63892
6	0.042	1004.07196	-244.55234	1407.78210	-98.10915	-107.72786	1278.73010	-850.07770	-12.32151	1298.78015	481.47736	-25.42773	-2.81550	-49.22325	-302.63681	87.47717	-1143.59985	187.82716	37.80099	-651.35663	-179.63629	-11.01448
7	0.050	1005.23523	-244.04587	1406.15454	-99.82758	-107.96083	1275.02332	-850.94794	-12.07644	1295.58337	457.63525	-23.76302	-3.26703	-20.12891	-305.22992	86.80054	-1110.91382	185.73161	35.03664	-675.22974	-177.66556	-11.49640
8	0.058	1006.23877	-243.68687	1404.80005	-101.94379	-108.43713	1271.63123	-851.93079	-11.87919	1292.33081	433.93683	-22.07468	-3.62347	9.73486	-307.90399	86.10304	-1077.33362	182.78802	33.43069	-699.02710	-175.80380	-11.88616
9	0.067	1007.00574	-243.44815	1403.80957	-104.36752	-109.18510	1268.61365	-852.99402	-11.73806	1289.04578	410.34061	-20.32969	-3.88523	40.36989	-310.79785	85.47832	-1043.25659	179.03384	33.05403	-722.71570	-174.12709	-12.04149
10	0.075	1007.49182	-243.30605	1403.25903	-106.97266	-110.26241	1266.01660	-854.13916	-11.61728	1285.78516	386.79285	-18.54140	-4.10090	71.84131	-313.93158	84.85051	-1008.97693	174.49435	33.84005	-746.35828	-172.51588	-12.02199
11	0.083	1007.68036	-243.23573	1403.20129	-109.60488	-111.70603	1263.88159	-855.35999	-11.45217	1282.67566	363.25397	-16.76437	-4.30280	104.24788	-317.22208	84.02180	-974.85181	169.19754	35.60552	-770.09125	-170.82407	-11.97207
12	0.092	1007.57135	-243.20628	1403.66284	-112.09807	-113.47778	1262.25110	-856.59692	-11.19336	1279.91956	339.72296	-15.03784	-4.49708	137.64973	-320.51117	82.76174	-941.30994	163.25586	38.13042	-793.94611	-169.06104	-11.97142
13	0.100	1007.17212	-243.18102	1404.64331	-114.30943	-115.45492	1261.16772	-857.72186	-10.83326	1277.75293	316.23721	-13.36417	-4.67866	172.02287	-323.63449	80.93059	-908.71143	156.80363	41.12428	-817.81287	-167.32709	-12.03354
14	0.108	1006.49585	-243.12215	1406.11829	-116.15401	-117.46703	1260.66968	-858.56647	-10.39200	1276.37915	292.81189	-11.74259	-4.84057	207.27080	-326.48425	78.55049	-877.18628	150.01945	44.29580	-841.59009	-165.66864	-12.12952
15	0.117	1005.56598	-243.00026	1408.04700	-117.60992	-119.34656	1260.78125	-858.98743	-9.88333	1275.91650	269.35727	-10.14507	-4.96167	243.25554	-329.02109	75.78152	-846.60974	143.16443	47.44275	-865.29626	-164.01988	-12.21052
16	0.125	1004.41974	-242.80067	1410.37830	-118.70340	-120.97863	1261.50403	-858.93750	-9.28659	1276.38342	245.70135	-8.48049	-4.99168	279.82074	-331.22864	72.83820	-816.67920	136.35123	50.32047	-889.05408	-162.25212	-12.23907
17	0.133	1003.10382	-242.52669	1413.05286	-119.48878	-122.32539	1262.82715	-858.50085	-8.54892	1277.72253	221.72531	-6.66330	-4.88508	316.79291	-333.04315	69.90071	-787.06445	129.43716	52.59258	-912.99902	-160.29749	-12.20925
18	0.142	1001.66779	-242.20514	1416.00598	-120.01191	-123.40084	1264.74121	-857.85687	-7.62381	1279.83386	197.44479	-4.70327	-4.66332	353.94940	-334.30838	67.07052	-757.56189	122.31963	54.04482	-937.18604	-158.21727	-12.14769
19	0.150	1000.16211	-241.87505	1419.16895	-120.26920	-124.22281	1267.23828	-857.19196	-6.51253	1282.59570	172.95807	-2.70673	-4.41472	391.00928	-334.78366	64.34334	-728.12244	115.14474	54.73152	-961.57251	-156.14409	-12.05914
20	0.158	998.63843	-241.55988	1422.47058	-120.20988	-124.79317	1270.29919	-856.62799	-5.27089	1285.88062	148.36664	-0.79202	-4.20983	427.72375	-334.22220	61.58786	-698.76703	108.23409	54.91543	-986.08838	-154.21829	-11.89950
21	0.167	997.14789	-241.26369	1425.84155	-119.78500	-125.11639	1273.88818	-856.20380	-3.98228	1289.57861	123.72726	0.99955	-4.03133	464.03510	-332.52222	58.65203	-669.52716	101.98567	54.94042	-1010.70886	-152.56514	-11.63643
22	0.175	995.74249	-240.98976	1429.21692	-118.99113	-125.21890	1277.95459	-855.89349	-2.72842	1293.61560	99.02698	2.70313	-3.80669	500.15869	-329.89606	55.60919	-640.46326	96.76189	55.08660	-1035.42993	-151.17451	-11.29967
23	0.183	994.47687	-240.74330	1432.53503	-117.87384	-125.13651	1282.43567	-855.63599	-1.58101	1297.94336	74.21771	4.35737	-3.50572	536.37366	-326.95535	52.96357	-611.70709	92.77385	55.44219	-1060.22998	-149.85352	-10.96496
24	0.192	993.39862	-240.52278	1435.73840	-116.49893	-124.88380	1287.25464	-855.36523	-0.60322	1302.50916	49.26740	5.95434	-3.18275	572.41718	-324.58929	51.57158	-583.52869	90.03252	55.86285	-1085.09521	-148.42346	-10.70186
25	0.200	992.53516	-240.32420	1438.77747	-114.92969	-124.44927	1292.31348	-855.03699	0.15555	1307.22485	24.15643	7.47957	-2.91471	606.88202	-323.58109	52.05242	-556.39331	88.38016	56.01634	-1109.93848	-146.82370	-10.46512
26	0.208	991.89313	-240.14850	1441.61157	-113.23028	-123.82400	1297.48462	-854.64624	0.66188	1311.95020	-1.10992	8.99781	-2.70750	637.46643	-324.06790	53.94110	-530.90399	87.64273	55.46747	-1134.40454	-145.05858	-9.94327
27	0.217	991.46252	-239.99387	1444.20825	-111.46291	-123.02484	1302.61670	-854.23083	0.88892	1316.50085	-26.41364	10.62860	-2.48732	662.21881	-325.25327	55.54759	-507.61371	87.78908	53.79074	-1157.95972	-143.36006	-8.54931
28	0.225	991.21375	-239.84669	1446.54407	-109.67029	-122.09532	1307.54504	-853.85474	0.81304	1320.67822	-51.44446	12.43268	-2.19340	680.52747	-325.89090	55.06986	-486.85571	88.97645	50.73820	-1180.31702	-142.37497	-5.70468
29	0.233	991.09607	-239.68777	1448.60498	-107.87550	-121.09921	1312.09570	-853.57349	0.43083	1324.30432	-75.75830	14.39958	-1.80645	692.89362	-325.23807	51.91145	-468.71613	91.44171	46.35389	-1201.52930	-142.67068	-1.25828
30	0.242	991.04584	-239.50412	1450.38098	-106.09303	-120.10592	1316.09534	-853.39435	-0.21831	1327.24683	-99.07343	16.51408	-1.23599	700.21124	-323.42969	46.75863	-453.11060	95.29338	40.91741	-1221.54736	-143.91394	4.37566
31	0.250	990.99945	-239.29485	1451.86023	-104.33602	-119.17637	1319.39929	-853.25146	-1.04518	1329.42920	-121.61847	18.77627	-0.14864	703.44891	-320.98026	40.60993	-439.91376	100.47910	34.88550	-1239.99170	-145.02028	10.48795
32	0.258	990.90503	-239.06985	1453.02979	-102.61933	-118.35800	1321.91821	-853.01672	-1.92122	1330.83447	-143.93097	21.19346	2.27614	703.52881	-318.17969	34.05893	-429.10132	106.95322	28.91469	-1256.34937	-145.11996	16.42815
33	0.267	990.73102	-238.84291	1453.87573	-100.95454	-117.67442	1323.61401	-852.55579	-2.69923	1331.50964	-165.86224	23.75235	7.51314	701.00159	-314.97729	27.35535	-420.82935	114.64468	23.70500	-1270.11804	-144.05064	21.83660
34	0.275	990.47137	-238.62614	1454.38049	-99.35789	-117.12874	1324.47375	-851.80115	-3.24390	1331.56189	-185.62408	26.32499	17.16498	695.75134	-311.20300	20.71729	-415.44489	123.17293	19.59547	-1280.84656	-142.12077	26.66784
35	0.283	990.14203	-238.42787	1454.52637	-97.87087	-116.72693	1324.49475	-850.77966	-3.46085	1331.12268	-200.10297	28.60526	31.55957	687.17041	-306.79016	14.43195	-413.49457	131.85233	16.30137	-1288.15369	-139.74135	30.95088
36	0.292	989.77155	-238.24879	1454.30225	-96.55151	-116.47552	1323.68567	-849.58093	-3.30651	1330.28992	-206.58636	30.25940	48.82668	674.71570	-301.93967	8.87744	-415.67542	140.04753	13.09746	-1291.73584	-137.35873	34.56416
37	0.300	989.39594	-238.08371	1453.70227	-95.43988	-116.35446	1322.07776	-848.31555	-2.79027	1329.10034	-204.33118	31.21801	65.88596	658.30963	-297.19824	4.53301	-422.55768	147.28314	9.36177	-1291.48999	-135.50980	37.20064
38	0.308	989.06201	-237.93124	1452.72424	-94.54141	-116.30740	1319.73413	-847.09680	-1.98002	1327.54749	-194.48413	31.76527	80.43745	638.35266	-293.22949	1.72948	-434.12878	153.09924	5.16211	-1287.59937	-134.65849	38.44923
39	0.317	988.83057	-237.79597	1451.36902	-93.83405	-116.25712	1316.74829	-846.03436	-0.99733	1325.61316	-178.94995	32.29025	91.89977	615.60791	-290.36691	0.31771	-449.62524	157.24063	1.34392	-1280.33313	-135.04510	38.04289
40	0.325	988.77197	-237.67905	1449.64563	-93.28228	-116.12928	1313.23376	-845.22003	0.00586	1323.29199	-159.53882	33.01751	100.89697	591.12885	-288.44449	-0.23883	-468.14001	160.05305	-1.19051	-1269.75952	-136.73120	36.08416
41	0.333	988.95245	-237.56937	1447.57813	-92.85484	-115.87016	1309.30847	-844.70709	0.88685	1320.60071	-137.68243	33.94620	108.31927	566.03748	-287.01480	-0.45426	-489.26416	162.26001	-2.33450	-1255.69482	-139.60884	32.92944
42	0.342	989.41895	-237.44414	1445.21204	-92.54239	-115.45602	1305.08105	-844.50000	1.55379	1317.57104	-114.47095	34.85393	114.73930	541.12323	-285.65549	-0.60791	-512.56769	164.23915	-2.74903	-1237.94617	-143.40385	28.96164
43	0.350	990.18835	-237.27409	1442.61377	-92.36193	-114.89894	1300.64392	-844.56323	1.98646	1314.24170	-90.75964	35.38263	120.35207	516.63702	-284.13824	-0.80028	-537.00195	165.86786	-3.14524	-1216.73511	-147.75647	24.61951
44	0.358	991.24103	-237.02472	1439.86597	-92.34886	-114.24207	1296.06702	-844.84302	2.22589	1310.65625	-67.11694	35.28944	125.21255	492.45868	-282.42105	-1.04201	-561.56024	167.12378	-3.77833	-1192.99316	-152.19441	20.54067
45	0.367	992.51984	-236.66312	1437.06299	-92.55569	-113.53770	1291.39075	-845.28326	2.34195	1306.86536	-43.67169	34.60183	129.40768	468.40167	-280.57382	-1.31747	-585.95544	168.58023	-4.33647	-1168.10889	-156.09972	17.46642
46	0.375	993.93726	-236.17427	1434.30994	-93.06171	-112.82365	1286.63757	-845.82635	2.40331	1302.92651	-20.14990	33.53130	133.03954	444.40112	-278.69727	-1.61633	-610.30945	170.97531	-4.28978	-1143.11536	-158.87228	15.86540
47	0.383	995.38666	-235.56070	1431.72510	-93.97101	-112.10474	1281.85168	-846.41016	2.46203	1298.90723	3.89478	32.28474	136.12617	420.49890	-276.84900	-1.91230	-634.63025	174.13629	-3.66280	-1118.03125	-160.18411	15.66451
48	0.392	996.75214	-234.82062	1429.43030	-95.37763	-111.33814	1277.13098	-846.97717	2.54372	1294.87964	28.87762	30.90438	138.54036	396.72882	-275.03284	-2.17216	-658.74078	176.89542	-3.16492	-1092.10205	-160.14822	16.47520
49	0.400	997.92352	-233.94299	1427.53369	-97.30204	-110.44817	1272.63110	-847.49658	2.64637	1290.91003	55.04272	29.32502	140.06476	373.07855	-273.23026	-2.40491	-682.54877	178.47504	-3.29334	-1064.67957	-159.20145	18.02707
50	0.408	998.81543	-232.93028	1426.11768	-99.62794	-109.37327	1268.54822	-847.98206	2.75160	1287.05945	82.40717	27.58459	140.50475	349.52478	-271.43243	-2.65359	-706.21143	179.47948	-3.70993	-1035.78857	-157.72388	20.20915
51	0.417	999.38086	-231.81169	1425.23596	-102.09180	-108.09661	1265.07837	-848.47736	2.82078	1283.40869	110.88004	25.81345	139.72011	326.04053	-269.66422	-2.92838	-729.95447	180.97491	-3.81435	-1005.93665	-155.78311	22.82245
52	0.425	999.61273	-230.62813	1424.91309	-104.37056	-106.63464	1262.35950	-849.01532	2.77481	1280.08716	140.44223	24.05511	137.59993	302.59729	-267.96323	-3.16575	-753.77246	182.81696	-3.73869	-975.62683	-153.19577	25.52899
53	0.433	999.53796	-229.41354	1425.14368	-106.23305	-105.01003	1260.43115	-849.58752	2.50563	1277.27539	171.19608	22.24434	134.08351	279.17480	-266.35260	-3.26357	-777.46979	183.91856	-4.16763	-945.09973	-149.76785	28.02339
54	0.442	999.20514	-228.18906	1425.89502	-107.64229	-103.24379	1259.24048	-850.13275	1.94005	1275.15735	203.26224	20.28647	129.19250	255.73094	-264.86572	-3.16299	-801.00372	184.09438	-5.16391	-914.33722	-145.50824	30.19330
55	0.450	998.67023	-226.96155	1427.11572	-108.72720	-101.37341	1258.68542	-850.54639	1.10455	1273.85181	236.66122	18.08350	123.02673	232.17937	-263.51166	-2.91765	-824.54596	184.29700	-6.02287	-883.20697	-140.67055	32.14042
56	0.458	997.98749	-225.72699	1428.74451	-109.65703	-99.47270	1258.67700	-850.73523	0.11744	1273.39709	271.31528	15.57964	115.78131	208.42451	-262.16257	-2.68930	-848.24207	185.31200	-6.20222	-851.69470	-135.64342	34.03523
57	0.467	997.20776	-224.48314	1430.71765	-110.52310	-97.64749	1259.18457	-850.69360	-0.88140	1273.78528	307.16333	12.79730	107.77810	184.42159	-260.64334	-2.60547	-872.13684	187.34547	-5.64320	-820.03497	-130.74580	35.89771
58	0.475	996.37677	-223.24036	1432.97070	-111.29536	-96.00320	1260.23096	-850.50928	-1.78258	1274.97009	344.22644	9.72836	99.42840	160.22676	-258.99933	-2.60809	-896.22705	190.31015	-4.49733	-788.55603	-126.07152	37.54511
59	0.483	995.53729	-222.01701	1435.43213	-111.85007	-94.61456	1261.85632	-850.27869	-2.52473	1276.86389	382.52615	6.24525	91.14162	135.95872	-257.45520	-2.54202	-920.44873	193.71068	-3.08688	-757.41852	-121.58221	38.80146
60	0.492	994.73346	-220.82437	1438.01880	-112.03605	-93.52975	1264.08740	-850.02423	-3.10301	1279.36377	421.94824	2.21150	83.24731	111.66093	-256.07822	-2.35950	-944.71313	196.78304	-1.83807	-726.58191	-117.31008	39.67828
61	0.500	994.01355	-219.65631	1440.64258	-111.74489	-92.79056	1266.92712	-849.68640	-3.55392	1282.37854	462.20880	-2.39267	75.97044	87.26045	-254.70390	-2.12572	-968.99805	199.14909	-0.96189	-695.97845	-113.40205	40.31409
62	0.508	993.42981	-218.49039	1443.22156	-110.94920	-92.43075	1270.35449	-849.17151	-3.91582	1285.83215	502.93628	-7.43784	69.48105	62.69150	-253.16302	-1.88443	-993.36353	200.99924	-0.37484	-665.65234	-110.00457	40.83394
63	0.517	993.03345	-217.30338	1445.68896	-109.69117	-92.45309	1274.32581	-848.40930	-4.20515	1289.66309	543.71442	-12.59893	64.01407	37.96574	-251.41620	-1.61496	-1017.88232	202.66962	0.03580	-635.77740	-107.19484	41.32130
64	0.525	992.86658	-216.08464	1447.99231	-108.04630	-92.81497	1278.76440	-847.38898	-4.41493	1293.81177	584.06293	-17.40480	59.98089	13.11665	-249.52460	-1.29906	-1042.57886	204.33488	0.24638	-606.59747	-105.08765	41.86710
65	0.533	992.95538	-214.82846	1450.08569	-106.09742	-93.44289	1283.55591	-846.15436	-4.50901	1298.18896	623.42828	-21.43671	57.90083	-11.84302	-247.57941	-0.97595	-1067.42432	206.05867	0.22660	-578.35516	-103.90368	42.53516
66	0.542	993.30951	-213.52411	1451.92395	-103.91696	-94.25404	1288.55261	-844.78235	-4.42735	1302.68140	660.96936	-24.42471	58.00515	-36.91193	-245.64111	-0.71288	-1092.32166	207.93637	0.17023	-551.28168	-103.84923	43.26089
67	0.550	993.92731	-212.16310	1453.46606	-101.56161	-95.16476	1293.58337	-843.36890	-4.11158	1307.18127	695.12946	-26.25537	59.62346	-62.07453	-243.73312	-0.53819	-1117.01111	210.02586	0.54652	-525.66919	-105.02502	43.81003
68	0.558	994.79773	-210.75403	1454.68298	-99.09116	-96.10149	1298.46240	-842.00946	-3.52268	1311.56274	723.66992	-27.02950	60.98671	-87.25865	-241.88914	-0.39722	-1140.97083	212.26111	1.98616	-501.96332	-107.46313	43.79664
69	0.567	995.89539	-209.33282	1455.55847	-96.58123	-97.01072	1303.00208	-840.78662	-2.65171	1315.65332	744.55676	-26.95275	60.10043	-112.26088	-240.17839	-0.09378	-1163.51831	214.58740	5.08603	-480.76004	-111.14115	42.76590
70	0.575	997.17920	-207.95398	1456.08447	-94.10811	-97.84993	1307.03003	-839.76746	-1.52504	1319.26501	757.05591	-26.09802	56.09496	-136.66557	-238.66258	0.78770	-1184.16345	216.94521	10.01485	-462.63300	-115.90781	40.35184
71	0.583	998.59430	-206.65915	1456.25488	-91.73077	-98.57816	1310.40540	-838.98199	-0.20683	1322.24402	762.14221	-24.49219	49.61025	-159.85620	-237.30794	2.83035	-1202.78381	219.10864	16.30500	-447.89993	-121.49149	36.44191
72	0.592	1000.07800	-205.45140	1456.06372	-89.49081	-99.16031	1313.03210	-838.39740	1.18545	1324.50171	761.90381	-22.43266	41.92051	-181.10172	-235.99599	6.56111	-1219.33557	220.84999	23.24381	-436.54352	-127.68745	31.29295
73	0.600	1001.57483	-204.29715	1455.50806	-87.41962	-99.57156	1314.85815	-837.92010	2.47787	1326.02625	758.30933	-20.43193	33.93231	-199.51268	-234.72540	12.30112	-1233.54907	222.15794	30.29979	-428.34122	-134.44826	25.49792
74	0.608	1003.05090	-203.14815	1454.59021	-85.53532	-99.79987	1315.86438	-837.42511	3.47494	1326.87488	752.19232	-18.75545	25.95752	-213.92139	-233.71942	20.17217	-1245.02100	223.04213	37.12891	-423.09119	-141.67197	19.70747
75	0.617	1004.49933	-201.96339	1453.31201	-83.83816	-99.85201	1316.05322	-836.79242	4.01097	1327.14478	743.17786	-17.18434	18.11443	-223.01645	-233.24536	29.99572	-1253.53967	223.27249	43.43993	-420.82593	-148.98444	14.28919
76	0.625	1005.93384	-200.71635	1451.66650	-82.31717	-99.75557	1315.44092	-835.94171	3.99060	1326.93774	730.50183	-15.37155	10.84510	-225.78825	-233.45920	41.01312	-1259.20483	222.49121	48.90964	-421.89984	-155.81531	9.22981
77	0.633	1007.37775	-199.39413	1449.64380	-80.95809	-99.54353	1314.05933	-834.86023	3.41562	1326.33203	713.94293	-13.34809	5.03095	-221.99683	-234.44696	51.84172	-1262.13660	220.60461	53.27689	-426.88602	-161.57207	4.32839
78	0.642	1008.86011	-198.00012	1447.24609	-79.74801	-99.23197	1311.96179	-833.60907	2.39343	1325.36987	694.02148	-11.45725	1.36888	-212.24136	-236.29800	61.08207	-1262.17456	218.07268	56.53550	-436.36591	-165.73499	-0.44016
79	0.650	1010.41833	-196.55612	1444.49072	-78.68401	-98.82343	1309.22656	-832.30511	1.11472	1324.06409	671.54114	-9.82447	-0.30809	-197.54443	-239.13077	68.13734	-1258.98413	215.70352	58.72906	-450.65887	-167.99985	-4.64401
80	0.658	1012.09875	-195.09621	1441.40686	-77.78301	-98.33421	1305.95264	-831.08972	-0.19298	1322.41711	647.36420	-8.24189	-0.82136	-178.94629	-242.99974	73.30450	-1252.27344	214.14301	59.59559	-469.49060	-168.43146	-7.62461
81	0.667	1013.94501	-193.65089	1438.03040	-77.08186	-97.81100	1302.25110	-830.09052	-1.31564	1320.43726	622.45844	-6.55858	-0.93583	-157.38998	-247.68370	77.14285	-1241.78308	213.59409	58.77433	-491.81586	-167.45348	-9.16376
82	0.675	1015.98096	-192.23093	1434.40063	-76.62579	-97.31721	1298.23145	-829.39142	-2.09619	1318.13965	597.58777	-4.82217	-1.03371	-133.68677	-252.65051	79.97865	-1227.24390	213.85136	56.25315	-516.09637	-165.68915	-9.71952
83	0.683	1018.20026	-190.82961	1430.56519	-76.45670	-96.90864	1293.99292	-829.02936	-2.46433	1315.54297	572.99255	-3.11045	-1.23521	-108.48885	-257.32233	81.91033	-1208.50757	214.50298	52.42398	-540.94385	-163.71011	-9.91899
84	0.692	1020.56598	-189.44095	1426.58740	-76.61242	-96.62850	1289.62585	-829.00885	-2.44342	1312.67273	548.58234	-1.44743	-1.56002	-82.30460	-261.34964	83.00166	-1185.73621	215.12335	47.87492	-565.58240	-161.80077	-10.10052
85	0.700	1023.01245	-188.07022	1422.54724	-77.13226	-96.51221	1285.22192	-829.31641	-2.13431	1309.57056	524.27496	0.19518	-1.96963	-55.47339	-264.66718	83.39362	-1159.46924	215.29750	43.22240	-589.83087	-159.95761	-10.35089
86	0.708	1025.44592	-186.72845	1418.53735	-78.05252	-96.57698	1280.88062	-829.92261	-1.68127	1306.29504	500.07971	1.87636	-2.39175	-28.11314	-267.39206	83.32343	-1130.52454	214.64125	39.04261	-613.82043	-158.09917	-10.67139
87	0.717	1027.75134	-185.42039	1414.66370	-79.39278	-96.81747	1276.70410	-830.77264	-1.22703	1302.90576	476.03693	3.62868	-2.76685	-0.15009	-269.71906	83.07235	-1099.88159	212.92430	35.83612	-637.70898	-156.22974	-11.02504
88	0.725	1029.80933	-184.13757	1411.03772	-81.14920	-97.23956	1272.78760	-831.78394	-0.86708	1299.44104	452.18152	5.42057	-3.08390	28.56920	-271.86136	82.84832	-1068.55762	210.08719	33.91140	-661.55359	-154.41103	-11.35292
89	0.733	1031.51904	-182.86758	1407.76367	-83.28751	-97.89429	1269.21240	-832.86871	-0.62088	1295.90515	428.50586	7.20210	-3.37875	58.17645	-273.99030	82.69451	-1037.24524	206.17946	33.31441	-685.35449	-152.65941	-11.60469
90	0.742	1032.81531	-181.61185	1404.92688	-85.71889	-98.85983	1266.04590	-833.97162	-0.44094	1292.29065	404.93854	8.95432	-3.68476	88.74934	-276.17462	82.49807	-1006.00305	201.34891	33.93605	-709.12360	-150.95119	-11.75068
91	0.750	1033.66882	-180.38596	1402.58582	-88.27961	-100.18866	1263.34912	-835.08038	-0.24965	1288.63428	381.40161	10.66825	-3.99960	120.33388	-278.34921	82.05360	-974.56116	195.76579	35.59142	-732.89716	-149.24756	-11.80624
92	0.758	1034.08057	-179.19800	1400.77478	-90.74895	-101.85302	1261.18567	-836.18951	0.02464	1285.06445	357.88205	12.37383	-4.29332	152.95805	-280.35303	81.14297	-942.89313	189.49155	38.00634	-756.69098	-147.47049	-11.86850
93	0.767	1034.07654	-178.03592	1399.50745	-92.90456	-103.71718	1259.61475	-837.24939	0.42629	1281.80396	334.41840	14.18684	-4.50629	186.61110	-282.03793	79.61697	-911.34949	182.51442	40.89848	-780.47290	-145.57578	-12.05932
94	0.775	1033.69971	-176.88161	1398.77759	-94.58794	-105.57605	1258.67761	-838.14752	0.96899	1279.13599	311.02023	16.20449	-4.57775	221.23827	-283.35233	77.44755	-880.32990	174.90994	44.05928	-804.23151	-143.62140	-12.37072
95	0.783	1033.00183	-175.72878	1398.56287	-95.75007	-107.23835	1258.38586	-838.74133	1.64292	1277.34180	287.61990	18.31745	-4.54238	256.77832	-284.33600	74.73200	-849.95477	166.81514	47.24855	-828.02307	-141.68535	-12.62611
96	0.792	1032.03674	-174.58289	1398.82703	-96.45985	-108.58472	1258.72156	-838.92651	2.43187	1276.62390	264.08191	20.23248	-4.52815	293.18292	-285.04791	71.63597	-820.02869	158.31177	50.14400	-851.90552	-139.80170	-12.66569
97	0.800	1030.85791	-173.45578	1399.51880	-96.87318	-109.58319	1259.65344	-838.69830	3.33221	1277.04456	240.26047	21.83098	-4.55883	330.38458	-285.47733	68.32055	-790.18884	149.47162	52.46229	-875.91455	-137.97412	-12.51387
98	0.808	1029.51941	-172.36337	1400.57471	-97.15808	-110.27245	1261.15686	-838.16083	4.34964	1278.52209	216.08865	23.32856	-4.48356	368.25378	-285.51987	64.91840	-760.09302	140.44243	54.03046	-900.07300	-136.17952	-12.31050
99	0.817	1028.07886	-171.31964	1401.92566	-97.40193	-110.71664	1263.21826	-837.46991	5.47844	1280.88293	191.62280	24.92648	-4.22406	406.55255	-285.03671	61.53453	-729.60400	131.44753	54.82668	-924.33533	-134.38989	-12.11951
100	0.825	1026.59973	-170.33273	1403.50354	-97.57301	-110.96077	1265.82971	-836.76025	6.68546	1283.92505	166.99963	26.60237	-3.90914	444.91888	-283.91840	58.23714	-698.86676	122.71695	55.00205	-948.64301	-132.62029	-11.86468
101	0.833	1025.15198	-169.41080	1405.24109	-97.56361	-111.02479	1268.97498	-836.10968	7.91755	1287.46191	142.32892	28.28054	-3.67273	482.98242	-282.12296	55.06501	-668.21515	114.47861	54.79671	-973.05499	-130.92349	-11.47456
102	0.842	1023.80682	-168.56798	1407.06995	-97.26646	-110.93066	1272.61523	-835.54138	9.13015	1291.34644	117.61600	29.92816	-3.50048	520.59601	-279.73993	52.09596	-637.96155	107.03980	54.45119	-997.68921	-129.33826	-11.01243
103	0.850	1022.62744	-167.81673	1408.92566	-96.62862	-110.71660	1276.68689	-835.03601	10.29597	1295.48596	92.80301	31.52181	-3.32254	557.95612	-277.08920	49.60934	-608.25903	100.73843	54.15395	-1022.58704	-127.86168	-10.62271
104	0.858	1021.66443	-167.15201	1410.75330	-95.65913	-110.41850	1281.11462	-834.54938	11.38142	1299.83679	67.84503	33.06907	-3.11989	595.32568	-274.73068	48.21014	-579.20776	95.78281	53.94676	-1047.71741	-126.40465	-10.40982
105	0.867	1020.95544	-166.55014	1412.50781	-94.39946	-110.04012	1285.81702	-834.03937	12.33116	1304.36230	42.71100	34.61727	-2.89924	632.32428	-273.25760	48.56770	-551.07062	92.23363	53.64847	-1072.98730	-124.82698	-10.33492
106	0.875	1020.52118	-165.98413	1414.14990	-92.89024	-109.54646	1290.69897	-833.48590	13.08792	1308.98242	17.37921	36.20210	-2.64763	667.29919	-272.92297	50.67629	-524.33545	90.10283	52.89997	-1098.17310	-123.19891	-10.14051
107	0.883	1020.35620	-165.43143	1415.64624	-91.16546	-108.90091	1295.64197	-832.89398	13.61845	1313.55090	-8.07648	37.84388	-2.34098	697.63757	-273.31216	53.26420	-499.58392	89.41304	51.28696	-1122.85229	-121.93144	-9.35356
108	0.892	1020.42529	-164.86990	1416.97168	-89.26685	-108.10850	1300.49707	-832.29364	13.90852	1317.87292	-33.38531	39.58662	-1.96141	721.04303	-273.46664	54.28282	-477.26685	90.20127	48.45981	-1146.42896	-121.41046	-7.45072
109	0.900	1020.67047	-164.27896	1418.11096	-87.25024	-107.21730	1305.08789	-831.73553	13.94534	1321.74744	-58.05896	41.49106	-1.48824	736.61414	-272.60001	52.35388	-457.55103	92.50717	44.25107	-1168.41455	-121.52991	-4.17825
110	0.908	1021.02405	-163.65240	1419.05725	-85.17882	-106.29765	1309.23389	-831.26550	13.72144	1325.01208	-81.54230	43.58001	-0.85167	744.97852	-270.67819	47.62701	-440.39935	96.37627	38.79441	-1188.70264	-121.74826	0.26946
111	0.917	1021.41901	-163.01031	1419.80981	-83.11177	-105.42324	1312.78052	-830.88635	13.25806	1327.56628	-103.56439	45.79533	0.13706	747.74579	-268.22281	41.17525	-425.75189	101.81466	32.53946	-1207.42871	-121.65708	5.48712
112	0.925	1021.79468	-162.39214	1420.37097	-81.09579	-104.65230	1315.61609	-830.53625	12.62928	1329.36914	-124.30719	48.03036	1.93691	746.65930	-265.74265	33.99231	-413.59778	108.75296	26.16284	-1224.67053	-121.35880	11.20397
113	0.933	1022.10498	-161.83131	1420.73962	-79.16563	-104.02022	1317.67200	-830.09863	11.97013	1330.42603	-143.93335	50.16718	5.54521	742.76904	-263.44345	26.67583	-404.03015	117.14725	20.47358	-1240.26294	-121.08437	17.18771
114	0.942	1022.32709	-161.33879	1420.90454	-77.34207	-103.53462	1318.91187	-829.44159	11.45331	1330.77893	-161.69836	52.02280	12.42293	736.08179	-261.31165	19.57708	-397.31812	126.81937	16.12607	-1253.68750	-120.62170	22.99920
115	0.950	1022.46344	-160.91235	1420.84436	-75.63190	-103.17345	1319.32190	-828.48016	11.23412	1330.50513	-175.53778	53.32748	23.50386	725.92834	-259.26657	13.00696	-393.84521	136.94171	13.12091	-1264.14380	-119.50710	28.19865
116	0.958	1022.53754	-160.55148	1420.53540	-74.05110	-102.91272	1318.91040	-827.23517	11.39413	1329.71667	-182.91388	53.83905	37.95374	711.75513	-257.19562	7.42762	-393.99347	146.13445	10.69188	-1270.79602	-117.70709	32.58170
117	0.967	1022.58899	-160.25461	1419.95740	-72.63931	-102.74477	1317.71130	-825.82867	11.92126	1328.52991	-182.37634	53.51627	53.27543	693.66803	-254.98441	3.37706	-398.11707	153.35834	7.89784	-1273.07275	-115.86026	35.99197
118	0.975	1022.66766	-160.01059	1419.09521	-71.43172	-102.65025	1315.78418	-824.41840	12.72546	1327.01807	-174.23218	52.61456	66.91216	672.34344	-252.60822	1.06820	-406.44269	158.50116	4.45041	-1270.94824	-114.83869	38.11462
119	0.983	1022.82813	-159.80281	1417.94141	-70.42903	-102.57814	1313.20972	-823.14691	13.66514	1325.19592	-159.90924	51.57256	77.67380	648.73273	-250.18936	0.13445	-418.85889	162.13480	1.04070	-1264.88660	-115.18781	38.61526
120	0.992	1023.12549	-159.61621	1416.49878	-69.60576	-102.46669	1310.08813	-822.13336	14.57943	1323.05017	-141.09021	50.78217	85.83459	623.92987	-247.93106	-0.12540	-435.06018	164.97604	-1.31205	-1255.34131	-117.03018	37.43942
121	1.000	1023.61157	-159.43443	1414.78357	-68.94133	-102.27187	1306.53296	-821.46619	15.32722	1320.57935	-119.29041	50.38947	92.29501	598.89813	-245.93538	-0.25843	-454.88177	167.70329	-2.24505	-1242.40210	-120.26828	34.88354
122	1.008	1024.32214	-159.23492	1412.83105	-68.44002	-101.97520	1302.66113	-821.18646	15.82309	1317.80957	-95.75104	50.16348	97.75501	574.13776	-244.10315	-0.46449	-477.83899	170.81644	-2.16918	-1225.95117	-124.64106	31.42476
123	1.017	1025.26245	-158.99344	1410.70105	-68.12712	-101.57581	1298.57410	-821.28271	16.05590	1314.78967	-71.46436	49.65667	102.47936	549.72827	-242.24786	-0.76848	-502.59106	174.21353	-1.69878	-1205.90698	-129.68723	27.53485
124	1.025	1026.40039	-158.69778	1408.47791	-68.03966	-101.08468	1294.34290	-821.70691	16.07498	1311.58215	-47.14215	48.61868	106.51908	525.59204	-240.24890	-1.17341	-527.67944	177.30544	-1.29887	-1182.37866	-134.86673	23.58670
125	1.033	1027.67285	-158.35648	1406.26624	-68.23116	-100.53277	1290.00964	-822.39447	15.95888	1308.25952	-23.06671	47.09947	109.90823	501.63812	-238.12054	-1.64576	-552.40491	179.73358	-1.19512	-1155.94092	-139.78934	19.95241
126	1.042	1028.98926	-157.98956	1404.18384	-68.78286	-99.97891	1285.60913	-823.26428	15.80130	1304.88696	0.93738	45.17086	112.68194	477.78986	-236.00079	-2.09427	-576.68903	181.57619	-1.38572	-1127.70874	-144.25723	17.11074
127	1.050	1030.23633	-157.61334	1402.35242	-69.79497	-99.47320	1281.19214	-824.20819	15.70719	1301.49902	25.30249	42.84697	114.87310	454.01245	-234.02127	-2.43802	-600.63458	182.87131	-1.83828	-1098.76526	-148.03989	15.44607
128	1.058	1031.29199	-157.23132	1400.88953	-71.34794	-98.98679	1276.84705	-825.10681	15.76429	1298.11316	50.46698	40.27505	116.52098	430.32123	-232.19226	-2.67474	-624.33630	183.44345	-2.61932	-1069.47852	-150.77209	14.99635
129	1.067	1032.04797	-156.83424	1399.89929	-73.44453	-98.39430	1272.71924	-825.87769	15.99882	1294.76575	76.69257	37.72683	117.60167	406.72296	-230.45313	-2.86463	-647.89215	183.43152	-3.67125	-1039.53174	-152.24094	15.58344
130	1.075	1032.42639	-156.41284	1399.46118	-75.95389	-97.54239	1269.00159	-826.50488	16.35865	1291.51245	104.03088	35.40549	117.96029	383.17725	-228.75758	-3.07275	-671.42615	183.53923	-4.61184	-1008.52423	-152.60197	17.08713
131	1.083	1032.38696	-155.96906	1399.61963	-78.60293	-96.35100	1265.88245	-827.01935	16.73524	1288.41748	132.48236	33.37894	117.36656	359.65100	-227.07784	-3.32218	-695.00061	184.37144	-5.06550	-976.46313	-152.14366	19.39873
132	1.092	1031.92529	-155.50609	1400.38501	-81.06190	-94.86993	1263.47620	-827.45801	16.99581	1285.57190	162.12601	31.58254	115.60641	336.15839	-225.39046	-3.56569	-718.60242	185.81461	-5.13508	-943.82275	-150.98279	22.21033
133	1.100	1031.06787	-155.01569	1401.74121	-83.09550	-93.24290	1261.78442	-827.84241	17.01417	1283.10815	193.04761	29.86515	112.54050	312.71069	-223.68484	-3.71974	-742.23157	187.34233	-5.24261	-911.20264	-149.06017	25.08328
134	1.108	1029.86194	-154.48485	1403.64954	-84.67031	-91.62285	1260.72192	-828.18109	16.71114	1281.18408	225.26813	28.11806	108.16048	289.27917	-221.97958	-3.75282	-765.93237	188.81516	-5.47736	-878.89270	-146.33051	27.71666
135	1.117	1028.36707	-153.91132	1406.05090	-85.93182	-90.12497	1260.18445	-828.48224	16.09328	1279.94568	258.78986	26.28604	102.58215	265.80109	-220.30530	-3.70731	-789.77417	190.75999	-5.37576	-846.78491	-142.92213	30.03806
136	1.125	1026.64856	-153.31049	1408.87378	-87.07592	-88.83026	1260.10986	-828.76129	15.25274	1279.49170	293.60950	24.29084	95.99940	242.18364	-218.66670	-3.62468	-813.77460	193.62769	-4.54626	-814.63989	-139.10326	32.08934
137	1.133	1024.77148	-152.71127	1412.04736	-88.21741	-87.79172	1260.50769	-829.03247	14.31448	1279.85022	329.71255	22.04192	88.70546	218.34053	-217.07193	-3.49348	-837.83868	196.96677	-3.29043	-782.31738	-135.10818	33.88571
138	1.142	1022.79480	-152.14418	1415.50562	-89.33658	-87.03118	1261.44751	-829.29181	13.36638	1280.97632	367.11108	19.42916	81.09332	194.24651	-215.58139	-3.27840	-861.85156	199.88501	-2.25671	-749.84937	-131.06247	35.36810
139	1.150	1020.77136	-151.62817	1419.17944	-90.30941	-86.55043	1263.01563	-829.50922	12.42529	1282.77942	405.75287	16.29638	73.57613	169.94002	-214.23404	-2.97865	-885.81482	202.12408	-1.67315	-717.43048	-127.06052	36.48186
140	1.158	1018.75592	-151.16754	1422.99182	-90.97515	-86.34895	1265.27075	-829.63928	11.45659	1285.16235	445.35345	12.54166	66.53143	145.47484	-212.92171	-2.65617	-909.82715	204.05583	-1.29125	-685.29675	-123.23537	37.26580
141	1.167	1016.80756	-150.75809	1426.86194	-91.19827	-86.42644	1268.21838	-829.64313	10.42443	1288.04639	485.40399	8.21638	60.24686	120.89217	-211.45084	-2.38189	-933.96960	205.96753	-0.85693	-653.58417	-119.75233	37.85411
142	1.175	1014.98358	-150.39362	1430.71191	-90.91128	-86.77586	1271.80920	-829.50256	9.34134	1291.37671	525.34521	3.43726	54.84168	96.22917	-209.73758	-2.15620	-958.26660	207.86743	-0.34177	-622.32184	-116.81492	38.43273
143	1.183	1013.33386	-150.07065	1434.47131	-90.12961	-87.37947	1275.95239	-829.22101	8.28474	1295.11011	564.78107	-1.70767	50.34697	71.51077	-207.84674	-1.92823	-982.73126	209.69772	0.12459	-591.53900	-114.66272	39.18431
144	1.192	1011.89935	-149.79111	1438.07971	-88.93047	-88.20945	1280.53418	-828.81482	7.36970	1299.19312	603.58069	-7.04053	47.00595	46.73312	-205.87564	-1.67388	-1007.40820	211.47354	0.41246	-561.37036	-113.49500	40.21457
145	1.200	1010.70984	-149.55923	1441.48987	-87.40775	-89.22302	1285.42749	-828.30182	6.70610	1303.53992	641.64392	-12.13098	45.43247	21.87378	-203.87527	-1.41570	-1032.34131	213.30240	0.52331	-532.09607	-113.43480	41.49240
146	1.208	1009.77911	-149.37726	1444.67175	-85.63453	-90.34908	1290.49219	-827.69727	6.36935	1308.02319	678.32471	-16.32892	46.16664	-3.09412	-201.86981	-1.18075	-1057.43713	215.29784	0.60702	-504.15515	-114.53346	42.81119
147	1.217	1009.10205	-149.24506	1447.60938	-83.66370	-91.49956	1295.57129	-827.02399	6.39095	1312.48206	711.90332	-19.03949	48.75329	-28.18246	-199.92673	-0.95507	-1082.30481	217.47032	0.97689	-478.14264	-116.72582	43.76243
148	1.225	1008.65686	-149.16077	1450.28772	-81.55662	-92.60964	1300.49268	-826.32562	6.76422	1316.73999	739.77686	-20.12957	51.32086	-53.32871	-198.17690	-0.68040	-1106.26563	219.77301	2.21738	-454.75238	-119.82825	43.79327
149	1.233	1008.40997	-149.12186	1452.68298	-79.39494	-93.64838	1305.07837	-825.66486	7.45645	1320.62024	759.63391	-20.02444	51.53499	-78.29631	-196.73495	-0.25751	-1128.66699	222.19086	5.01701	-434.64835	-123.62888	42.40443
150	1.242	1008.31897	-149.12866	1454.76404	-77.25946	-94.58731	1309.16260	-825.10297	8.40976	1323.96240	770.78418	-19.23253	48.26967	-102.57176	-195.61893	0.52925	-1149.24268	224.59860	9.56038	-418.25723	-127.98602	39.40434
151	1.250	1008.33386	-149.18690	1456.49915	-75.20622	-95.37983	1312.60974	-824.67456	9.52433	1326.64514	774.51166	-17.93730	42.25378	-125.38940	-194.79736	2.10425	-1168.06824	226.64520	15.28913	-405.60095	-132.83781	35.04572
152	1.258	1008.40057	-149.30452	1457.86487	-73.26559	-95.97530	1315.32385	-824.37012	10.64931	1328.60291	773.23395	-16.24800	35.07262	-145.95566	-194.33536	5.02846	-1185.20459	228.06073	21.48748	-396.36469	-138.11449	29.94721
153	1.267	1008.47046	-149.48105	1458.84827	-71.45452	-96.34367	1317.24805	-824.13086	11.60478	1329.82861	769.13855	-14.56974	27.80980	-163.61394	-194.43091	9.80023	-1200.43787	228.96902	27.81548	-390.17285	-143.66226	24.84282
154	1.275	1008.51306	-149.69669	1459.44031	-69.78512	-96.48459	1318.35693	-823.86108	12.21875	1330.36853	763.18579	-13.37237	20.72717	-177.70024	-195.30255	16.78172	-1213.24316	229.62512	34.13453	-386.83188	-149.22800	20.26193
155	1.283	1008.52124	-149.91240	1459.63196	-68.26440	-96.41614	1318.64819	-823.45911	12.35254	1330.31335	755.00934	-12.69572	13.88034	-187.26848	-197.15390	26.15415	-1223.03638	229.97137	40.15291	-386.41653	-154.47884	16.28321
156	1.292	1008.51166	-150.08644	1459.41357	-66.89339	-96.16487	1318.13538	-822.85541	11.92119	1329.77563	743.62988	-12.17894	7.73630	-191.15518	-200.19545	37.51439	-1229.52380	229.70877	45.44066	-389.26788	-159.04840	12.49949
157	1.300	1008.52466	-150.19928	1458.77869	-65.67639	-95.77859	1316.84827	-822.03888	10.92650	1328.85669	728.37952	-11.53310	3.12038	-188.61580	-204.54474	49.48186	-1232.67517	228.75702	49.63550	-395.91785	-162.58275	8.26471
158	1.308	1008.62054	-150.26700	1457.72839	-64.62766	-95.32979	1314.84045	-821.06006	9.48238	1327.61694	709.33539	-10.70127	0.47952	-179.92123	-210.13269	60.18731	-1232.43127	227.48593	52.50855	-406.85907	-164.78635	3.26709
159	1.317	1008.86902	-150.33200	1456.27441	-63.76357	-94.88207	1312.19287	-820.01910	7.79489	1326.06641	687.18103	-9.62060	-0.57842	-166.15958	-216.75610	68.38177	-1228.67273	226.49292	53.83364	-422.18982	-165.51662	-1.91897
160	1.325	1009.33636	-150.43750	1454.43591	-63.09924	-94.46407	1309.00671	-819.04736	6.09737	1324.18372	662.98529	-8.20284	-0.82693	-148.57422	-224.14041	73.96232	-1221.32104	226.25122	53.32755	-441.40887	-164.89479	-6.12270
161	1.333	1010.07343	-150.60645	1452.23975	-62.65761	-94.08019	1305.39099	-818.28131	4.58832	1321.94690	637.94775	-6.51671	-0.83087	-128.16898	-231.93181	77.55297	-1210.22864	226.91550	50.88697	-463.56342	-163.32060	-8.63128
162	1.342	1011.10284	-150.84085	1449.72180	-62.47264	-93.73287	1301.44983	-817.82874	3.40477	1319.35266	612.95349	-4.71692	-0.86843	-105.68666	-239.72560	79.85159	-1195.21301	228.26657	46.88873	-487.51315	-161.33282	-9.69149
163	1.350	1012.41473	-151.13840	1446.92993	-62.58231	-93.44050	1297.27722	-817.74347	2.61444	1316.41797	588.33295	-2.90204	-1.06676	-81.74211	-247.18056	81.32329	-1176.49829	229.79227	42.23492	-512.15503	-159.36949	-9.99123
164	1.358	1013.97260	-151.50882	1443.93103	-63.02162	-93.25001	1292.95715	-818.02380	2.20863	1313.17761	564.03424	-1.12733	-1.45089	-56.89556	-254.12016	82.22357	-1155.04480	230.89490	38.07708	-536.72937	-157.58749	-10.06832
165	1.367	1015.71564	-151.97458	1440.81384	-63.82274	-93.23459	1288.57190	-818.63409	2.10402	1309.68103	539.89441	0.59501	-1.93987	-31.56689	-260.51398	82.72637	-1132.19995	231.10042	35.30275	-560.98853	-155.89954	-10.18966
166	1.375	1017.55713	-152.55774	1437.68726	-65.01820	-93.46408	1284.21106	-819.52734	2.16573	1305.98938	515.79865	2.29647	-2.40652	-5.91609	-266.41367	83.01138	-1108.85986	230.13834	34.08731	-585.01038	-154.17778	-10.42377
167	1.383	1019.38702	-153.26822	1434.67334	-66.63455	-93.96796	1279.97180	-820.65088	2.25104	1302.16455	491.72809	4.00787	-2.77047	20.15627	-271.93280	83.26249	-1085.02136	227.92589	34.01649	-608.91888	-152.37341	-10.74111
168	1.392	1021.08191	-154.10339	1431.89880	-68.68073	-94.74374	1275.94958	-821.94403	2.24769	1298.25781	467.73090	5.75299	-3.02815	46.88892	-277.18158	83.57771	-1060.18311	224.62274	34.69285	-632.77222	-150.48477	-11.09655
169	1.400	1022.52240	-155.05309	1429.48242	-71.13667	-95.80214	1272.23181	-823.34686	2.09091	1294.31409	443.85486	7.54890	-3.22774	74.51459	-282.17661	83.86903	-1034.01282	220.57532	35.97803	-656.58472	-148.54520	-11.43148
170	1.408	1023.61255	-156.10573	1427.52148	-73.93315	-97.17685	1268.89429	-824.81866	1.77691	1290.38220	420.10666	9.38107	-3.43561	103.18401	-286.85321	83.88017	-1006.57697	215.95398	37.69728	-680.35956	-146.61996	-11.69022
171	1.417	1024.29187	-157.24779	1426.08301	-76.93307	-98.88243	1266.00146	-826.35052	1.37031	1286.52112	396.45819	11.20509	-3.69755	132.97975	-291.14615	83.32971	-978.13116	210.51282	39.49536	-704.11218	-144.75063	-11.86549
172	1.425	1024.53955	-158.44839	1425.19849	-79.94048	-100.87195	1263.60852	-827.94910	0.98115	1282.82495	372.86954	12.99837	-3.99564	163.93254	-295.05722	82.06253	-948.89246	203.88338	41.06115	-727.87946	-142.91446	-11.99961
173	1.433	1024.37122	-159.65604	1424.86646	-82.74244	-103.02909	1261.75818	-829.58954	0.72562	1279.45972	349.32477	14.78892	-4.25595	195.99748	-298.65738	80.10037	-919.01758	196.07628	42.39205	-751.67645	-141.03633	-12.14130
174	1.442	1023.82794	-160.82858	1425.06055	-85.16360	-105.18741	1260.47595	-831.17047	0.69948	1276.66614	325.82693	16.59053	-4.42790	229.07121	-302.00461	77.56502	-888.67383	187.54694	43.80335	-775.48175	-139.10361	-12.26462
175	1.450	1022.96387	-161.95952	1425.73633	-87.11921	-107.17577	1259.77063	-832.51538	0.95748	1274.71155	302.33752	18.36684	-4.53797	263.05804	-305.09445	74.57574	-858.07428	178.79408	45.63945	-799.32153	-137.22449	-12.28120
176	1.458	1021.83777	-163.07216	1426.83655	-88.64500	-108.87533	1259.63879	-833.43469	1.49075	1273.81445	278.76108	20.11120	-4.62896	297.90625	-307.89914	71.22929	-827.45715	170.04770	47.97108	-823.30316	-135.47189	-12.17890
177	1.467	1020.51270	-164.20221	1428.29700	-89.86152	-110.23866	1260.07092	-833.81445	2.22902	1274.07214	254.99710	21.87393	-4.66927	333.59656	-310.37531	67.62817	-797.02087	161.33423	50.54600	-847.48352	-133.78726	-12.04172
178	1.475	1019.05304	-165.38268	1430.04932	-90.88902	-111.27372	1261.05872	-833.67242	3.08460	1275.44507	230.99579	23.67472	-4.58525	370.08331	-312.41129	63.89901	-766.88220	152.68248	52.95951	-871.76318	-132.05138	-11.95360
179	1.483	1017.51471	-166.62930	1432.02185	-91.78495	-112.02646	1262.60120	-833.14929	3.99839	1277.79590	206.75760	25.47507	-4.36212	407.19305	-313.83292	60.19846	-737.10663	144.13223	54.83197	-896.00867	-130.14743	-11.96326
180	1.492	1015.94598	-167.94559	1434.14246	-92.53069	-112.55155	1264.70593	-832.44366	4.94229	1280.93994	182.29147	27.25552	-4.06472	444.58142	-314.49823	56.68915	-707.77502	135.64990	55.89911	-920.22632	-128.05139	-12.03767
181	1.500	1014.39990	-169.34637	1436.34082	-93.05438	-112.88232	1267.37622	-831.73273	5.89152	1284.68359	157.63147	29.03387	-3.78509	481.83221	-314.39230	53.51104	-679.02411	127.25784	56.09911	-944.51843	-125.93015	-12.01747
182	1.508	1012.93933	-170.85852	1438.54651	-93.27332	-113.03507	1270.59448	-831.12433	6.80571	1288.85779	132.85837	30.79974	-3.57041	518.64069	-313.68906	50.83442	-650.99994	119.18513	55.59588	-968.96466	-124.03120	-11.73964
183	1.517	1011.63062	-172.49374	1440.69031	-93.13252	-113.02727	1274.31506	-830.65295	7.63289	1293.34070	108.02533	32.51525	-3.38916	554.94147	-312.77301	48.98192	-623.76489	111.73070	54.63867	-993.63794	-122.39493	-11.23879
184	1.525	1010.53125	-174.23309	1442.70862	-92.62101	-112.87659	1278.47583	-830.29877	8.32220	1298.05640	83.12219	34.16653	-3.18628	590.78052	-312.14233	48.45633	-597.28717	105.07445	53.41922	-1018.58545	-120.81946	-10.74427
185	1.533	1009.67908	-176.03519	1444.54712	-91.76193	-112.59106	1283.00708	-830.01581	8.82433	1302.94702	58.12549	35.76303	-2.95298	625.79236	-312.21649	49.67611	-571.52679	99.27436	52.02350	-1043.70972	-119.18981	-10.44094
186	1.542	1009.08789	-177.85300	1446.16101	-90.59106	-112.16210	1287.82654	-829.76062	9.08744	1307.93884	33.02075	37.31898	-2.71257	658.65320	-313.12552	52.40700	-546.56042	94.33609	50.41320	-1068.79126	-117.62270	-10.27525
187	1.550	1008.75122	-179.65039	1447.51379	-89.14847	-111.57200	1292.82483	-829.51208	9.07136	1312.92188	7.80933	38.86407	-2.45701	687.28320	-314.49371	55.38688	-522.65631	90.33941	48.45601	-1093.59241	-116.23796	-9.93748
188	1.558	1008.64575	-181.41003	1448.57788	-87.48631	-110.82581	1297.85474	-829.27875	8.76364	1317.74097	-17.43182	40.46735	-2.15007	709.80725	-315.52917	56.85215	-500.20789	87.54047	45.98382	-1117.76965	-115.04962	-8.92025
189	1.567	1008.73431	-183.12657	1449.32935	-85.67001	-109.97312	1302.73035	-829.09668	8.16897	1322.20862	-42.44159	42.23114	-1.77221	725.37695	-315.60480	55.69480	-479.61786	86.23753	42.82045	-1140.86914	-114.19790	-6.67751
190	1.575	1008.97290	-184.79849	1449.74683	-83.76547	-109.08813	1307.24512	-829.01361	7.29246	1326.14392	-66.75153	44.21931	-1.27759	734.39185	-314.64636	51.99249	-461.26447	86.51702	38.80408	-1162.60278	-113.95250	-2.98092
191	1.583	1009.31586	-186.42953	1449.81506	-81.82576	-108.24017	1311.21204	-829.06091	6.15124	1329.40820	-89.91357	46.38957	-0.50094	738.20251	-312.90594	46.50763	-445.49927	88.21827	33.88493	-1182.92847	-114.24002	1.85909
192	1.592	1009.71783	-188.03206	1449.52478	-79.89267	-107.49194	1314.49695	-829.22504	4.80280	1331.92102	-111.77222	48.60012	0.91117	738.32440	-310.67758	40.05046	-432.56427	91.14057	28.28930	-1201.85144	-114.58830	7.30321
193	1.600	1010.13763	-189.62213	1448.86926	-78.01685	-106.90904	1317.02466	-829.43170	3.35872	1333.65979	-132.35535	50.61846	3.62569	735.57111	-308.24088	33.23787	-422.49377	95.10263	22.52874	-1219.26733	-114.61565	12.96648
194	1.608	1010.54388	-191.21112	1447.84424	-76.26695	-106.54045	1318.76245	-829.54938	1.97396	1334.64807	-151.32758	52.13320	8.75692	729.79059	-305.78369	26.37304	-415.19556	99.76987	17.16596	-1234.81055	-114.12439	18.58276
195	1.617	1010.91998	-192.80762	1446.44800	-74.70823	-106.38597	1319.69556	-829.41901	0.80955	1334.94666	-167.37311	52.81693	17.52164	720.33673	-303.31174	19.46779	-410.73602	104.69928	12.60220	-1247.76880	-112.88630	23.87418
196	1.625	1011.26715	-194.42526	1444.67908	-73.37780	-106.40592	1319.81213	-828.91803	-0.01753	1334.65051	-178.22534	52.39057	30.12400	706.80334	-300.72351	12.71565	-409.56531	109.64541	9.01598	-1257.27393	-110.73112	28.56282
197	1.633	1011.60565	-196.07986	1442.53333	-72.27051	-106.54742	1319.11206	-828.04163	-0.46275	1333.87634	-181.81213	50.76299	44.94490	689.44519	-298.00424	6.89702	-412.40118	114.60264	6.29747	-1262.72290	-107.86694	32.42612
198	1.642	1011.96954	-197.77505	1440.00671	-71.34952	-106.74702	1317.62878	-826.93652	-0.55367	1332.72974	-177.52472	48.21841	59.36505	669.00165	-295.31503	2.87526	-419.79962	119.39921	4.06898	-1264.04272	-105.03140	35.35743
199	1.650	1012.39685	-199.49353	1437.10400	-70.58942	-106.94009	1315.43530	-825.83655	-0.37734	1331.26904	-166.24884	45.37264	71.48527	646.27393	-292.85651	0.75368	-431.74225	123.39108	1.98673	-1261.55640	-103.18916	37.30132
200	1.658	1012.92706	-201.19771	1433.84558	-69.99675	-107.07391	1312.63245	-824.95557	-0.05879	1329.49951	-149.52606	42.87041	80.92882	622.03473	-290.73108	-0.09982	-447.66937	125.95831	0.05852	-1255.64307	-102.96801	38.09726
201	1.667	1013.60193	-202.83691	1430.26868	-69.58690	-107.09713	1309.33386	-824.43182	0.26545	1327.39856	-128.93872	41.07006	88.32990	597.08563	-288.96997	-0.36345	-466.97290	127.31302	-1.46334	-1246.44702	-104.36441	37.51087
202	1.675	1014.45856	-204.36411	1426.42920	-69.36768	-106.95564	1305.65588	-824.33020	0.46621	1324.94336	-105.88086	39.89396	94.44460	572.08478	-287.51135	-0.41441	-489.12372	128.36035	-2.44692	-1233.80273	-106.99479	35.45679
203	1.683	1015.51685	-205.75282	1422.40283	-69.34743	-106.61031	1301.70264	-824.65863	0.43634	1322.12085	-81.47894	38.91221	99.66621	547.37708	-286.13608	-0.46581	-513.20837	129.76538	-2.97490	-1217.47412	-110.58574	32.17672
204	1.692	1016.76904	-206.99866	1418.28491	-69.54675	-106.05336	1297.55396	-825.38116	0.11626	1318.93066	-56.58228	37.62033	104.03992	523.00446	-284.60825	-0.65385	-538.00299	131.51541	-3.22522	-1197.43213	-115.07730	28.16792
205	1.700	1018.17517	-208.10735	1414.18958	-70.00639	-105.32268	1293.26379	-826.42548	-0.47768	1315.39856	-31.70709	35.70332	107.51243	498.84863	-282.86316	-0.98413	-562.69348	133.33876	-3.39152	-1173.87646	-120.30804	23.94388
206	1.708	1019.66071	-209.08636	1410.24890	-70.79313	-104.50909	1288.86731	-827.68799	-1.25310	1311.58862	-6.93488	33.08764	110.12129	474.80591	-280.97165	-1.38409	-587.07880	135.10126	-3.61269	-1147.20386	-125.85859	19.95575
207	1.717	1021.11865	-209.94252	1406.61230	-71.99549	-103.72672	1284.39795	-829.04614	-2.07573	1307.59790	18.02148	29.86254	112.00411	450.83575	-279.03183	-1.79166	-611.22107	136.74400	-3.94984	-1118.05640	-131.19586	16.62870
208	1.725	1022.42023	-210.67667	1403.43542	-73.69579	-103.04517	1279.91467	-830.38031	-2.81759	1303.53394	43.54303	26.24241	113.31934	426.92767	-277.15027	-2.16351	-635.21289	138.18028	-4.43075	-1087.23328	-135.84702	14.30580
209	1.733	1023.43573	-211.28638	1400.85510	-75.92841	-102.42995	1275.52600	-831.60187	-3.40161	1299.49084	69.89191	22.55079	114.18048	403.09454	-275.40442	-2.47653	-659.11365	139.37103	-5.02597	-1055.44629	-139.53644	13.19907
210	1.742	1024.06030	-211.78073	1398.96997	-78.64339	-101.74152	1271.39612	-832.67944	-3.81800	1295.53503	97.20663	19.12316	114.59267	379.37030	-273.81332	-2.72569	-682.96490	140.50323	-5.52383	-1023.12518	-142.30997	13.42775
211	1.750	1024.23230	-212.18344	1397.83728	-81.67388	-100.80577	1267.71802	-833.64539	-4.10996	1291.71362	125.57065	16.13646	114.41235	355.78357	-272.39078	-2.89174	-706.84259	141.95758	-5.61944	-990.40063	-144.48445	15.05435
212	1.758	1023.93652	-212.51686	1397.47656	-84.73329	-99.51900	1264.65833	-834.56506	-4.35998	1288.08447	155.06332	13.52826	113.41184	332.31042	-271.13809	-2.94230	-730.82544	144.03151	-5.22034	-957.33899	-146.26758	17.97366
213	1.767	1023.19434	-212.78452	1397.87158	-87.49104	-97.90327	1262.30701	-835.47656	-4.66513	1284.73376	185.79062	11.09919	111.39139	308.86932	-269.95117	-2.88873	-754.91986	146.71526	-4.51859	-924.28864	-147.40466	21.73372
214	1.775	1022.05103	-212.97002	1398.97290	-89.71014	-96.06293	1260.66199	-836.34406	-5.08541	1281.77405	217.84009	8.67310	108.22666	285.37177	-268.64270	-2.80086	-779.04688	149.52980	-3.84427	-891.86188	-147.39731	25.65472
215	1.783	1020.56628	-213.05585	1400.70764	-91.35532	-94.11551	1259.65479	-837.07098	-5.62465	1279.35620	251.21436	6.16732	103.88493	261.74298	-267.08905	-2.75510	-803.09949	151.80261	-3.45583	-860.46790	-146.00903	29.20226
216	1.792	1018.80688	-213.04257	1402.99036	-92.57585	-92.17047	1259.20081	-837.55865	-6.26164	1277.66809	285.86139	3.55253	98.44968	237.91917	-265.31500	-2.79774	-827.03931	153.41162	-3.30935	-829.97498	-143.40091	32.15112
217	1.800	1016.83978	-212.94797	1405.72974	-93.56806	-90.32957	1259.24609	-837.76416	-6.96756	1276.86304	321.74713	0.80530	92.12924	213.87654	-263.49304	-2.89983	-850.93225	154.89034	-3.12664	-799.88220	-139.99063	34.49879
218	1.808	1014.72662	-212.79695	1408.83179	-94.44421	-88.67927	1259.79041	-837.73151	-7.70042	1276.98010	358.85107	-2.11195	85.23696	189.65227	-261.85440	-2.93138	-874.87878	156.66402	-2.76760	-769.75793	-136.30687	36.35270
219	1.817	1012.52606	-212.61768	1412.20190	-95.20216	-87.27951	1260.87866	-837.57843	-8.41066	1277.93945	397.11890	-5.30400	78.14149	165.31435	-260.49969	-2.77959	-898.94409	158.61768	-2.37225	-739.48352	-132.78491	37.80891
220	1.825	1010.29999	-212.43346	1415.74658	-95.76715	-86.15945	1262.56885	-837.43469	-9.05825	1279.59534	436.42914	-8.92528	71.20060	140.91557	-259.28412	-2.50451	-923.13489	160.46770	-2.09893	-709.13501	-129.64081	38.89431
221	1.833	1008.11273	-212.24762	1419.37451	-96.04456	-85.32909	1264.89612	-837.37384	-9.62745	1281.79651	476.54681	-13.03775	64.69543	116.46263	-257.93265	-2.27705	-947.42249	162.14104	-1.91306	-678.76819	-126.96623	39.64614
222	1.842	1006.02679	-212.04811	1423.00171	-95.96246	-84.79411	1267.85291	-837.38757	-10.12638	1284.43140	517.15283	-17.50700	58.83046	91.90215	-256.29041	-2.15742	-971.80725	163.76727	-1.65974	-648.38208	-124.87925	40.19799
223	1.850	1004.10181	-211.82979	1426.55579	-95.49473	-84.55354	1271.39319	-837.40698	-10.56636	1287.44348	557.98755	-21.99303	53.89143	67.17439	-254.42354	-2.04461	-996.32190	165.54700	-1.24116	-618.03833	-123.55553	40.75634
224	1.858	1002.38947	-211.59723	1429.97559	-94.65773	-84.58496	1275.44507	-837.34296	-10.93667	1290.81458	598.82056	-25.97912	50.45168	42.29155	-252.47881	-1.83314	-1020.97650	167.56340	-0.73429	-587.95337	-123.15166	41.50158
225	1.867	1000.92554	-211.35620	1433.20825	-93.49612	-84.84509	1279.91528	-837.11938	-11.19681	1294.52710	639.06836	-28.81651	49.29029	17.29825	-250.53293	-1.52563	-1045.78455	169.69296	-0.31696	-558.47437	-123.74850	42.50407
226	1.875	999.73163	-211.11667	1436.20715	-92.06822	-85.28508	1284.68689	-836.69086	-11.29198	1298.52234	677.37756	-29.88782	50.74113	-7.81569	-248.58772	-1.21198	-1070.78064	171.79660	-0.07408	-530.05121	-125.37228	43.66157
227	1.883	998.82080	-210.89537	1438.93396	-90.42589	-85.84578	1289.61536	-836.05096	-11.17560	1302.67749	711.62659	-29.00581	53.83023	-33.08257	-246.63618	-0.96909	-1095.90637	173.84598	0.07203	-503.28622	-128.03325	44.63981
228	1.892	998.19745	-210.71193	1441.36353	-88.60541	-86.44630	1294.52539	-835.23676	-10.81947	1306.81458	739.53186	-26.65794	56.33689	-58.45761	-244.69827	-0.77031	-1120.86023	175.86174	0.42841	-478.91589	-131.73032	44.92255
229	1.900	997.85236	-210.58078	1443.47974	-86.64447	-87.00737	1299.22034	-834.32214	-10.21489	1310.73657	759.61108	-23.60341	56.19916	-83.75224	-242.81987	-0.46642	-1145.05811	177.96266	1.70668	-457.59048	-136.43307	44.02194
230	1.908	997.75592	-210.50336	1445.26733	-84.60181	-87.48754	1303.50732	-833.39764	-9.37681	1314.26477	771.83997	-20.23947	52.92140	-108.56819	-241.06494	0.25107	-1167.81006	180.29469	4.75095	-439.62213	-142.06076	41.69419
231	1.917	997.85632	-210.46777	1446.71338	-82.55309	-87.88058	1307.22205	-832.54742	-8.34667	1317.25879	777.51453	-16.56726	47.52320	-132.28291	-239.47635	1.89622	-1188.64124	182.73524	9.75326	-424.97430	-148.44565	38.01119
232	1.925	998.08838	-210.45146	1447.81262	-80.56519	-88.17969	1310.24036	-831.82587	-7.19302	1319.62683	778.50378	-12.71298	41.30056	-154.16661	-238.00526	5.02159	-1207.40039	184.92722	16.03816	-413.44116	-155.30736	33.28369
233	1.933	998.39044	-210.42529	1448.56580	-78.67413	-88.36497	1312.47937	-831.23541	-6.02000	1321.33118	776.36072	-9.14969	34.84034	-173.44446	-236.56467	9.94943	-1224.02332	186.63423	22.74809	-404.82507	-162.30711	27.94549
234	1.942	998.72217	-210.36426	1448.97339	-76.88661	-88.42641	1313.89746	-830.72217	-4.97045	1322.38403	771.66217	-6.27564	28.08086	-189.16368	-235.22311	16.78324	-1238.30432	187.87682	29.42847	-399.08945	-169.13745	22.45947
235	1.950	999.07501	-210.25793	1449.03333	-75.19496	-88.36958	1314.49097	-830.19647	-4.20249	1322.83069	763.94196	-4.02493	20.92437	-200.14191	-234.23064	25.53255	-1249.93176	188.73578	35.94003	-396.44543	-175.55524	17.15240
236	1.958	999.46844	-210.11185	1448.74292	-73.58953	-88.19157	1314.28284	-829.56610	-3.84910	1322.73169	752.37195	-2.06987	13.69548	-205.23193	-233.83786	35.88618	-1258.68506	189.07825	42.05159	-397.31055	-181.35503	12.02423
237	1.967	999.93610	-209.93665	1448.10168	-72.06895	-87.87695	1313.30969	-828.76898	-3.98332	1322.15308	736.70239	-0.25554	7.25123	-203.78244	-234.19963	46.83331	-1264.52905	188.59076	47.26856	-402.21161	-186.29367	6.81319
238	1.975	1000.51569	-209.73747	1447.11121	-70.64874	-87.42863	1311.61926	-827.79517	-4.59968	1321.15515	717.55890	1.34145	2.58474	-195.97047	-235.39935	56.86240	-1267.46045	187.23056	51.16088	-411.65228	-190.02069	1.42640
239	1.983	1001.24597	-209.51869	1445.77625	-69.35497	-86.87836	1309.27942	-826.69110	-5.61330	1319.78369	695.85907	2.72354	0.04319	-182.67906	-237.48093	64.82860	-1267.32886	185.54901	53.72712	-425.86127	-192.16640	-3.61639
240	1.992	1002.16779	-209.29993	1444.10669	-68.20668	-86.25384	1306.37915	-825.54663	-6.87629	1318.07300	672.34607	4.09809	-0.93408	-165.05754	-240.43771	70.55353	-1263.90393	184.36986	55.15122	-444.49170	-192.61223	-7.37295
241	2.000	1003.32178	-209.12003	1442.12073	-67.22038	-85.56806	1303.01294	-824.47021	-8.20610	1316.05920	647.77655	5.64173	-1.19617	-144.19357	-244.12340	74.52952	-1256.98267	184.13318	55.29374	-466.52759	-191.67957	-9.34505
242	2.008	1004.73846	-209.01767	1439.84546	-66.43675	-84.85651	1299.26624	-823.56427	-9.42101	1313.78455	622.94489	7.33430	-1.28802	-120.97778	-248.19380	77.28152	-1246.32324	184.69131	53.77898	-490.53415	-189.99826	-9.95155
243	2.017	1006.42169	-209.01535	1437.32043	-65.92542	-84.19656	1295.22021	-822.90973	-10.37577	1311.28821	598.33374	9.04286	-1.42590	-96.08350	-252.21509	79.09441	-1231.64246	185.69199	50.57111	-515.18097	-188.14452	-10.00762
244	2.025	1008.33771	-209.12906	1434.60132	-65.76182	-83.68120	1290.96045	-822.55878	-10.98695	1308.59326	574.03180	10.67404	-1.65857	-70.04346	-255.83783	80.08661	-1212.81665	186.88184	46.19997	-539.69934	-186.37508	-10.06599
245	2.033	1010.42004	-209.37338	1431.76392	-66.00903	-83.38005	1286.57837	-822.52991	-11.24396	1305.70569	549.94128	12.25367	-1.95443	-43.29056	-258.88504	80.33468	-1190.09253	188.02527	41.48758	-563.88690	-184.70102	-10.29680
246	2.042	1012.57947	-209.74590	1428.90247	-66.70702	-83.30801	1282.16919	-822.80859	-11.20643	1302.62622	525.95422	13.86958	-2.25231	-16.08385	-261.37695	79.98042	-1164.21362	188.76657	37.26508	-587.82532	-183.08861	-10.65304
247	2.050	1014.71503	-210.22565	1426.11658	-67.86321	-83.43195	1277.83179	-823.35480	-10.98566	1299.36633	502.02463	15.56344	-2.50847	11.54573	-263.50739	79.29167	-1136.38867	188.68550	34.21121	-611.67029	-181.48863	-11.03978
248	2.058	1016.72668	-210.78716	1423.50073	-69.45652	-83.73260	1273.67407	-824.11298	-10.70725	1295.95654	478.16583	17.29482	-2.74376	39.71170	-265.52515	78.56483	-1107.89111	187.50961	32.65569	-635.53638	-179.82689	-11.39885
249	2.067	1018.52216	-211.39841	1421.14246	-71.44279	-84.24989	1269.80566	-825.02155	-10.46625	1292.43848	454.40894	18.99662	-3.01845	68.55345	-267.59885	77.93899	-1079.43909	185.25131	32.50881	-659.41913	-178.07809	-11.69760
250	2.075	1020.02002	-212.02014	1419.12244	-73.74288	-85.05222	1266.32019	-826.02771	-10.29860	1288.85693	430.75677	20.65062	-3.33588	98.21898	-269.77701	77.33331	-1050.97803	182.10658	33.50919	-683.21045	-176.27832	-11.91624
251	2.083	1021.15790	-212.62396	1417.50671	-76.22877	-86.17633	1263.28711	-827.10107	-10.17877	1285.26746	407.16919	22.28761	-3.63275	128.87605	-272.00351	76.54047	-1022.08862	178.24408	35.46504	-706.83899	-174.46529	-12.06596
252	2.092	1021.90558	-213.20618	1416.33765	-78.72775	-87.59045	1260.76038	-828.22595	-10.04170	1281.76672	383.60004	23.93885	-3.87010	160.65837	-274.13965	75.35475	-992.52026	173.66924	38.15099	-730.36938	-172.67545	-12.18049
253	2.100	1022.26544	-213.78250	1415.63013	-81.04823	-89.18596	1258.78589	-829.36945	-9.82388	1278.51880	360.04260	25.60412	-4.07748	193.60750	-276.05011	73.66850	-962.37695	168.24442	41.14622	-753.93188	-170.94035	-12.28408
254	2.108	1022.26038	-214.37396	1415.37927	-83.02673	-90.80054	1257.39514	-830.45227	-9.50162	1275.74988	336.51675	27.25511	-4.30091	227.66811	-277.69315	71.51254	-931.94043	161.90506	44.01192	-777.61444	-169.23544	-12.36939
255	2.117	1021.92316	-214.99390	1415.57104	-84.57742	-92.26747	1256.59314	-831.34546	-9.09772	1273.71252	313.02283	28.89188	-4.53195	262.71991	-279.08035	69.02120	-901.40015	154.86125	46.59877	-801.41614	-167.51051	-12.40292
256	2.125	1021.29150	-215.63771	1416.18469	-85.71160	-93.46202	1256.35974	-831.89862	-8.65199	1272.62341	289.51480	30.56511	-4.70670	298.61804	-280.18518	66.36926	-870.76807	147.42798	49.00386	-825.28528	-165.76105	-12.37366
257	2.133	1020.40399	-216.28226	1417.18799	-86.51620	-94.32278	1256.67493	-831.99921	-8.18339	1272.59045	265.88495	32.28844	-4.77176	335.20337	-280.94095	63.73557	-839.98431	139.78717	51.30661	-849.21643	-164.02435	-12.31354
258	2.142	1019.29895	-216.89938	1418.53394	-87.09841	-94.84903	1257.53809	-831.63489	-7.67669	1273.58948	241.99506	34.01601	-4.72589	372.27795	-281.27045	61.27319	-809.04712	132.10196	53.49273	-873.28510	-162.32961	-12.23799
259	2.150	1018.01910	-217.47603	1420.16406	-87.52346	-95.08205	1258.95947	-830.91589	-7.09506	1275.50916	217.76660	35.75533	-4.58376	409.58533	-281.04034	59.05746	-778.06055	124.56302	55.43202	-897.59448	-160.64847	-12.11903
260	2.158	1016.61688	-218.02805	1422.01514	-87.79088	-95.07637	1260.94385	-830.03424	-6.39984	1278.20959	193.24194	37.55807	-4.35209	446.82086	-280.01556	57.04323	-747.17371	117.22626	56.87098	-922.14282	-158.89584	-11.95227
261	2.167	1015.15265	-218.59433	1424.02600	-87.85590	-94.87511	1263.48779	-829.18188	-5.57706	1281.54871	168.56479	39.39210	-4.07766	483.69354	-277.96329	55.09915	-716.48450	110.09935	57.65481	-946.74658	-156.99927	-11.78254
262	2.175	1013.69031	-219.22098	1426.14075	-87.65994	-94.50550	1266.58179	-828.48102	-4.66026	1285.38623	143.85968	41.17781	-3.83144	520.07483	-274.86316	53.14259	-686.01447	103.37739	57.89167	-971.25018	-154.99535	-11.60943
263	2.183	1012.29633	-219.95453	1428.30725	-87.15398	-93.98837	1270.20728	-827.95819	-3.71877	1289.58887	119.12265	42.90436	-3.62703	556.12830	-271.04614	51.32366	-655.76501	97.43834	57.83134	-995.75562	-153.05042	-11.35051
264	2.192	1011.03833	-220.84120	1430.47668	-86.32139	-93.34738	1274.32898	-827.55859	-2.82717	1294.05042	94.28009	44.60795	-3.42858	592.13507	-267.18121	50.17321	-625.81525	92.66145	57.70510	-1020.47516	-151.30826	-10.99025
265	2.200	1009.97693	-221.91797	1432.60742	-85.18750	-92.60652	1278.88477	-827.18817	-2.05545	1298.70947	69.29352	46.30515	-3.20558	627.91016	-264.08780	50.48058	-596.38342	89.25827	57.62355	-1045.45874	-149.70074	-10.66785
266	2.208	1009.14905	-223.18286	1434.66064	-83.79893	-91.76862	1283.77051	-826.76642	-1.46907	1303.52649	44.16034	47.99496	-2.93841	662.22992	-262.32465	52.64598	-567.80438	87.15751	57.46133	-1070.55371	-147.96004	-10.50723
267	2.217	1008.55615	-224.57036	1436.58716	-82.19237	-90.80431	1288.83618	-826.26172	-1.11966	1308.42969	18.89954	49.68017	-2.60874	693.00415	-261.72461	55.89754	-540.49353	86.12595	56.85884	-1095.44971	-145.83679	-10.38294
268	2.225	1008.17133	-225.98555	1438.32874	-80.38759	-89.67955	1293.90198	-825.69470	-1.04051	1313.28088	-6.40387	51.36835	-2.22934	718.25037	-261.42328	58.39553	-514.90283	86.09547	55.44474	-1119.67383	-143.50780	-9.77754
269	2.233	1007.95990	-227.36613	1439.83997	-78.40654	-88.39519	1298.78076	-825.12036	-1.25040	1317.88867	-31.53174	53.10048	-1.87170	736.95306	-260.59433	58.50646	-491.42523	87.24558	53.04568	-1142.76685	-141.88605	-7.85892
270	2.242	1007.89032	-228.69073	1441.10083	-76.29019	-87.00031	1303.29187	-824.60236	-1.75201	1322.04858	-56.11615	54.99783	-1.58249	749.23486	-259.10410	55.94675	-470.31140	89.79575	49.66484	-1164.49683	-141.91151	-4.04115
271	2.250	1007.92792	-229.94769	1442.10498	-74.09287	-85.57109	1307.27661	-824.18256	-2.52215	1325.58691	-79.82050	57.19762	-1.24301	756.11011	-257.32941	51.53627	-451.68054	93.80690	45.34721	-1184.74121	-143.28535	1.40057
272	2.258	1008.02966	-231.12576	1442.84497	-71.86593	-84.18520	1310.61768	-823.85101	-3.49771	1328.39124	-102.70374	59.70650	-0.50506	758.99170	-255.60793	46.17870	-435.60626	99.10030	40.15756	-1203.32092	-144.71600	7.52081
273	2.267	1008.14667	-232.22836	1443.30957	-69.65517	-82.91636	1313.25256	-823.53235	-4.56446	1330.41406	-125.25696	62.40257	1.28101	758.99103	-254.05981	40.35871	-422.20618	105.39931	34.33998	-1220.04932	-145.34705	13.43626
274	2.275	1008.23138	-233.27759	1443.48608	-67.51094	-81.83009	1315.16565	-823.10254	-5.56202	1331.65955	-147.69714	65.16431	5.22981	756.38647	-252.68587	34.23382	-411.67639	112.57779	28.45722	-1234.68335	-145.07394	18.76560
275	2.283	1008.25049	-234.30377	1443.36487	-65.49051	-80.96471	1316.35938	-822.44287	-6.32174	1332.18018	-168.97595	67.89497	12.81976	750.64874	-251.41896	27.75851	-404.26013	120.55434	23.18425	-1246.76318	-143.87280	23.60320
276	2.292	1008.19513	-235.34058	1442.93848	-63.64870	-80.32095	1316.82214	-821.50897	-6.72347	1332.08923	-186.50818	70.42329	24.97382	741.04932	-250.09470	20.82468	-400.21417	128.82249	18.79102	-1255.70654	-141.66812	28.14596
277	2.300	1008.08154	-236.41830	1442.19800	-62.02811	-79.87694	1316.52600	-820.35156	-6.72018	1331.53589	-197.25702	72.44172	40.78628	727.37732	-248.48636	13.73096	-399.86096	136.37526	14.87823	-1261.05823	-138.67726	32.31947
278	2.308	1007.94006	-237.54312	1441.13086	-60.64727	-79.59605	1315.44983	-819.07275	-6.32913	1330.63086	-199.46735	73.69569	57.53505	710.13586	-246.48305	7.50013	-403.63690	142.32584	10.77491	-1262.62207	-135.48480	35.77227
279	2.317	1007.80695	-238.69196	1439.72827	-59.49903	-79.41673	1313.60547	-817.78326	-5.62800	1329.40479	-193.37195	74.31915	72.40735	690.12231	-244.20541	3.17094	-411.95526	146.47127	6.29639	-1260.49072	-132.81790	38.06041
280	2.325	1007.72546	-239.83855	1437.99548	-58.57058	-79.25780	1311.05396	-816.59344	-4.74420	1327.83459	-180.46088	74.81680	84.12733	667.94257	-241.92012	0.85217	-424.89276	149.24615	2.12507	-1254.91382	-131.29393	38.83120
281	2.333	1007.75342	-240.97221	1435.95300	-57.84696	-79.02894	1307.89661	-815.61078	-3.82316	1325.89087	-162.52319	75.65905	93.01681	644.10382	-239.87801	-0.10727	-442.05029	151.30081	-0.75940	-1246.05286	-131.22272	38.00207
282	2.342	1007.96509	-242.09099	1433.63025	-57.30059	-78.64090	1304.24780	-814.92645	-3.00062	1323.57166	-141.20245	76.99183	100.04675	619.35547	-238.15652	-0.39600	-462.76880	153.12505	-2.10796	-1233.89209	-132.54486	35.78882
283	2.350	1008.43536	-243.19070	1431.05591	-56.91171	-78.04173	1300.21948	-814.60126	-2.39197	1320.90906	-117.86621	78.66655	106.05758	594.50269	-236.59183	-0.46658	-486.13043	154.90628	-2.55901	-1218.29968	-134.96968	32.57172
284	2.358	1009.21173	-244.25937	1428.26001	-56.69529	-77.24653	1295.91565	-814.66083	-2.08001	1317.95972	-93.60120	80.38647	111.48952	569.97089	-234.94363	-0.55800	-510.81696	156.62805	-2.80455	-1199.09924	-138.12201	28.71941
285	2.367	1010.29089	-245.27260	1425.28955	-56.69847	-76.33056	1291.42542	-815.09955	-2.09074	1314.78833	-69.19299	81.79676	116.39315	545.72571	-233.12166	-0.73621	-535.66254	158.31357	-3.04732	-1176.25781	-141.54262	24.49551
286	2.375	1011.61438	-246.19313	1422.22705	-56.98793	-75.40990	1286.82092	-815.88556	-2.37975	1311.45068	-44.95007	82.58129	120.61109	521.54871	-231.18243	-0.98973	-560.26605	160.17462	-3.17875	-1150.28931	-144.78143	20.23730
287	2.383	1013.08008	-246.97978	1419.19165	-57.64297	-74.60486	1282.16272	-816.95392	-2.84441	1307.97607	-20.59436	82.63570	124.03940	497.34619	-229.20047	-1.31160	-584.74261	162.48712	-3.06108	-1122.40625	-147.62427	16.55863
288	2.392	1014.55585	-247.60266	1416.32446	-58.74367	-73.97102	1277.50916	-818.19482	-3.35133	1304.36035	4.46210	82.12322	126.71464	473.18573	-227.21870	-1.68987	-609.21710	165.21765	-2.73312	-1093.83716	-149.97018	14.07050
289	2.400	1015.89514	-248.05237	1413.77283	-60.35319	-73.44004	1272.94580	-819.47247	-3.77769	1300.60071	30.64008	81.30589	128.69226	449.13068	-225.26740	-2.07742	-633.65088	167.75154	-2.53686	-1064.97363	-151.54996	12.97417
290	2.408	1016.96149	-248.33676	1411.67432	-62.50013	-72.82404	1268.61621	-820.67969	-4.05182	1296.74219	58.01801	80.39960	129.93768	425.15369	-223.39148	-2.40418	-657.92426	169.34189	-2.84242	-1035.43201	-152.11603	13.13754
291	2.417	1017.65430	-248.47203	1410.13721	-65.14582	-71.89466	1264.71838	-821.77319	-4.16044	1292.87195	86.52374	79.54481	130.30035	401.18762	-221.63040	-2.62804	-682.02515	170.01425	-3.56616	-1004.77039	-151.72734	14.34471
292	2.425	1017.92230	-248.48038	1409.22705	-68.13680	-70.49475	1261.46521	-822.75781	-4.13902	1289.08618	116.13535	78.77258	129.54997	377.21088	-219.97769	-2.76806	-706.11163	170.59776	-4.21172	-972.98535	-150.60886	16.33625
293	2.433	1017.75824	-248.39090	1408.97009	-71.20126	-68.61165	1259.01965	-823.64478	-4.07649	1285.49731	146.89941	78.04212	127.51783	353.26587	-218.43149	-2.85000	-730.34906	171.85362	-4.39473	-940.48975	-148.90298	18.81274
294	2.442	1017.18274	-248.23357	1409.36804	-74.04236	-66.37006	1257.43555	-824.42615	-4.10706	1282.25903	178.84857	77.31860	124.20623	329.39191	-217.03159	-2.86170	-754.73364	174.01015	-4.09568	-907.78882	-146.66455	21.52234
295	2.450	1016.23004	-248.02765	1410.40906	-76.47213	-63.95272	1256.64294	-825.08228	-4.36009	1279.56274	211.95715	76.51465	119.69514	305.56561	-215.73218	-2.82133	-779.11133	176.81421	-3.51759	-875.21191	-143.92212	24.31490
296	2.458	1014.94385	-247.77342	1412.06750	-78.47112	-61.51317	1256.49768	-825.60431	-4.89687	1277.59937	246.18213	75.44902	114.04424	281.70563	-214.34103	-2.80344	-803.37195	179.69548	-2.90748	-842.83276	-140.60071	27.06810
297	2.467	1013.37616	-247.45787	1414.29773	-80.13906	-59.15583	1256.87000	-826.01184	-5.67638	1276.49927	281.51071	73.99311	107.37457	257.69122	-212.70564	-2.84653	-827.56268	182.17407	-2.42924	-810.54797	-136.53746	29.59987
298	2.475	1011.58167	-247.07217	1417.03577	-81.58831	-56.96220	1257.71545	-826.35260	-6.57011	1276.28406	317.94839	72.16358	99.94326	233.39507	-210.88184	-2.89854	-851.79553	184.15781	-2.10022	-778.26331	-131.72977	31.72145
299	2.483	1009.61493	-246.61925	1420.20569	-82.85136	-54.99380	1259.07935	-826.67310	-7.42672	1276.87671	355.47357	70.00321	92.11783	208.78712	-209.06973	-2.86308	-876.12225	185.80637	-1.84206	-746.00391	-126.50264	33.35932
300	2.492	1007.53528	-246.10730	1423.72363	-83.85938	-53.28468	1261.03992	-826.97119	-8.14695	1278.15894	394.00195	67.47835	84.33614	183.98027	-207.42818	-2.68188	-900.52136	187.30542	-1.59676	-713.88208	-121.33933	34.58213
301	2.500	1005.41089	-245.54431	1427.50183	-84.49216	-51.85280	1263.64771	-827.18011	-8.70843	1280.01465	433.35144	64.52253	77.00146	159.10774	-205.95839	-2.38898	-924.97009	188.81305	-1.34604	-682.04749	-116.60201	35.53309
302	2.508	1003.31561	-244.94002	1431.45374	-84.64629	-50.70908	1266.90125	-827.20679	-9.13436	1282.34485	473.21716	61.09872	70.32452	134.20607	-204.52570	-2.08725	-949.51050	190.43866	-1.04346	-650.63885	-112.49982	36.35954
303	2.517	1001.32251	-244.30951	1435.49670	-84.27942	-49.86066	1270.75183	-826.99518	-9.46339	1285.09314	513.22943	57.21162	64.31676	109.23940	-202.98352	-1.84343	-974.21948	192.15538	-0.66660	-619.74878	-109.20210	37.17369
304	2.525	999.49390	-243.67250	1439.55457	-83.42311	-49.31943	1275.11499	-826.56769	-9.74694	1288.27075	553.12695	52.96149	59.02906	84.18758	-201.29126	-1.61787	-999.10327	193.84908	-0.30282	-589.45459	-106.86993	38.06260
305	2.533	997.87134	-243.05058	1443.56335	-82.16370	-49.09921	1279.88037	-826.00366	-10.02135	1291.91443	592.90283	48.65195	54.84308	59.07483	-199.49139	-1.34759	-1024.09106	195.51477	-0.07786	-559.88586	-105.63866	39.08699
306	2.542	996.47595	-242.46188	1447.47314	-80.59653	-49.18729	1284.92310	-825.37732	-10.25336	1295.99707	632.57391	44.82988	52.49757	33.91475	-197.61493	-1.05629	-1049.14636	197.29556	-0.02435	-531.28265	-105.60165	40.20086
307	2.550	995.31464	-241.91562	1451.24609	-78.79034	-49.51933	1290.10754	-824.72784	-10.34085	1300.39368	671.40094	42.14943	52.58713	8.67908	-195.68190	-0.81328	-1074.27209	199.32544	0.00322	-504.04468	-106.81055	41.17820
308	2.558	994.38525	-241.42058	1454.84900	-76.79995	-50.00203	1295.28333	-824.07764	-10.16868	1304.91663	707.18195	40.99023	54.59485	-16.66743	-193.73778	-0.64108	-1099.29919	201.64095	0.40177	-478.74243	-109.26285	41.62102
309	2.567	993.67737	-240.99742	1458.25220	-74.69400	-50.55232	1300.28455	-823.45581	-9.65300	1309.35608	736.72980	41.11527	56.45852	-42.10027	-191.85039	-0.49048	-1123.68359	204.22681	1.84856	-455.99994	-112.88232	41.06078
310	2.575	993.16577	-240.66995	1461.42920	-72.54924	-51.10088	1304.94714	-822.90179	-8.76276	1313.50049	757.59460	41.87034	55.76211	-67.41956	-190.12286	-0.18481	-1146.68958	206.98030	5.05219	-436.26227	-117.60027	39.15293
311	2.583	992.80597	-240.44025	1464.35889	-70.43478	-51.58676	1309.12598	-822.45392	-7.53271	1317.16028	769.53674	42.79092	51.63002	-92.11230	-188.64983	0.68691	-1167.84961	209.59877	10.19565	-419.64209	-123.43462	35.85244
312	2.592	992.53870	-240.27524	1467.02563	-68.40948	-51.96134	1312.69934	-822.13538	-6.06488	1320.19434	774.46204	43.85293	45.16862	-115.36914	-187.37572	2.76038	-1187.06042	211.69580	16.70451	-406.00284	-130.36687	31.44942
313	2.600	992.30164	-240.11908	1469.41516	-66.51886	-52.19006	1315.56628	-821.94238	-4.51341	1322.52930	775.07776	45.05427	38.09765	-136.29338	-186.11259	6.70039	-1204.21924	213.09604	23.73438	-395.18137	-138.16243	26.48126
314	2.608	992.04224	-239.91667	1471.50757	-64.79459	-52.26241	1317.64685	-821.83502	-3.05899	1324.15942	773.36121	46.04236	31.28707	-153.96730	-184.77385	12.99632	-1218.98413	213.92540	30.77452	-387.12796	-146.38113	21.56721
315	2.617	991.72644	-239.63268	1473.27380	-63.26020	-52.20206	1318.88611	-821.73883	-1.87955	1325.13013	769.71857	46.43893	24.58639	-167.26413	-183.45538	21.86258	-1230.88550	214.39778	37.71899	-381.93423	-154.52692	17.18744
316	2.625	991.34308	-239.26347	1474.67993	-61.92995	-52.05567	1319.25891	-821.56268	-1.11609	1325.51440	763.24158	46.33797	17.69788	-174.85060	-182.31898	33.04525	-1239.52795	214.51370	44.41851	-379.83881	-162.14359	13.47679
317	2.633	990.90417	-238.83447	1475.69702	-60.80144	-51.86515	1318.77197	-821.22455	-0.83880	1325.39258	752.85040	46.17078	10.98991	-175.67038	-181.56699	45.50040	-1244.67078	214.03633	50.30429	-381.21902	-168.79791	10.12787
318	2.642	990.44263	-238.38301	1476.30798	-59.85345	-51.64116	1317.46350	-820.67859	-1.02786	1324.83447	738.38696	46.18575	5.46570	-169.54321	-181.46109	57.52219	-1246.17517	212.84482	54.65385	-386.54266	-174.07336	6.52060
319	2.650	990.00983	-237.94432	1476.50916	-59.05182	-51.35525	1315.40247	-819.93323	-1.58321	1323.88892	720.60748	46.36906	1.93003	-157.24345	-182.25865	67.65228	-1243.96533	211.24806	57.13767	-396.24838	-177.64902	2.21033
320	2.658	989.67059	-237.54817	1476.30872	-58.36425	-50.96240	1312.68530	-819.05322	-2.36270	1322.57971	700.22461	46.81016	0.27911	-140.02074	-184.12825	75.48839	-1238.12830	209.91270	57.86725	-410.50885	-179.37047	-2.46971
321	2.667	989.49512	-237.21970	1475.71997	-57.78202	-50.44241	1309.42798	-818.14502	-3.22501	1320.91614	677.54095	47.76012	-0.26666	-119.14685	-187.02971	81.45839	-1228.89221	209.47881	57.00340	-428.98325	-179.36790	-6.45256
322	2.675	989.54712	-236.97900	1474.75940	-57.33413	-49.82842	1305.75500	-817.33289	-4.05254	1318.91528	653.09326	49.28711	-0.45812	-95.71681	-190.60782	86.04614	-1216.30396	210.18689	54.60561	-450.79361	-178.18141	-8.86206
323	2.683	989.86975	-236.83897	1473.45496	-57.07473	-49.19660	1301.78455	-816.73621	-4.75709	1316.61584	627.85614	51.16184	-0.68888	-70.54162	-194.30164	89.44222	-1200.07935	211.82072	50.88069	-474.72162	-176.50719	-9.77846
324	2.692	990.47058	-236.80688	1471.84998	-57.05473	-48.62670	1297.61829	-816.45239	-5.29034	1314.07666	602.64233	53.10390	-1.04399	-44.16064	-197.62318	91.68758	-1179.98132	213.91791	46.37619	-499.55453	-174.74506	-9.94173
325	2.700	991.31555	-236.89311	1470.00403	-57.31116	-48.17308	1293.33984	-816.53888	-5.65573	1311.36169	577.74652	54.98299	-1.43921	-16.97652	-200.32468	92.85179	-1156.38086	215.94325	41.89648	-524.48846	-172.94391	-9.98565
326	2.708	992.33545	-237.11536	1467.99622	-57.87884	-47.86317	1289.02271	-816.99548	-5.89621	1308.50769	553.12970	56.79495	-1.78494	10.67688	-202.39377	93.10860	-1130.44141	217.34909	38.27988	-549.21930	-171.03673	-10.14531
327	2.717	993.43610	-237.48679	1465.92468	-58.80205	-47.70568	1284.74219	-817.75781	-6.05986	1305.49817	528.69067	58.55317	-2.07568	38.59573	-204.00317	92.76872	-1103.63867	217.69093	36.08039	-573.71869	-169.00500	-10.42313
328	2.725	994.50470	-237.99756	1463.90369	-60.13150	-47.69696	1280.57556	-818.72211	-6.18082	1302.29700	504.37668	60.26527	-2.34312	66.76616	-205.43367	92.20699	-1076.89941	216.76306	35.31656	-598.04651	-166.94376	-10.76221
329	2.733	995.42145	-238.60686	1462.05505	-61.90194	-47.83385	1276.59607	-819.78900	-6.29075	1298.91064	480.16772	61.97224	-2.59475	95.31020	-206.94838	91.70159	-1050.17078	214.63879	35.67548	-622.24768	-164.98471	-11.10440
330	2.742	996.07947	-239.25763	1460.49622	-64.09451	-48.13305	1272.87671	-820.89496	-6.42389	1295.39075	456.04523	63.71737	-2.83045	124.39088	-208.69185	91.32069	-1022.83820	211.65433	36.94129	-646.33624	-163.15009	-11.41911
331	2.750	996.40112	-239.90875	1459.32617	-66.60535	-48.63535	1269.49390	-822.02301	-6.59084	1291.79541	432.00873	65.48493	-3.07605	154.19551	-210.67952	90.90478	-994.42957	208.18239	38.98835	-670.36469	-161.37286	-11.70093
332	2.758	996.34338	-240.54968	1458.61853	-69.24751	-49.38057	1266.52148	-823.19281	-6.74645	1288.18726	408.07184	67.23882	-3.36074	184.92830	-212.83167	90.14362	-964.90918	204.27237	41.49787	-694.40363	-159.62193	-11.93480
333	2.767	995.89490	-241.18121	1458.41833	-71.79179	-50.36358	1264.02271	-824.42773	-6.79327	1284.66882	384.22070	68.99886	-3.67495	216.74181	-214.99603	88.71361	-934.51337	199.71965	44.02917	-718.45056	-157.91756	-12.10379
334	2.775	995.07098	-241.79115	1458.74048	-74.03262	-51.50230	1262.04541	-825.71747	-6.63188	1281.41663	360.43457	70.81416	-3.97351	249.69154	-217.00005	86.40820	-903.49799	194.39713	46.31279	-742.44806	-156.23148	-12.23612
335	2.783	993.90845	-242.35237	1459.57068	-75.85449	-52.65520	1260.62097	-826.99158	-6.21633	1278.67920	336.71481	72.67050	-4.21158	283.75922	-218.74135	83.23347	-872.03552	188.25229	48.27431	-766.39258	-154.46951	-12.37468
336	2.792	992.45886	-242.84265	1460.87610	-77.26594	-53.68350	1259.76990	-828.12000	-5.56323	1276.72119	313.02649	74.46719	-4.38140	318.89276	-220.21175	79.41507	-840.24304	181.28136	49.98140	-790.37341	-152.64737	-12.47959
337	2.800	990.77716	-243.26297	1462.61548	-78.36472	-54.50088	1259.50879	-828.94592	-4.71935	1275.73376	289.26068	76.11030	-4.50518	355.00403	-221.43417	75.28014	-808.27832	173.73317	51.73682	-814.48840	-150.92787	-12.45933
338	2.808	988.91144	-243.63513	1464.74329	-79.24803	-55.07118	1259.85486	-829.33197	-3.73216	1275.76880	265.28793	77.64729	-4.55803	391.91754	-222.38686	71.11528	-776.41248	166.03142	53.88763	-838.74146	-149.36317	-12.33026
339	2.817	986.90417	-243.98683	1467.20605	-79.95061	-55.38123	1260.82336	-829.19092	-2.63907	1276.74438	241.02075	79.24944	-4.45082	429.33490	-222.93420	67.10767	-744.98077	158.43155	56.34048	-863.06085	-147.79814	-12.22954
340	2.825	984.80090	-244.34663	1469.94006	-80.45297	-55.42883	1262.41882	-828.51227	-1.45901	1278.51306	216.45544	80.99929	-4.16023	466.85034	-222.81161	63.34428	-714.25916	150.96225	58.53246	-887.39758	-146.07726	-12.25651
341	2.833	982.65527	-244.75111	1472.87415	-80.71664	-55.22163	1264.62610	-827.39752	-0.18442	1280.94507	191.68732	82.80011	-3.80498	504.02502	-221.75433	59.83598	-684.38867	143.62326	59.98085	-911.78864	-144.21654	-12.35689
342	2.842	980.52692	-245.24274	1475.93115	-80.70743	-54.77400	1267.41174	-826.06543	1.20728	1283.96423	166.85254	84.53462	-3.52588	540.57721	-219.71585	56.61021	-655.37946	136.56413	60.65523	-936.34418	-142.38481	-12.32671
343	2.850	978.47827	-245.85387	1479.03271	-80.40533	-54.11007	1270.73267	-824.77814	2.71689	1287.51465	142.02716	86.17715	-3.34950	576.53900	-217.01825	53.88457	-627.14508	130.10368	60.80994	-961.10046	-140.73352	-11.99908
344	2.858	976.57239	-246.59930	1482.10681	-79.80666	-53.26817	1274.54053	-823.73016	4.27993	1291.51318	117.18884	87.74876	-3.20070	612.03467	-214.39923	52.21946	-599.56421	124.47268	60.64288	-985.94653	-139.25729	-11.44597
345	2.867	974.86920	-247.48547	1485.09558	-78.92248	-52.29383	1278.77551	-822.99152	5.75398	1295.84668	92.27994	89.26880	-3.00288	646.68042	-212.88657	52.37068	-572.60828	119.62921	60.17455	-1010.81409	-137.84198	-10.89980
346	2.875	973.41656	-248.51411	1487.95337	-77.77744	-51.23108	1283.36304	-822.53113	6.96832	1300.39453	67.29443	90.74747	-2.73937	679.15131	-213.27551	54.59229	-546.44757	115.46066	59.34388	-1035.76184	-136.35802	-10.55350
347	2.883	972.24207	-249.67265	1490.64124	-76.40596	-50.11551	1288.20923	-822.26947	7.80802	1305.04370	42.29773	92.20771	-2.43555	707.51855	-215.42036	57.87057	-521.37805	112.05234	58.09837	-1060.74536	-134.67242	-10.43780
348	2.892	971.35089	-250.92987	1493.12634	-74.84010	-48.95990	1293.18872	-822.11737	8.25889	1309.68445	17.39825	93.71437	-2.12631	730.16858	-218.18689	60.17439	-497.69293	109.72010	56.39151	-1085.40430	-132.67931	-10.32589
349	2.900	970.72589	-252.24530	1495.38074	-73.10049	-47.75123	1298.13745	-821.99628	8.38400	1314.19189	-7.24756	95.36387	-1.85525	746.40039	-220.37442	59.83632	-475.73016	108.76657	54.07957	-1109.15894	-130.52881	-9.68725
350	2.908	970.32703	-253.57802	1497.37671	-71.20786	-46.48074	1302.86353	-821.84766	8.26831	1318.41150	-31.48175	97.25779	-1.63874	756.41522	-221.63881	56.64346	-455.96637	109.20052	50.83810	-1131.59521	-128.89999	-7.83542
351	2.917	970.09564	-254.88231	1499.08264	-69.20293	-45.17694	1307.17163	-821.63623	7.97946	1322.17236	-55.41461	99.45553	-1.31741	761.18182	-222.43640	51.52979	-438.92236	110.84160	46.35564	-1152.68286	-128.54079	-4.39335
352	2.925	969.96741	-256.10675	1500.46436	-67.14839	-43.90529	1310.88867	-821.34387	7.56918	1325.31604	-79.63770	101.89095	-0.32646	762.22150	-223.27821	45.56662	-424.94141	113.58400	40.62699	-1172.50391	-129.30176	0.33905
353	2.933	969.88861	-257.21240	1501.49048	-65.11402	-42.74245	1313.88184	-820.95331	7.10562	1327.72229	-104.71289	104.37418	2.52598	760.95782	-224.26385	39.48002	-414.04736	117.40933	34.01396	-1190.95667	-130.33350	5.70253
354	2.942	969.82611	-258.18933	1502.13452	-63.16576	-41.74876	1316.06677	-820.43469	6.70018	1329.32214	-129.97870	106.69096	9.06608	757.86896	-225.24261	33.68115	-406.04547	122.37762	27.19223	-1207.76538	-131.12311	11.21908
355	2.950	969.76532	-259.05270	1502.37097	-61.36071	-40.95201	1317.40869	-819.75140	6.48516	1330.11792	-152.79736	108.63783	20.97950	752.29810	-226.06064	28.18608	-400.82605	128.61812	21.00418	-1222.53540	-131.45309	16.61772
356	2.958	969.70355	-259.82373	1502.17554	-59.73682	-40.34465	1317.91162	-818.88422	6.55401	1330.20789	-169.35736	110.02343	38.18970	743.21454	-226.49530	22.59155	-398.55408	135.99884	16.03410	-1234.79980	-130.85738	21.64760
357	2.967	969.64752	-260.51419	1501.52966	-58.31019	-39.90038	1317.59827	-817.84729	6.94466	1329.75708	-176.79736	110.77795	58.08803	730.18414	-226.20692	16.60240	-399.55670	143.68454	12.15086	-1244.09741	-129.03975	26.12129
358	2.975	969.61755	-261.12912	1500.42224	-57.08873	-39.59768	1316.49646	-816.68469	7.67315	1328.91650	-174.71869	111.11018	77.07968	713.72272	-224.99461	10.64967	-404.16248	150.31288	8.61461	-1250.00208	-126.44450	29.95450
359	2.983	969.65106	-261.67813	1498.84705	-56.08151	-39.41801	1314.64673	-815.46307	8.73830	1327.77087	-164.67358	111.52303	92.93813	694.71716	-223.06253	5.69241	-412.66394	154.94246	4.89288	-1252.21265	-123.93968	33.00593
360	2.992	969.80127	-262.17548	1496.80518	-55.29021	-39.32040	1312.11768	-814.27264	10.08846	1326.34741	-148.75592	112.54221	105.53587	673.56622	-220.89545	2.43140	-425.20160	157.74872	1.36163	-1250.69458	-122.25191	34.95515
361	3.000	970.13306	-262.63147	1494.30774	-54.69928	-39.22675	1309.00183	-813.22485	11.60344	1324.64856	-128.85345	114.29757	115.84161	650.37524	-218.87247	0.84377	-441.64807	159.66933	-1.08875	-1245.57825	-121.81863	35.43793
362	3.008	970.71753	-263.04852	1491.37756	-54.28333	-39.03422	1305.39966	-812.43207	13.11119	1322.67798	-106.51978	116.42077	124.75976	625.80969	-217.08171	0.32620	-461.70111	161.62863	-2.11626	-1236.86890	-122.81476	34.31870
363	3.017	971.61853	-263.42255	1488.05054	-54.01929	-38.64218	1301.40918	-811.97571	14.42840	1320.45056	-82.97522	118.37112	132.72427	600.96533	-215.41116	0.17891	-484.70856	164.09792	-2.22561	-1224.40564	-125.13679	31.80594
364	3.025	972.87421	-263.74893	1484.38074	-53.88998	-37.97847	1297.11780	-811.88416	15.40636	1317.99316	-59.12878	119.73606	139.79355	576.51184	-213.71347	-0.00668	-509.37531	166.91928	-2.11581	-1208.10181	-128.45618	28.34336
365	3.033	974.48322	-264.02722	1480.44775	-53.89671	-37.03036	1292.59363	-812.13440	15.96732	1315.34167	-35.54822	120.32623	145.88425	552.41992	-211.94765	-0.29546	-534.32800	169.49123	-2.15692	-1188.14832	-132.34167	24.46013
366	3.042	976.39722	-264.24954	1476.35767	-54.07800	-35.86776	1287.88965	-812.66650	16.12380	1312.53369	-12.34961	120.23318	151.00636	528.36572	-210.18115	-0.59727	-558.93396	171.40306	-2.38940	-1165.11084	-136.33113	20.70863
367	3.050	978.51935	-264.38733	1472.23767	-54.50394	-34.61520	1283.05493	-813.39447	15.98083	1309.58337	10.82050	119.75149	155.30682	504.15369	-208.45702	-0.87234	-583.23871	172.84467	-2.67036	-1139.99915	-139.97038	17.67906
368	3.058	980.71289	-264.39795	1468.22986	-55.25726	-33.37607	1278.15942	-814.21106	15.71656	1306.45642	34.54694	119.13183	158.90698	479.82172	-206.74481	-1.15758	-607.46075	174.30249	-2.83919	-1114.03796	-142.83066	15.90393
369	3.067	982.82227	-264.24136	1464.48047	-56.42552	-32.16299	1273.32605	-815.00861	15.52090	1303.09900	59.30835	118.47474	161.77742	455.52765	-205.00766	-1.47733	-631.72485	175.98621	-2.88866	-1087.92480	-144.48764	15.53287
370	3.075	984.69910	-263.89398	1461.12280	-58.07858	-30.87577	1268.74487	-815.71844	15.51583	1299.51086	85.32178	117.84190	163.78743	431.37885	-203.23204	-1.81738	-656.02429	177.62291	-2.98627	-1061.30591	-144.65535	16.21833
371	3.083	986.22760	-263.35507	1458.26062	-60.21439	-29.35291	1264.64526	-816.33813	15.73037	1295.76526	112.58505	117.33427	164.78969	407.34119	-201.43530	-2.15276	-680.28931	178.82626	-3.29317	-1033.34729	-143.49986	17.59353
372	3.092	987.34186	-262.64301	1455.95874	-62.70739	-27.46809	1261.23755	-816.92371	16.13342	1291.96912	140.99796	117.01842	164.59489	383.30426	-199.69623	-2.45310	-704.50574	179.62560	-3.76714	-1003.77173	-141.57413	19.64784
373	3.100	988.02820	-261.78784	1454.24268	-65.31285	-25.19341	1258.64539	-817.54633	16.66047	1288.24634	170.48541	116.82540	162.94501	359.20605	-198.11551	-2.67983	-728.75494	180.43927	-4.19373	-973.10773	-139.20355	22.38638
374	3.108	988.31921	-260.82367	1453.10669	-67.75549	-22.59963	1256.87341	-818.23663	17.21721	1284.75586	201.03360	116.56435	159.61160	335.08655	-196.73355	-2.78870	-753.12781	181.67763	-4.34946	-942.15692	-136.20050	25.47855
375	3.117	988.28394	-259.77841	1452.52637	-69.85323	-19.81911	1255.83179	-818.95715	17.69455	1281.69434	232.62695	116.02464	154.52492	311.02661	-195.50528	-2.75237	-777.64081	183.53404	-4.12548	-911.42572	-132.29495	28.46753
376	3.125	988.00940	-258.67233	1452.46716	-71.58057	-17.00143	1255.40137	-819.61517	18.00966	1279.27209	265.20923	115.06060	147.79846	287.03113	-194.29390	-2.62642	-802.23486	185.87419	-3.61192	-880.91638	-127.53038	31.11542
377	3.133	987.57684	-257.52493	1452.88391	-73.02599	-14.28123	1255.49048	-820.09991	18.13952	1277.67200	298.75107	113.61535	139.66576	263.00128	-192.91895	-2.53995	-826.82056	188.29881	-3.01994	-850.28333	-122.19505	33.47789
378	3.142	987.04669	-256.34772	1453.72168	-74.29084	-11.76022	1256.06360	-820.33496	18.11389	1277.01074	333.30798	111.68575	130.45212	238.80037	-191.30101	-2.55157	-851.31921	190.46051	-2.51180	-819.16949	-116.57104	35.70766
379	3.150	986.46027	-255.13107	1454.92285	-75.41717	-9.50262	1257.13879	-820.33984	17.97844	1277.32581	368.93677	109.29891	120.60918	214.32216	-189.54547	-2.57809	-875.70557	192.20859	-2.19247	-787.48767	-110.78366	37.79553
380	3.158	985.85358	-253.85936	1456.42761	-76.37607	-7.54546	1258.76514	-820.25079	17.76483	1278.58752	405.57513	106.51488	110.66743	189.57286	-187.85873	-2.49567	-900.03955	193.50598	-2.13424	-755.46338	-104.84843	39.51677
381	3.167	985.26984	-252.53868	1458.16907	-77.09081	-5.91298	1260.99426	-820.23383	17.50244	1280.69495	443.03467	103.37463	101.06173	164.68721	-186.36890	-2.26241	-924.42615	194.51726	-2.24253	-723.45697	-98.86358	40.66287
382	3.175	984.75806	-251.19376	1460.07642	-77.47274	-4.62204	1263.85474	-820.34930	17.25973	1283.45142	481.03229	99.84283	91.99773	139.79359	-185.00229	-1.95290	-948.94080	195.73177	-2.19069	-691.77075	-93.14055	41.32418
383	3.183	984.36230	-249.83328	1462.08167	-77.45566	-3.67139	1267.33569	-820.51105	17.13840	1286.60632	519.21588	95.84942	83.49933	114.89885	-183.56190	-1.67987	-973.60431	197.56268	-1.71880	-660.57916	-88.07530	41.84527
384	3.192	984.11499	-248.43137	1464.12109	-77.01562	-3.03046	1271.38367	-820.56354	17.21071	1289.97021	557.32788	91.47218	75.63776	89.93629	-181.92387	-1.46758	-998.39038	199.86684	-0.95461	-629.95898	-83.90105	42.48994
385	3.200	984.04230	-246.95648	1466.13818	-76.17490	-2.65590	1275.91052	-820.38531	17.48059	1293.47949	595.42108	87.17663	68.82603	64.87395	-180.10457	-1.25104	-1023.25824	202.21562	-0.24950	-599.99152	-80.65675	43.26900
386	3.208	984.17023	-245.41237	1468.09033	-74.99427	-2.52593	1280.80273	-819.94476	17.89926	1297.16541	633.67474	83.77097	63.90438	39.73595	-178.17981	-0.99414	-1048.21655	204.35625	0.15081	-570.88135	-78.34509	44.04142
387	3.217	984.51855	-243.84167	1469.94495	-73.55553	-2.64699	1285.92456	-819.28711	18.42131	1301.06946	671.63092	81.98186	61.66385	14.53708	-176.21265	-0.72782	-1073.31458	206.24274	0.22751	-542.95728	-77.01649	44.62167
388	3.225	985.09393	-242.29623	1471.66821	-71.93676	-3.01272	1291.11450	-818.48804	19.06132	1305.15369	707.46484	82.03973	61.87928	-10.74710	-174.24242	-0.48566	-1098.46680	208.02216	0.29009	-516.57751	-76.74591	44.78141
389	3.233	985.88757	-240.81093	1473.21960	-70.19478	-3.56455	1296.18384	-817.63239	19.88473	1309.27905	738.26563	83.54714	62.81757	-36.12032	-172.30246	-0.25778	-1123.23303	210.01527	1.04919	-492.09384	-77.62843	44.25247
390	3.242	986.87103	-239.40106	1474.55957	-68.37157	-4.21153	1300.93518	-816.81177	20.94814	1313.24792	761.44769	85.74423	62.13527	-61.45467	-170.44644	0.05941	-1146.85718	212.46191	3.39894	-469.85956	-79.78723	42.78918
391	3.250	987.99567	-238.06839	1475.65808	-66.50743	-4.86932	1305.19092	-816.10229	22.26025	1316.85425	776.12360	88.10710	58.50994	-86.37403	-168.74557	0.78564	-1168.65662	215.36104	7.89631	-450.17975	-83.28264	40.22179
392	3.258	989.20343	-236.79591	1476.49487	-64.63982	-5.46287	1308.81519	-815.54126	23.77862	1319.92615	783.30719	90.65630	52.34521	-110.22768	-167.19815	2.50968	-1188.31714	218.50017	14.31208	-433.24905	-87.97992	36.49871
393	3.267	990.43909	-235.54477	1477.05347	-62.80510	-5.93265	1311.72180	-815.12842	25.41999	1322.35681	785.01276	93.56491	44.93785	-132.22932	-165.63087	5.88711	-1205.72327	221.44148	21.73853	-419.14917	-93.55946	31.74245
394	3.275	991.65558	-234.27426	1477.31592	-61.04802	-6.26279	1313.86584	-814.83380	27.07353	1324.11182	783.04639	96.72158	37.18611	-151.55679	-163.79909	11.34853	-1220.68823	223.72269	29.22003	-407.89044	-99.62694	26.26370
395	3.283	992.81989	-232.96599	1477.26465	-59.41402	-6.47871	1315.22119	-814.59442	28.61240	1325.21643	778.16333	99.93262	29.19507	-167.18086	-161.65637	19.05668	-1232.93884	225.21733	36.26618	-399.47455	-105.76329	20.52744
396	3.292	993.91528	-231.62616	1476.88647	-57.92867	-6.60488	1315.76489	-814.31757	29.90648	1325.73132	770.02759	103.30453	20.91581	-177.75653	-159.42400	28.94856	-1242.24048	226.02780	42.77294	-393.98077	-111.55865	15.03624
397	3.300	994.93726	-230.27783	1476.17395	-56.59176	-6.62987	1315.48035	-813.90649	30.84286	1325.72351	758.03564	107.03706	12.91713	-182.02702	-157.36565	40.44031	-1248.50854	226.08276	48.60210	-391.64130	-116.65256	10.05813
398	3.308	995.89380	-228.95667	1475.12183	-55.39044	-6.51518	1314.37122	-813.29352	31.35052	1325.24670	742.27167	110.88860	6.39536	-179.46539	-155.65030	52.17031	-1251.73694	225.19174	53.43609	-392.88000	-120.71443	5.44712
399	3.317	996.81091	-227.70129	1473.72827	-54.31311	-6.23820	1312.47803	-812.46637	31.41893	1324.34045	723.52600	114.22170	2.26416	-170.48604	-154.44748	62.54932	-1251.80396	223.48349	57.03998	-398.33307	-123.47907	0.92864
400	3.325	997.73169	-226.54294	1471.99902	-53.35475	-5.82132	1309.88342	-811.48383	31.10135	1323.03882	702.48645	116.66879	0.35124	-156.07549	-153.99377	70.73751	-1248.52832	221.55139	59.38243	-408.70581	-124.87336	-3.34546
401	3.333	998.71002	-225.51108	1469.95422	-52.51835	-5.31818	1306.70239	-810.46667	30.50261	1321.38062	679.47681	118.46336	-0.26315	-137.35883	-154.45407	76.88451	-1241.86682	220.14435	60.40394	-424.31702	-125.02858	-6.71909
402	3.342	999.80127	-224.64096	1467.62903	-51.81380	-4.77570	1303.06458	-809.56134	29.76529	1319.41736	654.97943	120.07601	-0.39426	-115.42160	-155.70712	81.50130	-1231.78955	219.78648	59.95098	-444.61591	-124.17407	-8.69407
403	3.350	1001.04803	-223.96442	1465.07031	-51.25687	-4.21577	1299.09802	-808.90088	29.05354	1317.21765	629.78247	121.79449	-0.45901	-91.18798	-157.32060	84.88185	-1218.05945	220.60394	58.01546	-468.12982	-122.58348	-9.47965
404	3.358	1002.46045	-223.49504	1462.33228	-50.87324	-3.65050	1294.92004	-808.58563	28.51464	1314.85425	604.57245	123.64956	-0.62951	-65.32395	-158.76706	87.07186	-1200.34375	222.37711	54.86573	-493.05389	-120.54607	-9.71843
405	3.367	1004.00677	-223.22174	1459.47656	-50.70103	-3.09658	1290.62927	-808.67291	28.23355	1312.37952	579.65619	125.54177	-0.94599	-38.29868	-159.66650	88.08198	-1178.48389	224.71992	50.93140	-518.11786	-118.33376	-9.89810
406	3.375	1005.61749	-223.11172	1456.57703	-50.79561	-2.57253	1286.30237	-809.15967	28.22990	1309.79712	555.01648	127.39571	-1.34755	-10.48489	-159.88248	88.01485	-1152.67664	227.18654	46.64349	-542.89191	-116.19482	-10.16562
407	3.383	1007.19781	-223.11874	1453.72644	-51.24701	-2.10291	1282.00513	-809.96985	28.49099	1307.05200	530.53680	129.21063	-1.73473	17.84715	-159.49680	87.10164	-1123.54102	229.29037	42.41957	-567.40582	-114.28030	-10.50582
408	3.392	1008.64288	-223.18954	1451.03687	-52.17496	-1.72675	1277.81348	-810.98138	28.97850	1304.07849	506.17056	130.99963	-2.05340	46.58331	-158.74820	85.68642	-1092.00781	230.62976	38.70114	-591.75903	-112.56377	-10.88304
409	3.400	1009.85345	-223.27104	1448.62634	-53.67693	-1.49593	1273.82373	-812.08398	29.61114	1300.86328	481.94055	132.77179	-2.31641	75.74828	-157.95432	84.13690	-1059.03052	231.05170	35.89175	-616.01886	-110.90782	-11.24619
410	3.408	1010.75214	-223.32137	1446.59961	-55.76868	-1.47840	1270.14258	-813.21454	30.28350	1297.44971	457.85651	134.56235	-2.57644	105.42989	-157.40916	82.70839	-1025.31848	230.61186	34.29581	-640.21857	-109.19713	-11.53136
411	3.417	1011.29462	-223.31554	1445.03564	-58.34674	-1.75530	1266.86743	-814.35059	30.91870	1293.91016	433.86932	136.41748	-2.89463	135.74446	-157.27859	81.43702	-991.30145	229.39954	34.09806	-664.34680	-107.41760	-11.68648
412	3.425	1011.46594	-223.24309	1443.98438	-61.18021	-2.38364	1264.07214	-815.49420	31.50706	1290.33533	409.89630	138.37335	-3.28033	166.84413	-157.54625	80.13643	-957.29376	227.47403	35.31978	-688.39154	-105.60043	-11.73919
413	3.433	1011.26904	-223.10605	1443.46960	-63.95467	-3.34447	1261.80151	-816.65479	32.10114	1286.83777	385.90195	140.41614	-3.65932	198.88603	-158.05301	78.50075	-923.64618	224.85028	37.77772	-712.41302	-103.71143	-11.83281
414	3.442	1010.71826	-222.92006	1443.49268	-66.37369	-4.52364	1260.07983	-817.82019	32.77041	1283.57751	361.94659	142.43466	-3.94324	231.97646	-158.59074	76.24258	-890.73859	221.44832	41.07336	-736.50317	-101.71915	-12.07247
415	3.450	1009.84064	-222.71512	1444.03894	-68.26738	-5.74738	1258.92419	-818.92035	33.54963	1280.77856	338.12195	144.32333	-4.11176	266.15704	-158.98337	73.21337	-858.86121	217.19760	44.67813	-760.67737	-99.71389	-12.36537
416	3.458	1008.67572	-222.52377	1445.08240	-69.64037	-6.85690	1258.34814	-819.82062	34.41821	1278.69336	314.43552	146.11737	-4.20291	301.41840	-159.14804	69.47185	-828.08710	212.17488	48.11961	-784.88123	-97.80453	-12.53310
417	3.467	1007.27069	-222.36191	1446.58325	-70.63205	-7.76830	1258.36328	-820.36688	35.32661	1277.52722	290.76120	147.89694	-4.25040	337.69446	-159.10867	65.25863	-798.22925	206.54778	51.09719	-809.06122	-95.95962	-12.52750
418	3.475	1005.67731	-222.23454	1448.48608	-71.41007	-8.46549	1258.98145	-820.46033	36.24681	1277.37134	266.90497	149.65085	-4.25050	374.82971	-158.91727	60.90345	-768.95776	200.53558	53.45477	-833.19580	-94.09074	-12.41856
419	3.483	1003.94965	-222.15790	1450.72351	-72.06828	-8.95367	1260.21057	-820.11719	37.19550	1278.19299	242.72653	151.36377	-4.15759	412.54089	-158.53574	56.73129	-739.98804	194.42697	55.11285	-857.32031	-92.21851	-12.27241
420	3.492	1002.14130	-222.15845	1453.21985	-72.60237	-9.23997	1262.05127	-819.47656	38.21294	1279.88086	218.22089	153.09201	-3.92781	450.43268	-157.79416	52.97112	-711.16852	188.44252	56.03706	-881.51477	-90.41759	-12.15003
421	3.500	1000.30487	-222.26138	1455.89258	-72.95329	-9.34425	1264.49512	-818.73962	39.33023	1282.29785	193.51779	154.86218	-3.60990	488.08923	-156.47488	49.68044	-682.44934	182.59663	56.23802	-905.83948	-88.69475	-12.07720
422	3.508	998.49817	-222.49525	1458.65857	-73.05597	-9.29929	1267.51563	-818.07544	40.54963	1285.30518	168.78925	156.62854	-3.31679	525.21478	-154.46893	46.78552	-653.81866	176.81868	55.78056	-930.27325	-87.01740	-11.98420
423	3.517	996.78662	-222.88754	1461.44141	-72.86076	-9.13533	1271.06287	-817.56580	41.83563	1288.77502	144.11340	158.34604	-3.08251	561.76318	-151.94907	44.30615	-625.29449	171.27017	54.83579	-954.73389	-85.36147	-11.79491
424	3.525	995.23749	-223.43863	1464.17847	-72.33961	-8.87366	1275.06531	-817.20740	43.12230	1292.60229	119.42221	160.01334	-2.84868	597.87903	-149.52264	42.63723	-596.98553	166.47958	53.72239	-979.20441	-83.67584	-11.53263
425	3.533	993.91101	-224.11786	1466.82056	-71.49215	-8.53840	1279.44043	-816.93945	44.34038	1296.70703	94.60321	161.64420	-2.58012	633.44543	-148.18398	42.54102	-569.12506	162.95683	52.75105	-1003.79254	-81.91032	-11.27278
426	3.542	992.85168	-224.88596	1469.32861	-70.34502	-8.16753	1284.10266	-816.67987	45.43990	1301.02209	69.62946	163.22559	-2.30698	667.46045	-148.82721	44.54347	-542.03906	160.74300	51.95925	-1028.63635	-80.13706	-11.04983
427	3.550	992.08148	-225.70291	1471.67236	-68.93868	-7.79402	1288.95398	-816.36700	46.39063	1305.47156	44.57892	164.74637	-2.05645	697.98413	-151.49983	48.02419	-516.10999	159.63734	51.09837	-1053.72192	-78.54436	-10.82386
428	3.558	991.59644	-226.52234	1473.82495	-67.31343	-7.41217	1293.86780	-815.98419	47.17273	1309.94568	19.60974	166.25131	-1.80085	722.97449	-155.14566	51.06488	-491.75519	159.69554	49.84635	-1078.72754	-77.32667	-10.39198
429	3.567	991.36609	-227.29874	1475.75879	-65.50769	-6.98413	1298.68372	-815.55310	47.77520	1314.28638	-5.04596	167.83505	-1.49478	741.25183	-158.34004	51.66265	-469.41437	161.17374	47.88590	-1103.06543	-76.63817	-9.28571
430	3.575	991.33673	-228.00298	1477.44958	-63.56675	-6.48569	1303.22021	-815.11462	48.19954	1318.29443	-29.14948	169.59305	-1.08459	752.81470	-160.33916	49.16257	-449.51105	164.18886	44.91373	-1126.14563	-76.46741	-6.97896
431	3.583	991.44086	-228.62604	1478.87952	-61.54874	-5.93483	1307.29846	-814.70770	48.46035	1321.76331	-52.65131	171.55637	-0.38048	758.65662	-161.32794	44.34484	-432.31683	168.65625	40.79190	-1147.65381	-76.52642	-3.33747
432	3.592	991.61060	-229.16978	1480.03381	-59.51928	-5.38174	1310.76685	-814.34070	48.59477	1324.52271	-75.86426	173.67508	1.14233	760.38824	-161.85077	38.41596	-417.83435	174.43910	35.68098	-1167.53809	-76.46636	1.28008
433	3.600	991.79108	-229.63895	1480.89294	-57.54111	-4.88631	1313.51624	-813.96924	48.67683	1326.46912	-99.12329	175.85092	4.53602	759.57922	-162.24675	32.28378	-405.89447	181.48593	30.05143	-1185.77075	-76.13703	6.36949
434	3.608	991.94769	-230.04056	1481.43066	-55.66882	-4.50152	1315.47900	-813.50891	48.80093	1327.58948	-121.82660	177.90363	11.37890	756.97571	-162.53542	26.45735	-396.39447	189.80278	24.59522	-1202.24976	-75.53470	11.53107
435	3.617	992.06555	-230.38570	1481.61926	-53.94084	-4.25165	1316.62256	-812.88409	49.03948	1327.97681	-141.77783	179.55527	23.01970	752.19275	-162.59128	21.01116	-389.43921	199.24721	19.95827	-1216.80615	-74.61635	16.46969
436	3.625	992.14563	-230.68842	1481.43530	-52.37010	-4.11585	1316.94153	-812.06610	49.43594	1327.79712	-155.81085	180.54178	39.09306	744.17804	-162.28171	15.66087	-385.32367	209.29051	16.34834	-1229.11938	-73.23521	21.02158
437	3.633	992.20428	-230.96501	1480.86548	-50.95689	-4.05224	1316.45142	-811.07300	50.03956	1327.20374	-161.47107	180.75800	57.00320	732.05975	-161.50374	10.31474	-384.46106	219.01404	13.35229	-1238.65161	-71.26154	25.16752
438	3.642	992.27271	-231.23308	1479.90430	-49.71416	-4.04312	1315.18860	-809.95599	50.90857	1326.28210	-158.27521	180.43698	73.56946	715.75562	-160.21529	5.54178	-387.31073	227.45280	10.21460	-1244.73718	-68.81672	28.84295
439	3.650	992.39612	-231.50290	1478.54578	-48.67035	-4.10402	1313.21680	-808.79346	52.06236	1325.05847	-147.45679	180.19730	87.10870	695.91760	-158.45566	2.14995	-394.24817	234.02921	6.48949	-1246.82373	-66.42178	31.74073
440	3.658	992.63086	-231.77185	1476.78381	-47.84236	-4.23923	1310.62012	-807.68506	53.44372	1323.52856	-130.92749	180.64969	97.79871	673.46088	-156.36862	0.35991	-405.29224	238.84651	2.64486	-1244.71655	-64.80252	33.36226
441	3.667	993.04059	-232.03693	1474.62292	-47.21117	-4.38876	1307.48096	-806.73901	54.92995	1321.67749	-110.58905	181.91922	106.62318	649.37329	-154.19574	-0.31291	-420.00134	242.50485	-0.24779	-1238.57800	-64.42892	33.26451
442	3.675	993.69141	-232.31052	1472.08386	-46.73716	-4.44065	1303.87231	-806.05225	56.37767	1319.49402	-88.04132	183.61514	114.35136	624.65845	-152.13625	-0.50246	-437.96594	245.48358	-1.69834	-1228.63354	-65.32697	31.34449
443	3.683	994.64075	-232.61830	1469.20435	-46.39808	-4.30307	1299.87842	-805.69489	57.66903	1316.97998	-64.46680	185.09793	121.20939	599.99731	-150.21512	-0.60612	-459.01898	247.96902	-2.18212	-1214.94434	-67.32732	27.95082
444	3.692	995.91876	-232.98177	1466.03967	-46.20897	-3.95375	1295.60815	-805.70441	58.73800	1314.15601	-40.67218	185.78677	127.09585	575.59125	-148.34558	-0.78954	-482.51172	250.19858	-2.29865	-1197.59937	-70.21574	23.76094
445	3.700	997.51025	-233.39844	1462.66138	-46.22641	-3.44404	1291.18091	-806.08557	59.57443	1311.06213	-17.10577	185.43982	131.94411	551.39276	-146.44066	-1.07762	-507.16022	252.51707	-2.24594	-1177.19287	-73.60242	19.65297
446	3.708	999.34717	-233.83383	1459.15491	-46.54079	-2.87280	1286.69751	-806.81244	60.21254	1307.75745	6.20709	184.16040	135.86377	527.32153	-144.44891	-1.42213	-531.93732	255.08591	-2.07454	-1155.02002	-76.93176	16.59611
447	3.717	1001.31311	-234.23674	1455.62463	-47.25661	-2.33314	1282.22412	-807.83563	60.71107	1304.31616	29.60590	182.14200	139.00377	503.34674	-142.39659	-1.76131	-556.46826	257.69855	-1.92099	-1132.44238	-79.60835	15.23027
448	3.725	1003.25220	-234.56305	1452.20105	-48.48000	-1.85204	1277.81628	-809.09363	61.13437	1300.81384	53.59094	179.57111	141.41885	479.48541	-140.38379	-2.05351	-580.71655	260.04660	-1.90876	-1109.80005	-81.00842	15.32364
449	3.733	1004.98859	-234.78592	1449.03650	-50.29983	-1.34787	1273.56995	-810.51825	61.54094	1297.31287	78.60938	176.70587	143.09448	455.75574	-138.48277	-2.29474	-604.76923	262.21393	-1.95641	-1086.21729	-80.73213	16.01088
450	3.742	1006.36188	-234.89951	1446.28149	-52.73429	-0.63902	1269.64746	-812.03583	61.97750	1293.86121	104.88315	173.78384	143.97076	432.14532	-136.68474	-2.51466	-628.71814	264.50275	-1.87031	-1060.70093	-79.02055	16.72575
451	3.750	1007.25977	-234.91994	1444.05469	-55.66618	0.47049	1266.23901	-813.57141	62.48063	1290.48730	132.38214	170.86542	143.90703	408.60889	-134.96758	-2.74097	-652.56250	266.83374	-1.65621	-1033.14990	-76.59899	17.56417
452	3.758	1007.62408	-234.87857	1442.43005	-58.82852	2.07233	1263.48987	-815.06451	63.06957	1287.21423	160.99097	167.91577	142.72644	385.11133	-133.37675	-2.95377	-676.26709	268.85168	-1.52976	-1004.18427	-74.09733	18.85379
453	3.767	1007.44055	-234.81126	1441.44641	-61.88865	4.09380	1261.45496	-816.48163	63.71573	1284.11426	190.65765	164.92099	140.30531	361.66705	-131.96623	-3.09680	-699.84625	270.39648	-1.64340	-974.33551	-71.75383	20.75811
454	3.775	1006.72607	-234.74234	1441.11804	-64.60320	6.34239	1260.10339	-817.80286	64.32628	1281.33911	221.37958	161.76620	136.55147	338.30096	-130.65421	-3.16298	-723.36975	271.59387	-1.93362	-943.69189	-69.42313	23.19327
455	3.783	1005.51703	-234.67755	1441.43774	-66.93032	8.61129	1259.35730	-819.00403	64.77626	1279.09583	253.16299	158.16425	131.36171	314.99078	-129.25412	-3.21397	-746.92493	272.73969	-2.18579	-912.15857	-66.67245	25.85131
456	3.792	1003.86377	-234.61942	1442.37878	-69.00686	10.75766	1259.13318	-820.06445	64.96812	1277.60193	286.02271	153.89325	124.74663	291.66443	-127.65579	-3.29134	-770.56561	274.07953	-2.22813	-879.74304	-62.99525	28.29026
457	3.800	1001.82861	-234.57703	1443.89929	-71.02098	12.70832	1259.37817	-820.99097	64.87640	1277.02869	319.96915	148.95618	116.97216	268.21851	-125.88585	-3.36971	-794.29242	275.58743	-2.08079	-846.61823	-58.18419	30.23156
458	3.808	999.47742	-234.55721	1445.94763	-73.08774	14.42640	1260.09155	-821.82501	64.55637	1277.44092	354.99911	143.40283	108.47854	244.56227	-124.05196	-3.39523	-818.06281	277.10193	-1.87553	-813.14893	-52.58939	31.84774
459	3.817	996.87537	-234.56369	1448.46448	-75.19550	15.89374	1261.31604	-822.61200	64.11243	1278.77588	391.04858	137.19528	99.72509	220.67802	-122.31656	-3.30991	-841.82947	278.64716	-1.65716	-779.87317	-46.88126	33.54427
460	3.825	994.08820	-234.60741	1451.38232	-77.22150	17.11083	1263.10083	-823.35480	63.64035	1280.88892	427.89478	130.24991	91.14436	196.61299	-120.80998	-3.07118	-865.59973	280.37729	-1.37467	-747.28168	-41.57486	35.48503
461	3.833	991.17639	-234.70695	1454.62610	-78.98470	18.09201	1265.46423	-823.99487	63.19342	1283.62085	465.12378	122.43612	83.07052	172.42180	-119.46455	-2.73021	-889.43073	282.30444	-1.00373	-715.60773	-36.81477	37.49579
462	3.842	988.19257	-234.87985	1458.11707	-80.30569	18.84647	1268.38513	-824.44250	62.79264	1286.83911	502.24231	113.64407	75.60568	148.12968	-118.05716	-2.42175	-913.35864	284.31537	-0.54466	-684.88489	-32.43980	39.28875
463	3.850	985.18848	-235.13622	1461.77979	-81.06206	19.34848	1271.82190	-824.63489	62.43399	1290.46533	538.90906	103.93861	68.64725	123.72325	-116.45224	-2.20356	-937.39624	286.30536	-0.00777	-655.09155	-28.22655	40.66823
464	3.858	982.22058	-235.47992	1465.54614	-81.22269	19.54266	1275.72571	-824.57916	62.08370	1294.49268	575.15387	93.59592	62.16763	99.18370	-114.68391	-2.00758	-961.59155	288.16254	0.50575	-626.21332	-24.17984	41.62022
465	3.867	979.34546	-235.91379	1469.35278	-80.84135	19.39951	1280.03784	-824.34094	61.71611	1298.94421	611.34595	83.16865	56.58639	74.52223	-112.84389	-1.76829	-986.02081	289.81702	0.82898	-598.28955	-20.57027	42.26039
466	3.875	976.61096	-236.43918	1473.14111	-80.02467	18.94330	1284.68787	-823.99780	61.37674	1303.79065	647.73749	73.59928	52.89517	49.75682	-110.99268	-1.49083	-1010.72205	291.40247	0.90965	-571.42694	-17.72449	42.69935
467	3.883	974.04730	-237.05243	1476.86328	-78.89364	18.22609	1289.59485	-823.61249	61.18109	1308.91504	683.73474	65.96225	52.06622	24.88652	-109.15680	-1.20496	-1035.63123	293.18253	0.91280	-545.74084	-15.91628	42.96739
468	3.892	971.66608	-237.74979	1480.47888	-77.55054	17.30545	1294.65161	-823.23962	61.25262	1314.14136	717.38043	60.80788	53.83180	-0.09145	-107.35600	-0.93019	-1060.49487	295.26212	1.18318	-521.32196	-15.40376	43.02343
469	3.900	969.46558	-238.53491	1483.94897	-76.07609	16.24072	1299.71387	-822.93591	61.67753	1319.27258	745.70142	57.75381	56.10714	-25.15248	-105.62294	-0.67497	-1084.78613	297.51196	2.26175	-498.32669	-16.37979	42.74736
470	3.908	967.43268	-239.41183	1487.23071	-74.54918	15.09077	1304.60706	-822.75787	62.49277	1324.11121	766.09344	55.85548	56.17002	-50.19923	-104.02252	-0.42055	-1107.80920	299.74271	4.82912	-477.10742	-18.87563	41.88270
471	3.917	965.54272	-240.37354	1490.27881	-73.05103	13.91151	1309.14844	-822.75555	63.68216	1328.47070	777.76752	54.45373	52.67125	-74.96239	-102.65286	-0.06441	-1129.04724	301.77756	9.24017	-458.21570	-22.80829	40.05214
472	3.925	963.76361	-241.40381	1493.05164	-71.65292	12.74908	1313.17041	-822.96289	65.17445	1332.19543	782.04193	53.53062	46.39215	-98.89767	-101.59518	0.68275	-1148.40393	303.47903	15.16739	-442.25653	-28.09233	36.93991
473	3.933	962.06030	-242.48093	1495.51855	-70.40651	11.63653	1316.53882	-823.37994	66.84937	1335.18445	781.34985	53.17185	39.13446	-121.24297	-100.87239	2.35219	-1165.98499	304.92029	21.99268	-429.68988	-34.59764	32.51200
474	3.942	960.39880	-243.57253	1497.65576	-69.33501	10.60264	1319.15979	-823.95654	68.55165	1337.40442	777.78339	52.99663	32.15865	-141.23526	-100.51550	5.60098	-1181.64893	306.26437	29.25192	-420.67480	-42.05609	27.10293
475	3.950	958.75336	-244.63585	1499.43994	-68.43137	9.67392	1320.97791	-824.59949	70.10812	1338.88135	772.10559	52.42377	25.62034	-158.21912	-100.64670	11.02911	-1194.84436	307.40625	36.53979	-415.05304	-50.12869	21.34134
476	3.958	957.11591	-245.62965	1500.84802	-67.67670	8.86502	1321.97009	-825.20117	71.34940	1339.67761	763.73218	51.35553	19.10466	-171.46436	-101.44832	19.07875	-1204.89172	308.00903	43.32101	-412.50006	-58.47543	15.93098
477	3.967	955.49988	-246.52411	1501.85913	-67.06302	8.18097	1322.13525	-825.67120	72.13953	1339.86658	751.63019	50.27192	12.54788	-179.90836	-103.12447	29.82618	-1211.40955	307.72656	48.92513	-412.76019	-66.71603	11.34834
478	3.975	953.93359	-247.31261	1502.45313	-66.59864	7.62990	1321.49109	-825.95618	72.40236	1339.51636	735.51483	49.64777	6.70683	-182.35802	-105.90126	42.52542	-1214.47595	306.38257	52.83311	-415.87973	-74.42887	7.59802
479	3.983	952.45441	-248.02834	1502.60974	-66.29790	7.22796	1320.08215	-826.04749	72.13673	1338.67871	716.22876	49.55890	2.60215	-178.24188	-109.93390	55.46874	-1214.35327	304.24866	55.11710	-422.30460	-81.16470	4.20076
480	3.992	951.11047	-248.73889	1502.31274	-66.17136	6.99106	1317.98535	-825.98108	71.41817	1337.38843	694.88062	49.91689	0.48741	-168.08261	-115.17590	66.75734	-1211.16064	302.08362	56.33906	-432.69510	-86.40411	0.58428
481	4.000	949.95905	-249.51321	1501.55737	-66.22637	6.91780	1315.29797	-825.83356	70.38541	1335.66626	672.03839	50.76624	-0.32198	-153.13065	-121.40007	75.37364	-1204.90381	300.72562	56.85027	-447.44818	-89.64497	-3.27724
482	4.008	949.05646	-250.39468	1500.35254	-66.47195	6.97775	1312.12061	-825.71265	69.21909	1333.52722	648.01398	52.15458	-0.65542	-134.69560	-128.30711	81.43713	-1195.51379	300.60712	56.39185	-466.23798	-90.73091	-6.67893
483	4.017	948.44427	-251.40079	1498.71826	-66.92064	7.11267	1308.55151	-825.73987	68.11433	1330.99133	623.33502	53.93653	-0.90955	-113.78688	-135.55093	85.62196	-1182.65503	301.63394	54.48409	-488.06451	-90.10228	-8.87714
484	4.025	948.14185	-252.54161	1496.68970	-67.59222	7.24117	1304.68542	-826.02606	67.24167	1328.08899	598.57391	55.85249	-1.15822	-91.09586	-142.75142	88.56166	-1165.82874	303.44934	51.06268	-511.70264	-88.55829	-9.84088
485	4.033	948.14240	-253.82916	1494.32715	-68.51588	7.26930	1300.61316	-826.64874	66.70139	1324.85608	574.02374	57.67377	-1.42274	-67.15569	-149.59309	90.65815	-1144.92419	305.64001	46.67678	-536.07397	-86.72274	-10.11473
486	4.042	948.40955	-255.26083	1491.71423	-69.72358	7.12157	1296.41980	-827.64386	66.49440	1321.33533	549.70953	59.28916	-1.72818	-42.47752	-155.90727	92.14436	-1120.63953	307.69727	42.24950	-560.47540	-84.83910	-10.22097
487	4.050	948.87347	-256.80405	1488.94788	-71.25050	6.76933	1292.18542	-829.01318	66.52676	1317.59045	525.57483	60.75218	-2.05232	-17.48445	-161.66257	93.19495	-1094.38843	309.02972	38.71530	-584.64557	-82.95062	-10.41089
488	4.058	949.43335	-258.40829	1486.13391	-73.14893	6.21950	1287.98364	-830.72784	66.64679	1313.70679	501.59094	62.20884	-2.34546	7.66420	-166.93274	93.98712	-1067.71082	309.16986	36.64780	-608.61151	-81.05354	-10.73406
489	4.067	949.97064	-260.02496	1483.38586	-75.48248	5.48635	1283.88367	-832.71198	66.70909	1309.75684	477.75330	63.75109	-2.60222	33.10368	-171.86345	94.68532	-1041.46484	307.96228	36.10101	-632.47717	-79.16177	-11.12356
490	4.075	950.36865	-261.61069	1480.82080	-78.28897	4.58572	1279.95544	-834.83215	66.64079	1305.75671	454.03064	65.36971	-2.87002	59.10756	-176.60425	95.37437	-1015.47156	305.56000	36.85674	-656.30188	-77.33755	-11.46129
491	4.083	950.53009	-263.12271	1478.55273	-81.54129	3.53494	1276.27295	-836.93646	66.46014	1301.68005	430.36789	67.04186	-3.18135	85.92033	-181.25723	95.98626	-988.99487	302.28354	38.68291	-680.10022	-75.61136	-11.66568
492	4.092	950.38623	-264.52219	1476.68286	-85.12415	2.34792	1272.91345	-838.92883	66.24400	1297.52844	406.72986	68.79680	-3.51257	113.69594	-185.85983	96.29068	-961.48962	298.36487	41.23851	-703.89258	-73.92618	-11.74172
493	4.100	949.89630	-265.78070	1475.28821	-88.83633	1.03976	1269.95251	-840.80450	66.09224	1293.36670	383.10602	70.65955	-3.81208	142.51100	-190.37325	95.99489	-932.89221	293.69550	43.95984	-727.70526	-72.21204	-11.75957
494	4.108	949.04401	-266.87970	1474.41418	-92.43171	-0.36245	1267.45117	-842.61499	66.11258	1289.31604	359.50769	72.56174	-4.04517	172.39143	-194.72260	94.87714	-903.47314	287.98285	46.31630	-751.53259	-70.41719	-11.82740
495	4.117	947.83582	-267.80734	1474.07336	-95.68567	-1.81255	1265.44360	-844.39880	66.40346	1285.55847	335.95224	74.36926	-4.22167	203.32686	-198.86397	92.84974	-873.62268	281.21481	48.19684	-775.35712	-68.50629	-12.02092
496	4.125	946.29913	-268.56268	1474.25024	-98.45511	-3.23883	1263.94116	-846.13239	67.01772	1282.34106	312.41760	76.04023	-4.37606	235.27492	-202.79266	89.95995	-843.70032	273.74319	49.95135	-799.19135	-66.54881	-12.27961
497	4.133	944.47650	-269.16373	1474.90979	-100.70336	-4.54599	1262.95447	-847.72589	67.93227	1279.92920	288.84207	77.66540	-4.52382	268.17401	-206.53366	86.37413	-813.93671	265.88611	52.02879	-823.03638	-64.70552	-12.45870
498	4.142	942.41852	-269.64886	1476.00537	-102.47634	-5.64487	1262.51794	-849.05371	69.05528	1278.51721	265.15582	79.31860	-4.64773	301.95807	-210.13684	82.33471	-784.43213	257.65503	54.54499	-846.88983	-63.04573	-12.49115
499	4.150	940.17841	-270.06360	1477.48083	-103.84526	-6.49068	1262.68909	-849.99335	70.26671	1278.15637	241.27975	81.01607	-4.67706	336.54504	-213.62253	78.09155	-755.27087	248.98407	57.20625	-870.84827	-61.48184	-12.41306
500	4.158	937.81049	-270.44464	1479.27173	-104.86176	-7.08983	1263.51892	-850.44934	71.47485	1278.75171	217.12781	82.77090	-4.52335	371.80200	-216.91638	73.85234	-726.61261	240.06653	59.63896	-895.04498	-59.88058	-12.28641
501	4.167	935.37305	-270.82111	1481.30908	-105.55437	-7.48026	1265.02539	-850.37708	72.65442	1280.13086	192.66946	84.53757	-4.22387	407.51422	-219.84534	69.77119	-698.61639	231.18748	61.60581	-919.46497	-58.15889	-12.16308
502	4.175	932.93237	-271.21509	1483.52356	-105.94244	-7.70550	1267.19202	-849.82446	73.83649	1282.14185	167.99841	86.22030	-3.94546	443.38440	-222.19609	65.95606	-671.32672	222.41653	62.96416	-943.95593	-56.33565	-12.04011
503	4.183	930.56287	-271.63000	1485.84814	-106.04178	-7.79709	1269.98071	-848.96509	75.07254	1284.71021	143.26865	87.80001	-3.78062	479.10193	-223.82248	62.48624	-644.71893	213.80835	63.70444	-968.41699	-54.54057	-11.85169
504	4.192	928.34277	-272.05182	1488.21802	-105.86802	-7.77414	1273.34216	-848.06323	76.39412	1287.81433	118.54657	89.34943	-3.66440	514.46106	-224.75601	59.47808	-618.80139	205.63528	63.97589	-992.90686	-52.87267	-11.59358
505	4.200	926.34601	-272.46057	1490.57263	-105.44382	-7.64884	1277.22131	-847.36224	77.77000	1291.40869	93.78351	90.94017	-3.49691	549.39319	-225.26201	57.21424	-593.60815	198.18010	63.97182	-1017.54456	-51.24098	-11.36192
506	4.208	924.63538	-272.83017	1492.85645	-104.80310	-7.42845	1281.55542	-846.98138	79.09537	1295.38428	68.90515	92.57364	-3.24467	583.74646	-225.81729	56.18588	-569.15564	191.54782	63.83001	-1042.35583	-49.49892	-11.19018
507	4.217	923.26086	-273.13138	1495.02051	-103.98250	-7.11606	1286.26343	-846.90778	80.23517	1299.59619	43.87183	94.18652	-2.94454	616.84869	-226.93423	56.80476	-545.45935	185.76671	63.54581	-1067.29846	-47.69539	-11.00974
508	4.225	922.26465	-273.34866	1497.02185	-103.00506	-6.71126	1291.23401	-847.05994	81.08688	1303.89502	18.68604	95.73914	-2.64319	647.22327	-228.82574	58.80254	-522.61432	180.94638	62.95560	-1092.35791	-46.02754	-10.79702
509	4.233	921.67957	-273.48126	1498.82312	-101.87879	-6.21948	1296.31750	-847.34216	81.61342	1308.12317	-6.57721	97.29299	-2.34368	672.92584	-231.15469	60.90389	-500.91071	177.38097	61.85706	-1117.46570	-44.66295	-10.50202
510	4.242	921.51746	-273.52200	1500.38977	-100.61598	-5.66896	1301.33264	-847.65656	81.83383	1312.11072	-31.70624	99.00047	-2.04377	692.45300	-233.16223	61.43345	-480.86780	175.52556	60.06360	-1142.27661	-43.72871	-9.73656
511	4.250	921.75934	-273.44281	1501.68933	-99.24406	-5.10878	1306.08850	-847.89404	81.80136	1315.69849	-56.33398	101.02076	-1.77030	705.45062	-234.18347	59.43877	-463.09387	175.72775	57.31121	-1166.11633	-43.28098	-7.78030
512	4.258	922.35657	-273.20331	1502.69214	-97.79221	-4.58261	1310.40881	-847.94073	81.59218	1318.76794	-80.12415	103.38624	-1.52107	712.68835	-234.09995	55.12461	-448.03888	177.94370	53.24807	-1188.33484	-43.18495	-4.18184
513	4.267	923.23920	-272.77396	1503.37329	-96.28098	-4.11417	1314.14856	-847.71332	81.30025	1321.25366	-103.19312	105.96163	-1.16297	715.60529	-233.22849	49.31994	-435.80280	181.74631	47.65466	-1208.72461	-43.19019	0.73174
514	4.275	924.32977	-272.15436	1503.71594	-94.73681	-3.72243	1317.20605	-847.19672	81.02628	1323.14648	-126.26361	108.62411	-0.25137	715.74744	-231.88293	42.85841	-426.16541	186.59647	40.71324	-1227.48755	-43.15257	6.19975
515	4.283	925.55872	-271.37173	1503.70947	-93.20817	-3.43774	1319.51855	-846.45154	80.86201	1324.49670	-149.95850	111.47576	2.28540	714.07788	-230.23384	36.42511	-418.83789	192.22543	33.08107	-1244.83923	-42.99913	11.67995
516	4.292	926.87170	-270.46594	1503.34668	-91.76286	-3.29872	1321.04541	-845.57733	80.89006	1325.39307	-173.56512	114.77728	8.26160	710.51263	-228.37309	30.46596	-413.73364	198.76363	25.68661	-1260.66504	-42.49551	16.94279
517	4.300	928.23090	-269.47385	1502.61890	-90.47507	-3.34108	1321.75427	-844.65857	81.19646	1325.90991	-194.42548	118.58804	19.36220	704.20587	-226.20839	24.90502	-411.10193	206.42215	19.34142	-1274.48340	-41.27528	21.86819
518	4.308	929.61407	-268.41989	1501.51221	-89.40179	-3.58061	1321.62634	-843.74347	81.85544	1326.07654	-208.91492	122.50723	35.43364	694.33136	-223.46700	19.26018	-411.47144	215.01526	14.33713	-1285.65479	-39.12929	26.38214
519	4.317	931.01605	-267.32352	1500.01001	-88.55529	-3.99541	1320.66492	-842.86371	82.88803	1325.88245	-214.57196	125.90102	53.89582	680.68164	-220.04393	13.39739	-415.39551	223.61539	10.25582	-1293.57861	-36.25255	30.41396
520	4.325	932.45056	-266.21255	1498.09802	-87.90159	-4.52924	1318.90027	-842.05872	84.23650	1325.29431	-211.37189	128.40826	71.37843	663.73132	-216.26295	7.98656	-423.20740	230.88040	6.41658	-1297.86694	-33.30127	33.80753
521	4.333	933.95178	-265.12173	1495.77161	-87.38686	-5.11297	1316.39294	-841.38196	85.76999	1324.28210	-201.04126	130.13315	85.82197	644.12585	-212.69508	3.93791	-434.92773	236.08621	2.78090	-1298.48645	-31.13040	36.25759
522	4.342	935.57385	-264.07849	1493.03979	-86.96342	-5.67955	1313.23291	-840.88879	87.31422	1322.85242	-185.66376	131.36026	97.03741	622.26862	-209.75200	1.56028	-450.33990	239.55460	0.04366	-1295.62329	-30.33498	37.35818
523	4.350	937.38452	-263.09821	1489.91895	-86.60129	-6.16678	1309.52722	-840.61792	88.69290	1321.06165	-166.96625	132.20523	105.87010	598.67395	-207.46893	0.45970	-469.23346	241.99706	-1.40567	-1289.39673	-31.04146	36.83981
524	4.358	939.44958	-262.18713	1486.42566	-86.29218	-6.51649	1305.38281	-840.57690	89.77155	1318.99536	-146.27814	132.58472	113.22182	574.24286	-205.63379	0.03644	-491.21783	243.94305	-2.00755	-1279.80835	-33.07364	34.82077
525	4.367	941.81036	-261.33957	1482.58093	-86.04921	-6.68059	1300.89844	-840.73651	90.49629	1316.71570	-124.65948	132.43097	119.64748	549.77539	-204.02280	-0.12281	-515.19830	245.75191	-2.35270	-1266.88135	-36.13020	31.77651
526	4.375	944.46948	-260.53320	1478.42566	-85.90556	-6.64793	1296.16394	-841.03918	90.90997	1314.21326	-102.92090	131.81802	125.41180	525.56860	-202.47543	-0.20685	-539.79266	247.70998	-2.60963	-1250.76294	-39.78915	28.23084
527	4.383	947.39307	-259.73193	1474.02942	-85.91758	-6.47467	1291.25671	-841.42700	91.11841	1311.42383	-81.48035	130.86285	130.64233	501.56891	-200.88771	-0.31239	-564.27014	250.01956	-2.67001	-1231.76245	-43.61057	24.55914
528	4.392	950.51270	-258.89816	1469.49231	-86.16064	-6.26805	1286.23376	-841.86615	91.22382	1308.30310	-60.21387	129.60867	135.40514	477.65222	-199.22870	-0.52480	-588.56482	252.65643	-2.48368	-1210.26123	-47.37163	21.10701
529	4.400	953.72565	-258.01151	1464.94153	-86.71492	-6.12396	1281.13354	-842.33972	91.28445	1304.87781	-38.53748	128.05313	139.69612	453.77942	-197.51436	-0.88722	-612.70953	255.14334	-2.29441	-1186.62231	-50.99130	18.30123
530	4.408	956.90399	-257.07111	1460.52319	-87.65613	-6.06627	1276.00952	-842.82214	91.31906	1301.24182	-15.76990	126.19654	143.39265	429.98950	-195.76900	-1.34373	-636.63422	256.80902	-2.51376	-1161.35181	-54.17921	16.50020
531	4.417	959.91040	-256.07291	1456.38489	-89.04777	-6.01997	1270.96948	-843.27539	91.32706	1297.51636	8.43939	124.02944	146.23904	406.31598	-194.04166	-1.76363	-660.31335	257.59506	-3.21716	-1135.09106	-56.46037	15.80989
532	4.425	962.61823	-254.99323	1452.65308	-90.91519	-5.84198	1266.19263	-843.66803	91.30853	1293.80518	33.99683	121.54433	147.92737	382.76416	-192.41742	-2.03896	-683.85638	258.21365	-4.00072	-1108.17090	-57.57144	16.12058
533	4.433	964.92902	-253.79791	1449.42017	-93.19431	-5.39932	1261.90076	-843.99042	91.27341	1290.17908	60.65857	118.77877	148.22784	359.32263	-190.95233	-2.16312	-707.43396	259.34860	-4.44577	-1080.47339	-57.60451	17.26426
534	4.442	966.78217	-252.46030	1446.74768	-95.69249	-4.63921	1258.29443	-844.25525	91.22504	1286.69458	88.33179	115.84115	147.06450	335.95367	-189.57628	-2.22864	-731.15826	261.22412	-4.41674	-1051.87500	-56.81229	19.10120
535	4.450	968.16113	-250.97107	1444.67224	-98.13478	-3.60924	1255.48914	-844.49384	91.13321	1283.41919	117.07281	112.87122	144.50018	312.60254	-188.13246	-2.32178	-755.02191	263.77051	-3.97054	-1022.58881	-55.34436	21.50126
536	4.458	969.09662	-249.33852	1443.20422	-100.30212	-2.42009	1253.48865	-844.75024	90.93221	1280.45410	146.94553	109.89957	140.64845	289.21497	-186.55923	-2.41787	-778.92834	266.51501	-3.38277	-993.06775	-53.15147	24.28838
537	4.467	969.65656	-247.58253	1442.32593	-102.14481	-1.18076	1252.20508	-845.06970	90.55905	1277.94531	177.96939	106.79418	135.61169	265.72888	-184.92921	-2.44071	-802.76343	268.61853	-3.11977	-963.67206	-50.13818	27.22448
538	4.475	969.92419	-245.72835	1441.99854	-103.76267	0.03574	1251.51538	-845.48541	90.01218	1276.05725	210.12225	103.43847	129.53088	242.08318	-183.28995	-2.39939	-826.46960	269.64499	-3.41104	-934.43091	-46.32111	30.05952
539	4.483	969.97845	-243.80060	1442.17419	-105.28025	1.18272	1251.33020	-846.00519	89.37672	1274.91968	243.32629	99.84133	122.62771	218.24721	-181.58165	-2.38544	-850.11572	270.21344	-3.88215	-905.10620	-41.91516	32.62885
540	4.492	969.88287	-241.81564	1442.79822	-106.73035	2.22482	1251.63513	-846.59515	88.77734	1274.59143	277.47476	96.01638	115.16164	194.22292	-179.74567	-2.43872	-873.87372	271.46967	-3.85923	-875.41309	-37.34190	34.88459
541	4.500	969.68457	-239.78061	1443.80481	-108.02955	3.13457	1252.47620	-847.17291	88.30037	1275.05835	312.51373	91.90188	107.38497	170.02702	-177.86621	-2.47514	-897.85925	273.76556	-3.15647	-845.17346	-33.02780	36.80978
542	4.508	969.42059	-237.70354	1445.11670	-109.03900	3.88474	1253.91577	-847.62903	87.95436	1276.25049	348.43848	87.41981	99.51948	145.69270	-176.14113	-2.38220	-922.02844	276.36755	-2.26117	-814.35181	-29.22827	38.37220
543	4.517	969.12555	-235.60056	1446.65369	-109.63855	4.43816	1255.99963	-847.86719	87.67613	1278.08398	385.15820	82.56625	91.76837	121.27116	-174.68082	-2.15143	-946.27441	278.56055	-1.61899	-782.99121	-26.08757	39.57066
544	4.525	968.83813	-233.49240	1448.34070	-109.76365	4.75401	1258.74341	-847.84497	87.35326	1280.50977	422.40808	77.45115	84.31493	96.79747	-173.37550	-1.87338	-970.54803	280.32297	-1.19253	-751.14490	-23.72235	40.47274
545	4.533	968.60571	-231.40054	1450.10864	-109.40700	4.80895	1262.12720	-847.59503	86.86153	1283.52673	459.85913	72.24905	77.22600	72.27251	-171.99599	-1.63487	-994.85553	281.98398	-0.75713	-718.88458	-22.24712	41.23426
546	4.542	968.48236	-229.34784	1451.89392	-108.60220	4.60957	1266.09753	-847.20087	86.12589	1287.14771	497.34467	67.16184	70.44878	47.67577	-170.38100	-1.45673	-1019.22198	283.77304	-0.24847	-686.34143	-21.79347	42.06568
547	4.550	968.52118	-227.35403	1453.63672	-107.40838	4.17838	1270.57263	-846.73486	85.18123	1291.33179	535.01788	62.44825	64.07340	22.96962	-168.51743	-1.30696	-1043.70288	285.67273	0.21276	-653.77521	-22.47952	43.12256
548	4.558	968.76740	-225.42598	1455.27893	-105.90323	3.52776	1275.44983	-846.21228	84.17996	1295.93762	573.24231	58.45567	58.64714	-1.88234	-166.52554	-1.13782	-1068.39612	287.56546	0.50517	-621.67249	-24.35378	44.43166
549	4.567	969.25299	-223.55920	1456.76648	-104.17174	2.66158	1280.60742	-845.60315	83.32190	1300.75232	611.97125	55.61887	55.11333	-26.88612	-164.56461	-0.91454	-1093.35022	289.43924	0.65624	-590.72333	-27.32428	45.82853
550	4.575	969.99365	-221.75130	1458.05640	-102.28897	1.60331	1285.89282	-844.88269	82.76012	1305.56299	649.89703	54.32130	54.06511	-52.01747	-162.71111	-0.63341	-1118.36890	291.38745	0.91500	-561.69464	-31.11751	46.85166
551	4.583	970.98895	-220.00760	1459.11768	-100.31181	0.41302	1291.11340	-844.06201	82.56563	1310.18970	684.35864	54.59750	54.75961	-77.22372	-160.96265	-0.31646	-1142.89624	293.46490	1.83529	-535.34485	-35.43230	46.80279
552	4.592	972.22131	-218.32953	1459.92664	-98.28265	-0.82028	1296.05359	-843.17993	82.75026	1314.48450	712.41852	56.03303	55.09668	-102.37064	-159.32610	0.05103	-1166.16980	295.57233	4.15720	-512.28406	-40.17557	45.05938
553	4.600	973.65375	-216.70923	1460.46423	-96.23889	-2.00797	1300.51648	-842.29034	83.28239	1318.32690	732.26215	58.14243	52.97906	-127.15252	-157.83961	0.66672	-1187.57263	297.53955	8.36814	-492.74258	-45.49049	41.38422
554	4.608	975.23346	-215.14536	1460.71460	-94.21983	-3.08949	1304.36047	-841.45752	84.07903	1321.61804	743.88867	60.81182	47.78963	-151.07227	-156.50179	2.01591	-1206.84595	299.30927	14.33510	-476.50317	-51.59375	36.03390
555	4.617	976.90015	-213.65453	1460.66443	-92.25954	-4.02703	1307.50281	-840.73499	85.00647	1324.28247	748.79565	64.19222	40.48048	-173.52084	-155.17422	4.71790	-1223.93494	300.90833	21.40530	-463.14911	-58.55595	29.65997
556	4.625	978.59729	-212.25217	1460.30347	-90.37837	-4.79575	1309.89893	-840.13562	85.90015	1326.27747	748.95020	68.26238	32.36950	-193.76402	-153.66673	9.25014	-1238.65271	302.27777	28.85424	-452.38831	-66.16745	23.07109
557	4.633	980.27838	-210.92371	1459.62891	-88.58882	-5.39725	1311.52051	-839.62024	86.58936	1327.60132	745.67090	72.77631	24.14760	-210.77162	-152.01608	15.89264	-1250.58325	303.18314	36.20071	-444.21622	-74.03033	16.95844
558	4.642	981.91156	-209.63046	1458.64185	-86.90012	-5.85461	1312.34644	-839.11066	86.92207	1328.29419	739.18817	77.53003	16.09591	-223.19266	-150.51193	24.74892	-1259.38062	303.20560	43.12535	-438.96024	-81.70215	11.67017
559	4.650	983.48486	-208.34357	1457.34070	-85.31525	-6.17984	1312.36804	-838.51862	86.78705	1328.42590	729.12811	82.31701	8.89088	-229.67056	-149.40466	35.48066	-1265.05249	301.89029	49.25539	-437.21198	-88.71291	7.13777
560	4.658	985.00891	-207.06026	1455.71912	-83.83177	-6.36302	1311.60059	-837.78461	86.13161	1328.07336	715.23010	86.67645	3.62610	-229.36331	-148.78929	46.97950	-1267.76013	299.07104	54.23928	-439.62308	-94.58883	3.04046
561	4.667	986.51648	-205.79991	1453.77234	-82.44577	-6.39539	1310.09106	-836.90863	84.97903	1327.30359	697.57947	90.09495	0.80760	-222.33585	-148.74332	57.63229	-1267.42615	295.09659	57.99595	-446.73737	-98.91787	-0.87055
562	4.675	988.06073	-204.59796	1451.50598	-81.16238	-6.29575	1307.91699	-835.95502	83.43498	1326.16943	676.59253	92.49686	-0.18701	-209.43063	-149.44838	66.25748	-1263.77771	290.72070	60.61199	-458.91226	-101.39206	-4.47946
563	4.683	989.70465	-203.49339	1448.93835	-80.00951	-6.11403	1305.17761	-835.03442	81.67192	1324.71191	653.14624	94.27076	-0.38012	-191.76297	-151.18228	72.76701	-1256.65161	286.74808	61.99958	-476.08209	-101.95262	-7.31381
564	4.692	991.50262	-202.51611	1446.09900	-79.03831	-5.90699	1301.97705	-834.27106	79.90027	1322.95679	628.46277	95.86550	-0.41343	-170.40102	-154.09590	77.79193	-1245.95203	283.67438	61.86975	-497.37823	-100.99844	-8.99751
565	4.700	993.48358	-201.68768	1443.02832	-78.31146	-5.71512	1298.41650	-833.76477	78.32869	1320.91016	603.57990	97.52291	-0.52144	-146.28700	-157.93773	81.84814	-1231.39868	281.53595	60.00407	-521.18036	-99.27517	-9.66880
566	4.708	995.64032	-201.02940	1439.78076	-77.89581	-5.57423	1294.59875	-833.56940	77.11180	1318.56067	578.98645	99.28710	-0.75174	-120.18571	-162.11583	85.01169	-1212.57764	280.10034	56.51095	-545.84424	-97.40549	-9.82141
567	4.717	997.92737	-200.56349	1436.42883	-77.86308	-5.54124	1290.63257	-833.70032	76.31085	1315.89111	554.71423	101.09356	-1.07463	-92.69027	-166.03821	87.15559	-1189.31421	279.11478	51.85909	-570.38745	-95.61222	-9.89078
568	4.725	1000.26868	-200.30049	1433.06873	-78.27951	-5.68605	1286.62183	-834.14764	75.89174	1312.89697	530.61975	102.85354	-1.43064	-64.25301	-169.36385	88.23218	-1161.93628	278.26550	46.67826	-594.51538	-93.86594	-10.09030
569	4.733	1002.56921	-200.22536	1429.82019	-79.17947	-6.04939	1282.65588	-834.87500	75.74998	1309.60120	506.59940	104.54833	-1.75881	-35.15218	-172.05782	88.37074	-1131.15332	277.07376	41.59765	-618.31183	-92.08968	-10.43714
570	4.742	1004.72577	-200.30084	1426.81262	-80.55424	-6.61716	1278.81506	-835.81549	75.74954	1306.06042	482.65933	106.23772	-2.03029	-5.48793	-174.30936	87.85268	-1097.91748	275.07697	37.22170	-641.99091	-90.24086	-10.82137
571	4.750	1006.63983	-200.47772	1424.16565	-82.37255	-7.35149	1275.17590	-836.88098	75.76640	1302.36450	458.85895	107.96331	-2.28278	24.73199	-176.38583	87.01747	-1063.43530	272.12119	34.10492	-665.69751	-88.34381	-11.12623
572	4.758	1008.23151	-200.69991	1421.97668	-84.59675	-8.25182	1271.81470	-837.98621	75.71811	1298.61523	435.21832	109.72536	-2.58574	55.52342	-178.51907	86.13442	-1028.87671	268.37738	32.64472	-689.40924	-86.46700	-11.31369
573	4.767	1009.44983	-200.91681	1420.32019	-87.16003	-9.37868	1268.80774	-839.08026	75.57301	1294.89368	411.68939	111.53463	-2.95666	86.93678	-180.86763	85.30602	-994.81616	264.06494	32.88237	-713.05591	-84.64412	-11.41745
574	4.775	1010.27307	-201.09695	1419.24768	-89.92767	-10.81549	1266.22388	-840.16315	75.35005	1291.25549	388.20074	113.40182	-3.34379	119.07130	-183.50348	84.44554	-961.10999	259.15887	34.42260	-736.68567	-82.83714	-11.51274
575	4.783	1010.69928	-201.22351	1418.78528	-92.68594	-12.59489	1264.11719	-841.26221	75.11124	1287.76965	364.71417	115.30973	-3.67344	152.04634	-186.38579	83.32886	-927.43811	253.39093	36.71947	-760.40625	-81.01955	-11.66334
576	4.792	1010.73962	-201.28668	1418.93347	-95.17954	-14.64581	1262.52515	-842.37598	74.93214	1284.56519	341.22913	117.22378	-3.89435	185.96349	-189.38367	81.69970	-893.88977	246.62650	39.45044	-784.22168	-79.22557	-11.85767
577	4.800	1010.41833	-201.28653	1419.66980	-97.19619	-16.81108	1261.46924	-843.42468	74.85432	1281.84729	317.73596	119.10583	-4.00549	220.86494	-192.36319	79.38474	-861.00708	239.16702	42.52647	-808.06873	-77.45802	-12.02690
578	4.808	1009.77307	-201.23334	1420.95154	-98.65115	-18.91145	1260.95227	-844.25177	74.86255	1279.85718	294.19739	120.92849	-4.05299	256.71051	-195.24707	76.36647	-829.35217	231.48083	45.81075	-831.92572	-75.65859	-12.10847
579	4.817	1008.85162	-201.14226	1422.71936	-99.60509	-20.80765	1260.96106	-844.68347	74.91350	1278.78918	270.56598	122.69556	-4.08075	293.40979	-198.01245	72.78505	-799.05865	223.67993	48.93092	-855.80127	-73.81113	-12.07722
580	4.825	1007.70959	-201.03204	1424.90259	-100.20479	-22.44151	1261.48315	-844.60742	74.98155	1278.72302	246.77499	124.44286	-4.08059	330.85248	-200.66095	68.88467	-769.76245	215.55807	51.42380	-879.72546	-71.95362	-11.97069
581	4.833	1006.40955	-200.92201	1427.42542	-100.58277	-23.82564	1262.52246	-844.03058	75.07973	1279.61780	222.74164	126.21209	-3.99786	368.88232	-203.17883	64.94598	-740.91302	207.08325	53.04187	-903.74585	-70.06561	-11.88917
582	4.842	1005.01776	-200.82507	1430.20789	-100.77769	-24.98837	1264.09387	-843.08722	75.25177	1281.35974	198.42267	128.03323	-3.80048	407.27814	-205.51862	61.22186	-712.13849	198.53566	53.83521	-927.89600	-68.07718	-11.90135
583	4.850	1003.59485	-200.75185	1433.16870	-100.73667	-25.94449	1266.20703	-841.98419	75.53928	1283.81055	173.86377	129.90463	-3.54937	445.81213	-207.60666	57.87339	-683.40424	190.25987	53.98873	-952.20093	-66.04343	-11.90737
584	4.858	1002.19415	-200.72137	1436.22754	-100.38300	-26.71102	1268.85742	-840.90808	75.94046	1286.82581	149.17877	131.77231	-3.34656	484.35022	-209.35892	54.95547	-654.88757	182.50169	53.68010	-976.68103	-64.17339	-11.68200
585	4.867	1000.87262	-200.75708	1439.30664	-99.67564	-27.31786	1272.02344	-839.95300	76.39966	1290.26221	124.45352	133.57419	-3.20653	522.89893	-210.76476	52.55375	-626.71057	175.46182	53.08890	-1001.31726	-62.57030	-11.17521
586	4.875	999.69702	-200.87453	1442.33228	-98.62524	-27.79610	1275.66284	-839.11517	76.83972	1293.98877	99.68848	135.29501	-3.05669	561.48914	-212.04182	51.02006	-598.84174	169.37460	52.44078	-1026.03638	-61.10194	-10.65528
587	4.883	998.73169	-201.07727	1445.24292	-97.27827	-28.16901	1279.71436	-838.34308	77.19627	1297.89099	74.85413	136.94446	-2.84804	599.81940	-213.67941	50.99036	-571.26947	164.44524	51.92213	-1050.80737	-59.61035	-10.39711
588	4.892	998.02405	-201.35910	1447.99451	-95.69304	-28.45488	1284.09985	-837.58997	77.42105	1301.87500	49.93634	138.53482	-2.59222	636.78973	-216.22232	52.92540	-544.21667	160.79837	51.55083	-1075.70740	-58.06908	-10.36424
589	4.900	997.60187	-201.70963	1450.55298	-93.92513	-28.66940	1288.71570	-836.83203	77.47353	1305.86829	24.90472	140.09036	-2.31706	670.41461	-219.86938	56.39989	-518.17291	158.53569	51.13884	-1100.72034	-56.57982	-10.26026
590	4.908	997.47333	-202.11772	1452.88550	-92.02181	-28.82250	1293.42822	-836.06573	77.32457	1309.79163	-0.26697	141.63058	-2.02953	698.52655	-224.19669	59.90128	-493.75763	157.73959	50.31857	-1125.48206	-55.35164	-9.67299
591	4.917	997.62329	-202.56351	1454.96277	-90.02162	-28.92110	1298.08618	-835.30383	76.96056	1313.51953	-25.48438	143.18463	-1.71362	719.85126	-228.36601	61.64436	-471.52643	158.41667	48.64048	-1149.37000	-54.59708	-8.13545
592	4.925	998.01044	-203.01215	1456.76526	-87.95947	-28.98174	1302.53406	-834.57257	76.37965	1316.88757	-50.43323	144.81857	-1.32741	734.51331	-231.70212	60.70908	-451.79639	160.52184	45.76386	-1171.86426	-54.31784	-5.31764
593	4.933	998.57190	-203.42917	1458.28162	-85.87321	-29.04332	1306.61182	-833.89734	75.60149	1319.73535	-74.61810	146.56638	-0.74468	743.64807	-234.04265	57.33794	-434.60345	164.04054	41.61355	-1192.78528	-54.23833	-1.26553
594	4.942	999.23572	-203.79643	1459.49963	-83.80165	-29.16916	1310.15820	-833.27832	74.68581	1321.93701	-97.62250	148.38239	0.29875	748.67017	-235.59961	52.31886	-419.82520	168.95787	36.38601	-1212.23218	-54.16847	3.71429
595	4.950	999.93665	-204.10318	1460.40308	-81.76288	-29.42157	1313.02979	-832.67041	73.72824	1323.41321	-119.35443	150.19562	2.21100	750.78284	-236.65007	46.36320	-407.31671	175.12384	30.48366	-1230.33276	-54.23228	9.29283
596	4.958	1000.63086	-204.33859	1460.97290	-79.73621	-29.82257	1315.12195	-831.98425	72.83827	1324.13733	-139.84338	151.86063	5.63036	750.74384	-237.36749	39.99429	-397.00153	182.28514	24.48684	-1246.95654	-54.38593	15.01295
597	4.967	1001.30139	-204.51147	1461.19202	-77.69347	-30.34787	1316.37781	-831.11957	72.11627	1324.15002	-158.66223	153.05624	11.53779	748.71655	-237.77365	33.57663	-388.98480	190.25850	19.05630	-1261.63086	-54.11905	20.29264
598	4.975	1001.95337	-204.66205	1461.04858	-75.65356	-30.95747	1316.78418	-830.02100	71.63071	1323.56470	-174.45880	153.41171	20.89599	744.31360	-237.70692	27.17987	-383.61938	198.78311	14.59620	-1273.75977	-52.95862	24.80262
599	4.983	1002.60358	-204.83560	1460.53674	-73.69049	-31.62352	1316.35559	-828.70593	71.40976	1322.52881	-185.08484	152.68848	33.60141	736.91052	-236.90657	20.65467	-381.44855	207.24632	10.95532	-1282.85596	-50.93094	28.57123
600	4.992	1003.27570	-205.05563	1459.65173	-71.89732	-32.34394	1315.11792	-827.24579	71.44614	1321.15381	-188.55792	150.84924	47.86092	726.04181	-235.26187	14.14642	-383.12305	215.01324	7.67480	-1288.60083	-48.49437	31.70958
601	5.000	1004.00250	-205.32935	1458.38562	-70.35503	-33.14636	1313.10608	-825.73846	71.69524	1319.48877	-184.13678	148.18582	61.16614	711.67999	-232.94814	8.36514	-389.21643	221.72031	4.50941	-1290.84131	-46.31694	34.17114
602	5.008	1004.82751	-205.65991	1456.72937	-69.11217	-34.06500	1310.37134	-824.29517	72.07198	1317.55322	-172.49023	145.34143	71.94041	694.13727	-230.32169	4.04089	-399.87579	226.94992	1.63724	-1289.60608	-45.07761	35.65253
603	5.017	1005.80029	-206.04465	1454.67957	-68.16409	-35.09277	1306.98328	-823.02802	72.45621	1315.37720	-155.12769	142.96017	80.09238	673.67938	-227.76010	1.32389	-414.86279	230.48965	-0.48269	-1284.99854	-45.21301	35.74694
604	5.025	1006.97052	-206.46970	1452.24243	-67.45413	-36.15747	1303.02930	-822.03064	72.70877	1313.01587	-133.80902	141.23587	86.32728	650.69067	-225.51314	-0.10129	-433.91339	232.90390	-1.60982	-1276.97021	-46.75932	34.26407
605	5.033	1008.38446	-206.91150	1449.43530	-66.90705	-37.15024	1298.61035	-821.35901	72.70662	1310.53137	-110.16364	139.83459	91.32131	626.15814	-223.59628	-0.66977	-456.37445	234.96704	-2.07191	-1265.30029	-49.44557	31.33082
606	5.042	1010.07867	-207.34723	1446.28687	-66.46394	-37.97701	1293.83350	-821.01758	72.39278	1307.94958	-85.52631	138.24536	95.44073	601.29883	-221.85168	-0.79991	-480.76453	236.94135	-2.35551	-1249.92456	-52.91603	27.33374
607	5.050	1012.07166	-207.76141	1442.83813	-66.10661	-38.59947	1288.80164	-820.95990	71.80478	1305.22559	-60.89508	136.12033	98.82590	576.81274	-220.10486	-0.81673	-505.56952	238.79745	-2.65567	-1231.33411	-56.85893	22.96239
608	5.058	1014.35229	-208.14365	1439.14563	-65.87801	-39.05351	1283.60913	-821.11536	71.04439	1302.27783	-36.80524	133.31570	101.52570	552.77997	-218.26471	-0.90295	-530.12073	240.52750	-2.95981	-1210.68188	-60.93904	19.14546
609	5.067	1016.87000	-208.49039	1435.28711	-65.88232	-39.42828	1278.33618	-821.42212	70.21605	1299.06641	-13.17169	129.81439	103.61495	528.98993	-216.34624	-1.13266	-554.37683	242.15294	-3.19875	-1189.25769	-64.65302	16.65375
610	5.075	1019.53247	-208.80264	1431.36633	-66.25838	-39.80931	1273.04785	-821.83136	69.39236	1295.63306	10.57886	125.70376	105.23204	505.26880	-214.40912	-1.51431	-578.41785	243.74876	-3.30882	-1167.54004	-67.32272	15.58100
611	5.083	1022.21472	-209.07101	1427.51025	-67.14924	-40.22392	1267.81409	-822.29309	68.61113	1292.08252	35.08002	121.20731	106.50477	481.60815	-212.49486	-1.96408	-602.28918	245.38864	-3.35525	-1144.91040	-68.50473	15.34508
612	5.092	1024.77905	-209.27380	1423.85974	-68.66914	-40.61193	1262.74402	-822.75916	67.88713	1288.53601	60.69702	116.67184	107.46331	458.07104	-210.64714	-2.32681	-626.01849	247.07259	-3.50250	-1120.45581	-68.56060	15.43141
613	5.100	1027.10010	-209.39455	1420.55579	-70.84133	-40.83265	1258.00708	-823.20325	67.22601	1285.09216	87.49487	112.38920	108.01320	434.67084	-208.89986	-2.53117	-649.63098	248.83339	-3.74822	-1093.90710	-68.42342	15.88505
614	5.108	1029.08313	-209.42764	1417.72009	-73.52245	-40.73047	1253.82166	-823.62616	66.61658	1281.82300	115.37436	108.41702	107.97668	411.35461	-207.21768	-2.66174	-673.14374	250.84326	-3.82942	-1065.81396	-68.58346	16.91416
615	5.117	1030.66614	-209.36098	1415.44067	-76.39369	-40.23763	1250.40063	-824.03729	66.01079	1278.79797	144.22681	104.60970	107.16705	388.06134	-205.53413	-2.83311	-696.60034	253.26903	-3.51633	-1036.94019	-68.58006	18.36857
616	5.125	1031.81274	-209.15927	1413.76624	-79.08046	-39.41912	1247.87366	-824.43878	65.32884	1276.10461	174.00531	100.75751	105.45766	364.75751	-203.83286	-3.06860	-720.06018	255.92590	-2.94859	-1007.53870	-67.62038	19.85127
617	5.133	1032.50525	-208.76123	1412.70789	-81.34011	-38.41174	1246.23901	-824.82635	64.49655	1273.85010	204.71039	96.68108	102.84684	341.43628	-202.14288	-3.30969	-743.53015	258.25885	-2.55315	-977.30603	-65.46648	21.18728
618	5.142	1032.74268	-208.09352	1412.24365	-83.16948	-37.33792	1245.38037	-825.19659	63.48492	1272.13989	236.36447	92.26301	99.45644	318.13074	-200.49353	-3.48154	-767.00336	259.98883	-2.53224	-945.98572	-62.51074	22.51639
619	5.150	1032.54358	-207.10519	1412.33325	-84.74731	-36.27492	1245.13794	-825.55322	62.32602	1271.05737	268.96176	87.43081	95.43684	294.88074	-198.89352	-3.53991	-790.50708	261.56750	-2.57520	-913.79816	-59.25847	24.00976
620	5.158	1031.95569	-205.82106	1412.94128	-86.26916	-35.26527	1245.39368	-825.91052	61.09450	1270.66589	302.41656	82.11433	90.91689	271.62946	-197.32339	-3.47572	-814.05566	263.51019	-2.30338	-881.31409	-56.03337	25.70800
621	5.167	1031.06433	-204.38226	1414.05713	-87.80779	-34.34056	1246.12537	-826.28650	59.85820	1271.00586	336.62079	76.24363	86.05274	248.20918	-195.74553	-3.30353	-837.64844	265.63455	-1.79014	-849.05627	-52.98749	27.54029
622	5.175	1029.97498	-202.99396	1415.67615	-89.28890	-33.54688	1247.39954	-826.68347	58.63194	1272.07312	371.52533	69.78971	81.04938	224.49101	-194.18298	-3.04800	-861.30634	267.47131	-1.37015	-817.19452	-50.15892	29.38289
623	5.183	1028.77612	-201.80084	1417.76331	-90.55669	-32.95242	1249.31165	-827.07324	57.37159	1273.81482	407.09592	62.75353	76.11345	200.49080	-192.73605	-2.72879	-885.06000	268.94391	-1.18674	-785.56696	-47.53409	31.13039
624	5.192	1027.52271	-200.83286	1420.24536	-91.44543	-32.63233	1251.92407	-827.40033	56.01104	1276.15796	443.20578	55.13424	71.42840	176.29762	-191.40172	-2.38597	-908.93018	270.32367	-1.10385	-753.95740	-45.15208	32.75647
625	5.200	1026.25208	-200.04581	1423.03040	-91.82478	-32.65073	1255.24475	-827.59711	54.51641	1279.03650	479.58527	46.91741	67.12856	151.96968	-190.00519	-2.08974	-932.92993	271.86450	-0.90728	-722.32159	-43.17961	34.31095
626	5.208	1024.99915	-199.37506	1426.02380	-91.62959	-33.04843	1259.23608	-827.60571	52.92099	1282.39856	515.87421	38.04687	63.21643	127.52574	-188.40375	-1.87311	-957.06622	273.60010	-0.52278	-690.80829	-41.83165	35.85665
627	5.217	1023.79956	-198.76678	1429.13672	-90.87263	-33.83192	1263.82935	-827.39478	51.32111	1286.19580	551.80487	28.50407	59.58694	102.98473	-186.62074	-1.69417	-981.34076	275.41150	-0.06629	-659.64050	-41.24666	37.44807
628	5.225	1022.68481	-198.18579	1432.29041	-89.63522	-34.96950	1268.93445	-826.97064	49.84318	1290.37292	587.45685	18.46693	56.27571	78.37773	-184.76714	-1.49283	-1005.74915	277.22430	0.27459	-629.00586	-41.52361	39.15371
629	5.233	1021.67456	-197.61230	1435.42126	-88.03764	-36.40008	1274.44958	-826.39252	48.60480	1294.86780	623.28076	8.36817	53.74674	53.72392	-182.92358	-1.25648	-1030.28320	279.08453	0.41080	-599.05548	-42.82843	41.01291
630	5.242	1020.77673	-197.04326	1438.48254	-86.20161	-38.04643	1280.26294	-825.76154	47.69390	1299.61096	659.50592	-1.05450	52.87305	29.00964	-181.10034	-1.00957	-1054.92004	281.06293	0.46389	-569.98419	-45.36165	42.93122
631	5.250	1019.99640	-196.49072	1441.43994	-84.22669	-39.83134	1286.24146	-825.17114	47.17487	1304.49927	695.10388	-8.79667	54.27777	4.19722	-179.28081	-0.76598	-1079.50232	283.15894	0.79773	-542.11951	-49.20764	44.60425
632	5.258	1019.33813	-195.96452	1444.26172	-82.18796	-41.69069	1292.21545	-824.67438	47.09471	1309.37134	727.35291	-14.07156	57.25528	-20.73854	-177.48459	-0.52090	-1103.53674	285.32849	2.03710	-516.00427	-54.22928	45.53427
633	5.267	1018.79675	-195.45836	1446.91675	-80.14768	-43.57129	1297.98877	-824.29797	47.46513	1314.02698	752.92230	-16.96387	59.52420	-45.74997	-175.78287	-0.25735	-1126.26038	287.54065	4.90948	-492.36615	-60.12929	45.17085
634	5.275	1018.35095	-194.96057	1449.37964	-78.16622	-45.41330	1303.36658	-824.06146	48.23903	1318.27209	769.80511	-18.31433	58.71220	-70.64011	-174.27768	0.10486	-1147.12366	289.72638	9.73103	-471.84985	-66.65796	43.12054
635	5.283	1017.96661	-194.47205	1451.63733	-76.29649	-47.13299	1308.17847	-823.97034	49.30446	1321.95093	778.34906	-18.78418	54.25189	-94.99626	-173.05020	0.82581	-1166.03516	291.67896	16.05507	-454.70947	-73.75780	39.29270
636	5.292	1017.59705	-194.00240	1453.68530	-74.57179	-48.63065	1312.28723	-823.99860	50.49403	1324.96289	780.63977	-18.37265	47.54064	-118.21015	-172.05960	2.37723	-1182.94531	293.11438	23.04631	-440.76794	-81.49181	33.93760
637	5.300	1017.18555	-193.54858	1455.51453	-73.00723	-49.82821	1315.59277	-824.08234	51.60064	1327.27173	779.05957	-16.97773	40.33313	-139.60648	-171.15831	5.28033	-1197.45374	293.88773	30.10310	-429.66223	-89.88142	27.63552
638	5.308	1016.67761	-193.08426	1457.10437	-71.60906	-50.70837	1318.03345	-824.13373	52.40351	1328.90320	775.13654	-14.95916	33.31181	-158.50105	-170.33878	9.96115	-1208.95581	294.03735	36.96515	-421.14594	-98.78387	21.18892
639	5.317	1016.03912	-192.56894	1458.42883	-70.38288	-51.31586	1319.58606	-824.06781	52.70885	1329.92822	769.16479	-12.80473	26.16778	-174.08698	-169.86697	16.75842	-1216.99695	293.55396	43.37396	-415.21719	-107.88401	15.36387
640	5.325	1015.26752	-191.96613	1459.46545	-69.33818	-51.71487	1320.25879	-823.83087	52.39180	1330.43835	760.53619	-10.54265	18.63887	-185.32919	-170.08252	25.83561	-1221.51379	292.23822	48.86954	-412.09018	-116.82738	10.62517
641	5.333	1014.39142	-191.25847	1460.19751	-68.48027	-51.94818	1320.08032	-823.41754	51.42536	1330.51672	748.50085	-7.93879	11.26443	-191.10127	-171.20494	36.83098	-1222.78809	289.92935	53.04494	-412.17587	-125.23660	6.96831
642	5.342	1013.46021	-190.45163	1460.61292	-67.79643	-52.03597	1319.09399	-822.87061	49.89371	1330.21570	732.87421	-5.14777	5.23987	-190.65717	-173.33948	48.57054	-1221.11536	286.86780	55.92445	-416.03607	-132.54872	3.88534
643	5.350	1012.53345	-189.57162	1460.70129	-67.25905	-51.99934	1317.36133	-822.26294	47.98726	1329.54993	714.11633	-2.69290	1.46706	-184.09769	-176.51541	59.41208	-1216.63513	283.69046	57.79387	-424.22873	-138.06175	0.68636
644	5.358	1011.67456	-188.66241	1460.45300	-66.84509	-51.87236	1314.96484	-821.68042	45.96675	1328.50903	692.82343	-0.80402	-0.23529	-172.30438	-180.71649	68.17798	-1209.38269	281.00735	58.63597	-437.09061	-141.29425	-2.82734
645	5.367	1010.94714	-187.77672	1459.86035	-66.55174	-51.69137	1312.00317	-821.21637	44.09420	1327.07739	669.53107	0.77577	-0.77258	-156.45583	-185.92703	74.74902	-1199.21997	279.02625	58.05877	-454.48560	-142.27313	-6.07108
646	5.375	1010.41296	-186.96573	1458.92102	-66.39994	-51.48241	1308.57776	-820.96277	42.56292	1325.25000	645.01282	2.32295	-0.89453	-137.62823	-192.07277	79.70970	-1185.77673	277.54706	55.79398	-475.65118	-141.49826	-8.31857
647	5.383	1010.12585	-186.28377	1457.64563	-66.43161	-51.26633	1304.78406	-820.99146	41.46058	1323.03809	620.17993	3.88890	-0.93903	-116.63122	-198.89423	83.62640	-1168.64026	276.22180	52.04757	-499.27948	-139.72934	-9.46054
648	5.392	1010.11841	-185.78970	1456.06445	-66.70267	-51.07329	1300.71301	-821.33948	40.76972	1320.46899	595.57233	5.45287	-1.05563	-94.02293	-205.98824	86.74855	-1147.68115	274.75592	47.40663	-523.91260	-137.71988	-9.90264
649	5.400	1010.39429	-185.53079	1454.22754	-67.27194	-50.94987	1296.45154	-822.00562	40.39488	1317.58569	571.22467	7.00366	-1.32207	-70.23257	-212.98578	89.11270	-1123.32117	272.91434	42.62710	-548.55176	-135.92137	-10.05585
650	5.408	1010.92999	-185.52789	1452.20044	-68.19148	-50.95771	1292.08130	-822.95496	40.19721	1314.44312	546.97650	8.53380	-1.72328	-45.60927	-219.65988	90.69531	-1096.62305	270.42682	38.52258	-572.89685	-134.37236	-10.17614
651	5.417	1011.67816	-185.77347	1450.06396	-69.50012	-51.15985	1287.68079	-824.12347	40.03551	1311.08691	522.75690	10.06474	-2.15870	-20.34404	-225.95018	91.52232	-1069.06396	266.95435	35.75634	-597.01398	-132.88916	-10.42791
652	5.425	1012.56537	-186.23981	1447.91650	-71.21703	-51.59258	1283.32703	-825.41785	39.81591	1307.53406	498.62042	11.63084	-2.51383	5.55467	-231.93303	91.72568	-1041.86414	262.26459	34.53799	-620.97961	-131.33575	-10.86017
653	5.433	1013.49011	-186.88875	1445.87073	-73.33949	-52.25836	1279.09875	-826.72961	39.50402	1303.79468	474.65326	13.26690	-2.72468	32.15611	-237.74001	91.50372	-1015.33063	256.41046	34.65688	-644.81042	-129.73253	-11.35567
654	5.442	1014.33197	-187.67422	1444.03979	-75.83881	-53.15789	1275.08923	-827.98071	39.09754	1299.90466	450.90649	15.01650	-2.79159	59.50797	-243.48639	91.02563	-988.98590	249.63918	35.82513	-668.52075	-128.16713	-11.71431
655	5.450	1014.97656	-188.54849	1442.52063	-78.64783	-54.31998	1271.41370	-829.16174	38.62444	1295.92004	427.39563	16.87315	-2.77434	87.63792	-249.24295	90.36200	-962.28656	242.19208	37.78467	-692.16394	-126.66925	-11.83642
656	5.458	1015.34399	-189.47327	1441.38513	-81.65250	-55.78712	1268.19373	-830.32819	38.15661	1291.91125	404.06763	18.75922	-2.76425	116.59975	-255.04149	89.48373	-935.04797	234.22684	40.21898	-715.82410	-125.19769	-11.80897
657	5.467	1015.39795	-190.42012	1440.68091	-84.69487	-57.56877	1265.53040	-831.55859	37.78672	1287.99500	380.71497	20.59155	-2.84696	146.46852	-260.87146	88.30792	-907.35413	225.82777	42.81642	-739.54852	-123.67500	-11.80789
658	5.475	1015.13763	-191.36368	1440.42847	-87.59406	-59.61243	1263.48828	-832.89703	37.58218	1284.36243	357.10779	22.30901	-3.08249	177.27876	-266.64963	86.74869	-879.35797	217.00569	45.35509	-763.31049	-121.98700	-11.95255
659	5.483	1014.58655	-192.28201	1440.62439	-90.18682	-61.80590	1262.08838	-834.30078	37.55747	1281.26135	333.30350	23.93369	-3.44786	208.98055	-272.24490	84.76390	-851.20166	207.73383	47.72868	-787.09778	-120.04740	-12.23675
660	5.492	1013.78357	-193.16113	1441.24756	-92.36510	-63.99234	1261.31152	-835.62378	37.67782	1278.93201	309.57709	25.65057	-3.79517	241.46507	-277.56018	82.37601	-823.00439	198.05504	49.98977	-810.96838	-117.94176	-12.52130
661	5.500	1012.77600	-193.99390	1442.26233	-94.09328	-66.01134	1261.11096	-836.65991	37.88428	1277.53052	286.01102	27.56092	-3.99812	274.62714	-282.53812	79.64246	-794.86865	188.11578	52.24293	-834.95349	-115.90662	-12.62048
662	5.508	1011.61035	-194.77637	1443.62354	-95.40280	-67.75951	1261.43457	-837.22137	38.12936	1277.08923	262.38339	29.38700	-4.12029	308.38867	-287.09961	76.63038	-766.87927	178.06830	54.39965	-859.03375	-114.09039	-12.49548
663	5.517	1010.32507	-195.50708	1445.28247	-96.35857	-69.21729	1262.25598	-837.21387	38.41128	1277.54626	238.44336	30.86887	-4.25294	342.66235	-291.15143	73.45367	-739.10089	168.03749	56.18377	-883.22150	-112.40244	-12.30578
664	5.525	1008.95837	-196.19125	1447.18701	-97.01098	-70.42196	1263.58350	-836.68823	38.78299	1278.81726	214.13443	32.21971	-4.31099	377.30298	-294.61655	70.27899	-711.60101	158.19229	57.39876	-907.51013	-110.65539	-12.17775
665	5.533	1007.55902	-196.84273	1449.27454	-97.37405	-71.42834	1265.43640	-835.83728	39.32318	1280.83557	189.55176	33.75751	-4.19173	412.08313	-297.38849	67.21153	-684.41925	148.73145	58.01461	-931.81616	-108.81487	-12.05001
666	5.542	1006.18396	-197.47708	1451.47253	-97.43801	-72.28909	1267.82153	-834.91193	40.08005	1283.53040	164.81998	35.49115	-3.95083	446.71313	-299.31049	64.21393	-657.51898	139.79865	58.05696	-956.11230	-106.99203	-11.82856
667	5.550	1004.88983	-198.11078	1453.70935	-97.18784	-73.04047	1270.72742	-834.10059	41.02094	1286.78931	140.03976	37.26138	-3.69547	480.94873	-300.28491	61.20196	-630.86951	131.47478	57.59039	-980.51660	-105.22235	-11.53148
668	5.558	1003.73181	-198.76427	1455.91992	-96.61557	-73.68806	1274.12720	-833.45990	42.03245	1290.46692	115.25031	38.96857	-3.45638	514.77020	-300.43518	58.21944	-604.56042	123.91240	56.78193	-1005.14539	-103.46047	-11.22079
669	5.567	1002.76099	-199.45142	1458.04382	-95.72569	-74.20656	1277.97974	-832.93604	42.97197	1294.42639	90.42490	40.62394	-3.21483	548.41187	-300.18121	55.59038	-578.77258	117.38641	55.85817	-1029.98877	-101.73895	-10.92685
670	5.575	1002.01855	-200.17337	1460.02698	-94.53689	-74.55434	1282.22205	-832.43634	43.72539	1298.56152	65.51416	42.27531	-2.96295	581.99548	-300.16232	53.96983	-553.67084	112.09691	54.93095	-1055.01611	-100.14139	-10.66853
671	5.583	1001.53406	-200.92453	1461.82532	-93.08473	-74.69358	1286.76013	-831.89331	44.23358	1302.78992	40.47345	43.92399	-2.71077	614.89642	-300.99954	54.02576	-529.37885	108.13184	53.92934	-1080.22217	-98.71371	-10.43045
672	5.592	1001.32446	-201.68912	1463.40442	-91.41434	-74.60056	1291.46423	-831.29132	44.47497	1307.03210	15.29169	45.55277	-2.45760	645.43860	-302.89929	55.67360	-506.05701	105.56387	52.67356	-1105.38660	-97.47501	-10.06544
673	5.600	1001.38757	-202.43811	1464.73755	-89.56893	-74.27142	1296.17761	-830.65930	44.43169	1311.18860	-9.93848	47.19614	-2.17746	671.44745	-305.34808	57.60212	-483.99762	104.38308	50.90902	-1129.91431	-96.47078	-9.21160
674	5.608	1001.69775	-203.14218	1465.80481	-87.59357	-73.74025	1300.73120	-830.04962	44.08421	1315.12183	-34.96051	48.95661	-1.85145	691.29327	-307.37000	57.94861	-463.65796	104.58435	48.37099	-1153.11841	-95.83942	-7.33722
675	5.617	1002.21045	-203.78041	1466.58936	-85.53801	-73.08881	1304.95227	-829.52216	43.42952	1318.65820	-59.36816	50.95975	-1.48395	704.54095	-308.21762	55.59325	-445.55664	106.24596	44.83242	-1174.66821	-95.76512	-4.09737
676	5.625	1002.87012	-204.34116	1467.07825	-83.45031	-72.42635	1308.68188	-829.12634	42.48881	1321.62622	-82.78198	53.24345	-1.03595	711.90259	-307.76013	50.66272	-430.03876	109.26457	40.06378	-1194.67407	-96.22617	0.30308
677	5.633	1003.61273	-204.82899	1467.26270	-81.38043	-71.85728	1311.80103	-828.87341	41.30472	1323.90259	-105.13782	55.71099	-0.29864	714.71350	-306.32352	43.95512	-417.14148	113.33940	34.01322	-1213.37012	-96.86075	5.34738
678	5.642	1004.37238	-205.26704	1467.13464	-79.38724	-71.45974	1314.23657	-828.71704	39.95195	1325.43347	-126.72162	58.23587	1.28170	714.27521	-304.30756	36.25009	-406.74091	118.36325	27.12217	-1230.80383	-97.26360	10.67639
679	5.650	1005.09973	-205.68443	1466.68311	-77.53229	-71.28359	1315.94287	-828.55817	38.55990	1326.22778	-147.64142	60.72829	4.80386	711.33020	-301.93069	28.15480	-398.78394	124.45190	20.21815	-1246.75354	-97.25484	16.07134
680	5.658	1005.77679	-206.10106	1465.89453	-75.86287	-71.35298	1316.87781	-828.27289	37.30814	1326.34180	-166.96313	63.05746	11.75230	705.79907	-299.25970	20.24975	-393.42078	131.62253	14.07526	-1260.78027	-96.77066	21.29332
681	5.667	1006.40906	-206.52386	1464.75427	-74.39081	-71.65495	1316.98779	-827.75250	36.37464	1325.86816	-182.32959	64.97669	22.99677	696.96631	-296.35669	13.17737	-391.07758	139.75058	9.19521	-1272.27710	-95.78217	26.16520
682	5.675	1007.00903	-206.95273	1463.24780	-73.08263	-72.13486	1316.22278	-826.94238	35.87348	1324.92017	-190.93127	66.19227	37.60848	684.06250	-293.37543	7.58176	-392.35669	148.53714	5.75754	-1280.51245	-94.43523	30.51606
683	5.683	1007.59424	-207.38470	1461.36816	-71.87938	-72.71715	1314.58130	-825.86224	35.82232	1323.61255	-191.25226	66.56519	53.02034	666.82324	-290.55957	3.84738	-397.67200	157.15665	3.47854	-1284.80725	-93.17374	33.99996
684	5.692	1008.19739	-207.81906	1459.12048	-70.73319	-73.32239	1312.14026	-824.60223	36.14180	1322.04358	-183.75134	66.26675	66.64803	645.75391	-288.07709	1.82588	-406.95483	164.26207	1.74924	-1284.83191	-92.57967	36.14836
685	5.700	1008.87079	-208.26579	1456.52087	-69.63391	-73.87164	1309.03931	-823.30029	36.68428	1320.27673	-170.05231	65.69437	77.30495	622.07904	-285.90588	0.91893	-419.96124	168.85291	0.20219	-1280.71375	-93.05017	36.58735
686	5.708	1009.67444	-208.74060	1453.59705	-68.61118	-74.29724	1305.43762	-822.11243	37.28883	1318.32410	-151.93951	65.19388	85.25471	597.30957	-283.95020	0.48885	-436.83923	171.21190	-1.08586	-1272.75464	-94.72928	35.24339
687	5.717	1010.65424	-209.24397	1450.39563	-67.71509	-74.55252	1301.47314	-821.18372	37.82430	1316.15759	-130.95752	64.85355	91.39880	572.57025	-282.16772	0.18929	-457.63452	172.58382	-1.99392	-1261.12781	-97.64899	32.42086
688	5.725	1011.82672	-209.74884	1446.98804	-66.99661	-74.61380	1297.24414	-820.61597	38.19534	1313.74097	-108.38861	64.50954	96.54066	548.25616	-280.54779	-0.06120	-481.25397	173.92319	-2.56918	-1245.96106	-101.77553	28.70435
689	5.733	1013.17816	-210.20503	1443.46814	-66.50031	-74.48579	1292.81433	-820.44409	38.34252	1311.04541	-85.25592	63.85561	101.07229	524.26367	-279.02011	-0.28584	-505.94574	175.44336	-2.88687	-1227.59351	-106.90561	24.77822
690	5.742	1014.66937	-210.55592	1439.94556	-66.27091	-74.21428	1288.22852	-820.63464	38.25394	1308.05481	-62.22375	62.62835	105.06901	500.37640	-277.47009	-0.53414	-530.60901	177.09167	-3.00919	-1206.75122	-112.52553	21.31194
691	5.750	1016.23651	-210.75606	1436.53516	-66.36860	-73.89526	1283.52734	-821.10315	37.96439	1304.78223	-39.42401	60.81979	108.57639	476.47766	-275.85019	-0.83968	-554.98096	178.81042	-3.05363	-1184.52466	-117.86475	18.93268
692	5.758	1017.78967	-210.76823	1433.35168	-66.87160	-73.64371	1278.75403	-821.73596	37.53577	1301.28491	-16.42773	58.64151	111.72166	452.58038	-274.19858	-1.17477	-579.10345	180.52628	-3.13174	-1161.82556	-122.21526	17.98174
693	5.767	1019.21478	-210.55597	1430.51111	-67.85808	-73.51276	1273.96338	-822.41412	37.03879	1297.65979	7.41943	56.26090	114.57702	428.74908	-272.57269	-1.47858	-603.06519	182.19614	-3.23854	-1138.65833	-125.24870	18.16841
694	5.775	1020.38538	-210.09453	1428.13123	-69.38034	-73.43058	1269.25317	-823.04077	36.54017	1294.01428	32.53339	53.69147	117.02039	405.03394	-271.00116	-1.73571	-626.93219	183.75499	-3.34699	-1114.15405	-127.05597	18.82618
695	5.783	1021.18518	-209.38181	1426.32178	-71.42859	-73.21320	1264.78772	-823.56628	36.09118	1290.43140	58.96106	50.90862	118.77294	381.44635	-269.47296	-1.98441	-650.69116	185.09349	-3.52264	-1087.43140	-127.92018	19.58601
696	5.792	1021.52728	-208.43517	1425.16882	-73.88223	-72.65031	1260.78003	-823.99561	35.72180	1286.95728	86.62653	47.94355	119.55376	357.94556	-267.95306	-2.24781	-674.32794	186.29622	-3.75274	-1058.46265	-128.11935	20.55934
697	5.800	1021.36273	-207.28227	1424.72229	-76.48656	-71.62360	1257.43323	-824.36987	35.43224	1283.62195	115.55469	44.85973	119.19699	334.46832	-266.41129	-2.50279	-697.94952	187.77007	-3.80273	-1028.09094	-127.84605	21.96807
698	5.808	1020.68500	-205.95522	1424.99451	-78.90938	-70.17609	1254.87024	-824.73114	35.17466	1280.47937	145.81680	41.69688	117.66389	310.98413	-264.84549	-2.71040	-721.69659	189.77823	-3.52155	-997.15784	-127.08438	23.81030
699	5.817	1019.52979	-204.49252	1425.96606	-80.88350	-68.47271	1253.09326	-825.08777	34.84686	1277.63782	177.40247	38.44292	114.98031	287.49109	-263.27063	-2.84808	-745.56598	192.07649	-3.09803	-965.86804	-125.61743	25.83981
700	5.825	1017.96588	-202.93239	1427.58960	-82.34284	-66.70261	1252.00000	-825.40076	34.32558	1275.25708	210.24078	35.02326	111.20480	263.96985	-261.68985	-2.91460	-769.44604	194.41473	-2.72422	-934.02509	-123.29266	27.73070
701	5.833	1016.07764	-201.30023	1429.79346	-83.42609	-65.01811	1251.45068	-825.60144	33.53062	1273.51440	244.26703	31.33862	106.48760	240.35966	-260.09442	-2.91599	-793.27777	196.77420	-2.36631	-901.47650	-120.22797	29.27954
702	5.842	1013.94958	-199.61502	1432.48828	-84.33770	-63.52521	1251.34375	-825.63495	32.47125	1272.54907	279.42752	27.35823	101.10473	216.58409	-258.49982	-2.84923	-817.10004	198.92854	-2.03157	-868.27026	-116.77996	30.55949
703	5.850	1011.66302	-197.89841	1435.57837	-85.19798	-62.29017	1251.66248	-825.50470	31.24551	1272.41431	315.67392	23.11119	95.37506	192.61427	-256.95734	-2.70334	-840.98425	200.62204	-1.81905	-834.65051	-113.38252	31.85669
704	5.858	1009.29883	-196.16786	1438.96887	-85.99706	-61.34797	1252.46973	-825.28357	30.00537	1273.06689	352.95013	18.59827	89.57590	168.49104	-255.52158	-2.48015	-864.96112	202.04747	-1.70000	-800.95856	-110.33445	33.38165
705	5.867	1006.93463	-194.43204	1442.57056	-86.63882	-60.71298	1253.86401	-825.07269	28.89795	1274.40552	391.12057	13.81002	83.92797	144.27779	-254.19998	-2.22002	-889.01697	203.55949	-1.54804	-767.44788	-107.69463	35.07415
706	5.875	1004.64221	-192.69365	1446.29553	-87.00266	-60.39006	1255.92456	-824.93542	28.00152	1276.33557	429.89133	8.77681	78.56100	120.00060	-252.90106	-1.99429	-913.14270	205.23650	-1.28955	-734.17615	-105.42889	36.72323
707	5.883	1002.49078	-190.94775	1450.05603	-86.98753	-60.37756	1258.67993	-824.86877	27.29391	1278.80835	468.85117	3.55833	73.45957	95.63133	-251.47809	-1.83055	-937.33899	206.96338	-0.91739	-701.07739	-103.59537	38.21117
708	5.892	1000.54724	-189.17877	1453.76941	-86.54042	-60.66434	1262.10620	-824.82294	26.68235	1281.81030	507.66867	-1.71082	68.51084	71.12756	-249.86252	-1.66599	-961.60876	208.66519	-0.48332	-668.11749	-102.35857	39.60516
709	5.900	998.87134	-187.36571	1457.36584	-85.66908	-61.23258	1266.14087	-824.72131	26.09459	1285.30750	546.34949	-6.71302	63.71541	46.47725	-248.08818	-1.42889	-985.97394	210.41768	-0.08077	-635.41040	-101.89202	41.07532
710	5.908	997.51196	-185.49379	1460.78882	-84.42836	-62.05365	1270.70251	-824.47766	25.55133	1289.21289	585.32281	-10.98577	59.45807	21.70473	-246.20172	-1.13231	-1010.45776	212.37137	0.22111	-603.26532	-102.26064	42.72950
711	5.917	996.50616	-183.56265	1463.99316	-82.88821	-63.07200	1275.70068	-824.03601	25.14650	1293.42090	625.00220	-14.01221	56.60739	-3.15526	-244.23331	-0.85161	-1035.07349	214.50468	0.40354	-572.15247	-103.41248	44.47100
712	5.925	995.87714	-181.58487	1466.94397	-81.11259	-64.21185	1281.02380	-823.39758	24.98945	1297.83643	664.78455	-15.17660	56.08991	-28.08972	-242.23285	-0.63574	-1059.82227	216.63297	0.50420	-542.61829	-105.29894	45.99688
713	5.933	995.63428	-179.57831	1469.61328	-79.15697	-65.40598	1286.51587	-822.60559	25.16528	1302.34961	702.34967	-14.03914	57.82924	-53.09738	-240.26160	-0.45811	-1084.62146	218.72258	0.69209	-515.18970	-107.94835	46.91020
714	5.942	995.77045	-177.55981	1471.97595	-77.06976	-66.60693	1291.96814	-821.71619	25.70494	1306.81030	734.34564	-10.92995	60.01511	-78.10069	-238.34988	-0.20699	-1109.15833	220.91913	1.37721	-490.28809	-111.43089	46.82808
715	5.950	996.25378	-175.54430	1474.00671	-74.89594	-67.77586	1297.14526	-820.78430	26.57606	1311.03687	758.16028	-6.84467	60.01206	-102.82180	-236.50174	0.38837	-1132.82275	223.20441	3.15060	-468.22617	-115.74551	45.44456
716	5.958	997.02551	-173.54646	1475.68274	-72.68549	-68.86600	1301.82898	-819.85730	27.69670	1314.84839	773.23761	-2.53665	56.39908	-126.72095	-234.69461	1.84982	-1154.94531	225.29649	6.45174	-449.26178	-120.71024	42.57531
717	5.967	998.01038	-171.57542	1476.98413	-70.49790	-69.82428	1305.85010	-818.96826	28.94395	1318.10034	781.01691	1.95570	49.94699	-149.05325	-232.86713	4.84169	-1175.13196	227.07269	11.33193	-433.54590	-126.06410	38.23247
718	5.975	999.13452	-169.62688	1477.89270	-68.39574	-70.61047	1309.09497	-818.13452	30.15738	1320.70288	783.82178	6.79430	42.51912	-168.91721	-231.01874	9.87321	-1193.22803	228.79388	17.53012	-421.00793	-131.68581	32.70168
719	5.983	1000.34143	-167.68561	1478.39587	-66.42959	-71.19183	1311.49768	-817.35431	31.15417	1322.62634	783.53064	11.75629	35.33416	-185.18988	-229.29160	17.10437	-1209.01770	230.57227	24.51880	-411.42184	-137.52789	26.50422
720	5.992	1001.59625	-165.73436	1478.49023	-64.62635	-71.53076	1313.02759	-816.59784	31.75608	1323.89978	780.81274	16.42838	28.41470	-196.56595	-227.85223	26.34340	-1222.10242	232.03365	31.61277	-404.62271	-143.42519	20.25762
721	6.000	1002.88135	-163.76581	1478.17395	-62.99415	-71.60888	1313.68237	-815.80695	31.82567	1324.59290	775.24512	20.74247	21.33852	-201.89664	-226.77977	36.98338	-1232.10022	232.74991	38.31958	-400.64459	-149.15656	14.49074
722	6.008	1004.19434	-161.79488	1477.44226	-61.53740	-71.45126	1313.48535	-814.91956	31.30333	1324.78455	766.03876	24.92636	14.16842	-200.66685	-226.12930	47.86565	-1238.94226	232.51942	44.39865	-399.78098	-154.49472	9.39192
723	6.017	1005.55017	-159.85791	1476.29785	-60.25982	-71.10600	1312.48267	-813.90668	30.21989	1324.53784	752.87146	28.91307	7.73216	-193.19666	-226.02614	57.56986	-1242.85718	231.30969	49.61857	-402.61072	-159.12358	4.72883
724	6.025	1006.98065	-157.99582	1474.75952	-59.15149	-70.61293	1310.73792	-812.79504	28.68015	1323.89148	736.18359	32.18700	3.09374	-180.35214	-226.68753	65.20908	-1244.00024	229.37881	53.79869	-409.87952	-162.70609	0.22278
725	6.033	1008.53180	-156.23863	1472.85413	-58.18542	-70.00297	1308.33350	-811.66211	26.84340	1322.86548	716.66107	34.40769	0.62886	-163.15485	-228.33907	70.86607	-1242.21240	227.32303	56.91340	-422.15894	-164.97931	-3.93352
726	6.042	1010.25751	-154.60155	1470.60461	-57.33733	-69.30639	1305.37000	-810.61133	24.90890	1321.47156	694.77899	35.89227	-0.26864	-142.63525	-230.99312	75.13318	-1237.18066	225.78915	58.82257	-439.39270	-165.75908	-7.10181
727	6.050	1012.20990	-153.09305	1468.03552	-56.60897	-68.55115	1301.95276	-809.74445	23.08887	1319.72046	671.10358	37.26080	-0.51078	-119.73802	-234.28987	78.41412	-1228.62292	225.12256	59.11716	-460.65909	-165.11157	-8.86102
728	6.058	1014.42297	-151.72606	1465.18628	-56.03276	-67.76994	1298.17651	-809.13892	21.56454	1317.62354	646.54144	38.83768	-0.65881	-95.20809	-237.65616	80.75993	-1216.20813	225.22717	57.46104	-484.38873	-163.51579	-9.47615
729	6.067	1016.89661	-150.51924	1462.11328	-55.66306	-67.02102	1294.12439	-808.83783	20.44180	1315.18933	621.91827	40.58910	-0.88712	-69.59179	-240.64267	82.12263	-1199.55713	225.73161	53.94787	-509.01807	-161.56302	-9.60367
730	6.075	1019.58832	-149.48969	1458.88989	-55.56932	-66.40323	1289.87854	-808.85040	19.73177	1312.42737	597.56628	42.41821	-1.18850	-43.27054	-243.09297	82.55048	-1178.53711	226.28520	49.14507	-533.62683	-159.55280	-9.73082
731	6.083	1022.41370	-148.64388	1455.61060	-55.82732	-66.03575	1285.52649	-809.15369	19.37308	1309.36804	573.43121	44.28188	-1.50897	-16.44038	-245.07567	82.22131	-1153.51221	226.66797	43.94158	-557.96057	-157.55090	-9.98381
732	6.092	1025.25464	-147.96985	1452.39636	-56.49644	-65.99786	1281.16187	-809.69397	19.26995	1306.07922	549.38568	46.12890	-1.82036	10.87309	-246.77069	81.41657	-1125.36230	226.66359	39.29831	-582.05902	-155.61685	-10.30372
733	6.100	1027.97510	-147.43445	1449.38745	-57.59903	-66.28505	1276.87744	-810.39661	19.31193	1302.65515	525.38647	47.90820	-2.13279	38.71925	-248.38794	80.43491	-1095.36523	225.92570	35.96582	-606.01556	-153.81125	-10.65507
734	6.108	1030.43945	-146.98407	1446.72571	-59.12663	-66.84396	1272.76501	-811.18213	19.39203	1299.18652	501.44586	49.62873	-2.44332	67.15932	-250.07901	79.46578	-1064.81409	224.09756	34.25481	-629.89502	-152.11838	-11.03902
735	6.117	1032.52954	-146.55566	1444.53137	-61.04977	-67.64725	1268.92480	-811.98260	19.44302	1295.73315	477.56543	51.34946	-2.72682	96.30055	-251.88832	78.52783	-1034.39319	221.02588	33.97709	-653.73999	-150.46948	-11.40275
736	6.125	1034.15942	-146.09709	1442.88831	-63.29294	-68.71062	1265.46619	-812.75891	19.46413	1292.31860	453.72552	53.09858	-2.99420	126.30659	-253.75851	77.49924	-1003.95880	216.73914	34.69273	-677.60193	-148.80775	-11.66872
737	6.133	1035.28418	-145.58087	1441.83899	-65.70396	-70.04657	1262.49231	-813.51111	19.51031	1288.95569	429.88541	54.84374	-3.28286	157.30659	-255.55356	76.19347	-973.05823	211.36978	36.12931	-701.53815	-147.08076	-11.83554
738	6.142	1035.89648	-145.00293	1441.39246	-68.07018	-71.61920	1260.08301	-814.26227	19.65736	1285.68713	405.98230	56.57305	-3.57853	189.30730	-257.13928	74.47556	-941.57672	205.14999	38.28532	-725.58655	-145.25066	-11.96903
739	6.150	1036.01807	-144.36893	1441.53857	-70.17412	-73.33079	1258.28918	-815.01727	19.96508	1282.61890	381.98230	58.31911	-3.82667	222.19893	-258.47321	72.36761	-909.89539	198.31432	41.10258	-749.72717	-143.35005	-12.13091
740	6.158	1035.69104	-143.68265	1442.25708	-71.85651	-75.04251	1257.13013	-815.72681	20.44518	1279.92896	357.94446	60.07459	-4.02260	255.81844	-259.58908	70.03220	-878.56604	191.02206	44.26778	-773.90491	-141.43738	-12.34406
741	6.167	1034.97241	-142.95419	1443.51782	-73.07211	-76.62469	1256.59253	-816.28613	21.04966	1277.84119	333.97452	61.80764	-4.21547	290.01160	-260.52182	67.65839	-847.88770	183.40181	47.44078	-798.09009	-139.56529	-12.54162
742	6.175	1033.92529	-142.21033	1445.27698	-73.90680	-78.00377	1256.63904	-816.57043	21.69799	1276.57166	310.06186	63.56042	-4.40690	324.67627	-261.25983	65.36224	-817.75977	175.54012	50.47741	-822.32544	-137.80742	-12.57098
743	6.183	1032.61279	-141.48296	1447.47632	-74.51662	-79.16600	1257.23206	-816.48663	22.32633	1276.27393	286.00580	65.42581	-4.47425	359.75726	-261.73163	63.15208	-787.86884	167.43713	53.29790	-846.74683	-136.15489	-12.37197
744	6.192	1031.09595	-140.79457	1450.04712	-75.02386	-80.12749	1258.35657	-816.01929	22.92655	1277.00366	261.58408	67.46261	-4.23736	395.18085	-261.82681	60.97320	-757.98352	159.09787	55.68243	-871.46802	-134.47260	-12.07819
745	6.200	1029.43445	-140.15779	1452.91150	-75.45869	-80.90987	1260.02075	-815.24860	23.55162	1278.71985	236.84061	69.62864	-3.67981	430.79236	-261.43747	58.78774	-728.10449	150.65515	57.35291	-896.41345	-132.62651	-11.86607
746	6.208	1027.69006	-139.57553	1455.99072	-75.77831	-81.53436	1262.24170	-814.33191	24.27811	1281.30933	212.09790	71.74719	-3.06456	466.39288	-260.49884	56.59932	-698.38312	142.36458	58.19494	-921.38293	-130.55994	-11.79192
747	6.217	1025.92627	-139.04021	1459.21387	-75.91682	-82.01753	1265.03027	-813.44666	25.15376	1284.60828	187.49380	73.68421	-2.66094	501.87933	-259.02203	54.44110	-668.94324	134.50113	58.30624	-946.28339	-128.39667	-11.72896
748	6.225	1024.20471	-138.53828	1462.51904	-75.81552	-82.35973	1268.37830	-812.72137	26.16628	1288.42114	162.75113	75.52064	-2.44613	537.36273	-257.15936	52.44086	-639.80493	127.27386	57.90360	-971.18115	-126.43427	-11.46825
749	6.233	1022.58203	-138.05457	1465.84521	-75.43002	-82.54214	1272.25244	-812.19415	27.24077	1292.55945	137.64429	77.36243	-2.25049	573.05859	-255.30307	50.97490	-610.95825	120.81622	57.21564	-996.19647	-124.78506	-11.00866
750	6.242	1021.10797	-137.57574	1469.13062	-74.73520	-82.54027	1276.59082	-811.81665	28.26666	1296.88245	112.27832	79.15827	-2.01030	608.82568	-254.05826	50.69339	-582.49188	115.29510	56.39334	-1021.45648	-123.23141	-10.59280
751	6.250	1019.82361	-137.09270	1472.32007	-73.73341	-82.34163	1281.30627	-811.49390	29.14241	1301.30322	86.78827	80.82943	-1.75512	643.58716	-253.95909	52.10663	-554.65332	111.03386	55.47791	-1047.00244	-121.59238	-10.37373
752	6.258	1018.75909	-136.59814	1475.36536	-72.44893	-81.94930	1286.28772	-811.13605	29.80864	1305.75854	61.18256	82.38777	-1.50553	675.29175	-255.04529	54.83830	-527.78528	108.30667	54.35085	-1072.62207	-119.98103	-10.20872
753	6.267	1017.93011	-136.08008	1478.22253	-70.91077	-81.37619	1291.40015	-810.69788	30.25035	1310.17175	35.49127	83.90015	-1.24792	701.79230	-256.65808	57.36726	-502.23413	107.00632	52.67154	-1097.83655	-118.71763	-9.66593
754	6.275	1017.33527	-135.51958	1480.85120	-69.15514	-80.65617	1296.48596	-810.18738	30.47281	1314.43311	9.86218	85.46725	-0.96870	721.93335	-257.82425	57.92072	-478.34772	106.82021	50.00584	-1122.07410	-118.10233	-8.11208
755	6.283	1016.95172	-134.89738	1483.21741	-67.23868	-79.85622	1301.37073	-809.64948	30.48081	1318.39795	-15.43622	87.18504	-0.67530	735.90442	-257.97632	55.75202	-456.50385	107.72925	46.13078	-1144.88379	-118.12793	-5.02198
756	6.292	1016.73541	-134.20125	1485.29688	-65.22800	-79.06288	1305.87256	-809.14661	30.27898	1321.89941	-40.09924	89.03798	-0.32519	744.85175	-257.23080	51.39918	-437.03479	110.08827	41.18052	-1166.04980	-118.43687	-0.39131
757	6.300	1016.62885	-133.43048	1487.07446	-63.17889	-78.36047	1309.81982	-808.73682	29.88160	1324.78491	-64.01849	90.91690	0.33292	750.20630	-256.04144	45.88213	-420.08191	114.24129	35.49789	-1185.53772	-118.64329	5.22491
758	6.308	1016.57452	-132.60220	1488.53760	-61.13052	-77.80848	1313.07117	-808.44244	29.32383	1326.95764	-87.36682	92.74129	1.92100	753.07336	-254.76041	39.92691	-405.55676	120.21645	29.47481	-1203.35364	-118.56143	11.14516
759	6.317	1016.52844	-131.75066	1489.66968	-59.11323	-77.42107	1315.53186	-808.22961	28.67557	1328.39441	-110.16211	94.39527	5.50050	753.90771	-253.49622	33.82053	-393.31482	127.73907	23.54937	-1219.37256	-118.05932	16.89384
760	6.325	1016.46625	-130.91251	1490.44849	-57.16110	-77.17488	1317.15527	-808.01648	28.04861	1329.13110	-131.54462	95.58912	12.44064	752.52783	-252.17502	27.61889	-383.40704	136.49005	18.22361	-1233.23633	-116.92564	22.18535
761	6.333	1016.38184	-130.11627	1490.84961	-55.31534	-77.03970	1317.93420	-807.69843	27.58387	1329.23364	-149.44434	95.97996	23.77790	748.34808	-250.64336	21.32268	-376.19641	146.27327	13.91825	-1244.36694	-115.01491	26.87621
762	6.342	1016.28296	-129.38583	1490.85681	-53.61599	-77.00055	1317.88452	-807.18127	27.41403	1328.77344	-161.16803	95.40241	39.05303	740.65784	-248.83620	15.06313	-372.33270	156.66504	10.62331	-1252.01819	-112.46535	30.90982
763	6.350	1016.18665	-128.74071	1490.46399	-52.09935	-77.06605	1317.03552	-806.41925	27.61754	1327.81970	-164.77118	93.95158	55.92073	728.94739	-246.86185	9.28913	-372.57709	166.74142	7.79418	-1255.53894	-109.85133	34.19114
764	6.358	1016.11774	-128.19089	1489.67029	-50.80109	-77.26063	1315.42969	-805.44434	28.18727	1326.44666	-160.04980	91.97053	71.54314	713.20135	-244.84344	4.66771	-377.35870	175.65407	4.91599	-1254.80273	-107.99105	36.47024
765	6.367	1016.11041	-127.73816	1488.47510	-49.74490	-77.58875	1313.12158	-804.36365	29.02912	1324.73608	-148.24200	89.96084	84.36164	693.88519	-242.74710	1.66672	-386.34424	183.12416	2.12508	-1250.21399	-107.44994	37.34377
766	6.375	1016.21130	-127.37616	1486.88037	-48.91996	-77.99582	1310.17883	-803.31378	29.99917	1322.75549	-131.13556	88.33530	94.43078	671.73901	-240.52356	0.19022	-398.71918	189.05997	-0.00209	-1242.15601	-108.38232	36.50276
767	6.383	1016.48260	-127.08183	1484.89856	-48.27482	-78.36942	1306.68469	-802.41333	30.96009	1320.53174	-110.49933	87.13328	102.52631	647.71246	-238.35880	-0.32639	-414.16248	193.33821	-1.21685	-1230.60303	-110.76044	33.98760
768	6.392	1016.99542	-126.81852	1482.55811	-47.74653	-78.58423	1302.74097	-801.75879	31.81643	1318.05554	-87.83350	86.02454	109.31139	622.88367	-236.50455	-0.45899	-433.05292	196.22011	-1.83798	-1215.39990	-114.46241	30.17738
769	6.400	1017.81061	-126.56026	1479.90051	-47.31067	-78.55472	1298.46423	-801.43384	32.51829	1315.30664	-64.27301	84.62177	115.12998	598.12500	-234.93494	-0.51720	-455.23029	198.37718	-2.24082	-1196.84521	-119.11378	25.71780
770	6.408	1018.95569	-126.30154	1476.97803	-47.00518	-78.25644	1293.96851	-801.48602	33.04950	1312.27197	-40.60168	82.72005	120.11112	573.84045	-233.38528	-0.61902	-479.32434	200.31055	-2.52431	-1175.99634	-124.02452	21.54773
771	6.417	1020.40857	-126.03676	1473.85974	-46.91634	-77.72525	1289.34448	-801.90094	33.41451	1308.95923	-17.23035	80.28884	124.28674	550.05383	-231.61516	-0.83344	-503.80988	202.13156	-2.68829	-1154.29321	-128.40340	18.67271
772	6.425	1022.09058	-125.74725	1470.63831	-47.16184	-77.06158	1284.65552	-802.60541	33.63443	1305.40710	5.88794	77.39975	127.70670	526.60919	-229.60211	-1.18707	-528.00562	203.93896	-2.74321	-1132.51245	-131.65863	17.48968
773	6.433	1023.87476	-125.41373	1467.42908	-47.87275	-76.40397	1279.94727	-803.49109	33.74731	1301.68665	29.19916	74.18895	130.48157	503.32184	-227.53317	-1.61381	-551.90979	206.01857	-2.66248	-1110.08826	-133.59605	17.46646
774	6.442	1025.60681	-125.02882	1464.36621	-49.16166	-75.84648	1275.26428	-804.44562	33.79656	1297.89270	53.25763	70.79656	132.69839	480.11041	-225.58884	-2.00676	-575.66351	208.53793	-2.45358	-1085.78955	-134.47327	17.83050
775	6.450	1027.12927	-124.59283	1461.59534	-51.09370	-75.36823	1270.68518	-805.38446	33.81803	1294.12646	78.41925	67.32681	134.31299	457.00348	-223.80023	-2.31481	-599.26910	211.26686	-2.22445	-1059.02039	-134.77917	18.31330
776	6.458	1028.30505	-124.09981	1459.25354	-53.65585	-74.84731	1266.35815	-806.27124	33.84314	1290.47498	104.75757	63.88656	135.15192	434.01636	-222.10538	-2.55136	-622.62335	213.75063	-2.08575	-1030.26587	-134.82831	19.05898
777	6.467	1029.03772	-123.53326	1457.44800	-56.70207	-74.13950	1262.49170	-807.12109	33.90023	1287.00391	132.21887	60.61256	135.01166	411.09033	-220.46445	-2.75020	-645.70660	215.61543	-2.09757	-1000.38574	-134.59097	20.24602
778	6.475	1029.28027	-122.88242	1456.24927	-59.92425	-73.15310	1259.29077	-807.98145	33.99237	1283.77026	160.79889	57.60792	133.71596	388.15863	-218.88602	-2.94325	-668.64929	216.78351	-2.28667	-969.74750	-133.81403	21.90136
779	6.483	1029.02991	-122.15826	1455.69482	-62.94189	-71.88611	1256.87915	-808.89435	34.06705	1280.84741	190.55554	54.85452	131.12036	365.20734	-217.35556	-3.14861	-691.61139	217.67586	-2.54013	-938.17188	-132.20540	23.84645
780	6.492	1028.31592	-121.38852	1455.79004	-65.48609	-70.42113	1255.25745	-809.86066	34.01978	1278.34314	221.55133	52.20454	127.15946	342.25439	-215.82263	-3.35748	-714.65796	218.88387	-2.65557	-905.50012	-129.61536	25.81847
781	6.500	1027.18896	-120.60043	1456.51013	-67.52309	-68.88858	1254.32019	-810.82318	33.74420	1276.39624	253.82260	49.49414	121.92811	319.31445	-214.26433	-3.54670	-737.77667	220.54996	-2.57017	-871.95862	-126.15850	27.68380
782	6.508	1025.71179	-119.80882	1457.80566	-69.21120	-67.42643	1253.92505	-811.68005	33.18488	1275.14661	287.34048	46.64866	115.67402	296.36908	-212.69749	-3.68704	-760.96436	222.44232	-2.34476	-838.09698	-122.19051	29.53146
783	6.517	1023.95056	-119.01900	1459.61316	-70.73958	-66.14606	1253.97327	-812.32751	32.34823	1274.69470	322.03049	43.61871	108.67080	273.34900	-211.13943	-3.72749	-784.24835	224.30412	-2.06979	-804.53577	-118.11124	31.53779
784	6.525	1021.97052	-118.23918	1461.86548	-72.19183	-65.10789	1254.45679	-812.71375	31.27557	1275.07507	357.85693	40.29779	101.16651	250.16020	-209.60118	-3.60979	-807.64819	225.94803	-1.86294	-771.68781	-114.14210	33.69462
785	6.533	1019.83344	-117.48709	1464.49805	-73.52660	-64.32947	1255.44702	-812.87537	30.01830	1276.25488	394.81158	36.56660	93.46889	226.71516	-208.13419	-3.31119	-831.13019	227.33891	-1.78697	-739.62726	-110.30565	35.72790
786	6.542	1017.60120	-116.78119	1467.44824	-74.63886	-63.82059	1257.04236	-812.92615	28.63738	1278.14783	432.80234	32.33347	85.95815	202.96941	-206.80310	-2.87875	-854.63171	228.60016	-1.77909	-708.20679	-106.57788	37.32373
787	6.550	1015.34155	-116.12300	1470.65039	-75.41772	-63.60152	1259.31897	-812.99438	27.20227	1280.63208	471.57092	27.49594	78.96252	178.96303	-205.53244	-2.43734	-878.15326	230.05884	-1.64260	-677.27289	-103.02291	38.36554
788	6.558	1013.12445	-115.49101	1474.03516	-75.77469	-63.69236	1262.30640	-813.15198	25.77411	1283.58313	510.69147	21.96161	72.66107	154.79451	-204.10696	-2.10556	-901.76813	232.20326	-1.14083	-646.77173	-99.83521	38.95690
789	6.567	1011.00964	-114.85353	1477.53162	-75.66179	-64.10251	1265.97778	-813.39014	24.39610	1286.91370	549.68738	15.79176	67.09998	130.54179	-202.41031	-1.87976	-925.56250	235.01038	-0.32922	-616.73608	-97.27773	39.30629
790	6.575	1009.03754	-114.18742	1481.07031	-75.08695	-64.82854	1270.25684	-813.64435	23.10840	1290.58984	588.24872	9.25375	62.31705	106.21785	-200.52307	-1.67462	-949.61011	237.63364	0.34571	-587.25159	-95.56151	39.62053
791	6.583	1007.23175	-113.49153	1484.58813	-74.11527	-65.84488	1275.03870	-813.83423	21.97408	1294.60083	626.33728	2.76637	58.59120	81.79836	-198.57484	-1.45701	-973.92303	239.48109	0.57912	-558.42218	-94.80121	40.04597
792	6.592	1005.60931	-112.78307	1488.03430	-72.84465	-67.08867	1280.21143	-813.89630	21.08429	1298.90918	663.91071	-3.04037	56.58036	57.27348	-196.63065	-1.25056	-998.44153	240.93456	0.53749	-530.37738	-95.07847	40.64145
793	6.600	1004.18561	-112.07658	1491.37085	-71.36351	-68.46426	1285.65967	-813.80353	20.52788	1303.42603	700.28473	-7.37627	56.87231	32.64748	-194.70724	-1.04807	-1023.11377	242.55222	0.49878	-503.36560	-96.48795	41.36336
794	6.608	1002.96979	-111.36903	1494.56299	-69.72910	-69.87218	1291.25317	-813.57452	20.35466	1308.01660	733.59253	-9.70086	59.01517	7.90790	-192.81860	-0.81114	-1047.82434	244.44426	0.65569	-477.82501	-99.05512	42.01265
795	6.617	1001.96356	-110.65263	1497.57214	-67.99388	-71.23468	1296.82715	-813.27240	20.56809	1312.51843	761.10107	-10.13646	61.08117	-16.94875	-190.99684	-0.53468	-1072.17102	246.55219	1.39187	-454.34564	-102.65305	42.19497
796	6.625	1001.16479	-109.93848	1500.36096	-66.24054	-72.50151	1302.17944	-812.98859	21.13953	1316.75720	780.57404	-9.38430	60.72298	-41.80463	-189.31943	-0.21808	-1095.45740	248.86670	3.36646	-433.57031	-107.11050	41.41675
797	6.633	1000.56488	-109.25752	1502.89722	-64.56739	-73.63802	1307.09741	-812.80896	22.01435	1320.56079	791.59875	-8.08972	56.95327	-66.28457	-187.93137	0.28387	-1117.06287	251.28149	7.05640	-416.08279	-112.31081	39.26668
798	6.642	1000.13782	-108.64015	1505.15015	-63.04161	-74.60965	1311.39905	-812.77856	23.10071	1323.78113	795.71619	-6.38431	50.72445	-89.73021	-186.97153	1.37014	-1136.84412	253.50142	12.26933	-402.27563	-118.09978	35.59298
799	6.650	999.83368	-108.09929	1507.08630	-61.68448	-75.38544	1314.95605	-812.88641	24.25656	1326.32166	795.38849	-4.26391	43.77271	-111.37823	-186.43716	3.57462	-1155.01855	255.24506	18.35438	-392.21588	-124.27824	30.65086
800	6.658	999.58978	-107.62465	1508.67554	-60.49585	-75.95169	1317.69348	-813.07764	25.29665	1328.15198	792.62915	-2.13780	37.17811	-130.57982	-186.20868	7.31799	-1171.63135	256.45398	24.79388	-385.63550	-130.75343	25.07066
801	6.667	999.35358	-107.18571	1509.90051	-59.47253	-76.31142	1319.57666	-813.27521	26.01831	1329.30322	788.12793	-0.59597	30.98370	-146.76805	-186.29025	12.88434	-1186.26489	257.20630	31.33948	-382.12250	-137.52594	19.57296
802	6.675	999.10010	-106.74782	1510.75842	-58.60730	-76.47424	1320.60193	-813.40057	26.23180	1329.84888	781.26392	0.22160	24.72794	-159.20802	-186.92749	20.55845	-1198.22388	257.50812	37.72939	-381.38507	-144.47388	14.64715
803	6.683	998.83423	-106.28465	1511.25452	-57.88771	-76.45184	1320.78809	-813.39270	25.80247	1329.87854	770.89539	0.69659	18.12078	-166.86966	-188.42456	30.41591	-1206.93262	257.25571	43.50909	-383.43597	-151.23947	10.37965
804	6.692	998.58264	-105.77936	1511.39038	-57.29908	-76.25909	1320.16919	-813.22119	24.70194	1329.47046	756.47369	1.20959	11.49887	-168.72861	-190.96414	41.79254	-1212.19849	256.34189	48.13857	-388.66257	-157.32211	6.46384
805	6.700	998.38049	-105.23271	1511.15930	-56.82984	-75.91489	1318.78845	-812.89392	23.03595	1328.67029	738.66034	1.76341	5.81040	-164.39844	-194.59473	53.18520	-1214.11475	254.80266	51.29572	-397.72128	-162.20792	2.47620
806	6.708	998.26471	-104.67363	1510.54895	-56.47752	-75.44172	1316.69897	-812.45416	21.02389	1327.48865	718.74872	2.20841	1.93073	-154.43211	-199.25854	62.99005	-1212.78491	253.03040	53.05914	-411.11719	-165.47710	-1.63256
807	6.717	998.27905	-104.15062	1509.55103	-56.24941	-74.87203	1313.97253	-811.96326	18.93853	1325.91809	697.49384	2.68486	-0.07511	-139.94598	-204.80576	70.39993	-1208.23572	251.75043	53.60070	-428.72638	-166.95045	-5.32289
808	6.725	998.47668	-103.71391	1508.16870	-56.15726	-74.25416	1310.70105	-811.48438	17.03967	1323.95374	674.91748	3.57464	-0.86610	-122.07922	-211.00189	75.55995	-1200.42126	251.57199	52.79762	-449.78790	-166.81143	-7.92657
809	6.733	998.91437	-103.40320	1506.41833	-56.21252	-73.64194	1306.98914	-811.08655	15.52607	1321.60791	651.15045	5.03337	-1.15886	-101.75182	-217.53474	79.05829	-1189.09766	252.56894	50.46621	-473.15921	-165.59293	-9.28510
810	6.742	999.64240	-103.23323	1504.32495	-56.43099	-73.08515	1302.94678	-810.86365	14.49437	1318.93127	626.77472	6.84385	-1.34080	-79.66908	-224.06415	81.44534	-1173.94946	254.21132	46.82835	-497.56171	-163.91779	-9.80466
811	6.750	1000.68945	-103.18552	1501.92102	-56.84431	-72.63577	1298.68030	-810.93494	13.90410	1316.03503	602.34717	8.71973	-1.53497	-56.41423	-230.32491	83.08324	-1155.18066	255.63211	42.59308	-522.02643	-162.16208	-9.99509
812	6.758	1002.04675	-103.23033	1499.25293	-57.50360	-72.35173	1294.28186	-811.40112	13.59847	1313.06030	578.08807	10.52928	-1.76545	-32.48831	-236.20348	84.18394	-1133.90833	256.13318	38.76294	-546.15125	-160.42560	-10.12282
813	6.767	1003.65985	-103.35741	1496.38928	-58.47098	-72.28731	1289.83044	-812.28290	13.39797	1310.09143	554.00946	12.25729	-2.03843	-8.22044	-241.71002	84.88759	-1111.68701	255.49117	36.20038	-569.92773	-158.67725	-10.27823
814	6.775	1005.42889	-103.57173	1493.42334	-59.80688	-72.47890	1285.40649	-813.50720	13.18835	1307.09778	530.08032	13.91736	-2.35389	16.33849	-246.89117	85.31958	-1089.46838	253.72763	35.14036	-593.56848	-156.85660	-10.51900
815	6.783	1007.21790	-103.86833	1490.47241	-61.55857	-72.93758	1281.09863	-814.95422	12.92721	1303.97815	506.27057	15.53104	-2.69694	41.37428	-251.78186	85.58629	-1067.07861	250.85139	35.27895	-617.31506	-154.97552	-10.83171
816	6.792	1008.87939	-104.23067	1487.66785	-63.75146	-73.65593	1277.00427	-816.51892	12.60524	1300.65503	482.55142	17.14239	-3.03515	67.13350	-256.39874	85.72638	-1043.76453	246.95297	36.25756	-641.20435	-153.09872	-11.13960
817	6.800	1010.28583	-104.64943	1485.13647	-66.37550	-74.62401	1273.22913	-818.14099	12.23771	1297.12463	458.89441	18.79560	-3.32620	93.78612	-260.75098	85.68109	-1019.02948	242.16812	37.77774	-665.11560	-151.25615	-11.40427
818	6.808	1011.34949	-105.12337	1482.98230	-69.35879	-75.83920	1269.88171	-819.80792	11.87532	1293.44653	435.28271	20.47752	-3.55383	121.41188	-264.84851	85.31680	-992.86945	236.50992	39.48331	-688.95068	-149.43958	-11.64006
819	6.817	1012.02631	-105.64082	1481.27673	-72.54870	-77.29851	1267.05981	-821.53918	11.59715	1289.72473	411.71075	22.12024	-3.75952	150.03139	-268.68506	84.49352	-965.55316	229.97076	41.07170	-712.63904	-147.65195	-11.84935
820	6.825	1012.30914	-106.17271	1480.05701	-75.73137	-78.97399	1264.83716	-823.34912	11.49100	1286.10303	388.15320	23.68437	-4.00664	179.62386	-272.24084	83.13936	-937.41986	222.59891	42.41133	-736.14282	-145.92940	-12.01445
821	6.833	1012.21783	-106.69034	1479.33313	-78.68774	-80.79008	1263.25366	-825.20453	11.63171	1282.77747	364.55939	25.22974	-4.31090	210.14159	-275.51431	81.27816	-908.76904	214.45343	43.50585	-759.61847	-144.28214	-12.14157
822	6.842	1011.78778	-107.18513	1479.09619	-81.25857	-82.62139	1262.30847	-826.99969	12.06344	1279.99524	340.88577	26.86698	-4.62170	241.51814	-278.52081	78.99557	-879.77283	205.74185	44.55495	-783.40027	-142.69038	-12.21262
823	6.850	1011.06140	-107.66730	1479.32568	-83.39386	-84.32579	1261.96875	-828.56647	12.78731	1278.01184	317.12430	28.61583	-4.86555	273.66693	-281.25021	76.36620	-850.49268	196.87076	45.96520	-807.61267	-141.12244	-12.16740
824	6.858	1010.08405	-108.15195	1479.98901	-85.15472	-85.80319	1262.19702	-829.72620	13.75628	1277.01575	293.30106	30.40363	-4.97608	306.50018	-283.64240	73.41988	-821.03278	188.16206	48.02115	-832.00555	-139.46732	-12.02282
825	6.867	1008.90417	-108.64622	1481.03894	-86.64706	-87.02744	1262.97437	-830.36145	14.89396	1277.07166	269.41296	32.27884	-4.86819	339.95929	-285.61240	70.19585	-791.61310	179.63362	50.52732	-856.35211	-137.61542	-11.87864
826	6.875	1007.57477	-109.14742	1482.41748	-87.94115	-88.02499	1264.29578	-830.46942	16.13386	1278.12781	245.38632	34.44211	-4.47030	373.98828	-287.07004	66.79135	-762.45612	171.11386	52.86214	-880.71692	-135.61835	-11.79269
827	6.883	1006.14825	-109.65916	1484.06616	-89.04524	-88.83118	1266.15137	-830.17505	17.44646	1280.06714	221.14966	36.90896	-3.86597	408.43250	-287.91550	63.33539	-733.69983	162.52531	54.44377	-905.25171	-133.61223	-11.73661
828	6.892	1004.66858	-110.20323	1485.93188	-89.92173	-89.46100	1268.51758	-829.68896	18.83375	1282.75208	196.69171	39.35876	-3.29334	442.99255	-288.04901	59.93128	-705.43207	154.04951	55.13628	-929.97394	-131.69528	-11.63411
829	6.900	1003.17334	-110.80495	1487.96277	-90.51507	-89.91325	1271.36670	-829.22327	20.29680	1286.03723	172.01825	41.45808	-2.91654	477.34570	-287.39133	56.62613	-677.73260	145.96552	55.14965	-954.77319	-129.96635	-11.41220
830	6.908	1001.70740	-111.47456	1490.10083	-90.78320	-90.18916	1274.67468	-828.91089	21.79984	1289.76965	147.10989	43.12591	-2.70696	511.34979	-285.94720	53.47516	-650.66064	138.38461	54.69917	-979.55426	-128.47809	-11.05542
831	6.917	1000.32764	-112.20737	1492.28406	-90.71452	-90.29280	1278.41650	-828.77942	23.26006	1293.79980	121.95776	44.47512	-2.55356	545.13239	-283.93646	50.71211	-624.20465	131.32962	53.90991	-1004.38501	-127.09498	-10.64700
832	6.925	999.09515	-112.99019	1494.45215	-90.32336	-90.22095	1282.55652	-828.78314	24.57113	1298.00732	96.62747	45.71978	-2.37796	578.89252	-281.82242	48.85083	-598.28589	125.01852	52.90506	-1029.46570	-125.59096	-10.32883
833	6.933	998.06421	-113.80301	1496.55237	-89.64078	-89.96120	1287.03992	-828.85626	25.63950	1302.31311	71.22681	47.07153	-2.16275	612.35883	-280.09161	48.44954	-572.86298	119.82659	51.80619	-1054.89160	-123.88352	-10.16673
834	6.942	997.27081	-114.61732	1498.54224	-88.70922	-89.49718	1291.78369	-828.94861	26.41174	1306.66650	45.80347	48.58531	-1.92244	644.18030	-278.98126	49.53075	-548.04034	116.01068	50.64155	-1080.44910	-122.08328	-10.03207
835	6.950	996.72046	-115.39786	1500.38989	-87.57734	-88.82120	1296.66895	-829.03552	26.87798	1311.01196	20.35907	50.19530	-1.65729	672.00500	-278.37650	51.14593	-524.09729	113.59003	49.27689	-1105.61499	-120.43251	-9.57404
836	6.958	996.38654	-116.10873	1502.06995	-86.29356	-87.95335	1301.54272	-829.11670	27.05210	1315.25208	-5.00812	51.88299	-1.36721	693.64319	-277.84338	51.69852	-501.46826	112.42033	47.39301	-1129.76538	-119.14902	-8.31373
837	6.967	996.22296	-116.72055	1503.55786	-84.89993	-86.95299	1306.22742	-829.21283	26.94760	1319.23560	-30.01978	53.70618	-1.09464	708.30872	-276.84457	49.95245	-480.68219	112.38708	44.54395	-1152.52393	-118.35475	-5.82569
838	6.975	996.17346	-117.21773	1504.82605	-83.43221	-85.90914	1310.53064	-829.35632	26.57223	1322.78418	-54.34564	55.70763	-0.86258	716.72113	-275.11664	45.77051	-462.23865	113.50545	40.33958	-1173.94458	-118.24718	-1.89252
839	6.983	996.17303	-117.60359	1505.84900	-81.92676	-84.91306	1314.26282	-829.57318	25.95170	1325.73767	-77.84442	57.85157	-0.50403	720.34174	-272.79034	39.86587	-446.46832	115.83627	34.68840	-1194.21802	-118.81545	3.35917
840	6.992	996.15613	-117.89854	1506.60986	-80.42262	-84.03262	1317.27087	-829.86017	25.15710	1327.98840	-100.61389	60.04998	0.50753	720.66742	-270.07227	33.06207	-433.44836	119.50423	27.96693	-1213.22339	-119.44205	9.39749
841	7.000	996.06989	-118.13579	1507.09900	-78.95425	-83.30192	1319.46606	-830.16980	24.30354	1329.48718	-122.68677	62.19049	3.20569	718.75208	-266.98694	25.97091	-423.06146	124.78320	20.99559	-1230.50928	-119.42400	15.46049
842	7.008	995.88245	-118.35417	1507.30554	-77.54836	-82.72432	1320.82092	-830.41699	23.52703	1330.23596	-143.41364	64.13232	9.13800	714.81061	-263.54758	19.14505	-415.25641	131.95639	14.76506	-1245.54956	-118.56017	20.90821
843	7.017	995.58685	-118.58185	1507.21216	-76.23451	-82.29213	1321.33875	-830.50391	22.96799	1330.28284	-160.90393	65.75171	19.68152	708.19202	-259.91931	13.13077	-410.30182	141.05450	10.03022	-1257.79419	-117.00830	25.49162
844	7.025	995.19952	-118.82277	1506.79333	-75.05614	-82.01129	1321.02734	-830.35364	22.76007	1329.71826	-172.41052	66.91559	34.61791	697.90796	-256.25821	8.27986	-408.71448	151.58273	6.98746	-1266.62085	-115.04230	29.28159
845	7.033	994.75543	-119.05974	1506.02002	-74.06210	-81.89717	1319.90112	-829.93964	22.99230	1328.66272	-175.87860	67.43829	51.55881	683.28174	-252.66559	4.67540	-410.92474	162.27524	5.15052	-1271.52393	-113.06351	32.37632
846	7.042	994.30475	-119.26506	1504.87463	-73.28600	-81.94478	1318.00598	-829.29968	23.65589	1327.24609	-171.15961	67.31809	67.40917	664.31714	-249.34990	2.24805	-417.00171	171.42313	3.64313	-1272.42993	-111.62279	34.73889
847	7.050	993.91626	-119.41058	1503.35913	-72.73185	-82.10671	1315.43665	-828.53088	24.63772	1325.58081	-159.61963	66.97999	80.35358	641.80505	-246.56482	0.82631	-426.68860	177.85960	1.93127	-1269.69238	-111.28094	36.15689
848	7.058	993.67804	-119.47737	1501.48608	-72.37331	-82.28847	1312.31897	-827.77075	25.77188	1323.73401	-143.03754	67.00935	90.35007	617.13092	-244.39493	0.12125	-439.90283	181.66077	0.21434	-1263.65576	-112.42419	36.30616
849	7.067	993.68652	-119.45760	1499.26807	-72.16817	-82.36520	1308.77344	-827.16986	26.89557	1321.71912	-123.04449	67.61762	98.26701	591.73865	-242.68967	-0.19039	-457.06580	183.94292	-1.05844	-1254.29150	-115.16354	35.02377
850	7.075	994.02271	-119.34734	1496.72192	-72.08801	-82.22644	1304.90027	-826.86194	27.87654	1319.51575	-101.01459	68.49790	104.94259	566.58081	-241.16240	-0.35956	-478.28571	185.98389	-1.73818	-1241.32153	-119.31520	32.50480
851	7.083	994.72797	-119.13689	1493.87659	-72.14414	-81.82333	1300.78784	-826.93903	28.62666	1317.09900	-78.02466	69.16093	110.80854	541.93231	-239.56708	-0.53075	-502.43457	188.45494	-1.88844	-1224.55701	-124.47762	29.18755
852	7.092	995.79016	-118.80629	1490.78198	-72.38662	-81.18326	1296.51440	-827.43335	29.11638	1314.45349	-54.81622	69.30270	115.96255	517.61023	-237.81036	-0.75903	-527.74573	191.32806	-1.61183	-1204.10083	-130.13214	25.53460
853	7.100	997.14288	-118.33391	1487.51428	-72.89094	-80.38892	1292.13489	-828.30872	29.37678	1311.57410	-31.75360	68.88979	120.38444	493.37335	-235.93526	-1.05364	-552.97723	194.14243	-1.17620	-1180.52319	-135.69157	21.99278
854	7.108	998.67529	-117.71036	1484.17627	-73.76067	-79.54735	1287.68213	-829.47076	29.47876	1308.46667	-8.83496	68.01534	124.08920	469.16840	-234.03369	-1.39624	-577.69769	196.35995	-0.97845	-1154.93579	-140.62872	19.11913
855	7.117	1000.24756	-116.94164	1480.88965	-75.12560	-78.75691	1283.19458	-830.79382	29.49966	1305.16174	14.23102	66.76517	127.15006	445.08557	-232.17111	-1.73386	-601.97015	197.78955	-1.22993	-1128.58203	-144.60918	17.44897
856	7.125	1001.71490	-116.04466	1477.78369	-77.09792	-78.05087	1278.75085	-832.15509	29.49564	1301.72705	37.88159	65.24545	129.63611	421.18488	-230.40398	-2.00172	-626.02319	198.78667	-1.77732	-1102.05774	-147.41457	17.09045
857	7.133	1002.95300	-115.04720	1474.97876	-79.70296	-77.34800	1274.48706	-833.47003	29.49338	1298.26331	62.49530	63.64468	131.54138	397.42645	-228.81259	-2.16589	-650.03662	200.04581	-2.22821	-1074.98816	-148.91621	17.73208
858	7.142	1003.86945	-113.98277	1472.57263	-82.82825	-76.48620	1270.58740	-834.71387	29.50386	1294.88147	88.25732	62.12296	132.73128	373.74005	-227.42439	-2.25078	-674.04303	201.98965	-2.29717	-1046.65063	-149.28477	19.11832
859	7.150	1004.40302	-112.87810	1470.63782	-86.21550	-75.32777	1267.24768	-835.91736	29.53894	1291.67627	115.18979	60.68385	132.96321	350.08575	-226.12976	-2.32752	-697.97449	204.33406	-2.07071	-1016.83984	-148.95293	21.22491
860	7.158	1004.52338	-111.75304	1469.22144	-89.52161	-73.84816	1264.61292	-837.14014	29.59870	1288.71533	143.28653	59.28355	131.99921	326.44891	-224.75552	-2.44650	-721.80573	206.52480	-1.83597	-986.04327	-148.13895	23.93830
861	7.167	1004.23297	-110.63118	1468.34106	-92.45063	-72.14474	1262.72473	-838.42963	29.63698	1286.06165	172.59253	57.93707	129.66829	302.83124	-223.22224	-2.57807	-745.60352	208.34546	-1.74035	-954.96704	-146.63573	26.85787
862	7.175	1003.56512	-109.54086	1467.98853	-94.88480	-70.37655	1261.51733	-839.78125	29.55549	1283.81104	203.16568	56.61446	125.87002	279.22955	-221.57639	-2.65305	-769.43085	209.87386	-1.75429	-924.05927	-144.19640	29.55713
863	7.183	1002.57593	-108.50461	1468.13916	-96.90917	-68.69823	1260.86731	-841.12042	29.24098	1282.10229	235.03818	55.20149	120.63239	255.59932	-219.88174	-2.65276	-793.26971	211.26608	-1.79399	-893.36652	-140.89497	31.89224
864	7.192	1001.33331	-107.52893	1468.75549	-98.70290	-67.22257	1260.66724	-842.32495	28.61216	1281.08618	268.22415	53.58526	114.12828	231.86263	-218.13748	-2.62686	-817.05273	212.72856	-1.75911	-862.67169	-137.05598	33.94010
865	7.200	999.90735	-106.60278	1469.78467	-100.39638	-66.01186	1260.88208	-843.27777	27.64793	1280.87939	302.73123	51.68070	106.58831	207.96822	-216.33470	-2.62416	-840.75122	214.39359	-1.59451	-831.76788	-132.98497	35.73575
866	7.208	998.36249	-105.70396	1471.15918	-102.00475	-65.09219	1261.55200	-843.92206	26.38877	1281.53015	338.55487	49.43736	98.28771	183.93080	-214.56244	-2.61610	-864.42377	216.18837	-1.34822	-800.65833	-128.82892	37.17373
867	7.217	996.75385	-104.80647	1472.80347	-103.44885	-64.46841	1262.75281	-844.29468	24.92538	1283.00757	375.63898	46.85581	89.62754	159.80556	-212.94785	-2.52515	-888.16162	217.93857	-1.11490	-769.54681	-124.67367	38.13723
868	7.225	995.13397	-103.88756	1474.64246	-104.61149	-64.13493	1264.55225	-844.51117	23.38801	1285.20654	413.82785	43.98589	81.12431	135.63295	-211.47870	-2.34204	-912.01361	219.54964	-0.94874	-738.69360	-120.68095	38.63963
869	7.233	993.56024	-102.93019	1476.60522	-105.38368	-64.08950	1266.98511	-844.69501	21.91488	1287.96387	452.84332	40.88277	73.25184	111.41206	-209.99741	-2.13704	-935.98199	221.10486	-0.79096	-708.28247	-117.04584	38.79648
870	7.242	992.09296	-101.91959	1478.62451	-105.69205	-64.33468	1270.04248	-844.90393	20.59932	1291.08545	492.31934	37.49419	66.25283	87.12288	-208.36786	-1.94833	-960.05194	222.79367	-0.50695	-678.36481	-113.90475	38.73659
871	7.250	990.78381	-100.84868	1480.64026	-105.51658	-64.86307	1273.67200	-845.10754	19.47322	1294.39795	531.91174	33.71738	60.17540	62.75813	-206.57495	-1.74723	-984.21948	224.69632	-0.06611	-648.87976	-111.37309	38.59897
872	7.258	989.66858	-99.72426	1482.60364	-104.89731	-65.64651	1277.79260	-845.21552	18.54283	1297.80627	571.34821	29.72621	55.22915	38.31224	-204.68988	-1.50726	-1008.53198	226.71376	0.39857	-619.76624	-109.58472	38.53646
873	7.267	988.76788	-98.55602	1484.47400	-103.91728	-66.63840	1282.30640	-845.13873	17.81770	1301.31665	610.26245	26.11306	52.00271	13.76663	-202.78235	-1.25050	-1033.06067	228.68810	0.71521	-591.11243	-108.63293	38.64612
874	7.275	988.09119	-97.34602	1486.21411	-102.66487	-67.77624	1287.09534	-844.86005	17.30516	1304.99622	647.90216	23.57382	51.08397	-10.89230	-200.86911	-1.02118	-1057.77954	230.48421	0.78895	-563.21185	-108.52566	38.87479
875	7.283	987.64087	-96.09581	1487.79089	-101.20842	-68.98048	1292.00745	-844.45483	17.00687	1308.88452	682.85852	22.48158	52.30233	-35.66022	-198.95755	-0.83591	-1082.47888	232.12140	0.75558	-536.52515	-109.23605	38.99473
876	7.292	987.41467	-94.81689	1489.17920	-99.60500	-70.16299	1296.85608	-844.04523	16.93306	1312.91272	713.01312	22.71363	54.25230	-60.50343	-197.11748	-0.67198	-1106.76416	233.90831	1.16480	-511.63086	-110.75463	38.67877
877	7.300	987.40112	-93.52992	1490.35815	-97.92233	-71.24828	1301.43909	-843.74359	17.10809	1316.89124	736.08075	23.82228	54.77114	-85.29848	-195.46124	-0.45605	-1130.10693	236.14468	2.82664	-489.14621	-113.02901	37.58627
878	7.308	987.57281	-92.25627	1491.30493	-96.24217	-72.18961	1305.56738	-843.61829	17.54945	1320.56909	750.63867	25.45879	52.28893	-109.72530	-194.07256	0.02962	-1152.01416	238.68079	6.26191	-469.59509	-115.90694	35.43549
879	7.317	987.88123	-91.01689	1491.99463	-94.64151	-72.97093	1309.08838	-843.68011	18.22665	1323.71375	756.85803	27.58922	46.76463	-133.21426	-192.96399	1.23362	-1172.28198	241.03685	11.31586	-453.29605	-119.24100	32.11213
880	7.325	988.25885	-89.83572	1492.40442	-93.17517	-73.59887	1311.89844	-843.88635	19.03463	1326.16785	756.38269	30.14868	39.26336	-155.04361	-192.05615	3.71400	-1191.01477	242.81876	17.34530	-440.34750	-123.01744	27.78358
881	7.333	988.63629	-88.73166	1492.51367	-91.87176	-74.08250	1313.94165	-844.15826	19.81283	1327.86731	751.39862	32.69783	30.93381	-174.45537	-191.26651	7.89596	-1208.27783	243.85120	23.70254	-430.72174	-127.31316	22.92496
882	7.342	988.96741	-87.70633	1492.30334	-90.73286	-74.40733	1315.19519	-844.40399	20.38562	1328.82446	743.45459	34.69463	22.55641	-190.59802	-190.68948	14.03450	-1223.74915	244.15288	30.03628	-424.40747	-132.14017	18.13465
883	7.350	989.23932	-86.74744	1491.76050	-89.74009	-74.53554	1315.65393	-844.53870	20.59271	1329.10291	732.91150	35.98089	14.71914	-202.41162	-190.60449	22.31931	-1236.73962	243.89578	36.21640	-421.54199	-137.34714	13.77709
884	7.358	989.46558	-85.84431	1490.87866	-88.87522	-74.44242	1315.32446	-844.50220	20.31765	1328.79541	719.39087	36.82208	8.08735	-208.71103	-191.31450	32.67050	-1246.52942	243.16757	41.97680	-422.49243	-142.62064	9.75151
885	7.367	989.68066	-84.99574	1489.65405	-88.13731	-74.15144	1314.22961	-844.27808	19.51795	1327.99695	702.62073	37.54131	3.35687	-208.60251	-193.04439	44.24858	-1252.72705	241.86343	46.74079	-427.78781	-147.48376	5.62703
886	7.375	989.93848	-84.20134	1488.08362	-87.54572	-73.72845	1312.41663	-843.90710	18.24118	1326.78247	682.82043	38.30563	0.75147	-202.02457	-195.89993	55.44279	-1255.35278	240.04646	50.01056	-437.86136	-151.31674	1.13505
887	7.383	990.30518	-83.45908	1486.16614	-87.13227	-73.24664	1309.96167	-843.48529	16.62604	1325.20374	660.54834	39.25317	-0.28461	-189.81865	-199.85135	64.71432	-1254.59448	238.18279	51.84423	-452.70593	-153.55473	-3.33590
888	7.392	990.84375	-82.77599	1483.90393	-86.92990	-72.76291	1306.96484	-843.13977	14.88158	1323.29993	636.57990	40.55386	-0.61131	-173.21062	-204.76480	71.44955	-1250.57788	236.84129	52.63467	-471.67419	-153.99367	-6.89684
889	7.400	991.59912	-82.16766	1481.30579	-86.96928	-72.32075	1303.53455	-842.98914	13.22860	1321.10608	611.84479	42.24761	-0.78724	-153.31134	-210.38864	75.93018	-1243.31824	236.30330	52.42356	-493.65125	-152.94182	-8.98122
890	7.408	992.58960	-81.64633	1478.39734	-87.28310	-71.96881	1299.77014	-843.11627	11.82701	1318.65759	587.09399	44.18369	-1.00045	-130.97617	-216.29965	78.73587	-1232.61670	236.46046	50.81646	-517.41553	-151.04657	-9.82661
891	7.417	993.80872	-81.21600	1475.23010	-87.89866	-71.76671	1295.75281	-843.56567	10.73590	1315.99414	562.59619	46.17265	-1.27022	-106.87431	-221.98438	80.34995	-1218.05371	236.99481	47.66386	-541.89648	-148.92139	-10.08051
892	7.425	995.23035	-80.88002	1471.88159	-88.82063	-71.76096	1291.55066	-844.34741	9.91883	1313.16541	538.27722	48.11211	-1.56558	-81.59875	-227.05621	81.10846	-1199.41199	237.60857	43.55433	-566.36499	-146.91389	-10.21497
893	7.433	996.80237	-80.64833	1468.44568	-90.04417	-71.96988	1287.23267	-845.44031	9.28477	1310.22290	514.05664	49.98058	-1.84459	-55.67624	-231.39224	81.25403	-1177.19604	237.99704	39.58361	-590.50299	-145.11363	-10.38889
894	7.442	998.43573	-80.52745	1465.02417	-91.60352	-72.40422	1282.88525	-846.79517	8.74535	1307.18799	489.95694	51.80224	-2.09183	-29.43997	-235.08109	81.00597	-1152.70313	237.65559	36.68404	-614.28632	-143.43221	-10.61799
895	7.450	1000.00879	-80.50612	1461.72339	-93.57993	-73.07949	1278.61780	-848.33551	8.25172	1304.02942	466.02203	53.59792	-2.33924	-2.94145	-238.30115	80.62148	-1127.42981	236.02689	35.13166	-637.85272	-141.70300	-10.90289
896	7.458	1001.38977	-80.56323	1458.65051	-96.02814	-73.99916	1274.55176	-849.96893	7.78433	1300.69885	442.26776	55.34520	-2.63536	23.96712	-241.25244	80.35663	-1102.17493	232.94894	34.72559	-661.39960	-139.81229	-11.23354
897	7.467	1002.46423	-80.68860	1455.90735	-98.90060	-75.14720	1270.79248	-851.61890	7.32447	1297.19189	418.68344	57.04436	-2.99261	51.48630	-244.09639	80.31808	-1076.73682	228.71878	35.30792	-685.05035	-137.79178	-11.57232
898	7.475	1003.15637	-80.88341	1453.57861	-102.04583	-76.50097	1267.40271	-853.25140	6.86181	1293.55347	395.23230	58.76286	-3.37148	79.79268	-246.86948	80.36511	-1050.46631	223.67229	36.84683	-708.79181	-135.79895	-11.86203
899	7.483	1003.43506	-81.14363	1451.72253	-105.25714	-78.03816	1264.41150	-854.87427	6.42740	1289.84888	371.85522	60.53464	-3.71561	109.01949	-249.47472	80.19489	-1022.95544	217.88469	39.13054	-732.55786	-133.94832	-12.06541
900	7.492	1003.30475	-81.45592	1450.37000	-108.31652	-79.72739	1261.84985	-856.50574	6.09501	1286.16650	348.49680	62.32542	-3.99449	139.23793	-251.77490	79.52240	-994.27362	211.32626	41.74055	-756.31836	-132.15942	-12.22261
901	7.500	1002.79272	-81.80226	1449.52722	-111.03381	-81.51041	1259.76990	-858.12555	5.94433	1282.64941	325.12259	64.12090	-4.20225	170.44279	-253.69476	78.19786	-964.78064	204.13513	44.34356	-780.06659	-130.30447	-12.39000
902	7.508	1001.94214	-82.16443	1449.18091	-113.30514	-83.29710	1258.23499	-859.64539	6.02837	1279.51880	301.69742	65.92484	-4.33686	202.56575	-255.26059	76.23531	-934.82129	196.51157	46.78559	-803.77930	-128.42328	-12.51468
903	7.517	1000.80780	-82.53200	1449.30286	-115.14964	-84.98328	1257.29504	-860.92426	6.36469	1277.05188	278.19360	67.70097	-4.41507	235.51357	-256.56073	73.77930	-904.54419	188.45619	48.97710	-827.40631	-126.60819	-12.51697
904	7.525	999.45001	-82.90804	1449.84985	-116.67651	-86.47641	1256.96338	-861.82068	6.93463	1275.51062	254.61417	69.42405	-4.46403	269.20386	-257.68610	71.02612	-873.91364	179.90088	50.95506	-850.90344	-124.81084	-12.47520
905	7.533	997.92902	-83.30199	1450.76514	-118.00793	-87.71722	1257.22034	-862.26215	7.68492	1275.05566	230.93878	71.15812	-4.45581	303.57288	-258.68994	68.14349	-842.85919	170.95145	52.92595	-874.35248	-122.90613	-12.54948
906	7.542	996.30341	-83.71010	1451.98206	-119.21123	-88.69480	1258.03918	-862.29614	8.54301	1275.70178	207.09363	72.97417	-4.32892	338.54529	-259.55365	65.23208	-811.45197	161.80014	54.97753	-898.01605	-120.88960	-12.70916
907	7.550	994.62927	-84.10568	1453.42834	-120.27483	-89.44156	1259.40808	-862.07703	9.43709	1277.33447	183.02814	74.82585	-4.10549	373.98608	-260.19342	62.34348	-779.96924	152.65421	56.90450	-922.12341	-118.92161	-12.71204
908	7.558	992.96008	-84.45547	1455.02844	-121.12987	-90.00298	1261.32837	-861.78638	10.30747	1279.76563	158.74927	76.63328	-3.88683	409.70331	-260.52469	59.52980	-748.77887	143.84097	58.45306	-946.63477	-117.13432	-12.41242
909	7.567	991.34851	-84.74626	1456.70862	-121.69246	-90.41014	1263.80371	-861.55109	11.12120	1282.79358	134.28232	78.40427	-3.72485	445.54285	-260.52115	56.87961	-718.17712	135.73395	59.56352	-971.30139	-115.47116	-11.93498
910	7.575	989.85077	-84.99553	1458.40149	-121.90258	-90.68069	1266.83215	-861.41516	11.88404	1286.25244	109.66199	80.16499	-3.58340	481.48230	-260.23050	54.54512	-688.33069	128.51875	60.29925	-995.90729	-113.79016	-11.51351
911	7.583	988.52869	-85.23857	1460.04785	-121.74174	-90.83051	1270.39758	-861.35968	12.61833	1290.04565	84.92297	81.87690	-3.40752	517.56226	-259.80408	52.79852	-659.27826	122.15188	60.67917	-1020.44525	-112.07385	-11.24719
912	7.592	987.44189	-85.50594	1461.59863	-121.22669	-90.86682	1274.45996	-861.33447	13.31979	1294.13782	60.06537	83.47911	-3.17154	553.62006	-259.54666	52.06758	-630.99420	116.56982	60.69522	-1045.06982	-110.44631	-11.01902
913	7.600	986.63727	-85.80385	1463.01733	-120.39526	-90.77404	1278.94421	-861.28345	13.94005	1298.50269	35.06219	84.95657	-2.89474	588.91150	-259.82715	52.75216	-603.53320	111.81593	60.37387	-1069.91296	-108.96104	-10.68847
914	7.608	986.14465	-86.10762	1464.27600	-119.29697	-90.52199	1283.73608	-861.16327	14.40289	1303.07434	9.89996	86.36197	-2.62752	621.87982	-260.77267	54.71249	-577.08459	107.96146	59.68274	-1095.01416	-107.51793	-10.29633
915	7.617	985.97302	-86.37744	1465.34839	-117.98595	-90.09442	1288.68823	-860.95837	14.63219	1307.73560	-15.39795	87.79810	-2.38784	650.49237	-262.03424	56.87508	-551.90051	105.08290	58.44669	-1120.27686	-106.09702	-9.91153
916	7.625	986.10583	-86.58061	1466.20630	-116.51184	-89.50679	1293.63501	-860.68677	14.57928	1312.32971	-40.74896	89.37299	-2.14396	673.09729	-263.00037	57.67428	-528.25568	103.30746	56.39477	-1145.32495	-104.92635	-9.31369
917	7.633	986.50281	-86.69872	1466.82031	-114.91307	-88.79986	1298.40967	-860.39264	14.23582	1316.67603	-65.95654	91.14778	-1.85777	689.14020	-263.25464	56.10370	-506.47498	102.79888	53.27470	-1169.53088	-104.29315	-7.94898
918	7.642	987.10907	-86.72510	1467.16663	-113.22238	-88.03491	1302.85315	-860.12903	13.62156	1320.59082	-90.69336	93.10522	-1.45900	699.23163	-262.74701	52.23832	-486.94556	103.78040	48.99686	-1192.33789	-104.21738	-5.26039
919	7.650	987.86682	-86.66408	1467.23035	-111.47749	-87.29396	1306.81787	-859.93103	12.77124	1323.91431	-114.65894	95.14587	-0.76581	704.62500	-261.63852	46.79718	-470.04584	106.45221	43.67915	-1213.52417	-104.45370	-1.06596
920	7.658	988.72296	-86.53294	1467.00317	-109.71796	-86.65794	1310.17346	-859.78424	11.74436	1326.53076	-137.81610	97.13502	0.57155	706.53668	-260.09723	40.43752	-455.99426	110.74800	37.58155	-1233.15601	-104.79403	4.35185
921	7.667	989.63257	-86.36049	1466.48218	-107.97873	-86.18235	1312.81726	-859.61072	10.64007	1328.38037	-160.29932	98.93209	3.15606	705.66669	-258.22336	33.47855	-444.78583	116.35294	31.11880	-1251.31824	-105.04222	10.35682
922	7.675	990.56097	-86.17485	1465.66418	-106.29913	-85.89948	1314.67908	-859.29321	9.59327	1329.46350	-181.85400	100.28558	7.92819	702.01709	-256.09299	26.08784	-436.37671	122.90710	24.85436	-1267.81592	-104.85756	16.21920
923	7.683	991.48840	-85.99660	1464.54272	-104.72453	-85.81769	1315.71936	-858.73120	8.74526	1329.84351	-201.27173	100.78848	15.95717	695.03302	-253.76222	18.58330	-430.94751	130.01888	19.30021	-1282.10913	-103.97738	21.51891
924	7.692	992.41589	-85.84688	1463.11377	-103.28713	-85.91038	1315.92432	-857.89569	8.20654	1329.64124	-216.39600	100.07447	27.66808	684.04401	-251.22650	11.63290	-428.95966	137.29568	14.66400	-1293.53003	-102.36624	26.24742
925	7.700	993.36377	-85.74467	1461.37695	-101.99596	-86.13133	1315.30591	-856.83838	8.03566	1328.99573	-224.93402	98.00982	41.96775	668.77808	-248.48912	6.13818	-431.00104	144.44473	10.73980	-1301.51685	-100.15066	30.48701
926	7.708	994.36279	-85.69005	1459.33069	-100.85012	-86.44130	1313.90625	-855.65643	8.23140	1328.00732	-225.60809	94.77442	56.47542	649.58459	-245.70703	2.65826	-437.55737	151.15207	7.10452	-1305.73169	-97.72081	34.17146
927	7.717	995.45148	-85.66209	1456.97144	-99.85325	-86.80346	1311.80383	-854.46472	8.73101	1326.71399	-218.62653	90.94195	69.04765	627.30670	-243.16597	0.96548	-448.76190	156.96387	3.62938	-1306.15198	-95.80546	37.10208
928	7.725	996.67731	-85.63034	1454.29578	-99.01281	-87.16272	1309.10657	-853.38947	9.42107	1325.11011	-205.21606	87.36179	78.99901	603.09314	-241.07730	0.34290	-464.25879	161.50639	0.73617	-1303.02991	-95.16611	38.97524
929	7.733	998.09058	-85.56374	1451.29993	-98.33639	-87.44513	1305.93237	-852.55414	10.16003	1323.17786	-186.96936	84.71584	86.86732	578.16956	-239.45476	0.18343	-483.40649	164.81775	-1.08503	-1296.56628	-96.15781	39.43321
930	7.742	999.72839	-85.43877	1447.98816	-97.83521	-87.58063	1302.38794	-852.05585	10.80471	1320.91577	-165.47852	83.09110	93.42229	553.45703	-238.11526	0.18486	-505.45972	167.28894	-1.88055	-1286.62781	-98.69862	38.29829
931	7.750	1001.60327	-85.24481	1444.38770	-97.52741	-87.52824	1298.55774	-851.95422	11.23539	1318.35278	-142.12946	81.99222	99.07545	529.27747	-236.77844	0.17535	-529.33417	169.19696	-2.16216	-1272.87817	-102.54833	35.76259
932	7.758	1003.69958	-84.97821	1440.55554	-97.43939	-87.29106	1294.50403	-852.27228	11.37724	1315.53979	-117.96973	80.75820	103.92559	505.44360	-235.26974	0.02624	-553.74725	170.66492	-2.36169	-1255.12988	-107.39901	32.24994
933	7.767	1005.97021	-84.63342	1436.57495	-97.61192	-86.92862	1290.26794	-852.99200	11.21832	1312.52991	-93.65149	78.89302	107.96025	481.67181	-233.61008	-0.28331	-577.95276	172.07381	-2.52570	-1233.53174	-112.85085	28.17727
934	7.775	1008.33527	-84.20317	1432.55042	-98.10641	-86.55647	1285.88330	-854.03833	10.82035	1309.35559	-69.39484	76.12272	111.13432	457.88428	-231.89409	-0.67984	-601.91956	173.86638	-2.53745	-1208.52698	-118.51095	23.92433
935	7.783	1010.68622	-83.68306	1428.60791	-98.99731	-86.28937	1281.39819	-855.27124	10.30839	1306.01892	-45.00861	72.41674	113.43162	434.15961	-230.17299	-1.06992	-625.81824	175.93079	-2.48597	-1180.73901	-124.11588	19.94179
936	7.792	1012.89423	-83.07597	1424.88403	-100.35876	-86.15083	1276.89612	-856.52234	9.82527	1302.52319	-20.06183	68.01981	114.94031	410.56696	-228.46182	-1.39020	-649.67224	177.66321	-2.64380	-1150.87378	-129.49902	16.75597
937	7.800	1014.82953	-82.39384	1421.50256	-102.24863	-86.03417	1272.50647	-857.66003	9.47144	1298.91602	5.85474	63.36217	115.82967	387.10999	-226.77148	-1.63771	-673.41632	178.77682	-3.06385	-1119.58533	-134.39758	14.77081
938	7.808	1016.39038	-81.65141	1418.56006	-104.65890	-85.73375	1268.39709	-858.62463	9.27408	1295.28052	32.95563	58.85765	116.21095	363.76251	-225.10049	-1.86256	-697.05029	179.72903	-3.44737	-1087.33850	-138.46257	14.10669
939	7.817	1017.52026	-80.86545	1416.13196	-107.44183	-85.03418	1264.75427	-859.41718	9.19814	1291.69873	61.29639	54.72727	116.03078	340.49524	-223.43338	-2.12359	-720.64081	181.19031	-3.49763	-1054.37109	-141.56270	14.68844
940	7.825	1018.20288	-80.06708	1414.27808	-110.29620	-83.83543	1261.74084	-860.06683	9.17074	1288.24426	90.91672	50.97971	115.11459	317.28973	-221.76367	-2.41853	-744.25421	183.40424	-3.18819	-1020.80408	-143.86728	16.39176
941	7.833	1018.44928	-79.29839	1413.03833	-112.86893	-82.22133	1259.43835	-860.60303	9.09344	1285.00415	121.89084	47.52380	113.28133	294.12665	-220.10703	-2.65514	-767.91296	186.03983	-2.73460	-986.87537	-145.50079	19.02231
942	7.842	1018.28802	-78.58469	1412.42383	-114.91433	-80.41029	1257.82068	-861.04639	8.85477	1282.10107	154.26395	44.23531	110.42430	270.92792	-218.47984	-2.75124	-791.56708	188.56723	-2.38082	-953.09137	-146.22540	22.18647
943	7.850	1017.75677	-77.91841	1412.41345	-116.40052	-78.64507	1256.79163	-861.41473	8.36430	1279.69177	188.02054	40.93608	106.54026	247.57954	-216.84947	-2.76231	-815.15796	190.78122	-2.14290	-920.02161	-145.60405	25.34335
944	7.858	1016.89783	-77.27538	1412.96045	-117.49040	-77.10568	1256.24414	-861.72845	7.59892	1277.93176	223.12143	37.43154	101.73481	224.03471	-215.12939	-2.84473	-838.72253	192.69058	-1.91174	-887.87891	-143.48846	28.12420
945	7.867	1015.76147	-76.64189	1414.00342	-118.40694	-75.88281	1256.10547	-862.01202	6.62487	1276.92822	259.50745	33.60643	96.24432	200.29475	-213.28143	-3.05537	-862.38055	194.19762	-1.72200	-856.38898	-140.27716	30.51255
946	7.875	1014.40540	-76.02177	1415.47034	-119.28101	-74.99675	1256.36584	-862.28149	5.56413	1276.71680	297.07608	29.44007	90.42219	176.31462	-211.41528	-3.23827	-886.21484	195.28658	-1.67576	-825.09277	-136.65302	32.62764
947	7.883	1012.89111	-75.42287	1417.28198	-120.08887	-74.43011	1257.08105	-862.51935	4.52788	1277.27856	335.69824	24.95145	84.64309	152.06660	-209.72214	-3.20073	-910.20184	196.25597	-1.71463	-793.68506	-133.13760	34.47241
948	7.892	1011.28564	-74.84624	1419.35693	-120.69983	-74.15812	1258.33936	-862.66785	3.57073	1278.56506	375.19955	20.13168	79.20586	127.62956	-208.27592	-2.95394	-934.29224	197.58984	-1.60684	-762.07581	-129.97301	35.97047
949	7.900	1009.66150	-74.28816	1421.61646	-120.96384	-74.16693	1260.21472	-862.65582	2.68628	1280.51331	415.27216	14.88334	74.29806	103.08546	-206.93141	-2.67172	-958.51178	199.54135	-1.18430	-730.29810	-127.28281	37.11897
950	7.908	1008.08984	-73.74283	1423.98340	-120.77100	-74.45201	1262.73108	-862.42969	1.83979	1283.04846	455.46054	9.09280	69.99630	78.43086	-205.46161	-2.47149	-982.92401	201.87317	-0.53804	-698.46875	-125.18683	38.06143
951	7.917	1006.63446	-73.19972	1426.38147	-120.07711	-75.00540	1265.85132	-861.96820	1.01393	1286.08508	495.33691	2.80595	66.25938	53.63377	-203.76312	-2.32881	-1007.53931	204.16464	0.09859	-666.77747	-123.82573	39.06206
952	7.925	1005.35437	-72.64525	1428.73779	-118.90781	-75.81192	1269.49548	-861.28607	0.22814	1289.53638	534.78302	-3.76432	62.99305	28.67448	-201.87761	-2.16607	-1032.32275	206.20468	0.55266	-635.46350	-123.38462	40.38741
953	7.933	1004.30817	-72.07271	1430.98413	-117.34424	-76.85773	1273.57190	-860.44012	-0.47637	1293.33447	574.09723	-10.32684	60.32192	3.54866	-199.88092	-1.95415	-1057.26221	208.01649	0.75195	-604.79437	-124.06353	42.15945
954	7.942	1003.54968	-71.49065	1433.05859	-115.49541	-78.13079	1277.98950	-859.52417	-1.06282	1297.44421	613.63763	-16.33145	58.89105	-21.72125	-197.83279	-1.72132	-1082.37732	209.74036	0.71224	-575.04895	-125.94659	44.24348
955	7.950	1003.11597	-70.91853	1434.91052	-113.46220	-79.60355	1282.65222	-858.62976	-1.49480	1301.81091	652.94116	-20.81547	59.58160	-47.10539	-195.79614	-1.49496	-1107.65710	211.57697	0.60468	-546.61584	-128.95187	46.23057
956	7.958	1003.02142	-70.37239	1436.50439	-111.30766	-81.21388	1287.44580	-857.79681	-1.69632	1306.26660	689.90125	-22.92869	62.36686	-72.59548	-193.84236	-1.26933	-1132.91638	213.70683	0.85044	-520.13806	-132.92226	47.55910
957	7.967	1003.25665	-69.85521	1437.81860	-109.06039	-82.86867	1292.21851	-857.01013	-1.56551	1310.54321	721.18872	-22.70766	65.43992	-98.14615	-192.04178	-1.02093	-1157.60229	216.07867	2.08109	-496.40726	-137.65546	47.68747
958	7.975	1003.78796	-69.36363	1438.84009	-106.74824	-84.47479	1296.77893	-856.22821	-1.06791	1314.40198	744.07117	-21.06837	66.10624	-123.51442	-190.48395	-0.66268	-1180.85522	218.36409	4.88884	-476.03189	-142.92703	46.22895
959	7.983	1004.55872	-68.90044	1439.55823	-104.42127	-85.96277	1300.92749	-855.41467	-0.28437	1317.70361	757.99097	-18.98193	62.85749	-148.15349	-189.30412	0.08537	-1202.03711	220.39374	9.52390	-459.20404	-148.59386	43.06006
960	7.992	1005.49841	-68.47194	1439.96118	-102.14110	-87.27907	1304.48828	-854.56848	0.64052	1320.37573	764.53418	-16.76955	56.36468	-171.30426	-188.61136	1.70258	-1221.12317	222.40903	15.75946	-445.72211	-154.57285	38.39105
961	8.000	1006.53949	-68.07893	1440.03503	-99.96043	-88.37963	1307.32312	-853.71942	1.55453	1322.38049	766.18237	-14.27821	48.45665	-192.20424	-188.35599	4.64673	-1238.31177	224.46225	22.91399	-435.18488	-160.73880	32.74612
962	8.008	1007.63226	-67.71762	1439.76819	-97.91553	-89.24617	1309.33826	-852.88281	2.30682	1323.71704	764.99597	-11.58045	40.46775	-210.18260	-188.41403	9.21695	-1253.42920	226.00879	30.10403	-427.23376	-166.91151	26.79103
963	8.017	1008.74872	-67.37923	1439.15076	-96.02327	-89.89147	1310.49133	-852.03198	2.75045	1324.42139	761.88757	-9.14624	32.62028	-224.53989	-188.88501	15.72261	-1265.95142	226.52655	36.70068	-421.76892	-172.85992	21.03367
964	8.025	1009.88300	-67.04912	1438.17261	-94.27612	-90.33305	1310.78369	-851.11292	2.75725	1324.55591	756.58466	-7.31698	24.62406	-234.35278	-190.13135	24.51469	-1275.50415	225.98627	42.43922	-419.07639	-178.32095	15.61589
965	8.033	1011.04816	-66.71956	1436.82312	-92.64745	-90.57300	1310.24561	-850.07684	2.23714	1324.19690	748.19678	-5.98100	16.56117	-238.48468	-192.47878	35.45695	-1282.21094	224.55243	47.18108	-419.81223	-183.06076	10.38128
966	8.042	1012.26672	-66.39795	1435.09534	-91.11328	-90.61793	1308.92529	-848.90814	1.16867	1323.41846	736.09631	-4.90222	9.24520	-236.06821	-196.01682	47.37447	-1286.44678	222.40265	50.92208	-424.81061	-186.89645	5.16298
967	8.050	1013.56458	-66.09898	1432.98340	-89.67289	-90.51005	1306.88611	-847.63257	-0.37106	1322.27734	720.46509	-4.10030	3.78262	-227.15210	-200.60567	58.37543	-1288.27930	219.92570	53.87937	-434.76111	-189.64249	0.09856
968	8.058	1014.97607	-65.83733	1430.47864	-88.35010	-90.32220	1304.20081	-846.31097	-2.21387	1320.81238	701.96143	-3.64835	0.66000	-212.73352	-205.94827	66.92918	-1287.37622	217.72298	56.13850	-449.90790	-191.04742	-4.28843
969	8.067	1016.55231	-65.62245	1427.57275	-87.17654	-90.12029	1300.94678	-845.02856	-4.14762	1319.05859	681.00854	-3.24252	-0.64640	-194.14580	-211.72974	72.62626	-1283.33154	216.25264	57.26481	-469.81168	-190.91492	-7.42784
970	8.075	1018.35504	-65.45822	1424.26746	-86.17433	-89.93593	1297.20276	-843.87054	-5.96361	1317.05347	657.86725	-2.37011	-1.07591	-172.52766	-217.72272	76.02030	-1275.75452	215.57817	56.61217	-493.18811	-189.44470	-9.20066
971	8.083	1020.43542	-65.35243	1420.58252	-85.36139	-89.77785	1293.05029	-842.89545	-7.48792	1314.82605	633.26202	-0.88708	-1.26865	-148.73648	-223.75452	77.97468	-1264.22607	215.50677	53.98577	-518.22803	-187.31540	-10.00968
972	8.092	1022.80884	-65.31648	1416.55737	-84.78201	-89.67329	1288.58069	-842.13684	-8.61313	1312.38013	608.26324	0.90852	-1.44905	-123.49782	-229.66414	79.16035	-1248.49512	215.81625	49.82809	-543.47083	-185.21599	-10.36080
973	8.100	1025.44214	-65.35536	1412.24792	-84.52584	-89.69816	1283.90430	-841.62622	-9.32025	1309.69202	583.55328	2.70216	-1.65689	-97.47504	-235.34949	79.93845	-1228.71301	216.24294	44.96064	-568.32965	-183.39503	-10.53201
974	8.108	1028.25916	-65.46925	1407.72925	-84.70322	-89.95326	1279.14661	-841.40363	-9.66214	1306.73413	559.18286	4.41790	-1.92921	-71.13783	-240.80829	80.49220	-1205.54272	216.37209	40.35319	-592.80237	-181.73868	-10.62567
975	8.117	1031.16101	-65.65880	1403.10132	-85.40285	-90.49545	1274.43286	-841.50067	-9.71756	1303.50732	534.94092	6.13445	-2.30126	-44.60341	-246.10068	80.96756	-1180.18005	215.70850	36.88618	-616.99951	-180.08858	-10.73407
976	8.125	1034.04541	-65.92130	1398.48535	-86.66834	-91.28963	1269.87952	-841.91748	-9.55360	1300.04663	510.73834	7.89550	-2.72829	-17.69406	-251.29431	81.48204	-1154.02722	213.84111	34.96860	-640.98560	-178.38660	-10.96427
977	8.133	1036.81311	-66.24323	1394.00842	-88.49001	-92.24145	1265.59460	-842.62115	-9.22164	1296.40625	486.66339	9.65148	-3.10839	9.85318	-256.41867	82.03478	-1127.95923	210.53662	34.43525	-664.82849	-176.64322	-11.35109
978	8.142	1039.37061	-66.60365	1389.78735	-90.79717	-93.28966	1261.68469	-843.56171	-8.77030	1292.65112	462.79376	11.35141	-3.38862	38.25786	-261.42059	82.45683	-1101.91479	205.81618	34.93941	-688.62396	-174.90814	-11.79593
979	8.150	1041.64453	-66.99025	1385.92261	-93.45239	-94.46212	1258.25122	-844.68689	-8.24431	1288.85754	439.06384	12.98833	-3.60459	67.67479	-266.19116	82.49915	-1075.33252	199.94142	36.24334	-712.43646	-173.25986	-12.13586
980	8.158	1043.59473	-67.40295	1382.49524	-96.25749	-95.84049	1255.37793	-845.94806	-7.67595	1285.11707	415.33792	14.57353	-3.81296	98.17879	-270.66486	81.99567	-1047.84204	193.19719	38.09731	-736.27484	-171.71829	-12.30417
981	8.167	1045.21094	-67.83611	1379.56287	-98.98525	-97.47138	1253.12073	-847.29114	-7.08980	1281.55249	391.54977	16.12560	-4.04093	129.75020	-274.86353	80.95390	-1019.48230	185.72882	40.16783	-760.15515	-170.18774	-12.37653
982	8.175	1046.50146	-68.26808	1377.15759	-101.43635	-99.29230	1251.51160	-848.64130	-6.51051	1278.32947	367.73926	17.65749	-4.29808	162.30177	-278.83325	79.51188	-990.48828	177.63300	42.19860	-784.10803	-168.57669	-12.45229
983	8.183	1047.48645	-68.67665	1375.28455	-103.48621	-101.12838	1250.56226	-849.89581	-5.95448	1275.64661	344.00507	19.18848	-4.56122	195.72530	-282.56415	77.82191	-961.07294	169.01898	44.06834	-808.12183	-166.89900	-12.56289
984	8.192	1048.20154	-69.05481	1373.92371	-105.10196	-102.76847	1250.26135	-850.93927	-5.41132	1273.70166	320.41202	20.77024	-4.76792	229.91725	-285.97409	75.95515	-931.38538	159.96393	45.72903	-832.17737	-165.19235	-12.67157
985	8.200	1048.69495	-69.41032	1373.03992	-106.35381	-104.06610	1250.57104	-851.68201	-4.83874	1272.65320	296.86826	22.43460	-4.86162	264.79303	-288.95349	73.89362	-901.51855	150.62032	47.26270	-856.28949	-163.46733	-12.70553
986	8.208	1049.01306	-69.75410	1372.59668	-107.41111	-104.99603	1251.44739	-852.10138	-4.18513	1272.58679	273.13074	24.15262	-4.80966	300.29901	-291.43048	71.61154	-871.47839	141.31259	48.89819	-880.46594	-161.72415	-12.63279
987	8.217	1049.18860	-70.08571	1372.55652	-108.46891	-105.63576	1252.86646	-852.25836	-3.42115	1273.49609	249.00317	25.95268	-4.58282	336.39209	-293.38083	69.15557	-841.21930	132.37222	50.78823	-904.72253	-159.92497	-12.50161
988	8.225	1049.24243	-70.38914	1372.87134	-109.63160	-106.09865	1254.82861	-852.26843	-2.54331	1275.28699	224.50958	27.98664	-4.16637	372.98712	-294.76645	66.65366	-810.75403	123.88235	52.75072	-929.10034	-158.05560	-12.35689
989	8.233	1049.19421	-70.64677	1373.47839	-110.86159	-106.47239	1257.34668	-852.24152	-1.55629	1277.80090	199.88135	30.31466	-3.62679	409.90717	-295.50647	64.28279	-780.17651	115.67700	54.35520	-953.60413	-156.16278	-12.19203
990	8.242	1049.07471	-70.85709	1374.30933	-112.02026	-106.79398	1260.43506	-852.23492	-0.46981	1280.86890	175.36099	32.74973	-3.11644	446.87921	-295.53180	62.20385	-749.60968	107.69719	55.35762	-978.20636	-154.23752	-11.99017
991	8.250	1048.93298	-71.03938	1375.29590	-112.93650	-107.05650	1264.09961	-852.24579	0.69100	1284.38074	150.94382	35.03814	-2.74343	483.63367	-294.84268	60.49573	-719.18585	100.21046	55.87735	-1002.91040	-152.24594	-11.73243
992	8.258	1048.83179	-71.22133	1376.36743	-113.46127	-107.22313	1268.32312	-852.23560	1.87963	1288.29968	126.39069	37.05466	-2.48479	520.07684	-293.53235	59.21531	-689.00519	93.57451	56.14590	-1027.74268	-150.28275	-11.41310
993	8.267	1048.83093	-71.41878	1377.45215	-113.50600	-107.23912	1273.05615	-852.16132	3.03112	1292.60815	101.52530	38.77072	-2.26696	556.27643	-291.84418	58.59380	-659.10144	87.99812	56.34305	-1052.70508	-148.50912	-11.08024
994	8.275	1048.97034	-71.62022	1378.48535	-113.06228	-107.05643	1278.21936	-851.99500	4.07239	1297.24500	76.37463	40.18482	-2.07122	592.06165	-290.21051	59.10976	-629.54285	83.55773	56.57673	-1077.76416	-146.97664	-10.81066
995	8.283	1049.26086	-71.79161	1379.41797	-112.19312	-106.66077	1283.70691	-851.73181	4.93097	1302.08459	51.06598	41.40630	-1.90144	626.51282	-289.07544	61.09012	-600.55170	80.23878	56.79330	-1102.84985	-145.61464	-10.61397
996	8.292	1049.68750	-71.89998	1380.21899	-110.99610	-106.06729	1289.38354	-851.39642	5.54091	1306.95056	25.72461	42.67558	-1.70367	657.85468	-288.56268	64.01398	-572.50549	77.97307	56.73677	-1127.76807	-144.38600	-10.29251
997	8.300	1050.22180	-71.93279	1380.87170	-109.56442	-105.29505	1295.08667	-851.04639	5.85085	1311.64368	0.44299	44.15995	-1.41576	684.03381	-288.33920	66.41032	-545.88562	76.79736	56.05105	-1152.09424	-143.43692	-9.35265
998	8.308	1050.83191	-71.89769	1381.36658	-107.97204	-104.36652	1300.64148	-850.76532	5.82723	1315.97424	-24.70789	45.86591	-1.05756	703.70190	-287.86121	66.77316	-521.17755	76.90414	54.39315	-1175.29004	-143.01337	-7.18819
999	8.317	1051.48132	-71.80302	1381.70117	-106.27534	-103.33079	1305.87427	-850.63892	5.45549	1319.78760	-49.59174	47.76218	-0.69048	716.83221	-286.79932	64.58716	-498.71667	78.35287	51.42416	-1196.99976	-143.14441	-3.50637
1000	8.325	1052.12073	-71.64084	1381.87622	-104.51424	-102.26969	1310.61963	-850.71655	4.75316	1322.97156	-73.87683	49.81514	-0.29714	724.55115	-285.19397	60.38063	-478.65894	80.99738	46.88469	-1217.17407	-143.55576	1.45589
1001	8.333	1052.69336	-71.39876	1381.88831	-102.71581	-101.28642	1314.73743	-850.97693	3.78763	1325.46106	-97.07764	51.94930	0.29268	728.46790	-283.21555	54.96788	-461.12067	84.87515	40.88090	-1235.88525	-143.94833	7.14047
1002	8.342	1053.15332	-71.08556	1381.72681	-100.90403	-100.48886	1318.12793	-851.31757	2.68309	1327.23840	-118.84106	54.07874	1.41370	729.87000	-280.97540	48.89767	-446.22595	90.20545	33.95634	-1253.02185	-144.05524	12.97028
1003	8.350	1053.48303	-70.73366	1381.37549	-99.10999	-99.95750	1320.73438	-851.57336	1.61449	1328.32300	-139.12091	56.10561	3.59553	729.15594	-278.57788	42.47980	-434.01715	96.95514	26.83835	-1268.20068	-143.54907	18.57991
1004	8.358	1053.69519	-70.38129	1380.81152	-97.38324	-99.72871	1322.53394	-851.55945	0.78073	1328.75671	-157.85205	57.83405	7.65964	725.93390	-276.06030	35.84890	-424.51135	104.79590	20.24665	-1280.94702	-142.27342	23.94788
1005	8.367	1053.82751	-70.05809	1380.00586	-95.79158	-99.80745	1323.52466	-851.13782	0.34528	1328.60413	-174.27179	58.98074	14.63245	719.60583	-273.22333	28.87445	-417.95142	113.36060	14.76561	-1290.77026	-140.38910	29.14993
1006	8.375	1053.93127	-69.77483	1378.92932	-94.38795	-100.16498	1323.70801	-850.28198	0.37105	1327.96252	-186.63605	59.32485	25.05000	709.80017	-269.75131	21.39766	-414.94208	122.29416	10.60573	-1297.09741	-138.26193	33.96426
1007	8.383	1054.05530	-69.52013	1377.55750	-93.17871	-100.72775	1323.07666	-849.08362	0.80732	1326.94617	-192.93927	58.80783	38.06860	696.48071	-265.59854	13.85131	-416.25043	131.12042	7.44485	-1299.39441	-136.43295	37.87537
1008	8.392	1054.23206	-69.27077	1375.86682	-92.13789	-101.39269	1321.62781	-847.69891	1.53490	1325.64014	-192.07678	57.54527	51.61620	679.91455	-261.20850	7.40083	-422.39105	139.17224	4.67879	-1297.50525	-135.50674	40.32954
1009	8.400	1054.47119	-69.00288	1373.82983	-91.23504	-102.05432	1319.39246	-846.30084	2.41180	1324.07922	-184.27490	55.84989	63.69143	660.50897	-257.29492	3.06669	-433.30566	145.74838	2.04987	-1291.75793	-135.86490	40.94361
1010	8.408	1054.76355	-68.68828	1371.41541	-90.43932	-102.62280	1316.45105	-845.06171	3.28876	1322.27319	-170.65356	54.20155	73.44109	638.68097	-254.35364	0.87833	-448.48914	150.45973	-0.10794	-1282.59937	-137.53546	39.67880
1011	8.417	1055.08752	-68.28673	1368.58765	-89.72824	-103.03972	1312.92261	-844.13379	4.01670	1320.23682	-152.67230	53.01483	81.13427	615.06775	-252.37982	0.11443	-467.44299	153.53143	-1.46545	-1270.20752	-140.31660	36.85683
1012	8.425	1055.41943	-67.75261	1365.30505	-89.11195	-103.28979	1308.93848	-843.62048	4.46863	1317.99329	-131.81012	52.33221	87.45355	590.63861	-250.99994	0.01037	-489.57263	155.78229	-2.13372	-1254.47095	-143.95605	32.96978
1013	8.433	1055.74609	-67.05267	1361.53296	-88.63518	-103.38891	1304.61670	-843.55933	4.57333	1315.55896	-109.35217	51.81438	92.90923	566.24487	-249.74969	0.07861	-513.71924	158.11702	-2.31634	-1235.26489	-148.24564	28.52481
1014	8.442	1056.09583	-66.18993	1357.27905	-88.35231	-103.36139	1300.05566	-843.92401	4.33879	1312.92114	-86.24390	51.06778	97.70908	542.20923	-248.28435	0.07578	-538.53851	160.83688	-2.11771	-1212.85022	-152.96268	24.03429
1015	8.450	1056.57117	-65.22163	1352.63574	-88.31759	-103.23832	1295.33728	-844.63098	3.85107	1310.03052	-63.03418	49.90936	101.89850	518.42236	-246.51357	-0.08696	-563.22656	163.46704	-1.79271	-1188.14478	-157.69620	20.07610
1016	8.458	1057.30164	-64.23180	1347.77014	-88.60161	-103.06721	1290.52344	-845.55261	3.25290	1306.84607	-39.82617	48.30666	105.48281	494.67230	-244.57663	-0.40500	-587.52386	165.31602	-1.72562	-1162.46191	-161.82600	17.25809
1017	8.467	1058.32629	-63.27216	1342.86072	-89.30315	-102.90415	1285.65869	-846.54852	2.70255	1303.40674	-16.32971	46.21562	108.45978	470.90454	-242.65103	-0.83207	-611.42029	166.19991	-2.12164	-1136.64990	-164.80969	15.90947
1018	8.475	1059.55408	-62.34511	1338.05273	-90.53231	-102.77969	1280.78821	-847.50061	2.32040	1299.83142	7.85370	43.61913	110.84406	447.22119	-240.80835	-1.27883	-635.04907	166.69138	-2.82787	-1110.55469	-166.50024	15.85633
1019	8.483	1060.82715	-61.43318	1333.46069	-92.36258	-102.65435	1275.98450	-848.33148	2.15403	1296.24780	32.94733	40.66180	112.67825	423.70123	-239.03275	-1.62554	-658.59814	167.63226	-3.44564	-1083.50244	-167.12817	16.71624
1020	8.492	1061.99353	-60.51866	1329.17834	-94.77013	-102.41046	1271.37610	-849.00543	2.18070	1292.73779	58.98755	37.66309	113.98611	400.31934	-237.29066	-1.83965	-682.17065	169.37065	-3.66908	-1055.09656	-167.00215	18.25502
1021	8.500	1062.95105	-59.58533	1325.28174	-97.58417	-101.91544	1267.15515	-849.52167	2.33440	1289.33948	85.96228	34.99560	114.75049	377.00061	-235.56390	-2.02526	-705.75134	171.53558	-3.54684	-1025.50781	-166.29742	20.34043
1022	8.508	1063.66321	-58.62961	1321.83167	-100.48534	-101.11436	1263.53662	-849.90387	2.53334	1286.08679	113.88937	32.87762	114.93888	353.69995	-233.85004	-2.28858	-729.28442	173.46011	-3.40244	-995.20325	-165.04446	22.79103
1023	8.517	1064.14197	-57.67110	1318.87305	-103.10637	-100.06683	1260.68652	-850.18909	2.68475	1283.06116	142.83069	31.23923	114.46189	330.43219	-232.15271	-2.61415	-752.73352	174.90900	-3.43969	-964.52325	-163.16977	25.36249
1024	8.525	1064.41943	-56.73793	1316.43420	-105.20591	-98.89867	1258.66724	-850.41772	2.68365	1280.41602	172.87119	29.78779	113.14087	307.21588	-230.48892	-2.89603	-776.11511	176.33060	-3.52447	-933.54126	-160.57758	27.80170
1025	8.533	1064.52844	-55.84178	1314.52539	-106.77629	-97.72255	1257.43347	-850.62207	2.44860	1278.34045	204.03302	28.15058	110.82055	284.00342	-228.86798	-3.03880	-799.50226	178.11185	-3.46799	-902.21411	-157.29190	29.96448
1026	8.542	1064.50012	-54.97057	1313.13672	-107.99743	-96.60009	1256.87720	-850.82239	1.96549	1276.99133	236.22089	26.05835	107.50524	260.68335	-227.23816	-3.02457	-822.95264	180.03741	-3.29443	-870.55719	-153.52997	31.92207
1027	8.550	1064.36621	-54.10127	1312.24414	-109.09990	-95.56248	1256.88977	-851.04285	1.27900	1276.45056	269.30804	23.53067	103.38779	237.13405	-225.51752	-2.92315	-846.48608	181.88841	-3.06840	-838.73010	-149.60884	33.84787
1028	8.558	1064.15393	-53.21387	1311.81958	-110.24207	-94.64336	1257.41296	-851.32007	0.45026	1276.72717	303.24307	20.78189	98.75761	213.30147	-223.71152	-2.82759	-870.14209	183.89836	-2.70180	-807.03455	-145.76675	35.74720
1029	8.567	1063.87732	-52.29337	1311.82813	-111.44050	-93.88065	1258.45911	-851.68365	-0.47803	1277.78149	338.01721	17.90584	93.86970	189.25099	-221.96446	-2.74513	-893.93164	186.12404	-2.17822	-775.79620	-142.08047	37.40196
1030	8.575	1063.53809	-51.33003	1312.22144	-112.56577	-93.30254	1260.09033	-852.12640	-1.49934	1279.55359	373.57779	14.74950	88.91702	165.09950	-220.42010	-2.61130	-917.78271	188.11064	-1.71609	-745.15631	-138.54440	38.60463
1031	8.583	1063.13428	-50.32185	1312.93579	-113.41237	-92.93164	1262.36572	-852.58765	-2.62441	1281.96655	409.80801	11.05540	84.05951	140.90855	-219.02823	-2.42870	-941.65076	189.62823	-1.44345	-715.00665	-135.20432	39.34563
1032	8.592	1062.67310	-49.27357	1313.89282	-113.79522	-92.80190	1265.29517	-852.95264	-3.82652	1284.90894	446.49094	6.67511	79.41712	116.68373	-217.59750	-2.27316	-965.60229	191.09419	-1.17119	-685.18884	-132.22745	39.78391
1033	8.600	1062.18103	-48.19514	1315.00195	-113.60602	-92.95724	1268.82983	-853.08722	-5.00814	1288.24817	483.25259	1.65606	75.04079	92.41484	-216.01297	-2.15898	-989.72278	192.93411	-0.70196	-655.69849	-129.84926	40.12525
1034	8.608	1061.70142	-47.09773	1316.16943	-112.82382	-93.42806	1272.88257	-852.90479	-6.02615	1291.86938	519.68689	-3.83274	70.88268	68.07242	-214.29126	-2.02127	-1014.00464	194.95720	-0.18513	-626.69904	-128.25215	40.52141
1035	8.617	1061.27783	-45.98048	1317.31250	-111.50743	-94.21331	1277.35583	-852.41040	-6.75901	1295.69006	555.68427	-9.53897	66.90240	43.61809	-212.48538	-1.82327	-1038.38965	196.71994	0.06205	-598.42792	-127.52935	41.01698
1036	8.625	1060.94495	-44.82434	1318.36609	-109.77025	-95.27339	1282.16418	-851.69250	-7.17008	1299.65588	591.61652	-15.10660	63.35866	19.03282	-210.64084	-1.58425	-1062.88538	198.27640	0.01876	-571.11047	-127.74827	41.55581
1037	8.633	1060.72913	-43.61089	1319.28210	-107.73141	-96.52572	1287.23291	-850.86859	-7.29757	1303.71667	627.96393	-20.07441	60.99893	-5.68103	-208.80997	-1.32527	-1087.51379	200.15128	0.03029	-544.97870	-128.98212	42.01556
1038	8.642	1060.64844	-42.34724	1320.02588	-105.47596	-97.85751	1292.46472	-850.02466	-7.17923	1307.78528	664.35120	-23.82697	60.72807	-30.50114	-207.03325	-1.06040	-1112.05005	202.59384	0.51969	-520.37976	-131.26471	42.19468
1039	8.650	1060.70605	-41.06754	1320.57263	-103.06310	-99.15923	1297.70740	-849.20538	-6.81236	1311.72693	698.68225	-25.73907	62.59265	-55.38163	-205.32088	-0.80851	-1135.88245	205.33057	1.94067	-497.79773	-134.53864	41.76382
1040	8.658	1060.88867	-39.80626	1320.90442	-100.56140	-100.34997	1302.75647	-848.43964	-6.18233	1315.38135	727.54175	-25.70020	64.88021	-80.22768	-203.70898	-0.54842	-1158.28320	208.03807	4.81694	-477.73749	-138.66002	40.31424
1041	8.667	1061.16785	-38.57249	1321.01123	-98.06100	-101.38354	1307.39502	-847.74512	-5.30900	1318.59094	748.01215	-24.33672	64.78736	-104.79355	-202.32639	-0.14832	-1178.88892	210.53093	9.35259	-460.58246	-143.47742	37.56813
1042	8.675	1061.49902	-37.35683	1320.89197	-95.65804	-102.24669	1311.44006	-847.11627	-4.27427	1321.22900	759.30585	-22.39902	60.55150	-128.57596	-201.32822	0.67278	-1197.82471	212.63911	15.15878	-446.48151	-148.91129	33.60168
1043	8.683	1061.82849	-36.15088	1320.55334	-93.43432	-102.94520	1314.76636	-846.52124	-3.22182	1323.22498	762.85632	-20.09142	52.78971	-150.88138	-200.74939	2.30880	-1215.26184	214.26169	21.62062	-435.32950	-154.88428	28.85674
1044	8.692	1062.10681	-34.94829	1320.00073	-91.43887	-103.48328	1317.30420	-845.91315	-2.33805	1324.57593	761.20190	-17.24285	43.55892	-171.05919	-200.51407	5.16668	-1230.95288	215.37326	28.26337	-426.88791	-161.14920	23.92630
1045	8.700	1062.30103	-33.74019	1319.22961	-89.68056	-103.86000	1319.02063	-845.24695	-1.81723	1325.34216	756.63788	-13.92265	34.42054	-188.61922	-200.63806	9.64898	-1244.23535	215.87694	34.69672	-420.95337	-167.27896	19.31620
1046	8.708	1062.39685	-32.52031	1318.22266	-88.14275	-104.08102	1319.90259	-844.49408	-1.80523	1325.61841	750.31610	-10.57003	25.68317	-203.02164	-201.39963	16.25603	-1254.37646	215.61067	40.52488	-417.49350	-172.82639	15.27990
1047	8.717	1062.40088	-31.29123	1316.95483	-86.80481	-104.16418	1319.94604	-843.65814	-2.34887	1325.49219	742.12860	-7.57214	17.24129	-213.31490	-203.26399	25.44678	-1260.97424	214.49147	45.36714	-416.74176	-177.41016	11.68339
1048	8.725	1062.35022	-30.06516	1315.39832	-85.65015	-104.13052	1319.15283	-842.78369	-3.37567	1325.01538	731.28595	-4.98714	9.64232	-218.16385	-206.61389	37.00440	-1264.09412	212.56068	48.95168	-419.20905	-180.71329	8.03127
1049	8.733	1062.30725	-28.85927	1313.52954	-84.66641	-103.98654	1317.53845	-841.94348	-4.70247	1324.19971	717.11115	-2.75384	4.00472	-216.60597	-211.52960	49.50909	-1263.99365	210.05182	51.31292	-425.57791	-182.53510	3.86112
1050	8.742	1062.33545	-27.68303	1311.33142	-83.84318	-103.71808	1315.14905	-841.21466	-6.08494	1323.02820	699.44574	-0.89886	0.88026	-208.83330	-217.74631	60.81261	-1260.84436	207.45924	52.65357	-436.46637	-182.89651	-0.70655
1051	8.750	1062.48279	-26.52371	1308.78894	-83.16865	-103.31240	1312.07178	-840.65955	-7.30050	1321.47974	678.55701	0.64351	-0.34236	-196.01292	-224.81773	69.30224	-1254.73279	205.33719	52.84766	-452.13919	-182.09308	-4.89406
1052	8.758	1062.78528	-25.35414	1305.88757	-82.63630	-102.78518	1308.42834	-840.31342	-8.21084	1319.55896	655.08948	2.12254	-0.70845	-179.45470	-232.38461	74.71106	-1245.62195	203.97888	51.45134	-472.26886	-180.60220	-7.88688
1053	8.767	1063.27234	-24.16154	1302.62158	-82.25928	-102.18201	1304.35364	-840.18018	-8.77340	1317.30530	630.12610	3.70784	-0.87198	-160.12468	-240.27797	77.83277	-1233.24329	203.32018	48.31738	-495.72824	-178.87910	-9.48089
1054	8.775	1063.95862	-22.96358	1299.01440	-82.07816	-101.56942	1299.97644	-840.24481	-9.02195	1314.77148	604.82031	5.37016	-1.04842	-138.71295	-248.39293	79.70791	-1217.36670	203.07030	43.98449	-520.81671	-177.19345	-10.07500
1055	8.783	1064.82788	-21.79576	1295.12866	-82.15474	-101.03289	1295.40942	-840.49628	-9.03031	1311.98767	579.81909	7.04264	-1.28039	-115.83264	-256.56476	81.04974	-1198.39307	202.90085	39.56972	-546.11829	-175.60075	-10.20378
1056	8.792	1065.83557	-20.68964	1291.05737	-82.56000	-100.66785	1290.75183	-840.93890	-8.87364	1308.94788	555.17480	8.72758	-1.57340	-92.03972	-264.59381	82.15051	-1177.51196	202.50153	36.25539	-571.04547	-174.00128	-10.23088
1057	8.800	1066.92578	-19.66133	1286.91150	-83.36730	-100.55437	1286.09985	-841.58527	-8.62473	1305.65479	530.71130	10.45914	-1.89962	-67.67666	-272.32620	83.08267	-1155.96057	201.46066	34.52679	-595.57495	-172.25636	-10.34664
1058	8.808	1068.04224	-18.71422	1282.81104	-84.63928	-100.72612	1281.55188	-842.43829	-8.37960	1302.18237	506.34332	12.23251	-2.21339	-42.76849	-279.68488	83.87875	-1134.13818	199.35674	34.02203	-619.83875	-170.34601	-10.61530
1059	8.817	1069.12939	-17.84116	1278.87842	-86.39913	-101.16195	1277.20972	-843.47321	-8.25215	1298.66479	482.12524	14.00394	-2.50368	-17.12721	-286.65646	84.55448	-1111.66467	196.13390	34.27247	-643.95361	-168.39169	-11.00322
1060	8.825	1070.13867	-17.02051	1275.22974	-88.60563	-101.83238	1273.17664	-844.63055	-8.32404	1295.21497	458.12689	15.75568	-2.78512	9.45718	-293.25061	85.06246	-1088.12061	192.16136	35.17056	-667.95215	-166.51593	-11.42112
1061	8.833	1071.03271	-16.22627	1271.96521	-91.15356	-102.76948	1269.54150	-845.82953	-8.59149	1291.86646	434.33875	17.50647	-3.04985	37.11337	-299.46008	85.28117	-1063.43457	187.78914	36.65268	-691.79279	-164.75217	-11.77427
1062	8.842	1071.78076	-15.45561	1269.16382	-93.90365	-104.07261	1266.35596	-846.99420	-8.94599	1288.58875	410.70111	19.25529	-3.28157	65.87590	-305.26385	85.08164	-1037.69214	182.99400	38.44018	-715.46667	-163.04523	-12.03990
1063	8.850	1072.34937	-14.73515	1266.88123	-96.72548	-105.82492	1263.62903	-848.08173	-9.21952	1285.37036	387.18262	20.95934	-3.50540	95.70912	-310.64508	84.43110	-1010.92004	177.51254	40.25991	-739.04584	-161.31638	-12.25824
1064	8.858	1072.70630	-14.08846	1265.14697	-99.51812	-107.98688	1261.34753	-849.10065	-9.26569	1282.29590	363.79459	22.57556	-3.76178	126.54836	-315.58231	83.41337	-983.15381	171.19232	42.07555	-762.60718	-159.57550	-12.42052
1065	8.867	1072.83875	-13.50679	1263.96790	-102.20039	-110.35954	1259.50574	-850.09930	-9.00376	1279.54309	340.55054	24.11547	-4.03040	158.31853	-320.03812	82.13589	-954.59430	164.16745	44.06302	-786.13757	-157.89856	-12.49018
1066	8.875	1072.75952	-12.96103	1263.33130	-104.70544	-112.66459	1258.13086	-851.13416	-8.42519	1277.31702	317.43542	25.64552	-4.23847	190.92641	-323.96155	80.63192	-925.63422	156.79587	46.48218	-809.52045	-156.27524	-12.53570
1067	8.883	1072.49927	-12.43382	1263.20776	-106.99002	-114.67354	1257.28271	-852.24231	-7.58965	1275.78247	294.38303	27.23737	-4.33769	224.27849	-327.27252	78.83193	-896.71564	149.49443	49.49515	-832.67798	-154.58145	-12.69301
1068	8.892	1072.09607	-11.93565	1263.55737	-109.03738	-116.27801	1257.01904	-853.42340	-6.59678	1275.02759	271.28256	28.94213	-4.32877	258.32086	-329.85959	76.61504	-868.11475	142.51004	52.98737	-855.75806	-152.76108	-12.95290
1069	8.900	1071.58618	-11.49881	1264.33557	-110.85989	-117.48898	1257.36230	-854.62567	-5.53931	1275.06970	248.03448	30.75151	-4.24372	293.03839	-331.64914	73.93619	-839.83704	135.74887	56.57093	-879.07922	-150.95126	-13.09455
1070	8.908	1070.99280	-11.16290	1265.48926	-112.50269	-118.39948	1258.30017	-855.74579	-4.46721	1275.88367	224.58682	32.56242	-4.13705	328.39734	-332.66528	70.93413	-811.71667	128.92789	59.76668	-902.79761	-149.27878	-12.94038
1071	8.917	1070.32349	-10.96175	1266.95313	-114.01206	-119.12562	1259.81152	-856.66394	-3.37836	1277.42773	200.91388	34.28297	-4.05527	364.28290	-332.97418	67.88638	-783.65424	121.95093	62.25413	-926.75208	-147.66127	-12.56225
1072	8.925	1069.58411	-10.90645	1268.65845	-115.37508	-119.75111	1261.88440	-857.29822	-2.24123	1279.65625	176.99997	35.95539	-3.99371	400.46155	-332.58603	65.04269	-755.77722	115.02507	64.01335	-950.74329	-145.98799	-12.11704
1073	8.933	1068.79932	-10.96857	1270.54614	-116.49989	-120.30731	1264.51575	-857.63342	-1.03270	1282.52014	152.85059	37.68391	-3.89745	436.58313	-331.45749	62.49839	-728.34369	108.38101	65.14603	-974.77631	-144.29001	-11.67637
1074	8.942	1068.01770	-11.09242	1272.57068	-117.26237	-120.79004	1267.70374	-857.71027	0.23792	1285.96228	128.50256	39.48460	-3.71622	472.28424	-329.59937	60.20146	-701.53284	102.15959	65.69067	-998.95129	-142.62520	-11.28119
1075	8.950	1067.28992	-11.22975	1274.69080	-117.57067	-121.18522	1271.44031	-857.59955	1.52267	1289.91431	104.02029	41.26711	-3.46793	507.40479	-327.19971	58.11797	-675.33441	96.65717	65.77875	-1023.32349	-140.99733	-10.95992
1076	8.958	1066.64697	-11.35657	1276.86023	-117.39737	-121.47559	1275.70068	-857.37726	2.73850	1294.29089	79.44763	42.95168	-3.22719	542.13916	-324.68573	56.47704	-649.55579	92.25422	65.68636	-1047.90039	-139.37787	-10.70574
1077	8.967	1066.09656	-11.46497	1279.02441	-116.77302	-121.63113	1280.42468	-857.10388	3.78068	1298.98669	54.75116	44.57164	-3.02383	576.85510	-322.65823	55.86110	-623.97504	89.02176	65.56410	-1072.64648	-137.67064	-10.52553
1078	8.975	1065.63232	-11.55141	1281.12329	-115.76721	-121.61066	1285.50793	-856.82117	4.54738	1303.87280	29.86011	46.21486	-2.80388	611.45526	-321.68454	56.92518	-598.57440	86.74661	65.32007	-1097.50574	-135.72493	-10.44307
1079	8.983	1065.24365	-11.61589	1283.10010	-114.47620	-121.38189	1290.81482	-856.56531	4.96525	1308.79541	4.75525	47.89731	-2.52936	644.66760	-321.95331	59.71679	-573.63098	85.26469	64.74182	-1122.37537	-133.54462	-10.37142
1080	8.992	1064.91821	-11.66756	1284.90918	-113.00369	-120.93292	1296.19604	-856.37689	4.99877	1313.57495	-20.53003	49.58850	-2.23501	674.16199	-322.93600	63.05935	-549.65930	84.59042	63.55276	-1146.95288	-131.62511	-9.89465
1081	9.000	1064.63403	-11.71976	1286.52026	-111.43108	-120.27395	1301.49695	-856.29297	4.64792	1318.01111	-45.92328	51.31288	-1.95252	697.64050	-323.56839	64.90797	-527.30792	84.88049	61.39577	-1170.71997	-130.79892	-8.30516
1082	9.008	1064.35156	-11.77638	1287.92114	-109.80769	-119.45228	1306.55811	-856.32245	3.94977	1321.90845	-71.20068	53.14411	-1.63399	713.89441	-323.06024	63.74256	-507.19891	86.29113	57.88462	-1193.17151	-131.21774	-5.19943
1083	9.017	1064.02026	-11.82709	1289.11389	-108.15990	-118.55441	1311.21570	-856.42212	2.97936	1325.12012	-95.89020	55.12911	-1.12862	723.18298	-321.41785	59.55832	-489.75745	88.85271	52.78758	-1214.06580	-132.01164	-0.89227
1084	9.025	1063.60034	-11.85342	1290.11133	-106.49213	-117.67181	1315.30798	-856.49286	1.83738	1327.58521	-119.44818	57.23983	-0.22168	726.99011	-319.10510	53.42327	-475.11475	92.61737	46.28733	-1233.49963	-132.54294	4.10252
1085	9.033	1063.07593	-11.84312	1290.92896	-104.79355	-116.86942	1318.68909	-856.40149	0.63068	1329.33582	-141.59332	59.40208	1.25608	727.16650	-316.50269	46.45676	-463.10406	97.66389	38.97639	-1251.63818	-133.03323	9.60567
1086	9.042	1062.45398	-11.80836	1291.57373	-103.06387	-116.18405	1321.24829	-856.03339	-0.52852	1330.47253	-162.37750	61.55038	3.43104	724.86090	-313.75259	39.33518	-453.38879	103.69537	31.49448	-1268.32227	-133.50972	15.44347
1087	9.050	1061.75098	-11.78607	1292.03540	-101.33583	-115.64485	1322.92163	-855.34979	-1.50356	1331.11694	-181.89313	63.58695	6.62623	720.07416	-310.83313	32.27616	-445.75684	110.06816	24.31697	-1283.05566	-133.26614	21.16058
1088	9.058	1060.98499	-11.81535	1292.28711	-99.67818	-115.29384	1323.68982	-854.39484	-2.14146	1331.36523	-199.86475	65.29384	11.56762	712.07294	-307.65121	25.20045	-440.43555	116.46984	17.84947	-1295.27905	-131.74895	26.39782
1089	9.067	1060.17627	-11.92552	1292.29138	-98.17702	-115.17020	1323.56714	-853.25043	-2.32531	1331.26709	-215.28101	66.31663	19.06326	700.19269	-304.12033	18.10379	-438.18427	123.20219	12.41894	-1304.46973	-129.22098	31.11780
1090	9.075	1059.35474	-12.14532	1292.01306	-96.90422	-115.27034	1322.58997	-852.00452	-2.02309	1330.83142	-226.36993	66.24856	29.09442	684.44885	-300.28302	11.46791	-440.07898	130.68323	8.10973	-1310.13086	-126.44103	35.28291
1091	9.083	1058.56433	-12.50356	1291.43066	-95.89649	-115.54354	1320.81641	-850.75726	-1.30499	1330.04016	-231.33319	64.89677	40.29195	665.48004	-296.43805	6.17393	-447.03638	138.84117	4.78829	-1312.01111	-124.18242	38.56538
1092	9.092	1057.85217	-13.01488	1290.53650	-95.15351	-115.91925	1318.33105	-849.62714	-0.33431	1328.86267	-229.33630	62.56420	50.68809	643.92792	-293.03769	2.81875	-459.26489	146.85509	2.34112	-1310.31470	-123.01213	40.51019
1093	9.100	1057.25281	-13.67458	1289.33191	-94.64669	-116.31694	1315.24243	-848.73279	0.67715	1327.27417	-220.77338	59.92168	58.98997	620.24084	-290.38895	1.21883	-476.12268	153.37160	0.69465	-1305.46790	-123.18391	40.91499
1094	9.108	1056.78674	-14.46812	1287.82446	-94.33477	-116.64678	1311.66846	-848.16132	1.53785	1325.27112	-206.82513	57.59296	65.07731	595.14429	-288.46762	0.67290	-496.60065	157.37782	-0.41544	-1297.71350	-124.62720	39.95394
1095	9.117	1056.47485	-15.37941	1286.03088	-94.18246	-116.82874	1307.71973	-847.94287	2.13002	1322.87390	-188.95898	55.90095	69.59357	569.67468	-286.96350	0.52737	-519.67529	159.09512	-1.34928	-1287.00757	-127.07602	37.99342
1096	9.125	1056.33521	-16.38768	1283.98523	-94.17712	-116.81041	1303.49341	-848.04816	2.42908	1320.11353	-168.64026	54.77843	73.27306	544.57465	-285.49847	0.42008	-544.17584	159.72455	-2.17223	-1273.22766	-130.30267	35.40118
1097	9.133	1056.36694	-17.46384	1281.74597	-94.33674	-116.56906	1299.07117	-848.41205	2.49413	1317.02466	-147.14246	53.79139	76.50463	519.98615	-283.86737	0.22974	-569.01093	160.34143	-2.68987	-1256.42407	-134.19075	32.49207
1098	9.142	1056.54309	-18.57565	1279.39832	-94.70682	-116.11637	1294.50977	-848.96674	2.44159	1313.65796	-125.29926	52.38107	79.29990	495.69940	-282.08908	-0.03896	-593.66980	161.32796	-2.87305	-1236.85229	-138.50714	29.51838
1099	9.150	1056.81006	-19.69868	1277.05310	-95.35969	-115.50130	1289.84473	-849.66211	2.40940	1310.09253	-103.29340	50.16338	81.53579	471.50598	-280.26608	-0.37324	-618.14856	162.69547	-2.92046	-1214.85718	-142.75481	26.68056
1100	9.158	1057.09229	-20.82373	1274.84167	-96.39620	-114.78234	1285.11609	-850.46710	2.51688	1306.43555	-80.76056	47.05955	83.17356	447.33618	-278.47043	-0.76997	-642.55780	164.52744	-2.93786	-1190.85303	-146.38817	24.21669
1101	9.167	1057.30554	-21.95563	1272.90625	-97.91869	-113.97102	1280.39148	-851.35431	2.83152	1302.80212	-57.18634	43.26774	84.27470	423.21326	-276.73596	-1.17276	-666.94824	166.91341	-2.86133	-1165.27002	-149.20695	22.46918
1102	9.175	1057.38123	-23.10634	1271.38818	-99.96970	-112.99682	1275.77429	-852.27258	3.36346	1299.27209	-32.24695	39.15882	84.90612	399.18237	-275.06216	-1.50370	-691.30566	169.52432	-2.69479	-1138.40991	-151.48077	21.79196
1103	9.183	1057.29077	-24.29158	1270.41455	-102.47646	-111.73677	1271.40601	-853.13770	4.08608	1295.84814	-5.85645	35.12479	85.07677	375.27222	-273.41525	-1.74638	-715.57788	171.62808	-2.59362	-1110.49805	-153.48080	22.31659
1104	9.192	1057.04871	-25.53516	1270.08521	-105.23726	-110.09490	1267.45190	-853.87280	4.94823	1292.48193	21.98138	31.40153	84.70919	351.48022	-271.76178	-1.93631	-739.72101	172.88142	-2.64452	-1081.77344	-155.04034	23.80789
1105	9.200	1056.69604	-26.86320	1270.46094	-107.96019	-108.07485	1264.05945	-854.45941	5.87145	1289.15613	51.27460	27.98013	83.65955	327.77570	-270.10590	-2.09456	-763.75537	173.88116	-2.70235	-1052.36877	-155.81116	25.82101
1106	9.208	1056.25806	-28.27769	1271.55151	-110.35522	-105.78773	1261.31531	-854.93274	6.75672	1285.93127	82.01563	24.69655	81.80674	304.11517	-268.48853	-2.20220	-787.75177	175.47952	-2.58841	-1022.31506	-155.64297	27.97033
1107	9.217	1055.68823	-29.73647	1273.31506	-112.25822	-103.38936	1259.23108	-855.34039	7.50252	1282.92456	114.14511	21.42124	79.15137	280.45868	-266.92075	-2.25292	-811.74622	177.73441	-2.35764	-991.69360	-154.59225	30.04305
1108	9.225	1054.87708	-31.17032	1275.68958	-113.70894	-101.00850	1257.76477	-855.71973	8.02638	1280.27661	147.57874	18.15044	75.83791	256.76715	-265.31134	-2.31693	-835.71942	180.01830	-2.18570	-960.65082	-152.83463	31.97469
1109	9.233	1053.74536	-32.53172	1278.62878	-114.90700	-98.72147	1256.85693	-856.09723	8.29622	1278.12866	182.22418	14.89811	72.06434	232.99690	-263.52658	-2.50014	-859.66980	181.91356	-2.10285	-929.34082	-150.61758	33.77197
1110	9.242	1052.31091	-33.82585	1282.09985	-116.07075	-96.57180	1256.46277	-856.48962	8.35198	1276.61084	217.97549	11.58913	68.00434	209.07991	-261.57401	-2.79252	-883.62549	183.52823	-1.99287	-897.85193	-148.18814	35.44607
1111	9.250	1050.65808	-35.09250	1286.06116	-117.30049	-94.59592	1256.57349	-856.89478	8.28405	1275.82263	254.75046	8.10730	63.82836	184.89949	-259.68808	-2.98193	-907.59875	185.16760	-1.74155	-866.12781	-145.70541	36.98279
1112	9.258	1048.87720	-36.37459	1290.45239	-118.53261	-92.82892	1257.22314	-857.27948	8.18162	1275.80530	292.51144	4.36681	59.71010	160.40407	-258.11917	-2.86330	-931.60443	186.96375	-1.34002	-834.04260	-143.23135	38.32264
1113	9.267	1047.03638	-37.70656	1295.19409	-119.59489	-91.30121	1258.47278	-857.58142	8.08809	1276.54028	331.16989	0.32387	55.78266	135.75215	-256.85757	-2.51542	-955.69751	188.75841	-0.91323	-801.57349	-140.83620	39.39862
1114	9.275	1045.18176	-39.11325	1300.19507	-120.29897	-90.04021	1260.37524	-857.73358	7.99047	1277.97046	370.45239	-3.99297	52.13436	111.17271	-255.68146	-2.18216	-979.93512	190.37668	-0.58296	-768.86023	-138.67101	40.22949
1115	9.283	1043.34644	-40.60982	1305.36499	-120.50679	-89.07124	1262.94519	-857.69403	7.85144	1280.02002	409.88730	-8.43919	48.80373	86.68330	-254.39041	-1.96414	-1004.31354	191.89151	-0.31668	-736.12451	-136.90390	40.93344
1116	9.292	1041.56323	-42.20091	1310.61694	-120.15567	-88.41248	1266.14966	-857.46149	7.65667	1282.60938	448.99219	-12.81374	45.73287	62.10281	-252.89304	-1.78921	-1028.78674	193.48607	-0.01704	-703.57288	-135.62946	41.64448
1117	9.300	1039.87756	-43.87956	1315.86511	-119.25481	-88.06561	1269.92004	-857.06818	7.44062	1285.66138	487.58344	-16.93842	42.82714	37.31926	-251.17622	-1.58159	-1053.34473	195.27975	0.32880	-671.39203	-134.87360	42.43787
1118	9.308	1038.34448	-45.63383	1321.02710	-117.87057	-88.01509	1274.16675	-856.55646	7.28576	1289.09534	525.93787	-20.60137	40.17919	12.37735	-249.28983	-1.33734	-1078.04736	197.27423	0.62594	-639.82776	-134.64255	43.30315
1119	9.317	1037.01050	-47.45833	1326.03357	-116.10602	-88.23672	1278.78003	-855.95270	7.30075	1292.81604	564.53540	-23.43440	38.31572	-12.67097	-247.32301	-1.08999	-1102.97241	199.30057	0.74649	-609.22504	-134.93266	44.13113
1120	9.325	1035.89917	-49.35612	1330.83252	-114.06904	-88.68403	1283.62073	-855.25513	7.58093	1296.71021	603.33246	-24.91384	38.12327	-37.83047	-245.34570	-0.86842	-1128.08521	201.19974	0.72770	-579.97876	-135.73401	44.71663
1121	9.333	1035.01184	-51.32794	1335.38257	-111.84029	-89.26483	1288.51453	-854.44537	8.17162	1300.65344	640.97711	-24.63067	40.09755	-63.09947	-243.38654	-0.67440	-1153.07690	203.10318	0.95581	-552.46124	-137.05098	44.80478
1122	9.342	1034.33521	-53.36406	1339.64893	-109.47554	-89.87022	1293.26636	-853.51306	9.05646	1304.51343	674.85840	-22.69294	43.39090	-88.41386	-241.47827	-0.46870	-1177.28821	205.35297	2.15126	-526.99841	-138.92200	44.16005
1123	9.350	1033.84448	-55.44881	1343.60815	-107.03315	-90.42429	1297.68481	-852.47717	10.17661	1308.15259	702.24939	-19.78456	45.88160	-113.56300	-239.71426	-0.11369	-1199.89832	208.12279	5.05376	-503.88876	-141.42680	42.61213
1124	9.358	1033.50647	-57.56651	1347.25000	-104.57982	-90.88243	1301.60010	-851.39563	11.46725	1311.43262	721.56134	-16.62775	45.62243	-138.09140	-238.22681	0.70590	-1220.39575	211.16467	9.84956	-483.40701	-144.64320	40.06330
1125	9.367	1033.28406	-59.70403	1350.57178	-102.17723	-91.21309	1304.87524	-850.35461	12.86750	1314.22363	732.82080	-13.42923	42.26041	-161.33185	-237.05695	2.42686	-1238.80713	213.93108	15.92263	-465.77356	-148.57819	36.49622
1126	9.375	1033.13672	-61.85709	1353.57043	-99.87246	-91.39637	1307.41479	-849.43127	14.29237	1316.41809	737.36401	-10.06276	36.83606	-182.59424	-236.08087	5.40314	-1255.27832	216.02423	22.33753	-451.11615	-153.13681	31.99866
1127	9.383	1033.02087	-64.02760	1356.24170	-97.69109	-91.41109	1309.16577	-848.64594	15.61575	1317.94373	737.01569	-6.65269	30.43459	-201.29547	-235.19672	9.84837	-1269.57947	217.55637	28.48932	-439.49677	-158.09807	26.75772
1128	9.392	1032.89966	-66.21272	1358.58215	-95.63658	-91.22461	1310.11182	-847.94226	16.68519	1318.77649	733.12903	-3.62165	23.46847	-216.82730	-234.59668	16.05299	-1281.22327	218.90996	34.25480	-431.02759	-163.13278	21.02462
1129	9.400	1032.75586	-68.40788	1360.58704	-93.69859	-90.80881	1310.26196	-847.21521	17.34986	1318.94751	726.07739	-1.20418	16.14602	-228.29172	-234.69289	24.42035	-1289.95581	220.17801	39.67570	-425.96155	-167.93323	15.05963
1130	9.408	1032.59436	-70.61339	1362.24231	-91.86580	-90.15811	1309.64099	-846.36694	17.49217	1318.53149	715.56616	0.71990	9.21201	-234.46603	-235.77951	34.92859	-1295.95459	221.09454	44.64711	-424.72412	-172.33167	9.07344
1131	9.417	1032.43896	-72.82674	1363.52673	-90.13761	-89.29259	1308.28149	-845.35107	17.06233	1317.61865	701.40820	2.26933	3.87537	-234.28438	-237.91354	46.50572	-1299.49255	221.44553	48.91727	-427.94708	-176.22308	3.29187
1132	9.425	1032.33032	-75.03654	1364.42468	-88.52637	-88.24786	1306.22400	-844.18524	16.11018	1316.28735	683.88214	3.42908	0.79289	-227.55630	-241.01340	57.24030	-1300.47400	221.33951	52.19778	-436.34680	-179.30956	-1.89248
1133	9.433	1032.32324	-77.23235	1364.93860	-87.05282	-87.06306	1303.52368	-842.94031	14.79063	1314.59436	663.45154	4.35298	-0.50968	-215.10123	-244.93878	65.50648	-1298.41748	221.19814	54.15302	-450.31998	-181.06038	-5.96758
1134	9.442	1032.47815	-79.41875	1365.09216	-85.74728	-85.77993	1300.25549	-841.72101	13.32332	1312.58240	640.63190	5.38714	-0.94002	-198.15602	-249.53955	70.88951	-1292.74817	221.55283	54.40557	-469.48303	-181.16434	-8.60442
1135	9.450	1032.84412	-81.61086	1364.92041	-84.65456	-84.44102	1296.51184	-840.63812	11.93068	1310.29529	616.22131	6.70924	-1.08408	-177.82692	-254.63913	74.02744	-1282.96057	222.64319	52.69416	-492.45486	-179.96329	-9.89349
1136	9.458	1033.43933	-83.81395	1364.46252	-83.83097	-83.08456	1292.39758	-839.78229	10.78670	1307.78198	591.20618	8.21897	-1.20660	-154.97691	-259.98114	75.82667	-1268.75220	224.20959	49.10343	-517.26483	-178.21565	-10.27338
1137	9.467	1034.24805	-86.01964	1363.76831	-83.33939	-81.76063	1288.02832	-839.21436	9.98842	1305.08728	566.31696	9.77139	-1.42132	-130.31462	-265.25119	76.91174	-1250.28894	225.78946	44.25870	-542.33521	-176.45343	-10.26464
1138	9.475	1035.22888	-88.21986	1362.90515	-83.24687	-80.54826	1283.53149	-838.96844	9.55387	1302.24036	541.80023	11.35992	-1.73744	-104.47414	-270.16498	77.52733	-1228.39648	227.03358	39.31787	-567.03064	-174.74222	-10.24214
1139	9.483	1036.32446	-90.41481	1361.95837	-83.61320	-79.53312	1279.03784	-839.05573	9.43667	1299.25549	517.56360	13.05849	-2.10607	-77.97551	-274.54855	77.70363	-1204.39209	227.64651	35.56768	-591.34894	-172.96341	-10.36857
1140	9.492	1037.46448	-92.61363	1361.02271	-84.47345	-78.76767	1274.66748	-839.46692	9.54475	1296.14307	493.47015	14.85489	-2.47050	-51.07582	-278.34912	77.46138	-1179.45557	227.30353	33.76089	-615.45947	-171.09348	-10.65417
1141	9.500	1038.56738	-94.83205	1360.19592	-85.83359	-78.26720	1270.52258	-840.17358	9.76838	1292.92041	469.49585	16.62884	-2.81229	-23.71150	-281.60513	76.89484	-1154.00891	225.78017	33.75728	-639.49677	-169.22549	-11.03968
1142	9.508	1039.55017	-97.08131	1359.57471	-87.67491	-78.04950	1266.68250	-841.12897	10.02414	1289.61938	445.67676	18.29742	-3.15053	4.36412	-284.42947	76.11906	-1127.76868	223.05789	34.88030	-663.49713	-167.44006	-11.45206
1143	9.517	1040.34167	-99.35611	1359.24976	-89.94256	-78.16579	1263.20386	-842.27502	10.29286	1286.28760	422.00415	19.90735	-3.48542	33.38211	-286.95355	75.17159	-1100.31287	219.28607	36.52885	-687.40051	-165.74399	-11.81045
1144	9.525	1040.89319	-101.63680	1359.29810	-92.52213	-78.66946	1260.13245	-843.55829	10.61750	1282.97876	398.40930	21.55178	-3.78860	63.46883	-289.23392	73.96175	-1071.48584	214.66652	38.35363	-711.12433	-164.11783	-12.04525
1145	9.533	1041.18152	-103.90277	1359.77368	-95.23572	-79.54611	1257.51929	-844.93298	11.06284	1279.75354	374.83060	23.25368	-4.05272	94.67369	-291.23560	72.31721	-1041.41028	209.34639	40.13964	-734.66919	-162.50058	-12.17637
1146	9.542	1041.20459	-106.13625	1360.70068	-97.86942	-80.67924	1255.42871	-846.34418	11.67360	1276.70813	351.25443	24.96816	-4.30058	126.99507	-292.90515	70.10857	-1010.34509	203.38522	41.78106	-758.14404	-160.79283	-12.29206
1147	9.550	1040.97400	-108.31712	1362.07959	-100.22005	-81.88146	1253.92981	-847.70892	12.45505	1274.00391	327.69781	26.64309	-4.52355	160.37196	-294.22000	67.34718	-978.57751	196.76955	43.27979	-781.67944	-158.99394	-12.41362
1148	9.558	1040.50769	-110.42844	1363.89893	-102.14543	-82.96289	1253.08154	-848.91089	13.37171	1271.86829	304.18530	28.25890	-4.65489	194.70009	-295.16479	64.15926	-946.34241	189.50574	44.70623	-805.34082	-157.18355	-12.50542
1149	9.567	1039.82715	-112.46455	1366.13647	-103.60410	-83.79385	1252.91345	-849.81445	14.35912	1270.54700	280.70779	29.83875	-4.66256	229.86647	-295.70676	60.69147	-913.78717	181.75896	46.22301	-829.13025	-155.36736	-12.56934
1150	9.575	1038.95679	-114.42754	1368.75647	-104.66757	-84.32677	1253.41321	-850.30109	15.35339	1270.22400	257.17859	31.43192	-4.60994	265.76709	-295.80774	57.07510	-881.04822	173.78467	48.05032	-853.03381	-153.58400	-12.56616
1151	9.583	1037.92297	-116.32568	1371.71191	-105.48689	-84.57423	1254.54065	-850.31573	16.32768	1270.96301	233.47653	33.10567	-4.54458	302.30670	-295.42267	53.44698	-848.35095	165.72969	50.25036	-877.05450	-152.00040	-12.39072
1152	9.592	1036.75366	-118.17915	1374.94678	-106.21089	-84.56688	1256.25708	-849.90094	17.30801	1272.70605	209.56165	34.96367	-4.39298	339.37109	-294.46127	49.94566	-815.96338	157.66904	52.57466	-901.20300	-150.64667	-12.04322
1153	9.600	1035.48193	-120.01604	1378.39954	-106.90131	-84.32087	1258.53821	-849.19806	18.36181	1275.31653	185.53979	37.12006	-4.05274	376.77203	-292.76486	46.68224	-784.08252	149.79240	54.62738	-925.48181	-149.25061	-11.66771
1154	9.608	1034.14661	-121.85793	1382.00806	-107.50959	-83.83730	1261.36890	-848.40173	19.56636	1278.63538	161.53323	39.54850	-3.55906	414.21997	-290.16937	43.74350	-752.85065	142.38503	56.15171	-949.91455	-147.50459	-11.41224
1155	9.617	1032.79028	-123.70779	1385.70862	-107.92241	-83.12331	1264.73132	-847.68616	20.96326	1282.52673	137.42413	41.96513	-3.08296	451.42072	-286.62823	41.22404	-722.40320	135.60634	57.07163	-974.50049	-145.39737	-11.31060
1156	9.625	1031.46216	-125.55201	1389.43176	-108.02367	-82.20297	1268.59692	-847.14630	22.52869	1286.89282	112.89575	43.97337	-2.79113	488.26074	-282.29602	39.27013	-692.80585	129.44067	57.38189	-999.14001	-143.23064	-11.25327
1157	9.633	1030.21887	-127.37756	1393.10681	-107.73373	-81.10594	1272.92334	-846.78363	24.18111	1291.65686	87.81238	45.36805	-2.74156	524.83496	-277.55743	38.18851	-664.01343	123.87656	57.14037	-1023.78503	-141.36935	-11.08599
1158	9.642	1029.11963	-129.18509	1396.67175	-107.02763	-79.85008	1277.65540	-846.53351	25.81079	1296.73328	62.37067	46.32353	-2.83003	561.14752	-272.97510	38.50797	-635.94879	118.96884	56.45300	-1048.57178	-139.92755	-10.78318
1159	9.650	1028.21252	-130.97787	1400.07495	-105.93703	-78.43548	1282.72046	-846.30847	27.31590	1302.00806	36.86176	47.25291	-2.85818	596.58789	-269.06226	40.64405	-608.59656	114.86086	55.42997	-1073.60889	-138.65581	-10.46096
1160	9.658	1027.52271	-132.73514	1403.27075	-104.52870	-76.84877	1288.01807	-846.03479	28.62411	1307.33447	11.43140	48.45750	-2.71751	629.56476	-265.96750	44.22027	-582.03107	111.86476	54.18211	-1098.71143	-137.15720	-10.14907
1161	9.667	1027.04968	-134.40643	1406.21362	-102.87551	-75.07463	1293.41711	-845.67798	29.68062	1312.54785	-13.91876	49.98804	-2.43594	657.86707	-263.32861	47.81176	-556.43457	110.25685	52.68138	-1123.33716	-135.13922	-9.59787
1162	9.675	1026.77161	-135.93611	1408.85999	-101.04810	-73.11946	1298.76465	-845.25537	30.43004	1317.48315	-39.17072	51.78297	-2.07848	679.77478	-260.47729	49.68330	-532.15778	110.05482	50.62951	-1146.80127	-132.74542	-8.24795
1163	9.683	1026.64941	-137.28400	1411.17761	-99.11877	-71.03537	1303.89197	-844.82770	30.83145	1321.98572	-64.10938	53.81602	-1.67804	694.94220	-256.91577	48.94477	-509.71661	111.27527	47.67344	-1168.78406	-130.93861	-5.38802
1164	9.692	1026.63013	-138.42749	1413.15015	-97.15514	-68.91556	1308.62341	-844.47400	30.89093	1325.91772	-88.26324	56.10936	-1.19321	704.33282	-252.62671	45.93980	-489.62561	114.12633	43.65300	-1189.46277	-130.83267	-0.67336
1165	9.700	1026.65283	-139.36012	1414.77405	-95.20715	-66.86002	1312.79700	-844.25836	30.67182	1329.17566	-111.14148	58.63306	-0.49461	709.57324	-247.89711	41.58977	-472.19006	118.70792	38.55447	-1208.95581	-132.24341	5.43940
1166	9.708	1026.66272	-140.09526	1416.04919	-93.30254	-64.94389	1316.28320	-844.19324	30.28753	1331.71094	-132.60217	61.25306	0.64697	712.21332	-242.96561	36.61132	-457.45477	124.84616	32.52464	-1227.00024	-133.73792	12.03504
1167	9.717	1026.62280	-140.67120	1416.97241	-91.46336	-63.21174	1318.99597	-844.20892	29.90008	1333.52832	-152.83691	63.80913	2.74204	713.07477	-237.88338	31.31900	-445.36664	132.32530	26.05953	-1243.13599	-134.08174	18.40630
1168	9.725	1026.51941	-141.14044	1417.53784	-89.72314	-61.68646	1320.89294	-844.15698	29.70700	1334.66052	-171.78473	66.19429	6.86842	711.96600	-232.58978	25.77720	-436.00684	140.98553	19.94611	-1256.85059	-132.93576	24.25610
1169	9.733	1026.36108	-141.54672	1417.73572	-88.11243	-60.36787	1321.95947	-843.86517	29.89758	1335.14368	-188.35913	68.35928	14.47283	707.93677	-227.05270	19.95673	-429.70178	150.61169	14.90704	-1267.65454	-130.54594	29.50456
1170	9.742	1026.17480	-141.91977	1417.55103	-86.65233	-59.23584	1322.19824	-843.22418	30.59010	1335.02319	-200.30414	70.27835	26.24076	699.90656	-221.36465	13.99343	-426.96088	160.83240	11.23285	-1275.13135	-127.34247	34.06531
1171	9.750	1025.99805	-142.28815	1416.96594	-85.37949	-58.27314	1321.63403	-842.25116	31.77459	1334.38342	-205.28040	71.91225	40.98838	687.25732	-215.85664	8.49127	-428.31628	170.85590	8.51681	-1278.96643	-123.86443	37.82456
1172	9.758	1025.86951	-142.68343	1415.96631	-84.32679	-57.45882	1320.31445	-841.07672	33.31703	1333.33777	-202.33282	73.22576	56.11246	670.05420	-211.11365	4.31906	-434.19397	179.53139	5.92078	-1279.09058	-120.78862	40.67418
1173	9.767	1025.82776	-143.13033	1414.54675	-83.47212	-56.73212	1318.30176	-839.87366	35.03690	1331.96985	-192.18097	74.25654	69.27025	649.00781	-207.58492	1.88964	-444.78601	186.16739	3.11153	-1275.68579	-118.76080	42.39530
1174	9.775	1025.91821	-143.64011	1412.70911	-82.75776	-55.99633	1315.67212	-838.80219	36.76860	1330.30750	-176.37567	75.13390	79.52960	625.36945	-205.18909	0.83354	-459.89832	190.98109	0.65594	-1268.86182	-118.25282	42.70669
1175	9.783	1026.19373	-144.21141	1410.46265	-82.14878	-55.16248	1312.51831	-837.99200	38.36637	1328.35156	-156.54431	75.99960	87.21986	600.57092	-203.46146	0.45424	-479.03369	194.68114	-0.78745	-1258.46216	-119.45359	41.50762
1176	9.792	1026.69983	-144.82947	1407.82996	-81.64871	-54.18073	1308.94543	-837.52997	39.70561	1326.10376	-134.12341	76.91514	93.14332	575.63654	-201.95282	0.28586	-501.43628	197.91902	-1.25914	-1244.25806	-122.13435	38.93618
1177	9.800	1027.45593	-145.46509	1404.85620	-81.28422	-53.04028	1305.05786	-837.44653	40.70645	1323.57605	-110.26678	77.83892	97.99316	550.95068	-200.41562	0.15802	-525.80725	200.74960	-1.35622	-1226.17505	-125.81361	35.28193
1178	9.808	1028.44897	-146.07811	1401.61426	-81.09669	-51.75974	1300.94604	-837.71802	41.35523	1320.79126	-85.82147	78.63277	102.16299	526.50427	-198.74532	-0.01006	-550.62030	202.65021	-1.64279	-1204.37695	-130.01646	30.94103
1179	9.817	1029.64087	-146.62119	1398.20300	-81.14416	-50.38863	1296.67200	-838.28052	41.70039	1317.77954	-61.33246	79.10252	105.77087	502.17310	-196.92386	-0.26636	-575.06439	203.54126	-2.23163	-1179.29724	-134.23882	26.37278
1180	9.825	1030.97229	-147.04903	1394.74304	-81.50099	-49.00514	1292.26660	-839.04236	41.83619	1314.56604	-36.97394	79.10001	108.79392	477.88416	-195.03397	-0.59837	-599.21143	204.28043	-2.80304	-1151.58398	-137.96011	22.06349
1181	9.833	1032.36255	-147.33194	1391.36804	-82.25040	-47.69318	1287.74695	-839.88983	41.89137	1311.15771	-12.51251	78.61019	111.21359	453.66779	-193.17975	-0.96304	-623.38318	205.82471	-2.99852	-1122.02783	-140.91962	18.56380
1182	9.842	1033.71509	-147.46292	1388.21582	-83.46734	-46.49884	1283.14685	-840.69971	41.99542	1307.56909	12.51837	77.78002	113.06655	429.57556	-191.37871	-1.30664	-647.70612	208.38345	-2.77309	-1091.48462	-143.16978	16.41918
1183	9.850	1034.93066	-147.45351	1385.42078	-85.18721	-45.37765	1278.54883	-841.37250	42.22158	1303.85754	38.53833	76.84337	114.37449	405.62085	-189.59106	-1.58504	-672.07416	211.35144	-2.41919	-1060.60107	-144.73557	15.87645
1184	9.858	1035.92126	-147.31976	1383.10571	-87.36619	-44.17758	1274.10828	-841.87268	42.56742	1300.10693	65.76428	75.96653	115.03352	381.78741	-187.80542	-1.81572	-696.32568	213.91171	-2.24272	-1029.50684	-145.42477	16.75957
1185	9.867	1036.62451	-147.07068	1381.36536	-89.84678	-42.70446	1270.04456	-842.23883	42.98699	1296.38989	94.22723	75.23058	114.83413	358.03040	-186.04744	-2.07010	-720.40930	215.81592	-2.24596	-997.94922	-144.99069	18.70397
1186	9.875	1037.01038	-146.70786	1380.25317	-92.35564	-40.84915	1266.57935	-842.54987	43.41762	1292.77185	123.89767	74.73917	113.62036	334.31317	-184.33794	-2.37535	-744.37805	217.39462	-2.25760	-965.84827	-143.28841	21.37502
1187	9.883	1037.07629	-146.23193	1379.78088	-94.57655	-38.67269	1263.85449	-842.86658	43.77605	1289.34717	154.81573	74.58163	111.35228	310.63843	-182.67542	-2.65527	-768.29950	218.94421	-2.23704	-933.63196	-140.34088	24.49196
1188	9.892	1036.83875	-145.65414	1379.92859	-96.28689	-36.36027	1261.88782	-843.18585	43.95856	1286.26587	187.09244	74.72015	108.03087	286.97754	-181.03644	-2.80148	-792.21313	220.50584	-2.27529	-901.96228	-136.35046	27.81166
1189	9.900	1036.32898	-145.00151	1380.65845	-97.45512	-34.09448	1260.59705	-843.43536	43.87671	1283.72241	220.79269	74.99827	103.67017	263.23029	-179.37149	-2.79955	-816.14160	222.11014	-2.35368	-871.18683	-131.53412	31.11705
1190	9.908	1035.59204	-144.30276	1381.92041	-98.21478	-31.97544	1259.86243	-843.51257	43.50895	1281.90845	255.85587	75.22549	98.33994	239.30415	-177.62039	-2.75607	-840.10046	223.89194	-2.26763	-841.10974	-125.91946	34.14015
1191	9.917	1034.68091	-143.57581	1383.65076	-98.74636	-30.03386	1259.59302	-843.34473	42.91855	1280.95398	292.15463	75.30656	92.23742	215.17284	-175.77441	-2.76614	-864.07788	225.88809	-1.89888	-811.24963	-119.42159	36.55415
1192	9.925	1033.65125	-142.83237	1385.77661	-99.16515	-28.28710	1259.76709	-842.93286	42.22001	1280.89124	329.61145	75.28592	85.72392	190.86623	-173.95213	-2.78061	-888.06494	227.92036	-1.39946	-781.22363	-112.15820	38.16095
1193	9.933	1032.55872	-142.08197	1388.22046	-99.47861	-26.76988	1260.42920	-842.35333	41.52710	1281.65942	368.20654	75.17390	79.21340	166.44127	-172.31924	-2.68806	-912.11792	229.79108	-0.98621	-750.88983	-104.60128	39.04170
1194	9.942	1031.45874	-141.32550	1390.90210	-99.60944	-25.52151	1261.65210	-841.71252	40.91487	1283.13989	407.87201	74.80422	73.00341	141.93434	-170.86800	-2.50233	-936.30487	231.42397	-0.72433	-720.26385	-97.38040	39.47171
1195	9.950	1030.40613	-140.54791	1393.73901	-99.44690	-24.56423	1263.49316	-841.08392	40.40280	1285.20007	448.38263	73.94903	67.23210	117.33076	-169.41641	-2.34268	-960.64423	232.81181	-0.56506	-689.45374	-90.97467	39.74356
1196	9.958	1029.44995	-139.72479	1396.65295	-98.89118	-23.89607	1265.96545	-840.47382	39.96701	1287.72559	489.31348	72.54093	61.96571	92.59840	-167.83482	-2.24873	-985.16028	234.04051	-0.43842	-658.64893	-85.59978	40.08245
1197	9.967	1028.62842	-138.84506	1399.57703	-97.88163	-23.49079	1269.02856	-839.83496	39.57489	1290.63086	530.11316	70.75546	57.29992	67.73270	-166.12564	-2.13509	-1009.88416	235.36493	-0.25191	-628.06189	-81.33221	40.63545
1198	9.975	1027.96167	-137.92215	1402.46606	-96.42036	-23.30025	1272.58765	-839.11005	39.20475	1293.84717	570.31726	68.85005	53.35471	42.74342	-164.31990	-1.91190	-1034.78540	237.09056	0.09112	-597.85938	-78.22733	41.46740
1199	9.983	1027.43750	-136.97827	1405.30688	-94.59076	-23.26140	1276.50146	-838.27429	38.84169	1297.29773	609.78760	66.94248	50.13283	17.63098	-162.42136	-1.56815	-1059.79260	239.31570	0.59992	-568.09595	-76.22093	42.56632
1200	9.992	1027.00037	-136.02762	1408.11536	-92.55380	-23.30178	1280.59875	-837.35999	38.47719	1300.87781	648.77411	65.02607	47.38115	-7.57390	-160.45236	-1.15371	-1084.84741	241.85661	1.19339	-538.63605	-74.92393	43.83811
