# Supplementary material for: Novel Methods for Surface EMG Analysis and Exploration Based on Multi-Modal Gaussian Mixture Models
Source: PLoS One. 2016 Jun 30;11(6):e0157239. doi: 10.1371/journal.pone.0157239 (PMC4928879; doi:10.1371/journal.pone.0157239)
Supplement: S1 File — (ZIP) [file pone.0157239.s001.zip › Haf_horses_trot_data/Haf_h02_t1_emg.anc]

File_Type:	Analog R/C ASCII	Generation#:	2
Board_Type:	NI USB-6225	Polarity:	Bipolar
Trial_Name:	Giselet	Trial#:	1	Duration(Sec.):	9.999166	#Channels:	64
BitDepth:	16	PreciseRate:	1200.000000
Name	LDL	acc1x	acc1y	acc1z	GM1L	acc2x	acc2y	acc2z	GM2L	acc3x	acc3y	acc3z	GM3L	acc4x	acc4y	acc4z	LDR	acc5x	acc5y	acc5z	GM1R	acc6x	acc6y	acc6z	GM2R	acc7x	acc7y	acc7z	GM3R	acc8x	acc8y	acc8z	BLDL	acc9x	acc9y	acc9z	BGM1L	acc10x	acc10y	acc10z	BGM2L	acc11x	acc11y	acc11z	BGM3L	acc12x	acc12y	acc12z	BLDR
Rate	1200	1200	1200	1200	1200	1200	1200	1200	1200	1200	1200	1200	1200	1200	1200	1200	1200	1200	1200	1200	1200	1200	1200	1200	1200	1200	1200	1200	1200	1200	1200	1200	1200	1200	1200	1200	1200	1200	1200	1200	1200	1200	1200	1200	1200	1200	1200	1200	1200
Range	5000	5000	5000	5000	5000	5000	5000	5000	5000	5000	5000	5000	5000	5000	5000	5000	5000	5000	5000	5000	5000	5000	5000	5000	5000	5000	5000	5000	5000	5000	5000	5000	5000	5000	5000	5000	5000	5000	5000	5000	5000	5000	5000	5000	5000	5000	5000	5000	5000
0.000000	-28	40	86	-60	-112	-56	7	-18	-19	4	-67	-63	-98	-15	-30	-74	-102	30	-88	-34	-111	-27	-97	-73	-65	-1	-102	-13	-78	-74	-148	-79	-46	-5103	-3500	-11851	1832	-12981	-3853	-11605	8008	-11748	-6639	-13716	-2983	-15474	-6717	-17657	176
0.000833	-27	39	88	-61	-111	-38	7	-17	-22	4	-74	-66	-98	-15	-28	-61	-103	37	-84	-35	-105	-23	-100	-73	-65	-3	-101	-12	-75	-70	-147	-74	17	-4901	-3479	-11793	1526	-13102	-3290	-11588	7208	-11919	-6214	-14508	-4934	-15575	-6199	-18213	512
0.001667	-25	44	89	-57	-107	-32	12	-16	-18	6	-77	-56	-93	-12	-28	-60	-100	36	-82	-28	-108	-18	-98	-67	-62	0	-98	-10	-75	-67	-147	-95	6	-4680	-3469	-11740	1154	-13223	-2749	-11549	5878	-12086	-5792	-15315	-6310	-15666	-5679	-18767	715
0.002500	-23	59	87	-59	-109	-34	11	-13	-18	6	-69	-62	-96	-12	-26	-56	-100	36	-81	-30	-109	-22	-101	-67	-68	0	-97	-9	-69	-65	-146	-74	4	-4436	-3476	-11687	1107	-13343	-2243	-11493	4668	-12246	-5377	-16122	-6701	-15723	-5146	-19304	629
0.003333	-25	44	89	-55	-109	-33	9	-15	-17	5	-70	-65	-93	-12	-25	-59	-99	37	-82	-32	-102	-19	-98	-67	-62	0	-94	-12	-69	-68	-154	-72	-11	-4164	-3493	-11638	1041	-13445	-1778	-11406	3544	-12390	-4969	-16922	-6998	-15778	-4604	-19819	295
0.004167	-24	45	91	-58	-107	-32	10	-17	-17	6	-69	-61	-95	-12	-25	-57	-100	38	-86	-31	-102	-19	-99	-66	-64	2	-97	-9	-68	-67	-146	-74	-68	-3914	-3514	-11596	1364	-13529	-1359	-11299	2672	-12522	-4558	-17695	-6828	-15787	-4045	-20318	-4
0.005000	-25	43	88	-58	-111	-32	11	-14	-18	5	-72	-63	-98	-15	-50	-57	-98	37	-83	-31	-107	-25	-98	-67	-63	0	-99	-11	-73	-68	-148	-75	-22	-3633	-3534	-11566	1929	-13581	-1002	-11180	2782	-12622	-4129	-18440	-6443	-15768	-3477	-20770	-256
0.005833	-24	41	86	-63	-127	-33	12	-13	-18	4	-70	-63	-97	-16	-30	-61	-100	34	-85	-34	-108	-21	-87	-69	-64	-1	-100	-12	-74	-69	-147	-75	0	-3360	-3548	-11544	429	-13607	-711	-11045	1492	-12701	-3718	-19139	-10142	-15704	-2902	-21188	-186
0.006667	-24	43	85	-61	-109	-34	-12	-16	-19	1	-78	-64	-98	-14	-31	-60	-104	33	-84	-35	-111	-24	-104	-73	-65	-6	-101	-14	-75	-70	-150	-83	-52	-3087	-3552	-11547	819	-13605	-492	-10908	-241	-12753	-3289	-19791	-9868	-15608	-2321	-21551	-90
0.007500	-28	41	81	-61	-115	-35	8	-16	-22	2	-76	-67	-99	-18	-32	-57	-103	34	-79	-32	-107	-24	-102	-68	-67	-1	-110	-13	-75	-69	-148	-78	-138	-2814	-3529	-11574	1188	-13559	-336	-10761	-615	-12770	-2849	-20350	-9106	-15472	-1744	-21860	-294
0.008333	-23	38	81	-62	-111	-33	10	-11	-18	3	-51	-65	-95	-13	-28	-55	-98	37	-86	-35	-107	-24	-102	-67	-64	-1	-101	-11	-70	-65	-148	-76	-138	-2561	-3480	-11642	1081	-13473	-256	-10620	-847	-12763	-2407	-20882	-8647	-15303	-1173	-22101	-40
0.009167	-22	42	87	-59	-108	-31	11	-10	-17	6	-74	-64	-95	-14	-18	-55	-98	38	-84	-30	-105	-22	-100	-66	-60	0	-99	-15	-72	-67	-145	-75	-114	-2315	-3393	-11758	834	-13374	-245	-10496	-488	-12735	-1970	-21313	-8529	-15112	-620	-22278	68
0.010000	-24	43	87	-58	-109	-30	28	-11	-15	6	-69	-62	-96	-13	-28	-81	-102	36	-83	-31	-104	-19	-100	-66	-61	0	-97	-11	-79	-64	-147	-75	-127	-2092	-3279	-11931	950	-13248	-298	-10404	104	-12683	-1541	-21650	-7618	-14893	-98	-22384	3
0.010833	-21	42	88	-57	-107	-30	17	-12	-19	1	-66	-62	-94	-12	-28	-57	-99	35	-81	-30	-101	-21	-100	-68	-65	-3	-99	-11	-67	-64	-145	-73	-165	-1898	-3111	-12161	126	-13104	-408	-10340	37	-12616	-1127	-21903	-8950	-14667	391	-22420	120
0.011667	-27	39	86	-59	-111	-32	10	-13	-24	6	-72	-65	-96	-11	-32	-63	-103	35	-84	-33	-108	-24	-102	-73	-62	-4	-102	-15	-74	-69	-148	-79	-182	-1728	-2902	-12474	409	-12953	-570	-10307	-85	-12543	-737	-22063	-7860	-14433	829	-22379	448
0.012500	-25	38	87	-63	-114	-34	8	-17	-21	1	-74	-64	-97	-14	-31	-62	-102	35	-84	-32	-110	-25	-107	-70	-62	-3	-100	-13	-74	-72	-150	-75	-155	-1579	-2640	-12854	1397	-12804	-761	-10313	-195	-12454	-380	-22125	-4667	-14202	1216	-22259	68
0.013333	-24	38	86	-56	-109	-34	12	-15	-19	1	-72	-63	-99	-17	-30	-62	-101	36	-85	-30	-107	-22	-104	-69	-62	-11	-96	-12	-75	-69	-148	-73	-159	-1459	-2331	-13321	1344	-12653	-978	-10361	-93	-12365	-60	-22092	-2595	-13978	1541	-22067	28
0.014167	-25	39	86	-59	-112	-38	13	-16	-19	4	-73	-66	-95	-16	-33	-61	-102	35	-86	-32	-108	-22	-101	-68	-63	0	-98	-14	-74	-70	-147	-76	-171	-1374	-1976	-13873	960	-12533	-1206	-10448	279	-12285	210	-21966	-1933	-13770	1793	-21817	102
0.015000	-23	37	88	-59	-111	-33	13	-18	-19	0	-74	-70	-98	-17	-34	-61	-102	35	-85	-34	-107	-26	-102	-69	-63	-6	-103	-4	-74	-70	-149	-75	-162	-1320	-1583	-14492	787	-12437	-1435	-10582	89	-12215	417	-21756	-721	-13596	1978	-21465	-143
0.015833	-26	34	84	-61	-111	-36	8	-18	-19	0	-78	-68	-97	-19	-32	-62	-101	34	-88	-34	-108	-25	-97	-69	-61	-3	-102	-13	-74	-70	-147	-77	-158	-1298	-1161	-15171	592	-12382	-1643	-10742	-223	-12160	578	-21451	594	-13445	2090	-21058	-203
0.016667	-24	37	87	-59	-109	-34	12	-14	-22	1	-74	-66	-97	-16	-29	-60	-99	34	-85	-33	-107	-24	-101	-72	-64	-5	-99	-16	-73	-46	-147	-75	-158	-1304	-717	-15901	443	-12353	-1818	-10933	-894	-12120	666	-21068	1703	-13333	2124	-20589	-178
0.017500	-24	35	87	-59	-111	-34	11	-15	-18	0	-74	-66	-97	-15	-16	-59	-104	33	-83	-31	-105	-23	-101	-70	-69	-3	-95	-12	-73	-70	-149	-78	-171	-1345	-268	-16685	407	-12428	-1964	-11145	-1642	-12105	689	-20613	3340	-13267	2085	-20061	-167
0.018333	-24	37	50	-59	-109	-35	8	-18	-10	0	-75	-64	-94	-15	-31	-62	-100	35	-85	-33	-105	-25	-104	-73	-65	-1	-97	-13	-75	-72	-151	-100	-186	-1426	172	-17425	691	-12546	-2066	-11368	-1637	-12118	647	-20093	5949	-13239	1987	-19471	-301
0.019167	-24	38	88	-62	-111	-34	9	-19	-18	1	-73	-66	-113	-18	-32	-61	-102	37	-83	-36	-109	-24	-101	-70	-63	-4	-99	-16	-75	-74	-151	-76	-201	-1541	593	-18182	-735	-12728	-2102	-11589	-2634	-12160	536	-19507	3911	-13251	1830	-18826	-194
0.020000	-25	38	96	-62	-115	-36	9	-24	-17	4	-76	-67	-99	-16	-30	-60	-102	35	-87	-36	-111	-27	-102	-81	-67	-1	-100	-15	-74	-72	-149	-77	-180	-1694	975	-18909	-906	-12980	-2085	-11792	-4790	-12234	369	-18873	3586	-13304	1622	-18136	112
0.020833	-26	38	86	-60	-115	-35	12	-15	-17	3	-75	-65	-94	-15	-30	-52	-99	36	-81	-33	-109	-23	-99	-69	-64	-1	-98	-13	-72	-70	-147	-74	-176	-1878	1313	-19521	-262	-13295	-2006	-11971	-5385	-12340	146	-18177	4841	-13392	1382	-17396	-290
0.021667	-6	42	89	-60	-107	-22	17	-11	-16	2	-74	-63	-94	-13	-26	-59	-99	36	-83	-33	-104	-22	-98	-70	-62	1	-97	-11	-74	-68	-145	-73	-172	-2101	1584	-20057	-731	-13674	-1867	-12116	-6471	-12478	-116	-17440	4730	-13519	1114	-16621	-190
0.022500	-18	43	89	-55	-107	-30	13	-14	-17	5	-73	-60	-96	-11	-26	-56	-99	35	-79	-30	-104	-22	-99	-67	-67	-1	-96	-8	-70	-69	-144	-74	-156	-2356	1783	-20475	-818	-14115	-1686	-12219	-7067	-12651	-415	-16666	4297	-13674	837	-15820	-208
0.023333	-22	45	88	-59	-108	-30	10	-13	-18	4	-73	-64	-96	-14	-30	-61	-100	42	-81	-33	-104	-24	-100	-73	-62	-1	-97	-13	-74	-68	-148	-76	-170	-2636	1895	-20760	-695	-14602	-1428	-12264	-7243	-12847	-734	-15862	4665	-13858	567	-14995	-325
0.024167	-24	40	88	-59	-112	-84	5	-17	-19	4	-74	-63	-98	-15	-28	-61	-97	35	-82	-29	-107	-23	-102	-72	-61	0	-96	-9	-74	-69	-145	-77	-164	-2939	1922	-20874	-1598	-15129	-1142	-12253	-7778	-13072	-1055	-15026	2273	-14056	290	-14147	-373
0.025000	-25	44	85	-58	-112	-32	10	-12	-18	5	-74	-64	-97	-14	-31	-59	-100	36	-82	-34	-107	-26	-102	-69	-61	1	-99	-13	-74	-74	-147	-74	-146	-3271	1855	-20822	-1908	-15677	-813	-12169	-8278	-13321	-1369	-14165	879	-14270	47	-13290	34
0.025833	-25	41	86	-59	-114	-31	9	-12	-21	5	-73	-62	-97	-11	-31	-60	-100	37	-83	-36	-105	-23	-101	-68	-64	2	-101	-13	-75	-68	-148	-74	-153	-3610	1696	-20596	-714	-16234	-458	-12021	-8275	-13586	-1660	-13266	2517	-14492	-161	-12428	-270
0.026667	-35	43	88	-56	-110	-28	9	-12	-11	5	-75	-65	-94	-9	-28	-57	-101	38	-82	-33	-108	-22	-98	-68	-64	0	-101	3	-73	-69	-148	-69	-147	-3958	1458	-20185	-203	-16789	-84	-11807	-8093	-13869	-1915	-12373	3657	-14719	-329	-11578	-428
0.027500	-26	42	88	-59	-109	-28	11	-7	-17	7	-74	-64	-92	-13	-25	-57	-104	36	-85	-31	-105	-22	-97	-67	-62	1	-100	-9	-73	-68	-146	-74	-110	-4306	1142	-19608	-785	-17326	296	-11526	-7200	-14157	-2129	-11452	2484	-14944	-455	-10743	-363
0.028333	-25	43	91	-53	-108	-28	13	-10	-22	8	-74	-60	-96	-12	-26	-53	-101	38	-81	-32	-103	-19	-96	-67	-65	3	-98	-10	-62	-66	-145	-74	-68	-4637	762	-18866	-1031	-17832	688	-11193	-6474	-14448	-2255	-10525	1022	-15166	-530	-9938	-461
0.029167	-22	46	91	-53	-105	-29	13	-9	-15	10	-69	-58	-98	-11	-34	-58	-95	40	-79	-30	-103	-17	-98	-63	-61	3	-96	-8	-68	-65	-147	-73	-21	-4967	326	-17987	-1109	-18291	1063	-10809	-5736	-14734	-2331	-9598	546	-15379	-552	-9157	-417
0.030000	-19	26	86	-55	-107	-28	15	-11	-14	10	-66	-60	-93	-9	-24	-55	-93	42	-78	-28	-98	-18	-95	-64	-58	6	-94	-8	-69	-64	-145	-65	-7	-5258	-143	-16993	-1182	-18695	1430	-10377	-5092	-15014	-2332	-8677	730	-15585	-522	-8409	-470
0.030833	-22	46	91	-56	-107	-29	15	-9	-17	9	-70	-62	-96	-15	-25	-56	-98	39	-77	-28	-107	-18	-96	-64	-61	5	-95	-8	-76	-68	-148	-75	-16	-5528	-631	-15920	-843	-19025	1774	-9925	-4020	-15279	-2256	-7760	1487	-15785	-445	-7715	-300
0.031667	-22	43	90	-57	-112	-32	15	-11	-19	13	-74	-65	-98	-16	-27	-59	-104	33	-84	-36	-110	-33	-100	-69	-66	-3	-100	-15	-77	-72	-128	-77	-27	-5769	-1123	-14800	44	-19280	2087	-9459	-2117	-15531	-2112	-6865	3775	-15974	-332	-7069	-238
0.032500	-28	39	85	-64	-111	-38	9	-16	-22	0	-76	-65	-98	-19	-29	-61	-103	32	-83	-34	-109	-23	-99	-70	-67	-3	-101	-14	-75	-70	-144	-77	-5	-5968	-1586	-13647	-562	-19449	2381	-8983	-852	-15756	-1886	-5997	2369	-16143	-170	-6475	-279
0.033333	-28	40	85	-57	-109	-33	11	-13	-19	5	-73	-65	-95	-16	-27	-59	-103	30	-83	-48	-107	-21	-98	-70	-65	1	-98	-10	-74	-68	-145	-78	42	-6127	-2017	-12506	-1513	-19530	2642	-8514	-1358	-15947	-1594	-5160	-279	-16301	20	-5926	11
0.034167	-23	43	85	-58	-108	-6	11	-13	-58	2	-73	-65	-98	-16	-25	-57	-104	57	-80	-31	-107	-23	-100	-72	-68	1	-99	-9	-73	-65	-147	-77	5	-6244	-2402	-11400	-161	-19522	2872	-8060	1049	-16114	-1245	-4369	913	-16450	240	-5436	-198
0.035000	-25	44	88	-58	-109	-32	16	-13	-21	5	-72	-63	-95	-15	-28	-60	-101	34	-83	-32	-104	-19	-98	-69	-63	3	-98	-10	-74	-67	-148	-75	9	-6323	-2727	-10362	79	-19427	3078	-7630	4879	-16229	-851	-3629	2396	-16588	485	-4998	-210
0.035833	-23	45	89	-60	-112	-33	13	-14	-17	6	-70	-61	-98	-19	-30	-58	-101	36	-81	-31	-110	-23	-98	-66	-62	3	-96	-8	-73	-69	-146	-73	41	-6360	-2980	-9415	-168	-19254	3249	-7241	7423	-16311	-420	-2946	4277	-16714	739	-4608	-168
0.036667	-24	39	90	-58	-108	-35	15	-10	-21	5	-70	-65	-97	-17	-27	-58	-102	32	-79	-29	-107	-8	-96	-67	-63	2	-96	-10	-73	-70	-146	-73	-44	-6366	-3157	-8582	-700	-19000	3403	-6891	5971	-16355	28	-2335	5127	-16818	1002	-4273	-179
0.037500	-24	43	88	-59	-108	-31	20	-14	-18	6	-70	-62	-94	-10	-27	-58	-118	36	-81	-32	-105	-22	-98	-67	-61	2	-99	-11	-73	-67	-145	-74	-96	-6336	-3261	-7876	-1600	-18677	3529	-6589	2340	-16355	488	-1808	3549	-16932	1260	-3995	-316
0.038333	-27	-4	90	-58	-114	-32	13	-14	-23	4	-73	-66	-98	-16	-24	-58	-101	36	-82	-32	-105	-21	-97	-68	-65	-1	-80	-13	-73	-68	-145	-74	-29	-6285	-3287	-7296	-1867	-18292	3643	-6337	-584	-16316	929	-1361	2759	-17022	1514	-3771	-8
0.039167	-27	40	89	-62	-110	-34	12	-16	-23	3	-73	-66	-96	-17	-29	-62	-104	29	-86	-31	-110	-23	-101	-70	-66	-3	-99	-14	-76	-69	-148	-76	-51	-6214	-3243	-6850	-542	-17856	3739	-6135	-968	-16223	1353	-1005	6202	-17097	1757	-3589	-182
0.040000	-25	41	87	-56	-113	-36	11	-18	-24	2	-75	-68	-99	-19	-31	-62	-105	28	-84	-36	-112	-24	-104	-76	-69	-6	-100	-14	-96	-76	-149	-80	-33	-6122	-3134	-6543	-122	-17399	3825	-5987	-1006	-16097	1737	-751	9238	-17158	1978	-3461	-322
0.040833	-30	37	84	-62	-113	-38	9	-21	-22	1	-69	-69	-100	-22	-30	-62	-102	27	-84	-33	-108	-22	-101	-72	-67	1	-99	-13	-74	-70	-148	-78	55	-6019	-2967	-6354	-868	-16896	3907	-5873	-906	-15918	2080	-583	9069	-17193	2189	-3371	-139
0.041667	-25	42	88	-60	-113	-33	12	-15	-18	5	-72	-63	-96	-17	-29	-58	-100	36	-83	-31	-104	-24	-97	-67	-63	0	-98	-10	-70	-70	-147	-35	36	-5911	-2756	-6282	-1732	-16386	3988	-5804	-1698	-15696	2372	-512	7671	-17200	2379	-3328	-180
0.042500	-22	45	92	-56	-104	-10	15	-12	-15	7	-70	-63	-94	-18	-25	-57	-96	38	-78	-29	-104	-21	-100	-67	-61	1	-97	-11	-77	-69	-144	-75	-22	-5803	-2514	-6316	-1961	-15854	4060	-5773	-3744	-15433	2593	-548	7744	-17177	2534	-3331	-21
0.043333	-22	43	90	-59	-108	-32	17	-13	-17	7	-69	-63	-95	-21	-25	-56	-96	37	-80	-32	-98	-18	-99	-67	-64	0	-96	-10	-70	-68	-146	-70	-59	-5695	-2262	-6437	-2003	-15345	4128	-5773	-6208	-15131	2747	-669	7925	-17110	2658	-3385	35
0.044167	-22	43	93	-58	-108	-32	13	-15	-22	3	-72	-64	-97	0	-28	-58	-98	37	-83	-32	-103	-19	-101	-67	-60	0	-100	-10	-70	-67	-146	-74	-73	-5593	-1994	-6620	-1617	-14839	4193	-5800	-8532	-14795	2831	-876	7400	-16997	2743	-3491	-98
0.045000	-24	42	86	-61	-109	-32	13	-14	-18	5	-72	-65	-95	-16	-27	-59	-101	34	-86	-40	-105	-22	-99	-70	-62	-15	-99	-11	-72	-70	-129	-77	-125	-5500	-1727	-6862	-549	-14344	4244	-5850	-10220	-14410	2846	-1160	7682	-16823	2786	-3650	-222
0.045833	-24	40	88	-59	-111	-32	11	-15	-18	3	-72	-64	-96	-16	-24	-57	-100	34	-85	-32	-105	-19	-102	-70	-63	0	-99	-10	-77	-73	-148	-76	-137	-5399	-1468	-7137	-407	-13873	4281	-5913	-11359	-13987	2782	-1514	5757	-16582	2790	-3865	-281
0.046667	-23	44	87	-49	-100	-32	10	-14	-18	7	-68	-66	-96	-17	-28	-60	-99	36	-84	-31	-119	-19	-112	-69	-62	-1	-99	-11	-75	-75	-143	-78	-129	-5308	-1223	-7446	-1430	-13422	4313	-5985	-13411	-13525	2659	-1935	1596	-16262	2744	-4133	92
0.047500	-24	41	88	-59	-111	-36	-9	-14	-18	8	-75	-66	-98	-16	-28	-57	-100	36	-86	-33	-110	-23	-107	-72	-60	0	-100	-11	-55	-73	-147	-78	-162	-5216	-1003	-7761	167	-12997	4293	-6064	-14081	-13026	2469	-2396	2870	-15861	2654	-4451	-63
0.048333	-3	42	86	-57	-108	-32	11	-16	-14	6	-72	-64	-97	-17	-30	-59	-98	39	-86	-32	-112	-21	-101	-73	-64	0	-99	-13	-77	-73	-150	-77	-172	-5121	-807	-8085	831	-12588	4298	-6149	-14162	-12503	2231	-2903	2811	-15384	2515	-4820	-148
0.049167	-26	38	84	-62	-114	-38	7	-15	-22	5	-76	-66	-98	-18	-32	-60	-99	36	-91	-34	-107	-22	-103	-69	-62	0	-96	-11	-72	-59	-148	-78	-143	-5018	-633	-8398	1209	-12204	4253	-6230	-13743	-11930	1937	-3421	2344	-14811	2334	-5234	-146
0.050000	-24	40	86	-61	-105	-30	12	-11	-16	7	-74	-65	-93	-15	-27	-58	-96	39	-85	-17	-102	-18	-110	-68	-60	0	-100	-11	-69	-67	-143	-72	-102	-4906	-484	-8700	1402	-11840	4175	-6316	-13419	-11339	1605	-3932	1689	-14156	2103	-5691	-249
0.050833	-23	42	88	-52	-107	-33	13	-12	-15	7	-75	-62	-94	-60	-30	-59	-99	38	-85	-30	-104	-15	-100	-68	-63	1	-100	-11	-72	-70	-148	-75	-114	-4782	-365	-8987	1573	-11505	4055	-6406	-12749	-10718	1247	-4505	222	-13418	1831	-6180	-354
0.051667	-16	40	86	-59	-110	-34	7	-12	-18	4	-75	-66	-97	-15	-32	-62	-102	34	-86	-30	-109	-26	-103	-74	-57	-1	-102	-12	-80	-75	-152	-78	-121	-4643	-268	-9264	1156	-11185	3895	-6500	-11388	-10087	865	-5048	-2374	-12615	1522	-6686	-23
0.052500	-25	40	86	-62	-111	-31	8	-15	-19	4	-75	-66	-100	-19	-33	-60	-101	35	-90	-34	-111	-24	-102	-70	-66	-1	-102	-13	-76	-70	-152	-76	-87	-4479	-186	-9523	2209	-10865	3702	-6587	-8308	-9434	476	-5576	-1170	-11741	1188	-7199	-96
0.053333	-28	38	87	-62	-115	-36	7	-14	-18	7	-73	-64	-99	-17	-29	-59	-100	35	-87	-33	-111	-25	-102	-69	-65	1	-100	-13	-74	-68	-148	-74	-134	-4304	-128	-9761	2817	-10567	3458	-6683	-4807	-8773	80	-6085	528	-10817	840	-7703	-475
0.054167	-26	42	73	-60	-111	-33	11	-13	-21	6	-70	-67	-97	-17	-27	-59	-99	35	-86	-31	-108	-24	-101	-68	-63	-1	-102	-15	-76	-72	-176	-76	-172	-4101	-85	-9985	2447	-10273	3192	-6784	-1133	-8113	-307	-6559	88	-9873	477	-8189	-135
0.055000	-25	41	66	-63	-110	-34	13	-14	-19	6	-72	-63	-94	-14	-29	-61	-99	32	-93	-34	-107	-24	-101	-70	-65	-4	-100	-12	-73	-65	-144	-73	-171	-3879	-48	-10197	2228	-9986	2886	-6897	1484	-7457	-676	-6994	-1684	-8903	114	-8648	8
0.055833	-24	39	87	-60	-108	-31	6	-12	-22	3	-74	-63	-95	-15	-29	-58	-102	33	-85	-31	-105	-23	-101	-69	-64	-3	-102	-12	-70	-70	-145	-74	-155	-3635	-17	-10394	2086	-9709	2551	-7027	2704	-6819	-1023	-7422	-3084	-7938	-242	-9066	124
0.056667	-27	42	87	-61	-109	-35	11	-13	-22	4	-69	-66	-97	-15	-30	-64	-102	30	-80	-38	-107	-25	-101	-73	-66	1	-100	-14	-76	-69	-149	-78	-90	-3379	1	-10580	1640	-9438	2191	-7161	2947	-6198	-1350	-7807	-4328	-6997	-585	-9432	200
0.057500	-28	41	86	-65	-110	-38	8	-18	-21	5	-92	-66	-105	-19	-31	-61	-101	34	-85	-32	-108	-25	-104	-70	-65	-1	-99	-13	-73	-66	-144	-74	-62	-3100	23	-10748	1483	-9175	1824	-7317	2589	-5612	-1640	-8157	-5671	-6097	-878	-9738	94
0.058333	-24	42	91	-59	-110	-34	10	-15	-18	6	-73	-64	-96	-18	-32	-59	-98	37	-87	-34	-107	-24	-104	-69	-61	-1	-104	-14	-73	-73	-150	-75	-43	-2814	46	-10912	1750	-8915	1445	-7493	3134	-5068	-1900	-8475	-6290	-5259	-1143	-9986	-7
0.059167	-15	43	87	-83	-111	-40	11	-14	-18	4	-73	-63	-98	-21	-31	-60	-100	33	-85	-32	-110	-28	-104	-72	-65	-1	-100	-14	-76	-74	-149	-75	-61	-2513	73	-11059	1998	-8658	1074	-7694	5285	-4572	-2115	-8768	-7161	-4492	-1357	-10174	-218
0.060000	-24	43	88	-61	-109	-35	11	-14	-17	4	-77	-66	-95	-18	-32	-58	-92	33	-85	-32	-109	-41	-102	-69	-66	-5	-84	-17	-73	-69	-148	-73	-125	-2210	111	-11195	576	-8412	719	-7914	5843	-4135	-2292	-9033	-11153	-3815	-1516	-10312	-102
0.060833	-25	40	85	-59	-110	-36	11	-14	-17	-4	-70	-64	-96	-16	-28	-57	-99	35	-85	-31	-107	-25	-99	-68	-59	0	-102	-11	-72	-68	-145	-74	-125	-1905	153	-11317	1579	-8172	382	-8178	7011	-3750	-2425	-9274	-9116	-3236	-1612	-10396	-279
0.061667	-23	44	87	-58	-107	-34	19	-11	-18	3	-70	-62	-94	-15	-27	-58	-99	34	-81	-30	-104	-21	-99	-64	-64	-1	-86	-10	-73	-64	-144	-69	-116	-1600	215	-11419	1704	-7931	79	-8438	9078	-3423	-2516	-9499	-7066	-2765	-1655	-10442	-410
0.062500	-22	47	90	-58	-104	-31	16	-10	-18	8	-72	-62	-103	-13	-27	-57	-98	36	-81	-29	-104	-21	-97	-65	-61	2	-97	-18	-72	-70	-143	-73	-145	-1306	286	-11509	1466	-7699	-190	-8740	11130	-3159	-2567	-9701	-5360	-2401	-1641	-10461	-206
0.063333	-22	46	91	-57	-107	-31	15	-12	-14	8	-66	-62	-95	-8	-28	-58	-98	37	-81	-28	-100	-21	-98	-66	-63	2	-97	-9	-73	-67	-144	-74	-154	-1025	371	-11587	1003	-7457	-418	-9069	13327	-2951	-2578	-9895	-4534	-2133	-1571	-10461	-193
0.064167	-23	43	91	-93	-108	-31	15	-9	-14	7	-70	-61	-97	-18	-28	-55	-100	36	-85	-31	-105	-21	-99	-68	-63	0	-99	-14	-72	-70	-149	-72	-190	-755	468	-11665	674	-7211	-599	-9409	15289	-2789	-2553	-10083	-4695	-1972	-1450	-10454	-258
0.065000	-24	44	87	-59	-111	-32	11	-12	-18	6	-69	-63	-95	-15	-28	-53	-100	35	-86	-32	-110	-24	-99	-70	-68	-4	-98	-14	-75	-70	-150	-75	-132	-498	585	-11699	-505	-6952	-725	-9775	16198	-2667	-2492	-10256	-7165	-1892	-1288	-10468	-63
0.065833	-27	41	86	-62	-113	-35	10	-17	-23	2	-76	-68	-126	-16	-29	-60	-99	34	-85	-34	-107	-22	-98	-67	-65	-1	-102	-15	-70	-72	-148	-74	-30	-259	718	-11729	-449	-6665	-796	-10146	16973	-2563	-2394	-10425	-5626	-1872	-1089	-10491	-11
0.066667	-27	39	82	-58	-111	-33	11	-15	-19	3	-74	-65	-99	-14	-31	-58	-101	33	-78	-31	-104	-17	-99	-69	-64	-1	-99	-13	-73	-70	-141	-73	-5	-36	865	-11753	-417	-6350	-815	-10529	17199	-2486	-2263	-10586	-2543	-1910	-869	-10558	-387
0.067500	-25	41	84	-58	-111	-31	15	-15	-15	3	-72	-64	-93	-13	-28	-57	-102	35	-83	-31	-104	-21	-100	-72	-68	-3	-99	-12	-74	-72	-147	-76	-28	167	1029	-11767	-928	-5999	-782	-10915	17824	-2396	-2113	-10741	-1224	-1976	-642	-10669	-170
0.068333	-27	42	88	-56	-108	-29	13	-15	-19	9	-70	-63	-94	-16	-24	-58	-101	37	-80	-30	-105	-19	-99	-69	-61	0	-98	-9	-70	-68	-149	-75	-33	364	1201	-11769	-1436	-5593	-694	-11294	18944	-2283	-1937	-10886	-1533	-2057	-420	-10838	-132
0.069167	-19	43	81	-57	-110	-32	12	-12	-28	7	-72	-63	-94	-12	-24	-56	-97	38	-82	-28	-104	-18	-100	-67	-59	0	-97	-8	-68	-66	-147	-72	-4	542	1382	-11764	-1448	-5145	-561	-11661	20139	-2137	-1750	-11041	-1921	-2125	-200	-11080	-279
0.070000	-25	44	89	-56	-109	-30	20	-11	-14	9	-69	-63	-95	-12	-26	-57	-96	39	-79	-29	-102	-19	-95	-60	-60	2	-108	-8	-70	-67	-144	-70	-18	704	1567	-11761	-1337	-4628	-378	-12008	22044	-1943	-1551	-11194	-1771	-2158	-9	-11407	-239
0.070833	-21	42	90	-58	-107	-32	18	-7	-15	13	-68	-64	-92	-14	-32	-55	-96	35	-80	-31	-107	-21	-97	-65	-62	2	-96	-8	-73	-65	-147	-70	-59	850	1745	-11756	-1194	-4058	-161	-12334	24491	-1677	-1355	-11357	-343	-2131	146	-11834	-170
0.071667	-22	41	90	-59	-110	-32	12	-12	-18	5	-74	-66	-97	-15	-28	-58	-100	36	-97	-39	-105	-23	-101	-69	-63	-3	-101	-15	-74	-67	-147	-74	-143	981	1919	-11752	-655	-3422	93	-12628	27011	-1322	-1165	-11530	2691	-2051	260	-12364	-221
0.072500	-28	36	86	-63	-111	-34	10	-14	-19	3	-75	-72	-98	-19	-27	-61	-101	32	-85	-32	-108	-24	-102	-72	-70	-3	-100	-13	-74	-69	-148	-70	-200	1102	2084	-11738	-33	-2714	388	-12885	29316	-885	-977	-11704	6327	-1877	331	-13004	-284
0.073333	-25	40	88	-59	-110	-35	10	-18	-21	4	-75	-63	-97	-16	-28	-62	-101	32	-83	-26	-109	-24	-104	-75	-66	-4	-100	-15	-74	-68	-149	-77	-169	1219	2232	-11728	-1643	-1941	702	-13089	28639	-342	-805	-11900	5418	-1613	354	-13754	-29
0.074167	-28	38	85	-60	-115	-38	8	-13	-22	3	-73	-67	-99	-17	-33	-64	-100	32	-87	-32	-108	-24	-104	-68	-65	-3	-99	-12	-72	-69	-134	-80	-151	1327	2359	-11714	-1471	-1109	1055	-13273	25463	305	-656	-12115	8524	-1237	331	-14621	107
0.075000	-28	41	87	-59	-112	-35	10	-15	-19	6	-74	-64	-95	-15	-30	-59	-98	13	-84	-30	-107	-25	-102	-68	-65	-1	-99	2	-73	-68	-150	-76	-253	1430	2465	-11702	-1055	-230	1418	-13391	21245	1052	-534	-12355	11784	-769	247	-15600	-153
0.075833	-22	41	90	-58	-110	-35	11	-14	-18	11	-73	-64	-97	-27	-30	-62	-98	35	-86	-32	-107	-23	-99	-72	-61	0	-100	-14	-62	-68	-147	-78	-299	1550	2538	-11691	-1439	689	1810	-13466	14736	1900	-436	-12624	13564	-193	143	-16682	5
0.076667	-25	41	88	-60	-111	-35	15	-16	-19	5	-76	-65	-94	-15	-25	-60	-100	33	-85	-36	-102	-23	-100	-72	-62	-1	-98	-12	-74	-68	-147	-77	-238	1615	2584	-11684	-1485	1621	2200	-13495	6940	2833	-366	-12923	14165	477	-8	-17848	41
0.077500	-24	40	90	-58	-109	-26	13	-18	-21	3	-73	-66	-95	-14	-29	-63	-100	32	-83	-33	-105	-22	-102	-73	-64	-4	-103	-15	-74	-68	-146	-78	-221	1706	2596	-11674	-1304	2555	2601	-13479	-1717	3836	-329	-13250	14171	1223	-187	-19077	-3
0.078333	-24	42	86	-58	-112	-34	12	-15	-21	3	-74	-63	-97	-43	-29	-61	-101	30	-105	-34	-105	-25	-102	-69	-64	-5	-100	-13	-73	-69	-147	-79	-131	1790	2581	-11671	-2168	3473	3003	-13419	-11120	4886	-316	-13604	10730	2022	-388	-20339	49
0.079167	-28	42	88	-59	-112	-41	10	-19	-23	3	-70	-67	-94	-16	-28	-62	-103	34	-86	-34	-105	-25	-100	-86	-63	3	-99	-13	-74	-68	-147	-80	-44	1881	2537	-11673	-1698	4346	3396	-13326	-19902	5963	-325	-13979	9482	2885	-597	-21607	315
0.080000	-27	41	88	-59	-112	-36	12	-17	-21	4	-74	-67	-98	-17	-32	-63	-108	33	-88	-34	-108	-25	-102	-70	-67	11	-101	-13	-76	-74	-151	-79	-98	1971	2464	-11686	-547	5144	3781	-13194	-28010	7033	-356	-14371	10797	3759	-803	-22860	59
0.080833	-25	42	88	-61	-113	-39	3	-15	-19	5	-74	-66	-99	-17	-32	-61	-101	33	-92	-38	-111	-25	-103	-69	-62	-3	-100	-14	-73	-74	-150	-86	-81	2070	2370	-11709	-532	5848	4141	-13044	-32665	8070	-403	-14782	11075	4649	-997	-24033	276
0.081667	-22	42	92	-40	-108	-36	15	-13	-17	5	-69	-66	-99	-17	-29	-62	-100	35	-83	-34	-107	-24	-97	-70	-61	2	-101	-14	-77	-72	-148	-75	-65	2170	2257	-11746	-863	6443	4477	-12868	-32740	9060	-457	-15198	8761	5500	-1177	-25111	432
0.082500	-29	40	89	-62	-113	-35	17	-14	-19	7	-73	-67	-90	-15	-28	-59	-99	36	-86	-36	-105	-24	-99	-70	-64	0	-100	-33	-70	-70	-147	-76	-85	2274	2129	-11800	-668	6889	4772	-12676	-32724	9933	-522	-15598	5376	6307	-1326	-26051	288
0.083333	-23	42	90	-60	-105	-34	15	-14	-18	4	-66	-65	-93	-17	-26	-60	-99	35	-86	-34	-107	-24	-103	-70	-61	-3	-99	-12	-73	-69	-147	-76	-58	2385	1992	-11868	-644	7173	5014	-12482	-32740	10679	-591	-15985	1094	7033	-1464	-26820	332
0.084167	-5	39	88	-61	-108	-32	15	-13	-21	5	-72	-66	-95	-18	-27	-61	-102	34	-85	-35	-105	-23	-100	-69	-66	9	-99	-11	-72	-70	-145	-78	-62	2506	1844	-11960	-780	7276	5193	-12289	-32726	11250	-658	-16341	-4198	7662	-1563	-27392	503
0.085000	-27	41	88	-59	-109	-38	11	-16	-24	2	-74	-66	-99	-17	-30	-60	-101	35	-95	-33	-108	-23	-99	-73	-63	0	-98	-12	-70	-70	-150	-79	-34	2638	1696	-12064	-517	7173	5295	-12102	-32590	11609	-725	-16660	-9010	8169	-1638	-27730	646
0.085833	-24	43	89	-51	-109	-27	11	-18	-18	3	-72	-68	-97	-18	-30	-61	-101	34	-85	-34	-107	-23	-99	-73	-62	0	-99	-13	-67	-70	-152	-78	36	2780	1556	-12190	371	6862	5313	-11910	-28273	11732	-799	-16925	-11640	8538	-1688	-27819	595
0.086667	-15	43	87	-62	-112	-35	8	-16	-19	5	-75	-70	-97	-18	-31	-60	-101	33	-86	-36	-108	-27	-102	-72	-63	0	-94	-13	-73	-72	-150	-76	80	2930	1404	-12331	-410	6330	5231	-11735	-16894	11585	-887	-17129	-17256	8762	-1711	-27641	728
0.087500	-22	43	89	-63	-109	-34	11	-17	-19	5	-70	-68	-95	-23	-30	-61	-98	35	-87	-33	-107	-22	-101	-69	-62	0	-105	-15	-73	-74	-151	-73	115	3086	1272	-12482	-410	5581	5047	-11569	-5487	11156	-956	-17257	-20731	8820	-1723	-27204	1112
0.088333	-25	41	88	-66	-107	-34	12	-16	-15	6	-75	-66	-73	-17	-29	-59	-99	35	-87	-33	-105	-22	-100	-68	-59	0	-99	-11	-72	-73	-148	-73	26	3255	1141	-12643	539	4616	4744	-11415	6054	10439	-1049	-17297	-21964	8713	-1718	-26511	966
0.089167	-25	41	88	-61	-109	-32	12	-16	-16	4	-74	-65	-96	-14	-30	-58	-100	34	-85	-30	-107	-8	-100	-67	-64	0	-98	-11	-72	-72	-143	-70	-122	3432	1027	-12814	566	3452	4330	-11280	16287	9439	-1160	-17265	-23973	8439	-1706	-25569	1012
0.090000	-24	41	89	-61	-108	-33	12	-16	-18	3	-73	-66	-94	-22	-30	-61	-102	30	-87	-34	-107	-22	-100	-69	-62	0	-98	-12	-72	-72	-149	-76	-83	3607	921	-12996	378	2108	3797	-11157	23365	8173	-1292	-17132	-24713	7993	-1687	-24401	633
0.090833	-23	40	112	-61	-108	-35	9	-21	-19	3	-59	-67	-96	-17	-1	-58	-100	35	-85	-32	-103	-24	-100	-70	-59	0	-96	-12	-70	-70	-150	-73	25	3788	836	-13174	455	613	3155	-11050	27727	6674	-1456	-16919	-22640	7399	-1662	-23041	177
0.091667	-25	40	88	-62	-110	-33	12	-19	-21	4	-73	-68	-97	-19	-33	-64	-108	32	-86	-35	-93	-23	-101	-70	-66	-1	-97	-15	-75	-74	-153	-77	60	3967	763	-13358	-339	-1002	2420	-10951	28583	4961	-1653	-16604	-21361	6661	-1635	-21536	-40
0.092500	15	42	87	-63	-100	-38	10	-15	-18	11	-67	-68	-95	-19	-31	-62	-101	34	-86	-38	-105	-25	-105	-70	-64	0	-99	-12	-72	-75	-151	-76	78	4145	714	-13550	-769	-2712	1584	-10866	26196	3104	-1889	-16204	-18179	5824	-1585	-19904	246
0.093333	-23	39	88	-61	-107	-32	12	-16	-18	2	-75	-67	-96	-17	-29	-60	-99	38	-84	-33	-111	-24	-102	-70	-62	0	-100	-14	-77	-75	-150	-76	55	4318	695	-13743	-163	-4470	682	-10790	22328	1158	-2161	-15723	-11985	4855	-1522	-18206	-92
0.094167	-22	41	89	-53	-110	-33	12	-14	-11	4	-75	-67	-98	-16	-28	-60	-101	33	-87	-34	-107	-21	-100	-72	-61	-1	-96	-15	-74	-72	-148	-75	73	4483	700	-13950	205	-6240	-268	-10721	17970	-814	-2480	-15163	-6308	3829	-1447	-16475	-248
0.095000	-21	43	89	-59	-110	-30	15	-16	-18	2	-70	-67	-97	-15	-27	-58	-98	38	-84	-34	-103	-19	-97	-68	-61	0	-99	-13	-69	-65	-148	-73	30	4633	735	-14129	64	-7975	-1244	-10662	13571	-2750	-2840	-14536	-2558	2747	-1345	-14754	66
0.095833	-29	42	89	-57	-108	-31	18	-15	-17	4	-72	-64	-95	-14	-28	-59	-99	35	-86	-31	-105	-21	-99	-68	-62	0	-99	-14	-70	-70	-146	-74	-74	4771	810	-14334	-113	-9636	-2218	-10609	8826	-4582	-3224	-13853	588	1643	-1218	-13100	-167
0.096667	-26	44	88	-56	-111	-31	13	-15	-19	2	-69	-64	-97	-16	-29	-58	-98	35	-85	-32	-107	-23	-100	-70	-63	2	-101	-13	-70	-69	-146	-73	-72	4894	917	-14548	21	-11186	-3165	-10572	4743	-6267	-3641	-13119	3433	546	-1066	-11553	-581
0.097500	-21	40	88	-60	-108	-31	12	-16	-15	-7	-70	-65	-92	-17	-31	-58	-100	36	-84	-32	-108	-23	-101	-69	-55	1	-101	-14	-75	-70	-151	-60	-12	5003	1066	-14775	102	-12612	-4061	-10542	1515	-7734	-4075	-12356	5245	-517	-894	-10138	-557
0.098333	-26	42	87	-60	-108	-33	11	-16	-18	5	-75	-65	-95	-15	-29	-60	-104	35	-87	-34	-109	-26	-102	-74	-66	-3	-101	-16	-75	-73	-150	-78	44	5098	1256	-15017	328	-13863	-4880	-10529	-946	-8945	-4510	-11570	6337	-1520	-703	-8905	-628
0.099167	-23	39	85	-65	-109	-38	9	-19	-21	-1	-76	-72	-99	-19	-32	-61	-100	33	-87	-33	-110	-24	-104	-72	-66	0	-104	-18	-73	-70	-152	-77	102	5174	1491	-15274	1221	-14900	-5573	-10522	-1468	-9861	-4932	-10771	8566	-2425	-495	-7861	-890
0.100000	-31	39	84	-60	-111	-36	10	-17	-23	0	-76	-68	-97	-17	-24	-60	-100	36	-94	-36	-108	-26	-101	-72	-64	0	-102	-16	-75	-69	-149	-75	66	5241	1766	-15547	916	-15723	-6140	-10539	-1469	-10465	-5326	-9971	7919	-3227	-283	-7024	-946
0.100833	-25	41	86	-62	-112	-35	10	-17	-19	1	-74	-69	-97	-16	-29	-30	-97	38	-82	-33	-105	-24	-99	-73	-65	-3	-103	-12	-84	-68	-147	-76	-50	5297	2087	-15836	509	-16319	-6561	-10575	-3140	-10752	-5682	-9177	7153	-3907	-84	-6408	-921
0.101667	-25	46	91	-58	-109	-34	12	-13	-17	3	-72	-65	-96	-15	-27	-61	-102	33	-81	-32	-105	-22	-96	-69	-60	2	-100	-12	-72	-66	-148	-76	-70	5348	2452	-16136	1664	-16688	-6826	-10632	-3814	-10722	-5987	-8405	9068	-4452	97	-6022	-1580
0.102500	-22	46	94	-58	-107	-32	12	6	-16	7	-70	-64	-92	-12	-27	-57	-95	38	-81	-26	-107	-23	-92	-69	-59	2	-100	-11	-52	-66	-144	-72	24	5395	2848	-16455	1458	-16838	-6932	-10736	-5356	-10407	-6230	-7673	9102	-4869	245	-5847	-1470
0.103333	-21	46	92	-57	-104	-31	16	-13	-13	7	-72	-63	-94	-14	-27	-58	-99	39	-73	-28	-103	-22	-97	-66	-61	3	-96	-11	-72	-67	-145	-74	-83	5440	3278	-16772	1448	-16772	-6879	-10869	-7259	-9844	-6405	-6987	8257	-5120	344	-5880	-994
0.104167	-22	44	88	-60	-109	-31	13	-6	-15	5	-70	-64	-95	-13	-27	-57	-99	39	-82	-31	-103	-22	-98	-68	-50	-4	-95	-12	-68	-67	-144	-74	-189	5492	3735	-17098	1381	-16518	-6682	-11048	-9406	-9081	-6515	-6361	6810	-5300	394	-6095	-858
0.105000	-22	44	88	-56	-109	-34	13	-12	-16	4	-70	-64	-97	-16	-25	-53	-97	37	-80	-30	-102	-24	-97	-51	-62	0	-98	-10	-68	-66	-144	-74	-115	5550	4215	-17394	804	-16093	-6355	-11273	-11896	-8173	-6556	-5804	3113	-5356	380	-6485	-1188
0.105833	-25	30	85	-61	-109	-36	10	-13	-19	5	-69	-74	-97	-16	-28	-61	-103	34	-85	-31	-107	-24	-102	-70	-62	0	-96	-14	-74	-69	-149	-75	-34	5622	4692	-17675	463	-15537	-5922	-11552	-14290	-7181	-6537	-5326	-273	-5339	310	-7004	-971
0.106667	-23	44	88	-59	-109	-39	11	-17	-22	3	-77	-67	-99	-17	-32	-62	-103	33	-95	-32	-108	-24	-98	-74	-67	-4	-101	-16	-75	-72	-151	-77	0	5718	5201	-17921	1321	-14872	-5412	-11891	-15609	-6162	-6469	-4948	166	-5271	165	-7630	-946
0.107500	-27	40	84	-61	-114	-39	9	-17	-21	2	-77	-66	-98	-18	-32	-63	-99	33	-83	-33	-105	-23	-99	-69	-67	0	-100	-14	-73	-69	-147	-78	6	5837	5697	-18106	1378	-14124	-4846	-12294	-16107	-5183	-6353	-4669	1064	-5175	-33	-8325	-1081
0.108333	-24	44	88	-61	-112	-33	10	-14	-17	4	-73	-66	-97	-16	-30	-60	-98	37	-82	-35	-107	-25	-101	-70	-64	1	-100	-13	-74	-67	-146	-74	95	5977	6191	-18239	638	-13365	-4266	-12763	-14686	-4309	-6215	-4511	716	-5090	-283	-9056	-713
0.109167	-26	45	88	-57	-122	-34	11	-11	-18	6	-73	-64	-95	-15	-29	-59	-101	36	-82	-44	-107	-23	-99	-66	-69	0	-96	-12	-73	-68	-143	-74	199	6144	6679	-18304	-107	-12530	-3697	-13296	-12349	-3584	-6071	-4489	499	-5043	-582	-9797	-545
0.110000	-24	42	85	-58	-108	-31	13	-11	-17	8	-69	-64	-93	-15	-28	-59	-99	34	-83	-31	-107	-24	-97	-66	-62	2	-96	-11	-69	-66	-145	-74	215	6348	7142	-18295	-273	-11747	-3181	-13899	-9657	-3060	-5938	-4607	1800	-5059	-922	-10510	-332
0.110833	-24	40	88	-45	-102	-29	17	-10	-18	4	-73	-64	-93	-14	-43	-58	-99	35	-80	-29	-107	-22	-97	-66	-65	1	-98	-11	-74	-68	-146	-75	224	6581	7583	-18197	-154	-11006	-2748	-14561	-6512	-2757	-5836	-4896	3870	-5169	-1286	-11159	-74
0.111667	-29	41	84	-59	-111	-31	13	-14	-21	3	-75	-65	-98	-19	-30	-63	-104	30	-84	-32	-108	-23	-104	-72	-64	1	-100	-12	-73	-69	-148	-76	228	6843	8002	-18023	-342	-10328	-2415	-15296	-3153	-2708	-5774	-5346	5860	-5384	-1659	-11724	141
0.112500	-26	40	85	-58	-113	-34	15	-16	-23	2	-75	-68	-96	-17	-32	-62	-101	33	-82	-33	-107	-23	-114	-73	-64	-3	-101	-11	-72	-70	-146	-79	296	7142	8386	-17762	-172	-9729	-2199	-16079	667	-2917	-5767	-5987	8610	-5719	-2022	-12161	120
0.113333	-25	40	89	-58	-113	-33	9	-15	-17	5	-72	-66	-96	-19	-31	-63	-101	34	-85	-32	-105	-23	-100	-68	-64	-3	-99	-11	-75	-70	-148	-75	344	7482	8738	-17425	-469	-9208	-2118	-16907	4486	-3379	-5830	-6804	9001	-6167	-2373	-12471	-183
0.114167	-21	42	86	-62	-113	-36	8	-15	-22	6	-74	-66	-99	-15	-30	-62	-100	34	-87	-34	-110	-16	-102	-66	-61	-1	-101	-14	-74	-69	-148	-74	405	7850	9068	-17012	-1634	-8785	-2177	-17772	5778	-4086	-5952	-7819	7165	-6727	-2698	-12635	451
0.115000	-24	43	87	-60	-109	-34	12	-15	-19	4	-62	-68	-99	-16	-30	-60	-102	35	-96	-33	-107	-24	-101	-68	-67	-3	-102	-19	-77	-72	-149	-77	401	8253	9364	-16543	-697	-8507	-2372	-18670	7346	-5003	-6161	-9018	9490	-7408	-3000	-12661	1027
0.115833	-27	36	82	-64	-115	-35	9	-18	-10	2	-75	-67	-97	-17	-29	-61	-102	34	-87	-35	-107	-23	-99	-67	-65	0	-103	-11	-73	-70	-147	-73	368	8688	9635	-16029	-1148	-8227	-2687	-19569	8373	-6087	-6398	-10393	9933	-8175	-3263	-12553	1083
0.116667	-25	39	88	-61	-112	-32	11	-14	-21	0	-74	-73	-97	-15	-29	-61	-99	32	-85	-34	-108	-24	-100	-73	-65	-1	-102	-13	-73	-73	-149	-73	331	9152	9884	-15484	-1279	-8100	-3110	-20466	8856	-7309	-6695	-11924	10112	-8992	-3500	-12343	950
0.117500	-28	39	88	-59	-111	-34	12	-8	-22	5	-70	-64	-98	-16	-27	-63	-102	33	-86	-34	-111	-23	-105	-67	-65	-1	-83	-13	-74	-72	-147	-76	281	9643	10097	-14936	-1724	-8066	-3617	-21337	9123	-8604	-7014	-13572	9855	-9876	-3718	-12050	724
0.118333	-25	37	88	-62	-114	-35	11	-10	-22	2	-74	-67	-98	-15	-30	-63	-104	34	-87	-32	-111	-24	-103	-70	-66	-1	-100	-15	-76	-72	-147	-79	243	10157	10293	-14390	-2291	-8134	-4182	-22201	9042	-9916	-7329	-15309	8039	-10746	-3924	-11767	530
0.119167	-25	39	85	-58	-112	-33	10	-14	-18	3	-72	-62	-99	-17	-31	-63	-103	33	-83	-33	-110	-23	-100	-69	-64	0	-97	-5	-76	-74	-149	-77	278	10699	10475	-13874	-2663	-8293	-4764	-22937	8463	-11192	-7610	-17083	4656	-11592	-4134	-11497	1029
0.120000	-27	38	88	-61	-114	-36	11	-16	-19	2	-74	-60	-98	-18	-29	-60	-103	35	-85	-35	-108	-25	-101	-70	-66	0	-100	-14	-75	-69	-149	-75	247	11256	10633	-13405	-1594	-8547	-5323	-23621	8615	-12374	-7840	-18854	4497	-12375	-4368	-11322	1200
0.120833	-27	39	88	-61	-111	-34	11	-14	-21	0	-73	-69	-101	-15	-28	-60	-100	37	-83	-35	-109	-21	-99	-69	-65	0	-100	-15	-74	-70	-147	-55	165	11831	10778	-12998	-883	-8884	-5851	-24204	8532	-13417	-7986	-20576	4718	-13066	-4635	-11287	1051
0.121667	-25	42	90	-59	-109	-32	15	-13	-16	8	-69	-61	-96	-15	-27	-58	-97	38	-83	-33	-103	-18	-96	-73	-60	1	-97	-12	-70	-66	-143	-70	137	12416	10908	-12672	-979	-9305	-6288	-24677	8948	-14285	-8043	-22194	2947	-13634	-4962	-11443	1396
0.122500	-23	43	89	-57	-109	-32	-6	-12	-19	4	-73	-63	-96	-12	-26	-56	-100	37	-109	-30	-103	-15	-98	-66	-65	0	-99	-11	-72	-67	-143	-72	135	13004	11031	-12439	-1140	-9799	-6633	-25038	9029	-14943	-7959	-23665	647	-14070	-5370	-11833	1418
0.123333	-25	41	88	-67	-110	-30	12	-13	-19	6	-73	-65	-94	-15	-29	-59	-93	38	-84	-32	-105	-21	-101	-68	-66	1	-98	-13	-73	-68	-147	-77	13	13585	11145	-12310	-797	-10361	-6862	-25274	7438	-15367	-7773	-24936	-774	-14366	-5880	-12477	1366
0.124167	-35	42	86	-60	-111	-33	13	-18	-22	4	-70	-66	-97	-14	-28	-59	-100	39	-83	-29	-105	-21	-101	-68	-63	0	-97	-9	-68	-66	-145	-73	-322	14176	11247	-12286	-614	-10956	-6954	-25383	4727	-15545	-7482	-25966	-2043	-14498	-6492	-13372	1184
0.125000	-25	42	89	-58	-110	-31	15	-14	-16	7	-69	-81	-98	-14	-31	-58	-100	34	-82	-30	-117	-21	-101	-67	-64	0	-96	-11	-73	-67	-146	-70	-529	14747	11340	-12360	-314	-11578	-6905	-25397	1932	-15481	-7107	-26728	-3285	-14486	-7238	-14538	994
0.125833	-23	44	91	-57	-108	-32	12	-13	-15	11	-70	-57	-97	-10	-27	-56	-100	38	-81	-32	-109	-23	-100	-65	-65	0	-100	-25	-74	-68	-143	-73	-545	15297	11421	-12573	234	-12186	-6730	-25259	-103	-15184	-6679	-27205	-3411	-14325	-8120	-15923	894
0.126667	-25	43	90	-58	-110	-31	10	-13	-21	0	-72	-62	-95	-14	-32	-56	-101	35	-80	-28	-114	-22	-98	-66	-63	0	-101	-12	-73	-69	-146	-76	-496	15821	11512	-12872	465	-12761	-6437	-25051	-1514	-14674	-6236	-27379	-4091	-14047	-9142	-17479	639
0.127500	-26	42	91	-60	-109	-30	12	-9	-17	8	-72	-62	-93	-11	-27	-55	-102	38	-82	-28	-103	-32	-97	-65	-61	3	-100	-10	-66	-65	-144	-88	-461	16312	11586	-13261	-786	-13272	-6055	-24769	-5364	-13979	-5823	-27251	-8202	-13670	-10290	-19151	886
0.128333	-26	43	91	-59	-109	-29	13	-13	-22	8	-72	-62	-95	-11	-21	-57	-95	38	-79	-30	-104	-19	-96	-66	-64	1	-96	-10	-73	-63	-143	-73	-505	16768	11663	-13748	202	-13690	-5598	-24432	-9059	-13131	-5485	-26835	-7666	-13215	-11566	-20870	912
0.129167	-21	47	93	-57	-108	-28	16	-10	-14	8	-67	-61	-93	-12	-23	-56	-94	40	-78	-29	-102	-18	-97	-64	-59	3	-95	-10	-69	-65	-143	-77	-213	17183	11720	-14308	377	-13982	-5111	-24061	-11678	-12166	-5279	-26152	-8019	-12708	-12949	-22560	741
0.130000	-19	47	92	-56	-104	-28	15	-7	-13	7	-68	-57	-93	-8	-23	-52	-98	41	-80	-28	-102	-18	-90	-63	-59	5	-95	-6	-66	-63	-139	-70	397	17546	11766	-14941	429	-14120	-4632	-23677	-13934	-11122	-5240	-25238	-8122	-12171	-14424	-24138	853
0.130833	-18	49	90	-45	-108	-26	13	-10	-17	7	-68	-61	-81	-12	-26	-56	-99	37	-80	-31	-104	-18	-98	-68	-63	-5	-96	-11	-73	-69	-145	-75	867	17851	11787	-15623	715	-14081	-4202	-23301	-15490	-10033	-5429	-24128	-8307	-11624	-15957	-25505	631
0.131667	-23	43	87	-59	-108	-30	13	-11	-19	7	-84	-63	-96	-15	-27	-57	-104	34	-85	-32	-113	-24	-101	-68	-65	-1	-101	-13	-75	-68	-148	-78	1233	18093	11771	-16346	1138	-13855	-3867	-22932	-16612	-8919	-5866	-22868	-8520	-11078	-17493	-26575	441
0.132500	-28	40	85	-62	-116	-31	10	-14	-26	0	-77	-65	-99	-16	-31	-59	-101	37	-83	-32	-107	-23	-101	-73	-67	-1	-101	-13	-53	-66	-148	-75	1552	18284	11729	-17098	257	-13405	-3652	-22589	-17883	-7803	-6571	-21502	-10504	-10538	-19007	-27269	502
0.133333	-25	40	86	-60	-108	-34	10	-15	-22	3	-75	-63	-93	-16	-28	-60	-102	35	-82	-31	-102	-25	-101	-68	-63	0	-97	-11	-73	-68	-144	-70	1219	18402	11633	-17871	765	-12743	-3607	-22282	-18257	-6708	-7525	-20088	-9262	-10012	-20440	-27533	486
0.134167	-27	41	86	-59	-108	-29	10	-17	-18	3	-72	-63	-97	-17	-27	-53	-101	35	-84	-30	-105	-24	-102	-73	-67	0	-98	-12	-73	-69	-144	-75	881	18457	11480	-18667	1749	-11871	-3758	-22008	-18098	-5655	-8794	-18670	-6527	-9503	-21756	-27328	81
0.135000	-24	43	88	-57	-112	-31	12	-14	-18	5	-73	-64	-97	-17	-29	-58	-98	37	-95	-34	-104	-22	-99	-70	-61	0	-98	-13	-70	-72	-147	-77	810	18443	11253	-19460	1468	-10801	-4122	-21762	-16900	-4642	-10304	-17289	-5565	-9014	-22918	-26619	125
0.135833	-19	45	87	-59	-108	-30	12	-14	-19	8	-72	-62	-93	-15	-27	-56	-96	37	-81	-29	-105	-23	-98	-68	-60	0	-96	-10	-70	-68	-144	-74	755	18369	10956	-20254	945	-9567	-4713	-21536	-15207	-3681	-11993	-15978	-6185	-8508	-23883	-25407	7
0.136667	-22	45	87	-56	-107	-30	15	-12	-24	5	-73	-63	-96	-15	-28	-57	-100	35	-81	-28	-104	-19	-98	-69	-63	-3	-97	-13	-74	-70	-145	-74	546	18232	10567	-21038	989	-8170	-5529	-21327	-13584	-2763	-13875	-14774	-6015	-8019	-24620	-23728	23
0.137500	-16	43	87	-59	-118	-31	13	-14	-17	6	-69	-63	-93	-15	-24	-55	-101	38	-84	-31	-109	-22	-97	-72	-60	0	-96	-12	-70	-69	-146	-95	503	18036	10085	-21819	826	-6701	-6570	-21106	-11471	-1905	-15857	-13696	-5501	-7537	-25108	-21625	139
0.138333	-25	42	88	-58	-114	-30	12	-15	-12	4	-74	-63	-96	-15	-29	-55	-101	36	-84	-31	-104	-21	-101	-73	-65	0	-99	-12	-103	-68	-148	-76	590	17792	9509	-22585	756	-5164	-7809	-20856	-9135	-1106	-17875	-12755	-4909	-7067	-25329	-19174	-383
0.139167	-24	42	88	-58	-111	-26	9	-14	-17	6	-73	-63	-94	-16	-28	-58	-103	37	-85	-29	-105	-25	-100	-66	-63	-15	-95	-11	-70	-67	-146	-76	590	17487	8817	-23337	960	-3588	-9201	-20571	-6523	-365	-19850	-11953	-3008	-6607	-25280	-16442	-862
0.140000	-24	41	85	-61	-115	-36	8	-18	-24	4	-74	-111	-99	-18	-28	-49	-102	34	-87	-33	-109	-25	-101	-74	-66	-4	-101	-15	-74	-72	-150	-78	760	17159	8025	-24074	1192	-2063	-10722	-20227	-2773	305	-21711	-11288	-943	-6177	-24965	-13519	-983
0.140833	-28	39	79	-62	-147	-35	7	-18	-24	0	-76	-68	-99	-18	-31	-62	-100	32	-86	-34	-108	-23	-101	-75	-64	0	-100	-11	-75	-75	-150	-74	897	16757	7130	-24783	-493	-614	-12325	-19796	-666	906	-23390	-10737	-3771	-5774	-24390	-10516	-916
0.141667	-23	41	85	-60	-110	-30	11	-14	-21	4	-68	-63	-96	-15	-26	-57	-97	37	-88	-33	-103	-19	-97	-67	-61	0	-96	-10	-70	-67	-145	-70	924	16377	6145	-25467	-207	696	-13955	-19276	1007	1424	-24818	-10288	-3117	-5431	-23592	-7556	-656
0.142500	-14	43	89	-57	-105	-30	13	-13	-17	5	-72	-64	-93	-14	-24	-49	-97	37	-97	-29	-103	-19	-97	-68	-63	2	-98	-9	-72	-67	-145	-72	877	15958	5074	-26122	218	1836	-15579	-18658	3917	1845	-25932	-9924	-2214	-5163	-22607	-4758	-771
0.143333	-24	20	86	-58	-107	-28	13	-12	-18	0	-68	-62	-94	-11	-24	-55	-98	37	-87	-29	-104	-21	-96	-69	-60	3	-98	-10	-72	-67	-146	-74	725	15524	3908	-26746	-59	2768	-17114	-17936	6123	2161	-26692	-9612	-2085	-4974	-21481	-2195	-635
0.144167	-23	43	87	-59	-107	-31	11	-14	-17	4	-70	-63	-94	-11	-27	-58	-96	37	-84	-33	-104	-18	-98	-68	-61	0	-97	-12	-69	-68	-145	-76	535	15085	2715	-27327	-250	3468	-18529	-17112	8171	2343	-27074	-9318	-2555	-4881	-20255	59	-526
0.145000	-23	40	87	-59	-109	-32	13	-14	-16	5	-70	-64	-98	-14	-26	-56	-101	35	-85	-32	-104	-21	-94	-66	-62	1	-101	-12	-72	-67	-125	-74	328	14636	1464	-27869	-142	3919	-19766	-16194	9996	2443	-27056	-9025	-2652	-4895	-18961	1946	-517
0.145833	-26	40	84	-59	-112	-34	11	-15	-23	5	-72	-63	-95	-15	-28	-58	-113	34	-87	-30	-108	-23	-99	-69	-64	1	-100	-11	-76	-68	-148	-76	230	14196	195	-28359	-1130	4109	-20792	-15203	10287	2399	-26651	-8703	-5213	-5014	-17663	3415	-633
0.146667	-25	41	89	-59	-109	-31	3	-13	-19	8	-68	-63	-97	-16	-24	-60	-101	37	-84	-31	-109	-19	-98	-66	-61	2	-97	-24	-75	-68	-150	-72	52	13766	-1079	-28800	-919	4055	-21566	-14124	10260	2223	-25868	-8332	-5160	-5232	-16407	4407	-401
0.147500	-22	42	88	-64	-110	-33	11	-12	-21	5	-73	-65	-98	-15	-33	-58	-98	37	-87	-38	-109	-21	-100	-56	-62	2	-101	-12	-70	-68	-146	-73	-136	13341	-2323	-29181	84	3753	-22070	-13002	10310	1918	-24746	-7873	-3088	-5542	-15230	4954	-538
0.148333	-22	42	86	-58	-108	-30	12	-13	-21	5	-75	-62	-94	-16	-26	-60	-99	34	-86	-32	-107	-21	-100	-69	-64	-3	-100	-13	-74	-69	-145	-75	-262	12933	-3534	-29508	182	3229	-22284	-11860	10435	1491	-23346	-7394	-2336	-5933	-14170	5056	-318
0.149167	-22	40	82	-63	-111	-33	11	-13	-19	5	-73	-60	-95	-14	-25	-58	-101	34	-85	-29	-105	-17	-92	-65	-63	2	-96	-8	-73	-66	-145	-72	-386	12543	-4673	-29765	-287	2518	-22203	-10715	10557	952	-21717	-6813	-3337	-6381	-13248	4723	-135
0.150000	-21	42	87	-59	-108	-30	2	-12	-21	7	-72	-59	-94	-12	-23	-56	-98	37	-83	-29	-103	-18	-98	-67	-62	2	-92	-8	-70	-63	-144	-73	-516	12168	-5757	-29966	-252	1636	-21834	-9604	9996	333	-19930	-6162	-3813	-6872	-12482	4065	-208
0.150833	3	44	89	-58	-105	-30	15	-11	-18	9	-72	-63	-93	-13	-26	-62	-100	45	-82	-29	-94	-18	-99	-66	-64	1	-97	-9	-70	-69	-151	-74	-612	11811	-6739	-30109	-99	626	-21194	-8542	9506	-372	-18049	-5451	-3562	-7394	-11882	3072	-200
0.151667	-22	42	110	-59	-113	-39	9	-14	-19	6	-74	-65	-97	-14	-30	-61	-102	35	-85	-31	-109	-25	-103	-68	-64	2	-99	-12	-75	-70	-148	-76	-896	11459	-7614	-30193	-88	-477	-20306	-7557	8962	-1142	-16142	-4688	-2936	-7903	-11444	1847	-50
0.152500	-28	43	86	-59	-110	-34	9	-13	-22	4	-70	-64	-99	-18	-29	-59	-110	34	-84	-19	-109	-24	-102	-65	-66	0	-100	-13	-78	-73	-147	-75	-1716	11151	-8377	-30222	389	-1642	-19188	-6654	8336	-1947	-14276	-3907	-1795	-8399	-11149	463	66
0.153333	-21	42	89	-60	-111	-32	10	-13	-17	6	-70	-64	-97	-15	-28	-60	-100	36	-84	-32	-110	-22	-101	-66	-64	2	-99	-11	-75	-67	-146	-75	-2359	10871	-9016	-30197	1241	-2845	-17887	-5863	8496	-2764	-12519	-3090	-82	-8855	-10982	-1013	86
0.154167	-28	43	86	-60	-109	-30	9	-31	-22	4	-76	-66	-96	-14	-28	-59	-103	33	-85	-29	-101	-21	-101	-67	-63	-1	-99	-12	-74	-70	-144	-74	-2263	10604	-9543	-30119	133	-4049	-16443	-5197	7632	-3577	-10921	-2302	-2260	-9263	-10912	-2516	356
0.155000	-25	39	86	-59	-108	-30	12	-14	-21	15	-73	-63	-94	-16	-29	-60	-103	34	-87	-29	-105	-19	-98	-66	-59	1	-98	-7	-73	-47	-143	-75	-2084	10390	-9943	-30005	-30	-5232	-14904	-4655	5665	-4363	-9516	-1544	-2245	-9616	-10912	-3983	555
0.155833	-22	42	86	-57	-109	-32	11	-15	-19	13	-74	-65	-98	-14	-30	-59	-99	34	-83	-56	-104	-22	-99	-67	-66	-3	-97	-11	-70	-69	-148	-73	-1987	10170	-10218	-29858	750	-6373	-13312	-4256	5073	-5113	-8342	-852	-926	-9916	-10949	-5351	207
0.156667	-25	42	87	-57	-110	-31	12	-16	-21	5	-75	-66	-99	-13	-31	-62	-103	35	-86	-31	-105	-22	-100	-70	-64	-1	-99	-11	-75	-73	-148	-76	-1842	10003	-10376	-29703	710	-7462	-11705	-3982	3849	-5818	-7406	-245	-656	-10156	-10988	-6607	335
0.157500	-26	43	86	-59	-111	-35	8	-18	-19	4	-47	-68	-97	-21	-31	-59	-100	36	-84	-30	-109	-26	-103	-68	-64	0	-97	-12	-72	-69	-147	-74	-1740	9896	-10384	-29494	539	-8490	-10115	-3839	2952	-6456	-6707	254	-820	-10342	-10995	-7692	280
0.158333	-26	45	82	-58	-109	-40	8	-16	-19	5	-75	-68	-97	-19	-33	-60	-98	36	-85	-30	-103	-21	-102	-72	-63	-1	-98	-12	-73	-72	-163	-75	-1606	9843	-10321	-29290	516	-9447	-8584	-3814	2359	-7052	-6246	627	-489	-10489	-10948	-8616	156
0.159167	-25	44	87	-58	-109	-31	12	-22	-17	5	-74	-66	-97	-15	-29	-58	-102	35	-84	-33	-108	-23	-101	-68	-64	-3	-97	-12	-72	-70	-146	-74	-1539	9853	-10114	-29085	-146	-10322	-7148	-3901	1407	-7606	-5990	856	-2273	-10602	-10818	-9374	112
0.160000	-24	39	85	-58	-110	-31	13	-18	-19	2	-72	-69	-97	-18	-30	-60	-101	34	-83	-32	-107	-36	-100	-73	-68	-1	-100	-13	-73	-68	-148	-75	-1442	9965	-9791	-28884	-349	-11119	-5843	-4091	559	-8084	-5916	921	-2477	-10702	-10598	-9974	397
0.160833	-26	44	86	-58	-110	-30	15	-15	-16	4	-70	-67	-96	-15	-30	-61	-99	35	-85	-32	-105	-26	-102	-57	-62	2	-97	-10	-72	-68	-148	-77	-1337	10155	-9351	-28696	592	-11837	-4678	-4362	165	-8541	-5969	829	-414	-10801	-10273	-10442	15
0.161667	-22	71	93	-53	-107	-29	16	-15	-16	7	-70	-64	-91	-14	-27	-58	-95	41	-80	-28	-103	-21	-98	-69	-57	0	-88	-9	-67	-66	-143	-69	-1324	10453	-8793	-28524	803	-12474	-3668	-4702	-108	-8983	-6137	561	407	-10909	-9843	-10798	-36
0.162500	-22	46	93	-55	-103	-28	10	-12	-14	9	-67	-63	-91	-15	-28	-58	-95	41	-77	-23	-102	-17	-98	-66	-58	2	-92	-8	-68	-66	-145	-69	-1263	10857	-8155	-28378	183	-13042	-2820	-5109	20	-9421	-6357	119	-409	-11041	-9324	-11097	89
0.163333	-22	46	92	-52	-109	-30	16	-11	-15	7	-70	-62	-98	-14	-26	-58	-90	40	-80	-29	-109	-19	-97	-66	-60	4	-93	-10	-70	-65	-143	-70	-1142	11371	-7419	-28261	-126	-13547	-2146	-5555	-97	-9867	-6589	-494	-659	-11207	-8714	-11352	-50
0.164167	-22	45	89	-56	-108	-15	15	-14	-14	4	-70	-66	-98	-15	-26	-61	-99	37	-80	-31	-104	-22	-98	-68	-64	0	-96	-14	-75	-69	-146	-73	-983	12005	-6612	-28172	219	-13980	-1636	-6036	-39	-10327	-6802	-1263	-370	-11417	-8037	-11612	-32
0.165000	-22	42	97	-57	-108	-31	18	-11	-17	5	-72	-66	-94	-15	-26	-60	-101	37	-84	-32	-105	-22	-99	-70	-51	-1	-99	-12	-77	-68	-148	-73	-775	12744	-5776	-28115	274	-14361	-1285	-6541	310	-10815	-6953	-2185	201	-11668	-7309	-11910	-52
0.165833	-24	42	85	-60	-113	-35	11	-16	-26	0	-77	-64	-95	-16	-30	-60	-100	37	-86	-33	-103	-21	-98	-70	-62	-5	-99	-11	-70	-69	-146	-73	-602	13587	-4916	-28086	222	-14684	-1068	-7075	766	-11330	-7016	-3253	1255	-11977	-6543	-12268	-58
0.166667	-26	42	86	-55	-105	-33	13	-8	-17	2	-74	-65	-95	-16	-28	-60	-99	30	-84	-32	-105	-21	-100	-69	-63	-3	-98	-12	-74	-66	-147	-74	-497	14520	-4088	-28083	828	-14960	-976	-7569	1422	-11872	-6977	-4448	3094	-12294	-5774	-12707	40
0.167500	-25	42	89	-59	-108	-32	12	-13	3	7	-68	-63	-99	-12	-28	-58	-98	35	-83	-30	-103	-22	-99	-69	-65	1	-97	-9	-73	-68	-145	-72	-339	15523	-3322	-28118	-137	-15193	-992	-8087	1618	-12424	-6802	-5748	1914	-12665	-5016	-13239	72
0.168333	-26	42	90	-56	-114	-31	13	-10	-18	3	-74	-64	-97	-17	-31	-59	-98	36	-84	-33	-104	-21	-97	-67	-62	0	-83	-30	-74	-69	-146	-72	-202	16567	-2661	-28178	-1045	-15392	-1086	-8591	299	-13028	-6550	-7144	1275	-13057	-4292	-13875	188
0.169167	-22	45	91	-44	-104	-31	15	-11	-14	6	-70	-53	-112	-14	-26	-56	-98	38	-82	-29	-104	-22	-96	-66	-58	3	-96	-9	-73	-67	-144	-72	-110	17635	-2149	-28260	211	-15563	-1248	-9088	215	-13622	-6171	-8603	3285	-13473	-3601	-14611	-103
0.170000	-23	45	89	-59	-105	-32	18	-8	-16	7	-69	-59	-92	-13	-26	-56	-94	39	-80	-28	-111	-17	-92	-66	-58	3	-94	-12	-66	-67	-142	-70	-75	18695	-1831	-28364	126	-15706	-1443	-9569	185	-14214	-5696	-10111	3329	-13899	-2973	-15436	-122
0.170833	-21	45	88	-56	-105	-31	15	-11	-16	6	-70	-59	-92	-12	-27	-56	-97	37	-82	-32	-101	-19	-96	-61	-59	3	-96	-11	-69	-67	-145	-68	-14	19663	-1750	-28485	82	-15835	-1669	-10039	292	-14784	-5142	-11649	2996	-14339	-2415	-16338	-62
0.171667	-23	39	88	-64	-110	-32	13	-13	-18	0	-76	-62	-93	-13	-30	-60	-98	35	-84	-31	-103	-23	-97	-70	-63	-3	-101	-12	-51	-68	-146	-77	58	20530	-1940	-28618	79	-15953	-1894	-10493	130	-15332	-4533	-13181	3552	-14779	-1923	-17273	-135
0.172500	-28	41	86	-58	-109	-32	3	-13	-16	3	-75	-64	-88	-13	-30	-64	-109	34	-86	-33	-107	-23	-98	-70	-60	0	-98	-13	-75	-70	-146	-77	166	21242	-2422	-28746	-224	-16068	-2107	-10935	-237	-15822	-3896	-14675	2622	-15212	-1499	-18237	-342
0.173333	-25	42	87	-58	-110	-38	10	-15	-19	2	-75	-66	-95	-17	-30	-63	-100	37	-88	-33	-108	-27	-101	-73	-61	0	-99	-17	-75	-72	-147	-77	251	21771	-3232	-28918	-517	-16180	-2297	-11372	-1079	-16266	-3251	-16109	1740	-15640	-1145	-19182	-48
0.174167	-28	41	84	-62	-112	-44	10	-16	-19	2	-77	-68	-126	-17	-33	-64	-100	42	-90	-35	-108	-23	-100	-69	-62	0	-101	-14	-75	-72	-148	-75	355	22053	-4373	-29068	406	-16293	-2442	-11787	-1736	-16641	-2644	-17474	3392	-16065	-841	-20081	-228
0.175000	-25	36	85	-60	-110	-32	13	-6	-17	4	-73	-65	-95	-14	-29	-61	-99	36	-87	-33	-108	-29	-100	-70	-64	1	-99	-12	-73	-70	-148	-75	384	22046	-5834	-29219	726	-16420	-2550	-12201	-2503	-16947	-2081	-18683	4187	-16490	-587	-20912	-349
0.175833	-24	43	87	-58	-109	-32	15	-14	-12	4	-75	-63	-93	-13	-28	-61	-98	37	-86	-34	-104	-21	-97	-70	-64	-1	-100	-11	-73	-67	-146	-75	366	21745	-7597	-29367	375	-16556	-2618	-12606	-2877	-17180	-1593	-19795	3201	-16920	-377	-21649	-62
0.176667	-26	38	87	-57	-109	-34	29	-14	-19	6	-70	-63	-94	-15	-28	-63	-100	36	-87	-32	-105	-19	-96	-64	-62	0	-97	-13	-73	-67	-133	-77	317	21069	-9628	-29511	73	-16704	-2635	-13018	-3588	-17351	-1200	-20751	1872	-17367	-202	-22265	-141
0.177500	-26	44	89	-57	-112	-33	11	-24	-19	5	-73	-64	-95	-15	-27	-64	-98	35	-83	-33	-108	-22	-100	-68	-63	-3	-98	-13	-68	-69	-147	-76	140	20056	-11877	-29646	-7	-16872	-2613	-13425	-4397	-17462	-914	-21549	1408	-17831	-60	-22739	-78
0.178333	-27	40	87	-59	-111	-31	10	-16	-14	4	-75	-63	-96	-15	-34	-62	-101	46	-84	-33	-107	-24	-102	-68	-63	0	-98	-13	-57	-72	-148	-76	47	18689	-14293	-29772	-40	-17046	-2553	-13836	-5134	-17510	-750	-22173	1287	-18312	60	-23071	-87
0.179167	-27	42	86	-58	-113	-40	7	-16	-18	4	-73	-64	-98	-13	-31	-60	-100	37	-83	-34	-111	-24	-104	-70	-63	0	-98	-12	-82	-67	-147	-77	50	16955	-16817	-29885	-21	-17235	-2476	-14245	-5561	-17517	-701	-22618	1415	-18825	157	-23248	-82
0.180000	-25	42	86	-57	-114	-15	13	-16	-19	3	-74	-67	-99	-19	-32	-62	-102	34	-86	-35	-107	-25	-101	-72	-65	-5	-99	-15	-75	-70	-170	-78	19	14889	-19366	-29984	355	-17428	-2353	-14662	-5405	-17493	-784	-22883	2485	-19382	228	-23277	-43
0.180833	-27	40	86	-64	-114	-34	9	-15	-19	2	-76	-82	-99	-19	-31	-61	-103	34	-87	-36	-120	-24	-102	-70	-62	1	-97	-13	-77	-72	-151	-78	52	12523	-21850	-30064	-58	-17627	-2230	-15085	-5110	-17446	-980	-22973	1411	-19974	269	-23162	-250
0.181667	-26	44	61	-51	-108	-31	12	-14	-15	3	-76	-65	-95	-14	-32	-62	-99	36	-83	-32	-109	-7	-102	-68	-66	0	-100	-14	-66	-67	-149	-78	142	9891	-24190	-30126	-1401	-17825	-2109	-15511	-6975	-17401	-1292	-22912	-1172	-20609	277	-22918	73
0.182500	-27	40	85	-56	-109	-32	-19	-17	-21	4	-73	-65	-98	-15	-30	-61	-105	32	-84	-32	-108	-19	-100	-69	-63	1	-96	-11	-74	-66	-150	-75	249	7050	-26320	-30169	-136	-18012	-1990	-15944	-7675	-17357	-1699	-22694	380	-21278	233	-22559	146
0.183333	-27	42	88	-59	-110	-32	8	-15	-19	5	-75	-66	-97	-16	-29	-62	-100	35	-83	-33	-107	-24	-103	-70	-63	-1	-101	-12	-74	-70	-147	-74	218	4052	-28164	-30192	-35	-18199	-1888	-16381	-8089	-17336	-2192	-22354	476	-21980	144	-22105	150
0.184167	-28	39	87	-59	-107	-25	-1	-15	-18	3	-73	-65	-96	-18	-29	-62	-99	33	-83	-32	-109	-21	-101	-70	-65	0	-99	-12	-73	-68	-148	-75	397	926	-29682	-30199	-116	-18366	-1807	-16827	-8371	-17337	-2754	-21905	498	-22700	-17	-21573	232
0.185000	-24	41	86	-61	-111	-36	11	-14	-18	4	-73	-66	-98	-19	-30	-60	-100	32	-83	-33	-88	-26	-104	-68	-64	1	-97	-10	-64	-70	-151	-73	642	-2236	-30820	-30184	-264	-18524	-1765	-17254	-8428	-17379	-3367	-21377	928	-23436	-257	-20976	271
0.185833	-29	40	86	-59	-110	-31	11	-16	-21	2	-73	-68	-99	-19	-32	-61	-101	29	-83	-34	-107	-23	-102	-68	-66	-1	-101	-13	-76	-72	-149	-76	692	-5366	-31566	-30148	-183	-18660	-1753	-17682	-7984	-17464	-4013	-20780	879	-24175	-575	-20334	156
0.186667	-27	40	85	-70	-113	-35	11	-15	-21	4	-75	-68	-97	-17	-29	-59	-102	32	-85	-36	-98	-22	-101	-68	-69	-3	-101	-11	-74	-68	-148	-76	768	-8407	-31923	-30104	-778	-18779	-1785	-18097	-7910	-17588	-4678	-20144	-952	-24888	-986	-19667	317
0.187500	-25	44	87	-59	-110	-34	10	-14	-22	3	-74	-70	-95	-17	-28	-58	-103	36	-84	-32	-105	-23	-102	-68	-66	-1	-100	-13	-74	-69	-146	-75	704	-11299	-31885	-30042	-207	-18912	-1864	-18499	-7468	-17754	-5348	-19493	-59	-25565	-1499	-18979	292
0.188333	-26	40	87	-76	-112	-33	13	-14	-19	9	-73	-63	-94	-14	-27	-53	-102	35	-85	-31	-105	-21	-116	-67	-62	2	-97	-11	-69	-66	-146	-75	623	-14015	-31494	-29964	243	-18984	-1985	-18876	-6864	-17958	-6001	-18839	1481	-26190	-2108	-18287	47
0.189167	-23	49	88	-58	-107	-35	13	-16	-17	3	-69	-63	-94	-16	-28	-59	-97	35	-83	-30	-104	-23	-102	-67	-63	0	-98	2	-72	-69	-147	-74	473	-16523	-30765	-29867	-5	-19076	-2151	-19242	-5779	-18198	-6631	-18210	1277	-26747	-2812	-17586	182
0.190000	-26	43	92	-59	-109	-31	16	-12	-17	7	-70	-62	-96	-18	-30	-58	-101	36	-86	-31	-107	-23	-99	-67	-65	0	-99	-12	-75	-68	-142	-74	290	-18786	-29767	-29803	-384	-19160	-2363	-19548	-4744	-18469	-7231	-17615	431	-27226	-3621	-16892	147
0.190833	-24	42	86	-58	-119	-36	15	-14	-19	8	-75	-67	-96	-14	-30	-56	-104	35	-83	-33	-108	-24	-101	-68	-62	0	-102	-14	-73	-66	-147	-73	194	-20774	-28547	-29721	-268	-19252	-2621	-19830	-3863	-18769	-7797	-17055	571	-27610	-4506	-16194	213
0.191667	-25	40	87	-62	-111	-36	12	-13	-21	6	-77	-67	-99	-18	-31	-59	-101	34	-86	-35	-110	-24	-102	-70	-63	-4	-107	-13	-78	-70	-122	-74	161	-22482	-27170	-29647	-161	-19350	-2917	-20072	-2836	-19091	-8328	-16540	929	-27898	-5466	-15506	287
0.192500	-25	40	85	-61	-109	-33	3	-13	-19	5	-76	-63	-98	-16	-29	-50	-104	34	-86	-35	-109	-22	-102	-68	-62	0	-102	-13	-72	-69	-146	-76	161	-23895	-25703	-29572	-243	-19460	-3252	-20264	-1723	-19416	-8813	-16076	1130	-28079	-6472	-14817	261
0.193333	-26	41	87	-57	-109	-29	12	-13	-23	4	-75	-65	-95	-9	-27	-57	-101	34	-85	-34	-107	-25	-99	-73	-62	0	-100	-12	-74	-70	-149	-77	90	-25028	-24203	-29540	109	-19599	-3632	-20407	-384	-19754	-9265	-15664	2055	-28166	-7522	-14123	284
0.194167	-29	40	87	-58	-109	-31	11	-16	-19	3	-77	-65	-97	-16	-30	-61	-104	35	-85	-33	-105	-22	-101	-67	-62	2	-101	-11	-73	-68	-147	-76	-18	-25878	-22732	-29515	395	-19766	-4037	-20499	1327	-20100	-9681	-15289	2395	-28154	-8583	-13438	185
0.195000	-23	42	88	-56	-110	-32	11	-13	-18	7	-74	-65	-96	-15	-26	-57	-101	37	-83	-14	-107	-22	-103	-64	-62	2	-99	-14	-72	-67	-147	-74	-93	-26504	-21356	-29521	-954	-19957	-4479	-20546	985	-20423	-10065	-14958	-207	-28059	-9643	-12743	290
0.195833	-24	43	88	-59	-107	-30	17	-26	-16	8	-74	-56	-95	-16	-30	-56	-98	38	-83	-32	-104	-19	-98	-65	-62	1	-98	-12	-72	-67	-155	-73	-120	-26882	-20107	-29556	13	-20191	-4952	-20539	942	-20752	-10437	-14649	1347	-27887	-10693	-12052	299
0.196667	-23	43	90	-59	-111	-18	10	-13	-17	7	-74	-65	-96	-17	-28	-58	-99	37	-69	-31	-105	-22	-99	-65	-63	3	-102	-10	-80	-67	-147	-70	-112	-27073	-19023	-29619	-7	-20445	-5459	-20488	1529	-21080	-10796	-14361	1695	-27651	-11701	-11369	188
0.197500	-24	44	87	-59	-110	-36	12	-13	-22	0	-75	-66	-98	-16	-35	-60	-100	36	-84	-31	-105	-23	-100	-65	-66	2	-98	-14	-77	-70	-159	-74	-147	-27080	-18118	-29715	-234	-20736	-5994	-20395	1855	-21395	-11154	-14085	1725	-27371	-12654	-10696	243
0.198333	-26	41	88	-58	-109	-31	13	-14	-22	4	-74	-63	-97	-16	-29	-59	-104	30	-85	-32	-107	-39	-101	-69	-65	0	-112	-14	-70	-69	-150	-72	-154	-26941	-17402	-29841	-141	-21070	-6558	-20254	2016	-21695	-11520	-13809	1734	-27054	-13537	-10049	147
0.199167	-18	39	81	-61	-113	-35	8	0	-24	2	-78	-67	-98	-18	-33	-62	-101	34	-84	-31	-107	-24	-102	-68	-63	-3	-102	-22	-76	-69	-151	-75	-93	-26686	-16872	-29994	-43	-21435	-7143	-20088	2026	-21987	-11893	-13520	1823	-26718	-14337	-9429	-4
0.200000	-44	40	82	-59	-113	-33	13	-14	-19	4	-73	-68	-98	-16	-30	-62	-100	34	-84	-30	-109	-24	-99	-68	-61	0	-100	-16	-74	-73	-149	-73	-121	-26336	-16517	-30168	-980	-21822	-7757	-19889	1293	-22257	-12286	-13211	-45	-26361	-15048	-8858	103
0.200833	-24	40	85	-61	-110	-34	12	-13	-22	5	-75	-64	-97	-13	-30	-59	-100	36	-86	-31	-107	-25	-102	-67	-64	-3	-99	-13	-73	-69	-148	-74	-147	-25920	-16309	-30359	-449	-22233	-8389	-19668	1111	-22507	-12694	-12871	592	-26023	-15662	-8338	288
0.201667	-24	41	87	-59	-110	-23	16	-12	-17	3	-70	-63	-96	-15	-30	-60	-101	35	-84	-30	-103	-21	-98	-67	-65	1	-96	-17	-72	-67	-147	-73	-145	-25458	-16222	-30560	158	-22659	-9037	-19429	715	-22742	-13137	-12516	1752	-25702	-16179	-7894	-143
0.202500	-22	43	91	-58	-108	-30	16	-13	-14	16	-69	-64	-91	-13	-25	-59	-99	36	-82	-30	-102	-23	-99	-65	-60	1	-96	-3	-70	-66	-151	-70	-132	-24972	-16228	-30766	-193	-23102	-9703	-19180	589	-22957	-13608	-12110	1471	-25395	-16595	-7530	-19
0.203333	-22	45	90	-57	-107	-32	16	-10	-14	7	-69	-56	-96	-15	-29	-59	-98	36	-84	-29	-104	-23	-99	-64	-62	0	-98	-14	-72	-69	-145	-73	-158	-24477	-16285	-30968	-830	-23548	-10386	-18925	542	-23152	-14103	-11691	418	-25111	-16911	-7263	76
0.204167	-24	43	88	-68	-108	-34	16	-10	-15	7	-68	-65	-95	-15	-26	-62	-98	36	-80	-29	-105	-22	-98	-65	-60	0	-96	-11	-72	-70	-144	-73	-188	-23973	-16358	-31161	-705	-23992	-11070	-18683	239	-23316	-14615	-11240	188	-24852	-17141	-7094	-9
0.205000	-22	44	89	-92	-108	-31	15	-12	-17	4	-72	-67	-94	-13	-28	-59	-97	34	-82	-31	-104	-23	-88	-68	-62	0	-99	-11	-72	-68	-144	-70	-159	-23470	-16427	-31329	-424	-24426	-11751	-18419	234	-23457	-15144	-10772	92	-24622	-17288	-7032	62
0.205833	-22	44	87	-58	-108	-32	13	-10	-19	7	-73	-64	-96	-15	-28	-45	-100	34	-85	-31	-104	-24	-100	-66	-61	-4	-98	-13	-72	-67	-148	-75	-181	-22973	-16447	-31470	-382	-24868	-12414	-18170	-32	-23558	-15668	-10295	6	-24415	-17352	-7081	125
0.206667	-21	41	87	-65	-110	-36	11	-14	-21	2	-73	-66	-97	-17	-29	-62	-103	29	-86	-34	-109	-27	-102	-72	-66	-1	-101	-13	-74	-78	-149	-76	-258	-22480	-16405	-31579	-131	-25239	-13056	-17933	-50	-23630	-16193	-9821	739	-24230	-17348	-7230	98
0.207500	-29	41	87	-61	-114	-36	11	-15	-19	3	-75	-75	-99	-16	-39	-62	-101	30	-84	-32	-105	-22	-102	-68	-65	-3	-99	-12	-74	-55	-150	-74	-292	-21981	-16277	-31639	368	-25597	-13664	-17685	1093	-23673	-16694	-9360	1824	-24059	-17271	-7473	-21
0.208333	-24	43	88	-59	-113	-32	13	-12	-18	5	-68	-66	-96	-14	-28	-57	-76	34	-82	-31	-108	-22	-101	-66	-46	0	-95	-12	-73	-67	-144	-73	-202	-21481	-16060	-31665	-1037	-25925	-14221	-17424	618	-23676	-17162	-8927	-1220	-23914	-17137	-7801	49
0.209167	-39	45	90	-59	-109	-30	16	-10	-16	4	-75	-67	-92	-14	-27	-55	-96	36	-85	-33	-104	-19	-98	-68	-61	-3	-97	-13	-68	-67	-144	-73	-161	-20968	-15744	-31641	-637	-26209	-14723	-17192	-263	-23647	-17577	-8540	-878	-23747	-16957	-8211	164
0.210000	-24	40	89	-58	-109	-29	13	-8	-15	6	-68	-66	-93	-13	-26	-56	-107	33	-84	-31	-104	-19	-99	-69	-61	-11	-98	-11	-70	-67	-144	-72	-188	-20445	-15345	-31558	21	-26454	-15161	-16946	-21	-23584	-17937	-8207	-501	-23604	-16730	-8680	-19
0.210833	-24	46	88	-59	-105	-31	16	-12	-23	4	-69	-65	-93	-15	-14	-56	-98	33	-83	-33	-105	-22	-99	-69	-63	-3	-97	-14	-68	-70	-146	-75	-181	-19897	-14864	-31436	211	-26653	-15523	-16694	153	-23491	-18221	-7940	-428	-23460	-16473	-9203	88
0.211667	-24	40	94	-58	-111	-33	11	-14	-18	5	-73	-67	-99	-19	-32	-60	-98	33	-87	-33	-105	-22	-101	-50	-63	-3	-98	-14	-76	-74	-147	-78	-221	-19328	-14314	-31265	321	-26798	-15803	-16426	799	-23360	-18424	-7759	-440	-23316	-16165	-9747	84
0.212500	-24	42	85	-59	-110	-33	9	-30	-18	4	-73	-65	-97	-15	-29	-58	-99	36	-84	-35	-109	-23	-101	-68	-63	-3	-100	-14	-73	-72	-146	-88	-211	-18727	-13719	-31055	618	-26892	-15994	-16135	1335	-23215	-18532	-7659	-67	-23165	-15833	-10292	69
0.213333	-26	43	88	-59	-108	-33	11	-12	-21	3	-73	-68	-96	-18	-28	-57	-99	34	-83	-31	-104	-24	-99	-70	-63	-3	-98	-12	-75	-74	-147	-75	-171	-18092	-13086	-30798	-128	-26934	-16092	-15830	847	-23038	-18545	-7645	-2142	-23025	-15482	-10833	94
0.214167	-24	29	84	-63	-108	-34	9	-14	-19	4	-74	-68	-96	-17	-27	-59	-100	35	-88	-32	-108	-23	-101	-69	-63	-1	-103	-12	-73	-68	-146	-75	-32	-17423	-12446	-30515	156	-26924	-16095	-15503	524	-22847	-18457	-7722	-1917	-22863	-15105	-11354	287
0.215000	-23	45	87	-60	-109	-33	12	-14	-18	4	-76	-66	-95	-16	-28	-58	-100	32	-86	-33	-107	-23	-103	-69	-68	-7	-97	-12	-70	-73	-147	-78	2	-16718	-11815	-30205	946	-26866	-16013	-15156	504	-22639	-18268	-7896	-250	-22710	-14707	-11847	-70
0.215833	-28	36	82	-61	-102	-32	9	-15	-22	0	-73	-67	-96	-13	-31	-61	-104	28	-85	-33	-104	-22	-100	-72	-64	-3	-99	-12	-73	-70	-147	-81	-90	-15982	-11212	-29876	923	-26755	-15838	-14792	884	-22417	-17975	-8148	216	-22553	-14307	-12291	11
0.216667	-25	38	87	-60	-113	-31	11	-15	-19	4	-74	-65	-96	-15	-29	-58	-103	36	-84	-29	-105	-24	-104	-72	-65	-3	-101	-12	-70	-62	-152	-77	-96	-15216	-10660	-29540	394	-26602	-15583	-14403	1468	-22191	-17592	-8488	-858	-22408	-13894	-12685	140
0.217500	-24	41	87	-59	-107	-35	10	-10	-18	7	-70	-65	-97	-18	-29	-60	-102	35	-83	-34	-108	-25	-100	-70	-65	-3	-100	-10	-77	-72	-150	-76	-171	-14428	-10169	-29205	161	-26403	-15255	-13999	1764	-21958	-17129	-8898	-1537	-22263	-13481	-13027	123
0.218333	-25	42	87	-60	-112	-38	10	-14	-22	6	-74	-64	-99	-19	-29	-59	-101	36	-82	-32	-111	-10	-102	-70	-64	-1	-100	-15	-76	-69	-149	-75	-109	-13621	-9742	-28872	215	-26172	-14862	-13584	2333	-21731	-16602	-9366	-1593	-22124	-13066	-13312	98
0.219167	-24	41	87	-61	-111	-61	10	-16	-16	5	-75	-65	-97	-16	-27	-56	-102	35	-85	-33	-108	-25	-102	-69	-64	-1	-101	-15	-75	-65	-149	-75	-59	-12796	-9390	-28548	383	-25903	-14416	-13173	2656	-21507	-16016	-9880	-1558	-22000	-12659	-13545	-36
0.220000	-25	38	84	-63	-109	-35	9	-15	-18	5	-74	-65	-94	-17	-30	-59	-101	26	-85	-35	-109	-24	-100	-73	-65	-3	-100	-13	-75	-73	-148	-76	-204	-11962	-9110	-28243	742	-25611	-13933	-12770	2814	-21286	-15382	-10424	-828	-21886	-12260	-13733	-63
0.220833	-23	37	86	-62	-110	-33	11	-12	-12	1	-74	-90	-97	-17	-29	-58	-103	35	-68	-31	-108	-23	-99	-69	-67	-3	-100	-12	-73	-68	-149	-75	-221	-11122	-8901	-27951	1129	-25296	-13417	-12388	3457	-21071	-14752	-10985	811	-21780	-11880	-13880	-151
0.221667	-23	42	89	-63	-110	-34	13	-12	-21	10	-72	-62	-92	-15	-27	-57	-99	36	-81	-29	-109	-17	-97	-66	-64	2	-96	-13	-74	-67	-147	-74	-138	-10289	-8762	-27684	-195	-24967	-12891	-12026	2828	-20860	-14100	-11550	-1728	-21688	-11521	-13984	-163
0.222500	-23	45	90	-56	-109	-36	15	-13	-17	7	-73	-60	-96	-13	-27	-59	-96	37	-80	-29	-107	-22	-98	-68	-63	1	-98	-12	-72	-67	-143	-70	-211	-9461	-8687	-27445	-345	-24631	-12361	-11706	1164	-20661	-13470	-12102	-2070	-21606	-11192	-14084	-40
0.223333	-24	41	88	-57	-109	-33	11	-15	-17	3	-74	-83	-99	-17	-32	-60	-99	35	-81	-32	-108	-24	-100	-67	-62	0	-98	-15	-73	-72	-148	-77	-224	-8652	-8659	-27225	425	-24289	-11838	-11436	1225	-20475	-12875	-12634	-995	-21542	-10897	-14163	-250
0.224167	-25	40	88	-63	-112	-36	10	-15	-14	4	-75	-78	-97	-17	-30	-59	-100	33	-83	-35	-109	-24	-99	-67	-62	0	-98	-14	-72	-67	-144	-75	-237	-7850	-8660	-27029	190	-23951	-11297	-11218	1387	-20295	-12312	-13129	-765	-21480	-10624	-14228	-143
0.225000	-24	42	87	-60	-105	-34	15	-15	-21	6	-73	-66	-97	-17	-30	-62	-100	45	-81	-28	-105	-22	-97	-68	-65	0	-93	-10	-72	-69	-146	-75	-335	-7069	-8689	-26847	50	-23616	-10844	-11070	1814	-20126	-11814	-13577	-676	-21425	-10389	-14293	-201
0.225833	-26	42	87	-62	-103	-32	13	-16	-17	5	-74	-65	-95	-16	-26	-60	-98	34	-83	-34	-105	-22	-99	-68	-63	-1	-101	-14	-73	-69	-148	-74	-387	-6303	-8732	-26687	220	-23290	-10397	-10994	2190	-19960	-11379	-13974	-49	-21377	-10188	-14362	-187
0.226667	-61	42	87	-56	-111	-34	12	-16	-18	2	-75	-63	-96	-17	-32	-60	-100	34	-79	-31	-103	-19	-102	-67	-62	-4	-102	-14	-73	-72	-149	-76	-318	-5565	-8772	-26533	-359	-22988	-9984	-10988	2392	-19806	-11009	-14313	-1602	-21335	-10019	-14432	-179
0.227500	-25	78	87	-59	-109	-33	12	-15	-19	4	-70	-64	-97	-18	-31	-60	-100	34	-83	-30	-107	-19	-97	-67	-62	-4	-98	-11	-73	-69	-150	-75	-257	-4852	-8800	-26392	-405	-22696	-9604	-11063	2483	-19658	-10711	-14593	-1663	-21285	-9878	-14516	142
0.228333	-24	43	90	-57	-111	-31	12	-13	-17	6	-72	-66	-81	-14	-28	-82	-97	35	-81	-31	-105	-15	-99	-68	-61	2	-98	-15	-68	-68	-144	-72	-401	-4157	-8807	-26253	382	-22423	-9274	-11212	2709	-19474	-10489	-14809	653	-21239	-9763	-14600	-122
0.229167	-23	43	87	-59	-107	-31	16	0	-16	8	-70	-62	-95	-18	-28	-60	-97	36	-82	-28	-102	-17	-98	-66	-60	0	-98	-11	-73	-68	-143	-73	-940	-3487	-8783	-26114	389	-22172	-8985	-11434	2949	-19393	-10333	-14971	2028	-21195	-9674	-14693	-218
0.230000	-21	46	89	-58	-105	-30	18	-11	-15	7	-72	-60	-92	-11	-26	-57	-98	35	-80	-26	-105	-17	-97	-65	-63	1	-96	-11	-70	-66	-144	-70	-1365	-2838	-8732	-25976	-111	-21943	-8740	-11729	3400	-19274	-10240	-15075	1605	-21147	-9602	-14787	-63
0.230833	-23	45	89	-56	-108	-22	15	-14	-19	5	-72	-66	-96	-13	-27	-61	-100	36	-82	-29	-104	-18	-98	-69	-62	0	-98	-12	-73	-69	-149	-74	-1170	-2221	-8648	-25840	-208	-21738	-8538	-12085	3511	-19170	-10202	-15143	1396	-21102	-9549	-14876	-274
0.231667	-23	71	89	-60	-112	-34	13	-14	-19	2	-75	-67	-96	-15	-31	-61	-92	32	-85	-33	-109	-23	-99	-70	-68	-1	-105	-14	-76	-73	-150	-76	-937	-1630	-8531	-25702	182	-21552	-8368	-12495	3670	-19076	-10206	-15150	2051	-21054	-9501	-14963	-341
0.232500	-29	28	85	-61	-110	-35	11	-17	-26	0	-84	-67	-99	-19	-28	-60	-104	32	-87	-32	-109	-19	-102	-69	-62	-6	-92	-11	-74	-68	-146	-74	-706	-1054	-8375	-25557	194	-21380	-8225	-12948	3852	-18991	-10254	-15127	2414	-21002	-9455	-15036	-251
0.233333	-27	41	88	-63	-110	-35	11	-15	-21	4	-73	-64	-96	-17	-29	-61	-103	32	-84	-35	-108	-26	-100	-68	-63	0	-99	-15	-74	-69	-147	-74	-413	-513	-8195	-25411	259	-21227	-8119	-13434	4102	-18914	-10323	-15079	2730	-20940	-9412	-15085	-275
0.234167	-30	44	90	-60	-108	-34	10	-16	-19	5	-70	-66	-95	-14	-28	-61	-100	35	-87	-31	-107	-18	-101	-68	-65	0	-104	-15	-73	-68	-146	-74	-260	8	-7986	-25256	962	-21089	-8035	-13942	5060	-18854	-10401	-15016	4187	-20902	-9367	-15118	-306
0.235000	-26	45	85	-60	-109	-31	12	-12	-17	6	-72	-64	-94	-16	-9	-59	-101	37	-84	-30	-102	-19	-99	-64	-62	2	-98	-13	-73	-63	-149	-75	-203	502	-7761	-25104	11	-20964	-7973	-14461	5557	-18798	-10481	-14951	2297	-20857	-9325	-15132	-302
0.235833	-24	43	91	-60	-109	-31	10	-13	-18	7	-70	-63	-94	-14	-27	-59	-99	37	-83	-30	-108	-19	-100	-68	-61	3	-92	-12	-70	-66	-146	-58	-158	969	-7531	-24956	-901	-20851	-7952	-14980	4149	-18752	-10559	-14867	694	-20815	-9266	-15120	-82
0.236667	-26	43	88	-59	-108	-30	15	-12	-19	5	-73	-65	-96	-15	-29	-59	-103	35	-85	-45	-105	-19	-102	-68	-63	0	-99	-11	-73	-67	-148	-73	-95	1406	-7292	-24813	70	-20743	-7888	-15488	3904	-18716	-10629	-14799	2052	-20779	-9209	-15087	-313
0.237500	-28	42	86	-59	-111	-30	10	-18	-15	9	-72	-59	-97	-15	-27	-59	-100	35	-86	-30	-104	-21	-99	-67	-62	1	-98	-11	-74	-69	-144	-74	72	1810	-7057	-24701	-134	-20646	-7867	-15984	3336	-18691	-10680	-14743	1854	-20745	-9145	-15034	-264
0.238333	-22	41	87	-58	-107	-29	12	-13	-15	3	-73	-60	-94	-14	-28	-58	-98	36	-85	-32	-97	-21	-99	-68	-64	0	-101	-11	-72	-66	-144	-74	110	2186	-6828	-24555	-74	-20550	-7844	-16454	3061	-18667	-10713	-14706	1544	-20724	-9076	-14961	-200
0.239167	-22	43	87	-60	-109	-32	10	-11	-16	5	-72	-65	-97	-16	-31	-58	-99	36	-87	-30	-104	-26	-102	-67	-63	0	-99	-13	-73	-67	-148	-72	104	2526	-6606	-24435	139	-20462	-7829	-16890	2962	-18643	-10725	-14686	1774	-20709	-9008	-14876	-198
0.240000	-30	42	85	-61	-112	-34	8	-16	-23	4	-75	-68	-100	-16	2	-60	-107	35	-90	-35	-110	-29	-104	-74	-65	-1	-101	-16	-75	-69	-147	-79	188	2837	-6399	-24332	-274	-20380	-7812	-17293	2719	-18623	-10713	-14689	122	-20702	-8940	-14782	-373
0.240833	-29	37	84	-63	-113	-36	11	-17	-25	1	-74	-67	-97	-34	-34	-62	-103	34	-86	-34	-104	-23	-99	-68	-64	1	-100	-12	-73	-69	-148	-78	304	3120	-6204	-24230	-962	-20292	-7786	-17647	2073	-18568	-10679	-14708	-1576	-20701	-8875	-14676	-92
0.241667	-30	45	89	-58	-109	-33	11	-11	-17	8	-70	-61	-95	-12	-30	-57	-82	37	-83	-32	-103	-22	-99	-65	-63	1	-99	-10	-73	-67	-144	-75	294	3371	-6022	-24146	-6	-20209	-7748	-17961	1763	-18551	-10623	-14752	-147	-20708	-8805	-14568	-188
0.242500	-23	54	92	-55	-107	-29	12	-9	-16	7	-41	-61	-92	-13	-27	-55	-98	39	-81	-28	-104	-23	-96	-65	-61	2	-99	-12	-74	-65	-161	-72	156	3586	-5854	-24081	519	-20123	-7708	-18235	1315	-18508	-10557	-14822	998	-20721	-8745	-14471	-410
0.243333	-24	43	91	-59	-109	-29	11	-11	-14	11	-69	-63	-94	-13	-27	-57	-100	39	-91	-33	-107	-23	-97	-65	-61	3	-98	-13	-72	-65	-144	-72	88	3768	-5701	-24022	-47	-20037	-7658	-18465	1487	-18452	-10482	-14897	175	-20743	-8702	-14382	-233
0.244167	-22	44	90	-59	-105	-35	11	-11	-19	3	-73	-62	-94	-14	-28	-56	-100	35	-84	-30	-107	-23	-98	-67	-62	2	-99	-10	-85	-67	-144	-73	119	3918	-5554	-23972	-546	-19968	-7593	-18657	1072	-18391	-10394	-14989	-979	-20768	-8647	-14311	-268
0.245000	-24	49	88	-58	-105	-33	15	-12	-14	6	-70	-76	-94	-14	-28	-58	-100	33	-82	-55	-105	-23	-97	-67	-65	0	-98	-13	-73	-67	-145	-76	179	4039	-5413	-23931	-414	-19894	-7519	-18806	432	-18308	-10301	-15087	-1107	-20793	-8610	-14268	-193
0.245833	-25	42	101	-57	-109	-34	15	-13	-18	5	-70	-63	-95	-15	-26	-56	-103	33	-83	-31	-104	-23	-100	-72	-64	0	-98	-11	-74	-68	-147	-78	273	4132	-5276	-23899	-236	-19821	-7436	-18919	98	-18219	-10206	-15189	-972	-20821	-8581	-14221	-128
0.246667	-24	43	90	-59	-110	-33	12	-12	-19	6	-72	-64	-96	-15	-29	-58	-101	35	-84	-31	-107	-24	-99	-69	-65	0	-100	-13	-75	-70	-148	-77	301	4191	-5139	-23870	-229	-19756	-7336	-18989	-162	-18119	-10109	-15286	-883	-20849	-8549	-14208	-202
0.247500	-25	42	89	-64	-112	-36	9	-11	-19	5	-73	-64	-94	-18	-27	-58	-99	34	-85	-33	-110	-27	-101	-70	-63	0	-99	-13	-75	-69	-144	-76	301	4227	-4999	-23854	364	-19694	-7229	-19023	350	-18013	-10014	-15371	247	-20861	-8512	-14209	-203
0.248333	-23	47	89	-58	-107	-34	13	-9	-15	5	-75	-64	-96	-15	-26	-57	-94	37	-84	-41	-108	-23	-100	-69	-65	0	-99	-14	-75	-68	-145	-76	356	4231	-4867	-23834	107	-19638	-7115	-19025	1194	-17907	-9920	-15447	-675	-20871	-8474	-14235	-252
0.249167	-25	41	85	-42	-109	-36	10	-13	-21	2	-75	-65	-97	-15	-28	-59	-102	29	-85	-31	-107	-24	-97	-66	-63	0	-99	-12	-73	-64	-142	-75	396	4238	-4714	-23824	-1236	-19584	-6993	-18991	-51	-17790	-9822	-15503	-3335	-20864	-8427	-14271	40
0.250000	-23	44	87	-57	-108	-33	15	-10	-19	5	-73	-64	-92	-14	-6	-55	-99	35	-84	-31	-105	-23	-99	-70	-64	0	-101	-11	-70	-66	-145	-74	349	4167	-4565	-23809	5	-19538	-6871	-18927	-238	-17686	-9725	-15536	-1946	-20846	-8367	-14324	-125
0.250833	-24	41	90	-57	-116	-34	13	-11	-18	4	-70	-62	-94	-13	-26	-60	-102	30	-84	-30	-104	-22	-98	-67	-66	0	-100	-11	-73	-68	-146	-77	300	4092	-4418	-23806	-88	-19517	-6751	-18838	-289	-17579	-9620	-15553	-2019	-20815	-8293	-14390	-170
0.251667	-22	42	90	-63	-110	-35	11	-16	-22	3	-74	-66	-97	-16	-11	-62	-99	30	-87	-32	-109	-27	-102	-75	-67	-7	-102	-13	-76	-68	-146	-77	285	3999	-4269	-23798	7	-19467	-6637	-18722	1	-17475	-9513	-15542	-1844	-20763	-8198	-14455	-64
0.252500	-28	39	89	-60	-115	-44	10	-16	-25	4	-76	-64	-102	-18	-29	-63	-104	30	-86	-28	-111	-24	-101	-69	-67	0	-100	-13	-72	-72	-147	-75	220	3878	-4121	-23791	195	-19454	-6521	-18570	522	-17405	-9386	-15508	-1313	-20702	-8077	-14520	-70
0.253333	-25	41	87	-62	-112	-35	19	-15	-22	4	-74	-65	-97	-19	-28	-62	-101	34	-93	-36	-109	-26	-103	-70	-65	-1	-101	-15	-72	-70	-144	-73	276	3737	-3978	-23778	129	-19439	-6412	-18396	872	-17328	-9251	-15451	-1802	-20597	-7928	-14578	-108
0.254167	-26	25	89	-60	-113	-38	10	-14	-19	10	-73	-65	-99	-17	-26	-62	-100	32	-87	-33	-111	-23	-101	-70	-65	-1	-102	-15	-78	-69	-144	-76	268	3567	-3851	-23785	-546	-19424	-6302	-18198	596	-17265	-9103	-15375	-3330	-20479	-7750	-14627	146
0.255000	-26	40	92	-60	-111	-33	11	-12	-19	7	-72	-63	-84	-13	-28	-62	-97	34	-91	-32	-107	-23	-105	-69	-61	-1	-100	-12	-70	-69	-145	-75	147	3378	-3718	-23777	190	-19416	-6208	-17975	590	-17215	-8923	-15273	-1674	-20337	-7541	-14658	226
0.255833	-5	42	87	-61	-112	-33	15	-14	-21	4	-74	-62	-97	-12	-28	-61	-98	32	-87	-31	-103	-21	-99	-69	-65	-5	-102	-13	-69	-69	-144	-74	177	3171	-3608	-23764	618	-19410	-6107	-17734	309	-17171	-8733	-15157	-163	-20176	-7308	-14671	55
0.256667	-25	40	88	-59	-112	-34	15	-15	-18	4	-75	-65	-92	-17	-30	-64	-105	29	-90	-33	-93	-27	-102	-74	-65	0	-104	-14	-74	-72	-143	-79	266	2936	-3518	-23751	131	-19406	-6017	-17490	542	-17136	-8514	-15029	-385	-19994	-7050	-14666	216
0.257500	-29	39	87	-59	-112	-36	7	-26	-25	2	-78	-66	-97	-17	-31	-62	-103	35	-86	-34	-107	-23	-104	-70	-67	-5	-102	-12	-70	-69	-145	-75	240	2686	-3441	-23732	-188	-19405	-5924	-17198	502	-17102	-8275	-14891	-1382	-19790	-6759	-14627	137
0.258333	-26	40	90	-59	-110	-36	11	-14	-18	3	-87	-64	-98	-17	-30	-60	-98	35	-85	-38	-105	-24	-101	-70	-64	0	-101	-13	-75	-74	-147	-75	285	2416	-3385	-23704	69	-19399	-5832	-16907	215	-17068	-8010	-14756	-1536	-19576	-6456	-14571	60
0.259167	-25	43	86	-59	-114	-35	12	-15	-21	6	-75	-63	-97	-16	-28	-60	-102	34	-86	-36	-113	-24	-101	-68	-64	0	-101	-14	-75	-82	-146	-75	297	2129	-3355	-23668	127	-19390	-5736	-16612	130	-17038	-7743	-14613	-1171	-19347	-6138	-14476	-35
0.260000	-26	41	85	-58	-111	-34	11	-15	-19	4	-78	-67	-105	-13	-29	-60	-101	34	-95	-38	-108	-23	-102	-70	-66	-3	-107	-18	-77	-74	-149	-76	297	1820	-3347	-23608	-124	-19381	-5639	-16314	-311	-17000	-7455	-14476	-1154	-19110	-5809	-14380	-29
0.260833	-36	40	82	-61	-110	-33	15	-13	-18	4	-76	-65	-96	-14	-28	-58	-100	37	-86	-29	-107	-21	-100	-67	-65	0	-102	-11	-74	-69	-142	-73	359	1501	-3351	-23531	35	-19354	-5534	-16013	-730	-16948	-7154	-14331	-437	-18864	-5474	-14254	43
0.261667	-16	43	87	-59	-108	-30	16	-13	-17	4	-74	-62	-92	7	-23	-55	-99	37	-69	-30	-102	-18	-96	-66	-64	0	-101	-9	-68	-66	-144	-68	367	1176	-3399	-23434	373	-19319	-5421	-15714	-597	-16893	-6852	-14198	-247	-18622	-5147	-14113	-151
0.262500	-21	45	93	-56	-104	-30	15	-8	-16	8	-65	-61	-93	-10	-27	-56	-97	37	-82	-29	-100	-18	-98	-66	-60	3	-95	-9	-69	-69	-147	-72	365	835	-3462	-23313	-1114	-19304	-5304	-15426	-2564	-16824	-6546	-14075	-3399	-18388	-4834	-13964	-26
0.263333	-23	49	88	-58	-108	-32	16	-14	-18	7	-48	-62	-94	-13	-26	-56	-96	12	-82	-30	-103	-19	-101	-66	-61	0	-96	-9	-69	-67	-148	-72	419	490	-3559	-23163	-343	-19268	-5182	-15151	-4175	-16747	-6256	-13960	-2118	-18160	-4536	-13806	137
0.264167	-24	44	88	-57	-108	-32	13	-12	-16	7	-72	-61	-99	-16	-31	-55	-99	36	-82	-32	-104	-10	-99	-66	-63	0	-97	-13	-72	-73	-147	-73	398	135	-3663	-22988	-118	-19225	-5047	-14892	-4903	-16658	-5977	-13861	-1635	-17950	-4260	-13645	172
0.265000	-22	44	88	-60	-111	-32	15	-13	-16	6	-73	-65	-95	-14	-30	-56	-98	38	-82	-33	-112	-23	-99	-69	-62	0	-97	-13	-73	-70	-150	-72	348	-222	-3794	-22778	-225	-19184	-4909	-14652	-5414	-16564	-5719	-13762	-1451	-17762	-4024	-13484	208
0.265833	-31	40	84	-61	-111	-34	11	-8	-19	2	-78	-68	-98	-17	-32	-59	-104	34	-86	-32	-109	-22	-101	-69	-68	-3	-102	-13	-75	-72	-150	-75	254	-576	-3938	-22537	-135	-19133	-4759	-14427	-5419	-16459	-5482	-13671	-1389	-17585	-3784	-13323	148
0.266667	-26	43	82	-63	-110	-31	12	-14	-21	8	-74	-62	-109	-16	-32	-57	-100	35	-86	-33	-107	-17	-100	-69	-63	-1	-100	-14	-73	-73	-149	-75	187	-921	-4099	-22255	136	-19082	-4602	-14227	-5253	-16352	-5274	-13581	-1148	-17439	-3594	-13170	140
0.267500	-30	44	88	-59	-111	-33	11	-16	-28	4	-72	-64	-96	-14	-28	-59	-99	37	-83	-32	-109	-21	-100	-70	-65	-1	-99	-14	-73	-68	-153	-75	165	-1253	-4261	-21963	-774	-19031	-4436	-14051	-5723	-16250	-5089	-13499	-2980	-17320	-3436	-13025	304
0.268333	-26	44	85	-60	-109	-29	12	-14	-16	7	-72	-63	-94	-13	-30	-56	-100	38	-82	-30	-107	-21	-98	-67	-63	1	-97	-12	-70	-67	-141	-73	47	-1582	-4427	-21628	-144	-18985	-4264	-13897	-5449	-16151	-4935	-13413	-1660	-17232	-3314	-12890	478
0.269167	-14	47	86	-57	-110	-30	12	-13	-16	5	-65	-62	-95	-12	-26	-46	-97	38	-81	-28	-102	-18	-104	-68	-62	-1	-95	-10	-69	-65	-145	-72	-66	-1889	-4598	-21269	717	-18943	-4090	-13770	-4969	-16064	-4816	-13330	558	-17173	-3222	-12759	173
0.270000	-22	43	89	-56	-105	-29	15	-13	-17	8	-66	-61	-98	-15	-26	-56	-99	40	-81	-27	-100	-17	-98	-66	-64	2	-96	-11	-72	-65	-147	-73	-72	-2178	-4766	-20892	509	-18909	-3907	-13664	-4110	-15997	-4729	-13243	821	-17167	-3167	-12640	299
0.270833	-25	44	88	-56	-121	-31	12	-13	-38	9	-68	-61	-95	-12	-26	-57	-99	39	-81	-31	-105	-22	-99	-68	-64	-1	-98	-10	-69	-73	-147	-73	-32	-2443	-4928	-20506	24	-18897	-3725	-13584	-3175	-15953	-4674	-13157	36	-17154	-3140	-12520	300
0.271667	-25	42	88	-58	-107	-30	11	-13	-19	6	-74	-66	-97	-16	-29	-56	-98	37	-80	-16	-107	-24	-99	-70	-62	0	-98	-12	-75	-72	-146	-74	-27	-2684	-5088	-20106	296	-18888	-3539	-13534	-3194	-15933	-4641	-13066	419	-17190	-3136	-12407	213
0.272500	-25	64	87	-59	-112	-30	11	-14	-22	6	-72	-62	-96	-16	-28	-57	-103	38	-83	-32	-109	-22	-100	-69	-62	-1	-100	-13	-73	-67	-145	-75	-59	-2898	-5201	-19715	404	-18900	-3350	-13477	-3330	-15941	-4617	-12968	1165	-17257	-3151	-12294	350
0.273333	-24	42	85	-59	-112	-32	10	-15	-25	5	-91	-66	-99	-17	-29	-60	-102	35	-86	-33	-110	-23	-102	-72	-66	-4	-104	-14	-78	-70	-151	-76	-76	-3085	-5309	-19328	143	-18970	-3166	-13455	-3296	-15989	-4638	-12859	1573	-17352	-3184	-12181	330
0.274167	-27	37	84	-62	-112	-33	9	-17	-23	5	-74	-66	-96	-21	-30	-62	-103	34	-88	-31	-108	-23	-100	-67	-65	-3	-101	-11	-74	-69	-149	-76	-103	-3243	-5386	-18956	293	-18985	-2979	-13443	-3071	-16041	-4646	-12742	2559	-17470	-3227	-12064	346
0.275000	-24	45	87	-57	-111	-31	7	-13	-21	5	-73	-63	-95	-12	-28	-57	-109	34	-86	-29	-104	-21	-99	-69	-66	-1	-99	-11	-74	-66	-146	-83	-96	-3366	-5435	-18611	758	-19065	-2816	-13445	-1928	-16170	-4669	-12618	3831	-17614	-3273	-11942	338
0.275833	-23	41	89	-53	-107	-30	9	-10	-18	5	-64	-64	-96	-15	-29	-58	-95	35	-82	-24	-107	-24	-97	-66	-61	1	-99	-11	-72	-69	-146	-75	-27	-3463	-5450	-18302	-771	-19171	-2621	-13458	-2673	-16321	-4690	-12489	770	-17787	-3323	-11823	401
0.276667	-23	42	89	-58	-96	-34	8	-13	-21	8	-68	-62	-77	-15	-27	-59	-99	35	-84	-29	-108	-24	-101	-66	-63	1	-100	-10	-74	-67	-145	-74	24	-3535	-5436	-18038	-400	-19307	-2455	-13482	-4039	-16510	-4702	-12357	1172	-17977	-3367	-11693	470
0.277500	-27	42	88	-59	-111	-32	10	-12	-17	9	-72	-64	-98	-17	-28	-59	-101	36	-84	-29	-109	-4	-100	-67	-62	1	-99	-32	-77	-68	-145	-72	-4	-3577	-5386	-17816	-28	-19462	-2291	-13515	-4068	-16732	-4714	-12217	1444	-18185	-3397	-11557	168
0.278333	-21	42	89	-60	-110	-30	11	2	-17	7	-72	-65	-98	-15	-29	-60	-99	32	-86	-34	-105	-22	-100	-68	-63	0	-100	-15	-76	-69	-146	-65	25	-3599	-5305	-17642	-307	-19653	-2144	-13560	-4334	-16988	-4710	-12080	1120	-18407	-3422	-11434	282
0.279167	-25	42	87	-58	-111	-32	12	-16	-23	4	-72	-66	-104	-15	-29	-61	-99	32	-86	-30	-105	-22	-100	-69	-67	-5	-101	-12	-75	-68	-146	-74	4	-3598	-5196	-17519	-419	-19868	-2003	-13604	-4190	-17272	-4691	-11936	771	-18622	-3431	-11303	369
0.280000	-26	40	87	-58	-112	-33	11	-16	-21	5	-72	-67	-96	-15	-29	-60	-102	30	-88	-34	-109	-24	-101	-70	-64	-1	-102	-14	-74	-68	-149	-76	-26	-3578	-5061	-17446	-118	-20105	-1876	-13651	-3598	-17567	-4645	-11797	1260	-18880	-3425	-11185	265
0.280833	-26	41	91	-57	-112	-29	10	-19	-17	3	-69	-64	-96	-16	-28	-63	-102	32	-85	-18	-110	-22	-101	-70	-66	-1	-100	-13	-53	-69	-127	-72	17	-3544	-4901	-17410	-972	-20363	-1751	-13702	-3525	-17886	-4585	-11653	-741	-19117	-3399	-11066	236
0.281667	-27	46	93	-57	-111	-33	10	-11	-19	6	-69	-62	-98	-4	-28	-59	-100	34	-83	-30	-105	-21	-99	-67	-63	0	-98	-12	-73	-69	-142	-75	-5	-3498	-4725	-17411	-880	-20632	-1641	-13760	-3606	-18210	-4500	-11517	-547	-19358	-3370	-10964	543
0.282500	-26	41	86	-62	-114	-35	9	-15	-21	4	-69	-65	-105	0	-28	-61	-102	34	-84	-34	-107	-22	-103	-66	-63	1	-99	-11	-73	-68	-148	-74	33	-3449	-4543	-17431	-127	-20913	-1533	-13817	-3647	-18532	-4397	-11383	1479	-19586	-3318	-10867	205
0.283333	-25	43	87	-60	-110	-33	11	-14	-16	4	-73	-66	-98	-16	-29	-60	-100	35	-86	-34	-109	-21	-100	-68	-64	0	-103	-13	-75	-70	-142	-72	5	-3397	-4355	-17473	-194	-21206	-1433	-13869	-3294	-18860	-4273	-11256	1938	-19800	-3257	-10795	138
0.284167	-27	43	84	-59	-109	-31	10	-11	-18	5	-94	-61	-96	-14	-25	-58	-102	32	-87	-33	-107	-23	-100	-67	-64	0	-100	-12	-73	-69	-148	-68	-94	-3342	-4167	-17521	-649	-21497	-1335	-13927	-2537	-19165	-4134	-11132	469	-20000	-3188	-10741	257
0.285000	-19	40	87	-56	-108	-32	11	0	-24	1	-73	-61	-98	-14	-26	-58	-103	35	-86	-32	-108	-22	-100	-72	-67	0	-98	-12	-74	-69	-152	-73	-63	-3290	-3990	-17555	-472	-21783	-1244	-13976	-2214	-19445	-3988	-11021	-514	-20175	-3119	-10704	241
0.285833	-26	41	85	-59	-109	-33	11	-11	-17	1	-72	-64	-97	-14	-29	-61	-101	34	-84	-43	-108	-23	-103	-69	-65	2	-97	-12	-74	-73	-151	-75	-78	-3245	-3831	-17568	-229	-22055	-1145	-14029	-1599	-19693	-3825	-10913	-482	-20321	-3045	-10691	259
0.286667	-24	42	85	-61	-108	-34	11	-11	-17	3	-72	-62	-98	-15	-27	-57	-102	34	-83	-32	-109	-23	-101	-69	-65	1	-96	-11	-77	-72	-150	-75	-87	-3210	-3684	-17555	-298	-22299	-1055	-14075	-830	-19906	-3662	-10818	150	-20436	-2972	-10701	218
0.287500	-23	43	88	-61	-110	-32	10	-10	-17	5	-72	-65	-99	-23	-28	-58	-99	33	-83	-30	-105	-22	-102	-67	-60	3	-98	-12	-70	-69	-149	-75	-36	-3182	-3558	-17496	86	-22518	-962	-14107	-84	-20071	-3500	-10727	1103	-20511	-2919	-10731	166
0.288333	-24	40	88	-62	-108	-33	12	-10	-16	6	-70	-63	-92	-13	-26	-55	-97	39	-84	-33	-107	-32	-97	-66	-60	3	-97	-10	-69	-65	-145	-73	29	-3165	-3454	-17388	762	-22707	-866	-14140	1206	-20191	-3341	-10646	2230	-20546	-2842	-10779	53
0.289167	-21	45	89	-60	-107	-31	13	-25	-21	4	-69	-63	-93	-13	-41	-58	-101	35	-82	-30	-102	-22	-99	-68	-64	1	-97	-10	-73	-68	-144	-76	7	-3157	-3362	-17225	-313	-22849	-774	-14167	974	-20252	-3198	-10579	-266	-20542	-2796	-10847	-58
0.290000	-25	44	86	-61	-105	-32	-9	-7	-16	4	-69	-64	-96	-14	-25	-58	-99	34	-83	-31	-104	-22	-100	-68	-62	0	-98	-11	-74	-68	-147	-76	-27	-3167	-3294	-17007	-180	-22941	-688	-14187	-805	-20259	-3072	-10524	196	-20495	-2760	-10932	16
0.290833	-23	43	88	-60	-111	-31	11	-12	-24	1	-70	-64	-95	-16	-29	-59	-99	26	-83	-33	-105	-23	-98	-69	-61	0	-100	-11	-75	-69	-145	-77	-9	-3184	-3232	-16729	623	-22981	-602	-14199	-871	-20207	-2963	-10477	2345	-20405	-2736	-11023	-146
0.291667	-30	41	84	-60	-111	-33	9	-14	-21	2	-72	-66	-95	-16	-30	-65	-102	34	-84	-33	-105	-24	-100	-72	-66	0	-99	-13	-76	-70	-147	-79	-18	-3213	-3190	-16396	408	-22967	-524	-14200	-732	-20095	-2875	-10442	2583	-20273	-2723	-11123	-8
0.292500	-25	42	86	-62	-109	-34	11	-14	-19	2	-73	-64	-99	-15	-27	-60	-99	37	-83	-31	-107	-22	-104	-70	-61	-4	-102	-13	-74	-68	-145	-75	25	-3250	-3140	-16010	223	-22892	-440	-14193	-457	-19927	-2814	-10416	1913	-20098	-2722	-11222	-32
0.293333	-26	44	89	-57	-111	-32	10	-12	-18	4	-74	-64	-95	-15	-29	-62	-98	34	-84	-42	-105	-23	-103	-68	-64	1	-99	-13	-74	-70	-147	-79	-8	-3297	-3093	-15579	453	-22755	-382	-14180	-406	-19705	-2773	-10401	2275	-19876	-2735	-11321	-40
0.294167	-26	43	82	-60	-112	-34	9	-22	-17	3	-70	-67	-96	-16	-28	-88	-102	35	-84	-34	-88	-24	-102	-69	-61	0	-98	-12	-72	-69	-145	-76	-101	-3353	-3039	-15116	-128	-22561	-324	-14152	-823	-19433	-2767	-10398	880	-19625	-2750	-11403	-148
0.295000	-21	44	87	-58	-111	-40	11	-11	-19	2	-70	-66	-96	-11	-30	-58	-101	34	-82	-30	-105	-23	-100	-66	-62	0	-99	-13	-73	-77	-146	-75	-63	-3419	-2964	-14627	-264	-22311	-270	-14118	-1426	-19128	-2786	-10409	1009	-19333	-2772	-11482	128
0.295833	-24	42	87	-60	-108	-33	12	-11	-21	3	-72	-64	-94	-13	-30	-66	-102	34	-82	-30	-103	-22	-99	-68	-61	2	-97	-11	-74	-69	-146	-75	19	-3498	-2875	-14127	830	-22015	-231	-14076	-1444	-18785	-2832	-10428	3165	-19011	-2791	-11532	-169
0.296667	-22	45	92	-57	-105	-32	15	-14	-18	2	-78	-65	-94	-15	-28	-59	-100	35	-82	-29	-105	-22	-102	-69	-61	-1	-101	-11	-72	-66	-147	-75	-5	-3583	-2762	-13649	1141	-21671	-201	-14029	-1414	-18409	-2903	-10460	4093	-18661	-2822	-11583	-314
0.297500	-26	41	86	-56	-105	-30	11	-15	-19	2	-74	-66	-113	-15	-30	-58	-103	32	-84	-34	-107	-24	-102	-69	-62	0	-100	-12	-74	-70	-146	-77	-51	-3681	-2625	-13145	469	-21291	-174	-13977	-714	-18022	-2989	-10501	3372	-18294	-2840	-11606	-205
0.298333	-24	43	87	-56	-109	7	10	-15	-21	1	-73	-67	-97	-18	-28	-60	-101	33	-84	-34	-107	-26	-118	-72	-66	-4	-101	-14	-74	-69	-146	-76	-14	-3786	-2460	-12687	-108	-20881	-166	-13920	-259	-17619	-3098	-10557	2801	-17909	-2854	-11603	-537
0.299167	-28	39	84	-62	-113	-40	8	-18	-42	0	-76	-73	-98	-21	-33	-64	-101	32	-87	-33	-110	-25	-101	-72	-61	-1	-100	-16	-76	-73	-148	-74	59	-3904	-2267	-12259	74	-20447	-164	-13854	-187	-17211	-3216	-10613	3155	-17510	-2854	-11586	-623
0.300000	-27	40	84	-64	-110	-38	9	-19	-23	0	-76	-66	-97	-18	-32	-63	-100	33	-88	-34	-109	-30	-104	-73	-65	-5	-100	-16	-74	-73	-148	-68	94	-4036	-2048	-11880	346	-20001	-169	-13787	9	-16809	-3336	-10674	3331	-17102	-2835	-11539	-528
0.300833	-29	41	82	-57	-109	-33	12	-17	-18	1	-76	-67	-98	-18	-31	-62	-101	33	-86	-31	-109	-29	-101	-69	-64	-5	-101	-15	-73	-73	-144	-74	0	-4174	-1810	-11545	226	-19538	-182	-13717	383	-16407	-3456	-10737	2928	-16690	-2802	-11474	-451
0.301667	-24	42	81	-56	-107	-30	16	-14	-17	5	-70	-63	-94	-13	-29	-57	-101	37	-83	-33	-107	-19	-97	-70	-63	0	-97	-12	-72	-69	-146	-73	-91	-4330	-1557	-11292	526	-19076	-205	-13645	1373	-16019	-3571	-10794	3590	-16281	-2748	-11392	-503
0.302500	-23	45	90	-52	-107	-30	16	-11	-17	5	-87	-65	-92	-13	-28	-56	-97	38	-82	-29	-99	-24	-98	-67	-59	1	-98	-11	-70	-68	-144	-73	-178	-4501	-1288	-11067	-84	-18616	-234	-13570	2153	-15649	-3672	-10857	1362	-15883	-2678	-11294	-535
0.303333	-24	42	89	-56	-108	-32	11	-12	-17	6	-70	-63	-96	-14	-29	-61	-98	34	-85	-29	-109	-21	-98	-59	-63	2	-96	-13	-72	-69	-143	-70	-190	-4688	-1024	-10921	-637	-18167	-274	-13497	965	-15294	-3764	-10901	-400	-15495	-2585	-11189	-171
0.304167	-22	44	88	-55	-108	-33	11	-12	-17	5	-73	-62	-96	-13	-29	-61	-101	36	-81	-34	-109	-19	-99	-69	-63	0	-97	-13	-70	-69	-147	-73	-111	-4895	-759	-10829	507	-17733	-323	-13427	983	-14963	-3830	-10941	1531	-15124	-2476	-11078	-397
0.305000	-23	45	89	-56	-113	-31	12	-12	-14	7	-70	-65	-96	-14	-31	-60	-99	36	-84	-33	-102	-21	-98	-69	-62	12	-98	-14	-74	-72	-147	-66	-90	-5116	-512	-10804	345	-17307	-379	-13353	995	-14648	-3874	-10970	1367	-14764	-2354	-10964	-331
0.305833	-24	41	87	-58	-111	-32	8	-14	-19	5	-73	-62	-97	-12	-32	-61	-101	36	-85	-34	-110	-21	-102	-69	-66	2	-100	-12	-73	-72	-148	-75	-55	-5353	-269	-10824	485	-16908	-443	-13284	1435	-14348	-3886	-10980	545	-14424	-2214	-10834	-252
0.306667	-26	41	87	-60	-110	-33	10	-32	-15	4	-76	-68	-101	-15	-31	-62	-105	33	-87	-35	-109	-24	-103	-74	-67	-1	-99	-18	-77	-76	-151	-77	-29	-5609	-57	-10894	618	-16524	-516	-13216	2182	-14064	-3875	-10978	166	-14110	-2071	-10745	-189
0.307500	-26	37	84	-62	-116	-39	8	-14	-24	3	-74	-66	-100	10	-27	-61	-100	34	-86	-32	-110	-21	-101	-70	-63	2	-99	-13	-73	-70	-149	-74	-38	-5873	147	-10981	240	-16156	-593	-13142	2572	-13782	-3827	-10950	-1121	-13809	-1923	-10646	-273
0.308333	-24	45	88	-59	-108	-29	35	-15	-19	5	-74	-61	-99	-13	-28	-58	-101	36	-85	-29	-104	-21	-99	-68	-64	2	-99	-4	-74	-72	-146	-73	-14	-6150	281	-11091	-59	-15804	-672	-13070	2325	-13515	-3761	-10913	-1625	-13527	-1777	-10560	-43
0.309167	-24	42	86	-57	-110	-30	12	-11	-21	7	-69	-88	-96	-5	-28	-57	-102	36	-83	-31	-101	-17	-97	-67	-64	2	-98	-11	-74	-68	-146	-75	-40	-6445	392	-11214	834	-15473	-755	-12998	2218	-13244	-3667	-10851	25	-13271	-1645	-10490	-139
0.310000	21	45	91	-62	-111	-31	15	-12	-18	5	-67	-63	-94	-12	-26	-55	-98	39	-83	-28	-105	-18	-99	-68	-63	2	-99	-9	-72	-68	-148	-72	-44	-6746	472	-11331	1137	-15160	-848	-12926	2100	-12978	-3554	-10790	1425	-13030	-1527	-10441	-355
0.310833	-22	44	89	-58	-110	-29	15	-10	-17	6	-70	-63	-95	-15	-26	-56	-98	38	-84	-26	-105	-17	-97	-66	-63	0	-100	-10	-69	-69	-148	-75	-16	-7056	507	-11450	661	-14870	-936	-12853	3143	-12709	-3425	-10713	1501	-12808	-1434	-10413	-227
0.311667	-23	33	86	-61	-110	-35	-29	-14	-18	4	-72	-64	-94	-14	-27	-59	-101	35	-83	-28	-107	-23	-100	-69	-63	-3	-99	-12	-69	-72	-147	-76	72	-7364	504	-11550	318	-14594	-1022	-12779	4532	-12431	-3289	-10627	847	-12601	-1364	-10386	-228
0.312500	-25	38	87	-59	-110	-32	10	-13	-18	24	-70	-78	-97	-14	-28	-59	-102	34	-72	-31	-108	-21	-101	-72	-64	0	-101	-14	-76	-73	-148	-77	56	-7661	470	-11604	389	-14333	-1103	-12677	5738	-12150	-3149	-10539	1011	-12405	-1328	-10402	-236
0.313333	-28	37	86	-61	-108	-30	11	-15	-19	4	-72	-64	-93	-10	-28	-60	-100	29	-84	-31	-105	-21	-101	-69	-61	3	-97	-11	-75	-70	-148	-77	-35	-7964	403	-11632	460	-14092	-1180	-12606	6708	-11861	-3008	-10443	1239	-12230	-1318	-10419	-293
0.314167	-21	41	88	-62	-108	-33	17	-16	-24	3	-74	-67	-96	-16	-29	-60	-127	30	-84	-30	-107	-23	-103	-70	-65	-3	-99	-13	-74	-73	-151	-74	57	-8249	312	-11606	567	-13870	-1240	-12517	7774	-11571	-2877	-10350	1369	-12020	-1339	-10448	-291
0.315000	-26	41	88	-60	-109	-30	12	-14	-21	6	-73	-65	-96	-17	-30	-61	-101	34	-84	-31	-111	-24	-100	-68	-65	-3	-98	-12	-74	-70	-149	-79	84	-8521	193	-11581	1134	-13665	-1292	-12423	9172	-11280	-2755	-10263	2725	-11845	-1394	-10489	-297
0.315833	-29	40	84	-58	-113	-38	7	-19	-22	3	-77	-68	-99	-21	-28	-61	-101	32	-84	-30	-114	-24	-102	-73	-67	1	-97	-13	-73	-70	-145	-74	17	-8773	63	-11494	577	-13479	-1327	-12318	10484	-10994	-2648	-10174	2136	-11655	-1471	-10527	-338
0.316667	-25	41	86	-59	-112	-33	12	-13	-17	9	-74	-66	-99	-16	-30	-62	-100	33	-85	-30	-104	-24	-101	-68	-66	-4	-98	-12	-73	-87	-147	-74	64	-8992	-75	-11375	-969	-13312	-1345	-12202	9752	-10705	-2560	-10093	-471	-11464	-1574	-10570	-103
0.317500	-23	41	85	-61	-113	-33	8	-12	-22	4	-77	-64	-96	-15	-29	-58	-103	29	-85	-32	-107	-25	-102	-69	-62	0	-99	-13	-75	-69	-146	-74	62	-9184	-216	-11229	388	-13170	-1350	-12109	9472	-10430	-2495	-10021	1215	-11263	-1684	-10604	-109
0.318333	-25	40	87	-61	-108	-32	9	-12	-25	3	-75	-69	-99	-17	-28	-61	-103	32	-84	-32	-105	-25	-101	-72	-66	-1	-101	-15	-75	-45	-146	-77	-1	-9334	-358	-11058	331	-13047	-1334	-11959	9032	-10173	-2453	-9956	1410	-11055	-1807	-10633	-97
0.319167	-24	40	85	-62	-111	-38	10	-13	-19	1	-52	-66	-99	-15	-29	-63	-107	29	-88	-31	-109	-22	-102	-72	-66	-3	-100	-13	-74	-70	-145	-74	-34	-9454	-494	-10870	-50	-12945	-1302	-11820	8961	-9940	-2427	-9897	1377	-10841	-1930	-10644	-78
0.320000	-27	30	85	-60	-115	-31	36	-15	-25	1	-76	-68	-102	-17	-30	-62	-104	32	-86	-35	-117	-24	-102	-74	-69	0	-100	-14	-75	-72	-148	-76	-49	-9535	-611	-10678	-248	-12861	-1255	-11676	9259	-9719	-2426	-9844	1417	-10618	-2047	-10640	-10
0.320833	-28	39	88	-60	-113	-32	7	-14	-23	3	-74	-65	-98	-13	-31	-53	-103	34	-85	-33	-108	-23	-102	-76	-65	-1	-100	-11	-74	-73	-149	-77	-53	-9565	-708	-10479	-354	-12796	-1193	-11519	9145	-9526	-2438	-9795	507	-10387	-2149	-10619	-113
0.321667	-31	43	91	-57	-112	-31	8	-11	-18	4	-72	-68	-98	-15	-27	-58	-99	37	-82	-32	-107	-19	-100	-66	-62	1	-96	-11	-73	-67	-145	-69	-46	-9555	-787	-10282	-1214	-12744	-1114	-11354	7957	-9366	-2461	-9741	-1856	-10150	-2221	-10576	73
0.322500	-24	44	91	-59	-105	-31	11	-13	-19	6	-73	-65	-97	-18	-30	-81	-101	36	-83	-32	-109	-22	-99	-69	-62	-4	-99	-13	-72	-72	-148	-76	-73	-9511	-848	-10100	-582	-12710	-1026	-11183	7130	-9222	-2496	-9698	-975	-9924	-2275	-10518	102
0.323333	-19	42	87	-63	-108	-34	9	-13	-21	0	-76	-68	-97	-18	-31	-60	-102	16	-87	-41	-109	-24	-102	-69	-64	-3	-99	-14	-70	-69	-147	-76	-96	-9418	-883	-9932	-138	-12681	-937	-11005	6333	-9143	-2539	-9660	312	-9697	-2295	-10443	-218
0.324167	-24	38	85	-61	-112	-33	10	-16	-24	-6	-77	-72	-100	-18	-30	-59	-104	32	-83	-33	-109	-21	-99	-69	-64	-4	-98	-12	-73	-68	-145	-75	-148	-9287	-885	-9780	-545	-12655	-839	-10817	5779	-9074	-2578	-9606	-91	-9479	-2280	-10347	-187
0.325000	-27	40	86	-63	-111	-32	9	-17	-18	2	-74	-69	-95	-19	-28	-62	-98	32	-86	-32	-102	-27	-99	-73	-64	-1	-99	-13	-74	-68	-150	-69	-204	-9122	-868	-9647	-1028	-12632	-746	-10620	4815	-9030	-2614	-9549	-1423	-9275	-2229	-10236	-213
0.325833	-23	42	87	-62	-108	-34	7	-17	-18	2	-75	-68	-97	-18	-31	-61	-99	35	-65	-32	-105	-22	-103	-73	-66	-4	-98	-12	-74	-72	-146	-76	-179	-8926	-820	-9540	-847	-12607	-652	-10421	3502	-9017	-2646	-9487	-2160	-9086	-2137	-10115	-118
0.326667	-25	42	86	-59	-108	-35	8	-14	-17	3	-75	-68	-94	-21	-31	-62	-100	34	-83	-31	-108	-24	-99	-69	-62	-3	-100	-7	-74	-74	-148	-76	-147	-8704	-750	-9443	-646	-12573	-566	-10211	2011	-9021	-2669	-9422	-2729	-8916	-2023	-9986	81
0.327500	-23	43	88	-60	-112	-36	9	-16	-16	0	-73	-68	-98	-19	-5	-61	-96	34	-82	-31	-105	-23	-101	-69	-61	1	-98	-14	-72	-68	-146	-74	-204	-8457	-650	-9364	-488	-12534	-492	-9991	213	-9013	-2677	-9348	-2317	-8771	-1874	-9850	177
0.328333	-24	45	88	-56	-111	-32	13	-13	-17	5	-74	-67	-93	-18	-30	-58	-98	38	-82	-30	-102	-22	-100	-69	-58	1	-98	-11	-69	-68	-146	-73	-231	-8196	-522	-9291	-113	-12482	-428	-9769	-844	-9069	-2675	-9262	-306	-8655	-1705	-9716	160
0.329167	-21	44	88	-61	-105	-31	13	-12	-17	8	-73	-66	-93	-16	-27	-57	-98	35	-84	-28	-102	-19	-99	-67	-59	0	-96	-11	-68	-64	-145	-72	-247	-7924	-372	-9228	-117	-12420	-379	-9545	-918	-9103	-2663	-9171	277	-8567	-1525	-9587	55
0.330000	-21	45	89	-59	-104	-31	17	-15	-17	10	-73	-62	-90	-15	-28	-53	-96	37	-80	-27	-99	-18	-99	-66	-61	2	-98	-10	-67	-65	-149	-72	-264	-7641	-196	-9159	-1853	-12346	-349	-9318	-2691	-9139	-2644	-9075	-3221	-8509	-1335	-9461	343
0.330833	-23	46	86	-57	-105	-31	13	-13	-15	6	-73	-63	-94	-11	-31	-60	-101	33	-85	-29	-104	-7	-101	-70	-64	1	-99	-12	-69	-69	-148	-78	-240	-7368	-3	-9092	-868	-12264	-339	-9094	-3928	-9174	-2611	-8975	-2038	-8485	-1150	-9346	526
0.331667	-22	45	87	-60	-107	-31	11	-3	-19	5	-73	-66	-95	-18	-33	-60	-102	34	-83	-31	-105	-26	-107	-74	-65	-1	-101	-12	-74	-70	-151	-78	-277	-7092	220	-9006	-154	-12177	-349	-8864	-4413	-9205	-2579	-8870	-1326	-8490	-964	-9242	485
0.332500	-28	41	84	-62	-112	-43	6	-19	-26	0	-82	-67	-97	-22	-32	-65	-110	28	-85	-31	-108	-25	-103	-72	-64	-3	-103	-12	-76	-68	-151	-79	-276	-6821	460	-8908	11	-12069	-363	-8633	-5046	-9220	-2538	-8760	-672	-8514	-815	-9153	622
0.333333	16	45	86	-62	-114	-38	12	-18	-19	4	-77	-64	-95	-18	-38	-60	-99	34	-85	-31	-107	-26	-104	-68	-62	-12	-95	-12	-73	-67	-150	-75	-222	-6554	729	-8790	69	-11971	-402	-8402	-5694	-9227	-2484	-8648	10	-8572	-680	-9075	888
0.334167	-26	41	87	-59	-94	-34	15	-15	-19	1	-118	-68	-95	-17	-30	-51	-100	34	-85	-30	-107	-24	-101	-69	-61	-1	-100	-14	-74	-70	-149	-75	-259	-6303	1016	-8656	574	-11860	-440	-8172	-6482	-9226	-2455	-8545	697	-8650	-575	-9016	920
0.335000	-24	43	86	-61	-109	-36	17	-15	-16	5	-70	-65	-97	-15	-28	-60	-103	36	-85	-32	-70	-22	-101	-69	-60	0	-100	-12	-72	-69	-147	-69	-267	-6058	1324	-8503	-125	-11750	-504	-7946	-7927	-9213	-2418	-8437	-1028	-8761	-503	-8973	751
0.335833	-23	42	86	-59	-109	-33	16	-3	-19	3	-75	-63	-93	-14	-27	-59	-98	35	-93	-29	-103	-19	-100	-68	-62	-1	-100	-11	-72	-67	-147	-74	-259	-5823	1652	-8333	276	-11673	-569	-7729	-8781	-9193	-2389	-8335	10	-8865	-469	-8957	802
0.336667	-24	41	90	-58	-107	-50	15	-13	-19	5	-73	-63	-93	-13	-27	-61	-98	35	-84	-32	-107	-19	-99	-68	-58	3	-99	-10	-70	-65	-147	-75	-267	-5601	1998	-8155	923	-11547	-637	-7514	-9528	-9168	-2363	-8237	2148	-8992	-471	-8957	515
0.337500	-25	44	89	-57	-109	-32	15	-16	-22	7	-77	-62	-98	-12	-27	-61	-144	36	-81	-30	-103	-22	-101	-70	-64	1	-98	-11	-70	-69	-158	-72	-233	-5385	2358	-7968	840	-11460	-706	-7307	-9581	-9145	-2347	-8151	2642	-9137	-518	-8979	626
0.338333	-25	46	89	-55	-108	-31	12	-14	-17	5	-70	-59	-96	-13	-28	-59	-95	12	-82	-31	-104	-22	-99	-69	-61	2	-97	-12	-69	-72	-148	-73	-233	-5179	2734	-7780	451	-11372	-775	-7100	-9075	-9119	-2336	-8076	1838	-9283	-602	-9025	573
0.339167	-23	43	86	-59	-113	-33	11	-14	-21	5	-61	-62	-96	-13	-27	-59	-100	37	-83	-34	-105	-24	-101	-69	-61	3	-99	-14	-74	-69	-126	-74	-254	-4977	3122	-7600	387	-11296	-843	-6915	-8941	-9094	-2336	-8002	1778	-9432	-714	-9090	229
0.340000	-21	41	86	-60	-115	-33	9	-14	-22	2	-75	-69	-101	-16	-30	-64	-104	33	-87	-34	-110	-27	-102	-56	-66	0	-104	-17	-78	-72	-151	-77	-274	-4785	3515	-7422	261	-11222	-904	-6736	-9015	-9077	-2347	-7936	2217	-9587	-859	-9172	-1
0.340833	-27	38	84	-63	-112	-38	10	-16	-22	1	-76	-69	-100	-40	-29	-61	-102	33	-87	-35	-105	-21	-101	-68	-64	0	-100	-12	-75	-69	-146	-74	-250	-4589	3916	-7287	163	-11148	-951	-6563	-9312	-9058	-2355	-7867	2712	-9723	-1020	-9287	10
0.341667	-22	47	87	-55	-109	-30	13	-11	-18	6	-74	-61	-95	-10	-25	-56	-98	36	-83	-28	-102	-18	-98	-66	-60	3	-99	-12	-69	-65	-146	-70	-156	-4398	4316	-7115	461	-11071	-993	-6404	-9283	-9044	-2373	-7806	3490	-9853	-1197	-9419	75
0.342500	-22	44	88	-56	-110	-5	11	-10	-17	2	-73	-60	-95	-10	-22	-56	-102	34	-78	-30	-107	-19	-98	-66	-65	1	-98	-11	-70	-66	-143	-75	-172	-4215	4709	-7002	853	-10993	-1030	-6259	-8142	-9027	-2400	-7749	3810	-9978	-1389	-9577	113
0.343333	-22	45	91	-56	-111	-29	10	-11	-18	7	-69	-59	-95	-10	-25	-58	-99	38	-83	-29	-104	-22	-98	-67	-62	3	-91	-10	-73	-69	-144	-70	-163	-4032	5090	-6911	-799	-10906	-1064	-6131	-8407	-9014	-2435	-7689	-345	-10080	-1584	-9757	306
0.344167	-23	44	90	-56	-102	-32	9	-9	-16	10	-70	-62	-96	-10	-25	-57	-99	38	-80	-27	-105	-18	-97	-64	-62	3	-97	-9	-73	-70	-145	-72	-75	-3857	5458	-6849	-493	-10798	-1085	-6012	-9048	-8996	-2474	-7627	-516	-10172	-1780	-9960	370
0.345000	-23	43	90	-57	-112	-33	10	-13	-19	7	-70	-64	-95	-13	-28	-59	-97	37	-82	-32	-107	-24	-100	-65	-63	1	-97	-11	-73	-70	-146	-79	-72	-3686	5804	-6818	71	-10677	-1106	-5914	-8595	-8969	-2521	-7560	-68	-10239	-1960	-10190	216
0.345833	-24	42	88	-57	-109	-32	12	1	-19	3	-72	-65	-97	-11	-29	-57	-101	11	-82	-31	-107	-21	-97	-67	-64	0	-100	-15	-75	-72	-146	-73	-49	-3522	6129	-6814	173	-10528	-1120	-5829	-8388	-8923	-2573	-7479	209	-10275	-2131	-10438	413
0.346667	-25	42	87	-59	-133	-32	10	-13	-19	7	-73	-63	-95	-14	-30	-59	-103	38	-84	-32	-108	-18	-97	-68	-63	0	-98	-12	-76	-67	-145	-74	-55	-3368	6419	-6834	60	-10349	-1136	-5759	-7730	-8858	-2633	-7406	-171	-10283	-2286	-10708	377
0.347500	-25	44	90	-59	-110	-46	11	-15	-18	6	-74	-66	-96	-13	-26	-60	-102	36	-83	-31	-105	-21	-99	-72	-63	1	-100	-11	-73	-69	-147	-75	-47	-3215	6678	-6870	286	-10135	-1150	-5705	-6648	-8776	-2703	-7314	-866	-10258	-2420	-10999	311
0.348333	-25	46	87	-58	-109	-32	11	-11	-19	10	-73	-63	-95	-11	-29	-58	-100	37	-83	-21	-105	-19	-97	-67	-65	0	-100	-14	-72	-66	-148	-74	-73	-3074	6900	-6923	-323	-9891	-1170	-5662	-5868	-8638	-2783	-7216	-3644	-10204	-2546	-11314	232
0.349167	-25	60	85	-60	-113	-36	10	-18	-19	4	-74	-65	-76	-11	-29	-60	-102	35	-81	-30	-107	-21	-99	-67	-64	-4	-97	-11	-73	-68	-145	-73	-22	-2918	7087	-6983	22	-9609	-1193	-5637	-4982	-8466	-2870	-7111	-3110	-10111	-2644	-11643	431
0.350000	-22	42	89	-59	-108	-32	15	-11	-16	6	-68	-63	-95	-12	-28	-55	-99	44	-81	-29	-100	-19	-94	-66	-61	0	-97	-11	-72	-70	-145	-75	6	-2796	7232	-7048	654	-9290	-1204	-5622	-3967	-8258	-2968	-6999	-863	-9986	-2731	-11991	196
0.350833	-24	42	91	-58	-110	-31	11	-13	-18	0	-68	-63	-94	-44	-27	-56	-101	39	-82	-31	-107	-22	-98	-70	-63	-1	-100	-12	-69	-72	-145	-77	-158	-2666	7332	-7119	439	-8938	-1233	-5623	-2766	-8009	-3072	-6887	-383	-9825	-2805	-12345	107
0.351667	-27	41	88	-59	-111	-19	11	-14	-19	4	-73	-68	-97	-16	-28	-60	-98	34	-82	-35	-107	-23	-100	-70	-63	-4	-102	-12	-74	-74	-158	-77	-272	-2533	7387	-7182	-23	-8558	-1258	-5631	-1138	-7709	-3208	-6778	-1340	-9633	-2868	-12724	99
0.352500	-26	39	85	-62	-113	-38	8	-26	-22	6	-78	-65	-97	-15	-31	-59	-102	34	-85	-33	-107	-25	-98	-70	-66	-3	-100	-14	-74	-68	-147	-80	-344	-2398	7400	-7239	-505	-8123	-1289	-5646	-109	-7362	-3340	-6673	-2236	-9396	-2921	-13124	26
0.353333	-25	42	85	-59	-110	-33	11	-14	-21	5	-74	-65	-98	-16	-31	-56	-100	34	-83	-33	-108	-25	-101	-68	-61	3	-99	-14	-74	-72	-147	-76	-353	-2248	7376	-7289	-817	-7693	-1320	-5672	318	-6970	-3488	-6574	-2876	-9130	-2970	-13508	15
0.354167	-26	39	86	-61	-98	-33	11	-12	-17	5	-72	-68	-95	-17	-32	-59	-100	36	-83	-32	-107	-22	-100	-70	-61	-1	-100	-12	-75	-72	-147	-68	-293	-2089	7306	-7328	-676	-7224	-1355	-5689	469	-6533	-3642	-6482	-2831	-8835	-3013	-13897	-122
0.355000	-24	41	86	-58	-110	-38	13	-14	-18	11	-73	-68	-88	-17	-27	-56	-101	37	-79	-32	-104	-22	-101	-73	-61	0	-100	-14	-70	-72	-146	-76	-302	-1912	7195	-7362	-449	-6738	-1392	-5713	1146	-6067	-3799	-6402	-1990	-8513	-3055	-14282	-103
0.355833	-21	42	87	-62	-124	-35	13	-12	-17	4	-75	-67	-95	-21	-33	-58	-98	35	-85	-34	-103	-24	-102	-70	-59	-3	-102	-13	-73	-73	-147	-78	-248	-1709	7049	-7400	-6	-6233	-1428	-5733	3217	-5567	-3956	-6344	-173	-8168	-3100	-14663	-180
0.356667	-21	35	86	-59	-110	-40	9	-16	-19	5	-73	-68	-96	-18	-29	-63	-100	33	-84	-34	-94	-26	-97	-72	-65	0	-101	-13	-74	-74	-149	-56	-186	-1500	6861	-7446	-1245	-5723	-1470	-5749	4309	-5040	-4111	-6309	-2239	-7804	-3138	-15020	-353
0.357500	-25	39	82	-60	-111	-34	8	-17	-23	3	-79	-68	-99	-18	-32	-53	-101	34	-86	-34	-107	-26	-102	-70	-63	-1	-100	-13	-73	-76	-147	-78	-233	-1257	6646	-7499	-1599	-5197	-1500	-5751	3691	-4496	-4270	-6291	-2598	-7424	-3174	-15358	-166
0.358333	-30	20	85	-59	-112	-35	10	-14	-15	4	-75	-68	-97	-17	-47	-59	-103	33	-86	-32	-108	-24	-103	-21	-65	-1	-101	-12	-75	-73	-148	-76	-211	-987	6393	-7565	-638	-4662	-1544	-5750	4012	-3941	-4415	-6291	-1337	-7034	-3202	-15671	-383
0.359167	-25	39	87	-60	-110	-35	10	-15	-19	3	-76	-68	-95	-18	-32	-59	-97	33	-88	-32	-104	-24	-105	-74	-67	-6	-103	-13	-75	-70	-148	-76	-126	-684	6110	-7655	-758	-4127	-1588	-5735	3673	-3389	-4548	-6316	-1144	-6632	-3231	-15955	-374
0.360000	-27	39	85	-62	-112	-38	10	-16	-19	3	-76	-69	-98	-18	-31	-61	-105	30	-88	-38	-109	-26	-104	-74	-66	-4	-100	-16	-77	-76	-149	-79	-128	-369	5804	-7774	-995	-3599	-1633	-5700	3263	-2839	-4657	-6360	-1652	-6233	-3244	-16199	-390
0.360833	-25	42	86	-60	-110	-38	10	-17	-19	4	-72	-69	-97	-16	-26	-61	-100	33	-87	-49	-105	-24	-101	-74	-65	-1	-98	-13	-73	-70	-146	-78	-152	-15	5475	-7921	-853	-3065	-1678	-5648	2541	-2298	-4741	-6418	-1769	-5821	-3246	-16396	-422
0.361667	-21	41	87	-58	-111	-33	13	-9	-15	7	-72	-67	-96	-14	-29	-56	-97	38	-85	-30	-101	-9	-98	-67	-61	1	-97	-12	-70	-62	-144	-75	-96	354	5131	-8099	-1534	-2540	-1726	-5569	1142	-1772	-4797	-6493	-3944	-5416	-3234	-16549	-449
0.362500	-23	44	88	-59	-119	-35	11	-13	-17	7	-72	-66	-90	-6	-27	-56	-99	35	-84	-29	-103	-21	-100	-69	-61	0	-92	-10	-68	-69	-145	-73	-35	738	4770	-8311	-2156	-2031	-1785	-5476	-673	-1270	-4819	-6577	-4785	-5014	-3201	-16649	-189
0.363333	-24	42	89	-57	-107	-35	15	-12	-17	7	-100	-68	-95	-13	-28	-58	-101	34	-86	-30	-105	-18	-100	-67	-62	0	-99	-11	-73	-69	-148	-74	-39	1132	4398	-8555	-1598	-1524	-1852	-5363	-2343	-799	-4806	-6674	-3060	-4623	-3152	-16699	-474
0.364167	-22	40	88	-58	-107	-32	13	-13	-47	4	-72	-70	-98	-13	-29	-61	-99	35	-87	-34	-104	-22	-102	-69	-63	0	-98	-13	-70	-70	-148	-58	-9	1531	4019	-8833	-1412	-1037	-1920	-5230	-3587	-357	-4758	-6768	-2175	-4235	-3080	-16685	-549
0.365000	-25	42	89	-58	-109	-33	12	-15	-18	4	-73	-69	-95	-15	-30	-62	-101	34	-85	-32	-108	-24	-119	-70	-63	-3	-101	-15	-78	-70	-150	-75	13	1930	3639	-9127	-1881	-564	-1998	-5075	-4034	37	-4676	-6867	-3085	-3858	-2984	-16617	-348
0.365833	-27	37	84	-62	-111	-39	9	-17	-23	9	-75	-68	-98	-17	-32	-63	-104	32	-87	-32	-103	-26	-101	-69	-62	0	-98	-15	-74	-72	-150	-76	61	2323	3268	-9432	-1817	-110	-2080	-4903	-4547	433	-4546	-6952	-3803	-3485	-2858	-16484	-434
0.366667	-26	37	86	-62	-111	-35	10	-16	-21	2	-74	-67	-97	-17	-30	-62	-100	36	-84	-30	-109	-23	-100	-70	-62	-3	-100	-12	-76	-72	-151	-76	88	2703	2909	-9739	-1237	315	-2166	-4713	-4777	777	-4383	-7029	-3660	-3126	-2713	-16291	-328
0.367500	-25	41	88	-60	-107	-36	15	-12	-22	2	-72	-65	-97	-32	-28	-63	-98	35	-82	-29	-109	-22	-99	-70	-63	0	-99	-15	-52	-67	-149	-76	112	3065	2537	-10034	-821	708	-2257	-4511	-4895	1086	-4184	-7091	-3393	-2780	-2545	-16041	-215
0.368333	-18	43	88	-58	-110	-33	15	-12	-15	5	-72	-66	-97	-10	-17	-56	-97	38	-83	-28	-105	-21	-101	-67	-63	3	-98	-13	-69	-67	-146	-74	93	3395	2229	-10313	-431	1068	-2349	-4297	-4694	1345	-3960	-7132	-3050	-2446	-2349	-15734	-215
0.369167	-21	45	91	-59	-105	-32	16	-15	-13	8	-68	-67	-94	-13	-27	-56	-97	38	-81	-30	-104	-18	-98	-68	-61	10	-95	-6	-72	-66	-146	-73	45	3697	1919	-10552	512	1389	-2434	-4070	-3027	1590	-3712	-7154	-1513	-2130	-2139	-15363	-162
0.370000	-19	44	89	-61	-104	-32	17	-11	-15	8	-66	-63	-87	-12	-26	-55	-98	37	-82	-28	-102	-18	-97	-68	-59	3	-94	-11	-67	-65	-145	-70	69	3970	1632	-10744	292	1645	-2515	-3842	-865	1785	-3448	-7153	-2809	-1830	-1905	-14937	-151
0.370833	-21	47	90	-57	-103	-29	17	-8	-17	7	-69	-63	-95	-12	-27	-58	-97	43	-80	-21	-103	-16	-98	-66	-61	2	-97	-11	-69	-67	-147	-73	63	4209	1374	-10882	2	1851	-2585	-3617	-222	1939	-3191	-7130	-3962	-1556	-1664	-14464	132
0.371667	-25	42	86	-59	-122	-32	15	-11	-17	5	-72	-65	-92	-12	-29	-59	-101	51	-83	-29	-102	-22	-98	-69	-58	-6	-100	-11	-69	-68	-147	-76	-3	4400	1142	-10951	1638	2000	-2648	-3395	1847	2054	-2901	-7083	-2181	-1300	-1412	-13947	35
0.372500	-25	42	84	-62	-110	-33	10	-17	-11	7	-73	-66	-96	-14	-31	-58	-102	37	-83	-30	-105	-22	-103	-70	-64	0	-97	-12	-74	-67	-148	-76	-26	4562	941	-10948	1570	2082	-2695	-3176	3812	2130	-2631	-7007	-2200	-1073	-1153	-13383	49
0.373333	-26	42	88	-58	-110	-33	9	-13	-21	5	-74	-63	-99	-16	-32	-60	-104	35	-86	-31	-110	-23	-103	-72	-64	-5	-102	-13	-78	-74	-149	-77	4	4684	765	-10872	1587	2099	-2722	-2963	5849	2163	-2376	-6908	-2265	-882	-893	-12786	0
0.374167	-26	42	85	-68	-115	-44	8	-16	-23	5	-74	-66	-101	-6	-28	-59	-103	37	-84	-31	-110	-23	-102	-68	-64	1	-99	-18	-76	-72	-146	-74	20	4777	624	-10712	2158	2050	-2732	-2761	7763	2156	-2139	-6777	-1592	-719	-634	-12142	-59
0.375000	-25	29	86	-59	-112	-31	11	-11	-18	10	-73	-63	-97	-12	-31	-56	-96	38	-82	-27	-109	-21	-98	-67	-64	-1	-99	-11	-74	-69	-145	-73	-25	4836	508	-10486	1909	1944	-2721	-2570	9068	2107	-1924	-6627	-2768	-598	-382	-11468	-64
0.375833	-26	44	85	-58	-110	-29	13	13	-18	8	-70	-63	-96	-13	-18	-55	-103	36	-83	-28	-104	-18	-99	-66	-60	0	-97	-8	-74	-72	-145	-68	-5	4864	418	-10170	1102	1768	-2697	-2398	9402	2014	-1748	-6451	-3902	-516	-141	-10766	94
0.376667	-26	41	87	-60	-111	-31	15	-11	-21	5	-73	-64	-98	-13	-27	-56	-104	18	-81	-29	-104	-17	-113	-68	-66	0	-108	-8	-75	-67	-144	-69	-1	4870	349	-9847	1939	1539	-2658	-2241	9610	1877	-1603	-6252	-2176	-481	82	-10046	-65
0.377500	-24	42	91	-60	-110	-29	13	-11	-19	8	-64	-63	-100	-13	-25	-58	-101	38	-83	-28	-108	-17	-97	-69	-63	0	-98	-10	-74	-70	-146	-73	-14	4848	297	-9459	2398	1255	-2601	-2101	9348	1699	-1495	-6030	-806	-497	281	-9304	-161
0.378333	-25	47	88	-59	-109	-33	15	-14	-22	7	-70	-63	-94	-14	-24	-57	-97	37	-82	-29	-108	-19	-100	-39	-63	0	-97	-10	-74	-69	-146	-73	0	4813	260	-9043	1897	923	-2542	-1981	9135	1481	-1424	-5791	-855	-563	461	-8549	44
0.379167	-26	44	88	-59	-110	-33	13	-1	-21	9	-70	-62	-96	-15	-28	-58	-100	38	-83	-29	-104	-19	-101	-68	-60	2	-98	-12	-73	-72	-148	-73	-48	4764	240	-8615	1374	557	-2473	-1873	8375	1222	-1393	-5533	-1485	-680	604	-7783	-32
0.380000	-23	43	87	-60	-111	-32	9	-12	-19	7	-70	-62	-97	-16	-28	-58	-100	37	-84	-32	-108	-26	-100	-72	-64	0	-98	-10	-75	-72	-147	-74	-62	4698	215	-8186	1322	164	-2407	-1784	7157	932	-1397	-5259	-1259	-843	721	-7004	41
0.380833	-27	43	87	-59	-111	-32	12	-12	-19	3	-72	-65	-100	-21	-26	-66	-103	35	-84	-31	-109	-23	-99	-70	-66	0	-99	-10	-76	-69	-146	-70	-49	4626	178	-7772	1135	-231	-2350	-1710	5649	613	-1439	-4969	-880	-1056	804	-6226	90
0.381667	-23	45	90	-57	-108	-31	18	-8	-17	10	-70	-60	-97	-12	-23	-56	-99	61	-83	-29	-104	-17	-101	-66	-61	2	-97	-7	-73	-67	-145	-70	-47	4547	178	-7393	850	-658	-2303	-1652	3927	268	-1512	-4665	-615	-1319	828	-5451	84
0.382500	-25	44	91	-56	-113	-19	15	-14	-19	5	-74	-65	-94	-15	-25	-58	-98	37	-83	-30	-108	-19	-99	-70	-64	-1	-99	-10	-68	-105	-145	-73	-58	4468	145	-7054	1189	-1080	-2279	-1610	2577	-110	-1624	-4354	1026	-1618	836	-4680	129
0.383333	-24	44	90	-57	-111	-28	17	-11	-17	24	-70	-64	-96	-11	-27	-59	-100	37	-83	-28	-104	-19	-100	-66	-61	2	-98	-9	-72	-67	-147	-74	-76	4361	109	-6769	867	-1509	-2278	-1577	1549	-495	-1753	-4038	701	-1961	786	-3931	90
0.384167	-16	41	90	-56	-112	-31	13	-12	-21	7	-78	-64	-97	-14	-27	-58	-102	37	-81	-29	-104	-21	-98	-69	-65	1	-99	-11	-74	-67	-146	-72	-83	4262	59	-6550	-613	-1905	-2312	-1562	-1381	-889	-1909	-3725	-1890	-2338	689	-3184	293
0.385000	7	43	90	-57	-107	-29	17	-11	-19	3	-72	-66	-98	-16	-26	-60	-99	36	-83	-30	-108	-23	-99	-56	-69	-1	-99	-11	-75	-67	-145	-72	-136	4158	-12	-6397	278	-2302	-2373	-1554	-3239	-1285	-2074	-3409	-108	-2743	539	-2457	174
0.385833	-25	42	93	-60	-111	-32	15	-13	-23	3	-70	-66	-87	-15	-27	-59	-100	36	-82	-32	-111	-24	-99	-69	-66	0	-99	-13	-73	-69	-148	-69	-102	4050	-98	-6326	94	-2688	-2475	-1560	-4666	-1684	-2277	-3102	519	-3166	344	-1753	132
0.386667	-26	45	89	-61	-108	-31	13	-13	-19	3	-73	-68	-101	-15	-27	-58	-94	35	-70	-33	-107	-24	-99	-69	-65	-1	-98	-15	-77	-70	-149	-72	-30	3938	-202	-6316	-12	-3049	-2608	-1555	-5710	-2076	-2477	-2802	953	-3604	103	-1072	214
0.387500	-26	43	86	-60	-105	-30	16	-13	-21	3	-69	-64	-92	-15	-26	-58	-105	34	-82	-33	-104	-23	-98	-69	-63	-17	-99	-12	-73	-65	-147	-74	-14	3824	-324	-6383	-207	-3399	-2778	-1599	-6035	-2464	-2686	-2513	1156	-4043	-181	-425	302
0.388333	-25	46	91	-58	-111	-28	15	-11	-21	5	-60	-64	-96	-12	-26	-57	-102	33	-77	-29	-108	-21	-98	-69	-63	1	-99	-11	-73	-65	-148	-72	-8	3707	-462	-6520	-418	-3748	-2986	-1637	-5929	-2835	-2902	-2247	366	-4484	-508	205	146
0.389167	-23	43	89	-55	-109	-39	13	-12	-18	7	-68	-62	-95	-14	-26	-56	-102	36	-81	-28	-108	-23	-97	-67	-61	5	-98	-10	-73	-65	-148	-72	18	3587	-623	-6741	-1278	-4086	-3216	-1689	-6423	-3196	-3116	-1994	-1471	-4913	-868	773	205
0.390000	-22	45	91	-58	-111	-29	16	-15	-19	3	-70	-65	-97	-15	-28	-59	-100	36	-83	-31	-105	-26	-101	-72	-64	-1	-101	-13	-74	-66	-149	-74	-9	3463	-796	-6997	-668	-4427	-3478	-1757	-6438	-3547	-3334	-1768	90	-5331	-1258	1317	215
0.390833	-23	42	87	-58	-109	-32	10	-16	-17	2	-78	-66	-97	-16	-28	-59	-99	34	-84	-32	-104	-25	-99	-68	-62	0	-97	-12	-72	-68	-151	-74	-70	3343	-977	-7317	-12	-4772	-3754	-1835	-6380	-3879	-3539	-1565	2010	-5729	-1675	1817	8
0.391667	-24	33	90	-62	-112	-34	11	-14	-19	2	-73	-66	-97	-16	-27	-59	-108	32	-83	-32	-108	-27	-102	-72	-66	25	-100	-15	-76	-68	-150	-76	-65	3225	-1172	-7685	-287	-5127	-4045	-1935	-5553	-4203	-3745	-1390	1964	-6098	-2095	2278	110
0.392500	-28	38	87	-81	-111	-35	10	-14	-23	-8	-76	-66	-99	-18	-29	-62	-100	34	-86	-33	-111	-24	-103	-70	-66	0	-101	-14	-73	-65	-152	-75	-80	3115	-1372	-8086	-750	-5493	-4338	-2046	-4391	-4516	-3939	-1242	1066	-6437	-2525	2698	17
0.393333	-29	43	86	-64	-108	-33	10	-13	-21	18	-68	-65	-96	-12	-29	-60	-93	32	-84	-34	-105	-25	-104	-69	-63	0	-99	-14	-72	-68	-151	-74	-148	3000	-1577	-8515	-727	-5889	-4608	-2180	-3388	-4820	-4126	-1129	1052	-6740	-2951	3050	-26
0.394167	-27	42	89	-59	-108	-35	18	-15	-19	-18	-72	-67	-95	-17	-29	-60	-98	34	-83	-32	-103	-28	-103	-70	-65	-8	-100	-19	-74	-70	-150	-73	-131	2893	-1785	-8958	-850	-6297	-4900	-2335	-2105	-5110	-4303	-1055	1149	-7007	-3356	3386	62
0.395000	-23	40	87	-59	-107	-34	13	-13	-18	4	-70	-63	-93	-15	-28	-87	-102	35	-84	-33	-105	-25	-101	-70	-63	0	-97	-11	-74	-66	-145	-73	-83	2783	-2001	-9411	-962	-6718	-5159	-2518	-560	-5404	-4470	-1017	1180	-7246	-3741	3647	39
0.395833	-19	45	89	-53	-107	-33	18	-13	-21	6	-70	-62	-94	-22	-27	-56	-95	36	-81	-29	-104	-22	-100	-70	-60	-1	-96	-15	-69	-66	-145	-74	-82	2683	-2220	-9846	-488	-7171	-5397	-2726	1612	-5694	-4632	-1024	2168	-7455	-4090	3851	27
0.396667	-25	41	88	-59	-110	-33	12	-12	-16	5	-72	-63	-116	-17	-28	-61	-96	33	-84	-33	-112	-23	-102	-68	-60	1	-96	-14	-68	-67	-146	-75	-108	2578	-2442	-10270	-223	-7638	-5607	-2960	4539	-5978	-4785	-1097	2162	-7631	-4398	3989	16
0.397500	-21	42	90	-59	-109	-34	12	-13	-19	21	-74	-63	-95	-16	-29	-58	-100	35	-85	-32	-105	-25	-103	-72	-63	0	-102	-12	-72	-56	-145	-77	-101	2474	-2679	-10670	-1970	-8125	-5791	-3234	4807	-6269	-4936	-1175	-1251	-7784	-4654	4068	191
0.398333	-28	43	87	-59	-109	-31	11	-13	-21	5	-72	-84	-99	-16	-24	-60	-100	35	-84	-32	-107	-25	-107	-68	-67	0	-100	-15	-75	-72	-149	-75	-66	2362	-2926	-11028	-1082	-8627	-5938	-3578	4171	-6559	-5078	-1303	-236	-7919	-4865	4072	110
0.399167	-26	37	84	-65	-113	-49	7	-16	-26	0	-75	-69	-99	-19	-25	-63	-103	34	-88	-49	-108	-25	-104	-72	-67	0	-101	-14	-74	-68	-146	-76	-55	2249	-3186	-11345	-734	-9134	-6055	-3851	3663	-6849	-5209	-1521	-113	-8032	-5005	4015	-144
0.400000	-26	36	85	-62	-112	-38	10	-14	-23	1	-80	-68	-99	-1	-30	-63	-102	32	-88	-35	-107	-24	-107	-70	-65	-5	-104	-19	-76	-70	-146	-76	-81	2121	-3469	-11612	-738	-9629	-6129	-4198	2544	-7140	-5332	-1761	-561	-8137	-5085	3886	-48
0.400833	-25	34	84	-60	-111	-36	12	-16	-16	3	-74	-65	-110	-15	-28	-62	-97	33	-84	-33	-105	-24	-101	-70	-62	-1	-100	-28	-70	-67	-143	-75	-122	1982	-3777	-11831	-806	-10141	-6170	-4570	1734	-7431	-5436	-2042	-1352	-8234	-5098	3693	-1
0.401667	-25	42	89	-58	-109	-33	15	-12	-19	5	-73	-62	-93	-12	-19	-58	-96	37	-82	-30	-101	-24	-100	-68	-62	0	-99	-11	-68	-67	-143	-74	-97	1827	-4104	-11970	-746	-10614	-6177	-4965	1761	-7725	-5524	-2367	-1923	-8335	-5054	3434	-32
0.402500	-24	41	91	-61	-97	-31	13	-11	-16	4	-72	-61	-90	-15	-26	-60	-100	36	-81	-30	-84	-23	-99	-67	-61	2	-97	-12	-72	-68	-144	-74	-56	1648	-4467	-12074	-1597	-11080	-6154	-5365	1672	-8031	-5581	-2716	-4310	-8441	-4952	3112	6
0.403333	-21	43	91	-59	-108	-33	12	-14	-16	6	-74	-62	-93	-14	-26	-48	-97	38	-84	-29	-107	-24	-100	-67	-59	2	-96	-12	-70	-69	-143	-70	-34	1450	-4872	-12129	-960	-11529	-6092	-5785	2714	-8334	-5622	-3091	-3492	-8560	-4790	2739	49
0.404167	-22	46	91	-55	-122	-32	13	-11	-16	7	-72	-61	-96	-15	-28	-57	-97	35	-83	-32	-104	-21	-99	-66	-61	25	-115	-14	-69	-69	-146	-73	-39	1227	-5315	-12127	216	-11948	-6008	-6198	4445	-8643	-5615	-3475	-1694	-8689	-4581	2317	-231
0.405000	-23	43	89	-57	-109	-34	22	-12	-16	9	-72	-61	-93	-12	-26	-61	-107	37	-86	-32	-105	-24	-99	-66	-61	1	-98	-12	-69	-67	-145	-73	-4	977	-5849	-12087	200	-12339	-5892	-6604	6626	-8955	-5568	-3865	-1890	-8832	-4323	1856	-164
0.405833	-25	40	87	-56	-79	-36	11	-15	-19	3	-72	-63	-98	-16	-28	-55	-99	35	-83	-30	-107	-35	-101	-65	-62	6	-98	-15	-74	-72	-147	-73	33	696	-6317	-12013	-286	-12695	-5750	-7005	8920	-9268	-5470	-4254	-2922	-8991	-4028	1360	-177
0.406667	-25	38	86	-59	-107	-34	12	-14	-22	1	-75	-64	-96	-14	-30	-62	-107	30	-92	-32	-107	-25	-101	-72	-65	-3	-101	-14	-76	-70	-148	-77	13	402	-6870	-11920	6	-13014	-5573	-7380	10704	-9580	-5318	-4622	-2728	-9169	-3700	845	-302
0.407500	-12	38	88	-58	-110	-86	10	-17	-21	0	-77	-68	-98	-15	-28	-62	-98	35	-84	-30	-107	-21	-99	-70	-82	-3	-101	-12	-73	-62	-148	-74	-47	90	-7446	-11804	395	-13293	-5388	-7727	11951	-9886	-5111	-4962	-1840	-9357	-3343	317	-252
0.408333	-25	44	89	-42	-109	-32	13	-14	-19	5	-73	-63	-98	-12	-43	-56	-100	34	-82	-29	-105	-22	-100	-68	-63	1	-96	-12	-51	-69	-145	-76	-76	-241	-8047	-11690	628	-13541	-5169	-8042	12882	-10185	-4840	-5270	-1000	-9565	-2964	-221	-271
0.409167	-22	46	90	-53	-104	-32	12	-14	-16	6	-69	-63	-94	-12	-27	-46	-97	37	-81	-30	-104	-14	-101	-68	-64	1	-98	-12	-72	-68	-145	-73	-144	-579	-8671	-11586	990	-13732	-4931	-8321	14155	-10469	-4522	-5538	299	-9779	-2570	-761	-336
0.410000	-21	44	92	-55	-104	-31	12	-9	-15	4	-68	-62	-84	-13	-43	-56	-97	38	-82	-29	-103	-23	-96	-68	-62	3	-96	-11	-76	-69	-149	-74	-121	-922	-9306	-11500	1606	-13882	-4669	-8560	15835	-10737	-4156	-5764	2042	-10005	-2169	-1300	-408
0.410833	-21	46	90	-61	-104	-31	12	-10	-15	6	-72	-61	-90	-11	-26	-56	-97	37	-83	-30	-104	-22	-98	-62	-60	1	-98	-12	-68	-69	-147	-74	-18	-1265	-9916	-11441	429	-13990	-4393	-8756	15805	-10987	-3743	-5944	-213	-10232	-1750	-1834	-395
0.411667	-23	43	88	-59	-107	-32	13	-13	-21	3	-76	-68	-96	-16	-28	-59	-98	28	-86	-32	-107	-25	-98	-70	-64	0	-100	-15	-77	-73	-148	-76	-29	-1591	-10512	-11413	867	-14058	-4099	-8916	14804	-11203	-3293	-6080	815	-10467	-1336	-2351	-336
0.412500	-26	44	88	-60	-110	-35	11	-14	-16	4	-74	-92	-97	-14	-28	-58	-101	33	-85	-34	-108	-25	-100	-68	-64	0	-100	-13	-74	-70	-146	-75	-25	-1902	-11076	-11423	1513	-14053	-3779	-9034	13952	-11406	-2811	-6168	2097	-10688	-914	-2863	-613
0.413333	-23	44	85	-58	-114	-33	0	-12	-21	2	-75	-67	-97	-14	-26	-57	-98	35	-84	-33	-105	-23	-98	-72	-63	1	-99	-14	-73	-68	-144	-75	12	-2182	-11606	-11451	1601	-14012	-3446	-9120	12596	-11533	-2315	-6223	2927	-10903	-499	-3357	-476
0.414167	-27	42	87	-60	-109	-36	10	-13	-21	0	-74	-65	-95	-14	-29	-58	-101	30	-92	-33	-102	-26	-101	-70	-58	0	-99	-12	-73	-68	-148	-74	-22	-2437	-12090	-11551	1398	-13920	-3124	-9181	11424	-11631	-1816	-6249	3302	-11099	-90	-3835	-476
0.415000	-24	44	87	-59	-108	-39	9	-14	-15	5	-73	-63	-96	-15	-34	-59	-98	34	-86	-33	-103	-23	-101	-72	-62	-1	-99	-13	-92	-74	-147	-75	-86	-2649	-12513	-11671	1249	-13787	-2752	-9228	10179	-11687	-1328	-6262	4178	-11275	306	-4303	-575
0.415833	-27	42	64	-62	-111	-36	10	-16	-19	3	-73	-67	-98	-16	-26	-62	-100	35	-85	-34	-105	-23	-101	-68	-61	0	-98	-13	-69	-72	-149	-78	-85	-2817	-12872	-11813	229	-13602	-2391	-9256	7735	-11688	-865	-6275	2871	-11423	696	-4750	-516
0.416667	-26	41	90	-61	-109	-35	-12	-14	-17	5	-74	-61	-95	-4	-31	-59	-100	37	-84	-31	-104	-24	-102	-70	-63	3	-99	-11	-70	-67	-145	-75	4	-2941	-13160	-11981	366	-13384	-2032	-9315	4824	-11634	-431	-6300	3763	-11540	1066	-5175	-315
0.417500	-1	46	85	-59	-108	-32	11	-13	-19	4	-70	-66	-96	-13	-29	-58	-104	36	-86	-30	-102	-18	-101	-69	-29	1	-100	-13	-73	-72	-144	-73	43	-3014	-13375	-12155	947	-13135	-1668	-9335	1694	-11531	-60	-6351	6165	-11624	1412	-5581	-498
0.418333	-28	42	87	-61	-107	-35	9	-13	-21	4	-72	-63	-94	-14	-27	-59	-98	36	-86	-34	-104	-26	-100	-67	-63	0	-105	-14	-75	-69	-146	-73	-44	-3039	-13524	-12338	460	-12846	-1312	-9404	-1825	-11379	292	-6445	7235	-11667	1726	-5971	-409
0.419167	-23	43	85	-61	-111	-36	8	-14	-21	2	-97	-64	-98	-19	-29	-55	-101	36	-86	-32	-109	-26	-102	-68	-64	0	-102	-13	-74	-70	-146	-75	-97	-3009	-13598	-12512	-96	-12539	-964	-9506	-4785	-11188	564	-6591	6556	-11672	2006	-6338	-174
0.420000	-23	40	86	-60	-114	-36	11	-16	-19	2	-98	-68	-99	-15	-30	-63	-103	34	-87	-38	-109	-24	-103	-70	-65	0	-114	-15	-74	-73	-146	-76	-167	-2935	-13608	-12671	-155	-12217	-638	-9646	-7491	-10953	780	-6792	6145	-11640	2245	-6686	-197
0.420833	-25	42	86	-62	-110	-34	10	-16	-21	3	-75	-66	-95	-15	-28	-59	-98	37	-87	-33	-107	-24	-101	-69	-55	1	-102	-12	-74	-72	-146	-73	-275	-2807	-13561	-12806	-239	-11889	-331	-9833	-9421	-10695	933	-7057	6138	-11571	2439	-7005	-147
0.421667	-21	43	90	-60	-105	-23	16	-10	-17	5	-74	-62	-96	-13	-19	-57	-97	41	-81	-29	-104	-19	-99	-66	-61	2	-96	-7	-72	-69	-145	-72	-177	-2635	-13459	-12919	-465	-11563	-48	-10072	-10527	-10414	1024	-7396	5637	-11468	2575	-7310	73
0.422500	-23	44	87	-60	-110	-33	10	-11	-18	4	-77	-64	-96	-12	-28	-57	-98	30	-84	-32	-105	-21	-102	-68	-65	0	-96	-11	-70	-68	-143	-73	-139	-2428	-13322	-13012	-402	-11254	198	-10377	-10885	-10134	1052	-7799	5396	-11338	2648	-7590	295
0.423333	-27	41	87	-61	-110	-34	10	-14	-22	-7	-78	-66	-98	-15	-30	-58	-104	35	-86	-31	-107	-12	-101	-70	-64	0	-101	-16	-75	-73	-147	-77	-181	-2186	-13163	-13084	142	-10958	408	-10739	-10052	-9859	1026	-8276	6022	-11190	2652	-7853	278
0.424167	-30	39	82	-63	-114	-39	7	-14	-23	5	-77	-68	-99	-16	-31	-73	-103	36	-86	-33	-107	-26	-112	-67	-65	1	-97	-13	-76	-72	-147	-75	-171	-1910	-12978	-13139	-1129	-10688	567	-11153	-10300	-9605	957	-8799	2612	-11007	2591	-8088	438
0.425000	-24	42	87	-60	-111	-36	11	-14	-21	2	-76	-85	-95	-17	-29	-59	-101	38	-85	-32	-108	-24	-100	-68	-65	-1	-99	-12	-76	-68	-146	-74	-131	-1610	-12789	-13180	-1364	-10454	710	-11630	-12010	-9386	846	-9369	1308	-10858	2445	-8313	914
0.425833	-25	41	88	-59	-108	-32	9	-12	-16	6	-77	-66	-97	-27	-30	-60	-102	36	-82	-32	-104	-23	-100	-74	-58	-3	-98	-13	-75	-73	-149	-77	-102	-1292	-12607	-13221	-234	-10258	794	-12144	-12497	-9208	705	-9976	1487	-10692	2226	-8517	699
0.426667	-24	42	89	-57	-111	-34	11	-16	-15	3	-74	-52	-97	-18	-28	-60	-98	37	-83	-32	-108	-24	-100	-70	-65	-3	-97	-15	-73	-68	-145	-75	-83	-957	-12440	-13269	-464	-10107	829	-12706	-13218	-9081	544	-10583	331	-10540	1931	-8707	749
0.427500	-26	44	87	-57	-112	-35	10	-14	-17	6	-73	-66	-94	-16	7	-62	-99	38	-82	-31	-101	-21	-102	-68	-62	-19	-96	-14	-74	-67	-148	-76	-96	-615	-12295	-13331	-382	-9993	812	-13301	-13467	-9013	357	-11196	-1043	-10413	1557	-8881	700
0.428333	-19	30	88	-57	-108	-33	9	-13	-15	-1	-72	-65	-92	-12	-29	-57	-100	40	-83	-28	-104	-22	-97	-49	-62	0	-98	-11	-70	-67	-143	-61	-107	-270	-12185	-13423	-100	-9927	742	-13920	-13376	-9001	151	-11790	-1571	-10316	1117	-9040	742
0.429167	-23	43	89	-56	-107	-33	13	-10	-29	7	-73	-66	-96	-15	-28	-52	-96	38	-81	-29	-104	-19	-99	-65	-60	0	-95	-15	-73	-68	-148	-73	-93	77	-12113	-13549	-1180	-9904	622	-14550	-13515	-9049	-62	-12354	-4402	-10259	612	-9191	776
0.430000	-22	43	89	-57	-105	-12	16	-11	-17	9	-72	-63	-94	-14	-25	-55	-96	39	-83	-30	-104	-18	-95	-65	-62	1	-97	-12	-69	-64	-145	-93	-79	420	-12085	-13723	-1554	-9916	449	-15181	-13698	-9155	-296	-12868	-5853	-10247	37	-9332	855
0.430833	-26	42	90	-57	-109	-30	12	-13	-17	6	-76	-66	-95	-12	-27	-57	-96	60	-80	-32	-105	-17	-97	-66	-62	-1	-99	-15	-73	-68	-146	-75	-198	749	-12108	-13939	-234	-9973	220	-15806	-13223	-9317	-557	-13329	-4471	-10289	-587	-9464	553
0.431667	-29	40	86	-59	-111	-49	11	-17	-19	5	-73	-66	-94	-15	-30	-50	-103	30	-84	-35	-107	-26	-101	-72	-64	-5	-100	-10	-74	-70	-151	-79	-332	1060	-12170	-14213	223	-10056	-56	-16409	-12075	-9518	-835	-13724	-3652	-10386	-1255	-9589	416
0.432500	-30	36	81	-63	-113	-39	5	-16	-24	0	-76	-83	-99	-18	-32	-87	-104	32	-85	-33	-108	-26	-102	-73	-66	-1	-98	-14	-74	-68	-149	-80	-444	1365	-12275	-14530	-460	-10178	-383	-16986	-10121	-9747	-1144	-14037	-4455	-10545	-1954	-9700	414
0.433333	-14	40	85	-61	-111	-28	9	-16	-21	3	-75	-68	-98	-15	-31	-62	-101	34	-86	-33	-105	0	-99	-73	-62	-3	-98	-15	-83	-72	-148	-80	-494	1647	-12424	-14902	-1065	-10315	-755	-17519	-8013	-10000	-1486	-14270	-5035	-10736	-2683	-9799	264
0.434167	-25	43	87	-61	-110	-36	9	-16	-15	4	-74	-67	-98	-15	-28	-59	-99	33	-102	-35	-108	-28	-102	-65	-64	-3	-99	-14	-73	-72	-147	-77	-468	1914	-12612	-15320	-1205	-10471	-1172	-18006	-5969	-10259	-1869	-14424	-4759	-10980	-3423	-9881	211
0.435000	-24	35	85	-56	-109	-32	9	-13	-18	1	-73	-68	-98	-18	-29	-57	-96	35	-83	-31	-107	-24	-98	-66	-62	1	-99	-15	-69	-66	-145	-75	-409	2157	-12831	-15775	-1316	-10632	-1625	-18439	-4575	-10516	-2306	-14499	-4239	-11271	-4185	-9953	113
0.435833	-26	39	87	-60	-113	-33	10	-15	-21	5	-70	-65	-96	-15	-29	-59	-98	36	-82	-33	-108	-22	-100	-67	-62	1	-98	-15	-73	-70	-146	-76	-311	2377	-13076	-16264	-1195	-10810	-2118	-18816	-3345	-10753	-2800	-14494	-3316	-11592	-4958	-10026	-131
0.436667	-21	42	89	-53	-109	-33	13	-13	-18	6	-73	-67	-93	-15	-27	-57	-99	35	-82	-32	-103	-23	-98	-67	-63	0	-107	-12	-72	-66	-147	-77	-170	2572	-13338	-16769	-719	-10980	-2651	-19135	-808	-10969	-3358	-14418	-1169	-11943	-5730	-10048	-227
0.437500	-17	41	88	-60	-108	-31	13	-14	-17	6	-69	-63	-95	-14	-29	-61	-99	34	-76	-32	-103	-23	-96	-69	-65	2	-97	-14	-70	-68	-146	-78	-82	2746	-13605	-17289	-1850	-11158	-3196	-19394	1810	-11150	-3968	-14275	-2478	-12303	-6505	-10075	-240
0.438333	-29	41	87	-59	-109	-33	12	-7	-19	5	-72	-67	-96	-15	-28	-59	-101	35	-81	-31	-104	-22	-98	-70	-67	0	-99	-15	-69	-68	-148	-77	-116	2891	-13876	-17807	-2878	-11335	-3815	-19588	2230	-11293	-4658	-14078	-3961	-12666	-7278	-10073	-194
0.439167	-25	37	90	-59	-110	-28	9	-16	-19	4	-70	-63	-98	-19	-32	-59	-102	33	-97	-32	-107	-22	-98	-73	-66	1	-98	-12	-72	-69	-147	-79	-94	3057	-14147	-18324	-1568	-11514	-4435	-19722	3270	-11386	-5404	-13829	-1902	-13021	-8052	-10054	-473
0.440000	-25	41	85	-61	-114	-36	8	-19	-23	22	-73	-68	-98	-17	-32	-61	-103	33	-86	-35	-108	-29	-104	-66	-68	-3	-100	-15	-74	-79	-150	-80	0	3148	-14407	-18830	-1730	-11694	-5083	-19799	3569	-11442	-6214	-13537	-1659	-13362	-8827	-10011	-470
0.440833	-28	38	84	-63	-110	-38	6	-18	-23	0	-75	-68	-98	-22	-33	-59	-105	30	-86	-33	-105	-25	-98	-70	-63	-3	-103	-14	-74	-70	-148	-75	-17	3251	-14652	-19305	-1886	-11862	-5742	-19804	3356	-11446	-7076	-13201	-2392	-13665	-9595	-9936	-293
0.441667	-24	44	89	-62	-110	-34	-12	-13	-16	6	-72	-62	-94	-16	-31	-55	-98	35	-82	-32	-105	-24	-98	-67	-60	2	-96	-10	-69	-67	-148	-74	-1	3344	-14874	-19754	-1774	-12035	-6420	-19753	3127	-11410	-7985	-12830	-2645	-13932	-10360	-9839	-343
0.442500	-24	45	89	-56	-108	-32	13	-14	-17	4	-68	-66	-93	-15	-29	-55	-96	35	-80	-28	-94	-22	-96	-67	-65	2	-100	-11	-70	-69	-144	-73	19	3422	-15077	-20174	-1826	-12205	-7110	-19647	3359	-11344	-8931	-12437	-3616	-14155	-11108	-9720	-827
0.443333	-23	41	84	-56	-107	-31	15	-14	-15	4	-72	-64	-92	-16	-30	-56	-101	33	-83	-33	-103	-26	-96	-72	-63	2	-97	-11	-68	-69	-146	-75	-5	3491	-15254	-20563	-2058	-12390	-7813	-19485	3852	-11244	-9899	-12018	-4357	-14333	-11847	-9577	-714
0.444167	-22	43	89	-58	-108	-33	10	-16	-21	4	-73	-68	-96	-17	-28	-58	-99	37	-83	-31	-105	-18	-99	-72	-63	4	-98	-12	-72	-69	-145	-76	30	3565	-15411	-20927	-1141	-12571	-8519	-19263	4963	-11126	-10872	-11578	-2095	-14454	-12558	-9405	-752
0.445000	-29	43	97	-59	-108	-32	13	-16	-19	5	-32	-62	-94	-15	-29	-59	-97	35	-83	-33	-105	-21	-100	-70	-63	20	-97	-13	-72	-73	-150	-58	7	3636	-15549	-21261	-624	-12758	-9215	-18988	5426	-10997	-11840	-11118	-262	-14528	-13241	-9212	-816
0.445833	-29	43	90	-58	-108	-34	10	-14	-17	5	-72	-60	-93	-14	-30	-55	-100	36	-76	-33	-108	-28	-104	-68	-62	1	-97	-12	-73	-73	-150	-76	-31	3711	-15661	-21569	-794	-12947	-9904	-18664	5587	-10869	-12761	-10644	-862	-14543	-13887	-8995	-425
0.446667	-24	44	89	-57	-110	-26	13	-13	-16	-1	-73	-63	-100	-14	-26	-57	-98	38	-83	-33	-107	-22	-99	-68	-61	2	-98	-18	-73	-75	-147	-74	-77	3795	-15754	-21857	-801	-13151	-10576	-18290	5030	-10746	-13692	-10159	-2219	-14513	-14478	-8757	-215
0.447500	-24	43	92	-59	-110	-32	13	-13	-18	3	-72	-63	-83	-13	-28	-56	-126	37	-86	-35	-104	-15	-100	-69	-62	3	-99	-10	-69	-70	-144	-72	-133	3888	-15841	-22112	-246	-13319	-11224	-17867	4627	-10643	-14538	-9663	-2235	-14437	-15007	-8505	-61
0.448333	-23	44	86	-59	-107	-33	13	-14	-21	4	-75	-62	-95	-15	-25	-53	-96	40	-87	-31	-103	-14	-101	-68	-63	16	-100	-12	-70	-68	-146	-70	-88	3991	-15912	-22394	51	-13510	-11836	-17408	4427	-10574	-15304	-9176	-1622	-14334	-15459	-8243	164
0.449167	-28	40	85	-60	-111	-35	16	-16	-18	1	-74	-66	-97	-16	-28	-60	-114	34	-84	-32	-105	-23	-98	-69	-60	1	-95	-13	-68	-70	-144	-75	-41	4114	-15983	-22655	285	-13687	-12397	-16909	3931	-10536	-15966	-8709	-1045	-14196	-15817	-7972	571
0.450000	-24	42	91	-56	-107	-34	16	-29	-19	4	-68	-63	-92	-13	-26	-57	-98	38	-81	-30	-101	-19	-99	-68	-61	1	-96	-10	-69	-68	-145	-73	-21	4253	-16060	-22911	1103	-13856	-12906	-16385	4065	-10541	-16515	-8242	522	-14047	-16079	-7689	897
0.450833	-23	44	89	-55	-107	-30	17	-14	-17	7	-70	-62	-94	-13	-29	-59	-97	38	-81	-31	-103	-19	-99	-67	-51	1	-98	-14	-70	-72	-147	-74	74	4402	-16132	-23173	1209	-14016	-13339	-15836	4503	-10602	-16938	-7825	372	-13892	-16223	-7411	769
0.451667	-26	43	88	-60	-113	-35	11	-33	-22	5	-73	-66	-95	-16	-28	-60	-99	34	-84	-36	-109	-24	-101	-73	-65	-1	-99	-21	-73	-73	-149	-73	187	4568	-16222	-23441	-27	-14159	-13700	-15275	2803	-10721	-17221	-7446	-1435	-13746	-16247	-7129	758
0.452500	-26	42	89	-60	-113	-36	11	-15	-22	0	-74	-64	-108	-17	-27	-61	-101	37	-84	-33	-108	-27	-100	-73	-65	-1	-98	-16	-75	-70	-147	-73	191	4752	-16322	-23708	1483	-14273	-13959	-14706	1876	-10891	-17345	-7123	1216	-13615	-16140	-6855	688
0.453333	-26	41	87	-62	-113	-36	10	-15	-21	4	-75	-63	-97	-15	-30	-61	-102	34	-93	-39	-108	-24	-102	-70	-64	0	-104	-12	-66	-68	-145	-74	123	4950	-16436	-23977	1867	-14366	-14122	-14140	682	-11124	-17309	-6868	2290	-13511	-15907	-6610	979
0.454167	-25	44	87	-57	-112	-32	12	-18	-19	3	-73	-60	-96	-15	-24	-59	-100	13	-86	-35	-107	-21	-100	-69	-62	0	-99	-13	-74	-68	-147	-73	161	5168	-16557	-24246	2269	-14433	-14173	-13585	-733	-11410	-17121	-6693	3017	-13444	-15549	-6350	1295
0.455000	-25	42	89	-58	-108	-31	12	-13	-19	5	-69	-59	-95	-12	-28	-61	-104	37	-85	-28	-107	-19	-98	-69	-65	-10	-97	-7	-72	-66	-145	-77	193	5394	-16688	-24507	2762	-14482	-14105	-13069	-1768	-11743	-16779	-6597	3606	-13434	-15071	-6124	1261
0.455833	-24	43	87	-58	-110	-32	12	-14	-19	5	-73	-63	-97	-14	-28	-60	-99	11	-83	-31	-107	-22	-113	-70	-65	0	-98	-12	-73	-68	-145	-74	89	5637	-16827	-24764	3167	-14508	-13918	-12587	-2717	-12131	-16318	-6594	3504	-13485	-14495	-5921	908
0.456667	-25	43	91	-59	-102	-35	15	-14	-19	29	-73	-63	-99	-15	-31	-60	-101	35	-84	-32	-108	-22	-101	-67	-65	-5	-100	-13	-75	-68	-148	-76	39	5891	-16957	-25002	2935	-14515	-13605	-12148	-4311	-12561	-15680	-6681	2135	-13608	-13834	-5754	845
0.457500	-26	43	86	-59	-116	-39	10	-16	-21	4	-69	-62	-98	-15	-27	-58	-102	34	-83	-32	-92	-24	-101	-69	-65	0	-98	-12	-74	-70	-145	-75	73	6173	-17097	-25214	4172	-14508	-13167	-11762	-5102	-13015	-14947	-6857	3825	-13807	-13096	-5618	610
0.458333	-27	40	87	-57	-111	-32	11	-13	-22	3	-72	-64	-99	-15	-30	-59	-104	34	-83	-32	-108	-34	-98	-68	-66	0	-98	-6	-77	-70	-149	-76	137	6429	-17216	-25396	5211	-14489	-12605	-11436	-5682	-13492	-14129	-7118	5669	-14087	-12325	-5515	162
0.459167	-28	43	85	-58	-112	-33	11	-15	-21	5	-73	-61	-87	-14	-29	-60	-102	35	-83	-33	-108	-23	-99	-70	-66	0	-99	-11	-75	-68	-147	-77	107	6712	-17318	-25544	5308	-14469	-11933	-11178	-5338	-13976	-13237	-7442	5751	-14451	-11524	-5452	254
0.460000	-26	43	87	-55	-102	-31	12	-16	-19	5	-73	-63	-96	-13	-30	-57	-102	35	-83	-32	-109	-26	-100	-66	-67	0	-101	-14	-74	-73	-149	-78	38	6999	-17414	-25645	4935	-14454	-11155	-10992	-4857	-14459	-12313	-7835	5027	-14890	-10718	-5433	218
0.460833	-27	42	87	-55	-110	-32	12	-12	-17	5	-72	-60	-94	-8	-30	-58	-101	36	-83	-30	-104	-23	-97	-67	-62	7	-98	-10	-70	-68	-145	-75	43	7291	-17444	-25702	4990	-14438	-10292	-10869	-4536	-14920	-11363	-8266	5074	-15391	-9934	-5461	178
0.461667	-22	47	90	-48	-115	-29	16	-12	-21	7	-70	-60	-97	-12	-28	-55	-100	39	-79	-29	-104	-21	-104	-65	-62	1	-98	-8	-72	-63	-144	-74	109	7582	-17461	-25719	4745	-14435	-9354	-10823	-4021	-15354	-10424	-8726	4954	-15942	-9193	-5522	78
0.462500	-25	46	92	-55	-109	-29	17	-10	-25	13	-67	-59	-93	-11	-26	-56	-98	54	-79	-28	-103	-21	-97	-64	-61	1	-99	-9	-69	-66	-147	-75	81	7865	-17471	-25688	4239	-14444	-8359	-10838	-4076	-15737	-9525	-9189	4587	-16522	-8512	-5641	-92
0.463333	-22	44	91	-57	-107	-31	16	-14	-16	8	-70	-60	-93	-12	-26	-55	-97	38	-80	-27	-103	-22	-99	-48	-56	0	-97	-8	-69	-65	-147	-74	42	8135	-17421	-25617	4493	-14471	-7335	-10913	-4434	-16061	-8682	-9635	5487	-17110	-7899	-5802	-336
0.464167	-23	46	87	-56	-107	-31	15	-12	-19	5	-70	-60	-96	-8	-25	-57	-98	36	-102	-29	-104	-23	-98	-66	-63	-4	-96	-11	-73	-70	-147	-75	89	8394	-17340	-25514	4260	-14506	-6297	-11038	-4933	-16309	-7922	-10039	5443	-17660	-7367	-6015	-547
0.465000	-26	43	86	-53	-111	-35	13	-15	-18	7	-69	-58	-94	-15	-31	-56	-97	35	-82	-32	-108	-26	-107	-67	-65	-1	-99	-21	-73	-70	-149	-77	151	8629	-17298	-25376	2126	-14553	-5275	-11204	-7625	-16474	-7262	-10386	1546	-18188	-6916	-6276	-431
0.465833	-26	38	82	-61	-112	-36	8	-15	-23	2	-75	-68	-98	-14	-35	-60	-102	34	-85	-31	-87	-25	-104	-72	-67	-3	-102	-13	-75	-70	-150	-80	161	8833	-17205	-25222	2354	-14598	-4284	-11400	-9842	-16536	-6709	-10658	1836	-18617	-6547	-6576	-525
0.466667	-48	38	84	-61	-113	-35	9	-14	-13	5	-73	-65	-100	-18	-28	-60	-102	33	-84	-31	-109	-24	-100	-73	-69	-1	-98	-12	-74	-72	-173	-76	219	9013	-17116	-25057	2063	-14640	-3350	-11615	-11085	-16490	-6263	-10835	1240	-18945	-6252	-6919	-694
0.467500	-26	41	88	-60	-108	-35	10	-19	-18	8	-73	-61	-96	-18	-27	-61	-98	40	-81	-31	-102	-23	-100	-73	-64	-1	-99	-11	-69	-67	-148	-77	275	9159	-17025	-24912	1767	-14669	-2484	-11842	-11875	-16336	-5935	-10904	350	-19139	-6027	-7301	-625
0.468333	-25	42	64	-60	-105	-32	12	-14	-14	7	-72	-64	-94	-16	-25	-59	-98	34	-82	-33	-102	-25	-99	-70	-62	0	-98	-12	-70	-69	-149	-80	185	9261	-16943	-24735	1252	-14682	-1705	-12075	-12166	-16065	-5714	-10870	-1177	-19178	-5855	-7720	-643
0.469167	-19	42	88	-57	-103	-32	-7	-16	-14	7	-67	-64	-94	-15	-27	-57	-98	36	-81	-31	-103	-22	-100	-72	-60	0	-93	-10	-70	-68	-143	-76	75	9331	-16867	-24598	1018	-14662	-1045	-12307	-12281	-15683	-5591	-10714	-2605	-19046	-5724	-8170	-719
0.470000	-19	40	90	-58	-107	-31	-3	-13	-16	6	-70	-64	-94	-16	-26	-58	-99	37	-83	-30	-104	-21	-97	-72	-64	1	-98	-9	-70	-66	-168	-77	42	9362	-16802	-24493	-117	-14602	-475	-12528	-12671	-15190	-5547	-10449	-5554	-18737	-5618	-8656	-671
0.470833	-25	44	89	-59	-108	-30	10	-15	-16	6	-72	-63	-100	-16	-26	-61	-96	36	-85	-31	-104	-22	-100	-70	-62	0	-99	-12	-73	-68	-150	-76	60	9355	-16750	-24436	49	-14502	-36	-12743	-12339	-14603	-5580	-10079	-5388	-18249	-5519	-9160	-617
0.471667	-25	41	85	-58	-105	-31	9	-17	-16	4	-74	-65	-94	-18	-28	-60	-99	34	-83	-31	-107	-25	-104	-72	-65	0	-100	-14	-76	-72	-152	-77	68	9314	-16710	-24422	527	-14341	283	-12951	-11454	-13908	-5651	-9609	-4775	-17584	-5417	-9675	-922
0.472500	-24	38	86	-63	-109	-34	9	-17	-21	1	-76	-65	-81	-18	-27	-62	-100	30	-97	-35	-107	-25	-103	-72	-64	0	-101	-13	-75	-69	-150	-78	59	9245	-16656	-24467	-10	-14119	490	-13153	-9603	-13135	-5743	-9056	-6037	-16758	-5295	-10225	-798
0.473333	-24	42	86	-62	-113	-34	8	-18	-23	0	-77	-70	-96	-18	-28	-63	-103	41	-88	-38	-98	-25	-103	-73	-66	-5	-107	-17	-74	-70	-151	-79	55	9149	-16598	-24551	-853	-13838	587	-13353	-7688	-12301	-5845	-8443	-7937	-15799	-5153	-10772	-648
0.474167	-29	41	80	-63	-111	-39	-8	-17	-22	-15	-76	-70	-99	-21	-31	-63	-101	25	-92	-34	-107	-24	-103	-69	-62	-1	-100	-12	-73	-69	-149	-77	54	9036	-16507	-24700	-1231	-13493	584	-13547	-5988	-11419	-5921	-7774	-8518	-14727	-4971	-11327	-659
0.475000	-25	41	87	-59	-109	-32	8	-7	-22	1	-75	-66	-96	-16	-26	-60	-101	30	-85	-33	-107	-27	-102	-72	-68	-4	-102	-13	-73	-69	-145	-91	38	8920	-16373	-24894	-1583	-13091	500	-13757	-4125	-10511	-5971	-7086	-8413	-13576	-4760	-11886	-704
0.475833	-24	40	87	-59	-107	-32	11	-15	-18	3	-74	-67	-95	-16	-28	-62	-100	36	-84	-33	-104	-23	-102	-68	-62	0	-100	-12	-73	-68	-150	-78	-5	8796	-16180	-25140	-2031	-12635	346	-13976	-2454	-9597	-5977	-6399	-8213	-12387	-4525	-12445	-869
0.476667	-26	43	87	-58	-102	-33	9	-15	-21	5	-73	-66	-94	-13	-28	-61	-99	34	-84	-32	-108	-24	-102	-83	-64	0	-100	-11	-70	-69	-150	-76	-31	8673	-15901	-25429	-1930	-12157	143	-14215	-404	-8689	-5932	-5723	-6939	-11199	-4263	-12998	-687
0.477500	-23	43	87	-57	-107	-30	12	-14	-15	4	-70	-66	-94	-15	-28	-65	-98	35	-88	-29	-103	-21	-102	-69	-60	0	-99	-11	-73	-70	-151	-75	-92	8558	-15524	-25743	-1671	-11639	-81	-14479	2335	-7816	-5832	-5093	-5233	-10057	-3995	-13548	-441
0.478333	-23	42	88	-60	-107	-33	12	-14	-15	5	-72	-68	-96	-14	-28	-62	-97	34	-79	-35	-107	-24	-99	-68	-63	-4	-100	-15	-73	-70	-149	-74	-149	8455	-15040	-26090	-3563	-11108	-317	-14778	3377	-7002	-5677	-4525	-7622	-8995	-3734	-14088	-246
0.479167	-24	43	85	-60	-112	-32	9	-14	-21	3	-75	-68	-99	-14	-28	-62	-99	35	-84	-33	-105	-22	-103	-67	-65	-3	-101	-16	-74	-81	-150	-73	-158	8360	-14417	-26447	-3363	-10579	-545	-15110	4038	-6258	-5479	-4039	-6276	-8052	-3491	-14613	-117
0.480000	-26	41	85	-50	-110	-38	10	-14	-18	3	-72	-67	-98	-15	-27	-62	-100	33	-85	-34	-104	-24	-101	-67	-63	-3	-113	-15	-73	-72	-148	-73	-198	8273	-13666	-26809	-2837	-10064	-745	-15471	5763	-5598	-5240	-3641	-4246	-7249	-3278	-15131	-354
0.480833	-22	43	89	-61	-113	-34	10	-13	-21	3	-73	-66	-101	-15	-28	-58	-99	13	-84	-32	-107	-24	-101	-48	-63	-4	-102	-12	-74	-73	-149	-70	-190	8193	-12778	-27163	-2962	-9582	-893	-15864	7150	-5036	-4966	-3349	-2700	-6617	-3115	-15634	-185
0.481667	-26	42	89	-58	-109	-44	12	-17	-21	5	-70	-64	-96	-12	-27	-60	-99	33	-82	-28	-105	-21	-98	-70	-62	-1	-92	-11	-70	-70	-149	-73	-168	8102	-11776	-27511	-3042	-9147	-983	-16285	8640	-4575	-4672	-3174	-1967	-6174	-3014	-16126	-174
0.482500	-27	43	86	-58	-114	-38	8	-9	-23	6	-76	-66	-102	-14	-28	-60	-91	34	-80	-31	-110	-25	-101	-66	-62	0	-98	-11	-70	-73	-159	-69	-158	7995	-10674	-27842	-2715	-8771	-1007	-16700	10190	-4231	-4371	-3123	-436	-5926	-2977	-16595	-323
0.483333	-25	43	86	-59	-110	-32	11	-11	-21	8	-72	-62	-99	-13	-47	-56	-103	34	-81	-32	-107	-21	-99	-64	-66	-3	-98	-13	-76	-72	-149	-72	-137	7848	-9491	-28156	-3457	-8455	-946	-17189	10726	-4005	-4076	-3204	-1192	-5884	-3021	-17050	-435
0.484167	-26	40	87	-58	-109	-33	12	-12	-21	5	-69	-62	-95	-10	-32	-56	-103	37	-83	-30	-108	-22	-97	-66	-63	1	-97	-11	-68	-69	-146	-70	-139	7645	-8255	-28447	-3119	-8223	-804	-17652	10698	-3893	-3774	-3412	91	-6034	-3141	-17482	-108
0.485000	-23	42	87	-43	-109	-32	15	-13	-17	6	-69	-64	-93	-10	-26	-58	-99	36	-82	-31	-103	-21	-95	-68	-63	-1	-98	-11	-72	-69	-151	-70	-119	7379	-7008	-28716	-2025	-8071	-580	-18101	10743	-3894	-3540	-3751	2965	-6372	-3338	-17894	-200
0.485833	-25	40	84	-61	-108	-33	12	-13	-21	6	-70	-64	-94	-12	-27	-57	-99	35	-84	-30	-107	-18	-100	-67	-63	-1	-98	-13	-70	-72	-150	-74	-114	6995	-5789	-28960	-1998	-8003	-268	-18534	11021	-4000	-3310	-4204	4577	-6880	-3601	-18285	-31
0.486667	-26	43	88	-56	-109	-32	17	-6	-22	8	-72	-64	-96	-11	-27	-53	-99	37	-83	-30	-105	-24	-98	-66	-63	-1	-111	-11	-70	-73	-143	-72	-99	6536	-4626	-29186	-3065	-8013	116	-18938	11338	-4215	-3111	-4780	4760	-7522	-3925	-18640	116
0.487500	-26	42	87	-49	-109	-58	13	-12	-16	7	-68	-62	-101	-14	-27	-56	-102	38	-81	-29	-105	-22	-98	-66	-61	3	-96	-11	-75	-70	-145	-72	-88	5962	-3555	-29393	-3207	-8090	575	-19294	11169	-4514	-2947	-5455	5301	-8284	-4296	-18970	16
0.488333	-47	45	88	-55	-110	-30	12	-10	-16	10	-68	-60	-98	-10	-24	-50	-98	40	-81	-28	-109	-22	-98	-68	-62	3	-95	-10	-70	-68	-143	-70	-26	5278	-2602	-29592	-2559	-8254	1103	-19595	10681	-4903	-2818	-6226	6263	-9128	-4690	-19262	142
0.489167	-25	44	86	-56	-109	-31	12	-12	-14	10	-69	-64	-95	-14	-26	-52	-97	40	-82	-29	-100	-19	-98	-68	-59	3	-98	-11	-75	-70	-145	-72	-18	4480	-1782	-29780	-2427	-8472	1676	-19825	9545	-5355	-2721	-7072	7105	-10035	-5095	-19524	101
0.490000	-13	44	87	-63	-111	-31	12	-12	-17	8	-70	-62	-96	-14	-24	-55	-100	37	-84	-32	-103	-23	-100	-67	-60	1	-100	-10	-72	-84	-146	-74	-102	3583	-1106	-29961	-2009	-8746	2291	-19979	8490	-5884	-2641	-7990	8468	-10975	-5492	-19753	87
0.490833	-25	44	84	-60	-112	-34	10	-13	-22	6	-74	-67	-98	-15	-28	-55	-101	34	-85	-31	-104	-27	-98	-69	-63	0	-100	-12	-75	-72	-146	-74	-119	2603	-568	-30144	-1073	-9051	2927	-20048	8467	-6464	-2576	-8962	10384	-11916	-5861	-19937	82
0.491667	-22	38	89	-61	-112	-33	10	3	-22	4	-73	-66	-98	-18	-31	-61	-101	32	-85	-36	-98	-27	-102	-72	-67	-3	-101	-14	-75	-88	-147	-79	-148	1572	-172	-30333	-2295	-9388	3580	-20027	7540	-7090	-2527	-9965	7796	-12837	-6182	-20094	129
0.492500	-26	40	87	-60	-112	-33	24	-15	-22	4	-74	-65	-116	-16	-32	-55	-102	34	-83	-31	-104	-25	-103	-72	-65	-3	-100	-13	-75	-75	-146	-70	-93	509	116	-30516	-2833	-9738	4238	-19899	5227	-7756	-2477	-10992	6659	-13710	-6430	-20203	360
0.493333	-27	42	88	-58	-109	-26	12	-12	-16	7	-72	-63	-95	-14	-27	-63	-110	33	-83	-33	-104	-24	-101	-72	-63	0	-87	-14	-68	-74	-146	-75	-73	-560	310	-30706	-1731	-10099	4880	-19689	4328	-8458	-2426	-12023	7211	-14527	-6610	-20280	155
0.494167	-23	42	87	-61	-108	-35	15	-16	-10	6	-70	-64	-95	-15	-25	-60	-101	37	-82	-32	-102	-25	-101	-68	-63	1	-100	-11	-72	-70	-146	-70	-103	-1606	439	-30899	-1175	-10458	5482	-19377	3227	-9186	-2380	-13044	6928	-15273	-6706	-20319	223
0.495000	-22	41	88	-59	-108	-32	11	-12	-17	7	-69	-65	-96	-15	-29	-59	-101	33	-86	-32	-102	-22	-98	-69	-62	15	-99	-10	-88	-69	-146	-73	-87	-2601	538	-31094	-827	-10813	6035	-18959	2239	-9935	-2329	-14045	6107	-15963	-6709	-20327	327
0.495833	-18	41	88	-59	-111	-35	13	-11	-16	8	-72	-64	-98	-18	-28	-59	-99	34	-83	-33	-107	-25	-98	-70	-61	2	-99	-12	-69	-70	-145	-73	-115	-3521	639	-31285	-591	-11161	6504	-18456	1419	-10704	-2277	-15010	5776	-16556	-6619	-20300	372
0.496667	-25	42	87	-59	-105	-33	13	-13	-16	7	-73	-66	-95	-18	-27	-58	-100	34	-86	-32	-105	-22	-97	-68	-62	4	-103	-12	-70	-68	-147	-73	-93	-4337	766	-31466	-1250	-11495	6876	-17868	227	-11488	-2235	-15935	3517	-17085	-6450	-20250	201
0.497500	-23	45	87	-61	-109	-38	12	-13	-14	7	-73	-66	-96	-17	-27	-59	-101	30	-87	-35	-103	-23	-99	-69	-62	-1	-102	-12	-68	-72	-147	-74	-56	-5034	946	-31638	-1201	-11822	7125	-17204	-1048	-12284	-2210	-16803	2765	-17556	-6202	-20178	433
0.498333	-26	38	84	-60	-112	-36	10	-15	-22	1	-75	-68	-96	-18	-28	-60	-101	32	-85	-34	-104	-26	-100	-69	-66	-5	-104	-13	-75	-74	-147	-76	-141	-5622	1207	-31780	-1	-12139	7236	-16471	-1601	-13085	-2211	-17610	4368	-17967	-5896	-20093	309
0.499167	-28	51	81	-56	-112	-38	7	-16	-23	1	-75	-72	-98	-21	-32	-63	-109	30	-90	-36	-110	-24	-101	-73	-63	1	-94	-13	-75	-69	-145	-78	-163	-6076	1556	-31902	210	-12456	7190	-15677	-1702	-13865	-2237	-18343	5001	-18331	-5528	-19989	322
0.500000	-28	40	87	-61	-110	-35	9	-17	-23	3	-74	-68	-98	-19	-30	-62	-101	32	-85	-33	-107	-25	-103	-75	-63	1	-108	-15	-68	-72	-152	-76	-169	-6401	2002	-31993	-238	-12775	6949	-14838	-1159	-14639	-2314	-19002	4049	-18662	-5128	-19884	504
0.500833	-26	42	87	-60	-110	-35	12	-12	-21	4	-73	-53	-99	-21	-31	-59	-99	30	-96	-32	-108	-24	-100	-69	-64	0	-101	-11	-73	-70	-151	-76	-167	-6610	2539	-32045	-202	-13122	6541	-13968	-853	-15394	-2442	-19581	3385	-18970	-4716	-19755	469
0.501667	-22	44	90	-58	-102	-38	13	-9	-15	6	-69	-65	-94	-15	-26	-58	-100	36	-81	-28	-109	-22	-94	-61	-62	2	-99	-10	-69	-68	-145	-73	-153	-6723	3154	-32069	144	-13419	5928	-13087	-528	-16128	-2639	-20092	3468	-19260	-4311	-19658	508
0.502500	-21	47	91	-56	-110	-32	17	-12	-17	6	-68	-67	-95	-16	-26	-60	-96	35	-81	-32	-102	-21	-96	-66	-61	2	-100	-6	-74	-72	-143	-73	-146	-6753	3822	-32048	322	-13760	5120	-12196	-182	-16827	-2910	-20522	3560	-19550	-3942	-19565	520
0.503333	-22	44	89	-59	-109	-33	15	-11	-16	8	-68	-65	-95	-14	-27	-57	-98	37	-83	-30	-105	-22	-99	-65	-57	3	-101	-10	-72	-67	-144	-72	-146	-6723	4536	-31996	442	-14123	4115	-11321	79	-17482	-3256	-20880	3663	-19835	-3618	-19487	607
0.504167	-22	45	88	-64	-105	-31	15	-11	-18	5	-69	-64	-96	-14	-27	-60	-99	34	-84	-29	-103	-23	-100	-66	-63	-1	-97	-12	-73	-66	-146	-65	-185	-6656	5270	-31910	976	-14504	2928	-10479	896	-18071	-3687	-21172	4876	-20140	-3365	-19434	585
0.505000	-26	46	87	-55	-102	-30	16	-12	-18	8	-66	-64	-95	-13	-28	-59	-97	37	-81	-28	-104	-19	-99	-66	-60	4	-96	-10	-56	-68	-148	-75	-206	-6572	5981	-31780	251	-14908	1561	-9681	1422	-18607	-4194	-21398	3214	-20452	-3198	-19410	456
0.505833	-26	42	88	-57	-111	-33	5	-17	-22	6	-70	-67	-98	-13	-30	-59	-114	34	-83	-30	-107	-24	-102	-68	-65	1	-97	-12	-73	-70	-149	-75	-222	-6497	6647	-31641	-214	-15323	59	-8946	389	-19080	-4776	-21568	1636	-20771	-3125	-19410	636
0.506667	-19	41	86	-96	-114	-29	12	-14	-21	5	-70	-70	-100	-17	-30	-63	-101	33	-85	-34	-110	-24	-104	-69	-65	0	-99	-13	-73	-70	-147	-78	-255	-6450	7234	-31478	957	-15747	-1560	-8280	752	-19445	-5433	-21684	3025	-21095	-3165	-19453	432
0.507500	-26	41	86	-61	-114	-36	11	-9	-21	4	-72	-68	-98	-14	-28	-57	-100	37	-82	-30	-108	-25	-104	-66	-63	3	-97	-10	-74	-67	-146	-74	-250	-6439	7723	-31300	453	-16195	-3259	-7700	890	-19736	-6143	-21763	2919	-21412	-3312	-19528	287
0.508333	-22	44	86	-59	-111	-31	15	-12	-19	7	-70	-69	-99	-10	-26	-57	-98	37	-82	-30	-105	-26	-100	-74	-63	3	-96	-13	-75	-69	-145	-72	-304	-6488	8091	-31126	406	-16612	-4995	-7211	1098	-19940	-6901	-21802	2522	-21730	-3575	-19643	237
0.509167	-24	45	88	-57	-108	-33	15	-13	-18	8	-67	-63	-97	-13	-24	-59	-99	38	-80	-30	-105	-22	-99	-67	-62	3	-102	-11	-70	-63	-142	-72	-321	-6596	8328	-30947	648	-17037	-6744	-6844	1368	-20060	-7689	-21809	2490	-22029	-3955	-19802	298
0.510000	-21	44	88	-55	-109	-29	17	-10	-18	6	-69	-63	-97	-11	-24	-53	-102	40	-81	-26	-103	-21	-98	-63	-63	2	-97	-11	-72	-65	-143	-69	-248	-6772	8424	-30774	-12	-17441	-8443	-6570	1400	-20095	-8501	-21793	897	-22310	-4444	-20005	205
0.510833	-26	47	88	-55	-109	-27	16	-9	-17	7	-69	-64	-98	-10	-23	-57	-102	36	-83	-27	-103	-21	-98	-66	-61	2	-95	-10	-69	-68	-146	-74	-149	-7017	8381	-30618	-1079	-17826	-10063	-6432	1027	-20042	-9310	-21753	-235	-22566	-5044	-20261	450
0.511667	-25	42	87	-51	-109	-33	20	-14	-21	4	-73	-65	-97	-15	-25	-60	-102	35	-78	-29	-107	-23	-101	-70	-63	0	-97	-13	-73	-68	-145	-73	-116	-7307	8196	-30478	-325	-18168	-11562	-6417	1368	-19925	-10121	-21696	1372	-22779	-5735	-20548	338
0.512500	-26	43	85	-52	-109	-31	12	-35	-21	6	-72	-62	-100	-16	-27	-59	-102	38	-79	-31	-108	-21	-100	-68	-62	4	-96	-13	-73	-70	-149	-75	-150	-7646	7890	-30354	212	-18471	-12912	-6522	1910	-19736	-10901	-21626	1741	-22951	-6498	-20881	78
0.513333	-24	44	87	-57	-110	-32	10	-14	-17	4	-72	-61	-97	-12	-17	-59	-99	35	-79	-31	-108	-21	-102	-86	-63	3	-94	-13	-72	-69	-147	-73	-125	-8030	7476	-30249	-64	-18730	-14080	-6755	3137	-19498	-11648	-21534	-4	-23080	-7316	-21248	188
0.514167	-22	45	86	-50	-110	-31	10	-10	-18	5	-73	-65	-97	-14	-25	-58	-101	36	-81	-28	-109	-23	-102	-68	-67	1	-98	-12	-67	-74	-148	-74	-90	-8437	6966	-30162	-164	-18936	-15035	-7104	4347	-19224	-12343	-21447	-1417	-23157	-8178	-21650	-12
0.515000	-47	43	85	-60	-110	-34	11	-12	-19	5	-73	-63	-97	-15	-25	-58	-102	35	-84	-30	-113	-19	-100	-65	-64	1	-96	-6	-74	-68	-147	-75	-143	-8854	6391	-30100	45	-19090	-15763	-7565	5584	-18930	-12979	-21354	-1884	-23188	-9068	-22084	-254
0.515833	-26	43	85	-60	-111	-27	8	-15	-25	1	-75	-67	-99	-16	-27	-57	-100	34	-82	-30	-109	-19	-99	-68	-63	0	-98	-14	-70	-67	-146	-76	-151	-9264	5775	-30047	36	-19201	-16270	-8126	6433	-18627	-13545	-21235	-2830	-23169	-9949	-22535	-363
0.516667	-22	43	86	-57	-109	-34	11	-13	-16	5	-76	-64	-95	-13	-26	-58	-99	36	-83	-31	-107	-19	-99	-66	-62	0	-99	-12	-72	-67	-146	-73	-97	-9655	5135	-30005	138	-19273	-16508	-8773	6786	-18340	-14036	-21157	-3969	-23112	-10804	-23000	-302
0.517500	-24	46	87	-58	-108	-30	10	-14	-19	4	-74	-66	-94	-14	-25	-58	-98	38	-83	-29	-104	-19	-101	-70	-61	-1	-98	-13	-61	-67	-146	-74	-33	-10012	4504	-29971	786	-19316	-16524	-9504	7411	-18089	-14440	-21004	-3769	-23025	-11604	-23469	-152
0.518333	-23	45	84	-58	-108	-31	10	-13	-19	3	-74	-63	-95	-15	-28	-41	-101	35	-84	-32	-109	-19	-102	-72	-80	2	-99	-11	-74	-73	-153	-75	1	-10325	3887	-29943	590	-19339	-16340	-10295	8148	-17869	-14765	-20886	-5286	-22914	-12338	-23931	-182
0.519167	-23	45	86	-61	-112	-34	7	-15	-17	-3	-73	-64	-98	-14	-31	-60	-101	37	-84	-29	-112	-21	-105	-69	-68	0	-99	-12	-72	-67	-150	-73	60	-10582	3305	-29913	-651	-19358	-15947	-11128	6722	-17715	-14994	-20770	-8681	-22783	-12971	-24377	73
0.520000	-28	41	85	-61	-111	-35	8	-18	-21	3	-74	-67	-100	-17	-31	-63	-100	27	-83	-32	-107	-24	-102	-74	-64	0	-96	-12	-77	-70	-153	-73	68	-10777	2776	-29878	598	-19374	-15376	-11987	5823	-17627	-15132	-20658	-7995	-22638	-13499	-24796	85
0.520833	-26	42	85	-62	-112	-38	33	-15	-21	4	-72	-73	-99	-15	-30	-61	-101	33	-79	-35	-109	-25	-102	-70	-66	2	-99	-11	-73	-72	-148	-73	-6	-10884	2304	-29838	497	-19406	-14664	-12857	4920	-17610	-15175	-20557	-8712	-22505	-13894	-25177	108
0.521667	-26	45	87	-59	-109	-30	12	-11	-21	4	-72	-63	-94	-13	-26	-58	-98	34	-59	-31	-105	-18	-99	-67	-53	1	-98	-11	-75	-66	-145	-73	-53	-10969	1896	-29785	243	-19469	-13837	-13721	3967	-17666	-15136	-20484	-9014	-22362	-14152	-25517	210
0.522500	-22	45	87	-64	-105	-35	13	-13	-15	6	-70	-62	-105	-15	-27	-59	-101	35	-83	-30	-101	-22	-102	-69	-60	2	-96	-9	-68	-70	-147	-73	-68	-10962	1542	-29723	383	-19570	-12928	-14571	3071	-17802	-15005	-20406	-8995	-22260	-14268	-25803	275
0.523333	-25	43	88	-59	-109	-32	10	-13	-21	4	-84	-63	-97	-15	-29	-58	-103	33	-85	-30	-104	-19	-104	-70	-66	-4	-101	-11	-70	-70	-149	-74	-103	-10891	1248	-29653	516	-19692	-11960	-15388	2113	-18005	-14796	-20368	-9725	-22176	-14231	-26029	144
0.524167	-27	40	84	-62	-112	-39	8	-15	-21	5	-75	-65	-99	-13	-31	-61	-96	32	-84	-28	-107	-21	-100	-68	-62	0	-100	-14	-70	-70	-147	-74	-134	-10760	1005	-29568	-322	-19894	-10965	-16153	377	-18253	-14500	-20355	-11246	-22110	-14052	-26187	223
0.525000	-22	41	86	-59	-109	-34	10	-16	-18	3	-69	-64	-95	-22	-29	-59	-100	33	-83	-34	-110	-24	-117	-68	-62	0	-99	-12	-73	-69	-146	-77	-141	-10555	807	-29476	421	-20126	-9982	-16871	-934	-18545	-14135	-20379	-9658	-22078	-13734	-26277	129
0.525833	-24	42	99	-59	-109	-32	12	-14	-8	4	-68	-64	-96	-13	-30	-59	-102	35	-84	-31	-105	-23	-101	-70	-63	2	-99	-11	-68	-57	-147	-76	-133	-10305	644	-29374	1226	-20393	-9015	-17517	-2323	-18859	-13697	-20439	-7873	-22076	-13286	-26296	51
0.526667	-23	43	87	-61	-109	-34	12	-15	-19	7	-72	-62	-94	-12	-28	-58	-102	33	-84	-30	-104	-24	-103	-70	-64	1	-99	-11	-70	-68	-148	-73	-100	-10023	504	-29266	1066	-20698	-8094	-18099	-3205	-19190	-13199	-20538	-7875	-22100	-12725	-26248	269
0.527500	-23	46	90	-56	-104	-32	15	-11	-16	7	-79	-62	-94	-15	-27	-55	-100	36	-82	-29	-105	-23	-100	-67	-63	-31	-99	-12	-73	-68	-144	-70	-136	-9698	379	-29154	847	-21025	-7215	-18613	-4294	-19511	-12652	-20679	-8460	-22143	-12072	-26138	156
0.528333	-24	45	90	-56	-111	-34	16	-12	-18	7	-68	-61	-97	-13	-27	-52	-100	38	-87	-29	-108	-23	-101	-65	-62	2	-97	-10	-70	-67	-142	-72	-144	-9350	257	-29049	1114	-21372	-6401	-19062	-5799	-19812	-12058	-20863	-8112	-22211	-11349	-25969	247
0.529167	-21	47	91	-57	-125	-28	17	-11	-16	6	-72	-63	-92	-15	-26	-58	-98	38	-82	-31	-90	-22	-99	-67	-61	5	-100	-11	-69	-66	-95	-68	-144	-8982	129	-28941	1219	-21730	-5659	-19441	-6910	-20082	-11442	-21081	-7616	-22289	-10576	-25754	258
0.530000	-21	45	91	-56	-108	-30	18	-9	-13	10	-64	-63	-91	-11	-27	-57	-93	39	-83	-28	-102	-14	-98	-65	-59	4	-96	-9	-69	-67	-142	-70	-158	-8609	-6	-28843	1395	-22087	-4987	-19761	-7944	-20307	-10789	-21334	-7151	-22380	-9778	-25511	145
0.530833	-22	46	87	-56	-107	-32	16	-12	-41	3	-70	-61	-94	-15	-27	-58	-98	36	-84	-31	-104	-23	-101	-69	-62	0	-99	-12	-94	-70	-144	-65	-73	-8234	-166	-28759	1933	-22456	-4385	-20030	-8620	-20486	-10129	-21614	-5542	-22479	-8979	-25244	150
0.531667	-24	42	85	-59	-110	-35	11	-14	-19	4	-75	-67	-100	-14	-32	-61	-101	30	-86	-33	-108	-24	-107	-72	-67	-3	-99	-15	-77	-73	-149	-76	-32	-7865	-350	-28685	1966	-22750	-3842	-20247	-8615	-20617	-9461	-21920	-4467	-22584	-8199	-24967	-116
0.532500	-28	39	84	-63	-115	-41	5	-17	-22	4	-77	-66	-103	-19	-32	-60	-99	34	-85	-34	-108	-27	-105	-69	-65	-3	-101	-13	-81	-74	-145	-75	-17	-7506	-545	-28627	431	-23043	-3358	-20423	-10484	-20699	-8795	-22234	-6782	-22656	-7456	-24695	-62
0.533333	-25	42	86	-63	-111	-38	10	-15	-19	4	-75	-68	-98	-19	-24	-61	-99	35	-84	-32	-108	-28	-103	-73	-61	0	-101	-15	-72	-74	-147	-56	-3	-7171	-775	-28580	1266	-23303	-2921	-20572	-12004	-20735	-8147	-22550	-4829	-22731	-6768	-24436	19
0.534167	-24	43	86	-61	-110	-38	10	-16	-17	6	-74	-63	-95	-16	-28	-61	-102	32	-99	-33	-109	-21	-102	-69	-63	1	-99	-11	-73	-65	-145	-73	-17	-6852	-1029	-28554	1298	-23523	-2525	-20698	-12775	-20735	-7521	-22855	-3903	-22795	-6154	-24205	-184
0.535000	-25	45	86	-59	-112	-32	17	-14	-18	6	-95	-65	-100	-13	-29	-60	-99	36	-84	-33	-109	-23	-101	-68	-64	-1	-100	-13	-74	-72	-143	-72	-21	-6578	-1303	-28537	1113	-23707	-2169	-20813	-13549	-20708	-6927	-23143	-3479	-22843	-5613	-24003	-139
0.535833	-25	42	85	-59	-111	-32	12	-16	-16	6	-70	-62	-95	-13	-30	-60	-99	33	-84	-32	-112	-19	-100	-65	-62	0	-103	-11	-69	-68	-145	-73	35	-6308	-1602	-28540	938	-23844	-1842	-20918	-14006	-20662	-6364	-23399	-3307	-22867	-5148	-23832	-100
0.536667	-21	46	88	-57	-107	-33	11	1	-17	7	-74	-63	-95	-19	-27	-59	-99	40	-85	-29	-103	-22	-100	-67	-60	1	-99	-10	-70	-69	-143	-70	75	-6075	-1912	-28559	1006	-23950	-1541	-21033	-14202	-20603	-5837	-23615	-3074	-22875	-4768	-23696	-74
0.537500	-29	44	88	-59	-107	-33	10	-14	-17	6	-73	-64	-94	-13	-28	-61	-101	36	-84	-28	-102	-4	-102	-68	-61	1	-98	-11	-69	-70	-149	-73	64	-5877	-2240	-28587	-132	-24016	-1259	-21155	-15036	-20544	-5351	-23776	-5091	-22859	-4473	-23586	24
0.538333	-23	44	89	-60	-110	-34	9	-16	-17	5	-73	-64	-95	-14	-25	-60	-97	34	-84	-31	-105	-23	-104	-66	-62	0	-98	-12	-72	-76	-146	-72	77	-5708	-2585	-28632	217	-24051	-998	-21289	-15502	-20490	-4918	-23882	-4256	-22818	-4235	-23492	103
0.539167	-23	45	85	-59	-110	-36	9	-16	-21	5	-73	-64	-98	-16	-28	-70	-100	35	-91	-31	-105	-24	-102	-69	-63	0	-105	-15	-76	-75	-148	-75	122	-5567	-2935	-28684	1052	-24055	-752	-21438	-15402	-20449	-4519	-23917	-2399	-22765	-4063	-23406	-138
0.540000	-26	42	85	-62	-111	-49	8	-10	-21	0	-75	-67	-99	-15	-30	-63	-83	34	-88	-36	-110	-26	-102	-72	-65	0	-100	-13	-79	-75	-150	-77	96	-5450	-3288	-28742	773	-24035	-529	-21601	-14738	-20421	-4166	-23876	-2222	-22689	-3937	-23316	-66
0.540833	-26	40	84	-59	-113	-36	7	-18	-23	0	-74	-69	-95	-15	-29	-59	-100	33	-85	-30	-107	-23	-93	-70	-64	0	-101	-15	-76	-72	-147	-67	30	-5354	-3645	-28791	232	-23986	-321	-21779	-13797	-20403	-3849	-23753	-3188	-22592	-3841	-23199	17
0.541667	-26	45	86	-60	-111	-32	15	-14	-17	7	-73	-66	-96	-11	-26	-42	-99	35	-83	-28	-103	-18	-96	-67	-61	4	-97	-12	-68	-67	-145	-73	49	-5276	-4000	-28844	283	-23921	-128	-21967	-13014	-20399	-3559	-23543	-3263	-22482	-3771	-23051	-38
0.542500	-19	47	88	-58	-104	-31	13	-14	-16	5	-74	-64	-96	-12	-23	-55	-82	36	-84	-27	-103	-22	-98	-67	-63	-3	-100	-11	-70	-68	-144	-72	99	-5213	-4349	-28892	173	-23834	36	-22167	-12359	-20410	-3303	-23257	-2887	-22364	-3716	-22855	-8
0.543333	-22	43	89	-55	-109	-29	12	-12	-19	18	-66	-63	-95	-12	-26	-58	-103	35	-83	-29	-107	-21	-98	-66	-62	4	-97	-12	-74	-72	-145	-78	57	-5157	-4697	-28930	-172	-23733	181	-22366	-11882	-20420	-3071	-22893	-2664	-22243	-3659	-22605	108
0.544167	-23	49	89	-57	-111	-31	11	-11	-21	5	-69	-60	-96	-12	-26	-59	-102	38	-82	-23	-108	-23	-105	-68	-62	3	-97	-12	-73	-68	-144	-75	-3	-5103	-5036	-28956	5	-23617	301	-22553	-10805	-20438	-2857	-22451	-1934	-22127	-3600	-22273	107
0.545000	-24	45	88	-56	-108	-31	13	17	-16	8	-70	-63	-98	-13	-29	-61	-99	38	-82	-27	-105	-19	-99	-67	-63	3	-97	-12	-73	-72	-149	-74	-29	-5046	-5346	-28962	370	-23482	404	-22727	-8374	-20439	-2659	-21937	-779	-22012	-3524	-21870	28
0.545833	-26	43	88	-61	-113	-34	11	-14	-17	7	-73	-65	-97	-14	-28	-62	-97	37	-82	-33	-107	-22	-97	-69	-63	2	-98	-13	-73	-69	-148	-74	-56	-4988	-5678	-28960	-1231	-23328	485	-22880	-7421	-20431	-2464	-21365	-3600	-21911	-3439	-21383	318
0.546667	-26	45	88	-57	-107	-32	15	-15	-17	3	-76	-65	-92	-13	-29	-60	-97	35	-83	-32	-104	-23	-96	-67	-63	1	-100	-14	-70	-49	-146	-74	-46	-4916	-5974	-28929	-742	-23150	546	-23003	-7011	-20405	-2279	-20730	-2338	-21827	-3341	-20815	402
0.547500	-24	18	89	-58	-109	-32	13	-15	-18	6	-73	-65	-98	-13	-29	-60	-102	35	-88	-33	-103	-23	-99	-68	-63	0	-101	-13	-73	-70	-148	-73	5	-4837	-6256	-28878	-283	-22959	593	-23079	-5280	-20362	-2096	-20044	-70	-21768	-3233	-20177	-59
0.548333	-27	41	88	-57	-109	-33	11	-15	-22	3	-66	-62	-96	-14	-28	-60	-97	33	-83	-30	-105	-21	-97	-70	-64	-8	-100	-12	-72	-70	-145	-74	-57	-4731	-6539	-28804	-532	-22749	622	-23125	-3546	-20299	-1922	-19326	1778	-21742	-3126	-19471	-92
0.549167	-25	39	87	-60	-111	-38	10	-15	-17	4	-74	-62	-96	-17	-27	-62	-98	30	-83	-32	-100	-21	-98	-68	-60	0	-97	-12	-72	-70	-149	-74	-81	-4606	-6752	-28704	-711	-22526	645	-23113	-1309	-20213	-1750	-18579	3098	-21747	-3024	-18711	-109
0.550000	-23	45	90	-57	-109	-33	12	-13	-15	11	-73	-65	-97	-13	-28	-58	-98	37	-82	-32	-105	-19	-98	-68	-61	0	-98	-10	-68	-68	-143	-87	-31	-4460	-6969	-28582	-742	-22287	648	-23052	1051	-20116	-1594	-17819	4645	-21793	-2934	-17902	-154
0.550833	-23	43	88	-56	-105	-32	16	-10	-17	10	-70	-62	-95	-15	-33	-58	-98	35	-84	-33	-104	-28	-97	-70	-62	-1	-100	-13	-74	-74	-147	-74	18	-4294	-7164	-28441	-1609	-22050	648	-22938	2633	-20017	-1461	-17055	3768	-21885	-2872	-17073	-170
0.551667	-21	40	89	-59	-113	-29	11	-15	-15	10	-73	-66	-97	-16	-32	-60	-101	38	-87	-38	-109	-24	-101	-72	-63	-1	-103	-15	-75	-76	-150	-76	-7	-4101	-7331	-28290	-1368	-21817	645	-22770	4202	-19919	-1359	-16287	5291	-22020	-2849	-16239	-3
0.552500	-25	39	89	-62	-109	-33	11	-14	-23	3	-75	-67	-96	-5	-30	-60	-101	34	-94	-35	-108	-22	-108	-72	-64	-3	-103	-12	-73	-70	-148	-75	-56	-3886	-7459	-28111	-474	-21590	638	-22546	6038	-19833	-1288	-15528	8460	-22200	-2864	-15408	-155
0.553333	-27	39	81	-61	-111	-34	12	-3	-21	3	-76	-63	-95	-17	-28	-61	-103	29	-87	-35	-105	-22	-97	-72	-63	-4	-100	-11	-70	-93	-151	-75	-46	-3648	-7580	-27924	-204	-21380	626	-22284	8291	-19770	-1265	-14795	10187	-22418	-2932	-14621	-168
0.554167	-26	40	87	-60	-111	-34	12	-14	-23	3	-73	-90	-98	-16	-30	-61	-100	32	-86	-38	-107	-22	-101	-70	-67	0	-100	-13	-72	-70	-148	-75	-29	-3384	-7654	-27728	-345	-21205	609	-21972	10696	-19749	-1303	-14100	10385	-22682	-3058	-13875	-202
0.555000	-26	42	86	-57	-109	-32	13	-12	-21	7	-70	-64	-95	-15	-30	-64	-101	35	-86	-33	-107	-22	-101	-70	-62	0	-99	-11	-73	-69	-152	-78	-36	-3104	-7708	-27530	-441	-21073	583	-21662	12234	-19770	-1406	-13431	10709	-22984	-3250	-13183	-214
0.555833	-23	43	89	-61	-112	-34	11	-13	-18	4	-72	-64	-93	-16	-30	-61	-94	34	-94	-33	-105	-21	-101	-72	-61	-1	-99	-11	-74	-70	-147	-75	-93	-2807	-7740	-27332	-455	-20995	536	-21285	13344	-19848	-1590	-12810	11459	-23313	-3497	-12565	-148
0.556667	-26	40	88	-60	-134	-36	13	-13	-21	2	-73	-63	-102	-23	-32	-60	-100	36	-85	-33	-111	-23	-102	-74	-64	0	-102	-16	-76	-76	-151	-76	-148	-2502	-7749	-27136	-263	-20977	475	-20913	14118	-19992	-1859	-12243	12426	-23673	-3818	-12035	-152
0.557500	-13	39	81	-64	-114	-39	9	-14	-21	7	-76	-66	-101	-15	-28	-62	-102	32	-85	-34	-111	-23	-98	-73	-63	0	-99	-14	-74	-70	-147	-78	-163	-2184	-7741	-26948	-88	-21032	388	-20531	14409	-20196	-2216	-11728	13250	-24041	-4194	-11583	-114
0.558333	-26	43	84	-61	-113	-31	11	-32	-21	2	-77	-66	-98	-14	-29	-62	-102	33	-85	-34	-108	-21	-101	-70	-70	-3	-103	-13	-74	-70	-147	-78	-128	-1866	-7687	-26754	400	-21167	261	-20158	15156	-20473	-2668	-11271	14554	-24421	-4628	-11228	-153
0.559167	-26	41	84	-61	-111	-30	11	-11	-21	3	-74	-64	-98	-16	-28	-62	-103	32	-91	-31	-110	-21	-103	-72	-66	1	-99	-11	-74	-69	-150	-78	-76	-1546	-7670	-26574	-747	-21391	90	-19796	14868	-20812	-3237	-10880	11876	-24804	-5115	-10960	-155
0.560000	-33	42	88	-62	-118	-32	11	-13	-21	2	-74	-66	-96	-15	-29	-64	-101	34	-85	-30	-103	-21	-104	-69	-67	-3	-99	-12	-75	-68	-150	-76	-81	-1227	-7616	-26415	-885	-21705	-129	-19456	13268	-21209	-3842	-10553	10982	-25174	-5648	-10778	-78
0.560833	-25	23	86	-60	-110	-31	16	-14	-22	4	-73	-63	-96	-16	-29	-62	-76	35	-83	-26	-105	-18	-100	-69	-65	2	-98	-9	-74	-68	-150	-76	-107	-911	-7557	-26256	64	-22103	-397	-19144	12800	-21648	-4557	-10298	11601	-25531	-6209	-10677	-367
0.561667	-24	46	91	-59	-120	-31	15	-10	-18	8	-69	-60	-94	-11	-28	-55	-97	38	-82	-27	-103	-18	-100	-66	-61	4	-95	-9	-69	-63	-143	-75	-83	-609	-7493	-26109	-40	-22577	-736	-18872	12044	-22133	-5352	-10112	11121	-25856	-6792	-10650	-365
0.562500	-23	46	88	-60	-107	-27	17	-9	-17	7	-69	-64	-94	-14	-26	-58	-99	41	-82	-29	-102	-17	-95	-65	-61	5	-93	-13	-74	-68	-143	-72	-61	-324	-7431	-25976	64	-23139	-1134	-18631	11567	-22642	-6212	-10002	10370	-26155	-7388	-10688	-357
0.563333	-23	45	89	-61	-108	-31	16	-9	-18	8	-70	-64	-95	-12	-25	-58	-102	39	-83	-29	-104	-18	-81	-64	-63	3	-97	-10	-70	-67	-146	-72	46	-60	-7372	-25849	490	-23749	-1614	-18443	11365	-23168	-7121	-9966	10175	-26413	-7989	-10771	-412
0.564167	-24	44	89	-58	-110	-28	18	-12	-21	6	-74	-65	-94	-15	-26	-61	-101	36	-83	-29	-105	-18	-96	-68	-63	0	-100	-14	-72	-68	-146	-75	136	192	-7311	-25731	-108	-24420	-2160	-18304	11071	-23688	-8067	-10009	7264	-26629	-8577	-10929	-375
0.565000	-25	44	82	-53	-111	-32	15	-12	-21	4	-74	-68	-96	-14	-26	-61	-107	36	-82	-30	-109	-19	-99	-69	-65	2	-98	-13	-74	-69	-148	-76	144	421	-7287	-25626	-77	-25115	-2781	-18215	11122	-24186	-9027	-10127	5376	-26797	-9158	-11113	-40
0.565833	-26	42	82	-58	-112	-32	12	-16	-26	5	-75	-66	-99	4	-29	-63	-104	37	-82	-28	-104	-18	-101	-68	-64	2	-98	-12	-74	-70	-148	-75	188	633	-7198	-25524	1668	-25826	-3462	-18168	11716	-24643	-9987	-10318	6145	-26917	-9707	-11325	-149
0.566667	-26	50	88	-60	-111	-31	10	-12	-29	7	-73	-79	-97	-17	-27	-59	-102	38	-82	-29	-107	-21	-97	-67	-64	2	-97	-11	-73	-70	-144	-78	219	820	-7143	-25432	2669	-26531	-4209	-18175	12027	-25062	-10945	-10587	6068	-26983	-10227	-11559	-65
0.567500	-24	45	88	-59	-111	-35	10	-10	-18	8	-73	-64	-95	5	-24	-57	-100	40	-81	-28	-110	-21	-99	-67	-62	5	-96	-9	-74	-69	-147	-72	167	987	-7086	-25347	2238	-27215	-5013	-18232	12930	-25418	-11871	-10923	4090	-27003	-10709	-11808	-36
0.568333	-24	46	74	-57	-108	-30	13	-9	-17	13	-73	-64	-97	-12	-26	-55	-97	40	-82	-29	-104	-16	-96	-70	-60	5	-98	-13	-72	-64	-145	-69	139	1131	-7023	-25264	1991	-27854	-5866	-18330	14019	-25710	-12755	-11325	2393	-26969	-11158	-12064	-275
0.569167	-22	46	91	-58	-107	-30	15	8	-15	8	-69	-62	-96	-13	-22	-53	-96	38	-80	-29	-104	-16	-97	-63	-62	3	-92	-10	-69	-67	-146	-72	143	1256	-6962	-25193	2113	-28436	-6755	-18474	15086	-25929	-13579	-11790	1799	-26893	-11557	-12326	-272
0.570000	-21	44	89	-55	-105	-28	16	-7	-18	5	-69	-61	-88	-10	-24	-56	-96	40	-79	-29	-101	-16	-96	-63	-62	7	-96	-8	-70	-66	-144	-70	167	1354	-6866	-25125	2221	-28939	-7673	-18658	15503	-26056	-14342	-12309	1078	-26777	-11934	-12594	-253
0.570833	-26	44	88	-58	-105	-28	16	-11	-15	11	-70	-61	-94	-12	-24	-57	-103	37	-82	-28	-102	-17	-97	-64	-63	2	-97	-1	-72	-66	-147	-74	243	1432	-6782	-25072	2304	-29361	-8609	-18884	15434	-26114	-15035	-12876	211	-26634	-12276	-12854	-285
0.571667	-25	42	87	-60	-107	-32	11	-14	-19	6	-53	-63	-94	-14	-29	-59	-100	37	-83	-30	-107	-19	-101	-68	-67	-4	-98	-10	-67	-70	-136	-74	170	1490	-6672	-25022	2628	-29681	-9553	-19140	16094	-26097	-15657	-13479	775	-26462	-12587	-13111	-434
0.572500	-26	40	85	-59	-111	-31	10	-15	-21	6	-74	-66	-90	-7	-29	-60	-99	34	-84	-32	-108	-19	-101	-68	-62	0	-98	-11	-73	-70	-149	-76	56	1527	-6542	-24983	1724	-29890	-10486	-19424	15826	-26005	-16197	-14102	-1603	-26261	-12871	-13352	-612
0.573333	-24	42	84	-60	-120	-34	9	-13	-19	5	-73	-68	-99	-15	-30	-59	-99	36	-85	-35	-119	-23	-104	-70	-65	-4	-102	-13	-73	-72	-171	-75	69	1546	-6388	-24947	815	-29998	-11416	-19738	13007	-25846	-16672	-14741	-4183	-26050	-13138	-13566	-376
0.574167	-27	40	86	-62	-112	-35	5	-16	-19	9	-77	-68	-99	-17	-31	-60	-98	37	-105	-30	-107	-19	-101	-68	-63	0	-101	-12	-74	-70	-151	-75	1	1551	-6209	-24917	1950	-29993	-12313	-20075	11157	-25623	-17073	-15379	-3531	-25828	-13393	-13814	-472
0.575000	-26	41	85	-61	-109	-35	9	-14	-28	7	-73	-65	-96	-15	-30	-57	-98	39	-88	-31	-107	-22	-100	-68	-63	-4	-99	-11	-85	-73	-149	-72	-56	1532	-6002	-24887	1762	-29888	-13178	-20434	8408	-25354	-17407	-16008	-4020	-25600	-13647	-13992	-308
0.575833	-23	41	86	-61	-107	-33	13	-13	-17	5	-74	-73	-94	-15	-29	-59	-99	43	-86	-31	-103	-17	-99	-84	-62	0	-100	-12	-73	-69	-148	-73	-38	1490	-5768	-24868	1235	-29698	-14003	-20801	5394	-25049	-17690	-16613	-4399	-25373	-13904	-14166	-114
0.576667	-23	42	85	-60	-124	-35	12	-13	-15	5	-72	-76	-96	-13	-29	-57	-95	36	-85	-31	-102	-18	-98	-69	-62	0	-99	-11	-73	-69	-150	-75	32	1427	-5511	-24850	1000	-29403	-14784	-21191	2249	-24712	-17927	-17189	-4520	-25153	-14173	-14314	13
0.577500	-25	42	88	-60	-104	-34	10	-13	-17	3	-72	-64	-73	-16	-29	-57	-97	35	-85	-30	-111	-21	-99	-70	-64	-3	-100	-10	-72	-69	-150	-73	-38	1347	-5231	-24824	425	-29053	-15514	-21591	-1441	-24363	-18131	-17728	-6861	-24943	-14465	-14439	94
0.578333	-27	46	87	-61	-108	-36	10	-13	-17	5	-72	-65	-94	-18	-30	-61	-100	36	-85	-31	-104	-19	-101	-70	-62	-3	-99	-11	-66	-70	-150	-75	-151	1241	-4930	-24793	-367	-28651	-16184	-21993	-5830	-23997	-18306	-18186	-8811	-24748	-14774	-14536	340
0.579167	-23	42	87	-60	-111	-36	8	-16	-13	2	-73	-59	-94	-18	-23	-61	-114	35	-87	-32	-105	-24	-101	-72	-63	-3	-98	-13	-73	-72	-148	-76	-211	1111	-4608	-24758	361	-28196	-16789	-22406	-9838	-23638	-18465	-18595	-7134	-24563	-15109	-14600	91
0.580000	-24	42	87	-60	-112	-28	8	-18	-19	1	-73	-64	-99	-19	-33	-60	-100	34	-87	-33	-107	-24	-100	-69	-64	-6	-100	-15	-75	-74	-150	-76	-253	959	-4272	-24704	449	-27751	-17331	-22806	-13769	-23285	-18615	-18939	-5700	-24391	-15474	-14635	-191
0.580833	-23	42	87	-62	-111	-40	7	-15	-19	1	-73	-64	-99	-19	-33	-59	-87	35	-85	-35	-110	-28	-101	-72	-61	0	-84	-13	-74	-73	-146	-74	-284	790	-3925	-24641	-199	-27296	-17802	-23204	-16548	-22949	-18763	-19204	-6041	-24230	-15861	-14632	44
0.581667	-21	42	88	-57	-120	-38	10	-12	-19	4	-75	-62	-98	-11	-30	-59	-100	35	-84	-32	-104	-24	-98	-70	-60	-5	-99	-14	-75	-70	-146	-75	-310	590	-3584	-24545	-614	-26857	-18201	-23588	-18292	-22630	-18919	-19410	-6839	-24082	-16276	-14600	423
0.582500	-26	39	86	-61	-110	-36	7	-15	-21	3	-75	-58	-98	-16	-29	-60	-99	70	-85	-29	-109	-23	-98	-69	-61	0	-97	-14	-74	-68	-146	-73	-328	373	-3217	-24439	-727	-26452	-18531	-23953	-19072	-22334	-19074	-19531	-6854	-23941	-16710	-14540	882
0.583333	-25	45	90	-59	-108	-33	10	-14	-19	4	-75	-64	-96	-12	-28	-58	-98	35	-85	-32	-108	-21	-99	-76	-64	-1	-102	-11	-69	-68	-145	-74	-319	139	-2861	-24295	-1079	-26092	-18787	-24298	-18854	-22070	-19235	-19584	-6675	-23807	-17154	-14451	995
0.584167	-25	42	86	-61	-108	-32	10	-29	-16	4	-72	-66	-96	-8	-29	-62	-101	33	-87	-33	-103	-22	-100	-70	-61	0	-98	-13	-70	-69	-146	-76	-265	-115	-2507	-24122	-1404	-25786	-18970	-24606	-18122	-21832	-19394	-19572	-6526	-23670	-17606	-14344	1157
0.585000	-23	43	86	-59	-110	-34	9	-15	-19	3	-76	-68	-94	-16	-30	-60	-99	34	-87	-32	-105	-24	-99	-72	-65	-4	-99	-14	-73	-68	-147	-76	-234	-385	-2157	-23919	-1062	-25547	-19077	-24877	-16293	-21608	-19549	-19506	-5229	-23530	-18051	-14220	1072
0.585833	-24	40	85	-61	-111	-35	10	-14	-14	4	-75	-67	-98	-16	-31	-86	-99	34	-88	-30	-107	-30	-100	-70	-63	-1	-99	-15	-74	-73	-150	-78	-303	-663	-1810	-23680	-1072	-25379	-19107	-25099	-13693	-21412	-19697	-19382	-5924	-23381	-18480	-14089	675
0.586667	-24	42	88	-50	-111	-36	6	-15	-21	-17	-76	-67	-99	-18	-30	-62	-99	35	-85	-33	-105	-26	-102	-70	-63	-1	-103	-13	-75	-70	-150	-78	-346	-948	-1475	-23409	-2419	-25262	-19053	-25270	-12916	-21237	-19824	-19213	-8557	-23215	-18881	-13951	865
0.587500	-22	43	88	-60	-108	-33	11	-16	-17	4	-75	-67	-102	-15	-28	-63	-101	35	-64	-32	-103	-23	-101	-72	-60	0	-100	-15	-76	-70	-148	-76	-287	-1241	-1146	-23099	-1551	-25213	-18920	-25380	-10867	-21085	-19921	-19011	-6299	-23031	-19243	-13831	732
0.588333	-22	45	87	-60	-111	-34	11	-14	-19	6	-73	-65	-94	-9	-30	-60	-94	37	-83	-31	-107	-19	-100	-64	-63	0	-97	-11	-68	-69	-148	-73	-183	-1534	-825	-22758	-1651	-25228	-18717	-25424	-8440	-20947	-19984	-18782	-5112	-22828	-19548	-13724	484
0.589167	-25	47	87	-58	-111	-45	10	-35	-21	5	-75	-67	-94	-14	-27	-61	-102	39	-83	-30	-105	-23	-98	-68	-62	-1	-98	-11	-72	-65	-144	-80	-218	-1830	-511	-22386	-1590	-25291	-18437	-25400	-6063	-20826	-20005	-18539	-4112	-22610	-19788	-13641	584
0.590000	-27	41	88	-59	-110	-33	15	-10	-19	7	-73	-67	-94	-11	-29	-62	-103	30	-84	-32	-105	-21	-99	-63	-65	-3	-99	-12	-74	-68	-149	-77	-296	-2120	-208	-21989	-1665	-25401	-18090	-25304	-3644	-20718	-19968	-18287	-3756	-22368	-19962	-13596	843
0.590833	-26	43	87	-60	-114	-36	10	-18	-21	2	-75	-66	-98	-15	-30	-62	-97	33	-83	-33	-110	-21	-100	-72	-61	-3	-100	-13	-75	-70	-145	-77	-277	-2422	93	-21564	-1846	-25538	-17678	-25141	-1525	-20620	-19867	-18031	-4322	-22104	-20053	-13588	897
0.591667	-25	42	88	-59	-111	-36	11	-34	-24	4	-73	-68	-100	-17	-30	-65	-105	32	-84	-33	-110	-23	-102	-90	-66	-4	-101	-15	-77	-75	-150	-79	-300	-2716	383	-21127	-2548	-25696	-17204	-24896	-524	-20524	-19702	-17789	-5201	-21828	-20056	-13633	929
0.592500	-29	39	86	-61	-117	-38	7	-15	-23	4	-73	-60	-99	-12	-29	-62	-104	32	-84	-39	-110	-25	-103	-70	-67	-3	-101	-17	-78	-70	-148	-77	-279	-3004	666	-20666	-1768	-25866	-16670	-24576	309	-20425	-19468	-17552	-2696	-21528	-19959	-13720	678
0.593333	-25	42	88	-60	-111	-32	13	-15	-21	7	-74	-70	-99	-16	-27	-61	-100	34	-96	-36	-105	-22	-99	-50	-65	-1	-99	-16	-77	-70	-147	-75	-219	-3297	946	-20194	-1116	-26035	-16082	-24187	310	-20356	-19162	-17335	-698	-21231	-19765	-13865	129
0.594167	-27	43	85	-62	-110	-33	15	-19	-21	6	-70	-66	-101	-13	-28	-59	-100	33	-79	-31	-107	-19	-96	-65	-63	4	-99	-12	-69	-70	-147	-72	-272	-3595	1218	-19715	-1111	-26196	-15451	-23732	545	-20280	-18782	-17132	-564	-20913	-19481	-14064	-29
0.595000	-27	44	86	-56	-108	-30	18	-11	-18	28	-74	-64	-97	-11	-26	-58	-98	35	-84	-32	-105	-21	-98	-47	-66	-3	-98	-12	-69	-70	-137	-72	-337	-3898	1488	-19233	-1244	-26344	-14784	-23223	558	-20210	-18337	-16955	-840	-20606	-19089	-14320	192
0.595833	-23	42	88	-56	-107	-30	18	-11	-19	7	-69	-62	-94	-10	-24	-59	-100	36	-72	-31	-108	-17	-97	-66	-62	1	-94	-9	-72	-66	-144	-73	-362	-4207	1746	-18755	-1145	-26472	-14092	-22649	149	-20140	-17825	-16789	-696	-20306	-18616	-14624	387
0.596667	-25	43	91	-58	-108	-31	17	-13	-16	7	-70	-62	-94	-12	-26	-57	-98	38	-83	-28	-103	-18	-99	-68	-64	-3	-98	-8	-72	-66	-147	-73	-339	-4523	1997	-18289	-889	-26578	-13364	-22031	-288	-20085	-17252	-16641	-442	-20028	-18057	-14976	-82
0.597500	-25	43	88	-57	-108	-30	13	-12	-17	8	-92	-61	-107	-14	-29	-59	-102	36	-84	-28	-105	-21	-100	-67	-64	0	-97	-11	-72	-73	-147	-75	-310	-4849	2238	-17826	-682	-26656	-12612	-21368	-793	-20037	-16625	-16504	28	-19768	-17426	-15367	-285
0.598333	-25	43	89	-59	-113	-36	10	-13	-19	6	-70	-63	-99	-18	-29	-59	-102	34	-83	-33	-100	-24	-103	-68	-62	1	-96	-12	-56	-69	-147	-74	-318	-5189	2476	-17376	-360	-26709	-11846	-20669	-792	-20004	-15956	-16378	1317	-19541	-16728	-15783	-403
0.599167	-26	40	85	-60	-131	-35	10	-15	-23	5	-72	-65	-96	-19	-31	-57	-103	35	-85	-33	-108	-24	-102	-68	-65	3	-96	-14	-76	-80	-150	-72	-230	-5542	2709	-16936	-153	-26743	-11065	-19941	-93	-19978	-15244	-16243	1631	-19348	-15982	-16219	-1003
0.600000	-26	37	79	-61	-111	-33	11	-12	-21	3	-72	-64	-98	-14	-29	-57	-105	36	-85	-30	-108	-23	-99	-69	-69	2	-98	-14	-74	-69	-148	-74	-206	-5904	2935	-16513	-1626	-26751	-10266	-19192	-1669	-19967	-14501	-16103	-1590	-19192	-15179	-16664	-848
0.600833	-26	40	88	-61	-113	-34	13	-12	-23	4	-73	-65	-95	-13	-44	-59	-102	35	-88	-30	-107	-22	-99	-67	-65	6	-98	-11	-74	-67	-147	-73	-238	-6280	3160	-16097	-670	-26739	-9459	-18421	-2434	-19970	-13731	-15952	-491	-19076	-14347	-17110	-668
0.601667	-26	43	88	-56	-109	-33	23	-10	-19	7	-63	-60	-93	-14	-27	-58	-99	34	-81	-29	-104	-19	-98	-49	-63	3	-95	-8	-73	-72	-145	-70	-201	-6662	3384	-15697	-480	-26711	-8643	-17655	-2093	-19989	-12934	-15774	-612	-19003	-13493	-17542	-831
0.602500	-23	44	91	-56	-107	-31	15	-12	-17	11	-72	-60	-118	-9	-26	-57	-99	38	-82	-26	-103	-19	-98	-68	-63	2	-96	-7	-70	-68	-144	-72	-131	-7063	3607	-15303	-356	-26666	-7819	-16879	-1177	-20031	-12166	-15579	-891	-18976	-12626	-17956	-641
0.603333	-25	25	92	-56	-111	-32	12	-11	-16	9	-69	-61	-94	-14	-29	-57	-111	38	-80	-28	-103	-18	-99	-66	-62	3	-100	-24	-73	-66	-147	-73	-115	-7471	3835	-14917	-248	-26609	-6988	-16114	383	-20089	-11309	-15356	-1633	-18990	-11753	-18346	-618
0.604167	-23	43	90	-57	-109	-30	24	-11	-18	6	-69	-63	-92	-13	-26	-56	-101	39	-80	-26	-102	-21	-99	-66	-60	2	-97	-8	-70	-65	-144	-69	-67	-7890	4071	-14540	-274	-26537	-6156	-15362	1814	-20168	-10484	-15103	-2262	-19040	-10877	-18679	-638
0.605000	-23	42	84	-60	-110	-31	15	-12	-18	7	-69	-63	-98	-16	-29	-58	-99	40	-81	-30	-104	-21	-98	-40	-60	-12	-98	-12	-74	-69	-146	-70	-19	-8319	4306	-14157	-912	-26452	-5321	-14637	2300	-20259	-9657	-14826	-4720	-19122	-9996	-18983	-494
0.605833	-25	43	90	-62	-110	-31	15	-13	-17	8	-76	-63	-90	-12	-28	-58	-98	37	-82	-33	-107	-22	-100	-67	-61	2	-99	-11	-69	-70	-146	-75	4	-8766	4562	-13773	231	-26354	-4494	-13948	2908	-20378	-8820	-14517	-3419	-19227	-9117	-19234	-387
0.606667	-24	42	86	-59	-111	-29	13	-10	-18	4	-72	-65	-96	-13	-28	-59	-99	32	-84	-35	-105	-24	-99	-67	-64	0	-103	-15	-72	-73	-145	-76	55	-9219	4828	-13391	1199	-26225	-3676	-13293	2690	-20507	-7979	-14186	-809	-19346	-8242	-19439	-636
0.607500	-27	37	86	-60	-111	-35	11	-9	-22	4	-73	-66	-98	-15	-29	-55	-100	35	-85	-35	-104	-22	-98	-62	-64	0	-99	-11	-72	-68	-144	-74	94	-9678	5110	-13007	949	-26079	-2860	-12684	2112	-20646	-7131	-13834	-586	-19468	-7365	-19584	-406
0.608333	-25	43	115	-57	-108	-30	11	-11	-21	3	-73	-62	-93	-12	-27	-57	-99	37	-80	-31	-105	-18	-98	-75	-65	3	-96	-11	-70	-68	-146	-72	75	-10142	5408	-12598	504	-25894	-2063	-12133	839	-20795	-6282	-13479	-1965	-19589	-6494	-19673	-300
0.609167	-26	41	89	-58	-110	-31	15	-11	-22	8	-69	-60	-94	-12	-29	-59	-100	35	-80	-31	-103	-21	-97	-69	-61	3	-97	-10	-69	-59	-141	-73	95	-10624	5723	-12192	286	-25678	-1291	-11635	-2081	-20944	-5429	-13130	-2935	-19698	-5628	-19724	-326
0.610000	-22	44	90	-56	-107	-31	-17	-15	-17	7	-68	-61	-94	-11	-28	-59	-97	37	-79	-23	-104	-19	-98	-70	-62	2	-92	-9	-69	-68	-144	-72	97	-11119	6057	-11773	183	-25426	-559	-11206	-6279	-21097	-4570	-12801	-3256	-19791	-4755	-19716	-218
0.610833	-21	42	89	-58	-107	-30	12	-11	-14	6	-68	-41	-94	-15	-29	-59	-99	37	-82	-31	-103	-21	-98	-70	-64	2	-95	-11	-70	-73	-143	-77	66	-11623	6401	-11356	406	-25138	141	-10841	-10944	-21244	-3711	-12508	-2525	-19858	-3894	-19668	-134
0.611667	-30	40	86	-61	-109	-36	9	-14	-17	4	-73	-66	-93	-21	-28	-60	-101	35	-82	-33	-109	-24	-100	-69	-69	-1	-98	-13	-73	-79	-148	-77	74	-12134	6760	-10937	785	-24801	791	-10548	-14824	-21371	-2841	-12262	-468	-19883	-3026	-19574	-252
0.612500	-26	40	86	-60	-112	-34	13	-14	-27	4	-75	-66	-100	-19	-29	-60	-100	42	-84	-34	-108	-21	-98	-69	-64	-1	-99	-16	-77	-70	-154	-75	46	-12655	7131	-10523	1102	-24412	1401	-10319	-16889	-21474	-1965	-12080	1828	-19865	-2168	-19434	-350
0.613333	-24	41	85	-60	-110	-35	13	-14	-17	3	-73	-65	-97	-16	-28	-59	-102	10	-86	-34	-105	-22	-99	-69	-64	0	-97	-8	-75	-70	-145	-75	47	-13172	7514	-10109	-515	-23971	1953	-10159	-19596	-21544	-1086	-11983	-1550	-19794	-1324	-19263	-109
0.614167	-25	41	85	-60	-110	-34	9	0	-18	0	-76	-65	-97	-17	-31	-59	-104	40	-84	-33	-109	-22	-98	-73	-68	0	-100	-14	-73	-69	-145	-75	57	-13701	7905	-9708	-107	-23491	2444	-10058	-22281	-21588	-213	-11966	-1498	-19676	-499	-19057	78
0.615000	-26	38	81	-63	-110	-33	11	-14	-19	0	-74	-67	-97	-17	-32	-63	-104	30	-86	-35	-109	-21	-100	-69	-65	-3	-98	-15	-73	-68	-145	-77	5	-14225	8293	-9323	288	-22969	2874	-10016	-22929	-21558	656	-12049	-307	-19508	312	-18829	-53
0.615833	-24	38	84	-64	-110	-35	10	-18	-24	-3	-76	-67	-96	-17	-25	-56	-100	34	-86	-33	-104	-22	-99	-70	-63	-3	-101	-13	-73	-68	-147	-75	-13	-14734	8683	-8964	145	-22415	3234	-10028	-22576	-21492	1510	-12233	566	-19288	1092	-18579	246
0.616667	-23	43	77	-58	-114	-34	11	-13	-17	5	-73	-64	-95	-15	-30	-60	-100	34	-83	-32	-108	-21	-100	-67	-64	-3	-98	-14	-72	-67	-146	-78	-5	-15226	9064	-8630	82	-21831	3549	-10073	-20813	-21362	2353	-12510	914	-19022	1845	-18322	271
0.617500	-25	43	85	-59	-114	-34	11	2	-17	3	-75	-66	-98	-14	-31	-60	-100	35	-88	-34	-108	-24	-102	-70	-63	-1	-100	-16	-73	-70	-145	-75	82	-15692	9427	-8329	210	-21235	3798	-10154	-17975	-21168	3168	-12879	1444	-18716	2558	-18058	218
0.618333	-26	42	86	-59	-108	-32	11	-14	-22	9	-75	-66	-97	-18	-32	-60	-103	35	-84	-32	-108	-24	-99	-70	-65	-3	-99	-14	-79	-73	-148	-74	135	-16122	9774	-8061	-788	-20630	4000	-10248	-15129	-20908	3933	-13323	-1180	-18382	3228	-17800	279
0.619167	-25	41	81	-63	-113	-36	8	-16	-23	2	-75	-66	-107	-18	-30	-61	-102	34	-84	-36	-114	-27	-100	-69	-64	-4	-98	-16	-65	-70	-147	-73	103	-16509	10098	-7829	-504	-20030	4155	-10349	-11693	-20590	4649	-13819	-1280	-18013	3854	-17550	439
0.620000	-26	40	86	-62	-115	-34	11	-17	-18	0	-76	-67	-99	-18	-31	-63	-101	33	-86	-36	-102	-24	-100	-69	-63	-4	-101	-19	-74	-73	-149	-73	87	-16838	10386	-7638	610	-19462	4278	-10445	-7600	-20197	5301	-14351	559	-17629	4442	-17321	-19
0.620833	-29	40	85	-60	-111	-34	12	-16	-19	4	-74	-45	-95	-16	-29	-62	-105	32	-61	-34	-105	-21	-100	-67	-65	-1	-101	-14	-73	-69	-147	-74	99	-17102	10644	-7479	774	-18923	4375	-10524	-3406	-19746	5888	-14890	1020	-17237	4986	-17107	-48
0.621667	-23	43	88	-57	-109	-31	21	-15	-19	3	-73	-64	-94	-13	-27	-59	-98	38	-83	-31	-104	-22	-104	-67	-63	-1	-99	-11	-72	-68	-144	-85	78	-17288	10867	-7356	222	-18430	4455	-10582	607	-19240	6395	-15418	-326	-16849	5483	-16917	58
0.622500	-22	44	87	-58	-109	-33	12	-19	-14	5	-75	-66	-94	-17	-28	-61	-100	37	-84	-32	-102	-23	-97	-67	-62	0	-101	-11	-75	-65	-146	-74	67	-17399	11040	-7272	306	-17988	4529	-10613	4016	-18686	6807	-15907	-1826	-16480	5920	-16756	-52
0.623333	-25	42	88	-58	-110	-36	8	-15	-19	3	-75	-64	-97	-13	-36	-59	-103	35	-84	-35	-109	-25	-101	-72	-65	-3	-100	-15	-76	-70	-147	-76	70	-17420	11161	-7225	626	-17633	4609	-10618	6943	-18106	7120	-16318	-2755	-16138	6320	-16614	-86
0.624167	-27	39	86	-61	-108	-43	9	-16	-24	1	-74	-60	-99	-22	-30	-60	-101	36	-84	-34	-108	-24	-101	-69	-63	0	-98	-13	-75	-72	-148	-76	30	-17345	11231	-7204	572	-17336	4706	-10582	8515	-17500	7345	-16649	-3094	-15833	6672	-16471	-129
0.625000	-31	40	87	-51	-108	-38	10	-12	-22	3	-72	-62	-96	-17	-29	-57	-103	36	-85	-35	-109	-25	-103	-68	-66	0	-96	-10	-76	-70	-153	-77	-9	-17177	11250	-7206	645	-17121	4827	-10522	9164	-16895	7457	-16850	-2951	-15576	6992	-16325	-166
0.625833	-24	42	88	-58	-109	-33	12	-1	-18	3	-70	-67	-94	-16	-27	-60	-103	36	-86	-32	-104	-24	-100	-73	-64	0	-99	-14	-76	-68	-146	-77	30	-16920	11212	-7234	1275	-16989	4977	-10441	10260	-16301	7474	-16931	-1764	-15374	7266	-16160	-33
0.626667	-23	38	88	-59	-110	-34	15	-12	-19	5	-70	-64	-94	-21	-26	-59	-99	35	-85	-33	-107	-25	-100	-69	-63	1	-96	-13	-75	-70	-144	-88	29	-16569	11111	-7283	-36	-16934	5167	-10348	9708	-15734	7399	-16848	-5424	-15240	7508	-15961	274
0.627500	-19	44	88	-58	-110	-33	13	-15	-21	5	-75	-62	-96	-18	-28	-58	-100	36	-84	-33	-107	-23	-100	-67	-62	0	-98	-14	-74	-70	-143	-70	-9	-16136	10952	-7344	-61	-16953	5402	-10252	6794	-15214	7235	-16615	-6610	-15170	7709	-15713	492
0.628333	-27	50	90	-55	-107	-31	13	-10	-17	7	-70	-62	-96	-17	-26	-59	-101	35	-83	-32	-107	-24	-107	-67	-61	3	-95	-11	-73	-69	-142	-74	-57	-15631	10732	-7418	1174	-17042	5669	-10163	4624	-14747	7000	-16212	-4253	-15168	7877	-15394	259
0.629167	-18	44	91	-57	-108	-29	13	-13	-16	7	-72	-62	-95	-15	-26	-56	-98	37	-83	-32	-102	-22	-95	-67	-60	1	-94	-8	-74	-72	-151	-70	-30	-15050	10452	-7505	1085	-17186	5979	-10099	1863	-14357	6720	-15690	-2475	-15238	8013	-14995	507
0.630000	-31	46	91	-57	-104	-29	16	-10	-14	9	-67	-63	-95	-16	-26	-57	-91	38	-82	-29	-100	-13	-97	-67	-59	3	-93	-8	-72	-94	-144	-75	-38	-14421	10112	-7606	968	-17385	6325	-10071	-457	-14050	6398	-15022	-1571	-15380	8113	-14499	459
0.630833	-26	42	89	-56	-107	-33	12	-13	-19	5	-67	-51	-93	-17	-28	-60	-97	33	-84	-31	-103	-25	-102	-70	-61	-1	-96	-11	-72	-73	-146	-75	-126	-13751	9714	-7717	1131	-17614	6689	-10090	-2206	-13837	6054	-14233	-187	-15576	8180	-13900	349
0.631667	-25	39	87	-60	-110	-35	9	-14	-15	5	-72	-70	-98	-21	-35	-62	-99	32	-86	-36	-118	-29	-103	-74	-65	-1	-99	-16	-80	-77	-151	-78	-112	-13051	9264	-7847	325	-17867	7078	-10163	-3300	-13714	5718	-13355	-1513	-15827	8210	-13198	153
0.632500	-27	41	85	-62	-117	-39	7	-19	-21	2	-73	-70	-100	-25	-33	-57	-100	32	-88	-41	-109	-27	-103	-73	-64	-4	-101	-14	-73	-75	-149	-76	-84	-12341	8763	-7984	54	-18119	7481	-10294	-3459	-13684	5421	-12405	-1760	-16105	8216	-12387	397
0.633333	-24	42	84	-59	-112	-33	11	-15	-21	0	-72	-66	-91	-17	-31	-59	-100	32	-87	-34	-101	-25	-103	-70	-64	-4	-107	-13	-73	-73	-146	-75	-70	-11632	8225	-8135	937	-18359	7883	-10497	-2153	-13745	5178	-11424	1315	-16426	8187	-11482	206
0.634167	-26	37	84	-61	-110	-33	19	-15	-19	19	-72	-65	-94	-18	-30	-66	-104	30	-88	-36	-105	-25	-102	-70	-65	-3	-99	-12	-73	-80	-148	-76	6	-10935	7635	-8307	919	-18579	8275	-10768	355	-13909	5003	-10435	3362	-16725	8130	-10487	241
0.635000	-23	41	86	-60	-112	-32	17	-16	-22	3	-74	-64	-96	-18	-30	-61	-102	32	-99	-34	-105	-24	-100	-70	-65	-1	-99	-11	-72	-69	-146	-77	30	-10263	7027	-8491	0	-18764	8640	-11103	3862	-14111	4916	-9471	2083	-17027	8047	-9415	401
0.635833	-23	43	88	-56	-108	-32	8	-16	-16	0	-73	-62	-94	-16	-31	-61	-122	32	-86	-32	-102	-22	-102	-69	-62	0	-100	-10	-70	-69	-149	-76	-10	-9634	6381	-8694	-457	-18902	8969	-11469	7125	-14387	4928	-8553	38	-17326	7942	-8299	190
0.636667	-21	42	88	-56	-108	-32	10	-18	-17	6	-70	-63	-94	-17	-31	-58	-97	36	-83	-32	-103	-14	-99	-69	-63	1	-99	-11	-70	-72	-147	-74	-6	-9051	5719	-8918	-599	-18980	9257	-11934	10275	-14714	5045	-7710	-578	-17574	7827	-7170	218
0.637500	-22	39	89	-59	-109	-29	10	-15	-17	4	-73	-64	-95	-8	-31	-52	-99	34	-84	-33	-109	-26	-100	-69	-63	-1	-98	-11	-75	-73	-149	-77	-9	-8525	5037	-9162	-886	-18993	9496	-12416	13037	-15070	5260	-6968	422	-17775	7708	-6025	364
0.638333	-24	42	87	-59	-109	-34	10	-14	-21	5	-73	-64	-96	-17	-29	-60	-97	29	-86	-33	-109	-25	-100	-70	-61	0	-97	-13	-74	-73	-150	-75	-15	-8061	4353	-9418	-816	-18942	9674	-12918	15499	-15432	5571	-6334	2409	-17912	7596	-4922	390
0.639167	-8	40	81	-61	-111	-34	11	-15	-18	3	-67	-66	-99	-18	-31	-60	-101	33	-87	-36	-105	-23	-102	-70	-61	-1	-95	-16	-76	-75	-148	-77	-19	-7660	3680	-9689	101	-18811	9790	-13426	19910	-15790	5963	-5820	6081	-17976	7500	-3873	305
0.640000	-26	37	85	-62	-113	-35	9	-19	-19	0	-76	-70	-99	-19	-32	-62	-103	30	-88	-36	-108	-28	-104	-72	-79	-5	-102	-16	-77	-75	-151	-79	-114	-7329	2973	-9960	-699	-18612	9839	-13918	25704	-16122	6419	-5427	6818	-17962	7436	-2906	191
0.640833	-25	34	84	-64	-114	-36	16	-18	-24	-4	-79	-70	-97	-77	-33	-62	-101	29	-87	-35	-107	-26	-100	-69	-64	-5	-100	-13	-73	-69	-147	-76	-96	-7053	2312	-10231	-2146	-18341	9836	-14373	27612	-16407	6925	-5157	6602	-17855	7415	-2050	328
0.641667	-24	37	86	-60	-111	-32	11	-13	-17	7	-74	-63	-95	-15	-29	-58	-99	34	-86	-30	-103	-24	-99	-66	-62	1	-98	-11	-73	-69	-155	-74	-44	-6844	1659	-10495	-1866	-18006	9767	-14777	26185	-16634	7456	-5002	10226	-17663	7441	-1310	35
0.642500	-23	42	87	-59	-111	-32	13	-14	-23	4	-74	-63	-96	-15	-32	-55	-101	34	-83	-29	-104	-22	-99	-65	-66	1	-98	-12	-70	-69	-143	-74	-74	-6686	1032	-10748	-2439	-17610	9640	-15115	22102	-16790	7979	-4962	13559	-17388	7521	-716	87
0.643333	-21	44	88	-58	-111	-32	13	-12	-16	5	-84	-65	-95	-15	-27	-61	-100	36	-84	-29	-107	-23	-96	-68	-63	1	-99	-12	-73	-72	-148	-78	-49	-6583	432	-10982	-2154	-17165	9465	-15352	17904	-16858	8478	-5023	17887	-17035	7655	-273	-120
0.644167	-22	49	70	-58	-108	-32	11	-13	-18	6	-70	-67	-94	-13	-29	-60	-99	36	-83	-31	-107	-24	-98	-69	-62	2	-88	-12	-70	-70	-144	-73	-122	-6521	-141	-11189	-1696	-16686	9248	-15523	14032	-16832	8917	-5174	21212	-16607	7852	20	-234
0.645000	-26	42	88	-59	-110	-33	12	-14	-19	5	-73	-65	-96	-17	-27	-58	-100	38	-83	-27	-105	-24	-98	-68	-62	9	-97	-10	-75	-70	-147	-73	-193	-6506	-676	-11351	-1563	-16159	9003	-15559	9950	-16700	9267	-5398	20018	-16117	8099	160	-220
0.645833	-22	43	88	-60	-109	-31	11	-12	-17	10	-63	-62	-101	-11	-30	-56	-100	39	-86	-30	-108	-22	-98	-66	-61	3	-98	-11	-70	-64	-144	-73	-124	-6523	-1176	-11476	-1425	-15618	8745	-15475	5268	-16466	9567	-5689	16740	-15564	8398	151	-92
0.646667	-24	45	89	-57	-109	-32	13	-13	-17	7	-73	-64	-93	-6	-28	-59	-98	28	-79	-30	-102	-18	-95	-66	-61	3	-96	-12	-67	-69	-145	-70	-44	-6564	-1632	-11545	-486	-15063	8470	-15252	1929	-16116	9737	-6030	18001	-14972	8731	8	-427
0.647500	-24	44	96	-60	-108	-44	13	-14	-16	6	-69	-63	-96	-9	-27	-57	-100	37	-83	-31	-104	-18	-96	-66	-60	4	-84	-9	-70	-69	-146	-73	5	-6637	-2050	-11558	-353	-14503	8198	-14902	678	-15655	9805	-6405	21570	-14351	9084	-259	-542
0.648333	-21	46	88	-58	-107	-28	11	-10	-18	6	-77	-63	-94	-13	-26	-57	-99	24	-83	-38	-105	-17	-97	-69	-64	0	-102	-10	-70	-69	-143	-73	-42	-6712	-2423	-11511	-716	-13946	7930	-14414	2177	-15095	9751	-6812	23450	-13714	9442	-643	-441
0.649167	-22	43	78	-58	-118	-32	10	-13	-21	4	-70	-62	-96	-14	-25	-58	-102	38	-82	-29	-105	-18	-94	-66	-65	4	-94	-9	-70	-67	-145	-73	-132	-6802	-2751	-11399	-608	-13387	7685	-13797	3931	-14422	9584	-7226	21577	-13064	9792	-1109	-505
0.650000	-22	44	89	-56	-108	-29	15	-11	-18	6	-69	-59	-120	-12	-25	-53	-94	39	-79	-28	-104	-18	-96	-97	-62	3	-97	-9	-72	-66	-145	-73	-113	-6901	-3041	-11231	-42	-12840	7458	-13066	4555	-13667	9314	-7647	16355	-12423	10113	-1659	-377
0.650833	-22	45	87	-58	-103	-28	12	-12	-17	13	-69	-62	-66	-12	-26	-58	-98	39	-77	-30	-102	-21	-96	-68	-63	2	-98	-12	-74	-70	-147	-74	-69	-7007	-3287	-11006	295	-12299	7254	-12226	4376	-12841	8958	-8059	9673	-11791	10392	-2275	-368
0.651667	-24	43	85	-58	-111	-33	10	-13	-19	4	-72	-64	-96	-15	-26	-56	-103	27	-83	-30	-109	-24	-104	-72	-64	0	-100	-11	-73	-70	-150	-77	-171	-7111	-3496	-10730	688	-11761	7075	-11290	3767	-11944	8523	-8453	4680	-11179	10610	-2952	-375
0.652500	-25	47	86	-59	-111	-33	10	-15	-19	5	-75	-65	-98	-15	-30	-56	-104	37	-83	-36	-105	-22	-99	-68	-65	-3	-103	-12	-75	-72	-152	-75	-182	-7211	-3663	-10410	1274	-11211	6930	-10273	3132	-10997	8039	-8807	3867	-10592	10758	-3650	-401
0.653333	-25	42	85	-59	-108	-32	10	-13	-19	5	-73	-62	-105	-14	-30	-58	-100	36	-83	-31	-103	-21	-99	-69	-67	-4	-99	-11	-76	-68	-147	-75	-168	-7308	-3790	-10056	943	-10639	6802	-9190	2211	-10013	7517	-9119	2152	-10023	10828	-4399	-377
0.654167	-22	60	85	-58	-108	-33	11	-11	-19	4	-75	-63	-95	-14	-26	-58	-100	37	-82	-30	-107	-21	-98	-67	-63	-1	-103	-11	-70	-69	-168	-75	-268	-7394	-3876	-9664	-148	-10039	6691	-8064	-649	-9014	7002	-9378	-2823	-9484	10810	-5174	-58
0.655000	-26	43	84	-57	-110	-32	13	-13	-17	6	-74	-68	-95	-12	-28	-57	-95	36	-81	-27	-104	-28	-97	-67	-63	2	-100	-9	-72	-69	-144	-76	-291	-7476	-3927	-9261	1203	-9404	6596	-6920	-1126	-8016	6491	-9568	-2198	-8969	10701	-5985	-342
0.655833	-19	47	85	-57	-111	-31	13	-12	-19	4	-73	-63	-94	-13	-30	-58	-100	36	-82	-29	-105	-28	-98	-68	-65	-3	-98	-11	-74	-68	-147	-65	-242	-7540	-3942	-8862	567	-8727	6503	-5771	551	-7028	6018	-9685	-1912	-8472	10506	-6815	-282
0.656667	-23	43	88	-58	-108	-32	12	-36	-17	5	-77	-64	-100	-16	-31	-60	-99	36	-85	-35	-107	-19	-100	-68	-63	-3	-100	-15	-75	-69	-150	-76	-202	-7604	-3925	-8471	-296	-7999	6399	-4634	3197	-6060	5580	-9722	-1188	-7996	10222	-7666	-86
0.657500	-27	42	99	-58	-114	-36	0	-14	-23	1	-77	-66	-99	-15	-32	-62	-100	35	-84	-34	-110	-25	-103	-70	-67	-3	-95	-13	-70	-70	-147	-77	-147	-7651	-3873	-8091	-268	-7209	6288	-3521	5292	-5120	5197	-9669	-637	-7503	9873	-8533	32
0.658333	-24	43	86	-62	-110	-34	12	-8	-21	4	-77	-67	-99	-25	-31	-60	-107	33	-86	-36	-108	-25	-100	-70	-63	-1	-101	-14	-76	-73	-149	-78	-141	-7692	-3791	-7740	-42	-6349	6158	-2439	5750	-4200	4875	-9525	-996	-7044	9457	-9413	-28
0.659167	-25	40	87	-56	-114	-33	12	-14	-22	4	-69	-66	-96	-15	-32	-60	-84	36	-86	-35	-108	-22	-101	-72	-66	0	-101	-17	-75	-70	-149	-76	-153	-7722	-3674	-7423	-564	-5432	6000	-1413	4314	-3346	4611	-9288	-2322	-6555	8995	-10304	30
0.660000	-25	44	88	-62	-112	-19	13	-12	-21	3	-81	-68	-98	-16	-28	-60	-102	33	-85	-34	-110	-26	-101	-72	-65	-5	-101	-14	-76	-72	-150	-77	-96	-7745	-3528	-7146	453	-4454	5807	-451	2880	-2513	4381	-8971	659	-6046	8492	-11203	-31
0.660833	-27	37	87	-62	-111	-35	13	-13	-27	3	-70	-65	-98	-17	-29	-61	-100	30	-85	-33	-107	-23	-99	-68	-67	0	-99	-11	-75	-68	-147	-74	-97	-7750	-3353	-6917	956	-3425	5582	443	2177	-1709	4243	-8558	3875	-5502	7973	-12095	-213
0.661667	-25	42	91	-56	-105	-31	16	-12	-18	4	-72	-63	-97	-14	-28	-55	-99	37	-80	-38	-107	-22	-98	-68	-65	0	-97	-11	-70	-69	-142	-73	-130	-7750	-3147	-6734	482	-2337	5315	1269	3978	-926	4117	-8078	3612	-4923	7445	-12960	-39
0.662500	-26	43	92	-6	-102	-30	15	-12	-18	4	-67	-63	-92	-13	-28	-61	-98	36	-79	-32	-119	-23	-98	-68	-62	2	-95	-9	-73	-67	-137	-73	-113	-7744	-2925	-6601	121	-1270	4997	2026	6643	-159	4014	-7542	-35	-4307	6922	-13802	-207
0.663333	-22	44	90	-60	-111	-48	13	-11	-18	5	-69	-63	-92	-14	-26	-60	-96	38	-80	-28	-104	-24	-100	-67	-60	3	-93	-10	-73	-49	-144	-69	-105	-7729	-2675	-6512	278	-166	4648	2702	8276	596	3916	-6969	-3667	-3648	6415	-14593	-238
0.664167	-22	45	90	-60	-107	-32	11	-14	-18	4	-69	-65	-98	-17	-26	-59	-99	33	-83	-33	-108	-22	-100	-68	-61	-1	-95	-15	-76	-70	-147	-76	-61	-7712	-2410	-6464	110	930	4260	3297	9107	1352	3801	-6378	-5324	-2945	5930	-15322	-165
0.665000	-24	43	88	-63	-111	-39	8	-14	-19	3	-73	-66	-98	-23	-28	-61	-101	12	-84	-32	-112	-25	-101	-67	-67	-1	-95	-13	-72	-72	-147	-75	-86	-7685	-2131	-6450	-53	1994	3845	3812	9415	2117	3661	-5794	-4390	-2198	5472	-15975	-101
0.665833	-14	41	86	-60	-114	-42	7	-18	-21	1	-76	-70	-100	-21	-31	-63	-101	34	-84	-36	-108	-23	-99	-68	-65	-3	-93	-14	-77	-74	-147	-75	-147	-7648	-1839	-6454	598	3016	3413	4242	9989	2895	3479	-5231	-439	-1406	5042	-16526	-45
0.666667	-25	42	88	-65	-110	-32	12	-15	-15	6	-73	-65	-97	-18	-29	-62	-99	35	-86	-19	-108	-22	-99	-67	-62	-4	-100	-10	-73	-68	-147	-76	-184	-7605	-1539	-6475	1128	3968	2973	4596	11321	3704	3244	-4713	2325	-584	4641	-16969	-229
0.667500	-26	25	87	-62	-110	-31	10	-15	-22	5	-76	-65	-95	-16	-26	-61	-99	38	-81	-30	-109	-22	-100	-70	-62	-4	-99	-11	-72	-66	-155	-73	-194	-7559	-1233	-6503	-171	4849	2524	4872	10280	4537	2944	-4273	-2341	260	4271	-17286	4
0.668333	-26	42	88	-59	-108	-31	12	-14	-41	6	-73	-65	-94	-14	-26	-57	-95	37	-83	-29	-104	-19	-98	-69	-62	0	-96	-9	-72	-58	-146	-75	-221	-7502	-930	-6526	672	5637	2087	5051	9085	5397	2575	-3923	-4469	1124	3912	-17466	107
0.669167	-26	49	89	-60	-109	-32	11	-16	-16	7	-70	-63	-95	-15	-27	-59	-88	38	-82	-30	-103	-11	-101	-69	-61	0	-95	-12	-69	-68	-145	-74	-220	-7432	-631	-6540	520	6321	1680	5154	8243	6273	2138	-3668	-7284	1985	3568	-17502	-96
0.670000	-22	46	89	-56	-113	-28	12	-13	-15	9	-70	-63	-97	-14	-32	-59	-97	39	-82	-28	-103	-19	-96	-69	-62	3	-94	-9	-72	-68	-147	-76	-202	-7354	-339	-6536	497	6891	1308	5163	7319	7159	1640	-3539	-8346	2845	3214	-17399	28
0.670833	-23	47	90	-60	-109	-38	11	-14	-17	7	-72	-65	-96	-15	-27	-59	-101	38	-82	-31	-108	-21	-101	-68	-61	-17	-98	-13	-74	-68	-149	-75	-195	-7269	-57	-6517	734	7342	975	5080	5808	8044	1084	-3527	-7800	3694	2848	-17145	50
0.671667	-27	43	89	-60	-109	-31	9	-16	-21	9	-76	-66	-98	-17	-28	-60	-101	39	-84	-31	-107	-18	-100	-73	-63	0	-100	-14	-76	-72	-148	-74	-165	-7169	210	-6467	1313	7677	708	4901	3015	8914	485	-3620	-5817	4516	2458	-16752	-58
0.672500	-25	42	86	-61	-112	-31	9	-15	-22	5	-77	-65	-98	-14	-28	-59	-99	36	-85	-33	-108	-22	-101	-69	-66	-3	-100	-13	-75	-68	-143	-75	-199	-7056	470	-6395	1026	7894	510	4621	-1468	9757	-129	-3813	-5745	5314	2033	-16221	25
0.673333	-26	38	86	-62	-111	-33	8	-18	-41	2	-77	-39	-100	-17	-30	-60	-105	32	-87	-34	-109	-21	-102	-73	-70	-3	-103	-14	-77	-81	-147	-76	-187	-6933	718	-6301	2000	7997	381	4237	-5955	10540	-752	-4101	-2181	6065	1559	-15574	132
0.674167	-33	38	82	-63	-115	-35	5	-21	-22	3	-77	-68	-97	-18	-31	-64	-107	30	-87	-33	-107	-21	-101	-87	-64	-1	-102	-3	-76	-67	-147	-80	-163	-6794	960	-6184	2640	7996	344	3762	-10273	11254	-1341	-4462	3127	6772	1044	-14819	-160
0.675000	-27	41	86	-60	-111	-32	4	-19	-21	5	-75	-65	-77	-17	-29	-59	-100	35	-88	-32	-104	-21	-100	-72	-67	-1	-99	-13	-70	-68	-149	-73	-193	-6633	1193	-6057	2103	7898	389	3181	-13686	11877	-1892	-4846	6461	7429	473	-13974	93
0.675833	-28	43	89	-59	-107	-32	8	-16	-17	8	-68	-64	-95	-16	-29	-59	-99	37	-85	-32	-104	-19	-97	-67	-62	0	-100	-11	-73	-70	-150	-56	-249	-6466	1414	-5923	1332	7714	532	2505	-16859	12389	-2375	-5268	7409	8026	-139	-13070	282
0.676667	-23	46	89	-59	-108	-34	7	-15	-10	8	-56	-63	-93	-15	-30	-58	-99	41	-83	-31	-107	-23	-100	-67	-60	1	-100	-12	-73	-69	-145	-72	-296	-6285	1634	-5788	1200	7458	757	1730	-20608	12779	-2774	-5689	8170	8553	-783	-12129	260
0.677500	-23	43	87	-59	-108	-40	11	-18	-19	5	-74	-62	-101	-17	-30	-59	-99	35	-85	-12	-105	-22	-98	-69	-62	10	-99	-14	-75	-68	-147	-74	-177	-6092	1845	-5670	1222	7149	1075	868	-24364	13032	-3066	-6103	8836	8994	-1452	-11184	245
0.678333	-24	40	80	-61	-113	-35	10	-15	-14	5	-74	-65	-82	-16	-28	-58	-101	35	-87	-36	-107	-23	-99	-70	-62	0	-99	-15	-75	-84	-148	-78	-74	-5892	2053	-5556	1124	6793	1475	-70	-28115	13143	-3237	-6470	9392	9342	-2077	-10269	172
0.679167	-25	42	88	-62	-112	-33	13	-13	-18	5	-74	-66	-94	-16	-28	-58	-96	33	-87	-34	-102	-21	-99	-70	-64	-17	-102	-15	-72	-69	-146	-75	-58	-5679	2263	-5458	1297	6415	1953	-1080	-30895	13105	-3274	-6788	9846	9581	-2679	-9398	110
0.680000	-25	42	77	-61	-110	-33	10	-15	-24	6	-75	-68	-97	-17	-30	-59	-116	32	-90	-33	-107	-23	-97	-69	-63	-4	-101	-14	-79	-70	-147	-76	-86	-5460	2470	-5388	1774	6028	2510	-2134	-31749	12931	-3167	-7046	9607	9698	-3204	-8627	-55
0.680833	-24	41	85	-60	-111	-33	9	12	-23	3	-76	-66	-97	-14	-32	-57	-100	35	-86	-32	-107	-23	-101	-72	-63	-3	-99	-12	-77	-73	-148	-75	-81	-5230	2682	-5340	282	5643	3109	-3226	-32600	12621	-2912	-7240	4288	9679	-3623	-7952	53
0.681667	-22	44	89	-60	-108	-31	11	-13	-17	5	-74	-63	-94	-16	-35	-59	-100	35	-82	-33	-105	-23	-97	-70	-63	1	-97	-11	-69	-69	-149	-77	-21	-4999	2889	-5319	568	5276	3762	-4335	-32740	12181	-2516	-7368	3075	9519	-3906	-7416	98
0.682500	-22	42	91	-62	-111	-34	7	-18	-22	3	-75	-64	-98	-16	-31	-58	-102	35	-84	-33	-108	-23	-87	-68	-62	2	-98	-8	-87	-72	-147	-74	0	-4768	3096	-5328	851	4924	4456	-5453	-32293	11632	-1987	-7433	2468	9206	-4017	-7019	-204
0.683333	-23	44	89	-59	-109	-33	29	-14	-21	5	-70	-61	-109	-13	-30	-58	-99	36	-84	-31	-107	-21	-99	-70	-62	1	-97	-10	-76	-69	-152	-77	-26	-4536	3303	-5363	254	4604	5172	-6553	-31463	10981	-1337	-7441	271	8761	-3959	-6776	-57
0.684167	-22	44	87	-61	-110	-33	12	-14	-17	7	-69	-60	-98	-13	-24	-58	-112	39	-74	-34	-107	-22	-99	-70	-62	2	-99	-16	-68	-68	-145	-74	-14	-4305	3505	-5421	-273	4315	5886	-7619	-30311	10251	-611	-7399	-3212	8179	-3705	-6681	-154
0.685000	-21	43	88	-60	-110	-22	11	-13	-18	2	-72	-66	-98	-13	-28	-57	-98	39	-82	-31	-105	-21	-97	-68	-65	1	-100	-12	-72	-67	-146	-74	-1	-4075	3708	-5502	-299	4054	6586	-8623	-28617	9460	248	-7311	-6415	7478	-3259	-6733	-201
0.685833	-22	40	87	-61	-109	-45	11	-14	-22	4	-72	-62	-95	-15	-29	-58	-102	34	-72	-30	-108	-24	-99	-70	-66	-3	-99	-15	-72	-66	-146	-76	10	-3851	3915	-5604	-1413	3813	7249	-9571	-27293	8624	1145	-7182	-12052	6675	-2630	-6912	-130
0.686667	-19	42	89	-60	-110	-36	13	-26	-18	5	-70	-64	-96	-14	-32	-59	-100	37	-81	-32	-105	-19	-99	-69	-63	-1	-99	-13	-73	-67	-146	-75	4	-3623	4112	-5718	-1900	3588	7863	-10428	-25071	7745	2075	-7025	-15165	5811	-1838	-7194	55
0.687500	-23	58	88	-60	-109	-34	12	-14	-15	7	-72	-64	-93	-12	-29	-61	-100	32	-83	-31	-103	-21	-100	-67	-60	0	-101	-11	-69	-69	-147	-75	-65	-3404	4322	-5842	-1499	3368	8414	-11190	-21784	6857	3018	-6838	-15870	4917	-913	-7546	-305
0.688333	-24	43	88	-57	-122	-33	13	-14	-18	7	-72	-61	-92	-11	-28	-58	-94	35	-81	-29	-102	-21	-99	-69	-62	-1	-96	-8	-69	-68	-143	-73	-142	-3175	4526	-5978	-1442	3140	8881	-11846	-16938	5961	3931	-6635	-16564	4033	106	-7944	-219
0.689167	-27	44	90	-55	-108	-33	16	-13	-18	7	-72	-63	-95	-13	-28	-58	-100	38	-79	-27	-102	-18	-97	-69	-62	2	-97	-9	-74	-67	-145	-73	-177	-2963	4730	-6124	-2174	2889	9253	-12378	-10550	5074	4796	-6409	-17805	3194	1177	-8350	-26
0.690000	-23	45	94	-56	-112	-32	12	-15	-23	8	-72	-65	-96	-13	-30	-56	-101	35	-83	-32	-108	-24	-102	-68	-60	0	-99	-12	-72	-70	-144	-72	-108	-2751	4933	-6284	-2447	2594	9520	-12787	-3764	4207	5584	-6171	-18370	2433	2272	-8736	63
0.690833	-24	41	87	-59	-113	-38	10	-17	-19	4	-73	-68	-98	-16	-32	-62	-102	35	-83	-31	-109	-32	-99	-67	-61	-1	-99	-14	-75	-73	-148	-73	-65	-2540	5137	-6446	-2221	2260	9692	-13061	3041	3359	6275	-5911	-18903	1796	3337	-9065	165
0.691667	-26	38	86	-60	-113	-38	11	-18	-18	-19	-73	-67	-99	-15	-30	-62	-103	33	-85	-36	-108	-24	-101	-68	-66	0	-100	-16	-75	-72	-147	-74	-110	-2330	5338	-6631	-2012	1853	9758	-13194	9351	2542	6844	-5623	-19949	1310	4329	-9314	102
0.692500	-23	12	87	-58	-112	-33	13	-16	-21	4	-73	-66	-96	-14	-28	-62	-99	37	-82	-31	-102	-23	-98	-68	-63	0	-101	-13	-75	-72	-146	-75	-104	-2128	5540	-6803	-1595	1371	9731	-13186	15603	1767	7287	-5308	-20260	1005	5217	-9457	45
0.693333	-29	42	85	-61	-110	-33	13	-15	-21	8	-74	-67	-93	-16	-26	-62	-101	33	-85	-32	-108	-23	-100	-68	-63	-4	-100	-13	-75	-69	-148	-75	-110	-1934	5738	-7023	-807	801	9613	-13039	22183	1042	7581	-4962	-17885	889	5969	-9487	-93
0.694167	-23	42	87	-57	-109	-33	12	-16	-19	7	-73	-66	-96	-15	-35	-60	-96	37	-84	-30	-103	-23	-102	-69	-80	-1	-96	-11	-72	-72	-147	-73	-108	-1746	5923	-7216	-1651	140	9426	-12756	26475	374	7717	-4593	-18133	970	6568	-9396	-18
0.695000	-21	44	87	-57	-108	-31	13	-12	-19	9	-68	-59	-96	-19	-30	-60	-96	37	-81	-28	-105	-22	-98	-65	-61	1	-95	-10	-74	-70	-145	-70	8	-1565	6100	-7444	-1677	-610	9185	-12334	27476	-233	7695	-4195	-16112	1253	6998	-9186	236
0.695833	-23	45	88	-55	-110	-32	13	-11	-17	9	-67	-62	-97	-12	-28	-58	-99	38	-81	-41	-108	-22	-101	-66	-64	4	-96	-10	-58	-69	-144	-69	-53	-1397	6267	-7696	-421	-1456	8909	-11797	27941	-781	7530	-3773	-11624	1723	7270	-8862	-35
0.696667	-23	45	89	-56	-109	-33	23	-9	-17	13	-65	-61	-100	-14	-26	-57	-100	38	-79	-32	-104	-19	-96	-64	-62	3	-94	-13	-74	-69	-162	-70	-66	-1245	6413	-7967	-306	-2377	8622	-11153	26814	-1272	7225	-3333	-8037	2349	7383	-8452	141
0.697500	-24	42	87	-59	-108	-35	19	-13	-22	6	-68	-65	-97	-16	-27	-50	-104	33	-82	-34	-109	-21	-99	-67	-64	-1	-101	-12	-70	-68	-146	-72	90	-1109	6534	-8264	-455	-3380	8347	-10422	24557	-1692	6810	-2888	-5270	3110	7362	-7974	113
0.698333	-26	44	89	-58	-111	-33	12	-15	-19	5	-73	-68	-102	-17	-31	-61	-104	40	-82	-33	-111	-23	-100	-69	-67	-4	-99	-16	-76	-69	-147	-73	27	-983	6635	-8577	-109	-4441	8106	-9634	21546	-2038	6307	-2456	-2003	3954	7233	-7465	39
0.699167	-29	40	81	-62	-114	-36	10	-18	-25	5	-74	-67	-101	-21	-30	-63	-105	36	-84	-33	-108	-23	-99	-69	-67	0	-97	-13	-73	-70	-145	-72	22	-874	6707	-8908	-530	-5523	7929	-8812	18139	-2302	5762	-2048	-975	4846	7035	-6946	-104
0.700000	-29	42	84	-61	-112	-35	10	-17	-22	-16	-74	-65	-98	-19	-31	-62	-103	34	-83	-33	-108	-21	-101	-68	-66	-4	-99	-14	-76	-72	-149	-74	138	-781	6750	-9247	-797	-6638	7826	-7986	14984	-2496	5203	-1674	848	5736	6803	-6458	64
0.700833	-26	42	86	-49	-111	-32	10	-10	-18	7	-70	-62	-96	-14	-31	-61	-103	36	-81	-31	-119	-22	-101	-68	-63	0	-94	-12	-69	-70	-118	-73	189	-692	6765	-9603	196	-7728	7823	-7195	12558	-2608	4673	-1370	4559	6589	6579	-6035	-220
0.701667	-23	47	90	-56	-109	-32	16	-10	-18	11	-77	-60	-95	-13	-26	-58	-96	37	-76	-29	-104	-18	-97	-66	-58	2	-94	-11	-72	-68	-137	-69	243	-613	6750	-9957	267	-8782	7918	-6472	10343	-2649	4203	-1154	6694	7350	6396	-5710	-308
0.702500	-21	37	90	-55	-105	-32	16	-9	-14	10	-69	-60	-98	-11	-11	-56	-97	37	-78	-28	-108	-16	-97	-65	-62	2	-94	-12	-72	-68	-144	-70	131	-545	6699	-10312	-386	-9779	8118	-5845	8721	-2626	3829	-1046	6781	7977	6282	-5522	-177
0.703333	-23	47	91	-58	-109	-30	15	-11	-17	9	-70	-61	-95	-10	-27	-55	-98	38	-79	-30	-105	-18	-98	-64	-63	2	-98	-14	-70	-66	-141	-72	61	-486	6624	-10662	-683	-10720	8418	-5355	7116	-2556	3586	-1076	6673	8445	6271	-5485	-238
0.704167	-22	45	91	-58	-108	-29	15	-11	-15	6	-68	-65	-97	-11	-27	-57	-94	42	-80	-30	-105	-19	-96	-65	-61	1	-97	-11	-75	-66	-144	-72	244	-423	6524	-10999	-659	-11544	8801	-5028	5527	-2444	3484	-1256	7028	8722	6374	-5626	-194
0.705000	-23	41	88	-59	-108	-32	16	-11	-17	8	-69	-62	-96	-11	-27	-46	-102	37	-79	-28	-105	-17	-97	-64	-59	2	-96	-10	-72	-67	-145	-74	267	-356	6402	-11328	-530	-12275	9243	-4906	3793	-2316	3544	-1602	7880	8801	6583	-5963	-137
0.705833	-22	42	88	-55	-111	-32	15	-15	-21	6	-73	-63	-95	-13	-28	-60	-101	37	-81	-30	-107	-18	-99	-69	-63	18	-98	-13	-75	-68	-148	-75	184	-287	6271	-11609	-183	-12901	9717	-4971	2217	-2199	3763	-2136	9193	8667	6911	-6503	-28
0.706667	-24	39	87	-69	-108	-34	11	-14	-18	5	-75	-65	-97	10	-30	-59	-101	36	-84	-31	-108	-24	-102	-70	-66	-1	-100	-15	-76	-73	-148	-76	173	-208	6125	-11858	681	-13419	10185	-5270	1789	-2109	4145	-2854	10920	8330	7331	-7239	60
0.707500	-26	33	85	-61	-112	-34	9	-19	-25	2	-76	-64	-98	-13	-31	-57	-99	37	-84	-31	-107	-21	-94	-68	-65	0	-87	-11	-74	-67	-147	-76	151	-114	5987	-12109	399	-13824	10621	-5805	1612	-2074	4670	-3769	8362	7805	7833	-8173	13
0.708333	-23	37	88	-57	-110	-35	10	-12	-17	8	-73	-60	-95	-12	-27	-58	-99	38	-83	-28	-107	-21	-99	-67	-61	0	-101	-11	-90	-67	-146	-78	105	-7	5857	-12301	-127	-14137	10978	-6577	237	-2114	5309	-4873	4810	7107	8371	-9279	339
0.709167	-21	45	91	-59	-111	-32	11	-15	-16	10	-69	-65	-94	-5	-23	-52	-98	39	-81	-28	-102	-22	-85	-64	-61	2	-98	-10	-72	-66	-145	-75	-64	121	5738	-12479	1139	-14353	11216	-7569	679	-2261	6020	-6154	4312	6270	8918	-10527	108
0.710000	-22	43	84	-58	-110	-31	15	-14	-17	6	-73	-86	-95	-13	-29	-55	-99	36	-81	-28	-107	-18	-96	-65	-62	1	-98	2	-69	-67	-146	-77	-299	267	5641	-12616	956	-14499	11302	-8765	1424	-2522	6768	-7599	2578	5311	9426	-11895	-40
0.710833	-22	45	90	-62	-112	-32	11	-13	-16	6	-72	-62	-101	-15	-30	-56	-102	38	-82	-35	-111	-26	-99	-68	-63	0	-98	-7	-73	-73	-147	-77	-458	430	5571	-12728	976	-14585	11212	-10141	2461	-2912	7504	-9193	719	4256	9865	-13314	-257
0.711667	-25	41	94	-58	-112	-30	11	-15	-24	5	-75	-62	-96	-39	-25	-58	-105	38	-84	-32	-107	-24	-99	-68	-67	-5	-101	-14	-76	-69	-145	-79	-463	612	5532	-12813	1110	-14605	10929	-11665	3670	-3438	8182	-10908	-377	3144	10206	-14733	-380
0.712500	-26	42	87	-61	-110	-33	9	-15	-19	7	-76	-62	-97	-16	-29	-47	-101	33	-85	-32	-109	-23	-100	-68	-61	-15	-99	-11	-74	-69	-147	-79	-293	824	5525	-12887	587	-14590	10427	-13314	4606	-4097	8750	-12706	-3212	2006	10398	-16092	-509
0.713333	-24	55	89	-58	-113	-31	11	-14	-22	5	-73	-64	-96	-16	-28	-58	-100	37	-85	-31	-108	-25	-114	-68	-65	-1	-101	-11	-73	-76	-145	-75	-85	1049	5559	-12943	-185	-14526	9717	-15033	4678	-4874	9159	-14555	-5759	860	10459	-17327	-357
0.714167	-26	40	87	-59	-112	-33	10	-17	-22	4	-74	-65	-95	-16	-32	-60	-108	35	-95	-33	-109	-25	-95	-69	-66	1	-101	-15	-76	-72	-148	-78	86	1298	5624	-12997	679	-14434	8796	-16782	4720	-5754	9376	-16409	-4060	-277	10338	-18385	-333
0.715000	-26	42	90	-57	-112	-31	29	-14	-23	4	-74	-66	-74	-16	-31	-60	-104	38	-86	-32	-105	-25	-101	-70	-63	0	-100	-13	-76	-70	-147	-78	271	1570	5727	-13051	1017	-14314	7693	-18520	4480	-6718	9364	-18244	-2049	-1393	10029	-19217	-462
0.715833	-25	44	89	-59	-113	-34	10	-15	-22	3	-77	-68	-96	-18	-31	-65	-100	36	-88	-33	-107	-25	-83	-65	-61	0	-102	-11	-69	-70	-147	-77	313	1863	5872	-13113	125	-14157	6428	-20206	4294	-7726	9104	-20024	-2020	-2473	9543	-19777	-559
0.716667	-23	39	88	-53	-112	-33	12	-14	-18	-35	-74	-65	-97	-11	-29	-59	-100	39	-87	-32	-108	-25	-100	-68	-63	1	-99	-14	-72	-69	-145	-74	334	2171	6039	-13191	-613	-13972	5034	-21785	3404	-8754	8579	-21709	-2556	-3512	8889	-20044	-1176
0.717500	-26	42	87	-57	-111	-32	12	-12	-19	6	-73	-66	-97	-17	-31	-58	-103	36	-82	-32	-108	-25	-100	-92	-64	1	-99	-15	-74	-72	-146	-77	394	2496	6231	-13290	-771	-13748	3539	-23306	1858	-9756	7797	-23258	-2157	-4508	8073	-19999	-1602
0.718333	-26	45	91	-59	-110	-32	13	-17	-19	4	-72	-65	-97	-17	-30	-62	-102	33	-86	-33	-107	-27	-101	-73	-65	18	-98	-13	-72	-73	-147	-77	454	2836	6439	-13410	-1000	-13481	1990	-24643	-50	-10690	6779	-24635	-1291	-5453	7134	-19677	-1652
0.719167	-24	41	88	-59	-110	-32	10	-12	-21	7	-76	-67	-97	-18	-31	-59	-100	36	-84	-31	-108	-27	-101	-73	-64	-1	-99	-15	-73	-73	-148	-76	441	3188	6669	-13550	-1136	-13174	438	-25812	-1975	-11513	5559	-25810	-646	-6357	6078	-19093	-1418
0.720000	-28	36	82	-61	-111	-33	10	-7	-24	2	-75	-67	-98	-22	-32	-62	-103	30	-91	-33	-109	-28	-102	-74	-64	-3	-99	-15	-76	-72	-148	-78	436	3549	6897	-13738	-637	-12811	-1085	-26778	-3225	-12183	4178	-26752	615	-7220	4928	-18297	-1030
0.720833	-26	40	87	-58	-113	-36	11	-16	-23	2	-74	-65	-100	-17	-31	-59	-99	34	-87	-28	-104	-26	-103	-74	-68	-1	-100	-12	-70	-68	-152	-73	450	3922	7130	-13935	-708	-12400	-2529	-27575	-4304	-12677	2679	-27441	-740	-8039	3730	-17358	-873
0.721667	-22	40	88	-51	-108	-31	26	-11	-16	4	-72	-62	-94	-13	-28	-58	-113	35	-82	-29	-103	-22	-99	-68	-60	0	-97	-10	-77	-69	-144	-75	483	4294	7382	-14162	-1896	-11950	-3868	-28153	-7148	-12959	1111	-27869	-4768	-8819	2493	-16351	-532
0.722500	-23	40	88	-57	-105	-32	11	-12	-16	3	-68	-64	-118	-13	-29	-57	-95	43	-85	-30	-102	-22	-93	-73	-66	0	-97	-11	-70	-69	-145	-70	470	4667	7572	-14421	-727	-11436	-5085	-28536	-8657	-13027	-472	-28023	-4743	-9563	1244	-15347	-232
0.723333	-23	39	89	-58	-90	-32	9	-13	-23	3	-74	-66	-99	-15	-31	-61	-102	33	-87	-32	-109	-24	-102	-77	-67	-1	-100	-15	-77	-74	-149	-77	400	5039	7766	-14703	-406	-10897	-6152	-28723	-9693	-12872	-2021	-27903	-6339	-10264	-6	-14432	-12
0.724167	-26	37	86	-64	-114	-38	7	-16	-22	0	-78	-67	-97	-17	-32	-61	-99	30	-86	-34	-108	-26	-107	-70	-62	-1	-101	-15	-73	-72	-148	-75	351	5417	7945	-15010	-91	-10329	-7043	-28713	-10481	-12498	-3461	-27508	-7694	-10903	-1223	-13668	-180
0.725000	-25	45	89	-60	-108	-34	10	-14	-17	1	-74	-66	-101	-17	-32	-58	-98	34	-86	-32	-109	-22	-100	-70	-62	-1	-100	-12	-73	-70	-147	-73	304	5789	8102	-15330	-17	-9739	-7762	-28509	-11186	-11938	-4792	-26856	-8651	-11495	-2423	-13114	-118
0.725833	-23	42	89	-60	-111	-31	11	-13	-17	3	-72	-64	-94	-14	-28	-61	-102	33	-85	-33	-104	-22	-98	-72	-72	0	-98	-13	-70	-67	-147	-75	252	6159	8234	-15672	120	-9150	-8297	-28144	-12069	-11219	-5951	-25955	-10164	-12013	-3594	-12828	-21
0.726667	-21	41	92	-50	-107	-31	13	-12	-18	2	-70	-65	-109	-17	-28	-61	-98	37	-82	-32	-105	-23	-101	-70	-63	0	-100	-14	-70	-68	-148	-76	150	6531	8342	-16023	-425	-8576	-8658	-27596	-13082	-10383	-6952	-24835	-12243	-12452	-4728	-12831	347
0.727500	-38	41	94	-57	-111	-31	12	-12	-21	5	-70	-63	-99	-11	-25	-59	-101	35	-85	-33	-104	-16	-99	-68	-62	0	-100	-11	-73	-68	-148	-77	50	6894	8420	-16383	555	-8022	-8847	-26880	-13005	-9483	-7755	-23517	-10416	-12795	-5835	-13131	632
0.728333	-24	45	93	-61	-109	-41	11	-12	-19	6	-72	-64	-94	-13	-26	-59	-100	36	-81	-31	-103	-18	-98	-69	-61	0	-100	-8	-69	-66	-144	-74	-50	7263	8492	-16754	1450	-7533	-8880	-26007	-12620	-8577	-8378	-22052	-8024	-13032	-6916	-13718	581
0.729167	-22	43	94	-57	-109	-30	16	-11	-16	5	-70	-62	-94	-14	-26	-57	-99	37	-82	-25	-108	-17	-97	-65	-62	2	-98	-10	-72	-67	-144	-73	-214	7630	8507	-17135	1380	-7094	-8773	-24989	-11427	-7721	-8844	-20466	-7358	-13163	-7979	-14551	967
0.730000	-22	45	91	-70	-109	-32	15	-10	-15	5	-68	-55	-92	-11	-24	-56	-98	38	-82	-28	-103	-19	-98	-67	-62	4	-95	-10	-72	-67	-142	-91	-504	8004	8520	-17528	1080	-6733	-8542	-23832	-10157	-6938	-9170	-18805	-7174	-13180	-9030	-15603	1111
0.730833	-24	41	93	-58	-103	-32	15	-13	-21	4	-67	-63	-96	-15	-27	-58	-101	44	-84	-30	-108	-22	-99	-67	-62	1	-86	-13	-74	-70	-147	-77	-714	8384	8510	-17923	1126	-6456	-8219	-22546	-8905	-6287	-9390	-17102	-5696	-13094	-10092	-16787	1067
0.731667	-27	42	90	-57	-111	-34	12	-18	-22	0	-73	-66	-96	-16	-14	-62	-103	32	-87	-35	-111	-25	-102	-72	-68	-1	-101	-16	-78	-74	-151	-80	-700	8770	8481	-18324	1150	-6266	-7815	-21146	-7466	-5793	-9545	-15401	-3721	-12905	-11104	-18034	1027
0.732500	-27	40	86	-63	-113	-38	8	-18	-24	0	-76	-69	-98	-23	-31	-62	-103	32	-86	-34	-110	-23	-97	-69	-65	-1	-102	-14	-73	-74	-149	-78	-788	9171	8456	-18723	1282	-6159	-7358	-19628	-6127	-5461	-9663	-13748	-1941	-12629	-12101	-19253	1021
0.733333	-25	40	93	-61	-114	-34	10	-17	-18	3	-70	-66	-96	-16	-29	-61	-99	35	-88	-32	-108	-29	-101	-69	-66	0	-102	-13	-74	-73	-146	-78	-814	9584	8415	-19138	1613	-6139	-6862	-18020	-4286	-5304	-9795	-12179	556	-12282	-13062	-20387	992
0.734167	-23	42	90	-59	-109	-31	9	-17	-21	4	-74	-63	-81	-15	-29	-58	-99	37	-86	-28	-107	-24	-97	-70	-65	-1	-101	-12	-74	-70	-148	-78	-580	10019	8379	-19557	1656	-6190	-6353	-16340	-1943	-5306	-9974	-10745	2406	-11897	-13976	-21304	924
0.735000	-36	44	91	-60	-109	-29	15	-11	-16	6	-68	-58	-95	-13	-26	-59	-97	36	-85	-31	-103	-19	-97	-67	-60	0	-99	-13	-74	-68	-145	-76	-259	10470	8345	-19982	-3	-6312	-5864	-14620	-1717	-5443	-10229	-9468	987	-11494	-14828	-22001	1251
0.735833	-24	43	88	-59	-108	-32	15	-15	-16	6	-68	-65	-92	-11	-25	-57	-100	38	-82	-30	-101	-21	-98	-67	-63	4	-98	-13	-72	-68	-144	-73	-210	10948	8313	-20414	681	-6482	-5400	-12889	-1235	-5683	-10583	-8376	3896	-11102	-15593	-22372	988
0.736667	-17	42	88	-59	-111	-32	13	17	-12	9	-68	-66	-98	-14	-30	-58	-97	41	-83	-32	-105	-21	-97	-67	-63	1	-99	-12	-69	-90	-149	-76	-333	11438	8305	-20851	937	-6691	-4987	-11176	-213	-6000	-11040	-7486	5668	-10749	-16254	-22396	378
0.737500	-23	43	91	-60	-110	-33	18	-11	-16	8	-65	-65	-96	-13	-26	-58	-97	39	-81	-30	-109	-22	-99	-63	-60	1	-97	-9	-74	-70	-147	-75	-494	11959	8320	-21284	1018	-6922	-4637	-9511	457	-6343	-11603	-6814	7385	-10458	-16785	-22038	664
0.738333	-22	40	88	-58	-107	-33	15	-13	-19	5	-69	-68	-98	-15	-28	-58	-100	36	-84	-31	-108	-19	-97	-72	-63	0	-97	-11	-76	-69	-147	-59	-656	12497	8368	-21738	795	-7154	-4355	-7945	840	-6679	-12286	-6361	8642	-10245	-17182	-21303	912
0.739167	-23	42	88	-60	-114	-35	15	-14	-19	7	-70	-65	-102	-17	-28	-59	-104	36	-85	-34	-109	-22	-99	-67	-64	0	-97	-11	-73	-70	-146	-74	-738	13075	8461	-22193	653	-7378	-4173	-6521	1046	-6968	-13035	-6114	8955	-10125	-17429	-20198	919
0.740000	-25	39	84	-60	-111	-35	12	-21	-25	3	-75	-68	-100	-15	-32	-61	-104	33	-86	-36	-110	-25	-102	-72	-66	-4	-103	-16	-76	-73	-150	-99	-775	13653	8608	-22648	-638	-7572	-4095	-5281	237	-7198	-13834	-6066	7166	-10099	-17508	-18746	1374
0.740833	-29	37	77	-60	-116	-36	10	-18	-25	3	-74	-68	-101	-16	-32	-59	-104	33	-83	-34	-109	-22	-95	-65	-65	0	-93	-12	-76	-66	-147	-78	-874	14267	8824	-23100	-643	-7725	-4121	-4250	-16	-7327	-14640	-6170	7940	-10197	-17425	-16998	1563
0.741667	-23	44	107	-56	-110	-31	16	-12	-21	5	-80	-66	-99	-13	-28	-57	-101	38	-80	-30	-103	-19	-96	-69	-63	0	-99	-9	-64	-66	-146	-74	-849	14906	9109	-23546	64	-7835	-4265	-3473	196	-7358	-15425	-6457	9016	-10326	-17185	-15023	660
0.742500	-22	43	88	-58	-107	-30	17	-12	-18	9	-70	-64	-107	-13	-26	-57	-100	36	-82	-31	-104	-22	-96	-70	-63	0	-99	-11	-72	-67	-144	-76	-750	15557	9460	-23991	230	-7897	-4541	-2979	584	-7292	-16145	-6843	8550	-10562	-16805	-12897	460
0.743333	-22	44	85	-44	-109	-33	15	-13	-18	4	-73	-62	-95	-11	-26	-55	-99	33	-79	-31	-102	-22	-98	-70	-62	-4	-97	-12	-73	-58	-145	-75	-733	16222	9876	-24435	-207	-7903	-4937	-2791	229	-7122	-16754	-7310	6930	-10849	-16290	-10676	468
0.744167	-22	42	86	-57	-109	-33	17	-15	-17	7	-69	-63	-94	-14	-28	-53	-97	36	-79	-32	-104	-24	-98	-70	-61	0	-98	-12	-70	-67	-146	-77	-333	16901	10342	-24876	-258	-7851	-5467	-2915	-442	-6872	-17218	-7812	5779	-11164	-15680	-8439	207
0.745000	-23	43	87	-59	-109	-34	15	-12	-26	7	-72	-63	-94	-14	-29	-58	-100	34	-83	-32	-107	-24	-98	-72	-61	0	-101	-11	-72	-67	-158	-73	701	17584	10842	-25308	-91	-7755	-6068	-3350	-153	-6563	-17509	-8324	4755	-11484	-14966	-6248	551
0.745833	-25	43	85	-59	-107	-33	11	-16	-17	5	-74	-67	-93	-17	-29	-60	-99	36	-84	-30	-105	-22	-100	-68	-63	-1	-98	-15	-74	-72	-150	-75	1720	18260	11340	-25729	-169	-7604	-6783	-4092	795	-6213	-17600	-8803	3830	-11770	-14197	-4189	827
0.746667	-41	42	85	-63	-109	-35	11	-15	-17	6	-52	-63	-94	-17	-28	-57	-101	33	-83	-32	-109	-24	-100	-69	-63	-6	-98	-13	-74	-73	-149	-75	1821	18923	11807	-26141	101	-7405	-7584	-5111	2180	-5843	-17477	-9224	4207	-11997	-13401	-2275	512
0.747500	-26	46	86	-58	-109	-33	12	-15	-21	5	-76	-66	-98	-15	-30	-57	-104	33	-84	-29	-59	-24	-101	-72	-64	0	-101	-15	-72	-69	-144	-76	1513	19564	12203	-26543	784	-7169	-8453	-6388	4343	-5479	-17132	-9553	5266	-12137	-12601	-587	264
0.748333	-25	38	85	-59	-111	-33	10	-15	-21	4	-74	-66	-96	-16	-29	-59	-103	30	-87	-31	-105	-24	-100	-80	-65	-3	-100	-13	-74	-70	-150	-78	1420	20168	12483	-26938	-514	-6895	-9373	-7875	4445	-5146	-16586	-9764	2490	-12175	-11828	861	421
0.749167	-22	40	86	-61	-111	-36	9	-16	-24	2	-75	-67	-94	8	-27	-52	-102	35	-84	-32	-105	-22	-100	-70	-64	-1	-100	-10	-73	-66	-145	-76	1361	20736	12618	-27320	-379	-6592	-10312	-9511	3804	-4855	-15851	-9851	3302	-12089	-11100	2055	511
0.750000	-24	43	86	-59	-110	-35	13	-16	-19	5	-74	-64	-95	-15	-29	-62	-102	32	-83	-30	-103	-22	-97	-69	-67	1	-98	-14	-72	-68	-147	-77	1070	21244	12554	-27694	-84	-6259	-11252	-11252	4135	-4612	-14944	-9806	3709	-11866	-10431	2979	150
0.750833	-27	45	89	-59	-109	-33	12	-16	-22	5	-73	-64	-95	-16	-29	-63	-101	33	-82	-32	-107	-23	-100	-70	-62	-4	-113	-13	-73	-69	-146	-76	872	21676	12253	-28064	-294	-5903	-12170	-13034	3948	-4437	-13912	-9628	3324	-11511	-9842	3637	-11
0.751667	-22	43	88	-51	-112	-36	11	-15	-17	4	-74	-64	-98	-17	-33	-61	-100	33	-84	-31	-104	-25	-103	-70	-64	0	-103	-16	-75	-73	-149	-76	860	22020	11701	-28424	-553	-5512	-13032	-14795	4005	-4302	-12775	-9324	2801	-11028	-9340	4035	-35
0.752500	-24	42	87	-61	-111	-36	8	-15	-18	2	-74	-66	-92	-17	-29	-62	-92	35	-85	-33	-109	-26	-101	-67	-62	-3	-104	-16	-74	-68	-146	-76	719	22256	10873	-28775	-141	-5088	-13818	-16484	4480	-4220	-11591	-8902	3019	-10426	-8918	4189	96
0.753333	-21	42	88	-62	-111	-39	11	-15	-21	0	-75	-68	-94	-18	-28	-63	-99	32	-85	-31	-115	-25	-102	-69	-63	0	-100	-16	-77	-69	-147	-59	643	22371	9761	-29119	-773	-4619	-14506	-18036	4355	-4167	-10401	-8393	975	-9732	-8590	4119	158
0.754167	-24	43	87	-62	-113	-35	9	-15	-18	4	-73	-64	-98	-17	-31	-62	-104	32	-87	-33	-111	-22	-101	-67	-63	0	-99	-15	-74	-69	-143	-74	707	22344	8355	-29460	-654	-4100	-15064	-19405	4545	-4127	-9251	-7810	1193	-8963	-8337	3846	179
0.755000	-22	45	88	-57	-108	-31	15	-14	-18	3	-73	-64	-92	-15	-29	-61	-100	37	-83	-32	-107	-23	-99	-75	-64	0	-101	-13	-73	-63	-144	-74	767	22163	6687	-29790	243	-3529	-15482	-20545	4762	-4079	-8183	-7187	2786	-8155	-8154	3392	-214
0.755833	-22	43	87	-58	-110	-32	13	-13	-16	16	-73	-63	-94	-15	-26	-61	-100	34	-86	-31	-105	-18	-100	-66	-63	0	-101	-12	-70	-69	-146	-73	768	21820	4781	-30117	381	-2904	-15748	-21431	5324	-4002	-7223	-6535	2626	-7331	-8036	2778	157
0.756667	-25	43	82	-61	-111	-33	10	-16	-23	5	-75	-65	-97	-18	-30	-61	-104	32	-85	-31	-109	-24	-103	-70	-68	-4	-102	-14	-76	-69	-136	-75	573	21316	2676	-30438	-184	-2218	-15849	-22041	6321	-3879	-6411	-5924	884	-6532	-7968	2023	459
0.757500	-28	38	90	-64	-113	-36	9	-19	-24	0	-69	-66	-96	-19	-30	-64	-102	33	-83	-36	-105	-22	-103	-73	-63	0	-98	-13	-74	-69	-148	-76	439	20655	436	-30748	-537	-1475	-15777	-22342	6988	-3693	-5767	-5339	-360	-5785	-7951	1156	8
0.758333	-27	42	87	-61	-111	-35	15	-19	-19	2	-74	-65	-97	-15	-28	-61	-103	33	-85	-32	-110	-23	-104	-64	-64	-1	-99	-12	-74	-69	-150	-75	262	19844	-1895	-31047	-476	-687	-15532	-22341	7760	-3439	-5315	-4829	-828	-5129	-7963	187	-344
0.759167	-25	42	86	-59	-111	-31	9	-17	-19	4	-69	-67	-97	-18	-31	-55	-99	35	-84	-33	-105	-24	-101	-68	-64	-1	-101	-12	-77	-74	-149	-77	162	18894	-4258	-31340	-363	140	-15122	-22035	8322	-3110	-5063	-4413	-952	-4581	-8023	-875	-395
0.760000	-24	38	88	-62	-110	-35	13	0	-16	3	-69	-65	-96	-18	-31	-61	-102	34	-86	-35	-111	-25	-107	-70	-66	0	-98	-11	-77	-70	-149	-75	68	17836	-6561	-31617	-344	971	-14563	-21439	8617	-2715	-5012	-4106	-654	-4167	-8124	-2029	-332
0.760833	-23	41	87	-58	-112	-34	13	-13	-22	3	-74	-66	-98	-13	-28	-60	-100	35	-82	-59	-110	-22	-100	-70	-63	1	-98	-14	-74	-65	-147	-73	-179	16707	-8736	-31873	239	1797	-13860	-20568	9307	-2251	-5158	-3926	266	-3903	-8275	-3254	-616
0.761667	-31	41	88	-57	-109	-30	17	-6	-16	5	-69	-63	-94	-12	-24	-59	-100	35	-82	-30	-104	-18	-96	-66	-61	-8	-96	-10	-70	-63	-144	-73	-375	15536	-10734	-32113	-974	2575	-13045	-19457	8551	-1747	-5494	-3877	-2966	-3807	-8484	-4545	-701
0.762500	-22	42	90	-53	-108	-29	15	-11	-18	3	-63	-60	-83	-11	-25	-56	-98	39	-80	-27	-102	-19	-96	-67	-65	1	-98	-7	-72	-63	-144	-75	-723	14359	-12497	-32333	-1273	3282	-12132	-18125	6367	-1220	-6005	-3982	-4001	-3886	-8765	-5905	-323
0.763333	-18	41	87	-55	-107	-30	15	-10	-21	6	-68	-61	-94	-13	-27	-59	-103	29	-81	-31	-107	-18	-109	-67	-64	1	-97	-7	-66	-66	-146	-77	-1222	13219	-13984	-32525	-325	3893	-11151	-16611	5597	-693	-6666	-4225	-3220	-4133	-9124	-7312	-627
0.764167	-26	43	88	-59	-111	-33	10	-4	-18	5	-69	-81	-94	-15	-26	-60	-99	36	-81	-31	-105	-22	-98	-73	-62	0	-97	-10	-70	-65	-146	-74	-1494	12156	-15177	-32685	-525	4359	-10133	-14971	4368	-195	-7454	-4604	-3307	-4528	-9557	-8759	-461
0.765000	-22	42	91	-57	-104	-31	12	-14	-15	4	-72	-62	-97	-16	-30	-61	-102	35	-84	-32	-105	-22	-97	-70	-65	-5	-100	-11	-75	-67	-150	-76	-1370	11215	-16049	-32713	-599	4667	-9110	-13233	3423	240	-8342	-5105	-3323	-5106	-10077	-10250	-393
0.765833	-25	43	85	-59	-114	-38	7	-15	-19	3	-74	-63	-99	-16	-29	-59	-102	46	-84	-33	-110	-25	-98	-70	-62	0	-98	-11	-73	-66	-146	-76	-1221	10421	-16594	-32752	-162	4782	-8114	-11458	2897	589	-9293	-5719	-2805	-5809	-10675	-11746	-503
0.766667	-24	41	86	-58	-108	-19	10	-4	-16	4	-72	-66	-97	-16	-29	-61	-99	34	-85	-33	-101	-23	-97	-65	-59	-1	-96	-12	-73	-68	-148	-75	-1198	9819	-16869	-32744	-711	4700	-7166	-9688	1873	827	-10291	-6430	-5060	-6631	-11346	-13237	-620
0.767500	-26	41	89	-58	-109	-32	11	-13	-19	5	-70	-72	-93	-14	-30	-58	-100	36	-96	-31	-104	-21	-99	-66	-63	0	-98	-9	-73	-67	-149	-72	-1153	9423	-16815	-32752	-837	4394	-6307	-7949	619	920	-11293	-7209	-5643	-7553	-12064	-14693	-258
0.768333	-26	43	88	-56	-107	-39	11	-11	-18	7	-72	-62	-94	-15	-25	-56	-98	36	-83	-9	-107	-23	-96	-68	-60	0	-97	-11	-76	-69	-146	-73	-1039	9245	-16550	-32753	346	3865	-5558	-6312	44	857	-12280	-8036	-3441	-8547	-12813	-16097	-445
0.769167	-23	44	88	-52	-110	-32	12	-11	-17	8	-70	-33	-96	-12	-25	-58	-100	37	-85	-28	-105	-18	-95	-66	-62	0	-96	-10	-73	-66	-145	-67	-917	9296	-16116	-32737	764	3118	-4947	-4805	-25	627	-13220	-8860	-2402	-9595	-13585	-17424	-535
0.770000	-23	51	91	-55	-108	-31	15	-12	-19	6	-70	-61	-99	-12	-27	-52	-98	38	-82	-29	-104	-21	-86	-65	-65	3	-96	-12	-70	-65	-144	-72	-821	9572	-15556	-32751	350	2161	-4489	-3467	441	212	-14090	-9739	-3042	-10682	-14335	-18659	-389
0.770833	-25	44	88	-59	-105	-30	12	-12	-16	8	-70	-63	-91	-13	-30	-59	-98	37	-86	-32	-104	-22	-96	-68	-56	0	-99	-9	-72	-70	-146	-75	-785	10041	-14955	-32740	121	1015	-4200	-2326	671	-380	-14872	-10583	-3071	-11789	-15044	-19769	-444
0.771667	-21	40	87	-61	-109	-33	5	-15	-18	8	-73	-64	-94	-18	-30	-60	-98	34	-87	-31	-104	-24	-100	-67	-64	-4	-99	-17	-73	-72	-148	-76	-748	10709	-14357	-32762	379	-293	-4090	-1417	1245	-1149	-15549	-11395	-2388	-12889	-15667	-20723	-248
0.772500	-27	40	82	-59	-109	-32	10	2	-18	3	-75	-66	-99	-19	-32	-60	-118	34	-85	-30	-107	-23	-99	-69	-63	-1	-99	-12	-72	-74	-146	-78	-697	11470	-13831	-32741	260	-1739	-4154	-740	1645	-2083	-16102	-12150	-1953	-13963	-16181	-21522	-127
0.773333	-28	42	86	-61	-111	-34	11	-17	-21	4	-75	-65	-96	-18	-30	-60	-105	29	-85	-32	-108	-25	-102	-73	-67	-1	-101	-13	-73	-73	-148	-79	-637	12343	-13440	-32647	243	-3300	-4400	-325	2020	-3171	-16528	-12841	-1263	-15001	-16567	-22125	-200
0.774167	-29	38	81	-63	-114	-34	2	-19	-23	9	-76	-69	-99	-18	-32	-61	-108	35	-87	-29	-109	-22	-101	-69	-65	0	-99	-10	-74	-72	-148	-77	-540	13271	-13210	-32423	1011	-4926	-4804	-164	3410	-4385	-16807	-13457	608	-15991	-16790	-22526	-169
0.775000	-22	44	86	-91	-138	-34	10	-12	-22	4	-72	-65	-93	-14	-30	-57	-98	38	-84	-31	-108	-24	-98	-69	-63	-3	-97	-11	-72	-70	-146	-75	-509	14196	-13197	-32149	133	-6595	-5361	-269	4095	-5713	-16954	-13993	-914	-16931	-16841	-22732	-133
0.775833	-24	43	88	-61	-108	-31	12	-12	-16	5	-72	-68	-97	-15	-28	-58	-99	37	-83	-63	-107	-21	-99	-68	-62	1	-99	-12	-72	-70	-145	-74	-479	15066	-13418	-31787	-930	-8268	-6052	-627	2258	-7131	-16969	-14421	-2571	-17821	-16715	-22726	90
0.776667	-25	42	86	-59	-111	-32	11	-13	-19	8	-70	-60	-99	-14	-29	-58	-102	33	-84	-30	-108	-22	-99	-67	-63	2	-96	-12	-76	-68	-145	-75	-402	15838	-13871	-31370	257	-9918	-6851	-1223	1597	-8622	-16842	-14827	-1382	-18646	-16408	-22525	-321
0.777500	-24	42	87	-61	-110	-32	11	-24	-19	6	-72	-64	-96	-15	-27	-59	-96	38	-84	-29	-104	-21	-100	-67	-64	0	-99	-11	-72	-70	-144	-74	-417	16485	-14563	-30882	-33	-11519	-7746	-2043	470	-10155	-16597	-15126	-1622	-19407	-15930	-22135	-300
0.778333	-22	43	89	-60	-108	-31	13	-13	-15	6	-69	-64	-95	-15	-29	-61	-99	36	-82	-29	-109	-23	-99	-70	-63	0	-98	-10	-70	-72	-147	-76	-454	16967	-15475	-30326	-283	-13069	-8695	-3049	-651	-11685	-16238	-15352	-1968	-20110	-15301	-21569	-191
0.779167	-23	44	86	-60	-107	-32	10	-18	-18	10	-73	-63	-95	-15	-28	-62	-98	36	-84	-28	-104	-21	-101	-75	-62	-3	-96	-12	-69	-70	-146	-76	-374	17275	-16593	-29713	-189	-14517	-9670	-4218	-1879	-13214	-15781	-15517	-1793	-20744	-14536	-20875	-141
0.780000	-23	40	84	-60	-109	-39	12	-16	-19	5	-72	-63	-97	-15	-31	-60	-97	34	-84	-25	-107	-23	-100	-69	-79	-3	-97	-13	-72	-72	-150	-76	-320	17398	-17888	-29052	-376	-15860	-10642	-5501	-3553	-14696	-15239	-15628	-3608	-21318	-13664	-20049	-299
0.780833	-24	42	82	-59	-112	-32	11	-12	-21	6	-75	-61	-95	-12	-29	-65	-101	36	-86	-30	-111	-23	-103	-70	-65	-1	-100	-12	-70	-68	-146	-75	-317	17339	-19299	-28354	-908	-17089	-11581	-6873	-5877	-16108	-14623	-15696	-5527	-21831	-12717	-19134	-83
0.781667	-23	45	87	-58	-108	-31	12	-35	-19	7	-72	-63	-95	-14	-30	-56	-99	36	-82	-28	-104	-19	-102	-66	-65	1	-98	-12	-73	-69	-148	-74	-346	17117	-20793	-27639	-68	-18201	-12463	-8298	-7843	-17446	-13955	-15733	-4296	-22285	-11735	-18172	-169
0.782500	-23	38	86	-61	-110	-33	12	-28	-21	3	-70	-63	-74	-13	-25	-58	-102	36	-83	-26	-105	-22	-98	-67	-62	1	-98	-9	-72	-67	-146	-88	-291	16741	-22334	-26932	372	-19202	-13266	-9747	-9718	-18692	-13243	-15747	-3285	-22678	-10738	-17188	-316
0.783333	-25	41	86	-60	-109	-32	12	-12	-19	6	-73	-64	-92	9	3	-57	-100	37	-82	-28	-104	-19	-99	-70	-70	-1	-98	-13	-73	-69	-146	-76	-313	16234	-23877	-26240	-243	-20100	-13966	-11180	-10627	-19833	-12512	-15747	-4041	-23015	-9780	-16217	-144
0.784167	-25	41	85	-72	-129	-33	13	-12	-19	7	-69	-60	-94	-11	-25	-57	-101	35	-83	-29	-103	-21	-100	-68	-64	0	-98	-10	-70	-62	-143	-73	-303	15609	-25396	-25588	-679	-20888	-14546	-12565	-11156	-20819	-11771	-15736	-4708	-23295	-8877	-15284	-101
0.785000	-24	41	89	-58	-104	-33	15	-12	-17	6	-72	-60	-96	-11	-28	-56	-98	36	-81	-30	-105	-22	-99	-69	-65	-3	-97	-9	-74	-67	-146	-73	-273	14887	-26827	-25007	-363	-21570	-14988	-13872	-11272	-21688	-11044	-15728	-4425	-23515	-8057	-14411	88
0.785833	-27	40	86	-58	-112	-35	11	-10	-19	6	-72	-55	-95	-18	-29	-60	-101	34	-85	-31	-109	-23	-99	-69	-64	0	-97	-11	-75	-70	-137	-78	-292	14066	-28137	-24521	-61	-22167	-15279	-15079	-11282	-22411	-10326	-15726	-3914	-23680	-7338	-13628	148
0.786667	-24	39	84	-61	-110	-34	11	-13	-18	6	-70	-64	-98	-17	-27	-59	-99	34	-102	-33	-108	-23	-84	-70	-63	0	-99	-14	-76	-67	-149	-74	-289	13157	-29304	-24134	-109	-22678	-15421	-16173	-11287	-22991	-9672	-15718	-3021	-23788	-6735	-12941	85
0.787500	-24	43	85	-60	-111	-32	12	-10	-22	4	-72	-64	-98	-16	-28	-53	-101	35	-84	-29	-105	-21	-100	-68	-62	-1	-99	-11	-73	-70	-147	-75	-199	12147	-30302	-23868	132	-23114	-15401	-17142	-10467	-23435	-9051	-15713	-896	-23840	-6261	-12363	36
0.788333	-26	43	86	-58	-111	-32	11	-11	-17	6	-72	-61	-93	-14	-21	-55	-97	39	-80	-31	-108	-23	-97	-66	-61	2	-94	-10	-70	-66	-145	-73	-201	11019	-31127	-23733	-234	-23486	-15229	-17982	-9376	-23726	-8498	-15706	-585	-23828	-5911	-11897	62
0.789167	-23	45	92	-57	-109	-30	13	-11	-13	12	-69	-62	-95	-15	-27	-56	-97	37	-83	-29	-104	-19	-100	-64	-65	0	-96	-11	-70	-69	-153	-73	-216	9747	-31782	-23745	-1564	-23797	-14912	-18685	-10756	-23892	-8023	-15700	-1905	-23789	-5679	-11544	325
0.790000	-23	42	87	-61	-107	-33	12	-11	-16	9	-70	-62	-94	-14	-27	-62	-100	33	-82	-46	-107	-21	-96	-69	-61	-7	-97	-11	-73	-69	-149	-73	-206	8294	-32228	-23905	-222	-24059	-14449	-19268	-10984	-23929	-7623	-15686	570	-23690	-5560	-11293	136
0.790833	-26	39	87	-56	-110	-38	9	-13	-21	3	-75	-66	-97	-13	-30	-59	-102	34	-83	-30	-105	-24	-99	-68	-65	-4	-98	-13	-74	-72	-146	-73	-182	6670	-32499	-24194	109	-24270	-13859	-19724	-10597	-23848	-7314	-15661	1689	-23543	-5538	-11134	43
0.791667	-32	38	84	-61	-112	-35	10	-15	-24	4	-75	-65	-100	-16	-31	-62	-104	35	-85	-31	-105	-24	-102	-70	-63	-7	-96	-14	-73	-73	-149	-76	-70	4810	-32597	-24621	202	-24444	-13158	-20074	-9859	-23685	-7090	-15612	2808	-23366	-5595	-11059	75
0.792500	-28	40	84	-61	-105	-35	8	-15	-21	0	-74	-67	-97	-17	-29	-61	-101	32	-82	-32	-105	-25	-112	-69	-66	-4	-98	-14	-74	-79	-148	-77	-33	2746	-32530	-25158	45	-24573	-12356	-20318	-8674	-23417	-6950	-15536	3523	-23153	-5719	-11048	70
0.793333	-25	42	88	-61	-109	-33	11	-13	-16	4	-74	-65	-93	-18	-8	-59	-102	34	-85	-31	-105	-24	-101	-68	-62	-3	-101	-13	-74	-73	-149	-76	-90	456	-32292	-25800	145	-24674	-11465	-20475	-7303	-23082	-6896	-15434	3113	-22934	-5891	-11096	6
0.794167	-25	41	80	-58	-105	-36	10	-13	-16	6	-72	-63	-96	-16	-28	-59	-100	33	-82	-32	-104	-24	-104	-68	-60	0	-97	-7	-72	-73	-147	-73	-66	-2061	-31893	-26520	-338	-24739	-10517	-20558	-6390	-22704	-6914	-15291	1940	-22701	-6096	-11197	224
0.795000	-23	41	89	-58	-107	-34	15	-13	-16	6	-72	-52	-94	-17	-28	-57	-96	40	-82	-28	-105	-22	-98	-70	-59	-1	-98	-12	-72	-73	-146	-72	-47	-4782	-31337	-27292	305	-24773	-9519	-20576	-5042	-22297	-6994	-15133	3890	-22477	-6323	-11291	301
0.795833	-24	32	87	-57	-108	-31	13	-12	-17	6	-70	-56	-93	-14	-28	-58	-98	35	-80	-30	-104	-22	-99	-65	-61	1	-95	-10	-69	-70	-144	-75	-16	-7654	-30640	-28092	732	-24793	-8504	-20547	-4316	-21872	-7132	-14896	5249	-22264	-6555	-11424	6
0.796667	-24	41	89	-56	-109	-31	12	-13	-17	4	-73	-63	-92	-14	-28	-51	-97	35	-78	-30	-103	-23	-112	-67	-61	-1	-98	-11	-72	-72	-145	-74	64	-10643	-29807	-28896	518	-24784	-7486	-20484	-3835	-21453	-7318	-14640	4639	-22081	-6794	-11561	187
0.797500	-28	39	88	-62	-108	-34	12	-15	-17	5	-75	-58	-93	-14	-27	-59	-101	34	-83	-30	-104	-22	-100	-69	-65	2	-97	-12	-70	-69	-148	-82	89	-13727	-28847	-29679	34	-24762	-6487	-20387	-4062	-21056	-7532	-14347	3721	-21941	-7027	-11701	185
0.798333	-23	41	86	-59	-108	-35	8	-14	-23	5	-79	-64	-98	-16	-30	-59	-103	34	-80	-32	-108	-25	-101	-72	-65	-4	-100	-13	-75	-72	-148	-76	105	-16752	-27763	-30411	66	-24724	-5511	-20270	-4318	-20700	-7769	-14029	3402	-21848	-7251	-11840	73
0.799167	-28	38	84	-59	-109	-38	9	-17	-22	3	-75	-65	-99	-17	-31	-64	-103	33	-84	-34	-101	-31	-101	-72	-63	-1	-99	-15	-75	-73	-149	-76	150	-19763	-26558	-31098	265	-24674	-4596	-20129	-4187	-20389	-8013	-13684	2825	-21816	-7467	-11972	132
0.800000	-29	39	86	-61	-110	-36	8	-18	-21	2	-73	-77	-99	-15	-31	-58	-101	35	-86	-33	-109	-27	-102	-73	-66	-3	-102	-14	-77	-72	-149	-75	148	-22655	-25246	-31709	383	-24617	-3755	-19978	-3748	-20152	-8252	-13326	1879	-21852	-7677	-12100	214
0.800833	-28	41	86	-59	-112	-30	11	-13	-21	5	-81	-60	-98	-15	-32	-57	-101	36	-84	-30	-107	-22	-100	-69	-63	1	-102	-11	-73	-69	-146	-74	226	-25354	-23835	-32216	855	-24551	-3001	-19805	-2355	-19980	-8473	-12967	1604	-21959	-7879	-12223	206
0.801667	-25	40	87	-59	-108	-32	10	-11	-19	6	-69	-59	-94	-11	-26	-51	-100	37	-81	-27	-108	-25	-99	-69	-61	2	-95	-9	-70	-66	-145	-70	270	-27783	-22346	-32541	1108	-24488	-2349	-19626	-24	-19886	-8690	-12612	937	-22146	-8084	-12343	149
0.802500	-25	46	91	-57	-109	-30	12	-11	-17	8	-68	-59	-94	-12	-27	-52	-97	39	-80	-27	-104	-21	-96	-67	-60	3	-96	-9	-73	-68	-146	-72	263	-29913	-20781	-32657	-360	-24428	-1813	-19424	90	-19887	-8875	-12282	-2443	-22417	-8296	-12467	386
0.803333	-26	45	90	-59	-108	-33	16	-11	-19	8	-68	-58	-97	-12	-25	-55	-100	41	-79	-28	-107	-23	-99	-68	-62	2	-95	-9	-69	-66	-145	-66	316	-31467	-19165	-32720	457	-24377	-1401	-19209	118	-19976	-9027	-11989	-1784	-22756	-8513	-12595	330
0.804167	-23	44	89	-59	-104	-30	15	-11	-17	5	-67	-60	-95	-13	-24	-56	-99	39	-79	-28	-100	-19	-97	-67	-61	0	-96	-11	-73	-66	-143	-77	328	-32159	-17503	-32737	519	-24328	-1121	-18975	414	-20144	-9185	-11741	-2595	-23162	-8738	-12741	202
0.805000	-24	44	89	-58	-110	-29	15	-10	-16	10	-67	-59	-95	-9	-50	-55	-99	38	-83	-26	-102	-11	-95	-69	-60	1	-96	-8	-70	-65	-142	-73	350	-32473	-15830	-32736	439	-24306	-976	-18722	467	-20391	-9305	-11541	-3311	-23633	-8978	-12880	295
0.805833	-26	11	88	-56	-108	-29	13	-11	-18	8	-70	-60	-94	-10	-25	-57	-97	39	-82	-28	-101	-18	-97	-70	-62	9	-97	-10	-70	-66	-145	-79	395	-32593	-14167	-32754	365	-24287	-963	-18453	802	-20712	-9418	-11396	-3376	-24147	-9235	-13037	242
0.806667	-25	43	88	-56	-107	-32	13	-12	-19	7	-72	-62	-95	-12	-28	-59	-101	37	-83	-18	-100	-22	-102	-69	-63	0	-99	-11	-73	-67	-147	-76	391	-32657	-12542	-32743	451	-24300	-1091	-18162	1555	-21096	-9520	-11319	-3332	-24694	-9508	-13195	60
0.807500	-28	44	87	-58	-109	-32	26	-13	-19	6	-72	-62	-99	-10	-27	-56	-101	38	-81	-28	-107	-19	-100	-69	-62	5	-98	-9	-73	-65	-145	-70	385	-32721	-10977	-32757	-318	-24341	-1324	-17852	1888	-21527	-9616	-11304	-5060	-25253	-9784	-13406	200
0.808333	-23	44	90	-57	-107	-31	16	-10	-13	8	-69	-60	-91	-13	-25	-56	-98	39	-79	-28	-103	-19	-96	-67	-61	3	-95	-8	-73	-66	-145	-73	317	-32695	-9502	-32744	97	-24409	-1686	-17523	2308	-21993	-9718	-11358	-3402	-25805	-10079	-13617	398
0.809167	-19	45	90	-72	-110	-30	16	-11	-15	8	-68	-60	-95	-10	-23	-55	-98	38	-82	-30	-103	-18	-98	-66	-62	3	-97	-9	-68	-64	-143	-72	259	-32721	-8140	-32762	632	-24521	-2152	-17195	2739	-22483	-9841	-11472	-779	-26337	-10376	-13845	61
0.810000	-22	49	91	-57	-107	-27	18	4	-16	10	-67	-62	-96	-11	-6	-52	-94	40	-80	-25	-102	-17	-94	-65	-58	4	-97	-10	-68	-67	-142	-70	275	-32696	-6930	-32644	418	-24667	-2703	-16858	3370	-22976	-9971	-11647	321	-26833	-10680	-14090	179
0.810833	-21	46	87	-56	-105	-30	18	-10	-15	7	-68	-61	-95	-11	-25	-53	-98	37	-80	-28	-105	-21	-96	-64	-62	1	-98	-8	-69	-67	-137	-73	286	-32196	-5883	-32444	-52	-24838	-3326	-16529	3640	-23462	-10128	-11875	645	-27269	-10981	-14353	173
0.811667	-24	43	86	-58	-109	-30	13	-15	-21	4	-74	-64	-95	-15	-28	-56	-103	36	-75	-29	-107	-23	-100	-69	-62	1	-101	-12	-73	-68	-145	-76	239	-31217	-5022	-32170	-88	-25084	-4006	-16208	3603	-23929	-10307	-12149	1624	-27629	-11280	-14628	37
0.812500	-25	42	85	-65	-108	-31	11	-12	-19	6	-70	-66	-96	-12	-26	-58	-102	35	-83	-29	-100	-21	-101	-67	-61	4	-95	-10	-72	-69	-129	-72	145	-29981	-4356	-31873	-203	-25347	-4720	-15905	3909	-24353	-10506	-12454	2633	-27900	-11544	-14907	101
0.813333	-24	43	88	-60	-108	-31	11	-14	-28	3	-73	-65	-96	-13	-26	-55	-97	37	-81	-31	-105	-23	-99	-68	-64	-1	-99	-11	-74	-72	-145	-68	113	-28581	-3888	-31556	-316	-25645	-5447	-15630	4781	-24732	-10727	-12787	3675	-28071	-11789	-15195	28
0.814167	-23	46	88	-63	-110	-32	12	-12	-18	5	-73	-64	-96	-15	-28	-59	-98	37	-83	-31	-109	-22	-97	-67	-64	1	-97	-12	-97	-70	-145	-75	99	-27088	-3620	-31227	66	-25981	-6171	-15387	6340	-25049	-10954	-13141	5102	-28134	-11999	-15494	-67
0.815000	-21	44	89	-60	-111	-33	11	-14	-14	3	-69	-66	-97	-14	-26	-56	-97	35	-84	-45	-111	-24	-100	-69	-63	1	-99	-14	-74	-70	-147	-74	102	-25547	-3542	-30898	487	-26320	-6870	-15190	8573	-25303	-11188	-13510	6502	-28085	-12178	-15768	-43
0.815833	-26	40	85	-60	-110	-34	-16	-13	-22	2	-72	-66	-98	-14	-30	-58	-101	36	-84	-29	-103	-22	-98	-69	-61	3	-96	-13	-72	-69	-148	-73	36	-23986	-3633	-30559	-1336	-26701	-7520	-15040	8834	-25487	-11414	-13879	3931	-27921	-12288	-16050	40
0.816667	-24	43	88	-61	-112	-34	11	-12	-21	3	-70	-77	-95	-12	-26	-58	-102	36	-83	-30	-107	-23	-96	-70	-63	2	-98	-13	-68	-72	-148	-75	-4	-22475	-3879	-30225	-1099	-27079	-8119	-14942	8148	-25602	-11626	-14253	4751	-27644	-12346	-16310	88
0.817500	-22	41	88	-60	-109	-33	13	-11	-19	3	-70	-67	-97	-13	-27	-59	-104	35	-81	-32	-105	-22	-98	-70	-64	0	-101	-16	-70	-53	-149	-74	9	-20981	-4249	-29897	-392	-27448	-8651	-14903	8245	-25636	-11814	-14621	5575	-27258	-12347	-16560	-142
0.818333	-27	42	84	-62	-111	-32	13	-13	-21	7	-73	-65	-97	-15	-35	-59	-101	34	-85	-32	-108	-21	-97	-69	-64	-1	-100	-17	-72	-68	-147	-76	-5	-19544	-4715	-29591	-328	-27805	-9103	-14922	8422	-25602	-11980	-14980	5733	-26781	-12270	-16789	-117
0.819167	-15	42	86	-60	-112	-32	9	-17	-21	1	-76	-67	-98	-15	-29	-59	-103	35	-83	-33	-108	-27	-101	-72	-65	0	-101	-16	-78	-70	-151	-76	16	-18153	-5238	-29268	-249	-28140	-9468	-15001	8964	-25496	-12058	-15323	5331	-26225	-12129	-16993	-136
0.820000	-29	41	85	-62	-113	-35	9	-16	-22	3	-74	-67	-99	-11	-29	-60	-103	33	-85	-31	-109	-25	-100	-72	-64	0	-101	-17	-74	-72	-149	-77	64	-16819	-5794	-28971	-167	-28433	-9737	-15139	9506	-25323	-12091	-15653	5266	-25601	-11905	-17168	-241
0.820833	-26	43	82	-60	-105	-36	10	-14	-19	19	-73	-63	-98	-14	-29	-58	-104	33	-83	-28	-110	-23	-99	-69	-62	1	-98	-14	-69	-76	-148	-75	37	-15558	-6336	-28673	-1025	-28680	-9913	-15339	9454	-25093	-12060	-15963	3036	-24920	-11602	-17309	-304
0.821667	-23	46	87	-59	-108	-33	15	-12	-16	6	-70	-62	-96	-12	-29	-58	-100	37	-82	-28	-104	-19	-99	-66	-60	2	-98	-10	-69	-67	-147	-74	15	-14352	-6842	-28410	-722	-28875	-9997	-15584	9279	-24818	-11964	-16255	2966	-24216	-11221	-17418	-83
0.822500	-19	44	87	-59	-108	-35	11	-15	-15	4	-73	-60	-94	-12	-26	-58	-101	33	-82	-28	-102	-21	-100	-68	-63	1	-99	-12	-74	-68	-147	-73	15	-13199	-7285	-28158	80	-29012	-9997	-15892	9075	-24502	-11776	-16530	4412	-23496	-10772	-17486	-324
0.823333	-22	44	88	-60	-108	-34	10	-16	-16	0	-70	-66	-95	-14	-29	-61	-99	35	-85	-30	-105	-22	-99	-72	-62	-3	-103	-15	-73	-70	-150	-78	-62	-12102	-7643	-27916	-298	-29086	-9913	-16235	8849	-24157	-11530	-16787	4428	-22809	-10260	-17525	-329
0.824167	-32	41	84	-62	-109	-36	10	-19	-19	2	-73	-66	-96	-14	-28	-60	-98	35	-84	-30	-109	-21	-99	-68	-61	1	-97	-12	-68	-73	-148	-73	-118	-11031	-7900	-27691	-773	-29092	-9745	-16612	8547	-23791	-11196	-17016	2967	-22133	-9678	-17516	-298
0.825000	-27	45	86	-61	-109	-34	10	-15	-21	5	-103	-63	-95	-13	-31	-59	-99	36	-87	-29	-105	-23	-100	-68	-62	-1	-100	-13	-73	-72	-146	-73	-132	-9993	-8042	-27469	-291	-29031	-9514	-17016	7801	-23419	-10810	-17230	1962	-21505	-9050	-17473	-408
0.825833	-27	42	82	-58	-110	-35	13	-13	-16	7	-72	-63	-96	-14	-28	-58	-101	33	-87	-29	-105	-22	-100	-68	-61	-1	-98	-14	-73	-94	-148	-75	-178	-8982	-8075	-27260	34	-28902	-9226	-17439	7028	-23045	-10362	-17420	1337	-20934	-8384	-17386	-376
0.826667	-22	43	86	-57	-111	-32	12	-15	-19	4	-74	-64	-95	-14	-29	-62	-103	36	-84	-31	-104	-21	-99	-69	-63	-3	-100	-12	-69	-68	-148	-73	-248	-7997	-7996	-27047	-385	-28714	-8892	-17850	5996	-22680	-9867	-17583	629	-20438	-7703	-17261	-324
0.827500	-25	43	86	-58	-115	-28	15	-11	-19	7	-72	-61	-93	-14	-27	-59	-100	35	-84	-29	-104	-19	-99	-69	-62	-6	-100	-11	-72	-66	-147	-53	-308	-7025	-7814	-26833	-413	-28469	-8507	-18306	5151	-22335	-9337	-17727	534	-20020	-7014	-17100	-219
0.828333	-24	47	88	-56	-110	-32	12	-13	-16	7	-73	-53	-96	-15	-24	-53	-101	37	-84	-27	-103	-19	-99	-68	-59	0	-99	-8	-70	-66	-143	-72	-248	-6075	-7548	-26616	154	-28174	-8087	-18732	5407	-22016	-8791	-17844	1356	-19689	-6340	-16900	-341
0.829167	-24	37	91	-57	-108	-30	13	-13	-17	9	-70	-60	-97	-14	-26	-57	-95	38	-84	-21	-103	-18	-100	-67	-60	0	-74	-8	-70	-66	-147	-69	-263	-5134	-7217	-26385	-1159	-27835	-7637	-19146	4786	-21725	-8236	-17945	-1847	-19454	-5703	-16668	-462
0.830000	-22	47	89	-56	-105	9	15	-12	-27	6	-68	-58	-94	-14	-26	-55	-103	40	-81	-28	-105	-21	-100	-64	-57	1	-95	-8	-69	-66	-143	-70	-302	-4213	-6843	-26143	-1133	-27465	-7161	-19530	2995	-21472	-7691	-18016	-2608	-19305	-5108	-16406	-238
0.830833	-22	43	87	-57	-107	-31	15	-13	-16	6	-70	-61	-92	-16	-27	-58	-98	37	-85	-29	-105	-21	-101	-56	-63	0	-98	-11	-72	-68	-149	-69	-203	-3319	-6450	-25885	-64	-27069	-6678	-19887	2518	-21260	-7173	-18078	-1999	-19246	-4573	-16121	-323
0.831667	-27	40	84	-59	-112	-35	10	-15	-21	4	-75	-63	-98	-26	-31	-59	-105	32	-90	-28	-109	-26	-105	-72	-66	-6	-97	-13	-78	-69	-150	-77	-152	-2455	-6063	-25615	-49	-26652	-6182	-20213	1516	-21077	-6682	-18111	-3224	-19262	-4114	-15815	-13
0.832500	-28	40	47	-63	-112	-36	8	-17	-27	0	-79	-64	-100	-19	-31	-62	-103	34	-86	-45	-109	-25	-101	-73	-67	-5	-99	-15	-73	-77	-147	-73	-164	-1614	-5695	-25321	250	-26216	-5670	-20490	420	-20931	-6232	-18110	-4627	-19340	-3730	-15484	-11
0.833333	-27	42	84	-79	-105	-38	8	-15	-19	2	-73	-64	-97	-34	-32	-62	-104	34	-86	-32	-109	-24	-103	-70	-66	-3	-97	-11	-72	-74	-146	-75	-115	-815	-5372	-25003	663	-25772	-5162	-20726	-627	-20806	-5828	-18103	-4718	-19479	-3432	-15147	-127
0.834167	-27	53	85	-57	-111	-35	9	-16	-19	2	-74	-62	-93	-16	-30	-59	-101	33	-84	-30	-104	-25	-101	-70	-57	3	-96	-9	-70	-68	-144	-74	-107	-53	-5104	-24674	-8	-25321	-4659	-20913	-1812	-20708	-5477	-18071	-7578	-19653	-3211	-14812	11
0.835000	-26	44	88	-58	-109	-32	15	-7	-21	6	-73	-62	-94	-16	-26	-60	-102	38	-83	-30	-107	-24	-99	-70	-63	0	-96	-11	-72	-69	-148	-75	-94	669	-4914	-24336	-83	-24868	-4167	-21045	-3156	-20622	-5184	-18005	-9341	-19857	-3071	-14459	371
0.835833	-27	46	87	-59	-90	-35	11	-13	-18	9	-72	-60	-95	-14	-27	-58	-100	37	-83	-28	-109	-24	-101	-67	-62	0	-95	-10	-73	-70	-144	-68	-100	1332	-4799	-23988	1101	-24407	-3690	-21134	-4390	-20538	-4941	-17925	-8182	-20072	-2997	-14123	155
0.836667	-27	47	88	-56	-111	-36	15	-21	-18	4	-72	-61	-98	-4	-27	-57	-100	36	-82	-31	-107	-22	-99	-68	-61	0	-96	-13	-72	-69	-142	-73	-215	1939	-4763	-23642	1235	-23939	-3237	-21175	-5405	-20451	-4750	-17818	-7701	-20285	-2984	-13802	128
0.837500	-25	82	87	-59	-112	-35	13	-14	-18	5	-70	-63	-97	-15	-28	-56	-102	37	-85	-35	-90	-23	-94	-68	-64	3	-97	-10	-72	-68	-139	-73	-241	2487	-4814	-23297	566	-23458	-2814	-21163	-5636	-20347	-4600	-17713	-8208	-20477	-3015	-13501	236
0.838333	-25	44	86	-58	-110	-35	11	-14	-14	2	-73	-62	-96	-16	-25	-58	-102	35	-84	-32	-107	-22	-99	-68	-64	-1	-100	-10	-73	-67	-143	-70	-186	2974	-4928	-22963	225	-22964	-2427	-21131	-6075	-20217	-4491	-17541	-8420	-20643	-3073	-13227	57
0.839167	-17	40	84	-59	-109	-35	10	-15	-19	1	-73	-63	-97	-17	-29	-61	-103	33	-86	-33	-107	-23	-100	-72	-63	1	-97	-13	-73	-70	-145	-76	-159	3400	-5113	-22631	336	-22460	-2083	-21016	-6467	-20055	-4408	-17362	-8266	-20768	-3145	-12987	70
0.840000	-29	40	84	-68	-113	-36	11	-21	-25	0	-76	-64	-100	-18	-33	-62	-104	34	-85	-29	-110	-27	-101	-75	-65	-4	-101	-15	-75	-74	-150	-79	-220	3728	-5348	-22320	301	-21934	-1791	-20886	-6695	-19856	-4357	-17177	-8333	-20855	-3212	-12775	176
0.840833	-30	40	81	-59	-115	-42	8	-16	-24	2	-75	-64	-100	-16	-32	-61	-103	34	-81	-32	-107	-23	-99	-69	-62	1	-97	-10	-73	-72	-149	-75	-238	4093	-5614	-22021	218	-21380	-1537	-20717	-6756	-19601	-4302	-16954	-8285	-20887	-3251	-12598	251
0.841667	-23	43	89	-59	-111	-34	12	-12	-15	5	-69	-64	-92	-7	-25	-58	-100	37	-80	-30	-104	-23	-98	-66	-62	4	-96	-10	-72	-67	-144	-72	-212	4325	-5907	-21743	827	-20799	-1335	-20522	-6353	-19311	-4259	-16721	-6629	-20870	-3257	-12459	142
0.842500	-24	44	91	-57	-103	-30	13	-14	-18	6	-68	-64	-95	-14	-26	-58	-101	35	-82	-28	-105	-23	-99	-65	-63	3	-98	-11	-74	-68	-144	-70	-183	4505	-6201	-21486	231	-20185	-1184	-20305	-6152	-18952	-4211	-16482	-7469	-20809	-3221	-12361	-153
0.843333	-22	43	89	-61	-107	-32	16	-12	-17	4	-57	-62	-96	-15	-26	-58	-98	34	-84	-33	-107	-21	-99	-65	-64	-1	-97	-13	-69	-68	-143	-73	-63	4648	-6490	-21250	-505	-19539	-1092	-20077	-7410	-18556	-4154	-16196	-8134	-20700	-3134	-12303	82
0.844167	-22	45	89	-57	-105	-31	15	-13	-16	4	-73	-64	-96	-12	-26	-57	-96	35	-82	-30	-105	-19	-101	-65	-65	1	-99	-11	-74	-67	-145	-74	64	4711	-6762	-21024	454	-18865	-1040	-19834	-7485	-18122	-4086	-15920	-5724	-20561	-2990	-12290	57
0.845000	-27	40	87	-57	-109	-31	26	-12	-21	5	-69	-63	-75	-11	-27	-58	-99	35	-85	-30	-104	-19	-96	-68	-63	2	-97	-9	-70	-67	-145	-74	129	4738	-7000	-20818	382	-18166	-1034	-19584	-7519	-17650	-3974	-15631	-4639	-20395	-2791	-12281	156
0.845833	-25	45	91	-57	-109	-30	13	-13	-18	4	-70	-61	-94	-15	-28	-58	-98	37	-83	-29	-105	-18	-99	-64	-61	0	-99	-7	-73	-66	-144	-73	144	4719	-7190	-20627	455	-17456	-1067	-19336	-6553	-17159	-3879	-15334	-3612	-20215	-2547	-12311	229
0.846667	-25	42	89	-58	-107	-32	4	-13	-18	-18	-70	-62	-97	-13	-29	-59	-101	47	-83	-29	-104	-19	-99	-65	-63	-1	-97	-8	-69	-67	-149	-73	130	4658	-7334	-20460	180	-16732	-1129	-19085	-4577	-16649	-3748	-15036	-2131	-20024	-2262	-12364	140
0.847500	-23	45	88	-55	-110	-33	12	-12	-19	7	-72	-60	-97	-10	-27	-60	-99	37	-83	-35	-105	-19	-100	-66	-61	6	-97	-10	-70	-66	-146	-73	88	4565	-7422	-20311	-250	-16018	-1213	-18848	-2627	-16152	-3606	-14743	-2039	-19842	-1952	-12426	41
0.848333	-23	44	66	-57	-109	-31	15	-11	-17	7	-69	-63	-94	-14	-29	-57	-99	36	-84	-33	-104	-18	-101	-64	-64	2	-100	-12	-74	-76	-143	-74	63	4438	-7454	-20184	-663	-15318	-1307	-18614	-1750	-15677	-3452	-14451	-1711	-19677	-1636	-12498	347
0.849167	-24	43	85	-60	-109	-35	10	-12	-18	3	-72	-62	-96	-14	-29	-48	-101	36	-84	-33	-107	-19	-100	-64	-62	4	-97	-8	-69	-63	-145	-72	19	4288	-7422	-20085	89	-14659	-1407	-18401	-713	-15231	-3290	-14171	1729	-19536	-1322	-12567	98
0.850000	-23	41	87	-57	-115	-31	16	-8	-16	2	-67	-64	-95	-17	-26	-57	-99	37	-81	-28	-104	-17	-98	-64	-61	3	-98	-12	-70	-66	-145	-75	-81	4118	-7337	-20013	468	-14053	-1505	-18188	454	-14835	-3131	-13904	4427	-19433	-1043	-12628	-129
0.850833	-23	45	87	-58	-105	-33	13	-12	-18	5	-70	-62	-94	-12	-27	-59	-101	34	-84	-30	-105	-18	-102	-66	-62	1	-100	-13	-64	-67	-152	-75	-195	3930	-7209	-19974	60	-13521	-1593	-17995	1790	-14507	-2984	-13649	4703	-19379	-807	-12681	180
0.851667	-26	42	86	-58	-111	-35	9	-14	-31	6	-76	-63	-95	-15	-32	-58	-102	34	-90	-32	-108	-23	-102	-67	-66	0	-103	-16	-76	-72	-149	-77	-186	3730	-7028	-19970	-267	-13076	-1667	-17818	2192	-14257	-2835	-13416	4486	-19367	-645	-12715	160
0.852500	-26	44	86	-59	-113	-38	8	-13	-19	3	-74	-66	-98	-16	-29	-61	-102	36	-84	-35	-107	-23	-101	-69	-65	0	-101	-6	-75	-69	-150	-77	-133	3525	-6805	-20003	-191	-12732	-1702	-17651	2401	-14089	-2745	-13199	4741	-19408	-562	-12725	90
0.853333	-26	37	88	-60	-110	-34	18	-15	-19	4	-74	-69	-98	-15	-29	-59	-102	35	-83	-33	-108	-23	-102	-68	-64	0	-102	-16	-73	-67	-153	-75	-78	3320	-6549	-20068	-17	-12500	-1722	-17505	2706	-14019	-2674	-13000	4842	-19503	-574	-12715	137
0.854167	-25	40	86	-62	-107	-32	9	-13	-19	5	-74	-63	-96	-17	-30	-113	-100	34	-88	-31	-104	-22	-103	-67	-63	0	-99	-14	-74	-68	-149	-75	-9	3110	-6265	-20167	165	-12414	-1721	-17367	3093	-14052	-2641	-12827	5665	-19651	-702	-12682	170
0.855000	-24	42	88	-61	-111	-38	10	1	-17	4	-74	-63	-95	-13	-27	-97	-101	33	-82	-31	-104	-23	-101	-68	-62	0	-97	-12	-70	-67	-146	-73	17	2904	-5961	-20293	455	-12457	-1699	-17237	4263	-14186	-2663	-12681	7761	-19853	-953	-12624	59
0.855833	-23	42	90	-59	-103	-32	12	-13	-21	4	-73	-66	-96	-16	-28	-57	-99	33	-82	-33	-105	-24	-99	-67	-62	0	-99	-9	-74	-70	-147	-74	-7	2695	-5649	-20452	-177	-12649	-1660	-17148	5874	-14426	-2737	-12554	7062	-20111	-1327	-12553	-117
0.856667	-21	41	88	-60	-110	-43	10	-13	-18	5	-74	-66	-95	-16	-31	-62	-97	35	-83	-35	-113	-27	-100	-68	-64	-1	-98	-13	-76	-70	-149	-78	10	2490	-5331	-20628	-1622	-12977	-1610	-17063	5083	-14764	-2878	-12448	3586	-20408	-1830	-12466	78
0.857500	-25	38	88	-61	-110	-40	7	-15	-21	2	-75	-68	-97	-21	-29	-60	-102	35	-82	-18	-105	-23	-101	-69	-64	-1	-99	-1	-76	-69	-147	-76	116	2293	-5009	-20807	-410	-13449	-1552	-16990	4564	-15190	-3078	-12358	4363	-20741	-2447	-12367	-115
0.858333	-25	38	88	-59	-110	-34	10	-13	-18	4	-75	-66	-97	-16	-27	-60	-101	33	-85	-34	-110	-25	-101	-69	-61	-1	-99	-18	-73	-72	-148	-78	118	2094	-4693	-20986	-371	-14066	-1499	-16935	4133	-15701	-3343	-12285	4434	-21105	-3176	-12262	-121
0.859167	-26	39	87	-62	-112	-39	9	-15	-21	1	-76	-78	-95	-19	-29	-59	-100	34	-79	-43	-108	-25	-103	-70	-64	-4	-99	-16	-73	-69	-147	-77	213	1909	-4378	-21143	-319	-14810	-1461	-16895	3815	-16283	-3670	-12222	4975	-21484	-4001	-12155	42
0.860000	-26	39	80	-64	-109	-33	9	-15	-26	3	-69	-68	-95	-18	-30	-61	-98	34	-84	-35	-107	-25	-99	-72	-64	-1	-100	-10	-70	-69	-149	-80	175	1723	-4072	-21272	-258	-15660	-1442	-16869	3527	-16929	-4063	-12177	5566	-21879	-4906	-12057	107
0.860833	-23	40	88	-58	-111	-34	11	-13	-14	4	-72	-65	-94	-18	-25	-58	-100	35	-82	-30	-105	-28	-100	-72	-62	-3	-95	-11	-72	-67	-146	-64	0	1548	-3770	-21351	-271	-16612	-1451	-16858	3092	-17597	-4506	-12133	4949	-22274	-5870	-11963	56
0.861667	-25	45	89	-57	-105	-31	13	-12	-17	8	-68	-64	-92	-15	-25	-55	-97	37	-100	-30	-102	-22	-99	-67	-60	1	-96	-12	-70	-66	-149	-61	-126	1379	-3481	-21378	-1135	-17646	-1497	-16854	1867	-18312	-5016	-12099	2412	-22657	-6870	-11885	287
0.862500	-24	46	90	-59	-107	-31	11	-11	-15	8	-73	-61	-95	-14	-25	-56	-101	34	-78	-30	-105	-25	-97	-68	-62	0	-98	-11	-70	-67	-144	-73	-227	1215	-3203	-21333	-413	-18745	-1593	-16873	1492	-19045	-5570	-12071	3227	-23014	-7877	-11825	313
0.863333	-22	42	86	-58	-108	-30	12	-8	-17	6	-70	-64	-97	-17	-25	-55	-98	38	-78	-31	-104	-23	-95	-68	-63	0	-97	-11	-73	-67	-144	-74	-185	1066	-2938	-21211	279	-19891	-1734	-16897	923	-19777	-6168	-12045	5204	-23342	-8878	-11782	5
0.864167	-19	43	88	-59	-111	-30	15	-10	-17	6	-70	-64	-97	-18	-27	-58	-98	37	-81	-34	-109	-23	-96	-63	-66	0	-99	-10	-73	-67	-145	-74	-58	917	-2683	-21003	25	-21067	-1933	-16932	-70	-20502	-6799	-12017	5565	-23630	-9835	-11762	195
0.865000	-25	43	88	-60	-110	-43	11	-12	-21	6	-74	-66	-115	-17	-27	-56	-100	37	-83	-32	-109	-25	-99	-70	-65	-4	-102	-14	-72	-69	-148	-74	-82	782	-2429	-20701	-285	-22243	-2188	-16978	-1194	-21207	-7457	-11998	4722	-23876	-10741	-11762	228
0.865833	-32	38	82	-62	-111	-33	10	-15	-19	2	-75	-64	-96	-19	-30	-61	-101	30	-83	-33	-107	-25	-98	-69	-62	-5	-97	-15	-73	-68	-147	-75	-195	667	-2185	-20315	-160	-23398	-2498	-17021	-1730	-21865	-8111	-11968	4644	-24064	-11564	-11778	121
0.866667	-25	40	85	-58	-111	-32	16	-3	-19	1	-74	-65	-96	-15	-29	-55	-101	32	-82	-31	-107	-24	-101	-72	-64	0	-101	-12	-73	-69	-147	-73	-371	575	-1948	-19848	-69	-24520	-2868	-17068	-2225	-22483	-8795	-11940	4862	-24203	-12292	-11809	150
0.867500	-28	42	104	-58	-107	-29	13	-12	-19	6	-73	-65	-95	-15	-29	-60	-105	37	-81	-31	-105	-23	-97	-73	-62	0	-100	-12	-73	-69	-149	-77	-434	495	-1719	-19314	193	-25555	-3288	-17107	-3575	-23043	-9461	-11909	5318	-24284	-12917	-11847	190
0.868333	4	43	90	-57	-107	-31	13	-11	-17	7	-72	-63	-93	-13	-28	-58	-99	38	-81	-30	-105	-22	-101	-66	-62	0	-98	-8	-70	-67	-149	-87	-376	438	-1500	-18723	654	-26538	-3769	-17144	-4522	-23538	-10107	-11877	6676	-24311	-13390	-11894	226
0.869167	-24	43	88	-58	-110	-30	12	-10	-21	7	-73	-38	-96	-15	-29	-56	-99	37	-81	-28	-111	-23	-97	-64	-62	2	-98	-10	-72	-69	-148	-70	-314	403	-1288	-18093	642	-27408	-4289	-17169	-4336	-23965	-10726	-11838	7080	-24282	-13744	-11945	77
0.870000	-22	43	88	-57	-108	-29	16	-9	-16	8	-72	-62	-96	-9	-27	-57	-99	38	-82	-31	-104	-19	-96	-64	-60	1	-98	-10	-79	-68	-144	-70	-300	386	-1087	-17440	-947	-28166	-4856	-17198	-5640	-24314	-11309	-11816	4446	-24202	-13965	-11996	182
0.870833	-21	43	90	-55	-109	-31	17	-13	-17	3	-73	-62	-94	-13	-27	-56	-95	37	-82	-30	-107	-21	-101	-67	-63	1	-101	-11	-69	-68	-148	-74	-259	399	-907	-16793	-73	-28794	-5455	-17183	-6482	-24583	-11841	-11791	6176	-24080	-14054	-12047	274
0.871667	-27	37	85	-58	-109	-32	12	-13	-22	3	-78	-64	-95	-14	-30	-59	-88	34	-85	-31	-107	-23	-99	-68	-65	-1	-102	-14	-73	-68	-150	-76	-153	426	-735	-16173	-13	-29280	-6076	-17164	-6441	-24757	-12314	-11765	6681	-23916	-14010	-12100	67
0.872500	-23	39	86	-60	-108	-33	11	-15	-24	0	-76	-67	-97	-15	-29	-57	-100	36	-84	-32	-107	-22	-100	-67	-66	-1	-102	-15	-74	-68	-147	-73	79	483	-581	-15596	-194	-29620	-6717	-17124	-6473	-24845	-12720	-11744	7043	-23717	-13838	-12136	63
0.873333	-25	39	87	-61	-109	-35	25	-14	-24	2	-77	-64	-96	-14	-30	-62	-103	34	-84	-32	-108	-23	-102	-67	-66	-5	-100	-14	-73	-68	-152	-76	185	552	-447	-15075	-341	-29809	-7368	-17060	-6904	-24840	-13046	-11733	7174	-23484	-13558	-12176	84
0.874167	-26	37	84	-60	-113	-38	9	-18	-19	1	-77	-65	-96	-14	-48	-61	-101	34	-85	-32	-104	-23	-100	-83	-61	2	-101	-13	-69	-67	-145	-74	105	646	-336	-14627	-274	-29844	-8003	-16971	-7249	-24742	-13289	-11723	7026	-23221	-13165	-12201	-1
0.875000	-24	37	88	-78	-110	-35	12	-15	-14	6	-70	-66	-96	-14	-32	-60	-99	38	-81	-32	-102	-21	-98	-67	-61	2	-100	-12	-73	-70	-149	-73	-16	742	-248	-14277	-1046	-29727	-8621	-16855	-7555	-24549	-13442	-11725	4500	-22929	-12685	-12241	18
0.875833	-16	40	89	-56	-110	-34	17	-12	-17	11	-73	-65	-93	-12	-28	-56	-99	38	-78	-31	-107	-21	-102	-66	-62	1	-101	-11	-72	-69	-146	-73	-67	845	-187	-14012	-452	-29460	-9210	-16719	-6756	-24272	-13497	-11740	4656	-22612	-12126	-12289	52
0.876667	-22	42	87	-58	-108	-32	15	-15	-17	5	-73	-65	-98	-13	-25	-56	-98	38	-81	-31	-104	-18	-97	-66	-63	0	-99	-11	-70	-70	-143	-73	-50	956	-153	-13820	168	-29048	-9755	-16549	-5396	-23900	-13457	-11760	5790	-22267	-11513	-12345	-265
0.877500	-24	43	88	-57	-109	-32	15	-13	-16	6	-72	-64	-93	-11	-27	-55	-98	37	-83	-30	-108	-19	-99	-68	-63	-3	-100	-11	-70	-69	-144	-74	-41	1061	-155	-13782	-142	-28505	-10260	-16373	-3547	-23448	-13324	-11797	5416	-21894	-10855	-12417	-243
0.878333	-23	44	89	-56	-110	-32	3	-17	-17	5	-74	-59	-94	-12	-27	-59	-98	37	-81	-30	-102	-19	-100	-69	-67	0	-101	-11	-68	-69	-147	-74	0	1156	-180	-13795	-668	-27841	-10674	-16163	-1664	-22916	-13094	-11832	3966	-21502	-10170	-12511	-248
0.879167	-27	39	85	-58	-110	-34	8	-14	-18	6	-83	-65	-91	-13	-30	-61	-104	35	-85	-27	-108	-22	-102	-67	-63	0	-100	-12	-73	-72	-150	-76	35	1236	-240	-13895	-878	-27068	-11024	-15932	-601	-22309	-12771	-11882	3022	-21078	-9464	-12629	-293
0.880000	-28	60	88	-59	-112	-36	8	-14	-22	6	-74	-67	-93	-15	-30	-62	-104	36	-84	-28	-111	-22	-102	-73	-64	-1	-129	-12	-77	-70	-148	-75	17	1303	-325	-14049	-860	-26204	-11292	-15686	-191	-21636	-12366	-11942	2420	-20623	-8762	-12773	-340
0.880833	-27	43	87	-58	-113	-33	11	-13	-24	5	-74	-63	-100	-14	-31	-60	-100	36	-81	-26	-107	-18	-100	-68	-64	0	-101	-12	-73	-70	-148	-77	8	1347	-448	-14244	-734	-25256	-11462	-15420	-464	-20907	-11884	-12002	2042	-20140	-8069	-12947	-325
0.881667	-22	43	90	-56	-111	-41	12	-14	-17	5	-73	-64	-109	-15	-28	-59	-101	38	-80	-32	-105	-19	-102	-68	-64	-1	-101	-12	-70	-69	-147	-85	34	1361	-600	-14459	-539	-24257	-11540	-15134	-1114	-20129	-11333	-12066	2409	-19628	-7398	-13129	-281
0.882500	-24	42	88	-58	-109	-33	11	-12	-17	4	-75	-66	-98	-18	-29	-64	-101	38	-83	-31	-107	-18	-98	-28	-60	-3	-100	-11	-74	-68	-146	-75	58	1344	-779	-14672	-109	-23211	-11507	-14844	-918	-19312	-10727	-12132	3201	-19092	-6759	-13332	-410
0.883333	-26	41	87	-61	-109	-33	2	-9	-16	5	-72	-65	-94	-12	-26	-61	-100	38	-83	-29	-102	-19	-100	-68	-59	0	-84	-9	-69	-63	-145	-75	62	1299	-990	-14862	-1433	-22133	-11376	-14540	-1739	-18459	-10083	-12194	15	-18531	-6160	-13558	-190
0.884167	-22	43	88	-59	-107	-30	15	-12	-18	0	-74	-64	-92	-14	-29	-59	-100	37	-58	-29	-103	-19	-100	-67	-64	0	-99	-9	-68	-68	-147	-73	94	1221	-1227	-15006	-949	-21038	-11143	-14237	-2859	-17606	-9416	-12248	64	-17946	-5608	-13769	27
0.885000	-24	42	89	-55	-110	-31	15	-13	-18	5	-73	-64	-97	-13	-29	-59	-103	36	-83	-29	-105	-19	-100	-66	-64	0	-98	-10	-75	-69	-144	-76	116	1104	-1492	-15093	-231	-19918	-10809	-13909	-2723	-16723	-8731	-12292	316	-17344	-5100	-13981	-287
0.885833	-24	43	89	-57	-108	-32	15	-16	-19	5	-70	-66	-97	-15	-27	-61	-100	36	-82	-32	-107	-21	-101	-73	-66	-1	-98	-9	-74	-69	-146	-74	-45	960	-1778	-15105	106	-18883	-10395	-13588	-2476	-15855	-8051	-12328	199	-16721	-4646	-14180	-86
0.886667	-23	45	89	-59	-108	-33	13	-12	-16	6	-73	-65	-95	-17	-30	-58	-99	38	-82	-31	-104	-21	-98	-67	-63	0	-99	-9	-55	-67	-148	-75	-151	782	-2081	-15038	509	-17841	-9880	-13263	-1510	-14988	-7382	-12345	-42	-16092	-4248	-14351	76
0.887500	-22	42	90	-58	-107	-32	15	-13	-17	6	-70	-65	-111	-12	-26	-57	-98	34	-81	-30	-104	-21	-98	-68	-61	0	-97	-8	-70	-66	-143	-73	-170	574	-2395	-14899	991	-16836	-9292	-12938	-128	-14144	-6742	-12346	355	-15447	-3898	-14480	115
0.888333	-24	45	91	-58	-107	-31	18	-12	-16	9	-67	-64	-96	-14	-22	-58	-98	38	-79	-31	-103	-22	-95	-64	-61	5	-97	-11	-73	-69	-146	-74	-345	344	-2722	-14648	264	-15870	-8634	-12615	846	-13324	-6143	-12337	-1972	-14801	-3609	-14587	212
0.889167	-23	44	88	-60	-108	-47	16	-11	-13	8	-68	-65	-92	-13	-26	-53	-94	37	-84	-31	-102	-18	-97	-65	-62	5	-96	-10	-67	-66	-142	-75	-418	80	-3055	-14336	339	-14960	-7919	-12303	1686	-12545	-5586	-12307	-2085	-14148	-3364	-14604	429
0.890000	-23	44	89	-50	-107	-30	17	-13	-17	5	-72	-68	-93	-16	-27	-57	-99	35	-84	-32	-104	-22	-97	-66	-66	0	-99	-11	-68	-67	-145	-74	-334	-205	-3383	-13958	1136	-14112	-7166	-12000	2230	-11804	-5096	-12269	-202	-13499	-3169	-14584	161
0.890833	-26	39	87	-60	-107	-32	12	-13	-25	5	-72	-66	-96	-15	-29	-58	-103	33	-85	-31	-108	-18	-98	-67	-62	0	-99	-12	-75	-65	-146	-76	-319	-510	-3705	-13526	1423	-13330	-6379	-11714	2551	-11098	-4659	-12209	261	-12855	-3013	-14504	120
0.891667	-27	39	87	-60	-104	-33	12	-13	-25	16	-75	-66	-95	-17	-30	-58	-103	35	-83	-32	-107	-22	-99	-75	-65	0	-99	-13	-75	-69	-148	-77	-272	-824	-4007	-13056	1163	-12609	-5573	-11442	3049	-10444	-4278	-12137	-814	-12195	-2906	-14360	-9
0.892500	-26	40	86	-59	-110	-31	34	-16	-16	6	-72	-78	-97	-13	-29	-61	-105	32	-82	-31	-104	-21	-98	-69	-65	3	-98	-12	-75	-70	-151	-80	-239	-1149	-4286	-12566	1183	-11951	-4753	-11178	3555	-9823	-3954	-12054	-1429	-11549	-2821	-14158	-81
0.893333	-25	39	87	-59	-111	-33	12	-13	-24	6	-72	-64	-96	-15	-28	-56	-103	36	-82	-29	-102	-22	-98	-70	-62	3	-97	-10	-74	-69	-147	-75	-225	-1483	-4538	-12066	1378	-11352	-3935	-10944	4160	-9254	-3684	-11958	-1519	-10908	-2757	-13905	-12
0.894167	-24	41	88	-52	-109	-31	17	-12	-19	8	-72	-65	-99	5	-28	-56	-101	38	-79	-31	-107	-19	-96	-68	-63	3	-97	-9	-74	-68	-146	-75	-184	-1831	-4755	-11587	1500	-10811	-3129	-10728	4656	-8728	-3466	-11868	-1596	-10274	-2718	-13610	-1
0.895000	-21	59	88	-57	-111	-31	17	-12	-16	7	-70	-64	-94	-15	-25	-57	-99	38	-81	-32	-109	-21	-101	-66	-61	3	-95	-13	-52	-65	-146	-73	-179	-2168	-4937	-11132	1774	-10326	-2354	-10539	5171	-8245	-3288	-11767	-1249	-9641	-2679	-13275	73
0.895833	-23	45	87	-56	-105	-30	17	-13	-17	5	-74	-63	-94	-14	-27	-55	-99	40	-82	-29	-104	-19	-96	-64	-60	3	-98	-12	-72	-67	-147	-68	-164	-2514	-5069	-10719	2306	-9884	-1612	-10377	6396	-7804	-3145	-11669	142	-9013	-2641	-12919	12
0.896667	-25	44	85	-57	-122	-29	17	-13	-16	7	-70	-63	-95	-13	-25	-57	-101	37	-81	-31	-100	-19	-98	-69	-61	2	-97	7	-72	-69	-147	-75	-101	-2852	-5156	-10358	1103	-9483	-914	-10242	6713	-7393	-3018	-11570	-2378	-8389	-2605	-12557	5
0.897500	-26	45	87	-57	-105	-32	5	-15	-17	5	-74	-63	-93	-15	-24	-58	-99	36	-82	-30	-103	-21	-101	-68	-61	3	-100	-10	-72	-70	-151	-75	-33	-3186	-5189	-10048	1056	-9118	-266	-10136	5832	-7007	-2914	-11481	-3028	-7774	-2545	-12195	142
0.898333	-26	42	82	-58	-110	-32	11	-15	-21	6	-75	-64	-97	-15	-30	-64	-116	33	-84	-28	-109	-24	-104	-73	-65	-3	-101	-11	-76	-75	-151	-79	30	-3517	-5181	-9802	2044	-8776	327	-10051	6451	-6653	-2808	-11396	-1836	-7177	-2466	-11840	-165
0.899167	-27	41	81	-59	-113	-27	10	-18	-24	2	-76	-65	-92	-21	-31	-62	-104	33	-83	-32	-109	-24	-102	-72	-65	2	-98	-13	-74	-73	-150	-68	60	-3830	-5111	-9601	1783	-8439	864	-10002	6902	-6313	-2699	-11315	-1557	-6583	-2357	-11533	-16
0.900000	-25	49	82	-60	-111	-38	10	-18	-19	2	-76	-65	-94	-16	-32	-76	-103	34	-85	-32	-108	-25	-101	-70	-66	-3	-101	-18	-74	-74	-149	-78	101	-4141	-4999	-9464	1592	-8110	1337	-9965	7480	-5988	-2584	-11244	-1541	-6000	-2219	-11252	0
0.900833	-23	40	85	-58	-113	-35	12	-16	-18	5	-74	-63	-98	-16	-30	-50	-101	35	-83	-31	-110	-24	-101	-68	-62	2	-98	-12	-73	-73	-146	-74	105	-4433	-4852	-9358	1682	-7785	1742	-9948	7855	-5667	-2446	-11178	-1359	-5432	-2038	-11010	17
0.901667	-24	44	86	-56	-109	-32	15	-17	-19	6	-72	-63	-95	-14	-27	-61	-101	36	-82	-28	-101	-28	-97	-67	-64	1	-98	-18	-74	-70	-146	-75	75	-4718	-4631	-9280	833	-7450	2086	-9945	7467	-5341	-2300	-11126	-3367	-4888	-1834	-10828	-34
0.902500	-23	43	88	-57	-107	-33	5	-14	-18	6	-72	-60	-93	-15	-29	-62	-97	36	-84	-31	-107	-19	-99	-67	-60	0	-99	-11	-73	-73	-148	-72	140	-4993	-4404	-9222	564	-7137	2365	-9950	6660	-5023	-2136	-11084	-3985	-4370	-1589	-10704	158
0.903333	-23	43	85	-55	-108	-34	13	-12	-18	4	-73	-60	-95	-19	-9	-59	-97	36	-79	-29	-108	-19	-99	-65	-62	2	-98	-11	-72	-69	-144	-73	156	-5260	-4143	-9159	1567	-6746	2583	-9972	5901	-4693	-1959	-11054	-2614	-3880	-1308	-10638	-51
0.904167	-60	40	87	-55	-109	-34	13	-12	-17	6	-69	-62	-94	-14	-25	-60	-99	33	-84	-32	-104	-19	-99	-66	-61	3	-98	-10	-66	-68	-144	-73	139	-5520	-3867	-9084	1612	-6367	2739	-9972	4873	-4351	-1768	-11028	-2333	-3423	-1012	-10634	-105
0.905000	-21	42	88	-57	-108	-31	11	-12	-19	3	-72	-63	-95	-12	-26	-59	-105	36	-84	-30	-105	-21	-98	-68	-64	0	-100	-11	-70	-65	-146	-74	139	-5773	-3570	-8985	850	-5974	2842	-9978	4195	-4001	-1574	-11014	-3376	-3005	-686	-10689	111
0.905833	-23	40	87	-57	-108	-33	11	-14	-21	4	-73	-63	-100	-13	-29	-61	-100	34	-85	-31	-108	-22	-99	-67	-63	0	-99	-12	-73	-70	-145	-76	86	-6012	-3279	-8852	467	-5561	2898	-9971	3522	-3631	-1379	-11010	-3845	-2631	-342	-10798	139
0.906667	-26	41	88	-58	-111	-38	9	-15	-25	3	-73	-63	-99	-15	-31	-63	-98	34	-81	-36	-110	-23	-99	-73	-62	-1	-100	-14	-75	-70	-149	-76	39	-6262	-2983	-8676	563	-5138	2905	-9947	3192	-3252	-1193	-11010	-3696	-2308	9	-10950	121
0.907500	-28	41	84	-59	-112	-36	8	-16	-13	1	-76	-65	-100	-15	-30	-62	-101	35	-83	-33	-108	-22	-100	-68	-61	0	-98	-13	-76	-96	-150	-73	62	-6493	-2691	-8452	532	-4696	2892	-9893	2915	-2859	-1014	-11007	-3554	-2031	371	-11133	69
0.908333	-22	43	84	-57	-109	-32	9	-13	-18	5	-72	-63	-93	-12	-28	-57	-100	36	-82	-60	-109	-22	-100	-67	-63	1	-97	-10	-69	-69	-146	-73	53	-6724	-2409	-8175	499	-4249	2843	-9815	2505	-2463	-858	-11007	-2769	-1810	723	-11349	131
0.909167	-40	44	92	-56	-95	-28	9	-11	-18	6	-73	-64	-94	-11	-25	-55	-99	37	-84	-27	-104	-21	-97	-65	-61	1	-97	-10	-75	-67	-150	-70	53	-6955	-2133	-7845	1332	-3798	2779	-9709	2634	-2070	-724	-11006	-721	-1640	1062	-11583	161
0.910000	-24	43	89	-56	-108	-30	12	-15	-18	6	-69	-62	-94	-10	-24	-53	-99	35	-85	-29	-105	-17	-97	-64	-62	4	-96	-10	-74	-66	-144	-72	84	-7182	-1878	-7494	797	-3351	2703	-9566	2289	-1686	-623	-11001	-2275	-1527	1383	-11827	72
0.910833	-18	46	88	-57	-107	-32	13	-14	-19	5	-74	-64	-96	-7	-26	-81	-101	37	-86	-29	-105	-19	-99	-65	-66	-1	-100	-10	-72	-67	-145	-73	133	-7407	-1627	-7102	-92	-2919	2621	-9395	-67	-1318	-555	-10985	-3869	-1488	1678	-12068	334
0.911667	-28	42	88	-63	-113	-34	11	-15	-21	5	-73	-67	-101	-12	-28	-59	-103	36	-85	-31	-104	-23	-100	-67	-66	0	-103	-12	-75	-69	-147	-76	141	-7634	-1390	-6690	982	-2511	2541	-9185	-1013	-969	-510	-10966	-1971	-1502	1945	-12297	79
0.912500	-24	43	87	-58	-111	-31	7	-14	-19	5	-73	-67	-98	-12	-27	-56	-101	36	-82	-32	-107	-21	-101	-68	-66	0	-101	-10	-74	-67	-145	-72	153	-7845	-1152	-6267	434	-2122	2472	-8936	-1655	-650	-500	-10924	-1711	-1576	2179	-12502	44
0.913333	-24	44	90	-56	-110	-29	11	-14	-17	9	-70	-63	-79	-12	-26	-55	-101	38	-81	-27	-109	-18	-99	-65	-62	1	-97	-11	-73	-67	-145	-73	235	-8056	-921	-5842	139	-1769	2422	-8651	-2094	-372	-511	-10867	-1609	-1707	2382	-12678	115
0.914167	-26	45	89	-58	-110	-33	11	-15	-31	10	-70	-64	-97	-14	-25	-58	-99	40	-83	-31	-108	-21	-100	-66	-60	-12	-97	-12	-66	-64	-150	-74	334	-8264	-689	-5427	558	-1459	2382	-8333	-2300	-149	-546	-10790	-976	-1891	2553	-12816	116
0.915000	-24	41	88	-58	-109	-31	11	-13	-18	5	-73	-66	-98	-16	-27	-56	-100	37	-83	-22	-107	-21	-98	-66	-65	0	-100	-27	-74	-68	-146	-74	348	-8468	-451	-5031	284	-1200	2365	-7984	-2145	7	-599	-10693	-1885	-2140	2693	-12911	-55
0.915833	-24	42	85	-57	-109	-31	11	-15	-18	5	-72	-62	-97	-12	-28	-76	-100	39	-86	-31	-103	-17	-97	-66	-60	1	-99	-9	-70	-64	-141	-74	351	-8659	-197	-4684	-591	-997	2370	-7584	-2267	105	-647	-10565	-2922	-2434	2807	-12956	177
0.916667	-23	39	99	-58	-107	-31	15	-13	-21	7	-70	-64	-94	-14	-28	-59	-102	40	-82	-30	-105	-19	-100	-72	-62	-11	-101	-12	-70	-65	-146	-74	317	-8839	67	-4328	326	-857	2397	-7199	-1864	120	-698	-10410	-1250	-2775	2891	-12950	175
0.917500	-25	41	89	-55	-105	-30	13	-14	-18	7	-69	-61	-96	-13	1	-58	-98	38	-82	-29	-108	-17	-98	-67	-62	1	-99	-12	-72	-62	-147	-73	194	-9009	346	-4032	977	-790	2444	-6741	-1598	58	-742	-10226	240	-3165	2963	-12892	-16
0.918333	-23	41	87	-56	-109	-30	11	-15	-16	6	-70	-62	-95	-13	-29	-61	-102	38	-81	-31	-107	-22	-105	-70	-64	0	-98	-12	-72	-69	-146	-75	112	-9169	646	-3773	788	-796	2506	-6317	-861	-90	-771	-10014	-95	-3586	3016	-12816	66
0.919167	-22	41	86	-58	-113	-33	11	-16	-17	5	-68	-65	-99	-16	-30	-62	-101	36	-83	-32	-107	-21	-100	-68	-58	0	-94	-15	-73	-68	-149	-76	33	-9311	965	-3558	561	-872	2583	-5850	-195	-321	-758	-9772	-1092	-4044	3057	-12611	-16
0.920000	-25	41	87	-60	-114	-35	9	-15	-19	6	-72	-65	-97	-14	-51	-61	-101	41	-85	-34	-108	-24	-100	-69	-64	-1	-105	-14	-74	-69	-147	-76	-80	-9439	1310	-3366	264	-1026	2670	-5395	214	-641	-721	-9497	-1280	-4529	3100	-12390	36
0.920833	-23	43	85	-58	-111	-32	26	-11	-19	7	-68	-64	-98	-16	-30	-58	-101	36	-86	-31	-104	-18	-96	-67	-62	0	-101	-13	-74	-68	-150	-72	-147	-9545	1679	-3209	-263	-1252	2766	-4886	155	-1030	-648	-9185	-1868	-5035	3133	-12118	116
0.921667	-24	43	89	-58	-98	-30	16	-12	-19	8	-70	-60	-96	-14	-27	-57	-100	37	-81	-17	-105	-19	-94	-66	-61	1	-100	-7	-70	-65	-141	-72	-172	-9621	2066	-3081	-162	-1555	2859	-4397	-245	-1502	-538	-8844	-2286	-5554	3173	-11804	131
0.922500	-23	43	94	-56	-107	-30	13	-11	-21	4	-75	-62	-95	-13	-28	-59	-100	35	-82	-31	-104	-22	-96	-69	-63	-1	-102	-13	-70	-100	-145	-76	-210	-9678	2469	-2977	420	-1925	2937	-3913	309	-2045	-396	-8480	-655	-6089	3206	-11451	187
0.923333	-27	46	85	-58	-107	-31	12	-18	-18	4	-70	-66	-92	-15	-44	-62	-101	34	-85	-34	-107	-23	-96	-69	-63	-1	-102	-15	-70	-70	-145	-76	-220	-9711	2889	-2922	-23	-2374	3006	-3428	1591	-2643	-219	-8083	-716	-6627	3245	-11066	133
0.924167	-25	40	85	-60	-112	-36	10	-18	-23	2	-75	-65	-97	-17	-29	-60	-101	36	-86	-32	-110	-22	-99	-69	-65	-1	-99	-12	-76	-69	-131	-76	-215	-9706	3357	-2818	-1642	-2872	3064	-2956	1055	-3291	-13	-7659	-3082	-7160	3287	-10646	483
0.925000	-26	43	89	-59	-112	-34	13	-14	-18	7	-74	-63	-95	25	-29	-62	-101	35	-84	-38	-107	-22	-100	-69	-63	0	-99	-12	-72	-72	-147	-78	-243	-9668	3787	-2756	-594	-3423	3094	-2495	1664	-3970	216	-7206	-1286	-7689	3326	-10195	384
0.925833	-25	43	70	-60	-111	-39	12	-13	-17	5	-72	-65	-98	-12	-29	-60	-101	34	-83	-32	-110	-22	-101	-69	-63	0	-99	-13	-74	-69	-152	-74	-266	-9589	4227	-2699	-690	-4012	3096	-2027	2350	-4668	456	-6733	-1040	-8202	3369	-9737	178
0.926667	16	45	90	-58	-111	-31	16	-14	-18	5	-70	-65	-97	-17	-29	-59	-101	34	-83	-31	-104	-22	-100	-80	-75	0	-97	-12	-73	-70	-146	-78	-294	-9474	4701	-2650	-1045	-4633	3073	-1631	2346	-5396	702	-6236	-727	-8704	3406	-9254	139
0.927500	-21	47	70	-58	-111	-33	16	-11	-16	5	-65	-64	-97	-12	-26	-56	-97	37	-81	-31	-108	-26	-97	-68	-61	2	-96	-3	-73	-68	-155	-73	-387	-9305	5157	-2608	-1228	-5276	3008	-1220	1791	-6090	948	-5715	-198	-9172	3440	-8759	-78
0.928333	-22	45	92	-58	-110	-35	15	-12	-17	7	-70	-64	-97	-14	-27	-56	-99	37	-81	-28	-110	-21	-95	-66	-62	2	-95	-11	-75	-66	-144	-73	-418	-9090	5602	-2573	-1538	-5930	2913	-835	763	-6776	1178	-5181	-510	-9616	3465	-8256	-203
0.929167	-24	49	89	-57	-108	-31	16	-8	25	9	-68	-60	-95	-13	-24	-55	-100	35	-82	-29	-104	-21	-96	-64	-63	3	-92	-8	-70	-67	-143	-74	-316	-8825	6034	-2547	-2275	-6578	2776	-471	-1120	-7424	1388	-4629	-1881	-10022	3488	-7744	137
0.930000	-24	49	91	-55	-105	-32	16	-11	-17	7	-67	-60	-110	-14	-23	-52	-99	38	-78	-29	-108	-19	-95	-64	-61	3	-94	-9	-75	-65	-143	-73	-232	-8503	6446	-2535	-1325	-7211	2595	-130	-2748	-8028	1565	-4070	-738	-10394	3500	-7223	62
0.930833	-25	49	93	-57	-112	-29	15	-9	-18	8	-68	-64	-96	-13	-28	-58	-101	40	-81	-31	-107	-21	-98	-66	-62	2	-98	-9	-74	-66	-147	-74	-204	-8134	6821	-2537	-706	-7824	2380	192	-4574	-8575	1716	-3497	-179	-10734	3501	-6700	-292
0.931667	-25	45	86	-60	-114	-34	9	-13	-23	6	-76	-64	-97	-15	-29	-59	-102	34	-70	-34	-111	-27	-107	-70	-68	0	-101	-13	-77	-69	-150	-78	-110	-7713	7167	-2557	-1086	-8414	2120	489	-5895	-9060	1802	-2920	-1194	-11027	3491	-6165	-143
0.932500	-26	43	84	-63	-114	-35	15	-16	-23	2	-77	-56	-100	-15	-28	-59	-103	33	-85	-32	-108	-24	-100	-67	-66	1	-98	-12	-76	-70	-152	-76	-108	-7230	7476	-2590	-1627	-8941	1834	779	-7003	-9449	1859	-2334	-3042	-11273	3477	-5628	-273
0.933333	-25	45	86	-59	-112	-34	11	-13	-21	-29	-77	-61	-97	-11	-25	-58	-102	35	-83	-32	-107	-22	-100	-66	-64	0	-97	-10	-72	-67	-145	-77	-242	-6707	7739	-2642	-1646	-9420	1508	1045	-7701	-9767	1870	-1752	-4011	-11466	3451	-5091	-346
0.934167	-27	49	86	-58	-111	-46	12	-13	-18	7	-72	-63	-96	-12	-26	-57	-98	36	-82	-31	-107	-21	-100	-64	-64	2	-98	-11	-73	-67	-143	-73	-238	-6137	7950	-2709	-1546	-9840	1157	1300	-7973	-9995	1832	-1175	-4438	-11618	3420	-4537	-238
0.935000	-25	44	89	-53	-108	-31	15	-13	-16	7	-69	-62	-121	-12	-26	-57	-100	37	-83	-29	-103	-28	-99	-66	-61	0	-95	-10	-72	-66	-145	-73	-129	-5530	8106	-2814	-1328	-10189	777	1531	-8294	-10142	1759	-610	-4895	-11717	3380	-3983	-172
0.935833	-22	45	89	-56	-104	-32	13	-11	-23	7	-70	-60	-93	-11	-25	-57	-99	38	-80	-27	-101	-21	-100	-65	-63	1	-96	-9	-70	-67	-146	-72	-122	-4891	8206	-2927	-805	-10466	379	1743	-8243	-10202	1625	-48	-4009	-11763	3330	-3424	-126
0.936667	-26	47	89	-57	-109	-32	17	-11	-17	7	-69	-61	-94	-12	-25	-59	-105	35	-80	-30	-107	-22	-100	-66	-58	2	-96	-10	-73	-65	-146	-75	-147	-4236	8244	-3059	-577	-10670	-35	1940	-7366	-10179	1465	487	-3226	-11764	3267	-2870	-245
0.937500	-21	44	89	-56	-109	-33	18	-12	-16	6	-70	-61	-97	-11	-24	-55	-97	36	-82	-29	-105	-22	-99	-65	-63	2	-97	1	-72	-65	-142	-75	-92	-3571	8222	-3204	-2471	-10793	-463	2113	-8123	-10085	1270	1000	-6436	-11719	3196	-2315	-55
0.938333	-21	43	87	-58	-111	-31	15	-9	-22	5	-67	-63	-97	-14	-28	-59	-101	35	-88	-32	-103	-22	-99	-67	-63	0	-98	-14	-73	-66	-145	-75	-93	-2909	8136	-3363	-1618	-10850	-894	2271	-8393	-9925	1051	1481	-5261	-11627	3111	-1769	20
0.939167	-22	41	88	-62	-74	-33	11	-11	-19	4	-73	-64	-95	-16	-27	-61	-103	34	-85	-31	-107	-27	-101	-70	-62	0	-99	-13	-74	-67	-146	-77	-195	-2243	7992	-3534	-1028	-10828	-1323	2397	-7300	-9705	805	1936	-4451	-11493	3013	-1223	-137
0.940000	-25	41	87	-61	-110	-35	11	-14	-21	0	-76	-67	-102	-18	-30	-63	-103	30	-82	-32	-110	-25	-107	-73	-66	-4	-102	-17	-76	-74	-152	-78	-211	-1617	7788	-3701	-1154	-10742	-1754	2506	-5826	-9445	543	2353	-4053	-11325	2892	-712	-8
0.940833	-30	55	81	-61	-112	-36	9	-17	-22	1	-77	-65	-98	-28	-31	-62	-103	30	-85	-33	-104	-25	-100	-68	-67	1	-98	-12	-63	-67	-145	-74	-148	-1015	7537	-3863	-1297	-10587	-2165	2578	-4093	-9144	275	2739	-4408	-11109	2761	-153	-6
0.941667	-23	46	88	-65	-107	-32	15	-13	-15	6	-72	-63	-92	-12	-28	-58	-97	37	-79	-32	-103	-36	-100	-66	-63	-18	-100	-12	-72	-67	-145	-75	-99	-452	7241	-4014	-965	-10381	-2567	2658	-2172	-8807	-18	3079	-4734	-10878	2599	356	1
0.942500	-22	44	87	-59	-114	-33	15	-13	-15	8	-73	-62	-91	-12	-28	-59	-99	32	-83	-29	-102	-21	-101	-68	-63	-1	-98	-11	-70	-66	-146	-81	-5	49	6897	-4151	-1642	-10136	-2956	2698	-586	-8479	-314	3375	-6919	-10614	2407	833	277
0.943333	-25	44	87	-57	-108	-33	11	-14	-28	7	-73	-62	-93	-13	-27	-61	-100	34	-81	-29	-103	-22	-101	-70	-62	0	-98	-12	-68	-67	-144	-76	64	494	6547	-4273	-887	-9859	-3329	2712	1353	-8142	-627	3622	-6110	-10348	2180	1291	306
0.944167	-25	46	87	-57	-102	-27	15	-13	-17	5	-69	-62	-93	-12	-30	-62	-97	34	-82	-31	-103	-23	-101	-69	-62	0	-97	-11	-69	-70	-147	-76	68	866	6116	-4374	-50	-9555	-3679	2714	3239	-7813	-952	3822	-4321	-10057	1916	1715	-58
0.945000	-24	45	87	-59	-111	-35	9	-14	-17	5	-72	-64	-94	-28	-29	-59	-99	34	-82	-31	-105	-23	-102	-70	-61	0	-98	-11	-70	-72	-148	-76	73	1175	5686	-4451	-187	-9248	-4013	2688	5495	-7506	-1290	3973	-4138	-9775	1615	2113	76
0.945833	-24	41	86	-58	-105	-34	12	-14	-17	4	-73	-66	-92	-16	-30	-62	-98	32	-84	-32	-105	-25	-99	-68	-63	-3	-101	-15	-74	-72	-147	-75	75	1399	5244	-4501	-593	-8935	-4320	2656	7922	-7227	-1646	4081	-5025	-9491	1274	2466	55
0.946667	-24	41	88	-59	-112	-34	13	-15	-17	5	-73	-63	-97	-14	-28	-58	-100	33	-85	-35	-100	-22	-101	-69	-64	1	-101	-14	-72	-72	-147	-74	58	1549	4787	-4526	-647	-8641	-4611	2610	9716	-6977	-2022	4145	-4780	-9220	895	2781	-72
0.947500	-23	43	88	-60	-105	-33	39	-14	-19	4	-76	-67	-96	-15	-29	-59	-98	34	-86	-32	-104	-22	-99	-68	-63	-4	-104	-15	-82	-69	-146	-75	2	1618	4329	-4521	-454	-8374	-4881	2551	11286	-6767	-2411	4169	-3395	-8967	476	3056	-65
0.948333	-23	41	86	-56	-110	-36	12	-14	-18	0	-78	-66	-93	-15	-31	-64	-103	29	-84	-35	-108	-22	-103	-70	-63	-5	-100	-13	-73	-74	-148	-77	2	1603	3866	-4496	-430	-8131	-5142	2484	12460	-6602	-2818	4150	-1998	-8738	20	3275	-57
0.949167	-30	42	86	-60	-107	-48	8	-17	-19	0	-73	-66	-94	-13	-28	-58	-97	33	-83	-31	-108	-23	-100	-69	-60	0	-96	-13	-70	-77	-147	-74	78	1534	3405	-4445	-311	-7935	-5384	2411	13324	-6481	-3235	4098	-178	-8537	-459	3453	-65
0.950000	-23	42	89	-59	-107	-33	15	-14	-19	3	-70	-65	-94	-13	-32	-56	-99	34	-79	-31	-104	-23	-98	-69	-59	1	-97	-11	-72	-68	-146	-79	1	1384	2947	-4380	-87	-7791	-5615	2336	14218	-6402	-3669	4017	1431	-8370	-962	3572	-289
0.950833	-23	39	87	-59	-125	-39	11	-13	-19	7	-70	-55	-97	-15	-29	-58	-98	33	-83	-32	-109	-25	-101	-67	-63	-1	-97	-15	-77	-69	-147	-75	-39	1174	2464	-4302	-1850	-7704	-5839	2240	13051	-6372	-4114	3903	-1379	-8240	-1482	3657	-238
0.951667	-25	37	85	-61	-112	-36	11	-15	-21	3	-75	-66	-102	-19	-32	-60	-101	33	-83	-35	-109	-25	-118	-70	-63	-3	-100	-17	-77	-74	-148	-75	26	906	2030	-4216	-1290	-7673	-6052	2175	11214	-6405	-4565	3773	-122	-8147	-2009	3680	15
0.952500	-25	38	82	-61	-110	-38	10	-13	-19	2	-73	-68	-101	-19	-30	-59	-99	33	-84	-36	-109	-24	-100	-94	-64	-1	-98	-15	-73	-72	-148	-74	-17	589	1573	-4129	-404	-7698	-6258	2091	10361	-6437	-5003	3626	1314	-8084	-2525	3647	-154
0.953333	-22	43	86	-59	-109	-32	11	-14	-25	8	-74	-64	-96	-16	-29	-59	-99	37	-85	-30	-108	-24	-102	-68	-65	-1	-102	-13	-73	-69	-147	-75	-35	234	1127	-4038	-478	-7787	-6458	2002	9165	-6526	-5432	3468	1893	-8057	-3025	3593	-130
0.954167	-24	40	84	-56	-108	-34	22	-13	-17	4	-72	-63	-95	-15	-28	-59	-102	34	-84	-11	-103	-25	-100	-66	-63	0	-97	-13	-70	-76	-147	-73	-31	-150	675	-3959	-533	-7927	-6653	1909	8093	-6638	-5833	3310	2231	-8059	-3500	3479	-229
0.955000	-21	41	87	-57	-104	-33	15	-13	-19	2	-72	-63	-94	-15	-25	-57	-98	33	-84	-18	-101	-19	-99	-66	-64	0	-98	-11	-70	-68	-145	-74	-58	-555	227	-3893	-186	-8117	-6842	1804	7139	-6776	-6210	3146	3401	-8091	-3935	3325	-259
0.955833	-22	42	86	-53	-91	-33	18	-12	-21	3	-73	-63	-93	-16	-28	-59	-97	36	-82	-28	-105	-21	-99	-66	-63	2	-97	-14	-69	-73	-148	-76	-42	-973	-218	-3851	-1063	-8369	-7021	1694	5811	-6933	-6539	2980	1870	-8144	-4325	3135	-126
0.956667	-21	42	87	-58	-112	-38	11	-14	-19	1	-74	-66	-95	-19	-28	-60	-82	34	-83	-34	-107	-25	-102	-68	-67	-1	-101	-16	-72	-73	-147	-76	32	-1394	-665	-3830	-1055	-8612	-7197	1567	4719	-7106	-6828	2818	2294	-8210	-4659	2911	85
0.957500	-29	39	84	-61	-116	-36	8	-16	-21	0	-74	-66	-96	-22	-30	-60	-101	35	-81	-29	-107	-22	-100	-67	-60	-1	-101	-14	-73	-73	-147	-73	-10	-1762	-1100	-3836	-50	-8894	-7351	1425	4112	-7279	-7054	2664	4922	-8281	-4926	2671	-258
0.958333	-26	40	82	-60	-112	-35	10	-15	-42	0	-75	-63	-114	-18	-29	-59	-100	33	-84	-31	-109	-23	-103	-67	-64	-1	-99	-13	-74	-72	-147	-74	-55	-2206	-1524	-3876	175	-9195	-7493	1272	4014	-7453	-7223	2515	6710	-8348	-5126	2404	-187
0.959167	-27	38	91	-59	-113	-32	10	-15	-22	1	-76	-61	-97	-17	-26	-60	-102	38	-83	-31	-103	-19	-100	-66	-67	0	-99	-16	-73	-96	-148	-78	-44	-2585	-1946	-3939	-322	-9494	-7617	1077	3938	-7619	-7327	2365	6794	-8411	-5255	2133	-23
0.960000	-28	37	80	-59	-112	-33	10	-15	-19	4	-75	-62	-96	-18	-31	-61	-104	44	-97	-33	-107	-24	-101	-66	-65	-1	-100	-14	-73	-74	-148	-77	-40	-2936	-2351	-4032	-393	-9787	-7715	867	2849	-7769	-7358	2220	6863	-8461	-5314	1852	-56
0.960833	-25	39	86	-56	-112	-33	10	-15	-19	4	-78	-65	-96	-18	-29	-59	-100	36	-83	-31	-107	-21	-97	-65	-64	-1	-100	-28	-74	-69	-145	-73	-32	-3260	-2727	-4148	-288	-10058	-7793	628	1113	-7907	-7329	2062	7187	-8480	-5295	1578	6
0.961667	-24	43	90	-55	-107	-31	16	-12	-16	7	-73	-64	-96	-12	-28	-57	-100	51	-82	-30	-102	-19	-100	-62	-60	5	-98	-12	-70	-66	-144	-74	-50	-3542	-3080	-4280	-390	-10310	-7840	359	-1596	-8019	-7234	1897	6898	-8488	-5212	1310	-19
0.962500	-22	43	90	-51	-105	-31	18	-14	-39	11	-73	-62	-93	-15	-27	-56	-98	37	-81	-29	-109	-19	-101	-65	-61	0	-100	-10	-68	-62	-145	-70	-85	-3787	-3406	-4421	-269	-10535	-7852	41	-4723	-8113	-7084	1700	6836	-8454	-5070	1056	40
0.963333	-22	44	86	-53	-108	-35	13	-11	-15	6	-70	-60	-96	-8	-29	-59	-98	36	-81	-30	-101	-19	-100	-63	-61	0	-96	-10	-72	-70	-145	-72	-75	-3986	-3692	-4559	261	-10729	-7830	-309	-6663	-8170	-6882	1473	8061	-8404	-4878	830	4
0.964167	-19	43	89	-63	-110	-34	10	-11	-19	5	-73	-64	-93	-16	-31	-59	-102	36	-81	-32	-109	-22	-103	-66	-63	1	-100	-11	-72	-70	-148	-70	-115	-4146	-3943	-4692	-806	-10893	-7776	-704	-9066	-8202	-6638	1201	5193	-8319	-4635	632	74
0.965000	-26	39	87	-57	-109	-35	10	-13	-17	3	-99	-66	-96	-21	-32	-58	-102	33	-81	-31	-108	-25	-102	-70	-63	-3	-101	-16	-76	-75	-150	-79	-146	-4266	-4152	-4806	-948	-11017	-7688	-1150	-12604	-8206	-6365	876	3915	-8215	-4359	458	252
0.965833	-26	36	81	-60	-113	-32	8	-14	-21	-18	-75	-67	-97	-21	-31	-62	-100	30	-85	-33	-104	-25	-98	-69	-62	-3	-101	-13	-76	-69	-146	-76	-129	-4333	-4312	-4882	-64	-11102	-7558	-1629	-14527	-8173	-6067	495	3874	-8073	-4056	327	-69
0.966667	-24	39	85	-59	-111	-36	12	-13	-19	1	-80	-64	-99	-16	-30	-65	-101	34	-83	-33	-99	-23	-101	-69	-65	-1	-103	-15	-73	-70	-148	-76	-121	-4369	-4428	-4925	-211	-11160	-7394	-2153	-16482	-8114	-5753	54	2366	-7910	-3729	226	33
0.967500	-23	68	86	-55	-112	-33	12	-13	-10	3	-73	-63	-96	-18	-28	-62	-100	34	-82	-31	-105	-24	-114	-69	-63	0	-99	-13	-67	-68	-147	-76	-107	-4365	-4499	-4918	-153	-11183	-7196	-2722	-17816	-8022	-5426	-455	1118	-7725	-3423	156	17
0.968333	-22	41	87	-58	-108	-35	38	-13	-17	2	-73	-64	-92	-16	-29	-60	-92	36	-83	-30	-105	-22	-100	-67	-62	-3	-99	-10	-68	-66	-147	-74	-145	-4342	-4522	-4855	293	-11184	-6964	-3324	-18175	-7915	-5102	-1030	1511	-7522	-3109	124	-180
0.969167	-23	19	88	-58	-107	-32	12	-10	-15	6	-70	-64	-93	-15	-28	-61	-96	37	-82	-15	-105	-19	-98	-68	-62	2	-98	-11	-70	-66	-145	-76	-152	-4252	-4502	-4737	-147	-11160	-6699	-3959	-18658	-7775	-4780	-1672	-273	-7302	-2813	115	-449
0.970000	-21	45	91	-56	-107	-35	15	3	-12	7	-47	-62	-94	-13	-26	-60	-96	35	-80	-28	-101	-21	-99	-67	-58	1	-97	-14	-67	-66	-146	-73	-73	-4150	-4447	-4558	-422	-11118	-6415	-4621	-19457	-7625	-4469	-2340	-1393	-7065	-2540	128	-339
0.970833	-21	46	88	-55	-103	-33	13	-11	-14	8	-73	-72	-96	-15	-29	-58	-96	36	-83	-31	-100	-23	-98	-81	-60	0	-103	-15	-73	-69	-147	-82	-22	-4030	-4351	-4327	550	-11059	-6102	-5296	-19564	-7468	-4160	-3083	17	-6818	-2299	153	-512
0.971667	-22	42	85	-58	-110	-36	11	-13	-17	3	-74	-64	-93	-17	-30	-63	-100	32	-93	-34	-87	-24	-101	-72	-65	0	-100	-13	-69	-70	-147	-76	-90	-3885	-4223	-4048	914	-10989	-5769	-5982	-18490	-7295	-3860	-3851	652	-6555	-2091	183	-424
0.972500	-23	40	101	-59	-111	-33	10	-14	-18	1	-74	-66	-94	-16	-27	-62	-100	33	-84	-33	-103	-23	-102	-74	-63	-13	-102	-16	-72	-69	-146	-78	-75	-3722	-4066	-3719	355	-10897	-5418	-6678	-16691	-7113	-3563	-4631	-566	-6284	-1922	218	-343
0.973333	-27	40	84	-60	-110	-34	15	-15	-22	24	-75	-64	-95	-15	-30	-58	-103	29	-86	-33	-103	-23	-104	-74	-64	-3	-101	-14	-73	-85	-151	-79	-83	-3548	-3888	-3364	34	-10798	-5056	-7360	-15620	-6930	-3270	-5406	-2006	-6008	-1789	237	-417
0.974167	-28	39	85	-59	-112	-41	8	-15	-24	2	-76	-66	-96	-17	-28	-64	-103	46	-84	-33	-109	-24	-99	-78	-64	-3	-99	-14	-73	-69	-146	-76	-74	-3357	-3679	-3002	338	-10676	-4682	-8037	-14291	-6744	-2978	-6160	-2614	-5707	-1687	241	-288
0.975000	-26	42	88	-58	-110	-35	13	-12	-14	5	-69	-64	-93	-17	-30	-62	-101	33	-84	-32	-107	-22	-99	-69	-63	2	-100	-12	-72	-69	-147	-76	36	-3156	-3457	-2645	452	-10534	-4304	-8688	-12560	-6552	-2685	-6872	-2696	-5402	-1630	207	-367
0.975833	-21	46	89	-57	-109	-33	12	-12	-23	6	-70	-64	-94	-12	-27	-59	-98	37	-83	-31	-105	-23	-99	-69	-63	1	-100	-12	-70	-68	-149	-75	145	-2950	-3221	-2315	546	-10379	-3919	-9309	-10643	-6356	-2385	-7530	-1814	-5086	-1595	139	-251
0.976667	-23	43	86	-56	-107	-33	13	-12	-18	5	-73	-64	-96	-16	-28	-60	-98	44	-81	-30	-107	-22	-97	-66	-63	1	-98	-11	-73	-70	-148	-70	129	-2734	-2966	-2037	1101	-10209	-3536	-9893	-7711	-6150	-2077	-8117	642	-4760	-1588	17	-170
0.977500	-22	44	87	-59	-111	-40	12	-12	-17	6	-69	-61	-96	-15	-27	-56	-101	36	-84	-31	-109	-21	-98	-72	-62	3	-99	-11	-72	-70	-150	-74	43	-2509	-2704	-1847	-380	-9982	-3152	-10451	-5095	-5935	-1764	-8610	-190	-4426	-1598	-162	-411
0.978333	-26	42	87	-57	-111	-32	10	-11	-21	2	-74	-63	-99	-15	-28	-59	-100	34	-80	-30	-107	-22	-100	-69	-62	0	-100	-13	-73	-75	-149	-76	72	-2282	-2430	-1741	-2123	-9725	-2773	-10945	-4544	-5706	-1442	-9010	-1159	-4078	-1617	-398	-225
0.979167	-23	39	85	-62	-108	-34	12	-14	-18	5	-72	-63	-93	-13	-29	-72	-102	35	-86	-31	-105	-19	-101	-70	-63	2	-101	-9	-72	-73	-150	-76	59	-2046	-2148	-1745	-754	-9430	-2399	-11445	-2942	-5451	-1114	-9297	889	-3721	-1642	-690	-349
0.980000	-26	42	86	-59	-109	-38	11	-13	-23	5	-75	-64	-97	-16	-28	-61	-102	33	-85	-31	-108	-17	-101	-69	-63	0	-100	-13	-72	-72	-150	-78	-65	-1800	-1851	-1874	-221	-9093	-2031	-11890	-1097	-5175	-786	-9478	1058	-3357	-1660	-1080	-339
0.980833	-27	40	96	-58	-110	-32	13	-13	-22	5	-70	-63	-95	-13	-28	-59	-103	30	-85	-31	-105	-21	-101	-68	-62	0	-99	-11	-72	-95	-147	-77	-76	-1546	-1548	-2127	-42	-8705	-1663	-12295	590	-4859	-457	-9543	1019	-2972	-1665	-1524	-302
0.981667	-21	45	87	-58	-111	-34	15	-14	-14	6	-73	-64	-96	-11	-26	-57	-101	32	-84	-32	-107	-21	-101	-63	-63	0	-96	-12	-73	-69	-148	-75	-16	-1279	-1239	-2508	-73	-8275	-1305	-12660	2010	-4510	-129	-9511	1553	-2584	-1660	-2043	-78
0.982500	-25	42	71	-59	-111	-24	10	-15	-17	4	-72	-64	-98	-16	-30	-58	-99	35	-84	-24	-105	-19	-97	-67	-61	2	-98	-10	-72	-70	-148	-75	-42	-997	-918	-3019	-492	-7789	-943	-13042	2569	-4116	193	-9379	392	-2186	-1629	-2626	42
0.983333	-21	42	88	-67	-109	-34	12	-16	-16	4	-68	-64	-72	-17	-28	-58	-97	36	-83	-32	-103	-23	-98	-67	-59	3	-100	-8	-72	-68	-128	-75	-118	-707	-600	-3640	-979	-7256	-590	-13387	2037	-3683	492	-9165	-1124	-1779	-1566	-3270	223
0.984167	-24	43	88	-60	-103	-32	13	-13	-16	8	-73	-64	-96	-14	-28	-57	-98	33	-90	-30	-103	-19	-98	-65	-62	0	-99	-10	-70	-66	-146	-74	-178	-404	-269	-4362	69	-6670	-219	-13726	1708	-3204	775	-8883	505	-1376	-1474	-3976	413
0.985000	-23	41	86	-60	-107	-33	12	-16	-17	4	-69	-63	-98	-17	-30	-59	-100	34	-84	-31	-105	-21	-98	-67	-64	0	-98	-11	-70	-69	-147	-77	-307	-80	53	-5171	922	-6049	142	-14068	1883	-2682	1031	-8555	2385	-945	-1361	-4747	461
0.985833	-22	42	86	-60	-115	-34	12	-17	-23	5	-73	-63	-96	-16	-31	-59	-104	33	-83	-31	-109	-23	-100	-72	-67	-3	-99	-12	-72	-69	-148	-58	-629	260	381	-6008	999	-5387	509	-14408	4305	-2123	1260	-8192	2858	-520	-1212	-5550	40
0.986667	-25	38	86	-59	-110	-32	10	-17	-19	2	-73	-80	-93	-15	-32	-62	-102	33	-81	-30	-107	-25	-99	-66	-64	0	-98	-9	-72	-72	-147	-77	-772	583	700	-6878	1140	-4703	890	-14757	8002	-1495	1457	-7812	3017	-83	-1032	-6389	-307
0.987500	-24	42	90	-61	-108	-35	13	-17	-17	8	-72	-63	-96	-16	-28	-60	-101	32	-80	-31	-107	-22	-99	-68	-64	1	-97	-13	-73	-67	-146	-74	-663	976	1016	-7749	1448	-3989	1274	-15121	12034	-888	1639	-7438	3508	346	-825	-7246	-419
0.988333	-23	43	90	-61	-107	-32	16	-13	-19	8	-70	-59	-98	-16	-30	-57	-98	35	-81	-31	-98	-21	-97	-66	-64	0	-97	-10	-73	-67	-146	-75	-514	1360	1312	-8600	1527	-3263	1670	-15497	15745	-235	1781	-7087	3622	803	-597	-8119	-543
0.989167	-23	44	89	-61	-111	-33	13	-13	-15	7	-70	-64	-95	-12	-29	-56	-98	35	-82	-32	-104	-22	-99	-65	-62	1	-104	-9	-69	-67	-144	-73	-352	1748	1595	-9403	1785	-2540	2067	-15886	18468	408	1906	-6780	3380	1250	-345	-8965	-466
0.990000	-22	44	89	-60	-107	-33	13	-14	-17	5	-73	-66	-95	-14	-29	-59	-95	32	-81	-34	-107	-23	-97	-66	-64	0	-98	-12	-75	-72	-147	-65	-271	2147	1865	-10144	2303	-1829	2467	-16282	20259	1074	2009	-6528	3909	1694	-90	-9859	-275
0.990833	-24	39	91	-61	-113	-35	12	-8	-24	3	-74	-64	-98	-15	-31	-62	-104	33	-81	-34	-109	-24	-100	-68	-63	0	-99	-12	-75	-69	-148	-76	-229	2551	2111	-10808	1835	-1141	2868	-16680	20950	1714	2099	-6330	2723	2143	182	-10704	-94
0.991667	-28	42	85	-60	-111	-36	11	-13	-25	5	-75	-78	-98	-21	-30	-64	-103	33	-84	-33	-110	-28	-100	-72	-67	0	-102	-17	-76	-73	-149	-76	-166	2964	2336	-11386	437	-482	3262	-17077	19023	2340	2185	-6219	-274	2585	452	-11515	244
0.992500	-30	40	86	-62	-136	-38	11	-14	-21	4	-73	-65	-96	-15	-32	-62	-101	33	-84	-33	-107	-24	-102	-70	-64	0	-101	-13	-75	-65	-148	-76	-394	3377	2537	-11874	1422	132	3653	-17460	18113	2920	2267	-6171	1112	3021	722	-12285	89
0.993333	-26	44	86	-59	-112	-35	12	-13	-21	3	-74	-66	-98	-14	-28	-58	-101	34	-82	-31	-110	-22	-101	-70	-64	0	-100	-13	-72	-68	-141	-75	-872	3785	2714	-12279	1431	702	4028	-17831	17434	3458	2359	-6206	1429	3436	979	-13005	192
0.994167	-24	45	87	-57	-110	-31	11	-11	-18	6	-69	-63	-94	-14	-29	-59	-100	38	-83	-42	-105	-22	-101	-68	-61	2	-98	-12	-72	-66	-164	-78	-1493	4188	2869	-12604	1407	1212	4382	-18167	16505	3943	2464	-6315	2013	3832	1218	-13677	551
0.995000	-22	44	90	-59	-108	-33	13	-10	2	10	-96	-63	-92	-13	-27	-59	-98	39	-84	-30	-103	-23	-98	-66	-58	3	-99	-13	-73	-68	-146	-72	-2094	4585	3000	-12864	1107	1652	4707	-18467	15140	4359	2583	-6501	2372	4198	1440	-14294	670
0.995833	-22	46	88	-57	-109	22	15	-8	-17	7	-68	-61	-97	-15	-29	-55	-99	39	-82	-29	-105	-17	-99	-65	-61	1	-99	-17	-73	-66	-148	-75	-1937	4965	3111	-13076	1097	2023	5005	-18725	12687	4704	2715	-6753	1550	4516	1631	-14862	598
0.996667	-23	46	88	-57	-109	-32	12	-11	-16	7	-67	-60	-94	-11	-26	-59	-99	61	-81	-27	-103	-22	-99	-67	-60	3	-96	-10	-68	-66	-143	-73	-884	5334	3203	-13254	541	2318	5266	-18924	8693	4977	2869	-7066	-762	4790	1797	-15371	777
0.997500	-22	45	89	-57	-128	-30	12	-10	-17	5	-70	-65	-94	-13	-27	-57	-100	38	-82	-29	-128	-23	-99	-68	-63	1	-99	-12	-74	-68	-139	-75	185	5677	3283	-13427	1170	2539	5484	-19072	4830	5167	3036	-7445	-592	5003	1927	-15833	622
0.998333	-25	43	87	-60	-111	-42	8	-12	-21	5	-90	-65	-98	-17	-27	-58	-101	37	-86	-33	-110	-27	-100	-70	-64	0	-101	-14	-75	-70	-145	-78	766	6004	3346	-13608	1628	2680	5658	-19153	1056	5278	3207	-7844	-453	5140	2018	-16251	89
0.999167	-52	40	85	-64	-110	-38	6	-15	-24	4	-73	-69	-97	-11	-27	-58	-100	36	-86	-35	-108	-25	-99	-69	-64	20	-99	-15	-73	-69	-146	-76	950	6323	3403	-13810	1350	2751	5788	-19162	-1266	5312	3381	-8281	-1579	5199	2074	-16624	-49
1.000000	-32	38	85	-62	-122	-36	10	0	-21	5	-74	-65	-96	-14	-25	-61	-102	33	-87	-31	-107	-24	-102	-69	-64	-4	-100	-14	-76	-72	-147	-56	1041	6618	3452	-14051	1023	2746	5863	-19102	-2712	5270	3563	-8742	-3380	5162	2088	-16970	-332
1.000833	-27	41	87	-58	-111	-35	15	-16	-21	4	-72	-63	-96	-12	-26	-58	-100	35	-83	-31	-105	-23	-88	-69	-63	-4	-98	-12	-72	-69	-144	-60	1069	6899	3503	-14342	998	2672	5889	-18972	-4052	5155	3704	-9212	-4676	5019	2052	-17288	-371
1.001667	-22	44	90	-58	-107	-29	18	-12	-18	7	-66	-61	-91	-12	-25	-59	-94	38	-81	-28	-102	-19	-98	-68	-64	3	-96	-10	-69	-65	-144	-75	1056	7160	3541	-14692	1009	2534	5860	-18768	-5378	4973	3817	-9696	-5890	4762	1963	-17584	-531
1.002500	-26	43	92	-57	-107	-32	12	-12	-15	11	-69	-62	-95	-12	-25	-57	-99	39	-79	-40	-104	-22	-101	-65	-60	1	-96	-9	-68	-66	-144	-72	976	7409	3589	-15104	1302	2331	5773	-18496	-6829	4725	3880	-10162	-6443	4382	1816	-17873	-890
1.003333	-24	45	90	-53	-115	-32	15	-15	-13	7	-70	-63	-95	-13	-28	-58	-96	36	-81	-32	-104	-21	-99	-66	-60	-5	-98	-11	-70	-68	-145	-70	888	7645	3632	-15585	1820	2071	5637	-18158	-7450	4418	3870	-10622	-5508	3875	1610	-18146	-951
1.004167	-21	44	88	-57	-108	-34	15	-13	-16	7	-68	-60	-95	-15	-7	-60	-97	37	-80	-33	-107	-23	-98	-65	-62	4	-102	-8	-72	-68	-144	-73	962	7870	3669	-16112	1931	1759	5443	-17764	-7293	4054	3782	-11074	-5951	3237	1337	-18418	-966
1.005000	-23	44	88	-57	-107	-25	13	-13	-14	6	-78	-62	-95	-13	-28	-64	-97	35	-83	-33	-102	-22	-98	-63	-64	0	-99	-12	-70	-67	-144	-73	947	8091	3706	-16694	607	1405	5193	-17311	-8915	3637	3593	-11500	-10971	2467	991	-18687	-530
1.005833	-24	39	88	-59	-110	-34	15	-15	-18	5	-73	-64	-95	-15	-29	-59	-101	29	-84	-29	-105	-25	-100	-68	-62	5	-100	-12	-70	-67	-141	-73	740	8305	3738	-17309	1451	1003	4881	-16817	-9678	3182	3292	-11879	-11032	1557	563	-18963	-269
1.006667	-24	38	87	-58	-109	-35	12	-14	-21	2	-76	-64	-100	-17	-30	-61	-104	32	-78	-32	-109	-23	-102	-72	-68	-3	-102	-14	-73	-68	-146	-74	601	8523	3767	-17956	1128	559	4520	-16277	-9729	2672	2863	-12241	-10348	521	49	-19237	-258
1.007500	-26	42	84	-61	-111	-36	10	-18	-21	4	-75	-64	-97	-16	-31	-63	-99	34	-82	-35	-107	-21	-103	-70	-61	0	-97	-9	-72	-68	-146	-77	443	8740	3789	-18606	590	77	4095	-15695	-10450	2121	2296	-12571	-7541	-630	-548	-19507	-22
1.008333	-23	39	84	-58	-104	-42	10	-15	-15	6	-72	-63	-93	-12	-29	-58	-98	34	-83	-34	-104	-23	-102	-69	-61	1	-100	-12	-70	-69	-144	-72	261	8960	3797	-19257	172	-445	3598	-15087	-10834	1522	1590	-12867	-3546	-1890	-1234	-19767	46
1.009167	-22	42	88	-58	-107	-34	11	-12	-14	7	-72	-62	-95	-15	-31	-57	-98	35	-82	-29	-104	-24	-102	-65	-62	2	-97	-12	-70	-69	-148	-72	227	9180	3796	-19905	0	-1027	3034	-14455	-9956	887	743	-13117	-539	-3238	-2009	-20021	-60
1.010000	-23	39	89	-58	-110	-33	9	-12	-16	8	-72	-64	-96	0	-25	-58	-100	36	-83	-33	-105	-22	-99	-68	-60	1	-97	-12	-69	-67	-149	-72	166	9398	3776	-20527	-959	-1649	2392	-13815	-9506	172	-255	-13328	-767	-4665	-2878	-20254	42
1.010833	-32	45	86	-59	-108	-33	11	-13	-17	4	-73	-66	-96	-18	-29	-58	-102	34	-83	-34	-105	-23	-99	-66	-65	-1	-98	-15	-75	-69	-146	-74	58	9616	3738	-21120	-358	-2321	1673	-13178	-9392	-581	-1394	-13502	1542	-6159	-3837	-20469	352
1.011667	-28	38	85	-59	-108	-32	8	-15	-19	3	-70	-64	-108	-16	-30	-63	-103	35	-85	-34	-102	-24	-101	-70	-64	1	-99	-13	-75	-70	-148	-81	17	9834	3686	-21675	310	-3053	872	-12584	-9539	-1391	-2669	-13629	4424	-7687	-4875	-20646	412
1.012500	-26	42	84	-60	-111	-31	8	-13	-21	2	-76	-65	-93	-16	-29	-61	-100	34	-84	-31	-105	-25	-103	-72	-64	2	-98	-12	-70	-73	-147	-75	-99	10044	3616	-22187	72	-3844	-11	-11909	-9807	-2265	-4068	-13709	5151	-9222	-5975	-20788	1039
1.013333	-24	40	85	-58	-109	-33	10	-12	-14	3	-75	-65	-96	-16	-29	-60	-101	33	-85	-30	-107	-24	-97	-68	-63	1	-97	-11	-72	-69	-146	-76	-314	10237	3517	-22664	-570	-4696	-982	-11299	-10279	-3181	-5555	-13741	4017	-10737	-7126	-20890	1223
1.014167	-24	43	87	-59	-113	-32	8	-15	-21	5	-74	-67	-97	-17	-29	-61	-100	36	-84	-33	-104	-23	-99	-72	-61	0	-111	-15	-73	-70	-144	-75	-401	10423	3394	-23119	-813	-5614	-2024	-10717	-10988	-4159	-7118	-13728	2904	-12206	-8309	-20938	1089
1.015000	-25	43	85	-61	-108	-32	2	-15	-21	4	-84	-67	-92	-17	-29	-58	-101	34	-87	-32	-109	-24	-100	-70	-63	-4	-99	-14	-73	-73	-149	-81	-523	10577	3241	-23519	-1028	-6596	-3130	-10164	-11757	-5183	-8708	-13674	1473	-13604	-9514	-20964	1678
1.015833	-23	42	77	-60	-112	-35	9	-17	-18	0	-73	-66	-95	-13	-29	-59	-97	35	-72	-31	-105	-28	-101	-69	-63	0	-97	-11	-73	-73	-146	-76	-543	10718	3059	-23943	-1365	-7634	-4284	-9649	-12378	-6237	-10308	-13573	434	-14900	-10701	-20929	2508
1.016667	-25	41	86	-58	-110	-12	13	-13	-28	2	-73	-66	-95	-16	-28	-57	-101	37	-82	-31	-104	-23	-97	-70	-60	0	-97	-11	-74	-70	-146	-78	-465	10822	2846	-24336	-1496	-8723	-5475	-9167	-11971	-7326	-11912	-13429	707	-16068	-11849	-20847	2505
1.017500	-24	42	86	-64	-110	-33	13	-13	-18	4	-68	-66	-94	-14	-27	-62	-93	36	-84	-32	-108	-23	-101	-69	-63	-23	-99	-10	-75	-73	-148	-77	-434	10891	2591	-24731	-1278	-9863	-6663	-8725	-10461	-8439	-13448	-13248	1332	-17074	-12926	-20733	2598
1.018333	-24	40	88	-58	-110	-33	12	-13	-19	3	-79	-68	-100	-16	-28	-61	-100	36	-82	-32	-107	-23	-100	-68	-62	0	-99	-14	-72	-66	-146	-76	-404	10924	2294	-25139	-2691	-11057	-7846	-8327	-10263	-9555	-14890	-13023	-2132	-17909	-13913	-20578	3146
1.019167	-24	40	85	-61	-112	-34	13	-15	-21	0	-72	-68	-98	-17	-26	-62	-103	34	-88	-35	-104	-24	-104	-68	-66	-1	-100	-13	-74	-73	-146	-78	-284	10918	1950	-25565	-1899	-12255	-8986	-7976	-9913	-10657	-16189	-12771	-1228	-18555	-14779	-20404	3153
1.020000	-31	42	85	-60	-116	-34	12	-16	-23	0	-72	-67	-97	-13	-31	-60	-102	37	-84	-34	-108	-24	-101	-72	-63	0	-101	-12	-73	-72	-148	-77	-45	10876	1565	-26006	-952	-13469	-10052	-7664	-7796	-11738	-17334	-12498	146	-19006	-15510	-20195	2780
1.020833	-22	40	84	-59	-110	-35	10	-13	-22	1	-70	-62	-95	-15	-30	-61	-102	36	-69	-32	-105	-22	-100	-66	-61	-19	-100	-10	-69	-70	-148	-78	120	10773	1134	-26475	-949	-14683	-11012	-7408	-5457	-12777	-18287	-12202	576	-19277	-16087	-19976	2544
1.021667	-22	43	88	-75	-109	-31	16	-13	-16	3	-69	-61	-94	-35	-27	-58	-98	38	-82	-30	-104	-19	-96	-67	-62	-1	-97	-10	-70	-69	-144	-72	261	10651	658	-26969	-747	-15881	-11846	-7167	-2418	-13786	-19038	-11898	689	-19381	-16504	-19742	2360
1.022500	-22	44	89	-58	-110	-31	13	-11	-16	5	-68	-60	-95	-14	-33	-59	-99	39	-75	-28	-107	-17	-95	-66	-62	2	-96	-12	-70	-70	-146	-75	346	10496	135	-27490	-143	-17060	-12530	-7023	1104	-14757	-19556	-11599	1825	-19353	-16762	-19503	2134
1.023333	-24	43	89	-59	-111	-49	12	-14	-18	1	-69	-63	-95	-12	-29	-62	-101	35	-80	-31	-109	-23	-103	-61	-65	-1	-99	-12	-74	-72	-146	-77	360	10313	-434	-28032	-903	-18217	-13038	-6898	3954	-15685	-19847	-11311	342	-19222	-16853	-19257	1680
1.024167	-25	39	87	-63	-113	-35	10	-13	-35	0	-67	-66	-98	-16	-30	-60	-101	34	-81	-25	-107	-23	-98	-67	-65	-3	-99	-12	-73	-72	-144	-74	383	10117	-1043	-28582	-799	-19320	-13336	-6818	6426	-16570	-19896	-11044	872	-19029	-16815	-19010	1403
1.025000	-31	42	85	-60	-112	-36	12	-16	-22	6	-70	-62	-97	-16	-30	-62	-104	35	-85	-31	-110	-22	-99	-68	-62	0	-98	-14	-73	-70	-146	-75	356	9908	-1693	-29143	218	-20382	-13425	-6784	8442	-17426	-19718	-10806	3326	-18826	-16643	-18756	912
1.025833	-26	43	87	-62	-112	-35	13	-15	-24	2	-72	-69	-99	-16	-28	-61	-104	35	-82	-32	-111	-25	-99	-67	-66	-4	-98	-14	-75	-72	-148	-77	500	9702	-2371	-29685	584	-21387	-13308	-6796	10177	-18252	-19326	-10614	5042	-18661	-16368	-18493	1121
1.026667	-21	43	85	-60	-112	-35	11	-14	-21	5	-73	-64	-98	-11	-30	-60	-102	34	-85	-31	-105	-22	-100	-66	-62	-1	-120	-12	-75	-70	-146	-77	707	9494	-3093	-30199	113	-22331	-12967	-6853	11963	-19064	-18732	-10463	5672	-18577	-16018	-18220	1107
1.027500	-25	45	86	-61	-108	-32	10	-17	-21	3	-74	-63	-97	-14	-28	-58	-102	34	-83	-31	-105	-22	-92	-69	-64	-6	-99	-13	-70	-70	-145	-75	626	9297	-3839	-30688	17	-23210	-12426	-6958	12975	-19865	-17984	-10375	6497	-18620	-15625	-17933	775
1.028333	-29	42	88	-57	-109	-32	12	-13	-15	6	-72	-65	-96	-14	-26	-60	-100	35	-79	-28	-103	-21	-98	-63	-59	-1	-99	-11	-69	-68	-142	-77	171	9114	-4640	-31126	144	-24020	-11710	-7108	13144	-20658	-17104	-10343	7522	-18823	-15221	-17627	822
1.029167	-27	44	88	-58	-109	-32	13	-13	-16	6	-70	-62	-104	-13	-24	-68	-99	36	-80	-30	-105	-21	-98	-64	-59	0	-95	-11	-70	-67	-147	-73	-217	8938	-5504	-31514	121	-24757	-10850	-7298	12684	-21452	-16151	-10378	8218	-19207	-14826	-17289	677
1.030000	-22	47	90	-55	-84	-29	16	-12	-15	8	-67	-64	-95	-10	-26	-58	-96	37	-79	-29	-103	-19	-98	-68	-61	1	-95	-13	-68	-72	-142	-72	-333	8768	-6435	-31836	277	-25406	-9884	-7538	11926	-22245	-15166	-10483	9335	-19784	-14477	-16919	591
1.030833	-21	44	88	-60	-109	-33	15	-12	-16	4	-68	-23	-96	-16	-27	-58	-98	32	-78	-32	-110	-23	-99	-68	-59	-1	-98	-12	-75	-72	-146	-75	-379	8596	-7456	-32099	883	-25964	-8864	-7827	11720	-23033	-14189	-10657	11137	-20563	-14200	-16515	666
1.031667	-28	38	88	-60	-111	-33	15	-18	-14	0	-78	-68	-99	-18	-33	-60	-104	29	-86	-36	-111	-26	-102	-73	-68	-10	-104	-16	-79	-73	-151	-77	-579	8440	-8569	-32277	-231	-26426	-7830	-8161	10370	-23817	-13269	-10898	7430	-21518	-14004	-16076	224
1.032500	-28	38	81	-61	-112	-34	9	-16	-22	1	-73	-67	-99	-19	-30	-60	-93	29	-84	-32	-109	-24	-98	-69	-65	-4	-99	-13	-74	-70	-148	-79	-861	8224	-9795	-32375	-436	-26759	-6814	-8538	7651	-24572	-12430	-11183	4631	-22624	-13894	-15589	-736
1.033333	-27	41	82	-60	-111	-33	9	-15	-21	1	-75	-66	-97	-16	-29	-57	-98	30	-83	-31	-109	-21	-102	-69	-67	-4	-98	-14	-75	-72	-149	-74	-1241	8010	-11141	-32410	731	-27008	-5864	-8962	6524	-25290	-11720	-11532	3610	-23852	-13873	-15068	-2455
1.034167	-25	43	62	-60	-110	-34	10	-14	-22	2	-70	-66	-109	-16	-29	-62	-100	33	-84	-34	-105	-21	-102	-69	-64	-1	-97	-10	-70	-75	-151	-77	-1662	7753	-12622	-32366	706	-27111	-5021	-9425	5468	-25945	-11145	-11920	1366	-25148	-13920	-14513	-3512
1.035000	-23	41	86	-61	-113	-34	10	-13	-17	3	-69	-66	-95	-15	-27	-59	-99	35	-82	-33	-107	-24	-101	-67	-62	-1	-97	-10	-73	-73	-156	-75	-1674	7451	-14225	-32262	438	-27073	-4313	-9924	5101	-26512	-10731	-12342	-1458	-26459	-14015	-13926	-3733
1.035833	-23	43	89	-59	-110	-33	13	-13	0	7	-70	-67	-94	-17	-29	-60	-98	36	-76	-29	-102	-21	-99	-69	-60	-1	-98	-12	-72	-70	-148	-75	-1326	7091	-15936	-32096	663	-26870	-3753	-10470	5010	-26952	-10465	-12788	-3624	-27719	-14125	-13332	-3538
1.036667	-19	40	88	-61	-108	-33	35	-12	-17	2	-70	-64	-95	-15	-28	-57	-99	33	-83	-33	-105	-21	-99	-67	-62	0	-98	-12	-75	-69	-147	-73	-952	6667	-17732	-31887	97	-26503	-3350	-11059	4542	-27273	-10336	-13244	-7694	-28855	-14202	-12746	-3225
1.037500	-24	43	87	-59	-107	-32	13	-14	-18	0	-73	-65	-90	-11	-28	-59	-95	34	-82	-32	-103	-21	-102	-70	-65	-4	-99	-11	-72	-69	-148	-76	-606	6178	-19576	-31634	-228	-25960	-3107	-11695	3991	-27404	-10318	-13709	-10127	-29818	-14210	-12187	-2927
1.038333	-26	34	84	-60	-110	-32	9	-15	-16	4	-73	-66	-96	-14	-28	-62	-101	60	-85	-34	-102	-21	-104	-70	-61	-4	-101	-7	-72	-70	-150	-78	-217	5621	-21436	-31361	776	-25221	-3004	-12367	3963	-27337	-10374	-14159	-9260	-30548	-14099	-11670	-3460
1.039167	-22	39	86	-63	-110	-35	8	-16	-17	0	-74	-69	-92	-14	-31	-61	-102	34	-87	-34	-104	-25	-104	-73	-64	-4	-112	-13	-73	-74	-152	-77	-322	5011	-23264	-31073	1061	-24271	-3020	-13079	4024	-27049	-10470	-14595	-8764	-30995	-13825	-11218	-3402
1.040000	-27	38	84	-64	-113	-39	5	-16	-22	1	-76	-69	-99	-22	-35	-65	-103	29	-88	-36	-111	-28	-104	-73	-69	-4	-104	-15	-79	-74	-154	-79	-520	4355	-24995	-30782	345	-23193	-3129	-13830	4319	-26523	-10558	-15006	-9886	-31134	-13345	-10846	-2821
1.040833	-30	38	84	-65	-114	-39	6	-17	-25	0	-64	-67	-99	-15	-33	-59	-102	36	-85	-35	-108	-23	-103	-70	-62	0	-101	-11	-74	-70	-148	-75	-590	3689	-26552	-30486	-156	-21920	-3301	-14614	3959	-25757	-10596	-15389	-10618	-30922	-12628	-10563	-2625
1.041667	-22	43	88	-61	-107	-32	12	-11	-35	6	-73	-66	-97	-13	-29	-56	-100	38	-84	-30	-102	-22	-100	-69	-62	0	-101	-13	-70	-70	-147	-69	-543	3043	-27856	-30203	-266	-20506	-3506	-15427	3236	-24750	-10541	-15744	-10097	-30367	-11670	-10408	-2343
1.042500	-22	42	88	-59	-109	-32	15	-10	-17	6	-74	-62	-94	-4	-26	-57	-100	37	-84	-31	-107	-22	-100	-67	-65	0	-100	-10	-69	-67	-148	-73	-53	2458	-28843	-29937	-294	-18983	-3715	-16265	2411	-23514	-10362	-16075	-9113	-29453	-10463	-10363	-2187
1.043333	-25	42	90	-58	-105	-33	11	-13	-19	5	-74	-65	-94	-11	-25	-47	-100	39	-82	-30	-102	-19	-98	-70	-61	0	-109	-12	-69	-67	-145	-76	353	1976	-29439	-29679	-193	-17399	-3903	-17175	1351	-22079	-10031	-16381	-7693	-28202	-9023	-10459	-2232
1.044167	-24	40	88	-62	-118	-33	11	-16	-19	5	-73	-62	-95	-11	-18	-55	-98	37	-85	-31	-104	-19	-99	-66	-62	0	-99	-10	-73	-67	-148	-75	542	1652	-29572	-29433	299	-15716	-4037	-18089	864	-20475	-9529	-16669	-4985	-26646	-7368	-10693	-2805
1.045000	-23	43	69	-58	-108	-34	11	-16	-16	4	-74	-63	-95	-11	-26	-57	-91	36	-85	-31	-103	-19	-100	-65	-63	-1	-101	-13	-72	-67	-147	-74	613	1534	-29174	-29195	-660	-14062	-4115	-19031	-30	-18742	-8847	-16956	-5622	-24804	-5525	-11065	-2501
1.045833	-26	42	86	-59	-111	-31	16	-14	-14	4	-73	-68	-98	-14	-27	-63	-99	35	-87	-30	-104	-19	-97	-68	-62	-3	-101	-11	-70	-68	-147	-75	713	1659	-28222	-28961	-1548	-12474	-4127	-19990	-2718	-16911	-7987	-17263	-6075	-22737	-3569	-11568	-1367
1.046667	-25	43	90	-59	-113	-33	11	-14	-18	6	-75	-65	-95	-12	-27	-57	-100	40	-91	-28	-105	-22	-99	-67	-57	-1	-103	-11	-69	-64	-143	-74	896	2092	-26704	-28732	-227	-10986	-4066	-20957	-3955	-15029	-6963	-17530	-2598	-20517	-1565	-12184	-1659
1.047500	-22	42	89	-60	-109	-35	-15	-15	-19	6	-77	-66	-97	-16	-28	-59	-102	32	-83	-31	-107	-21	-99	-69	-63	-3	-99	-13	-72	-68	-146	-76	1255	2833	-24645	-28499	-215	-9637	-3929	-21937	-5100	-13142	-5819	-17835	-131	-18203	405	-12904	-1978
1.048333	-46	43	87	-61	-111	-36	11	-15	-19	8	-75	-65	-97	-13	-27	-60	-100	34	-85	-32	-107	-25	-102	-68	-65	-3	-102	-15	-73	-70	-147	-73	1798	3869	-22109	-28270	-500	-8452	-3737	-22918	-5784	-11298	-4587	-18172	1782	-15855	2272	-13697	-1697
1.049167	-27	47	88	-60	-113	-39	10	-14	-16	5	-73	-47	-97	-16	-27	-56	-99	36	-82	-30	-103	-21	-96	-63	-63	0	-90	-12	-72	-69	-144	-69	1493	5236	-19150	-28035	-593	-7453	-3480	-23882	-6282	-9533	-3306	-18536	3657	-13532	3957	-14538	-1268
1.050000	-3	45	89	-58	-108	-31	16	-13	-17	7	-69	-63	-94	-13	-27	-66	-98	35	-82	-32	-105	-22	-95	-67	-57	0	-99	-13	-72	-66	-143	-72	273	6880	-15921	-27819	-827	-6654	-3187	-24832	-6581	-7875	-2044	-18936	3849	-11285	5391	-15420	-1117
1.050833	-24	44	90	-57	-108	-33	8	-14	-22	7	-72	-65	-97	-13	-8	-59	-101	34	-81	-31	-105	-23	-97	-69	-66	0	-99	-14	-74	-68	-148	-75	-130	8776	-12564	-27625	-1128	-6057	-2869	-25747	-6747	-6352	-849	-19377	3952	-9163	6493	-16299	-442
1.051667	-29	40	85	-60	-85	-35	9	-16	-23	6	-75	-65	-97	-18	-29	-59	-103	30	-86	-41	-108	-25	-100	-72	-65	-6	-100	-13	-73	-74	-150	-75	80	10847	-9240	-27459	-53	-5646	-2521	-26624	-6343	-4966	245	-19852	6787	-7216	7210	-17151	-425
1.052500	-26	42	86	-59	-112	-36	15	-18	-22	7	-73	-65	-99	-17	-30	-61	-98	34	-85	-33	-108	-25	-98	-70	-66	-3	-99	-15	-75	-72	-147	-73	250	13042	-6108	-27335	337	-5393	-2159	-27452	-5756	-3736	1173	-20356	8878	-5469	7504	-17951	-475
1.053333	-25	42	87	-59	-109	-34	10	-14	-21	4	-70	-64	-93	-19	-30	-60	-101	39	-83	-34	-110	-24	-97	-67	-65	0	-99	-13	-75	-69	-148	-75	370	15268	-3336	-27275	-176	-5281	-1795	-28212	-4566	-2663	1892	-20888	8940	-3949	7353	-18680	13
1.054167	-24	42	87	-60	-112	-35	26	-16	-23	5	-22	-63	-96	-13	-27	-58	-101	36	-83	-32	-108	-25	-99	-67	-62	-3	-100	-13	-76	-70	-146	-72	443	17466	-1068	-27283	-468	-5276	-1427	-28897	-3570	-1751	2379	-21430	8586	-2663	6753	-19322	342
1.055000	-19	44	87	-59	-109	-34	12	-13	-18	6	-70	-62	-95	-16	-26	-58	-97	33	-83	-32	-104	-21	-97	-85	-59	0	-95	-24	-70	-69	-146	-73	459	19556	540	-27372	-144	-5341	-1075	-29490	-2388	-989	2608	-21968	8590	-1625	5697	-19877	812
1.055833	-19	41	85	-63	-110	-35	9	-13	-19	4	-72	-63	-94	-13	-27	-58	-103	32	-84	-33	-108	-21	-98	-68	-62	-1	-97	-13	-69	-68	-142	-73	453	21437	1410	-27549	26	-5441	-729	-29987	-1213	-384	2579	-22502	8004	-825	4284	-20328	976
1.056667	-26	42	86	-59	-113	-35	9	-16	-22	5	-73	-66	-99	-15	-29	-61	-103	33	-81	-28	-108	-23	-101	-70	-66	-5	-101	-15	-66	-72	-151	-76	584	23034	1448	-27819	-94	-5539	-398	-30378	-229	75	2289	-23015	7116	-273	2527	-20680	1102
1.057500	-30	37	81	-64	-112	-40	6	-18	-18	4	-74	-68	-97	-21	-30	-63	-102	32	-87	-34	-107	-22	-102	-69	-65	0	-101	-12	-75	-74	-149	-76	794	24290	678	-28182	242	-5611	-58	-30650	1402	399	1765	-23479	7452	47	534	-20939	1134
1.058333	-22	41	86	-60	-111	-39	6	-15	-24	4	-76	-65	-98	-18	-32	-61	-107	36	-84	-32	-108	-24	-103	-78	-68	-5	-101	-15	-75	-72	-149	-75	1052	25148	-887	-28603	99	-5628	251	-30795	3214	574	1032	-23891	6000	153	-1620	-21119	918
1.059167	-27	42	84	-62	-110	-34	9	-15	-19	4	-77	-64	-93	-19	-30	-62	-101	29	-86	-33	-109	-23	-102	-73	-64	-3	-100	-14	-72	-70	-150	-76	1157	25576	-3200	-29105	-1127	-5578	558	-30824	2835	610	122	-24230	2862	55	-3834	-21237	1287
1.060000	-23	41	82	-62	-112	-38	8	-18	-19	4	-75	-65	-99	-21	-32	-65	-103	34	-83	-33	-109	-25	-104	-70	-66	-3	-103	-15	-75	-70	-149	-77	1197	25546	-6127	-29652	-359	-5454	845	-30716	3247	517	-914	-24491	3849	-227	-6021	-21304	1270
1.060833	-24	40	85	-61	-111	-25	13	-15	-18	5	-72	-63	-97	-15	-31	-59	-118	33	-84	-29	-105	-22	-99	-68	-65	0	-98	-13	-73	-70	-144	-75	1121	25063	-9512	-30224	-798	-5246	1121	-30477	3796	297	-2024	-24662	3400	-684	-8082	-21352	1161
1.061667	-25	43	88	-60	-110	-33	12	-16	-18	7	-70	-61	-93	-13	-30	-62	-99	38	-81	-29	-104	-23	-102	-67	-61	-3	-98	-10	-72	-74	-147	-74	1004	24133	-13187	-30801	-954	-4972	1359	-30101	4090	-49	-3188	-24743	2909	-1283	-9925	-21382	1176
1.062500	-21	43	90	-51	-107	-31	13	-14	-7	6	-72	-65	-95	-14	-29	-59	-98	37	-84	-28	-107	-18	-100	-66	-62	1	-98	-12	-75	-70	-146	-70	981	22792	-16976	-31356	-684	-4638	1571	-29595	4189	-514	-4345	-24732	2389	-2006	-11485	-21421	1134
1.063333	-25	46	89	-58	-110	-34	13	-12	-16	9	-70	-65	-95	-13	-24	-58	-101	37	-82	-30	-107	-21	-103	-66	-61	2	-98	-12	-69	-70	-145	-72	921	21090	-20678	-31872	-562	-4250	1731	-28972	4252	-1083	-5449	-24629	1043	-2830	-12712	-21482	1049
1.064167	-24	45	90	-57	-108	-35	10	-15	-19	4	-65	-66	-95	-15	-28	-59	-101	36	-84	-30	-107	-22	-100	-67	-63	0	-100	-13	-74	-69	-125	-75	822	19067	-24134	-32313	-1430	-3845	1833	-28240	3569	-1735	-6468	-24448	-1330	-3729	-13573	-21571	1165
1.065000	-26	42	87	-60	-110	-33	11	-13	-21	5	-73	-67	-96	-15	-30	-42	-103	33	-80	-35	-111	-24	-102	-69	-64	0	-115	-15	-75	-73	-148	-78	683	16787	-27132	-32569	-639	-3432	1864	-27414	3227	-2456	-7387	-24185	-351	-4694	-14053	-21694	1075
1.065833	-22	39	82	-61	-110	-34	-1	-19	-22	1	-75	-68	-96	-17	-28	-64	-103	34	-88	-33	-107	-22	-100	-70	-65	-3	-99	-13	-70	-68	-150	-76	534	14332	-29506	-32682	163	-3028	1792	-26504	2682	-3216	-8174	-23854	1120	-5691	-14150	-21851	930
1.066667	-29	40	85	-60	-110	-36	13	-15	-21	2	-73	-66	-98	-17	2	-64	-103	33	-86	-33	-110	-23	-101	-68	-61	-3	-99	-13	-73	-72	-151	-77	465	11758	-31162	-32713	-59	-2662	1672	-25532	2399	-4006	-8830	-23474	842	-6704	-13899	-22043	1120
1.067500	-23	42	87	-56	-110	-35	15	-15	-18	10	-73	-92	-95	-15	-28	-61	-99	36	-85	-32	-103	-24	-102	-73	-63	0	-99	-13	-70	-72	-148	-78	459	9123	-32018	-32750	-494	-2351	1421	-24509	2026	-4790	-9356	-23054	-227	-7710	-13340	-22252	974
1.068333	-22	46	86	-58	-108	-32	11	-13	-16	5	-72	-65	-95	-15	-30	-66	-100	38	-81	-33	-103	-23	-100	-86	-62	1	-95	-11	-72	-70	-149	-77	394	6479	-32030	-32742	-426	-2102	1067	-23460	1311	-5545	-9759	-22609	-348	-8687	-12539	-22484	883
1.069167	-24	45	62	-60	-112	-35	11	-10	-16	7	-59	-62	-96	-15	-27	-56	-100	37	-83	-30	-108	-24	-97	-67	-61	2	-96	-12	-74	-67	-146	-72	294	3860	-31165	-32688	-673	-1939	601	-22407	652	-6249	-10050	-22158	158	-9610	-11569	-22714	921
1.070000	-23	44	87	-56	-109	-27	12	-9	-17	8	-70	-63	-97	-14	-28	-58	-99	37	-82	-30	-105	-22	-97	-66	-60	2	-97	-14	-68	-67	-147	-74	199	1289	-29446	-32440	-948	-1865	21	-21371	208	-6881	-10253	-21707	852	-10478	-10498	-22945	872
1.070833	-24	41	85	-52	-108	-33	15	-12	-22	8	-72	-63	-94	-14	-29	-61	-99	36	-86	-32	-107	-24	-99	-67	-61	2	-101	-10	-73	-70	-150	-76	90	-1195	-26945	-32099	-564	-1896	-666	-20370	492	-7428	-10396	-21240	2126	-11270	-9423	-23143	842
1.071667	-27	41	84	-60	-126	-32	12	-14	-23	3	-76	-64	-100	-17	-30	-62	-101	35	-85	-33	-107	-26	-102	-69	-68	-6	-102	-12	-63	-70	-149	-77	-23	-3576	-23743	-31691	-376	-2027	-1450	-19416	1514	-7872	-10490	-20849	1915	-11972	-8429	-23317	689
1.072500	-27	40	86	-55	-111	-31	10	-15	-18	2	-50	-64	-95	-14	-30	-62	-102	36	-85	-32	-105	-25	-101	-70	-64	0	-96	-10	-76	-73	-147	-77	-176	-5857	-19970	-31252	-1996	-2260	-2320	-18513	712	-8207	-10565	-20462	-1965	-12574	-7561	-23446	762
1.073333	-23	40	84	-60	-110	-38	8	-15	-23	15	-75	-65	-107	-17	-31	-60	-103	37	-88	-34	-110	-21	-103	-73	-62	-1	-102	-11	-73	-70	-150	-78	-355	-8048	-15768	-30824	-1238	-2593	-3269	-17682	488	-8438	-10645	-20127	-807	-13088	-6910	-23525	739
1.074167	-18	39	84	-60	-113	-35	8	-16	-23	4	-73	-63	-100	-22	-32	-60	-103	36	-88	-33	-109	-24	-100	-68	-63	0	-98	-12	-75	-74	-150	-75	-395	-10172	-11240	-30420	-607	-3018	-4259	-16928	839	-8567	-10747	-19785	267	-13473	-6510	-23550	573
1.075000	-27	42	86	-59	-111	-32	12	-16	-19	4	-74	-62	-96	-13	-18	-59	-98	37	-86	-34	-107	-23	-99	-72	-66	-1	-100	-12	-72	-72	-147	-75	-430	-12242	-6591	-30081	-390	-3530	-5285	-16258	814	-8617	-10885	-19500	776	-13777	-6391	-23515	615
1.075833	-23	41	87	-58	-109	-31	12	-13	-19	7	-69	-64	-97	-17	-27	-57	-102	39	-86	-31	-107	-23	-97	-70	-64	-1	-100	-13	-76	-70	-128	-75	-498	-14256	-1965	-29819	-424	-4118	-6319	-15671	701	-8582	-11063	-19247	433	-14002	-6576	-23423	604
1.076667	-23	40	86	-58	-112	-29	13	-13	-24	7	-73	-62	-97	-13	-26	-56	-108	37	-85	-38	-105	-18	-97	-68	-65	-1	-102	-10	-70	-69	-146	-74	-677	-16239	2476	-29661	-51	-4772	-7346	-15163	713	-8505	-11294	-19025	426	-14150	-7055	-23280	556
1.077500	-25	42	93	-62	-108	-31	30	-15	-24	5	-74	-63	-97	-14	-23	-58	-101	37	-87	-33	-107	-22	-98	-70	-66	-4	-113	-13	-72	-70	-147	-74	-837	-18180	6597	-29609	-424	-5488	-8343	-14754	55	-8412	-11581	-18830	-1427	-14244	-7810	-23091	575
1.078333	-29	38	86	-60	-110	-34	12	-12	-16	5	-74	-62	-95	-13	-30	-60	-105	33	-87	-32	-104	-22	-100	-69	-65	-3	-100	-13	-73	-70	-149	-77	-856	-20090	10303	-29664	406	-6257	-9302	-14417	-475	-8320	-11899	-18656	-694	-14310	-8806	-22864	559
1.079167	-27	42	87	-60	-111	-29	10	-22	-15	5	-73	-60	-96	-15	-28	-61	-100	35	-87	-34	-107	-22	-101	-78	-64	-1	-101	-24	-70	-69	-148	-78	-719	-21960	13540	-29834	1230	-7065	-10192	-14158	-1154	-8261	-12259	-18497	698	-14357	-9989	-22602	259
1.080000	-24	42	87	-60	-110	-33	9	-15	-18	5	-72	-64	-95	-17	-34	-62	-99	34	-86	-25	-107	-22	-100	-65	-63	0	-100	-15	-74	-72	-152	-78	-529	-23775	16245	-30099	1021	-7907	-11001	-13959	-1771	-8261	-12664	-18353	-357	-14416	-11313	-22319	439
1.080833	-25	44	87	-60	-112	-33	8	-15	-21	1	-74	-62	-96	-24	-33	-57	-99	35	-87	-31	-107	-24	-102	-69	-62	0	-99	-15	-73	-72	-146	-74	-546	-25505	18390	-30446	244	-8771	-11723	-13824	-2487	-8337	-13029	-18218	-2360	-14498	-12712	-22018	525
1.081667	-22	90	92	-56	-111	-30	11	-13	-18	6	-73	-66	-97	-11	-29	-59	-100	36	-84	-77	-107	-21	-99	-68	-62	0	-102	-16	-75	-73	-150	-76	-708	-27118	19971	-30856	-18	-9651	-12358	-13750	-3542	-8516	-13444	-18090	-3153	-14637	-14129	-21718	398
1.082500	-24	42	106	-61	-110	-34	10	-15	-21	5	-73	-64	-97	-14	-30	-57	-99	37	-84	-32	-105	-18	-100	-65	-62	3	-99	-12	-74	-70	-145	-73	-914	-28595	21030	-31306	148	-10544	-12901	-13724	-4402	-8811	-13802	-17962	-3624	-14839	-15493	-21402	288
1.083333	-19	44	85	-59	-109	-31	11	-13	-21	0	-75	-64	-94	-13	-30	-55	-99	15	-88	-30	-102	-19	-100	-67	-63	0	-100	-14	-70	-70	-145	-74	-970	-29863	21596	-31770	316	-11434	-13356	-13749	-5419	-9229	-14163	-17847	-4230	-15127	-16754	-21080	240
1.084167	-25	41	88	-74	-110	-15	12	-13	-16	7	-73	-67	-94	-14	-28	-59	-104	33	-87	-31	-105	-21	-95	-67	-64	0	-98	-13	-70	-70	-147	-75	-904	-30932	21698	-32241	727	-12364	-13728	-13817	-6185	-9771	-14493	-17732	-4025	-15510	-17868	-20801	280
1.085000	-22	43	90	-58	-109	-32	13	-13	-21	6	-73	-64	-95	-15	-30	-57	-98	37	-85	-31	-105	-21	-99	-69	-62	-6	-98	-14	-72	-72	-147	-75	-875	-31751	21484	-32548	1218	-13279	-14027	-13927	-5845	-10439	-14791	-17619	-3121	-15996	-18797	-20503	148
1.085833	-23	46	97	-59	-111	-33	12	-14	-17	4	-73	-64	-98	-10	-29	-59	-100	34	-83	-32	-107	-21	-98	-67	-63	1	-97	-14	-70	-72	-149	-76	-858	-32285	20950	-32663	-161	-14203	-14253	-14069	-6981	-11220	-15061	-17513	-6280	-16588	-19520	-20215	157
1.086667	-23	42	93	-61	-112	-33	10	-15	-19	6	-72	-68	-94	-15	-28	-58	-99	34	-85	-22	-108	-24	-99	-64	-65	1	-100	-15	-68	-70	-148	-74	-845	-32530	20191	-32732	434	-15103	-14432	-14252	-8350	-12112	-15291	-17416	-5977	-17290	-20009	-19923	268
1.087500	-25	64	90	-58	-111	-33	29	-12	-18	5	-90	-67	-95	-12	-29	-59	-101	35	-87	-32	-105	-21	-98	-67	-62	2	-99	-3	-74	-70	-147	-53	-874	-32489	19293	-32742	968	-16013	-14560	-14469	-8307	-13089	-15502	-17325	-5191	-18078	-20267	-19634	91
1.088333	-24	43	86	-59	-110	-32	13	-11	-17	28	-72	-65	-94	-13	-26	-55	-99	32	-101	-31	-119	-19	-99	-66	-59	0	-97	-11	-72	-68	-145	-74	-852	-32130	18320	-32757	605	-16931	-14661	-14725	-8290	-14131	-15687	-17244	-4777	-18928	-20304	-19345	229
1.089167	-23	42	88	-57	-107	-69	15	-14	-18	5	-73	-64	-95	-15	-27	-58	-100	34	-83	-31	-103	-23	-100	-67	-74	0	-99	-11	-72	-67	-148	-73	-787	-31422	17319	-32754	591	-17843	-14735	-15020	-7724	-15210	-15853	-17178	-5063	-19859	-20139	-19045	138
1.090000	-24	40	84	-56	-105	-31	13	-11	-17	3	-68	-64	-91	-12	-24	-59	-102	29	-84	-30	-107	-21	-100	-67	-62	0	-98	-13	-70	-70	-148	-77	-764	-30403	16343	-32743	1019	-18757	-14793	-15352	-6867	-16318	-16013	-17118	-4829	-20823	-19795	-18734	51
1.090833	-24	39	98	-63	-111	-36	7	-18	-21	0	-74	-68	-99	-29	-29	-59	-101	34	-83	-35	-109	-23	-101	-70	-63	0	-98	-13	-75	-70	-147	-77	-792	-29052	15427	-32764	264	-19665	-14838	-15718	-6594	-17410	-16166	-17068	-6545	-21798	-19313	-18424	55
1.091667	-23	38	78	-62	-113	-35	10	-16	-21	3	-76	-72	-98	-18	-31	-63	-101	30	-90	-38	-109	-25	-104	-64	-62	-1	-100	-16	-75	-70	-152	-80	-698	-27416	14587	-32750	501	-20569	-14868	-16121	-5976	-18482	-16318	-17010	-5987	-22755	-18728	-18103	113
1.092500	-25	40	84	-61	-110	-35	11	-10	-16	3	-76	-64	-94	-15	-28	-59	-100	29	-88	-34	-105	-25	-98	-68	-60	-3	-99	-14	-72	-69	-145	-77	-581	-25519	13842	-32760	1399	-21469	-14881	-16564	-5236	-19497	-16471	-16973	-3926	-23659	-18079	-17766	-162
1.093333	-25	40	85	-58	-105	-34	13	-13	-16	3	-76	-68	-97	-17	-30	-59	-98	33	-82	-33	-98	-22	-101	-68	-65	0	-98	-13	-75	-68	-146	-68	-575	-23396	13180	-32750	1199	-22363	-14880	-17048	-4448	-20442	-16625	-16926	-3277	-24495	-17416	-17436	-79
1.094167	-23	39	57	-61	-108	-31	13	-14	-18	3	-73	-63	-93	-15	-28	-60	-97	36	-85	-34	-105	-24	-96	-70	-62	0	-96	-41	-72	-67	-146	-77	-559	-21087	12593	-32763	543	-23250	-14859	-17550	-3296	-21303	-16781	-16872	-4062	-25236	-16762	-17101	40
1.095000	-21	41	88	-59	-105	-31	13	-14	-17	3	-73	-63	-91	-15	-30	-60	-98	35	-82	-32	-110	-24	-101	-69	-62	0	-97	-12	-70	-67	-147	-76	-555	-18640	12069	-32754	568	-24121	-14806	-18086	-2513	-22068	-16935	-16810	-4361	-25869	-16159	-16771	21
1.095833	-17	39	87	-50	-112	-34	13	-13	-16	6	-70	-69	-94	-15	-27	-58	-99	35	-83	-33	-105	-19	-99	-67	-61	1	-93	-10	-72	-65	-148	-75	-565	-16134	11585	-32742	661	-24973	-14718	-18648	-1785	-22740	-17081	-16740	-4114	-26381	-15632	-16456	5
1.096667	-21	43	88	-57	-111	-34	15	-15	-19	4	-73	-62	-108	-11	-29	-59	-97	36	-83	-34	-102	-19	-99	-78	-61	0	-98	-15	-68	-67	-145	-75	-573	-13612	11132	-32752	459	-25796	-14603	-19236	-1072	-23357	-17224	-16653	-3988	-26767	-15202	-16163	13
1.097500	-19	40	90	-56	-110	-33	13	-33	-17	-22	-73	-66	-95	-15	-30	-62	-101	33	-86	-38	-107	-23	-102	-68	-61	17	-101	-15	-72	-69	-148	-76	-531	-11133	10668	-32738	395	-26602	-14408	-19845	-266	-23803	-17337	-16558	-3440	-27029	-14882	-15894	28
1.098333	-23	41	85	-60	-110	-35	9	-19	-22	0	-60	-66	-100	-13	-33	-61	-101	32	-88	-36	-111	-24	-105	-73	-67	-6	-104	-15	-75	-70	-148	-77	-514	-8746	10213	-32741	687	-27380	-14171	-20472	1283	-24210	-17428	-16453	-1821	-27172	-14676	-15658	26
1.099167	-28	39	85	-62	-112	-52	8	-19	-22	3	-74	-65	-101	-18	-33	-66	-103	34	-86	-33	-107	-25	-104	-72	-65	-3	-100	-21	-76	-72	-152	-77	-514	-6492	9713	-32696	-565	-28111	-13873	-21094	1879	-24539	-17479	-16331	-4100	-27215	-14581	-15458	-40
1.100000	-27	39	85	-64	-111	-36	10	-19	-18	0	-75	-66	-99	-17	-34	-61	-103	33	-85	-36	-108	-26	-104	-74	-67	-3	-103	-14	-74	-73	-150	-77	-499	-4414	9183	-32690	-861	-28804	-13514	-21730	1177	-24816	-17493	-16201	-4490	-27173	-14588	-15286	206
1.100833	-19	40	85	-60	-110	-33	11	-18	-22	5	-72	-64	-97	-16	-32	-61	-100	37	-86	-29	-108	-19	-103	-70	-64	-1	-110	-15	-72	-70	-148	-79	-551	-2553	8620	-32673	-47	-29444	-13089	-22369	1649	-25051	-17459	-16069	-3133	-27068	-14686	-15172	101
1.101667	-21	42	88	-59	-108	-33	16	-12	-16	6	-72	-62	-95	-15	-31	-58	-100	36	-84	-39	-107	-18	-98	-67	-62	0	-98	-10	-69	-67	-145	-77	-530	-936	8020	-32703	-327	-30032	-12629	-22984	1739	-25266	-17376	-15935	-2883	-26928	-14858	-15093	72
1.102500	-19	45	91	-57	-101	-31	16	-10	-17	3	-70	-60	-92	-13	-28	-58	-96	41	-82	-28	-101	-17	-94	-69	-62	0	-100	-12	-68	-64	-145	-74	-458	419	7395	-32747	-466	-30571	-12088	-23601	2009	-25479	-17245	-15812	-2911	-26785	-15083	-15051	-113
1.103333	-25	44	86	-55	-107	-29	35	-8	-18	7	-70	-55	-93	-13	-27	-58	-97	39	-83	-28	-103	-21	-97	-67	-58	0	-100	-12	-69	-68	-145	-74	-458	1500	6744	-32744	-177	-31062	-11540	-24195	2657	-25703	-17060	-15704	-2221	-26659	-15340	-15045	-129
1.104167	-23	46	88	-59	-109	-32	12	-13	-17	8	-70	-62	-94	-13	-28	-56	-98	36	-82	-30	-104	-26	-101	-68	-61	-1	-97	-11	-67	-53	-145	-75	-490	2316	6087	-32767	-909	-31496	-10944	-24773	3030	-25952	-16834	-15614	-3673	-26580	-15608	-15067	-196
1.105000	-23	46	89	-56	-105	-31	12	-13	-17	9	-70	-65	-94	-16	-29	-56	-99	13	-82	-29	-109	-21	-100	-66	-62	1	-97	-13	-68	-67	-144	-77	-504	2872	5437	-32755	-1238	-31876	-10350	-25318	3244	-26236	-16559	-15561	-3611	-26562	-15871	-15111	-67
1.105833	-25	43	88	-60	-114	-15	10	-13	-16	-4	-70	-65	-93	-15	-29	-56	-100	37	-82	-33	-110	-23	-98	-68	-63	0	-93	-14	-70	-67	-145	-76	-492	3188	4805	-32767	-268	-32209	-9771	-25829	3974	-26562	-16254	-15534	-946	-26623	-16098	-15162	-219
1.106667	-24	42	89	-60	-108	-33	13	-13	-18	6	-76	-67	-61	2	-31	-58	-97	35	-83	-33	-108	-25	-102	-68	-65	-3	-103	-15	-77	-74	-149	-77	-412	3282	4205	-32760	179	-32475	-9219	-26301	4663	-26936	-15918	-15554	616	-26780	-16283	-15220	-268
1.107500	-27	46	84	-62	-113	-35	10	-29	-25	2	-77	-66	-97	-16	-29	-58	-99	33	-83	-32	-109	-26	-99	-68	-66	8	-101	-13	-72	-70	-141	-75	-254	3197	3653	-32765	-172	-32612	-8695	-26729	5669	-27346	-15556	-15617	304	-27030	-16398	-15270	-143
1.108333	-28	43	88	-57	-111	-32	15	-17	-18	6	-74	-66	-96	-14	-26	-58	-99	33	-98	-31	-103	-22	-98	-69	-63	1	-99	-12	-69	-69	-144	-77	-240	2954	3148	-32758	-374	-32681	-8238	-27102	6307	-27802	-15184	-15726	-7	-27378	-16452	-15305	-266
1.109167	-23	44	79	-57	-107	-29	17	-13	-17	7	-72	-63	-94	-11	-28	-55	-102	37	-92	-32	-105	-23	-103	-67	-62	2	-99	-10	-70	-68	-143	-73	-274	2584	2688	-32748	-153	-32690	-7848	-27427	6527	-28286	-14810	-15884	574	-27812	-16428	-15325	-411
1.110000	-19	46	90	-55	-105	-27	16	-9	-17	6	-70	-64	-93	-8	-27	-55	-97	38	-80	-30	-103	-22	-96	-66	-62	0	-97	-9	-69	-68	-146	-75	-329	2128	2275	-32758	62	-32719	-7540	-27701	6515	-28790	-14442	-16093	1292	-28314	-16326	-15324	-442
1.110833	-25	42	89	-57	-105	-36	17	-10	-15	8	-76	-63	-94	-14	-26	-58	-99	39	-82	-32	-104	-23	-97	-66	-63	1	-111	-12	-73	-68	-146	-76	-320	1613	1907	-32742	233	-32711	-7326	-27915	6504	-29299	-14088	-16349	2015	-28890	-16146	-15302	-474
1.111667	-59	40	87	-59	-112	-35	12	-14	-23	3	-75	-66	-100	-16	-31	-59	-101	37	-70	-35	-105	-23	-101	-72	-66	-1	-100	-14	-75	-69	-146	-77	-277	1084	1569	-32763	815	-32720	-7205	-28069	7217	-29803	-13750	-16648	3718	-29492	-15886	-15251	-612
1.112500	-28	44	76	-61	-110	-31	13	-12	-17	4	-72	-63	-96	-14	-28	-61	-100	37	-78	-33	-103	-25	-99	-69	-63	1	-99	-11	-86	-69	-145	-77	-270	554	1248	-32750	77	-32715	-7180	-28162	7504	-30282	-13429	-16982	2099	-30115	-15558	-15181	-769
1.113333	-24	43	89	-59	-109	-16	12	-14	-17	7	-70	-63	-94	-13	-24	-57	-100	38	-81	-30	-107	-23	-99	-70	-62	2	-96	-10	-72	-66	-145	-60	-248	50	928	-32766	-815	-32724	-7258	-28195	6097	-30707	-13138	-17352	556	-30735	-15163	-15093	-455
1.114167	-24	42	86	-90	-110	-32	12	-10	-22	5	-70	-64	-96	-14	-27	-61	-102	37	-82	-31	-107	-11	-97	-69	-60	0	-96	-12	-72	-69	-148	-76	-197	-412	587	-32734	463	-32720	-7421	-28169	6202	-31114	-12878	-17747	2100	-31331	-14723	-14997	-472
1.115000	-23	43	85	-60	-109	-32	12	-13	-19	6	-72	-64	-95	-12	-24	-60	-101	35	-84	-34	-109	-26	-102	-68	-62	0	-96	-13	-73	-73	-146	-75	-183	-819	218	-32622	447	-32707	-7662	-28089	5826	-31440	-12653	-18158	1747	-31877	-14233	-14894	-457
1.115833	-9	43	86	-58	-112	-34	11	-14	-19	5	-69	-61	-98	-12	-22	-60	-102	37	-81	-30	-103	-29	-99	-66	-62	3	-96	-13	-69	-65	-143	-73	-186	-1159	-191	-32410	388	-32721	-7980	-27955	5193	-31697	-12456	-18583	1011	-32339	-13715	-14798	-384
1.116667	-25	42	84	-60	-113	-31	13	-12	-17	5	-69	-64	-97	-12	-26	-59	-100	38	-82	-32	-104	-21	-98	-67	-64	1	-98	-12	-74	-67	-144	-76	-168	-1435	-666	-32176	395	-32708	-8360	-27768	4736	-31873	-12289	-19014	592	-32573	-13185	-14717	-286
1.117500	-26	43	86	-59	-112	-32	9	-12	-19	3	-74	-66	-95	-12	-26	-60	-102	35	-84	-30	-105	-34	-102	-67	-65	1	-100	-13	-74	-67	-147	-74	-171	-1646	-1198	-31897	-69	-32724	-8795	-27535	4085	-31974	-12159	-19441	-1388	-32648	-12661	-14658	-421
1.118333	-31	43	86	-60	-111	-32	10	-16	-19	6	-75	-64	-128	-15	-29	-64	-104	34	-83	-32	-109	-22	-102	-66	-65	0	-98	-15	-76	-69	-151	-45	-131	-1797	-1816	-31592	-530	-32713	-9270	-27259	3098	-31990	-12056	-19863	-3036	-32718	-12146	-14630	-67
1.119167	-27	42	85	-117	-116	-36	9	-15	-19	5	-75	-66	-99	-15	-30	-63	-102	35	-86	-33	-109	-23	-101	-69	-66	0	-109	-16	-75	-69	-147	-75	-76	-1899	-2503	-31261	171	-32686	-9767	-26950	2495	-31920	-11984	-20276	-1491	-32736	-11665	-14637	-64
1.120000	-28	43	86	-60	-113	-32	49	-11	-19	3	-73	-69	-108	-15	-30	-62	-101	34	-85	-36	-105	-22	-102	-69	-64	1	-101	-15	-75	-73	-148	-77	-56	-1957	-3267	-30906	415	-32554	-10276	-26605	1773	-31783	-11941	-20671	-443	-32747	-11224	-14689	-279
1.120833	-26	49	85	-61	-112	-33	10	-12	-18	7	-73	-65	-95	-15	-29	-59	-100	35	-86	-34	-110	-24	-102	-68	-63	2	-96	-14	-73	-67	-146	-73	-11	-1988	-4079	-30525	155	-32400	-10781	-26235	1839	-31576	-11918	-21046	-1413	-32737	-10825	-14782	-10
1.121667	-22	43	87	-56	-109	-31	15	-10	-18	8	-69	-67	-95	-14	-18	-58	-100	38	-83	-29	-103	-19	-97	-68	-62	4	-96	-13	-72	-68	-145	-72	-80	-1992	-4943	-30159	-199	-32198	-11275	-25846	1714	-31309	-11928	-21400	-2757	-32733	-10500	-14925	63
1.122500	-23	44	89	-60	-108	-35	18	-11	-21	11	-69	-63	-93	-13	-26	-58	-100	38	-83	-31	-105	-19	-111	-67	-63	2	-97	-13	-69	-66	-145	-96	-173	-1990	-5842	-29771	-141	-31974	-11754	-25446	1477	-30996	-11962	-21733	-2939	-32742	-10248	-15114	193
1.123333	-24	46	89	-57	-108	-30	12	-12	-15	5	-73	-65	-97	-13	-23	-61	-102	37	-84	-32	-104	-22	-103	-68	-66	0	-100	-17	-73	-70	-146	-75	-146	-1989	-6753	-29378	-144	-31722	-12217	-25031	1541	-30653	-12026	-22045	-2681	-32727	-10066	-15352	330
1.124167	-25	39	81	-61	-119	-36	9	-15	-22	3	-76	-68	-98	-18	-29	-61	-104	33	-107	-33	-107	-23	-100	-69	-64	0	-98	-14	-74	-69	-146	-76	-78	-1994	-7663	-28979	-251	-31436	-12596	-24633	1507	-30276	-12110	-22326	-2530	-32744	-9966	-15630	336
1.125000	-23	42	88	-58	-110	-36	9	-14	-23	3	-80	-68	-97	-17	-29	-73	-101	35	-87	-30	-110	-22	-102	-70	-65	0	-101	-14	-75	-69	-146	-75	-27	-2010	-8544	-28572	287	-31129	-12953	-24228	1832	-29891	-12221	-22580	-1336	-32672	-9933	-15947	293
1.125833	-26	44	88	-66	-110	-40	11	-12	-17	6	-74	-65	-97	-17	-27	-61	-102	34	-83	-32	-107	-23	-100	-69	-61	0	-108	-13	-72	-68	-148	-77	-57	-2066	-9376	-28190	-12	-30801	-13238	-23836	2275	-29497	-12359	-22806	-2034	-32485	-9983	-16303	148
1.126667	-27	49	88	-59	-111	-35	11	-16	-17	4	-74	-65	-94	-15	-30	-61	-100	33	-84	-31	-108	-21	-103	-73	-63	0	-97	-16	-70	-67	-148	-77	-82	-2096	-10144	-27801	-1274	-30455	-13478	-23458	774	-29108	-12519	-23004	-4652	-32213	-10098	-16671	449
1.127500	-24	44	89	-58	-110	-32	10	-15	-32	6	-72	-66	-95	-16	-33	-59	-104	35	-83	-31	-104	-19	-101	-69	-62	0	-97	-14	-73	-67	-147	-77	-117	-2165	-10825	-27427	59	-30094	-13641	-23091	581	-28730	-12703	-23172	-2889	-31924	-10272	-17064	398
1.128333	-22	44	89	-58	-109	-34	10	-11	-18	6	-70	-64	-94	-17	-29	-58	-96	36	-80	-31	-107	-23	-101	-68	-60	1	-96	-11	-72	-69	-145	-74	6	-2246	-11412	-27060	-207	-29724	-13742	-22749	619	-28371	-12905	-23310	-2443	-31593	-10493	-17466	401
1.129167	-23	46	87	-58	-105	-32	11	-12	-16	6	-72	-64	-96	-18	-29	-57	-99	34	-81	-28	-104	-21	-100	-63	-60	2	-94	-14	-74	-70	-146	-74	147	-2341	-11901	-26702	-444	-29356	-13777	-22434	645	-28036	-13131	-23416	-2257	-31270	-10763	-17881	592
1.130000	-21	43	88	-59	-110	-30	15	-11	-15	8	-70	-62	-93	-13	-28	-61	-96	37	-82	-31	-103	-19	-98	-68	-61	1	-95	-11	-69	-67	-145	-74	112	-2438	-12285	-26361	-371	-28993	-13748	-22150	820	-27727	-13367	-23492	-1893	-30951	-11045	-18299	669
1.130833	-22	42	89	-59	-107	-38	13	-22	-19	3	-76	-67	-97	-17	-26	-59	-100	33	-83	-32	-103	-23	-101	-69	-64	-31	-112	-14	-73	-69	-147	-76	46	-2538	-12560	-26030	66	-28655	-13668	-21896	1121	-27452	-13619	-23539	-2042	-30608	-11354	-18712	677
1.131667	-24	37	82	-65	-110	-39	8	-16	-22	5	-76	-69	-98	-8	-45	-63	-107	29	-88	-35	-110	-25	-104	-74	-67	-7	-104	-17	-76	-73	-150	-80	-28	-2629	-12732	-25716	-320	-28335	-13522	-21680	953	-27202	-13876	-23547	-3412	-30279	-11661	-19126	920
1.132500	-26	37	84	-64	-112	-43	7	-19	-23	4	-76	-67	-95	-19	-30	-63	-99	34	-85	-33	-105	-24	-103	-70	-65	-4	-102	-7	-72	-73	-147	-74	-28	-2694	-12805	-25409	484	-28041	-13326	-21494	1224	-26970	-14133	-23526	-1603	-29955	-11952	-19522	670
1.133333	-25	37	81	-57	-107	-36	10	-16	-21	4	-77	-61	-95	-19	-31	-64	-101	33	-87	-33	-103	-23	-102	-72	-63	-4	-101	-13	-70	-72	-150	-76	-15	-2738	-12794	-25119	1234	-27776	-13088	-21349	1273	-26766	-14379	-23471	441	-29643	-12229	-19915	145
1.134167	-24	40	81	-62	-110	-38	9	-15	-19	4	-76	-66	-97	-17	-30	-62	-98	33	-84	-31	-105	-24	-105	-76	-64	-5	-100	-13	-70	-72	-142	-75	-52	-2753	-12715	-24841	1000	-27554	-12824	-21249	1669	-26582	-14620	-23382	761	-29340	-12478	-20296	342
1.135000	-24	38	84	-61	-109	-32	12	-14	-22	29	-72	-65	-95	-31	-31	-59	-102	34	-80	-33	-104	-22	-102	-73	-66	-3	-99	-13	-73	-72	-149	-76	-47	-2731	-12587	-24578	766	-27366	-12531	-21189	2070	-26413	-14846	-23268	-25	-29056	-12700	-20666	369
1.135833	-22	41	82	-62	-110	-35	12	-11	-15	7	-70	-62	-96	-14	-29	-60	-98	37	-84	-31	-108	-23	-102	-69	-60	-4	-99	-11	-67	-68	-149	-85	-88	-2668	-12420	-24330	1222	-27221	-12222	-21165	2057	-26260	-15053	-23121	-222	-28782	-12878	-21019	196
1.136667	-23	40	87	-58	-109	-34	10	-12	10	5	-73	-64	-97	-16	-30	-59	-100	37	-79	-30	-104	-23	-100	-70	-61	-3	-101	-14	-75	-73	-149	-75	-119	-2564	-12238	-24095	1299	-27115	-11912	-21192	1508	-26121	-15246	-22961	26	-28525	-13030	-21366	85
1.137500	-26	39	85	-62	-109	-35	11	-14	-22	3	-73	-63	-98	-18	-30	-61	-100	33	-83	-30	-107	-22	-102	-69	-60	0	-99	-7	-73	-59	-146	-75	-101	-2416	-12056	-23878	1246	-27047	-11606	-21262	559	-25983	-15410	-22774	487	-28294	-13153	-21692	21
1.138333	-24	41	84	-63	-81	-34	10	-16	-18	2	-76	-67	-98	-24	-30	-58	-102	35	-83	-32	-107	-22	-104	-72	-64	-4	-104	-12	-73	-69	-147	-75	-118	-2226	-11881	-23664	1578	-27012	-11314	-21373	-176	-25858	-15549	-22569	2075	-28087	-13250	-22003	-165
1.139167	-24	38	82	-63	-112	-36	7	-17	-21	1	-77	-67	-98	-21	-31	-62	-103	32	-92	-32	-109	-24	-104	-67	-69	-5	-102	-14	-75	-72	-148	-80	-195	-1990	-11739	-23470	1721	-27015	-11046	-21526	-256	-25730	-15663	-22358	2965	-27909	-13328	-22298	-272
1.140000	-26	37	82	-63	-111	-40	6	-17	-22	0	-76	-69	-100	-21	-33	-64	-103	37	-88	-35	-111	-27	-109	-75	-67	-6	-102	-16	-78	-75	-200	-81	-169	-1716	-11631	-23283	-88	-27043	-10808	-21719	-1893	-25617	-15753	-22141	-229	-27759	-13401	-22566	219
1.140833	-26	38	82	-63	-113	-39	5	-17	-23	1	-75	-67	-100	-21	-35	-62	-101	32	-85	-34	-108	-21	-104	-66	-65	-1	-101	-12	-70	-69	-150	-79	-51	-1397	-11556	-23100	378	-27080	-10594	-21939	-2986	-25488	-15812	-21919	834	-27627	-13470	-22807	457
1.141667	-23	45	87	-60	-113	-33	10	-12	-16	5	-72	-66	-95	-15	-28	-51	-100	29	-75	-30	-108	-22	-99	-65	-61	1	-97	-9	-72	-69	-144	-74	-29	-1059	-11534	-22927	338	-27142	-10419	-22191	-3922	-25376	-15852	-21705	1213	-27520	-13547	-23010	108
1.142500	-22	45	97	-58	-104	-29	12	-12	-13	5	-73	-66	-95	-13	-26	-58	-98	35	-82	-29	-102	-19	-83	-67	-60	1	-101	-11	-73	-85	-141	-74	-10	-688	-11558	-22768	207	-27204	-10288	-22477	-5539	-25271	-15872	-21503	1686	-27443	-13640	-23181	-26
1.143333	-24	43	90	-58	-108	-29	12	-10	-17	7	-73	-63	-93	-14	-28	-55	-98	36	-84	-30	-104	-22	-101	-65	-60	0	-100	-11	-73	-68	-142	-74	88	-301	-11621	-22621	-121	-27276	-10194	-22780	-7242	-25168	-15868	-21312	1586	-27393	-13753	-23307	-109
1.144167	-21	44	89	-56	-108	-31	12	-12	-16	4	-72	-66	-93	-14	-32	-57	-100	36	-84	-31	-105	-22	-102	-68	-67	0	-100	-11	-70	-68	-146	-77	135	99	-11724	-22466	-98	-27341	-10141	-23099	-8668	-25075	-15849	-21117	932	-27361	-13891	-23381	-280
1.145000	-25	44	85	-46	-108	-32	16	-13	-17	8	-73	-65	-93	-14	-15	-58	-103	32	-85	-28	-104	-21	-100	-65	-64	2	-99	-11	-74	-69	-147	-81	97	510	-11857	-22325	-930	-27400	-10121	-23424	-10280	-24995	-15807	-20978	-1530	-27352	-14051	-23399	-118
1.145833	-24	3	86	-53	-112	-33	11	-15	-23	4	-74	-65	-95	-14	-28	-59	-98	34	-85	-32	-104	-23	-104	-67	-64	0	-98	-11	-73	-72	-147	-76	113	923	-12009	-22181	-108	-27450	-10136	-23745	-11286	-24926	-15743	-20838	-705	-27363	-14230	-23351	32
1.146667	-24	41	88	-58	-108	-35	10	-12	-16	5	-73	-66	-98	-39	-28	-60	-103	36	-86	-35	-108	-24	-100	-66	-63	0	-100	-11	-74	-73	-148	-69	133	1331	-12168	-22043	901	-27475	-10178	-24054	-11855	-24867	-15666	-20725	1320	-27372	-14426	-23240	-429
1.147500	-25	44	88	-58	-112	-35	8	-11	-18	6	-73	-65	-98	-16	-27	-59	-100	52	-103	-32	-109	-24	-103	-67	-62	2	-97	-12	-76	-69	-148	-74	182	1732	-12324	-21912	638	-27486	-10245	-24354	-11585	-24822	-15566	-20622	1901	-27392	-14627	-23051	-293
1.148333	-25	42	91	-75	-111	-33	11	-11	-18	5	-73	-68	-85	-19	-30	-60	-100	35	-86	-34	-110	-23	-102	-66	-62	0	-101	-5	-77	-74	-149	-75	243	2101	-12476	-21751	-138	-27478	-10328	-24625	-11109	-24789	-15447	-20531	1100	-27420	-14830	-22798	-200
1.149167	-23	39	85	-60	-112	-34	11	-13	-18	3	-73	-65	-95	-13	-28	-60	-97	34	-85	-31	-110	-23	-101	-62	-62	3	-97	-11	-70	-68	-145	-72	234	2487	-12595	-21642	-104	-27434	-10417	-24861	-10989	-24757	-15305	-20445	1016	-27438	-15007	-22468	-308
1.150000	-23	43	87	-58	-110	-31	11	-12	-18	7	-73	-64	-95	-12	-28	-57	-102	39	-83	-31	-104	-18	-99	-66	-73	0	-97	-12	-70	-70	-148	-76	180	2833	-12681	-21505	109	-27366	-10516	-25063	-10586	-24736	-15141	-20367	1468	-27452	-15190	-22072	-405
1.150833	-25	39	87	-61	-110	-30	10	-10	-16	6	-70	-64	-95	-17	-33	-61	-101	34	-88	-38	-107	-27	-102	-66	-65	-1	-100	-14	-76	-74	-148	-75	138	3156	-12733	-21375	128	-27276	-10611	-25212	-10110	-24712	-14961	-20278	2335	-27455	-15325	-21612	-498
1.151667	-25	39	86	-60	-110	-28	9	-15	-23	2	-76	-65	-97	0	-31	-60	-100	35	-85	-33	-107	-24	-102	-67	-66	-4	-102	-13	-68	-74	-148	-73	148	3462	-12729	-21243	526	-27147	-10691	-25310	-9404	-24684	-14753	-20174	3922	-27435	-15415	-21092	-572
1.152500	-26	42	87	-59	-111	-32	10	-15	-17	6	-72	-68	-97	-15	-29	-62	-100	37	-83	-35	-105	-23	-102	-65	-61	0	-98	-15	-72	-69	-147	-75	194	3736	-12672	-21110	889	-26994	-10759	-25343	-7593	-24640	-14518	-20044	5544	-27392	-15448	-20521	-656
1.153333	-23	41	86	-58	-115	-32	11	-15	-21	7	-70	-63	-98	-14	-29	-59	-101	35	-81	-39	-107	-19	-102	-68	-66	0	-96	-12	-72	-68	-154	-73	244	3986	-12560	-20975	-811	-26799	-10806	-25317	-7253	-24569	-14263	-19881	2802	-27323	-15425	-19919	-412
1.154167	-27	39	86	-59	-112	-31	11	-13	-17	7	-70	-65	-97	-15	-30	-61	-128	36	-83	-33	-104	-21	-102	-67	-63	-4	-99	-12	-74	-67	-147	-75	298	4213	-12385	-20840	-319	-26599	-10824	-25215	-8059	-24474	-13990	-19678	3617	-27236	-15332	-19262	-290
1.155000	-23	40	88	-58	-92	-34	12	-13	-17	4	-68	-64	-93	-15	-29	-61	-101	36	-83	-33	-108	-22	-100	-68	-51	-11	-99	-11	-73	-68	-146	-73	411	4414	-12168	-20709	120	-26321	-10813	-25057	-8060	-24345	-13705	-19426	4587	-27084	-15168	-18592	-537
1.155833	-24	43	87	-59	-109	-31	15	-16	-19	8	-72	-64	-84	-15	-32	-60	-99	37	-83	-30	-107	-19	-91	-66	-63	-1	-99	-13	-74	-69	-148	-70	570	4591	-11874	-20577	-151	-26027	-10768	-24827	-8140	-24174	-13403	-19122	4757	-26904	-14931	-17906	-369
1.156667	-23	49	82	-57	-109	-31	13	-14	9	5	-76	-63	-97	-16	-31	-62	-100	34	-86	-34	-105	-21	-103	-70	-63	-4	-91	-15	-72	-69	-149	-75	645	4741	-11550	-20449	-165	-25703	-10683	-24538	-7705	-23956	-13087	-18759	4311	-26678	-14626	-17231	-590
1.157500	-25	40	85	-60	-112	-35	8	-19	-26	1	-77	-66	-98	-17	-31	-60	-102	34	-82	-34	-109	-8	-104	-72	-63	-4	-103	-11	-75	-70	-150	-75	482	4875	-11177	-20312	267	-25335	-10556	-24184	-6945	-23681	-12760	-18333	4560	-26400	-14256	-16561	-818
1.158333	-27	37	85	-60	-112	-28	11	-17	-21	1	-74	-66	-96	-15	-32	-61	-104	30	-85	-34	-108	-17	-103	-69	-64	-3	-101	-13	-74	-67	-148	-77	326	4983	-10771	-20177	-488	-24931	-10381	-23772	-6474	-23348	-12429	-17844	2592	-26073	-13815	-15906	-448
1.159167	-26	42	84	-60	-103	-32	8	-13	-23	3	-75	-66	-97	-18	-29	-60	-101	33	-83	-33	-107	-23	-103	-75	-67	-5	-100	-13	-73	-70	-150	-64	297	5077	-10334	-20039	-405	-24494	-10163	-23311	-5725	-22954	-12097	-17297	2944	-25694	-13343	-15284	42
1.160000	-30	39	84	-60	-113	-34	23	-15	-23	2	-75	-66	-100	-16	-32	-61	-104	33	-84	-33	-108	-21	-101	-70	-66	-3	-101	-10	-77	-72	-149	-75	273	5152	-9882	-19896	375	-24012	-9900	-22804	-4772	-22500	-11764	-16699	4526	-25254	-12814	-14689	-293
1.160833	-26	43	85	-58	-113	-35	10	-14	-21	5	-69	-66	-104	-16	-30	-58	-111	37	-81	-32	-113	-25	-101	-69	-76	1	-98	-11	-76	-69	-146	-74	244	5210	-9417	-19751	384	-23504	-9589	-22263	-3616	-21975	-11432	-16046	4539	-24749	-12244	-14111	-148
1.161667	-23	44	94	-57	-107	-28	15	-10	-15	6	-73	-64	-95	-16	-27	-56	-99	39	-81	-29	-104	-18	-97	-67	-61	2	-98	-10	-73	-67	-146	-73	282	5247	-8952	-19590	-108	-22944	-9229	-21689	-2137	-21398	-11101	-15344	3232	-24189	-11654	-13605	-134
1.162500	-23	44	87	-59	-110	-30	13	-12	-17	12	-73	-61	-92	-12	-27	-41	-98	37	-101	-30	-107	-18	-100	-68	-63	0	-97	-9	-70	-67	-145	-72	212	5265	-8495	-19435	-361	-22366	-8825	-21089	-555	-20761	-10777	-14615	1773	-23573	-11044	-13128	-287
1.163333	-24	34	86	-59	-109	-30	13	-11	-21	7	-73	-64	-98	-11	-25	-55	-100	35	-91	-29	-103	-19	-98	-68	-64	1	-98	-10	-68	-68	-146	-74	86	5271	-8055	-19266	-531	-21749	-8379	-20475	1534	-20074	-10458	-13860	264	-22901	-10432	-12688	-185
1.164167	-30	40	86	-59	-108	-32	13	-10	9	6	-73	-65	-95	-14	-28	-62	-110	36	-84	-33	-105	-21	-101	-68	-63	2	-99	-11	-72	-65	-148	-87	-70	5248	-7636	-19083	-493	-21106	-7895	-19844	3608	-19347	-10135	-13091	-769	-22179	-9815	-12285	-169
1.165000	-24	44	86	-60	-117	-31	10	-16	-19	1	-76	-66	-97	-15	-30	-60	-100	35	-85	-38	-109	-24	-104	-70	-67	-3	-102	-12	-75	-73	-148	-78	-191	5210	-7239	-18886	-456	-20449	-7370	-19197	5854	-18589	-9817	-12323	-695	-21403	-9202	-11912	-152
1.165833	-25	41	85	-60	-112	-35	9	-16	-18	4	-73	-65	-99	-17	-31	-60	-100	35	-84	-31	-107	-23	-98	-67	-60	1	-98	-10	-73	-69	-146	-76	-74	5152	-6868	-18669	-176	-19765	-6804	-18541	8663	-17790	-9489	-11552	619	-20572	-8589	-11559	-201
1.166667	-27	42	84	-60	-100	-36	7	-11	-22	2	-73	-65	-98	-15	-30	-61	-102	33	-86	-32	-111	-22	-103	-70	-64	0	-101	-22	-70	-72	-148	-70	-66	5074	-6540	-18434	-1349	-19078	-6234	-17877	9327	-16974	-9154	-10795	-1967	-19707	-8000	-11229	-7
1.167500	-25	41	88	-60	-112	-33	11	-12	-19	5	-72	-63	-98	-16	-46	-59	-101	35	-85	-32	-110	-21	-99	-70	-66	0	-100	-13	-73	-73	-148	-75	-231	5000	-6246	-18171	-1390	-18374	-5623	-17195	9071	-16145	-8801	-10065	-2262	-18806	-7420	-10910	401
1.168333	-23	41	87	-60	-110	-33	2	-13	-21	4	-70	-63	-97	-11	-27	-57	-102	30	-84	-33	-107	-21	-107	-67	-64	1	-99	-11	-73	-67	-145	-76	-293	4850	-5988	-17887	-457	-17662	-5000	-16496	12657	-15306	-8435	-9351	-247	-17870	-6851	-10588	37
1.169167	-25	41	90	-57	-108	-32	12	-12	-19	3	-69	-66	-95	-14	-30	-58	-100	36	-84	-31	-104	-22	-98	-67	-63	1	-100	-11	-68	-70	-146	-69	-326	4707	-5761	-17551	-1290	-16977	-4356	-15781	16610	-14467	-8041	-8690	1008	-16913	-6288	-10269	-219
1.170000	-23	40	87	-59	-107	-31	11	-9	-18	4	-70	-62	-93	-14	-27	-58	-101	37	-85	-31	-104	-19	-98	-66	-62	0	-97	-10	-74	-70	-127	-73	-291	4535	-5576	-17186	-2429	-16234	-3709	-15050	19727	-13633	-7620	-8061	2351	-15938	-5736	-9940	-391
1.170833	-24	40	90	-58	-108	-36	11	-11	-19	3	-72	-64	-96	-18	-30	-58	-99	37	-90	-33	-107	-24	-102	-70	-67	-3	-99	-13	-73	-74	-150	-75	-223	4344	-5423	-16766	-2773	-15528	-3059	-14301	21948	-12813	-7167	-7482	4438	-14947	-5195	-9606	-265
1.171667	-27	37	87	-60	-110	-35	10	-16	-21	2	-75	-65	-94	-15	-32	-64	-107	34	-86	-35	-108	-23	-102	-69	-66	-6	-101	-13	-76	-74	-148	-77	-202	4134	-5301	-16287	-3081	-14821	-2425	-13525	22803	-11996	-6667	-6952	4074	-13950	-4650	-9254	-247
1.172500	-26	36	85	-59	-112	-35	9	-15	-22	0	-73	-65	-98	-17	-29	-60	-104	35	-85	-39	-109	-26	-101	-72	-65	-5	-97	-13	-76	-73	-147	-78	-158	3910	-5212	-15740	-2865	-14119	-1801	-12716	22778	-11186	-6131	-6469	4504	-12960	-4110	-8881	23
1.173333	-27	34	85	-60	-113	-35	9	-16	-21	1	-75	-66	-100	-19	-33	-63	-100	34	-90	-33	-109	-24	-102	-72	-67	-3	-101	-14	-77	-76	-152	-77	-166	3671	-5149	-15116	-1549	-13412	-1184	-11888	22752	-10392	-5552	-6042	7320	-11986	-3565	-8501	-113
1.174167	-26	39	85	-63	-103	-35	7	-15	-24	3	-99	-67	-95	-18	-30	-58	-100	35	-88	-35	-113	-27	-102	-68	-63	-1	-98	-11	-91	-72	-145	-70	-142	3423	-5107	-14407	-820	-12702	-590	-11027	22328	-9606	-4926	-5660	9238	-11017	-3011	-8104	-49
1.175000	-26	40	85	-58	-112	-38	10	-14	-22	3	-74	-64	-99	-18	-30	-60	-99	37	-81	-33	-108	-23	-100	-68	-55	-1	-98	-13	-76	-70	-146	-67	-156	3165	-5081	-13610	-1117	-11989	-24	-10145	21241	-8833	-4270	-5346	8923	-10073	-2450	-7700	27
1.175833	-24	39	90	-61	-109	-32	13	-16	-17	5	-69	-63	-95	-26	-28	-58	-98	37	-85	-29	-103	-22	-100	-67	-63	0	-99	-10	-69	-67	-145	-72	-218	2909	-5069	-12726	-1114	-11274	507	-9249	19031	-8075	-3574	-5074	8191	-9153	-1890	-7301	-218
1.176667	-22	44	88	-59	-107	-33	10	-15	-18	4	-75	-63	-94	-14	-29	-60	-102	36	-84	-33	-112	-23	-100	-69	-61	-3	-99	-11	-74	-70	-149	-75	-239	2652	-5046	-11758	-476	-10551	1002	-8341	16346	-7324	-2845	-4855	7880	-8267	-1321	-6917	-47
1.177500	-26	37	88	-58	-111	-33	15	-13	-3	4	-73	-64	-94	-17	-27	-60	-102	34	-74	-32	-104	-21	-100	-69	-66	-1	-96	-10	-72	-68	-146	-76	-256	2390	-5018	-10700	-120	-9815	1453	-7405	13319	-6573	-2094	-4698	7425	-7420	-758	-6561	116
1.178333	-25	43	87	-81	-110	-35	15	-17	-19	6	-74	-64	-96	-16	-27	-59	-101	37	-83	-32	-107	-22	-103	-72	-52	0	-99	-11	-74	-69	-147	-77	-256	2166	-4968	-9561	160	-9059	1860	-6509	9867	-5840	-1333	-4598	7285	-6613	-198	-6236	87
1.179167	-28	42	81	-57	-103	-35	12	-15	-17	6	-73	-59	-96	-17	-32	-62	-100	36	-83	-33	-107	-23	-103	-72	-63	0	-98	-14	-73	-77	-150	-76	-240	1944	-4886	-8343	818	-8288	2221	-5605	6847	-5115	-576	-4521	8458	-5854	354	-5961	45
1.180000	-38	43	84	-62	-113	-36	10	-14	-21	1	-73	-64	-99	-18	-26	-60	-100	35	-85	-21	-107	-24	-100	-72	-64	0	-98	-14	-72	-78	-150	-75	-270	1735	-4758	-7062	128	-7496	2522	-4723	4240	-4402	167	-4508	6071	-5131	895	-5749	105
1.180833	-25	44	88	-59	-113	-35	11	-14	-18	5	-74	-53	-97	-18	-28	-58	-103	34	-124	-34	-109	-22	-101	-70	-63	0	-101	-15	-73	-68	-147	-76	-254	1544	-4566	-5739	-742	-6688	2766	-3874	431	-3710	891	-4542	3244	-4455	1414	-5610	346
1.181667	-23	44	71	-58	-110	-34	13	-11	-11	8	-72	-62	-96	-16	-27	-59	-99	35	-78	-33	-104	-22	-98	-73	-61	0	-100	-14	-72	-67	-147	-74	-254	1379	-4312	-4402	436	-5871	2953	-3073	-2777	-3035	1572	-4615	3556	-3837	1895	-5561	36
1.182500	-22	44	88	-60	-110	-32	4	-15	-18	4	-74	-66	-95	-21	-29	-58	-102	37	-82	-30	-103	-19	-99	-66	-61	1	-102	-24	-70	-65	-143	-70	-300	1230	-3973	-3069	350	-5041	3076	-2318	-6407	-2384	2202	-4733	2441	-3267	2342	-5599	225
1.183333	-25	43	85	-56	-109	-30	11	-12	-17	7	-72	-62	-92	-17	-28	-59	-96	33	-82	-29	-102	-19	-97	-67	-61	-10	-99	-10	-69	-69	-145	-77	-268	1091	-3562	-1757	265	-4202	3130	-1626	-9860	-1774	2763	-4883	1086	-2751	2738	-5740	416
1.184167	-21	44	90	-57	-110	-32	10	-14	-57	6	-72	-66	-91	-17	-27	-58	-98	33	-83	-33	-104	-22	-101	-70	-62	0	-98	-10	-69	-64	-145	-75	-225	970	-3049	-513	382	-3368	3117	-990	-13218	-1201	3246	-5064	-136	-2275	3081	-5976	627
1.185000	-24	39	86	-60	-107	-33	10	-14	-17	5	-72	-68	-93	-18	-30	-62	-100	35	-86	-34	-104	-22	-101	-70	-60	0	-99	-13	-72	-69	-147	-75	-265	856	-2450	630	-39	-2546	3032	-449	-16598	-672	3634	-5275	-2846	-1850	3360	-6321	614
1.185833	-24	42	86	-63	-110	-33	10	-14	-19	6	-99	-65	-97	-19	-29	-60	-98	24	-81	-31	-105	-23	-103	-68	-61	0	-100	-10	-73	-70	-148	-76	-301	744	-1755	1646	-648	-1745	2877	3	-20288	-198	3920	-5501	-5217	-1467	3574	-6749	785
1.186667	-23	40	85	-62	-127	-30	10	-14	-18	3	-76	-67	-98	-21	-31	-61	-100	30	-85	-31	-105	-22	-99	-68	-64	1	-101	-18	-74	-73	-149	-72	-304	629	-981	2502	21	-969	2655	425	-23061	222	4104	-5743	-4406	-1120	3720	-7267	619
1.187500	-24	40	85	-62	-112	-32	6	-13	-19	4	-73	-67	-94	-17	-28	-56	-100	35	-84	-34	-104	-22	-102	-72	-62	1	-100	-11	-69	-70	-148	-77	-262	484	-131	3165	-62	-231	2363	745	-24925	578	4174	-5998	-3726	-807	3780	-7865	470
1.188333	-55	42	87	-59	-109	-32	9	-12	-21	5	-73	-67	-95	-16	-27	-61	-101	36	-94	-31	-105	-22	-100	-69	-63	0	-108	-13	-70	-68	-148	-75	-163	364	783	3622	-1132	459	2005	976	-25432	868	4126	-6248	-4764	-530	3767	-8519	688
1.189167	-26	34	87	-61	-110	-32	11	-13	-18	4	-70	-63	-94	-23	-27	-63	-101	34	-84	-31	-104	-22	-99	-69	-61	1	-98	-10	-72	-69	-149	-74	-144	202	1769	3848	-1745	1087	1584	1162	-25588	1090	3962	-6492	-5953	-281	3680	-9222	440
1.190000	-23	49	85	-59	-107	-32	9	-15	-17	4	-73	-63	-95	-17	-30	-84	-100	36	-84	-33	-105	-24	-87	-73	-64	0	-99	-13	-73	-76	-147	-76	-130	2	2747	3842	-1284	1637	1101	1256	-25396	1239	3684	-6731	-5815	-63	3507	-9962	237
1.190833	-26	38	81	-62	-110	-33	8	-16	-21	3	-75	-66	-98	-23	-33	-65	-111	30	-87	-34	-105	-25	-101	-72	-64	-1	-99	-14	-74	-74	-151	-76	-134	-224	3747	3594	-1135	2119	566	1290	-24284	1327	3295	-6953	-4747	136	3257	-10713	300
1.191667	-28	37	81	-63	-111	-39	5	-16	-22	-1	-75	-66	-99	-22	-33	-62	-102	32	-88	-35	-109	-26	-107	-74	-63	0	-101	-28	-74	-73	-150	-76	-74	-493	4735	3130	-1262	2507	-18	1260	-22214	1351	2799	-7153	-3237	309	2935	-11453	323
1.192500	-25	40	85	-60	-112	-36	15	-14	-18	0	-76	-70	-102	-21	-34	-60	-103	30	-88	-35	-110	-25	-103	-72	-62	-3	-101	-17	-76	-70	-148	-76	-26	-797	5678	2455	-592	2806	-621	1179	-18974	1316	2209	-7321	-902	453	2542	-12167	220
1.193333	-26	40	87	-62	-108	-38	8	-15	-18	3	-74	-66	-97	-34	-30	-61	-121	32	-88	-33	-110	-27	-100	-69	-64	1	-100	-13	-73	-70	-149	-76	-78	-1140	6564	1601	-925	3005	-1299	1043	-14968	1228	1534	-7466	-814	571	2084	-12840	102
1.194167	-25	42	87	-60	-109	-33	16	-16	-17	2	-75	-53	-96	-17	-30	-61	-100	32	-87	-34	-103	-23	-102	-69	-64	0	-99	-14	-72	-69	-142	-77	-66	-1524	7367	593	-2624	3100	-1978	871	-12775	1089	787	-7580	-3255	664	1568	-13455	406
1.195000	-25	42	106	-60	-108	-34	10	-16	-17	0	-73	-64	-94	-17	-28	-61	-109	30	-87	-33	-103	-25	-99	-69	-62	4	-99	-9	-96	-68	-147	-74	-39	-1950	8069	-530	-1707	3086	-2671	657	-9866	919	-17	-7660	-1326	727	994	-13995	220
1.195833	-22	42	88	-59	-104	-32	13	-12	-19	2	-73	-62	-93	-15	-44	-57	-100	34	-86	-30	-103	-24	-100	-66	-60	0	-100	-10	-73	-68	-145	-73	-62	-2422	8655	-1727	-1993	2972	-3363	403	-6770	715	-871	-7708	-702	750	366	-14461	103
1.196667	-28	45	87	-59	-107	-35	12	-14	-22	3	-74	-62	-96	-15	-29	-60	-103	33	-88	-26	-105	-23	-100	-66	-67	0	-96	-9	-74	-64	-147	-73	-98	-2899	9110	-2960	-1682	2755	-4047	120	-3935	487	-1761	-7743	227	742	-304	-14829	209
1.197500	-26	40	88	-59	-110	-35	10	-17	-19	0	-74	-64	-100	-16	-30	-61	-97	30	-87	-35	-110	-29	-103	-70	-64	-3	-100	-13	-73	-73	-146	-74	-55	-3407	9433	-4192	-1039	2434	-4714	-196	-1635	245	-2668	-7705	1590	692	-1017	-15095	162
1.198333	-26	39	91	-60	-113	-35	10	-17	-22	1	-75	-67	-101	-19	-49	-65	-108	29	-90	-39	-111	-39	-92	-72	-68	-3	-102	-13	-76	-73	-150	-80	-18	-3935	9626	-5395	-845	2020	-5343	-541	-14	-6	-3576	-7657	2191	602	-1762	-15257	-49
1.199167	-26	37	82	-62	-114	-62	5	-18	-22	23	-78	-67	-98	-21	-31	-61	-102	32	-92	-36	-107	-28	-104	-72	-63	-3	-99	-9	-75	-69	-147	-76	7	-4472	9699	-6532	-1158	1516	-5920	-907	652	-252	-4468	-7573	1004	472	-2527	-15308	86
1.200000	-23	37	86	-61	-112	-36	11	-16	-19	-1	-77	-67	-103	-23	-32	-62	-96	30	-90	-38	-116	-28	-103	-73	-63	-4	-102	-14	-75	-74	-150	-79	44	-5006	9650	-7587	665	941	-6430	-1299	1724	-497	-5335	-7461	2505	302	-3337	-15249	-61
1.200833	-28	39	84	-60	-110	-28	10	-19	-18	1	-77	-62	-98	-17	-30	-62	-118	35	-87	-36	-108	-26	-103	-70	-63	-3	-99	-12	-72	-69	-147	-70	80	-5532	9510	-8529	2141	293	-6863	-1713	2479	-731	-6154	-7341	3870	92	-4128	-15078	-427
1.201667	-19	42	88	-57	-105	-33	13	-33	-15	3	-73	-63	-92	-15	-26	-57	-96	38	-82	-31	-101	-24	-101	-67	-64	1	-98	-11	-70	-69	-144	-69	108	-6039	9288	-9357	2478	-418	-7215	-2154	3230	-956	-6927	-7153	3049	-148	-4943	-14802	-308
1.202500	-24	40	86	-59	-107	-36	33	-11	-18	3	-70	-61	-92	-34	-27	-56	-99	35	-85	-33	-102	-19	-100	-67	-63	0	-98	-10	-72	-65	-144	-73	79	-6528	9001	-10086	2630	-1172	-7472	-2625	3811	-1170	-7630	-6966	1048	-441	-5758	-14438	-471
1.203333	-21	44	87	-59	-110	-31	12	-12	-17	6	-74	-65	-93	-1	-26	-56	-101	37	-84	-27	-104	-22	-113	-66	-62	-1	-98	-10	-69	-63	-145	-73	63	-6985	8684	-10670	3151	-1973	-7626	-3135	4330	-1383	-8261	-6763	-486	-752	-6558	-13981	-513
1.204167	-24	41	84	-59	-105	-33	13	-11	-17	19	-70	-62	-93	-15	-27	-58	-99	35	-86	-33	-104	-19	-98	-66	-64	0	-97	-10	-70	-67	-143	-75	116	-7407	8348	-11171	3505	-2800	-7676	-3655	4763	-1574	-8798	-6542	-1982	-1085	-7333	-13456	-401
1.205000	-23	42	86	-57	-111	-32	13	-13	-21	1	-70	-59	-95	-16	-28	-58	-101	36	-83	-55	-107	-22	-101	-70	-62	0	-97	-12	-73	-67	-145	-76	133	-7784	8020	-11574	3655	-3626	-7616	-4219	5096	-1768	-9233	-6315	-2900	-1436	-8077	-12846	-390
1.205833	-24	42	88	-58	-121	-31	12	-16	-16	3	-72	-65	-95	-16	-29	-62	-98	35	-82	-32	-107	-23	-101	-72	-63	0	-99	-13	-74	-72	-144	-77	76	-8117	7716	-11901	4127	-4436	-7445	-4819	5614	-1952	-9576	-6086	-2029	-1796	-8767	-12193	-304
1.206667	-31	41	88	-60	-113	-36	9	-15	-18	0	-75	-66	-97	-19	-30	-62	-102	27	-84	-33	-110	-25	-104	-72	-59	0	-99	-13	-76	-70	-149	-75	29	-8396	7448	-12168	4455	-5281	-7175	-5461	6257	-2148	-9806	-5868	-1769	-2151	-9392	-11479	-331
1.207500	-22	41	82	-61	-113	-33	9	-15	-22	1	-76	-68	-96	-19	-31	-60	-100	32	-84	-31	-105	-23	-100	-67	-63	-3	-100	-12	-74	-74	-146	-74	49	-8621	7236	-12389	2844	-6069	-6793	-6138	4593	-2344	-9918	-5631	-5766	-2497	-9938	-10768	-115
1.208333	-24	41	86	-60	-108	-31	13	-11	-21	2	-73	-64	-94	-15	-25	-59	-99	35	-82	-32	-105	-23	-100	-66	-61	-3	-98	-10	-67	-68	-146	-74	56	-8790	7080	-12581	3577	-6832	-6309	-6861	3644	-2555	-9918	-5424	-4972	-2823	-10391	-10022	-181
1.209167	-23	42	88	-57	-109	-30	16	-10	-21	4	-63	-64	-95	-14	-27	-59	-103	38	-82	-31	-107	-21	-100	-68	-62	-1	-101	-13	-74	-64	-146	-75	22	-8905	6987	-12757	3689	-7544	-5784	-7627	3650	-2779	-9800	-5243	-4210	-3131	-10747	-9270	-386
1.210000	-24	44	87	-57	-107	-28	13	-12	-16	6	-67	-63	-94	-12	-24	-59	-100	38	-68	-29	-104	-19	-98	-68	-62	1	-97	-9	-67	-68	-146	-74	20	-8971	6951	-12927	3336	-8203	-5184	-8426	3592	-3020	-9574	-5091	-3418	-3416	-10988	-8518	-235
1.210833	-22	44	91	-59	-107	-24	15	-12	-15	10	-72	-67	-95	-15	-27	-46	-100	37	-83	-31	-109	-19	-102	-72	-62	-3	-101	-13	-75	-68	-151	-75	9	-8985	6978	-13090	2755	-8795	-4540	-9264	3224	-3277	-9242	-4984	-3785	-3676	-11108	-7782	-280
1.211667	-27	41	87	-58	-112	-33	10	-14	-22	4	-73	-65	-96	-16	-30	-61	-104	35	-84	-33	-92	-23	-101	-72	-65	-1	-100	-14	-64	-70	-151	-78	27	-8956	7054	-13243	2642	-9310	-3870	-10127	2489	-3555	-8806	-4924	-4182	-3909	-11109	-7070	-448
1.212500	-23	41	89	-58	-109	-35	11	-16	-22	0	-70	-58	-94	-17	-26	-60	-101	36	-82	-33	-109	-22	-101	-67	-65	0	-97	-13	-70	-64	-148	-76	44	-8878	7172	-13374	1527	-9748	-3192	-11014	755	-3852	-8276	-4926	-6158	-4106	-10964	-6373	-211
1.213333	-23	41	87	-59	-110	-32	12	-15	-21	3	-70	-68	-111	-18	-23	-63	-101	36	-82	-32	-108	-23	-107	-73	-65	2	-99	-12	-73	-70	-153	-76	-32	-8770	7324	-13487	1501	-10085	-2529	-11910	-1073	-4172	-7665	-4999	-4865	-4290	-10699	-5719	-44
1.214167	-23	41	80	-39	-110	-33	9	-14	-18	2	-70	-68	-95	-21	-27	-61	-102	35	-84	-33	-111	-26	-101	-72	-66	-1	-99	-12	-76	-70	-151	-76	-126	-8626	7497	-13560	1839	-10336	-1901	-12808	-2969	-4501	-6984	-5148	-2382	-4448	-10309	-5097	-338
1.215000	-44	43	87	-60	-105	-35	10	-14	-18	3	-72	-69	-99	-12	-29	-63	-102	35	-82	-33	-113	-26	-100	-74	-66	-3	-100	-14	-76	-70	-153	-75	-115	-8457	7674	-13574	1523	-10486	-1320	-13692	-4035	-4841	-6256	-5377	-1892	-4597	-9804	-4512	-64
1.215833	-24	47	84	-59	-107	-36	11	-15	-27	5	-73	-69	-97	-23	-29	-60	-100	35	-84	-35	-108	-23	-99	-69	-61	2	-97	-14	-72	-69	-147	-70	-141	-8268	7859	-13517	799	-10537	-807	-14543	-4024	-5181	-5481	-5690	-3167	-4727	-9190	-3973	-148
1.216667	-25	42	85	-61	-108	-34	13	-15	-16	2	-74	-66	-96	-17	-29	-62	-107	33	-85	-32	-105	-26	-100	-58	-63	-1	-100	-14	-73	-70	-148	-73	-88	-8072	8005	-13375	591	-10488	-376	-15350	-2945	-5515	-4672	-6090	-3778	-4847	-8493	-3486	-317
1.217500	-25	38	82	-60	-109	-36	11	-14	-19	3	-74	-66	-96	-17	-4	-63	-102	32	-87	-33	-107	-27	-101	-70	-64	-1	-98	-12	-75	-70	-148	-74	-60	-7864	8135	-13141	547	-10341	-56	-16107	-1023	-5825	-3856	-6572	-3101	-4962	-7728	-3064	-135
1.218333	-26	39	86	-61	-110	-35	9	-15	-21	1	-73	-66	-98	-41	-29	-63	-98	33	-86	-33	-107	-25	-101	-73	-67	-5	-99	-14	-75	-72	-148	-75	-141	-7655	8228	-12804	132	-10093	212	-16785	-688	-6103	-3047	-7131	-1685	-5064	-6928	-2705	-59
1.219167	-34	39	86	-60	-109	-35	12	-11	-19	2	-73	-68	-96	-17	-31	-66	-101	30	-87	-35	-105	-26	-103	-72	-63	-4	-100	-14	-70	-69	-130	-73	-173	-7446	8277	-12358	-153	-9756	355	-17372	-2637	-6327	-2258	-7751	452	-5157	-6088	-2426	-103
1.220000	-26	39	84	-62	-109	-39	8	-18	-19	2	-66	-68	-99	-17	-33	-63	-101	32	-87	-33	-110	-28	-103	-74	-63	-3	-100	-15	-75	-73	-148	-74	-113	-7241	8273	-11812	137	-9328	402	-17854	-4339	-6483	-1509	-8431	2405	-5230	-5247	-2231	-250
1.220833	-24	41	84	-56	-108	-35	10	-15	-18	1	-74	-32	-96	-19	-29	-62	-99	33	-85	-34	-104	-23	-102	-70	-63	-3	-97	-11	-72	-69	-130	-72	-63	-7058	8222	-11167	-1263	-8817	361	-18208	-6366	-6569	-802	-9151	-1344	-5270	-4423	-2139	-68
1.221667	-23	53	90	-60	-110	-35	12	-12	-18	2	-69	-64	-93	-15	-26	-59	-101	35	-81	-31	-108	-8	-98	-67	-65	0	-94	-9	-68	-86	-147	-73	-12	-6850	8116	-10443	-600	-8244	230	-18439	-7186	-6562	-154	-9896	-2426	-5285	-3641	-2157	108
1.222500	-24	39	86	-58	-109	-34	5	-13	-18	2	-74	-65	-95	-15	-27	-59	-102	35	-85	-30	-108	-22	-101	-69	-65	-1	-99	-13	-74	-69	-147	-74	3	-6674	7953	-9661	88	-7612	20	-18537	-5282	-6452	419	-10654	-3182	-5261	-2921	-2304	-188
1.223333	-24	40	87	-61	-110	-34	10	-15	-18	-6	-75	-63	-95	-16	-30	-67	-99	33	-86	-34	-105	-26	-103	-74	-65	-5	-102	-15	-73	-73	-146	-75	64	-6508	7741	-8827	-100	-6939	-248	-18485	-2798	-6241	904	-11395	-4357	-5193	-2279	-2600	-58
1.224167	-25	39	85	-59	-112	-39	10	9	-21	-3	-75	-67	-96	-17	-29	-62	-100	33	-85	-32	-104	-24	-102	-69	-65	-5	-101	-13	-72	-72	-147	-75	94	-6348	7491	-7966	-342	-6241	-548	-18281	435	-5912	1307	-12096	-5318	-5070	-1717	-3003	-57
1.225000	-25	38	84	-61	-109	-33	9	-14	-21	2	-75	-63	-95	-15	-26	-62	-102	34	-87	-31	-105	-23	-100	-72	-62	-3	-94	-13	-72	-67	-147	-79	59	-6204	7199	-7115	82	-5533	-866	-17931	4023	-5472	1620	-12739	-4425	-4887	-1247	-3578	-183
1.225833	-23	40	85	-64	-111	-39	9	-14	-14	1	-76	-66	-95	-12	-29	-60	-101	35	-87	-33	-108	-24	-102	-73	-66	-4	-101	-12	-63	-69	-148	-83	68	-6061	6881	-6295	-600	-4848	-1172	-17422	6801	-4938	1832	-13305	-5264	-4640	-870	-4302	-211
1.226667	-27	37	85	-61	-109	-38	9	-13	-21	0	-76	-63	-98	-17	-30	-63	-108	30	-85	-32	-108	-25	-102	-70	-64	16	-101	-13	-75	-68	-147	-79	67	-5929	6552	-5532	-374	-4198	-1445	-16791	9347	-4298	1953	-13774	-3651	-4325	-587	-5180	97
1.227500	-26	41	86	-60	-102	-39	7	-16	-19	4	-75	-63	-97	-14	-30	-62	-102	34	-83	-32	-108	-24	-105	-73	-64	-1	-100	-13	-72	-70	-147	-77	49	-5802	6219	-4847	800	-3607	-1666	-16009	11818	-3582	1980	-14133	-188	-3955	-385	-6191	-155
1.228333	-23	41	87	-59	-109	-34	11	-12	-18	3	-73	-60	-96	-13	-31	-58	-99	32	-82	-30	-88	-25	-100	-67	-63	-1	-97	-11	-76	-72	-147	-75	37	-5682	5894	-4252	940	-3084	-1804	-15098	14284	-2804	1918	-14360	1520	-3525	-260	-7337	-83
1.229167	-19	44	88	-62	-102	-29	9	-10	-16	4	-70	-63	-93	-14	-28	-56	-99	37	-83	-29	-108	-23	-101	-65	-59	0	-96	-8	-73	-66	-144	-74	38	-5568	5589	-3779	183	-2656	-1846	-14077	16646	-1992	1777	-14456	1494	-3047	-189	-8567	104
1.230000	-19	44	89	-61	-109	-32	13	-10	-15	6	-72	-64	-95	8	-29	-55	-72	40	-82	-31	-102	-19	-98	-64	-60	1	-99	-11	-68	-68	-144	-74	49	-5461	5297	-3412	120	-2339	-1777	-12953	17796	-1171	1565	-14412	2165	-2543	-159	-9924	16
1.230833	-24	41	73	-63	-110	-33	11	-18	-18	3	-72	-66	-97	-17	-32	-53	-101	32	-84	-32	-108	-24	-101	-68	-64	-4	-100	-17	-73	-70	-144	-76	42	-5362	5047	-3176	389	-2129	-1580	-11750	17573	-367	1301	-14226	3645	-2015	-156	-11310	126
1.231667	-24	37	85	-63	-118	-33	9	-16	-22	1	-75	-70	-100	-21	-32	-62	-105	33	-90	-39	-110	-26	-104	-70	-68	-7	-111	-17	-77	-72	-150	-81	8	-5270	4846	-3057	394	-2045	-1269	-10470	15256	394	995	-13909	4844	-1499	-143	-12699	162
1.232500	-32	36	84	-65	-111	-36	6	-18	-24	8	-74	-67	-97	-18	-33	-64	-104	35	-86	-34	-108	-24	-103	-69	-61	0	-99	-14	-72	-65	-148	-78	18	-5185	4698	-3026	423	-2074	-810	-9109	11320	1091	675	-13457	5775	-1003	-93	-14039	137
1.233333	-25	38	86	-62	-109	-39	10	-16	-16	3	-74	-67	-97	-18	-23	-60	-102	33	-84	-33	-102	-23	-103	-70	-66	-3	-99	-13	-75	-69	-146	-77	28	-5103	4628	-3121	597	-2219	-225	-7706	6801	1684	352	-12892	6682	-559	4	-15298	63
1.234167	-26	39	86	-61	-124	-36	11	-16	-18	5	-74	-67	-98	-19	-31	-61	-102	35	-87	-33	-108	-23	-102	-66	-76	-4	-98	-16	-73	-68	-147	-77	0	-5039	4572	-3280	-1123	-2469	485	-6260	991	2149	45	-12224	3043	-181	180	-16426	107
1.235000	-26	41	85	-60	-110	-34	13	-11	-18	4	-72	-67	-96	-15	-28	-58	-101	37	-84	-31	-107	-23	-120	-67	-64	0	-98	-13	-72	-69	-146	-77	-43	-4982	4604	-3494	-1523	-2808	1297	-4795	-4757	2476	-219	-11479	2003	106	447	-17383	500
1.235833	-19	43	85	-59	-108	-34	16	-11	-17	5	-70	-66	-98	-25	-31	-56	-100	39	-82	-31	-105	-22	-99	-64	-63	12	-98	-13	-74	-68	-148	-77	-76	-4942	4691	-3747	-762	-3217	2204	-3318	-6470	2654	-434	-10669	3710	287	818	-18131	250
1.236667	-22	41	87	-59	-110	-34	15	-10	-19	5	-70	-65	-95	-15	-29	-56	-102	39	-82	-31	-107	-24	-101	-66	-62	2	-98	-12	-70	-67	-147	-77	-12	-4919	4833	-4019	-1140	-3683	3169	-1859	-6004	2676	-570	-9808	4743	354	1299	-18637	302
1.237500	-23	42	86	-60	-105	-34	15	3	-16	5	-73	-68	-96	-17	-27	-58	-100	35	-82	-35	-104	-21	-100	-67	-63	0	-97	-16	-73	-70	-147	-77	15	-4913	5025	-4287	-1674	-4174	4183	-393	-3638	2535	-621	-8935	5036	299	1893	-18876	378
1.238333	-23	40	86	-61	-108	-35	15	-14	-17	5	-70	-67	-98	-17	-29	-57	-100	35	-84	-33	-105	-22	-103	-60	-62	0	-99	-14	-72	-68	-148	-78	-61	-4922	5259	-4539	-1823	-4675	5223	1025	-120	2258	-572	-8055	5482	128	2582	-18838	385
1.239167	-48	40	81	-59	-111	-34	15	-27	-19	3	-75	-68	-96	-19	-28	-59	-102	35	-85	-32	-105	-24	-101	-69	-66	-3	-102	-15	-72	-70	-152	-78	-88	-4954	5534	-4764	-2300	-5162	6256	2377	3188	1830	-407	-7193	3419	-156	3371	-18516	339
1.240000	-27	39	82	-60	-111	-38	12	-15	-23	1	-77	-69	-99	-19	-33	-63	-107	30	-87	-35	-117	-26	-101	-73	-69	-3	-101	-16	-75	-73	-152	-82	1	-5010	5839	-4953	-2115	-5612	7253	3645	5614	1310	-126	-6356	1758	-539	4239	-17919	616
1.240833	-32	41	85	-62	-111	-39	29	-22	-24	2	-74	-68	-95	-17	-29	-62	-105	35	-80	-30	-105	-22	-100	-70	-65	0	-97	-12	-72	-72	-143	-78	2	-5065	6166	-5094	-848	-6004	8196	4824	7367	708	285	-5544	2255	-1005	5166	-17050	237
1.241667	-24	45	85	-58	-109	-33	21	-12	-17	8	-70	-64	-94	-13	-29	-56	-100	37	-75	-29	-102	-19	-99	-66	-61	2	-100	-10	-66	-66	-149	-74	0	-5149	6516	-5198	-228	-6329	9065	5880	8509	46	812	-4790	2668	-1530	6120	-15964	90
1.242500	-21	45	91	-56	-111	-34	19	-18	21	9	-69	-63	-94	-14	-27	-56	-99	36	-80	-29	-102	-22	-99	-66	-64	2	-88	-12	-72	-68	-144	-74	-12	-5275	6856	-5264	-437	-6575	9841	6799	10998	-635	1450	-4090	2302	-2083	7078	-14678	299
1.243333	-22	45	90	-55	-110	-35	17	-12	-18	8	-86	-64	-99	-17	-28	-56	-99	39	-77	-29	-105	-23	-97	-65	-63	2	-99	-11	-74	-69	-148	-75	-100	-5357	7193	-5305	-401	-6740	10508	7561	14753	-1312	2187	-3463	1984	-2648	8012	-13246	164
1.244167	-23	44	91	-55	-112	-33	16	-14	-18	7	-68	-64	-94	-13	-26	-56	-98	38	-81	-30	-109	-23	-101	-67	-61	1	-98	-13	-70	-69	-147	-67	-57	-5472	7517	-5323	-162	-6824	11058	8135	19723	-1950	3009	-2895	1735	-3188	8900	-11709	56
1.245000	-21	44	90	-55	-108	-30	18	-11	-17	6	-69	-66	-97	-15	-28	-58	-98	35	-70	-28	-88	-19	-98	-67	-61	0	-98	-12	-74	-70	-149	-75	76	-5603	7817	-5328	171	-6825	11490	8514	25232	-2521	3908	-2401	954	-3685	9721	-10109	45
1.245833	-22	44	86	-55	-108	-31	18	-7	-18	6	-72	-62	-90	-10	-27	-57	-98	34	-83	-30	-108	-19	-97	-67	-63	-1	-98	-12	-72	-70	-146	-76	122	-5732	8080	-5335	638	-6759	11804	8682	29990	-3020	4852	-1976	-355	-4110	10449	-8515	12
1.246667	-26	41	89	-53	-110	-33	16	-13	-21	5	-70	-65	-95	-14	-30	-59	-101	32	-81	-31	-104	-21	-96	-72	-46	0	-100	-11	-70	-68	-147	-76	69	-5854	8300	-5347	1078	-6627	11996	8624	31401	-3423	5832	-1625	-764	-4445	11067	-6967	-59
1.247500	-25	39	92	-55	-108	-33	15	-10	-18	8	-72	-66	-94	-13	-28	-59	-102	34	-83	-30	-104	-22	-98	-66	-55	0	-100	-11	-73	-66	-148	-76	-30	-5970	8458	-5385	153	-6465	12087	8337	30451	-3719	6810	-1349	-3520	-4671	11574	-5513	-93
1.248333	-23	43	89	-56	-109	-30	13	-12	-19	7	-72	-65	-97	-15	-27	-56	-100	34	-84	-33	-105	-19	-99	-69	-64	-3	-100	-12	-72	-69	-144	-77	-64	-6076	8576	-5439	-695	-6275	12087	7807	30253	-3913	7768	-1144	-5660	-4778	11951	-4193	119
1.249167	-26	44	90	-56	-110	-34	13	-12	-17	4	-70	-63	-95	-14	-27	-58	-99	33	-79	-31	-124	-22	-96	-65	-58	2	-96	-10	-68	-65	-147	-73	-46	-6171	8624	-5529	302	-6071	12013	7051	29865	-3999	8696	-1011	-3510	-4772	12220	-3028	-189
1.250000	-19	46	90	-56	-107	-31	16	-12	-15	4	-70	-64	-94	-11	-27	-55	-86	36	-83	-28	-107	-35	-101	-67	-63	0	-99	-13	-69	-67	-147	-75	-46	-6247	8602	-5646	-490	-5879	11871	6112	29409	-3994	9557	-956	-1955	-4647	12366	-2041	-91
1.250833	-23	45	88	-57	-107	-31	15	-12	0	8	-68	-73	-93	-14	-30	-60	-102	36	-81	-30	-105	-22	-99	-67	-63	0	-98	-10	-67	-69	-147	-75	-56	-6309	8515	-5795	-1338	-5703	11699	4890	27600	-3911	10328	-966	-698	-4411	12413	-1263	-28
1.251667	-22	45	88	-60	-111	-33	13	-14	-17	4	-73	-66	-96	-17	-28	-59	-100	35	-85	-29	-107	-23	-101	-69	-63	6	-100	-12	-74	-68	-147	-74	7	-6338	8359	-5972	-1280	-5562	11463	3506	22269	-3754	11001	-1049	-188	-4079	12379	-689	-70
1.252500	-49	41	88	-59	-108	-33	13	-13	-18	8	-73	-63	-95	-18	-31	-60	-102	34	-84	-30	-108	-25	-104	-68	-62	0	-99	-13	-70	-73	-149	-72	3	-6343	8138	-6166	-1410	-5455	11224	1985	15792	-3553	11558	-1196	-2591	-3667	12280	-327	-137
1.253333	-27	42	90	-59	-113	-25	13	-15	-16	5	-72	-64	-96	-13	-28	-61	-99	35	-83	-32	-108	-25	-102	-69	-64	1	-98	-14	-70	-72	-148	-74	-91	-6322	7859	-6372	-1994	-5392	10980	322	9321	-3316	11982	-1404	-5442	-3196	12149	-181	128
1.254167	-24	42	51	-59	-111	-31	15	-14	-17	4	-72	-66	-96	-16	-28	-59	-100	33	-84	-32	-108	-24	-85	-68	-63	-3	-100	-13	-74	-69	-147	-74	-93	-6273	7527	-6583	-1052	-5356	10736	-1429	3443	-3071	12270	-1672	-4709	-2695	11994	-177	-111
1.255000	-21	43	89	-59	-109	-32	15	-13	-16	7	-67	-62	-93	-15	-25	-57	-98	35	-83	-33	-107	-23	-99	-68	-64	1	-97	-11	-69	-66	-144	-75	-80	-6199	7147	-6790	-708	-5354	10498	-3234	-2143	-2831	12418	-1988	-3984	-2178	11841	-358	-299
1.255833	-28	44	91	-59	-104	-33	19	-15	-19	6	-72	-65	-95	-14	-27	-59	-99	36	-83	-33	-105	-24	-100	-68	-63	0	-99	-16	-75	-69	-142	-73	-144	-6072	6730	-6976	-998	-5395	10270	-5055	-7088	-2614	12421	-2342	-4998	-1678	11707	-694	-52
1.256667	-26	40	87	-58	-108	-32	13	-16	-22	6	-75	-62	-98	-16	-30	-62	-92	29	-85	-35	-110	-24	-98	-68	-66	-4	-101	-15	-75	-70	-147	-77	-174	-5971	6294	-7140	-1192	-5443	10050	-6849	-11798	-2435	12299	-2753	-6069	-1217	11606	-1131	-149
1.257500	-27	38	84	-76	-113	-38	11	-19	-23	-18	-75	-68	-96	-17	-29	-62	-102	29	-83	-34	-108	-26	-102	-70	-68	-3	-101	-15	-74	-52	-146	-75	-126	-5813	5848	-7263	-1162	-5505	9841	-8592	-16745	-2288	12054	-3142	-5337	-816	11552	-1665	-212
1.258333	-27	36	87	-59	-110	-34	13	-17	-15	2	-70	-67	-95	-16	-29	-62	-110	32	-88	-34	-108	-27	-101	-70	-68	-1	-100	-13	-75	-72	-147	-77	-70	-5638	5403	-7345	-1157	-5564	9634	-10232	-22055	-2196	11701	-3557	-3630	-497	11541	-2250	-78
1.259167	-23	46	88	-81	-112	-33	11	-19	-19	4	-73	-66	-95	-14	-28	-62	-102	34	-84	-23	-105	-25	-105	-73	-64	-3	-98	-14	-72	-75	-148	-76	-77	-5436	4967	-7376	-1154	-5611	9426	-11736	-27343	-2163	11264	-3959	-1636	-280	11576	-2875	15
1.260000	-25	41	87	-63	-109	-35	12	-19	-19	8	-68	-63	-95	-18	-32	-62	-103	33	-87	-34	-103	-26	-102	-70	-65	0	-100	-15	-75	-74	-150	-77	-141	-5217	4539	-7353	-725	-5638	9217	-13072	-31724	-2184	10758	-4337	1895	-170	11652	-3523	-100
1.260833	-23	42	88	-60	-111	-36	10	-16	-18	5	-69	-45	-92	-15	-30	-59	-100	37	-83	-32	-105	-23	-100	-68	-68	-1	-98	-11	-73	-68	-144	-73	-189	-4976	4154	-7274	-732	-5637	8995	-14222	-32717	-2264	10205	-4679	3169	-174	11759	-4159	-188
1.261667	-18	45	120	-58	-107	-31	16	-11	-15	11	-70	-62	-78	-12	-27	-57	-98	40	-80	-28	-113	-21	-94	-65	-60	2	-99	-11	-69	-70	-143	-69	-242	-4719	3837	-7139	-1868	-5612	8761	-15166	-32718	-2401	9628	-4981	1395	-308	11870	-4784	64
1.262500	-21	45	90	-73	-104	-32	22	-9	-13	7	-65	-64	-93	-12	-25	-57	-96	38	-82	-29	-104	-23	-99	-66	-59	2	-96	-11	-70	-67	-142	-69	-277	-4448	3542	-6957	-615	-5569	8500	-15899	-32725	-2595	9042	-5219	3740	-561	11977	-5377	-113
1.263333	-19	43	89	-59	-104	-32	16	-19	-18	12	-70	-64	-92	-13	-25	-58	-97	36	-84	-29	-103	-21	-98	-65	-63	-1	-98	-12	-74	-68	-144	-68	-272	-4176	3302	-6726	-570	-5506	8218	-16413	-32752	-2834	8474	-5403	3455	-931	12051	-5941	-74
1.264167	-25	42	87	-59	-107	-32	15	-13	-13	5	-72	-64	-96	-15	-27	-60	-98	35	-86	-35	-101	-23	-98	-67	-62	-3	-99	-13	-73	-70	-156	-73	-268	-3889	3110	-6464	-403	-5446	7909	-16714	-32724	-3121	7935	-5526	1436	-1408	12078	-6455	-41
1.265000	-24	42	87	-60	-110	-34	12	-16	-19	12	-75	-65	-97	-16	-31	-59	-103	36	-86	-34	-111	-23	-102	-70	-65	-1	-102	-15	-74	-73	-149	-77	-237	-3594	2975	-6164	5	-5397	7570	-16814	-32742	-3468	7430	-5604	-905	-1979	12034	-6960	-85
1.265833	-31	35	82	-63	-114	-36	10	-14	-21	3	-75	-66	-96	-16	-33	-62	-102	32	-88	-34	-105	-23	-99	-67	-65	0	-102	-12	-73	-72	-147	-74	-190	-3295	2894	-5850	322	-5381	7219	-16721	-32727	-3846	6974	-5630	-4710	-2625	11914	-7378	-222
1.266667	-26	40	87	-63	-110	-34	11	-15	-24	2	-62	-67	-99	-17	-30	-61	-104	36	-84	-33	-108	-23	-102	-72	-67	0	-101	-13	-74	-73	-149	-75	-145	-2988	2864	-5538	-81	-5424	6843	-16471	-30795	-4288	6561	-5639	-10487	-3331	11699	-7774	68
1.267500	-24	44	85	-61	-111	-35	46	-11	-19	5	-75	-65	-97	-15	-32	-60	-101	34	-86	-34	-108	-21	-100	-73	-63	-1	-100	-12	-74	-70	-149	-75	-132	-2684	2878	-5236	916	-5544	6455	-16073	-23237	-4775	6192	-5641	-12598	-4070	11379	-8136	103
1.268333	-23	41	88	-60	-113	-38	12	-14	-14	2	-70	-65	-94	-14	-26	-58	-98	34	-59	-34	-107	-23	-100	-68	-64	2	-99	-11	-72	-68	-144	-74	-155	-2376	2928	-4955	1536	-5767	6054	-15560	-13623	-5313	5860	-5662	-13089	-4822	10959	-8467	-214
1.269167	-22	41	86	-59	-107	-33	17	-11	-16	5	-72	-65	-97	-15	-28	-57	-97	38	-83	-32	-105	-22	-97	-63	-61	0	-94	-11	-72	-69	-145	-73	-81	-2075	3007	-4711	893	-6102	5659	-14978	-3521	-5899	5557	-5718	-14947	-5572	10433	-8768	28
1.270000	-25	43	89	-59	-109	-47	17	-8	-15	8	-67	-61	-93	-13	-42	-57	-88	37	-82	-33	-107	-21	-98	-70	-60	4	-97	-11	-70	-68	-149	-73	-150	-1775	3115	-4520	-3	-6571	5262	-14331	7012	-6534	5276	-5832	-18267	-6298	9820	-9050	58
1.270833	-21	44	88	-60	-105	-34	16	-10	-15	4	-68	-65	-92	-17	-27	-60	-98	36	-82	-30	-105	-22	-102	-69	-62	2	-97	-15	-72	-70	-144	-73	-336	-1482	3230	-4384	-566	-7173	4893	-13652	15510	-7208	5007	-6016	-20349	-6979	9131	-9306	-39
1.271667	-25	41	85	-62	-108	-35	16	-11	-19	4	-73	-64	-97	-16	-31	-60	-103	53	-83	-33	-107	-19	-99	-70	-65	2	-96	-14	-72	-70	-146	-73	-477	-1200	3352	-4315	-1244	-7899	4564	-12959	21447	-7918	4746	-6276	-20165	-7596	8396	-9548	-115
1.272500	-25	44	80	-60	-113	-35	13	-12	-4	4	-73	-65	-100	-17	-27	-58	-100	33	-85	-36	-107	-21	-100	-69	-60	0	-99	-15	-73	-70	-145	-74	-462	-924	3469	-4315	-1701	-8749	4271	-12256	24716	-8638	4482	-6612	-18099	-8105	7640	-9777	-26
1.273333	-25	42	85	-64	-115	-35	11	-13	-24	3	-72	-67	-96	-17	-30	-60	-107	32	-88	-36	-110	-22	-102	-72	-65	0	-100	-17	-75	-68	-148	-78	-382	-663	3572	-4389	-1365	-9713	4037	-11556	25717	-9362	4222	-7025	-13419	-8522	6894	-9993	64
1.274167	-26	40	86	-62	-110	-36	9	-16	-22	1	-73	-66	-99	-16	-30	-61	-108	32	-87	-32	-108	-22	-101	-72	-66	-3	-98	-13	-76	-69	-147	-75	-391	-408	3664	-4544	-599	-10753	3870	-10883	25731	-10053	3962	-7505	-7749	-8825	6194	-10195	-14
1.275000	-24	44	88	-59	-108	-33	13	-15	-17	5	-68	-63	-96	-17	-30	-62	-99	32	-85	-30	-103	-19	-99	-67	-61	1	-95	-13	-73	-70	-148	-77	-366	-187	3725	-4768	-1131	-11841	3788	-10215	22563	-10700	3704	-8032	-5063	-8997	5558	-10398	205
1.275833	-24	45	88	-60	-108	-34	11	-13	-17	6	-70	-63	-97	-14	-28	-59	-99	35	-79	-26	-104	-18	-99	-68	-62	2	-97	-14	-73	-68	-144	-80	-328	66	3755	-5065	728	-12940	3784	-9566	19282	-11275	3454	-8592	1820	-9038	5025	-10588	160
1.276667	-24	43	89	-58	-110	-33	12	-13	-33	5	-73	-65	-96	-15	-31	-59	-101	35	-83	-42	-107	-23	-98	-69	-62	0	-98	-13	-73	-72	-144	-79	-271	282	3748	-5427	1193	-14010	3886	-8922	17441	-11752	3225	-9159	7194	-8939	4609	-10780	224
1.277500	-21	44	89	-59	-111	-36	9	-12	-19	5	-70	-65	-95	-15	-27	-58	-100	66	-82	-29	-108	-23	-102	-68	-59	13	-97	-11	-74	-69	-146	-78	-189	488	3702	-5848	554	-15012	4082	-8283	16277	-12101	3031	-9710	11217	-8707	4335	-10975	435
1.278333	-27	42	87	-60	-113	-34	12	-12	-19	4	-77	-66	-74	-16	-28	-61	-103	35	-85	-31	-105	-21	-100	-66	-61	0	-98	-15	-76	-72	-172	-77	-76	688	3622	-6322	538	-15906	4382	-7644	15574	-12303	2887	-10219	14265	-8343	4206	-11160	280
1.279167	-27	41	87	-60	-111	-34	12	-13	-19	4	-72	-66	-94	-12	-31	-58	-101	34	-98	-31	-107	-22	-104	-66	-48	0	-98	-12	-74	-70	-147	-77	-74	872	3503	-6838	1447	-16648	4777	-7014	14524	-12330	2814	-10653	16656	-7850	4219	-11369	-5
1.280000	-25	62	90	-60	-111	-35	15	-15	-24	0	-73	-67	-96	-13	-27	-59	-107	34	-85	-31	-108	-21	-100	-68	-68	0	-103	-14	-76	-70	-147	-78	-124	1101	3353	-7389	1194	-17203	5273	-6386	11849	-12167	2826	-11006	16491	-7252	4375	-11568	24
1.280833	-30	43	87	-58	-111	-33	11	-14	-19	5	-72	-64	-98	-13	-28	-59	-105	36	-86	-31	-108	-21	-102	-68	-65	0	-99	-11	-73	-68	-149	-99	-75	1232	3172	-7967	1563	-17552	5852	-5768	8179	-11802	2939	-11258	18409	-6552	4655	-11785	-90
1.281667	-23	45	90	-56	-105	-32	12	-12	-22	5	-70	-59	-95	-12	-23	-61	-103	36	-82	-32	-109	-24	-101	-69	-65	-1	-97	-12	-74	-68	-147	-75	3	1413	2977	-8566	1890	-17672	6497	-5171	3329	-11236	3159	-11408	20213	-5774	5032	-12023	-865
1.282500	-47	40	88	-61	-110	-36	13	-15	-19	4	-70	-61	-97	-14	-34	-60	-102	37	-81	-27	-108	-19	-100	-64	-62	2	-97	-11	-74	-67	-145	-74	-34	1593	2764	-9174	1285	-17546	7197	-4619	-1577	-10483	3491	-11450	19722	-4942	5481	-12280	-725
1.283333	-25	44	88	-58	-109	-35	16	-9	-18	4	-72	-64	-96	-13	-27	-59	-101	36	-81	-29	-105	-22	-101	-70	-64	1	-98	-12	-70	-68	-143	-73	-201	1770	2547	-9791	156	-17184	7934	-4129	-6356	-9525	3926	-11403	17731	-4081	5963	-12546	-471
1.284167	-22	43	89	-61	-110	-33	15	-14	-14	5	-70	-66	-93	-17	-28	-60	-101	36	-83	-33	-103	-24	-100	-67	-63	1	-99	-11	-74	-69	-146	-75	-221	1957	2330	-10420	-664	-16596	8667	-3721	-11457	-8439	4449	-11279	16121	-3226	6447	-12875	-621
1.285000	-23	44	73	-60	-110	-34	12	-12	-17	5	-72	-65	-95	-15	-26	-60	-100	34	-84	-31	-108	-25	-99	-53	-63	-3	-100	-11	-72	-69	-145	-74	-206	2139	2134	-11029	-1288	-15816	9360	-3446	-16111	-7249	5036	-11115	14768	-2390	6897	-13220	-537
1.285833	-23	41	86	-61	-108	-35	11	-14	-19	4	-73	-65	-98	-17	-28	-62	-100	32	-84	-34	-87	-22	-107	-68	-64	-1	-100	-14	-73	-72	-146	-75	-408	2335	1950	-11634	-1508	-14867	9987	-3329	-20083	-6001	5656	-10923	13348	-1620	7276	-13601	-188
1.286667	-28	42	86	-63	-108	-34	13	9	-19	5	-72	-66	-97	-13	-28	-62	-98	32	-83	-35	-105	-25	-101	-69	-63	-1	-101	-13	-66	-68	-145	-96	-869	2532	1799	-12224	-1441	-13796	10497	-3405	-22950	-4743	6267	-10789	12512	-934	7546	-14006	-113
1.287500	-26	43	87	-60	-111	-32	12	-16	-19	4	-74	-64	-94	-12	-28	-61	-100	36	-83	-33	-104	-19	-101	-67	-64	-3	-100	-11	-72	-72	-146	-73	-1413	2734	1694	-12791	-1401	-12654	10859	-3715	-23774	-3536	6823	-10722	12072	-374	7692	-14447	-264
1.288333	-26	26	88	-62	-111	-32	13	-13	-16	5	-73	-63	-96	-14	-28	-60	-101	35	-84	-33	-103	-22	-97	-67	-58	1	-98	-11	-60	-70	-144	-72	-1682	2933	1624	-13338	-3044	-11483	11038	-4285	-24911	-2450	7276	-10752	7578	38	7687	-14913	-60
1.289167	-22	42	86	-62	-108	-32	12	-15	-17	4	-76	-64	-72	-13	-27	-59	-97	34	-78	-32	-104	-22	-99	-68	-64	-1	-98	-10	-70	-70	-145	-72	-1849	3132	1610	-13862	-2566	-10338	10994	-5148	-25793	-1520	7577	-10937	6844	288	7520	-15402	24
1.290000	-25	43	88	-63	-107	-33	9	-14	-21	5	-78	-67	-94	-18	-30	-62	-100	34	-87	-36	-108	-24	-101	-70	-64	-3	-101	-13	-73	-72	-149	-76	-1744	3323	1643	-14363	-1599	-9265	10705	-6307	-24565	-804	7687	-11299	6752	359	7172	-15913	-576
1.290833	-26	40	84	-64	-113	-36	9	-17	-23	3	-77	-68	-98	-17	-31	-56	-99	34	-87	-36	-109	-25	-91	-35	-62	1	-101	-15	-74	-74	-148	-76	-1212	3508	1732	-14836	-1214	-8296	10157	-7759	-22190	-323	7584	-11862	6446	250	6663	-16420	-486
1.291667	-25	41	84	-63	-99	-36	9	-17	-19	2	-75	-69	-96	-18	-33	-60	-101	33	-86	-36	-109	-25	-103	-72	-64	-1	-100	-17	-79	-61	-149	-77	-518	3686	1878	-15282	-621	-7470	9350	-9497	-18774	-101	7202	-12634	5907	-40	5998	-16911	-423
1.292500	-26	43	86	-60	-115	-36	9	-15	-19	6	-74	-65	-96	-16	-43	-57	-100	36	-84	-34	-108	-25	-104	-72	-64	-3	-102	-15	-75	-70	-149	-74	373	3849	2078	-15704	74	-6797	8282	-11492	-14903	-146	6557	-13605	5550	-483	5208	-17364	-595
1.293333	-24	41	82	-62	-111	-35	11	-15	-22	5	-77	-66	-100	-18	-28	-59	-103	34	-111	-34	-108	-24	-102	-72	-65	-3	-102	-15	-74	-77	-149	-74	1132	3994	2320	-16099	-549	-6297	6966	-13711	-11607	-451	5640	-14783	2537	-1078	4306	-17755	-405
1.294167	-24	41	85	-62	-111	-36	10	-15	-16	4	-73	-65	-96	-15	-3	-58	-103	51	-85	-33	-108	-25	-100	-72	-64	0	-100	-13	-72	-70	-146	-75	1732	4125	2611	-16478	25	-5965	5438	-16094	-8409	-981	4465	-16118	1922	-1775	3330	-18069	-104
1.295000	-25	44	85	-58	-109	-33	17	-14	-21	4	-72	-65	-95	-14	-27	-58	-100	38	-83	-30	-105	-22	-100	-72	-65	0	-98	-13	-75	-68	-148	-74	2095	4235	2940	-16838	1284	-5792	3729	-18566	-5409	-1707	3049	-17585	2974	-2558	2308	-18279	-707
1.295833	-23	42	86	-61	-107	-32	10	-12	-17	6	-73	-64	-85	-16	-28	-58	-146	33	-86	-31	-103	-24	-99	-70	-60	0	-98	-13	-72	-70	-146	-76	2076	4321	3299	-17182	1209	-5766	1892	-21064	-2608	-2575	1459	-19139	2516	-3389	1267	-18370	-720
1.296667	-18	45	88	-62	-110	-33	10	-14	-21	2	-75	-64	-95	-17	-27	-56	-100	35	-85	-32	-110	-22	-101	-70	-64	-3	-98	-13	-77	-67	-148	-74	1916	4386	3679	-17517	446	-5849	-22	-23521	6	-3541	-340	-20736	660	-4227	242	-18332	-254
1.297500	-24	43	86	-61	-111	-34	9	-13	-18	5	-76	-72	-95	-15	-29	-63	-99	33	-85	-34	-107	-24	-85	-69	-63	0	-100	-14	-70	-69	-149	-78	1778	4428	4067	-17844	286	-6030	-1964	-25872	1630	-4542	-2210	-22282	-844	-5041	-735	-18154	-36
1.298333	-21	41	84	-63	-113	-38	8	-19	-19	1	-78	-68	-98	-18	-30	-60	-102	33	-90	-34	-108	-26	-100	-73	-66	-4	-105	-15	-69	-73	-150	-80	1670	4449	4463	-18163	463	-6267	-3886	-28034	3077	-5528	-4105	-23780	-2012	-5800	-1647	-17848	34
1.299167	-28	36	81	-66	-114	-39	6	-21	-22	0	-77	-69	-98	-19	-32	-62	-82	32	-86	-34	-110	-26	-102	-72	-67	-3	-98	-13	-73	-72	-149	-78	1535	4450	4857	-18478	459	-6537	-5708	-29926	4516	-6434	-5958	-25091	-3161	-6480	-2472	-17408	26
1.300000	-27	38	85	-64	-114	-38	5	-15	-21	2	-77	-68	-99	-21	-31	-62	-104	33	-86	-34	-108	-26	-105	-70	-64	-4	-101	-16	-73	-69	-149	-81	1400	4444	5214	-18797	585	-6813	-7390	-31444	5534	-7230	-7694	-26212	-3737	-7069	-3203	-16861	187
1.300833	-25	38	86	-62	-109	-33	12	-14	-19	3	-73	-65	-97	-31	-27	-59	-98	35	-84	-32	-104	-23	-98	-69	-63	-14	-99	-15	-76	-72	-146	-75	1287	4421	5587	-19109	1105	-7063	-8879	-32168	6572	-7873	-9251	-27056	-3459	-7561	-3846	-16224	458
1.301667	-23	45	90	-59	-110	-33	15	-11	-17	6	-70	-63	-94	-14	-26	-58	-100	37	-83	-30	-110	-19	-98	-67	-61	0	-101	-10	-72	-66	-144	-75	1095	4382	5907	-19421	10	-7303	-10151	-32468	6194	-8364	-10585	-27598	-7120	-7952	-4403	-15542	999
1.302500	-22	42	89	-57	-111	-31	15	-12	-17	7	-75	-63	-97	-8	-26	-58	-98	35	-81	-29	-105	-21	-98	-68	-63	0	-97	-14	-72	-67	-144	-75	813	4331	6184	-19746	129	-7496	-11171	-32617	4480	-8677	-11637	-27792	-8281	-8256	-4887	-14847	1815
1.303333	-22	42	89	-41	-110	-36	15	-13	-17	8	-69	-62	-95	-15	-23	-59	-99	36	-98	-30	-104	-22	-96	-68	-62	1	-97	-12	-73	-65	-146	-75	581	4274	6420	-20038	1142	-7657	-11920	-32655	3498	-8813	-12376	-27613	-7268	-8470	-5316	-14172	1580
1.304167	-21	44	89	-59	-107	-31	12	-12	-21	7	-72	-65	-101	-15	-24	-58	-101	40	-84	-29	-104	-19	-99	-70	-61	0	-99	-13	-72	-64	-144	-72	433	4216	6605	-20340	813	-7792	-12384	-32696	1507	-8797	-12781	-27065	-6808	-8617	-5714	-13556	1607
1.305000	-26	45	88	-60	-105	-33	13	-11	-18	7	-68	-63	-96	-14	-25	-60	-100	35	-82	-30	-104	-21	-94	-66	-62	1	-95	-15	-73	-68	-145	-73	178	4153	6730	-20634	959	-7920	-12574	-32633	-756	-8650	-12868	-26147	-6452	-8710	-6124	-13034	1568
1.305833	-26	42	86	-60	-112	-38	11	-14	-23	4	-70	-66	-99	-16	-17	-62	-100	34	-83	-33	-107	-8	-100	-72	-67	-1	-98	-15	-75	-68	-146	-76	-307	4084	6801	-20924	1314	-8044	-12494	-31971	-3235	-8402	-12651	-24877	-5370	-8756	-6580	-12603	1457
1.306667	-23	40	86	-60	-113	-34	11	-14	-21	17	-74	-63	-97	-19	-29	-62	-102	32	-87	-33	-108	-26	-102	-70	-64	-1	-103	-15	-75	-70	-149	-94	-934	4020	6810	-21207	662	-8208	-12160	-30744	-5999	-8091	-12155	-23284	-6412	-8777	-7081	-12318	1377
1.307500	-26	39	82	-62	-114	-39	8	-17	-25	4	-73	-66	-99	-18	-27	-61	-104	30	-85	-31	-105	-25	-98	-72	-66	-1	-97	-13	-74	-70	-145	-75	-1551	3966	6775	-21471	519	-8415	-11602	-29104	-8986	-7743	-11438	-21412	-6178	-8775	-7672	-12165	1480
1.308333	-26	47	86	-60	-119	-34	13	-14	-21	6	-72	-64	-100	-17	-27	-61	-102	33	-82	-32	-108	-19	-96	-66	-63	0	-97	-11	-73	-68	-147	-117	-2143	3920	6676	-21725	1538	-8707	-10847	-27146	-11731	-7417	-10563	-19316	-3939	-8764	-8418	-12161	808
1.309167	-26	45	87	-59	-111	-33	15	-11	-18	7	-69	-63	-97	-14	-24	-59	-97	29	-81	-32	-105	-23	-96	-66	-63	1	-93	-10	-73	-66	-139	-73	-2499	3880	6527	-21978	2014	-9094	-9942	-24929	-13966	-7137	-9600	-17056	-2951	-8740	-9281	-12285	390
1.310000	-25	46	89	-56	-109	-30	17	-13	-21	7	-70	-61	-96	-13	-26	-59	-99	41	-81	-31	-104	-22	-96	-65	-62	1	-95	-17	-74	-69	-161	-75	-2566	3850	6329	-22218	1540	-9577	-8927	-22511	-14988	-6920	-8625	-14699	-3785	-8710	-10301	-12529	523
1.310833	-26	42	88	-59	-111	-32	13	-11	-21	6	-72	-62	-93	-14	-27	-60	-84	35	-84	-32	-108	-24	-97	-68	-62	0	-97	-12	-75	-68	-145	-75	-2479	3833	6091	-22468	572	-10162	-7853	-19941	-15434	-6792	-7709	-12293	-4535	-8672	-11468	-12860	322
1.311667	-26	16	87	-57	-112	-32	6	-12	-21	5	-74	-55	-98	-14	-27	-59	-102	35	-82	-33	-105	-22	-98	-69	-62	0	-100	-15	-75	-70	-147	-83	-2239	3834	5824	-22707	241	-10840	-6761	-17265	-14828	-6764	-6922	-9904	-4563	-8616	-12760	-13235	167
1.312500	-26	43	87	-60	-109	-32	17	-12	-17	9	-72	-64	-96	-13	-24	-62	-100	33	-86	-31	-105	-12	-99	-67	-62	0	-98	-11	-67	-68	-146	-75	-1791	3845	5540	-22953	411	-11589	-5693	-14502	-13035	-6828	-6323	-7614	-4730	-8550	-14155	-13621	172
1.313333	-47	43	86	-56	-111	-32	16	-13	-19	4	-74	-62	-96	-15	-25	-56	-100	21	-82	-31	-105	-22	-98	-68	-66	-3	-97	-11	-73	-66	-144	-73	-1142	3880	5248	-23213	614	-12383	-4702	-11726	-10146	-6974	-5986	-5484	-4411	-8479	-15614	-13968	374
1.314167	-25	40	88	-55	-112	-30	19	-12	-18	-1	-72	-61	-96	-15	-22	-62	-99	52	-84	-32	-104	-23	-100	-70	-63	0	-96	-13	-73	-68	-145	-75	-59	3934	4956	-23495	1267	-13178	-3832	-8979	-5526	-7186	-5938	-3555	-2496	-8372	-17098	-14233	277
1.315000	-23	43	90	-59	-109	-31	12	-12	-18	6	-73	-65	-95	-15	-26	-62	-100	35	-84	-32	-108	-25	-100	-73	-62	0	-99	-13	-73	-73	-149	-74	1072	4013	4677	-23806	893	-13938	-3121	-6307	-543	-7435	-6210	-1876	-3633	-8272	-18558	-14377	124
1.315833	-25	41	87	-60	-114	-35	11	-15	-21	3	-74	-65	-99	-17	-29	-61	-102	34	-77	-31	-104	-19	-97	-68	-62	2	-96	-11	-73	-69	-147	-70	1477	4111	4429	-24137	174	-14600	-2591	-3733	2905	-7698	-6804	-461	-4324	-8159	-19948	-14359	356
1.316667	-26	38	88	-58	-112	-27	11	-12	-19	3	-72	-63	-97	-16	-27	-62	-103	35	-79	-33	-110	-25	-103	-67	-48	1	-98	-13	-74	-70	-147	-73	1800	4233	4213	-24505	1211	-15136	-2289	-1300	7419	-7945	-7726	662	-1754	-8052	-21205	-14147	-7
1.317500	-18	42	89	-58	-107	-31	13	-13	-19	5	-72	-65	-98	2	-26	-59	-101	35	-84	-32	-103	-38	-101	-70	-64	0	-102	-12	-73	-72	-145	-72	2476	4383	4040	-24905	951	-15493	-2221	979	11061	-8145	-8939	1474	-816	-7964	-22283	-13732	153
1.318333	-25	41	88	-60	-110	-34	7	-12	-21	2	-75	-65	-96	-15	-27	-60	-100	33	-108	-32	-108	-26	-102	-70	-64	5	-103	0	-73	-70	-146	-74	2938	4554	3900	-25349	584	-15643	-2416	3042	14057	-8275	-10404	1982	-104	-7901	-23153	-13102	370
1.319167	-25	39	87	-60	-112	-33	9	-17	-24	0	-77	-67	-88	-19	-29	-62	-101	30	-87	-33	-108	-25	-102	-70	-64	-3	-102	-12	-77	-72	-146	-74	2715	4756	3812	-25824	298	-15551	-2869	4872	16067	-8327	-12066	2190	908	-7893	-23771	-12257	274
1.320000	-27	38	84	-61	-114	-30	7	-17	-21	3	-76	-66	-99	-17	-33	-64	-103	30	-91	-38	-95	-26	-107	-72	-58	0	-104	-14	-74	-72	-150	-75	2485	4991	3773	-26330	-594	-15206	-3590	6415	16528	-8238	-13851	2123	-24	-7942	-24122	-11204	-29
1.320833	-26	41	87	-58	-113	-31	10	-17	-21	2	-75	-64	-96	-16	-30	-60	-88	33	-85	-31	-107	-25	-100	-68	-64	0	-102	-12	-74	-68	-146	-72	2302	5255	3774	-26858	-1537	-14605	-4565	7656	15436	-8069	-15694	1798	-1241	-8076	-24197	-9978	193
1.321667	-26	36	92	-55	-111	-27	13	-23	-18	6	-69	-57	-95	-13	-27	-58	-99	36	-83	-31	-104	-22	-99	-66	-58	5	-98	-5	-68	-66	-146	-73	2026	5545	3800	-27408	-689	-13748	-5788	8567	14089	-7756	-17542	1255	455	-8311	-24000	-8619	141
1.322500	-23	41	89	-58	-109	-32	11	-16	-22	6	-73	-65	-98	-14	-29	-58	-100	34	-88	-28	-107	-24	-101	-70	-64	-1	-101	-9	-72	-69	-147	-72	1800	5862	3841	-27960	-396	-12676	-7247	9128	12333	-7384	-19308	523	1626	-8652	-23551	-7163	37
1.323333	-26	44	108	-57	-105	-34	12	-17	-21	1	-74	-65	-97	-16	-31	-63	-100	33	-87	-31	-109	-24	-104	-72	-67	-4	-103	-13	-73	-72	-151	-77	1680	6209	3867	-28509	-1241	-11406	-8915	9297	10984	-6882	-20933	-383	749	-9104	-22883	-5667	285
1.324167	-27	40	85	-60	-92	-38	8	-21	-21	2	-74	-67	-98	-14	-16	-64	-99	32	-86	-34	-105	-25	-105	-72	-65	1	-101	-11	-70	-68	-148	-60	1862	6585	3868	-29043	-2019	-9981	-10748	9098	9562	-6328	-22350	-1320	-711	-9655	-22033	-4157	192
1.325000	-17	43	86	-60	-110	-33	10	-18	-19	3	-72	-67	-97	-15	-32	-60	-100	32	-90	-34	-105	-25	-103	-76	-65	0	-101	-12	-76	-72	-148	-79	2049	6979	3785	-29544	-2183	-8457	-12697	8520	8141	-5754	-23526	-2343	-1460	-10306	-21047	-2694	147
1.325833	-25	38	88	-57	-113	-39	9	-15	-18	3	-67	-65	-97	-18	-28	-59	-101	35	-83	-31	-98	-27	-102	-69	-64	-1	-102	-11	-73	-66	-149	-75	1717	7396	3591	-30010	-2166	-6896	-14733	7570	6522	-5167	-24431	-3387	-2092	-11032	-19982	-1326	22
1.326667	-19	41	86	-60	-109	-34	10	-14	-21	4	-74	-66	-98	-16	-31	-58	-98	37	-85	-33	-105	-23	-101	-68	-63	0	-103	-14	-70	-70	-154	-77	1189	7826	3255	-30426	-2133	-5344	-16791	6273	4801	-4594	-25050	-4420	-2646	-11812	-18907	-102	-282
1.327500	-23	44	88	-59	-108	-32	12	-17	-18	6	-73	-63	-95	-12	-32	-57	-97	35	-86	-31	-107	-24	-99	-67	-61	0	-100	-13	-70	-67	-144	-74	1045	8266	2719	-30786	-1754	-3855	-18845	4648	3733	-4066	-25370	-5387	-1821	-12603	-17874	935	-472
1.328333	-23	45	87	-55	-107	-31	12	-13	-19	7	-70	-62	-94	-11	-27	-55	-98	37	-88	-31	-102	-22	-98	-66	-78	0	-99	-13	-69	-69	-147	-73	585	8713	1946	-31063	-2058	-2471	-20844	2730	2901	-3611	-25408	-6276	-2764	-13378	-16944	1750	-501
1.329167	-22	43	88	-55	-109	-29	11	-12	-17	9	-70	-62	-90	-11	-5	-53	-96	37	-81	-29	-102	-22	-99	-65	-61	3	-95	-10	-67	-67	-144	-74	-934	9152	893	-31286	-3176	-1250	-22701	578	398	-3251	-25220	-7051	-5572	-14094	-16155	2353	-335
1.330000	-21	44	86	-53	-105	-29	15	-11	-15	9	-69	-60	-92	-11	-27	-57	-99	37	-77	-28	-105	-19	-103	-67	-61	1	-98	-10	-70	-66	-155	-72	-1580	9580	-449	-31432	-1355	-224	-24434	-1760	-746	-2996	-24810	-7704	-4285	-14720	-15552	2696	-729
1.330833	-25	42	84	-57	-107	-32	11	-13	-17	10	-73	-61	-91	-14	-31	-59	-100	34	-84	-32	-104	-24	-98	-67	-60	1	-96	-13	-69	-70	-145	-76	-740	9979	-2083	-31514	-863	579	-25941	-4231	-1409	-2858	-24228	-8230	-4162	-15223	-15160	2779	-1062
1.331667	-27	42	85	-55	-109	-33	11	-18	-21	0	-73	-64	-96	-17	-30	-63	-101	32	-85	-34	-107	-27	-102	-75	-68	-4	-100	-17	-74	-75	-149	-75	-1041	10343	-3991	-31528	-558	1144	-27193	-6777	-1505	-2845	-23520	-8617	-3856	-15573	-14991	2608	-837
1.332500	-26	38	82	-62	-113	-36	8	-28	-24	3	-75	-68	-98	-14	-30	-41	-102	33	-85	-34	-105	-23	-101	-68	-63	1	-97	-15	-75	-70	-146	-76	-1691	10667	-6120	-31478	-299	1479	-28157	-9347	-1075	-2925	-22727	-8867	-3536	-15750	-15037	2193	-496
1.333333	-25	42	86	-58	-111	-35	10	-13	-17	5	-72	-64	-94	-15	-27	-61	-100	58	-84	-32	-107	-23	-103	-73	-60	-1	-100	-21	-75	-68	-146	-74	-2183	10910	-8428	-31377	-173	1571	-28818	-11885	-469	-3143	-21903	-8999	-3920	-15753	-15286	1549	-384
1.334167	-25	42	87	-58	-107	-31	13	-15	-16	6	-69	-62	-94	-15	-28	-17	-100	34	-84	-32	-102	-22	-102	-72	-60	0	-97	-12	-70	-67	-148	-76	-2453	11082	-10857	-31230	-539	1450	-29139	-14321	-233	-3438	-21081	-9019	-4954	-15585	-15708	694	-84
1.335000	-24	44	86	-58	-57	-34	12	-13	-17	6	-72	-62	-94	-11	-28	-60	-98	41	-83	-31	-108	-23	-103	-67	-64	0	-98	-12	-69	-73	-143	-72	-2330	11156	-13302	-31064	657	1123	-29127	-16616	622	-3814	-20293	-8957	-2699	-15254	-16263	-357	-253
1.335833	-23	42	88	-56	-110	-33	15	-14	-17	6	-72	-63	-96	-12	-27	-58	-97	32	-82	-32	-105	-23	-99	-69	-61	0	-98	-14	-75	-72	-145	-73	-2294	11127	-15662	-30883	1321	631	-28781	-18722	1264	-4255	-19557	-8832	-257	-14786	-16912	-1560	-580
1.336667	-22	42	90	-73	-109	-31	13	-12	-13	6	-72	-66	-94	-14	-27	-59	-96	38	-79	-35	-104	-19	-99	-69	-59	3	-98	-13	-73	-66	-145	-74	-1972	10990	-17840	-30695	1052	3	-28107	-20608	2508	-4738	-18888	-8663	22	-14211	-17597	-2893	-229
1.337500	-25	43	89	-59	-108	-33	13	-13	-18	6	-75	-65	-94	-13	-29	-59	-97	35	-63	-32	-104	-22	-100	-70	-63	0	-100	-14	-73	-70	-145	-70	-1859	10742	-19746	-30520	713	-734	-27128	-22256	3603	-5250	-18296	-8486	-1094	-13568	-18268	-4321	-165
1.338333	-25	42	85	-62	-108	-35	13	-13	-18	4	-76	-62	-94	-15	-27	-61	-101	30	-87	-33	-103	-22	-101	-70	-64	-3	-113	-12	-72	-70	-145	-73	-1864	10397	-21296	-30365	926	-1550	-25868	-23633	4173	-5756	-17779	-8323	-1712	-12897	-18875	-5818	-367
1.339167	-27	39	85	-62	-113	-36	10	-10	-21	0	-74	-67	-97	0	-28	-61	-101	33	-84	-34	-107	-25	-101	-73	-67	-3	-101	-15	-84	-72	-148	-75	-1627	9967	-22412	-30246	1115	-2412	-24381	-24726	4686	-6291	-17334	-8207	-1867	-12254	-19371	-7341	-645
1.340000	-29	39	96	-62	-111	-38	10	-18	-23	1	-79	-69	-99	-17	-33	-66	-104	32	-90	-35	-111	-27	-103	-75	-66	9	-103	-18	-75	-73	-153	-80	-1431	9473	-23038	-30163	1080	-3297	-22706	-25523	4691	-6802	-16947	-8155	-1950	-11668	-19730	-8879	-1013
1.340833	-29	40	86	-61	-113	-38	9	-19	-21	1	-78	-69	-97	-18	-30	-62	-93	27	-82	-33	-108	-24	-101	-73	-63	0	-100	-13	-70	-70	-147	-74	-1273	8958	-23135	-30126	1393	-4176	-20882	-26019	4587	-7300	-16603	-8192	-927	-11177	-19880	-10383	-1080
1.341667	-23	42	90	-60	-120	-31	13	-12	-17	5	-72	-64	-94	-15	-29	-60	-98	37	-81	-28	-102	-24	-101	-68	-60	-10	-101	-10	-72	-69	-150	-73	-1056	8447	-22698	-30138	1714	-5043	-18977	-26222	4668	-7794	-16295	-8342	-602	-10826	-19830	-11828	-1038
1.342500	-25	45	90	-60	-107	-32	11	-14	-16	7	-82	-62	-93	-13	-27	-57	-99	33	-83	-30	-104	-22	-100	-72	-62	2	-99	-11	-80	-68	-144	-72	-884	7972	-21756	-30177	357	-5897	-17027	-26144	2672	-8285	-16004	-8612	-3461	-10642	-19577	-13215	-615
1.343333	-24	44	88	-58	-108	-33	13	-13	-19	5	-75	-65	-95	-13	-29	-58	-99	35	-84	-36	-107	-23	-98	-69	-63	2	-101	-15	-75	-72	-146	-74	-778	7590	-20352	-30310	1352	-6726	-15083	-25792	1293	-8771	-15715	-9002	-1681	-10640	-19119	-14496	-476
1.344167	-21	47	89	-43	-113	-34	12	-13	-19	5	-70	-64	-96	-13	-26	-55	-97	35	-83	-30	-109	-22	-99	-70	-64	0	-98	-11	-68	-77	-144	-73	-682	7331	-18526	-30460	1631	-7538	-13198	-25185	417	-9262	-15420	-9533	-651	-10816	-18465	-15667	-535
1.345000	-24	43	90	-68	-108	-31	13	-11	-17	6	-68	-68	-95	-10	-26	-55	-97	38	-83	-30	-108	-19	-97	-69	-61	9	-100	-12	-75	-70	-147	-75	-534	7237	-16424	-30636	1504	-8332	-11416	-24348	-580	-9761	-15110	-10175	263	-11186	-17642	-16730	-236
1.345833	-26	42	86	-63	-110	-35	12	-17	-14	5	-72	-66	-109	-17	-27	-57	-103	44	-84	-36	-108	-23	-95	-72	-62	1	-101	-14	-73	-69	-147	-76	-417	7347	-14122	-30839	1351	-9113	-9765	-23311	-1324	-10272	-14770	-10923	1053	-11720	-16680	-17664	-59
1.346667	-22	22	88	-61	-104	-33	12	-13	-21	3	-74	-67	-95	-14	-28	-57	-98	35	-83	-32	-113	-19	-101	-70	-64	0	-100	-12	-70	-69	-153	-75	-262	7687	-11743	-31044	1621	-9897	-8278	-22092	-2094	-10803	-14396	-11764	1821	-12405	-15620	-18478	-22
1.347500	-25	40	82	-62	-109	-32	12	-14	-18	0	-73	-65	-96	-16	-29	-56	-103	35	-85	-32	-108	-21	-97	-70	-66	2	-100	-11	-72	-69	-146	-75	-189	8276	-9410	-31249	1029	-10696	-6962	-20716	-3345	-11346	-13990	-12667	563	-13203	-14503	-19173	187
1.348333	-26	43	94	-60	-109	-33	11	-13	-22	3	-75	-67	-98	-16	-28	-57	-102	34	-82	-32	-107	-21	-101	-73	-66	0	-100	-11	-73	-68	-148	-76	-358	9124	-7236	-31435	1645	-11523	-5831	-19230	-4203	-11905	-13550	-13603	1662	-14085	-13379	-19763	453
1.349167	-26	43	85	-62	-109	-34	8	-15	-18	3	-64	-67	-94	-17	-28	-56	-100	37	-81	-29	-104	-21	-97	-67	-59	4	-95	-9	-81	-68	-145	-74	-297	10242	-5318	-31596	2321	-12381	-4888	-17647	-5124	-12452	-13078	-14540	3265	-14999	-12275	-20258	383
1.350000	-23	45	87	-58	-109	-33	13	-14	-16	7	-68	-63	-96	-15	-29	-58	-98	36	-78	-29	-105	-18	-97	-70	-63	3	-95	-11	-76	-64	-145	-72	-159	11617	-3772	-31726	2033	-13246	-4134	-16024	-5373	-13002	-12621	-15454	3723	-15923	-11235	-20669	696
1.350833	-26	43	88	-58	-110	-30	13	-15	-18	6	-69	-48	-97	-16	-30	-58	-101	37	-81	-34	-108	-18	-101	-69	-63	4	-99	-13	-77	-69	-148	-76	-173	13202	-2679	-31810	1230	-14150	-3561	-14380	-5661	-13538	-12074	-16334	3261	-16818	-10294	-21016	585
1.351667	-27	40	88	-60	-113	-32	9	-12	-18	6	-75	-64	-97	-16	-30	-58	-102	36	-83	-31	-110	-22	-112	-68	-63	0	-98	-8	-76	-66	-148	-73	-120	14979	-2079	-31849	932	-15072	-3150	-12764	-6590	-14046	-11550	-17100	3422	-17641	-9474	-21308	424
1.352500	-26	39	88	-59	-113	-32	11	-15	-21	3	-70	-66	-96	-18	-31	-60	-102	35	-83	-31	-104	-21	-101	-69	-63	0	-97	-14	-75	-69	-149	-76	-36	16915	-2012	-31837	849	-16001	-2882	-11192	-7199	-14518	-11025	-17778	3586	-18370	-8788	-21552	468
1.353333	-26	41	89	-59	-111	-34	12	-16	-19	6	-72	-65	-94	-16	-41	-62	-101	35	-82	-39	-105	-21	-101	-84	-65	0	-96	-12	-72	-67	-148	-75	-8	18950	-2489	-31784	837	-16922	-2744	-9707	-7283	-14941	-10518	-18336	3485	-18985	-8249	-21764	330
1.354167	-27	43	87	-57	-113	-32	12	-14	-18	8	-70	-79	-94	-14	-29	-58	-100	35	-82	-31	-103	-19	-101	-65	-64	0	-98	-13	-86	-69	-147	-74	-1	21045	-3497	-31678	1148	-17806	-2711	-8370	-6552	-15305	-10035	-18767	4269	-19476	-7849	-21953	212
1.355000	-17	45	88	-58	-110	-30	11	-10	-16	7	-68	-60	-93	-14	-28	-58	-99	38	-84	-32	-114	-19	-98	-65	-60	1	-96	-10	-91	-68	-147	-74	97	23132	-5004	-31547	1231	-18632	-2779	-7186	-4516	-15604	-9594	-19063	4941	-19835	-7589	-22127	-96
1.355833	-24	42	86	-59	-111	-31	12	-11	-19	4	-74	-60	-97	-14	-25	-55	-102	36	-84	-30	-104	-19	-99	-64	-62	0	-99	-11	-72	-67	-148	-72	195	25127	-6915	-31384	-845	-19364	-2923	-6198	-3857	-15842	-9209	-19229	1609	-20060	-7446	-22284	-176
1.356667	-31	69	89	-58	-109	-29	11	-14	-14	3	-72	-63	-98	-16	-29	-61	-107	30	-86	-30	-110	-19	-101	-67	-65	-4	-101	-15	-76	-68	-150	-76	247	26977	-9192	-31213	-764	-20018	-3136	-5423	-3322	-16014	-8880	-19271	1794	-20163	-7411	-22420	-249
1.357500	-31	37	86	-60	-90	-36	7	-19	-23	0	-76	-66	-99	-18	-26	-63	-102	29	-85	-33	-107	-21	-103	-72	-69	-3	-99	-13	-75	-70	-145	-74	269	28624	-11721	-31032	-438	-20525	-3407	-4883	-1630	-16112	-8622	-19200	1436	-20181	-7450	-22531	-253
1.358333	-29	38	87	-59	-112	-32	10	-15	-22	1	-73	-64	-99	-16	-29	-62	-107	29	-84	-33	-105	-22	-101	-69	-81	-3	-99	-12	-73	-72	-150	-77	261	29984	-14418	-30862	-746	-20892	-3730	-4595	-548	-16149	-8446	-19046	846	-20104	-7550	-22609	286
1.359167	-28	38	85	-60	-116	-38	8	-13	-19	5	-72	-31	-97	-16	-29	-60	-103	34	-83	-33	-109	-25	-103	-70	-63	-3	-98	-12	-75	-70	-150	-73	288	31009	-17189	-30711	-858	-21097	-4105	-4561	377	-16126	-8349	-18829	322	-19959	-7694	-22645	-105
1.360000	-29	30	85	-62	-110	-35	10	-14	-24	5	-75	-65	-100	-15	-30	-61	-105	33	-85	-33	-109	-21	-99	-68	-67	-1	-97	-13	-76	-69	-148	-76	458	31678	-19915	-30590	-584	-21122	-4516	-4798	1247	-16054	-8360	-18571	56	-19767	-7864	-22626	-409
1.360833	-25	42	87	-60	-113	-28	10	-11	-19	3	-72	-63	-97	-13	-28	-84	-102	37	-81	-34	-107	-22	-101	-66	-62	1	-96	-10	-70	-68	-146	-72	505	31907	-22481	-30507	-1496	-20979	-4981	-5293	1216	-15932	-8411	-18302	-2454	-19546	-8039	-22532	-51
1.361667	-30	46	88	-56	-108	-33	20	-9	-19	7	-69	-61	-97	-15	-26	-56	-100	37	-79	-30	-104	-19	-104	-64	-64	2	-87	-10	-69	-68	-143	-66	449	31645	-24792	-30473	-1549	-20664	-5486	-6039	1245	-15777	-8567	-18051	-2837	-19329	-8228	-22367	396
1.362500	-23	43	91	-59	-109	-33	15	-11	-16	7	-68	-65	-96	6	-25	-58	-101	38	-80	-33	-107	-21	-98	-66	-65	2	-95	-10	-75	-66	-145	-74	440	30883	-26758	-30492	-725	-20199	-6046	-7028	1318	-15595	-8799	-17845	-1989	-19115	-8418	-22104	-5
1.363333	-21	43	90	-57	-109	-30	16	-11	-18	7	-72	-60	-103	-13	-40	-59	-102	39	-79	-32	-104	-19	-105	-68	-60	1	-97	-12	-72	-65	-144	-72	421	29590	-28311	-30558	-762	-19586	-6694	-8228	1473	-15396	-9096	-17702	-2297	-18927	-8611	-21753	33
1.364167	-22	40	79	-61	-105	-32	13	-11	-17	6	-70	-62	-92	-15	-27	-61	-100	36	-86	-31	-105	-24	-99	-67	-61	2	-101	-11	-74	-72	-146	-72	368	27753	-29407	-30679	-1542	-18865	-7301	-9610	1745	-15188	-9448	-17632	-3280	-18778	-8816	-21303	72
1.365000	-25	43	88	-58	-108	-35	13	-14	-18	4	-74	-66	-96	-16	-28	-60	-105	33	-84	-31	-109	-22	-100	-69	-65	0	-100	-16	-76	-69	-149	-74	316	25372	-29995	-30843	-1602	-18049	-7990	-11145	1454	-14988	-9843	-17662	-3469	-18664	-9041	-20754	-77
1.365833	-29	40	85	-63	-115	-41	10	-15	-24	3	-75	-68	-94	-14	-29	-59	-101	35	-83	-33	-107	-23	-98	-66	-61	1	-98	-13	-69	-69	-143	-73	258	22495	-30053	-31042	-1212	-17176	-8706	-12788	1417	-14782	-10259	-17769	-3283	-18584	-9291	-20112	112
1.366667	-28	43	89	-61	-111	-34	13	-14	-19	9	-73	-65	-95	-13	-28	-56	-100	36	-94	-33	-108	-17	-98	-70	-65	-1	-101	-12	-70	-67	-146	-73	239	19161	-29577	-31274	-1186	-16287	-9446	-14509	1660	-14600	-10702	-17964	-3180	-18550	-9578	-19392	226
1.367500	-22	43	88	-59	-110	-12	13	-13	-15	8	-72	-62	-95	-13	-27	-58	-103	36	-83	-31	-107	-21	-98	-65	-64	1	-98	-13	-76	-66	-145	-73	183	15435	-28572	-31527	-1017	-15405	-10160	-16276	2237	-14441	-11142	-18237	-2488	-18558	-9912	-18615	261
1.368333	-19	43	94	-57	-109	-33	15	-12	-21	7	-72	-60	-96	-12	-25	-56	-98	35	-103	-31	-103	-18	-98	-67	-62	2	-96	-12	-70	-68	-145	-73	150	11385	-27069	-31791	-457	-14564	-10935	-18055	3549	-14313	-11579	-18573	-778	-18598	-10304	-17789	216
1.369167	-24	46	90	-59	-110	-34	15	-12	-18	10	-68	-61	-94	-13	-27	-55	-100	39	-80	-29	-105	-19	-98	-64	-68	5	-96	-12	-73	-73	-144	-70	257	7045	-25097	-32060	-1429	-13790	-11659	-19805	3248	-14220	-11997	-18954	-2676	-18676	-10747	-16943	126
1.370000	-24	46	91	-58	-111	-30	17	-9	-17	11	-67	-60	-92	0	-25	-53	-92	40	-83	-27	-103	-26	-95	-64	-62	5	-95	-12	-69	-65	-144	-70	303	2541	-22740	-32329	-1113	-13122	-12343	-21490	2009	-14175	-12400	-19350	-2330	-18780	-11253	-16099	206
1.370833	-22	45	90	-56	-109	-29	15	-11	-16	9	-69	-81	-96	-13	-25	-34	-98	36	-82	-30	-104	-18	-96	-67	-63	4	-96	-16	-74	-67	-145	-74	268	-2022	-20075	-32555	-10	-12575	-12975	-23090	2388	-14176	-12770	-19751	-783	-18912	-11821	-15292	-52
1.371667	-25	42	89	-74	-111	-30	13	-8	-22	7	-73	-63	-97	-13	-29	-58	-100	35	-85	-31	-105	-24	-98	-68	-65	0	-98	-12	-69	-65	-147	-74	279	-6535	-17200	-32671	-104	-12164	-13534	-24580	2257	-14226	-13113	-20111	-530	-19057	-12434	-14541	36
1.372500	-24	44	88	-59	-107	-32	12	-12	-18	7	-74	-62	-97	-11	-27	-59	-99	35	-81	-31	-105	-22	-102	-68	-64	1	-102	-13	-69	-72	-146	-76	258	-10894	-14197	-32743	136	-11899	-14015	-25946	2526	-14322	-13428	-20424	-698	-19217	-13089	-13866	42
1.373333	-23	41	87	-60	-110	-33	11	-15	-21	3	-72	-59	-99	-17	-31	-61	-104	33	-88	-36	-109	-22	-101	-70	-67	0	-101	-14	-77	-73	-149	-76	259	-15040	-11174	-32733	357	-11789	-14412	-27165	2781	-14468	-13721	-20682	-24	-19388	-13771	-13289	36
1.374167	-24	42	88	-62	-114	-29	9	-15	-24	2	-75	-64	-101	-16	-30	-58	-102	35	-86	-31	-111	-21	-101	-73	-67	3	-98	-13	-76	-69	-147	-75	251	-18910	-8200	-32758	-389	-11828	-14689	-28225	2582	-14663	-13994	-20852	-1448	-19562	-14463	-12829	67
1.375000	-27	45	89	-60	-108	-30	12	-12	-21	5	-69	-63	-94	-16	-30	-60	-103	34	-86	-26	-107	-19	-100	-69	-63	0	-132	-14	-73	-70	-148	-77	176	-22445	-5419	-32748	-513	-12019	-14872	-29122	2476	-14895	-14265	-20925	-1611	-19739	-15162	-12491	398
1.375833	-21	45	89	-59	-104	-34	11	-7	-21	5	-69	-60	-95	-15	-28	-77	-103	35	-82	-28	-107	-17	-101	-70	-63	0	-100	-7	-69	-68	-146	-74	156	-25565	-2923	-32766	459	-12365	-14957	-29866	2620	-15166	-14537	-20910	581	-19917	-15850	-12286	58
1.376667	0	45	88	-59	-112	-32	13	-14	-19	5	-70	-62	-99	-16	-30	-65	-101	35	-83	-32	-108	-18	-101	-69	-63	2	-101	-11	-72	-69	-150	-74	75	-28240	-773	-32748	672	-12794	-14934	-30443	2709	-15454	-14822	-20794	1666	-20098	-16503	-12233	-47
1.377500	-24	44	90	-65	-110	-32	12	-19	-17	4	-69	-62	-92	-38	-28	-59	-99	34	-84	-32	-108	-23	-103	-69	-63	0	-100	-12	-73	-70	-147	-74	37	-30444	934	-32763	-7	-13355	-14825	-30871	3049	-15794	-15126	-20588	1025	-20265	-17106	-12268	7
1.378333	-22	43	90	-60	-112	-34	11	-14	-17	4	-72	-64	-92	-16	-30	-58	-100	34	-79	-32	-110	-21	-102	-73	-64	0	-99	-16	-75	-73	-147	-72	110	-31712	2165	-32752	-264	-13999	-14637	-31156	2886	-16132	-15456	-20310	865	-20430	-17658	-12444	-53
1.379167	-26	41	88	-62	-111	-38	13	-16	-19	1	-72	-66	-95	-17	-30	-62	-101	33	-88	-35	-107	-23	-102	-69	-63	-3	-115	-14	-73	-72	-149	-75	53	-32272	2893	-32757	-16	-14716	-14369	-31301	2897	-16474	-15813	-19954	1314	-20580	-18143	-12725	95
1.380000	-24	40	88	-62	-110	-34	13	-16	-19	3	-75	-68	-95	-13	-30	-63	-100	33	-87	-32	-105	-22	-101	-53	-64	-3	-104	-14	-74	-73	-149	-74	10	-32507	3103	-32755	71	-15475	-14041	-31318	2608	-16804	-16198	-19555	1554	-20719	-18554	-13094	63
1.380833	-22	39	88	-59	-109	-26	18	-15	-13	3	-70	-64	-94	-8	-30	-60	-102	32	-88	-32	-107	-22	-98	-69	-65	-1	-97	-11	-67	-68	-147	-68	5	-32623	2813	-32738	25	-16257	-13687	-31205	1635	-17117	-16605	-19116	1806	-20840	-18886	-13535	-9
1.381667	-23	41	90	-73	-107	-32	13	-17	-21	3	-70	-64	-92	-15	-27	-63	-98	35	-85	-31	-104	-24	-100	-74	-63	0	-99	-7	-70	-70	-147	-75	-31	-32675	2051	-32759	288	-17046	-13343	-30987	821	-17418	-17044	-18669	2734	-20949	-19147	-14023	-113
1.382500	-30	39	89	-60	-110	-39	10	-15	-22	3	-74	-65	-94	-17	-31	-63	-97	35	-85	-35	-105	-19	-99	-68	-60	2	-97	-12	-92	-72	-148	-74	-74	-32683	876	-32744	-491	-17822	-12974	-30649	-15	-17681	-17492	-18233	984	-21038	-19319	-14535	-197
1.383333	-24	44	90	-60	-107	-34	9	-14	-17	12	-72	-67	-93	-13	-27	-59	-99	34	-82	-36	-96	-21	-102	-70	-61	0	-100	-14	-72	-73	-147	-73	-80	-32714	-650	-32761	-1474	-18575	-12625	-30220	-1866	-17921	-17940	-17801	-436	-21110	-19422	-15054	110
1.384167	-23	43	88	-57	-109	-35	12	-15	-15	-1	-70	-65	-98	-16	-28	-59	-100	34	-85	-34	-105	-25	-102	-51	-60	2	-99	-13	-74	-68	-147	-73	-113	-32547	-2467	-32746	-489	-19293	-12295	-29685	-2051	-18124	-18372	-17438	739	-21168	-19456	-15566	-24
1.385000	-23	43	84	-62	-113	-36	10	-14	-18	4	-74	-65	-95	-10	-29	-60	-99	34	-88	-29	-109	-26	-102	-70	-62	-4	-99	-13	-73	-74	-148	-74	-111	-31793	-4464	-32762	-428	-19967	-12003	-29064	-2064	-18299	-18782	-17108	205	-21219	-19423	-16052	-15
1.385833	-25	40	86	-61	-111	-36	30	-15	-17	2	-73	-67	-97	-13	-29	-62	-99	34	-86	-33	-109	-26	-101	-74	-62	-3	-99	-7	-73	-75	-149	-78	23	-30642	-6574	-32723	-305	-20585	-11747	-28362	-1666	-18453	-19128	-16833	-476	-21271	-19328	-16500	-96
1.386667	-28	39	85	-63	-110	-36	8	-17	-19	4	-75	-68	-96	-17	-29	-62	-102	34	-90	-35	-110	-25	-101	-68	-61	0	-100	-13	-73	-73	-147	-75	72	-29253	-8657	-32671	-237	-21156	-11537	-27591	-1067	-18594	-19414	-16617	-428	-21336	-19181	-16901	-55
1.387500	-28	42	86	-59	-112	-36	9	-13	-19	6	-76	-66	-96	-15	-30	-60	-101	34	-85	-31	-105	-24	-103	-68	-66	-1	-99	-13	-73	-73	-147	-74	37	-27693	-10675	-32619	-565	-21681	-11363	-26750	-746	-18750	-19611	-16462	-1643	-21434	-18980	-17244	-66
1.388333	-25	40	88	-58	-110	-34	9	-14	-17	8	-72	-66	-94	-13	-29	-59	-97	37	-85	-29	-103	-13	-100	-67	-62	2	-97	-11	-69	-69	-148	-72	57	-26016	-12547	-32560	-844	-22178	-11224	-25854	-1058	-18918	-19707	-16368	-2883	-21579	-18734	-17530	230
1.389167	-24	43	91	-58	-108	-32	9	-15	-18	6	-72	-64	-92	-15	-26	-57	-100	35	-85	-29	-108	-24	-93	-69	-62	0	-96	-9	-70	-69	-145	-73	157	-24247	-14213	-32530	168	-22642	-11118	-24927	-1238	-19127	-19686	-16333	-1369	-21784	-18445	-17764	13
1.390000	-24	44	88	-57	-110	-35	11	-12	-16	8	-75	-63	-96	-15	-27	-58	-101	35	-85	-26	-105	-24	-99	-68	-64	1	-96	-13	-74	-72	-150	-77	283	-22429	-15618	-32492	546	-23097	-11027	-23979	-1511	-19392	-19541	-16344	144	-22073	-18117	-17953	-202
1.390833	-29	40	85	-63	-114	-40	9	-15	-23	15	-74	-69	-98	-14	-28	-58	-99	34	-86	-35	-109	-26	-104	-67	-62	0	-98	-16	-90	-73	-148	-74	295	-20583	-16728	-32479	316	-23547	-10944	-23020	-968	-19718	-19283	-16395	184	-22451	-17744	-18089	52
1.391667	-15	38	86	-61	-113	-34	7	-14	-19	5	-75	-66	-99	-16	-30	-58	-116	32	-86	-33	-104	-24	-101	-67	-66	0	-101	-15	-74	-73	-151	-75	233	-18743	-17511	-32461	56	-24001	-10851	-22067	-803	-20147	-18882	-16476	-203	-22931	-17336	-18193	32
1.392500	-26	38	85	-59	-111	-36	6	-13	-18	5	-74	-74	-97	-16	-29	-57	-100	34	-87	-35	-109	-26	-99	-67	-62	1	-97	-13	-73	-55	-145	-75	218	-16879	-17975	-32474	102	-24473	-10748	-21132	-993	-20660	-18364	-16575	225	-23512	-16889	-18263	21
1.393333	-27	41	89	-57	-107	-33	9	-14	-19	4	-72	-66	-94	-14	-25	-57	-108	36	-80	-31	-105	-23	-101	-69	-62	1	-99	-14	-75	-70	-147	-75	189	-15135	-18141	-32473	242	-24971	-10616	-20230	-1370	-21272	-17734	-16683	801	-24194	-16402	-18306	-34
1.394167	-24	42	86	-58	-109	-32	11	-9	-22	6	-73	-61	-96	-12	-27	-56	-100	36	-87	-32	-105	-22	-100	-66	-61	3	-97	-12	-69	-69	-149	-74	195	-13409	-18011	-32499	258	-25509	-10445	-19382	-1697	-21977	-17012	-16792	1349	-24967	-15887	-18340	-117
1.395000	-23	42	89	-57	-111	-32	11	-11	-18	6	-73	-62	-127	-14	-26	-55	-99	36	-84	-29	-109	-21	-99	-66	-64	2	-98	-11	-72	-67	-147	-75	264	-11750	-17644	-32528	624	-26073	-10236	-18597	-953	-22777	-16207	-16901	2837	-25816	-15337	-18369	-231
1.395833	-23	44	88	-56	-109	-32	13	-9	-17	8	-68	-61	-94	-11	-26	-55	-101	36	-83	-28	-104	-19	-97	-65	-61	4	-96	-12	-65	-67	-145	-74	262	-10180	-17072	-32557	345	-26675	-9983	-17890	328	-23661	-15379	-16998	2196	-26736	-14754	-18392	-324
1.396667	-21	45	89	-56	-108	-30	12	-12	-16	5	-72	-62	-95	-13	-33	-56	-102	38	-81	-29	-105	-18	-98	-66	-64	3	-97	-10	-74	-68	-146	-73	202	-8710	-16346	-32624	-901	-27310	-9687	-17270	-879	-24614	-14510	-17087	-234	-27683	-14150	-18415	-6
1.397500	-24	42	111	-55	-108	-31	13	-11	-17	5	-25	-62	-95	-14	-29	-58	-99	36	-84	-30	-105	-19	-100	-64	-60	0	-79	-11	-72	-68	-148	-74	145	-7358	-15516	-32664	219	-27966	-9350	-16740	-1318	-25610	-13645	-17161	1831	-28624	-13529	-18443	-121
1.398333	-26	41	89	-60	-113	-36	11	-15	-22	5	-75	-65	-97	-14	-28	-58	-103	34	-77	-35	-108	-23	-104	-68	-65	0	-98	-15	-74	-70	-148	-78	66	-6136	-14681	-32741	164	-28645	-8987	-16319	-1506	-26629	-12809	-17225	2240	-29541	-12899	-18473	-258
1.399167	-30	38	84	-62	-115	-35	8	-16	-24	0	-76	-68	-101	-18	-33	-60	-107	30	-83	-32	-108	-21	-102	-68	-64	0	-100	-13	-73	-73	-154	-76	10	-5028	-13828	-32751	150	-29319	-8572	-15996	-1369	-27634	-12020	-17276	2091	-30391	-12254	-18499	-309
1.400000	-24	40	88	-62	-112	-35	11	-16	-23	5	-73	-64	-95	-17	-31	-56	-103	35	-83	-34	-107	-23	-102	-69	-65	0	-98	-13	-74	-70	-151	-75	-31	-4048	-13020	-32767	82	-29984	-8151	-15776	-928	-28599	-11298	-17319	2043	-31150	-11617	-18527	-447
1.400833	-25	43	92	-59	-108	-31	12	-16	-18	6	-73	-64	-95	-15	-26	-56	-100	36	-80	-27	-109	-18	-98	-66	-62	1	-96	-12	-80	-68	-145	-73	-102	-3184	-12299	-32758	-58	-30616	-7707	-15656	-603	-29496	-10656	-17357	1228	-31810	-10977	-18545	-495
1.401667	-25	45	89	-58	-109	-28	16	-11	-15	7	-70	-62	-91	-12	-22	-83	-97	37	-80	-30	-108	-16	-95	-65	-61	0	-119	-11	-69	-67	-143	-69	-183	-2459	-11695	-32750	-769	-31215	-7267	-15636	-759	-30307	-10099	-17393	-751	-32314	-10360	-18560	-222
1.402500	-22	44	90	-57	-130	-32	15	-11	-17	3	-72	-62	-95	-14	-27	-55	-99	40	-81	-30	-101	-17	-97	-66	-70	0	-98	-11	-73	-67	-142	-73	-325	-1833	-11226	-32759	95	-31764	-6833	-15723	-343	-31012	-9642	-17437	853	-32551	-9758	-18563	-296
1.403333	-28	41	89	-57	-109	-30	10	-13	-19	7	-69	-59	-96	-12	-27	-57	-103	32	-81	-32	-104	-19	-96	-67	-62	1	-96	-11	-73	-67	-143	-77	-454	-1290	-10891	-32741	748	-32253	-6416	-15891	-352	-31580	-9273	-17464	2254	-32667	-9182	-18545	-515
1.404167	-26	44	88	-61	-119	-38	11	-14	-21	5	-70	-60	-94	-11	-26	-59	-98	37	-80	-30	-104	-19	-99	-83	-64	0	-97	-10	-72	-67	-147	-72	-514	-872	-10694	-32762	282	-32534	-6024	-16138	34	-32014	-8991	-17541	1173	-32698	-8641	-18512	-316
1.405000	-22	44	88	-61	-107	-31	11	-13	-18	8	-72	-59	-97	6	-30	-60	-102	35	-83	-30	-105	-19	-97	-66	-61	0	-96	-12	-75	-67	-148	-75	-538	-508	-10636	-32708	-110	-32629	-5656	-16450	235	-32292	-8785	-17606	-456	-32734	-8126	-18457	-408
1.405833	-24	44	90	-61	-112	-33	11	-15	-18	6	-72	-62	-97	-13	-26	-59	-103	34	-81	-32	-107	-21	-99	-67	-63	-1	-98	-14	-68	-69	-147	-74	-586	-199	-10693	-32613	181	-32696	-5329	-16829	-43	-32423	-8642	-17680	-833	-32645	-7663	-18386	-362
1.406667	-25	43	87	-62	-109	-33	10	-17	-17	3	-55	-67	-96	-15	-30	-60	-100	34	-84	-36	-111	-24	-99	-67	-65	-3	-101	-13	-74	-73	-151	-77	-557	71	-10847	-32439	61	-32703	-5038	-17252	-361	-32414	-8544	-17762	-1038	-32371	-7240	-18292	-247
1.407500	-22	43	86	-62	-111	-38	10	-16	-18	3	-74	-63	-96	-13	-29	-59	-99	34	-86	-32	-108	-24	-100	-67	-62	-3	-100	-11	-69	-69	-147	-74	-501	321	-11056	-32221	4	-32717	-4782	-17702	-599	-32249	-8468	-17845	-1266	-31929	-6848	-18171	-221
1.408333	-27	41	88	-58	-110	-30	11	-13	-21	5	-72	-63	-96	-14	-32	-58	-100	35	-83	-31	-110	-22	-98	-67	-63	2	-97	-12	-73	-70	-147	-75	-490	559	-11325	-31943	288	-32716	-4562	-18157	-129	-31954	-8413	-17933	-739	-31388	-6510	-18040	-224
1.409167	-23	42	89	-60	-108	-32	13	-14	-19	7	-69	-61	-95	-11	-25	-59	-96	37	-83	-38	-105	-24	-100	-68	-60	2	-97	-11	-69	-69	-146	-73	-488	801	-11607	-31609	367	-32707	-4383	-18669	675	-31540	-8351	-18014	-739	-30769	-6213	-17884	-313
1.410000	-22	45	90	-56	-110	-32	15	-13	-9	6	-69	-62	-97	-33	-26	-57	-99	39	-79	-35	-103	-22	-98	-66	-62	4	-97	-13	-72	-69	-144	-73	-471	1053	-11879	-31214	-962	-32717	-4234	-19165	-511	-31030	-8268	-18111	-3744	-30098	-5957	-17719	5
1.410833	-24	40	87	-53	-107	-32	16	-15	-14	6	-73	-64	-91	-11	-28	-58	-96	36	-82	-35	-103	-24	-96	-68	-61	3	-96	-11	-70	-72	-148	-70	-435	1314	-12121	-30757	161	-32707	-4117	-19655	-1177	-30431	-8161	-18152	-2002	-29397	-5750	-17545	106
1.411667	-22	41	89	-58	-105	-35	11	-15	-18	5	-75	-66	-98	-16	-28	-55	-99	34	-85	-35	-107	-19	-99	-70	-66	-3	-103	-13	-73	-72	-149	-75	-425	1601	-12318	-30246	554	-32607	-4021	-20138	-1073	-29771	-8019	-18196	-1144	-28688	-5579	-17342	-38
1.412500	-28	41	85	-61	-112	-34	-46	-11	-17	6	-72	-65	-98	-15	-29	-61	-101	34	-85	-34	-109	-24	-100	-82	-63	0	-98	-12	-73	-74	-143	-75	-447	1899	-12441	-29677	499	-32290	-3945	-20589	-1054	-29053	-7829	-18217	-1258	-27995	-5446	-17177	-4
[truncated: 10,304 more rows]
[truncated: 15 more columns]
