# Supplementary material for: Novel Methods for Surface EMG Analysis and Exploration Based on Multi-Modal Gaussian Mixture Models
Source: PLoS One. 2016 Jun 30;11(6):e0157239. doi: 10.1371/journal.pone.0157239 (PMC4928879; doi:10.1371/journal.pone.0157239)
Supplement: S1 File — (ZIP) [file pone.0157239.s001.zip › Haf_horses_trot_data/Haf_h02_t1_kin.trc]

PathFileType	4	(X/Y/Z)	D:\Users\zsoldosr\Desktop\HaflingerProjektEMGBiopsy\RawData\13.11.12\Giselet1r.trc
DataRate	CameraRate	NumFrames	NumMarkers	Units	OrigDataRate	OrigDataStartFrame	OrigNumFrames
120.00	120.00	1200	7	mm	120.00	1	1200
Frame#	Time	Head			Withers			Sacrum			HFL			HFR			HHL			HHR
		X1	Y1	Z1	X2	Y2	Z2	X3	Y3	Z3	X4	Y4	Z4	X5	Y5	Z5	X6	Y6	Z6	X7	Y7	Z7
1	0.000	466.43802	-58.18726	1358.00256	-788.77228	112.47196	1255.69470	-1481.21033	109.04026	1283.19617	-737.07648	220.43047	72.73372	-163.54030	-70.18553	-5.43332	-1120.43567	341.93475	-12.42263	-1819.23157	-27.25569	3.56928
2	0.008	460.14597	-53.47300	1366.56580	-791.56696	111.25695	1253.19287	-1484.85718	109.14720	1281.66907	-717.77917	225.37160	76.66484	-188.34140	-70.53170	-6.19155	-1146.25708	341.08258	-13.31236	-1835.63562	-29.12060	7.78502
3	0.017	453.76917	-48.74874	1375.08374	-794.68768	110.10822	1250.62878	-1488.78394	109.32748	1280.07776	-697.32709	229.66045	80.33509	-213.00400	-70.98860	-6.74534	-1171.52466	340.37082	-13.93433	-1849.46240	-31.57444	11.96939
4	0.025	447.23584	-43.99463	1383.52209	-798.36230	109.12143	1247.97180	-1493.10437	109.65582	1278.32092	-675.13672	233.01253	83.79066	-237.46327	-71.55187	-7.05998	-1196.16260	339.75375	-14.30072	-1858.95178	-34.86556	16.34326
5	0.033	440.49323	-39.18667	1391.87146	-802.68243	108.43832	1245.23901	-1497.74194	110.24873	1276.31030	-651.28687	235.48164	87.13042	-261.73642	-72.15648	-7.26592	-1220.43701	339.13150	-14.61366	-1863.63818	-38.81554	21.37275
6	0.042	433.50433	-34.30790	1400.15112	-807.62396	108.23689	1242.49304	-1502.55347	111.23037	1274.07410	-626.23169	237.22656	90.15957	-285.89563	-72.77360	-7.51277	-1244.62781	338.53156	-14.99691	-1863.94983	-43.01156	27.37473
7	0.050	426.24356	-29.35277	1408.39966	-813.09265	108.68716	1239.82922	-1507.46118	112.61408	1271.78906	-600.38452	238.37959	92.41992	-310.03406	-73.41662	-7.83707	-1268.89832	338.02747	-15.39658	-1860.36853	-47.07014	34.09403
8	0.058	418.70322	-24.33253	1416.66650	-818.97858	109.87572	1237.36206	-1512.46948	114.26447	1269.68713	-573.77893	239.04976	93.45145	-334.20959	-74.09148	-8.16907	-1293.26733	337.54562	-15.70293	-1853.01245	-50.76568	40.66318
9	0.067	410.90472	-19.27694	1425.00281	-825.19916	111.73965	1235.21582	-1517.60706	115.99995	1267.92151	-546.06653	239.43115	93.06598	-358.41486	-74.77208	-8.44469	-1317.64844	336.90253	-15.88811	-1841.70190	-54.00521	45.90355
10	0.075	402.89310	-14.22218	1433.44946	-831.69867	114.07634	1233.50732	-1522.89832	117.70132	1266.51123	-516.89551	239.85997	91.46446	-382.63388	-75.44385	-8.66560	-1341.96594	336.04037	-16.00811	-1826.18005	-56.75169	48.77877
11	0.083	394.71777	-9.19767	1442.02771	-838.40955	116.61121	1232.31702	-1528.35693	119.31289	1265.37939	-486.29355	240.67621	89.12651	-406.89667	-76.14816	-8.85390	-1366.24536	335.10910	-16.14565	-1806.34314	-58.96273	48.90455
12	0.092	386.41748	-4.22160	1450.73669	-845.22253	119.04386	1231.67432	-1533.97229	120.78717	1264.40979	-454.62125	242.08118	86.61643	-431.23694	-76.93160	-9.01363	-1390.58423	334.28409	-16.36172	-1782.43250	-60.54868	46.87113
13	0.100	378.01740	0.69644	1459.56226	-851.98773	121.08100	1231.57397	-1539.70325	122.06286	1263.49207	-422.19415	244.10744	84.38264	-455.63715	-77.77334	-9.15622	-1415.05579	333.56927	-16.64096	-1755.08472	-61.35317	44.00889
14	0.108	369.53662	5.54943	1468.48389	-858.53210	122.50319	1232.00146	-1545.46716	123.05733	1262.56787	-389.04803	246.63171	82.58387	-480.05743	-78.61244	-9.29707	-1439.66431	332.86703	-16.90637	-1725.15076	-61.20595	41.68393
15	0.117	360.99384	10.32987	1477.47729	-864.68787	123.23187	1232.94128	-1551.13037	123.64154	1261.66296	-355.02692	249.44995	81.09345	-504.49438	-79.41042	-9.42101	-1464.33618	332.15405	-17.13101	-1693.39233	-60.04235	40.70514
16	0.125	352.40756	15.02868	1486.51355	-870.33350	123.34064	1234.36902	-1556.55005	123.65656	1260.86536	-320.03302	252.32515	79.66757	-528.98834	-80.15238	-9.50446	-1488.97400	331.44308	-17.36369	-1660.29614	-57.94075	41.16798
17	0.133	343.80011	19.62776	1495.55676	-875.42944	123.01078	1236.24268	-1561.64868	123.01376	1260.27637	-284.27115	254.95717	78.09796	-553.59448	-80.82888	-9.55512	-1513.62817	330.73145	-17.57923	-1626.11755	-55.03801	42.66225
18	0.142	335.20673	24.09349	1504.56042	-880.02911	122.46618	1238.50452	-1566.45190	121.79819	1259.99182	-248.37949	257.04871	76.28611	-578.35425	-81.44387	-9.59436	-1538.52026	330.08313	-17.61786	-1591.04883	-51.48359	44.70018
19	0.150	326.67978	28.38651	1513.46936	-884.25970	121.90815	1241.08813	-1571.06140	120.25014	1260.09534	-213.39124	258.48605	74.23759	-603.27448	-82.02473	-9.61529	-1563.78882	329.56665	-17.36753	-1555.36621	-47.45871	47.07782
20	0.158	318.28470	32.47933	1522.22778	-888.28174	121.46487	1243.92468	-1575.60095	118.66267	1260.63184	-180.59576	259.45584	71.96244	-628.32532	-82.60648	-9.59907	-1589.29517	329.11832	-16.93266	-1519.56421	-43.12480	49.87251
21	0.167	310.08972	36.35997	1530.78015	-892.24463	121.18004	1246.94617	-1580.17456	117.32225	1261.59949	-151.35748	260.38690	69.33096	-653.46863	-83.21060	-9.56260	-1614.76318	328.63138	-16.56590	-1484.38611	-38.53362	53.13125
22	0.175	302.15076	40.01551	1539.06714	-896.25543	121.03524	1250.08862	-1584.83704	116.43875	1262.96692	-126.90961	261.65784	65.95866	-678.69165	-83.84662	-9.54446	-1640.07959	328.09216	-16.43789	-1450.53040	-33.66744	56.58209
23	0.183	294.49426	43.42112	1547.02356	-900.36700	120.97230	1253.28699	-1589.56458	116.02564	1264.68066	-108.22217	263.29453	61.27980	-703.98907	-84.52737	-9.56308	-1665.36011	327.53574	-16.49790	-1418.25342	-28.56484	59.65244
24	0.192	287.10760	46.55218	1554.58411	-904.57654	120.90474	1256.46667	-1594.26282	115.89043	1266.66235	-95.83698	265.11053	54.93617	-729.28674	-85.28859	-9.57296	-1690.72815	327.04755	-16.53742	-1387.38135	-23.39378	61.78027
25	0.200	279.93970	49.39930	1561.69397	-908.82990	120.73500	1259.54126	-1598.81177	115.79977	1268.83533	-89.55457	267.09488	47.15881	-754.38409	-86.21283	-9.35203	-1716.16187	326.76715	-16.37095	-1357.69800	-18.45366	62.69389
26	0.208	272.91446	51.97164	1568.31079	-913.03046	120.38672	1262.42456	-1603.10291	115.66482	1271.15930	-88.42883	269.47433	38.69804	-778.97156	-87.41905	-8.42581	-1741.58179	326.70071	-16.01105	-1329.22974	-14.10457	62.39280
27	0.217	265.95367	54.28996	1574.39795	-917.05383	119.83287	1265.04919	-1607.05981	115.57217	1273.61084	-91.41974	272.50232	30.38392	-802.71588	-88.97952	-6.25029	-1766.99207	326.69656	-15.61715	-1302.21753	-10.68258	60.94713
28	0.225	258.99393	56.37224	1579.92200	-920.77264	119.09699	1267.37073	-1610.64136	115.64200	1276.13477	-98.13257	276.27264	22.73208	-825.31458	-90.86669	-2.53009	-1792.46948	326.63022	-15.30195	-1277.03711	-8.43153	58.36928
29	0.233	251.99791	58.22823	1584.85339	-924.08820	118.23104	1269.35510	-1613.81519	115.87293	1278.63989	-108.91858	280.59583	15.88434	-846.39862	-93.02782	2.72367	-1818.04565	326.35870	-15.15205	-1254.24658	-7.45144	54.60183
30	0.242	244.96713	59.86521	1589.17163	-926.95258	117.28969	1270.96606	-1616.55786	116.14344	1281.01501	-124.30951	284.87878	9.91113	-865.34534	-95.44785	9.41564	-1843.63477	325.61685	-15.26031	-1234.57031	-7.73732	49.57110
31	0.250	237.94452	61.28909	1592.86877	-929.36987	116.31682	1272.16699	-1618.89746	116.33121	1283.11340	-144.24866	288.20746	5.14308	-881.19635	-98.09296	17.53397	-1868.96509	324.35501	-15.44645	-1218.71240	-9.23971	43.29390
32	0.258	230.99602	62.50541	1595.95374	-931.38330	115.34109	1272.92444	-1620.92859	116.37305	1284.75269	-167.70209	289.90857	1.98939	-892.79901	-100.87767	27.13346	-1893.57324	323.07111	-15.11853	-1207.17969	-11.84068	35.98482
33	0.267	224.18793	63.52477	1598.45776	-933.06433	114.37460	1273.20972	-1622.77087	116.21945	1285.76819	-193.03363	290.09247	0.39846	-899.14362	-103.71306	38.21305	-1917.05725	322.37878	-13.67777	-1200.27112	-15.31099	28.05427
34	0.275	217.57570	64.36241	1600.43787	-934.50726	113.42589	1272.99890	-1624.52014	115.78362	1286.07654	-218.82520	289.44714	-0.20196	-899.70221	-106.51056	50.51874	-1939.37085	322.37912	-10.98422	-1198.19458	-19.30519	19.95035
35	0.283	211.19882	65.03111	1601.97034	-935.81702	112.52374	1272.27612	-1626.22949	114.95509	1285.69592	-244.37146	288.59100	-0.45125	-894.66547	-109.16538	63.30798	-1960.83142	322.69269	-7.38773	-1201.17822	-23.38318	12.00389
36	0.292	205.07025	65.53879	1603.13757	-937.09131	111.72601	1271.03687	-1627.92090	113.66449	1284.73132	-269.57303	287.76590	-0.73946	-885.06738	-111.59270	75.27565	-1981.90234	322.87076	-3.42170	-1209.47473	-27.06548	4.52820
37	0.300	199.16333	65.89813	1604.01782	-938.40521	111.10464	1269.29443	-1629.60559	111.94856	1283.34338	-294.57166	286.99640	-1.17327	-872.40265	-113.70891	84.96989	-2002.93091	322.61914	0.54590	-1223.18774	-29.93935	-1.87982
38	0.308	193.42502	66.13324	1604.68811	-939.80487	110.71410	1267.08728	-1631.30164	109.95806	1281.71582	-319.51514	286.32715	-1.66852	-857.73718	-115.32132	91.62421	-2023.85327	321.81097	4.46613	-1241.91907	-31.81977	-6.39695
39	0.317	187.81433	66.26076	1605.23193	-941.31311	110.55514	1264.48303	-1633.04028	107.88414	1280.01526	-344.48706	285.84058	-2.11781	-841.34991	-116.10068	95.60883	-2043.90771	320.54156	8.50943	-1264.50293	-32.86480	-8.67242
40	0.325	182.30881	66.26646	1605.73560	-942.94440	110.55136	1261.57727	-1634.85303	105.86134	1278.35413	-369.44678	285.50705	-2.52160	-823.22369	-115.75396	97.96994	-2061.67139	319.13812	12.83665	-1289.20203	-33.46468	-9.28147
41	0.333	176.87201	66.10873	1606.27515	-944.72540	110.55305	1258.48877	-1636.75122	103.90004	1276.77295	-394.25809	285.16901	-2.94148	-803.45068	-114.21596	99.62005	-2075.59839	317.91864	17.42255	-1314.41638	-33.97199	-9.20174
42	0.342	171.43207	65.74272	1606.91321	-946.70654	110.37403	1255.34875	-1638.73645	101.85368	1275.23999	-418.84024	284.70898	-3.38383	-782.18158	-111.61034	100.93831	-2084.62207	316.98343	22.05897	-1339.34644	-34.55165	-9.09738
43	0.350	165.88815	65.14452	1607.70728	-948.95740	109.84286	1252.28491	-1640.83630	99.51668	1273.68835	-443.22531	284.14389	-3.81980	-759.50854	-108.09706	101.85050	-2088.31152	316.27917	26.47137	-1363.94336	-35.20692	-9.20435
44	0.358	160.12982	64.32056	1608.71680	-951.55035	108.83530	1249.40234	-1643.10657	96.84255	1272.08875	-467.49969	283.58856	-4.24745	-735.41888	-103.84200	102.09209	-2086.62866	315.73865	30.39507	-1388.38940	-35.86809	-9.52722
45	0.367	154.06332	63.30085	1610.00085	-954.54169	107.27850	1246.77271	-1645.59961	94.01116	1270.46375	-491.76144	283.14346	-4.67322	-709.81342	-99.02995	101.42952	-2079.63623	315.34097	33.57607	-1412.80469	-36.47974	-9.96439
46	0.375	147.63885	62.10931	1611.61438	-957.95660	105.14175	1244.43738	-1648.33972	91.26106	1268.82935	-516.08417	282.77484	-5.08972	-682.65289	-93.85072	99.78793	-2067.36060	315.12784	35.75678	-1437.25659	-37.04076	-10.38959
47	0.383	140.86713	60.71943	1613.60522	-961.78174	102.43373	1242.42822	-1651.31873	88.71119	1267.14844	-540.48749	282.35428	-5.47134	-654.13037	-88.51723	97.30900	-2049.84644	315.21448	36.71570	-1461.76892	-37.58645	-10.73779
48	0.392	133.80978	59.06035	1616.01025	-965.96033	99.22845	1240.79248	-1654.50684	86.33702	1265.34326	-564.95569	281.77396	-5.79199	-624.66840	-83.23060	94.32536	-2027.35693	315.76190	36.40233	-1486.30518	-38.14610	-11.02296
49	0.400	126.54773	57.08392	1618.84326	-970.38635	95.71257	1239.59912	-1657.86646	84.06262	1263.35486	-589.45563	281.02225	-6.04959	-594.70868	-78.10065	91.24676	-2000.57642	316.81326	35.10822	-1510.82874	-38.72618	-11.28930
50	0.408	119.15988	54.80642	1622.09058	-974.89581	92.18279	1238.91223	-1661.35767	81.82642	1261.20435	-613.94690	280.27545	-6.23103	-564.48163	-73.16512	88.39292	-1970.50781	317.96063	33.44917	-1535.36536	-39.33296	-11.56346
51	0.417	111.72131	52.29322	1625.71643	-979.28485	88.95418	1238.75244	-1664.92920	79.57018	1259.00232	-638.43005	279.81125	-6.28641	-533.94293	-68.46037	85.86606	-1938.05029	318.19147	32.01826	-1559.98157	-39.98338	-11.84070
52	0.425	104.30801	49.62911	1629.67188	-983.37756	86.25407	1239.09473	-1668.51575	77.25648	1256.90479	-662.95770	279.68945	-6.20123	-502.91547	-64.02750	83.58469	-1903.76465	316.43127	31.04017	-1584.71265	-40.67392	-12.11404
53	0.433	97.00143	46.89952	1633.90527	-987.10071	84.16461	1239.89722	-1672.07727	74.96316	1255.05322	-687.56641	279.59766	-6.09632	-471.30359	-59.89685	81.45117	-1867.91992	312.41132	30.47075	-1609.53430	-41.37177	-12.38941
54	0.442	89.89429	44.17590	1638.37183	-990.50427	82.61196	1241.12036	-1675.63452	72.89429	1253.53760	-712.23376	279.06461	-6.18641	-439.20337	-56.10741	79.45728	-1830.46265	306.79810	30.36284	-1634.41260	-42.06325	-12.66722
55	0.450	83.09045	41.50163	1643.02856	-993.72272	81.40862	1242.72461	-1679.24573	71.21238	1252.39136	-736.91840	277.86606	-6.57159	-406.89630	-52.71914	77.62825	-1791.12256	300.53271	30.98706	-1659.36487	-42.75920	-12.95266
56	0.458	76.69632	38.89237	1647.81677	-996.91400	80.34351	1244.66882	-1682.96326	69.91106	1251.61145	-761.65204	276.29684	-7.09726	-374.89722	-49.80493	75.90943	-1749.81018	294.27441	32.68930	-1684.46936	-43.44101	-13.26439
57	0.467	70.80649	36.34900	1652.65698	-1000.20587	79.26370	1246.91858	-1686.80640	68.88615	1251.18335	-786.57965	274.94427	-7.47805	-344.12909	-47.46304	74.10411	-1706.92700	288.30682	35.74194	-1709.80786	-44.07237	-13.59501
58	0.475	65.49323	33.85811	1657.46997	-1003.65942	78.09826	1249.44592	-1690.72144	68.01300	1251.11035	-811.82629	274.12512	-7.55296	-315.95502	-45.81733	71.87142	-1663.38696	282.67206	40.21222	-1735.36475	-44.65903	-13.89360
59	0.483	60.80310	31.37843	1662.18835	-1007.25244	76.84473	1252.21631	-1694.54968	67.11255	1251.42859	-837.32025	273.69427	-7.35491	-291.74091	-44.97313	68.78625	-1620.31677	277.32709	45.80677	-1760.97583	-45.23568	-14.10727
60	0.492	56.74863	28.84657	1666.73755	-1010.88593	75.55482	1255.17163	-1698.06079	65.95475	1252.19739	-862.76593	273.35690	-6.91069	-272.24734	-45.02565	64.46507	-1578.64673	272.23212	51.73529	-1786.32654	-45.84470	-14.18660
61	0.500	53.28360	26.21541	1671.01489	-1014.40552	74.31463	1258.22119	-1701.03625	64.36358	1253.48059	-887.69946	272.96280	-5.99028	-257.48206	-46.12057	58.70156	-1538.95776	267.37143	56.82130	-1811.11938	-46.52673	-14.05983
62	0.508	50.28928	23.48381	1674.89233	-1017.62616	73.21642	1261.24597	-1703.34521	62.33776	1255.33167	-911.57501	272.56622	-4.08761	-247.01016	-48.40105	51.52900	-1501.62085	262.76904	59.99108	-1835.47266	-47.21485	-13.72776
63	0.517	47.59940	20.68614	1678.24121	-1020.36145	72.33478	1264.12048	-1704.97937	60.07681	1257.77087	-933.87347	272.33572	-0.73434	-240.26089	-51.86308	43.18642	-1467.06238	258.53253	60.66614	-1859.92468	-47.77406	-13.36458
64	0.525	45.05035	17.86750	1680.95776	-1022.46326	71.70898	1266.73718	-1706.02185	57.87215	1260.75610	-954.06274	272.40875	4.20032	-236.70950	-56.34322	34.05776	-1435.83569	254.87250	58.67555	-1884.83887	-48.26571	-13.17517
65	0.533	42.52744	15.06748	1682.97546	-1023.85486	71.33264	1269.01721	-1706.57605	55.97497	1264.16467	-971.44519	272.81360	10.58387	-236.07016	-61.65893	24.64968	-1408.30249	252.14534	54.02808	-1910.07532	-48.95796	-13.18193
66	0.542	39.99326	12.30968	1684.26074	-1024.53516	71.15720	1270.89954	-1706.71069	54.52043	1267.80664	-985.14832	273.40237	18.20971	-238.47751	-67.62656	15.57369	-1384.43933	250.89995	46.85812	-1935.21191	-50.04210	-13.20607
67	0.550	37.48373	9.60830	1684.80139	-1024.55542	71.10928	1272.32910	-1706.45032	53.48984	1271.45593	-994.29639	273.84213	26.85927	-244.54114	-73.83799	7.50138	-1364.23083	251.67584	37.47946	-1959.79041	-51.47366	-12.94211
68	0.558	35.07056	6.99227	1684.60327	-1023.99622	71.11114	1273.25525	-1705.80518	52.74359	1274.88330	-998.21765	273.93729	36.39763	-255.20718	-79.51620	1.12641	-1348.16321	254.68082	26.46930	-1983.40417	-53.02831	-12.03074
69	0.567	32.81998	4.52089	1683.69507	-1022.95581	71.09382	1273.63904	-1704.81531	52.11578	1277.88147	-996.67004	273.87726	46.70949	-271.24774	-83.81578	-3.05155	-1337.17505	259.68921	14.70890	-2005.76099	-54.43946	-10.21640
70	0.575	30.77682	2.27303	1682.13428	-1021.54584	71.00014	1273.46130	-1703.57605	51.48449	1280.27917	-990.06183	273.90314	57.33314	-292.38339	-86.41531	-5.17317	-1332.32080	266.01056	3.40214	-2026.82397	-55.55431	-7.50834
71	0.583	28.98163	0.31615	1680.00977	-1019.88422	70.78731	1272.72705	-1702.23999	50.79096	1281.95386	-979.37366	273.96640	67.38736	-316.92395	-87.72531	-6.00584	-1334.59753	272.38235	-5.96724	-2047.03870	-56.59670	-4.13247
72	0.592	27.49811	-1.32344	1677.43652	-1018.08844	70.43688	1271.46606	-1700.98157	50.02367	1282.85962	-965.65247	273.83954	76.05656	-342.69077	-88.41695	-6.31871	-1344.67139	277.23761	-12.16184	-2067.56934	-58.52479	-0.28752
73	0.600	26.41672	-2.66510	1674.54041	-1016.27087	69.95981	1269.72644	-1699.92542	49.20615	1283.06165	-949.57739	273.31036	83.03217	-368.31216	-88.90991	-6.53971	-1362.18115	279.62909	-15.05378	-2090.07471	-62.91310	4.09318
74	0.608	25.81818	-3.74998	1671.43311	-1014.53552	69.38928	1267.57178	-1699.08728	48.42495	1282.74060	-931.49890	272.27316	88.48084	-393.50818	-89.34423	-6.85985	-1385.18286	279.88544	-15.71772	-2114.43921	-70.27509	9.30812
75	0.617	25.72238	-4.62509	1668.20459	-1012.96997	68.77590	1265.08521	-1698.37756	47.85308	1282.13818	-911.67249	270.75665	92.74911	-418.47180	-89.75330	-7.31289	-1410.77014	279.07413	-15.53228	-2132.97266	-76.07944	15.14619
76	0.625	26.05890	-5.35898	1664.93750	-1011.63782	68.19270	1262.37097	-1697.66333	47.70166	1281.47620	-890.34875	268.82858	96.11716	-443.34760	-90.14207	-7.83436	-1436.63977	278.04126	-15.41231	-2124.01025	-66.51322	19.50008
77	0.633	26.67444	-6.05067	1661.72729	-1010.58398	67.73444	1259.54443	-1696.84656	48.11657	1280.89709	-867.75562	266.50775	98.70646	-468.16077	-90.53302	-8.37131	-1461.94543	277.11942	-15.70726	-2057.35156	-22.16186	18.32420
78	0.642	27.36313	-6.78240	1658.68481	-1009.84961	67.50644	1256.71692	-1695.91882	49.10844	1280.43665	-844.06604	263.79504	100.52043	-492.88123	-90.99859	-8.91149	-1486.78552	276.36520	-16.35368	-1922.56775	63.44208	9.20240
79	0.650	27.90195	-7.54855	1655.92065	-1009.48651	67.61414	1253.98535	-1694.98621	50.56543	1280.02734	-819.35846	260.68738	101.52298	-517.45361	-91.60665	-9.44016	-1511.40417	275.76971	-17.04856	-1760.01428	163.76236	-4.01721
80	0.658	28.09363	-8.26426	1653.52856	-1009.57007	68.14418	1251.43152	-1694.25220	52.30661	1279.54553	-793.60461	257.17810	101.67882	-541.86182	-92.33938	-9.92976	-1535.92285	275.29590	-17.49987	-1651.76782	225.23064	-11.73843
81	0.667	27.81097	-8.85801	1651.57983	-1010.19171	69.13235	1249.13623	-1693.96448	54.12376	1278.87488	-766.72302	253.32593	100.98661	-566.18127	-93.11673	-10.34979	-1560.39795	274.87628	-17.66519	-1663.71948	204.69093	-5.78388
82	0.675	27.01865	-9.32835	1650.12769	-1011.40289	70.53667	1247.19800	-1694.32593	55.82826	1277.94824	-738.67010	249.26033	99.53324	-590.53436	-93.88843	-10.69068	-1584.90991	274.44302	-17.72946	-1786.20496	107.81790	12.99432
83	0.683	25.76596	-9.72193	1649.20789	-1013.12994	72.22212	1245.73877	-1695.40112	57.30992	1276.75537	-709.48639	245.06340	97.50961	-614.99823	-94.65069	-11.00514	-1609.58008	273.93027	-17.84315	-1935.13928	-11.28754	34.66146
84	0.692	24.16602	-10.08570	1648.83411	-1015.14301	73.94638	1244.87280	-1697.07935	58.54017	1275.33289	-679.26935	240.69131	95.14471	-639.56158	-95.39613	-11.36296	-1634.44946	273.26639	-18.01036	-2020.90723	-94.06837	48.61362
85	0.700	22.36438	-10.43679	1648.99536	-1017.13037	75.37889	1244.65369	-1699.11169	59.51081	1273.76074	-648.13354	236.02890	92.61029	-664.16614	-96.11040	-11.75075	-1659.39258	272.43698	-18.19106	-2015.50732	-120.64349	51.75247
86	0.708	20.50729	-10.76315	1649.65637	-1018.82581	76.21423	1245.05005	-1701.17639	60.17474	1272.17139	-616.18658	231.00229	89.99106	-688.77661	-96.80291	-12.08328	-1684.22791	271.53748	-18.33555	-1952.72815	-110.51400	48.41778
87	0.717	18.72006	-11.03426	1650.76538	-1020.08649	76.32283	1245.98169	-1702.94873	60.42971	1270.74878	-583.51770	225.61479	87.32101	-713.40643	-97.49386	-12.29674	-1708.90112	270.66739	-18.44223	-1878.97839	-92.15244	44.51704
88	0.725	17.09702	-11.20430	1652.26721	-1020.88281	75.78908	1247.38269	-1704.18347	60.17278	1269.69116	-550.22119	219.84700	84.59682	-738.08875	-98.18427	-12.38986	-1733.52612	269.82257	-18.65181	-1816.74365	-80.23641	43.27296
89	0.733	15.70624	-11.22814	1654.11243	-1021.24866	74.81479	1249.22937	-1704.78857	59.39429	1269.15259	-516.40948	213.59338	81.78314	-762.83270	-98.86128	-12.39762	-1758.25513	268.98077	-19.04100	-1765.60181	-75.39662	45.00700
90	0.742	14.60464	-11.09486	1656.25623	-1021.24634	73.60279	1251.51892	-1704.84863	58.22388	1269.21191	-482.18890	206.75426	78.85773	-787.62610	-99.52011	-12.34949	-1783.17847	268.18503	-19.39637	-1718.79346	-73.52052	48.71155
91	0.750	13.85037	-10.84113	1658.64685	-1020.95636	72.30826	1254.22656	-1704.58472	56.89494	1269.87195	-447.68213	199.33131	75.84474	-812.48132	-100.17108	-12.25893	-1808.28979	267.48248	-19.46502	-1672.60962	-71.69353	53.42773
92	0.758	13.50491	-10.52734	1661.21313	-1020.47540	71.04861	1257.27905	-1704.27258	55.65522	1271.05493	-413.11938	191.48018	72.83416	-837.45123	-100.82548	-12.15176	-1833.48621	266.88098	-19.30069	-1627.06104	-69.09184	58.59506
93	0.767	13.62036	-10.20553	1663.86548	-1019.90515	69.91368	1260.55750	-1704.13538	54.67615	1272.60571	-378.95517	183.59967	70.00035	-862.58447	-101.48381	-12.07350	-1858.73438	266.37848	-19.19822	-1583.63794	-65.85996	63.58654
94	0.775	14.21930	-9.90479	1666.50781	-1019.32800	68.94699	1263.92151	-1704.25220	54.00587	1274.31824	-345.96771	176.34067	67.51448	-887.84564	-102.15555	-11.98969	-1884.17725	265.91388	-19.41216	-1543.29456	-62.32990	67.48439
95	0.783	15.28445	-9.63196	1669.04797	-1018.78027	68.11845	1267.23730	-1704.54163	53.58626	1275.97791	-315.20181	170.33420	65.30511	-913.02271	-102.89643	-11.59957	-1909.91443	265.28632	-19.97118	-1505.88464	-58.94894	69.44209
96	0.792	16.75504	-9.37716	1671.40027	-1018.24060	67.32438	1270.39221	-1704.83484	53.37638	1277.45007	-287.68744	165.76488	62.87889	-937.66791	-103.82202	-10.24945	-1935.75049	264.29645	-20.61912	-1470.83459	-56.32467	69.04182
97	0.800	18.52841	-9.12428	1673.48438	-1017.64087	66.43187	1273.29077	-1704.97388	53.51658	1278.79419	-264.18970	162.31374	59.49823	-961.14471	-105.07346	-7.14366	-1961.20605	262.99738	-20.85991	-1437.88306	-55.07863	66.28103
98	0.808	20.47980	-8.86658	1675.22449	-1016.89294	65.33771	1275.84326	-1704.86584	54.25418	1280.21545	-245.15637	159.55479	54.62381	-982.71008	-106.76375	-1.75389	-1985.68750	261.71890	-20.08944	-1407.25757	-55.62563	61.37834
99	0.817	22.49344	-8.61859	1676.55298	-1015.91272	63.99744	1277.95996	-1704.47668	55.63108	1281.83423	-230.57260	157.18575	48.17966	-1001.42969	-108.95415	5.98843	-2008.69800	260.84683	-17.79518	-1379.54358	-58.07158	54.63985
100	0.825	24.48209	-8.41158	1677.41528	-1014.63483	62.42271	1279.55957	-1703.80286	57.36609	1283.56262	-219.73810	154.93988	40.48849	-1016.02893	-111.67928	15.86117	-2030.06323	260.53732	-13.80719	-1355.54614	-62.25089	46.41328
101	0.833	26.39178	-8.27282	1677.76758	-1013.02167	60.66531	1280.57715	-1702.85059	59.04468	1285.19312	-211.56921	152.61356	32.06836	-1025.06702	-114.97541	27.54467	-2050.06079	260.55890	-8.46813	-1336.13049	-67.85333	37.08453
102	0.842	28.19635	-8.21164	1677.57153	-1011.07111	58.79285	1280.96338	-1701.62109	60.31797	1286.51843	-205.43237	150.24994	23.46717	-1027.45520	-118.83461	40.59285	-2069.21729	260.45715	-2.50073	-1322.08301	-74.55949	27.08880
103	0.850	29.88730	-8.22332	1676.79761	-1008.81934	56.86684	1280.67700	-1700.10571	60.97086	1287.38599	-201.70392	148.15570	15.24251	-1022.97363	-123.15242	54.25119	-2087.75903	259.97394	3.36945	-1314.08887	-82.03926	16.92490
104	0.858	31.46738	-8.29671	1675.43103	-1006.33032	54.93847	1279.68359	-1698.29150	60.91408	1287.71118	-201.67993	146.63661	8.04331	-1012.55963	-127.76215	67.33549	-2105.09326	259.26663	8.67006	-1312.77246	-89.75223	7.26209
105	0.867	32.95541	-8.41882	1673.47461	-1003.67401	53.05500	1277.95935	-1696.17676	60.15256	1287.47424	-207.05334	145.68021	2.54367	-998.06488	-132.44682	78.48231	-2119.76221	258.65057	13.20405	-1318.64636	-96.76231	-0.88392
106	0.875	34.39893	-8.58796	1670.95361	-1000.91077	51.26055	1275.50073	-1693.78784	58.75443	1286.71655	-219.05743	144.94032	-0.93824	-981.28259	-136.91122	86.80114	-2130.01563	258.23615	16.99823	-1331.80017	-102.02850	-6.41119
107	0.883	35.88315	-8.84369	1667.92297	-998.09393	49.58772	1272.33386	-1691.18835	56.82513	1285.53369	-237.51709	144.09778	-2.74639	-963.04871	-140.86487	92.34339	-2134.61621	257.89774	20.19890	-1351.34863	-105.15410	-9.02400
108	0.892	37.52316	-9.28603	1664.46118	-995.28625	48.05418	1268.52368	-1688.46899	54.47961	1284.05420	-260.60876	143.15276	-3.59528	-943.37628	-144.16501	95.86176	-2133.21460	257.46643	22.93066	-1375.19556	-106.66084	-9.65360
109	0.900	39.44608	-10.03060	1660.65247	-992.57373	46.67754	1264.18066	-1685.71313	51.81365	1282.39941	-285.82999	142.26846	-4.02224	-922.14349	-146.84491	98.16389	-2126.12939	256.84869	25.23375	-1400.79712	-107.38515	-9.63417
110	0.908	41.76828	-11.12074	1656.57104	-990.06122	45.49151	1259.46118	-1682.96558	48.90310	1280.64856	-311.36578	141.49051	-4.27516	-899.38452	-149.05582	99.73119	-2113.94189	256.02359	27.08700	-1426.39624	-107.87446	-9.72274
111	0.917	44.56696	-12.50826	1652.27148	-987.85455	44.53266	1254.55164	-1680.23169	45.84067	1278.84058	-336.54703	140.75780	-4.53161	-875.16962	-151.02936	100.75973	-2097.24854	255.00659	28.44252	-1451.42249	-108.35464	-10.01483
112	0.925	47.85587	-14.12191	1647.79407	-986.05005	43.79813	1249.64490	-1677.50830	42.77948	1277.00110	-361.35773	140.03459	-4.95442	-849.49176	-153.01691	101.30856	-2076.59277	253.82742	29.23956	-1475.98401	-108.90714	-10.38326
113	0.933	51.57144	-15.90928	1643.17944	-984.73914	43.20317	1244.91821	-1674.82690	39.94069	1275.15479	-385.91125	139.32101	-5.58149	-822.33295	-155.18724	101.36646	-2052.47607	252.51842	29.40881	-1500.31665	-109.54503	-10.76615
114	0.942	55.57718	-17.80593	1638.47717	-984.01245	42.55972	1240.52478	-1672.27478	37.53240	1273.30994	-410.28329	138.61574	-6.30945	-793.82495	-157.59265	100.90009	-2025.36182	251.08562	28.90001	-1524.57373	-110.25044	-11.17285
115	0.950	59.69446	-19.70814	1633.74268	-983.93579	41.59188	1236.60388	-1669.97949	35.64922	1271.44434	-434.51297	137.89655	-6.98956	-764.30615	-160.21809	99.92703	-1995.64136	249.44272	27.76156	-1548.83521	-111.01943	-11.60607
116	0.958	63.75104	-21.49710	1629.03796	-984.47321	40.02278	1233.30347	-1668.08972	34.29777	1269.52405	-458.63068	137.11494	-7.53255	-734.18445	-163.01376	98.54092	-1963.59546	247.34129	26.24727	-1573.13916	-111.86008	-12.03961
117	0.967	67.61774	-23.07723	1624.43726	-985.40155	37.72982	1230.78320	-1666.73901	33.47746	1267.54016	-482.68091	136.24741	-7.95982	-703.71771	-165.88733	96.85124	-1929.44397	244.41545	24.82955	-1597.47729	-112.75398	-12.44607
118	0.975	71.22220	-24.39989	1620.02173	-986.34021	34.86395	1229.15881	-1665.98901	33.17036	1265.53467	-506.72479	135.35539	-8.34761	-672.89246	-168.71854	94.91341	-1893.47729	240.39906	24.04071	-1621.82104	-113.64465	-12.81831
119	0.983	74.54736	-25.47807	1615.86694	-986.92627	31.81881	1228.41699	-1665.80566	33.27913	1263.59863	-530.82672	134.55400	-8.71633	-641.50244	-171.40851	92.70942	-1856.14014	235.29514	24.26411	-1646.16907	-114.47353	-13.15456
120	0.992	77.61823	-26.38789	1612.03406	-986.97198	29.05341	1228.40710	-1666.08972	33.61532	1261.84412	-555.04529	133.93781	-9.00825	-609.35443	-173.88846	90.17638	-1818.05859	229.26447	25.61621	-1670.55688	-115.21609	-13.44875
121	1.000	80.47934	-27.24651	1608.56506	-986.47314	26.88407	1228.94946	-1666.71948	33.95611	1260.37463	-579.41656	133.55112	-9.16574	-576.42877	-176.05859	87.27559	-1780.00952	222.42505	27.98851	-1695.03857	-115.87326	-13.70932
122	1.008	83.18008	-28.16947	1605.48267	-985.52423	25.38064	1229.94397	-1667.56384	34.11990	1259.27600	-603.91089	133.39014	-9.18661	-542.91772	-177.76019	84.06855	-1742.74963	214.82648	31.20654	-1719.68127	-116.43819	-13.96294
123	1.017	85.78210	-29.21384	1602.79272	-984.24939	24.41895	1231.37146	-1668.46240	34.02004	1258.62659	-628.44934	133.38568	-9.11333	-509.15704	-178.83664	80.71590	-1706.74243	206.49524	34.99914	-1744.50049	-116.89315	-14.22272
124	1.025	88.36877	-30.33728	1600.48767	-982.78162	23.80560	1233.22949	-1669.22095	33.67418	1258.50073	-652.99780	133.37724	-9.01819	-475.48279	-179.18341	77.36597	-1671.88403	197.43738	38.80445	-1769.30432	-117.27459	-14.43980
125	1.033	91.03653	-31.43377	1598.55273	-981.26709	23.35224	1235.49304	-1669.66504	33.12673	1258.92859	-677.59290	133.18536	-8.97411	-442.08142	-178.74091	74.02697	-1637.47192	187.70889	41.93043	-1793.78503	-117.69088	-14.50444
126	1.042	93.87524	-32.42554	1596.97144	-979.86407	22.88277	1238.11792	-1669.70752	32.33913	1259.85059	-702.28778	132.71030	-9.00873	-408.91647	-177.50140	70.54237	-1602.66968	177.57448	44.01466	-1817.92236	-118.19627	-14.35028
127	1.050	96.95770	-33.30664	1595.72241	-978.71497	22.23859	1241.05432	-1669.34363	31.23562	1261.18738	-727.13074	131.91888	-9.11273	-375.80072	-175.58118	66.73103	-1567.13293	167.57098	45.17662	-1842.04712	-118.74158	-14.04373
128	1.058	100.33624	-34.11900	1594.77185	-977.89941	21.31778	1244.24683	-1668.59094	29.89973	1262.99609	-752.15369	130.87003	-9.25658	-342.67194	-173.28862	62.63048	-1531.11572	158.30769	45.75792	-1866.46130	-119.29857	-13.74329
129	1.067	104.03806	-34.92063	1594.07422	-977.40479	20.12156	1247.62244	-1667.47510	28.62096	1265.46289	-777.32202	129.77438	-9.38438	-309.95718	-171.03632	58.57807	-1495.04675	150.17107	46.03806	-1891.14661	-119.94376	-13.55837
130	1.075	108.06036	-35.76539	1593.58008	-977.13684	18.76134	1251.08179	-1666.05579	27.66721	1268.64368	-802.51746	128.88318	-9.43588	-278.70547	-169.11902	54.92495	-1459.23376	143.32416	46.12156	-1915.69531	-120.82908	-13.35942
131	1.083	112.36655	-36.68758	1593.23877	-976.95428	17.41294	1254.49695	-1664.43091	27.06330	1272.27734	-827.56061	128.32104	-9.31310	-250.28967	-167.56839	51.60914	-1424.06445	137.96417	45.91013	-1939.48035	-122.06476	-12.70474
132	1.092	116.87985	-37.68997	1592.99976	-976.70325	16.24333	1257.71875	-1662.71265	26.61913	1275.92969	-852.16650	128.06595	-8.74236	-225.91025	-166.20908	48.06211	-1390.33228	134.44064	45.07573	-1962.01917	-123.59261	-11.06290
133	1.100	121.48318	-38.73572	1592.81714	-976.24493	15.35123	1260.59351	-1661.00549	26.10044	1279.25330	-875.88538	128.02071	-7.24836	-206.27196	-164.85471	43.57593	-1359.09412	133.12605	43.10260	-1983.19678	-125.23631	-8.18457
134	1.108	126.03250	-39.76222	1592.64819	-975.47424	14.75348	1262.98682	-1659.38330	25.36044	1282.08411	-898.14038	128.09317	-4.39349	-191.44235	-163.45801	37.73421	-1331.12463	134.27151	39.51527	-2003.10364	-126.87589	-4.27298
135	1.117	130.38168	-40.72511	1592.44580	-974.32532	14.40943	1264.80334	-1657.85669	24.38166	1284.39563	-918.24585	128.32404	-0.01095	-180.85057	-162.05823	30.54755	-1306.71729	138.01593	34.14652	-2021.62268	-128.50212	0.18626
136	1.125	134.40472	-41.63354	1592.15601	-972.77014	14.25423	1265.99084	-1656.35352	23.23836	1286.23730	-935.34045	128.96695	5.86409	-173.63121	-160.63040	22.41736	-1286.12463	144.43626	27.17795	-2038.17932	-130.14001	4.80035
137	1.133	138.00189	-42.53336	1591.72229	-970.81860	14.21787	1266.52954	-1654.74023	22.05056	1287.68225	-948.39795	130.31194	13.24681	-169.26198	-159.08632	14.11784	-1269.96179	153.44162	18.99919	-2051.81470	-131.75752	9.56109
138	1.142	141.10007	-43.45773	1591.08765	-968.51288	14.22313	1266.41370	-1652.87830	20.97974	1288.78320	-956.33594	132.33511	22.33307	-168.05638	-157.44492	6.66825	-1259.09692	164.49498	10.10977	-2061.44141	-133.20094	14.68630
139	1.150	143.66379	-44.40536	1590.19531	-965.91455	14.18797	1265.63953	-1650.67480	20.18887	1289.53931	-958.13092	134.65302	33.18258	-171.17235	-155.94850	0.99556	-1254.38477	176.39221	1.19923	-2066.28003	-134.21344	20.03680
140	1.158	145.70593	-45.35613	1588.99915	-963.08862	14.04726	1264.20605	-1648.10425	19.73392	1289.89575	-953.18945	136.93353	44.95015	-180.07135	-154.95322	-2.52426	-1256.53320	187.33710	-6.72165	-2066.19043	-134.54224	24.83685
141	1.167	147.28192	-46.28520	1587.47949	-960.09546	13.76757	1262.12524	-1645.21301	19.51746	1289.79248	-941.96393	139.12564	55.64635	-195.52631	-154.65964	-4.33500	-1265.95251	195.46945	-12.58365	-2061.48096	-134.06136	28.15438
142	1.175	148.48337	-47.16221	1585.65967	-956.99152	13.34887	1259.43323	-1642.10706	19.39782	1289.21729	-925.89929	141.24905	63.34831	-216.71974	-154.96292	-5.31612	-1282.34106	199.83199	-15.92921	-2052.45459	-132.82950	29.52440
143	1.183	149.43875	-47.95522	1583.60693	-953.83417	12.82941	1256.20068	-1638.92017	19.33466	1288.22083	-906.50098	143.27705	67.74410	-241.39516	-155.58466	-6.06197	-1304.15417	200.95564	-17.22420	-2039.19458	-131.05037	29.05160
144	1.192	150.30847	-48.64254	1581.41479	-950.68481	12.28135	1252.53687	-1635.78723	19.39494	1286.88281	-884.67792	145.20230	70.10037	-267.16989	-156.29547	-6.68530	-1328.88049	200.25000	-17.41513	-2021.59436	-128.99768	27.14679
145	1.200	151.25891	-49.20861	1579.17993	-947.60590	11.78753	1248.58533	-1632.81262	19.64832	1285.27148	-860.88220	147.00861	71.85795	-292.71399	-157.00388	-7.13241	-1354.36548	198.92612	-17.30760	-1999.43506	-126.97331	24.28554
146	1.208	152.41470	-49.62735	1576.98779	-944.65765	11.42002	1244.50720	-1630.03369	20.11234	1283.43286	-835.45557	148.63097	73.60067	-317.78168	-157.70930	-7.46640	-1379.65833	197.57294	-17.31915	-1972.45618	-125.28972	20.91145
147	1.217	153.81290	-49.86650	1574.90527	-941.89624	11.22656	1240.45837	-1627.42041	20.77287	1281.40271	-808.70679	149.96967	75.11451	-342.54779	-158.42406	-7.89184	-1404.54077	196.37906	-17.53874	-1940.49744	-124.21958	17.44297
148	1.225	155.39468	-49.90850	1572.98767	-939.37927	11.22497	1236.56909	-1624.90869	21.57379	1279.21289	-780.80023	150.88885	75.93983	-367.12476	-159.15372	-8.54933	-1428.91602	195.42007	-17.89662	-1903.80371	-123.86295	14.31865
149	1.233	157.03641	-49.75795	1571.29199	-937.17896	11.41942	1232.93738	-1622.43359	22.34624	1276.89075	-751.80396	151.25146	75.80636	-391.49493	-159.92032	-9.35013	-1452.85413	194.69777	-18.32518	-1863.36206	-123.97855	12.02311
150	1.242	158.59897	-49.43875	1569.88257	-935.38367	11.82744	1229.64148	-1619.96533	22.79366	1274.43237	-721.89246	151.01389	74.82348	-415.64178	-160.74724	-10.07289	-1476.65234	194.08594	-18.78328	-1820.78931	-123.99214	11.02991
151	1.250	159.97440	-48.99124	1568.81836	-934.05078	12.48161	1226.76904	-1617.53784	22.59293	1271.77881	-691.34241	150.31451	73.45837	-439.62909	-161.61542	-10.57665	-1500.56860	193.43457	-19.19507	-1777.56787	-123.30878	11.64071
152	1.258	161.11221	-48.46352	1568.14380	-933.11285	13.39136	1224.44092	-1615.24316	21.53580	1268.86926	-660.31726	149.43861	72.27760	-463.57318	-162.45981	-10.89905	-1524.66626	192.73302	-19.47240	-1734.43848	-121.63277	13.84945
153	1.267	162.02234	-47.89845	1567.89087	-932.33569	14.48999	1222.79773	-1613.20801	19.65970	1265.76331	-628.75183	148.63837	71.58125	-487.59839	-163.22310	-11.17843	-1548.91174	192.05814	-19.60753	-1691.65942	-118.95372	17.38779
154	1.275	162.76270	-47.31664	1568.08301	-931.43054	15.61686	1221.94666	-1611.55945	17.28529	1262.70959	-596.43811	148.00171	71.24142	-511.79144	-163.91861	-11.49395	-1573.30896	191.37405	-19.68425	-1649.59705	-115.35011	21.85579
155	1.283	163.41409	-46.70288	1568.73242	-930.23926	16.57031	1221.90320	-1610.37292	14.84466	1260.04932	-563.20544	147.46101	70.84937	-536.15839	-164.62244	-11.79705	-1597.88647	190.55246	-19.80145	-1608.90088	-110.89840	26.78279
156	1.292	164.04684	-46.01616	1569.83582	-928.79346	17.19839	1222.59058	-1609.62036	12.62328	1258.04321	-529.05951	146.81898	69.98824	-560.65295	-165.38367	-11.99081	-1622.57214	189.60735	-20.00513	-1570.19995	-105.66570	31.69747
157	1.300	164.70227	-45.21901	1571.37537	-927.21552	17.44660	1223.90613	-1609.16675	10.69020	1256.81128	-494.18674	145.82083	68.46671	-585.24377	-166.17081	-12.04210	-1647.25110	188.77043	-20.22125	-1533.61951	-99.71293	36.23979
158	1.308	165.40262	-44.30083	1573.31836	-925.60425	17.33538	1225.78345	-1608.82263	9.02656	1256.37451	-458.83044	144.33951	66.41045	-609.93146	-166.93076	-12.00892	-1671.97046	188.36290	-20.21002	-1498.59399	-93.14146	40.19369
159	1.317	166.17313	-43.27918	1575.61438	-924.00269	16.91962	1228.19128	-1608.40540	7.62680	1256.68884	-423.18695	142.43137	64.11665	-634.73157	-167.66060	-11.97887	-1696.90771	188.55878	-19.74846	-1464.22620	-86.14159	43.45987
160	1.325	167.05148	-42.18367	1578.19482	-922.42841	16.28205	1231.09326	-1607.76465	6.48768	1257.67371	-387.39764	140.17285	61.79971	-659.67462	-168.39578	-11.99467	-1722.15320	189.04663	-18.99346	-1429.82739	-78.98579	46.08010
161	1.333	168.08682	-41.04055	1580.97656	-920.90173	15.54529	1234.42017	-1606.78320	5.58749	1259.25867	-351.57184	137.54761	59.47118	-684.78949	-169.16513	-12.02123	-1747.64526	189.07196	-18.46825	-1395.15479	-72.01543	48.25843
162	1.342	169.33887	-39.85896	1583.86792	-919.43945	14.84827	1238.07190	-1605.38354	4.91668	1261.41125	-315.81854	134.50510	57.00165	-710.05542	-169.95724	-11.98835	-1773.28101	188.11816	-18.55719	-1360.31934	-65.64422	50.25747
163	1.350	170.86588	-38.61608	1586.77344	-918.02930	14.28229	1241.93530	-1603.53918	4.51083	1264.13074	-280.27066	131.12315	54.31165	-735.40112	-170.71100	-11.88116	-1798.98779	186.42351	-19.16045	-1325.70984	-60.28030	52.22016
164	1.358	172.69772	-37.25476	1589.59253	-916.61121	13.84782	1245.89636	-1601.28223	4.43214	1267.41370	-245.12061	127.78408	51.59047	-760.75879	-171.38393	-11.72713	-1824.65088	184.72098	-19.82399	-1292.06250	-56.16453	54.02746
165	1.367	174.81729	-35.69474	1592.22656	-915.08368	13.47157	1249.84094	-1598.69836	4.71220	1271.20410	-210.72711	125.16055	49.27387	-786.02063	-172.04758	-11.39418	-1849.97998	183.61537	-20.00089	-1260.41846	-53.35335	55.24846
166	1.375	177.16412	-33.85361	1594.59119	-913.33618	13.05873	1253.65112	-1595.91553	5.30677	1275.33093	-177.74847	123.78578	47.59448	-810.88715	-172.88046	-10.36588	-1874.48792	183.25917	-19.15867	-1231.83765	-51.91996	55.25858
167	1.383	179.66315	-31.70961	1596.62659	-911.28644	12.54036	1257.20667	-1593.09619	6.05322	1279.43115	-147.16217	123.52958	46.11092	-834.81519	-174.03958	-7.82780	-1897.67090	183.51392	-16.86957	-1207.05273	-52.10658	53.52292
168	1.392	182.25830	-29.39872	1598.30261	-908.89368	11.89127	1260.39087	-1590.41760	6.62802	1282.92871	-120.08533	123.71820	43.87321	-857.11713	-175.55664	-3.12524	-1919.22595	184.23581	-13.04545	-1186.28564	-54.25931	49.89935
169	1.400	184.90689	-27.20003	1599.60962	-906.15192	11.11658	1263.10095	-1588.03381	6.68305	1285.24219	-97.44031	123.79616	40.10415	-876.97614	-177.41997	3.90486	-1939.11963	185.27217	-8.06439	-1169.32251	-58.65166	44.75817
170	1.408	187.54752	-25.36578	1600.53455	-903.08112	10.23521	1265.25305	-1586.03162	6.16931	1286.15356	-79.52576	123.66792	34.65729	-893.30280	-179.73679	13.09369	-1957.47632	186.30728	-2.53589	-1155.82764	-65.29534	38.77430
171	1.417	190.09286	-24.01813	1601.04895	-899.72131	9.27586	1266.78418	-1584.39282	5.42211	1285.92468	-65.75800	123.51151	27.95817	-904.73035	-182.73114	24.26945	-1974.30029	186.99249	3.09140	-1145.68005	-73.80456	32.52297
172	1.425	192.45523	-23.18314	1601.11462	-896.12494	8.26564	1267.65173	-1582.97498	4.83131	1285.02014	-55.10626	123.56688	20.73303	-909.91962	-186.57484	37.31190	-1989.15784	187.32152	8.82734	-1139.04492	-83.42756	26.22492
173	1.433	194.58035	-22.78934	1600.69507	-892.35181	7.20727	1267.82886	-1581.54639	4.51621	1283.79675	-47.12805	124.12830	13.81817	-908.00818	-191.24409	51.77324	-2001.11133	187.75963	15.12391	-1136.18054	-93.22366	19.76496
174	1.442	196.46426	-22.64772	1599.76733	-888.46661	6.07561	1267.29468	-1579.87744	4.33675	1282.42993	-42.69489	125.48062	8.00693	-899.14362	-196.52463	66.32087	-2009.06274	188.78760	22.24431	-1137.27075	-102.23871	12.89729
175	1.450	198.13794	-22.56048	1598.33044	-884.53503	4.84957	1266.03552	-1577.83582	4.10810	1280.99219	-43.73651	127.54102	3.78010	-884.78107	-202.10056	78.89600	-2012.23535	190.23840	29.52714	-1142.48706	-109.65973	5.65397
176	1.458	199.64157	-22.47708	1596.40491	-880.62048	3.54546	1264.05518	-1575.42700	3.75732	1279.52197	-52.11151	129.59930	1.08981	-866.98682	-207.59799	87.99140	-2010.35474	191.31187	35.59822	-1152.15698	-114.99763	-1.21458
177	1.467	201.03012	-22.47586	1594.02734	-876.78491	2.21464	1261.38599	-1572.74939	3.32407	1278.05530	-68.21112	130.80524	-0.49119	-847.17810	-212.61865	93.72618	-2003.46899	191.29982	39.33179	-1166.67554	-118.24150	-6.44841
178	1.475	202.41385	-22.59148	1591.25037	-873.09406	0.91829	1258.09253	-1569.91309	2.86723	1276.61707	-90.28766	130.93254	-1.40261	-825.76782	-216.85254	97.37724	-1991.69287	190.11682	40.41884	-1185.96692	-119.85428	-9.32847
179	1.483	203.97028	-22.74192	1588.14075	-869.62421	-0.28236	1254.26599	-1566.99280	2.36699	1275.17627	-115.36206	130.36658	-1.91729	-802.73914	-220.19460	100.09454	-1975.07690	188.24580	39.21119	-1208.92896	-120.53674	-10.31534
180	1.492	205.89005	-22.83655	1584.76355	-866.46930	-1.31777	1250.01697	-1564.04578	1.71567	1273.63306	-140.98785	129.51758	-2.22312	-778.04541	-222.74263	102.28700	-1953.60974	186.41405	36.33290	-1233.71509	-120.88778	-10.41128
181	1.500	208.29959	-22.87590	1581.16809	-863.74023	-2.11176	1245.47046	-1561.18201	0.83576	1271.86609	-166.10852	128.55235	-2.53146	-751.62592	-224.70337	103.87962	-1927.33862	185.25000	32.43697	-1258.77954	-121.21512	-10.29342
182	1.508	211.22237	-22.92263	1577.39160	-861.55280	-2.60910	1240.76855	-1558.58887	-0.19844	1269.81494	-190.65051	127.54003	-3.03493	-723.46594	-226.30159	104.74061	-1896.58557	184.94632	28.14090	-1283.48145	-121.58866	-10.20680
183	1.517	214.58832	-23.04302	1573.47925	-860.01190	-2.82160	1236.07263	-1556.45557	-1.15374	1267.54883	-214.83423	126.58942	-3.77648	-693.76923	-227.69212	104.88421	-1862.13892	185.03616	24.03372	-1307.80994	-121.99221	-10.25642
184	1.525	218.26697	-23.29157	1569.49597	-859.19214	-2.87285	1231.56702	-1554.88354	-1.74873	1265.21240	-238.81952	125.80312	-4.61108	-663.01532	-228.88515	104.49734	-1825.17871	184.56985	20.65364	-1331.92554	-122.42517	-10.51913
185	1.533	222.10129	-23.70736	1565.51843	-859.10687	-3.01313	1227.46582	-1553.85876	-1.76598	1262.94556	-262.65479	125.18724	-5.33205	-631.78564	-229.76231	103.85708	-1786.85571	182.74672	18.40592	-1355.94800	-122.92735	-10.95411
186	1.542	225.93454	-24.32001	1561.62256	-859.66577	-3.56818	1224.01501	-1553.28564	-1.11474	1260.87244	-286.36032	124.67032	-5.82902	-600.47314	-230.16516	103.16419	-1747.87952	179.42108	17.48753	-1379.90649	-123.53904	-11.39299
187	1.550	229.63087	-25.16069	1557.87769	-860.64191	-4.80425	1221.45496	-1553.02637	0.05396	1259.01501	-310.01135	124.16400	-6.14130	-569.11243	-229.97807	102.41024	-1708.55505	174.92966	17.90000	-1403.77368	-124.23444	-11.68525
188	1.558	233.08868	-26.24451	1554.34802	-861.71191	-6.76585	1219.92505	-1552.92688	1.36938	1257.27197	-333.72162	123.59470	-6.40081	-537.49298	-229.17429	101.40078	-1669.19824	169.60345	19.54192	-1427.55859	-124.92763	-11.81853
189	1.567	236.25154	-27.51761	1551.09717	-862.58948	-9.21791	1219.37915	-1552.86084	2.52551	1255.60718	-357.55859	122.95464	-6.71026	-505.45135	-227.80002	99.91019	-1630.50586	163.55548	22.26771	-1451.35181	-125.56631	-11.89674
190	1.575	239.11462	-28.82132	1548.19189	-863.13763	-11.76842	1219.61047	-1552.77039	3.43413	1254.14160	-381.49750	122.32642	-7.06757	-473.03082	-225.90523	97.82614	-1593.50122	156.76857	25.82051	-1475.26917	-126.16800	-12.02113
191	1.583	241.70973	-29.96086	1545.69824	-863.36981	-14.07189	1220.39331	-1552.65454	4.08754	1253.03552	-405.45261	121.82843	-7.40647	-440.37366	-223.49486	95.16894	-1558.94971	149.24387	29.79276	-1499.37170	-126.73807	-12.20819
192	1.592	244.07562	-30.83576	1543.66663	-863.38434	-15.95544	1221.61792	-1552.53296	4.44039	1252.40137	-429.37030	121.55546	-7.66250	-407.55710	-220.54846	92.00640	-1526.75415	140.97725	33.72109	-1523.66858	-127.21056	-12.42555
193	1.600	246.24806	-31.48106	1542.12170	-863.30023	-17.42048	1223.30579	-1552.42065	4.46745	1252.33765	-453.32062	121.49641	-7.79807	-374.57516	-217.06091	88.40511	-1496.01196	131.90161	37.13061	-1548.16309	-127.53330	-12.65139
194	1.608	248.27206	-32.00949	1541.05774	-863.21283	-18.57191	1225.53284	-1552.31152	4.24874	1252.98035	-477.45758	121.42065	-7.84008	-341.42395	-213.03749	84.47109	-1465.62988	122.07526	39.56945	-1572.81677	-127.80532	-12.84464
195	1.617	250.20657	-32.54710	1540.44434	-863.17352	-19.54301	1228.35193	-1552.16028	3.92870	1254.47412	-501.86627	121.02401	-7.88710	-308.15698	-208.47751	80.34949	-1434.88953	111.82855	40.80400	-1597.50464	-128.24741	-12.93501
196	1.625	252.11823	-33.19228	1540.23376	-863.18713	-20.44813	1231.76379	-1551.87915	3.61594	1256.89246	-526.51135	120.24850	-8.01250	-274.85898	-203.38994	76.13613	-1403.57312	101.61194	40.98874	-1622.12549	-128.99149	-12.92077
197	1.633	254.07391	-33.99752	1540.36475	-863.21649	-21.35561	1235.71667	-1551.36353	3.35564	1260.19653	-551.33044	119.26677	-8.19073	-241.61343	-197.85197	71.84893	-1371.68201	91.82944	40.57439	-1646.75464	-129.96060	-12.89344
198	1.642	256.13168	-34.97178	1540.76489	-863.19000	-22.27637	1240.11560	-1550.52600	3.13557	1264.24609	-576.30420	118.27242	-8.32853	-208.59656	-192.11447	67.55013	-1339.24060	82.83469	40.02816	-1671.58264	-130.97594	-12.93167
199	1.650	258.32928	-36.09072	1541.35547	-863.01678	-23.17522	1244.83862	-1549.32031	2.87640	1268.82471	-601.43616	117.39429	-8.35293	-176.27203	-186.64053	63.48106	-1306.46667	74.95166	39.60706	-1696.67432	-131.91666	-13.02916
200	1.658	260.67764	-37.30659	1542.05811	-862.60797	-23.99984	1249.75745	-1547.76001	2.47504	1273.68872	-626.71240	116.64304	-8.30568	-145.47186	-181.94418	59.98273	-1273.98401	68.42041	39.27310	-1721.82532	-132.79239	-13.06430
201	1.667	263.16208	-38.55810	1542.79785	-861.89417	-24.70802	1254.74768	-1545.93884	1.88531	1278.61450	-652.08752	115.96605	-8.28510	-117.23643	-178.31287	57.17887	-1242.74927	63.36838	38.71283	-1746.58789	-133.73416	-12.76161
202	1.675	265.74911	-39.78732	1543.50415	-860.83063	-25.27810	1259.68372	-1544.01770	1.12003	1283.40271	-677.42554	115.39415	-8.22323	-92.56895	-175.63913	54.69436	-1213.73889	59.91882	37.45206	-1770.38892	-134.90353	-11.72498
203	1.683	268.38831	-40.95920	1544.10999	-859.39502	-25.71264	1264.42615	-1542.16675	0.18553	1287.87134	-702.38928	115.02531	-7.73273	-72.27276	-173.49380	51.73668	-1187.67432	58.30060	35.03064	-1792.75940	-136.36829	-9.62041
204	1.692	271.00360	-42.06176	1544.55981	-857.58691	-26.04226	1268.81836	-1540.51379	-0.95611	1291.88098	-726.42334	114.89668	-6.17152	-56.73679	-171.39723	47.55710	-1164.92310	58.79211	31.24445	-1813.53857	-138.05469	-6.41310
205	1.700	273.49387	-43.08998	1544.81897	-855.42847	-26.31709	1272.70386	-1539.12219	-2.38058	1295.35168	-748.83368	114.97295	-2.94660	-45.64511	-169.09222	41.88507	-1145.47888	61.60339	26.35690	-1832.81714	-139.82184	-2.37466
206	1.708	275.75421	-44.03871	1544.87109	-852.96173	-26.58268	1275.95520	-1537.98987	-4.15754	1298.23938	-768.82019	115.25895	2.15878	-38.04289	-166.57179	34.97701	-1129.06714	66.85828	21.01557	-1850.60242	-141.57861	2.17787
207	1.717	277.69504	-44.90828	1544.71021	-850.24420	-26.86233	1278.48975	-1537.06348	-6.27848	1300.52319	-785.45807	115.87526	9.00116	-32.93690	-163.88519	27.43809	-1115.52747	74.57123	15.91249	-1866.35461	-143.31822	7.06221
208	1.725	279.25006	-45.71062	1544.33655	-847.34662	-27.15897	1280.26746	-1536.25146	-8.61514	1302.22412	-797.76031	117.05740	17.43803	-29.91277	-161.03920	20.05612	-1105.20093	84.46259	11.47474	-1878.93640	-145.00603	12.18822
209	1.733	280.38409	-46.46522	1543.75012	-844.35034	-27.46317	1281.27551	-1535.42859	-10.95177	1303.40710	-804.78857	119.14037	27.62970	-29.25015	-158.09998	13.53800	-1098.84070	95.81439	7.73252	-1887.47168	-146.37038	17.47219
210	1.742	281.09427	-47.18513	1542.94165	-841.34198	-27.76011	1281.50757	-1534.45398	-13.06091	1304.15466	-805.76514	122.43556	39.73116	-31.60194	-155.24635	8.17350	-1097.13293	107.56689	4.36089	-1892.12305	-146.93669	22.76789
211	1.750	281.40408	-47.86895	1541.89343	-838.40387	-28.04679	1280.95398	-1533.20337	-14.77715	1304.54236	-800.47522	126.94499	52.99488	-37.63557	-152.68573	3.82904	-1100.38452	118.51251	0.78990	-1893.49243	-146.50204	27.76313
212	1.758	281.36188	-48.51054	1540.58826	-835.59564	-28.33926	1279.61096	-1531.60681	-16.03822	1304.61475	-789.75171	132.20859	65.52395	-47.86060	-150.64038	0.36979	-1108.58643	127.50645	-3.47668	-1891.48120	-145.51978	31.91714
213	1.767	281.04327	-49.11303	1539.02161	-832.93927	-28.64823	1277.50317	-1529.68384	-16.86376	1304.36841	-775.14764	137.55014	75.48116	-62.58868	-149.36530	-2.13613	-1121.52771	133.74089	-8.26114	-1885.11646	-144.89337	34.53568
214	1.775	280.54889	-49.68555	1537.20911	-830.42987	-28.95718	1274.69727	-1527.54224	-17.31142	1303.77246	-757.98346	142.49242	82.43083	-81.79688	-148.97118	-3.74287	-1138.75220	137.01280	-12.59603	-1873.28552	-145.41943	34.97721
215	1.783	280.00314	-50.22873	1535.18750	-828.06677	-29.23623	1271.29871	-1525.32300	-17.48205	1302.80750	-738.93500	146.93137	87.26263	-104.74057	-149.25269	-4.74252	-1159.51245	137.85962	-15.54155	-1855.50195	-147.37192	32.96984
216	1.792	279.55493	-50.72778	1533.00415	-825.87964	-29.46346	1267.43823	-1523.14941	-17.56291	1301.45483	-718.30225	150.97957	91.11343	-129.85710	-149.82626	-5.38706	-1182.77026	137.34219	-16.97283	-1832.10278	-150.46404	28.89899
217	1.800	279.36853	-51.14923	1530.69763	-823.93250	-29.62293	1263.25964	-1521.12549	-17.82871	1299.64941	-696.28864	154.71899	94.57889	-155.50143	-150.40622	-5.84365	-1207.30945	136.43761	-17.43550	-1803.88525	-154.10471	23.73556
218	1.808	279.59589	-51.44318	1528.27832	-822.31012	-29.69041	1258.91003	-1519.33887	-18.53219	1297.30920	-673.06836	158.11499	97.67296	-180.76160	-150.90488	-6.28993	-1232.12280	135.55530	-17.50689	-1771.78015	-157.71616	18.61770
219	1.817	280.33984	-51.56420	1525.72668	-821.10364	-29.62786	1254.53125	-1517.85193	-19.74741	1294.43372	-648.76379	161.07802	100.17305	-205.48044	-151.33916	-6.85177	-1256.71301	134.64174	-17.48963	-1736.94568	-160.92163	14.54082
220	1.825	281.62494	-51.49685	1523.01294	-820.40936	-29.38917	1250.24878	-1516.71838	-21.33260	1291.13733	-623.44629	163.51352	101.89410	-229.80292	-151.74893	-7.54275	-1280.99634	133.62103	-17.51344	-1700.89612	-163.52245	12.25809
221	1.833	283.39191	-51.26468	1520.12512	-820.32831	-28.93096	1246.16956	-1515.99146	-23.05689	1287.59790	-597.21948	165.34377	102.80187	-253.87057	-152.21005	-8.28046	-1305.10449	132.57964	-17.65544	-1665.09692	-165.33415	12.12146
222	1.842	285.51511	-50.91930	1517.09033	-820.94788	-28.21851	1242.39685	-1515.68469	-24.74249	1284.01221	-570.29187	166.54382	103.07350	-277.77484	-152.81895	-8.94898	-1329.20154	131.61272	-17.92239	-1630.15698	-166.11388	13.93758
223	1.850	287.83459	-50.52144	1513.97815	-822.28387	-27.22796	1239.04871	-1515.74304	-26.29188	1280.59167	-542.92969	167.10168	103.01554	-301.58630	-153.61459	-9.47330	-1353.32434	130.72652	-18.24029	-1595.57324	-165.72882	17.15507
224	1.858	290.19461	-50.12842	1510.88696	-824.20123	-25.95994	1236.25842	-1516.05847	-27.67686	1277.54700	-515.33411	166.95259	102.83303	-325.35968	-154.53775	-9.85618	-1377.40747	129.88583	-18.53736	-1560.52502	-164.32768	21.30367
225	1.867	292.47583	-49.78321	1507.92407	-826.39850	-24.46703	1234.14343	-1516.50549	-28.98429	1275.01770	-487.52222	166.09547	102.52867	-349.14185	-155.47655	-10.16279	-1401.41260	129.04218	-18.80313	-1524.86279	-162.20575	26.20435
226	1.875	294.60797	-49.50442	1505.18726	-828.51831	-22.86657	1232.75403	-1516.96533	-30.42573	1273.02014	-459.31506	164.68512	101.96523	-372.96747	-156.35558	-10.45723	-1425.38843	128.18762	-19.07728	-1489.23877	-159.52835	31.73493
227	1.883	296.56921	-49.29105	1502.74805	-830.30634	-21.31728	1232.05151	-1517.34094	-32.21793	1271.51514	-430.50781	162.85223	100.91475	-396.84048	-157.18387	-10.74415	-1449.43811	127.38316	-19.41245	-1454.41650	-156.24577	37.53117
228	1.892	298.37854	-49.13070	1500.64514	-831.67810	-19.97187	1231.95361	-1517.58154	-34.43557	1270.51404	-401.06339	160.58034	99.12935	-420.75458	-158.01685	-10.98530	-1473.60474	126.65428	-19.78626	-1420.69629	-152.16435	43.05379
229	1.900	300.07788	-48.99726	1498.89014	-832.66437	-18.94125	1232.40637	-1517.69409	-36.99410	1270.07788	-371.11310	157.80963	96.46277	-444.72668	-158.87315	-11.15908	-1497.80737	125.93553	-20.07623	-1388.02490	-147.10458	47.91931
230	1.908	301.71225	-48.85498	1497.47876	-833.32031	-18.29151	1233.41211	-1517.71802	-39.74787	1270.23889	-340.79242	154.51297	92.92499	-468.79828	-159.70485	-11.27866	-1521.96997	125.16083	-20.21916	-1356.37622	-141.12323	52.07253
231	1.917	303.32187	-48.67292	1496.40100	-833.67590	-18.04812	1234.99939	-1517.70154	-42.55991	1270.96362	-310.12280	150.67546	88.63831	-493.01733	-160.45938	-11.36209	-1546.10742	124.41147	-20.28073	-1325.88599	-134.50722	55.61816
232	1.925	304.94135	-48.42842	1495.64319	-833.73151	-18.18240	1237.18481	-1517.69226	-45.30282	1272.17969	-279.06155	146.29161	83.77785	-517.40973	-161.14182	-11.40870	-1570.25647	123.92145	-20.30226	-1296.66675	-127.56064	58.56441
233	1.933	306.59866	-48.09873	1495.18420	-833.47198	-18.60242	1239.95605	-1517.71130	-47.85758	1273.81555	-247.59814	141.38542	78.52415	-541.95648	-161.78339	-11.41782	-1594.52515	123.74448	-20.25059	-1268.57751	-120.55679	60.80610
234	1.942	308.31976	-47.65983	1494.99109	-832.88330	-19.17814	1243.26807	-1517.72144	-50.13798	1275.82251	-215.75464	135.98886	73.02801	-566.61597	-162.38303	-11.40091	-1619.12671	123.52367	-20.11743	-1241.28589	-113.81287	62.28323
235	1.950	310.13623	-47.09208	1495.01636	-831.96893	-19.79148	1247.04077	-1517.63330	-52.12002	1278.18054	-183.57452	130.15334	67.46620	-591.37787	-162.92949	-11.35027	-1644.19507	122.89154	-19.94378	-1214.59119	-107.69820	63.03801
236	1.958	312.08563	-46.38826	1495.19897	-830.75983	-20.37803	1251.16101	-1517.35181	-53.84412	1280.88208	-151.22894	124.03677	62.15873	-616.28540	-163.45258	-11.24527	-1669.67651	121.96130	-19.76141	-1188.67981	-102.60334	63.11980
237	1.967	314.20206	-45.56433	1495.46753	-829.30957	-20.93627	1255.49634	-1516.81836	-55.37312	1283.89490	-119.19281	117.94759	57.56558	-641.38501	-163.99686	-11.11732	-1695.37988	121.14325	-19.55544	-1164.09497	-98.85270	62.46349
238	1.975	316.50397	-44.65732	1495.74756	-827.68005	-21.50927	1259.91162	-1516.01953	-56.74648	1287.12305	-88.35559	112.29945	54.07869	-666.65155	-164.57608	-11.03250	-1720.97876	120.68719	-19.22007	-1141.47803	-96.61150	60.84851
239	1.983	318.98596	-43.70996	1495.96875	-825.92731	-22.15662	1264.27478	-1514.98547	-57.96703	1290.39746	-59.94727	107.44510	51.66311	-691.95233	-165.22159	-10.92957	-1745.96643	120.64662	-18.39679	-1121.33228	-95.94540	57.98814
240	1.992	321.61713	-42.76414	1496.07007	-824.09149	-22.92655	1268.45129	-1513.78931	-58.99722	1293.50818	-35.28033	103.42431	49.59689	-717.01111	-166.05151	-10.44712	-1769.74585	120.97032	-16.49128	-1103.95801	-96.91021	53.69125
241	2.000	324.34531	-41.85881	1496.00012	-822.19531	-23.83340	1272.30396	-1512.53186	-59.77636	1296.25647	-15.47101	99.93054	46.71796	-741.36359	-167.23639	-8.92730	-1791.97241	121.44510	-13.11934	-1089.51160	-99.51431	47.99780
242	2.008	327.09985	-41.01900	1495.71875	-820.25214	-24.84873	1275.69958	-1511.30933	-60.27200	1298.49377	-1.17627	96.61987	42.13726	-764.38696	-168.90579	-5.70992	-1812.79211	121.83076	-8.40940	-1078.06689	-103.72576	41.25415
243	2.017	329.79483	-40.24957	1495.20142	-818.27454	-25.90937	1278.51917	-1510.20410	-60.51342	1300.13965	7.73621	93.38223	35.74926	-785.35541	-171.14490	-0.50328	-1832.58032	122.02827	-2.78793	-1069.64575	-109.55437	34.08244
244	2.025	332.33536	-39.54332	1494.44458	-816.28088	-26.94405	1280.66650	-1509.28345	-60.58787	1301.17810	12.30225	90.29518	28.11411	-803.41772	-174.07918	6.58763	-1851.43201	121.90541	3.31615	-1064.30078	-116.97813	27.18906
245	2.033	334.62469	-38.89167	1493.46350	-814.30090	-27.90850	1282.07263	-1508.57520	-60.60972	1301.63855	13.91248	87.49626	20.07740	-817.60144	-177.88248	15.35257	-1868.82446	121.10736	9.54202	-1062.20361	-125.73012	21.08086
246	2.042	336.57269	-38.29505	1492.28284	-812.37701	-28.79752	1282.69299	-1508.04480	-60.67580	1301.57068	13.33356	85.20128	12.58205	-826.93445	-182.69299	25.73613	-1883.66833	119.25204	15.53723	-1063.61023	-135.19022	15.83059
247	2.050	338.11072	-37.77328	1490.92603	-810.55542	-29.62873	1282.50391	-1507.60498	-60.84693	1301.02258	10.10651	83.66289	6.51222	-830.56500	-188.54410	37.87896	-1894.70508	116.38495	20.97673	-1068.77600	-144.48314	11.01965
248	2.058	339.20337	-37.35625	1489.41016	-808.86914	-30.42622	1281.50525	-1507.14795	-61.15440	1300.03357	2.83026	82.90332	2.35138	-827.94373	-195.30417	51.67525	-1900.94177	113.27347	25.78403	-1077.92114	-152.66408	6.03257
249	2.067	339.85211	-37.05389	1487.74438	-807.32642	-31.21420	1279.73242	-1506.57874	-61.59747	1298.65161	-9.85815	82.56650	-0.03692	-819.33862	-202.64810	65.91328	-1901.93225	111.13063	30.21814	-1091.17004	-158.91884	0.71039
250	2.075	340.09836	-36.84478	1485.93396	-805.91455	-32.01073	1277.26379	-1505.83618	-62.14751	1296.95361	-28.23309	82.22343	-1.23201	-806.18250	-210.13744	78.23521	-1897.79041	110.80974	34.40453	-1108.45117	-162.87062	-4.26469
251	2.083	340.02682	-36.69552	1483.98877	-804.61768	-32.82151	1274.21216	-1504.90393	-62.77894	1295.03772	-51.05194	81.74269	-1.86103	-790.32043	-217.33299	86.70715	-1888.90771	112.15308	37.74562	-1129.38733	-164.82968	-7.91982
252	2.092	339.75891	-36.57801	1481.93469	-803.43896	-33.64010	1270.70569	-1503.80750	-63.48339	1292.98914	-76.17889	81.18492	-2.29923	-772.80176	-223.87097	91.39442	-1875.59766	114.19128	39.11501	-1153.04932	-165.60262	-9.90246
253	2.100	339.43335	-36.47179	1479.81470	-802.41504	-34.44961	1266.86877	-1502.61182	-64.25256	1290.84875	-101.78870	80.50461	-2.66519	-753.70728	-229.54321	94.01228	-1857.91956	115.99509	37.75811	-1178.01489	-165.96790	-10.63700
254	2.108	339.18207	-36.36356	1477.67517	-801.61078	-35.22015	1262.80713	-1501.42554	-65.07806	1288.61096	-127.05670	79.60420	-3.01405	-732.85059	-234.33054	96.22693	-1835.77588	117.27132	33.89138	-1203.10742	-166.34048	-10.77906
255	2.117	339.10480	-36.24633	1475.55298	-801.10596	-35.91201	1258.60352	-1500.39771	-65.95063	1286.25305	-151.93829	78.53130	-3.43993	-710.20026	-238.32405	98.55156	-1809.27222	118.25963	28.56129	-1227.89551	-166.82158	-10.78092
256	2.125	339.25009	-36.11614	1473.47131	-800.99463	-36.49805	1254.32739	-1499.68774	-66.82783	1283.76831	-176.57727	77.42429	-4.01737	-685.81824	-241.62656	100.57209	-1779.21106	119.25435	23.19487	-1252.42017	-167.38318	-10.84518
257	2.133	339.61276	-35.97003	1471.44714	-801.38751	-36.99517	1250.05640	-1499.41846	-67.62302	1281.17554	-201.00250	76.38585	-4.72282	-659.82660	-244.31645	101.76256	-1747.28247	120.20917	19.22117	-1276.80737	-167.97447	-11.02467
258	2.142	340.14471	-35.81199	1469.50476	-802.39532	-37.48310	1245.90063	-1499.63818	-68.24223	1278.50842	-225.20990	75.47018	-5.44408	-632.54932	-246.43991	102.02818	-1715.40515	120.70419	17.72287	-1301.12769	-168.57001	-11.28771
259	2.150	340.76791	-35.65825	1467.69055	-804.08099	-38.09956	1242.01453	-1500.31543	-68.62092	1275.81213	-249.26154	74.69321	-6.06023	-604.49567	-248.01895	101.73769	-1684.51428	120.28203	18.98568	-1325.39575	-169.18756	-11.55749
260	2.158	341.38974	-35.52486	1466.07581	-806.39264	-39.00176	1238.57898	-1501.36206	-68.73360	1273.15295	-273.25659	74.05002	-6.50865	-576.07562	-249.08003	101.40810	-1654.08887	118.68629	22.20166	-1349.60730	-169.85312	-11.76914
261	2.167	341.92529	-35.40952	1464.74500	-809.13324	-40.29551	1235.75854	-1502.66602	-68.57505	1270.61694	-297.27936	73.50769	-6.81868	-547.36652	-249.66167	101.30946	-1623.02173	115.68915	25.88482	-1373.76416	-170.55420	-11.91901
262	2.175	342.32010	-35.29100	1463.77502	-812.02771	-41.97611	1233.65247	-1504.12158	-68.12988	1268.28845	-321.37418	72.97237	-7.08977	-518.16956	-249.80058	101.27310	-1590.80725	111.08240	28.93560	-1397.89746	-171.24495	-12.05694
263	2.183	342.56042	-35.13949	1463.21533	-814.84961	-43.92782	1232.26990	-1505.63879	-67.38395	1266.24097	-345.55927	72.36264	-7.39494	-488.26733	-249.52403	100.84367	-1557.84131	105.06793	31.36773	-1422.06055	-171.88591	-12.23258
264	2.192	342.67010	-34.92797	1463.08142	-817.47723	-45.97041	1231.56396	-1507.13391	-66.38390	1264.56140	-369.84326	71.69420	-7.72898	-457.63672	-248.84576	99.63051	-1524.88086	98.29440	33.92097	-1446.30444	-172.44846	-12.45471
265	2.200	342.69635	-34.64766	1463.36511	-819.84906	-47.91726	1231.50195	-1508.52612	-65.25687	1263.36157	-394.20490	71.02730	-8.05020	-426.43591	-247.75264	97.54694	-1492.44067	91.35677	37.08899	-1470.69861	-172.89386	-12.70467
266	2.208	342.69202	-34.31772	1464.04639	-821.91248	-49.61968	1232.09863	-1509.74048	-64.15754	1262.76367	-418.60501	70.45792	-8.29070	-394.84644	-246.17232	94.75262	-1460.56665	84.40634	40.72144	-1495.31604	-173.21272	-12.96979
267	2.217	342.70261	-33.97387	1465.09583	-823.62213	-50.99326	1233.38977	-1510.69995	-63.20824	1262.87769	-443.03409	70.15294	-8.35047	-362.99939	-243.95757	91.44928	-1428.98022	77.26895	44.40144	-1520.11548	-173.50854	-13.22761
268	2.225	342.76135	-33.64498	1466.47754	-824.95471	-52.03606	1235.38733	-1511.34180	-62.46296	1263.76660	-467.51303	70.14262	-8.20238	-331.03845	-240.93893	87.78133	-1397.42090	69.81708	47.85539	-1544.91772	-173.97305	-13.40974
269	2.233	342.89218	-33.34153	1468.15259	-825.91125	-52.82838	1238.06055	-1511.65430	-61.89947	1265.41138	-492.06073	70.12660	-7.99009	-299.15240	-236.99884	83.82528	-1365.95483	62.09097	50.95036	-1569.59644	-174.71989	-13.43869
270	2.242	343.11523	-33.06057	1470.07593	-826.51355	-53.49139	1241.33569	-1511.67664	-61.46369	1267.72656	-516.69397	69.70332	-7.91969	-267.45984	-232.09540	79.56539	-1334.98999	54.20062	53.50230	-1594.23682	-175.67218	-13.32090
271	2.250	343.44910	-32.79305	1472.19238	-826.79944	-54.12699	1245.10583	-1511.46240	-61.12888	1270.60034	-541.45074	68.72522	-8.06498	-235.86407	-226.28481	74.92907	-1304.97205	46.37738	55.26392	-1619.03503	-176.64769	-13.16902
272	2.258	343.91211	-32.53360	1474.43896	-826.81250	-54.78613	1249.24255	-1511.06384	-60.89092	1273.90918	-566.38086	67.39154	-8.32313	-204.12885	-219.77402	69.94573	-1276.10754	39.06293	56.12473	-1644.09692	-177.54105	-13.10735
273	2.267	344.52295	-32.28899	1476.74841	-826.59271	-55.47626	1253.60767	-1510.53491	-60.73832	1277.52136	-591.50952	66.07303	-8.53983	-172.26685	-212.92839	64.91534	-1248.40564	32.78934	56.17478	-1669.36060	-178.40273	-13.16362
274	2.275	345.29391	-32.07127	1479.05493	-826.17261	-56.18230	1258.06409	-1509.92627	-60.66885	1281.29907	-616.81500	65.03935	-8.64804	-140.99496	-206.18384	60.35274	-1221.91711	28.02747	55.50819	-1694.57690	-179.36842	-13.20997
275	2.283	346.21890	-31.88296	1481.30042	-825.57623	-56.87794	1262.48291	-1509.28516	-60.70509	1285.09387	-642.20477	64.33789	-8.64670	-111.78426	-199.86363	56.59409	-1196.86572	25.16794	54.09233	-1719.26575	-180.58698	-12.92874
276	2.292	347.26218	-31.71091	1483.43726	-824.81378	-57.52116	1266.73865	-1508.67004	-60.87074	1288.72778	-667.47339	63.91173	-8.41585	-86.32279	-194.03096	53.38725	-1173.60779	24.50574	51.78876	-1742.80103	-182.18285	-11.89553
277	2.300	348.35764	-31.53677	1485.42798	-823.87573	-58.05393	1270.69727	-1508.15686	-61.16273	1291.99451	-692.25012	63.76723	-7.58360	-65.84249	-188.56224	49.95929	-1152.54675	26.18008	48.38651	-1764.72009	-184.15608	-9.83905
278	2.308	349.42029	-31.35407	1487.24219	-822.74280	-58.43353	1274.22131	-1507.81567	-61.53834	1294.74146	-715.97034	63.95428	-5.64960	-50.76585	-183.34242	45.51835	-1134.02722	30.19806	43.71370	-1784.99756	-186.35652	-6.83340
279	2.317	350.35791	-31.16817	1488.85828	-821.41052	-58.66811	1277.18970	-1507.67407	-61.94254	1296.93005	-737.92542	64.45535	-2.27387	-40.65266	-178.33510	39.66748	-1118.26135	36.52969	37.82610	-1803.90002	-188.63550	-3.20660
280	2.325	351.07547	-30.98367	1490.26550	-819.90167	-58.80369	1279.51587	-1507.69324	-62.37440	1298.56470	-757.35498	65.25642	2.59780	-34.43892	-173.51877	32.47463	-1105.40247	45.12570	31.07746	-1821.51660	-190.93890	0.71802
281	2.333	351.47986	-30.80108	1491.46216	-818.25659	-58.88929	1281.15173	-1507.76868	-62.92541	1299.58960	-773.50909	66.46974	8.89429	-31.02029	-168.86339	24.39823	-1095.67908	55.81348	23.94891	-1837.49866	-193.23271	4.82799
282	2.342	351.49121	-30.61637	1492.44763	-816.51941	-58.96694	1282.07776	-1507.74841	-63.75944	1299.87976	-785.66907	68.27499	16.67177	-29.84581	-164.43503	16.20948	-1089.44055	68.12906	16.81824	-1851.38025	-195.34358	9.19671
283	2.350	351.05624	-30.41351	1493.21704	-814.73297	-59.06518	1282.28467	-1507.46997	-65.00576	1299.36133	-793.10693	70.85048	26.24017	-31.12801	-160.49124	8.81282	-1087.12012	81.20789	9.91487	-1863.11328	-196.84172	13.80713
284	2.358	350.15417	-30.16643	1493.75891	-812.93835	-59.18656	1281.76038	-1506.82544	-66.56075	1298.18958	-795.07861	74.36418	37.85660	-35.71161	-157.39578	2.98882	-1089.18970	93.85690	3.33744	-1872.72314	-197.32213	18.41537
285	2.367	348.79581	-29.85413	1494.05469	-811.17114	-59.31658	1280.49353	-1505.80615	-68.04174	1296.72217	-791.16187	78.80078	50.94923	-44.74088	-155.39478	-0.86192	-1096.11682	104.76834	-2.90691	-1879.21655	-196.96550	22.75771
286	2.375	347.02136	-29.46754	1494.08704	-809.45807	-59.43748	1278.48999	-1504.48572	-69.03318	1295.26294	-781.78784	83.78540	63.82413	-59.07710	-154.45132	-2.94833	-1108.19238	112.78326	-8.59571	-1880.73792	-196.50557	26.59659
287	2.383	344.89908	-29.00903	1493.85327	-807.82275	-59.52685	1275.79175	-1502.98401	-69.33576	1293.90125	-768.14288	88.76073	74.62833	-78.63860	-154.30028	-3.96621	-1125.23096	117.29384	-13.09594	-1876.07581	-196.57939	29.48164
288	2.392	342.52466	-28.49223	1493.37488	-806.29968	-59.56242	1272.48303	-1501.44519	-69.00759	1292.56799	-751.40674	93.33392	82.61611	-102.15623	-154.63910	-4.58576	-1146.40930	118.70140	-15.87420	-1865.25049	-197.38951	30.77772
289	2.400	340.02121	-27.92837	1492.69739	-804.94293	-59.53770	1268.68335	-1500.00977	-68.28039	1291.13464	-732.29761	97.42239	88.33024	-127.67242	-155.20641	-5.14140	-1170.31726	118.28098	-17.08255	-1848.77612	-198.81776	30.03446
290	2.408	337.53705	-27.30623	1491.87292	-803.82251	-59.46430	1264.53760	-1498.79126	-67.45469	1289.44836	-711.20850	101.17310	92.78578	-153.51016	-155.77046	-5.71055	-1195.36182	117.25922	-17.36446	-1827.07727	-200.54909	27.28586
291	2.417	335.22589	-26.59538	1490.93616	-803.01678	-59.34933	1260.20215	-1497.87744	-66.80755	1287.36780	-688.45233	104.77970	96.69344	-178.89958	-156.21077	-6.29248	-1220.47778	116.16502	-17.31937	-1800.56042	-202.17809	23.06826
292	2.425	333.20746	-25.76759	1489.89050	-802.60736	-59.17173	1255.82654	-1497.34106	-66.49940	1284.84277	-664.35168	108.31065	100.25724	-203.80130	-156.58356	-6.91226	-1245.33191	115.08435	-17.29327	-1769.85669	-203.37825	18.25952
293	2.433	331.52823	-24.80597	1488.71814	-802.67621	-58.88169	1251.54077	-1497.23669	-66.53571	1281.94861	-639.17346	111.63838	103.34012	-228.37878	-157.01866	-7.60056	-1269.93530	114.07237	-17.43316	-1735.96704	-204.00775	13.87569
294	2.442	330.14844	-23.70921	1487.41357	-803.29962	-58.41640	1247.45093	-1497.57617	-66.84646	1278.84180	-613.04285	114.52281	105.70534	-252.72377	-157.58920	-8.32421	-1294.39233	113.17331	-17.76117	-1700.28931	-204.04166	10.82616
295	2.450	328.96405	-22.50792	1486.02185	-804.53339	-57.71906	1243.64929	-1498.29456	-67.38313	1275.69666	-586.00391	116.78952	107.21130	-276.88242	-158.26926	-8.98498	-1318.83484	112.33728	-18.20487	-1664.29150	-203.42490	9.67605
296	2.458	327.84998	-21.26444	1484.64587	-806.38062	-56.75695	1240.22986	-1499.24451	-68.13189	1272.65234	-558.13495	118.42456	107.86037	-300.92877	-158.96387	-9.49879	-1343.29590	111.51659	-18.62101	-1628.78882	-202.00163	10.48112
297	2.467	326.70010	-20.04103	1483.41284	-808.74280	-55.53291	1237.29272	-1500.24402	-69.09336	1269.79333	-529.53992	119.56062	107.74164	-324.95129	-159.62177	-9.85738	-1367.66028	110.75323	-18.86778	-1593.58862	-199.60527	12.81548
298	2.475	325.45392	-18.87257	1482.43005	-811.39618	-54.09367	1234.92847	-1501.14404	-70.29145	1267.17529	-500.27884	120.42452	106.99448	-349.00531	-160.29327	-10.12199	-1391.83679	110.06633	-18.92604	-1558.10266	-196.25339	16.14688
299	2.483	324.10608	-17.77060	1481.76025	-814.04559	-52.53458	1233.19128	-1501.85425	-71.76987	1264.86462	-470.34952	121.22844	105.77049	-373.11511	-161.02585	-10.38033	-1415.89502	109.40204	-18.94593	-1522.23608	-192.15797	20.19339
300	2.492	322.69507	-16.73971	1481.42175	-816.43359	-50.99387	1232.09204	-1502.33423	-73.54450	1262.95227	-439.69220	122.05735	104.15987	-397.29373	-161.78046	-10.68553	-1439.97339	108.71683	-19.10190	-1486.55420	-187.48085	24.78385
301	2.500	321.27679	-15.78050	1481.40515	-818.40973	-49.63186	1231.63354	-1502.59119	-75.56646	1261.54236	-408.20483	122.86002	102.14943	-421.52264	-162.49193	-11.02221	-1464.14905	107.99242	-19.39026	-1451.68530	-182.21268	29.56272
302	2.508	319.89908	-14.88391	1481.69238	-819.91290	-48.58767	1231.84546	-1502.68774	-77.73174	1260.72632	-375.79263	123.51898	99.63660	-445.75586	-163.14731	-11.32491	-1488.41577	107.23053	-19.66025	-1417.77429	-176.27275	34.05657
303	2.517	318.59323	-14.03502	1482.26660	-820.91766	-47.93191	1232.77307	-1502.72534	-79.91131	1260.54675	-342.44952	123.89856	96.49397	-469.99048	-163.77960	-11.52387	-1512.73755	106.45987	-19.83768	-1384.61438	-169.57988	37.95966
304	2.525	317.37885	-13.22203	1483.11047	-821.40955	-47.65595	1234.44189	-1502.80066	-81.97958	1260.98499	-308.32904	123.85124	92.68559	-494.28223	-164.42252	-11.59888	-1537.07788	105.74582	-19.99609	-1352.12769	-162.09958	41.24874
305	2.533	316.26984	-12.43606	1484.19861	-821.39130	-47.69001	1236.83655	-1502.96082	-83.83463	1261.98523	-273.72147	123.19771	88.32867	-518.67041	-165.08783	-11.58918	-1561.37756	105.16528	-20.21580	-1320.52209	-153.94034	44.02987
306	2.542	315.28122	-11.66546	1485.49182	-820.89349	-47.92541	1239.89697	-1503.18762	-85.41586	1263.49097	-238.95544	121.69718	83.59825	-543.15601	-165.77402	-11.53648	-1585.65381	104.71049	-20.44276	-1290.02295	-145.38953	46.34530
307	2.550	314.43896	-10.89458	1486.93787	-819.97571	-48.24699	1243.52039	-1503.41016	-86.72480	1265.46704	-204.29144	119.08433	78.57722	-567.75128	-166.48105	-11.44102	-1610.12939	104.27777	-20.54307	-1260.57739	-136.85519	48.17026
308	2.558	313.78259	-10.10614	1488.47571	-818.72040	-48.57874	1247.56714	-1503.52808	-87.81872	1267.90222	-169.81610	115.20996	73.27995	-592.49347	-167.20517	-11.29003	-1635.04358	103.73116	-20.50624	-1231.88599	-128.80492	49.50850
309	2.567	313.35492	-9.28425	1490.04150	-817.22772	-48.91615	1251.87964	-1503.44336	-88.76247	1270.79077	-135.50128	110.22795	67.92047	-617.42419	-167.92798	-11.11870	-1660.42041	102.98567	-20.44913	-1203.75464	-121.71894	50.37101
310	2.575	313.18622	-8.41512	1491.57178	-815.60345	-49.31615	1256.31042	-1503.09668	-89.58923	1274.09521	-101.59955	104.69261	63.12642	-642.55286	-168.63638	-11.01451	-1686.16113	102.12503	-20.42153	-1176.44055	-116.02743	50.65688
311	2.583	313.28186	-7.48600	1493.00244	-813.93549	-49.85496	1260.73792	-1502.48914	-90.30129	1277.70654	-69.09473	99.35233	59.63824	-667.78540	-169.38156	-11.00030	-1712.05444	101.38306	-20.27828	-1150.66614	-112.06152	50.09617
312	2.592	313.61813	-6.49238	1494.27112	-812.28009	-50.59081	1265.05566	-1501.67920	-90.88931	1281.43250	-39.64545	94.64962	57.53444	-692.87683	-170.31653	-10.84419	-1737.57605	100.97836	-19.59732	-1127.30200	-110.03170	48.32922
313	2.600	314.14374	-5.45069	1495.32568	-810.66620	-51.54298	1269.15137	-1500.76416	-91.34667	1285.03101	-14.90674	90.42455	55.81592	-717.43353	-171.65262	-9.96838	-1762.00513	100.96527	-17.78126	-1106.98438	-110.05914	45.09896
314	2.608	314.78299	-4.38903	1496.12769	-809.10211	-52.68566	1272.90051	-1499.85535	-91.66788	1288.27478	4.10785	86.23203	53.01564	-740.92346	-173.56024	-7.65614	-1784.88245	101.21120	-14.45381	-1089.94019	-112.25236	40.44013
315	2.617	315.44019	-3.32112	1496.65051	-807.58014	-53.96252	1276.17993	-1499.05029	-91.83895	1290.99744	17.16791	81.91905	48.28876	-762.69916	-176.09653	-3.48147	-1806.21973	101.54642	-9.73379	-1076.12317	-116.71003	34.72102
316	2.625	316.00909	-2.24361	1496.87854	-806.08588	-55.30853	1278.88611	-1498.40735	-91.84187	1293.10266	24.85272	77.77141	41.85418	-782.00568	-179.25299	2.49923	-1826.24805	101.86937	-4.09879	-1065.47083	-123.41544	28.53827
317	2.633	316.38379	-1.15081	1496.80298	-804.60693	-56.65961	1280.94263	-1497.93079	-91.67017	1294.55505	28.53906	74.16512	34.51756	-797.97595	-183.06665	10.00349	-1845.03784	102.09900	1.96869	-1058.04614	-132.09894	22.55272
318	2.642	316.47150	-0.03442	1496.42090	-803.14209	-57.95635	1282.29663	-1497.57666	-91.34177	1295.37244	29.85571	71.31587	27.06500	-809.72345	-187.64609	18.92905	-1862.23242	102.21657	8.24495	-1054.02234	-142.15878	17.25209
319	2.650	316.21576	1.11335	1495.74451	-801.70898	-59.15258	1282.91223	-1497.28394	-90.90914	1295.60876	29.75568	69.38550	20.10846	-816.46136	-193.13313	29.61504	-1877.07007	102.34145	14.71654	-1053.60815	-152.67770	12.66762
320	2.658	315.62140	2.28146	1494.81262	-800.33893	-60.22839	1282.76440	-1497.00500	-90.45791	1295.32361	28.00543	68.56184	14.09528	-817.52734	-199.60616	42.55182	-1888.77222	102.54330	21.30263	-1057.04028	-162.52570	8.30161
321	2.667	314.74274	3.44650	1493.67517	-799.06055	-61.19479	1281.83875	-1496.70935	-90.08433	1294.56689	23.44049	68.83533	9.20259	-812.61841	-206.90401	57.25221	-1896.82056	102.59683	27.69139	-1064.65771	-170.59370	3.55034
322	2.675	313.63861	4.59196	1492.36182	-797.88275	-62.08060	1280.14038	-1496.36926	-89.86265	1293.39587	14.69940	69.72113	5.32362	-802.34851	-214.58429	71.42260	-1900.71362	102.08899	33.38037	-1076.85278	-176.13167	-1.54038
323	2.683	312.35110	5.67372	1490.86755	-796.78656	-62.91473	1277.70337	-1495.94971	-89.82598	1291.89233	0.96552	70.41080	2.26392	-788.27698	-222.11133	82.12273	-1899.71973	100.80922	37.77367	-1093.77222	-179.06004	-6.04913
324	2.692	310.92358	6.56552	1489.16943	-795.73981	-63.71969	1274.59363	-1495.40637	-89.96873	1290.15552	-17.64850	70.38390	-0.05810	-771.93964	-229.07094	88.16498	-1893.21143	99.09776	40.34374	-1114.92212	-180.06058	-9.01651
325	2.700	309.42346	7.10598	1487.25598	-794.72424	-64.50825	1270.90552	-1494.69763	-90.25716	1288.27966	-40.10205	69.77135	-1.62668	-754.02722	-235.27319	90.95415	-1881.26953	97.84372	40.83315	-1138.98608	-180.20494	-10.36078
326	2.708	307.95044	7.23120	1485.15149	-793.75433	-65.27500	1266.75256	-1493.80640	-90.64201	1286.33545	-64.77954	68.99327	-2.50158	-734.61731	-240.72852	92.86967	-1864.66699	97.80789	39.23598	-1164.26636	-180.32104	-10.74460
327	2.717	306.62906	7.01029	1482.91345	-792.88013	-65.99397	1262.24951	-1492.76233	-91.08956	1284.35999	-90.18158	68.23167	-2.90391	-713.70276	-245.56885	95.27146	-1844.02844	98.85713	35.70000	-1189.55078	-180.69608	-10.84405
328	2.725	305.58102	6.53415	1480.60156	-792.18506	-66.62814	1257.50061	-1491.65149	-91.60827	1282.36169	-115.46295	67.41628	-3.15151	-691.25446	-249.99442	98.02989	-1819.35339	100.39214	30.83453	-1214.45471	-181.24706	-10.96910
329	2.733	304.88953	5.86853	1478.25049	-791.78223	-67.14886	1252.60095	-1490.60303	-92.22170	1280.33972	-140.39050	66.50575	-3.53053	-667.13257	-254.18188	100.29976	-1790.67651	102.18323	25.86278	-1239.04883	-181.81364	-11.15708
330	2.742	304.58490	5.15052	1475.87146	-791.80383	-67.55524	1247.64807	-1489.75500	-92.91251	1278.29846	-164.99152	65.55870	-4.16004	-641.28809	-258.17056	101.39619	-1758.83752	104.00208	21.94390	-1263.45422	-182.32462	-11.37182
331	2.750	304.65140	4.57949	1473.47351	-792.38501	-67.88799	1242.75793	-1489.21887	-93.59719	1276.24792	-189.33820	64.64513	-4.93616	-614.04376	-261.88794	101.25531	-1725.33618	105.19376	19.62676	-1287.72937	-182.80125	-11.58328
332	2.758	305.03778	4.25968	1471.08081	-793.63226	-68.24252	1238.08301	-1489.06152	-94.14336	1274.19946	-213.50934	63.81799	-5.64064	-585.99481	-265.28000	100.43725	-1691.53638	105.29059	19.10752	-1311.91699	-183.30568	-11.77361
333	2.767	305.67328	4.17529	1468.74915	-795.56122	-68.77065	1233.81555	-1489.29907	-94.42660	1272.16895	-237.55576	63.10248	-6.13443	-557.61346	-268.34674	99.70249	-1658.04126	104.31487	20.43196	-1336.06519	-183.89566	-11.94656
334	2.775	306.47961	4.26684	1466.56689	-798.03320	-69.64332	1230.16223	-1489.90051	-94.39600	1270.18518	-261.49091	62.47092	-6.44427	-529.02521	-271.06128	99.43867	-1624.73853	102.22316	23.24194	-1360.19470	-184.56616	-12.11778
335	2.783	307.37524	4.39693	1464.63196	-800.77301	-70.96914	1227.29504	-1490.80188	-94.07296	1268.30640	-285.35513	61.85529	-6.69749	-500.11218	-273.32379	99.42091	-1591.34949	98.68030	26.78260	-1384.29944	-185.24800	-12.28231
336	2.792	308.29013	4.34358	1463.02551	-803.48938	-72.71313	1225.29895	-1491.91833	-93.50291	1266.62573	-309.24274	61.18982	-6.99841	-470.75031	-275.00220	99.10077	-1557.92432	93.58496	30.46812	-1408.38110	-185.88632	-12.42151
337	2.800	309.18542	3.94435	1461.79468	-805.98767	-74.69256	1224.16724	-1493.14160	-92.74860	1265.25708	-333.25458	60.46837	-7.34556	-440.95593	-275.98230	98.09959	-1524.96753	87.36188	34.25179	-1432.46338	-186.48682	-12.55288
338	2.808	310.05524	3.22655	1460.94055	-808.17493	-76.66578	1223.86011	-1494.34851	-91.90589	1264.30872	-357.44238	59.77177	-7.66154	-410.86200	-276.17020	96.43629	-1493.19946	80.51581	38.31168	-1456.57996	-187.08179	-12.72961
339	2.817	310.91748	2.40330	1460.42358	-810.00177	-78.43639	1224.36108	-1495.44336	-91.08952	1263.85913	-381.77176	59.19055	-7.88613	-380.62784	-275.46191	94.35498	-1463.02673	73.22284	42.57599	-1480.79541	-187.66290	-12.97358
340	2.825	311.81744	1.73698	1460.19092	-811.43280	-79.90440	1225.67212	-1496.39233	-90.41875	1263.94836	-406.15396	58.75314	-8.01016	-350.40381	-273.74283	92.02651	-1434.13293	65.45999	46.66433	-1505.23291	-188.15370	-13.23946
341	2.833	312.82892	1.37476	1460.20020	-812.45654	-81.06904	1227.77905	-1497.21313	-90.01247	1264.59619	-430.54681	58.45609	-8.04868	-320.34253	-270.93155	89.43625	-1405.72998	57.25552	50.15163	-1529.95251	-188.52425	-13.44172
342	2.842	314.01718	1.32662	1460.40906	-813.09985	-82.01099	1230.63733	-1497.93628	-89.94855	1265.81702	-454.98367	58.21625	-8.04855	-290.58823	-267.01678	86.46100	-1377.20886	48.69785	52.78013	-1554.82312	-188.92206	-13.50798
343	2.850	315.39752	1.55193	1460.75598	-813.43256	-82.86352	1234.17688	-1498.57532	-90.19993	1267.61023	-479.52545	57.82469	-8.09741	-261.20514	-262.08801	82.95918	-1348.41809	39.93326	54.52126	-1579.69238	-189.51765	-13.43944
344	2.858	316.94623	2.00322	1461.17188	-813.56482	-83.76879	1238.30298	-1499.11902	-90.63299	1269.94678	-504.24908	57.15520	-8.23592	-232.06361	-256.35556	78.81857	-1319.44299	31.30530	55.54713	-1604.58643	-190.28844	-13.31953
345	2.867	318.63565	2.62693	1461.60022	-813.62817	-84.82626	1242.89539	-1499.53943	-91.08802	1272.76868	-529.20868	56.31396	-8.39016	-202.84065	-250.13145	74.06602	-1290.36768	23.32901	56.11978	-1629.61353	-191.11115	-13.24825
346	2.875	320.46069	3.35589	1462.00537	-813.73560	-86.05773	1247.81531	-1499.80530	-91.44915	1276.00012	-554.36829	55.45946	-8.46053	-173.33470	-243.80103	69.05546	-1261.28979	16.47809	56.46539	-1654.81812	-191.92610	-13.28405
347	2.883	322.45374	4.09113	1462.37573	-813.93646	-87.40328	1252.91394	-1499.90234	-91.64344	1279.55249	-579.64716	54.63780	-8.44338	-143.95662	-237.76337	64.45310	-1232.49963	11.05789	56.67471	-1680.12561	-192.76254	-13.40469
348	2.892	324.66251	4.72262	1462.71289	-814.19690	-88.73824	1258.03662	-1499.84692	-91.62926	1283.31506	-604.99078	53.84572	-8.41566	-115.93287	-232.28745	60.78770	-1204.64844	7.19290	56.61559	-1705.26929	-193.72546	-13.43046
349	2.900	327.09955	5.19175	1463.00781	-814.42169	-89.91906	1263.02893	-1499.68726	-91.42402	1287.15027	-630.31506	53.14096	-8.36524	-90.97504	-227.39218	57.90445	-1178.74072	4.89725	55.86925	-1729.76123	-194.94292	-12.96350
350	2.908	329.72217	5.51359	1463.22998	-814.50415	-90.85023	1267.74451	-1499.49231	-91.12295	1290.90735	-655.38257	52.66687	-8.01328	-70.62164	-222.89766	54.95572	-1155.83252	4.22589	53.81301	-1753.02319	-196.47314	-11.52252
351	2.917	332.44714	5.74270	1463.33984	-814.36572	-91.51656	1272.04797	-1499.33984	-90.85368	1294.44031	-679.74585	52.56047	-6.84824	-55.65428	-218.60628	50.99019	-1136.56641	5.35287	49.96880	-1774.64258	-198.27313	-8.89206
352	2.925	335.16821	5.93539	1463.30579	-813.96863	-91.95776	1275.82141	-1499.29797	-90.73779	1297.60217	-702.83423	52.83388	-4.39996	-45.87595	-214.44670	45.49746	-1120.96033	8.51666	44.36960	-1794.53491	-200.26691	-5.30092
353	2.933	337.76852	6.12799	1463.11414	-813.31250	-92.22672	1278.97571	-1499.38574	-90.91689	1300.24536	-724.07458	53.41998	-0.48214	-40.32602	-210.46204	38.45821	-1108.67834	13.93439	37.57076	-1812.80811	-202.40234	-1.17065
354	2.942	340.13248	6.32651	1462.76953	-812.42523	-92.36567	1281.45874	-1499.55017	-91.50317	1302.29102	-742.87994	54.30560	4.82159	-37.84047	-206.68983	30.17804	-1099.50732	21.63382	30.31032	-1829.47253	-204.60217	3.21821
355	2.950	342.15424	6.51370	1462.28784	-811.35144	-92.39909	1283.24695	-1499.70947	-92.45148	1303.76563	-758.60901	55.53911	11.36058	-37.67999	-203.14345	21.27425	-1093.63940	31.25854	23.14077	-1844.33057	-206.67027	7.76477
356	2.958	343.74423	6.67180	1461.68921	-810.14246	-92.33105	1284.32959	-1499.80273	-93.57523	1304.69824	-770.60461	57.18044	19.17072	-39.86633	-199.97328	12.66378	-1091.64185	42.07983	16.27285	-1857.09863	-208.22758	12.39359
357	2.967	344.84131	6.80021	1460.99097	-808.84894	-92.14889	1284.69446	-1499.77307	-94.68755	1305.02148	-778.17340	59.29362	28.54898	-45.10625	-197.55194	5.34695	-1094.20959	53.13779	9.58171	-1867.63538	-208.76773	16.98548
358	2.975	345.42218	6.91581	1460.20044	-807.51740	-91.84312	1284.32947	-1499.54089	-95.68929	1304.61719	-780.60803	61.88274	39.61613	-54.46617	-196.25064	0.10561	-1101.82874	63.34604	2.77624	-1875.80481	-208.00287	21.44031
359	2.983	345.49966	7.04374	1459.31482	-806.18805	-91.42997	1283.23694	-1499.02417	-96.57026	1303.45032	-777.56702	64.78203	51.63323	-68.86415	-196.09628	-2.86655	-1114.51453	71.60577	-4.11358	-1880.73438	-206.33739	25.69754
360	2.992	345.11578	7.20607	1458.33765	-804.89496	-90.94967	1281.44788	-1498.19238	-97.33982	1301.66809	-769.49133	67.69368	63.02421	-88.36058	-196.71846	-4.18684	-1131.71655	77.03918	-10.29224	-1880.81445	-204.77429	29.58108
361	3.000	344.33887	7.41332	1457.29639	-803.66760	-90.44378	1279.02563	-1497.10791	-97.93386	1299.56616	-757.37854	70.38600	72.37648	-111.72752	-197.64069	-4.80226	-1152.42444	79.44284	-14.66191	-1874.91467	-204.17049	32.60382
362	3.008	343.26157	7.66491	1456.24500	-802.53296	-89.94056	1276.05774	-1495.90955	-98.21877	1297.41809	-742.16510	72.81680	79.34248	-136.98993	-198.54306	-5.26976	-1175.49146	79.58710	-16.90788	-1862.94397	-204.74611	34.05193
363	3.017	341.99939	7.96106	1455.25220	-801.51550	-89.45214	1272.64758	-1494.74060	-98.12957	1295.29785	-724.47754	75.06909	84.51229	-162.55815	-199.29082	-5.72319	-1199.86304	78.74289	-17.66687	-1845.26318	-206.21199	33.38882
364	3.025	340.68140	8.32933	1454.37317	-800.64410	-88.97103	1268.90991	-1493.70154	-97.77177	1293.07837	-704.74158	77.20174	88.67081	-187.77187	-199.86667	-6.18537	-1224.65454	77.80359	-17.73491	-1822.27124	-208.10873	30.63140
365	3.033	339.41397	8.85510	1453.61633	-799.96686	-88.46824	1264.96680	-1492.86169	-97.34383	1290.61121	-683.27026	79.14716	92.26511	-212.60123	-200.31799	-6.67924	-1249.36670	76.96179	-17.65503	-1794.47571	-210.05801	26.39831
366	3.042	338.23749	9.67491	1452.93835	-799.56201	-87.90173	1260.93762	-1492.26831	-96.99212	1287.87708	-660.29785	80.77660	95.33206	-237.18616	-200.73482	-7.24161	-1273.91309	76.06677	-17.75647	-1762.57581	-211.80760	21.65553
367	3.050	337.13171	10.90267	1452.29199	-799.53204	-87.22808	1256.93152	-1491.93213	-96.75817	1284.98132	-636.01514	82.05275	97.70912	-261.61060	-201.22929	-7.88914	-1298.30054	75.08133	-18.08684	-1727.42029	-213.17485	17.37020
368	3.058	336.06213	12.54667	1451.68921	-799.98120	-86.40438	1253.04602	-1491.83069	-96.61839	1282.06238	-610.57129	83.02963	99.23575	-285.86865	-201.87114	-8.56610	-1322.49060	74.16165	-18.46443	-1689.89307	-214.04367	14.24434
369	3.067	334.99536	14.50592	1451.21460	-800.97864	-85.37832	1249.37488	-1491.92480	-96.55279	1279.21460	-584.05029	83.75272	99.81957	-309.94562	-202.65190	-9.16726	-1346.55774	73.37592	-18.75374	-1650.76636	-214.34930	12.61260
370	3.075	333.87833	16.61354	1450.97717	-802.50598	-84.08671	1246.01904	-1492.16736	-96.59463	1276.47070	-556.48022	84.23662	99.44875	-333.90540	-203.52101	-9.62567	-1370.71533	72.58008	-18.98306	-1610.60071	-214.02904	12.51576
371	3.083	332.63956	18.66544	1451.06055	-804.41125	-82.48746	1243.08545	-1492.50977	-96.82958	1273.83545	-527.86829	84.49680	98.18525	-357.85236	-204.41719	-9.98079	-1395.08594	71.65842	-19.24788	-1569.77368	-213.02695	13.86159
372	3.092	331.22580	20.48355	1451.50488	-806.42114	-80.62098	1240.67212	-1492.90698	-97.36066	1271.33154	-498.20090	84.59782	96.15222	-381.83942	-205.28879	-10.32066	-1419.56372	70.67551	-19.59931	-1528.70813	-211.29837	16.50287
373	3.100	329.63718	21.99967	1452.31177	-808.24121	-78.64399	1238.85107	-1493.30762	-98.27154	1269.03687	-467.44223	84.67372	93.53836	-405.87122	-206.11891	-10.67315	-1443.94080	69.73834	-19.97999	-1488.16064	-208.76329	20.18861
374	3.108	327.93005	23.25328	1453.45496	-809.67834	-76.78724	1237.66418	-1493.64233	-99.58654	1267.09814	-435.59970	84.86026	90.56495	-429.95081	-206.91904	-11.01020	-1468.12524	68.87970	-20.28606	-1449.19824	-205.33626	24.55231
375	3.117	326.19086	24.32323	1454.89563	-810.66998	-75.25402	1237.13770	-1493.82410	-101.22890	1265.70325	-402.75348	85.21420	87.40906	-454.08447	-207.69896	-11.30229	-1492.20898	68.12744	-20.46893	-1412.75488	-201.00069	29.17489
376	3.125	324.50763	25.28523	1456.59253	-811.21942	-74.14114	1237.29590	-1493.76611	-103.03703	1265.01892	-368.98395	85.68832	84.15214	-478.27686	-208.44070	-11.52780	-1516.31128	67.56982	-20.50282	-1379.07092	-195.79369	33.61089
377	3.133	322.95135	26.20672	1458.49988	-811.34283	-73.44421	1238.15991	-1493.41504	-104.85082	1265.13354	-334.34036	86.15721	80.77973	-502.54657	-209.10999	-11.67450	-1540.54004	67.15302	-20.41028	-1347.45996	-189.79678	37.45349
378	3.142	321.57196	27.14501	1460.56372	-811.06860	-73.10473	1239.72791	-1492.78284	-106.55514	1266.03357	-298.91333	86.45126	77.22225	-526.91711	-209.70959	-11.74350	-1565.11206	66.51331	-20.36119	-1316.73401	-183.16443	40.49495
379	3.150	320.40692	28.13796	1462.72485	-810.44415	-73.03814	1241.95435	-1491.94397	-108.04627	1267.62170	-262.90503	86.33131	73.41502	-551.38824	-210.29810	-11.74428	-1590.17383	65.29202	-20.59092	-1285.94995	-176.14639	42.80871
380	3.158	319.49316	29.20270	1464.91882	-809.52393	-73.14968	1244.74634	-1490.99658	-109.23521	1269.76221	-226.59766	85.49107	69.32748	-575.95557	-210.93980	-11.67757	-1615.53503	63.60022	-21.15785	-1254.76343	-169.12076	44.66113
381	3.167	318.87314	30.34688	1467.07434	-808.34985	-73.35639	1247.97754	-1490.01514	-110.10136	1272.32397	-190.21362	83.71997	64.98597	-600.64758	-211.64676	-11.53977	-1640.81628	62.14877	-21.71330	-1223.30127	-162.55287	46.34852
382	3.175	318.59198	31.57142	1469.11462	-806.93951	-73.60839	1251.50879	-1489.03113	-110.69683	1275.20044	-153.85474	81.12010	60.59329	-625.51587	-212.36992	-11.38331	-1665.86743	61.61078	-21.83425	-1191.97192	-156.89091	48.03983
383	3.183	318.68701	32.86459	1470.96155	-805.29132	-73.89649	1255.20740	-1488.04639	-111.08178	1278.29382	-117.75287	78.17279	56.63710	-650.58099	-213.05301	-11.30647	-1690.87622	61.78131	-21.62568	-1161.47388	-152.51123	49.63098
384	3.192	319.17365	34.21011	1472.54346	-803.40039	-74.24274	1258.95349	-1487.05811	-111.27843	1281.48169	-82.70148	75.55974	53.67111	-675.74792	-213.71259	-11.28825	-1715.93164	61.99182	-21.35376	-1132.87256	-149.67117	50.64785
385	3.200	320.03604	35.59953	1473.80212	-801.27570	-74.68032	1262.63354	-1486.07690	-111.29859	1284.60535	-50.15851	73.76469	51.76924	-700.74805	-214.45477	-11.02988	-1740.66296	62.03101	-20.72950	-1107.42944	-148.45598	50.30333
386	3.208	321.22894	37.02549	1474.69617	-798.95166	-75.23414	1266.13025	-1485.12476	-111.18414	1287.49329	-21.78412	72.71371	50.18016	-725.17932	-215.42426	-9.95787	-1764.44092	62.10065	-19.05102	-1086.13794	-148.89447	47.83548
387	3.217	322.68393	38.47505	1475.20068	-796.48401	-75.91082	1269.31946	-1484.21179	-110.99732	1289.99609	1.14337	71.87085	47.67986	-748.57440	-216.78513	-7.43071	-1786.82813	62.36731	-15.83827	-1069.33118	-151.17302	43.03200
388	3.225	324.31464	39.93452	1475.30774	-793.93396	-76.69816	1272.07996	-1483.32251	-110.78387	1292.00793	18.07672	70.76067	43.38743	-770.40094	-218.69087	-3.08497	-1807.80835	62.83130	-11.23034	-1056.74194	-155.59439	36.47804
389	3.233	326.02856	41.38276	1475.02563	-791.36151	-77.57275	1274.30933	-1482.42078	-110.54450	1293.47742	29.44189	69.30637	37.27110	-789.99353	-221.19925	2.99612	-1827.63257	63.38467	-5.77704	-1047.89355	-162.32399	29.25120
390	3.242	327.73889	42.78563	1474.37683	-788.83264	-78.50999	1275.93115	-1481.45923	-110.24459	1294.40515	36.60199	67.68526	29.97233	-806.48419	-224.28122	10.51091	-1846.45776	63.88528	0.03669	-1042.46167	-171.22298	22.35748
391	3.250	329.36438	44.11296	1473.39441	-786.42163	-79.49079	1276.88977	-1480.38464	-109.87255	1294.82556	41.12506	66.08206	22.32421	-818.86163	-227.93835	19.30986	-1864.02979	64.23682	5.96044	-1040.45276	-181.78325	16.30545
392	3.258	330.82657	45.35330	1472.11914	-784.19922	-80.50681	1277.14307	-1479.15393	-109.48144	1294.77808	43.68091	64.65520	15.08480	-826.16821	-232.26163	29.59056	-1879.63110	64.43927	11.94410	-1042.18237	-193.10464	10.97266
393	3.267	332.05817	46.50579	1470.59167	-782.20972	-81.56234	1276.66064	-1477.75403	-109.16257	1294.28540	43.46271	63.57521	8.91758	-827.66107	-237.33250	41.67199	-1892.32214	64.51260	18.07852	-1048.08936	-203.95889	5.84457
394	3.275	333.01553	47.56379	1468.84399	-780.44415	-82.64735	1275.42285	-1476.20654	-108.99300	1293.36121	38.62854	62.91812	4.28864	-823.00818	-243.02376	55.12556	-1901.24146	64.36017	24.30903	-1058.53015	-212.99808	0.63937
395	3.283	333.68347	48.51366	1466.89319	-778.82599	-83.69010	1273.42590	-1474.54675	-109.01397	1292.03723	27.51508	62.50511	1.23321	-812.73029	-248.93695	67.99273	-1905.80176	63.75543	30.06208	-1073.68237	-219.21489	-4.18610
396	3.292	334.08295	49.34729	1464.75281	-777.24231	-84.57652	1270.70447	-1472.79712	-109.24337	1290.37866	9.87451	62.01025	-0.63413	-798.30273	-254.61156	77.60748	-1905.75696	62.50211	34.38984	-1093.35181	-222.51535	-7.79070
397	3.300	334.28320	50.06275	1462.44971	-775.60474	-85.23972	1267.35327	-1470.95825	-109.67057	1288.47778	-12.74017	61.29651	-1.77309	-781.26440	-259.75745	82.75172	-1901.13477	60.62128	36.58913	-1116.53711	-223.77728	-9.81887
398	3.308	334.39865	50.65688	1460.02954	-773.88641	-85.68932	1263.51782	-1469.02271	-110.24502	1286.43103	-37.83746	60.49036	-2.45996	-762.30432	-264.25226	84.61073	-1892.10059	58.40225	36.56668	-1141.49561	-224.17143	-10.65272
399	3.317	334.56238	51.12848	1457.54407	-772.12390	-85.96519	1259.35486	-1467.00537	-110.91439	1284.31128	-63.38281	59.70804	-2.83297	-741.43915	-268.05621	85.38395	-1878.83582	56.31528	34.70753	-1166.69360	-224.46393	-10.91719
400	3.325	334.89236	51.48219	1455.03809	-770.41455	-86.10751	1254.99976	-1464.97241	-111.65078	1282.15063	-88.50232	58.91420	-3.03084	-718.60950	-271.21445	86.39046	-1861.46753	54.86447	31.58642	-1191.49597	-224.88797	-11.02204
401	3.333	335.46338	51.72507	1452.54932	-768.90887	-86.15798	1250.55835	-1463.04041	-112.42582	1279.94922	-113.18921	58.08351	-3.23743	-693.82123	-273.82407	87.54852	-1840.06689	54.39679	27.78881	-1215.93164	-225.39859	-11.11489
402	3.342	336.29260	51.86644	1450.12207	-767.79071	-86.16227	1246.11597	-1461.35010	-113.19880	1277.69922	-137.65820	57.29272	-3.61437	-667.10614	-275.96326	88.11860	-1814.76489	54.88245	23.86695	-1240.18286	-225.92311	-11.23520
403	3.350	337.34271	51.92201	1447.82263	-767.24890	-86.18110	1241.75439	-1460.03882	-113.90708	1275.39673	-161.98254	56.58389	-4.21187	-638.69739	-277.68176	87.62474	-1786.01379	55.83917	20.36522	-1264.33875	-226.45604	-11.40506
404	3.358	338.53442	51.91026	1445.73767	-767.44037	-86.31962	1237.56677	-1459.20667	-114.44881	1273.04138	-186.14581	55.90810	-4.94527	-609.17218	-279.00262	86.25523	-1754.83862	56.59229	17.85676	-1288.41406	-227.03328	-11.61731
405	3.367	339.76691	51.84203	1443.95996	-768.43250	-86.73913	1233.66943	-1458.88428	-114.71174	1270.64697	-210.17822	55.24355	-5.64366	-579.20752	-279.90903	84.67742	-1722.67456	56.66516	16.89769	-1312.43237	-227.66507	-11.83400
406	3.375	340.94263	51.72021	1442.57959	-770.14722	-87.60290	1230.20422	-1459.03357	-114.62717	1268.26038	-234.12131	54.60480	-6.16873	-549.17010	-280.34290	83.51659	-1690.65466	55.81750	17.71273	-1336.44116	-228.31989	-12.02597
407	3.383	341.98782	51.55005	1441.68323	-772.37201	-88.96865	1227.31812	-1459.57043	-114.19794	1265.96436	-257.97641	53.95052	-6.52323	-519.01990	-280.22815	82.90753	-1658.95117	53.75592	19.78021	-1360.47949	-228.97095	-12.18473
408	3.392	342.85760	51.34951	1441.35010	-774.84418	-90.70965	1225.12866	-1460.38525	-113.49487	1263.85815	-281.78180	53.23412	-6.81017	-488.57202	-279.50803	82.48693	-1626.90320	50.14764	22.09407	-1384.55310	-229.61526	-12.31442
409	3.400	343.53491	51.15075	1441.63135	-777.32410	-92.55041	1223.70435	-1461.36975	-112.62838	1262.04065	-305.65048	52.49586	-7.10046	-457.78400	-278.14923	81.79508	-1593.81470	45.02777	24.11185	-1408.64221	-230.26588	-12.43328
410	3.408	344.03412	50.98732	1442.52893	-779.61499	-94.20759	1223.07910	-1462.44019	-111.70356	1260.61316	-329.67059	51.78786	-7.38685	-426.78003	-276.10760	80.65635	-1559.63721	38.87756	26.11168	-1432.73999	-230.94383	-12.55991
411	3.417	344.40198	50.88203	1443.99597	-781.55859	-95.51659	1223.27209	-1463.53271	-110.80145	1259.67822	-353.82874	51.07507	-7.64684	-395.66669	-273.30554	79.18519	-1525.03064	32.26935	28.57477	-1456.89404	-231.64125	-12.70237
412	3.425	344.70361	50.84788	1445.96167	-783.03821	-96.45097	1224.28735	-1464.56689	-110.01475	1259.32935	-378.06818	50.32735	-7.87840	-364.42206	-269.65918	77.53667	-1490.85522	25.60934	31.62464	-1481.20520	-232.29268	-12.86979
413	3.433	345.00052	50.89311	1448.35181	-783.98853	-97.06994	1226.10327	-1465.42859	-109.45812	1259.63647	-402.36887	49.66966	-8.04311	-332.97961	-265.13696	75.74537	-1457.52112	19.02963	35.02930	-1505.72937	-232.82390	-13.06697
414	3.442	345.33685	51.02511	1451.09473	-784.40350	-97.47570	1228.66846	-1466.01086	-109.19370	1260.63306	-426.73303	49.28880	-8.06274	-301.37656	-259.77676	73.76829	-1424.73230	12.41998	38.43497	-1530.38257	-233.27399	-13.24832
415	3.450	345.73901	51.24713	1454.12244	-784.33160	-97.79464	1231.90356	-1466.26709	-109.17593	1262.31177	-451.15738	49.11754	-7.95674	-269.78558	-253.64706	71.59603	-1391.82593	5.72125	41.55692	-1555.02209	-233.81210	-13.31711
416	3.458	346.22418	51.54445	1457.37695	-783.86084	-98.15400	1235.70605	-1466.20996	-109.29823	1264.62976	-475.66400	48.80266	-7.88486	-238.37627	-246.82838	69.27277	-1358.36755	-0.85541	44.27028	-1579.64893	-234.53452	-13.24510
417	3.467	346.80991	51.88150	1460.81116	-783.10040	-98.64506	1239.95667	-1465.87036	-109.47124	1267.52039	-500.31995	48.12729	-7.95101	-207.13889	-239.44656	66.81430	-1324.47498	-6.97455	46.59701	-1604.43079	-235.34801	-13.14087
418	3.475	347.51865	52.21949	1464.38135	-782.15833	-99.29244	1244.52368	-1465.26404	-109.65894	1270.90540	-525.19513	47.23288	-8.08060	-175.85759	-231.70064	64.17783	-1290.66931	-12.36774	48.59648	-1629.48499	-236.13663	-13.12828
419	3.483	348.37549	52.52800	1468.04248	-781.11676	-100.04821	1249.26831	-1464.39880	-109.87276	1274.68335	-550.29291	46.34764	-8.16042	-144.33691	-223.86308	61.40141	-1257.49866	-16.79749	50.26470	-1654.71362	-236.91945	-13.19986
420	3.492	349.39935	52.77794	1471.74939	-780.01440	-100.81573	1254.05444	-1463.31018	-110.13285	1278.70032	-575.54291	45.55246	-8.17369	-112.81537	-216.24944	58.73446	-1225.36218	-19.99988	51.51691	-1679.79041	-237.82794	-13.17323
421	3.500	350.59406	52.93968	1475.45630	-778.84827	-101.48977	1258.75659	-1462.07849	-110.43838	1282.74609	-600.84802	44.84966	-8.16071	-82.24983	-209.12190	56.46463	-1194.63452	-21.69922	52.19305	-1704.17065	-239.01355	-12.69645
422	3.508	351.94217	52.99514	1479.11694	-777.59167	-101.98954	1263.25891	-1460.81006	-110.77283	1286.60828	-626.06274	44.28883	-8.07825	-54.12582	-202.59819	54.56436	-1165.78369	-21.57947	52.08137	-1727.20020	-240.53265	-11.32765
423	3.517	353.40125	52.94418	1482.68628	-776.21771	-102.27715	1267.44983	-1459.60876	-111.10671	1290.14441	-650.89734	43.97115	-7.63497	-29.86508	-196.67442	52.57390	-1139.33435	-19.32532	50.93128	-1748.41602	-242.28464	-8.78174
424	3.525	354.90198	52.79430	1486.12439	-774.71246	-102.36146	1271.22217	-1458.55579	-111.42211	1293.29907	-674.88159	43.97675	-6.30625	-10.28093	-191.32487	49.82400	-1115.76770	-14.82391	48.45146	-1767.78027	-244.12416	-5.14840
425	3.533	356.35370	52.54370	1489.40015	-773.07648	-102.27926	1274.48218	-1457.69299	-111.77422	1296.02209	-697.48413	44.34473	-3.65494	4.61092	-186.56430	45.76162	-1095.36890	-8.26443	44.44467	-1785.53528	-245.98830	-0.80460
426	3.542	357.66025	52.17424	1492.49561	-771.32318	-102.07148	1277.16064	-1457.02161	-112.28288	1298.18213	-718.22864	45.09167	0.38943	15.44115	-182.40250	40.13699	-1078.20007	0.05157	38.99418	-1801.83618	-247.82167	3.87013
427	3.550	358.73267	51.66417	1495.40295	-769.47711	-101.77532	1279.21448	-1456.50903	-113.02604	1299.63062	-736.63062	46.20970	5.64558	23.11833	-178.75980	33.01557	-1064.39258	9.92545	32.44061	-1816.52881	-249.46892	8.70377
428	3.558	359.49020	51.02141	1498.11499	-767.56921	-101.41689	1280.61780	-1456.08594	-113.95510	1300.34436	-752.12634	47.68266	12.00236	28.39799	-175.49544	24.78246	-1054.40454	21.17279	25.17532	-1829.26526	-250.66124	13.69463
429	3.567	359.86285	50.32872	1500.61694	-765.63208	-100.99314	1281.34497	-1455.64526	-114.90272	1300.43408	-764.09167	49.53448	19.65217	31.54680	-172.55771	16.19446	-1048.85767	33.35724	17.48595	-1839.91541	-250.96237	18.79456
430	3.575	359.80435	49.73343	1502.88647	-763.69751	-100.46746	1281.36230	-1455.05347	-115.66615	1300.04150	-771.79077	51.90559	29.06411	32.15356	-170.10458	8.31676	-1048.23108	45.71405	9.57437	-1848.58044	-249.90805	23.79900
431	3.583	359.30383	49.33241	1504.89465	-761.79376	-99.79501	1280.63794	-1454.18225	-116.13255	1299.24951	-774.36377	55.00078	40.40358	29.10046	-168.42667	2.22830	-1052.81299	57.25287	1.68927	-1854.76416	-247.55058	28.44262
432	3.592	358.38849	49.08855	1506.60913	-759.94037	-98.95716	1279.16101	-1452.95703	-116.33746	1298.05676	-771.22314	58.81230	52.69774	20.85921	-167.67700	-1.51216	-1062.79993	66.82474	-5.66093	-1856.95264	-244.70224	32.46814
433	3.600	357.12033	48.90136	1508.00964	-758.14453	-97.97694	1276.95032	-1451.39380	-116.37565	1296.43311	-762.61023	62.97211	63.97229	6.32864	-167.68692	-3.28645	-1078.15027	73.36523	-11.61134	-1853.59985	-242.36101	35.50232
434	3.608	355.58600	48.70507	1509.10535	-756.40833	-96.91203	1274.05200	-1449.59045	-116.31039	1294.37183	-749.52075	67.01277	72.64264	-14.11827	-168.10246	-4.05787	-1098.18018	76.53015	-15.39171	-1844.15466	-241.07285	37.02659
435	3.617	353.88910	48.47932	1509.94043	-754.74664	-95.83028	1270.54065	-1447.69482	-116.16410	1291.90015	-733.06909	70.73535	78.60490	-38.44032	-168.65372	-4.54658	-1121.44580	77.04703	-17.04614	-1828.85864	-240.85597	36.65231
436	3.625	352.15112	48.22956	1510.58484	-753.19989	-94.77833	1266.52246	-1445.87048	-115.92571	1289.08948	-714.07233	74.24794	82.87043	-64.12810	-169.23264	-4.98090	-1146.25720	76.15778	-17.43092	-1808.11047	-241.37785	34.38627
437	3.633	350.50586	47.98097	1511.11511	-751.83282	-93.76478	1262.13342	-1444.25183	-115.59673	1286.02881	-693.05286	77.72343	86.47006	-89.63370	-169.80365	-5.39521	-1171.38940	74.83893	-17.45691	-1782.30737	-242.15341	30.64661
438	3.642	349.07764	47.77237	1511.59583	-750.72345	-92.76690	1257.53027	-1442.91418	-115.22289	1282.79443	-670.35974	81.22795	89.83449	-114.60971	-170.34619	-5.84309	-1196.30957	73.57614	-17.55177	-1751.96936	-242.76579	26.11880
439	3.650	347.95316	47.65596	1512.06714	-749.95288	-91.74276	1252.87341	-1441.87793	-114.86231	1279.47131	-646.24780	84.68082	92.86253	-139.23441	-170.86142	-6.40306	-1220.90576	72.50433	-17.75348	-1717.83105	-242.96881	21.57384
440	3.658	347.16357	47.71396	1512.54285	-749.60083	-90.64095	1248.30884	-1441.11865	-114.57806	1276.17200	-620.90533	87.87544	95.23427	-163.66748	-171.38062	-7.09749	-1245.21802	71.61981	-18.02105	-1680.84387	-242.65370	17.72036
441	3.667	346.67963	48.05217	1513.01514	-749.74445	-89.41111	1243.96252	-1440.57776	-114.44444	1273.01111	-594.46863	90.62210	96.68582	-187.93593	-171.94193	-7.85847	-1269.34534	70.92511	-18.34521	-1642.00549	-241.78442	15.10936
442	3.675	346.41418	48.72050	1513.46228	-750.44141	-88.01723	1239.94983	-1440.18591	-114.52566	1270.06653	-567.06653	92.89257	97.14635	-212.02014	-172.55026	-8.58041	-1293.40918	70.34549	-18.70321	-1602.07947	-240.33754	14.06944
443	3.683	346.24582	49.63868	1513.87524	-751.68457	-86.46105	1236.38965	-1439.89307	-114.86808	1267.36194	-538.86334	94.78606	96.73256	-235.94231	-173.17375	-9.18434	-1317.53735	69.69342	-19.04259	-1561.49243	-238.27322	14.68458
444	3.692	346.06677	50.64592	1514.28906	-753.35254	-84.80984	1233.40247	-1439.68237	-115.51110	1264.88684	-510.02673	96.39663	95.68666	-259.78671	-173.78809	-9.65195	-1341.79724	68.87537	-19.30279	-1520.54199	-235.51028	16.81703
445	3.700	345.81985	51.60929	1514.77930	-755.21033	-83.19868	1231.08984	-1439.54675	-116.48554	1262.63281	-480.63226	97.74747	94.26685	-283.64868	-174.40869	-10.01311	-1366.09680	67.97278	-19.46601	-1479.70581	-231.91728	20.15176
446	3.708	345.50507	52.46679	1515.42297	-756.97858	-81.78826	1229.50610	-1439.44751	-117.79926	1260.62488	-450.59167	98.84422	92.62149	-307.57782	-175.07324	-10.29856	-1390.28528	67.09113	-19.59567	-1439.77930	-227.36504	24.26180
447	3.717	345.16998	53.20794	1516.26416	-758.41602	-80.69247	1228.65771	-1439.30676	-119.42670	1258.96204	-419.69876	99.76732	90.75046	-331.58197	-175.79755	-10.52644	-1414.33667	66.27686	-19.76510	-1401.70081	-221.75153	28.67717
448	3.725	344.88901	53.85130	1517.30273	-759.35901	-79.91894	1228.53943	-1439.05164	-121.28120	1257.84692	-387.78848	100.68767	88.55264	-355.65491	-176.54976	-10.72694	-1438.31885	65.57733	-19.94529	-1366.08130	-215.03528	32.96529
449	3.733	344.73724	54.44065	1518.50842	-759.72223	-79.37086	1229.16370	-1438.64636	-123.19648	1257.50452	-354.84967	101.75124	85.89313	-379.79797	-177.28754	-10.92068	-1462.30591	65.03458	-20.06361	-1332.78857	-207.30780	36.81747
450	3.742	344.77011	55.03985	1519.83704	-759.48981	-78.90417	1230.54333	-1438.06934	-124.98487	1258.02100	-320.98044	102.91283	82.66982	-404.03683	-178.01498	-11.08287	-1486.36279	64.56650	-20.17981	-1301.02930	-198.75281	40.06944
451	3.750	345.01733	55.71138	1521.24353	-758.70807	-78.39222	1232.65222	-1437.28259	-126.51827	1259.27832	-286.29602	103.93353	78.88120	-428.39886	-178.76433	-11.17706	-1510.62720	63.89151	-20.50153	-1269.83484	-189.58467	42.67274
452	3.758	345.49216	56.49475	1522.68884	-757.47974	-77.78379	1235.40588	-1436.24536	-127.76220	1261.06702	-250.91364	104.57056	74.66595	-452.88263	-179.54346	-11.19562	-1535.40295	62.65582	-21.17868	-1238.52698	-180.08397	44.69355
453	3.767	346.20331	57.40289	1524.13818	-755.94604	-77.14231	1238.68176	-1434.96033	-128.76874	1263.24524	-214.99664	104.70012	70.26067	-477.47473	-180.33838	-11.14889	-1560.79895	60.94229	-21.98585	-1206.90161	-170.63123	46.31609
454	3.775	347.15802	58.43725	1525.55249	-754.23743	-76.60209	1242.35840	-1433.50574	-129.62216	1265.78137	-178.77258	104.26920	65.89400	-502.18988	-181.13243	-11.05287	-1586.31677	59.55872	-22.32173	-1175.11353	-161.70689	47.77639
455	3.783	348.35669	59.60602	1526.88086	-752.41882	-76.26354	1246.33667	-1432.00012	-130.37128	1268.68713	-142.46704	103.25833	61.71760	-527.07123	-181.90042	-10.94033	-1611.43933	59.17761	-21.90222	-1143.54346	-153.80888	49.21865
456	3.792	349.78598	60.92465	1528.05872	-750.48267	-76.15243	1250.52490	-1430.52942	-131.00470	1271.93726	-106.26459	101.73628	57.83179	-552.14252	-182.62318	-10.85990	-1636.38000	59.44232	-21.15829	-1112.82080	-147.32312	50.55421
457	3.800	351.42212	62.39631	1529.01404	-748.39056	-76.25773	1254.82202	-1429.12549	-131.47241	1275.43127	-70.45953	99.93937	54.40708	-577.36078	-183.33508	-10.82616	-1661.56091	59.58002	-20.49134	-1083.78638	-142.52567	51.42053
458	3.808	353.24716	63.99107	1529.68469	-746.11530	-76.56486	1259.11450	-1427.79224	-131.72433	1279.00220	-35.73938	98.30613	51.75191	-602.56903	-184.15552	-10.70469	-1686.69495	59.39063	-19.57361	-1057.27185	-139.67676	51.27494
459	3.817	355.26294	65.63986	1530.03711	-743.65765	-77.06341	1263.27820	-1426.52588	-131.73965	1282.44714	-3.30914	97.31953	50.03897	-627.43414	-185.26443	-10.08493	-1710.89746	59.23560	-17.62555	-1033.87708	-139.04881	49.60707
460	3.825	357.47763	67.25288	1530.06409	-741.04309	-77.74352	1267.18262	-1425.32703	-131.54144	1285.56628	25.36401	97.11186	48.81318	-651.42694	-186.81854	-8.32852	-1733.50195	59.50064	-14.09099	-1013.90247	-140.87300	46.21592
461	3.833	359.87402	68.75250	1529.76160	-738.31458	-78.58694	1270.70093	-1424.21094	-131.19083	1288.20410	49.01178	97.23852	46.95469	-673.87994	-188.88846	-4.88378	-1754.45142	60.20490	-9.05614	-997.37268	-145.27177	41.40434
462	3.842	362.39307	70.09090	1529.11462	-735.53162	-79.56245	1273.72083	-1423.20313	-130.76147	1290.27332	66.95746	97.09525	43.41906	-694.03394	-191.49411	0.43099	-1773.92639	60.97653	-3.14468	-984.10431	-152.16521	35.88895
463	3.850	364.94620	71.24263	1528.10815	-732.76196	-80.62141	1276.14575	-1422.31140	-130.31479	1291.75159	79.42328	96.52615	38.02064	-711.02783	-194.67583	7.50395	-1791.84546	61.38416	2.99684	-973.89166	-161.15224	30.42952
464	3.858	367.43817	72.19324	1526.74292	-730.06525	-81.69321	1277.88831	-1421.49902	-129.88123	1292.66394	87.57330	95.78265	31.36925	-723.92670	-198.53384	16.26943	-1807.77271	61.29987	9.16813	-966.70898	-171.50380	25.46916
465	3.867	369.78131	72.93704	1525.03857	-727.48724	-82.71070	1278.87122	-1420.68628	-129.45929	1293.06470	92.91241	95.14278	24.26244	-731.76990	-203.21548	26.97392	-1821.07275	60.96271	15.65880	-962.72876	-182.26717	20.97535
466	3.875	371.89752	73.47682	1523.02295	-725.06714	-83.65217	1279.03955	-1419.77966	-129.04807	1293.01892	96.23547	94.90488	17.38961	-733.61115	-208.78938	39.96392	-1831.11255	60.62488	22.78246	-962.19067	-192.38394	16.47655
467	3.883	373.71878	73.82019	1520.71875	-722.83594	-84.54482	1278.36511	-1418.70789	-128.69006	1292.57996	96.97906	95.46404	11.37415	-728.87708	-215.07681	54.76245	-1837.52576	60.02490	30.18647	-965.31995	-200.86812	11.36459
468	3.892	375.19836	73.97688	1518.14160	-720.80566	-85.42812	1276.84778	-1417.45410	-128.46530	1291.76843	93.52350	96.98339	6.65264	-718.10571	-221.64215	69.26511	-1840.19214	58.51541	36.76099	-972.37805	-207.03813	5.43235
469	3.900	376.32889	73.95169	1515.31079	-718.96228	-86.32014	1274.51941	-1416.06482	-128.42950	1290.56934	84.26239	98.99496	3.25427	-703.05634	-227.96109	80.60750	-1838.77759	56.09991	41.50187	-983.71179	-210.72566	-0.70634
470	3.908	377.15436	73.74101	1512.25647	-717.26636	-87.20490	1271.44604	-1414.62463	-128.58340	1288.95691	68.74396	100.58264	0.94019	-685.57977	-233.59984	87.40830	-1832.61230	53.94095	44.18574	-999.60376	-212.37566	-5.82046
471	3.917	377.77039	73.34479	1509.01831	-715.66577	-88.04021	1267.72510	-1413.21582	-128.90381	1286.93481	48.01605	101.13789	-0.51611	-666.56696	-238.31953	90.79864	-1821.25476	53.28961	44.97196	-1019.85071	-212.85649	-8.99112
472	3.925	378.31708	72.77788	1505.64014	-714.12341	-88.77343	1263.48242	-1411.88086	-129.35544	1284.55994	24.02032	100.79411	-1.31879	-646.13684	-242.11012	93.01836	-1804.89612	54.21176	43.82290	-1043.33545	-212.99005	-10.34997
473	3.933	378.96832	72.06558	1502.16028	-712.64532	-89.34701	1258.86328	-1410.60156	-129.87823	1281.93848	-1.32037	100.01940	-1.68554	-624.27191	-245.14256	95.45947	-1784.00732	55.92078	40.76435	-1068.31531	-213.19258	-10.74167
474	3.942	379.90430	71.23651	1498.59961	-711.28864	-89.69416	1254.01819	-1409.31335	-130.41223	1279.20850	-26.72382	99.10614	-1.83359	-600.95990	-247.66139	98.12465	-1758.89038	57.94907	36.39534	-1093.40894	-213.50237	-10.89079
475	3.950	381.26077	70.32620	1494.95081	-710.15247	-89.75378	1249.08679	-1407.96033	-130.93130	1276.51343	-51.65521	98.17723	-2.00705	-576.09247	-249.86786	100.31639	-1729.87573	60.22946	31.67998	-1118.09253	-213.83238	-11.06033
476	3.958	383.08374	69.38489	1491.18445	-709.36749	-89.50970	1244.19080	-1406.54248	-131.43420	1273.97021	-76.05670	97.33129	-2.40632	-549.62152	-251.84024	101.44984	-1697.72119	62.48047	27.47136	-1142.35608	-214.15456	-11.25457
477	3.967	385.32587	68.46777	1487.27649	-709.07715	-89.01611	1239.44263	-1405.12146	-131.89386	1271.64380	-100.03790	96.60431	-3.05641	-521.85150	-253.54176	101.46833	-1663.50366	64.19055	24.40130	-1166.29980	-214.50964	-11.48038
478	3.975	387.88086	67.60818	1483.24377	-709.39893	-88.39243	1234.96631	-1403.81445	-132.21661	1269.53552	-123.72705	95.94394	-3.80782	-493.39337	-254.90221	100.85036	-1628.16077	64.86450	22.77630	-1190.00623	-214.94542	-11.76924
479	3.983	390.61798	66.80362	1479.16345	-710.36316	-87.80288	1230.91565	-1402.78809	-132.27991	1267.59204	-147.24182	95.31037	-4.48684	-464.76953	-255.89494	100.25062	-1592.19397	64.11996	22.46463	-1213.53003	-215.48079	-12.09025
480	3.992	393.40393	66.03000	1475.16211	-711.85175	-87.41660	1227.46948	-1402.22974	-132.01917	1265.74402	-170.65625	94.72758	-5.03165	-436.12579	-256.53278	99.99446	-1555.78442	61.83923	23.14243	-1236.90796	-216.09074	-12.36296
481	4.000	396.11969	65.27274	1471.38501	-713.62573	-87.34800	1224.77954	-1402.28467	-131.45874	1263.95935	-193.98920	94.21129	-5.47387	-407.29755	-256.79987	99.86456	-1519.19373	58.22073	24.61484	-1260.18469	-216.71828	-12.52459
482	4.008	398.67264	64.54556	1467.96814	-715.47510	-87.62194	1222.89453	-1402.98962	-130.66165	1262.28064	-217.27118	93.72483	-5.84743	-378.10999	-256.64111	99.37162	-1483.01294	53.64349	26.87358	-1283.43848	-217.32147	-12.55949
483	4.017	401.00174	63.87819	1465.01782	-717.34039	-88.19498	1221.74927	-1404.23816	-129.66943	1260.83508	-240.57123	93.20868	-6.15837	-348.60489	-256.00406	98.19871	-1447.98718	48.42923	29.91244	-1306.77051	-217.89359	-12.50256
484	4.025	403.07950	63.29589	1462.59851	-719.26855	-88.99752	1221.26489	-1405.80188	-128.50244	1259.81128	-263.93494	92.62119	-6.39684	-318.98676	-254.82870	96.37561	-1414.66956	42.62708	33.46651	-1330.27966	-218.42010	-12.42829
485	4.033	404.91333	62.81592	1460.73108	-721.28711	-89.95202	1221.45691	-1407.39038	-127.20988	1259.40955	-287.37900	91.97522	-6.55585	-289.42062	-253.03738	94.10249	-1383.17212	36.09497	36.99176	-1354.04102	-218.85367	-12.41952
486	4.042	406.54263	62.44837	1459.40283	-723.34088	-90.97700	1222.42456	-1408.72571	-125.90878	1259.77869	-310.95578	91.33090	-6.65630	-259.91818	-250.60188	91.51079	-1353.07751	28.77191	39.96018	-1378.08118	-219.17139	-12.52410
487	4.050	408.02719	62.18392	1458.57935	-725.31097	-92.00031	1224.25085	-1409.63245	-124.75829	1260.96802	-334.74203	90.73582	-6.74373	-230.38651	-247.58482	88.60268	-1323.69543	20.78201	42.12258	-1402.32837	-219.46243	-12.70545
488	4.058	409.43521	61.97961	1458.21484	-727.05872	-92.98199	1226.93738	-1410.09790	-123.87601	1262.93323	-358.77731	90.19806	-6.83871	-200.74536	-244.08578	85.34711	-1294.53821	12.32840	43.47549	-1426.61255	-219.93159	-12.83525
489	4.067	410.83688	61.77352	1458.25732	-728.45709	-93.92550	1230.41370	-1410.23206	-123.27950	1265.58533	-383.07428	89.72948	-6.89732	-170.96367	-240.19502	81.78640	-1265.45374	3.63287	44.10218	-1450.81946	-220.72591	-12.79885
490	4.075	412.29965	61.52829	1458.65002	-729.41199	-94.86178	1234.57422	-1410.16895	-122.89832	1268.82031	-407.61520	89.29224	-6.89282	-141.00201	-236.00220	78.03956	-1236.37207	-4.94873	44.11959	-1475.04700	-221.74495	-12.61925
491	4.083	413.88153	61.27072	1459.33130	-729.87793	-95.81512	1239.29736	-1409.99890	-122.63432	1272.51379	-432.28662	88.66588	-6.92427	-110.80159	-231.58505	74.22253	-1207.20593	-12.92529	43.69287	-1499.51782	-222.74332	-12.42482
492	4.092	415.62302	61.07537	1460.23352	-729.86194	-96.77839	1244.45056	-1409.75500	-122.42626	1276.52124	-456.97699	87.68561	-7.06621	-80.41438	-227.00481	70.43053	-1178.02344	-19.86279	43.03680	-1524.34485	-223.60155	-12.32315
493	4.100	417.54129	60.96077	1461.28345	-729.41187	-97.71227	1249.89441	-1409.43591	-122.27422	1280.69751	-481.77570	86.59966	-7.18182	-50.22507	-222.37627	66.80607	-1149.16821	-25.43176	42.36307	-1549.43652	-224.40288	-12.33624
494	4.108	419.62814	60.82344	1462.40295	-728.60034	-98.56913	1255.48584	-1409.04626	-122.22024	1284.90466	-506.86969	85.76172	-7.12720	-21.10875	-217.92914	63.52481	-1121.18787	-29.36017	41.74887	-1574.52417	-225.34164	-12.36114
495	4.117	421.85208	60.52036	1463.51550	-727.50598	-99.32557	1261.07922	-1408.62329	-122.31228	1289.01123	-532.25952	85.14253	-6.97504	5.65968	-213.95363	60.62756	-1094.68896	-31.50717	41.02601	-1599.13965	-226.65202	-12.11478
496	4.125	424.16669	59.95918	1464.55884	-726.19812	-99.99303	1266.52612	-1408.23657	-122.56768	1292.90234	-557.72394	84.49496	-6.79900	28.77333	-210.64711	57.84894	-1070.28589	-31.87042	39.79680	-1622.67554	-228.52075	-11.17649
497	4.133	426.51871	59.09327	1465.48999	-724.72974	-100.59612	1271.67639	-1407.96411	-122.96996	1296.49536	-582.93384	83.77721	-6.32941	47.29291	-207.99649	54.63081	-1048.58899	-30.45456	37.58035	-1644.67358	-230.93755	-9.22454
498	4.142	428.84702	57.93481	1466.28259	-723.14014	-101.15057	1276.38306	-1407.85913	-123.51333	1299.74438	-607.47986	83.20583	-4.93597	60.85678	-205.82291	50.35780	-1030.06750	-27.19165	34.07389	-1665.06128	-233.65128	-6.29754
499	4.150	431.07898	56.60541	1466.92908	-721.45959	-101.66358	1280.51538	-1407.92969	-124.22497	1302.62891	-630.85449	83.00641	-2.00666	69.74420	-203.92949	44.64495	-1014.87048	-21.97638	29.42195	-1684.03125	-236.33450	-2.76400
500	4.158	433.13141	55.28209	1467.44385	-719.71362	-102.14577	1283.97461	-1408.13318	-125.12698	1305.12451	-652.43762	83.28149	2.66676	74.81696	-202.19698	37.47724	-1002.80042	-14.77142	24.24516	-1701.73438	-238.78479	0.99680
501	4.167	434.91214	54.06783	1467.85388	-717.92883	-102.61642	1286.70203	-1408.37622	-126.21389	1307.16736	-671.49530	84.08368	8.93718	77.23155	-200.58110	29.21585	-993.53442	-5.72501	19.35607	-1718.05994	-240.95473	4.87495
502	4.175	436.32684	52.96258	1468.18213	-716.13452	-103.09362	1288.67383	-1408.51770	-127.48049	1308.62964	-687.23517	85.35463	16.55349	77.96150	-199.08640	20.56826	-987.00568	4.72900	15.37921	-1732.55920	-242.80000	9.04888
503	4.183	437.29831	51.92926	1468.43762	-714.36121	-103.57502	1289.88306	-1408.39868	-128.91757	1309.35706	-698.91248	86.86406	25.26426	77.36134	-197.77321	12.46874	-983.60486	15.82553	12.46507	-1744.49280	-244.15057	13.75231
504	4.192	437.78644	50.93759	1468.61047	-712.64093	-104.03030	1290.32312	-1407.90540	-130.42404	1309.32129	-705.91364	88.56958	34.95121	74.94148	-196.75330	5.83434	-983.95844	26.58701	10.12314	-1752.96753	-244.82303	18.95104
505	4.200	437.79565	49.94890	1468.67029	-711.00647	-104.41566	1289.98743	-1407.02173	-131.75024	1308.75085	-707.84119	90.80641	45.59888	69.38908	-196.13297	1.25037	-988.53583	36.08978	7.30562	-1757.06018	-244.92941	24.18958
506	4.208	437.36761	48.90467	1468.57263	-709.48755	-104.69338	1288.88574	-1405.82458	-132.62985	1307.98206	-704.73694	93.81040	56.80051	58.96825	-195.95508	-1.35267	-997.49658	43.65903	3.02026	-1755.99963	-244.96097	28.70501
507	4.217	436.56451	47.80273	1468.26770	-708.10559	-104.84336	1287.06067	-1404.43420	-132.99683	1307.15515	-697.24335	97.40056	67.52275	42.53564	-196.20140	-2.67228	-1010.74756	48.90149	-2.73328	-1749.47583	-245.43738	31.66632
508	4.225	435.45721	46.72644	1467.71582	-706.86938	-104.86803	1284.59082	-1402.96912	-133.01743	1306.15027	-686.30127	101.20106	76.66840	20.70372	-196.81540	-3.44148	-1027.86707	51.75494	-8.67138	-1737.67224	-246.58043	32.44035
509	4.233	434.14105	45.69787	1466.91296	-705.77893	-104.79021	1281.57861	-1401.53528	-132.93997	1304.76367	-672.64240	104.88052	83.78437	-4.26311	-197.67438	-3.97960	-1048.06726	52.60492	-13.21132	-1720.91235	-248.32686	30.82939
510	4.242	432.75598	44.63594	1465.90466	-704.84131	-104.64196	1278.13342	-1400.23816	-132.96915	1302.84668	-656.66858	108.23363	89.18102	-30.03836	-198.57422	-4.38778	-1070.52881	52.18536	-15.77311	-1699.44287	-250.46840	27.16875
511	4.250	431.46658	43.54940	1464.76379	-704.08728	-104.44161	1274.36230	-1399.18372	-133.22745	1300.33691	-638.63190	111.15457	93.46516	-55.47565	-199.33868	-4.79857	-1094.54053	51.19272	-16.87098	-1673.60718	-252.73706	22.22673
512	4.258	430.41156	42.59379	1463.55396	-703.57678	-104.16795	1270.36902	-1398.46985	-133.74026	1297.24805	-618.75903	113.56374	97.04507	-80.44403	-199.94617	-5.31491	-1119.30151	50.02356	-17.24121	-1644.21973	-254.84036	16.98864
513	4.267	429.65997	41.91361	1462.31360	-703.39105	-103.76041	1266.25879	-1398.18091	-134.43555	1293.65479	-597.29858	115.40099	100.02736	-105.12291	-200.48695	-5.94261	-1144.13733	48.85858	-17.37199	-1612.86865	-256.48572	12.50095
514	4.275	429.19464	41.59463	1461.07190	-703.62134	-103.14518	1262.14014	-1398.37610	-135.19156	1289.69019	-574.51843	116.63098	102.36274	-129.62917	-201.03084	-6.62751	-1168.80676	47.80954	-17.56212	-1581.56128	-257.38528	9.78809
515	4.283	428.92950	41.69679	1459.87830	-704.35693	-102.25721	1258.12036	-1399.05713	-135.89578	1285.54114	-550.65674	117.21601	103.99017	-153.99266	-201.59746	-7.30169	-1193.30920	46.88837	-17.92002	-1551.48804	-257.26624	9.55075
516	4.292	428.74399	42.18995	1458.81201	-705.66730	-101.04819	1254.30322	-1400.12720	-136.46692	1281.41675	-525.90552	117.11131	104.90958	-178.21500	-202.21445	-7.92704	-1217.65576	45.99850	-18.34646	-1522.25684	-255.96449	11.65615
517	4.300	428.51208	42.94041	1457.97644	-707.56793	-99.49752	1250.79138	-1401.38159	-136.86725	1277.50574	-500.45316	116.20276	105.12877	-202.30026	-202.93158	-8.49904	-1241.88806	45.09238	-18.67881	-1492.73779	-253.55070	15.14840
518	4.308	428.11646	43.78549	1457.48376	-709.97961	-97.63667	1247.68457	-1402.56458	-137.12991	1273.95996	-474.47977	114.26700	104.58706	-226.28459	-203.77553	-8.99796	-1266.06897	44.21204	-18.85284	-1462.33777	-250.31940	18.95490
519	4.317	427.46188	44.57026	1457.43201	-712.72101	-95.57798	1245.06665	-1403.47192	-137.36304	1270.88733	-448.04807	111.26322	103.27878	-250.23846	-204.70969	-9.38871	-1290.22217	43.36325	-18.92326	-1431.19922	-246.58818	22.40318
520	4.325	426.49585	45.17881	1457.89136	-715.55542	-93.52061	1242.99097	-1404.03125	-137.71701	1268.34155	-421.04153	107.56860	101.40056	-274.21628	-205.64046	-9.67868	-1314.35815	42.51642	-18.96365	-1399.55298	-242.51044	25.24035
521	4.333	425.21725	45.56533	1458.90320	-718.25598	-91.70159	1241.47278	-1404.30481	-138.33636	1266.33618	-393.27026	103.63382	99.20626	-298.22650	-206.48206	-9.92321	-1338.50122	41.68359	-19.00814	-1367.28857	-238.05260	27.55372
522	4.342	423.66370	45.74075	1460.47791	-720.64081	-90.28954	1240.50122	-1404.43103	-139.30484	1264.88342	-364.61270	99.64059	96.79073	-322.26398	-207.22952	-10.17314	-1362.68005	40.86615	-19.09946	-1334.17676	-233.03795	29.62624
523	4.350	421.89438	45.74513	1462.59253	-722.56970	-89.29858	1240.06714	-1404.55493	-140.60388	1264.00732	-335.05029	95.62161	94.08885	-346.35071	-207.95470	-10.42847	-1386.93567	40.02289	-19.29248	-1300.19824	-227.27003	31.72728
524	4.358	419.97754	45.62804	1465.19714	-723.93176	-88.60651	1240.18201	-1404.76782	-142.12039	1263.72437	-304.61261	91.57758	90.95725	-370.53452	-208.72006	-10.63251	-1411.26624	39.17688	-19.58514	-1265.53723	-220.74895	34.03697
525	4.367	417.97757	45.43962	1468.22900	-724.64990	-88.05492	1240.87329	-1405.07068	-143.70999	1264.03796	-273.33780	87.40964	87.24374	-394.86038	-209.51578	-10.73522	-1435.59741	38.44351	-19.90325	-1230.50391	-213.72769	36.68392
526	4.375	415.94766	45.23224	1471.61926	-724.70709	-87.54440	1242.17004	-1405.37671	-145.26364	1264.95142	-241.29349	82.95747	82.89653	-419.34387	-210.29533	-10.76308	-1459.92017	37.87033	-20.14411	-1195.61084	-206.55414	39.74215
527	4.383	413.93121	45.05760	1475.29248	-724.16870	-87.07250	1244.09338	-1405.54468	-146.71329	1266.47412	-208.59534	78.12334	78.04308	-443.96149	-211.04077	-10.78801	-1484.39282	37.28281	-20.26738	-1161.65759	-199.50002	43.12061
528	4.392	411.97107	44.95133	1479.16882	-723.15649	-86.69614	1246.63501	-1405.43066	-148.00824	1268.61267	-175.38580	72.87900	72.94458	-468.68414	-211.75705	-10.84116	-1509.21277	36.44623	-20.33564	-1129.62842	-192.69633	46.43114
529	4.400	410.11865	44.92335	1483.16406	-721.78979	-86.46386	1249.72510	-1404.94043	-149.12289	1271.34924	-141.81561	67.23643	67.87171	-493.51990	-212.44084	-10.88908	-1534.40320	35.45779	-20.39285	-1100.35669	-186.21863	49.05996
530	4.408	408.43463	44.96740	1487.19153	-720.15497	-86.39559	1253.22839	-1404.05774	-150.07742	1274.61609	-108.06006	61.32178	63.04469	-518.49329	-213.09755	-10.88814	-1559.77649	34.66345	-20.41878	-1074.15430	-180.25061	50.48120
531	4.417	406.97955	45.07150	1491.16113	-718.31421	-86.50628	1256.97827	-1402.84692	-150.91888	1278.28931	-74.36255	55.44940	58.68496	-543.60535	-213.75861	-10.83809	-1585.13074	34.12576	-20.41432	-1050.74438	-175.16721	50.52755
532	4.425	405.80048	45.22051	1494.97815	-716.31989	-86.81745	1260.81982	-1401.44141	-151.65909	1282.19543	-41.14929	50.08258	55.04992	-568.80768	-214.47591	-10.74184	-1610.39795	33.63791	-20.29542	-1029.58960	-171.45793	49.37829
533	4.433	404.91702	45.40107	1498.54553	-714.21759	-87.34560	1264.62695	-1400.00928	-152.22467	1286.11743	-9.19568	45.69769	52.31292	-593.94208	-215.32521	-10.46288	-1635.47302	33.22815	-19.65636	-1010.29614	-169.56689	47.32352
534	4.442	404.31305	45.60364	1501.77527	-712.04602	-88.08884	1268.29041	-1398.71265	-152.47406	1289.81165	20.36499	42.53717	50.27354	-618.68518	-216.40413	-9.59564	-1659.96057	33.15414	-17.83437	-992.83777	-169.79428	44.52756
535	4.450	403.94025	45.81599	1504.60767	-709.84106	-89.02132	1271.69714	-1397.68518	-152.26859	1293.04773	46.24719	40.33157	48.15430	-642.55908	-217.80792	-7.55010	-1683.30786	33.44794	-14.40543	-977.61249	-172.29370	40.95412
536	4.458	403.72726	46.01605	1507.02051	-707.64124	-90.09509	1274.72620	-1397.01172	-151.55716	1295.65088	67.27112	38.38524	44.90077	-664.97992	-219.60895	-3.87047	-1705.24414	33.81500	-9.56090	-965.26965	-177.09206	36.48225
537	4.467	403.59100	46.17270	1509.01843	-705.49188	-91.25314	1277.25879	-1396.69336	-150.42108	1297.53394	82.73450	36.14983	39.87568	-685.27130	-221.86900	1.56595	-1725.87000	33.91858	-3.84520	-956.37561	-184.08047	31.13010
538	4.475	403.44943	46.25359	1510.61572	-703.44397	-92.45063	1279.19287	-1396.62170	-149.04181	1298.70984	92.86945	33.60767	33.22319	-702.61365	-224.65247	8.68785	-1745.21387	33.64948	2.32404	-951.20483	-192.97021	25.21979
539	4.483	403.23315	46.22744	1511.82471	-701.55298	-93.67355	1280.44690	-1396.59973	-147.63901	1299.27026	98.77417	31.02803	25.58704	-716.01935	-228.04811	17.48626	-1762.83142	33.22012	8.76569	-949.74731	-203.22820	19.28818
540	4.492	402.89169	46.06337	1512.64990	-699.87250	-94.93401	1280.95740	-1396.40430	-146.42520	1299.33704	101.51373	28.62816	17.72108	-724.41010	-232.21480	28.16310	-1777.79810	32.91925	15.37020	-951.84900	-214.05618	13.72900
541	4.500	402.39685	45.73776	1513.08264	-698.43823	-96.23121	1280.67896	-1395.86963	-145.55368	1299.01282	101.13812	26.58569	10.45858	-726.76410	-237.29564	40.93849	-1789.07654	32.67435	21.89174	-957.41846	-224.46436	8.49444
542	4.508	401.74310	45.24055	1513.10742	-697.24878	-97.51447	1279.58765	-1394.95728	-145.06982	1298.35205	96.55469	25.10411	4.67464	-722.46320	-243.20857	55.22815	-1796.14917	31.99307	27.87084	-966.59229	-233.40401	3.27181
543	4.517	400.94592	44.57684	1512.71484	-696.26404	-98.69665	1277.69153	-1393.75598	-144.91315	1297.36072	86.38312	24.20056	0.84346	-711.96307	-249.59583	68.87651	-1799.33984	30.51477	32.93746	-979.71106	-239.98360	-1.87511
544	4.525	400.04474	43.76823	1511.91199	-695.42462	-99.70005	1275.04358	-1392.41248	-144.97256	1296.02222	70.12732	23.55276	-1.28321	-696.97308	-255.97934	79.04254	-1799.23535	28.62906	37.13972	-997.02948	-243.85461	-6.18884
545	4.533	399.10989	42.84903	1510.73071	-694.67261	-100.48270	1271.74426	-1391.06506	-145.15182	1294.33252	48.77264	22.79829	-2.35812	-679.35547	-261.94058	84.51511	-1795.64404	27.29492	40.61137	-1018.25415	-245.50749	-8.90987
546	4.542	398.24426	41.85788	1509.22852	-693.96753	-101.03832	1267.92834	-1389.81262	-145.40561	1292.32471	24.35211	21.85744	-2.92434	-659.96509	-267.24170	86.71210	-1787.50073	27.10260	42.96999	-1042.24951	-245.98579	-10.11279
547	4.550	397.57098	40.83335	1507.46887	-693.30298	-101.38964	1263.74438	-1388.70386	-145.73730	1290.07446	-1.13348	20.82602	-3.25200	-638.83466	-271.84241	88.06114	-1774.06470	27.79642	43.47847	-1067.42700	-246.20692	-10.50853
548	4.558	397.20673	39.80833	1505.49548	-692.71741	-101.58184	1259.33411	-1387.75110	-146.16779	1287.67969	-26.52325	19.76817	-3.47002	-615.91107	-275.81787	89.88475	-1755.56519	28.87817	41.82563	-1092.61816	-246.60240	-10.70433
549	4.567	397.23254	38.80053	1503.32471	-692.29230	-101.67664	1254.81738	-1386.97632	-146.69135	1285.22119	-51.50861	18.70547	-3.69617	-591.25891	-279.27789	91.95828	-1732.58008	30.23895	38.47065	-1117.43848	-247.21698	-10.91474
550	4.575	397.67670	37.81022	1500.95605	-692.14935	-101.74892	1250.29065	-1386.44666	-147.24124	1282.73621	-76.16638	17.65794	-4.04503	-565.04395	-282.30957	93.46559	-1705.69507	31.96625	34.33906	-1141.95752	-247.92081	-11.14225
551	4.583	398.51315	36.82813	1498.39099	-692.44427	-101.88149	1245.83923	-1386.26807	-147.69559	1280.22327	-100.59515	16.65428	-4.57162	-537.65082	-284.92957	94.03755	-1675.72998	33.93958	30.41806	-1166.31372	-248.58086	-11.38304
552	4.592	399.66916	35.84325	1495.65710	-693.34656	-102.15598	1241.55493	-1386.54834	-147.92609	1277.66455	-124.84033	15.73773	-5.22269	-509.61707	-287.09830	94.09398	-1643.64575	35.73416	27.42925	-1190.56592	-249.17102	-11.64756
553	4.600	401.03888	34.84554	1492.82422	-694.99121	-102.64191	1237.54675	-1387.35291	-147.85184	1275.04285	-148.93536	14.93274	-5.86745	-481.30969	-288.78186	94.40139	-1610.20068	36.71405	25.61258	-1214.71167	-249.75223	-11.90986
554	4.608	402.50421	33.82463	1490.00037	-697.40472	-103.38268	1233.93896	-1388.67041	-147.46085	1272.36340	-172.91766	14.20169	-6.40459	-452.76917	-289.99500	95.34422	-1575.79517	36.30133	24.83641	-1238.74243	-250.37311	-12.12507
555	4.617	403.95901	32.77273	1487.31348	-700.45508	-104.37231	1230.85461	-1390.39709	-146.78345	1269.68359	-196.81854	13.48051	-6.82646	-423.88287	-290.78140	96.62187	-1540.56360	34.39777	24.95075	-1262.67578	-251.02869	-12.26954
556	4.625	405.32782	31.69527	1484.89148	-703.89240	-105.53681	1228.39270	-1392.36206	-145.84988	1267.12476	-220.65643	12.75230	-7.17587	-394.60037	-291.14188	97.59186	-1504.57190	31.55795	25.96920	-1286.57117	-251.68619	-12.34315
557	4.633	406.57242	30.61468	1482.84167	-707.45020	-106.74790	1226.61755	-1394.37524	-144.68478	1264.85083	-244.46906	12.03822	-7.47763	-364.97980	-291.00870	97.82703	-1468.06836	28.37140	27.86642	-1310.51025	-252.32684	-12.36250
558	4.642	407.69257	29.55751	1481.23621	-710.90686	-107.87350	1225.57813	-1396.26770	-143.32016	1263.03223	-268.34256	11.33194	-7.72962	-335.12549	-290.29645	97.33305	-1431.65442	24.75787	30.41004	-1334.54834	-252.97086	-12.36167
559	4.650	408.72290	28.54278	1480.10791	-714.07922	-108.82455	1225.33228	-1397.91040	-141.80093	1261.81177	-292.35056	10.62547	-7.91817	-305.11264	-288.94678	96.30681	-1396.17432	20.32236	33.35554	-1358.67041	-253.65642	-12.37887
560	4.658	409.71851	27.59496	1479.45801	-716.80249	-109.56020	1225.93494	-1399.22852	-140.20612	1261.28003	-316.47852	10.01926	-8.00527	-274.93604	-286.95148	94.82618	-1362.35620	15.01825	36.53783	-1382.84705	-254.38844	-12.43792
561	4.667	410.72522	26.75118	1479.26147	-718.94214	-110.06583	1227.40161	-1400.20276	-138.66425	1261.46985	-340.66278	9.69774	-7.93845	-244.53952	-284.36334	92.82585	-1330.38513	9.05154	39.65816	-1407.15735	-255.09590	-12.54042
562	4.675	411.75433	26.00444	1479.45947	-720.42932	-110.34499	1229.69470	-1400.85278	-137.31052	1262.37012	-364.90176	9.59886	-7.76848	-213.92087	-281.24783	90.26755	-1299.74426	2.50418	42.24239	-1431.70605	-255.70479	-12.64951
563	4.683	412.79514	25.25507	1479.96399	-721.27985	-110.42623	1232.73242	-1401.22607	-136.20428	1263.94788	-389.30505	9.22806	-7.71510	-183.16402	-277.62219	87.23325	-1269.54333	-4.57693	43.92855	-1456.42993	-256.27475	-12.69735
564	4.692	413.85730	24.37477	1480.68555	-721.57373	-110.36092	1236.40381	-1401.39160	-135.30032	1266.15686	-413.96985	8.23100	-7.93092	-152.34129	-273.47388	83.84861	-1239.08936	-11.85199	44.69813	-1481.18835	-256.91849	-12.65692
565	4.700	414.99078	23.31706	1481.55115	-721.41382	-110.20826	1240.58374	-1401.42017	-134.50851	1268.92615	-438.83582	6.92529	-8.28095	-121.42126	-268.81964	80.17595	-1208.23828	-18.76654	44.80824	-1505.97327	-257.63919	-12.57584
566	4.708	416.27069	22.16372	1482.50354	-720.89453	-110.01849	1245.14221	-1401.35669	-133.76367	1272.14880	-463.79013	5.83922	-8.52731	-90.31850	-263.74301	76.25074	-1177.27356	-24.87289	44.58699	-1530.88306	-258.39035	-12.51900
567	4.717	417.77197	21.06188	1483.49365	-720.08923	-109.81944	1249.94812	-1401.21350	-133.04694	1275.68958	-488.84164	5.12608	-8.58662	-59.12751	-258.40985	72.22141	-1146.60681	-29.90704	44.26241	-1555.97974	-259.17963	-12.51854
568	4.725	419.54535	20.10627	1484.47400	-719.05121	-109.60790	1254.87061	-1400.99341	-132.37927	1279.40552	-514.07330	4.63089	-8.52724	-28.44875	-253.05003	68.36840	-1116.71069	-33.70532	43.87128	-1581.16736	-260.06128	-12.53341
569	4.733	421.60010	19.30426	1485.39661	-717.82074	-109.34931	1259.77747	-1400.71265	-131.80881	1283.15845	-539.49103	4.18321	-8.43301	0.50146	-247.90565	64.88122	-1088.19861	-36.12286	43.23506	-1606.08667	-261.12906	-12.36542
570	4.742	423.89972	18.62772	1486.21362	-716.42969	-108.99459	1264.53442	-1400.40527	-131.38345	1286.81165	-564.93896	3.79103	-8.26227	26.23822	-243.14604	61.57757	-1061.83630	-36.97626	41.97365	-1630.13184	-262.52338	-11.61128
571	4.750	426.37085	18.04901	1486.87842	-714.90674	-108.51391	1269.00696	-1400.11560	-131.10956	1290.22937	-590.05316	3.61922	-7.75263	47.56499	-238.80693	57.89567	-1038.41309	-36.06558	39.63175	-1652.70935	-264.35883	-9.83895
572	4.758	428.91913	17.54057	1487.34595	-713.28406	-107.92416	1273.06311	-1399.89233	-130.94687	1293.28320	-614.27631	3.80266	-6.45416	63.92570	-234.83766	53.21379	-1018.46838	-33.23950	35.94888	-1673.57495	-266.57980	-6.94601
573	4.767	431.44501	17.07145	1487.57568	-711.59796	-107.28168	1276.58411	-1399.77124	-130.85471	1295.86340	-637.01672	4.38385	-3.94539	75.47273	-231.16817	47.17676	-1002.10461	-28.45084	31.07949	-1692.88489	-268.92456	-3.27590
574	4.775	433.85272	16.61812	1487.54175	-709.88239	-106.64796	1279.48108	-1399.75183	-130.82162	1297.89490	-657.78534	5.38898	-0.07433	82.91649	-227.70465	39.78543	-989.13861	-21.74713	25.54275	-1710.89771	-271.06430	0.68446
575	4.783	436.05420	16.17234	1487.24231	-708.16235	-106.06518	1281.70361	-1399.78223	-130.83990	1299.35193	-676.10278	6.87627	5.07082	87.18721	-224.31868	31.35931	-979.48248	-13.23019	19.95283	-1727.63013	-272.74786	4.66837
576	4.792	437.96988	15.72966	1486.69629	-706.45435	-105.54766	1283.22876	-1399.76428	-130.87671	1300.25317	-691.36310	8.93095	11.42931	89.02292	-220.89546	22.52514	-973.41656	-3.15533	14.75049	-1742.71448	-273.85928	8.73212
577	4.800	439.52863	15.28651	1485.92798	-704.77466	-105.07082	1284.03674	-1399.57275	-130.87564	1300.64978	-702.85480	11.65935	19.18006	88.62015	-217.46626	14.15101	-971.55310	7.90863	10.00064	-1755.47607	-274.42984	13.14169
578	4.808	440.67450	14.85080	1484.95349	-703.14990	-104.57206	1284.09924	-1399.08606	-130.76575	1300.61633	-709.79919	15.19946	28.71301	85.45605	-214.32202	7.13182	-974.54889	19.04813	5.29023	-1765.14124	-274.52725	18.14957
579	4.817	441.38089	14.43638	1483.77722	-701.61652	-103.98125	1283.39026	-1398.22607	-130.47275	1300.22046	-711.46490	19.60449	40.15526	78.39365	-211.92516	2.09404	-982.76471	29.09085	0.01216	-1771.02539	-274.11963	23.67599
580	4.825	441.66150	14.05389	1482.39722	-700.20886	-103.25469	1281.90820	-1397.00342	-129.93423	1299.49780	-707.60303	24.63075	52.66294	66.14688	-210.63220	-0.91597	-996.06110	36.85480	-5.88075	-1772.49170	-273.30902	29.13759
581	4.833	441.57153	13.71487	1480.81384	-698.95435	-102.38853	1279.69250	-1395.53320	-129.11838	1298.46057	-698.79388	29.81651	64.47784	48.15236	-210.43810	-2.49976	-1013.78180	41.61230	-11.41224	-1768.91675	-272.59888	33.62743
582	4.842	441.20355	13.43203	1479.04102	-697.87573	-101.40977	1276.82397	-1393.99707	-128.04800	1297.11609	-686.10284	34.82481	74.05286	25.39622	-210.97665	-3.42091	-1034.91504	43.51019	-15.29953	-1759.90894	-272.54376	36.26146
583	4.850	440.68262	13.21623	1477.11316	-696.99329	-100.35342	1273.41321	-1392.57983	-126.79897	1295.46436	-670.44177	39.57143	81.02317	0.10262	-211.79518	-4.08729	-1058.32813	43.45865	-17.19558	-1745.38269	-273.27811	36.53110
584	4.858	440.15485	13.08361	1475.08179	-696.32727	-99.24270	1269.58496	-1391.42371	-125.46157	1293.47998	-652.38062	44.08275	86.04460	-25.69829	-212.60603	-4.61537	-1082.92749	42.51660	-17.81007	-1725.42944	-274.55408	34.52349
585	4.867	439.76044	13.06507	1472.99341	-695.89825	-98.07752	1265.46912	-1390.62109	-124.11883	1291.12366	-632.30615	48.37369	89.97485	-51.10944	-213.30904	-5.08542	-1107.86035	41.40042	-17.97082	-1700.35022	-275.98007	30.84237
586	4.875	439.59906	13.20149	1470.86853	-695.72778	-96.82917	1261.19751	-1390.22986	-122.84852	1288.38953	-610.51538	52.42912	93.30924	-76.09692	-213.91217	-5.58059	-1132.72437	40.36053	-18.08165	-1670.74182	-277.16913	26.35773
587	4.883	439.70755	13.52558	1468.70313	-695.84991	-95.45045	1256.89917	-1390.27124	-121.70425	1285.34485	-587.24823	56.21576	96.13571	-100.85378	-214.48607	-6.14914	-1157.46021	39.31842	-18.25651	-1637.45593	-277.85382	21.96379
588	4.892	440.06012	14.04934	1466.49402	-696.32495	-93.89790	1252.69092	-1390.70349	-120.69424	1282.13110	-562.73499	59.66144	98.34200	-125.47176	-215.12614	-6.79219	-1182.06177	38.17090	-18.52045	-1601.45410	-277.90952	18.38676
589	4.900	440.58380	14.76384	1464.26697	-697.23425	-92.14608	1248.67395	-1391.41089	-119.80364	1278.93530	-537.19989	62.65742	99.80386	-149.91368	-215.89697	-7.46737	-1206.46899	36.97717	-18.88155	-1563.59363	-277.27283	16.08944
590	4.908	441.17908	15.64534	1462.08594	-698.64905	-90.18696	1244.94409	-1392.21655	-119.03980	1275.93811	-510.81256	65.16516	100.46987	-174.11621	-216.79427	-8.10901	-1230.66418	35.87704	-19.28796	-1524.47632	-275.90750	15.27850
591	4.917	441.74072	16.66161	1460.04114	-700.58051	-88.03643	1241.60693	-1392.93579	-118.45464	1273.25549	-483.63416	67.28275	100.35072	-198.08510	-217.75223	-8.66094	-1254.74097	34.93405	-19.59865	-1484.52856	-273.77798	15.97736
592	4.925	442.17981	17.77424	1458.23083	-702.92969	-85.75750	1238.77368	-1393.45215	-118.13279	1270.92163	-455.61282	69.14497	99.46907	-221.90996	-218.69189	-9.10258	-1278.80396	34.09900	-19.70985	-1444.25391	-270.74661	18.09729
593	4.933	442.44220	18.94545	1456.74316	-705.48663	-83.47262	1236.53906	-1393.74585	-118.16680	1268.93958	-426.65836	70.83739	97.87196	-245.71683	-219.57822	-9.44618	-1302.86816	33.30179	-19.65660	-1404.42627	-266.58655	21.42695
594	4.942	442.51727	20.14871	1455.63916	-708.00281	-81.33492	1234.95898	-1393.84924	-118.62650	1267.35010	-396.72867	72.43367	95.69211	-269.60501	-220.42540	-9.71953	-1326.91309	32.54456	-19.56637	-1366.05566	-261.16510	25.57585
595	4.950	442.43604	21.36934	1454.94067	-710.27441	-79.46175	1234.04785	-1393.79443	-119.52273	1266.25305	-365.84409	74.03026	93.12802	-293.60504	-221.25343	-9.95097	-1350.99512	31.82724	-19.59918	-1330.09009	-254.53429	30.00294
596	4.958	442.25906	22.59754	1454.62939	-712.16400	-77.87466	1233.80371	-1393.59985	-120.79551	1265.77759	-334.05405	75.72841	90.33327	-317.69696	-222.06578	-10.15634	-1375.28833	30.95868	-19.90151	-1296.96240	-246.83464	34.16813
597	4.967	442.05951	23.82484	1454.66040	-713.57245	-76.49868	1234.23779	-1393.29272	-122.32616	1266.03088	-301.41849	77.57176	87.32892	-341.87589	-222.85263	-10.33565	-1400.03906	29.55524	-20.58856	-1266.31506	-238.16364	37.68416
598	4.975	441.90582	25.04459	1454.98132	-714.42175	-75.22254	1235.36792	-1392.94751	-123.94205	1267.05188	-268.02740	79.49109	84.03566	-366.17206	-223.59982	-10.47588	-1425.38501	27.40637	-21.69530	-1237.18799	-228.57362	40.37536
599	4.983	441.84851	26.25735	1455.54382	-714.67627	-73.97775	1237.17932	-1392.67615	-125.42562	1268.78589	-234.02924	81.34418	80.37398	-390.61157	-224.30188	-10.56520	-1451.05554	24.95169	-22.95903	-1208.54419	-218.20203	42.26406
600	4.992	441.91458	27.47690	1456.30286	-714.37451	-72.78359	1239.61096	-1392.54419	-126.53274	1271.08337	-199.60883	82.99080	76.30542	-415.20227	-224.96906	-10.61352	-1476.44629	23.13046	-23.82666	-1179.73535	-207.34071	43.52160
601	5.000	442.11581	28.72023	1457.21179	-713.61560	-71.70940	1242.59033	-1392.50342	-127.03580	1273.74744	-164.91412	84.31926	71.84176	-439.94421	-225.62888	-10.63994	-1501.14844	22.58948	-23.86329	-1150.58398	-196.41365	44.42640
602	5.008	442.46381	29.98916	1458.21863	-712.50378	-70.79177	1246.05237	-1392.43896	-126.84258	1276.64758	-130.00897	85.26106	67.08318	-464.82257	-226.31439	-10.64158	-1525.27881	23.19360	-23.07252	-1121.20557	-185.95543	45.30288
603	5.017	442.97650	31.27407	1459.26624	-711.11206	-70.01232	1249.90979	-1392.26099	-126.07777	1279.78259	-94.90540	85.87151	62.25988	-489.80688	-227.03662	-10.59383	-1549.36438	24.14835	-21.95209	-1091.94482	-176.54051	46.37559
604	5.025	443.67352	32.56834	1460.29309	-709.49042	-69.33962	1254.03613	-1391.92908	-124.99050	1283.18408	-59.69293	86.40045	57.75294	-514.88007	-227.78064	-10.48625	-1573.87988	24.61185	-21.13694	-1063.46497	-168.65710	47.60581
605	5.033	444.56805	33.86765	1461.23560	-707.68298	-68.76373	1258.28870	-1391.43921	-123.80901	1286.79663	-24.78156	87.20329	54.03365	-540.04547	-228.54355	-10.33830	-1598.80884	24.41275	-20.74813	-1036.74255	-162.59111	48.59787
606	5.042	445.65961	35.16860	1462.02722	-705.73120	-68.30441	1262.52991	-1390.82471	-122.67141	1290.46240	8.87463	88.55507	51.42654	-565.24036	-229.35362	-10.10867	-1623.74146	24.05838	-20.21505	-1012.87097	-158.41422	48.64064
607	5.050	446.92447	36.47522	1462.60352	-703.67059	-68.00228	1266.63098	-1390.14856	-121.60723	1293.97266	39.85687	90.47029	49.72015	-590.23254	-230.22942	-9.52089	-1648.17334	24.12897	-18.72817	-992.72156	-156.16965	47.00783
608	5.058	448.30975	37.79863	1462.90637	-701.53314	-67.89356	1270.46338	-1389.47400	-120.56051	1297.12537	66.65094	92.60367	47.99462	-614.63556	-231.14987	-8.01270	-1671.56201	24.81845	-15.81427	-976.64758	-156.07358	43.42337
609	5.067	449.74109	39.14567	1462.89258	-699.35657	-67.98330	1273.89941	-1388.83765	-119.46131	1299.76929	88.03986	94.40281	45.08333	-638.00232	-232.11562	-4.98254	-1693.47656	25.91400	-11.57634	-964.49097	-158.44313	38.29428
610	5.075	451.14526	40.50744	1462.54407	-697.19165	-68.23798	1276.82153	-1388.24365	-118.29385	1301.82629	103.49689	95.47096	40.35803	-659.83508	-233.22578	-0.15231	-1713.85229	27.06754	-6.45372	-955.85852	-163.40869	32.50039
611	5.083	452.47375	41.84846	1461.87866	-695.10083	-68.59751	1279.13135	-1387.67236	-117.10355	1303.28943	113.49774	95.81975	34.03859	-679.45911	-234.61809	6.35464	-1732.82251	28.03015	-0.86578	-950.40436	-170.70230	26.95816
612	5.092	453.70911	43.09996	1460.94250	-693.14832	-68.98887	1280.74561	-1387.09021	-115.94863	1304.19641	119.28387	95.79517	26.82844	-695.92969	-236.35260	14.29760	-1750.26172	28.73615	4.93356	-948.00867	-179.64494	22.24503
613	5.100	454.84436	44.18641	1459.78174	-691.38318	-69.33190	1281.59143	-1386.45679	-114.85700	1304.59387	121.97467	95.76538	19.45644	-708.15570	-238.42410	23.62645	-1765.63477	29.34305	10.86873	-948.82806	-189.25894	18.36344
614	5.108	455.85739	45.07121	1458.41504	-689.82709	-69.55618	1281.61511	-1385.74121	-113.83215	1304.51331	121.67279	95.88189	12.61361	-715.13495	-240.84325	34.52537	-1778.21680	30.05408	16.96979	-953.17792	-198.45525	14.67978
615	5.117	456.70264	45.77649	1456.82703	-688.47205	-69.63128	1280.80005	-1384.94836	-112.88030	1303.96033	117.29266	96.07220	7.01746	-716.11230	-243.62720	47.06565	-1787.39307	30.67975	23.11634	-961.33502	-206.25035	10.24516
616	5.125	457.32526	46.36757	1454.97998	-687.28308	-69.57453	1279.17700	-1384.11353	-112.01379	1302.92078	107.31104	96.11936	3.12644	-710.83832	-246.70927	60.47595	-1792.81152	30.64426	28.83510	-973.41406	-211.93684	4.60871
617	5.133	457.70044	46.90326	1452.84790	-686.20728	-69.42773	1276.82239	-1383.25916	-111.23623	1301.39124	91.03601	95.81364	0.81102	-700.03662	-249.91747	72.78308	-1794.26294	29.79730	33.53173	-989.33795	-215.27110	-1.47828
618	5.142	457.86871	47.39148	1450.44958	-685.19574	-69.23197	1273.84875	-1382.36133	-110.54653	1299.41187	69.46539	95.17751	-0.45325	-685.32159	-253.04077	81.84077	-1791.40344	29.01016	36.87880	-1008.82117	-216.67790	-6.47270
619	5.150	457.93237	47.80182	1447.84814	-684.22546	-69.01058	1270.38855	-1381.36243	-109.95797	1297.07764	44.84772	94.43005	-1.14592	-668.16608	-255.85503	87.02139	-1783.74133	29.54407	38.78289	-1031.24976	-217.09630	-9.39172
620	5.158	458.01813	48.12243	1445.11438	-683.31055	-68.75953	1266.57507	-1380.22205	-109.49392	1294.51501	19.32147	93.69483	-1.55177	-649.12335	-258.13403	89.55943	-1770.96838	31.88535	39.07497	-1055.56238	-217.37083	-10.50967
621	5.167	458.25009	48.37942	1442.29736	-682.50146	-68.45222	1262.52869	-1378.97510	-109.16364	1291.83875	-5.98395	92.93309	-1.83489	-628.17181	-259.71704	91.20427	-1753.15527	35.51642	37.52692	-1080.55444	-217.83574	-10.71645
622	5.175	458.74493	48.58603	1439.42969	-681.87848	-68.06165	1258.35522	-1377.75476	-108.95599	1289.11304	-30.84448	92.10187	-2.09806	-605.33612	-260.55392	92.86278	-1730.64917	39.69296	34.25412	-1105.45679	-218.44756	-10.68570
623	5.183	459.58496	48.71542	1436.53638	-681.55084	-67.59118	1254.14783	-1376.77014	-108.84429	1286.34473	-55.41370	91.19009	-2.41890	-580.78552	-260.66345	94.43920	-1704.00891	44.05524	29.99187	-1130.07434	-219.07339	-10.72133
624	5.192	460.77399	48.72638	1433.63904	-681.65765	-67.09692	1249.98682	-1376.25464	-108.77537	1283.50427	-79.84375	90.20464	-2.86365	-554.69928	-260.05157	95.46198	-1674.03308	48.49081	25.82087	-1154.46924	-219.63075	-10.92875
625	5.200	462.22235	48.58850	1430.77588	-682.35266	-66.68536	1245.94324	-1376.39734	-108.66283	1280.56238	-104.16943	89.22182	-3.44604	-527.32928	-258.69275	95.64389	-1641.66431	52.65939	22.50644	-1178.71484	-220.11377	-11.28881
626	5.208	463.77094	48.30434	1428.02075	-683.75861	-66.49102	1242.09485	-1377.27734	-108.40417	1277.53467	-128.35187	88.34978	-4.09640	-499.10376	-256.57794	95.08032	-1607.74683	55.90076	20.19477	-1202.86182	-220.58183	-11.68009
627	5.217	465.24081	47.91542	1425.49207	-685.90546	-66.63796	1238.53723	-1378.83154	-107.89532	1274.51233	-152.37811	87.62233	-4.71478	-470.46191	-253.73529	94.15009	-1572.77637	57.72253	18.77327	-1226.94165	-221.11060	-11.96636
628	5.225	466.48059	47.47905	1423.34424	-688.69269	-67.17736	1235.37695	-1380.87659	-107.04710	1271.63171	-176.30957	86.99303	-5.24284	-441.59436	-250.23010	93.24522	-1536.89294	58.25137	18.26868	-1250.95117	-221.71681	-12.09451
629	5.233	467.39246	47.04591	1421.73132	-691.91370	-68.03379	1232.70984	-1383.15527	-105.84130	1269.00330	-200.23688	86.40501	-5.66945	-412.42435	-246.15898	92.49773	-1500.18799	58.02139	18.80478	-1274.89417	-222.36224	-12.10809
630	5.242	467.94232	46.65297	1420.76270	-695.32983	-69.02004	1230.60938	-1385.35754	-104.38688	1266.69177	-224.21576	85.82184	-6.00896	-382.80652	-241.58154	91.69003	-1462.98682	57.31445	20.37226	-1298.83716	-223.01797	-12.09020
631	5.250	468.15302	46.32528	1420.48242	-698.72815	-69.92236	1229.14319	-1387.19031	-102.85894	1264.78430	-248.24670	85.22026	-6.29087	-352.71652	-236.46922	90.45803	-1425.95068	55.92245	22.79660	-1322.88306	-223.66408	-12.10494
632	5.258	468.08569	46.07855	1420.87695	-701.92993	-70.59521	1228.39783	-1388.51416	-101.35680	1263.44409	-272.31592	84.60164	-6.53879	-322.27051	-230.76132	88.60986	-1390.05017	53.54984	25.87878	-1347.10547	-224.26501	-12.16732
633	5.267	467.81982	45.91657	1421.90088	-704.78363	-70.99671	1228.46558	-1389.37451	-99.87420	1262.84595	-296.45511	84.00009	-6.75102	-291.59430	-224.42717	86.22082	-1356.19287	50.18549	29.39683	-1371.53198	-224.79036	-12.25876
634	5.275	467.43475	45.82862	1423.50000	-707.16608	-71.15261	1229.40002	-1389.88672	-98.38834	1263.08569	-320.72717	83.43973	-6.91223	-260.73920	-217.47235	83.47770	-1324.56250	46.05414	32.94684	-1396.15222	-225.25156	-12.36638
635	5.283	466.99554	45.78965	1425.61816	-708.98535	-71.10401	1231.18689	-1390.14221	-96.90585	1264.17285	-345.15430	82.91379	-7.01093	-229.73076	-209.94020	80.52293	-1294.38501	41.39090	35.99690	-1420.88013	-225.74373	-12.46705
636	5.292	466.54800	45.76826	1428.19495	-710.18506	-70.88723	1233.75403	-1390.19153	-95.43581	1266.05774	-369.70874	82.46471	-7.03310	-198.63033	-201.90425	77.42033	-1264.50085	36.36789	38.21085	-1445.57910	-226.40785	-12.50125
637	5.300	466.12231	45.74745	1431.16553	-710.75299	-70.53963	1236.99817	-1390.04602	-93.98122	1268.62708	-394.34955	82.17392	-6.98029	-167.51591	-193.43629	74.19185	-1234.19202	31.19208	39.59220	-1470.21826	-227.26680	-12.44127
638	5.308	465.74438	45.73182	1434.45972	-710.72504	-70.10348	1240.80164	-1389.68665	-92.56496	1271.69592	-419.05630	81.91699	-6.93198	-136.39993	-184.60518	70.85182	-1203.47083	26.24649	40.33673	-1494.92847	-228.17261	-12.34680
639	5.317	465.44867	45.72883	1437.99780	-710.17499	-69.61106	1245.03564	-1389.11304	-91.22524	1275.06152	-443.88049	81.34512	-7.00508	-105.17230	-175.54579	67.43658	-1172.69678	22.07880	40.69881	-1519.85059	-228.97623	-12.29345
640	5.325	465.28040	45.73733	1441.69031	-709.19757	-69.06162	1249.56482	-1388.39612	-89.98237	1278.58911	-468.90607	80.35756	-7.18212	-73.71905	-166.51198	64.06030	-1142.17993	19.15979	40.91734	-1545.00391	-229.67393	-12.29362
641	5.333	465.28314	45.75390	1445.44580	-707.89148	-68.41836	1254.25537	-1387.65649	-88.83541	1282.20581	-494.13580	79.28969	-7.30753	-42.25433	-157.82773	60.93312	-1112.28223	17.70206	41.09724	-1570.22388	-230.39908	-12.27951
642	5.342	465.48227	45.77520	1449.18274	-706.34467	-67.63107	1258.97876	-1386.99792	-87.78321	1285.81030	-519.50049	78.45244	-7.28915	-11.63379	-149.80647	58.23602	-1083.68909	17.72418	41.08197	-1595.09778	-231.33952	-12.04801
643	5.350	465.87372	45.80053	1452.84045	-704.63025	-66.66334	1263.60706	-1386.48035	-86.84072	1289.23523	-544.91724	77.84157	-7.14557	16.67361	-142.66963	55.88396	-1057.31165	19.21939	40.42424	-1619.03247	-232.63606	-11.21309
644	5.358	466.41833	45.84065	1456.37939	-702.80969	-65.50803	1268.01001	-1386.13074	-86.03951	1292.30103	-570.18750	77.34627	-6.82565	41.06573	-136.44923	53.40986	-1033.90710	22.26776	38.56699	-1641.52893	-234.28273	-9.36529
645	5.367	467.04285	45.91396	1459.77319	-700.93591	-64.19247	1272.06079	-1385.94409	-85.41828	1294.90613	-594.86572	76.99174	-6.02231	60.47336	-131.01425	50.16180	-1013.87396	27.04556	35.20064	-1662.43604	-236.10320	-6.37242
646	5.375	467.65088	46.02670	1463.00061	-699.05115	-62.77950	1275.64404	-1385.87378	-85.01897	1297.07019	-618.37683	76.99263	-4.21001	74.74551	-126.23153	45.64484	-997.27014	33.78986	30.54160	-1681.93066	-237.86246	-2.47815
647	5.383	468.13837	46.16404	1466.04370	-697.18384	-61.35941	1278.66687	-1385.83789	-84.86315	1298.86572	-640.21686	77.58958	-0.97725	84.51790	-122.02242	39.69033	-983.89789	42.67075	25.23097	-1700.25903	-239.39383	1.90760
648	5.392	468.40381	46.30621	1468.88879	-695.35034	-60.02195	1281.06458	-1385.73853	-84.91070	1300.30347	-659.90857	78.84779	3.72574	90.73732	-118.30721	32.43869	-973.54681	53.53812	19.92227	-1717.43542	-240.59908	6.47684
649	5.400	468.35938	46.44471	1471.52637	-693.56415	-58.82076	1282.79724	-1385.48279	-85.06611	1301.31360	-676.85602	80.70222	9.74316	94.19124	-115.03318	24.31637	-966.35571	65.85162	15.01194	-1733.02051	-241.34592	11.09983
650	5.408	467.94421	46.57910	1473.94714	-691.84241	-57.75332	1283.83557	-1384.99683	-85.22036	1301.82971	-690.39056	83.12746	17.03308	95.21968	-112.26996	16.02902	-962.91193	78.86530	10.59801	-1746.13281	-241.34776	15.69431
651	5.417	467.13196	46.70855	1476.13672	-690.20355	-56.76856	1284.15137	-1384.23364	-85.25968	1301.84839	-699.88513	86.24507	25.85609	93.56429	-110.22340	8.48209	-963.93604	91.70134	6.38895	-1755.84692	-240.16252	20.10770
652	5.425	465.92847	46.82769	1478.07190	-688.66180	-55.79609	1283.71680	-1383.17432	-85.05598	1301.41492	-704.69073	90.27733	36.57735	88.32997	-109.09116	2.59564	-969.91888	103.31725	1.76222	-1761.54102	-237.54343	24.18687
653	5.433	464.36594	46.93153	1479.72595	-687.22272	-54.78024	1282.51917	-1381.83447	-84.50375	1300.58435	-704.18787	95.26636	48.93194	78.23592	-108.84131	-1.09109	-981.01715	112.60529	-3.63673	-1762.71509	-233.95605	27.86530
654	5.442	462.49539	47.03032	1481.08179	-685.88257	-53.69730	1280.57947	-1380.28418	-83.58291	1299.40051	-698.26874	100.89629	61.50778	62.39381	-109.17822	-2.87975	-996.98792	118.71262	-9.18180	-1758.82764	-230.44286	30.98188
655	5.450	460.38165	47.14996	1482.14600	-684.63770	-52.54882	1277.95728	-1378.66040	-82.36770	1297.88940	-687.60156	106.71705	72.41966	41.25797	-109.78186	-3.68989	-1017.05359	121.54745	-13.54983	-1749.55017	-227.79230	33.00303
656	5.458	458.10611	47.31852	1482.94995	-683.49939	-51.34383	1274.74060	-1377.14490	-80.98534	1296.06152	-673.18927	112.45752	80.63866	16.71806	-110.48509	-4.21439	-1040.04126	121.95633	-16.00760	-1734.82983	-226.08894	33.17750
657	5.467	455.77167	47.56828	1483.53967	-682.50183	-50.08547	1271.03662	-1375.91321	-79.57262	1293.90247	-655.87091	118.10136	86.48891	-9.01820	-111.17979	-4.63069	-1064.69641	121.19171	-16.96854	-1714.67822	-224.98515	31.10461
658	5.475	453.49960	47.93914	1483.96204	-681.70166	-48.75986	1266.97070	-1375.08545	-78.24111	1291.37292	-636.21838	123.73531	90.94962	-34.62045	-111.73630	-4.96581	-1089.91577	120.18970	-17.21581	-1689.22144	-224.04985	27.08457
659	5.483	451.41327	48.46113	1484.25464	-681.16919	-47.33175	1262.68103	-1374.71155	-77.06594	1288.45874	-614.60095	129.33539	94.75324	-59.78204	-112.10454	-5.29984	-1115.00757	119.27701	-17.24787	-1658.97571	-222.89557	21.98207
660	5.492	449.61273	49.13743	1484.44031	-680.97925	-45.75953	1258.30872	-1374.78442	-76.09380	1285.22766	-591.29810	134.70325	98.08916	-84.63865	-112.36829	-5.73162	-1139.77563	118.39545	-17.32131	-1625.03516	-221.23976	16.88510
661	5.500	448.14813	49.95143	1484.52673	-681.21021	-44.01104	1253.98706	-1375.25232	-75.34136	1281.82642	-566.61218	139.59268	100.81732	-109.31484	-112.65115	-6.33370	-1164.30737	117.50122	-17.55707	-1589.04626	-218.94159	12.82761
662	5.508	447.00412	50.88746	1484.51624	-681.94165	-42.06705	1249.83887	-1376.02173	-74.78542	1278.43005	-540.83765	143.91000	102.78157	-133.83752	-113.03264	-7.08425	-1188.72888	116.68851	-17.94212	-1552.76111	-215.94965	10.61587
663	5.517	446.10547	51.93933	1484.42346	-683.24011	-39.92986	1245.97375	-1376.95068	-74.37461	1275.19275	-514.15417	147.78238	103.94889	-158.20966	-113.54713	-7.84312	-1213.08228	116.01128	-18.36783	-1517.17969	-212.18347	10.60475
664	5.525	445.34232	53.09955	1484.28931	-685.12415	-37.63781	1242.49487	-1377.85962	-74.07671	1272.21851	-486.62946	151.32990	104.30692	-182.44308	-114.19244	-8.45939	-1237.35437	115.37018	-18.70195	-1482.11475	-207.48512	12.49088
665	5.533	444.60376	54.35145	1484.18152	-687.51312	-35.26632	1239.50366	-1378.59216	-73.92289	1269.55005	-458.26813	154.49548	103.76942	-206.55698	-114.92484	-8.88722	-1261.56030	114.65749	-18.86909	-1446.82617	-201.78450	15.58357
666	5.542	443.80811	55.67763	1484.17908	-690.20435	-32.91509	1237.08875	-1379.07959	-73.99664	1267.19556	-429.00500	157.24170	102.28419	-230.60179	-115.68153	-9.18308	-1285.75342	113.90417	-18.90364	-1410.97559	-195.30992	19.40572
667	5.550	442.92239	57.06900	1484.35022	-692.93219	-30.69009	1235.30017	-1379.33789	-74.38421	1265.18762	-398.74567	159.70465	99.94876	-254.65158	-116.41736	-9.43554	-1309.97083	113.18604	-18.91021	-1374.92297	-188.42067	23.81649
668	5.558	441.96686	58.51768	1484.73584	-695.46948	-28.67928	1234.14294	-1379.41797	-75.12373	1263.61414	-367.44888	162.08020	96.98389	-278.75580	-117.11954	-9.69354	-1334.22217	112.50369	-18.96753	-1339.33179	-181.16469	28.62889
669	5.567	441.00037	60.00630	1485.34570	-697.67468	-26.93450	1233.61182	-1379.37317	-76.17159	1262.59058	-335.13177	164.50241	93.63285	-302.92212	-117.81076	-9.93386	-1358.53247	111.82611	-19.08992	-1304.59497	-173.21265	33.42505
670	5.575	440.09082	61.51479	1486.16504	-699.46521	-25.47628	1233.73547	-1379.25415	-77.41808	1262.20886	-301.83029	167.03702	90.05902	-327.15289	-118.53004	-10.09806	-1382.92334	111.15643	-19.24582	-1270.62451	-164.24184	37.78633
671	5.583	439.29089	63.03613	1487.16638	-700.77600	-24.31055	1234.57324	-1379.11145	-78.73510	1262.50671	-267.58282	169.69528	86.29396	-351.48566	-119.28242	-10.16069	-1407.36230	110.51801	-19.40561	-1237.18872	-154.22658	41.56623
672	5.592	438.63531	64.57642	1488.32361	-701.55566	-23.42799	1236.16479	-1378.99255	-79.98595	1263.46118	-232.44702	172.36179	82.26399	-375.97461	-120.02379	-10.16784	-1431.83057	109.86511	-19.59772	-1204.37842	-143.42883	44.88343
673	5.600	438.15143	66.14096	1489.61633	-701.78699	-22.77940	1238.49072	-1378.91919	-81.01305	1265.00769	-196.54938	174.75851	77.88878	-400.63898	-120.71133	-10.20279	-1456.42114	109.09418	-19.82659	-1172.63916	-132.23764	47.86377
674	5.608	437.86584	67.72650	1491.02051	-701.49500	-22.27047	1241.47156	-1378.85803	-81.68238	1267.07886	-160.09991	176.57227	73.18628	-425.44507	-121.35000	-10.30158	-1481.29431	108.24878	-19.93974	-1142.34949	-121.02245	50.43363
675	5.617	437.80392	69.32967	1492.49817	-700.73523	-21.80372	1244.98633	-1378.72253	-81.95856	1269.63440	-123.32013	177.59839	68.30842	-450.33875	-121.98033	-10.41437	-1506.53687	107.48314	-19.79654	-1113.45776	-110.11994	52.41589
676	5.625	437.98761	70.95941	1493.99609	-699.57703	-21.32136	1248.89087	-1378.41418	-81.91486	1272.64758	-86.38373	177.78452	63.51283	-475.29840	-122.64607	-10.45034	-1532.04883	106.78183	-19.53987	-1085.61523	-99.92326	53.75245
677	5.633	438.43411	72.63321	1495.45142	-698.09277	-20.81315	1253.03967	-1377.87634	-81.67245	1276.06409	-49.49493	177.25296	59.14526	-500.34747	-123.38075	-10.36848	-1557.57642	106.03188	-19.42197	-1058.67041	-90.93889	54.47704
678	5.642	439.15613	74.36150	1496.79736	-696.34949	-20.30476	1257.30371	-1377.12915	-81.32915	1279.77771	-13.13934	176.34949	55.64684	-525.51550	-124.19160	-10.22775	-1582.92798	105.29002	-19.39115	-1032.99414	-83.69624	54.47151
679	5.650	440.15494	76.14607	1497.96704	-694.40479	-19.84022	1261.57104	-1376.26440	-80.91549	1283.63037	21.61792	175.57907	53.37004	-550.76941	-125.07626	-10.07111	-1608.01770	104.79407	-19.01778	-1009.34387	-78.56062	53.37712
680	5.658	441.40338	78.00131	1498.89624	-692.31018	-19.46297	1265.73108	-1375.40381	-80.39645	1287.41968	53.16443	175.32393	52.10543	-575.91284	-126.09766	-9.69606	-1632.58118	104.75620	-17.73134	-988.46558	-75.70078	50.79899
681	5.667	442.84052	79.96597	1499.53162	-690.12323	-19.19709	1269.65881	-1374.65515	-79.71267	1290.91675	79.83673	175.53543	50.83897	-600.51038	-127.41009	-8.57025	-1656.12305	105.16873	-15.10590	-970.80048	-75.26472	46.58646
682	5.675	444.39111	82.06029	1499.84070	-687.90948	-19.03300	1273.21509	-1374.09192	-78.81992	1293.90955	100.45990	175.75023	48.28878	-623.91949	-129.19022	-6.05133	-1678.27478	105.87404	-11.09032	-956.48755	-77.47416	40.95281
683	5.683	445.99121	84.18524	1499.81909	-685.73535	-18.93024	1276.26123	-1373.74402	-77.70654	1296.25586	114.72723	175.47502	43.79963	-645.41919	-131.56216	-1.76355	-1698.98621	106.71338	-6.01349	-945.54218	-82.47593	34.40921
684	5.692	447.59827	86.07071	1499.49414	-683.65869	-18.83871	1278.67822	-1373.57861	-76.40791	1297.91504	123.47345	174.54141	37.66026	-664.28625	-134.56363	4.24830	-1718.36914	107.47467	-0.36228	-937.99609	-90.12518	27.62235
685	5.700	449.17590	87.42047	1498.90991	-681.72101	-18.71914	1280.37866	-1373.48547	-75.01900	1298.93481	128.37897	173.08165	30.68806	-679.73914	-138.13347	11.76258	-1736.40930	107.92082	5.44206	-933.95618	-99.90501	21.24588
686	5.708	450.66678	88.14041	1498.09570	-679.94379	-18.55192	1281.30884	-1373.30139	-73.66788	1299.40759	130.88385	171.24919	23.68928	-690.90759	-142.16194	20.76885	-1752.68213	108.03629	11.23584	-933.60217	-110.96044	15.67423
687	5.717	451.98346	88.36880	1497.04370	-678.33276	-18.34145	1281.44214	-1372.87158	-72.46169	1299.42566	131.20660	169.12973	17.23318	-696.91388	-146.60629	31.62796	-1766.35083	108.09903	17.20047	-937.12793	-122.13784	10.78943
688	5.725	453.03909	88.34953	1495.71606	-676.88428	-18.11034	1280.77563	-1372.11279	-71.46368	1299.05078	128.34906	166.90446	11.69071	-697.00079	-151.46396	44.64875	-1776.57739	108.34070	23.56738	-944.69531	-132.09689	6.05153
689	5.733	453.79120	88.32689	1494.07813	-675.58563	-17.87345	1279.32837	-1371.04578	-70.69730	1298.30872	120.86621	164.85071	7.28094	-690.88617	-156.56931	59.08789	-1782.87744	108.58096	30.12757	-956.44232	-139.63454	1.11841
690	5.742	454.25418	88.45544	1492.12341	-674.40985	-17.62200	1277.14319	-1369.78418	-70.13439	1297.20361	107.72516	163.16055	4.03110	-679.31012	-161.54895	72.66730	-1784.96997	108.44855	36.16063	-972.46362	-144.19266	-3.59103
691	5.750	454.48553	88.75520	1489.87512	-673.31750	-17.34155	1274.29468	-1368.48560	-69.69756	1295.73901	88.94708	161.88322	1.78833	-663.93158	-166.00363	82.80895	-1782.47852	108.09326	40.91222	-992.57941	-146.20555	-7.20455
692	5.758	454.57498	89.16719	1487.37463	-672.27307	-17.03017	1270.89270	-1367.28333	-69.31493	1293.93945	65.85724	160.97954	0.33514	-646.27734	-169.66965	88.65618	-1775.04834	108.34828	43.96296	-1015.91132	-146.79793	-9.28464
693	5.767	454.63831	89.63531	1484.66797	-671.26410	-16.69215	1267.07080	-1366.23718	-68.96841	1291.86401	40.57690	160.32451	-0.52824	-626.97571	-172.50023	91.54086	-1762.59448	109.88089	45.04560	-1040.92407	-147.00313	-10.16453
694	5.775	454.80396	90.13637	1481.79565	-670.31189	-16.32690	1262.96350	-1365.33130	-68.68145	1289.59839	14.92438	159.70601	-0.99551	-606.04364	-174.62338	93.45002	-1745.23877	112.62006	43.98198	-1066.24329	-147.30150	-10.47253
695	5.783	455.18787	90.66440	1478.78772	-669.47375	-15.92971	1258.68579	-1364.51624	-68.48418	1287.23035	-10.29492	158.97264	-1.27657	-583.43475	-176.16904	95.42471	-1723.18652	116.21048	41.09015	-1091.26465	-147.73811	-10.62783
696	5.792	455.86279	91.20746	1475.66162	-668.84509	-15.50239	1254.32544	-1363.76208	-68.39059	1284.83447	-35.08636	158.16949	-1.56586	-559.16357	-177.19209	97.34148	-1696.83032	120.33899	37.24856	-1115.95728	-148.20482	-10.78010
697	5.800	456.84454	91.73363	1472.43103	-668.56079	-15.07204	1249.95105	-1363.09143	-68.37870	1282.46289	-59.68152	157.43771	-1.98297	-533.21472	-177.71326	98.61254	-1666.89185	124.57370	33.48176	-1140.45374	-148.61063	-10.97518
698	5.808	458.10242	92.19379	1469.11780	-668.78503	-14.71146	1245.63208	-1362.57874	-68.37612	1280.13391	-84.20343	156.85699	-2.53868	-505.59589	-177.72162	98.80057	-1634.31970	128.36887	30.61153	-1164.85010	-148.96059	-11.24561
699	5.817	459.57669	92.54623	1465.75952	-669.67584	-14.54739	1241.46057	-1362.32056	-68.26836	1277.83313	-108.65771	156.40875	-3.15006	-476.54681	-177.20493	97.86459	-1600.03760	131.13547	28.99992	-1189.16699	-149.34868	-11.57609
700	5.825	461.18787	92.77998	1462.41394	-671.32312	-14.73733	1237.56091	-1362.39099	-67.93533	1275.54517	-133.01471	155.99329	-3.71358	-446.60657	-176.21771	96.17610	-1564.76709	132.39688	28.51448	-1213.38843	-149.86473	-11.88045
701	5.833	462.84851	92.91634	1459.15930	-673.68860	-15.40511	1234.07837	-1362.81091	-67.29070	1273.29187	-157.24579	155.48654	-4.18378	-416.35345	-174.84073	94.30897	-1528.92163	132.12527	28.88284	-1237.50500	-150.51003	-12.07650
702	5.842	464.48523	92.99915	1456.08350	-676.59119	-16.55508	1231.15161	-1363.54688	-66.30202	1271.13232	-181.34808	154.82933	-4.58444	-386.05536	-173.09738	92.66608	-1492.63159	130.69778	30.00869	-1261.54883	-151.20079	-12.15725
703	5.850	466.05728	93.08138	1453.26648	-679.76526	-18.02406	1228.88647	-1364.51343	-65.00286	1269.15955	-205.37384	154.04924	-4.96947	-355.58026	-170.97073	91.24165	-1456.07300	128.46602	31.93853	-1285.60864	-151.84209	-12.16955
704	5.858	467.55823	93.20868	1450.76648	-682.94348	-19.53533	1227.34741	-1365.56787	-63.48849	1267.51636	-229.40927	153.22946	-5.36527	-324.63043	-168.44070	89.69584	-1419.90210	125.52170	34.69780	-1309.78809	-152.39168	-12.17077
705	5.867	469.00739	93.40979	1448.61951	-685.89606	-20.83479	1226.57715	-1366.54065	-61.88372	1266.37097	-253.52570	152.49219	-5.71505	-293.06744	-165.46951	87.65176	-1385.23621	121.73309	38.16835	-1334.14343	-152.86575	-12.20222
706	5.875	470.43845	93.69351	1446.84204	-688.42511	-21.79810	1226.61658	-1367.28577	-60.31329	1265.85925	-277.75790	151.95334	-5.90949	-261.03241	-162.00345	84.98817	-1352.94312	116.92781	42.00634	-1358.67456	-153.30420	-12.26761
707	5.883	471.88763	94.05139	1445.43445	-690.36255	-22.43395	1227.49243	-1367.71814	-58.87426	1266.04956	-302.11389	151.62833	-5.91423	-228.80998	-157.99586	81.89043	-1322.86084	111.13406	45.67898	-1383.35413	-153.74797	-12.34897
708	5.892	473.38257	94.47095	1444.38525	-691.58856	-22.82330	1229.18933	-1367.83643	-57.60018	1266.94055	-326.60522	151.36522	-5.84392	-196.63861	-153.41025	78.64265	-1293.84814	104.59523	48.65244	-1408.10938	-154.26556	-12.41737
709	5.900	474.93500	94.93965	1443.67175	-692.05591	-23.07377	1231.63867	-1367.70081	-56.45411	1268.49353	-351.25464	150.93372	-5.87521	-164.61911	-148.21735	75.39036	-1264.66113	97.58900	50.60433	-1432.84241	-154.93660	-12.42519
710	5.908	476.54596	95.43176	1443.25720	-691.79254	-23.30509	1234.73193	-1367.38135	-55.37681	1270.65527	-376.06900	150.22853	-6.08628	-132.72728	-142.41753	72.07290	-1234.70166	90.44144	51.55490	-1457.55347	-155.73981	-12.35418
711	5.917	478.22168	95.90932	1443.09131	-690.87775	-23.62582	1238.34253	-1366.93164	-54.36086	1273.33984	-401.01691	149.34375	-6.39228	-100.85365	-136.07686	68.54122	-1204.04126	83.63278	51.85950	-1482.35571	-156.54327	-12.25060
712	5.925	479.98093	96.34103	1443.11536	-689.41809	-24.07883	1242.34888	-1366.38452	-53.47906	1276.42249	-426.04889	148.44638	-6.62988	-68.83279	-129.35669	64.73776	-1173.05872	77.61581	51.98256	-1507.35510	-157.25609	-12.17823
713	5.933	481.85303	96.71307	1443.26831	-687.54065	-24.59202	1246.64722	-1365.75256	-52.82873	1279.76819	-451.14966	147.61653	-6.70596	-36.57334	-122.50658	60.80692	-1142.17017	72.64462	52.20358	-1532.57617	-157.91977	-12.17279
714	5.942	483.87329	97.02791	1443.48682	-685.38013	-25.00422	1251.14185	-1365.03479	-52.44772	1283.25195	-476.35226	146.83066	-6.67189	-4.36534	-115.79945	57.08078	-1111.77649	68.93118	52.53770	-1557.88733	-158.67813	-12.19363
715	5.950	486.07300	97.29837	1443.70654	-683.04974	-25.15949	1255.71753	-1364.23645	-52.27294	1286.75610	-501.70648	146.08376	-6.63173	26.86415	-109.46658	53.89838	-1082.44104	66.70557	52.78371	-1582.90332	-159.72504	-12.03224
716	5.958	488.46350	97.54012	1443.86670	-680.62921	-24.97259	1260.22864	-1363.38599	-52.16767	1290.15881	-527.20569	145.44968	-6.58974	55.70567	-103.65968	51.30971	-1055.06519	66.09131	52.49826	-1607.04980	-161.23378	-11.29063
717	5.967	491.02478	97.76733	1443.91711	-678.17670	-24.43151	1264.51550	-1362.54126	-52.00494	1293.32996	-552.67535	145.01082	-6.37990	80.80577	-98.42019	48.91540	-1030.68970	67.18173	51.06511	-1629.81409	-163.23711	-9.55501
718	5.975	493.70914	97.98427	1443.81995	-675.73633	-23.57722	1268.42896	-1361.77307	-51.74184	1296.14807	-577.73346	144.79099	-5.66356	101.34929	-93.69616	46.03290	-1010.01428	70.17587	48.02551	-1650.94482	-165.56416	-6.69232
719	5.983	496.45325	98.17761	1443.54724	-673.33423	-22.48956	1271.84631	-1361.12549	-51.42785	1298.51965	-601.89301	144.74274	-4.03345	117.21904	-89.41152	42.05001	-993.05450	75.26648	43.40847	-1670.44897	-167.95761	-2.97895
720	5.992	499.18460	98.32849	1443.08191	-670.98071	-21.27853	1274.67603	-1360.58008	-51.15874	1300.38098	-624.72614	144.81845	-1.23450	128.91881	-85.50858	36.66648	-979.28412	82.44653	37.73096	-1688.44165	-170.23311	1.08990
721	6.000	501.82172	98.43243	1442.41846	-668.68396	-20.05938	1276.85938	-1360.05762	-51.02094	1301.69507	-645.90063	145.10025	2.72702	137.34041	-81.91913	29.93913	-968.24469	91.49713	31.68734	-1704.98657	-172.28798	5.10737
722	6.008	504.27905	98.50182	1441.56006	-666.46252	-18.90720	1278.36426	-1359.44946	-51.05436	1302.45740	-665.02728	145.78366	7.69986	143.39360	-78.52100	22.29177	-960.05969	102.02591	25.75503	-1720.01367	-173.98381	8.95443
723	6.017	506.47882	98.55258	1440.51221	-664.34375	-17.82693	1279.16931	-1358.64697	-51.23309	1302.69495	-681.55151	147.01791	13.57232	147.56963	-75.20564	14.53856	-955.41687	113.39571	19.95282	-1733.28345	-175.06114	12.80829
724	6.025	508.36292	98.58871	1439.27917	-662.35565	-16.76501	1279.25220	-1357.56189	-51.45696	1302.45325	-694.82227	148.86072	20.43004	149.56755	-72.05405	7.73175	-955.18182	124.73428	13.89438	-1744.33911	-175.20219	16.93189
725	6.033	509.90308	98.59634	1437.85974	-660.51965	-15.65041	1278.59717	-1356.14441	-51.57574	1301.79004	-704.15179	151.36017	28.62673	148.18675	-69.38964	2.74722	-960.00153	135.07738	7.13809	-1752.51990	-174.16705	21.36446
726	6.042	511.10675	98.55536	1436.25085	-658.84076	-14.44115	1277.20959	-1354.39709	-51.45005	1300.77307	-708.77710	154.55983	38.47118	141.68037	-67.57031	-0.18172	-970.11938	143.50436	-0.25369	-1757.04492	-172.03072	25.77419
727	6.050	512.01465	98.46268	1434.45801	-657.30200	-13.14722	1275.12036	-1352.38623	-50.99078	1299.46362	-708.03467	158.39572	49.47828	128.64296	-66.71087	-1.60244	-985.30371	149.30725	-7.32378	-1757.08716	-169.44688	29.56991
728	6.058	512.69507	98.34590	1432.49634	-655.87451	-11.81098	1272.38098	-1350.25024	-50.15694	1297.89136	-701.84753	162.64529	60.06667	109.15492	-66.62279	-2.38090	-1004.79785	152.28802	-12.67009	-1751.95874	-167.37152	32.10682
729	6.067	513.24683	98.25751	1430.38000	-654.54138	-10.46748	1269.06226	-1348.17493	-48.96896	1296.04114	-690.87958	167.01160	68.50132	85.17201	-67.00043	-3.03256	-1027.45703	153.00331	-15.60824	-1741.33594	-166.34909	32.88911
730	6.075	513.79718	98.25868	1428.10999	-653.31763	-9.12266	1265.25623	-1346.33545	-47.54134	1293.86243	-676.03827	171.25748	74.19955	59.37654	-67.59161	-3.59830	-1051.96802	152.50061	-16.66467	-1725.23547	-166.26909	31.77535
731	6.083	514.47803	98.39923	1425.66956	-652.25549	-7.75143	1261.07971	-1344.84998	-46.06084	1291.29858	-658.02350	175.29895	77.90657	33.59767	-68.21824	-4.01689	-1077.11475	151.62158	-16.84460	-1703.88525	-166.69707	29.05002
732	6.092	515.39063	98.70438	1423.03149	-651.43518	-6.29940	1256.67200	-1343.77942	-44.70016	1288.32605	-637.35345	179.19035	80.76648	8.40071	-68.78065	-4.36362	-1102.16870	150.65707	-16.84001	-1677.73145	-167.18623	25.28580
733	6.100	516.57935	99.17610	1420.17969	-650.94348	-4.69664	1252.18115	-1343.14697	-43.55816	1284.98767	-614.51849	183.00343	83.45518	-16.34395	-69.28645	-4.77107	-1126.93750	149.61432	-16.92348	-1647.45947	-167.35989	21.14727
734	6.108	518.02283	99.79535	1417.13623	-650.85748	-2.88696	1247.74854	-1342.93884	-42.67086	1281.39893	-589.98120	186.70972	86.01505	-40.87594	-69.80765	-5.30295	-1151.43152	148.55188	-17.14593	-1613.91357	-166.93275	17.27291
735	6.117	519.64319	100.52299	1413.97424	-651.24756	-0.84316	1243.50439	-1343.09009	-42.04525	1277.71960	-564.11597	190.08043	88.12560	-65.28542	-70.40316	-5.94240	-1175.70215	147.60466	-17.48458	-1577.97852	-165.74722	14.22133
736	6.125	521.32806	101.30893	1410.80969	-652.17969	1.43864	1239.57251	-1343.47998	-41.66756	1274.11523	-537.20898	192.69926	89.40312	-89.54137	-71.09461	-6.62194	-1199.85376	146.84351	-17.89836	-1540.44958	-163.74959	12.40256
737	6.133	522.95892	102.09969	1407.77917	-653.67719	3.93406	1236.06763	-1343.94861	-41.50343	1270.72180	-509.45868	194.29327	89.65158	-113.62676	-71.85703	-7.25738	-1223.95386	146.21873	-18.31748	-1501.87903	-160.94969	12.01044
738	6.142	524.43225	102.84822	1405.01868	-655.65259	6.56428	1233.09143	-1344.34753	-41.52679	1267.62073	-480.94958	195.04150	88.98270	-137.59013	-72.62093	-7.79032	-1247.97266	145.62729	-18.64197	-1462.52783	-157.39531	13.03417
739	6.150	525.67499	103.52843	1402.64563	-657.89075	9.17655	1230.72656	-1344.59204	-41.74723	1264.85315	-451.68201	195.37903	87.68350	-161.50336	-73.33915	-8.20805	-1271.90369	145.00366	-18.80679	-1422.56079	-153.10606	15.32853
740	6.158	526.65955	104.13322	1400.74365	-660.12988	11.56803	1229.02283	-1344.66150	-42.19602	1262.46680	-421.60870	195.61566	86.01617	-185.42665	-74.03983	-8.54547	-1295.84912	144.32318	-18.84905	-1382.37854	-148.02345	18.65237
741	6.167	527.41028	104.66368	1399.35327	-662.16809	13.56297	1227.99194	-1344.56458	-42.89295	1260.54895	-390.63577	195.84877	84.14634	-209.40558	-74.77170	-8.86473	-1319.92798	143.56018	-18.87148	-1342.75635	-142.01793	22.66796
742	6.175	527.99457	105.12709	1398.47595	-663.89587	15.08985	1227.63379	-1344.32349	-43.82772	1259.21582	-358.65686	196.07404	82.11544	-233.45720	-75.52789	-9.19261	-1344.16516	142.73141	-18.93271	-1304.58508	-134.96844	27.00239
743	6.183	528.49890	105.53714	1398.08533	-665.25586	16.18487	1227.97437	-1343.99316	-44.95055	1258.56580	-325.62024	196.27203	79.80849	-257.57312	-76.27718	-9.47833	-1368.49756	141.93109	-19.01833	-1268.40784	-126.88265	31.35540
744	6.192	529.00061	105.91409	1398.13708	-666.20142	16.92959	1229.06775	-1343.66406	-46.15704	1258.63550	-291.55835	196.42697	77.01234	-281.75967	-77.01958	-9.65103	-1392.87659	141.22829	-19.12593	-1234.16040	-117.89785	35.50645
745	6.200	529.54675	106.27840	1398.58118	-666.68805	17.40228	1230.95508	-1343.42261	-47.28661	1259.39966	-256.55371	196.49551	73.56168	-306.04834	-77.75676	-9.70385	-1417.32458	140.55821	-19.30019	-1201.29041	-108.19845	39.25417
746	6.208	530.14856	106.63467	1399.37219	-666.68335	17.67913	1233.61963	-1343.29492	-48.16747	1260.80701	-220.69196	196.37740	69.45762	-330.47693	-78.48102	-9.69230	-1441.90173	139.79601	-19.52932	-1169.11157	-98.00504	42.44389
747	6.217	530.79736	106.97003	1400.47034	-666.17725	17.85116	1236.97339	-1343.23096	-48.68551	1262.81128	-184.08167	195.93355	64.89621	-355.08466	-79.21368	-9.68578	-1466.67163	138.94824	-19.67992	-1137.13342	-87.61685	45.06332
748	6.225	531.48779	107.28011	1401.83521	-665.18475	18.01746	1240.87317	-1343.12732	-48.81802	1265.37244	-146.91449	195.05383	60.20844	-379.89636	-79.98891	-9.71938	-1491.67651	138.12325	-19.64881	-1105.20483	-77.45966	47.25983
749	6.233	532.22998	107.59367	1403.41797	-663.74579	18.25210	1245.14575	-1342.86938	-48.62045	1268.44446	-109.43323	193.72351	55.73588	-404.89862	-80.80288	-9.75669	-1516.88452	137.31195	-19.53796	-1073.49805	-68.08543	49.22579
750	6.242	533.04468	107.95685	1405.16101	-661.92249	18.57283	1249.61938	-1342.37463	-48.19759	1271.95679	-71.79297	192.03162	51.73877	-430.05090	-81.60135	-9.73747	-1542.18225	136.45189	-19.54223	-1042.43750	-60.07188	51.04044
751	6.250	533.95288	108.39348	1406.99805	-659.78809	18.94215	1254.15356	-1341.62244	-47.67075	1275.79065	-33.98096	190.13687	48.41971	-455.32300	-82.32923	-9.67373	-1567.45923	135.67404	-19.61942	-1012.62805	-53.88888	52.56211
752	6.258	534.96973	108.89287	1408.85645	-657.41125	19.29801	1258.64905	-1340.64905	-47.14382	1279.77417	4.02325	188.24207	46.00117	-480.70563	-83.01393	-9.62930	-1592.55884	135.28949	-19.28994	-984.80286	-49.83293	53.39906
753	6.267	536.10028	109.42461	1410.66211	-654.85205	19.58698	1263.03076	-1339.51624	-46.67596	1283.70923	41.83655	186.61559	44.73927	-506.14856	-83.78309	-9.57201	-1617.08643	135.53191	-17.80732	-959.72827	-48.06507	53.00803
754	6.275	537.33038	109.95334	1412.34973	-652.16724	19.78423	1267.22083	-1338.28076	-46.25811	1287.41785	78.29218	185.55420	44.72504	-531.45343	-84.77891	-9.24772	-1640.47131	136.36400	-14.63755	-937.97247	-48.71894	50.95732
755	6.283	538.62366	110.45436	1413.87183	-649.41785	19.89926	1271.12146	-1336.99121	-45.82186	1290.76343	111.51416	185.11565	45.46351	-556.20984	-86.07851	-8.16784	-1662.27991	137.53560	-9.86666	-919.69067	-51.95566	47.22538
756	6.292	539.93219	110.92480	1415.20337	-646.67493	19.97005	1274.61926	-1335.71216	-45.30724	1293.64600	139.52252	184.89511	45.73590	-579.85669	-87.70363	-5.76640	-1682.33643	138.69646	-4.12461	-904.69208	-57.85172	42.28522
757	6.300	541.20245	111.37045	1416.33691	-644.01941	20.04632	1277.59912	-1334.52515	-44.71354	1296.00232	161.01685	184.30560	44.23340	-601.80975	-89.67598	-1.71326	-1700.63623	139.51434	1.90712	-892.72491	-66.20902	36.87488
758	6.308	542.37451	111.78500	1417.27307	-641.53516	20.16317	1279.96106	-1333.49280	-44.05935	1297.80847	175.97052	183.13721	40.45371	-621.44879	-92.04984	3.92903	-1717.16248	139.96185	7.94860	-883.72449	-76.47639	31.65191
759	6.317	543.38544	112.14822	1418.01501	-639.29614	20.31992	1281.63049	-1332.63037	-43.32561	1299.06396	185.67023	181.72350	34.89222	-637.97687	-94.92741	10.96318	-1731.62109	140.40936	14.23794	-877.89246	-87.81471	26.97029
760	6.325	544.17908	112.43031	1418.56787	-637.34894	20.48060	1282.55725	-1331.90747	-42.46542	1299.76990	191.93640	180.55554	28.45951	-650.42023	-98.49387	19.46817	-1743.44995	141.16861	21.17197	-875.57910	-99.21036	22.75462
761	6.333	544.71326	112.59364	1418.93616	-635.69922	20.59267	1282.70972	-1331.28223	-41.46282	1299.91785	195.94952	179.88736	21.89938	-657.78705	-102.96735	29.94431	-1752.16638	141.88396	28.60920	-877.07684	-109.62916	18.45007
762	6.342	544.96521	112.60553	1419.11804	-634.30920	20.61341	1282.07214	-1330.73767	-40.37313	1299.48999	197.60339	179.73837	15.68718	-659.22113	-108.38528	42.87158	-1757.48254	141.61414	35.59766	-882.55334	-118.22301	13.30742
763	6.350	544.93396	112.45554	1419.10522	-633.10999	20.52766	1280.64844	-1330.27100	-39.29510	1298.47205	195.73102	180.01135	10.21571	-654.31885	-114.45342	57.62917	-1759.00854	139.84402	40.97230	-892.14362	-124.47204	7.06087
764	6.358	544.64160	112.16133	1418.88696	-632.01709	20.34280	1278.46301	-1329.84692	-38.31130	1296.87744	188.81348	180.44022	5.87531	-643.66345	-120.65504	71.84661	-1756.12903	137.24042	44.08079	-905.93707	-128.26633	0.46482
765	6.367	544.13452	111.76135	1418.45459	-630.94537	20.07671	1275.56042	-1329.37720	-37.46415	1294.76965	175.81329	180.61600	2.86814	-628.83405	-126.47819	82.63635	-1748.40527	135.09370	44.87920	-923.80750	-130.00960	-5.02036
766	6.375	543.48187	111.30492	1417.80347	-629.82520	19.76131	1272.01074	-1328.74133	-36.76997	1292.27100	156.92548	180.27513	1.01999	-611.46368	-131.56982	88.90143	-1735.90063	134.34471	43.64469	-945.22473	-130.54659	-8.36800
767	6.383	542.77576	110.84161	1416.93372	-628.62213	19.45210	1267.91394	-1327.82703	-36.22829	1289.55591	133.78180	179.51181	-0.07277	-592.37183	-135.78625	92.04434	-1718.89917	135.30869	40.77830	-969.10852	-130.75891	-9.75393
768	6.392	542.13434	110.40768	1415.85217	-627.35168	19.21967	1263.39197	-1326.57910	-35.80993	1286.81323	108.67218	178.60043	-0.71835	-571.68842	-139.17554	94.33430	-1697.56384	137.74637	36.68715	-994.05511	-131.13580	-10.10406
769	6.400	541.69727	110.02362	1414.56848	-626.08197	19.12820	1258.56934	-1325.04053	-35.45945	1284.18823	83.33044	177.68443	-1.05093	-549.36658	-141.90552	97.01060	-1672.09729	140.96617	31.73743	-1018.98889	-131.70508	-10.21557
770	6.408	541.59509	109.69914	1413.08081	-624.92676	19.22413	1253.55933	-1323.35559	-35.14025	1281.73938	58.44318	176.74908	-1.21677	-525.33301	-144.14670	99.87377	-1643.09399	144.21375	26.50328	-1043.50732	-132.29599	-10.41243
771	6.417	541.90472	109.42419	1411.37390	-624.03369	19.52811	1248.46338	-1321.72461	-34.86913	1279.44238	34.02301	175.79720	-1.44811	-499.47784	-145.98734	102.06935	-1611.67993	147.04550	22.03500	-1067.65210	-132.79892	-10.67848
772	6.425	542.62280	109.15813	1409.43567	-623.57172	20.01504	1243.38574	-1320.33691	-34.66436	1277.23022	9.91602	174.88800	-1.90428	-471.83020	-147.44661	102.97675	-1579.34924	149.16631	19.47641	-1091.57837	-133.22220	-10.92041
773	6.433	543.67395	108.84131	1407.28052	-623.70801	20.59801	1238.45178	-1319.32312	-34.46632	1275.03125	-13.96741	174.06186	-2.54332	-442.78076	-148.52155	102.61964	-1547.35095	150.16628	19.24636	-1115.38184	-133.63382	-11.14463
774	6.442	544.94336	108.42155	1404.96313	-624.55750	21.13203	1233.81531	-1318.73853	-34.15752	1272.78455	-37.66852	173.33813	-3.19028	-412.98621	-149.19244	101.57986	-1515.98486	149.82680	20.77247	-1139.08252	-134.11089	-11.42496
775	6.450	546.31396	107.86787	1402.56946	-626.10480	21.44341	1229.64929	-1318.56555	-33.64581	1270.45886	-61.24841	172.73230	-3.71680	-382.96600	-149.41713	100.57562	-1484.68811	148.38849	23.06059	-1162.68872	-134.70413	-11.76714
776	6.458	547.69238	107.17107	1400.19800	-628.16626	21.39722	1226.11475	-1318.72400	-32.89722	1268.10278	-84.78607	172.21341	-4.12640	-352.84912	-149.16722	99.97028	-1452.85181	146.06097	25.38122	-1186.23169	-135.40894	-12.07860
777	6.467	549.01715	106.35086	1397.94666	-630.46545	20.97486	1223.31750	-1319.07751	-31.91996	1265.88953	-108.35760	171.68753	-4.47647	-322.49915	-148.45490	99.56673	-1420.37622	142.58578	27.44264	-1209.76184	-136.17271	-12.26649
778	6.475	550.26459	105.45279	1395.90259	-632.77008	20.28504	1221.28406	-1319.46924	-30.75236	1264.06824	-132.03131	171.06137	-4.80083	-291.79816	-147.28510	98.85378	-1387.56030	137.66705	29.24408	-1233.34424	-136.93073	-12.31891
779	6.483	551.45654	104.51886	1394.13037	-634.94983	19.49184	1219.99597	-1319.78760	-29.45658	1262.83887	-155.84406	170.31912	-5.10656	-260.80072	-145.60236	97.47583	-1354.71631	131.53200	30.96622	-1257.07458	-137.62436	-12.28952
780	6.492	552.65076	103.56677	1392.66199	-636.93036	18.73676	1219.46216	-1319.98816	-28.10392	1262.29224	-179.79181	169.53452	-5.37772	-229.65973	-143.31293	95.47380	-1321.90430	124.76215	32.80446	-1281.07495	-138.19113	-12.24740
781	6.500	553.91223	102.59842	1391.50244	-638.63715	18.10935	1219.74524	-1320.04663	-26.76603	1262.44702	-203.86432	168.80176	-5.59278	-198.47974	-140.35123	93.10208	-1288.97974	117.81758	34.78327	-1305.40857	-138.58914	-12.24235
782	6.508	555.28894	101.61461	1390.64819	-639.99097	17.65403	1220.91345	-1319.93323	-25.50166	1263.29102	-228.06860	168.16238	-5.76154	-167.27763	-136.72206	90.51814	-1255.87573	110.90573	36.80292	-1329.98975	-138.90428	-12.26131
783	6.517	556.80237	100.62086	1390.10034	-640.92847	17.38371	1222.98535	-1319.64038	-24.31911	1264.78992	-252.42056	167.59306	-5.91752	-136.03674	-132.47974	87.70749	-1222.78735	104.07489	38.80293	-1354.63477	-139.35411	-12.22845
784	6.525	558.44897	99.62480	1389.86475	-641.41388	17.28605	1225.91687	-1319.19434	-23.18311	1266.88635	-276.94168	167.03360	-6.06334	-104.76974	-127.65618	84.59975	-1190.10583	97.30611	40.74338	-1379.23547	-140.07176	-12.09976
785	6.533	560.20837	98.63275	1389.94226	-641.43616	17.33010	1229.61292	-1318.62341	-22.08979	1269.50427	-301.65442	166.43961	-6.16373	-73.51380	-122.23989	81.14557	-1158.21143	90.61858	42.46033	-1403.86597	-140.95862	-11.92720
786	6.542	562.05780	97.65283	1390.31824	-641.00281	17.47905	1233.94250	-1317.94263	-21.08408	1272.55786	-326.56525	165.81354	-6.21789	-42.25338	-116.25179	77.32011	-1127.26892	84.18356	43.72074	-1428.70288	-141.81619	-11.78956
787	6.550	563.98340	96.69702	1390.95569	-640.13336	17.70263	1238.75317	-1317.16431	-20.19372	1275.95898	-351.66138	165.18159	-6.27501	-10.92238	-109.79590	73.12618	-1097.23804	78.36050	44.43952	-1453.84387	-142.55171	-11.70885
788	6.558	565.98645	95.77554	1391.79504	-638.85510	17.98767	1243.88330	-1316.30713	-19.40359	1279.61011	-376.92340	164.57246	-6.34289	20.39815	-103.05826	68.66051	-1068.18005	73.54190	44.70301	-1479.21094	-143.21622	-11.67930
789	6.567	568.07959	94.89595	1392.76135	-637.20374	18.34429	1249.17444	-1315.39966	-18.69356	1283.38867	-402.32544	163.99866	-6.35748	51.21176	-96.33874	64.21460	-1040.45044	69.99091	44.62292	-1504.54541	-143.95403	-11.66466
790	6.575	570.27661	94.06406	1393.78076	-635.22791	18.80032	1254.48071	-1314.48535	-18.06576	1287.14819	-427.82239	163.42789	-6.27711	80.55820	-90.04177	60.20847	-1014.44507	67.92065	44.23176	-1529.39136	-144.99583	-11.44284
791	6.583	572.58057	93.27620	1394.79163	-632.99127	19.39005	1259.66882	-1313.62109	-17.53663	1290.73901	-453.32922	162.81923	-6.12832	107.32616	-84.51607	56.87812	-990.33838	67.63165	43.43353	-1553.14673	-146.56487	-10.55650
792	6.592	574.97388	92.51917	1395.74597	-630.57007	20.14309	1264.61133	-1312.86755	-17.11568	1294.03613	-478.69580	162.22519	-5.87693	130.64302	-79.86479	53.98543	-968.27130	69.47546	42.04223	-1575.31079	-148.67017	-8.58056
793	6.600	577.40942	91.78258	1396.60767	-628.04456	21.06715	1269.18481	-1312.27905	-16.79462	1296.95715	-503.66522	161.81149	-5.25722	149.96605	-75.93318	50.85741	-948.61859	73.68198	39.86631	-1595.73486	-151.07277	-5.45751
794	6.608	579.81183	91.06155	1397.35510	-625.48895	22.12869	1273.27173	-1311.88208	-16.56628	1299.45349	-527.84253	161.74118	-3.80939	165.01112	-72.45579	46.73771	-931.86853	80.18970	36.73061	-1614.57434	-153.49248	-1.54703
795	6.617	582.08813	90.34473	1397.98340	-622.96539	23.25092	1276.76599	-1311.64880	-16.45752	1301.47632	-550.75171	162.08368	-1.16513	175.86598	-69.19199	41.16799	-918.36877	88.67224	32.55095	-1632.02893	-155.74081	2.62060
796	6.625	584.14453	89.61096	1398.50122	-620.52051	24.34486	1279.58618	-1311.48389	-16.53017	1302.96997	-571.90485	162.84737	2.72755	183.13115	-65.97806	34.16992	-908.32202	98.73076	27.50117	-1648.15405	-157.64899	6.66645
797	6.633	585.90259	88.84683	1398.91809	-618.18481	25.35703	1281.68347	-1311.24158	-16.82877	1303.92542	-590.79498	164.03244	7.68967	187.68169	-62.73026	26.23351	-901.86993	109.92439	21.96333	-1662.76501	-159.01613	10.57903
798	6.642	587.30347	88.05984	1399.23682	-615.98206	26.29490	1283.03040	-1310.77417	-17.30025	1304.42004	-606.88428	165.68436	13.57925	190.10094	-59.45433	18.21275	-899.11017	121.65466	16.23406	-1675.30713	-159.70596	14.69567
799	6.650	588.30664	87.27057	1399.45569	-613.94226	27.21720	1283.60181	-1309.98730	-17.76827	1304.57410	-619.60571	168.01212	20.56288	190.24678	-56.29903	11.09596	-900.18597	133.23399	10.39903	-1684.82837	-159.74005	19.36860
800	6.658	588.89465	86.50189	1399.57410	-612.10181	28.20236	1283.37524	-1308.86926	-18.01609	1304.47192	-628.30383	171.35664	29.18223	187.23521	-53.57536	5.64512	-905.38318	144.00955	4.43520	-1690.24097	-159.27400	24.48940
801	6.667	589.08069	85.77785	1399.59302	-610.49127	29.30859	1282.34814	-1307.48706	-17.89471	1304.13110	-632.20166	175.87787	39.84277	179.76140	-51.62907	2.08381	-915.06152	153.24243	-1.60730	-1690.69507	-158.56351	29.34300
802	6.675	588.90875	85.12585	1399.51184	-609.12518	30.54203	1280.55212	-1305.95654	-17.35804	1303.51184	-630.70648	181.32982	51.93686	166.66838	-50.63215	0.02491	-929.36456	160.03973	-7.31003	-1685.80505	-157.94037	32.97982
803	6.683	588.44763	84.57416	1399.32788	-607.99908	31.85260	1278.05432	-1304.38489	-16.46235	1302.52808	-623.94666	187.20444	63.70979	147.77446	-50.47552	-1.21489	-947.88635	163.78946	-11.86410	-1675.62402	-157.69157	34.71492
804	6.692	587.78662	84.13898	1399.03516	-607.09265	33.15974	1274.95068	-1302.83289	-15.36263	1301.07275	-612.79572	193.03690	73.37207	124.44847	-50.86899	-2.11242	-969.68750	164.77568	-14.69626	-1660.38354	-157.91148	34.37957
805	6.700	587.03522	83.81117	1398.62708	-606.37726	34.39121	1271.36072	-1301.37500	-14.24137	1299.08057	-598.24310	198.58266	80.31755	99.00233	-51.52247	-2.78943	-993.56189	164.11008	-16.01506	-1640.28735	-158.46487	32.28254
806	6.708	586.31512	83.56226	1398.09717	-605.82678	35.51749	1267.41968	-1300.15564	-13.21828	1296.56995	-580.89807	203.84793	85.20419	73.28825	-52.22128	-3.26547	-1018.31659	162.91335	-16.51185	-1615.53943	-159.04854	28.98897
807	6.717	585.73700	83.37141	1397.43835	-605.43079	36.56919	1263.26526	-1299.30896	-12.35324	1293.61816	-561.03235	209.01761	89.11176	48.04604	-52.85545	-3.64485	-1043.16406	161.72166	-16.73379	-1586.49719	-159.29218	25.11308
808	6.725	585.37097	83.24533	1396.64795	-605.20813	37.63230	1259.02563	-1298.86816	-11.67975	1290.32910	-538.88800	214.20212	92.72330	23.28264	-53.45168	-4.05430	-1067.86340	160.61588	-16.88689	-1553.79517	-158.88148	21.25118
809	6.733	585.23193	83.20847	1395.73816	-605.21619	38.82722	1254.80896	-1298.77515	-11.19486	1286.83325	-514.87964	219.24211	96.08753	-1.20293	-54.08934	-4.55018	-1092.41626	159.57019	-17.02567	-1518.30249	-157.65671	17.97249
810	6.742	585.28607	83.28177	1394.74524	-605.54895	40.27412	1250.70020	-1298.91882	-10.85191	1283.29321	-489.48914	223.86638	98.91850	-25.56276	-54.77742	-5.13006	-1116.81628	158.59085	-17.23265	-1480.91138	-155.59024	15.75141
811	6.750	585.46576	83.47473	1393.73230	-606.31543	42.05444	1246.77136	-1299.15662	-10.59488	1279.87634	-463.04211	227.89133	100.95711	-49.83141	-55.47553	-5.74977	-1141.04114	157.69571	-17.57919	-1442.32080	-152.67683	14.87364
812	6.758	585.68860	83.78793	1392.78174	-607.58783	44.18705	1243.09985	-1299.33386	-10.41006	1276.70215	-435.67084	231.19379	102.05287	-73.96870	-56.18005	-6.33449	-1165.11072	156.87759	-17.99507	-1402.95410	-148.91975	15.42739
813	6.767	585.87518	84.21570	1391.98438	-609.33167	46.61966	1239.78259	-1299.32874	-10.33561	1273.82104	-407.42310	233.67000	102.10753	-97.96346	-56.91754	-6.83100	-1189.09851	156.10745	-18.31533	-1363.07153	-144.40169	17.38039
814	6.775	585.96637	84.74767	1391.42981	-611.37329	49.22746	1236.93140	-1299.09180	-10.42781	1271.25500	-378.32846	235.31239	101.10320	-121.89169	-57.67951	-7.23451	-1213.07507	155.36072	-18.46935	-1323.05933	-139.20746	20.60085
815	6.783	585.93701	85.37131	1391.19421	-613.46429	51.82646	1234.64905	-1298.63391	-10.73716	1269.05737	-348.41196	236.25398	99.17487	-145.86205	-58.41243	-7.58170	-1237.07654	154.63692	-18.52386	-1283.66333	-133.25844	24.78480
816	6.792	585.80225	86.07320	1391.32458	-615.39355	54.22322	1233.00513	-1297.99426	-11.29034	1267.32886	-317.70111	236.70659	96.59113	-169.92407	-59.09087	-7.92915	-1261.15747	153.94144	-18.56341	-1245.85742	-126.38378	29.45190
817	6.800	585.60925	86.83789	1391.82983	-617.03827	56.28850	1232.03845	-1297.23865	-12.06457	1266.17725	-286.20303	236.90015	93.63384	-194.05159	-59.75521	-8.28999	-1285.37781	153.24277	-18.63023	-1210.37402	-118.52847	34.08388
818	6.808	585.41840	87.65349	1392.68884	-618.32867	57.99184	1231.78357	-1296.46863	-12.99604	1265.66968	-253.86978	237.02838	90.46637	-218.21504	-60.44307	-8.60218	-1309.69019	152.50659	-18.73631	-1177.32300	-109.76439	38.27808
819	6.817	585.28308	88.51886	1393.86304	-619.19678	59.36840	1232.28735	-1295.80273	-14.02394	1265.81421	-220.61450	237.15755	87.06228	-242.43735	-61.15178	-8.79463	-1333.98511	151.78159	-18.85034	-1146.21045	-100.19974	41.80367
820	6.825	585.23737	89.43823	1395.30615	-619.56598	60.47245	1233.59106	-1295.32861	-15.10051	1266.57605	-186.39301	237.19319	83.22020	-266.76111	-61.88221	-8.86313	-1358.29517	151.15204	-18.91258	-1116.23999	-89.99231	44.58984
821	6.833	585.29529	90.41222	1396.97058	-619.37848	61.36890	1235.69690	-1295.06152	-16.14252	1267.91736	-151.27966	236.98286	78.71278	-291.21234	-62.65229	-8.86694	-1382.80762	150.57829	-18.89718	-1086.64258	-79.39227	46.71043
822	6.842	585.46228	91.43579	1398.80994	-618.62494	62.14224	1238.54614	-1294.92737	-17.00221	1269.82483	-115.45135	236.43130	73.51540	-315.82031	-63.46134	-8.86727	-1407.64990	149.90268	-18.81768	-1056.91711	-68.74830	48.35487
823	6.850	585.74890	92.50067	1400.77673	-617.34802	62.88696	1242.01978	-1294.76965	-17.52422	1272.28516	-79.08624	235.50171	67.88613	-340.62030	-64.27174	-8.87811	-1432.78015	149.05914	-18.70611	-1026.95471	-58.51974	49.76918
824	6.858	586.17505	93.59549	1402.81946	-615.62244	63.67767	1245.95337	-1294.39136	-17.62251	1275.24316	-42.27551	234.19154	62.21233	-365.61047	-65.03455	-8.87304	-1458.08325	148.14114	-18.65566	-997.02808	-49.23157	51.15231
825	6.867	586.76630	94.69720	1404.88049	-613.53174	64.53722	1250.16675	-1293.64209	-17.29510	1278.61475	-5.04919	232.56773	56.84644	-390.74231	-65.72523	-8.83625	-1483.45422	147.26729	-18.77414	-967.71930	-41.32980	52.51089
826	6.875	587.54535	95.76886	1406.89502	-611.15625	65.42909	1254.49841	-1292.49194	-16.61259	1282.30688	32.48920	230.83740	52.13475	-415.97662	-66.37079	-8.79091	-1508.77563	146.53339	-18.95044	-939.82593	-35.09686	53.56968
827	6.883	588.52313	96.78052	1408.79285	-608.56885	66.28220	1258.82251	-1291.03308	-15.71716	1286.16943	69.97632	229.36905	48.50006	-441.29987	-67.05353	-8.76440	-1533.88892	146.07616	-18.69661	-914.22821	-30.68290	53.80689
828	6.892	589.69299	97.72308	1410.50635	-605.83508	67.02408	1263.03857	-1289.42749	-14.78114	1289.96680	106.59827	228.56863	46.29555	-466.63654	-67.86370	-8.69715	-1558.52734	146.06277	-17.34514	-891.74164	-28.14622	52.61789
829	6.900	591.03137	98.59442	1411.97864	-603.01440	67.60393	1267.05127	-1287.84448	-13.92336	1293.43713	141.02814	228.63974	45.41096	-491.75153	-68.85440	-8.29783	-1582.25024	146.53232	-14.47593	-872.91681	-27.51655	49.61431
830	6.908	592.50079	99.38832	1413.16980	-600.16315	68.00378	1270.75623	-1286.41016	-13.17236	1296.37061	171.62604	229.37325	44.98795	-516.23700	-70.03759	-6.99976	-1604.60608	147.31046	-10.12337	-857.84796	-28.85856	44.91268
831	6.917	594.05280	100.09842	1414.06006	-597.34058	68.23861	1274.04041	-1285.17822	-12.49001	1298.65308	196.86694	230.19589	43.71260	-539.58820	-71.40250	-4.22201	-1625.39038	148.16971	-4.65370	-846.24567	-32.21534	39.14822
832	6.925	595.63153	100.72623	1414.64746	-594.61346	68.34848	1276.79126	-1284.11731	-11.78799	1300.27197	215.89569	230.55699	40.61799	-561.26630	-72.97346	0.26451	-1644.60840	148.97145	1.40808	-837.76196	-37.46787	33.18731
833	6.933	597.17938	101.28856	1414.94226	-592.05212	68.38895	1278.90894	-1283.14258	-10.95179	1301.28650	228.98724	230.28387	35.62680	-580.63672	-74.86674	6.31111	-1662.15894	149.65413	7.58435	-832.26074	-44.23968	27.75499
834	6.942	598.64343	101.81406	1414.95776	-589.71899	68.41380	1280.31433	-1282.19031	-9.90861	1301.77637	237.39453	229.57645	29.34351	-596.87653	-77.25517	13.74010	-1677.57397	150.21979	13.67138	-829.87201	-51.90977	23.13836
835	6.950	599.97827	102.33015	1414.70337	-587.65546	68.44820	1280.95337	-1281.24609	-8.66541	1301.79773	242.37097	228.80556	22.53381	-609.02368	-80.26931	22.67384	-1690.17285	150.66145	19.68587	-830.87860	-59.71744	19.04125
836	6.958	601.14282	102.85394	1414.18250	-585.86945	68.47702	1280.79773	-1280.31726	-7.28403	1301.37378	244.13550	228.33598	15.89017	-616.11792	-83.92394	33.53896	-1699.50854	150.71118	25.53230	-835.56921	-66.89243	14.71768
837	6.967	602.10333	103.38750	1413.39502	-584.32819	68.46208	1279.84460	-1279.42065	-5.85671	1300.51074	241.72211	228.37524	10.04700	-617.31744	-88.06240	46.58109	-1705.45117	149.80438	30.83332	-844.17438	-72.76672	9.50762
838	6.975	602.84491	103.91939	1412.34204	-582.95807	68.36987	1278.12183	-1278.56677	-4.47855	1299.21936	233.74323	228.77615	5.50489	-612.22656	-92.34761	60.98002	-1707.80029	147.78378	35.19344	-856.83313	-76.88801	3.52522
839	6.983	603.38123	104.43269	1411.02808	-581.65924	68.18976	1275.68835	-1277.71667	-3.20546	1297.52209	219.47662	229.01891	2.45077	-601.47284	-96.39268	74.51091	-1706.10327	145.55272	38.45650	-873.52240	-79.20280	-2.19876
840	6.992	603.75958	104.90421	1409.46509	-580.33289	67.93803	1272.63025	-1276.78357	-2.05252	1295.45349	199.58246	228.73055	0.71114	-586.65887	-99.91531	84.76618	-1699.92078	144.44360	40.47078	-893.93518	-80.20055	-6.45093
841	7.000	604.06329	105.30089	1407.67383	-578.91138	67.65646	1269.05359	-1275.68579	-1.02389	1293.07532	175.94666	228.11118	-0.08520	-569.30322	-102.75443	91.01317	-1689.01025	145.11371	40.84000	-917.21527	-80.67179	-8.76820
842	7.008	604.40204	105.59467	1405.67822	-577.38287	67.40594	1265.07361	-1274.37402	-0.11120	1290.49658	150.74725	227.51923	-0.30825	-550.02405	-104.82916	94.51118	-1673.22339	147.44495	39.20440	-941.96295	-81.16045	-9.61781
843	7.017	604.88873	105.78317	1403.49780	-575.80035	67.25165	1260.80579	-1272.82080	0.71798	1287.86169	125.45197	226.96922	-0.27686	-528.81482	-106.13029	97.03115	-1652.51819	151.07536	35.65891	-966.92657	-81.74364	-9.79249
844	7.025	605.61267	105.88982	1401.14587	-574.27136	67.25199	1256.36292	-1271.03186	1.48017	1285.29810	100.52484	226.28308	-0.27781	-505.61707	-106.71274	99.45591	-1627.21716	155.59337	30.81216	-991.59253	-82.29944	-9.82826
845	7.033	606.61603	105.93758	1398.63525	-572.93958	67.44958	1251.85828	-1269.07617	2.13902	1282.87024	75.88586	225.41611	-0.49876	-480.47736	-106.66087	101.63527	-1598.21875	160.43166	25.62843	-1015.98572	-82.77016	-9.92297
846	7.042	607.88159	105.91705	1395.99011	-571.96649	67.84468	1247.40759	-1267.09521	2.65500	1280.57886	51.44214	224.48537	-0.96206	-453.49310	-106.02858	103.01354	-1566.99023	164.88165	21.30738	-1040.22119	-83.18324	-10.11431
847	7.050	609.33716	105.78592	1393.25916	-571.51123	68.36098	1243.12781	-1265.29639	3.05861	1278.37683	27.21332	223.62480	-1.57229	-424.87378	-104.82264	103.22888	-1535.21204	168.33488	19.02814	-1064.34497	-83.60084	-10.40741
848	7.058	610.87439	105.50372	1390.52307	-571.69409	68.83853	1239.13611	-1263.92603	3.45467	1276.19458	3.18817	222.89005	-2.19791	-395.06366	-103.06519	102.38726	-1503.97925	170.56274	19.30347	-1088.36475	-84.08281	-10.78477
849	7.067	612.37561	105.06303	1387.89343	-572.53717	69.07587	1235.54626	-1263.19910	3.98881	1273.97852	-20.73505	222.25163	-2.71873	-364.64185	-100.83997	101.00044	-1473.15161	171.70638	21.40149	-1112.28711	-84.64452	-11.16722
850	7.075	613.73950	104.49838	1385.50073	-573.92242	68.91949	1232.45703	-1263.21826	4.81467	1271.70410	-44.63470	221.65819	-3.06723	-334.01285	-98.26658	99.63452	-1441.77332	172.00015	23.87200	-1136.12939	-85.25890	-11.45690
851	7.083	614.90259	103.87987	1383.46912	-575.64124	68.34637	1229.93127	-1263.92664	6.03121	1269.37183	-68.50446	221.10060	-3.26395	-303.21875	-95.43806	98.48039	-1409.22058	171.50148	25.85049	-1159.92334	-85.90129	-11.63243
852	7.092	615.85291	103.28777	1381.88843	-577.51001	67.46587	1227.98413	-1265.10767	7.61704	1267.04089	-92.34277	220.56824	-3.42542	-272.03735	-92.36362	97.21285	-1375.71411	169.93459	27.43511	-1183.72668	-86.55618	-11.74211
853	7.100	616.63037	102.78003	1380.79639	-579.42932	66.44752	1226.61255	-1266.44592	9.44615	1264.89014	-116.20331	220.00395	-3.69236	-240.25282	-88.97383	95.31311	-1341.87305	167.00056	29.01059	-1207.62012	-87.19066	-11.82717
854	7.108	617.30426	102.37921	1380.18604	-581.34406	65.44557	1225.85559	-1267.64014	11.36512	1263.21448	-140.14417	219.35298	-4.08401	-207.86868	-85.19223	92.54290	-1308.16223	162.98125	30.76597	-1231.66626	-87.77200	-11.89154
855	7.117	617.94403	102.07233	1380.03174	-583.18250	64.56781	1225.81104	-1268.50476	13.23540	1262.31396	-164.21124	218.61235	-4.46986	-175.08476	-80.99075	89.08887	-1274.66663	158.58559	32.68407	-1255.89197	-88.29739	-11.91910
856	7.125	618.59717	101.81543	1380.30725	-584.83569	63.88449	1226.58179	-1268.99036	14.93239	1262.36792	-188.45416	217.84457	-4.73090	-142.10768	-76.38372	85.31171	-1241.11853	154.25354	34.69967	-1280.28760	-88.78640	-11.89796
857	7.133	619.28308	101.55618	1380.98926	-586.17566	63.44066	1228.21387	-1269.12573	16.37041	1263.39880	-212.89679	217.13647	-4.87806	-109.02998	-71.38133	81.44232	-1207.22375	150.03659	36.84228	-1304.79590	-89.30004	-11.81452
858	7.142	619.99805	101.26004	1382.05835	-587.08307	63.24868	1230.67798	-1268.94556	17.55914	1265.30042	-237.51184	216.53665	-4.97962	-75.85555	-65.95276	77.51640	-1173.06250	145.84042	39.11560	-1329.35449	-89.93327	-11.64023
859	7.150	620.73059	100.91296	1383.49377	-587.47083	63.27934	1233.88623	-1268.46484	18.60538	1267.88953	-262.24487	216.05217	-5.06093	-42.56057	-60.06547	73.50655	-1139.13464	141.52921	41.28148	-1353.97253	-90.70408	-11.37084
860	7.158	621.47852	100.51559	1385.26086	-587.29968	63.47395	1237.71179	-1267.70032	19.62328	1270.96777	-287.05045	215.62234	-5.11790	-9.09853	-53.77405	69.42779	-1106.00928	137.09903	42.99303	-1378.70752	-91.52158	-11.07029
861	7.167	622.25903	100.07651	1387.30518	-586.58325	63.76831	1242.00708	-1266.68701	20.65296	1274.35095	-311.91980	215.09003	-5.14313	24.61320	-47.25436	65.35191	-1073.98755	132.78824	44.09555	-1403.60059	-92.29839	-10.85481
862	7.175	623.10565	99.59828	1389.55652	-585.37823	64.11347	1246.61890	-1265.47595	21.67342	1277.87097	-336.89661	214.34578	-5.12097	58.60445	-40.77570	61.42514	-1043.11719	128.96292	44.64591	-1428.66284	-93.02368	-10.81783
863	7.183	624.05676	99.07542	1391.93311	-583.76312	64.48932	1251.40112	-1264.13989	22.63500	1281.38489	-362.04999	213.46602	-5.06392	92.63023	-34.65480	57.88811	-1013.40747	126.04834	44.75404	-1453.78601	-93.78825	-10.90002
864	7.192	625.14368	98.50424	1394.34814	-581.81586	64.90671	1256.22375	-1262.78088	23.45064	1284.78833	-387.41394	212.59299	-5.02289	125.94719	-29.18551	54.99526	-984.99353	124.47096	44.46842	-1478.60547	-94.79398	-10.79654
865	7.200	626.38184	97.88351	1396.72095	-579.60663	65.39523	1260.97229	-1261.51172	24.02920	1288.01526	-412.94440	211.80315	-5.00777	157.29439	-24.55339	52.82000	-958.15356	124.53349	43.70406	-1502.54651	-96.23808	-10.03526
866	7.208	627.76025	97.21590	1398.99036	-577.20178	65.98421	1265.53772	-1260.42139	24.35091	1291.02515	-438.47424	211.18402	-4.88116	185.22368	-20.77591	51.07433	-933.20770	126.44470	42.29033	-1525.07922	-98.14688	-8.22883
867	7.217	629.23590	96.51363	1401.12024	-574.66656	66.68689	1269.80298	-1259.56299	24.47373	1293.78442	-463.65369	210.88286	-4.30367	208.63737	-17.69334	49.12439	-910.50262	130.42188	40.13620	-1545.96729	-100.36183	-5.33112
868	7.225	630.73425	95.79353	1403.09851	-572.06580	67.48801	1273.64050	-1258.95056	24.47263	1296.24097	-487.96466	210.99037	-2.82008	227.17857	-15.04700	46.27043	-890.43866	136.59790	37.26329	-1565.28711	-102.64923	-1.66629
869	7.233	632.15662	95.07016	1404.93347	-569.46680	68.33860	1276.92676	-1258.52429	24.38711	1298.31213	-510.87555	211.49010	-0.09479	241.27153	-12.63570	42.09112	-873.37671	144.80688	33.64634	-1583.23438	-104.78633	2.28555
870	7.242	633.39508	94.35352	1406.64612	-566.93799	69.16805	1279.56335	-1258.14075	24.21236	1299.90234	-531.97809	212.33545	3.89252	251.83611	-10.40019	36.57240	-859.58997	154.54990	29.17496	-1599.91687	-106.58824	6.14579
871	7.250	634.35089	93.64630	1408.25696	-564.53638	69.91364	1281.48779	-1257.63110	23.93484	1300.94104	-550.88586	213.52312	8.91708	259.84747	-8.33510	30.05004	-849.35388	165.26807	23.87963	-1615.25061	-107.87796	9.80962
872	7.258	634.94830	92.95238	1409.77478	-562.29883	70.55452	1282.66589	-1256.86475	23.58174	1301.41992	-567.03552	215.20403	14.79247	265.94226	-6.39912	23.14243	-843.00317	176.60342	18.07532	-1628.88965	-108.47304	13.48183
873	7.267	635.14392	92.28574	1411.19226	-560.24915	71.12682	1283.07324	-1255.77991	23.24393	1301.39050	-579.73767	217.70282	21.62060	270.16193	-4.59890	16.60600	-840.86768	188.24545	12.11825	-1640.12280	-108.30583	17.48161
874	7.275	634.93408	91.66533	1412.48279	-558.41321	71.70734	1282.68457	-1254.39807	23.05620	1300.91895	-588.37067	221.32097	29.85168	271.89148	-3.09146	11.04013	-843.23535	199.58978	6.11396	-1647.95703	-107.49041	21.84308
875	7.283	634.35504	91.10828	1413.60718	-556.82037	72.37684	1281.48340	-1252.81714	23.14278	1300.04968	-592.35461	226.15930	39.90962	270.03345	-2.07720	6.66647	-850.44330	209.66187	0.07545	-1651.48511	-106.22435	26.07949
876	7.292	633.47192	90.62607	1414.52673	-555.49036	73.17938	1279.48303	-1251.17590	23.56278	1298.80420	-591.16022	232.08853	51.36902	263.37958	-1.59640	3.38836	-862.75940	217.32106	-5.64946	-1650.18823	-104.79809	29.42012
877	7.300	632.35999	90.22116	1415.21301	-554.41785	74.10031	1276.73669	-1249.61060	24.29511	1297.18848	-584.69904	238.79420	62.61441	251.13725	-1.50052	0.98795	-879.95801	221.75291	-10.31247	-1643.95264	-103.60083	31.23057
878	7.308	631.09619	89.88553	1415.65295	-553.56653	75.07568	1273.32996	-1248.22388	25.24985	1295.18799	-573.58252	245.80127	71.76726	233.40581	-1.60963	-0.74808	-901.16150	223.12460	-13.31204	-1632.88696	-102.87457	31.21245
879	7.317	629.75952	89.60217	1415.85144	-552.87683	76.01917	1269.36560	-1247.07593	26.28508	1292.77856	-558.77740	252.60080	78.04800	211.33113	-1.84399	-1.96719	-925.01624	222.63214	-14.72063	-1617.11194	-102.52876	29.42713
880	7.325	628.43738	89.35165	1415.82898	-552.28052	76.85619	1264.95764	-1246.17712	27.24222	1289.96753	-541.12347	258.92764	82.11927	186.77037	-2.19376	-2.73720	-950.02600	221.61064	-15.14173	-1596.73291	-102.24395	26.25475
881	7.333	627.22797	89.11887	1415.61108	-551.72174	77.56316	1260.22681	-1245.48987	27.98429	1286.82080	-521.21210	264.78027	85.22076	161.44237	-2.62517	-3.12581	-975.12299	220.68422	-15.23722	-1572.01465	-101.66418	22.25732
882	7.342	626.22717	88.89604	1415.22021	-551.18579	78.18977	1255.29468	-1244.95398	28.42284	1283.45276	-499.46869	270.21606	88.18005	136.23601	-3.09009	-3.31529	-999.93054	219.83047	-15.41952	-1543.52856	-100.50403	18.03885
883	7.350	625.50177	88.69011	1414.67444	-550.72607	78.84058	1250.27808	-1244.51245	28.54284	1280.00281	-476.19202	275.27753	91.11508	111.34142	-3.58559	-3.58029	-1024.46460	218.93896	-15.76063	-1512.12939	-98.60436	14.21549
884	7.358	625.07178	88.53458	1413.99207	-550.46948	79.63319	1245.29065	-1244.10950	28.39741	1276.60767	-451.55890	279.94342	93.69018	86.72382	-4.12976	-4.09501	-1048.81775	218.05849	-16.13441	-1478.77905	-95.97682	11.38587
885	7.367	624.91272	88.48033	1413.19678	-550.59186	80.66718	1240.44958	-1243.68262	28.06664	1273.36743	-425.66638	284.06671	95.49152	62.33727	-4.71050	-4.80601	-1073.05139	217.25159	-16.47210	-1444.28357	-92.74423	9.97746
886	7.375	624.96826	88.56229	1412.32446	-551.26001	82.00359	1235.88013	-1243.17944	27.62810	1270.31897	-398.64441	287.42950	96.28028	38.14943	-5.30982	-5.51402	-1097.20117	216.48300	-16.83109	-1409.10156	-88.97882	10.09219
887	7.383	625.16541	88.78239	1411.42896	-552.55219	83.64472	1231.71631	-1242.59143	27.14214	1267.45203	-370.72467	289.88171	96.06245	14.12105	-5.95032	-6.05345	-1121.29565	215.70609	-17.23890	-1373.37891	-84.61147	11.53753
888	7.392	625.42999	89.12488	1410.58533	-554.39404	85.52547	1228.09851	-1241.96228	26.62849	1264.77307	-342.14972	291.46066	95.05209	-9.80783	-6.65376	-6.40280	-1145.32776	214.94302	-17.60475	-1337.16675	-79.50436	14.00805
889	7.400	625.70190	89.57564	1409.88428	-556.56812	87.52350	1225.16138	-1241.36182	26.06494	1262.35864	-313.04868	292.38040	93.61250	-33.70467	-7.37394	-6.64468	-1169.28125	214.25247	-17.82886	-1300.64087	-73.56428	17.21999
890	7.408	625.94672	90.12590	1409.41467	-558.81543	89.48862	1223.01086	-1240.85278	25.43030	1260.35217	-283.41992	292.85388	92.10258	-57.63298	-8.04507	-6.87108	-1193.21619	213.65979	-17.91775	-1264.19263	-66.74717	20.91846
891	7.417	626.16357	90.76389	1409.24500	-560.94092	91.28894	1221.70813	-1240.47021	24.73643	1258.90625	-253.18265	292.93298	90.62344	-81.64083	-8.66901	-7.13410	-1217.23279	213.10542	-17.95772	-1228.31213	-59.03124	24.85711
892	7.425	626.38110	91.47122	1409.41125	-562.83154	92.84754	1221.28406	-1240.21130	24.01368	1258.11011	-222.24713	292.56915	88.92708	-105.74114	-9.29983	-7.42055	-1241.35327	212.48253	-18.01941	-1193.33301	-50.48103	28.82769
893	7.433	626.64313	92.22937	1409.92078	-564.40509	94.14554	1221.76709	-1240.05566	23.28826	1257.95947	-190.56989	291.73972	86.61994	-129.91998	-9.97866	-7.66868	-1265.52454	211.76569	-18.11011	-1159.32642	-41.26378	32.70583
894	7.442	626.98560	93.02539	1410.76501	-565.57129	95.20671	1223.18433	-1240.00415	22.59158	1258.39197	-158.13824	290.42099	83.44756	-154.17517	-10.72449	-7.82927	-1289.72339	211.02901	-18.18232	-1126.24634	-31.52888	36.42316
895	7.450	627.42114	93.85085	1411.93018	-566.23993	96.08371	1225.53430	-1240.07263	21.98934	1259.33911	-124.94537	288.56088	79.43503	-178.53290	-11.54823	-7.89930	-1314.02429	210.29729	-18.18559	-1094.03540	-21.36664	39.87410
896	7.458	627.93915	94.69518	1413.39929	-566.35059	96.84784	1228.76160	-1240.24377	21.57681	1260.75269	-91.03760	286.13940	74.83729	-203.02238	-12.42472	-7.91551	-1338.55420	209.48636	-18.12981	-1062.58228	-10.90395	42.92198
897	7.467	628.52332	95.53944	1415.14868	-565.89063	97.57681	1232.75183	-1240.43958	21.42881	1262.60498	-56.55670	283.16876	69.98933	-227.65303	-13.30031	-7.91984	-1363.39954	208.55573	-18.04748	-1031.73584	-0.37731	45.50649
898	7.475	629.17267	96.35757	1417.14209	-564.89172	98.33270	1237.34167	-1240.52869	21.55948	1264.88831	-21.70282	279.64502	65.17542	-252.42113	-14.15997	-7.91894	-1388.57507	207.62646	-17.93720	-1001.41528	9.86687	47.65680
899	7.483	629.90808	97.12686	1419.32996	-563.41492	99.13733	1242.33704	-1240.36377	21.91956	1267.60950	13.35620	275.55328	60.55002	-277.32385	-15.01909	-7.88442	-1414.02954	206.84814	-17.84010	-971.70520	19.42410	49.41629
900	7.492	630.76013	97.84148	1421.65100	-561.53760	99.96566	1247.54395	-1239.84314	22.42046	1270.77393	48.59320	270.94012	56.15931	-302.36810	-15.85423	-7.78786	-1439.57788	206.19304	-17.87387	-942.87756	27.88102	50.79599
901	7.500	631.75342	98.51332	1424.03564	-559.34570	100.75976	1252.79956	-1238.96924	22.97061	1274.35132	84.10443	266.02411	52.13565	-327.57312	-16.62109	-7.63861	-1464.90454	205.49564	-18.04632	-915.33191	34.83582	51.72467
902	7.508	632.90088	99.15546	1426.40710	-556.92780	101.44894	1257.98181	-1237.84351	23.50524	1278.22485	119.78912	261.25455	48.90443	-352.95148	-17.34306	-7.48841	-1489.76733	204.77377	-17.98486	-889.52551	39.91106	51.99208
903	7.517	634.20392	99.76404	1428.68665	-554.36993	101.96823	1262.99524	-1236.60815	23.99899	1282.16443	154.87976	257.19055	47.04259	-378.44617	-18.12930	-7.36069	-1514.05432	204.41029	-16.91664	-865.96240	42.78936	51.26362
904	7.525	635.65015	100.31740	1430.80566	-551.74915	102.27349	1267.74866	-1235.39404	24.46539	1285.88708	187.79462	254.15720	46.67762	-403.84067	-19.09866	-7.09506	-1537.59387	204.76108	-14.13473	-845.15948	43.28651	49.20638
905	7.533	637.20544	100.79337	1432.71558	-549.12982	102.35245	1272.14648	-1234.29541	24.95092	1289.17004	216.57300	251.89102	46.93956	-428.72089	-20.32892	-6.20852	-1560.08240	205.67004	-9.58029	-827.49615	41.36204	45.70667
906	7.542	638.80975	101.18414	1434.39343	-546.56384	102.22940	1276.09216	-1233.35693	25.52344	1291.91370	239.59454	249.66104	46.24543	-452.53442	-21.87878	-4.02401	-1581.15601	206.65640	-3.83484	-813.06244	37.05939	41.02844
907	7.550	640.38342	101.49344	1435.84204	-544.09668	101.95778	1279.49597	-1232.57751	26.24386	1294.11462	256.15411	246.94554	43.38602	-474.69128	-23.81055	-0.09286	-1600.45679	207.42560	2.41198	-801.72876	30.54154	35.72725
908	7.558	641.83942	101.72992	1437.08081	-541.77527	101.60313	1282.28308	-1231.93945	27.12977	1295.79968	266.76990	243.90231	38.32136	-494.58295	-26.19770	5.55978	-1617.65833	208.02454	8.76904	-793.41113	22.19938	30.37717
909	7.567	643.09686	101.90895	1438.13013	-539.64862	101.22512	1284.39539	-1231.43018	28.15325	1296.99426	273.02930	241.11487	31.90555	-511.48584	-29.13799	12.67801	-1632.40344	208.65332	15.18409	-788.23401	12.66970	25.32679
910	7.575	644.09192	102.04939	1439.00391	-537.75671	100.86292	1285.78967	-1231.02100	29.27706	1297.72302	276.72290	239.06206	25.09147	-524.51691	-32.73515	21.18406	-1644.27563	209.27127	21.67429	-786.44824	2.75727	20.56821
911	7.583	644.78162	102.16345	1439.70898	-536.11584	100.52798	1286.43372	-1230.64624	30.47578	1298.01160	278.75140	237.89719	18.54557	-532.76837	-37.05203	31.36448	-1652.84631	209.32249	28.01539	-788.29822	-6.66835	15.73540
912	7.592	645.14337	102.25623	1440.24524	-534.70477	100.21106	1286.30811	-1230.22607	31.72860	1297.88599	278.67871	237.60687	12.75599	-535.48889	-42.05029	43.62181	-1657.67566	208.22386	33.81904	-794.02820	-14.78421	10.36094
913	7.600	645.17786	102.33069	1440.60535	-533.46069	99.90263	1285.41040	-1229.70630	33.01493	1297.36475	275.10651	238.17644	8.12483	-532.30261	-47.49207	57.62511	-1658.34656	206.21095	38.78815	-803.95862	-20.92728	4.40976
914	7.608	644.91284	102.39133	1440.77246	-532.29352	99.60188	1283.76184	-1229.08337	34.30605	1296.44653	266.47137	239.39270	4.81897	-523.61023	-52.94360	71.53227	-1654.58008	204.30075	42.62231	-818.41846	-24.75367	-1.34512
915	7.617	644.40405	102.44919	1440.72888	-531.11780	99.30567	1281.40955	-1228.39319	35.54833	1295.12061	251.92084	240.61557	2.66678	-510.69165	-57.98615	82.71842	-1646.24060	203.44585	44.80708	-837.38000	-26.47523	-5.71588
916	7.625	643.73322	102.51872	1440.46790	-529.88000	99.00661	1278.42212	-1227.66211	36.67794	1293.40381	231.93524	241.17570	1.31853	-494.98035	-62.37788	89.80193	-1633.16406	203.97313	44.75524	-860.01178	-26.88692	-8.09153
917	7.633	643.00330	102.59869	1439.99548	-528.57202	98.70871	1274.88647	-1226.86841	37.66093	1291.36536	208.24933	240.94969	0.47488	-477.26678	-66.03024	93.64624	-1615.14648	205.71933	42.23940	-884.75421	-26.90753	-8.90159
918	7.642	642.33118	102.65501	1439.31873	-527.23462	98.43490	1270.90576	-1225.96082	38.50198	1289.11353	182.94189	240.21432	-0.01459	-457.74243	-68.97856	96.22100	-1592.23145	208.45016	37.70663	-910.08563	-27.05154	-9.04354
919	7.650	641.83038	102.63257	1438.43689	-525.95483	98.21935	1266.59424	-1224.91406	39.21674	1286.75732	157.43799	239.21463	-0.21374	-436.44659	-71.36064	98.86948	-1564.87939	211.92639	32.11147	-935.20459	-27.38761	-9.13555
920	7.658	641.58075	102.48853	1437.34241	-524.85535	98.10062	1262.06873	-1223.76123	39.80585	1284.37622	132.27783	238.13930	-0.24731	-413.39655	-73.31650	101.69619	-1533.95166	215.70856	26.57767	-959.98779	-27.81572	-9.34952
921	7.667	641.60187	102.20451	1436.03186	-524.08203	98.11316	1257.44421	-1222.58728	40.26199	1282.02026	107.48907	237.16463	-0.34706	-388.53607	-74.90548	104.08437	-1500.80200	219.21700	22.29588	-984.54285	-28.25025	-9.62858
922	7.675	641.85126	101.77171	1434.52332	-523.79297	98.26751	1252.83643	-1221.50537	40.61338	1279.72595	82.96368	236.35020	-0.71252	-361.87256	-76.12957	105.43001	-1467.12708	221.88324	20.26622	-1008.91150	-28.67141	-9.89088
923	7.683	642.24713	101.17818	1432.87000	-524.13879	98.53065	1248.36841	-1220.64026	40.95440	1277.51257	58.62646	235.65839	-1.32802	-333.71600	-76.97629	105.53628	-1434.11938	223.26212	20.68516	-1033.07336	-29.12361	-10.12622
924	7.692	642.69836	100.41290	1431.15430	-525.21472	98.81956	1244.17932	-1220.10730	41.42456	1275.37476	34.44879	235.04224	-1.97970	-304.68176	-77.42244	104.67336	-1401.68530	223.25180	22.67332	-1057.06494	-29.66291	-10.38486
925	7.700	643.12585	99.48700	1429.46912	-526.98712	99.01369	1240.42053	-1219.97095	42.16382	1273.31128	10.41437	234.43858	-2.48564	-275.37689	-77.45699	103.40385	-1368.87134	222.11607	24.97892	-1080.98474	-30.30579	-10.67385
926	7.708	643.47888	98.44623	1427.90601	-529.26990	98.99330	1237.23291	-1220.22681	43.26002	1271.35791	-13.52075	233.77737	-2.84203	-246.07419	-77.09850	102.21927	-1335.08484	220.16861	27.00557	-1104.90405	-31.02216	-10.91943
927	7.717	643.74609	97.34964	1426.54590	-531.81183	98.68904	1234.71289	-1220.83386	44.69537	1269.56567	-37.43658	233.03958	-3.14571	-216.67053	-76.36963	101.20351	-1300.67358	217.52808	28.92136	-1128.84546	-31.75192	-11.07002
928	7.725	643.95624	96.24580	1425.44409	-534.41174	98.10612	1232.89722	-1221.70984	46.35945	1267.96655	-61.40332	232.26047	-3.46719	-186.89847	-75.27806	100.01595	-1266.39978	214.22606	31.03947	-1152.84033	-32.42193	-11.16524
929	7.733	644.16241	95.17709	1424.62305	-536.93811	97.31187	1231.79187	-1222.68958	48.11869	1266.60461	-85.46027	231.50432	-3.80479	-156.57687	-73.80910	98.21068	-1232.62634	210.42744	33.45324	-1176.94067	-32.96493	-11.27218
930	7.742	644.42175	94.18387	1424.08252	-539.27466	96.40852	1231.41968	-1223.58350	49.84075	1265.58105	-109.62158	230.82591	-4.10944	-125.73872	-71.93298	95.61382	-1199.10657	206.40924	36.05840	-1201.17273	-33.37246	-11.40048
931	7.750	644.77783	93.28893	1423.81421	-541.28772	95.51044	1231.82166	-1224.28564	51.38773	1265.03174	-133.86188	230.22514	-4.33738	-94.58340	-69.62329	92.42689	-1165.37219	202.37163	38.69936	-1225.50403	-33.75746	-11.48003
932	7.758	645.25269	92.48569	1423.80725	-542.84790	94.72505	1233.01892	-1224.75916	52.64675	1265.06689	-158.15326	229.69347	-4.47069	-63.32943	-66.84513	88.98437	-1131.22083	198.31277	41.27824	-1249.86108	-34.30251	-11.41263
933	7.767	645.85059	91.74519	1424.05261	-543.86584	94.13046	1234.98755	-1224.97583	53.58189	1265.74023	-182.52490	229.23058	-4.51991	-32.11754	-63.54887	85.47385	-1096.90454	194.07056	43.73636	-1274.21118	-35.08112	-11.17732
934	7.775	646.57117	91.02692	1424.54248	-544.30603	93.75314	1237.66467	-1224.91785	54.25471	1267.04749	-207.03534	228.73398	-4.54864	-1.01691	-59.70666	81.88659	-1062.91248	189.51921	45.96669	-1298.63330	-35.97176	-10.87072
935	7.783	647.42108	90.28894	1425.26331	-544.18030	93.55815	1240.96265	-1224.59399	54.78362	1268.92773	-231.72238	228.05586	-4.63588	29.96829	-55.34853	78.11364	-1029.66492	184.74556	47.79642	-1323.25781	-36.80106	-10.61475
936	7.792	648.41492	89.50188	1426.18384	-543.53381	93.46895	1244.77527	-1224.04004	55.27250	1271.27966	-256.60394	227.23540	-4.77918	60.93466	-50.56557	74.03545	-997.46594	180.04044	49.07227	-1348.15295	-37.51612	-10.46335
937	7.800	649.56836	88.65794	1427.25342	-542.42786	93.41051	1248.98303	-1223.31470	55.76732	1273.98218	-281.67307	226.46947	-4.89508	92.02322	-45.50433	69.61977	-966.58057	175.73256	49.71155	-1373.29175	-38.17778	-10.41488
938	7.808	650.89465	87.76746	1428.41125	-540.92529	93.34470	1253.45630	-1222.48291	56.25216	1276.90332	-306.88989	225.83287	-4.90575	123.17268	-40.38341	65.04923	-937.19446	172.12047	49.67980	-1398.55273	-38.88300	-10.44129
939	7.817	652.40454	86.84962	1429.58960	-539.08527	93.28065	1258.06030	-1221.59204	56.67371	1279.91772	-332.21628	225.21419	-4.79535	153.82259	-35.48564	60.72749	-909.38086	169.55713	48.98008	-1423.68970	-39.78322	-10.43598
940	7.825	654.09900	85.92476	1430.71655	-536.97034	93.26488	1262.65967	-1220.67432	56.99094	1282.92102	-357.63080	224.52455	-4.61877	182.86806	-31.06008	57.01649	-883.22076	168.43484	47.65300	-1448.28467	-41.10204	-10.13306
941	7.833	655.95898	85.00940	1431.72681	-534.65228	93.35752	1267.11877	-1219.77588	57.20699	1285.81311	-383.04718	223.82889	-4.39671	208.99617	-27.19238	53.88193	-858.92682	169.08705	45.73960	-1471.79736	-42.99805	-9.13891
942	7.842	657.94098	84.11121	1432.57727	-532.20917	93.59973	1271.29749	-1218.95923	57.34509	1288.48987	-408.18842	223.29773	-3.89970	231.16420	-23.78179	50.81833	-836.84344	171.72934	43.20804	-1493.82312	-45.39844	-7.15931
943	7.850	659.97852	83.22675	1433.24500	-529.71484	93.98232	1275.04907	-1218.26624	57.41412	1290.86316	-432.57495	223.10246	-2.62967	248.88368	-20.65167	47.15437	-817.40063	176.45657	39.96822	-1514.31824	-48.01879	-4.25351
944	7.858	661.98694	82.34758	1433.71533	-527.22876	94.43015	1278.23633	-1217.69446	57.40170	1292.86304	-455.66724	223.32591	-0.15146	262.27094	-17.65602	42.42856	-801.06335	183.31232	36.01749	-1533.49976	-50.54247	-0.80768
945	7.867	663.87292	81.47142	1433.98303	-524.79565	94.82520	1280.75623	-1217.19751	57.27628	1294.41321	-476.96857	223.96843	3.62405	271.96375	-14.68101	36.52776	-788.21814	192.22324	31.47959	-1551.58765	-52.76313	2.75643
946	7.875	665.54309	80.60812	1434.05945	-522.45447	95.06957	1282.55115	-1216.68945	57.00402	1295.43469	-495.97626	225.04808	8.50648	278.87207	-11.61395	29.67094	-779.07941	202.77477	26.50663	-1568.62329	-54.57623	6.22550
947	7.883	666.91418	79.76895	1433.96887	-520.24664	95.14188	1283.59485	-1216.06494	56.58666	1295.89014	-512.10425	226.71326	14.28736	283.77722	-8.37103	22.41516	-773.77020	214.20679	21.27990	-1584.29761	-55.93428	9.65765
948	7.892	667.92603	78.94669	1433.73645	-518.21735	95.10372	1283.87122	-1215.22998	56.09237	1295.81091	-524.68927	229.31070	21.06963	286.92749	-4.97222	15.55227	-772.47028	225.65889	15.96926	-1597.82202	-56.88676	13.31829
949	7.900	668.55139	78.12119	1433.37708	-516.40723	95.06421	1283.36292	-1214.12378	55.65686	1295.27563	-533.02502	233.27634	29.42622	287.83289	-1.61353	9.78438	-775.42706	236.32025	10.50968	-1608.09937	-57.54436	17.43657
950	7.908	668.79565	77.29276	1432.88660	-514.84290	95.13036	1282.06104	-1212.73547	55.43059	1294.36719	-536.36780	238.80893	39.84841	285.38757	1.34686	5.44098	-782.89490	245.42459	4.64529	-1614.14771	-57.92698	21.81579
951	7.917	668.69391	76.49152	1432.24084	-513.52863	95.36254	1279.98108	-1211.11987	55.50031	1293.14526	-534.17926	245.61313	51.67402	278.25940	3.53098	2.46459	-795.05078	252.27731	-1.52479	-1615.34839	-58.00929	25.71484
952	7.925	668.30731	75.74675	1431.40698	-512.44061	95.74886	1277.17249	-1209.39514	55.87087	1291.63232	-526.61688	253.03082	62.86989	265.43903	4.73333	0.52855	-811.72784	256.41949	-7.17529	-1611.44873	-57.95626	28.24934
953	7.933	667.71790	75.06271	1430.36218	-511.52893	96.21089	1273.71753	-1207.70972	56.49841	1289.81213	-514.56830	260.46579	71.39166	246.86369	5.04388	-0.79203	-832.18744	257.93500	-11.26828	-1602.49280	-58.12156	28.88739
954	7.942	667.02234	74.42642	1429.10632	-510.73273	96.64365	1269.71936	-1206.20154	57.30304	1287.64783	-499.07666	267.67374	76.73651	223.81319	4.77671	-1.77990	-855.31689	257.62134	-13.47029	-1588.63013	-58.74268	27.58223
955	7.950	666.32690	73.82819	1427.66064	-510.00122	96.96939	1265.28967	-1204.97034	58.16975	1285.10901	-480.90472	274.68744	79.98331	198.46867	4.26573	-2.49079	-879.96924	256.61517	-14.30077	-1569.93311	-59.71726	24.60748
956	7.958	665.74133	73.27716	1426.05286	-509.31360	97.17442	1260.53931	-1204.07202	58.96604	1282.19299	-460.54987	281.57794	82.57763	172.70909	3.74992	-2.92200	-905.16595	255.69156	-14.49627	-1546.51575	-60.65597	20.39767
957	7.967	665.36481	72.80179	1424.30164	-508.69885	97.31593	1255.58057	-1203.52014	59.58514	1278.94910	-438.38989	288.32358	85.30753	147.35335	3.33890	-3.18965	-930.28772	254.96986	-14.56636	-1518.84375	-61.11493	15.55771
958	7.975	665.26910	72.43243	1422.41394	-508.24707	97.50759	1250.53186	-1203.28357	60.00486	1275.49988	-414.71570	294.79352	88.14484	122.44905	2.98772	-3.50471	-955.11353	254.26434	-14.75818	-1487.92114	-60.84347	10.93764
959	7.983	665.48450	72.18420	1420.39856	-508.09811	97.89172	1245.51941	-1203.28284	60.28374	1272.02600	-389.67932	300.76294	90.61295	97.85017	2.58372	-4.01203	-979.64941	253.50031	-15.10799	-1455.12402	-59.81998	7.52800
960	7.992	665.99231	72.06140	1418.28076	-508.40784	98.60092	1240.67322	-1203.39197	60.47330	1268.70630	-363.32343	305.97021	92.19870	73.45842	2.07382	-4.69384	-1003.97162	252.71959	-15.56157	-1421.64087	-58.07576	6.10046
961	8.000	666.72546	72.07025	1416.11377	-509.30231	99.72133	1236.12219	-1203.46912	60.55648	1265.65393	-335.75012	310.21924	92.63972	49.21921	1.46533	-5.39991	-1028.15686	251.91422	-16.08111	-1387.97229	-55.56888	6.83024
962	8.008	667.58569	72.21155	1413.98096	-510.82220	101.26793	1231.99243	-1203.41333	60.46259	1262.89819	-307.23370	313.45795	92.05883	25.07803	0.77885	-5.96337	-1052.27002	251.03268	-16.60110	-1354.03516	-52.18774	9.24425
963	8.017	668.47034	72.46243	1411.98755	-512.87329	103.16541	1228.40784	-1203.19897	60.10629	1260.42993	-278.10397	315.76483	90.88410	0.97038	0.04021	-6.32640	-1076.37744	250.11856	-16.99484	-1319.66504	-47.80827	12.57974
964	8.025	669.30090	72.77869	1410.24402	-515.23303	105.24110	1225.48633	-1202.85486	59.43091	1258.27930	-248.54050	317.28198	89.59245	-23.16603	-0.71408	-6.55297	-1100.54919	249.31598	-17.19306	-1284.90491	-42.38953	16.24363
965	8.033	670.04071	73.11456	1408.84460	-517.63721	107.26117	1223.32446	-1202.41809	58.45045	1256.54456	-218.49414	318.15137	88.45549	-47.39016	-1.43518	-6.74378	-1124.83435	248.68452	-17.27026	-1249.93079	-36.04946	20.00596
966	8.042	670.69592	73.44067	1407.85156	-519.87622	109.01640	1221.98132	-1201.90625	57.25309	1255.33252	-187.77069	318.45392	87.41622	-71.74769	-2.09008	-6.97095	-1149.24451	248.13669	-17.34904	-1214.90820	-28.97082	23.86223
967	8.050	671.30133	73.75589	1407.28992	-521.82031	110.40054	1221.48755	-1201.32764	55.95536	1254.69275	-156.20612	318.17706	86.11581	-96.24541	-2.69929	-7.24441	-1173.77344	247.56445	-17.47392	-1179.96631	-21.18250	27.79247
968	8.058	671.90198	74.08438	1407.15002	-523.38300	111.41750	1221.87061	-1200.71741	54.65318	1254.62585	-123.78589	317.25098	84.10570	-120.85103	-3.32823	-7.50256	-1198.40540	246.88208	-17.61726	-1145.21436	-12.56545	31.68757
969	8.067	672.53864	74.45171	1407.39819	-524.48584	112.12999	1223.15784	-1200.15747	53.42340	1255.13037	-90.60724	315.61325	81.15804	-145.51859	-4.03671	-7.67056	-1223.08777	246.04059	-17.74906	-1110.77563	-3.12442	35.45396
970	8.075	673.24109	74.86433	1407.98926	-525.05847	112.61023	1225.35181	-1199.75244	52.35780	1256.23352	-56.79462	313.22382	77.41046	-170.22380	-4.82458	-7.74065	-1247.77441	245.12320	-17.85211	-1076.87256	6.89064	39.07526
971	8.083	674.02985	75.30707	1408.87756	-525.06097	112.92709	1228.40503	-1199.56665	51.55584	1257.98682	-22.50610	310.02606	73.22740	-194.98795	-5.62363	-7.77121	-1272.52600	244.28935	-17.90620	-1043.83472	17.14729	42.52466
972	8.092	674.91730	75.75455	1410.01904	-524.49597	113.15659	1232.21399	-1199.56470	51.06913	1260.43640	12.01221	305.91815	68.91709	-219.86333	-6.37213	-7.81042	-1297.49719	243.59282	-17.86870	-1011.95374	27.41031	45.65531
973	8.100	675.91034	76.19360	1411.36694	-523.39844	113.37987	1236.63037	-1199.61121	50.86523	1263.59448	46.48969	300.78931	64.54665	-244.89160	-7.09254	-7.84231	-1322.78857	242.95630	-17.68998	-981.36572	37.52176	48.23203
974	8.108	677.01575	76.63091	1412.86646	-521.81958	113.65660	1241.47803	-1199.52954	50.84882	1267.41418	80.84198	294.61450	60.01252	-270.06366	-7.84725	-7.81421	-1348.34338	242.25275	-17.43079	-952.10828	47.21514	50.08226
975	8.117	678.24963	77.06706	1414.45496	-519.82495	113.99733	1246.57690	-1199.17102	50.91565	1271.76917	115.29413	287.55765	55.30616	-295.32947	-8.63702	-7.70773	-1374.00378	241.38687	-17.29107	-924.24646	56.02217	51.17575
976	8.125	679.64221	77.47617	1416.06360	-517.50061	114.35774	1251.76563	-1198.47095	50.99941	1276.46216	150.13550	280.03625	50.76854	-320.66193	-9.41319	-7.56189	-1399.62085	240.44293	-17.33988	-897.90588	63.40833	51.54408
977	8.133	681.22394	77.83025	1417.61877	-514.94507	114.65823	1256.91589	-1197.46899	51.09740	1281.25964	185.15186	272.68115	47.09325	-346.06284	-10.18182	-7.41437	-1425.05481	239.76311	-17.20106	-873.24561	68.95241	51.15517
978	8.142	683.00189	78.13329	1419.04724	-512.25031	114.81719	1261.92725	-1196.27271	51.27433	1285.92639	219.19568	266.11407	44.90982	-371.46777	-11.03358	-7.20886	-1450.05188	239.74107	-16.10974	-850.46606	72.36858	49.86792
979	8.150	684.94910	78.41133	1420.28931	-509.49448	114.77641	1266.70264	-1195.01172	51.63527	1290.26172	250.39478	260.58215	44.08656	-396.64447	-12.06825	-6.67144	-1474.13013	240.44592	-13.39760	-829.84039	73.40848	47.49501
980	8.158	687.01013	78.68176	1421.30737	-506.74417	114.51189	1271.13354	-1193.83093	52.27104	1294.12878	276.90930	255.76834	43.43477	-421.16223	-13.34685	-5.23653	-1496.69873	241.49048	-8.99365	-811.70782	71.86089	43.93313
981	8.167	689.11047	78.94368	1422.08423	-504.05273	114.04026	1275.10706	-1192.86316	53.20875	1297.45471	297.56732	251.08105	41.43225	-444.46283	-14.92840	-2.28378	-1517.39636	242.39127	-3.41038	-796.41449	67.71268	39.27827
982	8.175	691.16766	79.17990	1422.61646	-501.45923	113.41132	1278.52429	-1192.15991	54.39827	1300.21228	312.07513	246.16989	37.36649	-465.95581	-16.89890	2.43421	-1536.17651	242.99368	2.71131	-784.22778	61.23752	33.87278
983	8.183	693.10150	79.36732	1422.90833	-498.99304	112.68499	1281.30701	-1191.66077	55.73353	1302.40771	321.09174	241.13263	31.63025	-484.98578	-19.37385	8.72618	-1552.99182	243.43910	8.95650	-775.29297	52.89426	28.25346
984	8.192	694.84027	79.49596	1422.97021	-496.67871	111.91501	1283.39685	-1191.23486	57.09395	1304.07544	326.03949	236.31909	25.08957	-500.73822	-22.51015	16.34185	-1567.59546	243.85812	15.21038	-769.70142	43.22188	22.96974
985	8.200	696.32361	79.57161	1422.81653	-494.53488	111.14021	1284.75330	-1190.73682	58.38342	1305.27222	328.26483	232.09521	18.54482	-512.31018	-26.45716	25.34149	-1579.67480	244.13870	21.56218	-767.58325	32.86950	18.30644
986	8.208	697.50549	79.60831	1422.45813	-492.56894	110.38356	1285.35217	-1190.03845	59.54861	1306.06079	328.03192	228.75984	12.68295	-518.89044	-31.23505	36.13493	-1588.95984	243.92026	28.10838	-769.11450	22.64776	14.06989
987	8.217	698.36218	79.62709	1421.89294	-490.76855	109.66563	1285.18506	-1189.04919	60.58523	1306.48474	324.30280	226.48007	8.04372	-519.85638	-36.65954	49.00106	-1595.07397	242.95007	34.77929	-774.52332	13.45030	9.69210
988	8.225	698.90442	79.64413	1421.11072	-489.09811	109.00623	1284.26062	-1187.75098	61.52328	1306.55103	315.50702	225.15997	4.81097	-515.00421	-42.39408	63.15057	-1597.37329	241.44171	41.21345	-784.13660	6.09200	4.77302
989	8.233	699.18103	79.65582	1420.10022	-487.50772	108.40779	1282.60999	-1186.23682	62.38168	1306.22827	300.70087	224.40210	2.77989	-504.99207	-48.06796	76.35728	-1595.14111	239.96716	46.70935	-798.24615	1.13562	-0.30472
990	8.242	699.27283	79.65015	1418.85388	-485.95459	107.85135	1280.29443	-1184.69141	63.14853	1305.45850	280.38153	223.76712	1.56181	-491.23694	-53.36621	86.23862	-1587.98853	239.16949	50.47642	-816.74481	-1.38616	-4.49494
991	8.250	699.28662	79.62418	1417.36743	-484.43015	107.30809	1277.40576	-1183.30151	63.81588	1304.18433	256.40540	223.07240	0.78760	-475.00317	-58.08186	92.15292	-1575.95337	239.54037	52.03938	-838.87378	-2.17113	-7.06597
992	8.258	699.34644	79.57790	1415.64307	-482.97723	106.75752	1274.05457	-1182.17603	64.39481	1302.38562	230.96802	222.31757	0.23914	-456.79681	-62.13678	95.45969	-1559.20630	241.15823	51.36979	-863.29785	-2.27818	-8.21641
993	8.267	699.57080	79.50177	1413.69250	-481.68237	106.20823	1270.35156	-1181.32520	64.87981	1300.10938	205.51984	221.47583	-0.16962	-436.66840	-65.55863	97.96823	-1537.82837	243.68106	48.81818	-888.55896	-2.41389	-8.61113
994	8.275	700.04169	79.37442	1411.53613	-480.65515	105.69897	1266.40076	-1180.68311	65.23683	1297.47290	180.50970	220.53239	-0.50681	-414.65308	-68.43556	100.54452	-1511.97021	246.65939	45.03522	-913.70752	-2.70617	-8.74729
995	8.283	700.78223	79.16531	1409.20337	-480.01529	105.26894	1262.30591	-1180.15466	65.44730	1294.64294	155.82196	219.57990	-0.84371	-390.82297	-70.86764	103.01981	-1482.13220	249.73685	40.81841	-938.48767	-3.03103	-8.86553
996	8.292	701.75439	78.84340	1406.73657	-479.89111	104.92021	1258.17175	-1179.67053	65.53593	1291.79065	131.27789	218.73741	-1.22868	-365.22314	-72.90517	104.81664	-1449.17432	252.64893	36.96259	-962.99524	-3.31450	-9.08399
997	8.300	702.87622	78.38472	1404.19763	-480.41467	104.59909	1254.10486	-1179.23096	65.55188	1289.02429	106.82916	218.05067	-1.66621	-337.94391	-74.51608	105.49673	-1414.03625	255.05763	34.04412	-987.34680	-3.59118	-9.43754
998	8.308	704.04944	77.77382	1401.66748	-481.68988	104.20129	1250.22058	-1178.90503	65.57530	1286.35486	82.49426	217.49968	-2.09506	-309.28793	-75.64281	105.00705	-1377.44080	256.38297	32.12795	-1011.58313	-3.94833	-9.86726
999	8.317	705.18237	77.01254	1399.23279	-483.72107	103.59828	1246.64868	-1178.79871	65.74460	1283.73157	58.28094	217.02487	-2.44157	-279.79086	-76.29930	103.68808	-1339.79175	256.14932	30.92218	-1035.71021	-4.45539	-10.24971
1000	8.325	706.20422	76.12640	1396.97534	-486.35342	102.68353	1243.52246	-1179.02466	66.20294	1281.11060	34.17944	216.52934	-2.71001	-249.95267	-76.57642	102.07926	-1301.26013	254.52557	30.30983	-1059.75378	-5.10784	-10.48337
1001	8.333	707.07813	75.15079	1394.96826	-489.31317	101.42499	1240.94812	-1179.65308	67.00512	1278.50977	10.15863	215.91618	-2.98024	-219.93568	-76.55097	100.55229	-1261.97424	252.09970	30.46410	-1083.75916	-5.82312	-10.56972
1002	8.342	707.80579	74.12244	1393.27039	-492.33136	99.89151	1238.96973	-1180.65417	68.12967	1276.02148	-13.84503	215.16063	-3.32125	-189.54672	-76.25975	99.04874	-1222.32288	249.20813	31.53793	-1107.78601	-6.49734	-10.61227
1003	8.350	708.42059	73.08928	1391.91528	-495.22394	98.23042	1237.57788	-1181.88708	69.55444	1273.79321	-37.89014	214.32452	-3.73840	-158.48181	-75.74366	97.18703	-1183.20313	245.81041	33.50577	-1131.91919	-7.04561	-10.74543
1004	8.358	708.97540	72.10701	1390.91016	-497.86905	96.60952	1236.77271	-1183.15356	71.24059	1271.99121	-61.98505	213.50635	-4.18282	-126.59839	-75.01217	94.60098	-1145.81323	241.75827	36.20971	-1156.21240	-7.43066	-11.01789
1005	8.367	709.52893	71.21713	1390.24780	-500.15497	95.16676	1236.60010	-1184.28113	73.06639	1270.75464	-86.13141	212.81921	-4.54414	-94.00782	-73.97124	91.20991	-1110.96936	236.88846	39.31890	-1180.59644	-7.74671	-11.29401
1006	8.375	710.12909	70.42824	1389.91663	-501.96936	93.99230	1237.11743	-1185.16602	74.84365	1270.16541	-110.38373	212.35425	-4.67634	-60.97272	-72.45274	87.25366	-1078.47876	231.10825	42.28274	-1204.93262	-8.20793	-11.35129
1007	8.383	710.80310	69.71124	1389.90076	-503.22733	93.12386	1238.34424	-1185.76025	76.40017	1270.25903	-134.80646	212.05135	-4.56827	-27.76695	-70.31659	83.08850	-1047.20654	224.59845	44.56548	-1229.19800	-8.94113	-11.12879
1008	8.392	711.55841	69.01689	1390.17700	-503.89746	92.53973	1240.25342	-1186.05383	77.65388	1271.03589	-159.41455	211.67822	-4.43383	5.40160	-67.51522	78.94062	-1015.89246	217.77501	45.96276	-1253.52991	-9.84760	-10.78691
1009	8.400	712.39270	68.31134	1390.71655	-504.00342	92.16758	1242.78613	-1186.07324	78.63308	1272.45691	-184.19403	211.05351	-4.49345	38.43471	-64.08037	74.83399	-983.94879	211.03503	46.63993	-1278.07959	-10.72750	-10.50236
1010	8.408	713.30780	67.59496	1391.47864	-503.60083	91.91934	1245.85864	-1185.85889	79.42169	1274.44128	-209.12994	210.22765	-4.73168	71.38432	-60.06837	70.67674	-951.53870	204.68336	46.95611	-1302.90894	-11.47713	-10.30962
1011	8.417	714.31812	66.88184	1392.40771	-502.75198	91.73385	1249.36206	-1185.41943	80.06934	1276.86865	-234.20444	209.39046	-4.94662	104.44554	-55.55711	66.39152	-919.16809	199.06610	47.23196	-1328.01367	-12.13612	-10.16078
1012	8.425	715.44714	66.16862	1393.43787	-501.51556	91.60017	1253.16772	-1184.72095	80.55856	1279.59973	-259.41095	208.64888	-4.98536	137.80424	-50.74290	62.06399	-887.40912	194.61723	47.56216	-1353.33826	-12.82434	-10.03347
1013	8.433	716.71570	65.42929	1394.50610	-499.95010	91.54817	1257.13843	-1183.76160	80.87874	1282.51367	-284.74799	207.93452	-4.87704	171.30455	-45.98712	58.03307	-856.90845	191.68124	47.78004	-1378.70728	-13.68408	-9.91207
1014	8.442	718.13281	64.63631	1395.56055	-498.11761	91.62003	1261.13940	-1182.63867	81.08469	1285.49243	-310.17731	207.13716	-4.75124	204.12175	-41.63760	54.71681	-828.46509	190.35846	47.50249	-1403.74756	-14.84925	-9.66549
1015	8.450	719.69092	63.78695	1396.55725	-496.08322	91.84813	1265.04138	-1181.50415	81.23692	1288.36438	-335.62067	206.29544	-4.67548	234.77812	-37.76465	52.19715	-802.95563	190.64641	46.19930	-1427.93372	-16.43492	-8.97388
1016	8.458	721.36688	62.90482	1397.45496	-493.90988	92.24207	1268.72144	-1180.47607	81.33831	1290.92603	-360.94104	205.61769	-4.52431	261.62311	-34.13469	49.99062	-781.07813	192.68411	43.41769	-1450.81140	-18.48760	-7.47111
1017	8.467	723.12000	62.00955	1398.21997	-491.65085	92.77540	1272.06445	-1179.60107	81.33728	1293.02161	-385.83276	205.33299	-3.93068	283.47498	-30.45278	47.29593	-763.12378	196.75534	39.11828	-1472.21912	-20.89816	-5.02172
1018	8.475	724.88770	61.09745	1398.83325	-489.34528	93.37846	1274.96692	-1178.86121	81.15258	1294.57507	-409.78064	205.54990	-2.42671	300.03131	-26.59110	43.46318	-748.95837	203.08276	33.80357	-1492.28857	-23.41552	-1.82110
1019	8.483	726.58685	60.15773	1399.29016	-487.02271	93.95096	1277.34045	-1178.19702	80.72241	1295.57153	-432.19244	206.26166	0.29689	311.86639	-22.60453	38.24426	-738.23535	211.65561	28.25968	-1511.25012	-25.76762	1.77312
1020	8.492	728.12598	59.19711	1399.59778	-484.71179	94.39989	1279.10986	-1177.53101	80.05671	1296.02771	-452.51752	207.48990	4.27878	319.99640	-18.58805	31.75373	-730.77032	222.14505	23.11874	-1529.18433	-27.77920	5.48141
1021	8.500	729.42212	58.24364	1399.76831	-482.44498	94.68961	1280.20947	-1176.77612	79.23891	1295.97314	-470.24597	209.35825	9.39166	325.22931	-14.60523	24.41892	-726.80823	233.86090	18.54302	-1545.82251	-29.43267	9.22093
1022	8.508	730.41211	57.32927	1399.80957	-480.25555	94.86539	1280.58252	-1175.84387	78.39480	1295.44751	-484.88922	211.93375	15.54140	327.72198	-10.80885	16.97372	-726.91315	245.85199	14.14557	-1560.51465	-30.77127	13.06888
1023	8.517	731.05908	56.48054	1399.71692	-478.17374	95.02510	1280.18506	-1174.66821	77.66418	1294.51331	-495.89935	215.16522	22.95052	326.97601	-7.53799	10.28593	-731.62659	257.09937	9.23250	-1572.43652	-31.64723	17.12120
1024	8.525	731.35461	55.72279	1399.47363	-476.22632	95.26128	1278.99402	-1173.22876	77.17181	1293.26086	-502.46649	219.16386	32.25167	322.12006	-5.18289	5.08360	-741.21143	266.60242	3.42050	-1580.79932	-31.75214	21.28172
1025	8.533	731.31750	55.07280	1399.06177	-474.43457	95.61319	1277.01636	-1171.55444	76.98066	1291.76697	-503.61578	224.15018	43.69949	312.26746	-3.93842	1.70272	-755.50708	273.48169	-2.73962	-1584.79602	-31.13037	25.15130
1026	8.542	730.99280	54.52327	1398.47156	-472.80908	96.05710	1274.29382	-1169.70337	77.04223	1290.05737	-498.88995	229.91325	56.02973	296.93665	-3.66643	-0.12950	-773.89490	277.31201	-7.95671	-1583.63428	-30.41236	28.15220
1027	8.550	730.45123	54.04583	1397.70459	-471.34839	96.53581	1270.90515	-1167.76062	77.21996	1288.13196	-488.84161	235.81200	66.83661	276.51385	-3.98838	-1.12112	-795.50580	278.47089	-11.31645	-1576.88306	-30.31600	29.74092
1028	8.558	729.78625	53.61609	1396.76953	-470.04080	96.99200	1266.96411	-1165.84888	77.39777	1285.99951	-474.60669	241.36603	74.47065	252.45799	-4.53253	-1.86091	-819.33337	277.98779	-12.98451	-1564.59021	-31.12702	29.57601
1029	8.567	729.10657	53.23524	1395.67737	-468.86908	97.38147	1262.60950	-1164.09937	77.55125	1283.67383	-457.17017	246.52269	79.16534	226.77861	-5.07497	-2.53941	-844.23834	276.91058	-13.70066	-1546.98401	-32.66865	27.61632
1030	8.575	728.51990	52.92754	1394.43811	-467.82065	97.68553	1257.98804	-1162.60962	77.71318	1281.17542	-437.15344	251.45390	82.33396	201.01949	-5.51770	-3.10190	-869.34729	275.84836	-14.03498	-1524.28430	-34.51010	24.13067
1031	8.583	728.11072	52.71862	1393.06116	-466.90466	97.92795	1253.24292	-1161.43018	77.90977	1278.54578	-414.99652	256.28162	85.23129	175.77251	-5.87634	-3.50618	-894.34442	274.97571	-14.23873	-1496.87183	-36.16743	19.66521
1032	8.592	727.92236	52.62027	1391.55896	-466.17169	98.17607	1248.50940	-1160.57129	78.13886	1275.85291	-391.09717	260.96713	88.26077	151.00560	-6.26485	-3.84873	-919.18951	274.23474	-14.42936	-1465.55310	-37.27716	15.00054
1033	8.600	727.95569	52.63987	1389.95264	-465.72037	98.52642	1243.91064	-1160.02490	78.35802	1273.17017	-365.80249	265.35236	91.12054	126.52763	-6.79086	-4.27925	-943.83984	273.50449	-14.70898	-1431.59583	-37.69655	11.05921
1034	8.608	728.17603	52.79088	1388.27905	-465.68311	99.08560	1239.55420	-1159.77515	78.46724	1270.54211	-339.34656	269.23190	93.31641	102.19661	-7.46426	-4.85517	-968.25336	272.69556	-15.13754	-1396.41284	-37.42488	8.70429
1035	8.617	728.52124	53.08081	1386.59656	-466.18707	99.93828	1235.53235	-1159.77563	78.33632	1267.98267	-311.85571	272.42459	94.51911	77.96220	-8.22796	-5.48895	-992.43481	271.81317	-15.65906	-1361.00610	-36.41840	8.41903
1036	8.625	728.91736	53.49548	1384.98682	-467.28842	101.10473	1231.93164	-1159.93677	77.85916	1265.50061	-283.42969	274.84680	94.63521	53.83998	-9.03217	-6.01322	-1016.44165	270.97009	-16.11792	-1325.62549	-34.54448	10.08443
1037	8.633	729.30310	54.00064	1383.54541	-468.90994	102.51315	1228.84570	-1160.15259	76.97785	1263.12805	-254.16837	276.52066	93.77106	29.84099	-9.83120	-6.33158	-1040.38049	270.27356	-16.40010	-1290.02283	-31.71081	13.13720
1038	8.642	729.64661	54.55662	1382.36304	-470.84976	104.00787	1226.37415	-1160.33081	75.68280	1260.94983	-224.10706	277.51111	92.18704	5.92174	-10.56376	-6.50562	-1064.35571	269.67557	-16.53754	-1254.02991	-27.95057	16.96420
1039	8.650	729.94855	55.13099	1381.50488	-472.87433	105.40083	1224.60217	-1160.39990	74.01264	1259.11792	-193.18903	277.90555	90.22402	-17.99202	-11.20306	-6.66996	-1088.40869	269.03580	-16.64038	-1217.86096	-23.35624	21.13001
1040	8.658	730.23425	55.70587	1380.99866	-474.80591	106.54767	1223.58813	-1160.30908	72.06021	1257.82080	-161.33856	277.84772	88.16566	-41.96213	-11.78534	-6.89344	-1112.53333	268.32202	-16.77731	-1181.97083	-17.93824	25.34008
1041	8.667	730.54260	56.28035	1380.83960	-476.53012	107.39835	1223.37793	-1160.03735	69.97261	1257.21997	-128.52631	277.49017	86.06960	-66.02713	-12.35571	-7.14173	-1136.70483	267.61075	-16.94807	-1146.74548	-11.58627	29.36579
1042	8.675	730.91327	56.86012	1381.00757	-477.95941	107.98281	1224.02380	-1159.60742	67.92291	1257.39038	-94.76624	276.88705	83.71856	-90.19577	-12.93291	-7.33936	-1160.88013	266.95807	-17.11007	-1112.31812	-4.25586	33.09554
1043	8.683	731.37549	57.44020	1381.48462	-479.01190	108.35162	1225.57251	-1159.10229	66.05711	1258.30920	-60.09619	275.96460	80.77404	-114.45427	-13.53574	-7.44483	-1185.03821	266.37634	-17.20893	-1078.62280	3.88137	36.55854
1044	8.692	731.94409	57.99932	1382.25879	-479.61343	108.53629	1228.02808	-1158.64832	64.44624	1259.89514	-24.60718	274.55957	77.04539	-138.80408	-14.18827	-7.47410	-1209.23474	265.83630	-17.22586	-1045.56152	12.55412	39.77335
1045	8.700	732.62476	58.50994	1383.31299	-479.70584	108.56313	1231.32910	-1158.34351	63.08617	1262.05957	11.50391	272.46466	72.68265	-163.27029	-14.88871	-7.47117	-1233.59399	265.24231	-17.19982	-1013.07855	21.52830	42.62940
1046	8.708	733.42371	58.95408	1384.61328	-479.25568	108.48389	1235.35254	-1158.18298	61.95075	1264.73853	47.93207	269.47141	68.09213	-187.87357	-15.60151	-7.47511	-1258.24622	264.48431	-17.17339	-981.12708	30.58534	44.98814
1047	8.717	734.35168	59.33445	1386.10303	-478.26312	108.37282	1239.93250	-1158.04565	61.02921	1267.89429	84.33673	265.41034	63.61138	-212.62538	-16.29540	-7.49624	-1283.25464	263.56317	-17.12849	-949.66516	39.45585	46.84758
1048	8.725	735.42517	59.67045	1387.70715	-476.76379	108.28801	1244.88110	-1157.75818	60.30650	1271.48889	120.51154	260.22028	59.28229	-237.53210	-16.98406	-7.50293	-1308.57300	262.64136	-17.02601	-918.73828	47.79661	48.34248
1049	8.733	736.66760	59.97771	1389.34351	-474.81985	108.23564	1250.01465	-1157.18176	59.74344	1275.45093	156.55188	254.05231	54.99476	-262.58411	-17.69335	-7.45043	-1334.07495	261.89026	-16.89641	-888.56439	55.22509	49.57702
1050	8.742	738.10510	60.25940	1390.93701	-472.51022	108.17294	1255.18079	-1156.25977	59.29383	1279.66553	192.72784	247.33109	50.88742	-287.77338	-18.42177	-7.33105	-1359.60242	261.32846	-16.75533	-859.53748	61.37815	50.47422
1051	8.750	739.75391	60.51800	1392.42505	-469.92303	108.04022	1260.26843	-1155.02576	58.92660	1283.99329	228.94775	240.71619	47.56598	-313.09473	-19.19705	-7.17914	-1384.90930	260.92966	-16.32954	-832.17615	65.93484	50.76070
1052	8.758	741.60852	60.75840	1393.75293	-467.14740	107.78433	1265.19458	-1153.58740	58.63533	1288.28284	264.20087	234.91457	45.72360	-338.45831	-20.11591	-6.95520	-1409.55847	260.75397	-14.94799	-807.03064	68.59472	50.05919
1053	8.767	743.63782	60.97680	1394.87561	-464.26526	107.36385	1269.87854	-1152.08533	58.43935	1292.36658	296.59296	230.30516	45.31504	-363.58032	-21.29386	-6.34966	-1433.03711	260.83917	-11.92310	-784.56702	69.06023	48.04484
1054	8.775	745.78943	61.16153	1395.76465	-461.35156	106.75256	1274.22351	-1150.64575	58.35962	1296.07617	324.08661	226.64064	45.15341	-387.95984	-22.83768	-4.77152	-1455.03040	261.12604	-7.15268	-765.11194	67.08618	44.61602
1055	8.783	747.99231	61.31109	1396.40967	-458.47885	105.95090	1278.11658	-1149.35938	58.38194	1299.28552	345.32416	223.30307	43.62298	-410.98257	-24.84898	-1.66954	-1475.45435	261.54245	-1.19942	-748.88037	62.58669	39.99446
1056	8.792	750.16016	61.43829	1396.81323	-455.71832	104.99091	1281.44739	-1148.27075	58.46815	1301.92969	360.02679	219.95195	39.90688	-432.04071	-27.41426	3.11980	-1494.25122	261.99854	5.21982	-736.01660	55.68836	34.68843
1057	8.800	752.20081	61.54951	1396.98682	-453.13638	103.92242	1284.12817	-1147.36670	58.60562	1303.99048	369.06317	216.75827	34.38664	-450.50903	-30.62882	9.38758	-1511.20508	262.29590	11.66359	-726.61877	46.71535	29.31883
1058	8.808	754.03168	61.63359	1396.94470	-450.78949	102.79060	1286.09814	-1146.58862	58.80756	1305.47827	374.09662	214.07140	27.97253	-465.67041	-34.60740	16.89660	-1525.87231	262.14987	18.04452	-720.81104	36.19887	24.37752
1059	8.817	755.59369	61.67228	1396.70056	-448.71906	101.62442	1287.31689	-1145.87048	59.06969	1306.41711	376.60883	212.15097	21.41528	-476.78723	-39.42064	25.75091	-1537.75012	261.23227	24.44293	-718.81360	24.89829	19.99403
1060	8.825	756.85870	61.65533	1396.26624	-446.94107	100.44487	1287.75854	-1145.16553	59.37144	1306.82947	376.94501	211.18867	15.24838	-483.19214	-45.02836	36.48248	-1546.49756	259.23395	30.84391	-720.91248	13.77040	15.79361
1061	8.833	757.82629	61.59057	1395.64441	-445.42886	99.27557	1287.41492	-1144.44861	59.70342	1306.73169	374.19073	211.28877	9.97532	-484.27820	-51.23038	49.47581	-1551.84204	256.22894	37.11111	-727.37939	3.85697	11.08710
1062	8.842	758.51904	61.49885	1394.82349	-444.10400	98.13992	1286.30298	-1143.70654	60.03866	1306.13684	366.84003	212.22227	6.01886	-479.75226	-57.64698	63.84834	-1553.38599	252.91733	43.02046	-738.40723	-3.88564	5.55563
1063	8.850	758.98352	61.40025	1393.78296	-442.85339	97.05646	1284.46826	-1142.93188	60.29076	1305.06006	353.74872	213.27834	3.46512	-470.15094	-63.82311	77.13578	-1550.69800	250.12537	48.06177	-753.97729	-8.83226	-0.11159
1064	8.858	759.28931	61.30690	1392.50427	-441.56909	96.03386	1281.97827	-1142.12439	60.35635	1303.52991	334.92169	213.70862	1.98536	-456.75623	-69.40709	86.85142	-1543.49341	248.19940	51.41347	-773.66479	-11.06744	-4.57679
1065	8.867	759.52661	61.21435	1390.97668	-440.19006	95.06536	1278.91284	-1141.28357	60.20794	1301.60498	311.73370	213.38164	1.10712	-440.73767	-74.24039	92.48972	-1531.59570	247.08842	52.40063	-796.53577	-11.52202	-7.07141
1066	8.875	759.80341	61.09214	1389.19556	-438.72778	94.13998	1275.36169	-1140.38330	59.91920	1299.37708	286.31348	212.69295	0.50983	-422.60852	-78.34132	95.61526	-1514.86816	246.71529	50.95817	-821.27887	-11.41029	-7.99146
1067	8.883	760.23480	60.89105	1387.15247	-437.26816	93.26334	1271.42590	-1139.37012	59.59794	1296.95569	260.44916	211.93059	0.06313	-402.47961	-81.83055	98.13361	-1493.35840	247.04770	47.63929	-846.64014	-11.45815	-8.23565
1068	8.892	760.91174	60.56859	1384.83484	-435.94986	92.46248	1267.21582	-1138.19702	59.30997	1294.44324	234.98450	211.09627	-0.29331	-380.40149	-84.83430	100.86553	-1467.45667	247.96368	43.28985	-871.86267	-11.75418	-8.39315
1069	8.900	761.86255	60.10653	1382.24097	-434.93301	91.76855	1262.84424	-1136.86243	59.05262	1291.91772	210.04712	210.20023	-0.64111	-356.37958	-87.45123	103.52385	-1437.84216	249.21112	38.74510	-896.72668	-12.13639	-8.62772
1070	8.908	763.03882	59.49571	1379.40002	-434.37750	91.18742	1258.42444	-1135.43250	58.77849	1289.41943	185.50372	209.36055	-1.05931	-330.34818	-89.75574	105.42020	-1405.33643	250.47845	34.70889	-921.29651	-12.50590	-8.92744
1071	8.917	764.34033	58.71315	1376.38074	-434.43271	90.67426	1254.07385	-1134.03003	58.45198	1286.94641	161.19318	208.64505	-1.55153	-302.34784	-91.76304	106.04770	-1370.75110	251.33954	31.61123	-945.69354	-12.86670	-9.27476
1072	8.925	765.65491	57.72676	1373.28345	-435.21176	90.12270	1249.92297	-1132.80725	58.09866	1284.46960	136.99725	208.00887	-2.04869	-272.75705	-93.44029	105.36015	-1334.71729	251.17531	29.45905	-969.97888	-13.26101	-9.66599
1073	8.933	766.88574	56.52026	1370.22290	-436.73169	89.37691	1246.11450	-1131.93811	57.80493	1281.96204	112.86804	207.38991	-2.48078	-242.24219	-94.76418	103.79686	-1297.62524	249.53680	28.08252	-994.14441	-13.71686	-10.06158
1074	8.942	767.96600	55.11623	1367.30933	-438.86105	88.28052	1242.78296	-1131.60059	57.67953	1279.42529	88.80280	206.78577	-2.82040	-211.39439	-95.72192	102.03444	-1259.73291	246.59491	27.52380	-1018.16864	-14.22442	-10.37881
1075	8.950	768.87164	53.58197	1364.63452	-441.35535	86.75948	1240.02014	-1131.91199	57.80804	1276.90173	64.79596	206.21434	-3.07239	-180.41359	-96.30804	100.57024	-1221.33203	242.85138	27.94420	-1042.07129	-14.75736	-10.56083
1076	8.958	769.62781	52.01494	1362.26050	-443.96686	84.88212	1237.85449	-1132.84070	58.20838	1274.48926	40.81903	205.65608	-3.27438	-149.10931	-96.56120	99.42278	-1182.91223	238.51006	29.32181	-1065.93750	-15.29348	-10.63887
1077	8.967	770.29822	50.51403	1360.21411	-446.51270	82.83363	1236.27673	-1134.16040	58.82260	1272.35181	16.82196	205.08609	-3.49121	-117.15049	-96.54090	98.18633	-1145.30200	233.41550	31.47647	-1089.89966	-15.79511	-10.71068
1078	8.975	770.96210	49.14271	1358.49609	-448.85696	80.82771	1235.30103	-1135.52344	59.57790	1270.69031	-7.24725	204.51135	-3.74979	-84.36288	-96.24476	96.39429	-1109.50708	227.40732	34.20504	-1114.06738	-16.21948	-10.84265
1079	8.983	771.68652	47.90404	1357.09949	-450.87546	79.02907	1234.98767	-1136.62463	60.43787	1269.68420	-31.41107	203.95236	-4.00257	-50.86799	-95.60004	93.88907	-1076.06873	220.52202	37.20935	-1138.42175	-16.59462	-10.99204
1080	8.992	772.50861	46.75474	1356.02441	-452.45477	77.52234	1235.39990	-1137.31226	61.36205	1269.44861	-55.66748	203.40436	-4.18007	-16.97681	-94.52039	90.89816	-1044.54736	212.95255	40.04822	-1162.80493	-17.05568	-11.04278
1081	9.000	773.43518	45.64889	1355.27661	-453.51276	76.32014	1236.55444	-1137.57471	62.24992	1270.01355	-80.02716	202.81006	-4.26310	16.99719	-92.92081	87.77869	-1013.81274	204.91968	42.30223	-1187.07996	-17.73063	-10.92045
1082	9.008	774.45337	44.55890	1354.85815	-454.01312	75.38499	1238.41406	-1137.46680	62.95045	1271.31921	-104.53168	202.12207	-4.30379	50.84778	-90.71894	84.70386	-982.84546	196.63583	43.77668	-1211.30200	-18.57512	-10.67300
1083	9.017	775.54675	43.45948	1354.75696	-453.96533	74.64440	1240.90796	-1137.05518	63.30332	1273.22632	-129.21631	201.38513	-4.37332	84.52373	-87.87119	81.57097	-951.22473	188.40524	44.60191	-1235.67041	-19.40826	-10.42213
1084	9.025	776.71259	42.31659	1354.94238	-453.41272	74.00858	1243.94653	-1136.38892	63.19771	1275.56006	-154.06116	200.69888	-4.48614	118.13576	-84.40178	78.11846	-919.04340	180.64130	45.13828	-1260.32947	-20.12014	-10.23062
1085	9.033	777.96643	41.09893	1355.36743	-452.41376	73.40627	1247.42590	-1135.48389	62.64535	1278.17114	-179.02423	200.11113	-4.59334	151.88838	-80.42261	74.10600	-886.69080	173.70496	45.69107	-1285.28906	-20.75604	-10.06834
1086	9.042	779.33179	39.79512	1355.97339	-451.02548	72.81538	1251.22937	-1134.33789	61.80267	1280.95325	-204.10474	199.54906	-4.65051	185.84190	-76.14857	69.53029	-854.79095	167.79887	46.30525	-1310.47241	-21.43893	-9.89334
1087	9.050	780.82751	38.42037	1356.69214	-449.29733	72.26115	1255.22949	-1132.96997	60.90058	1283.80298	-229.33270	198.87132	-4.65665	219.53508	-71.83047	64.76125	-824.11725	163.08690	46.78208	-1335.69592	-22.31048	-9.67880
1088	9.058	782.46228	37.00383	1357.45483	-447.27621	71.79384	1259.29468	-1131.45386	60.12973	1286.57629	-254.71411	198.02713	-4.62229	251.83928	-67.62869	60.33342	-795.50861	159.84081	46.75188	-1360.58350	-23.53689	-9.31404
1089	9.067	784.23346	35.57110	1358.20166	-445.01569	71.46216	1263.29431	-1129.92566	59.55943	1289.11890	-280.18152	197.14735	-4.52837	281.31824	-63.57684	56.49627	-769.84619	158.38014	45.72608	-1384.58447	-25.27435	-8.50239
1090	9.075	786.12073	34.13805	1358.88513	-442.57919	71.28573	1267.09814	-1128.52869	59.12303	1291.34924	-305.54846	196.46066	-4.26163	306.78784	-59.63575	52.98634	-747.82611	158.95425	43.27388	-1407.20508	-27.54311	-6.88179
1091	9.083	788.07782	32.71223	1359.47253	-440.03635	71.23781	1270.57361	-1127.32520	58.68575	1293.28247	-330.46204	196.14130	-3.51114	327.59357	-55.73717	49.19564	-729.66626	161.73180	39.32240	-1428.26721	-30.16976	-4.32737
1092	9.092	790.03345	31.29843	1359.95178	-437.45639	71.24989	1273.59534	-1126.28345	58.17059	1294.94910	-354.40430	196.23051	-1.81760	343.58881	-51.82283	44.51675	-715.16235	166.80679	34.28971	-1447.88354	-32.89920	-1.06569
1093	9.100	791.90369	29.90675	1360.32959	-434.89740	71.23602	1276.06226	-1125.33984	57.61948	1296.30591	-376.79926	196.67163	1.15024	355.08960	-47.86792	38.58261	-704.01941	174.13593	28.83892	-1466.22900	-35.52769	2.52025
1094	9.108	793.60657	28.55661	1360.62146	-432.39679	71.12449	1277.90601	-1124.41711	57.11214	1297.24622	-397.09271	197.42072	5.41320	362.79230	-43.85005	31.34784	-696.16028	183.39032	23.43976	-1483.32056	-37.94920	6.17176
1095	9.117	795.06927	27.27287	1360.84314	-429.97275	70.88757	1279.08350	-1123.39307	56.62774	1297.66821	-414.67462	198.53770	10.82322	367.43842	-39.76174	23.19525	-691.87933	193.88213	18.12503	-1498.83972	-40.15442	9.93528
1096	9.125	796.23157	26.07898	1361.00549	-427.63486	70.56006	1279.55774	-1122.17151	55.96736	1297.48438	-428.82080	200.22488	17.39853	369.30310	-35.73600	15.02907	-691.75061	204.69208	12.58564	-1512.08105	-42.14442	14.12000
1097	9.133	797.04828	24.99418	1361.10974	-425.39209	70.22842	1279.28833	-1120.81042	54.86082	1296.63159	-438.76605	202.82780	25.60594	367.87665	-32.12494	8.05841	-696.32141	214.80014	6.50004	-1522.17358	-43.70485	18.94071
1098	9.142	797.49634	24.03378	1361.14490	-423.25204	69.98540	1278.24609	-1119.40271	53.27186	1295.18201	-443.70392	206.65941	36.12118	361.99463	-29.37120	3.19971	-705.86945	223.15761	0.02062	-1528.28857	-44.45899	24.09297
1099	9.150	797.58466	23.20726	1361.09375	-421.21771	69.87900	1276.43689	-1117.85034	51.51811	1293.39282	-442.88110	211.65129	48.81614	350.41089	-27.74928	0.49347	-720.27307	228.90558	-5.93797	-1529.53955	-44.47836	28.78972
1100	9.158	797.36108	22.51492	1360.94067	-419.28836	69.89129	1273.91492	-1115.98523	49.98703	1291.53381	-436.12482	217.24002	62.01062	332.69452	-27.19734	-0.81103	-738.93677	231.77812	-10.27065	-1525.05286	-44.54239	32.21907
1101	9.167	796.91150	21.94890	1360.67554	-417.46060	69.95599	1270.77905	-1113.82410	48.85427	1289.70032	-424.18597	222.72473	73.32743	309.97229	-27.38953	-1.54755	-760.93024	232.34280	-12.69571	-1514.40381	-45.47076	33.83455
1102	9.175	796.34875	21.49910	1360.29358	-415.73254	69.99734	1267.15857	-1111.56482	48.07021	1287.83044	-408.24420	227.72765	81.45880	284.58228	-27.94962	-2.14696	-785.09955	231.65759	-13.81542	-1497.73535	-47.48091	33.39029
1103	9.183	795.79626	21.15701	1359.79004	-414.11569	69.96787	1263.19421	-1109.45007	47.46976	1285.82996	-389.21979	232.29190	86.83250	258.68958	-28.59753	-2.69118	-810.15729	230.60648	-14.30252	-1475.43970	-50.22635	30.98858
1104	9.192	795.36877	20.91475	1359.15771	-412.65158	69.87085	1259.02380	-1107.68359	46.88146	1283.64331	-367.63300	236.63222	90.72567	233.33998	-29.19083	-3.16252	-835.14355	229.59593	-14.49553	-1447.99146	-53.13741	27.09727
1105	9.200	795.14941	20.76557	1358.39197	-411.42313	69.76674	1254.77515	-1106.40332	46.18642	1281.24597	-343.83246	240.85468	94.11989	208.67055	-29.70079	-3.60942	-859.72827	228.69376	-14.57916	-1416.02063	-55.72305	22.45869
1106	9.208	795.16742	20.71148	1357.50342	-410.55276	69.77095	1250.56689	-1105.67334	45.33153	1278.62793	-318.20892	244.84879	97.28292	184.49715	-30.16914	-4.11920	-883.95819	227.84457	-14.73881	-1380.36853	-57.72017	17.93274
1107	9.217	795.39148	20.76765	1356.52991	-410.18411	70.03181	1246.51343	-1105.47681	44.32468	1275.82031	-291.22870	248.35501	100.00261	160.61815	-30.68527	-4.70688	-907.95569	226.99405	-15.10429	-1342.02490	-59.03835	14.29378
1108	9.225	795.74603	20.94885	1355.54126	-410.44867	70.67149	1242.72681	-1105.72595	43.20000	1272.91479	-263.30585	251.09743	101.96571	136.89787	-31.31773	-5.30915	-931.80634	226.13992	-15.65607	-1301.95166	-59.64884	12.07055
1109	9.233	796.13690	21.24520	1354.63269	-411.41428	71.71132	1239.31360	-1106.27893	41.97395	1270.04016	-234.68347	252.89270	102.95952	113.26659	-32.03760	-5.86193	-955.53796	225.33420	-16.23935	-1260.87329	-59.57369	11.52005
1110	9.242	796.47620	21.61217	1353.91223	-413.02707	73.03720	1236.37085	-1106.94153	40.64468	1267.33569	-205.44269	253.69997	102.91085	89.68373	-32.76545	-6.32249	-979.14880	224.64090	-16.68436	-1219.22815	-58.88320	12.67421
1111	9.250	796.70612	21.99051	1353.48645	-415.09158	74.43594	1233.98718	-1107.49048	39.21538	1264.94434	-175.58423	253.59958	101.86601	66.12785	-33.46651	-6.64773	-1002.66003	224.05994	-16.93602	-1177.37842	-57.59740	15.35664
1112	9.258	796.81757	22.33789	1353.43884	-417.32578	75.67896	1232.23596	-1107.74536	37.68449	1263.00415	-145.08344	252.75339	99.96566	42.58394	-34.15673	-6.83111	-1026.14819	223.49484	-17.06903	-1135.92432	-55.58202	19.18446
1113	9.267	796.85242	22.63879	1353.80945	-419.45978	76.60739	1231.16162	-1107.63635	36.02363	1261.62476	-113.88916	251.39288	97.44002	19.01482	-34.84607	-6.94773	-1049.70447	222.83151	-17.18981	-1095.79480	-52.60500	23.65664
1114	9.275	796.88464	22.89461	1354.59143	-421.30396	77.18381	1230.78394	-1107.21094	34.19962	1260.86877	-81.90918	249.76376	94.55214	-4.63103	-35.51399	-7.08750	-1073.37537	222.05040	-17.34205	-1057.88391	-48.56119	28.31051
1115	9.283	796.98572	23.11784	1355.74731	-422.75070	77.47664	1231.12866	-1106.59131	32.22471	1260.75989	-49.03912	247.98509	91.43582	-28.39502	-36.14867	-7.24750	-1097.17261	221.25351	-17.48256	-1022.50098	-43.56150	32.77697
1116	9.292	797.19702	23.33245	1357.23193	-423.73669	77.57733	1232.24512	-1105.91577	30.17863	1261.29419	-15.22369	246.00609	87.98875	-52.30510	-36.77589	-7.35466	-1121.10974	220.58405	-17.52785	-989.18604	-37.75234	36.72271
1117	9.300	797.52576	23.56598	1359.00635	-424.21341	77.52819	1234.18225	-1105.29175	28.18707	1262.44238	19.51837	243.72197	83.96757	-76.38078	-37.42009	-7.38108	-1145.21631	220.09610	-17.43655	-957.02997	-31.21920	39.86433
1118	9.308	797.96021	23.83089	1361.03906	-424.14566	77.32945	1236.94409	-1104.76953	26.37502	1264.16296	55.10980	240.98337	79.18605	-100.63674	-38.07929	-7.36795	-1169.53992	219.66019	-17.26695	-925.17053	-24.12117	42.08186
1119	9.317	798.48938	24.11639	1363.29626	-423.52191	76.99184	1240.46619	-1104.32935	24.82170	1266.41772	91.39478	237.52966	73.68103	-125.08170	-38.76582	-7.35133	-1194.12671	219.04269	-17.13534	-893.12079	-16.77576	43.48952
1120	9.325	799.11530	24.40246	1365.73291	-422.35541	76.55889	1244.62292	-1103.88989	23.54256	1269.17432	128.09192	233.12503	67.75400	-149.71700	-39.51574	-7.32890	-1218.98401	218.15884	-17.08257	-860.81122	-9.61373	44.39594
1121	9.333	799.85803	24.67906	1368.29163	-420.68213	76.08079	1249.24475	-1103.34583	22.50262	1272.39319	164.85699	227.72610	61.80792	-174.54073	-40.33258	-7.28918	-1244.07983	217.17265	-17.03735	-828.47491	-3.14297	45.15531
1122	9.342	800.74811	24.95372	1370.90198	-418.56226	75.58001	1254.13928	-1102.61438	21.64024	1276.00342	201.49725	221.47461	56.15539	-199.55246	-41.16339	-7.22900	-1269.37769	216.29341	-16.95450	-796.55927	2.12884	45.96532
1123	9.350	801.81531	25.24459	1373.48401	-416.07965	75.03885	1259.12598	-1101.66174	20.88291	1279.88647	238.10236	214.66640	51.07848	-224.75154	-41.93980	-7.15381	-1294.81165	215.60019	-16.84903	-765.71472	5.85313	46.71585
1124	9.358	803.07983	25.56417	1375.95496	-413.33240	74.40810	1264.06372	-1100.50586	20.17474	1283.88171	274.76361	207.75670	47.03928	-250.10646	-42.64447	-7.07558	-1320.16663	215.13370	-16.54968	-736.75134	7.88029	46.97122
1125	9.367	804.54480	25.90486	1378.24036	-410.42126	73.63411	1268.85071	-1099.20386	19.51743	1287.80640	310.96100	201.31305	44.63151	-275.50464	-43.37758	-6.95410	-1345.03870	215.01469	-15.50011	-710.47522	8.12363	46.12926
1126	9.375	806.19061	26.23925	1380.28589	-407.44180	72.69237	1273.40393	-1097.82385	18.96233	1291.48462	345.20538	195.82787	44.04698	-300.70288	-44.33994	-6.54816	-1368.98889	215.28075	-13.02548	-687.51489	6.44464	43.72115
1127	9.383	807.97388	26.53700	1382.06226	-404.47946	71.60114	1277.63940	-1096.42163	18.54612	1294.77283	375.37640	191.37144	44.46654	-325.28366	-45.69834	-5.32910	-1391.69727	215.69562	-8.87434	-668.23779	2.65516	39.71502
1128	9.392	809.83203	26.78352	1383.55725	-401.60638	70.40904	1281.46399	-1095.04614	18.25608	1297.57104	399.54022	187.44748	44.21953	-348.67914	-47.51244	-2.70085	-1412.96704	215.96240	-3.37525	-652.72473	-3.41315	34.63181
1129	9.400	811.69098	26.98573	1384.76794	-398.88504	69.17071	1284.77747	-1093.74780	18.05256	1299.81860	416.73810	183.45677	41.87703	-370.27426	-49.81621	1.58618	-1432.65588	215.97876	2.87262	-640.82983	-11.80282	29.37722
1130	9.408	813.47241	27.15840	1385.70117	-396.37308	67.92596	1287.48120	-1092.56543	17.89091	1301.48694	427.42230	179.31168	37.21300	-389.45715	-52.70865	7.33577	-1450.53442	215.70424	9.31209	-632.37646	-22.29087	24.88492
1131	9.417	815.10498	27.29972	1386.37537	-394.11847	66.69204	1289.49231	-1091.50684	17.71988	1302.57422	433.27106	175.41052	31.03609	-405.56909	-56.37849	14.27752	-1466.13367	215.04007	15.63975	-627.36768	-34.27145	21.71052
1132	9.425	816.53503	27.39249	1386.81226	-392.14526	65.46680	1290.75476	-1090.55933	17.49137	1303.09985	436.22516	172.15019	24.36233	-417.89661	-61.08536	22.51127	-1478.82080	213.90573	21.87670	-626.05078	-46.76299	19.67219
1133	9.433	817.72644	27.43281	1387.02124	-390.44077	64.23892	1291.23901	-1089.71082	17.18783	1303.09607	437.32965	169.69550	17.98048	-425.71686	-67.06221	32.66626	-1488.01318	212.22879	28.11988	-628.77966	-58.57502	17.74744
1134	9.442	818.66162	27.43534	1386.99268	-388.95325	63.00106	1290.93518	-1088.95044	16.83167	1302.59546	436.30109	168.14691	12.48807	-428.30969	-74.31053	45.39873	-1493.25635	209.95126	34.19243	-635.80212	-68.55070	14.56744
1135	9.450	819.34802	27.40954	1386.70337	-387.60159	61.75373	1289.84961	-1088.25220	16.46679	1301.62988	431.91815	167.61298	8.24189	-425.20782	-82.43389	60.11868	-1494.20337	207.25613	39.61593	-647.12622	-75.81201	9.46495
1136	9.458	819.82037	27.35189	1386.12683	-386.29529	60.49593	1288.00500	-1087.55859	16.12443	1300.23425	422.76569	167.86829	5.20551	-416.73602	-90.74756	74.29653	-1490.67310	204.67935	43.82787	-662.43848	-80.04760	3.21762
1137	9.467	820.13745	27.25866	1385.24170	-384.95651	59.21379	1285.44604	-1086.77930	15.78619	1298.45276	408.04083	168.21349	3.09921	-404.08990	-98.61246	84.91169	-1482.69482	202.78181	46.25572	-681.19861	-81.75548	-2.43077
1138	9.475	820.37909	27.12629	1384.04053	-383.53943	57.88721	1282.24390	-1085.81421	15.38456	1296.34937	388.12872	168.06261	1.68736	-388.59229	-105.68578	90.91532	-1470.32568	201.84222	46.39386	-702.84900	-82.08006	-6.15264
1139	9.483	820.63879	26.93839	1382.53186	-382.04523	56.51563	1278.49231	-1084.59497	14.85119	1294.00903	364.58746	167.42648	0.79679	-370.97943	-111.94078	93.87605	-1453.46362	201.88297	44.09322	-726.66260	-82.15672	-7.88842
1140	9.492	821.01160	26.66610	1380.73071	-380.52905	55.13336	1274.29944	-1083.12000	14.15671	1291.51379	339.40192	166.57980	0.26051	-351.45380	-117.52969	96.20361	-1431.99988	202.69048	39.72498	-751.56824	-82.53278	-8.44179
1141	9.500	821.57996	26.28395	1378.65039	-379.09113	53.80333	1269.78223	-1081.45984	13.30859	1288.92358	314.01263	165.61084	-0.05197	-330.06433	-122.62717	99.15921	-1406.14258	203.82469	34.09027	-776.60596	-83.17126	-8.61448
1142	9.508	822.39868	25.78266	1376.30273	-377.85828	52.60627	1265.05823	-1079.73853	12.33843	1286.28967	288.97614	164.50871	-0.28513	-306.80328	-127.36153	102.46662	-1376.62451	204.72928	28.28006	-801.37927	-83.84103	-8.79389
1143	9.517	823.47363	25.16665	1373.70789	-376.96884	51.62424	1260.24146	-1078.09961	11.30837	1283.67249	264.29047	163.39345	-0.62842	-281.57660	-131.80414	105.15078	-1344.80566	204.93449	23.53683	-825.90613	-84.41479	-9.05488
1144	9.525	824.75647	24.43031	1370.90588	-376.56619	50.90794	1255.44739	-1076.67017	10.31744	1281.12439	239.81976	162.43063	-1.18986	-254.38867	-135.95518	106.41390	-1312.47559	204.37338	21.00810	-850.27979	-84.90132	-9.39339
1145	9.533	826.16577	23.54194	1367.96130	-376.78351	50.43301	1250.80066	-1075.54492	9.47497	1278.66223	215.53168	161.65074	-1.88569	-225.60638	-139.75981	106.06923	-1280.98108	203.23737	21.13777	-874.52295	-85.36575	-9.80667
1146	9.542	827.61176	22.47102	1364.95532	-377.69519	50.06599	1246.43811	-1074.78735	8.85525	1276.27527	191.49066	160.97098	-2.51634	-195.89792	-143.13484	104.59573	-1250.32935	201.40483	23.13286	-898.61218	-85.87642	-10.25369
1147	9.550	829.01099	21.22454	1361.96948	-379.24625	49.58038	1242.50232	-1074.43030	8.46116	1273.96191	167.67841	160.31744	-2.94030	-165.83017	-145.99390	102.83341	-1219.49280	198.56741	25.59718	-922.53113	-86.47356	-10.65229
1148	9.558	830.30511	19.84376	1359.07434	-381.23688	48.74852	1239.12402	-1074.48511	8.20933	1271.76428	143.90521	159.68338	-3.16157	-135.57397	-148.32309	101.43420	-1187.61707	194.61386	27.74714	-946.31097	-87.15656	-10.93578
1149	9.567	831.48169	18.38986	1356.32800	-383.41373	47.46181	1236.39075	-1074.94873	7.96143	1269.78613	119.97418	159.08282	-3.29596	-104.97678	-150.19833	100.44585	-1154.74988	189.40216	29.62817	-970.04980	-87.88799	-11.10087
1150	9.575	832.57324	16.94348	1353.77686	-385.58624	45.78494	1234.32703	-1075.79248	7.58030	1268.17224	95.86853	158.48166	-3.47242	-73.81629	-151.65524	99.36008	-1121.59436	182.86322	31.57757	-993.86279	-88.60226	-11.20400
1151	9.583	833.64203	15.58278	1351.45313	-387.65073	43.90295	1232.92627	-1076.93188	6.99197	1267.04443	71.70819	157.82077	-3.72350	-41.99207	-152.59679	97.58161	-1088.78821	175.40620	33.84700	-1017.82233	-89.22870	-11.31141
1152	9.592	834.76221	14.34506	1349.37146	-389.53653	42.02060	1232.20862	-1078.18799	6.28262	1266.45581	47.58710	157.08749	-3.97728	-9.56660	-152.89049	94.91151	-1056.42761	167.56499	36.42455	-1041.97668	-89.72506	-11.45299
1153	9.600	835.99939	13.22546	1347.52881	-391.16339	40.29557	1232.23376	-1079.27087	5.73461	1266.41174	23.48419	156.33952	-4.14635	23.31200	-152.49622	91.63333	-1024.15710	159.45863	39.04180	-1066.34155	-90.12157	-11.59912
1154	9.608	837.39294	12.20724	1345.91187	-392.44241	38.81977	1233.05945	-1079.84460	5.69944	1266.90820	-0.70685	155.66769	-4.17999	56.47551	-151.42967	88.19632	-991.60712	150.93289	41.39629	-1090.82178	-90.55159	-11.65199
1155	9.617	838.95129	11.27279	1344.50525	-393.29855	37.62077	1234.70374	-1079.69458	6.36467	1267.95374	-25.06512	155.11414	-4.10392	89.72771	-149.65466	84.86561	-958.77698	141.98355	43.35103	-1115.25830	-91.16970	-11.52543
1156	9.625	840.66125	10.39311	1343.30005	-393.68622	36.66806	1237.13879	-1078.87842	7.54874	1269.58997	-49.59198	154.60103	-4.04575	122.86855	-147.08217	81.62509	-926.09937	132.85631	44.92019	-1139.62573	-91.97853	-11.26984
1157	9.633	842.50525	9.53085	1342.29053	-393.59012	35.88866	1240.29700	-1077.66980	8.77075	1271.86230	-74.29047	153.98982	-4.12603	155.81816	-143.66678	78.27911	-894.16614	123.87134	46.12116	-1164.08105	-92.81459	-11.02608
1158	9.642	844.47742	8.65375	1341.46143	-393.01761	35.19626	1244.07239	-1076.33081	9.60247	1274.73328	-99.20020	153.26172	-4.32011	188.71986	-139.49265	74.57917	-863.33521	115.29030	46.88030	-1188.78955	-93.53139	-10.85744
1159	9.650	846.58386	7.73494	1340.78088	-391.99081	34.52461	1248.32373	-1074.98438	9.89896	1278.05017	-124.31525	152.55232	-4.48497	221.82759	-134.78110	70.37176	-833.61060	107.35869	47.11488	-1213.79028	-94.11884	-10.71658
1160	9.658	848.82965	6.74707	1340.20435	-390.54065	33.84988	1252.88916	-1073.65894	9.77357	1281.60754	-149.54889	151.94760	-4.51552	255.11900	-129.84937	65.79706	-804.93860	100.37871	46.86149	-1238.98694	-94.68278	-10.54458
1161	9.667	851.21149	5.67346	1339.68494	-388.70346	33.19376	1257.60693	-1072.34778	9.49213	1285.22290	-174.81989	151.35760	-4.44180	287.88702	-125.04524	61.33104	-777.52338	94.65685	46.19975	-1264.15222	-95.39764	-10.29918
1162	9.675	853.72064	4.52898	1339.17749	-386.52396	32.60870	1262.32678	-1071.04956	9.30669	1288.74683	-200.12170	150.66577	-4.36378	318.73279	-120.61809	57.46173	-751.77527	90.47046	45.10356	-1288.86743	-96.48415	-9.83223
1163	9.683	856.34137	3.36435	1338.63770	-384.06329	32.15096	1266.90649	-1069.81555	9.28310	1292.04626	-225.43915	149.93785	-4.28574	346.07471	-116.60852	54.21308	-728.08704	88.12498	43.45068	-1312.54370	-98.14017	-8.80160
1164	9.692	859.03870	2.24587	1338.02417	-381.39880	31.84997	1271.20569	-1068.70837	9.27705	1295.03369	-250.57623	149.41522	-3.96951	368.75513	-112.89153	51.01086	-706.79047	87.91843	41.08628	-1334.67114	-100.38443	-6.85559
1165	9.700	861.75250	1.22161	1337.31018	-378.61285	31.69019	1275.08508	-1067.68713	9.03597	1297.70898	-275.07947	149.31693	-2.95602	386.31274	-109.32059	47.05461	-688.24078	89.98489	37.87188	-1355.08911	-102.99419	-3.94811
1166	9.708	864.40369	0.30122	1336.49280	-375.77841	31.61562	1278.41858	-1066.62231	8.34180	1300.09912	-298.36023	149.69473	-0.81570	398.96808	-105.80801	41.78299	-672.80273	94.21953	33.78910	-1373.94629	-105.65657	-0.39980
1167	9.717	866.90179	-0.53103	1335.59216	-372.94934	31.54958	1281.10876	-1065.45264	7.16068	1302.14270	-319.87683	150.45572	2.60482	407.49280	-102.28791	35.03694	-660.73700	100.38062	29.02184	-1391.41919	-108.17134	3.35479
1168	9.725	869.15259	-1.28756	1334.64063	-370.16119	31.42332	1283.09509	-1064.22314	5.66091	1303.70313	-339.14984	151.50073	7.20285	412.88147	-98.69395	27.07436	-652.18176	108.16660	23.89264	-1407.51306	-110.53957	7.08680
1169	9.733	871.07080	-1.96653	1333.66943	-367.44214	31.21302	1284.34509	-1062.95862	4.05410	1304.69275	-355.64380	152.87392	12.85796	415.80481	-95.05650	18.64779	-647.25598	117.12347	18.68698	-1422.01978	-112.88732	10.95756
1170	9.742	872.59613	-2.56185	1332.69836	-364.82294	30.96321	1284.83691	-1061.59668	2.47224	1305.12341	-368.72015	154.80554	19.72431	416.11377	-91.61740	10.92799	-646.12402	126.57991	13.49617	-1434.46582	-115.22820	15.42198
1171	9.750	873.70618	-3.06593	1331.73230	-362.33926	30.76652	1284.55139	-1060.05298	0.98688	1305.06665	-377.65576	157.60756	28.35102	412.73303	-88.80560	5.06347	-648.99097	135.72978	8.17265	-1444.09497	-117.25938	20.78179
1172	9.758	874.42151	-3.46833	1330.76379	-360.02942	30.71244	1283.48230	-1058.29956	-0.34457	1304.59985	-381.62054	161.45882	39.21673	404.08490	-87.02558	1.53555	-656.09418	143.72453	2.51054	-1449.95459	-118.56116	26.69370
1173	9.767	874.79993	-3.77151	1329.77490	-357.93344	30.84412	1281.65637	-1056.37781	-1.47021	1303.76526	-379.90894	166.20123	51.76698	389.05078	-86.39288	-0.15133	-667.65253	149.76361	-3.30579	-1451.00073	-119.14981	32.18694
1174	9.775	874.92285	-3.99776	1328.74402	-356.09363	31.14410	1279.14758	-1054.37854	-2.35175	1302.56897	-372.52710	171.35474	64.11711	368.11346	-86.66548	-0.95198	-683.65552	153.33679	-8.43287	-1446.38770	-119.63089	36.20494
1175	9.783	874.88269	-4.16386	1327.66016	-354.55130	31.54998	1276.07129	-1052.43164	-2.97145	1301.00842	-360.34509	176.41702	74.22196	343.49060	-87.42401	-1.49594	-703.61212	154.57501	-11.91005	-1435.84827	-120.67651	38.10401
1176	9.792	874.77209	-4.25738	1326.52759	-353.33673	31.98795	1272.56519	-1050.68298	-3.32798	1299.08972	-344.47162	181.16974	81.34520	317.71082	-88.29735	-1.96967	-726.50763	154.26366	-13.57855	-1419.63025	-122.54128	37.80605
1177	9.800	874.67505	-4.25061	1325.35986	-352.45468	32.40367	1268.77319	-1049.23889	-3.44629	1296.82813	-325.68176	185.67195	86.19019	292.17798	-89.07172	-2.43944	-750.99817	153.30162	-14.11671	-1398.09937	-125.02952	35.68929
1178	9.808	874.66180	-4.13017	1324.17615	-351.87833	32.77674	1264.83887	-1048.15063	-3.41020	1294.24976	-304.40045	190.00934	89.87729	267.14117	-89.69666	-2.98132	-775.87567	152.18167	-14.25718	-1371.59497	-127.69705	32.36444
1179	9.817	874.78296	-3.90627	1323.00281	-351.56424	33.12429	1260.89575	-1047.44214	-3.35748	1291.40515	-280.95477	194.12402	93.09135	242.44453	-90.24400	-3.62429	-800.55414	151.00391	-14.39974	-1340.58960	-130.08279	28.47990
1180	9.825	875.05786	-3.60121	1321.87427	-351.48386	33.50663	1257.05615	-1047.11829	-3.43587	1288.36511	-255.76019	197.86340	95.97137	217.97823	-90.82838	-4.31936	-825.02789	149.77435	-14.74454	-1305.82080	-131.85413	24.62977
1181	9.833	875.46191	-3.23591	1320.83557	-351.65277	34.02842	1253.39880	-1047.14331	-3.76121	1285.19836	-229.29126	201.06473	98.36414	193.72041	-91.52908	-4.96707	-849.44446	148.55310	-15.34247	-1268.22620	-132.83659	21.34586
1182	9.842	875.92712	-2.82407	1319.95142	-352.13422	34.81921	1249.97327	-1047.40540	-4.35780	1281.99792	-201.92487	203.56116	100.03601	169.65849	-92.36547	-5.47394	-873.82721	147.42792	-16.05187	-1228.73010	-132.96631	19.07038
1183	9.850	876.35730	-2.37271	1319.31055	-352.99792	35.98907	1246.82092	-1047.72119	-5.13248	1278.93591	-173.84314	205.21661	100.78504	145.72505	-93.31230	-5.80888	-898.07996	146.47540	-16.63367	-1188.02832	-132.23404	18.09266
1184	9.858	876.65118	-1.88875	1319.01563	-354.25208	37.56272	1243.99341	-1047.91040	-5.96606	1276.21338	-145.04291	206.00175	100.49658	121.81081	-94.32478	-6.01746	-922.14520	145.68192	-16.95759	-1146.53809	-130.69237	18.54436
1185	9.867	876.73425	-1.38470	1319.15710	-355.80588	39.41862	1241.55896	-1047.86584	-6.82815	1273.92944	-115.42688	206.01048	99.15538	97.83928	-95.34659	-6.19545	-946.10217	144.89720	-17.09589	-1104.57495	-128.44911	20.42375
1186	9.875	876.58441	-0.87244	1319.78857	-357.50031	41.30085	1239.59631	-1047.55652	-7.79116	1272.04285	-84.92047	205.42688	96.84827	73.79642	-96.31751	-6.42847	-970.09430	144.00082	-17.21909	-1062.66455	-125.55331	23.57535
1187	9.883	876.23883	-0.35171	1320.91406	-359.16922	42.93576	1238.18274	-1047.01013	-8.96885	1270.48718	-53.52698	204.50482	93.79542	49.69363	-97.20424	-6.72193	-994.20551	143.06807	-17.43704	-1021.72675	-121.90891	27.65747
1188	9.892	875.77393	0.19290	1322.49646	-360.66965	44.16940	1237.38586	-1046.30823	-10.44009	1269.30750	-21.28497	203.50250	90.32588	25.53845	-98.00740	-7.00297	-1018.41260	142.24049	-17.71416	-982.79602	-117.38367	32.16195
1189	9.900	875.27332	0.78073	1324.47925	-361.87244	45.01025	1237.27051	-1045.56311	-12.19323	1268.65662	11.82501	202.57033	86.70259	1.33994	-98.74966	-7.20022	-1042.62036	141.50929	-17.92095	-946.45862	-111.95071	36.52330
1190	9.908	874.80273	1.41681	1326.80383	-362.65326	45.56058	1237.90393	-1044.86206	-14.11865	1268.67017	45.90125	201.72664	82.94450	-22.89046	-99.47064	-7.29976	-1066.76563	140.74358	-17.98052	-912.57715	-105.63843	40.27540
1191	9.917	874.40161	2.09013	1329.41589	-362.90677	45.92176	1239.33667	-1044.22766	-16.04917	1269.38989	81.01392	200.88586	78.85590	-47.16471	-100.20133	-7.32887	-1090.92517	139.90762	-17.92300	-880.48059	-98.46336	43.16245
1192	9.925	874.08740	2.79222	1332.26196	-362.57172	46.15775	1241.56934	-1043.61584	-17.81692	1270.78918	117.08228	199.87096	74.24359	-71.54411	-100.94685	-7.32144	-1115.28430	139.16682	-17.79798	-849.34161	-90.54848	45.16817
1193	9.933	873.86975	3.52522	1335.28625	-361.64313	46.31367	1244.53601	-1042.93848	-19.29488	1272.81702	153.87140	198.48984	69.11538	-96.11324	-101.69261	-7.30915	-1139.98572	138.65994	-17.62920	-818.49286	-82.23281	46.46357
1194	9.942	873.76721	4.28826	1338.42480	-360.16327	46.43374	1248.11011	-1042.10742	-20.41610	1275.40186	191.09619	196.61801	63.69081	-120.90814	-102.40460	-7.31698	-1165.03271	138.23091	-17.45567	-787.59985	-73.99598	47.30317
1195	9.950	873.81262	5.06858	1341.59937	-358.20187	46.55418	1252.12415	-1041.07751	-21.18278	1278.44189	228.51178	194.23553	58.28588	-145.88205	-103.05104	-7.33617	-1190.29407	137.61824	-17.32209	-756.71790	-66.34106	47.92518
1196	9.958	874.04211	5.84781	1344.72351	-355.84094	46.68517	1256.39648	-1039.85010	-21.66134	1281.81506	265.90546	191.52042	53.24969	-170.94321	-103.64452	-7.30813	-1215.58154	136.81728	-17.20556	-726.30701	-59.75087	48.45535
1197	9.967	874.47888	6.60955	1347.72144	-353.16739	46.80276	1260.76331	-1038.44275	-21.95237	1285.39929	303.02753	188.89336	48.98208	-196.01691	-104.25220	-7.16701	-1240.72473	136.07854	-16.96375	-697.15845	-54.62770	48.81569
1198	9.975	875.12207	7.34644	1350.54785	-350.26831	46.86622	1265.11035	-1036.87915	-22.14079	1289.09241	339.57074	186.83414	45.89507	-221.07837	-104.97169	-6.89938	-1265.56995	135.66985	-16.36029	-670.09351	-51.16715	48.73843
1199	9.983	875.93811	8.06760	1353.20605	-347.22577	46.85288	1269.38977	-1035.20313	-22.26995	1292.82703	375.31964	185.57738	44.16729	-246.13470	-105.87253	-6.54179	-1290.00708	135.70432	-15.21071	-645.40625	-49.22418	47.99431
1200	9.992	876.85498	8.78701	1355.75781	-344.11411	46.78302	1273.61633	-1033.47351	-22.36523	1296.57129	410.44867	184.90936	43.40000	-271.19254	-106.91820	-6.14120	-1314.11987	136.06134	-13.61868	-622.36011	-48.21691	46.71660
