# Supplementary material for: Novel Methods for Surface EMG Analysis and Exploration Based on Multi-Modal Gaussian Mixture Models
Source: PLoS One. 2016 Jun 30;11(6):e0157239. doi: 10.1371/journal.pone.0157239 (PMC4928879; doi:10.1371/journal.pone.0157239)
Supplement: S1 File — (ZIP) [file pone.0157239.s001.zip › Haf_horses_trot_data/Haf_h02_t2_emg.anc]

File_Type:	Analog R/C ASCII	Generation#:	2
Board_Type:	NI USB-6225	Polarity:	Bipolar
Trial_Name:	Giselet	Trial#:	2	Duration(Sec.):	9.999166	#Channels:	64
BitDepth:	16	PreciseRate:	1200.000000
Name	LDL	acc1x	acc1y	acc1z	GM1L	acc2x	acc2y	acc2z	GM2L	acc3x	acc3y	acc3z	GM3L	acc4x	acc4y	acc4z	LDR	acc5x	acc5y	acc5z	GM1R	acc6x	acc6y	acc6z	GM2R	acc7x	acc7y	acc7z	GM3R	acc8x	acc8y	acc8z	BLDL	acc9x	acc9y	acc9z	BGM1L	acc10x	acc10y	acc10z	BGM2L	acc11x	acc11y	acc11z	BGM3L	acc12x	acc12y	acc12z	BLDR
Rate	1200	1200	1200	1200	1200	1200	1200	1200	1200	1200	1200	1200	1200	1200	1200	1200	1200	1200	1200	1200	1200	1200	1200	1200	1200	1200	1200	1200	1200	1200	1200	1200	1200	1200	1200	1200	1200	1200	1200	1200	1200	1200	1200	1200	1200	1200	1200	1200	1200
Range	5000	5000	5000	5000	5000	5000	5000	5000	5000	5000	5000	5000	5000	5000	5000	5000	5000	5000	5000	5000	5000	5000	5000	5000	5000	5000	5000	5000	5000	5000	5000	5000	5000	5000	5000	5000	5000	5000	5000	5000	5000	5000	5000	5000	5000	5000	5000	5000	5000
0.000000	-28	40	84	-64	-112	-36	12	-15	-21	1	-79	-67	-100	-16	-34	-62	-99	35	-86	-36	-109	-26	-103	-73	-69	-3	-103	-17	-72	-73	-150	-76	-55	-45	-9239	-30626	96	-26218	-8233	-28751	1179	-25082	-12341	-25382	-1486	-26547	-11233	-22472	-41
0.000833	0	38	80	-63	-111	-35	12	-15	-21	0	-78	-67	-98	-17	-30	-62	-103	29	-87	-35	-109	-26	-114	-72	-65	-5	-99	-17	-73	-74	-149	-84	-97	-305	-9621	-30278	302	-26028	-8033	-28383	1103	-24916	-12226	-25359	-1339	-26483	-10956	-22789	20
0.001667	-26	39	85	-64	-110	-35	10	-15	-24	0	-72	-68	-95	-16	-30	-60	-102	51	-84	-35	-109	-24	-104	-75	-68	-4	-100	-15	-72	-70	-149	-77	-103	-543	-9950	-29918	168	-25815	-7847	-28026	1075	-24740	-12109	-25337	-1253	-26412	-10691	-23064	29
0.002500	-23	41	86	-63	-108	-34	4	-15	-17	4	-75	-65	-96	-16	-29	-63	-101	35	-84	-34	-105	-24	-100	-73	-64	-3	-103	-15	-70	-70	-150	-76	-42	-762	-10231	-29556	213	-25631	-7690	-27674	1069	-24545	-11993	-25310	-896	-26324	-10446	-23282	-46
0.003333	-23	41	85	-62	-110	-36	13	-16	-16	5	-73	-65	-96	-15	-30	-59	-98	34	-86	-53	-107	-24	-103	-72	-63	0	-99	-15	-72	-74	-149	-75	-4	-943	-10459	-29196	802	-25428	-7556	-27336	1728	-24341	-11879	-25274	821	-26225	-10218	-23435	-122
0.004167	-26	42	84	-60	-107	-33	11	-14	-21	5	-77	-65	-98	-16	-32	-63	-100	35	-85	-36	-105	-24	-102	-72	-62	1	-103	-25	-74	-75	-148	-73	-36	-1106	-10632	-28845	-362	-25211	-7457	-27010	1560	-24124	-11770	-25234	-1265	-26114	-10025	-23517	-60
0.005000	-24	43	84	-65	-112	-34	10	-16	-18	3	-75	-72	-97	-16	-31	-63	-97	35	-87	-35	-105	-25	-102	-72	-62	-1	-103	-14	-70	-73	-148	-74	-56	-1193	-10753	-28513	-983	-24998	-7388	-26702	-373	-23903	-11664	-25176	-2228	-25985	-9866	-23530	91
0.005833	-24	40	85	-62	-114	-34	12	-18	-21	3	-77	-70	-100	-16	-32	-60	-104	34	-88	-35	-109	-33	-104	-73	-65	-3	-135	-19	-76	-73	-151	-76	-30	-1251	-10823	-28198	223	-24779	-7351	-26409	-885	-23667	-11571	-25097	-568	-25848	-9745	-23467	-180
0.006667	-29	38	81	-66	-112	-40	6	-19	-24	2	-82	-67	-99	-18	-33	-63	-100	28	-92	-36	-110	-26	-107	-74	-67	-6	-105	-18	-73	-75	-151	-75	-25	-1273	-10843	-27916	-70	-24560	-7344	-26138	-1615	-23426	-11486	-24990	-371	-25703	-9669	-23329	10
0.007500	-28	35	79	-66	-115	-42	21	-23	-25	0	-68	-68	-101	-14	-33	-65	-103	28	-88	-35	-108	-26	-102	-75	-66	-7	-98	-16	-76	-76	-149	-76	19	-1251	-10806	-27651	-149	-24335	-7365	-25867	-2139	-23186	-11410	-24856	-625	-25539	-9630	-23111	142
0.008333	-28	39	85	-60	-113	-35	13	-16	-18	5	-73	-64	-100	-15	-29	-57	-103	34	-84	-32	-108	-23	-99	-70	-64	0	-98	-14	-75	-70	-148	-76	88	-1192	-10731	-27421	81	-24111	-7410	-25614	-2679	-22939	-11340	-24684	-585	-25369	-9646	-22831	151
0.009167	-25	51	88	-58	-110	-33	12	-17	-19	7	-77	-64	-98	-16	-32	-61	-100	35	-82	-32	-108	-24	-100	-73	-62	-16	-98	-15	-74	-72	-147	-75	68	-1103	-10608	-27227	-498	-23898	-7489	-25366	-3653	-22703	-11291	-24480	-2271	-25201	-9679	-22487	4
0.010000	-23	41	85	-61	-112	-38	11	-15	-21	4	-75	-68	-101	-19	-30	-61	-102	34	-83	-33	-109	-17	-96	-73	-62	1	-97	-18	-70	-70	-148	-75	47	-992	-10469	-27061	-894	-23681	-7592	-25123	-4813	-22466	-11264	-24235	-2679	-25032	-9775	-22118	89
0.010833	-22	43	85	-61	-112	-32	10	-16	-19	5	-75	-63	-96	-16	-30	-61	-100	35	-86	-32	-108	-25	-100	-69	-63	0	-98	-15	-70	-67	-147	-74	109	-865	-10287	-26925	-115	-23476	-7714	-24874	-5192	-22247	-11248	-23948	-575	-24861	-9897	-21660	-166
0.011667	-27	43	86	-61	-110	-33	12	-13	-21	5	-78	-65	-97	-17	-31	-61	-101	33	-83	-29	-103	-22	-99	-69	-66	-1	-98	-15	-73	-70	-146	-76	145	-718	-10069	-26812	291	-23273	-7861	-24622	-5621	-22024	-11248	-23622	776	-24694	-10068	-21185	-135
0.012500	-25	28	87	-61	-108	-31	15	-13	-16	3	-74	-63	-95	-12	-30	-60	-99	35	-84	-31	-105	-22	-96	-68	-66	-3	-97	-13	-69	-67	-148	-73	126	-572	-9839	-26725	-73	-23090	-8027	-24367	-5604	-21826	-11272	-23256	342	-24536	-10274	-20684	-23
0.013333	-22	45	86	-59	-108	-29	15	-12	-18	6	-75	-64	-95	-13	-30	-72	-101	38	-83	-28	-102	-8	-98	-88	-64	0	-99	-12	-70	-65	-148	-74	82	-425	-9582	-26654	-304	-22921	-8213	-24098	-5232	-21641	-11310	-22845	-483	-24392	-10511	-20171	-87
0.014167	-25	42	97	-61	-112	-32	15	-13	-19	5	-74	-65	-98	-14	-30	-61	-101	36	-85	-31	-108	-24	-96	-70	-63	0	-99	-14	-75	-66	-147	-75	29	-288	-9314	-26596	20	-22772	-8406	-23817	-4177	-21467	-11373	-22394	-233	-24250	-10774	-19653	158
0.015000	-23	41	89	-61	-109	-36	12	-16	-18	0	-74	-63	-92	-16	-31	-60	-101	37	-82	-34	-109	-23	-100	-72	-65	-1	-101	-14	-75	-66	-147	-74	34	-163	-9031	-26547	124	-22640	-8613	-23519	-3124	-21319	-11455	-21907	112	-24128	-11065	-19138	245
0.015833	-24	42	84	-39	-112	-32	12	-16	-21	5	-74	-66	-99	-17	-30	-62	-102	37	-87	-33	-104	-22	-97	-69	-62	3	-97	-13	-70	-66	-147	-75	-23	-50	-8734	-26495	191	-22526	-8822	-23199	-2506	-21180	-11553	-21386	275	-24019	-11369	-18626	172
0.016667	-22	43	88	-62	-109	-31	13	-10	-17	9	-73	-63	-93	-13	-26	-60	-98	52	-84	-30	-102	-23	-98	-67	-60	2	-96	-9	-69	-64	-144	-70	-55	38	-8433	-26436	881	-22440	-9036	-22864	-1522	-21064	-11664	-20818	1906	-23926	-11686	-18127	104
0.017500	-24	42	85	-60	-108	-32	16	-12	-18	6	-73	-64	-96	-16	-28	-59	-102	37	-84	-28	-103	-22	-95	-74	-62	3	-98	-13	-76	-67	-150	-82	-77	107	-8133	-26374	428	-22385	-9248	-22514	-756	-20966	-11796	-20228	1123	-23852	-12018	-17650	-86
0.018333	-24	41	86	-63	-113	-35	12	-15	-33	2	-75	-63	-98	-18	-31	-63	-101	35	-90	-35	-112	-27	-102	-73	-68	-3	-102	-15	-74	-70	-150	-78	-180	150	-7830	-26304	-653	-22363	-9445	-22149	-1818	-20888	-11945	-19603	-664	-23782	-12347	-17192	62
0.019167	-24	41	86	-59	-117	-35	13	-15	-21	4	-77	-65	-97	-14	-27	-62	-103	35	-84	-33	-108	-22	-99	-70	-63	6	-101	-16	-74	-68	-149	-75	-262	172	-7528	-26208	585	-22337	-9634	-21764	-1688	-20818	-12102	-18951	1207	-23733	-12674	-16750	-95
0.020000	-24	42	86	-61	-108	-33	11	-14	-19	10	-73	-62	-92	-15	-28	-59	-101	35	-87	-47	-105	-24	-98	-69	-64	2	-99	-11	-74	-70	-147	-75	-238	165	-7234	-26103	569	-22344	-9804	-21371	-1583	-20758	-12269	-18277	1298	-23685	-12991	-16333	-80
0.020833	-26	42	88	-58	-105	-31	11	-17	-21	5	-75	-63	-95	-11	-25	-62	-102	13	-84	-30	-109	-19	-98	-56	-68	0	-100	-12	-74	-67	-147	-74	-178	136	-6942	-25967	536	-22367	-9955	-20948	-1355	-20710	-12445	-17579	1383	-23642	-13287	-15938	-152
0.021667	-26	41	85	-77	-112	-33	12	-13	-24	7	-74	-63	-104	-15	-28	-60	-104	34	-86	-31	-110	-22	-98	-68	-64	2	-101	-12	-77	-69	-146	-74	-168	77	-6657	-25814	578	-22403	-10082	-20524	-919	-20655	-12617	-16866	1898	-23594	-13562	-15558	-328
0.022500	-24	43	87	-58	-109	-32	10	-15	-21	7	-75	-63	-96	-16	-29	-59	-103	49	-83	-33	-104	-21	-101	-69	-66	0	-99	-12	-74	-65	-147	-75	-166	19	-6376	-25636	286	-22444	-10188	-20094	-652	-20598	-12788	-16139	1015	-23536	-13807	-15193	-449
0.023333	-27	41	89	-60	-112	-34	12	-17	-22	5	-75	-64	-98	-17	-30	-63	-102	36	-84	-27	-109	-23	-99	-70	-65	1	-102	-13	-74	-70	-151	-77	-159	-70	-6105	-25445	-179	-22482	-10261	-19652	-1157	-20533	-12952	-15398	-409	-23478	-14020	-14842	-190
0.024167	-24	40	87	-58	-114	-39	4	-17	-22	5	-77	-66	-98	-19	-32	-60	-103	38	-86	-33	-111	-24	-99	-67	-66	0	-102	-14	-100	-68	-147	-75	-164	-176	-5834	-25230	611	-22513	-10301	-19213	-1444	-20450	-13101	-14654	1550	-23384	-14186	-14508	-238
0.025000	-27	43	88	-59	-114	-38	10	-15	-19	8	-75	-66	-98	-21	-30	-59	-97	36	-84	-32	-109	-24	-100	-68	-65	0	-101	-16	-75	-72	-149	-75	-122	-298	-5571	-24984	814	-22521	-10307	-18770	-1790	-20341	-13234	-13908	3346	-23269	-14308	-14183	-191
0.025833	-25	42	88	-62	-115	-36	9	-15	-18	7	-74	-45	-98	-15	-29	-61	-102	35	-83	-34	-113	-26	-101	-69	-66	1	-98	-14	-76	-73	-149	-74	-114	-426	-5309	-24760	381	-22504	-10283	-18324	-1589	-20208	-13347	-13165	3161	-23122	-14379	-13865	66
0.026667	-30	42	86	-60	-110	-35	10	-6	-22	6	-79	-65	-99	-16	-30	-61	-102	34	-88	-34	-107	-23	-101	-70	-69	-4	-102	-17	-76	-73	-146	-76	-137	-572	-5048	-24499	-216	-22428	-10234	-17884	-1580	-20047	-13430	-12434	2355	-22941	-14402	-13558	-87
0.027500	-27	37	82	-62	-111	-34	9	-18	-18	3	-75	-64	-99	-17	-30	-60	-98	35	-92	-33	-107	-24	-102	-69	-65	-1	-101	-11	-72	-69	-148	-74	-121	-718	-4785	-24233	-252	-22360	-10153	-17446	-1808	-19840	-13480	-11713	2094	-22718	-14365	-13257	-118
0.028333	-23	25	92	-57	-109	-32	12	-14	-18	5	-74	-62	-94	-15	-29	-60	-101	38	-83	-29	-104	-21	-96	-68	-67	0	-100	-11	-70	-67	-146	-72	-53	-874	-4519	-23949	-358	-22221	-10048	-17014	-1952	-19598	-13504	-11013	1811	-22454	-14282	-12966	-229
0.029167	-26	44	94	-56	-109	-30	13	-13	-17	8	-72	-61	-95	-11	-28	-60	-100	36	-83	-30	-104	-11	-99	-67	-61	0	-95	-11	-69	-67	-148	-72	-29	-1042	-4254	-23678	-409	-22035	-9919	-16584	-2219	-19317	-13493	-10336	1877	-22154	-14150	-12688	-276
0.030000	-24	45	90	-52	-110	-34	10	-32	-14	6	-72	-62	-96	-13	-9	-59	-99	35	-82	-29	-101	-22	-101	-68	-62	0	-97	-12	-72	-68	-143	-70	-14	-1215	-3949	-23395	115	-21795	-9772	-16162	-2252	-18996	-13452	-9702	3492	-21812	-13964	-12420	-352
0.030833	-23	43	87	-57	-109	-33	9	-16	-18	5	-72	-63	-97	-18	-22	-61	-100	36	-83	-31	-112	-24	-100	-68	-62	1	-98	-11	-74	-69	-147	-75	8	-1396	-3728	-23116	-250	-21497	-9610	-15761	-1814	-18633	-13381	-9105	3828	-21434	-13741	-12165	-662
0.031667	-24	45	85	-60	-112	-31	8	-15	-22	5	-76	-64	-98	-17	-31	-59	-104	33	-87	-32	-109	-25	-102	-72	-65	-1	-102	-15	-69	-73	-148	-69	-5	-1591	-3462	-22836	-1894	-21154	-9440	-15343	-2897	-18253	-13278	-8553	1218	-21025	-13479	-11928	-619
0.032500	-27	38	81	-62	-111	-38	6	-18	-23	0	-79	-69	-98	-22	-31	-68	-102	34	-90	-34	-107	-23	-101	-70	-63	-1	-99	-16	-76	-73	-149	-72	-47	-1784	-3204	-22554	-469	-20751	-9256	-14940	-2816	-17829	-13143	-8043	3669	-20586	-13182	-11700	-553
0.033333	-25	40	85	-61	-111	-30	3	-14	-19	1	-75	-64	-97	-15	-29	-68	-99	32	-86	-35	-107	-25	-102	-69	-63	-3	-99	-13	-74	-70	-148	-72	-27	-1986	-2945	-22278	-424	-20306	-9066	-14547	-2089	-17361	-12987	-7586	4621	-20121	-12855	-11495	-477
0.034167	-25	43	87	-77	-108	-34	8	-15	-17	3	-75	-68	-99	-15	-29	-60	-101	54	-85	-33	-105	-22	-101	-69	-49	-4	-101	-15	-75	-73	-146	-70	30	-2194	-2692	-22001	-689	-19816	-8877	-14159	-1441	-16906	-12799	-7162	5206	-19642	-12511	-11300	-374
0.035000	-25	40	84	-59	-110	-32	12	-13	-10	7	-74	-64	-92	-15	-27	-60	-102	33	-88	-32	-101	-21	-100	-70	-62	3	-98	-9	-70	-68	-147	-69	-18	-2406	-2442	-21730	-652	-19289	-8686	-13776	-375	-16420	-12603	-6834	5448	-19149	-12149	-11128	-264
0.035833	-25	44	90	-58	-110	-31	12	-7	-21	5	-73	-49	-95	-13	-27	-59	-100	35	-83	-30	-104	-22	-99	-70	-61	0	-99	-11	-70	-67	-144	-69	-7	-2632	-2214	-21461	-500	-18737	-8497	-13400	810	-15924	-12378	-6540	5366	-18654	-11774	-10971	-124
0.036667	-23	50	89	-55	-105	-31	16	-14	-21	8	-66	-60	-90	-14	-26	-61	-97	36	-82	-31	-102	-19	-99	-68	-59	1	-96	-11	-68	-58	-143	-68	43	-2851	-1998	-21199	-1278	-18166	-8311	-13033	1196	-15426	-12148	-6301	3591	-18166	-11396	-10837	208
0.037500	-21	45	88	-55	-109	-35	15	-15	-15	6	-70	-21	-93	-15	-27	-59	-98	37	-79	-31	-104	-22	-99	-67	-62	2	-97	-11	-72	-69	-144	-70	47	-3076	-1796	-20941	-842	-17586	-8134	-12673	2031	-14933	-11900	-6119	4875	-17677	-11010	-10710	222
0.038333	-5	44	87	-60	-113	-21	12	-15	-18	2	-73	-63	-97	-18	-31	-63	-102	35	-84	-34	-108	-22	-100	-70	-64	0	-107	-13	-77	-72	-149	-76	59	-3299	-1614	-20694	-471	-16992	-7956	-12330	2739	-14447	-11645	-5987	6757	-17200	-10625	-10607	-45
0.039167	-24	42	87	-60	-112	-39	8	-15	-18	3	-74	-65	-100	-15	-30	-61	-102	34	-84	-35	-110	-19	-101	-79	-63	0	-101	-14	-73	-69	-148	-77	36	-3530	-1451	-20447	-1171	-16427	-7783	-11986	3701	-13966	-11377	-5894	6584	-16732	-10237	-10503	204
0.040000	-35	40	87	-61	-110	-38	10	-16	-22	0	-74	-68	-104	-24	-33	-65	-102	29	-90	-39	-109	-25	-102	-73	-64	-4	-103	-19	-77	-72	-150	-76	-57	-3756	-1315	-20213	-1910	-15860	-7609	-11650	4576	-13500	-11102	-5848	5099	-16281	-9854	-10421	279
0.040833	-27	40	84	-66	-115	-40	8	-19	-22	2	-76	-66	-97	-32	-30	-65	-102	29	-87	-39	-108	-25	-101	-72	-64	0	-104	-16	-70	-70	-147	-75	-168	-3971	-1195	-19972	-1569	-15305	-7430	-11317	4977	-13048	-10808	-5836	4332	-15836	-9461	-10332	357
0.041667	-26	41	86	-60	-111	-22	9	-16	-19	1	-74	-67	-97	-19	-31	-62	-101	30	-83	-33	-103	-24	-100	-69	-62	0	-101	-16	-66	-73	-146	-75	-223	-4174	-1098	-19736	-1516	-14761	-7251	-10993	5096	-12599	-10505	-5857	3852	-15401	-9070	-10247	287
0.042500	-22	43	90	-58	-105	-32	15	-11	-15	7	-67	-61	-94	-15	-29	-60	-100	32	-86	-34	-107	-22	-99	-69	-66	1	-98	-12	-73	-68	-145	-74	-187	-4371	-1028	-19511	-1663	-14239	-7066	-10682	4709	-12165	-10187	-5903	3453	-14977	-8679	-10161	240
0.043333	-24	44	89	-58	-108	-30	15	-13	-23	4	-72	-64	-92	-16	-28	-63	-97	34	-82	-33	-104	-23	-97	-73	-63	0	-99	-13	-73	-67	-145	-73	-188	-4552	-981	-19289	-906	-13737	-6876	-10359	4190	-11735	-9859	-5974	3888	-14557	-8282	-10062	260
0.044167	-24	44	87	-58	-107	-33	15	-14	-17	6	-72	-65	-94	-15	-25	-62	-101	30	-86	-33	-104	-23	-101	-67	-63	0	-98	-11	-74	-67	-149	-73	-191	-4721	-963	-19070	-208	-13242	-6669	-10043	4049	-11304	-9506	-6058	4242	-14130	-7883	-9963	49
0.045000	-22	45	91	-58	-110	-33	12	-16	-17	12	-74	-67	-96	-16	-28	-62	-99	33	-85	-35	-100	-24	-103	-70	-65	-1	-102	-14	-75	-68	-145	-53	-240	-4869	-974	-18856	-1309	-12757	-6448	-9733	2193	-10870	-9138	-6155	830	-13704	-7479	-9838	202
0.045833	-23	43	86	-56	-107	-33	15	-14	-19	6	-72	-65	-99	-16	-30	-63	-101	34	-87	-34	-105	-25	-100	-69	-64	0	-101	-11	-74	-69	-150	-77	-385	-5003	-1006	-18639	-72	-12272	-6209	-9415	164	-10420	-8755	-6261	2023	-13266	-7074	-9703	188
0.046667	-30	44	88	-60	-111	-34	9	-14	-19	7	-72	-66	-97	-15	-29	-60	-101	33	-87	-34	-107	-26	-102	-68	-59	-3	-102	-12	-75	-87	-151	-77	-297	-5113	-1072	-18415	607	-11785	-5953	-9101	-1010	-9961	-8347	-6364	2973	-12809	-6661	-9543	-36
0.047500	-25	40	87	-60	-108	-35	10	-15	-22	4	-74	-66	-96	-21	-31	-64	-104	33	-84	-34	-105	-24	-101	-70	-64	-4	-100	-14	-77	-69	-151	-76	-77	-5208	-1147	-18187	725	-11282	-5673	-8779	-2007	-9475	-7919	-6464	3806	-12328	-6242	-9360	72
0.048333	-25	41	87	-60	-111	-36	12	4	-17	5	-70	-65	-99	-15	-29	-61	-105	34	-85	-33	-110	-27	-101	-67	-92	0	-99	-12	-75	-70	-150	-76	-121	-5275	-1253	-17945	712	-10766	-5379	-8452	-2681	-8963	-7471	-6559	4342	-11819	-5819	-9158	132
0.049167	-27	39	88	-61	-110	-36	10	-13	-24	2	-72	-65	-100	-4	-30	-62	-103	33	-81	-31	-108	-23	-99	-66	-63	0	-99	-14	-73	-67	-147	-75	-324	-5338	-1379	-17690	1050	-10218	-5067	-8117	-3387	-8426	-7003	-6644	4993	-11278	-5393	-8931	195
0.050000	-13	41	85	-60	-110	-32	12	-11	-18	2	-69	-62	-93	-15	-26	-60	-104	34	-86	-36	-107	-23	-102	-65	-61	0	-101	-13	-72	-68	-147	-76	-389	-5371	-1534	-17421	408	-9645	-4731	-7776	-4714	-7852	-6524	-6712	3078	-10710	-4969	-8689	368
0.050833	-21	42	88	-60	-107	-32	12	-12	-18	6	-76	-64	-96	-14	-27	-59	-102	32	-83	-28	-107	-23	-102	-68	-64	-3	-98	-12	-74	-65	-146	-73	-353	-5412	-1703	-17123	928	-9039	-4387	-7432	-5646	-7251	-6032	-6766	3796	-10111	-4546	-8434	574
0.051667	-24	47	86	-60	-108	-31	15	-11	-17	4	-70	-64	-96	-14	-28	-59	-104	30	-84	-33	-105	-23	-105	-66	-64	-1	-97	-12	-69	-56	-147	-77	-380	-5429	-1891	-16792	1656	-8393	-4034	-7079	-6319	-6621	-5527	-6798	5928	-9475	-4131	-8162	347
0.052500	-26	45	86	-59	-111	-34	10	-14	-17	5	-73	-64	-95	-27	-27	-62	-101	33	-83	-33	-103	-25	-102	-72	-63	-3	-98	-12	-70	-68	-146	-79	-341	-5436	-2099	-16429	1603	-7712	-3680	-6718	-6313	-5967	-5023	-6809	6495	-8812	-3721	-7873	416
0.053333	-25	43	87	-33	-109	-33	13	-14	-16	6	-73	-64	-98	-17	-32	-61	-100	36	-84	-32	-102	-19	-102	-66	-64	-1	-109	-11	-73	-70	-149	-77	-249	-5443	-2326	-16030	1293	-6996	-3321	-6361	-5873	-5292	-4513	-6795	5256	-8103	-3318	-7585	406
0.054167	-23	43	89	-57	-114	-32	10	-14	-18	4	-72	-62	-94	-15	-30	-55	-101	36	-81	-29	-107	-24	-102	-67	-62	0	-96	-12	-74	-73	-143	-76	-216	-5438	-2564	-15592	1273	-6253	-3007	-5995	-5658	-4597	-4008	-6756	4574	-7358	-2927	-7289	771
0.055000	-23	42	86	-57	-105	-31	12	-12	-19	6	-72	-60	-95	-14	-28	-58	-100	36	-83	-29	-107	-18	-101	-62	-61	2	-96	-8	-74	-70	-145	-73	-182	-5427	-2816	-15108	1324	-5472	-2643	-5627	-5040	-3892	-3517	-6695	4207	-6625	-2551	-6998	1289
0.055833	-23	42	87	-59	-110	-29	13	-12	-18	6	-69	-61	-98	-12	-28	-69	-101	38	-83	-33	-105	-18	-101	-65	-63	4	-96	-10	-70	-69	-144	-73	-200	-5416	-3090	-14567	1256	-4674	-2332	-5264	-4331	-3219	-3039	-6603	3620	-5861	-2200	-6713	1068
0.056667	-23	45	91	-58	-110	-30	13	-13	-17	4	-74	-66	-94	-15	-27	-57	-98	36	-83	-32	-103	-21	-98	-72	-64	0	-101	-12	-73	-72	-145	-75	-218	-5407	-3366	-13977	1285	-3859	-2055	-4902	-3469	-2507	-2578	-6495	3885	-5091	-1868	-6449	799
0.057500	-24	38	84	-61	-111	-34	12	-14	-19	0	-75	-64	-93	-18	-26	-61	-101	32	-85	-34	-105	-19	-100	-69	-63	-3	-99	-12	-74	-70	-143	-75	-84	-5390	-3659	-13336	1682	-3044	-1812	-4542	-1869	-1831	-2141	-6363	4980	-4312	-1549	-6187	716
0.058333	-24	32	85	-60	-108	-32	11	-17	-24	2	-77	-63	-97	-18	-31	-62	-103	34	-86	-35	-107	-23	-108	-75	-58	-4	-100	-14	-76	-74	-149	-75	9	-5358	-3961	-12644	207	-2238	-1609	-4190	-1619	-1184	-1732	-6215	1390	-3541	-1254	-5951	567
0.059167	-28	43	87	-61	-112	-32	8	-15	-19	3	-75	-62	-100	-17	-30	-63	-103	33	-83	-33	-105	-24	-103	-70	-62	0	-98	-14	-72	-75	-147	-78	97	-5335	-4270	-11892	167	-1410	-1447	-3834	-2167	-556	-1343	-6045	1012	-2773	-983	-5743	598
0.060000	-25	42	86	-61	-111	-57	10	-16	-19	3	-73	-64	-100	-17	-30	-62	-102	35	-80	-33	-109	-23	-107	-73	-64	0	-100	-9	-75	-74	-146	-78	119	-5300	-4589	-11089	281	-661	-1339	-3494	-1366	34	-988	-5864	2308	-2029	-730	-5533	723
0.060833	-25	41	87	-58	-111	-32	11	-13	-17	4	-75	-64	-97	-18	-32	-61	-102	34	-82	-31	-105	-23	-104	-73	-65	-1	-100	-15	-76	-73	-148	-78	-26	-5258	-4910	-10232	-724	95	-1276	-3162	-943	581	-667	-5676	2955	-1310	-507	-5360	949
0.061667	-22	42	87	-62	-113	-30	7	-13	-16	5	-74	-63	-95	-16	-29	-56	-97	36	-82	-31	-108	-22	-103	-75	-61	0	-98	-17	-73	-69	-145	-76	-52	-5184	-5229	-9323	-820	815	-1264	-2832	-417	1094	-374	-5476	2983	-616	-304	-5208	652
0.062500	-22	42	89	-58	-108	-31	12	-12	-13	7	-73	-64	-94	-11	-26	-56	-97	37	-82	-30	-103	-17	-98	-67	-61	1	-98	-11	-70	-66	-144	-70	-15	-5102	-5546	-8365	-367	1492	-1296	-2513	181	1558	-115	-5279	3315	40	-121	-5081	416
0.063333	-22	44	89	-59	-107	-33	15	-12	-14	7	-73	-61	-93	-11	-26	-57	-99	36	-80	-31	-102	-21	-99	-68	-61	-7	-95	-10	-69	-68	-142	-73	60	-5005	-5851	-7373	-1467	2117	-1370	-2211	431	1983	99	-5083	1308	657	10	-4983	133
0.064167	-23	42	90	-57	-110	-34	16	-15	-15	4	-73	-64	-74	-13	-27	-60	-98	35	-80	-33	-105	-17	-107	-69	-62	-1	-97	-12	-73	-69	-145	-73	212	-4888	-6142	-6347	-1618	2696	-1491	-1931	557	2358	281	-4893	1385	1227	121	-4902	102
0.065000	-27	42	86	-60	-112	-40	20	-14	-19	4	-73	-68	-95	-14	-29	-61	-104	33	-88	-35	-110	-22	-103	-72	-79	0	-101	-15	-77	-70	-149	-78	232	-4749	-6413	-5292	-578	3220	-1628	-1665	573	2700	428	-4706	3527	1750	204	-4868	-324
0.065833	-28	40	85	-61	-111	-36	12	-18	-24	2	-76	-67	-98	-15	-30	-64	-102	33	-87	-33	-104	-23	-102	-74	-65	-6	-98	-14	-72	-69	-144	-73	253	-4581	-6641	-4207	-559	3695	-1787	-1416	814	3014	542	-4524	4236	2226	254	-4845	-424
0.066667	-26	43	85	-60	-111	-40	13	-15	-22	4	-75	-66	-98	-15	-28	-62	-102	29	-87	-35	-110	-22	-103	-72	-67	-4	-100	-14	-85	-72	-150	-76	389	-4386	-6843	-3114	-952	4118	-1956	-1186	1666	3296	614	-4352	3116	2647	269	-4856	-435
0.067500	-28	44	88	-59	-111	-38	11	-15	-23	6	-72	-64	-96	-12	-29	-60	-104	36	-75	-35	-108	-21	-102	-73	-66	1	-98	-11	-73	-66	-146	-75	424	-4166	-6988	-2023	-359	4484	-2126	-964	2268	3553	657	-4190	2363	3020	251	-4892	-607
0.068333	-24	43	90	-59	-104	-35	16	-15	-14	7	-67	-64	-95	-13	-30	-57	-97	38	-85	-32	-103	-19	-101	-69	-62	3	-96	-14	-72	-70	-149	-70	321	-3923	-7077	-956	127	4792	-2279	-783	2697	3783	662	-4037	2376	3334	208	-4968	-662
0.069167	-22	44	93	-58	-109	-32	15	-13	-16	3	-72	-62	-92	-9	-26	-53	-96	35	-83	-32	-105	-26	-96	-66	-60	2	-97	-10	-73	-66	-145	-69	302	-3659	-7095	72	-4	5040	-2412	-607	2751	3995	635	-3894	2208	3599	137	-5080	-740
0.070000	-23	45	92	-57	-111	-34	16	-13	-16	7	-69	-63	-95	-14	-27	-59	-98	35	-81	-30	-103	-23	-96	-68	-62	-11	-99	-14	-74	-70	-146	-69	271	-3382	-7034	1031	-155	5228	-2515	-449	2816	4183	567	-3759	1884	3801	33	-5244	-614
0.070833	-22	41	91	-60	-110	-32	16	-9	-16	7	-69	-62	-96	-11	-26	-59	-99	37	-85	-34	-103	-21	-98	-64	-63	3	-97	-12	-73	-68	-145	-69	240	-3090	-6889	1922	-190	5339	-2578	-298	3719	4350	467	-3634	2737	3947	-88	-5456	-692
0.071667	-22	43	84	-58	-107	-29	15	-17	-17	6	-70	-62	-94	-11	-27	-58	-92	35	-83	-29	-102	-19	-98	-68	-65	-1	-100	-11	-70	-67	-144	-74	143	-2788	-6640	2713	-1487	5407	-2589	-160	3472	4498	345	-3500	-97	4039	-228	-5736	-886
0.072500	-25	43	88	-61	-110	-31	16	-11	-14	7	-69	-64	-94	-12	-28	-65	-96	34	-84	-31	-103	-22	-97	-68	-61	0	-96	-12	-70	-65	-145	-78	66	-2486	-6293	3391	-1796	5390	-2549	-17	1326	4626	192	-3376	-1812	4072	-379	-6077	-708
0.073333	-25	40	88	-57	-107	-32	25	-3	-23	5	-69	-64	-95	-15	-27	-62	-97	33	-85	-33	-104	-22	-102	-73	-63	11	-98	-25	-76	-68	-147	-77	45	-2184	-5846	3922	-1189	5299	-2449	119	520	4730	13	-3256	-957	4052	-537	-6486	-836
0.074167	-28	41	87	-62	-109	-35	12	-18	-21	6	-74	-65	-105	-16	-32	-60	-99	34	-86	-33	-105	-22	-86	-66	-64	-1	-98	-12	-72	-72	-147	-74	19	-1898	-5295	4316	-1442	5134	-2285	266	-665	4812	-180	-3138	-1483	3981	-683	-6966	-854
0.075000	-24	45	90	-58	-111	-35	8	-13	-18	6	-68	-62	-95	-12	-27	-56	-99	35	-83	-32	-105	-23	-101	-66	-64	-1	-95	-21	-70	-68	-144	-72	-18	-1633	-4649	4556	-895	4895	-2066	417	-1503	4856	-388	-3025	-2299	3867	-825	-7514	-1018
0.075833	-19	47	94	-51	-109	-31	16	-12	-15	9	-70	-62	-96	-12	-27	-55	-97	40	-82	-31	-102	-22	-98	-64	-60	2	-95	-10	-63	-69	-144	-70	-48	-1404	-3920	4643	-456	4577	-1786	578	-2127	4874	-606	-2926	-2754	3704	-947	-8136	-1057
0.076667	-23	49	94	-55	-109	-31	15	-10	-17	10	-66	-60	-94	-11	-23	-55	-98	38	-83	-31	-105	-18	-99	-67	-61	2	-95	-11	-68	-67	-144	-62	-56	-1198	-3113	4576	-727	4187	-1457	740	-2942	4844	-827	-2846	-5579	3518	-1046	-8830	-1039
0.077500	-23	43	91	-58	-105	-30	15	-10	-18	8	-67	-61	-96	-11	-26	-55	-97	38	-80	-29	-102	-16	-97	-68	-60	1	-95	-11	-73	-66	-145	-75	-63	-1043	-2250	4375	-410	3727	-1087	911	-3957	4774	-1048	-2783	-7560	3288	-1121	-9584	-673
0.078333	-28	42	90	-60	-112	-35	15	-41	-19	6	-70	-63	-99	-13	-30	-59	-101	36	-84	-33	-109	-21	-102	-68	-65	-1	-99	-13	-73	-69	-148	-85	-85	-948	-1355	4041	865	3198	-685	1076	-3915	4655	-1246	-2752	-6120	3036	-1165	-10392	-822
0.079167	-29	41	88	-57	-110	-33	10	-11	-8	4	-72	-66	-107	-12	-29	-56	-103	36	-83	-30	-107	-22	-103	-67	-65	0	-100	-13	-74	-73	-147	-74	-102	-909	-439	3611	1536	2616	-255	1242	-3145	4489	-1443	-2756	-5578	2779	-1169	-11237	-900
0.080000	-26	42	88	-56	-109	-44	10	-11	-17	5	-69	-63	-96	-14	-28	-57	-102	34	-83	-30	-107	-18	-103	-67	-62	1	-97	-12	-68	-70	-144	-76	-148	-934	468	3100	1186	1989	189	1400	-1878	4278	-1594	-2798	-6984	2512	-1141	-12112	-732
0.080833	-22	42	89	-57	-110	-33	9	-15	-19	5	-72	-66	-90	-13	-27	-56	-107	38	-83	-33	-108	-22	-104	-70	-64	0	-96	-14	-73	-69	-146	-76	-143	-1018	1360	2531	936	1319	629	1533	-823	4013	-1728	-2900	-8244	2247	-1077	-12988	-706
0.081667	-32	43	92	-59	-111	-30	12	-14	-18	5	-70	-66	-96	-14	-28	-61	-99	35	-82	-33	-108	-19	-102	-69	-64	1	-97	-14	-73	-70	-149	-75	-66	-1172	2211	1942	1304	624	1052	1643	24	3697	-1848	-3054	-8831	1997	-993	-13872	-599
0.082500	-27	42	86	-61	-111	-38	9	-23	-19	2	-73	-68	-99	-16	-29	-58	-100	33	-85	-31	-105	-22	-102	-69	-62	0	-96	-11	-73	-68	-146	-73	50	-1382	3004	1359	1437	-80	1444	1711	230	3334	-1894	-3261	-9349	1762	-884	-14726	-528
0.083333	-23	41	86	-57	-108	-32	13	-13	-18	6	-70	-66	-96	-14	-29	-57	-100	35	-80	-31	-103	-19	-100	-82	-66	0	-96	-10	-73	-68	-147	-74	49	-1638	3737	801	1559	-785	1789	1729	379	2933	-1928	-3548	-9716	1551	-768	-15553	-383
0.084167	-21	42	88	-59	-109	-35	12	-13	-18	7	-70	-72	-93	-12	-25	-59	-99	36	-72	-33	-107	-24	-101	-70	-62	0	-98	-12	-70	-69	-149	-73	-17	-1943	4388	291	2140	-1476	2073	1686	761	2483	-1931	-3898	-8841	1371	-670	-16318	-251
0.085000	-26	54	86	-46	-108	-34	11	-14	-17	7	-72	-68	-97	-14	-28	-59	-100	34	-85	-34	-108	-22	-103	-77	-64	0	-98	-15	-90	-74	-144	-74	-14	-2281	4962	-148	1692	-2145	2294	1587	544	1994	-1912	-4316	-10383	1216	-553	-17016	-361
0.085833	-24	44	91	-61	-111	-34	11	-12	-24	4	-69	-67	-99	-15	-27	-60	-99	33	-84	-38	-107	-23	-102	-70	-65	0	-97	-16	-73	-73	-148	-76	53	-2656	5455	-511	817	-2781	2431	1411	-2196	1473	-1856	-4793	-12879	1101	-479	-17635	-165
0.086667	-26	43	86	-51	-111	-35	11	-16	-19	4	-73	-69	-98	-17	-29	-61	-100	28	-87	-35	-110	-24	-115	-74	-68	-1	-101	-17	-75	-86	-149	-76	23	-2996	5884	-781	1994	-3368	2480	1154	-3407	931	-1786	-5331	-11403	1010	-440	-18167	-332
0.087500	-27	39	84	-64	-113	-34	10	-36	-19	5	-74	-73	-96	-17	-28	-61	-107	34	-87	-35	-107	-23	-101	-70	-63	0	-102	-13	-74	-72	-149	-75	-81	-3349	6248	-962	1496	-3905	2435	821	-4316	368	-1706	-5905	-11895	953	-447	-18600	-269
0.088333	-22	42	87	-58	-109	-34	13	-13	-16	5	-72	-64	-96	-13	-28	-58	-99	34	-80	-32	-103	-30	-99	-70	-62	0	-98	-12	-63	-69	-167	-70	-167	-3672	6566	-1063	1503	-4388	2301	407	-5041	-196	-1622	-6526	-12556	912	-513	-18929	-87
0.089167	-19	43	88	-57	-108	-34	12	-3	-16	7	-72	-63	-92	-14	-28	-85	-99	25	-82	-33	-104	-22	-100	-69	-63	0	-97	-12	-70	-69	-148	-76	-246	-3967	6839	-1091	1796	-4807	2067	-92	-5478	-763	-1551	-7170	-12360	876	-648	-19147	-45
0.090000	-23	41	86	-68	-108	-35	9	-14	-19	5	-74	-64	-95	-16	-28	-61	-102	33	-83	-33	-105	-31	-101	-74	-65	-1	-102	-16	-70	-74	-154	-76	-251	-4211	7090	-1082	1272	-5172	1741	-667	-5694	-1323	-1502	-7830	-13464	833	-843	-19250	-130
0.090833	-26	39	80	-63	-111	-35	0	-16	-18	3	-77	-66	-98	-18	-31	-63	-101	32	-87	-34	-103	-24	-99	-70	-62	-4	-100	-14	-69	-73	-148	-78	-267	-4397	7341	-1033	300	-5479	1332	-1302	-6422	-1854	-1480	-8476	-15163	781	-1108	-19237	128
0.091667	-22	42	84	-60	-110	-34	9	-13	-21	3	-74	-64	-96	-17	-10	-62	-101	35	-86	-32	-108	-32	-102	-73	-62	-3	-100	-13	-75	-70	-149	-76	-271	-4514	7597	-977	1194	-5723	843	-1997	-6274	-2356	-1503	-9099	-12906	698	-1433	-19108	43
0.092500	-24	45	86	-57	-113	-32	12	-14	-19	7	-74	-59	-93	-14	-24	-62	-98	35	-85	-27	-105	-25	-98	-69	-62	0	-100	-14	-73	-70	-148	-76	-275	-4563	7872	-940	1756	-5918	297	-2736	-5833	-2808	-1571	-9683	-10828	569	-1818	-18864	-68
0.093333	-31	41	87	-55	-108	-19	12	-14	-17	6	-74	-62	-95	-15	-31	-62	-99	33	-84	-32	-103	-23	-102	-68	-63	0	-99	-13	-72	-72	-148	-74	-292	-4541	8179	-945	1011	-6068	-303	-3506	-4572	-3217	-1689	-10213	-11123	386	-2258	-18514	164
0.094167	-21	43	87	-58	-109	-32	11	-12	-19	4	-74	-60	-96	-16	-27	-59	-102	34	-84	-31	-107	-23	-98	-67	-62	0	-98	-11	-72	-68	-144	-74	-272	-4448	8523	-1002	475	-6170	-927	-4295	-3498	-3569	-1869	-10678	-11992	141	-2738	-18066	97
0.095000	-24	43	88	-56	-125	-30	15	-7	-16	8	-70	-61	-93	-15	-28	-63	-100	40	-82	-30	-103	-17	-97	-66	-59	0	-96	-14	-69	-68	-144	-75	-165	-4292	8896	-1141	845	-6250	-1574	-5099	-2746	-3858	-2105	-11058	-11556	-177	-3243	-17529	87
0.095833	-21	45	96	-61	-102	-30	15	-11	-14	6	-70	-63	-93	-10	-24	-58	-91	37	-84	-29	-103	-18	-97	-66	-61	0	-97	-10	-68	-67	-142	-70	-44	-4075	9305	-1366	874	-6302	-2221	-5900	-2033	-4088	-2396	-11357	-10704	-570	-3767	-16909	185
0.096667	-19	50	87	-53	-104	-30	15	-8	-15	7	-70	-60	-94	-14	-26	-59	-95	17	-82	-29	-103	-18	-96	-66	-56	0	-96	-10	-69	-66	-143	-72	-15	-3810	9747	-1672	665	-6337	-2835	-6679	-996	-4250	-2742	-11562	-9411	-1043	-4294	-16221	105
0.097500	-18	46	91	-56	-107	-29	15	-11	-15	5	-68	-62	-94	-16	-27	-69	-100	36	-82	-32	-107	-21	-101	-68	-64	0	-96	-12	-72	-69	-144	-76	-14	-3500	10200	-2077	1100	-6359	-3416	-7439	1493	-4354	-3130	-11686	-6696	-1589	-4819	-15467	49
0.098333	-24	41	88	-56	-108	-31	12	-14	-22	3	-74	-66	-98	-19	-32	-60	-101	33	-88	-31	-105	-30	-98	-74	-66	0	-101	-16	-74	-74	-172	-76	-55	-3180	10650	-2562	1147	-6378	-3931	-8166	4962	-4405	-3553	-11701	-5200	-2217	-5326	-14673	74
0.099167	-26	39	84	-64	-116	-40	8	-16	-21	1	-76	-66	-101	-22	-32	-61	-103	32	-85	-36	-113	-25	-100	-72	-63	-3	-97	-16	-76	-70	-147	-76	-47	-2841	11090	-3111	-266	-6387	-4362	-8848	5540	-4402	-3996	-11627	-6617	-2890	-5781	-13836	264
0.100000	-26	40	87	-61	-111	-33	12	-16	-22	5	-75	-67	-99	-18	-29	-57	-99	32	-81	-31	-108	-24	-100	-73	-64	-4	-101	-14	-73	-72	-143	-74	-66	-2491	11500	-3704	757	-6395	-4704	-9494	6758	-4357	-4442	-11464	-2995	-3606	-6200	-12980	132
0.100833	-29	42	88	-88	-112	-34	11	-15	-19	46	-73	-66	-98	-17	-29	-58	-102	32	-86	-33	-107	-21	-100	-68	-66	0	-103	-14	-73	-59	-145	-74	-120	-2187	11858	-4336	949	-6415	-4942	-10091	8747	-4286	-4878	-11238	40	-4351	-6566	-12117	125
0.101667	-22	44	89	-58	-109	-33	12	-15	-18	4	-73	-60	-95	-15	-17	-53	-99	36	-84	-30	-102	-21	-100	-70	-61	0	-97	-12	-70	-69	-144	-75	-139	-1853	12163	-4976	679	-6441	-5062	-10642	10527	-4198	-5282	-10948	2266	-5096	-6870	-11255	183
0.102500	-24	43	90	-58	-110	-33	13	-13	-16	6	-74	-63	-98	-19	-29	-56	-98	34	-85	-31	-108	-22	-99	-68	-64	0	-98	-12	-75	-69	-145	-66	-69	-1575	12372	-5599	337	-6481	-5059	-11150	12023	-4100	-5641	-10603	3435	-5854	-7105	-10401	128
0.103333	-24	40	89	-61	-111	-34	11	-15	-18	6	-73	-62	-98	-15	-29	-53	-101	34	-86	-31	-109	-29	-101	-73	-63	-13	-100	-13	-74	-69	-145	-73	-50	-1337	12506	-6196	425	-6533	-4937	-11620	13665	-4011	-5938	-10234	4497	-6572	-7267	-9570	182
0.104167	-25	41	86	-60	-109	-32	15	-15	-17	5	-76	-65	-99	-17	-28	-56	-102	30	-84	-31	-104	-22	-98	-70	-67	0	-99	-14	-75	-72	-148	-77	-128	-1142	12527	-6735	-679	-6603	-4685	-12053	14071	-3935	-6160	-9857	3547	-7248	-7350	-8762	317
0.105000	-27	43	87	-63	-112	-34	11	-19	-19	6	-74	-63	-97	-17	-28	-57	-101	32	-86	-34	-109	-24	-103	-69	-66	-1	-101	-15	-74	-69	-147	-74	-142	-998	12445	-7213	-154	-6693	-4317	-12454	14442	-3891	-6268	-9435	5524	-7862	-7351	-7988	250
0.105833	-41	43	88	-62	-112	-34	9	-15	-8	24	-74	-67	-100	-17	-33	-57	-102	33	-86	-32	-107	-23	-104	-73	-65	-1	-101	-17	-76	-75	-146	-75	-75	-901	12253	-7617	420	-6799	-3832	-12824	14587	-3870	-6310	-9041	8267	-8400	-7269	-7248	-32
0.106667	-28	38	84	-63	-113	-38	7	-18	-24	3	-76	-67	-103	-18	-32	-60	-98	28	-83	-35	-115	-27	-105	-75	-68	-4	-103	-16	-80	-77	-149	-77	-16	-847	11951	-7945	-63	-6933	-3251	-13173	15026	-3926	-6226	-8668	9115	-8850	-7107	-6547	150
0.107500	-31	41	82	-85	-114	-38	10	-21	-22	0	-77	-69	-100	-17	-32	-59	-102	32	-87	-33	-108	-24	-104	-70	-65	-5	-103	-15	-76	-73	-150	-77	-5	-827	11557	-8174	-507	-7072	-2573	-13493	15233	-3957	-6019	-8313	8681	-9205	-6850	-5875	139
0.108333	-26	38	82	-61	-103	-32	13	-14	-21	6	-76	-64	-96	-14	-29	-58	-101	30	-86	-32	-103	-22	-100	-67	-63	0	-96	-13	-72	-69	-147	-75	-25	-848	11077	-8325	-475	-7255	-1832	-13784	14862	-4055	-5692	-7995	8848	-9459	-6516	-5243	32
0.109167	-18	42	89	-60	-109	-31	18	-16	-21	3	-69	-59	-96	-14	-26	-56	-103	35	-83	-30	-104	-21	-101	-69	-66	1	-98	-13	-72	-68	-136	-74	-21	-891	10525	-8407	-449	-7446	-1038	-14054	14224	-4206	-5257	-7717	9339	-9623	-6105	-4654	132
0.110000	-24	44	91	-60	-109	-30	16	-14	-18	11	-70	-64	-95	-15	-27	-61	-102	23	-83	-30	-105	-22	-101	-69	-64	0	-100	-13	-79	-69	-151	-79	32	-961	9914	-8433	-320	-7660	-205	-14294	13141	-4387	-4724	-7493	9768	-9697	-5623	-4100	236
0.110833	-23	42	87	-60	-110	-32	12	-17	-21	6	-70	-64	-94	-14	-25	-59	-96	41	-83	-30	-104	-22	-102	-70	-63	0	-97	-15	-68	-68	-149	-50	53	-1042	9266	-8407	-124	-7896	645	-14498	12212	-4600	-4099	-7304	10919	-9689	-5062	-3578	244
0.111667	-23	44	89	-61	-108	-30	15	-15	-17	6	-68	-64	-93	-16	-29	-65	-98	36	-82	-31	-107	-19	-101	-67	-62	1	-96	-13	-73	-72	-147	-73	7	-1129	8600	-8350	132	-8140	1493	-14656	12259	-4834	-3399	-7165	11711	-9609	-4443	-3083	75
0.112500	-24	45	87	-62	-110	-31	11	-13	-18	7	-68	-66	-96	-13	-43	-60	-99	37	-85	-32	-107	-23	-100	-67	-60	4	-99	-11	-67	-72	-147	-73	-8	-1215	7929	-8274	-1318	-8394	2320	-14760	10268	-5086	-2634	-7069	7889	-9468	-3759	-2616	162
0.113333	-23	42	103	-61	-103	-30	15	-14	-14	6	-70	-65	-93	-15	-29	-58	-99	33	-84	-34	-104	-21	-98	-69	-61	0	-101	-13	-70	-75	-150	-73	12	-1290	7287	-8199	-538	-8653	3103	-14805	8340	-5334	-1831	-7006	8188	-9288	-3026	-2178	165
0.114167	-24	40	88	-61	-108	-31	4	-15	-17	6	-69	-66	-96	-15	-28	-60	-105	33	-88	-31	-105	-21	-100	-67	-62	-1	-100	-9	-72	-68	-148	-70	-36	-1350	6676	-8124	-92	-8916	3831	-14785	7323	-5586	-997	-6972	8755	-9080	-2251	-1764	57
0.115000	-24	44	87	-59	-109	-31	13	-15	-22	6	-74	-65	-97	-13	-30	-60	-102	36	-97	-32	-109	-23	-102	-69	-79	-3	-100	-13	-74	-67	-149	-73	-68	-1399	6119	-8070	-173	-9170	4503	-14689	5827	-5823	-162	-6966	9049	-8858	-1463	-1373	233
0.115833	-25	46	66	-62	-111	-34	11	-16	-19	5	-72	-72	-97	-14	-29	-61	-102	33	-86	-31	-107	-22	-99	-67	-64	0	-96	-11	-73	-68	-148	-75	-4	-1433	5622	-8034	-427	-9408	5109	-14506	3953	-6035	669	-6970	8514	-8626	-624	-1006	130
0.116667	-24	41	89	-60	-109	-30	11	-14	-21	10	-69	-63	-93	-14	-30	-57	-98	36	-84	-41	-103	-21	-100	-68	-64	1	-95	-8	-69	-67	-146	-72	1	-1430	5204	-8025	-344	-9628	5626	-14237	1413	-6218	1468	-6984	7820	-8410	213	-662	-8
0.117500	-24	46	95	-57	-108	-32	10	32	-17	6	-69	-62	-95	-17	-32	-60	-99	35	-83	-28	-103	-24	-98	-67	-62	0	-97	-8	-75	-70	-150	-74	-22	-1416	4861	-8034	-1308	-9823	6058	-13882	-1951	-6396	2222	-6993	4547	-8206	1054	-342	16
0.118333	-23	17	87	-61	-113	-36	9	-14	-18	5	-74	-64	-96	-16	-30	-61	-103	34	-86	-25	-113	-25	-90	-70	-65	-1	-99	-11	-75	-68	-152	-76	-13	-1390	4599	-8065	-971	-9983	6405	-13441	-4671	-6520	2920	-6992	4501	-8021	1885	-44	55
0.119167	-23	44	88	-62	-98	-33	9	-13	-18	3	-76	-60	-97	-15	-34	-59	-100	34	-87	-32	-109	-23	-100	-69	-62	0	-102	-13	-73	-73	-153	-77	-55	-1345	4426	-8088	-172	-10103	6679	-12883	-6747	-6622	3578	-6975	6385	-7851	2696	217	-197
0.120000	-25	45	85	-60	-112	-34	10	-13	-19	5	-74	-63	-97	-16	-29	-57	-99	30	-85	-45	-109	-25	-100	-69	-65	-4	-115	-12	-74	-72	-148	-75	-58	-1304	4332	-8117	-324	-10180	6871	-12286	-7993	-6694	4153	-6930	6538	-7694	3487	452	-6
0.120833	-25	43	89	-61	-111	-35	12	-13	-19	-19	-76	-65	-96	-17	-30	-60	-104	33	-84	-32	-105	-23	-100	-65	-67	0	-101	-13	-75	-69	-149	-75	-61	-1249	4317	-8118	-823	-10211	6988	-11602	-8582	-6733	4698	-6866	4876	-7552	4242	654	3
0.121667	-27	42	86	-61	-107	-32	8	-13	-22	4	-75	-69	-94	-15	-28	-61	-103	34	-87	-29	-95	-19	-99	-73	-64	1	-97	-11	-70	-70	-149	-76	-18	-1195	4377	-8091	-779	-10197	7045	-10855	-9232	-6752	5165	-6765	3634	-7417	4964	817	20
0.122500	-18	44	90	-61	-109	-34	9	-15	-21	5	-74	-64	-96	-16	-31	-60	-100	34	-84	-30	-103	-22	-102	-72	-64	-1	-97	-9	-72	-70	-149	-73	16	-1144	4504	-8016	-644	-10142	7047	-10066	-9275	-6749	5566	-6632	2678	-7280	5652	941	177
0.123333	-25	41	86	-60	-109	-34	9	-15	-19	3	-78	-65	-97	-19	-33	-62	-102	29	-90	-32	-107	-25	-95	-73	-68	0	-101	-11	-75	-73	-142	-77	15	-1106	4690	-7885	-572	-10040	7000	-9249	-9132	-6729	5914	-6468	2099	-7129	6291	1017	94
0.124167	-25	40	84	-63	-116	-42	3	-18	-22	3	-81	-66	-98	-19	-33	-61	-101	33	-84	-34	-110	-24	-103	-72	-65	-1	-100	-13	-74	-72	-148	-76	18	-1071	4925	-7687	-572	-9908	6925	-8406	-8497	-6695	6220	-6265	2091	-6956	6896	1049	154
0.125000	-27	40	76	-67	-112	-36	7	-15	-18	7	-76	-66	-99	-16	-33	-63	-100	34	-87	-7	-104	-24	-101	-70	-66	-1	-102	-18	-75	-73	-149	-75	-19	-1050	5204	-7414	-313	-9743	6826	-7594	-6477	-6648	6475	-6027	3171	-6757	7461	1031	180
0.125833	-26	40	91	-64	-110	-34	8	-28	-17	5	-76	-64	-95	-18	-30	-62	-101	37	-87	-33	-109	-23	-103	-73	-67	-1	-96	-14	-73	-84	-149	-75	6	-1038	5528	-7058	-1762	-9560	6712	-6802	-5745	-6592	6702	-5766	418	-6517	7995	958	282
0.126667	-28	40	86	-64	-113	-38	7	-18	-21	4	-79	-68	-97	-26	-32	-64	-103	33	-86	-48	-109	-24	-104	-74	-64	-10	-101	-17	-76	-74	-150	-77	8	-1034	5877	-6624	-1585	-9365	6596	-6057	-6357	-6527	6895	-5464	550	-6244	8496	833	411
0.127500	-26	42	90	-65	-112	-38	11	-19	-22	4	-72	-66	-97	-17	-30	-65	-102	30	-87	-36	-107	-24	-102	-72	-65	-3	-102	-14	-76	-80	-149	-74	-95	-1035	6256	-6115	-948	-9160	6485	-5365	-6573	-6451	7068	-5161	1572	-5919	8976	663	211
0.128333	-24	43	88	-61	-108	-32	10	-13	-16	7	-74	-64	-93	-14	-29	-60	-99	35	-83	-31	-101	-19	-99	-69	-60	-1	-99	-14	-69	-67	-144	-75	-93	-1035	6665	-5538	-1323	-8957	6391	-4754	-7763	-6371	7223	-4829	1481	-5545	9431	436	352
0.129167	-23	44	87	-60	-105	-34	12	-13	-17	8	-70	-63	-95	-35	-29	-60	-100	37	-83	-30	-105	-22	-97	-66	-60	-1	-97	-13	-72	-70	-147	-70	-66	-1038	7080	-4917	-1582	-8778	6309	-4231	-8433	-6279	7357	-4487	750	-5143	9857	156	247
0.130000	-24	38	89	-60	-108	-35	13	-16	-21	6	-73	-64	-97	-14	-27	-61	-122	36	-81	-30	-107	-18	-98	-70	-64	-3	-101	-12	-72	-68	-146	-68	-82	-1020	7520	-4249	-1410	-8607	6248	-3814	-8591	-6178	7465	-4142	-158	-4695	10257	-167	175
0.130833	-27	43	86	-60	-110	-33	7	-14	2	5	-73	-64	-96	-14	-30	-63	-104	34	-83	-34	-104	-21	-102	-76	-64	0	-98	-12	-84	-69	-148	-76	-93	-995	7966	-3561	-1998	-8469	6210	-3496	-9419	-6064	7577	-3803	-3425	-4220	10630	-528	241
0.131667	-24	43	82	-59	-111	-38	10	-18	-16	3	-73	-65	-98	-16	-46	-61	-103	34	-85	-35	-107	-30	-105	-74	-68	-3	-100	-15	-74	-73	-149	-76	-130	-943	8432	-2875	-1765	-8355	6198	-3290	-10534	-5935	7651	-3472	-4170	-3727	10971	-935	407
0.132500	-29	56	84	-61	-114	-35	9	-18	-23	3	-73	-65	-100	-42	-33	-61	-103	37	-84	-33	-107	-23	-101	-70	-64	0	-97	-14	-75	-65	-148	-76	-124	-859	8908	-2200	-970	-8274	6209	-3183	-11213	-5786	7708	-3156	-2470	-3215	11283	-1365	26
0.133333	-24	44	88	-61	-112	-35	9	-16	-19	5	-74	-62	-100	-15	-31	-63	-101	47	-85	-32	-108	-24	-103	-74	-62	0	-99	-19	-70	-72	-150	-75	-102	-746	9392	-1566	-1096	-8222	6244	-3185	-11725	-5624	7736	-2857	-1562	-2706	11555	-1817	5
0.134167	-24	43	86	-58	-108	-52	11	-14	-17	9	-74	-65	-97	-14	-30	-80	-99	36	-82	-30	-105	-23	-100	-68	-64	1	-99	-13	-77	-74	-124	-74	-98	-594	9877	-985	-1353	-8198	6307	-3281	-11768	-5446	7732	-2591	-1813	-2205	11769	-2284	88
0.135000	-19	46	86	-58	-110	-34	11	-11	-18	7	-72	-62	-95	-15	-31	-58	-99	38	-83	-31	-111	-21	-83	-69	-64	1	-99	-12	-72	-68	-146	-74	-70	-405	10359	-479	-952	-8195	6379	-3469	-11791	-5231	7689	-2350	-1641	-1727	11924	-2757	19
0.135833	-24	49	88	-66	-108	-32	11	-7	-18	7	-72	-64	-94	-12	-29	-55	-97	40	-82	-30	-102	-18	-97	-53	-64	1	-100	-12	-70	-66	-145	-72	-104	-177	10838	-45	-509	-8207	6461	-3731	-10823	-5034	7611	-2147	-548	-1279	12012	-3234	17
0.136667	-24	44	87	-58	-104	-33	12	-12	-17	7	-70	-60	-93	-13	-24	-23	-98	35	-85	-30	-104	-17	-103	-68	-60	1	-97	-10	-70	-66	-142	-70	-117	85	11294	267	-581	-8231	6550	-4056	-8887	-4811	7488	-1972	832	-871	12017	-3752	2
0.137500	-19	47	88	-53	-107	-31	15	-10	-17	5	-70	-61	-92	-12	-28	-57	-99	37	-81	-29	-101	-18	-96	-67	-66	1	-98	-8	-70	-68	-146	-73	120	387	11733	482	-491	-8237	6639	-4435	-6069	-4578	7319	-1840	2497	-509	11929	-4168	49
0.138333	-27	41	87	-56	-108	-29	12	-13	-21	4	-70	-64	-98	-15	-29	-56	-102	34	-82	-33	-102	-22	-101	-75	-63	0	-100	-14	-73	-72	-148	-79	212	714	12128	586	202	-8276	6715	-4848	-1756	-4332	7106	-1761	5722	-195	11736	-4612	-28
0.139167	-22	42	86	-60	-114	-36	8	-15	-21	12	-81	-66	-95	-14	-29	-60	-103	35	-83	-34	-110	-24	-102	-74	-65	0	-102	-16	-73	-70	-148	-75	39	1067	12478	583	-493	-8276	6781	-5275	2183	-4081	6847	-1674	4646	67	11451	-5031	-22
0.140000	-27	42	85	-59	-113	-35	8	-15	-22	5	-76	-69	-103	-19	-30	-60	-104	36	-93	-36	-112	-24	-103	-74	-67	0	-100	-15	-75	-72	-153	-76	-33	1431	12767	473	-507	-8248	6829	-5720	4467	-3829	6549	-1637	3846	278	11053	-5432	81
0.140833	-28	39	82	-63	-117	-39	7	-18	-24	2	-81	-67	-99	-16	-29	-60	-102	34	-86	-35	-108	-24	-100	-70	-65	0	-100	-13	-74	-69	-150	-73	-16	1806	12994	264	735	-8181	6857	-6155	8318	-3573	6217	-1626	5383	445	10557	-5799	-231
0.141667	-23	44	86	-59	-108	-34	11	-12	-18	3	-74	-68	-97	-16	-29	-58	-102	35	-75	-31	-104	-19	-101	-68	-62	1	-100	-12	-75	-72	-149	-75	80	2176	13144	-32	412	-8072	6857	-6577	12103	-3310	5852	-1650	4772	563	9956	-6161	-118
0.142500	-22	45	87	-57	-84	-29	11	-10	-16	5	-72	-64	-97	-13	-28	-58	-100	35	-84	-34	-104	-21	-99	-68	-60	2	-98	-12	-75	-68	-149	-75	222	2541	13206	-405	200	-7922	6818	-6972	16254	-3079	5472	-1689	3349	652	9261	-6474	-97
0.143333	-23	43	87	-57	-110	-33	11	-12	-21	4	-73	-66	-96	-14	-29	-56	-103	33	-85	-31	-104	-22	-97	-69	-66	0	-102	-11	-75	-76	-148	-75	219	2868	13176	-833	350	-7724	6751	-7330	20501	-2842	5073	-1756	2581	705	8484	-6774	-34
0.144167	-26	42	87	-58	-110	-33	10	-11	-15	6	-74	-64	-91	-41	-27	-58	-100	33	-85	-31	-105	-24	-98	-70	-61	-1	-99	-10	-74	-72	-142	-66	35	3175	13051	-1302	-69	-7482	6618	-7654	23899	-2611	4641	-1842	-497	734	7637	-7057	-75
0.145000	-25	43	86	-58	-109	-35	8	-14	-22	5	-75	-63	-87	-15	-28	-59	-100	35	-82	-33	-108	-22	-98	-72	-65	-1	-100	-15	-73	-68	-149	-76	-24	3444	12832	-1796	-621	-7187	6487	-7934	25931	-2385	4216	-1953	-3242	749	6744	-7322	105
0.145833	-24	43	87	-62	-113	-38	10	-16	-17	6	-73	-68	-98	-15	-31	-61	-102	34	-86	-39	-108	-23	-99	-68	-62	0	-104	-17	-74	-64	-152	-77	-62	3668	12508	-2294	-207	-6847	6296	-8162	27546	-2170	3798	-2081	-3612	749	5819	-7572	-16
0.146667	-26	42	85	-62	-113	-38	8	-16	-16	3	-76	-67	-97	-15	-32	-62	-90	32	-87	-34	-110	-25	-101	-69	-65	-4	-102	-14	-74	-72	-148	-77	-85	3830	12095	-2785	-121	-6468	6065	-8346	27956	-1961	3394	-2234	-4919	755	4887	-7824	-75
0.147500	-27	40	86	-61	-111	-32	9	-15	-19	5	-76	-68	-96	-19	-33	-62	-102	32	-86	-36	-105	-25	-100	-70	-65	-1	-101	-17	-76	-70	-149	-77	-84	3969	11595	-3245	-349	-6058	5800	-8479	27521	-1748	3001	-2412	-7819	762	3959	-8075	8
0.148333	-24	42	90	-61	-109	-34	11	-15	-22	6	-74	-64	-95	-15	-28	-70	-98	36	-83	-33	-109	-25	-100	-69	-60	0	-100	-13	-68	-68	-149	-72	-166	4042	11017	-3640	-731	-5621	5498	-8561	25098	-1540	2628	-2619	-10603	777	3061	-8325	-45
0.149167	-25	43	88	-51	-112	-33	10	-17	-19	4	-76	-65	-100	-14	-29	-63	-101	36	-83	-35	-102	-22	-101	-73	-64	2	-98	-15	-77	-72	-150	-74	-315	4061	10379	-4028	-830	-5164	5167	-8608	20576	-1330	2263	-2860	-12680	801	2224	-8593	26
0.150000	-24	43	88	-60	-108	-32	10	-15	-18	8	-69	-59	-93	-13	-29	-60	-97	35	-83	-25	-103	-22	-98	-67	-62	1	-98	-13	-73	-70	-147	-75	-505	4030	9677	-4333	-672	-4697	4803	-8611	15148	-1115	1925	-3141	-14581	840	1453	-8883	129
0.150833	-21	42	90	-58	-108	-30	11	-11	-19	6	-73	-64	-94	-15	-28	-60	-101	36	-83	-32	-110	-23	-98	-68	-63	0	-105	-13	-72	-69	-149	-51	-717	3952	8939	-4574	-528	-4215	4410	-8584	10501	-895	1605	-3471	-14980	889	764	-9206	124
0.151667	-24	43	88	-58	-105	-33	10	-13	-18	6	-72	-62	-97	-15	-27	-62	-93	35	-83	-32	-105	-21	-98	-67	-61	1	-97	-12	-70	-42	-146	-76	-833	3846	8167	-4747	102	-3737	3995	-8534	7757	-664	1304	-3851	-12092	943	171	-9567	-56
0.152500	4	47	90	-52	-109	-35	13	-17	-19	6	-72	-62	-95	-15	-28	-60	-98	35	-82	-33	-104	-17	-97	-68	-65	0	-97	-12	-72	-68	-147	-58	-738	3679	7392	-4848	-185	-3263	3557	-8460	5994	-425	1015	-4284	-10397	1003	-318	-9969	-98
0.153333	-24	44	88	-57	-110	-32	12	-13	-18	4	-72	-78	-95	-15	-29	-58	-102	36	-80	-32	-105	-7	-99	-66	-64	0	-99	-13	-70	-69	-147	-77	-566	3506	6619	-4888	-1181	-2802	3109	-8376	3144	-174	740	-4786	-9822	1061	-703	-10427	330
0.154167	-19	45	86	-59	-110	-31	10	-16	-11	8	-74	-62	-95	-15	-29	-58	-100	36	-84	-34	-105	-23	-111	-68	-63	0	-98	-11	-73	-68	-149	-74	-532	3308	5856	-4865	25	-2352	2637	-8279	2383	88	464	-5350	-5553	1109	-977	-10933	228
0.155000	-24	44	90	-59	-116	-30	13	-11	-17	9	-72	-63	-85	-13	-27	-58	-101	38	-81	-31	-104	-19	-98	-66	-61	3	-98	-10	-73	-69	-148	-74	-670	3107	5121	-4789	40	-1921	2155	-8178	1532	361	192	-5973	-2411	1147	-1150	-11498	132
0.155833	-21	45	88	-61	-109	-32	15	-11	-17	8	-72	-61	-96	-13	-30	-58	-96	36	-81	-31	-101	-21	-97	-65	-62	3	-97	-10	-73	-67	-146	-74	-826	2899	4424	-4675	282	-1513	1661	-8081	-201	636	-87	-6655	899	1162	-1233	-12121	243
0.156667	-22	45	91	-61	-104	-31	13	-17	-17	6	-73	-65	-92	-15	-27	-60	-98	36	-84	-31	-102	-21	-99	-69	-62	1	-103	-18	-69	-70	-149	-74	-771	2694	3759	-4533	305	-1131	1143	-7980	-3153	904	-379	-7390	4754	1144	-1236	-12797	349
0.157500	-24	40	85	-57	-111	-35	11	-16	-21	4	-75	-65	-95	-17	-28	-59	-101	28	-85	-34	-108	-24	-100	-73	-65	2	-99	-10	-69	-72	-149	-75	-678	2506	3148	-4369	-338	-784	630	-7888	-8040	1162	-677	-8161	7092	1090	-1181	-13525	223
0.158333	-25	41	87	-58	-109	-77	10	-17	-22	4	-76	-67	-95	-16	-5	-60	-100	33	-86	-34	-109	-24	-102	-72	-66	-4	-105	-14	-75	-76	-149	-99	-697	2336	2588	-4200	-1218	-479	115	-7800	-15627	1396	-1005	-8965	8035	989	-1075	-14292	366
0.159167	-25	39	86	-61	-107	-33	12	-12	-22	4	-74	-64	-96	-15	-27	-61	-100	32	-86	-30	-109	-24	-99	-72	-65	-1	-102	-14	-73	-74	-151	-77	-728	2198	2086	-4036	-230	-202	-408	-7712	-23812	1606	-1343	-9781	11210	838	-949	-15087	112
0.160000	-27	42	86	-61	-113	-33	12	-13	-22	5	-74	-64	-107	-13	-24	-69	-103	34	-82	-34	-105	-23	-102	-70	-66	-3	-100	-14	-72	-72	-149	-72	-572	2091	1638	-3886	332	18	-939	-7628	-31542	1766	-1707	-10589	12696	632	-820	-15896	-222
0.160833	-22	42	86	-64	-109	-34	10	-13	-15	5	-69	-67	-98	-14	-28	-59	-88	32	-79	-35	-104	-23	-102	-68	-63	0	-97	-12	-72	-72	-148	-77	-400	2017	1243	-3764	-229	184	-1472	-7539	-32691	1878	-2094	-11372	10344	371	-704	-16708	-52
0.161667	-24	42	84	-61	-110	-35	8	-13	-16	5	-70	-82	-96	-15	-26	-58	-102	36	-84	-32	-107	-23	-101	-68	-73	1	-99	-10	-73	-68	-145	-75	-335	1985	905	-3677	-500	280	-2006	-7452	-32716	1923	-2505	-12121	5997	52	-620	-17510	-52
0.162500	-24	40	88	-60	-107	-30	11	-13	-21	8	-69	-63	-96	-15	-39	-56	-100	37	-83	-32	-104	-23	-102	-69	-59	2	-97	-12	-73	-70	-147	-74	-253	1982	604	-3636	-344	302	-2538	-7358	-32740	1888	-2936	-12821	1902	-332	-590	-18282	-73
0.163333	-22	41	90	-61	-108	-32	11	-14	-18	8	-70	-62	-96	-12	-24	-61	-100	35	-82	-33	-105	-23	-99	-68	-62	2	-97	-11	-69	-69	-149	-74	-174	2018	352	-3647	-109	224	-3060	-7263	-32721	1761	-3392	-13459	-2531	-770	-613	-19014	0
0.164167	-17	42	89	-66	-107	-33	12	-13	-19	10	-73	-66	-91	-15	-27	-55	-100	35	-79	-33	-107	-21	-95	-70	-46	1	-100	-14	-76	-53	-148	-75	-167	2088	145	-3713	400	60	-3574	-7163	-32743	1533	-3858	-14029	-8068	-1259	-713	-19684	-79
0.165000	-25	38	84	-62	-111	-34	9	-41	-19	4	-73	-67	-99	-17	-28	-56	-104	32	-84	-35	-107	-26	-100	-73	-64	-3	-98	-14	-77	-75	-150	-77	-99	2189	-28	-3844	1276	-214	-4080	-7062	-32088	1193	-4363	-14523	-12364	-1790	-885	-20284	-160
0.165833	-22	38	84	-64	-115	-35	8	-19	-24	0	-92	-72	-100	-17	-28	-38	-101	33	-85	-34	-109	-24	-99	-73	-66	-3	-101	-14	-75	-73	-149	-78	-76	2330	-158	-4023	1927	-619	-4574	-6956	-27081	741	-4861	-14923	-16254	-2361	-1127	-20796	-208
0.166667	-25	35	81	-63	-130	-39	7	-16	-23	4	-75	-66	-97	-16	-30	-64	-105	33	-86	-34	-110	-24	-101	-73	-68	-3	-100	-4	-74	-73	-148	-79	3	2496	-258	-4270	1044	-1153	-5033	-6856	-17092	178	-5360	-15266	-21487	-2961	-1439	-21223	-95
0.167500	-29	38	85	-62	-111	-34	9	-16	-23	4	-75	-68	-97	-15	-27	-61	-101	30	-85	-34	-105	-24	-102	-70	-67	-1	-83	-13	-70	-73	-150	-75	13	2689	-321	-4573	2433	-1812	-5469	-6747	-6649	-497	-5854	-15526	-21197	-3573	-1817	-21536	-156
0.168333	-22	38	87	-58	-107	-30	13	-13	-19	7	-70	-63	-104	-13	-27	-59	-99	37	-81	-29	-107	-19	-99	-67	-65	2	-98	-11	-72	-72	-149	-83	-51	2902	-357	-4932	2539	-2596	-5869	-6654	2674	-1268	-6340	-15722	-20520	-4203	-2243	-21750	-108
0.169167	-23	53	90	-59	-113	-31	15	-11	-19	9	-72	-67	-95	-12	-25	-58	-99	38	-80	-24	-105	-19	-98	-69	-64	3	-97	-6	-72	-66	-146	-74	-24	3128	-361	-5344	2024	-3503	-6229	-6579	9589	-2143	-6804	-15868	-18152	-4832	-2699	-21848	24
0.170000	-23	41	90	-59	-112	-34	16	-14	-16	9	-70	-66	-96	-5	-23	-61	-96	38	-80	-30	-104	-18	-96	-70	-63	0	-97	-18	-69	-68	-146	-73	-1	3365	-345	-5795	1653	-4521	-6539	-6528	13178	-3085	-7239	-15954	-14921	-5450	-3177	-21840	-7
0.170833	-25	42	87	-62	-108	-31	13	-12	-18	7	-72	-65	-94	-13	-17	-58	-97	38	-82	-31	-126	-15	-98	-67	-61	1	-97	-11	-70	-67	-145	-73	-24	3611	-307	-6295	1078	-5628	-6791	-6502	15042	-4081	-7631	-16007	-12017	-6043	-3648	-21721	-153
0.171667	-23	44	88	-55	-108	-31	16	-11	-15	8	-73	-64	-94	-12	-27	-59	-98	39	-80	-28	-107	-19	-98	-67	-62	2	-97	-22	-73	-67	-143	-75	24	3854	-266	-6826	-372	-6801	-6979	-6515	15096	-5107	-7968	-16038	-10280	-6611	-4094	-21493	-6
0.172500	-22	42	86	-60	-109	-30	15	-14	-17	8	-70	-67	-95	-13	-48	-61	-101	33	-82	-32	-107	-21	-97	-68	-60	1	-101	-12	-74	-68	-147	-74	168	4095	-164	-7385	207	-8007	-7100	-6571	14844	-6130	-8242	-16039	-5361	-7151	-4504	-21163	46
0.173333	-26	41	86	-61	-109	-32	36	-13	-19	4	-73	-68	-96	-12	-29	-61	-97	37	-86	-27	-109	-21	-100	-72	-65	-1	-104	-12	-73	-68	-149	-75	156	4328	-62	-7963	764	-9220	-7143	-6672	14294	-7136	-8440	-16029	-386	-7648	-4854	-20728	-250
0.174167	-24	39	85	-62	-112	-32	10	-14	-17	5	-77	-65	-95	-15	-28	-62	-100	34	-84	-32	-107	-21	-97	-87	-62	-3	-99	-23	-72	-66	-148	-75	67	4552	53	-8548	412	-10395	-7104	-6821	13669	-8082	-8550	-15996	2393	-8096	-5127	-20202	-86
0.175000	-22	43	97	-58	-108	-32	13	-14	-17	7	-70	-64	-90	-13	-24	-59	-100	37	-79	-30	-103	-18	-98	-69	-61	1	-98	-11	-68	-65	-143	-75	42	4764	177	-9140	26	-11513	-6982	-7035	12409	-8951	-8565	-15959	3778	-8498	-5318	-19591	-110
0.175833	-25	45	90	-56	-107	-28	17	-13	-16	41	-68	-61	-94	-12	-26	-57	-97	41	-78	-29	-103	-16	-97	-66	-64	4	-98	-9	-72	-66	-146	-73	278	4956	309	-9739	24	-12530	-6764	-7302	10499	-9714	-8474	-15899	5660	-8849	-5425	-18893	-390
0.176667	-24	45	90	-56	-111	-28	16	-12	-16	6	-69	-60	-92	-11	-26	-59	-98	39	-81	-31	-103	-19	-99	-65	-61	3	-98	-7	-69	-65	-145	-72	626	5134	445	-10343	55	-13426	-6490	-7631	8283	-10352	-8281	-15816	7519	-9141	-5435	-18146	-380
0.177500	-22	45	91	-58	-104	-30	16	-12	-16	8	-70	-64	-97	-14	-28	-33	-97	39	-82	-27	-102	-17	-98	-67	-60	4	-98	-12	-74	-69	-146	-72	580	5294	587	-10937	81	-14159	-6123	-8031	5808	-10847	-7974	-15696	8984	-9375	-5366	-17321	-361
0.178333	-25	41	87	-62	-110	-31	16	-15	-21	4	-75	-62	-101	-16	-29	-59	-99	35	-84	-33	-108	-22	-100	-70	-64	1	-100	-13	-75	-72	-149	-75	452	5432	727	-11526	408	-14722	-5683	-8504	3891	-11191	-7554	-15527	11082	-9552	-5228	-16452	-240
0.179167	-28	41	80	-60	-109	-32	15	-11	-21	3	-72	-66	-97	-15	-28	-60	-99	34	-83	-32	-105	-21	-100	-72	-63	1	-100	-15	-73	-70	-148	-76	196	5559	876	-12120	463	-15086	-5181	-9043	2702	-11372	-7009	-15293	12540	-9663	-5030	-15540	-161
0.180000	-24	38	86	-58	-111	-30	15	-14	-17	-11	-70	-62	-96	-13	-28	-60	-102	34	-85	-32	-110	-22	-99	-68	-66	2	-101	-11	-75	-64	-148	-77	-484	5672	1019	-12699	-1234	-15247	-4613	-9662	-419	-11392	-6386	-14983	9755	-9722	-4789	-14601	-650
0.180833	-25	39	87	-61	-110	-33	12	-14	-22	3	-72	-64	-95	-13	-24	-60	-104	38	-84	-31	-107	-22	-100	-70	-68	0	-99	-11	-73	-66	-148	-74	-645	5772	1170	-13281	-692	-15215	-4017	-10352	-3122	-11261	-5682	-14595	10663	-9721	-4524	-13638	-961
0.181667	-24	41	88	-68	-111	-32	13	-31	-23	3	-70	-65	-98	-18	-28	-62	-103	36	-84	-34	-105	-17	-99	-72	-63	1	-99	-19	-75	-73	-151	-79	196	5865	1317	-13865	-578	-14989	-3385	-11121	-4043	-10994	-4866	-14119	10574	-9679	-4270	-12689	-531
0.182500	-27	40	84	-63	-115	-38	15	-15	-22	6	-76	-66	-93	-17	-30	-57	-100	35	-107	-33	-109	-24	-104	-69	-64	1	-97	-9	-73	-66	-147	-78	1012	5950	1471	-14447	-747	-14587	-2750	-11958	-4200	-10616	-4018	-13553	9596	-9604	-4021	-11743	-556
0.183333	-24	42	86	-59	-111	-31	13	-15	-19	4	-74	-65	-99	-1	-28	-59	-102	36	-84	-33	-104	-22	-101	-66	-66	1	-98	-12	-74	-67	-143	-76	1321	6032	1624	-15034	-948	-14037	-2118	-12865	-3877	-10153	-3153	-12907	7993	-9485	-3814	-10841	-831
0.184167	-25	43	86	-61	-111	-41	13	-15	-21	5	-74	-65	-98	-17	-29	-61	-98	37	-84	-34	-113	-24	-101	-70	-64	20	-90	-11	-75	-72	-148	-75	1900	6114	1781	-15622	-987	-13379	-1525	-13844	-3615	-9632	-2280	-12190	6724	-9369	-3660	-10002	-762
0.185000	-26	45	90	-61	-113	-31	11	-14	-18	6	-73	-68	-97	-15	-27	-61	-101	37	-85	-32	-108	-21	-102	-69	-63	0	-104	-12	-80	-70	-151	-75	2223	6199	1938	-16213	-1896	-12634	-977	-14898	-4590	-9104	-1505	-11425	3503	-9260	-3567	-9251	-745
0.185833	-28	42	84	-60	-110	-34	12	-14	-23	6	-74	-61	-98	-17	-27	-61	-104	36	-84	-33	-109	-23	-101	-68	-65	2	-97	-11	-76	-72	-148	-76	2095	6288	2114	-16797	-1613	-11848	-503	-16013	-5198	-8593	-791	-10632	3092	-9182	-3555	-8606	-581
0.186667	-26	43	86	-62	-111	-38	11	-16	-24	2	-70	-68	-98	-15	-28	-61	-101	34	-85	-31	-108	-23	-102	-59	-68	-1	-98	-15	-74	-72	-147	-70	1913	6384	2261	-17388	-903	-11061	-118	-17179	-5540	-8139	-204	-9840	4026	-9146	-3610	-8082	-593
0.187500	-30	43	86	-61	-111	-34	13	-14	-22	7	-73	-60	-99	-15	-29	-60	-103	37	-83	-33	-108	-48	-100	-67	-64	1	-97	-13	-72	-69	-148	-77	1701	6488	2423	-17968	-937	-10319	167	-18384	-5478	-7752	228	-9078	3481	-9177	-3738	-7699	-79
0.188333	-25	44	88	-59	-109	-33	15	-10	-14	10	-73	-64	-94	-10	-24	-55	-98	38	-83	-28	-107	-22	-98	-66	-61	4	-97	-9	-68	-59	-145	-66	1386	6604	2591	-18537	-1314	-9649	344	-19632	-5109	-7506	488	-8372	1890	-9276	-3921	-7462	321
0.189167	-23	45	89	-57	-105	-31	17	-10	-14	8	-72	-61	-95	-14	-27	-55	-77	38	-87	-30	-105	-19	-99	-67	-62	4	-95	-10	-73	-68	-147	-73	1062	6725	2754	-19095	-1166	-9091	401	-20882	-4873	-7377	542	-7766	1403	-9449	-4151	-7378	262
0.190000	-25	43	86	-57	-113	-32	13	-19	-17	6	-73	-77	-96	-14	-27	-57	-102	37	-82	-31	-109	-26	-102	-68	-68	19	-98	-14	-73	-69	-134	-77	1000	6859	2917	-19630	-677	-8677	336	-22150	-4639	-7385	391	-7282	1491	-9721	-4401	-7420	517
0.190833	-28	40	87	-62	-112	-33	12	-16	-22	3	-74	-68	-102	-14	-25	-59	-99	37	-82	-30	-103	-17	-100	-68	-64	2	-98	-11	-73	-67	-145	-75	919	7001	3086	-20157	-260	-8401	173	-23384	-4564	-7550	47	-6941	1813	-10053	-4635	-7569	762
0.191667	-29	41	87	-61	-111	-30	12	-12	-19	6	-70	-62	-96	-13	-29	-58	-101	36	-82	-30	-104	-18	-101	-69	-63	2	-97	-18	-73	-68	-147	-74	797	7154	3250	-20656	404	-8308	-83	-24575	-3948	-7795	-484	-6764	3250	-10445	-4834	-7826	773
0.192500	-25	45	88	-55	-109	-35	13	-10	-22	4	-73	-65	-95	-13	-26	-56	-100	37	-81	-45	-105	-23	-98	-67	-64	1	-97	-10	-73	-67	-144	-73	696	7313	3423	-21124	1465	-8376	-411	-25692	-2204	-8177	-1180	-6767	5640	-10873	-4967	-8122	851
0.193333	-25	43	86	-59	-110	-36	13	-12	-26	8	-74	-63	-96	-15	-27	-61	-102	30	-81	-30	-107	-23	-99	-68	-64	0	-98	-11	-74	-70	-147	-75	420	7481	3597	-21562	706	-8617	-789	-26710	-1909	-8660	-2007	-6951	3798	-11321	-5005	-8441	1177
0.194167	-24	44	87	-57	-109	-36	11	-13	-21	3	-72	-64	-95	-13	-26	-56	-101	35	-83	-28	-105	-23	-96	-69	-65	5	-98	-11	-72	-68	-143	-73	-40	7663	3776	-21968	1234	-9009	-1189	-27607	-2335	-9168	-2919	-7319	4876	-11763	-4924	-8731	1401
0.195000	-18	43	103	-53	-107	-33	12	-10	-18	4	-73	-59	-97	-15	-26	-58	-98	34	-82	-28	-103	-22	-98	-68	-63	2	-96	-12	-73	-68	-145	-76	-384	7848	3964	-22348	1729	-9541	-1590	-28353	-1567	-9716	-3871	-7854	6664	-12184	-4724	-8972	1301
0.195833	-25	41	90	-55	-110	-34	12	-10	-17	6	-69	-65	-93	-14	-21	-58	-117	38	-81	-31	-104	-23	-100	-70	-64	1	-96	-10	-74	-66	-143	-74	-530	8041	4158	-22694	1153	-10169	-1955	-28920	-1274	-10262	-4817	-8544	7268	-12557	-4388	-9128	1543
0.196667	-22	44	89	-65	-110	-33	16	-10	-18	7	-72	-64	-92	-13	-25	-56	-97	38	-83	-30	-104	-19	-98	-66	-62	7	-96	-11	-73	-68	-143	-73	-769	8240	4366	-23019	1163	-10915	-2254	-29290	-534	-10777	-5703	-9363	7250	-12877	-3931	-9186	1494
0.197500	-24	42	88	-58	-105	-33	9	-14	-15	4	-73	-64	-70	-13	-26	-62	-98	34	-85	-33	-102	-21	-99	-70	-56	0	-98	-13	-73	-70	-147	-76	-1095	8440	4585	-23319	1425	-11688	-2464	-29444	487	-11237	-6483	-10279	7415	-13138	-3366	-9138	1177
0.198333	-23	35	85	-61	-109	-36	4	-17	-22	0	-77	-67	-100	-21	-32	-62	-103	32	-87	-39	-107	-28	-104	-76	-67	-4	-105	-17	-77	-76	-148	-82	-1451	8648	4816	-23587	744	-12481	-2581	-29363	1171	-11629	-7122	-11274	5206	-13345	-2728	-8992	755
0.199167	-31	36	82	-65	-115	-40	6	-17	-23	0	-79	-72	-107	-18	-34	-62	-104	29	-92	-34	-109	-24	-103	-75	-69	-5	-102	-14	-75	-73	-149	-80	-1919	8856	5077	-23853	1104	-13242	-2559	-29031	2086	-11930	-7565	-12290	5027	-13491	-2043	-8762	279
0.200000	-28	38	85	-52	-112	-39	7	-18	-22	0	-73	-63	-99	-19	-28	-62	-101	32	-87	-36	-109	-24	-104	-75	-65	-4	-101	-15	-74	-74	-148	-79	-2403	9071	5350	-24094	2062	-13960	-2399	-28433	3460	-12139	-7803	-13302	7117	-13605	-1369	-8476	-821
0.200833	-26	39	87	-63	-110	-35	9	-16	-22	1	-75	-58	-97	-17	-32	-64	-91	32	-85	-34	-108	-26	-103	-73	-65	0	-100	-13	-69	-72	-150	-79	-2917	9292	5642	-24328	1832	-14595	-2100	-27578	5201	-12262	-7818	-14273	7525	-13694	-749	-8163	-823
0.201667	-24	40	87	-63	-85	-38	8	-17	-19	0	-75	-64	-96	-14	-31	-62	-101	35	-81	-33	-105	-14	-103	-74	-62	1	-99	-13	-70	-70	-150	-75	-3157	9516	5958	-24540	1134	-15128	-1679	-26478	6999	-12304	-7610	-15174	5891	-13783	-224	-7862	-542
0.202500	-25	40	88	-60	-108	-34	13	-14	-21	2	-74	-65	-112	-17	-33	-62	-98	35	-85	-33	-103	-7	-102	-73	-62	0	-100	-12	-72	-73	-149	-73	-2887	9733	6291	-24755	1076	-15534	-1140	-25142	7427	-12274	-7200	-15968	5254	-13883	137	-7614	-658
0.203333	-22	38	88	-73	-111	-38	9	-15	-16	3	-76	-65	-96	-18	-38	-61	-101	34	-83	-31	-110	-24	-99	-72	-61	0	-98	-12	-72	-70	-149	-74	-2505	9945	6635	-24968	1248	-15802	-506	-23607	6992	-12186	-6607	-16639	5569	-13998	343	-7457	-458
0.204167	-24	37	86	-61	-109	-38	9	-14	-17	3	-78	-65	-97	-17	-12	-62	-100	34	-86	-35	-108	-23	-111	-76	-65	-3	-101	-17	-69	-72	-147	-77	-2068	10150	6994	-25176	911	-15927	178	-21891	6033	-12050	-5885	-17179	5527	-14140	306	-7418	-491
0.205000	-25	41	86	-63	-113	-6	10	-15	4	3	-77	-66	-97	-18	-30	-61	-101	32	-87	-36	-105	-23	-101	-69	-61	0	-101	-27	-73	-72	-146	-77	-1523	10342	7357	-25378	520	-15907	888	-20028	4939	-11878	-5076	-17486	5424	-14290	21	-7521	-535
0.205833	-23	38	87	-64	-114	-35	7	-19	-21	2	-79	-64	-104	-19	-31	-60	-102	33	-88	-39	-105	-25	-103	-70	-65	-4	-107	-14	-75	-73	-147	-77	-767	10521	7736	-25585	1054	-15748	1574	-18074	4468	-11691	-4244	-17640	6167	-14471	-514	-7774	-406
0.206667	-28	38	90	-64	-113	-40	6	-17	-22	0	-78	-67	-99	-22	-32	-68	-103	27	-88	-38	-108	-27	-102	-76	-65	-6	-91	-15	-75	-73	-153	-82	-262	10680	8113	-25789	-120	-15457	2182	-16071	2635	-11475	-3451	-17596	2919	-14636	-1303	-8186	-480
0.207500	-26	34	85	-66	-114	-38	5	-22	-22	1	-81	-68	-97	-19	-32	-63	-100	30	-86	-34	-104	-24	-104	-74	-64	-1	-100	-14	-75	-70	-150	-75	160	10825	8489	-25984	-973	-15050	2695	-14072	-1187	-11253	-2747	-17352	681	-14771	-2333	-8738	-296
0.208333	-29	39	85	-61	-113	-35	9	-14	-19	4	-72	-63	-95	-15	-29	-61	-97	35	-80	-29	-103	-21	-100	-66	-63	0	-99	-12	-69	-69	-148	-76	202	10940	8843	-26159	51	-14545	3052	-12122	-3220	-11023	-2195	-16920	796	-14857	-3577	-9417	-307
0.209167	-23	42	90	-59	-111	-32	12	-12	-17	8	-74	-61	-95	-14	-26	-56	-95	35	-80	-31	-105	-23	-101	-67	-57	3	-98	-10	-70	-70	-145	-75	-112	11019	9162	-26371	-221	-13966	3223	-10267	-5172	-10794	-1848	-16322	-96	-14874	-4990	-10188	53
0.210000	-25	41	87	-57	-111	-29	9	-10	-16	8	-75	-63	-95	-14	-28	-58	-99	37	-84	-32	-104	-17	-99	-67	-61	8	-102	-14	-74	-68	-147	-75	19	11064	9436	-26560	-490	-13328	3189	-8556	-6338	-10558	-1736	-15575	-1006	-14811	-6512	-11010	282
0.210833	-23	39	87	-59	-110	-31	15	-11	-16	9	-73	-81	-91	-15	-26	-57	-98	35	-84	-30	-100	-22	-100	-66	-61	2	-96	-10	-68	-66	-145	-74	386	11081	9643	-26744	-301	-12660	2922	-7020	-6622	-10317	-1871	-14696	-1498	-14649	-8088	-11841	293
0.211667	-25	43	90	-57	-104	-31	16	-11	-18	5	-73	-64	-94	-12	-25	-57	-102	34	-82	-30	-100	-17	-99	-66	-63	-1	-94	-11	-69	-66	-144	-74	454	11040	9761	-26926	-946	-11984	2416	-5695	-6796	-10068	-2269	-13728	-3846	-14388	-9659	-12643	377
0.212500	-26	39	85	-55	-110	-30	13	-10	-23	7	-74	-63	-96	-13	-26	-55	-102	36	-86	-30	-104	-18	-98	-66	-61	3	-95	-11	-70	-67	-145	-77	450	10964	9771	-27108	-1343	-11317	1673	-4596	-6745	-9807	-2917	-12706	-4906	-14030	-11183	-13370	776
0.213333	-25	42	88	-56	-107	-31	15	-14	-22	5	-81	-61	-94	-14	-27	-59	-99	39	-83	-31	-104	-18	-98	-70	-64	3	-96	-9	-73	-65	-145	-75	517	10849	9648	-27289	-275	-10679	711	-3742	-5732	-9537	-3789	-11653	-3231	-13593	-12572	-13973	689
0.214167	-23	41	90	-58	-108	-30	13	-12	-21	5	-72	-63	-97	-16	-30	-52	-101	35	-83	-30	-109	-22	-97	-67	-64	2	-95	-9	-76	-67	-147	-77	626	10686	9371	-27472	106	-10087	-447	-3134	-4436	-9254	-4858	-10620	-2629	-13090	-13787	-14425	714
0.215000	-42	44	90	-84	-111	-34	11	-10	-18	25	-74	-62	-97	-18	-28	-58	-100	35	-83	-32	-108	-23	-100	-67	-64	0	-97	-11	-75	-68	-146	-76	719	10483	8914	-27663	-473	-9545	-1784	-2769	-2735	-8965	-6074	-9643	-3634	-12556	-14785	-14710	863
0.215833	-27	42	94	-60	-110	-28	12	-13	-18	8	-74	-64	-98	-17	-27	-42	-100	39	-82	-33	-104	-19	-97	-64	-62	3	-96	-11	-73	-67	-144	-70	594	10247	8254	-27846	-751	-9059	-3246	-2629	-1775	-8674	-7362	-8746	-4472	-12013	-15529	-14803	828
0.216667	-23	45	89	-58	-110	-23	15	-10	-14	8	-70	-62	-93	-14	-25	-53	-94	35	-83	-29	-104	-22	-93	-66	-63	2	-95	-9	-77	-65	-135	-69	566	9973	7370	-28048	-540	-8647	-4805	-2702	-1441	-8382	-8708	-7968	-4588	-11498	-16017	-14712	836
0.217500	-23	46	89	-57	-108	-28	15	-11	-14	5	-73	-63	-93	-14	-28	-58	-98	35	-76	-29	-103	-22	-96	-67	-63	0	-96	-12	-72	-67	-144	-73	547	9671	6241	-28256	-707	-8296	-6417	-2967	-1224	-8097	-10031	-7330	-4524	-11038	-16248	-14445	637
0.218333	-24	38	87	-56	-105	-32	24	-13	-25	5	-73	-64	-94	-18	-30	-61	-103	33	-87	-32	-104	-24	-98	-70	-72	3	-98	-10	-76	-67	-147	-75	550	9348	4849	-28473	-710	-8013	-8023	-3377	-580	-7827	-11291	-6839	-4120	-10666	-16236	-14020	541
0.219167	-27	43	88	-59	-112	-35	13	-14	-26	4	-75	-60	-96	-11	-31	-59	-104	35	-85	-30	-104	-21	-99	-68	-66	0	-96	-11	-70	-68	-147	-76	609	9017	3199	-28698	38	-7785	-9594	-3918	814	-7579	-12449	-6533	-2566	-10397	-16005	-13476	653
0.220000	-25	44	90	-58	-112	-34	13	-16	-21	5	-75	-66	-96	-16	-31	-62	-101	29	-86	-33	-109	-24	-101	-69	-63	0	-97	-14	-74	-72	-149	-83	318	8678	1283	-28930	-252	-7607	-11107	-4541	1975	-7352	-13462	-6352	-3633	-10250	-15606	-12848	646
0.220833	-21	42	92	-57	-109	-33	11	-7	-19	5	-69	-67	-98	-39	-28	-61	-99	30	-82	-33	-101	-25	-99	-69	-64	0	-97	-13	-70	-69	-145	-74	-101	8346	-887	-29171	-1197	-7472	-12526	-5227	775	-7158	-14313	-6355	-5706	-10234	-15089	-12182	808
0.221667	-24	54	88	-58	-111	-32	12	-14	-21	4	-70	-63	-97	-21	-29	-59	-98	36	-93	-30	-109	-22	-94	-68	-62	1	-97	-12	-73	-74	-148	-75	-354	8024	-3305	-29419	-195	-7368	-13814	-5936	969	-7002	-14997	-6516	-4569	-10351	-14512	-11520	387
0.222500	-25	42	90	-62	-114	-34	10	-15	-22	4	-74	-66	-97	-31	-29	-61	-99	34	-86	-34	-111	-26	-100	-70	-63	0	-101	-12	-73	-70	-147	-75	-283	7720	-5916	-29672	-483	-7294	-14974	-6648	1155	-6886	-15514	-6805	-5468	-10590	-13927	-10898	258
0.223333	-24	43	88	-61	-113	-33	10	-15	-21	4	-74	-66	-100	-19	-33	-61	-104	32	-87	-32	-107	-28	-102	-72	-83	-5	-102	-16	-77	-74	-136	-75	192	7441	-8654	-29917	-578	-7234	-15980	-7339	1582	-6810	-15884	-7232	-6352	-10946	-13403	-10363	333
0.224167	-27	37	84	-64	-116	-36	8	-19	-19	1	-75	-69	-100	-22	-30	-62	-104	32	-87	-35	-107	-28	-98	-70	-63	-3	-100	-14	-72	-73	-149	-76	429	7200	-11447	-30164	-365	-7192	-16833	-7993	2027	-6768	-16121	-7743	-6483	-11386	-12985	-9932	267
0.225000	-28	40	86	-63	-110	-34	9	-16	-23	1	-75	-68	-95	-18	-32	-62	-103	33	-85	-35	-108	-30	-101	-73	-66	-4	-105	-19	-76	-72	-146	-78	723	7003	-14218	-30394	-434	-7147	-17534	-8608	2348	-6764	-16269	-8338	-7536	-11898	-12745	-9676	11
0.225833	-28	37	84	-63	-113	-36	8	-14	-19	3	-76	-68	-93	-18	-53	-63	-108	27	-86	-33	-110	-26	-102	-74	-65	-6	-101	-14	-77	-73	-150	-72	983	6850	-16878	-30615	-916	-7121	-18095	-9177	2126	-6786	-16337	-8980	-8872	-12428	-12652	-9570	7
0.226667	-28	40	88	-65	-111	-36	6	-19	-23	3	-76	-68	-100	-21	-32	-66	-104	29	-87	-35	-112	-29	-107	-78	-67	-7	-102	-17	-76	-73	-151	-78	564	6752	-19339	-30817	-21	-7101	-18524	-9700	2344	-6836	-16435	-9653	-7061	-12974	-12799	-9627	-279
0.227500	-27	38	85	-64	-113	-36	8	-22	-18	3	-51	-66	-108	-18	-35	-64	-102	32	-88	-35	-117	-27	-104	-72	-66	-1	-100	-16	-74	-74	-151	-77	55	6705	-21482	-30992	657	-7092	-18823	-10173	2421	-6895	-16540	-10325	-5577	-13495	-13166	-9852	-367
0.228333	-25	41	87	-60	-110	-34	9	-15	-16	7	-72	-62	-96	-18	-30	-58	-96	37	-83	-31	-108	-27	-102	-66	-62	0	-98	-11	-73	-48	-144	-73	-10	6745	-23214	-31134	440	-7097	-19028	-10619	3019	-6966	-16706	-11004	-5941	-13968	-13755	-10231	-218
0.229167	-25	42	88	-60	-110	-34	13	-13	-17	8	-73	-64	-98	-14	-29	-68	-98	36	-82	-17	-104	-22	-100	-68	-60	1	-99	-14	-73	-72	-147	-74	-98	6833	-24465	-31244	-21	-7129	-19147	-11047	3194	-7040	-16973	-11656	-6287	-14378	-14550	-10754	-380
0.230000	-24	41	86	-61	-110	-35	5	-13	-18	4	-70	-65	-96	-16	-29	-60	-99	38	-85	-34	-107	-23	-100	-69	-60	1	-99	-14	-70	-68	-146	-75	-70	6998	-25162	-31321	-8	-7197	-19193	-11481	3232	-7131	-17347	-12261	-5658	-14701	-15520	-11391	-424
0.230833	-23	44	88	-62	-111	-34	13	-43	-19	5	-75	-66	-92	-14	-28	-61	-99	34	-92	-32	-105	-23	-101	-68	-62	0	-101	-16	-73	-70	-145	-70	3	7218	-25259	-31353	24	-7310	-19187	-11925	2999	-7222	-17838	-12826	-5018	-14924	-16615	-12112	-414
0.231667	-25	67	85	-60	-109	-36	12	-15	-16	3	-73	-66	-98	-17	-31	-63	-101	29	-88	-36	-121	-26	-102	-70	-66	-3	-101	-35	-73	-72	-147	-77	-69	7518	-24724	-31344	-32	-7476	-19143	-12397	2619	-7316	-18445	-13330	-4386	-15052	-17795	-12897	-355
0.232500	-27	43	84	-63	-113	-39	10	-18	-22	-1	-63	-69	-100	-16	-32	-60	-102	33	-104	-34	-110	-25	-101	-70	-67	-4	-100	-15	-75	-72	-146	-75	-224	7910	-23556	-31285	217	-7700	-19059	-12905	3281	-7418	-19155	-13791	-2464	-15081	-19009	-13715	-480
0.233333	-28	37	84	-59	-110	-32	12	-14	-24	6	-73	-65	-98	-17	-31	-59	-104	34	-84	-33	-108	-24	-101	-70	-65	-3	-99	-14	-74	-72	-148	-76	-234	8378	-21795	-31174	108	-8004	-18952	-13465	4142	-7534	-19930	-14191	-1910	-15023	-20206	-14535	-648
0.234167	-27	43	85	-59	-109	-34	12	-16	-17	5	-74	-87	-96	-17	-29	-60	-98	35	-83	-29	-105	-13	-101	-68	-63	1	-99	-13	-73	-68	-146	-73	-155	8939	-19498	-31014	-1228	-8380	-18824	-14081	2243	-7680	-20760	-14541	-4093	-14881	-21328	-15328	-456
0.235000	-24	45	89	-57	-108	-33	15	-14	-15	6	-70	-64	-95	-18	-31	-59	-98	37	-84	-30	-105	-23	-105	-68	-62	3	-98	-11	-73	-69	-148	-73	-214	9581	-16757	-30812	-282	-8840	-18674	-14760	1700	-7862	-21588	-14845	-2123	-14688	-22326	-16073	-576
0.235833	-21	43	88	-59	-111	-32	13	-14	-17	6	-67	-61	-95	-14	-26	-56	-96	39	-81	-32	-109	-23	-98	-66	-62	2	-95	-10	-70	-69	-142	-69	-212	10312	-13668	-30568	-296	-9392	-18505	-15497	1436	-8096	-22378	-15102	-1927	-14456	-23151	-16754	-621
0.236667	-23	46	92	-58	-110	-30	7	-12	-15	8	-66	-65	-95	-16	-25	-60	-96	38	-80	-26	-104	-21	-99	-65	-58	1	-97	-11	-73	-68	-143	-72	-171	11144	-10343	-30284	-248	-10023	-18323	-16291	1106	-8386	-23079	-15326	-1952	-14213	-23772	-17356	-515
0.237500	-23	46	88	-59	-109	-28	19	-12	-16	8	-68	-62	-96	-17	-26	-57	-117	37	-84	-31	-103	-19	-98	-66	-60	1	-96	-10	-70	-68	-144	-72	-136	12067	-6936	-29996	-231	-10745	-18111	-17134	1014	-8749	-23658	-15524	-1782	-13978	-24169	-17871	-419
0.238333	-24	41	87	-58	-113	-19	16	-16	-19	6	-73	-64	-96	-15	-28	-61	-98	36	-83	-31	-104	-22	-100	-65	-64	-1	-101	-16	-69	-68	-144	-75	-159	13073	-3596	-29645	-185	-11535	-17872	-18015	1158	-9193	-24077	-15708	-2031	-13779	-24305	-18286	-531
0.239167	-28	42	84	-60	-113	-32	13	-16	-22	10	-72	-64	-96	-16	-25	-60	-102	32	-87	-32	-104	-21	-102	-67	-66	-1	-99	-12	-74	-70	-146	-75	-164	14179	-465	-29308	-999	-12394	-17596	-18920	431	-9722	-24298	-15914	-3764	-13640	-24210	-18597	-447
0.240000	-29	44	87	-65	-115	-33	22	-17	-26	5	-72	-65	-100	-15	-29	-62	-105	33	-87	-34	-113	-24	-104	-67	-68	-3	-102	-13	-79	-69	-149	-79	-203	15373	2318	-28975	-356	-13314	-17319	-19845	91	-10349	-24308	-16050	-2318	-13579	-23859	-18783	-292
0.240833	-30	41	88	-62	-112	-33	16	-21	6	4	-72	-66	-99	-16	-28	-63	-98	33	-85	-33	-105	-21	-101	-68	-63	0	-98	-13	-75	-68	-159	-74	-172	16648	4641	-28655	416	-14300	-16988	-20761	-206	-11058	-24085	-16219	-426	-13610	-23281	-18902	-497
0.241667	-26	45	90	-55	-108	-33	13	-18	-19	8	-68	-64	-96	-14	-25	-65	-99	35	-83	-33	-105	-22	-103	-65	-62	2	-98	-12	-76	-68	-145	-72	-59	18002	6402	-28367	142	-15270	-16619	-21653	171	-11858	-23618	-16400	-351	-13745	-22498	-18908	-287
0.242500	-23	47	91	-53	-103	-29	17	-15	-18	8	-64	-61	-97	-12	2	-51	-98	39	-81	-31	-104	-21	-100	-66	-61	3	-95	-11	-72	-70	-147	-73	-40	19403	7543	-28126	-299	-16276	-16217	-22508	524	-12734	-22978	-16600	-1096	-13989	-21543	-18831	-163
0.243333	-25	44	89	-59	-119	-32	12	-13	-19	6	-69	-62	-94	-15	-26	-57	-99	37	-82	-33	-107	-24	-99	-66	-61	7	-96	-10	-73	-70	-144	-72	-60	20826	7990	-27937	-46	-17279	-15790	-23311	398	-13673	-22125	-16819	-676	-14356	-20454	-18676	-208
0.244167	-24	44	87	-59	-110	-32	15	-13	-17	22	-72	-65	-98	-16	-7	-56	-100	37	-83	-32	-107	-21	-99	-68	-63	4	-98	-14	-72	-68	-146	-74	-56	22243	7768	-27812	-72	-18254	-15329	-24049	279	-14667	-21097	-17064	17	-14837	-19284	-18459	-174
0.245000	-26	43	88	-61	-111	-32	13	-11	-21	8	-74	-63	-98	-15	-26	-58	-100	32	-86	-36	-108	-21	-100	-68	-65	2	-98	-12	-73	-69	-146	-75	-53	23621	6891	-27762	-227	-19210	-14848	-24710	-13	-15699	-19945	-17316	315	-15421	-18068	-18208	-80
0.245833	-26	29	86	-62	-108	-33	12	-18	-17	6	-73	-67	-96	-17	-28	-59	-98	34	-84	-36	-102	-22	-100	-70	-65	0	-101	-13	-72	-70	-141	-75	-40	24921	5413	-27782	144	-20120	-14339	-25273	-39	-16747	-18703	-17591	1095	-16099	-16854	-17929	-75
0.246667	-26	68	80	-61	-113	-34	10	-14	-18	4	-74	-66	-99	-16	-29	-59	-103	32	-108	-36	-105	-21	-108	-70	-65	0	-100	-13	-72	-70	-149	-78	-79	26112	3403	-27895	366	-20969	-13814	-25734	731	-17762	-17414	-17899	1422	-16863	-15678	-17642	-158
0.247500	-24	42	85	-61	-111	-35	3	-13	-21	2	-74	-64	-95	-17	-40	-61	-103	39	-87	-34	-107	-25	-102	-68	-66	-3	-99	-13	-74	-70	-147	-77	-167	27145	981	-28083	-1067	-21756	-13277	-26082	-907	-18749	-16121	-18205	-1595	-17695	-14569	-17366	3
0.248333	-26	42	88	-61	-109	-38	-7	-14	-16	5	-74	-66	-97	-18	-31	-64	-97	36	-83	-33	-104	-28	-101	-72	-62	-1	-100	-14	-72	-69	-152	-75	-243	27972	-1735	-28345	-32	-22460	-12735	-26317	-2627	-19679	-14864	-18506	-481	-18585	-13569	-17124	-15
0.249167	-24	41	86	-60	-110	-39	6	-15	-18	12	-75	-65	-94	-16	-30	-61	-97	35	-81	-38	-104	-25	-102	-69	-61	1	-97	-14	-72	-68	-145	-74	-281	28549	-4617	-28673	210	-23089	-12191	-26444	-3064	-20541	-13680	-18833	-42	-19498	-12695	-16914	-168
0.250000	-25	40	86	-59	-85	-32	10	-14	-14	5	-69	-62	-96	-16	-29	-61	-97	33	-83	-33	-109	-23	-101	-72	-59	0	-107	-17	-77	-73	-147	-77	-257	28834	-7538	-29067	-55	-23636	-11649	-26450	-3265	-21312	-12618	-19157	36	-20428	-11969	-16768	-32
0.250833	-25	42	87	-60	-112	-33	7	-13	-19	3	-70	-40	-95	-38	-30	-61	-100	38	-84	-34	-108	-26	-100	-68	-67	0	-99	-13	-75	-64	-144	-79	-279	28790	-10391	-29504	-73	-24105	-11125	-26349	-3285	-21977	-11693	-19471	-384	-21345	-11401	-16678	-95
0.251667	-24	41	88	-60	-110	-33	11	-12	-19	4	-72	-67	-97	-15	-27	-60	-108	37	-84	-32	-104	-22	-100	-69	-63	16	-100	-16	-74	-68	-146	-75	-314	28376	-13073	-29976	41	-24489	-10618	-26160	-3439	-22525	-10932	-19777	-388	-22235	-10981	-16656	-67
0.252500	-26	39	84	-60	-111	-33	12	-21	-18	4	-73	-64	-96	-17	-32	-62	-109	34	-87	-34	-107	-25	-103	-72	-63	-1	-97	-13	-73	-70	-150	-74	-315	27549	-15495	-30472	-599	-24803	-10143	-25846	-4098	-22968	-10346	-20060	-2389	-23086	-10720	-16701	120
0.253333	-24	40	86	-59	-109	-35	12	-4	-17	1	-74	-65	-100	-16	-31	-59	-102	35	-83	-31	-108	-22	-99	-70	-67	-3	-100	-13	-74	-69	-147	-75	-339	26299	-17580	-30958	67	-25040	-9705	-25523	-4051	-23300	-9940	-20323	-1486	-23879	-10599	-16809	237
0.254167	-26	42	84	-58	-111	-32	10	-13	-19	1	-74	-66	-100	-13	-30	-86	-101	36	-85	-30	-105	-23	-100	-70	-61	0	-98	-13	-73	-67	-144	-77	-284	24606	-19291	-31434	872	-25214	-9310	-25101	-3707	-23524	-9714	-20551	613	-24597	-10597	-16968	-90
0.255000	-25	45	85	-31	-108	-31	10	-13	-16	7	-73	-63	-95	-14	-28	-58	-99	38	-84	-29	-104	-24	-100	-73	-63	0	-99	-10	-73	-65	-144	-75	-207	22481	-20605	-31884	619	-25334	-8966	-24629	-2615	-23659	-9661	-20746	1268	-25246	-10706	-17170	-25
0.255833	-23	46	87	-57	-110	-32	10	-34	-16	5	-73	-66	-96	-14	-28	-59	-101	36	-84	-29	-105	-23	-101	-67	-62	1	-97	-12	-76	-69	-146	-75	-248	19933	-21515	-32298	-31	-25412	-8678	-24127	-1261	-23710	-9771	-20902	792	-25793	-10903	-17405	21
0.256667	-22	46	88	-58	-109	-32	11	-13	-18	5	-70	-61	-96	-14	-29	-61	-100	36	-84	-30	-128	-24	-102	-72	-64	0	-97	-12	-79	-72	-147	-78	-274	16958	-22044	-32575	71	-25452	-8464	-23616	-745	-23714	-10022	-21021	951	-26265	-11170	-17654	-42
0.257500	-24	41	85	-62	-110	-35	5	-17	-17	2	-73	-66	-98	-17	-32	-62	-103	34	-85	-32	-101	-23	-103	-72	-64	0	-96	-14	-74	-73	-152	-76	-277	13624	-22216	-32671	318	-25465	-8316	-23091	-711	-23641	-10394	-21094	1542	-26658	-11486	-17909	62
0.258333	-28	43	84	-62	-82	-32	10	-15	-23	4	-74	-63	-100	-16	-31	-61	-104	36	-87	-33	-104	-28	-103	-72	-66	-3	-101	-29	-105	-69	-151	-78	-230	9983	-22080	-32733	204	-25461	-8244	-22585	-974	-23561	-10865	-21125	1997	-26971	-11820	-18150	133
0.259167	-27	43	87	-58	-112	-42	10	-14	-19	5	-73	-66	-98	-17	-45	-56	-102	36	-83	-30	-109	-24	-99	-68	-63	0	-98	-13	-73	-68	-146	-73	-181	6099	-21693	-32738	466	-25440	-8248	-22096	-1069	-23463	-11409	-21111	2736	-27217	-12182	-18364	144
0.260000	-26	70	88	-61	-110	-35	12	-12	-17	6	-70	-63	-98	-15	-27	-61	-99	35	-85	-36	-109	-23	-99	-68	-65	0	-97	-14	-70	-69	-147	-73	-182	2044	-21096	-32747	1012	-25425	-8336	-21642	-240	-23370	-12001	-21064	3750	-27408	-12539	-18545	163
0.260833	-27	44	89	-57	-110	-31	16	-14	-19	2	-70	-62	-95	-13	-14	-60	-100	36	-82	-28	-103	-22	-99	-69	-64	0	-98	-11	-72	-68	-144	-73	-163	-2101	-20345	-32759	-220	-25414	-8505	-21234	-952	-23295	-12616	-20972	749	-27554	-12887	-18683	189
0.261667	-26	43	85	-57	-110	-32	16	-12	-16	8	-68	-61	-96	-14	-24	-58	-99	33	-84	-28	-104	-21	-95	-68	-62	3	-95	-9	-68	-67	-147	-74	-137	-6278	-19540	-32736	129	-25414	-8756	-20872	-2170	-23250	-13228	-20849	748	-27680	-13219	-18780	165
0.262500	-23	24	87	-58	-109	-30	13	-13	-28	6	-68	-61	-94	-14	-23	-59	-103	41	-81	-28	-102	-19	-99	-70	-64	0	-99	-11	-74	-66	-147	-73	-69	-10361	-18677	-32755	731	-25435	-9078	-20562	-1826	-23240	-13837	-20700	1632	-27789	-13541	-18825	5
0.263333	-25	45	107	-58	-108	-31	13	-11	-18	6	-69	-62	-94	-13	-28	-61	-100	36	-81	-30	-103	-14	-98	-67	-64	2	-99	-11	-96	-68	-145	-69	50	-14284	-17831	-32741	494	-25476	-9456	-20300	-1917	-23274	-14408	-20526	1692	-27896	-13834	-18843	199
0.264167	-23	45	89	-60	-111	-36	16	-14	-18	7	-72	-62	-97	-14	-25	-53	-100	34	-81	-22	-107	-22	-101	-67	-63	0	-99	-11	-72	-73	-146	-70	63	-17979	-17024	-32763	397	-25547	-9894	-20103	-1894	-23350	-14942	-20342	1287	-28013	-14106	-18789	191
0.265000	-24	43	99	-60	-108	-32	12	-15	-18	5	-72	-65	-99	-17	-31	-61	-74	30	-85	-32	-105	-22	-101	-73	-65	-21	-101	-16	-77	-73	-149	-76	70	-21392	-16288	-32750	516	-25635	-10370	-19955	-2006	-23475	-15420	-20143	1321	-28145	-14365	-18726	72
0.265833	-26	43	82	-67	-113	-36	9	-17	-22	3	-78	-69	-96	-17	-30	-62	-103	32	-85	-39	-109	-25	-102	-70	-66	0	-101	-17	-73	-73	-148	-76	58	-24459	-15621	-32765	-59	-25753	-10867	-19854	-2587	-23639	-15837	-19932	-965	-28290	-14594	-18631	62
0.266667	-25	46	82	-62	-110	-34	10	-15	-21	2	-76	-69	-98	-19	-29	-66	-103	30	-86	-35	-109	-24	-102	-61	-66	-5	-103	-17	-77	-72	-149	-76	124	-27158	-15069	-32754	36	-25892	-11367	-19797	-3236	-23839	-16191	-19720	-1135	-28457	-14805	-18529	389
0.267500	-26	39	81	-63	-111	-33	12	-15	-19	4	-74	-65	-102	-16	-31	-62	-100	30	-84	-33	-104	-22	-100	-69	-66	-1	-99	-13	-73	-70	-147	-77	189	-29440	-14602	-32745	641	-26051	-11851	-19781	-4082	-24065	-16474	-19508	855	-28641	-14994	-18423	80
0.268333	-23	51	89	-56	-107	-29	18	-14	-16	4	-70	-60	-90	-12	-25	-59	-97	37	-79	-25	-101	-18	-97	-69	-63	0	-98	-11	-69	-67	-142	-73	147	-31191	-14220	-32750	269	-26227	-12305	-19798	-4937	-24311	-16699	-19312	1436	-28839	-15169	-18326	-42
0.269167	-22	41	89	-58	-107	-31	13	-14	-15	49	-67	-62	-94	-13	-26	-62	-87	35	-80	-29	-102	-17	-100	-67	-62	4	-97	-9	-69	-59	-147	-73	125	-32043	-13927	-32736	-360	-26419	-12716	-19859	-4392	-24578	-16861	-19101	423	-29049	-15320	-18254	73
0.270000	-23	40	89	-58	-111	-32	11	-13	-17	6	-72	-62	-93	-15	-26	-60	-99	37	-81	-29	-104	-21	-111	-70	-63	1	-98	-11	-70	-68	-144	-73	178	-32408	-13699	-32755	-445	-26621	-13053	-19916	-3456	-24849	-16962	-18916	-30	-29249	-15441	-18206	86
0.270833	-19	43	92	-59	-108	-33	-27	-12	-15	7	-69	-62	-95	-15	-26	-62	-97	37	-80	-32	-105	-18	-98	-68	-61	1	-94	-11	-74	-69	-147	-74	146	-32563	-13530	-32738	-352	-26833	-13318	-20007	-2648	-25111	-17008	-18736	143	-29438	-15539	-18195	161
0.271667	-23	45	90	-60	-109	-34	13	-13	-18	7	-72	-64	-96	-8	-26	-58	-98	37	-62	-33	-109	-21	-100	-75	-60	2	-99	-12	-70	-69	-146	-72	81	-32657	-13399	-32757	-251	-27028	-13492	-20113	-2058	-25367	-16999	-18567	379	-29607	-15601	-18215	155
0.272500	-23	44	87	-59	-103	-34	11	-13	-17	6	-70	-61	-99	-17	-29	-58	-99	37	-85	-32	-105	-24	-100	-69	-60	0	-100	-14	-72	-68	-149	-76	63	-32678	-13295	-32744	46	-27218	-13568	-20233	-1533	-25603	-16934	-18422	1098	-29747	-15625	-18272	205
0.273333	-23	41	86	-49	-112	-34	10	-15	-19	3	-74	-64	-95	-16	-30	-61	-99	34	-84	-35	-92	-27	-110	-72	-65	0	-100	-15	-76	-73	-148	-73	78	-32719	-13208	-32759	675	-27391	-13547	-20362	-356	-25806	-16825	-18284	2964	-29844	-15598	-18361	85
0.274167	-24	41	85	-64	-113	-38	8	-16	-11	17	-76	-65	-94	-18	-31	-59	-101	7	-83	-30	-105	-22	-102	-69	-62	0	-99	-13	-73	-72	-147	-73	144	-32706	-13114	-32750	-201	-27543	-13421	-20497	97	-25977	-16656	-18157	932	-29894	-15524	-18473	67
0.275000	-23	42	84	-61	-110	-35	10	-14	-17	5	-70	-62	-94	-16	-26	-59	-100	34	-84	-33	-105	-22	-100	-87	-62	2	-96	-12	-70	-68	-146	-73	168	-32724	-13020	-32740	-619	-27659	-13193	-20661	-825	-26104	-16443	-18045	-210	-29895	-15394	-18606	345
0.275833	-17	46	92	-57	-108	-32	11	-11	-19	3	-72	-61	-93	-15	-25	-59	-98	38	-80	-28	-103	-22	-96	-67	-63	1	-84	-7	-70	-72	-144	-70	69	-32470	-12906	-32750	395	-27740	-12878	-20800	22	-26200	-16187	-17946	943	-29843	-15213	-18749	216
0.276667	-22	46	89	-55	-108	-31	11	-11	-17	6	-65	-65	-94	0	-25	-58	-98	38	-83	-32	-101	-22	-98	-68	-56	1	-95	-13	-68	-70	-143	-73	7	-31819	-12770	-32732	276	-27812	-12486	-20966	740	-26250	-15883	-17859	1283	-29741	-14973	-18900	252
0.277500	-22	46	92	-62	-110	-34	11	-15	-13	5	-72	-65	-95	-13	-25	-53	-102	38	-82	-29	-104	-23	-98	-73	-62	0	-95	-11	-66	-69	-145	-74	0	-30950	-12611	-32754	167	-27840	-12022	-21141	1569	-26262	-15542	-17787	1218	-29591	-14679	-19044	277
0.278333	-25	44	89	-56	-109	-35	11	-12	-19	6	-75	-66	-98	-15	-30	-61	-102	30	-88	-33	-105	-23	-96	-73	-64	1	-99	-14	-74	-73	-151	-76	-24	-29969	-12423	-32740	438	-27844	-11507	-21322	2264	-26246	-15164	-17727	1487	-29397	-14336	-19177	252
0.279167	-26	43	88	-58	-112	-36	7	-15	-22	19	-72	-65	-100	-17	-29	-60	-103	35	-84	-32	-109	-23	-102	-70	-64	1	-97	-10	-72	-59	-148	-73	-61	-28922	-12196	-32758	131	-27822	-10954	-21517	2370	-26196	-14744	-17687	-7	-29166	-13950	-19283	145
0.280000	-27	42	80	-58	-110	-35	11	-14	-19	5	-72	-66	-100	-17	-28	-59	-84	33	-83	-30	-105	-22	-95	-72	-64	1	-98	-13	-74	-73	-148	-73	-161	-27836	-11934	-32742	-58	-27780	-10365	-21716	2312	-26113	-14292	-17664	-642	-28910	-13528	-19364	386
0.280833	-23	44	89	-61	-110	-36	9	-12	-15	7	-66	-67	-98	-15	-28	-56	-101	37	-85	-34	-105	-24	-99	-69	-63	2	-82	-15	-72	-70	-147	-73	-236	-26734	-11636	-32755	730	-27734	-9771	-21928	2660	-26022	-13818	-17658	1359	-28633	-13074	-19414	153
0.281667	-21	45	87	-58	-108	-36	10	-13	-18	6	-75	-67	-121	-16	-33	-58	-100	35	-84	-32	-107	-21	-101	-70	-64	0	-98	-16	-74	-73	-145	-72	-125	-25618	-11295	-32749	857	-27685	-9181	-22147	2902	-25916	-13326	-17676	2202	-28353	-12611	-19435	-90
0.282500	-25	40	84	-63	-117	-36	10	-16	-19	3	-76	-65	-96	-1	-30	-59	-103	33	-86	-31	-107	-19	-99	-66	-64	1	-96	-3	-73	-68	-146	-73	-22	-24497	-10920	-32742	216	-27635	-8606	-22373	4008	-25804	-12818	-17713	1184	-28068	-12139	-19423	32
0.283333	-23	56	88	-56	-110	-33	12	-14	-18	4	-75	-65	-96	-15	-28	-58	-100	36	-80	-32	-105	-22	-100	-72	-64	2	-98	-10	-77	-67	-143	-75	-12	-23383	-10504	-32749	-94	-27608	-8062	-22595	4612	-25695	-12302	-17778	382	-27801	-11673	-19377	28
0.284167	-23	43	85	-56	-108	-33	13	-13	-15	10	-72	-65	-93	-16	-27	-52	-100	33	-84	-31	-104	-21	-97	-69	-60	0	-97	-13	-74	-68	-143	-75	-1	-22283	-10065	-32730	-34	-27594	-7550	-22818	4758	-25591	-11788	-17862	391	-27547	-11223	-19318	53
0.285000	-22	44	93	-59	-107	-30	11	-13	-12	6	-74	-61	-95	-22	-26	-57	-96	35	-81	-31	-105	-23	-100	-70	-62	0	-98	-14	-76	-69	-146	-77	-4	-21177	-9600	-32754	-66	-27589	-7075	-23042	4564	-25499	-11287	-18004	612	-27318	-10797	-19237	42
0.285833	-27	42	79	-59	-110	-35	11	-14	-21	10	-72	-68	-97	-18	-28	-62	-100	34	-84	-39	-107	-24	-100	-70	-64	-1	-97	-22	-72	-70	-147	-82	-240	-20070	-9123	-32740	10	-27622	-6644	-23247	4394	-25412	-10799	-18122	762	-27112	-10399	-19145	-5
0.286667	-25	41	85	-62	-111	-39	11	-19	-19	7	-75	-67	-96	-18	-29	-66	-101	34	-86	-22	-111	-24	-103	-73	-64	-1	-98	-16	-74	-72	-144	-72	-807	-18951	-8635	-32759	379	-27671	-6266	-23440	5305	-25341	-10336	-18287	1725	-26931	-10033	-19037	38
0.287500	-30	41	82	-60	-113	-35	11	-15	-21	5	-75	-66	-100	-18	-31	-60	-101	34	-83	-33	-108	-25	-102	-70	-62	0	-99	-18	-73	-72	-150	-79	-906	-17813	-8152	-32743	-146	-27699	-5930	-23607	6116	-25271	-9891	-18479	6	-26775	-9706	-18937	27
0.288333	-24	43	87	-57	-111	-32	11	-12	-19	10	-69	-65	-94	-16	-29	-56	-97	37	-82	-26	-104	-23	-100	-68	-28	3	-95	-11	-73	-69	-146	-73	-602	-16666	-7685	-32753	-1164	-27761	-5627	-23749	4597	-25208	-9485	-18693	-2501	-26638	-9409	-18839	227
0.289167	-24	44	90	-57	-108	-31	17	-13	-14	13	-72	-65	-95	-15	-27	-61	-100	38	-83	-32	-105	-21	-102	-66	-63	2	-107	-14	-64	-72	-145	-75	-366	-15506	-7256	-32746	-18	-27807	-5386	-23870	4290	-25150	-9115	-18934	-1190	-26520	-9154	-18761	113
0.290000	-25	41	87	-55	-109	-34	11	-14	-23	5	-74	-64	-96	-17	-29	-58	-102	34	-86	-34	-107	-24	-118	-72	-61	0	-99	-13	-72	-73	-147	-77	-241	-14333	-6871	-32753	-223	-27849	-5169	-23960	3604	-25092	-8781	-19194	-1321	-26415	-8937	-18703	239
0.290833	-27	37	85	-60	-112	-34	9	-17	-22	2	-78	-66	-98	-17	-28	-60	-102	35	-87	-36	-104	-27	-102	-70	-64	1	-98	-15	-72	-69	-152	-73	-293	-13138	-6540	-32742	-189	-27845	-4976	-24008	2628	-25030	-8482	-19466	-1481	-26316	-8741	-18648	213
0.291667	-25	40	86	-59	-113	-32	10	-16	-14	6	-72	-65	-97	-16	-28	-85	-103	35	-86	-33	-108	-22	-102	-69	-66	0	-97	-14	-74	-69	-149	-77	-325	-11914	-6278	-32714	-61	-27826	-4809	-24032	2043	-24954	-8203	-19743	-1374	-26235	-8575	-18646	154
0.292500	-24	44	84	-58	-111	-31	12	-13	-17	7	-72	-64	-100	-16	-27	-57	-100	37	-84	-31	-108	-21	-99	-68	-63	-4	-96	-12	-74	-68	-147	-74	-320	-10682	-6082	-32727	-476	-27774	-4648	-24023	1247	-24878	-7987	-20031	-2644	-26157	-8420	-18654	190
0.293333	-26	41	90	-59	-107	-33	12	-13	-18	6	-73	-65	-100	-18	-27	-60	-103	37	-82	-30	-109	-21	-100	-73	-79	-1	-96	-13	-72	-70	-149	-76	-359	-9430	-5972	-32708	-1002	-27677	-4500	-23987	-441	-24782	-7784	-20314	-4132	-26086	-8283	-18691	325
0.294167	-25	39	90	-60	-105	-33	9	-16	-17	10	-72	-66	-94	-15	-27	-59	-99	36	-85	-30	-107	-22	-100	-69	-61	0	-98	-11	-72	-69	-145	-72	-430	-8174	-5944	-32726	180	-27539	-4344	-23929	-1161	-24683	-7602	-20594	-2270	-26020	-8160	-18736	141
0.295000	-19	44	89	-56	-107	-29	13	-12	-13	7	-73	-62	-96	-11	-29	-50	-95	35	-82	-31	-105	-21	-98	-67	-60	1	-95	-10	-72	-68	-142	-75	-388	-6920	-5994	-32704	697	-27362	-4180	-23848	-1405	-24570	-7444	-20872	-783	-25971	-8038	-18803	-101
0.295833	-24	41	92	-60	-108	-30	15	-14	-16	5	-68	-63	-92	-14	-24	-49	-98	36	-83	-28	-103	-23	-98	-69	-60	2	-94	-9	-72	-66	-144	-72	-316	-5672	-6122	-32719	298	-27142	-4008	-23756	-1006	-24454	-7300	-21120	-1368	-25934	-7919	-18877	53
0.296667	-21	42	90	-61	-105	-29	13	-12	-13	7	-74	-64	-92	-11	-25	-56	-96	38	-84	-23	-102	-19	-96	-65	-58	3	-95	-10	-68	-67	-146	-68	-254	-4430	-6322	-32697	72	-26893	-3819	-23653	-658	-24332	-7171	-21351	-2270	-25920	-7795	-18958	82
0.297500	-25	42	89	-46	-108	-31	11	-11	-17	7	-75	-64	-95	-13	-28	-58	-98	35	-86	-31	-110	-22	-100	-69	-62	0	-97	-11	-73	-69	-145	-91	-127	-3217	-6597	-32675	481	-26619	-3617	-23554	-449	-24224	-7056	-21560	-1971	-25920	-7676	-19042	173
0.298333	-26	42	88	-60	-112	-35	8	-16	-23	-13	-76	-66	-98	-17	-29	-59	-101	27	-87	-34	-109	-26	-104	-73	-67	-4	-103	-16	-77	-73	-148	-76	-120	-2043	-6924	-32642	671	-26326	-3400	-23457	-92	-24119	-6948	-21754	-1793	-25951	-7557	-19114	70
0.299167	-31	36	84	-62	-114	-39	5	-18	-19	1	-76	-70	-99	-16	-31	-60	-105	30	-91	-36	-108	-29	-100	-69	-64	-1	-102	-14	-72	-66	-147	-74	-122	-909	-7289	-32573	632	-26021	-3157	-23374	102	-24025	-6834	-21882	-1867	-26002	-7425	-19168	-86
0.300000	-27	39	87	-62	-112	-34	8	-10	-22	3	-75	-68	-98	-16	-30	-61	-100	35	-88	-32	-107	-22	-100	-69	-64	-3	-100	-13	-75	-70	-147	-62	-78	161	-7680	-32511	953	-25728	-2906	-23303	442	-23948	-6724	-21998	-941	-26081	-7296	-19199	-129
0.300833	-26	38	88	-60	-107	-31	11	-13	-22	2	-74	-65	-98	-16	-28	-60	-101	33	-85	-31	-107	-21	-99	-70	-65	0	-100	-14	-73	-69	-148	-75	-69	1170	-8099	-32408	816	-25446	-2644	-23248	1100	-23893	-6613	-22086	-1239	-26186	-7172	-19210	-449
0.301667	-23	43	89	-59	-109	-26	11	-15	-17	6	-70	-64	-96	-13	-27	-58	-98	36	-84	-30	-110	-23	-102	-67	-63	-1	-98	-17	-72	-69	-146	-74	44	2090	-8525	-32301	-599	-25188	-2385	-23224	-239	-23862	-6508	-22111	-4006	-26315	-7044	-19185	-276
0.302500	-22	40	88	-58	-110	-33	10	-15	-21	4	-69	-60	-95	-13	-28	-59	-97	33	-83	-30	-105	-22	-99	-50	-62	0	-96	-14	-73	-72	-146	-76	130	2926	-8951	-32161	451	-24958	-2123	-23220	-755	-23850	-6397	-22119	-2692	-26461	-6923	-19132	-264
0.303333	-25	43	93	-59	-108	-27	9	-12	-15	5	-69	-63	-93	-14	-26	-57	-101	35	-85	-32	-107	-21	-100	-67	-62	0	-100	-12	-69	-68	-146	-74	160	3664	-9365	-32010	643	-24762	-1867	-23241	-938	-23869	-6298	-22083	-2471	-26616	-6802	-19024	-406
0.304167	-26	44	88	-53	-104	-30	9	-13	-21	10	-70	-65	-95	-12	-27	-58	-97	34	-82	-29	-107	-22	-100	-67	-62	-1	-99	-13	-70	-65	-144	-75	126	4301	-9759	-31839	655	-24606	-1628	-23285	-1181	-23904	-6196	-22017	-2191	-26776	-6693	-18922	-268
0.305000	-27	44	87	-59	-111	-32	11	-13	-18	4	-72	-63	-94	-14	-24	-81	-101	33	-83	-31	-104	-23	-101	-69	-63	0	-100	-16	-73	-70	-149	-77	69	4826	-10126	-31659	366	-24487	-1414	-23354	-1188	-23953	-6101	-21914	-2192	-26932	-6587	-18766	-220
0.305833	-27	43	86	-62	-112	-34	8	-16	-23	2	-74	-66	-97	-16	-38	-58	-103	29	-85	-33	-109	-22	-102	-70	-59	-4	-101	-16	-73	-72	-146	-75	168	5240	-10468	-31463	274	-24402	-1224	-23444	-1026	-24016	-6008	-21777	-2558	-27071	-6483	-18580	-229
0.306667	-26	41	85	-90	-114	-49	9	-16	-18	3	-75	-69	-98	-16	-35	-63	-105	28	-91	-33	-109	-26	-102	-74	-68	-1	-104	-17	-73	-77	-150	-82	243	5536	-10779	-31266	-593	-24354	-1100	-23548	-1565	-24076	-5919	-21610	-4218	-27190	-6387	-18371	-58
0.307500	-29	38	84	-48	-112	-39	7	-19	-22	1	-75	-69	-98	-19	-31	-62	-103	30	-79	-33	-110	-25	-103	-73	-67	-1	-100	-17	-73	-70	-149	-78	210	5726	-11042	-31057	-169	-24321	-948	-23658	-1835	-24122	-5831	-21408	-2617	-27264	-6287	-18130	0
0.308333	-26	43	89	-59	-110	-31	9	-12	-21	6	-70	-61	-95	-14	-28	-60	-97	35	-83	-30	-102	-18	-99	-68	-62	3	-96	-11	-69	-68	-146	-75	164	5812	-11269	-30857	193	-24307	-861	-23771	-2299	-24153	-5746	-21176	-644	-27301	-6190	-17871	-196
0.309167	-25	46	88	-56	-109	-31	13	-14	-15	10	-66	-62	-92	-13	-26	-59	-96	36	-79	-28	-98	-22	-99	-68	-62	1	-95	-11	-68	-67	-119	-76	89	5786	-11462	-30648	-41	-24309	-823	-23891	-2491	-24159	-5672	-20920	-158	-27289	-6090	-17597	0
0.310000	-24	43	89	-58	-107	-30	13	-15	-15	5	-68	-67	-96	-14	-27	-59	-99	35	-77	-30	-103	-19	-101	-69	-60	1	-98	-11	-70	-70	-153	-77	4	5658	-11616	-30456	-259	-24302	-813	-24002	-2495	-24138	-5597	-20643	-443	-27228	-5983	-17321	24
0.310833	-24	79	90	-58	-110	-30	12	-12	-18	7	-70	-62	-94	-15	-27	-57	-111	38	-82	-30	-102	-41	-99	-69	-58	0	-95	-10	-68	-70	-146	-75	104	5444	-11728	-30272	-228	-24292	-854	-24100	-2653	-24071	-5523	-20335	116	-27100	-5869	-17039	-13
0.311667	-22	45	88	-58	-107	-29	4	-11	-19	8	-70	-63	-95	-17	-26	-56	-94	34	-82	-29	-104	-21	-100	-69	-63	0	-96	-12	-74	-68	-145	-74	166	5149	-11807	-30097	-363	-24259	-920	-24184	-2686	-23965	-5457	-20014	1087	-26924	-5753	-16757	39
0.312500	-26	45	88	-57	-109	-31	13	-11	-18	8	-69	-61	-94	-13	-27	-57	-107	32	-84	-30	-107	-22	-101	-66	-62	1	-84	-12	-73	-66	-148	-75	61	4786	-11845	-29941	-392	-24203	-1020	-24247	-2778	-23811	-5387	-19668	1590	-26694	-5639	-16474	0
0.313333	-25	45	89	-57	-111	-32	12	-13	-18	5	-69	-64	-97	-13	-16	-56	-99	35	-81	-31	-105	-19	-100	-67	-64	0	-96	-11	-69	-68	-146	-75	51	4367	-11849	-29800	-127	-24119	-1142	-24281	-2781	-23615	-5317	-19307	2698	-26413	-5506	-16205	55
0.314167	-24	44	89	-58	-110	-31	16	-10	-15	6	-68	-65	-94	-17	-29	-60	-101	34	-83	-31	-104	-22	-101	-66	-61	1	-100	-9	-72	-67	-148	-41	0	3901	-11797	-29667	29	-24002	-1281	-24283	-1660	-23367	-5242	-18921	3956	-26091	-5381	-15944	80
0.315000	-24	45	89	-58	-105	-30	16	-14	-17	8	-73	-64	-95	-15	-27	-34	-100	34	-84	-31	-107	-22	-103	-72	-63	2	-97	-11	-74	-67	-147	-77	-18	3403	-11705	-29561	-1599	-23851	-1436	-24254	-1930	-23085	-5174	-18528	921	-25734	-5262	-15694	228
0.315833	-23	44	86	-60	-112	-34	9	-15	-19	5	-70	-63	-97	-17	-33	-59	-97	35	-82	-30	-102	-14	-100	-67	-61	1	-95	-10	-73	-68	-146	-75	57	2882	-11570	-29466	-817	-23673	-1584	-24186	-2382	-22766	-5099	-18120	1438	-25355	-5143	-15451	295
0.316667	-22	47	90	-58	-111	-33	12	-14	-16	8	-75	-61	-84	-13	-26	-59	-101	35	-81	-31	-104	-21	-102	-67	-61	4	-94	-9	-72	-70	-144	-73	-22	2347	-11388	-29389	-292	-23468	-1736	-24067	-1931	-22428	-5027	-17706	2173	-24965	-5031	-15221	-7
0.317500	-25	46	90	-56	-108	-32	13	-11	-16	11	-69	-63	-96	-16	-28	-56	-99	37	-77	-29	-108	-22	-97	-67	-63	2	-97	-13	-92	-72	-146	-74	-133	1809	-11159	-29335	-377	-23237	-1885	-23918	-1483	-22077	-4959	-17292	2982	-24572	-4939	-15005	46
0.318333	-27	40	86	-68	-112	-35	13	-14	-17	-8	-72	-66	-95	-17	-28	-60	-100	30	-85	-31	-105	-24	-102	-70	-63	0	-101	-14	-74	-73	-141	-75	-183	1265	-10890	-29302	-296	-22992	-2023	-23729	-856	-21724	-4903	-16869	3264	-24184	-4865	-14799	109
0.319167	-25	41	87	-63	-110	-34	10	-15	-21	4	-74	-66	-98	-16	-29	-61	-100	34	-84	-30	-108	-25	-102	-47	-65	-1	-111	-16	-77	-72	-148	-74	-251	740	-10572	-29275	35	-22738	-2126	-23492	-397	-21370	-4843	-16444	4201	-23813	-4814	-14596	-4
0.320000	-31	42	84	-58	-111	-31	11	-13	-19	34	-73	-64	-97	-14	-27	-59	-103	34	-83	-30	-104	-21	-100	-67	-64	0	-98	-13	-72	-68	-143	-74	-306	220	-10217	-29267	-756	-22481	-2214	-23220	-573	-21033	-4792	-16021	3277	-23464	-4787	-14404	114
0.320833	-23	43	88	-56	-107	-32	12	-17	-22	5	-69	-63	-96	-13	-25	-60	-104	35	-81	-32	-105	-21	-100	-64	-63	37	-98	-13	-72	-69	-144	-73	-212	-280	-9822	-29267	-375	-22228	-2286	-22900	-274	-20724	-4754	-15597	4208	-23146	-4793	-14206	127
0.321667	-16	43	89	-56	-109	-32	34	-13	-19	7	-67	-61	-94	-12	-27	-58	-101	36	-81	-29	-104	-19	-98	-66	-64	8	-97	-11	-77	-69	-146	-73	-85	-769	-9394	-29281	175	-21995	-2329	-22549	278	-20443	-4728	-15198	5753	-22865	-4826	-14016	-162
0.322500	-25	43	89	-56	-109	-34	10	-13	-17	7	-72	-62	-97	-13	-29	-59	-93	37	-82	-29	-107	-23	-100	-68	-60	1	-99	-11	-75	-70	-147	-70	-39	-1244	-8940	-29304	172	-21788	-2353	-22169	1239	-20204	-4724	-14803	5918	-22613	-4890	-13827	44
0.323333	-25	43	89	-57	-107	-33	13	-16	-19	3	-73	-64	-101	-16	-30	-61	-101	33	-84	-31	-111	-22	-102	-69	-66	0	-100	-14	-78	-74	-151	-74	-111	-1702	-8476	-29337	-41	-21604	-2357	-21758	2469	-20009	-4726	-14418	5073	-22400	-4987	-13641	145
0.324167	-27	42	86	-61	-115	-39	9	-16	-19	4	-76	-65	-97	-13	-29	-59	-104	36	-84	-32	-108	-22	-101	-67	-64	0	-98	-14	-68	-83	-146	-73	-155	-2146	-8002	-29359	-223	-21455	-2347	-21320	3055	-19850	-4748	-14056	4792	-22214	-5103	-13459	262
0.325000	-26	42	88	-59	-111	-32	12	-13	-19	3	-75	-66	-97	-16	-26	-61	-102	35	-84	-35	-107	-21	-101	-68	-65	0	-100	-16	-76	-72	-149	-76	-150	-2574	-7532	-29372	-305	-21336	-2324	-20862	3453	-19744	-4793	-13710	4898	-22054	-5240	-13266	348
0.325833	-27	40	88	-59	-111	-34	12	-14	-18	5	-76	-62	-95	-14	-26	-58	-99	36	-85	-30	-107	-21	-109	-65	-62	0	-97	-12	-73	-69	-144	-72	-163	-2986	-7066	-29367	-281	-21261	-2288	-20390	3748	-19668	-4847	-13382	4581	-21924	-5390	-13082	339
0.326667	-27	41	85	-58	-110	-27	11	-16	-22	3	-76	-64	-88	-15	-29	-59	-101	34	-84	-33	-105	-22	-102	-68	-67	-1	-99	-14	-75	-73	-148	-73	-194	-3373	-6617	-29337	-229	-21213	-2255	-19913	3929	-19632	-4923	-13083	4820	-21792	-5544	-12900	452
0.327500	-28	42	87	-60	-109	-35	12	-14	-19	4	-73	-63	-96	-14	-28	-61	-101	34	-82	-30	-104	-21	-99	-65	-66	1	-95	1	-68	-69	-146	-74	-168	-3761	-6197	-29257	290	-21199	-2232	-19427	4552	-19630	-5006	-12801	6092	-21664	-5702	-12722	383
0.328333	-22	44	90	-56	-110	-33	13	-16	-12	9	-68	-61	-93	-13	-24	-56	-96	40	-80	-28	-105	-19	-99	-65	-62	2	-93	-8	-73	-67	-151	-72	-26	-4118	-5809	-29140	-1017	-21216	-2221	-18944	3666	-19618	-5104	-12543	2749	-21533	-5850	-12545	523
0.329167	-22	28	92	-53	-108	-34	15	-11	-16	9	-69	-61	-96	-12	-25	-57	-97	40	-75	-28	-103	-17	-97	-64	-57	3	-95	-27	-74	-67	-144	-70	-27	-4464	-5457	-28972	-885	-21258	-2226	-18470	1603	-19633	-5214	-12309	2044	-21389	-5987	-12388	689
0.330000	-22	45	91	-57	-107	-38	13	-11	-15	9	-69	-59	-93	-11	-25	-58	-96	39	-78	-27	-104	-21	-98	-63	-61	2	-94	-10	-73	-66	-141	-78	-95	-4780	-5151	-28738	-60	-21321	-2266	-18006	831	-19645	-5329	-12101	2715	-21217	-6095	-12236	397
0.330833	-22	46	92	-53	-109	-34	16	-12	-15	8	-68	-64	-97	-14	-28	-58	-104	41	-81	-32	-104	-19	-99	-64	-60	1	-95	-13	-70	-69	-145	-72	66	-5071	-4885	-28442	-164	-21395	-2303	-17557	-223	-19652	-5444	-11917	2346	-21023	-6184	-12082	408
0.331667	-27	37	88	-58	-110	-36	13	-14	-19	6	-72	-58	-95	-13	-26	-58	-100	34	-82	-33	-108	-22	-105	-67	-63	-3	-99	-14	-74	-70	-146	-74	252	-5338	-4665	-28079	-360	-21472	-2384	-17132	-1334	-19641	-5562	-11759	1708	-20788	-6233	-11987	281
0.332500	-26	40	86	-59	-114	-39	9	-17	-23	1	-74	-67	-102	-14	-28	-60	-103	36	-82	-33	-109	-22	-83	-68	-66	0	-98	-12	-75	-68	-148	-75	252	-5563	-4473	-27645	0	-21538	-2482	-16724	-2531	-19596	-5656	-11621	2226	-20518	-6242	-11886	224
0.333333	-27	39	90	-57	-110	-34	11	-12	-24	4	-74	-62	-103	-14	-27	-59	-103	37	-81	-32	-109	-22	-99	-66	-65	1	-94	-13	-73	-69	-146	-74	223	-5754	-4317	-27157	-581	-21591	-2606	-16344	-3992	-19512	-5751	-11501	416	-20200	-6205	-11806	205
0.334167	-25	44	89	-57	-109	-35	13	-15	-17	5	-74	-62	-93	-13	-26	-57	-97	18	-81	-30	-102	-19	-100	-50	-62	0	-97	-11	-72	-68	-149	-72	161	-5903	-4179	-26624	-563	-21625	-2747	-15987	-4999	-19392	-5819	-11402	402	-19849	-6130	-11752	314
0.335000	-24	42	87	-55	-105	-41	12	-12	-15	5	-72	-60	-95	-6	-26	-60	-99	36	-82	-28	-102	-22	-100	-64	-62	1	-96	3	-70	-67	-145	-68	24	-6011	-4060	-26039	381	-21625	-2904	-15656	-5431	-19222	-5869	-11323	2347	-19458	-6009	-11717	-57
0.335833	-24	44	87	-51	-104	-34	13	-14	-13	8	-52	-60	-94	-12	-43	-53	-95	40	-79	-28	-97	-22	-98	-66	-61	2	-94	-11	-70	-69	-143	-72	107	-6073	-3945	-25443	518	-21591	-3066	-15357	-5811	-19006	-5883	-11263	2957	-19036	-5848	-11704	-195
0.336667	-19	43	89	-55	-111	-32	13	-12	-13	9	-68	-60	-92	-12	-26	-55	-97	40	-78	-28	-100	-18	-96	-66	-58	5	-95	-17	-70	-65	-144	-73	151	-6092	-3828	-24829	107	-21501	-3232	-15076	-5574	-18736	-5866	-11212	2286	-18589	-5649	-11716	-115
0.337500	-21	47	88	-56	-109	-33	12	-12	-19	8	-72	-61	-97	-10	-27	-56	-100	38	-84	-30	-108	-21	-98	-69	-62	1	-96	-10	-70	-66	-145	-70	50	-6076	-3709	-24211	-41	-21389	-3389	-14837	-5379	-18396	-5816	-11180	2035	-18118	-5413	-11746	-298
0.338333	-26	34	84	-59	-104	-34	12	-12	-17	6	-74	-64	-96	-14	-30	-59	-98	35	-86	-32	-108	-22	-97	-68	-62	0	-101	-14	-73	-70	-147	-73	28	-6021	-3571	-23618	229	-21216	-3532	-14613	-4727	-18067	-5730	-11168	2341	-17633	-5150	-11810	-526
0.339167	-25	40	82	-58	-111	-34	11	-14	-18	4	-72	-65	-98	-14	-30	-59	-102	38	-64	-34	-109	-23	-99	-70	-67	0	-119	-17	-74	-69	-147	-75	53	-5926	-3408	-23048	237	-20987	-3647	-14412	-3583	-17662	-5592	-11162	2767	-17134	-4859	-11885	-628
0.340000	-23	39	85	-58	-139	-34	10	-13	-19	5	-74	-66	-96	-13	-31	-61	-101	33	-87	-33	-107	-24	-100	-70	-66	-3	-104	-17	-74	-69	-149	-77	-8	-5805	-3222	-22515	101	-20700	-3728	-14234	-2491	-17219	-5439	-11171	3287	-16642	-4552	-11984	-670
0.340833	-29	37	81	-61	-114	-35	8	-17	-23	5	-75	-67	-98	-15	-19	-62	-102	34	-86	-33	-62	-25	-96	-72	-62	0	-101	-12	-73	-68	-146	-75	-102	-5658	-3018	-22034	832	-20363	-3766	-14078	-882	-16740	-5230	-11193	4981	-16147	-4234	-12091	-786
0.341667	-27	39	85	-59	-108	-32	12	-10	-16	4	-74	-66	-96	-14	-30	-59	-97	36	-84	-30	-108	-24	-99	-72	-65	-1	-107	-13	-75	-65	-149	-74	-101	-5498	-2782	-21603	97	-19970	-3756	-13935	-384	-16246	-4992	-11229	3075	-15669	-3910	-12219	-785
0.342500	-26	43	85	-59	-109	-34	11	-12	-19	8	-72	-73	-98	-10	-28	-59	-99	30	-85	-31	-104	-23	-98	-68	-58	1	-99	-13	-70	-65	-145	-73	-39	-5319	-2525	-21218	-573	-19525	-3694	-13806	-1947	-15729	-4720	-11273	1832	-15200	-3590	-12356	-637
0.343333	-23	43	85	-56	-108	-34	12	-17	-21	5	-70	-63	-97	-15	-30	-81	-99	35	-84	-33	-109	-23	-101	-70	-63	1	-99	-14	-72	-67	-146	-73	-69	-5142	-2252	-20891	276	-19030	-3578	-13701	-2212	-15200	-4418	-11332	3121	-14744	-3263	-12504	-809
0.344167	-27	45	86	-60	-109	-35	10	-11	-17	5	-70	-64	-95	-13	-32	-61	-99	35	-88	-29	-105	-23	-108	-70	-63	1	-118	-13	-74	-67	-147	-74	-60	-4967	-1969	-20621	32	-18493	-3406	-13601	-2646	-14662	-4089	-11402	3090	-14312	-2954	-12659	-646
0.345000	-24	43	86	-50	-110	-50	8	-17	-23	5	-72	-47	-97	-15	-33	-64	-104	34	-83	-31	-107	-26	-103	-73	-67	0	-101	-14	-77	-69	-142	-67	84	-4801	-1686	-20391	-10	-17918	-3180	-13515	-2537	-14129	-3746	-11480	3018	-13899	-2657	-12818	-635
0.345833	-26	44	85	-61	-109	-36	11	-16	-24	5	-72	-68	-97	-17	-33	-62	-102	33	-81	-47	-108	-24	-103	-69	-66	0	-100	-15	-76	-66	-149	-73	184	-4645	-1410	-20201	183	-17299	-2895	-13439	-2253	-13593	-3391	-11570	3563	-13505	-2374	-12977	-572
0.346667	-26	44	85	-59	-114	-35	9	-16	-33	2	-73	-65	-97	-15	-33	-61	-102	35	-85	-33	-109	-27	-103	-73	-65	1	-84	-11	-76	-72	-148	-75	193	-4502	-1147	-20042	-344	-16660	-2570	-13371	-2353	-13071	-3029	-11659	1954	-13125	-2103	-13132	-526
0.347500	-29	43	86	-59	-113	-35	11	-17	-21	3	-73	-68	-99	-17	-32	-62	-107	34	-85	-34	-107	-26	-103	-73	-64	0	-100	-13	-70	-72	-148	-72	249	-4374	-908	-19906	-677	-15998	-2192	-13303	-2876	-12561	-2667	-11754	793	-12758	-1844	-13278	-313
0.348333	-25	44	78	-74	-104	-35	12	-11	-19	5	-67	-65	-99	-17	-29	-59	-100	37	-86	-31	-108	-24	-101	-68	-62	2	-99	-9	-76	-70	-147	-69	337	-4261	-700	-19790	197	-15328	-1786	-13249	-3003	-12063	-2313	-11850	2110	-12399	-1600	-13422	-443
0.349167	-23	42	85	-60	-111	-36	10	-17	-25	1	-76	-67	-98	-18	-31	-60	-104	35	-85	-33	-105	-23	-110	-68	-61	0	-99	-12	-72	-70	-148	-69	502	-4160	-526	-19691	465	-14655	-1353	-13201	-3133	-11579	-1974	-11943	2419	-12053	-1368	-13552	-423
0.350000	-24	34	88	-60	-110	-32	15	-14	-21	4	-72	-63	-95	-15	-26	-59	-97	35	-82	-34	-107	-22	-100	-68	-61	-1	-100	-11	-70	-68	-144	-73	537	-4077	-398	-19590	-138	-13989	-899	-13154	-2700	-11115	-1648	-12034	1061	-11708	-1152	-13670	-257
0.350833	-19	44	89	-56	-108	-32	12	-14	-14	4	-73	-68	-94	-15	-26	-56	-96	36	-82	-31	-103	-21	-99	-69	-63	-3	-99	-9	-70	-69	-144	-73	283	-3999	-307	-19494	-503	-13323	-440	-13117	-2309	-10670	-1343	-12120	-231	-11367	-943	-13777	-230
0.351667	-19	42	82	-58	-108	-31	8	-12	-18	5	-68	-62	-95	-18	-29	-57	-104	35	-84	-30	-103	-28	-97	-68	-64	1	-98	-7	-72	-69	-154	-78	11	-3921	-263	-19401	-411	-12678	21	-13083	-2063	-10242	-1075	-12201	-826	-11029	-745	-13871	-134
0.352500	-25	42	89	-59	-109	-33	12	-15	-21	5	-72	-73	-98	-18	-30	-59	-104	34	-84	-32	-107	-25	-103	-72	-61	-1	-97	-11	-74	-70	-145	-73	-135	-3838	-263	-19303	-351	-12065	464	-13049	-1685	-9831	-831	-12268	-1049	-10687	-564	-13939	-128
0.353333	-25	43	92	-58	-109	-34	8	-15	-21	5	-73	-61	-96	-19	-31	-62	-101	37	-83	-31	-105	-23	-99	-70	-64	0	-98	-11	-69	-70	-148	-72	-120	-3754	-299	-19205	-92	-11475	896	-13019	-740	-9439	-620	-12322	-949	-10345	-374	-13991	-139
0.354167	-25	45	85	-57	-110	-33	10	-12	-16	5	-72	-61	-95	-14	-29	-58	-110	38	-83	-29	-104	-23	-101	-68	-61	0	-96	-11	-69	-70	-145	-72	73	-3663	-363	-19109	497	-10937	1303	-12996	1170	-9063	-442	-12384	115	-9999	-201	-14023	-133
0.355000	-22	44	89	-57	-109	-32	12	-11	-18	5	-68	-62	-94	-16	-28	-60	-99	37	-83	-30	-105	-21	-97	-66	-64	0	-94	-11	-74	-69	-145	-72	81	-3555	-461	-19018	-219	-10422	1686	-12969	3275	-8707	-297	-12393	-1513	-9654	-40	-14037	-223
0.355833	-23	42	91	-58	-108	-33	11	-11	-15	7	-97	-64	-94	-15	-28	-56	-97	38	-63	-30	-101	-22	-99	-66	-59	0	-99	-11	-72	-68	-144	-70	13	-3437	-574	-18924	-1255	-9949	2033	-12954	3518	-8365	-184	-12429	-4124	-9309	110	-14030	-36
0.356667	-23	43	89	-60	-109	-33	12	-13	-18	4	-73	-63	-97	-15	-28	-59	-100	36	-85	-35	-103	-21	-98	-80	-63	0	-97	-13	-73	-68	-144	-74	-154	-3284	-702	-18840	108	-9524	2343	-12942	4981	-8042	-108	-12420	-2831	-8966	243	-14009	-177
0.357500	-26	40	82	-60	-114	-36	12	-15	-18	4	-76	-65	-96	-17	-32	-63	-99	35	-88	-33	-104	-22	-98	-67	-61	0	-99	-12	-70	-69	-143	-73	-430	-3136	-830	-18761	36	-9135	2607	-12930	6564	-7735	-55	-12414	-2821	-8627	359	-13969	-147
0.358333	-16	40	85	-62	-113	-36	11	-15	-26	0	-77	-66	-101	-22	-31	-61	-103	34	-87	-33	-110	-25	-101	-74	-67	-4	-99	-15	-75	-75	-147	-74	-477	-2960	-956	-18691	78	-8790	2830	-12930	8203	-7441	-29	-12409	-2838	-8296	457	-13915	-228
0.359167	-28	37	87	-62	-111	-36	11	-17	-19	3	-73	-65	-96	-17	-32	-60	-103	36	-87	-32	-105	-24	-99	-70	-61	0	-100	-14	-76	-70	-148	-76	-380	-2767	-1071	-18624	61	-8473	3017	-12929	9829	-7157	-22	-12394	-2582	-7968	540	-13849	-229
0.360000	-24	41	87	-59	-110	-31	10	-14	-18	6	-74	-57	-95	-16	-28	-62	-96	36	-84	-31	-107	-21	-101	-75	-62	2	-98	-15	-73	-70	-147	-73	-308	-2555	-1180	-18561	-272	-8187	3159	-12936	11487	-6885	-39	-12377	-3504	-7644	601	-13776	-259
0.360833	-27	43	88	-60	-110	-33	12	-13	-21	6	-73	-58	-95	-15	-7	-58	-102	36	-83	-32	-105	-18	-100	-72	-62	0	-97	-14	-70	-69	-146	-75	-314	-2350	-1275	-18490	-700	-7922	3259	-12945	12688	-6623	-69	-12368	-4807	-7334	640	-13697	-229
0.361667	-25	43	87	-58	-110	-38	12	-14	-17	6	-72	-64	-93	-14	-29	-60	-97	34	-84	-32	-95	-21	-99	-69	-59	3	-97	-15	-72	-70	-145	-75	-397	-2131	-1361	-18416	16	-7683	3318	-12963	13920	-6369	-114	-12353	-3019	-7026	664	-13620	-356
0.362500	-21	42	86	-58	-105	-32	13	-11	-15	6	-72	-63	-93	-15	-29	-57	-96	38	-81	-26	-85	-19	-97	-68	-61	3	-98	-12	-69	-69	-145	-73	-304	-1915	-1429	-18323	157	-7453	3336	-12986	14597	-6119	-167	-12353	-1919	-6723	669	-13534	-445
0.363333	-22	54	86	-61	-107	-34	13	-12	-17	5	-69	-62	-96	-15	-28	-57	-96	36	-82	-30	-105	-18	-96	-70	-59	3	-97	-11	-69	-67	-139	-74	-158	-1706	-1491	-18215	-298	-7231	3327	-13017	15401	-5866	-225	-12361	-2787	-6423	655	-13465	-210
0.364167	-33	43	87	-62	-110	-34	12	-13	-19	5	-75	-66	-98	-14	-29	-60	-101	36	-91	-32	-107	-18	-99	-68	-64	0	-102	-14	-72	-68	-147	-76	-162	-1508	-1546	-18076	-681	-7009	3274	-13060	15858	-5614	-294	-12379	-3755	-6127	629	-13404	-169
0.365000	-26	71	84	-62	-112	-36	10	-13	-21	-25	-78	-67	-98	-15	-30	-63	-102	30	-90	-32	-108	-19	-102	-70	-65	-3	-104	-15	-75	-73	-147	-77	-97	-1335	-1603	-17906	-685	-6784	3188	-13108	15994	-5362	-358	-12415	-3643	-5832	589	-13350	-268
0.365833	-27	40	80	-65	-114	-38	6	-24	-25	0	-77	-66	-98	-17	-29	-56	-102	29	-87	-33	-105	-22	-103	-72	-67	-4	-103	-14	-73	-72	-147	-76	41	-1168	-1652	-17695	-974	-6542	3081	-13157	15807	-5096	-417	-12461	-3407	-5524	553	-13328	-256
0.366667	-24	38	84	-63	-114	-38	9	-17	-22	0	-75	-66	-98	-18	-33	-63	-108	32	-87	-32	-107	-22	-103	-70	-65	-1	-108	-15	-76	-69	-150	-80	116	-1026	-1701	-17445	-1168	-6287	2947	-13208	14775	-4813	-470	-12519	-3356	-5213	516	-13324	-242
0.367500	-26	39	86	-61	-113	-40	8	-16	-21	1	-74	-63	-96	-11	-30	-61	-103	34	-88	-32	-109	-23	-100	-70	-64	0	-99	-13	-74	-68	-147	-77	226	-908	-1762	-17151	-845	-6010	2792	-13254	13631	-4513	-514	-12590	-2567	-4882	487	-13328	-280
0.368333	-24	43	88	-59	-107	-33	16	-15	-16	7	-70	-63	-92	-13	-30	-62	-98	35	-85	-30	-104	-19	-99	-68	-64	0	-100	-13	-72	-76	-147	-73	231	-818	-1825	-16806	-901	-5709	2627	-13296	12650	-4206	-546	-12670	-3107	-4536	468	-13366	-279
0.369167	-22	42	89	-59	-108	-35	16	-14	-18	6	-70	-64	-100	-13	-28	-58	-105	36	-86	-31	-105	-21	-100	-63	-62	1	-99	-12	-72	-68	-145	-74	90	-754	-1896	-16445	-2083	-5389	2445	-13331	9441	-3872	-569	-12766	-6109	-4172	467	-13430	-90
0.370000	-21	42	95	-57	-112	-31	16	-12	-18	9	-70	-62	-95	-12	-28	-61	-97	38	-84	-30	-102	-21	-98	-66	-57	5	-99	-10	-69	-69	-142	-79	-155	-714	-1943	-16031	-855	-5040	2260	-13355	6897	-3518	-576	-12865	-4622	-3786	481	-13510	-101
0.370833	-25	42	88	-57	-108	-32	15	-13	-17	8	-77	-63	-96	-11	-28	-60	-96	36	-84	-33	-107	-19	-98	-67	-59	1	-97	-10	-70	-66	-144	-74	-304	-694	-2054	-15581	-944	-4664	2068	-13362	5027	-3142	-567	-12971	-4447	-3375	518	-13614	-131
0.371667	-22	46	90	-64	-110	-33	13	-15	-19	6	-72	-62	-93	-13	-29	-59	-96	37	-85	-34	-104	-30	-100	-69	-63	0	-98	-12	-68	-70	-158	-74	-202	-697	-2137	-15108	-1258	-4261	1880	-13346	3397	-2747	-541	-13069	-4109	-2947	579	-13738	-25
0.372500	-27	42	88	-59	-112	-35	11	-12	-21	6	-70	-62	-98	-13	-31	-62	-101	33	-84	-32	-107	-21	-97	-69	-63	0	-99	-14	-73	-70	-147	-76	-64	-719	-2221	-14603	-1313	-3835	1699	-13306	2350	-2330	-495	-13173	-3543	-2499	675	-13871	-14
0.373333	-25	45	88	-61	-116	-36	9	-17	-23	3	-74	-39	-99	-14	-30	-62	-102	34	-88	-33	-110	-26	-101	-72	-63	-3	-100	-12	-76	-72	-143	-77	162	-751	-2300	-14079	-1073	-3389	1532	-13238	1568	-1892	-434	-13272	-3377	-2031	795	-14015	-26
0.374167	-55	40	85	-60	-113	-35	9	-16	-22	4	-73	-65	-99	-17	-40	-62	-104	35	-86	-31	-104	-23	-103	-70	-61	0	-98	-11	-73	-72	-149	-75	380	-793	-2364	-13533	-1522	-2923	1386	-13131	-134	-1434	-343	-13358	-4876	-1552	948	-14155	241
0.375000	-23	42	88	-58	-111	-33	9	-10	-21	6	-72	-62	-97	-12	-30	-58	-101	35	-84	-32	-107	-24	-100	-64	-62	0	-97	0	-72	-69	-144	-75	270	-852	-2422	-12976	-785	-2435	1261	-12988	-1104	-966	-235	-13442	-3308	-1071	1131	-14289	314
0.375833	-25	46	89	-57	-108	-33	24	-10	-15	10	-69	-61	-101	-12	-28	-57	-97	47	-80	-28	-103	-19	-98	-67	-62	2	-98	-11	-72	-69	-144	-70	53	-903	-2459	-12401	-8	-1922	1164	-12807	-2119	-492	-104	-13512	-1309	-579	1337	-14412	98
0.376667	-24	33	86	-55	-109	-28	20	-10	-15	10	-66	-59	-96	-11	-30	-57	-100	37	-83	-29	-107	-26	-99	-67	-62	2	-94	-11	-70	-69	-144	-70	79	-978	-2479	-11822	149	-1421	1086	-12586	-2773	-16	38	-13569	-917	-103	1566	-14515	309
0.377500	-19	45	91	-56	-108	-29	13	-13	-18	7	-68	-66	-95	-12	-29	-58	-98	39	-83	-31	-108	-21	-98	-67	-63	2	-100	-12	-70	-67	-145	-73	37	-1029	-2477	-11226	122	-907	1043	-12324	-3048	452	195	-13614	-1662	353	1815	-14594	338
0.378333	-24	82	88	-62	-108	-31	11	-14	-18	64	-73	-64	-94	-15	-31	-62	-101	33	-85	-30	-102	-23	-101	-69	-63	1	-100	-14	-76	-72	-148	-75	-70	-1097	-2450	-10625	322	-397	1028	-12027	-3517	917	378	-13646	-1529	785	2084	-14643	331
0.379167	-27	43	88	-59	-109	-34	10	-14	-19	6	-75	-58	-95	-17	-30	-61	-98	32	-84	-36	-105	-17	-103	-70	-60	-3	-99	-14	-73	-70	-147	-73	-198	-1160	-2408	-10007	450	114	1055	-11691	-4175	1369	573	-13657	-1031	1186	2360	-14672	345
0.380000	-21	41	89	-58	-107	-34	11	-13	-21	5	-72	-60	-95	-16	-28	-59	-100	34	-82	-31	-104	-23	-99	-67	-64	7	-103	-13	-70	-68	-146	-76	-147	-1218	-2339	-9377	753	622	1114	-11322	-5236	1803	782	-13655	-763	1539	2639	-14639	319
0.380833	-22	42	87	-59	-107	-33	8	-9	-22	5	-70	-25	-93	-15	-30	-61	-101	37	-83	-32	-107	-24	-102	-67	-65	1	-99	-14	-72	-69	-146	-75	38	-1283	-2255	-8727	1718	1118	1207	-10918	-5791	2208	993	-13641	110	1842	2918	-14578	319
0.381667	-27	42	89	-58	-108	-33	10	-15	-21	6	-73	-64	-97	-17	-31	-63	-102	45	-85	-32	-109	-22	-102	-69	-63	-18	-101	-16	-75	-73	-151	-77	109	-1343	-2153	-8057	2528	1596	1335	-10497	-5308	2586	1206	-13618	584	2079	3189	-14484	128
0.382500	-26	39	84	-65	-115	-36	9	-16	-15	5	-75	-63	-99	-17	-29	-103	-102	36	-86	-33	-109	-22	-101	-68	-62	2	-97	-16	-76	-69	-144	-74	123	-1400	-2039	-7366	1162	2057	1503	-10043	-6452	2929	1421	-13573	-2876	2265	3454	-14343	259
0.383333	-24	42	88	-60	-110	-35	12	-14	-23	6	-76	-66	-97	-14	-29	-58	-100	36	-82	-33	-105	-21	-100	-66	-56	2	-99	-18	-70	-67	-145	-73	153	-1461	-1908	-6649	1898	2486	1699	-9587	-7837	3233	1640	-13519	-1836	2381	3695	-14183	299
0.384167	-24	41	87	-60	-111	-36	11	-13	-18	4	-73	-62	-96	-14	-28	-59	-99	34	-84	-33	-112	-21	-99	-72	-66	3	-99	-14	-74	-67	-148	-74	71	-1525	-1780	-5925	2298	2893	1923	-9117	-8609	3495	1851	-13449	-1370	2424	3907	-13996	128
0.385000	-22	40	88	-60	-112	-35	11	-16	-17	3	-77	-63	-97	-18	-29	-58	-102	34	-86	-35	-113	-25	-102	-72	-66	0	-100	-16	-75	-72	-148	-78	53	-1588	-1640	-5184	2362	3257	2171	-8648	-9892	3706	2054	-13364	-1594	2401	4098	-13783	195
0.385833	-27	40	87	-63	-111	-33	11	-25	-18	2	-75	-66	-97	-18	-27	-61	-101	32	-85	-34	-108	-24	-101	-70	-61	-1	-99	-17	-74	-72	-149	-78	8	-1651	-1498	-4427	2379	3587	2445	-8198	-11307	3915	2248	-13261	-2274	2306	4253	-13560	43
0.386667	-26	40	84	-64	-113	-38	10	-17	-21	4	-75	-65	-98	-18	-29	-61	-103	34	-85	-34	-116	-25	-103	-72	-63	-1	-99	-19	-73	-74	-173	-78	-96	-1707	-1353	-3670	2559	3869	2736	-7734	-12522	3998	2432	-13142	-2906	2142	4368	-13320	-160
0.387500	-27	41	85	-60	-113	-34	11	-15	-23	5	-76	-63	-101	-16	-30	-60	-103	37	-77	-35	-105	-22	-98	-72	-64	0	-96	-15	-73	-70	-149	-79	-220	-1757	-1199	-2919	1845	4131	3038	-7291	-13836	4068	2614	-12999	-5448	1921	4445	-13076	-135
0.388333	-24	45	87	-59	-110	-34	16	-12	-16	7	-73	-62	-93	-13	-24	-57	-97	38	-82	-31	-103	-21	-99	-68	-61	5	-97	-11	-72	-66	-146	-74	-196	-1805	-1044	-2187	2076	4294	3356	-6872	-14816	4085	2781	-12828	-4966	1636	4482	-12829	-12
0.389167	-22	44	88	-58	-109	-35	9	-13	-17	6	-74	-65	-88	-15	-30	-58	-97	38	-83	-28	-104	-26	-101	-69	-60	1	-100	-13	-72	-73	-146	-73	-121	-1847	-890	-1491	2819	4425	3669	-6481	-15606	4048	2934	-12639	-3328	1298	4472	-12592	-149
0.390000	-1	42	88	-60	-107	-35	11	-19	-21	5	-75	-62	-96	-17	-30	-58	-102	37	-85	-31	-109	-25	-111	-73	-62	0	-99	-13	-42	-70	-150	-75	-77	-1878	-725	-839	2686	4494	3986	-6118	-16085	3956	3082	-12410	-3302	913	4415	-12368	69
0.390833	-27	41	87	-61	-111	-36	9	-13	-26	1	-75	-66	-98	-45	-30	-62	-103	35	-83	-33	-105	-22	-100	-69	-67	-1	-99	-14	-72	-69	-149	-75	15	-1891	-550	-232	1841	4501	4294	-5780	-16421	3815	3213	-12146	-4431	487	4318	-12141	140
0.391667	-26	40	86	-60	-109	-34	11	-14	-18	5	-73	-67	-95	-14	-30	-56	-98	35	-83	-32	-103	-22	-103	-70	-62	1	-103	-13	-70	-70	-147	-75	10	-1894	-362	301	1604	4444	4591	-5477	-17098	3619	3347	-11843	-4955	26	4180	-11936	122
0.392500	-23	43	85	-59	-109	-33	10	-15	-22	4	-74	-63	-96	-17	-28	-57	-99	35	-84	-30	-107	-22	-100	-68	-65	-1	-100	-12	-69	-67	-146	-74	-33	-1879	-160	757	1622	4321	4873	-5200	-17862	3374	3467	-11497	-4646	-466	4001	-11741	236
0.393333	-25	42	86	-60	-111	-26	11	-15	-5	6	-74	-64	-96	-15	-28	-61	-102	34	-83	-33	-107	-24	-100	-69	-65	0	-118	-10	-72	-68	-146	-76	-86	-1837	69	1098	1429	4131	5134	-4953	-18773	3081	3575	-11105	-3856	-987	3784	-11568	336
0.394167	-25	41	87	-58	-110	-36	10	-15	-21	3	-72	-62	-96	-14	-29	-58	-98	34	-81	-31	-105	-24	-104	-69	-62	1	-98	-10	-72	-67	-147	-76	-116	-1783	308	1396	1615	3881	5365	-4740	-19320	2731	3666	-10667	-2529	-1531	3539	-11399	383
0.395000	-25	42	87	-57	-105	-33	13	-10	-17	8	-72	-63	-95	-14	-30	-58	-100	35	-82	-30	-104	-23	-98	-72	-62	2	-98	-40	-72	-64	-147	-75	-105	-1709	563	1570	2263	3544	5569	-4537	-18695	2330	3742	-10176	-753	-2096	3254	-11247	316
0.395833	-21	43	87	-58	-118	-33	11	-14	-18	7	-72	-62	-94	-13	-27	-56	-98	36	-81	-33	-103	-26	-99	-67	-59	1	-95	-12	-69	-68	-145	-76	-31	-1616	835	1642	1011	3152	5740	-4358	-19168	1889	3795	-9638	-2344	-2675	2955	-11106	461
0.396667	-21	45	92	-55	-108	-30	12	-9	-16	8	-72	-65	-95	-12	-25	-56	-96	38	-83	-31	-103	-31	-99	-66	-60	1	-98	-11	-72	-66	-149	-73	-39	-1506	1118	1620	1098	2691	5875	-4194	-19892	1398	3825	-9052	-149	-3268	2634	-10977	684
0.397500	-24	44	86	-59	-108	-30	12	-12	-17	6	-73	-90	-91	-14	-27	-60	-95	34	-81	-33	-108	-23	-100	-68	-60	0	-98	-13	-73	-68	-146	-75	-104	-1383	1427	1499	1502	2166	5965	-4048	-18307	859	3823	-8407	2259	-3885	2290	-10857	529
0.398333	-30	41	84	-61	-110	-34	8	-22	-21	1	-79	-68	-98	-16	-32	-63	-101	29	-87	-36	-109	-28	-105	-62	-65	-5	-103	-18	-81	-87	-146	-79	-111	-1250	1697	1285	790	1575	6012	-3908	-16575	279	3781	-7731	3104	-4520	1931	-10743	715
0.399167	-30	36	78	-62	-116	-39	5	-19	-36	-1	-79	-69	-100	-21	-34	-57	-92	27	-90	-34	-105	-26	-104	-70	-67	-5	-99	-13	-73	-72	-149	-69	-108	-1106	1991	1003	331	938	6022	-3764	-14170	-341	3714	-6998	3922	-5158	1578	-10622	673
0.400000	-26	38	85	-62	-110	-34	10	-15	-22	1	-76	-68	-96	-18	-30	-64	-102	30	-86	-35	-104	-28	-104	-73	-65	-5	-99	-23	-72	-72	-150	-78	-110	-943	2281	652	308	240	5985	-3620	-11562	-994	3595	-6232	5235	-5812	1223	-10504	602
0.400833	-23	42	88	-58	-105	-34	8	-16	-17	4	-74	-67	-101	-17	-31	-65	-48	32	-85	-30	-105	-24	-103	-73	-63	-3	-98	-15	-74	-72	-152	-70	-84	-784	2552	246	-479	-518	5907	-3485	-9345	-1680	3436	-5433	3834	-6478	873	-10380	622
0.401667	-22	44	86	-60	-111	-35	8	-16	-17	5	-75	-65	-97	-19	-31	-61	-96	30	-85	-52	-103	-26	-103	-70	-63	-5	-97	-14	-70	-72	-148	-75	-66	-614	2807	-198	-589	-1318	5785	-3314	-6947	-2401	3228	-4617	3797	-7145	532	-10249	763
0.402500	-24	42	88	-57	-111	-38	10	-16	-16	4	-70	-68	-99	-19	-30	-60	-98	45	-88	-32	-107	-19	-100	-69	-63	-3	-97	-16	-73	-72	-149	-74	-76	-442	3029	-664	-15	-2162	5613	-3142	-4189	-3142	2970	-3761	5840	-7823	207	-10104	551
0.403333	-22	41	86	-60	-109	-35	10	-14	-18	8	-72	-65	-95	-17	-30	-59	-98	36	-87	-34	-105	-24	-101	-67	-63	-1	-100	-15	-68	-70	-147	-73	-121	-269	3221	-1136	-84	-3046	5403	-2964	-1297	-3902	2665	-2943	6558	-8503	-100	-9944	620
0.404167	-22	41	87	-61	-108	-34	12	-15	-16	5	-73	-73	-94	-16	-28	-62	-98	33	-86	-31	-100	-22	-100	-67	-62	-4	-99	-14	-72	-74	-149	-73	-113	-91	3376	-1602	-593	-3970	5152	-2772	1778	-4681	2312	-2105	5268	-9181	-386	-9769	629
0.405000	-24	37	86	-67	-115	-35	12	-15	-22	2	-75	-66	-97	-17	-29	-62	-103	28	-88	-35	-96	-24	-102	-68	-64	-4	-100	-13	-72	-72	-148	-75	-122	86	3487	-2051	-627	-4904	4864	-2579	4086	-5468	1912	-1276	4277	-9849	-645	-9578	520
0.405833	-25	39	85	-51	-111	-36	36	-17	-23	0	-77	-69	-126	-17	-29	-65	-100	30	-87	-36	-105	-24	-103	-73	-67	-7	-103	-16	-72	-76	-145	-78	-159	260	3558	-2474	-133	-5874	4537	-2375	6189	-6258	1493	-477	4193	-10500	-879	-9356	577
0.406667	-26	36	82	-61	-112	-40	10	-22	-21	-1	-77	-70	-98	-23	-31	-66	-102	27	-93	-33	-109	-27	-107	-74	-69	-15	-103	-17	-76	-78	-154	-79	-136	430	3587	-2859	194	-6856	4178	-2165	8388	-7039	1035	288	3793	-11131	-1086	-9121	500
0.407500	-26	38	84	-63	-113	-41	-4	-23	-23	-1	-78	-70	-103	-19	-30	-61	-108	33	-90	-35	-105	-28	-104	-68	-64	-5	-102	-14	-70	-73	-147	-77	-80	610	3574	-3195	160	-7841	3801	-1991	10869	-7803	577	1028	3278	-11728	-1256	-8843	378
0.408333	-23	43	88	-59	-107	-38	11	-14	-15	5	-69	-64	-94	-19	-29	-60	-95	33	-84	-32	-101	-22	-98	-61	-59	0	-100	-11	-68	-73	-147	-76	-137	788	3518	-3487	249	-8817	3398	-1735	14543	-8548	97	1723	4114	-12287	-1408	-8543	244
0.409167	-24	44	90	-58	-109	-34	13	-13	-17	1	-72	-63	-93	-13	-26	-59	-96	35	-94	-30	-105	-23	-101	-67	-58	-3	-99	-11	-68	-67	-146	-70	-158	952	3426	-3727	-902	-9790	2969	-1532	17734	-9277	-389	2370	1425	-12805	-1530	-8211	162
0.410000	-26	43	87	-57	-166	-34	12	-13	-15	5	-75	-65	-94	-16	-29	-57	-101	36	-84	-31	-110	-22	-93	-67	-62	0	-99	-13	-70	-70	-158	-72	-130	1121	3293	-3921	-1648	-10736	2522	-1337	18581	-9968	-859	2954	-482	-13258	-1625	-7849	258
0.410833	-22	45	89	-58	-110	-32	16	-13	-15	5	-73	-66	-92	-15	-25	-58	-98	37	-84	-34	-104	-24	-101	-67	-61	0	-100	-11	-69	-56	-142	-73	-145	1284	3133	-4066	-895	-11659	2083	-1155	20099	-10621	-1309	3481	332	-13677	-1700	-7464	8
0.411667	-22	54	88	-57	-110	-33	12	-12	-17	4	-74	-66	-95	-15	-26	-59	-100	34	-85	-32	-107	-23	-102	-65	-66	-1	-101	-14	-72	-69	-143	-76	-105	1439	2946	-4170	-1114	-12539	1592	-996	20619	-11225	-1733	3945	97	-14023	-1749	-7050	104
0.412500	-24	43	86	-60	-111	-34	16	-12	-18	6	-74	-63	-97	-8	-17	-59	-99	36	-85	-33	-104	-23	-100	-67	-62	-1	-99	-13	-72	-72	-145	-73	-116	1590	2744	-4238	-1096	-13367	1125	-853	20879	-11776	-2112	4352	-503	-14295	-1779	-6603	66
0.413333	-26	44	89	-66	-107	-33	15	-15	-17	5	-73	-65	-95	-15	-27	-60	-97	35	-81	-33	-102	-19	-114	-68	-64	0	-100	-13	-72	-70	-142	-73	-185	1734	2533	-4269	-1003	-14127	655	-728	20940	-12271	-2446	4696	-615	-14498	-1779	-6128	-45
0.414167	-22	42	88	-60	-110	-31	15	-12	-8	6	-72	-65	-98	-13	-51	-59	-98	32	-85	-33	-105	-31	-101	-69	-62	-1	-100	-12	-72	-70	-145	-75	-174	1862	2315	-4282	-1555	-14820	192	-621	20477	-12705	-2723	4982	-2114	-14628	-1758	-5630	-148
0.415000	-21	44	91	-59	-107	-33	17	-14	-21	4	-74	-67	-94	-17	-26	-60	-102	33	-84	-36	-103	-24	-100	-73	-63	-3	-96	-12	-69	-70	-144	-75	-165	1986	2104	-4278	-1747	-15434	-264	-538	19371	-13079	-2943	5202	-2711	-14682	-1714	-5113	-22
0.415833	-25	40	78	-60	-112	-39	9	-14	-19	1	-73	-66	-97	-17	-27	-62	-102	32	-83	-32	-102	-21	-100	-70	-61	-3	-98	-12	-70	-69	-145	-75	-201	2099	1901	-4259	-860	-15962	-699	-461	18603	-13371	-3090	5369	-665	-14652	-1637	-4573	-223
0.416667	-24	42	82	-59	-108	-33	13	-12	-17	3	-68	-61	-92	-13	-25	-58	-98	34	-81	-31	-101	-21	-99	-67	-61	0	-96	-12	-79	-68	-145	-73	-222	2204	1708	-4237	-761	-16397	-1116	-404	18111	-13602	-3174	5478	1067	-14549	-1533	-4012	-63
0.417500	-25	45	92	-58	-105	-30	15	-12	-17	5	-69	-62	-93	-42	-28	-59	-101	34	-82	-30	-102	-21	-98	-70	-62	0	-98	-14	-72	-70	-148	-73	-195	2297	1534	-4215	-1244	-16736	-1511	-353	18304	-13761	-3184	5528	1002	-14379	-1395	-3441	335
0.418333	-22	40	86	-63	-110	-34	10	-12	-16	2	-74	-64	-95	-17	-29	-61	-101	34	-85	-35	-109	-25	-108	-69	-64	-3	-99	-13	-75	-69	-150	-60	-145	2365	1376	-4199	-1505	-16977	-1875	-309	17648	-13846	-3129	5530	594	-14128	-1213	-2857	225
0.419167	-25	41	87	-61	-110	-36	10	-14	-22	-3	-76	-66	-98	-18	-31	-63	-103	35	-86	-32	-109	-23	-99	-68	-62	1	-99	-18	-75	-72	-148	-74	-186	2424	1243	-4184	-1212	-17111	-2200	-264	16848	-13810	-2998	5484	1002	-13811	-987	-2270	106
0.420000	-27	44	86	-64	-110	-34	10	-13	-19	4	-74	-66	-96	-16	-28	-59	-101	36	-86	-42	-104	-23	-100	-66	-66	-1	-99	-14	-68	-67	-147	-76	-224	2469	1127	-4174	-1055	-17145	-2488	-215	16357	-13794	-2802	5392	1573	-13426	-713	-1680	62
0.420833	-23	43	85	-53	-109	-32	11	-13	-18	17	-76	-66	-94	-15	-28	-62	-99	34	-85	-31	-105	-23	-98	-68	-65	-3	-102	-11	-72	-69	-146	-70	-185	2491	1035	-4164	-1031	-17078	-2731	-155	15424	-13663	-2548	5251	1956	-12993	-384	-1095	-50
0.421667	-27	43	84	-60	-108	-33	13	-13	-18	5	-73	-64	-96	-14	-28	-51	-100	30	-87	-32	-104	-23	-98	-69	-64	0	-99	-12	-68	-69	-146	-77	-160	2495	959	-4158	-725	-16924	-2925	-93	14685	-13456	-2231	5067	3323	-12500	1	-527	-125
0.422500	-23	41	88	-61	-109	-29	11	-15	-12	0	-73	-64	-94	-17	-28	-63	-101	24	-83	-31	-108	-24	-100	-72	-63	-1	-98	-13	-72	-66	-148	-76	-125	2476	899	-4151	-1328	-16696	-3079	-13	13900	-13199	-1861	4834	2331	-11958	457	36	-137
0.423333	-45	42	87	-59	-100	-38	10	-14	-19	3	-74	-66	-99	-21	-30	-65	-102	34	-85	-34	-109	-24	-104	-73	-65	0	-100	0	-70	-72	-153	-78	-73	2426	843	-4142	-2408	-16367	-3169	77	11087	-12853	-1445	4557	399	-11374	972	574	-7
0.424167	-28	41	82	-61	-116	-39	5	-17	-23	-1	-76	-66	-99	-16	-46	-65	-105	33	-85	-35	-111	-27	-103	-73	-64	-3	-100	-12	-77	-72	-150	-77	-65	2352	791	-4122	-1270	-15981	-3201	183	9338	-12450	-988	4239	1963	-10748	1554	1089	-324
0.425000	-27	41	82	-64	-113	-33	11	-17	-19	3	-73	-66	-102	-19	-32	-63	-109	36	-84	-33	-105	-23	-102	-53	-63	1	-102	-13	-76	-70	-150	-77	-46	2254	738	-4086	-1263	-15534	-3185	309	7510	-11997	-498	3876	2161	-10095	2196	1571	-376
0.425833	-27	1	84	-62	-113	-36	9	-15	-21	1	-76	-66	-98	-18	-29	-62	-102	36	-84	-35	-107	-26	-102	-72	-63	-4	-99	-13	-78	-69	-149	-75	-8	2125	680	-4018	-1192	-15044	-3107	442	5852	-11492	22	3473	2332	-9415	2900	2018	-427
0.426667	-28	41	85	-61	-109	-36	10	-15	-23	2	-74	-66	-99	-5	-30	-63	-96	32	-86	-36	-104	-27	-103	-75	-65	-3	-101	-15	-74	-74	-150	-77	-53	1964	607	-3968	-1092	-14512	-2963	577	4757	-10949	561	3029	2241	-8717	3656	2412	-435
0.427500	-23	42	79	-67	-107	-38	12	-17	-17	4	-74	-65	-95	-22	-31	-63	-100	34	-87	-36	-107	-25	-100	-70	-65	0	-102	-13	-65	-72	-150	-76	-107	1779	517	-3879	-1390	-13956	-2777	722	3944	-10364	1121	2550	828	-8000	4464	2789	-401
0.428333	-22	75	87	-56	-108	-34	16	-14	-19	6	-74	-63	-92	-12	-22	-59	-87	40	-81	-33	-104	-19	-99	-66	-47	1	-101	-12	-69	-68	-147	-74	-76	1573	408	-3765	-1931	-13382	-2525	862	2544	-9758	1692	2036	-853	-7274	5304	3107	-270
0.429167	-22	45	89	-55	-104	-30	16	-14	-13	6	-62	-61	-91	-14	-26	-59	-96	35	-80	-30	-99	-21	-96	-67	-60	1	-96	-5	-67	-68	-147	-74	-94	1343	277	-3638	-1005	-12804	-2226	992	1229	-9122	2269	1480	641	-6555	6158	3371	-376
0.430000	-23	46	86	-58	-107	-31	12	-14	-18	4	-70	-63	-92	-12	-25	-59	-98	38	-85	-29	-103	-22	-98	-68	-62	3	-98	-13	-69	-68	-145	-77	-179	1102	119	-3491	-580	-12224	-1887	1106	-351	-8480	2847	901	2057	-5843	7016	3589	-462
0.430833	-21	47	89	-57	-105	-29	12	-15	-17	7	-73	-62	-94	-13	-28	-62	-97	38	-83	-32	-105	-21	-99	-60	-61	1	-100	-10	-70	-82	-150	-77	-181	845	-65	-3335	-774	-11655	-1498	1199	-1083	-7836	3414	298	1698	-5151	7866	3753	-294
0.431667	-22	46	84	-59	-110	-33	9	-17	-17	6	-77	-64	-96	-15	-28	-60	-99	36	-86	-41	-108	-26	-103	-68	-64	0	-100	-13	-76	-72	-148	-76	-144	579	-287	-3168	-1075	-11099	-1079	1246	-1596	-7200	3969	-316	522	-4476	8689	3864	-407
0.432500	-25	42	91	-60	-115	-36	9	-26	-19	5	-72	-66	-101	-19	-30	-61	-100	37	-85	-33	-107	-25	-102	-69	-68	2	-99	-13	-73	-70	-148	-75	-116	319	-523	-2985	-865	-10548	-628	1296	-2234	-6583	4507	-940	20	-3831	9479	3928	-423
0.433333	-23	42	85	-62	-112	-34	12	-16	-17	6	-73	-65	-95	-14	-27	-42	-100	39	-87	-35	-105	-23	-100	-66	-61	2	-100	-11	-70	-67	-147	-76	-107	59	-783	-2835	-784	-10023	-159	1291	-2984	-5987	5024	-1567	-356	-3216	10205	3938	-353
0.434167	-22	42	88	-61	-107	-32	13	-14	-18	6	-73	-64	-95	-14	-26	-62	-99	36	-86	-33	-103	-21	-99	-68	-62	0	-100	-1	-73	-67	-147	-73	-31	-187	-1054	-2681	-658	-9519	320	1241	-3729	-5417	5514	-2188	-227	-2662	10857	3901	-348
0.435000	-23	42	82	-58	-107	-31	13	-12	-15	8	-72	-62	-90	-13	-24	-60	-98	35	-84	-30	-102	-19	-98	-68	-62	0	-93	-10	-68	-66	-145	-72	24	-414	-1339	-2541	-13	-9029	810	1144	-3650	-4881	5975	-2791	1183	-2157	11414	3813	-377
0.435833	-23	43	87	-57	-82	-30	16	-12	-19	5	-70	-61	-95	-11	-22	-57	-100	39	-68	-30	-102	-19	-97	-68	-64	-11	-96	-11	-70	-66	-145	-72	-30	-618	-1624	-2426	32	-8555	1294	1001	-3002	-4391	6388	-3362	746	-1718	11866	3688	-441
0.436667	-19	45	88	-55	-107	-33	9	-11	-14	9	-66	-61	-92	-12	-23	-91	-99	38	-82	-28	-103	-18	-96	-65	-62	3	-97	-8	-70	-65	-146	-73	-28	-797	-1916	-2336	-1157	-8102	1762	812	-4227	-3943	6754	-3903	-2400	-1350	12205	3516	-237
0.437500	-21	44	89	-51	-111	-34	13	-10	-17	8	-67	-60	-96	-13	-22	-58	-99	38	-83	-27	-104	-23	-98	-68	-61	1	-100	-12	-73	-68	-147	-74	-1	-957	-2206	-2271	-66	-7663	2211	569	-4744	-3544	7067	-4405	-745	-1048	12423	3308	-367
0.438333	-27	42	87	-58	-111	-35	11	-14	-19	6	-72	-63	-101	-17	-28	-59	-101	34	-85	-34	-110	-18	-100	-70	-62	0	-99	-13	-76	-70	-151	-76	15	-1084	-2489	-2265	113	-7230	2637	283	-4719	-3195	7326	-4862	-356	-820	12509	3067	-401
0.439167	-25	41	93	-60	-111	-36	11	-15	-19	8	-74	-62	-97	-14	-27	-63	-100	34	-85	-32	-107	-24	-100	-69	-66	1	-100	-11	-70	-70	-148	-75	57	-1186	-2749	-2280	274	-6803	3030	-47	-4814	-2884	7525	-5260	-343	-683	12472	2803	-237
0.440000	-24	42	88	-62	-110	-32	11	-13	-19	4	-66	-67	-102	-15	-28	-55	-103	33	-86	-31	-127	-24	-101	-70	-67	0	-101	-16	-77	-74	-150	-78	4	-1250	-2996	-2338	276	-6382	3386	-423	-4985	-2610	7655	-5602	-684	-621	12302	2510	-237
0.440833	-25	42	87	-63	-111	-39	10	-16	-21	3	-73	-65	-98	-16	-27	-57	-99	35	-86	-38	-126	-22	-99	-68	-64	2	-120	-16	-74	-68	-147	-77	-55	-1284	-3217	-2424	557	-5950	3709	-830	-4962	-2389	7722	-5878	-1079	-630	12012	2203	-342
0.441667	-25	41	86	-62	-109	-32	42	-11	-19	5	-59	-66	-96	-16	-27	-59	-95	37	-83	-31	-108	-22	-98	-66	-63	0	-99	-12	-73	-67	-146	-72	-23	-1290	-3412	-2539	-80	-5516	3986	-1271	-5562	-2200	7714	-6089	-3395	-719	11601	1883	-154
0.442500	-25	43	88	-61	-110	-30	15	-10	-17	7	-69	-61	-96	-12	-25	-57	-100	37	-82	-32	-113	-19	-92	-62	-61	4	-97	-12	-68	-67	-146	-74	-35	-1271	-3583	-2686	398	-5075	4214	-1741	-6024	-2032	7634	-6233	-3011	-870	11081	1540	-124
0.443333	-25	45	90	-57	-105	-31	16	-13	-18	7	-70	-67	-96	-8	-27	-58	-98	37	-82	-30	-105	-19	-112	-69	-63	3	-97	-11	-69	-68	-147	-72	-119	-1229	-3726	-2851	1003	-4628	4394	-2235	-6361	-1893	7487	-6308	-1506	-1086	10466	1209	-369
0.444167	-23	44	89	-57	-107	-30	16	-11	-19	7	-74	-64	-96	-11	-29	-60	-100	36	-83	-33	-103	-19	-99	-68	-63	4	-99	-11	-73	-72	-150	-74	-146	-1166	-3844	-3035	791	-4172	4529	-2747	-6112	-1765	7263	-6325	-1368	-1356	9753	864	-156
0.445000	-22	41	89	-60	-111	-33	11	-10	-18	2	-73	-64	-95	-12	-26	-77	-138	33	-83	-33	-104	-23	-101	-70	-65	1	-100	-14	-72	-70	-148	-75	-147	-1082	-3923	-3227	313	-3711	4616	-3281	-6276	-1645	6953	-6282	-2487	-1661	8981	523	-53
0.445833	-25	41	88	-60	-110	-33	13	-14	-18	6	-73	-65	-98	-16	-28	-58	-99	37	-88	-34	-102	-19	-100	-70	-64	1	-100	-13	-70	-72	-150	-76	-152	-978	-3985	-3419	439	-3224	4662	-3820	-7144	-1531	6631	-6181	-3175	-1992	8157	195	-80
0.446667	-29	41	86	-62	-113	-33	12	-16	-19	5	-74	-63	-96	-14	-30	-62	-99	36	-77	-38	-108	-22	-102	-69	-66	1	-99	-14	-74	-72	-144	-73	-168	-863	-4019	-3608	449	-2743	4667	-4364	-8057	-1420	6260	-6035	-3575	-2335	7308	-127	-109
0.447500	-28	41	88	-59	-110	-34	7	-16	-21	2	-73	-66	-95	-16	-30	-63	-101	35	-84	-34	-105	-19	-103	-70	-64	1	-93	-12	-74	-70	-146	-90	-186	-733	-4026	-3786	349	-2252	4657	-4912	-9014	-1298	5796	-5847	-3730	-2680	6434	-434	-75
0.448333	-26	41	89	-58	-107	-34	15	-11	-19	7	-68	-65	-98	-18	-27	-61	-101	36	-85	-31	-109	-22	-99	-72	-63	2	-100	-12	-78	-70	-147	-76	-207	-599	-4008	-3952	542	-1765	4605	-5463	-9525	-1170	5327	-5627	-2946	-3019	5564	-729	-91
0.449167	-25	38	87	-58	-111	-36	10	-25	-22	1	-75	-63	-96	-16	-28	-62	-100	37	-84	-36	-107	-23	-99	-70	-64	0	-99	-13	-80	-69	-145	-75	-171	-448	-3976	-4094	799	-1286	4538	-6006	-9082	-1032	4826	-5375	-2553	-3334	4705	-1006	-202
0.450000	-22	40	90	-58	-107	-31	15	-13	-16	2	-70	-63	-94	-16	-28	-49	-103	34	-81	-13	-102	-23	-97	-68	-62	3	-97	-11	-72	-69	-145	-76	-171	-299	-3910	-4212	-815	-804	4453	-6560	-10166	-885	4314	-5112	-6488	-3616	3884	-1265	-21
0.450833	-23	42	88	-58	-104	-32	15	-14	-17	3	-70	-61	-94	-13	-25	-59	-102	36	-83	-32	-101	-19	-98	-69	-62	1	-98	-11	-72	-73	-143	-75	-219	-141	-3840	-4306	-648	-362	4360	-7098	-11598	-728	3805	-4844	-6030	-3859	3113	-1500	-14
0.451667	-25	42	86	-60	-109	-32	12	-15	-14	5	-72	-63	-96	-15	-30	-64	-102	34	-84	-33	-105	-21	-97	-72	-64	0	-100	-14	-55	-70	-146	-79	-279	20	-3744	-4376	-323	37	4266	-7627	-12080	-563	3307	-4573	-5171	-4053	2397	-1720	-255
0.452500	-24	41	87	-59	-112	-36	8	-17	-18	4	-73	-64	-97	-17	-29	-64	-101	46	-86	-32	-108	-25	-100	-72	-64	4	-99	-13	-72	-70	-147	-77	-245	187	-3627	-4417	-172	447	4177	-8142	-12647	-392	2830	-4306	-4519	-4193	1761	-1919	-147
0.453333	-24	43	86	-61	-111	-33	9	-15	-21	7	-72	-65	-98	-15	-30	-60	-103	34	-84	-31	-108	-24	-98	-70	-61	0	-100	-15	-76	-75	-146	-77	-164	350	-3488	-4432	-714	793	4102	-8640	-13088	-220	2389	-4057	-4863	-4283	1197	-2101	-179
0.454167	-30	39	86	-58	-113	-34	12	-18	-21	-12	-73	-65	-96	-14	-28	-63	-102	35	-85	-33	-109	-24	-99	-72	-64	-31	-99	-13	-72	-73	-145	-76	-112	510	-3330	-4423	-738	1090	4040	-9118	-13434	-56	1987	-3822	-5201	-4313	721	-2267	-191
0.455000	-25	41	86	-58	-110	-34	10	-14	-18	7	-70	-65	-132	-15	-27	-56	-100	34	-83	-33	-101	-24	-98	-68	-65	2	-100	-14	-72	-70	-144	-72	-13	666	-3146	-4388	-1120	1353	4002	-9574	-14407	95	1635	-3616	-7290	-4295	338	-2423	0
0.455833	-26	38	79	-58	-110	-34	10	-14	-19	3	-70	-63	-94	-14	-25	-60	-103	36	-84	-29	-107	-23	-96	-69	-57	0	-97	-13	-73	-68	-144	-76	18	813	-2941	-4335	-690	1501	3985	-10001	-15351	240	1344	-3436	-6286	-4231	37	-2561	177
0.456667	-24	42	86	-61	-112	-33	9	-16	-17	2	-74	-65	-95	-16	-27	-53	-100	35	-84	-31	-103	-24	-102	-74	-65	-5	-99	-13	-70	-72	-148	-68	-11	951	-2705	-4258	170	1602	3989	-10397	-16402	348	1094	-3285	-3962	-4132	-170	-2701	25
0.457500	-26	39	84	-62	-112	-35	6	-15	-22	2	-75	-64	-98	-18	-31	-61	-102	32	-86	-32	-109	-26	-100	-70	-66	5	-97	-15	-74	-70	-147	-77	39	1075	-2450	-4167	144	1631	4025	-10751	-16963	437	945	-3164	-3548	-3996	-297	-2836	204
0.458333	-25	39	82	-61	-114	-41	7	-17	-19	1	-75	-67	-99	-19	-32	-60	-102	35	-86	-35	-108	-28	-104	-74	-64	-3	-99	-16	-75	-73	-149	-78	57	1187	-2172	-4069	-243	1587	4085	-11065	-17288	491	843	-3074	-4277	-3840	-344	-2964	202
0.459167	-26	40	87	-63	-110	-35	9	-12	-16	2	-72	-66	-94	-18	-32	-57	-99	35	-85	-32	-104	-23	-99	-73	-63	0	-99	-13	-73	-69	-148	-73	-10	1289	-1866	-3954	0	1475	4175	-11319	-17488	514	808	-3003	-4080	-3673	-322	-3100	151
0.460000	-27	41	84	-62	-110	-34	8	-13	-17	6	-74	-61	-95	-14	-29	-59	-101	36	-85	-16	-108	-26	-101	-70	-64	-1	-97	-14	-73	-70	-145	-73	-90	1368	-1533	-3842	138	1282	4287	-11529	-16880	493	838	-2961	-3449	-3501	-233	-3238	208
0.460833	-27	39	89	-59	-109	-31	12	-13	-17	2	-72	-64	-96	-15	-29	-57	-102	34	-80	-30	-104	-22	-99	-70	-75	-3	-93	-13	-73	-72	-146	-75	-143	1441	-1177	-3727	-154	1032	4421	-11681	-15937	437	925	-2936	-2899	-3339	-94	-3383	10
0.461667	-26	41	88	-60	-108	-33	11	-15	-18	4	-74	-63	-96	-13	-28	-58	-99	33	-84	-32	-104	-21	-98	-70	-61	1	-95	-12	-69	-77	-145	-73	-128	1497	-803	-3622	-351	721	4568	-11765	-14733	339	1063	-2928	-1611	-3195	81	-3544	-344
0.462500	-16	42	88	-58	-107	-31	11	-15	-18	4	-73	-65	-96	-13	-29	-57	-99	35	-84	-31	-102	-21	-91	-68	-63	0	-96	-11	-70	-69	-145	-73	-132	1541	-401	-3526	-35	359	4730	-11790	-13207	202	1250	-2930	573	-3076	297	-3718	-412
0.463333	-26	41	88	-53	-110	-33	12	-13	-17	5	-73	-63	-94	-15	-28	-57	-99	36	-83	-32	-105	-25	-96	-65	-61	0	-96	-10	-70	-67	-145	-73	-178	1578	19	-3451	-1287	-38	4901	-11743	-12954	29	1467	-2939	-1087	-2988	529	-3908	-222
0.464167	-24	46	87	-59	-101	-33	9	-15	-22	3	-78	-66	-96	-16	-28	-58	-103	34	-83	-34	-107	-22	-101	-72	-64	-3	-100	-15	-73	-70	-146	-73	-174	1611	452	-3401	-1092	-465	5073	-11639	-13633	-178	1715	-2950	282	-2937	771	-4110	-195
0.465000	-26	40	88	-59	-113	-38	-21	-15	-21	3	-69	-67	-98	-21	-31	-62	-104	35	-84	-35	-111	-26	-102	-69	-65	-3	-100	-16	-78	-74	-152	-77	-154	1641	900	-3373	-460	-906	5242	-11468	-13233	-413	1980	-2958	2200	-2923	1006	-4329	-319
0.465833	-27	67	86	-62	-116	-39	6	-21	-21	1	-75	-70	-101	-19	-24	-61	-102	33	-86	-39	-109	-27	-104	-72	-52	0	-100	-17	-75	-70	-148	-75	-170	1677	1358	-3374	-712	-1347	5411	-11238	-13114	-654	2252	-2951	2018	-2949	1242	-4556	-196
0.466667	-30	38	86	-61	-119	-36	8	-16	-26	-4	-75	-70	-102	-22	-30	-61	-108	29	-87	-39	-109	-24	-103	-72	-69	-6	-101	-13	-74	-74	-152	-68	-210	1722	1820	-3414	-839	-1778	5569	-10943	-11880	-916	2521	-2941	13	-3008	1454	-4804	-323
0.467500	-28	39	95	-61	-114	-38	10	-18	-18	3	-73	-67	-96	-22	-28	-60	-101	33	-83	-38	-91	-28	-103	-68	-64	0	-98	-14	-76	-72	-151	-73	-141	1767	2293	-3486	-888	-2186	5720	-10609	-9024	-1167	2782	-2914	-1440	-3092	1651	-5064	-332
0.468333	-23	42	89	-56	-107	-33	10	-13	-17	13	-73	-63	-97	-16	-26	-57	-99	34	-59	-31	-104	-21	-99	-66	-62	0	-97	-12	-72	-70	-146	-72	-31	1830	2760	-3603	-1784	-2555	5855	-10232	-6092	-1416	3016	-2872	-4427	-3207	1819	-5341	-337
0.469167	-22	43	85	-53	-107	-31	16	-13	-17	5	-73	-64	-95	-14	-24	-58	-99	32	-83	-33	-107	-19	-97	-65	-64	0	-97	-12	-68	-68	-145	-70	50	1902	3215	-3760	-1890	-2890	5967	-9826	-3224	-1642	3220	-2816	-4543	-3340	1950	-5630	-160
0.470000	-23	45	89	-56	-107	-30	16	-15	-18	5	-73	-64	-95	-41	-5	-60	-100	35	-82	-33	-100	-21	-99	-68	-64	0	-99	-8	-69	-70	-146	-74	166	1984	3660	-3950	-1153	-3175	6057	-9397	-321	-1848	3387	-2748	-1275	-3487	2040	-5933	-578
0.470833	-23	44	82	-58	-108	-31	12	-14	-16	6	-73	-64	-94	-16	-28	-61	-100	36	-87	-34	-104	-17	-100	-68	-62	-1	-100	-11	-67	-65	-149	-74	228	2076	4086	-4187	-705	-3411	6131	-8950	2296	-2007	3494	-2670	1324	-3639	2093	-6230	-736
0.471667	-26	44	87	-61	-109	-33	11	-12	-19	4	-76	-63	-92	-17	-26	-60	-98	36	-84	-34	-105	-22	-104	-68	-64	0	-101	-12	-69	-69	-145	-72	157	2185	4498	-4461	-598	-3594	6188	-8505	4694	-2128	3555	-2583	1727	-3784	2111	-6578	-756
0.472500	-25	45	89	-58	-105	-36	12	-15	-19	4	-74	-60	-94	-19	-31	-62	-95	37	-84	-35	-105	-24	-100	-68	-64	0	-98	-4	-74	-72	-149	-74	101	2303	4886	-4776	158	-3715	6223	-8066	6710	-2205	3563	-2495	1761	-3917	2085	-6922	-813
0.473333	-26	41	86	-59	-112	-38	11	-24	-17	3	-75	-66	-96	-19	-29	-62	-100	34	-84	-38	-110	-26	-105	-70	-62	-1	-100	-13	-76	-73	-149	-76	133	2427	5252	-5127	1245	-3789	6231	-7653	8613	-2240	3515	-2415	2417	-4039	2020	-7276	-589
0.474167	-25	39	87	-61	-111	-40	10	-16	-19	-3	-75	-67	-101	-19	-31	-66	-102	33	-84	-38	-108	-34	-102	-70	-63	-1	-100	-16	-72	-67	-148	-76	72	2561	5598	-5525	1780	-3812	6224	-7258	9941	-2220	3415	-2332	3615	-4137	1933	-7644	-371
0.475000	-21	42	88	-60	-110	-38	17	-13	-21	3	-72	-64	-96	-18	-29	-62	-99	34	-84	-36	-107	-25	-102	-70	-63	0	-100	-15	-73	-67	-147	-84	-28	2700	5915	-5957	2285	-3790	6196	-6907	11015	-2171	3263	-2268	5137	-4213	1792	-8032	-188
0.475833	-23	44	90	-58	-109	-32	13	-14	-18	4	-75	-63	-95	-15	-25	-47	-96	38	-86	-32	-102	-21	-101	-66	-75	0	-100	-12	-69	-66	-145	-73	-99	2844	6216	-6430	3336	-3730	6161	-6592	12463	-2088	3067	-2223	7257	-4270	1626	-8432	-74
0.476667	-23	43	88	-52	-105	-33	12	-15	-16	3	-72	-62	-94	-17	-52	-64	-99	36	-84	-31	-101	-21	-100	-68	-58	0	-99	-11	-68	-68	-148	-74	-127	2989	6495	-6949	3078	-3645	6074	-6334	13085	-1978	2831	-2209	5645	-4311	1427	-8852	125
0.477500	-19	45	88	-57	-107	-16	16	-17	-18	3	-72	-62	-96	-16	-30	-59	-100	36	-84	-31	-104	-21	-100	-70	-75	0	-100	-14	-70	-68	-150	-75	-49	3142	6753	-7508	3133	-3542	5984	-6127	12142	-1867	2561	-2231	5212	-4344	1197	-9294	498
0.478333	-27	38	85	-58	-156	-36	11	-16	-23	1	-76	-67	-99	-18	-25	-64	-105	32	-88	-32	-108	-24	-102	-74	-63	0	-104	-15	-73	-72	-152	-80	-99	3295	6994	-8110	4422	-3427	5867	-5978	12562	-1750	2266	-2294	7429	-4370	948	-9762	398
0.479167	-25	41	85	-53	-110	-36	8	-19	-18	2	-74	-63	-96	-16	-30	-59	-99	35	-85	-31	-104	-25	-103	-74	-63	1	-101	-13	-73	-69	-152	-101	-228	3451	7218	-8744	4222	-3316	5736	-5888	12383	-1650	1956	-2400	8667	-4396	670	-10245	553
0.480000	-26	41	87	-57	-109	-30	13	-8	-18	4	-76	-64	-96	-16	-31	-60	-98	35	-87	-31	-109	-23	-101	-68	-63	1	-101	-15	-75	-69	-151	-75	-270	3608	7431	-9415	4036	-3209	5579	-5851	12179	-1580	1636	-2563	9998	-4439	363	-10749	742
0.480833	-24	40	89	-59	-109	-33	11	-15	-21	2	-72	-66	-96	-16	-27	-51	-103	32	-88	-33	-110	-26	-104	-68	-66	0	-98	-13	-75	-72	-150	-76	-275	3760	7629	-10108	3784	-3127	5390	-5875	12043	-1554	1315	-2777	11773	-4508	34	-11274	1002
0.481667	-11	40	85	-60	-137	-33	13	-14	-17	1	-73	-67	-97	-17	-29	-59	-100	32	-84	-31	-105	-28	-101	-69	-63	-13	-103	-14	-75	-73	-150	-77	-496	3913	7809	-10824	2600	-3069	5179	-5953	11455	-1588	992	-3055	11268	-4616	-315	-11823	1315
0.482500	-25	39	84	-63	-108	-34	11	-15	-21	2	-76	-67	-99	-17	-31	-58	-102	30	-88	-32	-103	-24	-98	-79	-63	1	-119	-11	-74	-67	-147	-73	-919	4072	7977	-11548	1984	-3050	4943	-6084	10549	-1678	685	-3384	11355	-4769	-695	-12397	2245
0.483333	-23	40	87	-57	-107	-31	15	-12	-26	1	-75	-65	-95	-15	-15	-57	-56	36	-83	-29	-104	-24	-99	-69	-64	0	-101	-12	-69	-67	-147	-77	-1211	4222	8128	-12269	2743	-3078	4674	-6264	10367	-1848	382	-3779	14122	-4985	-1089	-12985	2447
0.484167	-23	41	85	-59	-107	-38	11	-15	-18	5	-70	-63	-93	-13	-28	-60	-100	34	-85	-32	-104	-23	-98	-70	-60	2	-98	-11	-70	-70	-152	-56	-923	4365	8246	-12975	2533	-3157	4368	-6487	10368	-2100	91	-4232	15542	-5274	-1542	-13597	1154
0.485000	-25	41	85	-58	-111	-30	13	-18	-22	4	-74	-63	-94	-15	-29	-59	-113	34	-88	-29	-104	-26	-101	-69	-64	-1	-101	-13	-95	-73	-150	-76	-1235	4506	8372	-13655	1779	-3288	4031	-6749	10333	-2437	-191	-4743	14630	-5632	-2006	-14218	162
0.485833	-27	38	87	-60	-111	-33	11	-15	-18	4	-73	-57	-97	-18	-28	-62	-101	32	-109	-31	-75	-25	-100	-69	-64	-3	-99	-13	-77	-72	-150	-80	-1530	4639	8425	-14304	1201	-3488	3655	-7045	8831	-2840	-475	-5305	13280	-6062	-2503	-14852	476
0.486667	-25	40	85	-62	-111	-35	9	-15	-22	3	-74	-65	-98	-18	-29	-62	-103	32	-88	-34	-110	-26	-103	-70	-66	1	-98	-17	-76	-73	-148	-77	-878	4764	8469	-14909	670	-3758	3242	-7362	5529	-3355	-759	-5911	12078	-6572	-3029	-15491	953
0.487500	-25	42	85	-59	-112	-33	12	-12	-19	6	-73	-65	-101	-19	-32	-58	-102	44	-87	-33	-109	-21	-104	-66	-63	0	-101	-14	-69	-73	-147	-76	-434	4885	8485	-15453	-473	-4091	2792	-7693	953	-3924	-1055	-6549	10083	-7156	-3591	-16129	913
0.488333	-24	41	85	-59	-110	-29	13	-11	-17	6	-69	-61	-95	-12	-27	-50	-98	35	-83	-32	-107	-25	-97	-63	-61	1	-99	-10	-72	-70	-145	-67	-216	4997	8472	-15939	-2029	-4497	2293	-8042	-3515	-4559	-1372	-7239	7371	-7804	-4182	-16759	545
0.489167	-21	41	86	-33	-109	-29	15	-12	-16	8	-73	-64	-92	-15	-28	-57	-99	35	-80	-30	-103	-27	-97	-65	-62	1	-98	-12	-75	-64	-148	-74	-40	5103	8424	-16375	-2083	-4986	1743	-8385	-5788	-5257	-1733	-7949	5448	-8519	-4810	-17387	355
0.490000	-24	38	84	-61	-81	-27	10	-13	-26	6	-73	-66	-93	-17	-30	-60	-102	33	-86	-34	-110	-26	-100	-68	-66	-1	-101	-14	-76	-53	-148	-76	20	5196	8347	-16752	-2119	-5562	1138	-8745	-6001	-6003	-2140	-8684	1018	-9288	-5468	-17994	-126
0.490833	-26	43	88	-60	-109	-33	9	-17	-25	2	-74	-67	-98	-21	-29	-52	-100	34	-85	-32	-105	-27	-100	-69	-66	1	-99	-11	-72	-74	-147	-75	80	5292	8241	-17073	-2721	-6210	478	-9084	-6571	-6777	-2605	-9420	-4220	-10081	-6150	-18572	-282
0.491667	-27	39	87	-59	-111	-33	10	-13	-19	5	-72	-64	-96	-15	-28	-65	-101	33	-84	-33	-105	-23	-101	-68	-63	-9	-103	-11	-73	-72	-148	-76	121	5382	8108	-17356	-935	-6938	-237	-9414	-4680	-7565	-3135	-10166	-5109	-10895	-6854	-19121	-308
0.492500	-26	41	86	-59	-113	-35	10	-17	-22	7	-72	-64	-93	-16	-33	-58	-97	38	-81	-29	-105	-24	-98	-69	-63	1	-91	-10	-74	-69	-142	-72	209	5478	7967	-17583	-334	-7735	-1010	-9725	-1482	-8358	-3751	-10901	-6813	-11710	-7585	-19631	-61
0.493333	-27	42	89	-57	-110	-32	11	-15	-18	8	-69	-64	-98	-15	-29	-62	-102	35	-84	-29	-104	-22	-98	-67	-63	-3	-100	-11	-75	-69	-137	-74	259	5572	7801	-17798	198	-8605	-1852	-10025	2152	-9142	-4457	-11630	-8135	-12514	-8332	-20096	283
0.494167	-44	42	88	-58	-110	-34	10	-16	-21	7	-74	-64	-98	-14	-30	-59	-99	37	-82	-18	-108	-19	-102	-68	-63	1	-98	-7	-73	-68	-150	-72	271	5676	7631	-17989	975	-9536	-2761	-10290	5809	-9908	-5280	-12338	-8448	-13295	-9081	-20499	475
0.495000	-21	46	89	-58	-104	-30	12	-14	-15	7	-69	-66	-99	-12	-28	-58	-98	36	-83	-32	-107	-19	-99	-66	-61	0	-98	-13	-80	-68	-144	-72	259	5791	7460	-18180	1270	-10517	-3744	-10559	9555	-10637	-6199	-13018	-9654	-13993	-9835	-20838	176
0.495833	-21	44	91	-58	-107	-30	17	-12	-13	8	-67	-61	-93	-12	-26	-58	-97	30	-81	-33	-104	-18	-115	-66	-61	3	-96	-7	-67	-65	-144	-69	214	5917	7288	-18381	1003	-11545	-4806	-10761	12738	-11315	-7224	-13668	-11408	-14633	-10588	-21107	-223
0.496667	19	47	90	-57	-107	-30	17	-10	-17	8	-70	-34	-94	-11	-26	-55	-97	41	-83	-32	-100	-17	-94	-65	-63	3	-98	-9	-68	-64	-143	-70	141	6058	7128	-18601	2129	-12596	-5942	-10964	16421	-11942	-8361	-14284	-9621	-15189	-11328	-21299	194
0.497500	-24	43	87	-57	-107	-32	12	-11	-14	5	-73	-66	-93	-13	-29	-55	-100	38	-88	-32	-109	-21	-98	-66	-61	0	-98	-11	-68	-67	-147	-74	165	6209	6974	-18848	2644	-13659	-7155	-11147	20045	-12502	-9598	-14858	-7569	-15656	-12058	-21411	689
0.498333	-25	42	88	-61	-96	-33	10	-8	-22	-1	-78	-67	-98	-18	-29	-64	-103	30	-86	-36	-109	-24	-103	-70	-68	-6	-104	-15	-78	-62	-152	-75	292	6390	6839	-19133	2378	-14718	-8438	-11317	23688	-12993	-10936	-15398	-7382	-16016	-12769	-21440	790
0.499167	-30	36	78	-62	-111	-36	7	-18	-18	-3	-78	-69	-100	-16	-32	-63	-105	32	-86	-36	-105	-23	-101	-66	-65	0	-99	-12	-76	-72	-151	-79	321	6584	6728	-19450	1934	-15744	-9782	-11466	26006	-13400	-12355	-15890	-7332	-16263	-13447	-21379	911
0.500000	-24	40	89	-58	-111	-34	10	-19	-19	1	-75	-67	-66	-14	-29	-61	-102	35	-84	-35	-107	-24	-102	-72	-65	0	-100	-11	-70	-58	-148	-73	415	6795	6640	-19804	1723	-16731	-11197	-11613	26971	-13727	-13841	-16338	-6114	-16394	-14086	-21239	985
0.500833	-26	43	89	-60	-110	-32	10	-11	-16	4	-74	-66	-96	-15	-31	-58	-100	36	-86	-32	-104	-23	-99	-69	-61	1	-100	-13	-73	-73	-147	-70	750	7020	6573	-20197	1402	-17659	-12649	-11758	27088	-13963	-15373	-16741	-4755	-16410	-14685	-21034	793
0.501667	-27	49	89	-61	-111	-33	9	-12	-17	-9	-74	-62	-96	-15	-29	-57	-98	35	-86	-34	-109	-16	-100	-69	-63	0	-98	-13	-74	-66	-147	-72	820	7268	6531	-20624	1095	-18485	-14133	-11916	26217	-14114	-16929	-17102	-3547	-16315	-15242	-20764	501
0.502500	-17	44	88	-60	-111	-36	11	-14	-18	4	-73	-66	-96	-17	-28	-58	-100	36	-84	-33	-105	-23	-99	-66	-62	2	-99	-13	-74	-68	-146	-72	564	7512	6511	-21070	1376	-19204	-15622	-12091	25255	-14170	-18486	-17423	-1574	-16109	-15752	-20441	189
0.503333	-27	43	88	-61	-109	-31	10	-12	-17	12	-73	-63	-98	-14	-33	-57	-99	35	-81	-33	-104	-19	-100	-68	-61	2	-98	-11	-70	-69	-148	-73	268	7757	6510	-21530	1164	-19802	-17104	-12296	24210	-14137	-20016	-17695	-867	-15806	-16214	-20088	-121
0.504167	-24	44	87	-51	-112	-32	9	-12	-21	1	-74	-63	-95	-15	-29	-58	-103	35	-86	-32	-107	-21	-99	-70	-66	-3	-103	-11	-70	-73	-147	-74	-130	8007	6532	-21998	-386	-20255	-18545	-12537	20016	-14025	-21499	-17937	-3186	-15414	-16627	-19716	-521
0.505000	-27	42	87	-60	-105	-34	10	-14	-19	4	-72	-66	-97	-15	-36	-57	-103	32	-90	-33	-103	-22	-101	-69	-64	-5	-100	-12	-76	-66	-147	-69	-129	8242	6572	-22457	429	-20554	-19936	-12825	15664	-13801	-22894	-18140	-1148	-14949	-16988	-19365	-1373
0.505833	-25	42	87	-59	-112	-34	8	-15	-23	3	-73	-61	-97	-10	-30	-60	-102	34	-88	-32	-105	-23	-102	-69	-65	0	-101	-15	-78	-69	-148	-75	7	8476	6629	-22900	90	-20683	-21231	-13162	11371	-13512	-24174	-18314	-100	-14422	-17293	-19024	-1442
0.506667	-28	40	88	-60	-114	-35	6	-15	-21	0	-70	-67	-101	-19	-32	-63	-107	28	-91	-36	-109	-26	-104	-73	-64	-4	-98	-18	-78	-75	-152	-79	220	8687	6699	-23324	-66	-20648	-22403	-13553	6590	-13149	-25316	-18469	512	-13851	-17565	-18729	-1153
0.507500	-29	39	84	-62	-115	-39	5	-18	-24	0	-76	-67	-102	-18	-32	-60	-104	34	-86	-33	-110	-26	-111	-70	-67	1	-99	-14	-77	-72	-150	-74	817	8886	6793	-23706	-165	-20433	-23414	-13991	1697	-12720	-26277	-18598	631	-13232	-17782	-18486	-849
0.508333	-24	45	102	-56	-110	-30	11	-10	-23	5	-68	-64	-97	-14	-27	-55	-102	35	-83	-30	-105	-22	-99	-68	-63	1	-99	-13	-76	-68	-144	-69	853	9055	6902	-24043	-316	-20044	-24231	-14475	-2772	-12247	-27050	-18734	323	-12599	-17955	-18317	-491
0.509167	-24	45	87	-59	-111	-30	16	-10	-17	8	-69	-65	-96	-13	-25	-53	-99	36	-80	-35	-105	-21	-97	-68	-61	3	-97	-10	-69	-66	-144	-69	863	9201	7019	-24346	-1215	-19496	-24845	-15032	-7370	-11734	-27612	-18869	-1368	-11962	-18100	-18243	-107
0.510000	-24	44	86	-56	-107	-32	13	-14	-17	7	-69	-64	-97	-15	-25	-55	-101	35	-82	-30	-107	-21	-97	-64	-64	1	-98	-13	-67	-67	-147	-74	1156	9317	7155	-24600	-708	-18798	-25220	-15628	-11094	-11206	-27941	-19024	275	-11337	-18213	-18261	266
0.510833	-25	40	87	-57	-109	-28	15	-12	-19	6	-68	-62	-96	-15	-26	-57	-101	37	-82	-28	-104	-22	-99	-66	-63	4	-97	-11	-72	-67	-143	-70	1435	9406	7304	-24805	-515	-17964	-25345	-16267	-14557	-10678	-28025	-19202	2223	-10734	-18303	-18377	350
0.511667	-25	41	88	-63	-110	-31	6	-15	-21	5	-72	-64	-95	-16	-28	-58	-99	36	-81	-30	-104	-22	-99	-70	-63	0	-97	-13	-72	-66	-146	-77	1625	9463	7463	-24966	-1396	-17029	-25187	-16931	-16978	-10175	-27858	-19412	2191	-10168	-18367	-18591	585
0.512500	-23	42	89	-59	-108	-32	15	-14	-17	7	-67	-65	-95	-19	-26	-59	-98	36	-81	-32	-102	-22	-100	-69	-62	1	-95	-10	-70	-70	-148	-75	1313	9523	7629	-25091	-2533	-16017	-24754	-17619	-18515	-9709	-27440	-19666	1223	-9646	-18406	-18904	613
0.513333	-23	44	91	-62	-104	-32	13	-15	-15	7	-68	-64	-93	-16	-27	-56	-95	37	-79	-31	-102	-24	-98	-68	-60	0	-95	-11	-70	-69	-148	-75	1121	9562	7789	-25179	-2826	-14966	-24051	-18324	-19977	-9307	-26777	-19977	1039	-9179	-18427	-19296	842
0.514167	-25	32	88	-58	-108	-34	15	-15	-17	5	-70	-64	-97	-19	-30	-57	-100	34	-81	-14	-105	-24	-100	-68	-64	1	-98	-42	-74	-70	-148	-76	1015	9588	7932	-25247	-2676	-13908	-23090	-19036	-20998	-8982	-25879	-20348	1135	-8786	-18420	-19754	1604
0.515000	-22	43	90	-58	-114	-35	13	-13	-17	6	-72	-70	-96	-19	-30	-59	-99	37	-82	-36	-110	-27	-103	-69	-64	0	-93	-15	-73	-68	-148	-72	886	9617	8050	-25288	-2519	-12894	-21885	-19758	-21640	-8760	-24773	-20776	1216	-8473	-18379	-20264	1729
0.515833	-25	39	89	-61	-109	-34	11	-15	-17	3	-74	-72	-97	-21	-30	-60	-97	34	-82	-34	-102	-22	-98	-68	-62	0	-97	-14	-72	-70	-146	-74	860	9657	8122	-25334	-2139	-11947	-20465	-20471	-21801	-8654	-23481	-21269	2021	-8248	-18298	-20789	953
0.516667	-22	43	88	-64	-107	-35	15	-17	-15	7	-68	-64	-94	-18	-30	-58	-100	37	-85	-32	-102	-21	-98	-66	-59	1	-97	-10	-69	-68	-146	-73	1009	9712	8125	-25375	-1729	-11143	-18867	-21190	-20678	-8677	-22023	-21825	2560	-8124	-18172	-21335	-170
0.517500	-23	42	87	-57	-107	-33	15	-13	-16	3	-74	-64	-94	-16	-36	-58	-100	35	-84	-31	-103	-24	-99	-70	-65	0	-99	-14	-69	-69	-147	-76	954	9784	8047	-25421	-2938	-10487	-17148	-21900	-20795	-8843	-20457	-22440	-964	-8101	-17989	-21868	-383
0.518333	-27	39	105	-60	-109	-24	10	-17	-19	3	-75	-66	-93	-25	-31	-63	-104	29	-87	-34	-107	-25	-103	-73	-67	-1	-116	-15	-75	-70	-150	-78	592	9881	7859	-25444	-2015	-10030	-15336	-22601	-20682	-9149	-18794	-23109	-392	-8193	-17739	-22358	175
0.519167	-24	42	84	-61	-111	-36	10	-17	-21	0	-76	-66	-94	-30	-32	-61	-102	33	-85	-33	-105	-24	-102	-73	-61	-3	-100	-12	-74	-70	-150	-78	435	10008	7532	-25572	-1689	-9788	-13477	-23305	-19127	-9591	-17065	-23824	-198	-8393	-17420	-22794	33
0.520000	-26	37	89	-60	-111	-35	11	-4	-21	3	-69	-66	-96	-18	-33	-61	-101	30	-87	-33	-107	-22	-100	-70	-64	-4	-99	-12	-74	-72	-149	-82	312	10158	7044	-25685	-1952	-9790	-11619	-24008	-17579	-10168	-15339	-24569	-646	-8699	-17026	-23165	-271
0.520833	-25	40	86	-60	-109	-38	10	-14	-17	3	-76	-67	-97	-17	-33	-61	-99	33	-86	-36	-105	-24	-100	-73	-61	0	-102	-15	-70	-69	-148	-73	389	10323	6367	-25832	-2295	-10030	-9819	-24710	-15517	-10858	-13660	-25335	-1643	-9113	-16558	-23450	-928
0.521667	-23	39	87	-81	-107	-36	15	-14	-18	3	-73	-68	-98	-18	-34	-60	-99	33	-86	-33	-103	-36	-102	-70	-62	1	-98	-13	-73	-75	-149	-74	545	10485	5473	-26020	-2150	-10524	-8130	-25414	-12925	-11641	-12068	-26102	-2103	-9629	-16029	-23665	-1064
0.522500	-24	39	86	-61	-112	-36	11	-16	-18	2	-73	-67	-79	-16	-33	-39	-98	32	-85	-38	-108	-25	-99	-70	-62	0	-98	-12	-69	-72	-148	-78	107	10636	4333	-26252	-2738	-11254	-6597	-26114	-10672	-12487	-10621	-26849	-4606	-10228	-15427	-23797	-397
0.523333	-23	40	82	-62	-109	-36	15	-15	-21	4	-76	-69	-95	-18	-35	-62	-100	32	-91	-33	-107	-26	-104	-72	-63	-1	-101	-15	-78	-75	-153	-79	-560	10754	2939	-26525	-2115	-12201	-5267	-26820	-7920	-13372	-9352	-27569	-4482	-10914	-14776	-23859	-454
0.524167	-30	37	80	-64	-112	-38	8	-16	-24	0	-79	-68	-98	-21	-36	-65	-103	28	-91	-35	-108	-27	-102	-73	-63	2	-101	-16	-74	-73	-150	-76	-1574	10827	1284	-26842	-1042	-13326	-4146	-27514	-5109	-14265	-8288	-28228	-3266	-11653	-14089	-23850	-1107
0.525000	-31	39	85	-61	-112	-41	11	-16	-1	2	-77	-68	-98	-21	-33	-64	-100	29	-86	-36	-110	-27	-103	-74	-67	-3	-103	-14	-70	-72	-150	-76	-2223	10835	-624	-27203	-958	-14604	-3276	-28206	-2265	-15123	-7474	-28822	-3350	-12440	-13383	-23790	-1020
0.525833	-26	38	85	-61	-112	-36	11	-13	-23	2	-75	-69	-97	-18	-34	-63	-102	30	-85	-36	-110	-24	-102	-72	-63	0	-99	-14	-74	-72	-148	-77	-2257	10759	-2768	-27608	-1468	-15998	-2660	-28880	394	-15924	-6923	-29325	-4329	-13257	-12684	-23698	-1102
0.526667	-25	39	86	-62	-112	-39	10	-16	-19	3	-80	-69	-99	-19	-31	-60	-102	29	-82	-35	-108	-24	-105	-74	-64	-3	-103	-16	-74	-81	-149	-79	-2172	10573	-5117	-28050	-1588	-17451	-2303	-29533	2440	-16646	-6645	-29722	-4621	-14093	-12006	-23584	-1375
0.527500	-21	38	82	-61	-110	-36	11	-13	-18	4	-86	-68	-96	-18	-33	-62	-101	33	-87	-33	-107	-24	-102	-73	-63	0	-98	-14	-74	-72	-150	-74	-2041	10336	-7593	-28520	-1667	-18908	-2180	-30150	4319	-17262	-6623	-30005	-4318	-14929	-11366	-23466	-1356
0.528333	-24	47	84	-57	-109	-23	16	-10	-17	6	-72	-61	-94	-12	-29	-59	-103	34	-83	-31	-104	-22	-100	-67	-63	4	-95	-10	-70	-68	-144	-73	-1938	9995	-10127	-29010	-2123	-20333	-2273	-30733	5728	-17762	-6853	-30161	-4001	-15759	-10789	-23360	-1290
0.529167	-19	40	90	-52	-105	-32	17	-9	-14	6	-70	-63	-94	-14	-29	-56	-101	34	-81	-28	-102	-21	-99	-66	-70	5	-97	-12	-73	-68	-144	-73	-1856	9576	-12637	-29518	-2073	-21657	-2550	-31272	6818	-18147	-7319	-30190	-2980	-16576	-10303	-23279	-1108
0.530000	-19	41	88	-59	-107	-31	13	-14	-21	10	-70	-56	-87	-13	-23	-60	-98	34	-83	-30	-102	-19	-99	-72	-57	4	-97	-9	-72	-67	-146	-75	-1692	9097	-15024	-30028	-1262	-22859	-2971	-31766	8229	-18412	-7944	-30070	-1037	-17362	-9914	-23230	-1239
0.530833	-24	42	90	-57	-108	-34	13	-12	-21	6	-73	-65	-96	-14	-26	-61	-98	35	-84	-32	-107	-21	-101	-70	-65	2	-98	-13	-73	-70	-143	-74	-1318	8581	-17202	-30538	-2350	-23905	-3481	-32211	8077	-18564	-8727	-29818	-3201	-18126	-9627	-23222	-1453
0.531667	-25	41	89	-60	-112	-36	12	-13	-17	6	-72	-63	-96	-17	-28	-62	-101	32	-85	-34	-111	-23	-102	-70	-61	-1	-98	-13	-73	-73	-146	-77	-1002	8059	-19073	-31027	-2055	-24748	-4030	-32501	6922	-18615	-9575	-29423	-2225	-18850	-9461	-23255	-1497
0.532500	-28	39	84	-58	-113	-36	10	-17	-22	7	-55	-64	-101	-17	-29	-61	-103	35	-84	-31	-113	-22	-102	-68	-64	2	-97	-12	-74	-73	-147	-73	-861	7578	-20526	-31481	-884	-25364	-4566	-32629	6829	-18577	-10448	-28892	-241	-19528	-9402	-23315	-1809
0.533333	-25	42	87	-59	-113	-33	12	-13	-19	9	-73	-64	-98	-16	-29	-60	-102	35	-85	-34	-104	-21	-99	-68	-63	2	-96	-13	-72	-73	-161	-50	-701	7160	-21505	-31894	-678	-25740	-5024	-32674	6169	-18475	-11287	-28238	826	-20164	-9452	-23405	-1465
0.534167	-22	41	89	-58	-110	-34	13	-13	-16	9	-69	-63	-97	-15	-28	-62	-100	20	-83	-32	-107	-23	-100	-67	-63	3	-97	-9	-73	-69	-145	-74	-584	6847	-21947	-32248	-745	-25866	-5432	-32685	5654	-18319	-12038	-27468	1832	-20734	-9586	-23503	-1317
0.535000	-22	41	87	-53	-107	-33	13	-11	-15	9	-68	-78	-97	-13	-26	-58	-94	36	-84	-31	-103	-21	-96	-68	-59	6	-97	-12	-90	-68	-145	-82	-446	6675	-21838	-32524	-316	-25736	-5673	-32710	5297	-18135	-12646	-26613	3492	-21252	-9792	-23588	-1483
0.535833	-19	43	90	-59	-108	-32	15	-11	-15	9	-69	-47	-93	-12	-27	-59	-97	37	-82	-34	-103	-18	-99	-68	-59	3	-94	-8	-67	-67	-146	-72	-329	6667	-21167	-32660	-801	-25364	-5749	-32699	4313	-17937	-13063	-25687	2799	-21688	-10043	-23674	-1717
0.536667	-21	44	91	-55	-102	-17	17	-11	-15	8	-68	-61	-91	-12	-27	-56	-95	40	-80	-30	-100	-19	-101	-80	-59	3	-95	-9	-69	-68	-146	-70	-230	6854	-19949	-32713	-465	-24754	-5654	-32718	3238	-17730	-13256	-24721	4107	-22032	-10311	-23705	-1630
0.537500	-22	44	87	-55	-105	-34	17	-9	-15	9	-68	-61	-93	-15	-28	-58	-100	37	-84	-31	-104	-21	-98	-67	-61	3	-95	-8	-69	-70	-145	-75	-216	7250	-18295	-32725	795	-23934	-5368	-32704	2586	-17525	-13201	-23736	6968	-22280	-10572	-23675	-1409
0.538333	-21	41	88	-57	-109	-34	12	-13	-21	6	-74	-64	-96	-16	-29	-61	-98	36	-81	-33	-104	-22	-101	-68	-64	0	-95	-12	-94	-69	-149	-74	-167	7864	-16240	-32745	1188	-22924	-4906	-32720	2176	-17333	-12885	-22746	8203	-22415	-10794	-23573	-1375
0.539167	-24	42	87	-60	-114	-36	15	-15	-19	7	-75	-66	-96	-14	-31	-61	-99	35	-84	-34	-107	-21	-101	-69	-61	0	-102	-12	-73	-70	-150	-74	-49	8697	-13907	-32629	682	-21758	-4276	-32713	2172	-17143	-12301	-21792	8043	-22427	-10946	-23380	-1006
0.540000	-21	44	84	-59	-111	-38	11	-18	-21	-7	-79	-67	-98	-17	-30	-62	-101	33	-87	-36	-109	-26	-105	-72	-67	-4	-102	-14	-76	-72	-148	-77	5	9761	-11407	-32402	501	-20459	-3502	-32667	1646	-16953	-11471	-20898	8200	-22310	-11006	-23079	-465
0.540833	-26	36	84	-62	-111	-36	11	-18	-21	1	-77	-70	-99	-18	-31	-62	-102	32	-96	-35	-107	-24	-101	-68	-62	2	-100	-13	-74	-74	-148	-75	29	10967	-8864	-32052	918	-19054	-2617	-32462	1130	-16754	-10424	-20082	8539	-22057	-10955	-22679	108
0.541667	-23	41	86	-61	-111	-36	12	-12	-17	7	-75	-66	-96	-15	-27	-61	-100	35	-82	-33	-104	-21	-100	-70	-63	2	-100	-13	-70	-73	-146	-74	97	12379	-6412	-31615	946	-17597	-1676	-32139	711	-16541	-9204	-19373	8421	-21681	-10786	-22166	897
0.542500	-25	43	85	-58	-109	-32	13	-14	-19	4	-75	-70	-97	-14	-30	-61	-98	36	-84	-31	-103	-21	-90	-68	-61	0	-99	-14	-68	-70	-148	-69	171	13934	-4176	-31103	791	-16113	-713	-31731	137	-16307	-7872	-18779	8792	-21184	-10476	-21524	1301
0.543333	-27	40	85	-59	-107	-38	13	-14	-21	5	-73	-66	-102	-14	-29	-62	-99	32	-85	-32	-104	-23	-103	-68	-61	-19	-102	-12	-72	-74	-148	-73	157	15592	-2296	-30538	1229	-14634	225	-31246	374	-16036	-6426	-18315	10488	-20571	-10041	-20840	1554
0.544167	-14	40	84	-58	-111	-34	12	-15	-22	1	-77	-66	-95	-14	-28	-57	-99	33	-83	-33	-107	-22	-101	-43	-63	-4	-104	-13	-73	-70	-147	-75	188	17333	-845	-29934	246	-13187	1095	-30691	-167	-15731	-4979	-17987	8159	-19870	-9481	-20056	1975
0.545000	-26	39	82	-57	-112	-33	11	-13	-22	4	-77	-67	-97	-15	-31	-61	-103	35	-87	-33	-104	-24	-105	-70	-62	-4	-102	-14	-70	-72	-149	-78	242	19104	86	-29310	-29	-11804	1863	-30056	-2568	-15368	-3575	-17822	6873	-19107	-8813	-19214	2165
0.545833	-26	40	84	-59	-113	-31	9	-16	-21	3	-75	-70	-95	-12	-30	-61	-99	36	-87	-34	-108	-25	-103	-74	-64	-1	-103	-14	-75	-73	-149	-74	252	20867	449	-28690	1130	-10506	2487	-29338	-3302	-14958	-2272	-17787	7631	-18296	-8057	-18333	1420
0.546667	-27	20	82	-62	-112	-51	12	-14	-16	2	-78	-67	-100	-19	-28	-63	-100	35	-87	-33	-109	-32	-104	-72	-64	-1	-100	-15	-75	-75	-151	-75	308	22576	219	-28097	925	-9324	2951	-28533	-4139	-14495	-1110	-17887	6371	-17473	-7234	-17439	1095
0.547500	-26	41	88	-62	-112	-36	9	-15	-21	2	-76	-75	-101	-17	-30	-61	-102	34	-86	-39	-108	-24	-104	-72	-64	-3	-99	-16	-75	-72	-148	-75	407	24162	-602	-27548	460	-8271	3233	-27649	-4726	-13991	-127	-18103	4898	-16658	-6351	-16553	1206
0.548333	-24	43	87	-58	-112	-31	13	-14	-17	3	-74	-68	-99	-15	-29	-60	-103	37	-82	-32	-105	-22	-100	-72	-64	2	-100	-14	-75	-70	-146	-75	407	25570	-1977	-27091	70	-7352	3316	-26689	-5184	-13451	642	-18427	4510	-15881	-5461	-15714	1166
0.549167	-26	43	84	-61	-113	-34	8	-13	-21	6	-67	-68	-98	-13	-29	-59	-103	35	-85	-39	-104	-19	-100	-68	-63	3	-98	-12	-73	-70	-144	-75	372	26746	-3853	-26724	-317	-6594	3213	-25649	-5726	-12879	1184	-18833	2423	-15179	-4581	-14933	1057
0.550000	-24	43	86	-57	-111	-29	6	-13	-19	6	-75	-64	-93	-14	-27	-58	-100	38	-84	-31	-107	-18	-101	-72	-64	0	-97	-10	-73	-69	-145	-72	372	27631	-6149	-26462	-213	-5987	2931	-24549	-6243	-12299	1486	-19299	805	-14567	-3735	-14241	1231
0.550833	-26	42	89	-58	-112	-31	12	-12	-18	4	-76	-65	-97	-14	-26	-60	-101	35	-84	-30	-109	-19	-102	-68	-66	0	-98	-12	-73	-72	-146	-73	294	28174	-8782	-26330	425	-5541	2492	-23399	-6277	-11723	1558	-19797	1557	-14068	-2950	-13659	989
0.551667	-23	44	89	-57	-110	-32	11	-15	-19	5	-69	-62	-98	-11	-26	-60	-103	39	-83	-33	-104	-21	-103	-66	-64	1	-97	-12	-72	-69	-147	-73	225	28323	-11672	-26336	438	-5254	1918	-22213	-6252	-11154	1417	-20301	1589	-13692	-2248	-13189	940
0.552500	-24	44	90	-59	-110	-31	11	2	-18	9	-70	-65	-95	-14	-29	-61	-100	38	-91	-31	-107	-21	-101	-67	-63	1	-99	-12	-70	-70	-148	-75	220	28049	-14692	-26477	301	-5128	1255	-21007	-5577	-10614	1084	-20787	34	-13446	-1629	-12864	1069
0.553333	-26	43	88	-57	-109	-33	28	-10	-15	7	-72	-64	-96	-15	-28	-60	-99	38	-84	-33	-111	-24	-102	-66	-61	1	-98	-14	-73	-73	-146	-73	217	27314	-17743	-26750	295	-5144	526	-19806	-5120	-10140	588	-21233	-1650	-13330	-1123	-12666	934
0.554167	-23	44	89	-57	-111	-31	15	-13	-18	5	-70	-65	-99	-16	-26	-61	-98	37	-80	-32	-103	-19	-100	-56	-61	2	-99	-17	-72	-69	-145	-74	159	26101	-20717	-27143	602	-5298	-218	-18622	-4551	-9715	-31	-21608	-2415	-13342	-732	-12619	881
0.555000	-23	42	88	-59	-107	-30	13	-14	-17	5	-69	-65	-95	-11	-23	-59	-98	38	-82	-31	-102	-17	-100	-65	-62	4	-99	-12	-68	-68	-141	-70	174	24404	-23535	-27648	661	-5581	-966	-17466	-3954	-9366	-728	-21891	-3021	-13466	-462	-12689	882
0.555833	-22	43	88	-57	-109	-27	37	-14	-19	4	-73	-62	-93	-10	-25	-55	-99	39	-84	-31	-103	-19	-99	-68	-62	0	-101	-11	-72	-67	-143	-63	144	22233	-26099	-28236	623	-5989	-1672	-16372	-3627	-9094	-1467	-22070	-3497	-13699	-311	-12899	798
0.556667	-25	43	86	-58	-108	-31	13	-11	-19	4	-70	-64	-97	-14	-26	-60	-100	30	-86	-18	-104	-19	-98	-68	-65	0	-98	-14	-73	-60	-147	-75	77	19582	-28361	-28889	1181	-6499	-2302	-15354	-2718	-8908	-2215	-22130	-2538	-14008	-281	-13228	734
0.557500	-26	38	86	-60	-111	-36	10	-19	-7	2	-72	-64	-95	-16	-30	-61	-100	34	-88	-35	-107	-24	-101	-72	-66	0	-99	-13	-75	-68	-149	-76	64	16518	-30250	-29569	832	-7100	-2843	-14428	-1894	-8812	-2930	-22056	-3793	-14373	-359	-13649	665
0.558333	-28	40	82	-57	-111	-34	13	-15	-17	3	-72	-67	-100	-16	-30	-63	-103	33	-85	-38	-108	-22	-102	-69	-64	-3	-98	-14	-76	-70	-149	-78	98	13072	-31641	-30265	185	-7779	-3271	-13602	-2927	-8802	-3590	-21848	-6026	-14775	-543	-14155	840
0.559167	-24	42	85	-60	-112	-34	11	-16	-19	4	-69	-60	-98	-18	-30	-60	-101	34	-83	-35	-109	-24	-94	-68	-63	-1	-97	-13	-68	-66	-145	-74	135	9304	-32248	-30928	1347	-8518	-3583	-12877	-2486	-8879	-4173	-21499	-4517	-15182	-810	-14717	638
0.560000	-26	44	87	-60	-108	-31	11	-13	-23	4	-70	-65	-94	-16	-32	-61	-101	36	-87	-33	-107	-22	-99	-68	-61	0	-88	-12	-72	-69	-146	-69	77	5271	-32507	-31550	1080	-9311	-3778	-12263	-1808	-9032	-4671	-21019	-4604	-15581	-1165	-15323	587
0.560833	-24	43	86	-60	-110	-35	20	-13	-21	8	-70	-64	-100	-16	-28	-57	-100	34	-86	-35	-108	-22	-101	-68	-63	0	-97	-11	-73	-70	-146	-72	-23	1069	-32631	-32114	1161	-10142	-3856	-11761	-842	-9256	-5063	-20409	-4671	-15948	-1594	-15944	635
0.561667	-25	42	90	-58	-109	-31	13	-13	-19	5	-72	-62	-95	-14	-29	-59	-100	35	-84	-33	-107	-21	-98	-50	-64	-3	-98	-18	-72	-66	-147	-73	-120	-3243	-32673	-32485	1250	-10996	-3825	-11372	140	-9550	-5366	-19696	-4248	-16268	-2078	-16562	605
0.562500	-25	43	85	-59	-110	-31	12	-13	-17	10	-68	-64	-94	-13	-30	-62	-102	35	-86	-30	-102	-19	-97	-68	-62	0	-97	-10	-73	-66	-147	-73	-131	-7535	-32660	-32629	934	-11857	-3709	-11089	1113	-9879	-5575	-18887	-4914	-16536	-2621	-17163	478
0.563333	-23	44	112	-57	-113	-38	12	-13	-18	7	-69	-63	-97	-16	-30	-59	-99	37	-82	-32	-105	-21	-104	-69	-64	-1	-98	-12	-72	-66	-144	-70	-178	-11686	-32137	-32710	399	-12711	-3521	-10899	1482	-10273	-5713	-17991	-6139	-16742	-3204	-17721	663
0.564167	-24	43	89	-60	-110	-33	13	-15	-21	7	-72	-50	-97	-15	-31	-62	-102	33	-87	-38	-104	-23	-99	-73	-66	-1	-99	-13	-75	-70	-148	-74	-325	-15701	-31096	-32745	1114	-13558	-3285	-10795	2144	-10696	-5785	-17031	-4194	-16889	-3824	-18228	563
0.565000	-17	41	113	-57	-113	-35	9	-15	-21	5	-76	-66	-97	-18	-30	-62	-105	30	-90	-36	-110	-27	-104	-74	-66	-1	-101	-15	-76	-70	-149	-75	-308	-19417	-29677	-32761	1394	-14376	-3023	-10764	2651	-11143	-5817	-16076	-2212	-16973	-4467	-18664	310
0.565833	-28	33	81	-61	-112	-38	7	-39	-30	1	-78	-68	-101	-22	-36	-63	-105	27	-91	-36	-109	-25	-102	-68	-67	-5	-115	-16	-73	-72	-151	-76	-280	-22784	-27954	-32747	1022	-15158	-2748	-10780	3719	-11604	-5822	-15042	-2849	-16998	-5124	-19021	439
0.566667	-26	37	82	-62	-111	-36	7	-17	-19	5	-75	-66	-99	-19	-14	-63	-102	30	-93	-38	-109	-24	-102	-72	-56	-4	-103	-15	-73	-70	-151	-75	-338	-25755	-25967	-32759	675	-15898	-2499	-10838	4545	-12078	-5825	-14044	-4700	-16984	-5781	-19291	320
0.567500	-28	40	88	-62	-112	-33	15	-19	-19	3	-75	-68	-97	-18	-33	-61	-100	33	-88	-34	-107	-24	-101	-70	-64	-3	-102	-16	-81	-69	-150	-73	-368	-28258	-23779	-32740	696	-16588	-2279	-10916	4998	-12548	-5844	-13076	-4957	-16942	-6453	-19476	349
0.568333	-22	42	98	-57	-107	-34	11	-12	-17	7	-70	-63	-93	-16	-31	-34	-96	34	-86	-31	-103	-22	-100	-67	-59	2	-97	-12	-67	-69	-148	-72	-356	-30255	-21441	-32742	530	-17221	-2111	-11004	5175	-13005	-5886	-12143	-4645	-16885	-7111	-19572	378
0.569167	-22	44	90	-52	-105	-32	16	-14	-19	7	-73	-62	-95	-14	-30	-58	-96	37	-83	-30	-105	-22	-99	-66	-59	0	-97	-11	-72	-91	-147	-72	-271	-31609	-18998	-32751	434	-17792	-2010	-11100	5132	-13487	-5974	-11287	-4346	-16835	-7750	-19584	256
0.570000	-25	45	88	-55	-109	-33	15	-10	-18	7	-70	-63	-96	-15	-31	-58	-100	35	-83	-32	-105	-16	-99	-67	-61	3	-96	-13	-68	-69	-146	-75	-222	-32220	-16503	-32644	738	-18306	-1987	-11153	5539	-13943	-6111	-10516	-3067	-16806	-8364	-19514	192
0.570833	-26	45	89	-58	-111	-33	15	-12	-29	8	-72	-63	-96	-14	-29	-57	-99	37	-83	-32	-103	-23	-100	-65	-63	1	-100	-9	-69	-68	-148	-74	-162	-32491	-13981	-32493	375	-18766	-2046	-11194	6126	-14394	-6304	-9826	-3381	-16816	-8939	-19371	88
0.571667	-24	40	89	-57	-109	-31	16	-11	-17	5	-70	-66	-98	-3	-30	-58	-102	37	-84	-29	-104	-18	-100	-66	-62	1	-98	-11	-74	-68	-148	-74	-110	-32604	-11502	-32308	-977	-19168	-2183	-11201	4646	-14851	-6559	-9250	-6321	-16876	-9472	-19162	195
0.572500	-39	43	87	-60	-111	-34	12	-13	-17	4	-73	-64	-94	-17	-29	-59	-100	36	-83	-32	-107	-22	-99	-70	-60	0	-101	-10	-72	-68	-149	-74	-114	-32378	-9054	-32152	270	-19521	-2403	-11166	3992	-15266	-6866	-8783	-4418	-16993	-9949	-18892	57
0.573333	-24	40	86	-58	-109	-35	12	-15	-17	3	-75	-67	-99	-17	-32	-63	-104	35	-84	-34	-105	-22	-102	-68	-63	0	-104	-16	-75	-73	-151	-78	-88	-31561	-6757	-32024	249	-19823	-2705	-11096	3721	-15690	-7227	-8431	-4012	-17192	-10376	-18579	-24
0.574167	-25	37	81	-63	-115	-39	7	-17	-22	7	-74	-67	-100	-16	-32	-60	-104	35	-87	-34	-105	-24	-100	-68	-63	1	-101	-17	-70	-69	-146	-75	-36	-30307	-4607	-31945	201	-20085	-3077	-10980	3623	-16110	-7623	-8199	-3729	-17451	-10722	-18226	54
0.575000	-25	42	88	-60	-113	-35	9	-16	-22	2	-73	-66	-97	-16	4	-61	-102	36	-82	-32	-107	-21	-99	-68	-63	0	-102	-12	-73	-67	-146	-77	-29	-28714	-2640	-31893	161	-20318	-3504	-10829	3559	-16528	-8065	-8069	-3578	-17795	-11006	-17851	0
0.575833	-24	39	84	-58	-110	-47	17	-10	-17	5	-73	-63	-96	-13	-28	-58	-88	38	-85	-31	-104	-19	-96	-73	-62	2	-98	-13	-70	-66	-144	-73	-53	-26859	-883	-31903	154	-20539	-3991	-10649	3442	-16949	-8536	-8043	-4074	-18211	-11229	-17456	-132
0.576667	-22	45	89	-57	-109	-26	17	-13	-16	4	-70	-63	-100	-11	-25	-58	-98	34	-79	-31	-104	-19	-97	-67	-64	0	-99	-11	-64	-68	-145	-74	-51	-24795	649	-31951	-562	-20761	-4535	-10461	2780	-17387	-9020	-8118	-6180	-18704	-11386	-17056	-5
0.577500	-24	44	87	-57	-110	-31	10	-13	-15	4	-72	-65	-96	-15	-27	-59	-99	36	-81	-31	-105	-22	-97	-68	-62	0	-100	-13	-80	-69	-148	-77	-10	-22618	1944	-32038	133	-20987	-5116	-10244	2647	-17835	-9519	-8281	-5124	-19269	-11490	-16662	-72
0.578333	-23	44	85	-60	-108	-35	8	-10	-21	1	-86	-64	-96	-16	-30	-59	-104	25	-85	-34	-108	-29	-99	-70	-67	0	-100	-13	-74	-69	-148	-76	-18	-20383	2999	-32157	856	-21236	-5731	-10032	2520	-18301	-10024	-8522	-3224	-19893	-11538	-16283	-342
0.579167	-23	40	86	-60	-108	-10	11	-22	-19	5	-72	-64	-96	-17	-28	-59	-100	34	-83	-31	-105	-22	-96	-70	-67	1	-85	-13	-73	-73	-149	-77	-121	-18159	3807	-32287	596	-21510	-6370	-9828	2931	-18787	-10530	-8825	-3008	-20565	-11545	-15901	-160
0.580000	-28	43	88	-60	-111	-32	11	-15	-21	5	-73	-63	-96	-1	-28	-62	-96	35	-82	-32	-107	-31	-101	-68	-62	1	-98	-11	-74	-68	-149	-74	-229	-16001	4388	-32444	60	-21832	-7032	-9641	3109	-19299	-11030	-9178	-3750	-21277	-11512	-15543	-110
0.580833	-27	44	87	-58	-110	-32	9	-11	-22	3	-76	-66	-98	-16	-28	-59	-103	34	-84	-32	-108	-24	-99	-69	-64	0	-99	-12	-105	-75	-148	-75	-206	-13960	4759	-32583	57	-22192	-7701	-9494	2884	-19829	-11515	-9573	-3715	-22007	-11458	-15208	-179
0.581667	-27	40	86	-61	-111	-35	12	-17	-21	3	-74	-65	-99	-21	-27	-62	-101	33	-86	-36	-105	-24	-99	-70	-65	-1	-99	-13	-75	-70	-149	-79	-166	-12064	4933	-32690	-31	-22601	-8378	-9390	2882	-20380	-11982	-9994	-3545	-22757	-11394	-14903	-249
0.582500	-25	42	88	-63	-114	-34	10	-15	-24	0	-77	-68	-98	-17	-28	-61	-98	33	-85	-35	-108	-23	-99	-72	-65	0	-102	-13	-72	-68	-147	-76	-146	-10350	4953	-32741	-227	-23052	-9041	-9334	2398	-20947	-12426	-10428	-3229	-23502	-11321	-14621	-304
0.583333	-26	40	89	-60	-111	-35	10	-14	-17	12	-74	-65	-97	-18	-29	-66	-98	32	-87	-35	-104	-23	-100	-69	-64	0	-103	-11	-73	-69	-149	-78	-95	-8852	4836	-32741	138	-23547	-9662	-9345	1988	-21521	-12839	-10872	-1900	-24238	-11255	-14354	-321
0.584167	-25	40	82	-60	-112	-53	10	-14	-19	1	-75	-65	-99	-17	-32	-64	-103	29	-83	-35	-108	-26	-102	-73	-75	-4	-100	-15	-75	-70	-171	-78	-88	-7568	4627	-32767	484	-24075	-10312	-9429	2386	-22097	-13223	-11312	-1060	-24943	-11199	-14122	-299
0.585000	-25	41	86	-60	-113	-36	9	-15	-19	5	-76	-65	-97	-18	-33	-63	-102	33	-86	-35	-108	-26	-103	-72	-65	0	-99	-14	-77	-74	-151	-77	-82	-6510	4336	-32762	-1182	-24626	-10880	-9591	972	-22663	-13571	-11742	-4148	-25620	-11161	-13911	-305
0.585833	-26	42	85	-67	-114	-39	6	-14	-24	1	-75	-66	-100	-19	-31	-65	-104	32	-85	-38	-112	-28	-102	-67	-68	-4	-100	-12	-76	-73	-148	-78	-210	-5674	4017	-32767	-509	-25203	-11463	-9839	-288	-23213	-13881	-12154	-2950	-26247	-11149	-13716	-401
0.586667	-29	38	84	-63	-114	-26	9	-15	-25	2	-77	-68	-102	-16	-31	-66	-118	32	-88	-36	-114	-27	-102	-70	-66	-5	-100	-16	-78	-73	-150	-79	-454	-5040	3680	-32751	-147	-25770	-11967	-10169	-737	-23732	-14147	-12544	-2376	-26816	-11142	-13543	-458
0.587500	-26	58	84	-64	-111	-39	10	-15	-19	2	-73	-65	-93	-19	-32	-64	-101	30	-87	-35	-107	-26	-108	-68	-79	-1	-98	-12	-74	-70	-149	-78	-372	-4585	3363	-32759	-341	-26328	-12415	-10588	-1401	-24212	-14368	-12913	-2064	-27325	-11166	-13387	-360
0.588333	-23	42	82	-57	-108	-32	17	-12	-17	4	-75	-53	-98	-15	-28	-62	-100	36	-84	-31	-103	-24	-99	-67	-62	0	-96	-12	-72	-66	-144	-75	-230	-4317	3085	-32758	-387	-26857	-12799	-11089	-1715	-24642	-14540	-13256	-1832	-27762	-11207	-13238	-290
0.589167	-25	40	88	-58	-112	-32	15	-14	-21	6	-72	-63	-97	-13	-28	-62	-105	33	-84	-30	-107	-22	-97	-67	-63	2	-98	-10	-70	-68	-143	-73	-217	-4195	2862	-32741	-213	-27345	-13122	-11679	-1809	-25015	-14667	-13590	-1012	-28128	-11270	-13113	-264
0.590000	-23	42	87	-59	-112	-35	10	-14	-4	3	-76	-64	-97	-13	-30	-63	-99	26	-101	-30	-109	-27	-100	-70	-67	-3	-102	-14	-73	-72	-145	-76	-211	-4195	2704	-32762	-1332	-27791	-13377	-12362	-2388	-25327	-14752	-13913	-2468	-28413	-11347	-13005	-320
0.590833	-27	36	81	-63	-113	-35	9	-16	-24	-1	-75	-65	-97	-19	-30	-64	-103	32	-85	-30	-108	-25	-114	-70	-65	-3	-98	-12	-74	-69	-145	-79	-127	-4285	2614	-32748	-1369	-28162	-13555	-13109	-2715	-25557	-14789	-14183	-1701	-28618	-11436	-12911	-238
0.591667	-29	42	81	-61	-113	-36	9	-16	0	4	-74	-64	-98	-15	-30	-66	-102	32	-88	-32	-107	-24	-104	-72	-66	0	-99	-12	-73	-72	-148	-78	-73	-4449	2600	-32764	-694	-28458	-13668	-13928	-3021	-25712	-14782	-14456	366	-28741	-11522	-12833	-149
0.592500	-25	43	85	-51	-111	-32	12	-12	-18	3	-72	-63	-97	-18	-33	-61	-99	32	-85	-33	-108	-24	-101	-70	-65	-5	-99	-11	-70	-70	-148	-77	-91	-4661	2654	-32748	-513	-28692	-13706	-14802	-2996	-25794	-14738	-14715	1275	-28787	-11603	-12774	199
0.593333	-26	41	87	-61	-112	-35	10	-12	-18	1	-65	-64	-96	-19	-39	-60	-102	33	-86	-33	-109	-28	-101	-69	-65	-1	-99	-12	-74	-73	-146	-75	-41	-4898	2765	-32763	-710	-28844	-13689	-15724	-2883	-25804	-14667	-14954	507	-28749	-11696	-12738	128
0.594167	-22	41	88	-58	-108	-34	9	-12	-18	5	-40	-63	-98	-21	-28	-60	-99	34	-83	-30	-104	-24	-101	-69	-62	-1	-98	-14	-73	-70	-143	-74	22	-5160	2933	-32753	-630	-28918	-13604	-16681	-3139	-25739	-14562	-15226	-83	-28646	-11778	-12723	0
0.595000	-24	42	87	-60	-108	-32	13	-10	-22	6	-69	-63	-95	-16	-26	-53	-98	34	-83	-34	-105	-23	-99	-67	-58	0	-96	-13	-73	-69	-142	-73	64	-5356	3126	-32763	-259	-28921	-13467	-17676	-3186	-25611	-14428	-15479	-208	-28468	-11851	-12736	26
0.595833	7	43	88	-58	-109	-32	13	-12	-18	7	-70	-62	-95	-15	-25	-58	-85	36	-80	-24	-104	-22	-99	-67	-62	0	-99	-10	-72	-67	-141	-70	84	-5559	3350	-32752	-260	-28861	-13289	-18679	-3419	-25433	-14309	-15743	-426	-28237	-11919	-12773	-132
0.596667	-19	43	86	-58	-107	-29	12	-27	-14	10	-68	-60	-93	-15	-8	-50	-98	35	-81	-28	-100	-18	-98	-66	-62	1	-94	-9	-68	-66	-139	-73	60	-5723	3578	-32738	27	-28749	-13080	-19666	-3391	-25212	-14167	-16008	69	-27962	-11986	-12849	-380
0.597500	-23	43	89	-58	-113	-31	11	-13	-18	6	-72	-63	-94	-16	-27	-59	-101	33	-83	-30	-107	-23	-100	-72	-64	-1	-100	-11	-91	-79	-146	-76	119	-5838	3792	-32758	830	-28597	-12848	-20694	-2227	-24965	-14033	-16286	1337	-27646	-12049	-12954	-549
0.598333	-27	40	86	-59	-111	-35	-3	-15	-24	3	-73	-63	-100	-24	-33	-62	-100	32	-90	-33	-105	-25	-104	-73	-66	-3	-102	-15	-79	-75	-148	-77	213	-5901	3979	-32747	-270	-28412	-12598	-21678	-2353	-24709	-13908	-16584	-1720	-27297	-12110	-13101	-434
0.599167	-29	40	85	-62	-119	-40	5	-16	-21	1	-75	-65	-102	-19	-32	-62	-101	33	-83	-33	-113	-24	-102	-69	-65	0	-100	-14	-76	-72	-147	-65	208	-5903	4138	-32764	-4	-28220	-12341	-22625	-3492	-24442	-13790	-16887	-1713	-26935	-12167	-13278	-195
0.600000	-28	39	87	-56	-112	-36	10	-10	-16	5	-72	-64	-93	-19	-33	-61	-101	33	-63	-31	-110	-24	-101	-70	-65	-1	-102	-13	-78	-72	-147	-83	178	-5850	4244	-32748	669	-28017	-12084	-23542	-3371	-24184	-13691	-17210	-687	-26570	-12229	-13482	-361
0.600833	-26	41	88	-57	-111	-30	10	-12	-19	6	-70	-64	-96	-14	-30	-58	-100	36	-85	-32	-109	-23	-101	-75	-63	0	-101	-9	-73	-70	-146	-76	182	-5743	4297	-32761	652	-27826	-11838	-24395	-3427	-23955	-13612	-17544	-506	-26215	-12296	-13723	-184
0.601667	-26	41	84	-56	-102	-29	11	-5	-18	7	-73	-62	-81	-15	-28	-60	-101	35	-82	-30	-104	-18	-99	-72	-64	0	-99	-11	-73	-67	-145	-74	150	-5585	4297	-32750	696	-27651	-11597	-25195	-3019	-23762	-13555	-17885	-893	-25882	-12365	-13994	-115
0.602500	-22	32	87	-60	-108	-32	13	-15	-16	5	-70	-62	-95	-17	-28	-59	-101	37	-84	-33	-104	-19	-97	-67	-61	-8	-96	-10	-68	-65	-147	-75	147	-5370	4230	-32741	824	-27507	-11380	-25931	-2609	-23604	-13511	-18240	-718	-25567	-12442	-14294	-283
0.603333	-23	43	88	-56	-107	-30	12	-15	-21	4	-73	-64	-94	-14	-29	-60	-102	36	-81	-31	-101	-21	-99	-70	-63	0	-100	-11	-69	-66	-148	-74	150	-5115	4107	-32754	-115	-27397	-11178	-26597	-2701	-23504	-13488	-18606	-2585	-25329	-12525	-14615	-250
0.604167	-24	41	88	-57	-109	-33	-48	-14	-16	6	-72	-63	-94	-15	-27	-60	-99	35	-82	-32	-104	-22	-97	-69	-53	0	-99	-11	-73	-68	-147	-77	67	-4824	3925	-32740	-155	-27325	-10989	-27185	-2658	-23452	-13469	-18975	-2538	-25128	-12617	-14960	49
0.605000	-24	41	89	-58	-110	-36	8	-14	-15	6	-74	-64	-93	-18	-27	-58	-101	12	-83	-31	-110	-25	-99	-70	-62	-1	-100	-13	-74	-68	-148	-76	24	-4495	3693	-32759	840	-27292	-10815	-27697	-2399	-23460	-13470	-19350	-462	-24991	-12694	-15309	-210
0.605833	-25	38	87	-60	-111	-33	9	-15	-15	5	-77	-67	-96	-17	-15	-60	-98	35	-84	-34	-107	-23	-99	-69	-57	0	-100	-16	-74	-70	-152	-77	25	-4143	3414	-32746	1023	-27300	-10655	-28136	-1887	-23527	-13468	-19717	502	-24922	-12777	-15670	-233
0.606667	-27	40	85	-48	-113	-38	6	-17	-21	4	-75	-80	-97	-15	-34	-62	-103	33	-88	-36	-111	-28	-104	-73	-68	-5	-105	-15	-76	-73	-128	-76	-32	-3771	3094	-32764	406	-27342	-10507	-28493	-772	-23639	-13458	-20083	-353	-24925	-12846	-16028	-163
0.607500	-28	37	82	-60	-113	-38	6	-17	-22	2	-79	-70	-101	-17	-34	-61	-102	35	-83	-31	-105	-23	-100	-70	-65	-1	-100	-13	-74	-70	-149	-75	-91	-3382	2755	-32748	201	-27403	-10353	-28771	-241	-23803	-13432	-20435	-698	-24994	-12896	-16383	-310
0.608333	-25	40	87	-60	-111	-33	11	-11	-24	7	-70	-65	-99	-14	-27	-58	-98	38	-84	-31	-103	-19	-94	-67	-61	0	-98	-10	-67	-64	-145	-73	-66	-2991	2394	-32748	422	-27487	-10207	-28972	-42	-24004	-13394	-20775	-379	-25127	-12933	-16729	-321
0.609167	-24	45	90	-59	-107	-33	15	-15	-15	6	-72	-66	-95	-15	-28	-58	-97	38	-79	-30	-95	-17	-100	-67	-61	1	-100	-12	-69	-66	-132	-69	-57	-2600	2020	-32749	453	-27596	-10056	-29104	-56	-24247	-13342	-21108	102	-25331	-12944	-17064	-354
0.610000	-24	42	88	-57	-107	-33	16	-11	-15	7	-69	-52	-92	-13	-28	-58	-102	35	-84	-30	-104	-22	-101	-67	-61	1	-99	-13	-70	-70	-147	-74	-88	-2221	1638	-32734	364	-27711	-9904	-29180	-270	-24508	-13270	-21424	887	-25589	-12932	-17389	-366
0.610833	-22	43	49	-58	-109	-32	13	-14	-18	5	-72	-64	-94	-13	-28	-59	-98	38	-90	-30	-103	-17	-98	-68	-62	0	-99	-1	-70	-69	-145	-72	-102	-1855	1263	-32751	692	-27820	-9745	-29194	-30	-24793	-13175	-21723	2217	-25896	-12890	-17687	-289
0.611667	-23	59	91	-56	-108	-32	13	-14	-19	6	-69	-65	-95	-15	-29	-59	-102	36	-83	-30	-104	-17	-96	-68	-65	0	-99	-11	-63	-66	-145	-75	-97	-1510	893	-32720	-94	-27924	-9573	-29155	-118	-25072	-13062	-21993	-49	-26236	-12815	-17976	-233
0.612500	-22	43	88	-57	-109	-33	12	-14	-22	5	-70	-64	-95	-13	-27	-57	-102	37	-70	-29	-104	-24	-97	-72	-64	1	-100	-11	-75	-67	-146	-74	-79	-1188	533	-32648	-349	-28010	-9401	-29075	-1252	-25347	-12926	-22248	-1258	-26600	-12710	-18241	-18
0.613333	-22	44	85	-61	-109	-32	15	-10	-10	4	-63	-64	-94	-16	-29	-60	-100	38	-83	-5	-104	-19	-96	-68	-64	-1	-100	-11	-72	-70	-148	-74	-97	-899	167	-32500	583	-28070	-9215	-28954	-891	-25607	-12780	-22482	159	-26984	-12577	-18489	-165
0.614167	-9	45	87	-61	-109	-32	13	-15	-19	1	-74	-63	-96	-14	-29	-61	-103	39	-85	-30	-109	-22	-102	-69	-64	1	-101	-11	-72	-70	-171	-75	-80	-648	-144	-32338	256	-28107	-9027	-28805	-735	-25845	-12615	-22692	438	-27361	-12403	-18717	-77
0.615000	-22	44	88	-61	-109	-30	12	-17	-16	4	-73	-66	-97	17	-29	-57	-100	34	-83	-35	-108	-24	-99	-68	-64	-1	-102	-14	-75	-64	-145	-72	-91	-438	-460	-32132	122	-28109	-8833	-28630	-456	-26054	-12441	-22890	440	-27732	-12217	-18933	-90
0.615833	-24	39	87	-61	-111	-33	10	-15	-19	3	-74	-65	-96	-15	-29	-61	-100	35	-86	-31	-105	-21	-98	-69	-61	5	-100	-12	-70	-66	-144	-74	-114	-264	-764	-31905	233	-28076	-8653	-28436	-221	-26219	-12261	-23060	1052	-28070	-12005	-19134	-151
0.616667	-19	41	88	-69	-108	-30	12	-11	-17	6	-72	-60	-94	8	-24	-59	-98	38	-85	-27	-103	-17	-96	-67	-62	3	-100	-10	-69	-65	-144	-69	-62	-131	-1065	-31648	-210	-28011	-8451	-28236	-129	-26347	-12085	-23212	-225	-28377	-11769	-19329	-234
0.617500	-23	43	85	-36	-108	-30	15	-11	-15	6	-72	-60	-95	-12	-28	-60	-98	30	-85	-29	-102	-21	-101	-69	-63	-1	-98	-11	-70	-74	-146	-74	-57	-45	-1354	-31367	-398	-27909	-8272	-28033	-376	-26430	-11913	-23359	-751	-28648	-11524	-19523	-50
0.618333	-28	38	84	-60	-111	-34	13	-16	-19	4	-72	-70	-97	-16	-13	-63	-99	34	-84	-29	-105	-21	-99	-73	-67	-1	-102	-13	-72	-69	-145	-79	-99	-8	-1650	-31066	544	-27774	-8112	-27836	-417	-26475	-11754	-23482	1279	-28870	-11278	-19710	-151
0.619167	-25	40	86	-60	-109	-32	12	-14	-19	5	-73	-62	-96	-16	-31	-62	-100	35	-85	-21	-105	-21	-102	-69	-65	0	-101	-14	-66	-75	-148	-76	-30	8	-1943	-30750	813	-27601	-7948	-27631	-269	-26461	-11603	-23591	2350	-29040	-11020	-19898	-181
0.620000	-23	40	86	-59	-115	-33	11	-15	-18	5	-70	-63	-96	-17	-25	-80	-97	35	-83	-33	-105	-25	-102	-73	-62	0	-101	-12	-70	-69	-144	-73	-14	-19	-2245	-30413	164	-27396	-7807	-27441	600	-26407	-11471	-23691	1670	-29148	-10765	-20086	-34
0.620833	-50	40	87	-58	-110	-33	13	-12	-21	4	-70	-61	-96	-18	-28	-60	-99	28	-84	-31	-105	-23	-99	-69	-62	4	-92	-14	-70	-69	-147	-68	-55	-77	-2550	-30068	-346	-27160	-7681	-27253	1122	-26311	-11359	-23775	769	-29207	-10525	-20273	120
0.621667	-23	42	86	-48	-112	-33	12	-12	-17	8	-70	-61	-95	-16	-27	-58	-98	36	-83	-33	-107	-22	-101	-68	-60	0	-98	-10	-68	-66	-143	-74	-32	-167	-2883	-29715	-189	-26912	-7577	-27083	1318	-26185	-11268	-23850	678	-29215	-10297	-20459	365
0.622500	-19	41	84	-61	-109	-30	15	-12	-18	4	-73	-65	-96	-15	-29	-65	-100	34	-83	-32	-105	-23	-99	-67	-65	0	-102	-10	-73	-69	-146	-73	-51	-284	-3217	-29362	-19	-26638	-7496	-26924	1160	-26027	-11192	-23906	895	-29174	-10091	-20647	310
0.623333	-22	37	85	-62	-112	-32	18	-12	-21	2	-74	-64	-97	-17	-26	-61	-105	28	-90	-35	-109	-24	-103	-69	-66	-7	-103	-13	-77	-69	-147	-77	-56	-417	-3575	-29023	195	-26371	-7435	-26778	710	-25849	-11140	-23971	1273	-29092	-9909	-20838	249
0.624167	-26	36	82	-61	-104	-35	9	-14	-28	1	-78	-65	-99	-21	-30	-62	-101	33	-88	-36	-108	-22	-103	-73	-66	-3	-101	-16	-75	-68	-148	-74	-6	-557	-3931	-28685	759	-26072	-7396	-26639	860	-25653	-11105	-24014	2422	-28964	-9757	-21015	199
0.625000	-30	39	85	-60	-111	-31	10	-9	-21	3	-70	-64	-96	-16	-29	-58	-104	28	-88	-38	-109	-24	-104	-69	-64	-3	-101	-14	-73	-67	-148	-75	24	-702	-4305	-28369	188	-25786	-7356	-26504	1211	-25442	-11086	-24046	657	-28812	-9632	-21179	27
0.625833	-27	44	86	-60	-109	-34	11	-18	-19	2	-76	-65	-99	-12	-29	-59	-100	29	-85	-35	-110	-24	-96	-73	-66	-1	-102	-14	-75	-70	-144	-75	91	-850	-4678	-28075	-716	-25501	-7367	-26380	-277	-25235	-11080	-24068	-1965	-28637	-9545	-21327	159
0.626667	-28	40	85	-60	-111	-39	8	-16	-21	3	-74	-63	-100	-16	-32	-61	-102	30	-86	-35	-105	-28	-102	-70	-64	-1	-99	-14	-76	-69	-151	-79	77	-993	-5063	-27792	718	-25231	-7381	-26256	-435	-25028	-11091	-24073	-576	-28444	-9491	-21458	-117
0.627500	-27	41	85	-61	-113	-38	10	-16	-22	4	-74	-65	-99	-17	-30	-59	-102	33	-84	-33	-109	-25	-102	-69	-73	0	-98	-14	-74	-67	-147	-74	-9	-1124	-5446	-27562	715	-24974	-7406	-26133	-320	-24825	-11102	-24063	-802	-28232	-9469	-21556	-177
0.628333	-23	44	89	-57	-104	-30	17	-7	-17	8	-70	-61	-95	-12	-29	-59	-97	38	-79	-29	-107	-21	-97	-66	-59	3	-96	-10	-69	-66	-146	-76	-38	-1245	-5819	-27344	645	-24732	-7439	-26005	157	-24625	-11119	-24029	-1072	-28016	-9483	-21624	-162
0.629167	-19	40	90	-58	-110	-31	16	-11	-14	6	-70	-63	-93	-10	-25	-55	-98	38	-79	-29	-104	-19	-97	-65	-61	4	-97	-9	-69	-59	-143	-73	-47	-1349	-6184	-27168	584	-24512	-7487	-25876	897	-24448	-11140	-23996	-1112	-27794	-9526	-21654	-161
0.630000	-19	43	89	-58	-109	-34	15	-13	-15	6	-73	-64	-96	-14	-27	-72	-99	37	-79	-27	-103	-22	-95	-66	-60	2	-97	-10	-74	-76	-147	-73	-92	-1443	-6534	-27019	196	-24304	-7534	-25736	1469	-24272	-11156	-23911	-2349	-27573	-9599	-21646	-145
0.630833	-19	43	88	-57	-108	-31	12	-11	-16	5	-72	-65	-95	-14	-27	-57	-91	35	-84	-30	-104	-45	-102	-67	-61	0	-96	-12	-73	-70	-146	-77	-129	-1522	-6869	-26908	-531	-24111	-7584	-25588	1458	-24102	-11172	-23814	-3897	-27346	-9684	-21588	93
0.631667	-25	42	86	-62	-111	-35	11	-13	-19	3	-75	-67	-95	-15	-29	-59	-99	35	-83	-30	-104	-22	-100	-90	-64	-4	-100	-15	-74	-70	-148	-76	-178	-1582	-7181	-26823	320	-23927	-7632	-25432	1632	-23932	-11166	-23688	-2244	-27118	-9785	-21485	44
0.632500	-26	39	85	-63	-111	-34	10	-14	-21	5	-77	-67	-98	-15	-30	-58	-100	36	-85	-32	-109	-22	-101	-67	-61	-1	-118	-13	-70	-68	-149	-76	-251	-1629	-7472	-26761	1109	-23747	-7673	-25258	1614	-23757	-11148	-23522	-765	-26877	-9892	-21326	-64
0.633333	-25	43	86	-60	-110	-34	13	-10	-19	8	-76	-64	-96	-14	-29	-56	-99	37	-77	-31	-103	-21	-100	-70	-64	-3	-102	-12	-70	-72	-149	-75	-213	-1665	-7730	-26725	776	-23569	-7708	-25069	2155	-23572	-11105	-23324	-920	-26626	-9995	-21116	133
0.634167	-22	43	87	-52	-108	-36	13	-13	-17	3	-72	-64	-96	-14	-31	-59	-103	37	-83	-28	-90	-21	-99	-75	-64	0	-98	-11	-70	-92	-148	-76	-114	-1691	-7961	-26710	206	-23386	-7732	-24860	2437	-23362	-11049	-23087	-1275	-26364	-10093	-20862	70
0.635000	-26	43	89	-58	-100	-32	11	-40	-17	9	-72	-64	-95	5	-26	-58	-96	39	-83	-30	-107	-24	-101	-69	-59	0	-98	-11	-69	-68	-147	-73	-64	-1710	-8159	-26713	-33	-23180	-7748	-24634	2342	-23131	-10972	-22812	-758	-26089	-10172	-20556	168
0.635833	-24	46	90	-57	-107	-31	15	-12	-16	7	-70	-63	-93	-15	-28	-58	-97	38	-80	-29	-101	-22	-101	-68	-59	1	-97	-11	-73	-70	-146	-73	-61	-1728	-8336	-26725	-105	-22988	-7745	-24382	2016	-22873	-10876	-22489	-21	-25788	-10235	-20213	204
0.636667	-21	33	89	-57	-105	-30	16	-12	-15	12	-68	-62	-92	-12	-25	-56	-98	39	-81	-27	-103	-19	-99	-65	-59	2	-96	2	-68	-66	-141	-70	-63	-1744	-8479	-26744	168	-22757	-7742	-24111	1754	-22583	-10761	-22131	1093	-25463	-10276	-19831	34
0.637500	-23	44	87	-57	-113	-30	13	-11	-21	4	-74	-63	-99	-12	-28	-58	-102	37	-57	-30	-105	-18	-98	-68	-63	2	-99	-14	-70	-68	-144	-73	-117	-1770	-8599	-26762	519	-22503	-7735	-23820	1993	-22266	-10640	-21728	3199	-25117	-10296	-19425	-12
0.638333	-25	41	86	-77	-110	-32	12	-10	-18	4	-74	-64	-95	-17	-15	-57	-104	36	-86	-31	-105	-22	-102	-70	-64	-1	-101	-13	-73	-73	-146	-77	-85	-1803	-8686	-26783	311	-22222	-7716	-23499	2297	-21901	-10505	-21272	3440	-24743	-10288	-19004	-130
0.639167	-25	18	86	-61	-108	-33	9	-14	-17	4	-74	-62	-96	-15	-29	-62	-99	34	-87	-33	-107	-19	-104	-74	-69	-8	-101	-13	-73	-69	-145	-76	-16	-1838	-8743	-26785	-874	-21911	-7691	-23153	538	-21501	-10358	-20776	407	-24343	-10256	-18563	-15
0.640000	-26	42	85	-63	-107	-33	9	-15	-19	3	-75	-62	-94	-22	-31	-65	-100	35	-84	-36	-107	-24	-103	-73	-68	-5	-102	-15	-73	-72	-148	-81	-21	-1889	-8776	-26781	350	-21573	-7662	-22773	-646	-21068	-10208	-20243	2050	-23918	-10204	-18136	-159
0.640833	-27	39	84	-64	-113	-35	6	-19	-23	0	-77	-65	-98	-9	-35	-63	-100	33	-88	-32	-107	-25	-105	-73	-63	-3	-100	-14	-73	-74	-147	-76	-10	-1948	-8776	-26752	263	-21201	-7632	-22362	-1377	-20597	-10056	-19669	2421	-23463	-10124	-17705	-305
0.641667	-26	42	84	-62	-110	-28	10	-14	-23	4	-75	-65	-97	-16	-32	-59	-103	34	-85	-33	-104	-23	-101	-78	-66	-5	-100	-14	-75	-70	-146	-75	-4	-2016	-8754	-26706	225	-20802	-7601	-21916	-1841	-20100	-9915	-19063	2282	-22998	-10031	-17302	-250
0.642500	-24	43	86	-61	-112	-34	10	-12	-18	5	-72	-64	-97	-17	-26	-59	-100	36	-83	-32	-105	-26	-103	-70	-61	-1	-98	-12	-73	-69	-146	-72	47	-2094	-8700	-26636	264	-20385	-7573	-21442	-2037	-19576	-9783	-18429	1849	-22509	-9921	-16915	-193
0.643333	-25	42	88	-60	-127	-33	13	-15	-50	4	-75	-64	-96	-16	-29	-61	-110	37	-84	-31	-107	-22	-103	-68	-65	0	-101	-15	-74	-73	-141	-74	64	-2182	-8621	-26546	191	-19944	-7541	-20927	-2146	-19014	-9669	-17774	1355	-22007	-9808	-16588	-188
0.644167	-24	43	85	-61	-115	-35	10	-14	-18	3	-74	-65	-97	-14	-31	-60	-101	29	-64	-35	-108	-24	-100	-68	-65	0	-101	-24	-69	-72	-145	-74	26	-2275	-8513	-26433	-649	-19492	-7514	-20402	-2947	-18484	-9570	-17100	-901	-21494	-9688	-16303	3
0.645000	-24	39	86	-57	-111	-34	10	-15	-21	0	-81	-66	-98	-18	-30	-61	-102	35	-81	-34	-105	-25	-103	-72	-66	0	-104	-14	-75	-72	-151	-76	24	-2372	-8374	-26296	72	-19031	-7489	-19830	-3384	-17923	-9494	-16423	145	-20983	-9573	-16067	50
0.645833	-27	38	82	-62	-111	-36	10	-16	-22	1	-77	-61	-102	-16	-31	-63	-103	30	-86	-32	-103	-25	-103	-69	-64	-1	-101	-12	-74	-73	-149	-77	42	-2474	-8202	-26148	484	-18564	-7456	-19236	-3493	-17360	-9435	-15748	1705	-20471	-9439	-15894	-222
0.646667	-13	8	84	-62	-112	-36	7	-16	-24	1	-78	-67	-98	-19	-31	-62	-101	30	-85	-35	-110	-26	-104	-73	-67	-6	-100	-11	-75	-72	-150	-75	43	-2571	-7993	-25954	-63	-18095	-7414	-18619	-2922	-16807	-9399	-15082	1565	-19966	-9340	-15781	-50
0.647500	-25	41	86	-62	-113	-39	10	-17	-19	1	-76	-65	-98	-24	-33	-63	-102	29	-86	-36	-110	-36	-101	-70	-64	-4	-100	-11	-72	-70	-145	-77	9	-2663	-7762	-25762	-684	-17629	-7364	-17981	-2159	-16260	-9377	-14430	992	-19454	-9223	-15725	123
0.648333	-24	43	84	-61	-108	-33	10	-16	-13	-18	-77	-65	-94	-15	-31	-59	-100	33	-83	-34	-103	-26	-102	-69	-61	0	-103	-15	-73	-72	-146	-75	18	-2753	-7499	-25556	-725	-17181	-7299	-17352	-1526	-15733	-9368	-13802	1243	-18969	-9110	-15722	136
0.649167	-25	41	86	-59	-110	-35	11	-16	-18	2	-76	-66	-95	-16	-32	-57	-99	30	-78	-33	-83	-23	-99	-68	-61	0	-100	-11	-73	-73	-147	-72	2	-2824	-7205	-25340	-712	-16750	-7212	-16671	-763	-15202	-9374	-13207	1521	-18471	-8996	-15773	118
0.650000	-26	40	87	-62	-110	-35	9	-15	-21	-1	-75	-64	-76	-13	-30	-60	-101	33	-83	-35	-104	-26	-100	-69	-64	0	-97	-4	-72	-72	-146	-72	-78	-2886	-6888	-25119	-787	-16342	-7109	-16009	-303	-14727	-9381	-12648	1907	-18029	-8880	-15860	91
0.650833	-22	44	89	-60	-111	-33	11	-13	-19	4	-76	-67	-101	-15	-31	-60	-99	36	-84	-31	-102	-24	-102	-66	-62	0	-96	-15	-72	-74	-149	-72	-156	-2941	-6547	-24898	-633	-15957	-6971	-15345	254	-14268	-9383	-12133	3418	-17588	-8751	-15979	27
0.651667	-11	41	87	-58	-107	-33	11	-44	-21	4	-75	-65	-95	-14	-30	-60	-99	34	-83	-36	-105	-27	-100	-68	-63	0	-97	-13	-74	-72	-148	-73	-204	-2978	-6188	-24679	-471	-15588	-6810	-14691	1652	-13835	-9375	-11665	5243	-17155	-8606	-16109	-87
0.652500	-23	43	86	-59	-109	-32	12	-15	-21	3	-76	-66	-96	-15	-25	-60	-96	36	-87	-34	-105	-27	-91	-67	-62	-3	-103	-15	-75	-73	-148	-73	-144	-3001	-5814	-24466	-1859	-15252	-6611	-14054	1539	-13435	-9329	-11248	2986	-16745	-8441	-16241	116
0.653333	-25	40	74	-61	-110	-32	10	-13	-19	4	-75	-76	-99	-14	-30	-61	-103	32	-88	-33	-107	-25	-100	-69	-61	-1	-100	-14	-70	-73	-150	-59	11	-3002	-5427	-24260	-1170	-14945	-6387	-13434	1465	-13056	-9301	-10873	4566	-16343	-8247	-16366	243
0.654167	-49	39	87	-32	-104	-31	12	-15	-21	3	-76	-65	-96	-13	-27	-61	-98	34	-84	-33	-128	-23	-99	-69	-65	-3	-98	-5	-73	-68	-147	-73	-11	-2988	-5035	-24064	-940	-14665	-6124	-12840	2284	-12710	-9214	-10542	5641	-15960	-8021	-16464	224
0.655000	-24	42	88	-59	-109	-29	13	-13	-16	7	-75	-65	-94	-12	-27	-60	-100	37	-84	-32	-104	-21	-99	-68	-62	1	-100	-15	-69	-68	-148	-74	-44	-2962	-4643	-23885	-934	-14410	-5830	-12267	2931	-12385	-9082	-10262	6293	-15588	-7762	-16529	391
0.655833	-26	39	87	-58	-110	-32	11	-15	-18	5	-73	-66	-95	-12	-26	-66	-100	36	-84	-32	-103	-23	-100	-70	-62	1	-96	-14	-69	-66	-146	-75	-28	-2907	-4260	-23712	-919	-14178	-5508	-11729	3811	-12088	-8908	-10019	6305	-15226	-7468	-16530	176
0.656667	-24	40	87	-60	-105	-31	11	-12	-18	5	-73	-65	-96	-16	-28	-60	-102	36	-88	-33	-109	-23	-101	-66	-64	1	-100	-16	-75	-61	-149	-75	-91	-2869	-3891	-23553	-1009	-13965	-5161	-11217	4692	-11813	-8693	-9819	6521	-14881	-7142	-16510	-99
0.657500	-26	37	86	-64	-114	-36	8	-16	-19	5	-82	-68	-97	-17	-28	-61	-102	36	-84	-16	-110	-25	-100	-68	-62	1	-95	-17	-73	-68	-149	-74	-78	-2807	-3532	-23410	-2354	-13768	-4786	-10713	4890	-11552	-8421	-9652	4418	-14532	-6764	-16410	96
0.658333	-26	38	88	-63	-110	-34	10	-16	-23	4	-74	-74	-97	-17	-29	-62	-102	33	-87	-36	-109	-24	-101	-69	-64	-4	-102	-19	-67	-73	-150	-75	-99	-2742	-3201	-23265	-2263	-13572	-4404	-10289	5389	-11307	-8101	-9507	5123	-14187	-6360	-16247	260
0.659167	-24	39	82	-62	-112	-34	11	-11	-21	5	-77	-66	-95	-15	-27	-59	-103	36	-85	-33	-103	-22	-99	-69	-65	-21	-99	-15	-70	-67	-144	-73	-128	-2668	-2895	-23127	-1341	-13384	-3994	-9866	5954	-11062	-7722	-9384	7178	-13840	-5934	-16025	-88
0.660000	-25	38	85	-60	-109	-33	10	-16	-19	4	-75	-68	-95	-17	-24	-59	-99	34	-82	-34	-105	-24	-99	-69	-65	-5	-98	-14	-70	-68	-145	-76	-134	-2597	-2615	-22996	-1161	-13194	-3589	-9470	6874	-10824	-7304	-9278	7736	-13496	-5461	-15747	173
0.660833	-24	39	86	-59	-111	-33	12	-13	-18	5	-72	-66	-99	-15	-24	-62	-100	34	-83	-30	-104	-15	-98	-70	-62	0	-99	-15	-70	-67	-146	-76	-134	-2523	-2383	-22855	-1507	-12996	-3179	-9098	8049	-10574	-6841	-9175	6756	-13141	-4986	-15416	371
0.661667	-26	41	88	-59	-79	-28	13	-15	-18	9	-69	-62	-94	-14	-26	-62	-97	38	-81	-31	-102	-21	-95	-70	-62	0	-96	-13	-70	-67	-160	-74	-1	-2451	-2179	-22709	-1581	-12775	-2781	-8749	8494	-10326	-6345	-9085	6262	-12794	-4501	-15042	330
0.662500	-26	41	89	-56	-108	-30	13	-11	-16	7	-70	-63	-104	-12	-28	-61	-99	36	-81	-31	-102	-23	-99	-73	-63	0	-96	-13	-68	-72	-148	-76	41	-2384	-2012	-22546	-1506	-12536	-2391	-8407	8792	-10059	-5820	-8984	6256	-12429	-4013	-14634	422
0.663333	-23	42	59	-55	-109	-33	13	-14	-17	7	-70	-64	-94	-27	-25	-58	-98	33	-81	-31	-105	-24	-99	-68	-62	1	-98	-10	-72	-63	-146	-75	-247	-2326	-1891	-22363	-1338	-12262	-2028	-8094	8550	-9780	-5275	-8878	6293	-12048	-3535	-14202	397
0.664167	-27	41	84	-57	-109	-34	11	-10	-18	6	-73	-65	-100	-18	-28	-59	-113	34	-81	-32	-105	-25	-100	-70	-63	-1	-100	-15	-76	-70	-149	-77	-374	-2279	-1814	-22150	-957	-11968	-1683	-7786	7108	-9481	-4715	-8755	7035	-11662	-3075	-13765	490
0.665000	-25	43	90	-62	-113	-30	-14	-15	-15	4	-75	-66	-100	-17	-29	-62	-102	33	-86	-35	-109	-25	-107	-70	-69	-3	-101	-18	-75	-46	-149	-77	-343	-2240	-1783	-21909	-174	-11638	-1372	-7484	5790	-9159	-4169	-8618	8442	-11257	-2639	-13331	434
0.665833	-27	36	84	-64	-112	-39	7	-16	-28	-1	-77	-68	-100	-11	-32	-62	-105	29	-83	-34	-111	-23	-102	-69	-67	-3	-100	-16	-75	-73	-150	-77	-492	-2214	-1791	-21609	-995	-11262	-1089	-7189	3040	-8810	-3623	-8457	5128	-10829	-2228	-12914	463
0.666667	-28	36	82	-66	-113	-35	9	-16	-23	0	-76	-66	-98	-18	-30	-63	-104	28	-86	-33	-108	-24	-103	-73	-66	-3	-99	-17	-76	-73	-148	-79	-501	-2199	-1840	-21268	-443	-10850	-847	-6893	-837	-8440	-3096	-8274	4794	-10390	-1858	-12511	652
0.667500	-25	39	86	-61	-111	-33	13	-15	-22	0	-74	-65	-95	-17	-29	-59	-97	34	-82	-31	-105	-23	-64	-72	-65	-1	-100	-13	-74	-72	-146	-75	-332	-2188	-1935	-20861	340	-10399	-635	-6601	-3209	-8045	-2597	-8066	5534	-9925	-1526	-12139	253
0.668333	-26	50	90	-58	-110	-31	16	-13	-16	6	-72	-59	-93	-11	-28	-58	-98	36	-80	-28	-101	-19	-100	-67	-62	3	-95	1	-69	-66	-144	-75	-266	-2187	-2062	-20400	189	-9909	-479	-6308	-5511	-7626	-2137	-7834	5627	-9446	-1234	-11807	155
0.669167	-22	45	91	-59	-107	-32	18	-12	-15	11	-69	-61	-96	-10	-26	-55	-96	37	-80	-28	-103	-41	-99	-69	-60	1	-94	-9	-74	-66	-144	-70	-268	-2195	-2248	-19872	126	-9399	-365	-6021	-7452	-7193	-1728	-7586	5220	-8949	-996	-11514	106
0.670000	-25	42	90	-59	-109	-31	12	-14	-6	19	-73	-61	-96	-15	-28	-60	-99	35	-81	-30	-103	-18	-98	-69	-63	1	-93	-10	-70	-67	-145	-74	-149	-2213	-2460	-19277	429	-8851	-293	-5734	-9050	-6743	-1370	-7320	5344	-8433	-805	-11262	35
0.670833	-23	44	88	-56	-107	-29	12	-11	-18	8	-69	-60	-85	-12	-28	-58	-97	37	-82	-32	-105	-22	-100	-67	-62	3	-96	-10	-69	-69	-145	-74	-53	-2233	-2695	-18600	-454	-8285	-275	-5451	-11258	-6287	-1084	-7045	3004	-7910	-663	-11046	205
0.671667	-22	44	89	-56	-105	-27	13	-10	-17	5	-67	-61	-92	-14	-28	-56	-99	37	-80	-29	-110	-18	-97	-67	-60	1	-100	-11	-73	-68	-143	-75	-74	-2253	-2995	-17849	-445	-7700	-299	-5179	-13847	-5819	-859	-6765	2575	-7373	-570	-10868	468
0.672500	-25	41	89	-61	-107	-32	12	-12	-23	7	-70	-61	-96	-14	-28	-60	-102	32	-83	-40	-107	-23	-99	-69	-63	1	-97	-12	-73	-68	-147	-75	-92	-2275	-3304	-17025	470	-7114	-375	-4915	-15743	-5357	-688	-6485	4533	-6825	-524	-10710	86
0.673333	-25	40	88	-59	-109	-33	13	-15	-21	3	-75	-62	-97	-14	-29	-60	-101	35	-82	-31	-107	-21	-102	-70	-65	1	-101	-13	-74	-73	-151	-76	-24	-2294	-3655	-16129	384	-6529	-525	-4667	-16699	-4905	-642	-6215	5176	-6282	-518	-10580	160
0.674167	-53	41	86	-61	-111	-36	7	-15	-18	3	-73	-63	-95	-17	-29	-57	-104	33	-83	-32	-104	-22	-99	-66	-63	1	-100	-12	-73	-68	-146	-73	-38	-2304	-3977	-15158	-351	-5947	-654	-4431	-16076	-4453	-643	-5973	4387	-5730	-557	-10452	566
0.675000	-6	44	87	-59	-112	-34	13	-11	-18	5	-48	-62	-96	-16	-25	-56	-101	37	-81	-30	-105	-18	-99	-72	-64	2	-95	-11	-68	-67	-144	-73	-48	-2302	-4322	-14125	-685	-5381	-861	-4209	-14917	-4023	-733	-5722	3853	-5191	-637	-10338	581
0.675833	-25	45	90	-58	-110	-30	12	2	-15	6	-67	-61	-94	-13	-24	-57	-99	53	-82	-30	-104	-19	-99	-66	-60	3	-97	-13	-70	-66	-144	-73	-38	-2294	-4671	-13021	-614	-4841	-1107	-4012	-13724	-3613	-890	-5521	3681	-4663	-752	-10206	421
0.676667	-25	43	90	-58	-107	-32	13	-3	-15	10	-69	-60	-91	-13	-23	-55	-94	40	-79	-30	-102	-19	-102	-68	-60	1	-96	-11	-68	-68	-145	-74	-78	-2274	-5003	-11860	-629	-4332	-1397	-3844	-12314	-3228	-1124	-5360	3766	-4156	-912	-10071	247
0.677500	-23	43	92	-56	-105	-28	15	-11	-16	7	-34	-60	-93	-13	-26	-58	-98	38	-80	-28	-85	-18	-98	-66	-63	2	-97	-11	-72	-70	-145	-73	-155	-2238	-5313	-10644	-710	-3860	-1721	-3707	-10291	-2872	-1423	-5242	4004	-3673	-1116	-9919	72
0.678333	-26	38	86	-61	-111	-32	13	-14	-23	7	-70	-62	-99	-13	-27	-57	-101	37	-83	-33	-109	-22	-102	-68	-63	1	-104	-6	-70	-74	-147	-78	-146	-2192	-5588	-9385	-79	-3429	-2082	-3593	-7118	-2545	-1784	-5174	5187	-3214	-1356	-9740	-75
0.679167	-26	39	91	-58	-111	-32	11	-12	-17	6	-74	-69	-96	-5	-33	-59	-98	40	-85	-30	-104	-17	-100	-65	-62	0	-100	-14	-74	-70	-147	-74	40	-2126	-5816	-8088	-141	-3039	-2468	-3513	-4393	-2245	-2196	-5160	2479	-2790	-1627	-9538	204
0.680000	-23	41	97	-60	-110	-29	12	-13	-15	9	-69	-62	-98	-15	-27	-58	-99	40	-85	-33	-104	-17	-101	-66	-62	0	-99	-13	-70	-70	-149	-76	29	-2050	-5990	-6762	294	-2694	-2878	-3472	-3247	-1973	-2653	-5185	624	-2404	-1940	-9312	622
0.680833	-24	42	87	-59	-109	-32	16	-13	-21	4	-73	-65	-98	-14	-21	-61	-99	37	-83	-32	-104	-21	-102	-72	-62	0	-99	-11	-73	-72	-147	-64	-45	-1957	-6093	-5408	1289	-2390	-3314	-3462	-641	-1730	-3138	-5271	1595	-2051	-2286	-9060	406
0.681667	-25	42	91	-60	-108	-32	12	-13	-16	9	-73	-66	-95	-15	-26	-59	-102	36	-88	-27	-102	-18	-102	-68	-64	0	-100	-14	-75	-70	-147	-75	101	-1855	-6127	-4052	684	-2133	-3763	-3498	2014	-1514	-3638	-5409	1900	-1747	-2671	-8793	404
0.682500	-24	42	86	-59	-112	-34	8	-18	-24	5	-73	-45	-96	-15	-28	-61	-102	40	-84	-30	-104	-21	-97	-70	-64	-1	-98	-11	-68	-70	-146	-75	193	-1735	-6068	-2704	-19	-1909	-4215	-3566	5081	-1318	-4149	-5580	1838	-1474	-3089	-8501	322
0.683333	-23	40	88	-60	-100	-33	13	-12	-15	9	-70	-66	-92	-15	-26	-60	-99	38	-83	-32	-101	-19	-98	-68	-63	0	-99	-12	-72	-72	-149	-76	173	-1592	-5930	-1390	-415	-1722	-4665	-3672	7887	-1134	-4661	-5795	1397	-1242	-3532	-8204	316
0.684167	-24	42	86	-59	-107	-33	9	-15	-18	7	-72	-64	-91	-16	-28	-60	-97	36	-83	-30	-103	-19	-102	-68	-62	0	-97	-13	-75	-70	-150	-76	103	-1469	-5699	-129	-901	-1565	-5107	-3820	9469	-971	-5185	-6033	-1196	-1048	-4000	-7897	64
0.685000	-25	43	86	-59	-109	-33	5	-13	-17	6	-73	-66	-97	-16	-29	-59	-98	35	-80	-32	-103	-21	-100	-67	-61	1	-99	-14	-93	-73	-146	-75	156	-1326	-5378	1055	-923	-1434	-5527	-3991	9743	-811	-5644	-6295	-3084	-887	-4486	-7593	170
0.685833	-26	40	86	-61	-114	-36	8	-16	-19	5	-74	-81	-92	-15	-29	-61	-100	33	-86	-35	-107	-24	-101	-69	-62	-1	-100	-16	-76	-80	-146	-77	244	-1178	-4969	2147	7	-1317	-5926	-4201	9802	-658	-6094	-6555	-2210	-758	-4978	-7297	-115
0.686667	-26	38	85	-57	-110	-34	9	-15	-22	4	-76	-69	-97	-16	-29	-56	-102	33	-87	-43	-109	-23	-104	-70	-64	-1	-108	-16	-76	-74	-150	-78	205	-1026	-4467	3128	167	-1210	-6288	-4442	8963	-493	-6499	-6813	-2152	-658	-5474	-7014	-452
0.687500	-28	38	84	-62	-110	-35	10	-21	-21	6	-75	-65	-96	-14	-27	-62	-100	33	-90	-30	-105	-21	-101	-68	-63	0	-97	-12	-68	-68	-147	-75	106	-873	-3883	3971	-83	-1110	-6602	-4703	8150	-350	-6855	-7050	-4144	-575	-5966	-6746	-437
0.688333	-21	41	89	-65	-110	-29	19	-12	-21	6	-72	-60	-98	-12	-25	-59	-98	35	-81	-26	-103	-17	-97	-66	-66	6	-97	-11	-68	-66	-144	-75	61	-719	-3232	4667	234	-1011	-6864	-4991	7316	-191	-7156	-7262	-6689	-514	-6442	-6511	-431
0.689167	-25	41	86	-57	-110	-29	13	-12	-18	7	-74	-62	-99	-11	-28	-58	-101	35	-82	-31	-103	-19	-99	-68	-62	2	-98	-12	-72	-68	-147	-69	51	-582	-2532	5193	770	-921	-7079	-5298	6190	-31	-7437	-7446	-8372	-474	-6900	-6308	-545
0.690000	-25	42	87	-59	-112	-32	9	-16	-22	4	-73	-61	-94	-15	-29	-62	-101	36	-84	-31	-108	-22	-104	-72	-64	1	-99	-15	-79	-69	-150	-76	22	-458	-1789	5559	554	-837	-7229	-5622	4352	130	-7618	-7610	-9381	-452	-7319	-6139	-699
0.690833	-23	40	85	-53	-111	-35	9	-16	-22	4	-76	-62	-101	-3	-29	-60	-102	34	-83	-28	-109	-23	-102	-68	-60	2	-98	-12	-73	-70	-149	-75	12	-349	-1018	5763	597	-749	-7355	-5948	2756	302	-7751	-7653	-9742	-440	-7697	-6009	-625
0.691667	-24	42	87	-59	-111	-36	11	-13	-19	5	-73	-60	-100	-15	-27	-61	-101	28	-85	-29	-108	-21	-102	-61	-62	2	-97	-15	-70	-67	-146	-76	73	-263	-233	5805	1705	-667	-7337	-6283	2258	468	-7828	-7672	-8690	-443	-8022	-5923	-615
0.692500	-24	45	87	-59	-111	-30	12	-14	-17	5	-73	-78	-96	-18	-29	-60	-99	33	-83	-31	-103	-21	-99	-69	-67	1	-95	-15	-72	-70	-146	-73	88	-211	539	5705	1628	-619	-7257	-6608	1432	633	-7849	-7627	-10421	-462	-8296	-5882	-595
0.693333	-21	43	86	-60	-109	-30	13	-10	-18	4	-69	-62	-96	-12	-27	-59	-101	29	-83	-32	-104	-23	-100	-66	-65	2	-98	-12	-77	-68	-146	-77	59	-196	1287	5470	1024	-556	-7136	-6931	-2264	783	-7815	-7521	-13757	-496	-8506	-5899	-237
0.694167	-22	43	89	-57	-109	-30	13	-19	-17	5	-73	-62	-93	-14	-26	-55	-98	36	-82	-31	-104	-18	-97	-65	-62	0	-96	-12	-72	-67	-144	-74	37	-219	2001	5130	2537	-526	-6942	-7235	-5057	926	-7732	-7353	-13116	-553	-8652	-5936	-493
0.695000	-24	44	89	-58	-110	-30	15	-10	-17	8	-70	-60	-92	-12	-27	-59	-114	37	-83	-29	-102	-18	-97	-67	-66	5	-95	-9	-68	-63	-142	-74	5	-282	2660	4700	2465	-527	-6692	-7524	-7347	1042	-7604	-7125	-13789	-634	-8730	-6028	-394
0.695833	-24	47	90	-58	-108	-28	17	-6	-12	6	-67	-61	-94	-7	-25	-57	-95	37	-81	-28	-114	-21	-97	-65	-61	4	-96	-10	-74	-67	-141	-70	-18	-389	3267	4204	2558	-564	-6401	-7786	-8569	1129	-7441	-6850	-14398	-729	-8743	-6167	-305
0.696667	-24	45	90	-53	-107	-27	17	-11	-17	5	-66	-57	-91	-10	-26	-67	-99	37	-82	-29	-101	-17	-96	-65	-60	3	-95	-8	-67	-66	-139	-74	-112	-545	3804	3658	2715	-636	-6070	-8019	-9154	1183	-7272	-6538	-14532	-850	-8693	-6351	-400
0.697500	-23	46	93	-55	-107	-27	13	-11	-14	7	-69	-61	-94	-11	-28	-57	-98	37	-81	-31	-104	-21	-99	-68	-61	4	-98	-12	-73	-67	-145	-73	-158	-739	4272	3085	2656	-753	-5713	-8224	-9259	1190	-7048	-6199	-15479	-998	-8582	-6572	-424
0.698333	-23	43	88	-59	-109	-32	12	-13	-21	4	-72	-64	-97	-15	-28	-63	-101	30	-83	-34	-104	-27	-103	-51	-64	0	-100	-15	-74	-75	-149	-77	-162	-976	4672	2504	2564	-914	-5347	-8390	-9155	1145	-6834	-5847	-16910	-1177	-8411	-6836	-258
0.699167	-26	43	87	-61	-115	-39	8	-17	-24	4	-75	-78	-96	-18	-30	-62	-100	33	-82	-34	-110	-24	-102	-69	-62	2	-97	-15	-72	-68	-146	-73	-74	-1235	5014	1927	3695	-1115	-4979	-8504	-7551	1051	-6618	-5492	-14854	-1372	-8186	-7124	-410
0.700000	-24	43	85	-60	-111	-33	11	-13	-18	5	-74	-63	-98	-16	-25	-58	-100	44	-81	-33	-104	-21	-99	-66	-63	4	-99	-13	-74	-70	-146	-74	26	-1513	5295	1369	3778	-1352	-4639	-8577	-6142	895	-6415	-5151	-13102	-1593	-7944	-7435	-434
0.700833	-23	35	87	-62	-108	-30	15	-13	-16	-15	-72	-66	-94	-14	-28	-59	-99	37	-85	-36	-104	-23	-98	-47	-63	2	-99	-11	-70	-69	-144	-70	17	-1813	5541	817	2998	-1630	-4300	-8606	-4990	681	-6231	-4843	-13766	-1827	-7622	-7773	-249
0.701667	-21	40	88	-59	-110	-29	15	-11	-16	4	-76	-66	-94	-13	-25	-58	-92	36	-80	-31	-104	-21	-97	-66	-65	0	-101	-10	-73	-67	-144	-74	-14	-2114	5726	252	2456	-1933	-4021	-8588	-4502	415	-6077	-4582	-14895	-2082	-7306	-8129	-407
0.702500	-27	38	88	-59	-110	-22	17	-11	-21	7	-70	-64	-95	-13	-27	-57	-99	37	-84	-31	-103	-22	-96	-67	-60	6	-97	-10	-72	-68	-145	-75	-93	-2415	5896	-248	2461	-2258	-3794	-8523	-4380	95	-5957	-4376	-14925	-2347	-6976	-8489	-516
0.703333	-24	43	91	-57	-108	-31	15	-15	-21	8	-74	-64	-94	-31	-29	-61	-99	18	-83	-30	-105	-22	-100	-69	-64	1	-100	-10	-70	-69	-148	-73	-136	-2700	6044	-786	2300	-2595	-3631	-8411	-4006	-267	-5880	-4226	-14710	-2618	-6646	-8846	-506
0.704167	-25	41	87	-59	-94	-28	13	-14	3	6	-72	-63	-93	-14	-29	-59	-101	37	-81	-28	-107	-24	-99	-66	-64	4	-100	-8	-76	-70	-148	-73	-90	-2970	6178	-1332	1959	-2924	-3537	-8250	-3578	-655	-5845	-4175	-14434	-2887	-6335	-9193	-440
0.705000	-24	40	89	-57	-113	-33	13	-14	-19	6	-73	-66	-98	-1	-30	-60	-102	36	-82	-32	-110	-23	-102	-72	-63	1	-99	-11	-70	-68	-146	-75	-136	-3209	6310	-1931	2254	-3242	-3522	-8047	-2110	-1062	-5862	-4198	-12378	-3150	-6038	-9519	-470
0.705833	-25	71	91	-60	-112	-38	10	-15	-18	6	-73	-69	-96	-18	-28	-62	-100	34	-87	-34	-105	-15	-101	-70	-64	-5	-99	-11	-75	-75	-149	-81	-181	-3425	6440	-2557	1859	-3535	-3582	-7802	17	-1472	-5925	-4304	-10953	-3394	-5806	-9816	-438
0.706667	-28	36	84	-62	-113	-38	7	-16	-46	3	-76	-68	-99	-21	-33	-26	-104	32	-87	-36	-111	-27	-105	-74	-67	-4	-103	-14	-77	-76	-149	-77	-110	-3610	6572	-3256	17	-3800	-3722	-7523	-665	-1867	-6035	-4496	-12476	-3630	-5609	-10075	-216
0.707500	-30	38	85	-62	-115	-38	8	-17	-25	5	-79	-68	-100	-18	-32	-62	-105	35	-86	-34	-108	-23	-100	-68	-65	13	-101	-13	-69	-72	-147	-77	-94	-3761	6710	-4015	885	-4010	-3921	-7197	-694	-2223	-6178	-4760	-8954	-3833	-5467	-10277	-348
0.708333	-24	42	88	-58	-108	-31	13	-13	-15	7	-70	-60	-94	-16	-29	-59	-104	36	-83	-30	-102	-19	-98	-70	-60	3	-98	-9	-69	-67	-147	-75	-56	-3881	6846	-4850	502	-4193	-4187	-6845	-196	-2536	-6362	-5095	-6378	-4013	-5385	-10430	-373
0.709167	-21	43	94	-53	-109	-30	16	-10	-18	6	-90	-58	-93	-11	-27	-56	-99	34	-83	-28	-105	-21	-97	-69	-62	0	-100	-9	-69	-65	-145	-73	-29	-3958	6981	-5737	-57	-4287	-4501	-6477	545	-2792	-6579	-5489	-3631	-4162	-5374	-10517	-266
0.710000	-26	43	89	-56	-108	-34	12	-11	-18	8	-69	-59	-94	-35	-29	-59	-100	34	-82	-29	-94	-26	-99	-68	-59	3	-96	-8	-70	-66	-148	-75	-79	-4053	7094	-6726	-264	-4345	-4855	-6115	1701	-2987	-6807	-5914	-1086	-4280	-5430	-10545	-251
0.710833	-23	43	91	-56	-107	-31	0	-13	-15	4	-74	-60	-94	-12	-26	-58	-98	34	-82	-31	-103	-22	-100	-69	-61	2	-96	-9	-70	-67	-145	-70	-28	-4112	7189	-7751	-366	-4370	-5223	-5709	3042	-3111	-7037	-6353	849	-4367	-5543	-10493	-310
0.711667	-23	45	90	-59	-110	-32	13	-9	-17	8	-67	-64	-96	-14	-29	-59	-99	35	-84	-33	-103	-23	-98	-68	-61	0	-97	-12	-70	-70	-146	-73	41	-4164	7247	-8812	-1440	-4352	-5587	-5347	3458	-3163	-7260	-6788	876	-4421	-5715	-10374	-79
0.712500	-22	45	91	-57	-107	-33	12	-11	-16	6	-72	-63	-94	-15	-27	-60	-99	33	-82	-33	-105	-23	-100	-69	-62	0	-98	-11	-73	-76	-147	-74	-9	-4209	7263	-9870	-567	-4306	-5936	-4960	4318	-3138	-7462	-7189	4183	-4447	-5935	-10181	-18
0.713333	-25	44	91	-58	-110	-32	13	-13	-21	6	-70	-61	-96	-14	-28	-60	-100	33	-83	-32	-105	-21	-96	-66	-62	3	-98	-12	-74	-68	-147	-73	-90	-4261	7221	-10907	184	-4242	-6240	-4616	5093	-3055	-7641	-7535	8305	-4448	-6191	-9914	-279
0.714167	-24	45	89	-60	-105	-31	12	-14	-16	7	-73	-61	-97	-14	-28	-63	-102	33	-83	-34	-103	-21	-98	-68	-61	2	-98	-12	-70	-69	-149	-75	-181	-4320	7112	-11888	-269	-4178	-6486	-4302	6378	-2920	-7745	-7801	10617	-4423	-6466	-9583	-94
0.715000	-24	45	90	-57	-105	-31	13	-14	-19	5	-73	-62	-98	-13	-29	-57	-100	34	-86	-36	-105	-23	-100	-69	-64	1	-100	-14	-74	-70	-146	-73	-271	-4392	6939	-12781	-839	-4118	-6650	-4030	8014	-2749	-7801	-7983	11308	-4384	-6746	-9187	-104
0.715833	-28	37	86	-58	-113	-21	10	-15	-22	2	-73	-62	-98	-17	-29	-58	-102	33	-84	-31	-105	-22	-112	-66	-61	6	-96	-9	-73	-68	-143	-75	-355	-4479	6695	-13567	-979	-4096	-6716	-3801	9163	-2556	-7778	-8040	11490	-4336	-7007	-8729	-21
0.716667	-23	44	88	-56	-112	-31	12	-13	-32	8	-82	-61	-97	-15	-26	-57	-97	37	-80	-24	-105	-19	-97	-68	-61	3	-97	-13	-70	-66	-145	-73	-341	-4577	6381	-14215	-979	-4111	-6673	-3626	9782	-2360	-7677	-7972	12170	-4283	-7236	-8221	99
0.717500	-23	43	89	-59	-107	-30	16	-13	-18	7	-69	-61	-95	-14	-28	-60	-99	35	-82	-31	-104	-19	-97	-66	-59	4	-99	-12	-72	-67	-148	-74	-285	-4698	5987	-14696	-798	-4183	-6501	-3505	10194	-2188	-7479	-7792	13666	-4237	-7418	-7664	28
0.718333	-23	45	86	-60	-111	-35	13	-12	-17	5	-62	-61	-95	-15	-29	-61	-100	33	-85	-33	-107	-24	-102	-72	-63	0	-100	-13	-73	-73	-148	-78	-269	-4827	5542	-15001	-538	-4325	-6205	-3445	11025	-2055	-7179	-7475	15464	-4200	-7527	-7067	-33
0.719167	-19	41	85	-60	-110	-32	10	-13	-19	2	-72	-67	-96	-16	-29	-59	-102	30	-83	-35	-105	-22	-99	-69	-60	-1	-98	-15	-79	-74	-150	-74	-170	-4954	5053	-15124	-405	-4518	-5757	-3435	12704	-1976	-6772	-7037	16542	-4180	-7544	-6432	-133
0.720000	-23	41	86	-59	-112	-34	8	-13	-17	3	-72	-63	-94	-16	-31	-59	-99	36	-82	-33	-107	-25	-99	-77	-62	0	-99	-13	-75	-73	-148	-77	-151	-5082	4548	-15064	-2136	-4797	-5167	-3477	12274	-1967	-6254	-6488	13197	-4180	-7453	-5774	184
0.720833	-24	42	91	-58	-107	-32	10	-14	2	3	-74	-66	-98	-17	-25	-60	-99	36	-80	-29	-105	-25	-98	-68	-61	0	-92	-15	-74	-73	-144	-82	-170	-5202	3999	-14821	-1390	-5149	-4436	-3564	11568	-2041	-5631	-5842	13983	-4204	-7242	-5093	330
0.721667	-21	43	88	-59	-108	-33	10	-13	-15	6	-69	-70	-95	-12	-26	-59	-96	35	-81	-33	-104	-21	-97	-64	-59	1	-96	-14	-70	-69	-144	-74	-108	-5311	3453	-14421	-1079	-5570	-3567	-3690	11925	-2211	-4906	-5124	14269	-4260	-6908	-4398	16
0.722500	-23	41	84	-58	-110	-34	12	-14	-18	2	-74	-64	-94	-13	-28	-59	-100	35	-86	-31	-101	-23	-98	-68	-64	-1	-100	-15	-60	-70	-146	-75	-63	-5397	2932	-13871	-1442	-6060	-2573	-3849	11976	-2474	-4081	-4362	13704	-4347	-6436	-3694	27
0.723333	-24	37	84	-60	-110	-33	8	-16	-21	3	-72	-65	-94	0	-32	-61	-101	34	-84	-33	-103	-23	-99	-69	-62	-3	-99	-16	-73	-70	-149	-79	-53	-5461	2443	-13204	-1505	-6606	-1472	-4039	11901	-2828	-3164	-3564	12680	-4467	-5829	-2998	74
0.724167	-26	36	82	-61	-116	-34	6	-15	-22	0	-76	-65	-95	-16	-31	-60	-104	35	-85	-32	-107	-22	-101	-73	-65	-5	-99	-11	-75	-73	-152	-78	-33	-5484	2009	-12450	-1052	-7195	-277	-4227	11858	-3261	-2165	-2770	11989	-4613	-5083	-2306	114
0.725000	-27	37	86	-59	-108	-32	9	-13	-22	3	-76	-65	-96	-17	-32	-58	-100	34	-85	-32	-107	-23	-101	-70	-64	0	-99	-14	-75	-72	-151	-79	-13	-5470	1639	-11643	-1829	-7814	1004	-4424	11442	-3765	-1045	-2003	8927	-4784	-4209	-1641	190
0.725833	-24	41	86	-61	-103	-33	9	-16	-17	4	-73	-65	-95	-14	-29	-58	-101	35	-91	-31	-105	-22	-103	-69	-63	-3	-100	-12	-72	-70	-150	-76	-6	-5419	1348	-10801	-1384	-8457	2337	-4615	11840	-4317	18	-1295	8663	-4973	-3220	-1004	287
0.726667	-22	39	86	-60	-110	-33	8	-14	-14	3	-73	-67	-98	-18	-31	-61	-104	32	-88	-34	-109	-25	-100	-69	-65	-4	-100	-15	-78	-72	-149	-78	-12	-5330	1134	-9968	-696	-9095	3701	-4792	12481	-4913	1169	-663	9640	-5177	-2124	-414	78
0.727500	-26	39	88	-73	-113	-35	11	-14	-16	4	-72	-63	-95	-14	-27	-58	-95	37	-85	-32	-108	-25	-97	-73	-60	-3	-98	-10	-70	-68	-146	-76	24	-5195	1016	-9170	-848	-9722	5072	-4941	13040	-5515	2338	-120	9101	-5379	-927	124	216
0.728333	-21	47	90	-58	-105	-30	16	-10	-9	9	-68	-65	-92	-14	-24	-55	-94	40	-81	-31	-100	-21	-99	-65	-57	0	-95	-12	-69	-67	-143	-73	75	-5022	980	-8414	-1392	-10312	6424	-5067	12620	-6110	3500	316	7154	-5580	337	603	246
0.729167	-24	43	85	-58	-104	-31	17	-11	-17	2	-73	-60	-93	-12	-25	-57	-96	37	-85	-30	-101	-19	-97	-65	-58	-1	-97	-7	-66	-66	-146	-73	60	-4827	1025	-7745	-1722	-10873	7734	-5161	9688	-6677	4669	629	5505	-5782	1649	1003	97
0.730000	-22	42	88	-56	-108	-33	15	-13	-18	6	-69	-60	-92	-11	-27	-52	-97	37	-83	-28	-102	-19	-97	-67	-61	-4	-96	-8	-65	-68	-144	-72	86	-4595	1154	-7157	-1663	-11375	8976	-5224	5522	-7198	5793	817	4382	-5960	2986	1313	143
0.730833	-27	42	90	-60	-110	-32	15	-11	-21	5	-72	-64	-94	-14	-27	-61	-101	35	-85	-33	-103	-16	-99	-69	-62	-1	-80	-9	-69	-68	-145	-76	99	-4355	1348	-6657	-1596	-11817	10133	-5253	1282	-7665	6875	881	3611	-6109	4332	1533	158
0.731667	-26	43	90	-59	-108	-33	13	-14	-21	7	-72	-53	-95	-17	-28	-63	-101	37	-86	-33	-107	-23	-103	-73	-64	-1	-102	-11	-75	-68	-162	-74	43	-4082	1600	-6247	-1506	-12191	11179	-5253	-2433	-8053	7882	818	3760	-6234	5667	1655	22
0.732500	-25	39	87	-61	-114	-38	10	-18	-24	5	-74	-66	-100	-13	-33	-63	-100	34	-86	-34	-108	-18	-119	-69	-63	-3	-100	-11	-73	-73	-150	-67	13	-3840	1901	-5917	-1083	-12486	12110	-5220	-4299	-8355	8820	649	4759	-6310	6983	1678	-96
0.733333	-24	43	88	-61	-110	-39	11	-17	-17	7	-73	-66	-103	-14	-28	-60	-100	36	-85	-34	-108	-23	-101	-68	-62	1	-103	-11	-70	-69	-148	-73	-13	-3589	2233	-5653	-2494	-12703	12900	-5168	-6421	-8572	9675	371	1222	-6343	8259	1599	0
0.734167	-23	44	90	-61	-122	-32	13	-15	-17	7	-73	-65	-101	-16	-29	-58	-100	36	-84	-34	-107	-21	-98	-69	-65	-13	-99	-11	-73	-70	-149	-75	12	-3356	2594	-5447	-2001	-12840	13540	-5099	-8564	-8702	10437	6	525	-6335	9464	1407	64
0.735000	-21	44	90	-60	-111	-33	15	-12	-16	6	-69	-63	-94	-15	-27	-59	-101	39	-87	-35	-104	-21	-98	-69	-61	4	-99	-11	-70	-69	-145	-73	4	-3148	2958	-5278	-1006	-12901	14028	-5022	-8607	-8745	11094	-410	695	-6271	10594	1122	-135
0.735833	-19	46	90	-57	-104	-30	15	-11	-17	4	-72	-62	-93	-12	-40	-57	-100	38	-81	-33	-103	-30	-96	-67	-63	0	-99	-10	-70	-67	-143	-70	27	-2961	3320	-5122	-1132	-12894	14357	-4945	-9073	-8715	11639	-912	-46	-6163	11632	740	-1
0.736667	-22	47	88	-56	-105	-33	16	-10	-15	8	-83	-60	-92	-12	-27	-56	-97	37	-76	-30	-103	-19	-98	-67	-60	3	-96	-9	-67	-67	-144	-72	32	-2803	3678	-4970	-930	-12828	14531	-4880	-9687	-8621	12073	-1438	-466	-6012	12568	265	-53
0.737500	-19	50	90	-57	-104	-31	-6	-12	-16	5	-68	-61	-91	-11	-27	-56	-96	38	-81	-33	-100	-19	-97	-70	-64	1	-96	-10	-69	-66	-142	-73	-10	-2680	4023	-4793	-475	-12703	14545	-4830	-10470	-8478	12404	-1982	473	-5814	13411	-292	-10
0.738333	-22	44	88	-58	-108	-29	13	-12	-19	1	-73	-61	-94	-13	-73	-60	-100	35	-83	-42	-103	-23	-98	-68	-65	1	-98	-11	-70	-68	-147	-77	-7	-2592	4348	-4577	-1192	-12536	14420	-4804	-11746	-8260	12616	-2538	-489	-5578	14122	-930	4
0.739167	-26	50	89	-60	-112	-33	10	-11	-19	5	-72	-62	-97	-14	-28	-60	-99	37	-83	-34	-105	-24	-102	-68	-59	1	-98	-11	-73	-67	-146	-76	75	-2531	4656	-4312	-937	-12330	14155	-4815	-12499	-8067	12722	-3089	-111	-5308	14755	-1616	282
0.740000	-22	42	89	-57	-107	-34	15	-15	-22	5	-72	-62	-98	-19	-33	-59	-100	37	-67	-36	-107	-26	-103	-69	-63	0	-98	-14	-76	-74	-150	-76	101	-2496	4948	-3988	30	-12097	13768	-4859	-12225	-7830	12720	-3625	860	-5009	15252	-2353	73
0.740833	-25	43	77	-61	-118	-40	9	-17	-23	2	-74	-62	-99	-13	-29	-59	-98	36	-83	-34	-108	-24	-100	-67	-61	4	-96	-10	-70	-67	-146	-73	56	-2482	5232	-3604	299	-11847	13275	-4949	-11190	-7583	12624	-4150	-11	-4678	15644	-3125	9
0.741667	-22	44	87	-57	-112	-31	12	-15	-17	4	-69	-63	-99	-15	-29	-57	-101	37	-80	-33	-105	-23	-97	-67	-64	3	-99	-14	-73	-68	-147	-75	26	-2486	5505	-3149	-96	-11586	12688	-5081	-10011	-7345	12429	-4624	-2143	-4334	15916	-3925	104
0.742500	-22	43	91	-62	-111	-29	12	-13	-16	5	-70	-62	-95	-14	-26	-58	-101	34	-83	-32	-105	-25	-97	-68	-62	0	-98	-11	-74	-67	-147	-76	62	-2497	5778	-2643	-315	-11321	12032	-5260	-10237	-7109	12151	-5079	-3446	-3974	16071	-4742	82
0.743333	-22	43	89	-58	-109	-32	12	-12	-22	3	-70	-61	-94	-12	-24	-56	-100	38	-82	-31	-105	-23	-96	-69	-65	1	-99	-13	-73	-66	-145	-78	34	-2501	6054	-2091	-172	-11059	11318	-5494	-10965	-6886	11789	-5515	-4075	-3607	16114	-5561	108
0.744167	-26	41	87	-59	-108	-44	12	-14	-21	24	-70	-62	-96	-13	-29	-58	-102	34	-80	-33	-108	-24	-97	-70	-63	-17	-97	-13	-72	-67	-143	-79	6	-2502	6338	-1497	-355	-10804	10566	-5765	-11840	-6666	11348	-5924	-4978	-3238	16038	-6366	113
0.745000	-24	44	89	-58	-109	-32	10	-18	-23	5	-72	-63	-97	-16	-29	-61	-99	35	-84	-32	-107	-24	-101	-74	-66	1	-97	-14	-75	-67	-149	-98	23	-2485	6640	-901	-388	-10553	9789	-6085	-12371	-6458	10838	-6311	-5438	-2873	15845	-7153	86
0.745833	-23	20	85	-59	-111	-32	8	-12	-23	4	-73	-63	-99	-18	-30	-67	-103	34	-84	-33	-118	-27	-100	-70	-63	1	-98	-13	-74	-72	-149	-80	60	-2445	6960	-298	95	-10317	9009	-6440	-11648	-6252	10283	-6677	-4312	-2516	15534	-7910	-27
0.746667	-26	41	87	-59	-115	-33	6	-14	-1	3	-75	-65	-98	-15	-28	-57	-101	33	-88	-34	-110	-27	-101	-69	-64	0	-100	-16	-74	-67	-148	-78	114	-2381	7309	281	-1030	-10080	8245	-6826	-11306	-6047	9651	-7031	-6108	-2166	15115	-8628	-114
0.747500	-25	41	86	-61	-109	-27	12	-15	-22	5	-75	-66	-98	-18	-30	-59	-103	35	-90	-32	-116	-23	-100	-67	-63	0	-97	-14	-70	-69	-149	-75	165	-2273	7682	826	-1503	-9840	7501	-7234	-12201	-5828	8973	-7372	-6423	-1827	14578	-9304	69
0.748333	-22	43	89	-61	-109	-29	15	-12	-16	8	-65	-62	-95	-13	-26	-63	-99	35	-84	-32	-105	-21	-96	-65	-63	2	-96	-13	-72	-68	-144	-73	301	-2135	8093	1303	-83	-9606	6793	-7670	-10865	-5601	8258	-7715	-3214	-1502	13927	-9937	-113
0.749167	-22	42	86	-97	-114	-32	7	-14	-19	3	-72	-66	-96	-15	-27	-59	-101	34	-82	-30	-104	-23	-99	-79	-62	0	-97	-13	-72	-66	-144	-74	366	-1963	8499	1711	118	-9363	6124	-8114	-8871	-5351	7501	-8054	-264	-1196	13175	-10523	-36
0.750000	-23	41	87	-60	-111	-33	10	-13	-15	7	-78	-63	-94	-15	-26	-58	-100	32	-87	-28	-102	-23	-100	-66	-60	2	-96	-13	-66	-65	-147	-73	216	-1741	8939	2026	174	-9111	5502	-8571	-5579	-5069	6725	-8394	1632	-909	12322	-11051	-36
0.750833	-22	42	88	-58	-108	-32	11	-12	-17	5	-69	-61	-94	-14	-25	-58	-98	36	-83	-31	-104	-19	-100	-67	-70	-3	-114	-11	-69	-66	-144	-73	50	-1495	9388	2241	226	-8848	4938	-9025	-1431	-4771	5932	-8726	2040	-642	11385	-11528	5
0.751667	-25	41	81	-60	-110	-34	13	-12	-18	6	-72	-67	-99	-14	-26	-60	-101	35	-82	-30	-109	-19	-101	-66	-62	1	-97	-13	-74	-73	-147	-77	-19	-1210	9843	2352	-241	-8565	4428	-9494	2891	-4432	5122	-9061	736	-393	10371	-11952	-36
0.752500	-24	43	86	-61	-112	-33	10	-13	-21	6	-70	-64	-96	-12	-28	-59	-100	35	-83	-33	-105	-23	-104	-68	-63	0	-98	-12	-70	-67	-147	-74	76	-899	10293	2353	-281	-8257	3972	-9896	6836	-4066	4324	-9385	1117	-162	9292	-12321	121
0.753333	-22	46	86	-60	-108	-33	13	-12	-19	6	-70	-63	-94	-11	-28	-58	-99	36	-83	-31	-105	-32	-101	-69	-64	0	-99	-10	-72	-67	-149	-74	79	-564	10729	2245	948	-7932	3574	-10299	11031	-3675	3534	-9700	4812	43	8165	-12648	-105
0.754167	-21	41	88	-62	-131	-32	12	-12	-18	8	-69	-61	-93	-14	-26	-56	-101	39	-82	-31	-107	-23	-100	-70	-61	0	-98	-25	-72	-66	-146	-70	1	-213	11136	2040	1166	-7586	3224	-10676	15189	-3248	2757	-9997	7884	234	7018	-12942	-151
0.755000	-24	45	90	-58	-107	-30	15	-7	-25	8	-58	-59	-93	-9	-25	-57	-94	39	-77	-29	-105	-19	-100	-68	-60	1	-98	-12	-72	-68	-144	-75	51	147	11507	1740	562	-7220	2922	-11021	19792	-2806	2008	-10275	7638	399	5861	-13157	19
0.755833	-21	44	87	-59	-108	-31	15	-14	-16	7	-68	-58	-86	-10	-17	-57	-97	37	-78	-31	-101	-17	-105	-67	-55	1	-97	-8	-72	-68	-142	-72	90	505	11824	1356	-6	-6833	2657	-11333	23577	-2356	1308	-10527	4936	540	4719	-13352	2
0.756667	-19	45	89	-63	-109	-31	13	-14	-18	5	-69	-57	-95	-13	-28	-58	-99	40	-81	-29	-102	-23	-100	-68	-64	2	-99	-11	-75	-69	-143	-56	-38	864	12092	906	-461	-6435	2422	-11603	25799	-1888	646	-10741	863	661	3607	-13517	184
0.757500	-26	43	88	-66	-112	-32	12	-14	-19	5	-73	-61	-98	-13	-27	-57	-101	36	-82	-31	-141	-22	-100	-68	-60	1	-99	-12	-73	-70	-145	-77	-125	1210	12291	403	-758	-6023	2218	-11831	26141	-1468	38	-10913	-3776	760	2547	-13648	317
0.758333	-25	44	88	-61	-110	-34	10	-15	-21	-13	-62	-60	-96	-13	-28	-60	-103	37	-100	-32	-107	-22	-100	-70	-64	0	-102	-12	-76	-69	-148	-74	-172	1544	12413	-130	-715	-5609	2024	-12018	25078	-1049	-509	-11040	-7833	833	1551	-13750	228
0.759167	-27	44	87	-62	-111	-32	13	-4	-23	5	-74	-62	-100	-12	-29	-59	-101	40	-83	-28	-108	-19	-99	-67	-65	0	-102	-13	-74	-65	-145	-70	-296	1862	12466	-679	72	-5199	1849	-12152	23893	-653	-991	-11118	-10366	887	648	-13823	173
0.760000	-25	45	88	-58	-105	-31	10	-12	-19	6	-68	-60	-96	-12	-35	-57	-99	39	-81	-30	-108	-25	-101	-69	-63	1	-98	-9	-72	-73	-146	-73	-459	2139	12441	-1231	214	-4797	1670	-12245	22222	-291	-1418	-11147	-14176	910	-163	-13881	118
0.760833	-26	46	91	-58	-107	-28	12	-9	-16	6	-67	-61	-96	-14	-28	-55	-100	41	-76	-29	-102	-22	-102	-66	-63	4	-96	-9	-74	-74	-147	-69	-610	2426	12334	-1772	-306	-4405	1500	-12287	18586	23	-1774	-11123	-17411	916	-860	-13916	234
0.761667	-23	45	86	-58	-109	-28	15	-3	-17	9	-66	-61	-85	-12	-24	-57	-98	41	-81	-29	-102	-19	-97	-68	-62	4	-94	-8	-72	-68	-144	-69	-783	2673	12147	-2289	1167	-4035	1320	-12288	16525	293	-2067	-11053	-16030	893	-1441	-13942	28
0.762500	-22	45	91	-57	-110	-31	18	-10	-18	5	-67	-62	-99	-15	-25	-56	-92	42	-79	-31	-105	-21	-82	-64	-64	2	-96	-12	-72	-66	-145	-72	-920	2902	11889	-2768	834	-3678	1135	-12242	15042	509	-2301	-10943	-16101	848	-1904	-13958	125
0.763333	-22	46	89	-57	-109	-31	18	-10	-16	7	-65	-57	-97	-11	-24	-55	-99	41	-81	-32	-95	-21	-96	-66	-63	4	-95	-9	-70	-69	-144	-70	-988	3102	11561	-3198	606	-3350	935	-12164	14061	674	-2473	-10794	-15771	775	-2256	-13974	182
0.764167	-25	41	89	-58	-109	-30	17	-12	-25	4	-69	-62	-96	-13	-28	-57	-99	41	-80	-32	-107	-24	-98	-69	-65	-3	-97	-11	-73	-69	-144	-74	-1106	3279	11174	-3578	486	-3045	725	-12047	13135	786	-2602	-10632	-14043	673	-2492	-13996	140
0.765000	-24	42	89	-59	-111	-31	29	-14	-21	3	-70	-64	-98	-28	-28	-60	-104	35	-82	-34	-107	-27	-99	-73	-64	0	-99	-13	-76	-72	-149	-75	-1118	3428	10737	-3904	-138	-2755	500	-11899	11947	859	-2685	-10464	-12481	549	-2626	-14038	46
0.765833	-29	42	87	-63	-115	-34	10	-17	-22	1	-74	-64	-100	-16	-32	-35	-103	36	-85	-33	-108	-25	-100	-74	-67	1	-98	-12	-73	-69	-148	-77	-922	3577	10258	-4169	-1137	-2478	275	-11720	9431	887	-2723	-10293	-11148	398	-2660	-14094	242
0.766667	-28	42	86	-62	-111	-33	9	-15	-21	3	-74	-66	-100	-15	-29	-63	-100	34	-83	-33	-111	-24	-101	-70	-63	-1	-99	-13	-73	-73	-149	-77	-794	3707	9747	-4382	-670	-2210	23	-11517	5798	887	-2735	-10143	-6695	226	-2608	-14178	219
0.767500	-23	43	87	-58	-117	-32	12	-13	-21	4	-72	-62	-96	-15	-29	-41	-98	38	-81	-30	-107	-26	-97	-67	-47	3	-79	-10	-70	-72	-146	-74	-695	3825	9213	-4538	-335	-1951	-224	-11291	795	863	-2721	-10029	-1747	30	-2478	-14296	3
0.768333	-19	45	91	-56	-115	-30	13	-10	-16	7	-68	-62	-91	-13	-27	-57	-99	40	-79	-27	-104	-23	-97	-68	-61	2	-93	-8	-74	-68	-145	-70	-688	3930	8671	-4646	-651	-1692	-472	-11053	-4420	820	-2693	-9960	1480	-191	-2295	-14462	38
0.769167	-22	44	92	-60	-107	-30	16	-9	-19	8	-68	-62	-94	-12	-23	-57	-98	37	-83	-32	-104	-19	-96	-67	-62	0	-95	-10	-70	-68	-150	-73	-684	4028	8121	-4717	-1025	-1442	-732	-10807	-10575	757	-2667	-9950	3377	-442	-2072	-14675	11
0.770000	-23	47	89	-58	-111	-30	13	-7	-21	5	-74	-83	-98	-12	-26	-59	-92	35	-84	-29	-104	-22	-98	-65	-65	-1	-100	-12	-73	-67	-143	-70	-492	4116	7581	-4751	-993	-1195	-990	-10552	-17141	683	-2642	-10013	5338	-716	-1823	-14934	133
0.770833	-22	43	68	-57	-108	-30	13	-11	-16	6	-70	-60	-96	-12	-25	-70	-100	37	-83	-31	-101	-22	-96	-65	-61	0	-86	-14	-72	-67	-144	-73	-301	4204	7059	-4760	-927	-953	-1251	-10292	-23172	583	-2624	-10142	6790	-1015	-1564	-15235	192
0.771667	-44	42	93	-57	-107	-36	15	-16	-22	5	-73	-62	-93	-11	-25	-58	-97	38	-82	-29	-105	-21	-98	-70	-63	18	-98	-12	-73	-68	-147	-73	-214	4286	6555	-4752	-832	-734	-1523	-10026	-28113	516	-2630	-10348	7533	-1344	-1316	-15574	112
0.772500	-25	43	90	-58	-110	-31	12	-15	-22	6	-73	-60	-96	-13	-28	-63	-94	37	-85	-29	-107	-22	-99	-68	-61	2	-96	-11	-70	-70	-149	-75	-92	4367	6076	-4734	-182	-544	-1791	-9758	-30522	413	-2660	-10623	8133	-1704	-1086	-15944	89
0.773333	-23	39	88	-61	-108	-36	11	-17	-22	4	-74	-63	-96	-16	-41	-61	-101	33	-85	-31	-108	-26	-102	-73	-65	-3	-99	-13	-76	-73	-148	-78	-75	4446	5645	-4719	-33	-388	-2064	-9490	-30478	283	-2725	-10963	5740	-2091	-886	-16333	-100
0.774167	-27	38	82	-63	-114	-40	12	-16	-19	4	-78	-64	-101	-15	-28	-61	-102	33	-88	-31	-107	-17	-99	-67	-63	0	-98	-11	-74	-68	-148	-75	-103	4522	5220	-4702	-990	-289	-2343	-9213	-30793	132	-2823	-11361	-772	-2508	-733	-16724	-42
0.775000	-21	41	86	-62	-114	-34	11	-15	-19	5	-73	-62	-94	-15	-27	-57	-99	37	-86	-32	-107	-24	-99	-67	-64	1	-100	-18	-70	-67	-146	-74	-130	4602	4872	-4708	741	-262	-2633	-8935	-28628	-61	-2966	-11808	-3869	-2953	-632	-17110	-142
0.775833	-21	41	90	-59	-109	-32	16	-14	-18	3	-73	-70	-94	-15	-26	-57	-102	37	-84	-32	-110	-19	-96	-67	-61	0	-100	-10	-70	-67	-144	-73	-145	4683	4510	-4730	1362	-333	-2930	-8655	-24667	-307	-3147	-12285	-8288	-3433	-593	-17478	-353
0.776667	-24	47	92	-59	-105	-31	19	-8	-18	8	-69	-55	-91	-10	-25	-55	-96	38	-82	-27	-103	-16	-97	-64	-60	0	-95	-7	-68	-78	-142	-69	-111	4763	4205	-4780	1836	-515	-3239	-8379	-20172	-625	-3373	-12784	-12398	-3945	-617	-17824	-219
0.777500	-8	43	88	-59	-110	-34	16	-16	-18	6	-74	-61	-95	-14	-26	-58	-99	30	-82	-29	-107	-21	-86	-65	-64	0	-97	-8	-69	-67	-146	-72	-27	4846	3937	-4864	2346	-822	-3559	-8111	-15277	-1014	-3643	-13293	-15805	-4494	-712	-18135	-183
0.778333	-27	37	87	-62	-112	-35	8	-15	-21	4	-78	-61	-96	-13	-28	-58	-118	32	-88	-31	-110	-23	-100	-67	-64	-4	-99	-11	-75	-68	-139	-74	35	4922	3703	-4986	2887	-1271	-3885	-7851	-10403	-1494	-3942	-13813	-17606	-5076	-868	-18405	-332
0.779167	-25	40	88	-60	-116	-32	12	-17	-16	7	-74	-64	-97	-14	-28	-58	-102	38	-84	-33	-105	-10	-99	-68	-66	-1	-102	-14	-74	-64	-146	-72	20	5014	3505	-5139	2204	-1869	-4209	-7611	-6717	-2075	-4280	-14323	-19218	-5688	-1086	-18631	-110
0.780000	-25	40	89	-60	-110	-15	15	-1	-17	7	-75	-61	-98	-16	-28	-52	-102	38	-85	-32	-109	-23	-101	-68	-64	-1	-98	-11	-75	-57	-147	-73	64	5101	3341	-5333	2403	-2628	-4538	-7393	-3432	-2759	-4631	-14813	-16463	-6325	-1361	-18823	-81
0.780833	0	40	91	-59	-111	-33	15	-13	-22	5	-74	-60	-98	-15	-29	-59	-100	37	-83	-31	-108	-23	-102	-67	-66	0	-97	-10	-70	-67	-146	-69	116	5190	3203	-5571	2387	-3548	-4854	-7208	-1855	-3550	-4995	-15283	-12478	-6981	-1684	-18968	-183
0.781667	-25	44	88	-58	-111	-34	11	-14	-16	-10	-74	-62	-98	-15	-32	-60	-101	38	-84	-33	-108	-22	-104	-69	-66	-1	-100	-13	-74	-73	-152	-75	124	5278	3087	-5849	1370	-4621	-5157	-7068	-1164	-4435	-5355	-15728	-9890	-7660	-2046	-19082	82
0.782500	-25	40	84	-63	-113	-39	7	-18	-21	0	-75	-66	-98	-18	-30	-58	-103	25	-86	-33	-108	-24	-101	-67	-64	0	-98	-12	-76	-67	-145	-74	165	5372	3002	-6164	593	-5822	-5420	-6975	-621	-5402	-5698	-16133	-7648	-8340	-2424	-19163	-26
0.783333	-26	41	89	-58	-112	-36	11	-10	-18	-13	-75	-63	-98	-17	-30	-57	-103	36	-50	-27	-107	-23	-101	-68	-64	-1	-100	-14	-73	-69	-146	-70	147	5464	2937	-6522	291	-7130	-5641	-6946	-568	-6448	-6008	-16503	-4526	-9018	-2812	-19209	-125
0.784167	-25	39	87	-60	-110	-34	9	-15	-21	5	-75	-67	-96	-18	-28	-59	-101	35	-86	-32	-105	-23	-99	-66	-65	0	-100	-11	-121	-69	-147	-74	28	5552	2884	-6914	-222	-8522	-5808	-6986	-371	-7545	-6268	-16823	-1102	-9678	-3192	-19220	-187
0.785000	-27	41	86	-43	-108	-34	13	-16	-21	1	-76	-64	-96	-23	-28	-59	-98	34	-84	-32	-109	-22	-103	-70	-65	-6	-100	-13	-76	-72	-147	-73	-75	5641	2852	-7337	-292	-9959	-5903	-7105	89	-8659	-6452	-17090	2217	-10306	-3542	-19191	-201
0.785833	-29	41	84	-59	-111	-34	9	-16	-19	5	-76	-63	-102	-16	-30	-60	-107	41	-86	-31	-107	-8	-104	-70	-67	-1	-98	-14	-74	-72	-149	-77	-152	5726	2833	-7797	235	-11395	-5908	-7296	974	-9747	-6540	-17299	5789	-10883	-3854	-19116	-81
0.786667	-26	35	85	-61	-110	-35	5	-21	-26	2	-74	-66	-95	-17	-31	-60	-103	36	-85	-32	-101	-24	-103	-74	-66	-1	-97	-14	-74	-70	-148	-64	-186	5810	2824	-8292	214	-12802	-5870	-7573	2834	-10776	-6532	-17433	8380	-11393	-4100	-18978	-238
0.787500	-24	40	87	-60	-111	-36	11	-14	-16	5	-74	-66	-96	-19	-32	-62	-97	36	-83	-29	-85	-21	-101	-67	-62	2	-97	-12	-75	-67	-149	-74	-3	5893	2826	-8813	-1442	-14108	-5602	-7929	2828	-11720	-6390	-17487	6523	-11824	-4273	-18771	-315
0.788333	-23	44	88	-57	-107	-32	11	12	-15	6	-73	-62	-97	-14	-27	-51	-95	39	-81	-29	-103	-21	-101	-65	-60	2	-95	-7	-69	-53	-143	-72	299	5964	2831	-9353	-564	-15289	-5280	-8385	2359	-12537	-6139	-17451	8277	-12165	-4364	-18484	-551
0.789167	-21	43	75	-56	-110	-38	12	-14	-16	4	-75	-67	-98	-18	-30	-59	-87	33	-82	-32	-108	-21	-100	-70	-61	2	-99	-14	-72	-69	-148	-75	301	6026	2837	-9924	-324	-16303	-4841	-8923	2617	-13215	-5757	-17325	9380	-12412	-4376	-18111	-608
0.790000	-23	43	81	-61	-113	-35	10	-15	-19	13	-74	-69	-93	-16	-30	-59	-101	34	-85	-36	-110	-28	-102	-72	-64	0	-99	-14	-73	-69	-149	-75	188	6078	2846	-10512	-900	-17132	-4287	-9553	2760	-13720	-5254	-17093	10197	-12560	-4305	-17642	-249
0.790833	-25	40	86	-59	-111	-36	7	-16	-22	0	-77	-68	-95	-18	-32	-60	-86	29	-84	-32	-103	-25	-101	-72	-62	-3	-102	-16	-74	-70	-147	-77	104	6122	2863	-11117	-1339	-17728	-3626	-10259	2778	-14047	-4646	-16758	10787	-12599	-4154	-17069	-306
0.791667	-26	40	81	-56	-110	-38	10	-15	-15	2	-70	-66	-97	-21	-30	-61	-102	30	-87	-33	-107	-26	-102	-73	-63	-3	-99	-14	-72	-50	-150	-60	-263	6167	2872	-11740	-1170	-18116	-2887	-11049	2466	-14192	-3961	-16316	11509	-12571	-3951	-16395	-631
0.792500	-25	42	84	-62	-108	-34	11	-18	-22	0	-76	-67	-95	-17	-30	-62	-99	33	-86	-30	-102	-24	-103	-72	-65	-5	-102	-14	-73	-72	-152	-77	-489	6200	2893	-12370	-2147	-18272	-2090	-11923	1552	-14176	-3219	-15770	9769	-12461	-3715	-15630	-838
0.793333	-24	42	88	-59	-109	-33	9	-16	-16	1	-74	-64	-96	-16	-60	-60	-102	29	-86	-34	-104	-26	-103	-72	-63	-4	-101	-13	-70	-73	-152	-79	-406	6226	2914	-13012	-1910	-18188	-1263	-12870	699	-14016	-2464	-15131	10292	-12301	-3470	-14776	-659
0.794167	-24	42	85	-66	-111	-36	11	-17	-18	2	-73	-66	-93	-18	-29	-60	-97	33	-85	-33	-110	-27	-101	-74	-63	-3	-101	-11	-75	-66	-151	-76	276	6247	2939	-13658	-892	-17958	-439	-13893	-394	-13729	-1736	-14405	11702	-12114	-3244	-13851	-880
0.795000	-22	42	87	-61	-104	-33	12	-14	-16	10	-70	-64	-95	-17	-30	-60	-98	35	-85	-32	-104	-25	-101	-69	-62	1	-100	-13	-73	-69	-163	-75	1282	6268	2971	-14317	-788	-17531	359	-14992	-1176	-13361	-1044	-13615	10838	-11927	-3067	-12885	-1005
0.795833	-21	45	88	-60	-112	-34	11	-13	-16	5	-68	-65	-94	-19	-25	-60	-96	36	-84	-35	-110	-25	-100	-69	-60	0	-96	-14	-69	-69	-148	-76	1647	6286	3006	-14965	-1274	-16975	1088	-16157	-2114	-12947	-471	-12763	7862	-11757	-2961	-11897	-875
0.796667	-24	55	90	-59	-102	-30	16	-9	-14	6	-66	-67	-94	-11	-29	-59	-94	36	-82	-31	-102	-23	-99	-67	-60	1	-102	-11	-69	-68	-148	-73	1921	6304	3047	-15618	-1103	-16320	1722	-17377	-3518	-12519	-24	-11883	5476	-11633	-2950	-10898	-793
0.797500	-21	42	82	-61	-108	-34	12	-12	-16	4	-75	-66	-95	-16	-47	-59	-100	35	-86	-36	-107	-25	-100	-55	-63	-5	-102	-12	-70	-68	-149	-74	2035	6322	3095	-16275	-662	-15619	2222	-18650	-4357	-12118	244	-11009	3698	-11570	-3043	-9932	-692
0.798333	-26	39	88	-61	-112	-38	9	-15	-16	0	-76	-69	-117	-19	-36	-64	-104	32	-87	-38	-110	-29	-104	-72	-68	-6	-104	-21	-76	-72	-154	-77	1899	6346	3154	-16929	-196	-14906	2570	-19962	-4743	-11761	345	-10149	1958	-11581	-3252	-9022	-429
0.799167	-28	32	80	-64	-114	-41	7	-17	-23	0	-76	-69	-101	-22	-33	-65	-105	29	-91	-24	-108	-26	-104	-73	-62	-3	-102	-27	-75	-69	-153	-78	1841	6384	3221	-17569	477	-14213	2756	-21292	-4357	-11476	241	-9333	1001	-11669	-3567	-8177	-478
0.800000	-26	39	85	-64	-105	-36	8	-17	-22	7	-76	-66	-97	-17	-41	-66	-101	35	-84	-34	-107	-25	-105	-70	-65	-5	-98	-15	-75	-69	-151	-74	1546	6413	3297	-18199	1363	-13583	2766	-22643	-2467	-11277	-69	-8600	1216	-11843	-3977	-7425	-821
0.800833	-36	40	85	-62	-113	-36	12	-14	-16	4	-73	-83	-98	-17	-32	-62	-101	35	-86	-34	-104	-25	-103	-69	-64	-1	-100	-15	-72	-69	-146	-77	894	6487	3378	-18820	543	-13033	2599	-23978	-1513	-11151	-569	-7968	-1764	-12087	-4464	-6785	-374
0.801667	-23	42	107	-65	-110	-36	16	-16	-18	4	-73	-67	-95	-17	-29	-61	-99	35	-86	-34	-107	-23	-103	-74	-63	-1	-100	-13	-75	-67	-147	-73	448	6562	3471	-19434	920	-12592	2252	-25287	-1276	-11159	-1253	-7458	-1062	-12405	-5002	-6260	277
0.802500	-24	42	86	-61	-107	-34	13	-13	-18	7	-73	-68	-98	-19	-38	-60	-99	79	-84	-32	-105	-23	-101	-68	-63	-4	-98	-11	-74	-70	-148	-72	366	6636	3564	-20032	1705	-12276	1761	-26544	260	-11235	-2086	-7097	1075	-12774	-5562	-5860	308
0.803333	-24	42	85	-63	-112	-36	13	-14	-17	3	-72	-66	-93	-17	-27	-63	-99	34	-83	-32	-105	-24	-101	-65	-62	0	-96	-10	-69	-68	-148	-74	367	6734	3661	-20621	1855	-12090	1140	-27721	1383	-11381	-3038	-6890	2262	-13173	-6105	-5582	783
0.804167	-26	36	87	-50	-111	-33	15	-14	-19	4	-74	-66	-99	-16	-29	-59	-101	37	-66	-30	-109	-22	-101	-67	-64	0	-99	-8	-77	-69	-147	-73	435	6843	3764	-21185	1993	-12033	424	-28793	1820	-11593	-4079	-6859	3224	-13591	-6592	-5429	979
0.805000	-27	40	87	-60	-103	-34	13	-14	-22	5	-73	-64	-124	-14	-29	-60	-104	36	-86	-31	-108	-24	-101	-68	-65	16	-99	-11	-73	-72	-147	-75	413	6966	3858	-21738	2069	-12099	-346	-29738	1479	-11845	-5125	-7004	5310	-13994	-6985	-5388	890
0.805833	-28	38	87	-61	-112	-36	12	-16	-24	3	-75	-68	-97	-18	-4	-61	-101	36	-86	-32	-108	-26	-104	-68	-67	-3	-102	-14	-75	-73	-149	-77	251	7103	3977	-22266	1255	-12285	-1131	-30526	688	-12122	-6157	-7326	4815	-14371	-7249	-5453	888
0.806667	-29	36	85	-63	-114	-39	-1	-15	-23	2	-76	-69	-103	-17	-31	-64	-107	32	-88	-35	-111	-27	-104	-68	-67	0	-99	-16	-78	-72	-150	-76	-11	7258	4090	-22776	1122	-12566	-1878	-31134	129	-12407	-7108	-7814	5123	-14700	-7362	-5613	1391
0.807500	-29	37	85	-64	-117	-39	7	-18	-24	2	-74	-69	-101	-17	-28	-35	-101	34	-85	-33	-108	-23	-100	-67	-59	3	-98	-9	-72	-68	-145	-74	-252	7432	4210	-23250	1683	-12931	-2539	-31538	-84	-12686	-7931	-8463	7050	-14958	-7285	-5835	1411
0.808333	-22	39	87	-58	-111	-34	15	-11	-16	7	-67	-62	-96	1	-26	-57	-99	36	-79	-28	-104	-19	-97	-62	-61	4	-96	-15	-70	-67	-144	-73	-290	7613	4341	-23705	1110	-13376	-3080	-31736	-160	-12943	-8595	-9258	8106	-15150	-7024	-6143	1251
0.809167	-22	40	87	-55	-110	-32	15	-10	-16	5	-70	-62	-96	-11	-25	-57	-100	37	-81	-30	-103	-22	-100	-69	-64	4	-96	-11	-73	-65	-142	-73	-432	7818	4482	-24128	5	-13831	-3475	-31710	185	-13176	-9075	-10177	8033	-15266	-6579	-6497	1416
0.810000	-25	37	89	-56	-105	-30	-9	-13	-19	6	-67	-67	-97	-15	-25	-59	-99	37	-80	-28	-103	-21	-100	-69	-60	3	-97	-8	-75	-69	-146	-76	-972	8027	4628	-24525	-206	-14331	-3696	-31434	194	-13378	-9341	-11187	8242	-15313	-5974	-6887	1630
0.810833	-21	43	88	-59	-105	-30	15	-14	-17	5	-69	-60	-96	-13	-25	-59	-97	38	-80	-30	-103	-21	-99	-66	-63	4	-94	-10	-70	-67	-145	-72	-1520	8249	4795	-24886	-32	-14827	-3722	-30912	210	-13548	-9386	-12260	8738	-15286	-5230	-7312	1709
0.811667	-21	41	92	-68	-107	-31	11	-11	-17	4	-72	-61	-94	-15	-26	-59	-101	37	-83	-29	-104	-23	-99	-65	-55	2	-99	-13	-74	-69	-143	-57	-1774	8484	4985	-25215	39	-15312	-3554	-30134	730	-13683	-9213	-13360	9237	-15205	-4398	-7768	1561
0.812500	-23	39	86	-58	-110	-32	13	-13	-16	-12	-69	-63	-92	-15	-27	-59	-100	35	-84	-7	-101	-23	-99	-68	-64	1	-100	-11	-74	-68	-144	-75	-2051	8728	5195	-25512	60	-15758	-3210	-29099	1453	-13782	-8842	-14451	10128	-15084	-3543	-8252	1398
0.813333	-22	45	68	-57	-112	-32	13	-14	-19	0	-69	-64	-96	-15	-26	-59	-98	39	-82	-30	-104	-23	-98	-67	-62	-15	-101	-12	-72	-69	-144	-68	-2283	8985	5435	-25771	631	-16153	-2701	-27814	2577	-13847	-8296	-15499	11733	-14949	-2710	-8763	1055
0.814167	-25	42	89	-56	-108	-32	11	-15	-18	6	-73	-59	-97	-17	-24	-64	-102	37	-82	-40	-104	-22	-99	-72	-62	1	-100	-12	-68	-72	-147	-76	-2444	9249	5701	-25991	-139	-16488	-2061	-26286	2480	-13875	-7600	-16478	9600	-14809	-1969	-9298	785
0.815000	-24	43	87	-60	-107	-35	12	-16	-18	5	-70	-66	-94	-14	-26	-60	-100	37	-83	-34	-104	-24	-103	-74	-57	1	-99	-12	-69	-72	-145	-74	-2469	9517	5988	-26178	-524	-16752	-1334	-24526	314	-13879	-6815	-17348	8659	-14689	-1386	-9865	1040
0.815833	-25	40	86	-58	-110	-33	9	-22	-21	15	-73	-67	-100	-15	-28	-62	-100	27	-82	-34	-105	-23	-101	-66	-60	3	-99	-14	-72	-73	-146	-75	-2091	9789	6308	-26334	611	-16928	-570	-22578	-538	-13848	-5985	-18081	9647	-14605	-1013	-10455	1092
0.816667	-22	41	88	-57	-125	-30	11	-15	-17	6	-69	-63	-91	-14	-26	-59	-97	36	-83	-34	-102	-23	-101	-69	-55	3	-79	-9	-72	-67	-145	-73	-1439	10067	6654	-26457	373	-17027	219	-20482	-1652	-13784	-5162	-18651	8619	-14554	-883	-11070	992
0.817500	-24	41	87	-58	-108	-29	9	-14	-19	6	-70	-68	-95	-15	-26	-61	-97	29	-83	-35	-102	-22	-98	-69	-62	1	-100	-13	-73	-70	-147	-73	-1027	10341	7004	-26556	72	-17033	933	-18275	-2346	-13691	-4396	-19050	7193	-14552	-1047	-11712	672
0.818333	-41	39	85	-60	-109	-31	11	-15	-18	2	-69	-67	-96	-15	-31	-62	-100	32	-87	-38	-104	-26	-102	-74	-62	-3	-104	-13	-72	-73	-150	-77	-1132	10610	7380	-26633	310	-16955	1535	-16008	-2768	-13555	-3731	-19255	6337	-14584	-1511	-12368	509
0.819167	-23	39	82	-62	-108	-35	12	-13	-19	2	-77	-69	-99	-17	-30	-62	-99	32	-87	-35	-104	-25	-102	-72	-66	-4	-102	-14	-70	-70	-149	-76	-1178	10867	7749	-26683	-65	-16779	1989	-13714	-3450	-13367	-3203	-19263	3370	-14645	-2262	-13012	112
0.820000	-26	38	86	-58	-114	-35	11	-16	-18	5	-74	-67	-98	-18	-29	-62	-102	32	-86	-34	-109	-26	-105	-69	-61	-1	-99	-13	-74	-69	-148	-73	-888	11109	8105	-26721	-500	-16525	2251	-11442	-4230	-13125	-2851	-19066	1146	-14708	-3280	-13636	95
0.820833	-23	42	84	-59	-111	-35	25	-15	-18	8	-74	-64	-96	-18	-27	-66	-100	33	-84	-32	-107	-24	-103	-73	-65	-4	-98	-11	-70	-70	-158	-72	-763	11337	8442	-26747	217	-16186	2285	-9274	-4250	-12824	-2698	-18677	1625	-14757	-4529	-14235	-24
0.821667	-25	41	89	-60	-108	-35	12	-14	-19	5	-75	-67	-96	-17	-31	-63	-97	32	-83	-33	-105	-23	-102	-82	-64	-1	-98	-12	-72	-69	-148	-77	-446	11546	8734	-26772	425	-15773	2074	-7236	-3813	-12460	-2763	-18099	1272	-14773	-5966	-14777	-15
0.822500	-23	42	86	-61	-109	-36	8	-15	-16	7	-75	-61	-96	-18	-32	-64	-99	33	-85	-35	-107	-25	-105	-72	-63	-3	-99	-11	-73	-70	-147	-73	-159	11717	8966	-26798	-211	-15289	1602	-5384	-2576	-12029	-3040	-17361	-818	-14727	-7519	-15239	135
0.823333	-25	25	97	-61	-112	-35	7	-16	-19	4	-77	-72	-101	-22	-34	-61	-100	30	-88	-38	-108	-28	-103	-52	-65	-4	-102	-14	-77	-76	-148	-77	-64	11878	9113	-26833	-617	-14744	882	-3753	-1802	-11538	-3532	-16483	-2549	-14604	-9136	-15615	99
0.824167	-28	38	82	-66	-115	-41	7	-19	-24	2	-76	-72	-101	1	-34	-64	-100	32	-88	-38	-109	-28	-102	-70	-64	-3	-102	-15	-74	-70	-149	-75	191	12003	9161	-26882	-463	-14142	-85	-2368	-1126	-10970	-4220	-15477	-3298	-14390	-10723	-15871	196
0.825000	-24	37	82	-64	-109	-38	8	-17	-21	4	-79	-72	-98	-19	-34	-60	-103	32	-90	-35	-110	-27	-104	-73	-68	-1	-103	-16	-74	-72	-148	-75	261	12095	9078	-26940	-407	-13492	-1267	-1251	-436	-10366	-5077	-14386	-4108	-14089	-12232	-16016	332
0.825833	-32	37	84	-65	-113	-35	11	-17	-23	-26	-80	-68	-98	-18	-33	-64	-103	28	-91	-36	-107	-25	-105	-70	-66	-1	-101	-15	-61	-70	-150	-75	338	12147	8839	-27021	-378	-12797	-2645	-422	242	-9709	-6067	-13236	-4633	-13705	-13605	-16025	406
0.826667	-25	41	84	-62	-114	-38	10	-16	-23	3	-77	-66	-97	-16	-33	-60	-105	30	-87	-43	-105	-24	-104	-72	-66	-8	-102	-15	-76	-70	-148	-76	516	12179	8416	-27128	25	-12060	-4167	122	1474	-9039	-7128	-12066	-3739	-13254	-14790	-15906	182
0.827500	-27	41	76	-62	-113	-33	11	-15	-10	4	-75	-64	-99	-33	-34	-61	-101	32	-84	-35	-107	-25	-100	-69	-66	-1	-99	-14	-74	-69	-148	-76	596	12171	7794	-27258	-647	-11298	-5779	379	2345	-8358	-8299	-10908	-5222	-12754	-15751	-15651	-12
0.828333	-24	44	85	-57	-112	-36	11	-11	-17	7	-70	-64	-93	-13	-29	-59	-100	30	-67	-33	-104	-19	-100	-67	-59	2	-99	-12	-70	-67	-145	-70	689	12142	6947	-27414	-1804	-10513	-7444	383	1011	-7696	-9467	-9784	-7503	-12230	-16461	-15274	281
0.829167	-23	44	88	-58	-105	-22	16	-9	-17	9	-70	-60	-96	-16	-40	-58	-97	38	-82	-33	-102	-18	-97	-66	-63	3	-97	-11	-70	-70	-147	-72	762	12077	5858	-27601	-613	-9713	-9115	143	977	-7073	-10638	-8727	-6096	-11725	-16925	-14796	71
0.830000	-22	17	86	-57	-109	-33	11	-11	-15	7	-72	-59	-96	-13	-27	-56	-98	36	-85	-34	-108	-24	-94	-65	-62	1	-78	-13	-70	-65	-143	-73	885	11983	4524	-27819	-835	-8905	-10758	-316	880	-6498	-11747	-7759	-6527	-11260	-17141	-14226	13
0.830833	-17	44	88	-56	-107	-29	12	0	-17	4	-75	-63	-94	-13	-28	-59	-99	36	-83	-30	-105	-22	-100	-66	-62	3	-102	-14	-73	-75	-147	-76	1032	11860	2935	-28062	-1110	-8091	-12327	-953	1074	-6001	-12827	-6916	-7137	-10877	-17142	-13587	0
0.831667	-25	41	85	-60	-113	-33	10	-13	-19	3	-74	-65	-97	-30	-31	-67	-101	34	-85	-35	-108	-24	-98	-91	-64	1	-101	-14	-72	-72	-148	-76	1302	11706	1081	-28339	-781	-7296	-13798	-1733	1588	-5589	-13810	-6198	-6979	-10598	-16972	-12906	-63
0.832500	-26	39	86	-62	-109	-34	6	-15	-22	0	-82	-66	-98	-16	-30	-62	-99	33	-85	-35	-107	-24	-98	-67	-62	0	-100	-14	-74	-68	-148	-76	1474	11548	-1008	-28626	-535	-6516	-15116	-2611	2037	-5272	-14708	-5640	-7981	-10435	-16668	-12195	-168
0.833333	-26	40	82	-58	-110	-30	11	-11	-18	6	-75	-62	-96	-14	-31	-77	-102	33	-83	-34	-110	-22	-101	-68	-63	3	-99	-12	-74	-72	-149	-78	1449	11314	-3310	-28944	-1199	-5777	-16274	-3561	1839	-5054	-15510	-5234	-9759	-10414	-16303	-11493	-28
0.834167	-24	42	88	-57	-110	-30	12	-13	-23	5	-73	-65	-110	-14	-29	-60	-96	34	-82	-33	-104	-22	-99	-68	-62	3	-98	-12	-69	-70	-149	-76	1272	11069	-5795	-29273	-376	-5087	-17259	-4543	2464	-4934	-16237	-4988	-8321	-10529	-15933	-10814	-84
0.835000	-23	43	90	-56	-107	-28	15	-14	-14	5	-69	-61	-93	-13	-29	-66	-98	39	-81	-32	-103	-7	-98	-66	-61	3	-101	-8	-72	-68	-148	-76	991	10792	-8420	-29612	301	-4464	-18066	-5569	2918	-4915	-16889	-4913	-7152	-10775	-15622	-10190	-257
0.835833	-25	45	89	-56	-110	-31	11	-13	-16	-22	-70	-61	-92	-15	-27	-58	-96	39	-78	-30	-103	-22	-98	-67	-59	5	-95	-18	-68	-67	-147	-75	915	10478	-11136	-29956	90	-3914	-18704	-6523	3947	-4981	-17480	-4988	-7591	-11141	-15421	-9632	-115
0.836667	-18	45	92	-55	-107	-28	18	-11	-17	8	-67	-62	-93	-13	-26	-56	-97	39	-78	-30	-101	-18	-84	-65	-60	7	-97	-7	-69	-67	-148	-72	903	10128	-13899	-30300	-176	-3457	-19174	-7470	4719	-5126	-18028	-5215	-8204	-11607	-15379	-9164	-108
0.837500	-22	62	89	-56	-116	-29	17	-13	-16	6	-72	-62	-94	-12	-28	-57	-101	37	-81	-32	-105	-22	-97	-68	-60	2	-98	-8	-70	-68	-146	-75	716	9743	-16614	-30650	-114	-3099	-19496	-8379	5213	-5330	-18549	-5581	-7981	-12143	-15530	-8807	-101
0.838333	-23	29	89	-57	-110	-30	15	-15	-18	5	-70	-66	-97	-15	-55	-62	-98	34	-82	-36	-107	-21	-97	-68	-64	0	-101	-12	-72	-70	-149	-79	284	9333	-19197	-30962	23	-2873	-19695	-9243	5735	-5585	-19071	-6078	-7233	-12722	-15897	-8569	-96
0.839167	-29	49	88	-59	-111	-33	15	-15	-1	5	-72	-64	-97	-15	-25	-62	-100	34	-81	-33	-104	-21	-98	-68	-63	2	-99	-11	-73	-68	-148	-77	165	8915	-21554	-31260	-11	-2769	-19783	-10054	6003	-5873	-19579	-6669	-6407	-13309	-16473	-8462	-216
0.840000	-27	41	87	-60	-111	-34	10	-15	-23	3	-74	-64	-98	-17	-30	-57	-102	33	-86	-23	-110	-23	-101	-70	-65	0	-101	-14	-75	-74	-149	-75	517	8495	-23598	-31523	355	-2802	-19775	-10835	6601	-6183	-20106	-7354	-4491	-13868	-17252	-8508	-289
0.840833	-26	42	87	-59	-114	-29	11	-17	-25	2	-76	-64	-97	-15	-28	-61	-101	32	-82	-32	-108	-21	-97	-70	-63	2	-95	-11	-70	-70	-137	-78	685	8082	-25222	-31749	671	-2979	-19746	-11588	7767	-6493	-20637	-8100	-3673	-14366	-18206	-8688	-407
0.841667	-25	41	86	-59	-111	-35	13	-17	-27	1	-72	-64	-96	-13	-27	-26	-104	32	-82	-32	-105	-21	-98	-69	-67	0	-96	-11	-73	-69	-144	-76	494	7699	-26418	-31931	-303	-3302	-19669	-12320	6461	-6802	-21187	-8895	-5449	-14804	-19295	-9026	-98
0.842500	-27	43	88	-57	-107	-32	13	-12	-22	6	-66	-62	-99	-14	-27	-58	-101	33	-83	-32	-107	-22	-98	-66	-63	1	-97	-10	-72	-69	-147	-76	201	7360	-27034	-32060	640	-3773	-19575	-13049	5744	-7103	-21740	-9718	-3264	-15119	-20482	-9519	-173
0.843333	-27	46	90	-56	-110	-30	16	-13	-19	8	-70	-62	-95	-14	-26	-58	-100	34	-82	-31	-107	-23	-112	-69	-64	1	-98	-15	-70	-68	-149	-76	98	7085	-27065	-32137	616	-4386	-19496	-13784	5425	-7395	-22287	-10559	-2829	-15341	-21704	-10144	-341
0.844167	-25	47	89	-57	-109	-32	13	-14	-14	8	-73	-61	-125	-16	-27	-58	-97	36	-83	-30	-104	-22	-97	-67	-65	0	-98	-11	-75	-97	-149	-74	-59	6900	-26481	-32152	523	-5126	-19419	-14541	5045	-7676	-22815	-11388	-2761	-15446	-22902	-10904	-258
0.845000	-25	44	90	-61	-112	-32	12	-14	-16	6	-72	-62	-96	-12	-26	-63	-108	35	-83	-34	-109	-25	-102	-68	-61	2	-98	-12	-74	-67	-147	-74	-286	6825	-25290	-32116	460	-5992	-19366	-15334	4834	-7967	-23301	-12204	-2732	-15441	-24009	-11775	-389
0.845833	-29	43	87	-60	-111	-33	10	-16	8	6	-73	-65	-95	-15	-27	-59	-101	37	-83	-32	-104	-36	-100	-68	-65	0	-99	-14	-76	-70	-147	-82	-359	6876	-23529	-32009	584	-6965	-19330	-16165	4762	-8260	-23730	-12994	-2868	-15338	-24970	-12740	-530
0.846667	-24	38	88	-62	-112	-35	13	-13	-18	3	-68	-64	-94	-16	-27	-59	-101	36	-97	-33	-105	-22	-99	-68	-63	1	-100	-12	-73	-66	-146	-75	-397	7074	-21234	-31855	-303	-8026	-19313	-17024	3968	-8570	-24076	-13748	-4229	-15151	-25733	-13774	-357
0.847500	-31	40	90	-59	-111	-33	17	-19	-25	6	-73	-64	-94	-16	-26	-56	-101	35	-81	-31	-107	-17	-97	-69	-59	0	-100	-11	-70	-61	-145	-69	-404	7447	-18515	-31643	171	-9164	-19303	-17938	3658	-8908	-24323	-14464	-2952	-14900	-26250	-14851	-291
0.848333	-27	42	90	-57	-109	-31	13	-11	-17	6	-69	-62	-94	-14	-26	-60	-98	35	-77	-30	-104	-22	-98	-68	-62	7	-96	-11	-70	-67	-146	-73	-403	7981	-15476	-31395	607	-10355	-19293	-18887	2917	-9292	-24455	-15145	-1633	-14607	-26493	-15946	-418
0.849167	-25	40	89	-58	-110	-25	11	-14	-23	3	-73	-61	-98	-32	-27	-59	-100	36	-81	-30	-107	-21	-97	-68	-66	2	-97	-7	-73	-65	-147	-72	-470	8701	-12224	-31109	247	-11572	-19271	-19857	2459	-9730	-24456	-15789	-1802	-14307	-26435	-17017	-302
0.850000	-27	42	91	-57	-112	-32	12	-11	-19	7	-72	-61	-96	-12	-27	-58	-102	36	-80	-31	-105	-17	-96	-68	-65	2	-97	-12	-72	-63	-145	-74	-488	9596	-8896	-30801	-296	-12806	-19217	-20870	1714	-10232	-24326	-16395	-2777	-14027	-26079	-18055	-409
0.850833	-25	44	92	-57	-109	-31	12	-10	-39	8	-69	-65	-94	-14	-25	-57	-100	36	-81	-32	-103	-21	-98	-69	-60	3	-97	-12	-69	-49	-143	-72	-438	10669	-5610	-30481	-436	-14044	-19124	-21850	351	-10803	-24049	-16973	-3100	-13789	-25429	-19014	-443
0.851667	-26	44	90	-56	-109	-30	15	-11	-16	8	-79	-64	-96	-17	-22	-55	-97	36	-86	-30	-107	-17	-98	-67	-63	-1	-99	-13	-74	-69	-150	-73	-412	11910	-2487	-30170	-323	-15258	-18972	-22829	-1135	-11449	-23640	-17526	-3028	-13625	-24521	-19883	-421
0.852500	-27	42	87	-56	-112	-31	13	-11	-17	6	-73	-63	-97	-15	-28	-58	-101	34	-81	-31	-109	-23	-99	-67	-56	2	-99	-16	-73	-67	-146	-74	-386	13302	346	-29879	-102	-16430	-18753	-23774	-2449	-12160	-23094	-18059	-2678	-13555	-23372	-20632	-376
0.853333	-23	40	88	-58	-108	-29	15	-13	-19	2	-72	-66	-99	-16	-23	-58	-101	33	-81	-33	-107	-21	-97	-65	-66	2	-104	-11	-75	-72	-147	-74	-409	14816	2723	-29617	156	-17559	-18457	-24668	-3303	-12938	-22448	-18580	-1644	-13600	-22052	-21250	-339
0.854167	-28	40	89	-58	-109	-28	15	-11	-22	6	-73	-61	-96	-14	-27	-60	-84	35	-82	-31	-107	-19	-97	-67	-62	3	-100	-9	-73	-65	-146	-74	-436	16429	4619	-29405	380	-18635	-18077	-25486	-3554	-13779	-21663	-19092	-887	-13774	-20609	-21719	-323
0.855000	-26	42	90	-53	-111	-30	15	-12	-16	7	-72	-62	-79	-15	-24	-56	-97	36	-88	-29	-105	-31	-96	-66	-62	2	-94	-11	-70	-67	-144	-70	-358	18109	5964	-29256	-1024	-19625	-17609	-26229	-5609	-14664	-20819	-19601	-3779	-14088	-19112	-22038	-34
0.855833	-26	43	89	-62	-135	-32	16	-12	-15	6	-70	-63	-96	-13	-26	-59	-98	35	-83	-32	-104	-19	-99	-67	-62	-1	-96	-10	-70	-67	-144	-74	-306	19825	6717	-29173	-600	-20568	-17055	-26871	-7093	-15577	-19909	-20104	-2543	-14545	-17615	-22205	-40
0.856667	-23	45	91	-55	-112	-32	15	-14	-19	6	-72	-78	-97	-15	-29	-56	-99	36	-83	-34	-101	-19	-100	-68	-65	0	-101	-10	-70	-67	-147	-74	-338	21545	6865	-29195	-437	-21437	-16425	-27400	-7141	-16513	-18988	-20608	-1459	-15147	-16180	-22228	-194
0.857500	-28	43	87	-52	-112	-34	13	-15	-19	5	-70	-64	-96	-17	-27	-61	-101	36	-82	-32	-109	-24	-98	-62	-62	0	-99	-10	-74	-70	-148	-75	-391	23210	6434	-29259	-470	-22229	-15724	-27811	-6989	-17438	-18026	-21109	-749	-15867	-14853	-22114	-112
0.858333	-26	41	89	-60	-111	-35	11	-16	-22	3	-72	-65	-98	-21	-28	-61	-101	30	-70	-34	-110	-31	-101	-70	-64	-5	-103	-12	-74	-72	-148	-74	-403	24772	5448	-29423	-498	-22941	-14974	-28088	-6423	-18344	-17096	-21602	-604	-16703	-13676	-21878	-225
0.859167	-23	46	89	-57	-107	-40	16	-8	-16	8	-91	-65	-100	-18	-29	-58	-99	36	-83	-33	-108	-24	-97	-67	-62	0	-99	-13	-75	-74	-149	-72	-374	26182	3984	-29661	-171	-23581	-14175	-28255	-5485	-19216	-16196	-22080	-102	-17635	-12692	-21547	-214
0.860000	-25	46	87	-57	-109	-34	15	-14	-17	8	-70	-63	-97	-13	-26	-59	-100	35	-81	-25	-104	-23	-100	-73	-61	1	-98	-12	-72	-72	-147	-73	-393	27386	2117	-29962	-934	-24141	-13367	-28293	-5044	-20039	-15359	-22537	-1531	-18634	-11896	-21141	-111
0.860833	-23	44	89	-56	-109	-59	13	-12	-18	5	-70	-63	-97	-14	-27	-57	-100	39	-81	-32	-108	-21	-97	-65	-59	3	-102	-11	-73	-70	-145	-70	-355	28333	-67	-30323	-426	-24624	-12546	-28210	-4109	-20781	-14607	-22965	-395	-19676	-11382	-20684	-44
0.861667	-24	44	88	-57	-111	-32	12	-11	-16	-1	-70	-59	-94	-12	-24	-57	-99	38	-84	-34	-104	-21	-98	-66	-62	1	-100	-10	-72	-69	-146	-86	-352	28991	-2489	-30729	325	-25038	-11757	-28024	-3211	-21446	-13951	-23343	1522	-20732	-11057	-20201	-274
0.862500	-24	43	87	-59	-110	-32	17	-13	-19	7	-73	-63	-95	-10	-25	-57	-101	37	-84	-31	-107	-22	-100	-65	-61	1	-102	-11	-72	-69	-146	-73	-383	29310	-5017	-31154	185	-25370	-11012	-27736	-1980	-22026	-13394	-23672	1814	-21776	-10947	-19717	-202
0.863333	-24	45	85	-56	-108	-30	13	-10	-17	7	-74	-62	-96	-11	-22	-56	-99	34	-84	-32	-105	-22	-97	-67	-62	0	-98	-9	-68	-68	-145	-70	-303	29256	-7556	-31590	-105	-25626	-10327	-27364	-652	-22507	-12951	-23934	1023	-22784	-11021	-19254	-265
0.864167	-24	42	87	-58	-110	-30	11	-14	-22	5	-74	-76	-98	-13	-28	-58	-101	37	-83	-33	-107	-22	-97	-70	-66	-3	-98	-12	-73	-72	-146	-73	-172	28806	-10025	-32020	68	-25812	-9732	-26929	38	-22900	-12615	-24132	850	-23726	-11263	-18829	-204
0.865000	-29	44	86	-59	-113	-32	8	-17	-23	5	-73	-67	-99	-14	-28	-63	-103	36	-87	-35	-109	-26	-101	-84	-64	-1	-102	-14	-77	-74	-151	-78	-44	27936	-12353	-32413	136	-25928	-9232	-26428	519	-23194	-12396	-24250	1003	-24583	-11624	-18456	-79
0.865833	-29	40	82	-63	-113	-34	4	-21	-23	4	-77	-68	-100	-16	-33	-62	-102	35	-85	-32	-108	-25	-103	-72	-65	-1	-100	-12	-72	-73	-151	-75	-25	26640	-14460	-32625	-14	-25963	-8841	-25889	671	-23384	-12278	-24278	855	-25328	-12071	-18139	-180
0.866667	-30	44	86	-60	-113	-29	8	-33	-19	5	-74	-64	-97	-19	-32	-62	-102	35	-88	-33	-109	-25	-100	-70	-65	-1	-98	-15	-77	-74	-149	-77	-7	24894	-16319	-32695	155	-25928	-8570	-25326	816	-23498	-12262	-24222	1105	-25959	-12584	-17894	-321
0.867500	-26	50	86	-58	-112	-33	8	-15	-17	6	-70	-62	-99	-15	-30	-59	-101	37	-82	-34	-109	-25	-100	-68	-66	0	-97	-12	-74	-70	-143	-75	74	22722	-17873	-32746	635	-25820	-8428	-24756	1795	-23515	-12329	-24078	2149	-26460	-13093	-17706	-396
0.868333	-22	45	88	-56	-110	-27	15	-9	-18	10	-69	-64	-100	-10	-28	-55	-97	40	-83	-28	-100	-21	-97	-61	-61	3	-97	-10	-72	-69	-146	-72	77	20145	-19109	-32742	-618	-25647	-8421	-24188	1206	-23474	-12474	-23846	-413	-26846	-13603	-17586	-300
0.869167	-19	50	90	-55	-107	-27	30	-7	-16	11	-66	-62	-94	-9	-26	-56	-98	39	-81	-29	-102	-19	-96	-66	-61	-1	-96	4	-69	-65	-143	-70	-7	17195	-20023	-32752	-565	-25420	-8517	-23637	-320	-23369	-12685	-23537	-92	-27104	-14073	-17524	-187
0.870000	-24	46	89	-56	-107	-27	15	-10	-19	10	-69	-62	-95	8	-26	-55	-99	41	-81	-28	-105	-10	-97	-65	-61	3	-100	-10	-74	-67	-144	-69	-96	13918	-20619	-32767	-63	-25143	-8741	-23106	-564	-23211	-12943	-23155	460	-27236	-14489	-17508	-419
0.870833	-24	46	88	-55	-108	-28	16	-9	-17	8	-68	-60	-95	-10	-26	-55	-103	38	-82	-28	-103	-18	-103	-64	-61	3	-97	-9	-68	-68	-149	-70	-164	10359	-20918	-32737	-255	-24824	-9072	-22609	-1270	-23020	-13233	-22713	193	-27302	-14834	-17527	-259
0.871667	-23	45	89	-55	-110	-29	13	-15	-16	7	-68	-60	-92	-13	-38	-55	-96	38	-80	-30	-102	-19	-100	-66	-61	2	-96	-11	-72	-68	-147	-68	-172	6561	-20931	-32754	-372	-24470	-9496	-22152	-1632	-22801	-13547	-22224	-47	-27268	-15108	-17569	-229
0.872500	-24	43	90	-56	-109	-30	20	-9	-19	9	-69	-63	-95	-12	-30	-59	-102	34	-83	-29	-105	-19	-97	-75	-64	-3	-97	-12	-74	-69	-144	-73	-158	2599	-20703	-32741	-46	-24103	-9991	-21729	-1457	-22573	-13872	-21698	436	-27172	-15308	-17630	-288
0.873333	-25	45	87	-58	-112	-33	13	-13	-18	6	-70	-66	-97	-15	-51	-60	-102	33	-85	-30	-108	-25	-101	-73	-63	-1	-98	-12	-75	-73	-147	-76	-225	-1436	-20267	-32762	-458	-23731	-10556	-21354	-1557	-22344	-14198	-21149	-1159	-27031	-15445	-17704	-277
0.874167	-26	42	88	-60	-111	-33	12	-14	-38	6	-73	-67	-96	-15	-27	-59	-97	36	-84	-30	-103	-21	-100	-67	-58	5	-98	-8	-73	-69	-147	-98	-258	-5459	-19647	-32763	-283	-23365	-11125	-21007	-1419	-22125	-14520	-20586	-861	-26861	-15525	-17772	64
0.875000	-24	45	88	-57	-111	-26	12	-14	-16	8	-72	-62	-95	-11	-28	-58	-98	38	-83	-28	-128	-23	-101	-68	-62	2	-97	-9	-70	-67	-143	-72	-300	-9394	-18884	-32762	449	-23022	-11730	-20705	-1138	-21921	-14833	-20032	1309	-26689	-15565	-17841	-156
0.875833	-21	42	90	-53	-110	-28	16	-11	-18	8	-69	-64	-95	-13	-23	-53	-98	41	-80	-28	-100	-18	-97	-64	-62	6	-96	-9	-69	-63	-142	-70	-382	-13171	-18010	-32745	463	-22709	-12330	-20438	-1014	-21754	-15130	-19500	2037	-26532	-15580	-17914	-255
0.876667	-23	44	93	-56	-104	-30	18	-5	-17	11	-66	-61	-91	-12	-41	-55	-95	39	-86	-29	-101	-17	-95	-67	-59	5	-97	-7	-68	-65	-143	-70	-387	-16764	-17051	-32746	85	-22446	-12908	-20206	-830	-21628	-15412	-18992	1050	-26405	-15594	-17965	-121
0.877500	-22	44	90	-48	-105	-29	17	-23	-17	9	-72	-63	-94	-12	-27	-56	-96	39	-84	-28	-102	-19	-99	-67	-65	0	-100	-11	-69	-70	-145	-72	-338	-20099	-16048	-32748	159	-22250	-13438	-20006	-1230	-21551	-15682	-18532	770	-26313	-15612	-18025	-48
0.878333	-28	40	88	-59	-107	-33	13	-14	-16	5	-72	-65	-56	-34	-28	-61	-101	35	-85	-32	-109	-24	-101	-69	-62	0	-99	-11	-74	-73	-147	-72	-256	-23110	-15030	-32736	409	-22118	-13917	-19834	-1300	-21522	-15936	-18111	1086	-26274	-15639	-18082	-15
0.879167	-23	41	90	-57	-109	-33	13	-15	-19	6	-72	-61	-98	-13	-26	-59	-100	38	-84	-32	-108	-21	-100	-72	-55	0	-99	-10	-73	-67	-147	-70	-119	-25762	-14014	-32752	475	-22067	-14317	-19685	-1133	-21546	-16176	-17743	834	-26284	-15723	-18143	-69
0.880000	-27	39	89	-59	-111	-30	15	-12	-16	6	-74	-63	-94	-14	-26	-61	-101	36	-108	-30	-107	-23	-99	-70	-62	3	-97	-11	-70	-69	-145	-75	-111	-28030	-13051	-32740	687	-22097	-14634	-19542	-960	-21626	-16404	-17433	986	-26353	-15832	-18208	-6
0.880833	-22	40	87	-59	-117	-33	13	-14	-16	6	-70	-65	-95	-14	-25	-60	-101	35	-82	-51	-105	-22	-99	-69	-58	-3	-97	-11	-72	-69	-149	-74	-144	-29905	-12116	-32767	1334	-22218	-14860	-19460	-8	-21764	-16624	-17178	2534	-26480	-15980	-18280	-53
0.881667	-24	41	88	-59	-109	-33	11	-13	-18	3	-76	-63	-99	-16	-31	-63	-107	34	-85	-32	-105	-19	-100	-68	-64	-3	-100	-13	-74	-57	-149	-75	-100	-31369	-11274	-32764	435	-22429	-14980	-19384	181	-21963	-16838	-16984	675	-26653	-16168	-18368	-97
0.882500	-26	38	86	-60	-113	-59	10	-16	-24	1	-74	-64	-98	-16	-27	-61	-104	36	-84	-43	-108	-22	-99	-69	-61	2	-102	-12	-72	-70	-145	-75	-61	-32118	-10533	-32767	-191	-22725	-14998	-19332	-1217	-22207	-17037	-16844	-97	-26862	-16378	-18453	193
0.883333	-23	41	84	-58	-110	-33	12	-13	-21	3	-73	-64	-99	-16	-29	-61	-103	38	-83	-32	-104	-23	-97	-69	-65	0	-101	-11	-73	-70	-145	-74	-55	-32444	-9916	-32763	679	-23099	-14907	-19302	-734	-22500	-17231	-16756	1238	-27109	-16614	-18554	-26
0.884167	-28	22	88	-60	-112	-32	18	-15	-19	5	-73	-63	-94	-8	-26	-62	-101	35	-86	-33	-108	-22	-98	-69	-63	-1	-101	-13	-72	-68	-146	-74	-87	-32591	-9431	-32764	501	-23546	-14719	-19301	-573	-22836	-17413	-16718	1311	-27374	-16853	-18661	86
0.885000	-24	41	86	-60	-109	-35	11	-15	-21	3	-70	-61	-94	-14	-27	-62	-101	37	-85	-35	-105	-21	-99	-72	-63	-3	-102	-14	-74	-70	-148	-75	-128	-32659	-9110	-32764	446	-24065	-14433	-19338	-208	-23207	-17575	-16721	1282	-27641	-17082	-18772	120
0.885833	-30	39	82	-60	-113	-34	11	-15	-19	3	-75	-65	-97	-15	-28	-61	-102	32	-90	-34	-127	-21	-100	-68	-65	-3	-100	-13	-74	-72	-148	-75	-92	-32700	-8886	-32747	797	-24615	-14064	-19407	215	-23594	-17711	-16762	1602	-27899	-17283	-18886	118
0.886667	-26	39	84	-58	-112	-33	12	-21	-24	5	-75	-63	-95	-15	-30	-60	-102	10	-87	-33	-108	-23	-99	-72	-66	-4	-101	-13	-77	-70	-149	-78	36	-32711	-8824	-32764	342	-25204	-13616	-19517	102	-23991	-17812	-16837	108	-28134	-17434	-18991	173
0.887500	-24	39	88	-60	-108	-34	-4	-14	-18	5	-73	-64	-95	-14	-27	-57	-103	32	-86	-30	-103	-23	-100	-67	-60	0	-99	-9	-74	-66	-151	-73	280	-32693	-8898	-32742	2	-25809	-13107	-19658	-542	-24384	-17851	-16942	-479	-28331	-17515	-19090	317
0.888333	-21	41	89	-56	-107	-31	15	-15	-28	5	-68	-60	-96	-13	-24	-56	-98	11	-82	-27	-105	-18	-97	-65	-62	0	-96	-8	-73	-67	-145	-69	540	-32407	-9090	-32761	951	-26411	-12560	-19849	-524	-24766	-17839	-17069	1230	-28481	-17517	-19168	68
0.889167	-23	43	87	-58	-124	-28	16	-11	-18	6	-70	-59	-96	-13	-28	-57	-97	35	-79	-33	-103	-18	-95	-65	-63	-1	-98	-7	-70	-70	-149	-75	557	-31874	-9393	-32746	1070	-26996	-11972	-20089	-173	-25127	-17758	-17217	2061	-28578	-17426	-19245	42
0.890000	-24	43	86	-61	-113	-32	15	-15	-21	2	-70	-67	-96	-16	-28	-58	-103	36	-86	-30	-108	-23	-102	-67	-63	-3	-103	-12	-75	-69	-149	-75	543	-31220	-9781	-32766	349	-27554	-11368	-20373	678	-25454	-17598	-17391	1166	-28612	-17232	-19293	208
0.890833	-7	39	85	-61	-113	-33	9	-14	-23	1	-73	-66	-100	-17	-29	-58	-107	35	-86	-40	-107	-22	-100	-66	-72	-1	-99	-9	-76	-74	-147	-74	595	-30493	-10208	-32751	-73	-28064	-10772	-20696	835	-25740	-17349	-17560	218	-28566	-16928	-19322	113
0.891667	-27	41	87	-55	-113	-32	13	-14	-21	4	-69	-63	-97	-23	-27	-59	-100	36	-87	-32	-108	-23	-100	-69	-66	0	-100	-11	-72	-70	-145	-75	527	-29730	-10676	-32763	13	-28515	-10185	-21053	919	-25971	-17010	-17745	251	-28475	-16516	-19322	204
0.892500	-28	43	87	-59	-109	-31	15	-14	-22	10	-72	-62	-97	-16	-27	-57	-99	36	-83	-29	-104	-22	-101	-65	-65	0	-101	-12	-73	-69	-147	-73	451	-28946	-11142	-32753	-132	-28902	-9620	-21456	970	-26150	-16578	-17939	453	-28311	-15993	-19300	328
0.893333	-23	42	87	-55	-109	-31	15	-10	-17	8	-68	-67	-98	-13	-28	-55	-100	35	-84	-30	-105	-22	-100	-65	-64	3	-99	-9	-72	-69	-147	-73	533	-28166	-11578	-32747	-90	-29218	-9098	-21883	748	-26275	-16059	-18141	610	-28090	-15382	-19260	274
0.894167	-19	44	88	-56	-110	-31	20	-12	-30	-5	-69	-59	-98	-15	-28	-57	-99	38	-81	-28	-107	-22	-97	-65	-64	1	-98	-6	-70	-67	-145	-69	643	-27381	-11942	-32752	494	-29447	-8615	-22330	1865	-26342	-15455	-18346	1848	-27822	-14689	-19197	302
0.895000	-22	44	90	-55	-107	-29	16	-10	-16	7	-68	-61	-93	-13	-25	-55	-102	38	-86	-24	-104	-21	-97	-65	-62	4	-97	-8	-73	-64	-142	-70	399	-26605	-12257	-32734	-154	-29609	-8182	-22775	3487	-26354	-14775	-18548	357	-27520	-13935	-19127	339
0.895833	-23	44	90	-55	-105	-26	15	-11	-21	7	-67	-61	-94	-12	-25	-52	-98	38	-78	-27	-101	-18	-97	-66	-65	3	-94	-7	-70	-64	-141	-69	-21	-25826	-12453	-32757	-1389	-29701	-7797	-23268	2293	-26320	-14038	-18754	-1589	-27199	-13142	-19039	489
0.896667	-19	46	93	-53	-100	-31	19	-7	-15	6	-68	-59	-95	-10	-24	-57	-98	38	-77	-25	-102	-18	-96	-62	-59	3	-94	-5	-69	-63	-141	-74	-245	-25034	-12544	-32736	-227	-29727	-7465	-23732	1996	-26238	-13261	-18977	672	-26865	-12325	-18951	379
0.897500	-22	46	90	-44	-103	-30	17	-12	-18	6	-67	-61	-94	-11	-25	-55	-97	35	-80	-29	-102	-26	-99	-67	-64	1	-96	-7	-72	-66	-142	-72	-247	-24225	-12518	-32762	1	-29697	-7188	-24192	1931	-26126	-12458	-19177	1090	-26537	-11509	-18863	414
0.898333	-26	43	87	-60	-110	-33	18	-12	-18	-1	-70	-67	-97	-19	-41	-61	-103	30	-86	-33	-105	-25	-101	-68	-63	-4	-101	-12	-75	-72	-151	-76	-294	-23401	-12380	-32747	-10	-29610	-6946	-24635	2259	-25982	-11652	-19392	1028	-26218	-10709	-18779	428
0.899167	-26	36	85	-62	-113	-36	8	-42	-23	3	-76	-68	-96	-18	-32	-60	-102	34	-85	-32	-109	-23	-103	-68	-62	-4	-98	-9	-75	-70	-148	-84	-409	-22526	-12106	-32760	-252	-29476	-6739	-25021	2329	-25810	-10845	-19596	1149	-25910	-9949	-18700	383
0.900000	-26	43	86	-61	-109	-32	12	-13	-22	3	-73	-64	-81	-16	-29	-58	-80	34	-85	-31	-105	-23	-99	-67	-62	-5	-98	-12	-75	-70	-148	-73	-490	-21636	-11741	-32748	-332	-29302	-6547	-25382	1981	-25622	-10071	-19782	448	-25633	-9250	-18632	124
0.900833	-23	44	87	-60	-104	-39	13	-13	-17	3	-73	-64	-95	-15	-28	-61	-100	33	-84	-34	-104	-23	-100	-69	-63	-1	-101	-9	-74	-68	-145	-73	-567	-20645	-11290	-32753	-813	-29099	-6378	-25695	1245	-25419	-9345	-19995	-697	-25382	-8628	-18592	219
0.901667	-22	41	88	-58	-107	-30	12	-12	-19	2	-78	-64	-105	-15	-29	-61	-101	36	-84	-32	-107	-23	-98	-70	-64	-1	-101	-10	-72	-81	-150	-76	-585	-19608	-10766	-32749	-53	-28870	-6206	-25959	1304	-25215	-8686	-20189	709	-25160	-8096	-18556	155
0.902500	-27	16	87	-60	-108	-32	10	-13	-19	5	-73	-63	-94	-15	-28	-61	-100	34	-86	-34	-102	-22	-98	-72	-60	0	-98	-11	-68	-67	-147	-76	-475	-18505	-10203	-32712	306	-28621	-6032	-26157	991	-25002	-8095	-20368	1640	-24965	-7649	-18547	73
0.903333	-24	40	89	-59	-108	-32	13	-17	-19	2	-72	-67	-95	-16	-28	-62	-97	36	-83	-30	-107	-21	-99	-73	-63	-1	-98	-12	-73	-67	-150	-76	-366	-17335	-9615	-32701	-86	-28360	-5838	-26301	905	-24794	-7589	-20548	1023	-24787	-7299	-18562	395
0.904167	-24	41	88	-59	-109	-31	13	-12	-18	3	-74	-63	-96	-16	-30	-63	-101	34	-83	-30	-104	-22	-99	-74	-61	-1	-98	-12	-75	-72	-149	-75	-280	-16103	-9033	-32666	-357	-28094	-5615	-26381	580	-24582	-7166	-20717	176	-24635	-7048	-18599	309
0.905000	-23	42	86	-58	-111	-38	9	-13	2	3	-73	-64	-97	-17	-28	-58	-100	33	-84	-32	-110	-24	-102	-76	-65	0	-99	-14	-74	-66	-148	-77	-109	-14802	-8478	-32666	-222	-27810	-5363	-26405	149	-24369	-6856	-20880	113	-24493	-6883	-18647	147
0.905833	-25	42	86	-61	-111	-35	9	-15	-21	1	-75	-66	-100	-18	-30	-62	-102	33	-86	-35	-102	-22	-100	-74	-65	-3	-100	-17	-75	-72	-152	-78	49	-13473	-7969	-32640	-162	-27520	-5069	-26366	-322	-24157	-6583	-21026	219	-24358	-6797	-18718	244
0.906667	-28	40	87	-63	-113	-34	6	-16	-19	-6	-77	-67	-99	-18	-29	-55	-103	33	-91	-36	-110	-25	-103	-73	-65	-5	-104	-18	-76	-75	-152	-78	-78	-12083	-7518	-32639	-94	-27232	-4742	-26277	-789	-23949	-6411	-21167	176	-24231	-6774	-18802	352
0.907500	-30	39	84	-63	-84	-34	9	-17	-19	0	-77	-67	-101	-19	-31	-63	-100	32	-92	-28	-107	-22	-99	-70	-64	-3	-100	-15	-75	-66	-148	-74	-692	-10651	-7128	-32638	355	-26925	-4363	-26132	-398	-23741	-6295	-21291	716	-24104	-6796	-18893	303
0.908333	-23	41	88	-59	-109	-30	13	-14	-14	3	-73	-63	-102	-13	-24	-60	-100	37	-84	-30	-103	-21	-98	-68	-60	0	-101	-13	-70	-69	-145	-70	-1203	-9233	-6817	-32657	151	-26621	-3955	-25951	648	-23530	-6232	-21384	-231	-23983	-6853	-18993	281
0.909167	-24	43	91	-58	-110	-27	16	-13	-13	4	-74	-62	-94	-15	-28	-58	-97	37	-83	-28	-108	-23	-97	-69	-61	0	-99	-14	-73	-70	-144	-74	-922	-7740	-6585	-32667	-1228	-26315	-3512	-25738	-256	-23325	-6216	-21513	-3385	-23868	-6920	-19101	440
0.910000	-24	40	89	-59	-111	-29	15	-13	-18	6	-70	-62	-94	-13	-25	-58	-103	36	-85	-30	-105	-21	-100	-70	-61	1	-96	-11	-68	-72	-148	-74	-658	-6302	-6428	-32679	-51	-26004	-3048	-25496	-671	-23119	-6219	-21601	-1757	-23766	-7008	-19212	42
0.910833	-24	51	89	-58	-108	-30	12	-11	-19	3	-72	-62	-94	-14	-25	-58	-98	35	-82	-30	-104	-21	-97	-69	-62	-1	-98	-10	-77	-70	-146	-74	-579	-4875	-6337	-32719	-122	-25687	-2562	-25240	-716	-22964	-6242	-21690	-1642	-23676	-7070	-19320	-55
0.911667	-26	42	90	-58	-113	-31	12	-12	-18	6	-69	-62	-69	-10	-27	-59	-98	35	-82	-26	-104	-19	-98	-68	-62	3	-97	-11	-68	-69	-149	-72	-385	-3488	-6308	-32735	-311	-25377	-2077	-24978	-525	-22727	-6252	-21761	-1709	-23605	-7108	-19421	98
0.912500	-23	57	89	-60	-110	-32	15	-14	-17	5	-70	-63	-97	-12	-27	-59	-97	37	-82	-31	-107	-21	-99	-69	-63	-10	-101	-13	-72	-69	-146	-73	-372	-2150	-6327	-32767	-150	-25070	-1593	-24713	-98	-22545	-6251	-21818	-1895	-23561	-7109	-19504	-10
0.913333	-22	43	92	-59	-108	-31	12	-12	-17	4	-70	-64	-95	-15	-25	-58	-99	35	-83	-31	-105	-19	-99	-69	-64	1	-101	-11	-70	-68	-148	-75	-388	-876	-6382	-32755	3	-24773	-1128	-24451	-43	-22376	-6228	-21860	-2635	-23549	-7072	-19577	-88
0.914167	-24	42	91	-60	-103	-33	-5	-13	-22	7	-70	-64	-95	-12	-26	-58	-103	37	-83	-31	-107	-22	-99	-70	-60	1	-99	-10	-91	-66	-148	-75	-229	303	-6457	-32767	-742	-24486	-686	-24211	-756	-22221	-6173	-21886	-4575	-23569	-6991	-19634	125
0.915000	-22	45	91	-59	-109	-32	13	-14	-26	7	-72	-61	-93	-16	-28	-59	-102	36	-82	-31	-107	-22	-102	-68	-63	0	-100	-13	-75	-73	-150	-74	-151	1404	-6562	-32760	140	-24214	-277	-23984	-1002	-22094	-6093	-21900	-3074	-23636	-6870	-19669	97
0.915833	-25	43	89	-62	-111	-35	9	-14	-19	4	-72	-63	-98	-3	-25	-59	-100	27	-82	-31	-107	-22	-98	-64	-60	3	-96	-9	-73	-68	-144	-74	-137	2409	-6656	-32767	834	-23960	85	-23781	-1404	-21984	-5970	-21895	-1044	-23728	-6707	-19674	-136
0.916667	-24	45	87	-57	-110	-31	2	-13	-14	8	-67	-64	-97	-15	-25	-58	-99	39	-80	-26	-108	-19	-95	-67	-59	2	-97	-11	-73	-65	-141	-73	-132	3308	-6752	-32758	646	-23729	397	-23607	-1394	-21904	-5825	-21873	-589	-23867	-6517	-19656	-15
0.917500	-22	44	74	-61	-108	-31	16	-13	-17	6	-68	-64	-95	-16	-27	-58	-97	38	-92	-32	-107	-19	-98	-69	-62	2	-99	-12	-65	-68	-146	-74	-210	4093	-6850	-32757	460	-23531	641	-23467	-1428	-21855	-5657	-21830	-868	-24043	-6308	-19608	-6
0.918333	-25	43	88	-62	-105	-33	10	-16	-22	4	-74	-62	-96	-17	-28	-73	-99	33	-84	-31	-107	-24	-101	-70	-64	-4	-102	-11	-74	-70	-148	-76	-227	4772	-6928	-32761	523	-23360	824	-23354	-1526	-21832	-5469	-21768	-472	-24253	-6082	-19528	78
0.919167	-25	42	89	-61	-107	-34	11	-15	-21	3	-72	-66	-96	-18	-30	-63	-105	30	-84	-32	-109	-23	-98	-69	-65	-3	-98	-12	-74	-70	-185	-78	-103	5315	-7003	-32745	443	-23215	938	-23273	-1596	-21825	-5266	-21679	-95	-24478	-5856	-19421	150
0.920000	-29	39	87	-59	-110	-32	-7	-16	-14	2	-69	-65	-96	-17	-28	-59	-97	34	-83	-31	-109	-22	-99	-70	-66	0	-99	-11	-73	-70	-142	-75	-41	5753	-7061	-32761	432	-23096	957	-23220	-1868	-21844	-5065	-21569	95	-24715	-5639	-19279	210
0.920833	-27	41	88	-59	-112	-33	17	-14	-17	4	-73	-66	-96	-17	-30	-62	-99	8	-81	-32	-105	-21	-99	-83	-58	0	-97	-11	-73	-69	-146	-80	-35	6069	-7110	-32746	693	-23006	957	-23189	-1629	-21878	-4873	-21452	843	-24949	-5442	-19117	173
0.921667	-28	43	86	-59	-107	-34	13	-15	-15	6	-69	-61	-95	-16	-26	-60	-97	36	-84	-31	-103	-23	-101	-69	-61	0	-99	-11	-72	-67	-145	-75	5	6275	-7159	-32737	908	-22941	862	-23191	-362	-21914	-4712	-21281	1129	-25172	-5263	-18921	-21
0.922500	-23	43	87	-59	-108	-33	16	-14	-21	5	-69	-65	-95	-18	-30	-60	-99	36	-84	-33	-105	-22	-99	-67	-62	4	-99	-12	-74	-72	-150	-74	59	6367	-7206	-32630	-613	-22887	709	-23206	-421	-21959	-4573	-21102	-2184	-25369	-5121	-18714	38
0.923333	-24	42	87	-60	-111	-34	11	-16	-17	3	-75	-45	-97	-17	-31	-63	-102	30	-127	-35	-110	-28	-101	-72	-64	-1	-99	-14	-73	-70	-150	-79	86	6354	-7250	-32513	-98	-22855	497	-23243	-318	-21991	-4476	-20907	-952	-25532	-5012	-18487	-77
0.924167	-27	39	84	-58	-113	-36	11	-17	-23	1	-76	-72	-99	-21	-31	-63	-102	34	-86	-35	-108	-22	-97	-70	-64	-6	-102	-13	-76	-73	-149	-75	78	6244	-7301	-32332	27	-22819	222	-23288	258	-22009	-4411	-20686	-538	-25642	-4938	-18246	-229
0.925000	-25	36	87	-64	-114	-36	13	-15	-9	0	-75	-66	-97	-17	-29	-64	-104	29	-88	-34	-107	-26	-100	-74	-66	-5	-103	-13	-73	-68	-150	-76	70	6043	-7361	-32142	-65	-22789	-87	-23340	207	-22000	-4398	-20454	-1013	-25692	-4900	-17999	-95
0.925833	-26	40	87	-60	-111	-38	11	-15	-21	1	-75	-67	-88	-16	-28	-62	-102	32	-85	-33	-81	-24	-103	-72	-62	-1	-100	-13	-75	-69	-149	-75	55	5764	-7418	-31905	177	-22747	-435	-23402	-36	-21958	-4423	-20204	-1033	-25682	-4902	-17750	-121
0.926667	-29	37	85	-58	-108	-36	13	-15	-18	1	-66	-66	-96	-16	-29	-62	-103	30	-86	-35	-105	-22	-101	-72	-65	-3	-99	-12	-73	-72	-149	-78	102	5410	-7491	-31650	363	-22684	-803	-23455	-564	-21891	-4492	-19938	-176	-25602	-4930	-17509	-67
0.927500	-28	41	87	-60	-114	-34	11	-16	-17	4	-70	-63	-99	-15	-30	-60	-102	18	-83	-32	-103	-22	-98	-72	-65	0	-98	-11	-70	-69	-146	-75	174	5000	-7561	-31374	-832	-22610	-1178	-23498	-1738	-21773	-4602	-19665	-2110	-25447	-4979	-17264	165
0.928333	-24	44	90	-58	-109	-31	30	-13	-18	9	-69	-66	-94	-13	-28	-57	-99	37	-83	-32	-103	-19	-96	-67	-59	3	-96	-9	-73	-67	-145	-73	231	4538	-7634	-31077	-723	-22503	-1557	-23526	-2523	-21613	-4737	-19377	-1641	-25228	-5052	-17037	68
0.929167	-22	46	89	-57	-105	-31	15	-13	-15	5	-69	-64	-92	-13	-27	-56	-98	35	-76	-31	-102	-19	-98	-69	-60	-3	-97	-11	-74	-66	-145	-73	194	4037	-7706	-30773	97	-22368	-1927	-23538	-3037	-21411	-4901	-19087	268	-24946	-5133	-16824	-324
0.930000	-22	43	90	-58	-98	-30	13	-13	-17	5	-72	-60	-97	-23	-27	-59	-98	36	-82	-31	-103	-19	-97	-69	-60	1	-97	-10	-66	-68	-143	-74	170	3513	-7776	-30466	129	-22196	-2274	-23527	-2883	-21168	-5085	-18794	939	-24608	-5224	-16635	-114
0.930833	-25	43	90	-58	-110	-33	11	-14	-19	6	-74	-65	-97	-12	-29	-61	-100	34	-85	-35	-105	-24	-100	-72	-61	0	-99	-12	-74	-70	-147	-76	156	2969	-7833	-30164	-430	-21995	-2600	-23482	-2311	-20888	-5274	-18502	157	-24229	-5316	-16449	-33
0.931667	-21	43	86	-59	-109	-32	12	-17	-22	5	-72	-69	-98	-16	-33	-61	-101	35	-86	-34	-105	-25	-103	-70	-68	0	-100	-14	-76	-76	-148	-76	86	2410	-7876	-29873	-478	-21757	-2876	-23420	-2325	-20580	-5463	-18211	-311	-23813	-5400	-16301	-35
0.932500	-27	38	84	-63	-113	-39	11	-16	-24	2	-78	-66	-97	-17	-31	-59	-103	38	-87	-11	-108	-24	-100	-72	-62	2	-78	-12	-74	-70	-147	-75	85	1859	-7893	-29599	-333	-21484	-3110	-23317	-2305	-20244	-5623	-17922	-296	-23367	-5470	-16159	0
0.933333	-27	40	86	-59	-112	-32	12	-16	-23	5	-73	-64	-95	-16	-28	-60	-101	42	-83	-35	-104	-23	-102	-72	-64	0	-100	-15	-73	-68	-147	-74	148	1320	-7887	-29350	-183	-21185	-3286	-23185	-1903	-19896	-5789	-17629	-100	-22913	-5529	-16038	82
0.934167	-25	44	85	-59	-110	-31	12	-13	-16	7	-74	-66	-96	-13	-27	-61	-98	35	-84	-41	-103	-21	-99	-70	-63	0	-102	-12	-72	-60	-147	-74	124	793	-7851	-29144	111	-20870	-3404	-23020	-769	-19541	-5909	-17342	653	-22470	-5581	-15928	251
0.935000	-22	45	89	-56	-104	-31	12	-15	-16	4	-74	-63	-55	-13	-27	-58	-100	36	-82	-32	-104	-19	-100	-73	-65	-4	-97	-9	-70	-61	-146	-67	71	291	-7776	-28983	580	-20538	-3465	-22826	1453	-19187	-6000	-17062	1907	-22020	-5602	-15836	118
0.935833	-23	47	91	-56	-104	-30	16	-14	-18	6	-72	-61	-92	-28	-27	-59	-97	41	-77	-28	-103	-18	-101	-70	-60	2	-97	-8	-69	-66	-147	-73	30	-178	-7654	-28872	-678	-20199	-3463	-22597	2055	-18848	-6051	-16790	124	-21606	-5614	-15755	96
0.936667	-16	47	90	-57	-104	-30	12	-12	-32	8	-69	-60	-92	-12	-26	-56	-97	40	-79	-27	-105	-21	-99	-68	-53	5	-91	-9	-67	-65	-144	-77	67	-617	-7517	-28815	-411	-19865	-3405	-22346	1144	-18534	-6061	-16528	1772	-21228	-5612	-15675	299
0.937500	-22	46	91	-56	-103	-30	17	-8	-15	6	-68	-61	-91	-12	-28	-58	-99	38	-79	-29	-107	-18	-99	-66	-61	1	-95	-11	-72	-72	-148	-73	50	-1028	-7336	-28816	267	-19541	-3301	-22072	1543	-18253	-6038	-16275	3458	-20883	-5608	-15606	205
0.938333	-24	47	89	-59	-112	-35	12	-14	-17	0	-74	-66	-98	-18	-28	-60	-102	35	-83	-27	-107	-23	-105	-70	-63	2	-98	-15	-72	-69	-149	-78	-1	-1402	-7120	-28873	-81	-19260	-3134	-21779	2164	-18010	-5976	-16029	3129	-20580	-5592	-15534	517
0.939167	-24	41	86	-59	-112	-33	13	-15	-19	3	-74	-69	-93	-15	-27	-63	-99	36	-81	-32	-100	-23	-102	-66	-62	1	-97	-17	-73	-67	-146	-77	-46	-1740	-6868	-28970	72	-18959	-2926	-21463	3232	-17804	-5879	-15791	2107	-20322	-5574	-15456	1086
0.940000	-25	45	84	-60	-110	-33	10	0	-21	3	-72	-67	-97	-16	-28	-62	-104	33	-85	-31	-107	-24	-107	-73	-66	0	-100	-14	-75	-70	-154	-78	-112	-2044	-6600	-29111	468	-18722	-2693	-21139	4556	-17645	-5758	-15560	2628	-20108	-5557	-15378	1733
0.940833	-28	36	85	-63	-114	-35	8	-18	-25	0	-77	-48	-100	-16	-26	-62	-103	33	-86	-32	-107	-36	-103	-69	-63	0	-100	-14	-72	-72	-149	-76	-42	-2305	-6299	-29299	-296	-18522	-2425	-20798	5235	-17529	-5616	-15341	1200	-19937	-5542	-15286	2093
0.941667	-25	39	85	-58	-109	-32	13	-12	-19	5	-72	-66	-96	-12	-26	-60	-101	34	-83	-31	-104	-22	-99	-72	-64	2	-97	-12	-90	-70	-148	-79	51	-2544	-5990	-29453	-217	-18369	-2158	-20456	5163	-17460	-5464	-15127	1139	-19798	-5540	-15190	2368
0.942500	-27	42	88	-58	-107	-29	13	-18	-15	13	-72	-64	-99	-13	-29	-60	-93	20	-83	-30	-104	-22	-101	-70	-64	0	-100	-10	-72	-70	-149	-74	17	-2748	-5673	-29635	616	-18271	-1890	-20115	4507	-17434	-5309	-14925	3796	-19694	-5545	-15078	1715
0.943333	-26	44	88	-57	-107	-28	10	13	-9	7	-69	-64	-94	-14	-32	-60	-99	36	-83	-29	-104	-24	-102	-69	-62	2	-99	-19	-74	-73	-149	-76	-22	-2926	-5356	-29803	677	-18215	-1632	-19755	3555	-17440	-5159	-14734	5157	-19609	-5568	-14965	1377
0.944167	-25	46	88	-59	-105	-32	9	-12	-19	5	-69	-65	-94	-16	-31	-56	-98	34	-83	-31	-110	-25	-102	-70	-62	3	-99	-12	-74	-72	-150	-74	-114	-3077	-5054	-29939	69	-18206	-1403	-19419	3016	-17476	-5026	-14550	3971	-19539	-5603	-14840	1251
0.945000	-4	41	86	-60	-110	-31	16	-15	-21	4	-73	-66	-100	-16	-33	-60	-101	33	-84	-32	-109	-16	-104	-70	-63	1	-101	-15	-67	-74	-152	-74	-151	-3208	-4768	-30026	-315	-18250	-1200	-19059	2086	-17540	-4914	-14381	3023	-19476	-5651	-14709	746
0.945833	-26	41	86	-62	-113	-33	10	-14	-18	7	-75	-64	-101	-14	-27	-61	-102	33	-84	-32	-107	-25	-103	-68	-62	0	-102	-12	-60	-73	-149	-85	-238	-3316	-4500	-30052	-296	-18332	-1039	-18716	1521	-17609	-4828	-14218	3039	-19409	-5707	-14575	489
0.946667	-26	38	85	-58	-112	-33	11	-14	-19	1	-74	-68	-98	-16	-29	-63	-102	30	-85	-33	-108	-24	-102	-69	-66	0	-101	-13	-93	-73	-149	-75	-430	-3404	-4260	-29998	-432	-18449	-925	-18381	1031	-17683	-4769	-14072	2963	-19330	-5774	-14442	265
0.947500	-26	40	85	-60	-110	-33	12	-5	-16	1	-74	-65	-92	-15	-28	-58	-102	36	-87	-32	-109	-22	-101	-69	-65	1	-99	-13	-72	-70	-149	-76	-435	-3475	-4055	-29859	-464	-18568	-862	-18056	114	-17746	-4742	-13931	2948	-19226	-5845	-14307	-75
0.948333	-24	44	91	-58	-108	-32	12	-12	-18	5	-74	-63	-94	-14	-28	-57	-98	37	-83	-29	-103	-19	-101	-66	-63	4	-99	-11	-69	-69	-150	-73	-383	-3526	-3887	-29617	261	-18749	-850	-17738	-465	-17797	-4749	-13806	3791	-19100	-5920	-14184	-333
0.949167	-28	38	85	-58	-111	-34	9	-15	-18	5	-76	-81	-95	-15	-27	-57	-99	35	-84	-33	-104	-22	-100	-67	-61	3	-99	-11	-72	-69	-146	-70	-447	-3565	-3743	-29266	-238	-18907	-891	-17429	-1867	-17820	-4782	-13687	1064	-18935	-5980	-14063	-449
0.950000	-24	42	89	-57	-107	-28	11	-13	-17	3	-74	-65	-94	-13	-25	-56	-97	36	-82	-33	-103	-22	-99	-74	-64	0	-101	-7	-68	-77	-147	-76	-424	-3589	-3664	-28815	-461	-19066	-987	-17136	-4931	-17809	-4839	-13583	-481	-18735	-6037	-13960	-415
0.950833	-24	41	90	-57	-109	-33	19	-12	-16	6	-70	-66	-94	-15	-31	-58	-104	40	-84	-30	-104	-21	-101	-69	-63	2	-99	-8	-73	-69	-147	-73	-370	-3596	-3609	-28249	538	-19205	-1126	-16854	-6247	-17753	-4918	-13485	601	-18498	-6077	-13873	-666
0.951667	-47	44	87	-58	-108	-33	11	-13	-18	6	-72	-62	-95	-13	-26	-58	-98	44	-79	-25	-103	-21	-100	-69	-64	0	-111	-10	-73	-70	-146	-69	-309	-3584	-3589	-27587	146	-19322	-1306	-16590	-7312	-17660	-5008	-13400	590	-18228	-6096	-13801	-734
0.952500	-26	44	87	-50	-109	-31	10	-5	-18	7	-72	-64	-98	-16	-45	-59	-99	36	-82	-31	-104	-22	-100	-70	-64	0	-98	-10	-73	-72	-151	-72	-341	-3559	-3591	-26828	3	-19398	-1519	-16339	-7493	-17512	-5102	-13319	783	-17913	-6095	-13749	-961
0.953333	-24	42	88	-60	-111	-33	8	-11	-18	5	-73	-64	-97	-14	-27	-56	-102	38	-82	-35	-107	-22	-101	-67	-65	4	-98	-9	-73	-70	-148	-72	-421	-3521	-3617	-25997	181	-19426	-1752	-16104	-7189	-17317	-5195	-13246	1441	-17561	-6062	-13723	-987
0.954167	-25	43	89	-56	-109	-33	12	-14	-21	7	-73	-65	-98	-16	-30	-57	-101	39	-93	-32	-107	-19	-98	-69	-62	4	-97	-8	-74	-72	-147	-70	-413	-3466	-3653	-25096	-202	-19404	-1993	-15891	-7111	-17072	-5278	-13176	2	-17184	-6001	-13680	-1076
0.955000	-19	44	90	-58	-108	-29	13	-11	-19	8	-68	-63	-95	-12	-25	-57	-100	37	-83	-33	-107	-23	-98	-65	-58	2	-98	-9	-70	-63	-144	-69	-254	-3403	-3697	-24155	-541	-19325	-2235	-15681	-7421	-16796	-5340	-13111	-747	-16777	-5901	-13665	-1006
0.955833	-22	46	92	-58	-108	-31	16	-9	-22	6	-73	-63	-116	-14	-25	-58	-97	39	-81	-30	-104	-18	-97	-65	-60	3	-100	-10	-74	-68	-138	-69	-266	-3323	-3721	-23186	365	-19185	-2468	-15497	-7431	-16454	-5383	-13052	1519	-16356	-5773	-13666	-1397
0.956667	-25	45	90	-56	-109	-30	15	-12	-16	6	-70	-63	-96	-13	-21	-58	-101	36	-78	-32	-104	-19	-100	-66	-61	4	-98	-9	-72	-69	-138	-72	-335	-3243	-3771	-22204	723	-18988	-2685	-15334	-7308	-16092	-5395	-12987	3155	-15929	-5616	-13672	-1538
0.957500	-26	41	88	-62	-69	-33	12	-11	-23	3	-75	-68	-97	-15	-38	-62	-102	35	-84	-34	-105	-22	-98	-69	-66	0	-99	-9	-75	-70	-146	-59	-206	-3151	-3777	-21241	260	-18723	-2867	-15183	-6433	-15699	-5371	-12926	3022	-15493	-5425	-13679	-1378
0.958333	-28	37	87	-60	-129	-32	11	-14	-22	3	-75	-63	-98	-17	-30	-62	-104	49	-85	-35	-107	-23	-101	-70	-64	0	-110	-19	-77	-70	-150	-76	-63	-3055	-3758	-20312	-188	-18404	-3010	-15050	-5596	-15279	-5313	-12864	2888	-15058	-5208	-13689	-1496
0.959167	-27	40	88	-61	-115	-33	10	-15	-22	5	-74	-63	-98	-16	8	-64	-100	36	-84	-32	-105	-22	-103	-72	-62	1	-98	-11	-74	-70	-147	-73	20	-2957	-3705	-19431	-218	-18036	-3102	-14927	-4668	-14842	-5212	-12796	3657	-14629	-4961	-13685	-1522
0.960000	-24	50	89	-58	-103	-30	13	-14	-16	6	-69	-61	-96	-16	-28	-62	-98	38	-82	-31	-105	-28	-103	-67	-61	1	-98	-10	-70	-72	-146	-74	80	-2854	-3617	-18615	40	-17620	-3142	-14816	-3532	-14395	-5075	-12725	4244	-14210	-4694	-13677	-1436
0.960833	-23	43	87	-70	-112	-35	-14	-15	-18	6	-73	-61	-97	-12	-23	-59	-97	37	-83	-33	-108	-24	-103	-68	-64	2	-97	-11	-74	-70	-147	-73	162	-2761	-3492	-17878	200	-17166	-3129	-14719	-2389	-13949	-4900	-12653	4809	-13810	-4408	-13658	-1435
0.961667	-23	46	87	-57	-108	-30	13	-10	-16	7	-73	-62	-98	-28	-27	-59	-99	39	-85	-31	-103	-22	-100	-66	-60	1	-98	-10	-68	-68	-145	-73	183	-2671	-3328	-17223	488	-16684	-3050	-14627	-1002	-13505	-4686	-12577	6560	-13429	-4110	-13627	-1445
0.962500	-25	47	89	-63	-107	-32	13	-14	-17	11	-73	-64	-99	-17	-27	-57	-98	37	-85	-31	-103	-22	-100	-68	-61	2	-93	-9	-70	-66	-145	-72	162	-2590	-3129	-16661	-19	-16184	-2911	-14551	72	-13074	-4450	-12495	5575	-13067	-3801	-13582	-1389
0.963333	-36	46	87	-59	-105	-31	15	-13	-17	5	-75	-61	-94	-15	-30	-62	-98	38	-86	-30	-101	-21	-99	-68	-61	0	-97	-8	-69	-69	-144	-69	226	-2519	-2897	-16194	-1020	-15680	-2717	-14468	-1086	-12661	-4183	-12414	2952	-12734	-3484	-13525	-1104
0.964167	-26	42	85	-58	-108	-34	12	-14	-19	2	-76	-63	-94	-16	-30	-60	-108	34	-86	-38	-105	-23	-100	-72	-61	0	-98	-12	-73	-69	-146	-77	270	-2461	-2642	-15823	58	-15155	-2466	-14397	-1217	-12258	-3890	-12329	4179	-12400	-3165	-13457	-1179
0.965000	-21	43	89	-63	-112	-35	7	-18	-24	1	-77	-66	-99	-17	-32	-61	-102	33	-87	-33	-122	-24	-104	-73	-66	-6	-101	-12	-74	-75	-149	-76	390	-2409	-2363	-15534	-121	-14681	-2159	-14327	-797	-11879	-3579	-12247	3898	-12096	-2848	-13379	-993
0.965833	-29	21	82	-63	-136	-36	5	-23	-22	0	-79	-65	-99	-19	-34	-63	-104	30	-90	-32	-107	-25	-104	-72	-64	-1	-100	-12	-72	-74	-150	-76	613	-2368	-2063	-15332	-230	-14189	-1806	-14253	-160	-11514	-3261	-12161	3377	-11800	-2528	-13290	-728
0.966667	-26	38	85	-62	-111	-38	5	-16	-24	1	-75	-66	-99	-17	-31	-60	-102	34	-87	-33	-109	-26	-108	-73	-66	-4	-100	-13	-74	-75	-149	-75	728	-2331	-1771	-15200	-249	-13722	-1410	-14181	424	-11173	-2927	-12072	3025	-11513	-2216	-13191	-573
0.967500	-23	40	85	-55	-114	-38	9	-14	-22	2	-73	-98	-99	-19	-34	-60	-100	34	-86	-32	-104	-24	-102	-68	-64	-1	-99	-13	-74	-75	-149	-79	678	-2297	-1472	-15132	-446	-13273	-982	-14102	1108	-10834	-2594	-11985	1647	-11233	-1910	-13089	-579
0.968333	-12	42	88	-59	-109	-33	11	-10	-16	5	-70	-62	-94	-15	-26	-57	-98	35	-81	-68	-109	-24	-101	-69	-62	0	-96	-8	-74	-70	-147	-77	643	-2270	-1179	-15123	-1333	-12848	-538	-14028	1165	-10522	-2266	-11909	-514	-10950	-1615	-12987	-272
0.969167	-24	43	90	-58	-109	-33	20	-5	-21	2	-73	-64	-100	-16	-29	-66	-100	37	-83	-31	-108	-21	-100	-68	-62	0	-99	-12	-72	-70	-146	-74	612	-2245	-910	-15162	-404	-12446	-74	-13949	1657	-10220	-1942	-11831	570	-10669	-1335	-12884	-344
0.970000	-21	43	90	-60	-109	-33	11	-9	-18	6	-73	-63	-95	-15	-26	-57	-97	36	-83	-32	-108	-22	-100	-23	-59	1	-99	-9	-72	-70	-145	-74	540	-2217	-669	-15235	363	-12062	390	-13866	2326	-9920	-1631	-11752	1722	-10381	-1072	-12795	-520
0.970833	-24	44	89	-59	-110	-33	12	-11	-18	2	-74	-63	-95	-16	-26	-60	-100	35	-83	-29	-109	-22	-101	-68	-61	3	-101	-12	-70	-70	-146	-51	573	-2181	-451	-15332	-236	-11662	853	-13783	3647	-9635	-1336	-11684	340	-10081	-826	-12707	-283
0.971667	-24	40	86	-58	-109	-33	12	-11	-16	3	-72	-62	-93	-14	-27	-61	-90	34	-84	-30	-103	-23	-100	-69	-64	0	-95	-11	-72	-69	-147	-75	727	-2136	-267	-15446	-766	-11337	1299	-13702	4971	-9337	-1056	-11621	-1920	-9766	-599	-12635	-338
0.972500	-23	43	87	-58	-110	-32	23	-12	-21	2	-57	-62	-94	-13	-28	-60	-100	35	-85	-31	-104	-24	-99	-72	-66	-3	-98	-11	-69	-70	-118	-79	736	-2082	-116	-15569	-671	-10989	1723	-13622	6341	-9064	-799	-11561	-2437	-9460	-395	-12570	-235
0.973333	-28	55	87	-61	-111	-33	13	-15	-18	2	-73	-65	-96	-17	-26	-62	-101	33	-83	-31	-110	-24	-102	-69	-64	-4	-100	-12	-77	-68	-150	-79	411	-2020	-7	-15700	-625	-10652	2113	-13537	7562	-8770	-563	-11507	-2314	-9130	-206	-12518	-90
0.974167	-21	40	87	-61	-111	-38	9	-17	-21	16	-76	-66	-98	-17	-31	-64	-101	36	-85	-17	-105	-27	-102	-73	-64	0	-97	-8	-70	-70	-145	-75	143	-1939	70	-15820	-431	-10305	2473	-13456	8511	-8466	-348	-11462	-2160	-8779	-38	-12477	-95
0.975000	-28	44	94	-56	-108	-34	15	-12	-15	5	-69	-61	-93	-14	-29	-62	-96	37	-82	-32	-107	-25	-98	-68	-61	0	-95	-9	-74	-70	-145	-75	7	-1847	110	-15937	2	-9952	2791	-13376	10058	-8150	-154	-11427	-949	-8418	107	-12449	-202
0.975833	-24	44	92	-55	-110	-31	42	-10	5	8	-67	-59	-93	-11	-25	-60	-99	40	-79	-30	-104	-24	-99	-67	-51	-5	-94	-7	-72	-69	-145	-73	-283	-1745	120	-16046	-31	-9590	3061	-13306	12207	-7826	0	-11402	-800	-8045	235	-12432	-521
0.976667	-21	43	93	-55	-107	-28	19	-8	-17	9	-66	-59	-93	-11	-26	-53	-98	44	-80	-28	-103	-19	-95	-62	-58	4	-94	-7	-69	-64	-142	-74	-489	-1634	97	-16147	-1462	-9216	3284	-13232	12091	-7488	137	-11393	-3675	-7668	338	-12433	-374
0.977500	-21	45	92	-58	-105	-30	17	-11	-21	8	-68	-61	-94	-12	-22	-59	-97	39	-81	-31	-104	-25	-97	-70	-62	0	-96	-10	-70	-45	-143	-73	-486	-1523	49	-16241	-510	-8839	3425	-13176	12319	-7136	244	-11395	-1926	-7281	429	-12445	-443
0.978333	-25	85	90	-59	-109	-33	16	-14	-18	4	-72	-64	-95	-16	-25	-64	-102	36	-83	-32	-107	-25	-100	-72	-64	2	-98	-13	-74	-70	-146	-74	-498	-1406	-24	-16320	-550	-8440	3566	-13120	13337	-6773	330	-11413	-1345	-6886	499	-12466	-424
0.979167	-25	41	90	-55	-107	-32	16	-12	-19	-3	-70	-69	-94	-14	-26	-62	-101	35	-84	-33	-105	-23	-101	-67	-58	1	-97	-10	-69	-72	-146	-73	-492	-1291	-114	-16384	-560	-8035	3632	-13074	14484	-6390	396	-11448	-1189	-6481	558	-12500	-137
0.980000	-19	43	90	-57	-107	-30	12	-12	-16	4	-72	-62	-94	-15	-26	-57	-105	33	-81	-32	-103	-23	-100	-67	-61	0	-97	-11	-70	-70	-142	-70	-446	-1185	-208	-16436	-518	-7614	3657	-13026	15506	-6001	435	-11503	-1230	-6058	615	-12544	-142
0.980833	-26	50	89	-53	-109	-31	12	-13	-13	6	-70	-62	-95	-14	-25	-60	-104	34	-84	-30	-108	-24	-100	-69	-63	2	-93	-9	-74	-72	-145	-74	-407	-1085	-322	-16472	-557	-7183	3627	-12992	16398	-5586	459	-11576	-1612	-5658	663	-12601	-107
0.981667	-24	44	88	-57	-110	-31	11	-12	-23	4	-72	-85	-95	-15	-57	-59	-100	35	-85	-31	-107	-26	-98	-73	-66	-3	-98	-12	-76	-72	-146	-76	-236	-1002	-443	-16490	-1583	-6746	3554	-12963	16142	-5171	459	-11684	-3515	-5244	707	-12672	235
0.982500	-26	43	85	-61	-112	-34	10	-15	-21	8	-74	-66	-100	-16	-29	-60	-100	36	-85	-32	-107	-24	-98	-68	-66	2	-98	-14	-70	-72	-147	-75	-49	-930	-566	-16487	-1148	-6298	3447	-12927	15871	-4736	451	-11796	-2270	-4813	761	-12751	397
0.983333	-35	43	90	-60	-107	-31	13	-16	-18	4	-72	-64	-96	-14	-27	-58	-101	33	-86	-31	-104	-24	-102	-69	-62	-6	-97	-10	-72	-69	-146	-70	-72	-885	-696	-16457	-620	-5846	3302	-12910	15236	-4296	430	-11945	-753	-4381	821	-12841	294
0.984167	-25	43	89	-60	-109	-32	12	-18	-17	3	-74	-65	-96	-17	-30	-79	-73	35	-86	-32	-104	-25	-101	-70	-62	0	-99	-10	-76	-73	-147	-73	42	-863	-825	-16404	-1054	-5392	3133	-12884	14626	-3844	397	-12119	-1297	-3943	895	-12951	397
0.985000	-25	40	90	-62	-112	-32	11	-14	-22	4	-72	-65	-95	-17	-28	-60	-95	36	-85	-30	-110	-26	-101	-69	-65	1	-99	-12	-73	-72	-148	-75	160	-836	-957	-16318	-1578	-4935	2937	-12863	13946	-3384	360	-12314	-2656	-3494	988	-13071	290
0.985833	-26	45	86	-60	-111	-33	13	-14	-40	7	-74	-64	-99	-16	-29	-60	-99	36	-85	-31	-104	-22	-102	-70	-66	1	-100	-15	-74	-58	-147	-76	92	-851	-1090	-16196	-1541	-4471	2724	-12835	12787	-2923	321	-12535	-2969	-3041	1092	-13197	219
0.986667	-29	43	85	-60	-113	-35	10	-14	-21	5	-70	-62	-99	-12	-29	-58	-101	24	-87	-32	-107	-26	-104	-70	-66	0	-100	-13	-75	-74	-146	-75	78	-883	-1223	-16031	-1264	-3993	2509	-12801	11362	-2454	271	-12772	-3054	-2578	1227	-13342	69
0.987500	-24	13	86	-59	-111	-34	-13	-14	-19	3	-73	-62	-96	-17	-28	-57	-100	37	-86	-29	-104	-25	-99	-67	-62	4	-100	-24	-73	-69	-144	-77	106	-925	-1352	-15821	-979	-3536	2299	-12757	9762	-1980	259	-13028	-3269	-2105	1388	-13491	62
0.988333	-24	42	87	-56	-111	-31	13	-9	-17	7	-68	-63	-88	-13	-26	-56	-98	35	-84	-28	-103	-19	-102	-68	-58	6	-96	-11	-69	-66	-145	-70	-14	-983	-1478	-15566	-542	-3062	2074	-12704	8589	-1503	242	-13292	-2816	-1627	1576	-13649	97
0.989167	-24	44	88	-58	-112	-31	13	-13	-21	5	-74	-63	-94	-14	-26	-58	-97	37	-84	-28	-103	-18	-99	-69	-63	0	-98	-10	-70	-66	-145	-68	-173	-1055	-1598	-15255	-24	-2609	1861	-12641	8409	-1027	240	-13568	-2273	-1149	1787	-13813	-30
0.990000	-33	43	88	-58	-108	-33	13	-15	-19	5	-73	-64	-98	-16	-30	-64	-100	33	-83	-30	-107	-23	-104	-68	-67	-3	-101	-13	-73	-70	-148	-77	-256	-1132	-1714	-14903	-1123	-2111	1660	-12560	6527	-551	252	-13842	-5436	-672	2024	-13973	236
0.990833	-24	35	82	-61	-111	-35	6	-18	-21	2	-86	-65	-99	-18	-30	-60	-101	33	-86	-30	-105	-24	-107	-70	-63	1	-98	-13	-73	-72	-147	-75	-343	-1204	-1809	-14490	-139	-1618	1485	-12467	4415	-70	294	-14111	-4453	-191	2289	-14136	342
0.991667	-26	41	87	-61	-112	-33	8	-18	-22	4	-58	-64	-97	-19	-32	-61	-100	35	-88	-32	-104	-25	-103	-69	-63	0	-99	-11	-74	-72	-146	-75	-349	-1288	-1913	-14028	215	-1121	1333	-12340	3207	404	355	-14368	-3588	279	2576	-14294	259
0.992500	-24	43	86	-61	-114	-36	9	-15	-24	4	-74	-64	-98	-19	-29	-59	-99	34	-87	-32	-108	-27	-103	-69	-62	0	-98	1	-75	-70	-150	-75	-248	-1359	-1994	-13518	126	-617	1208	-12193	1911	878	446	-14606	-2906	740	2885	-14441	311
0.993333	-27	42	88	-58	-111	-34	13	-13	-18	3	-74	-64	-97	-16	-30	-58	-121	19	-86	-31	-104	-23	-100	-67	-62	0	-86	-13	-76	-73	-147	-75	-190	-1423	-2063	-12956	209	-105	1121	-12018	600	1342	561	-14822	-2720	1182	3208	-14562	88
0.994167	-26	43	87	-61	-110	-38	13	-11	-19	5	-70	-64	-97	-18	-28	-57	-101	5	-85	-33	-107	-27	-99	-69	-64	0	-98	-11	-74	-46	-144	-73	-93	-1470	-2117	-12353	559	409	1066	-11815	-1284	1800	715	-15008	-2387	1602	3538	-14668	110
0.995000	-25	43	88	-60	-110	-32	15	-13	-19	5	-73	-65	-96	-16	-25	-58	-101	36	-85	-29	-104	-18	-99	-70	-61	1	-100	-11	-70	-68	-146	-72	-80	-1508	-2148	-11714	193	943	1052	-11582	-3952	2245	887	-15161	-4462	1992	3870	-14753	163
0.995833	-25	44	94	-57	-107	-31	16	-14	-17	6	-70	-61	-95	-15	-26	-58	-100	35	-84	-30	-101	-19	-98	-68	-59	2	-95	-10	-67	-69	-143	-70	-269	-1528	-2168	-11040	991	1448	1077	-11320	-6363	2681	1102	-15270	-3923	2346	4198	-14808	184
0.996667	-21	44	90	-57	-104	-32	17	-12	-21	6	-70	-59	-95	-16	-24	-56	-102	36	-84	-29	-105	-24	-97	-70	-62	1	-96	-9	-74	-66	-144	-72	-484	-1531	-2169	-10339	2007	1955	1137	-11031	-8231	3092	1336	-15337	-2079	2654	4511	-14867	-50
0.997500	-39	45	89	-59	-110	-33	13	-9	-19	5	-82	-63	-100	-16	-26	-61	-100	34	-86	-33	-108	-23	-100	-70	-62	1	-87	-12	-74	-68	-149	-75	-498	-1523	-2157	-9625	2244	2441	1233	-10717	-9139	3481	1591	-15374	-1855	2912	4798	-14842	104
0.998333	-24	43	88	-60	-116	-38	12	-17	-22	0	-75	-67	-100	-22	-31	-67	-102	29	-91	-39	-108	-26	-104	-79	-67	-4	-101	-17	-76	-75	-150	-78	-373	-1496	-2134	-8893	1985	2946	1373	-10376	-9317	3835	1861	-15359	-2814	3118	5064	-14823	62
0.999167	-28	46	40	-65	-114	-40	8	-16	-22	3	-76	-68	-105	-21	-31	-60	-104	34	-91	-33	-108	-26	-100	-69	-64	0	-102	-13	-75	-72	-149	-76	-334	-1454	-2088	-8160	2039	3414	1555	-10008	-9452	4172	2157	-15295	-2975	3271	5298	-14759	37
1.000000	-26	41	88	-62	-111	-39	8	-14	-21	1	-75	-66	-98	-4	-27	-61	-100	30	-86	-35	-108	-27	-93	-69	-65	0	-100	-13	-73	-74	-146	-75	-245	-1400	-2032	-7420	2290	3850	1773	-9639	-9804	4471	2458	-15185	-2645	3366	5494	-14675	84
1.000833	-25	41	90	-61	-111	-39	10	-8	-12	0	-73	-65	-99	-21	-28	-62	-102	32	-85	-34	-105	-25	-99	-70	-64	1	-100	-16	-74	-68	-148	-76	-98	-1336	-1967	-6687	2557	4257	2024	-9216	-10902	4729	2760	-15037	-2311	3397	5634	-14570	-105
1.001667	-25	45	88	-61	-109	-34	11	-13	-22	1	-73	-63	-90	-16	-26	-58	-103	34	-88	-33	-105	-26	-101	-69	-63	2	-99	-15	-73	-70	-147	-77	4	-1269	-1896	-5971	2802	4621	2301	-8798	-12256	4944	3066	-14847	-1465	3365	5729	-14441	-66
1.002500	-23	45	87	-59	-109	-31	11	-13	-22	3	-73	-65	-95	-15	-27	-61	-99	38	-84	-32	-101	-24	-101	-70	-64	1	-98	-14	-73	-70	-148	-74	11	-1197	-1817	-5264	3099	4938	2605	-8372	-12780	5115	3360	-14615	69	3271	5766	-14300	-65
1.003333	-24	42	90	-59	-111	-34	13	-13	-16	5	-73	-64	-97	-16	-26	-56	-98	33	-86	-32	-103	-23	-99	-68	-60	2	-98	-11	-74	-68	-143	-72	-90	-1132	-1741	-4587	1837	5208	2933	-7944	-14181	5235	3641	-14342	-2588	3115	5752	-14133	68
1.004167	-23	44	87	-59	-107	-31	11	-13	-21	3	-76	-64	-98	-16	-25	-77	-96	34	-84	-33	-105	-23	-97	-70	-64	-1	-100	-13	-45	-72	-147	-72	-65	-1071	-1659	-3918	2129	5417	3276	-7516	-17085	5300	3904	-14037	-2599	2899	5666	-13985	254
1.005000	-27	42	85	-58	-111	-35	9	-16	-17	4	-74	-66	-96	-19	-26	-60	-100	32	-86	-45	-105	-23	-125	-70	-61	1	-99	-13	-73	-72	-146	-74	-13	-1015	-1582	-3302	2863	5568	3633	-7086	-19205	5315	4147	-13694	-1722	2628	5523	-13821	127
1.005833	-28	40	87	-61	-107	-34	8	-18	-22	1	-76	-66	-99	-16	-30	-58	-104	32	-88	-33	-108	-22	-101	-69	-62	0	-103	-13	-75	-72	-153	-73	41	-969	-1499	-2702	2271	5657	3988	-6666	-21534	5274	4363	-13326	-1796	2306	5325	-13657	285
1.006667	-28	41	82	-61	-112	-36	8	-21	-24	1	-75	-96	-100	-21	-33	-68	-105	28	-91	-36	-116	-27	-103	-73	-65	-5	-102	-14	-73	-75	-151	-79	97	-936	-1410	-2130	1979	5678	4346	-6261	-23258	5177	4542	-12924	-2181	1934	5073	-13496	297
1.007500	-31	41	80	-62	-112	-39	6	-22	-21	4	-77	-70	-96	-19	-30	-61	-98	34	-88	-34	-107	-26	-103	-72	-62	-1	-100	-13	-73	-70	-147	-56	187	-905	-1317	-1595	2074	5637	4706	-5863	-24321	5029	4700	-12488	-1834	1529	4776	-13329	430
1.008333	-21	45	86	-56	-104	-33	11	-14	-17	5	-70	-64	-91	-14	-30	-60	-96	35	-83	-30	-97	-21	-112	-68	-60	1	-99	-11	-68	-69	-148	-73	266	-886	-1213	-1087	1140	5525	5056	-5476	-25608	4804	4810	-12019	-3868	1075	4430	-13176	631
1.009167	-21	43	86	-56	-109	-35	9	-14	-16	5	-77	-61	-92	-13	-27	-58	-98	37	-81	-30	-102	-27	-100	-67	-59	1	-99	-12	-72	-70	-145	-72	216	-874	-1102	-627	991	5345	5377	-5113	-26874	4548	4889	-11527	-3641	588	4049	-13022	886
1.010000	-18	43	86	-57	-108	-33	11	-11	-15	6	-72	-63	-95	-14	-29	-65	-98	37	-81	-29	-104	-22	-97	-68	-59	2	-99	-13	-69	-69	-147	-75	128	-868	-977	-203	1895	5096	5686	-4763	-27342	4221	4922	-11005	-695	69	3636	-12878	867
1.010833	-22	43	107	-60	-110	-33	10	-13	-14	5	-74	-64	-96	-13	-26	-59	-101	35	-84	-33	-105	-23	-100	-67	-59	2	-98	-12	-66	-66	-150	-72	124	-866	-835	183	1769	4771	5970	-4427	-27052	3837	4925	-10452	1121	-475	3207	-12735	1113
1.011667	-21	45	86	-59	-109	-38	11	7	-18	6	-76	-66	-96	-13	-28	-53	-98	36	-85	-32	-104	-22	-101	-66	-62	-1	-104	-12	-70	-55	-146	-73	144	-862	-666	527	795	4381	6223	-4108	-25691	3398	4886	-9873	974	-1041	2764	-12591	993
1.012500	-17	40	81	-56	-108	-33	9	-15	-15	4	-76	-63	-96	-16	-29	-59	-100	34	-86	-30	-105	-23	-101	-68	-63	-1	-99	-11	-73	-75	-147	-73	129	-830	-474	833	545	3925	6440	-3802	-24084	2908	4814	-9264	1035	-1630	2315	-12448	1026
1.013333	-22	42	82	-56	-108	-34	8	-17	-18	1	-77	-63	-95	-17	-30	-62	-102	34	-83	-30	-103	-22	-101	-85	-63	0	-100	-11	-72	-70	-147	-74	175	-836	-252	1087	414	3405	6617	-3509	-22120	2367	4702	-8623	1658	-2244	1868	-12307	1002
1.014167	-24	40	88	-60	-110	-34	10	-16	-19	2	-74	-59	-93	-17	-28	-61	-102	34	-82	-29	-105	-26	-102	-70	-62	0	-101	-12	-69	-69	-149	-79	156	-808	-4	1293	84	2825	6752	-3229	-20310	1768	4556	-7949	2083	-2878	1428	-12159	798
1.015000	-23	42	87	-59	-109	-34	9	-18	-16	5	-74	-63	-95	-17	-23	-62	-99	36	-83	-28	-107	-23	-104	-73	-65	-1	-100	-11	-73	-70	-152	-76	93	-764	270	1453	-94	2175	6842	-2950	-18625	1120	4370	-7268	2624	-3535	1005	-12010	904
1.015833	-23	39	86	-61	-108	-35	7	-15	-19	4	-77	-65	-98	-19	-32	-60	-99	37	-81	-28	-102	-24	-99	-67	-60	0	-97	-13	-72	-72	-147	-75	111	-696	569	1563	269	1465	6894	-2670	-15721	432	4156	-6517	4201	-4206	591	-11856	756
1.016667	-22	41	87	-59	-107	-34	11	-24	-16	7	-70	-64	-95	-15	-27	-58	-66	33	-80	-31	-104	-25	-100	-67	-60	0	-98	-10	-69	-68	-144	-72	167	-613	890	1623	-587	704	6892	-2399	-12739	-303	3903	-5766	2174	-4902	226	-11696	357
1.017500	-21	42	87	-78	-110	-33	11	-14	-17	5	-75	-66	-99	-17	-30	-62	-98	36	-83	-32	-104	-25	-100	-68	-60	-3	-113	-12	-72	-75	-149	-76	189	-511	1227	1622	-1134	-114	6844	-2130	-10868	-1076	3618	-4992	1190	-5614	-133	-11537	287
1.018333	-25	39	86	-66	-110	-34	11	-17	-22	7	-74	-64	-98	-19	-31	-61	-102	30	-90	-35	-105	-26	-118	-72	-66	-4	-102	-14	-74	-75	-150	-75	123	-382	1571	1569	167	-987	6746	-1858	-7209	-1883	3297	-4197	2886	-6354	-462	-11371	71
1.019167	-24	39	86	-61	-107	-31	12	-14	-18	2	-75	-67	-97	-16	-30	-56	-104	33	-85	-32	-108	-23	-101	-68	-64	-8	-101	-14	-74	-73	-151	-74	37	-223	1925	1468	162	-1891	6602	-1584	-3793	-2720	2943	-3371	2966	-7108	-770	-11203	74
1.020000	-24	37	86	-60	-111	-33	10	-14	-17	6	-73	-60	-93	-16	-32	-60	-95	34	-85	-32	-110	-24	-105	-68	-63	0	-99	-14	-75	-72	-148	-78	24	-51	2279	1314	125	-2843	6409	-1308	235	-3582	2568	-2536	2551	-7877	-1048	-11031	-307
1.020833	-30	40	88	-60	-109	-31	12	-13	-19	1	-76	-66	-99	-16	-29	-59	-99	33	-83	-32	-105	-23	-101	-66	-65	-1	-101	-5	-75	-70	-147	-73	22	139	2624	1110	453	-3833	6168	-1023	4570	-4462	2153	-1694	2581	-8655	-1313	-10854	-678
1.021667	-25	41	90	-59	-112	-34	-11	-11	-19	6	-70	-64	-99	-17	-23	-77	-103	35	-83	-30	-107	-23	-103	-67	-65	0	-97	-12	-74	-72	-148	-74	-8	355	2954	857	-43	-4857	5882	-742	7945	-5349	1725	-848	530	-9438	-1551	-10678	-659
1.022500	-25	49	88	-61	-112	-35	12	-14	-24	5	-73	-63	-99	-17	-30	-61	-101	34	-83	-30	-110	-24	-102	-69	-69	-1	-96	-12	-68	-68	-149	-74	-47	576	3259	559	-662	-5902	5556	-466	10355	-6239	1250	-9	-908	-10222	-1780	-10493	-472
1.023333	-24	43	89	-64	-113	-33	11	-17	-19	3	-72	-67	-101	-21	-32	-65	-102	30	-87	-34	-110	-26	-102	-68	-64	-1	-99	-14	-74	-72	-149	-76	-94	807	3531	224	76	-6964	5184	-190	12968	-7124	760	821	440	-11000	-2001	-10309	-670
1.024167	-28	40	86	-64	-135	-36	8	-16	-24	2	-76	-66	-100	-15	-34	-62	-103	30	-85	-33	-112	-26	-104	-69	-67	-1	-83	-13	-74	-69	-147	-74	-70	1045	3782	-150	190	-8033	4773	74	15636	-7999	256	1637	1126	-11751	-2203	-10108	-478
1.025000	-28	39	88	-59	-110	-30	10	-14	-19	0	-75	-45	-100	-17	-31	-62	-103	32	-83	-32	-110	-24	-103	-70	-66	-1	-99	-13	-76	-70	-148	-76	-52	1289	3984	-548	-503	-9096	4326	335	18332	-8848	-273	2429	18	-12477	-2401	-9899	-342
1.025833	-25	44	91	-62	-112	-31	9	-16	-22	5	-73	-66	-98	-14	-30	-60	-102	22	-83	-33	-111	-17	-105	-68	-65	0	-98	-11	-73	-73	-149	-74	-38	1518	4146	-970	-914	-10170	3842	579	19473	-9664	-806	3189	-828	-13158	-2587	-9678	-521
1.026667	-24	45	87	-59	-118	-30	11	-14	-21	6	-74	-67	-98	-16	-30	-59	-100	34	-78	-32	-108	-23	-102	-65	-63	0	-98	-13	-78	-73	-147	-75	-49	1745	4273	-1414	-885	-11200	3335	791	19987	-10439	-1339	3903	-420	-13778	-2767	-9443	-478
1.027500	-25	35	88	-60	-111	-32	12	-13	-11	5	-73	-63	-101	-15	-28	-57	-100	35	-84	-34	-109	-25	-100	-67	-62	2	-94	-11	-77	-69	-143	-74	-49	1966	4344	-1865	-1076	-12200	2793	1018	20379	-11159	-1865	4577	94	-14330	-2936	-9176	-476
1.028333	-21	49	89	-57	-108	-25	18	-10	-18	9	-69	-63	-96	-11	-25	-57	-99	38	-83	-26	-102	-16	-97	-62	-61	1	-95	-12	-72	-67	-144	-69	-27	2170	4377	-2313	-1504	-13138	2234	1208	20622	-11821	-2354	5202	297	-14811	-3092	-8888	-404
1.029167	-21	49	89	-56	-107	-25	16	-24	-16	10	-68	-60	-93	-10	-23	-56	-93	38	-81	-26	-103	-17	-96	-63	-60	4	-94	-8	-72	-67	-143	-69	-42	2348	4368	-2755	-1341	-14027	1648	1370	21735	-12418	-2869	5764	1412	-15199	-3232	-8573	-239
1.030000	-22	49	90	-53	-105	-24	17	-9	-16	-13	-74	-59	-95	-11	-25	-57	-96	38	-81	-28	-109	-19	-97	-64	-63	6	-97	-10	-68	-66	-145	-70	-49	2526	4324	-3188	-1855	-14836	1040	1509	22680	-12939	-3325	6267	58	-15487	-3353	-8225	-155
1.030833	-25	46	90	-58	-108	-28	16	-12	-17	7	-72	-62	-97	-10	-26	-58	-101	36	-83	-29	-107	-19	-101	-63	-62	1	-95	-9	-70	-67	-146	-79	-62	2671	4241	-3592	-2924	-15562	420	1617	20986	-13379	-3739	6698	-2184	-15674	-3444	-7841	78
1.031667	-24	43	88	-55	-110	-29	13	-24	-21	4	-74	-64	-98	-12	-27	-66	-102	36	-84	-32	-108	-23	-104	-69	-67	0	-99	-12	-75	-67	-148	-74	-101	2798	4129	-3974	-1654	-16186	-210	1721	20106	-13737	-4103	7055	-284	-15752	-3502	-7416	-96
1.032500	-25	40	87	-59	-112	-41	10	-15	-19	2	-74	-66	-98	-16	-29	-62	-102	34	-84	-30	-103	-22	-99	-69	-62	2	-96	-11	-73	-69	-148	-77	-118	2905	3997	-4323	-1718	-16700	-835	1767	19153	-13999	-4399	7339	94	-15708	-3514	-6947	91
1.033333	-26	42	86	-56	-110	-30	11	-14	-19	5	-73	-73	-96	-14	-26	-60	-100	36	-84	-29	-104	-19	-100	-70	-63	0	-97	-13	-70	-69	-146	-75	-74	2993	3844	-4635	-1853	-17100	-1459	1809	18195	-14183	-4634	7549	-27	-15553	-3472	-6434	263
1.034167	-9	45	88	-56	-108	-31	16	-19	-16	6	-74	-63	-94	-17	-28	-61	-96	37	-82	-29	-104	-22	-99	-68	-65	2	-98	-12	-73	-69	-167	-76	-93	3066	3674	-4905	-1720	-17384	-2071	1838	17525	-14263	-4792	7681	43	-15288	-3373	-5882	200
1.035000	-22	44	90	-56	-108	-32	13	-11	-14	8	-72	-60	-95	12	-25	-58	-96	37	-82	-27	-128	-22	-101	-68	-60	4	-96	-10	-70	-68	-145	-74	-105	3116	3504	-5121	-1756	-17547	-2698	1852	17131	-14267	-4865	7734	-850	-14919	-3205	-5282	224
1.035833	-22	51	107	-56	-109	-28	13	-11	-14	10	-69	-61	-92	-15	-27	-55	-97	38	-79	-28	-62	-18	-97	-67	-62	4	-92	-9	-70	-69	-144	-74	-116	3145	3329	-5291	-2227	-17588	-3238	1862	16340	-14172	-4858	7712	-1958	-14456	-2964	-4647	612
1.036667	-17	45	91	-58	-109	-32	17	-10	-13	28	-70	-61	-93	-15	-23	-57	-81	37	-82	-28	-103	-23	-97	-66	-60	2	-96	-10	-70	-66	-143	-73	-138	3157	3153	-5415	-1177	-17508	-3765	1865	15791	-14000	-4766	7603	69	-13906	-2640	-3970	459
1.037500	-22	42	91	-56	-105	-29	5	-12	-16	10	-72	-61	-97	-15	-26	-59	-98	37	-82	-27	-102	-14	-98	-67	-60	2	-99	-14	-72	-75	-147	-80	-96	3152	2979	-5491	-601	-17322	-4270	1869	14949	-13754	-4594	7416	1861	-13283	-2233	-3256	193
1.038333	-25	40	86	-60	-109	-33	12	-14	-18	6	-76	-64	-95	-16	-28	-62	-99	40	-85	-51	-104	-23	-100	-72	-61	0	-99	-16	-73	-72	-147	-76	-152	3128	2815	-5518	-893	-17055	-4716	1880	14509	-13436	-4334	7158	1862	-12595	-1735	-2511	609
1.039167	-24	41	88	-62	-109	-40	20	-14	-18	4	-75	-67	-94	-17	-28	-59	-99	34	-86	-29	-103	-24	-101	-73	-64	-3	-101	-13	-73	-69	-147	-75	-171	3089	2668	-5494	-1219	-16655	-5102	1903	13732	-13052	-3989	6829	1130	-11862	-1157	-1746	794
1.040000	-24	37	87	-60	-112	-33	9	-15	-18	3	-70	-62	-97	-19	-27	-61	-105	29	-90	-29	-108	-24	-102	-73	-63	-4	-102	-16	-74	-70	-149	-78	-135	3033	2533	-5436	-1075	-16197	-5423	1934	12517	-12579	-3570	6433	1369	-11101	-495	-969	762
1.040833	-25	36	88	-63	-113	-35	5	-17	-24	1	-77	-66	-100	-18	-29	-61	-102	30	-84	-32	-114	-25	-100	-68	-65	0	-99	-8	-70	-69	-147	-76	-127	2963	2403	-5335	-869	-15667	-5667	1976	11276	-12117	-3083	5976	1823	-10317	243	-177	782
1.041667	-27	41	88	-61	-111	-34	12	-14	-21	5	-68	-73	-97	-16	-27	-62	-101	33	-83	-32	-103	-22	-101	-72	-63	0	-100	-12	-70	-68	-152	-75	-109	2870	2286	-5199	-728	-15092	-5836	2036	10066	-11588	-2538	5458	1427	-9531	1046	610	734
1.042500	-23	22	89	-58	-108	-33	13	-16	-19	8	-69	-62	-95	-14	-24	-60	-98	35	-83	-30	-105	-23	-100	-57	-62	0	-98	-15	-72	-69	-149	-73	-102	2759	2177	-5036	-406	-14486	-5913	2100	9436	-11028	-1939	4886	1700	-8755	1917	1394	676
1.043333	-22	45	89	-58	-103	-28	15	-13	-15	6	-68	-64	-96	-15	-29	-58	-98	36	-79	-29	-104	-23	-100	-70	-62	1	-97	-13	-73	-72	-149	-75	-138	2622	2069	-4853	-482	-13854	-5903	2171	8993	-10487	-1302	4265	991	-7989	2827	2127	552
1.044167	-22	40	88	-63	-110	-32	11	-13	-18	7	-74	-64	-96	-14	-25	-58	-99	35	-86	-32	-108	-24	-100	-69	-64	0	-101	-13	-60	-70	-148	-74	-177	2465	1956	-4654	-1795	-13219	-5803	2242	5992	-9853	-627	3601	-2602	-7258	3767	2877	597
1.045000	-22	43	86	-59	-109	-28	12	-12	-19	4	-73	-65	-98	-15	-25	-58	-100	36	-72	-32	-107	-22	-102	-72	-60	-1	-97	-14	-75	-72	-147	-75	-195	2286	1849	-4443	-766	-12585	-5609	2306	3106	-9250	70	2901	-1599	-6563	4720	3561	482
1.045833	-26	69	84	-61	-108	-31	11	-10	-17	5	-72	-65	-97	-13	-25	-48	-100	33	-84	-32	-108	-19	-101	-69	-61	0	-97	-11	-74	-70	-145	-73	-206	2079	1727	-4220	-694	-11967	-5323	2362	566	-8652	788	2180	-1977	-5914	5662	4195	433
1.046667	-26	43	85	-61	-111	-30	13	-14	-22	5	-73	-64	-102	-15	-28	-62	-99	36	-83	-31	-103	-21	-100	-69	-64	-1	-100	-12	-76	-74	-147	-75	-230	1856	1596	-4000	-731	-11378	-4956	2394	-1681	-8065	1493	1427	-2377	-5305	6580	4771	352
1.047500	-29	41	87	-61	-108	-30	11	-13	-21	3	-72	-63	-96	-15	-27	-60	-103	33	-84	-31	-104	-19	-98	-70	-66	-3	-96	-10	-72	-68	-128	-72	-230	1594	1448	-3778	-626	-10815	-4504	2406	-3730	-7486	2200	685	-2709	-4745	7468	5287	210
1.048333	-21	45	90	-60	-107	-29	13	-13	-18	6	-68	-73	-96	-14	-26	-57	-99	37	-83	-21	-109	-19	-98	-69	-64	0	-97	-9	-74	-70	-146	-73	-200	1325	1277	-3557	-326	-10292	-3990	2380	-5960	-6933	2872	-68	-3487	-4242	8290	5726	12
1.049167	-24	43	85	-60	-112	-30	12	-32	-23	6	-70	-62	-95	-15	-27	-60	-99	35	-82	-30	-112	-19	-97	-66	-61	0	-97	-9	-75	-46	-147	-74	-234	1034	1089	-3346	-1029	-9802	-3411	2315	-8324	-6398	3548	-820	-5708	-3787	9037	6090	74
1.050000	-22	44	88	-59	-111	-31	11	-13	-14	7	-70	-63	-94	-13	-11	-58	-96	37	-82	-33	-104	-22	-100	-65	-61	0	-97	-13	-73	-70	-144	-73	-237	714	872	-3140	-504	-9349	-2781	2206	-9690	-5895	4171	-1549	-4698	-3386	9692	6384	57
1.050833	-21	43	91	-59	-108	-27	19	-11	-18	7	-68	-63	-96	-15	-25	-58	-100	38	-83	-31	-104	-14	-95	-69	-62	0	-98	-10	-55	-72	-146	-70	-152	414	641	-2939	294	-8928	-2117	2048	-10465	-5418	4756	-2248	-3167	-3038	10243	6595	-222
1.051667	-25	43	85	-63	-111	-31	11	-12	-19	16	-69	-64	-95	-14	-25	-57	-97	36	-83	-31	-108	-21	-100	-68	-64	0	-96	-9	-70	-68	-146	-75	-147	93	382	-2749	303	-8542	-1431	1835	-10191	-4973	5286	-2925	-2944	-2735	10682	6726	-29
1.052500	-26	40	88	-56	-109	-28	15	-14	-21	4	-70	-65	-96	-16	-25	-58	-102	35	-84	-32	-102	-22	-99	-70	-65	0	-98	-13	-72	-95	-148	-75	-87	-220	108	-2562	-29	-8171	-741	1568	-9736	-4560	5756	-3548	-3379	-2476	10998	6786	-130
1.053333	-27	43	86	-59	-109	-27	12	-15	-18	6	-72	-63	-95	-13	-28	-59	-100	36	-85	-33	-107	-21	-99	-68	-64	0	-98	-9	-70	-68	-147	-75	-85	-530	-183	-2384	27	-7819	-58	1251	-9349	-4177	6172	-4106	-3233	-2257	11195	6775	-232
1.054167	-19	43	93	-57	-108	-29	13	-12	-19	10	-73	-63	-96	-15	-26	-58	-100	36	-85	-31	-102	-21	-94	-67	-62	1	-99	-10	-73	-70	-146	-70	-103	-822	-478	-2213	105	-7479	614	881	-8854	-3828	6516	-4649	-2680	-2079	11258	6696	-320
1.055000	-24	42	90	-55	-104	-28	15	-10	-17	7	-67	-61	-95	-12	-14	-56	-79	35	-83	-28	-103	-21	-96	-66	-61	3	-97	-7	-73	-66	-143	-73	-72	-1096	-786	-2051	326	-7135	1257	456	-8628	-3502	6792	-5106	-1807	-1939	11201	6558	-405
1.055833	-25	45	91	-53	-103	-30	15	-11	-19	8	-72	-61	-97	-14	-25	-57	-101	37	-81	-26	-105	-21	-96	-66	-60	2	-96	-8	-73	-66	-143	-73	-93	-1344	-1089	-1901	834	-6784	1863	-23	-8333	-3199	6992	-5498	-43	-1835	11023	6366	-315
1.056667	-25	43	90	-56	-111	5	17	-11	-18	8	-70	-63	-97	-15	-27	-62	-99	36	-80	-31	-107	-22	-98	-68	-64	3	-98	-13	-73	-72	-147	-76	-94	-1567	-1390	-1766	1212	-6430	2415	-547	-6965	-2930	7118	-5820	1462	-1765	10721	6119	-360
1.057500	-25	36	87	-60	-113	-36	13	-17	-23	2	-74	-66	-97	-17	-29	-60	-104	11	-81	-31	-108	-22	-99	-70	-64	1	-99	-7	-74	-66	-142	-77	-59	-1756	-1678	-1636	-306	-6045	2920	-1114	-7056	-2680	7172	-6075	-878	-1724	10325	5835	-281
1.058333	-28	38	87	-59	-111	-30	10	-15	-22	5	-73	-65	-137	-18	-32	-64	-102	37	-88	-32	-109	-25	-100	-75	-66	0	-101	-13	-77	-74	-149	-79	-101	-1909	-1945	-1527	437	-5604	3370	-1709	-7417	-2445	7155	-6253	1033	-1707	9836	5523	-361
1.059167	-18	38	88	-58	-107	-32	11	-14	-19	5	-70	-64	-97	-17	-28	-63	-100	36	-82	-32	-105	-22	-96	-73	-61	-4	-99	-11	-73	-67	-148	-90	-144	-2021	-2193	-1433	864	-5211	3759	-2335	-6919	-2222	7068	-6360	2276	-1726	9273	5186	-419
1.060000	-23	43	90	-58	-109	-31	17	-13	-21	6	-72	-64	-97	-27	-27	-60	-99	10	-84	-31	-105	-23	-99	-68	-62	1	-97	-12	-72	-69	-149	-76	-125	-2092	-2410	-1357	706	-4749	4105	-2987	-6674	-2011	6917	-6400	2988	-1765	8661	4832	-125
1.060833	-25	44	89	-35	-111	-31	13	-15	-16	7	-69	-61	-94	-13	-26	-61	-74	37	-81	-32	-105	-19	-99	-69	-61	4	-97	-12	-70	-70	-144	-76	-144	-2130	-2598	-1306	659	-4254	4395	-3659	-5844	-1806	6711	-6374	3445	-1815	8005	4463	-213
1.061667	-19	43	85	-59	-108	-38	15	-13	-17	3	-68	-73	-98	-15	-24	-60	-96	40	-81	-32	-103	-22	-99	-68	-61	1	-99	-11	-72	-73	-147	-77	-184	-2130	-2734	-1262	873	-3736	4635	-4334	-4562	-1612	6451	-6295	4071	-1888	7330	4092	-296
1.062500	-27	46	86	-59	-109	-32	13	-14	-18	5	-69	-59	-96	-14	-27	-62	-100	38	-88	-32	-107	-21	-98	-68	-63	1	-98	-12	-93	-72	-147	-76	-176	-2097	-2872	-1280	-39	-3198	4841	-5017	-4030	-1419	6157	-6155	2090	-1970	6650	3712	-181
1.063333	-22	44	88	-55	-105	-31	13	-22	-22	4	-74	-61	-91	-15	-28	-56	-96	38	-80	-30	-107	-17	-101	-68	-60	1	-99	-11	-74	-70	-145	-75	-110	-2029	-2954	-1305	202	-2646	5011	-5695	-3638	-1230	5826	-5972	2674	-2056	5989	3340	-76
1.064167	-25	41	87	-61	-110	-34	-7	-16	-19	4	-74	-63	-99	-17	-28	-63	-102	37	-84	-33	-110	-22	-101	-84	-62	0	-99	-14	-73	-69	-148	-77	-126	-1938	-3001	-1359	864	-2080	5150	-6364	-3433	-1035	5480	-5747	4679	-2146	5359	2964	-341
1.065000	-26	41	85	-61	-112	-34	12	-14	-63	0	-74	-63	-98	-15	-30	-63	-103	36	-86	-35	-109	-24	-104	-74	-66	0	-102	-15	-74	-74	-152	-77	-135	-1821	-3013	-1443	705	-1514	5273	-7021	-2910	-847	5118	-5491	4958	-2235	4778	2604	-233
1.065833	-1	39	84	-63	-114	-38	8	-16	-22	2	-76	-67	-100	-18	-32	-62	-102	35	-86	-40	-105	-23	-101	-70	-63	0	-100	-15	-76	-72	-150	-78	-142	-1683	-2985	-1549	76	-953	5390	-7649	-2109	-655	4767	-5207	3559	-2314	4265	2251	-308
1.066667	-25	38	84	-65	-112	-38	10	-18	-22	3	-58	-67	-100	-18	-30	-62	-103	33	-90	-36	-110	-25	-104	-72	-65	-3	-102	-15	-74	-72	-151	-76	-206	-1532	-2923	-1679	-95	-407	5497	-8250	-1550	-462	4432	-4902	2474	-2376	3830	1912	-424
1.067500	-25	40	84	-61	-108	-35	12	-14	-21	3	-76	-64	-100	-19	-30	-60	-110	37	-84	-32	-105	-25	-99	-68	-63	0	-102	-12	-72	-72	-148	-74	-276	-1362	-2832	-1830	128	115	5613	-8812	-751	-259	4122	-4580	2089	-2421	3480	1580	-281
1.068333	-19	44	88	-60	-100	-32	15	-15	-18	3	-70	-61	-94	-13	-26	-55	-98	39	-80	-31	-104	-19	-98	-66	-61	3	-96	-9	-72	-72	-143	-73	-189	-1200	-2711	-2001	237	605	5724	-9330	178	-72	3848	-4248	1829	-2446	3206	1263	-281
1.069167	-18	43	91	-58	-107	-30	16	-14	-16	5	-70	-65	-94	-14	-27	-57	-100	39	-80	-11	-102	-19	-98	-65	-59	2	-101	-11	-69	-67	-146	-73	-101	-1017	-2573	-2187	294	1053	5843	-9799	1225	122	3612	-3918	1815	-2450	3029	954	-370
1.070000	-22	44	87	-59	-107	-31	11	-15	-16	5	-69	-63	-95	-13	-26	-59	-101	37	-84	-29	-104	-19	-100	-68	-61	1	-97	-9	-73	-68	-149	-73	-97	-848	-2409	-2416	743	1451	5974	-10220	2986	310	3430	-3578	2481	-2430	2945	657	-435
1.070833	-18	43	88	-56	-110	-32	20	-13	-19	6	-70	-65	-95	-13	-26	-56	-96	39	-80	-32	-102	-19	-98	-63	-62	0	-98	-11	-72	-68	-145	-72	-6	-678	-2231	-2606	-457	1801	6105	-10584	3025	493	3297	-3244	-1258	-2380	2946	380	-315
1.071667	-22	42	86	-58	-105	-31	13	-11	-17	6	-68	-68	-95	-14	-26	-59	-99	36	-84	-32	-105	-18	-100	-67	-62	3	-98	-9	-73	-67	-147	-73	61	-511	-2033	-2825	-328	2096	6246	-10881	1732	675	3232	-2911	-2314	-2311	3024	98	-128
1.072500	-27	42	87	-59	-108	-33	11	-14	-18	5	-70	-66	-100	6	-28	-57	-99	37	-82	-30	-103	-21	-99	-68	-65	1	-99	-11	-72	-69	-146	-73	-26	-362	-1831	-3052	442	2335	6391	-11113	1661	844	3224	-2581	-2030	-2198	3177	-165	-233
1.073333	-24	42	86	-59	-115	-34	11	-13	-19	2	-72	-68	-96	-16	-28	-60	-101	33	-85	-32	-107	-22	-99	-68	-67	0	-101	-13	-77	-72	-151	-76	-36	-219	-1615	-3315	320	2515	6528	-11275	829	1014	3272	-2260	-2063	-2088	3386	-421	-138
1.074167	-26	40	85	-61	-113	-39	5	-17	-24	2	-73	-66	-99	-16	-29	-46	-104	37	-85	-31	-110	-22	-101	-70	-60	4	-97	-8	-73	-67	-147	-73	35	-79	-1382	-3502	-142	2645	6668	-11366	36	1178	3382	-1936	-1833	-1946	3653	-659	-59
1.075000	-24	44	86	-59	-109	-28	11	-12	-16	9	-69	-65	-98	-17	-28	-56	-99	37	-82	-30	-103	-21	-98	-73	-61	4	-98	-10	-72	-70	-146	-70	4	53	-1144	-3720	-498	2725	6799	-11379	-636	1335	3534	-1627	-998	-1788	3950	-884	-66
1.075833	-19	45	90	-56	-102	-31	12	-10	-14	6	-67	-63	-113	-11	-27	-55	-99	37	-102	-27	-105	-19	-100	-65	-63	4	-96	-9	-70	-67	-145	-69	30	178	-900	-3927	-1317	2756	6916	-11320	-1756	1489	3729	-1319	-3019	-1622	4260	-1099	-128
1.076667	-22	47	91	-46	-103	-29	17	-9	-9	9	-64	-63	-94	-14	-23	-53	-97	39	-79	-17	-102	-17	-96	-64	-59	4	-95	-7	-74	-69	-143	-67	95	298	-643	-4128	-1130	2747	7017	-11187	-3015	1626	3952	-1032	-3916	-1454	4573	-1302	168
1.077500	-22	44	88	-58	-109	-30	13	-9	-16	6	-64	-64	-84	-12	-25	-57	-98	39	-84	-26	-105	-21	-95	-65	-62	6	-98	-10	-73	-68	-145	-72	39	413	-388	-4315	78	2702	7095	-10988	-4204	1763	4194	-756	-3128	-1284	4882	-1493	51
1.078333	-24	25	88	-62	-109	-32	13	-11	-21	3	-70	-67	-97	-14	-27	-58	-100	35	-86	-30	-105	-21	-97	-74	-66	1	-103	-11	-72	-69	-145	-74	47	528	-116	-4492	-25	2628	7155	-10721	-5409	1896	4447	-488	-2987	-1118	5163	-1668	107
1.079167	-24	45	86	-60	-111	-34	13	-10	-15	6	-69	-63	-96	-14	-27	-58	-100	34	-84	-31	-104	-19	-97	-66	-62	0	-98	-9	-69	-67	-146	-74	75	643	160	-4646	-986	2556	7183	-10392	-6505	2027	4703	-234	-3705	-960	5413	-1827	219
1.080000	-24	41	89	-58	-109	-31	10	-11	-18	4	-68	-63	-96	-15	-26	-55	-100	37	-82	-29	-107	-19	-99	-67	-66	5	-98	-10	-70	-69	-146	-74	43	773	464	-4779	-1082	2436	7194	-10002	-7915	2154	4938	-3	-3506	-817	5611	-1982	143
1.080833	-23	45	90	-58	-111	-30	12	-11	-19	1	-69	-45	-98	-15	-29	-60	-102	35	-103	-29	-104	-22	-98	-68	-60	0	-99	-12	-72	-69	-148	-78	-28	900	735	-4885	-621	2325	7172	-9559	-9044	2278	5151	204	-2223	-692	5753	-2117	129
1.081667	-25	45	88	-57	-109	-32	7	-15	-19	6	-70	-64	-96	-15	-28	-59	-98	44	-81	-30	-104	-23	-102	-70	-63	-5	-98	-14	-73	-70	-149	-76	-56	1038	1027	-4962	-380	2203	7120	-9082	-10494	2398	5328	382	-1165	-574	5841	-2248	27
1.082500	-27	44	88	-60	-109	-36	9	-15	-23	3	-70	-79	-99	-21	-33	-55	-100	36	-82	-28	-109	-19	-101	-69	-62	0	-96	-11	-73	-72	-150	-75	78	1188	1325	-5004	-191	2091	7048	-8564	-12243	2515	5463	533	-152	-490	5840	-2376	15
1.083333	-24	63	88	-59	-113	-34	15	-12	-22	6	-70	-62	-98	-14	-28	-56	-104	36	-77	-29	-104	-23	-99	-68	-61	0	-98	-11	-72	-65	-147	-75	147	1344	1618	-5010	583	1986	6942	-8035	-13192	2622	5547	646	1790	-415	5779	-2497	-58
1.084167	-21	41	88	-55	-112	-32	13	-12	-19	4	-69	-65	-96	-15	-29	-59	-100	37	-83	-28	-105	-19	-98	-68	-64	-7	-102	-14	-73	-70	-148	-75	88	1505	1904	-4973	-139	1885	6810	-7487	-14568	2720	5573	724	-76	-360	5647	-2628	-155
1.085000	-23	42	85	-79	-111	-33	11	-17	-19	5	-73	-63	-98	-13	-27	-57	-100	36	-86	-30	-115	-24	-99	-69	-73	-5	-101	-13	-74	-73	-148	-73	70	1676	2180	-4900	-753	1791	6654	-6938	-17522	2815	5537	762	-761	-320	5443	-2763	76
1.085833	-23	42	88	-60	-112	-33	17	-14	-24	3	-76	-66	-96	-14	-29	-59	-99	37	-84	-30	-107	-24	-98	-72	-62	-6	-103	-15	-75	-70	-148	-74	22	1856	2448	-4783	4	1700	6478	-6400	-18944	2891	5444	758	1380	-292	5171	-2914	-7
1.086667	-27	35	82	-59	-110	-36	9	-16	-17	2	-76	-63	-95	-17	-26	-61	-103	34	-87	-33	-107	-24	-102	-70	-65	-5	-90	-15	-75	-69	-150	-76	33	2039	2694	-4633	-482	1615	6279	-5867	-20070	2958	5294	716	1842	-272	4833	-3079	60
1.087500	-25	41	88	-60	-110	-32	10	-16	-19	3	-73	-64	-97	-15	-23	-56	-100	35	-82	-30	-108	-24	-100	-73	-66	0	-99	-14	-74	-70	-147	-75	-28	2230	2927	-4457	-634	1538	6068	-5366	-20327	3005	5098	636	1526	-259	4453	-3266	-26
1.088333	-19	44	88	-35	-107	-30	15	-11	-17	4	-70	-62	-94	-12	-27	-58	-99	36	-81	-29	-102	-27	-97	-67	-65	2	-98	-12	-73	-68	-147	-74	-118	2420	3158	-4275	-453	1457	5844	-4888	-20044	3036	4847	517	1241	-249	4019	-3481	-214
1.089167	-24	45	89	-59	-109	-35	11	-16	-18	8	-58	-67	-97	-14	-29	-57	-100	37	-83	-29	-115	-23	-100	-69	-63	0	-98	-14	-70	-69	-149	-72	-134	2606	3357	-4093	-1045	1370	5598	-4459	-19535	3039	4553	367	-1286	-249	3555	-3727	-419
1.090000	-26	43	85	-59	-110	-34	10	-18	-19	2	-76	-65	-103	-17	-31	-60	-102	35	-86	-32	-110	-9	-100	-70	-66	-3	-101	-14	-78	-73	-161	-75	-103	2789	3534	-3942	-1472	1279	5346	-4069	-18804	3016	4223	179	-3333	-236	3061	-4005	-415
1.090833	-28	38	84	-63	-117	-36	6	-18	-22	0	-77	-68	-100	-17	-32	-49	-98	35	-86	-35	-112	-26	-101	-70	-66	0	-100	-16	-75	-70	-148	-74	-129	2968	3698	-3828	-462	1182	5083	-3718	-17234	2970	3878	-23	-2418	-221	2561	-4311	-860
1.091667	-26	40	87	-63	-113	-34	11	-16	-21	1	-74	-70	-100	-17	-32	-61	-102	38	-96	-34	-84	-24	-99	-70	-66	0	-103	-16	-77	-73	-148	-74	-133	3140	3847	-3774	-118	1073	4820	-3415	-14973	2894	3504	-242	-2092	-206	2058	-4655	-939
1.092500	-26	40	85	-64	-112	-36	12	-14	-23	4	-73	-67	-96	-15	-30	-59	-99	36	-90	-35	-108	-25	-100	-69	-62	0	-101	-16	-72	-69	-147	-74	-82	3308	3976	-3805	-329	950	4551	-3163	-11781	2793	3138	-466	-3640	-183	1558	-5028	-882
1.093333	-22	34	86	-59	-108	-30	18	-11	-19	4	-74	-64	-96	-14	-28	-61	-98	36	-87	-31	-105	-18	-99	-66	-61	-15	-99	-14	-72	-68	-148	-74	-34	3470	4124	-3923	-228	818	4282	-2956	-8551	2669	2766	-696	-4903	-162	1073	-5437	-927
1.094167	-18	37	84	-56	-108	-32	16	-13	-17	2	-74	-65	-96	-16	-30	-62	-104	35	-87	-32	-103	-22	-99	-67	-64	1	-98	-13	-70	-67	-145	-74	-67	3625	4253	-4162	60	674	4016	-2794	-5340	2519	2404	-916	-4956	-139	612	-5871	-633
1.095000	-24	43	88	-56	-107	-30	15	-14	-17	5	-70	-64	-93	-14	-27	-59	-97	38	-81	-32	-103	-22	-99	-67	-62	0	-97	-10	-70	-66	-148	-73	-70	3776	4378	-4519	249	516	3747	-2677	-2355	2337	2054	-1126	-5175	-129	181	-6323	-384
1.095833	-24	43	90	-55	-105	-31	13	-11	-16	8	-69	-65	-92	-9	-29	-59	-98	40	-83	-30	-103	-19	-99	-65	-59	4	-96	-8	-73	-68	-145	-73	-50	3921	4503	-5002	555	346	3487	-2595	530	2144	1717	-1323	-5764	-124	-208	-6797	-309
1.096667	-21	46	90	-52	-104	-30	12	-12	-17	9	-67	-62	-92	-13	-25	-57	-98	41	-76	-31	-107	-19	-99	-66	-59	3	-95	-11	-62	-68	-145	-70	-40	4070	4629	-5608	1197	170	3234	-2550	3931	1932	1400	-1502	-5300	-138	-564	-7284	-390
1.097500	-21	44	89	-55	-107	-33	16	-6	-18	21	-69	-62	-95	-15	-31	-62	-99	37	-82	-30	-104	-22	-99	-66	-63	0	-99	-14	-72	-69	-149	-75	2	4219	4758	-6333	1040	-8	2984	-2559	7178	1701	1096	-1660	-6830	-179	-884	-7786	-488
1.098333	-24	39	86	-59	-111	-35	9	-24	-21	3	-73	-68	-99	-16	-32	-61	-102	29	-87	-41	-109	-27	-104	-70	-66	-5	-109	-16	-74	-73	-149	-76	26	4370	4892	-7156	547	-188	2742	-2555	8346	1466	812	-1793	-8825	-252	-1154	-8284	-213
1.099167	-26	40	86	-61	-114	-36	8	-16	-23	2	-75	-73	-98	-5	-33	-62	-102	41	-85	-33	-107	-27	-103	-70	-64	-5	-101	-16	-76	-73	-147	-73	-35	4528	5032	-8057	2131	-365	2520	-2590	10224	1227	540	-1904	-6188	-361	-1391	-8775	-184
1.100000	-35	38	89	-61	-114	-36	10	-13	-21	4	-72	-69	-97	-16	-28	-61	-101	32	-85	-36	-109	-27	-103	-68	-67	0	-101	-14	-73	-72	-148	-51	-100	4704	5168	-9020	2228	-540	2303	-2653	11752	987	280	-1991	-4583	-505	-1586	-9254	51
1.100833	-25	47	87	-59	-120	-31	13	-13	-18	5	-72	-66	-66	-14	-28	-61	-101	34	-85	-35	-107	-23	-103	-69	-63	-1	-99	-16	-74	-91	-147	-73	-146	4889	5307	-10015	2329	-707	2102	-2734	13109	743	26	-2067	-2921	-697	-1752	-9719	463
1.101667	-26	36	90	-58	-112	-33	12	-13	-17	6	-70	-65	-98	-14	-30	-61	-104	32	-86	-18	-108	-22	-103	-68	-63	-4	-99	-12	-73	-72	-148	-74	-92	5080	5431	-11013	2423	-874	1905	-2834	14121	505	-222	-2128	-610	-938	-1902	-10163	580
1.102500	-24	44	95	-57	-111	-31	0	-15	-22	2	-70	-65	-97	-31	-28	-60	-102	32	-85	-33	-105	-21	-100	-67	-65	-1	-101	-11	-68	-70	-148	-73	-30	5285	5553	-11977	1961	-1037	1729	-2954	14360	270	-476	-2182	941	-1229	-2027	-10586	611
1.103333	-26	40	89	-58	-107	-34	12	-13	-23	3	-72	-65	-99	-13	-31	-63	-104	34	-84	-61	-105	-21	-100	-68	-62	0	-97	-12	-72	-63	-143	-73	-165	5493	5655	-12883	992	-1197	1557	-3089	13203	43	-731	-2239	1820	-1574	-2154	-10980	1046
1.104167	-26	43	88	-58	-112	-36	11	-18	-21	3	-72	-69	-109	-16	-29	-64	-101	33	-84	-27	-105	-23	-102	-72	-63	-4	-99	-15	-72	-69	-147	-75	-337	5706	5730	-13696	1528	-1362	1390	-3248	12080	-188	-994	-2304	5477	-1962	-2281	-11345	985
1.105000	-25	43	128	-59	-111	-35	11	-14	-19	2	-73	-66	-98	-16	-30	-66	-100	33	-83	-38	-107	-18	-112	-68	-61	-4	-102	-12	-74	-73	-125	-73	-449	5923	5783	-14395	1628	-1530	1246	-3423	11040	-422	-1259	-2388	8869	-2394	-2420	-11681	982
1.105833	-27	42	85	-60	-113	-46	10	-23	-19	2	-75	-66	-99	-17	-25	-65	-101	30	-83	-36	-105	-25	-103	-70	-65	-3	-101	-15	-74	-74	-149	-76	-616	6138	5823	-14961	1080	-1717	1101	-3630	10650	-652	-1549	-2492	10010	-2867	-2578	-11981	1609
1.106667	3	36	82	-62	-111	-38	9	-19	-24	-3	-72	-70	-101	-19	-34	-66	-108	29	-87	-39	-109	-29	-104	-75	-67	-3	-103	-18	-79	-76	-153	-80	-724	6347	5793	-15390	837	-1918	956	-3853	10212	-896	-1843	-2631	10129	-3371	-2772	-12252	2056
1.107500	-24	36	84	-64	-116	-41	8	-23	-24	0	-67	-68	-99	-19	-45	-68	-101	34	-86	-36	-107	-27	-102	-75	-65	0	-100	-14	-74	-70	-150	-76	-853	6552	5755	-15658	987	-2140	818	-4094	9525	-1141	-2141	-2798	10831	-3897	-2988	-12482	2369
1.108333	-23	44	88	-57	-112	-33	12	-14	-17	3	-72	-64	-95	-15	-28	-60	-98	37	-82	-33	-107	-23	-99	-68	-60	0	-98	-12	-70	-73	-144	-73	-1027	6741	5678	-15781	675	-2391	685	-4365	8214	-1412	-2452	-3013	11408	-4447	-3251	-12693	1472
1.109167	-24	42	87	-58	-105	-35	3	-15	-16	5	-70	-63	-97	-14	-27	-61	-99	5	-82	-34	-105	-23	-98	-69	-61	0	-98	-13	-72	-68	-143	-75	-1241	6911	5569	-15769	-172	-2678	538	-4667	6210	-1715	-2777	-3291	11807	-5004	-3562	-12878	-271
1.110000	-17	43	86	-57	-110	-30	12	-13	-17	3	-72	-63	-97	-15	-28	-60	-99	35	-60	-33	-105	-22	-119	-72	-63	0	-102	-16	-73	-69	-145	-75	-1549	7063	5437	-15642	-793	-3004	385	-4998	4525	-2049	-3111	-3627	12931	-5568	-3920	-13038	-1034
1.110833	-24	42	86	-56	-113	-30	26	-14	-18	3	-72	-66	-98	-14	-19	-62	-104	33	-84	-33	-105	-22	-99	-72	-61	0	-101	-15	-70	-72	-147	-77	-1737	7191	5289	-15414	-1917	-3380	216	-5350	3285	-2417	-3451	-4025	12051	-6125	-4321	-13183	-1304
1.111667	-16	40	87	-57	-104	-33	11	-16	-19	3	-70	-65	-96	-15	-28	-42	-101	33	-84	-31	-104	-18	-101	-79	-68	0	-98	-14	-73	-70	-146	-75	-1582	7306	5122	-15122	-4104	-3804	28	-5733	461	-2831	-3795	-4493	7980	-6675	-4769	-13313	-1219
1.112500	-25	39	88	-57	-104	-33	15	-14	-15	51	-72	-64	-98	-16	-27	-62	-97	34	-83	-34	-107	-22	-100	-69	-61	0	-101	-9	-69	-72	-149	-59	-1279	7396	4953	-14794	-3280	-4278	-179	-6139	-574	-3307	-4152	-5034	7849	-7216	-5261	-13440	-1341
1.113333	-25	41	85	-56	-111	-34	12	-15	-21	3	-70	-64	-96	-14	-26	-61	-100	35	-83	-35	-107	-25	-103	-73	-62	0	-98	-14	-69	-70	-145	-78	-902	7469	4781	-14465	-3133	-4802	-418	-6570	-12	-3805	-4516	-5655	5979	-7747	-5789	-13551	-1362
1.114167	-19	41	85	-58	-110	-34	13	-14	-17	5	-72	-68	-94	-34	-30	-63	-102	35	-84	-35	-102	-21	-101	-70	-62	0	-97	-14	-74	-69	-148	-77	-512	7526	4622	-14159	-2471	-5369	-685	-7007	1510	-4372	-4905	-6348	4058	-8267	-6339	-13707	-1011
1.115000	-24	42	87	-59	-109	-52	16	-14	-18	8	-73	-64	-96	-15	-27	-62	-110	35	-84	-33	-108	-25	-103	-74	-66	0	-97	-17	-73	-70	-146	-76	-342	7565	4472	-13914	-1790	-5993	-998	-7473	3903	-4994	-5286	-7118	2255	-8776	-6908	-13874	-676
1.115833	-27	43	86	-55	-108	-34	11	-14	-30	4	-74	-66	-98	-17	-29	-61	-100	37	-85	-34	-105	-22	-99	-68	-61	2	-96	-15	-63	-68	-146	-76	-146	7601	4348	-13751	-1057	-6659	-1354	-7944	6621	-5658	-5691	-7949	446	-9276	-7470	-14075	-507
1.116667	-23	44	88	-58	-108	-34	12	-12	-15	7	-70	-62	-94	-4	-25	-55	-98	36	-83	-32	-112	-22	-100	-68	-60	4	-95	-11	-70	-66	-142	-74	143	7633	4248	-13681	-990	-7367	-1758	-8421	8863	-6370	-6118	-8849	-2314	-9779	-8028	-14325	-197
1.117500	-23	45	85	-58	-109	-31	13	-14	-17	7	-76	-63	-96	-14	-27	-77	-101	37	-85	-33	-105	-24	-101	-70	-65	0	-100	-14	-73	-72	-153	-76	383	7658	4171	-13731	190	-8111	-2221	-8893	11393	-7126	-6573	-9810	-1996	-10289	-8570	-14646	290
1.118333	-24	42	81	-68	-109	-32	13	-14	-18	5	-75	-63	-95	-15	-27	-62	-103	32	-90	-27	-103	-12	-101	-70	-64	-1	-101	-8	-75	-70	-147	-77	507	7677	4128	-13903	1230	-8879	-2739	-9362	13324	-7902	-7053	-10818	-1309	-10808	-9071	-15038	10
1.119167	-22	40	86	-60	-109	-34	5	-14	-21	4	-75	-64	-96	-15	-28	-60	-104	30	-87	-33	-108	-23	-101	-72	-64	-4	-101	-13	-70	-69	-148	-87	398	7714	4114	-14199	1708	-9668	-3308	-9825	15593	-8704	-7568	-11874	-1817	-11343	-9528	-15511	153
1.120000	-27	41	86	-61	-118	-34	10	-16	-19	3	-76	-64	-98	-16	-29	-64	-102	33	-87	-33	-108	-25	-103	-72	-63	0	-100	-15	-75	-70	-147	-76	304	7759	4125	-14612	1863	-10462	-3961	-10275	17469	-9507	-8120	-12954	-2807	-11898	-9921	-16073	486
1.120833	-28	43	94	-60	-111	-36	9	-17	-21	2	-75	-43	-96	-14	-30	-64	-99	33	-84	-36	-103	-24	-104	-72	-62	0	-98	-14	-72	-72	-110	-74	309	7810	4160	-15135	1887	-11261	-4666	-10708	18266	-10296	-8697	-14052	-2568	-12453	-10244	-16717	832
1.121667	-23	40	87	-59	-107	-33	12	-14	-18	6	-73	-63	-96	-17	-31	-55	-98	36	-85	-33	-103	-24	-103	-68	-63	1	-100	-15	-70	-73	-148	-74	241	7881	4220	-15752	1850	-12044	-5426	-11127	18419	-11062	-9320	-15150	-2042	-13015	-10497	-17456	1672
1.122500	-31	39	85	-61	-111	-38	10	-15	-18	5	-73	-63	-99	-16	-29	-61	-102	34	-85	-33	-108	-25	-101	-69	-65	0	-96	-13	-74	-73	-149	-74	302	7959	4288	-16448	1837	-12793	-6246	-11533	17649	-11779	-9979	-16239	-1958	-13597	-10669	-18277	2360
1.123333	-23	39	86	-58	-114	-38	13	-14	-22	2	-77	-67	-100	-17	-30	-62	-101	38	-90	-35	-108	-23	-104	-72	-65	-6	-103	-18	-72	-76	-152	-77	477	8044	4368	-17190	1984	-13500	-7121	-11924	17234	-12432	-10680	-17303	-713	-14167	-10763	-19174	2413
1.124167	-28	37	80	-66	-112	-38	9	-16	-24	1	-78	-67	-99	-17	-28	-60	-103	30	-88	-42	-102	-25	-102	-72	-64	0	-103	-15	-72	-72	-148	-74	672	8135	4453	-17964	2163	-14146	-8039	-12298	17636	-13005	-11409	-18320	809	-14707	-10775	-20118	2211
1.125000	-26	38	84	-61	-109	-33	8	-16	-22	0	-77	-66	-99	-17	-30	-62	-107	32	-87	-36	-104	-26	-101	-72	-67	-5	-105	-16	-75	-74	-149	-78	633	8239	4552	-18747	588	-14725	-8988	-12669	15734	-13485	-12175	-19298	-1970	-15202	-10720	-21102	2376
1.125833	-28	44	84	-61	-110	-34	5	-16	-16	2	-51	-65	-93	-16	-30	-60	-102	30	-87	-33	-104	-25	-103	-73	-62	-4	-103	-16	-67	-70	-147	-78	451	8337	4646	-19519	1224	-15223	-9967	-13031	13466	-13845	-12958	-20201	-1052	-15633	-10590	-22104	2266
1.126667	-26	41	84	-60	-108	-35	7	-15	-18	2	-75	-63	-95	-8	-29	-62	-92	34	-82	-33	-105	-21	-102	-74	-61	-1	-100	-15	-70	-73	-147	-76	516	8441	4737	-20266	1486	-15627	-10955	-13389	11803	-14086	-13754	-21027	-304	-15989	-10419	-23085	1757
1.127500	-27	39	84	-61	-112	-42	12	-15	-17	2	-76	-63	-95	-16	-30	-62	-103	32	-84	-34	-103	-25	-100	-69	-63	-3	-102	-15	-58	-73	-146	-77	588	8532	4825	-20965	1441	-15928	-11937	-13748	9395	-14190	-14553	-21767	328	-16236	-10207	-24040	1584
1.128333	-23	45	87	-56	-107	-33	12	-12	-13	6	-73	-60	-93	-12	-29	-55	-49	37	-83	-31	-100	-19	-100	-68	-57	1	-99	-12	-68	-70	-146	-72	217	8615	4918	-21606	1489	-16127	-12896	-14111	6693	-14165	-15337	-22424	265	-16369	-9982	-24920	1177
1.129167	-23	46	91	-53	-111	-33	18	-10	-15	10	-73	-86	-98	-14	-29	-56	-97	38	-82	-32	-102	-21	-98	-68	-60	1	-98	-13	-72	-70	-145	-75	-243	8676	5010	-22188	1716	-16216	-13815	-14479	3933	-14002	-16099	-22990	335	-16343	-9769	-25717	361
1.130000	-30	42	89	-57	-107	-33	9	-12	-16	8	-74	-60	-94	-12	-29	-58	-98	39	-84	-47	-103	-28	-103	-68	-61	1	-98	-11	-78	-72	-147	-73	271	8725	5105	-22698	702	-16205	-14682	-14857	900	-13705	-16836	-23452	-2265	-16174	-9578	-26384	-172
1.130833	-23	45	89	-52	-108	-34	11	-7	-18	6	-76	-63	-99	-11	-30	-57	-101	35	-84	-29	-108	-22	-100	-67	-61	-7	-99	-13	-75	-73	-149	-74	643	8748	5210	-23143	825	-16085	-15459	-15247	-1196	-13290	-17508	-23828	-1873	-15832	-9448	-26918	56
1.131667	-23	42	86	-59	-114	-36	10	-15	-19	4	-88	-66	-101	-17	-29	-60	-103	35	-84	-39	-108	-28	-102	-70	-63	0	-103	-18	-74	-72	-149	-78	489	8741	5325	-23529	1652	-15870	-16150	-15647	-2651	-12774	-18114	-24113	556	-15321	-9386	-27290	-173
1.132500	-26	39	85	-64	-110	-40	8	-16	-22	-1	-77	-69	-99	-16	-30	-62	-102	37	-86	-35	-108	-25	-100	-70	-65	-1	-103	-10	-73	-72	-151	-75	856	8711	5461	-23845	1626	-15581	-16731	-16048	-3338	-12170	-18618	-24315	1362	-14641	-9413	-27490	-334
1.133333	-38	41	82	-60	-109	-36	8	-15	-23	4	-76	-63	-98	-13	-29	-60	-102	34	-83	-34	-108	-24	-99	-69	-65	-1	-101	-13	-75	-68	-151	-76	1335	8650	5616	-24113	993	-15222	-17159	-16457	-3284	-11503	-19024	-24444	657	-13811	-9542	-27513	-273
1.134167	-24	40	86	-57	-109	-35	12	-11	-23	4	-69	-63	-94	-12	-28	-62	-100	38	-84	-31	-107	-21	-98	-69	-65	0	-100	-11	-70	-68	-150	-76	1561	8571	5782	-24334	819	-14819	-17461	-16874	-3020	-10806	-19321	-24513	611	-12849	-9788	-27357	-249
1.135000	-25	44	87	-56	-108	-31	16	-11	-18	6	-73	-61	-94	-11	-27	-62	-103	38	-82	-29	-103	-21	-98	-69	-60	4	-100	-11	-68	-68	-150	-76	1490	8460	5972	-24517	472	-14388	-17621	-17291	-2796	-10103	-19493	-24529	936	-11799	-10151	-27031	-246
1.135833	-19	70	88	-58	-107	-29	12	-12	-15	8	-63	-60	-93	-11	-26	-57	-99	41	-81	-27	-100	-18	-101	-69	-60	4	-96	-7	-67	-67	-149	-72	1413	8329	6177	-24672	326	-13951	-17630	-17714	-3170	-9448	-19523	-24516	1448	-10697	-10619	-26550	-120
1.136667	-21	47	91	-57	-107	-28	12	-10	-15	6	-72	-42	-93	-13	-26	-58	-97	42	-80	-29	-96	-19	-95	-65	-58	4	-96	-5	-72	-68	-147	-74	1304	8173	6388	-24811	684	-13531	-17495	-18133	-3707	-8855	-19422	-24483	2696	-9585	-11193	-25936	158
1.137500	-22	45	91	-62	-105	-32	12	-12	-17	6	-72	-63	-95	-13	-26	-58	-98	40	-82	-30	-104	-23	-100	-68	-60	2	-98	-11	-70	-68	-147	-77	1225	7997	6596	-24941	1092	-13156	-17227	-18556	-3462	-8399	-19184	-24449	4472	-8516	-11855	-25209	756
1.138333	-22	46	86	-59	-108	-32	16	-14	-17	6	-75	-64	-97	-11	-28	-62	-84	34	-83	-32	-104	-22	-98	-67	-62	-3	-99	1	-73	-73	-151	-76	1192	7806	6790	-25054	-442	-12841	-16826	-18976	-4206	-8073	-18806	-24418	2014	-7537	-12583	-24387	1239
1.139167	-26	44	88	-61	-115	-33	15	-16	-16	5	-76	-65	-96	-11	-27	-52	-101	34	-83	-32	-108	-23	-100	-67	-66	0	-100	-12	-69	-70	-149	-77	802	7605	6949	-25161	-472	-12607	-16319	-19391	-5899	-7913	-18300	-24404	2159	-6696	-13349	-23547	1112
1.140000	-24	44	85	-62	-111	-32	12	-15	-19	2	-77	-68	-96	-14	-30	-58	-100	36	-87	-34	-91	-25	-102	-68	-68	-3	-104	-17	-75	-72	-150	-77	705	7394	7063	-25268	55	-12470	-15716	-19818	-7058	-7938	-17677	-24422	3138	-6044	-14128	-22678	481
1.140833	-28	39	85	-63	-111	-38	9	-17	-22	0	-75	-70	-97	-14	-28	-64	-105	35	-84	-33	-105	-21	-100	-69	-62	-3	-102	-12	-73	-68	-145	-75	1269	7175	7098	-25368	-780	-12444	-15036	-20248	-8631	-8156	-16954	-24462	3452	-5604	-14886	-21827	-294
1.141667	-21	42	91	-62	-108	-35	13	-15	-19	4	-73	-66	-96	-15	-25	-61	-115	38	-82	-31	-105	-21	-101	-68	-62	0	-102	-12	-74	-72	-148	-74	1338	6949	7020	-25467	-1158	-12550	-14313	-20695	-9085	-8565	-16155	-24541	3433	-5409	-15594	-21033	-354
1.142500	-25	41	87	-60	-108	-34	17	-13	13	6	-73	-65	-95	-11	-26	-61	-99	35	-84	-33	-104	-22	-100	-67	-61	0	-97	-13	-76	-69	-146	-77	1232	6709	6795	-25566	-854	-12791	-13564	-21154	-8968	-9143	-15307	-24651	3881	-5473	-16218	-20318	102
1.143333	-23	44	90	-56	-109	-33	15	-13	-21	5	-69	-62	-93	-11	-26	-60	-101	12	-80	-30	-105	-21	-100	-69	-63	-1	-98	-11	-72	-69	-146	-76	973	6460	6389	-25653	-1805	-13175	-12818	-21642	-9655	-9874	-14433	-24791	1985	-5794	-16734	-19715	309
1.144167	-23	47	91	-58	-112	-35	13	-11	-17	3	-72	-63	-96	-16	-28	-61	-102	36	-78	-32	-107	-21	-100	-66	-63	1	-98	-12	-73	-69	-138	-78	476	6191	5764	-25751	-2051	-13704	-12062	-22155	-10263	-10729	-13566	-24947	1932	-6361	-17107	-19257	138
1.145000	-27	42	90	-60	-113	-33	10	-14	-18	6	-73	-65	-97	-13	-25	-61	-100	35	-81	-34	-108	-23	-104	-72	-62	0	-99	-14	-74	-73	-147	-77	442	5902	4890	-25843	-1197	-14375	-11396	-22724	-10703	-11666	-12720	-25113	3963	-7145	-17321	-18946	-414
1.145833	-25	46	90	-62	-113	-34	19	-16	-19	5	-73	-66	-98	-15	-28	-60	-101	33	-83	-31	-104	-21	-99	-65	-63	-3	-92	-14	-73	-72	-148	-76	426	5553	3745	-25933	-1179	-15184	-10757	-23328	-11410	-12647	-11978	-25276	4409	-8119	-17369	-18800	-651
1.146667	-24	41	88	-61	-110	-36	10	-16	-19	4	-74	-65	-92	-15	-27	-59	-102	33	-85	-33	-108	-25	-102	-74	-66	-4	-97	-14	-74	-73	-146	-78	71	5259	2312	-26029	-1822	-16109	-10188	-23983	-11436	-13615	-11308	-25419	2859	-9241	-17237	-18811	-1268
1.147500	-22	56	86	-59	-103	-32	13	-15	-22	3	-72	-67	-98	-15	-29	-58	-105	35	-84	-34	-107	-23	-98	-68	-66	3	-97	-13	-73	-73	-146	-77	-79	4904	603	-26130	-1940	-17076	-9692	-24683	-11655	-14536	-10757	-25539	1932	-10466	-16932	-19003	-1240
1.148333	-23	44	91	-58	-110	-32	15	-12	-16	9	-70	-62	-96	-12	-29	-58	-100	37	-84	-33	-107	-21	-97	-67	-60	1	-96	-10	-72	-68	-147	-76	-595	4530	-1364	-26247	-1817	-18234	-9280	-25426	-11911	-15385	-10347	-25617	2027	-11754	-16475	-19336	-1145
1.149167	-26	30	88	-60	-112	-33	11	-27	-23	5	-75	-74	-95	-15	-28	-59	-100	35	-83	-33	-104	-22	-100	-68	-61	0	-97	-12	-73	-67	-146	-76	-1597	4151	-3546	-26383	-1699	-19381	-8941	-26206	-11932	-16132	-10088	-25639	2070	-13067	-15886	-19801	-1899
1.150000	-26	50	87	-58	-108	-33	13	-15	-15	5	-72	-65	-95	-7	-28	-58	-100	35	-84	-33	-107	-22	-95	-67	-73	0	-98	-11	-72	-72	-143	-75	-1787	3765	-5890	-26546	-1438	-20538	-8668	-27022	-11597	-16755	-10004	-25596	1738	-14343	-15196	-20369	-2189
1.150833	-21	43	90	-57	-107	-32	15	-12	-21	11	-73	-62	-96	-12	-27	-58	-99	37	-80	-32	-107	-21	-96	-67	-64	13	-96	10	-73	-72	-146	-73	-1943	3396	-8323	-26734	-694	-21684	-8452	-27855	-10137	-17256	-10062	-25486	2531	-15562	-14444	-21018	-2059
1.151667	-23	46	88	-58	-104	-33	13	-14	-22	5	-70	-64	-94	-15	-26	-58	-100	34	-84	-30	-103	-21	-98	-69	-63	-1	-95	-12	-69	-69	-146	-77	-2070	3043	-10794	-26983	-1334	-22775	-8290	-28680	-9266	-17626	-10301	-25301	381	-16693	-13672	-21713	-1826
1.152500	-23	39	89	-58	-110	-34	13	-15	-21	12	-74	-65	-96	-14	-28	-60	-100	34	-82	-32	-108	-22	-100	-67	-68	-3	-97	-12	-73	-66	-152	-76	-1866	2732	-13198	-27268	-1555	-23768	-8157	-29491	-9881	-17884	-10658	-25019	-471	-17717	-12909	-22427	-1773
1.153333	-25	42	87	-61	-110	-34	12	-13	-22	4	-72	-63	-98	-14	-29	-72	-105	34	-81	-33	-108	-22	-100	-67	-65	-3	-98	-13	-70	-69	-150	-77	-1843	2510	-15449	-27601	-429	-24640	-8033	-30258	-8831	-18040	-11153	-24671	926	-18620	-12189	-23121	-2136
1.154167	-23	41	89	-57	-107	-34	13	-14	-19	6	-70	-62	-95	-14	-27	-61	-99	36	-80	-30	-102	-22	-99	-72	-62	0	-98	-11	-68	-66	-147	-69	-1727	2351	-17468	-27978	-638	-25355	-7901	-30977	-7802	-18120	-11745	-24248	663	-19410	-11575	-23759	-1884
1.155000	-19	44	90	-58	-108	-31	16	-12	-13	6	-69	-62	-94	-14	-26	-47	-99	70	-78	-32	-101	-19	-97	-67	-61	3	-95	-11	-70	-66	-145	-74	-1491	2292	-19178	-28404	-889	-25893	-7741	-31622	-6193	-18160	-12418	-23767	222	-20080	-11061	-24317	-1768
1.155833	-18	46	78	-58	-110	-33	-7	-11	-16	7	-72	-62	-95	-12	-25	-58	-97	41	-80	-30	-105	-19	-98	-69	-59	-29	-97	-11	-69	-64	-138	-75	-1167	2340	-20518	-28872	-683	-26243	-7537	-32187	-4230	-18178	-13078	-23240	625	-20640	-10678	-24774	-1494
1.156667	-17	45	88	-58	-107	-30	15	-13	-15	8	-70	-63	-97	-15	-27	-62	-99	36	-81	-33	-104	-19	-98	-68	-62	0	-99	-17	-74	-69	-147	-75	-999	2516	-21439	-29367	-690	-26379	-7272	-32494	-2791	-18206	-13731	-22679	-715	-21106	-10434	-25108	-1586
1.157500	-25	42	85	-64	-112	-36	10	-16	-18	1	-84	-68	-96	-16	-29	-61	-101	36	-85	-31	-108	-25	-100	-68	-62	0	-100	-14	-74	-69	-149	-74	-923	2823	-21906	-29876	-694	-26320	-6930	-32612	-2161	-18270	-14321	-22097	-1514	-21489	-10317	-25301	-2311
1.158333	-23	41	84	-62	-109	-33	11	-15	-21	1	-76	-69	-96	-15	-33	-60	-101	30	-83	-32	-107	-25	-99	-73	-63	-5	-104	-15	-73	-73	-148	-78	-696	3272	-21900	-30383	275	-26056	-6498	-32684	-1267	-18377	-14810	-21515	297	-21815	-10325	-25352	-3119
1.159167	-25	39	85	-60	-111	-35	11	-8	-23	0	-76	-76	-95	-16	-30	-60	-105	33	-84	-31	-103	-25	-101	-70	-63	0	-100	-13	-72	-68	-169	-74	-643	3864	-21442	-30875	676	-25607	-5988	-32692	-398	-18545	-15138	-20939	1445	-22091	-10433	-25253	-2823
1.160000	-24	42	90	-59	-107	-31	15	-13	-19	11	-72	-65	-93	-13	-26	-50	-98	37	-81	-30	-102	-22	-100	-66	-66	-1	-101	-11	-72	-68	-147	-77	-578	4598	-20562	-31329	375	-24994	-5381	-32716	1165	-18781	-15298	-20398	804	-22338	-10641	-25005	-2619
1.160833	-31	44	88	-60	-109	-32	11	-14	-18	8	-72	-65	-98	-13	-29	-61	-100	36	-81	-30	-105	-22	-102	-68	-62	1	-100	-11	-70	-70	-147	-75	-483	5463	-19319	-31733	50	-24232	-4683	-32708	2793	-19076	-15252	-19899	53	-22568	-10848	-24619	-2411
1.161667	-24	42	90	-58	-110	-31	13	-13	-16	6	-69	-63	-97	-15	-33	-36	-97	39	-78	-28	-105	-24	-99	-68	-62	2	-99	-11	-72	-73	-146	-70	-406	6467	-17775	-32071	163	-23366	-3924	-32711	4383	-19419	-14992	-19457	-179	-22781	-11092	-24105	-1390
1.162500	-21	43	90	-56	-113	-29	16	-10	-17	6	-68	-64	-96	-15	-29	-59	-100	40	-77	-29	-105	-22	-97	-67	-63	1	-97	-12	-72	-69	-147	-72	-300	7591	-16026	-32318	113	-22427	-3113	-32681	5325	-19798	-14516	-19077	-630	-22990	-11322	-23482	-784
1.163333	-21	44	90	-58	-109	-32	12	-12	-17	7	-69	-66	-94	-14	-27	-55	-97	38	-80	-30	-103	-25	-98	-70	-59	0	-97	-12	-68	-69	-145	-72	-194	8824	-14179	-32474	77	-21449	-2274	-32439	5450	-20189	-13834	-18764	-809	-23196	-11502	-22764	-858
1.164167	-18	44	91	-60	-107	-27	15	-11	-18	4	-70	-67	-96	-18	-25	-42	-100	37	-81	-30	-103	-24	-98	-69	-60	0	-101	-12	-72	-68	-147	-75	-124	10145	-12330	-32499	464	-20461	-1433	-32008	5968	-20573	-12948	-18522	420	-23390	-11607	-21970	-497
1.165000	-25	40	87	-62	-109	-33	12	-12	-18	2	-73	-66	-98	-21	-30	-61	-83	36	-82	-36	-109	-27	-91	-72	-66	-3	-99	-11	-74	-74	-150	-77	-110	11547	-10583	-32428	-146	-19501	-616	-31472	6264	-20926	-11912	-18350	-1067	-23570	-11621	-21129	557
1.165833	-26	41	85	-60	-111	-36	6	-17	-24	0	-77	-68	-100	-21	-32	-62	-103	36	-81	-46	-104	-26	-100	-70	-63	-1	-101	-8	-73	-74	-147	-77	-8	13011	-9023	-32210	-1274	-18579	149	-30841	4260	-21207	-10745	-18236	-3944	-23720	-11529	-20248	2164
1.166667	-29	40	84	-62	-112	-33	7	-15	-29	0	-74	-65	-97	-18	-31	-65	-111	32	-85	-32	-113	-25	-101	-70	-65	-1	-100	-12	-77	-73	-148	-76	28	14535	-7733	-31877	-87	-17724	837	-30145	3396	-21407	-9494	-18175	-3021	-23839	-11312	-19341	2484
1.167500	-27	43	88	-59	-111	-32	9	-14	-15	2	-76	-64	-97	-17	-31	-59	-100	35	-82	-30	-110	-24	-98	-70	-66	0	-94	-9	-75	-70	-144	-73	10	16092	-6787	-31429	-360	-16964	1424	-29397	2421	-21511	-8203	-18163	-3700	-23911	-10988	-18423	2250
1.168333	-23	43	92	-56	-105	-30	15	-10	-18	7	-69	-61	-94	-22	-32	-60	-101	35	-79	-29	-105	-21	-98	-62	-61	3	-95	-8	-69	-67	-147	-72	51	17644	-6245	-30883	-422	-16307	1894	-28604	1480	-21498	-6911	-18180	-4293	-23939	-10563	-17507	2403
1.169167	-22	43	92	-57	-105	-30	12	-12	-18	5	-56	-62	-92	-13	-30	-59	-98	35	-81	-30	-104	-21	-99	-68	-62	-1	-96	-10	-70	-72	-145	-72	133	19161	-6148	-30262	-224	-15765	2204	-27790	645	-21377	-5660	-18228	-4424	-23916	-10038	-16634	2354
1.170000	-24	44	90	-56	-112	-28	12	-11	-19	6	-72	-41	-97	-15	-29	-60	-97	39	-79	-34	-112	-21	-99	-67	-60	4	-96	-10	-72	-70	-145	-74	173	20615	-6485	-29595	-316	-15348	2381	-26951	-293	-21122	-4495	-18286	-5542	-23836	-9445	-15786	2188
1.170833	-24	43	91	-58	-111	-31	3	-13	-17	8	-73	-63	-95	-17	-28	-58	-102	37	-80	-32	-108	-23	-99	-69	-62	1	-96	-11	-70	-68	-143	-69	195	21960	-7262	-28893	-951	-15043	2403	-26119	-1723	-20765	-3457	-18350	-7452	-23696	-8796	-14978	2321
1.171667	-24	44	91	-57	-111	-31	13	-24	-21	5	-74	-65	-83	-16	-29	-60	-101	37	-84	-34	-105	-21	-99	-67	-60	3	-97	-12	-70	-72	-142	-72	248	23176	-8481	-28205	-234	-14854	2280	-25303	-2607	-20302	-2565	-18402	-6193	-23510	-8120	-14216	2097
1.172500	-43	42	88	-57	-114	-32	9	-12	-22	5	-74	-64	-98	-16	-29	-61	-103	36	-84	-36	-107	-23	-100	-69	-63	1	-97	-17	-74	-69	-146	-73	276	24210	-10060	-27564	360	-14778	2025	-24516	-3381	-19766	-1836	-18443	-4782	-23277	-7429	-13497	1846
1.173333	-24	41	87	-60	-110	-31	10	-14	-19	3	-77	-65	-97	-19	-32	-60	-95	35	-88	-36	-105	-22	-101	-73	-66	-4	-101	-15	-75	-74	-150	-76	265	25028	-11937	-27000	140	-14794	1651	-23778	-3226	-19164	-1283	-18467	-5140	-23008	-6755	-12840	2209
1.174167	-24	38	86	-72	-110	-33	8	-16	-39	2	-76	-91	-95	-16	-30	-61	-103	35	-85	-34	-105	-19	-98	-69	-60	1	-98	4	-70	-69	-146	-74	183	25602	-14065	-26544	-158	-14894	1187	-23060	-3016	-18512	-891	-18460	-5677	-22701	-6099	-12238	2247
1.175000	-23	42	90	-49	-109	-31	11	-11	-21	5	-74	-85	-96	-15	-25	-59	-101	36	-81	-32	-102	-24	-97	-70	-62	0	-97	-14	-72	-68	-145	-70	146	25887	-16289	-26213	-182	-15066	650	-22410	-2975	-17855	-672	-18435	-5233	-22377	-5501	-11691	2147
1.175833	-24	42	75	-74	-105	-30	15	-14	-16	8	-72	-60	-92	-12	-25	-59	-99	36	-79	-31	-110	-15	-97	-70	-58	3	-96	-12	-70	-67	-146	-72	124	25853	-18592	-26033	-154	-15300	71	-21811	-2911	-17205	-593	-18386	-4599	-22049	-4956	-11218	1955
1.176667	-24	44	90	-53	-108	-26	13	-12	-12	6	-68	-60	-92	-10	-24	-55	-96	39	-78	-28	-102	-15	-96	-66	-58	4	-96	-8	-67	-69	-143	-68	163	25478	-20834	-26009	133	-15571	-515	-21287	-2984	-16592	-648	-18325	-4041	-21723	-4477	-10809	1679
1.177500	-27	42	88	-55	-105	-29	13	-11	-17	5	-70	-61	-92	-13	-29	-60	-101	36	-81	-32	-103	-21	-97	-67	-59	1	-97	-10	-72	-74	-149	-72	184	24731	-23009	-26148	524	-15873	-1089	-20826	-2454	-16025	-801	-18243	-2524	-21395	-4068	-10466	1513
1.178333	-26	42	87	-58	-104	-34	9	-16	-21	5	-80	-65	-100	-17	-29	-59	-102	34	-91	-32	-110	-22	-100	-72	-63	-1	-100	-13	-74	-72	-150	-74	190	23614	-24931	-26441	337	-16186	-1611	-20438	-1300	-15522	-1032	-18152	-2178	-21078	-3713	-10189	1248
1.179167	-27	43	86	-58	-91	-30	13	-12	-17	5	-73	-63	-96	-15	-28	-59	-97	35	-81	-30	-102	-21	-99	-70	-65	1	-98	-11	-74	-73	-148	-75	154	22122	-26563	-26871	-966	-16501	-2065	-20093	-2348	-15108	-1306	-18057	-4924	-20770	-3421	-9979	1199
1.180000	-25	41	90	-58	-110	-33	11	-14	-19	4	-70	-75	-98	-14	-26	-58	-100	35	-82	-35	-104	-23	-101	-68	-62	1	-101	-12	-72	-68	-146	-72	54	20277	-27838	-27409	213	-16801	-2432	-19811	-2475	-14770	-1599	-17962	-3238	-20472	-3179	-9856	915
1.180833	-22	40	91	-59	-109	-32	9	-13	-18	2	-72	-67	-97	-15	-29	-58	-103	37	-82	-35	-105	-22	-118	-70	-63	0	-102	-13	-76	-70	-149	-75	26	18100	-28714	-28047	507	-17079	-2691	-19582	-1867	-14524	-1885	-17882	-2554	-20196	-2984	-9802	650
1.181667	-22	40	85	-59	-111	-41	12	-11	-21	2	-78	-64	-95	-14	-29	-68	-103	34	-84	-34	-107	-21	-101	-73	-62	0	-100	-12	-72	-70	-164	-77	29	15594	-29163	-28746	601	-17338	-2841	-19400	-1215	-14362	-2148	-17810	-2181	-19927	-2820	-9828	595
1.182500	-29	38	85	-60	-110	-36	11	-13	-23	0	-76	-67	-99	-16	-29	-60	-101	38	-84	-33	-105	-28	-100	-69	-63	1	-101	-14	-73	-69	-149	-72	0	12821	-29165	-29461	431	-17556	-2877	-19242	-590	-14275	-2374	-17749	-2166	-19662	-2683	-9922	408
1.183333	-27	39	85	-57	-110	-34	12	-14	-18	3	-73	-64	-83	-16	-29	-61	-101	35	-83	-36	-108	-23	-138	-69	-64	2	-100	-12	-73	-69	-148	-75	41	9818	-28730	-30177	510	-17743	-2806	-19127	-98	-14263	-2543	-17704	-2419	-19400	-2566	-10100	145
1.184167	-25	43	84	-58	-111	-33	13	-14	-21	4	-78	-61	-97	-15	-29	-59	-101	38	-82	-32	-104	-22	-101	-70	-65	0	-100	-22	-72	-69	-149	-76	137	6642	-27865	-30858	-293	-17889	-2633	-18997	-142	-14311	-2675	-17672	-4148	-19143	-2470	-10351	194
1.185000	-25	43	89	-58	-108	-33	11	-15	-18	4	-70	-65	-96	-16	-30	-61	-102	35	-85	-34	-105	-24	-102	-68	-62	1	-102	-12	-74	-69	-150	-75	150	3357	-26625	-31480	239	-17999	-2372	-18882	369	-14402	-2754	-17657	-2451	-18883	-2387	-10676	163
1.185833	-24	42	87	-68	-110	-38	11	-14	-22	3	-74	-63	-96	-17	-30	-60	-101	36	-83	-32	-111	-25	-103	-70	-59	1	-100	-11	-73	-70	-149	-76	120	26	-25046	-32025	775	-18073	-2045	-18766	957	-14527	-2799	-17651	-506	-18620	-2302	-11071	-110
1.186667	-25	42	87	-61	-112	-36	11	-9	-17	3	-75	-67	-93	-19	-24	-62	-102	33	-83	-36	-108	-23	-100	-68	-62	0	-99	-14	-74	-70	-150	-77	144	-3300	-23173	-32440	277	-18110	-1671	-18630	2172	-14673	-2811	-17645	-1146	-18358	-2281	-11530	-79
1.187500	-25	55	86	-60	-112	-57	10	-14	-18	5	-74	-65	-98	-16	-29	-60	-99	37	-85	-34	-107	-21	-107	-67	-63	3	-103	-12	-72	-66	-146	-72	71	-6545	-21094	-32631	-410	-18124	-1271	-18473	3167	-14833	-2802	-17628	-2877	-18093	-2253	-12038	-185
1.188333	-19	50	87	-56	-108	-28	16	-7	-16	8	-73	-63	-95	-12	-27	-55	-94	39	-84	-28	-101	-19	-96	-65	-62	4	-99	-10	-72	-67	-145	-70	-48	-9630	-18869	-32689	-438	-18113	-875	-18284	3693	-14990	-2801	-17612	-3460	-17836	-2270	-12605	-253
1.189167	-25	43	86	-59	-110	-33	13	-10	-17	11	-74	-65	-95	-15	-28	-58	-100	35	-86	-33	-104	-22	-105	-67	-62	1	-99	-8	-73	-66	-147	-72	-62	-12517	-16580	-32733	-307	-18092	-506	-18063	4291	-15144	-2816	-17579	-3440	-17593	-2324	-13209	-184
1.190000	-23	43	88	-58	-109	-32	11	-13	-18	4	-73	-65	-95	-21	-28	-62	-101	36	-85	-15	-107	-19	-100	-69	-66	0	-102	-14	-73	-69	-147	-76	-79	-15154	-14286	-32746	-385	-18063	-171	-17802	4529	-15295	-2868	-17528	-3306	-17376	-2430	-13843	-134
1.190833	-28	37	82	-59	-110	-45	8	-15	-23	6	-76	-67	-96	-16	-30	-64	-103	34	-90	-33	-107	-33	-99	-68	-63	3	-100	-9	-75	-70	-133	-75	-162	-17503	-12049	-32734	-294	-18030	98	-17489	4903	-15426	-2954	-17438	-2264	-17173	-2592	-14481	-181
1.191667	-28	42	86	-59	-136	-35	10	-16	-26	5	-73	-65	-99	-7	-28	-62	-101	35	-86	-32	-108	-22	-100	-70	-66	0	-97	-10	-74	-70	-148	-80	-195	-19538	-9908	-32755	-126	-18007	293	-17128	6075	-15551	-3104	-17315	-1281	-17026	-2809	-15129	-298
1.192500	-27	45	86	-59	-113	-31	10	-12	-19	7	-74	-63	-98	-16	-28	-63	-103	34	-87	-33	-112	-8	-97	-67	-64	1	-99	-12	-76	-68	-147	-55	-119	-21229	-7924	-32744	-1541	-17999	392	-16721	5393	-15668	-3316	-17155	-4244	-16918	-3094	-15777	-263
1.193333	-24	41	85	-58	-110	-35	9	-15	-18	9	-73	-69	-98	-13	-28	-61	-100	36	-86	-32	-107	-23	-99	-67	-61	0	-97	-11	-74	-70	-146	-74	-96	-22555	-6144	-32696	-624	-18011	403	-16270	4851	-15778	-3593	-16945	-3149	-16865	-3443	-16393	-336
1.194167	-44	45	87	-57	-110	-32	11	-13	-17	8	-74	-60	-97	-16	-28	-60	-101	38	-85	-31	-109	-21	-98	-66	-64	2	-97	-11	-75	-68	-149	-61	-208	-23514	-4579	-32527	-60	-18046	317	-15771	5416	-15892	-3948	-16699	-2608	-16874	-3864	-16999	-575
1.195000	-23	45	87	-57	-110	-33	10	-12	-16	7	-72	-62	-97	-11	-28	-55	-99	19	-84	-30	-108	-22	-99	-67	-62	3	-96	-9	-70	-67	-145	-75	-183	-24109	-3255	-32355	143	-18106	128	-15232	5747	-16015	-4362	-16404	-2764	-16948	-4330	-17550	-508
1.195833	-23	60	89	-57	-103	-30	15	-12	-13	9	-69	-63	-94	-14	-27	-59	-96	37	-81	-33	-98	-19	-94	-68	-60	2	-96	-14	-69	-69	-144	-73	-125	-24361	-2147	-32178	168	-18222	-153	-14653	6161	-16148	-4839	-16077	-3009	-17099	-4846	-18057	-549
1.196667	-15	45	88	-57	-103	-28	12	-15	-15	11	-68	-66	-93	-11	-24	-59	-97	45	-82	-31	-101	-19	-97	-67	-58	2	-96	-10	-67	-66	-144	-73	-202	-24280	-1273	-32035	367	-18366	-525	-14053	6610	-16304	-5365	-15711	-2135	-17317	-5390	-18512	-683
1.197500	-47	40	87	-58	-108	-29	29	-15	-16	6	-72	-63	-94	-14	-26	-60	-100	38	-82	-31	-103	-22	-96	-68	-61	-23	-99	-13	-72	-68	-146	-76	-239	-23896	-612	-31920	-409	-18553	-976	-13441	6326	-16484	-5930	-15316	-3387	-17611	-5961	-18911	-637
1.198333	-25	39	85	-61	-111	-33	11	-18	-21	-22	-74	-64	-95	-19	-30	-62	-103	30	-88	-28	-109	-25	-101	-72	-69	-5	-103	-15	-75	-74	-147	-78	-249	-23248	-143	-31865	42	-18785	-1498	-12818	6065	-16693	-6532	-14898	-2495	-17975	-6535	-19236	-439
1.199167	-30	37	79	-64	-112	-36	9	-14	-24	1	-75	-66	-96	-15	-31	-64	-100	32	-86	-36	-107	-24	-100	-75	-65	-4	-102	-13	-62	-76	-147	-78	-259	-22363	176	-31840	930	-19050	-2075	-12189	5688	-16928	-7117	-14460	-785	-18396	-7088	-19492	-653
1.200000	-25	40	85	-62	-110	-32	11	-10	-17	4	-73	-65	-97	-14	-29	-63	-102	33	-76	-32	-104	-24	-102	-70	-64	-1	-99	-14	-74	-74	-149	-78	-267	-21289	363	-31846	812	-19356	-2697	-11566	5554	-17187	-7709	-14014	-376	-18874	-7605	-19686	-670
1.200833	-24	43	86	-62	-108	-33	10	-18	-19	4	-73	-66	-95	-15	-29	-60	-101	35	-83	-31	-109	-25	-102	-73	-64	-3	-100	-13	-74	-82	-146	-76	-366	-20065	446	-31944	464	-19695	-3353	-10969	5630	-17477	-8291	-13580	-875	-19390	-8075	-19812	-667
1.201667	-26	42	89	-58	-108	-29	15	-13	-19	6	-72	-61	-99	-16	-28	-60	-100	37	-81	-29	-108	-23	-98	-69	-59	0	-99	-11	-75	-73	-149	-76	-444	-18725	465	-32058	461	-20063	-4029	-10404	5049	-17792	-8840	-13146	-665	-19939	-8487	-19869	-723
1.202500	-26	42	89	-60	-114	-34	15	-15	-18	5	-70	-62	-98	-12	-28	-58	-98	37	-81	-32	-110	-22	-101	-64	-61	0	-98	-13	-74	-72	-146	-74	-380	-17314	443	-32203	435	-20457	-4718	-9887	4017	-18120	-9358	-12740	-202	-20509	-8826	-19846	-643
1.203333	-26	41	88	-60	-111	-58	16	-15	-18	4	-68	-65	-97	1	-29	-58	-99	37	-84	-32	-107	-21	-100	-69	-62	2	-101	-14	-74	-74	-149	-69	-269	-15879	413	-32361	595	-20864	-5403	-9426	2789	-18467	-9835	-12367	-61	-21092	-9091	-19796	-698
1.204167	-25	41	88	-65	-107	-32	29	-12	-18	7	-72	-64	-95	-14	-25	-60	-99	37	-84	-30	-104	-22	-99	-68	-62	-1	-101	-11	-72	-73	-146	-84	-154	-14455	397	-32546	825	-21287	-6079	-9034	1657	-18821	-10264	-12038	490	-21666	-9261	-19675	-944
1.205000	-23	41	88	-61	-108	-32	13	-13	-19	3	-65	-64	-96	-14	-27	-60	-60	35	-81	-32	-107	-21	-101	-68	-63	-3	-99	-14	-72	-70	-147	-74	-205	-13066	408	-32672	1175	-21709	-6745	-8727	1528	-19169	-10652	-11757	2073	-22227	-9384	-19510	-1108
1.205833	-27	44	85	-61	-110	-33	11	-15	-19	3	-74	-64	-96	-14	-32	-64	-103	33	-85	-31	-108	-22	-104	-66	-65	-3	-101	-14	-74	-73	-146	-78	-337	-11758	461	-32720	-96	-22135	-7388	-8507	239	-19513	-10990	-11528	-515	-22758	-9422	-19297	-979
1.206667	-26	43	90	-57	-111	-34	8	-17	-22	-3	-76	-67	-100	-19	-32	-63	-101	33	-85	-34	-109	-25	-104	-74	-66	-5	-109	-16	-77	-76	-149	-75	-285	-10545	578	-32754	-72	-22531	-8004	-8381	-2098	-19840	-11296	-11381	-677	-23252	-9402	-19055	-805
1.207500	-29	39	84	-63	-110	-36	8	-15	-22	3	-74	-67	-98	-17	-26	-61	-102	34	-83	-28	-107	-23	-100	-64	-61	0	-95	-11	-74	-69	-146	-76	-265	-9416	741	-32743	394	-22906	-8585	-8349	-2998	-20141	-11551	-11268	1	-23693	-9325	-18765	-918
1.208333	-23	46	89	-76	-111	-33	13	-12	-22	9	-70	-61	-96	-14	-28	-57	-101	38	-81	-28	-103	-19	-102	-67	-60	3	-95	-9	-70	-68	-147	-72	-268	-8433	967	-32761	44	-23265	-9141	-8435	-4162	-20422	-11785	-11264	-328	-24092	-9222	-18463	-786
1.209167	-22	44	88	-58	-108	-30	16	-11	-18	5	-73	-63	-94	-13	-28	-61	-95	39	-82	-27	-104	-18	-99	-67	-62	-1	-99	-11	-69	-68	-146	-73	-179	-7595	1242	-32748	-48	-23591	-9659	-8618	-4836	-20678	-12000	-11316	-586	-24434	-9103	-18140	-645
1.210000	-18	46	91	-41	-108	-32	15	-10	-14	8	-67	-63	-95	-10	-19	-56	-98	36	-80	-30	-103	-18	-100	-67	-59	2	-96	-10	-69	-67	-145	-72	-94	-6911	1570	-32765	167	-23885	-10142	-8916	-5194	-20901	-12193	-11443	51	-24715	-8986	-17798	-509
1.210833	-25	45	89	-56	-109	-28	12	-11	-16	6	-70	-63	-95	-15	-27	-58	-99	35	-82	-29	-84	-19	-99	-69	-62	1	-96	-10	-72	-69	-147	-68	-80	-6387	1941	-32751	-655	-24143	-10596	-9313	-5773	-21111	-12376	-11640	-2021	-24939	-8893	-17451	-500
1.211667	-23	45	89	-60	-107	-27	28	-11	-16	7	-69	-63	-93	-11	-27	-59	-99	35	-85	-31	-102	-17	-100	-68	-62	2	-96	-23	-72	-67	-146	-72	-114	-6016	2343	-32767	-560	-24374	-11017	-9811	-5989	-21263	-12554	-11899	-2369	-25106	-8837	-17098	-275
1.212500	-23	46	89	-59	-105	-32	13	-15	-17	7	-70	-63	-90	-11	-28	-58	-100	35	-84	-25	-104	-16	-98	-66	-62	0	-96	-12	-73	-70	-148	-72	-146	-5795	2767	-32757	456	-24563	-11400	-10397	-6627	-21406	-12729	-12219	-313	-25214	-8834	-16742	-550
1.213333	-23	45	87	-57	-105	-32	15	-13	-1	7	-69	-61	-96	-13	-27	-59	-95	36	-82	-31	-104	-22	-98	-66	-61	1	-95	-10	-61	-69	-145	-70	-91	-5722	3203	-32750	377	-24722	-11750	-11047	-7145	-21526	-12901	-12598	421	-25273	-8898	-16394	-484
1.214167	-19	45	89	-56	-104	-31	15	-12	-19	5	-70	-62	-99	-11	-28	-58	-98	38	-80	-30	-110	-18	-96	-68	-61	-13	-93	-11	-70	-68	-145	-70	-67	-5779	3637	-32755	-251	-24850	-12068	-11798	-6402	-21631	-13076	-13023	-662	-25289	-9036	-16056	-163
1.215000	-24	42	82	-53	-108	-29	15	-10	-21	12	-70	-62	-95	-11	-27	-57	-102	36	-84	-31	-105	-18	-99	-69	-62	1	-99	-10	-75	-67	-146	-74	-113	-5977	4059	-32744	-341	-24960	-12359	-12599	-5699	-21728	-13249	-13484	-1316	-25273	-9253	-15736	-156
1.215833	-21	43	87	-58	-111	-33	10	-15	-22	3	-73	-62	-96	-12	-43	-57	-101	36	-84	-25	-104	-18	-96	-66	-63	0	-95	-7	-69	-66	-145	-73	-39	-6234	4486	-32759	-233	-25048	-12612	-13445	-4990	-21816	-13422	-13970	-1160	-25223	-9542	-15433	-95
1.216667	-22	43	89	-55	-107	-28	16	-11	-18	8	-68	-60	-93	-11	-26	-60	-101	39	-80	-29	-103	-19	-94	-67	-63	2	-94	-7	-69	-65	-131	-73	47	-6593	4849	-32740	-327	-25121	-12840	-14324	-4787	-21907	-13588	-14478	-901	-25161	-9903	-15157	-28
1.217500	-26	45	88	-56	-109	-31	17	-14	-18	6	-69	-81	-95	-12	-26	-58	-98	38	-80	-31	-117	-19	-100	-69	-60	2	-96	-9	-69	-67	-145	-74	40	-7024	5199	-32761	-232	-25195	-13035	-15222	-4503	-22010	-13746	-14996	-283	-25099	-10329	-14905	73
1.218333	-24	35	86	-58	-109	-31	15	-14	-16	16	-69	-64	-96	-17	-31	-59	-101	36	-84	-33	-105	-22	-100	-69	-68	1	-99	-11	-72	-70	-149	-75	69	-7496	5497	-32750	267	-25265	-13195	-16128	-3224	-22127	-13891	-15516	1635	-25038	-10808	-14687	95
1.219167	-25	42	87	-60	-111	-33	12	-15	-18	5	-73	-63	-93	-15	-28	-60	-100	38	-80	-34	-110	-24	-100	-73	-62	0	-101	-11	-72	-67	-149	-73	51	-7986	5757	-32764	-475	-25340	-13321	-17033	-2446	-22260	-14017	-16033	-200	-24989	-11316	-14508	-9
1.220000	-27	43	85	-59	-84	-31	12	-14	-18	6	-76	-66	-98	-16	-29	-58	-101	41	-85	-33	-105	-22	-103	-70	-63	-1	-99	-13	-72	-70	-148	-75	1	-8475	5963	-32755	-520	-25416	-13414	-17938	-2966	-22415	-14120	-16533	-1263	-24967	-11844	-14363	261
1.220833	-26	43	86	-58	-111	-32	13	-14	-31	6	-74	-66	-98	-14	-27	-57	-102	39	-84	-1	-103	-21	-102	-69	-63	1	-101	-12	-74	-68	-148	-74	-18	-8940	6115	-32747	472	-25509	-13476	-18809	-2130	-22590	-14201	-17011	430	-24979	-12374	-14263	118
1.221667	-25	45	88	-56	-112	-27	12	-14	-19	7	-74	-63	-96	-13	-28	-56	-101	38	-84	-30	-105	-19	-100	-69	-65	-3	-102	-10	-86	-69	-148	-74	11	-9364	6220	-32755	-15	-25617	-13500	-19681	-1665	-22789	-14257	-17462	937	-25032	-12883	-14213	166
1.222500	-27	41	87	-58	-110	-29	13	-15	-21	4	-76	-62	-97	-13	-28	-58	-104	33	-85	-30	-104	-21	-101	-70	-62	-3	-100	-9	-73	-70	-144	-74	17	-9738	6269	-32737	-88	-25738	-13488	-20512	-1166	-23010	-14267	-17875	819	-25127	-13366	-14213	170
1.223333	-22	43	86	-60	-112	-34	13	-16	-24	3	-75	-65	-97	-17	-29	-59	-103	36	-85	-30	-107	-22	-102	-74	-67	-5	-101	-11	-77	-72	-150	-74	34	-10031	6261	-32759	218	-25882	-13443	-21315	-820	-23261	-14287	-18262	1157	-25279	-13801	-14265	155
1.224167	-28	41	85	-61	-111	-34	9	-21	-23	3	-77	-67	-99	-16	-31	-62	-104	37	-83	-35	-108	-22	-103	-70	-67	-5	-100	-12	-74	-72	-150	-76	-126	-10238	6201	-32743	-187	-26038	-13355	-22080	-766	-23525	-14259	-18609	-346	-25478	-14171	-14370	94
1.225000	-28	42	87	-59	-110	-36	10	-13	-21	4	-73	-66	-100	-16	-30	-60	-101	35	-84	-36	-107	-24	-104	-72	-80	-3	-101	-14	-73	-74	-152	-75	-417	-10342	6085	-32761	-354	-26219	-13235	-22818	-1075	-23811	-14215	-18917	-1203	-25723	-14471	-14520	198
1.225833	-26	40	85	-60	-108	-36	11	-16	-13	3	-74	-68	-98	-21	-33	-61	-100	30	-84	-33	-105	-23	-102	-70	-65	-1	-99	-11	-76	-75	-158	-76	-378	-10351	5919	-32748	671	-26411	-13068	-23524	-1020	-24105	-14152	-19193	760	-26020	-14701	-14730	8
1.226667	-27	41	89	-62	-112	-36	9	-15	-21	4	-76	-65	-98	-15	-29	-58	-103	38	-88	-34	-109	-23	-101	-69	-62	-1	-112	-13	-73	-68	-150	-76	-267	-10247	5702	-32760	904	-26620	-12878	-24199	-1199	-24403	-14072	-19427	1869	-26350	-14844	-14986	57
1.227500	-22	45	88	-60	-113	-35	13	-5	-18	4	-75	-66	-98	-16	-28	-56	-99	38	-83	-34	-108	-21	-98	-66	-62	0	-100	-16	-70	-69	-149	-75	-239	-10028	5436	-32751	428	-26837	-12649	-24838	-934	-24706	-13987	-19628	1029	-26719	-14914	-15293	283
1.228333	-23	44	89	-62	-108	-18	17	-15	-14	7	-74	-62	-94	-14	-27	-56	-98	38	-84	-32	-104	-17	-97	-64	-62	0	-100	-11	-72	-67	-146	-70	-125	-9708	5125	-32741	107	-27065	-12389	-25451	-1029	-25005	-13894	-19800	391	-27115	-14908	-15647	176
1.229167	-22	45	87	-57	-108	-33	15	-13	-15	5	-75	-62	-97	-16	-28	-57	-87	40	-82	-30	-105	-19	-97	-66	-66	1	-98	-12	-73	-68	-145	-73	-119	-9285	4783	-32752	183	-27303	-12097	-26031	-1176	-25300	-13807	-19951	824	-27544	-14839	-16046	137
1.230000	-24	41	89	-59	-109	-33	16	-12	-16	5	-72	-64	-96	-16	-28	-60	-101	36	-82	-30	-102	-22	-102	-67	-62	3	-95	-10	-70	-68	-146	-76	-121	-8774	4402	-32734	168	-27545	-11791	-26594	-1171	-25580	-13724	-20079	1219	-27955	-14716	-16477	176
1.230833	-24	43	88	-59	-109	-34	13	-21	-19	6	-75	-66	-96	-15	-27	-62	-98	26	-84	-32	-103	-23	-100	-72	-63	-3	-96	-12	-73	-67	-148	-76	-26	-8187	3991	-32757	73	-27791	-11465	-27120	-1148	-25837	-13655	-20194	1550	-28375	-14548	-16930	121
1.231667	-23	43	84	-65	-110	-33	12	-16	-14	7	-77	-63	-94	-17	-27	-63	-101	35	-86	-28	-107	-24	-101	-70	-65	-3	-99	-13	-73	-72	-149	-78	-13	-7532	3551	-32742	700	-28038	-11123	-27616	-417	-26095	-13598	-20303	3198	-28785	-14351	-17413	23
1.232500	-26	40	85	-62	-113	-40	8	-19	-21	3	-75	-68	-97	-16	-33	-69	-103	34	-87	-35	-105	-26	-103	-68	-63	-1	-101	-12	-77	-69	-148	-75	-9	-6825	3092	-32759	534	-28270	-10780	-28072	441	-26321	-13554	-20405	2549	-29163	-14129	-17903	17
1.233333	-25	43	84	-63	-112	-26	10	-12	-22	7	-77	-66	-99	-17	-32	-61	-100	34	-88	-32	-107	-23	-98	-69	-62	1	-101	-12	-73	-69	-150	-75	-52	-6088	2610	-32745	-390	-28497	-10430	-28485	-629	-26522	-13529	-20512	903	-29516	-13904	-18402	400
1.234167	-25	44	86	-61	-109	-34	12	-12	-18	9	-72	-66	-97	-15	-28	-61	-96	36	-83	-33	-104	-23	-98	-70	-47	-1	-100	-12	-73	-67	-147	-72	-76	-5338	2142	-32755	656	-28712	-10092	-28862	-547	-26704	-13519	-20628	2727	-29837	-13679	-18891	530
1.235000	-19	43	87	-58	-108	-32	16	-17	-16	5	-73	-64	-97	-15	-28	-57	-97	35	-83	-31	-102	-17	-96	-66	-62	0	-97	-13	-68	-69	-145	-73	0	-4593	1655	-32743	253	-28906	-9767	-29199	-624	-26854	-13526	-20760	2747	-30093	-13472	-19366	605
1.235833	-26	42	86	-58	-107	-22	15	-10	-16	5	-72	-66	-94	-7	-27	-57	-99	37	-83	-33	-104	-21	-95	-67	-63	1	-98	-7	-69	-65	-143	-70	63	-3879	1166	-32742	144	-29084	-9463	-29486	-375	-26985	-13544	-20909	2816	-30306	-13284	-19829	564
1.236667	-30	45	88	-57	-104	-31	15	-11	-13	8	-69	-62	-95	-14	-24	-56	-97	40	-79	-31	-104	-22	-95	-65	-61	3	-98	-10	-68	-68	-144	-70	110	-3191	678	-32662	523	-29239	-9187	-29721	140	-27085	-13571	-21086	3078	-30473	-13124	-20256	576
1.237500	-24	41	86	-59	-107	-31	17	2	-16	8	-70	-63	-97	-14	-24	-59	-103	36	-86	-25	-105	-22	-98	-68	-63	2	-99	-12	-74	-69	-146	-75	163	-2584	192	-32537	349	-29389	-8937	-29908	633	-27164	-13601	-21289	2296	-30581	-12991	-20657	532
1.238333	-25	40	90	-61	-114	-33	13	-18	-21	3	-73	-64	-99	-15	-29	-62	-103	35	-87	-35	-108	-23	-85	-70	-66	-3	-101	-13	-76	-70	-147	-77	201	-1993	-288	-32394	-277	-29466	-8724	-30043	470	-27227	-13634	-21519	848	-30642	-12871	-21011	705
1.239167	-27	41	84	-61	-111	-34	15	-14	-21	7	-74	-66	-96	-17	-30	-65	-101	35	-65	-35	-109	-24	-98	-70	-65	1	-101	-13	-74	-70	-145	-77	227	-1515	-761	-32225	687	-29527	-8544	-30121	558	-27260	-13653	-21780	2192	-30655	-12795	-21327	630
1.240000	-27	40	86	-59	-109	-33	12	-19	-23	2	-72	-65	-98	-18	-28	-62	-104	34	-86	-30	-110	-28	-102	-75	-66	0	-101	-16	-83	-74	-145	-91	200	-1117	-1227	-32031	1081	-29555	-8410	-30150	623	-27276	-13662	-22071	3329	-30613	-12725	-21591	391
1.240833	-29	40	85	-62	-113	-35	9	-18	-23	3	-76	-66	-98	-18	-29	-26	-99	33	-86	-35	-105	-23	-99	-74	-60	2	-99	-13	-73	-70	-145	-77	153	-803	-1678	-31813	665	-29542	-8308	-30115	1262	-27268	-13655	-22386	2523	-30528	-12664	-21801	478
1.241667	-5	36	87	-62	-111	-34	12	-13	-18	6	-70	-66	-96	-18	-28	-60	-101	37	-74	-32	-103	-23	-99	-70	-63	3	-98	-11	-73	-69	-144	-68	194	-580	-2130	-31576	370	-29491	-8241	-30037	1653	-27242	-13622	-22726	1109	-30408	-12602	-21962	431
1.242500	-22	44	89	-53	-109	-31	17	5	-17	8	-70	-62	-97	-18	-11	-57	-100	37	-83	-30	-108	-23	-97	-68	-63	0	-99	-12	-75	-69	-144	-77	229	-448	-2572	-31326	515	-29396	-8207	-29913	1787	-27200	-13570	-23092	547	-30255	-12543	-22079	579
1.243333	-24	45	88	-59	-112	-33	11	-12	-14	8	-67	-62	-98	-16	-24	-56	-98	37	-82	-31	-105	-16	-95	-68	-61	1	-98	-12	-72	-70	-133	-70	163	-401	-3004	-31060	547	-29260	-8208	-29749	1772	-27139	-13494	-23466	390	-30070	-12467	-22144	649
1.244167	-22	43	90	-57	-102	-32	16	-14	-16	7	-72	-65	-94	-19	-25	-59	-98	39	-75	-32	-105	-19	-94	-66	-62	2	-100	-12	-73	-68	-142	-70	75	-428	-3433	-30771	702	-29088	-8237	-29547	1487	-27061	-13396	-23856	-12	-29868	-12376	-22171	474
1.245000	-26	55	88	-57	-109	-34	16	-13	-17	7	-70	-62	-96	-15	-25	-58	-99	36	-85	-32	-99	-23	-98	-69	-64	0	-98	-10	-74	-69	-118	-70	71	-531	-3847	-30475	1112	-28879	-8292	-29319	1707	-26962	-13267	-24241	396	-29647	-12268	-22158	418
1.245833	-25	41	90	-60	-109	-33	8	-13	-19	27	-69	-62	-96	-24	-25	-58	-100	35	-82	-31	-107	-22	-99	-68	-66	-4	-100	-11	-64	-69	-144	-73	130	-682	-4251	-30163	1022	-28632	-8364	-29069	2421	-26853	-13124	-24621	-407	-29424	-12137	-22106	351
1.246667	-27	51	88	-59	-110	-32	12	-14	-21	5	-70	-63	-98	-13	-27	-55	-101	36	-85	-31	-126	-22	-101	-67	-63	1	-98	-11	-74	-73	-144	-74	102	-886	-4646	-29843	-506	-28357	-8449	-28805	1327	-26718	-12959	-24983	-3925	-29194	-11984	-22025	529
1.247500	-23	44	89	-57	-112	-32	19	-14	-19	-3	-69	-63	-96	-12	-26	-56	-85	37	-82	-30	-102	-19	-100	-70	-64	2	-96	-11	-70	-68	-142	-73	37	-1116	-5029	-29516	378	-28050	-8545	-28531	1084	-26567	-12777	-25321	-2642	-28953	-11799	-21913	545
1.248333	-22	43	92	-58	-108	-32	5	-10	-17	6	-68	-62	-94	-15	-29	-56	-100	39	-83	-7	-103	-21	-98	-65	-63	4	-95	-10	-74	-69	-145	-73	5	-1371	-5388	-29191	520	-27726	-8642	-28258	1293	-26405	-12594	-25631	-2786	-28717	-11602	-21779	459
1.249167	-28	41	88	-60	-111	-36	12	-14	-25	4	-74	-64	-98	-14	-29	-56	-107	37	-82	-31	-108	-22	-99	-66	-62	3	-96	-10	-70	-68	-145	-72	-14	-1638	-5731	-28872	211	-27388	-8738	-27991	1584	-26223	-12403	-25901	-3064	-28480	-11384	-21646	443
1.250000	-25	44	89	-72	-117	-36	16	-12	-19	7	-73	-61	-98	-15	-26	-56	-100	39	-82	-26	-108	-22	-86	-66	-62	3	-96	-13	-73	-72	-149	-74	-45	-1894	-6052	-28547	35	-27031	-8827	-27728	2051	-26026	-12212	-26110	-3299	-28248	-11157	-21493	301
1.250833	-26	43	89	-58	-112	-32	7	-8	7	8	-70	-61	-96	-12	-26	-24	-102	37	-83	-33	-108	-22	-99	-66	-64	1	-97	-12	-75	-69	-139	-72	-75	-2141	-6348	-28239	266	-26678	-8903	-27475	2537	-25816	-12026	-26297	-3615	-28019	-10924	-21332	246
1.251667	-24	55	86	-59	-112	-33	15	-12	-18	4	-70	-66	-97	-14	-27	-39	-102	36	-85	-32	-104	-22	-96	-68	-65	1	-98	-12	-73	-70	-146	-75	-43	-2368	-6609	-27937	-662	-26313	-8962	-27240	2161	-25589	-11854	-26410	-5582	-27794	-10695	-21170	443
1.252500	-26	38	86	-60	-110	-34	12	-11	-19	17	-69	-45	-96	-15	-28	-57	-103	32	-84	-32	-109	-23	-98	-69	-63	0	-97	-12	-75	-72	-146	-82	-96	-2571	-6834	-27658	-18	-25961	-9008	-27019	1728	-25374	-11686	-26457	-4355	-27570	-10471	-21005	360
1.253333	-28	39	86	-63	-108	-34	12	-15	-23	3	-72	-64	-97	-15	-28	-60	-104	36	-83	-31	-108	-24	-99	-69	-69	0	-97	-13	-72	-69	-146	-78	-135	-2733	-7027	-27391	488	-25618	-9024	-26808	1148	-25106	-11531	-26437	-2343	-27341	-10264	-20841	-47
1.254167	-28	43	87	-58	-110	-32	12	-15	-18	7	-72	-64	-95	-25	-28	-61	-101	36	-83	-31	-104	-24	-99	-73	-63	4	-94	-10	-69	-68	-146	-80	-98	-2861	-7172	-27145	13	-25292	-9023	-26592	929	-24839	-11389	-26348	-1935	-27112	-10077	-20681	45
1.255000	-22	44	85	-57	-60	-30	11	-13	-16	7	-67	-61	-92	-12	-27	-58	-100	36	-81	-32	-100	-23	-97	-69	-62	2	-94	-7	-67	-68	-144	-76	-73	-2957	-7276	-26917	-344	-24979	-8994	-26409	628	-24568	-11259	-26186	-2669	-26878	-9910	-20522	-23
1.255833	-23	44	89	-78	-109	-31	-5	-12	-17	7	-72	-63	-96	-40	-29	-58	-99	37	-84	-32	-105	-24	-98	-66	-61	2	-97	-10	-73	-67	-146	-76	-90	-3015	-7336	-26704	-223	-24676	-8936	-26211	142	-24285	-11142	-25960	-2501	-26636	-9773	-20373	-212
1.256667	-21	44	87	-60	-107	-34	10	-13	-18	7	-73	-64	-94	-17	-27	-56	-98	34	-84	-33	-109	-25	-100	-69	-47	-1	-98	-14	-69	-70	-146	-77	-100	-3040	-7360	-26544	-243	-24399	-8863	-26015	-343	-23995	-11045	-25662	-1927	-26384	-9667	-20226	-222
1.257500	-26	43	82	-64	-112	-36	-3	-16	-22	5	-76	-68	-100	-21	-32	-59	-101	34	-86	-35	-108	-25	-99	-68	-62	-1	-99	-16	-76	-73	-149	-77	-94	-3031	-7335	-26385	-384	-24130	-8758	-25797	-1196	-23695	-10950	-25301	-1711	-26118	-9590	-20086	-258
1.258333	-29	41	82	-62	-102	-34	9	-17	-21	6	-76	-67	-100	-19	-31	-62	-102	34	-90	-36	-111	-27	-105	-73	-64	-3	-104	-15	-75	-79	-150	-79	-46	-3007	-7273	-26250	-104	-23876	-8631	-25568	-1773	-23384	-10860	-24863	-700	-25828	-9536	-19949	-348
1.259167	-25	44	84	-61	-109	-32	11	-22	-5	5	-77	-67	-95	-19	-31	-60	-100	36	-85	-35	-108	-25	-98	-69	-64	-1	-101	-14	-75	-70	-148	-75	-36	-2953	-7161	-26136	295	-23628	-8489	-25300	-1244	-23058	-10772	-24366	101	-25522	-9508	-19814	-480
1.260000	-27	40	86	-59	-109	-32	9	-14	-19	7	-76	-65	-97	-14	-29	-59	-102	35	-85	-23	-108	-22	-101	-68	-62	-4	-99	-10	-74	-69	-146	-74	25	-2880	-7019	-26041	-1039	-23390	-8328	-25010	-2042	-22720	-10683	-23807	-3454	-25194	-9497	-19681	-441
1.260833	-24	42	85	-56	-108	-34	10	-15	-22	5	-77	-62	-98	-16	-28	-59	-98	35	-84	-32	-104	-23	-99	-68	-63	-1	-98	-12	-69	-69	-147	-76	69	-2799	-6846	-25964	-42	-23147	-8161	-24681	-2906	-22378	-10601	-23202	-2699	-24847	-9508	-19554	-459
1.261667	-24	40	85	-58	-107	-34	11	-12	-18	8	-73	-64	-93	-16	-28	-62	-98	33	-84	-36	-103	-23	-97	-68	-61	1	-98	-10	-73	-68	-146	-74	18	-2714	-6644	-25900	357	-22906	-7982	-24310	-2733	-22019	-10508	-22544	-2029	-24479	-9525	-19432	-601
1.262500	-26	47	87	-58	-109	-33	10	-15	-21	4	-75	-62	-96	-18	-28	-56	-100	34	-84	-32	-104	-22	-100	-69	-62	1	-99	-9	-73	-73	-147	-70	-12	-2624	-6416	-25852	170	-22662	-7798	-23893	-2733	-21654	-10412	-21864	-1216	-24092	-9551	-19312	-469
1.263333	-24	41	86	-82	-107	-32	13	-11	-17	5	-73	-63	-96	-15	-29	-58	-99	34	-83	-28	-92	-21	-83	-66	-61	1	-100	-10	-73	-68	-146	-76	13	-2536	-6174	-25812	246	-22410	-7605	-23429	-2824	-21276	-10310	-21142	-792	-23687	-9571	-19192	-438
1.264167	-21	43	89	-60	-109	-36	11	-16	-17	9	-77	-64	-99	-9	-30	-59	-101	35	-84	-32	-107	-22	-99	-68	-65	0	-101	-11	-73	-69	-147	-70	17	-2460	-5922	-25776	336	-22156	-7422	-22925	-2885	-20892	-10200	-20389	-283	-23275	-9588	-19073	-534
1.265000	-27	42	84	-59	-112	-31	10	-13	-22	3	-78	-66	-101	-18	-33	-61	-105	46	-86	-33	-110	-24	-101	-69	-69	-3	-104	-13	-75	-73	-150	-77	-7	-2389	-5642	-25750	-543	-21888	-7231	-22376	-3108	-20504	-10085	-19630	-2281	-22850	-9595	-18963	-521
1.265833	-30	44	81	-63	-115	-39	7	-19	-23	0	-77	-72	-100	-17	-32	-62	-101	30	-87	-36	-109	-25	-103	-68	-67	-5	-103	-22	-77	-70	-150	-75	-32	-2332	-5365	-25723	-28	-21611	-7046	-21777	-2945	-20111	-9962	-18849	-1273	-22423	-9577	-18839	-252
1.266667	-28	40	85	-60	-112	-38	9	-16	-21	5	-76	-68	-102	-22	-39	-58	-104	34	-86	-38	-108	-27	-102	-68	-63	-3	-102	-12	-77	-75	-150	-74	-63	-2286	-5081	-25686	682	-21325	-6857	-21139	-2680	-19715	-9828	-18077	1372	-21997	-9541	-18717	-559
1.267500	-25	42	85	-60	-142	-35	11	-36	-22	8	-74	-63	-98	-18	-30	-58	-102	37	-84	-32	-109	-26	-100	-66	-63	0	-98	-9	-73	-70	-147	-69	-26	-2250	-4792	-25649	280	-21032	-6673	-20479	-1945	-19325	-9693	-17311	2226	-21569	-9473	-18590	-721
1.268333	-24	46	87	-53	-107	-32	18	-10	-17	9	-70	-62	-94	-13	-28	-56	-98	37	-84	-31	-103	-18	-96	-65	-62	-7	-96	-13	-72	-68	-145	-69	-26	-2229	-4508	-25608	-394	-20741	-6489	-19794	-929	-18925	-9559	-16561	1542	-21163	-9382	-18462	-842
1.269167	-23	43	87	-58	-111	-43	15	-10	-18	9	-70	-46	-93	-13	-25	-56	-98	38	-83	-32	-105	-19	-97	-64	-61	2	-99	-9	-68	-68	-147	-70	-52	-2230	-4233	-25559	-442	-20451	-6310	-19096	183	-18571	-9414	-15832	1517	-20777	-9265	-18333	-1023
1.270000	-21	50	86	-56	-110	-31	16	-9	-16	5	-73	-63	-94	-13	-28	-56	-100	38	-83	-24	-102	-19	-97	-65	-59	0	-100	-5	-62	-66	-144	-69	-30	-2245	-3955	-25504	-326	-20166	-6125	-18377	1374	-18215	-9273	-15129	1863	-20414	-9112	-18196	-1253
1.270833	-23	41	89	-57	-109	-34	15	-10	-16	4	-50	-64	-96	-21	-29	-58	-102	36	-84	-29	-102	-22	-96	-66	-61	0	-97	-9	-110	-69	-143	-48	-11	-2272	-3693	-25443	-438	-19890	-5942	-17670	2144	-17872	-9128	-14478	2153	-20080	-8932	-18058	-1622
1.271667	-23	42	88	-58	-107	-35	13	-11	-22	4	-70	-64	-97	-16	-27	-59	-100	44	-83	-30	-105	-22	-98	-58	-61	1	-97	-10	-74	-69	-146	-73	-58	-2317	-3434	-25373	-408	-19630	-5741	-16962	2938	-17555	-8981	-13864	3372	-19768	-8717	-17910	-1544
1.272500	-25	47	86	-58	-107	-33	15	-16	-21	4	-72	-64	-98	-16	-32	-63	-102	34	-83	-31	-107	-24	-100	-67	-62	1	-98	-12	-74	-72	-151	-76	-87	-2377	-3187	-25296	-160	-19391	-5543	-16267	4346	-17258	-8830	-13297	5559	-19523	-8471	-17750	-1237
1.273333	-25	42	86	-60	-113	-38	12	-15	-19	3	-72	-69	-97	-17	-32	-59	-102	33	-87	-34	-109	-27	-102	-69	-63	-1	-99	-29	-77	-72	-149	-77	-79	-2455	-2961	-25212	-1634	-19166	-5334	-15595	4525	-16987	-8674	-12780	3010	-19294	-8195	-17582	-977
1.274167	-23	41	85	-62	-113	-36	10	-15	-22	5	-75	-70	-97	-18	-33	-61	-98	38	-81	-33	-104	-24	-97	-67	-64	4	-101	-12	-72	-69	-148	-70	-101	-2543	-2739	-25099	-1362	-18958	-5108	-14940	4036	-16733	-8503	-12307	3460	-19098	-7889	-17408	-625
1.275000	13	41	87	-57	-112	-34	11	-13	-16	5	-73	-64	-94	-16	-27	-59	-95	26	-85	-28	-104	-24	-100	-68	-63	0	-98	-12	-78	-69	-147	-75	-119	-2650	-2541	-25024	-534	-18774	-4879	-14309	5109	-16500	-8330	-11881	5229	-18934	-7558	-17223	-531
1.275833	-22	44	86	-62	-105	-33	16	-13	-18	7	-72	-68	-95	-16	-28	-58	-99	37	-83	-31	-104	-18	-99	-65	-70	0	-99	-13	-72	-69	-145	-68	-179	-2767	-2359	-24918	-632	-18600	-4631	-13706	6238	-16290	-8144	-11510	6262	-18798	-7204	-17031	-464
1.276667	-21	44	86	-59	-108	-32	16	-13	-14	7	-68	-62	-94	-40	-25	-60	-95	38	-84	-35	-102	-23	-97	-67	-59	4	-95	-11	-66	-67	-144	-74	-206	-2898	-2201	-24808	-930	-18443	-4373	-13137	7200	-16091	-7941	-11184	6974	-18685	-6836	-16833	-563
1.277500	-14	43	88	-65	-104	-33	17	-13	-7	5	-72	-75	-95	-16	-29	-60	-98	36	-82	-35	-102	-22	-98	-67	-59	1	-100	-8	-72	-69	-147	-77	-173	-3022	-2065	-24690	-1286	-18289	-4125	-12600	7553	-15902	-7733	-10902	8122	-18581	-6455	-16633	-340
1.278333	-24	40	84	-61	-109	-30	10	-14	-19	2	-73	-67	-97	-16	-24	-64	-103	36	-88	-34	-105	-23	-102	-70	-73	-3	-102	-14	-73	-70	-150	-79	-136	-3196	-1958	-24555	-2194	-18135	-3867	-12090	7175	-15713	-7504	-10666	6498	-18484	-6069	-16428	-29
1.279167	-26	40	86	-62	-108	-33	9	-16	-19	4	-74	-66	-94	-18	-29	-62	-98	33	-85	-33	-104	-24	-103	-73	-65	-1	-100	-13	-72	-70	-148	-77	-57	-3351	-1876	-24408	-1992	-17970	-3601	-11613	6524	-15515	-7257	-10438	6431	-18374	-5674	-16221	388
1.280000	-22	38	81	-62	-108	-39	13	-14	-16	5	-72	-65	-94	-17	-29	-65	-100	34	-83	-21	-108	-24	-101	-70	-60	0	-107	-12	-72	-69	-147	-79	-22	-3502	-1824	-24239	-1042	-17783	-3337	-11154	5837	-15302	-6992	-10254	8854	-18246	-5293	-16017	215
1.280833	-22	41	92	-60	-111	-35	11	-16	-16	4	-72	-65	-97	-4	-29	-61	-99	33	-84	-34	-108	-23	-103	-73	-61	0	-100	-23	-68	-69	-148	-79	-3	-3661	-1804	-24071	-948	-17565	-3082	-10724	5235	-15066	-6715	-10091	10127	-18093	-4921	-15812	207
1.281667	-24	41	88	-61	-112	-35	10	-14	-18	6	-72	-69	-96	-18	-29	-63	-100	33	-85	-21	-105	-24	-102	-73	-63	-1	-102	-15	-75	-72	-147	-79	10	-3815	-1815	-23832	-1573	-17313	-2845	-10315	5148	-14810	-6425	-9944	9188	-17909	-4569	-15617	207
1.282500	-25	39	84	-62	-110	-39	8	-17	-13	5	-73	-68	-98	-18	-29	-61	-101	33	-87	-34	-108	-26	-101	-70	-64	-1	-100	-13	-72	-69	-146	-73	-53	-3959	-1858	-23578	-1770	-17015	-2616	-9924	4679	-14512	-6123	-9807	8112	-17668	-4232	-15416	242
1.283333	-24	42	87	-59	-109	-34	12	-15	-19	3	-70	-65	-98	-18	-29	-59	-99	20	-82	-31	-114	-23	-101	-69	-63	0	-98	-14	-67	-72	-147	-74	-148	-4092	-1934	-23284	-1351	-16666	-2399	-9552	3998	-14178	-5816	-9675	7736	-17383	-3923	-15233	433
1.284167	-22	38	85	-60	-109	-34	12	-18	-17	5	-70	-60	-95	-15	-27	-60	-99	35	-84	-39	-105	-25	-102	-72	-61	0	-97	-12	-72	-70	-147	-76	-107	-4210	-2047	-22947	-902	-16234	-2216	-9204	2781	-13798	-5504	-9546	7333	-17039	-3661	-15048	484
1.285000	-25	41	70	-59	-111	-32	10	-18	-18	5	-73	-66	-96	-16	-28	-62	-99	36	-84	-33	-104	-30	-102	-75	-63	0	-102	-15	-76	-69	-148	-75	-16	-4312	-2194	-22556	-510	-15810	-2062	-8853	648	-13378	-5202	-9417	7173	-16639	-3426	-14880	547
1.285833	-26	41	85	-80	-111	-33	8	-16	-26	5	-75	-65	-95	-16	-27	-62	-101	33	-84	-32	-103	-25	-102	-73	-64	-3	-100	-14	-70	-74	-148	-75	-67	-4397	-2373	-22112	250	-15296	-1935	-8529	-1289	-12912	-4904	-9275	8388	-16182	-3235	-14717	605
1.286667	-26	39	86	-63	-109	-35	10	-18	-19	4	-75	-67	-97	-17	-27	-60	-98	38	-96	-34	-108	-24	-103	-73	-66	-6	-103	-16	-73	-70	-149	-75	-203	-4445	-2588	-21602	-331	-14727	-1844	-8228	-3638	-12411	-4611	-9130	5640	-15668	-3085	-14558	753
1.287500	-28	40	84	-67	-109	-34	12	-15	-4	7	-73	-66	-90	-12	-26	-58	-99	35	-86	-33	-102	-24	-100	-70	-62	-1	-99	-12	-72	-74	-146	-69	-264	-4472	-2828	-21025	-931	-14110	-1788	-7929	-7826	-11866	-4366	-8968	3445	-15097	-2975	-14400	976
1.288333	-21	43	88	-58	-112	-33	12	-15	-16	7	-68	-66	-93	-14	-27	-56	-99	30	-84	-32	-102	-21	-99	-70	-62	-1	-97	-12	-67	-70	-144	-73	-262	-4469	-3097	-20388	-392	-13457	-1773	-7658	-10038	-11290	-4137	-8800	4425	-14481	-2909	-14247	769
1.289167	-23	43	88	-60	-109	-31	13	-14	-17	4	-72	-65	-84	-16	-27	-60	-99	35	-84	-28	-103	-23	-100	-70	-61	-1	-100	-13	-73	-69	-148	-88	-294	-4437	-3385	-19687	-662	-12773	-1796	-7413	-11440	-10684	-3944	-8624	4518	-13823	-2888	-14090	753
1.290000	-23	41	85	-59	-110	-36	6	-16	-18	6	-73	-66	-97	-15	-24	-58	-101	36	-87	-32	-105	-25	-104	-74	-78	0	-100	-13	-74	-72	-149	-76	-405	-4376	-3690	-18927	-745	-12065	-1865	-7195	-12545	-10060	-3789	-8435	4327	-13136	-2905	-13929	648
1.290833	-25	34	84	-63	-112	-36	9	-16	-19	15	-75	-66	-99	-17	-31	-59	-99	34	-85	-30	-105	-22	-101	-69	-65	-3	-107	-12	-58	-74	-148	-72	-453	-4279	-4001	-18110	-534	-11335	-1964	-6996	-13030	-9423	-3674	-8255	4810	-12420	-2956	-13750	773
1.291667	-23	41	86	-60	-112	-38	10	-15	-18	6	-72	-69	-96	-15	-35	-59	-99	37	-86	-31	-107	-25	-104	-69	-62	0	-100	-12	-70	-73	-147	-73	-382	-4145	-4318	-17221	-939	-10604	-2109	-6831	-13103	-8782	-3605	-8061	3420	-11688	-3042	-13552	897
1.292500	-24	40	86	-62	-109	-34	9	-15	-21	6	-74	-67	-98	-16	-29	-58	-101	36	-85	-31	-104	-24	-100	-72	-64	-1	-101	-14	-77	-72	-148	-75	-316	-3976	-4625	-16289	-1327	-9874	-2282	-6696	-13186	-8146	-3578	-7885	2513	-10943	-3158	-13333	1150
1.293333	-23	41	85	-63	-110	-36	12	-14	-16	3	-72	-63	-96	-13	-27	-57	-99	35	-84	-30	-109	-33	-99	-69	-61	0	-99	-11	-72	-68	-145	-75	-252	-3777	-4912	-15323	-660	-9157	-2489	-6597	-12405	-7522	-3599	-7698	4336	-10189	-3300	-13087	930
1.294167	-24	43	88	-60	-108	-32	7	-12	-16	8	-74	-41	-94	-14	-27	-58	-97	38	-83	-30	-105	-19	-98	-68	-61	1	-102	-12	-72	-68	-185	-72	-170	-3541	-5172	-14326	-471	-8456	-2723	-6529	-11256	-6913	-3670	-7536	5532	-9443	-3465	-12809	845
1.295000	-24	42	88	-57	-108	-30	16	-10	-14	8	-73	-65	-92	-10	-28	-62	-100	38	-84	-30	-104	-16	-98	-68	-52	4	-101	-10	-73	-66	-143	-73	-86	-3282	-5392	-13312	-885	-7789	-2988	-6505	-9396	-6328	-3756	-7384	5012	-8705	-3652	-12498	929
1.295833	-22	44	87	-59	-107	-30	17	-12	-17	5	-73	-63	-94	-11	-25	-55	-97	37	-83	-28	-103	-21	-108	-68	-62	0	-96	-9	-69	-68	-143	-67	-12	-2987	-5562	-12288	-952	-7142	-3278	-6501	-7713	-5765	-3925	-7253	4227	-7984	-3854	-12158	837
1.296667	-23	43	91	-55	-107	-29	16	-8	-16	7	-69	-61	-86	10	-25	-58	-101	38	-82	-27	-99	-18	-97	-66	-62	3	-97	-8	-69	-66	-142	-75	22	-2670	-5675	-11264	-354	-6531	-3582	-6536	-5848	-5231	-4111	-7147	4057	-7282	-4074	-11772	867
1.297500	-26	44	63	-61	-111	-30	13	-14	-14	5	-74	-95	-94	-13	-28	-60	-100	35	-86	-29	-105	-21	-100	-73	-63	1	-98	-10	-73	-69	-149	-75	40	-2336	-5696	-10273	331	-5958	-3910	-6604	-3768	-4732	-4328	-7067	3957	-6597	-4315	-11352	882
1.298333	-41	40	84	-63	-112	-35	10	-17	-22	3	-75	-70	-97	-18	-34	-63	-103	32	-88	-34	-108	-24	-104	-91	-66	-4	-102	-16	-75	-74	-153	-80	92	-1988	-5689	-9308	995	-5419	-4242	-6693	-1593	-4252	-4573	-7016	3897	-5937	-4563	-10908	1056
1.299167	-28	37	81	-61	-115	-40	5	-17	-22	1	-77	-68	-99	-21	-32	-62	-104	33	-86	-34	-108	-26	-102	-72	-63	0	-101	-14	-72	-63	-147	-81	235	-1629	-5562	-8379	1705	-4909	-4579	-6800	1007	-3802	-4834	-6986	4948	-5289	-4815	-10426	1048
1.300000	-26	39	86	-56	-113	-35	11	-14	-16	1	-73	-67	-98	-17	-36	-61	-99	35	-85	-26	-103	-22	-100	-73	-65	3	-101	-14	-75	-74	-149	-76	269	-1271	-5345	-7506	1159	-4432	-4930	-6921	3246	-3365	-5111	-6983	3133	-4669	-5096	-9926	979
1.300833	-25	40	87	-62	-114	-34	11	-13	-17	2	-73	-66	-97	-15	-29	-58	-101	33	-86	-34	-108	-23	-101	-72	-61	-1	-101	-11	-69	-68	-146	-75	212	-921	-5029	-6696	-46	-3985	-5274	-7051	3073	-2946	-5397	-7000	34	-4071	-5365	-9417	1216
1.301667	-23	42	86	-60	-110	-32	11	-13	-22	5	-66	-68	-98	-16	-28	-61	-99	35	-90	-32	-105	-21	-102	-73	-64	0	-101	-11	-75	-73	-148	-75	160	-580	-4614	-5954	756	-3563	-5614	-7186	3754	-2541	-5690	-7036	1078	-3502	-5656	-8898	816
1.302500	-23	62	84	-58	-108	-33	13	-12	-19	4	-70	-63	-97	-15	-28	-59	-101	34	-88	-33	-107	-21	-100	-72	-64	-5	-99	-11	-73	-69	-147	-78	171	-258	-4101	-5294	437	-3157	-5953	-7312	4194	-2141	-5976	-7081	601	-2949	-5957	-8378	704
1.303333	-22	43	88	-57	-110	-32	11	-13	-19	4	-69	-62	-97	-13	-30	-57	-97	36	-85	-29	-104	-21	-98	-69	-65	-1	-99	-10	-69	-70	-147	-74	251	35	-3497	-4717	365	-2789	-6280	-7429	5019	-1749	-6257	-7142	-36	-2417	-6273	-7870	494
1.304167	-23	39	88	-58	-109	-31	13	-10	-15	5	-75	-62	-94	-25	-28	-80	-101	36	-90	-31	-104	-19	-98	-72	-63	0	-100	-11	-70	-68	-147	-76	250	286	-2820	-4239	684	-2430	-6594	-7524	5888	-1351	-6527	-7183	-451	-1913	-6587	-7385	142
1.305000	-23	39	90	-58	-105	-33	13	-11	-22	2	-70	-65	-95	-13	-27	-62	-103	34	-84	-32	-104	-22	-101	-75	-66	-5	-97	-11	-72	-70	-146	-74	239	500	-2072	-3853	831	-2081	-6896	-7596	6291	-953	-6781	-7220	-1693	-1435	-6901	-6929	35
1.305833	-25	42	85	-60	-111	-33	21	-17	-21	4	-75	-62	-98	-15	-31	-61	-102	33	-84	-32	-109	-23	-101	-70	-64	-3	-97	-11	-74	-73	-150	-66	254	670	-1278	-3572	411	-1741	-7175	-7632	5414	-549	-7018	-7239	-4042	-986	-7238	-6506	201
1.306667	-26	39	85	-61	-114	-36	8	-17	-21	1	-80	-66	-98	-16	-32	-62	-104	28	-99	-35	-110	-26	-105	-76	-68	-4	-100	-13	-75	-75	-150	-77	224	788	-442	-3388	1117	-1410	-7424	-7634	4042	-146	-7230	-7228	-3453	-567	-7565	-6120	-86
1.307500	-23	40	85	-62	-113	-34	39	-16	-29	1	-75	-66	-102	-16	-30	-62	-102	35	-85	-30	-104	-21	-98	-73	-65	0	-100	-11	-65	-69	-147	-73	212	861	409	-3301	1227	-1076	-7658	-7587	1981	261	-7413	-7174	-2958	-176	-7888	-5788	-412
1.308333	-25	44	90	-60	-110	-32	12	-11	-21	7	-72	-62	-91	-11	-26	-57	-98	38	-83	-30	-105	-18	-96	-70	-57	2	-96	-10	-69	-67	-142	-72	183	874	1253	-3316	782	-752	-7858	-7507	726	661	-7572	-7079	-4427	171	-8203	-5504	-304
1.309167	-23	45	91	-56	-107	-31	11	-11	-17	11	-72	-64	-86	-12	-26	-58	-95	37	-80	-29	-101	-19	-98	-70	-62	0	-95	-12	-69	-68	-145	-70	107	834	2068	-3421	732	-435	-8025	-7362	247	1054	-7708	-6938	-5601	492	-8505	-5282	-199
1.310000	-22	43	88	-58	-109	-31	13	-13	-16	8	-72	-62	-94	-13	-24	-57	-97	36	-83	-32	-104	-18	-84	-66	-62	3	-96	-10	-67	-70	-143	-67	59	739	2835	-3603	980	-126	-8153	-7187	-388	1430	-7814	-6743	-6189	765	-8788	-5115	-9
1.310833	-24	44	91	-56	-108	-31	12	6	-17	8	-72	-63	-96	-10	-27	-57	-99	36	-80	-30	-102	-19	-97	-67	-62	2	-99	-11	-70	-76	-148	-69	-11	593	3536	-3859	1281	176	-8247	-6950	-797	1777	-7895	-6504	-7080	987	-9048	-5012	-57
1.311667	-26	43	89	-58	-110	-30	13	-11	-14	7	-70	-63	-95	-13	-26	-48	-99	34	-82	-30	-104	-22	-97	-68	-61	2	-96	-11	-73	-70	-144	-70	-95	392	4157	-4175	1532	457	-8300	-6679	-913	2093	-7948	-6235	-7325	1158	-9276	-4970	-352
1.312500	-22	42	90	-59	-102	-35	13	-9	-19	5	-73	-64	-94	-13	-27	-58	-99	35	-82	-30	-107	-22	-99	-68	-69	1	-94	-11	-73	-68	-147	-72	-118	154	4696	-4512	1827	716	-8311	-6373	-699	2364	-7979	-5880	-6288	1275	-9470	-4986	-435
1.313333	-21	44	89	-58	-108	-34	16	-11	-18	7	-72	-62	-95	-11	-27	-48	-100	34	-81	-32	-107	-19	-96	-65	-62	2	-115	-12	-70	-70	-147	-74	-113	-126	5090	-4885	1565	949	-8276	-6036	154	2578	-7986	-5502	-6851	1331	-9625	-5064	-526
1.314167	-22	44	88	-58	-109	-43	16	-10	-19	5	-73	-62	-96	-13	-23	-57	-101	34	-81	-33	-104	-22	-99	-67	-62	2	-99	-12	-70	-70	-144	-74	-141	-443	5384	-5252	419	1146	-8205	-5674	-1524	2733	-7981	-5095	-10984	1328	-9731	-5200	-413
1.315000	-22	43	89	-59	-105	-31	13	-10	-17	5	-70	-66	-97	-15	-45	-58	-103	34	-84	-32	-108	-18	-95	-67	-62	0	-101	-12	-76	-70	-146	-72	-149	-789	5554	-5605	1651	1283	-8088	-5280	-2771	2813	-7961	-4671	-10927	1258	-9792	-5389	-428
1.315833	-25	41	88	-59	-110	-33	10	-13	-22	6	-74	-65	-96	-13	-27	-58	-102	37	-82	-34	-105	-21	-98	-67	-65	3	-96	-9	-73	-66	-139	-75	-47	-1155	5607	-5931	1701	1394	-7934	-4882	-3703	2826	-7928	-4234	-11642	1127	-9800	-5622	-486
1.316667	-19	44	88	-59	-107	-31	17	0	-15	8	-73	-63	-95	-8	-25	-57	-99	39	-82	-32	-109	-21	-97	-65	-60	2	-97	-10	-72	-68	-144	-73	-9	-1538	5550	-6208	1947	1442	-7742	-4470	-4197	2758	-7900	-3810	-11714	933	-9752	-5898	-497
1.317500	-23	44	88	-64	-112	-33	20	-10	-17	9	-74	-62	-97	-13	-28	-56	-100	34	-85	-35	-107	-22	-98	-65	-63	1	-100	-12	-73	-70	-145	-75	-112	-1934	5386	-6437	2111	1423	-7531	-4068	-4128	2608	-7858	-3400	-11861	674	-9658	-6207	-538
1.318333	-26	43	85	-61	-113	-32	13	-14	-19	4	-77	-66	-87	-15	-30	-60	-103	4	-87	-36	-110	-24	-94	-69	-68	-3	-104	-13	-75	-70	-146	-79	-163	-2325	5145	-6600	2028	1350	-7302	-3669	-3737	2379	-7826	-3027	-12721	359	-9509	-6559	-707
1.319167	-27	39	86	-64	-110	-32	15	-12	-21	6	-73	-68	-96	-14	-31	-60	-104	34	-87	-33	-104	-23	-102	-68	-63	19	-101	-13	-76	-70	-146	-79	-115	-2708	4840	-6698	1219	1213	-7056	-3278	-3495	2084	-7795	-2695	-15178	-13	-9307	-6917	-629
1.320000	-23	40	87	-62	-112	-32	13	-12	-26	5	-77	-26	-96	-14	-28	-60	-102	35	-85	-30	-113	-27	-103	-73	-65	-5	-100	-12	-77	-70	-146	-76	-148	-3070	4498	-6735	1982	1014	-6810	-2907	-2551	1722	-7779	-2423	-13900	-434	-9063	-7295	-660
1.320833	-26	42	87	-62	-110	-33	18	-12	-21	7	-73	-64	-97	-18	-28	-61	-101	35	-86	-35	-105	-22	-102	-69	-69	1	-101	-12	-74	-69	-147	-78	-271	-3395	4134	-6715	2537	755	-6571	-2548	-1596	1309	-7771	-2219	-11689	-895	-8781	-7674	-1008
1.321667	-26	43	90	-60	-112	-34	12	-16	-18	32	-83	-63	-98	-13	-29	-60	-103	35	-84	-36	-105	-22	-104	-74	-66	0	-99	-12	-70	-68	-147	-48	-343	-3717	3771	-6645	2258	445	-6354	-2212	590	860	-7777	-2094	-11064	-1386	-8467	-8037	-802
1.322500	-24	42	86	-61	-112	-34	13	8	-19	8	-72	-66	-98	-17	-32	-61	-100	37	-85	-34	-105	-23	-107	-68	-62	1	-100	-13	-73	-72	-149	-63	-410	-3988	3437	-6542	1489	82	-6159	-1898	2820	366	-7797	-2047	-12198	-1910	-8124	-8392	-708
1.323333	-23	41	88	-62	-112	-36	9	-16	-17	4	-72	-67	-97	-23	-30	-64	-100	33	-87	-36	-107	-26	-107	-72	-63	-3	-100	-14	-76	-70	-150	-75	-505	-4230	3145	-6423	1262	-313	-6006	-1615	3544	-145	-7834	-2089	-13046	-2445	-7766	-8720	-685
1.324167	-28	38	86	-65	-111	-40	11	-19	-21	-27	-77	-69	-100	-23	-32	-62	-101	34	-86	-34	-110	-24	-103	-70	-65	0	-113	-14	-78	-73	-150	-77	-606	-4423	2916	-6300	1326	-723	-5886	-1355	3669	-629	-7881	-2204	-12770	-2978	-7404	-9014	-504
1.325000	-27	40	85	-63	-111	-39	11	-17	-21	2	-75	-57	-99	-21	-29	-62	-102	30	-87	-38	-110	-25	-104	-73	-67	0	-99	-17	-75	-70	-147	-77	-551	-4579	2757	-6207	1045	-1165	-5813	-1120	3136	-1109	-7934	-2401	-11676	-3494	-7052	-9265	-513
1.325833	-12	40	86	-63	-110	-38	10	-18	-17	2	-75	-67	-99	-16	-30	-61	-102	33	-78	-35	-108	-25	-104	-73	-66	0	-101	-14	-73	-72	-148	-77	-501	-4695	2672	-6138	570	-1606	-5784	-916	2461	-1556	-7997	-2657	-9074	-3986	-6714	-9469	-515
1.326667	-27	37	85	-63	-115	-38	10	-17	-21	3	-76	-73	-100	-16	-29	-59	-101	34	-88	-32	-108	-25	-101	-70	-64	0	-99	-15	-75	-68	-148	-75	-525	-4777	2662	-6131	266	-2040	-5800	-739	2572	-1952	-8057	-2958	-6560	-4433	-6404	-9614	-486
1.327500	-16	38	88	-61	-109	-33	12	-15	-21	3	-75	-67	-97	-16	-26	-61	-100	34	-85	-33	-104	-22	-100	-52	-62	0	-97	-14	-73	-68	-145	-75	-460	-4822	2732	-6196	-1249	-2455	-5856	-589	613	-2291	-8116	-3304	-8777	-4820	-6125	-9701	-256
1.328333	-24	42	89	-62	-108	-32	16	-13	-18	8	-72	-62	-92	-13	-26	-59	-101	34	-83	-31	-105	-18	-98	-69	-62	1	-96	-13	-67	-66	-147	-72	-336	-4843	2861	-6345	-407	-2851	-5953	-486	-1281	-2567	-8161	-3674	-6567	-5148	-5887	-9722	-269
1.329167	-39	40	90	-56	-108	-32	13	-17	-21	5	-73	-64	-94	-16	-28	-58	-96	34	-82	-32	-107	-22	-100	-70	-63	-4	-101	-12	-73	-67	-145	-76	-299	-4839	3042	-6589	-203	-3216	-6076	-371	-1428	-2774	-8196	-4049	-3690	-5404	-5705	-9678	-410
1.330000	-25	41	90	-59	-110	-32	13	-14	-17	3	-73	-64	-90	-31	-31	-61	-99	33	-84	-30	-104	-9	-100	-67	-64	0	-100	-13	-73	-68	-147	-75	-291	-4824	3260	-6924	-506	-3544	-6216	-304	-1313	-2906	-8213	-4437	-1252	-5578	-5568	-9565	-80
1.330833	-22	42	90	-57	-104	-36	10	-19	-19	5	-70	-65	-94	-15	-30	-59	-100	34	-83	-31	-103	-25	-101	-74	-62	0	-99	-14	-73	-70	-146	-75	-268	-4801	3497	-7353	-729	-3838	-6360	-275	-943	-2969	-8193	-4744	184	-5668	-5476	-9378	-22
1.331667	-25	41	86	-60	-108	-27	12	-17	-16	3	-74	-65	-96	-11	-31	-62	-98	33	-85	-32	-105	-28	-103	-68	-62	0	-100	-17	-73	-73	-149	-76	-234	-4776	3735	-7866	-628	-4097	-6490	-270	-257	-2973	-8147	-5029	1955	-5684	-5439	-9125	-134
1.332500	-27	43	84	-63	-114	-39	7	-18	-23	0	-75	-69	-100	-19	-33	-61	-102	32	-86	-34	-109	-26	-110	-68	-63	0	-100	-14	-75	-72	-145	-74	-193	-4750	3963	-8441	-1578	-4314	-6588	-302	16	-2909	-8048	-5245	1528	-5607	-5439	-8792	-126
1.333333	-26	39	87	-57	-109	-36	13	-14	-19	3	-70	-65	-100	-17	-30	-61	-101	35	-83	-30	-107	-25	-99	-69	-63	0	-99	-17	-75	-73	-146	-75	-167	-4726	4154	-9074	-1050	-4503	-6646	-368	756	-2806	-7913	-5389	3651	-5461	-5453	-8390	-12
1.334167	-22	40	91	-59	-110	-35	10	-13	-17	4	-66	-64	-99	-16	-27	-60	-101	34	-83	-29	-104	-25	-99	-67	-60	1	-98	-15	-73	-68	-146	-75	-177	-4709	4300	-9735	101	-4671	-6643	-466	1744	-2666	-7713	-5447	7087	-5245	-5495	-7922	-249
1.335000	-19	41	89	-56	-109	-32	12	-13	-19	4	-72	-53	-97	-16	-27	-59	-97	25	-84	-31	-104	-22	-100	-67	-59	0	-98	-14	-69	-68	-145	-75	-187	-4700	4386	-10401	151	-4850	-6568	-604	3178	-2499	-7466	-5408	8614	-4983	-5544	-7395	-130
1.335833	-29	43	88	-57	-108	-34	15	-11	-16	6	-70	-64	-94	-13	-24	-44	-97	35	-84	-30	-101	-22	-100	-66	-62	3	-97	-12	-69	-66	-143	-73	-160	-4704	4405	-11058	-276	-4962	-6405	-779	4966	-2355	-7149	-5275	8447	-4680	-5585	-6808	-58
1.336667	-23	44	93	-49	-108	-31	15	-11	-22	8	-72	-33	-92	-14	-24	-55	-97	39	-84	-28	-103	-21	-96	-65	-62	0	-97	-13	-69	-69	-141	-73	-87	-4713	4363	-11676	-235	-5104	-6152	-980	6332	-2209	-6778	-5051	8728	-4356	-5607	-6166	-198
1.337500	-28	43	90	-55	-105	-29	13	-8	-15	5	-69	-58	-96	-16	-30	-59	-99	35	-83	-29	-107	-21	-97	-66	-63	1	-98	-12	-73	-68	-146	-76	-58	-4725	4249	-12234	-329	-5261	-5797	-1233	7322	-2088	-6347	-4743	9081	-4028	-5595	-5477	-271
1.338333	-26	41	86	-58	-110	-33	7	0	-22	5	-73	-65	-98	-16	-28	-57	-102	34	-83	-31	-109	-26	-100	-72	-66	-1	-99	-16	-76	-70	-145	-77	12	-4743	4074	-12704	-329	-5434	-5348	-1509	8259	-2008	-5856	-4350	9621	-3705	-5536	-4745	-217
1.339167	-28	40	88	-59	-116	-33	11	-14	-23	4	-75	-64	-100	-19	-30	-62	-102	36	-83	-32	-108	-24	-98	-70	-70	0	-98	-15	-77	-72	-150	-78	62	-4753	3846	-13067	105	-5626	-4790	-1815	9754	-1976	-5305	-3889	10756	-3409	-5418	-3985	-148
1.340000	-27	41	87	-60	-112	-36	8	-17	-22	3	-76	-65	-97	-26	-29	-66	-104	33	-86	-35	-109	-25	-103	-73	-62	0	-97	-15	-78	-73	-149	-78	49	-4761	3577	-13315	665	-5856	-4138	-2148	12163	-2008	-4703	-3377	12295	-3155	-5230	-3198	-190
1.340833	-28	43	87	-62	-115	-36	8	-16	-21	3	-72	-67	-102	-17	-31	-62	-108	34	-85	-33	-108	-18	-97	-68	-61	0	-96	-17	-76	-72	-146	-76	82	-4752	3282	-13432	-805	-6110	-3382	-2499	12834	-2102	-4042	-2828	9395	-2939	-4966	-2396	-166
1.341667	-26	40	88	-61	-115	-33	-22	-14	-17	7	-68	-65	-96	-14	-28	-59	-99	37	-83	-32	-108	-24	-99	-64	-61	9	-98	-15	-75	-68	-146	-74	146	-4729	2972	-13418	-655	-6406	-2556	-2864	12238	-2263	-3347	-2260	8917	-2801	-4625	-1597	-81
1.342500	-23	42	88	-60	-110	-27	12	-13	-21	6	-73	-65	-99	-26	-27	-60	-99	36	-86	-31	-108	-21	-98	-68	-66	0	-97	-15	-73	-69	-146	-75	167	-4688	2670	-13266	-43	-6733	-1661	-3242	13162	-2494	-2618	-1693	9555	-2720	-4201	-803	-285
1.343333	-25	42	87	-53	-113	-33	13	-11	-18	5	-72	-65	-95	-15	-23	-60	-99	38	-83	-31	-104	-21	-96	-63	-61	2	-99	-11	-70	-63	-145	-72	215	-4624	2381	-12993	-454	-7090	-722	-3620	13809	-2784	-1854	-1140	9327	-2709	-3697	-12	-158
1.344167	-22	44	91	-57	-110	-29	13	-15	-19	5	-73	-64	-95	-14	-27	-60	-103	38	-127	-31	-105	-22	-99	-67	-65	2	-101	-9	-74	-68	-147	-75	224	-4539	2129	-12600	-839	-7477	250	-4002	13907	-3146	-1072	-623	8270	-2765	-3123	736	-78
1.345000	-26	42	97	-62	-111	-33	11	-13	-17	5	-70	-65	-96	-14	-29	-59	-103	36	-84	-34	-108	-24	-99	-68	-63	1	-100	-13	-72	-68	-147	-76	183	-4425	1923	-12118	-790	-7884	1243	-4376	12634	-3547	-277	-150	7950	-2895	-2477	1441	-32
1.345833	-25	42	88	-61	-109	-35	10	-14	-21	3	-73	-67	-96	-14	-29	-60	-102	36	-83	-32	-69	-22	-100	-72	-66	0	-100	-11	-74	-68	-150	-76	216	-4263	1773	-11549	-1715	-8308	2232	-4735	10023	-3988	524	258	5079	-3079	-1769	2089	-70
1.346667	-25	43	87	-61	-108	-60	10	-13	-19	5	-73	-62	-98	-15	-31	-59	-104	36	-84	-30	-105	-23	-101	-69	-65	0	-99	-10	-74	-79	-148	-77	239	-4113	1688	-10924	-1714	-8738	3208	-5076	7116	-4449	1317	595	3912	-3310	-1006	2675	151
1.347500	-22	43	88	-59	-113	-34	10	-15	-16	13	-73	-63	-97	-15	-28	-57	-99	35	-82	-30	-111	-23	-101	-69	-61	0	-96	-11	-72	-67	-148	-76	264	-3918	1673	-10261	-905	-9159	4142	-5392	4667	-4933	2103	850	5305	-3575	-194	3188	-59
1.348333	-17	47	90	-59	-110	-32	11	-11	-16	7	-64	-63	-98	-12	-29	-56	-100	39	-81	-30	-105	-19	-99	-67	-61	1	-96	-11	-74	-68	-148	-82	251	-3698	1723	-9591	-962	-9569	5024	-5679	2936	-5404	2867	1025	5865	-3874	650	3605	-33
1.349167	-23	45	88	-62	-114	-34	9	-15	-21	7	-73	-66	-97	-14	-27	-57	-99	38	-83	-51	-105	-22	-97	-67	-60	4	-98	-9	-70	-66	-146	-74	144	-3459	1844	-8922	-1434	-9957	5849	-5938	2138	-5871	3613	1113	4832	-4182	1524	3935	192
1.350000	-24	38	88	-59	-109	-30	11	-13	-16	8	-72	-64	-52	-10	-26	-57	-99	36	-83	-29	-107	-21	-99	-65	-48	0	-98	-11	-75	-69	-149	-77	70	-3209	2025	-8284	-1429	-10321	6598	-6165	1252	-6315	4328	1111	3781	-4490	2410	4159	85
1.350833	-24	45	89	-60	-107	-33	15	-14	-15	7	-67	-64	-97	-13	-27	-59	-100	35	-81	-29	-111	-25	-100	-67	-63	0	-96	-9	-70	-69	-147	-73	33	-2945	2260	-7681	-1123	-10650	7267	-6364	331	-6716	5006	1023	3426	-4778	3303	4273	68
1.351667	-26	44	88	-58	-109	-29	16	-11	-17	4	-73	-66	-96	-14	-27	-58	-101	35	-82	-30	-104	-22	-101	-67	-64	2	-99	-10	-74	-67	-145	-77	18	-2679	2544	-7124	-1107	-10938	7848	-6537	-1018	-7081	5641	850	3058	-5051	4190	4270	79
1.352500	-28	46	88	-61	-108	-30	15	-9	-24	5	-69	-65	-92	-13	-27	-56	-127	34	-84	-33	-105	-22	-97	-67	-64	3	-97	-10	-70	-68	-147	-76	-3	-2418	2862	-6617	-962	-11177	8320	-6677	-2912	-7393	6237	609	3066	-5282	5074	4154	32
1.353333	-27	45	88	-60	-109	-32	16	-19	-19	5	-74	-67	-94	-15	-27	-58	-99	35	-82	-31	-105	-19	-101	-72	-63	0	-99	5	-69	-64	-147	-76	-74	-2168	3204	-6158	-292	-11366	8741	-6792	-3927	-7651	6780	291	4864	-5470	5943	3904	25
1.354167	-27	44	84	-58	-109	-31	15	-15	-17	7	-70	-65	-96	-14	-26	-60	-100	34	-79	-23	-107	-23	-100	-66	-59	3	-98	-17	-70	-69	-146	-75	-94	-1937	3558	-5746	-1204	-11513	9052	-6884	-5379	-7853	7279	-94	3341	-5605	6795	3538	36
1.355000	-23	55	91	-59	-111	-32	13	-15	-16	5	-70	-60	-97	-14	-26	-58	-98	37	-79	-31	-103	-19	-101	-68	-63	2	-97	-12	-73	-70	-143	-72	-40	-1730	3914	-5365	-1510	-11606	9279	-6966	-8915	-8003	7725	-533	2321	-5689	7619	3055	162
1.355833	-21	45	88	-56	-108	-31	11	-16	-17	2	-73	-63	-97	-16	-25	-58	-100	36	-80	-31	-103	-19	-101	-68	-63	3	-96	-8	-75	-69	-145	-78	-32	-1552	4262	-5006	-455	-11657	9429	-7034	-10784	-8095	8121	-1022	3357	-5715	8411	2452	-16
1.356667	-25	46	90	-56	-112	-33	11	-14	-18	9	-73	-63	-95	-14	-27	-57	-99	35	-81	-34	-103	-7	-102	-70	-63	4	-101	-13	-72	-72	-146	-72	6	-1420	4597	-4658	-842	-11669	9503	-7102	-12763	-8139	8458	-1558	3207	-5693	9164	1737	39
1.357500	-25	40	85	-60	-109	-36	10	-19	-22	2	-73	-65	-99	-21	-32	-64	-101	33	-83	-33	-108	-23	-104	-72	-64	0	-99	-12	-76	-73	-153	-75	23	-1310	4917	-4301	-931	-11638	9516	-7167	-14352	-8137	8741	-2126	3027	-5612	9878	912	-16
1.358333	-27	25	85	-60	-112	-39	8	-18	-23	1	-76	-76	-97	-17	-32	-63	-103	28	-87	-34	-113	-27	-105	-73	-64	0	-101	-14	-74	-76	-148	-75	15	-1240	5215	-3929	-616	-11579	9475	-7241	-15741	-8090	8968	-2732	2659	-5477	10556	-7	58
1.359167	-26	41	82	-59	-112	-34	8	-17	-21	2	-76	-66	-100	-19	-32	-61	-99	29	-85	-35	-108	-26	-107	-69	-64	0	-103	-16	-77	-76	-148	-74	24	-1214	5489	-3527	-896	-11474	9388	-7320	-17545	-8003	9142	-3371	116	-5296	11173	-1007	-51
1.360000	-25	44	79	-63	-111	-36	9	-13	-21	-6	-73	-66	-99	-17	-31	-59	-101	30	-86	-38	-108	-24	-100	-69	-65	2	-104	-12	-68	-70	-147	-65	22	-1224	5739	-3084	-1103	-11372	9264	-7419	-19708	-7885	9257	-4026	-879	-5074	11733	-2080	126
1.360833	-23	42	85	-59	-111	-35	7	-17	-22	30	-74	-64	-97	-18	-31	-61	-103	32	-69	-29	-108	-23	-102	-67	-67	-3	-101	-14	-75	-72	-147	-74	-1	-1264	5975	-2598	-215	-11247	9112	-7538	-21109	-7734	9312	-4709	1522	-4816	12221	-3219	-24
1.361667	-25	41	82	-63	-110	-32	10	-14	-18	4	-73	-61	-99	-17	-29	-62	-102	30	-85	-34	-109	-24	-94	-69	-63	-1	-97	-14	-73	-70	-149	-75	34	-1332	6195	-2071	-298	-11106	8937	-7681	-21857	-7558	9309	-5406	1762	-4530	12636	-4408	-79
1.362500	-26	40	87	-58	-109	-33	12	-30	-19	-3	-75	-65	-96	-17	-30	-60	-101	32	-68	-31	-104	-24	-102	-68	-67	0	-99	-10	-73	-70	-146	-74	54	-1416	6409	-1498	-774	-10961	8748	-7845	-21054	-7364	9248	-6115	-363	-4216	12968	-5637	29
1.363333	-24	37	88	-58	-105	-30	12	-16	-17	6	-73	-64	-93	-16	-32	-62	-101	35	-85	-34	-102	-22	-102	-69	-63	2	-99	-11	-68	-69	-150	-76	8	-1524	6621	-899	-830	-10814	8550	-8027	-19451	-7139	9129	-6842	-1386	-3888	13206	-6891	-91
1.364167	8	42	87	-58	-110	-32	10	-17	-18	3	-73	-66	-97	-17	-31	-63	-100	37	-87	-35	-105	-26	-105	-72	-63	5	-100	-11	-73	-72	-148	-75	0	-1636	6826	-286	-828	-10667	8351	-8243	-16655	-6894	8947	-7576	-1116	-3543	13347	-8153	45
1.365000	-27	41	86	-60	-113	-38	11	-15	-10	3	-76	-66	-99	-21	-35	-65	-102	32	-91	-39	-110	-28	-105	-75	-65	-1	-101	-15	-75	-81	-153	-79	20	-1748	7035	327	-706	-10515	8147	-8474	-12623	-6635	8701	-8311	-736	-3193	13376	-9398	109
1.365833	-26	38	82	-63	-116	-43	5	-21	-23	-3	-77	-67	-101	-23	-33	-63	-102	30	-83	-39	-111	-29	-107	-70	-66	-1	-100	-14	-75	-75	-147	-91	23	-1853	7276	910	-345	-10353	7945	-8724	-7183	-6348	8401	-9036	-163	-2832	13301	-10636	43
1.366667	-18	39	85	-60	-99	-38	9	-18	-22	3	-76	-65	-101	-23	-33	-63	-102	33	-86	-29	-109	-26	-102	-73	-64	0	-100	-16	-76	-77	-159	-76	30	-1940	7529	1477	405	-10184	7748	-8981	589	-6038	8052	-9746	1983	-2478	13115	-11831	-44
1.367500	-25	39	88	-61	-113	-34	8	-14	-18	22	-75	-65	-98	-58	-31	-60	-102	34	-86	-6	-107	-22	-101	-73	-62	-1	-100	-13	-72	-69	-147	-75	25	-2012	7801	1965	-202	-10007	7552	-9245	8702	-5701	7647	-10427	1483	-2122	12798	-12983	-93
1.368333	-24	43	89	-58	-110	-31	11	-13	-21	7	-67	-63	-95	-17	-28	-61	-98	36	-84	-31	-105	-23	-97	-63	-63	0	-97	-12	-70	-72	-143	-55	53	-2057	8093	2358	-1592	-9805	7354	-9514	13843	-5345	7194	-11088	-232	-1779	12355	-14077	193
1.369167	-24	41	88	-60	-108	-34	11	-15	-15	6	-72	-64	-94	-15	-27	-61	-98	32	-85	-39	-84	-24	-98	-67	-61	0	-98	-13	-72	-70	-146	-76	45	-2089	8395	2648	-738	-9587	7155	-9776	19681	-4961	6686	-11712	2071	-1438	11807	-15081	-49
1.370000	-28	43	89	-58	-107	-34	10	-17	-17	5	-73	-64	-95	-16	-28	-61	-99	34	-85	-33	-105	-22	-101	-70	-65	-3	-99	-13	-73	-70	-148	-75	-22	-2088	8715	2817	-919	-9345	6937	-10031	24557	-4553	6138	-12293	1498	-1114	11148	-16047	-48
1.370833	-25	39	85	-58	-109	-29	11	-12	-19	5	-74	-73	-105	-16	-27	-59	-101	33	-90	-33	-103	-23	-100	-69	-63	-1	-100	-10	-73	-72	-145	-77	15	-2065	9043	2852	-569	-9071	6724	-10272	28235	-4131	5553	-12811	-850	-803	10399	-16904	24
1.371667	-24	43	89	-59	-111	-53	10	-13	-17	5	-75	-66	-93	-18	-27	-60	-97	33	-92	-34	-104	-24	-102	-70	-62	-3	-100	-12	-73	-73	-148	-75	109	-2010	9378	2749	-230	-8763	6488	-10494	30589	-3679	4945	-13264	-3854	-511	9564	-17668	23
1.372500	-25	40	88	-59	-105	-33	10	-15	-21	5	-75	-66	-94	-17	-29	-24	-100	29	-87	-34	-104	-23	-101	-69	-64	-3	-100	-12	-70	-72	-149	-77	114	-1935	9708	2509	-176	-8422	6248	-10676	31228	-3222	4313	-13643	-8361	-238	8656	-18338	-38
1.373333	-26	41	81	-62	-111	-33	15	-18	-17	3	-77	-67	-95	-21	-29	-62	-99	29	-88	-36	-105	-24	-103	-72	-65	-23	-99	-13	-70	-74	-145	-78	129	-1833	10017	2139	-675	-8051	5984	-10856	29688	-2755	3670	-13942	-13824	16	7701	-18901	208
1.374167	-23	38	85	-61	-110	-33	8	-17	-18	2	-75	-68	-98	-22	-33	-65	-99	33	-92	-35	-107	-21	-100	-70	-62	18	-100	-11	-70	-70	-149	-78	47	-1710	10304	1655	112	-7637	5736	-10987	27845	-2283	2998	-14148	-15527	250	6715	-19353	176
1.375000	-25	42	88	-58	-108	-17	7	-15	-15	7	-76	-66	-94	-15	-29	-62	-98	34	-84	-30	-104	-22	-101	-70	-59	0	-100	-13	-69	-68	-146	-75	-158	-1574	10561	1066	612	-7205	5408	-11089	25733	-1821	2379	-14268	-15637	458	5726	-19695	30
1.375833	-24	44	88	-57	-105	-30	10	-25	-13	7	-67	-65	-96	-18	-28	-61	-96	35	-80	-30	-101	-19	-101	-69	-59	0	-97	-13	-67	-70	-148	-75	-257	-1423	10768	402	130	-6732	5096	-11162	24636	-1372	1754	-14292	-16011	644	4745	-19936	105
1.376667	-21	46	90	-58	-112	-33	10	-12	-16	6	-72	-63	-94	-16	-27	-59	-98	36	-80	-29	-105	-19	-101	-67	-58	1	-96	-8	-57	-68	-143	-72	-232	-1258	10929	-320	-503	-6251	4758	-11195	23811	-949	1153	-14235	-16276	805	3798	-20075	-3
1.377500	-24	45	90	-58	-109	-30	11	-13	-19	6	-74	-66	-99	-17	-28	-62	-100	43	-80	-31	-105	-24	-101	-70	-63	0	-99	-16	-73	-74	-149	-79	-139	-1090	11027	-1075	-138	-5749	4404	-11212	22584	-558	585	-14101	-15583	930	2898	-20118	26
1.378333	-23	41	82	-63	-112	-33	9	-14	-18	3	-75	-70	-97	-19	-31	-63	-100	30	-85	-36	-108	-24	-101	-85	-70	-1	-101	-15	-73	-72	-148	-79	-133	-910	11046	-1822	219	-5241	4039	-11201	21067	-201	59	-13891	-14336	1035	2066	-20073	36
1.379167	-22	43	89	-62	-109	-33	9	-12	-26	5	-75	-72	-97	-8	-31	-62	-100	33	-85	-33	-105	-22	-99	-72	-64	0	-101	-16	-73	-70	-147	-77	-115	-722	11034	-2542	71	-4726	3666	-11171	18734	121	-419	-13623	-12343	1108	1315	-19952	-53
1.380000	-34	43	81	-62	-108	-33	10	-12	-19	16	-74	-66	-96	-18	-29	-62	-100	32	-87	-33	-104	-22	-102	-70	-64	-1	-101	-14	-73	-70	-147	-73	-79	-529	10939	-3210	622	-4216	3288	-11130	15785	395	-831	-13310	-8325	1148	659	-19764	-52
1.380833	-21	44	86	-59	-108	-33	12	-15	-19	0	-77	-66	-95	16	-29	-62	-102	26	-82	-32	-108	-23	-102	-72	-65	-1	-100	-14	-75	-69	-147	-76	-158	-335	10773	-3810	943	-3717	2902	-11085	12059	624	-1186	-12980	-5167	1157	99	-19521	-91
1.381667	-25	42	67	-59	-108	-32	10	-14	-19	5	-74	-66	-98	-17	-33	-62	-102	29	-84	-33	-107	-26	-103	-72	-65	-1	-101	-15	-74	-74	-149	-80	-262	-125	10536	-4325	-685	-3233	2517	-11044	4980	804	-1479	-12646	-5257	1123	-359	-19253	52
1.382500	-24	41	86	-63	-125	-38	8	-19	-17	0	-75	-67	-95	-17	-33	-63	-100	33	-85	-32	-107	-22	-101	-72	-64	-3	-98	-13	-73	-70	-150	-74	-346	96	10244	-4737	163	-2767	2145	-11006	-2294	938	-1700	-12314	-1218	1059	-714	-18945	-6
1.383333	-23	43	87	-61	-107	-33	13	-13	-15	5	-72	-62	-96	-17	-30	-61	-99	35	-82	-30	-109	-23	-100	-75	-62	0	-93	-12	-74	-69	-148	-77	-306	321	9897	-5039	282	-2332	1782	-10983	-9515	1024	-1856	-12036	971	953	-974	-18639	-48
1.384167	-25	47	90	-62	-113	-36	12	-15	-18	6	-73	-63	-98	-16	-30	-73	-97	37	-80	-30	-108	-25	-101	-69	-61	-1	-98	-14	-73	-72	-149	-77	-269	557	9499	-5229	229	-1936	1430	-10977	-16183	1060	-1956	-11795	2027	801	-1151	-18338	86
1.385000	-28	41	87	-60	-112	-34	11	-19	-16	3	-73	-65	-101	-15	-30	-59	-99	34	-83	-35	-108	-19	-100	-72	-65	0	-101	-15	-75	-74	-148	-82	-273	800	9062	-5312	125	-1577	1093	-10985	-21608	1051	-1996	-11621	2574	598	-1249	-18057	97
1.385833	-24	41	89	-62	-113	-40	12	-14	-21	4	-72	-61	-97	-23	-28	-59	-100	35	-83	-36	-111	-25	-102	-69	-64	0	-99	-13	-73	-69	-147	-77	-208	1054	8595	-5288	182	-1272	767	-11017	-26619	993	-1986	-11518	2624	339	-1281	-17801	-69
1.386667	-27	42	86	-61	-112	-32	13	-14	-21	5	-72	-66	-97	-16	-29	-61	-100	34	-81	-31	-98	-22	-99	-73	-63	0	-98	-15	-75	-68	-138	-74	-203	1321	8102	-5172	-529	-1014	459	-11066	-31820	893	-1902	-11500	662	22	-1267	-17586	121
1.387500	-25	42	88	-60	-109	-32	16	-13	-21	0	-70	-64	-99	-15	-28	-58	-98	37	-79	-34	-107	-22	-96	-67	-62	0	-95	-12	-72	-68	-146	-75	-148	1594	7600	-4969	53	-823	171	-11130	-32748	742	-1835	-11565	1634	-355	-1213	-17417	159
1.388333	-23	43	92	-55	-110	-33	18	-10	-18	8	-66	-59	-99	-11	-26	-55	-101	39	-79	-30	-96	-17	-95	-66	-62	3	-96	-13	-72	-66	-130	-72	-180	1888	7094	-4704	660	-700	-109	-11206	-32740	539	-1751	-11722	3394	-808	-1143	-17289	-147
1.389167	-21	42	90	-58	-112	-32	16	-27	-17	7	-68	-60	-97	-13	-7	-56	-98	36	-60	-35	-102	-18	-95	-66	-61	1	-95	-13	-68	-67	-144	-73	-222	2177	6586	-4391	613	-656	-375	-11295	-32723	281	-1644	-11958	3382	-1338	-1066	-17237	80
1.390000	-24	44	89	-60	-110	-6	13	-13	-19	4	-73	-63	-97	-14	-27	-58	-97	36	-82	-34	-107	-21	-98	-67	-63	-1	-100	-15	-74	-68	-147	-74	-217	2473	6088	-4044	216	-705	-635	-11391	-32742	-42	-1538	-12274	1312	-1925	-993	-17229	-30
1.390833	-28	40	84	-59	-113	-21	9	-16	-22	4	-70	-61	-99	-9	-28	-59	-104	34	-81	-34	-107	-19	-97	-67	-65	-3	-95	-13	-74	-68	-144	-77	-286	2765	5616	-3674	392	-851	-885	-11479	-32727	-415	-1439	-12654	-1041	-2611	-931	-17264	-229
1.391667	-26	39	80	-58	-108	-34	12	-15	-19	1	-70	-61	-96	-17	-28	-59	-104	41	-83	-33	-97	-21	-99	-70	-68	-3	-97	-13	-75	-69	-145	-75	-303	3062	5161	-3318	836	-1109	-1131	-11565	-32729	-860	-1367	-13093	-3627	-3350	-895	-17333	-133
1.392500	-25	44	86	-58	-105	-31	13	-18	-21	4	-72	-61	-96	-14	24	-60	-103	34	-83	-31	-103	-21	-98	-66	-63	0	-95	-13	-74	-72	-150	-76	-204	3350	4736	-2984	1235	-1487	-1372	-11635	-32289	-1368	-1320	-13577	-6235	-4156	-876	-17431	64
1.393333	-25	45	89	-58	-110	-32	1	-15	-17	6	-70	-63	-95	-14	-30	-58	-101	36	-83	-32	-103	-19	-99	-67	-63	-1	-96	0	-69	-66	-145	-53	-84	3626	4342	-2679	1769	-1999	-1608	-11698	-30773	-1973	-1307	-14097	-8031	-5016	-875	-17543	208
1.394167	-21	44	90	-57	-110	-31	13	-14	-17	6	-70	-63	-96	-14	-29	-57	-100	36	-83	-32	-90	-22	-97	-65	-62	0	-97	-11	-72	-68	-145	-70	-153	3885	3977	-2429	2118	-2653	-1832	-11741	-24296	-2653	-1336	-14636	-10256	-5914	-897	-17662	276
1.395000	-22	46	89	-63	-96	-34	13	-11	-16	8	-72	-62	-94	-15	-26	-57	-99	38	-84	-32	-107	-22	-104	-65	-62	0	-100	-12	-69	-66	-145	-68	-187	4125	3647	-2246	622	-3448	-2050	-11769	-17161	-3419	-1404	-15183	-16164	-6835	-934	-17764	406
1.395833	-23	45	87	-55	-109	-31	13	-11	-11	6	-72	-64	-94	-16	-28	-72	-99	34	-84	-31	-103	-22	-96	-66	-61	2	-98	-13	-70	-68	-143	-69	-189	4346	3348	-2134	1174	-4400	-2253	-11780	-11701	-4263	-1510	-15723	-17146	-7774	-979	-17837	416
1.396667	-22	51	86	-59	-102	-28	17	-12	-12	7	-68	-61	-93	-13	-27	-57	-97	37	-86	-32	-102	-22	-103	-61	-61	-18	-96	-10	-70	-67	-143	-68	-178	4536	3083	-2106	1234	-5496	-2439	-11779	-5435	-5189	-1638	-16247	-16896	-8704	-1024	-17876	249
1.397500	-25	40	88	-58	-108	-32	11	-17	-23	2	-73	-66	-97	-16	-28	-41	-101	34	-86	-33	-105	-25	-98	-68	-65	-3	-102	-15	-75	-70	-147	-73	-143	4696	2840	-2168	632	-6690	-2597	-11773	-200	-6180	-1800	-16743	-15812	-9614	-1064	-17866	214
1.398333	-27	35	81	-66	-112	-35	10	-17	-25	2	-79	-68	-100	-23	-31	-62	-107	26	-91	-39	-111	-28	-102	-74	-67	-7	-109	-17	-78	-74	-151	-77	-113	4828	2623	-2327	-102	-8074	-2711	-11760	4047	-7221	-1954	-17188	-14450	-10480	-1086	-17788	424
1.399167	-30	36	81	-67	-116	-39	7	-19	-24	-4	-80	-73	-100	-19	-33	-63	-103	32	-90	-38	-110	-27	-101	-72	-69	-3	-105	-18	-75	-72	-149	-76	-150	4934	2441	-2573	-162	-9503	-2763	-11742	7237	-8284	-2092	-17576	-12123	-11274	-1074	-17636	453
1.400000	-29	37	85	-63	-111	-33	9	-17	-21	0	-75	-68	-99	-17	-32	-64	-104	28	-87	-35	-110	-28	-103	-95	-65	0	-102	-15	-74	-73	-150	-72	-204	4998	2275	-2912	-842	-10987	-2740	-11728	8657	-9362	-2196	-17879	-11455	-11985	-1022	-17404	461
1.400833	-25	40	86	-63	-112	-39	-4	-16	-23	0	-74	-68	-100	-18	-29	-62	-85	30	-85	-35	-108	-27	-100	-74	-67	-3	-103	-14	-75	-70	-149	-78	-203	5035	2126	-3343	-419	-12482	-2631	-11728	9611	-10415	-2248	-18095	-8205	-12594	-934	-17092	797
1.401667	-22	46	88	-63	-112	-36	11	-15	-17	1	-73	-68	-98	-19	-30	-61	-101	33	-85	-34	-107	-24	-112	-73	-65	-1	-102	-13	-73	-70	-149	-78	-201	5032	1984	-3866	525	-13993	-2418	-11747	10037	-11415	-2231	-18206	-3697	-13090	-801	-16703	524
1.402500	-21	44	87	-63	-107	-35	12	-16	-15	3	-73	-84	-97	-17	-27	-62	-97	35	-84	-33	-107	-26	-97	-72	-60	-1	-102	-13	-70	-60	-147	-73	-131	4997	1854	-4466	716	-15415	-2094	-11793	10361	-12343	-2122	-18206	-625	-13458	-619	-16228	424
1.403333	-22	43	84	-61	-109	-35	13	-15	-14	4	-70	-66	-98	-17	-30	-59	-99	33	-84	-33	-105	-25	-83	-69	-48	0	-100	-12	-68	-72	-148	-70	-91	4926	1730	-5140	515	-16735	-1653	-11865	10786	-13163	-1919	-18084	969	-13705	-403	-15682	230
1.404167	-25	40	85	-62	-113	-36	11	-15	-18	2	-69	-63	-96	-17	-23	-90	-101	34	-81	-33	-107	-26	-101	-72	-68	1	-101	-13	-72	-72	-148	-75	-110	4834	1613	-5881	360	-17919	-1102	-11987	11015	-13875	-1619	-17792	2916	-13829	-154	-15068	144
1.405000	-24	41	86	-62	-107	-36	13	-14	-19	0	-73	-68	-95	-19	-29	-61	-102	33	-76	-33	-107	-25	-102	-70	-66	0	-100	-14	-52	-74	-148	-77	-58	4714	1494	-6671	350	-18924	-439	-12152	11632	-14437	-1228	-17438	5369	-13828	103	-14406	295
1.405833	-24	38	86	-65	-109	-35	9	-19	-21	6	-74	-65	-105	-21	-32	-63	-102	30	-85	-34	-105	-25	-102	-74	-66	-3	-103	-14	-75	-73	-151	-78	-22	4572	1377	-7510	489	-19737	318	-12377	12491	-14865	-755	-16914	7911	-13741	355	-13700	181
1.406667	-25	39	82	-63	-112	-36	8	-19	-23	0	-78	-69	-101	-18	-33	-73	-104	28	-86	-36	-109	-27	-118	-73	-66	-3	-103	-17	-75	-78	-153	-77	-27	4411	1261	-8388	653	-20335	1152	-12669	13588	-15148	-234	-16263	10774	-13562	579	-12967	73
1.407500	-29	37	84	-63	-114	-38	8	-19	-23	1	-70	-66	-97	-18	-31	-63	-84	29	-86	-34	-105	-23	-103	-70	-64	1	-99	-11	-72	-70	-149	-72	-31	4240	1153	-9311	700	-20700	2036	-13023	15333	-15286	346	-15479	13742	-13319	761	-12209	-137
1.408333	-22	42	118	-60	-112	-31	15	-11	-22	5	-72	-62	-93	-12	-27	-58	-101	38	-82	-33	-100	-15	-101	-67	-66	0	-99	-10	-70	-68	-147	-72	-254	4063	1046	-10221	-1111	-20837	2941	-13460	15030	-15302	911	-14584	12236	-13034	866	-11453	-375
1.409167	-24	41	87	-58	-109	-31	13	-14	-21	7	-72	-64	-93	-13	-26	-59	-102	57	-81	-31	-103	-19	-99	-69	-62	3	-98	-12	-72	-70	-148	-73	-367	3874	943	-11152	-1081	-20764	3828	-13979	13002	-15201	1457	-13594	13265	-12740	871	-10714	-495
1.410000	-24	40	88	-59	-110	-55	13	-14	-18	8	-70	-62	-97	-13	-26	-57	-101	39	-63	-28	-101	-16	-100	-67	-62	2	-97	-22	-70	-68	-146	-68	-267	3708	855	-12079	-460	-20486	4667	-14583	11176	-15014	1923	-12526	14429	-12451	773	-9996	-1086
1.410833	-24	46	88	-65	-111	-33	13	-13	-18	6	-72	-63	-122	-13	-29	-58	-100	39	-81	-28	-104	-22	-102	-68	-64	4	-98	-10	-73	-72	-161	-74	-208	3540	768	-13002	-835	-20029	5418	-15274	8093	-14774	2299	-11414	13757	-12202	551	-9329	-1407
1.411667	-23	44	84	-58	-112	-35	10	-13	-21	7	-72	-62	-96	-14	-29	-58	-94	36	-62	-32	-107	-21	-101	-70	-65	-1	-101	-11	-72	-70	-147	-75	41	3381	699	-13916	-757	-19421	6056	-16050	4841	-14456	2538	-10287	12151	-11996	219	-8692	-1509
1.412500	-24	41	88	-56	-108	-33	12	-13	-18	8	-70	-64	-95	-17	-29	-60	-102	38	-82	-30	-105	-21	-99	-70	-62	3	-98	-17	-72	-69	-151	-75	707	3242	646	-14800	-499	-18691	6561	-16892	1905	-14123	2628	-9164	10849	-11853	-238	-8106	-1911
1.413333	-23	43	87	-58	-134	-34	13	-12	-21	7	-70	-62	-95	-15	-28	-57	-98	36	-82	-32	-122	-22	-98	-68	-61	20	-99	-10	-72	-69	-146	-70	940	3124	612	-15665	-1563	-17883	6896	-17831	-833	-13790	2554	-8089	6888	-11773	-791	-7596	-2340
1.414167	-22	45	86	-56	-107	-31	17	-15	-15	9	-74	-64	-96	-16	-27	-57	-101	34	-82	-31	-84	-23	-97	-66	-62	-1	-98	-13	-73	-70	-147	-75	710	3024	600	-16481	-1947	-17013	7052	-18825	-2908	-13452	2303	-7089	4753	-11761	-1424	-7096	-1799
1.415000	-24	42	86	-63	-110	-32	12	-15	-22	5	-74	-66	-98	-14	-28	-57	-102	37	-83	-31	-107	-21	-99	-68	-82	0	-98	-11	-50	-69	-147	-75	693	2951	607	-17297	-1341	-16123	7016	-19889	-4020	-13132	1881	-6201	4645	-11816	-2111	-6679	-1685
1.415833	-24	25	88	-58	-111	-30	11	-15	-9	4	-75	-65	-94	-15	-29	-58	-101	35	-81	-29	-107	-17	-96	-68	-62	2	-104	-11	-69	-62	-146	-74	795	2901	644	-18058	-1182	-15230	6794	-20989	-4290	-12828	1300	-5443	3885	-11919	-2813	-6316	-1412
1.416667	-24	43	88	-56	-107	-29	13	-11	-18	11	-70	-61	-93	-11	-25	-52	-98	26	-81	-30	-104	-18	-98	-66	-61	5	-96	-10	-69	-67	-147	-74	1121	2874	699	-18795	-1538	-14370	6395	-22114	-3882	-12529	576	-4857	2394	-12064	-3497	-6011	-992
1.417500	-25	42	88	-57	-107	-36	24	-17	-21	4	-74	-64	-95	-13	-29	-63	-99	36	-82	-30	-105	-19	-99	-68	-63	0	-99	-12	-73	-75	-150	-75	1571	2872	778	-19491	-1463	-13564	5828	-23248	-3387	-12292	-264	-4460	1913	-12236	-4137	-5762	-750
1.418333	-26	39	85	-60	-100	-31	11	-11	-21	6	-75	-65	-98	-14	-34	-59	-103	30	-87	-31	-105	-23	-104	-70	-60	7	-100	-13	-74	-70	-151	-79	1689	2889	882	-20148	-926	-12823	5126	-24362	-2565	-12047	-1179	-4263	2977	-12408	-4685	-5564	-200
[truncated: 10,297 more rows]
[truncated: 15 more columns]
