# Supplementary material for: Novel Methods for Surface EMG Analysis and Exploration Based on Multi-Modal Gaussian Mixture Models
Source: PLoS One. 2016 Jun 30;11(6):e0157239. doi: 10.1371/journal.pone.0157239 (PMC4928879; doi:10.1371/journal.pone.0157239)
Supplement: S1 File — (ZIP) [file pone.0157239.s001.zip › Haf_horses_trot_data/Haf_h02_t2_kin.trc]

PathFileType	4	(X/Y/Z)	D:\Users\zsoldosr\Desktop\HaflingerProjektEMGBiopsy\RawData\13.11.12\Giselet2r.trc
DataRate	CameraRate	NumFrames	NumMarkers	Units	OrigDataRate	OrigDataStartFrame	OrigNumFrames
120.00	120.00	1200	7	mm	120.00	1	1200
Frame#	Time	Head			Withers			Sacrum			HFL			HFR			HHL			HHR
		X1	Y1	Z1	X2	Y2	Z2	X3	Y3	Z3	X4	Y4	Z4	X5	Y5	Z5	X6	Y6	Z6	X7	Y7	Z7
1	0.000	904.51105	32.47590	1434.30371	-276.63712	33.45015	1286.43079	-967.00012	-27.47832	1305.53455	-230.09044	176.38428	9.00437	519.18744	-55.16481	35.23864	-567.74219	96.63157	32.50589	-1286.55530	-152.82735	6.36241
2	0.008	904.97797	31.69096	1435.19653	-274.57944	33.87198	1287.78186	-967.25940	-28.63334	1305.80237	-246.38226	177.77310	14.96803	522.89020	-50.71127	27.55330	-560.24713	105.15771	26.86498	-1301.77881	-154.01331	10.02025
3	0.017	905.23730	30.99437	1436.05750	-272.55847	34.26610	1288.84534	-967.33533	-29.62718	1306.02539	-260.48480	179.94302	21.81239	525.24255	-46.18961	20.47174	-555.16797	114.20630	21.24130	-1315.53003	-155.18947	13.86343
4	0.025	905.12872	30.45198	1436.84717	-270.61871	34.64449	1289.37878	-967.09705	-30.35634	1306.14185	-270.80621	183.38620	30.36729	525.02930	-41.80029	14.42396	-553.96863	123.78856	15.59483	-1326.61353	-156.15146	18.08312
5	0.033	904.56995	30.09473	1437.51794	-268.81134	35.05999	1289.20789	-966.49048	-30.78514	1306.06934	-276.31052	188.21458	41.07747	521.20636	-37.93665	9.52101	-557.15625	133.46629	9.86650	-1334.22388	-156.59404	22.68524
6	0.042	903.56360	29.92383	1438.01819	-267.18491	35.57383	1288.23352	-965.52454	-30.92221	1305.71875	-276.37158	194.20728	53.33681	512.90613	-34.98188	5.68769	-564.85260	142.56847	4.01895	-1337.68958	-156.49861	27.28759
7	0.050	902.17719	29.92468	1438.30029	-265.77676	36.22371	1286.43262	-964.25018	-30.79941	1305.01733	-271.04962	200.90619	65.31195	499.58633	-33.16460	2.87077	-577.11084	150.20309	-1.80115	-1336.32214	-156.25185	31.17059
8	0.058	900.51123	30.07187	1438.33496	-264.61438	37.00470	1283.84875	-962.76959	-30.46432	1303.92590	-261.16385	207.80602	75.02242	481.31592	-32.45280	0.96027	-593.74805	155.47238	-6.96891	-1329.68628	-156.27948	33.53675
9	0.067	898.67615	30.32877	1438.12195	-263.72223	37.86900	1280.57288	-961.24677	-29.96996	1302.43933	-247.77119	214.59993	81.77548	458.97498	-32.56907	-0.26733	-614.10974	158.05481	-10.64139	-1317.74048	-156.75034	33.84814
10	0.075	896.78314	30.66682	1437.69141	-263.12436	38.75441	1276.72644	-959.87695	-29.36315	1300.56799	-231.70671	221.26117	86.38052	434.12137	-33.12885	-1.00473	-637.18274	158.49184	-12.62108	-1300.62402	-157.57932	32.07751
11	0.083	894.93982	31.08616	1437.09717	-262.84097	39.61691	1272.45093	-958.83124	-28.69124	1298.31116	-213.52017	227.87115	90.11978	408.36606	-33.79332	-1.41665	-661.82263	157.75337	-13.53651	-1278.52539	-158.49860	28.67514
12	0.092	893.24823	31.59965	1436.40308	-262.88477	40.44125	1267.90063	-958.21362	-28.01492	1295.65063	-193.54617	234.41722	93.75636	382.69934	-34.37034	-1.72294	-686.99133	156.61636	-14.05648	-1251.76770	-159.14748	24.33710
13	0.100	891.79773	32.20427	1435.66345	-263.26474	41.23957	1263.23047	-958.06110	-27.40518	1292.57581	-172.00732	240.78128	97.34471	357.42441	-34.81293	-2.13523	-712.10510	155.45361	-14.42720	-1220.93250	-159.19710	19.80866
14	0.108	890.64801	32.87634	1434.91260	-264.00104	42.05179	1258.58313	-958.36951	-26.92315	1289.12952	-149.09529	246.84006	100.57354	332.49710	-35.17137	-2.76698	-737.02637	154.37617	-14.72755	-1186.91736	-158.43146	15.78029
15	0.117	889.81470	33.58461	1434.16809	-265.14346	42.94897	1254.07849	-959.09705	-26.59755	1285.43787	-124.96841	252.47308	103.09980	307.79059	-35.55879	-3.59122	-761.73041	153.39662	-15.07811	-1150.85669	-156.72972	12.81573
16	0.125	889.26508	34.30697	1433.44238	-266.77231	44.03560	1249.81604	-960.13928	-26.42173	1281.69580	-99.76617	257.49008	104.67663	283.22400	-36.08804	-4.44893	-786.21387	152.49185	-15.55419	-1113.81287	-153.99905	11.26460
17	0.133	888.92395	35.03859	1432.75684	-268.96448	45.42852	1245.88892	-961.31506	-26.37086	1278.10559	-73.65579	261.67627	105.19786	258.78296	-36.80373	-5.15303	-810.55896	151.64577	-16.10079	-1076.38184	-150.18407	11.20248
18	0.142	888.69073	35.78582	1432.15918	-271.72369	47.19886	1242.40088	-962.40521	-26.42371	1274.80798	-46.81392	264.95795	104.73996	234.48032	-37.65817	-5.63003	-834.87732	150.87460	-16.56305	-1038.63245	-145.35780	12.51040
19	0.150	888.46667	36.55750	1431.72986	-274.91397	49.30647	1239.46594	-963.24768	-26.59208	1271.85205	-19.35413	267.42615	103.52308	210.32492	-38.55068	-5.95022	-859.21783	150.17992	-16.79943	-1000.52393	-139.73186	15.04943
20	0.158	888.17896	37.36197	1431.56470	-278.26913	51.58252	1237.18420	-963.81824	-26.94649	1269.22388	8.70047	269.19592	101.80269	186.28604	-39.41060	-6.21410	-883.56616	149.48148	-16.83257	-962.34607	-133.52710	18.70441
21	0.167	887.79199	38.20372	1431.74597	-281.49515	53.79460	1235.61230	-964.20715	-27.58729	1266.92761	37.37996	270.36237	99.81043	162.26358	-40.23006	-6.44222	-907.89856	148.67239	-16.86764	-924.74182	-126.81624	23.23915
22	0.175	887.30975	39.07797	1432.31873	-284.37073	55.75740	1234.76038	-964.50989	-28.55983	1265.06030	66.74757	271.03085	97.71101	138.13593	-41.02215	-6.59390	-932.21350	147.79518	-17.07058	-888.36023	-119.48744	28.20458
23	0.183	886.76709	39.97209	1433.28564	-286.76547	57.39703	1234.62549	-964.74628	-29.80439	1263.80505	96.89659	271.26099	95.49963	113.84900	-41.78588	-6.65478	-956.52069	147.02469	-17.39084	-853.53345	-111.39369	33.08191
24	0.192	886.21185	40.87944	1434.61841	-288.60962	58.72306	1235.22058	-964.88135	-31.19190	1263.34058	127.90138	270.99835	92.94756	89.42499	-42.53158	-6.65778	-980.81946	146.40030	-17.67997	-820.27985	-102.51376	37.49631
25	0.200	885.68878	41.81159	1436.27173	-289.87613	59.76210	1236.56580	-964.89886	-32.58585	1263.75183	159.75117	270.09201	89.73029	64.90140	-43.29298	-6.63312	-1005.15210	145.74631	-17.85781	-788.49658	-92.95837	41.26050
26	0.208	885.23621	42.78723	1438.19543	-290.57666	60.53540	1238.66113	-964.83801	-33.86796	1265.00635	192.31734	268.40060	85.68181	40.29529	-44.07957	-6.57830	-1029.63892	144.90831	-17.91412	-758.04419	-82.91566	44.28555
27	0.217	884.88867	43.80832	1440.33972	-290.75009	61.08575	1241.47180	-964.76404	-34.93826	1266.98669	225.36873	265.88571	80.93703	15.59479	-44.87534	-6.48349	-1054.38135	143.93523	-17.85931	-728.69910	-72.63631	46.53558
28	0.225	884.67999	44.85924	1442.65173	-290.44574	61.48986	1244.92554	-964.71521	-35.72780	1269.54431	258.64362	262.57367	75.81921	-9.23865	-45.67398	-6.37136	-1079.38403	142.96550	-17.72324	-700.16522	-62.44739	48.06181
29	0.233	884.64539	45.92927	1445.06726	-289.71436	61.82848	1248.91321	-964.68158	-36.22285	1272.54541	291.97357	258.49573	70.61656	-34.23883	-46.45205	-6.28570	-1104.60352	142.05098	-17.57669	-672.23700	-52.75275	49.00238
30	0.242	884.81702	47.02265	1447.51050	-288.61252	62.14625	1253.29724	-964.62274	-36.45815	1275.89502	325.39026	253.75468	65.51392	-59.40887	-47.16902	-6.24046	-1130.00464	141.19112	-17.49578	-644.99609	-43.98866	49.47579
31	0.250	885.21582	48.14493	1449.90039	-287.20813	62.43410	1257.93115	-964.49139	-36.47643	1279.52393	359.06744	248.63214	60.75192	-84.74310	-47.84560	-6.20448	-1155.54651	140.41946	-17.47894	-618.87000	-36.56139	49.43610
32	0.258	885.84546	49.29125	1452.15784	-285.57510	62.63969	1262.67798	-964.25067	-36.30319	1283.35144	392.99567	243.60023	56.78780	-110.23120	-48.57388	-6.12438	-1181.11340	139.80219	-17.37415	-594.51672	-30.78788	48.61570
33	0.267	886.69073	50.44981	1454.21350	-283.77917	62.69336	1267.41370	-963.88983	-35.95176	1287.24573	426.51196	239.20403	54.16835	-135.76923	-49.43525	-5.91432	-1206.42358	139.45782	-16.79707	-572.61749	-26.85168	46.63623
34	0.275	887.71558	51.60387	1456.01489	-281.86661	62.53711	1272.01819	-963.43286	-35.43127	1291.01550	458.07178	235.76053	53.00016	-161.05060	-50.48061	-5.34090	-1231.02063	139.55974	-15.13331	-553.68011	-24.83003	43.23563
35	0.283	888.86212	52.73347	1457.53137	-279.86414	62.14695	1276.36414	-962.93164	-34.75015	1294.44385	485.60669	233.01068	52.40580	-185.56927	-51.78038	-3.90570	-1254.48633	140.17497	-11.84866	-537.93677	-24.81830	38.47026
36	0.292	890.05804	53.83251	1458.75427	-277.78809	61.53800	1280.31628	-962.45258	-33.92753	1297.34509	507.31683	230.22917	50.80755	-208.73077	-53.42513	-0.99959	-1276.66138	141.08878	-6.93340	-525.40454	-27.02743	32.78710
37	0.300	891.22644	54.91496	1459.68835	-275.65619	60.75430	1283.74146	-962.06055	-33.00875	1299.60681	522.43488	226.88330	47.07928	-229.92560	-55.49290	3.73739	-1297.54028	141.91708	-0.90795	-516.04694	-31.68330	26.91685
38	0.308	892.29437	55.98693	1460.34155	-273.49783	59.85429	1286.52344	-961.79254	-32.05922	1301.20178	531.59265	223.06233	41.32633	-248.46234	-58.03735	10.29264	-1316.99194	142.38864	5.61319	-509.86932	-38.78630	21.61966
39	0.317	893.19995	57.02646	1460.72339	-271.35840	58.89212	1288.57471	-961.62012	-31.13235	1302.17859	536.47595	219.15297	34.47718	-263.48682	-61.08805	18.52608	-1334.62158	142.42389	12.20956	-506.94489	-47.93467	17.38581
40	0.325	893.89417	58.00280	1460.84424	-269.29446	57.89890	1289.83704	-961.43585	-30.25519	1302.63513	538.75842	215.42537	27.42045	-274.06793	-64.68693	28.49467	-1349.79163	142.01433	18.66555	-507.45758	-58.29478	14.18095
41	0.333	894.34027	58.90377	1460.70984	-267.36716	56.87929	1290.27637	-961.09924	-29.45101	1302.68262	539.03424	212.16483	20.68114	-279.35382	-68.90079	40.48631	-1361.73877	141.19576	24.93671	-511.71069	-68.70764	11.36599
42	0.342	894.51770	59.73333	1460.31482	-265.63025	55.82946	1289.88025	-960.51483	-28.75460	1302.40698	536.57312	209.80804	14.59162	-278.73444	-73.68051	54.41777	-1369.78052	140.09790	31.00620	-520.02771	-77.90657	8.04852
43	0.350	894.42719	60.49208	1459.64551	-264.10916	54.75719	1288.66199	-959.68060	-28.19525	1301.84509	529.90552	208.63141	9.45698	-272.27576	-78.71425	68.90004	-1373.45386	138.91841	36.66412	-532.58453	-84.80933	3.86694
44	0.358	894.09174	61.17848	1458.68677	-262.78934	53.68120	1286.66455	-958.68994	-27.78037	1300.98669	517.76038	208.42400	5.56567	-261.11157	-83.54339	81.36570	-1372.48450	137.98936	41.53294	-549.33118	-88.91537	-0.53747
45	0.367	893.55609	61.80389	1457.43079	-261.62848	52.62263	1283.96265	-957.69531	-27.50103	1299.79712	499.95721	208.58176	3.07280	-246.90155	-87.81110	89.85118	-1366.74939	137.79828	45.20670	-569.95776	-90.63870	-4.07498
46	0.375	892.88739	62.38331	1455.88745	-260.57895	51.60799	1280.65869	-956.84198	-27.33864	1298.25391	477.71106	208.59225	1.82139	-230.76917	-91.34933	94.54485	-1356.26758	138.72328	47.19938	-593.62646	-91.06786	-6.19301
47	0.383	892.17651	62.90659	1454.08569	-259.61102	50.67015	1276.87366	-956.20557	-27.26449	1296.37292	452.99335	208.33575	1.35661	-213.04565	-94.13231	97.22050	-1341.08887	140.92331	47.05248	-618.91705	-91.20956	-7.14702
48	0.392	891.53357	63.33302	1452.06592	-258.73529	49.84783	1272.73621	-955.77338	-27.24784	1294.21191	427.49585	207.84679	1.21583	-193.75580	-96.23623	99.46774	-1321.23157	144.42401	44.72048	-644.51416	-91.50687	-7.52736
49	0.400	891.06970	63.61933	1449.86853	-258.01205	49.19397	1268.37305	-955.47076	-27.26871	1291.86670	402.08667	207.11176	1.13455	-172.91058	-97.81689	101.74631	-1296.84583	148.96074	40.70762	-669.80151	-91.95713	-7.78892
50	0.408	890.86859	63.74466	1447.51758	-257.54272	48.76798	1263.90381	-955.20782	-27.31383	1289.45972	376.97302	206.17790	0.96573	-150.46124	-99.06761	103.69647	-1268.42749	153.93863	35.89555	-694.70544	-92.44283	-8.11710
51	0.417	890.96576	63.70454	1445.01172	-257.45532	48.60345	1259.44043	-954.92731	-27.35888	1287.10400	352.11407	205.16039	0.57885	-126.29114	-100.13252	104.81365	-1236.78394	158.74960	31.28575	-719.34052	-92.91798	-8.51342
52	0.425	891.34271	63.49139	1442.34106	-257.88971	48.67947	1255.09045	-954.63922	-27.36544	1284.86377	327.44824	204.16452	-0.06619	-100.40295	-101.04761	104.84147	-1202.75562	162.99254	27.69229	-743.83539	-93.41031	-8.92999
53	0.433	891.93762	63.09242	1439.51819	-258.97144	48.90595	1250.96252	-954.41858	-27.29297	1282.73865	302.93793	203.30829	-0.84226	-73.10980	-101.78412	103.87849	-1167.05078	166.52396	25.55437	-768.25769	-93.94270	-9.34053
54	0.442	892.66589	62.50604	1436.59790	-260.75732	49.12854	1247.16943	-954.36859	-27.09503	1280.68433	278.57770	202.67372	-1.54716	-44.95111	-102.33031	102.33405	-1130.29407	169.32616	24.87442	-792.61145	-94.49290	-9.72582
55	0.450	893.44116	61.75694	1433.67822	-263.16733	49.17068	1243.82678	-954.59064	-26.70160	1278.65430	254.36229	202.20241	-2.06099	-16.38416	-102.71528	100.72568	-1093.00098	171.22888	25.31621	-816.88281	-95.03428	-10.03834
56	0.458	894.19421	60.89931	1430.87891	-265.98633	48.89472	1241.03564	-955.16888	-26.02331	1276.64026	230.25575	201.74768	-2.40265	12.44803	-102.95788	99.34580	-1055.53174	171.96918	26.55965	-841.08435	-95.57208	-10.23607
57	0.467	894.88770	60.00566	1428.31042	-268.98126	48.23880	1238.84973	-956.14282	-24.99327	1274.68628	206.20576	201.20848	-2.67113	41.71497	-103.02774	98.04785	-1018.33026	171.47116	28.52147	-865.26770	-96.11911	-10.35142
58	0.475	895.52118	59.14346	1426.05420	-272.01276	47.22618	1237.26599	-957.47614	-23.61895	1272.87634	182.14601	200.56898	-2.94321	71.70282	-102.87558	96.38596	-982.19397	169.85495	31.22095	-889.49829	-96.65334	-10.47138
59	0.483	896.12402	58.35509	1424.15857	-275.01340	45.96609	1236.27271	-959.05225	-21.99315	1271.32324	157.98662	199.84387	-3.21164	102.54916	-102.44096	93.99455	-948.06104	167.26224	34.51700	-913.83044	-97.11371	-10.66200
60	0.492	896.74078	57.65534	1422.64392	-277.89331	44.63451	1235.90503	-960.69873	-20.24970	1270.16821	133.65059	199.02925	-3.42525	134.11255	-101.61116	90.86124	-916.37195	163.76114	37.97097	-938.29199	-97.47252	-10.92010
61	0.500	897.41290	57.04089	1421.51147	-280.50363	43.42127	1236.23425	-962.22333	-18.51602	1269.56335	109.13390	198.15480	-3.55828	166.06845	-100.24252	87.28416	-886.65955	159.38362	41.02654	-962.85095	-97.82376	-11.14301
62	0.508	898.16589	56.49392	1420.75146	-282.67761	42.46864	1237.31079	-963.46301	-16.90466	1269.62476	84.49602	197.34180	-3.60242	198.06860	-98.23328	83.62276	-857.81958	154.25378	43.32533	-987.41827	-98.33472	-11.18414
63	0.517	899.00696	55.98084	1420.34705	-284.29141	41.83916	1239.13416	-964.33069	-15.51175	1270.39197	59.77901	196.70900	-3.54762	229.83542	-95.52402	80.06618	-828.76636	148.69771	44.81441	-1011.94714	-99.08002	-11.00173
64	0.525	899.93115	55.46074	1420.27295	-285.29840	41.51967	1241.66187	-964.82703	-14.38372	1271.83008	34.96550	196.22513	-3.41862	261.24448	-92.05077	76.53197	-798.92010	143.16690	45.64299	-1036.52246	-99.97049	-10.71071
65	0.533	900.93054	54.90159	1420.49304	-285.72580	41.44271	1244.82349	-965.01825	-13.49083	1273.85376	10.00488	195.72578	-3.28814	292.40497	-87.80847	72.75291	-768.30463	138.05725	46.05632	-1061.29834	-100.86227	-10.46162
66	0.542	902.00323	54.29002	1420.96130	-285.64658	41.51672	1248.52417	-965.00305	-12.75110	1276.34619	-15.14381	195.09969	-3.21439	323.62112	-82.99141	68.53395	-737.31946	133.67163	46.32965	-1086.35095	-101.68970	-10.30783
67	0.550	903.15851	53.62805	1421.62451	-285.14941	41.66007	1252.64087	-964.87408	-12.07857	1279.17200	-40.47246	194.38858	-3.17954	355.10800	-77.99532	64.01007	-706.45435	130.26027	46.64180	-1111.63379	-102.46414	-10.21584
68	0.558	904.41382	52.92403	1422.42053	-284.32013	41.82039	1257.02454	-964.69141	-11.41916	1282.19275	-65.91731	193.67262	-3.12235	386.53345	-73.26125	59.68680	-676.22650	128.00143	46.97232	-1137.00732	-103.23538	-10.14454
69	0.567	905.78290	52.18736	1423.28003	-283.22995	41.97648	1261.51001	-964.48383	-10.76316	1285.27295	-91.41368	192.95306	-3.02084	416.77795	-69.08668	56.09923	-647.29260	127.00835	47.10139	-1162.21875	-104.13173	-10.00846
70	0.575	907.26471	51.42625	1424.13342	-281.92871	42.13950	1265.93127	-964.26947	-10.13412	1288.27612	-116.91840	192.21057	-2.88502	444.25616	-65.50413	53.28054	-620.50354	127.36780	46.61410	-1186.87244	-105.35080	-9.56944
71	0.583	908.83618	50.64779	1424.92102	-280.44778	42.34532	1270.13513	-964.07715	-9.56920	1291.05994	-142.31268	191.54359	-2.60782	467.59906	-62.34479	50.61937	-596.74249	129.15373	44.98919	-1210.49097	-107.02606	-8.47632
72	0.592	910.44910	49.86535	1425.59558	-278.81143	42.62501	1273.98914	-963.95490	-9.10726	1293.49060	-167.27811	191.16473	-1.82357	486.15753	-59.44200	47.30301	-576.58264	132.45242	41.89367	-1232.72412	-109.11089	-6.47638
73	0.600	912.02985	49.10175	1426.12292	-277.04666	42.97387	1277.38281	-963.95367	-8.78846	1295.46692	-191.29860	191.22079	-0.03122	500.11447	-56.74410	42.82924	-560.09845	137.37941	37.47810	-1253.53296	-111.39279	-3.58370
74	0.608	913.48462	48.37750	1426.48975	-275.18622	43.34029	1280.22461	-964.08850	-8.64904	1296.93799	-213.79753	191.68837	3.07936	510.30597	-54.24582	37.13568	-547.03534	144.03914	32.36732	-1273.11035	-113.59941	-0.06107
75	0.617	914.71289	47.70337	1426.70752	-273.26950	43.64349	1282.44104	-964.30206	-8.68807	1297.90759	-234.23926	192.47444	7.50086	517.81073	-51.87304	30.49533	-537.13177	152.41061	27.30672	-1291.61316	-115.50938	3.73009
76	0.625	915.62640	47.08591	1426.80286	-271.34296	43.81823	1283.97485	-964.46094	-8.83850	1298.42261	-252.06633	193.59270	13.08309	523.44446	-49.48599	23.45721	-530.37189	162.22293	22.76135	-1308.90820	-117.03249	7.52758
77	0.633	916.16449	46.52923	1426.80200	-269.45471	43.85177	1284.78113	-964.40289	-8.99391	1298.54736	-266.60748	195.26837	19.78267	527.40472	-47.01665	16.75773	-527.08667	172.91144	18.75150	-1324.42993	-118.20332	11.28656
78	0.642	916.29590	46.03313	1426.72083	-267.64670	43.78500	1284.82153	-964.00684	-9.06758	1298.33850	-277.13840	197.87387	27.87241	529.18872	-44.58177	11.06601	-527.82855	183.61200	14.84982	-1337.27991	-119.01929	15.10766
79	0.650	916.01227	45.60091	1426.56189	-265.95255	43.68834	1284.06897	-963.23950	-9.02311	1297.82507	-282.95654	201.70967	37.83681	527.69574	-42.45344	6.74894	-533.08752	193.25333	10.31429	-1346.58228	-119.30694	19.07631
80	0.658	915.32312	45.24891	1426.31433	-264.39972	43.63057	1282.52148	-962.15778	-8.85045	1296.99219	-283.43640	206.75243	49.63412	521.48486	-40.92493	3.80122	-543.07971	200.86571	4.64435	-1351.68530	-118.93283	23.08754
81	0.667	914.25873	44.99878	1425.95996	-263.01233	43.65296	1280.21338	-960.87262	-8.52276	1295.79810	-278.39090	212.57501	61.97905	509.35742	-40.15381	1.88396	-557.65540	205.92114	-1.66338	-1351.99634	-118.18165	26.69482
82	0.675	912.87335	44.85804	1425.48865	-261.81799	43.76575	1277.21375	-959.50269	-8.00084	1294.21960	-268.43387	218.61435	72.82975	491.17371	-40.08531	0.57379	-576.26093	208.47791	-7.19225	-1346.94873	-117.67783	29.17696
83	0.683	911.24500	44.81212	1424.91235	-260.85452	43.96971	1273.61804	-958.16223	-7.28281	1292.26880	-254.66023	224.51904	80.82668	468.29648	-40.50785	-0.35947	-598.04718	209.12338	-10.79815	-1336.27637	-117.83101	29.84094
84	0.692	909.47382	44.83367	1424.26855	-260.16934	44.27273	1269.54138	-956.98279	-6.43204	1289.97290	-237.99757	230.20233	86.09622	442.98425	-41.15184	-1.00814	-622.00629	208.70963	-12.49948	-1320.05896	-118.54110	28.33265
85	0.700	907.67865	44.89574	1423.60339	-259.81131	44.68177	1265.11206	-956.11359	-5.56095	1287.35046	-218.98065	235.70569	89.71636	417.10059	-41.77101	-1.47348	-647.03845	207.92406	-13.07351	-1298.52905	-119.41376	24.79737
86	0.708	905.98468	44.98219	1422.94946	-259.81992	45.19540	1260.46362	-955.68176	-4.78827	1284.40637	-197.90659	241.04648	92.67833	391.49142	-42.23409	-1.87181	-672.22852	207.04767	-13.26246	-1272.13330	-120.04562	19.87854
87	0.717	904.50104	45.09522	1422.31116	-260.22156	45.81906	1255.72913	-955.75092	-4.18142	1281.16833	-175.01999	246.12659	95.35682	366.33871	-42.56387	-2.32832	-697.16101	206.13719	-13.46183	-1241.83423	-120.12838	14.61633
88	0.725	903.29517	45.25795	1421.67090	-261.04315	46.58424	1251.03687	-956.30835	-3.72560	1277.73511	-150.61441	250.76910	97.63848	341.59692	-42.87114	-2.94557	-721.82751	205.25528	-13.79267	-1209.20740	-119.45284	10.26410
89	0.733	902.37695	45.50896	1421.00891	-262.33353	47.54585	1246.50842	-957.27234	-3.36085	1274.27734	-125.02562	254.77872	99.26077	317.14261	-43.27999	-3.71514	-746.31067	204.43446	-14.30460	-1175.92224	-117.87553	7.90657
90	0.742	901.69958	45.88283	1420.32642	-264.16208	48.76276	1242.25989	-958.49799	-3.05192	1270.98499	-98.54454	257.97141	100.04169	292.85559	-43.87720	-4.48920	-770.63373	203.64664	-15.00394	-1142.82874	-115.28033	7.93795
91	0.750	901.17145	46.38500	1419.66309	-266.57181	50.27742	1238.40918	-959.78833	-2.81897	1268.00708	-71.35486	260.20438	99.93163	268.68192	-44.64557	-5.10291	-794.79193	202.89905	-15.72312	-1109.69116	-111.62460	9.93229
92	0.758	900.67816	46.98109	1419.10596	-269.50940	52.08416	1235.07739	-960.95264	-2.71391	1265.41199	-43.53880	261.40497	98.94329	244.62582	-45.46127	-5.54065	-818.81464	202.21671	-16.19953	-1075.94690	-107.01705	13.13568
93	0.767	900.11304	47.60917	1418.77844	-272.79388	54.08327	1232.37903	-961.89697	-2.79545	1263.18958	-15.11205	261.61542	97.14129	220.70288	-46.21299	-5.91796	-842.79321	201.56256	-16.32455	-1041.47974	-101.66235	16.96444
94	0.775	899.40161	48.20720	1418.80920	-276.16257	56.07345	1230.40173	-962.65570	-3.13240	1261.31396	13.93803	261.01093	94.72759	196.88058	-46.89028	-6.29526	-866.83209	200.88248	-16.25343	-1006.61353	-95.71117	21.07163
95	0.783	898.51410	48.74095	1419.29346	-279.35959	57.83411	1229.19507	-963.32446	-3.79387	1259.82446	43.63380	259.83542	92.01305	173.05536	-47.52848	-6.60278	-890.96521	200.16824	-16.27109	-971.68359	-89.16573	25.23756
96	0.792	897.46387	49.21458	1420.26514	-282.19983	59.24262	1228.78174	-963.96198	-4.80685	1258.85413	74.02205	258.28323	89.21877	149.11508	-48.15681	-6.75237	-915.16333	199.44043	-16.52652	-936.80774	-81.91565	29.32349
97	0.800	896.29614	49.65199	1421.69653	-284.57959	60.30931	1229.18152	-964.54791	-6.12431	1258.58154	105.17351	256.40710	86.31037	125.00229	-48.81861	-6.75049	-939.38538	198.73145	-16.89550	-901.96771	-73.86322	33.24879
98	0.808	895.07184	50.06766	1423.52454	-286.45706	61.10829	1230.41956	-965.01794	-7.63714	1259.15271	137.13191	254.11989	83.03848	100.71423	-49.54404	-6.69297	-963.59595	198.08066	-17.13621	-867.22510	-65.00692	36.97013
99	0.817	893.85071	50.46922	1425.68579	-287.82809	61.69867	1232.50427	-965.33643	-9.21192	1260.62134	169.85353	251.27930	79.16380	76.28522	-50.31871	-6.65111	-987.81360	197.48846	-17.15984	-832.91675	-55.48554	40.49165
100	0.825	892.68243	50.88666	1428.12695	-288.70547	62.11384	1235.40564	-965.53497	-10.72116	1262.93298	203.17723	247.76730	74.65359	51.74634	-51.11245	-6.59849	-1012.15454	196.88556	-17.08630	-799.63147	-45.57830	43.81207
101	0.833	891.60529	51.37080	1430.79285	-289.10883	62.39037	1239.05273	-965.68451	-12.06201	1265.95618	236.85158	243.49635	69.67918	27.08301	-51.89398	-6.49710	-1036.76965	196.19460	-17.05957	-767.92511	-35.54855	46.77625
102	0.842	890.64526	51.95258	1433.62585	-289.06702	62.57077	1243.33936	-965.84204	-13.17000	1269.53613	270.65216	238.41409	64.49364	2.25970	-52.65016	-6.37387	-1061.73889	195.38512	-17.09097	-738.04126	-25.54002	49.06551
103	0.850	889.81915	52.61713	1436.57434	-288.62216	62.68210	1248.13135	-966.02325	-14.01363	1273.54236	304.53326	232.56822	59.33527	-22.72235	-53.39531	-6.26185	-1087.03491	194.46634	-17.08997	-709.91760	-15.74667	50.42170
104	0.858	889.14441	53.31950	1439.58972	-287.83057	62.72719	1253.27893	-966.20837	-14.57267	1277.88440	338.62927	226.17001	54.45271	-47.83167	-54.12689	-6.14879	-1112.54541	193.49341	-17.01481	-683.41632	-6.58995	50.81399
105	0.867	888.64496	54.01638	1442.61084	-286.76050	62.68796	1258.63428	-966.37048	-14.82921	1282.48816	372.98370	219.62839	50.27763	-73.06354	-54.83588	-6.01014	-1138.11987	192.55795	-16.91755	-658.48755	1.35274	50.35068
106	0.875	888.34271	54.68618	1445.55737	-285.48633	62.52951	1264.06177	-966.50433	-14.77684	1287.25171	407.10956	213.46468	47.43426	-98.43756	-55.56404	-5.84500	-1163.56860	191.76935	-16.74220	-635.17017	7.53865	49.10857
107	0.883	888.24109	55.33469	1448.34607	-284.07944	62.20705	1269.43994	-966.63556	-14.43080	1292.01624	439.69049	208.04153	46.24638	-123.89703	-56.38708	-5.63220	-1188.55005	191.28610	-16.06784	-613.56006	11.56999	47.07323
108	0.892	888.31189	55.98671	1450.91382	-282.59720	61.67646	1274.65186	-966.81042	-13.83082	1296.57507	468.77301	203.34485	46.12431	-149.20319	-57.36785	-5.17019	-1212.59204	191.30862	-14.17529	-593.83136	13.18971	44.18408
109	0.900	888.49359	56.66502	1453.22693	-281.07373	60.91405	1279.57361	-967.07666	-13.03124	1300.71545	492.46490	199.02069	45.63531	-173.91364	-58.56494	-3.93349	-1235.38574	191.92206	-10.57067	-576.27911	12.24033	40.42315
110	0.908	888.69733	57.37644	1455.27551	-279.52078	59.93935	1284.07312	-967.46228	-12.07958	1304.27136	509.70807	194.64525	43.43400	-197.45630	-60.07341	-1.23444	-1256.90186	192.90097	-5.43833	-561.32324	8.66309	35.89307
111	0.917	888.81622	58.12059	1457.06470	-277.94424	58.81194	1288.02307	-967.95685	-11.00938	1307.15625	520.71014	190.08421	39.19517	-219.21393	-62.01552	3.33595	-1277.14392	193.82596	0.56944	-549.39642	2.51231	30.86172
112	0.925	888.73657	58.90474	1458.60669	-276.36588	57.59599	1291.31628	-968.50470	-9.86611	1309.36560	526.86212	185.54457	33.55946	-238.50134	-64.48396	9.70329	-1295.92822	194.44420	6.88389	-540.75366	-6.04659	25.79274
113	0.933	888.35522	59.74418	1459.91626	-274.82953	56.33049	1293.87439	-969.01630	-8.73507	1310.96118	530.06970	181.28300	27.36010	-254.50067	-67.56771	17.61486	-1312.78748	194.70386	13.24771	-535.41876	-16.66135	21.29813
114	0.942	887.59906	60.65616	1461.00610	-273.38867	55.03371	1295.64709	-969.38983	-7.72808	1312.04236	531.74695	177.52956	21.21932	-266.32031	-71.42844	27.07771	-1327.02466	194.51871	19.57973	-533.31512	-28.65417	17.88551
115	0.950	886.44153	61.64208	1461.88354	-272.09222	53.72038	1296.60156	-969.53735	-6.93389	1312.70959	532.12305	174.60037	15.65549	-273.12689	-76.23237	38.46268	-1337.98193	193.84875	25.86255	-534.42010	-41.02260	15.54995
116	0.958	884.91125	62.65121	1462.55579	-270.97824	52.40734	1296.71582	-969.41479	-6.38035	1313.03394	530.26190	172.76604	11.08326	-274.26764	-81.96898	51.98032	-1345.20898	192.96844	32.12580	-538.85974	-52.63412	13.55069
117	0.967	883.07587	63.58076	1463.03015	-270.06772	51.10907	1295.98779	-969.05292	-6.04248	1313.03687	524.62659	172.05328	7.62921	-269.61780	-88.36660	66.67406	-1348.36401	192.30968	38.22453	-546.90942	-62.45366	10.76234
118	0.975	881.00726	64.33637	1463.30249	-269.35629	49.83092	1294.44934	-968.56659	-5.87314	1312.68103	513.88507	172.14671	5.11026	-260.02679	-94.96816	80.15908	-1347.14819	192.13733	43.61369	-558.83374	-69.70793	6.56323
119	0.983	878.76880	64.88249	1463.35461	-268.81512	48.56773	1292.17017	-968.11505	-5.81894	1311.88733	497.60870	172.38377	3.28056	-247.04706	-101.28856	90.10266	-1341.41089	192.62456	47.52702	-574.63635	-74.08520	1.53443
120	0.992	876.43195	65.24191	1463.16785	-268.40479	47.31416	1289.25049	-967.83075	-5.82723	1310.56970	476.52991	172.14510	2.01498	-231.96423	-106.98102	96.07217	-1331.15552	193.91977	49.29659	-593.98749	-75.98121	-2.91279
121	1.000	874.09155	65.46254	1462.73450	-268.09323	46.08086	1285.80688	-967.77478	-5.86018	1308.67151	452.27271	171.37602	1.23502	-215.29492	-111.92688	99.55582	-1316.38745	196.00427	48.60090	-616.30249	-76.43222	-5.77945
122	1.008	871.86432	65.57363	1462.06055	-267.87265	44.90600	1281.95837	-967.94086	-5.90720	1306.20068	426.63507	170.44908	0.84755	-197.10938	-116.18885	102.33292	-1297.14429	198.72513	45.66987	-640.67065	-76.52468	-7.16486
123	1.017	869.87494	65.56659	1461.16113	-267.77097	43.85276	1277.81689	-968.27838	-5.98261	1303.24158	400.84131	169.58453	0.73604	-177.39899	-119.90219	105.18477	-1273.69849	201.81787	41.20728	-665.94391	-76.82162	-7.73813
124	1.025	868.22662	65.41661	1460.04846	-267.85464	42.98750	1273.48022	-968.71448	-6.10712	1299.94543	375.35657	168.70778	0.69816	-156.09686	-123.19343	107.89508	-1246.57275	204.81436	36.07430	-691.24365	-77.36433	-8.01018
125	1.033	866.97229	65.11078	1458.72705	-268.22443	42.35392	1269.02759	-969.17975	-6.28512	1296.51013	350.20819	167.73631	0.48647	-133.04663	-126.14484	109.88685	-1216.41614	207.29752	31.15101	-716.24939	-78.00021	-8.21597
126	1.042	866.10529	64.64857	1457.20251	-269.00848	41.96083	1264.52356	-969.63910	-6.49324	1293.13293	325.31396	166.70714	-0.03407	-108.15900	-128.79837	110.73219	-1183.96655	209.23511	27.27095	-740.99854	-78.59281	-8.47968
127	1.050	865.57123	64.02696	1455.50159	-270.35168	41.77090	1260.03931	-970.11591	-6.68299	1289.93884	300.61987	165.69753	-0.79394	-81.64520	-131.15714	110.36295	-1149.97742	210.61429	24.83092	-765.62036	-79.09489	-8.85993
128	1.058	865.28485	63.24161	1453.68115	-272.38275	41.67825	1255.67786	-970.69006	-6.78561	1286.94055	276.10773	164.79834	-1.56991	-54.03772	-133.17679	109.05901	-1114.99756	211.04288	23.58515	-790.19263	-79.55752	-9.31725
129	1.067	865.14819	62.30328	1451.82104	-275.14417	41.50492	1251.58398	-971.46033	-6.71081	1284.08203	251.75294	164.09457	-2.14905	-25.93341	-134.78931	107.29794	-1079.22119	210.16870	23.11347	-814.71820	-80.04491	-9.74486
130	1.075	865.07147	61.24754	1450.01282	-278.52011	41.05131	1247.92542	-972.49475	-6.36091	1281.31653	227.50533	163.57399	-2.50350	2.30414	-135.95981	105.52272	-1042.71252	208.03683	23.26171	-839.18011	-80.56210	-10.05012
131	1.083	864.98975	60.13277	1448.35168	-282.25650	40.18349	1244.84680	-973.81018	-5.67690	1278.64270	203.31557	163.10599	-2.78455	30.68402	-136.71109	103.89882	-1005.86896	204.84712	24.09597	-863.57922	-81.10320	-10.22029
132	1.092	864.86719	59.03072	1446.92810	-286.08878	38.89966	1242.42126	-975.38428	-4.67616	1276.10034	179.14290	162.57393	-3.10759	59.50302	-137.06444	102.21532	-969.65717	200.73796	25.70450	-887.95203	-81.66246	-10.35283
133	1.100	864.69714	58.00611	1445.81165	-289.84372	37.32917	1240.64478	-977.16254	-3.43289	1273.77026	154.91805	161.99576	-3.41947	89.07571	-136.98686	100.06242	-935.38403	195.79083	28.02095	-912.37720	-82.16052	-10.59338
134	1.108	864.49951	57.09584	1445.03564	-293.41968	35.66840	1239.49402	-979.05017	-2.02600	1271.77222	130.53868	161.46420	-3.60832	119.46497	-136.42657	97.17789	-904.00586	190.03203	30.71494	-936.92310	-82.50853	-10.98088
135	1.117	864.30975	56.30888	1444.59863	-296.71503	34.10781	1238.98083	-980.92126	-0.52011	1270.23987	105.94197	160.97519	-3.65148	150.43481	-135.34177	93.65370	-875.39215	183.44211	33.29472	-961.55817	-82.78490	-11.36693
136	1.125	864.16443	55.63469	1444.47864	-299.60464	32.79016	1239.14539	-982.64862	1.01256	1269.28992	81.18163	160.39090	-3.62697	181.61530	-133.66495	89.82600	-848.34558	176.08435	35.33937	-986.15613	-83.22754	-11.53021
137	1.133	864.08942	55.04205	1444.65027	-301.97449	31.79164	1240.01526	-984.12567	2.47482	1269.00171	56.37978	159.63893	-3.61545	212.68530	-131.28395	85.99087	-821.44312	168.22893	36.63176	-1010.65448	-83.99096	-11.38383
138	1.142	864.09564	54.48822	1445.09131	-303.76538	31.11317	1241.58716	-985.27515	3.75971	1269.40820	31.58598	158.81750	-3.63776	243.50000	-128.10403	82.21036	-793.86035	160.26587	37.19672	-1035.17834	-84.96793	-11.06214
139	1.150	864.18451	53.94677	1445.77759	-304.98364	30.68708	1243.82581	-986.06934	4.79355	1270.49878	6.73181	158.02721	-3.69304	274.16522	-124.13845	78.32571	-765.57471	152.53406	37.27389	-1059.91602	-85.91647	-10.77507
140	1.158	864.35785	53.41927	1446.67358	-305.67932	30.40926	1246.65942	-986.54865	5.57139	1272.22803	-18.28325	157.26422	-3.77339	304.96686	-119.53870	74.13443	-737.00635	145.31631	37.19172	-1084.91125	-86.70790	-10.60503
141	1.167	864.62793	52.91594	1447.72888	-305.91754	30.18999	1249.97900	-986.80328	6.15309	1274.51904	-43.48534	156.49442	-3.83981	336.08508	-114.57114	69.64450	-708.52344	138.94839	37.23129	-1110.07971	-87.37415	-10.50163
142	1.175	865.02014	52.43121	1448.88391	-305.76431	29.99142	1253.64771	-986.92920	6.62852	1277.26343	-68.81277	155.71262	-3.84447	367.19809	-109.56288	65.23289	-680.30945	133.82184	37.52804	-1135.35669	-88.00379	-10.41075
143	1.183	865.56311	51.93503	1450.07666	-305.28537	29.82996	1257.51697	-987.00061	7.07187	1280.32776	-94.21428	154.93564	-3.76877	397.26031	-104.79344	61.43855	-652.68500	130.22437	38.00079	-1160.70142	-88.69519	-10.32198
144	1.192	866.27264	51.38200	1451.24524	-304.54315	29.75423	1261.44153	-987.06165	7.51391	1283.56750	-119.69336	154.20769	-3.63265	424.74866	-100.38495	58.44158	-626.40991	128.21037	38.31313	-1185.97681	-89.56780	-10.19273
145	1.200	867.13959	50.73559	1452.32861	-303.58728	29.81856	1265.28699	-987.11914	7.95640	1286.83289	-145.19470	153.63123	-3.44583	448.28024	-96.28789	55.78527	-602.56995	127.65590	37.88951	-1210.85107	-90.75820	-9.83496
146	1.208	868.12683	49.99179	1453.27148	-302.45245	30.06013	1268.93018	-987.14630	8.39879	1289.96338	-170.46637	153.34384	-3.07284	467.10596	-92.36251	52.67715	-582.15570	128.43857	36.12052	-1234.83057	-92.38135	-8.89490
147	1.217	869.17279	49.17730	1454.03125	-301.16672	30.48084	1272.25671	-987.10773	8.83765	1292.78723	-195.06653	153.43407	-2.13909	481.22107	-88.47444	48.50602	-565.68909	130.63669	32.77919	-1257.47705	-94.44788	-7.03438
148	1.225	870.19537	48.32668	1454.58569	-299.75867	31.04139	1275.16089	-986.99457	9.24388	1295.14343	-218.48697	153.89597	-0.19070	491.23914	-84.52495	43.07048	-553.17261	134.57841	28.28635	-1278.65161	-96.81477	-4.19814
149	1.233	871.10211	47.47012	1454.93457	-298.25665	31.67348	1277.55029	-986.83862	9.54643	1296.90100	-240.23921	154.67847	3.00045	498.10901	-80.42264	36.50875	-544.30402	140.58621	23.48441	-1298.52905	-99.23066	-0.68037
150	1.242	871.80847	46.63477	1455.09131	-296.68759	32.30619	1279.35291	-986.69122	9.64535	1297.96094	-259.84521	155.74866	7.34764	502.65625	-76.11553	29.24584	-538.77301	148.60461	19.09792	-1317.41431	-101.39574	3.08713
151	1.250	872.25226	45.84056	1455.06812	-295.08148	32.89727	1280.51599	-986.57623	9.46095	1298.27112	-276.80157	157.15858	12.70125	505.14087	-71.72559	21.96143	-536.57153	158.06198	15.33474	-1335.49280	-103.05505	6.82430
152	1.258	872.40002	45.09637	1454.86206	-293.47989	33.44832	1280.99487	-986.45178	8.99788	1297.87024	-290.55249	159.14905	19.20285	505.11060	-67.62451	15.33615	-538.13037	168.04883	11.83912	-1352.50513	-104.16668	10.53218
153	1.267	872.24677	44.40826	1454.45117	-291.93890	33.98960	1280.74536	-986.22235	8.36608	1296.90991	-300.39920	162.05710	27.34505	501.59714	-64.31612	9.75196	-544.08099	177.58524	7.92035	-1367.53271	-104.93707	14.38461
154	1.275	871.81042	43.78952	1453.80457	-290.51736	34.54935	1279.73401	-985.79260	7.72259	1295.59558	-305.40729	166.00761	37.52378	493.51984	-62.18790	5.35570	-554.80829	185.70712	3.03853	-1379.24146	-105.60582	18.51641
155	1.283	871.12439	43.26114	1452.89880	-289.25739	35.13042	1277.95715	-985.12152	7.18844	1294.07556	-304.71777	170.77034	49.23601	480.22025	-61.27980	2.25125	-570.10895	191.51501	-2.54553	-1386.42664	-106.28114	22.81763
156	1.292	870.23242	42.83917	1451.73376	-288.17099	35.71213	1275.45654	-984.25159	6.82171	1292.39233	-298.25806	175.88728	60.70599	461.88632	-61.25630	0.34200	-589.21338	194.55048	-7.66561	-1388.29102	-107.04301	26.80265
157	1.300	869.18848	42.51734	1450.33606	-287.24298	36.27318	1272.31873	-983.30023	6.64116	1290.52148	-286.93292	180.89731	69.84722	439.52740	-61.67082	-0.77305	-611.19360	195.22855	-11.17828	-1384.38672	-108.09804	29.72855
158	1.308	868.05823	42.27634	1448.74915	-286.44919	36.80338	1268.66394	-982.40692	6.63907	1288.43079	-271.95956	185.55373	75.84218	414.66425	-62.23589	-1.48312	-635.16772	194.60828	-12.93583	-1374.57434	-109.71114	30.91831
159	1.317	866.92108	42.11412	1447.01965	-285.78165	37.29670	1264.62842	-981.66785	6.78240	1286.11597	-254.25143	189.93224	79.50958	388.86603	-62.81391	-1.97629	-660.17499	193.62198	-13.62880	-1359.00024	-111.93098	30.02473
160	1.325	865.86969	42.04826	1445.18628	-285.26956	37.75251	1260.35144	-981.12561	7.03284	1283.61243	-234.36343	194.25835	82.21002	363.16083	-63.31528	-2.36510	-685.38135	192.67068	-13.93597	-1337.94934	-114.46424	27.14190
161	1.333	864.99188	42.10007	1443.27368	-284.98499	38.19250	1255.96521	-980.82227	7.36222	1280.98743	-212.68633	198.58524	84.75124	337.88147	-63.71236	-2.77182	-710.40271	191.80701	-14.13437	-1311.82776	-116.87254	22.79708
162	1.342	864.34308	42.28880	1441.29626	-285.03366	38.67395	1251.58362	-980.82776	7.74407	1278.31885	-189.58801	202.75175	87.22573	313.00848	-64.06762	-3.31124	-735.20068	190.98676	-14.32439	-1281.43799	-118.80702	17.85645
163	1.350	863.93146	42.61312	1439.27600	-285.54126	39.28447	1247.30200	-981.19922	8.15131	1275.67712	-165.36227	206.57785	89.37927	288.44244	-64.48800	-4.03376	-759.82745	190.17273	-14.61566	-1248.18359	-120.07727	13.39222
164	1.358	863.71759	43.03262	1437.26245	-286.63431	40.12553	1243.20740	-981.94092	8.55935	1273.12073	-140.10216	209.92657	90.89143	264.08649	-65.06001	-4.86712	-784.29974	189.36346	-15.04780	-1213.77930	-120.57181	10.46758
165	1.367	863.61963	43.49052	1435.34119	-288.40277	41.28942	1239.38916	-983.00854	8.92967	1270.67993	-113.77273	212.66182	91.48518	239.86902	-65.82027	-5.64201	-808.60632	188.56004	-15.53363	-1179.47852	-120.12395	9.73007
166	1.375	863.53326	43.95182	1433.62561	-290.84741	42.81539	1235.94543	-984.33014	9.19792	1268.34644	-86.41666	214.70000	91.02803	215.75177	-66.74821	-6.20432	-832.78369	187.72992	-15.93834	-1145.48523	-118.53980	11.05800
167	1.383	863.36444	44.41081	1432.23462	-293.84058	44.63335	1232.98718	-985.81915	9.28539	1266.11157	-58.18306	216.09280	89.64275	191.73517	-67.74455	-6.52341	-856.91193	186.85345	-16.18557	-1111.24658	-115.79396	13.78650
168	1.392	863.05762	44.87367	1431.26855	-297.14200	46.54848	1230.63391	-987.37988	9.10927	1264.02722	-29.16534	217.00682	87.68658	167.81345	-68.66189	-6.69694	-881.04529	185.97437	-16.30950	-1076.29614	-112.08879	17.33396
169	1.400	862.60590	45.34437	1430.79187	-300.47455	48.30759	1228.99524	-988.91321	8.59757	1262.21252	0.67986	217.63983	85.55870	143.90271	-69.43351	-6.83932	-905.19604	185.14946	-16.42767	-1040.76404	-107.68263	21.44962
170	1.408	862.04315	45.82494	1430.82166	-303.60587	49.71516	1228.14868	-990.32086	7.71794	1260.79944	31.44374	218.13347	83.48025	119.87018	-70.12657	-6.98821	-929.37073	184.37653	-16.64069	-1005.20313	-102.69614	25.97891
171	1.417	861.42401	46.31627	1431.33374	-306.37836	50.70876	1228.13867	-991.51666	6.49483	1259.89368	63.18840	218.49081	81.39432	95.64746	-70.82922	-7.12065	-953.59814	183.60808	-16.93314	-970.09912	-97.03067	30.65551
172	1.425	860.80060	46.81499	1432.28638	-308.69760	51.33994	1228.99097	-992.44043	5.01237	1259.59277	95.93681	218.56970	79.04363	71.26758	-71.55489	-7.20429	-977.91187	182.82506	-17.19042	-935.60333	-90.45965	35.16813
173	1.433	860.20844	47.32173	1433.63904	-310.51721	51.70135	1230.71082	-993.05774	3.40489	1260.00940	129.61000	218.17163	76.18639	46.80505	-72.27501	-7.21303	-1002.31677	182.07196	-17.31910	-901.62537	-82.89801	39.34903
174	1.442	859.66858	47.85196	1435.34961	-311.83313	51.87880	1233.26111	-993.36279	1.82085	1261.24817	163.97044	217.11211	72.77364	22.30392	-72.98285	-7.13439	-1026.81189	181.39970	-17.32523	-868.13031	-74.57001	43.21190
175	1.450	859.20117	48.42794	1437.36609	-312.67920	51.95193	1236.55078	-993.39331	0.38272	1263.34717	198.68874	215.21338	68.94870	-2.26788	-73.69963	-6.99578	-1051.45459	180.77737	-17.28764	-835.36694	-65.85506	46.79236
176	1.458	858.83331	49.05746	1439.62573	-313.11359	51.99924	1240.44873	-993.23572	-0.83373	1266.24231	233.45915	212.30731	64.92461	-26.99799	-74.44334	-6.85654	-1076.33936	180.11615	-17.26085	-803.72968	-57.04893	49.99455
177	1.467	858.59595	49.72574	1442.05835	-313.19589	52.07745	1244.80762	-993.00171	-1.80560	1269.78906	268.10004	208.31790	60.85230	-51.93573	-75.20432	-6.75253	-1101.49609	179.38109	-17.20246	-773.39423	-48.34658	52.61425
178	1.475	858.51733	50.40965	1444.58838	-312.96759	52.19991	1249.48108	-992.79010	-2.54873	1273.81384	302.63971	203.36984	56.81657	-77.04889	-75.94695	-6.68034	-1126.86902	178.59042	-17.05616	-744.23004	-39.99141	54.49469
179	1.483	858.61707	51.09522	1447.14197	-312.45102	52.33620	1254.33362	-992.66913	-3.08409	1278.14258	337.26019	197.84344	53.03431	-102.30585	-76.65285	-6.62587	-1152.39087	177.76163	-16.87138	-716.10413	-32.35194	55.60209
180	1.492	858.90094	51.78650	1449.65564	-311.66461	52.42549	1259.24792	-992.68365	-3.40557	1282.60486	371.94421	192.34319	50.01413	-127.72430	-77.36775	-6.57053	-1178.00720	176.96378	-16.72683	-689.18884	-25.85782	55.92307
181	1.500	859.35852	52.50690	1452.07874	-310.63776	52.39722	1264.12524	-992.86261	-3.47024	1287.02759	405.96790	187.55566	48.32887	-153.27942	-78.17953	-6.46925	-1203.58276	176.34958	-16.51778	-663.96655	-20.89325	55.32816
182	1.508	859.96106	53.27968	1454.36987	-309.41104	52.19603	1268.87854	-993.20703	-3.22404	1291.23474	437.74036	183.95323	48.02355	-178.77985	-79.17103	-6.16528	-1228.77783	176.08765	-15.78630	-640.99921	-17.75621	53.57014
183	1.517	860.66028	54.09840	1456.49194	-308.02740	51.79754	1273.41736	-993.67792	-2.64897	1295.06152	465.29779	181.46727	48.19690	-203.82837	-80.42348	-5.24173	-1253.08142	176.26718	-13.82246	-620.70734	-16.68881	50.43316
184	1.525	861.39319	54.93510	1458.40906	-306.52786	51.20602	1277.63623	-994.21375	-1.79614	1298.38354	487.08167	179.54005	47.37218	-227.88007	-82.01422	-3.06945	-1276.08179	176.78471	-10.17487	-603.32086	-17.86772	45.91307
185	1.533	862.08813	55.77131	1460.09045	-304.95401	50.44620	1281.41833	-994.75903	-0.76945	1301.13550	502.49323	177.62537	44.49821	-250.34222	-83.98017	0.81262	-1297.70752	177.32195	-5.06442	-588.97479	-21.34094	40.29706
186	1.542	862.66608	56.59376	1461.51758	-303.34671	49.56094	1284.65173	-995.26617	0.32797	1303.31079	512.13635	175.54088	39.57810	-270.60510	-86.33875	6.41145	-1318.10962	177.54553	0.87573	-577.79797	-27.03204	34.12075
187	1.550	863.04462	57.37650	1462.68457	-301.74008	48.60448	1287.24500	-995.67291	1.41999	1304.95056	517.60303	173.35413	33.37013	-287.99158	-89.15997	13.47076	-1337.22046	177.37103	7.15791	-569.93207	-34.77879	28.04495
188	1.558	863.15094	58.09216	1463.59204	-300.16138	47.62217	1289.13513	-995.89111	2.43521	1306.12878	520.59412	171.18971	26.75755	-301.74939	-92.58115	21.90193	-1354.46936	176.98161	13.60257	-565.55029	-44.24458	22.65303
189	1.567	862.94019	58.72405	1464.23999	-298.64215	46.63399	1290.28320	-995.83020	3.29058	1306.92700	521.87048	169.21767	20.43666	-311.09589	-96.75623	32.01810	-1369.03857	176.50806	20.13879	-564.89807	-54.78099	18.17975
190	1.575	862.40466	59.25847	1464.62549	-297.22552	45.63827	1290.65991	-995.44330	3.91268	1307.39819	520.89948	167.65877	14.84219	-315.25482	-101.73885	44.26283	-1380.30493	175.72830	26.63885	-568.27100	-65.43079	14.29232
191	1.583	861.56940	59.68243	1464.73999	-295.95282	44.62890	1290.24268	-994.76111	4.26195	1307.53735	516.30664	166.69954	10.17545	-313.67200	-107.31380	58.32258	-1387.90088	174.24896	32.88773	-575.90161	-75.06097	10.21502
192	1.592	860.48505	59.99163	1464.56616	-294.84073	43.61177	1289.02832	-993.89526	4.33869	1307.28540	506.65771	166.31400	6.55054	-306.55334	-113.00975	72.34999	-1391.51245	172.03625	38.62185	-587.86859	-82.59455	5.41244
193	1.600	859.21997	60.19503	1464.08740	-293.87460	42.60752	1287.04785	-993.00854	4.18242	1306.57153	491.25769	166.15216	4.02330	-295.10254	-118.38061	83.68022	-1390.82129	169.68857	43.58378	-604.06555	-87.39494	0.31820
194	1.608	857.85516	60.31001	1463.30469	-293.02386	41.63573	1284.37476	-992.25726	3.85490	1305.35583	470.65607	165.80402	2.45064	-280.80060	-123.21195	90.86129	-1385.59961	168.08081	47.48240	-624.10614	-89.66129	-3.89588
195	1.617	856.48224	60.34477	1462.24268	-292.26715	40.70029	1281.11975	-991.73492	3.41088	1303.64453	446.51709	165.16579	1.52021	-264.50055	-127.44846	94.69865	-1375.72668	167.72131	49.86694	-647.15515	-90.36017	-6.44061
196	1.625	855.20251	60.28834	1460.94104	-291.61325	39.80123	1277.41638	-991.45319	2.88773	1301.48657	420.83429	164.37103	0.96687	-246.41412	-131.08000	97.13640	-1361.08813	168.58789	50.22697	-671.95313	-90.56006	-7.53797
197	1.633	854.11548	60.12655	1459.43860	-291.10699	38.96281	1273.40076	-991.36523	2.30932	1298.96448	394.99939	163.52322	0.64722	-226.60883	-134.15141	99.53796	-1341.58643	170.46678	48.40497	-697.27203	-90.83959	-7.92399
198	1.642	853.29620	59.85277	1457.76428	-290.82037	38.24438	1269.19727	-991.41064	1.68591	1296.19348	369.51501	162.65344	0.44018	-205.18524	-136.76093	102.08508	-1317.36963	173.08307	44.83659	-722.42426	-91.29295	-8.14183
199	1.650	852.77496	59.45573	1455.94080	-290.84378	37.71530	1264.91309	-991.55188	1.02304	1293.30823	344.38702	161.76254	0.18226	-182.15326	-138.98988	104.25318	-1289.00586	175.93860	40.33293	-747.27899	-91.83972	-8.39692
200	1.658	852.52863	58.91536	1453.99512	-291.28778	37.40650	1260.64343	-991.78442	0.34973	1290.42664	319.53015	160.83348	-0.27444	-157.42249	-140.86658	105.46889	-1257.36707	178.30545	35.69608	-771.94257	-92.41062	-8.73557
201	1.667	852.48938	58.22076	1451.96997	-292.28122	37.26913	1256.48047	-992.12988	-0.25643	1287.61743	294.88904	159.89333	-0.94357	-131.04218	-142.37387	105.45159	-1223.41919	179.57742	31.56277	-796.52130	-92.96947	-9.15239
202	1.675	852.56519	57.38821	1449.92700	-293.94214	37.15720	1252.52148	-992.62622	-0.67330	1284.89893	270.43097	159.01418	-1.67692	-103.39783	-143.46996	104.29950	-1188.01123	179.73340	28.51142	-821.05054	-93.50005	-9.60328
203	1.683	852.66388	56.45549	1447.94421	-296.31604	36.85345	1248.87415	-993.31030	-0.76670	1282.26599	246.13005	158.24763	-2.29217	-75.07208	-144.12865	102.44505	-1151.61902	179.21426	26.98577	-845.51422	-94.01141	-10.01994
204	1.692	852.71014	55.46082	1446.11121	-299.31717	36.15963	1245.65320	-994.20160	-0.44113	1279.72815	221.95003	157.61353	-2.72270	-46.50647	-144.36740	100.44034	-1114.36743	178.22702	26.99713	-869.88031	-94.53433	-10.34080
205	1.700	852.65497	54.44054	1444.52124	-302.74567	35.00560	1242.95862	-995.30609	0.31079	1277.33203	197.82726	157.07034	-3.03401	-17.79755	-144.22664	98.62357	-1076.42627	176.51437	28.18048	-894.13013	-95.10291	-10.54295
206	1.708	852.48065	53.45009	1443.25562	-306.38672	33.48603	1240.84509	-996.63879	1.39598	1275.15149	173.66704	156.50104	-3.30714	11.26300	-143.71751	96.91212	-1038.34302	173.81122	30.17052	-918.28296	-95.74031	-10.66669
207	1.717	852.20197	52.56973	1442.36816	-310.08441	31.80229	1239.32373	-998.22589	2.65443	1273.26904	149.38057	155.82600	-3.55027	40.97495	-142.80029	94.92603	-1001.11151	170.11462	32.79672	-942.39246	-96.43488	-10.80305
208	1.725	851.86090	51.87515	1441.88074	-313.72003	30.16876	1238.41345	-1000.06897	3.91633	1271.77319	124.94603	155.08577	-3.73259	71.48041	-141.40594	92.33488	-965.93494	165.49574	35.95634	-966.56158	-97.12457	-11.01696
209	1.733	851.51178	51.39996	1441.78845	-317.15686	28.74710	1238.17627	-1002.10254	5.05972	1270.75195	100.41200	154.39079	-3.82472	102.66388	-139.45370	89.10721	-933.52155	159.99608	39.34101	-990.95361	-97.73547	-11.26684
210	1.742	851.20264	51.11934	1442.06775	-320.23083	27.63120	1238.68457	-1004.17700	6.03283	1270.27332	75.82979	153.81160	-3.80523	134.24036	-136.86157	85.50258	-903.39056	153.75983	42.43260	-1015.64185	-98.27238	-11.42284
211	1.750	850.96454	50.96035	1442.68555	-322.79150	26.85962	1239.96655	-1006.08636	6.82834	1270.38330	51.19331	153.27052	-3.71630	165.89709	-133.56483	81.87030	-874.13129	147.05664	44.83511	-1040.48853	-98.84403	-11.38076
212	1.758	850.81317	50.83302	1443.60962	-324.74414	26.41792	1241.99072	-1007.63947	7.45101	1271.11646	26.44261	152.59924	-3.67385	197.39059	-129.53073	78.40830	-844.53186	140.09947	46.44904	-1065.33911	-99.52108	-11.16794
213	1.767	850.75616	50.66458	1444.80859	-326.06091	26.23691	1244.68298	-1008.72729	7.91405	1272.49133	1.53192	151.76224	-3.74957	228.63153	-124.77515	75.06291	-814.29980	133.01144	47.38374	-1090.20508	-100.25024	-10.91142
214	1.775	850.79956	50.41636	1446.24304	-326.76944	26.21872	1247.94202	-1009.34906	8.25882	1274.49487	-23.52539	150.91954	-3.89658	259.74872	-119.39909	71.62981	-783.71356	126.11182	47.86909	-1115.17822	-100.96663	-10.70355
215	1.783	850.95239	50.08012	1447.85950	-326.93509	26.27948	1251.64880	-1009.58240	8.56502	1277.06714	-48.69572	150.23593	-4.00964	291.00052	-113.61934	67.97772	-753.05353	120.01873	48.15977	-1140.31897	-101.65450	-10.56107
216	1.792	851.22968	49.66321	1449.59216	-326.64383	26.37503	1255.67419	-1009.52112	8.91963	1280.08936	-73.98193	149.72432	-4.00471	322.45255	-107.76917	64.26940	-722.62524	115.29075	48.40318	-1165.61963	-102.31569	-10.46252
217	1.800	851.64874	49.17773	1451.37170	-325.98993	26.50304	1259.88916	-1009.24249	9.37333	1283.38733	-99.41841	149.26534	-3.86484	353.55585	-102.23969	60.95591	-693.03534	112.12236	48.53538	-1190.98840	-103.00607	-10.34504
218	1.808	852.22107	48.63911	1453.13501	-325.06815	26.69153	1264.17285	-1008.83630	9.92262	1286.77039	-125.00620	148.71404	-3.65829	383.01462	-97.30788	58.40519	-665.20575	110.45185	48.20911	-1216.20691	-103.88113	-10.08210
219	1.817	852.94446	48.06346	1454.82800	-323.96448	26.98211	1268.41174	-1008.43915	10.50444	1290.07568	-150.64359	148.04752	-3.47027	409.21872	-92.95362	56.46460	-640.15063	110.26515	46.83932	-1240.84741	-105.13319	-9.44182
220	1.825	853.79614	47.46768	1456.40393	-322.74722	27.40689	1272.49255	-1008.19763	11.01750	1293.16431	-176.08376	147.44154	-3.22497	430.93182	-88.90588	54.44825	-618.69641	111.76019	43.88181	-1264.35669	-106.85155	-8.08783
221	1.833	854.72668	46.87164	1457.82324	-321.46460	27.96325	1276.29395	-1008.17041	11.38253	1295.88928	-200.93080	147.15977	-2.55314	447.71246	-84.90523	51.58553	-601.23853	115.24283	39.22193	-1286.36731	-108.95695	-5.75610
222	1.842	855.66162	46.29009	1459.05933	-320.14728	28.60479	1279.68677	-1008.27997	11.56810	1298.10059	-224.69273	147.37181	-0.93209	459.92554	-80.86993	47.44981	-587.66913	120.94492	33.36141	-1306.88770	-111.25298	-2.47009
223	1.850	856.51324	45.72742	1460.09839	-318.80957	29.25687	1282.54822	-1008.39172	11.56412	1299.68799	-246.86908	148.08878	1.98477	468.44553	-76.81512	42.00718	-577.59418	128.92239	27.21696	-1326.17322	-113.48650	1.45988
224	1.858	857.19427	45.18509	1460.93591	-317.44846	29.84900	1284.78357	-1008.43195	11.37290	1300.60828	-266.96896	149.26404	6.22282	474.17432	-72.73468	35.48698	-570.73108	138.93810	21.63219	-1344.45544	-115.41985	5.64269
225	1.867	857.62750	44.66669	1461.58057	-316.04990	30.35122	1286.33203	-1008.40784	11.01839	1300.85510	-284.45993	150.91600	11.65619	477.61166	-68.66679	28.37406	-567.21533	150.35986	16.94638	-1361.63208	-116.93950	9.82569
226	1.875	857.75165	44.17566	1462.05286	-314.60721	30.79056	1287.15369	-1008.33929	10.55485	1300.44470	-298.79980	153.09114	18.27390	478.70667	-64.84538	21.35301	-567.59650	162.21707	12.87366	-1377.06946	-118.02869	13.96442
227	1.883	857.52863	43.71513	1462.37024	-313.13632	31.23281	1287.21338	-1008.22028	10.08563	1299.46875	-309.43399	155.81952	26.35473	476.94250	-61.69872	15.00294	-572.54291	173.36920	8.65989	-1389.82190	-118.55050	18.13548
228	1.892	856.94904	43.29282	1462.52771	-311.67480	31.74670	1286.48022	-1008.04358	9.74710	1298.09900	-315.59473	159.26607	36.35505	471.49411	-59.63535	9.57549	-582.48102	182.70352	3.59332	-1399.00464	-118.25638	22.38374
229	1.900	856.02802	42.92367	1462.49670	-310.27353	32.37078	1284.94336	-1007.79956	9.62431	1296.50098	-316.39252	163.63895	48.15982	461.48618	-58.75299	5.19778	-597.30286	189.32765	-2.20120	-1403.79272	-117.24104	26.56327
230	1.908	854.79565	42.62447	1462.24524	-308.98743	33.09568	1282.62903	-1007.41327	9.65687	1294.77942	-311.50702	168.73782	60.29196	446.44543	-58.72903	2.07773	-616.27899	192.82892	-7.58016	-1403.36096	-116.14861	30.23762
231	1.917	853.28949	42.40655	1461.76355	-307.86603	33.87626	1279.60693	-1006.74261	9.66364	1292.98022	-301.60269	173.95627	70.55270	426.71164	-59.07516	0.21011	-638.36377	193.62717	-11.35197	-1397.17847	-115.67284	32.73158
232	1.925	851.55615	42.27106	1461.07751	-306.95035	34.65992	1275.98596	-1005.72607	9.53710	1291.08081	-287.83850	178.82764	77.75452	403.41669	-59.49561	-0.82650	-662.52417	192.89844	-13.29066	-1385.19592	-116.06496	33.38064
233	1.933	849.66217	42.20597	1460.24426	-306.27240	35.40448	1271.90515	-1004.49854	9.36659	1289.00464	-271.19702	183.31203	82.42690	378.09653	-59.91441	-1.47738	-687.76471	191.81631	-14.01445	-1367.62305	-117.16409	31.85768
234	1.942	847.70184	42.19260	1459.33435	-305.84903	36.08511	1267.52148	-1003.30530	9.30583	1286.70300	-252.31555	187.60847	85.89256	352.16504	-60.29945	-1.92615	-713.25244	190.92435	-14.24179	-1344.71704	-118.60450	28.35055
235	1.950	845.78778	42.22240	1458.41211	-305.68317	36.69959	1262.98767	-1002.35400	9.42010	1284.20984	-231.62564	191.90314	89.11856	326.43085	-60.63878	-2.26709	-738.56006	190.21402	-14.41871	-1316.88208	-119.96312	23.51654
236	1.958	844.02838	42.30668	1457.51807	-305.78241	37.27262	1258.42981	-1001.76086	9.69774	1281.61548	-209.46054	196.24657	92.34873	301.06314	-60.98280	-2.65439	-763.63501	189.52834	-14.71280	-1284.92200	-120.91759	18.30516
237	1.967	842.50519	42.46852	1456.65894	-306.18381	37.85920	1253.93750	-1001.56537	10.10582	1279.01550	-186.05759	200.50375	95.32019	275.96786	-61.40826	-3.23502	-788.56750	188.79608	-15.09505	-1250.18335	-121.32771	13.76097
238	1.975	841.25623	42.72835	1455.81372	-306.96875	38.54349	1249.57495	-1001.75897	10.59152	1276.47754	-161.52887	204.44827	97.63783	251.06705	-61.96744	-4.01791	-813.41479	188.00958	-15.50701	-1214.34595	-121.12569	10.85179
239	1.983	840.26831	43.09976	1454.96094	-308.25079	39.42271	1245.40295	-1002.30670	11.05688	1274.02271	-135.88756	207.93898	99.03619	226.34369	-62.66746	-4.84008	-838.17590	187.16144	-15.94956	-1178.76770	-120.16663	10.19283
240	1.992	839.48102	43.59103	1454.11328	-310.12021	40.57158	1241.49963	-1003.16101	11.36358	1271.62939	-109.16096	210.93747	99.40530	201.79932	-63.48341	-5.47905	-862.84485	186.26480	-16.39747	-1143.84119	-118.25528	11.70547
241	2.000	838.80627	44.19676	1453.33606	-312.56488	41.99574	1237.96948	-1004.26068	11.37634	1269.27405	-81.48227	213.43526	98.73889	177.40619	-64.36170	-5.81539	-887.42554	185.37366	-16.74900	-1109.08728	-115.29629	14.71686
242	2.008	838.15564	44.89230	1452.73865	-315.43246	43.60057	1234.94006	-1005.51086	11.00813	1266.98767	-53.01857	215.47417	97.16232	153.09076	-65.21236	-5.92072	-911.92743	184.55539	-16.92992	-1073.94019	-111.35693	18.55436
243	2.017	837.46576	45.64255	1452.44055	-318.47714	45.21560	1232.54346	-1006.77600	10.24666	1264.87317	-23.80777	217.17181	94.95107	128.75671	-65.96732	-5.99500	-936.38593	183.82805	-17.00154	-1038.38354	-106.59946	22.88981
244	2.025	836.71661	46.41526	1452.52966	-321.44858	46.67186	1230.88879	-1007.90540	9.15928	1263.06702	6.28810	218.68073	92.42080	104.32535	-66.64280	-6.18938	-960.85938	183.12177	-17.10925	-1002.89764	-101.16002	27.55340
245	2.033	835.93195	47.19941	1453.03406	-324.14740	47.87010	1230.04944	-1008.77332	7.87051	1261.69287	37.44563	220.13713	89.74860	79.77304	-67.29316	-6.47561	-985.37659	182.38039	-17.32874	-967.98285	-95.03783	32.29523
246	2.042	835.16040	48.01541	1453.92603	-326.42688	48.79601	1230.07397	-1009.32123	6.51279	1260.85901	69.71413	221.57103	86.88515	55.13733	-67.93510	-6.70213	-1009.92072	181.68665	-17.58825	-933.81226	-88.11653	36.81568
247	2.050	834.45355	48.89136	1455.15332	-328.17737	49.49029	1230.99219	-1009.56036	5.19426	1260.67505	103.00185	222.81348	83.62778	30.47217	-68.56673	-6.76209	-1034.47778	181.17914	-17.73887	-900.27844	-80.34317	40.94225
248	2.058	833.85657	49.82822	1456.66785	-329.32892	50.00572	1232.79785	-1009.51660	4.01185	1261.24304	137.15144	223.56189	79.79871	5.78851	-69.22739	-6.67377	-1059.08508	180.86209	-17.69646	-867.28705	-71.86235	44.69089
249	2.067	833.40863	50.79138	1458.43127	-329.86908	50.38889	1235.43250	-1009.19586	3.04712	1262.62439	171.94102	223.56337	75.40498	-18.95642	-69.96431	-6.53522	-1083.84155	180.55295	-17.51322	-834.95569	-62.95641	48.11824
250	2.075	833.14575	51.73398	1460.40601	-329.84210	50.69067	1238.78638	-1008.62024	2.31891	1264.80798	207.05708	222.66705	70.63993	-43.81256	-70.75737	-6.43780	-1108.84558	180.00507	-17.31557	-803.50562	-53.90054	51.16239
251	2.083	833.09918	52.63583	1462.54578	-329.31927	50.96600	1242.71143	-1007.87012	1.76673	1267.69739	242.18044	220.72301	65.70880	-68.80902	-71.54603	-6.40170	-1134.09729	179.10420	-17.20115	-773.02118	-44.92864	53.68277
252	2.092	833.29297	53.51980	1464.79358	-328.36951	51.25246	1247.03650	-1007.06244	1.30296	1271.13281	277.15930	217.62015	60.71824	-93.96783	-72.30426	-6.39404	-1159.51270	177.96191	-17.18597	-743.43036	-36.31955	55.60055
253	2.100	833.74329	54.42635	1467.08191	-327.05350	51.55821	1251.58923	-1006.28925	0.88494	1274.92737	312.07178	213.55624	55.85104	-119.30121	-73.04662	-6.39430	-1185.03308	176.79077	-17.22230	-714.75092	-28.44172	56.91342
254	2.108	834.45734	55.38345	1469.33752	-325.43286	51.86766	1256.22131	-1005.59375	0.53976	1278.88770	346.98370	209.20280	51.62733	-144.78345	-73.79967	-6.39558	-1210.63147	175.74249	-17.25468	-687.31030	-21.69630	57.56225
255	2.117	835.42786	56.39813	1471.48718	-323.57462	52.14557	1260.81799	-1004.99744	0.33579	1282.82495	381.42621	205.46477	48.80224	-170.33844	-74.61685	-6.33805	-1236.18689	174.91812	-17.15351	-661.72150	-16.45724	57.31006
256	2.125	836.62885	57.45541	1473.46411	-321.54254	52.33912	1265.28259	-1004.52386	0.34637	1286.57166	414.03955	202.90714	47.72034	-195.80914	-75.60190	-6.02005	-1261.38586	174.46805	-16.51572	-638.64917	-13.06601	55.79208
257	2.133	838.01349	58.52661	1475.21375	-319.38806	52.39410	1269.51599	-1004.18988	0.62909	1289.99451	442.88031	201.28787	47.63377	-220.86169	-76.84906	-5.01759	-1285.77856	174.56299	-14.68341	-618.55511	-11.83850	52.73291
258	2.142	839.51379	59.58403	1476.69653	-317.14996	52.27912	1273.41199	-1003.98267	1.20615	1292.99231	466.16302	199.80066	46.92170	-244.94904	-78.38890	-2.74873	-1308.95459	175.18619	-11.17088	-601.61658	-13.04086	48.13900
259	2.150	841.04791	60.59817	1477.88501	-314.85876	51.99710	1276.86292	-1003.84802	2.04091	1295.49365	482.90253	197.88287	44.26199	-267.41797	-80.27800	1.23353	-1330.63696	176.05028	-6.09021	-587.86292	-16.81274	42.33168
260	2.158	842.53479	61.53388	1478.76428	-312.54312	51.57476	1279.76953	-1003.70764	3.03814	1297.46594	493.37799	195.57816	39.48695	-287.57141	-82.67147	6.97710	-1350.71619	176.79245	-0.06352	-577.37439	-23.05650	35.85849
261	2.167	843.90247	62.36697	1479.33350	-310.23593	51.04105	1282.04980	-1003.48151	4.07599	1298.91919	499.13672	193.17659	33.31201	-304.60406	-85.72516	14.23395	-1369.21643	177.16307	6.25270	-570.34363	-31.40272	29.34109
262	2.175	845.08942	63.09163	1479.60132	-307.97772	50.41776	1283.64307	-1003.08032	5.03835	1299.90930	502.03998	190.83969	26.59618	-317.61963	-89.50917	22.86393	-1385.93298	177.11517	12.51179	-566.99945	-41.25455	23.26391
263	2.183	846.04486	63.71177	1479.58423	-305.81564	49.72465	1284.50867	-1002.41113	5.82757	1300.51672	502.92120	188.61888	19.99214	-325.77545	-94.02884	33.13564	-1400.19250	176.76364	18.69103	-567.56146	-51.77303	17.71988
264	2.192	846.73126	64.23692	1479.30774	-303.79877	48.98251	1284.62280	-1001.43744	6.37246	1300.78809	501.07147	186.67343	14.03403	-328.35645	-99.18987	45.48734	-1411.25488	176.07346	24.92359	-572.26788	-61.86666	12.33517
265	2.200	847.12787	64.68052	1478.79736	-301.96750	48.20961	1283.97925	-1000.22321	6.65526	1300.70740	494.84589	185.25354	9.20521	-324.92896	-104.72765	59.59055	-1418.64429	174.72870	31.26439	-581.40918	-70.35977	6.69519
266	2.208	847.23718	65.05695	1478.06775	-300.34018	47.41454	1282.59473	-998.90247	6.72597	1300.23535	482.79425	184.40201	5.75716	-315.86066	-110.26840	73.53828	-1421.91541	172.61502	37.48246	-595.25171	-76.33800	1.06430
267	2.217	847.09332	65.37208	1477.12463	-298.91153	46.58797	1280.51257	-997.62933	6.65071	1299.34912	464.68713	183.87122	3.57099	-302.53082	-115.45996	84.60562	-1420.49023	170.26682	43.01859	-613.73077	-79.57478	-3.54675
268	2.225	846.76434	65.61529	1475.97827	-297.66782	45.70827	1277.80408	-996.53925	6.44666	1298.04175	441.87469	183.38138	2.28422	-286.49298	-120.05264	91.34589	-1413.88684	168.58578	47.11234	-636.07452	-80.73815	-6.35600
269	2.233	846.34418	65.77644	1474.65332	-296.60339	44.77040	1274.56677	-995.70496	6.09984	1296.33118	416.58301	182.79597	1.51770	-268.54871	-123.93707	94.63309	-1401.90662	168.24484	49.08754	-660.81152	-80.96831	-7.57755
270	2.242	845.93719	65.86570	1473.18726	-295.72821	43.81944	1270.91809	-995.10999	5.62955	1294.28394	390.66736	182.08092	1.03581	-248.83038	-127.13412	96.46724	-1384.59644	169.34872	48.67789	-686.38513	-81.11978	-7.98795
271	2.250	845.64032	65.89906	1471.61841	-295.06854	42.95144	1266.98328	-994.66992	5.09021	1292.00598	364.97540	181.27866	0.74538	-227.33221	-129.73203	98.21008	-1362.19885	171.41859	46.11645	-711.85590	-81.45885	-8.17409
272	2.258	845.52325	65.87321	1469.97791	-294.66974	42.26459	1262.88928	-994.28497	4.52190	1289.60681	339.61230	180.48747	0.54671	-204.10126	-131.81944	100.01791	-1335.17871	173.71761	42.02626	-736.99121	-81.90707	-8.37840
273	2.267	845.61212	65.76725	1468.28540	-294.60446	41.79498	1258.76392	-993.89258	3.92869	1287.16785	314.46216	179.75140	0.25823	-179.17230	-133.46133	101.36430	-1304.23901	175.67041	37.25717	-761.89221	-82.34892	-8.67477
274	2.275	845.88538	65.55896	1466.55579	-294.97717	41.48015	1254.73535	-993.50415	3.30009	1284.72021	289.47028	179.03604	-0.26680	-152.54987	-134.71295	101.73277	-1270.26636	177.06206	32.72116	-786.68115	-82.76675	-9.06680
275	2.283	846.28351	65.23421	1464.81628	-295.90829	41.16155	1250.92651	-993.20123	2.66662	1282.25500	264.67035	178.33556	-0.99147	-124.34357	-135.61081	100.95713	-1234.19849	178.02446	29.25956	-811.39368	-83.22185	-9.50870
276	2.292	846.72589	64.78966	1463.12549	-297.47961	40.62473	1247.44800	-993.07947	2.15228	1279.76660	240.12306	177.69170	-1.72197	-94.90515	-136.14337	99.22683	-1196.83862	178.68373	27.36669	-836.00928	-83.76553	-9.92855
277	2.300	847.12988	64.23213	1461.57813	-299.65179	39.68000	1244.39709	-993.18732	1.94936	1277.28662	215.84511	177.11186	-2.28227	-64.73175	-136.30331	96.96703	-1158.69312	178.79556	26.96093	-860.50830	-84.38826	-10.25392
278	2.308	847.43127	63.58498	1460.28894	-302.23785	38.26163	1241.85522	-993.50665	2.21792	1274.89355	191.75261	176.56003	-2.63510	-34.18475	-136.16901	94.64718	-1119.95007	178.00960	27.65694	-884.89618	-85.03555	-10.45770
279	2.317	847.60144	62.89751	1459.36084	-304.99463	36.48004	1239.86816	-993.97095	2.99435	1272.71362	167.68114	176.01230	-2.86357	-3.30542	-135.84949	92.52456	-1080.73901	176.22797	29.17662	-909.21167	-85.64719	-10.58914
280	2.325	847.65436	62.23033	1458.85413	-307.73956	34.57071	1238.43604	-994.50763	4.16625	1270.88843	143.48512	175.47127	-3.06703	28.12500	-135.35971	90.51190	-1041.54895	173.46002	31.39635	-933.52368	-86.17940	-10.72841
281	2.333	847.63782	61.62514	1458.77930	-310.36511	32.77546	1237.55359	-995.08118	5.51066	1269.53137	119.11528	174.95709	-3.27172	60.35840	-134.59862	88.30989	-1003.36359	169.68544	34.25336	-957.92212	-86.59908	-10.93241
282	2.342	847.61475	61.09365	1459.11230	-312.77441	31.25325	1237.26294	-995.69098	6.78241	1268.72253	94.58571	174.47845	-3.42689	93.45587	-133.41739	85.67832	-967.24634	164.96161	37.64008	-982.49438	-86.90395	-11.20521
283	2.350	847.64221	60.62171	1459.81677	-314.84171	30.06590	1237.64124	-996.32513	7.82180	1268.52490	69.90306	173.97446	-3.46997	127.20972	-131.67729	82.62894	-933.60364	159.44200	41.18646	-1007.24548	-87.19255	-11.45755
284	2.358	847.75922	60.17491	1460.85632	-316.43192	29.20895	1238.73889	-996.94073	8.58386	1268.98071	45.09315	173.36198	-3.41623	161.23010	-129.25940	79.40941	-901.78564	153.28694	44.22826	-1032.04248	-87.65833	-11.53686
285	2.367	847.98468	59.71552	1462.19617	-317.44482	28.64288	1240.54297	-997.48901	9.07188	1270.08813	20.22173	172.64905	-3.37300	195.11841	-126.06039	76.29356	-870.53693	146.66806	46.21700	-1056.74146	-88.41692	-11.36308
286	2.375	848.32489	59.22113	1463.79785	-317.84317	28.30645	1242.98694	-997.91418	9.30669	1271.80249	-4.68689	171.89531	-3.42654	228.65915	-122.00225	73.34079	-838.87073	139.90523	47.15732	-1081.37427	-89.35658	-11.02031
287	2.383	848.78290	58.68686	1465.61523	-317.65115	28.12476	1245.97742	-998.13586	9.36213	1274.06018	-29.66060	171.12221	-3.55104	261.94617	-117.06963	70.33291	-806.50958	133.52640	47.52877	-1106.11829	-90.25497	-10.68110
288	2.392	849.36719	58.12512	1467.59314	-316.93320	28.02868	1249.40881	-998.07526	9.35499	1276.78235	-54.72331	170.34227	-3.65644	295.26147	-111.38548	66.98579	-773.73700	128.07980	47.82719	-1131.10449	-91.00483	-10.45615
289	2.400	850.09961	57.56133	1469.67249	-315.77011	27.97723	1253.16748	-997.69305	9.36522	1279.83252	-79.90483	169.57504	-3.69183	328.63708	-105.27347	63.30753	-741.08521	123.90822	48.23285	-1156.33081	-91.64811	-10.34964
290	2.408	851.01660	57.01233	1471.79199	-314.24796	27.96431	1257.13501	-997.00525	9.38089	1282.99255	-105.24889	168.82124	-3.67243	361.37921	-99.21043	59.74119	-709.17719	121.13018	48.59334	-1181.69275	-92.30640	-10.28972
291	2.417	852.15247	56.47307	1473.88623	-312.45728	28.01253	1261.19263	-996.09290	9.34457	1286.04187	-130.76688	168.09995	-3.61630	392.02655	-93.61500	56.79009	-678.75677	119.79581	48.56536	-1206.94263	-93.16388	-10.10900
292	2.425	853.51434	55.93155	1475.88416	-310.48969	28.16117	1265.22351	-995.09564	9.24929	1288.88208	-156.37762	167.46570	-3.48149	418.92407	-88.62495	54.42363	-650.74615	120.03444	47.71038	-1231.60083	-94.42039	-9.50466
293	2.433	855.06915	55.39228	1477.71912	-308.42529	28.43894	1269.10828	-994.15509	9.14745	1291.53357	-181.84818	166.97025	-3.11052	440.94901	-84.10646	51.95632	-626.07397	122.04579	45.56994	-1255.07886	-96.17907	-8.09524
294	2.442	856.74866	54.88428	1479.33997	-306.32159	28.83309	1272.71973	-993.35016	9.07005	1294.00635	-206.75342	166.66251	-2.15612	457.82367	-79.86329	48.53708	-605.29523	126.00922	41.89465	-1277.00842	-98.36694	-5.64013
295	2.450	858.46179	54.44582	1480.71716	-304.21384	29.28802	1275.92676	-992.68195	8.98677	1296.23450	-230.51834	166.63350	-0.13417	470.03839	-75.80547	43.68707	-588.42346	132.03799	36.91864	-1297.38831	-100.75816	-2.24451
296	2.458	860.10834	54.10145	1481.83997	-302.11743	29.73416	1278.61072	-992.10010	8.83029	1298.11426	-252.53722	167.03874	3.33736	478.57764	-71.93973	37.41701	-575.19531	140.15500	31.34029	-1316.40540	-103.07156	1.71315
297	2.467	861.58978	53.85912	1482.70801	-300.02878	30.12104	1280.68433	-991.53546	8.52191	1299.53882	-272.21484	168.02214	8.35769	484.44476	-68.27905	30.06977	-565.48425	150.21024	25.93442	-1334.16675	-105.07558	5.86938
298	2.475	862.81696	53.71302	1483.32617	-297.93494	30.43940	1282.09265	-990.92017	8.00953	1300.41138	-288.89197	169.53448	14.77070	488.14435	-64.86245	22.24449	-559.52838	161.69931	21.08806	-1350.48083	-106.65487	10.09312
299	2.483	863.72144	53.63007	1483.70068	-295.83200	30.72530	1282.79578	-990.20441	7.34327	1300.68823	-301.81955	171.34956	22.42406	489.41498	-61.86622	14.74602	-557.87921	173.64914	16.57794	-1364.76831	-107.74369	14.48920
300	2.492	864.26733	53.55640	1483.83704	-293.74091	31.03991	1282.75586	-989.37085	6.69967	1300.42700	-310.18494	173.50356	31.56815	487.29059	-59.60771	8.39708	-561.13501	184.81213	11.71680	-1376.23425	-108.13418	19.26030
301	2.500	864.44885	53.45417	1483.73438	-291.71265	31.43692	1281.94397	-988.41187	6.25519	1299.73926	-313.13745	176.43480	42.64192	480.42230	-58.35062	3.78365	-569.62579	194.03427	5.90109	-1384.07898	-107.56665	24.49271
302	2.508	864.27820	53.32146	1483.38879	-289.81552	31.93902	1280.36157	-987.29529	6.03714	1298.67993	-310.09857	180.34755	55.17227	467.68076	-58.06897	0.99057	-583.20679	200.49931	-0.63015	-1387.44495	-106.21346	29.92020
303	2.517	863.77887	53.18748	1482.80811	-288.11313	32.53033	1278.05640	-985.99750	5.95188	1297.22644	-301.32123	184.84474	67.32871	448.96741	-58.43879	-0.45846	-601.21448	203.94147	-6.58812	-1385.44250	-104.79304	34.84154
304	2.525	862.98883	53.10107	1482.02600	-286.64890	33.16615	1275.12280	-984.56421	5.92794	1295.35449	-287.89597	189.38789	77.16492	425.66187	-59.09092	-1.22835	-622.65717	204.88123	-10.60441	-1377.51184	-104.01431	38.31699
305	2.533	861.97504	53.10614	1481.10132	-285.44244	33.79704	1271.68872	-983.10645	5.98346	1293.08435	-271.03967	193.74359	84.07214	400.03235	-59.80631	-1.74315	-646.45142	204.40430	-12.46044	-1363.59229	-104.08808	39.56251
306	2.542	860.84222	53.21736	1480.11035	-284.49289	34.38801	1267.89661	-981.74292	6.17354	1290.47351	-251.56503	197.94217	88.79234	373.98059	-60.46633	-2.14890	-671.46686	203.46243	-13.02986	-1343.87476	-104.75969	38.30607
307	2.550	859.72107	53.42816	1479.12952	-283.78690	34.92952	1263.88416	-980.56140	6.50966	1287.60522	-229.90428	202.02467	92.36997	348.35468	-60.98309	-2.50696	-696.71967	202.48071	-13.23123	-1318.65417	-105.61519	34.90487
308	2.558	858.74182	53.73580	1478.21106	-283.31757	35.44853	1259.77368	-979.62305	6.94164	1284.58252	-206.31616	205.89337	95.35705	323.24271	-61.34998	-2.90679	-721.72803	201.53729	-13.47179	-1288.46411	-106.30715	30.20230
309	2.567	857.99982	54.14307	1477.37268	-283.11093	36.00845	1255.66980	-978.97064	7.39683	1281.51746	-181.06149	209.38245	97.78583	298.52045	-61.66371	-3.44627	-746.45020	200.63982	-13.83767	-1254.14941	-106.60899	25.23127
310	2.575	857.52148	54.64294	1476.61621	-283.24268	36.69597	1251.65967	-978.61426	7.81338	1278.51685	-154.47681	212.39565	99.49516	274.09793	-62.04613	-4.15733	-770.93506	199.81480	-14.32119	-1216.73035	-106.38801	20.90773
311	2.583	857.25433	55.21273	1475.95544	-283.82510	37.60529	1247.82263	-978.51874	8.14569	1275.66150	-126.88956	214.91983	100.34236	249.92950	-62.57005	-4.94963	-795.19830	199.08572	-14.85587	-1177.17920	-105.56571	17.85134
312	2.592	857.08826	55.82094	1475.43494	-284.95654	38.80903	1244.24048	-978.61060	8.36196	1272.99207	-98.47896	216.95895	100.24892	225.98190	-63.25133	-5.63930	-819.26294	198.43282	-15.34375	-1136.25928	-104.11414	16.37973
313	2.600	856.89008	56.44436	1475.13293	-286.65283	40.30597	1241.00488	-978.79993	8.44042	1270.51318	-69.23891	218.51183	99.18925	202.23041	-64.05219	-6.08429	-843.16357	197.79153	-15.69820	-1094.51135	-102.03631	16.58390
314	2.608	856.54089	57.08115	1475.14709	-288.80310	41.97863	1238.21960	-979.01489	8.35292	1268.21692	-39.07579	219.59747	97.18275	178.64700	-64.89483	-6.29554	-866.92908	197.10645	-15.90205	-1052.39001	-99.29565	18.38153
315	2.617	855.97339	57.74422	1475.56360	-291.18640	43.61052	1235.99451	-979.23157	8.04413	1266.11670	-7.93095	220.27637	94.32237	155.15414	-65.70698	-6.39714	-890.59912	196.37549	-16.04697	-1010.49585	-95.80999	21.54086
316	2.625	855.19489	58.44584	1476.42944	-293.54565	44.97513	1234.42590	-979.47198	7.43922	1264.27673	24.18449	220.64305	90.79823	131.62930	-66.44478	-6.50995	-914.24902	195.63629	-16.24953	-969.72754	-91.50125	25.69922
317	2.633	854.28198	59.18786	1477.74487	-295.66235	45.94695	1233.57935	-979.75098	6.48813	1262.82068	57.23885	220.81079	86.85426	107.98944	-67.10009	-6.67730	-937.95428	194.91913	-16.55414	-931.08575	-86.29829	30.39141
318	2.642	853.34113	59.96042	1479.47241	-297.38290	46.54269	1233.49670	-980.01300	5.21789	1261.90784	91.23491	220.88620	82.70581	84.23489	-67.70865	-6.86008	-961.73859	194.24094	-16.90871	-895.14087	-80.13445	35.10865
319	2.650	852.45966	60.75055	1481.55774	-298.60593	46.85610	1234.21362	-980.13617	3.75656	1261.68542	126.20256	220.90364	78.47036	60.40695	-68.31197	-6.98791	-985.57434	193.64294	-17.17978	-861.61975	-72.98717	39.38445
320	2.658	851.68542	61.55875	1483.94690	-299.26831	46.96698	1235.75439	-979.99451	2.29749	1262.25330	162.11140	220.76877	74.15708	36.52576	-68.91725	-7.01433	-1009.42651	193.18513	-17.24108	-829.57349	-64.92676	42.88810
321	2.667	851.03937	62.40792	1486.58813	-299.34921	46.91930	1238.10388	-979.49634	1.01116	1263.65271	198.77968	220.27216	69.74335	12.56073	-69.51993	-6.94477	-1033.32373	192.87759	-17.07586	-797.98938	-56.15990	45.50878
322	2.675	850.54163	63.32344	1489.42761	-298.87805	46.75800	1241.19238	-978.59076	-0.02588	1265.87329	235.89214	219.15022	65.25198	-11.55145	-70.13706	-6.83746	-1057.39624	192.61844	-16.78458	-766.25732	-47.05767	47.38165
323	2.683	850.22675	64.30740	1492.40417	-297.92349	46.54883	1244.90430	-977.28760	-0.82878	1268.85669	273.15131	217.16853	60.74519	-35.87000	-70.78716	-6.75315	-1081.80786	192.20433	-16.51732	-734.20667	-38.13881	48.81376
324	2.692	850.14209	65.34368	1495.44580	-296.56165	46.35402	1249.09546	-975.68579	-1.46028	1272.48901	310.45331	214.23451	56.32542	-60.43817	-71.44659	-6.70722	-1106.63477	191.45929	-16.39441	-701.97705	-29.97498	50.12749
325	2.700	850.33612	66.41722	1498.47217	-294.84964	46.19868	1253.61255	-973.95770	-1.99735	1276.59998	347.86951	210.50334	52.23869	-85.28583	-72.07340	-6.68629	-1131.79895	190.41943	-16.44399	-670.00250	-23.03294	51.47363
326	2.708	850.84802	67.51978	1501.39880	-292.82693	46.06170	1258.31396	-972.28082	-2.49933	1280.97217	385.29077	206.43892	48.99542	-110.40692	-72.68675	-6.67237	-1157.11523	189.32297	-16.57418	-639.04944	-17.57892	52.68589
327	2.717	851.69885	68.64515	1504.14478	-290.53348	45.89700	1263.07800	-970.77753	-2.95765	1285.35413	421.93237	202.73914	47.23016	-135.72333	-73.39664	-6.61428	-1182.37329	188.40643	-16.56392	-610.15302	-13.73837	53.25145
328	2.725	852.87750	69.78419	1506.64368	-288.02042	45.66283	1267.78992	-969.50995	-3.27334	1289.48792	456.19012	199.95490	47.10472	-161.04181	-74.36884	-6.32470	-1207.29517	187.84657	-16.02739	-584.37225	-11.64394	52.45807
329	2.733	854.33319	70.91327	1508.85352	-285.34467	45.33184	1272.32556	-968.50739	-3.30960	1293.15417	486.11975	198.03564	47.74039	-185.98981	-75.75824	-5.36285	-1231.49634	187.82167	-14.41483	-562.43195	-11.53864	49.73162
330	2.742	855.98724	71.98421	1510.75439	-282.56012	44.89037	1276.55005	-967.77814	-2.97680	1296.21240	510.15515	196.37852	47.54446	-209.99536	-77.63680	-3.11671	-1254.66797	188.35666	-11.24905	-544.54248	-13.74280	45.02517
331	2.750	857.74750	72.94763	1512.33813	-279.71680	44.34368	1280.33423	-967.30066	-2.27502	1298.61353	527.60907	194.42650	45.34688	-232.38068	-79.99946	0.85257	-1276.70300	189.12338	-6.51822	-530.53992	-18.48325	38.96324
332	2.758	859.51483	73.78360	1513.59546	-276.86133	43.71441	1283.57007	-967.00897	-1.28726	1300.38416	539.01398	192.14662	41.14773	-252.44672	-82.86694	6.57782	-1297.51282	189.65216	-0.73215	-520.12634	-25.72567	32.58942
333	2.767	861.19537	74.48856	1514.50989	-274.03400	43.02714	1286.17480	-966.78308	-0.15119	1301.59961	546.06262	189.84433	35.75356	-269.43024	-86.34932	13.85962	-1316.80371	189.75272	5.48022	-513.04688	-35.12669	26.92255
334	2.775	862.71576	75.05106	1515.06543	-271.26706	42.29801	1288.08752	-966.45612	0.97988	1302.35962	550.67853	187.67154	29.98950	-282.48901	-90.59769	22.61577	-1334.07129	189.60538	11.76908	-509.25616	-46.04106	22.56462
335	2.783	864.02795	75.46442	1515.25647	-268.59164	41.53381	1289.26318	-965.84613	1.96940	1302.76782	553.81055	185.52960	24.37026	-290.82642	-95.71438	33.09203	-1348.73914	189.46786	18.12521	-509.00861	-57.52894	19.39409
336	2.792	865.10980	75.74722	1515.08118	-266.04736	40.73198	1289.66687	-964.80896	2.71926	1302.90601	555.02551	183.35809	19.16593	-293.76947	-101.66019	45.66103	-1360.29102	189.25040	24.60496	-512.70966	-68.44052	16.49301
337	2.800	865.96735	75.93127	1514.53394	-263.67514	39.88905	1289.27576	-963.29541	3.18780	1302.80383	552.99750	181.32033	14.49552	-290.90497	-108.18188	59.94810	-1368.27808	188.42276	31.01139	-520.63885	-77.62418	12.65528
338	2.808	866.63373	76.04176	1513.60669	-261.49493	39.01428	1288.08765	-961.37457	3.38932	1302.42712	546.26825	179.68433	10.40240	-282.54230	-114.84967	74.00890	-1372.19946	186.60887	36.88750	-532.81781	-84.20720	7.38805
339	2.817	867.16443	76.10085	1512.29590	-259.49512	38.12486	1286.13318	-959.21014	3.37575	1301.70093	533.87280	178.56531	6.95501	-269.90472	-121.21772	85.10287	-1371.51611	184.21469	41.67861	-549.05286	-87.93163	1.54105
340	2.825	867.63519	76.13379	1510.60559	-257.64801	37.22633	1283.47839	-957.01227	3.21117	1300.55115	515.82837	177.79967	4.30667	-254.39471	-126.97829	91.83261	-1365.88025	182.25520	44.81805	-568.96594	-89.38054	-3.28756
341	2.833	868.13843	76.15758	1508.54956	-255.93396	36.31108	1280.22046	-954.98566	2.94385	1298.93567	493.34985	177.11568	2.57413	-236.77502	-132.00378	95.16641	-1355.21899	181.64209	45.83348	-591.87177	-89.69106	-6.13892
342	2.842	868.77582	76.16650	1506.15295	-254.35928	35.38297	1276.47485	-953.28192	2.60687	1296.85327	468.38324	176.37061	1.65388	-217.25568	-136.31236	97.17508	-1339.56433	182.62366	44.48111	-616.67981	-89.84667	-7.32698
343	2.850	869.64648	76.13611	1503.45081	-252.96320	34.48343	1272.35852	-951.97150	2.24082	1294.35645	442.63550	175.54364	1.26747	-195.96838	-140.03854	99.23006	-1318.98901	184.73303	40.85735	-642.19788	-90.24297	-7.75611
344	2.858	870.82928	76.04740	1500.47888	-251.81171	33.69073	1267.98145	-951.04541	1.87818	1291.56042	416.98602	174.65901	1.12357	-173.04279	-143.36415	101.46005	-1293.75366	187.20712	35.52155	-667.63904	-90.82222	-8.04853
345	2.867	872.36700	75.90077	1497.26563	-250.98511	33.08532	1263.44690	-950.44019	1.50588	1288.61975	391.65637	173.79196	0.97262	-148.45563	-146.39957	103.30215	-1264.52124	189.50568	29.55836	-692.74615	-91.41520	-8.37051
346	2.875	874.26154	75.69860	1493.83875	-250.57309	32.70044	1258.85767	-950.06628	1.07363	1285.68372	366.62848	173.01494	0.63868	-122.08356	-149.16190	104.18021	-1232.59717	191.39772	24.38217	-717.54980	-91.93210	-8.70189
347	2.883	876.47858	75.42485	1490.23486	-250.67776	32.48209	1254.32410	-949.83160	0.54733	1282.85876	341.84802	172.30664	0.07655	-93.97284	-151.62761	103.84126	-1199.88098	192.50732	21.22586	-742.14337	-92.38696	-9.05001
348	2.892	878.95367	75.04712	1486.50415	-251.40198	32.27241	1249.97107	-949.66272	-0.04186	1280.18628	317.26758	171.57387	-0.61916	-64.53406	-153.73805	102.41374	-1168.01672	192.28081	20.66173	-766.60193	-92.84804	-9.45274
349	2.900	881.60071	74.53190	1482.70874	-252.79736	31.83358	1245.93628	-949.50653	-0.58484	1277.63843	292.87122	170.78609	-1.27443	-34.40497	-155.41080	100.34964	-1137.24072	190.67871	22.37476	-790.97449	-93.36645	-9.88540
350	2.908	884.32220	73.86743	1478.92261	-254.79346	30.92915	1242.35669	-949.31842	-0.92731	1275.16370	268.64868	170.02219	-1.76930	-4.08124	-156.58374	98.22792	-1106.47974	188.24788	25.30108	-815.28925	-93.94582	-10.24532
351	2.917	887.02332	73.08406	1475.22961	-257.18970	29.44644	1239.34863	-949.08167	-0.95184	1272.78357	244.54839	169.35973	-2.13723	26.32565	-157.22906	96.40623	-1074.77979	185.33060	28.34657	-839.56927	-94.55971	-10.45677
352	2.925	889.63074	72.24268	1471.71973	-259.74734	27.47780	1236.97754	-948.83063	-0.64288	1270.63623	220.49541	168.79565	-2.48379	57.03442	-157.32938	94.78445	-1042.20654	181.63809	31.06269	-863.83997	-95.17751	-10.55593
353	2.933	892.10901	71.39948	1468.47644	-262.28696	25.28047	1235.25061	-948.60779	-0.05373	1268.90247	196.42516	168.27563	-2.83785	88.35275	-156.85143	92.94106	-1009.44409	176.71049	33.57603	-888.11731	-95.78237	-10.65508
354	2.942	894.46265	70.59148	1465.56177	-264.69214	23.14647	1234.16455	-948.41168	0.74491	1267.70544	172.28328	167.76227	-3.12723	120.43109	-155.74649	90.52106	-977.00983	170.61423	36.16620	-912.40784	-96.36494	-10.85169
355	2.950	896.72797	69.84839	1463.00537	-266.85355	21.28721	1233.75684	-948.21344	1.65352	1267.08582	148.01561	167.23584	-3.26963	153.17661	-153.97212	87.51213	-944.89539	163.88657	38.96952	-936.73486	-96.89996	-11.14756
356	2.958	898.95886	69.19482	1460.80420	-268.63922	19.79714	1234.09399	-947.99988	2.53691	1267.04443	123.56587	166.62689	-3.26843	186.33325	-151.48305	84.19232	-912.76575	156.93317	41.88995	-961.15680	-97.36726	-11.41891
357	2.967	901.20801	68.63858	1458.93176	-269.91455	18.68175	1235.21777	-947.78180	3.26584	1267.58081	98.91341	165.89313	-3.20314	219.59290	-148.19199	80.86052	-880.37701	149.84564	44.69874	-985.71008	-97.83715	-11.49619
358	2.975	903.51318	68.16878	1457.34888	-270.58496	17.89016	1237.11646	-947.56506	3.76065	1268.69556	74.10158	165.14978	-3.13859	252.68835	-143.98689	77.62767	-847.80310	142.60088	47.16350	-1010.35443	-98.45105	-11.31820
359	2.983	905.89734	67.75983	1456.00977	-270.62527	17.33144	1239.73096	-947.32404	4.00053	1270.39160	49.18523	164.52831	-3.10282	285.50458	-138.81023	74.38521	-815.37488	135.19753	49.13249	-1035.07092	-99.21913	-11.00131
360	2.992	908.37866	67.37720	1454.86560	-270.07635	16.89741	1242.96680	-947.00464	4.01012	1272.67371	24.17395	163.98430	-3.11893	318.16388	-132.73599	70.88695	-783.48206	127.75234	50.56600	-1059.94189	-99.97263	-10.71963
361	3.000	910.97595	66.99252	1453.86572	-269.01752	16.49734	1246.70447	-946.54102	3.84058	1275.52332	-0.96568	163.40370	-3.17972	350.94397	-126.02113	66.93813	-752.40955	120.54839	51.46875	-1085.03967	-100.58374	-10.55046
362	3.008	913.70569	66.58977	1452.95996	-267.53687	16.08968	1250.80627	-945.86816	3.54477	1278.87756	-26.26750	162.77629	-3.22314	383.94019	-119.08687	62.64991	-722.34265	113.94447	51.80970	-1110.33911	-101.08743	-10.47022
363	3.017	916.57916	66.15759	1452.09851	-265.71326	15.69037	1255.12341	-944.94031	3.16911	1282.62061	-51.71339	162.16235	-3.19672	416.64716	-112.38688	58.49378	-693.49921	108.29688	51.52831	-1135.71521	-101.62992	-10.40196
364	3.025	919.59845	65.69467	1451.22839	-263.61005	15.34890	1259.50342	-943.75446	2.76960	1286.58484	-77.22603	161.60304	-3.10762	447.85822	-106.23135	54.95348	-666.17493	103.99622	50.56952	-1160.87207	-102.41513	-10.17655
365	3.033	922.75061	65.21890	1450.29041	-261.27554	15.11886	1263.79761	-942.36176	2.41622	1290.56299	-102.68409	161.12129	-2.93631	476.07684	-100.69781	52.03457	-640.68683	101.45998	48.87489	-1185.29517	-103.63687	-9.46642
366	3.042	926.00500	64.75076	1449.22778	-258.74335	15.04675	1267.86475	-940.86829	2.15919	1294.33826	-127.86437	160.75298	-2.49326	500.12274	-95.69015	49.15283	-617.33984	101.03281	46.37380	-1208.41528	-105.37905	-7.86862
367	3.050	929.30853	64.29286	1447.99377	-256.03625	15.16280	1271.57532	-939.42352	1.96816	1297.72656	-152.37486	160.57166	-1.38092	519.46631	-91.08835	45.53460	-596.41162	102.92442	43.03074	-1229.89172	-107.55719	-5.18284
368	3.058	932.58063	63.83866	1446.55859	-253.17639	15.45816	1274.81628	-938.17047	1.72264	1300.59985	-175.71503	160.67140	0.83880	534.23120	-86.85742	40.68240	-578.15930	107.18835	38.89370	-1249.70081	-109.95094	-1.58487
369	3.067	935.71747	63.39098	1444.91541	-250.19824	15.87214	1277.49512	-937.17316	1.29519	1302.87537	-197.36639	161.09480	4.39503	545.03223	-83.01972	34.48559	-562.87756	113.66043	34.07177	-1267.99048	-112.28740	2.52930
370	3.075	938.60962	62.96085	1443.08057	-247.15253	16.31909	1279.53979	-936.39471	0.63195	1304.50085	-216.77670	161.83101	9.28132	552.63818	-79.60049	27.15096	-550.91010	121.92456	28.68786	-1284.91418	-114.29445	6.81592
371	3.083	941.15955	62.55564	1441.08215	-244.09442	16.73698	1280.89856	-935.73792	-0.23839	1305.46375	-233.30460	162.92462	15.47324	557.47699	-76.72174	19.28494	-542.57581	131.42090	22.88406	-1300.41772	-115.74675	11.13634
372	3.092	943.28894	62.17242	1438.95020	-241.06992	17.11325	1281.53723	-935.06543	-1.22278	1305.81995	-246.20053	164.55008	23.14119	559.24194	-74.70889	11.91913	-538.10919	141.54971	16.82170	-1313.98157	-116.54344	15.60229
373	3.100	944.94598	61.80116	1436.70898	-238.11667	17.47570	1281.43469	-934.19568	-2.18830	1305.71484	-254.58372	166.89328	32.63813	556.86353	-73.93664	6.13968	-537.65210	151.59323	10.60984	-1324.67065	-116.69830	20.50667
374	3.108	946.11670	61.44261	1434.37268	-235.27303	17.86729	1280.58252	-932.94910	-3.01309	1305.34912	-257.51935	169.92876	44.04371	548.99677	-74.45851	2.47025	-541.36328	160.64896	4.31793	-1331.47778	-116.26306	26.01717
375	3.117	946.83075	61.12532	1431.94543	-232.58334	18.32143	1278.99768	-931.24567	-3.64109	1304.87109	-254.47513	173.41022	56.48474	534.87830	-75.79912	0.55682	-549.61047	167.79877	-1.78037	-1333.54272	-115.37733	31.77986
376	3.125	947.15533	60.89361	1429.43091	-230.09900	18.85004	1276.73547	-929.16504	-4.09933	1304.26245	-245.85526	177.06374	68.15501	514.99634	-77.24519	-0.41448	-562.83765	172.42307	-7.00295	-1330.24377	-114.35472	36.89223
377	3.133	947.19019	60.77468	1426.84021	-227.87555	19.44649	1273.88855	-926.90350	-4.46657	1303.36316	-232.80342	180.69995	77.42072	491.11288	-78.36015	-1.03967	-580.99951	174.48991	-10.60835	-1321.27563	-113.60464	40.34922
378	3.142	947.06781	60.76511	1424.19653	-225.96967	20.09072	1270.57446	-924.68066	-4.81604	1302.02466	-216.43594	184.24393	83.91594	465.44470	-79.10881	-1.52634	-603.18250	174.62845	-12.49632	-1306.60266	-113.41936	41.53197
379	3.150	946.94330	60.85014	1421.52881	-224.43979	20.75546	1266.91882	-922.68982	-5.18016	1300.19629	-197.44437	187.71881	88.43697	439.53101	-79.61979	-1.90487	-627.81012	173.80475	-13.24464	-1286.33948	-113.80344	40.40028
380	3.158	946.96399	61.02618	1418.85986	-223.34537	21.42823	1263.04346	-921.08856	-5.55653	1297.89221	-176.22148	191.12163	91.96544	413.93484	-80.00374	-2.23269	-653.28430	172.78217	-13.47484	-1260.73059	-114.49365	37.42495
381	3.167	947.22656	61.30584	1416.20068	-222.74530	22.14017	1259.05835	-919.99756	-5.92662	1295.15430	-153.08121	194.34554	94.98146	388.73969	-80.33263	-2.65363	-678.64050	171.84183	-13.58517	-1230.25256	-115.12502	33.39013
382	3.175	947.74487	61.71470	1413.56055	-222.70398	22.96977	1255.06165	-919.49701	-6.27393	1292.04468	-128.37531	197.24663	97.48992	363.89670	-80.69290	-3.26239	-703.62653	170.96500	-13.86942	-1195.67065	-115.40095	29.16157
383	3.183	948.45374	62.27566	1410.96680	-223.29901	24.01624	1251.14917	-919.60229	-6.60381	1288.64661	-102.47096	199.68593	99.31682	339.29504	-81.18641	-3.98926	-728.31372	170.13571	-14.45827	-1157.92371	-115.16223	25.48832
384	3.192	949.24121	62.97949	1408.48962	-224.60983	25.36515	1247.42786	-920.23340	-6.94655	1285.08289	-75.66759	201.52380	100.27880	314.83133	-81.86659	-4.67204	-752.82788	169.38260	-15.23498	-1117.94202	-114.34105	22.86950
385	3.200	949.97803	63.77922	1406.25635	-226.67287	27.05557	1244.02258	-921.21777	-7.34207	1281.52075	-48.14992	202.67981	100.24751	290.46582	-82.71880	-5.19965	-777.24841	168.66795	-15.95044	-1076.49194	-112.90835	21.55047
386	3.208	950.53607	64.62608	1404.43518	-229.41574	29.04512	1241.06812	-922.33685	-7.82867	1278.13452	-19.96071	203.20953	99.21653	266.20630	-83.66506	-5.59799	-801.57898	167.89023	-16.39776	-1034.07959	-110.87330	21.63795
387	3.217	950.80762	65.49856	1403.19568	-232.62128	31.18604	1238.69568	-923.39923	-8.44143	1275.05408	8.98927	203.30833	97.32496	242.05872	-84.58092	-5.98363	-825.82166	166.99689	-16.53773	-991.06921	-108.28587	23.17467
388	3.225	950.72559	66.39307	1402.66663	-235.96803	33.24946	1237.01001	-924.31244	-9.20986	1272.33936	38.83617	203.21413	94.77253	217.99649	-85.39237	-6.40609	-850.04071	166.04276	-16.53083	-948.03943	-105.18913	26.08375
389	3.233	950.27191	67.31311	1402.90930	-239.13216	35.01460	1236.07092	-925.10895	-10.15126	1270.00024	69.66716	203.07689	91.71021	193.95508	-86.14195	-6.77156	-874.32172	165.12767	-16.60995	-906.02246	-101.56194	30.09117
390	3.242	949.47040	68.27832	1403.91333	-241.87839	36.36475	1235.89465	-925.88477	-11.25774	1268.06396	101.50154	202.93782	88.21674	169.85434	-86.89836	-6.96309	-898.69751	164.31593	-16.88271	-866.25195	-97.32469	34.73272
391	3.250	948.37500	69.31630	1405.62500	-244.08165	37.30810	1236.48145	-926.69067	-12.48224	1266.62854	134.33626	202.80542	84.33844	145.64352	-87.66049	-6.98736	-923.12170	163.63593	-17.25024	-829.49573	-92.35883	39.41729
392	3.258	947.05896	70.43427	1407.97778	-245.69147	37.91691	1237.82996	-927.46869	-13.74733	1265.84412	168.16243	202.68651	80.09939	121.31412	-88.40328	-6.95096	-947.51917	163.08667	-17.50607	-795.54761	-86.53946	43.54845
393	3.267	945.59662	71.62148	1410.90552	-246.69672	38.26276	1239.91931	-928.07263	-14.97548	1265.84558	202.92430	202.54468	75.48525	96.86133	-89.13725	-6.92496	-971.89368	162.57040	-17.53909	-763.40906	-79.84593	46.70047
394	3.275	944.04706	72.87695	1414.33948	-247.11996	38.40741	1242.68884	-928.33972	-16.11772	1266.70032	238.47658	202.24675	70.49383	72.26733	-89.86786	-6.88873	-996.38019	161.93936	-17.42790	-731.98993	-72.46411	48.74426
395	3.283	942.45624	74.21886	1418.20520	-247.01859	38.41962	1246.04199	-928.17285	-17.17139	1268.39392	274.57501	201.54886	65.22617	47.51962	-90.57079	-6.79264	-1021.15210	161.19339	-17.31105	-700.62445	-64.77241	49.85056
396	3.292	940.86603	75.67356	1422.42358	-246.46899	38.36912	1249.86328	-927.59662	-18.17192	1270.84253	310.91937	200.18787	59.89552	22.61163	-91.24347	-6.63451	-1046.27051	160.46268	-17.24311	-669.08698	-57.25026	50.35737
397	3.300	939.31671	77.25839	1426.91541	-245.54131	38.30543	1254.03271	-926.74365	-19.14902	1273.91321	347.26831	198.07878	54.76773	-2.45648	-91.91290	-6.47009	-1071.64551	159.80563	-17.20387	-637.45508	-50.39806	50.57587
398	3.308	937.84332	78.97023	1431.60217	-244.28656	38.24514	1258.43408	-925.77173	-20.07888	1277.43909	383.55560	195.45378	50.16688	-27.67377	-92.57715	-6.35094	-1097.12634	159.18108	-17.17686	-606.13818	-44.65887	50.64096
399	3.317	936.47076	80.78624	1436.40503	-242.74319	38.17186	1262.95837	-924.78503	-20.87480	1281.22607	419.80872	192.79883	46.53008	-53.04352	-93.20136	-6.26391	-1122.57544	158.56580	-17.13948	-575.92078	-40.33665	50.41679
400	3.325	935.21112	82.66714	1441.24341	-240.94693	38.04699	1267.50183	-923.83044	-21.42093	1285.06042	455.75342	190.63840	44.29688	-78.56921	-93.80177	-6.13265	-1147.82324	158.06403	-16.88449	-547.79297	-37.59633	49.48485
401	3.333	934.05511	84.56390	1446.04004	-238.93152	37.82511	1271.96057	-922.95148	-21.62236	1288.71851	490.37061	189.27052	43.53888	-104.12170	-94.50945	-5.77745	-1172.56885	157.90707	-15.87336	-522.64032	-36.53894	47.29451
402	3.342	932.95715	86.43373	1450.73108	-236.72974	37.47140	1276.22437	-922.21918	-21.44093	1291.98950	521.87897	188.56396	43.56519	-129.28680	-95.52616	-4.75447	-1196.40833	158.24341	-13.46307	-500.99640	-37.29322	43.48669
403	3.350	931.83514	88.25592	1455.27356	-234.37724	36.97843	1280.17395	-921.70135	-20.90203	1294.71399	548.30084	187.97729	42.98162	-153.38690	-97.00858	-2.36353	-1218.98950	158.96103	-9.40082	-482.98444	-40.09293	38.23027
404	3.358	930.59045	90.03089	1459.64673	-231.91251	36.37000	1283.68506	-921.41229	-20.08492	1296.81738	568.31903	186.89072	40.48139	-175.64935	-98.98978	1.95972	-1240.10693	159.79857	-4.02346	-468.45056	-45.23222	32.28835
405	3.367	929.13074	91.76208	1463.84583	-229.37744	35.68797	1286.64087	-921.29688	-19.10860	1298.31482	581.99249	185.11195	35.77788	-195.27289	-101.44804	8.32545	-1259.72791	160.48772	2.00653	-457.18494	-52.84792	26.71474
406	3.375	927.38263	93.44008	1467.87000	-226.82333	34.97169	1288.94385	-921.24670	-18.10582	1299.28284	590.85791	183.01822	29.67598	-211.33655	-104.48238	16.56458	-1277.78259	160.78539	8.10956	-449.13593	-62.67593	22.37861
407	3.383	925.29358	95.04061	1471.71460	-224.31335	34.24228	1290.52002	-921.12079	-17.18794	1299.81628	597.07861	181.08704	23.34631	-222.80438	-108.35995	26.60764	-1293.67957	160.64722	14.09216	-444.49329	-73.99519	19.58304
408	3.392	922.83026	96.53384	1475.36365	-221.91333	33.50128	1291.31299	-920.77441	-16.42971	1300.00305	602.09174	179.50806	17.75574	-228.68646	-113.33092	38.63770	-1306.26917	160.38113	20.12252	-443.57428	-85.78334	17.89664
409	3.400	919.97711	97.89384	1478.78662	-219.67882	32.73964	1291.27783	-920.09991	-15.88684	1299.91785	605.79144	178.30827	13.50108	-228.23346	-119.39454	52.70330	-1314.50378	160.37186	26.34176	-446.64716	-96.91159	16.23705
410	3.408	916.73865	99.10563	1481.94263	-217.64529	31.95047	1290.38733	-919.06152	-15.61137	1299.60303	606.72211	177.50793	10.63498	-221.36749	-126.23903	67.79121	-1317.88757	160.66621	32.43556	-453.82867	-106.29475	13.35948
411	3.417	913.14514	100.17094	1484.79041	-215.82263	31.14089	1288.65088	-917.71106	-15.62941	1299.03918	602.94147	177.03273	8.60262	-209.17584	-133.37186	81.47921	-1316.26331	161.11325	37.54981	-465.06995	-113.08466	8.71652
412	3.425	909.25452	101.10452	1487.29858	-214.19615	30.33236	1286.12427	-916.17627	-15.91032	1298.15247	592.96613	176.64392	6.72778	-193.52899	-140.27856	91.33179	-1309.53210	161.83395	40.60843	-480.18799	-117.01315	3.06647
413	3.433	905.15222	101.92519	1489.45361	-212.73834	29.55349	1282.90027	-914.62921	-16.38587	1296.86011	576.48022	176.10902	4.85604	-175.88489	-146.53693	96.86737	-1297.68933	163.22336	40.75334	-498.91034	-118.65738	-1.94899
414	3.442	900.95648	102.65401	1491.26636	-211.42816	28.84045	1279.09302	-913.24744	-16.99135	1295.11487	554.67139	175.43134	3.31921	-156.71454	-151.92589	99.71017	-1280.89063	165.59738	37.79787	-520.79504	-119.13504	-5.12610
415	3.450	896.82330	103.31886	1492.77002	-210.26906	28.23902	1274.82263	-912.16724	-17.65607	1292.92700	529.75714	174.74132	2.38066	-135.97552	-156.45959	101.84750	-1259.51245	168.91830	32.54705	-544.97412	-119.38544	-6.53080
416	3.458	892.93286	103.95455	1494.00439	-209.29959	27.79905	1270.20569	-911.44489	-18.28383	1290.36511	503.82837	174.04163	1.96076	-113.61249	-160.29428	104.14204	-1234.48438	172.60956	26.65013	-570.24042	-119.78372	-6.99004
417	3.467	889.45862	104.58867	1494.99243	-208.59222	27.56772	1265.35217	-911.06854	-18.79324	1287.53674	478.09485	173.25812	1.77519	-89.58746	-163.60297	106.31012	-1207.47437	175.72467	22.04873	-595.63843	-120.29129	-7.19565
418	3.475	886.53229	105.22585	1495.72876	-208.24345	27.58198	1260.36743	-911.00793	-19.17232	1284.56470	452.93341	172.38074	1.52463	-63.86566	-166.48280	107.71398	-1180.19360	177.58890	20.14109	-620.78125	-120.77509	-7.42744
419	3.483	884.22052	105.85017	1496.18713	-208.36777	27.85161	1255.35376	-911.23798	-19.47004	1281.57678	428.23425	171.43477	1.03041	-36.61078	-168.91165	108.02813	-1153.26514	178.18918	20.95546	-645.64136	-121.20287	-7.74157
420	3.492	882.52185	106.43702	1496.34436	-209.09503	28.32761	1250.41589	-911.72070	-19.73097	1278.69861	403.75500	170.47107	0.34070	-8.30518	-170.78645	107.45329	-1126.01343	177.89902	23.33589	-670.28705	-121.63400	-8.16088
421	3.500	881.37854	106.96565	1496.21045	-210.55238	28.86763	1245.67957	-912.38043	-19.94127	1276.03418	379.36060	169.60966	-0.31870	20.46344	-171.99998	106.52613	-1097.50610	177.07623	26.12644	-694.76758	-122.11452	-8.69504
422	3.508	880.69287	107.43657	1495.84058	-212.80899	29.23219	1241.30859	-913.10687	-20.03229	1273.64648	355.04395	168.94710	-0.76644	49.32587	-172.47173	105.71983	-1067.57764	175.88449	28.91158	-719.10858	-122.64149	-9.27113
423	3.517	880.34479	107.87632	1495.32874	-215.79742	29.14841	1237.49097	-913.79315	-19.93031	1271.55847	330.82483	168.41962	-1.02789	78.21985	-172.13712	105.12707	-1036.77490	174.22900	31.82175	-743.34332	-123.20418	-9.73844
424	3.525	880.21045	108.31634	1494.79382	-219.29245	28.43480	1234.38708	-914.38287	-19.60387	1269.77966	306.67462	167.89226	-1.26739	107.23401	-170.93323	104.44718	-1005.64673	171.77954	35.03190	-767.51868	-123.80708	-9.98667
425	3.533	880.17834	108.77641	1494.35901	-223.00742	27.10101	1232.07520	-914.89063	-19.07355	1268.33789	282.52185	167.32115	-1.60969	136.42767	-168.81354	103.26472	-974.30493	168.13354	38.45327	-791.68250	-124.44980	-10.05177
426	3.542	880.15973	109.27243	1494.13184	-226.72652	25.33074	1230.54333	-915.38965	-18.39784	1267.29309	258.31635	166.71770	-2.05202	165.77264	-165.78244	101.35287	-942.54712	163.12366	41.83504	-815.87793	-125.10202	-10.09186
427	3.550	880.09125	109.82359	1494.19861	-230.34378	23.37568	1229.75000	-915.97522	-17.64850	1266.72668	234.05544	166.06546	-2.49849	195.19864	-161.86122	98.72501	-910.23987	157.03467	45.06627	-840.16119	-125.70203	-10.25184
428	3.558	879.93433	110.44483	1494.62891	-233.80710	21.46416	1229.69226	-916.71698	-16.86724	1266.71130	209.74940	165.35080	-2.84165	224.63684	-157.03171	95.50014	-877.56860	150.37386	48.24168	-864.61713	-126.17648	-10.54509
429	3.567	879.67419	111.14075	1495.47253	-237.05159	19.76624	1230.40588	-917.62854	-16.04048	1267.27649	185.40230	164.62747	-3.01753	254.00360	-151.26880	91.81036	-844.99402	143.42758	51.49409	-889.31653	-126.47946	-10.86250
430	3.575	879.31982	111.91207	1496.75342	-239.97452	18.38420	1231.91235	-918.68134	-15.14260	1268.39514	160.97884	164.01970	-3.01264	283.18118	-144.59195	87.77734	-813.07251	136.22778	54.85320	-914.23181	-126.66701	-11.07311
431	3.583	878.90161	112.75972	1498.46143	-242.45386	17.34488	1234.18665	-919.83319	-14.20161	1270.01270	136.37804	163.59308	-2.88365	312.07236	-137.06244	83.47517	-782.29456	128.78326	58.10359	-939.21472	-126.93219	-11.11391
432	3.592	878.46338	113.67710	1500.55054	-244.38904	16.60912	1237.17053	-921.02557	-13.29330	1272.09668	111.50801	163.21964	-2.75706	340.71710	-128.78256	78.88245	-752.95715	121.06684	60.71928	-964.09576	-127.48473	-11.00759
433	3.600	878.05273	114.65191	1502.94995	-245.73413	16.10510	1240.79431	-922.17139	-12.47575	1274.65967	86.38182	162.69972	-2.71458	369.34625	-119.94900	73.93398	-725.11462	112.97902	62.11977	-988.83240	-128.36945	-10.80852
434	3.608	877.71210	115.67793	1505.57874	-246.50296	15.76122	1244.98401	-923.17529	-11.76774	1277.73267	61.10573	161.99167	-2.70159	398.23563	-110.89790	68.71881	-698.67188	104.60411	62.04544	-1013.57434	-129.42976	-10.56203
435	3.617	877.47253	116.75157	1508.35730	-246.74837	15.52498	1249.65344	-923.97076	-11.18878	1281.30554	35.78099	161.18472	-2.62855	427.37695	-102.06370	63.65012	-673.55365	96.38837	60.67255	-1038.53955	-130.45149	-10.31133
436	3.625	877.34888	117.85685	1511.21008	-246.54007	15.37173	1254.69153	-924.53748	-10.76961	1285.28784	10.43977	160.32724	-2.50801	456.17041	-93.88940	59.35195	-649.75421	88.94775	58.44158	-1063.79224	-131.33807	-10.08166
437	3.633	877.33948	118.96217	1514.06384	-245.95538	15.30089	1259.95935	-924.89417	-10.51465	1289.51160	-14.93608	159.43881	-2.41798	483.39072	-86.71293	56.19704	-627.22705	82.82535	55.78666	-1089.14270	-132.16673	-9.83371
438	3.642	877.42871	120.03355	1516.85156	-245.07698	15.32120	1265.29150	-925.09607	-10.39442	1293.76843	-40.34944	158.62143	-2.37630	507.52078	-80.62160	53.84249	-605.84924	78.42075	52.93206	-1114.16370	-133.13380	-9.41243
439	3.650	877.58575	121.04668	1519.51624	-243.98605	15.44323	1270.50281	-925.24451	-10.39427	1297.85339	-65.67809	158.04095	-2.25022	527.27374	-75.40601	51.31914	-585.60327	76.00130	49.85692	-1138.26868	-134.44995	-8.51074
440	3.658	877.75995	121.98621	1522.01282	-242.75006	15.68384	1275.40051	-925.46490	-10.56022	1301.56116	-90.57249	157.84258	-1.67684	542.01331	-70.70470	47.68227	-566.82874	75.71351	46.37042	-1160.94580	-136.19521	-6.76587
441	3.667	877.87787	122.83816	1524.31860	-241.41609	16.06211	1279.80298	-925.84204	-10.95951	1304.69958	-114.47651	158.07863	-0.11186	551.93591	-66.20026	42.54435	-550.28650	77.56669	42.18005	-1182.03455	-138.23734	-4.00945
442	3.675	877.85077	123.58320	1526.44373	-240.01236	16.58451	1283.56238	-926.38043	-11.58582	1307.18604	-136.77722	158.66980	2.87620	557.95740	-61.71612	36.06777	-536.89801	81.44397	37.03997	-1201.72009	-140.32169	-0.40600
443	3.683	877.59467	124.19256	1528.42737	-238.55376	17.23841	1286.58533	-927.02472	-12.34659	1309.08289	-156.91330	159.49786	7.37040	561.22095	-57.24143	28.75973	-527.32629	87.18887	31.00724	-1220.20386	-142.24677	3.69579
444	3.692	877.04944	124.62921	1530.31836	-237.05067	17.99728	1288.83533	-927.69464	-13.13656	1310.50537	-174.30554	160.58948	13.22679	562.41486	-52.98175	21.39785	-521.76721	94.66345	24.53405	-1237.33521	-143.95825	7.98620
445	3.700	876.18610	124.85467	1532.14905	-235.52203	18.82797	1290.31165	-928.30151	-13.88642	1311.54016	-188.25912	162.21521	20.39771	561.40179	-49.36988	14.84167	-520.07782	103.62006	18.25136	-1252.49744	-145.46906	12.25992
446	3.708	875.00171	124.84587	1533.90405	-234.00636	19.69647	1291.02185	-928.76208	-14.56378	1312.22571	-197.99750	164.76547	29.13712	557.40729	-46.88401	9.61411	-522.05157	113.50761	12.63800	-1264.88074	-146.68045	16.42116
447	3.717	873.50116	124.63026	1535.49829	-232.56174	20.57467	1290.96594	-929.02075	-15.15239	1312.56360	-202.76712	168.47763	39.77274	549.53217	-45.76166	5.72852	-527.62500	123.45147	7.75526	-1273.83789	-147.41850	20.55300
448	3.725	871.67615	124.30573	1536.80481	-231.24994	21.44368	1290.14331	-929.05695	-15.62002	1312.53870	-202.10110	173.30032	51.98623	537.27881	-45.84028	2.97866	-536.91895	132.38144	3.18620	-1278.84448	-147.77199	24.85389
449	3.733	869.50739	124.00132	1537.72461	-230.11336	22.28569	1288.57385	-928.87836	-15.91473	1312.13989	-196.25215	178.94151	64.34000	520.78076	-46.64916	1.16651	-550.11462	139.27570	-1.51084	-1279.30615	-148.19521	29.27897
450	3.742	866.99451	123.80860	1538.23254	-229.16531	23.07491	1286.31384	-928.52539	-16.00196	1311.37903	-186.19949	184.95711	74.95087	500.58878	-47.69139	0.02229	-567.12427	143.51207	-6.09219	-1274.68018	-149.14470	33.22314
451	3.750	864.18890	123.75031	1538.37415	-228.40503	23.78575	1283.45703	-928.08136	-15.90148	1310.30054	-173.04385	190.93633	82.81940	477.54681	-48.65108	-0.74123	-587.33386	145.13631	-9.73037	-1264.67102	-150.78195	35.70348
452	3.758	861.19806	123.81182	1538.24072	-227.84306	24.41144	1280.12317	-927.66211	-15.69501	1308.95447	-157.55826	196.68965	88.31593	452.85727	-49.39207	-1.25614	-609.85864	144.86777	-11.96475	-1249.21350	-152.99042	35.94722
453	3.767	858.16492	123.99409	1537.93530	-227.51773	24.97347	1276.44055	-927.38995	-15.49496	1307.31360	-140.20940	202.20557	92.45592	427.67151	-49.89691	-1.59482	-633.86707	143.73576	-13.10789	-1228.42590	-155.46519	33.85754
454	3.775	855.24408	124.32842	1537.54382	-227.49854	25.51984	1272.52771	-927.37360	-15.39795	1305.22546	-121.27785	207.50531	96.00799	402.58032	-50.23369	-1.90283	-658.57300	142.52385	-13.69395	-1202.67407	-157.80040	30.04769
455	3.783	852.57922	124.85070	1537.11816	-227.88039	26.11953	1268.48181	-927.70129	-15.44904	1302.52209	-100.94730	212.56491	99.20490	377.70166	-50.50553	-2.32668	-683.37097	141.52209	-14.02158	-1172.62671	-159.63358	25.54183
456	3.792	850.27197	125.56975	1536.67664	-228.77383	26.85652	1264.37817	-928.43408	-15.62436	1299.18921	-79.37852	217.29662	101.92934	352.99756	-50.79980	-2.92402	-708.02997	140.70801	-14.25465	-1139.18774	-160.74106	21.36485
457	3.800	848.35284	126.45482	1536.22327	-230.29675	27.82406	1260.28247	-929.57520	-15.85699	1295.40466	-56.71971	221.59833	103.98310	328.41211	-51.18706	-3.63892	-732.58057	139.98555	-14.54759	-1103.31653	-160.99307	18.23008
458	3.808	846.77075	127.44924	1535.77795	-232.55956	29.11469	1256.27234	-931.03180	-16.08812	1291.45581	-33.10045	225.40253	105.22789	303.88953	-51.72587	-4.34415	-757.12103	139.25858	-14.96292	-1065.82715	-160.29399	16.45227
459	3.817	845.41046	128.49738	1535.39819	-235.62912	30.79804	1252.45752	-932.62579	-16.29930	1287.63232	-8.63741	228.69908	105.61038	279.38010	-52.43548	-4.94706	-781.71008	138.43127	-15.45025	-1027.25293	-158.61728	16.04732
460	3.825	844.12872	129.56290	1535.17761	-239.47147	32.88901	1248.98254	-934.17755	-16.51793	1284.13098	16.58229	231.53140	105.13187	254.85593	-53.28839	-5.44512	-806.33936	137.46185	-15.91177	-987.86328	-156.04298	16.91522
461	3.833	842.79297	130.62672	1535.22424	-243.90335	35.31736	1246.00256	-935.60229	-16.79809	1281.01379	42.52992	233.93452	103.82265	230.32007	-54.23326	-5.88889	-830.98132	136.42738	-16.23249	-947.94006	-152.68553	18.97829
462	3.842	841.30896	131.67847	1535.63550	-248.60559	37.91435	1243.64209	-936.93610	-17.19260	1278.24548	69.22768	235.93999	101.79041	205.80170	-55.21095	-6.30863	-855.63318	135.46167	-16.36814	-908.20569	-148.59486	22.15922
463	3.850	839.63135	132.71640	1536.48035	-253.21509	40.44147	1241.96191	-938.27924	-17.73743	1275.77100	96.69106	237.63565	99.25624	181.31348	-56.15531	-6.65639	-880.31799	134.61496	-16.43803	-869.94067	-143.80118	26.25324
464	3.858	837.75757	133.74536	1537.79004	-257.42957	42.67621	1240.96606	-939.72180	-18.45721	1273.57996	124.89482	239.13153	96.45672	156.80322	-57.01067	-6.84148	-905.06067	133.83653	-16.62637	-834.46997	-138.40292	30.83859
465	3.867	835.71570	134.76776	1539.55945	-261.04388	44.50391	1240.64038	-941.29785	-19.37123	1271.73389	153.80684	240.49591	93.49368	132.17157	-57.77184	-6.84947	-929.85010	133.07947	-16.98454	-802.33966	-132.47220	35.32204
466	3.875	833.55261	135.78156	1541.75647	-263.93530	45.93291	1240.98230	-942.96167	-20.46898	1270.34961	183.40828	241.72046	90.28327	107.33688	-58.48571	-6.77985	-954.63965	132.35887	-17.37040	-772.92419	-125.93749	39.16615
467	3.883	831.32251	136.79538	1544.33362	-266.05908	47.03769	1241.99683	-944.58618	-21.68567	1269.55505	213.64632	242.69392	86.63656	82.29340	-59.21362	-6.73226	-979.43408	131.69582	-17.59340	-744.89832	-118.70518	42.12466
468	3.892	829.08191	137.83856	1547.23401	-267.45358	47.90570	1243.67627	-946.00311	-22.93637	1269.45166	244.39436	243.24823	82.40989	57.11121	-59.98974	-6.70007	-1004.34344	131.04774	-17.61158	-717.10986	-110.88285	44.25029
469	3.900	826.89233	138.94043	1550.39160	-268.21902	48.62211	1245.98962	-947.06775	-24.17263	1270.09497	275.49670	243.27640	77.62520	31.86041	-60.79086	-6.61605	-1029.50415	130.34894	-17.52705	-689.02258	-102.84175	45.76797
470	3.908	824.82062	140.10803	1553.73206	-268.47855	49.26899	1248.87878	-947.69635	-25.38488	1271.48596	306.86951	242.77109	72.44815	6.55237	-61.56414	-6.47124	-1054.97485	129.57211	-17.42150	-660.57764	-95.05693	46.97134
471	3.917	822.92987	141.33472	1557.17395	-268.35086	49.91187	1252.25684	-947.86981	-26.57317	1273.57141	338.55298	241.76799	67.08179	-18.84430	-62.28354	-6.33398	-1080.69800	128.70886	-17.30737	-631.94098	-87.90855	48.11248
472	3.925	821.27283	142.61609	1560.63232	-267.93600	50.57742	1256.01184	-947.64404	-27.73447	1276.25220	370.62805	240.37601	61.80092	-44.37482	-62.96146	-6.25781	-1106.54443	127.77837	-17.19803	-603.48120	-81.65645	49.28036
473	3.933	819.88751	143.95151	1564.02673	-267.30627	51.24193	1260.01758	-947.16602	-28.84489	1279.37817	402.96051	238.84682	57.08334	-70.07056	-63.63148	-6.22456	-1132.42822	126.87824	-17.13265	-575.88763	-76.51998	50.31583
474	3.942	818.79028	145.33542	1567.28357	-266.50583	51.83950	1264.14966	-946.63892	-29.83233	1282.74487	434.87708	237.50531	53.50969	-95.87982	-64.35422	-6.15688	-1158.32886	126.14476	-17.09646	-550.16425	-72.67618	50.76743
475	3.950	817.97009	146.74858	1570.33484	-265.55884	52.28849	1268.29102	-946.23340	-30.57875	1286.11340	465.06543	236.62454	51.34753	-121.57526	-65.24970	-5.85570	-1184.12500	125.67023	-16.86044	-527.38208	-70.18806	49.95057
476	3.958	817.39075	148.16006	1573.11792	-264.47559	52.52510	1272.32288	-946.02972	-30.95851	1289.23975	491.91339	236.29056	50.12269	-146.70746	-66.49010	-4.86712	-1209.48340	125.51719	-15.89745	-508.31323	-69.01669	47.25150
477	3.967	816.99554	149.53102	1575.58313	-263.25790	52.52827	1276.11548	-946.04706	-30.89712	1291.90588	514.05762	236.23520	48.64581	-170.67792	-68.22359	-2.55984	-1233.99268	125.72662	-13.59697	-493.18896	-69.16521	42.58936
478	3.975	816.71649	150.81160	1577.70032	-261.90958	52.32510	1279.53357	-946.30658	-30.41488	1293.96045	530.73755	235.95016	45.73602	-192.85254	-70.51116	1.52156	-1257.35962	126.20844	-9.72124	-481.77032	-70.80249	36.62899
479	3.983	816.48492	151.95178	1579.45020	-260.44763	51.97350	1282.44958	-946.83807	-29.60553	1295.34875	541.96661	235.12434	41.06784	-212.54510	-73.34081	7.43449	-1279.48315	126.72578	-4.60464	-473.70801	-74.18328	30.48725
480	3.992	816.23578	152.93063	1580.80676	-258.90811	51.53445	1284.75537	-947.62445	-28.58020	1296.09583	548.59521	233.80823	35.19559	-228.94318	-76.68298	15.00073	-1300.42041	127.05189	1.18481	-468.90057	-79.40765	25.14665
481	4.000	815.91187	153.76633	1581.73401	-257.34369	51.05594	1286.36707	-948.55353	-27.44861	1296.26880	551.95093	232.18497	28.87179	-241.17316	-80.55594	24.14585	-1320.21692	127.05876	7.27315	-467.57849	-86.23518	20.97439
482	4.008	815.47217	154.48750	1582.19727	-255.81595	50.57288	1287.22302	-949.42523	-26.32773	1295.96289	553.01843	230.48003	22.63644	-248.39899	-85.07890	35.13058	-1338.60913	126.66794	13.51477	-470.14966	-94.04388	17.56057
483	4.017	814.90125	155.10001	1582.17090	-254.38486	50.11171	1287.28174	-950.00995	-25.34136	1295.30054	551.78412	229.07074	16.91324	-249.87177	-90.38167	48.22700	-1354.79443	125.76124	19.71946	-476.97632	-101.89941	13.94774
484	4.025	814.20990	155.58551	1581.63733	-253.09491	49.69565	1286.52209	-950.13489	-24.61588	1294.40527	547.26270	228.39471	12.09285	-245.27618	-96.35994	62.60698	-1367.54993	124.26033	25.51418	-488.18860	-108.75715	9.31224
485	4.033	813.42383	155.92813	1580.58801	-251.96393	49.34507	1284.94995	-949.75934	-24.25764	1293.35742	538.12799	228.56975	8.38549	-235.31879	-102.57265	75.70215	-1375.73169	122.43733	30.54135	-503.59064	-113.79022	3.81188
486	4.042	812.57727	156.13083	1579.03088	-250.98499	49.06686	1282.60474	-948.98273	-24.30557	1292.16943	523.56079	229.13606	5.69704	-221.60345	-108.43769	84.66738	-1378.76282	120.96045	34.66763	-522.72693	-116.72923	-1.32214
487	4.050	811.71631	156.20499	1577.00134	-250.14307	48.84189	1279.56140	-947.98541	-24.71743	1290.80505	503.84418	229.38918	3.78026	-205.58685	-113.51058	88.82086	-1376.68140	120.51716	37.94474	-544.99976	-117.99178	-4.86620
488	4.058	810.90002	156.15823	1574.56335	-249.43628	48.63157	1275.92737	-946.95941	-25.41018	1289.22290	480.36157	229.00781	2.45053	-187.90509	-117.63499	90.05956	-1369.81531	121.48175	40.36446	-569.52850	-118.38658	-6.63531
489	4.067	810.19916	155.99341	1571.79944	-248.89185	48.41351	1271.82935	-946.05731	-26.29062	1287.40100	454.95667	228.19263	1.59909	-168.69055	-120.92209	90.82664	-1358.41943	123.81070	41.54463	-595.10449	-118.60070	-7.30360
490	4.075	809.69940	155.70856	1568.79456	-248.57007	48.21804	1267.39343	-945.36810	-27.25877	1285.34656	429.07556	227.29352	1.15733	-147.98700	-123.61674	92.20996	-1342.48499	127.16255	40.78346	-620.71436	-118.94387	-7.61273
491	4.083	809.49603	155.30280	1565.61646	-248.55389	48.12234	1262.73193	-944.93591	-28.22298	1283.10693	403.40527	226.48700	1.03206	-125.73395	-125.95010	93.84152	-1321.89441	131.14975	37.65662	-645.97363	-119.44651	-7.94286
492	4.092	809.66687	154.78302	1562.30261	-248.93405	48.20349	1257.94214	-944.79303	-29.11307	1280.77039	378.11530	225.76846	1.00235	-101.75592	-128.02675	94.84885	-1296.83521	135.43246	32.54695	-670.93872	-120.05121	-8.35365
493	4.100	810.24017	154.15701	1558.86401	-249.80637	48.48750	1253.11731	-944.96472	-29.86049	1278.44128	353.17157	225.12219	0.81194	-76.05328	-129.81003	94.66849	-1268.09888	139.68971	26.68189	-695.74762	-120.71550	-8.79610
494	4.108	811.18036	153.42798	1555.30798	-251.27911	48.92274	1248.36267	-945.45679	-30.37392	1276.19897	328.46234	224.52951	0.34463	-49.08020	-131.20944	93.37164	-1237.16748	143.60487	21.82146	-720.45813	-121.42487	-9.24361
495	4.117	812.39709	152.60829	1551.66663	-253.46062	49.37958	1243.81079	-946.25244	-30.54833	1274.06689	303.85852	223.84721	-0.35812	-21.58301	-132.15190	91.56096	-1205.89136	146.72467	19.53445	-745.07013	-122.15533	-9.69138
496	4.125	813.76709	151.73593	1548.01721	-256.39642	49.66977	1239.62585	-947.32220	-30.30738	1272.02075	279.28430	222.93314	-1.15340	5.88812	-132.61426	89.94997	-1175.54053	148.46786	20.18843	-769.59753	-122.84988	-10.11416
497	4.133	815.15656	150.87415	1544.48096	-259.98004	49.60564	1235.99097	-948.63873	-29.65303	1270.03174	254.74001	221.88889	-1.86100	33.25931	-132.60632	88.86980	-1146.04956	148.67319	22.76328	-794.07971	-123.46637	-10.45486
498	4.142	816.44434	150.09048	1541.19739	-263.94189	49.09570	1233.07971	-950.18304	-28.67451	1268.10828	230.26576	220.99158	-2.36894	60.78778	-132.08148	88.06593	-1116.42969	147.86928	25.94515	-818.56177	-124.02318	-10.66625
499	4.150	817.54199	149.43076	1538.29407	-267.97821	48.20149	1231.00342	-951.93793	-27.49936	1266.30334	205.89180	220.40646	-2.68001	88.74628	-130.92651	86.97185	-1085.85693	146.57457	29.10417	-843.07172	-124.57048	-10.76380
500	4.158	818.40411	148.91418	1535.86499	-271.89752	47.10189	1229.77063	-953.86432	-26.23798	1264.70422	181.59550	220.06647	-2.84153	117.22302	-129.05986	85.19035	-1054.35486	144.76834	32.24366	-867.58795	-125.14645	-10.82176
501	4.167	819.02509	148.53909	1533.96167	-275.62549	46.00176	1229.31982	-955.87927	-24.96271	1263.42920	157.29268	219.75337	-2.90293	146.13855	-126.44738	82.73451	-1022.65997	142.26091	35.55807	-892.06531	-125.75896	-10.91427
502	4.175	819.43097	148.27982	1532.59363	-279.10400	45.05857	1229.59900	-957.85614	-23.71175	1262.62219	132.88960	219.25974	-2.92473	175.37006	-123.04151	79.89838	-991.54810	139.04413	39.12908	-916.52277	-126.38000	-11.06253
503	4.183	819.67297	148.09389	1531.73816	-282.23279	44.36005	1230.59534	-959.64740	-22.50521	1262.42810	108.34334	218.58067	-2.92677	204.79901	-118.78470	76.98276	-961.26593	135.17754	42.78109	-941.05542	-126.96092	-11.22593
504	4.192	819.81958	147.93933	1531.35083	-284.89740	43.93165	1232.30139	-961.12573	-21.36618	1262.95435	83.66096	217.91808	-2.85608	234.27634	-113.63640	74.13715	-931.50391	130.67294	46.13258	-965.72119	-127.47312	-11.34006
505	4.200	819.94324	147.77811	1531.37000	-287.02094	43.74507	1234.68555	-962.22961	-20.33318	1264.24072	58.87138	217.41165	-2.69280	263.63586	-107.55944	71.36969	-901.75208	125.63487	48.85513	-990.45477	-127.96478	-11.36147
506	4.208	820.11035	147.57355	1531.72290	-288.58502	43.73146	1237.69482	-962.99127	-19.44986	1266.25708	34.02403	216.97331	-2.54162	292.79150	-100.54973	68.62991	-871.66357	120.44186	50.91139	-1015.15588	-128.54829	-11.28828
507	4.217	820.38025	147.29422	1532.33496	-289.61874	43.81355	1241.26514	-963.53137	-18.73932	1268.91931	9.16167	216.46326	-2.51370	321.83286	-92.72406	65.88988	-841.22852	115.61530	52.48039	-1039.83630	-129.26483	-11.16126
508	4.225	820.80701	146.91808	1533.13818	-290.17377	43.94185	1245.32422	-964.00153	-18.18559	1272.11975	-15.73415	215.85309	-2.58419	351.00458	-84.35465	63.23365	-810.72186	111.44234	53.65687	-1064.60059	-130.03088	-11.01784
509	4.233	821.43341	146.43411	1534.07544	-290.30811	44.10596	1249.78979	-964.49976	-17.72731	1275.75684	-40.70982	215.15680	-2.64646	380.44492	-75.83835	60.94374	-780.51904	107.86974	54.33438	-1089.52234	-130.76654	-10.85138
510	4.242	822.28558	145.84082	1535.09497	-290.08472	44.32129	1254.56274	-965.02710	-17.27064	1279.74377	-65.77155	214.36679	-2.62540	409.72675	-67.60696	59.40622	-750.94720	104.81806	54.38744	-1114.59827	-131.47847	-10.66643
511	4.250	823.37195	145.14130	1536.14636	-289.57184	44.61035	1259.52209	-965.52374	-16.72533	1283.99438	-90.91754	213.48132	-2.52177	437.57956	-59.96393	58.73732	-722.27637	102.42299	53.79721	-1139.72510	-132.23022	-10.49525
512	4.258	824.68103	144.34387	1537.17664	-288.83472	44.99119	1264.52893	-965.94922	-16.04871	1288.38940	-116.15003	212.57950	-2.37112	462.18341	-52.97242	58.46467	-694.85101	100.94664	52.56110	-1164.62170	-133.13295	-10.25506
513	4.267	826.17542	143.46770	1538.12720	-287.92068	45.47986	1269.43372	-966.32800	-15.27964	1292.74377	-141.34872	211.86688	-2.09692	481.95535	-46.49751	57.68976	-669.20685	100.63566	50.58186	-1188.80029	-134.33104	-9.63315
514	4.275	827.78894	142.54868	1538.93188	-286.85278	46.09433	1274.08105	-966.72876	-14.53314	1296.81677	-166.17244	211.52406	-1.38608	496.29373	-40.35313	55.62559	-645.99402	101.70328	47.65801	-1211.73267	-135.88751	-8.20558
515	4.283	829.42938	141.64053	1539.52893	-285.64172	46.83694	1278.31421	-967.21869	-13.94050	1300.35498	-190.13797	211.55151	0.23016	505.75543	-34.42535	51.96389	-625.75427	104.37211	43.60602	-1233.12427	-137.69070	-5.72545
516	4.292	830.99030	140.79521	1539.87573	-284.30371	47.67404	1281.98926	-967.83655	-13.58280	1303.14050	-212.79662	211.86311	3.11712	511.56348	-28.65326	46.81502	-608.75946	108.86334	38.44692	-1253.00757	-139.54329	-2.30746
517	4.300	832.36713	140.02634	1539.95569	-282.86938	48.54451	1284.99780	-968.57507	-13.47535	1305.07202	-233.80806	212.38403	7.35823	514.84619	-22.94318	40.50418	-595.06909	115.27750	32.47029	-1271.56616	-141.28868	1.66579
518	4.308	833.47504	139.29942	1539.77344	-281.38400	49.38591	1287.28381	-969.36322	-13.59904	1306.25757	-252.77647	213.06798	12.81706	516.16211	-17.20379	33.49033	-584.77344	123.53397	26.12455	-1288.87097	-142.81427	5.80218
519	4.317	834.25946	138.56812	1539.34253	-279.90417	50.15862	1288.84119	-970.06573	-13.92223	1306.97131	-269.01996	214.04460	19.31968	515.52515	-11.48376	26.30538	-578.20898	133.45007	19.83753	-1304.68262	-144.03056	9.90361
520	4.325	834.70038	137.81818	1538.67358	-278.49335	50.86282	1289.68579	-970.53033	-14.37384	1307.45715	-281.63858	215.65860	26.83293	512.68311	-6.05708	19.41385	-575.94434	144.69991	13.85091	-1318.42358	-144.86850	14.00679
521	4.333	834.81061	137.07895	1537.77039	-277.21667	51.53473	1289.82544	-970.66644	-14.80580	1307.79028	-289.82434	218.20120	35.52295	507.26721	-1.36703	13.14920	-578.53381	156.59583	8.14242	-1329.43640	-145.21347	18.30804
522	4.342	834.62433	136.40302	1536.63000	-276.12561	52.21792	1289.25171	-970.49060	-15.02266	1307.90283	-293.01459	221.72951	45.45900	498.70892	2.16325	7.84794	-586.28723	168.00208	2.54469	-1337.24512	-144.88283	22.98524
523	4.350	834.18317	135.84015	1535.23779	-275.24069	52.93106	1287.95996	-970.10345	-14.87956	1307.66504	-290.99426	226.13159	56.05742	486.21420	4.34200	3.90238	-599.20685	177.51501	-2.89600	-1341.38818	-143.83890	27.92026
524	4.358	833.53003	135.42102	1533.56873	-274.54913	53.65923	1285.97302	-969.62500	-14.35160	1306.95313	-284.12100	231.17700	65.99110	469.13797	5.30444	1.41849	-616.89667	183.91238	-7.63093	-1341.13794	-142.44572	32.55219
525	4.367	832.71185	135.15268	1531.60632	-274.01947	54.37769	1283.34998	-969.14771	-13.50567	1305.70728	-273.23260	236.56790	73.98734	447.64572	5.40764	-0.00311	-638.41882	186.84500	-10.94527	-1335.69690	-141.30228	36.04450
526	4.375	831.78906	135.02228	1529.37158	-273.62262	55.08208	1280.17407	-968.73383	-12.43408	1303.94983	-259.18787	242.07237	79.70625	423.00061	5.02592	-0.86979	-662.44769	187.17065	-12.67794	-1324.59973	-140.74167	37.65403
527	4.383	830.84564	135.00606	1526.93005	-273.35324	55.79163	1276.54175	-968.42725	-11.24159	1301.74219	-242.62582	247.56485	83.72214	396.96082	4.46255	-1.44206	-687.69568	186.30911	-13.33113	-1307.78345	-140.61923	37.06541
528	4.392	829.98334	135.09201	1524.37109	-273.24442	56.53362	1272.56140	-968.25220	-10.05999	1299.14111	-224.01265	252.94867	86.83859	370.81699	3.93694	-1.84678	-713.24707	185.26349	-13.52034	-1285.49170	-140.53925	34.51369
529	4.400	829.29523	135.29921	1521.77478	-273.36777	57.34505	1268.35669	-968.22095	-9.01353	1296.20813	-203.66907	258.13644	89.54974	345.06421	3.51250	-2.21014	-738.66467	184.34802	-13.61083	-1258.26685	-140.14581	30.68919
530	4.408	828.83777	135.65909	1519.18921	-273.82190	58.29052	1264.06165	-968.35034	-8.16748	1293.04016	-181.78328	263.09457	91.93085	319.71851	3.08993	-2.64690	-763.84277	183.49496	-13.80533	-1226.90820	-139.21786	26.49874
531	4.417	828.61987	136.17975	1516.63269	-274.71930	59.46068	1259.80688	-968.65161	-7.53648	1289.77405	-158.48746	267.81671	93.79607	294.65488	2.55456	-3.23223	-788.78485	182.57376	-14.25642	-1192.34204	-137.61853	22.78832
532	4.425	828.60516	136.83301	1514.11975	-276.17175	60.94112	1255.70850	-969.10162	-7.13228	1286.56616	-133.91602	272.23822	94.92370	269.77762	1.89494	-3.95365	-813.54517	181.59113	-14.95485	-1155.48193	-135.27991	20.17373
533	4.433	828.71814	137.56259	1511.69397	-278.26700	62.77851	1251.87244	-969.64453	-6.98961	1283.55493	-108.20918	276.23761	95.17979	245.07385	1.16927	-4.69302	-838.20349	180.66479	-15.69275	-1117.10925	-132.21985	18.99695
534	4.442	828.85858	138.30215	1509.44092	-281.02594	64.96185	1248.40674	-970.22717	-7.15601	1280.81335	-81.51671	279.71970	94.52352	220.56955	0.43694	-5.30665	-862.78247	179.85474	-16.25273	-1077.78833	-128.49962	19.34300
535	4.450	828.92657	138.99652	1507.47473	-284.34735	67.40668	1245.42529	-970.83545	-7.65945	1278.32593	-53.99059	282.64603	93.00502	196.26807	-0.26391	-5.72782	-887.25867	179.15070	-16.55463	-1037.91528	-124.13339	21.11355
536	4.458	828.85046	139.61499	1505.90515	-287.99338	69.94156	1243.03528	-971.49951	-8.47805	1276.03235	-25.72226	285.01874	90.77904	172.11688	-0.93652	-5.98564	-911.64197	178.52588	-16.65901	-997.95654	-119.02255	24.12342
537	4.467	828.60437	140.15414	1504.80872	-291.65634	72.33414	1241.31641	-972.25549	-9.53574	1273.91455	3.30231	286.89966	88.08772	148.00580	-1.62146	-6.15723	-935.97565	177.91251	-16.70210	-958.69714	-113.05765	28.13444
538	4.475	828.20831	140.63376	1504.21558	-295.05511	74.37686	1240.30884	-973.09772	-10.72505	1272.04553	33.16103	288.41650	85.18226	123.82391	-2.33989	-6.30967	-960.29211	177.24826	-16.81000	-921.20746	-106.28030	32.81374
539	4.483	827.71167	141.08821	1504.11523	-297.98358	75.97730	1240.02258	-973.97089	-11.93945	1270.56409	63.91988	289.66544	82.21042	99.52924	-3.05906	-6.46053	-984.59839	176.53204	-17.04049	-886.40186	-98.81269	37.70919
540	4.492	827.16998	141.55292	1504.47070	-300.30603	77.17293	1240.45984	-974.79755	-13.09661	1269.61768	95.58553	290.62381	79.16969	75.15305	-3.73697	-6.57804	-1008.89014	175.74565	-17.36588	-854.45990	-90.69122	42.30596
541	4.500	826.62579	142.05328	1505.23340	-301.94476	78.06650	1241.62207	-975.50372	-14.14595	1269.32080	128.09499	291.21997	75.97755	50.75073	-4.39335	-6.61172	-1033.18347	174.86099	-17.69287	-824.67340	-81.88572	46.14927
542	4.508	826.10699	142.60626	1506.34949	-302.88348	78.75806	1243.49622	-976.02710	-15.06013	1269.74023	161.32381	291.38892	72.56163	26.34122	-5.09404	-6.54409	-1057.54858	173.97711	-17.90125	-795.93127	-72.43126	48.99518
543	4.517	825.64178	143.22278	1507.76086	-303.17303	79.32965	1246.04016	-976.31854	-15.81428	1270.89771	195.10860	291.01138	68.87841	1.88190	-5.85342	-6.42693	-1082.09424	173.25595	-17.89726	-767.35876	-62.51970	50.87806
544	4.525	825.26923	143.89812	1509.40637	-302.91470	79.85982	1249.17993	-976.34827	-16.38141	1272.77515	229.31203	289.94531	64.90176	-22.69281	-6.62653	-6.33154	-1106.89233	172.70584	-17.68987	-738.55823	-52.51652	52.02608
545	4.533	825.03363	144.61209	1511.22144	-302.22137	80.41731	1252.80542	-976.12164	-16.75438	1275.31604	263.90076	288.15723	60.67434	-47.42645	-7.40216	-6.27306	-1131.92273	172.17822	-17.41119	-709.48291	-42.90604	52.72425
546	4.542	824.97327	145.34930	1513.13904	-301.18573	81.02830	1256.77222	-975.69745	-16.95491	1278.41980	298.90314	285.77509	56.43449	-72.33783	-8.20749	-6.22428	-1157.11414	171.53821	-17.22224	-680.32953	-34.20042	53.19584
547	4.550	825.11707	146.11597	1515.09131	-299.87625	81.65440	1260.92322	-975.18115	-17.01057	1281.92798	334.18427	283.06525	52.66818	-97.43274	-9.04796	-6.16575	-1182.41809	170.77209	-17.18076	-651.59479	-26.85504	53.47185
548	4.558	825.48462	146.93570	1517.00476	-298.34894	82.21053	1265.11914	-974.68286	-16.92316	1285.62085	369.14343	280.40311	49.93458	-122.68207	-9.92863	-6.08300	-1207.76318	170.00067	-17.15001	-624.14130	-21.20749	53.27106
549	4.567	826.08038	147.82835	1518.80066	-296.65533	82.60720	1269.24817	-974.28210	-16.65487	1289.25708	402.54871	278.18039	48.49651	-147.95685	-10.89714	-5.91327	-1232.89087	169.44067	-16.73672	-599.06848	-17.45950	52.00526
550	4.575	826.88708	148.78970	1520.40735	-294.84338	82.78169	1273.21228	-974.03302	-16.15510	1292.63440	432.74646	276.52902	47.92191	-172.97571	-12.01745	-5.43705	-1257.32202	169.32547	-15.28544	-577.33044	-15.73128	49.03092
551	4.583	827.86334	149.79376	1521.77222	-292.95541	82.70892	1276.91125	-973.97345	-15.42007	1295.60205	458.18250	275.08316	47.04213	-197.30609	-13.34600	-4.18775	-1280.58643	169.74554	-12.16392	-559.34326	-16.15906	44.10481
552	4.592	828.94250	150.81480	1522.86377	-291.02307	82.40164	1280.23962	-974.09589	-14.53297	1298.01501	477.86023	273.26620	44.62271	-220.41547	-14.97382	-1.57854	-1302.44800	170.51337	-7.29475	-544.93793	-18.92455	37.71431
553	4.600	830.03906	151.84097	1523.66382	-289.06409	81.90335	1283.09521	-974.31445	-13.64456	1299.72791	491.64679	270.88205	40.22606	-241.72235	-17.02216	2.75981	-1322.91650	171.26535	-1.26529	-533.68787	-24.13846	30.92521
554	4.608	831.06598	152.86282	1524.16113	-287.08478	81.27310	1285.38611	-974.49585	-12.88610	1300.68469	500.41724	268.24207	34.30914	-260.56549	-19.53246	8.79018	-1342.08655	171.70093	5.18040	-525.33197	-31.64488	24.82359
555	4.617	831.95203	153.85202	1524.34558	-285.09174	80.56750	1287.03870	-974.55096	-12.26685	1300.99939	505.63226	265.78696	27.64893	-276.13037	-22.45738	16.28197	-1359.80347	171.73779	11.59225	-520.01526	-40.91351	19.99312
556	4.625	832.64972	154.75879	1524.20801	-283.10135	79.83235	1288.00232	-974.47571	-11.67489	1300.89551	508.30695	263.77390	20.93250	-287.45306	-25.83828	25.24340	-1375.44836	171.47693	17.85502	-518.24866	-51.09100	16.28010
557	4.633	833.13446	155.53583	1523.74268	-281.13647	79.10266	1288.24622	-974.28986	-10.99754	1300.55896	508.20538	262.29999	14.76823	-293.50226	-29.85735	36.11493	-1388.16724	170.98935	24.03196	-520.66199	-61.11192	12.86444
558	4.642	833.39990	156.16052	1522.94495	-279.21661	78.40113	1287.75427	-973.98737	-10.21811	1300.07178	503.99860	261.46832	9.75518	-293.37976	-34.58252	49.16323	-1397.21179	170.15335	30.14323	-527.74463	-69.83420	8.78245
559	4.650	833.45435	156.63538	1521.81189	-277.34698	77.73793	1286.53015	-973.56067	-9.41034	1299.43896	494.17688	261.29025	6.28596	-286.87311	-39.74259	63.21830	-1401.99548	168.78751	35.97935	-539.70856	-76.29874	3.83465
560	4.658	833.32520	156.98016	1520.35144	-275.51489	77.11366	1284.60803	-973.02313	-8.69204	1298.61548	478.11334	261.42026	4.26763	-274.98566	-44.85801	75.42653	-1402.03430	167.07988	41.14131	-556.43909	-80.12749	-1.02960
561	4.667	833.06897	157.22781	1518.59058	-273.70142	76.52551	1282.06506	-972.38171	-8.18852	1297.51221	456.72156	261.34912	3.20185	-259.48688	-49.53001	83.19624	-1397.05322	165.72598	45.14700	-577.40302	-81.78515	-4.59336
562	4.675	832.77502	157.42133	1516.57178	-271.90451	75.97677	1279.01416	-971.61133	-7.99608	1296.04626	432.08350	260.87506	2.57739	-241.73499	-53.57336	86.41866	-1387.10669	165.44113	47.41245	-601.43878	-82.27820	-6.51284
563	4.683	832.55707	157.59406	1514.33789	-270.16748	75.48427	1275.58057	-970.68256	-8.15071	1294.21606	406.26868	260.13892	2.15569	-222.19257	-57.00587	87.26225	-1372.39905	166.57748	47.44619	-626.91089	-82.46314	-7.32410
564	4.692	832.53406	157.73125	1511.91479	-268.59579	75.08122	1271.87976	-969.60919	-8.62525	1292.11072	380.50507	259.35074	1.92002	-200.91235	-59.96503	87.98471	-1353.03076	169.12552	45.23007	-652.49200	-82.70695	-7.69016
565	4.700	832.79987	157.76860	1509.30981	-267.34161	74.80592	1268.01025	-968.46069	-9.34895	1289.85120	355.17255	258.59354	1.79844	-177.97302	-62.56739	89.34842	-1329.11963	172.74840	41.28002	-677.67200	-83.05816	-7.97208
566	4.708	833.39038	157.64600	1506.53015	-266.56360	74.66487	1264.05859	-967.34808	-10.23022	1287.53809	330.19257	257.77661	1.54107	-153.42767	-64.84267	90.78725	-1301.09753	176.92780	36.42723	-702.49170	-83.48531	-8.28864
567	4.717	834.27063	157.35205	1503.60205	-266.39664	74.59637	1260.11255	-966.40247	-11.16667	1285.23010	305.41309	256.81342	0.94400	-127.21973	-66.78048	91.40623	-1269.72888	181.15509	31.59509	-727.10364	-83.97253	-8.67551
568	4.725	835.35547	156.91425	1500.57959	-266.94366	74.47177	1256.27051	-965.74835	-12.03583	1282.95056	280.78516	255.82855	0.09301	-99.38898	-68.38004	90.72491	-1235.88281	184.97871	27.57290	-751.58789	-84.50970	-9.13253
569	4.733	836.54529	156.35834	1497.54407	-268.26031	74.12852	1252.63745	-965.47784	-12.68834	1280.70483	256.33453	255.06873	-0.71174	-70.31952	-69.68170	88.91267	-1200.32556	188.09323	24.84660	-775.96014	-85.05809	-9.60816
570	4.742	837.74939	155.68924	1494.59583	-270.31177	73.41804	1249.31482	-965.62860	-12.97231	1278.50305	232.08009	254.63324	-1.23910	-40.61731	-70.77423	86.62592	-1163.63989	190.44977	23.58499	-800.23206	-85.57325	-10.01501
571	4.750	838.89575	154.92276	1491.83875	-272.94238	72.26929	1246.39612	-966.18701	-12.78804	1276.38696	208.00163	254.39206	-1.50051	-10.71448	-71.73340	84.57358	-1126.24585	192.11987	23.71770	-824.42310	-86.05116	-10.29262
572	4.758	839.93835	154.12646	1489.36792	-275.92023	70.73677	1243.95959	-967.10803	-12.13283	1274.44580	184.05403	254.14244	-1.66263	19.36020	-72.56295	83.07980	-1088.46851	193.10788	25.05123	-848.54187	-86.52631	-10.46126
573	4.767	840.86389	153.39636	1487.26257	-279.03589	68.97910	1242.05615	-968.31793	-11.08938	1272.80139	160.16707	253.72638	-1.86588	49.87094	-73.20567	81.94485	-1050.70459	193.35440	27.37826	-872.60522	-87.04079	-10.60133
574	4.775	841.69037	152.78897	1485.57483	-282.15970	67.17986	1240.72412	-969.70288	-9.76511	1271.57715	136.24049	253.05536	-2.16394	81.08881	-73.57655	80.68627	-1013.68689	192.69485	30.47097	-896.65686	-87.61786	-10.77930
575	4.783	842.45404	152.29797	1484.31897	-285.21570	65.47818	1240.02576	-971.11407	-8.24705	1270.88525	112.17586	252.16977	-2.53364	113.07135	-73.58979	78.95084	-978.44952	190.76204	33.95655	-920.74890	-88.24444	-10.98921
576	4.792	843.19299	151.88910	1483.47583	-288.12167	63.94986	1240.05505	-972.39410	-6.61352	1270.81909	87.89528	251.23056	-2.87156	145.63403	-73.15903	76.75758	-945.68860	187.18213	37.28838	-944.95850	-88.86298	-11.16123
577	4.800	843.93774	151.53430	1483.00818	-290.75937	62.63185	1240.89417	-973.41760	-4.96955	1271.43604	63.37019	250.42108	-3.03216	178.46332	-72.18506	74.41956	-915.05847	182.04099	39.97993	-969.39099	-89.39684	-11.23858
578	4.808	844.71118	151.21588	1482.87341	-292.99005	61.54649	1242.56494	-974.12219	-3.45177	1272.73828	38.67146	249.86247	-2.93911	211.26324	-70.58459	72.25961	-885.28394	176.06271	41.84451	-994.06177	-89.84106	-11.21341
579	4.817	845.53723	150.91580	1483.02661	-294.68536	60.69596	1245.01624	-974.51001	-2.18523	1274.67261	13.90697	249.53932	-2.67776	243.86212	-68.31208	70.36510	-855.12134	170.09718	42.93439	-1018.84729	-90.29035	-11.08574
580	4.825	846.44946	150.60892	1483.41870	-295.75488	60.05313	1248.14331	-974.62402	-1.22916	1277.15210	-10.90189	249.29697	-2.43334	276.25784	-65.34744	68.57854	-824.17297	164.52057	43.38004	-1043.64795	-90.83173	-10.87136
581	4.833	847.48950	150.26566	1483.99121	-296.16931	59.57121	1251.81506	-974.51300	-0.56702	1280.08093	-35.80305	248.95354	-2.31047	308.59125	-61.72089	66.69906	-792.77905	159.36208	43.37984	-1068.48853	-91.48875	-10.63781
582	4.842	848.69623	149.86781	1484.67603	-295.97162	59.19648	1255.89526	-974.21545	-0.14283	1283.36780	-60.82300	248.42145	-2.25801	340.97003	-57.59338	64.71893	-761.41815	154.77992	43.19470	-1093.44336	-92.24072	-10.45791
583	4.850	850.09827	149.42389	1485.40430	-295.26318	58.88342	1260.25293	-973.77405	0.10043	1286.92444	-85.97371	247.72021	-2.18818	373.10709	-53.28864	62.89606	-730.39642	151.16209	43.04362	-1118.55762	-93.03647	-10.34267
584	4.858	851.71417	148.95534	1486.11145	-294.16895	58.61756	1264.76465	-973.25854	0.20752	1290.64954	-111.29538	246.90413	-2.09219	404.04074	-49.17863	61.54020	-699.94690	148.92882	43.00674	-1143.74805	-93.87202	-10.22033
585	4.867	853.55048	148.47321	1486.73572	-292.80035	58.42259	1269.30957	-972.76361	0.21618	1294.40710	-136.79924	246.03877	-2.00006	432.33191	-45.50089	60.66346	-670.48981	148.37862	42.94311	-1168.68884	-94.87440	-9.90524
586	4.875	855.59143	147.97742	1487.21826	-291.24078	58.33756	1273.76794	-972.38092	0.16128	1298.02148	-162.34378	245.22417	-1.84797	456.68378	-42.27588	59.82778	-642.84729	149.63112	42.42628	-1192.85962	-96.24241	-9.07457
587	4.883	857.79260	147.46512	1487.50647	-289.55466	58.38352	1278.01880	-972.16925	0.06569	1301.30627	-187.58467	244.55804	-1.35405	476.44315	-39.37313	58.34646	-618.16370	152.64760	40.85111	-1215.77588	-98.06021	-7.39853
588	4.892	860.08374	146.93726	1487.55933	-287.79617	58.55054	1281.93494	-972.14142	-0.06967	1304.10583	-212.06288	244.11188	-0.02983	491.65515	-36.64112	55.65236	-597.42871	157.36362	37.78394	-1237.20215	-100.18416	-4.78520
589	4.900	862.37628	146.40146	1487.35229	-286.00397	58.80995	1285.38257	-972.27313	-0.25596	1306.32263	-235.33844	243.97516	2.58720	502.85562	-33.97310	51.49329	-580.95874	163.83710	33.34850	-1257.16565	-102.33306	-1.45254
590	4.908	864.57947	145.86441	1486.88013	-284.19440	59.12890	1288.23804	-972.52002	-0.49089	1307.91748	-257.00711	244.20547	6.65710	510.82193	-31.25642	45.88474	-568.34253	172.22635	28.28859	-1275.80688	-104.25674	2.25485
591	4.917	866.61255	145.33252	1486.15137	-282.36627	59.47395	1290.41394	-972.82141	-0.73834	1308.90088	-276.59552	244.71878	12.00586	516.28552	-28.33828	39.05295	-558.96802	182.53326	23.57202	-1293.19373	-105.82970	6.08735
592	4.925	868.40985	144.81702	1485.18042	-280.51343	59.81094	1291.86816	-973.08966	-0.92544	1309.32129	-293.47559	245.40952	18.36882	519.65039	-25.15622	31.44413	-552.66187	194.29565	19.83104	-1309.15979	-107.03740	9.98344
593	4.933	869.92975	144.32251	1483.97583	-278.63831	60.11397	1292.58679	-973.21063	-0.95869	1309.25085	-306.88052	246.43845	25.68494	520.87555	-21.89840	23.63934	-549.89783	206.56616	17.02132	-1323.22778	-107.85491	14.02060
594	4.942	871.15918	143.84750	1482.53259	-276.76071	60.37831	1292.55664	-973.07123	-0.76179	1308.75635	-316.00851	248.18945	34.17566	519.54730	-18.95325	16.20340	-551.49939	218.24361	14.40503	-1334.71582	-108.09074	18.28578
595	4.950	872.10846	143.39815	1480.83740	-274.91522	60.62130	1291.76062	-972.60046	-0.32470	1307.86584	-320.13885	250.85660	44.03342	514.94318	-16.69391	9.70887	-558.09546	228.37003	10.88304	-1342.88354	-107.48097	22.72011
596	4.958	872.80652	142.97931	1478.88135	-273.13397	60.86779	1290.19836	-971.78906	0.27934	1306.54407	-318.82349	254.25914	54.84865	506.03793	-15.30419	4.76541	-569.74359	236.17453	5.78212	-1346.92517	-106.09983	26.99688
597	4.967	873.29492	142.58261	1476.66699	-271.42923	61.12852	1287.90918	-970.68359	0.93543	1304.70801	-312.23209	258.04504	65.39808	491.81836	-14.73187	1.65462	-585.87347	241.17899	-0.33203	-1346.08789	-104.49236	30.52081
598	4.975	873.61896	142.19467	1474.21252	-269.79816	61.39492	1284.97290	-969.39203	1.55624	1302.29724	-301.21301	261.90839	74.30878	472.13727	-14.76971	0.02744	-605.46912	243.46722	-5.89171	-1339.98926	-103.26305	32.59418
599	4.983	873.82642	141.80632	1471.55627	-268.24719	61.65828	1281.49524	-968.08972	2.12653	1299.35352	-286.78485	265.64188	80.99600	448.37936	-15.18951	-0.74855	-627.51953	243.76422	-9.66309	-1328.64514	-102.69276	32.70514
600	4.992	873.97455	141.41681	1468.76050	-266.81183	61.92524	1277.59229	-966.96918	2.67922	1296.02136	-269.66074	269.10785	85.82198	422.82285	-15.80548	-1.14325	-651.26807	243.10754	-11.61796	-1312.18286	-102.71324	30.75696
601	5.000	874.13330	141.04172	1465.89917	-265.55969	62.21361	1273.38574	-966.15704	3.23059	1292.46326	-250.25313	272.23996	89.50072	397.17444	-16.47105	-1.43261	-675.99188	242.30011	-12.45238	-1290.71594	-103.04959	27.08677
602	5.008	874.37793	140.71432	1463.03931	-264.58496	62.54784	1269.00403	-965.68481	3.76349	1288.80383	-228.86536	275.04736	92.53445	371.98810	-17.08994	-1.78642	-700.98389	241.62549	-12.75690	-1264.51733	-103.35905	22.31830
603	5.017	874.77124	140.47504	1460.23254	-263.99600	62.97272	1264.57813	-965.51709	4.25512	1285.14099	-205.78046	277.53986	95.06258	347.19647	-17.62282	-2.29079	-725.82288	241.00528	-12.86107	-1234.25757	-103.34407	17.19529
604	5.025	875.34424	140.35527	1457.52234	-263.90039	63.56704	1260.23425	-965.57617	4.66863	1281.55078	-181.25592	279.64676	96.98297	322.66031	-18.07025	-2.95839	-750.39136	240.27359	-13.04929	-1201.10706	-102.82432	12.51979
605	5.033	876.08374	140.35559	1454.95227	-264.39862	64.43087	1256.08630	-965.75293	4.92729	1278.05969	-155.51010	281.22797	98.12550	298.30469	-18.47932	-3.72741	-774.71387	239.37393	-13.53764	-1166.55383	-101.71729	9.11808
606	5.042	876.93182	140.43594	1452.57202	-265.57544	65.65250	1252.22961	-965.96014	4.95074	1274.65295	-128.72845	282.15167	98.37955	274.08438	-18.95013	-4.47314	-798.88757	238.43240	-14.27423	-1131.81824	-99.97485	7.60869
607	5.050	877.79602	140.54901	1450.44373	-267.46716	67.26758	1248.73853	-966.20325	4.72044	1271.33118	-101.05412	282.33783	97.73769	249.96167	-19.58810	-5.06168	-823.03442	237.60672	-14.96636	-1097.27112	-97.55728	8.05935
608	5.058	878.56860	140.68515	1448.64917	-270.00763	69.21130	1245.67017	-966.56360	4.27954	1268.14844	-72.56143	281.73663	96.27497	225.92413	-20.40162	-5.45086	-847.20251	236.90958	-15.37824	-1062.54907	-94.45838	9.98994
609	5.067	879.15027	140.87247	1447.28442	-273.00217	71.28648	1243.07727	-967.11041	3.67806	1265.21143	-43.25656	280.33206	94.13203	201.98468	-21.25132	-5.73411	-871.34015	236.26096	-15.53506	-1027.22571	-90.72441	12.78888
610	5.075	879.47406	141.14694	1446.43604	-276.17145	73.19520	1241.02173	-967.84119	2.93653	1262.66406	-13.10356	278.22516	91.51498	178.11887	-21.97731	-6.01521	-895.41223	235.62973	-15.61752	-991.27209	-86.41328	16.03618
611	5.083	879.52100	141.53128	1446.15259	-279.24176	74.65422	1239.57495	-968.68225	2.04968	1260.65710	17.95375	275.64932	88.65414	154.22656	-22.55506	-6.27618	-919.49103	235.03134	-15.76467	-955.01105	-81.52757	19.50235
612	5.092	879.31738	142.02658	1446.43530	-282.01581	75.53340	1238.80359	-969.51788	1.01463	1259.31250	49.98067	272.78754	85.68536	130.19995	-23.07823	-6.43616	-943.67334	234.45483	-16.00652	-918.83551	-75.97551	23.03947
613	5.100	878.92310	142.61243	1447.24548	-284.38782	75.89919	1238.76025	-970.22131	-0.14134	1258.70007	83.03722	269.61642	82.55645	106.00095	-23.64693	-6.49039	-967.96503	233.90335	-16.25354	-882.98822	-69.63460	26.51806
614	5.108	878.41565	143.25037	1448.51782	-286.31519	75.92114	1239.48340	-970.68152	-1.35641	1258.84082	117.12907	265.99811	79.09895	81.65610	-24.28871	-6.51162	-992.29236	233.45651	-16.34647	-847.53992	-62.49220	29.83047
615	5.117	877.87238	143.88892	1450.17639	-287.77893	75.74494	1240.99219	-970.82434	-2.56505	1259.73193	152.14946	261.83826	75.22154	57.20468	-24.96070	-6.52814	-1016.60242	233.12476	-16.24779	-812.58374	-54.67926	32.93776
616	5.125	877.35626	144.47861	1452.14685	-288.75955	75.44930	1243.26978	-970.62274	-3.74050	1261.36475	187.87434	257.08356	71.02943	32.65515	-25.62038	-6.49346	-1040.95703	232.67191	-16.14964	-778.44489	-46.39352	35.85769
617	5.133	876.91473	144.99084	1454.35901	-289.23886	75.07787	1246.25232	-970.10425	-4.90063	1263.71594	223.98253	251.60825	66.72667	7.99179	-26.27087	-6.38869	-1065.51855	231.85995	-16.23422	-745.60742	-37.86668	38.52800
618	5.142	876.58734	145.42670	1456.74573	-289.21521	74.66595	1249.83704	-969.34949	-6.07197	1266.72766	260.09296	245.19276	62.40832	-16.79443	-26.94680	-6.25842	-1090.41553	230.79855	-16.40920	-714.39679	-29.38999	40.72566
619	5.150	876.40894	145.81757	1459.24438	-288.71097	74.23311	1253.89453	-968.46155	-7.24833	1270.29834	295.92737	237.71179	58.03339	-41.71423	-27.67656	-6.14120	-1115.64868	229.76257	-16.46631	-684.80133	-21.35219	42.21908
620	5.158	876.40405	146.22910	1461.78882	-287.76950	73.77007	1258.28369	-967.52496	-8.37071	1274.29321	331.50500	229.39915	53.66001	-66.78864	-28.44724	-6.04018	-1141.11975	228.85165	-16.36947	-656.63647	-14.24379	42.93199
621	5.167	876.57843	146.75256	1464.29517	-286.45038	73.24537	1262.86975	-966.59918	-9.33553	1278.55847	367.00195	220.93698	49.66643	-92.02954	-29.22391	-5.94906	-1166.66382	228.02902	-16.19769	-629.84174	-8.58734	42.88391
622	5.175	876.91516	147.47687	1466.65784	-284.82510	72.62370	1267.53308	-965.74713	-10.02318	1282.92102	402.17163	213.27856	46.66262	-117.40851	-30.02224	-5.85225	-1191.99072	227.34256	-15.81639	-604.63513	-4.83052	42.04366
623	5.183	877.37531	148.45255	1468.77295	-282.96777	71.87981	1272.16199	-965.05328	-10.33250	1287.18445	435.83069	207.22014	45.02567	-142.77118	-30.94356	-5.63285	-1216.64868	227.00653	-14.64499	-581.46606	-3.26212	40.27566
624	5.192	877.91034	149.64368	1470.57788	-280.94272	71.00659	1276.63855	-964.60181	-10.21420	1291.14673	466.02777	202.85992	44.30278	-167.73938	-32.12954	-4.89252	-1240.16968	227.19617	-11.90050	-560.84680	-4.02400	37.41994
625	5.200	878.47980	150.90552	1472.08118	-278.79639	70.01488	1280.83008	-964.43915	-9.69320	1294.63843	490.83691	199.47273	43.13721	-191.72748	-33.68303	-2.94146	-1262.32764	227.72992	-7.26116	-543.21198	-7.22336	33.46509
626	5.208	879.04895	152.04953	1473.34167	-276.56116	68.92387	1284.59741	-964.55341	-8.86162	1297.55554	509.16486	196.14087	40.14707	-214.04010	-35.64522	0.84241	-1283.17932	228.12436	-1.16688	-528.90546	-12.97295	28.68224
627	5.217	879.56512	152.94543	1474.41125	-274.26422	67.75389	1287.81238	-964.87305	-7.84425	1299.86328	521.18976	192.51709	34.99615	-233.88965	-38.06030	6.67365	-1302.71423	228.04773	5.64379	-518.18896	-21.24306	23.62287
628	5.225	879.95129	153.56223	1475.30493	-271.93243	66.52708	1290.36938	-965.27429	-6.76437	1301.57678	528.22937	188.87869	28.46117	-250.32422	-41.03382	14.48457	-1320.46216	227.57324	12.70917	-511.19391	-31.65178	18.96378
629	5.233	880.12183	153.93814	1476.01672	-269.59314	65.26628	1292.18970	-965.60046	-5.73083	1302.73706	531.86096	185.64874	21.61834	-262.25391	-44.74140	24.31119	-1335.53516	226.89502	19.92781	-507.91931	-43.37990	15.20582
630	5.242	880.00018	154.13055	1476.53625	-267.27344	63.98780	1293.21985	-965.69849	-4.84587	1303.40002	532.78088	183.15863	15.27188	-268.59760	-49.38434	36.44241	-1347.08301	225.84076	27.21534	-508.31323	-55.27757	12.33048
631	5.250	879.53082	154.18695	1476.85046	-264.99802	62.69655	1293.42773	-965.45532	-4.20948	1303.63098	530.37311	181.67494	9.97810	-268.47528	-55.03234	50.94943	-1354.61353	223.84122	34.21881	-512.37616	-66.08818	9.70144
632	5.258	878.68988	154.13942	1476.93933	-262.78491	61.38966	1292.80505	-964.82715	-3.89453	1303.48584	523.28680	181.21223	6.10481	-261.67755	-61.46070	66.68449	-1357.82275	220.60480	40.47898	-520.25507	-74.68348	6.51163
633	5.267	877.49396	154.00494	1476.78528	-260.64240	60.06189	1291.37854	-963.85492	-3.91219	1302.98853	510.45776	181.30017	3.65628	-249.23859	-68.20206	81.01045	-1356.39282	216.74393	45.75727	-532.22528	-80.35899	2.57195
634	5.275	876.00281	153.78445	1476.38782	-258.57123	58.71021	1289.21899	-962.64868	-4.21867	1302.13086	491.91864	181.20264	2.22431	-233.10962	-74.78049	91.39641	-1350.16760	213.45184	49.99468	-548.49762	-83.20183	-1.39821
635	5.283	874.31897	153.46687	1475.76880	-256.57880	57.34344	1286.44141	-961.34552	-4.75747	1300.90173	469.02216	180.52542	1.31254	-214.91479	-80.88767	97.42699	-1339.26074	211.53104	52.92584	-568.88074	-84.14027	-4.43599
636	5.292	872.58191	153.04042	1474.96143	-254.70213	55.99389	1283.19043	-960.06879	-5.47407	1299.31567	443.83960	179.52432	0.70319	-195.26471	-86.41906	100.77869	-1323.79675	210.95995	53.96235	-592.40454	-84.36367	-6.18621
637	5.300	870.95068	152.49908	1473.99683	-253.02391	54.71551	1279.61682	-958.90680	-6.29537	1297.42188	418.08649	178.65457	0.43095	-174.17505	-91.43111	103.39581	-1303.73169	211.35527	52.67265	-617.48254	-84.62881	-6.98532
638	5.308	869.57031	151.84091	1472.89185	-251.65929	53.56393	1275.85291	-957.91620	-7.12638	1295.29785	392.56854	177.98175	0.45332	-151.61670	-96.03366	106.09818	-1279.04871	212.38660	49.25083	-642.78918	-85.12644	-7.35373
639	5.317	868.53778	151.06659	1471.64551	-250.72224	52.57277	1272.00146	-957.14502	-7.87818	1293.03601	367.44202	177.25630	0.49087	-127.61646	-100.29385	108.62547	-1250.05078	213.64276	44.42882	-667.79840	-85.76956	-7.62945
640	5.325	867.88763	150.17563	1470.24817	-250.30440	51.73688	1268.14453	-956.65442	-8.48211	1290.72388	342.63812	176.35031	0.23098	-102.16638	-104.22118	110.37161	-1217.46240	214.55798	39.14597	-692.49554	-86.44441	-7.95835
641	5.333	867.59741	149.16528	1468.69958	-250.48207	51.00333	1264.35925	-956.50916	-8.86365	1288.42932	318.05219	175.36018	-0.38427	-75.23676	-107.78638	110.93408	-1182.31799	214.77058	34.36971	-716.97144	-87.10181	-8.39645
642	5.342	867.60181	148.03781	1467.02856	-251.32686	50.27855	1260.72815	-956.73547	-8.92629	1286.19800	293.61475	174.41231	-1.12979	-46.93597	-110.95567	110.27528	-1145.61963	214.43008	30.95946	-741.29962	-87.75132	-8.93128
643	5.350	867.80597	146.80652	1465.30383	-252.88657	49.45882	1257.33997	-957.28571	-8.59632	1284.06140	269.33179	173.55794	-1.74902	-17.61609	-113.74547	108.66776	-1107.96338	213.88174	29.37724	-765.53455	-88.40517	-9.46584
644	5.358	868.10217	145.50121	1463.62341	-255.13583	48.46995	1254.28308	-958.05743	-7.88428	1282.04492	245.22975	172.79410	-2.17732	12.25439	-116.25312	106.56977	-1069.58459	213.05206	29.48400	-789.69812	-89.03650	-9.87123
645	5.367	868.39282	144.16919	1462.08997	-257.94153	47.29033	1251.63330	-958.95050	-6.88721	1280.17834	221.28413	172.09001	-2.50499	42.35495	-118.61388	104.41147	-1030.73828	211.41986	30.78797	-813.79871	-89.62235	-10.08429
646	5.375	868.61462	142.85678	1460.78992	-261.09708	45.94223	1249.44495	-959.90216	-5.73921	1278.50549	197.43968	171.41063	-2.81892	72.67441	-120.91393	102.33233	-992.00269	208.58453	32.90053	-837.88025	-90.18747	-10.16376
647	5.383	868.75421	141.58887	1459.77905	-264.40570	44.46179	1247.75598	-960.87732	-4.56510	1277.09009	173.62331	170.72415	-3.14206	103.44897	-123.14895	100.10834	-954.36615	204.56767	35.64394	-862.01245	-90.74900	-10.25538
648	5.392	868.83972	140.37042	1459.07617	-267.72858	42.87737	1246.61023	-961.84442	-3.45049	1276.01587	149.70293	169.98355	-3.44382	134.93964	-125.24494	97.37549	-918.93982	199.58960	38.79174	-886.24622	-91.27387	-10.47466
649	5.400	868.91156	139.19464	1458.67432	-270.96429	41.21514	1246.07861	-962.76611	-2.42381	1275.37646	125.52174	169.14957	-3.65622	167.19189	-127.10735	93.94511	-886.32104	193.79413	41.88299	-910.59344	-91.74770	-10.79594
650	5.408	869.00067	138.04594	1458.56165	-274.00543	39.52331	1246.24951	-963.59991	-1.46955	1275.25293	101.04655	168.26373	-3.73825	199.94351	-128.64758	89.93460	-856.15662	187.19046	44.37184	-935.01318	-92.22475	-11.06522
651	5.417	869.12769	136.91705	1458.72693	-276.71796	37.88706	1247.18665	-964.29785	-0.56940	1275.69128	76.41084	167.43839	-3.71818	232.75623	-129.75119	85.61890	-827.37024	179.78543	45.89291	-959.43695	-92.77310	-11.13771
652	5.425	869.30518	135.82788	1459.15271	-278.95627	36.41144	1248.89087	-964.81293	0.27916	1276.69434	51.74898	166.75453	-3.64122	265.27264	-130.27621	81.16118	-798.86749	171.74393	46.34853	-983.84100	-93.44202	-10.99141
653	5.433	869.54156	134.80856	1459.81104	-280.60358	35.18024	1251.30237	-965.11987	1.08075	1278.22583	27.07039	166.20535	-3.54213	297.42606	-130.13322	76.48994	-770.07361	163.41772	45.87653	-1008.28748	-94.23825	-10.72551
654	5.442	869.84998	133.86389	1460.66394	-281.61011	34.22247	1254.33118	-965.22980	1.85089	1280.22253	2.29716	165.70912	-3.46854	329.44214	-129.35574	71.45658	-740.90167	155.26375	44.79572	-1032.88745	-95.07764	-10.47020
655	5.450	870.25623	132.97116	1461.66260	-282.00320	33.50974	1257.88147	-965.18634	2.60093	1282.61621	-22.64893	165.17877	-3.45043	361.56210	-128.11664	66.16554	-711.44025	147.75784	43.46823	-1057.72656	-95.85625	-10.28686
656	5.458	870.79749	132.10983	1462.75000	-281.86957	32.98161	1261.85559	-965.05206	3.33179	1285.34497	-47.77998	164.58542	-3.45170	393.60403	-126.69550	61.17102	-681.84033	141.37302	42.14342	-1082.82544	-96.54966	-10.16099
657	5.467	871.51129	131.27963	1463.86389	-281.32419	32.57643	1266.14502	-964.89996	4.03988	1288.32813	-73.05656	163.93231	-3.40051	424.64896	-125.38146	57.21461	-652.44446	136.51648	40.90989	-1108.12439	-97.21342	-10.05598
658	5.475	872.42035	130.48273	1464.93994	-280.47681	32.25008	1270.62402	-964.80945	4.70429	1291.42212	-98.45578	163.23712	-3.27279	453.17807	-124.32854	54.58163	-623.88977	133.34717	39.68298	-1133.43433	-97.98175	-9.91818
659	5.483	873.52386	129.70180	1465.91370	-279.40686	31.98151	1275.14868	-964.83997	5.26918	1294.42554	-123.93548	162.57341	-3.08818	477.68463	-123.44785	52.71126	-597.02240	131.80321	38.17756	-1158.36340	-99.06766	-9.59939
660	5.492	874.79620	128.91455	1466.72766	-278.15564	31.77009	1279.55994	-964.98798	5.66213	1297.14624	-149.29099	162.07529	-2.74977	497.30057	-122.47958	50.55956	-572.71509	131.91736	35.98869	-1182.34424	-100.69129	-8.78403
661	5.500	876.18408	128.11768	1467.33569	-276.72906	31.62946	1283.69055	-965.18591	5.83424	1299.45276	-174.10426	161.88770	-1.91268	512.02698	-121.23875	47.34312	-551.70959	133.93225	32.80081	-1204.89624	-102.93452	-7.12702
662	5.508	877.60706	127.31582	1467.70483	-275.11090	31.57436	1287.37744	-965.35352	5.77405	1301.26733	-197.87048	162.09682	-0.12707	522.59064	-119.73907	42.87108	-534.46057	138.12695	28.62232	-1225.91125	-105.63292	-4.55821
663	5.517	878.97083	126.50208	1467.82251	-273.28802	31.59910	1290.48145	-965.44135	5.49420	1302.55139	-220.13095	162.69702	2.85310	530.08600	-118.03253	37.36939	-521.06232	144.64690	23.92700	-1245.61597	-108.45290	-1.37740
664	5.525	880.18579	125.66146	1467.70007	-271.26892	31.66891	1292.90674	-965.43134	5.03110	1303.31250	-240.45480	163.64656	6.97024	535.52563	-116.01895	31.35211	-511.38574	153.38470	19.55017	-1264.32422	-111.06520	1.98068
665	5.533	881.17993	124.77188	1467.36755	-269.08527	31.73869	1294.60730	-965.31061	4.45906	1303.60278	-258.35089	164.94781	12.03704	539.45862	-113.48510	25.61713	-505.34760	163.89124	16.26570	-1282.20020	-113.25616	5.26187
666	5.542	881.90540	123.80551	1466.85693	-266.78790	31.77734	1295.57031	-965.05005	3.88719	1303.49048	-273.24438	166.71246	17.95893	541.81873	-110.29080	20.90045	-503.14966	175.33694	14.21983	-1299.01099	-115.00972	8.54741
667	5.550	882.34174	122.75706	1466.18408	-264.44693	31.77850	1295.78662	-964.60925	3.43295	1303.03174	-284.52231	169.21802	24.92615	542.03302	-106.50531	17.26369	-505.28326	186.57095	12.63419	-1313.96326	-116.54173	12.17122
668	5.558	882.49469	121.65931	1465.33447	-262.14563	31.76138	1295.23499	-963.95764	3.18479	1302.26282	-291.54156	172.79742	33.41592	539.25372	-102.46078	13.97420	-512.22565	196.35165	10.13141	-1325.86499	-118.16484	16.43362
669	5.567	882.39197	120.55872	1464.26624	-259.96283	31.76162	1293.89526	-963.09589	3.16815	1301.19690	-293.64526	177.50446	43.61949	532.58112	-98.72377	10.26128	-524.05328	203.66093	5.72534	-1333.52637	-120.01839	21.17443
670	5.575	882.07495	119.49231	1462.93054	-257.95300	31.81228	1291.77686	-962.07013	3.33214	1299.81946	-290.47266	182.92261	54.60246	521.29449	-95.90810	6.22532	-540.19952	207.97835	-0.16053	-1336.03687	-121.97704	25.54746
671	5.583	881.59607	118.48173	1461.29529	-256.13766	31.93400	1288.93506	-960.96460	3.57528	1298.09521	-282.36151	188.41151	64.44711	505.08417	-94.37103	2.73399	-559.57721	209.51666	-5.84172	-1332.83923	-123.93829	28.42713
672	5.592	881.02148	117.53352	1459.36035	-254.51472	32.13726	1285.46692	-959.87231	3.80700	1295.98706	-270.21167	193.51785	71.65214	484.29761	-94.03464	0.43044	-581.19775	209.21600	-9.79958	-1323.81165	-126.08366	29.09260
673	5.600	880.42969	116.64610	1457.15991	-253.08008	32.41718	1281.49304	-958.86823	3.99656	1293.47705	-254.95779	198.14703	76.20789	460.17191	-94.49398	-0.77048	-604.53735	208.22110	-11.80584	-1309.24365	-128.69386	27.46651
674	5.608	879.90332	115.81776	1454.74976	-251.84836	32.74876	1277.14502	-958.00568	4.16776	1290.58545	-237.29756	202.42035	79.21229	434.51837	-95.28042	-1.31780	-629.08667	207.23267	-12.63569	-1289.61731	-131.79259	23.93053
675	5.617	879.52454	115.05430	1452.18201	-250.86375	33.10674	1272.55945	-957.32269	4.35822	1287.37817	-217.73186	206.42776	81.78428	408.79333	-96.06458	-1.61551	-654.09998	206.38727	-13.10635	-1265.62207	-135.07210	19.19135
676	5.625	879.36792	114.37475	1449.48511	-250.20180	33.49953	1267.87024	-956.84247	4.58885	1283.96338	-196.62283	210.12622	84.39901	383.57681	-96.72101	-1.92806	-679.03076	205.58075	-13.56089	-1238.51038	-138.09190	14.32906
677	5.633	879.48315	113.80959	1446.66321	-249.96480	33.98588	1263.19666	-956.57501	4.85891	1280.47644	-174.20662	213.38745	86.90212	358.84900	-97.28011	-2.40022	-703.74622	204.74908	-13.98028	-1210.02222	-140.47794	10.70608
678	5.642	879.87665	113.38757	1443.71301	-250.27097	34.66442	1258.63916	-956.52490	5.15495	1277.05249	-150.61911	216.06137	88.89656	334.41980	-97.84236	-3.06878	-728.28119	203.92480	-14.32784	-1181.43909	-142.00191	9.41642
679	5.650	880.50629	113.11491	1440.65369	-251.23515	35.64594	1254.28601	-956.69397	5.45753	1273.79602	-125.94281	218.00815	90.06207	310.13412	-98.51024	-3.85432	-752.64453	203.12936	-14.70676	-1152.83008	-142.59946	10.63220
680	5.658	881.28857	112.96246	1437.55481	-252.93622	37.00986	1250.22192	-957.07678	5.73204	1270.77051	-100.27313	219.10072	90.21178	285.92752	-99.32675	-4.59859	-776.81958	202.31241	-15.21465	-1123.52173	-142.35709	13.61350
681	5.667	882.11719	112.86774	1434.54260	-255.37050	38.75463	1246.53247	-957.65631	5.91453	1268.00818	-73.74934	219.26300	89.28987	261.82019	-100.23888	-5.18009	-800.82733	201.45615	-15.76913	-1093.06982	-141.42810	17.34920
682	5.675	882.88831	112.75738	1431.77930	-258.41397	40.77084	1243.30640	-958.40088	5.91571	1265.53040	-46.49388	218.56866	87.45025	237.85370	-101.13842	-5.59834	-824.75623	200.61230	-16.18195	-1061.60559	-139.90349	21.09354
683	5.683	883.52258	112.58281	1429.42944	-261.83258	42.85575	1240.64209	-959.26477	5.64314	1263.37207	-18.53172	217.24168	85.04961	214.00934	-101.94666	-5.93674	-848.71436	199.81235	-16.37332	-1029.48315	-137.73302	24.52146
684	5.692	883.97748	112.33583	1427.62341	-265.34973	44.76768	1238.64819	-960.19446	5.02874	1261.59998	10.21132	215.53503	82.49294	190.18933	-102.66866	-6.24041	-872.76379	199.06320	-16.43056	-996.85388	-134.76855	27.66730
685	5.700	884.24854	112.03386	1426.42493	-268.72876	46.30771	1237.42834	-961.13037	4.05640	1260.30481	39.84016	213.64348	80.06436	166.28491	-103.37170	-6.44781	-896.91229	198.37112	-16.50491	-963.63770	-130.90053	30.73799
686	5.708	884.36096	111.69967	1425.82703	-271.81577	47.39522	1237.05884	-962.00531	2.77615	1259.57532	70.42482	211.63519	77.80219	142.25183	-104.09390	-6.49262	-921.13281	197.70998	-16.70172	-929.77069	-126.12680	33.90008
687	5.717	884.35657	111.35432	1425.78003	-274.52954	48.08522	1237.57837	-962.75208	1.28954	1259.47632	101.97337	209.42964	75.47798	118.09338	-104.80779	-6.42729	-945.40161	197.05249	-16.98308	-895.38342	-120.48381	37.17866
688	5.725	884.28027	111.01839	1426.22351	-276.82745	48.50861	1238.98730	-963.31787	-0.27328	1260.04419	134.43037	206.90022	72.74431	93.79697	-105.49905	-6.36405	-969.72784	196.42987	-17.17590	-860.81555	-114.01682	40.51337
689	5.733	884.17151	110.70837	1427.10266	-278.67517	48.79065	1241.24731	-963.66919	-1.77727	1261.29944	167.68526	203.94644	69.37707	69.33728	-106.20911	-6.34177	-994.12360	195.92188	-17.15884	-826.56775	-106.87238	43.85460
690	5.742	884.06195	110.43649	1428.36511	-280.03448	49.01539	1244.27832	-963.79468	-3.12721	1263.25513	201.57411	200.48053	65.44755	44.71649	-106.96133	-6.32296	-1018.60352	195.56268	-17.00473	-793.25299	-99.29099	47.11652
691	5.750	883.97839	110.21336	1429.94983	-280.87402	49.23273	1247.96326	-963.71362	-4.29726	1265.90454	235.87917	196.43190	61.26575	19.94940	-107.71751	-6.28996	-1043.23291	195.22729	-16.88113	-761.47607	-91.43855	50.02856
692	5.758	883.94879	110.04037	1431.78516	-281.18619	49.46765	1252.16211	-963.47791	-5.30441	1269.20667	270.34930	191.76146	57.13497	-4.96600	-108.44669	-6.26572	-1068.10999	194.70554	-16.84319	-731.62103	-83.38195	52.16828
693	5.767	884.00598	109.90913	1433.79541	-280.98853	49.72290	1256.73071	-963.15906	-6.16428	1273.08484	304.77686	186.51033	53.19728	-30.02942	-109.17912	-6.24586	-1093.30359	193.89212	-16.81181	-703.75085	-75.28018	53.22121
694	5.775	884.18365	109.81512	1435.90393	-280.31689	49.98193	1261.53784	-962.82428	-6.87007	1277.43042	339.10571	180.90549	49.53163	-55.22577	-109.95885	-6.19296	-1118.81177	192.83076	-16.74291	-677.74963	-67.50212	53.12894
695	5.783	884.51001	109.76073	1438.02917	-279.22690	50.20983	1266.47034	-962.51587	-7.38457	1282.10010	373.35895	175.41026	46.35204	-80.54858	-110.78151	-6.09591	-1144.50952	191.68787	-16.65728	-653.48694	-60.56379	51.98953
696	5.792	884.99841	109.74477	1440.08484	-277.79694	50.35577	1271.42432	-962.25763	-7.64136	1286.90881	407.26080	170.60645	44.01499	-105.96191	-111.61623	-5.92373	-1170.10242	190.72369	-16.41254	-630.84747	-54.98711	49.92725
697	5.800	885.63794	109.75445	1441.98828	-276.11841	50.36504	1276.29102	-962.07544	-7.57084	1291.63806	439.81775	166.89246	42.68120	-131.26801	-112.46201	-5.43032	-1195.12585	190.17255	-15.49160	-609.77979	-51.17049	47.02211
698	5.808	886.38708	109.76470	1443.67847	-274.27655	50.19505	1280.94629	-961.99957	-7.14323	1296.07544	469.28827	164.20001	41.87019	-156.04614	-113.34174	-4.03874	-1219.04541	190.11488	-13.16132	-590.44623	-49.33778	43.26791
699	5.817	887.17480	109.74493	1445.12793	-272.33350	49.82185	1285.25391	-962.05420	-6.39816	1300.06226	493.70862	162.02866	40.43362	-179.75812	-114.27696	-1.06472	-1241.50244	190.41864	-9.02046	-573.30280	-49.57463	38.62543
700	5.825	887.91168	109.66963	1446.33569	-270.32086	49.24039	1289.07996	-962.24811	-5.43547	1303.50879	511.71674	159.81152	37.18389	-201.81848	-115.32037	3.87908	-1262.42407	190.79550	-3.34663	-558.95270	-51.92147	33.17959
701	5.833	888.50476	109.52366	1447.31238	-268.24536	48.46134	1292.31079	-962.56067	-4.37039	1306.37402	523.19659	157.32251	31.70738	-221.48108	-116.59914	10.76933	-1281.77600	190.99615	3.22664	-547.88916	-56.43654	27.27308
702	5.842	888.87000	109.30209	1448.07312	-266.10315	47.50214	1294.86328	-962.92188	-3.30290	1308.64734	529.23877	154.80899	24.59190	-237.74426	-118.28289	19.44477	-1299.25171	190.87631	10.21521	-540.37598	-63.09863	21.50103
703	5.850	888.94464	109.01086	1448.63037	-263.89673	46.38554	1296.68726	-963.21234	-2.33347	1310.34717	531.21692	152.76347	16.98624	-249.44238	-120.51871	29.91090	-1314.18958	190.27705	17.39207	-536.51257	-71.60068	16.52936
704	5.858	888.69879	108.65722	1448.97998	-261.64716	45.14672	1297.75586	-963.29559	-1.58167	1311.51428	529.60101	151.55565	10.14221	-255.43048	-123.40884	42.31635	-1325.80725	188.95935	24.60748	-536.39227	-81.25076	12.75402
705	5.867	888.14172	108.23321	1449.09778	-259.39325	43.83637	1298.05481	-963.06854	-1.16583	1312.19568	523.60590	151.19308	5.12921	-254.88965	-126.97955	56.37943	-1333.58521	186.62604	31.61739	-540.23773	-91.05782	9.94619
706	5.875	887.31964	107.71970	1448.95557	-257.18298	42.51437	1297.58044	-962.50250	-1.16171	1312.42883	512.05396	151.28830	2.37315	-247.92151	-131.14462	70.63876	-1337.28809	183.20007	38.14389	-548.37109	-99.90363	7.26628
707	5.883	886.30865	107.09988	1448.53674	-255.06659	41.23132	1296.35437	-961.65314	-1.57220	1312.22864	494.64771	151.29683	1.36678	-235.90997	-135.71512	82.72786	-1336.72144	179.20470	44.04714	-561.00787	-106.77027	3.93379
708	5.892	885.21179	106.36008	1447.84424	-253.09584	40.01401	1294.44043	-960.63525	-2.32813	1311.58801	472.53748	150.93491	1.14676	-220.77228	-140.41325	91.01740	-1331.76318	175.54349	49.19606	-578.04156	-111.11579	0.05570
709	5.900	884.15405	105.49708	1446.89368	-251.32744	38.87430	1291.94482	-959.57953	-3.32680	1310.49890	447.73572	150.28415	1.04815	-203.73102	-144.92487	95.84917	-1322.42090	172.89832	53.18544	-598.90869	-113.22189	-3.41914
710	5.908	883.26611	104.52608	1445.70056	-249.82852	37.82872	1288.99670	-958.60272	-4.47215	1308.97095	422.00336	149.48238	0.90828	-185.07477	-149.01318	98.83811	-1308.61560	171.48846	55.34708	-622.51855	-114.02002	-5.68977
711	5.917	882.65570	103.46433	1444.26453	-248.67834	36.90584	1285.72375	-957.80139	-5.67867	1307.03198	396.30652	148.53217	0.75550	-164.76721	-152.56845	101.29119	-1290.13770	171.15034	55.08327	-647.47400	-114.43085	-6.77987
712	5.925	882.38110	102.30532	1442.56921	-247.95787	36.13521	1282.23523	-957.25372	-6.86441	1304.72852	370.99060	147.41891	0.53337	-142.83844	-155.57928	103.52657	-1266.95239	171.55087	52.33569	-672.64600	-114.91309	-7.21937
713	5.933	882.44165	101.00939	1440.60522	-247.73369	35.52294	1278.61658	-957.01727	-7.95627	1302.13171	346.07111	146.22894	0.13603	-119.36047	-158.09567	105.25133	-1239.39734	172.38123	47.79728	-697.53540	-115.54232	-7.48481
714	5.942	882.78870	99.52254	1438.40100	-248.05623	35.02656	1274.94067	-957.12769	-8.88208	1299.33398	321.44171	145.11072	-0.43435	-94.37775	-160.16232	106.14046	-1208.13342	173.36301	42.59188	-722.11157	-116.28070	-7.83379
715	5.950	883.34442	97.81753	1436.03003	-248.97096	34.54588	1271.28833	-957.59857	-9.54716	1296.42700	297.01349	144.16753	-1.05938	-67.99402	-161.76697	106.11345	-1174.05408	174.27734	37.79926	-746.50525	-117.09427	-8.34143
716	5.958	884.02008	95.91698	1433.58972	-250.51978	33.93983	1267.75879	-958.40887	-9.83203	1293.48657	272.74274	143.37218	-1.62434	-40.49707	-162.87607	105.33912	-1138.07898	175.00015	34.17341	-770.82648	-117.92879	-8.93380
717	5.967	884.73047	93.88198	1431.17981	-252.71582	33.07410	1264.46240	-959.48767	-9.64051	1290.57874	248.61409	142.60971	-2.09572	-12.29022	-163.49510	104.13746	-1100.83447	175.41003	32.02097	-795.09863	-118.71192	-9.45980
718	5.975	885.40045	91.79643	1428.89539	-255.49913	31.88325	1261.50354	-960.72876	-8.97031	1287.77710	224.61983	141.82088	-2.50994	16.33356	-163.69362	102.83546	-1062.57043	175.38211	31.28306	-819.30139	-119.41362	-9.80567
719	5.983	885.97278	89.74994	1426.82727	-258.71466	30.39989	1258.96851	-962.02850	-7.93691	1285.16309	200.72127	141.04836	-2.90128	45.35229	-163.58536	101.59316	-1023.44202	174.86554	31.77305	-843.45239	-120.06631	-9.97959
720	5.992	886.42041	87.80909	1425.05713	-262.15546	28.72680	1256.91760	-963.30951	-6.72736	1282.80786	176.82436	140.35432	-3.23511	74.98175	-163.25919	100.30326	-983.90253	173.86896	33.32340	-867.60376	-120.70647	-10.10372
721	6.000	886.75189	86.00356	1423.64331	-265.64319	26.98966	1255.38599	-964.52112	-5.52391	1280.76379	152.80583	139.73889	-3.44368	105.47186	-162.72232	98.67165	-944.92218	172.36401	35.76083	-891.79346	-121.31373	-10.31405
722	6.008	887.00330	84.34109	1422.60938	-269.06503	25.30797	1254.39905	-965.63385	-4.45049	1279.07642	128.58931	139.11874	-3.53284	136.87515	-161.90958	96.45666	-907.82513	170.20901	38.82287	-916.05670	-121.81236	-10.65532
723	6.017	887.22278	82.82343	1421.94336	-272.34283	23.77594	1253.99658	-966.63031	-3.56363	1277.80164	104.19173	138.39754	-3.60126	168.94275	-160.73203	93.67771	-873.67987	167.22018	42.07790	-940.43567	-122.16636	-11.03757
724	6.025	887.45886	81.44194	1421.60950	-275.38489	22.45333	1254.23328	-967.49475	-2.85763	1277.01147	79.67476	137.59808	-3.71365	201.21426	-159.09984	90.58121	-842.59058	163.34076	44.94942	-964.89758	-122.51459	-11.26633
725	6.033	887.75391	80.16765	1421.56104	-278.06781	21.37918	1255.14856	-968.21161	-2.26585	1276.77588	55.07359	136.86221	-3.81142	233.25333	-156.89378	87.38348	-813.59119	158.68945	46.95843	-989.33002	-123.09712	-11.20288
726	6.042	888.14069	78.95477	1421.74866	-280.25745	20.58617	1256.73340	-968.76379	-1.68612	1277.13672	30.39192	136.27103	-3.81783	264.86966	-153.96707	84.04223	-785.30859	153.49829	47.93246	-1013.72827	-123.96572	-10.93362
727	6.050	888.64014	77.75823	1422.12598	-281.85229	20.08776	1258.92334	-969.12286	-1.03307	1278.10327	5.63243	135.75409	-3.75713	296.19589	-150.24332	80.26888	-756.74951	148.09647	47.94230	-1038.25208	-124.91527	-10.66853
728	6.058	889.26422	76.55075	1422.65015	-282.81506	19.85846	1261.61670	-969.25781	-0.28241	1279.65942	-19.20958	135.20575	-3.69806	327.56042	-145.83881	75.79642	-727.61475	142.91759	47.18016	-1063.02588	-125.73450	-10.50277
729	6.067	890.02234	75.31815	1423.27625	-283.17212	19.83818	1264.70020	-969.17395	0.52148	1281.74951	-44.17024	134.59148	-3.66188	359.13904	-141.07690	70.71902	-698.10388	138.43010	45.90014	-1088.04163	-126.39091	-10.39830
730	6.075	890.92853	74.04549	1423.94922	-282.98932	19.95852	1268.06555	-968.94037	1.30767	1284.25354	-69.29413	133.91628	-3.63778	390.53760	-136.35159	65.58253	-668.58643	134.99725	44.33433	-1113.24170	-126.98743	-10.31389
731	6.083	892.00116	72.72570	1424.60120	-282.34253	20.17463	1271.60986	-968.65723	2.03313	1286.99524	-94.59401	133.18346	-3.62169	420.65128	-131.93668	61.02861	-639.48083	132.83141	42.61237	-1138.52490	-127.64750	-10.22692
732	6.092	893.25110	71.37228	1425.15955	-281.29941	20.48362	1275.22705	-968.38452	2.68295	1289.78040	-120.02304	132.44803	-3.59999	448.02460	-127.88286	57.23063	-611.35254	132.06219	40.66612	-1163.62256	-128.49858	-10.02707
733	6.100	894.66626	70.00795	1425.55823	-279.92059	20.91153	1278.79895	-968.10254	3.23860	1292.43506	-145.41377	131.86783	-3.48319	471.43866	-124.05286	53.68513	-585.03076	132.75722	38.16132	-1188.03357	-129.71283	-9.42016
734	6.108	896.20337	68.64936	1425.74939	-278.26978	21.48025	1282.19214	-967.74792	3.68132	1294.82361	-170.41431	131.64696	-3.00513	490.25940	-120.22568	49.58792	-561.51355	134.96614	34.66032	-1211.19312	-131.41298	-8.00949
735	6.117	897.79193	67.30134	1425.71021	-276.41290	22.18563	1285.26074	-967.28943	4.01269	1296.84778	-194.54335	131.92648	-1.73298	504.49969	-116.21038	44.36987	-541.67096	138.85822	29.98199	-1232.78699	-133.52377	-5.56094
736	6.125	899.34631	65.95264	1425.44263	-274.40833	22.99662	1287.86572	-966.76111	4.25629	1298.43665	-217.33212	132.70737	0.68553	514.75110	-111.92767	37.92131	-526.00482	144.78116	24.46446	-1252.90894	-135.81175	-2.18855
737	6.133	900.78107	64.58231	1424.96655	-272.29907	23.86353	1289.89905	-966.22705	4.44856	1299.53857	-238.36009	133.86296	4.30269	521.93530	-107.36950	30.54223	-514.63898	153.05573	18.91725	-1271.91711	-138.02516	1.73942
738	6.142	902.02002	63.17812	1424.30945	-270.10864	24.72789	1291.29688	-965.72308	4.62018	1300.11951	-257.15161	135.28984	8.98722	526.84027	-102.52371	22.88809	-507.54205	163.57867	14.22617	-1290.13879	-139.91072	5.83227
739	6.150	903.00269	61.74740	1423.49463	-267.84442	25.53645	1292.02502	-965.22241	4.78306	1300.17078	-273.09961	137.08163	14.68601	529.65356	-97.43637	15.84580	-504.82977	175.62485	10.79979	-1307.54456	-141.21811	9.82086
740	6.158	903.69092	60.31144	1422.53174	-265.51657	26.26435	1292.05151	-964.65039	4.95136	1299.71704	-285.49289	139.53481	21.56765	529.79456	-92.33094	10.14791	-506.87640	187.97690	8.19163	-1323.44629	-141.84729	13.59469
741	6.167	904.07495	58.89925	1421.41162	-263.16074	26.93305	1291.33215	-963.93860	5.16441	1298.81482	-293.54584	142.98050	30.04745	526.12341	-87.64421	6.03434	-514.10052	199.17287	5.23937	-1336.54358	-141.91922	17.20123
742	6.175	904.17694	57.54501	1420.10901	-260.84265	27.59901	1289.82813	-963.07227	5.46167	1297.53259	-296.42526	147.56064	40.43021	517.40137	-83.93785	3.30131	-526.54694	207.84705	0.98562	-1345.49548	-141.62512	20.74087
743	6.183	904.04810	56.27295	1418.59644	-258.64240	28.32069	1287.53992	-962.10016	5.84138	1295.92517	-293.58716	153.08313	52.07878	502.88690	-81.65855	1.53295	-543.56927	213.21411	-4.19145	-1349.44934	-141.13821	24.13665
744	6.192	903.75897	55.08294	1416.86401	-256.63525	29.12972	1284.53259	-961.10608	6.26286	1294.02380	-285.32437	159.07050	63.15998	482.90430	-80.85837	0.32053	-564.01447	215.48129	-8.74876	-1347.99915	-140.72473	26.99922
745	6.200	903.39075	53.96069	1414.92639	-254.88043	30.02073	1280.93640	-960.16656	6.68580	1291.84924	-272.68948	165.01999	71.78976	459.01361	-81.13976	-0.56963	-586.80835	215.69974	-11.57243	-1340.92078	-140.74397	28.71358
746	6.208	903.03363	52.89644	1412.81409	-253.41817	30.96165	1276.92493	-959.31982	7.10129	1289.42712	-256.77194	170.69383	77.41010	433.35895	-81.91750	-1.21162	-611.10266	215.03854	-12.85590	-1328.12219	-141.40515	28.65854
747	6.217	902.78308	51.88487	1410.56104	-252.27635	31.91450	1272.68408	-958.56958	7.52594	1286.79382	-238.28322	176.13365	80.83807	407.56970	-82.74178	-1.66143	-636.03607	214.20786	-13.34915	-1309.71838	-142.58688	26.48685
748	6.225	902.72729	50.91104	1408.19653	-251.47710	32.85891	1268.38391	-957.91840	7.97150	1283.99609	-217.65231	181.41251	83.25579	382.28635	-83.41760	-2.04148	-660.92657	213.42258	-13.55688	-1286.15918	-143.94678	22.38696
749	6.233	902.92633	49.94773	1405.74109	-251.04042	33.81366	1264.16174	-957.39471	8.42888	1281.09009	-195.19984	186.47778	85.38219	357.50867	-83.94247	-2.51689	-685.53583	212.65417	-13.72579	-1258.44434	-145.17384	17.21556
750	6.242	903.39374	48.97049	1403.21301	-250.99715	34.84735	1260.11755	-957.04791	8.87546	1278.14380	-171.24757	191.20322	87.32328	333.06366	-84.40900	-3.18853	-709.91797	211.85925	-14.00430	-1228.13452	-146.08214	12.36429
751	6.250	904.08862	47.97366	1400.64526	-251.40919	36.07144	1256.32080	-956.93774	9.27666	1275.23096	-146.11613	195.45357	88.83795	308.81097	-84.93678	-4.00154	-734.18542	211.05505	-14.46239	-1196.78027	-146.50903	9.19674
752	6.258	904.91907	46.97902	1398.10242	-252.36823	37.60141	1252.81775	-957.12854	9.57884	1272.41309	-120.02683	199.10971	89.64988	284.67368	-85.61308	-4.78100	-758.38086	210.28555	-15.07368	-1165.11768	-146.25217	8.29461
753	6.267	905.75909	46.03337	1395.68433	-253.94980	39.48494	1249.64050	-957.66821	9.71900	1269.72949	-93.05396	202.15266	89.61245	260.62738	-86.42427	-5.38570	-782.48621	209.55988	-15.69972	-1132.93970	-145.15358	9.27284
754	6.275	906.48364	45.18678	1393.52246	-256.14917	41.64234	1246.82495	-958.55920	9.64887	1267.21216	-65.16521	204.71033	88.72581	236.67407	-87.25748	-5.82116	-806.51587	208.83893	-16.14439	-1099.75159	-143.21727	11.35974
755	6.283	907.00568	44.46761	1391.76440	-258.85394	43.87847	1244.43396	-959.74512	9.34285	1264.91650	-36.29117	206.96251	87.08981	212.80658	-88.01830	-6.17490	-830.52301	208.11168	-16.30856	-1065.39160	-140.60310	13.97725
756	6.292	907.29462	43.88064	1390.53845	-261.87366	45.96798	1242.56323	-961.11194	8.78142	1262.93848	-6.38554	209.03046	84.86532	188.98337	-88.71193	-6.47240	-854.55511	207.43021	-16.28720	-1030.11377	-137.47093	16.84606
757	6.300	907.37018	43.41937	1389.91528	-264.99890	47.74646	1241.32263	-962.50818	7.94394	1261.40063	24.56143	210.96756	82.24444	165.12283	-89.38442	-6.65513	-878.65741	206.80820	-16.30156	-994.31628	-133.83649	19.87192
758	6.308	907.28076	43.07599	1389.89941	-268.05237	49.15088	1240.81201	-963.78101	6.82952	1260.41785	56.56078	212.81912	79.39854	141.13586	-90.04292	-6.69190	-902.86267	206.17776	-16.51735	-958.31372	-129.56052	23.04630
759	6.317	907.07703	42.84329	1390.44849	-270.91199	50.20837	1241.11072	-964.81421	5.48015	1260.07129	89.63518	214.64018	76.41358	116.98077	-90.67717	-6.64194	-927.15601	205.50739	-16.86678	-922.31689	-124.44805	26.36036
760	6.325	906.79437	42.70358	1391.50024	-273.50616	50.99601	1242.26990	-965.54968	3.97825	1260.40356	123.75227	216.43456	73.26293	92.67181	-91.31017	-6.58745	-951.50464	204.84644	-17.10454	-886.46796	-118.41570	29.75505
761	6.333	906.45227	42.61961	1392.99402	-275.79425	51.60201	1244.29785	-965.98883	2.42206	1261.42188	158.77238	218.09076	69.86781	68.24225	-91.95673	-6.55542	-975.90851	204.24945	-17.09786	-850.92676	-111.58754	33.14063
762	6.342	906.06366	42.54270	1394.87512	-277.74524	52.10874	1247.14587	-966.18140	0.90145	1263.10229	194.46022	219.36981	66.20182	43.70935	-92.59692	-6.52011	-1000.38934	203.75125	-16.94937	-816.08252	-104.19163	36.41364
763	6.350	905.64801	42.43063	1397.08643	-279.32141	52.58614	1250.71265	-966.20667	-0.51958	1265.40283	230.49623	219.95657	62.32561	19.06854	-93.24734	-6.45298	-1024.97705	203.32687	-16.82866	-782.57709	-96.40031	39.39607
764	6.358	905.24243	42.27001	1399.56152	-280.47461	53.08286	1254.86011	-966.14966	-1.81059	1268.27771	266.51495	219.55740	58.32253	-5.68225	-93.96280	-6.35740	-1049.72363	202.81189	-16.81873	-750.94208	-88.31990	41.78741
765	6.367	904.90021	42.08469	1402.22717	-281.15991	53.61835	1259.43213	-966.07593	-2.95986	1271.67676	302.25061	218.03888	54.25743	-30.53510	-94.74226	-6.25710	-1074.69421	202.01956	-16.89346	-721.24280	-80.13090	43.28116
766	6.375	904.67560	41.91305	1405.00513	-281.35724	54.18450	1264.27625	-966.01630	-3.94532	1275.52954	337.68286	215.57388	50.27596	-55.49811	-95.51613	-6.16789	-1099.92566	200.98413	-16.95442	-693.14337	-72.20738	43.75574
767	6.383	904.60760	41.78063	1407.81226	-281.08215	54.75410	1269.25928	-965.97247	-4.71171	1279.72729	372.89746	212.68710	46.75210	-80.60541	-96.23128	-6.09151	-1125.37659	199.92786	-16.92707	-666.28259	-65.07970	43.29578
768	6.392	904.70886	41.69341	1410.56714	-280.38013	55.28371	1274.26624	-965.94312	-5.17297	1284.11646	407.55469	210.08104	44.21160	-105.86688	-96.91489	-5.99817	-1150.86230	199.03540	-16.77132	-640.54932	-59.29357	42.04256
769	6.400	904.95929	41.63904	1413.20349	-279.31454	55.72113	1279.19055	-965.94800	-5.25393	1288.51318	440.41925	208.23096	42.86484	-131.16528	-97.66664	-5.72844	-1175.99634	198.46416	-16.24596	-616.09283	-55.28706	40.06460
770	6.408	905.30750	41.58714	1415.67712	-277.95441	56.02708	1283.92395	-966.02600	-4.94764	1292.73279	469.53613	207.04980	42.10095	-156.15778	-98.58256	-4.84455	-1200.25903	198.41895	-14.73542	-593.24878	-53.33056	37.33400
771	6.417	905.68005	41.50357	1417.96228	-276.36679	56.18385	1288.34741	-966.21283	-4.33372	1296.61597	492.96387	205.99620	40.64544	-180.28168	-99.67316	-2.65453	-1223.25806	198.92702	-11.60301	-572.50568	-53.52665	33.79153
772	6.425	905.99121	41.37551	1420.04944	-274.61215	56.17931	1292.33179	-966.52185	-3.53689	1300.04956	509.59741	204.55479	37.44787	-202.86218	-100.90656	1.46113	-1244.92273	199.64218	-6.79228	-554.42639	-55.89795	29.48203
773	6.433	906.14697	41.21867	1421.94446	-272.73517	56.00036	1295.75513	-966.92963	-2.67220	1302.97168	519.75989	202.61018	32.41363	-223.12756	-102.33621	7.75352	-1265.33459	200.09375	-0.85630	-539.52075	-60.51347	24.70897
774	6.442	906.05469	41.06161	1423.66345	-270.75958	55.65053	1298.52466	-967.36865	-1.83108	1305.35962	525.01929	200.39229	26.26781	-240.08954	-104.09769	16.16404	-1284.34717	200.06796	5.59490	-528.19153	-67.44639	20.07765
775	6.450	905.64148	40.92649	1425.22009	-268.69653	55.16125	1300.58044	-967.73572	-1.09921	1307.21045	526.99457	198.20323	19.91629	-252.55249	-106.27264	26.55494	-1301.32800	199.66884	12.25904	-520.73792	-76.49862	16.31338
776	6.458	904.87067	40.81992	1426.61475	-266.56012	54.57988	1301.88525	-967.91101	-0.57113	1308.53186	526.12842	196.27687	14.06429	-259.35370	-108.82000	38.81768	-1315.24316	199.07758	19.07944	-517.34241	-86.94154	13.86456
777	6.467	903.74921	40.73817	1427.82813	-264.37854	53.95300	1302.41370	-967.79211	-0.34463	1309.34387	521.49194	194.78906	9.22931	-259.68170	-111.61913	52.67268	-1325.10156	198.25461	26.03245	-518.10675	-97.55701	12.46853
778	6.475	902.32166	40.67239	1428.82593	-262.19519	53.31861	1302.15247	-967.33643	-0.48964	1309.67004	511.59680	193.79839	5.75578	-253.48407	-114.53181	67.15309	-1330.36182	196.95319	32.96398	-523.14404	-106.98007	11.07897
779	6.483	900.65765	40.60574	1429.57776	-260.06067	52.70235	1301.11304	-966.58179	-1.01066	1309.52039	495.62927	193.12946	3.64405	-241.85248	-117.42886	80.43092	-1330.92920	195.14862	39.59111	-532.56677	-114.10349	8.50706
780	6.492	898.84497	40.51173	1430.07629	-258.02670	52.11300	1299.35315	-965.63208	-1.84557	1308.89392	474.34595	192.52005	2.50044	-226.67224	-120.16294	90.70565	-1326.91943	193.31897	45.52834	-546.29517	-118.43171	4.45189
781	6.500	896.98590	40.35203	1430.33618	-256.15128	51.54224	1296.98523	-964.62006	-2.90197	1307.79724	449.81445	191.88916	1.84701	-209.47589	-122.53947	97.44918	-1318.49182	192.14374	50.13581	-563.94006	-120.33563	-0.12124
782	6.508	895.18744	40.08193	1430.37646	-254.50975	50.97854	1294.15430	-963.66785	-4.09137	1306.25391	424.15314	191.28177	1.44483	-190.80414	-124.37299	101.53360	-1305.69287	191.98630	52.54260	-584.89844	-120.87999	-3.81807
783	6.517	893.54718	39.66985	1430.20996	-253.19443	50.42918	1291.00439	-962.86029	-5.34815	1304.30457	398.55566	190.67310	1.23137	-170.63800	-125.58253	104.20771	-1288.36731	192.73233	52.13780	-608.31268	-121.13667	-5.96763
784	6.525	892.13770	39.10787	1429.84131	-252.29565	49.92455	1287.65503	-962.24902	-6.63513	1302.01172	373.34167	189.96381	1.07508	-148.94812	-126.20335	106.20188	-1266.40503	194.03043	48.99724	-633.02332	-121.61854	-6.86806
785	6.533	890.99213	38.40465	1429.26978	-251.88284	49.49328	1284.19470	-961.88062	-7.92118	1299.46179	348.47314	189.06877	0.76595	-125.79205	-126.30405	107.62698	-1240.08801	195.56628	43.85297	-657.99243	-122.33321	-7.20420
786	6.542	890.09802	37.58077	1428.50098	-252.00397	49.12574	1280.68945	-961.81702	-9.13991	1296.75464	323.87103	187.97975	0.20065	-101.24445	-125.91331	108.32146	-1210.02429	197.12021	37.81624	-682.72095	-123.14938	-7.49568
787	6.550	889.40869	36.66976	1427.56653	-252.69925	48.75516	1277.20251	-962.12512	-10.16817	1293.98157	299.47961	186.80037	-0.53971	-75.37213	-125.03006	108.17486	-1176.86292	198.56488	32.06129	-707.15051	-123.99335	-7.94518
788	6.558	888.85999	35.70966	1426.53064	-254.01198	48.26893	1273.80750	-962.84631	-10.83927	1291.21167	275.24164	185.72675	-1.26424	-48.26044	-123.67128	107.23238	-1141.29492	199.94183	27.55698	-731.38696	-124.82838	-8.52059
789	6.567	888.38123	34.72691	1425.47632	-255.97675	47.54107	1270.58557	-963.96710	-10.98520	1288.49524	251.10548	184.95036	-1.80214	-20.04657	-121.89870	105.63570	-1104.13379	201.31213	24.79768	-755.54187	-125.60673	-9.08079
790	6.575	887.90527	33.73026	1424.48914	-258.58035	46.47458	1267.62024	-965.40717	-10.51583	1285.87878	227.06749	184.48343	-2.13565	9.11890	-119.82909	103.54868	-1066.06445	202.47873	23.69382	-779.66858	-126.28259	-9.49474
791	6.583	887.38190	32.72190	1423.65149	-261.72717	45.04231	1264.99524	-967.03101	-9.50067	1283.41614	203.14546	184.10544	-2.39322	39.13788	-117.61241	101.10308	-1027.40942	203.12109	23.89872	-803.76398	-126.84926	-9.72903
792	6.592	886.78729	31.71520	1423.04163	-265.24896	43.31013	1262.78955	-968.68372	-8.15050	1281.17480	179.29366	183.59773	-2.67106	69.96008	-115.38503	98.35059	-988.39026	203.09964	25.18431	-827.82654	-127.34973	-9.85900
793	6.600	886.12805	30.74298	1422.71960	-268.95233	41.42758	1261.06763	-970.22839	-6.69649	1279.23608	155.38722	182.92218	-2.94514	101.55341	-113.22899	95.26510	-949.63989	202.40424	27.41014	-851.90564	-127.83572	-10.00656
794	6.608	885.43835	29.84890	1422.70996	-272.66339	39.58113	1259.88123	-971.56219	-5.29954	1277.68616	131.30919	182.14554	-3.16288	133.91687	-111.12611	91.79938	-912.36194	200.93813	30.31533	-876.06970	-128.31360	-10.24935
795	6.617	884.76483	29.06349	1422.99866	-276.24310	37.93454	1259.28638	-972.62292	-4.03694	1276.60510	107.03273	181.38385	-3.29790	167.05093	-108.94884	87.94936	-877.81299	198.51904	33.41336	-900.35291	-128.75363	-10.56038
796	6.625	884.14728	28.38146	1423.55176	-279.57397	36.59113	1259.35022	-973.40466	-2.91476	1276.05737	82.62560	180.76448	-3.33990	200.82425	-106.51945	83.80193	-846.42487	195.06055	36.05678	-924.74500	-129.15497	-10.83658
797	6.633	883.61243	27.76533	1424.33362	-282.54315	35.59188	1260.12451	-973.96399	-1.90534	1276.07983	58.17433	180.31543	-3.31812	234.90298	-103.65350	79.50669	-817.45056	190.67020	37.71252	-949.20807	-129.57173	-10.99360
798	6.642	883.17798	27.17634	1425.31262	-285.04437	34.94057	1261.61060	-974.38885	-1.00765	1276.66797	33.68510	179.95987	-3.28120	268.89633	-100.15426	75.12120	-789.53333	185.61053	38.19533	-973.70935	-130.07019	-11.01455
799	6.650	882.85657	26.60266	1426.46204	-286.99496	34.62425	1263.75476	-974.74451	-0.26068	1277.77649	9.07491	179.58418	-3.24890	302.58746	-95.87073	70.50771	-761.54724	180.23947	37.61788	-998.24554	-130.70612	-10.91617
800	6.658	882.65851	26.05206	1427.75684	-288.35461	34.61079	1266.47180	-975.04742	0.32000	1279.34705	-15.73428	179.07080	-3.23250	335.96814	-90.86765	65.53416	-733.01202	174.95160	36.24824	-1022.85828	-131.49011	-10.73612
801	6.667	882.59619	25.51796	1429.16711	-289.13318	34.84915	1269.66748	-975.28223	0.80529	1281.33875	-40.73341	178.37112	-3.23842	368.90570	-85.52132	60.43074	-704.03210	170.12123	34.41299	-1047.64075	-132.32034	-10.54170
802	6.675	882.68481	24.96228	1430.65051	-289.37643	35.28894	1273.24829	-975.42908	1.31703	1283.72144	-65.84854	177.54137	-3.24297	400.64648	-80.35276	55.78845	-674.99872	166.09027	32.37778	-1072.67126	-133.06924	-10.37864
803	6.683	882.93695	24.33369	1432.15088	-289.14050	35.89865	1277.12073	-975.48029	1.92809	1286.43848	-91.03641	176.69153	-3.21628	429.72339	-75.72298	52.01085	-646.35992	163.19418	30.26599	-1097.93164	-133.73911	-10.24381
804	6.692	883.35114	23.60285	1433.60132	-288.47754	36.66966	1281.18396	-975.43579	2.62860	1289.38208	-116.30406	175.94765	-3.12635	454.48682	-71.67168	48.78356	-618.63019	161.74081	28.08079	-1123.27808	-134.44374	-10.10674
805	6.700	883.89960	22.78010	1434.93396	-287.44086	37.61133	1285.31970	-975.29364	3.36409	1292.40369	-141.57016	175.41115	-2.87624	473.79541	-67.98059	45.21953	-592.52704	161.93219	25.74486	-1148.39294	-135.30717	-9.84798
806	6.708	884.52234	21.90182	1436.09314	-286.09528	38.73348	1289.38281	-975.05750	4.06602	1295.33997	-166.51263	175.12556	-2.21465	487.42670	-64.39204	40.51656	-569.01025	163.87035	23.11173	-1172.75378	-136.42450	-9.14700
807	6.717	885.13623	21.01140	1437.04346	-284.51770	40.02438	1293.20068	-974.74988	4.67348	1298.03479	-190.59354	175.09949	-0.70817	496.12036	-60.84479	34.42170	-549.06665	167.68735	20.05855	-1195.81067	-137.84058	-7.55981
808	6.725	885.65088	20.15168	1437.77124	-282.78229	41.44349	1296.58984	-974.40509	5.16084	1300.36499	-213.22256	175.34412	2.09069	501.17230	-57.50310	27.23763	-533.37909	173.55673	16.70094	-1217.32446	-139.49533	-4.84315
809	6.733	885.98016	19.35890	1438.28149	-280.94189	42.92405	1299.38318	-974.04779	5.55000	1302.25903	-233.83569	175.89455	6.39868	503.70050	-54.61534	19.66941	-522.19696	181.42087	13.52010	-1237.45850	-141.21292	-1.16142
810	6.742	886.04797	18.65775	1438.59473	-279.02179	44.38050	1301.45496	-973.67981	5.89525	1303.69324	-251.79048	176.82629	12.18589	504.09729	-52.45108	12.64734	-515.47528	190.76566	11.16267	-1256.46680	-142.80272	3.08456
811	6.750	885.79749	18.06618	1438.74023	-277.02917	45.73318	1302.73438	-973.28381	6.25037	1304.66968	-266.27295	178.27560	19.41147	501.95581	-51.25860	7.01109	-513.09985	200.70065	9.94572	-1274.25012	-144.17680	7.54370
812	6.758	885.20032	17.60572	1438.74341	-274.97400	46.93959	1303.20007	-972.84766	6.62128	1305.20154	-276.41074	180.44136	28.26771	496.25897	-51.09765	3.17991	-514.99048	210.09753	9.38608	-1290.09436	-145.36118	12.01339
813	6.767	884.26007	17.29992	1438.61279	-272.88782	48.00091	1302.86243	-972.40186	6.91628	1305.31274	-281.43451	183.50356	39.06270	485.74377	-51.72446	1.02764	-521.02588	217.76303	8.23426	-1302.90613	-146.34772	16.42259
814	6.775	883.01294	17.15744	1438.33557	-270.82910	48.94036	1301.75159	-972.04559	6.94213	1305.03357	-280.84125	187.46788	51.56483	469.60693	-52.70802	0.00178	-530.98077	222.82043	5.31712	-1311.82397	-146.92389	20.81926
815	6.783	881.52795	17.16259	1437.88965	-268.87457	49.78279	1299.92212	-971.92834	6.48145	1304.38733	-274.77441	192.13692	64.49203	448.29626	-53.69809	-0.55071	-544.56909	225.07095	0.60693	-1316.41553	-146.89432	25.27686
816	6.792	879.90381	17.28762	1437.26563	-267.10159	50.55220	1297.46838	-972.15967	5.45880	1303.37244	-264.18262	197.24570	76.02968	423.61340	-54.58837	-1.03597	-561.42572	225.09213	-4.62932	-1316.26550	-146.56650	29.66602
817	6.800	878.26123	17.50660	1436.47729	-265.56973	51.27547	1294.52795	-972.72095	4.05512	1301.96143	-250.23352	202.54288	84.98000	397.74316	-55.40204	-1.53132	-581.10602	223.96896	-8.82275	-1310.78369	-146.65157	33.42870
818	6.808	876.73163	17.80167	1435.54968	-264.31549	51.98639	1291.26807	-973.50964	2.58090	1300.13110	-233.67125	207.82408	91.32475	372.07471	-56.11751	-1.99947	-603.16431	222.66335	-11.24886	-1299.52539	-147.59041	35.63747
819	6.817	875.43921	18.17502	1434.49707	-263.36176	52.73419	1287.85486	-974.40417	1.34336	1297.88171	-214.84221	212.97040	95.80169	346.96271	-56.69115	-2.49649	-626.97961	221.59833	-12.24895	-1282.42212	-149.24506	35.47707
820	6.825	874.47644	18.65502	1433.31653	-262.73337	53.58648	1284.42139	-975.25891	0.65134	1295.23706	-194.01131	217.88232	99.15064	322.26361	-57.15843	-3.12402	-651.63403	220.83200	-12.57497	-1259.71643	-151.18466	32.80160
821	6.833	873.88141	19.28089	1432.00171	-262.47601	54.61940	1281.05225	-975.98792	0.65153	1292.26758	-171.49399	222.41983	101.73991	297.80280	-57.62367	-3.87067	-676.33197	220.30666	-12.82153	-1231.89136	-153.01645	28.27017
822	6.842	873.62927	20.07919	1430.56226	-262.67358	55.90754	1277.79077	-976.67786	1.14049	1289.10864	-147.64185	226.47578	103.64146	273.50760	-58.15293	-4.61175	-700.76123	219.89532	-13.29694	-1199.72791	-154.47105	23.01249
823	6.850	873.64374	21.04747	1429.04065	-263.44580	57.51571	1274.66748	-977.55066	1.67999	1285.93152	-122.78033	230.02922	104.81681	249.37225	-58.71827	-5.23016	-724.94714	219.47763	-14.01664	-1164.40747	-155.41046	18.20881
824	6.858	873.81940	22.15255	1427.51892	-264.90823	59.47373	1271.73096	-978.85132	1.80921	1282.90906	-97.11183	233.08257	105.21177	225.40271	-59.28749	-5.67711	-748.98816	219.01396	-14.75785	-1127.48975	-155.82016	14.86228
825	6.867	874.04675	23.35036	1426.11157	-267.11029	61.73713	1269.06189	-980.75854	1.13680	1280.20056	-70.64548	235.59332	104.76948	201.58957	-59.89777	-5.96838	-772.93909	218.50037	-15.26291	-1090.54797	-155.70035	13.66172
826	6.875	874.23120	24.61309	1424.94592	-269.99051	64.17499	1266.76245	-983.30945	-0.57361	1277.94312	-43.23795	237.52351	103.43373	177.88693	-60.58603	-6.16341	-796.83020	217.91275	-15.46349	-1054.45801	-155.00064	14.79946
827	6.883	874.30182	25.93433	1424.14075	-273.38068	66.61010	1264.93115	-986.36047	-3.27181	1276.23816	-14.73083	238.97980	101.19874	154.19846	-61.33780	-6.31573	-820.71039	217.22643	-15.51394	-1019.06738	-153.67664	17.90377
828	6.892	874.21637	27.31264	1423.78259	-277.05740	68.88078	1263.64551	-989.64404	-6.62883	1275.14246	14.94235	240.23392	98.14705	130.41638	-62.11388	-6.44720	-844.63086	216.45067	-15.63414	-983.79388	-151.72165	22.29575
829	6.900	873.96191	28.74226	1423.90857	-280.80386	70.88260	1262.96289	-992.88708	-10.22378	1274.66833	45.74953	241.53705	94.40957	106.48834	-62.87801	-6.56131	-868.62402	215.62537	-15.93372	-948.42712	-149.14708	27.36464
830	6.908	873.54889	30.22400	1424.50623	-284.44705	72.58182	1262.93347	-995.89362	-13.71437	1274.79248	77.60692	242.97511	90.12337	82.42310	-63.62906	-6.64312	-892.71094	214.80051	-16.33341	-913.32092	-145.95273	32.66109
831	6.917	873.00287	31.77227	1425.52783	-287.87067	74.00164	1263.60071	-998.56030	-16.89388	1275.46912	110.44569	244.50191	85.42028	58.24927	-64.38998	-6.67739	-916.90503	214.01459	-16.63835	-879.12067	-142.06102	37.75430
832	6.925	872.35614	33.39823	1426.91321	-291.01270	75.18631	1264.98291	-1000.85645	-19.67477	1276.64197	144.25111	245.99263	80.39098	33.99576	-65.15579	-6.67067	-941.22119	213.28195	-16.71394	-846.40735	-137.30692	42.19139
833	6.933	871.64087	35.08972	1428.60437	-293.84723	76.16830	1267.05823	-1002.79449	-22.04795	1278.25183	178.98518	247.25983	75.05944	9.67322	-65.89111	-6.62875	-965.66931	212.59805	-16.60017	-815.47949	-131.58890	45.61861
834	6.942	870.88782	36.81616	1430.54602	-296.35785	76.96511	1269.76978	-1004.40643	-24.04388	1280.24060	214.46321	248.09604	69.41281	-14.75775	-66.55858	-6.55763	-990.22351	211.96582	-16.46836	-786.36865	-125.03830	47.86326
835	6.950	870.13141	38.54609	1432.67883	-298.51871	77.59664	1273.04077	-1005.72852	-25.70570	1282.55249	250.39299	248.34207	63.47763	-39.36835	-67.14073	-6.48704	-1014.82971	211.45609	-16.43208	-758.93530	-118.00578	48.88161
836	6.958	869.41602	40.24678	1434.93762	-300.29431	78.08849	1276.78845	-1006.79382	-27.07483	1285.13379	286.56787	247.96844	57.44440	-64.18835	-67.65337	-6.44731	-1039.48315	211.14944	-16.42630	-732.89990	-110.90153	48.68616
837	6.967	868.79553	41.88169	1437.25269	-301.65292	78.46017	1280.92993	-1007.63025	-28.18575	1287.93237	322.91443	247.15564	51.78315	-89.18030	-68.13171	-6.43648	-1064.28442	210.90509	-16.36654	-707.89978	-104.11255	47.35341
838	6.975	868.32288	43.43013	1439.55359	-302.57867	78.72685	1285.37964	-1008.26141	-29.06582	1290.89661	359.19037	246.29057	47.19888	-114.30475	-68.62350	-6.42368	-1089.36914	210.37541	-16.32877	-683.64099	-98.04524	45.05161
839	6.983	868.03394	44.90483	1441.77124	-303.07242	78.90819	1290.03943	-1008.70801	-29.73738	1293.97546	394.54614	245.79672	44.28745	-139.54901	-69.20338	-6.36703	-1114.75073	209.40530	-16.43357	-660.05505	-93.11572	42.00699
840	6.992	867.93359	46.34478	1443.83435	-303.14679	79.02090	1294.78833	-1008.98932	-30.21994	1297.11768	427.42468	245.85718	42.97416	-164.80841	-69.97013	-6.14736	-1140.22461	208.25928	-16.56683	-637.37598	-89.67513	38.43115
841	7.000	867.98700	47.79432	1445.67419	-302.82446	79.06150	1299.48779	-1009.12408	-30.53195	1300.27197	455.99542	246.23816	42.22222	-189.75208	-71.03574	-5.40163	-1165.38940	207.41360	-16.23589	-616.09387	-87.98483	34.47825
842	7.008	868.12622	49.28254	1447.23889	-302.14301	79.00147	1303.99402	-1009.13135	-30.69193	1303.38733	478.76538	246.43182	40.54586	-213.86310	-72.50000	-3.51363	-1189.75366	207.23553	-14.73008	-596.76538	-88.20787	30.28499
843	7.017	868.26575	50.81866	1448.50342	-301.15692	78.80252	1308.16333	-1009.03046	-30.71896	1306.41223	495.04639	246.07837	37.04228	-236.58075	-74.40211	0.08048	-1212.95154	207.72543	-11.57479	-579.82037	-90.38472	26.08057
844	7.025	868.31329	52.40646	1449.46497	-299.93042	78.43850	1311.85840	-1008.84125	-30.63291	1309.29565	505.31213	245.24805	31.88011	-257.30591	-76.72288	5.59430	-1234.95105	208.44742	-6.91381	-565.53149	-94.43196	22.27976
845	7.033	868.17590	54.05105	1450.13135	-298.53058	77.91081	1314.95471	-1008.58386	-30.45430	1311.98633	511.09839	244.31844	25.88121	-275.25482	-79.44707	12.92676	-1255.96973	208.83432	-1.32972	-554.11816	-100.11700	19.45522
846	7.042	867.77222	55.75013	1450.51392	-297.02737	77.25745	1317.34546	-1008.27832	-30.20396	1314.43286	514.03619	243.69653	19.94589	-289.41931	-82.59072	21.89443	-1276.08594	208.56337	4.69291	-545.86816	-106.98784	18.10785
847	7.050	867.04852	57.49126	1450.62207	-295.48898	76.55090	1318.94324	-1007.94440	-29.90219	1316.58313	514.70361	243.61740	14.77682	-298.79187	-86.18867	32.42866	-1294.81934	207.63925	10.98618	-541.18335	-114.33546	18.27608
848	7.058	865.99194	59.25040	1450.45569	-293.96988	75.87572	1319.68616	-1007.60022	-29.56727	1318.38342	512.29626	244.01009	10.70549	-302.64069	-90.27351	44.59691	-1311.02319	206.26990	17.47444	-540.48425	-121.26570	19.25763
849	7.067	864.63165	60.99189	1449.99561	-292.50574	75.30225	1319.54395	-1007.26190	-29.21347	1319.77820	505.22430	244.50778	7.65148	-300.64948	-94.81036	58.19648	-1323.31006	204.72229	23.95002	-544.03180	-126.90816	19.76030
850	7.075	863.03162	62.69422	1449.20862	-291.11893	74.87074	1318.52686	-1006.94250	-28.84887	1320.70959	492.19543	244.69553	5.36577	-293.17194	-99.65085	72.04129	-1330.69873	203.21640	30.13117	-551.82086	-130.65921	18.46211
851	7.083	861.28296	64.37215	1448.06860	-289.82837	74.57739	1316.69421	-1006.65240	-28.47450	1321.11865	473.22229	244.46384	3.70184	-281.44867	-104.57368	83.97429	-1332.91772	201.81763	35.76740	-563.60388	-132.35994	14.66643
852	7.092	859.50128	66.05032	1446.57227	-288.66397	74.37093	1314.15930	-1006.40222	-28.08710	1320.94922	449.86670	244.09969	2.64168	-267.04370	-109.32475	92.24049	-1330.27563	200.49435	40.57850	-578.93201	-132.39752	8.78225
853	7.100	857.82129	67.72297	1444.73669	-287.68372	74.17205	1311.07642	-1006.20929	-27.68927	1320.15491	424.39795	243.87540	2.14163	-250.88013	-113.64055	96.86244	-1323.35327	199.42154	44.16067	-597.19189	-131.59409	2.33439
854	7.108	856.37952	69.35760	1442.58411	-286.97858	73.90412	1307.61304	-1006.10999	-27.31059	1318.71106	398.57642	243.66362	1.98972	-233.09497	-117.31676	99.34252	-1312.64526	199.06134	45.98264	-617.81799	-130.82500	-2.83275
855	7.117	855.28790	70.92178	1440.12891	-286.66010	73.51665	1303.91882	-1006.17578	-27.04104	1316.62671	373.16223	243.19505	1.85047	-213.59851	-120.24605	101.19533	-1298.26526	199.72906	45.54696	-640.41656	-130.62357	-5.78383
856	7.125	854.61243	72.38762	1437.37781	-286.83685	72.99463	1300.10815	-1006.52917	-27.07119	1313.95288	348.22632	242.43539	1.46957	-192.39490	-122.37520	103.00486	-1280.01624	201.24979	42.73610	-664.45612	-131.05095	-6.93645
857	7.133	854.36609	73.73663	1434.34485	-287.59286	72.35168	1296.26233	-1007.34247	-27.70811	1310.77454	323.60480	241.51712	0.82563	-169.54156	-123.67632	104.58785	-1257.84912	203.29697	38.11833	-689.12524	-131.87418	-7.31578
858	7.142	854.51221	74.97368	1431.06458	-288.97955	71.59973	1292.44238	-1008.78296	-29.27326	1307.19055	299.16449	240.61710	0.10789	-145.12189	-124.14322	105.58410	-1232.14136	205.72403	32.77391	-713.75391	-132.84167	-7.67384
859	7.150	854.97290	76.11729	1427.59668	-291.02478	70.70497	1288.70483	-1010.91302	-31.87138	1303.30273	274.87164	239.93124	-0.45631	-119.32452	-123.76195	105.80311	-1203.51453	208.37259	27.71659	-738.10718	-133.81125	-8.24959
860	7.158	855.64459	77.18488	1424.02393	-293.74606	69.57624	1285.11267	-1013.67273	-35.34822	1299.21631	250.74492	239.48914	-0.78973	-92.48053	-122.50791	105.26491	-1172.62573	211.10316	23.66955	-762.23535	-134.73068	-8.93853
861	7.167	856.41602	78.19516	1420.45288	-297.14667	68.11324	1281.73987	-1016.99255	-39.59346	1295.04346	226.79613	239.07898	-1.00059	-64.95819	-120.39988	104.14645	-1140.17847	213.97748	21.20814	-786.25800	-135.59227	-9.53572
862	7.175	857.18024	79.17180	1417.01208	-301.19153	66.26974	1278.67163	-1020.83636	-44.65345	1290.92615	202.99361	238.51933	-1.23554	-36.99927	-117.52264	102.72224	-1106.90967	216.95074	20.62356	-810.25989	-136.38553	-9.93013
863	7.183	857.84125	80.14156	1413.84448	-305.78610	64.07785	1275.99353	-1025.09644	-50.40532	1287.06042	179.25011	237.82593	-1.53972	-8.64801	-113.98174	101.24789	-1073.37903	219.63837	21.69020	-834.27087	-137.08296	-10.16059
864	7.192	858.32458	81.12822	1411.08643	-310.77866	61.63308	1273.77979	-1029.54663	-56.37385	1283.66638	155.45052	237.07773	-1.85962	20.18741	-109.86888	99.80756	-1039.73621	221.61333	23.83106	-858.29639	-137.68843	-10.34008
865	7.200	858.59119	82.14924	1408.83923	-315.98395	59.06492	1272.08948	-1033.92847	-61.95010	1280.91931	131.49196	236.30437	-2.12333	49.62308	-105.26376	98.26545	-1005.84680	222.67291	26.48001	-882.34186	-138.25145	-10.56766
866	7.208	858.64520	83.21825	1407.14905	-321.21478	56.51062	1270.97473	-1038.04297	-66.65158	1278.91016	107.32570	235.49573	-2.31436	79.68765	-100.23267	96.38895	-971.79376	222.73950	29.22824	-906.41809	-138.81549	-10.86815
867	7.217	858.52844	84.34084	1406.01062	-326.29968	54.09885	1270.48523	-1041.77673	-70.21166	1277.65112	82.99666	234.68407	-2.45491	110.25592	-94.81134	94.03428	-938.20740	221.70978	31.76884	-930.55377	-139.38728	-11.16536
868	7.225	858.30249	85.50752	1405.38782	-331.08276	51.93834	1270.65674	-1045.08813	-72.55321	1277.09973	58.59956	233.99527	-2.53344	141.09259	-88.98726	91.22674	-906.01874	219.49460	33.87134	-954.79480	-139.94656	-11.35854
869	7.233	858.02490	86.69603	1405.22949	-335.42044	50.10471	1271.49353	-1047.98120	-73.72351	1277.18481	34.17839	233.52344	-2.52553	171.97217	-82.72896	88.06941	-875.89606	216.10895	35.37318	-979.17468	-140.48108	-11.42974
870	7.242	857.73047	87.87912	1405.47986	-339.18951	48.62240	1272.96472	-1050.48206	-73.83259	1277.82458	9.70563	233.19113	-2.45365	202.79614	-76.04089	84.57718	-847.85547	211.66351	36.09616	-1003.68909	-141.03453	-11.43138
871	7.250	857.42822	89.03586	1406.08777	-342.30896	47.45474	1275.01892	-1052.62329	-73.01049	1278.93726	-14.85968	232.82735	-2.36742	233.64529	-68.98245	80.62048	-821.27667	206.34448	35.85416	-1028.30078	-141.68121	-11.41065
872	7.258	857.11621	90.15452	1407.00854	-344.76141	46.52029	1277.60022	-1054.43530	-71.38448	1280.44556	-39.54549	232.31747	-2.30754	264.66489	-61.69585	76.07130	-795.31012	200.46271	34.62309	-1052.96045	-142.43210	-11.38322
873	7.267	856.79761	91.22211	1408.19373	-346.58948	45.73050	1280.65625	-1055.94446	-69.07066	1282.27661	-64.38828	231.63815	-2.28896	295.78540	-54.44858	71.04396	-769.38293	194.45973	32.62124	-1077.65222	-143.22920	-11.32597
874	7.275	856.48492	92.22430	1409.58276	-347.86804	45.02811	1284.13489	-1057.17249	-66.17355	1284.36096	-89.42461	230.83463	-2.27127	326.47784	-47.60200	65.99039	-743.43073	188.78148	30.17233	-1102.44580	-144.02222	-11.19236
875	7.283	856.19476	93.15813	1411.10364	-348.67828	44.40466	1287.97290	-1058.13770	-62.78899	1286.63135	-114.64926	229.98473	-2.18425	355.72693	-41.46808	61.45757	-717.83087	183.76300	27.50622	-1127.45007	-144.80194	-10.98480
876	7.292	855.94446	94.03723	1412.67847	-349.10202	43.89081	1292.08618	-1058.85608	-59.00734	1289.02075	-140.01424	229.15103	-2.03273	382.21564	-36.11839	57.62234	-693.20697	179.70303	24.67341	-1152.68774	-145.58563	-10.77482
877	7.300	855.74481	94.88960	1414.23132	-349.22479	43.53170	1296.36682	-1059.34204	-54.91588	1291.46167	-165.45935	228.35989	-1.92895	404.62189	-31.33930	54.04296	-670.24402	176.99689	21.62479	-1177.99146	-146.41310	-10.59039
878	7.308	855.58844	95.75179	1415.69861	-349.13443	43.36056	1300.68274	-1059.60828	-50.60090	1293.88489	-190.88737	227.63223	-1.91851	421.98590	-26.81746	49.92151	-649.63861	176.05496	18.33224	-1202.95996	-147.36578	-10.26682
879	7.317	855.44043	96.65681	1417.03784	-348.91235	43.38557	1304.87964	-1059.66687	-46.14996	1296.21973	-216.07941	227.03477	-1.72099	434.05927	-22.34244	44.63623	-632.10278	177.10960	14.83506	-1227.08032	-148.52841	-9.43375
880	7.325	855.23187	97.62196	1418.23010	-348.62238	43.59326	1308.78589	-1059.53125	-41.65559	1298.39429	-240.65854	226.65990	-0.72325	441.37195	-17.85991	38.04311	-618.22571	180.18124	11.29660	-1249.97510	-149.88367	-7.72839
881	7.333	854.86597	98.64655	1419.27759	-348.30457	43.95509	1312.22437	-1059.21973	-37.22093	1300.33752	-264.16284	226.54683	1.65867	444.85669	-13.43234	30.44546	-608.28687	185.11972	8.06844	-1271.55273	-151.28873	-5.07343
882	7.342	854.24280	99.71592	1420.19373	-347.97604	44.43431	1315.03320	-1058.76294	-32.96674	1301.98364	-286.10675	226.67004	5.63320	445.28009	-9.19072	22.49669	-602.27063	191.57587	5.58626	-1291.98669	-152.57001	-1.72688
883	7.350	853.28320	100.80462	1420.98926	-347.63351	44.99616	1317.09021	-1058.21094	-29.03687	1303.27856	-305.88541	227.04739	11.07983	442.88745	-5.30151	15.04142	-600.08093	198.98138	4.10445	-1311.53406	-153.61174	1.94371
884	7.358	851.93945	101.88799	1421.66235	-347.25690	45.61449	1318.32971	-1057.63940	-25.59554	1304.18860	-322.68701	227.86099	17.84238	437.43250	-1.94873	8.82038	-601.73340	206.57950	3.42409	-1330.24426	-154.36325	5.70423
885	7.367	850.20276	102.96000	1422.19360	-346.82025	46.27357	1318.73560	-1057.14648	-22.80638	1304.70630	-335.67523	229.40833	25.93757	428.42883	0.67721	4.28321	-607.34790	213.51936	2.78009	-1347.67688	-154.81284	9.48972
886	7.375	848.10364	104.04040	1422.54834	-346.31104	46.96809	1318.31799	-1056.83057	-20.78242	1304.84753	-344.23730	231.94086	35.56730	415.39185	2.43159	1.51567	-617.00476	219.06024	1.18107	-1362.75732	-155.02429	13.32798
887	7.383	845.69946	105.16865	1422.68811	-345.74622	47.70010	1317.09705	-1056.75415	-19.51735	1304.63123	-347.98398	235.59544	46.85216	398.06238	3.29647	0.11824	-630.63416	222.78983	-1.80191	-1374.01672	-155.18463	17.28213
888	7.392	843.05908	106.38715	1422.58435	-345.17053	48.47956	1315.11438	-1056.92664	-18.85758	1304.05383	-346.77673	240.36664	59.29226	376.73199	3.38924	-0.60690	-647.91504	224.71838	-5.54496	-1380.18335	-155.51376	21.23784
889	7.400	840.25842	107.72894	1422.22412	-344.64191	49.32548	1312.45703	-1057.33630	-18.58567	1303.09009	-340.97406	246.05594	71.54587	352.50122	2.93790	-1.15615	-668.25049	225.22833	-8.88258	-1380.56213	-156.15945	24.65488
890	7.408	837.38422	109.21544	1421.60974	-344.22363	50.25578	1309.26501	-1058.00281	-18.58314	1301.73242	-331.38806	252.33575	82.11324	326.93262	2.26258	-1.67427	-690.93317	224.88910	-11.12495	-1374.95605	-157.23322	26.74814
891	7.417	834.54224	110.84072	1420.74963	-343.98611	51.27742	1305.71082	-1058.99487	-18.93219	1300.02698	-318.79724	258.88968	90.31860	301.22617	1.64585	-2.17912	-715.18738	224.20770	-12.35892	-1363.49023	-158.79962	26.93177
892	7.425	831.85034	112.56332	1419.64966	-344.00760	52.38952	1301.96411	-1060.39233	-19.84619	1298.06665	-303.64362	265.43933	96.50514	275.86420	1.17504	-2.71690	-740.14124	223.47253	-12.94834	-1346.53821	-160.75052	25.06323
893	7.433	829.40784	114.33443	1418.31152	-344.37170	53.58908	1298.16626	-1062.22461	-21.45905	1295.96350	-286.16461	271.69879	101.43105	250.90460	0.78888	-3.34821	-765.11304	222.78079	-13.20450	-1324.74109	-162.77406	21.50932
894	7.442	827.26123	116.12542	1416.74219	-345.16357	54.87209	1294.42615	-1064.43372	-23.66018	1293.82898	-266.62167	277.38947	105.65101	226.30130	0.44062	-4.06754	-789.82983	222.17386	-13.40263	-1299.19739	-164.47900	17.16141
895	7.450	825.39325	117.92654	1414.96741	-346.46332	56.24426	1290.82764	-1066.89441	-26.13728	1291.75928	-245.39491	282.28745	109.33311	202.00107	0.11815	-4.77820	-814.28650	221.69095	-13.74007	-1271.58801	-165.58350	13.33389
896	7.458	823.73633	119.72948	1413.03625	-348.33719	57.73752	1287.44617	-1069.47241	-28.54924	1289.82483	-222.88734	286.24380	112.39375	177.94559	-0.22831	-5.35347	-838.55780	221.30737	-14.25483	-1243.62134	-166.01312	11.34376
897	7.467	822.20227	121.51343	1411.02368	-350.82309	59.39930	1284.35876	-1072.06506	-30.65234	1288.06934	-199.32664	289.16470	114.65748	154.05652	-0.66305	-5.72741	-862.69781	220.93538	-14.82111	-1215.98242	-165.79013	11.78961
898	7.475	820.71442	123.24676	1409.02551	-353.90759	61.24963	1281.64465	-1074.61157	-32.32974	1286.51587	-174.71642	291.00168	115.92709	130.22491	-1.19949	-5.95393	-886.71808	220.50087	-15.25131	-1188.07886	-164.93135	14.25550
899	7.483	819.22711	124.89968	1407.14233	-357.50858	63.23959	1279.37622	-1077.08496	-33.56681	1285.17529	-148.98079	291.82300	116.04292	106.35611	-1.80434	-6.15629	-910.63202	219.95825	-15.47570	-1159.00012	-163.52740	17.85308
900	7.492	817.73071	126.46110	1405.45569	-361.48615	65.24414	1277.60876	-1079.47852	-34.41204	1284.05396	-122.08945	291.84863	114.95412	82.42319	-2.45943	-6.39303	-934.49261	219.26834	-15.61189	-1128.43091	-161.74283	21.84114
901	7.500	816.24286	127.94050	1404.01489	-365.68021	67.10052	1276.37512	-1081.79565	-34.94345	1283.15710	-94.04860	291.31641	112.73669	58.44861	-3.18931	-6.61819	-958.38928	218.44342	-15.82991	-1096.65027	-159.62546	25.77524
902	7.508	814.78656	129.35022	1402.84167	-369.94666	68.66766	1275.68823	-1084.04175	-35.24705	1282.49182	-64.84917	290.38223	109.59009	34.46155	-3.99762	-6.77660	-982.39526	217.59137	-16.17380	-1064.08557	-157.02448	29.47758
903	7.517	813.36475	130.70245	1401.94214	-374.17459	69.85971	1275.55615	-1086.22107	-35.40623	1282.06702	-34.49260	289.19244	105.82468	10.46283	-4.83425	-6.86108	-1006.51172	216.82185	-16.52797	-1031.01416	-153.75032	32.99154
904	7.525	811.95795	132.01682	1401.31616	-378.28952	70.64128	1275.99634	-1088.33533	-35.49827	1281.89343	-3.05661	287.88458	101.71593	-13.58960	-5.64964	-6.89166	-1030.70850	216.12498	-16.73241	-997.53247	-149.72404	36.44756
905	7.533	810.54407	133.30975	1400.95984	-382.25162	71.01941	1277.03638	-1090.38464	-35.59409	1281.98242	29.31752	286.44684	97.29621	-37.74292	-6.41458	-6.90487	-1055.00317	215.41734	-16.72344	-963.74280	-144.96231	39.92894
906	7.542	809.11298	134.58676	1400.86768	-386.04773	71.04781	1278.69629	-1092.36755	-35.75803	1282.34436	62.50191	284.69543	92.35963	-62.02368	-7.11010	-6.93274	-1079.44580	214.67554	-16.58630	-930.00769	-139.55714	43.43439
907	7.550	807.66895	135.84799	1401.03296	-389.67429	70.81982	1280.96875	-1094.28308	-36.04595	1282.98560	96.40950	282.42419	86.68324	-86.46246	-7.75205	-6.97396	-1104.05237	213.96667	-16.47169	-897.07281	-133.70485	46.83652
908	7.558	806.23352	137.09540	1401.44031	-393.11658	70.44188	1283.81213	-1096.13074	-36.50160	1283.90540	130.94765	279.49750	80.20794	-111.09814	-8.38772	-7.01271	-1128.78589	213.34964	-16.45704	-865.93909	-127.65031	49.76360
909	7.567	804.84247	138.34341	1402.05774	-396.33478	70.00510	1287.15833	-1097.91235	-37.15249	1285.09241	165.95473	275.86618	73.12884	-135.92963	-9.04367	-7.03498	-1153.60266	212.76755	-16.53136	-837.46118	-121.58178	51.59347
910	7.575	803.53186	139.62317	1402.83118	-399.26614	69.56903	1290.92053	-1099.63184	-38.00822	1286.52393	201.10265	271.69983	66.00682	-160.89984	-9.70256	-7.01382	-1178.51086	212.06261	-16.68908	-811.91223	-115.65237	51.72849
911	7.583	802.32190	140.97812	1403.68848	-401.84351	69.15736	1294.99878	-1101.29468	-39.06250	1288.16699	235.65602	267.50327	59.73762	-185.96625	-10.32468	-6.94521	-1203.55151	211.16998	-16.91428	-788.91248	-110.12010	49.93935
912	7.592	801.20862	142.45480	1404.54956	-404.01617	68.76077	1299.28076	-1102.90820	-40.29784	1289.98096	268.20264	263.88538	55.06899	-211.14600	-10.91113	-6.88844	-1228.74121	210.25986	-17.10313	-767.78619	-105.39626	46.44934
913	7.600	800.16980	144.08322	1405.33948	-405.76242	68.34869	1303.64465	-1104.48022	-41.69064	1291.92163	296.76978	261.07260	51.83328	-236.43683	-11.58176	-6.87405	-1254.00891	209.61002	-17.03185	-747.99652	-101.94332	41.76743
914	7.608	799.17822	145.84985	1406.00867	-407.09085	67.88354	1307.96106	-1106.01880	-43.21491	1293.94324	319.43665	258.67386	48.72331	-261.68207	-12.54303	-6.74659	-1279.08936	209.49942	-16.23617	-729.33777	-100.17067	36.45663
915	7.617	798.20972	147.67853	1406.55103	-408.03592	67.32653	1312.08984	-1107.53210	-44.84448	1295.99988	335.03455	256.02399	44.19868	-286.49152	-13.97115	-6.08243	-1303.54932	210.04173	-14.09515	-711.90796	-100.37133	30.94350
916	7.625	797.23145	149.45934	1406.99207	-408.64801	66.63972	1315.88525	-1109.02856	-46.55396	1298.04651	343.65588	252.79460	37.71045	-310.28125	-15.96294	-4.25144	-1327.08777	210.71918	-10.44243	-696.06128	-102.70389	25.49348
917	7.633	796.17981	151.11398	1407.35364	-408.98044	65.79627	1319.20850	-1110.51587	-48.31886	1300.03845	346.74365	249.19684	29.87348	-332.38678	-18.53653	-0.68180	-1349.73926	210.59326	-5.84581	-682.37952	-107.23673	20.37437
918	7.642	794.95874	152.61624	1407.64404	-409.08356	64.79449	1321.93921	-1112.00220	-50.11541	1301.93188	346.30347	245.63629	21.70765	-352.08356	-21.62486	4.86240	-1371.61133	209.43922	-0.88437	-671.57666	-113.90744	15.98026
919	7.650	793.46320	153.96326	1407.86548	-409.00919	63.66009	1323.98010	-1113.49524	-51.92027	1303.68298	343.47919	242.41743	14.17062	-368.50043	-25.13950	12.31047	-1392.56763	207.97873	4.43375	-664.32080	-122.32367	12.71388
920	7.658	791.60925	155.15828	1408.01282	-408.81506	62.43042	1325.25964	-1115.00293	-53.71017	1305.24707	337.71844	239.76076	8.15610	-380.63629	-29.12840	21.58290	-1412.16724	206.83801	10.30725	-661.04321	-131.62140	10.67043
921	7.667	789.36047	156.21365	1408.06384	-408.56189	61.13290	1325.73352	-1116.53259	-55.46175	1306.57813	327.37036	237.77216	4.23233	-387.51178	-33.84060	32.84826	-1429.56848	206.00485	16.67475	-661.87158	-140.58594	9.35517
922	7.675	786.74091	157.14923	1407.97668	-408.30792	59.77422	1325.38745	-1118.09167	-57.15129	1307.62781	311.25867	236.39542	2.25039	-388.31329	-39.53772	46.32104	-1443.52649	205.16943	23.12618	-666.76489	-147.99086	7.77461
923	7.683	783.82886	157.98126	1407.70532	-408.10956	58.34317	1324.24377	-1119.68701	-58.75465	1308.34460	289.88416	235.54567	1.47601	-382.74542	-46.21849	61.37573	-1452.77515	204.09085	29.01599	-675.72705	-153.00743	5.05632
924	7.692	780.73810	158.71803	1407.22058	-408.02673	56.82256	1322.37012	-1121.32568	-60.24734	1308.67517	265.20007	235.11209	1.14399	-371.65015	-53.54202	75.86693	-1456.52686	202.76840	33.79090	-688.86542	-155.54855	1.19524
925	7.700	777.60223	159.36810	1406.50940	-408.12585	55.20337	1319.88196	-1123.01489	-61.60487	1308.56824	239.32942	234.83246	0.85422	-356.95160	-60.97757	87.07545	-1454.71069	201.48450	37.25357	-706.20581	-156.31277	-2.82363
926	7.708	774.55676	159.94690	1405.56177	-408.47885	53.49333	1316.93103	-1124.76318	-62.80369	1307.98218	213.57607	234.42867	0.53600	-340.44531	-68.02277	93.79597	-1447.77637	200.65005	39.35248	-727.33612	-156.35126	-5.82783
927	7.717	771.71289	160.48050	1404.36243	-409.15869	51.71520	1313.68164	-1126.58240	-63.82277	1306.89880	188.33876	233.82620	0.20448	-322.82581	-74.34214	97.16220	-1436.22778	200.51938	39.77155	-751.12708	-156.45000	-7.40245
928	7.725	769.13159	161.00604	1402.89502	-410.23218	49.89693	1310.28357	-1128.48828	-64.64575	1305.33862	163.51833	233.11223	-0.15770	-304.01031	-79.76627	99.26398	-1420.30078	201.15466	38.07870	-776.04956	-156.86801	-7.96224
929	7.733	766.81018	161.55783	1401.15747	-411.75452	48.06260	1306.85071	-1130.50281	-65.26302	1303.37463	138.91908	232.37756	-0.56517	-283.85376	-84.25430	101.39314	-1400.15942	202.59998	34.42314	-800.98126	-157.53442	-8.15222
930	7.742	764.68628	162.14844	1399.17834	-413.76761	46.22531	1303.45386	-1132.65186	-65.67265	1301.13171	114.41969	231.66185	-0.98528	-262.36841	-87.88953	103.65148	-1376.53882	204.74945	29.92281	-825.55780	-158.33411	-8.41306
931	7.750	762.66382	162.76587	1397.02600	-416.29947	44.37753	1300.13269	-1134.96228	-65.87997	1298.76929	89.97572	230.97920	-1.36089	-239.62445	-90.81585	105.56284	-1351.07556	207.10291	26.31543	-849.85693	-159.20808	-8.89682
932	7.758	760.64795	163.38443	1394.79761	-419.36893	42.47905	1296.91821	-1137.45618	-65.89584	1296.45093	65.60121	230.31456	-1.68099	-215.61682	-93.13968	106.65979	-1325.59558	208.86716	24.91989	-874.03589	-160.11990	-9.51809
933	7.767	758.57825	163.96964	1392.59595	-422.98883	40.45289	1293.85400	-1140.14551	-65.73498	1294.31335	41.32930	229.59467	-1.99649	-190.22931	-94.94020	106.71387	-1300.80872	209.40219	25.63897	-898.18115	-161.01883	-10.08797
934	7.775	756.44238	164.48318	1390.50830	-427.15195	38.20913	1291.00256	-1143.02881	-65.41451	1292.44885	17.16377	228.73457	-2.34006	-163.34943	-96.33277	105.70756	-1275.86841	208.70911	27.27228	-922.29620	-161.85013	-10.48562
935	7.783	754.26746	164.90543	1388.59253	-431.80814	35.69468	1288.43994	-1146.09229	-64.95285	1290.90283	-6.92831	227.73807	-2.68909	-135.01709	-97.46591	103.73695	-1249.43530	207.37927	28.76255	-946.36108	-162.59398	-10.73049
936	7.792	752.09790	165.24768	1386.87451	-436.85721	32.93259	1286.24792	-1149.31348	-64.36903	1289.68591	-30.99446	226.74384	-3.01196	-105.47296	-98.48407	101.01340	-1221.01245	206.06906	29.84358	-970.39136	-163.27209	-10.93097
937	7.800	749.97571	165.53723	1385.36353	-442.16238	30.02460	1284.50696	-1152.66443	-63.68214	1288.78711	-55.07495	225.91324	-3.29490	-75.08972	-99.48611	97.89421	-1191.09180	205.05499	30.75746	-994.43933	-163.91228	-11.18459
938	7.808	747.92261	165.80139	1384.06897	-447.57065	27.12305	1283.29138	-1156.11523	-62.91118	1288.18616	-79.20296	225.24670	-3.54949	-44.21967	-100.47721	94.77795	-1160.38867	204.04651	31.71399	-1018.54553	-164.51799	-11.49070
939	7.817	745.92841	166.06052	1383.00562	-452.92932	24.38690	1282.66309	-1159.63574	-62.07491	1287.86072	-103.40938	224.63727	-3.78126	-13.04797	-101.34906	91.91037	-1129.27563	202.52994	32.75952	-1042.70337	-165.08472	-11.73894
940	7.825	743.95911	166.32449	1382.19238	-458.09863	21.93895	1282.65930	-1163.19629	-61.19180	1287.78992	-127.71512	224.07771	-3.94025	18.40601	-101.89888	89.26871	-1097.74487	200.39948	34.00993	-1066.88086	-165.65390	-11.80839
941	7.833	741.97943	166.59979	1381.64868	-462.96686	19.84107	1283.28259	-1166.76807	-60.28001	1287.95557	-152.12442	223.66476	-3.96704	50.10928	-101.86007	86.58278	-1065.65356	197.98694	35.67716	-1091.08008	-166.30991	-11.69656
942	7.842	739.97137	166.89798	1381.38306	-467.46478	18.08906	1284.50354	-1170.32251	-59.35732	1288.34131	-176.62778	223.41600	-3.87787	81.85321	-100.93201	83.41396	-1033.03772	195.54544	37.85821	-1115.39636	-167.08153	-11.52389
943	7.850	737.94122	167.22595	1381.38098	-471.56775	16.62318	1286.27136	-1173.83069	-58.44123	1288.93262	-201.20882	223.14760	-3.78256	113.29892	-98.89052	79.27481	-1000.37817	193.01743	40.42519	-1139.97241	-167.88425	-11.40218
944	7.858	735.91772	167.57718	1381.60901	-475.28198	15.35179	1288.52527	-1177.26379	-57.54932	1289.71606	-225.87137	222.62671	-3.79949	144.12073	-95.80972	73.91141	-968.65625	190.27216	43.03041	-1164.83435	-168.59886	-11.36224
945	7.867	733.94470	167.94754	1382.02502	-478.62717	14.18176	1291.19897	-1180.59180	-56.69993	1290.67969	-250.66129	221.85031	-3.91422	173.94220	-92.18434	67.68533	-939.04010	187.24615	45.09619	-1189.86816	-169.17429	-11.39401
946	7.875	732.06830	168.34576	1382.58057	-481.62497	13.04716	1294.21936	-1183.78418	-55.91351	1291.81262	-275.63281	221.03418	-3.98418	202.06323	-88.73867	61.58123	-912.41846	183.84241	45.91398	-1214.97314	-169.67603	-11.42590
947	7.883	730.32336	168.78537	1383.21729	-484.28836	11.92726	1297.50745	-1186.81030	-55.21437	1293.10559	-300.80664	220.35138	-3.91716	227.37881	-86.00948	56.49627	-889.01599	180.09189	45.01630	-1240.13464	-170.23242	-11.33066
948	7.892	728.72211	169.27597	1383.87219	-486.61298	10.84590	1300.98035	-1189.64197	-54.63234	1294.54956	-326.16360	219.78506	-3.77254	248.69269	-84.04182	52.38258	-868.25989	176.47554	42.47736	-1265.38257	-170.88945	-11.08381
949	7.900	727.24994	169.81229	1384.48694	-488.58258	9.84827	1304.54492	-1192.25708	-54.20286	1296.13318	-351.62442	219.20288	-3.66717	265.11780	-82.46844	48.24130	-849.18640	173.76910	38.73255	-1290.69495	-171.62259	-10.80540
950	7.908	725.86755	170.36853	1385.01147	-490.18713	8.97049	1308.08862	-1194.64331	-53.96328	1297.83740	-377.01550	218.51111	-3.58350	276.30975	-80.87223	42.98680	-831.12067	172.58139	34.24995	-1315.91260	-172.47665	-10.57716
951	7.917	724.51367	170.90881	1385.40881	-491.43521	8.22412	1311.47827	-1196.80371	-53.94218	1299.62805	-402.06384	217.76515	-3.22087	282.63123	-79.08208	36.18306	-814.00378	173.15872	29.47013	-1340.71924	-173.56845	-10.26394
952	7.925	723.10999	171.39755	1385.66187	-492.35336	7.59445	1314.56396	-1198.75549	-54.13887	1301.44678	-426.44388	217.14703	-2.06328	285.14471	-77.15520	28.09036	-798.27686	175.43446	24.81263	-1364.71521	-174.98639	-9.52160
953	7.933	721.57300	171.80060	1385.77185	-492.97836	7.04389	1317.19116	-1200.52063	-54.49448	1303.20654	-449.84247	216.81795	0.32560	285.10083	-75.17155	19.44724	-784.64240	179.15668	20.56988	-1387.61499	-176.68826	-8.03067
954	7.942	719.82794	172.08853	1385.74768	-493.35010	6.52160	1319.22571	-1202.10901	-54.87232	1304.79785	-471.96497	216.84395	4.09160	283.08948	-73.19502	11.35557	-773.93878	184.05820	16.85586	-1409.40332	-178.46890	-5.74085
955	7.950	717.82355	172.24713	1385.59155	-493.50769	5.97938	1320.57898	-1203.51453	-55.09115	1306.10706	-492.43732	217.20708	9.14715	278.50677	-71.39700	5.00290	-767.04279	189.94621	13.68605	-1430.27637	-180.07889	-2.85595
956	7.958	715.54663	172.28555	1385.28882	-493.48950	5.38345	1321.21777	-1204.74011	-55.01985	1307.04236	-510.64673	217.79900	15.33667	269.76068	-70.05009	1.04789	-764.63312	196.61264	11.04086	-1450.47412	-181.37531	0.35322
957	7.967	713.03131	172.22565	1384.80676	-493.34064	4.71912	1321.15222	-1205.81921	-54.64143	1307.55176	-525.69366	218.53320	22.57618	255.28146	-69.37368	-0.82705	-766.95715	203.64703	8.79062	-1470.13831	-182.34557	3.66340
958	7.975	710.35663	172.08350	1384.10083	-493.12738	3.99925	1320.41541	-1206.80884	-54.00821	1307.61853	-536.60803	219.52309	30.92053	234.94022	-69.40575	-1.55515	-773.86676	210.38904	6.51946	-1489.14355	-183.06531	6.92626
959	7.983	707.62750	171.87491	1383.12549	-492.94629	3.27391	1319.05225	-1207.77881	-53.16785	1307.23999	-542.64020	221.02383	40.46205	210.57458	-69.98834	-1.88433	-785.05316	216.09558	3.51668	-1506.88171	-183.70084	10.07195
960	7.992	704.94489	171.62900	1381.85132	-492.91367	2.62439	1317.12451	-1208.81689	-52.16709	1306.41077	-543.40698	223.19104	51.02473	184.74283	-70.86603	-2.10548	-800.15582	220.16835	-0.70540	-1522.22278	-184.46896	13.07713
961	8.000	702.38507	171.37442	1380.28418	-493.14160	2.14333	1314.72021	-1210.03223	-51.08817	1305.12134	-538.98834	225.93549	61.87822	159.04364	-71.81261	-2.32843	-818.67517	222.33685	-5.67171	-1533.91467	-185.46466	15.93034
962	8.008	699.99304	171.11697	1378.47131	-493.72293	1.91417	1311.95313	-1211.53491	-50.02888	1303.36853	-529.96198	228.97482	71.89876	133.79422	-72.68315	-2.67583	-839.92517	222.80301	-10.03040	-1541.06970	-186.63321	18.58248
963	8.017	697.78271	170.84363	1376.48535	-494.73563	1.98998	1308.94507	-1213.39905	-49.04472	1301.17517	-517.18073	232.00093	80.20528	108.78513	-73.41065	-3.22670	-863.13281	222.24014	-12.71379	-1543.13867	-188.05563	20.85081
964	8.025	695.73669	170.55988	1374.39197	-496.25482	2.38132	1305.80408	-1215.64746	-48.13606	1298.60754	-501.40790	234.73549	86.61743	83.87509	-74.00405	-3.92065	-887.50696	221.41940	-13.82198	-1539.70483	-190.04599	22.39082
965	8.033	693.80847	170.31766	1372.22083	-498.35278	3.07205	1302.61267	-1218.27759	-47.29144	1295.76929	-483.15109	236.85011	91.49306	59.08002	-74.52773	-4.58830	-912.29663	220.73109	-14.20518	-1530.64990	-192.81589	22.82166
966	8.042	691.94177	170.18057	1369.97522	-501.08539	4.05684	1299.42493	-1221.28870	-46.51413	1292.76990	-462.77701	237.99017	95.29311	34.45288	-75.04871	-5.09905	-937.00598	220.17532	-14.54894	-1516.33887	-196.21706	21.92922
967	8.050	690.09570	170.15549	1367.67798	-504.47919	5.36554	1296.27222	-1224.69250	-45.83746	1289.70520	-440.66809	237.89502	98.30580	10.00696	-75.59312	-5.46961	-961.49652	219.68518	-15.02860	-1497.46240	-199.83945	19.83054
968	8.058	688.24176	170.18173	1365.39832	-508.52307	7.04774	1293.18079	-1228.51331	-45.34932	1286.66077	-417.21454	236.44551	100.57743	-14.27228	-76.16299	-5.79816	-985.82037	219.27481	-15.51680	-1474.77710	-203.26987	17.01143
969	8.067	686.34186	170.18542	1363.23926	-513.16309	9.12304	1290.18933	-1232.74792	-45.14175	1283.70850	-392.67490	233.67308	101.98214	-38.41779	-76.76904	-6.14012	-1010.05023	218.95313	-15.88505	-1449.02002	-206.28180	14.21360
970	8.075	684.33771	170.12680	1361.31226	-518.30579	11.52888	1287.35266	-1237.30688	-45.21870	1280.89600	-367.09232	229.79433	102.36417	-62.49573	-77.40077	-6.50655	-1034.23193	218.63406	-16.13381	-1420.96094	-208.81856	12.22788
971	8.083	682.15741	170.00449	1359.72668	-523.83148	14.10389	1284.73560	-1242.00464	-45.49085	1278.25146	-340.36963	225.14864	101.63235	-86.58643	-78.02071	-6.90115	-1058.39893	218.18329	-16.34809	-1391.35010	-210.84511	11.66740
972	8.092	679.73157	169.83691	1358.58203	-529.60773	16.62458	1282.40356	-1246.60706	-45.85516	1275.80652	-312.39270	220.02100	99.76939	-110.72797	-78.65112	-7.29424	-1082.57666	217.53375	-16.60411	-1360.70825	-212.26761	12.78965
973	8.100	677.01184	169.64865	1357.95313	-535.49536	18.87863	1280.41785	-1250.91870	-46.30779	1273.61218	-283.08914	214.58699	96.85461	-134.89264	-79.37875	-7.63353	-1106.77661	216.73547	-16.90143	-1329.23157	-212.97968	15.45885
974	8.108	673.98328	169.45969	1357.87793	-541.35486	20.72844	1278.83655	-1254.86499	-46.97992	1271.72400	-252.46927	208.99675	93.11517	-159.03705	-80.22723	-7.90717	-1131.01379	215.89229	-17.16965	-1296.91150	-212.92697	19.27645
975	8.117	670.66486	169.27582	1358.35779	-547.05811	22.12716	1277.71997	-1258.48621	-48.00621	1270.16406	-220.65700	203.40639	88.90575	-183.17389	-81.12033	-8.14333	-1155.31482	215.06258	-17.36042	-1263.69226	-212.10272	23.76820
976	8.125	667.09656	169.08420	1359.36462	-552.49512	23.09041	1277.13123	-1261.87024	-49.39020	1268.89771	-187.84244	197.95491	84.57949	-207.38202	-81.98027	-8.35441	-1179.72131	214.25244	-17.49825	-1229.61694	-210.48471	28.52090
977	8.133	663.32385	168.85388	1360.84705	-557.57703	23.65369	1277.12061	-1265.10034	-51.02203	1267.84753	-154.18344	192.67944	80.30141	-231.74139	-82.77700	-8.52470	-1204.26147	213.48245	-17.61198	-1194.96472	-207.98196	33.25910
978	8.142	659.39270	168.54669	1362.73682	-562.24072	23.84742	1277.70728	-1268.23730	-52.76470	1266.92932	-119.77226	187.43927	75.97482	-256.26843	-83.49435	-8.64900	-1228.89429	212.79553	-17.66407	-1160.22241	-204.49257	37.84589
979	8.150	655.35699	168.14008	1364.95569	-566.45129	23.70595	1278.87866	-1271.31689	-54.50876	1266.07788	-84.70067	182.01669	71.39196	-280.92480	-84.12688	-8.74630	-1253.57068	212.19757	-17.60203	-1125.92419	-200.01454	42.20142
980	8.158	651.28717	167.64636	1367.42126	-570.19434	23.28851	1280.60303	-1274.35522	-56.18777	1265.25464	-49.08577	176.24207	66.42312	-305.68018	-84.69571	-8.81945	-1278.35486	211.63406	-17.46318	-1092.60095	-194.67261	46.18968
981	8.167	647.26245	167.11700	1370.04736	-573.46875	22.67377	1282.84033	-1277.35620	-57.77228	1264.44373	-13.01701	170.03856	61.12741	-330.54681	-85.21586	-8.83954	-1303.35791	211.04123	-17.35219	-1060.80200	-188.70908	49.53653
982	8.175	643.35315	166.62973	1372.74023	-576.27991	21.93124	1285.54529	-1280.31848	-59.25677	1263.64392	23.37798	163.54565	55.88961	-355.54987	-85.70007	-8.79863	-1328.57690	210.39575	-17.31920	-1031.02942	-182.46021	51.84256
983	8.183	639.61371	166.26447	1375.40027	-578.63885	21.10178	1288.65967	-1283.23938	-60.64758	1262.86084	59.63368	157.20944	51.43985	-380.69476	-86.21075	-8.74302	-1353.90662	209.69031	-17.34990	-1003.60095	-176.27341	52.68727
984	8.192	636.08649	166.08588	1377.93433	-580.56726	20.19454	1292.10095	-1286.11682	-61.95461	1262.10193	94.58611	151.55525	48.42535	-405.96881	-86.82454	-8.73154	-1379.26904	208.86877	-17.48022	-978.55188	-170.46643	51.77095
985	8.200	632.80481	166.12833	1380.28284	-582.10425	19.19139	1295.75659	-1288.95020	-63.18707	1261.37439	126.29597	146.74719	46.68449	-431.33649	-87.56332	-8.77671	-1404.66382	207.86322	-17.79591	-955.70135	-165.38716	49.06153
986	8.208	629.79114	166.33853	1382.44141	-583.30286	18.05642	1299.48730	-1291.73999	-64.35195	1260.68372	152.47615	142.41417	44.97717	-456.71057	-88.41071	-8.81681	-1430.07593	206.77695	-18.19808	-934.86890	-161.46262	44.84454
987	8.217	627.04462	166.52759	1384.43958	-584.21790	16.75086	1303.14075	-1294.48755	-65.45402	1260.03442	171.28075	138.02353	41.71014	-481.92548	-89.37599	-8.68051	-1455.28418	205.97171	-18.18478	-916.01575	-159.14597	39.59669
988	8.225	624.52234	166.46198	1386.29089	-584.89899	15.24809	1306.56580	-1297.19458	-66.49649	1259.42969	182.15562	133.43216	36.10135	-506.73212	-90.55275	-8.02523	-1479.83875	205.93242	-16.92309	-899.22205	-158.81778	33.81912
989	8.233	622.14026	166.01422	1387.97827	-585.39514	13.54738	1309.62109	-1299.86304	-67.48174	1258.87231	186.25099	128.99487	28.58258	-530.79230	-92.10080	-6.38773	-1503.34058	206.96321	-13.68852	-884.68304	-160.72925	27.99160
990	8.242	619.79651	165.18976	1389.47705	-585.75806	11.68585	1312.18115	-1302.49463	-68.41180	1258.36523	185.70808	125.23363	20.22434	-553.67889	-94.13670	-3.42114	-1525.76599	208.62201	-8.56238	-872.77917	-164.95486	22.60138
991	8.250	617.39471	164.05624	1390.77087	-586.04236	9.73726	1314.14099	-1305.09131	-69.28873	1257.91077	182.03755	122.53249	12.17387	-574.88348	-96.67797	0.94236	-1547.47583	209.59122	-2.61994	-864.07648	-171.28290	18.09826
992	8.258	614.85974	162.69211	1391.84998	-586.30750	7.79836	1315.42126	-1307.65466	-70.11467	1257.51184	174.98195	120.88692	5.56313	-593.77863	-99.70361	6.62261	-1568.84436	208.81537	3.00834	-859.20258	-179.11519	14.71008
993	8.267	612.15234	161.17307	1392.70642	-586.61780	5.97289	1315.97510	-1310.18640	-70.89186	1257.17126	163.02480	119.74211	1.26106	-609.58002	-103.24476	13.64993	-1589.97583	206.48669	8.11775	-858.67767	-187.52214	12.18953
994	8.275	609.27881	159.56680	1393.33240	-587.03455	4.34112	1315.79248	-1312.68823	-71.62269	1256.89185	145.23775	118.45796	-0.70954	-621.40448	-107.45247	22.37180	-1610.68372	203.37845	13.18202	-862.81976	-195.45581	9.72894
995	8.283	606.28857	157.91898	1393.71973	-587.61310	2.91679	1314.89954	-1315.16162	-72.30956	1256.67639	122.59258	117.01561	-1.21695	-628.30292	-112.59473	33.47686	-1630.28210	199.89517	18.53360	-871.75800	-202.00720	6.37935
996	8.292	603.25903	156.24457	1393.86084	-588.40295	1.63396	1313.35815	-1317.60815	-72.95491	1256.52795	97.32213	115.83900	-1.25126	-629.29291	-118.88010	47.38561	-1647.29883	196.26501	24.04898	-885.44745	-206.63446	1.90633
997	8.300	600.27460	154.53970	1393.75134	-589.44775	0.37980	1311.26257	-1320.02979	-73.56121	1256.44934	71.33824	115.08270	-1.31925	-623.85211	-126.19145	63.03273	-1659.88501	192.86551	29.19688	-903.59863	-209.33272	-2.78464
998	8.308	597.40741	152.80142	1393.39160	-590.78339	-0.96191	1308.72986	-1322.42786	-74.13091	1256.44360	45.50719	114.49989	-1.52026	-612.69171	-134.04834	77.54454	-1666.86865	189.84056	33.23122	-925.50024	-210.62773	-6.38182
999	8.317	594.69812	151.04013	1392.79077	-592.43494	-2.47907	1305.88245	-1324.80396	-74.66644	1256.51355	19.99956	113.80802	-1.83604	-597.62335	-141.83745	87.99879	-1668.23938	187.00717	35.75555	-949.85895	-211.26122	-8.31439
1000	8.325	592.13971	149.27481	1391.97778	-594.41644	-4.21290	1302.82837	-1327.15991	-75.17026	1256.66211	-5.19722	112.92961	-2.25809	-580.32135	-149.03014	93.70914	-1664.60327	184.35294	37.14553	-975.13330	-211.78384	-8.99297
1001	8.333	589.68201	147.52075	1391.00793	-596.73328	-6.16006	1299.64954	-1329.49731	-75.64481	1256.89209	-30.12016	111.96859	-2.76486	-561.46906	-155.29166	96.45758	-1656.59644	182.13226	38.05108	-1000.29156	-212.43018	-9.17507
1002	8.342	587.26227	145.78320	1389.95544	-599.38257	-8.29411	1296.40259	-1331.81775	-76.09254	1257.20654	-54.85063	111.05616	-3.28848	-541.08917	-160.51604	98.60907	-1644.70972	180.55969	38.53846	-1025.07495	-213.24280	-9.39314
1003	8.350	584.84058	144.05380	1388.89465	-602.35681	-10.59352	1293.13586	-1334.12292	-76.51591	1257.60828	-79.47099	110.22253	-3.75552	-519.14679	-164.77298	101.34901	-1629.12598	179.69456	38.03088	-1049.60498	-214.18066	-9.81974
1004	8.358	582.40900	142.31096	1387.88464	-605.65717	-13.05394	1289.89954	-1336.41443	-76.91730	1258.10034	-104.00812	109.41259	-4.14623	-495.67572	-168.20654	104.48167	-1609.72339	179.55676	36.07537	-1074.01453	-215.16298	-10.37278
1005	8.367	579.97473	140.53046	1386.96887	-609.30286	-15.66682	1286.74414	-1338.69397	-77.29909	1258.68567	-128.45993	108.58125	-4.49408	-470.64923	-170.97256	107.21534	-1586.44678	180.23065	32.93831	-1098.35986	-216.12573	-10.86874
1006	8.375	577.54114	138.70413	1386.18457	-613.32227	-18.38840	1283.72095	-1340.96301	-77.66351	1259.36743	-152.84119	107.70983	-4.84245	-443.91223	-173.25008	108.84786	-1559.57593	181.65356	29.38998	-1122.66541	-217.05104	-11.17409
1007	8.383	575.10461	136.85307	1385.57117	-617.73218	-21.13761	1280.89001	-1343.22302	-78.01271	1260.14844	-177.18578	106.78175	-5.20874	-415.26324	-175.23624	108.99400	-1529.72290	183.31500	26.17385	-1146.95776	-217.93433	-11.30908
1008	8.392	572.65558	135.02139	1385.17126	-622.51746	-23.82755	1278.32153	-1345.47559	-78.34874	1261.03149	-201.52463	105.80192	-5.58196	-384.65759	-177.08513	107.59473	-1497.85181	184.41940	23.84951	-1171.25208	-218.76779	-11.41351
1009	8.400	570.17859	133.25339	1385.02393	-627.62134	-26.39848	1276.09204	-1347.72192	-78.67373	1262.01917	-225.86140	104.80791	-5.94704	-352.36890	-178.87279	104.95824	-1465.18420	184.46574	22.87057	-1195.54761	-219.56067	-11.58649
1010	8.408	567.65942	131.57208	1385.15601	-632.95007	-28.82196	1274.28027	-1349.96362	-78.99018	1263.11340	-250.18823	103.86623	-6.28506	-318.92853	-180.60982	101.74445	-1432.66760	183.59711	23.50631	-1219.85913	-220.33409	-11.78669
1011	8.417	565.09265	129.96826	1385.57983	-638.38763	-31.08028	1272.96826	-1352.20239	-79.30154	1264.31543	-274.54083	103.05421	-6.54293	-284.86578	-182.26041	98.70688	-1400.44238	182.30945	25.68283	-1244.22815	-221.09174	-11.91594
1012	8.425	562.47949	128.40909	1386.29602	-643.80481	-33.14986	1272.23560	-1354.44067	-79.61280	1265.62598	-299.00854	102.43453	-6.63544	-250.49377	-183.72047	96.30841	-1367.98486	180.90488	28.95964	-1268.69312	-221.81554	-11.94503
1013	8.433	559.82678	126.86077	1387.29675	-649.06262	-35.00441	1272.13977	-1356.68213	-79.93105	1267.04614	-323.65686	102.02707	-6.53596	-215.91730	-184.76564	94.51176	-1334.72290	179.30042	32.69857	-1293.27856	-222.48814	-11.91590
1014	8.442	557.15125	125.29946	1388.56128	-654.02258	-36.62484	1272.69287	-1358.93201	-80.26524	1268.57947	-348.45105	101.72787	-6.38250	-181.21075	-185.07060	92.88617	-1300.51660	177.23087	36.37141	-1318.01208	-223.11130	-11.87758
1015	8.450	554.47925	123.71059	1390.05640	-658.56537	-38.00536	1273.85571	-1361.19641	-80.62432	1270.23389	-373.30295	101.31747	-6.39313	-146.55481	-184.33896	90.88704	-1265.81592	174.42392	39.75526	-1342.91602	-223.72064	-11.86126
1016	8.458	551.84595	122.10277	1391.74585	-662.60693	-39.16073	1275.55505	-1363.48120	-81.01245	1272.02686	-398.17401	100.64902	-6.63106	-112.18018	-182.44241	88.03084	-1231.50220	170.70192	42.85203	-1367.94482	-224.39233	-11.86505
1017	8.467	549.29956	120.54462	1393.60071	-666.10504	-40.13049	1277.70337	-1365.78796	-81.42067	1273.98682	-423.07831	99.75352	-6.95028	-78.23834	-179.48546	83.96582	-1198.46912	166.14188	45.64052	-1392.94971	-225.22653	-11.82770
1018	8.475	546.90015	119.16911	1395.58948	-669.05652	-40.96944	1280.21252	-1368.10815	-81.81522	1276.15356	-448.04456	98.75279	-7.18193	-44.91083	-175.81627	78.68819	-1167.19507	161.01668	47.87831	-1417.81274	-226.25253	-11.68578
1019	8.483	544.69617	118.07542	1397.65796	-671.48730	-41.72448	1282.99939	-1370.41431	-82.12643	1278.56702	-473.10913	97.77232	-7.27698	-12.79865	-171.97006	72.77968	-1137.62683	155.57178	49.18081	-1442.63623	-227.29688	-11.49554
1020	8.492	542.70795	117.23836	1399.72717	-673.43640	-42.41183	1285.98938	-1372.65466	-82.25006	1281.24524	-498.28113	96.90182	-7.28343	16.92532	-168.48151	67.16882	-1109.44434	149.99883	49.29601	-1467.65308	-228.10934	-11.40050
1021	8.500	540.93811	116.56165	1401.71619	-674.94232	-43.01001	1289.11023	-1374.76147	-82.09190	1284.16357	-523.51794	96.16903	-7.27415	42.95789	-165.63808	62.37930	-1082.45068	144.49811	48.22927	-1492.95398	-228.65384	-11.46047
1022	8.508	539.37921	115.95408	1403.55957	-676.04028	-43.47034	1292.28113	-1376.68237	-81.65696	1287.25610	-548.75964	95.58616	-7.26441	64.36783	-163.38144	58.02364	-1056.76440	139.27547	46.12498	-1518.42773	-229.08780	-11.60773
1023	8.517	538.00024	115.32401	1405.21143	-676.76855	-43.73852	1295.39905	-1378.40527	-81.07401	1290.42542	-573.88611	95.16278	-7.13512	80.64557	-161.43329	53.14437	-1032.77820	134.63373	43.11758	-1543.82446	-229.57391	-11.69338
1024	8.525	536.73615	114.57516	1406.64990	-677.17334	-43.78044	1298.33398	-1379.94360	-80.49228	1293.54651	-598.61035	94.86483	-6.63719	91.67624	-159.51227	46.98085	-1011.03040	131.09375	39.29285	-1568.73242	-230.24290	-11.44311
1025	8.533	535.49219	113.63509	1407.87903	-677.30774	-43.60224	1300.94324	-1381.31860	-80.00810	1296.48206	-622.58435	94.75156	-5.45902	97.91486	-157.49380	39.37536	-992.07825	129.23392	34.70763	-1592.68018	-231.14409	-10.45343
1026	8.542	534.16614	112.49303	1408.91956	-677.22766	-43.25256	1303.09692	-1382.55859	-79.67910	1299.10608	-645.59778	95.08231	-3.33278	100.25580	-155.44801	30.70434	-976.46552	129.39619	29.48169	-1615.40601	-232.17940	-8.40315
1027	8.550	532.67969	111.23205	1409.78845	-676.98694	-42.80684	1304.69702	-1383.67615	-79.47771	1301.31543	-667.45386	96.05673	-0.15310	99.35754	-153.57928	21.68992	-964.75513	131.67468	23.96981	-1636.91321	-233.19382	-5.30327
1028	8.558	530.99823	109.99104	1410.48669	-676.63397	-42.34277	1305.68530	-1384.64929	-79.25298	1303.03772	-687.69934	97.61626	4.03886	95.06769	-152.13707	13.20703	-957.50867	136.03224	18.72231	-1657.29797	-234.08356	-1.48584
1029	8.567	529.12256	108.86425	1411.00244	-676.21057	-41.91972	1306.04004	-1385.45923	-78.85521	1304.23779	-705.67029	99.63404	9.20446	86.50586	-151.32660	6.11179	-955.26648	142.11945	14.09597	-1676.68750	-234.77341	2.63888
1030	8.575	527.07397	107.85983	1411.32031	-675.76172	-41.57140	1305.76563	-1386.14063	-78.27572	1304.90833	-720.73041	101.95995	15.36331	72.68002	-151.21375	1.07894	-958.54883	148.98471	9.87658	-1695.21436	-235.16541	6.80112
1031	8.583	524.88855	106.93592	1411.43066	-675.34668	-41.30614	1304.88025	-1386.77441	-77.60136	1305.05127	-732.35950	104.19128	22.54681	53.37415	-151.67139	-1.74353	-967.67328	155.31567	5.32504	-1712.78943	-235.12271	10.91345
1032	8.592	522.61139	106.03854	1411.33862	-675.03528	-41.10676	1303.41199	-1387.42712	-76.85527	1304.67053	-740.02478	105.91833	30.88587	29.82156	-152.46875	-2.90663	-982.35901	160.12047	-0.17067	-1728.82715	-234.49413	14.95247
1033	8.600	520.28357	105.12896	1411.07153	-674.89111	-40.93194	1301.40356	-1388.12122	-75.94553	1303.77698	-743.02045	107.35509	40.60284	4.23834	-153.41873	-3.25554	-1001.54181	163.01501	-6.21517	-1742.28540	-233.20886	18.85887
1034	8.608	517.93274	104.20492	1410.67798	-674.96106	-40.72192	1298.91736	-1388.86890	-74.76772	1302.39941	-740.72064	109.14642	51.43513	-21.55560	-154.40077	-3.45518	-1023.74878	164.07133	-11.40752	-1752.07397	-231.34552	22.55317
1035	8.617	515.57544	103.29424	1410.22290	-675.27625	-40.40874	1296.03320	-1389.69922	-73.28586	1300.59656	-733.18073	111.50127	62.18516	-46.87726	-155.33542	-3.83894	-1047.70728	163.75037	-14.60080	-1757.38440	-229.16202	25.95688
1036	8.625	513.22235	102.43239	1409.77551	-675.86151	-39.93149	1292.83936	-1390.64331	-71.51978	1298.45898	-721.21674	114.05905	71.38993	-71.81543	-156.21072	-4.44017	-1072.54236	162.74203	-15.88975	-1757.71204	-227.14215	28.96547
1037	8.633	510.87695	101.64883	1409.39929	-676.74426	-39.24774	1289.42004	-1391.72498	-69.53758	1296.09460	-705.79169	116.36844	78.34861	-96.61487	-157.06378	-5.13893	-1097.62292	161.58572	-16.15693	-1752.80469	-225.87602	31.37876
1038	8.642	508.52734	100.96694	1409.14941	-677.95770	-38.32771	1285.85315	-1392.98560	-67.47095	1293.59839	-687.57037	118.09450	83.29949	-121.39972	-157.91193	-5.81925	-1122.56091	160.51875	-16.18800	-1742.61304	-225.73750	32.83980
1039	8.650	506.14600	100.40337	1409.08057	-679.54114	-37.13855	1282.21155	-1394.50537	-65.48885	1291.02490	-666.98517	119.06524	86.89866	-146.15668	-158.73355	-6.43163	-1147.25208	159.62877	-16.37495	-1727.18677	-226.70419	32.96634
1040	8.658	503.69943	99.95669	1409.25256	-681.53699	-35.64029	1278.56421	-1396.37659	-63.73163	1288.38879	-644.43341	119.30969	89.69855	-170.77289	-159.50162	-6.99814	-1171.74451	158.94897	-16.76422	-1706.64380	-228.50203	31.65487
1041	8.667	501.15808	99.60394	1409.72778	-683.98358	-33.80228	1274.97876	-1398.65405	-62.27919	1285.69031	-620.35254	118.96075	91.95087	-195.13275	-160.21837	-7.56133	-1196.09326	158.41693	-17.20546	-1681.28052	-230.81586	29.24287
1042	8.675	498.49939	99.31570	1410.56323	-686.90393	-31.64025	1271.52954	-1401.33154	-61.18600	1282.94714	-595.11823	118.11742	93.64846	-219.23096	-160.90732	-8.10691	-1220.30432	157.91379	-17.56006	-1651.68774	-233.32794	26.39702
1043	8.683	495.70731	99.06912	1411.80847	-690.29034	-29.25777	1268.30493	-1404.34253	-60.51206	1280.20947	-568.85046	116.78602	94.60981	-243.16614	-161.57983	-8.57187	-1244.38208	157.38022	-17.78808	-1618.73047	-235.68439	23.87675
1044	8.692	492.77429	98.84267	1413.50220	-694.08630	-26.85702	1265.40356	-1407.56592	-60.31712	1277.55261	-541.38293	114.96031	94.59383	-267.05536	-162.24237	-8.92362	-1268.39331	156.79570	-17.92682	-1583.37512	-237.53091	22.32204
1045	8.700	489.70477	98.60438	1415.66699	-698.18225	-24.69246	1262.91553	-1410.85254	-60.64065	1275.06763	-512.46014	112.81418	93.45400	-290.98761	-162.90512	-9.20345	-1292.44104	156.09267	-18.06233	-1546.46814	-238.60695	22.12137
1046	8.708	486.51282	98.31744	1418.30786	-702.43774	-22.97625	1260.90466	-1414.05298	-61.44438	1272.84778	-481.93976	110.74684	91.22364	-315.00372	-163.54800	-9.48232	-1316.56250	155.24680	-18.25064	-1508.58789	-238.81473	23.36273
1047	8.717	483.21716	97.96361	1421.41602	-706.71448	-21.79673	1259.40918	-1417.01965	-62.56097	1270.96973	-449.87628	109.07312	88.06451	-339.09277	-164.13443	-9.77002	-1340.70190	154.40759	-18.46266	-1470.03259	-238.17679	25.86847
1048	8.725	479.83997	97.55486	1424.96924	-710.89648	-21.11259	1258.45898	-1419.61487	-63.76286	1269.48425	-416.48529	107.76580	84.20940	-363.23779	-164.66884	-10.00297	-1364.88379	153.75195	-18.65892	-1430.98462	-236.69583	29.29703
1049	8.733	476.40500	97.12419	1428.92944	-714.88916	-20.80862	1258.09351	-1421.74561	-64.88545	1268.42761	-381.99756	106.70271	79.99172	-387.45203	-165.19070	-10.13679	-1389.24341	153.23891	-18.84449	-1391.83838	-234.25272	33.27023
1050	8.742	472.93427	96.71105	1433.24451	-718.61035	-20.75311	1258.35608	-1423.38037	-65.83310	1267.82861	-346.54547	105.99080	75.79810	-411.76331	-165.73039	-10.21395	-1413.77808	152.71567	-19.01314	-1353.44299	-230.68201	37.48761
1051	8.750	469.45117	96.33659	1437.85107	-721.98181	-20.82814	1259.27368	-1424.53833	-66.53032	1267.70996	-310.18622	105.82410	71.88589	-436.20496	-166.29601	-10.31616	-1438.39624	152.17590	-19.13346	-1316.84985	-226.00473	41.73999
1052	8.758	465.98999	95.97502	1442.68042	-724.92480	-20.93801	1260.84009	-1425.29114	-66.95612	1268.09961	-272.99640	106.11893	68.23562	-460.81683	-166.87292	-10.46438	-1463.17407	151.68491	-19.20724	-1282.64734	-220.52882	45.77015
1053	8.767	462.60217	95.56937	1447.66443	-727.36938	-21.01062	1263.01172	-1425.76001	-67.18787	1269.03931	-235.15413	106.46159	64.56714	-485.63092	-167.44626	-10.59841	-1488.20898	151.21411	-19.25154	-1250.57520	-214.62190	49.17705
1054	8.775	459.35559	95.08310	1452.73926	-729.27515	-21.00323	1265.70837	-1426.09143	-67.37060	1270.57275	-196.95821	106.43321	60.54261	-510.65741	-168.04581	-10.64186	-1513.38184	150.73755	-19.20036	-1219.80322	-208.51947	51.57777
1055	8.783	456.32782	94.51740	1457.84680	-730.64258	-20.91098	1268.82214	-1426.42188	-67.64560	1272.71228	-158.76740	105.91367	56.03873	-535.87360	-168.71295	-10.57109	-1538.53381	150.32271	-18.94588	-1189.56812	-202.44684	52.84188
1056	8.792	453.59344	93.88974	1462.93164	-731.50464	-20.76576	1272.22888	-1426.84155	-68.07484	1275.40576	-120.97887	105.16979	51.30961	-561.23883	-169.43138	-10.44674	-1563.73657	149.97610	-18.56918	-1159.63538	-196.75342	53.09383
1057	8.800	451.20697	93.21974	1467.93530	-731.91473	-20.61739	1275.79993	-1427.36902	-68.60371	1278.52954	-84.18179	104.82457	46.94066	-586.72540	-170.17496	-10.35895	-1589.26501	149.47598	-18.42859	-1130.32373	-191.84631	52.50560
1058	8.808	449.18982	92.52994	1472.79456	-731.92993	-20.51018	1279.41406	-1427.96191	-69.10896	1281.90808	-49.34976	105.58945	43.51272	-612.28986	-170.98639	-10.28286	-1615.28943	148.63289	-18.80337	-1102.31763	-188.04840	51.07668
1059	8.817	447.52393	91.83485	1477.44507	-731.59467	-20.48003	1282.96606	-1428.55566	-69.49670	1285.34253	-17.75529	107.73116	41.05082	-637.79059	-171.92480	-9.95143	-1641.42200	148.03546	-19.21868	-1076.52771	-185.55948	48.56053
1060	8.825	446.15021	91.11965	1481.82947	-730.93958	-20.56504	1286.36096	-1429.10181	-69.76095	1288.64856	9.33710	110.78877	38.76152	-662.93500	-172.97070	-8.86840	-1666.60522	149.09384	-18.29782	-1053.86768	-184.56052	44.60806
1061	8.833	444.97577	90.33865	1485.90283	-729.99634	-20.79977	1289.49158	-1429.57642	-69.96577	1291.68311	30.87770	113.93972	35.55005	-687.29913	-174.05939	-6.50735	-1689.95581	152.27625	-14.91891	-1034.91882	-185.26965	39.06829
1062	8.842	443.88873	89.43653	1489.63513	-728.80884	-21.19147	1292.22888	-1429.96851	-70.18910	1294.34631	46.27196	116.59743	30.89442	-710.39630	-175.21423	-2.58243	-1711.80444	155.56812	-9.56133	-1019.80762	-187.84079	32.28415
1063	8.850	442.77838	88.37157	1493.00732	-727.43286	-21.70757	1294.43884	-1430.26685	-70.48161	1296.56323	55.78578	118.58060	25.08056	-731.67474	-176.59258	2.86197	-1733.36829	155.95163	-3.92887	-1008.43237	-192.25082	25.14544
1064	8.858	441.56232	87.12592	1496.00488	-725.93091	-22.28838	1296.01233	-1430.45605	-70.86608	1298.26416	60.44164	119.91066	18.71600	-750.42841	-178.37294	9.65767	-1755.31873	152.45177	0.81020	-1000.78735	-198.25363	18.70988
1065	8.867	440.20535	85.70194	1498.61328	-724.36890	-22.86947	1296.88171	-1430.51587	-71.36961	1299.38696	60.98378	120.68427	12.39371	-765.77264	-180.61943	17.82893	-1777.02234	146.95859	4.99205	-997.16650	-205.36046	13.53591
1066	8.875	438.71698	84.11652	1500.81543	-722.81244	-23.40263	1297.01746	-1430.42102	-72.04539	1299.89990	56.89537	121.00946	6.79738	-776.72565	-183.26105	27.72150	-1797.13940	142.01790	9.64471	-998.20691	-212.86029	9.25596
1067	8.883	437.13559	82.39624	1502.59851	-721.31885	-23.86445	1296.41699	-1430.15759	-72.96354	1299.82019	46.77162	120.89145	2.64067	-782.28949	-186.14928	39.71359	-1814.55420	138.59790	15.27332	-1004.70056	-219.88557	4.89581
1068	8.892	435.51190	80.56941	1503.96497	-719.92810	-24.24548	1295.09839	-1429.75195	-74.20251	1299.21289	29.93297	120.29527	0.18931	-781.64960	-189.09081	53.48017	-1828.61719	136.15662	21.67916	-1017.16418	-225.55899	-0.04325
1069	8.900	433.89505	78.66135	1504.93689	-718.65991	-24.54440	1293.10864	-1429.27197	-75.82246	1298.17310	7.57712	119.38105	-0.98137	-774.73492	-191.89648	67.39301	-1838.89905	133.71782	28.28674	-1035.38025	-229.32883	-4.78345
1070	8.908	432.32678	76.69841	1505.55139	-717.52576	-24.77568	1290.53186	-1428.78882	-77.80915	1296.80188	-17.82893	118.47986	-1.55933	-762.61249	-194.45813	79.08911	-1845.00073	130.39114	34.23717	-1058.15527	-231.32645	-8.07968
1071	8.917	430.84418	74.71227	1505.85486	-716.54810	-24.96761	1287.48743	-1428.35571	-80.09041	1295.19299	-44.07033	117.75846	-1.97658	-746.87506	-196.70514	87.11500	-1846.50610	125.75553	38.62147	-1083.52136	-232.26938	-9.64982
1072	8.925	429.48126	72.73416	1505.89856	-715.77051	-25.15335	1284.11304	-1428.00964	-82.56707	1293.42126	-70.02620	117.09315	-2.35805	-728.56744	-198.51347	91.90156	-1843.05286	120.40712	41.04535	-1109.54382	-232.91647	-10.15439
1073	8.933	428.26068	70.78854	1505.73291	-715.25214	-25.37167	1280.54211	-1427.75220	-85.02771	1291.52820	-95.52103	116.30551	-2.72039	-707.95221	-199.73892	94.98126	-1834.49585	115.80830	41.87211	-1135.17578	-233.66701	-10.26406
1074	8.942	427.18799	68.89537	1505.40320	-715.05701	-25.67206	1276.88953	-1427.55542	-87.16710	1289.52405	-120.77264	115.36960	-3.08520	-685.06488	-200.27884	97.54475	-1820.96399	113.04488	41.66145	-1160.27148	-234.56558	-10.32672
1075	8.950	426.25613	67.06442	1504.94714	-715.24988	-26.11488	1273.24927	-1427.42920	-88.83878	1287.41211	-145.93880	114.37972	-3.49290	-660.10297	-200.10301	99.87042	-1802.67151	111.98244	40.54996	-1185.00635	-235.50916	-10.50215
1076	8.958	425.44885	65.28079	1504.39807	-715.90088	-26.76752	1269.69360	-1427.46521	-90.19357	1285.21289	-170.98827	113.41657	-3.98000	-633.36700	-199.27794	101.70399	-1779.81641	111.98383	38.49171	-1209.53259	-236.43979	-10.82273
1077	8.967	424.73746	63.51167	1503.79382	-717.08484	-27.69703	1266.27234	-1427.78467	-91.46817	1282.96716	-195.82835	112.50313	-4.53597	-605.08856	-197.91856	102.75813	-1752.84058	112.77647	35.75040	-1233.96033	-237.39551	-11.19213
1078	8.975	424.08276	61.73167	1503.18127	-718.85706	-28.95263	1263.01953	-1428.44299	-92.70525	1280.71460	-220.45171	111.63850	-5.09314	-575.38361	-196.12909	102.90443	-1722.61462	114.22981	32.81560	-1258.37988	-238.41052	-11.46139
1079	8.983	423.44797	59.93719	1502.61292	-721.21045	-30.53448	1259.97437	-1429.40649	-93.76409	1278.48328	-244.95937	110.81549	-5.56647	-544.32928	-194.03252	102.18856	-1690.14453	115.94009	30.19679	-1282.84473	-239.43018	-11.57402
1080	8.992	422.81561	58.14564	1502.13904	-724.03870	-32.35872	1257.20483	-1430.59460	-94.53096	1276.31384	-269.48016	110.04883	-5.89490	-512.05853	-191.80075	100.82090	-1656.12903	117.27169	28.35418	-1307.37573	-240.37282	-11.60964
1081	9.000	422.19543	56.38698	1501.80029	-727.14001	-34.24581	1254.80664	-1431.90027	-94.97337	1274.27576	-294.07648	109.37338	-6.09030	-478.76239	-189.60754	99.09471	-1620.82617	117.55508	27.48254	-1331.99390	-241.22394	-11.67151
1082	9.008	421.61957	54.68812	1501.62439	-730.27039	-35.96163	1252.87988	-1433.18799	-95.03157	1272.46021	-318.72198	108.76772	-6.26001	-444.58319	-187.55412	97.20807	-1584.27783	116.43196	27.48487	-1356.70850	-242.02548	-11.79461
1083	9.017	421.13058	53.05753	1501.62610	-733.21399	-37.30568	1251.50842	-1434.33459	-94.64777	1270.96814	-343.38214	108.17345	-6.50145	-409.53900	-185.62926	95.14401	-1546.59863	114.10244	28.24010	-1381.49768	-242.79904	-11.96001
1084	9.025	420.77002	51.48570	1501.80591	-735.82837	-38.19129	1250.75610	-1435.27954	-93.91484	1269.90369	-368.09253	107.63653	-6.75962	-373.59473	-183.72783	92.75458	-1508.04077	111.06053	29.67770	-1406.36694	-243.50656	-12.13294
1085	9.033	420.56918	49.95890	1502.14941	-738.05115	-38.65813	1250.66418	-1436.00586	-93.05088	1269.35132	-392.93115	107.23000	-6.90412	-336.81342	-181.69786	89.96056	-1468.93115	107.65941	31.69000	-1431.40015	-244.09015	-12.30033
1086	9.042	420.54724	48.46558	1502.63123	-739.88269	-38.82281	1251.24219	-1436.47339	-92.20102	1269.34546	-417.94232	106.77493	-6.96263	-299.45483	-179.38834	86.85193	-1429.78955	103.97863	34.15911	-1456.68701	-244.54001	-12.49678
1087	9.050	420.71735	46.99576	1503.22302	-741.35327	-38.82349	1252.45789	-1436.59131	-91.33023	1269.85962	-443.08514	105.96602	-7.10557	-261.92908	-176.67659	83.60355	-1391.42529	99.96341	36.97844	-1482.18591	-244.92690	-12.74636
1088	9.058	421.09470	45.54353	1503.89587	-742.49109	-38.77914	1254.24512	-1436.26245	-90.30427	1270.83813	-468.23102	104.84192	-7.38832	-224.58734	-173.45261	80.29601	-1354.53979	95.59518	39.91369	-1507.73157	-245.36346	-12.98835
1089	9.067	421.70303	44.10283	1504.61963	-743.30585	-38.75633	1256.51831	-1435.45593	-89.04121	1272.24597	-493.28790	103.76246	-7.69787	-187.51752	-169.63260	76.80681	-1319.13647	90.96010	42.53037	-1533.20337	-245.92520	-13.12629
1090	9.075	422.58002	42.65361	1505.36523	-743.78674	-38.75877	1259.17676	-1434.25684	-87.60522	1274.08936	-518.33191	102.93718	-7.91763	-150.60181	-165.26096	72.91098	-1284.54419	86.27428	44.44179	-1558.61230	-246.61368	-13.13246
1091	9.083	423.77716	41.15978	1506.10974	-743.90894	-38.74403	1262.10815	-1432.84570	-86.16340	1276.38171	-543.54138	102.30635	-8.00539	-113.90875	-160.60582	68.57988	-1250.12122	81.88750	45.56900	-1584.05164	-247.36411	-13.08016
1092	9.092	425.35001	39.59868	1506.83032	-743.63947	-38.65054	1265.20313	-1431.40039	-84.84631	1279.09094	-569.04224	101.79755	-7.98323	-78.15674	-156.09396	64.16591	-1215.86523	78.20007	46.03650	-1609.59888	-248.10115	-13.08393
1093	9.100	427.33926	38.00427	1507.49060	-742.94531	-38.41949	1268.36804	-1430.01941	-83.68089	1282.11633	-594.81067	101.42548	-7.90745	-44.75708	-152.06839	60.11194	-1182.37280	75.57348	45.89293	-1635.14307	-248.84044	-13.14433
1094	9.108	429.74207	36.45981	1508.03064	-741.80835	-38.00200	1271.51855	-1428.73682	-82.65381	1285.30103	-620.62622	101.16457	-7.77471	-15.25958	-148.60645	56.42925	-1150.44019	74.32923	44.96036	-1660.27063	-249.70514	-12.99522
1095	9.117	432.48785	35.03714	1508.36902	-740.24023	-37.35902	1274.55688	-1427.57568	-81.78525	1288.45496	-646.11407	100.91507	-7.38611	9.28259	-145.57906	52.58834	-1120.86340	74.75948	42.88487	-1684.40601	-250.80115	-12.14508
1096	9.125	435.45398	33.74981	1508.42456	-738.28796	-36.47238	1277.35828	-1426.55835	-81.12203	1291.38611	-670.85602	100.65034	-6.31103	28.53140	-142.80891	47.92178	-1094.43652	77.13272	39.32069	-1707.10303	-252.07715	-10.15108
1097	9.133	438.50751	32.55854	1508.14307	-736.02795	-35.35957	1279.78186	-1425.67151	-80.67731	1293.93323	-694.47815	100.50364	-4.09957	42.78909	-140.16553	42.04821	-1071.80322	81.69372	34.11456	-1728.18066	-253.33939	-6.91225
1098	9.142	441.52380	31.45861	1507.49487	-733.54895	-34.07498	1281.70154	-1424.85059	-80.39989	1295.97839	-716.62634	100.70712	-0.56149	52.78369	-137.57831	34.99806	-1053.23804	88.54880	27.44904	-1747.66296	-254.40826	-2.72401
1099	9.150	444.38849	30.54517	1506.45801	-730.93115	-32.69922	1283.03589	-1424.01660	-80.21661	1297.44287	-736.81183	101.50638	4.24489	59.22467	-135.01392	27.15187	-1038.74866	97.53181	19.88603	-1765.70459	-255.19580	1.91691
1100	9.158	447.01398	29.89789	1505.03137	-728.23462	-31.32411	1283.75183	-1423.12256	-80.09361	1298.29492	-754.31140	103.04416	10.24610	62.30316	-132.50519	19.12259	-1028.51294	108.20670	12.16102	-1782.42871	-255.63686	6.57730
1101	9.167	449.35953	29.43796	1503.25403	-725.50812	-30.02706	1283.83850	-1422.16614	-80.05573	1298.56616	-768.26019	105.15070	17.43957	61.50662	-130.22079	11.58560	-1023.19678	119.88376	4.84144	-1797.68616	-255.60446	11.09227
1102	9.175	451.42902	28.98156	1501.18738	-722.80310	-28.83900	1283.27954	-1421.17554	-80.15840	1298.33594	-777.78705	107.34126	25.85353	55.85028	-128.44235	5.18829	-1023.80432	131.48282	-1.78433	-1811.03735	-254.81998	15.61935
1103	9.183	453.24271	28.40273	1498.87488	-720.17554	-27.73814	1282.05090	-1420.17969	-80.41665	1297.68799	-782.07373	109.33725	35.58267	44.39230	-127.40805	0.48998	-1031.15784	141.42294	-7.45787	-1821.89111	-252.78879	20.40058
1104	9.192	454.81567	27.70235	1496.33044	-717.67627	-26.67565	1280.14600	-1419.16663	-80.71996	1296.67676	-780.54437	111.38068	46.51212	26.93665	-127.14561	-2.34956	-1045.34302	148.12701	-11.75134	-1829.42334	-249.10315	25.36087
1105	9.200	456.16611	26.95023	1493.56921	-715.33655	-25.59922	1277.60522	-1418.06226	-80.81162	1295.32849	-773.26563	113.74506	57.75420	4.60809	-127.45781	-3.76785	-1065.37488	151.13065	-14.40398	-1832.42603	-244.04869	30.01233
1106	9.208	457.33398	26.23218	1490.62988	-713.16199	-24.46430	1274.52454	-1416.76196	-80.39754	1293.66431	-761.02686	116.33735	67.85567	-20.41913	-128.07584	-4.43281	-1089.25378	151.46257	-15.71107	-1829.67798	-238.60725	33.71267
1107	9.217	458.38489	25.64911	1487.56702	-711.14966	-23.24332	1271.03699	-1415.19592	-79.31539	1291.71204	-744.81500	118.90045	75.81036	-46.09430	-128.79697	-4.82098	-1114.70435	150.62402	-16.25728	-1820.60522	-233.67751	35.88973
1108	9.225	459.39752	25.29133	1484.44189	-709.31421	-21.92632	1267.28503	-1413.37012	-77.59636	1289.49463	-725.33685	121.27118	81.60651	-71.41229	-129.50264	-5.17379	-1140.20288	149.54321	-16.48235	-1805.31909	-229.57123	36.19017
1109	9.233	460.44067	25.19738	1481.31836	-707.70190	-20.51554	1263.40283	-1411.34241	-75.34599	1287.01880	-703.06543	123.42499	85.84205	-96.29523	-130.15112	-5.59246	-1165.21191	148.53685	-16.63858	-1784.14954	-226.18060	34.64598
1110	9.242	461.54584	25.35173	1478.25879	-706.38757	-19.01908	1259.51013	-1409.16406	-72.59686	1284.28503	-678.44879	125.37333	89.07288	-120.94672	-130.78152	-6.10118	-1189.70667	147.65564	-16.87932	-1757.45557	-223.24875	31.68822
1111	9.250	462.69397	25.71205	1475.32324	-705.46301	-17.43781	1255.71594	-1406.90796	-69.41750	1281.33118	-651.94995	127.08766	91.54070	-145.44904	-131.45534	-6.69759	-1213.82251	146.88020	-17.25390	-1725.77246	-220.47903	27.96664
1112	9.258	463.82532	26.23720	1472.57385	-705.02490	-15.75465	1252.12183	-1404.76660	-66.18436	1278.27307	-623.98853	128.54364	93.27413	-169.75922	-132.17578	-7.36658	-1237.72742	146.18967	-17.69648	-1689.91492	-217.60201	24.17096
1113	9.267	464.86493	26.89833	1470.07263	-705.15137	-13.94193	1248.82288	-1403.00830	-63.50391	1275.27881	-594.87952	129.71356	94.20809	-193.84186	-132.90500	-8.04562	-1261.58032	145.50807	-18.08682	-1650.89209	-214.43857	20.95307
1114	9.275	465.74646	27.68767	1467.87427	-705.85901	-11.98976	1245.90527	-1401.80151	-61.78870	1272.48792	-564.76874	130.54616	94.23396	-217.73053	-133.63220	-8.63184	-1285.52417	144.72015	-18.33528	-1609.70288	-210.89919	18.87982
1115	9.283	466.43311	28.63461	1466.02307	-707.05310	-9.94772	1243.44922	-1401.13525	-61.05961	1269.96716	-533.58710	131.12875	93.29971	-241.51440	-134.35822	-9.06808	-1309.61548	143.85165	-18.43594	-1567.13464	-206.92972	18.33604
1116	9.292	466.93585	29.78877	1464.55835	-708.52887	-7.95864	1241.52844	-1400.87671	-61.09819	1267.74084	-501.13965	131.81198	91.49082	-265.29620	-135.04791	-9.39505	-1333.75781	143.11322	-18.46939	-1523.70691	-202.47803	19.41254
1117	9.300	467.31561	31.18056	1463.51440	-710.04443	-6.24113	1240.20154	-1400.84644	-61.63895	1265.84473	-467.32068	132.95419	88.95249	-289.15045	-135.67542	-9.69410	-1357.82813	142.62975	-18.53638	-1479.83887	-197.45883	21.88984
1118	9.308	467.65521	32.81550	1462.90735	-711.40015	-4.99388	1239.50818	-1400.86792	-62.46136	1264.34937	-432.20978	134.56125	85.77449	-313.11108	-136.28062	-9.99430	-1381.87134	142.22775	-18.67685	-1436.13123	-191.72377	25.38599
1119	9.317	468.02676	34.65024	1462.73279	-712.47058	-4.28464	1239.47632	-1400.79346	-63.39983	1263.34839	-395.93445	136.36487	82.02320	-337.18799	-136.92548	-10.25682	-1406.01172	141.67349	-18.85856	-1393.47156	-185.16008	29.56342
1120	9.325	468.47760	36.53982	1462.97900	-713.19958	-4.03018	1240.12732	-1400.51660	-64.32000	1262.93311	-358.53168	138.19368	77.83190	-361.39032	-137.62897	-10.44360	-1430.24182	140.96606	-19.02938	-1352.77563	-177.82626	34.15945
1121	9.333	469.03351	38.29232	1463.61890	-713.58496	-4.06927	1241.46899	-1399.98682	-65.11525	1263.16919	-319.98950	140.09494	73.39379	-385.71924	-138.35617	-10.57168	-1454.51086	140.20418	-19.18054	-1314.50781	-169.86716	38.81840
1122	9.342	469.71262	39.80138	1464.59912	-713.65356	-4.23799	1243.48596	-1399.21313	-65.72575	1264.07910	-280.36737	142.11221	68.86288	-410.16193	-139.06158	-10.68085	-1478.93042	139.34883	-19.37943	-1278.37732	-161.33791	43.02092
1123	9.350	470.53741	41.08637	1465.84985	-713.43237	-4.40441	1246.13342	-1398.24268	-66.14320	1265.63989	-239.87263	144.06694	64.28812	-434.71655	-139.75293	-10.76924	-1503.67334	138.28772	-19.69051	-1243.53247	-152.27878	46.30011
1124	9.358	471.53650	42.23529	1467.30139	-712.92651	-4.48349	1249.32996	-1397.12158	-66.37993	1267.79858	-198.83649	145.63998	59.67704	-459.40344	-140.47589	-10.79504	-1528.73718	137.14557	-19.98175	-1209.12341	-142.94290	48.51664
1125	9.367	472.74475	43.34464	1468.88940	-712.11182	-4.44476	1252.95264	-1395.86841	-66.43369	1270.48865	-157.58437	146.59885	55.08409	-484.25385	-141.24170	-10.73535	-1553.95886	136.43472	-19.94003	-1174.75281	-133.82306	49.86198
1126	9.375	474.20645	44.50537	1470.55151	-710.94495	-4.30083	1256.85449	-1394.48376	-66.27876	1273.62671	-116.31004	146.88358	50.63073	-509.30438	-142.02850	-10.61964	-1579.23279	136.44736	-19.51399	-1140.53406	-125.48335	50.62224
1127	9.383	475.96942	45.80582	1472.22034	-709.38770	-4.08364	1260.89844	-1392.98108	-65.87857	1277.09058	-75.13864	146.65105	46.58221	-534.58453	-142.82765	-10.51318	-1604.64966	136.57860	-19.10437	-1106.92017	-118.41426	50.94463
1128	9.392	478.06415	47.27721	1473.82471	-707.42896	-3.83401	1264.97852	-1391.40198	-65.21629	1280.70349	-34.46361	146.37677	43.44116	-560.07257	-143.65332	-10.45746	-1630.28943	136.10678	-18.91158	-1074.61047	-112.94817	50.70139
1129	9.400	480.48444	48.84143	1475.29553	-705.09009	-3.60058	1269.01172	-1389.80640	-64.31482	1284.25037	4.65660	146.73111	41.69865	-585.62299	-144.53314	-10.34229	-1655.78613	135.26582	-18.37188	-1044.53699	-109.25932	49.48932
1130	9.408	483.18658	50.36420	1476.57092	-702.41943	-3.42846	1272.91138	-1388.25781	-63.22282	1287.52075	40.51494	148.08751	41.20181	-610.92853	-145.48517	-9.75246	-1680.30933	134.71190	-16.57589	-1017.66162	-107.47836	46.81727
1131	9.417	486.09900	51.74033	1477.60156	-699.48376	-3.34160	1276.56677	-1386.82080	-61.99387	1290.35132	71.28261	150.11784	40.83796	-635.54987	-146.50906	-8.00498	-1703.16797	134.64449	-13.04613	-994.59662	-107.78239	42.42873
1132	9.425	489.13208	52.92253	1478.35535	-696.35889	-3.33072	1279.84912	-1385.55225	-60.67523	1292.64661	95.58299	152.03996	39.18235	-658.95673	-147.63364	-4.51584	-1724.26929	134.88812	-8.02663	-975.42798	-110.35858	36.58253
1133	9.433	492.19061	53.90189	1478.81714	-693.11646	-3.35806	1282.63696	-1384.47168	-59.31126	1294.36975	112.97591	153.28371	35.55657	-680.51813	-148.95972	0.82536	-1743.85986	135.21883	-2.13559	-959.94611	-115.28957	30.05346
1134	9.442	495.18604	54.66756	1478.98218	-689.81250	-3.38113	1284.83484	-1383.53748	-57.95470	1295.51575	124.34666	153.76385	30.32463	-699.43927	-150.64088	7.73672	-1761.96545	135.45581	4.17522	-948.06702	-122.42860	23.77725
1135	9.450	498.04150	55.18962	1478.84692	-686.48376	-3.37576	1286.37671	-1382.65332	-56.66257	1296.09424	131.49532	153.64729	24.32570	-714.73688	-152.81387	15.98915	-1778.20581	135.47998	10.77871	-940.06750	-131.32060	18.35844
1136	9.458	500.69647	55.43272	1478.40540	-683.15857	-3.34428	1287.21472	-1381.69360	-55.48374	1296.12634	135.78139	153.18977	18.31678	-725.37201	-155.51288	25.72160	-1792.04028	135.15868	17.67575	-936.50281	-141.16846	13.73320
1137	9.467	503.11584	55.36863	1477.64929	-679.86914	-3.31335	1287.30994	-1380.53821	-54.45751	1295.65051	137.07527	152.73920	12.81046	-730.45490	-158.61603	37.30791	-1802.93079	134.12318	24.74408	-937.98975	-150.85760	9.22166
1138	9.475	505.29700	55.01449	1476.57007	-676.65393	-3.32119	1286.63550	-1379.10986	-53.62197	1294.71875	133.97777	152.57462	8.09785	-729.39313	-161.84729	50.69958	-1810.28125	131.84854	31.56296	-945.02582	-159.16974	4.14558
1139	9.483	507.27277	54.49269	1475.16187	-673.54633	-3.39589	1285.18872	-1377.39954	-53.02137	1293.38428	124.95888	152.64284	4.36020	-722.21429	-164.87161	64.64363	-1813.56177	128.37665	37.53299	-957.81787	-165.18443	-1.29808
1140	9.492	509.10577	53.99242	1473.43066	-670.56641	-3.54253	1283.00464	-1375.45947	-52.70130	1291.70154	109.53242	152.59418	1.72956	-709.91754	-167.46338	76.85609	-1812.45715	124.78747	42.15665	-975.99646	-168.66901	-5.94757
1141	9.500	510.87384	53.64284	1471.39600	-667.72766	-3.74322	1280.16089	-1373.36792	-52.68914	1289.73694	88.72862	152.17178	0.14772	-694.07001	-169.56862	85.52830	-1806.56238	122.41884	44.99403	-998.33960	-170.20236	-8.79361
1142	9.508	512.65717	53.46617	1469.08350	-665.05347	-3.95770	1276.77136	-1371.18665	-52.96679	1287.56860	64.63121	151.44031	-0.68829	-675.82697	-171.17995	90.63991	-1795.11963	121.69885	45.52604	-1022.96881	-170.80171	-9.92947
1143	9.517	514.52332	53.42761	1466.52209	-662.58752	-4.12823	1272.97021	-1368.94958	-53.45810	1285.27600	39.35683	150.58255	-1.11611	-655.56757	-172.22794	93.57288	-1777.57092	122.18404	43.48133	-1048.16101	-171.27473	-10.18064
1144	9.525	516.51031	53.48217	1463.75159	-660.39233	-4.19876	1268.89478	-1366.69873	-54.05186	1282.92822	14.19948	149.67908	-1.36186	-633.31195	-172.66360	95.71035	-1754.25049	123.41594	39.18145	-1073.04773	-171.90790	-10.25818
1145	9.533	518.61951	53.58978	1460.82678	-658.54193	-4.14311	1264.67883	-1364.51306	-54.63253	1280.57886	-10.49422	148.74579	-1.59284	-609.08673	-172.56906	97.59355	-1726.12109	125.15427	33.32715	-1097.52075	-172.64111	-10.45237
1146	9.542	520.82050	53.71505	1457.81274	-657.12146	-3.99562	1260.45337	-1362.49170	-55.08563	1278.26294	-34.85896	147.81783	-1.95602	-582.94733	-172.08350	99.03468	-1694.16895	127.18487	26.83242	-1121.72412	-173.35507	-10.76840
1147	9.550	523.06311	53.82787	1454.77490	-656.22864	-3.87162	1256.34436	-1360.72241	-55.29073	1275.99731	-59.04649	146.94185	-2.51555	-554.94757	-171.27119	99.63862	-1659.54321	129.33060	21.02093	-1145.75122	-174.01697	-11.13272
1148	9.558	525.29272	53.90907	1451.77356	-655.96118	-3.95323	1252.46399	-1359.26062	-55.12819	1273.77991	-83.08498	146.14656	-3.19290	-525.22968	-170.12582	99.21722	-1623.89880	131.32930	17.39531	-1169.61755	-174.67322	-11.49022
1149	9.567	527.46448	53.95104	1448.86572	-656.37805	-4.42910	1248.90259	-1358.11938	-54.52417	1271.59729	-106.96101	145.42435	-3.83180	-494.16138	-168.64912	97.91548	-1588.81104	132.76685	16.74615	-1193.33862	-175.36627	-11.79447
1150	9.575	529.55243	53.95696	1446.11182	-657.44159	-5.40519	1245.73413	-1357.27673	-53.50713	1269.44763	-130.69005	144.73970	-4.33629	-462.31549	-166.88156	96.11969	-1554.68140	133.39098	18.47197	-1216.96301	-176.08853	-12.00356
1151	9.583	531.55048	53.94671	1443.57422	-658.98486	-6.82927	1243.03101	-1356.68701	-52.20594	1267.37720	-154.32500	144.07439	-4.71631	-430.19952	-164.87170	94.24500	-1520.69067	133.30266	21.10045	-1240.54541	-176.80280	-12.10693
1152	9.592	533.47131	53.95270	1441.31055	-660.74524	-8.48461	1240.86340	-1356.27930	-50.78440	1265.49670	-177.94734	143.42798	-5.04251	-397.95892	-162.64154	92.49806	-1485.93762	132.64484	23.51811	-1264.14417	-177.47107	-12.13021
1153	9.600	535.34369	53.99960	1439.36670	-662.44885	-10.07074	1239.28564	-1355.95215	-49.37155	1263.96301	-201.62398	142.77628	-5.38996	-365.35242	-160.18964	90.77583	-1450.26563	131.20929	25.38999	-1287.83472	-178.07216	-12.11685
1154	9.608	537.20758	54.09494	1437.77100	-663.88428	-11.32890	1238.34070	-1355.57324	-48.03082	1262.93567	-225.37621	142.10507	-5.78121	-332.02277	-157.49274	88.79423	-1414.05542	128.71194	26.81598	-1311.69104	-178.62425	-12.10214
1155	9.617	539.10217	54.23709	1436.53247	-664.92773	-12.14711	1238.07629	-1354.98840	-46.77731	1262.53052	-249.21132	141.47488	-6.15330	-297.80554	-154.48795	86.34050	-1377.67346	125.33996	28.06672	-1335.74268	-179.17502	-12.09486
1156	9.625	541.05676	54.41703	1435.64404	-665.53125	-12.58450	1238.53992	-1354.05920	-45.62866	1262.78149	-273.16693	140.99074	-6.37301	-262.81927	-151.09346	83.43530	-1341.24097	121.57025	29.39891	-1359.98169	-179.73419	-12.10168
1157	9.633	543.08826	54.60899	1435.08252	-665.69934	-12.79737	1239.75256	-1352.71558	-44.63703	1263.63623	-297.30426	140.68381	-6.34052	-227.32843	-147.25705	80.29656	-1304.72314	117.66438	30.96075	-1384.41064	-180.25735	-12.14414
1158	9.642	545.20398	54.76981	1434.80676	-665.45520	-12.93518	1241.69336	-1350.97888	-43.84200	1265.02405	-321.65070	140.39674	-6.15156	-191.59058	-142.94482	77.16624	-1268.09216	113.65943	32.83118	-1409.02319	-180.74048	-12.21354
1159	9.650	547.41010	54.85666	1434.76392	-664.80591	-13.08650	1244.30408	-1348.94299	-43.18626	1266.96277	-346.18341	139.86023	-6.07068	-155.81189	-138.09520	74.15846	-1231.43030	109.61198	34.96848	-1433.75110	-181.27670	-12.25752
1160	9.658	549.72833	54.85202	1434.90271	-663.73193	-13.28215	1247.50000	-1346.73157	-42.52652	1269.55725	-370.88629	138.99806	-6.25366	-120.12762	-132.63950	71.23316	-1195.01978	105.62950	37.09555	-1458.51758	-181.95685	-12.24459
1161	9.667	552.20764	54.77508	1435.17859	-662.21307	-13.51882	1251.17114	-1344.44153	-41.74605	1272.86096	-395.76691	138.03915	-6.58496	-84.54773	-126.57103	68.24498	-1159.37329	101.80820	38.78312	-1483.34705	-182.74501	-12.20211
1162	9.675	554.91113	54.66640	1435.54504	-660.25415	-13.77448	1255.18396	-1342.08606	-40.83164	1276.75916	-420.82477	137.22638	-6.83151	-48.99066	-120.00055	65.03000	-1125.05896	98.31409	39.73423	-1508.32788	-183.52866	-12.18112
1163	9.683	557.88623	54.55783	1435.94482	-657.88098	-14.01054	1259.39575	-1339.59802	-39.86328	1280.97644	-446.03687	136.55710	-6.87639	-13.55115	-113.18680	61.57868	-1092.45520	95.47746	39.92183	-1533.41687	-184.28430	-12.16919
1164	9.692	561.15002	54.45786	1436.31311	-655.12622	-14.17955	1263.67346	-1336.94043	-38.95885	1285.20435	-471.34601	135.88280	-6.77790	21.12683	-106.50648	58.16619	-1061.69543	93.70929	39.44672	-1558.26855	-185.13916	-11.95186
1165	9.700	564.68781	54.36897	1436.58813	-652.02441	-14.23927	1267.89685	-1334.20789	-38.20844	1289.23035	-496.65448	135.18524	-6.62753	53.77017	-100.33701	55.15908	-1032.79004	93.39208	38.37685	-1582.25916	-186.26691	-11.05345
1166	9.708	568.45209	54.31346	1436.71570	-648.61548	-14.15499	1271.95020	-1331.57825	-37.64165	1292.93713	-521.81775	134.64255	-6.35251	82.90955	-94.87391	52.56929	-1005.73511	94.90221	36.71323	-1604.77075	-187.72202	-8.95994
1167	9.717	572.36572	54.32903	1436.65430	-644.95105	-13.90149	1275.71619	-1329.20410	-37.25156	1296.24109	-546.57355	134.43518	-5.61561	107.48376	-90.01379	49.86462	-980.58405	98.56123	34.43131	-1625.50671	-189.38853	-5.49979
1168	9.725	576.33240	54.44132	1436.37671	-641.10046	-13.47631	1279.08154	-1327.16699	-37.02574	1299.07532	-570.45551	134.61073	-3.91569	127.12482	-85.48465	46.30354	-957.58099	104.44023	31.53899	-1644.50232	-191.06061	-0.97551
1169	9.733	580.24500	54.65186	1435.86401	-637.14563	-12.90631	1281.95032	-1325.47913	-36.93706	1301.39661	-592.85883	135.10962	-0.90053	142.11743	-81.11424	41.41078	-937.25781	112.33247	28.08281	-1661.87195	-192.48776	4.06026
1170	9.742	583.99158	54.94479	1435.10425	-633.16736	-12.23690	1284.25269	-1324.08276	-36.93025	1303.17993	-613.20728	135.89206	3.42731	153.21478	-76.92203	35.11888	-920.34497	121.97940	24.15550	-1677.55896	-193.37326	9.11387
1171	9.750	587.46869	55.28937	1434.09827	-629.22882	-11.50755	1285.94336	-1322.84509	-36.94640	1304.40356	-630.97107	137.07024	8.90045	161.28406	-73.02155	27.66457	-907.55664	133.13739	19.97731	-1691.23633	-193.39984	13.97196
1172	9.758	590.59735	55.64230	1432.85986	-625.36523	-10.72661	1286.98730	-1321.56836	-36.95729	1305.03870	-645.55566	138.87396	15.53839	166.83160	-69.58176	19.57740	-899.38574	145.32851	15.87649	-1702.37952	-192.28189	18.76632
1173	9.767	593.33057	55.96811	1431.40356	-621.58691	-9.86688	1287.34497	-1320.03857	-36.96783	1305.05310	-656.26129	141.50540	23.73499	169.65973	-66.87823	11.72236	-896.02258	157.68066	12.01253	-1710.39246	-189.87733	23.77240
1174	9.775	595.65564	56.25810	1429.73608	-617.89319	-8.88379	1286.97192	-1318.09924	-36.98636	1304.42822	-662.26709	145.04578	34.04636	168.83746	-65.21912	5.16321	-897.44067	169.07535	8.06391	-1714.67334	-186.34789	29.05951
1175	9.783	597.59570	56.51776	1427.85620	-614.28442	-7.73780	1285.83850	-1315.72595	-36.98533	1303.18433	-662.72778	149.40161	46.39187	162.98224	-64.69884	0.72499	-903.60278	178.43939	3.37785	-1714.68652	-182.20053	34.28506
1176	9.792	599.20807	56.74739	1425.76123	-610.76697	-6.41258	1283.95093	-1313.05579	-36.88165	1301.40564	-657.26538	154.27977	59.34454	150.84772	-65.05327	-1.59805	-914.59436	185.03790	-2.24054	-1710.06104	-178.08165	38.74027
1177	9.800	600.57861	56.94352	1423.45398	-607.35693	-4.92501	1281.36169	-1310.31836	-36.57865	1299.22437	-646.40137	159.28015	70.71958	132.22864	-65.83531	-2.64649	-930.40765	188.71835	-7.89723	-1700.58008	-174.49390	41.61165
1178	9.808	601.81775	57.10599	1420.95044	-604.08350	-3.31907	1278.16699	-1307.71912	-36.04590	1296.76697	-631.24426	164.07780	79.13856	108.62994	-66.69955	-3.26569	-950.52850	190.00900	-12.20483	-1686.06726	-171.66946	42.34182
1179	9.817	603.05292	57.24753	1418.28503	-600.99146	-1.64384	1274.49573	-1305.37964	-35.34613	1294.12244	-612.83191	168.54993	84.80096	82.64627	-67.45538	-3.76252	-973.84021	189.86176	-14.60033	-1666.37256	-169.55197	40.86026
1180	9.825	604.40637	57.40821	1415.50256	-598.14026	0.06768	1270.49731	-1303.31421	-34.60818	1291.32629	-591.84668	172.77020	88.81036	56.37146	-67.96991	-4.18519	-998.91852	189.15230	-15.62701	-1641.50537	-167.84213	37.56096
1181	9.833	605.95782	57.65379	1412.64807	-595.60083	1.80511	1266.33093	-1301.42932	-33.99181	1288.35474	-568.68268	176.89932	92.12498	30.61249	-68.20956	-4.62202	-1024.49780	188.38831	-16.03189	-1611.77417	-166.16492	33.10774
1182	9.842	607.72156	58.05169	1409.76709	-593.45483	3.57820	1262.15393	-1299.59753	-33.62335	1285.17847	-543.60962	181.04491	95.11001	5.35754	-68.32593	-5.14522	-1049.87085	187.73337	-16.20184	-1577.81616	-164.23730	28.21803
1183	9.850	609.65271	58.64414	1406.91187	-591.79010	5.41105	1258.10815	-1297.75439	-33.53590	1281.84473	-516.92188	185.12408	97.64640	-19.57898	-68.53514	-5.74054	-1074.88574	187.17047	-16.32419	-1540.51636	-161.90103	23.54387
1184	9.858	611.67078	59.43965	1404.14209	-590.69250	7.33210	1254.30786	-1295.91174	-33.68521	1278.49231	-488.97113	188.84671	99.42579	-44.30865	-68.93246	-6.35696	-1099.64258	186.65802	-16.54549	-1500.84277	-159.07121	19.63479
1185	9.867	613.68042	60.42116	1401.52136	-590.22504	9.36009	1250.83960	-1294.11157	-34.00569	1275.29187	-460.07660	191.91649	100.22198	-68.87415	-69.47942	-6.95814	-1124.26453	186.16580	-16.92090	-1459.62329	-155.72025	16.90152
1186	9.875	615.59082	61.55589	1399.11670	-590.38330	11.48827	1247.77112	-1292.40198	-34.44913	1272.37476	-430.43176	194.25952	99.99696	-93.31085	-70.09697	-7.52228	-1148.80200	185.62784	-17.37214	-1417.36780	-151.91101	15.59138
1187	9.883	617.33600	62.80537	1396.99707	-591.04309	13.66575	1245.15918	-1290.84424	-35.00573	1269.80322	-400.08337	196.03421	98.84787	-117.66998	-70.72818	-8.02356	-1173.22900	184.95654	-17.76532	-1374.32837	-147.74083	15.78194
1188	9.892	618.89063	64.13086	1395.22473	-591.96350	15.77942	1243.04578	-1289.50549	-35.70233	1267.60034	-368.98035	197.43701	96.91647	-142.00751	-71.35499	-8.43071	-1197.53271	184.13647	-18.02756	-1330.82617	-143.18501	17.36192
1189	9.900	620.27106	65.49413	1393.84399	-592.87451	17.66988	1241.45313	-1288.41724	-36.56884	1265.80725	-337.03625	198.59123	94.35076	-166.36182	-71.99356	-8.73785	-1221.78760	183.25122	-18.17655	-1287.54248	-138.03165	20.03097
1190	9.908	621.52307	66.86436	1392.87354	-593.57581	19.20241	1240.39526	-1287.53650	-37.60394	1264.50818	-304.15259	199.64319	91.31446	-190.74121	-72.67113	-8.99154	-1246.12817	182.40422	-18.26628	-1245.42322	-132.01831	23.35188
1191	9.917	622.70349	68.22375	1392.30774	-593.96960	20.33532	1239.90332	-1286.74243	-38.77560	1263.80811	-270.22473	200.80194	87.95077	-215.15887	-73.39434	-9.25344	-1270.66309	181.65146	-18.32013	-1205.28125	-125.02652	26.84707
1192	9.925	623.86823	69.56061	1392.12024	-594.02594	21.11423	1240.03723	-1285.86768	-40.04111	1263.78979	-235.16020	202.20256	84.30964	-239.65875	-74.14555	-9.52038	-1295.40637	181.00305	-18.30420	-1167.46033	-117.09810	30.09000
1193	9.933	625.06708	70.86423	1392.27209	-593.73669	21.60932	1240.87000	-1284.74902	-41.35919	1264.48694	-198.90379	203.78645	80.33047	-264.27643	-74.90349	-9.70939	-1320.26758	180.46329	-18.18586	-1131.73926	-108.32604	32.76020
1194	9.942	626.34137	72.13180	1392.71899	-593.09631	21.87273	1242.45410	-1283.27173	-42.69445	1265.88342	-161.47060	205.32135	75.90279	-289.01440	-75.64754	-9.74608	-1345.14819	180.03226	-18.00475	-1097.48071	-98.84718	34.70033
1195	9.950	627.72290	73.37062	1393.41101	-592.10754	21.95010	1244.78735	-1281.39282	-44.01691	1267.92627	-122.98634	206.50241	70.98836	-313.86890	-76.34782	-9.65429	-1370.06372	179.63992	-17.84418	-1063.97009	-88.93379	35.95388
1196	9.958	629.23840	74.58950	1394.28943	-590.78986	21.90630	1247.80078	-1279.13672	-45.29827	1270.54529	-83.73180	207.04166	65.73582	-338.85529	-76.98578	-9.54188	-1395.12842	179.12164	-17.78085	-1030.75146	-79.06183	36.72248
1197	9.967	630.91064	75.79631	1395.28870	-589.17749	21.81950	1251.37305	-1276.57227	-46.51560	1273.66577	-44.16490	206.72461	60.45544	-364.00323	-77.60542	-9.49183	-1420.40247	178.31924	-17.84284	-997.74188	-69.87103	37.26251
1198	9.975	632.74823	77.00261	1396.34705	-587.31433	21.75169	1255.35889	-1273.78711	-47.66589	1277.20569	-4.85439	205.46194	55.43023	-389.32294	-78.31671	-9.47574	-1445.82324	177.22372	-17.95618	-965.10217	-61.92796	37.76481
1199	9.983	634.72974	78.21938	1397.41980	-585.25867	21.72881	1259.61292	-1270.86804	-48.77210	1281.05627	33.77708	203.35245	50.74466	-414.77875	-79.21239	-9.39956	-1471.30859	175.97151	-18.01743	-932.97650	-55.37669	38.28969
1200	9.992	636.79620	79.44696	1398.48877	-583.09515	21.74011	1263.99866	-1267.88855	-49.86279	1285.07397	71.80956	200.72971	46.28029	-440.30402	-80.26476	-9.23655	-1496.82593	174.68568	-18.01468	-901.24646	-49.74898	38.82293
