# Supplementary material for: Novel Methods for Surface EMG Analysis and Exploration Based on Multi-Modal Gaussian Mixture Models
Source: PLoS One. 2016 Jun 30;11(6):e0157239. doi: 10.1371/journal.pone.0157239 (PMC4928879; doi:10.1371/journal.pone.0157239)
Supplement: S1 File — (ZIP) [file pone.0157239.s001.zip › Haf_horses_trot_data/Haf_h02_t3_emg.anc]

File_Type:	Analog R/C ASCII	Generation#:	2
Board_Type:	NI USB-6225	Polarity:	Bipolar
Trial_Name:	Giselet	Trial#:	3	Duration(Sec.):	9.999166	#Channels:	64
BitDepth:	16	PreciseRate:	1200.000000
Name	LDL	acc1x	acc1y	acc1z	GM1L	acc2x	acc2y	acc2z	GM2L	acc3x	acc3y	acc3z	GM3L	acc4x	acc4y	acc4z	LDR	acc5x	acc5y	acc5z	GM1R	acc6x	acc6y	acc6z	GM2R	acc7x	acc7y	acc7z	GM3R	acc8x	acc8y	acc8z	BLDL	acc9x	acc9y	acc9z	BGM1L	acc10x	acc10y	acc10z	BGM2L	acc11x	acc11y	acc11z	BGM3L	acc12x	acc12y	acc12z	BLDR
Rate	1200	1200	1200	1200	1200	1200	1200	1200	1200	1200	1200	1200	1200	1200	1200	1200	1200	1200	1200	1200	1200	1200	1200	1200	1200	1200	1200	1200	1200	1200	1200	1200	1200	1200	1200	1200	1200	1200	1200	1200	1200	1200	1200	1200	1200	1200	1200	1200	1200
Range	5000	5000	5000	5000	5000	5000	5000	5000	5000	5000	5000	5000	5000	5000	5000	5000	5000	5000	5000	5000	5000	5000	5000	5000	5000	5000	5000	5000	5000	5000	5000	5000	5000	5000	5000	5000	5000	5000	5000	5000	5000	5000	5000	5000	5000	5000	5000	5000	5000
0.000000	-26	40	81	-63	-110	-36	8	-16	-22	2	-73	-67	-97	-16	-23	-62	-107	30	-88	-36	-107	-24	-104	-72	-66	-5	-104	-16	-76	-72	-150	-77	-21	-2471	-5479	-88	-241	-5942	7777	-3281	-3069	-3859	4759	-7042	-3860	-5116	8080	-2852	-200
0.000833	-26	42	81	-61	-114	-23	7	-18	-24	1	-77	-75	-98	-18	-31	-63	-102	29	-91	-36	-109	-25	-107	-75	-68	-8	-102	-18	-35	-72	-148	-79	-14	-2474	-5468	-382	609	-5734	7886	-3815	-3412	-3870	4403	-6645	-3387	-5198	7305	-3078	-365
0.001667	-28	36	85	-62	-110	-35	7	-17	-23	3	-73	-67	-95	-18	-29	-56	-101	32	-86	-35	-109	-25	-103	-73	-67	-13	-103	-16	-76	-72	-149	-82	1	-2449	-5429	-702	442	-5508	7931	-4379	-3575	-3886	4082	-6197	-3664	-5293	6567	-3273	-293
0.002500	-23	38	88	-60	-110	-34	9	-17	-22	6	-69	-64	-95	-14	-27	-86	-100	40	-84	-32	-105	-24	-102	-70	-60	0	-99	-12	-74	-67	-145	-75	8	-2400	-5331	-1049	-272	-5266	7916	-4978	-3864	-3905	3792	-5700	-4244	-5407	5885	-3419	-233
0.003333	-24	43	89	-57	-107	-29	9	-15	-17	9	-69	-62	-94	-15	-28	-61	-99	36	-82	-29	-105	-22	-101	-70	-62	0	-97	-12	-63	-70	-147	-73	-32	-2334	-5210	-1421	-339	-5023	7849	-5601	-4635	-3928	3527	-5192	-4070	-5550	5264	-3538	-216
0.004167	-25	42	76	-59	-111	-33	11	-13	-18	6	-86	-73	-92	-14	-28	-61	-100	34	-83	-34	-105	-24	-102	-68	-60	2	-97	-10	-72	-70	-141	-73	-9	-2250	-5062	-1812	-250	-4767	7736	-6226	-5321	-3945	3296	-4663	-3680	-5701	4710	-3608	-105
0.005000	-24	43	85	-59	-108	-33	9	-13	-21	5	-70	-65	-98	-15	-28	-61	-101	37	-83	-30	-109	-23	-105	-72	-64	-1	-97	-14	-73	-69	-147	-76	-5	-2161	-4899	-2217	-332	-4504	7584	-6879	-6451	-3957	3094	-4142	-3492	-5879	4226	-3645	-103
0.005833	-46	38	82	-59	-109	-35	11	-15	-19	4	-73	-74	-96	-15	-26	-62	-102	34	-87	-35	-109	-24	-102	-72	-65	-3	-99	-14	-73	-70	-148	-78	-33	-2057	-4733	-2631	-162	-4248	7405	-7513	-7706	-3956	2923	-3631	-3024	-6063	3814	-3639	-145
0.006667	-21	39	86	-62	-115	-36	11	-15	-24	1	-76	-67	-97	-17	-30	-63	-105	33	-87	-35	-111	-18	-103	-77	-69	-6	-102	-17	-76	-73	-149	-77	-35	-1940	-4564	-3038	508	-4003	7205	-8135	-7913	-3948	2778	-3147	-1998	-6262	3472	-3578	-257
0.007500	-30	39	88	-63	-111	-38	11	-18	-23	24	-75	-65	-99	-16	-24	-63	-105	32	-84	-34	-107	-19	-102	-74	-64	-3	-101	-14	-70	-81	-149	-80	-25	-1812	-4398	-3434	-446	-3768	6999	-8712	-9230	-3921	2673	-2701	-3242	-6460	3206	-3517	-202
0.008333	-30	40	88	-60	-111	-38	12	-17	-24	3	-73	-67	-96	-15	-28	-61	-100	35	-81	-30	-107	-24	-100	-78	-64	0	-100	-19	-75	-68	-149	-77	-27	-1670	-4242	-3822	-745	-3557	6784	-9298	-12148	-3880	2599	-2309	-3082	-6653	3005	-3399	-42
0.009167	-24	41	89	-68	-111	-31	13	-14	-15	4	-73	-63	-96	29	-28	-59	-102	36	-82	-31	-104	-24	-100	-73	-62	-1	-98	-11	-73	-64	-149	-76	-11	-1517	-4098	-4186	232	-3367	6580	-9828	-13610	-3824	2549	-1986	-2561	-6841	2864	-3256	-188
0.010000	-23	43	85	-61	-110	-35	10	-15	-16	5	-72	-63	-94	-15	-22	-59	-101	37	-83	-33	-107	-24	-102	-113	-61	0	-98	-11	-72	-67	-147	-75	17	-1356	-3972	-4526	17	-3222	6378	-10324	-15123	-3756	2534	-1735	-3012	-7004	2777	-3105	24
0.010833	-15	53	86	-59	-108	-34	13	-15	-16	12	-70	-64	-93	-16	-28	-62	-98	37	-81	-29	-101	-22	-98	-68	-62	1	-97	-12	-72	-72	-145	-73	22	-1182	-3855	-4832	-292	-3084	6201	-10768	-16293	-3682	2548	-1564	-3424	-7154	2726	-2903	38
0.011667	-21	44	86	-58	-107	-33	16	-12	-13	5	-70	-57	-94	-13	-28	-57	-98	39	-82	-28	-103	-21	-100	-66	-61	1	-97	-13	-73	-67	-147	-72	-33	-997	-3751	-5098	-431	-2997	6043	-11171	-17045	-3601	2594	-1477	-3479	-7273	2710	-2711	-63
0.012500	-22	45	94	-59	-107	-36	13	-14	-21	3	-73	-63	-90	-15	-27	-60	-100	38	-81	-29	-103	-23	-100	-73	-62	0	-101	-14	-73	-70	-148	-77	-59	-807	-3661	-5321	-1107	-2951	5911	-11524	-18007	-3526	2669	-1487	-4746	-7358	2710	-2512	-32
0.013333	-25	37	82	-47	-112	-36	10	-13	-19	4	-73	-66	-95	-16	-31	-60	-101	32	-84	-30	-104	-28	-83	-67	-64	0	-100	-12	-74	-68	-147	-68	-3	-607	-3566	-5487	-817	-2940	5816	-11826	-19282	-3443	2789	-1573	-4504	-7403	2725	-2317	233
0.014167	-25	44	84	-60	-112	-40	9	-8	-23	5	-74	-65	-99	-32	-28	-58	-100	34	-84	-31	-111	-24	-102	-70	-65	-4	-101	-13	-76	-70	-147	-73	0	-394	-3473	-5607	683	-2973	5756	-12082	-20005	-3383	2931	-1741	-3401	-7414	2737	-2135	92
0.015000	-28	44	84	-61	-114	-36	12	-15	-23	-3	-70	-70	-101	-17	-39	-65	-103	30	-86	-35	-110	-26	-102	-70	-64	-3	-101	-17	-74	-73	-150	-77	-19	-179	-3387	-5677	964	-3044	5728	-12286	-20612	-3329	3106	-1987	-3851	-7387	2736	-1964	50
0.015833	-28	40	82	-49	-111	-36	6	-19	-22	-12	-75	-67	-98	-18	-30	-60	-100	34	-86	-31	-105	-24	-102	-72	-64	-7	-99	-12	-73	-69	-148	-88	60	47	-3283	-5691	-27	-3160	5740	-12445	-20916	-3298	3322	-2291	-5025	-7319	2723	-1825	137
0.016667	-25	44	85	-59	-109	-33	11	-12	-18	5	-73	-66	-95	-16	-31	-59	-109	35	-82	-31	-104	-26	-100	-68	-61	-3	-96	-13	-72	-69	-148	-73	61	275	-3169	-5662	-583	-3297	5787	-12553	-21190	-3281	3554	-2652	-5833	-7224	2678	-1720	188
0.017500	-25	43	92	-57	-110	-36	11	-12	-18	4	-69	-67	-90	-18	-28	-61	-99	33	-82	-32	-107	-26	-99	-70	-65	-1	-97	-11	-90	-69	-148	-69	-4	501	-3046	-5592	-408	-3470	5859	-12624	-20938	-3290	3824	-3053	-6420	-7101	2609	-1653	180
0.018333	-27	44	89	-58	-110	-32	13	-12	-19	5	-70	-66	-96	-16	-28	-80	-100	44	-83	-31	-105	-23	-101	-67	-65	0	-104	-15	-72	-70	-150	-72	5	724	-2903	-5493	-473	-3669	5955	-12653	-20295	-3330	4086	-3483	-6916	-6963	2501	-1635	157
0.019167	-25	43	85	-63	-111	-38	10	-12	-18	6	-69	-66	-95	-14	-27	-60	-100	34	-84	-34	-104	-21	-100	-67	-62	1	-99	-11	-72	-70	-147	-72	43	947	-2737	-5373	-609	-3889	6082	-12643	-18979	-3386	4404	-3920	-7352	-6810	2366	-1669	156
0.020000	-24	43	88	-58	-109	-32	11	-12	-22	5	-69	-46	-97	-16	-30	-59	-101	36	-79	-30	-110	-24	-101	-66	-64	0	-100	-12	-76	-70	-147	-73	74	1159	-2560	-5241	-79	-4120	6214	-12600	-15987	-3472	4704	-4355	-6667	-6650	2198	-1770	108
0.020833	-27	40	84	-40	-112	-32	19	-9	-23	2	-72	-65	-99	-16	-30	-61	-105	33	-87	-33	-111	-24	-101	-60	-65	-1	-107	-14	-73	-70	-148	-75	42	1358	-2353	-5115	-643	-4358	6356	-12532	-12977	-3574	5006	-4772	-6880	-6495	2002	-1937	6
0.021667	-28	43	84	-60	-110	-33	11	-13	-22	3	-74	-64	-96	-19	-31	-60	-101	34	-84	-34	-107	-36	-100	-70	-65	-4	-102	-12	-72	-69	-146	-74	-61	1557	-2124	-5001	-1229	-4592	6496	-12429	-12143	-3687	5290	-5157	-6901	-6354	1792	-2172	209
0.022500	-24	40	88	-60	-103	-30	13	-13	-18	5	-68	-64	-87	-14	-28	-60	-98	38	-83	-32	-104	-21	-97	-68	-61	2	-98	-10	-69	-66	-145	-73	-155	1743	-1876	-4905	-224	-4815	6639	-12298	-10017	-3802	5578	-5495	-5667	-6226	1550	-2479	164
0.023333	-25	45	85	-58	-109	-32	11	-13	-17	6	-70	-63	-97	-15	-28	-56	-99	35	-83	-17	-107	-23	-99	-75	-63	0	-96	-12	-69	-67	-144	-74	-177	1917	-1607	-4852	-693	-5028	6733	-12158	-7048	-3924	5821	-5794	-4699	-6124	1300	-2864	205
0.024167	-26	43	87	-60	-111	-35	9	-16	-23	1	-69	-65	-97	-19	-32	-60	-100	35	-83	-35	-105	-22	-102	-68	-63	1	-98	-13	-74	-73	-149	-77	-132	2083	-1324	-4829	-561	-5216	6826	-11989	-3037	-4037	6034	-6027	-3433	-6057	1049	-3316	204
0.025000	-25	42	86	-59	-111	-31	15	-13	-23	4	-69	-63	-83	-18	-28	-60	-112	37	-83	-34	-111	-24	-103	-69	-67	0	-99	-13	-72	-68	-147	-75	-87	2238	-1030	-4848	219	-5383	6892	-11812	1334	-4135	6196	-6199	-2131	-6010	804	-3835	332
0.025833	-28	44	111	-58	-110	-31	11	-13	-18	4	-70	-66	-96	-18	-28	-58	-100	37	-84	-35	-112	-16	-101	-69	-65	0	-99	-17	-73	-69	-147	-76	-62	2382	-727	-4908	315	-5512	6925	-11625	5798	-4218	6302	-6312	-1712	-5998	567	-4419	391
0.026667	-24	43	86	-59	-110	-31	15	-14	-21	12	-69	-65	-94	-14	-26	-58	-99	36	-84	-36	-94	-22	-98	-68	-63	3	-99	-13	-73	-66	-145	-75	-40	2532	-422	-5000	-38	-5608	6922	-11437	9835	-4277	6342	-6356	-896	-6015	337	-5069	526
0.027500	-22	44	88	-59	-112	-32	10	-19	-19	2	-76	-66	-97	-15	-28	-58	-100	34	-86	-35	-100	-22	-100	-68	-66	-3	-101	-14	-81	-39	-143	-75	-22	2648	-114	-5119	1011	-5673	6887	-11248	14132	-4306	6303	-6349	1642	-6062	126	-5765	312
0.028333	-28	39	85	-59	-110	-30	10	-13	-15	4	-72	-64	-97	-16	-27	-78	-102	33	-81	-31	-107	-22	-98	-69	-66	1	-99	-13	-75	-68	-145	-77	-14	2781	185	-5263	1601	-5699	6811	-11066	18238	-4302	6189	-6287	3744	-6139	-65	-6506	109
0.029167	-27	41	88	-65	-107	-30	11	-15	-23	3	-70	-62	-98	-12	-26	-58	-100	36	-84	-30	-104	-18	-100	-63	-65	9	-97	-11	-74	-68	-147	-76	-42	2917	480	-5417	1720	-5695	6705	-10885	22177	-4275	5989	-6179	4684	-6236	-237	-7270	33
0.030000	-24	44	90	-57	-111	-29	10	0	-16	6	-70	-61	-94	-14	-27	-58	-99	36	-59	-27	-103	-18	-98	-67	-59	2	-96	-8	-69	-70	-144	-75	-79	3048	761	-5574	2362	-5661	6574	-10720	24698	-4211	5707	-6040	5613	-6355	-395	-8066	-35
0.030833	-24	44	88	-53	-110	-32	9	-15	-17	5	-69	-64	-95	-16	-27	-41	-98	36	-84	-31	-107	-15	-100	-68	-63	2	-98	-10	-72	-68	-145	-75	-95	3187	1026	-5735	3601	-5603	6407	-10572	25831	-4139	5338	-5879	6864	-6491	-544	-8871	4
0.031667	-21	46	89	-70	-113	-34	11	-13	-18	-19	-73	-67	-99	-16	-55	-58	-103	35	-86	-33	-112	-22	-100	-69	-66	0	-101	-15	-74	-72	-150	-78	-144	3329	1277	-5887	4109	-5523	6214	-10442	25889	-4053	4847	-5707	7748	-6650	-693	-9700	-81
0.032500	-28	39	82	-65	-114	-18	5	-15	-22	3	-77	-70	-99	-17	-31	-59	-100	35	-88	-38	-107	-23	-101	-70	-64	-1	-99	-17	-74	-70	-148	-79	-160	3485	1511	-6024	3956	-5449	5999	-10324	25326	-3963	4342	-5529	8728	-6813	-839	-10514	-15
0.033333	-27	41	84	-63	-112	-36	9	-14	-19	3	-76	-69	-97	-19	-29	-60	-100	47	-87	-32	-107	-23	-101	-69	-62	-4	-104	-17	-75	-72	-146	-76	-199	3651	1737	-6149	4221	-5358	5768	-10222	24595	-3886	3779	-5363	10181	-6990	-998	-11317	215
0.034167	-26	40	106	-62	-113	-34	9	-13	-21	3	-73	-66	-97	-17	-28	-56	-102	32	-88	-33	-99	-22	-102	-69	-64	0	-100	-17	-77	-75	-147	-77	-252	3831	1950	-6270	3736	-5281	5512	-10140	23417	-3827	3067	-5224	10063	-7181	-1179	-12106	150
0.035000	-25	44	92	-59	-112	-34	7	-13	-21	4	-75	-72	-96	-17	-28	-56	-99	35	-84	-32	-105	-24	-101	-61	-66	-1	-100	-12	-73	-73	-145	-76	-258	4039	2163	-6390	2306	-5217	5240	-10071	19795	-3811	2341	-5115	9362	-7379	-1388	-12881	278
0.035833	-23	39	86	-59	-110	-34	9	-11	-19	7	-69	-64	-96	-15	-28	-61	-102	34	-87	-30	-102	-23	-100	-72	-63	1	-99	-11	-73	-69	-149	-76	-285	4235	2369	-6524	3096	-5176	4949	-10015	16742	-3834	1580	-5058	10778	-7592	-1636	-13629	182
0.036667	-17	40	88	-56	-108	-32	12	-13	-18	7	-64	-61	-95	-15	-27	-55	-102	36	-83	-30	-104	-23	-99	-67	-64	1	-98	-10	-70	-72	-147	-73	-302	4454	2574	-6678	2420	-5171	4641	-9971	13962	-3923	786	-5037	11047	-7820	-1928	-14359	204
0.037500	-25	42	86	-56	-104	-34	10	-12	-15	6	-70	-63	-96	-17	-29	-62	-98	36	-83	-35	-103	-18	-100	-67	-61	1	-98	-11	-69	-70	-148	-76	-301	4685	2784	-6865	1790	-5203	4316	-9936	11434	-4080	-31	-5077	11385	-8070	-2270	-15065	178
0.038333	-22	42	87	-60	-107	-34	9	-12	-17	6	-70	-64	-93	-14	-27	-56	-99	38	-84	-32	-101	-23	-100	-65	-62	0	-100	-13	-70	-67	-147	-75	-227	4920	3001	-7090	1233	-5286	3984	-9907	9162	-4313	-863	-5195	11731	-8340	-2659	-15742	74
0.039167	-25	41	91	-57	-111	-33	10	-12	-19	2	-74	-64	-95	-17	-30	-58	-104	33	-84	-31	-107	-22	-100	-67	-65	-5	-86	-14	-76	-73	-150	-78	-135	5158	3228	-7401	828	-5424	3588	-9879	7200	-4629	-1691	-5373	11727	-8634	-3094	-16392	-403
0.040000	-25	41	82	-65	-111	-36	4	-16	-21	2	-75	-66	-96	-19	-31	-63	-102	30	-87	-35	-113	-28	-103	-70	-67	-5	-100	-15	-79	-72	-149	-77	-105	5400	3468	-7776	33	-5639	3185	-9852	4763	-5016	-2508	-5626	11405	-8950	-3567	-17023	-275
0.040833	-27	37	80	-64	-113	-39	5	-15	-24	-1	-78	-67	-100	-15	-31	-62	-104	32	-98	-36	-107	-27	-104	-90	-66	-6	-102	-16	-76	-70	-149	-80	-101	5653	3727	-8226	539	-5873	2750	-9831	3497	-5475	-3303	-5951	12577	-9295	-4080	-17626	116
0.041667	-29	36	80	-60	-112	-36	11	-15	-19	3	-75	-66	-96	-18	-30	-64	-104	32	-87	-38	-103	-25	-102	-70	-65	-3	-101	-13	-74	-81	-147	-80	-233	5894	3998	-8761	970	-6193	2282	-9799	2988	-6009	-4071	-6343	12527	-9667	-4625	-18206	297
0.042500	-27	52	88	-56	-107	-31	15	-13	-17	5	-72	-62	-91	-12	-24	-59	-98	29	-84	-48	-100	-21	-100	-68	-63	-1	-102	-11	-69	-77	-149	-75	-403	6132	4288	-9379	596	-6568	1779	-9763	3363	-6604	-4820	-6808	11145	-10069	-5180	-18760	950
0.043333	-24	42	88	-56	-107	-30	12	-10	-17	8	-68	-61	-94	-15	-29	-59	-98	39	-80	-31	-102	-24	-100	-69	-62	1	-96	-9	-69	-69	-146	-73	-608	6350	4581	-10086	399	-7012	1229	-9732	3918	-7247	-5537	-7343	9783	-10501	-5745	-19298	995
0.044167	-24	44	87	-41	-111	-33	15	-12	-17	6	-70	-60	-93	-13	-28	-61	-98	38	-83	-31	-105	-25	-101	-68	-62	0	-97	-10	-72	-67	-145	-75	-999	6566	4881	-10866	610	-7518	627	-9703	4433	-7931	-6228	-7933	8676	-10956	-6305	-19806	799
0.045000	-23	43	87	-58	-107	-47	12	-15	-14	6	-70	-62	-97	-14	-30	-61	-98	37	-81	-32	-101	-22	-101	-67	-59	1	-97	-10	-72	-67	-145	-76	-1550	6754	5183	-11717	264	-8082	-21	-9668	4657	-8637	-6887	-8581	7724	-11440	-6856	-20295	920
0.045833	-23	42	87	-59	-114	-32	12	-13	-15	10	-70	-63	-96	-12	-29	-60	-102	37	-81	-36	-104	-22	-102	-68	-60	-3	-101	-9	-68	-67	-146	-75	-1486	6929	5477	-12615	-223	-8704	-727	-9644	4272	-9351	-7526	-9266	7146	-11944	-7383	-20758	787
0.046667	-21	45	89	-59	-112	-31	13	-12	-17	6	-72	-66	-70	-13	-30	-59	-98	37	-81	-34	-104	-21	-99	-70	-60	0	-99	-11	-70	-69	-145	-74	-973	7073	5761	-13544	-57	-9383	-1488	-9623	3935	-10068	-8145	-9987	7222	-12471	-7885	-21199	343
0.047500	-24	57	85	-59	-109	-34	12	-15	-15	5	-75	-66	-95	-15	-28	-61	-99	34	-87	-35	-103	-24	-101	-70	-63	-1	-101	-9	-73	-69	-148	-76	-649	7201	6024	-14491	-176	-10111	-2306	-9614	3819	-10765	-8755	-10725	6382	-13013	-8357	-21612	15
0.048333	-25	43	85	-58	-108	-33	11	-15	-17	3	-75	-64	-95	-14	-38	-64	-103	34	-82	-35	-110	-24	-103	-73	-64	-3	-103	-14	-76	-69	-152	-79	-355	7299	6287	-15415	-1925	-10886	-3187	-9612	1794	-11446	-9363	-11499	3530	-13562	-8790	-22006	103
0.049167	-27	37	82	-62	-111	-34	9	-22	-15	4	-75	-65	-96	-16	-30	-62	-127	34	-83	-33	-103	-22	-133	-73	-61	2	-101	-11	-72	-67	-145	-75	-155	7382	6467	-16316	-994	-11696	-4139	-9621	658	-12073	-9965	-12284	2678	-14111	-9188	-22364	469
0.050000	-26	41	104	-58	-105	-28	12	-15	-27	3	-72	-48	-92	-11	-28	-60	-100	37	-83	-31	-102	-19	-100	-69	-61	2	-81	2	-72	-66	-147	-74	-67	7441	6641	-17176	-836	-12553	-5165	-9643	346	-12684	-10584	-13008	130	-14666	-9560	-22698	998
0.050833	-25	41	87	-58	-107	-29	13	-11	-17	6	-70	-62	-69	-11	-27	-57	-102	37	-83	-29	-105	-15	-98	-69	-63	4	-100	-9	-69	-66	-144	-75	74	7475	6771	-17978	-921	-13433	-6257	-9688	-466	-13228	-11214	-13734	-2706	-15208	-9909	-23006	1580
0.051667	11	43	87	-58	-109	-30	12	-14	-18	5	-68	-60	-92	-14	-29	-59	-100	37	-83	-31	-102	-18	-102	-72	-63	2	-99	-12	-70	-66	-146	-90	300	7491	6857	-18700	-908	-14330	-7427	-9759	-1184	-13720	-11875	-14420	-5502	-15722	-10250	-23286	1502
0.052500	-25	42	82	-58	-108	-32	12	-16	-19	5	-74	-62	-96	-15	-33	-60	-102	35	-85	-33	-108	-19	-101	-59	-47	0	-100	-12	-74	-70	-149	-77	438	7493	6900	-19346	-348	-15230	-8671	-9842	-1820	-14149	-12568	-15064	-8066	-16216	-10598	-23535	868
0.053333	-25	42	87	-57	-114	-33	11	-12	-16	4	-72	-63	-100	-22	-18	-60	-103	36	-82	-34	-110	-22	-102	-68	-64	0	-99	-13	-74	-70	-146	-75	487	7486	6911	-19914	-807	-16121	-9995	-9957	-3067	-14523	-13300	-15652	-10838	-16654	-10949	-23750	412
0.054167	-26	44	89	-58	-112	-31	12	-11	-18	5	-70	-65	-96	-15	-30	-59	-95	37	-78	-31	-109	-21	-100	-69	-60	0	-101	-15	-77	-70	-146	-74	525	7477	6882	-20370	-268	-16991	-11410	-10093	-3561	-14810	-14069	-16165	-10964	-17042	-11334	-23931	315
0.055000	-23	43	85	-60	-105	-29	13	-9	-21	11	-73	-61	-96	-14	-27	-57	-99	38	-86	-31	-105	-17	-102	-66	-63	1	-99	-7	-73	-67	-145	-72	499	7468	6824	-20762	320	-17823	-12897	-10262	-3926	-15035	-14877	-16600	-10367	-17362	-11755	-24093	231
0.055833	-23	44	90	-57	-111	-27	15	-12	-17	5	-51	-61	-97	-13	-26	-57	-100	37	-81	-31	-105	-13	-96	-67	-65	-1	-100	-11	-69	-67	-145	-69	512	7466	6747	-21073	179	-18604	-14451	-10458	-3880	-15190	-15726	-16955	-10458	-17603	-12221	-24218	331
0.056667	-32	42	86	-59	-111	-31	11	-14	-22	11	-69	-63	-97	-15	-28	-58	-103	36	-86	-31	-107	-21	-98	-69	-66	0	-100	-12	-72	-68	-144	-74	447	7470	6651	-21329	-77	-19316	-16056	-10683	-3058	-15271	-16608	-17229	-10415	-17761	-12757	-24314	56
0.057500	-21	41	85	-60	-113	-33	11	-18	-24	2	-73	-64	-96	-16	-47	-60	-101	37	-84	-31	-107	-21	-100	-68	-64	-3	-99	-10	-72	-67	-145	-73	367	7493	6553	-21532	46	-19948	-17683	-10931	-1894	-15282	-17524	-17416	-8906	-17820	-13341	-24373	-127
0.058333	-24	41	97	-58	-109	-31	15	-14	-21	7	-70	-63	-75	-13	-28	-62	-101	37	-85	-30	-105	-21	-99	-68	-61	1	-98	-11	-74	-72	-148	-72	250	7529	6457	-21701	243	-20482	-19306	-11210	-535	-15218	-18452	-17522	-6758	-17780	-13982	-24401	297
0.059167	-24	43	87	-56	-108	-33	12	-15	-21	6	-72	-63	-94	-17	-28	-57	-99	36	-83	-31	-107	-24	-101	-73	-65	2	-100	-12	-74	-74	-147	-70	123	7576	6372	-21851	143	-20906	-20897	-11521	714	-15083	-19386	-17548	-4781	-17624	-14673	-24392	589
0.060000	-28	30	78	-57	-110	-33	12	-13	-19	5	-73	-32	-97	-17	-28	-59	-100	37	-84	-31	-109	-23	-100	-78	-65	0	-96	-14	-75	-74	-149	-73	-34	7637	6308	-21997	139	-21207	-22400	-11854	2298	-14879	-20305	-17511	-2343	-17362	-15409	-24357	528
0.060833	-24	43	86	-61	-112	-33	12	-15	-22	5	-66	-64	-99	-15	-28	-58	-103	45	-86	-33	-107	-24	-101	-69	-63	0	-97	-15	-73	-72	-146	-73	-238	7714	6273	-22156	355	-21379	-23773	-12209	4380	-14609	-21199	-17410	78	-16990	-16170	-24275	338
0.061667	-26	38	82	-60	-110	-32	22	-14	-23	3	-72	-66	-97	-16	-28	-59	-103	35	-85	-33	-108	-23	-100	-70	-65	-1	-97	-12	-75	-75	-145	-73	-455	7801	6277	-22329	-1172	-21413	-24942	-12591	4117	-14273	-22039	-17264	-39	-16509	-16954	-24168	239
0.062500	-28	43	87	-58	-108	-29	18	-9	-16	9	-69	-60	-93	-12	-26	-100	-100	38	-82	-30	-86	-17	-98	-68	-61	2	-94	-11	-43	-65	-145	-72	-455	7895	6322	-22531	-900	-21314	-25882	-12971	2513	-13881	-22812	-17083	1945	-15928	-17722	-24017	181
0.063333	-22	44	90	-56	-105	-27	18	-11	-16	5	-68	-40	-94	-10	-25	-57	-75	40	-79	-28	-103	-18	-97	-65	-61	1	-96	-10	-68	-70	-141	-70	-475	7993	6376	-22768	-636	-21086	-26547	-13405	1524	-13443	-23497	-16892	3056	-15264	-18474	-23836	-429
0.064167	-21	45	89	-53	-104	-28	15	-11	-15	4	-70	-62	-93	-9	-29	-58	-101	24	-81	-30	-105	-38	-101	-69	-62	-1	-98	-11	-74	-68	-145	-75	-656	8078	6520	-23045	-770	-20743	-26893	-13839	319	-12969	-24067	-16705	3616	-14533	-19169	-23644	-776
0.065000	-23	43	87	-58	-110	-31	12	10	-19	4	-67	-63	-95	-15	-27	-58	-99	35	-84	-35	-105	-23	-98	-72	-64	-5	-99	-24	-74	-70	-145	-75	-702	8156	6687	-23361	-1096	-20278	-26890	-14284	-276	-12473	-24507	-16538	4175	-13753	-19806	-23370	-401
0.065833	-22	40	86	-60	-112	-35	10	-16	-19	1	-70	-63	-97	-15	-30	-64	-99	30	-85	-33	-115	-22	-101	-70	-63	2	-97	-11	-70	-68	-146	-74	-624	8226	6893	-23705	-1426	-19719	-26511	-14728	-545	-11966	-24792	-16406	4805	-12934	-20348	-23074	-479
0.066667	-26	43	85	-59	-110	-35	11	-11	-31	3	-73	-64	-95	-15	-30	-60	-102	35	-86	-33	-107	-25	-105	-69	-60	1	-98	-21	-67	-70	-146	-69	-509	8270	7134	-24074	-2166	-19108	-25758	-15188	-1145	-11477	-24917	-16332	3887	-12099	-20802	-22744	-126
0.067500	-23	45	85	-57	-108	-33	13	-14	-16	0	-73	-65	-98	-15	-30	-60	-101	29	-85	-33	-102	-23	-102	-70	-68	-4	-100	-14	-73	-70	-146	-73	-358	8291	7398	-24462	-1787	-18445	-24640	-15645	-1397	-11011	-24862	-16326	4239	-11277	-21146	-22370	701
0.068333	-18	43	71	-58	-110	-33	12	-13	-17	0	-72	-66	-95	-15	-29	-57	-102	34	-88	-34	-105	-26	-100	-70	-64	-1	-100	-11	-69	-68	-144	-76	-272	8280	7684	-24858	-1198	-17769	-23188	-16110	-1441	-10598	-24625	-16403	4930	-10484	-21367	-21975	345
0.069167	-25	45	89	-58	-110	-33	15	-13	-17	5	-74	-65	-90	-13	-28	-60	-101	34	-85	-32	-105	-26	-100	-72	-62	0	-98	-13	-70	-68	-146	-75	-79	8246	7991	-25245	-1257	-17091	-21419	-16570	-1143	-10266	-24206	-16569	4476	-9750	-21469	-21536	615
0.070000	-22	43	87	-58	-107	-26	10	-23	-16	3	-72	-61	-94	-15	-27	-60	-99	32	-87	-32	-103	-23	-103	-68	-61	0	-97	-15	-72	-66	-141	-75	323	8179	8297	-25625	-1672	-16449	-19397	-17039	-509	-9986	-23602	-16832	3383	-9100	-21452	-21069	657
0.070833	-24	45	88	-58	-104	-30	11	-15	-19	3	-67	-62	-95	-12	-30	-58	-99	35	-83	-10	-104	-25	-102	-67	-63	0	-95	-10	-70	-70	-144	-73	585	8077	8602	-25978	-1773	-15871	-17189	-17512	-328	-9828	-22837	-17188	2888	-8545	-21322	-20573	-53
0.071667	-14	44	88	-57	-109	-34	13	-13	-16	0	-73	-63	-96	-15	-29	-59	-99	32	-83	-33	-105	-23	-91	-68	-62	1	-97	-12	-67	-66	-145	-77	677	7942	8879	-26304	-1534	-15378	-14873	-17999	176	-9777	-21924	-17654	2474	-8110	-21089	-20057	-629
0.072500	-23	42	88	-59	-112	-38	9	-19	-19	0	-76	-68	-98	-18	-33	-61	-100	36	-87	-39	-105	-28	-105	-75	-65	-1	-101	-15	-75	-69	-149	-78	824	7777	9128	-26591	-1369	-14992	-12529	-18510	876	-9851	-20887	-18205	1681	-7817	-20765	-19540	-983
0.073333	-26	41	86	-62	-114	-36	8	-19	-21	4	-77	-72	-102	-19	-38	-68	-105	32	-90	-39	-111	-27	-104	-74	-67	-1	-104	-16	-75	-79	-153	-80	1009	7586	9331	-26836	-1153	-14725	-10222	-19043	1499	-10057	-19749	-18836	1157	-7680	-20365	-19002	-938
0.074167	-29	40	82	-64	-115	-41	3	-21	-23	0	-80	-70	-101	-21	-34	-63	-102	32	-87	-36	-109	-27	-115	-72	-63	-1	-104	-13	-72	-73	-147	-79	1093	7375	9488	-27029	-482	-14592	-8003	-19625	2933	-10382	-18545	-19535	1319	-7693	-19896	-18470	-606
0.075000	-27	41	84	-62	-119	-43	8	-18	-21	3	-76	-69	-98	-17	-31	-65	-100	33	-85	-35	-105	-25	-105	-73	-63	0	-101	-14	-73	-74	-151	-79	1076	7150	9575	-27180	-1531	-14590	-6030	-20251	3046	-10822	-17317	-20290	-730	-7883	-19386	-17951	-429
0.075833	-24	41	85	-63	-111	-31	9	-18	-17	4	-70	-65	-95	-16	-31	-60	-102	35	-85	-33	-104	-25	-103	-70	-62	1	-96	-13	-69	-73	-147	-77	1169	6906	9592	-27292	-1524	-14735	-4303	-20935	1608	-11380	-16090	-21084	-1140	-8243	-18849	-17468	-289
0.076667	-24	46	89	-58	-110	-31	13	-16	-19	-8	-74	-66	-95	-14	-28	-63	-99	37	-83	-30	-104	-24	-100	-69	-60	1	-99	-12	-72	-69	-148	-84	1400	6644	9468	-27366	-498	-15009	-2902	-21681	1662	-12030	-14916	-21905	-1164	-8775	-18298	-17023	-413
0.077500	-26	42	87	-61	-110	-34	9	-16	-18	5	-74	-65	-95	-17	-30	-62	-100	34	-83	-31	-98	-22	-100	-70	-61	2	-98	-12	-67	-69	-147	-79	1584	6383	9233	-27410	-568	-15404	-1856	-22497	1416	-12763	-13817	-22734	-1680	-9462	-17748	-16638	-374
0.078333	-24	43	87	-60	-112	-56	11	-16	-49	5	-73	-66	-98	-12	-26	-60	-100	36	-82	-32	-109	-24	-100	-72	-62	-3	-99	-12	-73	-73	-145	-75	1402	6105	8844	-27429	-481	-15909	-1184	-23375	1424	-13564	-12798	-23557	-2122	-10305	-17215	-16336	-340
0.079167	-26	42	87	-60	-112	-32	10	-15	-18	5	-69	-66	-97	-12	-29	-64	-101	40	-83	-33	-107	-22	-83	-70	-65	0	-100	-13	-74	-73	-149	-81	1190	5814	8269	-27432	-443	-16495	-899	-24339	1617	-14396	-11926	-24349	-2341	-11274	-16704	-16133	-122
0.080000	-23	40	67	-60	-111	-35	9	-14	-21	15	-72	-65	-97	-16	-27	-61	-105	34	-87	-34	-108	-25	-102	-70	-65	0	-101	-4	-73	-70	-148	-77	1113	5511	7479	-27428	-1534	-17147	-980	-25297	1371	-15241	-11208	-25110	-3501	-12350	-16220	-16042	-87
0.080833	-23	40	85	-60	-112	-35	12	-19	-22	6	-73	-66	-101	-19	-30	-61	-103	22	-87	-33	-108	-24	-101	-69	-68	0	-99	-17	-78	-75	-148	-77	855	5184	6434	-27425	-1664	-17824	-1376	-26313	839	-16075	-10659	-25822	-3289	-13515	-15772	-16093	-328
0.081667	-25	40	84	-63	-112	-36	8	-11	-23	2	-70	-65	-98	-19	-30	-62	-102	32	-87	-35	-111	-12	-102	-70	-68	0	-100	-14	-74	-85	-148	-77	680	4840	5125	-27430	-685	-18522	-2108	-27343	508	-16876	-10283	-26476	-2391	-14748	-15355	-16294	-423
0.082500	-26	40	85	-59	-111	-35	9	-14	-25	4	-73	-65	-101	-15	-29	-62	-100	37	-84	-30	-105	-21	-96	-66	-63	2	-98	-13	-72	-67	-146	-76	566	4464	3536	-27442	-438	-19185	-3050	-28356	109	-17625	-10077	-27069	-2729	-16012	-14968	-16653	159
0.083333	-26	41	93	-58	-110	-29	15	-9	-15	8	-67	-70	-95	-14	-25	-59	-98	36	-84	-31	-107	-21	-97	-68	-62	3	-97	-10	-68	-66	-144	-70	508	4067	1659	-27482	-775	-19788	-4175	-29337	24	-18313	-10043	-27604	-3442	-17286	-14618	-17182	-18
0.084167	-21	41	90	-58	-108	-30	11	-11	-19	6	-69	-61	-96	0	-28	-57	-101	36	-85	-28	-105	-21	-99	-68	-63	0	-100	-8	-70	-69	-147	-76	514	3644	-487	-27544	-827	-20374	-5412	-30268	-354	-18925	-10171	-28081	-3741	-18541	-14297	-17871	-974
0.085000	-24	42	88	-58	-110	-31	9	-8	-17	8	-69	-61	-96	-16	-28	-58	-99	33	-83	-33	-104	-22	-96	-67	-62	-3	-101	-11	-72	-70	-144	-76	411	3208	-2877	-27639	-785	-20855	-6689	-31119	-636	-19454	-10435	-28490	-4078	-19742	-14009	-18703	-1355
0.085833	-21	42	89	-58	-111	-35	15	-14	-16	5	-68	-62	-94	-17	-26	-57	-103	33	-83	-31	-107	-25	-99	-67	-64	0	-97	-10	-73	-68	-144	-75	516	2773	-5454	-27782	-849	-21237	-7938	-31871	-844	-19894	-10813	-28850	-4333	-20871	-13743	-19660	-1423
0.086667	-19	43	91	-56	-108	-30	15	-10	-18	7	-69	-62	-98	-15	-27	-57	-98	34	-83	-29	-108	-22	-97	-66	-57	2	-97	-11	-73	-69	-144	-75	629	2350	-8137	-27938	-530	-21520	-9107	-32357	-868	-20259	-11286	-29172	-4626	-21922	-13502	-20720	-1680
0.087500	-23	42	90	-59	-111	-32	12	-12	-18	6	-69	-66	-96	-15	-6	-57	-98	35	-82	-34	-107	-24	-98	-68	-61	1	-99	-13	-69	-68	-144	-74	436	1959	-10833	-28135	123	-21693	-10144	-32551	-131	-20547	-11831	-29458	-4244	-22872	-13277	-21826	-1769
0.088333	-23	43	90	-60	-111	-30	12	-13	-46	4	-74	-66	-95	-17	-27	-58	-97	35	-85	-31	-102	-21	-99	-46	-63	3	-97	-12	-60	-67	-145	-74	234	1626	-13446	-28371	-504	-21764	-11002	-32651	220	-20778	-12385	-29718	-5203	-23673	-13083	-22950	-1496
0.089167	-24	43	88	-59	-109	-31	13	-10	-21	7	-74	-62	-94	-14	-29	-59	-100	34	-83	-31	-104	-23	-100	-66	-63	3	-97	-10	-69	-68	-143	-75	150	1367	-15894	-28650	-946	-21738	-11664	-32671	-1256	-20956	-12951	-29959	-5508	-24342	-12909	-24036	-1241
0.090000	-45	43	88	-57	-109	-32	12	-17	-18	3	-76	-65	-95	-16	-27	-57	-99	30	-84	-34	-105	-19	-102	-66	-68	-3	-101	-12	-68	-69	-146	-70	112	1197	-18077	-28961	91	-21628	-12101	-32712	-1366	-21101	-13494	-30192	-4389	-24875	-12751	-25048	-1392
0.090833	-23	40	86	-59	-110	-33	9	-16	-25	3	-73	-65	-96	-14	-25	-57	-102	35	-86	-34	-104	-22	-102	-68	-65	1	-98	-10	-69	-67	-147	-109	-27	1142	-19897	-29304	-32	-21447	-12312	-32699	-1695	-21213	-13977	-30407	-4187	-25255	-12619	-25933	-1095
0.091667	-24	42	85	-59	-110	-33	9	-15	-21	5	-73	-63	-95	-17	-29	-58	-98	35	-86	-34	-102	-22	-93	-65	-61	0	-98	-13	-67	-70	-144	-74	-309	1212	-21280	-29676	294	-21211	-12298	-32715	-1758	-21310	-14386	-30614	-3527	-25490	-12492	-26657	-907
0.092500	-24	42	86	-61	-110	-33	11	-15	-17	5	-73	-64	-93	-14	-30	-62	-97	33	-85	-38	-104	-24	-100	-70	-61	-4	-99	-16	-73	-72	-146	-78	-491	1408	-22163	-30068	627	-20941	-12091	-32710	-1521	-21388	-14691	-30810	-2353	-25580	-12384	-27193	-918
0.093333	-23	41	79	-59	-109	-44	8	-16	-19	3	-75	-64	-91	-12	-28	-61	-99	36	-84	-33	-105	-26	-104	-70	-63	0	-100	-9	-72	-73	-145	-77	-494	1718	-22511	-30463	396	-20655	-11676	-32701	-1573	-21455	-14865	-30979	-2327	-25527	-12276	-27496	-791
0.094167	-25	43	86	-60	-105	-35	9	-14	-17	3	-73	-65	-96	-17	-31	-61	-80	32	-84	-32	-105	-24	-102	-69	-60	1	-100	-15	-69	-75	-147	-76	-521	2162	-22318	-30856	-28	-20363	-11119	-32674	-2264	-21500	-14903	-31119	-1899	-25349	-12163	-27566	-728
0.095000	-23	40	85	-45	-107	-38	8	-16	-19	1	-72	-65	-94	-19	-29	-60	-101	34	-86	-22	-107	-26	-117	-72	-60	0	-98	-13	-73	-70	-133	-77	-696	2695	-21594	-31262	750	-20082	-10411	-32400	-2516	-21518	-14787	-31217	47	-25042	-12038	-27391	-1224
0.095833	-26	42	86	-60	-107	-38	7	-7	-19	4	-75	-39	-93	-16	-26	-59	-99	37	-82	-32	-104	-21	-103	-70	-61	1	-99	-15	-73	-72	-147	-75	-746	3306	-20390	-31638	1187	-19823	-9620	-31993	-2761	-21502	-14524	-31262	1175	-24638	-11896	-26980	-1262
0.096667	-22	40	86	-58	-108	-28	12	-13	-16	7	-70	-63	-95	-15	-27	-59	-98	36	-83	-34	-105	-21	-101	-69	-57	4	-103	-13	-68	-72	-145	-68	-663	3981	-18782	-31994	888	-19615	-8788	-31510	-2555	-21434	-14108	-31232	1417	-24143	-11728	-26345	-1005
0.097500	-21	43	88	-58	-108	-35	13	-15	-17	5	-78	-65	-95	-17	-45	-58	-98	38	-84	-35	-105	-13	-101	-72	-63	-4	-103	-11	-72	-70	-146	-77	-671	4688	-16862	-32301	876	-19440	-7933	-30987	-2721	-21312	-13545	-31122	1888	-23583	-11523	-25527	-1090
0.098333	-26	40	84	-59	-112	-34	10	-16	-17	3	-75	-65	-95	-19	-30	-62	-101	35	-88	-34	-107	-25	-103	-73	-65	-6	-102	-15	-74	-74	-152	-79	-704	5402	-14745	-32551	1016	-19313	-7097	-30446	-3083	-21111	-12852	-30921	2366	-22976	-11278	-24528	-928
0.099167	-26	37	82	-62	-112	-41	5	-21	-23	-1	-78	-66	-96	-18	-29	-64	-102	34	-86	-35	-104	-26	-105	-77	-66	-3	-101	-14	-74	-72	-148	-77	-670	6113	-12537	-32682	850	-19239	-6296	-29902	-3631	-20819	-12046	-30611	2608	-22342	-10980	-23415	-651
0.100000	-25	37	90	-62	-110	-33	9	-18	-22	0	-73	-65	-97	-18	-32	-63	-103	36	-90	-35	-109	-16	-105	-75	-64	-4	-99	-11	-72	-73	-153	-78	-613	6815	-10356	-32714	745	-19147	-5554	-29363	-4306	-20443	-11153	-30192	2962	-21709	-10639	-22230	-523
0.100833	-27	41	84	-60	-112	-43	8	-15	-22	2	-74	-64	-96	-16	-31	-63	-100	36	-88	-32	-108	-26	-104	-77	-65	-4	-101	-14	-74	-74	-151	-79	-587	7501	-8321	-32755	1241	-19102	-4901	-28850	-4172	-19975	-10204	-29660	3860	-21093	-10242	-20996	-431
0.101667	-25	39	85	-62	-111	-38	9	-19	-18	2	-73	-68	-100	-17	-33	-64	-102	36	-91	-19	-105	-25	-102	-73	-65	-4	-103	-14	-86	-75	-150	-77	-653	8163	-6552	-32746	1019	-19057	-4341	-28359	-3897	-19415	-9224	-29013	3127	-20517	-9793	-19776	-371
0.102500	-22	41	87	-60	-113	-35	11	-17	-18	-11	-70	-63	-95	-14	-29	-59	-101	40	-88	-38	-107	-24	-99	-70	-62	0	-98	-11	-70	-69	-146	-73	-669	8817	-5128	-32758	-438	-19009	-3880	-27906	-5768	-18772	-8241	-28241	1711	-19984	-9294	-18600	-105
0.103333	-23	47	90	-58	-109	-29	12	-28	-18	6	-70	-64	-97	-13	-28	-57	-98	39	-83	-32	-107	-23	-99	-72	-64	-1	-99	-12	-74	-70	-144	-68	-620	9462	-4132	-32752	618	-18941	-3527	-27485	-6781	-18056	-7295	-27388	2881	-19536	-8767	-17515	-254
0.104167	-25	42	87	-61	-112	-33	11	-16	-22	6	-69	-62	-99	-11	3	-58	-102	36	-87	-34	-109	-21	-100	-72	-65	-3	-100	-13	-73	-72	-145	-70	-556	10114	-3612	-32675	441	-18838	-3283	-27099	-7804	-17284	-6409	-26430	2654	-19176	-8214	-16540	-208
0.105000	-26	43	88	-59	-112	-34	12	-16	-19	5	-72	-62	-99	-16	-29	-59	-104	38	-84	-31	-105	-26	-99	-70	-65	-3	-103	-13	-73	-72	-147	-73	-533	10799	-3575	-32495	213	-18698	-3112	-26752	-8813	-16495	-5611	-25413	2073	-18915	-7652	-15698	11
0.105833	-28	39	85	-58	-108	-9	11	-15	-19	2	-92	-64	-94	-14	-22	-60	-104	35	-85	-32	-105	-24	-97	-75	-62	-3	-99	-14	-73	-70	-148	-75	-526	11526	-4034	-32248	263	-18513	-3028	-26437	-9449	-15695	-4910	-24336	1811	-18752	-7088	-14999	55
0.106667	-28	42	88	-59	-111	-45	8	-19	-21	3	-73	-68	-98	-19	-29	-62	-105	33	-86	-35	-110	-26	-101	-77	-67	-6	-102	-14	-76	-73	-149	-76	-489	12306	-4955	-31974	196	-18282	-3019	-26130	-9818	-14924	-4368	-23233	1231	-18688	-6544	-14455	70
0.107500	-27	37	86	-62	-117	-38	9	-18	-26	1	-74	-69	-101	-19	-32	-64	-105	34	-86	-31	-110	-23	-100	-73	-67	-5	-101	-13	-72	-69	-149	-79	-495	13154	-6273	-31675	-338	-18003	-3048	-25834	-10697	-14196	-3945	-22098	455	-18721	-6035	-14054	321
0.108333	-27	39	89	-59	-112	-50	10	-17	-26	3	-74	-66	-98	-15	-28	-62	-104	35	-84	-34	-110	-26	-100	-73	-67	0	-100	-13	-73	-70	-148	-76	-495	14061	-7926	-31382	447	-17688	-3126	-25534	-10791	-13550	-3669	-20972	645	-18842	-5585	-13784	429
0.109167	-25	41	88	-58	-109	-30	11	-16	-18	3	-72	-63	-97	-15	-30	-61	-103	36	-84	-30	-105	-21	-98	-69	-64	1	-100	-12	-73	-72	-148	-73	-481	15041	-9827	-31108	836	-17339	-3210	-25220	-10415	-12997	-3543	-19866	682	-19047	-5192	-13643	295
0.110000	-26	42	89	-42	-110	-32	11	-12	-18	7	-72	-61	-92	-15	-29	-58	-102	52	-84	-32	-107	-23	-99	-68	-63	1	-91	-12	-70	-69	-142	-76	-447	16061	-11900	-30856	419	-16979	-3307	-24884	-9196	-12585	-3550	-18804	721	-19307	-4878	-13605	489
0.110833	-23	44	89	-50	-107	-30	13	-12	-16	6	-72	-62	-79	-11	-26	-58	-98	37	-81	-31	-107	-21	-96	-68	-62	1	-96	-13	-70	-67	-145	-88	-382	17125	-14050	-30654	-116	-16610	-3390	-24507	-7982	-12305	-3690	-17791	198	-19614	-4661	-13651	553
0.111667	-23	45	90	-56	-109	-30	16	-11	-16	9	-70	-63	-94	-11	-27	-58	-99	36	-81	-31	-103	-18	-96	-65	-60	16	-97	-11	-68	-66	-145	-73	-377	18177	-16182	-30510	-38	-16257	-3466	-24083	-6891	-12166	-3932	-16837	249	-19940	-4534	-13755	497
0.112500	-24	44	87	-56	-110	-31	12	-13	-17	6	-72	-62	-96	-15	-32	-61	-99	35	-86	-32	-104	-21	-99	-67	-65	0	-101	-11	-69	-70	-145	-75	-414	19186	-18201	-30435	168	-15936	-3513	-23601	-5510	-12176	-4278	-15949	354	-20290	-4502	-13897	560
0.113333	-19	43	87	-57	-110	-33	18	-13	-18	3	-74	-52	-96	-16	-32	-63	-102	33	-82	-32	-104	-24	-99	-66	-70	1	-98	-12	-57	-68	-144	-76	-418	20108	-20038	-30425	138	-15656	-3529	-23045	-4108	-12321	-4674	-15129	-110	-20615	-4561	-14050	605
0.114167	-26	41	85	-58	-112	-34	10	-15	-24	4	-75	-79	-98	-17	-30	-60	-104	32	-82	-33	-107	-26	-103	-68	-65	1	-100	-12	-75	-68	-148	-60	-351	20890	-21636	-30489	247	-15427	-3520	-22420	-2460	-12591	-5120	-14385	-18	-20906	-4704	-14197	633
0.115000	-29	43	86	-55	-110	-33	12	-15	-22	4	-74	-66	-97	-18	-31	-82	-102	33	-86	-32	-107	-24	-107	-73	-63	-3	-102	-15	-75	-73	-150	-79	-336	21481	-22953	-30617	387	-15266	-3474	-21707	-255	-12964	-5587	-13721	22	-21153	-4923	-14330	729
0.115833	-24	41	85	-59	-104	-39	9	-18	-18	2	-75	-67	-99	-23	-31	-62	-101	33	-85	-35	-107	-26	-104	-68	-62	1	-98	-12	-73	-67	-146	-76	-387	21838	-23956	-30806	-955	-15168	-3404	-20915	146	-13410	-6042	-13116	-1284	-21329	-5196	-14425	872
0.116667	-23	42	87	-60	-115	-32	13	-14	-17	4	-74	-66	-96	-14	-30	-60	-99	36	-85	-34	-105	-11	-101	-68	-63	-1	-100	-11	-74	-70	-148	-78	-335	21899	-24636	-31041	-227	-15141	-3315	-20046	854	-13926	-6475	-12575	-328	-21432	-5522	-14490	757
0.117500	-24	40	86	-58	-112	-34	11	-14	-16	7	-70	-63	-94	-15	-29	-61	-98	35	-84	-36	-101	-22	-99	-69	-61	-1	-99	-15	-73	-69	-147	-77	-300	21629	-25003	-31321	-291	-15188	-3218	-19114	1831	-14454	-6869	-12082	-850	-21453	-5880	-14514	722
0.118333	-22	42	88	-59	-108	-40	12	-14	-18	4	-75	-63	-95	-18	-29	-62	-99	37	-84	-34	-107	-25	-103	-70	-65	-3	-102	-12	-75	-72	-151	-76	-290	20992	-25077	-31623	-423	-15301	-3122	-18118	2421	-14992	-7211	-11636	-1340	-21395	-6258	-14498	833
0.119167	-26	44	86	-59	-111	-34	9	-15	-22	4	-76	-62	-97	-16	-29	-65	-100	28	-87	-35	-105	-24	-101	-68	-63	-4	-102	-15	-73	-74	-150	-78	-287	19973	-24899	-31939	-600	-15466	-3024	-17066	2986	-15493	-7486	-11227	-1575	-21247	-6632	-14445	879
0.120000	-22	42	86	-57	-113	-35	9	-16	-18	4	-73	-65	-97	-16	-29	-62	-101	34	-86	-36	-104	-25	-105	-58	-65	-3	-101	-15	-62	-72	-148	-77	-256	18570	-24514	-32254	-398	-15683	-2947	-15988	3460	-15944	-7699	-10845	-1499	-21029	-7001	-14361	733
0.120833	-25	39	85	-59	-113	-31	8	-16	-19	4	-73	-66	-95	-18	-27	-64	-102	36	-90	-38	-105	-26	-105	-70	-64	-1	-104	-15	-73	-75	-153	-77	-222	16768	-23970	-32536	-1024	-15911	-2897	-14890	3197	-16322	-7833	-10483	-2491	-20742	-7351	-14253	715
0.121667	-27	40	84	-64	-113	-38	7	-14	-21	3	-74	-65	-93	-14	-29	-62	-99	36	-87	-34	-105	-6	-102	-68	-62	-3	-99	-12	-73	-72	-150	-76	-240	14610	-23329	-32680	-453	-16197	-2882	-13797	3270	-16608	-7912	-10127	-1925	-20392	-7673	-14130	802
0.122500	-23	41	87	-57	-108	-34	13	-13	-17	4	-72	-65	-96	-15	-27	-60	-101	39	-84	-34	-104	-21	-97	-68	-60	1	-97	-13	-70	-70	-146	-74	-271	12126	-22653	-32714	57	-16463	-2905	-12730	3189	-16824	-7940	-9773	-1438	-19997	-7966	-13999	628
0.123333	-24	42	91	-58	-105	-34	9	-14	-16	15	-70	-63	-96	-12	-27	-61	-98	38	-87	-35	-105	-24	-102	-68	-59	1	-100	-13	-72	-73	-150	-70	-267	9356	-21992	-32742	-221	-16730	-2979	-11710	3377	-16915	-7930	-9421	-2075	-19582	-8226	-13868	776
0.124167	-26	42	85	-60	-114	-36	5	-18	-22	2	-78	-67	-98	-15	-27	-61	-99	37	-86	-33	-104	-21	-101	-69	-62	0	-99	-14	-72	-74	-147	-74	-245	6360	-21384	-32752	-448	-16971	-3095	-10746	3508	-16928	-7886	-9068	-2654	-19148	-8447	-13743	810
0.125000	-25	40	87	-59	-110	-35	8	-15	-18	5	-70	-66	-95	-16	-26	-62	-97	35	-86	-34	-104	-21	-100	-70	-59	3	-97	-16	-73	-68	-147	-77	-170	3208	-20863	-32736	-231	-17180	-3266	-9868	3221	-16849	-7825	-8705	-2533	-18725	-8646	-13635	903
0.125833	-23	43	86	-51	-110	-33	10	-14	-16	5	-69	-66	-93	-14	-29	-60	-99	38	-84	-33	-103	-22	-100	-70	-63	0	-98	-13	-73	-69	-149	-75	-151	-47	-20450	-32761	-246	-17354	-3505	-9092	3012	-16706	-7763	-8345	-2198	-18320	-8818	-13543	1538
0.126667	-22	43	86	-40	-109	-32	13	-13	-16	5	-70	-65	-96	-15	-28	-61	-98	36	-99	-32	-103	-22	-100	-70	-62	-1	-96	-14	-70	-73	-148	-73	-214	-3306	-20151	-32744	-223	-17486	-3743	-8426	2740	-16505	-7710	-7989	-1682	-17946	-8974	-13474	1883
0.127500	-21	42	85	-62	-111	-34	1	-15	-17	4	-70	-65	-104	-15	-26	-59	-102	34	-84	-30	-107	-22	-101	-69	-62	0	-99	-14	-73	-69	-148	-75	-203	-6476	-19963	-32764	354	-17561	-4041	-7887	2904	-16260	-7677	-7638	-858	-17619	-9112	-13422	1623
0.128333	-26	40	84	-55	-109	-31	11	-12	-21	3	-72	-65	-95	-14	-28	-55	-101	36	-82	-30	-99	-21	-99	-67	-63	-7	-97	-13	-70	-68	-149	-75	-144	-9485	-19870	-32747	954	-17615	-4365	-7471	4026	-15998	-7676	-7300	-496	-17348	-9246	-13394	1475
0.129167	-19	45	87	-57	-109	-32	11	-9	-16	6	-68	-63	-94	-14	-25	-55	-99	38	-78	-29	-109	-22	-101	-68	-59	3	-95	-12	-69	-69	-145	-69	-77	-12278	-19846	-32760	-593	-17624	-4718	-7192	3481	-15729	-7714	-6984	-2986	-17134	-9371	-13381	1394
0.130000	-22	47	101	-55	-104	-28	12	-11	-15	8	-67	-62	-94	-15	-25	-55	-97	38	-78	-26	-102	-17	-96	-67	-60	3	-92	-12	-70	-68	-145	-72	-21	-14801	-19855	-32747	-337	-17591	-5087	-7048	2510	-15493	-7791	-6701	-2548	-16990	-9503	-13390	1191
0.130833	-22	44	88	-59	-109	-29	12	-12	-15	7	-68	-61	-74	-14	-26	-56	-97	37	-81	-26	-104	-19	-97	-66	-60	3	-97	-9	-70	-70	-145	-73	-45	-17021	-19857	-32747	281	-17533	-5456	-7032	2722	-15255	-7909	-6457	-1934	-16913	-9636	-13408	972
0.131667	-23	44	88	-56	-108	-32	15	-16	-18	3	-68	-64	-96	-14	-25	-56	-91	38	-80	-28	-104	-23	-96	-69	-63	-35	-100	-12	-73	-72	-147	-74	2	-18870	-19821	-32752	436	-17461	-5831	-7142	2817	-15084	-8074	-6265	-1882	-16904	-9797	-13447	931
0.132500	-27	38	82	-61	-111	-27	8	-16	-23	2	-74	-67	-99	-17	-27	-63	-105	41	-85	-29	-107	-23	-100	-70	-63	0	-100	-13	-73	-69	-148	-78	39	-20336	-19699	-32738	443	-17374	-6191	-7359	3383	-14950	-8262	-6119	-1904	-16952	-9936	-13493	781
0.133333	-27	39	81	-60	-111	-33	23	-15	-19	2	-75	-67	-94	-17	-28	-59	-98	35	-83	-29	-105	-24	-100	-72	-70	-5	-98	-12	-73	-72	-148	-75	76	-21406	-19455	-32757	425	-17288	-6527	-7674	4220	-14876	-8481	-6038	-1801	-17054	-10087	-13535	562
0.134167	-23	44	87	-61	-110	-33	12	-17	0	8	-69	-66	-98	-14	-28	-53	-98	36	-81	-31	-108	-23	-100	-69	-64	0	-100	-14	-72	-67	-149	-74	114	-22079	-19063	-32736	-377	-17172	-6841	-8070	3940	-14848	-8712	-6025	-3328	-17198	-10213	-13587	523
0.135000	-24	39	85	-59	-113	-32	11	-14	-17	5	-70	-66	-90	-14	-28	-58	-101	36	-86	-32	-103	-23	-101	-72	-62	1	-98	-13	-68	-72	-148	-75	76	-22380	-18501	-32757	146	-17130	-7125	-8540	3759	-14876	-8955	-6077	-3337	-17383	-10343	-13639	600
0.135833	-42	44	90	-62	-109	-31	12	11	-17	6	-70	-68	-96	-16	-28	-59	-99	37	-84	-32	-101	-22	-98	-69	-62	1	-101	-11	-70	-72	-150	-73	72	-22321	-17754	-32741	825	-17066	-7373	-9021	3831	-14949	-9192	-6199	-2660	-17588	-10459	-13690	273
0.136667	-22	46	87	-59	-111	-33	12	-12	-17	9	-70	-63	-96	-15	-27	-58	-100	37	-85	-33	-109	-22	-99	-77	-63	1	-101	-10	-68	-57	-148	-70	79	-21938	-16826	-32758	677	-17031	-7586	-9597	3806	-15064	-9417	-6398	-2674	-17814	-10551	-13748	232
0.137500	-23	44	86	-59	-109	-32	15	-5	-19	6	-74	-63	-97	-15	-27	-58	-100	34	-95	-33	-105	-21	-99	-68	-64	-3	-100	-14	-70	-72	-147	-73	13	-21281	-15719	-32747	421	-17013	-7759	-10158	4150	-15205	-9625	-6672	-3115	-18046	-10620	-13805	178
0.138333	-3	41	86	-41	-111	-33	13	-14	-17	5	-70	-63	-93	-16	-26	-59	-100	32	-129	-33	-101	-25	-99	-67	-63	2	-99	-13	-69	-75	-148	-76	17	-20392	-14462	-32748	385	-17020	-7901	-10723	3785	-15369	-9808	-7007	-3126	-18277	-10659	-13870	-72
0.139167	-25	38	86	-59	-110	-33	34	-16	-23	5	-74	-67	-97	-17	-28	-85	-107	32	-86	-33	-105	-23	-102	-70	-65	-1	-103	-13	-76	-70	-150	-76	98	-19332	-13076	-32750	349	-17048	-8011	-11277	3454	-15547	-9967	-7412	-2914	-18509	-10669	-13935	-121
0.140000	-32	39	82	-62	-113	-35	7	-19	-24	3	-76	-70	-97	-19	-30	-63	-107	27	-92	-35	-109	-27	-105	-83	-62	-4	-101	-16	-75	-73	-152	-82	135	-18157	-11590	-32740	317	-17110	-8097	-11813	3099	-15733	-10090	-7871	-2753	-18733	-10649	-14013	-176
0.140833	-30	35	77	-64	-114	-38	5	-25	-25	44	-77	-68	-101	-23	-31	-66	-105	30	-91	-38	-108	-27	-107	-74	-67	-5	-98	-23	-75	-72	-155	-78	121	-16894	-10041	-32758	689	-17190	-8156	-12312	2761	-15910	-10187	-8383	-2321	-18949	-10594	-14092	-210
0.141667	-27	39	84	-62	-113	-33	8	-16	-21	3	-77	-68	-98	-16	-32	-65	-97	32	-88	-38	-108	-25	-104	-69	-66	0	-104	-14	-73	-73	-150	-79	90	-15616	-8478	-32741	1223	-17288	-8196	-12774	3265	-16082	-10257	-8940	-1381	-19149	-10517	-14185	-328
0.142500	-25	39	85	-60	-112	-32	9	-16	-16	6	-68	-63	-97	-14	-26	-60	-97	36	-85	-34	-105	-23	-99	-68	-62	1	-100	-11	-70	-69	-148	-75	81	-14365	-6951	-32761	-473	-17412	-8232	-13194	2447	-16262	-10307	-9540	-2630	-19347	-10429	-14282	-402
0.143333	-22	42	90	-60	-110	-31	11	11	-15	11	-70	-66	-94	-17	-27	-60	-99	34	-85	-32	-102	-23	-100	-67	-59	1	-98	-19	-73	-68	-148	-78	62	-13177	-5498	-32744	-1154	-17561	-8273	-13576	332	-16406	-10353	-10172	-2092	-19545	-10340	-14400	-418
0.144167	-23	44	89	-66	-109	-33	11	-12	-15	7	-74	-65	-97	-11	-25	-59	-97	37	-86	-34	-105	-23	-101	-67	-59	1	-99	-11	-72	-58	-147	-74	-4	-12079	-4145	-32758	-423	-17737	-8317	-13927	-167	-16558	-10392	-10843	-1280	-19747	-10245	-14529	-652
0.145000	-23	43	89	-59	-110	-32	10	-14	-15	4	-73	-64	-93	-9	-25	-57	-99	36	-82	-33	-103	-21	-99	-64	-62	1	-98	-12	-72	-68	-146	-75	-64	-11093	-2932	-32749	-564	-17941	-8375	-14244	-1138	-16706	-10437	-11536	-1616	-19957	-10171	-14674	-549
0.145833	-27	42	88	-63	-110	-32	12	-35	-16	6	-70	-63	-69	-10	-25	-56	-100	34	-84	-35	-104	-19	-100	-67	-62	0	-97	-11	-73	-67	-145	-70	-35	-10241	-1879	-32745	-610	-18171	-8453	-14537	-1810	-16863	-10498	-12224	-1707	-20178	-10122	-14833	-539
0.146667	-24	42	93	-58	-110	-32	10	-14	-22	3	-74	-63	-93	-14	-28	-57	-102	36	-83	-64	-103	-21	-101	-67	-64	-1	-99	-27	-70	-68	-149	-79	-78	-9535	-1009	-32751	-368	-18434	-8560	-14809	-2025	-17031	-10586	-12930	-1271	-20419	-10107	-15008	-600
0.147500	-24	39	88	-60	-111	-32	13	-14	-18	4	-73	-65	-95	-15	-26	-47	-101	29	-87	-33	-102	-21	-101	-69	-62	0	-101	-12	-73	-69	-143	-78	-82	-8978	-342	-32735	-656	-18727	-8687	-15067	-2306	-17213	-10703	-13634	-2230	-20677	-10129	-15192	-676
0.148333	-26	41	74	-61	-111	-36	11	-14	-22	3	-74	-63	-96	-15	-27	-57	-99	33	-87	-32	-107	-21	-101	-70	-66	-5	-100	-10	-75	-69	-148	-77	-101	-8561	136	-32757	-712	-19059	-8841	-15327	-2671	-17424	-10860	-14338	-2039	-20949	-10205	-15401	-559
0.149167	-29	39	89	-60	-110	-36	8	-18	-23	5	-75	-63	-112	-15	-30	-60	-101	32	-83	-32	-104	-21	-97	-67	-63	1	-97	-11	-72	-67	-143	-96	-194	-8282	426	-32737	160	-19420	-9023	-15593	-2636	-17660	-11049	-15023	-805	-21257	-10326	-15612	-719
0.150000	-27	43	91	-59	-108	-34	11	-14	-19	7	-70	-63	-95	-12	-24	-55	-87	37	-80	-30	-103	-19	-98	-68	-60	2	-96	-9	-69	-66	-145	-74	-235	-8128	538	-32757	669	-19825	-9236	-15866	-2558	-17937	-11278	-15692	-486	-21578	-10501	-15824	-656
0.150833	-23	45	92	-58	-107	-31	16	-15	-15	18	-69	-61	-96	-12	-25	-56	-97	37	-81	-29	-102	-17	-98	-67	-60	6	-96	-11	-70	-66	-145	-73	-194	-8086	489	-32742	446	-20270	-9457	-16167	-1931	-18252	-11545	-16340	-656	-21922	-10722	-16071	-526
0.151667	-21	44	90	-60	-108	-35	15	-13	-14	6	-70	-60	-93	-19	-18	-55	-98	38	-82	-29	-105	-21	-96	-66	-60	1	-95	-9	-73	-65	-145	-73	-201	-8137	306	-32758	138	-20746	-9693	-16494	-1511	-18611	-11842	-16963	-454	-22277	-10996	-16318	-561
0.152500	-24	45	89	-59	-114	-35	13	-13	-18	5	-73	-63	-101	-4	-26	-56	-102	33	-83	-31	-109	-21	-99	-66	-63	1	-100	-15	-74	-68	-147	-76	-168	-8251	13	-32747	288	-21257	-9962	-16850	-935	-19013	-12166	-17560	-99	-22644	-11302	-16569	-510
0.153333	-25	37	87	-60	-111	-40	13	-13	-17	6	-73	-62	-95	-11	-28	-53	-102	33	-82	-32	-107	-19	-98	-66	-62	4	-98	-14	-72	-67	-146	-78	-139	-8436	-355	-32744	312	-21796	-10221	-17242	-309	-19460	-12502	-18125	197	-23015	-11635	-16827	-481
0.154167	-26	44	86	-59	-105	-33	15	-13	-17	4	-76	-64	-94	-14	-34	-56	-99	35	-84	-32	-103	-17	-100	-66	-65	0	-99	-13	-69	-65	-144	-74	-149	-8646	-764	-32749	388	-22363	-10470	-17664	81	-19944	-12844	-18654	570	-23387	-11983	-17080	-472
0.155000	-25	42	87	-60	-110	-34	11	-13	-17	4	-73	-59	-94	-15	-24	-50	-102	32	-84	-19	-104	-21	-99	-67	-63	2	-97	-10	-70	-66	-146	-74	-173	-8863	-1196	-32731	1207	-22956	-10707	-18119	1052	-20453	-13162	-19155	1504	-23753	-12334	-17336	-420
0.155833	-32	42	87	-62	-108	-33	12	-14	-19	6	-73	-63	-96	-13	-27	-55	-98	37	-83	-29	-105	-19	-100	-66	-63	1	-96	-11	-65	-68	-147	-73	-185	-9092	-1620	-32752	595	-23574	-10928	-18611	1704	-20998	-13481	-19626	190	-24120	-12685	-17585	-413
0.156667	-26	41	87	-60	-108	-33	10	-15	-18	5	-72	-64	-98	-9	-31	-61	-101	34	-82	-32	-108	-17	-99	-68	-64	1	-98	-13	-74	-70	-150	-78	-156	-9297	-2017	-32741	-82	-24193	-11120	-19132	375	-21563	-13753	-20068	-685	-24477	-13016	-17833	-228
0.157500	-23	41	87	-61	-113	-35	7	-18	-19	12	-77	-66	-99	-14	-30	-60	-99	36	-83	-31	-105	-23	-104	-68	-63	1	-97	-10	-68	-69	-148	-74	-117	-9475	-2357	-32758	938	-24815	-11276	-19668	386	-22131	-13991	-20474	181	-24818	-13306	-18060	-338
0.158333	-23	42	87	-58	-109	-33	11	-15	-14	4	-72	-66	-97	-17	-30	-66	-100	36	-84	-34	-105	-25	-102	-69	-73	0	-100	-13	-76	-72	-145	-76	-118	-9615	-2633	-32743	391	-25426	-11395	-20224	84	-22701	-14172	-20860	-142	-25145	-13559	-18274	-292
0.159167	-24	39	89	-57	-112	-35	9	-17	-17	6	-73	-66	-88	-15	-28	-61	-101	34	-87	-34	-107	-22	-101	-70	-60	0	-102	-13	-72	-68	-147	-74	-144	-9710	-2842	-32752	224	-26021	-11464	-20787	-113	-23266	-14299	-21219	-288	-25454	-13750	-18473	-408
0.160000	-26	40	85	-60	-110	-35	9	-15	-21	2	-75	-69	-96	-16	-30	-60	-100	37	-86	-31	-105	-22	-104	-68	-62	-1	-100	-14	-73	-67	-151	-74	-130	-9744	-2969	-32745	538	-26597	-11498	-21358	-202	-23812	-14360	-21552	17	-25755	-13889	-18651	-505
0.160833	-27	41	81	-61	-112	-34	9	-15	-21	2	-73	-66	-96	-14	-29	-62	-103	32	-91	-34	-105	-24	-102	-70	-66	-1	-102	-14	-75	-70	-152	-78	-124	-9733	-3026	-32741	465	-27135	-11484	-21923	-498	-24331	-14359	-21862	-918	-26040	-13955	-18804	-498
0.161667	-25	42	84	-58	-110	-34	10	-15	-10	2	-75	-65	-96	-17	-31	-59	-100	36	-88	-31	-91	-22	-101	-68	-64	-1	-99	-14	-73	-67	-147	-73	-99	-9670	-2998	-32750	-96	-27630	-11426	-22475	-1371	-24813	-14292	-22154	-1377	-26314	-13946	-18934	-334
0.162500	-32	41	87	-55	-109	-26	12	-12	-18	6	-64	-64	-96	-13	-28	-59	-102	35	-84	-30	-100	-22	-97	-66	-62	0	-97	-9	-67	-65	-146	-72	-53	-9531	-2917	-32732	420	-28065	-11326	-23005	-1603	-25248	-14168	-22424	-233	-26581	-13872	-19032	-424
0.163333	-22	45	90	-57	-105	-31	13	-13	-16	8	-69	-61	-90	-14	-30	-59	-95	36	-81	-30	-98	-18	-95	-70	-60	2	-96	-10	-68	-66	-145	-77	10	-9349	-2791	-32753	702	-28466	-11192	-23522	-1458	-25644	-13995	-22675	177	-26840	-13723	-19107	-463
0.164167	-23	45	88	-57	-108	-31	12	-11	-16	7	-70	-63	-95	-16	-29	-62	-95	36	-84	-31	-102	-21	-103	-67	-61	1	-98	-11	-68	-68	-149	-77	-9	-9119	-2630	-32737	350	-28794	-11028	-24001	-741	-25987	-13777	-22911	9	-27096	-13528	-19148	-328
0.165000	-22	42	86	-58	-82	-30	9	-16	-17	3	-73	-64	-77	-15	-33	-62	-99	34	-84	-32	-107	-24	-103	-70	-63	-3	-100	-11	-74	-51	-148	-76	33	-8842	-2450	-32754	125	-29063	-10839	-24452	-401	-26279	-13528	-23126	-3	-27344	-13259	-19167	-379
0.165833	-26	40	85	-60	-112	-34	7	-17	-23	1	-76	-66	-99	-23	-31	-62	-101	36	-85	-43	-112	-25	-99	-70	-63	0	-100	-13	-68	-74	-148	-72	122	-8522	-2260	-32745	279	-29254	-10622	-24859	-137	-26509	-13248	-23320	188	-27579	-12939	-19158	-332
0.166667	-26	41	84	-62	-112	-32	11	-5	-19	5	-74	-65	-98	-16	-31	-60	-101	34	-95	-34	-109	-23	-102	-69	-62	0	-98	-12	-73	-70	-149	-77	62	-8170	-2084	-32749	424	-29386	-10387	-25230	148	-26685	-12950	-23490	538	-27822	-12573	-19123	-265
0.167500	-24	42	86	-58	-113	-62	12	-13	-21	4	-76	-64	-97	-16	-33	-62	-100	36	-82	-36	-104	-27	-99	-70	-62	-1	-100	-15	-80	-73	-147	-76	12	-7789	-1930	-32748	281	-29452	-10137	-25559	301	-26806	-12649	-23641	876	-28048	-12173	-19072	-182
0.168333	-24	40	84	-60	-112	-33	12	-12	-16	3	-70	-64	-93	-16	-27	-60	-100	35	-84	-34	-102	-21	-100	-69	-61	3	-100	-13	-68	-70	-147	-77	60	-7393	-1815	-32730	544	-29456	-9878	-25845	988	-26878	-12341	-23761	1730	-28260	-11747	-19005	-68
0.169167	-80	43	87	-45	-109	-33	11	-12	-19	4	-73	-64	-93	-15	-31	-61	-98	38	-82	-33	-104	-16	-100	-68	-61	0	-81	-13	-70	-70	-149	-74	-63	-6979	-1730	-32750	610	-29392	-9603	-26089	1955	-26902	-12034	-23863	1383	-28469	-11311	-18923	-86
0.170000	-27	45	89	-57	-107	-32	12	-16	-14	8	-69	-91	-96	-16	-28	-63	-100	37	-79	-31	-102	-17	-98	-72	-60	1	-97	-12	-70	-70	-139	-77	-202	-6557	-1705	-32736	-252	-29282	-9322	-26290	1163	-26899	-11740	-23940	441	-28627	-10865	-18842	103
0.170833	-22	42	89	-60	-108	-33	13	-12	-17	6	-70	-62	-97	-14	-28	-60	-109	40	-82	-32	-105	-18	-99	-66	-64	1	-98	-12	-68	-67	-146	-76	-130	-6132	-1731	-32752	1069	-29129	-9031	-26457	1351	-26828	-11460	-23990	1747	-28771	-10418	-18753	20
0.171667	-23	45	86	-57	-109	-32	37	-12	-16	8	-69	-61	-95	-13	-30	-60	-100	41	-81	-31	-103	-17	-98	-68	-63	2	-98	-14	-72	-70	-150	-74	11	-5717	-1812	-32740	855	-28946	-8733	-26581	1499	-26745	-11189	-24023	1413	-28896	-9982	-18681	-241
0.172500	-24	42	87	-60	-113	-33	0	-14	-21	6	-72	-63	-98	-15	-29	-61	-102	37	-84	-35	-110	-22	-99	-69	-65	-3	-101	-15	-72	-69	-147	-76	-247	-5316	-1947	-32758	604	-28710	-8431	-26674	1841	-26642	-10937	-24035	1176	-28977	-9559	-18612	-234
0.173333	-25	42	85	-60	-110	-36	11	-10	-23	4	-85	-69	-101	-15	-33	-62	-107	34	-86	-33	-112	-26	-103	-72	-64	-1	-105	-18	-77	-76	-150	-78	-792	-4927	-2122	-32750	631	-28463	-8119	-26737	2259	-26517	-10692	-24026	1193	-29027	-9160	-18563	-72
0.174167	-32	38	79	-64	-116	-39	9	-16	-24	4	-76	-66	-100	-16	-31	-62	-103	34	-87	-35	-121	-21	-99	-72	-66	0	-101	-16	-86	-67	-146	-76	-870	-4559	-2335	-32743	594	-28193	-7789	-26770	2576	-26374	-10447	-23991	383	-29031	-8779	-18527	-99
0.175000	-25	43	82	-60	-111	-34	11	-14	-19	2	-76	-67	-98	-13	-30	-60	-102	34	-84	-33	-110	-21	-100	-70	-68	-1	-100	-13	-70	-68	-145	-74	-754	-4218	-2587	-32755	-34	-27920	-7455	-26775	2260	-26229	-10211	-23945	-581	-28996	-8427	-18518	161
0.175833	-26	43	86	-56	-110	-32	15	-12	-18	6	-68	-62	-95	-8	-27	-74	-101	37	-83	-32	-105	-21	-98	-69	-62	1	-98	-11	-73	-69	-147	-75	-742	-3907	-2843	-32730	235	-27648	-7113	-26760	2475	-26076	-9969	-23882	340	-28921	-8101	-18529	177
0.176667	-25	44	87	-56	-109	-31	12	-13	-19	5	-69	-65	-95	-11	-30	-57	-101	39	-82	-30	-104	-19	-100	-69	-64	4	-96	-9	-73	-69	-147	-74	-647	-3623	-3117	-32709	187	-27380	-6765	-26726	2668	-25927	-9728	-23812	706	-28815	-7800	-18567	73
0.177500	-23	43	90	-57	-111	-34	17	-14	-18	8	-69	-62	-97	-15	-30	-58	-100	39	-81	-30	-107	-19	-97	-67	-68	4	-97	-8	-72	-67	-147	-73	-560	-3375	-3394	-32599	384	-27128	-6415	-26674	3282	-25779	-9477	-23736	315	-28671	-7525	-18634	296
0.178333	-22	47	89	-53	-112	-32	17	-13	-18	10	-72	-63	-99	-11	-27	-56	-100	39	-82	-32	-107	-22	-99	-68	-63	2	-98	-11	-70	-67	-142	-73	-393	-3162	-3666	-32487	-158	-26896	-6064	-26613	3685	-25635	-9211	-23653	-53	-28496	-7274	-18721	228
0.179167	-22	46	63	-57	-109	-32	15	-14	-21	7	-72	-66	-97	-12	-29	-60	-101	38	-78	-28	-108	-22	-102	-69	-61	4	-97	-11	-77	-69	-147	-72	-263	-2987	-3920	-32324	-410	-26678	-5711	-26534	3482	-25500	-8947	-23572	-173	-28300	-7052	-18833	247
0.180000	-23	45	86	-60	-97	-32	15	-10	-17	7	-72	-62	-96	-11	-24	-58	-98	37	-84	-31	-108	-24	-100	-68	-64	0	-99	-11	-62	-68	-146	-74	-185	-2839	-4154	-32148	-217	-26488	-5371	-26446	2837	-25364	-8671	-23482	-254	-28081	-6844	-18963	423
0.180833	-22	42	85	-60	-113	-34	11	-14	-19	4	-75	-67	-93	-14	-28	-57	-102	34	-85	-31	-110	-24	-119	-72	-65	-3	-101	-14	-77	-70	-149	-75	-33	-2717	-4362	-31934	-370	-26320	-5033	-26339	2091	-25238	-8390	-23403	-497	-27851	-6657	-19108	560
0.181667	-27	39	88	-61	-112	-38	12	-16	-21	7	-60	-65	-99	-14	-30	-60	-104	32	-87	-34	-109	-23	-100	-72	-68	-1	-102	-13	-76	-69	-156	-72	84	-2623	-4547	-31702	-369	-26173	-4709	-26257	1935	-25113	-8112	-23325	-425	-27608	-6486	-19265	458
0.182500	-27	34	84	-57	-111	-35	12	-17	-24	5	-76	-64	-98	-12	-30	-59	-99	38	-83	-31	-118	-18	-99	-65	-64	1	-101	-11	-67	-67	-147	-69	75	-2543	-4692	-31432	-509	-26047	-4406	-26143	2279	-24990	-7831	-23250	-742	-27356	-6327	-19415	259
0.183333	-27	43	85	-53	-111	-32	13	-12	-17	8	-69	-60	-99	-11	-40	-56	-99	35	-78	-31	-105	-18	-97	-68	-61	1	-97	-14	-69	-66	-146	-75	82	-2491	-4820	-31152	-1883	-25947	-4134	-26032	594	-24867	-7561	-23185	-2485	-27113	-6189	-19565	378
0.184167	-23	42	90	-55	-110	-34	15	-14	-18	5	-70	-64	-95	-13	-26	-58	-100	37	-78	-31	-105	-22	-99	-70	-64	0	-98	-10	-75	-66	-146	-75	163	-2443	-4917	-30843	-751	-25860	-3889	-25916	-479	-24745	-7310	-23121	-1564	-26876	-6064	-19708	451
0.185000	-23	43	89	-53	-111	-32	13	-16	-22	6	-70	-62	-96	-12	-27	-58	-102	39	-83	-31	-104	-22	-98	-69	-63	2	-98	-12	-69	-66	-149	-75	265	-2408	-4994	-30517	-587	-25789	-3673	-25795	-741	-24617	-7093	-23060	-1860	-26650	-5958	-19839	532
0.185833	-24	43	87	-55	-110	-35	12	-12	-19	7	-72	-62	-96	-13	-27	-52	-99	35	-83	-29	-107	-23	-98	-69	-62	0	-99	-11	-69	-70	-146	-74	329	-2374	-5050	-30169	-699	-25731	-3493	-25671	-1270	-24485	-6898	-23003	-2154	-26422	-5868	-19945	643
0.186667	-25	43	86	-57	-108	-33	15	-12	-18	9	-72	-63	-96	-24	-28	-57	-97	34	-81	-32	-103	-21	-98	-69	-63	-3	-98	-13	-77	-69	-148	-75	251	-2335	-5089	-29814	-701	-25667	-3357	-25557	-1471	-24348	-6745	-22945	-2130	-26219	-5798	-20034	557
0.187500	-23	42	90	-58	-112	-36	13	-14	-21	3	-70	-66	-96	-15	-30	-58	-100	35	-83	-33	-125	-24	-99	-67	-64	0	-98	-11	-72	-67	-146	-75	194	-2287	-5113	-29448	-511	-25609	-3264	-25400	-1409	-24194	-6629	-22882	-2131	-26020	-5750	-20086	489
0.188333	-22	41	89	-55	-107	-3	12	-12	-21	4	-70	-62	-96	-14	-27	-49	-102	38	-83	-30	-104	-23	-99	-69	-61	1	-99	-13	-73	-70	-143	-73	206	-2227	-5128	-29075	-1437	-25544	-3198	-25254	-1980	-24031	-6567	-22804	-3214	-25832	-5726	-20107	639
0.189167	-25	43	84	-58	-110	-35	13	-12	-17	5	-72	-61	-97	-15	-26	-57	-102	29	-84	-28	-107	-22	-99	-72	-62	0	-97	-11	-70	-65	-145	-75	252	-2159	-5133	-28705	-947	-25466	-3210	-25101	-2079	-23858	-6556	-22711	-2388	-25651	-5733	-20094	705
0.190000	-23	43	89	-58	-109	-32	12	-13	-18	4	-46	-44	-100	-15	-28	-58	-100	35	-85	-34	-105	-23	-99	-69	-65	-1	-100	-17	-70	-76	-143	-76	273	-2071	-5131	-28333	-116	-25375	-3262	-24941	-2192	-23673	-6595	-22605	-1378	-25478	-5774	-20045	458
0.190833	-28	42	86	-59	-112	-34	11	-17	-16	3	-69	-66	-97	-22	-28	-61	-103	33	-88	-28	-100	-18	-97	-65	-60	0	-99	-12	-72	-68	-143	-74	288	-1961	-5115	-27961	-61	-25261	-3347	-24762	-1865	-23467	-6676	-22465	-1359	-25304	-5845	-19952	801
0.191667	-12	44	90	-59	-107	-31	11	-14	-14	2	-69	-91	-96	-14	-26	-56	-99	35	-84	-32	-104	-22	-99	-69	-63	-1	-97	-13	-69	-64	-143	-73	288	-1827	-5089	-27600	-466	-25129	-3485	-24577	-1120	-23255	-6810	-22301	-1436	-25133	-5955	-19829	1170
0.192500	-26	37	89	-62	-108	-33	11	-15	-21	4	-72	-67	-97	-14	-29	-62	-103	30	-87	-32	-107	-21	-100	-73	-66	-6	-98	-13	-72	-72	-146	-78	329	-1678	-5056	-27262	-413	-24968	-3672	-24381	-338	-23022	-6991	-22096	-939	-24962	-6110	-19666	964
0.193333	-25	43	88	-60	-112	-35	11	-18	-21	4	-73	-64	-97	-15	-29	-67	-101	35	-83	-34	-108	-23	-103	-73	-63	0	-98	-15	-74	-70	-148	-73	325	-1508	-5011	-26930	-86	-24797	-3892	-24162	233	-22775	-7215	-21850	-614	-24781	-6296	-19465	774
0.194167	-27	40	89	-58	-108	-32	11	-15	-18	3	-72	-63	-96	-16	-31	-58	-97	34	-83	-32	-85	-22	-104	-70	-63	1	-99	-15	-69	-75	-148	-78	337	-1322	-4947	-26616	67	-24577	-4154	-23933	544	-22515	-7473	-21569	-370	-24589	-6529	-19236	798
0.195000	-25	40	87	-58	-110	-34	24	-16	-21	4	-73	-66	-94	-16	-27	-61	-100	35	-84	-31	-107	-24	-99	-69	-63	2	-95	-12	-74	-73	-144	-75	356	-1124	-4854	-26315	399	-24340	-4457	-23668	1113	-22236	-7765	-21235	401	-24386	-6801	-18975	689
0.195833	-24	40	88	-58	-109	-33	12	-13	-15	5	-67	-65	-97	-11	-24	-59	-98	37	-83	-29	-103	-21	-99	-69	-56	1	-96	-14	-74	-72	-147	-75	291	-916	-4779	-26032	866	-24073	-4789	-23388	2195	-21951	-8085	-20855	1366	-24170	-7118	-18685	413
0.196667	-22	40	77	-59	-98	-34	15	-13	-19	3	-70	-85	-94	-13	-26	-58	-102	36	-84	-32	-107	-22	-99	-68	-62	0	-96	-12	-73	-72	-144	-74	260	-703	-4669	-25760	-668	-23786	-5146	-23087	1579	-21647	-8426	-20423	96	-23930	-7474	-18378	537
0.197500	-24	37	87	-57	-109	-33	13	-15	-19	3	-74	-65	-95	-14	-26	-56	-97	40	-84	-34	-102	-21	-98	-66	-64	1	-96	-15	-72	-73	-146	-75	239	-495	-4545	-25507	-301	-23483	-5528	-22759	455	-21340	-8789	-19958	1176	-23679	-7871	-18044	631
0.198333	-26	38	84	-58	-82	-33	10	-15	-19	4	-115	-65	-99	-18	-30	-60	-105	33	-87	-33	-107	-23	-100	-69	-68	0	-101	-15	-73	-75	-150	-75	179	-291	-4409	-25271	269	-23165	-5932	-22407	406	-21021	-9162	-19418	1401	-23413	-8303	-17709	284
0.199167	-19	35	82	-60	-113	-36	7	-19	-23	0	-76	-65	-99	-17	-33	-62	-101	34	-85	-28	-108	-25	-103	-73	-65	-5	-69	-14	-75	-73	-147	-81	181	-98	-4251	-25037	224	-22829	-6346	-22033	120	-20720	-9543	-18848	937	-23122	-8757	-17351	243
0.200000	-27	38	81	-74	-102	-39	10	-16	-22	4	-74	-85	-98	-17	-30	-61	-105	34	-83	-33	-105	-24	-101	-72	-63	-1	-105	-14	-76	-74	-149	-79	209	74	-4081	-24816	120	-22477	-6765	-21626	29	-20347	-9922	-18240	713	-22817	-9237	-16990	164
0.200833	-27	40	84	-59	-110	-35	9	-18	-19	3	-76	-60	-98	-16	-32	-62	-102	34	-84	-32	-108	-25	-104	-75	-68	0	-99	-13	-75	-73	-148	-78	218	241	-3907	-24598	129	-22112	-7180	-21203	6	-19999	-10305	-17597	1114	-22486	-9727	-16629	-154
0.201667	-25	39	81	-58	-111	-43	10	-15	-16	3	-74	-64	-97	-15	-32	-59	-102	34	-85	-33	-101	-25	-100	-69	-64	-3	-99	-15	-74	-73	-147	-82	127	374	-3725	-24387	-877	-21726	-7587	-20748	-679	-19640	-10677	-16924	300	-22133	-10231	-16245	-549
0.202500	-21	43	84	-57	-110	-33	11	-14	-16	4	-72	-63	-94	-14	-29	-60	-99	37	-80	-31	-104	-23	-99	-66	-61	1	-96	-10	-68	-69	-145	-74	67	491	-3539	-24174	-714	-21352	-7984	-20278	-1515	-19256	-11045	-16206	871	-21758	-10728	-15871	-737
0.203333	-21	42	88	-56	-105	-31	15	-16	-17	7	-72	-61	-93	-14	-22	-58	-99	24	-79	-29	-102	-22	-99	-69	-59	1	-98	-10	-74	-72	-147	-76	62	569	-3357	-23955	231	-20951	-8365	-19791	-2300	-18865	-11400	-15508	1807	-21367	-11224	-15496	-1172
0.204167	-24	58	85	-61	-109	-32	12	-13	-14	5	-73	-63	-93	-13	-28	-70	-97	35	-79	-31	-104	-24	-102	-68	-61	0	-100	-9	-69	-68	-147	-75	10	624	-3185	-23756	245	-20544	-8732	-19287	-3067	-18464	-11742	-14786	1729	-20952	-11706	-15123	-1265
0.205000	-27	50	86	-59	-108	-34	13	-14	2	7	-70	-64	-95	-13	-30	-56	-99	37	-81	-29	-103	-24	-99	-70	-62	0	-99	-11	-72	-73	-144	-72	47	640	-3023	-23540	-512	-20115	-9054	-18770	-3526	-18043	-12062	-14059	1108	-20517	-12143	-14759	-1251
0.205833	-24	43	86	-59	-110	-32	11	-13	-18	6	-73	-61	-96	-15	-30	-57	-101	34	-84	-13	-91	-24	-101	-66	-63	0	-99	-11	-72	-72	-147	-74	137	626	-2873	-23331	-697	-19669	-9352	-18252	-3972	-17611	-12360	-13339	1087	-20069	-12557	-14391	-1634
0.206667	-28	40	86	-59	-113	-36	11	-15	-18	1	-88	-69	-98	-16	-32	-61	-103	33	-84	-36	-109	-27	-101	-69	-65	-6	-102	-16	-72	-55	-150	-77	112	581	-2742	-23113	-523	-19211	-9615	-17726	-4296	-17160	-12643	-12632	1343	-19599	-12933	-14027	-2315
0.207500	-28	35	84	-64	-112	-38	11	-15	-22	2	-76	-68	-97	-18	-32	-63	-103	32	-96	-33	-110	-24	-101	-72	-63	-8	-103	-14	-74	-73	-149	-76	90	510	-2628	-22888	-632	-18725	-9851	-17201	-4952	-16687	-12882	-11926	1132	-19115	-13255	-13662	-2889
0.208333	-25	41	88	-59	-111	-33	8	-14	-22	3	-75	-66	-97	-15	-28	-60	-101	37	-84	-31	-105	-24	-102	-69	-65	-3	-104	-16	-72	-73	-148	-76	90	413	-2553	-22655	-625	-18230	-10047	-16678	-5268	-16200	-13102	-11245	768	-18619	-13527	-13294	-2355
0.209167	-25	42	90	-57	-109	-31	16	-10	-17	5	-73	-62	-94	-12	-28	-59	-99	35	-84	-32	-103	-24	-100	-62	-61	1	-101	-12	-68	-72	-148	-74	104	291	-2457	-22423	-206	-17705	-10209	-16155	-4562	-15696	-13280	-10594	1180	-18124	-13742	-12931	-1572
0.210000	-24	44	91	-53	-110	-33	11	-11	-19	-6	-70	-61	-93	-13	-26	-58	-100	39	-82	-31	-103	-24	-101	-68	-63	0	-101	-10	-72	-68	-146	-80	114	146	-2398	-22187	-1357	-17171	-10345	-15649	-4995	-15185	-13426	-9978	-74	-17621	-13899	-12571	-1119
0.210833	-23	43	90	-56	-108	-31	15	-11	-16	5	-67	-62	-97	-14	-26	-60	-92	39	-82	-31	-99	-21	-98	-69	-61	2	-95	-10	-67	-69	-147	-72	71	-18	-2369	-21942	-1212	-16616	-10443	-15150	-6624	-14663	-13535	-9392	597	-17130	-14003	-12207	-790
0.211667	-18	44	90	-39	-107	-32	17	-10	-17	7	-68	-60	-92	-13	-24	-58	-98	40	-81	-29	-108	-22	-97	-70	-62	0	-95	-11	-70	-64	-144	-74	36	-197	-2360	-21706	-204	-16053	-10518	-14662	-6615	-14138	-13610	-8844	1804	-16624	-14047	-11840	-789
0.212500	-25	44	88	-57	-108	-33	12	-14	-16	3	-73	-66	-98	-16	-29	-60	-105	69	-83	-29	-105	-22	-100	-70	-64	-7	-99	-14	-73	-70	-145	-73	-3	-401	-2368	-21461	-411	-15476	-10564	-14190	-6371	-13615	-13654	-8332	1930	-16138	-14033	-11479	-358
0.213333	-25	41	88	-60	-109	-33	15	-11	-17	5	-73	-66	-95	-14	-28	-59	-112	35	-85	-33	-107	-22	-99	-72	-65	1	-100	-14	-72	-72	-146	-74	-4	-603	-2387	-21220	-370	-14898	-10588	-13722	-5482	-13094	-13649	-7858	2143	-15662	-13965	-11107	-189
0.214167	-22	44	91	-58	-113	-32	10	-10	-22	4	-75	-66	-99	-17	-28	-59	-98	35	-84	-31	-110	-55	-102	-72	-65	-4	-99	-14	-76	-69	-145	-74	47	-816	-2411	-20976	-77	-14324	-10594	-13288	-4374	-12574	-13610	-7430	2940	-15202	-13851	-10751	-105
0.215000	-25	42	86	-59	-110	-55	10	0	-19	4	-72	-65	-95	-14	-28	-59	-104	32	-86	-33	-105	-24	-101	-74	-61	-1	-97	-14	-74	-70	-146	-76	-35	-1029	-2449	-20735	-720	-13759	-10581	-12849	-3243	-12074	-13544	-7040	2273	-14768	-13691	-10398	191
0.215833	-27	41	88	-61	-111	-36	10	-18	-25	2	-73	-66	-88	-17	-25	-62	-103	34	-84	-32	-105	-19	-102	-70	-66	-1	-98	-10	-73	-70	-145	-73	-187	-1237	-2485	-20493	-1056	-13224	-10546	-12424	-2435	-11597	-13442	-6682	2536	-14349	-13481	-10050	500
0.216667	-30	40	87	-43	-111	-33	12	-12	-21	5	-75	-62	-96	-15	-32	-60	-101	34	-85	-32	-107	-24	-98	-69	-65	3	-99	-12	-74	-73	-144	-74	-233	-1446	-2524	-20259	-356	-12691	-10494	-12014	-1803	-11136	-13308	-6395	3877	-13952	-13237	-9715	340
0.217500	-28	41	90	-56	-111	-31	11	-13	-21	4	-68	-63	-97	-15	-28	-58	-99	36	-82	-27	-109	-23	-98	-69	-63	0	-96	-12	-75	-70	-144	-73	-243	-1648	-2555	-20029	-171	-12207	-10432	-11618	-1269	-10705	-13154	-6139	4456	-13579	-12960	-9397	498
0.218333	-24	40	94	-57	-110	-33	10	-13	-17	8	-69	-64	-98	-17	-29	-60	-100	36	-82	-32	-108	-21	-98	-69	-64	1	-93	-12	-76	-69	-147	-74	-310	-1857	-2585	-19811	-459	-11777	-10350	-11231	-331	-10299	-12977	-5924	4438	-13228	-12661	-9107	753
0.219167	-23	44	91	-56	-114	-32	15	-10	-19	9	-70	-64	-94	-14	-26	-57	-100	37	-84	-36	-95	-24	-102	-72	-64	-3	-100	-12	-72	-72	-147	-76	-350	-2017	-2605	-19595	-499	-11358	-10249	-10886	84	-9930	-12797	-5743	4628	-12897	-12331	-8833	746
0.220000	0	45	91	-58	-110	-28	11	-10	-19	5	-76	-65	-96	-15	-27	-58	-101	33	-85	-34	-103	-24	-99	-68	-61	-1	-104	-15	-70	-73	-146	-75	-280	-2186	-2643	-19386	-204	-10992	-10127	-10489	388	-9589	-12560	-5614	4801	-12587	-11986	-8591	751
0.220833	-22	39	86	-60	-109	-33	10	-12	-15	-4	-75	-66	-97	-17	-28	-59	-97	32	-86	-36	-102	-24	-101	-68	-63	-3	-100	-13	-74	-69	-146	-76	-265	-2344	-2623	-19185	230	-10674	-9985	-10129	964	-9273	-12323	-5513	4546	-12287	-11626	-8378	1041
0.221667	-33	42	88	-58	-108	-33	11	-60	-22	2	-75	-66	-97	-17	-29	-58	-100	35	-86	-33	-108	-25	-99	-68	-56	-1	-100	-12	-74	-69	-146	-75	-332	-2490	-2609	-18981	744	-10403	-9819	-9779	1507	-8985	-12074	-5450	4340	-11994	-11249	-8195	1410
0.222500	-25	40	89	-57	-109	-27	12	-10	-17	4	-70	-62	-97	-19	-29	-59	-100	34	-84	-32	-107	-22	-98	-67	-62	2	-96	-13	-70	-67	-144	-73	-336	-2621	-2597	-18785	1412	-10169	-9629	-9437	2481	-8717	-11804	-5405	4702	-11709	-10865	-8044	989
0.223333	-26	40	89	-59	-104	-31	12	-14	-19	2	-74	-75	-96	-22	-29	-59	-99	33	-84	-32	-107	-25	-102	-73	-64	-3	-99	-14	-60	-73	-147	-78	-333	-2745	-2589	-18590	792	-9971	-9422	-9091	3099	-8472	-11522	-5392	3190	-11427	-10472	-7927	676
0.224167	-26	39	85	-61	-114	-38	8	-15	-19	2	-75	-70	-97	-23	-24	-61	-101	22	-83	-34	-107	-24	-101	-72	-64	0	-98	-12	-77	-69	-148	-78	-335	-2856	-2577	-18413	216	-9794	-9184	-8773	1781	-8231	-11216	-5388	2259	-11136	-10077	-7835	803
0.225000	-24	40	89	-59	-110	-33	8	-14	-24	2	-70	-64	-95	-17	-29	-58	-101	33	-85	-32	-104	-24	-103	-68	-65	2	-101	-13	-74	-67	-121	-73	-233	-2966	-2574	-18182	1330	-9634	-8925	-8453	1927	-8001	-10901	-5407	2882	-10842	-9683	-7751	455
0.225833	-26	39	88	-58	-110	-33	10	-13	-18	6	-72	-64	-99	-18	13	-57	-102	33	-88	-34	-107	-25	-104	-68	-64	0	-97	-16	-77	-73	-151	-75	-124	-3070	-2581	-17969	825	-9486	-8643	-8141	1687	-7769	-10566	-5430	2312	-10538	-9292	-7740	320
0.226667	-28	40	87	-62	-111	-33	11	-15	-21	-5	-75	-68	-97	-17	-31	-60	-100	32	-87	-36	-108	-26	-102	-104	-65	-1	-99	-15	-73	-73	-146	-69	-126	-3175	-2610	-17735	303	-9331	-8346	-7837	1371	-7534	-10215	-5451	2123	-10207	-8896	-7723	374
0.227500	-25	41	86	-61	-112	-35	9	-18	-17	3	-73	-68	-99	-18	-29	-49	-102	30	-86	-48	-109	-22	-101	-77	-67	-1	-101	-15	-73	-74	-147	-76	-125	-3271	-2662	-17474	344	-9162	-8033	-7569	1085	-7281	-9844	-5473	2627	-9858	-8508	-7722	428
0.228333	-28	37	85	-64	-113	-32	9	-1	-22	4	-70	-67	-96	-18	-29	-61	-104	33	-88	-38	-109	-22	-102	-72	-64	0	-98	-13	-74	-73	-147	-75	-76	-3374	-2740	-17193	-33	-8971	-7716	-7256	671	-7010	-9457	-5489	2101	-9490	-8133	-7737	315
0.229167	-26	41	87	-62	-111	-33	10	-14	-19	2	-76	-66	-97	-16	-26	-72	-101	35	-88	-32	-108	-23	-100	-91	-62	0	-104	-14	-73	-72	-147	-74	-33	-3474	-2850	-16872	-964	-8749	-7384	-6979	-55	-6722	-9057	-5496	2070	-9092	-7758	-7759	338
0.230000	-24	42	85	-61	-108	-31	11	-13	24	6	-74	-64	-94	-17	-28	-59	-104	32	-92	-33	-105	-22	-96	-67	-63	-1	-99	-11	-69	-69	-146	-97	-24	-3578	-2997	-16507	-392	-8488	-7072	-6714	-79	-6404	-8641	-5491	3526	-8675	-7408	-7783	158
0.230833	-24	43	87	-58	-109	-33	11	-8	-18	1	-74	-64	-95	-12	-26	-60	-94	36	-84	-31	-102	-22	-99	-72	-65	-4	-98	-11	-70	-69	-146	-73	-75	-3664	-3183	-16099	103	-8187	-6762	-6465	123	-6060	-8219	-5475	4305	-8236	-7072	-7812	320
0.231667	-23	43	84	-59	-111	-34	12	-14	-19	2	-72	-66	-97	-17	-28	-61	-101	29	-87	-34	-107	-23	-101	-72	-66	-3	-113	-13	-70	-73	-150	-77	-75	-3774	-3421	-15647	-240	-7837	-6473	-6231	1002	-5698	-7797	-5453	4445	-7775	-6751	-7842	606
0.232500	-23	38	84	-63	-112	-39	8	-18	-25	0	-76	-69	-97	-21	-30	-63	-103	32	-94	-36	-107	-25	-105	-79	-63	0	-102	-13	-75	-73	-152	-78	51	-3871	-3691	-15143	-365	-7442	-6204	-6008	1654	-5308	-7370	-5418	4713	-7293	-6446	-7860	517
0.233333	-28	39	84	-58	-109	-32	10	-17	-18	0	-76	-67	-97	-21	-32	-64	-98	32	-88	-36	-108	-25	-104	-75	-64	-1	-99	-15	-78	-75	-153	-75	46	-3957	-4002	-14587	-15	-6984	-5956	-5800	2308	-4892	-6946	-5373	5074	-6801	-6156	-7863	397
0.234167	-24	40	86	-62	-111	-36	8	-13	-15	1	-75	-53	-94	-19	-30	-56	-102	33	-85	-33	-104	-22	-104	-75	-61	-1	-98	-13	-72	-72	-149	-73	-31	-4034	-4344	-13982	101	-6524	-5736	-5608	2865	-4459	-6528	-5318	5323	-6292	-5885	-7860	-5
0.235000	-25	40	85	-59	-109	-36	9	-16	-19	3	-76	-67	-97	-19	-28	-60	-100	34	-86	-31	-107	-17	-104	-73	-62	-12	-98	-13	-75	-74	-147	-73	15	-4098	-4715	-13313	366	-6005	-5545	-5435	2986	-4018	-6122	-5265	5522	-5787	-5629	-7840	25
0.235833	-24	40	84	-59	-109	-36	11	-14	-16	5	-73	-66	-94	-18	-29	-75	-104	32	-88	-34	-109	-25	-103	-75	-64	0	-98	-13	-75	-73	-150	-76	86	-4148	-5111	-12596	1015	-5456	-5388	-5280	3339	-3569	-5732	-5209	6245	-5280	-5392	-7800	-39
0.236667	-25	41	87	-60	-109	-33	11	-23	-21	2	-75	-67	-95	-16	-29	-59	-99	33	-87	-31	-104	-25	-101	-72	-62	0	-98	-11	-75	-68	-147	-75	57	-4175	-5519	-11850	557	-4888	-5257	-5145	3749	-3124	-5363	-5154	5592	-4780	-5166	-7746	-352
0.237500	-25	38	84	-62	-111	-33	9	-12	-18	3	-75	-64	-94	-9	-25	-62	-103	33	-88	-33	-107	-23	-101	-73	-64	0	-98	-12	-72	-69	-147	-75	9	-4182	-5931	-11055	-615	-4312	-5160	-5028	1205	-2682	-5010	-5103	4236	-4293	-4953	-7673	-138
0.238333	-22	39	85	-59	-109	-33	11	-14	-18	3	-78	-68	-95	-14	-28	-60	-98	34	-85	-33	-102	-23	-101	-90	-65	-3	-99	-14	-72	-70	-144	-75	-19	-4166	-6334	-10231	491	-3737	-5068	-4933	-831	-2256	-4679	-5062	5052	-3829	-4751	-7579	-207
0.239167	-25	38	84	-59	-111	-36	10	-17	-21	1	-74	-68	-95	-18	-30	-62	-104	29	-85	-35	-104	-25	-103	-75	-67	-1	-101	-12	-74	-73	-149	-75	11	-4120	-6726	-9381	360	-3164	-4981	-4855	-2309	-1844	-4373	-5030	4379	-3386	-4552	-7472	-164
0.240000	-26	39	84	-64	-113	-40	6	-18	-21	1	-75	-73	-97	-18	-32	-64	-103	32	-92	-39	-112	-28	-108	-75	-66	0	-104	-15	-79	-69	-172	-78	37	-4048	-7092	-8503	319	-2615	-4951	-4792	-3333	-1465	-4091	-5018	3736	-2980	-4358	-7351	-149
0.240833	-30	35	80	-63	-115	-39	7	-19	-27	1	-76	-72	-100	-21	-35	-66	-105	30	-92	-35	-110	-25	-105	-75	-68	-4	-102	-15	-77	-75	-153	-79	120	-3940	-7419	-7600	234	-2084	-4895	-4738	-3750	-1109	-3827	-5011	3299	-2597	-4159	-7212	-208
0.241667	-28	39	80	-62	-114	-38	11	-17	-23	3	-77	-68	-101	-17	-30	-64	-100	33	-91	-34	-110	-8	-103	-72	-66	-4	-101	-15	-72	-67	-150	-75	121	-3798	-7697	-6684	86	-1589	-4832	-4697	-3914	-788	-3587	-5020	2385	-2245	-3952	-7061	-236
0.242500	-22	46	87	-56	-112	-31	17	-14	-18	8	-73	-66	-94	-13	-28	-58	-104	37	-84	-34	-104	4	-99	-68	-62	2	-99	-12	-70	-68	-146	-74	91	-3622	-7916	-5750	-808	-1126	-4758	-4661	-4797	-500	-3355	-5044	1238	-1924	-3736	-6910	-34
0.243333	-21	43	89	-59	-109	-32	15	-10	-17	8	-70	-64	-94	-10	-28	-59	-97	36	-85	-31	-105	-22	-100	-68	-61	0	-99	-11	-69	-70	-147	-70	118	-3419	-8071	-4816	-48	-722	-4673	-4632	-5252	-252	-3143	-5085	1983	-1649	-3515	-6764	-78
0.244167	-22	43	85	-57	-107	-33	17	-12	-21	4	-73	-65	-92	-12	-25	-58	-99	49	-84	-29	-103	-22	-100	-68	-64	1	-101	-11	-72	-68	-145	-74	110	-3179	-8158	-3863	1262	-349	-4560	-4605	-6141	-40	-2947	-5141	2367	-1405	-3287	-6628	-322
0.245000	-24	44	87	-59	-101	-32	15	-11	-18	8	-69	-63	-94	-8	-26	-61	-103	33	-85	-40	-103	-5	-99	-69	-61	2	-96	-10	-76	-67	-145	-76	85	-2912	-8166	-2904	1270	-29	-4421	-4574	-6269	137	-2757	-5207	1691	-1196	-3046	-6510	-185
0.245833	-25	45	88	-58	-107	-33	17	-40	-25	6	-73	-65	-94	-13	-28	-63	-98	35	-81	-32	-105	-21	-102	-70	-64	0	-99	-11	-73	-68	-150	-75	95	-2609	-8093	-1942	541	239	-4253	-4533	-5851	277	-2572	-5272	1002	-1020	-2799	-6409	-114
0.246667	-22	44	88	-57	-107	-33	13	-11	-17	8	-70	-63	-94	-14	-32	-61	-100	33	-85	-32	-100	-22	-109	-69	-61	1	-97	-10	-72	-69	-150	-75	130	-2284	-7930	-990	528	452	-4051	-4479	-5226	387	-2411	-5372	794	-869	-2539	-6347	-111
0.247500	-23	45	87	-57	-110	-36	12	-13	-17	6	-73	-66	-86	-16	-31	-60	-97	35	-85	-41	-108	-26	-101	-73	-62	0	-101	-11	-69	-69	-148	-75	107	-1933	-7678	-58	303	621	-3817	-4410	-4027	471	-2246	-5464	504	-738	-2271	-6308	-187
0.248333	-22	41	86	-57	-109	-33	11	-14	-17	7	-74	-67	-97	-19	-32	-62	-99	35	-87	-31	-107	-39	-101	-69	-65	-1	-101	-12	-74	-72	-152	-77	61	-1567	-7341	844	-200	740	-3544	-4341	-2730	535	-2090	-5561	103	-638	-2005	-6331	-205
0.249167	-24	44	85	-58	-115	-36	9	-14	-22	6	-74	-64	-99	-15	-30	-65	-102	33	-87	-33	-109	-23	-101	-68	-63	0	-100	-11	-75	-68	-147	-75	64	-1183	-6895	1701	-195	812	-3235	-4248	-997	578	-1937	-5663	206	-545	-1730	-6389	-219
0.250000	-24	46	87	-55	-111	-28	12	-15	-16	9	-73	-65	-94	-15	-28	-59	-101	35	-87	-30	-109	-23	-102	-69	-60	2	-102	-14	-72	-61	-144	-75	40	-790	-6357	2512	55	838	-2904	-4142	1471	619	-1791	-5739	-119	-471	-1463	-6506	-283
0.250833	-22	40	87	-57	-107	-29	19	-12	-17	9	-72	-63	-91	-9	-26	-58	-94	36	-88	-30	-103	-21	-96	-66	-63	2	-99	-8	-70	-67	-147	-73	-6	-389	-5727	3238	-1162	826	-2540	-4023	1436	629	-1655	-5816	-2406	-410	-1203	-6681	-73
0.251667	-19	44	88	-53	-165	-31	15	-13	-21	6	-73	-62	-93	-11	-26	-59	-100	36	-86	-28	-104	-21	-98	-68	-65	-1	-101	-11	-75	-67	-150	-73	19	0	-5004	3869	-503	765	-2161	-3896	861	666	-1530	-5890	-2598	-361	-958	-6917	-1
0.252500	-23	42	87	-51	-108	-31	15	-12	-21	6	-77	-64	-93	-14	-28	-63	-102	33	-87	-31	-104	-18	-100	-73	-61	1	-101	-11	-70	-69	-150	-80	81	381	-4202	4394	-704	671	-1769	-3759	494	692	-1416	-5951	-3768	-319	-730	-7205	20
0.253333	-25	37	85	-56	-109	-32	13	-14	-17	2	-69	-64	-95	-13	-28	-59	-100	34	-88	-34	-103	-24	-101	-72	-65	0	-102	-13	-61	-69	-148	-75	86	747	-3323	4795	-678	545	-1364	-3622	-166	721	-1309	-5995	-4821	-280	-509	-7541	78
0.254167	-23	42	84	-58	-108	-32	11	-14	-17	4	-73	-60	-115	-16	-30	-62	-100	32	-66	-33	-101	-24	-101	-73	-62	1	-99	-12	-68	-73	-150	-78	26	1081	-2383	5071	-197	386	-955	-3481	-473	763	-1220	-6025	-5678	-246	-317	-7931	87
0.255000	-23	40	87	-59	-138	-34	12	-14	-16	3	-74	-64	-94	-15	-27	-61	-80	32	-86	-32	-104	-26	-101	-72	-60	-14	-101	-11	-70	-68	-147	-76	-28	1381	-1389	5211	-69	199	-549	-3349	20	788	-1138	-6045	-6596	-227	-138	-8351	108
0.255833	-24	43	89	-58	-109	-29	12	-15	-19	5	-72	-65	-100	-22	-28	-62	-100	34	-84	-34	-108	-25	-101	-72	-61	1	-100	-15	-73	-74	-149	-76	-79	1636	-359	5206	-1194	-11	-150	-3224	280	828	-1062	-6057	-8257	-195	16	-8807	114
0.256667	-23	40	86	-67	-109	-33	12	-14	-18	3	-67	-67	-95	-14	-28	-64	-99	33	-86	-36	-107	-26	-102	-74	-63	-3	-100	-15	-74	-73	-150	-78	-214	1850	678	5074	-544	-243	230	-3116	435	863	-1010	-6052	-7838	-178	150	-9279	-6
0.257500	-24	40	85	-63	-111	-38	9	-17	-21	0	-78	-68	-96	-18	-22	-60	-100	28	-88	-35	-104	-27	-99	-72	-67	-4	-101	-15	-74	-72	-148	-76	-256	1970	1711	4822	163	-482	593	-3027	25	903	-957	-6051	-7663	-167	268	-9753	-260
0.258333	-24	38	86	-58	-110	-33	12	-11	-19	2	-73	-65	-95	-14	-30	-60	-103	30	-86	-33	-107	-24	-100	-73	-65	-3	-107	-15	-75	-73	-148	-78	-300	2042	2740	4452	123	-738	931	-2962	121	939	-909	-6020	-8698	-162	364	-10229	-201
0.259167	-25	39	89	-60	-111	-34	11	-17	-21	3	-74	-66	-96	19	-28	-60	-100	30	-85	-43	-105	-24	-100	-75	-63	-6	-102	-17	-73	-69	-147	-78	-395	2043	3720	4004	-83	-999	1234	-2923	690	960	-873	-6002	-9908	-164	437	-10688	-268
0.260000	-25	39	86	-64	-111	-36	11	-19	-21	4	-73	-66	-96	-18	-29	-64	-102	30	-87	-35	-104	-23	-103	-73	-64	-3	-101	-17	-47	-69	-149	-77	-393	1973	4650	3453	212	-1269	1507	-2915	815	972	-834	-5983	-10127	-181	495	-11127	-185
0.260833	-23	39	86	-59	-110	-33	7	-19	-18	3	-74	-64	-93	-16	-29	-64	-100	32	-84	-30	-105	-26	-104	-74	-64	-1	-100	-15	-75	-75	-149	-76	-333	1833	5518	2857	699	-1538	1740	-2957	546	967	-794	-5972	-9792	-197	533	-11539	-83
0.261667	-30	66	88	-59	-113	-36	11	-18	-22	3	-70	-64	-98	-18	-29	-63	-102	32	-84	-33	-108	-22	-100	-73	-62	0	-99	-15	-76	-72	-142	-78	-290	1628	6310	2227	742	-1798	1929	-2994	171	936	-756	-5971	-9818	-220	542	-11929	-155
0.262500	-21	42	91	-58	-109	-35	13	-14	-16	5	-70	-69	-96	-12	-26	-59	-99	36	-82	-32	-107	-21	-99	-69	-60	3	-100	-15	-70	-67	-145	-73	-336	1366	7019	1578	930	-2056	2068	-3084	519	881	-718	-5982	-9395	-247	532	-12287	-145
0.263333	-21	41	90	-51	-110	-32	16	-11	-16	7	-72	-66	-95	-13	-26	-59	-98	35	-81	-32	-101	-18	-96	-70	-61	1	-104	-13	-69	-69	-145	-74	-498	1051	7636	933	1445	-2311	2158	-3209	1743	785	-681	-6009	-8426	-298	482	-12631	-104
0.264167	-24	41	87	-59	-108	-35	13	-14	-19	5	-74	-63	-94	-13	-24	-57	-100	35	-82	-33	-104	-21	-100	-72	-61	0	-99	-13	-69	-68	-152	-74	-499	704	8165	299	201	-2560	2188	-3371	704	665	-641	-6057	-9928	-340	400	-12953	73
0.265000	-24	38	89	-57	-110	-32	12	-16	-18	3	-76	-66	-96	-13	-31	-59	-102	27	-84	-32	-105	-19	-103	-73	-64	-3	-102	-16	-73	-70	-150	-78	-422	326	8611	-311	882	-2798	2169	-3566	-943	503	-608	-6141	-9445	-394	276	-13268	131
0.265833	-27	40	81	-60	-111	-38	10	-18	-22	1	-75	-68	-98	-16	-30	-70	-104	33	-87	-35	-105	-23	-102	-73	-65	0	-99	-14	-75	-68	-150	-70	-350	-63	8985	-895	1223	-3030	2096	-3785	-1393	309	-579	-6240	-9133	-446	109	-13586	-92
0.266667	-25	40	86	-59	-108	-25	13	-15	-19	4	-74	-65	-97	-16	-30	-60	-101	33	-87	-32	-104	-21	-101	-72	-81	-4	-101	-13	-73	-69	-150	-77	-265	-452	9293	-1437	937	-3249	1967	-4034	-2032	81	-563	-6371	-8765	-498	-100	-13909	79
0.267500	-28	41	82	-53	-109	-33	19	-13	-17	7	-76	-64	-95	-15	-30	-62	-103	35	-87	-33	-105	-23	-99	-68	-60	1	-99	-14	-72	-69	-150	-75	-162	-825	9543	-1950	1046	-3458	1792	-4299	-1815	-163	-556	-6521	-8257	-555	-359	-14232	72
0.268333	-25	43	88	-57	-109	-30	15	-16	-17	5	-73	-63	-93	-14	-32	-59	-98	36	-83	-32	-105	-22	-99	-69	-66	-1	-98	-12	-73	-69	-145	-77	-115	-1172	9737	-2428	1253	-3659	1565	-4582	-1394	-458	-575	-6725	-7454	-616	-662	-14565	88
0.269167	-21	45	87	-57	-107	-32	13	-13	-19	49	-73	-64	-96	-15	-30	-58	-91	36	-107	-33	-102	-22	-100	-66	-62	0	-99	-9	-73	-69	-146	-74	-256	-1488	9921	-2906	621	-3842	1298	-4879	-1686	-762	-612	-6941	-8103	-680	-1013	-14916	177
0.270000	-22	44	95	-56	-109	-34	17	-11	-17	8	-70	-61	-94	-14	-28	-58	-100	39	-81	-25	-92	-21	-100	-66	-59	2	-93	-10	-64	-65	-147	-75	-336	-1758	10032	-3332	1235	-4018	992	-5183	-1758	-1077	-683	-7190	-7656	-746	-1395	-15267	302
0.270833	-21	44	88	-51	-109	-31	20	-10	-18	6	-69	-62	-95	-12	-27	-58	-99	38	-80	-31	-104	-21	-99	-67	-60	3	-96	-12	-74	-68	-147	-73	-268	-1985	10140	-3772	1886	-4175	661	-5483	-1631	-1399	-789	-7468	-6828	-826	-1818	-15623	29
0.271667	-24	47	87	-87	-112	-30	16	-9	-18	8	-72	-63	-95	-11	-28	-58	-98	37	-83	-33	-107	-22	-100	-67	-61	-1	-92	-11	-72	-67	-145	-75	-229	-2164	10241	-4219	1630	-4321	304	-5785	-852	-1723	-929	-7776	-6604	-912	-2269	-15980	104
0.272500	-25	42	86	-62	-111	-33	13	-25	-19	1	-73	-69	-98	-17	-30	-67	-101	34	-34	-36	-107	-22	-102	-70	-63	-3	-104	-14	-76	-73	-147	-75	-242	-2299	10333	-4682	1204	-4447	-66	-6081	1358	-2038	-1109	-8107	-6276	-1016	-2730	-16318	181
0.273333	-26	38	80	-64	-115	-13	12	-17	-22	0	-77	-69	-101	-19	-33	-64	-108	28	-90	-39	-108	-26	-104	-72	-69	-7	-105	-15	-58	-73	-148	-79	-229	-2386	10415	-5164	1084	-4554	-437	-6362	3613	-2337	-1335	-8457	-5227	-1135	-3195	-16632	77
0.274167	-26	36	81	-63	-114	-38	7	0	-28	2	-79	-69	-100	-38	-32	-64	-108	37	-86	-38	-109	-25	-104	-73	-65	-7	-103	-15	-74	-70	-148	-77	-155	-2428	10509	-5665	1113	-4646	-808	-6629	6026	-2621	-1592	-8822	-3999	-1272	-3648	-16883	40
0.275000	-30	39	68	-58	-111	-35	12	-17	-21	2	-75	-62	-95	-17	-35	-66	-102	34	-86	-21	-107	-26	-104	-69	-62	-7	-98	-16	-74	-72	-151	-77	-100	-2439	10588	-6174	1005	-4726	-1162	-6879	8181	-2846	-1886	-9191	-2720	-1438	-4080	-17084	1
0.275833	-25	40	84	-61	-108	-34	11	-18	-18	1	-75	-64	-97	-56	-31	-62	-102	35	-84	-32	-104	-25	-102	-70	-64	-3	-99	-11	-75	-72	-147	-77	-115	-2421	10662	-6699	999	-4786	-1498	-7113	10033	-3046	-2208	-9564	-1135	-1631	-4476	-17213	42
0.276667	-24	43	84	-60	-109	-32	13	-12	-21	5	-72	-63	-96	-16	-30	-61	-101	38	-83	-19	-109	-23	-100	-68	-63	0	-98	-8	-75	-68	-148	-77	-94	-2390	10719	-7234	1111	-4833	-1803	-7335	12550	-3209	-2556	-9936	956	-1864	-4833	-17255	108
0.277500	-21	39	89	-59	-109	-32	15	-13	-17	2	-73	-64	-95	-15	-27	-61	-96	36	-84	-33	-105	-25	-101	-68	-63	-1	-100	-12	-74	-69	-147	-77	-66	-2351	10756	-7749	-287	-4876	-2080	-7539	13684	-3330	-2924	-10298	914	-2132	-5130	-17213	40
0.278333	-23	43	87	-64	-109	-32	12	-12	-15	1	-75	-59	-98	-15	-29	-59	-98	37	-85	-32	-103	-21	-120	-68	-62	0	-99	-13	-73	-70	-147	-68	-34	-2311	10772	-8268	-95	-4914	-2315	-7734	12756	-3404	-3303	-10648	2484	-2445	-5366	-17066	101
0.279167	-24	43	85	-64	-109	-33	11	-15	-13	3	-75	-63	-97	-15	-29	-61	-101	36	-87	21	-107	-23	-100	-67	-62	-1	-100	-14	-74	-68	-133	-76	-12	-2280	10757	-8739	682	-4954	-2531	-7920	13068	-3440	-3675	-10971	4293	-2790	-5528	-16818	-31
0.280000	-22	40	84	-58	-111	-32	11	-16	-18	0	-76	-65	-96	-17	-29	-52	-103	34	-85	-33	-104	-24	-102	-69	-62	-4	-100	-15	-72	-68	-148	-77	-10	-2256	10707	-9160	85	-4996	-2658	-8101	12975	-3444	-4031	-11266	5098	-3176	-5619	-16460	131
0.280833	-25	36	82	-62	-109	-33	11	-14	-16	1	-77	-65	-95	-16	-30	-60	-101	35	-90	-33	-108	-26	-101	-68	-62	0	-102	-15	-73	-66	-148	-76	40	-2253	10623	-9526	-141	-5054	-2756	-8283	13239	-3415	-4353	-11518	6127	-3594	-5636	-16005	52
0.281667	-25	39	85	-63	-110	-35	9	-16	-21	1	-76	-65	-95	-16	-31	-60	-103	35	-88	-32	-105	-24	-103	-75	-66	-5	-100	-28	-73	-66	-150	-75	56	-2265	10508	-9806	147	-5128	-2801	-8454	13329	-3368	-4637	-11725	7350	-4046	-5580	-15451	17
0.282500	-26	39	85	-61	-111	-35	12	-15	-10	1	-75	-65	-96	-16	-31	-61	-99	35	-84	17	-103	-21	-98	-67	-61	0	-99	-11	-68	-66	-147	-74	27	-2288	10354	-10003	-423	-5218	-2783	-8634	12881	-3308	-4859	-11868	6749	-4511	-5453	-14816	39
0.283333	-23	42	86	-56	-109	-25	10	-14	-17	11	-73	-61	-93	-11	-26	-57	-99	38	-83	-29	-104	-21	-99	-70	-63	3	-79	-11	-69	-67	-142	-75	40	-2329	10169	-10116	-569	-5338	-2717	-8814	12703	-3251	-5017	-11962	6960	-4995	-5266	-14122	176
0.284167	-24	42	88	-57	-108	-31	13	-17	-18	11	-72	-63	-95	-14	-27	-50	-99	38	-82	-29	-101	-19	-97	-70	-61	1	-96	-11	-75	-66	-150	-75	57	-2382	9954	-10137	250	-5492	-2591	-8996	13296	-3209	-5099	-11994	8093	-5485	-5027	-13355	-95
0.285000	-22	45	87	-60	-110	-30	11	-11	-17	7	-70	-63	-91	-14	-5	-55	-99	38	-84	-27	-103	-22	-93	-69	-61	1	-97	-10	-69	-66	-145	-75	10	-2442	9716	-10072	443	-5683	-2403	-9188	13248	-3191	-5092	-11959	8727	-5965	-4743	-12570	-8
0.285833	-19	43	86	-57	-109	-31	12	-11	-17	10	-70	-65	-97	-17	-27	-58	-97	38	-83	-28	-105	-19	-98	-69	-62	0	-98	-16	-76	-69	-145	-74	-16	-2505	9460	-9922	-95	-5874	-2162	-9376	12300	-3209	-5002	-11856	8899	-6424	-4424	-11737	157
0.286667	-22	44	88	-59	-109	-32	16	-12	-16	7	-70	-64	-94	-11	-28	-55	-96	27	-84	-32	-104	-18	-97	-66	-63	0	-97	-7	-69	-67	-145	-75	38	-2561	9192	-9707	-494	-6147	-1871	-9566	9522	-3270	-4811	-11681	8976	-6861	-4082	-10903	50
0.287500	-23	44	87	-52	-109	-30	18	-19	-17	6	-72	-64	-95	-3	-26	-55	-99	37	-87	-29	-103	-19	-98	-65	-64	-1	-101	-13	-61	-68	-146	-74	46	-2606	8932	-9428	-527	-6426	-1527	-9747	6107	-3376	-4542	-11443	9027	-7260	-3720	-10074	88
0.288333	-26	44	86	-57	-108	-30	16	-12	-17	4	-73	-63	-95	-14	-29	-61	-101	34	-84	-30	-102	-19	-99	-66	-61	-9	-97	-12	-73	-68	-146	-75	19	-2637	8683	-9107	-740	-6732	-1138	-9914	2797	-3530	-4183	-11139	8957	-7617	-3355	-9261	34
0.289167	-24	42	86	-56	-108	-31	13	-13	-33	4	-73	-65	-94	-15	-28	-56	-99	35	-83	-28	-103	-21	-99	-68	-63	-1	-98	-11	-73	-69	-144	-73	21	-2641	8448	-8761	-810	-7061	-714	-10064	-260	-3732	-3755	-10777	9099	-7924	-2986	-8472	0
0.290000	-23	43	85	-59	-109	-31	13	-15	-17	3	-73	-64	-96	-17	-22	-61	-99	33	-73	-30	-103	-23	-100	-68	-58	0	-99	-13	-74	-70	-148	-77	37	-2622	8238	-8406	-213	-7406	-265	-10193	-1812	-3975	-3284	-10372	9806	-8182	-2626	-7711	0
0.290833	-27	41	86	-40	-113	-33	12	-15	-17	4	-76	-67	-94	-14	-29	-57	-95	36	-81	-32	-107	-26	-103	-65	-60	0	-96	-12	-69	-68	-144	-75	45	-2568	8062	-8051	-855	-7749	232	-10277	-2540	-4253	-2742	-9916	8390	-8379	-2264	-6968	9
0.291667	-22	44	88	-57	-109	-34	16	-12	-13	6	-70	-69	-96	-15	-29	-57	-100	37	-82	-29	-104	-29	-99	-66	-62	0	-98	-10	-75	-70	-147	-74	22	-2489	7918	-7721	-1372	-8091	726	-10325	-4575	-4556	-2194	-9436	7318	-8533	-1922	-6264	150
0.292500	-24	41	90	-69	-111	-33	12	-15	-17	4	-75	-67	-96	-17	-32	-60	-99	34	-85	-32	-104	-28	-101	-69	-64	-4	-104	-14	-74	-74	-147	-77	22	-2381	7813	-7425	17	-8432	1223	-10327	-4771	-4880	-1634	-8926	7376	-8621	-1586	-5586	6
0.293333	-25	40	87	-58	-111	-36	11	-15	-22	2	-77	-67	-98	-19	-32	-62	-95	32	-84	-33	-108	-23	-101	-69	-62	-7	-103	-16	-73	-73	-148	-77	35	-2237	7754	-7165	-81	-8737	1712	-10275	-5211	-5201	-1086	-8399	6534	-8661	-1254	-4930	53
0.294167	-25	41	84	-59	-109	-34	12	-16	-3	2	-74	-66	-94	-15	-31	-63	-102	33	-86	-34	-102	-23	-101	-69	-72	-4	-104	-14	-70	-72	-144	-78	28	-2074	7733	-6947	-66	-9021	2188	-10164	-5310	-5513	-560	-7866	6110	-8648	-934	-4289	11
0.295000	-23	42	87	-56	-109	-31	13	-18	-19	-21	-74	-65	-93	-15	-29	-59	-99	35	-85	-34	-102	-22	-101	-70	-63	-4	-100	-12	-74	-72	-167	-77	28	-1879	7759	-6767	107	-9272	2635	-9982	-5415	-5801	-76	-7339	6224	-8595	-616	-3670	92
0.295833	-24	41	90	-59	-110	-39	10	-14	-17	1	-70	-65	-94	-15	-31	-62	-101	33	-84	-33	-117	-24	-102	-72	-59	0	-100	-6	-72	-67	-146	-78	45	-1668	7817	-6619	-394	-9477	3038	-9759	-5577	-6049	354	-6824	5212	-8502	-302	-3056	25
0.296667	-24	43	86	-59	-107	-35	12	-15	-17	5	-72	-65	-94	-16	-29	-57	-97	36	-85	-9	-104	-24	-101	-70	-59	1	-99	-13	-72	-69	-150	-73	50	-1444	7909	-6487	-1116	-9642	3393	-9469	-6254	-6252	719	-6326	4280	-8371	17	-2434	223
0.297500	-23	43	88	-57	-100	-34	11	-17	-18	3	-74	-65	-96	-19	-32	-60	-100	33	-85	-33	-103	-26	-101	-70	-55	0	-103	-14	-70	-79	-149	-75	10	-1215	8054	-6388	-667	-9755	3693	-9123	-6386	-6403	1025	-5850	4273	-8206	338	-1817	132
0.298333	-22	42	87	-60	-111	-38	10	-13	-21	1	-75	-64	-114	-18	-31	-60	-101	33	-88	-36	-109	-29	-107	-75	-65	-1	-103	-18	-73	-73	-149	-79	8	-986	8179	-6281	-739	-9824	3925	-8722	-7072	-6491	1261	-5406	3265	-8014	662	-1194	38
0.299167	-25	38	82	-64	-115	-36	6	-17	-28	0	-78	-68	-99	-21	-31	-62	-102	29	-88	-39	-105	-25	-102	-70	-63	-1	-104	-17	-79	-72	-147	-77	5	-752	8351	-6145	-995	-9838	4102	-8269	-7823	-6525	1437	-4987	1802	-7790	998	-577	123
0.300000	-28	39	81	-64	-113	-36	7	-10	-19	-17	-75	-65	-97	-18	-30	-63	-101	30	-91	-38	-107	-26	-101	-74	-65	-6	-102	-17	-74	-72	-148	-78	-26	-539	8542	-5981	-919	-9811	4206	-7786	-9886	-6492	1555	-4592	721	-7542	1336	38	7
0.300833	-24	39	84	-64	-111	-34	8	-15	-21	-1	-76	-65	-96	-21	-29	-62	-102	50	-87	-35	-107	-27	-101	-76	-68	-4	-104	-12	-72	-69	-148	-77	-27	-319	8748	-5767	-262	-9739	4240	-7277	-13164	-6407	1622	-4245	-29	-7273	1687	645	27
0.301667	-27	40	84	-61	-109	-32	9	-17	-24	0	-75	-65	-97	-18	-28	-64	-108	30	-86	-35	-108	-26	-102	-75	-64	-5	-102	-16	-73	-70	-148	-80	-26	-117	8967	-5495	-153	-9635	4204	-6748	-16527	-6267	1658	-3922	-856	-6982	2048	1238	61
0.302500	-24	44	87	-59	-110	-35	11	-16	-17	1	-72	-63	-93	-17	-28	-63	-100	36	-82	-33	-104	-26	-103	-73	-61	0	-109	-13	-70	-70	-148	-76	-28	76	9203	-5153	-546	-9504	4109	-6219	-19263	-6091	1664	-3621	-1431	-6671	2423	1799	45
0.303333	-18	44	92	-58	-105	-32	12	-11	-14	2	-70	-62	-92	-22	-28	-60	-91	36	-83	-30	-102	-25	-98	-58	-60	1	-99	-15	-75	-73	-147	-77	-32	254	9454	-4740	-421	-9346	3961	-5694	-20075	-5886	1655	-3348	-451	-6347	2803	2313	76
0.304167	-22	42	87	-62	-112	-35	11	-12	-26	3	-74	-65	-96	-16	-28	-61	-101	36	-85	-33	-108	-25	-102	-72	-61	0	-103	-13	-70	-61	-147	-75	-49	421	9718	-4263	-1047	-9177	3759	-5196	-19222	-5673	1644	-3095	-511	-6008	3191	2769	76
0.305000	-24	44	56	-59	-110	-33	15	-10	-19	2	-66	-62	-97	-7	-26	-60	-97	35	-82	-30	-104	-22	-98	-68	-62	0	-99	-15	-76	-66	-145	-75	-47	585	10003	-3713	-2427	-8998	3521	-4730	-20142	-5451	1637	-2868	-2408	-5660	3589	3152	232
0.305833	-28	42	81	-60	-107	-33	12	-13	-18	3	-72	-64	-96	-15	-27	-60	-99	35	-87	-32	-103	-22	-112	-72	-64	-1	-101	-16	-55	-72	-149	-77	-69	734	10305	-3105	-630	-8818	3250	-4306	-18906	-5245	1658	-2650	-1356	-5302	3991	3453	125
0.306667	-27	43	84	-63	-111	-32	4	-16	-25	0	-76	-65	-96	-22	-31	-63	-94	34	-87	-33	-108	-23	-101	-77	-67	-3	-103	-16	-75	-73	-148	-81	-110	884	10635	-2455	-97	-8647	2961	-3936	-15935	-5063	1713	-2447	-684	-4945	4397	3657	50
0.307500	-29	36	75	-62	-114	-34	3	-16	-27	1	-74	-66	-100	-17	-29	-66	-105	32	-86	-34	-117	-22	-102	-72	-63	-1	-101	-16	-73	-72	-151	-76	-94	1039	10984	-1771	-32	-8482	2673	-3625	-12017	-4897	1762	-2248	-237	-4573	4803	3754	79
0.308333	-23	40	85	-63	-110	-34	11	-16	-26	4	-72	-60	-97	-16	-27	-61	-99	34	-85	-32	-104	-21	-101	-72	-65	-3	-100	-14	-73	-70	-149	-77	-95	1215	11358	-1081	73	-8333	2392	-3386	-7447	-4768	1865	-2059	232	-4208	5209	3726	114
0.309167	-23	44	88	-60	-142	-32	13	-13	-18	6	-69	-63	-99	-17	-28	-59	-99	37	-83	-30	-105	-25	-99	-68	-61	1	-99	-14	-75	-64	-146	-75	-132	1361	11749	-408	26	-8200	2128	-3220	-3007	-4665	1991	-1874	-158	-3844	5596	3574	-12
0.310000	-21	42	88	-62	-108	-30	19	-12	-16	5	-69	-63	-94	-14	-24	-59	-100	37	-83	-31	-103	-21	-99	-68	-63	0	-98	-11	-72	-70	-146	-62	-130	1523	12155	237	-531	-8088	1892	-3133	-33	-4600	2149	-1695	-1579	-3481	5977	3289	99
0.310833	-18	45	91	-58	-107	-27	16	-10	-15	5	-68	-62	-96	-10	-26	-60	-100	40	-81	-28	-100	-16	-98	-66	-62	2	-100	-11	-69	-69	-145	-75	-132	1699	12577	824	345	-7991	1695	-3128	3236	-4568	2324	-1521	-1473	-3128	6331	2878	64
0.311667	-26	41	87	-59	-105	-16	20	-13	-19	8	-68	-61	-93	-13	-27	-59	-99	37	-83	-30	-105	-21	-98	-67	-59	4	-96	-11	-70	-68	-121	-75	-113	1875	12997	1324	740	-7916	1543	-3202	6235	-4552	2505	-1349	-1443	-2786	6656	2321	-90
0.312500	-24	41	87	-61	-111	-29	13	-22	-22	4	-73	-62	-93	-13	-29	-61	-100	36	-82	-16	-104	-22	-102	-69	-65	1	-85	-12	-70	-69	-149	-76	-72	2056	13410	1734	451	-7862	1444	-3357	9571	-4556	2685	-1180	-1922	-2449	6946	1648	69
0.313333	-25	40	86	-59	-113	-30	12	-12	-17	6	-70	-76	-94	-14	-30	-60	-100	35	-83	-31	-94	-23	-99	-68	-64	2	-98	-11	-74	-72	-146	-77	-70	2235	13806	2034	205	-7812	1404	-3580	12689	-4555	2867	-1027	-2870	-2120	7190	873	-75
0.314167	-13	42	88	-60	-110	-39	13	-15	-19	6	-72	-66	-98	-14	-29	-61	-101	37	-81	-31	-109	-22	-101	-69	-58	0	-98	-13	-72	-70	-146	-81	-18	2411	14169	2210	336	-7775	1419	-3874	15201	-4553	3029	-878	-3935	-1803	7384	-5	-145
0.315000	-22	40	91	-60	-110	-31	13	-14	-18	3	-74	-67	-97	-16	-27	-62	-102	35	-84	-33	-105	-22	-100	-69	-65	-3	-101	-10	-75	-73	-134	-77	0	2575	14486	2265	215	-7737	1498	-4223	17501	-4537	3161	-749	-4955	-1497	7517	-953	-148
0.315833	-15	41	85	-64	-114	-35	8	-17	-23	4	-77	-64	-102	-17	-33	-61	-101	32	-86	-51	-108	-23	-100	-65	-63	0	-97	-8	-70	-70	-145	-74	0	2729	14746	2195	54	-7706	1632	-4613	18926	-4494	3283	-637	-6143	-1197	7587	-1957	-143
0.316667	-26	38	87	-59	-112	-33	11	-14	-19	5	-73	-65	-96	-16	-30	-59	-99	35	-84	-33	-107	-22	-97	-67	-61	1	-99	-15	-69	-72	-145	-76	130	2865	14927	2002	-72	-7662	1826	-5030	19362	-4431	3327	-550	-6836	-912	7581	-3005	-68
0.317500	-27	38	87	-59	-109	-31	13	-14	-17	5	-70	-62	-94	-13	-30	-60	-100	38	-85	-48	-104	-22	-96	-68	-59	2	-100	-12	-67	-72	-146	-78	206	2975	15023	1695	-304	-7610	2062	-5505	19034	-4309	3339	-492	-7793	-623	7497	-4073	-127
0.318333	-25	42	90	-56	-109	-31	16	-12	-18	6	-75	-63	-97	-15	-31	-50	-99	36	-82	-33	-104	-23	-99	-68	-65	0	-100	-16	-72	-74	-146	-78	267	3055	15017	1290	-1566	-7543	2340	-5984	15382	-4160	3308	-472	-10185	-360	7333	-5132	-17
0.319167	-28	36	84	-60	-110	-32	13	-14	-17	5	-73	-66	-96	-15	-29	-62	-103	34	-88	-36	-107	-16	-100	-56	-62	0	-99	-11	-73	-72	-151	-75	396	3103	14902	805	-439	-7453	2656	-6464	12049	-3968	3233	-487	-9221	-104	7086	-6164	-79
0.320000	-25	42	88	-58	-113	-33	12	5	-18	3	-73	-64	-96	-15	-28	-60	-99	37	-85	-34	-107	-24	-98	-69	-65	-1	-98	-11	-76	-70	-147	-76	362	3119	14673	249	-287	-7344	2998	-6932	10539	-3739	3110	-545	-8564	142	6768	-7148	-85
0.320833	-25	38	85	-60	-111	-35	11	-15	-18	4	-73	-65	-102	-23	-32	-59	-99	35	-87	-38	-108	-21	-101	-63	-64	0	-100	-14	-74	-73	-149	-79	362	3093	14328	-348	-513	-7206	3351	-7397	10489	-3478	2955	-660	-7612	368	6376	-8084	17
0.321667	-25	40	67	-61	-114	-34	11	-14	-14	6	-72	-62	-113	-14	-31	-59	-103	33	-87	-35	-109	-27	-101	-68	-64	-1	-100	-12	-74	-69	-145	-82	306	3030	13868	-973	-687	-7040	3709	-7831	11725	-3179	2767	-834	-6291	587	5920	-8946	-40
0.322500	-22	45	90	-59	-111	-31	15	-10	-17	6	-72	-63	-102	-15	-29	-57	-102	36	-85	-6	-105	-23	-97	-66	-62	0	-98	-12	-75	-69	-145	-66	183	2930	13296	-1606	-685	-6845	4063	-8234	13749	-2875	2552	-1071	-5090	778	5420	-9737	-16
0.323333	-22	44	88	-59	-109	-30	12	-12	-19	3	-58	-60	-97	-15	-31	-59	-100	43	-88	-34	-87	-26	-100	-69	-63	-4	-98	-13	-69	-73	-146	-76	120	2785	12621	-2238	-1578	-6625	4435	-8613	14970	-2553	2323	-1375	-4815	940	4878	-10459	105
0.324167	-25	27	87	-59	-105	-43	9	-17	-19	1	-75	-65	-96	-15	-30	-59	-103	30	-86	-32	-102	-24	-95	-66	-64	-1	-100	-13	-73	-56	-146	-77	112	2611	11861	-2837	-1147	-6364	4710	-8953	15652	-2222	2085	-1754	-2733	1083	4325	-11099	93
0.325000	-24	39	87	-73	-111	-35	11	-16	-15	6	-69	-62	-85	-14	-28	-58	-102	33	-91	-35	-102	-24	-99	-68	-63	-1	-100	-13	-73	-69	-144	-76	81	2402	11010	-3387	-688	-6076	4988	-9255	14444	-1895	1856	-2203	-754	1181	3767	-11672	-144
0.325833	-25	41	88	-60	-109	-34	11	-16	-19	1	-74	-64	-95	-17	-28	-59	-91	35	-90	-32	-103	-27	-100	-72	-64	-5	-102	-13	-73	-70	-146	-74	-39	2164	10103	-3935	-1003	-5769	5226	-9520	11604	-1588	1636	-2714	542	1241	3226	-12181	42
0.326667	-23	40	89	-60	-108	-36	12	-15	-19	4	-74	-63	-96	-14	-27	-59	-100	36	-90	-32	-107	-24	-101	-69	-63	-5	-100	-13	-76	-70	-148	-77	-109	1902	9154	-4416	-1354	-5444	5414	-9747	6765	-1303	1438	-3315	1780	1251	2711	-12640	133
0.327500	-18	50	87	-60	-110	-36	11	-15	-19	4	-74	-63	-94	-13	-30	-60	-102	32	-85	-33	-105	-22	-108	-70	-66	-4	-99	-13	-72	-69	-145	-76	-200	1625	8179	-4838	-1278	-5105	5544	-9942	-280	-1052	1268	-3969	2434	1209	2243	-13038	140
0.328333	-24	41	88	-59	-109	-35	15	-16	-21	5	-72	-64	-94	-14	-29	-60	-99	35	-97	-34	-103	-22	-101	-72	-63	-1	-98	-14	-72	-83	-145	-75	-326	1334	7197	-5209	-1157	-4759	5609	-10095	-8034	-849	1124	-4689	2244	1102	1825	-13392	157
0.329167	-22	43	90	-58	-109	-35	12	-14	-16	5	-70	-64	-92	-10	-28	-57	-98	38	-83	-33	-105	-23	-102	-76	-61	-3	-98	-8	-69	-66	-141	-74	-353	1037	6227	-5528	-1149	-4441	5616	-10214	-15741	-703	1010	-5450	1661	931	1476	-13705	183
0.330000	-22	42	89	-59	-116	-33	11	-14	-6	9	-73	-63	-95	-9	-28	-59	-97	38	-84	-30	-101	-22	-99	-67	-59	1	-97	-11	-70	-68	-135	-72	-289	757	5279	-5800	-857	-4139	5548	-10303	-22094	-629	921	-6243	1145	687	1193	-13982	187
0.330833	-22	43	87	-58	-107	-33	17	-14	-17	8	-69	-62	-97	-11	-26	-58	-98	38	-84	-36	-108	-19	-100	-66	-75	0	-97	-12	-70	-68	-141	-72	-205	442	4369	-6035	-219	-3883	5409	-10359	-25574	-652	861	-7053	-94	363	970	-14223	107
0.331667	-23	44	92	-57	-108	-32	15	-14	-18	4	-75	-64	-95	-19	-29	-58	-100	36	-85	-30	-108	-19	-102	-69	-68	-4	-100	-14	-49	-70	-145	-76	-243	153	3515	-6225	-1469	-3692	5184	-10392	-28430	-728	819	-7861	-3955	-45	807	-14429	207
0.332500	-27	37	84	-63	-113	-36	10	-18	-21	1	-76	-69	-95	-16	-33	-62	-102	34	-85	-35	-101	-17	-102	-73	-64	-4	-99	-14	-65	-73	-145	-81	-313	-120	2725	-6382	-806	-3566	4890	-10381	-29816	-911	798	-8663	-5338	-537	705	-14590	232
0.333333	-28	39	86	-63	-112	-38	15	-17	-24	7	-76	-66	-92	-13	-30	-60	-104	36	-87	-32	-108	-25	-105	-74	-63	0	-99	-12	-72	-70	-146	-76	-269	-369	2006	-6510	-57	-3532	4519	-10341	-28245	-1196	790	-9434	-7069	-1108	644	-14707	49
0.334167	-24	42	90	-61	-111	-29	10	-16	-17	4	-76	-62	-96	-16	-28	-62	-103	36	-102	-32	-105	-24	-101	-72	-55	-3	-99	-14	-72	-73	-145	-76	-178	-614	1358	-6622	-1	-3599	4080	-10261	-25275	-1592	780	-10166	-8859	-1760	624	-14781	102
0.335000	-30	40	86	-63	-111	-36	13	2	-18	4	-74	-65	-95	-16	-27	-60	-100	35	-84	-32	-109	-26	-102	-70	-62	-3	-99	-15	-72	-75	-146	-77	-222	-823	783	-6719	202	-3790	3565	-10151	-20482	-2089	768	-10843	-9839	-2482	629	-14805	46
0.335833	-23	42	87	-60	-104	-33	11	-17	-17	3	-73	-67	-94	-15	-28	-47	-100	35	-84	-30	-105	-21	-102	-72	-64	-1	-97	-14	-72	-74	-144	-76	-333	-1016	287	-6807	688	-4094	2993	-10021	-14555	-2688	745	-11465	-9697	-3268	648	-14784	-14
0.336667	-21	42	86	-50	-108	-31	13	-7	-17	6	-73	-65	-91	-14	-50	-59	-98	42	-84	-33	-100	-23	-99	-68	-62	2	-99	-12	-70	-69	-146	-74	-398	-1189	-136	-6884	88	-4530	2366	-9812	-9279	-3386	697	-12020	-10159	-4116	670	-14715	39
0.337500	-23	44	86	-97	-109	-32	12	-13	-17	5	-75	-65	-93	-14	-30	-59	-97	46	-85	-29	-104	-23	-100	-66	-64	-1	-100	-8	-72	-70	-145	-75	-376	-1339	-483	-6969	768	-5099	1693	-9584	-4619	-4173	628	-12512	-8672	-5007	688	-14610	182
0.338333	-25	42	86	-60	-109	-32	10	-13	-19	0	-73	-66	-95	-15	-31	-65	-104	33	-86	-31	-104	-24	-99	-68	-62	-1	-100	-13	-70	-72	-166	-79	-370	-1474	-767	-7056	1807	-5798	985	-9322	-722	-5048	525	-12938	-6348	-5927	688	-14472	-117
0.339167	-28	44	87	-59	-110	-36	11	-19	-18	4	-75	-67	-97	-17	-29	-63	-101	30	-83	-32	-105	-26	-105	-74	-60	-3	-102	-14	-60	-73	-149	-77	-460	-1590	-992	-7143	1655	-6615	247	-9017	1745	-5986	389	-13307	-5179	-6860	674	-14299	-235
0.340000	-26	38	86	-61	-115	-38	7	-41	-21	2	-77	-69	-98	-60	-36	-62	-101	33	-88	-35	-110	-29	-107	-72	-65	-5	-104	-16	-76	-47	-150	-80	-475	-1694	-1160	-7243	1033	-7538	-496	-8677	3095	-6964	226	-13616	-5263	-7785	645	-14112	-248
0.340833	-27	37	81	-65	-116	-42	4	-18	-23	1	-77	-72	-101	-45	-30	-62	-108	30	-88	-38	-111	-28	-108	-79	-62	-5	-102	-17	-77	-76	-150	-78	-265	-1782	-1276	-7352	778	-8543	-1244	-8303	3243	-7956	36	-13871	-5424	-8680	606	-13907	-215
0.341667	-27	45	77	-64	-109	-35	10	-18	-23	2	-77	-73	-99	-18	-30	-62	-103	30	-90	-38	-107	-26	-102	-73	-63	-3	-103	-15	-77	-73	-149	-76	-216	-1859	-1358	-7465	672	-9601	-1930	-7907	3066	-8941	-166	-14070	-5916	-9538	559	-13698	-203
0.342500	-22	42	86	-63	-109	-34	15	-14	-17	6	-74	-64	-93	-12	-30	-57	-100	34	-86	-34	-102	-23	-102	-68	-63	-1	-100	-13	-72	-68	-144	-74	-219	-1931	-1402	-7597	383	-10683	-2575	-7491	1985	-9887	-376	-14223	-6686	-10331	510	-13498	-424
0.343333	-24	41	87	-58	-109	-30	18	-13	-18	4	-74	-66	-98	-13	-28	-31	-96	33	-83	-30	-105	-23	-100	-69	-64	-3	-102	-12	-70	-68	-146	-76	-200	-1996	-1416	-7748	232	-11756	-3152	-7069	258	-10774	-586	-14339	-6968	-11040	472	-13310	-530
0.344167	-27	42	85	-57	-110	-32	12	-13	-17	5	-72	-65	-95	-14	-30	-60	-102	34	-81	-33	-107	-23	-100	-70	-62	-1	-101	-11	-73	-66	-147	-76	-294	-2058	-1417	-7922	317	-12790	-3646	-6633	-158	-11562	-773	-14405	-7138	-11648	426	-13140	-411
0.345000	-36	45	87	-62	-107	-31	11	-15	-18	5	-74	-64	-97	-15	-29	-58	-101	36	-84	-28	-108	-23	-102	-72	-58	-1	-100	-13	-72	-79	-143	-76	-365	-2089	-1401	-8123	-990	-13753	-4020	-6207	-923	-12219	-937	-14430	-9554	-12142	469	-12990	-154
0.345833	-22	43	88	-61	-112	-31	11	-14	-18	5	-74	-75	-97	-16	-30	-59	-100	35	-87	-34	-103	-24	-101	-68	-60	0	-98	-14	-68	-69	-147	-77	-440	-2149	-1378	-8345	-1094	-14606	-4270	-5806	-2225	-12726	-1050	-14400	-9279	-12509	521	-12864	17
0.346667	-25	36	86	-61	-114	-40	11	-14	-22	6	-74	-62	-100	-13	-29	-60	-103	32	-83	-32	-108	-25	-104	-68	-65	-1	-98	-13	-73	-69	-147	-76	-410	-2186	-1358	-8599	-421	-15316	-4380	-5429	-1013	-13063	-1113	-14325	-7814	-12749	615	-12762	-289
0.347500	-25	35	86	-61	-114	-33	12	-13	-22	7	-76	-68	-98	-16	-30	-59	-103	13	-85	-35	-108	-25	-103	-93	-64	0	-100	-18	-75	-69	-148	-79	-184	-2209	-1314	-8879	-833	-15862	-4344	-5106	575	-13221	-1112	-14203	-7044	-12849	749	-12683	-182
0.348333	-26	41	85	-59	-111	-33	12	-13	-19	5	-75	-69	-94	-10	-29	-61	-103	30	-86	-34	-105	-24	-101	-70	-63	-4	-101	-16	-75	-70	-144	-78	-32	-2220	-1283	-9195	-1015	-16236	-4161	-4847	2548	-13193	-1062	-14028	-5618	-12826	914	-12629	-215
0.349167	-33	41	84	-60	-110	-34	8	-16	-22	2	-79	-65	-96	-14	-30	-59	-102	33	-86	-30	-105	-21	-105	-70	-65	-1	-101	-13	-72	-69	-146	-73	60	-2210	-1247	-9532	-508	-16426	-3830	-4671	4449	-12982	-939	-13804	-3056	-12672	1097	-12594	-249
0.350000	-27	41	73	-61	-128	-33	11	-13	-19	7	-73	-65	-98	-13	-29	-57	-105	32	-84	-31	-105	-21	-101	-67	-62	2	-96	-12	-72	-66	-143	-75	135	-2180	-1218	-9911	-711	-16436	-3369	-4600	5383	-12605	-790	-13538	-1417	-12412	1278	-12579	-93
0.350833	-22	47	91	-57	-109	-31	12	-13	-17	8	-84	-62	-95	-11	-24	-55	-98	35	-79	-30	-105	-16	-101	-68	-62	2	-95	-9	-70	-64	-144	-72	111	-2123	-1179	-10325	-581	-16272	-2798	-4638	5575	-12090	-603	-13238	1402	-12062	1432	-12582	23
0.351667	-23	44	87	-57	-107	-38	13	-11	-18	9	-72	-60	-93	-12	-30	-57	-101	36	-86	-29	-105	-21	-99	-65	-62	1	-100	-12	-72	-66	-146	-76	395	-2048	-1141	-10768	283	-15961	-2136	-4851	5517	-11467	-400	-12921	5325	-11640	1534	-12604	-718
0.352500	-25	45	86	-59	-108	-32	8	-15	-21	12	-75	-61	-96	-13	-28	-58	-100	34	-91	-32	-109	-26	-100	-68	-65	0	-99	-11	-79	-68	-148	-74	615	-1939	-1096	-11240	163	-15523	-1414	-5202	5081	-10751	-204	-12584	8118	-11168	1561	-12641	-1064
0.353333	-23	42	84	-58	-109	-30	12	-13	-21	7	-76	-64	-98	-3	-30	-58	-99	35	-80	-31	-105	-21	-96	-67	-64	0	-97	-12	-74	-69	-148	-68	439	-1798	-1042	-11739	46	-14981	-658	-5719	4914	-9994	-33	-12240	10227	-10673	1493	-12689	-999
0.354167	-26	44	95	-60	-111	-31	12	-16	-19	7	-72	-63	-95	-10	-40	-58	-102	34	-85	-33	-109	-21	-99	-75	-64	2	-98	-11	-70	-67	-146	-77	333	-1629	-977	-12259	712	-14371	105	-6416	4121	-9235	97	-11908	12682	-10183	1309	-12746	-970
0.355000	-25	44	71	-58	-109	-30	11	-15	-16	1	-72	-64	-94	-12	-28	-57	-100	37	-83	-32	-104	-22	-98	-66	-56	1	-100	-12	-69	-74	-146	-73	6	-1426	-900	-12804	1258	-13734	838	-7306	2910	-8509	162	-11606	14819	-9723	1009	-12816	-664
0.355833	-23	41	88	-58	-108	-31	11	-13	-17	7	-70	-65	-99	-14	-27	-58	-100	36	-84	-45	-86	-23	-96	-68	-62	2	-97	-11	-73	-69	-146	-73	-720	-1185	-809	-13366	1405	-13095	1510	-8368	1787	-7865	154	-11333	16241	-9315	585	-12891	-445
0.356667	-8	42	89	-57	-111	-35	11	-14	-19	7	-73	-69	-98	-16	-29	-60	-100	37	-84	-31	-108	-23	-100	-68	-67	-1	-102	-14	-75	-92	-148	-73	-1161	-911	-710	-13945	1393	-12500	2097	-9610	557	-7333	61	-11115	17095	-8989	43	-12971	-201
0.357500	-28	39	85	-59	-115	-33	10	-17	-21	5	-74	-68	-97	-15	-29	-62	-97	34	-79	-36	-108	-22	-99	-67	-63	1	-101	-13	-72	-69	-147	-74	-1211	-601	-587	-14529	1614	-11971	2555	-11015	-119	-6935	-119	-10946	17624	-8760	-589	-13046	-101
0.358333	-23	41	89	-61	-110	-33	10	-16	-21	4	-72	-63	-94	-33	-32	-62	-101	36	-82	-32	-105	-21	-99	-69	-68	1	-101	-10	-73	-72	-150	-73	-1216	-262	-456	-15115	595	-11539	2878	-12580	-1079	-6704	-388	-10847	15528	-8645	-1290	-13118	-95
0.359167	-23	49	89	-58	-111	-32	12	-14	-21	8	-73	-65	-100	-14	-31	-59	-103	38	-84	-32	-107	-22	-96	-73	-64	0	-103	-13	-75	-70	-149	-76	-1072	108	-314	-15707	-304	-11214	3066	-14273	-4127	-6647	-740	-10817	13613	-8660	-2029	-13177	606
0.360000	-27	39	87	-60	-111	-24	8	-13	-19	5	-72	-66	-97	-14	-27	-60	-101	35	-83	-34	-108	-24	-100	-72	-63	0	-94	-12	-73	-68	-148	-76	-826	509	-156	-16272	574	-11016	3100	-16069	-5776	-6778	-1162	-10859	12827	-8801	-2768	-13222	667
0.360833	-23	42	87	-58	-108	-31	11	-15	-23	4	-73	-84	-97	-14	-25	-61	-102	35	-83	-33	-107	-23	-108	-68	-64	-1	-103	-13	-75	-72	-149	-75	-393	941	2	-16891	-96	-10951	2981	-17934	-6975	-7086	-1640	-10976	10177	-9067	-3469	-13248	598
0.361667	-28	41	84	-62	-109	-31	11	-14	-23	2	-83	-64	-97	-12	-26	-58	-102	34	-84	-31	-104	-22	-99	-66	-64	0	-101	-9	-70	-69	-159	-75	-81	1391	172	-17470	-214	-11019	2725	-19828	-7228	-7565	-2156	-11161	7427	-9453	-4099	-13245	724
0.362500	-23	44	87	-59	-107	-31	16	-11	-16	6	-72	-62	-95	-14	-27	-57	-100	40	-81	-29	-105	-21	-98	-65	-63	0	-98	-8	-70	-68	-145	-72	-24	1873	354	-18045	-69	-11216	2341	-21717	-6822	-8203	-2699	-11414	5737	-9950	-4622	-13219	958
0.363333	-25	45	89	-58	-108	-29	12	-11	-18	7	-72	-64	-94	-12	-27	-58	-101	37	-81	-29	-104	-19	-97	-65	-64	1	-97	-6	-69	-65	-146	-73	144	2359	528	-18609	-333	-11531	1851	-23576	-6156	-8982	-3245	-11734	3949	-10534	-5011	-13169	873
0.364167	-32	47	87	-58	-104	-31	12	-9	-19	5	-68	-62	-96	-10	-30	-57	-98	37	-80	-28	-107	-23	-101	-64	-65	2	-97	-9	-72	-67	-145	-74	383	2865	705	-19158	-695	-11961	1278	-25367	-5590	-9858	-3778	-12112	3090	-11185	-5242	-13082	756
0.365000	-24	46	89	-60	-108	-30	11	-14	-21	3	-74	-65	-97	-15	-33	-60	-102	34	-83	-30	-108	-23	-121	-65	-64	0	-100	-14	-74	-70	-149	-77	504	3376	878	-19698	325	-12484	654	-27024	-4633	-10817	-4283	-12538	3716	-11881	-5308	-12977	459
0.365833	-23	43	84	-64	-114	-34	6	-16	-22	5	-74	-65	-100	-14	-31	-57	-101	36	-85	-31	-108	-25	-108	-67	-66	0	-98	-10	-74	-68	-144	-75	557	3892	1053	-20218	1199	-13068	20	-28517	-3317	-11811	-4740	-12998	4109	-12572	-5197	-12840	598
0.366667	-26	51	86	-59	-113	-32	9	-15	-21	7	-73	-66	-99	-15	-31	-58	-103	33	-85	-31	-109	-23	-100	-66	-62	1	-99	-15	-79	-65	-146	-75	532	4413	1228	-20719	1228	-13709	-596	-29817	-958	-12812	-5140	-13498	4185	-13268	-4919	-12677	946
0.367500	-25	46	86	-64	-110	-30	11	-15	-21	6	-73	-65	-94	-15	-28	-60	-101	34	-88	-30	-108	-29	-100	-62	-65	0	-100	-11	-74	-68	-144	-75	508	4932	1401	-21201	1076	-14378	-1170	-30892	1247	-13790	-5467	-14010	4385	-13918	-4494	-12495	81
0.368333	-27	45	86	-63	-108	-31	13	-16	-57	6	-77	-63	-95	-12	-30	-59	-100	35	-84	-29	-103	-21	-100	-66	-64	-3	-99	-12	-69	-68	-146	-91	306	5449	1584	-21657	1471	-15058	-1676	-31732	3583	-14714	-5716	-14533	5308	-14506	-3950	-12306	-208
0.369167	-25	45	88	-59	-110	-31	15	-14	-17	4	-73	-63	-97	-12	-25	-61	-101	30	-83	-29	-103	-19	-101	-67	-63	0	-97	-11	-72	-68	-145	-78	-146	5953	1764	-22087	1624	-15731	-2079	-32282	5678	-15545	-5869	-15045	6573	-15013	-3315	-12107	277
0.370000	-28	47	90	-60	-105	-30	16	-15	-14	7	-66	-63	-92	-9	-25	-58	-96	38	-81	-29	-101	-21	-101	-67	-60	0	-95	-10	-69	-45	-143	-76	-584	6452	1957	-22500	1417	-16376	-2370	-32533	7036	-16268	-5924	-15535	7934	-15429	-2626	-11907	79
0.370833	-22	47	90	-58	-107	-28	16	-13	-16	17	-69	-63	-93	-8	-24	-55	-97	38	-72	-26	-103	-18	-99	-63	-59	3	-97	-10	-70	-65	-146	-72	-922	6945	2152	-22900	1607	-16980	-2526	-32595	8786	-16860	-5878	-15992	9853	-15749	-1918	-11718	-254
0.371667	-22	45	89	-60	-109	-32	13	-12	-17	16	-69	-61	-93	-11	-28	-57	-98	36	-83	-29	-104	-21	-101	-66	-63	0	-97	-11	-68	-66	-144	-98	-1231	7423	2353	-23249	1317	-17526	-2549	-32368	10309	-17308	-5729	-16403	10013	-15955	-1226	-11543	-421
0.372500	-24	43	89	-63	-110	-33	13	-14	-18	5	-77	-68	-98	-9	-28	-59	-101	34	-87	-33	-107	-22	-83	-68	-56	0	-103	-15	-75	-69	-149	-76	-1494	7886	2570	-23579	246	-18008	-2437	-31851	9611	-17607	-5475	-16756	9027	-16060	-599	-11389	-166
0.373333	-26	40	82	-63	-111	-32	8	-17	-22	5	-76	-69	-102	-15	-10	-61	-105	32	-90	-34	-111	-24	-101	-70	-66	-5	-104	-14	-77	-73	-149	-79	-1688	8339	2799	-23884	1293	-18410	-2194	-31043	9661	-17745	-5115	-17028	9984	-16069	-68	-11260	-86
0.374167	-28	42	80	-62	-112	-35	8	-18	-26	0	-82	-67	-98	-17	-34	-64	-104	33	-86	-31	-108	-24	-100	-61	-66	-7	-104	-13	-74	-68	-147	-77	-1820	8779	3050	-24147	1230	-18723	-1827	-29971	9155	-17714	-4665	-17214	9268	-15983	344	-11151	39
0.375000	-27	41	81	-62	-114	-33	12	-14	-23	7	-75	-68	-100	-16	-28	-62	-105	34	-86	-33	-116	-21	-98	-67	-68	0	-99	-13	-75	-69	-149	-76	-1493	9213	3316	-24397	1221	-18953	-1371	-28649	8330	-17537	-4147	-17302	8308	-15826	600	-11064	181
0.375833	-27	41	85	-61	-110	-32	10	-21	-23	8	-73	-59	-97	-14	-25	-84	-103	37	-76	-31	-108	-22	-98	-70	-65	-1	-97	-11	-72	-68	-147	-77	-626	9638	3594	-24612	1044	-19079	-841	-27115	7544	-17217	-3583	-17284	7642	-15604	684	-10985	478
0.376667	-24	41	82	-60	-110	-31	13	-7	-14	7	-72	-62	-95	-15	-26	-59	-97	35	-83	-30	-107	-22	-96	-65	-62	0	-104	-10	-74	-90	-149	-75	-210	10043	3884	-24803	751	-19117	-274	-25384	6530	-16776	-3010	-17164	6031	-15340	576	-10948	580
0.377500	-23	43	85	-61	-116	-32	10	-14	-18	9	-73	-63	-97	-14	-29	-44	-101	39	-92	-32	-109	-21	-97	-67	-62	1	-98	-12	-72	-65	-145	-75	-274	10441	4193	-24971	-62	-19078	301	-23508	5352	-16225	-2440	-16952	3971	-15043	278	-10899	515
0.378333	-24	40	85	-58	-108	-29	17	-14	-17	8	-94	-64	-97	-16	-28	-59	-100	36	-81	-28	-105	-22	-98	-69	-59	0	-100	-12	-73	-68	-148	-77	-144	10823	4508	-25117	471	-18868	857	-21512	4767	-15584	-1925	-16591	3781	-14734	-218	-10864	498
0.379167	-27	40	84	-61	-111	-33	10	-14	-25	5	-73	-64	-96	-9	-28	-60	-103	37	-83	-33	-104	-22	-100	-87	-65	0	-98	-11	-73	-68	-147	-76	13	11194	4824	-25244	1028	-18592	1352	-19431	3344	-14878	-1499	-16140	3310	-14418	-906	-10808	505
0.380000	-26	37	85	-58	-111	-32	9	-15	-6	3	-75	-63	-95	-14	-30	-62	-102	34	-83	-30	-105	-21	-100	-66	-63	0	-101	-12	-73	-67	-155	-99	318	11549	5152	-25352	778	-18216	1763	-17306	2257	-14130	-1195	-15598	2137	-14113	-1765	-10740	587
0.380833	-25	39	80	-59	-109	-32	10	-17	-19	4	-75	-65	-96	-16	-33	-63	-103	33	-87	-34	-105	-23	-101	-70	-66	-1	-99	-13	-73	-72	-149	-80	644	11889	5468	-25461	91	-17745	2055	-15186	870	-13356	-1049	-14962	1089	-13823	-2780	-10646	80
0.381667	-24	39	86	-60	-113	-36	7	-15	-25	0	-74	-67	-99	-19	-33	-63	-105	34	-87	-32	-110	-26	-103	-80	-66	-4	-104	-15	-78	-74	-151	-78	952	12215	5738	-25548	-348	-17185	2196	-13097	-925	-12583	-1092	-14251	443	-13551	-3940	-10523	-616
0.382500	-27	37	84	-62	-116	-34	7	-16	-21	4	-74	-67	-99	-19	-32	-63	-102	35	-84	-34	-105	-23	-100	-72	-52	2	-99	-14	-70	-68	-148	-77	1217	12523	6073	-25635	-1144	-16539	2178	-11064	-2936	-11812	-1335	-13455	-266	-13298	-5203	-10370	-508
0.383333	-25	41	87	-62	-109	-33	7	-13	-16	6	-72	-65	-95	-14	-30	-59	-97	35	-83	-32	-109	-25	-102	-70	-60	0	-100	-14	-73	-69	-148	-75	1259	12804	6329	-25723	-1249	-15821	1964	-9118	-5163	-11075	-1805	-12604	-767	-13067	-6544	-10179	-326
0.384167	-21	39	86	-58	-105	-35	10	-13	-18	7	-44	-64	-96	-16	-31	-62	-100	15	-85	-31	-104	-23	-101	-68	-62	1	-99	-14	-74	-72	-149	-74	1189	13061	6563	-25815	-670	-15031	1546	-7264	-6516	-10377	-2495	-11711	-747	-12860	-7928	-9972	-356
0.385000	-24	30	85	-58	-90	-32	10	-11	-19	4	-74	-64	-95	-16	-31	-62	-100	33	-86	-34	-107	-15	-101	-66	-66	-1	-97	-14	-70	-70	-148	-73	1167	13286	6747	-25919	-736	-14187	918	-5539	-6898	-9732	-3406	-10783	-1335	-12663	-9330	-9740	-359
0.385833	-25	39	88	-58	-110	-33	9	-13	-9	4	-74	-67	-95	-15	-30	-65	-100	35	-85	-11	-105	-26	-104	-70	-61	0	-98	-17	-74	-73	-148	-76	1062	13464	6865	-26038	-2194	-13301	75	-3942	-8994	-9141	-4526	-9841	-3332	-12478	-10712	-9497	-293
0.386667	-25	39	86	-53	-107	-34	11	-12	-18	9	-72	-64	-96	-18	-29	-62	-100	34	-87	-31	-103	-24	-103	-62	-62	0	-95	4	-73	-68	-150	-79	1087	13660	6901	-26172	-1259	-12382	-969	-2481	-10207	-8604	-5819	-8887	-2777	-12295	-12057	-9254	-395
0.387500	-25	40	87	-59	-109	-34	8	-16	-22	0	-76	-66	-109	-17	-32	-60	-102	33	-85	-32	-105	-27	-103	-70	-66	-3	-98	-15	-72	-72	-148	-77	1190	13801	6865	-26319	-1138	-11450	-2204	-1163	-10160	-8123	-7272	-7959	-3280	-12105	-13329	-9019	-470
0.388333	-23	12	86	-59	-109	-33	10	-15	-17	1	-70	-63	-96	-14	-30	-62	-102	35	-82	-30	-105	-24	-101	-68	-62	1	-96	-13	-69	-69	-149	-78	1244	13906	6701	-26489	-977	-10506	-3624	16	-9634	-7680	-8834	-7023	-3614	-11917	-14501	-8807	-419
0.389167	-22	43	89	-59	-110	-33	11	-12	-18	5	-74	-65	-97	-18	-29	-61	-100	36	-84	-32	-110	-25	-103	-68	-63	0	-96	-14	-73	-68	-145	-76	1110	13993	6401	-26678	-783	-9569	-5211	1034	-8602	-7277	-10464	-6152	-3746	-11723	-15546	-8613	-494
0.390000	-25	43	89	-57	-110	-33	-1	-15	-18	5	-72	-64	-95	-18	-31	-62	-101	35	-85	-31	-108	-25	-103	-87	-62	0	-97	-16	-72	-72	-146	-77	1011	14047	5930	-26883	-822	-8647	-6927	1917	-7157	-6901	-12119	-5343	-4066	-11520	-16456	-8486	-578
0.390833	-25	43	87	-59	-110	-35	9	-13	-19	-7	-74	-65	-96	-15	-29	-59	-100	36	-91	-30	-107	-25	-101	-67	-60	0	-95	-13	-68	-68	-142	-61	1169	14081	5263	-27104	-1797	-7752	-8726	2635	-6334	-6540	-13741	-4611	-5573	-11308	-17209	-8389	-377
0.391667	-24	42	87	-59	-108	-31	12	-25	-18	1	-70	-66	-94	-14	-26	-57	-98	34	-84	-30	-105	-25	-100	-68	-64	0	-97	-16	-73	-51	-142	-75	1379	14098	4380	-27339	-1029	-6894	-10635	3173	-5046	-6178	-15303	-3992	-5209	-11096	-17809	-8350	-174
0.392500	-27	36	86	-59	-110	-32	12	-13	-21	1	-82	-65	-92	-16	-29	-64	-103	34	-87	-30	-108	-25	-103	-74	-65	-3	-100	-12	-73	-72	-147	-78	1576	14099	3262	-27580	-353	-6078	-12565	3547	-3649	-5806	-16760	-3481	-4364	-10886	-18246	-8365	-307
0.393333	-26	52	87	-60	-111	-31	11	-15	-22	-6	-76	-66	-86	-14	-31	-61	-103	35	-85	-31	-107	-25	-105	-73	-67	-3	-100	-14	-74	-76	-149	-77	1728	14093	1903	-27822	-718	-5316	-14492	3749	-1844	-5408	-18078	-3107	-4542	-10685	-18518	-8431	18
0.394167	-25	43	87	-59	-109	-31	13	-14	-19	4	-95	-65	-96	-16	-29	-62	-109	33	-86	-30	-105	-24	-104	-69	-62	-1	-98	-13	-67	-73	-145	-77	1761	14070	294	-28063	-1054	-4599	-16402	3764	-81	-4981	-19225	-2870	-5211	-10493	-18645	-8550	302
0.395000	-23	41	88	-59	-109	-33	11	-15	-17	1	-70	-66	-95	-16	-29	-58	-99	36	-85	-35	-104	-24	-103	-74	-62	0	-99	-12	-70	-70	-145	-75	1417	14029	-1558	-28306	-1046	-3946	-18247	3588	1121	-4526	-20184	-2817	-5354	-10324	-18645	-8716	478
0.395833	-24	42	88	-56	-111	-32	12	-15	-17	4	-78	-65	-100	-13	-29	-60	-100	37	-84	-30	-105	-19	-101	-68	-62	0	-96	-15	-72	-70	-146	-76	1182	13969	-3639	-28546	-929	-3358	-19980	3225	2054	-4054	-20954	-2908	-5438	-10184	-18546	-8933	645
0.396667	-24	43	89	-59	-111	-32	13	-12	-14	6	-72	-64	-90	-13	-26	-59	-96	37	-86	-31	-107	-24	-111	-68	-61	0	-98	-13	-68	-68	-167	-73	1103	13872	-5895	-28779	-935	-2843	-21578	2663	2348	-3564	-21546	-3177	-5609	-10076	-18371	-9188	687
0.397500	-25	41	88	-61	-111	-30	15	-13	-19	5	-75	-78	-97	-16	-29	-58	-99	44	-86	-32	-109	-26	-100	-67	-61	-3	-100	-15	-74	-69	-147	-74	1253	13727	-8282	-29008	-757	-2385	-23006	1913	2627	-3082	-21962	-3616	-5347	-10009	-18166	-9480	675
0.398333	-27	42	84	-61	-109	-30	4	-13	-19	2	-75	-63	-98	-15	-31	-59	-100	34	-87	-33	-109	-24	-101	-69	-68	-4	-98	-14	-73	-72	-148	-77	1374	13528	-10748	-29235	-303	-2043	-24242	970	3435	-2611	-22224	-4213	-5058	-9987	-17965	-9802	631
0.399167	-28	38	84	-62	-111	-36	9	-19	-24	0	-77	-57	-99	-17	-33	-59	-101	33	-86	-33	-108	-22	-103	-69	-66	-4	-101	-14	-70	-70	-150	-76	862	13264	-13236	-29476	-1488	-1762	-25268	-149	2249	-2184	-22359	-4952	-6533	-10011	-17800	-10146	930
0.400000	-27	40	85	-58	-110	-32	10	-15	-19	3	-74	-64	-97	-15	-33	-60	-107	34	-85	-32	-107	-25	-103	-70	-65	-1	-100	-4	-72	-70	-149	-79	516	12920	-15671	-29686	-673	-1562	-26061	-1431	924	-1818	-22396	-5819	-5545	-10075	-17698	-10518	1094
0.400833	-28	42	86	-57	-111	-32	11	-16	-22	2	-75	-66	-98	-16	-31	-67	-103	35	-85	-31	-107	-25	-102	-73	-68	-4	-100	-14	-74	-72	-149	-77	365	12498	-17993	-29926	-274	-1461	-26607	-2863	926	-1540	-22374	-6793	-5038	-10189	-17719	-10898	970
0.401667	-27	42	87	-59	-109	-34	10	-15	-22	2	-73	-65	-97	-15	-31	-64	-101	35	-85	-33	-107	-38	-102	-70	-64	0	-97	-14	-75	-69	-149	-80	85	12005	-20099	-30150	-693	-1451	-26907	-4409	315	-1367	-22316	-7843	-4827	-10343	-17856	-11294	1044
0.402500	-26	44	89	-56	-111	-31	13	-12	-18	7	-73	-47	-96	-12	-29	-60	-78	36	-82	-29	-109	-22	-99	-67	-61	4	-97	-10	-73	-66	-146	-76	-135	11460	-21912	-30383	-796	-1548	-26967	-6059	-164	-1328	-22257	-8966	-4594	-10537	-18131	-11689	846
0.403333	-24	46	102	-52	-107	-29	15	-10	-57	6	-69	-64	-98	-11	-29	-59	-97	37	-83	-26	-102	-21	-96	-69	-62	4	-97	-10	-72	-59	-147	-75	-371	10883	-23366	-30581	-353	-1747	-26797	-7787	-327	-1437	-22225	-10094	-4317	-10766	-18556	-12087	607
0.404167	-24	44	90	-57	-109	-32	12	-11	-19	6	-74	-62	-85	-13	-26	-56	-100	35	-83	-32	-107	-21	-98	-67	-61	0	-98	-12	-74	-65	-147	-72	-479	10315	-24402	-30862	-972	-2070	-26413	-9575	-955	-1713	-22238	-11218	-5643	-11020	-19123	-12477	511
0.405000	-25	42	89	-72	-110	-32	13	-14	-21	3	-75	-62	-93	-12	-28	-59	-102	33	-91	-28	-104	-21	-99	-69	-63	2	-85	-13	-70	-66	-146	-73	-625	9773	-24961	-31099	-1039	-2514	-25833	-11385	-1551	-2144	-22304	-12336	-5448	-11300	-19816	-12859	490
0.405833	-28	39	85	-60	-111	-24	12	-14	-19	6	-76	-63	-98	-13	-91	-64	-104	33	-86	-30	-107	-22	-101	-69	-65	1	-97	-12	-73	-67	-148	-78	-753	9339	-25008	-31324	-573	-3081	-25099	-13187	-2097	-2739	-22432	-13333	-4408	-11599	-20620	-13217	-5
0.406667	-27	43	88	-69	-108	-33	11	-16	-24	3	-75	-64	-99	-13	-32	-63	-104	33	-88	-32	-108	-24	-102	-73	-67	-1	-101	-14	-75	-70	-152	-77	-781	9014	-24535	-31539	-1082	-3776	-24231	-14959	-1941	-3494	-22621	-14272	-4056	-11914	-21516	-13558	-108
0.407500	-30	38	87	-63	-114	-38	8	-17	-24	1	-76	-68	-100	-18	-33	-64	-102	33	-87	-32	-104	-25	-97	-69	-64	0	-99	-13	-77	-70	-148	-77	-857	8887	-23530	-31729	-1856	-4581	-23256	-16660	-1292	-4389	-22860	-15110	-4090	-12229	-22451	-13865	-100
0.408333	-27	36	91	-61	-112	-36	11	-15	-22	5	-73	-64	-98	-17	-29	-61	-99	37	-83	-33	-110	-23	-102	-69	-62	0	-99	-14	-72	-68	-147	-74	-882	8983	-22090	-31897	-1582	-5504	-22225	-18292	-1231	-5408	-23134	-15816	-3546	-12551	-23398	-14137	-239
0.409167	-26	42	91	-59	-109	-34	13	-13	-17	8	-72	-65	-97	-14	-28	-59	-97	37	-83	-35	-105	-22	-99	-66	-64	2	-97	-15	-72	-69	-147	-73	-861	9336	-20238	-32028	-1028	-6536	-21150	-19823	-752	-6531	-23426	-16395	-3436	-12876	-24311	-14369	-359
0.410000	-25	41	92	-47	-109	-33	15	-12	-17	8	-70	-63	-95	-12	-26	-58	-97	38	-83	-32	-103	-23	-100	-66	-46	1	-95	-12	-70	-68	-156	-70	-868	9957	-18065	-32125	-851	-7659	-20090	-21252	-242	-7728	-23709	-16853	-3862	-13202	-25156	-14575	-382
0.410833	-21	43	90	-59	-105	-29	17	-11	-14	7	-72	-67	-93	-9	-24	-72	-95	39	-82	-29	-102	-18	-96	-64	-60	3	-94	-11	-65	-78	-144	-68	-922	10881	-15681	-32174	-516	-8852	-19061	-22543	127	-8958	-23968	-17172	-3607	-13530	-25894	-14738	-313
0.411667	-19	29	89	-58	-105	-31	17	-9	-15	7	-70	-61	-92	-12	-25	-58	-101	36	-83	-29	-108	-19	-98	-68	-63	0	-96	-9	-67	-73	-145	-72	-980	12087	-13225	-32193	448	-10092	-18103	-23711	1463	-10203	-24175	-17378	-2837	-13869	-26493	-14877	-491
0.412500	-25	42	89	-59	-107	-38	16	-12	-19	1	-73	-63	-98	-19	-28	-60	-98	37	-82	-31	-105	-35	-100	-68	-67	0	-100	-12	-72	-70	-148	-74	-977	13559	-10816	-32160	-412	-11366	-17230	-24728	1663	-11431	-24316	-17477	-4283	-14211	-26925	-14979	-582
0.413333	-28	49	87	-60	-110	-36	10	-14	-18	4	-70	-60	-96	-14	-29	-61	-103	35	-82	-30	-108	-23	-100	-66	-62	4	-98	-10	-73	-69	-147	-74	-968	15258	-8594	-32082	-576	-12633	-16460	-25601	515	-12615	-24358	-17483	-4144	-14559	-27157	-15057	-397
0.414167	-22	43	88	-60	-108	-32	11	-17	-12	4	-69	-65	-96	-16	-29	-58	-72	36	-83	-30	-107	-25	-103	-69	-63	0	-98	-11	-72	-72	-146	-75	-981	17095	-6679	-31976	566	-13879	-15808	-26332	1087	-13724	-24300	-17423	-3736	-14925	-27188	-15115	-643
0.415000	-16	50	88	-59	-105	-36	12	-15	-22	2	-72	-65	-99	-17	-31	-63	-98	34	-77	-34	-109	-26	-102	-69	-63	-3	-98	3	-75	-73	-149	-77	-929	19122	-5174	-31836	861	-15075	-15273	-26914	1364	-14734	-24130	-17315	-3858	-15306	-27013	-15167	-649
0.415833	-35	40	86	-62	-110	-40	-11	-18	-24	2	-73	-66	-104	-17	-29	-60	-101	35	-83	-32	-108	-25	-104	-68	-63	0	-94	-11	-79	-65	-147	-73	-855	21188	-4170	-31675	860	-16184	-14871	-27350	1855	-15626	-23842	-17173	-4080	-15694	-26629	-15212	-538
0.416667	-26	42	88	-59	-111	-32	13	-12	-14	6	-70	-64	-98	-15	-29	-58	-98	40	-82	-31	-107	-24	-101	-66	-59	3	-96	-10	-70	-69	-149	-72	-865	23237	-3736	-31507	898	-17199	-14578	-27638	1997	-16394	-23444	-17025	-3915	-16104	-26050	-15269	-417
0.417500	-26	42	88	-61	-114	-36	11	-14	-15	7	-72	-63	-87	-13	-30	-60	-99	37	-82	-32	-105	-23	-101	-66	-61	2	-98	-12	-70	-70	-145	-73	-938	25174	-3899	-31338	346	-18083	-14395	-27789	1377	-17031	-22939	-16888	-4574	-16529	-25299	-15337	-499
0.418333	-25	44	105	-59	-109	-33	16	-13	-18	6	-70	-66	-96	-13	-29	-58	-101	36	-73	-31	-104	-23	-101	-68	-63	5	-99	-11	-74	-73	-149	-76	-971	26933	-4663	-31180	261	-18858	-14307	-27794	739	-17535	-22347	-16781	-4541	-16971	-24408	-15428	-277
0.419167	-28	40	84	-64	-112	-34	9	-13	-19	5	-74	-52	-97	-15	-31	-56	-101	33	-86	-34	-104	-25	-104	-68	-63	0	-100	-12	-73	-75	-148	-76	-973	28431	-5981	-31055	1096	-19494	-14293	-27698	528	-17908	-21673	-16706	-3665	-17420	-23394	-15548	-329
0.420000	-21	44	85	-60	-109	-31	13	-12	-18	6	-73	-64	-93	-14	-28	-52	-95	37	-82	-41	-104	-22	-100	-69	-62	-3	-97	-14	-70	-72	-147	-74	-906	29614	-7800	-30948	1519	-19984	-14330	-27413	471	-18169	-20952	-16686	-3377	-17874	-22303	-15721	-391
0.420833	-26	38	84	-60	-131	-38	11	-15	-19	5	-73	-66	-88	-16	-30	-59	-101	34	-86	-33	-108	-25	-104	-69	-64	-3	-100	-13	-75	-70	-148	-75	-804	30422	-10023	-30891	1004	-20337	-14408	-27034	524	-18296	-20197	-16714	-3791	-18326	-21162	-15888	-267
0.421667	-24	43	82	-63	-109	-34	11	-15	-21	9	-73	-66	-102	-15	-30	-59	-100	34	-86	-34	-107	-24	-99	-70	-63	-1	-102	-12	-67	-70	-147	-75	-746	30818	-12528	-30875	650	-20556	-14490	-26538	-372	-18342	-19434	-16787	-3615	-18783	-19994	-16108	-223
0.422500	-26	41	86	-56	-108	-34	15	-12	-15	6	-72	-63	-100	-14	-28	-60	-101	35	-86	-30	-103	-22	-100	-68	-62	0	-98	-10	-68	-68	-149	-75	-734	30757	-15166	-30906	868	-20657	-14567	-25935	-762	-18298	-18654	-16915	-3112	-19225	-18839	-16359	-164
0.423333	-21	41	85	-53	-110	-34	10	-15	-21	4	-75	-63	-97	-14	-25	-61	-102	33	-85	-33	-108	-25	-104	-73	-64	-1	-100	-13	-70	-69	-150	-76	-613	30229	-17803	-30985	839	-20661	-14623	-25244	-259	-18195	-17908	-17082	-2900	-19657	-17729	-16638	-76
0.424167	-29	42	84	-62	-121	-36	10	-15	-22	3	-75	-65	-98	-14	-30	-63	-103	32	-85	-32	-103	-21	-99	-70	-62	-28	-101	-14	-67	-70	-149	-75	-473	29216	-20287	-31097	824	-20577	-14629	-24463	344	-18062	-17193	-17281	-2477	-20066	-16682	-16937	-73
0.425000	-28	42	86	-60	-112	-39	11	-14	-17	4	-72	-64	-95	-15	-29	-62	-103	34	-84	-36	-105	-24	-105	-69	-65	-3	-101	-13	-72	-67	-151	-77	-468	27717	-22485	-31239	1166	-20435	-14584	-23615	1576	-17900	-16522	-17500	-1424	-20454	-15711	-17240	-47
0.425833	-11	43	86	-61	-109	-75	9	-13	-19	1	-72	-65	-98	-16	-29	-59	-101	35	-85	-35	-107	-23	-102	-69	-64	0	-99	-14	-74	-72	-148	-76	-659	25714	-24244	-31401	418	-20252	-14463	-22713	2157	-17733	-15905	-17729	-2141	-20804	-14833	-17550	-51
0.426667	-25	43	86	-61	-112	-34	11	-14	-15	5	-73	-66	-95	-36	-29	-60	-102	29	-84	-35	-111	-24	-122	-70	-63	-1	-100	-15	-73	-69	-148	-77	-642	23330	-25461	-31565	-205	-20055	-14272	-21781	91	-17576	-15341	-17952	-1921	-21125	-14046	-17852	15
0.427500	-22	42	86	-62	-109	-32	11	-40	-19	3	-75	-64	-94	-15	-29	-59	-100	36	-87	-33	-107	-22	-100	-68	-65	-7	-100	-13	-74	-73	-149	-75	-521	20551	-26043	-31713	756	-19827	-14013	-20832	-240	-17442	-14826	-18159	-331	-21416	-13361	-18132	-202
0.428333	-26	42	86	-57	-109	-32	11	-13	-16	6	-73	-63	-98	-18	-27	-57	-100	36	-83	-31	-104	-21	-97	-68	-61	1	-97	-13	-70	-65	-145	-73	-574	17420	-25938	-31849	285	-19674	-13683	-19888	-292	-17335	-14359	-18339	-73	-21680	-12776	-18386	-127
0.429167	-21	47	89	-62	-109	-30	12	-15	-19	5	-69	-63	-92	-14	-27	-57	-97	37	-81	-33	-104	-22	-100	-68	-64	1	-97	-10	-69	-64	-145	-72	-555	14035	-25128	-31954	284	-19526	-13285	-18962	32	-17268	-13944	-18488	537	-21887	-12289	-18598	-49
0.430000	-22	44	93	-57	-107	-29	15	-11	-16	10	-69	-61	-93	-12	-25	-57	-97	38	-80	-50	-101	-19	-98	-66	-62	4	-96	-9	-68	-65	-145	-73	-410	10433	-23598	-32017	807	-19416	-12857	-18081	577	-17238	-13569	-18600	1539	-22064	-11890	-18777	-81
0.430833	-22	47	92	-43	-94	-30	13	-12	-15	10	-69	-62	-94	-11	-25	-56	-97	41	-81	-31	-103	-14	-98	-70	-60	2	-95	-12	-69	-66	-143	-68	-310	6663	-21412	-32047	628	-19364	-12334	-17263	964	-17250	-13228	-18668	1241	-22203	-11572	-18907	-174
0.431667	-24	44	90	-59	-108	-31	16	-13	-16	5	-64	-62	-93	-15	-28	-59	-100	37	-81	-33	-117	-22	-100	-69	-64	1	-98	-14	-69	-69	-147	-78	-334	2823	-18651	-32035	173	-19365	-11810	-16518	774	-17304	-12927	-18721	1390	-22308	-11334	-18994	69
0.432500	-24	43	88	-62	-114	-39	8	-17	-22	5	-77	-59	-97	-17	-31	-59	-102	39	-85	-33	-107	-27	-102	-70	-64	9	-101	-14	-74	-68	-145	-77	-344	-1021	-15415	-31989	728	-19407	-11269	-15869	1404	-17386	-12643	-18696	2811	-22369	-11149	-19023	-101
0.433333	-25	40	107	-60	-110	-32	10	-15	-18	3	-74	-66	-98	-17	-29	-61	-102	35	-84	-33	-107	-18	-101	-39	-65	2	-100	-14	-73	-70	-142	-75	-268	-4789	-11821	-31909	775	-19487	-10721	-15312	1740	-17485	-12385	-18652	3208	-22389	-11020	-19009	-211
0.434167	-23	40	88	-81	-111	-33	9	-13	22	6	-70	-62	-95	-15	-25	-57	-103	35	-85	-33	-107	-21	-102	-69	-64	3	-99	-11	-67	-67	-146	-76	-46	-8423	-8023	-31810	490	-19609	-10188	-14864	2450	-17602	-12149	-18577	3133	-22369	-10944	-18950	34
0.435000	-28	42	90	-58	-110	-32	30	-15	-21	7	-74	-61	-97	-7	-27	-61	-100	43	-82	-31	-104	-22	-102	-70	-61	1	-98	-13	-74	-68	-139	-76	189	-11886	-4131	-31693	131	-19754	-9683	-14531	3035	-17764	-11934	-18485	3354	-22321	-10899	-18864	26
0.435833	-26	42	86	-57	-121	-30	12	-12	-18	7	-72	-61	-95	-13	-28	-59	-102	35	-85	-30	-103	-22	-101	-67	-62	3	-97	-11	-72	-69	-156	-75	80	-15156	-314	-31579	107	-19915	-9214	-14309	3259	-17865	-11729	-18371	3371	-22241	-10889	-18739	42
0.436667	-22	43	90	-57	-109	-32	15	-12	-18	7	-70	-60	-88	-14	-26	-58	-99	39	-81	-28	-103	-19	-97	-67	-65	1	-98	-8	-72	-66	-145	-73	-48	-18182	3253	-31473	216	-20075	-8795	-14205	3078	-17992	-11556	-18261	3179	-22136	-10902	-18598	106
0.437500	-25	42	90	-57	-112	-33	13	-11	-13	7	-70	-61	-99	-15	-27	-58	-105	35	-84	-28	-107	-19	-98	-86	-62	2	-97	-10	-73	-67	-146	-74	-32	-20934	6429	-31400	491	-20231	-8435	-14206	2741	-18111	-11401	-18136	3110	-22011	-10934	-18446	151
0.438333	-24	43	90	-58	-109	-34	11	-13	-18	5	-70	-56	-96	-15	-26	-59	-100	37	-83	-32	-105	-21	-97	-68	-65	1	-97	-13	-74	-68	-146	-74	17	-23396	9097	-31354	837	-20375	-8142	-14311	3049	-18222	-11278	-18021	3185	-21888	-10981	-18297	151
0.439167	-25	42	87	-61	-110	-35	23	-14	-19	5	-74	-64	-98	-16	-29	-62	-101	35	-82	-32	-109	-21	-100	-70	-65	0	-102	-13	-73	-72	-150	-76	-26	-25554	11176	-31346	50	-20502	-7900	-14507	3329	-18324	-11173	-17916	1814	-21764	-11035	-18143	58
0.440000	-29	41	86	-61	-115	-36	8	-16	-18	3	-75	-61	-98	-18	-30	-62	-105	30	-87	-33	-112	-26	-104	-75	-67	-1	-101	-15	-74	-74	-149	-81	-45	-27408	12590	-31382	-1397	-20610	-7737	-14783	880	-18416	-11099	-17826	197	-21658	-11087	-18000	239
0.440833	-28	36	86	-74	-113	-39	7	-18	-24	0	-75	-70	-99	-21	-34	-62	-105	25	-87	-33	-107	-24	-100	-70	-69	0	-100	-13	-76	-74	-150	-80	5	-28973	13301	-31463	-197	-20688	-7625	-15123	-170	-18509	-11049	-17743	605	-21575	-11132	-17890	170
0.441667	-25	41	85	-62	-115	-24	8	-17	-21	2	-74	-65	-105	-17	-31	-63	-101	32	-87	-32	-110	-25	-101	-72	-66	-4	-100	-11	-76	-72	-151	-78	-108	-30239	13295	-31585	-96	-20758	-7569	-15515	-764	-18596	-11020	-17679	-500	-21530	-11161	-17771	69
0.442500	-23	22	88	-58	-108	-33	15	-23	-19	6	-72	-66	-94	-11	-28	-60	-100	33	-82	-30	-103	-22	-98	-59	-62	-1	-98	-10	-70	-69	-144	-75	-143	-31233	12564	-31742	-99	-20807	-7556	-15959	-1414	-18697	-11011	-17627	-1368	-21529	-11180	-17687	93
0.443333	-25	41	89	-60	-110	-32	18	-11	-16	5	-69	-62	-94	-13	-22	-58	-100	34	-80	-33	-103	-33	-96	-65	-67	0	-97	-12	-72	-68	-145	-75	-119	-31986	11174	-31934	-121	-20857	-7576	-16433	-1920	-18823	-11020	-17593	-1724	-21599	-11185	-17636	173
0.444167	-21	44	89	-56	-98	-32	13	-11	-19	2	-73	-64	-96	-13	-30	-55	-98	35	-82	-30	-103	-22	-98	-65	-64	-4	-97	-9	-72	-70	-147	-76	-137	-32391	9210	-32140	-246	-20922	-7647	-16942	-2188	-18981	-11042	-17572	-2501	-21728	-11172	-17609	522
0.445000	-26	40	88	-57	-108	-30	16	-11	-19	0	-72	-63	-92	-14	-28	-57	-103	34	-83	-30	-107	-24	-101	-67	-60	0	-98	-10	-69	-94	-146	-78	-68	-32573	6744	-32361	-886	-21027	-7718	-17472	-3140	-19177	-11061	-17560	-3668	-21959	-11132	-17598	948
0.445833	-23	42	89	-72	-111	-31	10	-12	-21	3	-73	-63	-92	-12	-29	-57	-101	34	-88	-30	-105	-25	-101	-68	-65	-3	-99	-12	-74	-69	-147	-75	30	-32655	3892	-32583	-114	-21129	-7787	-17997	-3152	-19431	-11078	-17561	-3033	-22265	-11068	-17607	594
0.446667	-24	43	89	-59	-111	-33	-6	-13	-18	5	-74	-64	-97	-15	-28	-82	-79	34	-84	-34	-105	-23	-103	-67	-60	-4	-97	-14	-72	-69	-146	-76	88	-32676	786	-32675	293	-21300	-7849	-18538	-2694	-19741	-11078	-17572	-2612	-22657	-10983	-17637	321
0.447500	-22	42	88	-57	-110	-32	10	-13	-18	4	-73	-66	-96	-16	-31	-59	-102	32	-82	-38	-107	-24	-105	-67	-63	-7	-100	-15	-74	-69	-147	-75	111	-32714	-2447	-32743	-245	-21529	-7897	-19081	-1731	-20116	-11063	-17593	-2824	-23139	-10874	-17670	441
0.448333	-23	44	87	-60	-109	-33	10	-9	-19	3	-72	-67	-95	-13	-32	-60	-100	30	-85	-33	-109	-26	-100	-68	-65	-4	-101	-14	-76	-73	-151	-76	176	-32577	-5665	-32743	-540	-21827	-7909	-19628	-847	-20565	-11017	-17631	-2740	-23704	-10749	-17716	245
0.449167	-25	29	86	-62	-110	-38	7	-13	-23	-3	-76	-66	-96	-15	-29	-60	-102	30	-84	-33	-120	-23	-103	-66	-64	0	-97	-11	-65	-68	-127	-72	296	-32300	-8743	-32757	-120	-22203	-7882	-20175	-136	-21081	-10937	-17675	-2222	-24330	-10601	-17753	180
0.450000	-24	43	88	-60	-108	-32	15	-12	-15	3	-74	-65	-94	-14	-28	-59	-108	34	-84	-30	-102	-23	-101	-68	-62	0	-98	-13	-68	-67	-145	-73	313	-31901	-11600	-32752	113	-22670	-7813	-20720	300	-21664	-10823	-17736	-1993	-25018	-10442	-17792	96
0.450833	-21	38	88	-57	-108	-31	15	-12	-14	5	-70	-62	-92	-10	-26	-57	-96	33	-82	-31	-102	-21	-101	-67	-52	1	-97	0	-69	-67	-144	-73	308	-31410	-14136	-32747	564	-23191	-7703	-21262	277	-22298	-10668	-17804	-2217	-25751	-10271	-17825	46
0.451667	-23	44	88	-58	-108	-32	12	-13	-16	3	-70	-64	-93	-12	-29	-58	-90	38	-77	-31	-104	-22	-100	-67	-64	-1	-99	-11	-70	-69	-146	-73	346	-30835	-16280	-32757	1200	-23796	-7546	-21800	286	-23007	-10489	-17896	-2211	-26510	-10098	-17852	47
0.452500	-24	40	88	-60	-111	-34	17	-15	-17	2	-73	-64	-96	-19	-32	-62	-105	32	-85	-32	-109	-28	-103	-67	-65	1	-100	-13	-73	-70	-149	-76	308	-30179	-17986	-32741	1195	-24474	-7349	-22337	1198	-23746	-10274	-18022	-2164	-27271	-9925	-17868	-33
0.453333	-25	44	84	-60	-107	-27	12	-16	-19	5	-73	-65	-95	-16	-31	-67	-98	35	-84	-30	-104	-23	-100	-64	-63	-1	-100	-13	-70	-66	-146	-73	209	-29429	-19202	-32758	-105	-25217	-7106	-22862	231	-24517	-10028	-18159	-2960	-28009	-9746	-17873	124
0.454167	-26	42	82	-58	-108	-32	11	-17	-21	4	-73	-65	-96	-16	-29	-61	-99	34	-84	-32	-107	-22	-102	-70	-64	0	-100	-14	-69	-69	-139	-76	206	-28589	-19949	-32741	999	-25984	-6830	-23383	-529	-25290	-9762	-18319	-1464	-28707	-9597	-17868	2
0.455000	-22	45	85	-61	-99	-32	11	-16	-16	5	-69	-64	-93	-16	-19	-56	-98	36	-84	-31	-102	-23	-102	-69	-62	0	-98	-11	-76	-69	-144	-72	201	-27667	-20226	-32761	1140	-26791	-6527	-23879	-419	-26057	-9479	-18506	-1026	-29342	-9431	-17849	-128
0.455833	-25	44	85	-61	-113	-32	12	-15	-18	4	-69	-67	-99	-17	-30	-58	-99	37	-59	-48	-107	-23	-100	-69	-61	0	-97	-12	-74	-65	-145	-76	116	-26646	-20073	-32745	903	-27605	-6205	-24378	-470	-26792	-9193	-18714	-591	-29901	-9287	-17824	-97
0.456667	-26	43	84	-63	-110	-28	11	-16	-21	3	-76	-67	-95	-16	-30	-59	-100	27	-88	-33	-107	-24	-102	-72	-63	-1	-101	-12	-70	-69	-147	-75	77	-25534	-19539	-32761	555	-28402	-5879	-24867	-504	-27484	-8916	-18943	-396	-30364	-9153	-17793	-77
0.457500	-26	42	81	-62	-113	-35	9	-15	-22	3	-72	-66	-101	-21	-33	-60	-104	35	-86	-31	-108	-23	-99	-68	-62	2	-98	-13	-72	-72	-155	-73	25	-24335	-18683	-32728	637	-29163	-5540	-25284	-718	-28106	-8640	-19191	-139	-30723	-9026	-17759	-82
0.458333	-27	41	84	-62	-109	-31	13	-17	-9	4	-73	-64	-70	-16	-31	-61	-101	34	-78	-33	-107	-24	-101	-73	-63	2	-98	-13	-72	-72	-148	-75	-22	-23061	-17592	-32652	-276	-29869	-5217	-25692	-1749	-28651	-8386	-19454	-511	-30975	-8909	-17723	-46
0.459167	-21	43	85	-60	-110	-36	11	-16	-19	3	-73	-66	-94	-15	-29	-59	-100	35	-86	-31	-105	-24	-100	-72	-64	1	-100	1	-74	-69	-147	-51	-32	-21716	-16336	-32552	-63	-30502	-4907	-26062	-2401	-29100	-8159	-19726	1003	-31109	-8794	-17689	39
0.460000	-24	41	84	-60	-110	-36	11	-22	-18	6	-70	-65	-96	-17	-29	-60	-101	30	-90	-31	-110	-23	-102	-72	-63	0	-99	-13	-73	-72	-146	-87	-11	-20319	-14989	-32461	644	-31044	-4622	-26388	-2731	-29430	-7963	-19995	2447	-31133	-8681	-17665	-167
0.460833	-23	52	86	-62	-109	-34	12	-16	-21	3	-74	-66	-97	-16	-30	-61	-113	33	-91	-36	-104	-25	-100	-72	-64	0	-101	-14	-73	-72	-147	-75	-7	-18860	-13630	-32387	397	-31486	-4363	-26664	-2245	-29684	-7802	-20259	2763	-31049	-8566	-17644	-77
0.461667	-27	42	84	-61	-109	-27	12	-16	-17	4	-74	-64	-98	-15	-30	-62	-102	30	-90	-33	-107	-24	-101	-69	-64	0	-100	-12	-74	-69	-149	-70	1	-17379	-12320	-32335	-155	-31821	-4146	-26887	-1580	-29768	-7673	-20510	3008	-30862	-8445	-17635	-132
0.462500	-24	42	86	-57	-110	-31	10	-15	-19	4	-69	-61	-96	-15	-29	-59	-101	35	-84	-30	-104	-21	-100	-70	-66	2	-97	-11	-73	-72	-143	-75	125	-15883	-11119	-32313	-236	-32043	-3950	-27054	-1485	-29815	-7583	-20744	3656	-30586	-8319	-17631	-200
0.463333	-23	44	90	-58	-105	-30	16	-11	-19	6	-69	-61	-92	-14	-30	-59	-101	36	-83	-28	-103	-21	-99	-70	-61	4	-97	-10	-69	-69	-149	-76	148	-14397	-10077	-32312	-51	-32148	-3805	-27162	-1635	-29713	-7528	-20953	4249	-30241	-8186	-17645	-168
0.464167	-21	45	88	-59	-102	-32	11	-13	-17	7	-72	-62	-95	-11	-29	-58	-101	36	-83	-29	-104	-22	-107	-69	-65	0	-96	-11	-72	-73	-174	-75	156	-12936	-9223	-32348	16	-32151	-3696	-27212	-1739	-29511	-7510	-21131	4861	-29840	-8053	-17663	-189
0.465000	-24	40	86	-61	-110	-33	11	-12	-15	4	-72	-65	-100	-16	-32	-61	-100	33	-86	-32	-107	-23	-101	-68	-64	0	-99	-12	-75	-77	-151	-76	167	-11531	-8569	-32391	153	-32036	-3622	-27205	-1427	-29224	-7523	-21277	5588	-29395	-7919	-17700	-199
0.465833	-25	38	91	-65	-114	-38	9	-16	-19	2	-72	-67	-94	-17	-32	-84	-102	30	-87	-34	-105	-13	-100	-66	-63	1	-96	-13	-76	-70	-149	-74	81	-10131	-8118	-32466	587	-31822	-3584	-27135	-310	-28858	-7561	-21373	6031	-28924	-7781	-17743	-328
0.466667	-25	42	84	-61	-110	-33	11	-14	-19	2	-70	-64	-97	-16	-33	-60	-101	34	-85	-33	-108	-23	-100	-69	-67	-3	-99	-14	-74	-74	-147	-74	-5	-8818	-7864	-32533	-766	-31532	-3578	-27012	-921	-28438	-7625	-21438	4601	-28448	-7651	-17795	-183
0.467500	-27	39	85	-59	-99	-32	13	-13	-19	1	-66	-64	-96	-12	-31	-61	-105	30	-84	-33	-108	-23	-99	-69	-66	-1	-87	-13	-72	-70	-128	-74	-40	-7574	-7795	-32607	-253	-31175	-3603	-26835	-1982	-27969	-7704	-21449	5386	-27979	-7534	-17850	-139
0.468333	-22	41	89	-58	-109	-35	13	-11	-17	2	-72	-60	-95	-7	-29	-60	-100	35	-85	-29	-105	-21	-97	-67	-66	-1	-97	-11	-70	-67	-147	-74	-11	-6402	-7873	-32707	343	-30755	-3650	-26614	-1737	-27476	-7801	-21423	5464	-27535	-7436	-17913	-289
0.469167	-27	44	74	-58	-107	-31	15	-12	-19	7	-69	-62	-94	-11	-29	-60	-100	34	-82	-30	-107	-21	-108	-63	-63	-3	-95	-11	-68	-69	-142	-73	56	-5329	-8075	-32729	231	-30306	-3718	-26341	-1804	-26970	-7913	-21346	5015	-27128	-7364	-17973	-124
0.470000	-22	44	90	-56	-109	-32	17	-10	-9	8	-65	-58	-93	-11	-25	-17	-100	36	-80	-28	-102	-21	-96	-66	-61	2	-94	-8	-69	-68	-141	-70	95	-4329	-8358	-32761	-3	-29831	-3815	-26032	-1734	-26480	-8030	-21235	4211	-26771	-7326	-18028	-103
0.470833	-16	42	91	-56	-107	-28	17	-9	-17	6	-69	-60	-92	-46	-30	-58	-103	39	-80	-28	-103	-16	-96	-70	-45	3	-94	-8	-69	-68	-149	-73	16	-3416	-8690	-32749	107	-29371	-3914	-25692	-1419	-26002	-8158	-21091	3690	-26465	-7322	-18080	-105
0.471667	-26	44	118	-55	-110	-31	13	-12	-19	7	-68	-59	-95	-11	-28	-60	-102	40	-82	-29	-107	-19	-97	-67	-61	1	-94	-11	-70	-67	-147	-73	-46	-2589	-9036	-32767	-578	-28931	-4037	-25328	-945	-25579	-8298	-20913	1947	-26215	-7365	-18120	-78
0.472500	-24	42	91	-58	-112	-33	12	-12	-23	4	-73	-63	-99	-15	-31	-64	-102	33	-83	-41	-110	-24	-99	-68	-67	0	-99	-13	-76	-75	-151	-69	-19	-1849	-9365	-32759	-174	-28527	-4166	-24945	225	-25219	-8449	-20714	1227	-26021	-7456	-18145	52
0.473333	-27	41	88	-61	-114	-35	11	-13	-22	3	-75	-64	-95	-16	-32	-65	-107	34	-86	-34	-112	-25	-95	-72	-66	-3	-101	-16	-78	-73	-151	-77	-28	-1177	-9641	-32767	880	-28175	-4303	-24546	1341	-24900	-8607	-20473	492	-25873	-7589	-18149	-130
0.474167	-28	40	84	-61	-115	-49	9	-15	-21	3	-75	-69	-100	-16	-30	-64	-104	34	-125	-36	-109	-24	-99	-72	-64	0	-101	-15	-72	-70	-148	-74	-101	-603	-9845	-32721	971	-27885	-4450	-24135	2148	-24640	-8773	-20262	-938	-25776	-7759	-18129	-21
0.475000	-28	38	80	-62	-110	-35	16	-14	-21	5	-72	-65	-98	-16	-28	-62	-103	33	-91	-34	-107	-24	-98	-69	-64	0	-100	-7	-75	-68	-148	-72	-115	-92	-9972	-32607	463	-27660	-4605	-23725	3145	-24450	-8943	-20011	-2150	-25719	-7969	-18080	33
0.475833	-25	41	86	-59	-107	-36	13	-14	-21	3	-76	-62	-95	-13	-27	-61	-96	34	-82	-32	-108	-21	-97	-70	-65	0	-99	-16	-72	-67	-145	-70	-90	362	-10009	-32444	447	-27509	-4761	-23319	3652	-24304	-9120	-19758	-2518	-25690	-8205	-18011	25
0.476667	-27	40	87	-58	-107	-30	17	-12	-21	6	-70	-59	-95	-12	-27	-61	-104	32	-85	-30	-103	-21	-98	-70	-63	3	-96	-12	-70	-68	-145	-64	-136	744	-9966	-32238	572	-27421	-4924	-22919	3797	-24207	-9297	-19505	-2800	-25686	-8466	-17907	115
0.477500	-23	36	90	-57	-111	-29	13	-16	-17	6	-68	-60	-97	-12	-28	-59	-102	35	-83	-26	-103	-14	-102	-69	-64	3	-98	-9	-72	-79	-148	-72	-223	1084	-9846	-31990	471	-27389	-5089	-22536	3379	-24178	-9469	-19250	-3161	-25690	-8728	-17779	86
0.478333	-25	43	90	-58	-109	-31	15	-8	-22	7	-72	-61	-95	-14	-29	-60	-100	9	-84	-30	-105	-19	-97	-67	-62	3	-98	-11	-73	-69	-147	-75	-258	1367	-9664	-31709	490	-27401	-5244	-22169	2814	-24167	-9635	-18998	-2971	-25693	-8975	-17627	51
0.479167	-25	47	90	-56	-104	-33	11	-12	-19	6	-73	-60	-95	-15	-27	-59	-95	36	-109	-29	-103	-22	-99	-69	-61	2	-98	-9	-75	-68	-145	-72	-241	1610	-9446	-31399	921	-27440	-5395	-21818	3473	-24173	-9784	-18748	-2152	-25684	-9198	-17448	30
0.480000	-26	44	89	-60	-108	-5	16	-13	-21	3	-72	-10	-105	-15	-27	-60	-98	34	-82	-30	-102	-21	-99	-68	-63	4	-97	-12	-75	-69	-147	-74	-247	1825	-9204	-31056	-158	-27484	-5530	-21489	3488	-24187	-9904	-18498	-3290	-25650	-9381	-17253	-13
0.480833	-28	42	86	-61	-112	-33	10	-16	-18	3	-74	-62	-109	-15	-28	-59	-105	29	-85	-32	-109	-23	-101	-70	-67	0	-100	-14	-74	-70	-147	-77	-241	2005	-8965	-30697	-404	-27517	-5645	-21190	2044	-24197	-9989	-18249	-2686	-25593	-9502	-17042	28
0.481667	-25	38	86	-63	-112	-33	12	-16	-19	3	-75	-66	-96	-15	-25	-60	-103	32	-85	-32	-105	-25	-101	-70	-65	0	-99	-14	-72	-73	-150	-76	-269	2168	-8745	-30331	-52	-27510	-5731	-20912	1981	-24182	-10030	-17999	-1633	-25500	-9554	-16818	-163
0.482500	-26	40	98	-60	-109	-34	13	-14	-19	7	-74	-65	-96	-13	-26	-60	-101	37	-84	-31	-107	-22	-99	-67	-65	4	-97	-14	-72	-67	-148	-74	-328	2319	-8566	-29961	-327	-27445	-5783	-20658	1811	-24134	-10009	-17740	-1317	-25367	-9515	-16585	0
0.483333	-26	46	88	-58	-107	-28	16	-10	-18	13	-76	-62	-97	-11	-29	-57	-100	40	-83	-23	-107	-21	-98	-67	-64	4	-97	-13	-68	-63	-147	-70	-321	2461	-8431	-29600	-108	-27318	-5792	-20432	2039	-24046	-9929	-17492	-1270	-25205	-9397	-16358	68
0.484167	-25	44	87	-57	-101	-34	12	-10	-17	8	-73	-63	-93	-11	-27	-58	-101	43	-83	-30	-103	-21	-102	-67	-67	3	-96	-10	-66	-67	-146	-75	-252	2601	-8384	-29253	-45	-27100	-5752	-20232	2077	-23898	-9772	-17229	-987	-25010	-9181	-16142	69
0.485000	-24	49	86	-57	-111	-30	12	-14	-39	7	-76	-57	-98	-12	-27	-57	-102	40	-84	-28	-104	-22	-98	-66	-65	1	-101	3	-73	-69	-147	-72	-333	2745	-8392	-28932	-938	-26781	-5653	-20046	1418	-23720	-9538	-16968	-1982	-24776	-8874	-15935	139
0.485833	-23	43	87	-60	-110	-30	11	-13	-17	8	-74	-64	-94	-10	-30	-57	-115	37	-86	-28	-105	-24	-98	-66	-60	-6	-100	-11	-69	-68	-145	-75	-331	2904	-8465	-28647	-1026	-26359	-5487	-19885	382	-23468	-9218	-16698	-2019	-24520	-8473	-15747	363
0.486667	-25	42	87	-58	-108	-23	12	-13	-22	8	-70	-62	-94	-10	-27	-56	-97	39	-82	-29	-102	-21	-98	-66	-64	1	-97	-11	-69	-64	-144	-73	-149	3088	-8599	-28400	36	-25827	-5244	-19750	-76	-23158	-8811	-16426	-437	-24240	-7987	-15582	144
0.487500	-28	43	88	-58	-111	-31	13	-13	-22	8	-74	-63	-96	-12	-30	-62	-100	38	-82	-28	-105	-24	-99	-68	-61	1	-111	-3	-73	-68	-147	-76	-73	3288	-8784	-28200	46	-25188	-4945	-19612	-218	-22794	-8318	-16156	914	-23949	-7428	-15440	185
0.488333	-27	44	89	-56	-110	-30	11	-15	-16	7	-67	-62	-95	-9	-29	-60	-100	37	-80	-26	-104	-24	-100	-68	-62	3	-98	-10	-69	-70	-145	-73	-12	3514	-9005	-28053	-479	-24460	-4566	-19494	-65	-22372	-7741	-15891	1594	-23651	-6802	-15324	297
0.489167	-22	46	90	-52	-109	-32	12	-12	-17	8	-70	-62	-95	-14	-29	-58	-97	40	-82	-27	-101	-29	-97	-65	-62	2	-96	-8	-55	-70	-145	-73	11	3763	-9236	-27959	-539	-23636	-4106	-19382	-198	-21903	-7092	-15622	2490	-23349	-6141	-15234	220
0.490000	-24	50	86	-57	-113	-34	11	-15	-18	6	-70	-63	-95	10	-29	-57	-101	37	-84	-30	-105	-24	-98	-69	-64	1	-95	-10	-74	-67	-144	-75	-15	4042	-9471	-27914	-289	-22739	-3589	-19283	-75	-21399	-6386	-15382	3481	-23057	-5449	-15177	199
0.490833	-24	44	88	-60	-109	-35	11	-16	-21	4	-73	-65	-83	-15	-27	-59	-99	32	-83	-29	-104	-22	-91	-66	-59	3	-96	-11	-69	-68	-144	-73	8	4328	-9689	-27928	-141	-21782	-3020	-19184	-118	-20864	-5628	-15110	4378	-22774	-4748	-15138	187
0.491667	-17	43	85	-58	-111	-34	12	-13	-15	6	-72	-61	-96	-11	-28	-59	-98	36	-82	-31	-105	-21	-97	-67	-63	1	-97	-12	-67	-69	-144	-74	26	4637	-9873	-27987	-65	-20794	-2412	-19088	-597	-20309	-4839	-14924	5180	-22509	-4049	-15124	127
0.492500	-17	44	88	-59	-109	-32	11	-15	-18	1	-74	-65	-94	-15	-30	-58	-104	36	-85	-33	-104	-24	-99	-72	-65	-3	-109	-13	-76	-72	-145	-75	-16	4946	-9998	-28083	317	-19793	-1761	-18992	-101	-19747	-4029	-14724	6031	-22270	-3375	-15129	20
0.493333	-25	42	87	-60	-109	-34	10	-4	-18	4	-73	-67	-94	-17	-30	-61	-101	33	-84	-30	-107	-23	-99	-72	-61	0	-100	-11	-70	-72	-146	-77	22	5257	-10060	-28212	-337	-18798	-1111	-18893	30	-19171	-3215	-14551	5258	-22044	-2745	-15140	-98
0.494167	-29	63	89	-59	-109	-32	9	-19	-18	4	-74	-63	-95	-15	-31	-61	-99	33	-83	-25	-107	-22	-100	-72	-66	-11	-97	-9	-74	-68	-148	-74	77	5566	-10048	-28363	-1074	-17824	-462	-18795	-1849	-18612	-2419	-14398	5107	-21845	-2162	-15160	-10
0.495000	-26	39	95	-61	-109	-31	12	-16	-18	3	-72	-66	-94	-14	-30	-61	-99	35	-85	-32	-104	-19	-99	-72	-64	0	-98	-11	-73	-70	-146	-77	17	5837	-9956	-28529	-288	-16893	163	-18691	-2056	-18065	-1664	-14276	5744	-21665	-1654	-15179	-55
0.495833	-26	44	89	-60	-110	-33	10	-16	-16	6	-69	-64	-82	-15	-31	-57	-96	34	-83	-31	-113	-22	-97	-70	-61	1	-97	-7	-70	-69	-144	-73	-6	6108	-9785	-28692	-646	-16027	742	-18588	-2202	-17548	-965	-14185	5132	-21502	-1217	-15186	-43
0.496667	-26	47	91	-59	-107	-28	13	-13	-19	5	-65	-64	-96	-14	-29	-58	-100	37	-83	-29	-103	-21	-96	-68	-64	0	-96	-9	-75	-72	-146	-73	-32	6323	-9534	-28844	-627	-15244	1284	-18480	-1652	-17068	-345	-14120	4921	-21357	-869	-15188	-131
0.497500	-24	42	90	-60	-110	-32	13	-14	-19	7	-72	-62	-96	-16	-29	-60	-101	24	-84	-32	-85	-21	-97	-70	-63	0	-98	-9	-75	-69	-144	-72	-13	6486	-9218	-28970	-561	-14568	1697	-18379	-625	-16631	179	-14085	4566	-21228	-621	-15175	-13
0.498333	-24	44	90	-51	-110	-32	12	-15	-5	6	-76	-66	-97	-14	-31	-63	-100	33	-87	-34	-108	-22	-102	-69	-64	-3	-102	-12	-75	-72	-150	-75	70	6589	-8845	-29062	-902	-14014	2038	-18280	-285	-16248	586	-14080	3271	-21112	-481	-15148	-59
0.499167	-29	72	86	-62	-113	-38	13	-15	-18	3	-77	-66	-100	-17	-32	-60	-108	33	-87	-32	-107	-25	-98	-68	-64	0	-101	-12	-74	-69	-144	-76	101	6624	-8421	-29088	-1316	-13579	2281	-18178	-839	-15919	871	-14093	2483	-21000	-442	-15093	170
0.500000	-24	41	86	-64	-111	-35	9	-14	-22	3	-74	-65	-96	-17	-31	-61	-101	36	-87	-31	-107	-22	-99	-73	-67	-1	-103	-12	-75	-70	-147	-74	142	6564	-7963	-29047	-449	-13283	2410	-18081	-1115	-15668	1014	-14127	2984	-20893	-517	-15020	164
0.500833	-27	42	88	-61	-110	-30	11	-13	-22	5	-75	-94	-95	-16	-28	-61	-101	33	-88	-34	-107	-21	-99	-69	-65	-1	-104	-11	-74	-72	-148	-76	165	6469	-7487	-28947	-46	-13138	2423	-17988	-1797	-15475	1012	-14180	2967	-20794	-704	-14932	-21
0.501667	-19	43	85	-60	-112	-33	9	-13	-41	6	-75	-64	-96	-16	-25	-60	-102	38	-90	-34	-109	-23	-101	-70	-65	0	-99	-1	-56	-68	-146	-74	45	6273	-7006	-28760	-273	-13136	2311	-17905	-2322	-15360	865	-14244	2357	-20691	-999	-14820	46
0.502500	-25	43	90	-59	-109	-30	13	-10	-18	6	-70	-64	-96	-15	-26	-58	-99	38	-82	-30	-102	-18	-96	-68	-62	4	-98	-5	-73	-70	-146	-73	-23	6004	-6531	-28486	-725	-13273	2123	-17824	-3318	-15317	568	-14316	1951	-20583	-1397	-14697	-23
0.503333	-26	46	91	-59	-109	-31	15	-9	-23	13	-69	-62	-94	-12	-24	-57	-99	39	-83	-29	-98	-18	-98	-65	-58	4	-97	-8	-67	-62	-146	-70	33	5659	-6081	-28137	-797	-13555	1812	-17752	-3918	-15354	123	-14395	2041	-20470	-1884	-14559	-129
0.504167	-25	39	91	-59	-110	-29	12	-12	-16	8	-72	-65	-98	-14	-29	-59	-96	39	-84	-34	-104	-21	-98	-64	-61	3	-98	-12	-72	-72	-144	-73	91	5243	-5663	-27706	-596	-13960	1401	-17705	-3845	-15446	-456	-14480	1881	-20349	-2450	-14416	-156
0.505000	-24	45	89	-59	-107	-8	13	-10	-16	-1	-70	-63	-98	-16	-26	-57	-99	38	-86	-32	-107	-21	-99	-80	-61	3	-95	-9	-73	-69	-145	-72	223	4773	-5275	-27198	-652	-14481	907	-17627	-3709	-15601	-1143	-14559	1516	-20218	-3082	-14275	-116
0.505833	-22	46	88	-58	-112	-30	13	-11	-21	5	-72	-63	-98	-13	-26	-57	-80	36	-82	-34	-107	-17	-97	-66	-65	0	-101	-12	-73	-67	-146	-73	336	4252	-4937	-26619	-238	-15098	323	-17575	-2842	-15811	-1934	-14628	2180	-20075	-3758	-14135	-62
0.506667	-26	44	84	-59	-112	-31	13	-11	-17	4	-73	-91	-97	-14	-27	-58	-103	34	-86	-35	-108	-23	-99	-67	-66	-1	-100	-11	-77	-69	-149	-78	322	3688	-4633	-25989	-193	-15787	-283	-17527	-1149	-16060	-2797	-14688	2101	-19914	-4476	-14006	22
0.507500	-30	53	81	-59	-113	-35	10	-17	-24	2	-74	-65	-98	-15	-28	-59	-109	38	-83	-32	-107	-21	-100	-69	-64	0	-102	-11	-75	-68	-148	-75	296	3106	-4363	-25311	-1247	-16525	-952	-17477	-1497	-16332	-3711	-14734	1070	-19729	-5195	-13881	363
0.508333	-26	45	85	-56	-109	-32	16	-13	-22	3	-72	-61	-93	-14	-28	-59	-103	37	-83	-30	-104	-23	-98	-64	-63	0	-99	-28	-73	-68	-147	-77	195	2514	-4131	-24616	-162	-17287	-1631	-17429	-1023	-16622	-4659	-14767	1941	-19526	-5896	-13784	123
0.509167	-26	46	88	-57	-107	-32	15	-14	-17	7	-68	-61	-94	-13	-25	-58	-98	39	-81	-31	-105	-21	-98	-58	-62	2	-96	-10	-72	-66	-145	-72	128	1925	-3929	-23910	-201	-18051	-2351	-17373	-382	-16909	-5590	-14774	1551	-19304	-6558	-13693	-87
0.510000	-23	47	90	-53	-109	-29	17	-12	-14	7	-57	-56	-97	-11	-25	-55	-99	39	-81	-29	-105	-17	-95	-64	-62	2	-79	-10	-72	-66	-143	-68	84	1345	-3753	-23216	-193	-18788	-3059	-17310	38	-17183	-6509	-14771	1052	-19054	-7166	-13629	-168
0.510833	-21	49	89	-51	-111	-31	13	-11	-18	7	-101	-60	-86	-10	-24	-53	-98	40	-78	-28	-103	-28	-96	-63	-60	3	-93	-9	-67	-67	-142	-70	-26	788	-3592	-22540	40	-19475	-3760	-17241	486	-17422	-7367	-14734	915	-18780	-7700	-13585	-207
0.511667	-29	47	90	-56	-109	-31	17	-12	-14	22	-67	-63	-94	-11	-25	-56	-100	37	-78	-30	-104	-21	-94	-66	-58	0	-95	-11	-74	-64	-143	-73	-91	260	-3437	-21908	310	-20092	-4434	-17159	1017	-17618	-8145	-14698	499	-18480	-8142	-13570	-307
0.512500	-24	43	87	-59	-109	-32	13	-13	-17	4	-70	-65	-97	-14	-28	-62	-105	34	-83	-30	-107	-23	-98	-51	-65	-1	-98	-10	-73	-68	-146	-74	-44	-228	-3296	-21336	6	-20612	-5078	-17057	606	-17762	-8825	-14629	-321	-18151	-8478	-13569	-166
0.513333	-25	44	87	-58	-110	-22	13	-15	-22	3	-74	-66	-95	-24	-30	-59	-102	35	-80	-30	-107	-23	-97	-68	-64	0	-100	-12	-70	-68	-146	-72	-18	-667	-3144	-20826	1031	-21024	-5677	-16936	321	-17834	-9390	-14542	339	-17798	-8694	-13602	-170
0.514167	-24	42	85	-59	-109	-33	12	-18	-15	3	-73	-64	-95	-14	-30	-56	-104	34	-84	-31	-104	-21	-99	-60	-64	1	-98	-13	-73	-66	-148	-73	-61	-1064	-2991	-20390	1486	-21316	-6228	-16787	133	-17836	-9819	-14431	801	-17422	-8781	-13647	-320
0.515000	-24	44	87	-65	-111	-33	8	-16	-25	0	-74	-66	-98	-16	-31	-59	-105	34	-86	-32	-109	-26	-101	-70	-67	-4	-88	-11	-74	-72	-150	-76	-53	-1414	-2822	-20034	954	-21478	-6719	-16616	973	-17758	-10110	-14310	611	-17024	-8742	-13720	-178
0.515833	-27	41	82	-60	-113	-34	9	-17	-23	2	-79	-68	-97	-18	-27	-51	-107	32	-84	-30	-110	-22	-100	-67	-61	1	-99	-11	-74	-68	-147	-76	57	-1716	-2641	-19754	602	-21502	-7147	-16415	1956	-17590	-10257	-14168	157	-16600	-8576	-13791	-236
0.516667	-17	44	122	-57	-113	-35	10	-14	-17	5	-58	-66	-97	-16	-26	-59	-100	35	-83	-29	-107	-22	-101	-68	-63	6	-99	-12	-69	-68	-148	-74	140	-1973	-2454	-19556	913	-21389	-7506	-16190	2466	-17347	-10261	-14011	-70	-16156	-8285	-13880	-304
0.517500	-24	45	88	-58	-108	-31	11	-13	-18	6	-75	-67	-99	-16	-30	-61	-99	35	-82	-30	-105	-21	-93	-65	-61	0	-100	-10	-73	-69	-146	-74	102	-2189	-2262	-19427	869	-21156	-7790	-15940	2665	-17022	-10126	-13849	-354	-15700	-7890	-13982	-258
0.518333	-16	43	86	-58	-110	-34	10	-15	-18	0	-70	-64	-97	-17	-28	-58	-100	32	-82	-33	-109	-25	-103	-66	-62	2	-101	-11	-73	-84	-145	-74	190	-2366	-2063	-19366	528	-20797	-7998	-15666	1897	-16631	-9863	-13672	-544	-15233	-7400	-14084	-260
0.519167	-22	40	87	-58	-109	-31	11	-14	-21	2	-74	-65	-98	-17	-26	-57	-101	33	-82	-28	-104	-23	-102	-66	-64	22	-101	-11	-74	-69	-146	-72	344	-2511	-1865	-19355	635	-20328	-8163	-15371	908	-16170	-9481	-13496	3	-14760	-6835	-14216	-319
0.520000	-26	37	86	-60	-109	-32	10	-13	-22	4	-76	-64	-96	-15	-24	-58	-100	33	-84	-33	-105	-23	-101	-66	-60	0	-98	-10	-72	-68	-145	-62	381	-2625	-1674	-19387	649	-19763	-8169	-15055	1012	-15655	-9003	-13314	-41	-14285	-6213	-14302	-394
0.520833	-24	40	86	-58	-108	-33	10	-14	-19	2	-74	-66	-97	-18	-28	-59	-102	32	-86	-34	-108	-25	-103	-67	-65	0	-102	-11	-74	-72	-147	-73	153	-2712	-1494	-19441	-800	-19124	-8123	-14733	-540	-15101	-8446	-13137	-1974	-13819	-5556	-14406	-260
0.521667	-25	39	82	-68	-112	-34	6	-13	-18	3	-74	-64	-98	-17	-28	-59	-100	34	-84	-32	-105	-22	-98	-65	-61	3	-97	-9	-68	-94	-147	-75	-134	-2780	-1325	-19528	-107	-18422	-7995	-14403	-1795	-14515	-7819	-12958	-1692	-13332	-4880	-14504	-254
0.522500	-21	43	88	-59	-109	-34	10	-11	-17	4	-72	-64	-94	-12	-27	-60	-96	37	-83	-31	-69	-22	-99	-68	-62	1	-97	-9	-68	-66	-143	-72	-189	-2823	-1173	-19567	-24	-17675	-7778	-14069	-2077	-13904	-7156	-12790	-2168	-12860	-4210	-14588	-353
0.523333	-21	42	89	-57	-110	-32	12	-12	-16	6	-74	-63	-99	-15	-27	-63	-97	34	-84	-32	-104	-25	-100	-70	-63	2	-99	-10	-72	-69	-149	-76	-339	-2900	-1052	-19620	-150	-16906	-7488	-13751	-2227	-13289	-6474	-12632	-2140	-12401	-3576	-14681	-378
0.524167	-25	42	85	-61	-113	-38	7	-14	-22	6	-75	-66	-121	-16	-29	-61	-125	32	-83	-32	-107	-24	-104	-69	-62	1	-98	-11	-73	-67	-145	-72	-353	-2873	-949	-19638	-283	-16125	-7111	-13429	-1812	-12671	-5785	-12484	-1972	-11962	-2983	-14745	-408
0.525000	-23	44	89	-58	-111	-33	12	-26	-14	6	-72	-66	-99	-16	-30	-62	-100	34	-85	-32	-109	-8	-98	-69	-62	1	-99	-13	-70	-69	-144	-80	-310	-2882	-871	-19621	-160	-15336	-6658	-13132	-971	-12060	-5116	-12350	-2141	-11506	-2454	-14799	-425
0.525833	-23	41	86	-59	-114	-35	10	-10	-18	-13	-73	-66	-100	-15	-27	-58	-101	37	-84	-32	-109	-25	-100	-69	-64	-1	-100	-11	-74	-68	-145	-73	-396	-2880	-815	-19563	-1015	-14582	-6147	-12855	-627	-11469	-4478	-12233	-3224	-11072	-1995	-14828	-351
0.526667	-25	41	88	-53	-111	-34	13	-38	-23	5	-73	-68	-99	-15	-30	-59	-104	34	-86	-31	-104	-23	-99	-69	-65	-1	-104	-12	-74	-67	-145	-75	-417	-2868	-780	-19459	-496	-13827	-5578	-12602	240	-10897	-3889	-12134	-2307	-10645	-1614	-14833	-271
0.527500	-22	39	87	-59	-110	-32	12	-13	-21	5	-72	-66	-96	-16	-29	-50	-101	34	-85	-34	-107	-23	-100	-73	-63	2	-99	-11	-72	-67	-147	-75	-432	-2852	-762	-19308	183	-13118	-4960	-12378	1358	-10346	-3350	-12046	-1273	-10225	-1315	-14818	-454
0.528333	-18	40	88	-57	-108	-33	12	-14	-25	6	-86	-65	-96	-14	-32	-59	-100	34	-85	-30	-108	-22	-102	-69	-64	1	-100	-12	-70	-68	-149	-73	-362	-2830	-754	-19109	-31	-12452	-4311	-12191	3264	-9818	-2875	-11980	-1111	-9812	-1108	-14778	-268
0.529167	-26	41	87	-57	-108	-33	13	-12	-15	8	-69	-64	-94	-15	-27	-59	-100	33	-84	-29	-103	-22	-99	-68	-62	2	-98	-10	-70	-66	-141	-74	-256	-2801	-757	-18870	-400	-11817	-3626	-12034	5503	-9313	-2464	-11931	-1293	-9401	-979	-14710	-139
0.530000	-22	43	91	-55	-109	-32	17	-9	-14	6	-64	-63	-93	-14	-26	-57	-98	37	-82	-30	-102	-18	-97	-69	-62	2	-97	-11	-70	-64	-144	-72	-185	-2767	-762	-18593	-721	-11227	-2943	-11911	7046	-8837	-2126	-11896	-1138	-8996	-929	-14620	-171
0.530833	-22	44	90	-56	-109	-31	0	-9	-18	6	-72	-63	-96	-17	-26	-59	-99	35	-80	-23	-101	-18	-97	-68	-60	2	-97	-11	-68	-64	-143	-74	-28	-2737	-773	-18283	-778	-10702	-2261	-11823	8489	-8385	-1857	-11875	-863	-8592	-942	-14504	-93
0.531667	-32	43	86	-58	-109	-34	10	-12	-9	7	-73	-63	-96	-16	-30	-60	-99	34	-87	-32	-105	-24	-107	-70	-61	-1	-102	-13	-72	-68	-147	-74	13	-2704	-782	-17958	-380	-10166	-1598	-11772	9551	-7948	-1655	-11873	-978	-8185	-1014	-14366	-6
0.532500	-28	39	82	-60	-113	-38	8	-16	-19	1	-78	-68	-102	-21	-35	-63	-99	28	-87	-33	-110	-19	-102	-69	-68	-3	-99	-14	-73	-70	-147	-75	-108	-2673	-780	-17610	-40	-9679	-956	-11753	10381	-7521	-1512	-11881	-749	-7768	-1129	-14204	62
0.533333	-26	42	84	-61	-115	-36	9	-13	-19	4	-75	-64	-99	-16	-36	-60	-104	29	-86	-33	-110	-23	-101	-70	-67	0	-99	-14	-76	-69	-145	-76	-119	-2643	-765	-17240	106	-9222	-355	-11767	11715	-7102	-1422	-11897	-431	-7342	-1267	-14023	-19
0.534167	-25	43	86	-58	-110	-33	11	-13	-22	5	-75	-61	-100	-19	-34	-61	-100	34	-86	-31	-102	-23	-101	-69	-63	-4	-98	-13	-74	-69	-147	-77	-105	-2614	-744	-16889	-1474	-8782	199	-11798	11323	-6687	-1384	-11923	-2382	-6906	-1422	-13829	26
0.535000	-26	41	86	-59	-162	-39	11	-12	-21	6	-75	-65	-97	-18	-31	-61	-100	34	-86	-30	-105	-30	-102	-70	-62	-3	-97	-11	-73	-69	-149	-70	-45	-2598	-714	-16530	-1158	-8354	718	-11853	10167	-6270	-1384	-11950	-2079	-6457	-1578	-13624	166
0.535833	-25	44	88	-59	-110	-32	9	-15	-18	6	-74	-61	-95	-17	-31	-62	-100	34	-78	-32	-107	-25	-100	-72	-64	-4	-98	-12	-73	-67	-144	-75	70	-2587	-682	-16176	-913	-7934	1167	-11932	9862	-5857	-1416	-11986	-2099	-6002	-1716	-13411	55
0.536667	-25	40	89	-59	-110	-34	12	-12	-16	8	-69	-64	-96	-14	-28	-57	-99	35	-82	-31	-105	-19	-99	-65	-62	1	-96	-12	-72	-67	-145	-73	279	-2580	-634	-15836	-1309	-7520	1557	-12019	8748	-5430	-1469	-12016	-2445	-5527	-1834	-13195	107
0.537500	-27	45	89	-56	-110	-31	11	-12	-21	8	-72	-62	-95	-14	-30	-58	-103	34	-82	-29	-104	-22	-101	-68	-66	0	-97	-10	-74	-67	-145	-74	522	-2587	-583	-15509	-1327	-7106	1877	-12119	7686	-5003	-1543	-12052	-2842	-5036	-1915	-12980	156
0.538333	-23	43	89	-58	-113	-34	13	-15	-18	6	-73	-62	-96	-17	-31	-59	-100	36	-84	-31	-107	-24	-101	-69	-63	0	-98	-12	-77	-69	-150	-74	600	-2596	-538	-15203	-1073	-6686	2137	-12216	6936	-4552	-1623	-12079	-2961	-4535	-1952	-12777	141
0.539167	-23	44	87	-60	-114	-34	10	-15	-19	5	-69	-63	-97	-14	-28	-61	-102	35	-82	-33	-109	-23	-104	-70	-63	-1	-100	-11	-73	-67	-146	-76	508	-2615	-498	-14911	-1689	-6253	2330	-12314	5507	-4084	-1706	-12096	-4066	-4013	-1937	-12575	147
0.540000	-25	42	87	-59	-108	-36	9	-17	-19	5	-75	-66	-99	-17	-32	-59	-103	34	-85	-33	-110	-25	-108	-69	-66	-1	-102	-17	-75	-74	-150	-76	364	-2641	-468	-14644	-1431	-5813	2471	-12401	4036	-3628	-1785	-12116	-3458	-3490	-1881	-12387	260
0.540833	-28	37	80	-63	-116	-39	5	-19	-25	0	-100	-69	-102	-21	-31	-63	-105	-11	-88	-36	-110	-27	-104	-68	-65	1	-100	-15	-77	-74	-143	-77	194	-2667	-446	-14393	-1032	-5353	2553	-12468	2658	-3138	-1851	-12116	-2468	-2947	-1757	-12205	119
0.541667	-26	39	85	-61	-113	-35	-6	-15	-22	1	-73	-67	-101	-17	-31	-62	-103	33	-86	-34	-103	-26	-103	-72	-66	0	-101	-14	-76	-70	-150	-75	74	-2692	-439	-14158	-1671	-4878	2594	-12512	1365	-2642	-1908	-12104	-2398	-2395	-1578	-12035	257
0.542500	-25	41	87	-58	-110	-32	13	-12	-18	7	-70	-64	-94	-16	-25	-59	-100	35	-83	-31	-104	-19	-101	-68	-63	2	-98	-11	-70	-68	-145	-74	0	-2718	-451	-13939	-2340	-4390	2589	-12528	359	-2115	-1940	-12072	-2694	-1843	-1349	-11873	256
0.543333	-18	44	96	-58	-104	-33	15	-13	-17	3	-70	-59	-88	-13	-25	-58	-98	33	-80	-32	-102	-23	-101	-70	-64	-1	-98	-11	-68	-87	-146	-73	25	-2740	-481	-13737	-2029	-3890	2552	-12514	-1110	-1610	-1946	-12032	-2630	-1290	-1072	-11730	222
0.544167	-23	44	87	-55	-107	-34	15	-12	-16	3	-68	-62	-87	-15	-28	-57	-99	35	-82	-30	-99	-21	-101	-67	-66	1	-98	-10	-70	-70	-144	-75	46	-2756	-532	-13548	-1417	-3370	2478	-12461	-2472	-1077	-1933	-11976	-2463	-742	-751	-11597	316
0.545000	-25	43	87	-57	-110	-33	12	-11	-17	3	-68	-62	-94	-15	-27	-58	-101	36	-84	-30	-105	-25	-101	-70	-65	4	-97	-11	-70	-69	-142	-74	-24	-2765	-598	-13360	-931	-2845	2389	-12365	-3988	-543	-1893	-11909	-2337	-196	-395	-11466	291
0.545833	-27	44	87	-58	-104	-33	11	-11	-16	3	-68	-60	-97	-15	-28	-60	-102	35	-86	-30	-104	-25	-100	-70	-60	1	-98	-12	-73	-72	-139	-75	-113	-2766	-683	-13175	-390	-2302	2288	-12224	-5397	18	-1826	-11827	-1666	317	-11	-11338	236
0.546667	-28	44	84	-60	-107	-33	16	-14	-17	4	-68	-63	-94	-14	-28	-61	-100	34	-86	-31	-108	-23	-100	-70	-63	0	-97	-11	-73	-69	-147	-76	-137	-2760	-779	-12985	379	-1753	2186	-12037	-5631	526	-1732	-11737	-279	821	403	-11213	175
0.547500	-23	45	85	-59	-107	-34	12	-17	-18	2	-70	-65	-98	-15	-48	-60	-99	34	-74	-31	-105	-22	-100	-68	-65	0	-100	-14	-72	-69	-145	-75	-169	-2744	-878	-12781	-208	-1201	2084	-11805	-6394	1050	-1612	-11638	-1064	1300	828	-11092	231
0.548333	-25	43	105	-57	-114	-31	13	-14	-18	2	-72	-66	-99	-16	-31	-63	-103	33	-90	-34	-107	-11	-103	-72	-67	0	-101	-14	-74	-70	-148	-78	-233	-2723	-989	-12557	135	-643	1998	-11520	-8475	1572	-1455	-11534	-404	1746	1259	-10970	309
0.549167	-25	43	85	-59	-113	-35	10	-15	-17	1	-72	-64	-99	-16	-30	-60	-101	35	-87	-22	-107	-22	-101	-70	-64	0	-99	-13	-72	-68	-145	-73	-198	-2693	-1085	-12304	1536	-75	1925	-11183	-8879	2070	-1264	-11423	486	2163	1694	-10843	77
0.550000	-23	44	89	-56	-109	-30	13	-11	-18	5	-69	-63	-94	-13	-27	-60	-96	20	-88	-28	-103	-22	-97	-68	-62	2	-77	0	-70	-67	-146	-73	-148	-2657	-1178	-12024	1705	493	1877	-10804	-9104	2567	-1044	-11314	315	2538	2121	-10713	139
0.550833	-22	46	88	-56	-107	-35	16	-13	-15	6	-67	-63	-101	-13	-27	-59	-99	37	-84	-28	-104	-21	-100	-67	-60	2	-94	-10	-68	-74	-144	-73	-142	-2618	-1264	-11698	1796	1052	1850	-10383	-8497	3033	-798	-11199	266	2868	2534	-10581	105
0.551667	-19	46	88	-53	-109	-31	16	-11	-16	8	-68	-63	-97	-14	-30	-55	-97	38	-87	-30	-103	-21	-98	-65	-62	2	-102	-12	-70	-68	-146	-74	-210	-2587	-1340	-11332	2116	1610	1859	-9925	-7571	3467	-522	-11092	705	3150	2928	-10449	111
0.552500	-25	43	86	-58	-112	-34	12	-9	-9	5	-69	-64	-96	-17	-28	-60	-104	35	-88	-33	-104	-27	-100	-67	-63	0	-99	-12	-74	-70	-149	-73	-332	-2562	-1391	-10911	1883	2149	1900	-9433	-7882	3871	-207	-10978	-250	3386	3299	-10321	159
0.553333	-24	42	87	-58	-111	-35	11	-13	-19	12	-70	-64	-93	-14	-29	-59	-101	36	-85	-28	-100	-25	-99	-66	-63	1	-86	-12	-73	-68	-150	-74	-375	-2538	-1425	-10437	2108	2681	1983	-8909	-9150	4248	136	-10867	-402	3573	3646	-10190	409
0.554167	-24	39	82	-58	-111	-35	12	-14	-19	-11	-73	-64	-97	-14	-28	-62	-101	34	-86	-31	-107	-23	-98	-69	-64	1	-96	-11	-70	-68	-148	-77	-367	-2531	-1439	-9910	3126	3193	2108	-8357	-10209	4585	511	-10756	176	3710	3961	-10066	180
0.555000	-26	42	87	-57	-112	-33	12	-15	-19	6	-73	-67	-95	-14	-29	-61	-100	30	-86	-30	-102	-23	-98	-69	-61	-1	-98	-12	-74	-67	-146	-76	-376	-2533	-1433	-9313	3525	3684	2266	-7794	-10961	4880	918	-10639	-55	3802	4242	-9952	130
0.555833	-22	44	87	-58	-119	-33	12	-14	-15	7	-72	-64	-95	-15	-30	-62	-101	39	-88	-31	-104	-22	-99	-67	-64	2	-98	-11	-79	-67	-146	-77	-365	-2557	-1401	-8671	3196	4142	2472	-7222	-10485	5135	1347	-10518	-931	3830	4489	-9853	301
0.556667	-23	41	87	-58	-109	-34	10	-14	-18	4	-73	-64	-97	-15	-47	-59	-100	42	-86	-31	-107	-26	-100	-73	-66	-1	-97	-14	-74	-70	-146	-78	-380	-2593	-1352	-7976	2775	4565	2713	-6650	-10212	5350	1797	-10386	-1655	3815	4708	-9767	220
0.557500	-25	39	87	-60	-104	-36	9	-16	-17	3	-72	-63	-125	-17	-30	-61	-102	36	-84	-30	-107	-25	-97	-73	-60	0	-97	-10	-74	-69	-149	-77	-384	-2639	-1284	-7232	2826	4954	2991	-6075	-9809	5519	2269	-10230	-2299	3758	4890	-9697	147
0.558333	-27	49	86	-59	-112	-36	10	-14	-17	5	-74	-61	-97	-13	-30	-63	-120	38	-84	-31	-109	-24	-99	-69	-79	0	-98	-13	-73	-68	-150	-75	-350	-2705	-1198	-6452	2864	5294	3308	-5512	-9319	5638	2760	-10059	-3052	3655	5045	-9643	173
0.559167	-25	43	79	-57	-110	-32	11	-15	-22	6	-72	-42	-99	-15	-31	-60	-102	37	-82	-31	-104	-24	-101	-68	-62	1	-99	-13	-75	-64	-167	-77	-293	-2783	-1092	-5648	2622	5590	3657	-4965	-9061	5711	3258	-9859	-3478	3507	5168	-9614	235
0.560000	-24	40	88	-61	-110	-32	11	-15	-21	4	-73	-64	-96	-16	-26	-58	-103	36	-85	-30	-107	-23	-98	-62	-62	0	-97	-12	-74	-69	-148	-75	-232	-2868	-973	-4823	2724	5835	4034	-4439	-8249	5739	3761	-9622	-3141	3326	5268	-9606	148
0.560833	-24	41	94	-59	-112	-34	8	-16	-18	9	-74	-66	-98	-14	-29	-61	-101	34	-86	-31	-108	-21	-100	-75	-65	-1	-100	-14	-73	-70	-149	-77	-309	-2960	-837	-3988	1829	6021	4437	-3942	-7869	5713	4261	-9348	-4426	3107	5338	-9617	101
0.561667	-27	43	82	-58	-111	-34	13	-16	-21	4	-73	-63	-96	-14	-28	-62	-102	33	-87	-31	-104	-23	-100	-68	-63	-1	-98	-12	-72	-69	-147	-76	-363	-3049	-683	-3162	835	6149	4860	-3470	-9608	5656	4755	-9029	-4987	2852	5394	-9645	290
0.562500	-24	44	76	-57	-108	-33	16	-18	-18	8	-68	-62	-95	-11	-26	-58	-97	41	-81	-28	-102	-18	-99	-65	-61	1	-98	-10	-67	-64	-141	-73	-393	-3125	-517	-2358	1894	6218	5293	-3037	-10089	5545	5235	-8660	-4040	2572	5433	-9688	72
0.563333	-19	44	88	-68	-108	-28	18	-11	-14	7	-69	-60	-93	-13	-27	-58	-96	39	-81	-28	-102	-18	-96	-67	-61	1	-97	-10	-68	-65	-146	-75	-385	-3195	-329	-1601	1555	6214	5728	-2642	-10645	5387	5685	-8246	-3887	2259	5453	-9752	184
0.564167	-9	43	89	-61	-107	-32	12	-13	-18	6	-68	-65	-96	-15	-27	-60	-96	37	-81	-29	-109	-21	-99	-68	-61	4	-97	-11	-70	-66	-145	-74	-388	-3251	-131	-895	1028	6141	6165	-2282	-10737	5189	6104	-7778	-3336	1917	5465	-9804	262
0.565000	-16	41	87	-60	-109	-34	12	-17	-23	6	-74	-62	-97	-17	-30	-63	-101	43	-84	-33	-107	-22	-101	-72	-64	0	-99	-14	-74	-69	-148	-81	-459	-3284	77	-250	752	6000	6598	-1961	-10463	4956	6485	-7264	-2163	1550	5465	-9879	290
0.565833	-24	39	81	-65	-112	-9	9	-17	-21	3	-76	-65	-94	-15	-30	-61	-100	34	-86	-33	-116	-22	-102	-69	-62	2	-98	-15	-70	-84	-146	-78	-475	-3289	317	317	241	5789	7013	-1684	-10117	4662	6820	-6696	-1988	1163	5467	-9930	246
0.566667	-25	42	87	-64	-111	-35	12	-15	-21	13	-74	-65	-96	-14	-30	-59	-101	57	-82	-32	-107	-21	-101	-68	-63	1	-101	-13	-73	-67	-147	-78	-465	-3265	573	802	-374	5528	7409	-1440	-10115	4339	7106	-6079	-1523	747	5459	-9971	371
0.567500	-19	39	86	-58	-110	-33	18	-12	-13	4	-75	-63	-93	-15	-29	-60	-103	34	-85	-33	-104	-21	-101	-69	-65	2	-96	-13	-70	-67	-147	-77	-442	-3205	851	1170	230	5157	7775	-1232	-9307	3979	7338	-5409	378	305	5449	-9994	188
0.568333	-25	41	85	-61	-105	-35	11	-15	-21	5	-74	-65	-94	-21	-30	-60	-100	35	-83	-28	-103	-21	-94	-70	-63	0	-98	-11	-70	-65	-149	-74	-422	-3105	1152	1464	208	4737	8107	-1055	-8309	3577	7504	-4703	1510	-158	5435	-9981	158
0.569167	-25	44	86	-63	-107	-33	13	-14	-22	8	-73	-61	-97	-12	-28	-60	-101	35	-82	-28	-104	-19	-115	-69	-62	2	-97	-11	-70	-68	-149	-74	-459	-2971	1468	1634	-349	4242	8407	-908	-6585	3142	7615	-3962	2051	-646	5418	-9937	367
0.570000	-24	47	88	-56	-105	-32	9	-12	-17	25	-70	-61	-94	-12	-21	-55	-98	39	-81	-26	-103	-22	-99	-68	-63	5	-94	-9	-73	-68	-143	-73	-444	-2799	1808	1698	-729	3678	8652	-785	-4904	2667	7659	-3197	2609	-1159	5394	-9849	314
0.570833	-19	45	93	-55	-107	-31	11	-11	-16	7	-69	-61	-94	-13	-26	-58	-97	38	-82	-30	-101	-19	-97	-67	-55	8	-95	-11	-72	-78	-147	-77	-445	-2591	2156	1648	-802	3050	8847	-699	-2978	2153	7631	-2426	3189	-1709	5355	-9716	264
0.571667	-18	45	88	-61	-111	-32	11	-23	-13	8	-73	-64	-93	-13	-27	-56	-98	37	-97	-30	-104	-21	-97	-66	-60	2	-98	-9	-72	-68	-146	-74	-487	-2336	2518	1497	-682	2359	8980	-632	-648	1588	7534	-1649	3703	-2286	5303	-9531	282
0.572500	-22	43	85	-60	-112	-33	10	-16	-18	5	-77	-67	-98	-15	-29	-59	-101	32	-87	-32	-107	-22	-99	-72	-64	-6	-101	-8	-73	-74	-147	-76	-471	-2079	2885	1241	-426	1585	9055	-585	1939	983	7367	-877	4273	-2906	5221	-9292	256
0.573333	-24	38	82	-63	-112	-35	7	-16	-19	1	-76	-68	-99	-17	-30	-61	-103	44	-87	-35	-108	-25	-101	-73	-66	-5	-101	-14	-75	-74	-148	-79	-432	-1787	3248	902	69	761	9059	-562	4879	326	7131	-122	5070	-3563	5113	-8999	211
0.574167	-25	39	80	-65	-113	-38	4	-18	-25	3	-80	-68	-100	-17	-30	-62	-104	33	-87	-35	-108	-24	-102	-90	-66	-4	-102	-14	-74	-73	-147	-76	-407	-1463	3611	482	-317	-122	8998	-542	7631	-377	6834	593	4425	-4255	4973	-8647	96
0.575000	-26	40	86	-64	-111	-34	11	-16	-19	2	-70	-64	-96	-12	-40	-62	-100	33	-86	-31	-110	-23	-100	-72	-64	-3	-99	-13	-73	-70	-148	-78	-367	-1125	3957	-7	-1359	-1067	8863	-537	7938	-1150	6479	1264	3314	-4988	4787	-8242	124
0.575833	-40	42	75	-60	-112	-34	13	-14	-19	5	-72	-66	-96	-16	-29	-59	-101	37	-84	-32	-107	-24	-101	-70	-65	-3	-97	-11	-75	-70	-146	-76	-333	-764	4286	-552	-126	-2065	8654	-550	9093	-1945	6058	1885	4212	-5762	4552	-7780	102
0.576667	-24	45	89	-60	-105	-31	11	-11	-19	6	-73	-52	-98	-15	-30	-59	-99	38	-64	-32	-104	-21	-99	-69	-63	0	-97	-13	-72	-70	-149	-76	-257	-394	4580	-1135	-714	-3113	8374	-570	10663	-2809	5585	2436	3433	-6583	4264	-7273	89
0.577500	-22	73	91	-58	-111	-36	10	-11	-16	4	-69	-64	-94	-14	-27	-57	-99	38	-80	-31	-105	-22	-103	-69	-62	2	-97	-11	-69	-62	-146	-77	-232	-17	4856	-1736	-909	-4201	8013	-607	12071	-3728	5059	2918	2837	-7438	3915	-6721	51
0.578333	-22	42	88	-59	-105	-32	11	-11	-16	7	-73	-64	-95	-15	-13	-56	-100	39	-83	-7	-100	-18	-98	-69	-60	1	-99	-11	-72	-68	-147	-75	-227	362	5082	-2349	-735	-5324	7586	-648	13254	-4702	4485	3322	2440	-8328	3506	-6135	24
0.579167	-24	47	88	-58	-109	-34	11	-13	-16	6	-73	-63	-96	-17	-27	-57	-101	40	-83	-33	-104	-22	-109	-69	-62	1	-98	-9	-70	-69	-147	-77	-233	739	5263	-2954	-786	-6477	7083	-707	13987	-5718	3878	3642	1642	-9235	3041	-5513	-129
0.580000	-19	42	89	-58	-107	-32	13	-13	-17	-18	-74	-63	-95	-15	-23	-57	-100	39	-99	-32	-105	-18	-97	-68	-64	1	-98	-12	-73	-67	-145	-73	-200	1118	5407	-3528	-1119	-7649	6512	-772	13683	-6768	3239	3878	658	-10144	2516	-4889	78
0.580833	-21	42	84	-59	-109	-33	10	-14	-17	5	-74	-65	-97	-14	-30	-63	-102	37	-66	-43	-108	-19	-102	-70	-66	-1	-100	-14	-69	-69	-149	-76	-163	1482	5494	-4069	3	-8831	5875	-852	13987	-7841	2590	4023	1007	-11055	1938	-4241	136
0.581667	-24	43	85	-60	-109	-36	10	-11	-17	2	-74	-65	-96	-17	-31	-62	-113	35	-85	-32	-105	-25	-103	-73	-67	-3	-101	-15	-74	-72	-148	-76	-128	1847	5545	-4558	626	-9998	5184	-943	14227	-8919	1923	4115	807	-11946	1316	-3595	-81
0.582500	-23	43	89	-58	-109	-35	9	-29	-21	2	-73	-66	-96	-15	-29	-61	-100	39	-79	-28	-103	-21	-98	-65	-59	1	-97	-9	-69	-66	-169	-74	-95	2205	5544	-4983	298	-11142	4451	-1035	14908	-9988	1260	4082	-44	-12802	664	-2952	79
0.583333	-21	47	91	-55	-107	-38	11	-12	-15	10	-70	-60	-95	-16	-29	-59	-96	39	-81	-27	-104	-22	-102	-59	-62	2	-95	-12	-75	-67	-144	-73	-158	2542	5502	-5341	-280	-12255	3668	-1147	15629	-11046	598	3996	-711	-13607	-6	-2329	-82
0.584167	-24	45	89	-60	-110	-34	20	-11	-21	8	-73	-64	-96	-15	-28	-60	-102	38	-81	-29	-109	-22	-92	-66	-63	3	-98	-11	-74	-67	-148	-72	-150	2867	5416	-5621	-741	-13321	2850	-1264	15630	-12065	-41	3848	-994	-14339	-679	-1732	-272
0.585000	-24	46	87	-59	-110	-34	10	-10	-17	4	-74	-62	-93	-13	-25	-58	-99	37	-84	-30	-108	-23	-101	-66	-63	1	-97	-11	-73	-65	-144	-74	-126	3176	5300	-5825	-998	-14327	2006	-1388	14996	-13016	-641	3646	-1322	-14983	-1323	-1172	-171
0.585833	-21	43	88	-50	-109	-31	15	-8	-17	4	-74	-63	-93	-13	-27	-59	-102	37	-88	-29	-102	-22	-99	-68	-67	0	-98	-13	-72	-69	-146	-74	-170	3464	5154	-5950	-1044	-15252	1149	-1520	14101	-13893	-1198	3398	-1362	-15523	-1931	-655	-193
0.586667	-27	43	86	-59	-109	-34	8	-11	-21	6	-74	-64	-96	-14	-26	-61	-92	36	-83	-29	-102	-19	-99	-70	-62	1	-97	-11	-69	-67	-145	-76	-166	3728	4988	-5997	-626	-16082	291	-1651	13977	-14673	-1698	3121	-470	-15948	-2480	-179	-202
0.587500	-25	41	87	-57	-109	-31	16	-12	-19	6	-75	-62	-94	-17	-30	-62	-101	36	-83	-28	-104	-21	-107	-67	-63	0	-98	-11	-45	-67	-149	-75	-52	3965	4800	-5971	-355	-16813	-557	-1781	14963	-15346	-2139	2810	-138	-16245	-2942	245	-313
0.588333	-26	43	88	-59	-113	-33	13	-12	-36	7	-74	-64	-92	-14	-28	-65	-98	34	-81	-31	-103	-22	-98	-66	-61	3	-97	-11	-69	-69	-145	-75	-8	4172	4605	-5877	-1953	-17430	-1386	-1906	13955	-15891	-2499	2490	-1445	-16402	-3297	610	-305
0.589167	-22	43	87	-59	-107	-32	12	-14	-15	7	-74	-64	-93	-15	-26	-57	-97	36	-81	-31	-101	-23	-100	-68	-62	3	-97	-12	-68	-67	-143	-73	-45	4344	4409	-5719	-1091	-17927	-2196	-2022	12705	-16303	-2778	2162	-181	-16417	-3534	918	-294
0.590000	-21	43	89	-58	-107	-31	15	-12	-26	5	-72	-65	-92	-16	-29	-60	-98	42	-85	-30	-103	-23	-101	-67	-60	0	-98	-11	-72	-68	-147	-73	-52	4472	4206	-5515	-862	-18298	-2955	-2131	11884	-16574	-2966	1834	-223	-16297	-3625	1159	-180
0.590833	-24	42	94	-62	-113	-34	11	-13	-18	4	-75	-66	-96	-17	-27	-68	-99	35	-84	-32	-107	-23	-101	-67	-62	2	-98	-11	-73	-69	-145	-70	-50	4560	4005	-5269	-988	-18541	-3664	-2218	10574	-16696	-3062	1519	-213	-16031	-3569	1347	-105
0.591667	-26	41	88	-59	-109	-47	13	-12	-21	3	-73	-66	-70	-15	-28	-60	-100	34	-85	-33	-108	-24	-100	-68	-65	-3	-99	-12	-69	-69	-146	-74	-17	4599	3832	-4993	-1004	-18650	-4311	-2294	9142	-16679	-3079	1154	235	-15638	-3360	1470	-235
0.592500	-24	39	101	-59	-110	-35	12	-14	-17	4	-75	-64	-97	-17	-30	-62	-102	30	-87	-34	-107	-28	-103	-70	-63	-27	-98	-12	-74	-70	-148	-77	-19	4583	3617	-4702	-735	-18639	-4885	-2347	7940	-16516	-2991	907	628	-15127	-2993	1536	-235
0.593333	-23	38	86	-59	-109	-32	10	-15	-22	1	-77	-66	-100	-17	-32	-67	-101	29	-90	-35	-104	-25	-103	-78	-66	-4	-102	-12	-75	-70	-150	-78	-16	4519	3416	-4397	-1379	-18505	-5377	-2371	6115	-16217	-2817	623	-12	-14511	-2480	1548	-166
0.594167	-24	38	87	-58	-111	-34	8	-10	-22	3	-75	-65	-96	-17	-32	-63	-104	30	-87	-33	-109	-24	-101	-69	-64	3	-98	-10	-72	-70	-149	-76	0	4394	3222	-4088	-835	-18258	-5776	-2371	4724	-15791	-2571	349	918	-13811	-1816	1508	-247
0.595000	-23	42	86	-58	-109	-34	9	-13	-17	-1	-74	-64	-96	-19	-27	-58	-97	33	-85	-32	-103	-26	-101	-70	-64	-1	-96	-12	-72	-73	-146	-76	42	4218	3021	-3783	-56	-17905	-6081	-2347	3438	-15253	-2241	89	1604	-13052	-1025	1425	-401
0.595833	-23	45	86	-56	-111	-34	10	-13	-17	4	-72	-63	-98	-19	-29	-60	-99	32	-77	-32	-107	-25	-100	-66	-60	0	-95	5	-73	-70	-147	-76	95	3972	2808	-3490	-199	-17461	-6286	-2287	2487	-14621	-1854	-163	1387	-12244	-124	1299	-273
0.596667	-22	42	88	-58	-112	-18	11	-12	-17	3	-72	-64	-96	-17	-14	-79	-99	38	-83	-33	-104	-25	-102	-67	-59	1	-95	-12	-69	-67	-147	-75	160	3674	2582	-3218	-953	-16943	-6387	-2202	1610	-13911	-1417	-398	1000	-11410	867	1138	-296
0.597500	-24	43	87	-59	-109	-40	11	-11	-18	2	-74	-69	-95	-17	-29	-59	-100	35	-86	-31	-104	-14	-100	-68	-63	0	-101	-13	-74	-68	-148	-77	129	3317	2336	-2963	-1137	-16363	-6383	-2095	438	-13145	-938	-672	1022	-10572	1927	941	-339
0.598333	-25	41	87	-63	-110	-33	11	-12	9	1	-101	-69	-97	-17	-29	-61	-100	34	-88	-40	-109	-19	-102	-73	-62	-3	-101	-13	-74	-72	-149	-76	82	2914	2066	-2742	-916	-15737	-6278	-1967	-810	-12329	-431	-940	1075	-9753	3017	715	-290
0.599167	-26	38	85	-63	-112	-41	8	-17	-25	-4	-78	-67	-98	-15	-30	-59	-104	34	-85	-30	-109	-22	-103	-65	-66	-4	-102	-13	-72	-70	-147	-75	68	2463	1773	-2536	-924	-15070	-6063	-1818	-2195	-11486	88	-1202	1017	-8960	4123	469	-318
0.600000	-26	39	85	-59	-110	-33	27	-13	-21	4	-73	-65	-97	-15	-29	-62	-105	33	-86	-32	-108	-22	-103	-73	-65	-3	-101	-14	-70	-80	-148	-78	30	1952	1442	-2361	-834	-14382	-5752	-1657	-3184	-10638	613	-1487	1319	-8215	5205	216	-377
0.600833	-26	42	87	-61	-113	-34	10	-15	-19	1	-74	-66	-95	-16	-30	-63	-94	35	-88	-34	-107	-23	-105	-72	-63	-4	-102	-12	-74	-68	-149	-75	34	1459	1084	-2212	-346	-13689	-5348	-1481	-3061	-9799	1125	-1790	1686	-7527	6247	-46	-427
0.601667	-27	43	88	-60	-114	-31	5	-14	-17	5	-74	-67	-95	-16	-32	-60	-113	34	-86	-33	-110	-21	-103	-69	-64	0	-101	-16	-75	-72	-149	-75	25	922	693	-2088	-1703	-12995	-4859	-1302	-4150	-8991	1619	-2107	-59	-6897	7228	-317	-233
0.602500	-23	44	89	-59	-109	-31	17	-12	-16	6	-73	-64	-94	-12	-29	-58	-97	38	-85	-29	-95	-21	-100	-67	-62	0	-96	-11	-68	-66	-145	-72	54	375	269	-1989	-1324	-12315	-4297	-1130	-5696	-8211	2086	-2446	594	-6330	8123	-581	-149
0.603333	-22	46	91	-57	-109	-31	16	-10	-18	6	-70	-68	-94	-12	-27	-58	-98	38	-83	-30	-102	-5	-100	-65	-58	2	-99	-11	-69	-67	-145	-68	38	-174	-179	-1915	-532	-11655	-3669	-965	-6296	-7483	2527	-2804	752	-5844	8923	-840	-280
0.604167	-18	44	90	-57	-109	-32	17	-12	-17	6	-68	-62	-94	-9	-28	-55	-100	38	-84	-32	-104	-21	-100	-65	-62	0	-100	-11	-69	-69	-146	-73	52	-714	-662	-1869	-574	-11021	-2988	-818	-7113	-6809	2901	-3175	538	-5423	9588	-1092	-93
0.605000	-22	41	89	-53	-110	-32	15	-10	-16	8	-47	-65	-68	-12	-28	-57	-102	38	-85	-29	-100	-21	-101	-66	-60	1	-98	-12	-50	-61	-147	-72	97	-1230	-1158	-1840	-774	-10415	-2271	-693	-7275	-6199	3243	-3555	252	-5071	10126	-1330	-1
0.605833	-17	38	87	-60	-108	-31	13	-13	-17	7	-73	-62	-93	-11	-28	-58	-82	34	-69	-30	-103	-19	-101	-69	-62	0	-101	-18	-73	-66	-147	-75	96	-1727	-1680	-1838	-614	-9842	-1520	-596	-7189	-5651	3541	-3937	147	-4780	10544	-1546	-62
0.606667	-24	40	85	-61	-112	-18	11	-14	-21	5	-78	-65	-98	-14	-32	-61	-101	34	-84	-34	-108	-22	-104	-73	-68	-3	-102	-15	-77	-69	-149	-79	133	-2182	-2197	-1855	-1179	-9306	-764	-535	-7319	-5175	3777	-4321	-1271	-4548	10833	-1746	-51
0.607500	-28	37	84	-61	-115	-38	10	-16	-22	5	-77	-66	-98	-18	-31	-62	-103	32	-83	-36	-107	-22	-102	-72	-63	0	-99	0	-72	-68	-148	-73	181	-2592	-2725	-1894	-821	-8795	-5	-507	-6986	-4754	3977	-4683	-1024	-4359	10992	-1908	136
0.608333	-21	41	88	-62	-108	-31	12	-13	-17	8	-74	-66	-96	-39	-28	-58	-98	36	-83	-34	-103	-21	-101	-69	-59	2	-101	-14	-69	-66	-147	-75	195	-2955	-3245	-1948	-15	-8312	738	-516	-6381	-4396	4131	-5007	-249	-4216	11040	-2054	-29
0.609167	-43	44	86	-59	-105	-31	13	-12	-15	9	-73	-63	-94	-11	-29	-59	-98	36	-81	-31	-99	-18	-100	-67	-58	2	-97	-10	-72	-68	-146	-69	242	-3253	-3744	-2028	97	-7853	1465	-570	-5393	-4095	4243	-5347	-609	-4109	10972	-2167	20
0.610000	-22	44	88	-61	-108	-31	16	-10	-16	15	-70	-61	-94	-12	-27	-57	-102	37	-80	-31	-105	-18	-101	-66	-61	3	-96	-10	-66	-65	-145	-72	294	-3498	-4202	-2125	-305	-7422	2171	-673	-4223	-3847	4315	-5624	-1193	-4034	10808	-2250	73
0.610833	3	49	89	-57	-105	-28	17	-10	-16	10	-72	-63	-96	-11	-24	-57	-97	38	-80	-7	-102	-16	-98	-68	-66	4	-96	-10	-72	-66	-143	-73	250	-3691	-4681	-2248	29	-7004	2790	-823	-3175	-3641	4356	-5861	-1123	-3982	10562	-2297	67
0.611667	-21	43	84	-56	-109	-29	2	-11	-17	12	-72	-61	-92	1	-27	-55	-101	36	-81	-33	-102	-19	-100	-68	-63	3	-96	-10	-67	-73	-144	-75	130	-3825	-5108	-2393	401	-6610	3372	-1017	-1695	-3485	4364	-6045	-1175	-3956	10241	-2316	12
0.612500	-22	43	89	-61	-111	-31	15	-15	-19	4	-73	-64	-91	-14	-29	-60	-99	35	-81	-33	-105	-22	-99	-68	-62	0	-102	-12	-76	-70	-148	-74	125	-3900	-5492	-2549	429	-6223	3895	-1258	-718	-3366	4343	-6174	-1493	-3941	9868	-2303	-87
0.613333	-24	40	86	-59	-111	-33	12	-13	-17	13	-74	-62	-95	-15	-30	-59	-102	35	-85	-32	-102	-22	-99	-69	-62	2	-98	-11	-74	-72	-147	-74	181	-3922	-5836	-2720	567	-5849	4359	-1542	-257	-3268	4307	-6242	-1420	-3940	9456	-2257	-75
0.614167	-27	47	86	-59	-111	-32	13	-16	-18	5	-74	-64	-96	-14	-30	-61	-101	36	-81	-33	-109	-13	-101	-72	-63	0	-96	-14	-75	-76	-145	-73	174	-3886	-6130	-2908	972	-5474	4754	-1869	499	-3192	4246	-6252	-932	-3956	9011	-2178	-128
0.615000	-28	41	96	-57	-121	-31	15	-16	-19	3	-72	-65	-51	-14	-30	-61	-100	33	-85	-31	-105	-22	-100	-70	-67	0	-98	-15	-75	-72	-148	-77	163	-3835	-6385	-3105	-200	-5108	5081	-2232	-24	-3136	4174	-6199	-2609	-3985	8549	-2074	-11
0.615833	-34	40	84	-60	-114	-36	11	-16	-23	1	-74	-66	-96	-21	-29	-60	-102	33	-83	-34	-107	-18	-102	-69	-65	0	-96	-10	-73	-68	-146	-73	189	-3682	-6590	-3302	-400	-4746	5341	-2628	-1635	-3088	4089	-6085	-2560	-4028	8081	-1937	136
0.616667	-25	41	87	-57	-108	-32	17	-15	-21	5	-76	-64	-95	-17	-29	-58	-100	34	-83	-32	-108	-19	-96	-70	-61	0	-96	-12	-74	-72	-148	-74	200	-3526	-6755	-3508	541	-4388	5539	-3050	-1452	-3047	3986	-5922	-2113	-4066	7606	-1780	-39
0.617500	-25	43	94	-58	-111	-34	15	-13	-22	3	-73	-62	-97	-15	-29	-57	-101	37	-82	-30	-107	-17	-98	-41	-64	0	-96	-11	-72	-65	-144	-73	195	-3334	-6873	-3710	282	-4040	5678	-3504	-963	-3015	3895	-5705	-2749	-4122	7141	-1599	101
0.618333	-25	44	87	-53	-109	-30	17	-11	-18	4	-73	-86	-98	-13	-27	-58	-97	37	-82	-30	-104	-19	-96	-65	-60	2	-98	-10	-69	-68	-142	-74	104	-3116	-6951	-3905	249	-3697	5765	-3975	4	-2975	3792	-5452	-3455	-4189	6685	-1400	41
0.619167	-22	41	86	-57	-107	-31	15	-13	-17	6	-69	-63	-95	-17	-27	-57	-96	38	-82	-31	-101	-19	-97	-69	-60	1	-97	-10	-109	-72	-147	-74	68	-2878	-6988	-4092	563	-3365	5803	-4466	506	-2937	3688	-5157	-3454	-4273	6244	-1189	46
0.620000	-26	44	89	-73	-107	-30	16	-10	-22	5	-73	-64	-94	-12	-51	-57	-101	38	-80	-26	-103	-18	-95	-66	-65	-1	-97	-8	-69	-63	-146	-74	62	-2621	-6989	-4259	61	-3046	5805	-4970	328	-2893	3590	-4846	-4607	-4347	5820	-973	46
0.620833	-25	40	85	-56	-108	-30	15	-12	-21	5	-70	-60	-97	-14	-28	-58	-102	36	-83	-29	-115	-19	-98	-66	-60	1	-95	-10	-72	-67	-147	-77	7	-2344	-6958	-4415	-61	-2746	5776	-5475	-252	-2837	3502	-4514	-4639	-4431	5413	-751	180
0.621667	-25	70	85	-58	-112	-33	15	-16	-31	6	-72	-61	-76	-14	-29	-59	-102	37	-82	-28	-105	-21	-99	-69	-62	0	-95	-10	-74	-67	-147	-70	-4	-2058	-6891	-4543	854	-2464	5723	-5989	-903	-2783	3426	-4174	-3622	-4519	5024	-524	15
0.622500	-21	44	88	-52	-110	-27	18	-9	-15	10	-68	-58	-93	-11	-25	-57	-100	40	-79	-28	-101	-14	-95	-62	-62	3	-94	-7	-68	-58	-144	-76	27	-1762	-6796	-4651	982	-2212	5665	-6495	-1795	-2712	3370	-3835	-3362	-4605	4658	-302	78
0.623333	-22	51	89	-53	-107	-31	13	-12	-15	18	-69	-56	-93	-15	-25	-57	-100	38	-82	-28	-85	-22	-99	-64	-63	2	-97	-11	-73	-66	-145	-76	18	-1467	-6678	-4736	284	-1985	5588	-6999	-2318	-2632	3326	-3512	-3288	-4688	4316	-92	164
0.624167	-24	42	87	-59	-111	-34	12	-15	-19	6	-72	-65	-100	-17	-26	-58	-81	40	-81	-29	-101	-19	-97	-62	-62	4	-95	-11	-74	-66	-146	-72	-41	-1157	-6535	-4793	28	-1785	5525	-7487	-3165	-2546	3315	-3202	-3114	-4761	4002	110	50
0.625000	-32	47	87	-60	-111	-34	6	-12	-21	11	-69	-60	-95	-14	-24	-57	-101	39	-84	-28	-108	-19	-98	-61	-62	0	-96	-18	-67	-67	-145	-72	-76	-853	-6366	-4816	372	-1626	5464	-7962	-4556	-2456	3324	-2919	-3104	-4819	3711	297	173
0.625833	-22	44	86	-58	-109	-30	16	-12	-21	8	-72	-63	-95	-14	-16	-56	-100	37	-72	-28	-104	-19	-100	-63	-64	6	-95	-11	-72	-67	-144	-73	-148	-547	-6174	-4812	403	-1502	5415	-8424	-6712	-2351	3365	-2673	-3042	-4866	3446	468	204
0.626667	-26	40	84	-47	-109	-30	13	0	-21	6	-69	-61	-95	-12	-23	-57	-104	35	-86	-30	-104	-18	-98	-63	-68	-1	-99	-10	-73	-67	-146	-75	-191	-224	-5961	-4779	97	-1418	5381	-8852	-9230	-2245	3440	-2460	-2565	-4899	3211	610	101
0.627500	-23	43	88	-63	-111	-32	13	-12	-22	7	-73	-63	-97	-13	-24	-60	-102	39	-83	-31	-104	-23	-99	-66	-65	-3	-99	-11	-68	-67	-146	-75	-133	54	-5723	-4714	-21	-1374	5367	-9264	-11052	-2139	3547	-2288	-1526	-4905	3006	743	85
0.628333	-25	43	89	-59	-101	-30	16	-12	-48	5	-70	-62	-96	-13	-23	-59	-99	39	-82	-31	-105	-19	-96	-64	-62	2	-97	-8	-73	-51	-147	-72	-126	348	-5463	-4620	-929	-1375	5362	-9643	-13032	-2027	3692	-2160	-2462	-4891	2841	839	91
0.629167	-25	45	89	-56	-109	-34	15	-13	-16	7	-69	-59	-96	-11	-24	-56	-99	40	-81	-28	-107	-17	-98	-63	-59	3	-95	-1	-72	-65	-141	-70	-104	629	-5181	-4502	-1459	-1422	5399	-10001	-16659	-1927	3869	-2081	-3185	-4856	2711	913	196
0.630000	-19	46	88	-53	-107	-27	15	-13	-15	13	-66	-59	-87	-13	-28	-55	-97	40	-80	-29	-103	-18	-95	-63	-61	4	-93	-7	-76	-78	-142	-70	-69	902	-4876	-4364	-586	-1509	5445	-10324	-18654	-1833	4075	-2049	-2710	-4799	2612	958	56
0.630833	-22	43	88	-56	-109	-31	12	-10	-16	6	-67	-63	-91	-14	-25	-57	-96	39	-80	-30	-105	-19	-97	-60	-59	5	-94	-7	-68	-64	-142	-72	-80	1149	-4551	-4207	-842	-1641	5505	-10617	-19967	-1752	4313	-2065	-3294	-4727	2557	974	191
0.631667	-19	47	85	-57	-107	-31	11	-13	-18	7	-70	-68	-97	-18	-27	-62	-99	37	-84	-31	-104	-21	-100	-68	-64	2	-98	-13	-75	-72	-147	-76	-79	1373	-4176	-4038	-414	-1806	5583	-10882	-20554	-1693	4553	-2123	-3553	-4633	2528	955	176
0.632500	-26	11	85	-65	-113	-36	10	-17	-24	4	-76	-69	-100	-17	-29	-64	-103	34	-88	-38	-107	-19	-101	-68	-68	-6	-102	-13	-73	-69	-148	-74	-8	1585	-3825	-3863	-268	-2008	5674	-11108	-20700	-1648	4820	-2221	-3299	-4512	2539	910	138
0.633333	-30	41	85	-58	-113	-32	28	-15	-23	2	-76	-67	-99	-15	-32	-67	-102	56	-84	-33	-107	-23	-102	-64	-65	-1	-100	-12	-74	-69	-147	-76	63	1767	-3421	-3683	-822	-2237	5780	-11303	-20534	-1627	5101	-2348	-4194	-4398	2581	828	132
0.634167	-24	40	85	-61	-109	-32	12	-16	-19	4	-72	-65	-97	-17	-29	-63	-111	34	-84	-34	-104	-33	-101	-67	-64	-1	-116	-12	-72	-69	-148	-74	79	1919	-3001	-3515	-1312	-2493	5892	-11459	-20272	-1628	5384	-2511	-4611	-4262	2647	718	312
0.635000	-27	39	89	-60	-110	-33	13	-14	-21	7	-70	-69	-95	-16	-25	-62	-100	34	-83	-32	-110	-23	-100	-69	-64	-1	-97	-10	-75	-68	-149	-75	34	2058	-2555	-3360	-556	-2762	6013	-11576	-19138	-1655	5662	-2695	-3101	-4139	2734	572	136
0.635833	-25	40	88	-60	-112	-32	13	-13	-18	4	-72	-63	-100	-13	-30	-62	-109	36	-84	-32	-105	-21	-103	-66	-61	0	-98	-12	-72	-69	-149	-75	69	2153	-2084	-3227	-231	-3048	6140	-11664	-18027	-1711	5923	-2888	-2154	-4015	2832	388	27
0.636667	-23	43	86	-61	-144	-33	13	-12	-17	6	-74	-66	-121	-13	-27	-60	-99	35	-80	-31	-105	-21	-98	-66	-62	2	-98	-4	-70	-67	-143	-73	122	2226	-1595	-3122	-623	-3332	6275	-11712	-16856	-1793	6171	-3092	-1928	-3889	2941	173	89
0.637500	-23	38	88	-58	-107	-29	13	-13	-17	5	-72	-64	-94	-16	-28	-56	-98	38	-82	-31	-104	-19	-96	-66	-67	1	-97	-10	-73	-69	-147	-72	50	2263	-1092	-3053	-1144	-3611	6397	-11727	-15776	-1896	6388	-3300	-1519	-3798	3042	-83	-5
0.638333	-23	42	84	-59	-112	-31	12	-12	-19	4	-72	-72	-63	-14	-28	-58	-101	36	-82	-31	-105	-22	-96	-68	-64	1	-97	-11	-72	-67	-176	-75	-7	2281	-574	-3020	-1040	-3883	6523	-11708	-14322	-2024	6568	-3495	-921	-3692	3139	-380	87
0.639167	-28	42	88	-58	-110	-30	10	-13	-24	5	-74	-64	-95	-16	-28	-60	-104	33	-83	-35	-104	-22	-99	-70	-63	0	-99	-14	-70	-70	-147	-76	-10	2278	-49	-3019	-840	-4141	6646	-11654	-12537	-2142	6705	-3684	-171	-3623	3205	-716	124
0.640000	-26	42	85	-62	-117	-41	9	-15	-18	3	-72	-63	-96	10	-33	-61	-105	28	-86	-34	-105	-25	-105	-72	-68	0	-99	-14	-75	-73	-153	-79	-48	2256	486	-3053	-819	-4380	6761	-11582	-10410	-2331	6793	-3848	782	-3578	3246	-1087	11
0.640833	-29	39	85	-61	-113	-35	7	-17	-24	0	-87	-67	-100	-21	-33	-60	-104	25	-86	-33	-114	-25	-101	-72	-67	-3	-100	-14	-75	-73	-148	-77	-76	2232	1025	-3112	-305	-4581	6865	-11476	-6801	-2495	6836	-3984	2061	-3549	3258	-1503	55
0.641667	-27	41	87	-61	-116	-34	11	-14	-18	-23	-75	-65	-98	-18	-31	-61	-101	34	-79	-32	-107	-25	-103	-69	-65	0	-99	-11	-73	-69	-150	-76	-49	2199	1567	-3196	-284	-4729	6973	-11342	-2609	-2652	6823	-4088	2194	-3548	3226	-1962	192
0.642500	-22	44	91	-58	-109	-31	15	-11	-16	6	-70	-61	-94	-12	-26	-58	-97	36	-81	-29	-103	-21	-98	-67	-63	2	-97	-9	-75	-66	-144	-69	-44	2175	2099	-3291	-1205	-4887	7060	-11193	-653	-2802	6745	-4162	1783	-3574	3152	-2464	413
0.643333	-23	46	90	-58	-104	-29	19	-6	-16	7	-70	-61	-95	-13	-28	-58	-98	37	-120	-29	-104	-18	-98	-66	-60	3	-99	-11	-70	-70	-146	-77	-29	2156	2621	-3398	538	-4989	7130	-11029	2307	-2967	6619	-4202	3565	-3631	3021	-3018	163
0.644167	-23	61	88	-59	-109	-31	16	-10	-15	5	-70	-60	-96	-13	-28	-49	-100	35	-84	-32	-104	-19	-99	-65	-64	2	-95	-10	-70	-68	-144	-70	28	2156	3134	-3513	1211	-5054	7183	-10848	5358	-3069	6431	-4209	4189	-3707	2842	-3614	34
0.645000	-25	44	90	-57	-108	-28	16	-9	-16	17	-72	-66	-94	-12	-27	-57	-100	37	-81	-30	-104	-18	-98	-65	-64	3	-97	-12	-73	-70	-142	-72	66	2171	3632	-3631	1725	-5086	7214	-10671	8063	-3171	6181	-4189	4795	-3814	2611	-4253	146
0.645833	-26	42	90	-59	-110	-30	15	-11	-23	7	-70	-63	-96	-14	-26	-60	-102	36	-83	-29	-103	-19	-100	-66	-64	3	-96	-9	-74	-68	-144	-75	105	2208	4115	-3748	2348	-5085	7207	-10489	10139	-3244	5875	-4134	5421	-3938	2329	-4944	155
0.646667	-13	44	90	-58	-110	-32	12	-11	-10	6	-73	-63	-92	-14	-28	-59	-100	38	-81	-30	-105	-19	-100	-67	-65	3	-104	-12	-75	-80	-145	-74	172	2274	4585	-3868	3135	-5054	7221	-10314	11504	-3290	5514	-4066	5547	-4084	1996	-5689	197
0.647500	-25	41	85	-58	-110	-33	12	-11	-19	6	-72	-62	-98	-16	-29	-61	-101	50	-84	-31	-107	-22	-100	-67	-65	0	-97	-12	-76	-69	-146	-77	345	2358	5034	-3993	2931	-5000	7147	-10151	12121	-3305	5104	-3977	5345	-4247	1620	-6454	498
0.648333	-25	45	88	-59	-113	-34	10	-13	-19	4	-69	-64	-95	-3	-29	-62	-102	35	-82	-33	-108	-22	-103	-69	-64	0	-107	-14	-75	-70	-147	-77	440	2470	5466	-4132	3833	-4924	7063	-9995	13312	-3294	4638	-3882	6761	-4428	1205	-7312	500
0.649167	-24	68	86	-62	-114	-36	8	-14	-23	4	-74	-66	-97	-16	-28	-69	-103	37	-83	-30	-105	-18	-100	-67	-63	4	-98	-12	-72	-69	-144	-77	322	2608	5890	-4294	4441	-4843	6949	-9860	13945	-3252	4138	-3780	7875	-4625	759	-8191	257
0.650000	-23	43	87	-58	-112	-40	9	-12	-17	5	-74	-61	-95	-15	-27	-61	-101	36	-83	-29	-105	-22	-100	-65	-63	0	-97	-11	-69	-67	-155	-74	207	2762	6291	-4492	3842	-4754	6798	-9749	13991	-3188	3597	-3696	8403	-4834	287	-9107	296
0.650833	-21	42	87	-58	-108	-33	13	-10	-16	5	-70	-65	-94	-16	-28	-61	-97	37	-80	-28	-103	-17	-99	-65	-62	2	-96	-11	-70	-68	-143	-74	112	2937	6681	-4738	3281	-4663	6635	-9662	13279	-3109	3022	-3624	8861	-5059	-205	-10064	226
0.651667	-25	44	87	-58	-112	-31	12	-13	-18	11	-72	-60	-97	-14	-27	-59	-101	37	-82	-31	-107	-19	-98	-67	-61	1	-96	-11	-76	-67	-144	-76	59	3116	7052	-5045	3174	-4582	6397	-9602	11874	-3031	2417	-3578	8962	-5296	-725	-11058	243
0.652500	-24	43	86	-58	-110	-31	11	-13	-22	5	-74	-64	-96	-14	-30	-68	-101	34	-83	-31	-105	-22	-100	-69	-63	-1	-107	-14	-73	-70	-149	-78	91	3305	7416	-5422	2713	-4516	6142	-9565	10002	-2957	1787	-3564	8403	-5557	-1253	-12077	433
0.653333	-28	40	84	-61	-110	-34	9	-15	-19	2	-74	-65	-95	-14	-32	-63	-77	34	-87	-30	-105	-22	-99	-67	-61	2	-97	-11	-73	-70	-148	-75	97	3491	7755	-5872	2192	-4470	5855	-9513	7978	-2890	1142	-3584	7740	-5828	-1788	-13113	627
0.654167	-26	43	86	-59	-105	-32	8	-14	-22	4	-76	-63	-97	-18	-29	-62	-101	35	-82	-32	-104	-24	-101	-82	-62	-1	-98	-13	-72	-72	-147	-75	-40	3679	8084	-6408	1898	-4450	5535	-9550	6313	-2856	481	-3649	8146	-6123	-2334	-14157	613
0.655000	-24	44	87	-60	-103	-32	13	-13	-18	5	-74	-65	-99	-15	-29	-63	-102	35	-86	-32	-105	-19	-99	-68	-50	0	-95	-14	-70	-69	-145	-78	-159	3827	8391	-7042	1519	-4459	5180	-9584	5398	-2860	-189	-3760	8458	-6449	-2887	-15205	161
0.655833	-23	42	86	-60	-107	-32	11	-13	-21	2	-69	-62	-94	-15	-29	-63	-99	33	-84	-33	-107	-53	-101	-69	-63	0	-95	-11	-68	-68	-146	-75	-233	4031	8685	-7768	-437	-4507	4795	-9622	2918	-2916	-862	-3919	7237	-6779	-3448	-16245	163
0.656667	-25	51	91	-60	-108	-31	11	-13	-17	5	-72	-70	-94	-19	-32	-63	-102	30	-86	-35	-103	-23	-99	-72	-61	0	-97	-15	-73	-70	-149	-75	-251	4181	8942	-8577	8	-4593	4383	-9666	917	-3032	-1534	-4131	8724	-7157	-4022	-17272	172
0.657500	-26	34	84	-63	-114	-38	9	-16	-23	3	-76	-66	-97	-18	-30	-64	-103	33	-86	-36	-108	-24	-100	-72	-62	0	-98	-13	-72	-68	-147	-75	-443	4330	9175	-9465	22	-4724	3943	-9716	58	-3214	-2204	-4388	9111	-7553	-4602	-18261	-32
0.658333	-13	42	87	-58	-108	-32	-15	-13	-21	2	-74	-62	-95	-13	-30	-60	-101	32	-84	-31	-105	-23	-99	-69	-64	0	-97	-15	-72	-66	-150	-77	-946	4459	9371	-10409	-279	-4901	3477	-9763	-313	-3476	-2874	-4700	9372	-7985	-5186	-19220	196
0.659167	-26	42	84	-57	-110	-32	10	-14	-18	6	-72	-62	-97	-14	-31	-60	-99	34	-86	-70	-105	-22	-101	-69	-65	0	-98	-14	-72	-69	-147	-77	-1007	4569	9524	-11401	-659	-5130	2974	-9793	-34	-3819	-3541	-5064	9788	-8448	-5777	-20123	-286
0.660000	-25	41	87	-57	-112	-25	7	-15	-18	3	-72	-63	-96	-19	-30	-62	-102	33	-84	-35	-107	-28	-101	-70	-67	-3	-97	-18	-74	-72	-150	-77	-766	4667	9618	-12418	-808	-5413	2439	-9844	1054	-4242	-4207	-5469	9786	-8936	-6380	-20970	-932
0.660833	-26	39	88	-59	-110	-34	10	-14	-21	2	-72	-61	-101	-19	-30	-64	-101	32	-84	-30	-104	-25	-101	-72	-63	-1	-97	-14	-73	-70	-151	-78	-656	4748	9698	-13439	-1927	-5753	1872	-9860	2071	-4737	-4870	-5914	7447	-9453	-6983	-21761	-826
0.661667	-26	41	86	-57	-112	-34	8	-13	-23	6	-74	-64	-97	-17	-31	-60	-99	35	-85	-33	-108	-26	-109	-74	-64	0	-95	-13	-73	-72	-150	-75	-304	4827	9700	-14433	-1629	-6152	1270	-9880	3777	-5309	-5537	-6418	5770	-9986	-7590	-22479	-845
0.662500	-25	43	90	-58	-107	-32	11	-12	-18	7	-72	-62	-83	-16	-25	-58	-97	35	-81	-33	-104	-19	-98	-68	-60	0	-93	-11	-73	-68	-145	-73	0	4882	9645	-15380	-1096	-6601	629	-9874	5773	-5941	-6214	-6957	3637	-10542	-8199	-23121	-845
0.663333	-25	49	91	-57	-112	-33	13	-11	-18	6	-69	-63	-93	-15	-28	-56	-97	34	-82	-34	-108	-23	-100	-67	-63	0	-96	-13	-73	-68	-146	-73	63	4935	9523	-16264	-1216	-7119	-62	-9858	8181	-6640	-6911	-7540	179	-11105	-8801	-23689	-445
0.664167	-23	43	89	-58	-109	-31	11	-12	-18	5	-74	-67	-96	-15	-28	-59	-101	35	-83	-35	-107	-24	-101	-68	-63	-1	-100	-16	-75	-70	-147	-75	207	4973	9339	-17062	-1297	-7691	-811	-9829	10465	-7387	-7625	-8153	-3418	-11673	-9397	-24175	-19
0.665000	-19	39	86	-58	-105	-32	12	-12	-22	5	-74	-66	-95	-16	-29	-62	-103	30	-87	-30	-107	-25	-102	-69	-65	-4	-93	-14	-74	-78	-149	-76	355	5006	9094	-17770	-1140	-8330	-1617	-9789	12113	-8161	-8353	-8794	-5954	-12241	-9978	-24587	536
0.665833	-28	41	82	-59	-111	-33	12	-16	-24	0	-78	-77	-96	-15	-31	-62	-101	30	-86	-31	-107	-24	-102	-69	-66	-4	-100	-12	-73	-72	-147	-76	308	5049	8803	-18363	-692	-9020	-2482	-9740	13541	-8945	-9106	-9454	-7691	-12797	-10542	-24911	689
0.666667	-25	40	86	-58	-109	-48	11	-14	-23	3	-73	-66	-95	-14	-28	-63	-108	30	-85	-33	-105	-23	-101	-70	-74	0	-99	-14	-73	-70	-148	-79	224	5086	8439	-18849	-241	-9763	-3418	-9685	14345	-9728	-9881	-10129	-9126	-13340	-11091	-25159	476
0.667500	-26	41	86	-60	-110	-39	12	-17	-18	4	-72	-65	-96	-14	-28	-63	-79	33	-85	-33	-107	-12	-103	-73	-64	-3	-101	-12	-70	-70	-150	-78	246	5133	8056	-19216	59	-10547	-4431	-9629	14609	-10501	-10692	-10823	-9706	-13859	-11618	-25333	360
0.668333	-26	42	88	-58	-107	-35	17	-14	-17	4	-72	-65	-95	-14	-29	-62	-101	36	-83	-32	-105	-23	-101	-68	-62	0	-99	-12	-73	-72	-151	-75	247	5185	7634	-19526	664	-11374	-5505	-9557	15315	-11248	-11535	-11520	-9364	-14363	-12117	-25438	282
0.669167	-24	43	88	-60	-110	-35	13	-12	-17	4	-73	-68	-93	-15	-27	-58	-98	36	-82	-33	-105	-23	-99	-68	-61	1	-100	-12	-69	-68	-144	-75	162	5248	7186	-19730	-509	-12237	-6676	-9496	14207	-11972	-12406	-12212	-10392	-14824	-12585	-25471	449
0.670000	-21	42	90	-60	-108	-31	17	-12	-14	5	-72	-66	-96	-12	-26	-58	-97	37	-82	-30	-102	-19	-97	-66	-60	3	-100	-12	-68	-69	-142	-72	99	5324	6726	-19883	102	-13117	-7919	-9436	12265	-12600	-13297	-12893	-8687	-15259	-13018	-25449	687
0.670833	-23	45	88	-53	-103	-31	6	-12	-16	6	-65	-62	-92	-11	-25	-55	-98	37	-84	-33	-102	-19	-97	-65	-61	5	-97	-10	-69	-68	-131	-58	5	5410	6268	-19991	663	-14010	-9232	-9385	11474	-13192	-14206	-13548	-7210	-15653	-13450	-25370	606
0.671667	-24	45	88	-57	-107	-33	16	-9	-17	5	-72	-68	-93	-11	-25	-57	-97	35	-83	-32	-107	-19	-95	-67	-62	1	-98	-12	-72	-65	-145	-75	-136	5514	5820	-20075	553	-14896	-10606	-9341	10261	-13698	-15134	-14182	-5982	-16008	-13848	-25247	607
0.672500	-26	41	81	-60	-111	-34	11	-14	-18	6	-76	-65	-96	-15	-28	-62	-104	33	-90	-33	-103	-23	-100	-70	-64	1	-99	-13	-73	-70	-147	-76	-188	5630	5392	-20161	607	-15766	-12031	-9310	9199	-14132	-16061	-14784	-4641	-16316	-14222	-25087	440
0.673333	-26	44	81	-61	-111	-36	10	-16	-23	1	-75	-58	-98	-18	-32	-61	-103	30	-90	-35	-110	-15	-103	-74	-67	-4	-102	-15	-81	-74	-152	-79	-268	5766	4999	-20265	899	-16594	-13480	-9298	8147	-14473	-16988	-15348	-3100	-16568	-14569	-24892	421
0.674167	-27	40	84	-62	-112	-34	6	-18	-19	2	-77	-69	-98	-18	-32	-64	-102	32	-87	-33	-105	-19	-104	-73	-64	0	-103	-12	-72	-73	-149	-80	-451	5919	4651	-20387	123	-17365	-14950	-9295	6329	-14721	-17888	-15862	-2951	-16762	-14895	-24669	311
0.675000	-25	43	84	-62	-110	-34	8	-15	-17	6	-74	-65	-95	-15	-33	-55	-101	35	-87	-39	-108	-24	-104	-69	-65	0	-103	-13	-73	-73	-148	-76	-660	6080	4350	-20586	293	-18067	-16403	-9315	4640	-14870	-18752	-16322	-1489	-16887	-15188	-24430	434
0.675833	-24	43	86	-59	-110	-35	13	-13	-18	8	-73	-65	-96	-16	-30	-60	-97	36	-84	-32	-107	-24	-102	-69	-61	2	-115	-13	-73	-72	-148	-74	-650	6253	4099	-20832	1004	-18704	-17813	-9362	3027	-14922	-19573	-16738	349	-16947	-15461	-24175	615
0.676667	-22	41	84	-62	-111	-32	16	-14	-18	10	-72	-66	-86	-13	-30	-55	-114	36	-78	-36	-103	-22	-101	-69	-61	0	-99	-15	-73	-68	-149	-76	-469	6433	3903	-21138	833	-19197	-19148	-9436	1414	-14885	-20334	-17097	1055	-16926	-15707	-23916	366
0.677500	-26	43	87	-59	-112	-44	13	-18	-18	5	-73	-65	-95	-13	-31	-61	-101	37	-84	-34	-104	-21	-101	-68	-63	0	-102	-11	-72	-68	-147	-75	-306	6613	3766	-21501	303	-19592	-20380	-9540	227	-14758	-21013	-17406	1247	-16825	-15925	-23654	180
0.678333	-25	43	82	-59	-107	-32	13	-14	-15	6	-74	-63	-95	-13	-28	-60	-101	35	-87	-32	-102	-21	-100	-67	-60	1	-100	-11	-69	-68	-146	-75	-33	6786	3685	-21925	53	-19865	-21476	-9681	-1137	-14540	-21605	-17667	1628	-16638	-16113	-23389	123
0.679167	-23	39	86	-57	-109	-34	10	-13	-18	8	-74	-66	-96	-16	-31	-58	-101	36	-85	-36	-105	-23	-100	-69	-65	-5	-102	-12	-73	-68	-147	-73	114	6935	3654	-22395	-94	-20011	-22413	-9860	-2433	-14259	-22091	-17891	1846	-16371	-16270	-23128	-156
0.680000	-26	40	86	-59	-109	-33	11	-12	-22	5	-72	-65	-96	-15	-29	-61	-104	32	-84	-35	-105	-22	-101	-70	-63	0	-99	-18	-73	-67	-149	-77	248	7108	3675	-22905	-48	-20027	-23139	-10075	-3562	-13905	-22451	-18079	1849	-16017	-16389	-22862	-338
0.680833	-26	37	95	-58	-130	-38	8	-16	-24	4	-73	-65	-102	-17	-29	-63	-105	34	-86	-34	-111	-26	-104	-70	-65	-1	-99	-15	-74	-70	-149	-80	392	7239	3736	-23440	-58	-19915	-23643	-10332	-4356	-13503	-22675	-18249	1826	-15579	-16464	-22584	-632
0.681667	-29	39	85	-59	-107	-36	11	-18	-22	3	-75	-65	-99	-19	-33	-63	-104	33	-85	-31	-108	-25	-104	-68	-65	-1	-100	-17	-74	-72	-153	-77	129	7360	3833	-23981	127	-19679	-23881	-10621	-4116	-13065	-22750	-18408	1996	-15074	-16497	-22295	-750
0.682500	-23	37	81	-102	-110	-32	10	-16	-18	-11	-73	-66	-97	-35	-28	-59	-99	35	-83	-36	-103	-22	-100	-66	-61	1	-96	-13	-72	-68	-146	-73	-164	7448	3964	-24516	-1271	-19336	-23837	-10954	-4519	-12605	-22689	-18565	60	-14471	-16477	-21988	-775
0.683333	-24	42	86	-58	-109	-32	4	-14	-16	6	-73	-66	-93	-16	-24	-62	-100	37	-82	-33	-86	-21	-99	-68	-63	-1	-99	-13	-70	-69	-147	-73	76	7501	4114	-25031	-1606	-18901	-23512	-11334	-5653	-12147	-22424	-18744	-152	-13824	-16414	-21665	-1010
0.684167	-22	40	88	-58	-108	-31	16	-16	-15	9	-69	-62	-96	-17	-26	-38	-100	34	-86	-34	-107	-21	-98	-67	-64	1	-97	-11	-72	-64	-148	-74	231	7546	4278	-25515	-894	-18391	-22866	-11759	-5132	-11703	-22010	-18949	-41	-13142	-16301	-21326	-1262
0.685000	-21	41	85	-57	-108	-31	13	-15	-17	6	-74	-60	-96	-17	-27	-59	-99	36	-82	-31	-104	-23	-90	-66	-65	-1	-96	-13	-69	-68	-147	-75	257	7512	4451	-25989	-1196	-17831	-21985	-12238	-4967	-11298	-21446	-19195	-676	-12446	-16137	-20964	-1005
0.685833	-22	36	87	-59	-107	-29	12	-14	-17	7	-66	-63	-97	-17	-28	-61	-100	33	-82	-32	-107	-22	-100	-66	-63	0	-94	-11	-73	-68	-147	-77	179	7465	4622	-26356	-1417	-17242	-20816	-12766	-4389	-10949	-20727	-19488	-957	-11758	-15931	-20585	-728
0.686667	-25	41	86	-59	-111	-33	12	-12	-23	6	-69	-60	-96	3	-26	-60	-102	34	-83	-28	-108	-22	-100	-91	-64	0	-95	-11	-73	-67	-146	-75	226	7384	4786	-26700	-1312	-16658	-19414	-13352	-3488	-10684	-19873	-19846	-756	-11099	-15670	-20190	-529
0.687500	-24	41	87	-60	-108	-31	15	-14	-19	7	-52	-68	-97	-16	-28	-59	-101	40	-81	-31	-105	-22	-99	-68	-61	0	-96	-15	-72	-69	-147	-72	350	7275	4930	-26994	-1754	-16104	-17809	-14004	-2857	-10496	-18901	-20276	-2130	-10517	-15375	-19797	-402
0.688333	-22	43	89	-60	-109	-30	15	-12	-16	9	-68	-64	-95	-14	-25	-59	-98	38	-83	-31	-104	-22	-97	-64	-62	0	-96	-10	-74	-66	-146	-73	293	7135	5051	-27233	-1786	-15600	-16056	-14731	-2488	-10461	-17820	-20777	-2402	-10028	-15042	-19412	-19
0.689167	-23	41	89	-57	-110	-9	13	-12	-17	5	-68	-61	-95	-13	-26	-61	-102	37	-82	-29	-109	-21	-97	-66	-65	0	-98	-10	-72	-66	-144	-74	145	6970	5126	-27429	-944	-15160	-14183	-15541	-2055	-10538	-16672	-21356	-1559	-9672	-14683	-19054	57
0.690000	-25	39	87	-56	-111	-30	13	-14	-16	7	-67	-62	-96	-13	-25	-63	-103	35	-84	-38	-107	-22	-97	-87	-64	0	-96	-12	-73	-69	-145	-76	-83	6784	5182	-27591	-723	-14851	-12269	-16432	-1869	-10747	-15480	-21997	-1682	-9478	-14306	-18734	287
0.690833	-26	40	89	-58	-105	-29	11	-42	-24	6	-69	-62	-96	-14	-26	-60	-101	37	-82	-26	-101	-19	-98	-70	-62	0	-96	-8	-68	-66	-146	-73	-196	6587	5169	-27721	-1170	-14640	-10357	-17405	-1442	-11105	-14273	-22713	-2158	-9456	-13909	-18464	274
0.691667	-23	42	89	-56	-104	-29	13	-11	-18	9	-67	-85	-94	-12	-26	-58	-100	38	-84	-30	-104	-23	-97	-69	-61	2	-96	-10	-72	-70	-147	-74	-210	6361	5068	-27838	-1301	-14568	-8515	-18457	-1744	-11601	-13087	-23475	-2370	-9628	-13513	-18272	235
0.692500	-23	41	89	-59	-112	-34	9	-13	-21	7	-70	-62	-97	-15	-26	-58	-101	34	-84	-32	-109	-25	-100	-69	-64	-1	-99	-12	-83	-72	-148	-75	-184	6119	4851	-27949	-1198	-14629	-6796	-19588	-2313	-12210	-11947	-24295	-2520	-9999	-13122	-18155	491
0.693333	-26	49	86	-58	-111	-32	11	-13	-18	5	-72	-64	-99	-15	-28	-58	-100	34	-85	-31	-108	-23	-95	-70	-65	0	-99	-15	-75	-70	-149	-76	-115	5858	4503	-28060	-1257	-14822	-5237	-20780	-2894	-12969	-10884	-25124	-2764	-10565	-12745	-18135	387
0.694167	-26	43	88	-62	-119	-31	15	-12	-17	7	-70	-64	-93	-14	-46	-60	-103	35	-86	-34	-107	-24	-97	-69	-63	2	-99	-15	-72	-66	-147	-77	224	5574	3977	-28187	-845	-15160	-3875	-22029	-3301	-13807	-9926	-25948	-2759	-11305	-12387	-18212	214
0.695000	-24	41	89	-59	-107	-30	12	-13	-15	7	-74	-64	-93	-13	-28	-59	-99	38	-101	-28	-107	-23	-99	-68	-63	0	-101	-12	-70	-68	-145	-73	298	5265	3243	-28325	102	-15614	-2765	-23313	-2627	-14719	-9105	-26752	-1919	-12202	-12061	-18388	354
0.695833	-26	43	85	-58	-119	-30	16	-12	-17	7	-72	-62	-95	-14	-28	-59	-101	34	-84	-30	-107	-22	-100	-68	-63	2	-99	-1	-73	-67	-146	-76	-5	4922	2265	-28499	-540	-16209	-1901	-24606	-2161	-15664	-8428	-27504	-3059	-13233	-11772	-18678	481
0.696667	-23	45	90	-57	-108	-29	12	-13	-16	7	-73	-64	-94	-13	-28	-53	-99	36	-83	-30	-104	-22	-101	-69	-63	0	-96	-11	-68	-66	-145	-74	-31	4548	1022	-28704	-1325	-16893	-1313	-25888	-3795	-16624	-7922	-28185	-3770	-14376	-11522	-19063	707
0.697500	-23	41	88	-57	-110	-30	11	-13	-18	6	-72	-64	-97	6	-29	-61	-101	36	-84	-31	-102	-22	-100	-70	-63	1	-83	-9	-72	-67	-149	-74	5	4142	-494	-28942	-203	-17646	-1003	-27130	-4022	-17564	-7589	-28782	-3027	-15562	-11321	-19537	590
0.698333	-24	47	87	-60	-112	-32	7	-12	-19	6	-74	-65	-96	-17	-28	-69	-101	32	-86	-34	-110	-27	-101	-73	-63	0	-98	-12	-73	-69	-148	-76	-198	3692	-2285	-29216	-435	-18468	-944	-28310	-4200	-18454	-7429	-29270	-3452	-16774	-11172	-20080	530
0.699167	-27	44	80	-63	-109	-34	13	-15	-21	0	-76	-69	-98	-21	-31	-64	-100	32	-88	-33	-105	-24	-102	-73	-65	-3	-103	-18	-72	-70	-147	-75	-366	3229	-4357	-29512	-460	-19299	-1133	-29407	-4133	-19274	-7455	-29632	-3907	-17958	-11067	-20684	357
0.700000	-27	40	82	-61	-113	-35	10	-13	-21	5	-74	-67	-101	-21	-38	-62	-102	32	-88	-49	-112	-25	-102	-74	-67	0	-100	-15	-75	-70	-145	-75	-340	2749	-6601	-29842	-113	-20141	-1515	-30399	-3899	-19995	-7631	-29860	-4107	-19083	-11022	-21326	12
0.700833	-27	42	84	-61	-112	-36	10	-39	-24	0	-75	-67	-98	-17	-30	-63	-105	32	-86	-34	-108	-24	-102	-70	-72	-6	-104	-14	-70	-72	-145	-77	-509	2272	-9039	-30188	-401	-20939	-2082	-31267	-3468	-20595	-7958	-29958	-5133	-20120	-11030	-22002	-872
0.701667	-27	39	85	-62	-111	-34	11	-13	-21	2	-72	-65	-100	-21	-30	-64	-107	32	-87	-30	-105	-23	-98	-73	-63	0	-99	-14	-69	-67	-145	-77	-710	1821	-11572	-30544	-1118	-21677	-2783	-31998	-3299	-21058	-8406	-29922	-5630	-21042	-11090	-22645	-1140
0.702500	-25	44	107	-58	-109	-30	13	-14	-22	5	-73	-62	-92	-17	-30	-62	-102	36	-83	-30	-103	-21	-100	-72	-63	0	-97	-12	-75	-68	-146	-73	-583	1417	-14115	-30902	-307	-22339	-3577	-32419	-2953	-21392	-8960	-29756	-4366	-21834	-11197	-23278	-656
0.703333	-24	43	87	-58	-109	-32	13	-11	-16	8	-73	-64	-95	-18	-29	-62	-102	37	-81	-31	-103	-22	-97	-68	-62	8	-96	-11	-73	-69	-146	-74	-373	1077	-16586	-31253	195	-22884	-4414	-32582	-2611	-21587	-9590	-29475	-3558	-22473	-11357	-23868	-558
0.704167	-23	34	88	-58	-110	-35	12	-13	-18	3	-72	-59	-95	-17	-27	-59	-100	35	-83	-32	-109	-23	-99	-69	-62	0	-96	-14	-65	-67	-143	-74	-311	826	-18905	-31598	-241	-23314	-5269	-32641	-1645	-21656	-10266	-29097	-3289	-22958	-11551	-24392	-872
0.705000	-22	42	87	-61	-109	-32	12	-11	-16	5	-74	-66	-96	-16	-30	-63	-99	35	-85	-31	-105	-22	-99	-69	-66	0	-100	-13	-73	-69	-143	-75	-367	676	-20981	-31909	-866	-23607	-6101	-32692	-1141	-21609	-10951	-28637	-2687	-23289	-11772	-24836	-1578
0.705833	-24	33	86	-60	-109	-34	12	-13	-16	5	-75	-66	-95	-17	-28	-62	-101	30	-87	-33	-109	-24	-90	-70	-63	-1	-98	-14	-70	-91	-147	-75	-363	643	-22737	-32196	-639	-23756	-6860	-32693	-697	-21454	-11615	-28118	-1659	-23466	-12004	-25187	-2017
0.706667	-25	39	86	-60	-111	-35	12	-14	-25	2	-76	-65	-99	-17	-32	-63	-105	36	-91	-34	-110	-25	-100	-72	-69	-3	-101	-15	-75	-73	-150	-77	-297	733	-24101	-32424	-258	-23753	-7524	-32719	12	-21223	-12229	-27565	-352	-23506	-12244	-25430	-1782
0.707500	-28	40	81	-63	-112	-41	11	-17	-22	2	-79	-65	-75	-19	-36	-65	-103	30	-87	-33	-108	-24	-102	-72	-64	15	-99	-15	-73	-72	-148	-76	-243	935	-25019	-32595	-131	-23629	-8056	-32706	721	-20922	-12751	-26987	1172	-23417	-12450	-25547	-1441
0.708333	-23	42	86	-60	-110	-33	11	-17	-19	5	-74	-65	-94	-15	-32	-59	-113	36	-83	-31	-105	-24	-100	-69	-66	0	-97	-12	-72	-73	-147	-73	-252	1260	-25477	-32702	311	-23368	-8446	-32709	2006	-20579	-13159	-26442	3326	-23216	-12614	-25544	-1486
0.709167	-25	44	88	-59	-109	-33	11	-10	-6	8	-74	-62	-96	-14	-30	-59	-100	38	-84	-30	-104	-21	-100	-69	-61	1	-97	-11	-73	-77	-145	-73	-274	1666	-25461	-32725	163	-22985	-8671	-32710	3394	-20221	-13436	-25888	4271	-22921	-12716	-25414	-1950
0.710000	-22	45	88	-61	-111	-34	11	-10	-17	8	-75	-61	-94	-28	-46	-59	-98	37	-81	-32	-107	-18	-69	-66	-60	0	-95	-10	-69	-68	-145	-70	-171	2144	-25004	-32740	-1183	-22511	-8729	-32654	2315	-19863	-13551	-25408	4379	-22555	-12734	-25156	-2233
0.710833	-23	46	90	-59	-108	-31	-12	-12	-12	8	-73	-61	-92	-9	-28	-58	-95	40	-82	-30	-84	-17	-96	-63	-60	2	-99	-12	-65	-74	-143	-69	-94	2675	-24118	-32641	-15	-21958	-8619	-32428	2066	-19518	-13502	-24979	6520	-22133	-12653	-24776	-1816
0.711667	-22	44	87	-59	-105	-29	13	-9	-23	7	-72	-62	-93	-11	-29	-56	-99	28	-85	-30	-103	-21	-96	-67	-61	0	-96	-9	-69	-69	-144	-72	-144	3228	-22889	-32469	16	-21353	-8345	-32076	2231	-19198	-13275	-24624	7158	-21677	-12464	-24277	-1330
0.712500	-24	44	86	-62	-110	-31	12	-11	-19	5	-73	-65	-97	-13	-30	-59	-103	36	-83	-34	-110	-22	-98	-70	-65	-3	-101	-14	-75	-60	-146	-59	-121	3789	-21389	-32222	-129	-20720	-7924	-31657	2536	-18915	-12880	-24341	7628	-21203	-12152	-23675	-1113
0.713333	-29	42	90	-59	-111	-34	10	-12	-23	6	-72	-63	-97	-14	-31	-60	-105	34	-83	-27	-108	-19	-98	-67	-64	0	-98	-12	-74	-72	-147	-73	7	4333	-19710	-31903	-12	-20071	-7370	-31186	2967	-18650	-12310	-24124	7858	-20725	-11720	-22989	-804
0.714167	-24	43	103	-56	-112	-36	4	-16	-21	4	-76	-64	-97	-32	-30	-60	-101	35	-85	-33	-109	-25	-102	-69	-62	0	-99	-15	-72	-70	-137	-73	-27	4856	-17942	-31524	-10	-19431	-6705	-30701	3272	-18419	-11597	-23977	7505	-20264	-11169	-22213	-439
0.715000	-25	42	87	-60	-111	-38	7	-16	-22	-1	-74	-66	-99	-7	-30	-59	-101	33	-84	-33	-110	-25	-101	-72	-65	-1	-100	-15	-77	-75	-149	-76	-142	5346	-16211	-31092	-745	-18809	-5958	-30206	2785	-18211	-10760	-23882	6701	-19832	-10519	-21394	22
0.715833	-28	39	86	-63	-108	-40	23	-18	-19	3	-74	-67	-97	-16	-30	-59	-102	35	-87	-33	-108	-25	-99	-70	-64	0	-101	-13	-78	-73	-149	-73	-125	5813	-14580	-30613	-49	-18223	-5155	-29652	2648	-18008	-9823	-23822	7251	-19443	-9775	-20541	-243
0.716667	-23	39	87	-58	-111	-33	11	-13	-19	3	-77	-66	-96	-16	-29	-58	-102	36	-82	-30	-105	-24	-98	-67	-63	-1	-102	-12	-70	-72	-148	-75	-109	6260	-13145	-30116	321	-17685	-4337	-29112	2274	-17805	-8824	-23792	7355	-19110	-8961	-19650	-591
0.717500	-17	39	87	-59	-107	-32	11	-14	-17	4	-82	-63	-94	-14	-25	-59	-104	32	-86	-32	-107	-22	-99	-68	-64	1	-98	-11	-64	-68	-145	-72	-99	6700	-11995	-29609	19	-17196	-3536	-28560	2154	-17590	-7791	-23756	6605	-18837	-8107	-18773	-211
0.718333	-26	42	88	-59	-108	-33	11	-14	-21	5	-75	-63	-95	-14	-26	-60	-99	35	-83	-30	-107	-22	-100	-69	-69	-1	-99	-12	-69	-67	-148	-76	-38	7147	-11174	-29113	-246	-16772	-2781	-28003	1631	-17354	-6762	-23712	5843	-18637	-7252	-17924	-53
0.719167	-27	26	88	-57	-107	-31	10	-16	-16	6	-70	-64	-94	-15	-29	-63	-101	33	-86	-32	-105	-23	-102	-69	-64	-3	-100	-14	-73	-72	-149	-76	-6	7619	-10725	-28648	-160	-16400	-2079	-27445	661	-17087	-5781	-23637	5514	-18520	-6405	-17114	79
0.720000	-24	40	87	-60	-110	-35	8	-17	-18	3	-72	-69	-94	-18	-29	-62	-100	34	-80	-32	-104	-27	-103	-72	-63	-1	-98	-13	-72	-72	-145	-75	13	8132	-10656	-28227	99	-16085	-1457	-26887	-227	-16792	-4880	-23507	4925	-18475	-5614	-16335	491
0.720833	-26	41	87	-45	-110	-33	10	-17	-21	4	-73	-64	-97	-19	-30	-62	-102	34	-86	-33	-107	-32	-104	-70	-63	-3	-100	-16	-77	-69	-148	-78	-50	8707	-10979	-27877	297	-15822	-994	-26340	-1235	-16469	-4087	-23321	4168	-18520	-4903	-15675	627
0.721667	-25	43	88	-61	-114	-35	10	-16	-21	5	-72	-65	-100	-15	-27	-61	-100	35	-85	-33	-108	-10	-102	-67	-62	0	-97	-13	-72	-70	-145	-75	-49	9355	-11657	-27605	719	-15609	-632	-25802	-2044	-16123	-3429	-23052	4123	-18640	-4285	-15062	747
0.722500	-29	46	89	-33	-108	-32	15	-14	-15	8	-59	-67	-94	-15	-27	-60	-97	36	-84	-30	-101	-21	-98	-67	-59	2	-103	-14	-70	-69	-130	-73	8	10080	-12654	-27425	826	-15442	-406	-25277	-2538	-15772	-2929	-22699	3585	-18831	-3796	-14535	894
0.723333	-23	40	88	-61	-109	-33	12	-14	-18	5	-70	-65	-93	-16	-28	-59	-102	34	-87	-32	-118	-22	-102	-69	-62	1	-94	-14	-70	-72	-146	-77	0	10873	-13915	-27355	-676	-15322	-322	-24769	-5122	-15421	-2601	-22262	1501	-19101	-3439	-14100	1071
0.724167	-29	39	86	-62	-111	-33	9	-18	-25	1	-75	-64	-98	-17	-27	-63	-103	36	-85	-32	-104	-21	-100	-68	-66	1	-97	-13	-72	-67	-120	-74	-48	11739	-15348	-27389	293	-15242	-373	-24273	-7482	-15095	-2457	-21738	1946	-19427	-3228	-13749	1223
0.725000	-26	40	88	-59	-111	-31	11	-4	-21	4	-72	-64	-94	-16	-27	-63	-102	36	-84	-33	-107	-23	-103	-72	-62	1	-96	-12	-70	-69	-147	-77	-100	12650	-16875	-27539	545	-15204	-551	-23797	-9022	-14804	-2461	-21127	1140	-19810	-3163	-13482	1436
0.725833	-24	42	88	-60	-110	-33	11	-18	-23	3	-70	-65	-97	-13	-28	-62	-103	36	-85	-32	-107	-21	-104	-72	-65	0	-98	-12	-69	-68	-144	-74	-47	13593	-18474	-27793	587	-15202	-842	-23340	-10465	-14573	-2692	-20452	452	-20227	-3232	-13296	1681
0.726667	-23	39	86	-59	-110	-30	12	-14	-22	4	-73	-66	-100	-16	-29	-61	-102	35	-82	-30	-105	-21	-99	-73	-64	-1	-95	-12	-72	-70	-148	-77	-119	14531	-19985	-28147	343	-15233	-1234	-22888	-11380	-14404	-3049	-19719	-24	-20669	-3441	-13174	1839
0.727500	-21	43	89	-60	-110	-32	12	-14	-18	-21	-72	-67	-96	-16	-26	-61	-101	39	-87	-35	-109	-24	-101	-70	-64	2	-98	-12	-70	-66	-150	-75	-206	15436	-21347	-28578	332	-15298	-1705	-22442	-11813	-14312	-3544	-18936	-533	-21132	-3755	-13112	1866
0.728333	-25	44	88	-58	-109	-32	13	-11	-19	5	-70	-63	-97	-17	-30	-59	-100	39	-82	-39	-104	-22	-101	-68	-60	3	-96	-11	-75	-70	-147	-76	-160	16235	-22483	-29076	-370	-15395	-2229	-21993	-12664	-14307	-4150	-18126	-1931	-21587	-4163	-13103	1739
0.729167	-24	44	88	-60	-111	-30	16	12	-17	6	-69	-64	-94	-15	-26	-60	-97	40	-82	-33	-104	-19	-99	-67	-66	2	-95	-10	-69	-74	-143	-75	-90	16923	-23331	-29596	95	-15527	-2796	-21528	-12809	-14395	-4836	-17306	-1685	-22019	-4646	-13134	1538
0.730000	-21	46	90	-61	-105	-29	17	-10	-17	6	-72	-66	-92	-12	-25	-56	-98	40	-84	-28	-101	-12	-98	-67	-61	3	-97	-10	-68	-63	-142	-72	-87	17434	-23841	-30194	758	-15687	-3380	-21044	-12574	-14562	-5573	-16499	-1460	-22424	-5177	-13197	1263
0.730833	-19	47	87	-56	-110	-29	15	-10	-13	7	-67	-63	-93	-11	-25	-56	-98	36	-83	-28	-101	-18	-97	-65	-58	2	-94	-9	-67	-69	-138	-74	-190	17755	-23969	-30776	679	-15883	-3962	-20530	-11752	-14810	-6330	-15722	-1856	-22786	-5731	-13281	1157
0.731667	-18	45	89	-57	-105	-32	13	-12	-21	5	-68	-93	-93	-14	-27	-58	-100	37	-97	-31	-104	-23	-98	-69	-66	0	-97	-11	-73	-65	-145	-76	-284	17841	-23706	-31347	309	-16108	-4528	-19987	-10534	-15123	-7086	-14992	-2264	-23106	-6308	-13387	995
0.732500	-28	39	85	-64	-112	-34	10	-18	-33	2	-76	-66	-99	-17	-33	-67	-104	36	-86	-31	-110	-24	-101	-73	-66	0	-100	-12	-75	-69	-149	-78	-326	17654	-23045	-31882	505	-16360	-5061	-19393	-9240	-15495	-7811	-14310	-2317	-23361	-6864	-13492	816
0.733333	-28	42	85	-60	-115	-33	10	-14	-23	3	-74	-65	-99	16	-30	-62	-101	35	-84	-33	-109	-27	-104	-66	-62	-3	-98	-12	-74	-72	-148	-77	-335	17190	-22031	-32357	723	-16645	-5546	-18749	-7678	-15907	-8478	-13694	-2560	-23551	-7391	-13593	653
0.734167	-29	41	88	-58	-109	-35	12	-19	-34	4	-72	-67	-98	-16	-28	-60	-99	36	-84	-30	-107	-24	-100	-68	-65	1	-94	-11	-78	-68	-145	-76	-299	16426	-20692	-32586	698	-16940	-5990	-18048	-6102	-16339	-9094	-13150	-2977	-23676	-7899	-13689	594
0.735000	-23	43	88	-61	-111	-34	12	-13	-8	13	-73	-64	-96	-16	-28	-59	-102	42	-85	-34	-110	-25	-99	-68	-65	1	-97	-11	-76	-68	-151	-75	-235	15368	-19080	-32693	857	-17270	-6384	-17323	-4145	-16786	-9626	-12673	-2682	-23740	-8347	-13773	542
0.735833	-25	43	89	-58	-111	-35	13	-12	-16	5	-72	-65	-97	-13	-25	-60	-101	38	-84	-36	-108	-23	-98	-67	-63	2	-99	8	-69	-67	-145	-73	-252	14013	-17268	-32727	1272	-17616	-6729	-16495	-1256	-17223	-10084	-12275	-2297	-23744	-8768	-13846	305
0.736667	-25	41	86	-58	-108	-34	15	3	-19	5	-69	-63	-94	-13	-26	-91	-102	36	-84	-29	-101	-19	-96	-67	-64	4	-97	-10	-72	-65	-145	-73	-310	12401	-15345	-32730	-232	-17978	-7033	-15661	-124	-17643	-10454	-11934	-4238	-23701	-9141	-13906	202
0.737500	-26	44	87	-51	-112	-31	16	-7	-23	6	-72	-63	-98	-11	-27	-58	-100	38	-83	-30	-104	-19	-97	-69	-82	0	-96	-7	-74	-67	-145	-75	-266	10522	-13380	-32754	77	-18357	-7302	-14790	248	-18044	-10760	-11656	-3574	-23621	-9498	-13944	119
0.738333	-19	43	87	-55	-111	-30	13	-12	-19	5	-69	-62	-79	-14	-27	-60	-101	37	-81	-29	-104	-19	-92	-68	-63	1	-96	-8	-69	-68	-145	-78	-178	8431	-11453	-32748	456	-18751	-7549	-13892	1807	-18406	-11002	-11421	-3330	-23509	-9832	-13976	-69
0.739167	-26	42	89	-59	-111	-30	11	-38	-21	6	-70	-63	-97	-13	-27	-59	-102	36	-84	-31	-109	-22	-100	-68	-63	0	-77	-12	-74	-68	-147	-75	-136	6154	-9650	-32765	68	-19161	-7782	-12984	3053	-18747	-11202	-11226	-3524	-23383	-10148	-13987	54
0.740000	-26	40	85	-61	-114	-38	9	-15	-40	2	-74	-64	-62	-19	-33	-62	-104	34	-103	-32	-110	-25	-103	-73	-65	-3	-99	-15	-76	-76	-153	-79	-77	3754	-8031	-32753	-44	-19580	-8011	-12086	4422	-19050	-11365	-11057	-3546	-23258	-10466	-13996	4
0.740833	-30	37	80	-77	-117	-39	7	-17	-26	0	-75	-66	-100	-19	-29	-64	-107	35	-84	-36	-112	-25	-100	-70	-69	0	-95	-4	-77	-72	-148	-77	-52	1247	-6637	-32764	391	-20006	-8243	-11212	4742	-19322	-11507	-10889	-3406	-23136	-10781	-13985	-88
0.741667	-23	41	86	-61	-112	-33	11	-28	-23	3	-73	-67	-100	2	-29	-60	-104	36	-84	-32	-110	-21	-99	-68	-67	0	-97	-15	-73	-68	-148	-76	-111	-1300	-5528	-32757	-136	-20437	-8489	-10387	3265	-19567	-11643	-10736	-4660	-23037	-11116	-13973	-24
0.742500	-26	43	84	-60	-110	-27	12	-12	-21	5	-69	-62	-97	-15	-25	-58	-102	36	-85	-29	-107	-19	-99	-66	-76	-5	-98	-11	-73	-68	-145	-75	-56	-3841	-4725	-32743	-29	-20874	-8756	-9622	1766	-19789	-11793	-10568	-4477	-22969	-11474	-13959	-18
0.743333	-25	43	87	-59	-108	-32	13	-13	-18	4	-72	-62	-94	-15	-27	-58	-103	37	-82	-28	-102	-21	-99	-67	-66	0	-98	-11	-73	-66	-146	-75	58	-6316	-4236	-32757	570	-21319	-9049	-8941	865	-20014	-11972	-10393	-3736	-22953	-11859	-13947	-179
0.744167	-40	46	86	-60	-110	-32	11	-14	-21	4	-72	-60	-97	-13	-26	-61	-103	38	-82	-29	-107	-18	-100	-70	-65	1	-99	-10	-69	-61	-148	-76	36	-8692	-4052	-32742	482	-21771	-9371	-8350	642	-20229	-12179	-10197	-3959	-22986	-12270	-13937	-64
0.745000	-27	44	88	-59	-110	-31	11	-16	-18	7	-72	-61	-97	-10	-27	-58	-102	38	-82	-29	-108	-17	-102	-66	-65	1	-97	-9	-72	-67	-147	-72	-15	-10948	-4143	-32761	-97	-22224	-9725	-7867	1050	-20452	-12423	-9982	-4613	-23073	-12701	-13932	-87
0.745833	-25	44	82	-58	-110	-31	11	-12	-16	6	-72	-62	-95	-14	-30	-57	-100	39	-84	-16	-103	-19	-102	-67	-64	1	-99	-12	-73	-70	-147	-79	-36	-13025	-4474	-32747	-198	-22677	-10088	-7499	1582	-20681	-12704	-9754	-4732	-23216	-13147	-13937	-122
0.746667	-25	45	87	-58	-110	-34	8	-14	-19	8	-72	-62	-96	0	-28	-57	-100	38	-88	-32	-108	-23	-100	-67	-63	0	-99	-11	-75	-69	-145	-74	-29	-14922	-4993	-32760	-26	-23127	-10454	-7260	2323	-20919	-13011	-9514	-4648	-23407	-13600	-13952	-32
0.747500	-25	45	75	-59	-110	-34	12	-14	-39	6	-75	-63	-95	-16	-28	-59	-99	37	-84	-31	-109	-18	-99	-67	-63	0	-93	-14	-75	-69	-146	-75	82	-16603	-5633	-32753	-14	-23562	-10854	-7148	2991	-21173	-13347	-9268	-4628	-23642	-14050	-13980	-57
0.748333	-26	44	86	-58	-112	-32	11	-14	-19	6	-73	-63	-110	-13	-28	-55	-101	36	-86	-32	-109	-26	-101	-66	-63	1	-99	-13	-74	-69	-145	-77	185	-18053	-6338	-32751	167	-23984	-11228	-7167	4029	-21434	-13694	-9025	-4419	-23915	-14480	-14026	-95
0.749167	-24	43	85	-59	-113	-31	8	-14	-22	3	-76	-65	-99	-14	-28	-59	-103	38	-83	-30	-104	-21	-105	-68	-64	1	-103	-10	-69	-68	-144	-73	140	-19265	-7021	-32767	710	-24378	-11581	-7312	5895	-21696	-14043	-8792	-3781	-24208	-14875	-14081	-153
0.750000	-23	44	89	-56	-111	-30	15	-14	-16	7	-70	-64	-94	-11	-26	-58	-100	27	-84	-29	-104	-17	-98	-67	-58	2	-96	-9	-70	-67	-142	-75	88	-20244	-7631	-32759	-539	-24746	-11899	-7585	6563	-21948	-14369	-8583	-5044	-24509	-15223	-14157	-272
0.750833	-22	50	88	-56	-107	-28	13	-12	-15	9	-70	-62	-94	-11	-25	-58	-98	51	-82	-34	-101	-15	-100	-69	-61	4	-95	-8	-68	-65	-145	-68	59	-20989	-8146	-32767	-797	-25077	-12166	-7969	5927	-22188	-14645	-8411	-4402	-24805	-15509	-14247	-190
0.751667	-23	47	88	-56	-109	-30	11	-10	-15	7	-70	-62	-93	-12	-23	-59	-96	27	-79	-28	-101	-18	-99	-69	-60	3	-96	-11	-68	-68	-148	-63	64	-21512	-8481	-32757	120	-25364	-12373	-8452	6567	-22407	-14917	-8289	-3256	-25087	-15724	-14357	-267
0.752500	-23	44	87	-58	-112	-33	10	-15	-19	4	-73	-66	-95	-15	-30	-60	-101	34	-85	-31	-105	-25	-104	-69	-61	0	-100	-13	-72	-73	-145	-74	146	-21823	-8610	-32767	110	-25595	-12514	-9032	6677	-22596	-15111	-8216	-2975	-25326	-15854	-14475	-170
0.753333	-26	45	85	-59	-113	-32	12	-12	-19	6	-75	-63	-101	-14	-30	-59	-101	38	-84	-43	-102	-22	-99	-70	-64	0	-99	-13	-75	-72	-144	-73	185	-21943	-8512	-32760	144	-25768	-12572	-9679	6996	-22735	-15231	-8213	-2777	-25522	-15896	-14605	-208
0.754167	-25	42	88	-63	-111	-26	15	-13	-19	8	-72	-64	-98	-11	-26	-60	-103	37	-84	-32	-107	-22	-99	-76	-65	0	-101	-11	-69	-68	-144	-72	175	-21896	-8190	-32757	71	-25874	-12557	-10394	7430	-22826	-15285	-8275	-2148	-25655	-15851	-14745	-267
0.755000	-25	44	88	-58	-109	-25	13	-13	-19	6	-73	-64	-94	-11	-25	-88	-103	36	-83	-30	-103	-21	-101	-68	-65	-1	-98	-11	-57	-67	-146	-70	106	-21705	-7635	-32761	-609	-25914	-12469	-11157	7466	-22854	-15257	-8410	-2988	-25720	-15720	-14890	-211
0.755833	-27	43	86	-59	-116	-32	12	-13	-18	8	-72	-64	-95	-11	-28	-75	-102	36	-87	-30	-108	-22	-99	-68	-62	1	-97	-11	-74	-68	-145	-73	62	-21400	-6876	-32742	-499	-25884	-12307	-11937	7256	-22823	-15152	-8612	-2928	-25709	-15508	-15038	-103
0.756667	-23	43	84	-60	-110	-33	11	-17	-19	5	-70	-66	-97	-13	-29	-59	-103	35	-87	-32	-107	-25	-103	-72	-66	-3	-99	-12	-73	-74	-148	-74	76	-20999	-5941	-32765	236	-25785	-12092	-12746	7139	-22721	-14982	-8886	-1826	-25625	-15226	-15195	-308
0.757500	-25	38	86	-61	-113	-33	17	-14	-23	5	-74	-65	-99	-15	-30	-60	-104	36	-84	-29	-105	-21	-100	-68	-65	1	-98	-11	-73	-75	-147	-65	51	-20528	-4873	-32748	90	-25614	-11817	-13549	6704	-22553	-14745	-9270	-1565	-25460	-14883	-15345	-200
0.758333	-26	40	86	-58	-111	-31	11	-7	-19	5	-70	-64	-96	-13	-28	-58	-108	15	-83	-32	-110	-25	-98	-68	-63	0	-98	-13	-72	-70	-145	-76	36	-20018	-3715	-32766	-488	-25381	-11515	-14352	6447	-22321	-14466	-9690	-1877	-25224	-14497	-15490	-91
0.759167	-28	43	89	-92	-104	-32	12	-15	-19	6	-73	-66	-95	-14	-27	-60	-100	35	-84	-32	-104	-23	-101	-67	-63	1	-101	-16	-72	-70	-147	-78	42	-19487	-2528	-32754	-661	-25093	-11190	-15132	5667	-22035	-14156	-10197	-1663	-24928	-14076	-15630	-100
0.760000	-27	40	86	-60	-111	-31	12	9	-19	4	-72	-64	-98	-14	-28	-61	-102	34	-101	-33	-107	-25	-103	-70	-65	0	-99	-14	-70	-66	-147	-73	9	-18946	-1353	-32751	-403	-24754	-10855	-15888	4881	-21701	-13831	-10748	-1282	-24574	-13675	-15758	-12
0.760833	-26	42	84	-60	-112	-32	9	-15	-23	1	-73	-65	-95	-13	-30	-59	-102	34	-86	-34	-105	-27	-92	-72	-64	-1	-101	-13	-75	-74	-145	-75	-22	-18411	-228	-32758	-299	-24375	-10564	-16611	4061	-21333	-13513	-11352	-1041	-24184	-13271	-15883	50
0.761667	-26	41	86	-60	-110	-34	13	-14	-21	5	-65	-65	-95	-18	-29	-59	-102	33	-85	-32	-105	-26	-101	-68	-63	1	-98	-11	-72	-70	-147	-73	-30	-17890	787	-32733	-245	-23970	-10295	-17294	3247	-20941	-13211	-11987	-589	-23764	-12892	-16000	173
0.762500	-23	45	88	-52	-105	-32	15	-14	-18	6	-72	-61	-95	-15	-26	-57	-98	37	-81	-31	-107	-23	-101	-67	-61	0	-97	-11	-79	-68	-144	-72	-47	-17389	1652	-32759	295	-23549	-10080	-17946	3437	-20548	-12953	-12667	517	-23338	-12564	-16110	94
0.763333	-21	47	89	-57	-105	-29	17	-12	-15	5	-68	-60	-98	-13	-26	-58	-99	36	-91	-33	-101	-21	-99	-69	-59	1	-99	-11	-68	-72	-146	-72	-72	-16923	2334	-32732	-320	-23131	-9934	-18554	3676	-20164	-12757	-13366	-217	-22931	-12299	-16219	-4
0.764167	-17	44	86	-60	-108	-32	13	-10	-15	3	-73	-62	-95	-12	-25	-58	-97	35	-84	-40	-104	-23	-101	-65	-62	0	-99	-8	-69	-63	-143	-73	-35	-16475	2816	-32762	-947	-22726	-9874	-19131	2003	-19808	-12631	-14049	-468	-22546	-12103	-16327	91
0.765000	-24	43	89	-62	-113	-32	15	-15	-18	4	-74	-64	-95	-15	-28	-61	-99	33	-85	-32	-105	-23	-100	-66	-63	0	-102	-13	-70	-66	-149	-77	6	-16050	3081	-32749	-100	-22347	-9896	-19670	1328	-19497	-12586	-14814	432	-22210	-11995	-16433	-113
0.765833	-26	38	88	-64	-112	-35	11	-17	-21	1	-74	-64	-97	-17	-27	-62	-103	30	-84	-35	-104	-23	-99	-67	-90	-3	-100	-13	-72	-69	-147	-74	-3	-15627	3120	-32743	-804	-22000	-10014	-20178	588	-19239	-12625	-15540	86	-21929	-11971	-16542	-55
0.766667	-27	44	86	-62	-117	-36	15	-16	-19	3	-75	-63	-96	-16	-28	-59	-100	34	-82	-33	-105	-24	-102	-67	-62	0	-102	-13	-72	-72	-152	-76	1	-15208	2945	-32755	-935	-21706	-10226	-20659	157	-19046	-12754	-16270	157	-21715	-12039	-16662	-4
0.767500	-24	41	88	-53	-104	-33	13	-14	-18	3	-72	-62	-96	-15	-25	-60	-100	34	-82	-34	-104	-33	-99	-65	-62	-3	-99	-12	-70	-70	-148	-77	-46	-14788	2570	-32743	-662	-21469	-10517	-21113	145	-18922	-12965	-16980	808	-21583	-12193	-16785	-24
0.768333	-22	45	88	-61	-109	-35	15	-14	-16	8	-70	-64	-94	-15	-26	-59	-88	34	-80	-33	-105	-23	-99	-67	-59	0	-99	-12	-73	-69	-149	-75	-100	-14341	2008	-32761	-574	-21298	-10883	-21553	168	-18880	-13264	-17684	181	-21535	-12427	-16921	-149
0.769167	-17	44	90	-59	-105	-33	15	-12	-14	6	-72	-61	-95	-15	-26	-59	-100	36	-84	-50	-108	-19	-99	-65	-62	0	-111	-11	-72	-70	-150	-74	-28	-13868	1290	-32744	-815	-21197	-11323	-21982	-298	-18917	-13634	-18370	-219	-21571	-12737	-17070	111
0.770000	-22	45	89	-60	-108	-31	15	-13	-15	6	-77	-61	-93	-14	-25	-58	-97	36	-83	-32	-104	-22	-100	-64	-61	1	-96	-10	-67	-66	-142	-70	58	-13352	447	-32759	-56	-21173	-11806	-22398	-489	-19041	-14058	-19033	1068	-21689	-13103	-17233	219
0.770833	-22	46	88	-58	-105	-31	16	-12	-15	6	-73	-62	-91	-13	-24	-56	-100	35	-79	-28	-102	-19	-98	-65	-59	4	-94	-10	-70	-69	-146	-73	54	-12781	-498	-32745	331	-21225	-12327	-22813	-636	-19237	-14530	-19678	1661	-21890	-13527	-17410	150
0.771667	-22	44	88	-60	-104	-30	16	-14	-16	7	-72	-61	-92	-12	-27	-55	-100	36	-83	-29	-103	-19	-99	-66	-63	1	-97	-10	-80	-69	-147	-76	18	-12158	-1527	-32733	88	-21356	-12865	-23228	50	-19508	-15030	-20295	1241	-22171	-13991	-17604	70
0.772500	-25	42	87	-62	-110	-32	11	-15	-22	1	-77	-66	-98	-15	-30	-60	-101	36	-86	-30	-104	-25	-103	-75	-67	-4	-101	-13	-73	-72	-151	-78	55	-11479	-2533	-32755	210	-21566	-13397	-23641	724	-19848	-15547	-20888	844	-22520	-14474	-17816	-26
0.773333	-26	39	86	-63	-111	-35	10	-17	-22	1	-77	-64	-98	-5	-33	-64	-102	33	-88	-33	-109	-36	-103	-72	-67	-3	-102	-15	-75	-73	-153	-81	95	-10734	-3557	-32734	473	-21833	-13904	-24056	1567	-20241	-16053	-21458	709	-22918	-14965	-18028	77
0.774167	-29	40	85	-63	-113	-43	7	-17	-19	2	-77	-66	-99	-18	-31	-61	-101	34	-86	-30	-109	-26	-105	-69	-64	-1	-103	-13	-76	-70	-147	-77	138	-9927	-4541	-32759	283	-22159	-14375	-24477	2085	-20672	-16533	-21994	577	-23354	-15439	-18243	202
0.775000	-28	40	86	-59	-110	-35	12	-16	-17	3	-73	-66	-100	-18	-32	-62	-97	37	-85	-34	-105	-23	-102	-69	-63	1	-101	-4	-82	-72	-148	-76	53	-9070	-5468	-32743	240	-22540	-14792	-24895	2021	-21136	-16979	-22485	517	-23825	-15894	-18461	225
0.775833	-24	40	88	-62	-114	-34	11	-17	-19	4	-74	-65	-97	-14	-30	-59	-120	40	-85	-34	-108	-24	-103	-68	-64	2	-99	-14	-74	-69	-145	-74	-61	-8156	-6320	-32757	869	-22964	-15143	-25314	2434	-21627	-17372	-22948	1213	-24313	-16311	-18678	111
0.776667	-24	43	89	-61	-112	-31	11	-22	-19	5	-75	-64	-96	-13	-27	-60	-98	40	-87	-31	-107	-22	-101	-69	-62	2	-98	-14	-70	-69	-149	-73	-49	-7207	-7068	-32747	865	-23414	-15420	-25736	2989	-22115	-17699	-23379	750	-24808	-16686	-18890	-59
0.777500	-26	44	88	-58	-119	-31	16	-13	-17	6	-70	-64	-94	-11	-28	-61	-99	38	-87	-30	-107	-21	-101	-66	-61	1	-111	-12	-69	-66	-147	-75	-135	-6235	-7710	-32732	-442	-23886	-15622	-26148	1341	-22608	-17958	-23773	-382	-25300	-17007	-19093	155
0.778333	-22	43	89	-59	-107	-32	13	-15	-18	6	-70	-63	-91	-10	-28	-57	-101	39	-86	-30	-104	-17	-100	-69	-66	1	-97	-13	-70	-66	-147	-76	-168	-5250	-8240	-32751	547	-24368	-15738	-26556	690	-23113	-18142	-24137	736	-25782	-17267	-19279	88
0.779167	-27	44	78	-56	-105	-28	11	-14	-19	6	-70	-63	-97	-12	-29	-61	-101	38	-85	-30	-107	-22	-102	-68	-63	0	-99	-13	-70	-79	-149	-78	-93	-4269	-8652	-32740	461	-24852	-15777	-26957	419	-23568	-18245	-24465	517	-26244	-17464	-19453	131
0.780000	-28	41	91	-69	-109	-33	9	-14	-21	34	-72	-64	-95	-14	-27	-63	-101	35	-87	-34	-103	-22	-102	-70	-63	0	-100	-13	-73	-68	-147	-76	-87	-3324	-8956	-32758	465	-25377	-15740	-27342	552	-24011	-18274	-24761	419	-26670	-17591	-19601	212
0.780833	-27	40	87	-59	-111	-35	8	-14	-22	6	-73	-65	-98	-17	-14	-59	-99	34	-87	-35	-105	-24	-103	-70	-72	0	-99	-15	-75	-72	-152	-77	-102	-2378	-9152	-32744	727	-25775	-15630	-27703	937	-24429	-18224	-25020	330	-27069	-17657	-19732	97
0.781667	-28	40	81	-62	-112	-36	6	-14	-23	3	-74	-66	-99	-8	-28	-63	-100	33	-87	-40	-110	-26	-100	-74	-66	-5	-100	-27	-74	-74	-148	-77	-111	-1503	-9248	-32758	751	-26193	-15461	-28042	965	-24813	-18110	-25247	-430	-27428	-17651	-19841	78
0.782500	-26	39	59	-63	-111	-34	11	-13	-21	2	-73	-70	-95	-14	-28	-61	-102	56	-86	-35	-101	-22	-98	-69	-62	0	-100	-13	-68	-68	-147	-75	-105	-688	-9253	-32745	-45	-26575	-15237	-28346	119	-25155	-17925	-25442	-1502	-27750	-17581	-19928	244
0.783333	-25	39	85	-58	-110	-31	12	-10	-17	11	-72	-60	-97	-14	-28	-58	-99	37	-97	-38	-105	-22	-98	-68	-64	0	-97	-14	-70	-68	-147	-74	-130	38	-9185	-32736	748	-26919	-14985	-28624	-135	-25467	-17693	-25608	-761	-28029	-17454	-20005	-8
0.784167	-26	39	104	-56	-105	-29	10	-11	-24	5	-73	-62	-96	-12	-26	-59	-100	35	-82	-13	-104	-22	-98	-68	-63	0	-96	-17	-73	-69	-145	-76	-190	674	-9052	-32750	1174	-27219	-14704	-28863	-809	-25741	-17419	-25746	-247	-28272	-17276	-20061	-310
0.785000	-27	45	90	-60	-115	-32	12	-12	-19	6	-67	-51	-95	-13	-28	-64	-101	35	-84	-33	-107	-22	-100	-70	-64	0	-91	-13	-73	-70	-146	-102	-297	1209	-8870	-32738	712	-27475	-14407	-29066	-1273	-25971	-17110	-25862	-687	-28479	-17050	-20112	-300
0.785833	-26	41	88	-58	-110	-33	15	-14	-18	4	-72	-63	-81	-14	-27	-61	-99	36	-84	-33	-120	-14	-101	-68	-61	0	-96	-12	-68	-70	-147	-75	-320	1635	-8646	-32758	545	-27685	-14101	-29224	-1667	-26170	-16780	-25953	-1235	-28650	-16781	-20155	-585
0.786667	-21	42	111	-61	-109	-32	8	-12	-14	6	-70	-65	-94	-18	-31	-62	-99	34	-84	-33	-103	-24	-100	-66	-61	0	-97	-11	-73	-72	-147	-75	-266	1956	-8393	-32755	982	-27840	-13797	-29337	-1991	-26329	-16437	-26021	-1056	-28787	-16475	-20197	-666
0.787500	-23	42	84	-57	-111	-33	10	-13	-17	7	-70	-63	-95	-16	-28	-59	-101	36	-83	-38	-109	-25	-99	-60	-62	0	-98	-11	-74	-82	-146	-72	-223	2162	-8124	-32755	1046	-27958	-13505	-29415	-2010	-26459	-16101	-26078	-926	-28893	-16139	-20246	-465
0.788333	-25	42	90	-58	-153	-32	12	-12	-19	6	-72	-61	-99	-15	-26	-61	-99	36	-81	-32	-105	-22	-97	-67	-61	1	-98	-15	-73	-70	-127	-72	-200	2307	-7843	-32745	846	-28035	-13217	-29450	-2095	-26557	-15748	-26118	-869	-28975	-15782	-20298	-285
0.789167	-26	59	87	-59	-108	-31	12	-15	-16	5	-70	-63	-93	-16	-26	-59	-99	35	-83	-29	-129	-22	-99	-65	-61	2	-97	-12	-91	-69	-145	-72	-246	2257	-7558	-32736	1107	-28075	-12940	-29452	-1736	-26628	-15410	-26147	-181	-29032	-15406	-20357	-87
0.790000	-22	45	89	-59	-107	-4	11	-15	-17	4	-74	-70	-92	-13	-29	-60	-99	34	-85	-31	-105	-22	-99	-67	-64	-3	-101	-6	-74	-70	-145	-74	-607	2158	-7268	-32750	1264	-28086	-12669	-29418	-828	-26678	-15082	-26152	-248	-29077	-15024	-20447	40
0.790833	-26	40	86	-58	-109	-33	10	-12	-19	4	-72	-63	-108	-15	-28	-60	-100	34	-82	-30	-103	-16	-99	-67	-61	3	-96	-7	-69	-68	-146	-73	-983	1971	-6971	-32732	-234	-28069	-12387	-29343	-1927	-26695	-14762	-26154	-1861	-29100	-14628	-20535	197
0.791667	-23	43	88	-59	-108	-31	11	-14	-19	2	-68	-61	-94	-15	-29	-59	-100	37	-82	-30	-103	-19	-99	-68	-61	0	-96	-9	-68	-69	-145	-74	-835	1713	-6687	-32751	518	-28036	-12132	-29254	-2564	-26706	-14463	-26149	-941	-29114	-14228	-20660	90
0.792500	-28	42	82	-60	-108	-32	11	-16	-19	3	-75	-63	-97	-19	-30	-62	-101	33	-84	-31	-105	-22	-99	-69	-65	-3	-101	-13	-94	-74	-150	-75	-676	1394	-6400	-32735	670	-27996	-11860	-29128	-2355	-26693	-14172	-26132	-957	-29117	-13830	-20793	-177
0.793333	-26	43	85	-61	-111	-34	10	-17	-16	4	-74	-72	-94	-18	-29	-61	-100	34	-82	-57	-108	-24	-100	-72	-64	-3	-99	-12	-74	-72	-149	-75	-560	1031	-6114	-32684	439	-27937	-11574	-28988	-2282	-26670	-13888	-26107	-832	-29103	-13429	-20936	-58
0.794167	-24	43	87	-59	-110	-32	13	-14	-21	2	-73	-66	-97	-17	-30	-59	-102	37	-82	-30	-109	-24	-101	-68	-70	2	-100	-12	-75	-73	-146	-76	-448	635	-5832	-32562	50	-27876	-11263	-28823	-2019	-26630	-13608	-26071	-906	-29090	-13032	-21092	144
0.795000	-23	45	85	-58	-96	-30	11	-16	-19	11	-72	-63	-97	-16	-27	-60	-100	35	-84	-31	-104	-21	-97	-73	-60	0	-96	-12	-69	-67	-145	-76	-455	218	-5552	-32422	280	-27810	-10931	-28653	-1636	-26578	-13329	-26026	-965	-29060	-12639	-21258	296
0.795833	-23	44	85	-59	-109	-33	15	-13	-16	-5	-74	-63	-91	-16	-26	-58	-99	39	-84	-30	-100	-18	-98	-65	-63	-1	-97	-11	-70	-67	-146	-74	-378	-203	-5263	-32250	-444	-27746	-10575	-28466	-2063	-26523	-13051	-25969	-2371	-29025	-12255	-21409	638
0.796667	-26	42	89	-57	-107	-31	0	-15	-17	5	-69	-63	-95	-17	-29	-58	-102	36	-82	-29	-102	-18	-96	-67	-61	3	-94	-9	-72	-79	-144	-74	-258	-617	-4979	-32053	-117	-27689	-10184	-28278	-2295	-26450	-12762	-25906	-2333	-28981	-11875	-21570	721
0.797500	-24	44	88	-55	-110	-31	15	-15	-18	5	-70	-64	-95	-15	-28	-59	-99	38	-82	-29	-105	-18	-97	-75	-64	2	-95	-9	-70	-68	-146	-75	-148	-1012	-4694	-31834	641	-27634	-9774	-28083	-2743	-26378	-12462	-25829	-1747	-28929	-11503	-21714	509
0.798333	-24	44	61	-57	-109	-32	13	-15	-18	3	-72	-70	-96	-17	-33	-59	-100	35	-84	-31	-107	-21	-100	-73	-63	0	-96	-13	-74	-68	-154	-77	-26	-1387	-4414	-31571	392	-27586	-9336	-27885	-2854	-26295	-12151	-25744	-1980	-28871	-11140	-21838	628
0.799167	-26	40	85	-61	-112	-38	8	-17	-24	2	-75	-66	-100	-21	-31	-41	-104	34	-84	-31	-110	-22	-93	-63	-65	1	-97	-12	-75	-67	-150	-76	102	-1720	-4130	-31322	-313	-27536	-8870	-27685	-3011	-26203	-11823	-25645	-2471	-28792	-10786	-21931	501
0.800000	-26	43	87	-59	-111	-36	11	-14	-19	3	-74	-67	-101	-17	-30	-60	-102	34	-83	-32	-109	-22	-98	-70	-72	0	-96	-17	-73	-73	-148	-77	182	-2017	-3857	-31029	-355	-27484	-8388	-27477	-3539	-26104	-11487	-25529	-2367	-28702	-10445	-21993	465
0.800833	-27	41	84	-61	-109	-34	11	-16	-17	9	-75	-67	-92	-17	-28	-60	-99	34	-88	-30	-107	-21	-99	-72	-65	0	-101	-16	-75	-72	-147	-75	158	-2269	-3599	-30718	-227	-27430	-7903	-27269	-3737	-25999	-11136	-25391	-2202	-28592	-10115	-22014	613
0.801667	-26	44	87	-58	-113	-33	15	-14	-18	2	-75	-67	-96	-17	-31	-58	-98	35	-87	-25	-107	-21	-98	-67	-63	0	-97	-13	-73	-69	-147	-72	195	-2473	-3335	-30388	-188	-27374	-7416	-27051	-3758	-25882	-10778	-25239	-2245	-28468	-9796	-21992	542
0.802500	-25	42	86	-57	-105	-31	16	-12	-13	4	-72	-66	-92	-14	-28	-59	-100	34	-84	-29	-103	-18	-95	-66	-60	5	-94	-9	-68	-67	-147	-73	233	-2633	-3097	-30047	1	-27308	-6940	-26806	-3670	-25751	-10411	-25053	-1975	-28322	-9494	-21922	349
0.803333	-24	41	88	-56	-107	-28	17	-24	-17	4	-73	-60	-92	-11	-28	-58	-101	36	-83	-30	-100	-17	-97	-69	-65	0	-94	-13	-70	-67	-148	-73	244	-2743	-2877	-29700	497	-27243	-6491	-26602	-3028	-25615	-10050	-24850	-1379	-28161	-9215	-21803	144
0.804167	-25	45	88	-56	-108	-32	13	-10	-15	2	-74	-65	-96	-17	-28	-59	-98	35	-82	-30	-100	-21	-96	-67	-61	1	-94	-10	-73	-68	-146	-74	268	-2818	-2679	-29345	-797	-27156	-6068	-26360	-3666	-25465	-9703	-24622	-2721	-27982	-8960	-21636	290
0.805000	-43	44	90	-75	-105	-32	13	-12	-15	4	-70	-64	-95	-16	-27	-59	-97	37	-84	-30	-105	-23	-99	-69	-62	1	-101	-11	-73	-68	-148	-70	306	-2849	-2509	-28987	-225	-27066	-5691	-26107	-4473	-25309	-9371	-24352	-1680	-27784	-8728	-21422	538
0.805833	-22	42	90	-59	-107	-32	10	-13	-17	5	-73	-66	-96	-16	-31	-61	-99	37	-83	-31	-108	-21	-99	-69	-62	1	-95	-14	-75	-73	-149	-74	279	-2851	-2365	-28632	390	-26959	-5358	-25836	-3667	-25136	-9067	-24056	-1215	-27565	-8524	-21162	774
0.806667	-25	43	86	-50	-114	-34	11	-12	-19	5	-75	-62	-99	-18	-30	-60	-101	34	-88	-39	-105	-25	-99	-69	-66	0	-96	-36	-85	-69	-149	-73	237	-2823	-2247	-28275	182	-26841	-5085	-25551	-3197	-24955	-8792	-23715	-866	-27328	-8348	-20855	796
0.807500	-29	39	86	-65	-110	-35	10	-16	-21	1	-77	-68	-96	-16	-31	-62	-86	25	-86	-36	-102	-22	-99	-68	-64	-3	-97	-14	-70	-70	-148	-73	281	-2768	-2153	-27921	129	-26698	-4864	-25241	-2716	-24759	-8557	-23330	-305	-27060	-8203	-20516	330
0.808333	-24	40	86	-60	-112	-34	13	-13	-16	4	-72	-66	-97	-15	-30	-59	-98	34	-87	-33	-103	-22	-114	-66	-62	1	-96	-12	-73	-72	-147	-46	317	-2698	-2092	-27576	455	-26540	-4708	-24903	-1820	-24549	-8360	-22902	193	-26796	-8094	-20146	136
0.809167	-26	43	87	-60	-109	-31	11	-12	-21	2	-73	-73	-95	-15	-28	-59	-100	35	-85	-36	-104	-18	-97	-68	-62	-1	-96	-9	-69	-67	-143	-74	283	-2621	-2045	-27233	-331	-26364	-4612	-24551	-1326	-24323	-8217	-22430	-856	-26509	-8027	-19753	10
0.810000	-23	42	89	-57	-105	-61	15	-11	-18	5	-68	-63	-93	-13	-26	-60	-97	37	-90	-30	-100	-19	-98	-68	-61	0	-93	-7	-69	-66	-145	-74	226	-2523	-2030	-26895	-82	-26174	-4579	-24157	-1160	-24084	-8125	-21908	-42	-26215	-7995	-19342	-59
0.810833	-21	44	89	-56	-126	-30	13	-11	-15	8	-72	-63	-92	-4	-26	-58	-94	40	-81	-29	-101	-19	-100	-68	-59	3	-94	-8	-68	-67	-147	-70	196	-2433	-2037	-26557	845	-25975	-4615	-23743	-920	-23831	-8085	-21348	1493	-25913	-8000	-18917	-273
0.811667	-22	46	90	-57	-107	-31	13	-9	-13	6	-69	-61	-92	-16	-28	-59	-95	37	-85	-32	-104	-23	-95	-69	-60	1	-94	-11	-63	-68	-147	-73	209	-2351	-2057	-26229	904	-25752	-4674	-23299	-440	-23571	-8129	-20747	2138	-25603	-8053	-18492	-152
0.812500	-24	42	85	-62	-109	-36	12	-13	-17	3	-73	-66	-96	-16	-39	-59	-100	36	-77	-35	-109	-25	-99	-69	-64	1	-98	-12	-73	-67	-146	-73	190	-2273	-2095	-25901	377	-25496	-4790	-22821	315	-23297	-8169	-20098	2350	-25291	-8137	-18071	-214
0.813333	-24	43	85	-62	-113	-36	12	-12	-8	3	-76	-67	-99	-16	-30	-56	-100	38	-86	-34	-105	-23	-97	-70	-64	-13	-102	-15	-73	-69	-145	-73	150	-2210	-2145	-25569	124	-25259	-4939	-22312	648	-23003	-8281	-19408	2954	-24965	-8254	-17657	-632
0.814167	-27	41	85	-62	-109	-36	9	-16	-19	4	-77	-64	-96	-21	-28	-59	-120	33	-87	-32	-104	-22	-98	-69	-64	-5	-100	-13	-73	-66	-147	-72	141	-2162	-2208	-25240	58	-24985	-5116	-21769	983	-22698	-8430	-18679	3540	-24639	-8400	-17254	-1119
0.815000	-65	40	86	-62	-111	-36	10	-15	-19	2	-77	-65	-99	-40	-31	-60	-101	32	-87	-34	-109	-7	-100	-70	-68	-4	-102	-15	-73	-72	-148	-75	74	-2124	-2273	-24904	55	-24693	-5312	-21195	1134	-22374	-8615	-17937	3612	-24309	-8573	-16877	-1550
0.815833	-31	40	81	-61	-110	-35	8	-35	-21	-15	-73	-65	-97	-17	-30	-60	-102	29	-86	-32	-107	-23	-102	-69	-64	-3	-97	-11	-75	-73	-146	-75	63	-2105	-2340	-24562	269	-24375	-5509	-20605	912	-22027	-8812	-17162	3861	-23971	-8761	-16512	-1551
0.816667	-26	42	82	-63	-112	-34	11	-16	-17	5	-72	-64	-95	-18	-28	-57	-102	17	-80	-30	-104	-22	-99	-72	-61	2	-98	-11	-70	-67	-144	-76	85	-2099	-2411	-24212	693	-24036	-5710	-19987	1214	-21662	-9023	-16372	4757	-23624	-8963	-16164	-1682
0.817500	-24	44	86	-58	-109	-32	11	-11	-16	9	-72	-62	-98	-19	-28	-60	-100	36	-83	-30	-107	-22	-97	-69	-60	4	-99	-12	-70	-68	-144	-72	50	-2120	-2489	-23859	-612	-23665	-5895	-19347	600	-21276	-9244	-15568	3473	-23269	-9161	-15841	-2289
0.818333	-22	44	85	-64	-111	-34	12	-15	-17	7	-73	-63	-98	-19	-27	-57	-98	36	-88	-32	-109	-22	-99	-69	-63	0	-99	-13	-72	-70	-148	-74	30	-2153	-2572	-23504	-927	-23281	-6064	-18695	-1413	-20865	-9455	-14767	3671	-22900	-9354	-15553	-2639
0.819167	-23	43	86	-60	-136	-35	11	-14	-19	7	-73	-63	-99	-18	-30	-58	-97	36	-85	-30	-109	-21	-101	-67	-66	2	-100	-13	-76	-72	-147	-76	0	-2204	-2652	-23140	-35	-22852	-6213	-18027	-1951	-20428	-9646	-13969	4261	-22519	-9531	-15259	-2560
0.820000	-24	41	82	-61	-113	-32	10	-14	-19	8	-72	-66	-96	-16	-29	-58	-96	32	-88	-34	-105	-18	-100	-69	-62	0	-88	-10	-75	-69	-145	-74	27	-2268	-2738	-22773	-231	-22395	-6330	-17350	-2420	-19969	-9812	-13189	4232	-22119	-9685	-14999	-1973
0.820833	-23	42	86	-60	-108	-33	11	-15	-18	5	-77	-65	-97	-17	-30	-60	-99	34	-86	-31	-104	-18	-102	-73	-64	0	-100	-14	-64	-72	-146	-77	61	-2343	-2818	-22402	-538	-21906	-6419	-16679	-2456	-19488	-9950	-12414	4357	-21700	-9809	-14751	-1856
0.821667	-24	41	85	-60	-109	-33	10	-15	-19	7	-74	-65	-96	-27	-29	-59	-100	34	-87	-34	-104	-21	-99	-45	-60	1	-98	-15	-72	-72	-148	-76	57	-2428	-2907	-22033	-460	-21385	-6477	-16008	-2477	-18987	-10047	-11676	4746	-21261	-9897	-14514	-1463
0.822500	-23	43	87	-59	-129	-39	10	-14	-19	6	-72	-62	-95	-14	-30	-57	-99	36	-84	-32	-104	-19	-102	-67	-60	1	-98	-10	-68	-68	-143	-73	62	-2521	-2992	-21660	-1010	-20836	-6506	-15351	-2916	-18453	-10105	-10959	3878	-20801	-9940	-14283	-901
0.823333	-26	41	88	-58	-107	-29	11	-14	-21	4	-69	-65	-96	-16	-34	-60	-100	35	-85	-33	-103	-23	-101	-69	-64	0	-99	-14	-73	-69	-152	-75	110	-2623	-3088	-21299	-1185	-20264	-6507	-14706	-3166	-17907	-10128	-10287	3996	-20330	-9948	-14068	-219
0.824167	-25	40	86	-64	-113	-39	7	-15	-19	5	-74	-66	-97	-5	-40	-59	-100	35	-85	-35	-108	-23	-102	-67	-60	0	-99	-13	-69	-69	-146	-62	165	-2725	-3178	-20947	-376	-19660	-6480	-14075	-2769	-17344	-10108	-9654	4917	-19833	-9903	-13846	275
0.825000	-23	41	87	-60	-109	-34	12	-12	-18	4	-73	-68	-102	-16	-28	-60	-87	34	-85	-35	-105	-18	-99	-68	-60	0	-97	-15	-70	-72	-147	-74	176	-2828	-3274	-20596	-273	-19036	-6433	-13478	-2364	-16774	-10055	-9068	5004	-19329	-9815	-13628	526
0.825833	-23	40	70	-65	-111	-33	16	-13	-18	4	-67	-67	-93	-15	-29	-61	-99	33	-87	-36	-105	-22	-100	-67	-63	0	-102	-14	-72	-72	-149	-75	228	-2930	-3373	-20261	-819	-18404	-6370	-12906	-1426	-16202	-9965	-8525	4472	-18811	-9687	-13409	588
0.826667	-25	41	88	-60	-110	-34	12	-15	-15	1	-74	-65	-96	-16	-46	-60	-100	33	-85	-33	-93	-26	-100	-69	-68	-1	-100	-15	-69	-72	-147	-74	243	-3029	-3467	-19934	-1071	-17763	-6292	-12366	-545	-15632	-9849	-8037	3917	-18282	-9514	-13189	602
0.827500	-22	39	87	-58	-109	-34	12	-15	-19	4	-73	-66	-100	-16	-29	-62	-99	34	-84	-34	-101	-24	-99	-72	-60	1	-96	-13	-70	-70	-147	-77	124	-3122	-3561	-19628	-1010	-17121	-6210	-11856	267	-15062	-9708	-7590	3481	-17751	-9311	-12958	550
0.828333	-25	38	88	-60	-109	-34	13	-15	-22	4	-73	-63	-95	-13	-27	-60	-101	35	-83	-31	-104	-22	-101	-74	-60	2	-97	-12	-70	-68	-148	-74	-12	-3205	-3650	-19338	-982	-16491	-6121	-11380	1128	-14499	-9548	-7200	3489	-17223	-9072	-12723	471
0.829167	-24	42	87	-57	-108	-32	12	-11	-18	7	-73	-66	-63	-13	-31	-59	-101	37	-81	-30	-103	-22	-101	-70	-62	2	-95	-11	-72	-102	-147	-73	-96	-3282	-3730	-19066	-1072	-15871	-6011	-10932	2194	-13950	-9371	-6851	3772	-16698	-8811	-12486	522
0.830000	-23	43	90	-58	-107	-34	13	-11	-16	4	-70	-63	-93	-11	-26	-78	-97	45	-82	-32	-104	-22	-98	-68	-61	3	-94	-12	-67	-66	-143	-73	-103	-3351	-3804	-18811	-1204	-15267	-5934	-10519	3876	-13419	-9190	-6556	4493	-16177	-8539	-12236	586
0.830833	-16	40	92	-57	-104	-35	13	-13	-32	4	-70	-64	-94	-11	-26	-56	-99	37	-80	-30	-102	-22	-98	-76	-59	1	-97	-11	-68	-68	-143	-70	-136	-3414	-3872	-18575	-2210	-14688	-5840	-10134	5222	-12909	-9000	-6303	3140	-15672	-8255	-11980	616
0.831667	-22	42	86	-61	-104	-31	12	-12	-17	1	-59	-64	-98	-15	-29	-59	-102	35	-87	-35	-107	-19	-100	-73	-64	-3	-99	-14	-72	-69	-148	-77	-210	-3470	-3935	-18366	-2720	-14141	-5750	-9784	4695	-12426	-8811	-6094	2230	-15177	-7970	-11722	1029
0.832500	-28	36	81	-66	-112	-38	6	-19	-24	-3	-96	-69	-101	-16	-31	-60	-104	35	-88	-34	-110	-25	-103	-73	-63	-6	-102	-15	-73	-70	-150	-77	-269	-3511	-3985	-18167	-1622	-13627	-5659	-9454	4953	-11951	-8618	-5919	2812	-14693	-7682	-11453	1029
0.833333	-29	40	81	-63	-113	-35	9	-16	-19	2	-79	-65	-98	-16	-32	-62	-105	29	-87	-31	-108	-23	-100	-72	-52	-3	-99	-16	-75	-70	-147	-76	-310	-3547	-4020	-17980	-1718	-13139	-5561	-9141	4774	-11488	-8416	-5778	1970	-14218	-7402	-11184	901
0.834167	-26	42	87	-60	-109	-35	7	-17	-22	3	-74	-66	-91	-15	-32	-60	-101	34	-83	-33	-103	-24	-102	-75	-61	-1	-99	-16	-65	-70	-146	-78	-299	-3569	-4048	-17812	-1305	-12681	-5466	-8842	4525	-11044	-8211	-5661	1068	-13754	-7130	-10909	959
0.835000	-25	41	86	-59	-104	-32	10	-16	-19	2	-75	-64	-96	-15	-32	-59	-104	35	-84	-30	-107	-22	-102	-72	-65	0	-100	-15	-75	-70	-150	-76	-235	-3591	-4072	-17643	-1040	-12248	-5362	-8547	4350	-10604	-8004	-5573	704	-13302	-6859	-10633	1017
0.835833	-23	41	89	-59	-110	-34	8	-1	-18	2	-74	-66	-93	-17	-31	-59	-99	35	-84	-32	-104	-24	-105	-69	-63	0	-95	-14	-73	-69	-168	-77	-163	-3608	-4093	-17503	-1668	-11839	-5255	-8260	4032	-10186	-7786	-5502	-509	-12848	-6619	-10359	832
0.836667	-23	41	88	-60	-108	-30	11	-15	-15	4	-74	-68	-95	-11	-30	-58	-98	37	-84	-31	-102	-17	-103	-70	-61	0	-98	-15	-73	-72	-148	-73	-154	-3624	-4117	-17315	-2375	-11440	-5130	-7965	2961	-9761	-7566	-5443	-1401	-12397	-6374	-10090	979
0.837500	-26	42	87	-58	-108	-33	13	-13	-16	5	-70	-66	-96	2	-30	-57	-99	37	-81	-31	-105	-19	-102	-69	-63	0	-98	-17	-75	-70	-129	-73	-215	-3645	-4151	-17146	-1193	-11051	-5013	-7672	2082	-9335	-7316	-5395	-621	-11938	-6138	-9831	783
0.838333	-26	43	88	-57	-111	-31	12	-13	-21	2	-75	-66	-98	-14	-31	-58	-100	57	-83	-32	-107	-21	-98	-70	-64	1	-100	-14	-70	-68	-148	-75	-224	-3670	-4194	-16968	-287	-10668	-4875	-7370	1209	-8910	-7061	-5354	-145	-11478	-5912	-9588	432
0.839167	-27	42	87	-66	-114	-34	10	-14	-19	2	-76	-69	-97	-14	-31	-60	-103	34	-86	-34	-105	-22	-102	-72	-64	-3	-101	-14	-73	-70	-149	-78	-153	-3702	-4256	-16771	-350	-10277	-4734	-7058	1136	-8469	-6782	-5305	-210	-11000	-5683	-9361	344
0.840000	-24	40	86	-60	-112	-34	8	-15	-22	1	-79	-70	-98	-16	-32	-65	-103	32	-88	-34	-105	-26	-104	-75	-66	-8	-104	-14	-75	-68	-151	-79	-13	-3742	-4338	-16558	-411	-9865	-4588	-6734	1103	-8016	-6488	-5258	-38	-10515	-5457	-9173	287
0.840833	-27	38	86	-62	-113	-35	5	-17	-18	2	-79	-70	-98	-16	-33	-63	-105	32	-87	-35	-109	-24	-102	-72	-67	-5	-100	-15	-73	-73	-148	-79	45	-3794	-4442	-16317	79	-9438	-4433	-6395	1374	-7545	-6176	-5201	776	-10006	-5226	-8970	340
0.841667	-28	41	86	-60	-114	-36	7	-16	-24	4	-76	-67	-113	-17	-31	-61	-102	34	-84	-35	-107	-24	-108	-74	-63	-4	-100	-15	-73	-72	-147	-77	52	-3832	-4570	-16045	369	-8982	-4282	-6047	1492	-7067	-5840	-5136	1617	-9479	-4990	-8811	365
0.842500	-29	42	88	-58	-110	-29	10	-13	-17	7	-70	-64	-91	-13	-29	-60	-98	38	-81	-32	-105	-19	-98	-68	-60	0	-95	-11	-69	-70	-148	-76	119	-3885	-4727	-15746	351	-8501	-4128	-5680	1032	-6572	-5492	-5063	2185	-8932	-4748	-8676	539
0.843333	-21	44	90	-56	-111	-32	10	-13	-17	6	-70	-64	-95	-13	-27	-62	-98	37	-80	-34	-104	-23	-100	-68	-63	0	-97	-9	-69	-69	-148	-74	150	-3945	-4913	-15414	880	-8005	-3983	-5317	943	-6063	-5138	-4974	3439	-8370	-4497	-8571	664
0.844167	-21	44	90	-59	-104	-33	-9	-14	-16	5	-70	-63	-92	-14	-27	-58	-98	38	-81	-30	-104	-21	-101	-68	-62	0	-98	-11	-76	-70	-144	-74	145	-4006	-5123	-15048	795	-7458	-3841	-4943	1107	-5553	-4778	-4886	3393	-7792	-4248	-8492	629
0.845000	-24	42	88	-57	-108	-32	12	-12	-16	7	-72	-63	-93	-12	-27	-57	-100	35	-82	-22	-102	-19	-99	-66	-63	0	-97	-9	-69	-69	-142	-74	196	-4068	-5358	-14657	-207	-6910	-3721	-4579	-1012	-5036	-4415	-4787	2426	-7207	-3999	-8441	771
0.845833	-26	41	85	-73	-109	-32	13	37	-18	3	-75	-64	-95	-14	-29	-57	-99	35	-86	-33	-103	-19	-98	-61	-61	-3	-103	-10	-73	-70	-143	-73	131	-4117	-5606	-14211	1230	-6334	-3617	-4224	-2849	-4527	-4064	-4685	3621	-6618	-3752	-8410	429
0.846667	-23	39	87	-59	-107	-32	13	-12	-18	4	-70	-59	-94	-7	-23	-59	-103	37	-86	-30	-104	-21	-98	-66	-60	0	-98	-8	-72	-67	-144	-74	94	-4156	-5875	-13739	1189	-5749	-3534	-3877	-4743	-4025	-3726	-4581	3378	-6024	-3509	-8403	133
0.847500	-18	55	87	-59	-109	-31	10	-14	-19	6	-75	-67	-97	-14	-28	-56	-101	38	-82	-31	-105	-21	-100	-66	-63	0	-90	-10	-73	-70	-145	-72	155	-4177	-6145	-13241	902	-5162	-3473	-3557	-6369	-3541	-3412	-4480	3344	-5436	-3272	-8399	166
0.848333	-22	44	87	-61	-108	-33	11	-14	-16	4	-73	-66	-96	-14	-31	-65	-97	37	-79	-34	-105	-22	-119	-68	-61	0	-99	-11	-74	-73	-149	-76	59	-4178	-6417	-12706	919	-4578	-3440	-3253	-7880	-3077	-3129	-4384	3372	-4864	-3057	-8410	114
0.849167	-25	42	85	-63	-113	-38	7	-16	-16	-17	-72	-64	-91	-13	-27	-53	-99	37	-84	-33	-107	-22	-102	-65	-61	2	-109	-12	-69	-68	-138	-73	-45	-4148	-6675	-12135	900	-4004	-3431	-2978	-9449	-2634	-2876	-4298	2703	-4300	-2846	-8413	-4
0.850000	-22	43	86	-60	-111	-33	11	-11	-16	5	-70	-63	-96	-13	-27	-58	-96	39	-82	-31	-107	-19	-99	-65	-59	1	-97	-12	-70	-69	-144	-73	-9	-4088	-6918	-11526	183	-3440	-3445	-2733	-11658	-2231	-2686	-4227	1754	-3766	-2661	-8410	239
0.850833	-21	44	95	-58	-108	-30	16	-13	-14	8	-70	-60	-94	-12	-24	-57	-97	36	-80	-32	-103	-23	-98	-63	-61	2	-95	-11	-72	-68	-121	-70	0	-3990	-7138	-10880	662	-2917	-3491	-2527	-13077	-1861	-2511	-4174	2716	-3253	-2489	-8392	19
0.851667	-22	43	90	-58	-104	-30	16	-10	-19	-13	-73	-62	-94	-14	-41	-57	-101	37	-84	-39	-105	-18	-98	-66	-64	1	-97	-12	-74	-69	-144	-73	-28	-3857	-7333	-10207	487	-2419	-3564	-2357	-13809	-1538	-2407	-4149	3261	-2777	-2346	-8352	-216
0.852500	-24	43	84	-62	-112	-32	15	-15	-17	5	-73	-62	-97	-13	-29	-61	-103	35	-84	-33	-107	-22	-103	-68	-63	2	-94	-13	-72	-70	-148	-75	-14	-3686	-7483	-9491	-14	-1978	-3660	-2227	-13274	-1250	-2352	-4140	2886	-2333	-2225	-8282	-10
0.853333	-21	42	86	-60	-111	-31	12	-15	-21	5	-74	-64	-94	-14	-29	-58	-93	35	-81	-31	-107	-23	-98	-67	-64	-23	-101	-8	-73	-70	-145	-72	-9	-3466	-7607	-8739	-318	-1582	-3768	-2127	-11931	-1003	-2348	-4158	2713	-1921	-2120	-8175	-34
0.854167	-22	43	97	-61	-110	-33	15	-9	-17	10	-73	-72	-96	-16	-30	-57	-103	34	-81	-29	-105	-21	-99	-66	-62	0	-90	-8	-75	-63	-147	-75	15	-3213	-7677	-7951	-65	-1231	-3899	-2070	-10435	-793	-2399	-4207	2932	-1554	-2044	-8038	-78
0.855000	-26	44	89	-59	-111	-32	15	-14	-18	8	-72	-59	-97	-13	-26	-56	-99	37	-81	-8	-102	-21	-99	-68	-61	1	-98	-13	-72	-68	-146	-70	-66	-2918	-7703	-7120	-96	-932	-4036	-2049	-8646	-619	-2498	-4271	3082	-1223	-1993	-7859	-81
0.855833	-24	44	88	-60	-111	-32	11	-13	-16	7	-74	-63	-95	-15	-30	-59	-100	35	-82	-30	-105	-21	-91	-68	-61	0	-100	-13	-73	-69	-149	-79	-99	-2594	-7675	-6258	-990	-685	-4177	-2064	-6445	-492	-2631	-4369	3130	-938	-1964	-7649	-137
0.856667	-24	44	87	-58	-109	-33	13	-13	-19	5	-70	-64	-97	-15	-30	-56	-103	35	-58	-31	-109	-24	-100	-68	-62	0	-98	-13	-74	-70	-146	-72	-15	-2235	-7600	-5361	-1246	-488	-4319	-2118	-4216	-384	-2806	-4487	3525	-689	-1959	-7404	-177
0.857500	-25	40	88	-61	-109	-32	15	-13	-23	1	-73	-64	-96	-16	-29	-58	-101	35	-82	-30	-103	-22	-97	-68	-61	9	-99	-12	-72	-61	-147	-73	1	-1858	-7469	-4430	-897	-345	-4449	-2197	-1707	-297	-3007	-4620	3253	-482	-1974	-7136	-159
0.858333	-24	42	88	-60	-113	-34	13	-11	-18	6	-70	-64	-92	-16	-25	-57	-98	37	-81	-31	-105	-23	-97	-67	-61	0	-98	-11	-75	-68	-146	-73	-32	-1470	-7294	-3486	-2164	-247	-4562	-2314	-1714	-227	-3232	-4745	1064	-314	-2010	-6852	23
0.859167	-24	41	91	-58	-109	-33	13	-11	-21	3	-80	-66	-102	-17	-27	-58	-100	36	-82	-33	-108	-23	-100	-69	-77	-1	-99	-13	-73	-74	-148	-74	-84	-1066	-7086	-2513	-845	-188	-4656	-2457	-1734	-169	-3469	-4918	1183	-180	-2073	-6560	-101
0.860000	-25	41	88	-58	-111	-34	15	-13	-19	3	-70	-67	-98	-15	-26	-59	-100	34	-78	-32	-105	-21	-98	-67	-63	2	-98	-13	-74	-70	-146	-74	-124	-667	-6785	-1534	118	-164	-4725	-2631	-134	-110	-3703	-5073	421	-79	-2153	-6269	-147
0.860833	-23	42	90	-57	-112	-32	9	-13	-23	3	-72	-65	-99	-16	-30	-52	-100	36	-84	-31	-103	-22	-101	-70	-64	0	-101	-13	-82	-43	-147	-77	-153	-274	-6455	-556	-131	-165	-4763	-2828	1703	-53	-3940	-5220	39	-12	-2254	-5995	-33
0.861667	-25	39	86	-57	-109	-34	10	-11	-19	2	-97	-64	-96	-17	-30	-40	-102	36	-85	-25	-103	-22	-99	-69	-60	1	-100	-15	-70	-72	-147	-77	-216	107	-6071	370	-833	-193	-4777	-3037	3640	15	-4160	-5357	-233	28	-2369	-5737	-45
0.862500	-19	44	90	-57	-108	-33	20	-10	-15	5	-69	-59	-93	-14	-25	-56	-98	38	-82	-29	-101	-21	-98	-67	-61	2	-97	-8	-72	-68	-146	-73	-183	470	-5639	1330	-722	-236	-4721	-3267	5136	93	-4359	-5472	-679	49	-2502	-5519	-136
0.863333	-21	44	93	-55	-107	-27	17	-7	-18	7	-68	-60	-95	-13	-27	-55	-100	50	-101	-28	-98	-16	-97	-67	-60	3	-96	-12	-70	-69	-146	-75	-190	805	-5155	2149	-1327	-288	-4642	-3511	5261	187	-4533	-5572	-2131	46	-2647	-5347	-38
0.864167	-23	44	90	-56	-111	-33	11	-14	-16	5	-69	-63	-93	-14	-26	-57	-97	35	-84	-30	-105	-21	-100	-68	-61	1	-97	-12	-68	-69	-143	-72	-229	1106	-4622	2900	-1027	-351	-4526	-3766	4932	292	-4675	-5641	-1890	30	-2798	-5224	-180
0.865000	-23	43	90	-57	-110	-33	10	-13	-9	4	-73	-66	-97	-15	-25	-57	-100	35	-78	-32	-105	-23	-101	-70	-62	1	-98	-16	-73	-70	-148	-76	-198	1367	-4039	3549	-451	-411	-4364	-4023	3861	418	-4782	-5677	-1521	8	-2957	-5157	-454
0.865833	-28	37	87	-61	-117	-36	6	-16	-23	3	-73	-66	-96	-18	-30	-59	-104	34	-87	-34	-109	-32	-101	-76	-61	0	-98	-13	-73	-73	-146	-74	-105	1593	-3391	4067	-701	-463	-4164	-4282	3323	557	-4844	-5691	-2181	-18	-3108	-5166	-83
0.866667	-26	41	88	-59	-109	-34	12	-4	-17	3	-73	-64	-98	-15	-28	-62	-101	35	-85	-31	-139	-23	-99	-72	-64	-1	-97	-13	-73	-72	-147	-77	-186	1776	-2702	4445	-1471	-513	-3928	-4537	3126	709	-4875	-5667	-3049	-45	-3262	-5220	-66
0.867500	-27	42	88	-57	-119	-32	12	-11	-17	7	-76	-65	-98	-13	-28	-57	-100	32	-87	-31	-103	-23	-100	-69	-62	1	-101	-11	-84	-68	-147	-77	-258	1914	-1967	4674	-1278	-552	-3662	-4790	2401	870	-4852	-5607	-3507	-72	-3402	-5347	-163
0.868333	-22	43	89	-60	-109	-33	12	-11	-18	6	-68	-67	-91	-9	-28	-62	-98	36	-84	-30	-105	-23	-99	-69	-61	-1	-100	-12	-70	-70	-145	-76	-208	2005	-1185	4741	-808	-591	-3370	-5035	1856	1034	-4788	-5523	-3955	-93	-3529	-5515	-62
0.869167	-21	21	87	-58	-107	-31	12	-9	-17	8	-73	-64	-95	-14	-27	-55	-100	36	-85	-29	-102	-21	-98	-67	-61	0	-98	-10	-70	-67	-145	-76	-254	2049	-349	4651	-237	-614	-3053	-5267	1768	1199	-4690	-5415	-4665	-108	-3640	-5783	-48
0.870000	-18	43	89	-59	-108	-34	11	-11	-19	7	-68	-58	-95	-12	-25	-65	-99	37	-83	-27	-100	-19	-100	-66	-64	2	-97	-9	-69	-66	-143	-72	-254	2049	461	4415	747	-639	-2717	-5492	2299	1350	-4552	-5288	-5095	-116	-3724	-6080	-149
0.870833	-21	45	89	-69	-115	-30	15	-10	-15	8	-68	-61	-96	-12	-24	-55	-100	38	-83	-27	-104	-19	-97	-64	-59	0	-96	-11	-70	-85	-143	-75	-219	1997	1316	4025	1600	-659	-2374	-5710	3735	1487	-4385	-5162	-5308	-117	-3788	-6421	-297
0.871667	-24	42	87	-58	-109	-34	15	-12	-18	12	-68	-62	-97	-14	-26	-53	-98	38	-107	-30	-105	-21	-99	-66	-61	1	-95	-12	-74	-69	-146	-75	-228	1895	2147	3518	630	-688	-2029	-5916	3686	1585	-4190	-5033	-7525	-118	-3831	-6807	-212
0.872500	-13	42	86	-60	-114	-33	11	-13	-21	-1	-74	-66	-92	-13	-30	-60	-104	34	-84	-33	-107	-23	-100	-68	-61	-3	-102	-15	-72	-69	-146	-78	-183	1723	3021	2920	1637	-729	-1692	-6113	3126	1658	-3973	-4916	-7519	-112	-3842	-7220	-153
0.873333	-27	40	82	-61	-111	-39	9	-14	-22	5	-73	-66	-100	-17	-30	-68	-103	33	-87	-33	-110	-24	-103	-69	-64	-4	-100	-17	-75	-70	-149	-81	-185	1557	3843	2252	2541	-776	-1361	-6301	3258	1695	-3737	-4814	-7526	-101	-3830	-7651	-249
0.874167	-12	39	84	-67	-112	-40	-6	-18	-28	0	-75	-68	-99	-18	-31	-58	-102	35	-85	-33	-110	-22	-108	-68	-66	-4	-98	-14	-72	-67	-147	-78	-230	1333	4634	1537	3107	-840	-1056	-6481	3755	1687	-3487	-4734	-7540	-90	-3791	-8091	-154
0.875000	-26	42	85	-60	-111	-34	10	-12	-21	6	-72	-65	-107	-15	-30	-62	-104	38	-85	-32	-107	-21	-100	-67	-62	-4	-100	-13	-70	-69	-147	-78	-225	1078	5386	797	3333	-934	-780	-6655	4945	1629	-3239	-4693	-8006	-79	-3737	-8539	-207
0.875833	-24	42	84	-61	-114	-33	10	-14	-19	5	-70	-64	-94	-14	-28	-59	-101	36	-82	-22	-107	-23	-102	-67	-63	0	-98	-14	-73	-69	-141	-78	-178	793	6098	47	3426	-1049	-546	-6824	5760	1522	-3005	-4695	-8334	-75	-3667	-8985	-254
0.876667	-23	42	89	-58	-108	-32	11	-12	-11	6	-69	-64	-69	-14	-28	-60	-98	38	-81	-26	-105	-21	-101	-68	-62	2	-98	-13	-73	-67	-150	-77	-189	491	6746	-683	2729	-1189	-361	-6986	5792	1361	-2783	-4730	-9761	-75	-3590	-9427	-164
0.877500	-23	27	87	-60	-108	-31	11	-13	-22	7	-72	-62	-96	-14	-28	-57	-98	37	-84	-33	-108	-24	-100	-68	-62	1	-97	-11	-70	-68	-147	-77	-212	181	7350	-1388	2800	-1361	-232	-7149	5615	1143	-2593	-4841	-9533	-75	-3518	-9860	-23
0.878333	-24	42	88	-58	-107	-34	11	-12	-17	7	-76	-64	-94	-14	-25	-58	-98	19	-81	-34	-100	-23	-99	-67	-60	1	-95	-15	-73	-67	-146	-78	-138	-135	7894	-2059	3409	-1557	-176	-7317	4941	867	-2444	-4996	-8419	-83	-3456	-10276	-287
0.879167	-26	39	84	-60	-108	-34	15	-14	-16	8	-73	-65	-98	-14	-28	-59	-99	37	-82	-34	-107	-22	-101	-68	-60	-13	-98	-15	-70	-68	-147	-76	-51	-443	8387	-2692	3085	-1787	-196	-7465	3905	549	-2336	-5199	-8333	-101	-3411	-10674	-34
0.880000	-24	40	86	-60	-110	-31	10	-14	-18	4	-74	-69	-95	-14	-28	-59	-98	35	-83	-33	-107	-24	-102	-70	-65	0	-100	-15	-70	-68	-148	-77	-55	-722	8822	-3283	2482	-2036	-296	-7618	3138	189	-2292	-5449	-8526	-129	-3391	-11046	42
0.880833	-26	40	85	-62	-115	-34	10	-14	-18	4	-74	-68	-99	-15	-31	-62	-101	34	-86	-33	-108	-23	-101	-73	-64	-1	-104	-14	-74	-74	-151	-79	-30	-1002	9217	-3847	2570	-2303	-484	-7761	1688	-197	-2292	-5748	-8222	-162	-3405	-11399	-93
0.881667	-26	39	81	-62	-111	-35	12	-17	-23	3	-78	-66	-100	-22	-30	-62	-101	34	-88	-35	-108	-24	-105	-74	-65	-3	-102	-16	-74	-70	-149	-78	18	-1245	9563	-4391	2527	-2559	-754	-7904	395	-600	-2368	-6086	-8008	-207	-3458	-11720	27
0.882500	-25	40	86	-62	-112	-33	10	-15	-23	3	-75	-67	-97	-16	-31	-59	-102	36	-83	-33	-103	-16	-98	-68	-62	1	-98	-14	-70	-69	-139	-75	-92	-1446	9873	-4919	2242	-2847	-1100	-8032	-315	-1003	-2506	-6458	-7511	-249	-3555	-12003	118
0.883333	-23	41	87	-61	-110	-32	11	-8	-17	5	-72	-64	-94	-14	-29	-58	-101	37	-84	-35	-103	-22	-98	-68	-62	2	-96	-13	-73	-69	-145	-78	-132	-1624	10135	-5454	2169	-3113	-1530	-8148	-558	-1396	-2722	-6879	-6477	-303	-3698	-12252	151
0.884167	-18	43	86	-60	-108	-31	11	-14	-22	19	-74	-67	-94	-15	-29	-59	-101	37	-82	-29	-104	-21	-99	-70	-63	0	-102	-15	-73	-68	-146	-78	-128	-1767	10360	-6004	2400	-3351	-2029	-8251	195	-1761	-3008	-7301	-5051	-367	-3897	-12454	81
0.885000	-25	41	87	-61	-112	-33	10	-13	-11	6	-72	-65	-94	-17	-29	-84	-101	34	-83	-31	-107	-23	-100	-69	-64	2	-99	-12	-74	-70	-147	-82	-144	-1882	10544	-6585	862	-3566	-2588	-8308	-150	-2077	-3354	-7747	-5760	-439	-4126	-12612	58
0.885833	-24	43	89	-47	-109	-34	12	-15	-21	2	-76	-66	-96	-16	-31	-58	-101	34	-83	-30	-110	-22	-100	-69	-66	-1	-96	-11	-122	-70	-146	-74	-101	-1969	10691	-7200	526	-3738	-3187	-8407	-2297	-2339	-3763	-8202	-4647	-513	-4407	-12729	133
0.886667	-24	42	87	-58	-108	-31	12	-14	-18	4	-75	-65	-96	-15	-32	-59	-116	34	-85	-30	-104	-24	-101	-70	-64	1	-99	-12	-72	-74	-148	-78	-67	-2038	10795	-7871	1281	-3867	-3814	-8454	-2749	-2521	-4215	-8655	-2798	-606	-4730	-12764	-19
0.887500	-22	45	89	-57	-110	-36	19	-11	-15	5	-73	-63	-96	-15	-30	-58	-97	38	-83	-31	-104	-23	-100	-72	-58	1	-99	-11	-73	-70	-147	-74	-53	-2097	10854	-8544	970	-3940	-4453	-8485	-3082	-2625	-4709	-9107	-1661	-707	-5081	-12754	102
0.888333	-24	44	87	-58	-107	-30	12	-11	-16	11	-73	-66	-95	-16	-30	-59	-100	38	-84	-30	-126	-21	-99	-69	-62	1	-98	-10	-74	-72	-149	-75	-7	-2156	10863	-9265	752	-3965	-5075	-8492	-2228	-2647	-5229	-9534	-558	-825	-5454	-12681	75
0.889167	-43	42	86	-55	-109	-32	11	-12	-17	6	-72	-65	-94	-14	-29	-57	-96	38	-83	-29	-105	-22	-98	-67	-61	0	-97	-11	-74	-63	-145	-73	22	-2211	10822	-9999	834	-3935	-5675	-8482	-393	-2580	-5748	-9938	881	-953	-5844	-12545	88
0.890000	-23	41	87	-57	-109	-30	12	-14	-16	4	-76	-66	-96	-22	-27	-59	-102	37	-84	-26	-103	-22	-100	-69	-66	1	-98	-12	-70	-72	-146	-74	32	-2284	10724	-10742	67	-3856	-6227	-8457	1289	-2434	-6263	-10304	958	-1107	-6224	-12351	50
0.890833	-26	39	82	-60	-107	-31	12	-14	-19	5	-73	-64	-96	-14	-29	-58	-97	22	-85	-32	-102	-19	-98	-67	-58	2	-96	-9	-69	-66	-146	-73	21	-2365	10571	-11464	-275	-3741	-6701	-8412	2824	-2216	-6733	-10617	1942	-1276	-6591	-12090	215
0.891667	-23	42	85	-56	-108	-38	10	-13	-19	5	-83	-63	-91	-15	-29	-57	-98	36	-83	-31	-104	-22	-101	-67	-62	-1	-98	-12	-72	-70	-148	-72	-4	-2475	10359	-12146	545	-3595	-7101	-8355	4638	-1941	-7165	-10874	4017	-1473	-6947	-11780	6
0.892500	-27	38	94	-59	-108	-33	8	-11	-21	3	-76	-64	-97	-18	-31	-60	-102	35	-85	-31	-108	-23	-101	-67	-64	-1	-88	-12	-74	-70	-151	-77	44	-2608	10089	-12760	689	-3428	-7396	-8294	6311	-1623	-7527	-11070	5155	-1696	-7259	-11421	-14
0.893333	-26	38	86	-59	-111	-35	10	-13	-21	2	-75	-64	-97	-32	-28	-60	-112	37	-83	-32	-107	-24	-101	-69	-64	-1	-99	-15	-73	-70	-147	-76	52	-2765	9770	-13284	-63	-3257	-7574	-8223	8172	-1282	-7808	-11192	5144	-1944	-7520	-11005	157
0.894167	-27	42	87	-61	-111	-32	11	-13	-24	5	-72	-65	-99	-16	-29	-60	-103	38	-85	-30	-107	-24	-101	-69	-62	0	-101	-10	-77	-73	-139	-76	28	-2946	9405	-13700	-606	-3093	-7628	-8147	8738	-939	-7987	-11241	5461	-2218	-7720	-10589	103
0.895000	-22	42	88	-58	-112	-33	11	-7	-17	5	-73	-64	-85	-15	-39	-58	-102	39	-86	-32	-110	-23	-99	-67	-65	1	-96	-11	-70	-68	-169	-74	30	-3146	9001	-13993	-270	-2960	-7553	-8068	9124	-613	-8058	-11206	6275	-2521	-7852	-10126	69
0.895833	-47	41	88	-57	-109	-31	12	-10	-17	6	-73	-64	-94	-16	-28	-58	-101	62	-85	-31	-108	-18	-99	-69	-61	0	-95	-11	-72	-58	-146	-73	64	-3353	8562	-14148	-188	-2860	-7342	-7996	9757	-334	-8015	-11090	6634	-2845	-7903	-9649	-25
0.896667	-24	42	87	-59	-118	-31	15	-10	-19	8	-60	-64	-93	-11	-26	-58	-97	41	-84	-30	-105	-17	-98	-65	-61	2	-96	-9	-72	-65	-147	-73	5	-3558	8099	-14161	-455	-2814	-7002	-7915	10320	-116	-7843	-10901	6725	-3193	-7869	-9158	-21
0.897500	-24	45	89	-52	-108	-29	11	-6	-22	6	-74	-62	-95	-12	-28	-61	-99	42	-83	-30	-103	-19	-99	-69	-63	1	-97	-10	-72	-67	-145	-72	-33	-3762	7626	-14031	-15	-2845	-6536	-7841	11934	13	-7549	-10637	7321	-3563	-7741	-8671	-17
0.898333	-23	41	87	-56	-109	-31	11	1	-18	8	-72	-66	-94	-14	-30	-61	-102	34	-88	-30	-104	-22	-101	-67	-64	0	-99	-15	-74	-69	-148	-77	-17	-3940	7154	-13774	-699	-2950	-5950	-7765	13530	45	-7138	-10306	6515	-3946	-7518	-8195	4
0.899167	-26	40	87	-59	-112	-56	9	-18	-24	4	-75	-66	-98	-15	-28	-60	-102	39	-88	-32	-107	-39	-102	-70	-66	0	-99	-11	-75	-68	-147	-73	-6	-4080	6709	-13387	-1411	-3130	-5241	-7688	12463	-26	-6600	-9909	6372	-4338	-7187	-7729	159
0.900000	-25	42	88	-60	-112	-35	9	-15	-18	7	-74	-63	-98	-14	-29	-60	-102	34	-88	-31	-108	-17	-102	-69	-59	0	-98	-13	-74	-69	-146	-74	-36	-4175	6276	-12888	-562	-3403	-4430	-7604	11776	-207	-5959	-9465	7260	-4735	-6780	-7287	-77
0.900833	-24	43	87	-57	-113	-35	9	-14	-18	5	-73	-65	-96	-14	-27	-60	-90	36	-85	-31	-108	-22	-102	-68	-64	-1	-98	-14	-74	-69	-146	-75	-60	-4215	5883	-12313	-1218	-3760	-3536	-7515	9489	-482	-5229	-8980	6706	-5125	-6276	-6860	-60
0.901667	-25	41	88	-58	-105	-32	11	-15	-23	6	-72	-66	-101	-17	-30	-78	-103	38	-83	-31	-108	-21	-101	-67	-64	1	-99	-13	-76	-74	-147	-74	-51	-4189	5538	-11669	-1319	-4196	-2568	-7411	6464	-909	-4421	-8470	5976	-5513	-5679	-6455	5
0.902500	-25	44	91	-56	-105	-32	12	-10	-21	8	-69	-62	-95	-12	-26	-56	-101	41	-81	-29	-107	-21	-97	-66	-61	2	-97	-10	-73	-66	-138	-68	-3	-4093	5254	-10983	-1079	-4703	-1545	-7284	3421	-1399	-3555	-7944	5499	-5877	-4999	-6076	40
0.903333	-24	45	90	-52	-108	-34	12	-9	-17	7	-80	-64	-96	-14	-26	-58	-98	39	-83	-28	-104	-18	-99	-67	-63	1	-98	-12	-73	-68	-145	-70	9	-3927	5033	-10275	-1280	-5276	-488	-7139	441	-1979	-2649	-7414	4459	-6230	-4252	-5724	-1
0.904167	-24	43	90	-58	-104	-31	13	-9	-18	9	-69	-60	-97	-11	-25	-53	-103	38	-83	-29	-116	-19	-99	-87	-65	1	-96	-10	-73	-63	-147	-74	0	-3689	4892	-9569	-1722	-5899	590	-6979	-3045	-2625	-1743	-6896	3877	-6554	-3456	-5399	273
0.905000	-23	44	88	-52	-111	-40	47	-8	-21	7	-69	-62	-99	-12	-25	-53	-110	38	-80	-29	-103	-17	-99	-66	-63	1	-99	-10	-70	-66	-143	-74	20	-3385	4827	-8872	-978	-6561	1680	-6785	-5781	-3308	-814	-6398	4315	-6849	-2617	-5094	145
0.905833	-23	42	80	-59	-110	-32	12	-11	-18	8	-70	-63	-95	-13	-4	-56	-102	39	-82	-30	-109	-16	-99	-66	-63	2	-101	-11	-74	-67	-144	-75	22	-3020	4827	-8205	-646	-7245	2754	-6560	-8329	-4005	70	-5932	3735	-7108	-1749	-4811	39
0.906667	-23	41	88	-58	-121	-32	10	-15	-19	-13	-74	-63	-99	-13	-28	-55	-101	36	-83	-31	-108	-23	-102	-72	-65	-1	-99	-11	-75	-69	-148	-74	1	-2607	4921	-7575	-807	-7945	3797	-6314	-9519	-4693	917	-5484	2715	-7333	-860	-4545	245
0.907500	-38	39	84	-58	-122	-36	12	-15	-24	2	-75	-64	-99	-16	-28	-59	-102	34	-82	-28	-107	-21	-96	-67	-64	3	-98	-10	-74	-72	-146	-75	-9	-2137	5098	-6988	-878	-8610	4808	-6030	-10070	-5348	1706	-5107	2027	-7520	25	-4295	132
0.908333	-25	42	88	-60	-113	-36	11	-28	-19	5	-73	-63	-96	-11	-31	-59	-102	30	-81	-30	-108	-21	-99	-69	-64	2	-98	-10	-69	-67	-146	-75	-10	-1659	5348	-6425	-634	-9255	5752	-5719	-10135	-5960	2428	-4755	1637	-7658	899	-4060	-32
0.909167	-24	43	88	-57	-115	-30	16	-13	-16	8	-70	-62	-97	-11	-26	-56	-98	36	-81	-30	-94	-19	-98	-65	-65	1	-100	-10	-73	-69	-147	-73	-1	-1157	5673	-5927	-654	-9850	6641	-5380	-9523	-6503	3071	-4453	1304	-7763	1750	-3862	-36
0.910000	-23	43	91	-57	-109	-31	10	-11	-16	8	-69	-61	-92	-11	-24	-56	-88	37	-82	-29	-99	-19	-97	-65	-60	1	-96	-10	-70	-66	-144	-72	-53	-656	6067	-5450	-565	-10390	7448	-5027	-8710	-6960	3630	-4187	1317	-7818	2561	-3645	20
0.910833	-5	44	93	-56	-104	-31	13	-11	-15	6	-70	-62	-92	-11	-25	-61	-97	38	-79	-26	-101	-18	-97	-72	-60	1	-96	-7	-69	-69	-144	-69	-56	-162	6526	-4988	23	-10864	8163	-4660	-7232	-7319	4103	-3966	2168	-7831	3332	-3466	2
0.911667	-25	43	91	-47	-109	-28	16	-12	-18	5	-70	-61	-93	-11	-26	-56	-97	36	-81	-28	-107	-22	-99	-66	-62	0	-98	-11	-68	-69	-147	-74	-64	304	7039	-4538	-418	-11263	8777	-4290	-6123	-7600	4457	-3778	1871	-7804	4050	-3306	-113
0.912500	-25	36	87	-58	-110	-33	13	-14	-16	5	-74	-65	-91	-11	-28	-55	-100	33	-84	-32	-107	-24	-100	-69	-64	-4	-97	-11	-73	-70	-146	-72	-91	743	7603	-4090	-1805	-11574	9282	-3922	-8732	-7768	4812	-3612	672	-7735	4712	-3166	71
0.913333	-25	40	88	-58	-109	-34	13	-13	-15	5	-75	-65	-87	-15	-16	-58	-102	36	-82	-29	-103	-23	-99	-74	-64	0	-98	-12	-75	-72	-149	-76	-105	1147	8208	-3632	-527	-11798	9679	-3565	-10715	-7843	5057	-3470	1193	-7625	5311	-3062	49
0.914167	-22	43	88	-57	-109	-35	11	-15	-17	6	-77	-65	-95	-15	-27	-58	-96	35	-86	-31	-103	-26	-102	-79	-59	-3	-99	-17	-70	-72	-147	-74	-136	1503	8846	-3156	-621	-11938	9951	-3235	-12634	-7842	5242	-3348	304	-7474	5851	-2979	170
0.915000	-26	42	59	-58	-110	-36	11	-9	-17	5	-74	-76	-98	-19	-30	-59	-98	34	-85	-31	-104	-24	-104	-69	-63	-3	-97	-14	-74	-75	-149	-79	-159	1819	9513	-2656	-690	-11970	10114	-2938	-13932	-7756	5375	-3228	-483	-7290	6326	-2929	276
0.915833	-28	37	84	-64	-112	-38	9	-16	-19	2	-77	-66	-97	-15	-29	-58	-101	33	-86	-34	-107	-22	-99	-68	-61	4	-95	-12	-73	-68	-145	-74	-114	2092	10205	-2133	-698	-11970	10158	-2676	-14119	-7609	5471	-3112	-1045	-7065	6745	-2905	236
0.916667	-21	41	87	-61	-111	-33	12	-15	-18	2	-53	-64	-94	-14	-28	-57	-97	34	-86	-30	-103	-22	-98	-70	-61	-3	-101	-11	-68	-69	-145	-73	-72	2320	10905	-1589	-589	-11877	10081	-2472	-14449	-7421	5530	-3011	-2176	-6803	7108	-2918	219
0.917500	-25	58	89	-44	-105	-32	15	-12	-16	4	-70	-64	-93	-15	-26	-57	-100	35	-86	-30	-104	-19	-98	-68	-62	0	-100	-9	-72	-68	-144	-73	-13	2512	11618	-1034	-905	-11723	9893	-2329	-15566	-7205	5569	-2908	-3583	-6517	7421	-2961	377
0.918333	-19	42	90	-59	-103	-33	12	-11	-17	7	-74	-63	-94	-14	-28	-56	-101	34	-87	-30	-102	-19	-100	-72	-65	-4	-103	-13	-73	-70	-147	-83	-31	2665	12328	-475	-346	-11522	9598	-2263	-15562	-6979	5584	-2814	-3168	-6194	7676	-3038	248
0.919167	-19	41	87	-59	-112	-35	13	-13	-15	5	-74	-63	-94	-16	-28	-60	-100	33	-83	-35	-105	-24	-100	-68	-64	-3	-100	-12	-76	-69	-148	-79	-102	2797	13033	76	-327	-11275	9204	-2263	-15052	-6738	5590	-2729	-2884	-5858	7888	-3142	71
0.920000	-23	39	86	-58	-105	-36	11	-15	-18	1	-72	-42	-96	-17	-28	-56	-101	35	-84	-33	-107	-24	-102	-72	-67	0	-100	-16	-73	-70	-146	-76	-103	2905	13723	612	-844	-10999	8717	-2369	-12790	-6518	5586	-2650	-2942	-5481	8068	-3264	187
0.920833	-23	43	89	-59	-108	-33	12	-12	-17	3	-72	-63	-95	-18	-29	-58	-104	23	-84	-31	-104	-22	-102	-72	-63	-19	-100	-13	-75	-72	-148	-79	-39	2992	14404	1109	-1377	-10705	8153	-2503	-9070	-6321	5567	-2594	-2619	-5099	8200	-3408	29
0.921667	-26	39	85	-61	-105	-34	7	-13	-21	5	-72	-64	-96	-16	-29	-58	-101	33	-86	-31	-107	-24	-102	-69	-62	1	-100	-11	-73	-70	-147	-74	-44	3067	15049	1556	-848	-10401	7539	-2738	-4881	-6152	5539	-2557	-1787	-4703	8306	-3574	-136
0.922500	-24	42	66	-59	-107	-33	15	-12	-17	4	-70	-62	-92	-17	-26	-57	-98	35	-73	-29	-103	-21	-98	-68	-46	1	-98	-11	-69	-68	-143	-72	-69	3127	15649	1935	-138	-10093	6870	-3050	-738	-6011	5488	-2540	-1176	-4290	8370	-3753	-124
0.923333	-23	42	90	-58	-108	-31	13	-14	-11	6	-73	-62	-96	-17	-28	-58	-100	32	-84	-35	-109	-23	-101	-72	-65	0	-100	-12	-74	-69	-145	-76	-34	3164	16188	2224	-39	-9797	6169	-3445	2911	-5905	5416	-2558	-809	-3887	8393	-3948	-86
0.924167	-23	40	88	-60	-110	-35	11	-16	-19	3	-73	-65	-98	-16	-27	-60	-101	29	-83	-30	-107	-22	-100	-69	-64	-1	-99	-15	-70	-69	-143	-73	-7	3193	16658	2428	370	-9509	5452	-3886	6741	-5802	5312	-2599	-280	-3479	8382	-4145	-134
0.925000	-24	9	89	-62	-111	-34	11	-14	-10	6	-70	-39	-96	-16	-27	-58	-95	35	-84	-30	-105	-23	-98	-66	-61	1	-81	-11	-69	-64	-145	-77	17	3198	17060	2525	746	-9244	4731	-4387	11246	-5753	5179	-2673	-465	-3096	8323	-4350	-188
0.925833	-26	41	88	-60	-112	-33	12	-13	-21	8	-70	-58	-92	-15	-27	-60	-94	35	-84	-29	-108	-21	-101	-70	-63	1	-99	-11	-74	-68	-144	-76	99	3179	17327	2516	-885	-8952	4033	-4937	13427	-5700	5001	-2777	-1777	-2729	8229	-4578	-73
0.926667	-27	42	93	-60	-110	-32	15	-15	-18	6	-72	-63	-97	-18	-29	-61	-100	36	-83	-30	-104	-19	-98	-70	-64	0	-97	-12	-74	-70	-145	-75	75	3126	17489	2396	-6	-8770	3364	-5511	15866	-5648	4777	-2910	-307	-2383	8079	-4769	-174
0.927500	-23	50	89	-60	-109	-32	13	-13	-19	8	-68	-61	-97	-14	-27	-55	-100	38	-81	-31	-105	-22	-99	-90	-63	1	-99	-8	-72	-67	-144	-76	-31	3036	17525	2164	330	-8562	2742	-6110	19146	-5588	4513	-3090	-233	-2067	7884	-4975	-287
0.928333	-23	44	90	-58	-109	-31	15	-11	-19	7	-68	-61	-94	-13	-28	-56	-101	38	-80	-31	-104	-19	-97	-67	-63	2	-100	-11	-72	-66	-148	-79	-80	2902	17431	1832	313	-8374	2183	-6742	22126	-5511	4193	-3252	-342	-1784	7640	-5185	-186
0.929167	-21	42	90	-59	-109	-29	16	-10	-15	9	-69	-61	-92	-13	-26	-56	-100	38	-81	-29	-105	-19	-94	-66	-60	4	-96	-4	-70	-65	-142	-74	-29	2722	17191	1407	310	-8199	1711	-7325	24731	-5404	3834	-3445	-612	-1539	7339	-5395	-112
0.930000	-19	37	92	-57	-104	-26	17	-11	-17	8	-69	-58	-90	-11	-27	-55	-96	42	-79	-27	-102	-17	-96	-65	-61	4	-96	-7	-69	-66	-143	-74	51	2495	16800	904	320	-8037	1275	-7919	26291	-5266	3435	-3651	-1565	-1332	6986	-5606	-147
0.930833	-23	46	90	-55	-103	-27	18	-11	-16	-9	-70	-59	-92	-12	-26	-59	-99	37	-80	-21	-104	-19	-94	-63	-58	4	-95	-10	-69	-67	-144	-76	90	2209	16275	327	-707	-7879	941	-8489	25910	-5092	3007	-3863	-3604	-1165	6586	-5816	-90
0.931667	-21	45	91	-60	-111	-31	15	-16	-16	3	-70	-63	-96	-13	-28	-61	-101	39	-83	-30	-105	-25	-92	-70	-64	2	-99	-12	-72	-68	-151	-80	216	1870	15600	-302	-596	-7733	681	-9033	24723	-4885	2552	-4073	-3724	-1041	6127	-6025	-58
0.932500	-25	41	87	-62	-113	-34	8	-18	-22	2	-76	-66	-101	-22	-34	-61	-101	36	-84	-47	-107	-24	-99	-68	-64	-1	-99	-13	-77	-75	-151	-79	237	1480	14808	-963	-269	-7578	524	-9532	22601	-4631	2091	-4273	-4189	-945	5638	-6232	-264
0.933333	-23	41	87	-62	-112	-30	9	-16	-19	6	-52	-63	-94	-18	-7	-59	-100	37	-82	-33	-108	-26	-97	-68	-62	0	-98	-12	-77	-72	-161	-78	114	1055	13908	-1636	-765	-7412	449	-9985	20294	-4340	1630	-4465	-5461	-877	5119	-6435	-128
0.934167	-18	44	89	-60	-110	-32	12	-15	-17	5	-70	-67	-101	-23	-29	-58	-98	38	-81	-31	-105	-40	-98	-67	-62	0	-99	-16	-75	-70	-147	-77	63	596	12918	-2320	-1218	-7232	450	-10392	17427	-4021	1181	-4646	-5946	-837	4575	-6642	-115
0.935000	-26	43	86	-62	-107	17	12	-14	-18	8	-70	-63	-97	-15	-28	-57	-99	36	-84	-33	-103	-24	-98	-66	-65	0	-99	-10	-74	-70	-145	-78	13	107	11855	-2962	-798	-7036	523	-10752	14130	-3680	770	-4813	-5210	-823	4024	-6851	-135
0.935833	-26	42	87	-62	-86	-30	10	-14	-18	4	-73	-62	-96	-13	-29	-60	-102	37	-83	-31	-101	-21	-97	-67	-63	-3	-97	-10	-72	-69	-146	-76	-10	-395	10740	-3582	-680	-6818	663	-11056	11891	-3319	397	-4978	-4717	-826	3475	-7071	-128
0.936667	-26	41	81	-61	-109	-31	11	-14	-18	6	-70	-63	-95	-15	-29	-58	-102	34	-85	-31	-102	-22	-98	-28	-62	0	-96	-10	-68	-69	-148	-77	-154	-912	9602	-4159	-1107	-6581	861	-11313	10599	-2951	81	-5133	-4469	-844	2940	-7312	-129
0.937500	-23	46	90	-57	-111	-31	13	-13	-22	9	-69	-63	-94	-13	-21	-60	-99	37	-82	-30	-102	-21	-97	-69	-62	0	-97	-10	-70	-70	-145	-76	-235	-1397	8467	-4680	-799	-6325	1101	-11527	9932	-2592	-177	-5293	-3580	-882	2434	-7570	-87
0.938333	-26	50	89	-59	-108	-32	11	-13	-18	3	-70	-64	-97	-15	-29	-62	-100	39	-83	-33	-102	-22	-99	-66	-62	0	-99	-12	-72	-73	-150	-78	-27	-1875	7342	-5142	-179	-6043	1379	-11685	10234	-2247	-365	-5468	-2258	-929	1972	-7856	-80
0.939167	-25	44	89	-60	-117	-28	6	-14	-19	-17	-73	-68	-97	-17	-27	-61	-101	35	-83	-7	-108	-26	-101	-70	-64	0	-100	-15	-74	-70	-147	-78	-9	-2322	6262	-5539	-1565	-5741	1686	-11805	8518	-1929	-478	-5663	-2389	-988	1575	-8175	12
0.940000	-27	43	87	-62	-114	-34	9	-15	-22	5	-73	-72	-99	-19	-33	-64	-104	32	-88	-38	-108	-26	-104	-73	-65	-5	-107	-17	-75	-76	-149	-98	-260	-2730	5243	-5870	-1047	-5420	2007	-11885	5382	-1638	-516	-5889	-198	-1068	1243	-8539	25
0.940833	-29	37	81	-66	-110	-39	-12	-16	-26	2	-75	-90	-102	-19	-33	-62	-102	29	-91	-40	-110	-25	-104	-73	-63	-5	-104	-14	-76	-74	-142	-78	-292	-3088	4292	-6125	-586	-5085	2334	-11925	2594	-1390	-481	-6140	908	-1159	988	-8943	-86
0.941667	-26	52	82	-66	-113	-36	6	-15	-23	2	-73	-70	-98	-12	-34	-62	-100	30	-88	-33	-108	-24	-101	-72	-65	-3	-101	-16	-76	-74	-148	-77	-215	-3389	3432	-6318	-850	-4748	2656	-11925	-1620	-1196	-374	-6433	2056	-1270	817	-9395	17
0.942500	-27	40	86	-58	-110	-32	12	-13	-18	11	-66	-66	-98	-15	-29	-61	-102	34	-86	-79	-107	-21	-99	-67	-63	1	-99	-11	-70	-69	-144	-75	-324	-3634	2662	-6452	-1016	-4408	2961	-11886	-6491	-1054	-208	-6773	3296	-1405	727	-9886	-8
0.943333	-24	45	89	-58	-109	-34	12	-12	-17	3	-70	-65	-98	-14	-29	-59	-102	36	-86	-31	-109	-21	-101	-69	-64	-1	-102	-10	-74	-70	-146	-76	-440	-3813	2019	-6536	-895	-4099	3232	-11819	-11794	-977	0	-7164	4075	-1583	716	-10426	-45
0.944167	-21	42	88	-58	-109	-32	11	-12	-22	6	-72	-66	-94	-14	-31	-63	-102	35	-90	-31	-105	-18	-101	-69	-62	-3	-97	-10	-74	-68	-148	-75	-431	-3933	1410	-6576	-1493	-3812	3468	-11705	-18450	-965	246	-7591	3086	-1801	780	-10996	28
0.945000	-26	44	89	-57	-110	-35	13	-15	-18	5	-70	-64	-96	-13	-30	-61	-99	37	-84	-32	-109	-41	-102	-67	-64	0	-99	-8	-74	-70	-146	-69	-363	-3991	916	-6590	-1024	-3572	3652	-11556	-24745	-1031	509	-8066	3104	-2059	918	-11587	161
0.945833	-26	41	86	-57	-113	-36	10	-12	-10	5	-70	-64	-100	-14	-30	-60	-121	38	-84	-31	-110	-23	-101	-67	-63	0	-98	-15	-74	-83	-145	-72	-352	-3991	508	-6579	-155	-3384	3788	-11357	-29412	-1168	775	-8572	3008	-2375	1106	-12195	-32
0.946667	-26	40	85	-60	-111	-23	13	-12	-21	7	-70	-69	-96	-14	-32	-61	-101	35	-86	-34	-107	-23	-99	-66	-63	0	-101	-11	-74	-67	-145	-72	-287	-3941	177	-6553	-137	-3270	3851	-11117	-31883	-1386	1029	-9098	1445	-2751	1345	-12807	36
0.947500	-19	39	87	-61	-110	-33	16	-12	-25	4	-73	-69	-95	-16	-30	-60	-98	36	-90	-31	-105	-23	-100	-67	-63	-3	-101	-12	-74	-68	-148	-70	-230	-3844	-83	-6519	-453	-3236	3848	-10829	-31921	-1675	1258	-9645	-1067	-3194	1612	-13396	50
0.948333	-21	37	85	-58	-109	-32	8	-11	-17	6	-75	-65	-94	-14	-31	-61	-102	32	-85	-30	-105	-19	-101	-68	-64	-6	-100	-26	-75	-72	-148	-73	-172	-3705	-290	-6494	-603	-3301	3771	-10501	-30252	-2044	1445	-10201	-3725	-3700	1894	-13965	62
0.949167	-26	40	85	-59	-112	-34	11	-16	-23	9	-75	-67	-96	-14	-30	-61	-99	37	-84	-32	-107	-22	-100	-69	-66	-3	-100	-12	-70	-66	-145	-73	-186	-3524	-457	-6475	-436	-3462	3615	-10118	-26635	-2488	1583	-10743	-6355	-4262	2177	-14483	62
0.950000	-23	42	67	-57	-103	-27	15	-14	-16	8	-70	-61	-94	-12	-31	-59	-99	41	-85	-29	-109	-21	-99	-64	-61	2	-98	-11	-70	-67	-149	-73	-166	-3322	-568	-6477	301	-3751	3387	-9691	-21624	-3005	1659	-11280	-9025	-4888	2445	-14957	-11
0.950833	-21	44	90	-53	-108	-30	34	-9	-15	13	-70	-59	-84	-12	-31	-51	-99	40	-82	-28	-103	-23	-101	-65	-60	2	-96	-12	-67	-69	-145	-72	-78	-3097	-655	-6506	1462	-4154	3079	-9226	-15161	-3594	1664	-11802	-11107	-5561	2687	-15370	-33
0.951667	-19	15	90	-57	-108	-31	13	-11	-15	8	-70	-64	-96	-17	-29	-55	-98	41	-84	-27	-107	-22	-97	-66	-72	4	-97	-14	-74	-69	-149	-73	-76	-2858	-733	-6567	2570	-4681	2702	-8736	-7001	-4250	1590	-12298	-12336	-6288	2885	-15717	-76
0.952500	-25	38	86	-61	-115	-35	4	-13	-19	6	-74	-65	-98	-13	-27	-59	-111	36	-91	-33	-109	-24	-99	-65	-64	-3	-100	-14	-72	-69	-149	-77	-99	-2615	-792	-6658	1785	-5326	2240	-8220	-282	-4968	1444	-12766	-15363	-7037	3049	-16007	-62
0.953333	-24	40	85	-58	-115	-33	13	-25	-17	6	-75	-65	-96	-14	-30	-57	-100	36	-85	-32	-104	-24	-100	-66	-63	-3	-97	-11	-74	-68	-149	-75	-134	-2360	-839	-6777	1661	-6078	1770	-7687	3033	-5739	1230	-13204	-16373	-7802	3159	-16204	-11
0.954167	-23	40	89	-61	-110	-33	13	-11	-16	7	-74	-63	-93	-14	-22	-57	-103	36	-87	-32	-119	-25	-99	-66	-64	0	-99	-13	-74	-68	-147	-75	-96	-2111	-884	-6938	2277	-6943	1239	-7147	5423	-6556	957	-13608	-16311	-8573	3215	-16369	-110
0.955000	-25	40	88	-59	-112	-33	10	-14	-25	3	-76	-62	-96	-14	-28	-56	-105	37	-85	-30	-104	-24	-99	-68	-65	-5	-99	-13	-72	-67	-148	-75	-19	-1859	-922	-7131	1762	-7900	667	-6615	5824	-7419	618	-13973	-16939	-9324	3226	-16460	33
0.955833	-27	41	64	-61	-110	-32	16	-12	-18	8	-74	-61	-94	-3	-28	-58	-101	37	-86	-31	-107	-22	-99	-67	-62	2	-97	-14	-73	-68	-155	-77	-40	-1616	-955	-7364	1070	-8923	92	-6103	5149	-8248	256	-14297	-17442	-10035	3191	-16488	6
0.956667	-23	41	85	-56	-110	-33	11	-13	-17	4	-74	-63	-97	-15	-29	-58	-103	36	-88	-33	-107	-24	-99	-68	-64	-1	-102	-14	-75	-70	-176	-79	-85	-1379	-991	-7635	189	-9991	-474	-5627	3554	-9091	-129	-14577	-16602	-10695	3119	-16465	-25
0.957500	-25	42	85	-61	-112	-33	9	-13	-18	4	-76	-70	-99	-13	-31	-50	-101	36	-87	-35	-103	-26	-96	-68	-64	-1	-97	-12	-73	-68	-151	-77	-135	-1153	-1017	-7937	-970	-11069	-999	-5185	1276	-9896	-501	-14772	-15992	-11276	3024	-16401	-201
0.958333	-24	41	98	-61	-112	-30	9	-15	-21	8	-74	-64	-94	-16	-29	-58	-102	35	-85	-33	-108	-26	-116	-68	-65	0	-98	-14	-74	-70	-149	-80	-220	-930	-1037	-8279	-1407	-12134	-1482	-4799	-1179	-10639	-857	-14962	-14011	-11762	2916	-16292	10
0.959167	-24	43	87	-62	-113	-33	8	-14	-5	2	-77	-66	-97	-17	-27	-60	-100	37	-85	-33	-104	-25	-100	-73	-63	0	-99	-12	-75	-72	-150	-79	-228	-716	-1056	-8650	-935	-13150	-1890	-4466	-2878	-11298	-1162	-15055	-10321	-12141	2807	-16156	-172
0.960000	-24	43	85	-64	-110	-32	10	-15	-19	3	-75	-65	-95	-15	-30	-61	-97	34	-87	-35	-107	-27	-98	-69	-64	0	-111	-14	-73	-73	-150	-77	-306	-512	-1066	-9057	-887	-14092	-2205	-4219	-3311	-11848	-1397	-15068	-6881	-12400	2699	-15992	-143
0.960833	-26	43	85	-62	-111	-36	11	-14	-18	6	-92	-68	-97	-18	-31	-60	-102	34	-87	-35	-108	-26	-100	-69	-67	-4	-104	-14	-75	-56	-151	-67	-461	-308	-1069	-9490	-1237	-14919	-2418	-4049	-2029	-12269	-1551	-15005	-3921	-12516	2626	-15798	-119
0.961667	-28	41	88	-59	-112	-29	11	-13	-16	4	-74	-66	-98	-17	-29	-60	-103	38	-87	-33	-108	-25	-99	-67	-62	0	-98	-12	-49	-69	-148	-75	-361	-109	-1062	-9952	-1187	-15612	-2510	-3957	-395	-12540	-1603	-14848	-132	-12508	2571	-15578	-703
0.962500	-22	45	91	-58	-109	-32	13	-13	-14	7	-68	-64	-92	-15	-28	-57	-97	39	-82	-24	-102	-21	-99	-70	-61	3	-98	-7	-70	-66	-145	-72	-195	96	-1044	-10435	-650	-16151	-2479	-3967	1232	-12663	-1556	-14599	3640	-12371	2536	-15335	-1221
0.963333	-21	45	97	-59	-109	-32	17	-13	-13	9	-73	-65	-94	-13	-27	-60	-100	40	-82	-27	-103	-21	-97	-66	-59	0	-98	-8	-80	-70	-150	-74	-173	288	-1018	-10939	-474	-16522	-2312	-4088	2875	-12620	-1389	-14265	6644	-12118	2518	-15075	-1134
0.964167	-23	44	87	-58	-109	-32	13	-13	-16	4	-74	-91	-93	-10	-28	-60	-99	36	-85	-30	-107	-22	-101	-70	-63	-1	-99	-9	-70	-68	-146	-73	-232	487	-982	-11463	-489	-16718	-2015	-4331	4402	-12430	-1138	-13853	9356	-11760	2518	-14790	-946
0.965000	-24	44	93	-59	-112	-30	13	-14	-15	3	-74	-63	-97	-18	-28	-61	-100	37	-84	-33	-110	-23	-101	-70	-63	-1	-100	-12	-73	-74	-148	-79	-319	690	-940	-11998	260	-16729	-1606	-4699	5501	-12096	-761	-13363	12333	-11316	2513	-14484	-918
0.965833	-26	39	86	-64	-112	-36	11	-15	-42	2	-76	-69	-125	-19	-28	-61	-101	35	-83	-33	-108	-25	-99	-69	-64	0	-98	-10	-69	-72	-168	-74	-5	902	-882	-12542	30	-16556	-1080	-5189	5096	-11627	-340	-12808	13488	-10797	2505	-14144	-757
0.966667	-23	47	88	-60	-107	-34	15	-12	-18	5	-72	-62	-94	-17	-26	-61	-99	36	-86	-36	-105	-23	-100	-70	-64	0	-100	-12	-76	-69	-148	-73	148	1122	-816	-13087	-294	-16219	-464	-5834	2031	-11063	147	-12216	14718	-10242	2465	-13783	-522
0.967500	-25	40	86	-60	-109	-35	16	-14	-22	-3	-64	-63	-96	-15	-28	-60	-101	37	-82	-31	-108	-21	-100	-67	-66	2	-98	-9	-73	-73	-147	-69	-371	1348	-737	-13632	573	-15738	219	-6614	-384	-10426	667	-11579	16840	-9672	2383	-13400	-714
0.968333	-25	43	86	-59	-109	-35	11	-12	-19	6	-73	-63	-97	-15	-28	-57	-102	36	-93	-28	-105	-18	-101	-67	-65	1	-109	-11	-91	-68	-146	-73	-745	1588	-652	-14168	-500	-15134	945	-7543	-3070	-9743	1193	-10949	17550	-9120	2235	-13002	-537
0.969167	-23	43	86	-58	-109	-29	15	-11	-22	7	-70	-63	-95	-9	-28	-59	-101	36	-85	-27	-107	-18	-100	-68	-63	0	-97	-10	-70	-67	-145	-75	-553	1831	-555	-14698	-1454	-14438	1689	-8622	-4992	-9052	1670	-10333	17970	-8600	2035	-12602	-611
0.970000	-21	45	87	-59	-108	-34	16	-11	-17	9	-70	-64	-96	-14	-26	-58	-99	37	-82	-27	-104	-21	-99	-68	-61	1	-93	-9	-70	-73	-143	-72	-249	2090	-446	-15215	-1821	-13689	2404	-9843	-6746	-8393	2126	-9758	18349	-8148	1747	-12196	-453
0.970833	-23	44	89	-65	-105	-29	16	-8	-18	7	-67	-61	-93	-14	-27	-56	-100	36	-81	-25	-103	-15	-99	-65	-61	1	-94	-9	-73	-65	-147	-73	6	2362	-327	-15749	-2113	-12913	3070	-11193	-8897	-7800	2469	-9250	17194	-7782	1369	-11815	-39
0.971667	-21	44	87	-57	-111	-30	15	-10	-18	9	-67	-62	-97	-12	-32	-58	-102	36	-125	-30	-104	-21	-101	-66	-64	3	-97	-13	-73	-67	-145	-76	150	2648	-198	-16223	-2281	-12161	3643	-12672	-11220	-7303	2698	-8830	15831	-7520	906	-11455	328
0.972500	-26	44	85	-61	-112	-30	11	-16	-25	-3	-75	-69	-101	-15	-33	-61	-113	32	-85	-31	-108	-22	-103	-69	-63	-1	-99	-16	-74	-73	-150	-78	280	2943	-57	-16712	-954	-11461	4103	-14255	-12133	-6932	2773	-8517	15221	-7378	361	-11139	270
0.973333	-30	40	85	-63	-111	-38	10	-24	-25	1	-75	-69	-100	-17	-33	-63	-107	29	-88	-33	-112	-26	-83	-70	-65	-5	-102	-16	-76	-69	-143	-77	404	3250	93	-17188	-69	-10837	4424	-15926	-12140	-6696	2694	-8307	13061	-7350	-254	-10878	346
0.974167	-28	39	82	-65	-116	-39	6	-19	-28	0	-80	-69	-102	-21	-21	-58	-113	33	-88	-30	-111	-26	-102	-70	-67	-5	-102	-16	-80	-68	-149	-77	440	3560	266	-17653	-3	-10322	4587	-17671	-10967	-6596	2447	-8229	10282	-7449	-916	-10676	590
0.975000	-28	41	84	-65	-112	-33	12	-15	-24	4	-76	-68	-99	-14	-30	-62	-117	30	-88	-32	-109	-24	-102	-68	-60	-1	-102	-16	-72	-69	-148	-78	306	3909	443	-18115	239	-9967	4575	-19452	-9394	-6707	2027	-8281	8215	-7666	-1608	-10544	900
0.975833	-26	44	86	-50	-109	-32	18	-15	-18	7	-75	-64	-95	-27	-28	-57	-99	34	-83	-30	-102	-22	-99	-69	-63	9	-97	-12	-69	-67	-146	-74	148	4259	621	-18577	1097	-9702	4383	-21237	-7500	-6951	1453	-8466	6863	-7989	-2308	-10477	1309
0.976667	-23	43	71	-59	-109	-30	17	-11	-17	4	-74	-65	-96	-14	-45	-55	-99	36	-84	-30	-103	-19	-98	-69	-61	0	-98	-13	-72	-66	-147	-76	240	4618	857	-19030	1923	-9620	4021	-22997	-5349	-7351	726	-8779	5892	-8411	-2988	-10480	1166
0.977500	-22	43	88	-57	-111	-31	13	-12	-22	7	-72	-64	-95	-11	-34	-59	-100	36	-83	-31	-104	-23	-98	-68	-63	1	-98	-12	-68	-66	-147	-74	259	4984	1079	-19492	2531	-9696	3494	-24697	-3157	-7881	-124	-9202	5451	-8902	-3600	-10533	997
0.978333	-26	44	85	-57	-109	-31	16	-12	-19	5	-75	-66	-96	-12	-28	-59	-99	35	-83	-31	-101	-21	-97	-68	-62	0	-98	-13	-69	-68	-143	-75	213	5356	1311	-19957	3175	-9924	2827	-26305	-456	-8534	-1081	-9742	6113	-9445	-4127	-10627	939
0.979167	-26	42	87	-60	-111	-34	12	-15	-17	5	-74	-63	-96	-13	-15	-61	-103	33	-86	-33	-109	-23	-100	-68	-63	-1	-100	-13	-73	-68	-146	-74	148	5734	1550	-20426	3196	-10292	2048	-27762	2231	-9271	-2086	-10358	6024	-10012	-4528	-10742	741
0.980000	-22	1	84	-62	-111	-32	13	-16	-21	3	-74	-66	-96	-13	-27	-57	-102	37	-83	-38	-104	-22	-99	-72	-65	0	-104	-15	-72	-70	-148	-75	-11	6117	1800	-20905	2299	-10786	1182	-29097	2853	-10068	-3115	-11031	5854	-10584	-4786	-10862	954
0.980833	-25	40	86	-63	-112	-46	9	-13	-19	2	-95	-68	-101	-16	-30	-64	-104	32	-86	-32	-112	-27	-101	-73	-65	2	-101	-15	-72	-73	-149	-79	-257	6509	2060	-21392	3412	-11385	277	-30207	4289	-10886	-4116	-11745	8255	-11134	-4878	-10970	794
0.981667	-25	40	84	-63	-111	-35	9	-19	-19	1	-77	-67	-99	-42	-32	-63	-102	32	-88	-39	-113	-22	-104	-65	-65	-6	-102	-16	-74	-74	-150	-79	-601	6894	2320	-21880	3034	-12058	-626	-31096	5701	-11724	-5052	-12467	9003	-11648	-4795	-11044	709
0.982500	-26	40	85	-62	-114	-39	10	-17	-19	0	-76	-67	-99	-18	-39	-62	-100	36	-83	-31	-105	-22	-100	-68	-61	2	-98	-11	-75	-70	-148	-75	-929	7276	2594	-22361	2761	-12783	-1483	-31725	6975	-12488	-5880	-13199	9156	-12110	-4542	-11073	825
0.983333	-26	42	88	-59	-111	-35	10	-16	-21	3	-75	-63	-98	-14	-29	-59	-97	35	-85	-33	-109	-26	-103	-69	-62	3	-98	-10	-73	-72	-147	-76	-1381	7699	2861	-22848	2780	-13543	-2257	-32091	7793	-13225	-6569	-13878	9631	-12505	-4128	-11061	888
0.984167	-22	39	86	-57	-112	-33	11	-19	-21	2	-73	-66	-95	-18	-28	-60	-99	41	-81	-32	-104	-24	-100	-70	-62	0	-97	-12	-74	-70	-146	-73	-1754	8101	3127	-23326	2469	-14305	-2900	-32160	8243	-13887	-7086	-14518	9576	-12842	-3582	-10994	871
0.985000	-24	43	88	-61	-110	-35	13	-16	-15	5	-75	-68	-81	-17	-28	-59	-102	35	-88	-38	-109	-24	-102	-67	-63	0	-101	-11	-75	-73	-144	-75	-1650	8519	3393	-23794	1454	-15054	-3404	-31928	8090	-14459	-7401	-15088	8833	-13106	-2933	-10893	1046
0.985833	-25	45	88	-56	-109	-30	12	-17	-21	-18	-76	-64	-97	-14	-29	-58	-100	35	-86	-33	-105	-24	-102	-69	-66	-1	-99	-11	-73	-74	-141	-75	-1556	8957	3670	-24241	2158	-15771	-3711	-31378	8398	-14927	-7499	-15580	9772	-13317	-2220	-10765	817
0.986667	-27	37	90	-60	-110	-32	15	-15	-19	5	-72	-65	-95	-15	-28	-59	-103	32	-86	-34	-101	-23	-100	-68	-64	0	-80	-12	-73	-73	-146	-79	-1458	9403	3942	-24667	2523	-16427	-3818	-30512	8640	-15289	-7376	-15976	10278	-13476	-1492	-10624	339
0.987500	-24	43	88	-59	-109	-31	13	-19	-19	40	-70	-64	-92	-15	-28	-57	-100	37	-86	-33	-105	-22	-100	-70	-65	0	-98	-9	-72	-68	-145	-77	-1124	9867	4214	-25060	1868	-17015	-3716	-29321	9313	-15559	-7041	-16280	9807	-13601	-792	-10493	-68
0.988333	-24	43	89	-60	-111	-31	13	-18	-17	8	-73	-64	-96	-17	-32	-58	-99	37	-84	-28	-119	-22	-99	-67	-59	1	-98	-9	-72	-73	-147	-77	-696	10352	4488	-25419	1250	-17528	-3404	-27820	9799	-15714	-6508	-16477	9374	-13696	-178	-10394	-202
0.989167	-22	42	90	-58	-139	-36	-8	-15	-15	8	-70	-63	-95	-17	-32	-59	-95	36	-83	-33	-103	-25	-100	-66	-61	1	-97	-10	-73	-75	-145	-75	-202	10852	4758	-25737	1135	-17944	-2903	-26030	9967	-15766	-5814	-16580	9063	-13770	300	-10327	11
0.990000	-26	44	92	-58	-111	-32	12	-16	-17	7	-72	-66	-99	-17	-30	-60	-99	36	-85	-33	-105	-22	-95	-68	-63	0	-99	-14	-75	-72	-143	-75	175	11369	5024	-26016	1058	-18263	-2241	-23987	9638	-15721	-5007	-16583	8330	-13842	590	-10326	-49
0.990833	-26	40	86	-62	-113	-33	10	-17	-21	4	-74	-66	-98	-14	-30	-58	-99	37	-86	-32	-104	-22	-101	-65	-61	0	-95	-9	-70	-67	-143	-73	383	11905	5296	-26253	808	-18465	-1460	-21739	8751	-15578	-4132	-16489	7638	-13903	663	-10382	4
0.991667	-22	43	89	-60	-109	-32	13	-15	-22	7	-73	-65	-92	-14	-27	-61	-99	38	-85	-31	-105	-23	-98	-69	-64	-5	-102	-14	-74	-68	-147	-75	598	12452	5561	-26425	373	-18555	-614	-19334	8231	-15343	-3256	-16312	7253	-13968	473	-10517	-70
0.992500	-27	38	85	-61	-110	-32	12	-17	-21	4	-75	-66	-96	-17	-33	-64	-104	29	-87	-34	-109	-24	-101	-70	-66	-1	-101	-12	-75	-68	-147	-80	827	13006	5814	-26566	-30	-18522	263	-16825	8172	-15018	-2439	-16058	6038	-14031	4	-10692	-413
0.993333	-28	41	85	-60	-108	-26	7	-17	-22	5	-75	-65	-97	-17	-31	-61	-99	34	-85	-36	-105	-24	-103	-70	-61	-4	-100	-10	-70	-70	-147	-76	1110	13564	6061	-26650	-1404	-18354	1096	-14288	5709	-14603	-1740	-15737	2996	-14072	-747	-10921	-268
0.994167	-24	42	87	-60	-116	-32	9	-16	-16	5	-62	-62	-95	-19	-33	-62	-102	35	-85	-34	-104	-22	-102	-68	-63	0	-99	-13	-74	-68	-149	-77	1089	14115	6285	-26690	-505	-18050	1846	-11726	3585	-14101	-1213	-15347	2312	-14114	-1778	-11184	-64
0.995000	-22	42	85	-60	-112	-36	8	-15	-21	4	-75	-63	-100	-18	-31	-61	-102	35	-83	-33	-109	-25	-98	-67	-65	0	-99	-12	-73	-69	-147	-78	815	14657	6479	-26693	-424	-17620	2447	-9244	2328	-13522	-921	-14910	749	-14118	-3066	-11459	-56
0.995833	-23	42	86	-58	-110	-28	11	-14	-19	7	-68	-64	-97	-15	-27	-60	-100	36	-84	-31	-104	-19	-99	-68	-70	0	-98	-13	-73	-74	-144	-75	688	15178	6627	-26665	-707	-17043	2851	-6889	1089	-12868	-892	-14430	-1003	-14096	-4589	-11726	10
0.996667	-23	42	86	-60	-109	-33	13	-12	-16	8	-70	-61	-96	-13	-21	-59	-97	37	-85	-28	-104	-22	-108	-67	-59	1	-97	-10	-66	-68	-146	-74	586	15676	6707	-26620	-1131	-16343	3005	-4718	-247	-12138	-1158	-13906	-2536	-14029	-6313	-11961	-45
0.997500	-26	46	86	-52	-108	-31	15	-11	-19	3	-76	-64	-95	-15	-26	-59	-100	35	-84	-31	-103	-21	-101	-68	-66	-5	-100	-13	-70	-70	-146	-76	478	16133	6699	-26555	-1030	-15519	2884	-2773	-1430	-11362	-1734	-13346	-3719	-13912	-8163	-12155	-74
0.998333	-24	40	86	-59	-110	-31	10	-15	-15	4	-74	-64	-95	-16	-30	-62	-84	33	-85	-33	-104	-25	-102	-66	-65	16	-100	-15	-74	-73	-148	-79	435	16550	6575	-26495	-1849	-14579	2458	-1078	-3217	-10528	-2619	-12749	-5733	-13749	-10090	-12281	149
0.999167	-25	39	85	-62	-113	-36	6	-17	-23	1	-77	-74	-95	-19	-31	-62	-100	34	-86	-34	-108	-25	-104	-72	-62	-1	-100	-15	-67	-69	-147	-75	419	16923	6320	-26441	-1706	-13533	1710	323	-4556	-9655	-3790	-12118	-6017	-13524	-12019	-12327	211
1.000000	-26	40	85	-61	-112	-34	9	-14	-22	2	-74	-67	-95	-18	-31	-63	-100	27	-85	-35	-105	-24	-103	-70	-62	-3	-93	-14	-74	-74	-151	-77	475	17244	5896	-26402	-1010	-12383	645	1466	-5747	-8765	-5210	-11455	-6157	-13248	-13901	-12296	-63
1.000833	-25	44	82	-64	-113	-36	8	-13	-19	-3	-77	-67	-99	-18	-30	-63	-96	32	-88	-33	-109	-26	-105	-70	-66	-4	-102	-15	-75	-74	-139	-77	564	17506	5288	-26399	-1014	-11161	-723	2284	-6471	-7870	-6841	-10765	-7151	-12919	-15666	-12176	58
1.001667	-26	40	85	-60	-111	-33	10	-14	-19	0	-50	-68	-98	-17	-30	-60	-103	34	-85	-33	-102	-22	-102	-69	-64	-3	-102	-16	-73	-72	-149	-73	695	17716	4471	-26428	-1534	-9873	-2366	2802	-6812	-6980	-8623	-10054	-8065	-12547	-17275	-11978	79
1.002500	-24	41	86	-59	-108	-31	11	-15	-17	4	-72	-63	-92	-16	-29	-60	-103	35	-84	-36	-102	-22	-100	-68	-62	0	-100	-11	-70	-68	-160	-74	793	17860	3431	-26509	-1693	-8548	-4256	3032	-7038	-6111	-10506	-9317	-8384	-12139	-18676	-11707	-76
1.003333	-24	43	89	-58	-107	-32	12	-13	-21	2	-74	-63	-94	-16	-27	-60	-98	37	-83	-31	-104	-24	-100	-72	-63	-1	-103	-13	-72	-63	-149	-72	644	17942	2154	-26639	-1661	-7204	-6340	2993	-6786	-5269	-12445	-8584	-8593	-11713	-19832	-11379	-65
1.004167	-26	41	88	-55	-115	-31	10	-12	-16	4	-70	-56	-96	-14	-30	-62	-98	35	-84	-31	-105	-23	-102	-68	-62	0	-102	-11	-69	-70	-151	-70	654	17959	632	-26830	-1515	-5850	-8578	2702	-6747	-4457	-14360	-7847	-8746	-11279	-20724	-11012	91
1.005000	-27	41	88	-59	-108	-34	9	-16	-17	1	-75	-62	-94	-16	-29	-63	-99	34	-83	-33	-107	-25	-101	-73	-62	0	-97	-11	-75	-74	-147	-73	845	17911	-1131	-27056	-1330	-4497	-10927	2193	-6626	-3685	-16214	-7142	-8360	-10842	-21350	-10618	139
1.005833	-25	40	88	-60	-105	-32	10	-14	-22	2	-73	-64	-102	-18	-32	-61	-104	35	-85	-31	-107	-22	-101	-69	-77	0	-99	-14	-76	-70	-150	-78	778	17795	-3142	-27377	-845	-3170	-13312	1500	-5108	-2956	-17936	-6480	-7972	-10420	-21718	-10215	108
1.006667	-24	37	84	-59	-114	-35	6	-14	-19	0	-74	-63	-105	-18	-31	-62	-104	33	-84	-34	-109	-34	-102	-73	-66	-4	-102	-13	-74	-74	-149	-77	742	17605	-5369	-27738	-2076	-1891	-15695	650	-4957	-2265	-19510	-5877	-9551	-10018	-21846	-9822	325
1.007500	-29	35	85	-63	-111	-35	8	-25	-26	-1	-49	-69	-100	-21	-31	-63	-105	34	-85	-34	-108	-24	-100	-74	-65	-1	-102	-16	-76	-72	-149	-77	1008	17356	-7758	-28138	-1745	-666	-17999	-303	-5091	-1606	-20900	-5352	-8628	-9643	-21759	-9447	402
1.008333	-25	37	84	-61	-110	-33	11	-13	-22	2	-76	-63	-95	-13	-29	-60	-102	39	-83	-32	-107	-23	-99	-70	-62	2	-98	-17	-70	-70	-146	-75	1332	17047	-10272	-28579	-1261	485	-20185	-1351	-3638	-974	-22090	-4934	-8469	-9304	-21515	-9117	151
1.009167	-28	42	84	-58	-108	-30	9	-12	-23	2	-73	-61	-94	-18	-27	-58	-99	35	-82	-31	-104	-21	-97	-70	-63	-1	-103	-11	-69	-68	-142	-74	1389	16677	-12842	-29041	-1258	1551	-22218	-2455	-2031	-374	-23073	-4640	-9145	-9005	-21148	-8837	219
1.010000	-23	41	86	-59	-105	-31	13	-11	-14	5	-70	-59	-102	-15	-25	-59	-99	38	-80	-30	-101	-19	-100	-67	-61	2	-96	-9	-70	-67	-146	-75	1335	16259	-15403	-29528	-1299	2518	-24055	-3595	-107	188	-23845	-4483	-9433	-8753	-20733	-8627	90
1.010833	-21	43	87	-55	-108	-28	28	-12	-14	7	-73	-61	-92	-14	-25	-57	-98	39	-83	-26	-102	-19	-97	-69	-63	3	-97	-9	-70	-68	-142	-63	1180	15792	-17875	-30021	-1079	3365	-25649	-4740	1602	719	-24434	-4477	-9074	-8548	-20307	-8476	95
1.011667	-24	43	88	-57	-108	-31	13	-12	-18	6	-70	-62	-95	-16	-29	-53	-99	36	-82	-28	-105	-24	-97	-68	-61	1	-96	-9	-72	-70	-146	-73	1139	15287	-20149	-30507	-1610	4082	-26977	-5877	2468	1199	-24856	-4635	-9916	-8387	-19938	-8405	269
1.012500	-24	42	88	-61	-112	-35	5	-13	-17	4	-73	-64	-98	-14	-28	-60	-100	35	-83	-31	-109	-25	-98	-69	-65	3	-99	-10	-73	-70	-145	-98	1111	14759	-22126	-30974	-1094	4651	-28026	-6997	3517	1625	-25145	-4956	-9068	-8268	-19666	-8416	271
1.013333	-24	42	86	-63	-111	-31	10	-14	-17	5	-73	-66	-95	-15	-29	-58	-100	36	-83	-28	-108	-24	-97	-68	-63	2	-101	-13	-75	-69	-145	-74	906	14218	-23711	-31410	-356	5079	-28778	-8086	4674	1983	-25332	-5434	-7952	-8190	-19534	-8496	-33
1.014167	-25	42	87	-60	-92	-31	10	-14	-18	4	-74	-63	-96	-15	-28	-59	-102	34	-84	-30	-105	-23	-98	-68	-64	1	-98	-9	-75	-70	-145	-75	656	13688	-24826	-31811	-456	5331	-29240	-9150	5845	2261	-25431	-6062	-7868	-8147	-19573	-8650	274
1.015000	-28	41	85	-61	-109	-31	10	-15	-24	-1	-78	-64	-98	-15	-31	-59	-101	34	-129	-33	-108	-22	-99	-72	-69	1	-96	-12	-75	-73	-147	-75	367	13184	-25402	-32160	-756	5406	-29418	-10183	6805	2436	-25493	-6824	-8057	-8137	-19799	-8876	387
1.015833	-31	49	85	-61	-111	-31	9	-16	-24	3	-74	-65	-98	-14	-29	-62	-104	35	-83	-30	-107	-22	-100	-69	-63	4	-95	-9	-70	-67	-148	-75	139	12730	-25396	-32455	-705	5296	-29327	-11171	6615	2498	-25525	-7688	-7690	-8150	-20208	-9162	119
1.016667	-24	45	88	-59	-111	-32	10	-15	-17	6	-67	-62	-97	-16	-29	-55	-99	37	-82	-28	-105	-22	-88	-65	-63	5	-96	-7	-72	-68	-144	-74	1	12351	-24791	-32638	-562	4986	-28980	-12135	6134	2426	-25554	-8637	-7371	-8179	-20796	-9509	167
1.017500	-23	43	87	-56	-109	-39	12	-13	-18	6	-70	-62	-117	-15	-29	-57	-99	39	-82	-28	-104	-22	-96	-67	-62	13	-96	-8	-74	-69	-145	-74	-120	12077	-23598	-32696	-591	4484	-28406	-13068	5351	2206	-25590	-9650	-7145	-8239	-21536	-9912	243
1.018333	15	45	89	-57	-114	-33	11	-13	-17	9	-70	-61	-101	-13	-27	-56	-100	37	-82	-32	-112	-23	-98	-42	-60	2	-97	-11	-76	-68	-146	-73	-275	11939	-21869	-32744	-661	3773	-27645	-13985	4270	1824	-25635	-10679	-6489	-8297	-22384	-10356	260
1.019167	-22	46	88	-58	-108	-29	18	-12	-19	10	-73	-64	-98	-14	-27	-57	-99	39	-82	-32	-104	-21	-99	-65	-61	3	-99	-12	-70	-69	-146	-45	-380	11968	-19679	-32742	74	2870	-26711	-14891	4005	1279	-25685	-11689	-5574	-8363	-23297	-10833	204
1.020000	-27	43	85	-58	-111	-31	13	-14	-18	7	-74	-63	-93	-13	-26	-56	-102	42	-84	-32	-105	-21	-99	-68	-63	2	-97	-11	-70	-68	-143	-75	-410	12179	-17109	-32746	-934	1768	-25654	-15792	2733	574	-25719	-12651	-6881	-8428	-24226	-11332	23
1.020833	-24	45	85	-27	-109	-30	13	-13	-22	4	-73	-63	-98	-15	-28	-60	-100	36	-82	-35	-103	-21	-101	-65	-66	-3	-99	-11	-72	-70	-147	-81	-529	12606	-14267	-32755	-1461	486	-24512	-16680	-73	-288	-25733	-13538	-6432	-8493	-25115	-11871	29
1.021667	-29	42	85	-60	-110	-35	12	-14	-18	7	-72	-63	-110	-15	-30	-62	-103	35	-84	-32	-97	-22	-99	-69	-63	1	-99	-10	-70	-69	-149	-76	-650	13251	-11296	-32731	-1226	-954	-23315	-17559	-1557	-1292	-25702	-14321	-5639	-8558	-25931	-12419	-247
1.022500	-22	44	67	-57	-107	-30	12	-14	-19	5	-70	-64	-97	-13	-30	-57	-100	37	-83	-31	-104	-18	-101	-67	-64	9	-98	-10	-72	-67	-146	-75	-664	14122	-8325	-32659	-1940	-2531	-22094	-18435	-3507	-2423	-25603	-14992	-5180	-8617	-26586	-12970	-317
1.023333	-30	44	86	-58	-108	-33	13	-13	-18	5	-70	-62	-98	-15	-29	-61	-112	34	-84	-33	-108	-22	-100	-69	-64	-3	-98	-13	-73	-72	-150	-76	-774	15206	-5500	-32473	-1946	-4226	-20885	-19305	-4776	-3668	-25424	-15532	-4573	-8696	-27065	-13524	-411
1.024167	-29	58	87	-61	-113	-38	9	-13	-23	4	-66	-62	-96	-15	-29	-58	-101	38	-82	-31	-108	-23	-101	-68	-64	2	-96	-13	-72	-69	-145	-75	-861	16482	-2930	-32271	-1504	-6005	-19698	-20162	-5155	-4993	-25133	-15948	-4248	-8783	-27309	-14063	-427
1.025000	-28	42	86	-60	-111	-32	10	-13	-23	3	-73	-62	-102	-17	-30	-57	-105	34	-84	-21	-107	-22	-98	-66	-65	-3	-100	-13	-76	-70	-147	-73	-880	17915	-729	-32034	-1637	-7830	-18564	-20991	-5618	-6373	-24726	-16235	-5404	-8899	-27300	-14584	-366
1.025833	-27	43	85	-60	-110	-31	12	-11	-14	5	-74	-62	-98	-15	-29	-59	-101	32	-84	-43	-107	-23	-100	-66	-63	-4	-99	-11	-74	-69	-147	-73	-861	19485	1012	-31795	-1262	-9673	-17488	-21793	-6021	-7759	-24190	-16407	-5506	-9054	-27025	-15085	337
1.026667	-26	44	88	-60	-110	-31	11	-13	-22	3	-73	-62	-97	-14	-29	-60	-101	35	-85	-33	-105	-22	-100	-68	-67	-1	-101	-12	-70	-69	-147	-76	-844	21123	2223	-31546	-228	-11483	-16491	-22551	-5794	-9145	-23525	-16496	-4380	-9263	-26477	-15558	217
1.027500	-30	44	87	-56	-107	-33	13	-13	-18	5	-73	-64	-99	-12	-29	-62	-103	32	-84	-30	-107	-21	-101	-67	-64	0	-102	-12	-70	-70	-147	-75	-882	22777	2865	-31312	59	-13235	-15569	-23249	-5272	-10482	-22726	-16501	-3798	-9538	-25657	-16001	-130
1.028333	-25	46	90	-57	-113	-30	11	-14	-18	7	-69	-62	-96	-8	-30	-59	-96	36	-70	-30	-105	-22	-100	-58	-63	1	-98	-8	-69	-69	-146	-74	-865	24397	2941	-31099	0	-14885	-14727	-23882	-4088	-11761	-21812	-16466	-3705	-9885	-24605	-16417	34
1.029167	-26	44	91	-55	-109	-32	19	-9	-17	6	-69	-63	-95	-13	-28	-58	-97	38	-81	-28	-103	-23	-96	-65	-60	13	-95	-23	-73	-69	-146	-70	-837	25907	2468	-30933	157	-16400	-13957	-24435	-3431	-12942	-20798	-16417	-3411	-10311	-23350	-16760	59
1.030000	-23	44	93	-57	-109	-32	13	-10	-16	8	-67	-60	-94	-11	-27	-56	-96	39	-80	-27	-102	-21	-98	-65	-57	3	-95	-9	-68	-66	-143	-72	-871	27236	1480	-30754	470	-17776	-13256	-24898	-3055	-14016	-19715	-16370	-3153	-10828	-21934	-17075	-27
1.030833	-23	45	91	-56	-108	-14	18	-11	-15	6	-70	-64	-98	-12	-27	-59	-94	37	-80	-32	-99	-21	-98	-66	-61	0	-97	-13	-64	-43	-143	-74	-850	28317	34	-30634	869	-18966	-12621	-25260	-2969	-14959	-18589	-16367	-2864	-11428	-20411	-17351	-135
1.031667	-24	43	91	-60	-108	-33	17	-12	-15	2	-69	-68	-95	-14	-28	-61	-97	39	-83	-34	-103	-22	-99	-70	-63	0	-101	-13	-74	-69	-147	-75	-848	29082	-1773	-30565	1310	-19970	-12051	-25514	-2659	-15771	-17454	-16418	-2213	-12115	-18820	-17603	-237
1.032500	-30	40	86	-62	-109	-31	11	-18	-23	-1	-78	-68	-98	-18	-32	-63	-103	34	-90	-34	-108	-25	-100	-72	-64	-4	-104	-15	-73	-69	-150	-75	-885	29475	-3836	-30533	1981	-20774	-11528	-25642	-772	-16445	-16331	-16539	-1164	-12877	-17222	-17782	-207
1.033333	-28	38	85	-61	-109	-34	11	-15	-17	3	-73	-63	-96	-17	-32	-63	-103	27	-85	-33	-107	-23	-102	-72	-62	-3	-101	11	-74	-70	-151	-79	-821	29458	-6061	-30547	1372	-21380	-11051	-25647	655	-16975	-15253	-16739	-1950	-13694	-15675	-17942	-116
1.034167	-27	41	89	-60	-109	-35	11	-18	-19	4	-73	-65	-93	-14	-31	-61	-99	35	-85	-30	-108	-23	-102	-70	-63	-1	-100	-12	-75	-73	-149	-76	-741	28981	-8352	-30611	719	-21792	-10616	-25533	-558	-17380	-14262	-17023	-1790	-14558	-14223	-18067	-16
1.035000	-30	40	86	-58	-112	-33	13	-24	-17	2	-73	-65	-99	-16	-32	-62	-100	33	-85	-32	-107	-23	-100	-70	-63	1	-98	-13	-72	-70	-148	-77	-797	28024	-10621	-30718	1862	-22021	-10220	-25291	-218	-17663	-13389	-17389	-207	-15443	-12922	-18164	-170
1.035833	-24	42	89	-60	-108	-35	11	-14	-16	3	-74	-65	-95	-14	-30	-61	-101	35	-85	-33	-88	-25	-99	-67	-61	-17	-98	-10	-72	-68	-145	-74	-785	26567	-12787	-30865	1634	-22093	-9862	-24935	-407	-17838	-12642	-17825	-64	-16333	-11787	-18239	-87
1.036667	-22	41	90	-57	-109	-32	16	-14	-18	1	-73	-64	-95	-13	-29	-58	-92	37	-85	-27	-103	-22	-97	-66	-65	2	-99	-10	-74	-66	-145	-72	-713	24621	-14768	-31039	1378	-22017	-9529	-24481	-488	-17929	-12048	-18317	155	-17215	-10847	-18292	-97
1.037500	-26	42	86	-60	-109	-30	17	-11	-17	8	-74	-62	-98	-10	-29	-59	-102	37	-84	-30	-107	-22	-98	-67	-61	21	-97	-13	-74	-67	-144	-74	-721	22226	-16508	-31243	1312	-21836	-9277	-23938	-199	-17948	-11605	-18852	673	-18074	-10134	-18344	-67
1.038333	-25	41	88	-59	-105	-33	15	-15	-21	3	-76	-65	-92	-13	-29	-60	-101	34	-84	-30	-105	-19	-97	-73	-64	0	-101	-12	-73	-67	-146	-77	-642	19417	-17959	-31454	1061	-21569	-9054	-23325	-324	-17920	-11322	-19403	271	-18884	-9653	-18376	-262
1.039167	-33	38	82	-60	-112	-31	13	-15	-19	1	-76	-65	-97	-13	-32	-63	-102	32	-87	-31	-108	-23	-102	-79	-63	0	-102	-12	-75	-67	-147	-77	-547	16243	-19104	-31669	517	-21249	-8882	-22646	-740	-17857	-11179	-19940	397	-19640	-9365	-18389	-317
1.040000	-26	38	84	-60	-108	-35	8	-19	-21	16	-77	-66	-98	-17	-36	-63	-107	30	-88	-35	-111	-27	-104	-76	-67	-4	-103	-16	-76	-74	-151	-79	-464	12758	-19926	-31882	1210	-20900	-8767	-21943	-305	-17783	-11179	-20453	1762	-20326	-9295	-18405	-569
1.040833	-29	39	96	-65	-114	-40	6	-21	-25	0	-78	-68	-101	-21	-36	-66	-105	25	-88	-34	-112	-26	-97	-74	-67	-5	-103	-15	-78	-74	-134	-79	-390	9027	-20432	-32069	1382	-20546	-8703	-21222	71	-17704	-11294	-20898	2325	-20939	-9402	-18405	-730
1.041667	-25	40	80	-64	-116	-36	10	-16	-25	1	-76	-65	-98	-17	-33	-62	-102	32	-90	-39	-114	-25	-102	-72	-64	0	-102	-14	-73	-72	-147	-76	-360	5133	-20624	-32231	755	-20223	-8694	-20511	891	-17653	-11499	-21270	2146	-21477	-9662	-18391	-639
1.042500	-24	42	95	-56	-108	-32	13	-14	-18	1	-75	-66	-95	-15	-29	-61	-102	33	-83	-33	-101	-22	-96	-70	-65	0	-99	-14	-70	-70	-141	-74	-341	1160	-20525	-32344	524	-19941	-8745	-19829	776	-17625	-11778	-21551	2358	-21950	-10048	-18373	-692
1.043333	-22	38	84	-58	-110	-31	13	-17	-17	4	-73	-64	-97	-14	-15	-59	-99	35	-84	-34	-126	-22	-100	-70	-66	0	-99	-13	-73	-69	-146	-76	-292	-2799	-20169	-32430	588	-19728	-8855	-19192	206	-17644	-12104	-21725	2757	-22360	-10531	-18344	-761
1.044167	-24	41	87	-62	-110	-30	12	-17	-21	3	-74	-64	-95	-13	-28	-62	-99	35	-84	-31	-102	-19	-110	-73	-61	-1	-103	-12	-70	-70	-147	-76	-282	-6667	-19572	-32465	441	-19590	-9018	-18616	-297	-17711	-12447	-21788	2984	-22725	-11073	-18315	-821
1.045000	-23	38	84	-62	-107	-31	19	-15	-16	3	-75	-64	-93	-11	-27	-62	-108	32	-85	-34	-102	-23	-101	-69	-63	0	-99	-11	-69	-70	-149	-76	-252	-10370	-18766	-32452	337	-19539	-9222	-18115	-715	-17825	-12781	-21733	3284	-23045	-11622	-18275	-781
1.045833	-24	41	84	-61	-112	-32	10	-16	-16	3	-75	-64	-93	-15	-28	-61	-101	34	-86	-40	-107	-24	-100	-70	-63	0	-99	-11	-76	-67	-146	-74	-248	-13882	-17770	-32409	824	-19569	-9462	-17699	-509	-18005	-13096	-21574	4206	-23333	-12171	-18237	-705
1.046667	-24	40	84	-58	-110	-35	10	-16	-16	5	-91	-65	-97	-18	-30	-61	-100	33	-84	-34	-102	-23	-102	-70	-62	0	-99	-12	-72	-70	-148	-77	-291	-17136	-16608	-32322	543	-19696	-9729	-17368	-24	-18241	-13367	-21308	3790	-23622	-12702	-18200	-634
1.047500	-19	37	82	-62	-111	-33	10	-16	-16	0	-76	-66	-96	-16	-31	-61	-102	32	-86	-34	-109	-25	-102	-69	-78	0	-101	-14	-72	-68	-149	-95	-255	-20088	-15304	-32215	-826	-19906	-10015	-17128	-1893	-18530	-13588	-20954	2747	-23909	-13176	-18167	-428
1.048333	-23	39	84	-61	-111	-31	10	-15	2	3	-80	-67	-97	-16	-31	-63	-102	33	-94	-34	-109	-24	-103	-73	-64	-1	-105	-17	-76	-70	-149	-78	-229	-22714	-13883	-32089	377	-20191	-10301	-16975	-2421	-18878	-13752	-20528	3624	-24211	-13593	-18145	-552
1.049167	-28	38	79	-64	-78	-34	9	-18	-19	1	-77	-66	-96	-17	-29	-61	-99	33	-86	-33	-105	-21	-101	-69	-61	-3	-100	-13	-72	-66	-144	-75	-206	-24988	-12362	-31948	299	-20535	-10573	-16905	-2822	-19266	-13846	-20043	3051	-24523	-13925	-18130	-514
1.050000	-23	41	85	-62	-105	-30	11	-15	-15	4	-75	-67	-108	-13	-28	-59	-97	36	-84	-33	-105	-21	-101	-69	-61	0	-100	-12	-73	-68	-145	-75	-184	-26916	-10772	-31807	99	-20939	-10822	-16905	-3069	-19678	-13887	-19532	2699	-24864	-14184	-18131	-410
1.050833	-24	43	85	-60	-113	-31	10	-15	-16	8	-70	-62	-95	-13	-29	-62	-100	29	-85	-30	-104	-21	-112	-72	-59	0	-96	-9	-70	-67	-144	-78	-172	-28503	-9129	-31684	-113	-21386	-11055	-16976	-2469	-20158	-13873	-19012	2375	-25222	-14362	-18152	-298
1.051667	-23	41	87	-61	-101	-34	11	-14	-16	3	-78	-66	-92	-15	-27	-56	-97	34	-83	-29	-104	-22	-99	-72	-59	-3	-98	-12	-69	-67	-147	-74	-148	-29753	-7489	-31587	-445	-21857	-11244	-17100	-1772	-20641	-13826	-18506	1371	-25609	-14471	-18183	-211
1.052500	-26	44	86	-63	-109	-14	12	-17	-16	5	-75	-68	-96	-17	-31	-61	-100	35	-86	-35	-104	-22	-102	-68	-64	-3	-101	-16	-75	-70	-163	-76	-76	-30686	-5880	-31521	-1172	-22339	-11381	-17270	-2143	-21133	-13745	-18028	330	-26003	-14508	-18232	-76
1.053333	-25	42	86	-63	-112	-38	7	-19	-19	4	-75	-66	-95	-15	-29	-62	-101	36	-88	-34	-108	-24	-102	-68	-65	-5	-100	-14	-73	-67	-149	-74	-28	-31333	-4361	-31491	-478	-22820	-11463	-17471	-2003	-21629	-13645	-17598	1004	-26393	-14478	-18289	-103
1.054167	-24	41	90	-41	-108	-31	11	-15	-39	4	-73	-66	-96	-14	-30	-58	-101	36	-84	-32	-104	-22	-98	-70	-76	0	-100	-13	-74	-72	-148	-78	-11	-31724	-2962	-31499	373	-23284	-11484	-17696	-2054	-22113	-13546	-17234	1208	-26778	-14403	-18356	-173
1.055000	-27	42	88	-62	-111	-32	-41	-14	-21	4	-74	-65	-97	-15	-28	-61	-127	38	-87	-34	-107	-22	-98	-70	-64	0	-99	-13	-73	-68	-146	-76	-40	-31894	-1731	-31552	928	-23733	-11432	-17935	-1084	-22577	-13451	-16944	604	-27126	-14279	-18430	-56
1.055833	-25	44	88	-59	-110	-34	11	-15	-23	4	-76	-65	-97	-16	-29	-60	-101	38	-82	-31	-105	-19	-98	-70	-61	-1	-103	-15	-72	-69	-147	-75	-65	-31865	-710	-31642	640	-24150	-11344	-18177	85	-23011	-13376	-16734	137	-27444	-14124	-18495	-115
1.056667	-24	42	90	-59	-108	-34	12	-21	-17	3	-73	-65	-95	-17	-48	-60	-102	34	-86	-33	-105	-23	-102	-70	-63	-1	-100	-14	-72	-72	-150	-78	-7	-31665	52	-31771	408	-24532	-11185	-18424	516	-23406	-13325	-16607	23	-27713	-13945	-18564	-130
1.057500	-24	41	86	-62	-107	-39	11	-21	-21	2	-75	-64	-97	-18	-30	-59	-100	36	-84	-32	-108	-26	-104	-69	-64	2	-98	-13	-72	-72	-145	-74	76	-31326	533	-31929	312	-24873	-10966	-18673	604	-23760	-13294	-16559	-240	-27926	-13742	-18615	-82
1.058333	-25	42	86	-59	-109	-34	12	-16	-18	5	-69	-65	-96	-17	-29	-61	-102	40	-84	-33	-108	-25	-99	-69	-62	0	-99	-14	-75	-72	-147	-76	109	-30882	712	-32114	209	-25178	-10700	-18922	568	-24072	-13291	-16583	-355	-28085	-13531	-18653	-62
1.059167	-23	42	88	-61	-112	-35	11	-53	-16	5	-73	-65	-94	-16	-27	-60	-100	39	-83	-33	-107	-16	-101	-68	-61	0	-100	-14	-73	-68	-147	-95	149	-30289	571	-32312	543	-25452	-10385	-19183	1211	-24335	-13307	-16685	68	-28182	-13303	-18670	2
1.060000	-26	43	86	-59	-111	-30	13	-17	-18	5	-80	-66	-97	-18	-31	-60	-102	33	-86	-33	-109	-25	-102	-68	-64	-3	-104	-15	-76	-73	-147	-90	107	-29630	120	-32508	721	-25700	-10025	-19454	2656	-24558	-13317	-16836	-86	-28224	-13072	-18668	-1
1.060833	-27	41	88	-61	-110	-33	12	-14	-19	2	-74	-65	-97	-17	-29	-62	-100	36	-86	-33	-108	-25	-102	-80	-63	-3	-100	-9	-70	-72	-147	-78	114	-28881	-636	-32660	-589	-25899	-9637	-19737	2002	-24733	-13355	-17026	-1786	-28210	-12829	-18640	176
1.061667	-28	44	84	-60	-112	-32	13	-14	-18	3	-74	-65	-98	-15	-31	-62	-100	36	-87	-32	-105	-22	-102	-70	-66	-4	-101	-11	-76	-70	-148	-74	224	-28063	-1662	-32725	581	-26084	-9212	-20040	1833	-24873	-13343	-17241	-1378	-28162	-12572	-18591	135
1.062500	-26	42	88	-52	-111	-29	16	-14	-18	6	-70	-64	-93	-11	-27	-61	-98	38	-85	-29	-102	-23	-100	-67	-58	0	-100	-8	-69	-68	-149	-75	217	-27169	-2910	-32729	920	-26256	-8776	-20367	1998	-24978	-13310	-17469	-2407	-28086	-12303	-18522	105
1.063333	-28	43	89	-56	-109	-31	15	-15	-19	5	-69	-62	-95	-21	-39	-57	-102	33	-82	-28	-107	-22	-100	-62	-63	-3	-99	-9	-72	-68	-146	-72	251	-26226	-4337	-32761	880	-26417	-8312	-20727	1536	-25060	-13239	-17702	-3035	-27992	-12020	-18435	249
1.064167	-25	44	87	-58	-113	-26	15	8	-21	7	-72	-63	-101	-17	-30	-62	-102	37	-84	-30	-102	-24	-102	-68	-65	-4	-100	-11	-66	-75	-149	-76	249	-25227	-5877	-32752	947	-26580	-7862	-21125	1010	-25128	-13109	-17929	-2995	-27885	-11720	-18336	277
1.065000	-26	41	85	-58	-112	-34	11	-15	-22	4	-72	-64	-98	-19	-28	-60	-102	35	-84	-33	-107	-26	-104	-70	-64	-5	-100	-12	-72	-74	-146	-74	232	-24193	-7471	-32767	1121	-26744	-7411	-21557	684	-25191	-12916	-18135	-3016	-27797	-11418	-18232	198
1.065833	-28	41	85	-63	-113	-36	10	-17	-22	3	-70	-68	-97	-17	-28	-60	-102	35	-85	-31	-105	-24	-100	-67	-72	-1	-100	-13	-76	-70	-148	-73	213	-23107	-9061	-32757	230	-26908	-6943	-22017	-410	-25246	-12654	-18320	-3494	-27716	-11085	-18119	254
1.066667	-26	40	85	-60	-110	-33	12	-14	-22	4	-70	-64	-96	-14	-26	-60	-102	34	-86	-31	-107	-24	-101	-67	-65	-3	-97	-11	-73	-64	-147	-74	195	-21992	-10570	-32752	939	-27086	-6495	-22511	-870	-25300	-12314	-18479	-1648	-27657	-10739	-18019	359
1.067500	-29	40	88	-61	-109	-29	16	-15	-22	3	-73	-64	-97	-13	-27	-63	-99	37	-79	-30	-105	-21	-98	-72	-65	0	-100	-13	-68	-70	-147	-75	265	-20861	-11935	-32759	1654	-27272	-6061	-23031	-769	-25366	-11903	-18610	229	-27621	-10379	-17919	211
1.068333	-26	40	88	-58	-115	-31	16	-15	-16	7	-69	-66	-96	-14	-26	-66	-101	36	-81	-29	-107	-21	-101	-66	-63	1	-97	-9	-69	-66	-152	-72	283	-19720	-13112	-32738	1068	-27451	-5646	-23558	-73	-25444	-11419	-18721	1398	-27614	-10004	-17841	350
1.069167	-21	47	79	-55	-109	-29	13	-13	-17	8	-69	-63	-95	-11	-27	-57	-96	38	-82	-24	-104	-21	-100	-66	-61	-1	-97	-8	-70	-66	-144	-69	258	-18581	-14053	-32757	464	-27679	-5247	-24100	610	-25540	-10877	-18806	2647	-27628	-9625	-17781	355
1.070000	-22	46	105	-52	-105	-31	16	-11	-16	8	-52	-61	-97	-15	-25	-59	-97	40	-80	-28	-103	-21	-97	-65	-61	4	-94	-8	-72	-67	-168	-73	234	-17457	-14738	-32743	484	-27892	-4878	-24632	1290	-25645	-10293	-18893	4001	-27667	-9243	-17752	241
1.070833	-18	45	92	-55	-109	-29	16	-6	-16	11	-66	-61	-92	-11	-22	-60	-96	42	-78	-27	-104	-18	-99	-69	-60	6	-96	-8	-69	-63	-145	-69	150	-16349	-15149	-32761	544	-28109	-4533	-25146	2295	-25765	-9684	-18964	4970	-27718	-8870	-17744	352
1.071667	-25	44	89	-58	-107	-30	16	-1	-16	10	-70	-62	-96	-11	-23	-57	-99	39	-82	-28	-105	-18	-97	-25	-61	2	-98	-10	-72	-66	-147	-73	126	-15285	-15277	-32752	601	-28317	-4225	-25633	2819	-25900	-9056	-19043	5477	-27776	-8503	-17769	439
1.072500	-9	42	84	-61	-112	-33	12	-13	-19	7	-73	-64	-98	-14	-30	-58	-100	35	-86	-32	-109	-24	-101	-68	-78	0	-98	-13	-73	-67	-149	-75	135	-14252	-15147	-32754	733	-28515	-3950	-26074	3313	-26034	-8434	-19126	6256	-27813	-8155	-17821	449
1.073333	-25	39	88	-61	-112	-33	9	-14	-23	2	-77	-66	-100	-26	-30	-60	-107	32	-86	-31	-111	-24	-102	-69	-70	-6	-103	-14	-75	-70	-148	-77	77	-13274	-14776	-32718	843	-28692	-3708	-26458	4894	-26167	-7838	-19230	7015	-27870	-7833	-17901	457
1.074167	-29	37	84	-62	-109	-35	7	-16	-21	4	-75	-65	-99	-18	-30	-61	-104	33	-84	-33	-107	-23	-103	-72	-63	0	-97	-13	-75	-70	-149	-74	78	-12357	-14202	-32651	-826	-28839	-3498	-26776	5025	-26284	-7282	-19338	5404	-27888	-7535	-17997	637
1.075000	-24	41	72	-60	-110	-32	9	-15	-23	5	-73	-63	-95	-15	-28	-57	-100	37	-82	-30	-107	-29	-100	-68	-65	-3	-94	-11	-72	-64	-145	-73	38	-11494	-13469	-32617	-562	-28958	-3328	-27021	4684	-26391	-6788	-19474	5974	-27873	-7273	-18116	648
1.075833	-27	42	88	-59	-112	-32	-5	-15	-18	9	-72	-59	-97	-10	-29	-57	-100	37	-78	-27	-103	-19	-101	-66	-65	2	-96	-9	-72	-68	-146	-75	-75	-10690	-12620	-32582	-115	-29040	-3184	-27189	5475	-26472	-6365	-19634	5975	-27827	-7042	-18251	447
1.076667	-23	45	88	-57	-109	-30	12	-28	-21	7	-68	-61	-97	-12	-26	-56	-100	40	-82	-29	-107	-21	-99	-67	-58	2	-96	-8	-74	-65	-145	-75	-68	-9949	-11718	-32582	-346	-29087	-3082	-27280	5247	-26534	-6029	-19820	5530	-27755	-6850	-18392	624
1.077500	-25	44	89	-58	-109	-30	15	-13	-21	7	-70	-62	-134	-13	-27	-57	-101	38	-84	-28	-92	-30	-96	-67	-65	0	-98	-11	-73	-70	-145	-73	32	-9270	-10806	-32576	-595	-29094	-3012	-27287	4608	-26565	-5783	-20025	5228	-27642	-6704	-18539	608
1.078333	-26	45	89	-61	-114	-29	11	-12	-17	5	-70	-60	-96	-13	-22	-55	-101	39	-83	-32	-110	-21	-98	-68	-65	0	-95	-17	-70	-67	-145	-74	126	-8636	-9937	-32623	-442	-29068	-2971	-27219	3986	-26565	-5630	-20249	5144	-27500	-6597	-18680	497
1.079167	-27	43	87	-59	-110	-31	12	-12	-23	5	-73	-64	-94	-16	-36	-53	-100	37	-82	-31	-107	-22	-101	-69	-62	0	-99	-12	-73	-70	-146	-76	236	-8047	-9147	-32663	-1234	-29010	-2966	-27076	2852	-26544	-5576	-20481	3625	-27323	-6537	-18812	578
1.080000	-26	43	85	-59	-113	-32	11	-13	-19	5	-72	-61	-98	-16	-27	-57	-104	36	-87	-31	-111	-22	-101	-74	-67	0	-99	-12	-76	-70	-145	-69	295	-7500	-8472	-32715	-1011	-28923	-2983	-26871	2396	-26493	-5611	-20718	3293	-27151	-6510	-18930	670
1.080833	-27	42	86	-60	-113	-32	9	-13	-26	3	-72	-65	-96	-16	-28	-60	-100	42	-85	-36	-109	-23	-103	-73	-69	-4	-100	-15	-75	-69	-149	-78	161	-6973	-7932	-32759	-97	-28820	-3022	-26609	2565	-26420	-5735	-20953	2999	-26959	-6521	-19027	340
1.081667	-28	38	86	-63	-109	-32	12	-14	-24	4	-74	-64	-97	-18	-31	-64	-105	34	-88	-38	-109	-23	-102	-62	-65	-3	-102	-13	-75	-73	-148	-77	50	-6459	-7528	-32749	-125	-28706	-3082	-26301	2812	-26328	-5920	-21170	1432	-26766	-6564	-19097	352
1.082500	-28	42	85	-62	-115	-36	10	-17	-22	5	-76	-63	-102	-16	-29	-60	-101	36	-87	-31	-108	-21	-101	-67	-64	-1	-98	-9	-70	-66	-145	-74	-47	-5952	-7283	-32767	-560	-28589	-3155	-25972	3024	-26215	-6161	-21346	-628	-26574	-6628	-19142	374
1.083333	-28	41	90	-57	-110	-30	12	-13	-18	5	-74	-59	-98	-16	-29	-56	-102	35	-84	-30	-105	-21	-100	-69	-66	0	-99	-12	-74	-69	-146	-124	-784	-5449	-7190	-32750	-301	-28482	-3238	-25604	2669	-26106	-6451	-21545	-1638	-26413	-6721	-19161	277
1.084167	-27	45	84	-60	-112	-31	11	-15	-18	6	-69	-62	-96	-15	-35	-60	-104	35	-83	-35	-109	-23	-100	-74	-64	0	-99	-12	-70	-70	-146	-73	-1571	-4938	-7228	-32767	-147	-28385	-3333	-25234	2127	-25994	-6766	-21688	-2050	-26273	-6822	-19147	279
1.085000	-29	43	88	-59	-109	-55	11	-14	-12	5	-73	-63	-96	-15	-28	-60	-99	37	-64	-30	-103	-21	-101	-69	-62	3	-101	-16	-75	-70	-146	-75	-1366	-4419	-7378	-32761	-339	-28304	-3421	-24861	1101	-25882	-7090	-21798	-2670	-26157	-6928	-19104	151
1.085833	-26	42	85	-60	-105	-32	12	-16	-16	6	-73	-18	-92	-16	-27	-57	-98	34	-86	-31	-102	-22	-102	-70	-60	0	-99	-13	-72	-70	-145	-74	-1119	-3870	-7623	-32748	-183	-28243	-3503	-24502	84	-25775	-7393	-21849	-3297	-26082	-7032	-19035	11
1.086667	-25	37	86	-59	-110	-36	12	-16	-21	4	-73	-64	-98	-15	-29	-61	-98	34	-83	-31	-108	-18	-104	-72	-65	-1	-100	-12	-73	-70	-147	-72	-1096	-3330	-7927	-32762	480	-28203	-3577	-24161	11	-25682	-7683	-21866	-3592	-26014	-7126	-18936	-14
1.087500	-29	40	87	-59	-108	-31	13	-15	-17	4	-69	-55	-97	-14	-30	-59	-98	33	-87	-33	-103	-21	-102	-69	-62	-1	-101	-12	-74	-69	-147	-74	-987	-2773	-8246	-32743	-628	-28179	-3629	-23847	-696	-25593	-7923	-21828	-5597	-26007	-7205	-18819	94
1.088333	-25	40	86	-60	-111	-34	11	-12	-16	3	-74	-60	-96	-15	-29	-59	-102	35	-83	-32	-103	-23	-102	-74	-64	0	-103	-12	-73	-69	-144	-76	-824	-2203	-8606	-32758	-499	-28171	-3661	-23560	-2147	-25514	-8113	-21750	-5833	-26009	-7252	-18680	149
1.089167	-25	43	86	-59	-107	-31	12	-13	-18	3	-72	-65	-98	-19	-29	-57	-127	34	-86	-32	-104	-24	-99	-68	-63	-3	-99	-13	-74	-70	-149	-74	-661	-1654	-8936	-32627	614	-28170	-3662	-23303	-1687	-25442	-8233	-21623	-5922	-26027	-7273	-18534	-105
1.090000	-27	42	90	-62	-111	-35	12	-16	-25	4	-74	-63	-99	-17	-28	-60	-100	33	-82	-38	-108	-25	-103	-70	-66	-1	-101	-13	-72	-68	-150	-73	-456	-1075	-9224	-32434	61	-28170	-3629	-23077	-1770	-25375	-8281	-21454	-6519	-26052	-7256	-18375	-16
1.090833	-27	40	85	-60	-110	-35	16	-17	-21	2	-80	-64	-96	-17	-29	-60	-108	35	-81	-34	-103	-24	-99	-70	-61	-1	-100	-14	-66	-79	-147	-74	-266	-521	-9454	-32142	-151	-28155	-3552	-22878	-1791	-25304	-8247	-21245	-6342	-26079	-7191	-18211	-8
1.091667	-24	33	85	-59	-109	-34	13	-16	-14	5	-72	-63	-93	-19	-30	-58	-83	37	-83	-33	-103	-25	-104	-70	-60	0	-101	-12	-66	-70	-148	-75	-196	15	-9625	-31807	246	-28123	-3428	-22709	-1333	-25227	-8128	-20995	-5246	-26101	-7087	-18047	-147
1.092500	-28	42	86	-59	-111	-36	11	-18	-22	1	-76	-66	-87	-18	-29	-63	-104	34	-86	-30	-104	-25	-103	-75	-68	-5	-104	-16	-74	-72	-149	-76	-109	525	-9720	-31411	-362	-28053	-3256	-22569	-1383	-25146	-7930	-20729	-5327	-26104	-6951	-17892	-181
1.093333	-28	39	109	-58	-111	-36	10	-19	-21	3	-75	-67	-97	-19	-30	-66	-100	35	-84	-33	-107	-24	-103	-75	-65	-14	-103	-15	-73	-70	-154	-78	-34	1001	-9744	-30964	-472	-27945	-3029	-22440	-2260	-25042	-7636	-20432	-4768	-26090	-6727	-17743	74
1.094167	-25	41	87	-60	-110	-35	7	-16	-17	11	-77	-65	-98	-15	-30	-58	-102	58	-85	-32	-104	-27	-105	-73	-62	-1	-101	-13	-73	-70	-148	-76	-57	1441	-9705	-30465	371	-27776	-2745	-22328	-2784	-24920	-7264	-20115	-3130	-26043	-6470	-17603	-138
1.095000	-17	42	64	-59	-109	-34	10	-14	-16	6	-74	-65	-96	-18	-30	-58	-99	35	-83	-31	-108	-21	-101	-72	-62	0	-91	-13	-74	-70	-148	-76	-12	1839	-9601	-29932	332	-27543	-2392	-22218	-2892	-24774	-6818	-19789	-2171	-25969	-6170	-17476	-126
1.095833	-23	41	88	-58	-111	-53	11	-14	-16	6	-73	-64	-94	-14	-7	-59	-99	37	-84	-35	-105	-24	-99	-70	-62	3	-100	-13	-69	-67	-127	-75	13	2196	-9452	-29363	-262	-27244	-1995	-22125	-2158	-24598	-6310	-19456	-1929	-25860	-5823	-17366	-8
1.096667	-22	43	89	-50	-104	-30	13	-13	-18	8	-75	-63	-95	-14	-27	-59	-98	37	-85	-30	-104	-23	-100	-67	-60	1	-108	-13	-74	-69	-147	-74	36	2505	-9264	-28775	-626	-26873	-1543	-22008	-1773	-24391	-5742	-19125	-1829	-25719	-5440	-17269	-64
1.097500	-24	41	84	-58	-108	-32	24	-16	-18	5	-74	-66	-95	-15	-29	-64	-101	32	-96	-32	-108	-22	-100	-68	-66	0	-97	-10	-70	-72	-146	-76	76	2765	-9060	-28179	-583	-26424	-1049	-21903	-1735	-24146	-5131	-18791	-1728	-25541	-5009	-17182	-134
1.098333	-27	40	113	-57	-109	-33	11	-17	-23	2	-81	-67	-96	-14	-30	-61	-102	33	-85	-34	-116	-22	-102	-75	-67	0	-102	-13	-74	-72	-151	-59	95	2988	-8846	-27586	-531	-25897	-528	-21791	-2059	-23864	-4483	-18471	-1317	-25330	-4560	-17112	-224
1.099167	-28	39	84	-60	-113	-39	8	-15	-21	4	-79	-69	-99	4	-31	-61	-103	28	-87	-35	-107	-24	-101	-68	-65	1	-100	-11	-73	-72	-149	-79	114	3171	-8636	-27012	-578	-25293	33	-21656	-2403	-23538	-3808	-18153	-775	-25088	-4074	-17038	-186
1.100000	-27	39	86	-60	-113	-48	6	-16	-22	5	-76	-69	-96	-14	-30	-61	-100	34	-80	-32	-108	-27	-102	-69	-66	0	-96	-12	-73	-73	-147	-77	104	3314	-8437	-26469	-44	-24611	600	-21516	-1989	-23152	-3125	-17852	99	-24810	-3571	-16974	-320
1.100833	-29	38	87	-41	-110	-36	10	-32	-21	6	-76	-68	-99	-17	-44	-61	-104	30	-86	-35	-111	-24	-100	-69	-65	0	-102	-14	-80	-74	-149	-77	98	3426	-8257	-25966	-698	-23879	1164	-21356	-1848	-22727	-2441	-17563	-540	-24511	-3055	-16912	-274
1.101667	-26	36	84	-60	-112	-34	13	-14	-18	4	-77	-68	-98	-13	-30	-60	-102	33	-90	-34	-109	-26	-99	-68	-65	0	-103	-11	-74	-70	-145	-77	122	3505	-8103	-25519	-1616	-23051	1708	-21189	-3539	-22251	-1770	-17287	-405	-24177	-2523	-16839	20
1.102500	-25	39	87	-59	-110	-29	17	-12	-21	4	-73	-67	-96	-13	-47	-57	-99	36	-82	-32	-104	-21	-97	-67	-62	1	-98	-10	-72	-68	-144	-73	124	3567	-7971	-25135	-757	-22193	2217	-21005	-3736	-21730	-1123	-17023	1181	-23827	-1994	-16755	-187
1.103333	-25	38	87	-53	-109	-39	15	-10	-17	5	-74	-64	-93	-13	-27	-59	-104	33	-82	-33	-104	-18	-98	-66	-64	0	-97	-11	-72	-65	-143	-72	103	3607	-7876	-24827	-1065	-21303	2674	-20816	-3784	-21165	-513	-16776	1396	-23465	-1488	-16666	-66
1.104167	-24	43	90	-55	-110	-30	17	-11	-19	6	-69	-60	-94	-13	-25	-57	-97	40	-81	-23	-103	-23	-99	-67	-60	1	-96	-8	-70	-68	-145	-70	102	3651	-7776	-24598	-1028	-20396	3065	-20617	-3337	-20569	43	-16541	1507	-23090	-1007	-16561	-15
1.105000	-26	40	87	-57	-109	-29	17	-11	-17	9	-72	-60	-95	-10	-26	-59	-94	38	-82	-28	-104	-19	-100	-64	-64	4	-94	-10	-70	-66	-145	-74	101	3643	-7707	-24447	-912	-19486	3385	-20406	-2738	-19946	530	-16312	2003	-22720	-568	-16440	-204
1.105833	-27	43	78	-55	-114	-32	13	-13	-21	-5	-72	-62	-90	-13	-29	-57	-101	38	-81	-32	-108	-22	-100	-68	-65	1	-98	-12	-69	-64	-145	-49	105	3642	-7639	-24375	-1137	-18597	3611	-20213	-2377	-19317	942	-16109	1858	-22353	-187	-16297	-404
1.106667	-26	42	89	-56	-110	-31	12	-15	-24	5	-72	-63	-100	-16	-31	-62	-100	36	-83	-33	-107	-6	-100	-72	-64	0	-99	-13	-77	-69	-151	-76	126	3636	-7572	-24387	-1390	-17756	3741	-20007	-2216	-18688	1256	-15910	1948	-22007	114	-16139	-104
1.107500	-28	38	86	-61	-113	-30	8	-17	-24	4	-73	-65	-103	-17	-30	-62	-104	30	-83	-31	-108	-25	-98	-68	-65	1	-96	-9	-74	-68	-147	-70	137	3628	-7487	-24467	-353	-16965	3772	-19803	-1130	-18084	1473	-15713	3099	-21670	334	-15960	-139
1.108333	-25	41	88	-59	-111	-33	16	-12	-22	6	-74	-63	-98	-14	-28	-57	-101	39	-81	-31	-107	-22	-95	-68	-64	1	-96	-12	-72	-80	-144	-73	154	3608	-7386	-24615	56	-16267	3702	-19611	233	-17498	1574	-15525	3942	-21368	440	-15770	-329
1.109167	-24	42	89	-58	-110	-31	36	-12	-17	7	-70	-63	-99	-11	-25	-42	-100	38	-81	-30	-103	-21	-95	-64	-63	1	-95	-13	-68	-66	-142	-72	268	3582	-7261	-24815	-316	-15661	3521	-19422	1813	-16970	1549	-15341	3935	-21103	430	-15563	-170
1.110000	-22	45	89	-58	-109	-28	17	-11	-17	6	-73	-62	-96	-12	-27	-56	-98	38	-67	-27	-101	-19	-96	-65	-62	-4	-98	-10	-72	-68	-144	-72	296	3543	-7101	-25057	-515	-15169	3241	-19246	2447	-16513	1402	-15170	3589	-20874	290	-15353	-242
1.110833	-25	44	90	-53	-105	-29	18	-11	-15	5	-69	-63	-87	-11	-27	-58	-100	37	-80	-28	-102	-19	-96	-64	-62	2	-95	-9	-65	-77	-144	-75	259	3500	-6903	-25331	-419	-14811	2868	-19079	2832	-16121	1131	-14998	3833	-20695	13	-15139	-272
1.111667	-23	39	91	-58	-105	-29	15	-14	-16	5	-68	-61	-95	-13	-26	-55	-79	36	-82	-29	-107	-23	-99	-69	-63	2	-96	-11	-72	-66	-147	-74	283	3438	-6674	-25619	-323	-14587	2409	-18929	2964	-15827	724	-14834	4032	-20559	-407	-14921	-249
1.112500	-25	42	88	-60	-111	-32	11	-18	-22	3	-74	-64	-98	-15	-30	-62	-99	36	-79	-32	-108	-24	-102	-70	-62	0	-101	-10	-73	-70	-152	-76	268	3362	-6412	-25896	-158	-14506	1873	-18786	2183	-15615	195	-14661	3932	-20464	-961	-14713	-253
1.113333	-26	44	87	-60	-111	-33	11	-16	-17	5	-74	-64	-97	-15	-29	-59	-102	36	-83	-32	-105	-25	-102	-67	-57	0	-100	-11	-74	-68	-148	-75	171	3262	-6120	-26150	275	-14570	1281	-18654	1610	-15526	-446	-14513	4879	-20403	-1632	-14510	-128
1.114167	-24	41	87	-58	-112	-33	11	-35	-16	4	-75	-67	-98	-17	-23	-59	-100	34	-84	-32	-108	-22	-101	-70	-65	0	-103	-13	-76	-70	-148	-76	138	3140	-5803	-26366	-124	-14766	633	-18527	1388	-15527	-1202	-14361	4981	-20366	-2416	-14316	-98
1.115000	-30	41	88	-61	-111	-31	11	-14	-18	4	-77	-66	-100	-16	-28	-58	-105	34	-88	-35	-107	-24	-102	-72	-81	-3	-102	-14	-74	-70	-149	-75	110	2992	-5470	-26518	-1300	-15100	-66	-18421	-893	-15615	-2038	-14207	3997	-20356	-3295	-14158	18
1.115833	-28	40	86	-61	-114	-36	10	-17	-25	1	-79	-67	-111	-18	-31	-62	-101	41	-84	-32	-107	-25	-100	-68	-62	-3	-100	-14	-67	-68	-143	-74	119	2820	-5115	-26597	-150	-15550	-786	-18313	-1582	-15790	-2954	-14056	4851	-20346	-4239	-13986	-60
1.116667	-41	43	88	-61	-110	-34	13	-15	-17	5	-76	-64	-96	-16	-28	-62	-102	37	-85	-33	-108	-27	-100	-70	-63	0	-103	-14	-72	-70	-143	-75	27	2614	-4761	-26598	-882	-16099	-1528	-18208	-1546	-16036	-3911	-13913	4381	-20344	-5238	-13849	-39
1.117500	-26	45	88	-59	-112	-34	11	-15	-21	6	-73	-66	-100	-15	-27	-60	-102	36	-82	-31	-110	-24	-103	-69	-64	1	-98	-12	-73	-72	-147	-76	34	2385	-4410	-26505	-1098	-16733	-2275	-18113	-1476	-16332	-4905	-13773	3991	-20333	-6257	-13736	-131
1.118333	-26	40	89	-42	-110	-33	13	-11	-19	2	-76	-63	-95	-16	-29	-62	-100	35	-83	-30	-103	-24	-101	-69	-64	-4	-99	-13	-65	-68	-148	-78	79	2123	-4069	-26321	-889	-17414	-3019	-18005	-1297	-16690	-5913	-13635	3813	-20292	-7258	-13647	-153
1.119167	-27	41	88	-58	-111	-41	11	-15	-18	4	-77	-65	-97	-12	-21	-63	-99	36	-82	-32	-108	-24	-103	-73	-61	-1	-99	-13	-72	-68	-147	-75	49	1846	-3743	-26044	-637	-18134	-3761	-17899	-1373	-17051	-6902	-13501	3314	-20227	-8212	-13581	-113
1.120000	-30	37	88	-58	-111	-36	10	-16	-22	3	-78	-66	-100	-17	-28	-63	-99	34	-98	-40	-104	-24	-102	-74	-61	-1	-83	-16	-74	-73	-148	-76	145	1525	-3434	-25676	-1121	-18857	-4488	-17773	-1877	-17414	-7845	-13370	2409	-20124	-9096	-13534	22
1.120833	-26	42	84	-68	-86	-36	10	-14	-21	2	-75	-58	-98	-17	-28	-60	-102	33	-87	-34	-107	-25	-103	-74	-64	0	-100	-16	-76	-70	-148	-76	267	1194	-3140	-25223	-587	-19557	-5189	-17638	-2197	-17751	-8723	-13243	2992	-19975	-9881	-13510	-11
1.121667	-22	42	86	-59	-110	-38	12	-15	-21	1	-76	-65	-95	13	-29	-60	-99	35	-85	-33	-109	-23	-103	-72	-66	-4	-100	-13	-72	-69	-148	-76	227	844	-2866	-24700	-18	-20212	-5862	-17482	-3352	-18050	-9522	-13113	3352	-19781	-10551	-13504	-114
1.122500	-25	43	86	-57	-120	-34	16	-13	-15	6	-74	-63	-93	-15	-27	-59	-100	37	-87	-31	-98	-23	-98	-66	-60	2	-99	-12	-69	-67	-146	-74	210	484	-2611	-24116	-242	-20796	-6502	-17303	-3799	-18287	-10207	-12988	3089	-19539	-11080	-13519	45
1.123333	-22	45	87	-59	-108	-36	18	-16	-18	4	-75	-64	-94	-17	-29	-60	-100	33	-85	-34	-108	-23	-102	-73	-64	-1	-99	-13	-72	-66	-147	-72	228	116	-2368	-23496	-366	-21297	-7113	-17111	-3896	-18461	-10783	-12868	2896	-19259	-11465	-13551	45
1.124167	-25	39	84	-59	-104	-38	8	-17	-23	3	-76	-66	-98	-18	-31	-61	-101	49	-83	-30	-109	-22	-100	-67	-63	1	-99	-11	-70	-68	-144	-75	193	-245	-2136	-22846	114	-21689	-7681	-16887	-3961	-18544	-11227	-12750	3001	-18933	-11696	-13593	7
1.125000	-23	46	86	-59	-112	-35	10	-17	-18	5	-73	-64	-93	-14	-43	-60	-103	37	-82	-32	-107	-24	-91	-69	-63	0	-95	-8	-72	-66	-147	-74	198	-602	-1916	-22195	398	-21967	-8213	-16637	-3882	-18539	-11539	-12632	2943	-18554	-11768	-13655	-32
1.125833	-23	51	96	-56	-107	-34	10	-15	-15	6	-36	-64	-99	-17	-30	-57	-98	33	-86	-29	-104	-23	-100	-68	-61	0	-101	-13	-70	-73	-148	-74	184	-953	-1692	-21552	539	-22114	-8682	-16366	-4105	-18445	-11713	-12520	2833	-18182	-11694	-13719	-104
1.126667	-13	44	86	-61	-110	-35	11	-12	-18	6	-70	-64	-96	-16	-30	-57	-98	33	-87	-32	-104	-23	-97	-58	-64	5	-98	-11	-74	-69	-145	-75	200	-1284	-1487	-20935	845	-22141	-9104	-16074	-4276	-18262	-11754	-12412	3378	-17754	-11480	-13800	-129
1.127500	-23	42	86	-58	-117	-36	13	-14	-18	4	-73	-65	-98	-18	-23	-59	-99	34	-81	-32	-105	-19	-96	-68	-62	0	-98	-13	-73	-68	-146	-76	231	-1591	-1273	-20351	826	-22034	-9462	-15761	-4010	-17989	-11671	-12306	3467	-17309	-11141	-13884	-107
1.128333	-25	35	84	-57	-110	-35	13	-15	-15	5	-73	-64	-94	-13	-27	-57	-101	32	-80	-30	-102	-19	-97	-65	-65	1	-96	-11	-69	-67	-144	-74	276	-1875	-1064	-19822	-156	-21805	-9753	-15428	-5613	-17631	-11463	-12204	1962	-16852	-10701	-13975	66
1.129167	-23	41	88	-56	-108	-32	16	-14	-17	5	-70	-62	-91	-12	-43	-56	-99	35	-81	-28	-102	-17	-96	-68	-63	0	-97	-8	-68	-65	-146	-73	331	-2126	-848	-19350	1083	-21468	-9971	-15081	-6428	-17211	-11155	-12109	2899	-16387	-10179	-14073	-70
1.130000	-19	43	89	-55	-103	-29	17	-13	-15	7	-69	-62	-91	-12	-25	-59	-98	34	-83	-29	-102	-19	-116	-65	-61	2	-95	-6	-69	-66	-144	-72	303	-2346	-632	-18942	1112	-21016	-10112	-14730	-6194	-16720	-10745	-12023	2720	-15921	-9603	-14180	-169
1.130833	-14	43	90	-56	-108	-33	26	-12	-23	7	-67	-62	-96	-13	-25	-57	-99	37	-84	-30	-107	-17	-98	-79	-63	0	-97	-9	-69	-67	-142	-70	278	-2538	-420	-18596	1006	-20489	-10173	-14378	-5982	-16198	-10299	-11947	2608	-15454	-8992	-14286	-18
1.131667	-25	42	88	-56	-109	-32	13	-12	-16	7	-72	-62	-99	-17	-34	-60	-101	19	-84	-32	-107	-22	-101	-67	-57	-1	-98	-14	-72	-74	-148	-76	383	-2693	-211	-18329	972	-19894	-10144	-14037	-5312	-15647	-9784	-11884	2695	-14993	-8370	-14402	-99
1.132500	-28	41	85	-61	-114	-34	8	-19	-25	0	-75	-67	-99	-16	-55	-61	-105	30	-88	-35	-111	-24	-101	-69	-68	-3	-100	-11	-75	-70	-147	-70	408	-2818	-3	-18118	1139	-19242	-10028	-13700	-4373	-15069	-9232	-11826	2510	-14525	-7752	-14515	-111
1.133333	-28	34	88	-60	-116	-33	10	-14	-21	0	-74	-68	-99	-14	-29	-61	-103	32	-85	-31	-105	-18	-99	-69	-65	0	-102	-12	-75	-72	-146	-76	276	-2903	198	-17964	528	-18555	-9815	-13378	-3820	-14480	-8662	-11782	1144	-14064	-7162	-14631	-8
1.134167	-25	38	86	-61	-112	-34	11	-14	-25	3	-75	-67	-98	-16	-28	-64	-103	29	-87	-34	-105	-22	-101	-69	-64	-3	-100	-11	-73	-67	-144	-70	195	-2960	385	-17891	1106	-17845	-9506	-13077	-3168	-13897	-8093	-11745	1493	-13615	-6613	-14749	-91
1.135000	-24	41	89	-60	-109	-32	13	-14	-18	0	-74	-64	-93	-15	-29	-59	-101	35	-82	-32	-91	-22	-97	-70	-64	0	-98	-11	-69	-69	-145	-75	64	-2981	562	-17802	1728	-17132	-9112	-12805	-2493	-13330	-7539	-11723	1663	-13164	-6119	-14869	-384
1.135833	-32	39	90	-56	-108	-31	12	4	8	4	-70	-63	-96	-15	-28	-58	-104	33	-84	-31	-105	-22	-99	-68	-63	2	-96	2	-70	-67	-145	-75	-132	-2979	728	-17774	1556	-16428	-8617	-12556	-1052	-12780	-7010	-11710	852	-12717	-5680	-14981	-354
1.136667	-26	41	90	-59	-107	-31	12	-15	-21	5	-69	-63	-95	-6	-30	-55	-101	36	-83	-31	-101	-24	-99	-70	-63	2	-95	-10	-72	-67	-146	-74	-264	-2952	872	-17774	808	-15754	-8053	-12343	890	-12256	-6517	-11710	32	-12273	-5301	-15094	-353
1.137500	-21	43	94	-57	-103	-30	11	-10	-16	6	-69	-62	-94	-16	-26	-56	-98	36	-82	-27	-101	-22	-98	-66	-63	2	-96	-9	-69	-77	-147	-74	-269	-2904	1000	-17795	564	-15105	-7408	-12163	2639	-11759	-6062	-11721	-331	-11829	-4985	-15201	-354
1.138333	-21	42	90	-59	-109	-34	12	-12	-18	5	-75	-62	-94	-14	-27	-57	-98	32	-82	-31	-108	-22	-97	-64	-60	1	-97	-10	-72	-66	-145	-74	-195	-2839	1103	-17825	657	-14499	-6706	-12022	4701	-11289	-5651	-11742	-731	-11383	-4727	-15313	-380
1.139167	-22	40	89	-58	-111	-38	11	-13	-17	3	-76	-68	-97	-16	-28	-59	-100	33	-86	-30	-107	-23	-99	-66	-64	1	-100	-13	-74	-69	-146	-73	-145	-2761	1183	-17859	502	-13929	-5949	-11918	6889	-10845	-5294	-11774	-1169	-10935	-4517	-15405	-421
1.140000	-27	37	86	-63	-111	-34	10	-14	-21	1	-77	-68	-98	-16	-32	-60	-95	34	-92	-35	-109	-27	-100	-69	-66	-3	-103	-16	-76	-70	-151	-77	-51	-2673	1235	-17898	692	-13397	-5154	-11851	9185	-10427	-4976	-11804	-1175	-10488	-4356	-15491	-452
1.140833	-28	36	82	-65	-114	-38	7	-17	-27	-12	-79	-69	-101	-16	-32	-62	-101	34	-88	-32	-110	-28	-102	-72	-70	-5	-105	-22	-77	-70	-151	-76	57	-2573	1278	-17924	917	-12902	-4331	-11816	12370	-10029	-4698	-11849	-1103	-10035	-4220	-15564	-503
1.141667	-29	36	86	-62	-113	-35	10	-16	-22	3	-79	-69	-96	-16	-33	-57	-102	32	-87	-33	-108	-28	-100	-73	-65	-3	-102	-13	-75	-69	-151	-79	59	-2464	1281	-17942	-564	-12442	-3508	-11822	13851	-9636	-4453	-11892	-3423	-9582	-4112	-15619	-309
1.142500	-27	41	88	-57	-108	-34	12	-13	-18	7	-74	-64	-95	-12	-23	-60	-100	36	-84	-32	-107	-24	-101	-69	-60	0	-99	-10	-94	-68	-146	-74	-41	-2358	1267	-17955	-189	-11994	-2687	-11847	14092	-9257	-4243	-11938	-3622	-9120	-4015	-15658	-282
1.143333	-27	43	87	-57	-112	-31	15	-11	-18	6	-74	-66	-99	-15	-30	-59	-99	37	-88	-27	-103	-24	-97	-70	-62	2	-101	-12	-95	-68	-149	-74	-173	-2255	1226	-17959	148	-11585	-1892	-11902	15122	-8874	-4060	-11986	-3798	-8661	-3927	-15679	-449
1.144167	-23	39	88	-60	-110	-31	12	-15	-17	4	-76	-67	-85	-13	-29	-58	-104	35	-85	-30	-105	-26	-98	-69	-64	0	-100	-12	-70	-67	-149	-74	-236	-2158	1159	-17951	-236	-11184	-1130	-11982	15684	-8491	-3901	-12041	-3989	-8196	-3828	-15683	-254
1.145000	-22	41	87	-58	-110	-31	12	-12	-21	5	-75	-69	-94	-15	11	-56	-98	38	-87	-30	-103	-23	-98	-68	-61	0	-101	-14	-72	-68	-146	-75	-319	-2066	1069	-17931	-264	-10777	-411	-12089	16181	-8096	-3754	-12098	-3975	-7732	-3721	-15668	-231
1.145833	-26	39	84	-59	-111	-35	15	-12	-18	32	-73	-62	-97	-17	-28	-58	-98	35	-87	-32	-107	-24	-99	-68	-63	0	-98	-13	-72	-67	-148	-65	-375	-1985	957	-17898	-26	-10370	241	-12213	16576	-7690	-3613	-12149	-3783	-7269	-3595	-15635	-195
1.146667	-25	38	86	-57	-108	-33	16	-17	-18	3	-74	-65	-93	-22	-28	-60	-98	34	-85	-27	-104	-23	-100	-73	-64	-3	-101	-12	-67	-68	-149	-75	-389	-1918	825	-17841	-995	-9945	811	-12354	16262	-7266	-3480	-12204	-5044	-6802	-3450	-15585	-130
1.147500	-22	39	91	-58	-107	-32	13	-15	-28	4	-76	-65	-96	-15	-30	-61	-101	34	-85	-33	-105	-25	-99	-68	-64	-1	-110	-13	-72	-72	-149	-76	-373	-1864	670	-17768	-1009	-9505	1328	-12500	15991	-6819	-3353	-12262	-4691	-6333	-3274	-15520	41
1.148333	-23	42	87	-57	-109	-35	10	-15	-18	4	-72	-66	-96	-18	-29	-60	-97	36	-84	-32	-114	-26	-100	-72	-65	0	-100	-13	-74	-72	-148	-74	-349	-1826	497	-17675	-109	-9035	1745	-12665	15843	-6351	-3228	-12323	-3557	-5862	-3071	-15442	-118
1.149167	-24	37	90	-58	-113	-35	10	-18	-19	2	-78	-92	-96	-17	-29	-61	-100	36	-83	-32	-107	-22	-100	-69	-62	0	-99	-12	-61	-68	-148	-73	-319	-1803	309	-17550	-100	-8543	2085	-12827	15313	-5856	-3098	-12390	-3490	-5383	-2841	-15352	-59
1.150000	-23	41	87	-57	-111	-36	13	-13	-18	6	-73	-63	-95	-13	-25	-58	-77	37	-82	-31	-110	-21	-99	-72	-62	5	-98	-11	-70	-63	-145	-72	-268	-1798	111	-17393	-756	-7999	2344	-12992	14644	-5336	-2970	-12458	-3767	-4899	-2580	-15253	105
1.150833	-23	38	88	-56	-110	-30	15	-13	-17	9	-70	-65	-93	-14	-26	-56	-101	36	-83	-32	-104	-22	-101	-65	-61	4	-98	-13	-72	-66	-143	-77	-327	-1812	-100	-17200	-887	-7429	2506	-13153	13496	-4802	-2842	-12532	-3346	-4414	-2299	-15148	145
1.151667	-19	42	86	-59	-105	-31	15	-13	-14	7	-70	-51	-93	-12	-27	-57	-101	35	-84	-28	-104	-21	-99	-66	-61	2	-99	-11	-72	-66	-146	-73	-352	-1843	-319	-16978	-679	-6830	2593	-13307	12397	-4249	-2713	-12614	-2929	-3924	-1992	-15041	173
1.152500	-25	40	82	-59	-109	-32	12	-15	-19	-26	-78	-68	-97	-15	-28	-60	-102	33	-85	-33	-110	-23	-101	-68	-69	-4	-101	-12	-69	-69	-125	-72	-260	-1891	-533	-16713	-651	-6207	2607	-13462	10866	-3682	-2585	-12703	-2748	-3419	-1661	-14924	216
1.153333	-28	39	71	-62	-110	-35	12	-16	-23	2	-74	-64	-96	-15	-29	-60	-100	33	-94	-33	-107	-23	-102	-67	-65	2	-98	-12	-76	-68	-148	-78	-193	-1947	-748	-16406	-750	-5556	2555	-13585	9514	-3084	-2455	-12803	-2391	-2902	-1313	-14802	191
1.154167	-25	41	85	-57	-109	-41	11	-16	-22	5	-72	-60	-94	-15	-29	-59	-100	35	-83	-30	-107	-22	-102	-68	-63	3	-95	-10	-73	-66	-145	-77	-194	-1994	-952	-16059	-615	-4887	2447	-13694	9865	-2479	-2324	-12897	-1296	-2378	-946	-14673	158
1.155000	-21	43	86	-59	-108	-31	13	-13	-19	5	-70	-67	-97	-14	-28	-58	-109	36	-83	-30	-107	-22	-102	-65	-63	2	-96	-12	-74	-69	-145	-75	-153	-2076	-1145	-15671	-1839	-4196	2294	-13777	9564	-1866	-2196	-13007	-2025	-1841	-567	-14536	273
1.155833	-21	45	67	-58	-113	-35	12	-13	-19	6	-69	-63	-98	-13	-26	-57	-101	35	-82	-33	-108	-22	-101	-67	-60	1	-97	-11	-68	-67	-147	-70	-136	-2163	-1333	-15239	-2059	-3504	2100	-13829	7340	-1248	-2066	-13119	-1422	-1291	-178	-14388	437
1.156667	-21	42	85	-59	-113	-33	15	-14	-7	3	-73	-69	-98	-16	-29	-59	-99	36	-83	-29	-110	-22	-93	-67	-66	-3	-100	-15	-74	-72	-147	-76	-213	-2248	-1490	-14783	-1316	-2815	1879	-13857	5709	-639	-1940	-13232	-747	-738	219	-14236	247
1.157500	-26	40	81	-61	-115	-34	12	-16	-26	3	-75	-67	-98	-14	-28	-61	-103	32	-86	-31	-104	-22	-101	-67	-63	-1	-98	-11	-74	-69	-144	-74	-144	-2326	-1625	-14289	-1442	-2126	1648	-13840	3082	-25	-1803	-13349	-860	-169	628	-14052	297
1.158333	-23	45	86	-58	-109	-32	12	-15	-21	4	-72	-64	-95	-13	-29	-61	-97	39	-83	-32	-102	-21	-102	-68	-39	1	-98	-11	-72	-68	-144	-75	-88	-2398	-1731	-13772	-1422	-1453	1412	-13801	402	580	-1658	-13469	-825	396	1038	-13906	204
1.159167	-24	42	85	-64	-109	-32	12	-11	-19	4	-74	-35	-95	-14	-30	-61	-100	35	-85	-33	-108	-24	-101	-70	-64	0	-95	-14	-74	-68	-145	-75	-100	-2466	-1808	-13235	-1039	-796	1180	-13692	-2287	1178	-1507	-13587	-375	957	1448	-13653	150
1.160000	-26	42	87	-60	-111	-34	10	-13	-21	5	-73	-67	-98	-17	-27	-59	-101	36	-83	-31	-85	-26	-104	-70	-64	-1	-97	-13	-73	-72	-145	-75	-137	-2523	-1864	-12686	-1116	-149	963	-13546	-5053	1758	-1341	-13694	-1018	1513	1856	-13422	209
1.160833	-29	43	86	-60	-113	-32	10	-21	-23	4	-74	-66	-102	-16	-29	-61	-102	35	-83	-30	-107	-15	-101	-69	-64	2	-97	-14	-77	-72	-147	-74	-155	-2568	-1884	-12129	-989	470	776	-13366	-7448	2318	-1160	-13800	-851	2055	2264	-13172	338
1.161667	-26	41	86	-63	-115	-34	11	-13	-21	5	-75	-80	-95	-11	-26	-58	-102	36	-82	-33	-108	-23	-98	-69	-62	0	-95	-13	-73	-68	-144	-72	-96	-2605	-1874	-11559	-116	1067	621	-13132	-9428	2859	-960	-13889	274	2583	2675	-12891	156
1.162500	-19	45	88	-58	-107	-29	13	-13	-17	5	-65	-68	-95	-11	-25	-57	-97	40	-83	-30	-104	-19	-100	-67	-62	3	-98	-9	-72	-67	-145	-72	-30	-2633	-1840	-10993	89	1649	507	-12854	-11413	3372	-738	-13969	461	3084	3077	-12597	239
1.163333	-7	46	86	-56	-107	-29	16	-9	-18	10	-73	-62	-95	-11	-26	-55	-100	36	-87	-28	-104	-16	-99	-66	-61	0	-99	-7	-69	-66	-146	-72	33	-2657	-1773	-10439	-167	2197	437	-12534	-12633	3861	-494	-14036	-169	3547	3467	-12288	271
1.164167	-24	43	88	-57	-105	-30	15	-11	-24	4	-74	-63	-95	-15	-26	-57	-101	37	-85	-30	-104	-19	-101	-70	-64	-1	-96	-10	-72	-66	-145	-77	38	-2662	-1681	-9884	411	2723	415	-12172	-14204	4312	-228	-14086	-644	3971	3837	-11965	115
1.165000	-26	42	88	-57	-108	-30	16	-15	-18	5	-73	-60	-95	-14	-28	-62	-97	35	-85	-31	-108	-24	-103	-72	-63	1	-98	-12	-74	-70	-148	-77	17	-2665	-1564	-9349	1014	3221	447	-11774	-16038	4730	69	-14116	-1032	4344	4196	-11633	232
1.165833	-26	43	84	-59	-110	-33	6	-18	-22	3	-76	-67	-97	-14	-31	-58	-103	35	-86	-31	-105	-23	-105	-69	-62	1	-109	-10	-70	-70	-150	-74	54	-2653	-1461	-8811	1219	3703	539	-11342	-17854	5114	389	-14123	-1555	4668	4537	-11272	264
1.166667	-25	42	86	-60	-109	-32	11	-13	-19	2	-73	-66	-103	-19	-46	-58	-98	36	-86	-31	-107	-29	-101	-72	-61	0	-96	-11	-76	-70	-149	-75	70	-2650	-1331	-8286	1669	4159	685	-10879	-19416	5454	740	-14102	-1854	4937	4847	-10938	197
1.167500	-24	35	63	-60	-111	-35	15	-13	-19	4	-73	-51	-99	-16	-28	-56	-97	36	-86	-33	-109	-24	-100	-72	-63	1	-96	-12	-70	-69	-148	-75	43	-2633	-1200	-7758	2417	4583	891	-10397	-19689	5748	1112	-14049	-1515	5143	5133	-10606	184
1.168333	-22	45	86	-56	-111	-33	13	-12	-18	5	-73	-63	-92	-15	-29	-58	-98	36	-84	-31	-108	-23	-98	-69	-64	-1	-101	-12	-68	-70	-145	-75	-17	-2614	-1060	-7258	2065	4980	1150	-9871	-19522	5999	1507	-13965	-3036	5289	5382	-10277	120
1.169167	-24	41	84	-55	-108	-30	13	-13	-15	4	-75	-64	-94	-15	-28	-59	-101	32	-84	-32	-104	-23	-101	-72	-63	1	-96	-11	-72	-70	-146	-76	-14	-2595	-934	-6749	1565	5344	1459	-9385	-21111	6205	1924	-13842	-4284	5367	5591	-9961	195
1.170000	-19	44	86	-55	-108	-30	16	-12	-16	5	-73	-62	-91	-51	-30	-56	-97	37	-83	-30	-101	-11	-99	-72	-64	0	-99	-10	-68	-68	-141	-73	0	-2566	-802	-6247	2755	5673	1824	-8862	-21426	6358	2358	-13677	-4015	5382	5759	-9662	49
1.170833	-22	51	88	-53	-107	-22	17	-8	-16	9	-67	-60	-90	-13	-26	-57	-98	39	-80	-30	-100	-17	-97	-69	-58	2	-98	-9	-69	-67	-145	-75	11	-2531	-687	-5731	2766	5963	2230	-8342	-21354	6469	2799	-13470	-4573	5325	5878	-9385	103
1.171667	-21	43	88	-57	-108	-33	17	-14	0	5	-70	-63	-93	-15	-50	-58	-98	34	-84	-33	-103	-23	-101	-70	-61	1	-96	-14	-68	-68	-145	-75	-10	-2494	-584	-5232	2844	6210	2673	-7829	-20954	6524	3244	-13218	-5077	5206	5951	-9133	101
1.172500	-24	43	86	-59	-115	-36	12	-14	-16	4	-73	-65	-99	-19	-28	-60	-98	33	-86	-33	-105	-24	-102	-70	-63	-1	-100	-16	-74	-74	-148	-76	-76	-2446	-490	-4731	3134	6403	3153	-7326	-20347	6532	3687	-12913	-5235	5021	5974	-8908	120
1.173333	-29	41	86	-60	-114	-36	11	-15	-23	2	-75	-66	-99	-21	-28	-61	-105	26	-88	-38	-114	-27	-103	-73	-72	-6	-100	-14	-77	-76	-148	-78	-95	-2401	-403	-4237	3044	6546	3657	-6839	-19363	6488	4133	-12549	-6136	4780	5945	-8711	-39
1.174167	-25	39	82	-58	-112	-36	8	-14	-23	0	-75	-70	-100	-18	-34	-61	-102	32	-86	-32	-103	-23	-103	-68	-63	-3	-100	-6	-74	-72	-149	-76	-72	-2340	-314	-3750	2507	6636	4186	-6356	-18411	6407	4563	-12127	-6482	4490	5875	-8541	67
1.175000	-28	40	84	-58	-110	-34	12	-14	-48	4	-70	-64	-99	-18	-32	-60	-103	30	-87	-50	-108	-21	-101	-72	-64	0	-97	-14	-72	-68	-145	-76	-46	-2243	-228	-3281	2995	6667	4725	-5900	-17572	6274	4980	-11644	-5100	4147	5753	-8399	46
1.175833	-25	45	87	-57	-109	-33	16	-12	-21	5	-72	-62	-96	-15	-27	-58	-101	35	-84	-32	-107	-16	-97	-70	-65	-4	-95	-14	-72	-80	-144	-74	-50	-2159	-134	-2832	2993	6634	5269	-5465	-17756	6098	5364	-11101	-4452	3756	5586	-8283	33
1.176667	-21	43	87	-58	-107	-34	16	-11	-18	5	-68	-63	-96	-18	-29	-59	-99	36	-86	-28	-108	-22	-98	-68	-64	1	-98	-14	-72	-69	-146	-76	-103	-2046	-35	-2412	2286	6533	5806	-5053	-16781	5879	5718	-10499	-4390	3322	5378	-8199	218
1.177500	-23	44	86	-56	-110	-32	8	-11	-17	7	-69	-60	-95	-15	-28	-57	-99	34	-82	-32	-104	-22	-98	-69	-64	0	-95	-11	-74	-67	-143	-72	-112	-1918	85	-2028	1803	6369	6329	-4662	-15602	5619	6036	-9833	-3782	2849	5138	-8131	311
1.178333	-23	43	89	-55	-107	-30	16	-11	-17	6	-70	-39	-96	-18	-29	-59	-100	34	-82	-29	-105	-19	-97	-70	-62	1	-95	-13	-72	-69	-144	-74	-93	-1763	217	-1696	1610	6117	6832	-4300	-14290	5324	6312	-9125	-2459	2343	4861	-8088	373
1.179167	-27	42	89	-58	-109	-32	13	-13	-23	5	-69	-60	-95	-15	-29	-60	-104	34	-86	-28	-109	-21	-100	-70	-59	-1	-94	-12	-69	-68	-150	-77	-63	-1590	370	-1418	1134	5832	7304	-3960	-12994	4988	6540	-8327	-1086	1810	4559	-8060	365
1.180000	-27	43	87	-57	-111	-33	11	-14	-21	7	-75	-61	-96	-14	-32	-58	-100	35	-82	-22	-107	-19	-99	-68	-63	-3	-97	-12	-72	-68	-144	-76	2	-1390	556	-1190	819	5467	7737	-3644	-12091	4622	6716	-7492	386	1256	4241	-8049	398
1.180833	-28	42	86	-59	-111	-36	9	-17	-18	7	-72	-65	-97	-16	-30	-63	-103	34	-86	-17	-105	-23	-101	-69	-65	-6	-97	-13	-73	-70	-146	-76	-19	-1169	753	-1031	1121	5041	8125	-3350	-10763	4218	6841	-6609	2432	681	3910	-8081	437
1.181667	-26	43	88	-58	-114	-35	8	-22	-23	6	-74	-66	-101	-17	-30	-59	-104	36	-93	-31	-109	-22	-100	-75	-67	-7	-100	-16	-75	-70	-151	-77	-127	-920	983	-947	610	4550	8460	-3081	-8933	3781	6900	-5691	2572	95	3568	-8061	397
1.182500	-26	42	87	-60	-113	-32	8	-15	-21	8	-74	-65	-98	-15	-30	-61	-97	37	-85	-31	-104	-18	-97	-68	-60	0	-97	-16	-73	-68	-147	-76	-170	-643	1239	-925	-1110	4009	8743	-2831	-8951	3320	6906	-4720	1742	-501	3222	-8073	500
1.183333	-25	46	89	-59	-112	-34	12	-13	-21	8	-72	-62	-95	-13	-25	-60	-102	44	-80	-32	-108	-22	-98	-67	-63	-1	-92	-13	-73	-67	-147	-75	-152	-345	1507	-975	-23	3415	8959	-2604	-7724	2823	6851	-3732	3332	-1099	2876	-8092	371
1.184167	-25	38	95	-57	-108	-30	11	-12	-18	9	-68	-64	-97	-12	-25	-58	-102	38	-82	-32	-107	-18	-99	-51	-61	0	-100	-15	-73	-68	-145	-57	-117	-32	1792	-1093	-56	2777	9104	-2395	-6180	2293	6738	-2729	3460	-1699	2539	-8144	407
1.185000	-23	43	90	-58	-108	-33	13	-15	-15	8	-68	-62	-95	-11	-26	-67	-98	39	-83	-30	-107	-21	-98	-67	-62	0	-95	-12	-72	-69	-149	-75	-64	298	2086	-1289	-251	2088	9184	-2205	-4471	1745	6570	-1718	3448	-2290	2199	-8124	450
1.185833	-23	44	76	-55	-107	-32	13	-12	-21	6	-73	-63	-96	-12	-26	-59	-101	38	-85	-28	-108	-21	-98	-69	-65	-3	-100	-11	-72	-66	-149	-73	3	647	2382	-1534	-238	1361	9198	-2033	-2060	1160	6338	-714	3732	-2882	1878	-8133	346
1.186667	-28	40	86	-56	-110	-32	11	-13	-24	6	-73	-63	-97	-13	-28	-62	-103	36	-82	-26	-108	-21	-97	-68	-64	-1	-97	-13	-73	-67	-148	-76	11	1006	2678	-1842	-385	598	9141	-1875	797	554	6062	277	3315	-3467	1555	-8128	233
1.187500	-26	44	88	-62	-110	-31	11	-10	-9	6	-70	-61	-97	-11	-27	-56	-100	37	-82	-29	-105	-23	-99	-69	-63	1	-98	-12	-73	-70	-147	-74	-34	1376	2961	-2194	-1371	-193	9015	-1732	3012	-83	5738	1250	2355	-4045	1240	-8108	446
1.188333	-22	43	88	-56	-108	-29	13	-12	-19	8	-68	-60	-96	-13	-27	-63	-100	41	-82	-29	-91	-21	-99	-64	-64	0	-96	-11	-74	-68	-151	-74	-18	1742	3228	-2585	-648	-1011	8825	-1592	6047	-751	5367	2211	3222	-4621	943	-8072	366
1.189167	-24	45	85	-57	-113	-31	9	-31	-18	5	-73	-62	-96	-14	-29	-59	-100	38	-83	-28	-107	-23	-100	-62	-64	0	-98	-12	-72	-69	-158	-74	30	2107	3470	-3000	7	-1861	8576	-1463	8837	-1442	4959	3082	3702	-5184	627	-8011	108
1.190000	-23	44	89	-57	-108	-33	11	-12	-19	10	-74	-66	-97	-16	-29	-63	-97	36	-83	-22	-107	-25	-101	-67	-63	-1	-98	-15	-74	-70	-148	-75	-13	2467	3688	-3437	-262	-2730	8267	-1342	11379	-2161	4489	3919	3223	-5741	327	-7928	164
1.190833	-28	41	77	-60	-111	-34	8	-13	-18	5	-74	-63	-97	-18	-28	-60	-100	37	-81	-29	-114	-22	-99	-67	-61	2	-97	-13	-75	-83	-144	-72	-45	2823	3871	-3884	-557	-3609	7910	-1222	13675	-2895	4049	4705	2860	-6288	27	-7813	185
1.191667	-25	42	88	-60	-70	-30	53	-14	-19	6	-72	-65	-96	-13	-29	-58	-99	35	-81	-31	-104	-25	-101	-69	-64	-1	-97	-15	-73	-69	-147	-74	-10	3164	4026	-4328	-498	-4503	7492	-1110	15583	-3652	3558	5409	3081	-6837	-272	-7662	157
1.192500	-25	39	86	-60	-112	-32	12	-15	-21	3	-74	-68	-98	-19	-32	-63	-104	35	-83	-76	-109	-27	-102	-68	-64	0	-102	-17	-77	-79	-151	-78	-15	3485	4147	-4759	-590	-5404	7065	-999	17775	-4418	3054	6044	3305	-7386	-569	-7477	25
1.193333	-27	47	86	-61	-115	-35	9	-15	-21	6	-76	-76	-97	-17	-30	-61	-101	33	-85	-35	-105	-26	-103	-69	-64	-3	-102	-16	-74	-73	-149	-74	-22	3785	4236	-5165	-877	-6304	6597	-891	20329	-5201	2543	6596	3273	-7930	-860	-7256	4
1.194167	-25	43	88	-63	-111	-33	12	-13	-19	5	-75	-68	-97	-18	-31	-63	-98	34	-91	-34	-107	-25	-101	-67	-64	-3	-100	-16	-73	-73	-146	-75	-6	4067	4296	-5535	-585	-7193	6098	-780	22712	-5989	2063	7061	3709	-8469	-1137	-6988	49
1.195000	-24	41	85	-60	-108	-30	12	-18	-17	5	-77	-66	-92	-16	-28	-60	-98	33	-86	-34	-103	-24	-99	-66	-61	-3	-117	-14	-70	-73	-146	-73	-17	4323	4332	-5866	-422	-8077	5583	-677	24566	-6772	1534	7434	3884	-9008	-1404	-6676	30
1.195833	-23	44	90	-58	-110	-31	15	-15	-21	4	-74	-63	-94	-15	-28	-61	-99	53	-83	-32	-104	-22	-114	-66	-63	-4	-98	-14	-70	-69	-147	-73	34	4554	4348	-6154	-2211	-8945	5051	-574	23548	-7550	1040	7709	2411	-9542	-1658	-6317	131
1.196667	-26	37	87	-58	-108	-32	16	-15	-17	7	-73	-67	-93	-16	-29	-61	-101	33	-84	-30	-105	-23	-100	-72	-62	3	-97	-13	-69	-67	-147	-75	-1	4752	4345	-6390	-1680	-9784	4518	-481	22070	-8310	569	7892	3229	-10077	-1884	-5922	33
1.197500	-24	40	88	-55	-109	-31	12	-14	-17	7	-74	-65	-94	-16	-30	-61	-100	35	-83	-32	-103	-22	-104	-69	-66	-3	-98	-15	-77	-74	-148	-74	-68	4927	4327	-6561	-1592	-10593	3979	-393	21644	-9047	118	7975	2853	-10611	-2074	-5481	-62
1.198333	-24	40	86	-60	-109	-32	11	-17	-21	6	-75	-68	-96	-18	-26	-63	-99	32	-83	-36	-108	-26	-101	-68	-66	-5	-99	-15	-75	-74	-147	-77	-50	5069	4297	-6674	-1809	-11359	3440	-314	21745	-9772	-306	7960	2604	-11126	-2231	-5003	-50
1.199167	-30	34	84	-63	-119	-36	5	-18	-24	1	-78	-70	-102	-23	-31	-62	-101	28	-102	-17	-112	-28	-104	-72	-64	-4	-101	-14	-73	-76	-147	-75	-33	5184	4260	-6723	-1936	-12079	2900	-241	22104	-10447	-690	7857	2569	-11619	-2330	-4485	-78
1.200000	-27	36	85	-62	-113	-35	6	-14	-23	3	-73	-70	-101	-17	-29	-61	-103	33	-86	-38	-109	-23	-102	-70	-65	-6	-104	-10	-77	-74	-149	-78	-60	5266	4223	-6712	-1849	-12744	2359	-179	22356	-11080	-1033	7658	2312	-12084	-2369	-3941	-99
1.200833	-28	35	81	-63	-110	-35	7	-16	-21	3	-76	-67	-98	-22	-23	-60	-105	28	-87	-36	-109	-26	-105	-72	-68	-5	-98	-14	-76	-74	-149	-76	-83	5313	4183	-6637	-2725	-13347	1835	-133	21603	-11659	-1326	7385	1044	-12511	-2338	-3372	-59
1.201667	-26	37	84	-63	-115	-36	13	-18	-23	1	-77	-65	-99	-22	-29	-60	-102	32	-90	-34	-108	-25	-101	-72	-61	-6	-100	-13	-80	-73	-149	-75	-88	5332	4138	-6497	-2124	-13876	1314	-84	20894	-12177	-1573	7032	1413	-12884	-2230	-2782	-95
1.202500	-25	41	86	-59	-111	-31	12	-14	-16	6	-73	-66	-98	-27	-27	-58	-100	36	-84	-34	-103	-23	-100	-67	-62	1	-99	-12	-72	-67	-146	-73	-103	5314	4088	-6302	-1229	-14336	798	-52	19832	-12637	-1756	6602	1679	-13203	-2029	-2185	-233
1.203333	-23	43	87	-55	-107	-31	12	-16	-15	12	-73	-63	-93	-18	-28	-58	-97	35	-91	-33	-103	-24	-99	-68	-63	0	-98	-10	-73	-69	-146	-70	-76	5255	4030	-6067	-1217	-14723	280	-31	18819	-13036	-1884	6114	1195	-13451	-1740	-1589	-57
1.204167	-17	44	87	-58	-107	-30	12	-13	-17	6	-73	-62	-95	-17	-24	-55	-100	38	-87	-29	-102	-22	-100	-66	-58	0	-96	-9	-72	-68	-147	-72	-78	5165	3962	-5778	-1630	-15033	-234	-12	17663	-13352	-1950	5566	550	-13627	-1360	-1005	-100
1.205000	-21	25	86	-60	-107	-32	9	-14	-18	6	-74	-63	-94	-16	-26	-55	-101	37	-83	-30	-107	-22	-92	-68	-62	1	-96	-7	-65	-68	-146	-65	-162	5030	3871	-5458	-1761	-15264	-721	-4	15742	-13599	-1952	4972	106	-13709	-885	-434	-233
1.205833	-24	43	86	-60	-108	-33	9	-34	-17	4	-74	-67	-97	-17	-19	-60	-100	35	-85	-45	-103	-21	-103	-68	-64	-1	-99	-11	-74	-68	-148	-73	-193	4853	3758	-5106	-1551	-15403	-1217	4	13435	-13766	-1891	4340	-314	-13707	-320	112	-224
1.206667	-26	39	84	-63	-111	-32	9	-15	-18	3	-75	-67	-99	-19	-31	-58	-102	30	-91	-34	-108	-25	-104	-70	-64	13	-103	-12	-76	-72	-150	-74	-156	4636	3613	-4744	-1285	-15482	-1685	10	10759	-13857	-1758	3678	-418	-13607	343	628	-259
1.207500	-26	39	85	-62	-113	-32	5	-18	-24	1	-77	-68	-97	-17	-21	-57	-102	35	-87	-35	-108	-24	-101	-73	-64	-3	-101	-11	-74	-69	-150	-74	-188	4381	3444	-4359	-937	-15478	-2129	24	8346	-13866	-1562	2997	-45	-13408	1090	1130	-314
1.208333	-45	41	91	-57	-107	-35	9	-13	-16	7	-81	-66	-97	-18	-30	-60	-100	36	-86	-32	-104	-22	-100	-65	-62	19	-97	-10	-73	-68	-149	-72	-257	4087	3257	-3974	-367	-15395	-2545	44	7061	-13792	-1297	2297	140	-13126	1906	1549	-336
1.209167	-24	44	88	-60	-109	-33	10	-14	-17	5	-76	-65	-96	-13	-26	-58	-98	37	-86	-31	-78	-23	-102	-70	-63	1	-100	-11	-73	-68	-147	-72	-224	3750	2969	-3596	-1741	-15254	-2929	68	4500	-13650	-973	1594	-1782	-12757	2777	1940	-196
1.210000	-23	45	88	-57	-105	-32	22	-10	-16	5	-74	-65	-96	-16	-26	-57	-96	35	-84	-31	-102	-22	-99	-67	-57	2	-96	-8	-74	-70	-142	-72	-204	3378	2663	-3227	-1427	-15042	-3266	104	1382	-13428	-595	890	-1395	-12318	3692	2283	-208
1.210833	-22	42	90	-61	-109	-32	13	-10	-15	6	-76	-64	-93	-13	-24	-56	-98	39	-86	-32	-92	-22	-98	-67	-59	4	-97	-7	-69	-65	-144	-70	-205	2967	2304	-2868	-456	-14777	-3540	150	183	-13146	-160	195	-1478	-11806	4642	2576	-436
1.211667	-23	44	89	-58	-109	-31	12	-12	-17	5	-75	-65	-93	-16	-27	-58	-101	37	-86	-32	-105	-23	-98	-70	-63	0	-101	-13	-72	-67	-146	-58	-150	2519	1895	-2530	-301	-14468	-3786	200	-503	-12798	311	-496	-1665	-11248	5608	2813	-320
1.212500	-23	39	87	-63	-105	-34	12	-14	-18	2	-74	-67	-96	-17	-28	-61	-101	33	-88	-34	-108	-22	-103	-73	-66	-1	-99	-13	-75	-69	-148	-76	-126	2044	1435	-2221	-169	-14118	-3949	254	-896	-12392	821	-1169	-1840	-10645	6568	3000	-287
1.213333	-24	40	87	-61	-108	-35	11	-19	-21	2	-77	-67	-95	-23	-30	-59	-99	35	-85	-31	-107	-25	-102	-70	-65	0	-100	-14	-69	-69	-146	-76	-163	1551	936	-1934	135	-13731	-4041	321	-1235	-11935	1360	-1820	-2045	-10020	7503	3136	-328
1.214167	-22	41	92	-59	-108	-29	10	-15	-11	1	-73	-62	-91	-18	-31	-62	-101	34	-85	-33	-104	-28	-104	-74	-62	0	-100	-14	-72	-73	-150	-78	-200	1040	399	-1679	-654	-13324	-4048	394	-2152	-11433	1914	-2453	-3230	-9386	8397	3213	-314
1.215000	-23	41	89	-62	-108	-39	12	-16	-16	2	-73	-66	-97	-19	-30	-61	-99	33	-86	-33	-107	-26	-102	-55	-65	-1	-100	-15	-72	-70	-143	-78	-254	516	-170	-1451	-441	-12887	-3988	457	-3003	-10896	2468	-3079	-2940	-8753	9230	3266	-187
1.215833	-26	38	87	-62	-111	-38	10	-18	-7	4	-75	-70	-101	-21	-31	-61	-100	34	-98	-34	-104	-22	-101	-69	-62	0	-101	-17	-75	-70	-147	-76	-252	-16	-768	-1249	521	-12435	-3836	514	-3663	-10331	3004	-3631	-2189	-8138	9993	3265	-375
1.216667	-23	41	87	-65	-111	-34	11	-15	-15	6	-76	-66	-96	-18	-31	-61	-100	35	-86	-34	-105	-22	-100	-69	-59	1	-99	-15	-70	-70	-117	-74	-187	-537	-1379	-1079	448	-11982	-3609	556	-4531	-9752	3535	-4174	-2210	-7543	10671	3224	-324
1.217500	-22	42	87	-62	-108	-33	16	-15	-15	4	-76	-64	-93	-17	-30	-60	-98	33	-91	-30	-104	-23	-100	-73	-61	-3	-101	-15	-72	-72	-147	-75	-158	-1049	-1988	-932	-25	-11524	-3307	585	-5133	-9162	4026	-4691	-2757	-6986	11248	3141	-277
1.218333	-23	38	85	-60	-105	-31	13	-28	-19	6	-75	-64	-93	-16	-30	-60	-101	32	-86	-30	-103	-23	-101	-72	-63	-3	-98	-14	-73	-70	-147	-77	-136	-1545	-2594	-821	-144	-11072	-2938	573	-5818	-8559	4479	-5172	-2898	-6473	11714	3020	-250
1.219167	-23	36	85	-62	-109	-33	10	-16	-22	0	-77	-68	-95	-24	-29	-64	-102	34	-88	-33	-105	-25	-104	-74	-68	-9	-103	-15	-74	-75	-149	-79	-105	-2013	-3182	-730	-162	-10622	-2511	533	-6196	-7965	4868	-5619	-2783	-6003	12054	2870	-182
1.220000	-27	37	86	-61	-130	-35	13	-15	-23	3	-75	-68	-96	-19	-30	-67	-102	29	-88	-33	-104	-24	-99	-76	-65	-5	-99	-15	-76	-73	-151	-81	-88	-2453	-3743	-659	-180	-10171	-2029	455	-6343	-7379	5207	-6025	-2752	-5598	12267	2692	-212
1.220833	-25	40	86	-62	-111	-38	12	-18	-18	5	-76	-74	-98	-19	-30	-63	-101	32	-87	-32	-109	-25	-108	-70	-66	-4	-103	-14	-72	-72	-147	-76	-102	-2858	-4270	-615	-56	-9736	-1523	339	-6327	-6814	5485	-6395	-2443	-5237	12355	2498	-219
1.221667	-26	40	84	-43	-111	-34	11	-19	-19	3	-74	-68	-100	-19	-32	-62	-101	29	-86	-32	-104	-25	-104	-70	-61	-4	-101	0	-70	-74	-150	-77	-125	-3221	-4755	-596	370	-9298	-961	176	-5481	-6269	5667	-6723	-1663	-4926	12311	2294	-227
1.222500	-25	37	86	-62	-110	-35	12	-14	-16	5	-74	-68	-114	-18	-28	-62	-99	33	-95	-33	-100	-24	-99	-70	-62	-4	-101	-13	-73	-69	-147	-75	-43	-3538	-5191	-599	-650	-8866	-403	-47	-5434	-5748	5787	-7012	-3008	-4661	12138	2048	-191
1.223333	-24	41	85	-62	-111	-34	13	-15	-23	3	-93	-68	-100	-19	-30	-63	-101	30	-88	-34	-108	-24	-101	-74	-67	-7	-103	-14	-76	-77	-155	-78	-25	-3820	-5565	-629	-647	-8446	158	-310	-6686	-5262	5823	-7263	-2522	-4451	11837	1801	-16
1.224167	-29	36	82	-64	-114	-39	10	-18	-23	4	-78	-69	-109	-21	-12	-63	-107	29	-86	-35	-108	-25	-92	-73	-67	-1	-102	-14	-74	-70	-149	-77	-81	-4041	-5883	-678	281	-8052	712	-631	-6376	-4803	5795	-7445	-1704	-4273	11423	1550	-94
1.225000	-24	39	85	-62	-109	-32	12	-29	-14	3	-74	-66	-97	-17	-28	-58	-102	29	-84	-36	-105	-23	-100	-75	-63	-1	-73	-10	-73	-68	-147	-74	-38	-4214	-6139	-752	147	-7608	1245	-1002	-6230	-4381	5693	-7620	-1650	-4131	10911	1297	-49
1.225833	-24	42	84	-60	-112	-34	11	-15	-18	5	-75	-47	-98	-18	-30	-62	-102	33	-86	-34	-108	-26	-99	-69	-63	-1	-99	-9	-75	-73	-151	-76	28	-4351	-6337	-856	303	-7198	1745	-1417	-5754	-4001	5528	-7731	-1220	-4036	10299	1044	-64
1.226667	-32	39	85	-62	-113	-40	11	-16	-22	5	-70	-66	-95	-15	-28	-61	-103	32	-85	-36	-109	-24	-101	-68	-68	-22	-99	-12	-75	-68	-149	-74	26	-4419	-6468	-981	593	-6784	2209	-1882	-5090	-3659	5311	-7794	-551	-3954	9623	797	-60
1.227500	-26	42	86	-60	-114	-33	15	-16	-22	4	-74	-67	-98	-17	-29	-59	-90	32	-84	-35	-111	-25	-98	-67	-65	-1	-99	-14	-76	-68	-147	-74	20	-4449	-6547	-1130	115	-6367	2629	-2386	-5087	-3347	5047	-7813	-1187	-3898	8883	555	-27
1.228333	-26	45	86	-76	-109	-31	12	-14	-19	23	-72	-64	-97	-14	-28	-58	-100	35	-82	-35	-105	-22	-96	-46	-63	3	-95	-11	-72	-67	-144	-72	17	-4434	-6573	-1300	63	-5951	3006	-2923	-5057	-3070	4751	-7774	-545	-3859	8115	331	192
1.229167	-22	44	89	-59	-109	-29	15	-14	-18	5	-73	-64	-96	-13	-27	-57	-100	35	-82	-31	-105	-22	-95	-68	-65	0	-99	-7	-72	-66	-144	-72	16	-4381	-6545	-1487	998	-5533	3331	-3495	-4031	-2835	4432	-7690	845	-3831	7328	120	-127
1.230000	-24	45	90	-56	-107	-27	13	-10	-16	6	-72	-62	-94	-12	-27	-56	-100	35	-80	-30	-104	-21	-92	-66	-61	5	-95	4	-72	-65	-143	-78	3	-4286	-6472	-1695	1038	-5112	3610	-4087	-2746	-2624	4105	-7561	1158	-3828	6552	-78	-170
1.230833	-22	45	90	-56	-110	-31	29	-11	-17	6	-67	-63	-94	-3	-25	-55	-102	33	-81	-32	-103	-21	-96	-68	-62	3	-96	-9	-73	-64	-143	-72	-16	-4151	-6363	-1919	588	-4696	3841	-4699	-1387	-2444	3780	-7386	1125	-3828	5795	-254	88
1.231667	-21	42	90	-56	-109	-31	16	-12	-17	8	-69	-64	-98	-14	-31	-58	-99	36	-88	-31	-146	-22	-97	-68	-64	2	-97	-11	-73	-70	-128	-72	-41	-3988	-6225	-2154	477	-4285	4038	-5313	-372	-2296	3464	-7176	1721	-3842	5073	-413	119
1.232500	-29	43	86	-60	-114	-34	8	-17	-24	7	-74	-66	-90	-15	-34	-57	-103	33	-84	-34	-110	-25	-100	-68	-64	2	-99	-13	-73	-69	-151	-73	-59	-3791	-6053	-2382	418	-3881	4186	-5924	500	-2164	3177	-6916	2342	-3853	4424	-545	85
1.233333	-28	33	88	-59	-102	-30	9	-14	-22	5	-74	-65	-101	-17	-32	-59	-102	34	-83	-32	-108	-25	-99	-68	-61	2	-96	-12	-76	-72	-149	-75	-32	-3567	-5871	-2635	226	-3483	4313	-6527	1222	-2045	2926	-6617	2383	-3863	3850	-650	62
1.234167	-27	40	91	-59	-109	-30	12	-13	-21	-5	-72	-64	-97	-15	-28	-58	-102	33	-84	-31	-99	-22	-98	-68	-63	2	-97	-9	-73	-67	-147	-74	-41	-3318	-5648	-2870	101	-3096	4415	-7125	1668	-1940	2719	-6287	2326	-3873	3365	-734	101
1.235000	-5	41	89	-57	-109	-32	12	-13	-21	5	-73	-62	-98	-15	-28	-58	-100	35	-81	-26	-107	-22	-97	-67	-63	1	-97	-13	-61	-67	-148	-73	-67	-3045	-5427	-3100	845	-2733	4499	-7691	1942	-1849	2551	-5926	2846	-3883	2980	-784	63
1.235833	-24	44	90	-58	-111	-24	16	-11	-17	7	-91	-60	-93	-13	-27	-61	-99	34	-82	-31	-102	-17	-95	-68	-63	2	-96	-10	-70	-66	-146	-90	-77	-2760	-5195	-3311	654	-2391	4579	-8229	1414	-1758	2453	-5537	1651	-3887	2697	-832	44
1.236667	-19	43	90	-57	-111	-28	12	-12	-21	7	-70	-61	-94	-9	-26	-55	-101	37	-79	-27	-107	-18	-95	-68	-65	3	-94	-10	-70	-64	-146	-70	-88	-2449	-4956	-3509	17	-2077	4646	-8730	-1546	-1671	2409	-5136	722	-3884	2522	-847	188
1.237500	-23	47	91	-56	-109	-28	16	-9	-17	0	-73	-60	-93	-23	-29	-55	-97	36	-78	-22	-103	-19	-94	-64	-61	4	-92	-10	-70	-66	-147	-70	-127	-2131	-4720	-3691	723	-1797	4724	-9185	-3164	-1581	2424	-4710	1058	-3867	2452	-847	36
1.238333	-23	43	92	-57	-109	-31	15	-23	-21	6	-72	-61	-95	-12	-26	-52	-100	38	-80	-29	-107	-19	-97	-70	-59	3	-96	-10	-75	-65	-148	-72	-131	-1805	-4475	-3849	-270	-1557	4803	-9603	-4304	-1491	2495	-4285	184	-3856	2479	-824	26
1.239167	-26	44	91	-57	-111	-30	11	-11	-13	5	-73	-61	-98	-16	-29	-58	-102	29	-78	-32	-107	-23	-101	-69	-64	-1	-99	-13	-75	-73	-149	-75	-129	-1476	-4235	-3985	-748	-1349	4896	-9976	-4637	-1397	2624	-3858	-492	-3829	2596	-794	-98
1.240000	-25	34	87	-32	-110	-33	10	-15	-21	3	-74	-65	-97	-17	-30	-60	-100	29	-86	-35	-107	-25	-101	-70	-64	-1	-99	-13	-74	-76	-148	-77	-136	-1140	-3992	-4094	-415	-1186	5003	-10297	-4620	-1297	2808	-3427	-728	-3789	2788	-754	-121
1.240833	-29	36	84	-60	-115	-35	8	-16	-30	-1	-79	-68	-97	-17	-32	-61	-102	25	-84	-34	-107	-23	-100	-70	-67	-5	-99	-12	-70	-72	-150	-75	-122	-798	-3739	-4178	-344	-1062	5128	-10558	-5323	-1194	3041	-3027	-1771	-3730	3052	-707	-70
1.241667	-30	39	84	-62	-110	-32	11	-13	-21	4	-75	-65	-96	-16	-28	-60	-104	33	-88	-31	-107	-23	-99	-81	-65	-1	-97	-8	-74	-70	-147	-74	-148	-459	-3484	-4233	-615	-966	5278	-10769	-7364	-1078	3322	-2629	-2691	-3658	3356	-662	142
1.242500	-25	44	88	-57	-107	-30	16	-12	-21	3	-72	-62	-94	-15	-22	-58	-101	35	-88	-30	-104	-23	-97	-68	-62	0	-93	-8	-70	-67	-145	-72	-164	-117	-3219	-4264	70	-918	5440	-10930	-9419	-961	3632	-2257	-2214	-3578	3712	-621	37
1.243333	-23	42	91	-53	-110	-32	15	-11	-16	11	-73	-63	-94	-15	-27	-59	-102	37	-82	-28	-107	-19	-98	-67	-64	1	-95	-8	-70	-67	-144	-75	-158	209	-2950	-4253	174	-906	5618	-11034	-11858	-845	3976	-1919	-2174	-3489	4066	-590	-46
1.244167	-26	45	89	-57	-112	-27	12	-12	-17	7	-65	-60	-96	-13	-28	-60	-102	37	-82	-28	-98	-22	-99	-69	-63	2	-95	-9	-70	-67	-145	-74	-153	524	-2669	-4261	-531	-919	5812	-11092	-14242	-731	4336	-1614	-3410	-3391	4424	-570	84
1.245000	-23	46	91	-57	-105	-31	15	-12	-17	5	-72	-63	-96	-16	-27	-57	-118	35	-82	-28	-104	-19	-97	-69	-59	0	-95	-18	-70	-70	-144	-74	-99	825	-2369	-4230	-1062	-990	6021	-11101	-16945	-609	4707	-1349	-4559	-3294	4759	-572	94
1.245833	-21	44	91	-40	-109	-32	19	-12	-18	5	-73	-63	-95	-15	-30	-58	-100	36	-85	-30	-107	-22	-100	-68	-61	-1	-95	-9	-73	-66	-146	-73	-73	1108	-2060	-4189	-980	-1073	6240	-11075	-19609	-525	5083	-1128	-5144	-3191	5066	-597	137
1.246667	-24	47	89	-57	-112	-31	13	-13	-17	5	-73	-61	-95	-12	-26	-58	-97	38	-79	-30	-105	-21	-98	-69	-63	-3	-96	-10	-73	-66	-144	-75	-61	1372	-1724	-4127	-1097	-1185	6467	-11004	-21792	-440	5448	-952	-5943	-3090	5326	-647	155
1.247500	-26	43	86	-59	-109	-33	13	-15	-15	5	-70	-65	-97	-16	-26	-59	-100	35	-84	-33	-104	-22	-100	-69	-60	0	-97	-11	-73	-68	-145	-75	-65	1614	-1387	-4059	-993	-1313	6693	-10902	-23375	-367	5802	-818	-6580	-2995	5532	-723	185
1.248333	-22	57	87	-58	-103	-32	16	-16	-21	9	-72	-65	-96	-15	-28	-59	-102	35	-87	-30	-103	-24	-101	-68	-63	-4	-99	-10	-73	-68	-148	-77	-81	1853	-1022	-3974	-516	-1462	6914	-10775	-23768	-323	6135	-735	-6501	-2914	5673	-836	166
1.249167	-25	43	82	-60	-109	-33	10	-15	-19	1	-78	-66	-98	-17	-29	-61	-99	34	-85	-28	-104	-24	-101	-69	-62	-1	-96	-10	-73	-70	-147	-77	-138	2015	-648	-3885	-1109	-1626	7135	-10621	-23204	-290	6443	-692	-7816	-2845	5745	-976	85
1.250000	-21	44	87	-58	-105	-34	8	-14	-17	5	-69	-62	-93	-14	-26	-61	-97	35	-83	-33	-107	-18	-103	-68	-69	1	-95	-9	-86	-66	-147	-74	-111	2173	-259	-3794	-2324	-1800	7343	-10454	-24376	-285	6706	-694	-9683	-2791	5752	-1149	287
1.250833	-19	47	86	-56	-105	-31	17	-13	-15	5	-68	-62	-84	-15	-25	-57	-97	37	-81	-28	-104	-17	-99	-69	-61	3	-97	-10	-73	-63	-146	-73	-65	2297	141	-3699	-996	-1979	7545	-10260	-24104	-307	6929	-736	-8446	-2760	5682	-1352	231
1.251667	-22	46	88	-56	-110	-31	15	-14	-16	5	-68	-61	-92	-12	-27	-57	-95	30	-82	-31	-105	-33	-102	-68	-64	2	-96	-10	-87	-69	-145	-75	-12	2389	546	-3612	-1065	-2170	7726	-10086	-22809	-361	7099	-816	-7435	-2751	5546	-1595	230
1.252500	-28	40	85	-61	-110	-32	13	-16	-25	4	-74	-66	-96	-18	-30	-62	-105	34	-85	-40	-105	-22	-102	-74	-66	-3	-101	-13	-74	-69	-150	-78	-27	2451	958	-3529	-736	-2357	7896	-9897	-20813	-444	7217	-927	-6226	-2768	5342	-1870	192
1.253333	-28	38	81	-61	-113	-35	12	-15	-23	3	-75	-67	-99	-15	-30	-61	-103	32	-88	-34	-110	-23	-101	-74	-64	0	-102	-14	-77	-70	-149	-77	2	2489	1368	-3454	-279	-2542	8035	-9703	-18587	-549	7283	-1056	-5150	-2802	5080	-2172	125
1.254167	-25	43	88	-60	-109	-31	13	-16	-17	6	-73	-78	-93	-14	-28	-62	-100	35	-84	-27	-104	-19	-101	-73	-64	0	-100	-10	-70	-69	-145	-76	-5	2506	1791	-3389	-240	-2726	8153	-9505	-16438	-683	7289	-1202	-4692	-2864	4763	-2508	142
1.255000	-26	6	81	-59	-108	-31	13	-15	-17	5	-70	-65	-95	-13	-28	-60	-105	34	-84	-31	-105	-21	-101	-70	-63	1	-97	-9	-74	-69	-147	-77	-147	2498	2207	-3342	-994	-2905	8250	-9320	-14413	-857	7233	-1360	-4737	-2954	4395	-2873	283
1.255833	-27	46	86	-58	-110	-33	13	-15	-22	6	-69	-62	-97	-13	-26	-60	-97	36	-84	-33	-107	-19	-101	-70	-59	1	-98	-7	-70	-60	-148	-77	-288	2475	2620	-3316	-297	-3076	8317	-9128	-11378	-1024	7117	-1520	-3228	-3067	3992	-3261	224
1.256667	-27	42	88	-59	-109	-31	15	-15	-19	8	-70	-65	-98	-18	-30	-62	-102	38	-84	-17	-107	-21	-103	-69	-63	2	-99	-12	-77	-72	-165	-76	-272	2439	3029	-3316	253	-3236	8360	-8941	-7464	-1216	6941	-1676	-1781	-3205	3547	-3683	177
1.257500	-25	41	85	-63	-114	-38	12	-16	-16	5	-72	-85	-98	-16	-29	-60	-103	36	-83	-31	-111	-23	-99	-67	-63	3	-97	-10	-73	-68	-149	-74	-258	2405	3435	-3335	388	-3383	8378	-8760	-2009	-1429	6709	-1822	-838	-3357	3085	-4127	335
1.258333	-25	44	85	-57	-110	-34	32	-13	-18	6	-74	-64	-98	-13	-28	-59	-100	36	-80	-38	-107	-18	-98	-68	-61	1	-101	-13	-70	-68	-147	-75	-234	2368	3829	-3381	489	-3513	8364	-8579	3220	-1661	6417	-1961	175	-3531	2604	-4598	225
1.259167	-22	42	86	-60	-112	-33	10	-12	-18	6	-72	-64	-97	-15	-27	-59	-102	33	-84	-32	-105	-18	-99	-69	-62	2	-99	-12	-73	-69	-147	-77	-177	2336	4215	-3454	1206	-3631	8323	-8400	7285	-1894	6076	-2071	1391	-3718	2095	-5098	146
1.260000	-26	45	87	-63	-111	-31	10	-15	-21	7	-74	-63	-95	-15	-25	-59	-100	35	-85	-32	-108	-22	-99	-68	-73	-1	-102	-13	-73	-64	-147	-76	-153	2319	4602	-3550	2176	-3736	8257	-8224	10192	-2134	5686	-2164	1378	-3917	1590	-5624	118
1.260833	-27	45	75	-59	-111	-34	9	-14	-17	37	-74	-64	-97	-16	-30	-61	-99	33	-85	-33	-107	-19	-98	-69	-63	-1	-99	-13	-74	-70	-148	-77	-103	2313	4979	-3668	2472	-3828	8163	-8052	11322	-2369	5251	-2234	576	-4117	1081	-6177	-33
1.261667	-24	44	87	-59	-108	-32	12	-13	-16	7	-72	-62	-96	-15	-29	-61	-100	34	-83	-32	-107	-22	-100	-67	-64	-1	-97	-11	-73	-67	-144	-72	-72	2338	5352	-3803	2803	-3909	8035	-7887	11903	-2595	4779	-2284	671	-4321	575	-6757	-75
1.262500	-24	45	87	-55	-108	-28	18	-11	-17	-8	-70	-62	-95	-13	-28	-55	-99	11	-78	-27	-103	-18	-95	-65	-63	3	-96	-11	-74	-67	-143	-70	-47	2380	5713	-3948	2918	-3978	7883	-7727	12581	-2812	4259	-2315	1189	-4527	71	-7372	-109
1.263333	-21	46	91	-57	-105	-31	15	-5	-15	9	-70	-63	-96	-15	-28	-56	-96	37	-83	-30	-105	-21	-98	-66	-61	1	-96	-7	-73	-65	-143	-70	-83	2449	6066	-4105	1796	-4047	7700	-7579	10527	-3020	3738	-2331	1314	-4731	-424	-8017	-66
1.264167	-23	46	91	-57	-108	-30	11	-18	-16	8	-74	-62	-96	-13	-4	-67	-98	38	-82	-28	-105	-21	-98	-65	-60	0	-99	-11	-70	-66	-148	-72	-137	2535	6386	-4268	2717	-4118	7482	-7450	8396	-3217	3184	-2341	3694	-4932	-908	-8699	-164
1.265000	-24	46	90	-57	-110	-30	12	-11	-17	7	-73	-62	-95	-15	-30	-59	-101	33	-83	-21	-107	-22	-99	-66	-61	0	-96	-11	-75	-68	-141	-75	-155	2648	6735	-4435	2368	-4194	7230	-7341	6757	-3395	2602	-2351	4904	-5130	-1381	-9413	-129
1.265833	-26	44	88	-60	-113	-34	10	-15	-24	3	-75	-66	-98	-16	-35	-61	-103	36	-83	-30	-105	-23	-100	-69	-64	-3	-97	-10	-76	-69	-144	-73	-109	2780	7060	-4604	1693	-4272	6964	-7252	5125	-3562	2013	-2361	6942	-5327	-1835	-10156	-42
1.266667	-24	50	89	-57	-112	-31	13	-11	-18	6	-74	-67	-97	-14	-33	-59	-102	36	-83	-30	-102	-22	-103	-69	-62	-8	-95	-13	-74	-69	-146	-76	-113	2928	7370	-4781	1535	-4375	6659	-7190	3754	-3714	1421	-2380	9161	-5526	-2281	-10943	-115
1.267500	-27	43	91	-59	-114	-34	15	-12	-15	6	-80	-59	-96	-16	-27	-22	-102	34	-83	-31	-108	-24	-101	-69	-64	-3	-99	-11	-74	-67	-143	-70	-129	3093	7668	-4973	1670	-4492	6334	-7159	2547	-3860	849	-2424	11059	-5729	-2699	-11759	-104
1.268333	-24	43	85	-59	-109	-33	16	-13	-21	4	-72	-65	-97	-13	-29	-62	-99	36	-82	-28	-105	-19	-96	-70	-64	0	-97	-10	-76	-68	-148	-73	-111	3267	7952	-5191	724	-4635	5972	-7162	1132	-4002	240	-2495	11814	-5952	-3110	-12602	198
1.269167	-18	44	90	-58	-109	-13	13	-9	-17	6	-72	-62	-95	-14	-29	-58	-101	39	-83	-32	-104	-22	-99	-67	-61	1	-95	-9	-72	-69	-146	-70	-33	3440	8223	-5447	1234	-4802	5589	-7200	552	-4149	-336	-2607	14212	-6184	-3490	-13476	549
1.270000	-28	-6	89	-53	-109	-33	17	-11	-15	5	-70	-63	-96	-13	-25	-58	-100	37	-81	-41	-104	-23	-97	-67	-61	0	-96	-14	-74	-68	-144	-72	-51	3615	8489	-5753	1867	-5004	5183	-7281	525	-4305	-895	-2763	16363	-6443	-3852	-14382	264
1.270833	-19	46	84	-53	-108	-26	17	-5	-15	7	-63	-60	-91	-11	-27	-57	-98	38	-84	-30	-104	-19	-96	-65	-58	2	-92	-10	-69	-66	-142	-72	-202	3779	8737	-6123	1274	-5241	4751	-7397	1562	-4475	-1434	-2969	16680	-6734	-4192	-15286	-358
1.271667	-22	45	90	-55	-107	-32	16	-11	-18	5	-74	-63	-94	-13	-28	-58	-98	40	-83	-45	-102	-22	-98	-70	-58	0	-94	-10	-69	-70	-146	-73	-300	3931	8969	-6567	317	-5519	4293	-7559	3093	-4676	-1955	-3233	15968	-7068	-4514	-16222	-566
1.272500	-22	41	84	-59	-112	-35	12	-13	-18	1	-75	-66	-96	-13	-30	-64	-101	30	-84	-36	-105	-25	-100	-72	-64	-3	-98	-13	-74	-75	-150	-77	-267	4068	9186	-7105	266	-5833	3818	-7754	3862	-4904	-2450	-3559	14770	-7446	-4822	-17161	-118
1.273333	-25	32	84	-62	-113	-40	12	-15	-21	0	-77	-66	-98	-16	-31	-62	-104	27	-86	-36	-109	-26	-102	-72	-66	-4	-99	-13	-74	-74	-150	-78	-321	4176	9381	-7707	208	-6188	3328	-7987	3595	-5174	-2919	-3954	12697	-7868	-5103	-18094	-516
1.274167	-28	38	84	-62	-112	-38	9	-15	-29	0	-66	-68	-99	-19	-31	-60	-103	32	-90	-35	-108	-25	-101	-68	-66	0	-98	-14	-77	-95	-149	-76	-558	4297	9565	-8409	-65	-6575	2822	-8248	2802	-5487	-3362	-4414	10154	-8343	-5358	-19012	-965
1.275000	-26	41	86	-61	-104	-33	11	-13	-19	4	-73	-63	-94	-6	-27	-60	-101	32	-85	-27	-109	-25	-99	-69	-61	0	-98	-11	-72	-70	-147	-76	-869	4383	9719	-9207	71	-7015	2295	-8536	2866	-5853	-3781	-4949	7631	-8861	-5596	-19909	-675
1.275833	-25	45	87	-60	-107	-35	13	-13	-23	5	-63	-63	-97	-14	-28	-60	-101	34	-84	-33	-104	-23	-97	-72	-62	1	-98	-12	-87	-70	-145	-87	-1266	4452	9847	-10086	288	-7493	1751	-8850	4839	-6274	-4180	-5540	4818	-9430	-5815	-20778	184
1.276667	-25	44	85	-59	-111	-34	16	-13	-16	5	-73	-65	-95	-12	-28	-48	-99	33	-84	-33	-107	-23	-97	-68	-62	2	-92	-11	-73	-69	-145	-76	-1150	4499	9947	-11033	-973	-8008	1195	-9171	6305	-6745	-4564	-6200	502	-10041	-6021	-21605	953
1.277500	-19	43	86	-59	-115	-31	13	-14	-18	6	-69	-63	-90	-14	-28	-60	-98	36	-82	-31	-102	-22	-99	-69	-61	2	-94	-12	-73	-67	-146	-69	-719	4533	10014	-12032	-152	-8557	616	-9508	8021	-7280	-4935	-6927	-974	-10696	-6212	-22391	1229
1.278333	-23	41	89	-56	-112	-33	12	-11	-17	5	-70	-64	-98	-16	-30	-60	-102	36	-95	-31	-108	-21	-98	-69	-61	3	-96	-12	-74	-68	-148	-77	-423	4554	10042	-13069	816	-9151	12	-9851	10980	-7870	-5283	-7726	-2504	-11390	-6394	-23123	1081
1.279167	-24	42	87	-62	-110	-30	9	-13	-17	8	-73	-64	-98	-15	-29	-60	-101	34	-82	-32	-108	-27	-100	-68	-64	1	-98	-12	-76	-69	-147	-75	-85	4568	10031	-14120	1059	-9784	-620	-10200	13251	-8517	-5683	-8572	-3555	-12104	-6572	-23794	681
1.280000	-26	43	42	-60	-111	-33	10	-13	-22	4	-75	-65	-101	-16	-29	-58	-102	32	-84	-31	-109	-24	-101	-90	-65	0	-100	-13	-75	-73	-150	-75	178	4571	9978	-15163	1188	-10445	-1285	-10533	15453	-9213	-6075	-9508	-3780	-12837	-6740	-24402	160
1.280833	-28	40	84	-64	-115	-34	8	-3	-40	3	-70	-64	-102	-17	-31	-61	-103	33	-87	-35	-109	-25	-101	-68	-62	1	-98	-1	-75	-73	-146	-77	217	4574	9876	-16180	1472	-11142	-1991	-10860	17592	-9943	-6481	-10413	-3019	-13576	-6916	-24941	284
1.281667	-25	40	86	-61	-112	-35	10	-18	-24	0	-75	-68	-98	-17	-31	-94	-104	26	-86	-33	-107	-27	-100	-72	-68	0	-101	-14	-75	-69	-151	-77	294	4579	9730	-17138	698	-11864	-2747	-11168	18353	-10705	-6921	-11392	-3130	-14313	-7096	-25415	763
1.282500	-29	36	84	-61	-114	-33	9	-16	-25	0	-75	-64	-98	-18	-32	-63	-79	32	-86	-32	-107	-21	-100	-66	-63	2	-98	-10	-74	-86	-150	-73	378	4584	9540	-18016	803	-12613	-3548	-11453	18273	-11479	-7396	-12399	-2025	-15040	-7290	-25819	661
1.283333	-25	41	87	-57	-110	-38	11	-15	-21	4	-73	-64	-96	-16	-29	-59	-101	35	-85	-31	-110	-24	-100	-70	-62	0	-105	-11	-73	-67	-147	-73	347	4596	9303	-18809	1765	-13378	-4413	-11716	18264	-12265	-7917	-13435	-405	-15750	-7504	-26155	185
1.284167	-25	43	90	-56	-110	-33	11	-16	-17	4	-76	-66	-99	-15	-27	-32	-99	34	-84	-32	-107	-23	-100	-68	-63	1	-98	-13	-70	-67	-148	-74	423	4609	8986	-19495	1645	-14164	-5339	-11948	18396	-13049	-8495	-14476	525	-16429	-7737	-26430	252
1.285000	-24	42	90	-59	-110	-32	11	-14	-15	5	-70	-66	-101	-15	-27	-59	-97	37	-85	-59	-109	-24	-100	-64	-64	0	-100	-12	-70	-68	-147	-73	621	4627	8706	-20066	849	-14948	-6335	-12156	18037	-13809	-9126	-15518	768	-17066	-7991	-26649	217
1.285833	-24	41	89	-59	-109	-34	18	-18	-15	6	-75	-67	-96	-19	-29	-60	-98	33	-87	-32	-103	-25	-99	-70	-59	-1	-96	-13	-74	-58	-146	-73	594	4651	8355	-20528	1015	-15735	-7382	-12328	16450	-14529	-9809	-16551	1462	-17661	-8273	-26793	249
1.286667	-25	37	85	-62	-108	-34	12	-15	-17	1	-74	-66	-94	-18	-28	-61	-98	37	-87	-34	-107	-24	-101	-72	-64	-1	-99	-13	-75	-69	-150	-73	459	4688	7976	-20880	1173	-16534	-8487	-12477	14562	-15189	-10549	-17557	2289	-18186	-8582	-26896	576
1.287500	-22	41	87	-57	-110	-32	16	-14	-15	2	-74	-62	-96	-13	-28	-62	-101	35	-84	-32	-105	-23	-101	-70	-64	0	-99	-13	-70	-69	-149	-75	415	4735	7588	-21129	783	-17289	-9637	-12595	12655	-15776	-11337	-18530	2689	-18641	-8920	-26933	717
1.288333	-27	42	87	-64	-108	-32	13	-15	-17	4	-73	-65	-94	-13	-28	-57	-98	33	-83	-30	-104	-23	-99	-73	-64	-4	-100	-12	-67	-69	-147	-76	348	4782	7191	-21291	749	-17998	-10821	-12683	10937	-16277	-12176	-19453	3498	-19013	-9283	-26918	580
1.289167	-23	40	90	-59	-108	-35	11	-18	-15	2	-47	-64	-93	-13	-30	-58	-97	35	-84	-34	-104	-21	-102	-74	-62	-3	-100	-11	-72	-67	-149	-64	228	4862	6801	-21384	1213	-18654	-12029	-12749	10067	-16676	-13055	-20316	4715	-19286	-9660	-26853	453
1.290000	-24	42	89	-61	-107	-34	11	-15	-21	6	-74	-66	-98	-17	-31	-60	-102	19	-85	-34	-107	-22	-102	-73	-63	-3	-99	-15	-74	-72	-150	-76	52	4916	6419	-21431	-60	-19240	-13240	-12791	8138	-16952	-13970	-21113	3618	-19452	-10058	-26735	443
1.290833	-30	49	88	-61	-113	-36	11	-18	-18	3	-74	-70	-94	-16	-31	-60	-96	34	-84	-34	-107	-23	-112	-68	-61	-3	-98	-14	-69	-64	-146	-73	-151	5003	6071	-21438	-421	-19747	-14426	-12811	4805	-17098	-14892	-21818	4132	-19501	-10463	-26560	468
1.291667	-22	40	88	-58	-107	-34	13	-14	-16	5	-69	-64	-101	-15	-32	-58	-100	40	-83	-33	-105	-22	-108	-69	-62	0	-100	-15	-75	-70	-150	-75	-284	5093	5748	-21443	215	-20148	-15562	-12825	3122	-17111	-15811	-22444	4849	-19436	-10880	-26337	404
1.292500	-26	34	86	-62	-111	-36	-5	-17	-22	2	-75	-67	-97	-16	-26	-58	-102	34	-90	-36	-107	-25	-104	-74	-65	-6	-103	-14	-73	-72	-149	-78	-400	5189	5476	-21460	-161	-20433	-16620	-12822	1628	-17006	-16715	-22976	4472	-19243	-11298	-26069	842
1.293333	-26	42	87	-61	-113	-36	9	-17	-23	2	-76	-65	-96	-16	-31	-61	-100	35	-84	-34	-102	-23	-103	-70	-61	-3	-102	-17	-73	-72	-150	-75	-474	5303	5269	-21501	-474	-20612	-17573	-12832	833	-16756	-17578	-23417	3985	-18929	-11710	-25762	711
1.294167	-25	38	87	-59	-107	-35	10	-15	-18	3	-76	-55	-94	-9	-32	-60	-101	35	-88	-32	-105	-21	-101	-68	-62	0	-101	-14	-72	-69	-147	-69	-486	5420	5121	-21592	-566	-20663	-18392	-12850	732	-16393	-18379	-23766	3909	-18502	-12113	-25416	391
1.295000	-24	44	89	-58	-108	-35	12	-14	-17	3	-75	-63	-94	-3	-26	-60	-98	35	-84	-32	-105	-23	-102	-70	-62	-1	-100	-12	-70	-72	-146	-74	-618	5546	5045	-21731	-1324	-20604	-19058	-12864	901	-15935	-19100	-24039	2506	-17973	-12504	-25046	251
1.295833	-25	43	90	-58	-109	-33	10	-13	-17	4	-95	-64	-95	-11	-29	-62	-99	36	-83	-32	-104	-22	-103	-69	-55	1	-99	-11	-75	-77	-145	-73	-564	5713	5042	-21940	-1709	-20417	-19535	-12907	1621	-15389	-19717	-24241	1918	-17355	-12882	-24663	349
1.296667	-25	43	89	-59	-110	-34	11	-12	-15	5	-73	-61	-107	-10	-29	-57	-98	37	-82	-29	-103	-9	-99	-69	-61	4	-98	-10	-73	-68	-145	-75	-398	5809	5126	-22218	-1237	-20134	-19807	-12982	3042	-14798	-20213	-24390	2206	-16660	-13246	-24275	544
1.297500	-21	43	92	-59	-105	-34	11	-10	-17	6	-70	-64	-97	-14	-29	-59	-99	35	-84	-31	-104	-19	-99	-67	-60	3	-97	-12	-75	-70	-161	-72	-378	5937	5285	-22565	-1085	-19760	-19859	-13095	3694	-14178	-20574	-24498	1431	-15916	-13595	-23897	713
1.298333	-19	44	89	-60	-112	-38	13	-13	-18	5	-74	-64	-98	-16	-31	-60	-102	33	-86	-36	-109	-23	-99	-70	-64	0	-101	-15	-55	-70	-147	-74	-205	6064	5516	-22971	-1485	-19316	-19687	-13268	4175	-13562	-20791	-24580	60	-15145	-13928	-23549	518
1.299167	-29	41	84	-62	-113	-35	7	-15	-24	3	-80	-66	-99	-13	-31	-62	-102	34	-87	-33	-107	-24	-100	-68	-64	4	-103	-15	-75	-70	-144	-74	116	6184	5822	-23427	-1855	-18819	-19278	-13475	4151	-12980	-20844	-24651	-986	-14369	-14236	-23233	315
1.300000	-25	39	86	-62	-111	-34	7	-15	-21	5	-77	-65	-100	-15	-35	-60	-101	32	-88	-31	-109	-24	-99	-65	-64	1	-99	-12	-78	-72	-146	-75	475	6286	6194	-23931	-1921	-18296	-18667	-13761	3857	-12461	-20732	-24744	-2220	-13619	-14530	-22967	155
1.300833	-26	42	86	-67	-111	-36	8	-13	-27	3	-77	-66	-95	-15	-29	-62	-104	32	-87	-30	-108	-23	-102	-59	-65	-3	-101	-11	-77	-72	-146	-75	622	6378	6618	-24468	-1910	-17782	-17851	-14128	3447	-12033	-20467	-24839	-3927	-12926	-14806	-22764	153
1.301667	-29	42	86	-61	-109	-35	10	-10	-22	4	-73	-64	-93	-14	-30	-61	-103	56	-85	-30	-108	-19	-99	-68	-65	1	-98	-10	-73	-70	-146	-76	705	6449	7090	-25020	-1877	-17303	-16873	-14583	2581	-11720	-20043	-24973	-5680	-12303	-15068	-22632	354
1.302500	-31	44	89	-59	-108	-33	12	-12	-19	8	-68	-63	-96	-9	-26	-58	-99	36	-81	-29	-103	-19	-97	-67	-63	4	-97	-8	-69	-68	-117	-74	1122	6493	7581	-25579	-1390	-16887	-15773	-15139	1942	-11550	-19486	-25166	-6660	-11781	-15318	-22574	315
1.303333	-25	46	99	-59	-110	-30	15	-10	-16	7	-69	-62	-95	-11	-28	-55	-100	40	-82	-41	-104	-17	-96	-66	-59	5	-97	-8	-75	-70	-160	-73	1761	6506	8073	-26133	-1912	-16563	-14575	-15793	1209	-11534	-18800	-25414	-9203	-11383	-15550	-22595	165
1.304167	-22	47	90	-59	-108	-28	15	-8	-15	12	-69	-61	-94	-9	-21	-52	-97	37	-80	-29	-107	-17	-94	-65	-59	6	-102	-7	-70	-68	-141	-70	1916	6488	8551	-26664	-2481	-16357	-13339	-16569	-1215	-11674	-18040	-25714	-11392	-11115	-15765	-22701	193
1.305000	-22	45	90	-55	-108	-30	13	-11	-17	11	-72	-65	-93	-13	-27	-57	-98	37	-78	-28	-104	-18	-95	-65	-61	2	-98	-7	-73	-67	-145	-73	1468	6431	8982	-27168	-1483	-16278	-12100	-17463	-2492	-11980	-17209	-26074	-11670	-10994	-15972	-22887	-41
1.305833	-25	44	84	-59	-116	-33	17	-13	-18	5	-70	-66	-100	-14	-26	-59	-102	36	-83	-31	-108	-19	-98	-66	-59	4	-97	-10	-77	-69	-144	-75	1155	6334	9339	-27644	-1729	-16346	-10909	-18470	-4303	-12434	-16339	-26478	-12258	-11021	-16153	-23143	-81
1.306667	-27	49	87	-58	-109	-33	11	-16	-23	4	-72	-68	-104	-16	-30	-60	-104	30	-82	-33	-108	-23	-99	-73	-69	-1	-99	-9	-73	-70	-148	-80	1018	6194	9591	-28068	-1471	-16561	-9816	-19582	-5894	-13025	-15479	-26932	-12238	-11197	-16326	-23469	-65
1.307500	-27	41	82	-63	-115	-34	12	-17	-24	1	-70	-68	-109	-18	-32	-64	-105	35	-82	-32	-110	-22	-99	-70	-66	1	-98	-9	-70	-70	-148	-77	847	6019	9695	-28443	-1150	-16914	-8851	-20776	-7053	-13707	-14658	-27407	-11685	-11512	-16479	-23844	38
1.308333	-28	46	87	-58	-111	-32	13	-14	-22	5	-69	-65	-97	-23	-28	-60	-103	37	-82	-33	-107	-23	-101	-70	-63	2	-99	-8	-73	-72	-147	-75	739	5803	9613	-28775	-1414	-17391	-8068	-22044	-7998	-14476	-13915	-27898	-11756	-11953	-16615	-24253	-35
1.309167	-23	24	87	-58	-107	-31	12	-12	-17	7	-68	-60	-98	-16	-27	-59	-100	38	-79	-31	-105	-21	-97	-68	-61	1	-96	-12	-72	-68	-145	-72	665	5544	9304	-29054	-1891	-17970	-7435	-23372	-8923	-15283	-13295	-28379	-11375	-12496	-16736	-24688	55
1.310000	-21	43	89	-60	-110	-31	17	-13	-16	8	-69	-66	-108	-13	-25	-60	-100	37	-84	-31	-109	-21	-98	-65	-62	4	-99	-8	-72	-66	-142	-70	561	5246	8736	-29284	-902	-18657	-7031	-24723	-9400	-16092	-12824	-28833	-9395	-13124	-16827	-25129	-305
1.310833	-23	44	87	-59	-108	-27	13	-13	-16	9	-66	-64	-94	-13	-25	-58	-99	39	-83	-29	-105	-18	-98	-70	-63	1	-97	-8	-69	-67	-142	-73	273	4903	7880	-29471	-269	-19371	-6822	-26071	-9835	-16865	-12527	-29241	-7751	-13817	-16927	-25568	-969
1.311667	-22	41	87	-58	-109	-30	18	-13	-17	8	-67	-41	-81	-13	-26	-60	-101	35	-85	-30	-107	-19	-98	-66	-62	0	-96	-9	-72	-68	-146	-75	113	4537	6712	-29620	-590	-20120	-6831	-27383	-9250	-17568	-12417	-29592	-6778	-14541	-16999	-25985	-1421
1.312500	-22	40	86	-41	-108	-31	15	-15	-22	7	-69	-64	-96	12	-28	-61	-100	36	-82	-32	-107	-21	-101	-72	-67	-1	-100	-11	-73	-70	-145	-78	246	4160	5234	-29729	-851	-20853	-7021	-28634	-8706	-18177	-12514	-29870	-5632	-15303	-17056	-26367	-1685
1.313333	-27	43	114	-58	-111	-30	17	-15	-21	9	-70	-63	-94	-16	-29	-61	-103	37	-82	-30	-104	-17	-99	-69	-69	0	-108	-11	-70	-69	-146	-75	240	3763	3452	-29827	-637	-21540	-7365	-29775	-8515	-18668	-12789	-30061	-4156	-16050	-17092	-26702	-1618
1.314167	-25	30	88	-58	-109	-33	13	-12	-16	8	-70	-57	-95	-12	-25	-59	-102	36	-81	-32	-108	-19	-102	-66	-62	2	-99	-5	-73	-68	-141	-74	385	3372	1385	-29904	-719	-22158	-7831	-30815	-8369	-19038	-13234	-30166	-2711	-16773	-17104	-26977	-2134
1.315000	-24	46	87	-59	-110	-31	12	-16	-18	6	-72	-67	-98	-16	-27	-59	-102	38	-83	-34	-108	-22	-102	-69	-63	-1	-101	-12	-76	-77	-149	-75	518	2997	-931	-29972	-746	-22682	-8386	-31719	-7832	-19283	-13820	-30185	-1375	-17468	-17100	-27201	-2887
1.315833	-27	38	82	-63	-113	-38	12	-15	-22	6	-73	-65	-95	-18	-27	-62	-101	37	-97	-32	-110	-21	-101	-68	-63	0	-97	-11	-79	-69	-148	-73	132	2654	-3467	-30041	-300	-23089	-8982	-32292	-6386	-19412	-14489	-30119	319	-18110	-17074	-27355	-3162
1.316667	-24	41	87	-59	-111	-32	18	-12	-17	6	-72	-63	-94	-12	-25	-59	-98	40	-83	-25	-107	-19	-99	-67	-64	0	-99	-10	-72	-66	-148	-74	-258	2361	-6149	-30115	-508	-23377	-9570	-32542	-4405	-19448	-15210	-29974	854	-18713	-17015	-27451	-2156
1.317500	-25	18	86	-57	-107	-30	17	-9	-1	6	-70	-62	-95	-13	-24	-59	-100	37	-81	-30	-107	-18	-98	-66	-65	0	-98	-10	-69	-65	-133	-73	-259	2124	-8897	-30210	-1423	-23539	-10105	-32630	-4300	-19405	-15921	-29763	820	-19269	-16932	-27482	-1345
1.318333	-24	42	87	-56	-109	-32	16	-15	-21	5	-73	-65	-96	-14	-25	-59	-99	37	-85	-33	-112	-21	-101	-70	-66	0	-102	-12	-74	-68	-147	-74	-218	1966	-11621	-30325	-207	-23573	-10553	-32682	-3298	-19325	-16572	-29500	2485	-19773	-16816	-27452	-1855
1.319167	-25	39	88	-61	-113	-35	3	-13	-19	3	-75	-66	-98	-17	-29	-60	-102	36	-84	-33	-110	-19	-101	-69	-66	-1	-101	-14	-73	-70	-150	-75	-406	1894	-14274	-30469	-290	-23488	-10873	-32700	-2344	-19224	-17099	-29200	2598	-20234	-16665	-27369	-1939
1.320000	-28	41	85	-64	-115	-38	10	-14	-21	3	-73	-68	-102	-18	-28	-60	-102	36	-79	-32	-112	-25	-102	-72	-63	0	-98	-13	-74	-70	-149	-76	-591	1914	-16716	-30638	-284	-23300	-11040	-32693	-1852	-19139	-17461	-28878	2913	-20650	-16466	-27223	-1421
1.320833	-30	37	84	-62	-110	-4	11	-14	-22	6	-75	-66	-98	-18	-28	-60	-99	33	-74	-34	-108	-21	-101	-70	-65	-1	-101	-15	-77	-70	-150	-76	-495	2024	-18930	-30831	-277	-23016	-11017	-32714	-1867	-19093	-17608	-28558	3532	-21028	-16201	-27018	-1188
1.321667	-28	41	86	-61	-114	-35	13	-13	-21	-22	-76	-66	-102	-17	-28	-59	-103	36	-84	-32	-110	-24	-100	-70	-63	2	-98	-12	-74	-72	-145	-78	-547	2227	-20812	-31053	-407	-22668	-10811	-32700	-2143	-19098	-17506	-28244	3866	-21364	-15892	-26759	-1475
1.322500	-24	45	88	-44	-110	-32	13	-14	-19	3	-74	-65	-95	-16	-27	-57	-100	36	-82	-32	-104	-23	-101	-69	-63	7	-101	-10	-70	-69	-144	-75	-738	2524	-22273	-31289	-1080	-22269	-10410	-32718	-2996	-19175	-17141	-27961	3689	-21663	-15501	-26437	-1703
1.323333	-26	43	88	-59	-108	-36	11	-14	-18	4	-73	-64	-93	-18	-29	-62	-114	32	-86	-32	-109	-24	-101	-74	-65	0	-100	-13	-73	-72	-149	-76	-730	2874	-23284	-31547	-141	-21839	-9827	-32707	-3006	-19320	-16492	-27714	5003	-21926	-15041	-26062	-1695
1.324167	-3	40	88	-61	-113	-38	5	-18	-23	3	-76	-66	-100	-19	-28	-59	-101	32	-86	-40	-108	-23	-102	-73	-64	0	-98	-13	-74	-73	-145	-74	-649	3298	-23802	-31806	257	-21401	-9061	-32712	-2625	-19530	-15574	-27503	5977	-22145	-14490	-25619	-1689
1.325000	-25	42	88	-45	-110	-36	12	-17	-16	4	-77	-67	-98	1	-32	-59	-98	33	-85	-35	-105	-24	-102	-72	-60	0	-99	-26	-73	-72	-146	-75	-572	3767	-23812	-32062	-169	-20969	-8148	-32660	-1824	-19798	-14406	-27341	6114	-22318	-13859	-25113	-1775
1.325833	-25	44	87	-62	-110	-38	9	-15	-17	5	-74	-66	-97	-16	-30	-59	-97	36	-86	-36	-107	-25	-101	-90	-63	0	-99	-13	-74	-68	-144	-70	-550	4276	-23316	-32315	-557	-20554	-7111	-32441	-1430	-20091	-13017	-27220	6344	-22439	-13138	-24537	-1706
1.326667	-25	43	86	-59	-111	-33	11	-14	-19	3	-102	-67	-124	-16	-30	-58	-98	35	-87	-33	-105	-24	-102	-68	-62	0	-101	-14	-75	-70	-145	-74	-566	4804	-22342	-32528	-356	-20169	-5986	-32152	-1424	-20402	-11459	-27133	6604	-22511	-12330	-23889	-1386
1.327500	-21	41	87	-63	-107	-34	13	-15	-18	4	-75	-66	-95	-16	-28	-60	-100	32	-87	-30	-108	-24	-102	-70	-62	0	-97	-12	-73	-69	-149	-75	-518	5351	-20953	-32667	1	-19821	-4814	-31835	-1566	-20684	-9767	-27067	6350	-22531	-11444	-23180	-1240
1.328333	-25	41	86	-56	-107	-35	13	-15	-21	3	-78	-66	-93	-16	-28	-60	-98	32	-84	-32	-102	-22	-101	-69	-64	-1	-96	-10	-70	-67	-144	-73	-458	5901	-19228	-32718	99	-19507	-3621	-31515	-1900	-20924	-8006	-27010	6351	-22489	-10493	-22407	-1332
1.329167	-26	38	88	-57	-110	-32	12	-13	-21	5	-74	-63	-95	-15	-30	-59	-101	44	-83	-33	-102	-22	-100	-70	-65	4	-97	-11	-69	-70	-144	-74	-428	6450	-17262	-32726	350	-19226	-2446	-31203	-1908	-21087	-6236	-26939	7080	-22386	-9495	-21569	-1715
1.330000	-21	42	90	-53	-107	-33	12	-14	-19	6	-75	-62	-121	-13	-28	-60	-95	38	-81	-32	-99	-19	-100	-69	-60	0	-96	-9	-69	-68	-144	-70	-342	7032	-15144	-32755	578	-18972	-1326	-30894	-1541	-21154	-4531	-26838	7078	-22251	-8457	-20699	-1825
1.330833	-23	43	90	-56	-108	-32	12	-12	-15	8	-69	-63	-94	-16	-28	-57	-97	36	-78	-33	-105	-23	-101	-67	-61	4	-96	-12	-70	-68	-146	-72	-309	7587	-12988	-32743	-658	-18746	-292	-30593	-3225	-21094	-2945	-26693	5551	-22068	-7411	-19785	-1144
1.331667	-24	44	88	-59	-110	-38	11	-16	-18	2	-72	-66	-97	-18	-31	-61	-101	33	-84	-34	-109	-26	-104	-70	-61	-3	-99	-14	-75	-73	-148	-66	-375	8176	-10916	-32767	250	-18539	613	-30304	-4598	-20916	-1534	-26481	6441	-21849	-6364	-18845	-877
1.332500	-28	37	82	-61	-116	-38	6	-19	-18	1	-74	-70	-102	-22	-33	-63	-103	32	-87	-39	-111	-29	-105	-70	-65	-4	-101	-18	-80	-74	-148	-75	-410	8799	-9030	-32669	227	-18326	1396	-30007	-5425	-20600	-333	-26182	5971	-21603	-5348	-17890	-495
1.333333	-27	39	84	-59	-113	-36	10	-11	-18	4	-73	-66	-97	-18	-32	-62	-100	33	-94	-36	-107	-26	-103	-68	-65	-3	-100	-12	-72	-74	-147	-75	-403	9467	-7421	-32488	-73	-18120	2028	-29723	-6397	-20149	604	-25781	5290	-21340	-4386	-16947	416
1.334167	-24	41	99	-58	-109	-32	8	-17	-21	3	-74	-66	-94	-16	-30	-60	-97	37	-87	-33	-104	-24	-103	-67	-61	-4	-103	-13	-70	-69	-145	-74	-380	10184	-6184	-32221	-46	-17907	2506	-29380	-7146	-19591	1319	-25282	4689	-21085	-3496	-16025	1008
1.335000	-27	41	87	-59	-107	-34	11	-18	-16	4	-70	-64	-94	-17	-30	-61	-100	34	-85	-32	-104	-24	-102	-67	-62	-4	-100	-12	-73	-72	-150	-73	-345	10963	-5371	-31910	298	-17687	2816	-29041	-7556	-18921	1734	-24671	4202	-20844	-2710	-15131	1334
1.335833	-25	43	86	-57	-107	-34	10	-17	-17	4	-70	-62	-101	-15	-29	-58	-99	36	-84	-31	-79	-21	-102	-69	-62	-1	-99	-12	-68	-69	-144	-73	-336	11830	-5028	-31556	-530	-17458	2975	-28675	-8379	-18196	1875	-23954	2522	-20627	-2030	-14324	1842
1.336667	-24	43	86	-58	-107	-31	13	-17	-16	7	-68	-64	-92	-15	-29	-60	-98	35	-83	-31	-101	-24	-99	-69	-57	0	-99	-10	-72	-69	-147	-75	-322	12763	-5182	-31187	46	-17221	2982	-28273	-8698	-17433	1757	-23138	2400	-20461	-1475	-13569	1921
1.337500	-22	38	90	-59	-103	-32	12	-13	-14	6	-67	-63	-90	-12	-28	-57	-95	36	-82	-32	-101	-23	-100	-62	-59	1	-98	-7	-72	-68	-145	-72	-301	13791	-5797	-30816	762	-16986	2850	-27840	-8545	-16683	1408	-22223	2499	-20337	-1059	-12896	1680
1.338333	-11	43	89	-59	-109	-34	11	-34	-15	7	-72	-67	-99	-17	-30	-58	-99	35	-85	-30	-104	-24	-98	-67	-63	-1	-101	-11	-74	-67	-148	-69	-268	14872	-6868	-30466	396	-16748	2595	-27369	-8052	-15946	851	-21237	1766	-20273	-784	-12322	1969
1.339167	-25	43	87	-60	-110	-36	11	-15	-18	5	-73	-64	-97	-17	-30	-59	-99	55	-88	-33	-109	-27	-103	-70	-62	-3	-99	-12	-75	-70	-146	-74	-306	16005	-8327	-30152	-131	-16524	2235	-26855	-7712	-15288	135	-20190	644	-20267	-654	-11844	1939
1.340000	-26	40	90	-60	-111	-35	8	-17	-19	2	-74	-94	-100	-17	-31	-61	-102	32	-88	-38	-109	-26	-103	-69	-65	-10	-104	-15	-77	-79	-152	-76	-305	17163	-10100	-29876	-55	-16320	1785	-26298	-7450	-14728	-701	-19110	-9	-20321	-665	-11466	2025
1.340833	-31	37	81	-64	-115	-36	6	-19	-22	1	-72	-70	-101	-19	-35	-62	-107	30	-90	-38	-109	-29	-102	-70	-64	-4	-104	-13	-75	-72	-151	-77	-243	18326	-12108	-29660	17	-16144	1278	-25693	-6952	-14260	-1598	-18015	-515	-20426	-803	-11182	2247
1.341667	-26	41	85	-62	-111	-36	10	-18	-21	2	-75	-67	-97	-19	-30	-62	-101	32	-88	-34	-107	-24	-103	-72	-63	-4	-102	-12	-73	-69	-149	-81	-164	19443	-14236	-29514	202	-16006	723	-25047	-6567	-13958	-2528	-16930	-981	-20582	-1066	-10983	2010
1.342500	-23	43	88	-60	-109	-31	11	-12	-19	6	-74	-66	-95	-16	-28	-60	-99	33	-84	-31	-104	-22	-99	-66	-67	-3	-100	-11	-72	-70	-149	-74	-287	20462	-16398	-29450	660	-15910	143	-24353	-5845	-13778	-3445	-15857	-905	-20779	-1442	-10873	1835
1.343333	-24	42	87	-60	-112	-38	12	-12	-18	5	-74	-64	-94	-13	-23	-60	-99	32	-81	-33	-108	-23	-99	-64	-64	-1	-99	-11	-69	-67	-145	-74	-311	21341	-18492	-29472	1163	-15868	-448	-23617	-4060	-13738	-4335	-14869	-549	-21000	-1909	-10830	1664
1.344167	-24	45	91	-59	-108	-35	11	-14	-17	4	-72	-67	-96	-17	-27	-59	-84	33	-81	-33	-102	-21	-101	-69	-62	0	-102	-13	-70	-70	-146	-74	-342	22026	-20418	-29575	-231	-15877	-1042	-22831	-3485	-13824	-5146	-13959	-2184	-21234	-2452	-10838	1618
1.345000	-23	55	89	-59	-109	-31	12	-13	-18	5	-72	-63	-94	-15	-27	-59	-96	33	-83	-34	-105	-22	-98	-73	-62	1	-99	-12	-72	-69	-147	-74	-415	22468	-22110	-29760	108	-15948	-1624	-22001	-3296	-14024	-5865	-13124	-1579	-21464	-3057	-10907	1663
1.345833	-24	43	90	-58	-109	-32	12	-16	-16	5	-74	-63	-96	-17	-28	-77	-99	34	-90	-32	-104	-22	-101	-73	-62	-3	-100	-11	-76	-70	-148	-75	-369	22631	-23493	-30013	508	-16068	-2180	-21113	-1984	-14316	-6485	-12396	-1582	-21687	-3698	-10997	1372
1.346667	-25	41	90	-61	-111	-34	15	-14	13	6	-72	-65	-97	-19	-25	-60	-99	36	-82	-33	-108	-21	-100	-70	-61	0	-95	-11	-73	-69	-149	-76	-358	22466	-24529	-30325	526	-16283	-2710	-20226	-923	-14674	-6992	-11771	-2209	-21883	-4368	-11104	1269
1.347500	-25	40	90	-57	-109	-34	12	-17	-19	2	-73	-63	-98	-15	-27	-57	-101	33	-84	-32	-104	-22	-102	-72	-64	-1	-100	-12	-74	-69	-148	-75	-401	21940	-25178	-30686	787	-16488	-3213	-19316	534	-15080	-7402	-11255	-2605	-22039	-5044	-11212	1180
1.348333	-25	39	89	-57	-110	-34	12	-13	-16	3	-73	-65	-97	-19	-31	-59	-101	35	-84	-32	-105	-22	-101	-72	-61	0	-103	-14	-75	-72	-151	-79	-368	21037	-25447	-31080	1139	-16777	-3689	-18320	2112	-15510	-7715	-10844	-2269	-22157	-5722	-11316	994
1.349167	-34	41	87	-61	-114	-34	9	-15	-19	2	-72	-65	-96	-17	-27	-59	-102	40	-84	-32	-107	-22	-100	-72	-63	1	-99	-11	-74	-68	-146	-77	-327	19755	-25350	-31485	288	-17073	-4137	-17320	2918	-15937	-7956	-10522	-3604	-22221	-6366	-11406	889
1.350000	-25	45	94	-55	-105	-30	15	-13	-19	19	-73	-64	-93	-13	-26	-58	-98	38	-83	-29	-104	-18	-101	-69	-62	2	-95	-12	-72	-66	-145	-76	-300	18093	-24921	-31891	366	-17413	-4568	-16307	3624	-16341	-8139	-10288	-3599	-22239	-6987	-11467	930
1.350833	-22	43	88	-56	-104	-29	15	-13	-15	7	-50	-58	-92	-12	-25	-58	-95	36	-82	-30	-99	-18	-100	-68	-62	2	-95	-9	-69	-67	-145	-75	-277	16044	-24207	-32276	972	-17778	-4983	-15289	4467	-16712	-8282	-10118	-2865	-22208	-7574	-11509	567
1.351667	-24	45	89	-58	-92	-32	16	-13	-17	5	-70	-63	-96	-14	-29	-55	-99	37	-83	-30	-103	-21	-100	-72	-66	0	-98	-11	-72	-69	-145	-75	-259	13643	-23274	-32563	881	-18144	-5387	-14273	5427	-17039	-8418	-10006	-3122	-22132	-8127	-11531	413
1.352500	-26	41	88	-59	-112	-32	9	-15	-21	3	-70	-64	-97	-14	-36	-60	-104	35	-84	-34	-110	-25	-103	-73	-65	0	-100	-13	-78	-72	-148	-78	-255	10967	-22191	-32671	588	-18514	-5791	-13269	6510	-17311	-8556	-9929	-3822	-22022	-8635	-11533	351
1.353333	-26	42	87	-60	-113	-35	13	-15	-18	6	-73	-65	-98	-16	-29	-47	-100	36	-81	-33	-108	-21	-102	-72	-62	0	-98	-13	-72	-68	-147	-74	-240	8037	-21030	-32735	440	-18873	-6191	-12287	7286	-17531	-8725	-9871	-4087	-21876	-9102	-11511	233
1.354167	-24	43	89	-59	-110	-31	13	-12	-17	8	-72	-64	-98	-14	-51	-60	-100	38	-82	-33	-105	-21	-102	-66	-62	1	-98	-14	-70	-69	-146	-72	-167	4919	-19862	-32737	535	-19215	-6595	-11338	7742	-17701	-8929	-9810	-4268	-21717	-9526	-11482	243
1.355000	-24	44	87	-58	-109	-30	13	-11	-18	6	-70	-64	-97	-12	-26	-56	-99	36	-84	-32	-104	-22	-108	-68	-62	0	-99	-14	-73	-69	-143	-73	-137	1674	-18735	-32755	490	-19547	-7014	-10439	7759	-17834	-9184	-9748	-4266	-21547	-9916	-11450	139
1.355833	-23	44	85	-59	-111	-30	15	-19	-19	5	-73	-66	-96	-12	-29	-55	-99	35	-86	-30	-99	-19	-99	-68	-64	0	-98	-10	-69	-69	-146	-75	-164	-1645	-17721	-32752	406	-19846	-7438	-9603	8102	-17931	-9497	-9664	-3849	-21382	-10278	-11423	77
1.356667	-24	38	76	-56	-111	-30	13	-11	-13	5	-70	-63	-97	-13	-29	-60	-104	32	-88	-32	-107	-22	-100	-68	-65	-4	-98	-10	-75	-70	-148	-77	-128	-4941	-16824	-32742	765	-20117	-7871	-8848	8984	-18004	-9862	-9555	-2986	-21234	-10622	-11417	207
1.357500	-26	40	85	-59	-114	-35	17	-13	-22	4	-74	-63	-78	-17	-30	-57	-107	36	-85	-31	-103	-23	-100	-65	-63	-1	-97	-8	-75	-72	-148	-74	-95	-8112	-16109	-32762	-429	-20361	-8306	-8175	8816	-18069	-10283	-9412	-4105	-21103	-10944	-11421	310
1.358333	-25	37	85	-65	-107	-31	13	-11	-17	6	-91	-63	-98	-18	-30	-59	-101	35	-83	-26	-108	-23	-101	-66	-65	0	-97	-10	-75	-69	-147	-76	-63	-11140	-15579	-32745	-583	-20568	-8747	-7597	7370	-18133	-10749	-9241	-4011	-21005	-11259	-11459	337
1.359167	-27	43	84	-59	-112	-32	11	-10	-19	4	-73	-61	-91	-14	-28	-55	-101	36	-84	-32	-109	-31	-105	-66	-64	1	-97	-9	-75	-73	-146	-74	-15	-13953	-15219	-32767	-31	-20746	-9191	-7124	7202	-18226	-11247	-9046	-3481	-20941	-11566	-11526	173
1.360000	-24	43	86	-57	-109	-34	13	6	-15	5	-73	-65	-99	-16	-30	-58	-101	37	-82	-31	-110	-25	-102	-67	-63	1	-98	-11	-74	-73	-148	-75	-29	-16510	-15029	-32751	-495	-20893	-9624	-6762	6821	-18292	-11769	-8828	-3651	-20916	-11877	-11627	306
1.360833	-26	38	85	-61	-112	-33	11	-12	-19	4	-74	-67	-96	-13	-29	-57	-102	34	-86	-34	-109	-26	-102	-66	-64	0	-98	-9	-74	-69	-147	-73	-72	-18777	-14956	-32757	-363	-21005	-10042	-6521	6692	-18394	-12289	-8600	-3901	-20920	-12176	-11770	245
1.361667	-28	43	85	-60	-111	-29	11	-12	-19	5	-74	-66	-98	-15	-29	-57	-103	36	-83	-25	-107	-24	-101	-66	-64	0	-95	-7	-73	-74	-147	-73	-64	-20708	-14976	-32752	-95	-21086	-10437	-6400	6475	-18510	-12789	-8371	-3445	-20953	-12479	-11944	242
1.362500	-26	42	85	-58	-109	-32	16	-10	-19	5	-68	-60	-95	-12	-27	-53	-100	33	-79	-29	-99	-23	-98	-63	-60	2	-93	-9	-73	-68	-142	-72	-31	-22283	-15053	-32734	-929	-21133	-10799	-6403	5499	-18634	-13256	-8150	-4013	-21012	-12770	-12151	291
1.363333	-33	45	90	-57	-108	-30	11	-9	-21	7	-68	-63	-97	-11	-24	-51	-100	38	-79	-28	-105	-19	-96	-66	-62	2	-96	-7	-72	-65	-141	-72	44	-23483	-15133	-32755	-1148	-21153	-11130	-6537	4167	-18766	-13676	-7967	-3488	-21092	-13054	-12393	414
1.364167	-25	46	90	-57	-109	-30	12	-12	-17	6	-68	-62	-98	-14	-23	-58	-100	37	-92	-29	-103	-24	-97	-67	-63	-5	-94	-9	-74	-67	-144	-75	73	-24321	-15170	-32741	-198	-21137	-11415	-6784	3381	-18889	-14039	-7821	-2532	-21181	-13320	-12657	104
1.365000	-26	46	77	-58	-110	-34	11	-42	-18	5	-70	-62	-96	-15	-28	-60	-99	35	-82	-33	-125	-27	-104	-66	-52	0	-97	-11	-75	-68	-145	-73	88	-24796	-15128	-32763	8	-21094	-11655	-7154	2595	-18998	-14331	-7730	-3370	-21270	-13562	-12938	61
1.365833	-27	42	85	-62	-110	-35	8	10	-18	-3	-75	-65	-101	-15	-30	-61	-101	35	-80	-31	-107	-28	-102	-67	-64	0	-96	-12	-76	-72	-143	-73	114	-24933	-14946	-32747	-256	-21007	-11836	-7625	2417	-19078	-14538	-7698	-4331	-21343	-13768	-13225	225
1.366667	-25	43	86	-61	-112	-33	13	-14	-19	2	-70	-64	-96	-15	-28	-60	-103	34	-83	-34	-107	-24	-99	-77	-59	1	-96	-8	-74	-69	-146	-74	88	-24765	-14649	-32747	-198	-20889	-11969	-8194	2072	-19117	-14665	-7735	-4201	-21394	-13940	-13514	192
1.367500	-23	42	89	-58	-110	-34	12	-13	-18	3	-73	-69	-94	-13	-28	-61	-99	35	-84	-35	-82	-23	-99	-66	-63	1	-99	-11	-74	-66	-145	-74	57	-24317	-14176	-32752	34	-20744	-12079	-8850	1589	-19121	-14715	-7849	-3887	-21427	-14068	-13805	151
1.368333	-24	43	89	-58	-108	-31	13	-15	-18	4	-70	-64	-96	-15	-28	-60	-101	34	-83	-33	-104	-24	-99	-67	-62	1	-81	-12	-72	-68	-145	-76	64	-23646	-13541	-32741	141	-20570	-12096	-9575	1102	-19074	-14687	-8043	-3812	-21435	-14151	-14083	41
1.369167	-19	47	89	-55	-108	-31	13	-13	-16	4	-72	-62	-91	-13	-25	-57	-96	33	-83	-32	-104	-24	-114	-66	-60	0	-100	-10	-69	-67	-144	-72	30	-22787	-12743	-32759	168	-20371	-12097	-10368	807	-18977	-14606	-8325	-3603	-21418	-14190	-14342	115
1.370000	-23	43	90	-53	-107	-31	15	-13	1	5	-68	-62	-92	-14	-27	-57	-99	36	-80	-31	-101	-22	-98	-65	-60	5	-97	-10	-70	-68	-147	-72	97	-21795	-11807	-32740	587	-20148	-12070	-11203	1389	-18831	-14477	-8684	-2509	-21379	-14187	-14590	431
1.370833	-21	42	91	-53	-109	-29	6	-10	-13	10	-67	-62	-90	-5	-28	-51	-94	39	-80	-29	-104	-23	-97	-63	-60	4	-92	-8	-67	-66	-142	-72	170	-20706	-10738	-32758	12	-19921	-12028	-12071	1593	-18646	-14322	-9120	-3164	-21325	-14148	-14808	645
1.371667	-23	44	90	-55	-110	-31	16	-11	-15	8	-68	-63	-97	-18	-28	-57	-98	36	-81	-29	-98	-23	-96	-66	-63	2	-95	-13	-74	-69	-146	-74	96	-19575	-9592	-32749	-568	-19686	-11978	-12959	-151	-18436	-14161	-9634	-3310	-21266	-14080	-15013	605
1.372500	-25	39	87	-60	-109	-31	13	-17	-22	4	-72	-65	-97	-18	-32	-62	-100	32	-87	-36	-107	-25	-97	-73	-65	-1	-99	-12	-75	-70	-147	-76	121	-18445	-8404	-32752	562	-19462	-11933	-13847	-252	-18210	-14002	-10211	-2128	-21206	-13992	-15189	337
1.373333	-25	41	85	-57	-113	-36	12	-17	-17	0	-74	-66	-104	-21	-31	-63	-100	30	-85	-38	-111	-27	-102	-73	-66	-4	-101	-17	-76	-73	-149	-79	236	-17351	-7213	-32758	193	-19253	-11911	-14725	-523	-17971	-13878	-10846	-2211	-21158	-13901	-15348	300
1.374167	-30	36	84	-59	-113	-36	9	-19	-24	0	-74	-65	-97	-18	-34	-62	-103	29	-85	-36	-104	-23	-104	-69	-64	0	-101	-12	-75	-68	-147	-79	215	-16326	-6053	-32735	84	-19072	-11909	-15586	-759	-17746	-13783	-11520	-2186	-21130	-13813	-15488	240
1.375000	-26	40	86	-61	-112	-34	20	-15	-22	3	-72	-68	-95	-18	-30	-59	-103	33	-85	-40	-109	-22	-102	-72	-64	0	-97	-4	-74	-64	-149	-77	121	-15390	-4967	-32761	451	-18904	-11951	-16420	-803	-17551	-13748	-12232	-1827	-21138	-13738	-15614	436
1.375833	-23	39	87	-58	-107	-31	15	-15	-21	3	-70	-66	-93	-21	-31	-68	-100	33	-83	-33	-105	-21	-100	-73	-64	0	-99	-13	-72	-67	-147	-79	79	-14563	-3997	-32747	349	-18795	-12040	-17219	-1007	-17405	-13785	-12961	-2457	-21194	-13707	-15730	411
1.376667	-24	40	87	-61	-113	-33	10	-15	-19	5	-70	-66	-93	-16	-29	-59	-97	37	-80	-33	-105	-22	-101	-69	-61	3	-97	-12	-68	-66	-149	-75	64	-13839	-3160	-32760	-217	-18749	-12182	-17976	-1713	-17320	-13897	-13707	-2706	-21302	-13720	-15844	303
1.377500	-24	44	87	-59	-108	-30	10	-13	-17	1	-73	-64	-90	-15	-57	-58	-100	34	-82	-33	-102	-24	-100	-68	-63	1	-98	-13	-70	-70	-149	-75	68	-13290	-2487	-32767	463	-18762	-12377	-18692	-2196	-17310	-14086	-14459	-1556	-21466	-13795	-15962	-12
1.378333	-23	50	86	-62	-109	-34	9	-14	-16	-7	-72	-66	-93	-18	-30	-58	-101	33	-84	-34	-103	-23	-100	-58	-63	0	-101	-12	-74	-67	-145	-75	108	-12853	-1998	-32743	830	-18850	-12628	-19367	-3078	-17388	-14355	-15202	-1171	-21688	-13942	-16086	-184
1.379167	-25	39	86	-61	-109	-34	8	-14	-21	2	-76	-66	-97	-17	-29	-12	-101	34	-83	-39	-108	-25	-101	-70	-69	-3	-105	-14	-74	-69	-148	-75	41	-12535	-1686	-32754	384	-19013	-12930	-20002	-2832	-17561	-14719	-15931	-1676	-21972	-14142	-16217	-25
1.380000	-27	30	86	-63	-110	-34	17	-15	-21	2	-74	-68	-96	-17	-30	-61	-99	33	-85	-34	-107	-22	-102	-69	-64	0	-102	-15	-74	-70	-149	-77	38	-12323	-1558	-32740	74	-19257	-13278	-20591	-1590	-17825	-15110	-16635	-1816	-22315	-14447	-16362	-25
1.380833	-26	39	84	-65	-110	-38	8	-19	-21	0	-76	-69	-99	-19	-31	-91	-104	29	-87	-36	-110	-27	-107	-73	-62	-5	-103	-15	-74	-70	-132	-76	27	-12212	-1596	-32767	205	-19578	-13669	-21144	404	-18185	-15561	-17322	-1602	-22708	-14803	-16518	-40
1.381667	-23	36	80	-68	-112	-35	7	-17	-22	-1	-77	-70	-100	-19	-32	-61	-103	29	-107	-39	-108	-29	-107	-73	-68	-4	-102	-15	-77	-75	-147	-77	0	-12177	-1788	-32748	84	-19976	-14076	-21661	2146	-18631	-16051	-17976	-1601	-23150	-15227	-16701	-98
1.382500	-26	36	81	-66	-116	-36	7	-16	-22	0	-78	-67	-94	-18	-32	-61	-103	33	-86	-36	-107	-27	-101	-73	-61	2	-98	-12	-70	-70	-145	-77	53	-12191	-2101	-32754	-68	-20442	-14492	-22142	3351	-19149	-16558	-18595	-1319	-23620	-15696	-16890	-213
1.383333	-27	43	85	-65	-110	-33	11	-14	-21	4	-75	-70	-95	-15	-28	-61	-98	34	-85	-33	-104	-24	-102	-73	-62	-1	-102	-14	-73	-68	-148	-77	42	-12238	-2522	-32750	363	-20971	-14913	-22604	5190	-19744	-17069	-19190	-210	-24120	-16204	-17098	-325
1.384167	-26	40	82	-61	-109	-34	12	-15	-18	4	-78	-65	-96	-14	-28	-61	-100	32	-85	-25	-105	-23	-103	-67	-63	0	-100	-13	-69	-70	-145	-73	-28	-12294	-3012	-32733	313	-21547	-15309	-23041	6996	-20388	-17557	-19751	-478	-24627	-16721	-17319	-464
1.385000	-25	44	67	-61	-108	-35	10	-15	-22	2	-73	-67	-97	-15	-28	-58	-97	35	-82	-34	-103	-26	-103	-72	-62	0	-100	-15	-78	-70	-147	-75	-67	-12336	-3536	-32752	-742	-22184	-15679	-23468	5839	-21121	-18011	-20284	-1482	-25136	-17244	-17554	-446
1.385833	-24	42	87	-59	-111	-34	10	-43	-18	2	-72	-67	-98	-17	-29	-61	-101	41	-82	-33	-107	-26	-104	-70	-61	1	-99	-13	-74	-69	-149	-76	-84	-12340	-4079	-32737	249	-22849	-16001	-23880	4834	-21773	-18406	-20784	-81	-25639	-17740	-17801	-717
1.386667	-23	40	85	-60	-112	-38	8	-16	-19	3	-72	-66	-97	-18	-28	-61	-100	33	-83	-33	-109	-27	-103	-72	-62	19	-100	-15	-74	-69	-158	-74	-80	-12294	-4609	-32758	96	-23533	-16271	-24287	3500	-22476	-18738	-21268	-53	-26121	-18196	-18054	-748
1.387500	-23	41	86	-58	-109	-34	11	-11	-15	5	-72	-64	-96	-17	-38	-57	-98	35	-107	-31	-104	-22	-102	-69	-62	1	-97	-14	-70	-68	-145	-76	-41	-12174	-5090	-32745	101	-24222	-16466	-24687	1662	-23168	-18989	-21725	-1	-26583	-18588	-18308	-573
1.388333	-24	40	84	-59	-109	-34	12	-12	-17	3	-73	-63	-94	-15	-27	-56	-99	35	-86	-31	-103	-22	-99	-68	-63	2	-101	-13	-67	-66	-143	-75	-22	-11974	-5521	-32746	213	-24908	-16595	-25077	-67	-23837	-19157	-22169	370	-27004	-18922	-18556	-578
1.389167	-22	42	87	-57	-111	-31	12	-12	-16	-15	-73	-64	-98	-15	-27	-57	-111	34	-82	-27	-107	-23	-100	-69	-62	0	-100	-12	-74	-67	-143	-75	-67	-11692	-5867	-32746	205	-25551	-16642	-25471	-1575	-24473	-19235	-22590	153	-27393	-19147	-18803	-747
1.390000	-25	42	85	-58	-109	-33	12	-16	-17	3	-72	-65	-93	-14	-29	-60	-100	33	-84	-32	-105	-31	-102	-65	-61	0	-100	-14	-72	-68	-154	-77	-91	-11315	-6135	-32731	-564	-26226	-16617	-25860	-4345	-25052	-19229	-22995	-540	-27749	-19282	-19036	-572
1.390833	-23	41	85	-59	-109	-27	10	-14	-22	2	-74	-65	-91	-15	-28	-53	-98	34	-82	-28	-105	-23	-98	-70	-64	0	-97	-11	-75	-67	-143	-75	-122	-10839	-6307	-32751	395	-26831	-16504	-26245	-5946	-25579	-19135	-23383	530	-28060	-19313	-19260	-521
1.391667	-22	54	88	-58	-110	-32	12	-11	-17	3	-73	-63	-96	-15	-27	-58	-99	35	-79	-30	-107	-21	-96	-68	-62	0	-97	-11	-73	-67	-147	-76	-118	-10271	-6389	-32740	1192	-27395	-16336	-26622	-6193	-26048	-18975	-23753	1278	-28343	-19236	-19463	-490
1.392500	-26	41	86	-62	-111	-36	9	-16	-18	6	-75	-66	-98	-16	-30	-59	-100	41	-87	-35	-107	-24	-99	-70	-64	0	-100	-17	-75	-67	-145	-75	-81	-9618	-6390	-32755	935	-27910	-16100	-26991	-5306	-26450	-18748	-24107	925	-28594	-19060	-19657	-166
1.393333	-27	42	85	-59	-111	-33	-16	-13	-16	2	-76	-65	-97	-14	-30	-56	-103	36	-85	-29	-108	-25	-98	-69	-64	-1	-101	-12	-76	-68	-147	-77	-86	-8888	-6308	-32767	532	-28359	-15802	-27338	-4540	-26793	-18459	-24446	339	-28821	-18782	-19827	-128
1.394167	-25	41	86	-60	-112	-32	12	-11	-18	3	-75	-63	-96	-11	-27	-58	-100	34	-83	-32	-104	-24	-98	-70	-64	0	-96	-10	-74	-67	-143	-74	-116	-8099	-6153	-32746	394	-28752	-15461	-27672	-3975	-27069	-18134	-24760	370	-29026	-18424	-19982	-168
1.395000	-24	42	87	-59	-135	-35	13	-14	-24	2	-76	-64	-96	-14	-28	-60	-101	41	-81	-29	-103	-21	-98	-69	-66	-4	-97	-10	-73	-65	-145	-75	-142	-7259	-5958	-32750	424	-29083	-15082	-27983	-2988	-27293	-17773	-25051	398	-29215	-17993	-20120	-134
1.395833	-25	41	87	-58	-103	-33	15	-13	-38	7	-74	-63	-96	-18	-26	-61	-99	34	-84	-30	-105	-21	-99	-66	-61	2	-95	-10	-72	-66	-145	-73	-162	-6386	-5743	-32732	454	-29356	-14681	-28265	-2186	-27463	-17410	-25314	209	-29394	-17502	-20246	-211
1.396667	-25	47	90	-57	-109	-32	16	-15	-19	5	-70	-63	-94	-11	-27	-57	-98	38	-81	-28	-98	-18	-97	-67	-63	1	-102	-11	-74	-68	-143	-70	-166	-5490	-5451	-32751	611	-29563	-14263	-28517	-1256	-27593	-17032	-25554	469	-29565	-16962	-20364	-503
1.397500	-23	45	90	-53	-108	-33	15	-12	-18	7	-72	-64	-95	-15	-24	-57	-101	37	-81	-27	-107	-23	-98	-68	-62	1	-98	-10	-75	-69	-148	-69	-198	-4598	-5179	-32740	688	-29690	-13838	-28729	189	-27677	-16659	-25772	258	-29738	-16393	-20484	-661
1.398333	-24	42	87	-65	-112	-36	9	-15	-17	7	-76	-65	-96	-13	-28	-57	-101	37	-87	-30	-111	-23	-88	-23	-65	-3	-100	-11	-75	-69	-147	-74	-240	-3728	-4919	-32759	-958	-29814	-13412	-28909	-619	-27736	-16288	-25961	-1239	-29906	-15810	-20606	-489
1.399167	-27	41	81	-62	-115	-39	9	-16	-23	-1	-72	-69	-99	-13	-29	-61	-100	36	-82	-32	-107	-22	-101	-69	-65	0	-103	-16	-76	-70	-147	-76	-240	-2856	-4665	-32749	-62	-29855	-12984	-29039	-1242	-27751	-15932	-26122	-230	-30061	-15225	-20730	-384
1.400000	-26	40	85	-61	-112	-31	11	-15	-18	6	-74	-64	-99	-13	-28	-57	-102	35	-87	-32	-109	-22	-100	-67	-64	-1	-100	0	-77	-68	-147	-74	-205	-2091	-4445	-32745	91	-29850	-12568	-29127	-1068	-27761	-15582	-26253	-603	-30221	-14649	-20865	-279
1.400833	-26	42	84	-61	-110	-34	12	-13	-21	3	-75	-66	-94	-15	-28	-59	-101	36	-85	-34	-112	-24	-101	-70	-65	-1	-102	-13	-86	-72	-147	-76	-171	-1349	-4254	-32750	-170	-29807	-12163	-29166	-1113	-27749	-15252	-26357	-928	-30361	-14096	-21017	-45
1.401667	-32	39	85	-59	-111	-33	13	-15	-22	7	-73	-65	-96	-14	-29	-61	-83	34	-85	-33	-108	-22	-98	-70	-67	0	-99	-18	-74	-68	-148	-75	-210	-685	-4100	-32735	-249	-29723	-11767	-29165	-1203	-27714	-14931	-26436	-1054	-30493	-13564	-21182	135
1.402500	-24	42	88	-58	-111	-29	16	-9	-19	6	-82	-63	-99	-11	-26	-55	-102	39	-80	-27	-108	-21	-98	-66	-62	2	-95	-7	-70	-65	-145	-70	-251	-78	-3982	-32752	-349	-29608	-11385	-29117	-1227	-27679	-14617	-26493	-1343	-30610	-13061	-21363	220
1.403333	-22	43	88	-62	-108	-30	15	-25	-16	7	-72	-61	-96	-13	-28	-56	-101	38	-80	-27	-101	-21	-98	-66	-61	4	-96	-7	-69	-72	-133	-72	-214	431	-3903	-32740	-1274	-29469	-11015	-29025	-1977	-27612	-14307	-26537	-2535	-30718	-12598	-21566	322
1.404167	-24	44	89	-58	-110	-31	12	-9	-16	19	-69	-61	-95	-13	-17	-53	-100	39	-94	-29	-105	-23	-98	-65	-61	5	-95	-6	-70	-67	-145	-69	-161	847	-3858	-32753	-746	-29325	-10659	-28893	-2372	-27552	-14003	-26558	-1874	-30790	-12164	-21780	385
1.405000	-23	43	88	-57	-109	-31	13	-10	-18	6	-72	-64	-96	-14	-26	-57	-98	41	-81	-28	-108	-21	-100	-65	-63	3	-103	-10	-77	-68	-145	-73	-159	1183	-3844	-32744	-185	-29119	-10308	-28727	-2735	-27481	-13700	-26596	-1090	-30844	-11767	-22007	193
1.405833	-25	40	92	-59	-111	-32	10	-10	-19	8	-67	-64	-99	-8	-26	-60	-101	35	-84	-33	-109	-25	-100	-67	-62	0	-98	-13	-73	-69	-148	-75	-121	1437	-3850	-32735	-171	-28924	-9967	-28534	-2520	-27403	-13390	-26568	-979	-30869	-11397	-22241	331
1.406667	-25	43	85	-60	-110	-33	12	-18	-19	2	-75	-66	-99	-16	-31	-62	-102	33	-84	-33	-108	-29	-101	-69	-66	-3	-102	-14	-69	-73	-148	-75	-51	1608	-3871	-32751	-464	-28714	-9638	-28316	-1800	-27322	-13078	-26569	-965	-30865	-11054	-22477	367
1.407500	-29	41	82	-63	-111	-33	8	-14	-16	4	-75	-66	-97	-16	-29	-61	-102	32	-88	-33	-108	-19	-102	-68	-61	0	-101	-11	-74	-70	-147	-77	-56	1709	-3898	-32736	-675	-28500	-9313	-28071	-1337	-27225	-12742	-26537	-354	-30826	-10734	-22704	288
1.408333	-24	41	84	-59	-112	-47	10	-14	-18	5	-72	-63	-96	-14	-28	-58	-99	34	-84	-31	-108	-22	-99	-70	-60	-1	-99	-11	-79	-68	-145	-75	-121	1743	-3926	-32753	-667	-28281	-8996	-27816	-948	-27119	-12405	-26514	328	-30754	-10430	-22915	206
1.409167	-23	41	88	-60	-109	-30	15	-12	-18	6	-72	-65	-96	-16	-4	-60	-100	36	-83	-30	-105	-22	-98	-67	-63	0	-99	-12	-73	-67	-146	-73	-139	1718	-3958	-32737	-501	-28058	-8684	-27546	-965	-27001	-12057	-26483	559	-30651	-10141	-23106	178
1.410000	-25	43	88	-59	-111	-32	13	-10	-16	6	-72	-62	-94	-15	-27	-58	-99	35	-82	-32	-124	-21	-98	-68	-60	2	-98	-11	-67	-67	-143	-73	-292	1645	-3986	-32732	61	-27838	-8378	-27277	-903	-26881	-11723	-26450	1061	-30517	-9864	-23269	155
1.410833	-22	42	75	-58	-109	-30	13	-27	-16	5	-68	-64	-93	-19	-25	-58	-98	35	-82	-31	-101	-19	-99	-66	-61	4	-97	-14	-67	-67	-138	-73	-653	1524	-4003	-32638	773	-27619	-8085	-27000	39	-26750	-11355	-26412	1804	-30360	-9598	-23394	-74
1.411667	-22	42	86	-59	-108	-33	15	-11	-15	6	-68	-64	-96	-14	-28	-62	-97	35	-85	-31	-107	-23	-99	-67	-53	1	-97	-10	-73	-68	-146	-74	-820	1379	-4018	-32512	-426	-27409	-7799	-26730	-415	-26616	-11004	-26367	418	-30182	-9341	-23480	-218
1.412500	-26	40	87	-60	-105	-34	13	-12	-19	4	-73	-67	-96	-17	-28	-61	-103	34	-83	-31	-104	-24	-101	-69	-61	0	-100	-14	-74	-68	-147	-77	-756	1209	-4022	-32357	171	-27208	-7528	-26468	-1419	-26468	-10658	-26307	1052	-29978	-9087	-23519	-427
1.413333	-19	41	89	-55	-110	-36	11	-12	-17	6	-73	-65	-96	-16	-30	-61	-98	33	-81	-31	-107	-22	-100	-70	-62	0	-98	-14	-70	-67	-147	-97	-695	1024	-4022	-32159	709	-27013	-7265	-26207	-1400	-26305	-10318	-26236	1179	-29753	-8847	-23507	-690
1.414167	-23	42	87	-62	-109	-35	13	-14	-19	2	-76	-68	-96	-15	-42	-61	-100	33	-86	-34	-107	-25	-103	-70	-62	1	-101	-16	-66	-68	-146	-60	-617	838	-4025	-31919	566	-26828	-7021	-25963	-1414	-26143	-9995	-26150	990	-29515	-8618	-23443	-534
[truncated: 10,302 more rows]
[truncated: 15 more columns]
