# Supplementary material for: Novel Methods for Surface EMG Analysis and Exploration Based on Multi-Modal Gaussian Mixture Models
Source: PLoS One. 2016 Jun 30;11(6):e0157239. doi: 10.1371/journal.pone.0157239 (PMC4928879; doi:10.1371/journal.pone.0157239)
Supplement: S1 File — (ZIP) [file pone.0157239.s001.zip › Haf_horses_trot_data/Haf_h02_t3_kin.trc]

PathFileType	4	(X/Y/Z)	D:\Users\zsoldosr\Desktop\HaflingerProjektEMGBiopsy\RawData\13.11.12\Giselet3r.trc
DataRate	CameraRate	NumFrames	NumMarkers	Units	OrigDataRate	OrigDataStartFrame	OrigNumFrames
120.00	120.00	1200	7	mm	120.00	1	1200
Frame#	Time	Head			Withers			Sacrum			HFL			HFR			HHL			HHR
		X1	Y1	Z1	X2	Y2	Z2	X3	Y3	Z3	X4	Y4	Z4	X5	Y5	Z5	X6	Y6	Z6	X7	Y7	Z7
1	0.000	730.82758	100.58696	1404.91394	-445.46277	11.89357	1241.29041	-1148.63403	-36.95351	1270.91382	124.09432	145.85063	-2.97111	-244.19856	-170.25352	109.44505	-1335.02295	159.75336	26.22898	-958.55969	-139.11977	-10.69715
2	0.008	731.13318	99.31095	1404.07581	-447.23810	12.15021	1238.27979	-1147.73889	-36.19711	1269.90210	99.53661	144.97934	-3.18714	-214.92450	-171.03828	108.87029	-1302.97729	158.67238	27.68254	-982.87714	-139.89235	-11.02020
3	0.017	731.41718	98.03304	1403.34521	-449.08759	12.18866	1235.52209	-1146.95325	-35.41356	1268.86719	75.02077	144.18578	-3.38116	-185.44940	-171.48610	108.33866	-1270.86609	156.86595	29.03513	-1007.12903	-140.69460	-11.27845
4	0.025	731.67822	96.78752	1402.80884	-451.04852	11.91031	1233.21802	-1146.37268	-34.55959	1267.86108	50.60138	143.45161	-3.57530	-155.59610	-171.41605	107.60513	-1238.56372	153.86729	30.29322	-1031.37488	-141.50969	-11.44376
5	0.033	731.93909	95.62875	1402.52502	-453.12366	11.35896	1231.50073	-1146.05591	-33.58708	1267.01343	26.27068	142.68896	-3.81269	-125.31139	-170.77515	106.24556	-1205.83984	149.81999	31.62566	-1055.72546	-142.26903	-11.53396
6	0.042	732.23767	94.59328	1402.52356	-455.28201	10.64138	1230.46619	-1146.01294	-32.47520	1266.47510	1.93578	141.85027	-4.10534	-94.70972	-169.54019	104.02113	-1172.49866	145.27055	33.22217	-1080.23267	-142.92079	-11.58511
7	0.050	732.61298	93.69442	1402.80896	-457.44049	9.84025	1230.21069	-1146.20313	-31.25686	1266.35266	-22.49625	140.98265	-4.40796	-63.95032	-167.66631	101.04065	-1138.53369	140.55807	35.07902	-1104.87891	-143.47783	-11.62354
8	0.058	733.09357	92.93251	1403.37024	-459.46323	8.99546	1230.82507	-1146.52698	-30.01220	1266.67896	-47.05918	140.18781	-4.64522	-33.08955	-165.07831	97.56457	-1104.11255	135.70677	37.05166	-1129.58801	-144.00226	-11.64937
9	0.067	733.69275	92.29430	1404.19495	-461.19058	8.13808	1232.35278	-1146.84509	-28.82428	1267.43811	-71.74120	139.55371	-4.77246	-2.10402	-161.71240	93.75587	-1069.57104	130.70271	39.05787	-1154.28259	-144.55727	-11.63715
10	0.075	734.40985	91.75510	1405.27466	-462.47928	7.31534	1234.76611	-1147.02417	-27.73406	1268.62012	-96.50623	139.08037	-4.80449	28.96693	-157.56757	89.67418	-1035.47461	125.59610	41.07694	-1178.98328	-145.14160	-11.57260
11	0.083	735.24030	91.28310	1406.60254	-463.23486	6.56982	1237.97998	-1146.96875	-26.73225	1270.24841	-121.30730	138.63269	-4.80176	59.98302	-152.68944	85.40153	-1002.51642	120.44124	42.94764	-1203.75952	-145.73654	-11.45335
12	0.092	736.18774	90.83971	1408.16809	-463.42480	5.90796	1241.87390	-1146.62744	-25.78269	1272.36768	-146.11145	138.01553	-4.83992	90.82320	-147.10757	81.02348	-971.20966	115.22011	44.27153	-1228.63513	-146.37608	-11.26772
13	0.100	737.26514	90.38396	1409.95056	-463.06613	5.31183	1246.30444	-1145.99756	-24.85510	1275.00134	-170.95593	137.18108	-4.94564	121.51866	-140.83926	76.50168	-941.67090	109.90179	44.63161	-1253.63989	-147.05673	-11.03198
14	0.108	738.48364	89.88012	1411.91602	-462.20078	4.77500	1251.11633	-1145.12903	-23.94326	1278.10596	-195.96878	136.31956	-5.05655	152.25240	-134.00383	71.71106	-913.69727	104.64044	43.88239	-1278.81531	-147.71591	-10.79681
15	0.117	739.84515	89.29930	1414.02136	-460.87891	4.31104	1256.15039	-1144.10950	-23.06361	1281.56775	-221.23022	135.61375	-5.09543	183.15138	-126.91345	66.67848	-887.03418	99.84087	42.18716	-1304.09717	-148.36037	-10.57957
16	0.125	741.34052	88.62032	1416.22314	-459.15942	3.93783	1261.25085	-1143.03687	-22.26188	1285.22864	-246.66010	135.02438	-5.04186	213.96547	-120.01873	61.76962	-861.53345	96.02283	39.86666	-1329.21606	-149.11502	-10.27762
17	0.133	742.94836	87.84264	1418.47803	-457.11923	3.67081	1266.27209	-1142.00403	-21.61240	1288.90540	-272.12000	134.44682	-4.89890	243.85680	-113.75665	57.55795	-837.10046	93.64369	37.24572	-1353.68359	-150.14870	-9.58840
18	0.142	744.63336	86.99388	1420.74194	-454.85294	3.52772	1271.07947	-1141.09045	-21.17927	1292.40637	-297.46664	133.91998	-4.62157	271.48108	-108.39186	54.35163	-813.69397	92.98115	34.54332	-1376.94775	-151.55469	-8.06877
19	0.150	746.34991	86.10858	1422.97168	-452.45572	3.52658	1275.54749	-1140.33179	-20.97177	1295.56055	-322.41708	133.63033	-4.00094	295.40656	-103.92481	51.78093	-791.48859	94.11472	31.79021	-1398.70166	-153.25220	-5.42135
20	0.158	748.04608	85.19879	1425.12622	-449.99893	3.67310	1279.56152	-1139.68652	-20.93712	1298.24292	-346.48053	133.77124	-2.61617	314.63196	-100.12209	48.92881	-771.01263	96.95493	28.81385	-1419.02649	-155.00212	-1.72422
21	0.167	749.66150	84.24489	1427.17065	-447.51913	3.95165	1283.02417	-1139.07507	-21.00196	1300.38245	-369.08636	134.39601	-0.04968	328.88977	-96.65788	44.92937	-753.11414	101.34050	25.36415	-1438.14233	-156.56631	2.67988
22	0.175	751.12213	83.20940	1429.08069	-445.03305	4.32784	1285.86023	-1138.46387	-21.12329	1301.96228	-389.72604	135.45390	3.86020	338.66827	-93.28677	39.44173	-738.70581	107.21339	21.32133	-1455.96265	-157.85432	7.43654
23	0.183	752.34387	82.06450	1430.84338	-442.56177	4.75973	1288.01843	-1137.86816	-21.28598	1303.01416	-407.94376	136.92807	9.06211	344.95331	-89.90807	32.66618	-728.41235	114.58078	16.80209	-1471.84583	-158.86424	12.28815
24	0.192	753.24530	80.81388	1432.45630	-440.13733	5.21811	1289.46521	-1137.27393	-21.46499	1303.59717	-423.23996	138.90642	15.55088	348.71350	-86.50121	25.18895	-722.42792	123.19648	12.08825	-1484.84888	-159.43451	17.06006
25	0.200	753.75897	79.49016	1433.92346	-437.79337	5.70944	1290.17395	-1136.61194	-21.61309	1303.76636	-434.97745	141.64311	23.61518	350.39539	-83.12762	17.86394	-720.69366	132.39580	7.45280	-1494.28369	-159.12242	21.64670
26	0.208	753.83911	78.13637	1435.24878	-435.55704	6.28289	1290.12024	-1135.80811	-21.67841	1303.54321	-442.30240	145.48643	33.78365	349.71143	-80.03913	11.52872	-723.20007	141.28299	2.97401	-1499.87988	-157.58453	26.02961
27	0.217	753.46906	76.79292	1436.42773	-433.44629	7.01179	1289.28577	-1134.82690	-21.63005	1302.91101	-444.28568	150.53914	46.14119	345.75635	-77.63265	6.62994	-730.19110	148.97095	-1.47981	-1501.39111	-155.18523	30.25811
28	0.225	752.66254	75.49424	1437.44238	-431.47064	7.95735	1287.66895	-1133.67712	-21.47027	1301.84741	-440.50278	156.43279	59.52446	337.39886	-76.19135	3.14310	-742.03839	154.70276	-5.90100	-1498.36975	-152.91553	34.24115
29	0.233	751.46069	74.26736	1438.26746	-429.63660	9.13077	1285.29541	-1132.40283	-21.22195	1300.35815	-431.50046	162.56308	71.85450	323.87482	-75.69771	0.77335	-758.75812	158.04524	-9.80203	-1490.41113	-151.55428	37.44544
30	0.242	749.92914	73.13245	1438.89233	-427.95575	10.48297	1282.22437	-1131.07715	-20.91041	1298.48169	-418.42636	168.48289	81.58694	305.26611	-75.89438	-0.85368	-779.64868	159.17212	-12.55174	-1477.30835	-151.16492	38.97530
31	0.250	748.15399	72.10011	1439.34204	-426.45175	11.93535	1278.54822	-1129.78699	-20.55661	1296.26611	-402.30917	174.02950	88.63583	282.58820	-76.48872	-2.04261	-803.40625	158.86186	-14.03565	-1458.96838	-151.36237	38.14802
32	0.258	746.24243	71.15799	1439.67505	-425.16495	13.41582	1274.39148	-1128.59668	-20.17796	1293.75317	-383.81787	179.24092	93.91795	257.51904	-77.26503	-2.92564	-828.56793	158.00797	-14.69190	-1435.44531	-151.72852	35.00474
33	0.267	744.32104	70.27393	1439.96240	-424.15070	14.87550	1269.90259	-1127.52539	-19.79193	1290.99341	-363.36847	184.22168	98.36808	231.74113	-78.02972	-3.54000	-854.02344	157.09488	-15.02296	-1407.08582	-151.97368	30.32269
34	0.275	742.51337	69.43180	1440.25806	-423.46991	16.30097	1265.23804	-1126.56726	-19.41699	1288.07129	-341.22833	189.00912	102.41176	206.22020	-78.62476	-3.96954	-879.26080	156.19536	-15.29790	-1374.58301	-151.92181	25.23800
35	0.283	740.90784	68.65926	1440.57751	-423.18030	17.71951	1260.55042	-1125.71899	-19.06230	1285.09875	-317.61853	193.56525	106.01883	181.14146	-79.05720	-4.34629	-904.21143	155.29895	-15.58586	-1338.88098	-151.44211	20.79454
36	0.292	739.54205	68.01221	1440.90173	-423.33627	19.18300	1255.98535	-1124.97534	-18.72516	1282.18689	-292.76816	197.82144	108.96520	156.36055	-79.46614	-4.77876	-928.97559	154.45158	-15.88761	-1300.94092	-150.40491	17.66623
37	0.300	738.40973	67.53752	1441.20605	-423.99274	20.74447	1251.68237	-1124.32581	-18.42726	1279.41675	-266.87750	201.65341	111.02724	131.71260	-79.94838	-5.31327	-953.63428	153.69055	-16.22595	-1261.51050	-148.70474	16.12527
38	0.308	737.47510	67.25548	1441.48413	-425.18985	22.43968	1247.76978	-1123.77185	-18.25273	1276.81885	-240.08759	204.92694	112.08382	107.09279	-80.53294	-5.90026	-978.19788	153.00601	-16.64355	-1221.05029	-146.32898	16.17094
39	0.317	736.68347	67.16267	1441.75891	-426.90347	24.26956	1244.35815	-1123.33545	-18.31530	1274.37134	-212.49850	207.59953	112.14587	82.47435	-81.24500	-6.41380	-1002.67603	152.35909	-17.10554	-1179.85144	-143.36362	17.67806
40	0.325	735.97046	67.23550	1442.08850	-428.98782	26.18933	1241.53589	-1123.04663	-18.68398	1272.03589	-184.17157	209.71286	111.30228	57.89146	-82.05770	-6.77046	-1027.11328	151.69165	-17.47685	-1138.34802	-139.87082	20.46100
41	0.333	735.27802	67.44052	1442.55298	-431.18256	28.11558	1239.36194	-1122.92920	-19.36018	1269.81982	-155.09488	211.35614	109.65139	33.37749	-82.86985	-7.00372	-1051.55334	150.91980	-17.68309	-1097.45044	-135.77051	24.24802
42	0.342	734.57861	67.75390	1443.22449	-433.20993	29.95679	1237.85461	-1122.97913	-20.31140	1267.81519	-125.17516	212.69887	107.31960	8.90248	-83.61539	-7.21712	-1076.02954	149.99017	-17.79373	-1058.45410	-130.89670	28.64213
43	0.350	733.89148	68.16069	1444.14368	-434.87897	31.65292	1237.00012	-1123.12952	-21.48720	1266.18982	-94.29806	213.97137	104.49904	-15.61916	-84.33098	-7.48801	-1100.56543	148.97710	-17.90090	-1022.38733	-125.14845	33.15569
44	0.358	733.27930	68.63051	1445.31580	-436.10782	33.18177	1236.78992	-1123.24561	-22.79559	1265.14832	-62.39510	215.31464	101.35234	-40.25481	-85.09275	-7.79189	-1125.16101	148.04364	-18.04307	-989.34668	-118.52592	37.30485
45	0.367	732.82709	69.11531	1446.72180	-436.88528	34.52390	1237.25208	-1123.18188	-24.09958	1264.86975	-29.45914	216.67856	97.87168	-64.99368	-85.91713	-8.03588	-1149.81580	147.28177	-18.22088	-958.44879	-111.09156	40.71144
46	0.375	732.61298	69.58246	1448.32617	-437.23770	35.63910	1238.43567	-1122.85376	-25.27059	1265.42651	4.46575	217.91235	93.89117	-89.78624	-86.75804	-8.16060	-1174.58105	146.63963	-18.37737	-928.44458	-102.98857	43.22280
47	0.383	732.68317	70.03929	1450.08179	-437.21820	36.49361	1240.36768	-1122.26843	-26.25451	1266.74316	39.28788	218.89111	89.23991	-114.63481	-87.58220	-8.17457	-1199.55200	145.99980	-18.41999	-898.42358	-94.46809	44.97204
48	0.392	733.04462	70.51983	1451.94189	-436.89447	37.10329	1243.02185	-1121.50977	-27.07910	1268.65271	74.86285	219.50708	83.90652	-139.58960	-88.38289	-8.13007	-1224.76794	145.29457	-18.30849	-868.03918	-85.89425	46.27221
49	0.400	733.68170	71.05031	1453.87024	-436.32483	37.53511	1246.31250	-1120.69189	-27.79206	1271.00110	110.99368	219.59183	78.09052	-164.68604	-89.15611	-8.08224	-1250.17603	144.51617	-18.09075	-837.31006	-77.73334	47.43792
50	0.408	734.58282	71.63029	1455.83679	-435.53708	37.86724	1250.10657	-1119.90955	-28.40265	1273.69092	147.46782	218.94037	72.10831	-189.94180	-89.90962	-8.05374	-1275.72595	143.66333	-17.87011	-806.46021	-70.46855	48.67979
51	0.417	735.75000	72.24358	1457.80481	-434.52655	38.15128	1254.25293	-1119.20532	-28.88392	1276.65454	184.13313	217.46188	66.30863	-215.35237	-90.65354	-8.04876	-1301.41040	142.77016	-17.72988	-775.98309	-64.48543	50.03753
52	0.425	737.18597	72.87132	1459.72644	-433.27188	38.39678	1258.61206	-1118.56653	-29.19953	1279.81201	220.92059	215.32071	61.10673	-240.87326	-91.39342	-8.06398	-1327.19360	141.95729	-17.64359	-746.73755	-60.03166	51.26831
53	0.433	738.88324	73.48454	1461.54480	-431.75525	38.57644	1263.06714	-1117.94653	-29.31247	1283.04944	257.62335	212.94571	57.02209	-266.46048	-92.16125	-8.04735	-1352.90723	141.39601	-17.37711	-719.83813	-57.24316	51.78479
54	0.442	740.82092	74.04103	1463.19702	-429.97726	38.64575	1267.51062	-1117.30383	-29.20250	1286.21326	293.42657	210.87619	54.51677	-292.05334	-93.00945	-7.85492	-1378.17615	141.23308	-16.39111	-696.34033	-56.20278	50.82628
55	0.450	742.96106	74.50422	1464.62207	-427.96426	38.56747	1271.82495	-1116.63513	-28.89289	1289.12195	326.68933	209.44574	53.53757	-317.42682	-93.98494	-7.17792	-1402.48425	141.53848	-14.00791	-676.90979	-57.00114	47.87238
56	0.458	745.24561	74.85400	1465.77417	-425.76614	38.33633	1275.87695	-1115.96899	-28.43394	1291.61719	355.39801	208.46336	53.10992	-342.10294	-95.15794	-5.47009	-1425.35474	142.26796	-9.92449	-661.66150	-59.75005	43.04432
57	0.467	747.60254	75.07694	1466.62708	-423.44901	37.99274	1279.52539	-1115.33606	-27.86604	1293.60779	377.92166	207.30841	51.68049	-365.42444	-96.64641	-2.13772	-1446.56262	143.21277	-4.47480	-650.28540	-64.52800	37.15265
58	0.475	749.95709	75.16331	1467.16687	-421.08749	37.60739	1282.63574	-1114.75098	-27.21702	1295.05823	393.60294	205.47816	48.16337	-386.64038	-98.58398	3.06586	-1466.26611	143.99554	1.67321	-642.38849	-71.26344	31.30172
59	0.483	752.24182	75.12037	1467.38599	-418.75720	37.24005	1285.09668	-1114.19714	-26.50668	1295.97046	403.11816	202.99139	42.62091	-404.88336	-101.08612	9.97633	-1484.67114	144.25319	7.91738	-637.78528	-79.61763	26.33618
60	0.492	754.40051	74.97887	1467.28369	-416.52731	36.90549	1286.82813	-1113.61560	-25.74878	1296.38672	408.26675	200.27371	35.93410	-419.16855	-104.25475	18.39224	-1501.39905	143.90189	13.94552	-636.57990	-88.94211	22.45240
61	0.500	756.38904	74.77738	1466.86682	-414.45490	36.57325	1287.77979	-1112.92505	-24.97806	1296.37207	410.89230	197.80833	29.03246	-428.55115	-108.17882	28.41918	-1515.44141	143.18040	19.81799	-639.06165	-98.33572	19.08984
62	0.508	758.17590	74.54471	1466.14771	-412.58038	36.18909	1287.92480	-1112.06262	-24.26556	1295.98425	411.66135	195.97687	22.48221	-432.27451	-112.87850	40.43954	-1525.75879	142.34528	25.74150	-645.50818	-106.80917	15.21777
63	0.517	759.74286	74.29392	1465.13916	-410.92328	35.69982	1287.25464	-1111.01465	-23.69164	1295.24744	409.79227	195.07336	16.52741	-429.87903	-118.18365	54.43519	-1531.79944	141.27727	31.62477	-656.03076	-113.50993	10.09552
64	0.525	761.08167	74.02044	1463.84924	-409.47702	35.07707	1285.77954	-1109.82483	-23.29722	1294.14417	403.80276	195.18988	11.28626	-421.57416	-123.66594	68.93567	-1533.46350	139.69669	36.98538	-670.49957	-117.95131	4.04449
65	0.533	762.19135	73.71394	1462.28003	-408.20746	34.32890	1283.53101	-1108.58435	-23.04950	1292.64368	392.52109	195.98613	6.93445	-408.53003	-128.79556	81.16472	-1530.71387	137.84930	41.26228	-688.59973	-120.23132	-1.63249
66	0.542	763.08362	73.37883	1460.43140	-407.06403	33.49449	1280.56421	-1107.40576	-22.87913	1290.73840	375.76520	196.73645	3.71906	-392.33853	-133.20007	89.06857	-1523.42151	136.52177	43.93241	-709.94202	-121.05583	-5.69104
67	0.550	763.79376	73.03406	1458.30774	-406.00012	32.63038	1276.95874	-1106.38159	-22.75429	1288.46460	354.42682	196.84644	1.73361	-374.09842	-136.75894	93.01743	-1511.42627	136.40826	44.44489	-733.84521	-121.33524	-7.85204
68	0.558	764.38409	72.69767	1455.92896	-404.99060	31.80158	1272.81970	-1105.53760	-22.67825	1285.92029	330.09818	196.31110	0.76164	-354.19617	-139.52704	95.10128	-1494.58826	137.72404	42.46192	-759.15283	-121.66884	-8.69627
69	0.567	764.93652	72.37659	1453.33301	-404.04065	31.08695	1268.27283	-1104.81848	-22.63895	1283.25952	304.47849	195.49275	0.40732	-332.70398	-141.63217	97.11766	-1472.95630	140.23611	38.21145	-784.74426	-122.22741	-8.97486
70	0.575	765.53699	72.05596	1450.57043	-403.18802	30.58033	1263.45349	-1104.12134	-22.60913	1280.64734	278.73892	194.61951	0.29164	-309.64325	-143.22223	99.49287	-1446.90771	143.45544	32.48863	-810.08569	-122.93158	-9.16082
71	0.583	766.25555	71.69733	1447.69287	-402.50119	30.36577	1258.49756	-1103.35669	-22.56623	1278.20496	253.31543	193.73254	0.12660	-284.96170	-144.43442	101.64366	-1417.18982	146.83130	26.47020	-835.13342	-123.62635	-9.42291
72	0.592	767.12946	71.26147	1444.74426	-402.07214	30.47910	1253.53833	-1102.49780	-22.48157	1275.97363	228.22714	192.88402	-0.25891	-258.58026	-145.36511	102.84162	-1385.05615	149.86496	21.57702	-859.98590	-124.21808	-9.76295
73	0.600	768.15552	70.72618	1441.76501	-402.00845	30.87356	1248.71326	-1101.58191	-22.31222	1273.91174	203.41437	192.14366	-0.87092	-230.66064	-146.08093	102.79357	-1352.10608	152.14621	19.08483	-884.68701	-124.73752	-10.12970
74	0.608	769.29224	70.07745	1438.80408	-402.42032	31.39765	1244.16711	-1100.67102	-22.01576	1271.93518	178.84515	191.50110	-1.55739	-201.73869	-146.62436	101.79558	-1319.48242	153.39919	19.39054	-909.22192	-125.27434	-10.48899
75	0.617	770.47052	69.30562	1435.92480	-403.38397	31.80824	1240.03845	-1099.82263	-21.55619	1269.98645	154.48975	190.86655	-2.12679	-172.43182	-146.96619	100.51022	-1287.25342	153.54454	21.67175	-933.60150	-125.86937	-10.83976
76	0.625	771.61749	68.42079	1433.20251	-404.88055	31.85371	1236.44543	-1099.08398	-20.89709	1268.08154	130.26318	190.16605	-2.47955	-143.04858	-147.00581	99.47988	-1254.79443	152.71178	24.59522	-957.89246	-126.49747	-11.17295
77	0.633	772.68567	67.45859	1430.71716	-406.76926	31.41076	1233.48242	-1098.49194	-20.02887	1266.27014	106.04512	189.40288	-2.66301	-113.52356	-146.65627	98.74532	-1221.61353	151.07677	27.36293	-982.16125	-127.12712	-11.44840
78	0.642	773.66986	66.46435	1428.54175	-408.84821	30.56818	1231.21338	-1098.06787	-18.99946	1264.58557	81.77406	188.64677	-2.82280	-83.63341	-145.89725	97.90302	-1187.80164	148.63264	29.92374	-1006.42999	-127.75229	-11.62394
79	0.650	774.60229	65.48021	1426.72705	-410.94733	29.56687	1229.66028	-1097.81238	-17.87307	1263.09021	57.44020	187.96902	-3.07298	-53.23351	-144.74734	96.51446	-1153.93787	145.32835	32.51381	-1030.71289	-128.37224	-11.69750
80	0.658	775.53503	64.54550	1425.29199	-412.95197	28.64339	1228.82507	-1097.70435	-16.67320	1261.91699	33.01569	187.33386	-3.42240	-22.35455	-143.20280	94.45994	-1120.59607	141.32249	35.29769	-1055.06812	-128.97391	-11.73044
81	0.667	776.52203	63.69483	1424.22961	-414.76169	27.90891	1228.73181	-1097.70605	-15.40744	1261.21570	8.47469	186.60278	-3.81012	8.86040	-141.20232	91.91943	-1087.96094	136.84888	38.24478	-1079.58484	-129.54143	-11.80042
82	0.675	777.60425	62.94247	1423.52234	-416.25854	27.34443	1229.42725	-1097.76343	-14.13348	1261.09351	-16.17312	185.72540	-4.14506	40.28676	-138.66008	89.10721	-1055.89233	132.04579	41.16046	-1104.30945	-130.06636	-11.90660
83	0.683	778.80096	62.26792	1423.15332	-417.31912	26.88311	1230.94092	-1097.80762	-12.96285	1261.63660	-40.90516	184.86609	-4.32802	71.87349	-135.50745	86.11736	-1024.16138	126.97832	43.81134	-1129.17139	-130.58788	-11.95383
84	0.692	780.11328	61.62975	1423.10889	-417.84875	26.48214	1233.25208	-1097.77344	-12.00683	1262.96240	-65.71445	184.23431	-4.32277	103.56639	-131.69011	82.97079	-992.64258	121.65425	45.98668	-1154.03735	-131.20860	-11.84802
85	0.700	781.53516	60.99479	1423.37109	-417.80588	26.12508	1236.29016	-1097.62402	-11.34000	1265.17944	-90.61581	183.82536	-4.21986	135.24193	-127.16803	79.68655	-961.37634	116.11006	47.49588	-1178.87512	-131.96022	-11.60565
86	0.708	783.06714	60.34385	1423.90906	-417.20151	25.79460	1239.95178	-1097.33630	-10.98442	1268.25244	-115.63332	183.44444	-4.16646	166.79695	-121.91913	76.25899	-930.44055	110.56934	48.22619	-1203.79370	-132.71655	-11.34735
87	0.717	784.72333	59.66403	1424.67590	-416.07532	25.47460	1244.11548	-1096.85583	-10.88393	1271.92004	-140.79187	182.93896	-4.22197	198.27177	-115.94153	72.60970	-899.87036	105.44228	48.22610	-1228.92151	-133.35182	-11.16572
88	0.725	786.52606	58.94955	1425.61328	-414.47247	25.16688	1248.64539	-1096.08191	-10.87072	1275.77197	-166.11191	182.31506	-4.31476	229.79723	-109.30460	68.65220	-869.75836	101.13934	47.66241	-1254.28662	-133.89282	-11.04315
89	0.733	788.49774	58.20044	1426.65503	-412.44208	24.88972	1253.39197	-1094.91968	-10.70338	1279.46021	-191.59189	181.66251	-4.33808	261.32916	-102.22412	64.48204	-840.34070	97.94243	46.67822	-1279.74756	-134.48668	-10.87982
90	0.742	790.65271	57.41451	1427.73218	-410.05075	24.66740	1258.20044	-1093.38513	-10.25720	1282.88550	-217.21399	181.02782	-4.25710	292.29724	-95.05903	60.46206	-811.98633	96.05773	45.30221	-1304.94336	-135.31970	-10.48300
91	0.750	792.98840	56.57928	1428.77991	-407.39432	24.52241	1262.91809	-1091.64417	-9.64939	1286.15857	-242.95340	180.40469	-4.09155	321.48181	-88.16536	56.97181	-785.16003	95.69289	43.42465	-1329.32617	-136.55754	-9.51237
92	0.758	795.47717	55.67454	1429.74426	-404.59018	24.47070	1267.40161	-1089.91772	-9.08436	1289.36755	-268.68265	179.85417	-3.76990	347.39465	-81.72094	54.00624	-760.36469	97.07339	40.85164	-1352.36316	-138.24448	-7.58703
93	0.767	798.06360	54.69366	1430.58533	-401.74524	24.52112	1271.52283	-1088.38281	-8.66255	1292.43762	-294.01791	179.53802	-2.98517	368.90271	-75.69850	51.05149	-738.05060	100.46331	37.47222	-1373.75659	-140.22026	-4.55537
94	0.775	800.67029	53.66085	1431.27930	-398.92535	24.66908	1275.16968	-1087.13831	-8.36241	1295.19446	-318.34796	179.56818	-1.25260	385.56000	-69.94330	47.35956	-718.54523	106.12955	33.37833	-1393.46362	-142.22644	-0.62059
95	0.783	803.20880	52.62328	1431.81726	-396.15430	24.88525	1278.24670	-1086.19336	-8.09048	1297.48486	-341.07697	179.93102	1.81277	397.58844	-64.26569	42.36795	-702.06207	114.16518	28.79577	-1411.55457	-144.08360	3.81242
96	0.792	805.59064	51.62489	1432.19812	-393.43384	25.12691	1280.68225	-1085.48889	-7.74669	1299.23267	-361.74524	180.60434	6.30027	405.74884	-58.55773	35.93844	-688.79364	124.33212	23.97107	-1428.02454	-145.66109	8.38175
97	0.800	807.73212	50.68402	1432.42236	-390.76068	25.37588	1282.43420	-1084.91992	-7.32025	1300.43347	-379.86685	181.67386	12.09979	411.04333	-52.84550	28.35936	-679.03229	136.12279	19.12696	-1442.61633	-146.74593	12.93554
98	0.808	809.55621	49.79562	1432.48950	-388.13254	25.66490	1283.48413	-1084.32361	-6.94666	1301.12659	-394.77646	183.37161	19.17270	414.18964	-47.26551	20.31449	-673.18964	148.86659	14.38404	-1454.80957	-147.03227	17.55535
99	0.817	811.00000	48.94906	1432.39734	-385.55182	26.06734	1283.82178	-1083.49536	-6.84291	1301.36072	-405.68417	186.01013	27.77883	415.18958	-42.09007	12.80043	-671.65698	161.69112	9.67134	-1464.03271	-146.18852	22.40834
100	0.825	812.02588	48.13554	1432.14172	-383.02942	26.66456	1283.43457	-1082.26672	-7.15561	1301.16260	-411.76926	189.77277	38.31581	413.25824	-37.74017	6.80701	-674.71521	173.55026	4.76753	-1469.75586	-144.07700	27.51464
101	0.833	812.62604	47.34534	1431.71936	-380.58249	27.51193	1282.30933	-1080.59375	-7.83978	1300.54126	-412.32730	194.53198	50.57954	407.11194	-34.62206	2.83472	-682.63800	183.40388	-0.44206	-1471.29858	-141.09967	32.57316
102	0.842	812.82050	46.56951	1431.13025	-378.22998	28.61629	1280.44336	-1078.57947	-8.65272	1299.51648	-407.17178	199.90262	63.18338	395.58777	-32.85510	0.61407	-695.64069	190.41391	-5.56768	-1467.89746	-138.08823	36.92713
103	0.850	812.65710	45.80840	1430.38000	-375.99338	29.93677	1277.86377	-1076.40063	-9.29227	1298.13147	-396.91269	205.46381	74.17694	378.36749	-32.19518	-0.58329	-713.50238	194.23857	-9.73221	-1459.10791	-135.68793	39.75424
104	0.858	812.21454	45.07572	1429.48621	-373.90320	31.40390	1274.64038	-1074.21814	-9.58645	1296.44067	-382.61441	210.93451	82.43609	356.32880	-32.25952	-1.34702	-735.33801	195.32867	-12.33172	-1444.88110	-134.03174	40.45584
105	0.867	811.59772	44.38492	1428.48022	-372.00519	32.93764	1270.88525	-1072.15381	-9.56174	1294.48657	-365.21555	216.21864	88.24471	331.28937	-32.72415	-1.93320	-759.73151	194.77452	-13.60676	-1425.33899	-132.90923	38.95906
106	0.875	810.92902	43.73087	1427.40161	-370.35931	34.46096	1266.74133	-1070.29529	-9.36553	1292.27539	-345.32388	221.34485	92.60365	305.20386	-33.32082	-2.41194	-785.15515	193.68959	-14.20609	-1400.70874	-131.99492	35.71514
107	0.883	810.33557	43.09715	1426.28833	-369.03357	35.92033	1262.36768	-1068.69629	-9.14764	1289.79614	-323.33383	226.35391	96.30595	279.29919	-33.85670	-2.83203	-810.57513	192.69043	-14.54034	-1371.40771	-130.95815	31.47300
108	0.892	809.92529	42.48360	1425.17261	-368.09821	37.31005	1257.92627	-1067.37805	-8.97622	1287.08154	-299.54956	231.20390	99.59471	253.91368	-34.28683	-3.31802	-835.65198	191.84216	-14.76875	-1338.10071	-129.51567	27.02803
109	0.900	809.75586	41.91754	1424.08118	-367.62317	38.67731	1253.57153	-1066.33826	-8.84705	1284.22278	-274.24030	235.73729	102.30787	228.97893	-34.68019	-3.98445	-860.42102	190.98576	-15.02307	-1301.65112	-127.47932	23.06381
110	0.908	809.81812	41.43617	1423.03979	-367.67908	40.09757	1249.44360	-1065.56421	-8.77690	1281.31567	-247.66846	239.73592	104.16896	204.39214	-35.12183	-4.78236	-885.01105	190.10400	-15.40716	-1262.97363	-124.77245	20.08001
111	0.917	810.04803	41.05888	1422.08313	-368.32724	41.63812	1245.66663	-1065.03577	-8.85159	1278.42297	-220.09711	243.03427	105.00782	180.05669	-35.66206	-5.51980	-909.52991	189.35947	-15.90788	-1222.85938	-121.41286	18.38662
112	0.925	810.35480	40.77603	1421.26282	-369.57892	43.32601	1242.34973	-1064.70801	-9.16958	1275.58630	-191.77289	245.59061	104.81950	155.85561	-36.30592	-6.02263	-934.02032	188.83295	-16.39604	-1181.84290	-117.49305	18.13050
113	0.933	810.65143	40.56432	1420.64246	-371.33453	45.12571	1239.58508	-1064.51233	-9.76946	1272.85278	-162.87701	247.45059	103.71291	131.67256	-37.01300	-6.26868	-958.47955	188.39490	-16.72364	-1140.25476	-113.11312	19.30575
114	0.942	810.88025	40.40897	1420.28320	-373.36191	46.93850	1237.44360	-1064.40027	-10.61837	1270.29456	-133.46799	248.68575	101.86614	107.42467	-37.72060	-6.39672	-982.86890	187.86829	-16.86461	-1098.52014	-108.28973	21.76547
115	0.950	811.02655	40.30972	1420.23169	-375.36334	48.63887	1235.96472	-1064.36548	-11.65133	1268.01648	-103.47980	249.42267	99.51836	83.08418	-38.38284	-6.57618	-1007.13989	187.18558	-16.95132	-1057.44421	-102.94462	25.24717
116	0.958	811.11951	40.27183	1420.51563	-377.08862	50.13195	1235.15222	-1064.40063	-12.80699	1266.15564	-72.77845	249.85155	96.90966	58.67778	-39.00333	-6.85590	-1031.33130	186.41013	-17.11489	-1018.09424	-96.96854	29.37692
117	0.967	811.21674	40.29799	1421.14014	-378.40350	51.38017	1234.99243	-1064.44824	-14.03360	1264.85767	-41.21189	250.08040	94.13200	34.25407	-39.62837	-7.14886	-1055.58276	185.67653	-17.34442	-981.27356	-90.27277	33.67603
118	0.975	811.37909	40.38566	1422.08972	-379.27991	52.37840	1235.48779	-1064.41260	-15.27834	1264.23352	-8.65496	250.03290	91.03715	9.83095	-40.29683	-7.34007	-1079.99731	185.03889	-17.55906	-947.04291	-82.79749	37.64632
119	0.983	811.65247	40.52173	1423.33398	-379.75009	53.12209	1236.66821	-1064.20825	-16.47238	1264.32751	24.91796	249.56442	87.37113	-14.62433	-41.01224	-7.38125	-1104.56287	184.38077	-17.72470	-914.70898	-74.53539	40.92509
120	0.992	812.06519	40.68325	1424.83752	-379.86932	53.60828	1238.56311	-1063.79114	-17.53920	1265.11487	59.39209	248.56534	83.02382	-39.16623	-41.75490	-7.30308	-1129.25403	183.53644	-17.83876	-883.27625	-65.59358	43.39264
121	1.000	812.63226	40.85349	1426.56775	-379.69107	53.85971	1241.16675	-1063.16931	-18.44257	1266.51868	94.55347	246.88504	78.10268	-63.84669	-42.50785	-7.17293	-1154.11536	182.49854	-17.87925	-851.95361	-56.23103	45.14307
122	1.008	813.36108	41.03307	1428.49243	-379.24652	53.93769	1244.42126	-1062.40295	-19.21983	1268.43726	130.14091	244.30359	72.83312	-88.70284	-43.26830	-7.05643	-1179.18408	181.46954	-17.83131	-820.34937	-46.86742	46.39738
123	1.017	814.25891	41.23234	1430.57227	-378.53452	53.91826	1248.22107	-1061.57800	-19.94508	1270.77563	165.86536	240.65005	67.47455	-113.75121	-44.02681	-6.99712	-1204.42981	180.65941	-17.72063	-788.41333	-38.08317	47.45956
124	1.025	815.33789	41.45707	1432.75513	-377.53189	53.84837	1252.42847	-1060.76050	-20.65751	1273.45923	201.49005	235.88922	62.25830	-139.00266	-44.76653	-6.99389	-1229.82886	180.06061	-17.57733	-756.38501	-30.49234	48.60476
125	1.033	816.61292	41.69942	1434.97668	-376.21741	53.72639	1256.89563	-1059.96594	-21.32478	1276.41870	236.99289	230.12834	57.34397	-164.46513	-45.48862	-7.00544	-1255.39636	179.49429	-17.38336	-724.82336	-24.50974	49.86213
126	1.042	818.09399	41.93688	1437.16602	-374.58972	53.52218	1261.48596	-1059.16577	-21.86383	1279.56213	272.59009	223.65573	52.91549	-190.12283	-46.22083	-6.98965	-1281.05994	178.87894	-17.02181	-694.58075	-20.28728	50.90152
127	1.050	819.77844	42.13773	1439.25500	-372.67001	53.20904	1266.08167	-1058.31982	-22.19924	1282.76404	308.39038	216.99240	49.38357	-215.91222	-47.02423	-6.91132	-1306.50500	178.42737	-16.14885	-666.62933	-17.87223	51.11546
128	1.058	821.64148	42.27689	1441.18652	-370.49734	52.77772	1270.57556	-1057.40979	-22.30996	1285.87720	343.82385	210.78889	47.34044	-241.65788	-47.99294	-6.66612	-1331.19324	178.47539	-14.15617	-641.82233	-17.36664	49.85049
129	1.067	823.63171	42.35360	1442.91626	-368.12460	52.23487	1274.86108	-1056.45801	-22.22054	1288.75574	377.35999	205.53268	47.00329	-266.98187	-49.22953	-5.92909	-1354.63928	179.05580	-10.55477	-620.69482	-18.96206	46.75672
130	1.075	825.68066	42.38358	1444.41223	-365.61536	51.59854	1278.82654	-1055.52795	-21.96385	1291.27905	406.87308	201.23193	47.57153	-291.31406	-50.83029	-4.11410	-1376.70654	179.79932	-5.44461	-603.40991	-22.87036	42.06875
131	1.083	827.71875	42.37186	1445.65674	-363.04089	50.89841	1282.35962	-1054.69922	-21.56532	1293.36548	430.46707	197.37923	47.39566	-313.99438	-52.89886	-0.64622	-1397.47522	180.28204	0.60521	-589.88049	-29.20872	36.56199
132	1.092	829.68121	42.30724	1446.64368	-360.47565	50.17618	1285.35596	-1054.01941	-21.04811	1294.96973	447.26709	193.38535	45.10460	-334.29376	-55.56387	4.71050	-1416.78345	180.35667	7.06039	-579.95490	-37.86820	31.19583
133	1.100	831.50903	42.17955	1447.36987	-357.99200	49.46934	1287.72583	-1053.46936	-20.44800	1296.07263	457.81250	189.08481	40.54026	-351.36530	-58.98215	11.89616	-1434.01941	180.17810	13.64867	-573.59436	-48.40081	26.68289
134	1.108	833.15161	41.98306	1447.83325	-355.65759	48.78547	1289.39331	-1052.96606	-19.82540	1296.66760	463.78430	184.76938	34.53338	-364.29532	-63.33035	20.91948	-1448.31287	179.91031	20.24864	-570.97748	-59.98562	23.15454
135	1.117	834.56671	41.71194	1448.03784	-353.53088	48.09507	1290.29407	-1052.39600	-19.25062	1296.75488	467.00333	180.92221	28.05760	-372.19012	-68.77318	32.15227	-1458.89343	179.40544	26.73394	-572.41089	-71.49850	20.01607
136	1.125	835.71814	41.37730	1447.99097	-351.65384	47.34743	1290.37817	-1051.66760	-18.76988	1296.34753	468.32117	178.12154	21.78033	-374.18988	-75.32499	46.00903	-1465.30762	178.29343	32.88348	-578.12366	-81.69680	16.21325
137	1.133	836.57983	41.01753	1447.69421	-350.04248	46.49286	1289.61499	-1050.76221	-18.38877	1295.46741	467.27176	176.93655	16.11431	-369.77634	-82.63818	61.79382	-1467.30823	176.48335	38.38509	-588.14868	-89.50608	11.02718
138	1.142	837.14600	40.67464	1447.13770	-348.67816	45.50306	1287.99866	-1049.74573	-18.08540	1294.13428	462.59619	177.47798	11.30094	-359.47885	-90.01756	76.98251	-1464.74194	174.51718	42.91390	-602.27551	-94.36359	4.85711
139	1.150	837.43689	40.37085	1446.30444	-347.50839	44.38232	1285.55444	-1048.72119	-17.83392	1292.36951	453.10257	179.05853	7.42399	-344.96066	-96.76843	88.57629	-1457.62976	173.26747	46.06973	-620.10828	-96.52377	-0.92029
140	1.158	837.49579	40.10840	1445.17896	-346.46515	43.16571	1282.33997	-1047.75977	-17.62032	1290.21838	438.31296	180.54701	4.49019	-327.94855	-102.52515	95.50223	-1446.06726	173.28596	47.25535	-641.22272	-97.00563	-5.03943
141	1.167	837.38409	39.87206	1443.76416	-345.49176	41.91324	1278.44214	-1046.87158	-17.45031	1287.76318	418.63977	181.15570	2.46893	-309.27966	-107.26973	99.21022	-1429.96802	174.54321	45.92255	-664.96136	-96.98151	-7.23077
142	1.175	837.17871	39.63030	1442.09058	-344.56076	40.70340	1273.97461	-1046.01953	-17.34755	1285.11646	395.28650	180.86374	1.23792	-289.08032	-111.15565	101.92989	-1409.15283	176.67838	42.06266	-690.17596	-97.13351	-8.09282
143	1.183	836.97290	39.34814	1440.20178	-343.67780	39.62661	1269.07520	-1045.14282	-17.32791	1282.41248	369.92017	180.09770	0.59820	-267.33414	-114.37825	104.84956	-1383.72778	179.31760	36.41351	-715.71423	-97.58511	-8.40604
144	1.192	836.87122	38.99954	1438.13013	-342.87946	38.78163	1263.89551	-1044.19275	-17.36348	1279.79749	344.00443	179.19183	0.34064	-244.02412	-117.14486	107.83530	-1354.31348	182.08017	30.21724	-741.01776	-98.20021	-8.66024
145	1.200	836.96631	38.56612	1435.89148	-342.23029	38.26471	1258.59033	-1043.16992	-17.38943	1277.38538	318.32584	178.24089	0.21890	-219.04865	-119.65790	110.18323	-1322.09424	184.38341	24.80615	-766.04053	-98.80826	-9.00067
146	1.208	837.30670	38.03557	1433.49817	-341.81909	38.14167	1253.31348	-1042.12390	-17.35452	1275.21130	293.10455	177.25539	-0.06411	-192.32924	-122.07597	111.34062	-1288.72449	185.64449	21.33284	-790.88483	-99.31902	-9.38490
147	1.217	837.88031	37.40366	1430.97290	-341.75266	38.41078	1248.21765	-1041.10571	-17.22802	1273.24792	268.30783	176.27971	-0.69016	-164.09261	-124.48695	111.21449	-1255.72986	185.80234	20.46659	-815.59467	-99.77119	-9.73837
148	1.225	838.62805	36.67038	1428.35779	-342.14148	38.96942	1243.44995	-1040.12585	-16.94372	1271.46362	243.83130	175.38760	-1.56446	-134.92953	-126.90613	110.17216	-1223.56421	185.23312	21.95739	-840.14551	-100.27348	-10.04889
149	1.233	839.47235	35.83919	1425.71716	-343.06210	39.61036	1239.14526	-1039.16943	-16.38517	1269.84277	219.56697	174.62338	-2.40582	-105.44920	-129.27896	108.82858	-1191.48242	184.10451	24.72146	-864.52917	-100.90343	-10.36922
150	1.242	840.34119	34.92571	1423.13086	-344.49841	40.08386	1235.41919	-1038.24463	-15.45513	1268.37598	195.43233	173.96175	-2.97182	-75.90359	-131.51218	107.66698	-1158.58594	182.19714	27.67045	-888.78021	-101.65817	-10.71529
151	1.250	841.18549	33.96062	1420.68115	-346.32257	40.21171	1232.36609	-1037.40857	-14.13963	1267.07776	171.35442	173.32690	-3.20099	-46.16925	-133.53970	106.70657	-1124.81799	179.24377	30.37829	-912.92944	-102.46043	-11.00751
152	1.258	841.99261	32.98254	1418.43774	-348.35953	39.96742	1230.04846	-1036.74963	-12.50658	1266.01770	147.23326	172.64699	-3.22539	-15.99704	-135.33452	105.52351	-1090.93262	175.16777	32.98014	-937.00061	-103.21397	-11.16806
153	1.267	842.78973	32.03327	1416.44629	-350.46237	39.44805	1228.49280	-1036.34692	-10.67906	1265.30347	122.97997	171.89481	-3.26333	14.76216	-136.87160	103.64129	-1057.74512	170.10501	35.70873	-961.07831	-103.86018	-11.23209
154	1.275	843.63184	31.14908	1414.72400	-352.51367	38.77575	1227.71643	-1036.23645	-8.80544	1265.02417	98.59158	171.08461	-3.44576	46.08446	-138.13269	100.90895	-1025.49536	164.24881	38.58190	-985.31171	-104.36972	-11.31069
155	1.283	844.58234	30.34467	1413.26819	-354.38687	38.03339	1227.76074	-1036.39709	-7.01216	1265.23560	74.13133	170.24463	-3.71838	77.83684	-139.11244	97.52298	-993.85681	157.72516	41.41995	-1009.78937	-104.73987	-11.46823
156	1.292	845.69098	29.61204	1412.07227	-355.94107	37.26764	1228.68091	-1036.74658	-5.37346	1265.99036	49.63944	169.42201	-3.92575	109.89622	-139.77696	93.77599	-962.43787	150.64310	44.02906	-1034.44800	-105.06425	-11.65185
157	1.300	846.97626	28.93887	1411.13782	-357.05304	36.51683	1230.50195	-1037.15552	-3.92565	1267.33997	25.09513	168.68655	-3.99906	142.19310	-140.03305	89.84732	-931.19617	143.11954	46.23961	-1059.13782	-105.53651	-11.71462
158	1.308	848.42578	28.31606	1410.47229	-357.64920	35.82354	1233.19385	-1037.47949	-2.68435	1269.30872	0.44011	168.07686	-4.01384	174.63872	-139.72931	85.78294	-900.39911	135.28700	47.85240	-1083.77466	-106.27068	-11.54032
159	1.317	850.01855	27.72839	1410.07520	-357.71600	35.21867	1236.67542	-1037.58911	-1.63456	1271.88757	-24.38554	167.56737	-4.05088	207.08669	-138.69781	81.57188	-870.26849	127.37183	48.70896	-1108.42993	-107.14719	-11.18792
160	1.325	851.74609	27.15414	1409.92529	-357.28870	34.69926	1240.82690	-1037.39893	-0.72121	1275.02930	-49.41296	167.10306	-4.10070	239.44902	-136.84427	77.17377	-840.76868	119.70361	48.81568	-1133.26245	-107.95128	-10.85167
161	1.333	853.61481	26.57632	1409.97961	-356.42523	34.23316	1245.50232	-1036.90381	0.13135	1278.60010	-74.62965	166.62369	-4.12406	271.79382	-134.20335	72.51799	-811.79071	112.63287	48.33170	-1158.37610	-108.62433	-10.65713
162	1.342	855.63684	25.99030	1410.18372	-355.18176	33.78675	1250.54016	-1036.21106	0.97952	1282.37354	-99.99534	166.06705	-4.10512	304.17426	-130.92975	67.62644	-783.40942	106.52288	47.43724	-1183.73767	-109.27673	-10.56296
163	1.350	857.82129	25.39370	1410.48022	-353.60687	33.34790	1255.77283	-1035.50171	1.82933	1286.12866	-125.48443	165.39539	-4.04271	336.23761	-127.27029	62.79948	-755.89709	101.74849	46.23887	-1209.12598	-110.05805	-10.41949
164	1.358	860.16821	24.77245	1410.81445	-351.75275	32.92943	1261.03564	-1034.91272	2.61970	1289.73804	-151.09628	164.62257	-3.93833	366.96967	-123.50888	58.54848	-729.63086	98.59259	44.72950	-1234.09375	-111.13719	-9.98934
165	1.367	862.66144	24.10941	1411.13989	-349.68610	32.55678	1266.17261	-1034.44727	3.23652	1293.16602	-176.79443	163.83032	-3.78205	394.92249	-119.87375	55.17736	-705.02533	97.23532	42.77451	-1258.05029	-112.69582	-8.92073
166	1.375	865.26355	23.40066	1411.42285	-347.48364	32.25546	1271.03918	-1034.00732	3.59553	1296.40076	-202.41937	163.17696	-3.48772	418.82764	-116.43459	52.40298	-682.51123	97.88236	40.17476	-1280.50732	-114.80103	-6.88543
167	1.383	867.91736	22.65654	1411.63953	-345.21576	32.04055	1275.50574	-1033.50610	3.70105	1299.37817	-227.60370	162.83855	-2.75517	438.04736	-113.08796	49.46974	-662.52075	100.80649	36.80796	-1301.31287	-117.29310	-3.84610
168	1.392	870.55151	21.89417	1411.77002	-342.92862	31.90027	1279.46423	-1032.93652	3.58713	1301.98376	-251.76749	162.91466	-1.06473	452.58392	-109.68413	45.64703	-645.37152	106.20435	32.75673	-1320.63367	-119.83444	-0.11220
169	1.400	873.08618	21.12988	1411.79956	-340.63889	31.79176	1282.83130	-1032.33618	3.27145	1304.12415	-274.28610	163.41402	2.02311	462.93060	-106.12566	40.57925	-631.19226	114.01939	28.30039	-1338.71777	-122.08701	3.91379
170	1.408	875.43665	20.37866	1411.72375	-338.34198	31.66973	1285.54773	-1031.71411	2.80209	1305.77393	-294.63052	164.30060	6.58814	469.94183	-102.35076	34.33228	-620.06378	123.92747	23.77111	-1355.58618	-123.87999	8.01223
171	1.417	877.51874	19.65809	1411.54858	-336.02438	31.52731	1287.57373	-1031.03003	2.28916	1306.96436	-312.28641	165.58026	12.45889	474.53192	-98.33598	27.39330	-612.18829	135.43336	19.42136	-1370.79773	-125.20770	12.22665
172	1.425	879.25812	18.98150	1411.28589	-333.67468	31.41120	1288.88159	-1030.21289	1.86552	1307.73352	-326.64291	167.40904	19.56516	477.18030	-94.15648	20.59579	-607.88989	147.89156	15.36838	-1383.49390	-126.07310	16.78214
173	1.433	880.59772	18.34413	1410.94849	-331.29312	31.39833	1289.44702	-1029.20117	1.61335	1308.07324	-337.00006	170.06845	28.19949	477.59186	-90.04414	14.72662	-607.49194	160.45576	11.52232	-1392.67297	-126.44954	21.83705
174	1.442	881.50452	17.72913	1410.54358	-328.89905	31.55673	1289.24658	-1027.99048	1.53096	1307.93213	-342.58517	173.75122	38.82756	474.82416	-86.36850	10.05168	-611.21973	172.10010	7.49891	-1397.42273	-126.41122	27.12801
175	1.450	881.97339	17.13248	1410.06409	-326.52997	31.91852	1288.26624	-1026.61780	1.58734	1307.27222	-342.72845	178.33157	51.27238	467.84875	-83.47816	6.35163	-619.23645	181.79472	2.81287	-1397.08984	-126.17219	31.88718
176	1.458	882.02905	16.56936	1409.48804	-324.23218	32.47501	1286.51355	-1025.08801	1.77707	1306.09705	-337.35468	183.38028	64.09422	456.21588	-81.53455	3.43298	-631.68713	188.76279	-2.50811	-1391.44189	-126.00488	35.20400
177	1.467	881.72699	16.05361	1408.79224	-322.05136	33.18976	1284.02271	-1023.37817	2.08789	1304.44092	-327.19791	188.43175	75.27428	440.22650	-80.49572	1.31377	-648.51013	192.73929	-7.53608	-1380.65796	-126.15109	36.46614
178	1.475	881.15131	15.58673	1407.96484	-320.03033	34.01680	1280.85608	-1021.53259	2.45081	1302.37048	-313.31323	193.21210	83.67146	420.44904	-80.19403	-0.07515	-669.17871	194.17957	-11.08981	-1365.06909	-126.73476	35.55336
179	1.483	880.40649	15.16658	1407.00745	-318.21503	34.91243	1277.10400	-1019.68158	2.76358	1299.98865	-296.54739	197.67946	89.60532	397.49286	-80.39784	-0.97092	-692.68622	194.08516	-12.85257	-1344.90295	-127.69635	32.80576
180	1.492	879.61060	14.79066	1405.93103	-316.66241	35.83903	1272.88525	-1017.96301	2.95226	1297.40930	-277.47427	201.90988	94.12045	372.36163	-80.84306	-1.58201	-717.73975	193.39622	-13.48316	-1320.30811	-128.78923	28.87149
181	1.500	878.88745	14.45274	1404.75281	-315.43875	36.77078	1268.34338	-1016.48615	2.99374	1294.70251	-256.50885	205.91678	98.00475	346.37543	-81.30172	-2.04398	-743.17755	192.58025	-13.74978	-1291.58447	-129.67230	24.49915
182	1.508	878.34857	14.14896	1403.49036	-314.60840	37.70832	1263.63818	-1015.34052	2.90798	1291.86011	-233.96271	209.60104	101.46394	320.52277	-81.69357	-2.48574	-768.40613	191.71815	-14.01743	-1259.36548	-130.02089	20.35349
183	1.517	878.06665	13.88652	1402.15686	-314.23026	38.68877	1258.93298	-1014.57318	2.75750	1288.84644	-210.06900	212.86777	104.34021	295.15546	-82.09107	-3.03822	-793.35632	190.79669	-14.36227	-1224.56921	-129.56715	16.93586
184	1.525	878.05420	13.68205	1400.76501	-314.36392	39.77539	1254.38416	-1014.15759	2.62212	1285.69031	-185.00354	215.67062	106.41286	270.21735	-82.59822	-3.77036	-818.12067	189.87415	-14.76003	-1188.16211	-128.14513	14.59187
185	1.533	878.26208	13.54837	1399.34253	-315.06781	41.02908	1250.13501	-1014.00201	2.54160	1282.50012	-158.92133	217.92142	107.54695	245.57008	-83.27003	-4.60925	-842.75250	189.02231	-15.18539	-1150.90857	-125.73778	13.50895
186	1.542	878.59692	13.48354	1397.93982	-316.37079	42.47807	1246.31177	-1013.99060	2.48623	1279.40027	-131.99280	219.48959	107.70352	221.15132	-84.09068	-5.37167	-867.26001	188.24446	-15.63262	-1113.19360	-122.42393	13.70275
187	1.550	878.95093	13.47437	1396.62976	-318.21814	44.09706	1243.01990	-1014.02954	2.37271	1276.47083	-104.38978	220.32727	106.92239	196.95088	-84.97466	-5.90599	-891.65533	187.49045	-16.07455	-1075.05847	-118.29662	15.06553
188	1.558	879.23267	13.50581	1395.49902	-320.42795	45.79628	1240.34082	-1014.06616	2.09967	1273.75818	-76.21481	220.52151	105.31737	172.91408	-85.83516	-6.19241	-915.97571	186.71690	-16.43363	-1036.56848	-113.46416	17.46241
189	1.567	879.39325	13.56483	1394.63208	-322.71881	47.43752	1238.32544	-1014.07886	1.57760	1271.33569	-47.45327	220.22998	103.07041	148.91322	-86.63683	-6.33266	-940.25549	185.92255	-16.64719	-998.20599	-108.05169	20.75620
190	1.575	879.43896	13.64321	1394.08972	-324.81482	48.88833	1236.98572	-1014.05634	0.74373	1269.32263	-18.02670	219.59961	100.40129	124.81718	-87.36563	-6.46930	-964.50330	185.11337	-16.77651	-960.83527	-102.12654	24.70378
191	1.583	879.42310	13.74236	1393.89648	-326.54443	50.07940	1236.30078	-1013.98425	-0.41835	1267.83997	12.13242	218.74507	97.48054	100.55559	-88.03456	-6.67250	-988.72662	184.28796	-16.96181	-925.25287	-95.64851	28.86991
192	1.592	879.42017	13.87077	1394.04211	-327.85516	51.01618	1236.25061	-1013.84857	-1.85288	1266.96326	43.08017	217.75502	94.31651	76.12767	-88.70874	-6.88354	-1012.96021	183.47571	-17.26531	-891.71613	-88.52277	32.74005
193	1.600	879.49677	14.03278	1394.50122	-328.76312	51.73922	1236.84924	-1013.65161	-3.43735	1266.71350	74.86670	216.63318	90.71861	51.59294	-89.43372	-7.00118	-1037.25220	182.72610	-17.60607	-859.86060	-80.69432	35.95378
194	1.608	879.69128	14.22398	1395.25317	-329.30304	52.28014	1238.13647	-1013.41724	-5.03014	1267.07227	107.49878	215.26660	86.42486	27.02461	-90.18387	-7.00274	-1061.65930	182.04677	-17.82810	-829.04755	-72.22373	38.40834
195	1.617	880.01099	14.43270	1396.28491	-329.50348	52.65669	1240.13892	-1013.18115	-6.51619	1267.99353	140.92413	213.50684	81.32820	2.43228	-90.92663	-6.94456	-1086.25684	181.37555	-17.83646	-798.74707	-63.33914	40.19202
196	1.625	880.44507	14.64240	1397.57935	-329.37555	52.89344	1242.84058	-1012.96857	-7.81756	1269.42114	175.04227	211.22958	75.59958	-22.24725	-91.67461	-6.88026	-1111.11475	180.64458	-17.66386	-768.66675	-54.43131	41.49617
197	1.633	880.98120	14.84441	1399.10388	-328.91110	53.02864	1246.17395	-1012.77069	-8.89011	1271.31165	209.69106	208.32112	69.59901	-47.08165	-92.44257	-6.82549	-1136.25513	179.85698	-17.42158	-738.70654	-45.98084	42.55608
198	1.642	881.61285	15.04705	1400.81006	-328.09412	53.09653	1250.02600	-1012.53699	-9.72568	1273.63782	244.65234	204.67380	63.66516	-72.10625	-93.20309	-6.77477	-1161.63489	179.06812	-17.22882	-708.92645	-38.47687	43.59024
199	1.650	882.34125	15.26004	1402.63770	-326.92145	53.10810	1254.25427	-1012.19385	-10.35619	1276.36279	279.72650	200.22028	57.98634	-97.33150	-93.91537	-6.71520	-1187.16858	178.32857	-17.13309	-679.61475	-32.34679	44.71001
200	1.658	883.17566	15.47232	1404.51770	-325.42126	53.05343	1258.70874	-1011.67816	-10.84502	1279.40735	314.81036	195.01147	52.69092	-122.74429	-94.56670	-6.64826	-1212.75891	177.66116	-17.04620	-651.36365	-27.86646	45.78634
201	1.667	884.12860	15.65807	1406.37500	-323.65442	52.91294	1263.24963	-1010.96814	-11.24680	1282.64307	349.83707	189.33861	48.06501	-148.32303	-95.19690	-6.59563	-1238.23657	177.11725	-16.71030	-624.98792	-25.11645	46.38736
202	1.675	885.20490	15.80418	1408.13269	-321.69559	52.65910	1267.75244	-1010.09979	-11.56593	1285.91003	384.48328	183.80042	44.61935	-174.01331	-95.89888	-6.52973	-1263.24438	176.87564	-15.63048	-601.29419	-24.09263	45.93016
203	1.683	886.39050	15.91411	1409.72205	-319.61279	52.26454	1272.10449	-1009.16132	-11.75917	1289.03723	417.80191	179.11075	42.75323	-199.62057	-96.76570	-6.23125	-1287.30103	177.13879	-13.19391	-580.87927	-24.84769	43.97467
204	1.692	887.64954	15.98411	1411.09619	-317.45801	51.72221	1276.19543	-1008.25806	-11.77538	1291.86230	448.18256	175.62857	42.14490	-224.75253	-97.84646	-5.17588	-1310.08606	177.85152	-9.12898	-564.06854	-27.48315	40.47552
205	1.700	888.92743	16.00368	1412.23572	-315.26511	51.05576	1279.91199	-1007.47095	-11.59894	1294.25281	473.82623	173.06699	41.56479	-248.86761	-99.17947	-2.67415	-1331.57788	178.68399	-3.73409	-550.93109	-32.08128	35.87335
206	1.708	890.15302	15.98605	1413.14600	-313.05377	50.31193	1283.14258	-1006.83295	-11.25474	1296.12488	493.41885	170.83932	39.59805	-271.32620	-100.86549	1.73583	-1351.81897	179.30922	2.43080	-541.32886	-38.64833	30.95620
207	1.717	891.24634	15.97024	1413.84729	-310.84409	49.53920	1285.78430	-1006.31604	-10.77488	1297.45166	506.65619	168.62912	35.61871	-291.37424	-103.08203	8.06879	-1370.61816	179.51888	8.83641	-535.06165	-46.99197	26.53483
208	1.725	892.13452	15.98593	1414.36560	-308.66840	48.76113	1287.74548	-1005.83435	-10.18324	1298.25220	514.45068	166.47868	30.00237	-308.10205	-106.00805	16.09409	-1387.43115	179.15359	15.07312	-532.05408	-56.59488	23.08326
209	1.733	892.76312	16.03397	1414.71936	-306.57462	47.96395	1288.94873	-1005.27795	-9.50860	1298.57312	518.50787	164.61246	23.65783	-320.49982	-109.73334	25.68423	-1401.33411	178.22701	20.98607	-532.43054	-66.61700	20.44448
210	1.742	893.09717	16.09813	1414.91077	-304.62042	47.11243	1289.33582	-1004.55731	-8.78955	1298.47241	520.29340	163.39790	17.58447	-327.62997	-114.22460	36.98120	-1411.24683	177.06721	26.69142	-536.44897	-76.04811	17.75867
211	1.750	893.12268	16.15965	1414.92725	-302.85736	46.17641	1288.87512	-1003.63531	-8.06557	1297.99670	520.13947	163.18330	12.57883	-328.78900	-119.34442	50.14853	-1416.52710	175.99156	32.24502	-544.36761	-83.94197	13.91841
212	1.758	892.84802	16.19714	1414.75073	-301.31268	45.14136	1287.56665	-1002.54791	-7.37077	1297.15710	517.13928	163.95868	8.93055	-323.76297	-124.87022	64.57394	-1417.25024	174.99202	37.35653	-556.28308	-89.63018	8.49852
213	1.767	892.29938	16.18491	1414.36462	-299.97876	44.00769	1285.44141	-1001.40765	-6.73523	1295.92834	509.75500	165.21719	6.35217	-313.28094	-130.51785	78.28636	-1413.73547	174.06039	41.53441	-572.00140	-92.90798	2.37738
214	1.775	891.51501	16.10748	1413.76135	-298.81860	42.79501	1282.55750	-1000.35846	-6.17889	1294.28186	496.72348	166.19096	4.38852	-298.96353	-135.97467	88.86530	-1406.05933	173.47833	44.21083	-591.11627	-94.19839	-2.80542
215	1.783	890.54742	15.97601	1412.94507	-297.78564	41.54835	1278.99780	-999.49536	-5.69649	1292.23096	477.90683	166.36685	2.85243	-282.32712	-140.92203	95.31717	-1394.04639	173.55258	44.68101	-613.16077	-94.43224	-6.01134
216	1.792	889.47339	15.81403	1411.92773	-296.84802	40.34077	1274.87012	-998.82404	-5.26189	1289.85535	454.64670	165.82611	1.76765	-263.98117	-145.11160	98.71281	-1377.43042	174.41742	42.43031	-637.42175	-94.50784	-7.46573
217	1.800	888.39661	15.61967	1410.72546	-296.00201	39.26551	1270.30334	-998.28369	-4.85610	1287.28821	429.12601	164.96056	1.12161	-243.91432	-148.47296	100.91479	-1356.08093	176.11575	37.70867	-662.80219	-94.83447	-8.02778
218	1.808	887.43158	15.35901	1409.35083	-295.27228	38.41600	1265.43945	-997.79004	-4.49446	1284.67273	403.14990	163.98759	0.80528	-222.08093	-151.10764	103.04638	-1330.31396	178.50905	31.60408	-688.30017	-95.38198	-8.35163
219	1.817	886.67670	15.00142	1407.80688	-294.70825	37.86526	1260.42297	-997.26587	-4.23131	1282.12134	377.52167	162.92613	0.62617	-198.49722	-153.18266	105.11613	-1301.11389	181.10231	25.62059	-713.48047	-95.98077	-8.67790
220	1.825	886.18799	14.53594	1406.09143	-294.38647	37.65071	1255.39307	-996.66388	-4.13004	1279.69934	352.31955	161.83859	0.35199	-173.14529	-154.84164	106.57903	-1270.08301	183.25754	21.29712	-738.35803	-96.52674	-9.02550
221	1.833	885.96387	13.95461	1404.21472	-294.41171	37.75980	1250.48120	-995.98303	-4.21272	1277.42310	327.42902	160.85663	-0.15527	-146.10974	-156.14563	106.99438	-1238.91064	184.55463	19.72809	-763.06537	-97.02182	-9.37748
222	1.842	885.94690	13.24479	1402.21692	-294.90619	38.11058	1245.81580	-995.26306	-4.43132	1275.26807	302.79520	160.02850	-0.85058	-117.78156	-157.04404	106.37411	-1208.42810	184.73410	20.81909	-787.67102	-97.51409	-9.73184
223	1.850	886.04407	12.39697	1400.17102	-295.97028	38.53776	1241.52148	-994.55469	-4.68699	1273.19897	278.37521	159.30779	-1.56746	-88.75905	-157.44922	105.18514	-1178.18091	183.61864	23.27137	-812.16760	-98.04314	-10.08494
224	1.858	886.15735	11.41278	1398.16992	-297.61456	38.82485	1237.71130	-993.91077	-4.87194	1271.20422	254.09000	158.67503	-2.14659	-59.48596	-157.36115	104.01745	-1147.20947	181.36862	25.73160	-836.53723	-98.62801	-10.42100
225	1.867	886.20898	10.31229	1396.30847	-299.71335	38.79802	1234.47937	-993.41309	-4.89457	1269.30884	229.88820	158.11583	-2.54558	-30.03268	-156.86591	103.12688	-1115.13782	178.46547	27.81498	-860.79785	-99.26234	-10.70441
226	1.875	886.15710	9.13474	1394.67407	-302.05106	38.41351	1231.89282	-993.18054	-4.68016	1267.58240	205.77158	157.54875	-2.85477	-0.22652	-156.00899	102.26109	-1082.40552	175.24432	29.94819	-885.00684	-99.91459	-10.89827
227	1.883	886.00275	7.93050	1393.34033	-304.43292	37.75236	1229.98120	-993.32288	-4.17139	1266.14441	181.71408	156.91443	-3.16754	30.07298	-154.74251	100.93259	-1049.70605	171.57712	32.49088	-909.22345	-100.54992	-11.00986
228	1.892	885.78601	6.75491	1392.35376	-306.74692	36.93427	1228.75354	-993.88391	-3.35607	1265.12817	157.61096	156.24983	-3.45787	60.83553	-153.01431	98.85325	-1017.38696	167.14932	35.29067	-933.47791	-101.15181	-11.09792
229	1.900	885.57251	5.66098	1391.72461	-308.94095	36.04394	1228.24158	-994.80548	-2.28572	1264.63123	133.34392	155.61426	-3.64150	91.92519	-150.81889	96.10229	-985.31171	161.92888	37.98880	-957.81085	-101.70551	-11.23091
230	1.908	885.43408	4.67780	1391.43237	-310.97665	35.13020	1228.51343	-995.91833	-1.04541	1264.70496	108.84832	155.01398	-3.69723	123.22572	-148.13680	92.93025	-953.16339	156.15347	40.39388	-982.28687	-102.19241	-11.41857
231	1.917	885.42841	3.79243	1391.44519	-312.80206	34.24905	1229.63684	-996.99329	0.27491	1265.37720	84.12473	154.41469	-3.66392	154.67519	-144.90392	89.49756	-920.80457	150.06120	42.52827	-1006.89453	-102.66936	-11.55920
232	1.925	885.58527	2.96507	1391.73914	-314.34271	33.47858	1231.63403	-997.83667	1.57647	1266.66248	59.23602	153.79243	-3.58666	186.21135	-141.04857	85.82526	-888.34406	143.81371	44.48447	-1031.54175	-103.28094	-11.51485
233	1.933	885.90430	2.16183	1392.30237	-315.51047	32.88487	1234.46826	-998.34625	2.75809	1268.55249	34.26319	153.14713	-3.51978	217.72844	-136.53040	81.89323	-856.00220	137.51807	46.27263	-1056.22815	-104.06888	-11.28209
234	1.942	886.36548	1.36986	1393.12634	-316.22589	32.48713	1238.05017	-998.50012	3.73961	1270.99695	9.22072	152.47316	-3.51930	249.13518	-131.36473	77.66971	-824.04321	131.24982	47.74043	-1081.09094	-104.88774	-11.01550
235	1.950	886.94781	0.58755	1394.19287	-316.44171	32.25612	1242.24976	-998.32495	4.48800	1273.90173	-15.96516	151.78619	-3.58008	280.47375	-125.64698	73.09409	-792.77350	125.09727	48.63247	-1106.25281	-105.61177	-10.84852
236	1.958	887.64380	-0.19579	1395.46924	-316.15485	32.13389	1246.91223	-997.87268	5.03850	1277.15051	-41.36733	151.15041	-3.62832	311.89960	-119.58151	68.18076	-762.48804	119.17015	48.79073	-1131.71240	-106.26488	-10.77190
237	1.967	888.46088	-1.00812	1396.90552	-315.40631	32.06272	1251.87219	-997.20227	5.46838	1280.61316	-66.96751	150.57605	-3.60931	343.41858	-113.47618	63.20092	-733.43256	113.64329	48.25433	-1157.34387	-106.93551	-10.69531
238	1.975	889.41064	-1.88184	1398.43799	-314.27261	32.01426	1256.96313	-996.37134	5.82857	1284.13879	-92.67492	149.95593	-3.54250	374.56348	-107.67796	58.69034	-705.82788	108.90826	47.15385	-1182.88916	-107.74060	-10.50803
239	1.983	890.49286	-2.84043	1400.00049	-312.84753	31.99713	1262.02625	-995.46130	6.11563	1287.58167	-118.40104	149.21078	-3.46362	404.29767	-102.46175	55.12442	-679.86523	105.54600	45.57270	-1207.89197	-108.86484	-10.00214
240	1.992	891.68311	-3.89462	1401.54236	-311.21912	32.03982	1266.91663	-994.59845	6.29949	1290.84448	-144.05069	148.44637	-3.30795	431.26813	-97.88791	52.47183	-655.73419	104.03900	43.48431	-1231.74915	-110.49997	-8.81561
241	2.000	892.93298	-5.03719	1403.03467	-309.45325	32.16910	1271.50220	-993.90143	6.33894	1293.86816	-169.40918	147.89970	-2.82153	454.26178	-93.75481	50.08583	-633.71838	104.63560	40.78844	-1254.01660	-112.67346	-6.62527
242	2.008	894.17670	-6.23610	1404.46338	-307.58588	32.39584	1275.66016	-993.39990	6.16648	1296.58777	-194.06116	147.77014	-1.57583	472.59595	-89.77550	47.10497	-614.20734	107.43842	37.41024	-1274.65979	-115.16241	-3.43896
243	2.017	895.33936	-7.43987	1405.81738	-305.62692	32.70723	1279.28394	-993.02856	5.71317	1298.92847	-217.43448	148.12834	0.83198	486.29999	-85.80101	42.97113	-597.60669	112.44448	33.37676	-1293.92590	-117.60960	0.39844
244	2.025	896.34711	-8.60569	1407.08899	-303.57309	33.06972	1282.29395	-992.69073	5.00516	1300.83447	-238.90488	148.94530	4.53202	496.01453	-81.83720	37.59383	-584.30682	119.54527	28.81553	-1312.01929	-119.70162	4.48354
245	2.033	897.13635	-9.72659	1408.27979	-301.41980	33.44881	1284.63916	-992.30615	4.20213	1302.28467	-257.86133	150.19647	9.42470	502.56915	-77.96069	31.25316	-574.70435	128.55559	23.92659	-1328.84839	-121.26567	8.59082
246	2.042	897.65247	-10.81211	1409.40173	-299.16809	33.83261	1286.28796	-991.81873	3.48791	1303.28333	-273.72073	151.97847	15.49659	506.43170	-74.33246	24.56237	-569.12817	139.11124	18.96618	-1343.88696	-122.27442	12.72708
247	2.050	897.84662	-11.84632	1410.47302	-296.83240	34.23866	1287.21350	-991.18994	2.95398	1303.84326	-285.89673	154.55544	23.08087	507.42084	-71.23682	18.31261	-567.74158	150.47122	14.11422	-1356.23962	-122.77930	17.07240
248	2.058	897.68170	-12.78764	1411.51038	-294.44766	34.70641	1287.38452	-990.38159	2.59016	1303.97668	-293.67929	158.24504	32.77260	504.87262	-69.01770	13.01668	-570.59229	161.56128	9.27385	-1364.92896	-122.81876	21.77641
249	2.067	897.14209	-13.59889	1412.51758	-292.06665	35.28309	1286.77100	-989.34943	2.33512	1303.69604	-296.24765	163.15860	44.74301	498.10089	-67.89911	8.64298	-577.76160	171.24921	4.12626	-1369.14197	-122.43736	26.65077
250	2.075	896.23529	-14.25970	1413.47998	-289.74847	36.00171	1285.36255	-988.07166	2.14338	1303.01733	-293.16653	168.99265	57.87391	486.88354	-67.77682	4.97981	-589.40857	178.56470	-1.39619	-1368.31104	-121.83935	31.07204
251	2.083	894.98181	-14.75815	1414.37573	-287.54858	36.86338	1283.18433	-986.55463	2.02633	1301.96814	-284.90161	175.12061	69.98402	471.63031	-68.20647	2.09846	-605.51715	182.95589	-6.61555	-1362.18262	-121.40714	34.20589
252	2.092	893.40820	-15.08239	1415.19348	-285.51669	37.83660	1280.29956	-984.82617	2.00932	1300.57678	-272.56137	181.00653	79.35638	452.97833	-68.70912	0.16749	-625.56799	184.64291	-10.45709	-1350.82666	-121.46116	35.35957
253	2.100	891.55341	-15.22597	1415.94592	-283.70020	38.87509	1276.80139	-982.97754	2.05293	1298.83447	-257.22247	186.51755	85.87021	431.37219	-69.10846	-0.95724	-648.58063	184.56505	-12.52691	-1334.44031	-122.03429	34.30666
254	2.108	889.48267	-15.19542	1416.67212	-282.14716	39.94288	1272.80554	-981.18317	2.05182	1296.70496	-239.63052	191.79459	90.57306	407.36560	-69.49358	-1.62527	-673.35913	183.75558	-13.40634	-1313.17944	-122.88622	31.39280
255	2.117	887.29608	-15.01031	1417.42920	-280.90677	41.02625	1268.44519	-979.63251	1.92008	1294.19727	-220.23788	196.98312	94.55869	381.98370	-69.94102	-2.09451	-698.75171	182.82437	-13.84141	-1287.26172	-123.68147	27.32924
256	2.125	885.12085	-14.70283	1418.27307	-280.02979	42.12897	1263.86523	-978.44843	1.66372	1291.40100	-199.28726	202.13263	98.33663	356.29547	-70.43983	-2.50118	-724.02106	181.95915	-14.18831	-1257.18420	-124.11272	22.89829
257	2.133	883.08496	-14.30990	1419.24207	-279.56827	43.26195	1259.21301	-977.66113	1.37075	1288.44568	-176.92078	207.18687	101.84957	330.85834	-70.96852	-2.94772	-748.96997	181.15466	-14.53065	-1223.76221	-123.91441	18.77860
258	2.142	881.28217	-13.85018	1420.34729	-279.57608	44.44132	1254.63171	-977.23041	1.13374	1285.44897	-153.28568	212.02777	104.77609	305.76776	-71.50576	-3.53020	-773.69055	180.37811	-14.87292	-1187.93970	-122.91246	15.48682
259	2.150	879.74280	-13.30443	1421.57947	-280.11035	45.70095	1250.26074	-977.07861	0.97681	1282.49634	-128.55719	216.54305	106.80898	280.97919	-72.05153	-4.28077	-798.30353	179.61757	-15.23593	-1150.54663	-121.08597	13.37615
260	2.158	878.42883	-12.62849	1422.92847	-281.22247	47.10004	1246.23511	-977.11908	0.84584	1279.64075	-102.88581	220.64275	107.78350	256.45294	-72.63705	-5.10533	-822.84857	178.86865	-15.66339	-1112.17285	-118.51394	12.64250
261	2.167	877.25476	-11.79904	1424.40588	-282.92133	48.70438	1242.67957	-977.28113	0.64721	1276.90125	-76.36600	224.26508	107.68922	232.13164	-73.27786	-5.83066	-847.31030	178.11716	-16.13202	-1073.17468	-115.28000	13.32399
262	2.175	876.11743	-10.84087	1426.05566	-285.11453	50.54053	1239.69714	-977.52393	0.29414	1274.28687	-49.05714	227.39316	106.61290	207.92375	-73.98412	-6.33135	-871.70306	177.32794	-16.53555	-1033.80371	-111.43693	15.32453
263	2.183	874.92712	-9.80782	1427.94666	-287.57999	52.55029	1237.36475	-977.83130	-0.26699	1271.84399	-20.98469	230.07756	104.69122	183.74565	-74.77873	-6.60448	-896.07898	176.47307	-16.80247	-994.43744	-107.01781	18.46585
264	2.192	873.63843	-8.75221	1430.14941	-290.02255	54.58927	1235.73560	-978.19061	-1.05657	1269.67615	7.88548	232.43576	102.12440	159.55504	-75.64033	-6.73972	-920.46735	175.58537	-16.97122	-955.72937	-102.01772	22.48623
265	2.200	872.26581	-7.70926	1432.70837	-292.19159	56.47671	1234.83521	-978.56439	-2.05737	1267.92188	37.65049	234.56250	99.14384	135.32384	-76.49125	-6.84349	-944.87091	174.75954	-17.12441	-918.47217	-96.33878	26.98039
266	2.208	870.86774	-6.69012	1435.62781	-293.96265	58.06379	1234.66626	-978.87775	-3.20269	1266.71741	68.41505	236.47375	95.91310	110.99763	-77.27901	-6.96262	-969.28326	174.08557	-17.30027	-883.21509	-89.85121	31.44546
267	2.217	869.51776	-5.68629	1438.88074	-295.32672	59.27825	1235.23022	-979.04370	-4.38761	1266.16162	100.20184	238.16422	92.46668	86.52333	-78.01884	-7.05779	-993.67749	173.55824	-17.48553	-849.96228	-82.54080	35.45201
268	2.225	868.28442	-4.68654	1442.42859	-296.32581	60.11618	1236.53870	-979.01050	-5.50189	1266.29883	132.92949	239.58058	88.70094	61.91005	-78.74679	-7.06902	-1018.07043	173.03169	-17.65056	-818.23181	-74.52136	38.75825
269	2.233	867.21863	-3.68698	1446.23279	-297.00134	60.61158	1238.59290	-978.78510	-6.46773	1267.11658	166.45302	240.53934	84.45972	37.21715	-79.47296	-6.98952	-1042.58337	172.30446	-17.76822	-787.37274	-65.96805	41.31188
270	2.242	866.34955	-2.68181	1450.25598	-297.37402	60.83174	1241.35779	-978.42047	-7.26547	1268.55151	200.59499	240.79906	79.71734	12.48174	-80.18898	-6.86728	-1067.36206	171.33176	-17.80946	-756.84442	-57.12764	43.20946
271	2.250	865.69080	-1.65087	1454.45398	-297.43958	60.88214	1244.75903	-977.98950	-7.92487	1270.50806	235.16119	240.15903	74.63715	-12.33269	-80.89639	-6.76423	-1092.45911	170.31273	-17.74861	-726.32898	-48.35066	44.64543
272	2.258	865.24988	-0.56720	1458.77014	-297.17487	60.87979	1248.69409	-977.55249	-8.49240	1272.88660	269.93304	238.47066	69.42614	-37.31952	-81.60976	-6.70638	-1117.80151	169.44777	-17.61773	-695.76428	-40.08641	45.85329
273	2.267	865.03369	0.58305	1463.13916	-296.55505	60.90338	1253.04285	-977.13177	-9.00251	1275.60254	304.71826	235.69238	64.23114	-62.55019	-82.33409	-6.66709	-1143.28003	168.71838	-17.52383	-665.39886	-32.82246	47.00521
274	2.275	865.04535	1.79292	1467.49707	-295.57309	60.96272	1257.67651	-976.71393	-9.46209	1278.57983	339.49469	231.97498	59.25106	-88.01402	-83.05822	-6.61421	-1168.85669	168.03497	-17.51973	-635.81970	-26.95785	48.06400
275	2.283	865.27698	3.04424	1471.78418	-294.24921	61.01480	1262.46521	-976.27454	-9.84775	1281.72546	374.35239	227.69296	54.93450	-113.63690	-83.77440	-6.54604	-1194.48291	167.43530	-17.45054	-607.86279	-22.72498	48.69477
276	2.292	865.70160	4.32066	1475.94092	-292.62903	61.00761	1267.28186	-975.79993	-10.11342	1284.91602	409.00766	223.42102	51.94093	-139.31232	-84.50584	-6.41458	-1219.90784	167.06192	-16.92236	-582.41791	-20.24809	48.34495
277	2.300	866.27136	5.61029	1479.91052	-290.77509	60.90542	1271.99854	-975.29755	-10.21058	1288.00439	442.27325	219.79597	50.66307	-164.83437	-85.32349	-5.94973	-1244.67285	167.07288	-15.36682	-560.19818	-19.65575	46.49981
278	2.308	866.92401	6.89981	1483.64673	-288.75397	60.68744	1276.48438	-974.80090	-10.11243	1290.83801	472.16922	217.15701	50.59296	-189.78178	-86.32079	-4.57025	-1268.35266	167.51036	-12.27347	-541.58905	-21.13815	42.99533
279	2.317	867.59143	8.16824	1487.11682	-286.62759	60.34979	1280.61060	-974.35907	-9.82049	1293.28662	496.71173	215.20740	50.28086	-213.52522	-87.59567	-1.58354	-1290.74011	168.17630	-7.57953	-526.69336	-24.90163	38.18344
280	2.325	868.20630	9.39085	1490.29956	-284.45313	59.91354	1284.25977	-974.00848	-9.35762	1295.26355	514.71313	213.28879	48.25732	-235.31476	-89.28663	3.42926	-1311.75012	168.77917	-1.75047	-515.46399	-31.03629	32.83095
281	2.333	868.70679	10.55148	1493.18469	-282.28113	59.41679	1287.33167	-973.74939	-8.76773	1296.72693	526.25714	211.05081	44.05700	-254.26559	-91.56862	10.46452	-1331.23071	169.17688	4.61427	-507.78683	-39.36861	27.81207
282	2.342	869.03845	11.64805	1495.77332	-280.15488	58.89099	1289.74402	-973.54205	-8.10867	1297.67004	532.77606	208.60136	38.26687	-269.33514	-94.57051	19.33023	-1348.86182	169.32098	11.13370	-503.58475	-49.36827	23.72809
283	2.350	869.15662	12.68579	1498.07471	-278.11493	58.34134	1291.42834	-973.31140	-7.43024	1298.11499	536.36041	206.18878	31.86185	-279.50562	-98.29210	29.90835	-1364.09399	169.08127	17.66557	-502.94180	-60.16349	20.58001
284	2.358	869.02759	13.66601	1500.09363	-276.20169	57.74229	1292.32813	-972.95856	-6.77041	1298.10828	538.50195	204.05122	25.68959	-284.05475	-102.56537	42.18633	-1376.19214	168.29941	24.17150	-506.09833	-70.68768	17.66063
285	2.367	868.62366	14.58548	1501.81921	-274.44901	57.04979	1292.40417	-972.39368	-6.16971	1297.70276	539.26221	202.40849	20.25096	-282.67377	-107.06281	55.93734	-1384.45105	166.93741	30.54198	-513.31238	-79.87222	13.90223
286	2.375	867.92383	15.44789	1503.22729	-272.87384	56.22688	1291.64111	-971.58154	-5.66693	1296.93298	537.42712	201.41586	15.59882	-275.62091	-111.37943	70.07481	-1388.37183	165.07088	36.43199	-524.72021	-86.81999	8.71917
287	2.383	866.92401	16.26596	1504.29419	-271.47089	55.26584	1290.04919	-970.56818	-5.28429	1295.80762	531.32550	201.11743	11.48495	-263.94434	-115.19706	82.55821	-1387.64478	163.00475	41.35470	-540.21716	-91.06359	2.74925
288	2.392	865.64813	17.05150	1505.01025	-270.22119	54.18655	1287.66577	-969.46313	-5.02470	1294.31909	519.76477	201.30798	7.80115	-249.11957	-118.37625	91.60553	-1382.09692	161.47891	44.90958	-559.40735	-92.87172	-2.45673
289	2.400	864.14642	17.80968	1505.38379	-269.10776	53.02410	1284.55420	-968.38336	-4.87889	1292.46594	502.69882	201.47153	4.81580	-232.19322	-120.86006	97.05016	-1371.71973	161.25284	46.66853	-581.65417	-93.21131	-5.74531
290	2.408	862.48901	18.53928	1505.43567	-268.12555	51.83427	1280.80396	-967.40381	-4.83908	1290.27905	481.23871	201.15723	2.82364	-213.51910	-122.57808	100.16989	-1356.58801	162.46564	46.09550	-606.03882	-93.18120	-7.20092
291	2.417	860.76294	19.22877	1505.19543	-267.28406	50.70015	1276.53088	-966.54578	-4.90121	1287.83704	457.04013	200.39174	1.76277	-193.19267	-123.51311	102.36355	-1336.73059	164.80188	43.01749	-631.42059	-93.40313	-7.66749
292	2.425	859.06720	19.84891	1504.70850	-266.60587	49.71769	1271.87378	-965.78540	-5.04377	1285.26550	431.62811	199.49945	1.33667	-171.32520	-123.79073	104.26446	-1312.23291	167.98195	38.01250	-656.88892	-93.92290	-7.88472
293	2.433	857.50183	20.35779	1504.03198	-266.12595	48.98282	1266.98181	-965.08350	-5.23416	1282.70911	406.00574	198.66051	1.23319	-147.95374	-123.64114	105.81086	-1283.48401	171.65450	32.14399	-682.08069	-94.53958	-8.18248
294	2.442	856.14886	20.72457	1503.21277	-265.89276	48.58575	1261.99927	-964.43188	-5.47317	1280.27332	380.59509	197.83691	1.13191	-122.99438	-123.28779	106.69193	-1251.35083	175.18018	26.56763	-707.00647	-95.11017	-8.59330
295	2.450	855.05396	20.94880	1502.27014	-265.97195	48.59022	1257.06079	-963.85382	-5.78044	1277.98877	355.46381	196.96799	0.76877	-96.39627	-122.86618	106.68253	-1217.18970	177.97568	22.44945	-731.77014	-95.61720	-9.02276
296	2.458	854.21899	21.05045	1501.20557	-266.44720	48.99250	1252.29883	-963.35657	-6.11235	1275.83667	330.58435	196.07431	0.09243	-68.34465	-122.40135	105.78497	-1182.51355	179.81314	20.71552	-756.43420	-96.10976	-9.39517
297	2.467	853.60699	21.04731	1500.02710	-267.40073	49.67403	1247.84839	-962.92230	-6.33504	1273.78198	305.91458	195.23666	-0.71923	-39.30779	-121.83133	104.22507	-1148.29346	180.55841	21.43269	-781.00372	-96.63476	-9.72494
298	2.475	853.15594	20.95274	1498.76831	-268.86139	50.38793	1243.84814	-962.55206	-6.29272	1271.78381	281.40610	194.50400	-1.42756	-9.83643	-121.06029	102.34676	-1114.48572	179.99628	23.68153	-805.47504	-97.20034	-10.05634
299	2.483	852.79803	20.78621	1497.49622	-270.74414	50.83200	1240.43176	-962.29407	-5.89672	1269.81360	257.04446	193.84216	-1.92895	19.73070	-120.02612	100.43909	-1080.41809	178.20540	26.40278	-829.87061	-97.80090	-10.37528
300	2.492	852.47833	20.57330	1496.30298	-272.85144	50.79894	1237.70483	-962.22388	-5.16228	1267.89160	232.80899	193.23267	-2.29984	49.40166	-118.72551	98.56978	-1045.66919	175.77090	29.25452	-854.22961	-98.43866	-10.62906
301	2.500	852.17218	20.33545	1495.27795	-274.97052	50.29353	1235.71277	-962.38660	-4.16644	1266.11462	208.61795	192.70363	-2.66813	79.41515	-117.15451	96.55264	-1010.58301	173.20561	32.48550	-878.58032	-99.09274	-10.79715
302	2.508	851.89600	20.07866	1494.48584	-276.97522	49.50443	1234.42908	-962.74353	-2.98141	1264.65320	184.39130	192.22308	-3.05214	109.98540	-115.24610	94.11630	-976.08789	170.34955	36.23445	-902.93469	-99.70573	-10.90643
303	2.517	851.70239	19.79520	1493.96631	-278.82693	48.66412	1233.80042	-963.17981	-1.67315	1263.69824	160.08435	191.72542	-3.32597	141.12547	-112.88711	91.15005	-942.96484	166.65242	40.20350	-927.33203	-100.22090	-11.01989
304	2.525	851.65472	19.48293	1493.74060	-280.50705	47.93242	1233.80981	-963.57141	-0.34776	1263.38171	135.65552	191.18950	-3.36106	172.66570	-109.97002	87.79546	-911.22925	161.86012	43.89388	-951.84283	-100.65498	-11.18944
305	2.533	851.79681	19.16248	1493.80994	-281.97726	47.37322	1234.48840	-963.84387	0.85543	1263.73499	111.08963	190.58459	-3.19827	204.36284	-106.41085	84.32010	-880.29199	156.22763	46.96402	-976.46484	-101.14289	-11.35218
306	2.542	852.14172	18.86926	1494.15479	-283.18338	46.98857	1235.87500	-963.98523	1.83384	1264.71924	86.41161	189.86450	-3.02130	235.97795	-102.13379	80.91815	-849.57568	150.20358	49.32572	-1001.09991	-101.82135	-11.35505
307	2.550	852.68152	18.62104	1494.74255	-284.06757	46.74693	1237.97925	-964.01672	2.56626	1266.28235	61.63031	189.05705	-2.96571	267.34235	-97.05652	77.56464	-818.87476	144.11707	51.01324	-1025.72852	-102.65511	-11.14352
308	2.558	853.40674	18.39585	1495.53613	-284.57901	46.59060	1240.76941	-963.94910	3.09642	1268.39209	36.71541	188.25995	-3.03451	298.44135	-91.13396	73.99688	-788.29919	138.21054	52.07934	-1050.48193	-103.48414	-10.83085
309	2.567	854.31964	18.14634	1496.49561	-284.68289	46.45651	1244.17175	-963.75592	3.49739	1271.02954	11.63770	187.53693	-3.16057	329.43317	-84.46889	69.89008	-758.02673	132.78447	52.58690	-1075.47632	-104.21533	-10.56607
310	2.575	855.43384	17.82942	1497.57532	-284.36359	46.31374	1248.07605	-963.38605	3.84390	1274.15503	-13.60863	186.86351	-3.26211	360.47272	-77.37018	65.16529	-728.16882	128.15343	52.62041	-1100.71875	-104.87283	-10.41211
311	2.583	856.76398	17.42100	1498.72803	-283.62524	46.17619	1252.34644	-962.81396	4.18471	1277.67126	-39.01589	186.18234	-3.28893	391.34503	-70.29040	60.22307	-698.85303	124.56163	52.26685	-1126.14282	-105.51100	-10.34819
312	2.592	858.31738	16.91193	1499.90637	-282.49457	46.07720	1256.83301	-962.08508	4.51094	1281.41455	-64.55923	185.48495	-3.24907	421.17841	-63.69379	55.82080	-670.38660	122.21153	51.54199	-1151.56250	-106.20387	-10.28838
313	2.600	860.08826	16.30058	1501.05701	-281.02301	46.04324	1261.38342	-961.29956	4.75901	1285.18567	-90.17367	184.81886	-3.15479	448.58197	-57.89269	52.49480	-643.36652	121.24024	50.28294	-1176.58545	-107.12258	-10.00912
314	2.608	862.04974	15.59338	1502.11670	-279.28140	46.09340	1265.84802	-960.55310	4.87400	1288.79346	-115.72132	184.25510	-2.94182	472.20441	-52.92218	50.00673	-618.58679	121.67606	48.14834	-1200.67688	-108.48135	-9.11774
315	2.617	864.15265	14.81229	1503.01831	-277.34808	46.24442	1270.08130	-959.90588	4.85656	1292.07886	-140.94406	183.89424	-2.38786	491.25177	-48.58827	47.45333	-596.74731	123.55257	44.81969	-1223.38940	-110.32860	-7.24016
316	2.625	866.32971	13.99830	1503.69922	-275.29883	46.50280	1273.94543	-959.38733	4.73324	1294.91858	-165.41150	183.84729	-1.08133	505.60345	-44.67647	43.92824	-578.21930	127.01248	40.25538	-1244.55322	-112.46549	-4.29710
317	2.633	868.49963	13.19711	1504.11243	-273.19629	46.85026	1277.31934	-959.00537	4.51543	1297.22107	-188.53998	184.14764	1.40850	515.69604	-41.07129	39.01266	-563.06274	132.25104	34.80267	-1264.25000	-114.60853	-0.56469
318	2.642	870.57233	12.44101	1504.23340	-271.08044	47.23681	1280.10986	-958.75372	4.20845	1298.93176	-209.72229	184.73453	5.28227	522.38428	-37.68695	32.77648	-551.26050	139.39182	29.05400	-1282.61060	-116.55446	3.53831
319	2.650	872.45703	11.74834	1504.06006	-268.96924	47.60124	1282.25330	-958.59924	3.85175	1300.05579	-228.40396	185.59558	10.51936	526.63959	-34.42839	25.65757	-542.94489	148.34868	23.51548	-1299.57617	-118.17819	7.70914
320	2.658	874.07111	11.13049	1503.61060	-266.87143	47.91792	1283.70752	-958.45166	3.52438	1300.66187	-243.98355	186.94032	17.16963	529.04791	-31.30844	18.44357	-538.40967	158.68880	18.35992	-1314.72144	-119.36843	11.86724
321	2.667	875.34576	10.59901	1502.91614	-264.79810	48.22833	1284.43921	-958.16138	3.28505	1300.83435	-255.68680	189.19893	25.62009	529.42834	-28.56477	12.07254	-537.97839	169.60654	13.41036	-1327.27112	-119.97553	16.10408
322	2.675	876.23163	10.17117	1502.00549	-262.76587	48.62216	1284.41858	-957.56519	3.12071	1300.60791	-262.55673	192.74960	36.39796	526.86096	-26.56496	7.19685	-541.93024	180.08279	8.30403	-1336.39709	-119.77402	20.54922
323	2.683	876.70526	9.86202	1500.89099	-260.79376	49.18362	1283.62671	-956.56799	2.97393	1299.94739	-263.69797	197.59563	49.29623	520.17206	-25.51358	3.92133	-550.50189	189.07312	2.80243	-1341.45032	-118.64132	25.18952
324	2.692	876.76984	9.67899	1499.56689	-258.90210	49.94902	1282.07068	-955.22076	2.81988	1298.79468	-258.86285	203.32520	62.65443	508.68915	-25.25922	1.91512	-563.80560	195.66420	-2.79800	-1341.80859	-116.93716	29.71408
325	2.700	876.45276	9.62946	1498.02722	-257.11530	50.90161	1279.79065	-953.70325	2.70414	1297.14539	-248.78625	209.37473	74.11349	492.59473	-25.43103	0.68452	-581.59314	199.38123	-7.58437	-1336.81567	-115.43336	33.47758
326	2.708	875.80786	9.71883	1496.28918	-255.46413	51.99355	1276.85950	-952.20947	2.70077	1295.08057	-234.71268	215.37408	82.37222	472.52032	-25.74190	-0.18986	-603.10474	200.51941	-10.73794	-1326.06946	-114.67899	35.64751
327	2.717	874.91943	9.94218	1494.40356	-253.98735	53.17199	1273.37769	-950.86462	2.85196	1292.72192	-217.71970	221.28867	87.89814	449.27435	-26.11000	-0.91658	-627.15515	200.05193	-12.30140	-1309.53210	-114.64703	35.56967
328	2.725	873.90381	10.29065	1492.44812	-252.73338	54.39452	1269.46606	-949.72766	3.13992	1290.16565	-198.51639	227.25217	92.01657	424.04742	-26.53072	-1.50636	-652.40997	199.03891	-12.94313	-1287.38989	-114.93230	33.15720
329	2.733	872.90137	10.75696	1490.50854	-251.76242	55.63299	1265.25781	-948.82715	3.49143	1287.46118	-177.52820	233.32874	95.72787	398.17035	-26.95296	-1.92326	-677.83838	198.07730	-13.24470	-1260.02930	-115.05050	28.98554
330	2.742	872.05756	11.32380	1488.65173	-251.14752	56.87326	1260.89185	-948.18677	3.81797	1284.63501	-155.01682	239.42795	99.28776	372.51038	-27.31879	-2.25207	-702.99591	197.27318	-13.48351	-1228.11633	-114.63253	24.04305
331	2.750	871.49615	11.96079	1486.90234	-250.97154	58.11745	1256.50623	-947.81927	4.06306	1281.72876	-131.19592	245.35591	102.44590	347.33173	-27.64566	-2.69213	-727.84363	196.54498	-13.78691	-1192.58777	-113.49637	19.35571
332	2.758	871.28857	12.64304	1485.24219	-251.31973	59.38981	1252.23303	-947.70270	4.21572	1278.81726	-106.26009	250.91071	104.82948	322.56024	-28.01888	-3.35822	-752.45465	195.82449	-14.21146	-1154.48657	-111.63364	15.72621
333	2.767	871.43604	13.36235	1483.63757	-252.27074	60.73886	1248.19873	-947.77118	4.29176	1275.99280	-80.35906	255.95079	106.17908	298.04382	-28.51651	-4.15003	-776.90747	195.08987	-14.73229	-1114.69861	-109.15455	13.64841
334	2.775	871.87421	14.11478	1482.07690	-253.87390	62.22726	1244.52319	-947.92859	4.30209	1273.33313	-53.60651	260.39374	106.41273	273.68280	-29.15331	-4.85897	-801.26270	194.36638	-15.28115	-1073.82605	-106.12999	13.31574
335	2.783	872.49524	14.88537	1480.59766	-256.10275	63.90270	1241.31775	-948.08276	4.22213	1270.87708	-26.10836	264.18524	105.58733	249.43938	-29.88979	-5.37018	-825.56226	193.68896	-15.77125	-1032.34058	-102.44157	14.68295
336	2.792	873.17468	15.65242	1479.28455	-258.80872	65.74945	1238.68201	-948.18921	3.98246	1268.63379	2.04082	267.32004	103.86636	225.29994	-30.66660	-5.73146	-849.84692	193.03673	-16.09987	-990.82642	-97.87021	17.55820
337	2.800	873.80347	16.40120	1478.24292	-261.72638	67.65562	1236.69763	-948.26831	3.49594	1266.62756	30.81082	269.87363	101.50598	201.23973	-31.42509	-6.03792	-874.13824	192.35254	-16.24646	-950.09497	-92.32680	21.65962
338	2.808	874.31860	17.12735	1477.56189	-264.54688	69.44695	1235.41602	-948.36951	2.71173	1264.92542	60.27045	271.95044	98.77580	177.20030	-32.13168	-6.30110	-898.42230	191.60089	-16.33432	-911.13513	-85.91876	26.60383
339	2.817	874.71741	17.83487	1477.28809	-267.00711	70.97755	1234.85938	-948.50903	1.66592	1263.62891	90.54046	273.62073	95.84924	153.10609	-32.79401	-6.46329	-922.67273	190.78448	-16.51375	-874.80469	-78.79770	31.88521
340	2.825	875.04730	18.53358	1477.42041	-268.93295	72.19760	1235.04028	-948.63477	0.48786	1262.85425	121.71252	274.93073	92.75098	128.90239	-33.45709	-6.49938	-946.87115	189.96811	-16.81005	-841.31708	-71.00775	36.93397
341	2.833	875.37921	19.22963	1477.92480	-270.23459	73.13931	1235.97302	-948.65057	-0.66093	1262.70801	153.79507	275.88458	89.37376	104.56480	-34.17659	-6.45631	-971.03967	189.24820	-17.10127	-810.05676	-62.49750	41.25662
342	2.842	875.78033	19.91969	1478.75134	-270.89056	73.85645	1237.66052	-948.47113	-1.66602	1263.26221	186.67560	276.36371	85.55863	80.09605	-34.95663	-6.40005	-995.27966	188.63792	-17.23754	-780.02197	-53.24450	44.57563
343	2.850	876.29785	20.60335	1479.84546	-270.93738	74.39156	1240.07849	-948.05566	-2.47974	1264.54260	220.12311	276.11176	81.18896	55.51622	-35.74893	-6.34588	-1019.73608	188.04028	-17.18113	-750.38000	-43.38383	46.88087
344	2.858	876.95923	21.29124	1481.14905	-270.45624	74.78988	1243.17004	-947.40442	-3.09239	1266.52747	253.87512	274.83438	76.23641	30.82735	-36.53517	-6.26251	-1044.50635	187.33580	-17.02149	-720.65186	-33.26857	48.37963
345	2.867	877.78381	21.99089	1482.60022	-269.55045	75.11917	1246.84644	-946.55157	-3.51489	1269.14526	287.74353	272.34100	70.77546	6.00046	-37.33504	-6.14027	-1069.58887	186.47098	-16.86688	-690.66229	-23.40812	49.39067
346	2.875	878.79230	22.69527	1484.13586	-268.31900	75.45246	1250.98889	-945.57373	-3.77791	1272.27527	321.67688	268.63269	64.97818	-18.99400	-38.14233	-6.00461	-1094.89880	185.50682	-16.76029	-660.50775	-14.34846	50.21165
347	2.883	880.00409	23.39245	1485.69470	-266.83716	75.82380	1255.45789	-944.58508	-3.92838	1275.76221	355.77231	263.91000	59.13024	-44.16170	-38.91774	-5.88103	-1120.34973	184.57025	-16.69886	-630.59033	-6.60243	50.97796
348	2.892	881.42603	24.07849	1487.21228	-265.15240	76.20330	1260.10999	-943.69244	-4.01173	1279.43835	390.16296	258.56177	53.73207	-69.48805	-39.64963	-5.78639	-1145.87866	183.73901	-16.66351	-601.62720	-0.58447	51.54910
349	2.900	883.04431	24.75518	1488.61987	-263.29224	76.51228	1264.81140	-942.94531	-4.03765	1283.13538	424.68338	253.12161	49.51537	-94.92905	-40.40623	-5.70116	-1171.29797	183.03702	-16.52080	-574.52484	3.47397	51.47662
350	2.908	884.82739	25.41872	1489.85095	-261.27570	76.66142	1269.43530	-942.33868	-3.96498	1286.69177	458.45627	248.13408	47.10464	-120.34428	-41.30939	-5.48131	-1196.18311	182.56903	-15.82741	-550.15784	5.49065	50.12518
351	2.917	886.73096	26.06057	1490.85254	-259.12222	76.58864	1273.85718	-941.85028	-3.72955	1289.96729	489.83279	243.91727	46.40623	-145.40530	-42.47616	-4.75082	-1220.05042	182.54886	-13.86170	-529.16785	5.37102	46.99039
352	2.925	888.69867	26.67931	1491.59119	-256.85690	76.28049	1277.95898	-941.45697	-3.28850	1292.85913	516.90790	240.30862	46.28666	-169.57352	-44.01228	-2.91429	-1242.65430	183.07185	-10.10901	-511.85120	2.92793	42.07521
353	2.933	890.66516	27.28130	1492.05090	-254.51041	75.76561	1281.63354	-941.12805	-2.64941	1295.31177	538.26068	236.78323	45.13512	-192.17203	-46.03722	0.58508	-1264.01196	183.91597	-4.72890	-498.18280	-2.03033	36.01987
354	2.942	892.56433	27.87463	1492.22449	-252.11548	75.09096	1284.78369	-940.82794	-1.86920	1297.30103	553.46686	232.98784	41.99390	-212.46297	-48.66725	5.97345	-1284.10559	184.70126	1.61225	-487.95682	-9.54912	29.85022
355	2.950	894.33850	28.46889	1492.10803	-249.70407	74.30354	1287.32312	-940.52319	-1.02900	1298.80945	563.27136	228.99658	37.09776	-229.67477	-51.95732	13.17484	-1302.61926	185.19516	8.26610	-480.97061	-19.37350	24.52985
356	2.958	895.94324	29.07047	1491.70032	-247.31073	73.44034	1289.17761	-940.17181	-0.20969	1299.82617	569.28009	225.07352	31.39442	-243.01187	-55.90146	22.12735	-1318.94238	185.36255	14.89431	-477.19589	-30.84313	20.56551
357	2.967	897.34412	29.67295	1491.00537	-244.98323	72.51494	1290.28076	-939.70892	0.51845	1300.36328	573.05676	221.45364	25.79580	-251.65135	-60.49016	33.02542	-1332.35840	185.14580	21.44288	-476.83328	-42.92372	17.75426
358	2.975	898.51245	30.26008	1490.03015	-242.78880	71.51334	1290.57373	-939.06158	1.10122	1300.45703	575.16815	218.37393	20.80161	-254.74078	-65.67321	46.11762	-1342.24939	184.32069	27.90156	-480.20465	-54.36555	15.17433
359	2.983	899.42188	30.82632	1488.77661	-240.80017	70.41833	1290.01709	-938.19366	1.50576	1300.14490	574.91479	216.16638	16.47475	-251.68094	-71.22868	60.88615	-1348.12854	182.82314	34.11444	-487.62488	-63.94168	11.68327
360	2.992	900.04968	31.38708	1487.23926	-239.06744	69.23965	1288.60803	-937.14331	1.72362	1299.44238	570.81207	215.12814	12.62014	-242.82634	-76.74893	75.33356	-1349.52429	181.11203	39.78271	-499.29791	-70.75770	6.83943
361	3.000	900.38678	31.95541	1485.41479	-237.59824	68.01762	1286.38477	-936.01465	1.77332	1298.34558	561.46875	215.13379	9.10284	-229.70157	-81.80704	86.79298	-1346.02588	179.85696	44.40321	-515.17432	-74.59519	1.44280
362	3.008	900.45300	32.51745	1483.31311	-236.35883	66.81649	1283.42407	-934.92676	1.69997	1296.85181	546.36926	215.50519	6.08033	-214.00938	-86.10869	93.97900	-1337.52747	179.49298	47.26880	-534.87097	-76.08458	-3.04252
363	3.017	900.30603	33.04060	1480.96460	-235.28944	65.72002	1279.83545	-933.95532	1.57557	1294.97913	526.12885	215.52618	3.84820	-196.60551	-89.52964	97.88091	-1324.25378	180.24605	47.80361	-557.63031	-76.37675	-5.72045
364	3.025	900.04199	33.49439	1478.41589	-234.32568	64.81374	1275.75293	-933.10443	1.48623	1292.77783	502.27933	215.00055	2.48882	-177.63837	-92.11246	100.46893	-1306.43555	182.21492	45.90986	-582.31250	-76.45367	-6.82039
365	3.033	899.78894	33.85410	1475.71631	-233.42697	64.16449	1271.32263	-932.32501	1.48389	1290.33630	476.69623	214.14662	1.81681	-157.13730	-94.03807	102.98285	-1284.11731	185.25397	41.98103	-607.73315	-76.73294	-7.15917
366	3.042	899.68762	34.09447	1472.89954	-232.60448	63.81463	1266.68616	-931.56348	1.54358	1287.77454	450.82571	213.19440	1.56039	-135.12128	-95.54657	105.48923	-1257.41870	188.87616	36.71736	-633.15283	-77.20272	-7.39316
367	3.050	899.86169	34.18934	1469.97498	-231.93170	63.77680	1261.96777	-930.79956	1.58794	1285.21826	425.32797	212.25635	1.43542	-111.46663	-96.83310	107.44801	-1226.88831	192.39885	31.01427	-658.32385	-77.73032	-7.75843
368	3.058	900.38574	34.11442	1466.93103	-231.53374	64.01985	1257.27368	-930.05194	1.56174	1282.76440	400.29340	211.36349	1.17646	-86.02702	-97.98099	108.35685	-1193.56970	195.30325	25.92195	-683.22333	-78.23887	-8.21091
369	3.067	901.26465	33.84691	1463.75317	-231.56328	64.46132	1252.70386	-929.36304	1.48740	1280.46252	375.58389	210.50818	0.65723	-58.93785	-98.97124	108.08875	-1158.84363	197.40619	22.48693	-707.89233	-78.73625	-8.65337
370	3.075	902.43665	33.36677	1460.45117	-232.16623	64.97142	1248.36621	-928.78540	1.45213	1278.31970	351.05923	209.72137	-0.03163	-30.70572	-99.75520	106.93771	-1124.07446	198.61052	21.36838	-732.38940	-79.27585	-9.05462
371	3.083	903.79517	32.67223	1457.08093	-233.42853	65.38517	1244.38110	-928.37750	1.54419	1276.31409	326.65341	209.06982	-0.67062	-1.95319	-100.33434	105.44292	-1090.00842	198.66873	22.40459	-756.76953	-79.87991	-9.43057
372	3.092	905.21558	31.80064	1453.74561	-235.31137	65.53932	1240.87158	-928.20697	1.81890	1274.41870	302.33850	208.54825	-1.10920	26.92879	-100.75581	104.05675	-1056.41333	197.45015	24.70620	-781.07245	-80.50412	-9.76593
373	3.100	906.58643	30.83111	1450.57666	-237.64027	65.33162	1237.94141	-928.34167	2.31794	1272.63220	278.08368	208.04987	-1.39528	55.93388	-101.02359	102.83926	-1022.53467	195.31424	27.46289	-805.32202	-81.10243	-10.00657
374	3.108	907.83972	29.86801	1447.70459	-240.20122	64.74705	1235.64587	-928.82190	3.07373	1270.99719	253.87225	207.45364	-1.70828	85.30522	-101.05683	101.45480	-988.02264	192.83047	30.53558	-829.54639	-81.67538	-10.14808
375	3.117	908.96094	29.01156	1445.23157	-242.85968	63.82911	1233.97986	-929.63373	4.07949	1269.59729	229.70551	206.72627	-2.15454	115.25191	-100.74543	99.49177	-953.38556	190.10507	34.10023	-853.79224	-82.23323	-10.26867
376	3.125	909.97272	28.32407	1443.21216	-245.57211	62.65120	1232.92188	-930.69434	5.28325	1268.54724	205.55609	205.95132	-2.62914	145.77971	-99.99707	96.78908	-919.54785	186.69284	38.03055	-878.12152	-82.74287	-10.45333
377	3.133	910.91364	27.81220	1441.65442	-248.29970	61.31998	1232.49951	-931.85828	6.61219	1267.97363	181.36577	205.22557	-2.92295	176.74327	-98.73251	93.49413	-887.02948	182.16492	41.84869	-902.58319	-83.14474	-10.72070
378	3.142	911.82556	27.43515	1440.53809	-250.93562	59.98213	1232.79492	-932.96313	7.97742	1267.97937	157.08536	204.54340	-2.95666	207.97935	-96.88872	89.87953	-855.59619	176.49554	45.08236	-927.14880	-83.49393	-10.98512
379	3.150	912.74567	27.13297	1439.83240	-253.30681	58.80280	1233.88293	-933.88324	9.26951	1268.61292	132.67912	203.85469	-2.84361	239.34984	-94.41713	86.14104	-824.63416	170.01727	47.59665	-951.69995	-84.00966	-11.08041
380	3.158	913.69977	26.85900	1439.50415	-255.23166	57.90648	1235.78247	-934.55078	10.38602	1269.86511	108.11360	203.18271	-2.74863	270.70758	-91.27353	82.34331	-793.68903	163.31859	49.63630	-976.16010	-84.82536	-10.91466
381	3.167	914.70233	26.58974	1439.51636	-256.58261	57.31978	1238.45825	-934.94696	11.27430	1271.69226	83.36691	202.57831	-2.74282	301.90857	-87.44273	78.46837	-762.70422	157.01443	51.47712	-1000.62714	-85.79158	-10.59265
382	3.175	915.76544	26.30492	1439.82520	-257.31860	56.97506	1241.83679	-935.08838	11.94863	1274.03564	58.44639	202.00879	-2.78256	332.90753	-82.95470	74.45430	-732.02448	151.30875	53.05943	-1025.29346	-86.66228	-10.30659
383	3.183	916.90820	25.97218	1440.37964	-257.47803	56.76804	1245.81177	-935.01801	12.46723	1276.82422	33.38251	201.39526	-2.78712	363.81610	-77.91154	70.25670	-702.11426	146.03035	54.09655	-1050.25964	-87.35829	-10.14998
384	3.192	918.15448	25.56137	1441.12390	-257.14337	56.61343	1250.24561	-934.79395	12.88408	1279.96826	8.18673	200.71669	-2.71146	394.76819	-72.57577	65.97340	-673.19983	141.23335	54.45773	-1075.47839	-87.96841	-10.07495
385	3.200	919.52283	25.06239	1442.00342	-256.40317	56.46879	1254.97705	-934.48145	13.21080	1283.35596	-17.16183	200.00032	-2.56754	425.56982	-67.37706	61.90995	-645.35809	137.38022	54.23328	-1100.80090	-88.61972	-9.97623
386	3.208	921.01782	24.48168	1442.96802	-255.33469	56.33152	1259.83496	-934.14612	13.42150	1286.85730	-42.64817	199.26463	-2.40490	455.38531	-62.76470	58.42494	-618.81238	134.95964	53.50441	-1125.97217	-89.45058	-9.75166
387	3.217	922.62384	23.83297	1443.96960	-254.00070	56.22327	1264.65320	-933.84100	13.49826	1290.33252	-68.16271	198.53551	-2.24123	482.83783	-59.04384	55.58543	-593.99957	134.19919	52.19910	-1150.58643	-90.62833	-9.22772
388	3.225	924.30005	23.13542	1444.95935	-252.44760	56.17144	1269.27966	-933.59399	13.46715	1293.64331	-93.49831	197.89020	-1.94407	506.55334	-56.28242	52.94999	-571.51862	135.06569	50.08011	-1174.14746	-92.26641	-8.08042
389	3.233	925.98077	22.41427	1445.89233	-250.70778	56.18990	1273.57715	-933.41833	13.37429	1296.65759	-118.32012	197.45502	-1.14145	525.71826	-54.34070	49.78647	-551.96289	137.46671	46.86069	-1196.29382	-94.30782	-5.99481
390	3.242	927.58337	21.69839	1446.73376	-248.80916	56.26539	1277.42358	-933.33252	13.22920	1299.24585	-142.15927	197.34483	0.67244	540.29120	-53.01398	45.54263	-535.66113	141.41924	42.46590	-1216.98438	-96.52683	-2.94824
391	3.250	929.01917	21.00583	1447.46155	-246.78308	56.35867	1280.71570	-933.35059	12.99245	1301.30176	-164.48959	197.59976	3.83334	550.90381	-52.10358	40.07506	-522.65167	146.98753	37.20147	-1236.42224	-98.65842	0.75678
392	3.258	930.19885	20.33210	1448.06689	-244.66805	56.41464	1283.37280	-933.44434	12.61804	1302.77722	-184.75784	198.19678	8.34233	558.57037	-51.38134	33.56902	-512.89972	154.15764	31.62689	-1254.76929	-100.51357	4.73371
393	3.267	931.03314	19.67100	1448.55432	-242.50926	56.38269	1285.33777	-933.52997	12.08972	1303.68738	-202.36102	199.16122	14.06844	564.23590	-50.62843	26.49995	-506.44415	162.71529	26.25145	-1271.83252	-102.01526	8.72448
394	3.275	931.44324	19.04531	1448.93677	-240.35313	56.24858	1286.57092	-933.49951	11.42442	1304.08667	-216.65552	200.71085	21.09013	568.29193	-49.75714	19.64063	-503.40405	172.12357	21.29744	-1286.91138	-103.18982	12.66036
395	3.283	931.37897	18.50750	1449.22742	-238.24217	56.04981	1287.04041	-933.26392	10.66811	1304.03906	-226.93567	203.23795	29.83722	570.31940	-48.85374	13.78684	-503.94757	181.60661	16.63905	-1299.04944	-104.04256	16.64575
396	3.292	930.82861	18.11670	1449.42603	-236.21515	55.85461	1286.71899	-932.77228	9.89776	1303.59412	-232.39877	207.04869	40.74913	569.23456	-48.09361	9.30094	-508.25079	190.38440	11.87097	-1307.53979	-104.39167	20.81040
397	3.300	929.81775	17.91246	1449.50952	-234.30907	55.72746	1285.59241	-932.00360	9.21926	1302.78394	-232.39215	212.07491	53.41511	563.85321	-47.61996	6.01541	-516.48248	197.78778	6.55032	-1312.01331	-104.04030	25.04543
398	3.308	928.40070	17.89737	1449.44226	-232.55873	55.71158	1283.67432	-930.96069	8.75294	1301.64063	-226.96417	217.85046	66.11562	553.66901	-47.47322	3.59963	-528.80975	203.25101	0.71765	-1312.02454	-103.23572	28.90310
399	3.317	926.64832	18.04759	1449.19910	-230.99770	55.82798	1281.01306	-929.69849	8.58979	1300.20190	-217.00577	223.81888	76.77110	539.10040	-47.59233	1.83913	-545.20581	206.40518	-4.76940	-1306.97937	-102.66580	31.70859
400	3.325	924.64154	18.33749	1448.78162	-229.66258	56.07557	1277.68518	-928.35004	8.73185	1298.48840	-203.67355	229.67805	84.46473	520.78314	-47.87969	0.58904	-565.16418	207.36105	-8.84783	-1296.54907	-102.85583	32.76463
401	3.333	922.47644	18.74146	1448.21899	-228.59698	56.43058	1273.78625	-927.09534	9.07578	1296.47070	-187.84033	235.42790	89.80517	499.11572	-48.26357	-0.28595	-587.83319	206.83649	-11.24329	-1280.78821	-103.80087	31.67131
402	3.342	920.27216	19.22533	1447.55786	-227.85474	56.85011	1269.42688	-926.10040	9.45560	1294.06409	-170.02002	241.15860	93.98638	474.82910	-48.68718	-0.88902	-612.27167	205.77234	-12.46735	-1259.91113	-105.12636	28.56546
403	3.350	918.16785	19.75600	1446.84570	-227.50008	57.29189	1264.73096	-925.48975	9.71456	1291.20093	-150.49875	246.86267	97.80273	449.25006	-49.09178	-1.31696	-637.48407	204.76543	-13.07316	-1234.26001	-106.34918	24.05602
404	3.358	916.30298	20.31547	1446.11255	-227.59995	57.74819	1259.83057	-925.34070	9.76854	1287.91614	-129.47473	252.41286	101.40308	423.59265	-49.45619	-1.70230	-662.70380	203.91605	-13.37601	-1204.47131	-107.05124	19.00540
405	3.367	914.78796	20.89950	1445.36243	-228.21808	58.26372	1254.85938	-925.66956	9.62091	1284.34045	-107.14080	257.61954	104.54717	398.37323	-49.81450	-2.17894	-687.67682	203.10046	-13.60424	-1171.58069	-106.98358	14.34430
406	3.375	913.67377	21.50810	1444.57947	-229.41904	58.92194	1249.95264	-926.42065	9.33603	1280.65247	-83.66766	262.28610	106.89847	373.56244	-50.21923	-2.79698	-712.44421	202.25168	-13.93441	-1136.91638	-106.06911	10.90956
407	3.383	912.93323	22.14430	1443.74963	-231.26952	59.81548	1245.25098	-927.46619	9.00583	1277.05676	-59.18565	266.24222	108.20878	348.98541	-50.72054	-3.48225	-737.05145	201.40634	-14.43200	-1101.68115	-104.31152	9.27309
408	3.392	912.46826	22.81831	1442.89355	-233.81862	61.02068	1240.90295	-928.61975	8.71109	1273.74133	-33.85354	269.35577	108.40685	324.52185	-51.36409	-4.09311	-761.51105	200.62135	-15.02709	-1066.45593	-101.72078	9.58612
409	3.400	912.13824	23.54460	1442.09070	-237.04721	62.57944	1237.06226	-929.68945	8.47455	1270.80859	-7.90556	271.57809	107.59869	300.12830	-52.15376	-4.55228	-785.85095	199.92332	-15.55713	-1031.17139	-98.34686	11.56779
410	3.408	911.79254	24.33004	1441.47864	-240.80687	64.47397	1233.87061	-930.56177	8.23916	1268.25269	18.45089	272.97116	106.01119	275.80597	-53.01764	-4.93053	-810.12134	199.26990	-15.88515	-995.59833	-94.31410	14.74808
411	3.417	911.30005	25.16488	1441.22705	-244.81339	66.59907	1231.42847	-931.23517	7.89444	1266.01111	45.15408	273.63318	103.90819	251.56316	-53.85478	-5.35928	-834.36658	198.54495	-16.01595	-959.80603	-89.71963	18.74325
412	3.425	910.56805	26.02808	1441.49268	-248.72449	68.77185	1229.77454	-931.78406	7.32400	1264.04846	72.25397	273.62668	101.50856	227.39616	-54.61572	-5.85516	-858.61511	197.67358	-16.10143	-924.23633	-84.49738	23.27555
413	3.433	909.55133	26.90261	1442.37769	-252.24005	70.79782	1228.89856	-932.29688	6.45333	1262.41028	99.83180	272.96899	98.90948	203.28801	-55.31435	-6.28316	-882.89050	196.72426	-16.29896	-889.44537	-78.45361	28.05302
414	3.442	908.25421	27.78684	1443.91772	-255.15662	72.54678	1228.78064	-932.82446	5.29428	1261.22681	127.97458	271.62714	96.02081	179.20293	-55.99586	-6.50010	-907.20892	195.85709	-16.61215	-855.78278	-71.46958	32.76588
415	3.450	906.72144	28.69583	1446.09570	-257.37720	73.97697	1229.42102	-933.35901	3.95051	1260.67065	156.74046	269.56903	92.60751	155.08885	-56.70659	-6.49256	-931.56921	195.18094	-16.89880	-823.32159	-63.63766	37.16754
416	3.458	905.01965	29.64863	1448.86328	-258.90195	75.10789	1230.83508	-933.85504	2.56601	1260.88562	186.13222	266.84863	88.46667	130.88182	-57.46211	-6.37540	-955.96820	194.65079	-17.03372	-792.03925	-55.19062	41.09524
417	3.467	903.22070	30.64565	1452.15845	-259.79971	75.98920	1233.02905	-934.27264	1.26287	1261.92627	216.10950	263.55469	83.57135	106.48930	-58.25316	-6.27308	-980.44275	194.11887	-17.03066	-761.94836	-46.35185	44.43019
418	3.475	901.39130	31.66711	1455.91748	-260.16309	76.68716	1235.98376	-934.60950	0.10994	1263.74243	246.57513	259.66736	78.05978	81.82091	-59.06468	-6.21040	-1005.06476	193.47520	-17.00073	-733.03363	-37.27161	47.06398
419	3.483	899.58447	32.70406	1460.08044	-260.07361	77.27181	1239.64624	-934.90405	-0.87764	1266.20911	277.34387	255.05411	72.15870	56.88066	-59.86920	-6.13034	-1029.88928	192.70599	-17.00848	-705.15552	-28.11192	48.92815
420	3.492	897.83594	33.77283	1464.58325	-259.59393	77.79509	1243.92188	-935.20313	-1.71017	1269.17993	308.19479	249.65987	66.14428	31.77843	-60.63339	-5.99509	-1054.96521	191.86533	-16.99603	-678.10669	-19.19481	50.05488
421	3.500	896.17108	34.89286	1469.35242	-258.77899	78.27487	1248.67627	-935.51825	-2.38298	1272.53809	339.03845	243.67004	60.31446	6.62996	-61.34430	-5.83086	-1080.32910	191.02188	-16.88349	-651.77374	-10.98442	50.56323
422	3.508	894.61353	36.07249	1474.30701	-257.68683	78.69402	1253.75488	-935.81677	-2.86804	1276.21228	370.03806	237.45406	54.96459	-18.53741	-62.02459	-5.67551	-1105.92383	190.21375	-16.69912	-626.24542	-3.91858	50.56733
423	3.517	893.18213	37.31526	1479.35913	-256.38220	79.00893	1259.00598	-936.05359	-3.13721	1280.14905	401.42450	231.44382	50.45442	-43.80028	-62.71958	-5.52633	-1131.59241	189.47685	-16.51473	-601.82703	1.67329	50.07212
424	3.525	891.88367	38.61588	1484.41296	-254.93246	79.16521	1264.29297	-936.20569	-3.17157	1284.26538	433.02536	226.12915	47.27724	-69.24443	-63.47015	-5.36037	-1157.09155	188.92529	-16.19937	-578.98645	5.56348	48.91251
425	3.533	890.70892	39.95247	1489.37329	-253.39589	79.11664	1269.49207	-936.28497	-2.95027	1288.41846	463.89633	221.92188	45.77981	-94.79001	-64.30753	-5.10717	-1182.04199	188.74301	-15.22898	-558.23535	7.60786	46.80612
426	3.542	889.63025	41.30008	1494.16382	-251.80902	78.83727	1274.48340	-936.33704	-2.45186	1292.41309	492.37491	218.77589	45.56661	-120.09566	-65.27975	-4.46409	-1206.00708	189.00424	-12.88491	-539.99536	7.67296	43.53090
427	3.550	888.59900	42.64838	1498.73779	-250.18939	78.32426	1279.14502	-936.42792	-1.67730	1296.04187	516.56805	216.09529	45.31295	-144.63293	-66.46378	-2.80016	-1228.71069	189.52164	-8.82065	-524.53015	5.59198	39.11224
428	3.558	887.55029	43.99391	1503.07349	-248.54889	77.59938	1283.35669	-936.61841	-0.67476	1299.13440	535.05872	213.19829	43.48745	-167.80963	-67.94917	0.55282	-1250.10449	190.00204	-3.33283	-511.94531	1.27290	33.88606
429	3.567	886.40863	45.32098	1507.15576	-246.90399	76.70819	1287.01123	-936.93518	0.46062	1301.59753	547.50537	209.84634	39.43272	-188.97673	-69.84796	5.88654	-1270.18835	190.29709	2.95132	-502.22324	-5.20079	28.43498
430	3.575	885.09137	46.60412	1510.96313	-245.28510	75.70920	1290.02307	-937.35638	1.62635	1303.42834	554.83563	206.34810	33.69811	-207.33948	-72.31544	13.08392	-1288.78284	190.34921	9.43933	-495.31107	-13.60637	23.45203
431	3.583	883.51941	47.82981	1514.47278	-243.74435	74.65607	1292.32703	-937.81714	2.75892	1304.68896	558.81787	203.23755	27.35873	-221.96478	-75.51893	21.94378	-1305.38159	190.02612	15.72556	-491.24918	-23.56075	19.50993
432	3.592	881.63501	49.00900	1517.66882	-242.34985	73.58600	1293.87109	-938.22778	3.83227	1305.46558	561.09644	200.91182	21.26324	-231.94855	-79.57399	32.47372	-1319.14868	189.22511	21.64654	-490.22400	-34.39638	16.74382
433	3.600	879.41516	50.16652	1520.53992	-241.16762	72.52005	1294.61377	-938.50098	4.82098	1305.83484	562.27936	199.54985	15.91262	-236.56526	-84.48349	44.84523	-1329.16187	188.10228	27.24458	-492.51556	-45.17474	14.63278
434	3.608	876.87354	51.31953	1523.07178	-240.24466	71.46931	1294.52795	-938.58862	5.68655	1305.84143	561.64508	199.21857	11.61274	-235.41113	-90.06792	58.80460	-1334.74292	187.04590	32.60488	-498.44287	-54.89462	12.17668
435	3.617	874.05292	52.46495	1525.24634	-239.59904	70.44014	1293.60632	-938.51532	6.39637	1305.48584	557.51630	199.87775	8.41992	-228.79979	-95.95951	72.91476	-1335.57898	186.38815	37.58518	-508.31198	-62.70336	8.57038
436	3.625	871.01245	53.58469	1527.04456	-239.21417	69.43803	1291.87378	-938.37494	6.94707	1304.73572	548.15399	201.16364	6.07837	-217.99416	-101.75020	84.83765	-1331.70068	186.26538	41.66974	-522.25220	-68.04176	3.93019
437	3.633	867.81616	54.65765	1528.45142	-239.04105	68.47002	1289.39636	-938.28760	7.37089	1303.55383	532.79596	202.32375	4.29992	-204.53119	-107.13940	92.97597	-1323.38965	186.79001	44.14042	-540.08887	-70.88387	-0.69479
438	3.642	864.53497	55.66116	1529.46301	-239.01735	67.54587	1286.27258	-938.34875	7.71185	1301.91956	512.13324	202.73520	3.01617	-189.29297	-111.92461	97.69505	-1310.87305	188.15715	44.37849	-561.39893	-71.92511	-4.17715
439	3.650	861.25690	56.56873	1530.09485	-239.09599	66.68098	1282.60986	-938.59900	7.99340	1299.83447	487.96045	202.41275	2.21931	-172.47731	-115.96643	100.64790	-1294.05994	190.46831	42.13356	-585.39502	-72.23709	-6.15426
440	3.658	858.08691	57.35559	1530.38647	-239.26154	65.90285	1278.51074	-939.01752	8.22329	1297.33264	462.28815	201.71219	1.79498	-154.10956	-119.24823	103.20904	-1272.74658	193.51779	37.72955	-610.83154	-72.58681	-7.03634
441	3.667	855.13477	57.99886	1530.39600	-239.53102	65.25526	1274.07275	-939.53986	8.41899	1294.50073	436.47623	200.81837	1.58158	-134.22684	-121.92506	105.73422	-1247.12622	196.85735	32.09385	-636.52612	-73.16419	-7.43090
442	3.675	852.49890	58.47303	1530.17578	-239.95105	64.78838	1269.39209	-940.09241	8.60046	1291.48254	411.02264	199.77304	1.40298	-112.76953	-124.22594	107.87794	-1218.17383	200.13319	26.62753	-661.90845	-73.83374	-7.71571
443	3.683	850.25018	58.75368	1529.75378	-240.59781	64.53613	1264.56714	-940.62274	8.76490	1288.44629	385.92819	198.65720	1.06944	-89.59795	-126.29330	109.18427	-1187.61414	203.12518	22.86406	-686.92126	-74.45792	-8.01977
444	3.692	848.41406	58.83054	1529.14026	-241.58127	64.49606	1259.70032	-941.10779	8.88773	1285.51807	361.06555	197.57108	0.48537	-64.72603	-128.14471	109.43329	-1157.24390	205.42697	21.79578	-711.68115	-75.01507	-8.37264
445	3.700	846.95959	58.72132	1528.35400	-243.04282	64.61317	1254.90564	-941.54797	8.94836	1282.72827	336.35733	196.58478	-0.24625	-38.51367	-129.72331	108.73798	-1127.81665	206.51651	23.20852	-736.30188	-75.55578	-8.78332
446	3.708	845.80573	58.46730	1527.44397	-245.11978	64.76367	1250.32349	-941.96887	8.95932	1280.03894	311.78629	195.71663	-0.91236	-11.56633	-130.93796	107.49601	-1098.62610	206.16937	25.75772	-760.84644	-76.11318	-9.23768
447	3.717	844.84570	58.11298	1526.49170	-247.86789	64.75304	1246.12195	-942.42957	8.98084	1277.41577	287.33310	194.97661	-1.39381	15.59166	-131.71603	106.19359	-1068.51196	204.71146	28.11618	-785.32587	-76.66644	-9.66588
448	3.725	843.97040	57.69773	1525.59924	-251.18813	64.36154	1242.47363	-943.01471	9.10757	1274.86047	262.96786	194.44221	-1.72558	42.76530	-132.03662	105.09906	-1037.09192	202.71616	30.02053	-809.73444	-77.19952	-9.96073
449	3.733	843.08575	57.26387	1524.87476	-254.84114	63.44690	1239.51709	-943.80811	9.43349	1272.39990	238.66293	194.12253	-2.02327	70.07146	-131.88615	104.07507	-1004.88104	200.22734	31.92530	-834.08881	-77.72964	-10.09550
450	3.742	842.13251	56.85639	1524.41882	-258.55994	62.03615	1237.31787	-944.87061	10.01456	1270.07996	214.39575	193.81689	-2.39975	97.73027	-131.21321	102.72978	-972.64331	196.88428	34.18883	-858.42676	-78.26663	-10.18413
451	3.750	841.10406	56.50559	1524.30566	-262.14905	60.31824	1235.86487	-946.22693	10.84715	1267.97742	190.13557	193.30748	-2.83648	125.84624	-129.95563	100.77204	-940.79596	192.81210	36.92738	-882.78662	-78.81624	-10.36569
452	3.758	840.04010	56.21774	1524.56641	-265.48328	58.54435	1235.11877	-947.84100	11.86488	1266.20630	165.82191	192.53918	-3.17891	154.32597	-128.06119	98.20787	-909.20581	188.47632	40.05772	-907.22137	-79.37356	-10.66913
453	3.767	838.99854	55.98909	1525.19263	-268.45490	56.92552	1235.06030	-949.59814	12.95385	1264.89893	141.39679	191.57463	-3.33879	182.96336	-125.45419	95.24747	-877.46460	184.00603	43.30701	-931.80353	-79.88969	-11.00154
454	3.775	838.03247	55.82016	1526.15735	-270.95416	55.59105	1235.68982	-951.33105	13.98783	1264.17444	116.83466	190.57927	-3.36533	211.57408	-122.04198	92.09039	-845.36090	179.27214	46.43523	-956.52679	-80.36763	-11.20457
455	3.783	837.18494	55.71286	1527.43042	-272.89948	54.58744	1237.00305	-952.88568	14.86617	1264.11694	92.12779	189.76024	-3.32105	240.05327	-117.77927	88.79770	-813.14191	174.18903	49.37403	-981.27606	-80.93365	-11.16085
456	3.792	836.48828	55.66153	1528.97302	-274.27460	53.88321	1238.98474	-954.17090	15.54277	1264.76404	67.28795	189.18419	-3.23510	268.35083	-112.68494	85.30311	-781.41595	168.74606	52.06887	-1006.00195	-81.67113	-10.92267
457	3.800	835.96472	55.64521	1530.72925	-275.12900	53.39265	1241.60828	-955.14807	16.04430	1266.10291	42.32940	188.73633	-3.14781	296.47540	-106.81193	81.48177	-750.75964	163.04436	54.27578	-1030.79114	-82.50209	-10.66999
458	3.808	835.63251	55.62279	1532.63550	-275.54050	53.02147	1244.82275	-955.79712	16.45173	1268.08630	17.22935	188.25584	-3.09639	324.55731	-100.25873	77.24026	-721.38391	157.32501	55.65311	-1055.73950	-83.30589	-10.51364
459	3.817	835.51123	55.54194	1534.63696	-275.58282	52.70403	1248.53735	-956.12189	16.84679	1270.64954	-8.04615	187.66264	-3.06786	352.79803	-93.21487	72.62856	-693.22113	151.91170	56.06956	-1080.89392	-84.02735	-10.41967
460	3.825	835.61841	55.36502	1536.69067	-275.31854	52.41663	1252.62231	-956.16644	17.26993	1273.70581	-33.48563	186.98111	-3.01872	381.20184	-85.96140	67.92331	-666.23566	147.19746	55.66845	-1106.25891	-84.68034	-10.31246
461	3.833	835.96033	55.08876	1538.75513	-274.79883	52.17226	1256.92651	-956.00220	17.70818	1277.13318	-59.03939	186.28185	-2.93148	409.27100	-78.79871	63.56380	-640.57642	143.57617	54.61694	-1131.75952	-85.34700	-10.17323
462	3.842	836.52832	54.73493	1540.78064	-274.06122	52.00373	1261.29871	-955.70490	18.10589	1280.77490	-84.66016	185.62648	-2.82961	435.97913	-71.93578	59.85673	-616.53882	141.28915	52.92086	-1157.18359	-86.17270	-9.98833
463	3.850	837.29822	54.32911	1542.70874	-273.12979	51.94721	1265.59546	-955.35034	18.39138	1284.44543	-110.26545	185.07469	-2.69674	460.10107	-65.43246	56.66987	-594.46979	140.44589	50.46873	-1182.11963	-87.32961	-9.57833
464	3.858	838.22681	53.89292	1544.48096	-272.01990	52.03239	1269.68005	-955.03772	18.48951	1287.94775	-135.61310	184.73242	-2.31543	480.62860	-59.24725	53.45816	-574.73676	141.19379	47.15047	-1206.01221	-88.93826	-8.54593
465	3.867	839.25201	53.43997	1546.04272	-270.74750	52.26939	1273.42004	-954.89368	18.32138	1291.09802	-160.23599	184.73866	-1.22949	497.02277	-53.30496	49.58552	-557.77600	143.75262	42.93633	-1228.42456	-90.96718	-6.51676
466	3.875	840.29871	52.96679	1547.34778	-269.33820	52.63884	1276.69128	-955.00269	17.84273	1293.74512	-183.54138	185.18600	1.02789	509.29089	-47.51245	44.63154	-544.05957	148.26778	37.89781	-1249.26672	-93.21729	-3.44143
467	3.883	841.28583	52.46206	1548.36279	-267.82849	53.10136	1279.39063	-955.33887	17.09016	1295.78455	-204.96536	186.09174	4.66207	517.91498	-41.75540	38.50012	-533.97058	154.68842	32.19726	-1268.73828	-95.42699	0.38485
468	3.892	842.13153	51.93837	1549.06812	-266.26135	53.61380	1281.45020	-955.78101	16.17199	1297.17212	-223.99323	187.43756	9.61561	523.58502	-35.93837	31.41471	-527.75476	162.80823	26.11542	-1287.06995	-97.38885	4.54081
469	3.900	842.75739	51.44506	1549.45569	-264.68341	54.14248	1282.83521	-956.15515	15.23235	1297.92969	-240.05832	189.27226	15.82937	526.76654	-30.08826	23.92535	-525.52972	172.36211	20.04632	-1304.17993	-98.99490	8.68899
470	3.908	843.09473	51.04185	1549.52698	-263.14462	54.68064	1283.52380	-956.29510	14.39997	1298.12537	-252.48300	191.83963	23.50293	527.32269	-24.45593	16.78600	-527.34283	182.92892	14.29789	-1319.47278	-100.19841	12.69605
471	3.917	843.09259	50.76749	1549.29016	-261.69901	55.25559	1283.49048	-956.13171	13.72452	1297.84167	-260.46326	195.52155	33.09425	524.46967	-19.52341	10.65008	-533.32837	193.67526	8.83532	-1332.08533	-100.90765	16.66651
472	3.925	842.72406	50.62902	1548.75500	-260.40106	55.90798	1282.70947	-955.70245	13.18089	1297.15161	-263.12784	200.49594	44.75425	517.21606	-15.81696	5.91427	-543.72974	203.41154	3.37281	-1341.25012	-100.99037	20.80421
473	3.933	841.98798	50.60622	1547.92688	-259.29483	56.65529	1281.17627	-955.07898	12.75477	1296.11169	-259.97031	206.45087	57.44147	505.12665	-13.56319	2.72813	-558.60449	211.02454	-2.09009	-1346.23413	-100.53582	25.09645
474	3.942	840.90576	50.66695	1546.81299	-258.40723	57.47128	1278.92261	-954.33612	12.49675	1294.77112	-251.40546	212.77792	69.01797	488.67639	-12.52000	0.87540	-577.50159	215.79074	-6.90672	-1346.21973	-100.00887	29.08739
475	3.950	839.51746	50.78749	1545.44482	-257.74759	58.30164	1276.02124	-953.57031	12.47938	1293.17981	-238.59625	219.05237	77.76577	468.68872	-12.21754	-0.18520	-599.50403	217.61571	-10.27620	-1340.56628	-99.97308	32.00385
476	3.958	837.88348	50.95889	1543.89258	-257.31097	59.09635	1272.57996	-952.88757	12.72539	1291.38232	-222.70099	225.22906	83.60158	445.84662	-12.31892	-0.91185	-623.55225	217.28827	-12.04809	-1329.04785	-100.70868	33.12415
477	3.967	836.09521	51.17508	1542.25757	-257.08673	59.82745	1268.72961	-952.36340	13.18994	1289.40002	-204.47653	231.42671	87.64054	421.00696	-12.67348	-1.45743	-648.65924	216.08147	-12.75607	-1311.76904	-102.08018	32.08961
478	3.975	834.28369	51.42951	1540.64673	-257.07104	60.49260	1264.60876	-952.02954	13.78371	1287.22107	-184.34897	237.66663	90.99439	395.29321	-13.15353	-1.84843	-674.03406	214.87439	-13.04529	-1289.01721	-103.67203	29.04389
479	3.983	832.60510	51.72633	1539.13794	-257.27841	61.11986	1260.34900	-951.89734	14.39666	1284.83130	-162.58524	243.83868	94.12497	369.58612	-13.62944	-2.18349	-699.24536	213.90625	-13.28725	-1261.26001	-105.03969	24.60702
480	3.992	831.20129	52.07956	1537.75647	-257.75183	61.77042	1256.06628	-951.98523	14.92916	1282.26196	-139.43561	249.80202	96.91909	344.26019	-14.05267	-2.62807	-724.20538	213.11658	-13.58571	-1229.23718	-105.88361	19.70932
481	4.000	830.15625	52.49957	1536.48669	-258.56934	62.52716	1251.86023	-952.31580	15.33133	1279.59058	-115.14828	255.44348	99.04581	319.32678	-14.45711	-3.27518	-748.97241	212.39590	-13.94621	-1194.01880	-106.08150	15.35978
482	4.008	829.47101	52.99001	1535.30994	-259.83740	63.47331	1247.82324	-952.88989	15.61303	1276.90259	-89.87647	260.67908	100.25204	294.64966	-14.90837	-4.06455	-773.60217	211.69704	-14.35417	-1156.95605	-105.59928	12.40209
483	4.017	829.06744	53.55205	1534.23865	-261.66199	64.66904	1244.05859	-953.66345	15.80497	1274.25940	-63.65719	265.45563	100.45123	270.11713	-15.45795	-4.84555	-798.10785	211.00653	-14.79199	-1119.39600	-104.38014	11.34083
484	4.025	828.81665	54.18003	1533.33264	-264.08987	66.12459	1240.68982	-954.54675	15.90035	1271.69348	-36.51514	269.73529	99.66001	245.70393	-16.12077	-5.48765	-822.50989	210.26402	-15.23634	-1082.13086	-102.33919	12.28100
485	4.033	828.57654	54.85822	1532.69275	-267.04553	67.77818	1237.84998	-955.43640	15.82801	1269.23303	-8.54972	273.47867	97.95522	221.42143	-16.87929	-5.94959	-846.86841	209.45947	-15.59465	-1045.12891	-99.41954	14.95666
486	4.042	828.22479	55.57269	1532.43408	-270.32056	69.49541	1235.65381	-956.27148	15.48322	1266.93604	20.11179	276.66858	95.50159	197.25319	-17.67015	-6.27477	-871.23212	208.69620	-15.76075	-1008.02942	-95.63437	18.91968
487	4.050	827.68524	56.32188	1532.65222	-273.63507	71.10443	1234.16821	-957.07086	14.78740	1264.90210	49.41283	279.33350	92.53432	173.12975	-18.40089	-6.51247	-895.60944	208.04353	-15.77916	-970.89807	-91.06633	23.76719
488	4.058	826.94135	57.11051	1533.39832	-276.71481	72.46913	1233.41150	-957.90497	13.73285	1263.26123	79.39084	281.56049	89.28051	148.94749	-19.03159	-6.66585	-919.99475	207.45792	-15.83850	-934.43402	-85.77299	29.12964
489	4.067	826.03027	57.93995	1534.67358	-279.33231	73.54881	1233.38025	-958.80804	12.39953	1262.14417	110.13110	283.44733	85.89648	124.61861	-19.60814	-6.73125	-944.39294	206.88193	-16.06000	-899.49817	-79.70450	34.56956
490	4.075	825.01892	58.80776	1536.44006	-281.32709	74.38058	1234.07251	-959.70355	10.94302	1261.64819	141.70100	284.97232	82.41340	100.10988	-20.19936	-6.73550	-968.82446	206.31516	-16.36350	-866.47693	-72.77687	39.65548
491	4.083	823.97839	59.70779	1538.63843	-282.62683	75.01506	1235.48743	-960.43256	9.54683	1261.82959	174.08029	285.95648	78.72902	75.44753	-20.83212	-6.71031	-993.32410	205.76672	-16.59101	-835.08716	-65.00426	44.08921
492	4.092	822.97229	60.63151	1541.20081	-283.25363	75.48651	1237.60999	-960.86011	8.35250	1262.72131	207.13060	286.15576	74.71363	50.68974	-21.50645	-6.65952	-1017.95081	205.18756	-16.68522	-804.72217	-56.53471	47.73854
493	4.100	822.05475	61.57658	1544.05579	-283.29846	75.82688	1240.39636	-960.93964	7.41070	1264.33813	240.64163	285.34171	70.32136	25.86940	-22.24522	-6.57132	-1042.77808	204.52072	-16.67651	-774.89502	-47.60186	50.60782
494	4.108	821.27228	62.54936	1547.13318	-282.87866	76.07930	1243.76807	-960.70422	6.67783	1266.65991	274.41095	283.32791	65.57745	0.95753	-23.06586	-6.45405	-1067.85364	203.76906	-16.59183	-745.37970	-38.49776	52.78714
495	4.117	820.66748	63.55769	1550.36621	-282.10229	76.28587	1247.61304	-960.24188	6.04873	1269.61035	308.31912	280.00977	60.55082	-24.09639	-23.90874	-6.34308	-1093.17114	202.92606	-16.47399	-716.11145	-29.59303	54.40335
496	4.125	820.27942	64.60867	1553.68774	-281.04938	76.46017	1251.79688	-959.66931	5.41972	1273.05249	342.37848	275.45288	55.47537	-49.30772	-24.68558	-6.26814	-1118.67554	201.98654	-16.40168	-687.13165	-21.34207	55.57356
497	4.133	820.13593	65.70828	1557.02771	-279.77496	76.57263	1256.18237	-959.09882	4.75680	1276.80835	376.62973	269.97015	50.89323	-74.66728	-25.40800	-6.22352	-1144.30518	201.02333	-16.41439	-658.69751	-14.22250	56.31850
498	4.142	820.24683	66.85342	1560.31323	-278.32654	76.56445	1260.64868	-958.61548	4.11760	1280.68774	410.75677	264.09528	47.53021	-100.15964	-26.18736	-6.17802	-1169.97400	200.14038	-16.42373	-631.40649	-8.63515	56.44304
499	4.150	820.60583	68.02566	1563.47302	-276.75549	76.37573	1265.09326	-958.27722	3.61411	1284.50916	443.65976	258.39294	45.83130	-125.71556	-27.12312	-6.07787	-1195.44556	199.48381	-16.11949	-606.10352	-4.86003	55.50719
500	4.158	821.19342	69.19345	1566.44202	-275.11301	75.96468	1269.41907	-958.12073	3.35542	1288.11401	473.52380	253.18207	45.43158	-151.12843	-28.25996	-5.74895	-1220.29810	199.25354	-14.91899	-583.57147	-3.10484	53.00420
501	4.167	821.97076	70.32061	1569.16321	-273.43756	75.31548	1273.52197	-958.15479	3.40403	1291.37573	498.45334	248.40565	45.10161	-175.99339	-29.64217	-4.74642	-1244.11157	199.52426	-12.19701	-564.25226	-3.57393	48.68506
502	4.175	822.87433	71.38276	1571.58691	-271.75302	74.44591	1277.28784	-958.35144	3.75158	1294.20044	517.18793	243.78018	43.45476	-199.73067	-31.36819	-2.42332	-1266.65137	200.11208	-7.76916	-548.19055	-6.45398	42.79623
503	4.183	823.82623	72.38205	1573.67371	-270.07840	73.40659	1280.59912	-958.65222	4.31814	1296.53271	529.58472	239.07001	39.82967	-221.68538	-33.55788	1.68600	-1287.84131	200.71378	-2.05939	-535.23853	-11.80292	36.04153
504	4.192	824.74988	73.33528	1575.40039	-268.43616	72.26208	1283.34851	-958.98621	4.98280	1298.35010	536.72919	234.26932	34.51661	-241.17072	-36.27599	7.62246	-1307.62683	201.10510	4.24506	-525.35669	-19.47250	29.30122
505	4.200	825.57568	74.24002	1576.75647	-266.84955	71.06866	1285.45471	-959.27753	5.62827	1299.64294	540.41827	229.59868	28.33976	-257.41492	-39.55527	15.26747	-1325.84839	201.14682	10.57882	-518.75452	-29.08413	23.29247
506	4.208	826.24292	75.06207	1577.73438	-265.34064	69.86517	1286.86426	-959.44324	6.16957	1300.40747	542.14557	225.32475	22.14939	-269.53839	-43.49257	24.77621	-1342.09814	200.74057	16.70499	-515.80481	-39.95290	18.30836
507	4.217	826.70233	75.75970	1578.32654	-263.93512	68.67297	1287.54016	-959.40039	6.55542	1300.66260	542.27100	221.62106	16.55301	-276.57861	-48.20718	36.59767	-1355.67859	199.89496	22.73727	-516.88641	-51.06194	14.08003
508	4.225	826.91614	76.31453	1578.52283	-262.66293	67.49997	1287.45374	-959.09564	6.75158	1300.45752	539.86761	218.65880	11.90458	-277.61517	-53.61896	50.75403	-1365.81189	198.74612	28.87147	-522.31494	-61.22123	9.91337
509	4.233	826.85828	76.74203	1578.31030	-261.54721	66.34697	1286.58789	-958.54150	6.72785	1299.85266	533.25244	216.66275	8.34704	-272.32544	-59.33102	65.79945	-1371.87598	197.37955	34.98361	-532.35181	-69.32520	5.28076
510	4.242	826.51855	77.07941	1577.67981	-260.59253	65.21024	1284.95044	-957.83051	6.46444	1298.89246	520.97705	215.62296	5.77585	-261.63928	-64.83495	78.93652	-1373.42358	195.79900	40.55003	-547.13251	-74.68449	0.48027
511	4.250	825.91296	77.36391	1576.63721	-259.78241	64.08350	1282.58752	-957.10852	5.97302	1297.60303	502.81879	215.10054	3.95444	-247.35225	-69.80249	87.93909	-1370.13525	194.31384	45.00518	-566.41046	-77.39426	-3.49625
512	4.258	825.09973	77.61442	1575.21082	-259.09094	62.96555	1279.58618	-956.51770	5.30974	1296.00244	480.10138	214.65535	2.74725	-230.88878	-74.13626	92.89609	-1361.88086	193.61005	47.93548	-589.27704	-78.32790	-5.92890
513	4.267	824.18597	77.82659	1573.45068	-258.50650	61.86863	1276.06165	-956.14099	4.56334	1294.10303	454.97433	214.20439	2.08439	-212.77219	-77.85330	95.68684	-1348.70874	194.09903	48.90614	-614.24023	-78.56493	-7.00304
514	4.275	823.31128	77.98486	1571.42212	-258.05203	60.82318	1272.14160	-955.97363	3.82415	1291.92432	429.21527	213.72913	1.81141	-193.07555	-81.02968	98.06422	-1330.70947	195.59679	47.62157	-639.82880	-78.79219	-7.41749
515	4.283	822.61938	78.07825	1569.19141	-257.78815	59.87618	1267.95044	-955.94232	3.14827	1289.52087	403.64041	213.09837	1.71135	-171.83560	-83.79463	100.53495	-1308.04565	197.78508	44.41236	-665.21375	-79.18864	-7.70743
516	4.292	822.22864	78.10617	1566.81006	-257.80310	59.07917	1263.60242	-955.96851	2.53752	1286.98486	378.38165	212.29425	1.55654	-149.03998	-86.28721	102.62962	-1281.14526	200.43219	40.17989	-690.24011	-79.68323	-8.05722
517	4.300	822.20111	78.07062	1564.31091	-258.20251	58.46717	1259.19934	-956.02625	1.95713	1284.41650	353.35800	211.45874	1.15849	-124.55206	-88.62241	103.70991	-1250.74158	203.09488	35.83839	-715.03296	-80.20090	-8.46879
518	4.308	822.52582	77.96441	1561.71814	-259.10202	58.03093	1254.83716	-956.14075	1.39178	1281.89844	328.51141	210.71420	0.48013	-98.28197	-90.87747	103.49934	-1217.71143	205.17662	32.06855	-739.69727	-80.72886	-8.91434
519	4.317	823.12915	77.77072	1559.06738	-260.61041	57.69023	1250.62061	-956.34198	0.89507	1279.48560	303.85071	210.07231	-0.32309	-70.46587	-93.06760	102.15941	-1182.88599	206.36621	29.39964	-764.26196	-81.28329	-9.37341
520	4.325	823.90320	77.47901	1556.41748	-262.78540	57.28885	1246.67603	-956.63794	0.57986	1277.20215	279.38245	209.48146	-1.02838	-41.66353	-95.17062	100.15061	-1146.94287	206.62257	28.08260	-788.73193	-81.86391	-9.80960
521	4.333	824.73901	77.10191	1553.84668	-265.56543	56.63302	1243.15186	-957.02771	0.56476	1275.05640	255.05618	208.88397	-1.53001	-12.43889	-97.18256	98.03469	-1110.35364	205.89938	27.98957	-813.13324	-82.44501	-10.15972
522	4.342	825.55261	76.67288	1551.44128	-268.74216	55.57590	1240.19812	-957.51868	0.92019	1273.06433	230.80331	208.25037	-1.89097	16.93895	-99.10581	96.19514	-1073.41199	204.22232	28.92850	-837.51080	-83.01350	-10.37771
523	4.350	826.29224	76.22657	1549.28394	-272.04199	54.10268	1237.92297	-958.12573	1.63655	1271.26428	206.57239	207.60370	-2.22143	46.56160	-100.89703	94.59839	-1036.45361	201.68806	30.83863	-861.89600	-83.59045	-10.48874
524	4.358	826.93475	75.78126	1547.44446	-275.25705	52.34134	1236.35535	-958.85974	2.62879	1269.72400	182.31839	206.96645	-2.55417	76.72563	-102.45483	92.84730	-1000.16003	198.24588	33.60478	-886.29468	-84.19570	-10.58434
525	4.367	827.48059	75.34098	1545.97363	-278.28171	50.48796	1235.46375	-959.72144	3.76393	1268.53821	157.98611	206.30850	-2.82876	107.66786	-103.66004	90.52913	-965.54419	193.75520	36.95178	-910.70996	-84.81056	-10.76087
526	4.375	827.94574	74.91205	1544.89990	-281.03738	48.72416	1235.21924	-960.69226	4.90016	1267.80237	133.51424	205.60992	-2.95872	139.37178	-104.41912	87.55417	-933.37268	188.15021	40.44227	-935.18353	-85.38612	-11.03205
527	4.383	828.35565	74.50861	1544.23157	-283.41010	47.18133	1235.62659	-961.71790	5.93609	1267.58850	108.88016	204.90758	-2.93209	171.56480	-104.65318	84.21356	-903.47705	181.42616	43.51423	-959.79010	-85.88352	-11.29004
528	4.392	828.74414	74.14825	1543.95630	-285.27197	45.92899	1236.70105	-962.69373	6.82994	1267.93506	84.12129	204.23724	-2.84099	203.86064	-104.27533	80.93945	-874.76807	173.68463	45.74638	-984.52765	-86.34012	-11.38167
529	4.400	829.15222	73.85098	1544.03894	-286.53943	44.96710	1238.43665	-963.48279	7.56531	1268.85742	59.28486	203.59378	-2.79779	235.93880	-103.20586	77.97056	-845.97437	165.36977	47.10980	-1009.29419	-86.87190	-11.23764
530	4.408	829.62494	73.62747	1544.42383	-287.20474	44.23668	1240.80164	-963.98407	8.11638	1270.36853	34.38766	202.95103	-2.84861	267.68903	-101.36608	75.18144	-816.34735	157.24411	47.85308	-1034.06519	-87.54556	-10.94347
531	4.417	830.20892	73.45775	1545.04272	-287.32367	43.65493	1243.74268	-964.20264	8.45565	1272.47815	9.41656	202.28690	-2.96056	299.25177	-98.69390	72.19754	-785.87079	149.83971	48.18659	-1058.95300	-88.31210	-10.66321
532	4.425	830.94861	73.28848	1545.82520	-286.97919	43.15542	1247.18408	-964.24182	8.57714	1275.16003	-15.66688	201.59595	-3.05922	330.86786	-95.27402	68.71875	-755.00085	143.20905	48.21062	-1084.05249	-89.08317	-10.48151
533	4.433	831.88293	73.05509	1546.70947	-286.25519	42.70482	1251.02124	-964.20313	8.51352	1278.32178	-40.89945	200.88449	-3.07981	362.52710	-91.41043	64.83904	-724.22491	137.40988	48.07935	-1109.36060	-89.80115	-10.37173
534	4.442	833.04321	72.71023	1547.64355	-285.22870	42.29511	1255.12170	-964.09717	8.33760	1281.80774	-66.28562	200.16928	-3.00481	393.60077	-87.49905	61.09221	-693.93860	132.76764	47.96523	-1134.78589	-90.48782	-10.27884
535	4.450	834.44983	72.23763	1548.57642	-283.96484	41.93546	1259.33740	-963.87390	8.12724	1285.42993	-91.79980	199.47052	-2.86721	422.82239	-83.84654	58.05191	-664.70221	129.58563	47.80704	-1160.11035	-91.28098	-10.12089
536	4.458	836.10571	71.64973	1549.45264	-282.51044	41.65121	1263.52039	-963.50641	7.92712	1289.00684	-117.36591	198.80832	-2.69513	448.76166	-80.53449	55.74359	-637.41296	127.99995	47.15908	-1184.93372	-92.38885	-9.68460
537	4.467	837.98914	70.98570	1550.21313	-280.89554	41.47952	1267.52856	-963.02124	7.74792	1292.38208	-142.78287	198.25464	-2.37883	470.38068	-77.39287	53.48917	-613.15369	128.09969	45.30402	-1208.73413	-93.95389	-8.61057
538	4.475	840.04803	70.30275	1550.79541	-279.14471	41.45412	1271.22693	-962.48450	7.58047	1295.41711	-167.68439	197.94177	-1.55292	487.23419	-74.18504	50.39619	-592.79462	130.02103	41.68544	-1231.12817	-95.93996	-6.59758
539	4.483	842.20251	69.65205	1551.13867	-277.28812	41.57890	1274.49158	-961.97559	7.40095	1297.98206	-191.59958	197.94820	0.28682	499.45044	-70.80975	45.93424	-576.59979	133.95441	36.38993	-1252.07446	-98.16867	-3.62651
540	4.492	844.35352	69.06405	1551.19556	-275.36105	41.80743	1277.21948	-961.55951	7.17252	1299.97192	-214.03958	198.23447	3.46048	507.69501	-67.25644	40.03845	-564.21558	140.08151	30.19446	-1271.76965	-100.41434	0.03981
541	4.500	846.39404	68.55283	1550.94128	-273.39761	42.05790	1279.33643	-961.27679	6.84193	1301.32666	-234.51358	198.73004	7.97356	512.91345	-63.48952	32.93813	-555.11743	148.42989	24.10106	-1290.40308	-102.42815	4.02972
542	4.508	848.22058	68.12367	1550.37244	-271.42813	42.26337	1280.79578	-961.14081	6.34039	1302.03101	-252.46893	199.45622	13.72087	515.82391	-59.50957	25.12818	-549.12671	158.66980	18.75085	-1307.91284	-103.98336	8.05703
543	4.517	849.74573	67.77513	1549.49695	-269.48401	42.41445	1281.56604	-961.10547	5.62332	1302.11230	-267.21912	200.58722	20.73585	516.51721	-55.49566	17.36360	-546.60858	170.01610	14.15230	-1323.78601	-104.98571	12.04356
544	4.525	850.90930	67.48917	1548.32520	-267.60736	42.56059	1281.61975	-961.03381	4.72404	1301.63953	-277.93625	202.36977	29.27592	514.39093	-51.85809	10.49276	-548.27960	181.35367	9.79192	-1337.11487	-105.47552	16.11958
545	4.533	851.68188	67.22889	1546.86426	-265.85602	42.77328	1280.93799	-960.75165	3.75620	1300.70557	-283.70370	204.91173	39.59287	508.38379	-49.10915	5.23939	-554.80768	191.47697	4.97691	-1346.90186	-105.51304	20.47490
546	4.542	852.06201	66.96345	1545.12109	-264.29596	43.09442	1279.52515	-960.15411	2.88074	1299.39941	-283.73560	208.06787	51.28857	497.43750	-47.56348	1.91227	-566.47498	199.31496	-0.53201	-1352.25830	-105.18694	25.08363
547	4.550	852.06879	66.69102	1543.11536	-262.98535	43.50844	1277.42346	-959.24268	2.27622	1297.79932	-277.90170	211.55199	62.88678	481.07739	-47.12801	0.17941	-582.99518	204.22469	-5.95090	-1352.43286	-104.73636	29.49439
548	4.558	851.73853	66.43599	1540.89575	-261.95926	43.96120	1274.71692	-958.10046	2.08195	1295.97449	-267.01721	215.12947	72.54403	459.86627	-47.42241	-0.66451	-603.52728	206.34532	-9.97697	-1346.89551	-104.52597	32.90755
549	4.567	851.12769	66.23376	1538.54407	-261.22058	44.40125	1271.51965	-956.87158	2.31737	1293.96509	-252.34665	218.72285	79.39260	435.37091	-48.05946	-1.16613	-626.91870	206.55493	-12.10909	-1335.43713	-104.83447	34.51218
550	4.575	850.32190	66.11360	1536.16406	-260.74420	44.80924	1267.95764	-955.72327	2.86620	1291.76184	-234.89447	222.35977	83.93966	409.45337	-48.77977	-1.54644	-651.91748	205.88033	-12.96853	-1318.11560	-105.66881	33.86137
551	4.583	849.44336	66.08644	1533.85730	-260.49985	45.20415	1264.15100	-954.79053	3.55067	1289.32214	-215.20059	226.01154	87.24113	383.40765	-49.44577	-1.86671	-677.39844	204.99127	-13.33269	-1295.16516	-106.77302	31.08546
552	4.592	848.64093	66.15073	1531.69849	-260.48383	45.63368	1260.20435	-954.16919	4.21027	1286.62268	-193.55057	229.51765	90.00848	357.72961	-50.01370	-2.19955	-702.73572	204.15485	-13.52064	-1267.02954	-107.78377	26.84435
553	4.600	848.04498	66.30827	1529.72583	-260.73935	46.16331	1256.20886	-953.93787	4.73604	1283.69910	-170.20895	232.70061	92.38937	332.45319	-50.49535	-2.68018	-727.81604	203.39072	-13.65164	-1234.43115	-108.37862	22.07442
554	4.608	847.71570	66.56953	1527.94995	-261.35342	46.86951	1252.25525	-954.14069	5.07718	1280.64099	-145.47464	235.48656	94.22044	307.47644	-50.94563	-3.39610	-752.68652	202.60844	-13.90009	-1198.33643	-108.34903	17.70499
555	4.617	847.62433	66.94706	1526.37402	-262.43341	47.82748	1248.44434	-954.75061	5.22775	1277.55896	-119.61622	237.85355	95.31800	282.70642	-51.46306	-4.26017	-777.40240	201.73462	-14.38137	-1159.80103	-107.60011	14.46355
556	4.625	847.67017	67.44527	1525.01855	-264.06976	49.08879	1244.88928	-955.66821	5.20742	1274.55164	-92.82526	239.73628	95.58452	258.10474	-52.12307	-5.06802	-802.03918	200.80464	-15.00166	-1119.75293	-106.11882	12.78597
557	4.633	847.71405	68.05339	1523.93457	-266.28561	50.65286	1241.71167	-956.75708	5.04724	1271.68396	-65.21601	241.04951	94.97141	233.67174	-52.91212	-5.67004	-826.62982	199.91512	-15.53818	-1078.82397	-103.95224	12.81365
558	4.642	847.61792	68.74336	1523.20203	-268.98959	52.43758	1239.02881	-957.88782	4.76671	1268.98865	-36.83060	241.75427	93.45392	209.40199	-53.75944	-6.05697	-851.13306	199.10445	-15.85564	-1037.39551	-101.12585	14.44723
559	4.650	847.28448	69.47443	1522.90857	-271.96796	54.26711	1236.93945	-958.96643	4.34803	1266.50854	-7.64323	241.86606	91.07479	185.24455	-54.60098	-6.29936	-875.52582	198.34549	-15.99899	-995.89911	-97.53592	17.43182
560	4.658	846.68207	70.20846	1523.12390	-274.93515	55.91286	1235.51318	-959.92944	3.73810	1264.33728	22.41995	241.46284	87.99912	161.08754	-55.39692	-6.45314	-899.87512	197.62131	-16.11132	-955.13116	-93.04498	21.44912
561	4.667	845.84241	70.92746	1523.87646	-277.61163	57.19167	1234.79102	-960.72577	2.89038	1262.60437	53.43785	240.70659	84.50767	136.80019	-56.12859	-6.55037	-924.28668	196.93532	-16.32148	-916.22382	-87.68892	26.14808
562	4.675	844.83813	71.63905	1525.14771	-279.78284	58.04688	1234.79602	-961.31091	1.81701	1261.42395	85.45892	239.78754	80.88522	112.32524	-56.80293	-6.62410	-948.81415	196.26787	-16.65368	-880.11401	-81.62427	31.08865
563	4.683	843.75159	72.36862	1526.88379	-281.32297	58.53759	1235.54639	-961.64496	0.59970	1260.88623	118.50393	238.79457	77.26564	87.71352	-57.43639	-6.68669	-973.41272	195.60349	-16.98990	-846.86810	-74.90705	35.73098
564	4.692	842.65210	73.14256	1529.01501	-282.19226	58.76226	1237.05164	-961.69275	-0.65988	1261.08032	152.56227	237.62155	73.59456	63.04027	-58.04787	-6.70302	-997.99756	194.96806	-17.17509	-815.58594	-67.49648	39.59501
565	4.700	841.59479	73.96970	1531.47180	-282.42191	58.79870	1239.29297	-961.43262	-1.89788	1262.07385	187.54680	236.02385	69.76195	38.32558	-58.67824	-6.62808	-1022.57410	194.36090	-17.17034	-785.06329	-59.45895	42.45943
566	4.708	840.63232	74.83873	1534.18884	-282.09381	58.69780	1242.20898	-960.87091	-3.09159	1263.85962	223.24521	233.76523	65.73711	13.55159	-59.36900	-6.48331	-1047.26025	193.72276	-17.05957	-754.51056	-51.07616	44.39012
567	4.717	839.81879	75.73750	1537.10193	-281.30975	58.50219	1245.69727	-960.06085	-4.22528	1266.34436	259.31091	230.67325	61.57711	-11.31261	-60.12012	-6.35275	-1072.18787	193.00760	-16.94880	-723.71155	-42.79158	45.64274
568	4.725	839.20551	76.66780	1540.14453	-280.15921	58.25019	1249.62671	-959.10748	-5.27415	1269.38171	295.38681	226.61528	57.38234	-36.32100	-60.89226	-6.29349	-1097.43298	192.23720	-16.89492	-692.79150	-35.12265	46.54874
569	4.733	838.83472	77.63918	1543.24487	-278.70996	57.96339	1253.85706	-958.13953	-6.21210	1272.80652	331.33344	221.54588	53.31170	-61.52321	-61.64668	-6.28619	-1122.97632	191.47192	-16.89633	-662.06372	-28.57207	47.35594
570	4.742	838.73279	78.65710	1546.32361	-277.02023	57.63397	1258.25574	-957.27039	-7.01141	1276.45398	367.21014	215.67137	49.68972	-86.92256	-62.38601	-6.27608	-1148.69031	190.73384	-16.90971	-632.07764	-23.51784	48.05125
571	4.750	838.90472	79.71660	1549.30078	-275.14880	57.22345	1262.70435	-956.57770	-7.62821	1280.16797	402.81842	209.56085	47.05019	-112.47548	-63.16621	-6.21817	-1174.37903	190.04694	-16.78631	-603.66260	-20.15495	48.26700
572	4.758	839.33386	80.80118	1552.10425	-273.15454	56.68030	1267.09290	-956.09448	-8.00052	1283.79736	437.20190	203.93246	45.83385	-138.05550	-64.07962	-6.00450	-1199.75684	189.55043	-16.13545	-577.77899	-18.55733	47.36490
573	4.767	839.98279	81.88589	1554.67383	-271.08884	55.96745	1271.31250	-955.80475	-8.07272	1287.18652	468.65921	199.19203	45.80727	-163.34421	-65.22307	-5.29880	-1224.38464	189.42908	-14.36228	-555.19519	-18.82004	44.75682
574	4.775	840.79126	82.94204	1556.96313	-268.98871	55.08113	1275.24902	-955.65619	-7.82801	1290.18420	495.34235	195.17900	45.83265	-187.78606	-66.68719	-3.51683	-1247.81714	189.73518	-11.02229	-536.22534	-21.16349	40.32492
575	4.783	841.68164	83.94382	1558.94019	-266.87997	54.05040	1278.78870	-955.58533	-7.30491	1292.67847	515.96289	191.40396	44.49677	-210.69264	-68.57648	-0.11051	-1269.85803	190.33478	-6.16988	-520.77832	-25.87460	34.60590
576	4.792	842.57758	84.87349	1560.58618	-264.78601	52.91846	1281.82690	-955.53131	-6.59383	1294.62146	530.25543	187.54884	41.09956	-231.36961	-71.00726	5.12608	-1290.58044	190.91417	-0.31368	-508.65637	-33.09234	28.54989
577	4.800	843.41382	85.71460	1561.88806	-262.72974	51.72088	1284.27356	-955.43048	-5.81879	1296.01941	539.17786	183.66951	35.94502	-249.13020	-74.08263	12.15583	-1310.03235	191.08015	5.93115	-499.80161	-42.64296	23.07518
578	4.808	844.13159	86.44093	1562.83398	-260.73392	50.48017	1286.05750	-955.20709	-5.11554	1296.90662	544.55688	179.95641	29.81166	-263.21954	-77.90842	21.09969	-1327.84839	190.69728	12.19223	-494.35660	-54.01709	18.73581
579	4.817	844.67596	87.02698	1563.41504	-258.82565	49.21407	1287.12390	-954.78101	-4.61620	1297.32947	548.01086	176.53329	23.43093	-272.71576	-82.62022	32.40115	-1343.20398	189.99728	18.43044	-492.61243	-66.35708	15.51681
580	4.825	845.00049	87.47244	1563.62805	-257.03619	47.93976	1287.42957	-954.09534	-4.42784	1297.33325	549.89374	173.55150	17.37803	-276.53082	-88.28038	46.34327	-1355.21606	189.20859	24.73127	-494.89056	-78.48267	12.75631
581	4.833	845.07446	87.80792	1563.46936	-255.39104	46.67356	1286.94287	-953.14380	-4.59360	1296.94653	549.16693	171.34116	12.13002	-273.85083	-94.67954	62.03197	-1363.24463	188.31966	31.05202	-501.42285	-89.09409	9.47553
582	4.842	844.88739	88.07932	1562.93164	-253.89944	45.43202	1285.65405	-951.98529	-5.07180	1296.17847	544.15515	170.23119	8.02278	-264.98975	-101.31999	76.94493	-1366.82666	187.22455	37.07565	-512.28619	-97.10568	5.18067
583	4.850	844.45453	88.32347	1562.01196	-252.54955	44.22704	1283.58765	-950.74231	-5.77275	1295.02722	533.49426	170.05951	5.10825	-251.56090	-107.66196	88.28758	-1365.60291	186.02045	42.22923	-527.38507	-102.04515	0.44596
584	4.858	843.82410	88.54630	1560.72510	-251.31183	43.05740	1280.80786	-949.56281	-6.60411	1293.48926	516.86292	170.13329	3.19198	-235.36079	-113.37340	95.18312	-1359.41528	185.17290	45.83522	-546.43799	-104.33644	-3.51149
585	4.867	843.07837	88.72422	1559.10767	-250.15530	41.91427	1277.41638	-948.56018	-7.46384	1291.57373	495.28070	169.87375	2.02607	-217.32613	-118.36999	99.09293	-1348.30176	185.21307	47.25878	-568.81580	-105.07061	-5.92104
586	4.875	842.32642	88.82838	1557.21570	-249.07483	40.79901	1273.54138	-947.77881	-8.22949	1289.32568	470.66818	169.22633	1.37668	-197.65810	-122.69066	102.06224	-1332.31555	186.27466	46.13552	-593.37823	-105.33568	-6.98164
587	4.883	841.69165	88.83945	1555.11719	-248.11449	39.73198	1269.31824	-947.19971	-8.80406	1286.83911	444.90225	168.38570	1.05144	-176.34818	-126.40998	105.04989	-1311.50122	188.04417	42.64202	-618.81433	-105.71006	-7.38983
588	4.892	841.29449	88.74031	1552.87964	-247.36761	38.74587	1264.87317	-946.77277	-9.17831	1284.24585	419.14551	167.44548	0.90933	-153.33537	-129.67593	107.80727	-1286.13049	190.02402	37.49324	-644.25269	-106.25557	-7.67764
589	4.900	841.22705	88.51272	1550.55139	-246.95303	37.87468	1260.31567	-946.45026	-9.43301	1281.68933	393.81119	166.40414	0.76618	-128.50792	-132.70157	109.66518	-1256.87244	191.80771	31.72289	-669.40308	-106.83029	-8.02795
590	4.908	841.52966	88.14736	1548.15503	-246.99173	37.14622	1255.74365	-946.20081	-9.67101	1279.29004	368.88220	165.32114	0.40802	-101.85812	-135.62930	110.20090	-1224.77429	193.31369	26.56474	-694.27716	-107.35912	-8.43586
591	4.917	842.18286	87.65251	1545.70288	-247.59952	36.57014	1251.25830	-946.00232	-9.94269	1277.11804	344.21738	164.33679	-0.23436	-73.69553	-138.45163	109.49329	-1191.15564	194.62192	23.21940	-718.95166	-107.87436	-8.86998
592	4.925	843.11469	87.05098	1543.22107	-248.87753	36.11259	1246.97876	-945.83453	-10.22290	1275.18298	319.70547	163.53625	-1.01193	-44.62825	-141.06750	108.05252	-1157.27173	195.40964	22.30461	-743.48254	-108.41979	-9.31200
593	4.933	844.21692	86.36694	1540.76611	-250.86819	35.67653	1243.04675	-945.68994	-10.43660	1273.45020	295.30756	162.85559	-1.69869	-15.26219	-143.36134	106.51429	-1123.75415	194.98734	23.56221	-767.89032	-109.00800	-9.73025
594	4.942	845.36536	85.61655	1538.42651	-253.48666	35.12547	1239.61218	-945.59412	-10.49140	1271.87671	271.02771	162.16338	-2.17606	14.09676	-145.24487	105.25253	-1090.43555	192.96152	26.14729	-792.18323	-109.65408	-10.06237
595	4.950	846.43750	84.81571	1536.31177	-256.50894	34.34736	1236.80444	-945.61273	-10.29717	1270.44531	246.84222	161.40277	-2.48740	43.50893	-146.65657	104.16207	-1056.84973	189.37918	29.15965	-816.39941	-110.37218	-10.26227
596	4.958	847.33185	83.99629	1534.53259	-259.66843	33.30345	1234.69958	-945.83807	-9.79100	1269.18152	222.67776	160.60803	-2.76683	73.22212	-147.55067	102.80146	-1022.88721	184.42433	32.12603	-840.61194	-111.13953	-10.36293
597	4.967	847.98761	83.20703	1533.18103	-262.76971	32.03041	1233.31079	-946.35107	-8.96907	1268.15503	198.44577	159.81769	-3.10140	103.39217	-147.90488	100.78906	-989.08264	178.39801	35.12303	-864.88464	-111.89978	-10.44781
598	4.975	848.39594	82.49208	1532.31750	-265.69421	30.62107	1232.62329	-947.17554	-7.90152	1267.46375	174.07092	159.03813	-3.42662	133.96321	-147.69139	98.08577	-956.29309	171.71771	38.38517	-889.25800	-112.59566	-10.57680
599	4.983	848.59424	81.86826	1531.96289	-268.32431	29.20996	1232.63916	-948.24878	-6.71118	1267.21045	149.53021	158.27396	-3.60936	164.77843	-146.83260	94.93420	-924.98608	164.66838	41.86272	-913.78101	-113.19618	-10.76102
600	4.992	848.64728	81.32208	1532.10083	-270.50922	27.94938	1233.37573	-949.41870	-5.52506	1267.49597	124.86877	157.55295	-3.62056	195.69765	-145.21979	91.60336	-894.88232	157.25729	45.17666	-938.48956	-113.72131	-10.95979
601	5.000	848.62494	80.82281	1532.68750	-272.11249	26.95957	1234.83289	-950.47998	-4.44421	1268.41382	100.13876	156.91272	-3.53684	226.59502	-142.75992	88.22443	-865.31781	149.34215	47.86871	-963.31250	-114.27995	-11.07061
602	5.008	848.58667	80.33347	1533.67017	-273.07251	26.28411	1236.98242	-951.25879	-3.54558	1270.02734	75.33662	156.33643	-3.44476	257.33063	-139.38966	84.77861	-835.81140	140.88142	49.70053	-988.10217	-115.01292	-10.99263
603	5.017	848.57916	79.81499	1535.00415	-273.41467	25.88879	1239.78259	-951.67914	-2.87424	1272.34680	50.40275	155.73824	-3.41311	287.79742	-135.08128	81.14166	-806.23834	132.07480	50.76007	-1012.85004	-115.90205	-10.75566
604	5.025	848.64117	79.23530	1536.65247	-273.22342	25.69786	1243.18347	-951.75122	-2.41746	1275.31982	25.27317	155.05894	-3.46557	318.03412	-129.90179	77.15607	-776.65991	123.34492	51.27133	-1037.74512	-116.75295	-10.50696
605	5.033	848.80487	78.58459	1538.57104	-272.60669	25.63351	1247.11511	-951.52039	-2.10793	1278.82898	-0.05856	154.30844	-3.56143	348.25323	-124.08322	72.74179	-747.16296	115.25434	51.38024	-1062.94482	-117.43503	-10.34772
606	5.042	849.09357	77.87543	1540.70093	-271.66501	25.63390	1251.47363	-951.04309	-1.87403	1282.71167	-25.54563	153.52097	-3.63011	378.61963	-118.00720	68.04352	-717.84863	108.29475	51.16193	-1088.40979	-118.01497	-10.25995
607	5.050	849.52545	77.12375	1542.97314	-270.47168	25.65919	1256.11987	-950.38550	-1.67660	1286.79883	-51.14465	152.75636	-3.60581	408.85529	-112.10924	63.50579	-688.94287	102.69295	50.68898	-1113.95581	-118.66854	-10.15064
608	5.058	850.11865	76.33366	1545.31616	-269.07169	25.69765	1260.89502	-949.62994	-1.51413	1290.93494	-76.83355	152.10446	-3.46440	438.01495	-106.75316	59.65453	-660.92163	98.51508	49.94827	-1139.27942	-119.57394	-9.85379
609	5.067	850.88489	75.50059	1547.65479	-267.49158	25.76088	1265.63782	-948.89111	-1.44280	1294.97058	-102.55061	151.62814	-3.21450	464.71985	-102.11734	56.63560	-634.50708	95.87790	48.73606	-1163.88660	-120.87090	-9.07335
610	5.075	851.81128	74.62682	1549.90869	-265.74634	25.87239	1270.19543	-948.31348	-1.57325	1298.75171	-128.07950	151.36139	-2.75974	487.69696	-98.13675	53.96394	-610.51025	94.95958	46.71446	-1187.19934	-122.61076	-7.44603
611	5.083	852.84686	73.72393	1552.00134	-263.84811	26.05575	1274.42224	-948.00513	-1.99726	1302.12976	-152.98984	151.37201	-1.76880	506.19049	-94.56062	50.80149	-589.59094	95.90367	43.59327	-1208.88574	-124.69741	-4.79368
612	5.092	853.91101	72.80225	1553.87512	-261.81982	26.31181	1278.18152	-947.97449	-2.72414	1304.98279	-176.72025	151.73526	0.21813	520.10419	-91.12536	46.50605	-572.04718	98.79305	39.32147	-1229.01025	-126.91302	-1.28676
613	5.100	854.91119	71.87376	1555.49634	-259.70386	26.60098	1281.35596	-948.14850	-3.68555	1307.23145	-198.72144	152.48689	3.52482	529.96326	-87.67184	40.90750	-557.82996	103.65456	34.17375	-1247.81812	-129.01245	2.68657
614	5.108	855.75037	70.96141	1556.85168	-257.55905	26.85911	1283.86084	-948.41400	-4.75689	1308.84473	-218.49442	153.69104	8.22668	536.64008	-84.11627	34.20419	-546.82996	110.43253	28.66344	-1265.44812	-130.78841	6.76887
615	5.117	856.33307	70.09152	1557.94189	-255.44812	27.03658	1285.64612	-948.62268	-5.78338	1309.84009	-235.50552	155.42834	14.25164	540.84558	-80.45109	26.86322	-539.18921	118.95111	23.31073	-1281.73047	-132.09949	10.80110
616	5.125	856.57892	69.27179	1558.77502	-253.42712	27.13014	1286.68677	-948.60181	-6.62876	1310.27979	-249.11584	157.68834	21.58863	542.69440	-76.84399	19.60683	-535.35303	128.84088	18.38883	-1296.04443	-132.91548	14.87103
617	5.133	856.43286	68.48239	1559.35278	-251.54514	27.18272	1286.96875	-948.19757	-7.20771	1310.25195	-258.53494	160.52049	30.52360	541.65216	-73.64897	13.19514	-535.83203	139.43277	13.80144	-1307.41992	-133.32224	19.21395
618	5.142	855.86389	67.70004	1559.65942	-249.84686	27.24945	1286.48389	-947.34351	-7.49897	1309.84192	-262.82834	164.17053	41.39669	536.84863	-71.24860	8.10799	-540.94263	149.76663	9.13003	-1314.88403	-133.43959	23.94716
619	5.150	854.85999	66.92936	1559.66479	-248.36920	27.36627	1285.23792	-946.12085	-7.55220	1309.09717	-261.31717	168.75217	53.65314	527.57367	-69.84064	4.45807	-550.74426	158.79129	3.90701	-1317.68689	-133.41724	28.78509
620	5.158	853.43262	66.20306	1559.34192	-247.13458	27.54721	1283.25854	-944.72351	-7.45057	1308.00769	-254.20956	173.98756	65.45488	513.73596	-69.31427	2.06754	-565.04669	165.60829	-1.79063	-1315.33533	-133.51184	32.99525
621	5.167	851.62256	65.55930	1558.69092	-246.15149	27.79636	1280.59680	-943.33813	-7.25379	1306.52917	-242.56741	179.43115	74.86564	495.86426	-69.34395	0.57469	-583.30103	169.67892	-7.02543	-1307.61121	-134.00729	35.66044
622	5.175	849.50214	65.02763	1557.75757	-245.42577	28.11666	1277.32397	-942.09595	-6.99189	1304.63306	-227.56235	184.77158	81.31550	474.65869	-69.63380	-0.38187	-604.60754	171.10559	-10.74905	-1294.52161	-135.03906	36.09986
623	5.183	847.17474	64.62877	1556.62598	-244.97151	28.51136	1273.53015	-941.11407	-6.68168	1302.33264	-209.99182	189.92754	85.64982	450.87494	-70.03108	-1.02621	-628.01831	170.73904	-12.79761	-1276.18250	-136.54979	34.21420
624	5.192	844.77881	64.37334	1555.39429	-244.81326	28.98291	1269.32263	-940.49182	-6.32874	1299.66699	-190.35385	194.98689	89.06373	425.54657	-70.45290	-1.48300	-652.70251	169.68814	-13.75800	-1252.80286	-138.32971	30.50930
625	5.200	842.48755	64.26137	1554.15015	-244.98599	29.53722	1264.82410	-940.27649	-5.95069	1296.65637	-169.01700	200.02463	92.22691	399.76373	-70.83513	-1.87410	-677.90588	168.65230	-14.18991	-1224.78516	-140.04883	25.83078
626	5.208	840.48346	64.28941	1552.95386	-245.53641	30.19500	1260.16760	-940.47058	-5.60252	1293.29590	-146.27411	204.94560	95.15363	374.20947	-71.15906	-2.33902	-703.09961	167.78499	-14.37678	-1192.82703	-141.33736	21.08596
627	5.217	838.90356	64.45215	1551.83032	-246.52016	31.00167	1255.48804	-941.04565	-5.34520	1289.61304	-122.33889	209.54636	97.55298	349.07538	-71.47963	-2.97098	-728.09216	166.98367	-14.52278	-1157.96521	-141.89568	17.08268
628	5.225	837.78864	64.73488	1550.78125	-247.99405	32.02424	1250.91895	-941.92151	-5.19359	1285.73303	-97.31907	213.66425	99.16248	324.27289	-71.91287	-3.74606	-752.87402	166.15971	-14.82652	-1121.51172	-141.53017	14.43215
629	5.233	837.07568	65.11201	1549.81018	-250.00275	33.33401	1246.59424	-942.94403	-5.11415	1281.87866	-71.26083	217.21701	99.84163	299.65625	-72.56949	-4.52649	-777.47345	165.30515	-15.35125	-1084.70850	-140.12498	13.45041
630	5.242	836.62933	65.55037	1548.94800	-252.55289	34.97809	1242.64575	-943.91211	-5.06645	1278.28833	-44.28133	220.18022	99.55506	275.14362	-73.46738	-5.16001	-801.93921	164.41875	-15.96217	-1048.13574	-137.62029	14.07220
631	5.250	836.28296	66.01492	1548.26038	-255.57275	36.94391	1239.19836	-944.66431	-5.04708	1275.10559	-16.59940	222.57001	98.38313	250.72435	-74.49570	-5.60630	-826.34784	163.48880	-16.46903	-1011.53528	-134.03459	15.93964
632	5.258	835.88019	66.47750	1547.83484	-258.87814	39.13407	1236.35999	-945.15948	-5.11332	1272.34143	11.60146	224.43401	96.54651	226.40868	-75.49731	-5.95125	-850.75928	162.55208	-16.77551	-974.43823	-129.51019	18.72358
633	5.267	835.31628	66.91702	1547.75476	-262.19037	41.37301	1234.20618	-945.48676	-5.36948	1269.93750	40.29340	225.86304	94.35418	202.18077	-76.39313	-6.27924	-875.18213	161.67198	-16.91840	-936.94897	-124.28893	22.33474
634	5.275	834.56091	67.31759	1548.07666	-265.21475	43.46225	1232.77515	-945.79407	-5.92719	1267.84839	69.58213	226.96918	92.04942	177.98747	-77.19996	-6.55820	-899.62085	160.88602	-17.03881	-899.88745	-118.58270	26.72616
635	5.283	833.64954	67.67912	1548.81958	-267.71509	45.26718	1232.08325	-946.17615	-6.86912	1266.09387	99.59673	227.80016	89.68038	153.75160	-77.96354	-6.69394	-924.10901	160.21968	-17.26043	-864.21606	-112.44791	31.57486
636	5.292	832.65125	68.02654	1549.97021	-269.54169	46.76171	1232.14722	-946.60022	-8.20587	1264.79272	130.39699	228.30591	87.11370	129.38988	-78.70442	-6.68571	-948.65491	159.68216	-17.55703	-830.37439	-105.78856	36.30355
637	5.300	831.64069	68.40016	1551.49536	-270.63770	47.98708	1232.98779	-946.92175	-9.84010	1264.14136	161.95416	228.39090	84.15788	104.84370	-79.43058	-6.63509	-973.21912	159.23291	-17.77325	-798.21985	-98.46759	40.40783
638	5.308	830.68359	68.83124	1553.35193	-271.03760	48.98636	1234.61328	-946.97913	-11.59910	1264.31299	194.18491	227.94824	80.69977	80.11897	-80.16685	-6.60022	-997.79822	158.77348	-17.79555	-767.45068	-90.44402	43.67693
639	5.317	829.83313	69.32692	1555.49060	-270.84042	49.79028	1237.00171	-946.70239	-13.31592	1265.35913	226.97186	226.84218	76.76573	55.27364	-80.91533	-6.54953	-1022.48730	158.17059	-17.68405	-737.85522	-81.87334	46.12088
640	5.325	829.13080	69.88100	1557.85742	-270.16238	50.44495	1240.09119	-946.15460	-14.87771	1267.19727	260.14655	224.93672	72.49191	30.34520	-81.64267	-6.45237	-1047.41858	157.35718	-17.58859	-709.22546	-73.10502	47.82554
641	5.333	828.61359	70.49515	1560.39539	-269.10345	51.01936	1243.77856	-945.47583	-16.22518	1269.67664	293.50952	222.18732	68.04478	5.31642	-82.34772	-6.33313	-1072.66174	156.42116	-17.56614	-681.27295	-64.59605	48.92542
642	5.342	828.32239	71.18207	1563.04272	-267.74377	51.56815	1247.92847	-944.78882	-17.33001	1272.64539	326.93558	218.63071	63.54094	-19.85674	-83.07009	-6.23026	-1098.19128	155.50542	-17.55337	-653.75714	-56.82033	49.60361
643	5.350	828.30231	71.94572	1565.73303	-266.15405	52.09449	1252.39331	-944.15344	-18.16891	1275.97046	360.44592	214.36954	59.10914	-45.21628	-83.81979	-6.15041	-1123.90881	154.67012	-17.48493	-626.72498	-50.18497	50.00004
644	5.358	828.59143	72.76436	1568.39832	-264.40063	52.55307	1257.03357	-943.59460	-18.71378	1279.52075	394.06192	209.72794	55.08514	-70.77373	-84.56394	-6.08424	-1149.66980	153.91576	-17.35610	-600.63794	-44.95340	50.05146
645	5.367	829.20740	73.59956	1570.96814	-262.54593	52.87621	1261.72180	-943.14087	-18.94035	1283.15552	427.42599	205.31685	52.02662	-96.45935	-85.31091	-6.00314	-1175.27417	153.26874	-17.08040	-576.25916	-41.25128	49.42045
646	5.375	830.13910	74.41867	1573.37109	-260.64587	53.00019	1266.33899	-942.82220	-18.83389	1286.72046	459.48044	201.80359	50.35489	-122.05742	-86.17074	-5.73067	-1200.42590	152.85277	-16.25578	-554.35474	-39.17249	47.64722
647	5.383	831.34705	75.20206	1575.54102	-258.74417	52.88875	1270.76733	-942.64380	-18.38967	1290.05444	488.61469	199.50345	49.79757	-147.15697	-87.31197	-4.79155	-1224.74731	152.84738	-14.23700	-535.41351	-38.85306	44.43241
648	5.392	832.76929	75.93346	1577.42395	-256.86755	52.54381	1274.88428	-942.58093	-17.63059	1293.00854	513.24719	198.10991	49.19809	-171.16243	-88.87917	-2.51688	-1247.91309	153.27348	-10.61591	-519.61334	-40.44237	39.85231
649	5.400	834.32434	76.59488	1578.97827	-255.02731	51.99816	1278.56641	-942.60327	-16.63182	1295.46545	532.33624	196.97691	47.18488	-193.37849	-90.96493	1.57291	-1269.77661	153.91312	-5.57658	-506.98413	-44.04256	34.39864
650	5.408	835.91656	77.16895	1580.17249	-253.22708	51.30166	1281.70203	-942.69263	-15.50887	1297.34644	545.64581	195.68573	43.14797	-213.08324	-93.62993	7.54704	-1290.31055	154.49532	0.30308	-497.51227	-49.66864	28.82681
651	5.417	837.44977	77.63864	1580.98352	-251.47327	50.50688	1284.20142	-942.82288	-14.37125	1298.61951	553.92566	194.13660	37.42928	-229.52663	-96.91503	15.27501	-1309.38281	154.83296	6.47891	-491.17667	-57.19268	23.86348
652	5.425	838.84180	77.98986	1581.39905	-249.78079	49.65612	1285.99829	-942.93384	-13.29294	1299.30774	558.69257	192.29959	30.76759	-241.92317	-100.87502	24.80307	-1326.56152	154.78255	12.63640	-488.04794	-66.24878	19.89293
653	5.433	840.03101	78.21722	1581.42065	-248.17166	48.77511	1287.04651	-942.92798	-12.31115	1299.48425	561.31738	190.27373	23.91193	-249.44826	-105.60599	36.49077	-1341.09473	154.20813	18.66271	-488.37396	-76.18673	16.75627
654	5.442	840.97821	78.32537	1581.05371	-246.67416	47.87291	1287.31689	-942.69556	-11.43534	1299.25183	562.07208	188.46689	17.59473	-251.27141	-111.12434	50.52021	-1352.10730	153.09729	24.53608	-492.52142	-86.12898	13.75929
655	5.450	841.66772	78.32697	1580.29590	-245.31908	46.94542	1286.79541	-942.17078	-10.66492	1298.70581	559.96564	187.39409	12.43530	-246.95268	-117.19131	65.84668	-1358.88306	151.69681	30.18218	-500.79645	-95.07195	10.03664
656	5.458	842.10406	78.23687	1579.13770	-244.12720	45.98422	1285.48511	-941.38837	-10.00450	1297.88660	553.38037	187.23853	8.67858	-237.10497	-123.35283	79.86459	-1360.98779	150.39026	35.35466	-513.27045	-102.06579	5.29214
657	5.467	842.31226	78.06320	1577.57263	-243.09518	44.99104	1283.41309	-940.48059	-9.47054	1296.76624	541.04980	187.61266	6.08170	-223.31752	-129.15781	89.96042	-1358.24402	149.49574	39.61308	-529.75903	-106.58120	0.27324
658	5.475	842.34680	77.81001	1575.60986	-242.19565	43.98656	1280.64026	-939.61121	-9.09090	1295.28491	522.89661	187.80765	4.22219	-207.08565	-134.31352	95.62899	-1350.69507	149.25827	42.36751	-549.90210	-108.85087	-3.77559
659	5.483	842.29620	77.48840	1573.28613	-241.39606	43.00816	1277.26306	-938.90051	-8.88783	1293.40051	500.23013	187.43684	2.88720	-189.06895	-138.72563	98.61364	-1338.43481	149.81963	42.96919	-573.03186	-109.73145	-6.18601
660	5.492	842.27679	77.11048	1570.66479	-240.68515	42.10634	1273.40466	-938.39355	-8.85867	1291.11780	475.09097	186.71213	2.06253	-169.38841	-142.44971	101.01714	-1321.42090	151.16226	41.01586	-598.00574	-110.12170	-7.23577
661	5.500	842.41974	76.66932	1567.81946	-240.09128	41.34184	1269.19910	-938.07098	-8.97781	1288.49194	449.22464	185.94128	1.71347	-148.10460	-145.58560	103.69849	-1299.62891	153.20413	36.75338	-623.58069	-110.51448	-7.63161
662	5.508	842.85052	76.13354	1564.80957	-239.68536	40.77686	1264.77820	-937.88110	-9.21892	1285.62720	423.52176	185.10654	1.66020	-125.25270	-148.22827	106.27953	-1273.39392	155.80823	31.12821	-649.01312	-111.00060	-7.90861
663	5.517	843.65601	75.46529	1561.66736	-239.56697	40.46144	1260.26440	-937.76929	-9.57308	1282.68054	398.18973	184.10098	1.59049	-100.77644	-150.48706	108.02551	-1243.60974	158.61038	25.48325	-674.13855	-111.51806	-8.25116
664	5.525	844.85577	74.64425	1558.40991	-239.84760	40.41405	1255.76819	-937.68842	-10.03192	1279.83215	373.18350	183.00403	1.23247	-74.70818	-152.45137	108.51816	-1211.77173	161.01028	21.23142	-699.03253	-112.03605	-8.64456
665	5.533	846.39673	73.67651	1555.06189	-240.64252	40.59470	1251.39941	-937.60675	-10.54754	1277.21130	348.42957	181.97862	0.54930	-47.41275	-154.10722	107.85690	-1179.59595	162.48625	19.44381	-723.75867	-112.57382	-9.06251
666	5.542	848.16888	72.58683	1551.67236	-242.05191	40.88290	1247.28125	-937.52759	-11.02040	1274.84924	323.84158	181.10284	-0.25986	-19.51747	-155.35344	106.55661	-1148.01575	162.85428	20.22718	-748.34454	-113.16290	-9.50215
667	5.550	850.03125	71.40768	1548.31641	-244.10364	41.08760	1243.55786	-937.50098	-11.33235	1272.71216	299.35422	180.38516	-0.94545	8.46262	-156.11221	105.22858	-1116.62817	162.17857	22.54430	-772.82275	-113.83114	-9.92607
668	5.558	851.84607	70.17327	1545.09009	-246.68898	41.00859	1240.38171	-937.60840	-11.38462	1270.76733	274.96677	179.80064	-1.40094	36.39586	-156.37003	104.17827	-1084.48975	160.62601	25.10140	-797.22406	-114.56194	-10.25541
669	5.567	853.50879	68.92012	1542.10461	-249.58549	40.52371	1237.87573	-937.93500	-11.11337	1269.01721	250.68024	179.27451	-1.70217	64.47432	-156.12387	103.22360	-1051.24536	158.42448	27.45547	-821.57312	-115.27229	-10.44239
670	5.575	854.96399	67.68755	1539.47144	-252.58273	39.64336	1236.08630	-938.53973	-10.50443	1267.49194	226.44952	178.74246	-1.98648	92.95488	-155.33145	101.90411	-1017.38623	155.73401	30.01941	-845.91425	-115.88614	-10.53388
671	5.583	856.20679	66.51414	1537.28027	-255.56442	38.49697	1234.98413	-939.43658	-9.60653	1266.22974	202.21307	178.19077	-2.31529	121.93605	-153.92270	99.88393	-983.74548	152.52438	33.18250	-870.30017	-116.40692	-10.62846
672	5.592	857.27332	65.43780	1535.58118	-258.45346	37.27121	1234.52893	-940.59875	-8.51973	1265.28760	177.89821	177.60393	-2.62637	151.33275	-151.83548	97.16413	-950.83557	148.64908	36.78369	-894.75977	-116.90092	-10.78290
673	5.600	858.22119	64.49193	1534.38318	-261.12619	36.14922	1234.72742	-941.96582	-7.37105	1264.76428	153.44263	176.94270	-2.81205	180.99983	-149.01117	93.97116	-918.56281	144.08084	40.41388	-919.30194	-117.44490	-10.98356
674	5.608	859.10913	63.68226	1533.66553	-263.41089	35.27147	1235.61523	-943.43152	-6.28659	1264.78040	128.84715	176.17534	-2.85620	210.81187	-145.38431	90.55312	-886.50958	139.04288	43.90118	-943.91956	-118.06577	-11.15772
675	5.617	859.98682	62.96910	1533.38770	-265.15234	34.70840	1237.20728	-944.84393	-5.36386	1265.42517	104.14237	175.31541	-2.84602	240.63240	-140.90979	87.07143	-854.44464	133.77380	47.26157	-968.60187	-118.70059	-11.20687
676	5.625	860.89307	62.29335	1533.49805	-266.27136	34.44699	1239.48218	-946.03369	-4.65904	1266.73279	79.32435	174.43956	-2.84805	270.29102	-135.57051	83.56189	-822.55072	128.32242	50.37760	-993.34296	-119.30185	-11.08566
677	5.633	861.85754	61.61576	1533.93970	-266.77649	34.40789	1242.39514	-946.85468	-4.16759	1268.69751	54.37717	173.65596	-2.83988	299.66473	-129.35522	79.93169	-791.18817	122.73158	52.99638	-1018.15485	-119.93401	-10.86157
678	5.642	862.90271	60.91435	1534.65405	-266.73419	34.49055	1245.88306	-947.22443	-3.80402	1271.29224	29.30776	173.01453	-2.78098	328.81085	-122.30904	76.02331	-760.56818	117.16100	54.89467	-1043.10706	-120.64968	-10.66627
679	5.650	864.04980	60.16113	1535.58716	-266.23389	34.61839	1249.85815	-947.14160	-3.43467	1274.45569	4.13041	172.45728	-2.69872	357.98077	-114.65402	71.78551	-730.71936	111.81834	55.93977	-1068.26990	-121.40843	-10.55573
680	5.658	865.33032	59.32582	1536.69727	-265.36868	34.75844	1254.20569	-946.66571	-2.94442	1278.07410	-21.15386	171.88986	-2.64837	387.33563	-106.81998	67.46384	-701.64844	106.99964	56.13811	-1093.61230	-122.16637	-10.46551
681	5.667	866.80066	58.40014	1537.95349	-264.22678	34.91568	1258.79126	-945.88879	-2.28731	1281.97986	-46.56231	171.25981	-2.62503	416.48431	-99.29570	63.54577	-673.48517	103.08862	55.62180	-1118.99390	-122.94720	-10.30760
682	5.675	868.54596	57.41005	1539.32214	-262.88385	35.11706	1263.47205	-944.93945	-1.52467	1285.97144	-72.10639	170.57516	-2.57315	444.28766	-92.40416	60.36206	-646.55725	100.42291	54.49854	-1144.12976	-123.87383	-9.97548
683	5.683	870.64966	56.40749	1540.74988	-261.39590	35.39624	1268.10107	-943.99744	-0.82809	1289.85547	-97.72312	169.91954	-2.42227	469.18854	-86.20401	57.69206	-621.35028	99.24533	52.71802	-1168.52087	-125.13919	-9.21292
684	5.692	873.13641	55.45723	1542.14856	-259.79871	35.77887	1272.52954	-943.24738	-0.39550	1293.48010	-123.18314	169.44847	-2.01527	489.85614	-80.57269	54.81605	-598.38538	99.74025	50.06967	-1191.60950	-126.84915	-7.63408
685	5.700	875.92487	54.61676	1543.40430	-258.11438	36.26448	1276.61096	-942.78998	-0.33092	1296.72766	-148.03058	169.33319	-0.99406	505.70209	-75.35039	50.98027	-578.11560	102.03329	46.33511	-1213.10400	-128.89442	-5.00790
686	5.708	878.82141	53.90409	1544.41663	-256.35919	36.81334	1280.21008	-942.61407	-0.60614	1299.49902	-171.63950	169.67365	1.12980	517.00128	-70.43552	45.79651	-560.84796	106.17987	41.51754	-1233.07227	-131.02386	-1.46838
687	5.717	881.57434	53.28905	1545.13135	-254.55098	37.35861	1283.21594	-942.64197	-1.11501	1301.71729	-193.37576	170.44678	4.68492	524.64862	-65.77275	39.28374	-546.75635	112.20525	35.91064	-1251.74243	-132.99948	2.60752
688	5.725	883.97009	52.72460	1545.54163	-252.71820	37.84006	1285.55505	-942.78595	-1.74164	1303.33838	-212.69504	171.57178	9.69269	529.69263	-61.26761	31.75114	-536.03656	120.11253	29.94099	-1269.27063	-134.63557	6.85428
689	5.733	885.88727	52.18144	1545.65930	-250.90364	38.23018	1287.19043	-942.96149	-2.39597	1304.36145	-229.07678	173.07433	16.08100	532.84076	-56.79620	23.77423	-529.00861	129.74133	23.97411	-1285.50793	-135.72568	11.05741
690	5.742	887.28204	51.65726	1545.48682	-249.15909	38.54269	1288.10461	-943.06573	-3.01503	1304.83301	-241.89084	175.19333	23.97209	534.16418	-52.38324	16.16207	-526.06982	140.61333	18.20869	-1299.80713	-136.06528	15.18341
691	5.750	888.15833	51.16362	1545.01196	-247.53680	38.82734	1288.28149	-942.97357	-3.54548	1304.83521	-250.32758	178.28590	33.71642	533.07733	-48.34418	9.74575	-527.61035	151.93912	12.63894	-1311.17102	-135.61847	19.37163
692	5.758	888.55127	50.71162	1544.22363	-246.08170	39.14560	1287.70544	-942.57477	-3.93072	1304.45679	-253.50183	182.54584	45.45898	528.54010	-45.18713	5.09074	-533.91614	162.72971	7.07280	-1318.67639	-134.57750	23.79432
693	5.767	888.51563	50.30859	1543.12195	-244.82141	39.53922	1286.37549	-941.82715	-4.11968	1303.75842	-250.90677	187.77780	58.37598	519.51703	-43.30228	2.25429	-545.06628	171.93555	1.36901	-1321.66016	-133.27798	28.34189
694	5.775	888.11963	49.95998	1541.71753	-243.75963	40.01472	1284.32178	-940.78735	-4.08448	1302.75537	-242.94565	193.50299	70.59242	505.56317	-42.64292	0.72554	-560.78955	178.62592	-4.10311	-1319.63440	-132.08772	32.41976
695	5.783	887.44434	49.66843	1540.03442	-242.88560	40.54839	1281.60901	-939.59705	-3.82702	1301.43262	-230.74408	199.29579	80.36353	487.01251	-42.75251	-0.18752	-580.36230	182.32117	-8.46988	-1312.29822	-131.27121	35.13435
696	5.792	886.58960	49.42789	1538.12048	-242.19702	41.10815	1278.32642	-938.43933	-3.38373	1299.77380	-215.37018	204.99568	87.28342	464.73724	-43.17253	-0.86278	-602.80115	183.36490	-11.17600	-1299.58130	-130.90842	35.76459
697	5.800	885.67407	49.22638	1536.05103	-241.71545	41.68018	1274.57800	-937.49524	-2.82999	1297.76587	-197.48987	210.65233	92.18415	439.98358	-43.68310	-1.36355	-627.08813	182.80339	-12.50888	-1281.56787	-130.89935	34.14831
698	5.808	884.82458	49.06078	1533.91406	-241.48445	42.28076	1270.48303	-936.90906	-2.26331	1295.38647	-177.56363	216.32745	96.13921	414.14838	-44.18056	-1.71184	-652.23413	181.71756	-13.10313	-1258.46484	-130.99852	30.71677
699	5.817	884.15948	48.94062	1531.77869	-241.55707	42.95400	1266.17322	-936.76233	-1.77059	1292.61914	-155.97641	221.95583	99.73133	388.29083	-44.59538	-2.01801	-677.50916	180.69478	-13.39198	-1230.68420	-130.88387	26.25685
700	5.825	883.76733	48.87760	1529.67163	-241.98521	43.76866	1261.78052	-937.05664	-1.39965	1289.49353	-133.01642	227.37584	102.99282	362.87378	-44.94462	-2.44577	-702.59583	179.83902	-13.61806	-1198.90784	-130.24524	21.63573
701	5.833	883.68689	48.87825	1527.58838	-242.82108	44.80780	1257.42737	-937.70819	-1.14970	1286.11487	-108.89414	232.43132	105.69949	337.91986	-45.31319	-3.08303	-727.41443	179.06874	-13.94828	-1164.04211	-128.85745	17.60422
702	5.842	883.89642	48.94306	1525.53589	-244.12262	46.14030	1253.22888	-938.55933	-0.99515	1282.65698	-83.79336	237.00639	107.62569	313.27612	-45.78426	-3.85471	-751.98645	178.32120	-14.45385	-1127.06592	-126.61868	14.69118
703	5.850	884.31824	49.06583	1523.56909	-245.94220	47.79288	1249.30566	-939.41321	-0.91565	1279.32629	-57.87423	241.02641	108.63224	288.80762	-46.39973	-4.58869	-776.40735	177.57417	-15.07652	-1088.82507	-123.54692	13.18015
704	5.858	884.83545	49.23524	1521.78369	-248.28821	49.74567	1245.78955	-940.09644	-0.89659	1276.30493	-31.22254	244.47081	108.66418	264.45111	-47.13816	-5.16769	-800.76996	176.83047	-15.66020	-1049.86694	-119.73747	13.14894
705	5.867	885.31580	49.44260	1520.28320	-251.07275	51.93432	1242.80969	-940.52783	-0.93826	1273.67969	-3.84060	247.34021	107.72580	240.18083	-47.93640	-5.60120	-825.11157	176.10112	-16.04813	-1010.45038	-115.30206	14.54600
706	5.875	885.64508	49.69151	1519.15515	-254.09003	54.24018	1240.46118	-940.74475	-1.09654	1271.41577	24.29157	249.62689	105.87637	215.99541	-48.74073	-5.96416	-849.43616	175.35666	-16.20663	-970.82135	-110.29571	17.24463
707	5.883	885.75818	49.99778	1518.45337	-257.06567	56.50294	1238.78406	-940.85815	-1.48022	1269.43408	53.18633	251.38156	103.26595	191.89043	-49.52238	-6.28408	-873.75122	174.54576	-16.26119	-931.57678	-104.65323	21.01997
708	5.892	885.65204	50.37592	1518.18994	-259.74664	58.58305	1237.77576	-940.96753	-2.17807	1267.73450	82.87572	252.77545	100.13045	167.80891	-50.27584	-6.49438	-898.07208	173.69008	-16.37244	-893.67743	-98.25408	25.50259
709	5.900	885.37183	50.83028	1518.33838	-261.95691	60.41957	1237.42896	-941.10620	-3.19299	1266.44128	113.42242	254.03949	96.69662	143.65938	-51.00706	-6.53975	-922.40320	172.88890	-16.60015	-857.99237	-91.06104	30.21028
710	5.908	884.98505	51.36095	1518.84937	-263.59995	62.01550	1237.75793	-941.25275	-4.43037	1265.74170	144.88408	255.30486	93.05991	119.37437	-51.71598	-6.49328	-946.73364	172.20877	-16.89065	-824.79535	-83.10065	34.65289
711	5.917	884.56323	51.96395	1519.67358	-264.64145	63.37537	1238.79102	-941.37482	-5.73021	1265.78271	177.25055	256.46783	89.13326	94.93858	-52.41438	-6.47631	-971.07068	171.60840	-17.13655	-793.64758	-74.38596	38.44910
712	5.925	884.17847	52.62325	1520.78247	-265.09344	64.48065	1240.54407	-941.45728	-6.92866	1266.60986	210.40973	257.23883	84.74763	70.37889	-53.13065	-6.50289	-995.48975	170.96857	-17.24701	-763.72778	-64.98625	41.41202
713	5.933	883.90631	53.31249	1522.17322	-265.00159	65.32703	1242.99939	-941.49933	-7.91171	1268.16772	244.17331	257.34399	79.82775	45.71962	-53.87692	-6.49152	-1020.11780	170.20166	-17.20985	-734.30774	-55.10355	43.56161
714	5.942	883.82013	54.00547	1523.85034	-264.43414	65.95853	1246.09998	-941.49945	-8.62438	1270.33862	278.30756	256.61523	74.43394	20.95512	-54.64275	-6.40155	-1045.03271	169.34991	-17.08953	-704.98340	-45.06439	45.07148
715	5.950	883.97473	54.68803	1525.78687	-263.47156	66.44925	1249.74878	-941.44806	-9.05654	1272.99121	312.57834	254.92270	68.67133	-3.93742	-55.41792	-6.27605	-1070.21265	168.55519	-16.95969	-675.62988	-35.31436	46.19142
716	5.958	884.39301	55.36511	1527.88745	-262.19763	66.86333	1253.81714	-941.33063	-9.23142	1276.01855	346.86411	252.21033	62.70373	-28.99336	-56.21010	-6.15229	-1095.59717	167.91460	-16.85762	-646.36310	-26.37605	47.14146
717	5.967	885.06885	56.05527	1529.99988	-260.69058	67.23001	1258.16357	-941.13312	-9.18592	1279.34619	381.17465	248.64471	56.91116	-54.24998	-57.02955	-6.02128	-1121.13831	167.36382	-16.79320	-617.60767	-18.73907	47.97028
718	5.975	885.97815	56.78036	1531.97803	-259.01791	67.53641	1262.65356	-940.84473	-8.94450	1282.90161	415.36478	244.64864	51.94185	-79.70285	-57.86072	-5.88076	-1146.73486	166.76817	-16.72724	-590.12109	-12.75827	48.43697
719	5.983	887.08514	57.55534	1533.72266	-257.23172	67.73826	1267.16565	-940.46838	-8.51126	1286.57251	448.70541	240.77966	48.43576	-105.25325	-58.69662	-5.70158	-1172.13354	166.18622	-16.42682	-564.83777	-8.61710	48.01704
720	5.992	888.34613	58.37357	1535.17590	-255.36380	67.78455	1271.58228	-940.03528	-7.88568	1290.19226	479.76318	237.45828	46.46423	-130.65054	-59.59983	-5.26175	-1196.93945	165.93262	-15.34629	-542.57837	-6.41722	46.12008
721	6.000	889.71332	59.20071	1536.31055	-253.43027	67.64000	1275.78247	-939.60504	-7.07945	1293.56348	506.80609	234.62698	45.15255	-155.44502	-60.69802	-4.03597	-1220.76099	166.25668	-12.86584	-523.84259	-6.34203	42.45288
722	6.008	891.13281	59.99036	1537.12769	-251.44510	67.29800	1279.64136	-939.24542	-6.11795	1296.50049	528.42859	231.79184	43.09819	-179.02382	-62.14612	-1.35902	-1243.37415	167.01984	-8.79399	-508.78955	-8.66891	37.27781
723	6.017	892.54102	60.70954	1537.64771	-249.43082	66.78385	1283.03650	-939.00421	-5.03695	1298.86646	544.02393	228.57736	39.38279	-200.72456	-64.09034	3.19304	-1264.73633	167.81017	-3.52093	-497.31610	-13.59292	31.37776
724	6.025	893.86780	61.35447	1537.89111	-247.42026	66.15132	1285.85718	-938.88232	-3.88459	1300.59851	554.05237	225.05412	34.09745	-219.85942	-66.62199	9.64642	-1284.81909	168.34398	2.35123	-489.20447	-21.06309	25.74142
725	6.033	895.04590	61.94435	1537.86230	-245.45357	65.47046	1288.01172	-938.81799	-2.72138	1301.70996	559.92523	221.45663	27.95869	-235.63585	-69.77628	17.89755	-1303.34375	168.68330	8.39931	-484.33151	-30.71446	21.13770
726	6.042	896.01886	62.50211	1537.54639	-243.57391	64.80413	1289.43079	-938.69763	-1.61306	1302.26807	563.23657	217.91977	21.75095	-247.16301	-73.60244	28.03544	-1319.63892	169.07692	14.50427	-482.79562	-41.84262	17.77226
727	6.050	896.74365	63.04433	1536.91846	-241.82132	64.19124	1290.06543	-938.39502	-0.61652	1302.36316	564.71826	214.60724	16.14350	-253.51192	-78.16008	40.32234	-1332.90442	169.57280	20.71570	-484.87531	-53.42772	15.13172
728	6.058	897.19012	63.58265	1535.95483	-240.22449	63.65075	1289.88721	-937.81885	0.22926	1302.08337	563.71704	211.82584	11.62624	-253.85808	-83.36620	54.61250	-1342.56519	169.89238	26.96361	-490.87518	-64.26001	12.18593
729	6.067	897.34222	64.12009	1534.63611	-238.79297	63.18962	1288.89282	-936.95099	0.90145	1301.49280	558.56470	209.83896	8.32071	-248.04906	-88.90122	69.48138	-1348.18311	169.87622	32.95411	-500.96680	-73.16858	8.11261
730	6.075	897.20618	64.64603	1532.94849	-237.51131	62.79959	1287.11389	-935.86713	1.39840	1300.61389	547.61877	208.62833	5.95787	-237.15993	-94.33675	82.34273	-1349.26270	169.84430	38.22808	-515.07751	-79.33626	3.12759
731	6.083	896.81738	65.14720	1530.89392	-236.34262	62.45087	1284.61951	-934.72314	1.74483	1299.42700	530.42749	207.89336	4.21914	-222.96205	-99.31732	91.21542	-1345.41284	170.29909	42.13394	-532.91132	-82.68288	-1.55376
732	6.092	896.23944	65.62175	1528.49512	-235.25212	62.10078	1281.51208	-933.69940	1.97861	1297.88501	508.23233	207.28838	2.98230	-206.73033	-103.61879	96.29845	-1336.51746	171.55441	43.93238	-554.05212	-83.99798	-4.81256
733	6.100	895.56604	66.07158	1525.80054	-234.23837	61.72349	1277.91650	-932.92877	2.12780	1295.94067	483.27972	206.63104	2.19435	-188.86238	-107.15022	99.37639	-1322.64954	173.80681	43.16866	-577.78162	-84.42128	-6.51465
734	6.108	894.92389	66.48164	1522.88965	-233.34668	61.33870	1273.96289	-932.45813	2.19690	1293.58191	457.52994	205.83929	1.74859	-169.35753	-109.96609	102.00611	-1303.94971	177.18332	39.97356	-602.93359	-84.71401	-7.25568
735	6.117	894.45844	66.81345	1519.85071	-232.65950	61.00753	1269.76868	-932.25684	2.17567	1290.86475	431.95898	204.85083	1.50214	-148.17924	-112.21701	104.59997	-1280.64197	181.47002	35.05283	-628.40070	-85.09937	-7.63301
736	6.125	894.29053	67.02323	1516.73535	-232.28024	60.79702	1265.42981	-932.24597	2.05564	1287.92456	406.75235	203.76108	1.28284	-125.25421	-114.04005	106.77464	-1253.29907	186.07700	29.52743	-653.64600	-85.54898	-7.93277
737	6.133	894.47290	67.09258	1513.54321	-232.32562	60.74640	1261.02441	-932.33289	1.83458	1284.94934	381.80283	202.81174	0.93106	-100.48923	-115.49301	108.02459	-1223.16504	190.36243	24.76517	-678.59241	-86.00947	-8.23293
738	6.142	894.98242	67.04183	1510.25745	-232.92493	60.85179	1256.62671	-932.44531	1.52413	1282.11792	357.02991	202.10893	0.38302	-73.97969	-116.57278	108.13128	-1191.95032	193.76689	22.00060	-703.31042	-86.47013	-8.56431
739	6.150	895.74377	66.91718	1506.88477	-234.20718	61.04879	1252.32874	-932.55371	1.16410	1279.53748	332.41702	201.54970	-0.27940	-46.17967	-117.27163	107.29415	-1160.94946	195.79294	21.68531	-727.86768	-86.94738	-8.95682
740	6.158	896.65863	66.77141	1503.46545	-236.25357	61.18413	1248.25269	-932.68292	0.82301	1277.22119	307.94272	201.02660	-0.87628	-17.75212	-117.60311	106.01887	-1130.26343	196.17471	23.15239	-752.29980	-87.45261	-9.40143
741	6.167	897.63000	66.65205	1500.06458	-239.02487	61.02716	1244.54626	-932.91217	0.59310	1275.11487	283.59430	200.49429	-1.30525	10.80745	-117.57472	104.80303	-1099.04675	195.08803	25.22166	-776.62189	-87.98409	-9.82138
742	6.175	898.57581	66.59609	1496.76538	-242.33331	60.37059	1241.35779	-933.35168	0.59287	1273.15112	259.38684	199.91008	-1.65066	39.39424	-117.14757	103.81178	-1066.55591	193.09853	27.25321	-800.86615	-88.52573	-10.12511
743	6.183	899.43567	66.63074	1493.66394	-245.92001	59.16161	1238.79761	-934.09259	0.94973	1271.30566	235.28314	199.27220	-2.05035	68.19902	-116.24388	102.79334	-1032.92358	190.73776	29.42312	-825.10376	-89.05657	-10.30314
744	6.192	900.17529	66.77567	1490.85144	-249.56790	57.54295	1236.90869	-935.15784	1.74446	1269.63086	211.16534	198.64017	-2.50055	97.45354	-114.80418	101.32065	-999.02759	188.05453	32.09021	-849.40948	-89.56903	-10.44105
745	6.200	900.78711	67.04056	1488.39893	-253.12384	55.77889	1235.69080	-936.49207	2.95958	1268.24451	186.93860	198.04649	-2.85884	127.22850	-112.79395	99.14257	-965.72955	184.74466	35.28728	-873.82690	-90.05681	-10.63288
746	6.208	901.28278	67.42204	1486.35278	-256.44232	54.14422	1235.15662	-937.98767	4.47938	1267.28064	162.58032	197.45158	-3.01238	157.42094	-110.16082	96.32161	-933.28546	180.62204	38.78648	-898.36536	-90.51040	-10.88895
747	6.217	901.68365	67.90692	1484.73608	-259.35675	52.83881	1235.34570	-939.50476	6.13277	1266.85022	138.07793	196.82832	-2.97963	187.88673	-106.83605	93.08485	-901.39594	175.73665	42.32300	-923.00421	-90.95882	-11.10881
748	6.225	902.01727	68.47432	1483.54846	-261.71252	51.94571	1236.28723	-940.88440	7.74701	1267.03955	113.41000	196.22569	-2.86662	218.52184	-102.75240	89.61436	-869.65283	170.23972	45.69477	-947.68958	-91.49746	-11.15092
749	6.233	902.31445	69.09484	1482.76794	-263.41891	51.43562	1237.97156	-941.98401	9.18030	1267.91650	88.59131	195.67081	-2.77564	249.22874	-97.84680	85.98288	-837.93726	164.35089	48.75889	-972.35999	-92.22725	-10.96623
750	6.242	902.60608	69.73470	1482.35425	-264.47137	51.20363	1240.35242	-942.72754	10.32933	1269.51306	63.67751	195.07562	-2.75323	279.87177	-92.08869	82.19910	-806.50977	158.29665	51.37318	-997.02563	-93.11947	-10.67466
751	6.250	902.92291	70.35945	1482.25342	-264.93079	51.11777	1243.35754	-943.11743	11.15533	1271.80786	38.70142	194.34814	-2.79261	310.31287	-85.52728	78.23975	-775.77124	152.18687	53.35601	-1021.79706	-94.01180	-10.45469
752	6.258	903.29626	70.93916	1482.40454	-264.88388	51.06757	1246.89307	-943.19702	11.71880	1274.72522	13.61707	193.52750	-2.85040	340.53607	-78.32179	74.05734	-745.89990	146.13994	54.56909	-1046.78198	-94.78798	-10.35583
753	6.267	903.75543	71.45691	1482.74292	-264.41647	51.00081	1250.84595	-943.02087	12.14142	1278.14465	-11.64875	192.72112	-2.87663	370.72235	-70.76190	69.64383	-716.79181	140.47890	55.02160	-1071.99097	-95.45333	-10.29403
754	6.275	904.32379	71.89996	1483.20227	-263.60547	50.93423	1255.08826	-942.66156	12.50468	1281.91541	-37.10348	191.99551	-2.84899	401.07135	-63.27781	65.16651	-688.43121	135.60678	54.79573	-1097.36218	-96.07283	-10.18830
755	6.283	905.01721	72.24493	1483.72034	-262.51654	50.92772	1259.47949	-942.20593	12.80745	1285.87378	-62.69373	191.37378	-2.76596	431.38898	-56.37674	61.01589	-661.14600	131.83768	53.92728	-1122.75439	-96.77179	-10.00148
756	6.292	905.84375	72.47343	1484.24072	-261.19916	51.03477	1263.86938	-941.72357	13.01525	1289.85156	-88.33086	190.86397	-2.61668	460.77118	-50.47760	57.57095	-635.44019	129.40944	52.40138	-1147.82129	-97.74034	-9.62275
757	6.300	906.79810	72.60098	1484.70935	-259.68298	51.27460	1268.10522	-941.24982	13.10913	1293.67688	-113.83012	190.49048	-2.31936	487.75348	-45.72618	54.78210	-611.75659	128.49432	50.14890	-1171.99939	-99.13232	-8.74789
758	6.308	907.84772	72.67200	1485.07788	-257.98196	51.64826	1272.04016	-940.80145	13.08966	1297.18030	-138.85916	190.33841	-1.62434	510.91077	-41.94160	52.01119	-590.44336	129.20555	47.04111	-1194.78308	-100.94296	-6.98731
759	6.317	908.92664	72.72375	1485.31250	-256.10791	52.15318	1275.54163	-940.40051	12.96317	1300.21558	-162.97601	190.53098	-0.13293	529.43939	-38.76019	48.39239	-571.82996	131.65140	42.99782	-1216.00293	-103.00871	-4.16498
760	6.325	909.94861	72.76437	1485.39270	-254.08444	52.76295	1278.50183	-940.08057	12.72581	1302.67834	-185.70309	191.13174	2.48950	543.35925	-35.85143	43.37143	-556.25183	135.94684	38.11370	-1235.77942	-105.11392	-0.47808
761	6.333	910.82349	72.78835	1485.30481	-251.94978	53.41412	1280.84717	-939.86194	12.36094	1304.51697	-206.58865	192.09280	6.31670	553.36987	-33.03542	36.91086	-544.00427	142.14163	32.64385	-1254.28418	-107.05810	3.63410
762	6.342	911.46130	72.80308	1485.04395	-249.75177	54.03477	1282.53369	-939.71490	11.86885	1305.73621	-225.21561	193.34476	11.19895	560.46698	-30.27483	29.37660	-535.33728	150.12195	26.88855	-1271.55164	-108.67070	7.76871
763	6.350	911.77789	72.83528	1484.61768	-247.54257	54.58376	1283.53394	-939.55078	11.30286	1306.38757	-241.13382	194.96747	17.02239	565.39191	-27.67139	21.45039	-530.52356	159.55688	21.09446	-1287.32373	-109.82526	11.75331
764	6.358	911.71094	72.91846	1484.03809	-245.37659	55.06579	1283.82178	-939.24908	10.76504	1306.54553	-253.77539	197.26755	24.03838	568.15820	-25.53577	14.07776	-529.86914	169.90581	15.40102	-1300.98120	-110.39314	15.61823
765	6.367	911.23474	73.07782	1483.30640	-243.31003	55.52225	1283.37061	-938.69043	10.36074	1306.27979	-262.37469	200.62616	32.87795	567.97650	-24.32643	8.20183	-533.61884	180.43665	9.80255	-1311.79907	-110.15248	19.46254
766	6.375	910.36005	73.32594	1482.40735	-241.39397	56.00317	1282.16516	-937.78320	10.15765	1305.64148	-266.01511	205.17914	43.82022	563.70087	-24.30298	4.28721	-541.89746	190.20822	4.17126	-1319.22192	-108.92621	23.35484
767	6.383	909.12012	73.67330	1481.31946	-239.66251	56.53446	1280.21606	-936.49573	10.17927	1304.67432	-264.12494	210.63396	55.80479	554.61102	-25.19630	2.05421	-554.71985	198.10583	-1.46045	-1322.70862	-106.98785	27.21424
768	6.392	907.56500	74.13364	1480.03430	-238.13150	57.10849	1277.56787	-934.89355	10.41915	1303.41943	-257.05399	216.43390	66.60104	540.85358	-26.33601	0.81527	-571.86255	203.19983	-6.50193	-1321.58923	-105.10410	30.64574
769	6.400	905.76807	74.71069	1478.57178	-236.81506	57.70204	1274.29529	-933.13928	10.85469	1301.90002	-245.86578	222.12646	74.41370	522.99237	-27.17973	0.02480	-592.64368	205.37283	-10.07986	-1315.30823	-103.95947	32.93567
770	6.408	903.83276	75.38844	1476.98169	-235.74385	58.30027	1270.49475	-931.44904	11.44577	1300.11353	-231.59616	227.58224	79.16936	501.56024	-27.65755	-0.57134	-615.99609	205.46974	-11.97096	-1303.60791	-103.69785	33.38738
771	6.417	901.89056	76.14732	1475.32861	-234.96744	58.90921	1266.27966	-930.04089	12.11189	1298.03589	-214.90594	232.89728	82.14364	477.44257	-27.98692	-1.05844	-640.74573	204.63704	-12.80208	-1286.49341	-104.00654	31.75701
772	6.425	900.09180	76.98544	1473.67444	-234.54379	59.55381	1261.77466	-929.08960	12.72823	1295.62598	-196.21390	238.17998	84.69058	452.01727	-28.33174	-1.46864	-665.88562	203.64301	-13.24540	-1264.21240	-104.40339	28.39260
773	6.433	898.58325	77.91603	1472.06079	-234.53076	60.27318	1257.10864	-928.69568	13.17652	1292.85132	-175.86420	243.42560	87.39535	426.47504	-28.71648	-1.87105	-690.86780	202.77126	-13.55054	-1237.26160	-104.46222	24.03927
774	6.442	897.47504	78.95509	1470.49402	-234.98672	61.12426	1252.40662	-928.87915	13.40562	1289.72351	-154.14609	248.51407	90.06731	401.34033	-29.13167	-2.36590	-715.61169	202.00177	-13.80192	-1206.38025	-103.91898	19.54844
775	6.450	896.81171	80.11861	1468.94629	-235.97870	62.18367	1247.78796	-929.58826	13.44101	1286.31763	-131.24176	253.25925	92.20236	376.64178	-29.61134	-2.99246	-740.19135	201.21854	-14.14284	-1172.50562	-102.63864	15.65577
776	6.458	896.55804	81.42611	1467.38477	-237.58537	63.53372	1243.37146	-930.70654	13.34804	1282.77087	-107.23830	257.42584	93.37540	352.23749	-30.20259	-3.68105	-764.62817	200.39671	-14.65585	-1136.62378	-100.55967	12.86281
777	6.467	896.60516	82.89655	1465.81836	-239.87515	65.23381	1239.28540	-932.05371	13.19361	1279.25903	-82.22297	260.79791	93.37788	327.98676	-30.91089	-4.31053	-788.90979	199.59601	-15.23819	-1099.56201	-97.69505	11.42810
778	6.475	896.79810	84.52321	1464.33008	-242.84885	67.28404	1235.67188	-933.41321	13.02910	1275.94104	-56.35206	263.31213	92.22154	303.81195	-31.70341	-4.81310	-813.06732	198.82269	-15.72325	-1061.83618	-94.10597	11.41424
779	6.483	896.97156	86.25252	1463.07495	-246.37711	69.59703	1232.67285	-934.60974	12.88169	1272.90222	-29.80268	265.09558	90.13106	279.69940	-32.53940	-5.21613	-837.17615	198.03922	-16.03206	-1023.65143	-89.84480	12.73384
780	6.492	896.98145	88.00558	1462.24304	-250.19653	72.00377	1230.39978	-935.59271	12.73500	1270.14941	-2.65185	266.37640	87.51199	255.64638	-33.37192	-5.59299	-861.29645	197.26218	-16.17634	-985.17035	-84.92052	15.21116
781	6.500	896.72607	89.72588	1462.00745	-253.98825	74.30564	1228.91003	-936.44696	12.51535	1267.67700	25.15191	267.35846	84.80304	231.62376	-34.15024	-5.97827	-885.45258	196.52753	-16.23638	-946.90472	-79.29593	18.62986
782	6.508	896.15656	91.40006	1462.47559	-257.47809	76.35039	1228.21448	-937.30493	12.12891	1265.54346	53.69918	268.14273	82.25717	207.59770	-34.85637	-6.32332	-909.64819	195.80843	-16.33615	-909.74701	-72.95104	22.71603
783	6.517	895.27893	93.03751	1463.67529	-260.48672	78.08008	1228.31006	-938.23364	11.53288	1263.88708	83.05679	268.72049	79.81910	183.54588	-35.52296	-6.53473	-933.85431	195.07669	-16.54563	-874.52454	-65.91994	27.10906
784	6.525	894.14178	94.65340	1465.57471	-262.92487	79.51034	1229.19946	-939.19958	10.76185	1262.87476	113.24693	269.00909	77.20298	159.42851	-36.20940	-6.55055	-958.03339	194.39114	-16.80575	-841.52533	-58.21879	31.38903
785	6.533	892.80896	96.27839	1468.11353	-264.76840	80.67414	1230.88513	-940.12537	9.89370	1262.62878	144.22528	268.91260	74.11642	135.18373	-36.95193	-6.40199	-982.22913	193.81563	-16.99405	-810.38538	-49.83599	35.16225
786	6.542	891.33655	97.95265	1471.22388	-266.03107	81.60011	1233.35059	-940.95654	9.01309	1263.18066	175.88919	268.34866	70.45985	110.77068	-37.72768	-6.20692	-1006.57654	193.27859	-17.06173	-780.36475	-40.84359	38.16715
787	6.550	889.76862	99.70042	1474.83923	-266.74329	82.33232	1236.54944	-941.67310	8.20137	1264.47131	208.09564	267.23746	66.38824	86.18742	-38.48431	-6.06346	-1031.18921	192.60223	-17.06877	-750.77197	-31.46603	40.32990
788	6.558	888.14099	101.52464	1478.89490	-266.94547	82.94405	1240.40479	-942.27277	7.52515	1266.38782	240.65692	265.55493	62.23890	61.44069	-39.19093	-5.96390	-1056.08557	191.71497	-17.07440	-721.22693	-22.06509	41.75863
789	6.567	886.48621	103.41632	1483.32568	-266.69211	83.51463	1244.81152	-942.76428	7.02114	1268.81018	273.36862	263.37402	58.36835	36.53386	-39.85298	-5.83946	-1081.21729	190.76418	-17.04690	-691.67670	-13.08824	42.71100
790	6.575	884.83911	105.36006	1488.05835	-266.05457	84.08669	1249.63794	-943.16089	6.70438	1271.64636	306.10669	260.79266	55.00753	11.48453	-40.49773	-5.66022	-1106.52454	189.91718	-16.94081	-662.30011	-4.99052	43.48706
791	6.583	883.23767	107.33533	1493.00708	-265.11426	84.64783	1254.73950	-943.46826	6.58829	1274.83813	338.89563	257.92883	52.28403	-13.69630	-41.14362	-5.46415	-1131.96680	189.16823	-16.80624	-633.45422	1.83273	44.24084
792	6.592	881.71356	109.32111	1498.07788	-263.95020	85.14661	1259.98035	-943.68677	6.68481	1278.33044	371.76907	255.05072	50.37031	-39.03804	-41.78502	-5.30983	-1157.47974	188.47902	-16.69179	-605.68500	7.09259	44.84686
793	6.600	880.27771	111.30907	1503.17749	-262.63254	85.51216	1265.24304	-943.82465	6.98395	1282.02380	404.38641	252.62860	49.50822	-64.56314	-42.43890	-5.21978	-1182.85962	187.99246	-16.40156	-579.69073	10.64067	44.92943
794	6.608	878.91406	113.30283	1508.22070	-261.22214	85.67018	1270.42139	-943.90454	7.44619	1285.74915	435.70883	251.11322	49.72473	-90.17049	-43.20056	-5.10075	-1207.70398	187.97311	-15.38193	-556.16968	12.42566	44.01466
795	6.617	877.58826	115.29846	1513.13867	-259.76526	85.57121	1275.40698	-943.96387	8.02477	1289.29224	464.12863	250.50546	50.42590	-115.53493	-44.19525	-4.60348	-1231.53198	188.52663	-12.96181	-535.64508	12.35526	41.74151
796	6.625	876.25500	117.27217	1517.88098	-258.28815	85.21407	1280.08008	-944.05328	8.68846	1292.44958	488.00778	250.21901	50.44173	-140.11211	-45.48922	-3.08202	-1254.04834	189.43309	-8.86884	-518.38580	10.22105	38.09645
797	6.633	874.86060	119.18786	1522.41541	-256.80072	84.63737	1284.31409	-944.22998	9.42293	1295.07715	506.27570	249.55795	48.72880	-163.26436	-47.11411	0.13059	-1275.26270	190.31680	-3.47520	-504.44373	5.79842	33.52754
798	6.642	873.34949	121.01377	1526.72815	-255.30908	83.89988	1287.99207	-944.53979	10.22064	1297.10205	518.91687	248.29604	45.06261	-184.35973	-49.14793	5.32437	-1295.27307	190.91698	2.53315	-493.73895	-0.98051	28.80190
799	6.650	871.67200	122.73063	1530.81567	-253.83249	83.07450	1291.02039	-944.98730	11.06658	1298.51440	527.11823	246.70157	40.00773	-202.73756	-51.71967	12.36827	-1313.89917	191.15759	8.61131	-486.15146	-9.89117	24.69563
800	6.658	869.78339	124.33594	1534.66528	-252.41660	82.23631	1293.32910	-945.51294	11.92698	1299.35413	532.67767	245.08731	34.32565	-217.65645	-54.95287	21.06518	-1330.53198	191.08633	14.51348	-481.66025	-20.35617	21.66962
801	6.667	867.63806	125.84487	1538.24475	-251.13120	81.43312	1294.86401	-946.00867	12.75883	1299.69080	536.90430	243.54533	28.52839	-228.31438	-58.90941	31.47044	-1344.31079	190.81172	20.23810	-480.47437	-31.50273	19.58923
802	6.675	865.19275	127.27657	1541.51050	-250.05119	80.66717	1295.58337	-946.37512	13.53704	1299.60083	539.91595	242.18221	22.88636	-233.88097	-63.54179	43.77331	-1354.40576	190.40939	25.86350	-482.99438	-42.31618	17.61794
803	6.683	862.42322	128.63055	1544.42676	-249.23187	79.90889	1295.46228	-946.57281	14.26785	1299.14673	540.77826	241.33304	17.60891	-233.67775	-68.66624	57.62604	-1360.21472	189.86462	31.28428	-489.60828	-51.81211	14.57419
804	6.692	859.34406	129.86110	1546.97998	-248.69025	79.12822	1294.49792	-946.62817	14.97120	1298.36011	538.06049	241.35815	12.96995	-227.74791	-73.99536	71.44617	-1361.44287	189.25397	36.08657	-500.47122	-59.18446	9.81251
805	6.700	856.00262	130.88722	1549.17322	-248.39864	78.31628	1292.71790	-946.60974	15.65496	1297.23145	530.37677	242.27614	9.27000	-217.23174	-79.20714	82.86841	-1358.03784	188.94243	39.64198	-515.36633	-63.98391	3.97798
806	6.708	852.45105	131.65688	1551.00403	-248.29445	77.49215	1290.18408	-946.60400	16.30214	1295.72144	516.89886	243.53644	6.57609	-203.70036	-83.99591	90.46246	-1350.01758	189.41211	41.21545	-533.80713	-66.36359	-1.32382
807	6.717	848.73566	132.18869	1552.46216	-248.30499	76.69910	1286.98645	-946.68457	16.87664	1293.79224	497.85309	244.32037	4.66460	-188.14738	-88.11814	94.79425	-1337.32788	190.97195	40.22112	-555.29407	-67.12305	-4.84400
808	6.725	844.91199	132.54044	1553.55273	-248.37326	75.99065	1283.22864	-946.87146	17.34869	1291.45215	474.67770	244.27789	3.33101	-170.87157	-91.44935	97.53456	-1319.91931	193.62888	36.66900	-579.17822	-67.28300	-6.54285
809	6.733	841.05786	132.76089	1554.31299	-248.47159	75.41408	1279.01770	-947.11768	17.71154	1288.78296	449.40561	243.71759	2.52518	-151.95650	-94.01839	99.91122	-1298.11279	197.05820	31.41303	-604.41003	-67.52708	-7.16768
810	6.742	837.27289	132.87440	1554.80371	-248.60852	75.00435	1274.46021	-947.34778	17.96035	1285.92395	423.65262	243.03290	2.18724	-131.49040	-95.97214	102.15511	-1273.02759	200.72079	26.06699	-629.93433	-68.03268	-7.43958
811	6.750	833.66888	132.88335	1555.08948	-248.83273	74.79282	1269.65967	-947.51172	18.07050	1283.03247	398.16595	242.29515	2.10646	-109.48399	-97.48022	103.90929	-1246.47803	204.06624	22.51090	-655.20642	-68.67976	-7.72093
812	6.758	830.35364	132.77750	1555.21826	-249.23119	74.81715	1264.71765	-947.60657	18.01572	1280.24341	373.07153	241.42708	1.94976	-85.83775	-98.65771	104.77382	-1219.94531	206.63980	21.80056	-680.14978	-69.31826	-8.07876
813	6.767	827.40784	132.55260	1555.21570	-249.92514	75.10851	1259.73633	-947.66553	17.79932	1277.63037	348.26981	240.47081	1.47540	-60.51767	-99.55171	104.57797	-1193.51904	208.14919	23.32115	-704.86401	-69.88769	-8.46438
814	6.775	824.86353	132.21817	1555.10071	-251.06334	75.65309	1254.82153	-947.73315	17.46802	1275.19202	323.66623	239.55969	0.71835	-33.78778	-100.16245	103.43282	-1166.21606	208.51070	25.44772	-729.42822	-70.39250	-8.85718
815	6.783	822.69373	131.79062	1554.90833	-252.79208	76.34647	1250.09302	-947.84839	17.11799	1272.88428	299.22281	238.75916	-0.08682	-6.21753	-100.46288	101.68575	-1137.33276	207.81116	27.04759	-753.85211	-70.86611	-9.27116
816	6.792	820.81616	131.28429	1554.70239	-255.18480	76.97369	1245.69580	-948.05261	16.88702	1270.67480	274.92215	238.06876	-0.72631	21.59465	-100.40946	99.77572	-1107.15295	206.28674	28.08736	-778.13281	-71.35914	-9.67412
817	6.800	819.11487	130.70355	1554.56958	-258.16394	77.26421	1241.79785	-948.40424	16.91545	1268.57251	250.73587	237.49797	-1.15225	49.33965	-99.95149	97.99343	-1076.40308	204.21947	29.11236	-802.31335	-71.90945	-9.98358
818	6.808	817.47351	130.04932	1554.59692	-261.50735	77.02453	1238.55994	-948.96387	17.29593	1266.62744	226.62021	237.01105	-1.47913	77.09584	-99.03516	96.32295	-1045.42773	201.69342	30.55504	-826.47723	-72.51420	-10.15984
819	6.817	815.80579	129.34189	1554.85205	-264.96127	76.25267	1236.08411	-949.75403	18.03922	1264.92224	202.51083	236.48048	-1.84499	105.16011	-97.58598	94.51469	-1014.04907	198.61525	32.50272	-850.70642	-73.13305	-10.25391
820	6.825	814.07031	128.63043	1555.38452	-268.33661	75.12854	1234.38928	-950.74597	19.06297	1263.54810	178.32767	235.80731	-2.24992	133.77782	-95.49969	92.29822	-981.94202	195.04218	34.86855	-875.05847	-73.70473	-10.36842
821	6.833	812.27112	127.97415	1556.23145	-271.49594	73.89432	1233.44775	-951.88776	20.21960	1262.56592	154.01215	235.03113	-2.55516	162.97954	-92.69415	89.56963	-948.92139	191.25560	37.59038	-899.55505	-74.17694	-10.58120
822	6.842	810.44702	127.41395	1557.41187	-274.30069	72.73926	1233.23816	-953.11401	21.36449	1261.98804	129.54675	234.25516	-2.66180	192.59300	-89.15303	86.44795	-915.04712	187.43877	40.61660	-924.16296	-74.55853	-10.87470
823	6.850	808.65540	126.96145	1558.92456	-276.61185	71.76394	1233.75647	-954.32391	22.41233	1261.80847	104.94595	233.50797	-2.63223	222.34447	-84.88734	83.18111	-880.71234	183.47128	43.78794	-948.80255	-74.95482	-11.12834
824	6.858	806.95636	126.60883	1560.74988	-278.33630	70.99830	1234.99841	-955.39319	23.33795	1262.05518	80.25706	232.74850	-2.60143	251.95860	-79.87948	79.98656	-846.61438	179.13593	46.90386	-973.40674	-75.52618	-11.19452
825	6.867	805.40643	126.33343	1562.85059	-279.45920	70.42359	1236.94958	-956.22302	24.13307	1262.81128	55.53712	231.97398	-2.62923	281.25677	-74.08339	76.91100	-813.48730	174.37943	49.86953	-997.98499	-76.33572	-11.03247
826	6.875	804.06012	126.09222	1565.17432	-280.03198	69.99072	1239.58081	-956.76794	24.76818	1264.18323	30.79942	231.20561	-2.68516	310.26141	-67.48322	73.77702	-781.80304	169.26363	52.53212	-1022.64532	-77.23598	-10.77742
827	6.883	802.97571	125.83569	1567.65918	-280.13361	69.64447	1242.84021	-957.03839	25.21347	1266.23840	5.96371	230.45248	-2.71549	339.19257	-60.18668	70.31210	-751.68542	163.86221	54.46980	-1047.52014	-78.02209	-10.59537
828	6.892	802.21533	125.53493	1570.24048	-279.84039	69.34689	1246.64465	-957.08716	25.48863	1268.96436	-19.12663	229.80807	-2.66737	368.21637	-52.50172	66.44521	-723.05774	158.38921	55.27733	-1072.64392	-78.66286	-10.48737
829	6.900	801.83215	125.18240	1572.85791	-279.22079	69.08961	1250.87756	-956.98224	25.65403	1272.26880	-44.53596	229.34312	-2.52964	397.03827	-44.87730	62.50074	-695.86511	153.29472	54.95407	-1097.95862	-79.26752	-10.35150
830	6.908	801.85620	124.77103	1575.45886	-278.34009	68.89184	1255.39734	-956.78662	25.75434	1276.00269	-70.14722	228.90778	-2.36344	424.66705	-37.69716	58.99427	-670.15332	149.10854	53.78820	-1123.39087	-79.93223	-10.16686
831	6.917	802.28119	124.29604	1577.99329	-277.25958	68.78789	1260.05200	-956.55566	25.78957	1279.98181	-95.81403	228.33601	-2.20678	449.62762	-31.11519	56.12831	-645.96692	146.24083	52.03259	-1148.78906	-80.73814	-9.95117
832	6.925	803.05865	123.77514	1580.40173	-276.02802	68.81433	1264.68835	-956.33868	25.72740	1284.00159	-121.40333	227.70679	-1.96071	470.53888	-25.04829	53.47844	-623.29919	144.95387	49.78706	-1173.79175	-81.82227	-9.55299
833	6.933	804.10681	123.24140	1582.61243	-274.67548	69.00395	1269.15198	-956.18311	25.52687	1287.85205	-146.63040	227.25711	-1.33281	486.60907	-19.30598	50.23441	-602.24744	145.46474	47.01163	-1197.87292	-83.32393	-8.59600
834	6.942	805.32880	122.72149	1584.54846	-273.21967	69.37843	1273.28345	-956.13855	25.15070	1291.33484	-171.02524	227.18408	0.15919	497.79999	-13.74214	45.75275	-583.23474	147.98727	43.54960	-1220.59668	-85.22557	-6.69690
835	6.950	806.62158	122.23789	1586.13989	-271.67725	69.93324	1276.92456	-956.24902	24.56800	1294.28345	-194.06781	227.52832	2.98636	504.76495	-8.26239	39.83570	-567.03162	152.63919	39.19855	-1241.82227	-87.32134	-3.76283
836	6.958	807.88049	121.81355	1587.33777	-270.07031	70.62746	1279.94202	-956.52649	23.76424	1296.59619	-215.22229	228.18185	7.32520	508.54584	-2.75078	32.63582	-554.47308	159.36099	33.87055	-1261.64380	-89.36076	-0.07590
837	6.967	809.01215	121.45170	1588.12451	-268.42847	71.39409	1282.25085	-956.91162	22.76396	1298.24341	-233.83972	229.06851	13.06278	510.02533	2.85408	24.60236	-546.11108	167.95474	27.74507	-1280.15759	-91.16860	3.91284
838	6.975	809.94165	121.12422	1588.50903	-266.78867	72.17033	1283.81836	-957.25586	21.65718	1299.24109	-249.14334	230.36517	20.09084	509.48059	8.35461	16.55611	-542.08459	178.11552	21.25992	-1297.23145	-92.68703	7.90862
839	6.983	810.60559	120.80379	1588.51196	-265.19693	72.92850	1284.64758	-957.37146	20.59148	1299.63806	-260.33780	232.48027	28.56137	506.52496	13.21446	9.56932	-542.25012	189.29292	14.89943	-1312.37842	-93.94580	11.93828
840	6.992	810.95544	120.50101	1588.15027	-263.70963	73.68324	1284.75281	-957.13818	19.70601	1299.52490	-266.66074	235.72708	38.77017	500.35626	16.76704	4.56448	-546.48932	200.57010	8.92216	-1324.85547	-94.90364	16.23006
841	7.000	810.97174	120.25189	1587.43188	-262.38855	74.46996	1284.14734	-956.56976	19.06640	1299.01221	-267.46143	240.03935	50.50611	490.11511	18.65031	1.80447	-554.93378	210.82800	3.27737	-1333.95215	-95.30911	20.95130
842	7.008	810.67035	120.08045	1586.36670	-261.28851	75.31255	1282.85217	-955.77295	18.67353	1298.18823	-262.60287	245.04958	62.46952	475.23309	19.11925	0.66905	-567.81873	219.00888	-2.09124	-1339.06323	-94.90945	25.97674
843	7.017	810.09601	119.98851	1584.98682	-260.43909	76.20657	1280.91394	-954.85754	18.52124	1297.10376	-252.76767	250.38385	72.78790	455.76447	18.83827	0.16623	-585.07336	224.36029	-6.78108	-1339.40979	-93.94160	30.82047
844	7.025	809.30951	119.97346	1583.35950	-259.83185	77.12415	1278.40845	-953.90259	18.62130	1295.77869	-239.06113	255.85092	80.36651	432.62665	18.34258	-0.29943	-606.06348	226.81511	-10.09301	-1334.06104	-93.14346	34.73747
845	7.033	808.38190	120.04448	1581.58362	-259.43121	78.02747	1275.43201	-952.98560	18.97706	1294.21008	-222.40524	261.43304	85.51566	407.38177	17.81755	-0.80216	-629.69885	227.12648	-11.84627	-1322.43225	-93.06971	36.90432
846	7.042	807.40247	120.21744	1579.77356	-259.20557	78.89008	1272.08911	-952.19873	19.54737	1292.37646	-203.39590	267.16495	89.27242	381.49902	17.30794	-1.25831	-654.72925	226.38976	-12.57551	-1304.52295	-93.64182	36.72844
847	7.050	806.48785	120.49985	1578.03394	-259.15662	79.72175	1268.48682	-951.63623	20.23745	1290.24255	-182.45102	273.00928	92.43783	355.79999	16.86841	-1.66375	-680.11267	225.43628	-12.86473	-1280.72559	-94.36704	34.19094
848	7.058	805.76031	120.89092	1576.43506	-259.33435	80.57900	1264.73157	-951.38123	20.93534	1287.78772	-159.91354	278.82526	95.23341	330.52313	16.50481	-2.10117	-705.31818	224.59735	-13.00608	-1251.66321	-94.74413	29.92376
849	7.067	805.29791	121.39093	1575.00391	-259.83218	81.55611	1260.92786	-951.48419	21.56454	1285.04700	-136.05475	284.45593	97.49857	305.61493	16.14839	-2.65106	-730.24695	223.83742	-13.18859	-1218.16077	-94.48766	24.96974
850	7.075	805.09796	121.99548	1573.74329	-260.76312	82.76218	1257.18311	-951.93427	22.10256	1282.11255	-111.04456	289.79901	98.98651	280.92340	15.71127	-3.31765	-754.94800	223.05646	-13.55146	-1181.18262	-93.52344	20.41202
851	7.083	805.08051	122.68461	1572.66553	-262.22577	84.29059	1253.61035	-952.65002	22.56479	1279.09546	-84.96870	294.76794	99.53318	256.34930	15.13763	-4.02771	-779.50128	222.27765	-14.05512	-1141.68066	-91.87605	17.04964
852	7.092	805.11902	123.42698	1571.81372	-264.27222	86.19051	1250.32568	-953.50708	22.97761	1276.08667	-57.89017	299.24884	99.10096	231.90083	14.43074	-4.67044	-803.98468	221.56287	-14.51147	-1100.46423	-89.55832	15.25575
853	7.100	805.07800	124.18684	1571.25452	-266.87665	88.44291	1247.44177	-954.39392	23.34488	1273.14819	-29.88853	303.14801	97.75356	207.60863	13.65080	-5.15607	-828.41626	220.84952	-14.81627	-1058.16675	-86.46181	15.05261
854	7.108	804.84229	124.92691	1571.05859	-269.90512	90.93958	1245.05908	-955.26740	23.61459	1270.34155	-1.03043	306.47412	95.61468	183.45161	12.87846	-5.47128	-852.77917	220.02539	-15.03900	-1015.30469	-82.36588	16.28738
855	7.117	804.33704	125.62253	1571.28491	-273.11295	93.48076	1243.25317	-956.15039	23.67825	1267.75854	28.69341	309.33453	92.83549	159.34935	12.15208	-5.66507	-877.10980	219.11572	-15.26925	-972.48712	-77.17348	18.78081
856	7.125	803.54419	126.27786	1571.96533	-276.19183	95.82272	1242.06677	-957.06372	23.42063	1265.52344	59.36096	311.84216	89.58183	135.18071	11.44356	-5.80282	-901.49597	218.24579	-15.53297	-930.71271	-71.09769	22.35974
857	7.133	802.51038	126.92378	1573.09082	-278.84647	97.77382	1241.51538	-957.97510	22.78772	1263.76648	91.04043	314.02026	86.02443	110.84990	10.72015	-5.93936	-925.97858	217.48462	-15.82672	-891.30334	-64.48987	26.74833
858	7.142	801.33301	127.60439	1574.61194	-280.86264	99.27390	1241.60364	-958.80139	21.83298	1262.59412	123.74343	315.78436	82.30424	86.35100	9.99565	-6.07726	-950.49890	216.80832	-16.11197	-855.20819	-57.51375	31.46276
859	7.150	800.12439	128.36473	1576.45569	-282.14145	100.38486	1242.33411	-959.42615	20.71211	1262.08813	157.40334	317.02875	78.50881	61.74532	9.28770	-6.15968	-974.97766	216.17606	-16.32163	-822.27362	-50.07181	35.90021
860	7.158	798.98145	129.23645	1578.54224	-282.69083	101.20619	1243.70459	-959.72284	19.61008	1262.32336	191.82806	317.66675	74.67882	37.09322	8.58089	-6.14649	-999.45190	215.59738	-16.41319	-791.31628	-42.00810	39.58647
861	7.167	797.97852	130.22507	1580.78809	-282.59189	101.80844	1245.69556	-959.58936	18.65324	1263.35522	226.70958	317.54602	70.80036	12.39262	7.85393	-6.06850	-1024.08154	215.06567	-16.38560	-760.95270	-33.33847	42.33836
862	7.175	797.17694	131.31419	1583.10620	-281.96265	102.23556	1248.25879	-958.98926	17.88130	1265.18286	261.75348	316.41730	66.78532	-12.42876	7.09332	-5.98686	-1049.00854	214.47151	-16.27526	-730.34753	-24.34541	44.24068
863	7.183	796.63275	132.48376	1585.41394	-280.92395	102.53410	1251.31323	-957.99078	17.27302	1267.72852	296.82840	314.05212	62.51770	-37.42972	6.29630	-5.93977	-1074.25269	213.69131	-16.15518	-699.31750	-15.51638	45.55751
864	7.192	796.39893	133.72192	1587.63696	-279.57529	102.75322	1254.74988	-956.76404	16.78279	1270.85461	332.01443	310.42932	58.02870	-62.60764	5.47878	-5.92935	-1099.72546	212.72504	-16.08526	-668.03943	-7.40501	46.62657
865	7.200	796.51941	135.02420	1589.71155	-277.98999	102.91413	1258.44800	-955.50879	16.38034	1274.39270	367.43579	305.85986	53.70885	-87.95348	4.64186	-5.91859	-1125.32092	211.67821	-16.07246	-636.89996	-0.51683	47.68779
866	7.208	797.01880	136.38855	1591.58313	-276.22382	102.99063	1262.29041	-954.37555	16.07981	1278.15295	402.80984	300.90356	50.26659	-113.45387	3.74014	-5.85134	-1150.97705	210.65710	-16.10143	-606.58453	4.76073	48.68409
867	7.217	797.89258	137.80156	1593.20325	-274.32684	102.92564	1266.16504	-953.44873	15.93785	1281.93250	437.03751	296.11105	48.25172	-138.97746	2.69872	-5.64124	-1176.61182	209.75937	-16.08750	-578.11206	8.21242	49.15041
868	7.225	799.10486	139.22113	1594.52771	-272.35217	102.66582	1269.95825	-952.76599	16.03069	1285.53296	468.37094	291.77551	47.46094	-164.17995	1.43318	-5.03801	-1202.00220	209.12955	-15.68249	-552.62744	9.79073	48.31406
869	7.233	800.59802	140.57892	1595.51917	-270.35132	102.18590	1273.55237	-952.33270	16.42113	1288.77869	495.11243	287.80862	46.83293	-188.53200	-0.14307	-3.55000	-1226.76758	208.90485	-14.21819	-531.03546	9.49110	45.48074
870	7.242	802.30371	141.80722	1596.14441	-268.36127	101.49390	1276.82983	-952.12903	17.12024	1291.53394	516.20917	283.83685	45.06646	-211.43257	-2.10696	-0.64178	-1250.51465	209.05972	-11.07885	-513.71313	7.18849	40.55466
871	7.250	804.14673	142.86563	1596.36938	-266.39801	100.62850	1279.67944	-952.11334	18.06577	1293.72253	531.45160	279.58176	41.48422	-232.28368	-4.50862	3.99779	-1272.99902	209.37553	-6.21415	-500.52655	2.63618	34.27942
872	7.258	806.05225	143.74551	1596.16528	-264.46011	99.65009	1282.00427	-952.21716	19.13934	1295.33276	541.48181	275.21271	36.36066	-250.44221	-7.37157	10.46563	-1294.14709	209.60339	-0.17925	-491.14481	-4.29071	27.92271
873	7.267	807.95813	144.45685	1595.51599	-262.54068	98.61252	1283.72302	-952.33319	20.20939	1296.39697	547.54956	271.19684	30.49399	-265.12628	-10.74803	18.91297	-1313.93201	209.59470	6.33583	-485.39725	-13.31021	22.59990
874	7.275	809.81665	145.01862	1594.41296	-260.64233	97.53877	1284.76868	-952.31110	21.16665	1296.96667	550.81067	267.86050	24.60962	-275.36346	-14.76585	29.72043	-1332.16125	209.26469	12.94160	-483.43460	-23.64766	18.66997
875	7.283	811.58820	145.45366	1592.84827	-258.78241	96.43876	1285.08850	-951.98071	21.93413	1297.10364	551.57739	265.28113	19.15007	-279.98047	-19.51462	43.15443	-1348.30945	208.46741	19.52851	-485.62207	-34.14856	15.51666
876	7.292	813.24072	145.78183	1590.81409	-256.98325	95.34614	1284.64807	-951.20837	22.45707	1296.87341	549.12543	263.51044	14.37620	-277.97382	-24.82591	58.39907	-1361.50977	207.04829	25.98143	-492.29626	-43.51335	11.94486
877	7.300	814.75385	146.02045	1588.30640	-255.25598	94.32254	1283.43884	-949.95404	22.70192	1296.32446	542.13281	262.60565	10.43059	-269.47675	-30.23680	72.94193	-1370.71936	205.13245	32.08828	-503.57837	-50.62299	7.19203
878	7.308	816.12238	146.18791	1585.33264	-253.58997	93.42703	1281.48401	-948.29529	22.67151	1295.47058	529.50684	262.36526	7.31485	-256.15820	-35.22626	83.80083	-1375.08228	203.14508	37.59126	-519.28064	-54.92919	1.78280
879	7.317	817.36273	146.29398	1581.92188	-251.96141	92.68537	1278.83984	-946.40887	22.39962	1294.29993	511.21445	262.30725	4.98664	-240.05101	-39.46652	89.90216	-1374.24414	201.53157	42.20490	-538.90308	-56.77467	-2.83529
880	7.325	818.52448	146.32217	1578.13367	-250.35938	92.08340	1275.59534	-944.51660	21.92552	1292.79846	488.53305	262.04486	3.43251	-222.22691	-42.88803	92.75414	-1368.31042	200.66995	45.66366	-561.64673	-57.22262	-5.64512
881	7.333	819.69928	146.23302	1574.05481	-248.81027	91.58183	1271.86316	-942.82111	21.28666	1290.96643	463.42468	261.53101	2.56660	-202.85921	-45.61040	94.62400	-1357.56201	200.83470	47.66969	-586.38232	-57.33476	-6.82510
882	7.342	821.01013	145.99411	1569.78015	-247.39038	91.13685	1267.76245	-941.46265	20.52511	1288.82983	437.56900	260.91718	2.20882	-181.90215	-47.84793	96.62841	-1342.19116	202.07040	47.83415	-611.88934	-57.62581	-7.20838
883	7.350	822.58130	145.59930	1565.38818	-246.22255	90.72415	1263.40417	-940.50653	19.69236	1286.44739	411.86325	260.26892	2.11715	-159.29744	-49.81688	98.52670	-1322.26929	204.20644	45.90832	-637.35162	-58.12762	-7.44472
884	7.358	824.50708	145.05365	1560.92529	-245.45135	90.35853	1258.88770	-939.95410	18.85944	1283.91003	386.52850	259.49036	1.97713	-134.90822	-51.66526	99.57773	-1297.95972	206.86902	42.05230	-662.51056	-58.70610	-7.76700
885	7.367	826.82928	144.35603	1556.41016	-245.21402	90.08261	1254.31055	-939.76257	18.12127	1281.32507	361.47574	258.54941	1.54808	-108.67683	-53.46150	99.30658	-1269.69177	209.50580	36.87635	-687.39929	-59.25597	-8.17684
886	7.375	829.52374	143.50670	1551.85742	-245.62897	89.92211	1249.77795	-939.86487	17.57967	1278.78833	336.60696	257.60394	0.84883	-80.91109	-55.22758	97.83102	-1238.21387	211.71173	31.38898	-712.09583	-59.74901	-8.62683
887	7.383	832.49622	142.51544	1547.30823	-246.78796	89.83873	1245.41174	-940.18298	17.31643	1276.36194	311.91507	256.80960	0.08692	-52.27969	-56.96603	95.78597	-1204.52075	213.50191	26.75906	-736.65271	-60.22456	-9.07722
888	7.392	835.59009	141.40036	1542.84827	-248.71750	89.71156	1241.35547	-940.63751	17.38028	1274.07532	287.44592	256.18213	-0.55470	-23.44138	-58.65588	93.92458	-1169.47583	215.05910	23.82414	-761.10107	-60.73671	-9.48635
889	7.400	838.61023	140.19421	1538.60632	-251.31735	89.36823	1237.76721	-941.16174	17.79753	1271.94812	263.19208	255.69110	-1.01747	5.32268	-60.24387	92.62720	-1133.49890	216.31467	22.78432	-785.45990	-61.29714	-9.80694
890	7.408	841.36572	138.94836	1534.73584	-254.34604	88.66460	1234.79541	-941.71191	18.57712	1270.00793	239.04388	255.29697	-1.36266	34.14793	-61.65772	91.68988	-1096.80737	216.88712	23.33776	-809.75378	-61.88623	-10.01319
891	7.417	843.71747	137.72543	1531.38123	-257.50928	87.56705	1232.54102	-942.26770	19.69262	1268.29541	214.89461	254.89389	-1.70755	63.31963	-62.82116	90.58340	-1059.84839	216.32265	25.01453	-834.02618	-62.48434	-10.14196
892	7.425	845.60614	136.58809	1528.64648	-260.58301	86.17465	1231.03259	-942.82440	21.08051	1266.88000	190.70566	254.37802	-2.08464	92.98399	-63.65117	88.92209	-1023.42621	214.36208	27.48551	-858.32849	-63.07734	-10.28315
893	7.433	847.05365	135.58395	1526.57739	-263.44202	84.66523	1230.24744	-943.37952	22.65331	1265.86743	166.44171	253.75456	-2.37654	123.06865	-64.06035	86.70670	-988.52002	211.01593	30.63560	-882.70514	-63.66375	-10.49688
894	7.442	848.14337	134.73416	1525.16113	-265.99207	83.21811	1230.16809	-943.93329	24.29590	1265.36621	142.05116	253.09277	-2.46308	153.39497	-63.98473	84.19501	-955.87378	206.38870	34.26046	-907.18341	-64.25186	-10.74967
895	7.450	848.98798	134.03204	1524.34290	-268.11996	81.97343	1230.80554	-944.50024	25.88419	1265.44580	117.52053	252.41670	-2.39519	183.83702	-63.38914	81.61111	-925.51147	200.50937	37.77652	-931.75488	-64.85867	-10.93411
896	7.458	849.70166	133.44061	1524.04602	-269.71170	81.02056	1232.16968	-945.09369	27.33294	1266.13147	92.88799	251.69966	-2.33957	214.38823	-62.24263	78.99686	-896.56604	193.46805	40.48787	-956.39258	-65.49297	-10.96235
897	7.467	850.38367	132.89314	1524.19043	-270.69958	80.38291	1234.23938	-945.68195	28.60002	1267.42798	68.17688	250.95242	-2.37249	245.08147	-60.53403	76.29655	-867.69800	185.70837	42.16919	-981.10382	-66.12132	-10.84919
898	7.475	851.10736	132.31383	1524.70105	-271.08630	80.01293	1236.96448	-946.17426	29.65361	1269.33276	43.33951	250.24628	-2.41962	275.88019	-58.29692	73.51056	-837.92236	177.94759	43.12971	-1005.91003	-66.73000	-10.67245
899	7.483	851.92084	131.64212	1525.51050	-270.92871	79.81878	1240.27869	-946.46295	30.47787	1271.83191	18.30566	249.60556	-2.40293	306.70422	-55.56966	70.72402	-807.15204	170.71928	43.72565	-1030.82446	-67.35838	-10.49363
900	7.492	852.85736	130.83954	1526.55212	-270.30402	79.70431	1244.10095	-946.47400	31.10592	1274.88513	-6.93488	248.94427	-2.34730	337.55646	-52.34829	67.99508	-775.90076	164.21469	44.11466	-1055.90869	-68.00515	-10.34218
901	7.500	853.94495	129.88170	1527.75134	-269.28430	79.59657	1248.33032	-946.18536	31.60789	1278.40881	-32.33468	248.18756	-2.30443	368.52875	-48.64445	65.29099	-744.61584	158.57378	44.40159	-1081.23889	-68.64323	-10.20893
902	7.508	855.21088	128.75081	1529.02820	-267.92703	79.46003	1252.84644	-945.62866	32.02446	1282.25269	-57.85969	247.39746	-2.25422	399.57648	-44.61090	62.59099	-713.48578	154.08444	44.73036	-1106.77271	-69.32293	-10.06283
903	7.517	856.67682	127.44362	1530.30652	-266.27628	79.30357	1257.51514	-944.88391	32.32647	1286.20569	-83.51107	246.69186	-2.14038	430.24469	-40.53862	59.98098	-682.74927	151.08577	45.20073	-1132.27490	-70.17393	-9.86144
904	7.525	858.34656	125.98154	1531.51379	-264.36981	79.17221	1262.19641	-944.04523	32.46578	1290.06982	-109.24595	246.10231	-1.93844	459.60431	-36.71555	57.56075	-653.01868	149.77721	45.69028	-1157.30786	-71.35200	-9.45415
905	7.533	860.19446	124.40520	1532.57898	-262.24600	79.11994	1266.75012	-943.18042	32.44448	1293.71997	-134.87109	245.60593	-1.57181	486.47809	-33.32784	55.25971	-625.33722	150.14960	45.70642	-1181.33459	-72.96923	-8.50695
906	7.542	862.16388	122.76874	1533.43970	-259.94751	79.17905	1271.03760	-942.32910	32.30664	1297.07104	-160.00610	245.23540	-0.74407	509.84296	-30.41963	52.75250	-600.88904	152.16257	44.51844	-1203.93921	-74.98857	-6.65397
907	7.550	864.17603	121.13503	1534.04773	-257.52234	79.34125	1274.92395	-941.52911	32.08985	1300.03674	-184.17444	245.06535	1.00985	529.14813	-27.87386	49.55685	-580.46155	155.93759	41.62218	-1224.96545	-77.20520	-3.78493
908	7.558	866.14484	119.55621	1534.36841	-255.02505	79.55436	1278.28931	-940.82965	31.80722	1302.54089	-206.95178	245.14056	4.02290	544.37885	-25.48021	45.25920	-564.05847	161.68568	37.17613	-1244.47595	-79.38819	-0.15747
909	7.567	867.99304	118.05733	1534.38306	-252.51346	79.73820	1281.04407	-940.27759	31.46219	1304.53540	-227.97330	245.48758	8.31979	555.95270	-23.06548	39.70769	-551.06836	169.50171	31.96737	-1262.62988	-81.38409	3.79294
910	7.575	869.66168	116.64096	1534.09180	-250.04126	79.81790	1283.12976	-939.88684	31.06198	1305.99597	-246.77490	246.15404	13.71521	564.53680	-20.56674	33.07402	-540.89136	179.18048	26.87556	-1279.54199	-83.06645	7.74934
911	7.583	871.11108	115.30374	1533.50598	-247.65747	79.76112	1284.50684	-939.60388	30.62006	1306.91736	-262.70364	247.21561	20.02031	570.71881	-18.02534	25.84751	-533.47272	190.12750	22.32487	-1295.13770	-84.28479	11.67426
912	7.592	872.31805	114.04326	1532.63867	-245.41367	79.59946	1285.14380	-939.28833	30.16608	1307.31592	-275.02655	248.80890	27.28906	574.61530	-15.58629	18.77591	-529.36218	201.51846	18.17484	-1308.99463	-84.90207	15.77427
913	7.600	873.26935	112.84901	1531.49719	-243.36551	79.41480	1285.01453	-938.74371	29.75713	1307.22900	-283.05804	251.13330	35.87163	575.70221	-13.51494	12.65055	-529.39069	212.55049	13.91873	-1320.26685	-84.84780	20.28665
914	7.608	873.95300	111.70301	1530.08215	-241.56078	79.29659	1284.10364	-937.80652	29.48007	1306.70581	-286.19849	254.29118	45.90899	573.03204	-12.11613	7.98158	-534.27197	222.46777	8.95113	-1327.86780	-84.14400	25.15092
915	7.617	874.35876	110.60169	1528.38867	-240.02417	79.30708	1282.41650	-936.43896	29.44435	1305.79126	-284.13950	258.10788	56.61154	565.86090	-11.50778	4.78642	-544.33795	230.49463	3.07245	-1330.82178	-82.95775	29.83147
916	7.625	874.48969	109.57137	1526.41077	-238.75412	79.47264	1279.98499	-934.76233	29.74369	1304.50623	-277.18143	262.19916	66.32844	554.34442	-11.45293	2.68973	-559.35223	236.00769	-2.97373	-1328.56128	-81.64050	33.51693
917	7.633	874.37598	108.65549	1524.15051	-237.73419	79.78270	1276.86475	-933.01880	30.39797	1302.83313	-266.13715	266.22507	73.66819	539.39197	-11.51486	1.28654	-578.47632	238.90060	-7.84160	-1320.99341	-80.59847	35.50671
918	7.642	874.08264	107.88237	1521.63013	-236.95047	80.19161	1273.13025	-931.48541	31.32647	1300.72290	-251.87811	270.04282	78.49613	521.60468	-11.44008	0.34973	-600.62512	239.71811	-10.77902	-1308.26270	-80.06371	35.47130
919	7.650	873.71045	107.24274	1518.89624	-236.40204	80.64008	1268.87622	-930.37268	32.36625	1298.13074	-235.08157	273.66354	81.72296	500.91046	-11.33945	-0.27678	-624.76263	239.33331	-12.15822	-1290.49536	-79.98029	33.49759
920	7.658	873.39026	106.70181	1516.01672	-236.10260	81.08835	1264.22266	-929.76392	33.32016	1295.05200	-216.25171	277.12360	84.35078	477.51276	-11.45099	-0.74398	-649.86707	238.50204	-12.76819	-1267.82471	-80.05535	29.99940
921	7.667	873.26233	106.23302	1513.06702	-236.08014	81.53522	1259.31287	-929.62781	34.02364	1291.53931	-195.77859	280.41119	86.85297	452.45563	-11.80925	-1.17144	-675.11707	237.62619	-13.11788	-1240.54517	-79.92749	25.60180
922	7.675	873.44531	105.83805	1510.11267	-236.38008	82.01751	1254.30298	-929.86829	34.39624	1287.70959	-173.94800	283.46335	89.15578	426.96570	-12.24709	-1.67049	-700.14465	236.76581	-13.43898	-1209.22144	-79.30899	21.00158
923	7.683	874.00586	105.53665	1507.19446	-237.06769	82.59808	1249.34961	-930.36432	34.44371	1283.74194	-150.90146	286.14587	90.90425	401.74628	-12.64024	-2.30965	-724.91052	235.87592	-13.83587	-1174.71924	-77.99815	16.82333
924	7.692	874.93774	105.34351	1504.33435	-238.22266	83.34945	1244.60034	-930.97809	34.23285	1279.85071	-126.66987	288.27161	91.77103	376.95905	-13.02994	-3.04547	-749.48077	235.01193	-14.28946	-1138.05029	-75.88570	13.56401
925	7.700	876.15967	105.25767	1501.56189	-239.91949	84.33645	1240.19495	-931.55530	33.86838	1276.22717	-101.35464	289.71643	91.65729	352.50537	-13.54308	-3.75298	-773.92084	234.24944	-14.72838	-1100.09961	-72.99862	11.59402
926	7.708	877.53607	105.25457	1498.94153	-242.18642	85.59221	1236.27063	-931.97003	33.45088	1272.97070	-75.21993	290.47531	90.70981	328.22742	-14.25415	-4.32974	-798.25378	233.55145	-15.14285	-1061.45129	-69.45184	11.13813
927	7.717	878.91034	105.26904	1496.57898	-244.94998	87.08675	1232.95715	-932.19470	33.01481	1270.06995	-48.53974	290.60321	89.22816	304.01215	-15.12151	-4.76999	-822.48444	232.84268	-15.52912	-1022.39679	-65.32963	12.23901
928	7.725	880.13519	105.21516	1494.60315	-248.00873	88.71213	1230.36035	-932.31244	32.51125	1267.45862	-21.42477	290.17731	87.54944	279.82831	-16.04311	-5.14479	-846.64374	232.09821	-15.82242	-983.16840	-60.61822	14.73279
929	7.733	881.09393	105.05318	1493.13965	-251.08051	90.31098	1228.54102	-932.45642	31.86013	1265.10608	6.17193	289.28656	85.90340	255.68303	-16.92836	-5.52619	-870.79816	231.31082	-16.01205	-944.26544	-55.22174	18.28126
930	7.742	881.71515	104.81870	1492.28394	-253.89337	91.74455	1227.51270	-932.71790	31.01676	1263.08118	34.34329	287.97693	84.27414	231.56740	-17.71815	-5.92348	-895.01794	230.49487	-16.19502	-906.49976	-49.07729	22.46972
931	7.750	881.97998	104.58084	1492.08655	-256.24640	92.94977	1227.26343	-933.07898	30.00787	1261.54846	63.14232	286.20013	82.40379	207.45567	-18.39886	-6.26635	-919.32098	229.72574	-16.44072	-870.63757	-42.24217	26.89633
932	7.758	881.91632	104.39666	1492.55078	-258.02209	93.93050	1227.78564	-933.43512	28.92353	1260.69092	92.55684	283.82947	79.98820	183.31651	-19.00462	-6.46236	-943.66565	229.08665	-16.69627	-836.94440	-34.80375	31.17844
933	7.767	881.58081	104.29666	1493.64001	-259.17743	94.70399	1229.08374	-933.69214	27.86301	1260.62610	122.51972	280.76083	76.91729	159.10344	-19.60455	-6.47615	-968.02020	228.55869	-16.85432	-805.04224	-26.79266	34.95471
934	7.775	881.04224	104.28126	1495.29358	-259.72668	95.27631	1231.16260	-933.83063	26.88102	1261.38220	152.96083	277.00302	73.34097	134.74266	-20.27769	-6.35237	-992.42542	227.99608	-16.87935	-774.21063	-18.24538	37.98323
935	7.783	880.37115	104.33000	1497.44238	-259.71729	95.66474	1234.00708	-933.88879	25.98992	1262.91418	183.86087	272.61417	69.50571	110.15770	-21.05806	-6.18225	-1016.98792	227.26257	-16.83451	-743.82532	-9.29924	40.22202
936	7.792	879.63361	104.42953	1500.01465	-259.20764	95.91696	1237.56628	-933.91638	25.19892	1265.12146	215.21291	267.59320	65.55625	85.33736	-21.90559	-6.03854	-1041.80640	226.37646	-16.78166	-713.57080	-0.25279	41.79028
937	7.800	878.88672	104.58960	1502.93481	-258.26068	96.09615	1241.74951	-933.94513	24.53083	1267.87500	246.94385	261.93286	61.53714	60.35103	-22.73570	-5.93298	-1066.89429	225.46745	-16.71838	-683.40631	8.42850	42.89483
938	7.808	878.17804	104.83388	1506.12317	-256.94873	96.24797	1246.43372	-933.98102	24.01033	1271.05334	278.90338	255.73648	57.53002	35.26128	-23.48579	-5.83571	-1092.19995	224.62064	-16.64667	-653.48096	16.18993	43.76229
939	7.817	877.54309	105.18625	1509.49768	-255.35529	96.37703	1251.47705	-934.01239	23.65226	1274.56348	310.94769	249.20633	53.66811	10.06078	-24.16617	-5.71776	-1117.67322	223.81905	-16.61159	-624.13202	22.52501	44.51871
940	7.825	876.99921	105.65848	1512.97766	-253.56755	96.44551	1256.73584	-934.02216	23.45660	1278.32898	343.09540	242.58475	50.06869	-15.28580	-24.82460	-5.57994	-1143.23730	223.05974	-16.57434	-595.91736	27.10783	45.03850
941	7.833	876.54309	106.24113	1516.48816	-251.66701	96.38799	1262.07922	-933.99011	23.40969	1282.25525	375.53030	236.18471	46.91519	-40.78841	-25.49855	-5.45531	-1168.66724	222.50754	-16.23611	-569.56213	29.80434	44.90808
942	7.842	876.15582	106.90136	1519.96667	-249.72052	96.13914	1267.38977	-933.89673	23.49889	1286.19470	408.25632	230.41089	44.57675	-66.40407	-26.23927	-5.35693	-1193.51270	222.45956	-15.00539	-545.77820	30.53474	43.60171
943	7.850	875.81189	107.58371	1523.37317	-247.77512	95.66446	1272.55591	-933.74023	23.73063	1289.95178	440.63779	225.63283	43.42789	-91.97783	-27.12543	-5.14180	-1217.22290	223.05632	-12.28138	-525.05548	29.13840	40.78894
944	7.858	875.48584	108.22511	1526.69995	-245.85616	94.97293	1277.46240	-933.55200	24.12301	1293.32947	471.25571	221.98006	43.38658	-117.16414	-28.23506	-4.35753	-1239.44824	224.03882	-7.95743	-507.57001	25.37527	36.59288
945	7.867	875.15479	108.78911	1529.96313	-243.97028	94.10855	1281.98706	-933.39368	24.67660	1296.17676	498.27716	219.21707	43.61198	-141.39214	-29.63716	-2.30811	-1260.18896	224.95227	-2.53654	-493.25507	19.06798	31.63198
946	7.875	874.79565	109.28669	1533.16675	-242.11897	93.13366	1286.00842	-933.33252	25.36016	1298.41626	520.13055	216.80630	42.78285	-163.92677	-31.41522	1.58476	-1279.55542	225.58252	3.35580	-481.93674	10.26030	26.81129
947	7.883	874.37616	109.76060	1536.26477	-240.31650	92.11263	1289.41785	-933.39734	26.12040	1300.04675	536.13367	214.23528	39.91581	-183.98677	-33.69984	7.50533	-1297.38245	226.02701	9.40355	-473.46182	-0.70534	22.99136
948	7.892	873.84363	110.25550	1539.17334	-238.60056	91.09566	1292.12720	-933.54407	26.89988	1301.12183	546.81104	211.41672	35.03151	-200.80199	-36.67014	15.37950	-1313.06592	226.43878	15.59080	-467.82001	-13.14908	20.66463
949	7.900	873.12476	110.79688	1541.82471	-237.03021	90.10488	1294.06580	-933.66656	27.65309	1301.72021	553.63605	208.68027	28.98042	-213.60420	-40.53670	25.22640	-1325.75134	226.82036	21.94628	-465.20190	-26.09651	19.69574
950	7.908	872.14093	111.37305	1544.19458	-235.67139	89.12984	1295.17590	-933.65173	28.35618	1301.92456	558.20441	206.38309	22.71828	-221.56807	-45.49828	37.30391	-1334.69556	226.96704	28.29671	-465.95026	-38.46272	19.21669
951	7.917	870.82629	111.93050	1546.27747	-234.57475	88.13700	1295.42224	-933.44482	29.00653	1301.79382	561.30914	204.71959	16.89035	-223.79707	-51.57023	51.64832	-1339.40332	226.67760	34.25423	-470.44983	-49.24160	17.88017
952	7.925	869.13147	112.40204	1548.05518	-233.75604	87.08962	1294.80603	-933.08411	29.61059	1301.34155	562.44476	203.82529	11.92217	-219.77602	-58.41759	67.10915	-1339.48474	226.09692	39.29395	-478.99777	-57.64143	14.55528
953	7.933	867.02209	112.74065	1549.49622	-233.18529	85.96658	1293.36694	-932.68115	30.17293	1300.53455	560.00507	203.76604	8.08070	-210.14351	-65.48215	81.15604	-1334.61719	225.69177	42.68650	-491.62595	-63.26367	9.14226
954	7.942	864.49255	112.92954	1550.57336	-232.79318	84.77444	1291.17017	-932.35681	30.69562	1299.31323	552.13672	204.32140	5.34301	-196.59474	-72.28575	91.43894	-1324.66785	225.89218	43.61730	-507.99280	-66.28025	2.88130
955	7.950	861.58228	112.98053	1551.28064	-232.49725	83.54601	1288.29395	-932.18298	31.17302	1297.61914	537.83734	204.96396	3.50416	-180.71400	-78.56372	97.61934	-1309.73877	226.89104	41.67170	-527.57739	-67.42669	-2.36914
956	7.958	858.37604	112.92259	1551.64282	-232.23224	82.32572	1284.82422	-932.17389	31.57499	1295.42468	517.66754	205.21721	2.39049	-163.20296	-84.21613	101.26594	-1290.15540	228.68289	37.20698	-549.88147	-67.69695	-5.50355
957	7.967	855.00281	112.77441	1551.71643	-231.96861	81.16351	1280.85327	-932.30371	31.84836	1292.76343	493.58911	204.94743	1.79393	-144.16640	-89.24734	104.14120	-1266.62976	231.10939	31.41769	-574.20258	-67.88518	-6.78545
958	7.975	851.63080	112.52706	1551.57739	-231.72037	80.11657	1276.48389	-932.50641	31.95144	1289.75024	467.90509	204.26521	1.47246	-123.61406	-93.72217	106.94894	-1240.51282	233.77147	26.18371	-599.52264	-68.32789	-7.16005
959	7.983	848.44147	112.15506	1551.29639	-231.54251	79.24101	1271.82935	-932.68658	31.87503	1286.57190	442.13004	203.27502	1.29551	-101.57304	-97.74236	109.42886	-1213.54480	235.92014	23.30985	-624.96436	-68.98167	-7.36246
960	7.992	845.59253	111.63622	1550.91296	-231.52042	78.58543	1267.00293	-932.76782	31.62759	1283.43311	416.76581	202.01636	1.15690	-77.97020	-101.42191	111.04454	-1186.83435	236.79065	23.31199	-650.14160	-69.66235	-7.66857
961	8.000	843.18677	110.96243	1550.42761	-231.76160	78.19461	1262.10547	-932.71930	31.23568	1280.49207	391.79620	200.61421	0.86446	-52.64696	-104.81743	111.44238	-1160.08105	236.23416	25.13238	-675.02625	-70.25195	-8.06598
962	8.008	841.25696	110.14446	1549.81348	-232.39391	78.09978	1257.22192	-932.52991	30.77038	1277.82593	367.11258	199.34146	0.30901	-25.64964	-107.90398	110.59940	-1132.19702	234.66374	27.27313	-699.69696	-70.76013	-8.47717
963	8.017	839.76929	109.20828	1549.04895	-233.55157	78.27971	1252.43726	-932.19196	30.34794	1275.43726	342.62436	198.41660	-0.38788	2.52725	-110.61950	108.83990	-1102.62769	232.40331	28.94814	-724.20728	-71.26282	-8.88427
964	8.025	838.63916	108.18129	1548.14893	-235.33105	78.61988	1247.86365	-931.73547	30.08462	1273.28235	318.23660	197.80276	-1.00879	31.11653	-112.88367	106.72382	-1071.80249	229.54767	30.25492	-748.59625	-71.83523	-9.30614
965	8.033	837.74915	107.08544	1547.17871	-237.72704	78.91825	1243.65686	-931.26666	30.04992	1271.29980	293.86780	197.30534	-1.44341	59.51930	-114.61211	104.76253	-1040.45801	226.24512	31.72513	-772.92047	-72.50533	-9.71114
966	8.042	836.97223	105.94901	1546.24792	-240.60037	78.95552	1239.99731	-930.94971	30.27035	1269.44153	269.49521	196.78261	-1.74651	87.57994	-115.75555	103.10440	-1008.86737	222.59064	33.76727	-797.21997	-73.22885	-10.02021
967	8.050	836.20032	104.81933	1545.48413	-243.72824	78.58769	1237.04211	-930.94568	30.75334	1267.71082	245.14728	196.18744	-2.06269	115.52312	-116.30118	101.47513	-976.80780	218.31671	36.34677	-821.50842	-73.92307	-10.20393
968	8.058	835.36383	103.75273	1544.99878	-246.89929	77.79398	1234.88159	-931.35779	31.47290	1266.18518	220.85857	195.49850	-2.48361	143.67238	-116.21910	99.45129	-944.00342	212.94119	39.10614	-845.81720	-74.52858	-10.32752
969	8.067	834.43616	102.79017	1544.86621	-249.95329	76.66138	1233.53955	-932.20081	32.35614	1264.99304	196.61752	194.69751	-2.94048	172.17961	-115.43980	96.80296	-910.40039	206.33556	41.77454	-870.22803	-75.04936	-10.48876
970	8.075	833.43201	101.94614	1545.12000	-252.74802	75.34344	1233.00989	-933.39874	33.31174	1264.25562	172.34531	193.78989	-3.27258	200.96733	-113.91288	93.61405	-876.22095	198.93474	44.41412	-894.82605	-75.55212	-10.71798
971	8.083	832.39935	101.21453	1545.75818	-255.13426	74.02245	1233.28235	-934.80536	34.26053	1264.04041	147.95117	192.80345	-3.41426	229.85054	-111.64952	90.14279	-841.96765	191.28653	47.24829	-919.58337	-76.14134	-10.91728
972	8.092	831.40094	100.57453	1546.75781	-256.98431	72.86613	1234.34119	-936.22839	35.14692	1264.37146	123.38729	191.79466	-3.44181	258.64789	-108.65932	86.59549	-808.29816	183.66093	50.39080	-944.34344	-76.90525	-10.93381
973	8.100	830.49707	99.99622	1548.08691	-258.23444	71.97456	1236.16064	-937.46558	35.93804	1265.27832	98.64195	190.87296	-3.44892	287.21790	-104.89624	83.00272	-775.78973	176.08559	53.70630	-968.99304	-77.81292	-10.74363
974	8.108	829.74414	99.45349	1549.70801	-258.89505	71.35152	1238.70581	-938.35602	36.61458	1266.80896	73.73210	190.14777	-3.44205	315.50006	-100.32453	79.24256	-744.75830	168.47548	56.72385	-993.60852	-78.71524	-10.49139
975	8.117	829.19568	98.92777	1551.57056	-259.02817	70.93512	1241.92773	-938.82294	37.17068	1268.98926	48.68127	189.60786	-3.37363	343.58185	-94.99171	75.12537	-715.22925	160.78531	58.80786	-1018.37640	-79.49985	-10.31950
976	8.125	828.89551	98.39335	1553.60754	-258.71664	70.66138	1245.75134	-938.88464	37.61967	1271.78613	23.47525	189.12946	-3.25067	371.65204	-89.03401	70.53183	-687.09424	153.18402	59.62961	-1043.41760	-80.14933	-10.25653
977	8.133	828.87225	97.81209	1555.74609	-258.04456	70.49988	1250.06274	-938.62769	37.99034	1275.10767	-1.91126	188.62685	-3.12971	399.73981	-82.69612	65.61897	-660.35724	146.04596	59.35108	-1068.74060	-80.68793	-10.24621
978	8.142	829.13788	97.15046	1557.92078	-257.09039	70.44542	1254.70984	-938.15674	38.31337	1278.81836	-27.45991	188.10867	-3.02831	427.39825	-76.32726	60.86771	-635.15399	139.82277	58.29250	-1094.25940	-81.20268	-10.19223
979	8.150	829.68610	96.39951	1560.07324	-255.92383	70.49718	1259.51880	-937.55066	38.60920	1282.74902	-53.11999	187.61253	-2.92622	453.60138	-70.22798	56.75369	-611.47498	134.98212	56.64848	-1119.74915	-81.87039	-9.99309
980	8.158	830.49176	95.57536	1562.14539	-254.59772	70.65221	1264.31323	-936.85339	38.88893	1286.70898	-78.80323	187.17859	-2.77517	477.00934	-64.46161	53.28919	-589.09863	131.94617	54.50194	-1144.80371	-82.90538	-9.50864
981	8.167	831.51526	94.70258	1564.07629	-253.13907	70.91252	1268.92395	-936.10461	39.15586	1290.51465	-104.28536	186.89156	-2.39329	496.46649	-58.88961	49.93177	-567.98132	131.01683	51.82597	-1168.89319	-84.46346	-8.46463
982	8.175	832.69983	93.80941	1565.80786	-251.55615	71.28537	1273.19092	-935.37317	39.38754	1294.01257	-129.13177	186.90297	-1.37552	511.38715	-53.38610	45.96909	-548.62622	132.37354	48.43892	-1191.55310	-86.52821	-6.54040
983	8.183	833.96582	92.92625	1567.29004	-249.85684	71.76546	1276.97327	-934.75891	39.51268	1297.06628	-152.74631	187.35568	0.77136	521.86664	-47.92662	40.94879	-531.99866	136.07872	44.07930	-1212.59241	-88.88534	-3.65882
984	8.192	835.21649	92.07072	1568.48328	-248.06003	72.31909	1280.16333	-934.34326	39.42556	1299.54785	-174.47198	188.27487	4.33302	528.55670	-42.50665	34.77405	-519.06323	142.06578	38.59487	-1232.11670	-91.24396	-0.09955
985	8.200	836.34918	91.24870	1569.36426	-246.20004	72.89189	1282.69556	-934.12592	39.03732	1301.36511	-193.64719	189.60887	9.27750	532.33563	-37.11037	27.63685	-510.34778	150.15561	32.16492	-1250.32983	-93.38815	3.72388
986	8.208	837.26721	90.46959	1569.92883	-244.32869	73.43146	1284.53943	-934.02771	38.31828	1302.48938	-209.59778	191.42606	15.50039	533.85529	-31.81004	20.07370	-505.88232	160.02879	25.34981	-1267.27393	-95.24312	7.56665
987	8.217	837.89313	89.74465	1570.18774	-242.50938	73.90746	1285.68335	-933.94458	37.32298	1302.95789	-221.61923	194.00798	23.19126	533.16327	-26.92445	13.00027	-505.45874	171.10628	18.79319	-1282.65039	-96.82788	11.49677
988	8.225	838.17590	89.08034	1570.15869	-240.80338	74.31752	1286.11621	-933.77393	36.19328	1302.86267	-228.94131	197.69354	32.86690	529.66370	-23.02466	7.43159	-508.92535	182.47697	12.78189	-1295.77051	-98.11477	15.82310
989	8.233	838.09161	88.48501	1569.85461	-239.25664	74.67492	1285.82178	-933.42480	35.11014	1302.31982	-230.76276	202.57874	44.68639	522.51971	-20.58710	3.90379	-516.34473	193.01895	7.10252	-1305.64307	-98.96242	20.79322
990	8.242	837.64246	87.97869	1569.27881	-237.89153	74.99251	1284.79016	-932.84833	34.21807	1301.43152	-226.68567	208.31010	57.51559	511.26556	-19.56781	2.07777	-527.93872	201.64764	1.44911	-1311.12585	-99.30907	26.18865
991	8.250	836.85352	87.59489	1568.43628	-236.70535	75.27843	1283.03796	-932.06421	33.58740	1300.26611	-217.23688	214.27306	69.14288	496.07843	-19.42043	1.09803	-543.75220	207.56989	-3.93379	-1311.14966	-99.37647	31.19844
992	8.258	835.77063	87.36656	1567.35413	-235.68393	75.54146	1280.61658	-931.16138	33.23762	1298.85693	-203.62711	220.05423	77.87473	477.39380	-19.58157	0.35001	-563.30951	210.58191	-8.21105	-1305.07104	-99.56059	34.77838
993	8.267	834.46625	87.29922	1566.09509	-234.82343	75.79878	1277.60669	-930.28015	33.17267	1297.20276	-187.00262	225.63371	83.69008	455.58929	-19.83696	-0.32428	-585.74078	211.25497	-10.78388	-1292.85864	-100.16517	36.17665
994	8.275	833.04437	87.36620	1564.75012	-234.14386	76.08037	1274.10828	-929.56873	33.36771	1295.27441	-168.10944	231.16925	87.73735	431.34259	-20.19908	-0.90671	-610.05566	210.62955	-11.92730	-1274.85010	-101.21036	35.20045
995	8.283	831.63483	87.53805	1563.41577	-233.69167	76.42583	1270.23816	-929.12854	33.73964	1293.03833	-147.40775	236.74037	91.11983	405.80908	-20.65123	-1.39015	-635.21716	209.58209	-12.40279	-1251.42896	-102.42455	32.17231
996	8.292	830.37366	87.80318	1562.16614	-233.53357	76.88158	1266.12695	-928.99023	34.16893	1290.48157	-125.21644	242.28970	94.26834	380.08197	-21.12076	-1.82242	-660.42145	208.50476	-12.76556	-1223.02808	-103.42463	27.76836
997	8.300	829.37140	88.16218	1561.03394	-233.74428	77.50284	1261.91003	-929.13641	34.54585	1287.62561	-101.76392	247.68056	97.04804	354.71252	-21.57294	-2.30193	-685.38086	207.45987	-13.19491	-1190.31982	-103.88618	22.86062
998	8.308	828.68298	88.61560	1560.01477	-234.39754	78.35184	1257.71558	-929.53760	34.79234	1284.54138	-77.19042	252.76616	99.13010	329.75702	-22.04253	-2.90878	-710.14362	206.44078	-13.67719	-1154.30713	-103.60586	18.35889
999	8.317	828.29718	89.15537	1559.09766	-235.56480	79.48950	1253.66052	-930.15857	34.87067	1281.35693	-51.56727	257.44409	100.28137	305.06738	-22.59195	-3.62164	-734.78961	205.49385	-14.17813	-1116.28296	-102.49997	15.03736
1000	8.325	828.14459	89.76131	1558.29907	-237.30641	80.96600	1249.85803	-930.93433	34.79338	1278.22595	-24.95419	261.65158	100.42548	280.52649	-23.25890	-4.31142	-759.33453	204.68867	-14.68495	-1077.56885	-100.53363	13.39713
1001	8.333	828.11603	90.40071	1557.67249	-239.64032	82.80604	1246.42615	-931.76013	34.61168	1275.26538	2.56112	265.34171	99.56406	256.10669	-24.02806	-4.85431	-783.77185	204.01451	-15.15869	-1038.99243	-97.65897	13.59348
1002	8.342	828.08728	91.03624	1557.29749	-242.49420	84.97911	1243.48462	-932.52905	34.36258	1272.52185	30.89451	268.51996	97.75697	231.82109	-24.83952	-5.24757	-808.11700	203.35080	-15.52826	-1000.60034	-93.84619	15.44254
1003	8.350	827.94806	91.64394	1557.26111	-245.67467	87.36657	1241.13574	-933.17883	34.02636	1270.00659	60.01536	271.26004	95.15848	207.67342	-25.63234	-5.57278	-832.40503	202.57516	-15.75475	-962.08649	-89.15654	18.57907
1004	8.358	827.62775	92.21659	1557.63452	-248.89363	89.76662	1239.44397	-933.69006	33.54957	1267.75085	89.94039	273.62781	91.99477	183.60637	-26.38017	-5.86766	-856.68329	201.68541	-15.88600	-923.53015	-83.75012	22.67123
1005	8.367	827.10974	92.75040	1558.45264	-251.84406	91.96468	1238.43823	-934.08099	32.88482	1265.82898	120.70802	275.62686	88.48817	159.49419	-27.09882	-6.08668	-881.01965	200.78641	-16.02821	-885.64832	-77.76582	27.43736
1006	8.375	826.42859	93.24689	1559.70532	-254.27068	93.82660	1238.13110	-934.41876	32.01434	1264.34656	152.35713	277.24628	84.80385	135.22041	-27.82707	-6.18625	-905.47437	199.98264	-16.25244	-849.36108	-71.20493	32.48070
1007	8.383	825.65448	93.72643	1561.34204	-256.00558	95.33046	1238.53015	-934.75995	30.99378	1263.41223	184.86969	278.50287	81.04196	110.75346	-28.59349	-6.19866	-930.02301	199.32047	-16.51859	-815.16443	-63.96894	37.26562
1008	8.392	824.87537	94.23051	1563.28894	-256.98163	96.52039	1239.63513	-935.06744	29.96217	1263.12451	218.12137	279.33948	77.21405	86.14400	-29.39507	-6.18353	-954.56689	198.77167	-16.70059	-782.91132	-55.98881	41.35120
1009	8.400	824.18225	94.80966	1565.46826	-257.23065	97.45450	1241.42944	-935.22662	29.05721	1263.57886	251.89847	279.49713	73.21853	61.46391	-30.18147	-6.14901	-979.08142	198.22606	-16.72072	-752.09351	-47.30580	44.57229
1010	8.408	823.65936	95.50064	1567.80994	-256.85785	98.19366	1243.86951	-935.11060	28.33243	1264.84924	285.94791	278.62286	68.91306	36.74303	-30.89578	-6.06895	-1003.68335	197.57722	-16.62645	-722.22766	-38.07600	46.95825
1011	8.417	823.37616	96.31143	1570.24841	-256.00235	98.80730	1246.87952	-934.63000	27.76858	1266.94409	320.06479	276.49756	64.22166	11.94878	-31.56781	-5.94287	-1028.52820	196.80930	-16.50449	-692.98401	-28.59222	48.61042
1012	8.425	823.38519	97.23040	1572.71802	-254.80449	99.36212	1250.35413	-933.78137	27.34237	1269.77905	354.22656	273.10995	59.20414	-12.98985	-32.28435	-5.81654	-1053.69360	195.95953	-16.38178	-664.12158	-19.29985	49.69529
1013	8.433	823.72388	98.24361	1575.15137	-253.38414	99.89377	1254.17041	-932.67072	27.06590	1273.19006	388.60794	268.67432	54.17515	-38.13554	-33.07095	-5.74870	-1079.14404	195.07274	-16.25711	-635.52631	-10.71754	50.40874
1014	8.442	824.41211	99.34014	1577.48047	-251.82632	100.38788	1258.20300	-931.47076	26.95774	1276.98279	423.26974	263.66180	49.80148	-63.49638	-33.89795	-5.74302	-1104.76648	194.18921	-16.18409	-607.39160	-3.31308	50.84339
1015	8.450	825.44299	100.50394	1579.63696	-250.17917	100.79162	1262.33179	-930.33783	27.01276	1280.96851	457.62875	258.70966	46.87088	-88.99559	-34.76331	-5.69806	-1130.42688	193.36188	-16.20884	-580.32080	2.58408	50.86638
1016	8.458	826.77917	101.70158	1581.54993	-248.46436	101.04388	1266.43835	-929.36023	27.22799	1284.95703	490.20517	254.38847	45.66079	-114.42067	-35.70770	-5.36623	-1155.95386	192.71066	-16.17253	-555.20850	6.77364	50.09190
1017	8.467	828.36096	102.88129	1583.15002	-246.68912	101.09862	1270.40173	-928.57727	27.62062	1288.74622	519.04895	250.90140	45.43302	-139.36143	-36.79347	-4.30298	-1181.05054	192.38031	-15.59489	-532.95850	9.12154	47.99593
1018	8.475	830.11536	103.99497	1584.38232	-244.85443	100.93069	1274.09998	-928.01978	28.19860	1292.14172	542.55103	247.94774	44.72182	-163.24727	-38.10522	-1.94535	-1205.30933	192.43282	-13.79332	-514.22083	9.52316	44.21023
1019	8.483	831.96368	105.02203	1585.21484	-242.95998	100.53513	1277.41492	-927.70947	28.94934	1294.99072	559.95917	245.04095	42.31846	-185.47368	-39.74457	2.12465	-1228.40271	192.81371	-10.29194	-499.28223	7.83949	38.85981
1020	8.492	833.83282	105.96628	1585.63403	-241.00742	99.93002	1280.24084	-927.62494	29.86450	1297.20447	571.50665	242.01613	38.02609	-205.44246	-41.81104	8.03430	-1250.22559	193.36858	-5.22214	-488.13333	3.87230	32.64247
1021	8.500	835.66638	106.83953	1585.63281	-239.00311	99.15397	1282.49194	-927.68433	30.92987	1298.76257	578.37146	239.05795	32.47680	-222.46498	-44.39528	15.80083	-1270.80054	193.88596	0.80608	-480.66672	-2.47220	26.53120
1022	8.508	837.42487	107.64877	1585.20068	-236.95929	98.25316	1284.10181	-927.75433	32.08038	1299.70520	582.18365	236.36725	26.44610	-235.66554	-47.58748	25.58479	-1290.02246	194.17059	7.21330	-476.89087	-10.94649	21.29559
1023	8.517	839.07764	108.38944	1584.32153	-234.89424	97.27322	1285.01978	-927.66516	33.19708	1300.11938	584.01569	234.13034	20.53826	-243.94783	-51.46478	37.66025	-1307.45386	194.10146	13.70192	-477.02759	-20.85155	17.10702
1024	8.525	840.59833	109.05169	1582.97998	-232.83133	96.26405	1285.20654	-927.23926	34.15104	1300.12036	583.63306	232.67145	15.23616	-246.14241	-55.98697	51.84066	-1322.36475	193.58807	20.10597	-481.43732	-31.11060	13.42970
1025	8.533	841.97388	109.62549	1581.17322	-230.79700	95.28024	1284.63416	-926.35022	34.84556	1299.82349	579.64764	232.29390	10.86374	-241.70094	-60.89802	66.60710	-1333.98315	192.53627	26.23314	-490.40637	-40.47332	9.40635
1026	8.542	843.21320	110.09608	1578.91748	-228.81764	94.36691	1283.29395	-924.98303	35.23715	1299.30115	570.44586	232.85745	7.51595	-231.52342	-65.80318	79.24155	-1341.67163	191.04623	31.93973	-503.91794	-47.78428	4.69209
1027	8.550	844.34375	110.44483	1576.24731	-226.91537	93.55274	1281.20850	-923.24890	35.33297	1298.55347	555.26923	233.66144	5.12974	-217.56209	-70.33096	87.66235	-1344.92969	189.52699	37.14813	-521.61267	-52.39514	-0.04044
1028	8.558	845.41022	110.65764	1573.21143	-225.10977	92.85257	1278.44116	-921.33942	35.17974	1297.52954	534.72992	234.00095	3.56535	-201.37721	-74.24793	92.09401	-1343.40430	188.49353	41.66338	-542.89856	-54.57166	-3.69425
1029	8.567	846.47998	110.73239	1569.87256	-223.43129	92.26569	1275.09399	-919.45947	34.84640	1296.17407	510.54428	233.71271	2.61748	-183.50279	-77.49355	94.46469	-1336.96753	188.38976	45.06139	-566.85529	-55.30426	-5.79491
1030	8.575	847.64490	110.67832	1566.30176	-221.93466	91.78433	1271.29504	-917.78253	34.38700	1294.45325	484.75183	232.99277	2.06047	-163.97835	-80.11929	96.43098	-1325.66614	189.45396	46.73923	-592.19836	-55.56926	-6.72098
1031	8.583	849.01263	110.50399	1562.56201	-220.70045	91.41602	1267.18079	-916.43591	33.81848	1292.36279	458.83139	232.04596	1.73783	-142.82796	-82.25529	98.35367	-1309.55640	191.62415	46.18871	-617.78448	-55.87888	-7.11236
1032	8.592	850.67865	110.20928	1558.68909	-219.82643	91.18800	1262.88037	-915.49335	33.14728	1289.94507	433.33530	231.08981	1.54826	-120.04768	-84.11536	99.74731	-1288.70813	194.63911	43.42150	-643.08264	-56.35633	-7.37417
1033	8.600	852.69006	109.79089	1554.69104	-219.41777	91.12089	1258.50549	-914.97156	32.41287	1287.30408	408.23004	230.28377	1.33224	-95.54323	-85.87576	100.10517	-1263.42859	198.09488	39.07911	-668.05603	-56.93354	-7.66109
1034	8.608	855.03021	109.24709	1550.57068	-219.58391	91.19260	1254.15527	-914.84448	31.69928	1284.58093	383.36493	229.58109	0.91124	-69.32375	-87.54272	99.31200	-1234.42139	201.46504	34.13316	-692.82629	-57.50879	-8.03283
1035	8.617	857.62872	108.57836	1546.35547	-220.43530	91.31464	1249.93262	-915.06787	31.10836	1281.89673	358.65131	228.87054	0.27556	-41.76140	-89.01942	97.67389	-1202.66016	204.30574	29.56250	-717.47998	-58.05338	-8.49760
1036	8.625	860.37720	107.79135	1542.11731	-222.05739	91.32940	1245.96301	-915.59198	30.72946	1279.31799	334.05264	228.14075	-0.39703	-13.52412	-90.24027	95.76440	-1169.06104	206.38785	26.12568	-742.04034	-58.59324	-9.00446
1037	8.633	863.14258	106.90762	1537.97693	-224.44757	91.03931	1242.39514	-916.35974	30.63477	1276.86755	309.54849	227.44250	-0.93022	14.81071	-91.17929	94.11514	-1134.22607	207.67639	24.21862	-766.51404	-59.13284	-9.47246
1038	8.642	865.78418	105.97485	1534.09412	-227.45372	90.28510	1239.38428	-917.30127	30.88800	1274.55603	285.12604	226.81570	-1.30258	43.07317	-91.80480	92.86526	-1098.42798	208.34116	23.91727	-790.91553	-59.65982	-9.82038
1039	8.650	868.17810	105.06609	1530.64465	-230.79721	89.04769	1237.05151	-918.34387	31.53157	1272.41235	260.78021	226.26196	-1.63252	71.48479	-92.07506	91.68864	-1061.83557	208.55048	25.05570	-815.27344	-60.18555	-10.00994
1040	8.658	870.24231	104.25742	1527.78198	-234.19191	87.48772	1235.43811	-919.42834	32.54990	1270.50256	236.49715	225.74295	-2.04060	100.37395	-91.93306	90.10094	-1024.84863	208.13287	27.28836	-839.61908	-60.72520	-10.09313
1041	8.667	871.95178	103.60340	1525.59253	-237.44568	85.87228	1234.50610	-920.51208	33.85238	1268.93054	212.25659	225.19873	-2.51488	129.88463	-91.29267	87.84974	-988.25720	206.67332	30.29857	-863.95728	-61.27520	-10.18474
1042	8.675	873.33575	103.12454	1524.07776	-240.45399	84.44900	1234.20374	-921.56476	35.29918	1267.82056	188.03094	224.59131	-2.90040	159.91130	-90.06045	85.05832	-953.04297	203.84543	33.88351	-888.29791	-61.84435	-10.36161
1043	8.683	874.45648	102.80246	1523.17859	-243.13490	83.36774	1234.52869	-922.56940	36.75186	1267.29041	163.75455	223.92627	-3.04812	190.25606	-88.16652	82.04615	-919.92438	199.48758	37.72201	-912.71173	-62.44384	-10.58588
1044	8.692	875.38782	102.58047	1522.81543	-245.39343	82.68061	1235.52136	-923.51410	38.10964	1267.41321	139.33231	223.22911	-2.96885	220.79070	-85.54498	79.04408	-888.82910	193.68158	41.29240	-937.28784	-63.02259	-10.74739
1045	8.700	876.20264	102.37650	1522.91443	-247.13753	82.37173	1237.20728	-924.37292	39.30414	1268.19397	114.68729	222.54341	-2.80268	251.45552	-82.11302	76.08868	-858.73334	186.96039	44.15125	-962.01703	-63.53659	-10.76148
1046	8.708	876.96985	102.11372	1523.41394	-248.31131	82.38051	1239.56213	-925.10168	40.28132	1269.58923	89.81242	221.92316	-2.68179	282.16980	-77.81373	73.11330	-828.29565	180.17883	46.17892	-986.79242	-64.07240	-10.61105
1047	8.717	877.75824	101.74483	1524.27319	-248.90865	82.62211	1242.52441	-925.65784	41.01277	1271.54468	64.78619	221.37297	-2.65119	312.83020	-72.66662	70.07190	-796.79950	174.05376	47.55606	-1011.58337	-64.73880	-10.37183
1048	8.725	878.63629	101.24515	1525.47632	-248.96156	83.00488	1246.01965	-926.01208	41.51252	1273.99792	39.68270	220.84436	-2.65993	343.40399	-66.78204	66.98817	-764.44482	168.86401	48.55287	-1036.50000	-65.51918	-10.17588
1049	8.733	879.65326	100.59496	1527.01221	-248.52374	83.44233	1249.96155	-926.14026	41.82750	1276.85767	14.49218	220.29480	-2.62817	373.98425	-60.35804	63.93077	-731.87177	164.52644	49.32291	-1061.63123	-66.32898	-10.06975
1050	8.742	880.80902	99.77903	1528.83191	-247.66389	83.86822	1254.24170	-926.02332	42.02531	1279.99377	-10.82128	219.67860	-2.53677	404.70337	-53.67622	61.00524	-699.62067	160.93286	49.87980	-1086.93494	-67.10559	-9.97882
1051	8.750	882.05609	98.80196	1530.82080	-246.46214	84.25391	1258.72754	-925.66156	42.18806	1283.25854	-36.26026	218.92905	-2.41539	435.47260	-47.09185	58.39236	-668.06506	158.19630	50.18063	-1112.25842	-67.87298	-9.80822
1052	8.758	883.34381	97.69532	1532.82813	-244.99704	84.61263	1263.27551	-925.08801	42.38433	1286.52979	-61.79952	218.05228	-2.27822	465.67499	-40.96426	56.29504	-637.71625	156.59549	50.10216	-1137.29663	-68.80414	-9.43189
1053	8.767	884.64575	96.50729	1534.72607	-243.33041	84.98370	1267.74316	-924.38416	42.62323	1289.72961	-87.32972	217.20389	-2.07823	494.13251	-35.52600	54.71799	-609.41022	156.39253	49.30537	-1161.54907	-70.13409	-8.57716
1054	8.775	885.94977	95.28395	1536.43738	-241.50296	85.40503	1271.99353	-923.67517	42.84100	1292.78064	-112.55680	216.62706	-1.61348	519.48785	-30.80394	53.29002	-584.07959	157.74515	47.25356	-1184.50244	-71.94295	-6.88231
1055	8.783	887.24567	94.05041	1537.92065	-239.54115	85.88771	1275.89636	-923.08057	42.94154	1295.55908	-137.02390	216.53644	-0.46292	540.70441	-26.65233	51.36366	-562.31396	160.76691	43.56231	-1205.90002	-74.07445	-4.17013
1056	8.792	888.51135	92.81325	1539.14868	-237.46988	86.40461	1279.33313	-922.66040	42.84977	1297.92126	-160.25067	216.99998	1.83504	557.39075	-22.85551	48.32388	-544.12183	165.60907	38.37814	-1225.77466	-76.27870	-0.62213
1057	8.800	889.69550	91.58286	1540.10181	-235.32129	86.89867	1282.20508	-922.39685	42.54927	1299.76868	-181.79846	217.90219	5.47538	569.90656	-19.24071	43.85779	-529.10132	172.43324	32.35514	-1244.28699	-78.34061	3.34025
1058	8.808	890.72028	90.38123	1540.76941	-233.13391	87.31122	1284.43848	-922.20123	42.09154	1301.07153	-201.18567	219.11337	10.32779	579.17413	-15.72650	38.05221	-516.93060	181.28183	26.27670	-1261.56714	-80.07118	7.31700
1059	8.817	891.50513	89.23596	1541.15222	-230.95016	87.61969	1285.98108	-921.94147	41.57154	1301.84692	-217.79776	220.71852	16.20141	586.16864	-12.28526	31.36818	-507.80823	191.94138	20.68036	-1277.54773	-81.30074	11.12473
1060	8.825	891.98523	88.18169	1541.25891	-228.81754	87.85718	1286.79163	-921.48877	41.09666	1302.13562	-230.92844	223.04070	23.19990	591.36053	-8.93861	24.54677	-502.47937	203.90552	15.68587	-1291.77319	-81.94302	14.85091
1061	8.833	892.11572	87.26474	1541.09741	-226.78571	88.09368	1286.83472	-920.76917	40.75286	1301.99304	-239.84073	226.43152	31.82969	594.43726	-5.85970	18.36852	-501.85840	216.39267	11.01430	-1303.37964	-82.03900	18.75119
1062	8.842	891.87445	86.53315	1540.66284	-224.89862	88.39616	1286.08752	-919.79144	40.57880	1301.48340	-243.76672	230.99333	42.44724	594.44025	-3.40295	13.26190	-506.59705	228.33963	6.19132	-1311.36841	-81.69070	22.93819
1063	8.850	891.27094	86.01271	1539.93286	-223.18857	88.79995	1284.54968	-918.60791	40.59745	1300.65833	-242.18015	236.44659	54.26665	590.31940	-1.87822	9.13840	-516.87769	238.46478	1.00232	-1314.90662	-81.02417	27.05906
1064	8.858	890.35272	85.69551	1538.87842	-221.67404	89.30520	1282.24463	-917.26392	40.85623	1299.52856	-235.28055	242.28220	65.24210	581.75031	-1.23009	5.76637	-532.28583	245.55644	-4.04802	-1313.43652	-80.29939	30.34924
1065	8.867	889.19373	85.55198	1537.48511	-220.36311	89.88899	1279.21191	-915.82678	41.39427	1298.06482	-223.95035	248.07176	73.47831	569.53644	-1.00050	3.17719	-551.80548	249.07452	-8.01447	-1306.69336	-79.89529	32.01452
1066	8.875	887.86993	85.55058	1535.76355	-219.26230	90.51770	1275.50256	-914.42334	42.19163	1296.23389	-209.20215	253.63795	78.66177	554.76880	-0.70741	1.47929	-574.26642	249.64157	-10.45664	-1294.64990	-80.05423	31.58900
1067	8.883	886.45032	85.66905	1533.74792	-218.38492	91.15919	1271.18884	-913.20258	43.16298	1294.02502	-191.86624	259.01608	81.92466	537.54358	-0.25656	0.49103	-598.65363	248.67278	-11.71815	-1277.38513	-80.68631	29.09450
1068	8.892	885.01434	85.89040	1531.49255	-217.75531	91.79734	1266.37476	-912.28229	44.16926	1291.45007	-172.60931	264.34372	84.63555	517.22272	0.09274	-0.15542	-623.97418	247.40018	-12.32568	-1255.09399	-81.42883	24.98836
1069	8.900	883.67285	86.19962	1529.06592	-217.41223	92.43644	1261.19653	-911.72559	45.04416	1288.54297	-151.94717	269.69775	87.46397	493.92242	0.10524	-0.69279	-649.42041	246.36066	-12.63917	-1228.27832	-81.84924	19.99825
1070	8.908	882.56372	86.58591	1526.54639	-217.41273	93.09519	1255.81299	-911.53455	45.65331	1285.38171	-130.18997	274.98541	90.28068	468.89020	-0.20410	-1.19062	-674.61316	245.58356	-12.90098	-1197.90210	-81.58830	14.98991
1071	8.917	881.82635	87.03253	1524.01697	-217.83115	93.80980	1250.39746	-911.64630	45.94299	1282.10327	-107.38769	280.03833	92.60878	443.47876	-0.66344	-1.71577	-699.46350	244.92952	-13.23742	-1165.35425	-80.41989	10.89705
1072	8.925	881.55823	87.51555	1521.53845	-218.75240	94.64341	1245.12769	-911.94275	45.92852	1278.87891	-83.39988	284.72516	94.02714	418.37122	-1.14040	-2.34030	-724.01184	244.29094	-13.66513	-1132.05371	-78.28042	8.53944
1073	8.933	881.76770	88.02702	1519.12292	-220.26109	95.67623	1240.17493	-912.28650	45.64875	1275.85535	-58.16154	288.95001	94.30684	393.66711	-1.62852	-3.03419	-748.36041	243.62894	-14.14485	-1098.78918	-75.22694	8.27167
1074	8.942	882.36694	88.58101	1516.75903	-222.41539	96.97028	1235.70178	-912.57428	45.14025	1273.08911	-31.90238	292.66705	93.48973	369.26654	-2.18669	-3.67812	-772.60822	242.92603	-14.60406	-1065.49426	-71.34399	9.84920
1075	8.950	883.20630	89.18613	1514.46887	-225.19373	98.52583	1231.86182	-912.78613	44.43883	1270.53186	-5.04269	295.90454	91.94772	345.08118	-2.83002	-4.19514	-796.81970	242.20869	-14.94797	-1031.78601	-66.69115	12.71555
1076	8.958	884.11292	89.82322	1512.34033	-228.44080	100.25639	1228.78772	-912.99768	43.58268	1268.09167	22.10754	298.71002	90.23159	321.03308	-3.50870	-4.61372	-821.01660	241.54382	-15.14101	-997.55243	-61.31281	16.33862
1077	8.967	884.92023	90.45078	1510.51831	-231.87442	102.00862	1226.56616	-913.33789	42.61065	1265.72778	49.49965	301.08826	88.72747	297.03076	-4.18083	-5.00620	-845.19031	240.91867	-15.27701	-963.01862	-55.26448	20.33695
1078	8.975	885.49683	91.02261	1509.16150	-235.17160	103.62524	1225.22742	-913.91858	41.56937	1263.51318	77.25534	302.98468	87.41689	273.00751	-4.84361	-5.42194	-869.33844	240.23541	-15.46186	-928.52893	-48.58305	24.46423
1079	8.983	885.77264	91.50661	1508.39355	-238.06561	105.01411	1224.76428	-914.77209	40.52508	1261.63428	105.51517	304.29425	85.96085	248.94151	-5.50095	-5.85796	-893.47925	239.47238	-15.67798	-894.38678	-41.22345	28.55644
1080	8.992	885.74530	91.90511	1508.27515	-240.38989	106.17371	1225.16260	-915.81940	39.56163	1260.32349	134.33340	304.91968	84.00466	224.82567	-6.15927	-6.24114	-917.63269	238.73184	-15.85066	-860.78870	-33.13284	32.52368
1081	9.000	885.46301	92.26205	1508.80701	-242.07977	107.15804	1226.41418	-916.88556	38.74900	1259.76843	163.65079	304.82208	81.40659	200.65306	-6.83994	-6.45892	-941.80530	238.09357	-15.96642	-827.80664	-24.40224	36.34684
1082	9.008	884.99707	92.64369	1509.94885	-243.15906	108.02161	1228.50452	-917.77124	38.09489	1260.05713	193.38142	303.96503	78.24039	176.42494	-7.56323	-6.43851	-966.01685	237.50366	-16.06913	-795.45868	-15.21680	40.00739
1083	9.017	884.41632	93.10831	1511.63855	-243.70935	108.79782	1231.39392	-918.34991	37.52602	1261.18115	223.48593	302.26746	74.68246	152.11559	-8.32970	-6.21581	-990.35571	236.82301	-16.18477	-763.81073	-5.70146	43.39881
1084	9.025	883.77490	93.68764	1513.80505	-243.82813	109.51370	1235.01013	-918.62781	36.92596	1263.07056	253.92075	299.69806	70.93442	127.63286	-9.12308	-5.93016	-1014.95422	235.97003	-16.27608	-732.94745	4.05174	46.32125
1085	9.033	883.11609	94.38573	1516.38208	-243.59875	110.19926	1239.25415	-918.72327	36.21058	1265.61804	284.57239	296.34595	67.18226	102.87828	-9.91953	-5.72153	-1039.88403	235.02516	-16.26407	-702.90656	13.86168	48.59678
1086	9.042	882.47919	95.19351	1519.32166	-243.08365	110.87117	1244.00916	-918.77820	35.38843	1268.68958	315.27777	292.31628	63.52787	77.85045	-10.69746	-5.61683	-1065.11792	234.14584	-16.11025	-673.74280	23.43275	50.17200
1087	9.050	881.90430	96.10310	1522.60205	-242.33215	111.51430	1249.14624	-918.87231	34.55649	1272.14722	345.93869	287.64404	59.95598	52.64247	-11.45450	-5.52440	-1090.59326	233.38043	-15.89383	-645.59924	32.36647	51.09182
1088	9.058	881.43018	97.09880	1526.22034	-241.39005	112.08179	1254.53259	-919.01337	33.85252	1275.87036	376.65106	282.39154	56.45657	27.33733	-12.21323	-5.35263	-1116.25037	232.66280	-15.75554	-618.68469	40.18129	51.40824
1089	9.067	881.08289	98.14221	1530.16699	-240.30476	112.51421	1260.04150	-919.19641	33.41691	1279.74756	407.62976	276.79648	53.23504	1.93520	-13.00217	-5.11801	-1141.94849	231.99420	-15.67313	-593.23120	46.40910	51.10315
1090	9.075	880.86438	99.18569	1534.38367	-239.12679	112.76637	1265.55579	-919.45264	33.35838	1283.64917	438.83823	271.30435	50.77062	-23.60869	-13.82640	-4.90414	-1167.32153	231.54697	-15.23467	-569.47845	50.69868	50.05371
1091	9.083	880.74988	100.20216	1538.73413	-237.90651	112.81619	1270.96436	-919.83136	33.71247	1287.41943	469.55429	266.44485	49.54834	-49.27003	-14.67767	-4.71424	-1191.81592	231.55042	-13.69021	-547.69391	52.83049	48.05610
1092	9.092	880.69263	101.19130	1543.03650	-236.68518	112.65254	1276.15576	-920.35413	34.42852	1290.89392	498.28802	262.57159	49.54918	-74.83372	-15.59308	-4.31030	-1214.99890	232.04620	-10.43941	-528.19452	52.64449	44.92539
1093	9.100	880.63739	102.16309	1547.14465	-235.48344	112.27031	1281.01367	-921.00323	35.40117	1293.92737	523.26099	259.58932	49.89859	-99.83833	-16.67189	-3.11563	-1236.78308	232.79547	-5.55478	-511.30994	49.98705	40.64719
1094	9.108	880.52252	103.12959	1550.98877	-234.30005	111.68232	1285.42041	-921.74622	36.51832	1296.41956	543.09393	256.98077	49.18816	-123.64314	-18.02452	-0.39154	-1257.28711	233.48325	0.30941	-497.30624	44.78346	35.47287
1095	9.117	880.26837	104.10023	1554.55908	-233.12753	110.93202	1289.26880	-922.55035	37.68731	1298.33398	557.22601	254.28506	46.43585	-145.53746	-19.75558	4.33209	-1276.52075	233.91612	6.46956	-486.34000	37.13060	29.90316
1096	9.125	879.77649	105.07207	1557.88025	-231.97171	110.08648	1292.47388	-923.37012	38.82434	1299.69836	566.10095	251.49289	41.75019	-164.75185	-22.00737	11.08564	-1294.11914	234.03644	12.57756	-478.46527	27.32390	24.58399
1097	9.133	878.94421	106.02769	1560.98364	-230.85947	109.20132	1294.97217	-924.13116	39.84101	1300.57886	571.13110	248.82950	36.00575	-180.41676	-24.96893	19.76139	-1309.28821	233.89981	18.61937	-473.68402	15.91136	20.09231
1098	9.142	877.68457	106.93621	1563.87646	-229.83490	108.28727	1296.71289	-924.74347	40.66282	1301.04480	574.08624	246.37369	30.11456	-191.61098	-28.82848	30.44850	-1321.04956	233.61604	24.68817	-472.04285	3.73390	16.63000
1099	9.150	875.94342	107.75781	1566.52673	-228.95129	107.31783	1297.65491	-925.14355	41.25717	1301.14331	576.09357	244.13055	24.72983	-197.45235	-33.69150	43.33910	-1328.62402	233.22670	30.71692	-473.72443	-8.16692	13.79370
1100	9.158	873.70605	108.46365	1568.87903	-228.26186	106.26500	1297.77209	-925.33173	41.63486	1300.89099	577.03241	242.28960	20.26415	-197.28090	-39.46971	58.05305	-1331.60767	232.70572	36.35506	-479.03824	-18.73224	10.70625
1101	9.167	871.00446	109.05923	1570.87756	-227.80432	105.11852	1297.05847	-925.37915	41.83271	1300.27271	575.70789	241.13211	16.74766	-191.19035	-45.83903	72.89654	-1329.84839	232.15578	41.00919	-488.27878	-27.06630	6.67860
1102	9.175	867.91595	109.58469	1572.48071	-227.58345	103.88249	1295.53333	-925.40381	41.90112	1299.25195	570.57336	240.70317	13.71231	-180.39253	-52.33265	85.32251	-1323.28345	231.90674	43.95353	-501.52466	-32.62769	1.97808
1103	9.183	864.53632	110.08299	1573.66675	-227.56589	102.57582	1293.23999	-925.52527	41.89906	1297.80090	560.52356	240.67975	10.61874	-166.55022	-58.48740	93.76476	-1311.88757	232.39989	44.50993	-518.61053	-35.49934	-2.22742
1104	9.192	860.95105	110.57199	1574.42908	-227.69339	101.23846	1290.23962	-925.81677	41.88900	1295.93652	545.28925	240.57294	7.51629	-150.74928	-63.95947	98.78915	-1295.66479	234.00708	42.34634	-539.23273	-36.50388	-4.94548
1105	9.200	857.24133	111.05226	1574.77649	-227.90639	99.92783	1286.60559	-926.27576	41.92961	1293.73230	525.38806	240.09622	4.97404	-133.36107	-68.59649	102.15279	-1274.73730	236.76450	37.76197	-562.73047	-36.77134	-6.18930
1106	9.208	853.49988	111.51991	1574.74292	-228.16684	98.70856	1282.42615	-926.82349	42.06846	1291.29736	502.03763	239.29718	3.38076	-114.50127	-72.44978	105.15297	-1249.62964	240.21156	31.81137	-587.89148	-37.06284	-6.63314
1107	9.217	849.83411	111.95523	1574.38647	-228.47128	97.64427	1277.80591	-927.33563	42.32639	1288.72571	476.88651	238.34215	2.64341	-94.22844	-75.70901	108.02735	-1221.62427	243.57169	26.22548	-613.48077	-37.56700	-6.88900
1108	9.225	846.36298	112.31815	1573.76746	-228.85153	96.79171	1272.86328	-927.71393	42.67192	1286.06140	451.27756	237.35764	2.41164	-72.49852	-78.60149	110.39009	-1192.66101	246.06979	22.86431	-638.85785	-38.17728	-7.24762
1109	9.233	843.20563	112.56963	1572.92700	-229.36957	96.19919	1267.72107	-927.95679	43.02890	1283.34204	425.81262	236.41949	2.29154	-49.19881	-81.29051	111.82894	-1164.25903	247.21082	22.58722	-663.91956	-38.76909	-7.73374
1110	9.242	840.45837	112.69180	1571.88013	-230.11110	95.90929	1262.49988	-928.13208	43.33068	1280.64917	400.63562	235.52129	1.96628	-24.31883	-83.82645	112.20290	-1136.39478	246.98917	24.56281	-688.74255	-39.29026	-8.23543
1111	9.250	838.17072	112.69382	1570.61926	-231.17851	95.95058	1257.31909	-928.28113	43.55754	1278.07141	375.76328	234.62585	1.33163	1.87242	-86.19034	111.68054	-1107.92908	245.82370	27.12258	-713.39008	-39.75471	-8.66099
1112	9.258	836.33429	112.60191	1569.13000	-232.67848	96.30360	1252.31152	-928.39697	43.73458	1275.65698	351.16019	233.75800	0.53708	28.84401	-88.33184	110.63800	-1078.07153	244.10504	29.21876	-737.88806	-40.21870	-9.02429
1113	9.267	834.89227	112.43456	1567.42065	-234.68834	96.85830	1247.63599	-928.47552	43.92823	1273.43176	326.74942	232.97406	-0.17106	56.05620	-90.16951	109.46992	-1047.05701	241.84430	30.83798	-762.25659	-40.75537	-9.39168
1114	9.275	833.76196	112.19402	1565.54480	-237.19391	97.40768	1243.47363	-928.54944	44.24022	1271.44031	302.44052	232.28915	-0.67207	83.22502	-91.61627	108.39716	-1015.57990	238.86218	32.44401	-786.53546	-41.41543	-9.77527
1115	9.283	832.85437	111.88306	1563.59827	-240.05334	97.70641	1239.99829	-928.68976	44.78306	1269.76428	278.16486	231.65283	-1.05005	110.37679	-92.57950	107.36934	-983.96558	235.10539	34.39990	-810.79181	-42.18526	-10.10569
1116	9.292	832.09509	111.52263	1561.69470	-243.05859	97.57201	1237.33105	-928.99432	45.63620	1268.49658	253.88498	230.99393	-1.46713	137.70598	-92.94257	106.12243	-952.01251	230.72978	36.80426	-835.09741	-42.97878	-10.30990
1117	9.300	831.44427	111.15794	1559.93579	-246.04391	96.96294	1235.50635	-929.55322	46.78534	1267.68005	229.58163	230.29749	-1.97356	165.36314	-92.62289	104.38867	-919.42786	225.98245	39.59439	-859.49548	-43.67464	-10.40933
1118	9.308	830.90063	110.83977	1558.39087	-248.91342	95.98444	1234.49280	-930.40417	48.09480	1267.28394	205.23279	229.62138	-2.44922	193.32005	-91.61910	102.09882	-886.15912	220.93478	42.60847	-883.99152	-44.22089	-10.50453
1119	9.317	830.49170	110.58759	1557.09509	-251.57983	94.82948	1234.25061	-931.52075	49.37217	1267.25281	180.79480	229.04004	-2.71312	221.41545	-89.94847	99.37697	-852.41785	215.44412	45.66590	-908.56989	-44.70457	-10.65163
1120	9.325	830.25702	110.38005	1556.06494	-253.92300	93.69785	1234.76172	-932.83789	50.47908	1267.56677	156.24083	228.55463	-2.70493	249.47911	-87.58312	96.38653	-818.67255	209.45351	48.71824	-933.21021	-45.22991	-10.80596
1121	9.333	830.22943	110.18530	1555.31055	-255.82214	92.73366	1236.01709	-934.26398	51.37131	1268.25403	131.59628	228.07973	-2.55620	277.38171	-84.46603	93.21875	-785.61676	203.12268	51.78476	-957.87750	-45.80524	-10.87138
1122	9.342	830.42615	109.98845	1554.83594	-257.21033	91.99551	1238.00061	-935.66907	52.06009	1269.36523	106.88789	227.53102	-2.46240	305.04211	-80.55961	89.84969	-753.91595	196.61806	54.67940	-982.53748	-46.40773	-10.77662
1123	9.350	830.85419	109.78809	1554.62976	-258.09216	91.46046	1240.68274	-936.90143	52.58167	1270.93823	82.08698	226.88208	-2.50472	332.47888	-75.89124	86.12961	-723.88000	189.95209	56.94790	-1007.21155	-47.04358	-10.54040
1124	9.358	831.51965	109.57996	1554.66064	-258.52130	91.05705	1244.01196	-937.84351	52.98438	1272.96899	57.12280	226.17215	-2.59563	359.87976	-70.58397	81.85339	-695.43054	183.13864	58.16046	-1031.97778	-47.73109	-10.26242
1125	9.367	832.43091	109.34929	1554.88245	-258.56870	90.70982	1247.90417	-938.46118	53.30814	1275.40393	31.95977	225.45860	-2.60702	387.52557	-64.84201	76.93669	-668.37927	176.44145	58.19692	-1056.93066	-48.45018	-10.04469
1126	9.375	833.59344	109.07404	1555.24304	-258.30554	90.37434	1252.23828	-938.80835	53.58127	1278.16711	6.64428	224.74246	-2.53459	415.44122	-58.88026	71.60330	-642.66998	170.37756	57.23186	-1082.12561	-49.13804	-9.91646
1127	9.383	835.00629	108.73800	1555.69055	-257.79895	90.05186	1256.86035	-938.98462	53.82992	1281.19788	-18.76261	224.01353	-2.46773	443.01288	-52.86513	66.38799	-618.35962	165.51384	55.54589	-1107.49182	-49.79536	-9.81251
1128	9.392	836.66278	108.34011	1556.17578	-257.10907	89.78260	1261.60010	-939.07874	54.07157	1284.44043	-44.24920	223.32635	-2.44197	469.01379	-46.89294	61.80551	-595.48029	162.29404	53.36446	-1132.76587	-50.57603	-9.60299
1129	9.400	838.55090	107.88055	1556.65015	-256.28522	89.62200	1266.28845	-939.13672	54.30656	1287.79407	-69.80051	222.74802	-2.38584	492.09515	-40.95741	57.89894	-574.08130	160.98465	50.76136	-1157.47498	-51.74529	-9.07232
1130	9.408	840.64667	107.34818	1557.06030	-255.36263	89.61295	1270.76697	-939.17322	54.52893	1291.10205	-95.28944	222.29622	-2.11576	511.30188	-34.99120	54.16840	-554.45319	161.71706	47.61906	-1181.04590	-53.49991	-7.89304
1131	9.417	842.90326	106.73682	1557.34644	-254.35925	89.77087	1274.88867	-939.20471	54.73530	1294.18127	-120.38517	221.96494	-1.29431	526.22607	-29.00264	49.96419	-537.22180	164.57263	43.70569	-1203.10266	-55.77612	-5.80120
1132	9.425	845.24585	106.05579	1557.44995	-253.27496	90.08360	1278.52405	-939.27429	54.91137	1296.85229	-144.55762	221.78021	0.51800	536.91339	-23.10237	44.86456	-523.15625	169.64140	38.88311	-1223.67627	-58.26240	-2.84117
1133	9.433	847.57904	105.31831	1557.32214	-252.09926	90.51831	1281.57690	-939.43671	55.02405	1298.96741	-167.19589	221.83713	3.64650	543.78827	-17.40717	38.74589	-512.87653	176.97375	33.26979	-1243.04980	-60.59224	0.65286
1134	9.442	849.79895	104.53910	1556.93115	-250.82704	91.03267	1283.99414	-939.70935	55.03490	1300.44067	-187.70013	222.25723	8.15253	547.54071	-11.98448	31.75282	-506.67487	186.40723	27.20677	-1261.44189	-62.50167	4.31234
1135	9.450	851.80377	103.74345	1556.26428	-249.47461	91.59379	1285.75415	-940.03845	54.91657	1301.26233	-205.44092	223.12598	13.94658	548.81506	-6.88460	24.39079	-504.52106	197.42157	21.11564	-1278.78027	-63.87462	7.96704
1136	9.458	853.50720	102.96612	1555.32300	-248.08325	92.19652	1286.84204	-940.31793	54.67575	1301.48291	-219.66949	224.58534	21.06214	547.78894	-2.25336	17.52524	-506.26599	209.17813	15.33661	-1294.55310	-64.72529	11.70824
1137	9.467	854.84943	102.23865	1554.11670	-246.71146	92.85883	1287.23145	-940.44348	54.37094	1301.18311	-229.50549	226.94110	29.84362	543.95599	1.61752	11.94824	-511.89526	220.67610	9.92423	-1307.78003	-65.15423	15.78406
1138	9.475	855.79810	101.58389	1552.65454	-245.42267	93.60032	1286.88770	-940.35944	54.08992	1300.44922	-234.02496	230.46750	40.63142	536.44159	4.44032	7.85005	-521.58728	230.87561	4.60985	-1317.24451	-65.28573	20.36470
1139	9.483	856.34717	101.02325	1550.94019	-244.27231	94.42693	1285.78638	-940.07825	53.90798	1299.35303	-232.60178	235.08102	52.86182	524.83832	6.15031	4.91202	-535.48120	238.82205	-0.72881	-1321.86670	-65.24232	25.23574
1140	9.492	856.51648	100.57896	1548.97217	-243.30119	95.32422	1283.93079	-939.67200	53.87281	1297.94189	-225.45142	240.34567	64.69163	509.76776	6.98708	2.81952	-553.27734	243.86848	-5.52247	-1320.91711	-65.21500	29.68002
1141	9.500	856.34790	100.26749	1546.75464	-242.53864	96.26274	1281.35999	-939.22302	54.00991	1296.26587	-213.65067	245.79877	74.11317	492.20056	7.32840	1.38198	-574.16815	245.98936	-8.89594	-1314.06555	-65.49113	32.77748
1142	9.508	855.90186	100.09746	1544.31299	-242.00961	97.21696	1278.15063	-938.75989	54.30591	1294.40613	-198.45929	251.20898	80.44639	472.33209	7.41084	0.37064	-597.29272	245.95181	-10.64610	-1301.34399	-66.27338	33.85385
1143	9.517	855.25940	100.07462	1541.70337	-241.74210	98.17589	1274.41675	-938.27539	54.67453	1292.42114	-180.79376	256.58234	84.50152	449.88147	7.27531	-0.39895	-621.91150	244.93956	-11.36073	-1282.98901	-67.46405	32.69495
1144	9.525	854.52576	100.19978	1539.00696	-241.77020	99.13703	1270.30078	-937.82257	54.98721	1290.27551	-161.20721	262.00378	87.53628	425.27295	6.94704	-0.97131	-647.20453	243.83855	-11.69709	-1259.32153	-68.69643	29.55192
1145	9.533	853.82422	100.45579	1536.31091	-242.12856	100.10098	1265.95728	-937.54285	55.16453	1287.87524	-140.04825	267.49615	90.32874	399.66882	6.52921	-1.38706	-672.49591	242.90488	-11.99316	-1230.83398	-69.55740	25.08867
1146	9.542	853.27789	100.80571	1533.67957	-242.84467	101.07738	1261.53296	-937.57971	55.21016	1285.17029	-117.59415	272.99036	92.99997	374.05963	6.11983	-1.79305	-697.54987	241.99185	-12.37314	-1198.34131	-69.75703	20.25407
1147	9.550	852.98047	101.21538	1531.13428	-243.94109	102.09314	1257.15869	-937.98682	55.17922	1282.20398	-94.07932	278.36044	95.27682	348.83118	5.72237	-2.35526	-722.39612	240.98506	-12.83932	-1162.98889	-69.13434	16.04602
1148	9.558	852.96851	101.67638	1528.66235	-245.44795	103.18895	1252.95483	-938.71460	55.15184	1279.09460	-69.62835	283.48175	96.81362	323.95984	5.26016	-3.09935	-747.10278	240.00513	-13.31163	-1126.07104	-67.58919	13.25481
1149	9.567	853.21014	102.20010	1526.25671	-247.40756	104.40650	1249.03796	-939.66046	55.19841	1275.99121	-44.23530	288.24310	97.39365	299.31012	4.65666	-3.88257	-771.72748	239.19846	-13.72806	-1088.64832	-65.08569	12.29137
1150	9.575	853.61407	102.79178	1523.95288	-249.85060	105.77571	1245.52295	-940.72559	55.33027	1273.03455	-17.87925	292.52136	96.94540	274.79486	3.89993	-4.53178	-796.29144	238.49847	-14.09398	-1051.16333	-61.70282	13.16189
1151	9.583	854.05383	103.43928	1521.83691	-252.74181	107.29143	1242.52014	-941.84338	55.49286	1270.32666	9.33444	296.24860	95.53075	250.38762	3.04884	-4.99313	-820.75970	237.72150	-14.43226	-1013.49536	-57.60560	15.60565
1152	9.592	854.40131	104.12360	1520.03015	-255.93340	108.88165	1240.12573	-942.97919	55.60443	1267.92700	37.20873	299.49219	93.38767	226.08186	2.18631	-5.34882	-845.09839	236.78876	-14.73260	-975.48651	-52.93598	19.28294
1153	9.600	854.55493	104.82494	1518.66052	-259.18445	110.41261	1238.40442	-944.11993	55.58894	1265.88550	65.63448	302.38861	90.87428	201.85936	1.38065	-5.69702	-869.34998	235.76183	-14.97374	-937.42542	-47.72687	23.85949
1154	9.608	854.45563	105.51880	1517.82959	-262.23956	111.75423	1237.38110	-945.25134	55.39420	1264.26831	94.68161	304.99786	88.27790	177.67131	0.67303	-6.02916	-893.62231	234.76044	-15.18155	-900.08954	-41.90168	28.98238
1155	9.617	854.09290	106.18157	1517.58765	-264.89319	112.85094	1237.05090	-946.33215	55.00744	1263.14905	124.50749	307.25635	85.66601	153.45436	0.04802	-6.25137	-917.99792	233.88611	-15.42328	-864.34631	-35.35817	34.24228
1156	9.625	853.50208	106.80396	1517.92822	-267.00717	113.72981	1237.40234	-947.28931	54.46410	1262.61133	155.19510	309.08124	82.92847	129.15266	-0.57385	-6.31183	-942.46094	233.13313	-15.73853	-830.64484	-28.06409	39.19614
1157	9.633	852.75433	107.39368	1518.80420	-268.51065	114.44787	1238.42944	-948.02814	53.84468	1262.76245	186.68813	310.41669	79.92329	104.71074	-1.26266	-6.26213	-966.95728	232.40938	-16.08231	-798.84082	-20.07719	43.48124
1158	9.642	851.93646	107.97075	1520.14905	-269.39783	115.04254	1240.12341	-948.45227	53.24077	1263.70068	218.83154	311.13068	76.54857	80.09721	-2.01207	-6.19000	-991.51636	231.67729	-16.32313	-768.43542	-11.49954	46.92926
1159	9.650	851.12708	108.56335	1521.89404	-269.71732	115.53146	1242.46240	-948.50665	52.69886	1265.44714	251.40184	311.00763	72.75567	55.34264	-2.77377	-6.12970	-1016.23383	230.96756	-16.33779	-738.89282	-2.45972	49.54060
1160	9.658	850.38287	109.20140	1523.96887	-269.55063	115.94067	1245.40369	-948.22607	52.19809	1267.91064	284.14368	309.89948	68.57668	30.49733	-3.52397	-6.06538	-1041.15332	230.28017	-16.14455	-709.79816	6.81575	51.39151
1161	9.667	849.74524	109.91139	1526.29663	-268.98395	116.31309	1248.87585	-947.73584	51.68989	1270.90503	316.88272	307.78979	64.12253	5.56206	-4.26961	-5.98868	-1066.23584	229.58936	-15.89112	-680.93018	15.93773	52.61767
1162	9.675	849.25555	110.71413	1528.79272	-268.08966	116.68486	1252.77393	-947.18677	51.14911	1274.21289	349.65213	304.76044	59.58016	-19.50609	-5.02510	-5.90639	-1091.44409	228.88742	-15.71052	-652.33374	24.40794	53.40728
1163	9.683	848.95850	111.61848	1531.37280	-266.92725	117.06012	1256.96716	-946.67889	50.57705	1277.66724	382.67682	301.02740	55.28635	-44.74190	-5.80673	-5.81531	-1116.80737	228.16362	-15.64530	-624.35803	31.74223	53.89754
1164	9.692	848.88959	112.61396	1533.95557	-265.55179	117.40855	1261.32117	-946.23706	49.99386	1281.18396	416.08029	296.96167	51.77139	-70.14018	-6.61835	-5.71237	-1142.34619	227.43539	-15.65912	-597.61462	37.58080	54.02149
1165	9.700	849.05859	113.67104	1536.46411	-264.01318	117.67660	1265.71741	-945.84546	49.46220	1284.71924	449.39493	293.00644	49.59408	-95.65233	-7.44554	-5.59407	-1167.92590	226.83243	-15.58320	-572.83655	41.72792	53.44308
1166	9.708	849.44537	114.75259	1538.82715	-262.34973	117.79959	1270.05225	-945.49530	49.09346	1288.20142	481.27814	289.50372	48.89501	-121.16383	-8.30597	-5.35915	-1193.17651	226.57202	-14.96157	-550.70129	44.06921	51.68695
1167	9.717	850.00684	115.82716	1540.98291	-260.58878	117.72076	1274.21960	-945.20117	49.00259	1291.50366	509.82532	286.46329	48.94753	-146.40779	-9.27861	-4.66170	-1217.58435	226.78326	-13.10705	-531.73248	44.44600	48.40837
1168	9.725	850.68304	116.87091	1542.88281	-258.75598	117.42082	1278.10266	-944.99072	49.24939	1294.46533	533.31616	283.55316	48.37027	-170.90352	-10.46098	-2.90970	-1240.73853	227.35904	-9.59807	-516.27368	42.64580	43.62383
1169	9.733	851.39709	117.86606	1544.49548	-256.88666	116.93024	1281.58130	-944.88452	49.81453	1296.93799	550.85382	280.47021	46.06719	-194.02931	-11.93953	0.45195	-1262.48413	228.05318	-4.65485	-504.45499	38.48526	37.78506
1170	9.742	852.06232	118.80812	1545.80322	-255.02756	116.30145	1284.54492	-944.88159	50.61377	1298.82678	562.66150	277.21942	41.92172	-215.11958	-13.80382	5.63075	-1282.82593	228.69724	1.13197	-496.20471	31.91406	31.66719
1171	9.750	852.60242	119.70367	1546.79736	-253.23108	115.57443	1286.90198	-944.95801	51.53036	1300.10657	569.99890	273.92365	36.58390	-233.44887	-16.16458	12.54436	-1301.74976	229.21255	7.23861	-491.40375	23.17744	26.07320
1172	9.758	852.96838	120.55075	1547.47632	-251.55533	114.77087	1288.58313	-945.06818	52.45331	1300.81274	574.53333	270.56827	30.85114	-248.18629	-19.15692	21.15927	-1319.02271	229.50319	13.34064	-490.09100	12.94591	21.44948
1173	9.767	853.14001	121.32704	1547.83716	-250.06577	113.90121	1289.53406	-945.14789	53.31112	1301.02063	577.34784	267.12482	25.34792	-258.40045	-22.90797	31.70128	-1334.05310	229.45625	19.28783	-492.51251	2.24886	17.59465
1174	9.775	853.11633	121.99695	1547.86487	-248.82454	112.97304	1289.70874	-945.12897	54.08966	1300.81750	578.29822	263.83353	20.48087	-263.09210	-27.45282	44.40733	-1346.06604	228.99106	25.02707	-498.96658	-7.73624	13.71609
1175	9.783	852.90552	122.52808	1547.53271	-247.86833	112.00591	1289.07629	-944.96075	54.81446	1300.28418	576.19373	261.15781	16.33571	-261.48883	-32.63849	58.71938	-1354.40332	228.15308	30.51372	-509.56238	-15.90314	9.06200
1176	9.792	852.52087	122.90983	1546.81433	-247.18335	111.03831	1287.63794	-944.62714	55.49646	1299.48840	569.57019	259.38409	12.65738	-253.79292	-38.12029	72.62436	-1358.57837	227.18930	35.62815	-524.04565	-21.47699	3.77625
1177	9.800	851.98444	123.16466	1545.69458	-246.69402	110.12043	1285.43787	-944.15173	56.08661	1298.46863	557.55042	258.34979	9.22185	-241.50716	-43.48485	83.46565	-1358.20190	226.48242	40.07421	-541.89618	-24.36808	-1.05117
1178	9.808	851.33643	123.34167	1544.17773	-246.28229	109.30597	1282.55737	-943.58319	56.48328	1297.19714	540.31989	257.61850	6.24033	-226.44398	-48.40030	89.99643	-1353.02002	226.45915	43.35824	-562.63104	-25.33396	-4.39677
1179	9.817	850.64795	123.49332	1542.29004	-245.83264	108.64119	1279.10107	-942.97266	56.58932	1295.58301	518.96899	256.90283	4.14042	-209.54988	-52.68661	93.29652	-1342.94580	227.49706	44.90520	-585.72845	-25.54137	-6.13586
1180	9.825	850.02576	123.64581	1540.07336	-245.27983	108.15002	1275.18188	-942.36072	56.38306	1293.55969	495.02536	256.21771	3.02094	-190.96779	-56.29639	95.41119	-1327.96252	229.74805	44.28945	-610.28143	-25.81861	-6.83479
1181	9.833	849.59790	123.78242	1537.57324	-244.63962	107.82910	1270.91003	-941.77643	55.93959	1291.16357	469.99710	255.60286	2.59527	-170.69240	-59.28210	97.54657	-1308.12524	232.97095	41.46285	-635.24481	-26.36195	-7.13955
1182	9.842	849.48303	123.85909	1534.82568	-244.01312	107.65517	1266.38696	-941.24084	55.37471	1288.51477	444.91977	254.95256	2.49679	-148.75163	-61.77463	99.65546	-1283.72046	236.59758	36.86648	-660.00275	-27.00452	-7.44969
1183	9.850	849.75970	123.83640	1531.84619	-243.56735	107.59267	1261.70837	-940.77661	54.78279	1285.76355	420.17026	254.18565	2.41184	-125.09480	-63.92366	101.12469	-1255.33215	240.07370	31.43856	-684.43457	-27.58385	-7.87028
1184	9.858	850.44971	123.69873	1528.63696	-243.50407	107.59711	1256.97046	-940.41815	54.22770	1283.05176	395.73203	253.34924	2.10378	-99.71242	-65.84402	101.51202	-1223.82043	243.12491	26.41632	-708.61914	-28.08794	-8.33283
1185	9.867	851.51831	123.45509	1525.21375	-244.02745	107.61166	1252.27527	-940.21503	53.76619	1280.46924	371.55170	252.51880	1.50316	-72.89336	-67.60701	100.87421	-1190.31396	245.69232	22.92237	-732.61755	-28.56949	-8.77411
1186	9.875	852.88855	123.12091	1521.62634	-245.30644	107.55097	1247.73608	-940.22565	53.46942	1278.02771	347.62973	251.72334	0.75391	-45.19920	-69.22644	99.69788	-1156.03857	247.62866	21.58042	-756.44629	-29.05968	-9.18972
1187	9.883	854.46967	122.69370	1517.95300	-247.41914	107.29206	1243.48865	-940.50818	53.41558	1275.67957	323.91583	250.99005	0.09599	-17.14885	-70.66037	98.56944	-1121.90149	248.47443	22.28867	-780.14380	-29.59477	-9.57134
1188	9.892	856.18683	122.15141	1514.28271	-250.29132	106.70609	1239.68945	-941.11047	53.65541	1273.37366	300.29935	250.34973	-0.34887	11.02400	-71.82623	97.77689	-1088.12732	247.80168	24.36265	-803.78229	-30.21278	-9.88022
1189	9.900	857.99054	121.47458	1510.70251	-253.69684	105.72888	1236.49451	-942.06372	54.19162	1271.12476	276.70761	249.76483	-0.66984	39.35558	-72.60126	97.13939	-1054.32373	245.78473	27.13400	-827.41693	-30.89330	-10.08902
1190	9.908	859.85028	120.67091	1507.29480	-257.36200	104.41527	1234.01501	-943.37915	54.98115	1269.03967	253.11261	249.16220	-1.03732	67.97142	-72.86496	96.24767	-1020.08972	242.95871	30.33065	-851.06958	-31.55971	-10.22966
1191	9.917	861.74603	119.78266	1504.13660	-261.08200	102.92175	1232.28491	-945.03735	55.93740	1267.27014	229.48161	248.52606	-1.51167	96.92134	-72.53030	94.85095	-985.67920	239.46942	33.85463	-874.76251	-32.14832	-10.38416
1192	9.925	863.66473	118.86791	1501.29443	-264.72833	101.43507	1231.28906	-946.96307	56.94368	1265.95020	205.79837	247.88855	-1.97758	126.15092	-71.49934	92.98539	-951.95563	235.02579	37.54907	-898.53619	-32.65031	-10.60967
1193	9.933	865.59790	117.96957	1498.82019	-268.17343	100.10834	1231.02942	-949.00830	57.88707	1265.17285	182.08150	247.26637	-2.25760	155.57896	-69.65857	90.82330	-919.66815	229.44958	41.21723	-922.42297	-33.10671	-10.88072
1194	9.942	867.53796	117.09879	1496.74951	-271.24933	99.03395	1231.54431	-950.98218	58.68946	1264.99963	158.31363	246.64374	-2.29773	185.16130	-66.92903	88.48225	-888.83521	222.93526	44.62634	-946.42542	-33.57336	-11.10425
1195	9.950	869.47754	116.24648	1495.10144	-273.78540	98.24324	1232.86841	-952.71582	59.32531	1265.47021	134.39961	246.00531	-2.21668	214.86388	-63.26902	85.97256	-858.77039	215.91223	47.55367	-970.52234	-34.07054	-11.17440
1196	9.958	871.41345	115.40569	1493.87195	-275.67572	97.71288	1234.99280	-954.12317	59.81791	1266.60901	110.24667	245.35097	-2.17287	244.57658	-58.66741	83.29147	-828.66138	208.82407	49.90054	-994.68762	-34.61412	-11.03497
1197	9.967	873.35089	114.57506	1493.02527	-276.91248	97.37548	1237.85828	-955.24719	60.20632	1268.41907	85.83876	244.69382	-2.21431	274.10028	-53.16630	80.48991	-798.16589	201.94800	51.66467	-1018.93445	-35.25670	-10.74103
1198	9.975	875.29956	113.75306	1492.49487	-277.57559	97.14777	1241.35693	-956.24359	60.51854	1270.85327	61.21220	244.07336	-2.26231	303.26239	-46.86908	77.61513	-767.52130	195.37503	52.87330	-1043.33459	-36.02496	-10.45175
1199	9.983	877.26581	112.93736	1492.19128	-277.81192	96.96552	1245.32666	-957.26636	60.77628	1273.78027	36.41453	243.52136	-2.23382	332.03937	-39.95645	74.67181	-737.13141	189.12857	53.63982	-1067.94458	-36.90356	-10.30742
1200	9.992	879.24542	112.12447	1492.00781	-277.81946	96.79606	1249.55066	-958.35638	61.00504	1276.98083	11.51423	243.01791	-2.13682	360.57465	-32.70503	71.67426	-707.06934	183.13690	54.17636	-1092.71362	-37.85786	-10.30402
