# Supplementary material for: Novel Methods for Surface EMG Analysis and Exploration Based on Multi-Modal Gaussian Mixture Models
Source: PLoS One. 2016 Jun 30;11(6):e0157239. doi: 10.1371/journal.pone.0157239 (PMC4928879; doi:10.1371/journal.pone.0157239)
Supplement: S1 File — (ZIP) [file pone.0157239.s001.zip › Haf_horses_trot_data/Haf_h03_t1_emg.anc]

File_Type:	Analog R/C ASCII	Generation#:	2
Board_Type:	NI USB-6225	Polarity:	Bipolar
Trial_Name:	Gorat	Trial#:	1	Duration(Sec.):	9.999166	#Channels:	64
BitDepth:	16	PreciseRate:	1200.000000
Name	LDL	acc1x	acc1y	acc1z	GM1L	acc2x	acc2y	acc2z	GM2L	acc3x	acc3y	acc3z	GM3L	acc4x	acc4y	acc4z	LDR	acc5x	acc5y	acc5z	GM1R	acc6x	acc6y	acc6z	GM2R	acc7x	acc7y	acc7z	GM3R	acc8x	acc8y	acc8z	BLDL	acc9x	acc9y	acc9z	BGM1L	acc10x	acc10y	acc10z	BGM2L	acc11x	acc11y	acc11z	BGM3L	acc12x	acc12y	acc12z	BLDR
Rate	1200	1200	1200	1200	1200	1200	1200	1200	1200	1200	1200	1200	1200	1200	1200	1200	1200	1200	1200	1200	1200	1200	1200	1200	1200	1200	1200	1200	1200	1200	1200	1200	1200	1200	1200	1200	1200	1200	1200	1200	1200	1200	1200	1200	1200	1200	1200	1200	1200
Range	5000	5000	5000	5000	5000	5000	5000	5000	5000	5000	5000	5000	5000	5000	5000	5000	5000	5000	5000	5000	5000	5000	5000	5000	5000	5000	5000	5000	5000	5000	5000	5000	5000	5000	5000	5000	5000	5000	5000	5000	5000	5000	5000	5000	5000	5000	5000	5000	5000
0.000000	-24	44	92	-53	-103	-31	18	-10	-15	8	-67	-58	-96	-12	-25	-61	-100	36	-82	-29	-101	-22	-97	-67	-62	1	-99	-9	-70	-66	-146	-75	-47	-576	10259	210	-3	-2395	4306	3933	-6	-1815	5396	-3462	-105	-4213	5825	-11824	77
0.000833	-26	42	87	-59	-110	-36	16	-14	-17	4	-74	-62	-95	-4	-29	-59	-98	29	-87	-33	-105	-24	-101	-74	-68	-6	-100	-12	-72	-68	-147	-76	-63	-105	10531	-110	-7	-2922	4360	4092	10	-1888	5490	-2848	-101	-4333	5903	-11539	78
0.001667	-34	41	87	-57	-110	-35	15	-18	-19	4	-74	-77	-100	-16	-33	-61	-103	30	-88	-32	-107	-26	-102	-68	-65	-1	-102	-14	-75	-69	-146	-77	-62	346	10781	-414	-5	-3479	4435	4219	-5	-1964	5551	-2222	-98	-4469	5988	-11192	80
0.002500	-24	40	89	-59	-112	-34	15	-13	-17	3	-70	-64	-99	-15	-30	-58	-101	32	-85	-34	-104	-25	-100	-70	-67	-3	-102	-13	-73	-68	-149	-76	-66	787	10998	-684	0	-4062	4522	4299	-4	-2060	5566	-1608	-102	-4622	6073	-10790	79
0.003333	-26	38	88	-58	-104	-33	16	-14	-17	7	-72	-64	-98	-16	-29	-56	-101	41	-87	-31	-104	-22	-98	-68	-65	0	-99	-12	-76	-67	-147	-75	-93	1214	11193	-944	-1	-4663	4621	4334	-27	-2169	5554	-1002	-118	-4799	6158	-10335	78
0.004167	-28	43	86	-57	-111	-35	12	-14	-19	4	-72	-64	-98	-16	-29	-58	-101	34	-84	-31	-108	-23	-105	-68	-62	-1	-99	-11	-77	-72	-144	-70	-73	1625	11344	-1112	-9	-5275	4739	4325	-59	-2306	5507	-427	-130	-4986	6238	-9832	95
0.005000	-24	30	87	-60	-112	-55	17	-12	-16	6	-70	-59	-98	-15	-29	-57	-98	36	-84	-31	-107	-24	-99	-66	-62	-19	-99	-11	-72	-68	-146	-69	-50	2021	11452	-1256	-5	-5883	4857	4267	-47	-2486	5434	119	-145	-5206	6312	-9289	107
0.005833	-26	41	89	-57	-107	-33	16	-11	-21	3	-70	-62	-97	-13	-30	-57	-101	17	-83	-30	-105	-19	-98	-67	-67	0	-98	-11	-76	-68	-148	-74	-44	2400	11512	-1338	-4	-6504	4980	4159	-30	-2695	5342	610	-161	-5440	6367	-8712	116
0.006667	-26	50	86	-59	-112	-38	8	-39	-16	4	-74	-64	-98	-18	-31	-59	-103	32	-85	-34	-109	-26	-103	-72	-66	-5	-108	-15	-76	-69	-149	-76	-26	2763	11522	-1408	-4	-7122	5104	3992	-32	-2986	5231	1041	-147	-5690	6413	-8111	113
0.007500	-25	41	86	-59	-114	-36	9	-18	-19	2	-72	-64	-99	-18	-32	-63	-99	33	-91	-31	-105	-22	-103	-72	-65	-1	-97	-12	-74	-73	-149	-74	-48	3113	11487	-1410	9	-7708	5230	3787	-72	-3310	5118	1407	-161	-5947	6444	-7492	110
0.008333	-27	41	87	-60	-113	-38	13	-5	-21	3	-73	-65	-117	-19	-31	-60	-100	34	-86	-33	-107	-22	-101	-70	-67	-3	-98	-15	-75	-72	-151	-70	-49	3446	11386	-1383	-19	-8274	5347	3522	-70	-3697	4996	1692	-171	-6216	6448	-6867	126
0.009167	-30	41	85	-57	-115	-34	11	-15	-19	5	-74	-70	-100	-15	-32	-62	-105	32	-92	-32	-100	-25	-101	-67	-65	-1	-100	-15	-78	-70	-149	-76	-24	3752	11254	-1321	0	-8806	5449	3206	-42	-4143	4884	1896	-169	-6498	6432	-6251	140
0.010000	-26	36	80	-61	-112	-35	10	-18	-25	0	-76	-65	-97	-16	-32	-60	-102	33	-85	-34	-107	-23	-100	-65	-67	-5	-101	-15	-70	-73	-151	-77	-22	4048	11076	-1239	2	-9329	5542	2834	-42	-4644	4778	2015	-167	-6780	6388	-5646	148
0.010833	-23	37	88	-57	-107	-35	13	-16	-17	37	-68	-61	-95	-15	-28	-58	-101	33	-84	-30	-109	-21	-98	-66	-64	0	-99	-10	-73	-68	-146	-70	-25	4315	10854	-1142	-3	-9797	5616	2412	-24	-5199	4686	2047	-179	-7065	6314	-5064	147
0.011667	-24	35	91	-55	-105	-31	15	-11	-17	7	-82	-62	-96	-14	-28	-57	-97	37	-83	-29	-104	-19	-96	-64	-64	1	-99	-12	-75	-52	-147	-69	-18	4551	10591	-1043	-3	-10236	5667	1932	2	-5825	4596	1986	-188	-7358	6212	-4524	156
0.012500	-26	42	90	-58	-112	-33	15	-12	-15	8	-67	-61	-99	-11	-27	-58	-101	37	-81	-32	-112	-21	-96	-65	-63	1	-97	-11	-74	-69	-144	-72	-9	4764	10295	-946	-6	-10633	5688	1403	-13	-6480	4526	1833	-194	-7648	6079	-4031	147
0.013333	-24	41	90	-77	-108	-31	19	-14	-14	22	-68	-61	-97	-13	-27	-57	-99	36	-83	-27	-101	-19	-98	-65	-47	1	-95	-10	-74	-69	-134	-74	-3	4945	9975	-862	0	-10981	5691	828	-6	-7171	4469	1619	-200	-7945	5914	-3584	153
0.014167	-24	41	91	-57	-109	-34	15	-16	-14	5	-69	-63	-95	-15	-31	-63	-99	34	-83	-29	-103	-46	-101	-65	-64	0	-97	-9	-73	-69	-147	-75	-7	5086	9640	-799	-5	-11294	5657	212	11	-7881	4420	1325	-201	-8247	5728	-3193	150
0.015000	-24	41	90	-59	-110	-35	13	-22	-14	5	-70	-63	-97	-17	-32	-63	-103	34	-85	-31	-104	-22	-101	-68	-69	-3	-100	-13	-76	-70	-152	-78	-15	5192	9286	-761	-11	-11569	5605	-431	15	-8608	4379	967	-191	-8559	5512	-2878	142
0.015833	-28	40	86	-62	-112	-38	10	-17	-24	1	-73	-61	-100	-16	-30	-60	-97	33	-85	-31	-108	-22	-100	-66	-68	-4	-97	-11	-75	-70	-147	-74	-14	5268	8941	-744	-3	-11797	5527	-1104	29	-9324	4352	567	-181	-8868	5286	-2604	136
0.016667	-29	40	88	-56	-112	-38	12	-16	-19	5	-72	-64	-99	-17	-31	-61	-100	33	-83	-31	-102	-24	-101	-66	-65	-1	-104	-13	-72	-73	-145	-75	-9	5299	8596	-751	-5	-11981	5412	-1787	11	-10008	4329	129	-167	-9186	5042	-2401	118
0.017500	-23	43	91	-59	-109	-31	15	-14	-16	5	-70	-62	-96	-14	-28	-57	-96	37	-81	-28	-104	-36	-97	-65	-65	0	-98	-12	-73	-67	-144	-74	-12	5308	8254	-788	-6	-12124	5276	-2474	15	-10653	4302	-315	-146	-9507	4792	-2261	129
0.018333	-25	39	88	-73	-105	-30	18	-12	-8	9	-68	-58	-94	-13	-28	-58	-99	36	-81	-28	-102	-18	-95	-66	-61	2	-95	-10	-74	-63	-145	-72	-8	5282	7931	-847	-9	-12227	5115	-3156	26	-11228	4266	-774	-132	-9835	4538	-2185	130
0.019167	-21	42	91	-55	-104	-32	17	-9	-15	10	-67	-65	-95	-7	-27	-57	-95	38	-79	-26	-103	-22	-97	-65	-60	1	-94	-11	-72	-68	-147	-72	8	5235	7624	-926	-9	-12295	4930	-3821	23	-11731	4200	-1229	-117	-10163	4286	-2167	119
0.020000	-23	44	90	-57	-100	-29	18	-10	-16	8	-67	-61	-92	-10	-25	-57	-96	42	-81	-31	-103	-21	-97	-66	-52	0	-95	-10	-72	-67	-145	-73	0	5149	7332	-1018	-4	-12324	4721	-4454	20	-12141	4162	-1655	-110	-10486	4043	-2203	115
0.020833	-28	44	88	-59	-107	-40	16	-15	-18	6	-68	-62	-96	-16	-31	-84	-98	34	-83	-31	-104	-21	-97	-66	-67	1	-99	-14	-76	-70	-147	-77	-50	5054	7061	-1125	-14	-12308	4493	-5061	10	-12449	4081	-2049	-130	-10806	3812	-2289	113
0.021667	-18	38	86	-60	-113	-35	13	-12	-19	5	-73	-62	-98	-16	-29	-59	-100	35	-84	-31	-105	-24	-99	-69	-66	-3	-100	-10	-76	-68	-147	-79	-28	4936	6812	-1228	-23	-12255	4248	-5619	0	-12632	3990	-2402	-120	-11106	3611	-2416	91
0.022500	-26	40	87	-59	-108	-33	15	-15	-18	5	-60	-63	-95	-17	-29	-60	-104	34	-82	-50	-104	-21	-100	-67	-67	0	-98	-13	-75	-67	-145	-80	-26	4823	6579	-1332	-19	-12157	3991	-6125	-19	-12687	3874	-2700	-104	-11385	3439	-2575	85
0.023333	-26	42	86	-86	-112	-35	13	-17	-17	3	-73	-63	-96	-19	-31	-61	-99	33	-83	-34	-105	-26	-103	-77	-70	-4	-125	-16	-76	-73	-150	-81	-35	4701	6361	-1434	-27	-12026	3721	-6567	-32	-12615	3736	-2945	-98	-11637	3293	-2762	89
0.024167	-28	39	84	-63	-111	-35	15	-18	-22	2	-74	-62	-97	-17	-39	-63	-100	51	-85	-32	-104	-23	-100	-70	-65	0	-98	-14	-75	-69	-146	-79	-30	4596	6162	-1530	-23	-11844	3449	-6943	-27	-12407	3586	-3121	-64	-11839	3192	-2967	87
0.025000	-25	41	87	-60	-112	-33	15	-14	-18	1	-72	-64	-95	-17	-29	-58	-101	34	-96	-33	-104	-22	-99	-69	-64	-1	-101	-14	-76	-68	-148	-77	-34	4494	5978	-1623	-23	-11627	3172	-7253	-35	-12067	3416	-3242	-36	-11988	3133	-3181	114
0.025833	-24	41	86	-61	-111	-32	16	-12	-18	23	-70	-61	-97	-15	-27	-57	-100	34	-85	-34	-107	-24	-100	-68	-64	-3	-98	-12	-74	-69	-146	-75	-48	4400	5798	-1718	-22	-11371	2889	-7509	-26	-11603	3237	-3293	-29	-12086	3113	-3400	122
0.026667	-24	43	86	-60	-109	-33	15	-11	-16	8	-74	-62	-98	-18	-30	-58	-102	33	-85	-31	-105	-23	-100	-74	-65	-4	-97	-15	-73	-70	-146	-77	-68	4336	5627	-1820	-14	-11069	2608	-7698	-36	-11019	3050	-3285	10	-12106	3136	-3620	123
0.027500	-26	43	88	-60	-111	-36	11	-15	-17	4	-73	-73	-95	-16	-33	-59	-96	35	-85	-33	-104	-26	-100	-74	-65	-4	-99	-18	-73	-72	-145	-78	-74	4287	5454	-1935	-22	-10736	2325	-7826	-33	-10338	2863	-3224	26	-12044	3209	-3821	123
0.028333	-25	43	87	-60	-111	-33	13	-14	-15	6	-68	-64	-97	-16	-32	-60	-100	32	-85	-34	-103	-23	-99	-73	-67	-1	-100	-17	-75	-72	-149	-80	-65	4266	5279	-2074	-25	-10359	2056	-7893	-21	-9568	2680	-3104	23	-11892	3324	-4010	86
0.029167	-24	39	87	-61	-110	-39	2	-14	-21	3	-72	-67	-99	-13	-31	-59	-104	34	-68	-32	-105	-24	-100	-72	-69	-6	-101	-16	-75	-70	-147	-79	-68	4271	5100	-2248	-24	-9947	1791	-7910	-40	-8723	2510	-2940	22	-11650	3477	-4176	82
0.030000	-28	41	85	-60	-109	-34	11	-15	-21	4	-74	-65	-100	-16	-34	-60	-102	32	-87	-39	-105	-28	-101	-72	-56	-3	-99	-15	-75	-72	-146	-76	-61	4302	4925	-2461	-15	-9515	1543	-7883	-46	-7816	2364	-2722	52	-11304	3670	-4313	93
0.030833	-26	45	89	-60	-107	-32	21	-14	-19	5	-73	-64	-95	-15	-28	-58	-99	34	-84	-32	-102	-19	-98	-68	-62	-3	-99	-16	-74	-69	-144	-72	-62	4363	4741	-2721	-6	-9049	1304	-7814	-33	-6870	2239	-2484	56	-10858	3886	-4415	93
0.031667	-31	41	89	-59	-105	-31	17	-13	-18	8	-73	-64	-94	-14	-29	-59	-98	35	-86	-36	-102	-23	-99	-70	-59	-1	-99	-13	-73	-69	-146	-69	-60	4444	4540	-3058	-3	-8565	1074	-7720	-56	-5916	2142	-2211	67	-10327	4114	-4489	104
0.032500	-25	42	87	-61	-112	-35	9	-15	-21	4	-73	-67	-98	-17	-30	-59	-102	32	-87	-33	-104	-25	-100	-70	-64	0	-99	-16	-76	-72	-147	-76	-52	4547	4333	-3457	-5	-8059	869	-7596	-72	-4973	2080	-1909	76	-9703	4349	-4527	115
0.033333	-26	42	87	-60	-111	-32	12	-12	-17	5	-72	-67	-95	-16	-27	-58	-99	34	-87	-33	-105	-27	-100	-70	-63	-5	-99	-14	-75	-72	-147	-75	-72	4665	4111	-3939	-6	-7543	674	-7462	-88	-4031	2052	-1593	50	-8994	4584	-4538	96
0.034167	-26	44	89	-59	-111	-31	15	-12	-18	6	-92	-65	-97	-17	-31	-90	-97	35	-86	-30	-102	-24	-99	-69	-65	0	-96	-12	-72	-69	-147	-76	-72	4797	3878	-4508	0	-7020	507	-7306	-94	-3146	2088	-1257	33	-8215	4792	-4506	79
0.035000	-26	44	90	-56	-112	-31	13	-11	-16	4	-73	-63	-97	-13	-30	-56	-100	34	-87	-32	-104	-22	-99	-69	-67	0	-99	-12	-72	-69	-146	-77	-70	4935	3632	-5136	4	-6502	356	-7151	-105	-2314	2107	-918	19	-7379	4972	-4450	59
0.035833	-27	43	91	-56	-111	-33	18	-13	-16	6	-69	-62	-95	-13	-28	-62	-98	33	-84	-31	-102	-24	-98	-68	-62	1	-98	-13	-72	-69	-143	-77	-77	5075	3417	-5850	9	-5983	222	-6984	-127	-1543	2192	-574	2	-6504	5110	-4361	46
0.036667	-24	28	89	-56	-108	-29	13	-13	-18	4	-73	-62	-96	-14	-28	-56	-100	37	-86	-32	-105	-24	-97	-66	-62	0	-100	-28	-74	-67	-143	-74	-101	5226	3098	-6642	17	-5469	115	-6820	-138	-855	2299	-230	-14	-5594	5196	-4248	37
0.037500	-21	44	89	-58	-108	-29	13	-10	-14	7	-68	-63	-95	-14	-1	-55	-99	37	-86	-31	-104	-18	-98	-65	-62	4	-96	-11	-76	-67	-145	-72	-124	5366	2802	-7497	35	-5003	27	-6662	-145	-253	2445	113	-30	-4679	5210	-4117	27
0.038333	-21	68	91	-53	-75	-28	17	0	-16	8	-67	-62	-94	-9	-25	-56	-95	40	-82	-28	-100	-17	-97	-65	-60	5	-96	-11	-69	-66	-142	-70	-134	5525	2495	-8399	56	-4486	-32	-6507	-152	252	2602	443	-43	-3769	5154	-3972	9
0.039167	-22	44	93	-56	-109	-28	18	-14	-14	10	-67	-61	-94	-11	-25	-55	-95	38	-83	-34	-101	-19	-96	-66	-63	5	-95	-10	-73	-65	-143	-73	-143	5627	2168	-9332	58	-4029	-77	-6359	-176	664	2775	762	-58	-2875	5017	-3812	4
0.040000	-22	46	91	-57	-109	-28	15	-10	-19	6	-70	-65	-95	-12	-29	-58	-113	36	-85	-39	-102	-21	-94	-69	-63	0	-99	-12	-74	-69	-148	-74	-142	5743	1825	-10277	55	-3596	-99	-6216	-236	980	2936	1051	-85	-2030	4789	-3644	3
0.040833	-26	40	89	-60	-104	-35	6	-15	-21	4	-74	-66	-95	-15	-30	-68	-100	36	-86	-31	-107	-24	-100	-67	-64	0	-101	-11	-75	-66	-145	-77	-159	5847	1466	-11220	58	-3238	-95	-6076	-338	1209	3089	1333	-126	-1231	4494	-3480	12
0.041667	-26	41	87	-59	-110	-40	10	-14	-17	4	-74	-65	-99	-18	-31	-63	-101	30	-86	-28	-108	-24	-101	-72	-67	0	-103	-16	-74	-76	-147	-76	-186	5937	1091	-12134	67	-2803	-64	-5937	-403	1348	3239	1582	-166	-498	4111	-3316	13
0.042500	-30	41	87	-57	-109	-33	11	-17	-18	8	-69	-63	-99	-14	-33	-60	-100	36	-85	-31	-105	-22	-101	-68	-66	0	-99	-13	-75	-69	-147	-74	-195	6020	704	-13005	75	-2450	-15	-5792	-475	1418	3356	1803	-223	153	3655	-3146	-8
0.043333	-26	45	88	-57	-119	-32	11	-16	-21	5	-70	-62	-98	-15	-30	-57	-101	35	-85	-32	-107	-19	-100	-79	-68	1	-101	-12	-76	-68	-146	-74	-206	6097	300	-13817	72	-2116	52	-5649	-607	1420	3436	1983	-296	730	3130	-2992	-3
0.044167	-24	40	89	-57	-108	-31	15	-12	-21	2	-69	-62	-104	-12	-28	-57	-103	37	-83	-30	-103	-19	-97	-67	-66	0	-98	-9	-72	-67	-144	-74	-191	6171	-107	-14553	75	-1813	138	-5496	-738	1374	3467	2123	-346	1222	2542	-2850	20
0.045000	-26	42	89	-59	-102	-33	16	-10	-15	7	-68	-61	-94	-13	-26	-57	-99	35	-84	-30	-104	-16	-96	-66	-61	-17	-96	-10	-70	-66	-144	-72	-174	6240	-525	-15210	78	-1533	243	-5355	-872	1292	3447	2237	-405	1627	1907	-2731	7
0.045833	-25	42	91	-57	-107	-31	17	-10	-22	9	-72	-62	-94	-9	-26	-57	-97	39	-83	-30	-101	-16	-96	-64	-63	0	-100	-15	-70	-67	-143	-70	-178	6305	-945	-15770	80	-1273	355	-5201	-986	1177	3366	2274	-466	1942	1240	-2636	-10
0.046667	-27	43	90	-58	-109	-33	16	-11	-17	9	-69	-60	-98	-12	-26	-55	-97	38	-84	-38	-104	-18	-111	-68	-63	1	-98	-18	-67	-68	-144	-73	-194	6378	-1361	-16249	72	-1033	476	-5041	-1066	1055	3215	2273	-497	2176	542	-2571	10
0.047500	-26	41	88	-58	-109	-34	13	-12	-14	-1	-70	-64	-97	-17	-29	-57	-98	37	-85	-31	-108	-19	-96	-66	-65	-1	-98	-15	-74	-70	-146	-73	-183	6455	-1781	-16646	62	-800	604	-4887	-1125	934	2993	2215	-511	2336	-170	-2539	20
0.048333	-28	38	88	-61	-109	-43	13	-13	-21	-3	-74	-65	-98	-17	-29	-61	-103	35	-88	-34	-107	-21	-102	-69	-66	-3	-101	-15	-78	-73	-147	-77	-234	6540	-2184	-16962	53	-584	726	-4711	-1183	830	2697	2099	-518	2429	-883	-2548	13
0.049167	-31	40	84	-62	-113	-41	9	-30	-22	2	-83	-66	-101	-23	-32	-34	-101	33	-88	-32	-108	-24	-102	-73	-66	-3	-99	-16	-73	-74	-150	-74	-260	6641	-2570	-17209	40	-375	846	-4536	-1212	755	2336	1929	-517	2462	-1583	-2599	18
0.050000	-29	40	88	-61	-111	-40	11	-19	-19	2	-74	-66	-96	-22	-31	-64	-102	32	-85	-35	-103	-22	-103	-81	-66	-5	-102	-19	-75	-73	-149	-75	-199	6756	-2935	-17405	30	-159	960	-4367	-1181	714	1899	1713	-501	2451	-2266	-2698	26
0.050833	-27	40	87	-59	-109	-31	15	-11	-14	5	-69	-69	-94	-15	-27	-58	-100	35	-87	-31	-102	-21	-98	-68	-63	-1	-99	-13	-70	-69	-145	-66	-189	6882	-3269	-17557	29	56	1061	-4253	-1097	719	1401	1417	-449	2401	-2926	-2852	30
0.051667	-23	30	91	-56	-105	-34	16	-15	-15	6	-70	-62	-93	-17	-27	-57	-94	35	-83	-29	-98	-22	-98	-68	-63	0	-98	-12	-70	-68	-149	-74	-230	7025	-3572	-17699	-3	273	1134	-4045	-1000	765	834	1072	-403	2315	-3565	-3066	26
0.052500	-26	39	87	-59	-109	-31	13	-13	-19	9	-86	-64	-98	-18	-27	-58	-102	35	-87	-32	-107	-23	-99	-70	-66	0	-98	-14	-73	-72	-146	-74	-206	7175	-3852	-17843	-19	472	1184	-3922	-899	856	229	671	-351	2209	-4179	-3351	39
0.053333	-26	41	89	-60	-109	-43	15	-12	-17	6	-73	-64	-99	-13	-26	-59	-100	35	-84	-32	-104	-22	-100	-72	-65	-3	-98	-18	-74	-72	-147	-74	-185	7342	-4086	-17998	-9	707	1193	-3824	-781	991	-427	209	-302	2086	-4775	-3704	50
0.054167	-28	39	89	-59	-104	-32	16	-14	-16	9	-72	-62	-95	-16	-32	-59	-98	35	-86	-32	-101	-26	-99	-70	-61	-1	-99	-16	-72	-70	-148	-76	-165	7518	-4284	-18189	-18	928	1171	-3768	-665	1166	-1121	-306	-247	1953	-5352	-4134	45
0.055000	-23	39	89	-60	-109	-35	13	-13	-15	7	-72	-63	-97	-19	-30	-59	-98	36	-95	-32	-103	-24	-101	-69	-62	-3	-99	-13	-75	-75	-148	-77	-147	7705	-4445	-18426	-25	1153	1104	-3755	-551	1372	-1855	-885	-198	1811	-5920	-4642	34
0.055833	-25	41	84	-61	-110	-34	20	-17	-17	8	-72	-36	-93	-17	-26	-58	-98	34	-86	-30	-109	-26	-103	-70	-55	-4	-100	-13	-74	-72	-143	-77	-120	7892	-4566	-18721	-33	1373	986	-3806	-439	1602	-2604	-1514	-162	1664	-6478	-5224	29
0.056667	-42	42	88	-61	-110	-33	12	-17	-18	5	-75	-63	-100	-19	-32	-63	-101	32	-90	-31	-103	-29	-107	-72	-66	2	-100	-15	-75	-77	-152	-79	-74	8080	-4649	-19061	-49	1589	822	-3913	-324	1838	-3369	-2196	-126	1510	-7049	-5882	30
0.057500	-29	40	87	-60	-114	-35	10	-18	-18	38	-73	-65	-97	-17	-28	-62	-98	33	-87	-33	-104	-23	-103	-70	-64	-1	-100	-13	-73	-73	-146	-74	-27	8270	-4696	-19473	-45	1799	603	-4090	-234	2074	-4146	-2920	-92	1347	-7623	-6606	23
0.058333	-26	43	88	-60	-104	-31	18	1	-18	6	-72	-63	-94	-14	-27	-61	-100	34	-86	-29	-104	-22	-98	-69	-63	0	-99	-10	-74	-72	-147	-77	11	8449	-4711	-19940	-47	1997	319	-4339	-149	2298	-4921	-3696	-60	1173	-8232	-7407	6
0.059167	-24	45	90	-58	-110	-30	22	-13	-17	8	-72	-62	-97	-15	-26	-61	-96	35	-84	-29	-100	-23	-98	-68	-63	0	-98	-10	-70	-67	-143	-78	50	8624	-4691	-20466	-56	2169	-23	-4665	-69	2492	-5705	-4519	-31	975	-8871	-8265	-7
0.060000	-24	43	90	-59	-107	-30	16	-13	-15	9	-70	-62	-95	-21	-25	-57	-96	37	-86	-28	-102	-21	-97	-61	-63	0	-100	-9	-72	-69	-147	-73	90	8784	-4649	-21035	-55	2317	-437	-5074	7	2637	-6492	-5390	-5	747	-9558	-9179	-22
0.060833	-27	41	87	-60	-118	-34	15	-15	-22	4	-75	-63	-97	-15	-28	-61	-99	34	-85	-32	-105	-23	-100	-68	-65	-1	-102	-14	-73	-73	-146	-76	141	8931	-4585	-21632	-63	2427	-927	-5551	74	2727	-7292	-6301	15	484	-10297	-10131	21
0.061667	-30	41	86	-60	-109	-33	15	-15	-18	5	-75	-65	-96	-16	-31	-51	-100	32	-87	-33	-107	-23	-101	-67	-64	-1	-100	-13	-72	-72	-147	-78	180	9061	-4501	-22258	-73	2513	-1485	-6099	141	2754	-8083	-7238	47	185	-11079	-11101	80
0.062500	-24	39	88	-57	-113	-36	12	-15	-22	6	-72	-36	-92	-17	-27	-59	-100	33	-85	-32	-102	-22	-99	-68	-65	0	-102	-13	-73	-69	-150	-77	196	9171	-4398	-22881	-74	2557	-2125	-6712	220	2693	-8891	-8205	75	-160	-11926	-12082	88
0.063333	-25	42	88	-60	-108	-33	12	-16	-18	9	-70	-63	-96	-14	-30	-58	-98	38	-86	-49	-102	-23	-99	-64	-63	-1	-98	-11	-75	-73	-147	-72	184	9281	-4282	-23510	-85	2553	-2841	-7383	268	2561	-9711	-9192	102	-551	-12828	-13073	80
0.064167	-22	44	89	-58	-109	-36	17	-14	-16	8	-76	-61	-95	-16	-30	-56	-93	38	-85	-31	-103	-21	-97	-65	-62	1	-96	-10	-72	-70	-144	-75	157	9368	-4159	-24117	-90	2510	-3631	-8096	301	2333	-10564	-10189	123	-997	-13790	-14048	66
0.065000	-26	43	88	-57	-109	-32	16	-16	-16	5	-70	-60	-94	-13	-27	-58	-98	35	-87	-27	-103	-22	-100	-68	-50	-3	-101	-12	-73	-73	-146	-75	197	9441	-4032	-24670	-103	2398	-4502	-8844	346	2006	-11449	-11185	147	-1493	-14802	-14990	47
0.065833	-26	39	87	-34	-112	-34	13	-16	-19	5	-69	-65	-98	-14	-27	-56	-101	36	-86	-30	-103	-21	-97	-68	-65	1	-100	-9	-74	-69	-145	-74	251	9506	-3888	-25173	-111	2242	-5447	-9614	373	1594	-12370	-12161	170	-2015	-15845	-15884	37
0.066667	-26	42	90	-59	-109	-31	16	-14	-21	5	-72	-63	-94	-12	-25	-57	-102	39	-83	-30	-115	-22	-99	-66	-67	15	-102	-13	-76	-68	-146	-74	259	9567	-3733	-25623	-111	2021	-6465	-10391	395	1092	-13333	-13105	174	-2574	-16914	-16721	22
0.067500	-26	40	89	-60	-109	-32	13	-14	-19	5	-69	-64	-96	-16	-26	-58	-53	36	-86	-33	-104	-22	-99	-64	-63	2	-100	-10	-74	-68	-148	-74	247	9630	-3572	-26003	-109	1742	-7546	-11160	429	512	-14346	-13987	175	-3149	-17993	-17486	-1
0.068333	-30	43	90	-59	-112	-29	16	-15	-18	4	-72	-63	-97	-13	-26	-56	-97	38	-83	-33	-104	-22	-99	-64	-65	0	-101	-13	-64	-69	-147	-74	237	9693	-3392	-26306	-108	1403	-8681	-11911	441	-142	-15408	-14805	171	-3728	-19072	-18172	-49
0.069167	-25	42	86	-60	-109	-33	16	-15	-16	3	-72	-64	-96	-15	-27	-50	-99	32	-84	-34	-104	-25	-99	-67	-68	-3	-101	-5	-75	-73	-147	-75	219	9760	-3199	-26531	-120	1003	-9862	-12636	447	-851	-16512	-15539	163	-4303	-20132	-18775	-96
0.070000	-26	39	88	-59	-111	-32	13	-14	-18	8	-70	-66	-99	-17	-30	-55	-103	35	-87	-32	-107	-30	-98	-66	-66	0	-102	-11	-78	-69	-148	-76	210	9835	-2988	-26683	-124	545	-11068	-13309	471	-1611	-17664	-16176	147	-4850	-21144	-19286	-154
0.070833	-27	45	91	-59	-111	-31	13	-12	-14	7	-70	-65	-96	-10	-25	-55	-98	39	-82	-29	-100	-19	-97	-64	-63	2	-100	-8	-69	-66	-150	-73	181	9911	-2759	-26769	-115	22	-12298	-13949	486	-2409	-18850	-16703	142	-5352	-22088	-19693	-221
0.071667	-23	42	91	-57	-108	-27	18	-9	-19	9	-66	-60	-93	-10	-23	-55	-95	38	-79	-28	-101	-17	-96	-65	-60	2	-98	-9	-67	-62	-145	-76	144	9988	-2508	-26794	-107	-572	-13518	-14534	501	-3234	-20053	-17120	129	-5809	-22962	-20007	-266
0.072500	-24	45	91	-57	-104	-31	15	-13	-15	-9	-72	-63	-92	2	-24	-53	-97	37	-83	-29	-103	-18	-97	-65	-63	1	-100	-11	-73	-66	-143	-80	123	10057	-2236	-26771	-107	-1222	-14723	-15074	497	-4073	-21254	-17436	98	-6198	-23734	-20228	-297
0.073333	-24	43	89	-56	-111	-32	12	-14	-17	8	-72	-64	-96	-13	-27	-56	-100	35	-86	-32	-107	-21	-103	-66	-65	-4	-103	-13	-75	-69	-145	-78	91	10105	-1946	-26737	-96	-1965	-15887	-15566	499	-4910	-22425	-17641	72	-6524	-24400	-20361	-334
0.074167	-28	38	82	-60	-111	-32	12	-15	-28	5	-72	-66	-94	-13	-32	-58	-101	37	-82	-30	-104	-18	-94	-66	-65	2	-99	-12	-70	-68	-144	-76	58	10131	-1629	-26670	-88	-2770	-16992	-16010	509	-5732	-23548	-17746	54	-6779	-24941	-20398	-358
0.075000	-26	38	89	-60	-107	-31	15	-14	-15	6	-72	-65	-93	-13	-27	-57	-113	34	-85	-30	-115	-22	-98	-63	-64	0	-101	-12	-72	-68	-146	-75	25	10114	-1300	-26616	-91	-3653	-18010	-16424	519	-6552	-24604	-17770	32	-6960	-25348	-20362	-388
0.075833	-26	41	89	-56	-107	-31	22	-11	-19	10	-70	-66	-97	-12	-28	-56	-99	36	-83	-28	-105	-17	-99	-63	-63	0	-99	-13	-75	-70	-146	-76	2	10046	-965	-26560	-76	-4610	-18936	-16817	521	-7355	-25548	-17730	4	-7086	-25622	-20247	-391
0.076667	-26	41	88	-58	-110	-32	13	-16	-18	7	-69	-64	-96	-12	-30	-55	-96	35	-78	-29	-105	-19	-101	-66	-64	3	-98	-11	-72	-69	-143	-74	-36	9915	-634	-26582	-64	-5657	-19738	-17198	521	-8139	-26356	-17641	-9	-7160	-25746	-20063	-383
0.077500	-25	43	88	-57	-109	-31	19	-14	-18	7	-67	-63	-95	-12	-26	-58	-98	25	-80	-31	-101	-19	-96	-66	-63	2	-98	-12	-70	-66	-147	-77	-85	9712	-328	-26635	-68	-6779	-20407	-17577	521	-8912	-27004	-17533	-22	-7216	-25738	-19822	-398
0.078333	-23	45	90	-56	-105	-30	15	-13	-14	9	-66	-62	-93	-11	-23	-55	-95	55	-78	-28	-102	-15	-99	-67	-63	-6	-108	-10	-69	-65	-145	-72	-112	9425	-75	-26743	-61	-7987	-20927	-17978	503	-9680	-27466	-17419	-32	-7283	-25598	-19523	-374
0.079167	-25	44	88	-56	-116	-30	18	-11	-15	7	-72	-61	-91	-11	-24	-58	-95	36	-81	-27	-101	-17	-95	-65	-63	4	-95	-10	-69	-65	-144	-73	-134	9059	99	-26919	-60	-9278	-21284	-18410	484	-10463	-27718	-17320	-47	-7396	-25332	-19178	-311
0.080000	-21	46	89	-52	-104	-28	18	-9	-15	7	-70	-59	-90	-9	-23	-53	-96	36	-82	-26	-99	-16	-95	-70	-62	1	-100	-12	-70	-66	-144	-72	-164	8610	165	-27166	-59	-10654	-21481	-18893	454	-11285	-27741	-17262	-65	-7599	-24962	-18785	-308
0.080833	-26	43	81	-58	-110	-28	13	-11	-19	0	-72	-62	-96	-11	-28	-55	-99	36	-83	-32	-107	-22	-98	-69	-64	0	-99	-12	-73	-69	-149	-73	-185	8083	90	-27470	-59	-12117	-21502	-19444	428	-12154	-27525	-17249	-78	-7924	-24499	-18353	-304
0.081667	-25	44	85	-59	-114	-36	11	-16	-23	1	-75	-67	-102	-12	-30	-60	-103	32	-85	-35	-111	-25	-101	-72	-75	-3	-103	-21	-77	-73	-149	-75	-197	7497	-167	-27837	-56	-13658	-21347	-20064	399	-13091	-27063	-17299	-90	-8411	-23957	-17893	-293
0.082500	-30	38	80	-64	-114	-39	6	-26	-21	2	-76	-66	-98	-15	-31	-60	-101	32	-85	-31	-108	-24	-102	-70	-68	-3	-99	-14	-75	-70	-148	-76	-208	6860	-629	-28240	-51	-15268	-21017	-20762	357	-14107	-26342	-17409	-110	-9084	-23353	-17371	-267
0.083333	-29	42	87	-60	-109	-33	11	-16	-18	3	-70	-62	-96	-13	-30	-58	-101	29	-86	-31	-104	-27	-102	-70	-63	-3	-97	-13	-63	-73	-150	-76	-221	6186	-1326	-28695	-48	-16923	-20520	-21536	315	-15219	-25385	-17588	-128	-9974	-22703	-16827	-225
0.084167	-26	44	93	-57	-112	-35	13	-15	-16	4	-67	-65	-96	-12	-27	-56	-101	35	-83	-32	-103	-22	-99	-69	-66	-1	-99	-14	-72	-67	-181	-74	-232	5504	-2281	-29160	-31	-18620	-19866	-22390	283	-16430	-24205	-17838	-128	-11103	-22020	-16257	-197
0.085000	-23	40	89	-57	-110	-32	16	-13	-21	3	-70	-63	-97	-14	-28	-57	-102	36	-83	-32	-105	-19	-98	-68	-63	0	-100	-12	-73	-66	-148	-74	-236	4835	-3491	-29616	-23	-20339	-19065	-23310	229	-17740	-22807	-18154	-139	-12457	-21329	-15683	-156
0.085833	-22	44	92	-55	-102	-31	11	-15	-17	9	-69	-63	-94	-13	-27	-56	-97	37	-83	-32	-102	-26	-97	-67	-63	-1	-100	-12	-69	-70	-146	-69	-242	4218	-4958	-30059	-24	-22059	-18115	-24287	161	-19149	-21234	-18533	-154	-14021	-20629	-15106	-95
0.086667	-27	41	90	-58	-105	-33	15	-12	-12	5	-72	-64	-96	-13	-48	-56	-98	33	-85	-31	-99	-19	-97	-65	-62	0	-99	-13	-74	-67	-147	-72	-259	3658	-6677	-30455	-17	-23768	-17041	-25294	102	-20626	-19510	-18964	-167	-15760	-19937	-14549	-65
0.087500	-25	40	120	-56	-109	-33	13	-13	-18	0	-73	-63	-113	-15	-26	-58	-99	33	-85	-31	-102	-22	-99	-70	-63	0	-101	-15	-75	-69	-148	-73	-280	3201	-8627	-30795	-8	-25426	-15857	-26317	40	-22142	-17675	-19421	-174	-17641	-19252	-14026	-48
0.088333	-28	41	87	-57	-109	-33	12	-16	-18	3	-69	-65	-95	-16	-29	-57	-99	34	-85	-34	-108	-23	-86	-70	-64	0	-99	-27	-72	-68	-145	-74	-286	2857	-10784	-31061	4	-27003	-14567	-27325	-19	-23667	-15760	-19920	-194	-19601	-18575	-13559	-27
0.089167	-28	39	88	-58	-118	-36	12	-17	-21	1	-73	-69	-100	-6	-29	-61	-100	30	-87	-34	-107	-25	-100	-73	-63	-4	-102	-15	-77	-73	-151	-76	-294	2657	-13093	-31219	12	-28467	-13201	-28287	-51	-25163	-13810	-20443	-204	-21603	-17910	-13154	4
0.090000	-29	39	84	-60	-112	-34	7	-16	-9	1	-76	-66	-103	-21	-32	-61	-101	30	-94	-39	-112	-29	-105	-73	-70	-5	-104	-15	-78	-79	-152	-78	-301	2606	-15501	-31320	-14	-29788	-11760	-29175	-148	-26591	-11847	-20983	-214	-23541	-17248	-12849	45
0.090833	-29	40	91	-62	-112	-35	10	-42	-19	1	-74	-68	-99	-18	-30	-58	-99	33	-85	-33	-103	-22	-98	-67	-64	0	-101	-19	-73	-72	-148	-74	-298	2716	-17959	-31292	9	-30934	-10255	-29963	-156	-27890	-9922	-21525	-218	-25352	-16582	-12641	73
0.091667	-21	42	90	-56	-109	-33	13	-13	-13	5	-70	-64	-97	-15	-27	-53	-97	35	-84	-32	-104	-24	-99	-68	-64	0	-98	-11	-73	-72	-144	-72	-299	2986	-20416	-31166	5	-31880	-8722	-30643	-196	-29005	-8078	-22089	-227	-26982	-15912	-12556	99
0.092500	-21	55	89	-57	-105	-34	11	-12	-16	0	-72	-64	-93	-19	-30	-58	-99	34	-85	-28	-101	-23	-98	-67	-63	0	-98	-9	-75	-73	-171	-76	-296	3401	-22832	-30940	28	-32349	-7170	-31189	-222	-29906	-6351	-22625	-231	-28360	-15227	-12597	140
0.093333	-24	41	90	-58	-109	-33	13	-11	-23	4	-70	-64	-95	-16	-30	-57	-100	25	-87	-29	-102	-23	-100	-68	-66	-1	-100	-11	-72	-74	-146	-75	-291	3956	-25126	-30626	32	-32568	-5615	-31599	-260	-30548	-4766	-23177	-230	-29446	-14516	-12768	176
0.094167	-26	42	101	-35	-109	-35	16	-12	-17	6	-70	-62	-109	-16	-30	-59	-101	34	-83	-29	-104	-23	-98	-67	-64	7	-97	-12	-74	-70	-146	-75	-284	4628	-27236	-30238	11	-32637	-4080	-31862	-270	-30895	-3343	-23734	-233	-30197	-13775	-13065	205
0.095000	-24	43	91	-58	-109	-33	16	-15	-15	4	-72	-66	-94	-15	-24	-56	-97	34	-87	-29	-101	-24	-98	-68	-65	-3	-101	-12	-72	-69	-145	-74	-285	5383	-29142	-29788	39	-32685	-2588	-31990	-284	-30926	-2105	-24293	-223	-30580	-13001	-13478	202
0.095833	-24	41	89	-59	-105	-27	15	-13	-14	5	-69	-64	-93	-15	-26	-57	-96	34	-86	-33	-105	-23	-102	-68	-50	0	-100	-10	-69	-68	-147	-76	-271	6198	-30786	-29300	39	-32692	-1149	-31989	-301	-30621	-1066	-24849	-215	-30625	-12191	-13992	200
0.096667	-26	43	91	-56	-109	-31	15	-10	-16	7	-70	-65	-96	-21	-27	-58	-99	35	-83	-29	-102	-23	-96	-88	-60	-1	-99	-12	-74	-68	-143	-72	-236	7035	-31892	-28791	42	-32603	220	-31871	-322	-29973	-241	-25417	-218	-30296	-11356	-14579	198
0.097500	-25	43	90	-59	-110	-33	16	-16	-16	6	-72	-62	-95	-16	-26	-58	-99	33	-83	-30	-104	-23	-101	-66	-66	0	-97	-10	-69	-68	-145	-74	-225	7874	-32367	-28279	53	-32078	1496	-31660	-339	-28990	378	-25981	-208	-29615	-10499	-15225	179
0.098333	-26	43	89	-83	-109	-33	15	-15	-19	7	-70	-63	-97	-15	-29	-60	-102	35	-83	-32	-104	-19	-94	-66	-64	0	-97	-12	-73	-70	-148	-75	-225	8674	-32556	-27797	58	-31222	2621	-31373	-346	-27706	786	-26543	-193	-28617	-9644	-15907	147
0.099167	-24	41	85	-58	-111	-33	13	-16	-19	5	-72	-65	-99	-15	-27	-57	-98	34	-83	-30	-103	-21	-99	-68	-61	0	-87	-10	-73	-69	-145	-72	-215	9415	-32669	-27356	61	-30103	3622	-31039	-351	-26139	1001	-27089	-185	-27324	-8800	-16580	119
0.100000	-24	42	90	-57	-105	-30	16	-11	-22	6	-72	-61	-93	-15	-36	-58	-98	32	-83	-27	-102	-21	-98	-67	-64	0	-98	-12	-73	-69	-147	-76	-206	10070	-32693	-26975	52	-28777	4457	-30683	-360	-24329	1024	-27616	-180	-25795	-8016	-17230	94
0.100833	-23	41	88	-62	-110	-31	12	-32	-19	4	-74	-64	-94	-17	-27	-58	-102	32	-83	-30	-104	-23	-101	-68	-66	9	-101	-12	-62	-73	-147	-76	-179	10629	-32708	-26667	51	-27274	5113	-30335	-366	-22351	878	-28101	-183	-24083	-7313	-17817	61
0.101667	-29	38	82	-63	-112	-36	11	-17	-18	5	-77	-68	-98	-10	-28	-58	-102	32	-86	-34	-104	-22	-109	-65	-67	-1	-100	-12	-79	-73	-148	-75	-159	11075	-32717	-26441	47	-25630	5572	-30026	-361	-20270	587	-28531	-172	-22240	-6719	-18315	34
0.102500	-27	44	92	-60	-109	-33	12	-18	-18	4	-74	-64	-95	-18	-27	-57	-101	34	-83	-33	-103	-22	-103	-67	-65	-1	-104	-14	-75	-70	-148	-73	-144	11415	-32667	-26286	40	-23854	5834	-29766	-369	-18158	172	-28891	-167	-20324	-6275	-18699	6
0.103333	-26	41	84	-64	-109	-33	12	-14	-16	8	-69	-65	-95	-19	-27	-41	-101	33	-84	-36	-107	-31	-101	-67	-65	0	-99	-10	-75	-70	-149	-75	-130	11653	-32104	-26243	34	-22010	5882	-29581	-361	-16067	-350	-29160	-166	-18377	-5997	-18961	-11
0.104167	-26	42	89	-59	-108	-31	15	-10	-16	6	-72	-66	-96	-15	-27	-55	-97	36	-84	-32	-103	-21	-97	-65	-63	1	-102	-8	-76	-72	-149	-73	-117	11796	-31054	-26268	32	-20128	5722	-29495	-342	-14061	-952	-29326	-166	-16438	-5908	-19089	-26
0.105000	-24	43	86	-60	-110	-33	12	-14	-15	7	-74	-64	-92	-14	-46	-38	-100	33	-80	-32	-98	-22	-98	-69	-60	1	-99	-11	-70	-68	-149	-72	-109	11868	-29681	-26361	27	-18237	5357	-29504	-316	-12193	-1619	-29374	-162	-14565	-6029	-19071	-32
0.105833	0	42	90	-58	-105	-32	16	-11	-14	6	-72	-65	-99	-17	-28	-60	-100	34	-86	-33	-103	-21	-99	-67	-66	-1	-107	-12	-70	-72	-143	-76	-95	11879	-28064	-26513	32	-16356	4814	-29613	-314	-10512	-2339	-29297	-156	-12797	-6360	-18919	-45
0.106667	-26	40	85	-61	-110	-31	10	-17	-17	0	-76	-65	-96	-14	-30	-58	-109	32	-86	-35	-105	-24	-102	-69	-68	-3	-103	-13	-75	-72	-150	-79	-82	11859	-26252	-26709	22	-14510	4093	-29827	-294	-9063	-3088	-29076	-144	-11167	-6898	-18635	-56
0.107500	-31	38	85	-62	-114	-34	9	-19	-23	4	-74	-61	-99	-19	-33	-61	-107	32	-85	-31	-104	-23	-101	-67	-64	0	-100	-12	-76	-44	-148	-79	-79	11843	-24258	-26922	25	-12713	3256	-30117	-265	-7855	-3828	-28720	-145	-9687	-7610	-18234	-72
0.108333	-28	37	86	-61	-110	-34	9	-17	-21	1	-75	-66	-98	-17	-31	-78	-100	34	-86	-33	-107	-23	-84	-70	-67	-5	-95	-15	-74	-74	-150	-79	-76	11848	-22133	-27159	23	-10993	2291	-30488	-233	-6910	-4578	-28217	-142	-8377	-8493	-17734	-62
0.109167	-31	37	85	-61	-119	-35	9	-18	-21	-1	-74	-66	-97	-17	-33	-60	-103	30	-87	-31	-107	-24	-103	-67	-67	-3	-101	-21	-73	-73	-151	-84	-70	11896	-19913	-27375	18	-9357	1268	-30905	-198	-6207	-5314	-27582	-119	-7240	-9505	-17159	-57
0.110000	-30	39	87	-61	-113	-36	10	-18	-23	2	-76	-67	-100	-17	-33	-60	-103	32	-104	-34	-108	-25	-101	-68	-70	-1	-103	-19	-77	-74	-150	-79	-60	12015	-17629	-27569	21	-7806	224	-31351	-179	-5741	-6036	-26819	-108	-6283	-10603	-16534	-63
0.110833	-23	39	89	-59	-111	-32	9	-14	-17	3	-70	-65	-97	-16	-29	-58	-101	34	-84	-32	-104	-22	-98	-67	-62	-4	-100	-13	-79	-69	-147	-77	-45	12198	-15311	-27725	7	-6348	-811	-31811	-149	-5472	-6726	-25949	-88	-5499	-11739	-15889	-57
0.111667	-24	43	92	-57	-104	-31	11	-15	-15	7	-70	-63	-94	-16	-29	-56	-97	38	-82	-11	-101	-21	-99	-64	-61	2	-99	-11	-72	-70	-146	-73	-22	12456	-13002	-27839	-4	-4974	-1798	-32262	-120	-5382	-7389	-25013	-72	-4888	-12867	-15253	-41
0.112500	-25	43	90	-60	-110	-27	12	-14	-15	15	-70	-64	-97	-14	-28	-57	-96	37	-86	-28	-102	-21	-99	-65	-61	-10	-97	-14	-74	-69	-146	-74	-17	12778	-10729	-27914	-3	-3705	-2705	-32531	-102	-5425	-8016	-24021	-56	-4442	-13948	-14641	-45
0.113333	-26	41	89	-53	-109	-32	13	-13	-19	4	-70	-64	-98	-14	-32	-57	-84	35	-83	-30	-104	-19	-98	-75	-65	0	-98	-13	-74	-70	-148	-77	-19	13152	-8538	-27943	1	-2514	-3493	-32639	-82	-5554	-8596	-23019	-17	-4148	-14942	-14081	-29
0.114167	-5	42	87	-53	-110	-31	12	-15	-17	3	-70	-42	-95	-15	-31	-59	-100	36	-84	-28	-105	-24	-118	-69	-65	2	-96	-13	-76	-68	-145	-76	3	13551	-6471	-27939	-8	-1483	-4144	-32694	-64	-5731	-9132	-22028	-3	-3986	-15801	-13587	-3
0.115000	-26	40	89	-58	-110	-34	12	-16	-17	4	-76	-68	-96	-15	-32	-63	-102	36	-88	-31	-104	-22	-101	-69	-64	-3	-100	-17	-75	-70	-148	-79	18	13937	-4577	-27905	-8	-542	-4639	-32699	-44	-5915	-9617	-21093	11	-3953	-16501	-13183	-9
0.115833	-26	37	86	-59	-117	-40	8	-17	-26	2	-75	-66	-99	-17	-34	-61	-101	34	-87	-47	-108	-22	-101	-68	-58	-4	-99	-15	-76	-72	-147	-73	30	14294	-2870	-27860	-18	287	-4964	-32719	-21	-6070	-10038	-20215	28	-4030	-17017	-12864	-5
0.116667	-27	39	85	-62	-110	-34	12	-15	-17	8	-74	-64	-96	-13	-46	-59	-100	33	-90	-35	-102	-12	-98	-68	-63	0	-98	-15	-74	-72	-146	-75	45	14564	-1405	-27814	-33	990	-5120	-32702	-5	-6215	-10390	-19457	62	-4204	-17336	-12647	3
0.117500	-26	80	87	-59	-108	-10	11	-16	-19	4	-69	-67	-97	-13	-30	-57	-101	35	-85	-30	-102	-21	-98	-68	-61	1	-97	-9	-72	-69	-144	-77	60	14713	-176	-27782	-28	1545	-5114	-32716	6	-6194	-10666	-18837	87	-4465	-17465	-12529	13
0.118333	-28	43	90	-60	-110	-33	13	-15	-16	7	-68	-62	-94	-11	-29	-79	-105	41	-83	-30	-105	-21	-99	-69	-58	1	-95	-12	-70	-67	-145	-74	63	14704	778	-27786	-30	1944	-4957	-32700	7	-6142	-10870	-18367	89	-4790	-17402	-12512	23
0.119167	-23	43	91	-62	-107	-33	13	-6	-15	8	-68	-66	-96	-13	-32	-58	-97	37	-84	-31	-102	-19	-96	-74	-61	0	-95	-11	-72	-62	-147	-74	77	14501	1462	-27835	-43	2177	-4662	-32713	19	-6020	-11000	-18055	121	-5180	-17177	-12565	0
0.120000	-24	42	89	-60	-111	-27	16	-15	-17	9	-68	-63	-96	-11	-33	-52	-97	38	-83	-31	-104	-21	-99	-69	-62	0	-95	-11	-70	-67	-147	-75	75	14080	1887	-27943	-52	2234	-4263	-32715	4	-5835	-11045	-17907	131	-5610	-16822	-12750	21
0.120833	-26	42	87	-60	-112	-38	12	-17	-18	6	-70	-62	-97	-16	-30	-61	-100	34	-83	-33	-110	-23	-97	-70	-78	0	-97	-12	-75	-73	-148	-66	69	13419	2061	-28116	-55	2101	-3780	-32714	-5	-5620	-11016	-17923	142	-6072	-16366	-12991	37
0.121667	-25	39	86	-63	-109	-36	10	-18	-19	13	-73	-68	-92	-14	-29	-59	-101	32	-86	-36	-103	-31	-102	-72	-66	-5	-101	-12	-72	-72	-147	-74	78	12512	2026	-28370	-53	1763	-3242	-32723	-31	-5399	-10913	-18078	139	-6547	-15853	-13297	20
0.122500	-28	36	84	-61	-111	-36	12	-16	-18	5	-73	-65	-96	-14	-29	-61	-100	34	-86	-35	-107	-23	-102	-69	-64	-3	-98	-13	-76	-70	-143	-76	81	11341	1813	-28663	-57	1222	-2679	-32683	-43	-5196	-10737	-18364	148	-7028	-15319	-13662	20
0.123333	-29	40	84	-61	-115	-36	10	-18	-24	1	-74	-46	-102	-18	-31	-62	-100	8	-88	-36	-111	-26	-102	-73	-68	-5	-101	-16	-77	-73	-148	-77	80	9973	1465	-29040	-61	485	-2122	-32495	-47	-5059	-10502	-18757	166	-7505	-14808	-14076	61
0.124167	-27	39	80	-66	-110	-36	10	-19	15	5	-74	-66	-98	-15	-30	-57	-102	32	-85	-35	-105	-24	-118	-69	-63	-1	-97	-12	-73	-68	-144	-73	73	8382	1039	-29462	-58	-470	-1597	-32181	-56	-5010	-10227	-19227	171	-7968	-14351	-14496	70
0.125000	-28	42	87	-60	-109	-32	10	-17	-18	5	-70	-61	-96	-21	-30	-57	-97	34	-83	-33	-102	-25	-102	-69	-65	0	-99	-12	-74	-75	-147	-74	78	6620	581	-29928	-57	-1609	-1134	-31807	-67	-5094	-9916	-19753	166	-8418	-13982	-15003	40
0.125833	-24	41	87	-59	-105	-32	12	-12	-18	6	-70	-63	-98	-13	-27	-57	-100	29	-83	-35	-104	-24	-101	-68	-61	0	-98	-11	-69	-66	-145	-75	87	4732	145	-30428	-59	-2922	-745	-31381	-80	-5317	-9593	-20295	180	-8833	-13728	-15503	7
0.126667	-23	41	87	-59	-108	-33	12	-12	-44	6	-70	-64	-92	-14	-28	-56	-99	34	-81	-34	-102	-23	-101	-69	-65	-3	-96	-13	-74	-69	-148	-75	76	2762	-216	-30940	-34	-4405	-447	-30910	-99	-5703	-9305	-20826	181	-9245	-13605	-16028	-64
0.127500	-26	44	88	-58	-109	-34	12	-33	-17	6	-69	-62	-96	-10	-28	-55	-97	37	-83	-33	-104	-23	-103	-67	-62	0	-98	-11	-74	-69	-146	-75	74	766	-458	-31429	-63	-6032	-259	-30386	-110	-6270	-9000	-21322	171	-9633	-13612	-16551	-112
0.128333	-26	43	88	-57	-111	-32	12	-12	-18	6	-72	-64	-100	-14	-29	-58	-100	36	-82	-36	-103	-21	-100	-68	-65	0	-98	-13	-73	-70	-147	-78	59	-1206	-543	-31938	-55	-7763	-183	-29803	-115	-7006	-8773	-21756	165	-10011	-13756	-17091	-103
0.129167	-27	39	86	-56	-112	-33	10	-21	-21	3	-70	-62	-98	-14	-31	-55	-100	35	-83	-35	-105	-23	-102	-69	-73	-3	-100	-12	-75	-82	-149	-77	54	-3075	-438	-32373	-51	-9572	-216	-29147	-128	-7893	-8610	-22107	167	-10381	-14013	-17630	-109
0.130000	-28	40	87	-60	-111	-42	10	-15	-21	5	-70	-63	-99	-14	-30	-31	-102	34	-85	-35	-107	-24	-100	-69	-66	-3	-100	-17	-69	-72	-148	-77	57	-4805	-131	-32588	-58	-11430	-359	-28419	-138	-8925	-8536	-22366	166	-10759	-14378	-18167	-143
0.130833	-25	40	89	-61	-109	-31	13	-13	-18	6	-70	-64	-97	-13	-27	-56	-124	37	-82	-29	-102	-18	-99	-66	-76	0	-101	-11	-72	-67	-145	-70	47	-6348	390	-32689	-51	-13296	-601	-27601	-151	-10085	-8560	-22516	160	-11145	-14813	-18699	-171
0.131667	-28	41	89	-57	-109	-5	13	-13	-14	5	-68	-63	-97	-12	-26	-57	-101	34	-83	-33	-104	-19	-98	-66	-64	0	-100	-13	-74	-70	-146	-74	42	-7680	1096	-32727	-48	-15164	-949	-26701	-166	-11327	-8694	-22568	145	-11562	-15312	-19220	-158
0.132500	-5	39	89	-59	-101	-34	9	-16	-21	0	-72	-65	-96	-14	-30	-57	-101	36	-83	-30	-107	-22	-111	-68	-65	3	-101	-12	-74	-69	-146	-82	38	-8770	2003	-32744	-49	-16966	-1372	-25717	-152	-12619	-8940	-22522	141	-12001	-15825	-19733	-72
0.133333	-28	40	88	-57	-110	-32	12	-12	-16	-6	-68	-63	-94	-14	-26	-56	-99	29	-83	-34	-105	-24	-99	-67	-62	2	-100	-12	-72	-67	-146	-73	29	-9598	3047	-32760	-50	-18675	-1867	-24644	-147	-13915	-9301	-22383	140	-12471	-16318	-20228	0
0.134167	-27	35	90	-57	-107	-31	29	-13	-17	5	-67	-60	-96	-18	-28	-55	-97	38	-82	-23	-104	-23	-98	-75	-61	2	-100	-12	-75	-94	-149	-72	21	-10148	4187	-32747	-47	-20251	-2407	-23503	-150	-15190	-9766	-22177	115	-12987	-16775	-20702	24
0.135000	-27	43	88	-59	-105	-32	11	-22	-19	5	-69	-59	-95	-15	-27	-55	-98	37	-83	-30	-103	-19	-97	-66	-66	-3	-100	-13	-74	-69	-160	-74	11	-10439	5376	-32764	-74	-21671	-2996	-22301	-164	-16404	-10329	-21904	96	-13551	-17161	-21148	47
0.135833	-26	43	88	-56	-108	-32	12	-15	-14	7	-72	-61	-98	-14	-27	-56	-86	37	-86	-31	-104	-7	-100	-67	-65	0	-99	-13	-72	-72	-146	-76	9	-10476	6566	-32743	-56	-22906	-3584	-21039	-174	-17533	-10963	-21607	89	-14152	-17451	-21559	95
0.136667	-19	42	88	-56	-110	-32	10	-15	-14	2	-67	-62	-92	-11	-24	-55	-96	38	-83	-32	-103	-19	-98	-69	-62	1	-99	-15	-69	-56	-145	-62	9	-10277	7693	-32759	-48	-23945	-4233	-19735	-178	-18536	-11664	-21289	69	-14785	-17626	-21931	139
0.137500	-24	41	88	-55	-104	-30	13	-11	-16	8	-68	-59	-93	-12	-25	-53	-101	39	-83	-29	-102	-17	-83	-68	-60	2	-97	-14	-69	-74	-145	-74	-3	-9879	8716	-32738	-39	-24767	-4861	-18421	-169	-19395	-12384	-20983	56	-15449	-17678	-22268	150
0.138333	-25	44	89	-53	-103	-33	16	-11	-9	10	-67	-57	-91	-14	-24	-53	-94	41	-82	-27	-103	-18	-94	-66	-63	1	-97	-13	-72	-68	-144	-82	-9	-9308	9565	-32754	-39	-25362	-5477	-17104	-169	-20103	-13122	-20701	33	-16133	-17604	-22556	159
0.139167	-27	43	88	-58	-105	-30	16	-12	-14	9	-68	-58	-94	-11	-26	-51	-99	37	-84	-29	-102	-22	-96	-64	-62	2	-98	-12	-72	-66	-145	-72	-12	-8616	10196	-32746	-35	-25733	-6073	-15819	-160	-20655	-13832	-20449	13	-16840	-17405	-22796	145
0.140000	-21	43	89	-56	-98	-41	15	-14	-14	6	-69	-62	-93	-13	-28	-57	-99	36	-81	-30	-112	-21	-99	-68	-64	1	-99	-15	-74	-72	-149	-75	-7	-7848	10561	-32757	-45	-25891	-6654	-14566	-158	-21056	-14507	-20246	-11	-17558	-17102	-22985	125
0.140833	-30	40	85	-63	-112	-38	10	-15	-19	5	-73	-58	-99	-19	-28	-56	-98	33	-85	-33	-108	-24	-80	-67	-65	1	-100	-17	-73	-68	-148	-75	-12	-7040	10635	-32763	-39	-25847	-7192	-13360	-169	-21309	-15127	-20087	-30	-18262	-16682	-23122	110
0.141667	-28	40	91	-61	-114	-30	11	-17	-17	4	-75	-73	-97	-21	-30	-59	-101	30	-88	-34	-107	-24	-101	-70	-68	-4	-101	-16	-80	-74	-151	-88	-24	-6236	10396	-32749	-56	-25604	-7697	-12222	-177	-21427	-15608	-19972	-45	-18952	-16186	-23211	101
0.142500	-25	61	85	-59	-110	-36	8	-14	-15	4	-74	-65	-96	-15	-31	-59	-98	35	-99	-31	-105	-24	-101	-68	-61	-1	-96	-16	-73	-72	-149	-75	-24	-5460	9826	-32764	-33	-25199	-8160	-11159	-162	-21433	-15992	-19898	-58	-19617	-15629	-23247	93
0.143333	-28	42	82	-52	-109	-21	13	-15	-15	5	-74	-65	-98	-17	-29	-60	-99	34	-87	-33	-103	-23	-99	-72	-65	-4	-97	-13	-76	-85	-148	-76	-31	-4761	8928	-32742	-27	-24660	-8579	-10189	-162	-21351	-16242	-19851	-64	-20256	-15036	-23229	59
0.144167	-19	43	86	-59	-111	-32	13	-16	-21	4	-72	-63	-95	-12	-29	-57	-104	37	-87	-33	-102	-22	-97	-69	-67	-3	-104	-12	-70	-68	-148	-76	-27	-4159	7734	-32765	-25	-24024	-8950	-9312	-148	-21241	-16358	-19819	-92	-20865	-14432	-23169	18
0.145000	-25	41	86	-57	-110	-31	13	-14	-16	10	-73	-64	-97	-14	-31	-58	-100	34	-85	-31	-102	-23	-97	-67	-63	0	-117	-12	-70	-68	-147	-74	-29	-3680	6259	-32746	-24	-23323	-9272	-8536	-145	-21021	-16314	-19780	-118	-21433	-13839	-23074	-14
0.145833	-27	42	89	-56	-104	-32	15	-17	-19	7	-73	-63	-99	-11	-28	-59	-97	34	-84	-30	-104	-21	-99	-70	-65	0	-99	-12	-72	-67	-148	-75	-32	-3319	4546	-32767	-28	-22592	-9546	-7854	-161	-20824	-16129	-19709	-126	-21953	-13280	-22940	-21
0.146667	-23	40	86	-55	-107	-32	15	-13	-19	2	-72	-62	-97	-13	-28	-56	-99	33	-85	-32	-105	-22	-102	-66	-65	0	-97	-12	-72	-69	-144	-74	-36	-3106	2645	-32767	-28	-21854	-9775	-7269	-165	-20636	-15800	-19628	-129	-22431	-12778	-22776	-6
0.147500	-24	41	88	-58	-109	-31	16	-14	-17	5	-74	-65	-100	-15	-29	-58	-101	30	-86	-32	-104	-23	-100	-68	-68	0	-101	-13	-75	-73	-148	-73	-35	-3026	584	-32764	-22	-21154	-9957	-6781	-158	-20476	-15337	-19479	-141	-22858	-12344	-22584	16
0.148333	-27	40	85	-60	-111	-26	12	-15	-22	3	-74	-67	-98	-17	-33	-62	-101	30	-91	-34	-108	-27	-105	-75	-65	-1	-103	-11	-78	-72	-153	-72	-40	-3076	-1558	-32767	-26	-20523	-10100	-6402	-162	-20358	-14761	-19264	-155	-23242	-11979	-22369	4
0.149167	-28	37	82	-65	-113	-42	8	-18	-22	2	-78	-69	-103	-18	-34	-62	-110	28	-88	-38	-110	-25	-101	-73	-64	-3	-102	-16	-75	-73	-152	-79	-38	-3233	-3714	-32759	-23	-19972	-10188	-6084	-164	-20293	-14081	-18960	-166	-23570	-11698	-22132	-40
0.150000	-34	41	82	-62	-111	-39	10	-16	-19	1	-79	-67	-99	-17	-32	-60	-103	27	-87	-33	-107	-25	-103	-73	-69	-5	-103	-14	-74	-69	-150	-77	-32	-3493	-5823	-32767	-24	-19518	-10235	-5860	-160	-20286	-13309	-18572	-169	-23848	-11496	-21873	-53
0.150833	-29	43	89	-57	-110	-36	28	-13	-17	6	-73	-63	-103	-13	-30	-60	-100	32	-83	-24	-103	-22	-102	-68	-64	1	-101	-10	-72	-68	-146	-77	-26	-3828	-7840	-32744	-17	-19187	-10235	-5707	-152	-20334	-12471	-18095	-168	-24076	-11369	-21598	-24
0.151667	-26	44	88	-49	-86	-33	17	-11	-16	5	-70	-62	-93	-14	-28	-58	-98	33	-82	-32	-102	-19	-98	-68	-64	1	-101	-11	-73	-67	-144	-75	-30	-4219	-9689	-32758	-9	-18985	-10201	-5634	-164	-20448	-11605	-17541	-172	-24256	-11310	-21315	-36
0.152500	-24	43	88	-59	-105	-31	16	-9	-16	2	-73	-62	-96	-14	-27	-57	-100	30	-87	-31	-103	-31	-98	-68	-65	1	-102	-11	-72	-68	-145	-77	-30	-4648	-11384	-32746	-14	-18938	-10129	-5633	-154	-20604	-10711	-16914	-186	-24390	-11307	-21032	-65
0.153333	-25	45	88	-57	-109	-32	10	3	-17	5	-73	-62	-96	-13	-28	-59	-97	35	-83	-30	-102	-21	-100	-67	-62	1	-99	-13	-73	-68	-146	-73	-32	-5095	-12829	-32753	-17	-18962	-10021	-5688	-172	-20800	-9827	-16230	-188	-24471	-11333	-20719	-69
0.154167	-25	43	87	-58	-111	-33	17	-12	-15	5	-72	-65	-94	-14	-28	-60	-100	34	-85	-31	-105	-23	-99	-85	-60	2	-100	-11	-72	-66	-146	-74	-33	-5522	-14024	-32761	-11	-19128	-9882	-5803	-178	-21019	-8952	-15497	-190	-24515	-11380	-20414	-56
0.155000	-22	44	88	-58	-105	-30	16	-9	-12	6	-70	-63	-98	-15	-30	-57	-99	35	-84	-30	-102	-16	-98	-68	-66	0	-100	-11	-74	-56	-144	-76	-18	-5925	-14907	-32749	-6	-19389	-9711	-5970	-159	-21241	-8106	-14744	-193	-24482	-11430	-20109	-12
0.155833	-26	42	87	-59	-111	-35	11	-13	-6	3	-72	-64	-93	-13	-28	-59	-99	36	-86	-31	-105	-25	-99	-68	-63	-3	-103	-12	-72	-68	-147	-76	-4	-6284	-15511	-32765	-5	-19733	-9514	-6179	-171	-21444	-7301	-13984	-194	-24405	-11445	-19795	-21
0.156667	-23	42	80	-59	-111	-34	12	-13	-19	3	-75	-66	-95	-18	-31	-60	-100	34	-86	-30	-104	-22	-100	-68	-66	-5	-105	-14	-77	-72	-149	-79	-30	-6569	-15803	-32746	-1	-20142	-9282	-6434	-184	-21656	-6553	-13252	-208	-24282	-11429	-19481	-90
0.157500	-29	40	85	-60	-110	-35	12	-18	-19	2	-72	-65	-96	-14	-27	-46	-102	32	-83	-28	-104	-19	-97	-69	-64	1	-100	-11	-72	-66	-145	-74	-26	-6811	-15798	-32755	8	-20577	-9025	-6710	-181	-21809	-5856	-12556	-183	-24099	-11349	-19192	-97
0.158333	-28	43	90	-57	-108	-30	16	-12	-16	5	-69	-63	-95	-14	-21	-57	-98	35	-84	-30	-107	-24	-98	-66	-64	10	-98	-12	-74	-68	-145	-92	-27	-6971	-15513	-32735	11	-21032	-8745	-7016	-187	-21909	-5225	-11923	-214	-23869	-11203	-18902	-57
0.159167	-23	44	91	-57	-108	-31	18	-11	-15	-8	-70	-62	-94	-15	-25	-53	-98	37	-84	-33	-104	-22	-93	-65	-62	2	-101	-9	-74	-64	-143	-68	-27	-7044	-14967	-32749	19	-21475	-8445	-7331	-174	-21948	-4650	-11364	-213	-23588	-10977	-18627	-41
0.160000	-22	44	90	-50	-104	-28	17	-11	-14	8	-68	-62	-93	-13	-26	-56	-96	37	-67	-30	-102	-19	-95	-65	-69	3	-98	-11	-80	-65	-146	-68	-22	-7048	-14196	-32754	23	-21881	-8119	-7658	-178	-21916	-4135	-10878	-216	-23267	-10674	-18383	-34
0.160833	-24	43	88	-57	-104	-31	10	-14	-16	6	-72	-63	-94	-16	-27	-61	-96	34	-84	-31	-101	-21	-95	-69	-65	0	-99	-14	-74	-72	-148	-76	-27	-6974	-13235	-32750	23	-22239	-7773	-7990	-188	-21811	-3681	-10520	-221	-22903	-10293	-18150	-27
0.161667	-27	40	82	-59	-112	-13	12	-15	-18	7	-73	-63	-97	-17	-29	-60	-101	34	-84	-34	-109	-24	-100	-62	-65	1	-113	-14	-74	-68	-150	-73	-38	-6837	-12118	-32762	-3	-22522	-7400	-8302	-180	-21624	-3279	-10241	-224	-22501	-9829	-17947	-6
0.162500	-27	42	87	-55	-112	-33	11	-16	-18	6	-72	-78	-99	-17	-30	-58	-101	37	-85	-32	-107	-25	-97	-68	-64	2	-100	-11	-74	-72	-148	-74	-46	-6629	-10873	-32742	6	-22709	-7005	-8599	-177	-21361	-2926	-10060	-219	-22087	-9301	-17782	33
0.163333	-19	41	88	-56	-109	-32	12	-11	-18	6	-73	-62	-96	-13	-28	-57	-98	35	-83	-30	-104	-21	-95	-69	-65	1	-99	-12	-72	-66	-146	-78	-43	-6371	-9549	-32759	15	-22801	-6594	-8867	-188	-21013	-2623	-9972	-211	-21622	-8713	-17646	70
0.164167	-19	42	89	-57	-107	-31	15	-13	-16	8	-72	-64	-94	-14	-29	-58	-99	60	-82	-28	-104	-21	-96	-66	-64	2	-97	-9	-72	-69	-148	-73	-46	-6074	-8172	-32727	15	-22791	-6160	-9099	-193	-20602	-2360	-9964	-218	-21157	-8081	-17554	102
0.165000	-26	41	89	-23	-110	-33	13	-15	-21	8	-75	-62	-97	-12	-29	-57	-101	37	-84	-33	-116	-21	-97	-68	-66	-3	-102	-11	-75	-68	-153	-74	-52	-5752	-6842	-32682	16	-22670	-5712	-9295	-201	-20135	-2146	-10031	-223	-20677	-7431	-17507	159
0.165833	-30	38	86	-59	-112	-25	11	-17	-22	0	-73	-64	-98	-15	-27	-60	-102	33	-85	-32	-104	-18	-98	-66	-63	0	-97	-10	-70	-67	-149	-75	-55	-5406	-5522	-32578	15	-22442	-5243	-9443	-197	-19604	-1967	-10149	-214	-20201	-6778	-17480	201
0.166667	-24	40	91	-56	-108	-34	13	-14	-18	6	-73	-63	-94	-16	-27	-57	-97	36	-83	-34	-105	-21	-97	-66	-65	0	-102	-12	-75	-67	-144	-74	-56	-5057	-4267	-32461	10	-22112	-4761	-9551	-190	-19039	-1836	-10315	-215	-19722	-6145	-17500	217
0.167500	-25	40	88	-60	-108	-30	13	-14	-17	6	-73	-63	-98	-14	-26	-58	-102	33	-85	-52	-105	-22	-98	-65	-65	0	-98	-11	-74	-66	-145	-73	-66	-4713	-3098	-32336	11	-21695	-4264	-9612	-182	-18447	-1744	-10512	-208	-19257	-5552	-17555	251
0.168333	-30	39	91	-57	-108	-28	12	-15	-21	6	-74	-64	-98	-9	-29	-59	-102	34	-84	-33	-107	-21	-97	-68	-68	0	-99	-13	-75	-70	-149	-75	-90	-4386	-2041	-32192	19	-21198	-3765	-9637	-182	-17831	-1695	-10696	-190	-18805	-5019	-17640	257
0.169167	-28	39	86	-58	-112	-35	9	-17	-19	4	-67	-64	-98	-14	-28	-57	-101	30	-76	-35	-109	-24	-98	-68	-67	0	-98	-13	-76	-72	-147	-77	-74	-4083	-1112	-31996	26	-20636	-3273	-9634	-176	-17213	-1693	-10892	-178	-18359	-4559	-17746	198
0.170000	-26	37	86	-59	-111	-33	13	-17	-21	4	-74	-67	-99	-16	-31	-60	-98	22	-85	-35	-104	-19	-99	-69	-66	-1	-100	-10	-75	-69	-149	-76	-73	-3818	-319	-31822	29	-20021	-2763	-9588	-166	-16602	-1738	-11070	-166	-17938	-4193	-17870	118
0.170833	-24	40	87	-58	-108	-34	29	-17	-18	8	-70	-62	-97	-13	-26	-57	-99	29	-84	-31	-105	-19	-98	-69	-64	0	-97	-9	-72	-66	-146	-74	-70	-3589	336	-31619	16	-19374	-2257	-9526	-166	-15991	-1834	-11228	-168	-17519	-3924	-18003	109
0.171667	-26	43	90	-63	-108	-28	13	-11	-16	8	-70	-64	-97	-12	-26	-57	-97	36	-83	-29	-102	-17	-95	-82	-60	2	-98	-10	-77	-66	-137	-75	-70	-3417	850	-31408	29	-18703	-1769	-9456	-165	-15413	-1976	-11356	-172	-17126	-3769	-18145	140
0.172500	-24	39	90	-59	-105	-31	13	-19	-19	2	-72	-62	-92	-12	-26	-56	-99	56	-83	-32	-100	-18	-99	-69	-64	-5	-97	-13	-70	-67	-142	-76	-78	-3293	1228	-31181	17	-18040	-1299	-9390	-170	-14876	-2174	-11457	-169	-16748	-3719	-18280	114
0.173333	-28	32	86	-60	-108	-28	15	-13	-16	4	-73	-67	-96	-14	-29	-60	-102	32	-87	-34	-104	-21	-99	-70	-68	21	-102	-15	-73	-70	-146	-77	-83	-3222	1477	-30947	9	-17390	-853	-9332	-167	-14366	-2413	-11523	-172	-16388	-3794	-18409	62
0.174167	-27	39	86	-64	-112	-35	10	-16	-25	5	-77	-67	-97	-12	-31	-60	-102	35	-85	-34	-88	-19	-96	-67	-63	3	-100	-14	-72	-67	-145	-75	-87	-3201	1622	-30699	9	-16771	-432	-9289	-142	-13905	-2696	-11559	-178	-16040	-3962	-18519	85
0.175000	-26	41	87	-61	-110	-34	2	-14	-16	5	-74	-64	-96	-14	-30	-58	-100	36	-86	-39	-108	-21	-98	-67	-75	0	-99	10	-72	-69	-147	-77	-88	-3256	1653	-30454	0	-16199	-48	-9279	-131	-13495	-3021	-11570	-177	-15709	-4234	-18601	106
0.175833	-23	41	86	-60	-105	-46	10	-15	-14	1	-77	-66	-93	-16	-31	-58	-98	32	-84	-33	-105	-21	-101	-68	-66	0	-100	-15	-74	-64	-149	-78	-83	-3363	1602	-30202	10	-15680	295	-9301	-121	-13133	-3368	-11556	-169	-15398	-4583	-18656	114
0.176667	-24	41	85	-62	-110	-33	9	-15	-15	2	-75	-65	-95	-15	-28	-59	-98	2	-86	-31	-104	-24	-100	-67	-63	2	-99	-14	-72	-70	-145	-75	-84	-3525	1479	-29946	15	-15222	594	-9366	-104	-12828	-3739	-11535	-165	-15104	-4994	-18675	116
0.177500	-22	43	89	-58	-109	-30	15	-14	-15	5	-69	-68	-90	-12	-28	-57	-103	37	-85	-13	-102	-21	-98	-66	-64	3	-100	-11	-72	-69	-148	-76	-92	-3741	1296	-29694	8	-14833	843	-9473	-110	-12584	-4125	-11498	-160	-14835	-5461	-18653	104
0.178333	-24	54	91	-58	-109	-33	15	-1	-16	6	-75	-66	-91	-12	-26	-58	-100	34	-86	-31	-102	-19	-98	-69	-64	0	-97	-25	-69	-68	-145	-75	-99	-4013	1073	-29448	-1	-14525	1034	-9637	-109	-12384	-4513	-11469	-162	-14589	-5970	-18609	85
0.179167	-23	44	88	-55	-103	-30	15	-13	-15	6	-70	-65	-93	-13	-25	-58	-95	37	-74	-29	-102	-18	-96	-65	-64	1	-96	-9	-73	-67	-147	-73	-104	-4329	824	-29215	1	-14290	1172	-9839	-107	-12248	-4896	-11450	-159	-14371	-6468	-18522	62
0.180000	-25	47	90	-57	-108	-30	15	-12	-16	7	-72	-66	-93	-11	-25	-55	-80	38	-83	-30	-100	-19	-98	-79	-64	0	-99	-10	-68	-67	-145	-74	-108	-4694	558	-28992	1	-14132	1244	-10100	-105	-12170	-5264	-11446	-164	-14188	-6979	-18400	39
0.180833	-26	40	98	-58	-109	-32	15	-15	-17	5	-72	-66	-96	-13	-28	-63	-100	30	-88	-33	-104	-24	-100	-68	-67	1	-100	-14	-72	-69	-147	-77	-108	-5099	290	-28785	-5	-14051	1249	-10408	-97	-12140	-5605	-11452	-164	-14044	-7469	-18254	22
0.181667	-27	39	75	-59	-115	-35	8	-17	-22	1	-77	-70	-100	-21	-32	-60	-102	30	-90	-35	-109	-28	-103	-58	-58	-5	-105	-19	-77	-77	-149	-78	-107	-5543	34	-28593	-9	-14042	1195	-10756	-103	-12169	-5913	-11504	-163	-13938	-7923	-18077	52
0.182500	-31	38	81	-65	-111	-39	8	-19	-17	3	-76	-72	-99	-17	-31	-63	-102	30	-92	-33	-105	-25	-101	-68	-67	-5	-99	-15	-73	-73	-149	-76	-104	-6016	-203	-28409	-8	-14093	1079	-11136	-86	-12240	-6174	-11563	-145	-13871	-8331	-17876	88
0.183333	-28	43	85	-58	-110	-35	11	-24	-17	6	-74	-66	-99	-19	-29	-58	-99	34	-87	-29	-98	-24	-99	-67	-66	1	-96	-10	-75	-79	-148	-75	-93	-6517	-424	-28240	-15	-14202	901	-11552	-66	-12364	-6386	-11654	-150	-13855	-8689	-17661	108
0.184167	-26	44	89	-59	-113	-34	11	-14	-16	16	-73	-65	-94	-13	-27	-56	-103	34	-91	-31	-107	-26	-100	-66	-65	0	-99	-13	-73	-70	-148	-75	-104	-7040	-614	-28087	-18	-14366	662	-11985	-68	-12532	-6547	-11769	-144	-13884	-8983	-17436	95
0.185000	-25	44	88	-53	-107	-32	15	-15	-15	4	-73	-64	-97	-14	-29	-57	-98	34	-86	-30	-100	-24	-97	-63	-66	0	-100	-14	-72	-70	-149	-79	-112	-7582	-774	-27947	-11	-14567	374	-12444	-67	-12738	-6659	-11917	-137	-13964	-9224	-17212	88
0.185833	-24	44	90	-58	-110	-38	15	-16	-17	7	-60	-65	-98	-15	-27	-57	-99	35	-84	-29	-105	-24	-101	-67	-66	0	-98	-11	-73	-73	-147	-73	-115	-8133	-905	-27821	-1	-14806	37	-12912	-45	-13001	-6719	-12086	-128	-14089	-9392	-16990	131
0.186667	-27	44	98	-57	-108	-31	13	-14	-16	8	-72	-63	-95	-15	-29	-59	-98	32	-86	-28	-102	-21	-97	-66	-62	-1	-98	-10	-72	-72	-146	-78	-111	-8689	-1007	-27708	4	-15076	-341	-13386	-28	-13289	-6738	-12271	-99	-14261	-9513	-16779	120
0.187500	-24	41	89	-59	-107	-32	16	-17	-16	-4	-70	-87	-94	-13	-27	-56	-100	37	-87	-31	-104	-24	-98	-67	-67	0	-99	-11	-73	-70	-144	-74	-105	-9243	-1082	-27605	8	-15367	-756	-13857	-14	-13611	-6713	-12475	-101	-14475	-9578	-16576	57
0.188333	-28	44	89	-58	-111	-33	12	-16	-19	6	-66	-64	-98	-16	-28	-56	-103	30	-90	-31	-109	-23	-88	-65	-67	-1	-100	-14	-76	-69	-145	-92	-133	-9797	-1132	-27509	2	-15671	-1196	-14320	3	-13955	-6653	-12692	-95	-14724	-9603	-16413	29
0.189167	-27	42	85	-60	-112	-32	12	-17	-21	3	-74	-67	-98	-13	-28	-33	-98	34	-86	-30	-109	-25	-100	-68	-68	-4	-102	-16	-76	-73	-147	-76	-131	-10329	-1147	-27413	0	-15988	-1646	-14776	27	-14322	-6564	-12921	-94	-15002	-9592	-16218	44
0.190000	-30	37	84	-63	-113	-33	10	-17	-22	3	-75	-66	-100	-17	-33	-61	-109	20	-91	-36	-107	-27	-100	-70	-67	-5	-102	-16	-75	-74	-149	-78	-122	-10837	-1146	-27325	5	-16311	-2102	-15215	9	-14709	-6457	-13152	-98	-15303	-9554	-16069	98
0.190833	-28	41	87	-62	-113	-33	13	-15	-22	2	-74	-64	-98	-13	-27	-57	-100	34	-84	-32	-103	-21	-96	-64	-63	0	-99	-13	-73	-72	-144	-72	-120	-11308	-1120	-27229	-9	-16621	-2549	-15632	23	-15101	-6337	-13386	-96	-15616	-9495	-15932	116
0.191667	-21	44	89	-57	-111	-32	12	-10	-16	6	-69	-59	-95	-9	-27	-53	-97	37	-83	-29	-109	-19	-98	-64	-66	-1	-96	-10	-69	-65	-142	-73	-127	-11746	-1078	-27140	-25	-16943	-2992	-16043	19	-15498	-6224	-13624	-99	-15932	-9433	-15820	67
0.192500	-26	44	90	-57	-110	-29	15	-9	-15	6	-69	-63	-99	-10	-29	-55	-98	37	-84	-30	-104	-22	-95	-63	-62	1	-98	-11	-74	-72	-147	-73	-125	-12138	-1026	-27048	-9	-17254	-3406	-16426	27	-15897	-6118	-13865	-107	-16260	-9374	-15725	-3
0.193333	-23	44	91	-58	-112	-29	12	-11	-15	10	-67	-59	-96	-13	-28	-56	-98	38	-84	-30	-103	-19	-93	-67	-60	3	-97	-12	-70	-66	-144	-74	-120	-12482	-968	-26953	-11	-17559	-3789	-16796	22	-16294	-6029	-14101	-112	-16577	-9318	-15635	-27
0.194167	-21	44	89	-55	-105	-32	17	-16	-18	7	-69	-59	-94	-5	-27	-57	-99	37	-84	-31	-104	-16	-95	-67	-63	1	-95	-11	-70	-67	-143	-75	-118	-12761	-904	-26867	-21	-17853	-4135	-17144	11	-16678	-5965	-14338	-110	-16887	-9281	-15566	10
0.195000	-25	44	91	-62	-105	-30	15	-14	-16	6	-70	-60	-93	-14	-29	-57	-96	66	-81	-26	-93	-23	-96	-65	-64	2	-98	-11	-75	-66	-144	-72	-112	-12971	-839	-26752	-21	-18135	-4434	-17480	-1	-17042	-5933	-14577	-107	-17178	-9263	-15506	-3
0.195833	-26	43	87	-36	-115	-28	13	-12	-14	8	-78	-62	-95	-11	-28	-58	-100	36	-86	-29	-104	-19	-97	-65	-64	0	-98	-18	-73	-67	-142	-72	-100	-13118	-780	-26644	-19	-18405	-4684	-17805	10	-17389	-5921	-14813	-110	-17457	-9264	-15445	-61
0.196667	-32	41	89	-57	-109	-31	13	-12	-21	6	-70	-62	-94	-12	-28	-57	-70	36	-83	-29	-104	-21	-96	-64	-64	3	-98	-10	-76	-66	-144	-74	-98	-13176	-719	-26533	-13	-18658	-4884	-18116	26	-17715	-5949	-15048	-108	-17696	-9285	-15385	-53
0.197500	-24	42	89	-58	-111	-30	16	-11	-18	7	-67	-63	-92	-11	-25	-58	-100	42	-87	-29	-104	-17	-97	-64	-63	1	-97	-9	-73	-66	-144	-72	-105	-13168	-677	-26418	-17	-18897	-5030	-18423	28	-18020	-6016	-15277	-90	-17953	-9337	-15324	-14
0.198333	-26	43	88	-55	-104	-33	44	-11	-17	6	-73	-63	-97	-14	-27	-59	-97	33	-84	-30	-105	-21	-98	-66	-67	-3	-96	-14	-75	-69	-148	-74	-100	-13073	-647	-26301	-7	-19122	-5123	-18733	41	-18299	-6116	-15522	-77	-18174	-9415	-15271	-7
0.199167	-33	42	87	-58	-109	-33	12	-16	-19	6	-72	-63	-98	-13	-28	-58	-92	36	-83	-29	-105	-22	-96	-64	-63	5	-95	-9	-72	-68	-143	-68	-87	-12900	-632	-26182	8	-19320	-5171	-19036	61	-18548	-6241	-15755	-42	-18379	-9503	-15200	-24
0.200000	-26	45	87	-53	-105	-31	16	-12	-16	8	-72	-60	-95	-12	-28	-59	-99	37	-80	-29	-108	-21	-119	-67	-62	3	-95	-10	-68	-67	-145	-73	-92	-12652	-636	-26067	18	-19510	-5146	-19343	81	-18774	-6401	-16015	-23	-18565	-9620	-15135	-39
0.200833	-24	41	87	-57	-111	-32	12	-14	-18	6	-75	-61	-93	-15	-29	-59	-98	33	-84	-31	-105	-23	-99	-68	-65	0	-96	-17	-74	-68	-147	-74	-99	-12342	-666	-25959	12	-19683	-5128	-19664	104	-18975	-6588	-16245	-46	-18739	-9753	-15057	-61
0.201667	-27	39	87	-57	-109	-35	10	-14	-22	4	-73	-63	-100	-16	-31	-60	-103	32	-85	-45	-107	-22	-99	-69	-72	-1	-97	-13	-75	-73	-148	-76	-100	-11941	-721	-25856	-28	-19836	-5048	-19992	-3	-19149	-6787	-16490	-111	-18895	-9898	-14980	-68
0.202500	-27	41	86	-55	-111	-30	10	-13	-19	7	-72	-62	-97	-13	-27	-60	-69	37	-86	-33	-104	-21	-99	-69	-68	0	-95	-13	-72	-72	-148	-90	-93	-11485	-797	-25754	-120	-19977	-4948	-20331	-87	-19293	-6999	-16732	-182	-19040	-10054	-14892	-53
0.203333	-36	41	88	-55	-96	-34	12	-11	-16	9	-72	-60	-95	-15	-27	-56	-101	34	-84	-30	-104	-21	-88	-67	-65	2	-95	-13	-73	-68	-143	-75	-115	-10978	-902	-25668	-125	-20097	-4824	-20679	-124	-19421	-7215	-16978	-235	-19167	-10221	-14805	-65
0.204167	-23	42	91	-56	-108	-31	15	-12	-18	5	-70	-63	-95	-12	-19	-57	-99	35	-84	-29	-105	-21	-94	-67	-63	1	-98	-12	-69	-67	-149	-69	-127	-10422	-1026	-25584	-117	-20193	-4694	-21042	-117	-19524	-7430	-17222	-221	-19284	-10395	-14717	-59
0.205000	-24	38	88	-53	-107	-31	16	-9	-21	9	-68	-61	-97	-14	-24	-57	-96	37	-83	-30	-104	-17	-95	-64	-66	12	-95	-11	-74	-67	-145	-72	-113	-9824	-1176	-25517	-98	-20305	-4562	-21419	-82	-19594	-7641	-17460	-183	-19391	-10579	-14631	-57
0.205833	-25	39	92	-55	-108	-31	16	-10	-19	13	-74	-63	-94	-14	-27	-57	-96	38	-80	-31	-104	-22	-96	-64	-61	1	-97	-13	-73	-69	-143	-74	-107	-9202	-1347	-25463	-67	-20397	-4439	-21808	-64	-19669	-7845	-17700	-144	-19483	-10768	-14549	-78
0.206667	-26	41	87	-58	-110	-31	12	-12	-17	5	-72	-63	-97	-16	-28	-56	-104	29	-84	-32	-108	-27	-97	-68	-67	0	-98	-14	-69	-70	-145	-77	-129	-8556	-1530	-25426	-63	-20482	-4336	-22216	-53	-19715	-8036	-17928	-115	-19565	-10964	-14469	-83
0.207500	-27	38	90	-58	-111	-35	9	-15	-19	0	-73	-66	-96	-19	-29	-57	-98	30	-84	-32	-107	-23	-96	-68	-64	2	-96	-11	-79	-72	-144	-74	-152	-7890	-1722	-25382	-55	-20554	-4245	-22622	-42	-19743	-8207	-18147	-102	-19628	-11161	-14398	-43
0.208333	-27	35	89	-61	-111	-36	11	-13	-21	8	-73	-66	-98	-17	-29	-58	-98	34	-83	-33	-111	-25	-99	-70	-66	0	-101	-13	-77	-69	-148	-75	-160	-7222	-1931	-25378	-40	-20623	-4187	-23047	-55	-19765	-8365	-18356	-108	-19679	-11363	-14333	5
0.209167	-27	39	88	-58	-119	-34	13	-13	-22	2	-74	-27	-95	-17	-30	-61	-103	30	-86	-32	-107	-24	-98	-70	-67	-1	-101	-15	-74	-72	-147	-79	-153	-6542	-2135	-25376	-32	-20681	-4172	-23474	-75	-19769	-8501	-18548	-82	-19720	-11579	-14277	29
0.210000	-28	38	87	-58	-112	-36	9	-15	-19	4	-75	-57	-97	-17	-28	-60	-101	19	-87	-38	-109	-25	-100	-70	-68	-5	-103	-15	-75	-70	-147	-77	-148	-5863	-2336	-25384	-19	-20733	-4163	-23893	-113	-19772	-8625	-18700	-57	-19745	-11791	-14226	41
0.210833	-26	40	94	-57	-109	-33	13	-17	-16	6	-72	-63	-96	-14	-27	-57	-101	33	-84	-29	-101	-22	-96	-68	-66	0	-100	-9	-69	-68	-144	-76	-121	-5185	-2526	-25398	9	-20771	-4203	-24324	-135	-19754	-8729	-18887	-38	-19758	-12013	-14179	71
0.211667	-24	43	91	-53	-105	-31	13	-11	-16	6	-70	-61	-95	-10	-24	-57	-116	37	-81	-27	-101	-17	-97	-69	-63	-1	-100	-11	-70	-68	-146	-74	-93	-4513	-2696	-25423	37	-20806	-4284	-24745	-146	-19741	-8823	-19030	-10	-19766	-12235	-14144	93
0.212500	-25	38	90	-58	-107	-23	13	18	-15	8	-70	-62	-97	-16	-25	-64	-95	33	-83	-32	-105	-21	-96	-68	-61	2	-99	-13	-73	-70	-144	-74	-75	-3856	-2855	-25456	38	-20830	-4416	-25161	-139	-19720	-8912	-19155	5	-19763	-12465	-14112	91
0.213333	-21	41	92	-58	-103	-33	15	-13	-12	5	-70	-64	-95	-12	-28	-57	-96	35	-84	-30	-102	-21	-99	-67	-60	6	-90	-10	-75	-69	-147	-73	-45	-3198	-2983	-25494	55	-20839	-4553	-25568	-117	-19700	-8990	-19263	7	-19753	-12700	-14086	61
0.214167	-24	44	89	-60	-108	-38	18	-12	-15	7	-69	-63	-101	-12	-28	-57	-99	34	-84	-34	-105	-22	-100	-67	-60	0	-100	-11	-69	-68	-155	-75	-43	-2550	-3078	-25533	75	-20834	-4736	-25961	-87	-19679	-9068	-19348	24	-19742	-12935	-14047	50
0.215000	-24	39	89	-58	-112	-34	12	-15	-22	5	-74	-66	-100	-19	-33	-60	-114	33	-85	-36	-108	-23	-100	-72	-69	-21	-102	-15	-77	-75	-152	-80	-61	-1912	-3143	-25573	84	-20812	-4944	-26332	-78	-19656	-9151	-19420	29	-19732	-13177	-14015	39
0.215833	-27	46	84	-64	-113	-41	7	-18	-17	3	-75	-67	-100	-21	-31	-59	-101	32	-87	-34	-105	-23	-102	-72	-65	-4	-99	-13	-74	-70	-149	-69	-63	-1271	-3170	-25607	93	-20770	-5165	-26690	-85	-19630	-9237	-19461	21	-19716	-13406	-13956	1
0.216667	-27	37	86	-59	-108	-38	8	-16	-19	5	-72	-65	-96	-18	-30	-60	-99	32	-88	-34	-103	-24	-107	-69	-62	0	-101	-13	-69	-69	-150	-76	-40	-658	-3165	-25639	99	-20712	-5403	-27016	-90	-19597	-9322	-19489	-10	-19705	-13633	-13888	-14
0.217500	-22	41	86	-57	-105	-41	10	-15	-16	3	-74	-30	-100	-22	-28	-58	-95	34	-86	-34	-103	-23	-101	-70	-62	0	-100	-15	-70	-70	-147	-75	-18	-36	-3114	-25654	74	-20629	-5655	-27318	-107	-19569	-9430	-19501	-45	-19698	-13853	-13798	18
0.218333	-27	41	84	-61	-108	-34	12	-14	-14	5	-70	-65	-96	-16	-29	-59	-100	30	-92	-34	-101	-23	-99	-68	-64	-26	-99	-13	-70	-73	-146	-76	-27	573	-3040	-25684	2	-20524	-5903	-27590	-170	-19536	-9542	-19490	-121	-19696	-14065	-13688	34
0.219167	-24	41	90	-58	-108	-31	23	-12	-18	4	-72	-66	-91	-15	-29	-64	-99	37	-85	-30	-101	-22	-99	-68	-60	0	-98	-14	-73	-72	-147	-55	-45	1173	-2922	-25694	-59	-20388	-6147	-27828	-220	-19500	-9664	-19468	-185	-19699	-14263	-13552	19
0.220000	-24	42	91	-58	-109	-35	15	-10	-11	7	-72	-63	-100	-15	-27	-57	-96	34	-86	-34	-109	-19	-97	-67	-59	-3	-99	-11	-69	-70	-146	-75	-50	1756	-2783	-25694	-67	-20269	-6379	-28040	-217	-19469	-9802	-19426	-164	-19704	-14454	-13394	-4
0.220833	1	40	90	-55	-108	-34	12	-13	-17	3	-75	-76	-97	-16	-30	-60	-99	34	-86	-34	-103	-22	-98	-69	-64	-6	-100	-16	-73	-75	-150	-80	-24	2320	-2622	-25690	-44	-20124	-6615	-28218	-210	-19432	-9957	-19379	-133	-19717	-14638	-13212	-19
0.221667	-26	38	87	-61	-112	-36	9	-15	-18	3	-74	-67	-97	-18	-32	-60	-99	30	-87	-34	-109	-26	-75	-69	-57	-4	-101	-15	-75	-74	-148	-80	-8	2864	-2428	-25669	-44	-19955	-6822	-28363	-233	-19393	-10116	-19313	-56	-19722	-14802	-12996	-36
0.222500	-27	39	88	-73	-110	-36	9	-15	-19	5	-73	-70	-98	-19	-38	-61	-100	33	-88	-33	-104	-23	-98	-67	-65	-5	-103	-14	-74	-74	-143	-81	-25	3385	-2228	-25636	-33	-19781	-7006	-28471	-237	-19353	-10283	-19231	64	-19726	-14958	-12758	-39
0.223333	-49	37	85	-58	-112	-35	11	-17	-19	4	-75	-66	-98	-18	-33	-61	-100	32	-81	-38	-109	-25	-100	-73	-65	-5	-99	-28	-76	-76	-152	-78	-41	3878	-2015	-25597	-31	-19612	-7174	-28555	-231	-19308	-10464	-19145	95	-19722	-15109	-12500	-18
0.224167	-29	38	88	-62	-110	-31	3	-18	-22	2	-76	-68	-101	-17	-31	-62	-102	33	-88	-31	-104	-24	-96	-67	-64	-3	-98	-13	-72	-72	-143	-77	-18	4336	-1799	-25542	-13	-19437	-7312	-28603	-196	-19261	-10640	-19037	71	-19703	-15250	-12213	0
0.225000	-26	41	88	-57	-111	-33	16	-15	-16	3	-76	-66	-96	-16	-13	-60	-101	34	-86	-30	-103	-26	-98	-68	-69	-6	-100	-12	-75	-73	-146	-77	-15	4760	-1580	-25477	3	-19271	-7436	-28630	-170	-19201	-10826	-18923	41	-19674	-15394	-11917	11
0.225833	-27	39	87	-57	-109	-32	7	-16	-17	5	-69	-62	-94	-13	-28	-58	-102	36	-86	-31	-104	-12	-97	-65	-63	0	-99	2	-70	-72	-146	-76	-44	5113	-1371	-25408	3	-19121	-7534	-28628	-150	-19158	-11007	-18795	0	-19627	-15537	-11607	15
0.226667	-27	43	91	-55	-107	-31	15	-13	-18	3	-72	-64	-96	-16	-26	-60	-98	35	-82	-24	-102	-21	-94	-65	-61	-3	-99	-12	-72	-72	-144	-74	-53	5465	-1172	-25323	1	-18981	-7617	-28610	-161	-19102	-11196	-18659	-8	-19557	-15684	-11295	38
0.227500	-25	41	89	-59	-110	-30	13	-11	-16	16	-68	-63	-94	-15	-27	-60	-94	36	-84	-33	-107	-23	-99	-66	-63	0	-97	-11	-75	-72	-150	-76	-73	5750	-991	-25236	8	-18846	-7685	-28566	-179	-19058	-11384	-18509	7	-19461	-15829	-10980	28
0.228333	-28	71	89	-58	-110	-33	15	-16	-19	7	-69	-63	-98	-16	-28	-62	-101	36	-84	-33	-108	-23	-99	-65	-68	-1	-98	-15	-74	-73	-149	-75	-79	5977	-831	-25138	16	-18778	-7745	-28507	-166	-19011	-11568	-18349	-17	-19342	-15983	-10672	36
0.229167	-28	39	86	-63	-113	-34	11	-13	-15	6	-69	-66	-100	-13	-29	-58	-101	35	-83	-34	-110	-23	-98	-69	-67	0	-98	-12	-75	-72	-147	-77	-55	6149	-693	-25036	20	-18722	-7801	-28437	-150	-18963	-11747	-18175	-63	-19195	-16139	-10368	78
0.230000	-24	42	89	-55	-110	-32	12	-14	-17	4	-68	-63	-97	-17	-30	-60	-102	33	-91	-32	-104	-24	-96	-68	-65	0	-101	-11	-75	-70	-148	-79	-64	6268	-577	-24926	37	-18682	-7848	-28347	-143	-18918	-11924	-17985	-102	-19029	-16298	-10079	68
0.230833	-26	43	88	-56	-108	-32	13	-8	4	6	-68	-62	-93	-14	-26	-61	-97	37	-82	-30	-103	-21	-98	-67	-63	0	-97	-9	-68	-70	-145	-73	-64	6332	-488	-24810	15	-18681	-7923	-28242	-138	-18870	-12097	-17781	-142	-18814	-16452	-9796	72
0.231667	-23	43	91	-58	-110	-32	15	-14	-16	8	-72	-63	-97	-14	-28	-59	-102	40	-84	-31	-104	-22	-97	-65	-66	4	-99	-11	-73	-70	-147	-75	-53	6340	-434	-24693	-4	-18714	-7999	-28123	-129	-18815	-12275	-17566	-158	-18592	-16610	-9545	92
0.232500	-30	42	86	-57	-109	-12	11	-17	-19	2	-76	-62	-98	-15	-27	-59	-102	34	-84	-31	-105	-22	-98	-68	-65	0	-100	-12	-70	-70	-143	-76	-43	6300	-396	-24569	-5	-18755	-8094	-27997	-93	-18782	-12442	-17336	-163	-18347	-16759	-9297	82
0.233333	-24	71	87	-58	-109	-34	15	-13	-15	8	-69	-61	-94	-15	-18	-58	-100	34	-83	-30	-103	-24	-97	-73	-63	0	-98	-9	-74	-69	-147	-73	-53	6208	-392	-24440	-16	-18848	-8211	-27851	-59	-18730	-12611	-17091	-177	-18082	-16896	-9070	76
0.234167	-25	41	85	-58	-107	-31	16	-13	-15	6	-67	-66	-94	-13	-25	-56	-98	37	-85	-27	-102	-21	-97	-68	-63	0	-104	-12	-72	-65	-147	-80	-105	6068	-411	-24302	-34	-18946	-8354	-27691	-46	-18677	-12778	-16831	-183	-17803	-17022	-8860	64
0.235000	-27	38	88	-59	-107	-34	16	-12	-16	7	-70	-72	-96	-16	-28	-62	-79	34	-85	-33	-107	-23	-100	-68	-61	1	-100	-10	-72	-67	-149	-75	-149	5889	-458	-24174	-7	-19058	-8525	-27508	-35	-18611	-12943	-16550	-196	-17516	-17127	-8659	33
0.235833	-23	43	91	-59	-108	-34	16	-14	-16	7	-69	-64	-95	-17	-27	-58	-98	35	-85	-31	-105	-22	-92	-67	-65	0	-100	-14	-76	-68	-152	-74	-176	5671	-524	-24017	4	-19166	-8719	-27303	-30	-18531	-13112	-16259	-215	-17215	-17206	-8462	10
0.236667	-25	42	89	-59	-110	-33	13	-13	-14	6	-73	-62	-95	-14	-25	-55	-100	33	-86	-31	-103	-23	-99	-67	-64	3	-101	-13	-73	-65	-145	-72	-151	5424	-608	-23860	0	-19274	-8943	-27068	-13	-18444	-13274	-15954	-199	-16914	-17259	-8266	7
0.237500	-24	41	91	-56	-105	-32	13	-10	-13	6	-70	-62	-96	-17	-27	-74	-98	35	-81	-28	-105	-19	-97	-67	-60	3	-98	-11	-70	-65	-149	-74	-142	5143	-706	-23695	0	-19365	-9194	-26816	-24	-18312	-13436	-15635	-181	-16610	-17271	-8073	1
0.238333	-22	50	92	-59	-107	-31	15	-12	-15	8	-72	-63	-93	-15	-27	-55	-96	35	-85	-31	-99	-21	-98	-69	-51	1	-97	-12	-72	-65	-144	-73	-186	4838	-827	-23518	-13	-19434	-9462	-26494	-51	-18167	-13598	-15295	-197	-16310	-17255	-7865	-31
0.239167	-23	44	94	-58	-107	-30	17	-10	-17	2	-72	-58	-90	-13	-27	-57	-99	36	-82	-30	-101	-17	-97	-67	-62	6	-98	-9	-72	-65	-147	-76	-207	4514	-954	-23335	-18	-19474	-9752	-26144	-51	-17988	-13746	-14950	-213	-16013	-17201	-7651	-48
0.240000	-27	43	89	-57	-108	-30	15	-13	-21	6	-64	-62	-97	-14	-30	-57	-100	4	-86	-32	-102	-19	-97	-69	-68	-1	-102	-13	-73	-70	-147	-76	-181	4170	-1091	-23140	-28	-19484	-10052	-25760	-65	-17785	-13898	-14573	-208	-15724	-17116	-7423	-56
0.240833	-25	38	85	-62	-110	-36	12	-17	-19	0	-77	-68	-100	-17	-30	-58	-103	29	-87	-35	-103	-21	-99	-70	-76	0	-100	-15	-74	-70	-146	-77	-158	3816	-1239	-22932	-33	-19437	-10364	-25316	-73	-17528	-14032	-14226	-206	-15434	-16993	-7178	-52
0.241667	-29	37	87	-62	-112	-36	10	-17	-18	4	-78	-67	-97	-15	-30	-57	-104	32	-88	-34	-105	-10	-103	-70	-65	-1	-102	-15	-74	-69	-149	-78	-171	3452	-1378	-22704	-22	-19345	-10676	-24825	-68	-17242	-14148	-13849	-202	-15151	-16835	-6914	-77
0.242500	-28	38	86	-61	-110	-35	13	-15	-1	6	-77	-64	-99	-17	-30	-58	-99	33	-88	-36	-105	-23	-102	-70	-63	0	-99	-15	-76	-72	-139	-76	-165	3086	-1528	-22464	-19	-19198	-10979	-24271	-59	-16909	-14256	-13460	-194	-14864	-16647	-6630	-67
0.243333	-24	41	88	-60	-109	-32	13	-14	-18	6	-76	-65	-99	-16	-30	-58	-99	18	-86	-33	-104	-21	-101	-68	-64	-3	-111	-13	-75	-74	-148	-76	-155	2707	-1677	-22200	-16	-18998	-11273	-23646	-69	-16540	-14337	-13064	-183	-14578	-16429	-6343	-55
0.244167	-30	41	88	-60	-112	-30	16	-17	-19	6	-95	-65	-95	-13	-29	-56	-98	36	-86	-34	-104	-19	-101	-69	-63	0	-97	5	-69	-69	-148	-76	-152	2325	-1829	-21925	-15	-18743	-11551	-23004	-68	-16133	-14392	-12661	-196	-14282	-16194	-6028	-63
0.245000	-23	42	91	-58	-111	-31	15	-13	-17	7	-72	-63	-94	-16	-28	-55	-100	38	-83	-31	-107	-18	-99	-68	-62	3	-99	-12	-73	-68	-148	-74	-143	1941	-1976	-21636	-23	-18427	-11800	-22285	-79	-15686	-14422	-12250	-187	-13980	-15943	-5720	-67
0.245833	-26	43	90	-58	-108	-32	-7	-13	-11	7	-73	-62	-94	-14	-25	-57	-96	35	-86	-33	-103	-13	-98	-68	-64	0	-98	-8	-73	-67	-144	-73	-112	1554	-2123	-21329	-19	-18069	-12027	-21511	-83	-15206	-14417	-11836	-138	-13665	-15674	-5408	-55
0.246667	-24	44	93	-57	-108	-28	15	-15	-16	8	-73	-61	-94	-13	-28	-57	-97	12	-84	-30	-102	-19	-99	-66	-60	1	-97	-11	-70	-69	-150	-75	-87	1170	-2269	-21003	-22	-17660	-12220	-20682	-53	-14703	-14381	-11417	-120	-13341	-15406	-5109	-58
0.247500	-40	43	91	-55	-107	-33	13	-17	-17	5	-76	-61	-97	-14	-25	-57	-98	36	-84	-33	-105	-18	-99	-70	-65	-1	-99	-15	-73	-68	-151	-74	-56	780	-2415	-20667	-23	-17207	-12378	-19793	-36	-14182	-14319	-10993	-95	-13001	-15131	-4828	-51
0.248333	-28	27	87	-59	-109	-30	10	-16	-17	5	-76	-64	-98	-16	-30	-61	-101	33	-88	-38	-110	-25	-101	-72	-69	3	-103	-16	-75	-72	-147	-78	-11	388	-2558	-20312	-21	-16724	-12501	-18906	-30	-13640	-14220	-10565	-62	-12652	-14863	-4573	-46
0.249167	-29	38	77	-61	-113	-33	8	-21	-28	1	-78	-75	-99	-18	-28	-62	-99	35	-87	-35	-108	-24	-101	-60	-64	-3	-103	-16	-76	-70	-149	-75	10	10	-2688	-19938	-18	-16216	-12580	-17957	-35	-13088	-14085	-10124	-36	-12281	-14589	-4346	-29
0.250000	-29	37	87	-63	-110	-34	12	-17	-15	4	-76	-63	-99	-18	-27	-61	-93	32	-88	-36	-108	-24	-101	-70	-65	-3	-101	-18	-75	-72	-149	-76	30	-367	-2815	-19545	-17	-15675	-12617	-16978	-45	-12530	-13913	-9670	-7	-11898	-14326	-4165	-28
0.250833	-28	42	91	-59	-109	6	16	-16	-18	6	-75	-64	-96	-14	-26	-59	-98	39	-84	-30	-107	-21	-100	-67	-65	0	-99	-15	-72	-69	-143	-74	45	-734	-2933	-19130	5	-15136	-12612	-15970	-41	-11974	-13717	-9198	8	-11504	-14066	-4032	-8
0.251667	-25	40	93	-59	-109	-32	17	-14	-16	9	-69	-62	-93	-13	-24	-56	-97	40	-84	-31	-105	-22	-96	-73	-63	0	-100	-10	-73	-68	-142	-73	93	-1097	-3043	-18703	0	-14583	-12570	-14944	-53	-11429	-13496	-8725	27	-11104	-13811	-3959	-15
0.252500	-25	41	93	-60	-108	-7	16	-12	-16	-14	-72	-65	-96	-15	-27	-57	-100	41	-87	-29	-104	-22	-99	-66	-63	-1	-101	-12	-70	-69	-144	-73	130	-1452	-3148	-18257	1	-14030	-12487	-13915	-64	-10903	-13256	-8238	42	-10701	-13583	-3951	3
0.253333	-24	42	92	-59	-108	-30	15	-12	-15	6	-70	-63	-81	-15	-24	-58	-96	37	-83	-29	-105	-19	-99	-67	-63	0	-100	-13	-69	-68	-147	-72	119	-1789	-3236	-17790	6	-13481	-12370	-12880	-48	-10397	-13007	-7737	52	-10305	-13349	-4001	15
0.254167	-31	42	90	-59	-109	-31	17	-16	-15	42	-70	-58	-97	-14	-28	-62	-100	37	-85	-30	-104	-19	-98	-65	-67	0	-104	-11	-75	-68	-147	-81	121	-2117	-3320	-17309	8	-12951	-12217	-11848	-38	-9919	-12746	-7226	79	-9902	-13120	-4126	16
0.255000	-25	39	89	-58	-110	-30	16	-15	-17	5	-70	-64	-98	-15	-26	-60	-90	37	-83	-30	-101	-22	-97	-69	-66	-1	-101	-11	-72	-70	-146	-75	131	-2430	-3381	-16810	0	-12439	-12027	-10815	-47	-9468	-12482	-6702	73	-9521	-12889	-4312	12
0.255833	-25	38	89	-80	-108	-31	12	-14	-18	4	-75	-66	-95	-17	-27	-58	-101	32	-87	-31	-103	-22	-98	-75	-65	-1	-102	-10	-72	-64	-145	-76	137	-2732	-3428	-16299	-8	-11945	-11814	-9781	-60	-9041	-12219	-6176	74	-9150	-12655	-4561	24
0.256667	-28	39	88	-59	-110	-31	11	-16	-19	4	-75	-68	-94	-18	-27	-63	-99	33	-86	-32	-107	-18	-101	-70	-65	-5	-103	-14	-73	-73	-149	-74	145	-3018	-3462	-15772	1	-11481	-11572	-8757	-62	-8648	-11968	-5653	72	-8806	-12409	-4873	35
0.257500	-30	35	59	-61	-112	-33	11	-15	-22	4	-75	-68	-97	-17	-33	-63	-102	33	-88	-29	-104	-19	-98	-66	-63	-1	-98	-10	-72	-68	-145	-74	124	-3284	-3472	-15227	24	-11022	-11295	-7732	-64	-8277	-11719	-5121	84	-8476	-12147	-5229	43
0.258333	-26	41	89	-57	-111	-31	13	-12	-19	6	-73	-64	-97	-12	-29	-62	-102	35	-84	-30	-104	-21	-108	-67	-66	-1	-98	-15	-73	-70	-146	-76	105	-3539	-3467	-14671	21	-10602	-11006	-6729	-68	-7951	-11493	-4607	77	-8187	-11876	-5640	60
0.259167	-24	41	86	-58	-110	-31	15	-25	-18	7	-72	-63	-96	-11	-29	-58	-100	36	-83	-32	-101	-17	-96	-67	-67	5	-96	-11	-68	-69	-145	-74	98	-3774	-3442	-14111	13	-10205	-10695	-5734	-58	-7634	-11277	-4107	82	-7923	-11575	-6089	62
0.260000	-23	42	90	-56	-104	-27	21	-10	-11	8	-72	-66	-95	-14	-28	-56	-93	35	-83	-27	-103	-17	-97	-65	-65	-3	-98	-11	-73	-70	-146	-74	87	-4002	-3402	-13549	15	-9834	-10368	-4753	-65	-7345	-11080	-3636	89	-7685	-11258	-6576	72
0.260833	-24	41	90	-58	-113	-32	10	-14	-19	8	-73	-62	-95	-14	-28	-61	-97	34	-83	-34	-107	-22	-101	-68	-64	-4	-99	-12	-73	-70	-146	-77	76	-4213	-3348	-12988	11	-9479	-10030	-3781	-86	-7081	-10903	-3217	84	-7481	-10915	-7076	73
0.261667	-27	39	87	-61	-111	-38	10	-17	-15	6	-75	-67	-98	-16	-29	-62	-99	32	-87	-34	-107	-22	-101	-66	-65	-5	-101	-15	-75	-73	-149	-77	59	-4403	-3279	-12433	23	-9145	-9679	-2828	-86	-6835	-10741	-2815	80	-7309	-10549	-7584	58
0.262500	-26	41	86	-59	-110	-53	9	-17	-17	3	-72	-65	-96	-15	-30	-59	-97	33	-85	-32	-102	-21	-103	-69	-63	-1	-99	-14	-68	-70	-143	-77	45	-4583	-3190	-11881	19	-8814	-9325	-1892	-109	-6602	-10591	-2484	84	-7161	-10158	-8078	74
0.263333	-25	39	89	-57	-109	-31	13	-14	-16	-14	-69	-63	-95	-14	-32	-61	-99	41	-136	-32	-105	-19	-100	-64	-63	0	-98	-11	-73	-72	-147	-75	40	-4738	-3091	-11355	11	-8508	-8967	-974	-116	-6379	-10445	-2220	79	-7039	-9741	-8588	91
0.264167	-24	38	89	-69	-107	-33	45	-14	-17	3	-73	-65	-95	-14	-30	-59	-100	33	-84	-31	-104	-21	-99	-56	-68	1	-99	-13	-69	-67	-145	-75	34	-4880	-2986	-10831	17	-8196	-8617	-93	-134	-6165	-10306	-2027	73	-6941	-9306	-9064	88
0.265000	-27	38	89	-57	-111	-34	4	-19	-40	4	-74	-66	-97	-16	-32	-61	-73	33	-88	-32	-105	-24	-101	-68	-66	-1	-102	-15	-74	-64	-149	-76	7	-5002	-2876	-10341	16	-7896	-8273	759	-130	-5956	-10164	-1916	80	-6863	-8852	-9514	73
0.265833	-30	40	93	-58	-110	-39	10	-19	-21	1	-77	-67	-98	-18	-30	-62	-99	51	-83	-34	-107	-21	-99	-67	-62	-1	-100	-16	-72	-66	-146	-74	-6	-5096	-2757	-9871	25	-7580	-7935	1575	-166	-5747	-10016	-1885	81	-6785	-8392	-9920	81
0.266667	-25	40	86	-58	-109	-30	12	-14	-16	4	-72	-66	-101	-15	-30	-58	-103	34	-85	-36	-102	-21	-98	-68	-69	-3	-100	-13	-74	-69	-146	-78	-22	-5159	-2647	-9430	3	-7260	-7616	2351	-180	-5540	-9843	-1931	70	-6728	-7926	-10287	67
0.267500	-23	39	92	-57	-109	-32	12	-14	-18	4	-73	-66	-94	-14	-30	-57	-99	35	-88	-34	-98	-22	-98	-68	-62	0	-105	-16	-75	-72	-147	-74	-41	-5222	-2543	-9012	1	-6929	-7317	3074	-177	-5334	-9658	-2062	66	-6672	-7462	-10606	78
0.268333	-26	37	87	-61	-111	-35	13	-16	-16	6	-73	-65	-98	-17	-27	-59	-99	34	-82	-39	-107	-24	-99	-69	-64	0	-100	-17	-73	-70	-148	-74	-59	-5249	-2447	-8601	6	-6585	-7037	3741	-196	-5126	-9449	-2257	63	-6609	-7000	-10876	69
0.269167	-28	40	82	-58	-110	-34	13	-16	-19	3	-75	-64	-99	-17	-34	-59	-105	34	-85	-35	-107	-25	-99	-69	-64	-1	-102	-14	-77	-73	-150	-77	-74	-5241	-2371	-8243	-1	-6222	-6798	4351	-212	-4905	-9207	-2515	52	-6543	-6551	-11087	59
0.270000	-27	41	88	-59	-116	-52	13	-16	-18	3	-73	-67	-101	-15	-31	-58	-100	34	-84	-40	-109	-25	-100	-69	-65	-3	-104	-17	-75	-70	-147	-76	-82	-5199	-2320	-7897	-5	-5834	-6584	4901	-228	-4703	-8938	-2815	46	-6458	-6112	-11241	56
0.270833	-26	40	88	-57	-107	-30	16	-14	-17	4	-73	-63	-96	-13	-33	-57	-99	37	-83	-48	-104	-22	-96	-63	-62	1	-100	-10	-73	-68	-147	-75	-83	-5122	-2288	-7543	-5	-5427	-6395	5391	-238	-4486	-8631	-3148	54	-6363	-5698	-11337	56
0.271667	-22	41	91	-53	-101	-29	17	-13	-14	0	-66	-60	-88	22	-24	-53	-95	40	-81	-30	-99	-22	-98	-68	-64	0	-98	-10	-70	-66	-145	-66	-76	-5009	-2295	-7205	-1	-5002	-6245	5806	-245	-4268	-8298	-3493	53	-6251	-5305	-11378	57
0.272500	-27	43	91	-53	-107	-28	19	-14	-16	7	-70	-62	-94	-14	-27	-57	-98	36	-87	-32	-103	-19	-100	-65	-62	0	-100	-12	-69	-67	-145	-70	-74	-4869	-2339	-6870	-4	-4557	-6130	6156	-260	-4052	-7935	-3820	38	-6119	-4948	-11366	39
0.273333	-25	41	89	-57	-108	-15	19	-14	-18	1	-74	-64	-95	-14	-46	-59	-102	32	-82	-34	-103	-22	-98	-68	-67	1	-102	-13	-90	-70	-148	-75	-85	-4684	-2427	-6531	-7	-4098	-6055	6430	-257	-3836	-7549	-4162	39	-5968	-4619	-11305	30
0.274167	-26	41	112	-59	-112	-33	13	-16	-18	4	-73	-66	-97	-17	-28	-59	-99	27	-87	-32	-101	-21	-97	-67	-58	0	-98	-10	-72	-67	-144	-73	-72	-4471	-2553	-6185	-5	-3627	-6001	6642	-219	-3614	-7138	-4444	52	-5787	-4316	-11191	36
0.275000	-26	42	90	-61	-110	-32	18	-14	-17	7	-52	-66	-96	-15	-25	-58	-97	35	-86	-32	-104	-23	-98	-69	-65	-1	-103	-15	-102	-73	-147	-74	-69	-4229	-2727	-5821	-17	-3150	-5983	6784	-178	-3392	-6712	-4681	30	-5582	-4048	-11035	20
0.275833	-29	42	88	-60	-109	-30	16	-14	-19	5	-61	-61	-97	-16	-28	-50	-98	33	-86	-34	-104	-23	-99	-70	-62	0	-101	-12	-73	-68	-148	-75	-69	-3954	-2943	-5447	-18	-2682	-5980	6856	-182	-3167	-6275	-4859	28	-5353	-3813	-10835	6
0.276667	-25	43	91	-46	-107	-30	11	-14	-5	7	-72	-62	-96	-17	-28	-59	-97	37	-82	-32	-104	-22	-96	-68	-62	-1	-85	-12	-73	-72	-145	-73	-68	-3638	-3200	-5052	-15	-2212	-5994	6866	-195	-2938	-5840	-4959	41	-5096	-3605	-10603	0
0.277500	-24	45	87	-59	-108	-34	13	-12	-15	8	-69	-62	-95	-13	-27	-56	-97	36	-81	-30	-103	-19	-99	-69	-64	3	-97	-10	-68	-69	-145	-72	-73	-3348	-3506	-4635	-15	-1764	-6023	6812	-195	-2704	-5412	-4987	38	-4817	-3422	-10335	2
0.278333	-23	43	91	-53	-107	-31	13	-13	-12	11	-69	-61	-100	-15	-29	-57	-98	37	-81	-28	-102	-21	-95	-68	-60	2	-95	-11	-69	-68	-145	-75	-76	-3016	-3849	-4206	-33	-1332	-6045	6701	-194	-2464	-5001	-4941	28	-4510	-3267	-10039	-3
0.279167	-21	44	90	-57	-107	-31	15	-10	-14	9	-66	-60	-93	-13	-26	-57	-96	38	-82	-30	-103	-21	-97	-69	-62	17	-94	-11	-70	-67	-143	-72	-81	-2684	-4224	-3751	-17	-932	-6078	6528	-188	-2217	-4615	-4821	35	-4178	-3132	-9718	-14
0.280000	-25	47	91	-55	-104	-28	16	-9	-14	10	-68	-58	-91	-11	-26	-56	-99	36	-81	-29	-102	-25	-96	-66	-64	0	-95	-9	-67	-67	-143	-59	-99	-2354	-4624	-3286	-28	-570	-6071	6294	-194	-1960	-4245	-4640	24	-3825	-3023	-9386	-7
0.280833	-29	41	89	-59	-108	-32	12	-17	-19	7	-75	-61	-97	-5	-30	-63	-97	37	-82	9	-107	-22	-100	-73	-69	-3	-100	-11	-72	-70	-145	-79	-111	-2024	-5040	-2803	-49	-250	-6060	5995	-205	-1688	-3917	-4409	5	-3462	-2929	-9032	24
0.281667	-27	40	85	-61	-112	-34	8	-18	-21	3	-75	-65	-104	-19	-34	-62	-104	30	-87	-35	-107	-25	-104	-75	-70	-6	-101	-17	-78	-76	-149	-82	-131	-1713	-5457	-2312	-74	10	-6012	5640	-196	-1409	-3626	-4138	-3	-3085	-2849	-8695	26
0.282500	-26	38	85	-61	-110	-39	7	-18	-22	3	-78	-68	-99	-17	-31	-61	-100	35	-88	-31	-104	-22	-101	-68	-64	-4	-100	-15	-75	-73	-148	-77	-148	-1410	-5856	-1786	-74	254	-5921	5229	-162	-1109	-3368	-3830	8	-2692	-2771	-8341	29
0.283333	-28	37	86	-60	-109	-33	11	-14	-21	6	-90	-56	-95	-15	-29	-61	-100	35	-85	-34	-105	-23	-99	-70	-63	-3	-97	-13	-65	-72	-148	-80	-169	-1129	-6234	-1251	-77	432	-5789	4753	-148	-793	-3155	-3525	13	-2295	-2710	-7992	24
0.284167	-26	43	88	-61	-108	-35	12	-16	-17	5	-73	-64	-98	-16	-30	-73	-100	36	-83	-32	-105	-24	-99	-67	-65	19	-96	-13	-76	-70	-147	-76	-189	-878	-6569	-702	-92	557	-5606	4218	-152	-476	-2981	-3228	-6	-1901	-2651	-7659	22
0.285000	-32	40	88	-57	-112	-34	10	-13	-18	21	-73	-64	-97	-12	-28	-58	-100	35	-84	-34	-109	-22	-100	-65	-76	-3	-97	-12	-73	-69	-147	-75	-194	-664	-6847	-144	-114	632	-5371	3619	-158	-146	-2842	-2952	-24	-1509	-2591	-7341	28
0.285833	-22	42	88	-58	-107	-32	12	-14	-23	8	-70	-63	-93	-14	-31	-101	-101	37	-83	-30	-104	-22	-99	-67	-60	0	-97	-13	-72	-68	-150	-77	-194	-479	-7054	420	-131	658	-5083	2956	-152	192	-2739	-2718	-38	-1143	-2541	-7054	23
0.286667	-24	43	91	-58	-108	-19	9	-14	-15	10	-69	-62	-94	-14	-27	-58	-95	35	-82	-31	-104	-23	-101	-68	-63	0	-100	-11	-72	-69	-146	-78	-184	-333	-7155	993	-147	636	-4738	2230	-164	528	-2665	-2542	-51	-789	-2486	-6795	11
0.287500	-25	44	91	-58	-110	-31	11	-15	-21	9	-72	-63	-97	-14	-29	-62	-99	36	-87	-32	-107	-21	-101	-67	-61	-4	-96	-13	-97	-73	-147	-76	-171	-232	-7207	1557	-143	573	-4341	1449	-198	853	-2618	-2430	-56	-471	-2432	-6573	9
0.288333	-27	39	88	-57	-109	-33	12	-16	-25	5	-73	-66	-91	-13	-28	-67	-102	35	-85	-30	-102	-21	-101	-72	-67	-4	-98	-12	-72	-72	-150	-68	-150	-166	-7132	2101	-143	476	-3905	615	-220	1173	-2588	-2395	-58	-190	-2375	-6421	17
0.289167	-28	39	86	-60	-111	-36	9	-16	-22	6	-70	-65	-100	-28	-32	-63	-109	33	-90	-33	-108	-22	-102	-70	-60	-3	-100	-17	-76	-75	-149	-79	-129	-146	-6948	2608	-165	349	-3431	-260	-218	1468	-2568	-2437	-61	51	-2313	-6315	9
0.290000	-26	40	85	-62	-112	-35	9	-17	-24	2	-78	-69	-99	-16	-34	-62	-103	33	-91	-35	-111	-12	-102	-74	-69	-10	-108	-18	-72	-75	-151	-85	-111	-168	-6647	3069	-158	192	-2914	-1173	-186	1729	-2553	-2570	-41	242	-2239	-6277	-1
0.290833	-29	36	86	-64	-112	-39	11	-18	-22	4	-76	-66	-95	-16	-32	-60	-102	33	-81	-34	-105	-22	-101	-65	-64	0	-99	-12	-70	-69	-146	-74	-100	-216	-6229	3463	-121	22	-2368	-2113	-139	1965	-2530	-2772	-23	386	-2153	-6298	1
0.291667	-24	44	91	-58	-109	-35	13	-33	-17	7	-76	-65	-97	-15	-28	-57	-100	36	-85	-32	-105	-22	-99	-63	-64	0	-105	-14	-72	-70	-145	-75	-83	-315	-5710	3777	-128	-165	-1815	-3074	-112	2142	-2508	-3062	-34	465	-2060	-6400	-11
0.292500	-27	41	89	-60	-111	-34	13	-13	-16	5	-72	-63	-97	-11	-28	-66	-97	37	-87	-31	-103	-24	-104	-66	-61	0	-100	-11	-72	-70	-144	-73	-77	-442	-5086	3987	-183	-365	-1256	-4039	-111	2272	-2471	-3420	-41	485	-1960	-6584	-10
0.293333	-24	43	92	-56	-104	-33	13	-14	-14	4	-69	-111	-94	-15	-31	-59	-98	36	-85	-29	-101	-24	-101	-66	-61	0	-113	-10	-73	-69	-146	-74	-74	-607	-4365	4085	-223	-572	-705	-4986	-129	2338	-2422	-3850	-46	445	-1826	-6842	-5
0.294167	-24	42	91	-56	-108	-33	12	-14	-15	4	-68	-64	-101	-17	-31	-59	-97	37	-84	-29	-105	-23	-97	-68	-62	0	-99	-10	-73	-68	-147	-72	-56	-801	-3573	4057	-225	-783	-173	-5914	-138	2340	-2356	-4333	-55	340	-1684	-7207	-7
0.295000	-27	43	90	-59	-107	-31	15	-13	-18	3	-72	-64	-94	-16	-30	-61	-98	35	-82	-31	-103	-22	-99	-67	-58	-3	-100	-11	-68	-68	-146	-75	-53	-1018	-2718	3904	-184	-992	346	-6807	-107	2277	-2272	-4867	-50	180	-1524	-7586	-12
0.295833	-26	41	87	-58	-109	-33	12	-15	-16	1	-76	-64	-94	-17	-28	-57	-98	32	-84	-32	-109	-23	-100	-67	-68	-6	-102	-12	-70	-68	-143	-73	-50	-1263	-1819	3633	-116	-1201	827	-7657	-93	2141	-2174	-5441	-43	-39	-1342	-8049	-13
0.296667	-25	42	87	-60	-109	-31	15	-13	-16	1	-73	-61	-96	-13	-27	-57	-101	34	-86	-29	-102	-24	-98	-67	-69	0	-101	-11	-70	-68	-143	-74	-57	-1522	-895	3240	-64	-1414	1270	-8453	-72	1948	-2033	-6046	-59	-306	-1140	-8570	-8
0.297500	-24	45	90	-59	-107	-31	10	-12	-17	2	-75	-64	-95	-17	-27	-57	-98	41	-86	-30	-103	-24	-99	-66	-63	-5	-102	-14	-73	-68	-142	-73	-57	-1801	43	2740	-17	-1630	1673	-9182	-55	1690	-1885	-6674	-72	-618	-911	-9134	-14
0.298333	-22	44	88	-62	-108	-31	11	-13	-12	4	-73	-65	-99	-16	-30	-48	-96	34	-90	-34	-107	-24	-99	-68	-62	-3	-103	-13	-73	-84	-148	-74	-66	-2091	966	2151	-5	-1842	2032	-9843	-75	1372	-1717	-7316	-72	-965	-666	-9730	-6
0.299167	-26	40	87	-60	-108	-33	9	-13	-17	2	-75	-66	-97	-10	-31	-60	-97	34	-85	-51	-103	-21	-100	-67	-62	0	-100	-12	-73	-69	-145	-75	-73	-2386	1864	1499	-22	-2063	2352	-10425	-88	1014	-1526	-7958	-70	-1341	-395	-10340	-11
0.300000	-22	44	86	-58	-109	-31	19	-13	-15	5	-73	-62	-94	-14	-30	-56	-98	35	-86	-31	-105	-17	-97	-66	-63	1	-100	-10	-73	-68	-141	-75	-69	-2687	2713	802	-43	-2289	2610	-10936	-112	612	-1317	-8615	-67	-1735	-96	-10943	-15
0.300833	-23	42	89	-57	-110	-32	12	-12	-16	-3	-76	-66	-88	-18	-31	-59	-99	34	-82	-33	-103	-24	-99	-69	-64	-3	-100	-14	-73	-72	-148	-77	-77	-2998	3502	88	-51	-2524	2837	-11366	-147	183	-1097	-9255	-68	-2140	194	-11530	-21
0.301667	-41	37	87	-59	-109	-36	9	-17	-19	0	-74	-67	-98	-17	-30	-62	-100	32	-88	-33	-105	-27	-102	-73	-65	-3	-102	-14	-73	-70	-149	-77	-78	-3285	4227	-614	-65	-2766	3025	-11722	-163	-257	-857	-9878	-117	-2540	508	-12075	-26
0.302500	-27	43	87	-56	-107	-32	10	-13	-18	3	-74	-62	-96	-14	-30	-60	-98	33	-87	-28	-104	-24	-100	-68	-66	0	-99	-13	-75	-72	-147	-77	-84	-3598	4882	-1278	-61	-3022	3192	-12000	-158	-694	-600	-10477	-143	-2923	832	-12570	-38
0.303333	-24	42	87	-57	-109	-30	17	-15	-18	4	-73	-64	-96	-12	-28	-58	-99	34	-85	-31	-102	-22	-101	-69	-65	-1	-99	-13	-73	-68	-152	-76	-79	-3893	5455	-1884	-65	-3305	3332	-12209	-173	-1121	-326	-11048	-172	-3290	1159	-12995	-47
0.304167	-26	41	84	-56	-108	-31	15	-13	-15	2	-73	-63	-94	-17	-28	-59	-101	32	-86	-31	-104	-21	-98	-62	-66	-5	-99	-13	-70	-68	-148	-76	-79	-4185	5943	-2410	-104	-3589	3456	-12357	-187	-1523	-46	-11583	-191	-3632	1484	-13347	-42
0.305000	-25	42	88	-78	-110	-32	15	-13	-18	5	-72	-63	-95	-11	-25	-59	-99	36	-84	-31	-107	-22	-99	-68	-64	0	-100	-21	-72	-66	-145	-64	-75	-4464	6354	-2836	-99	-3863	3582	-12448	-160	-1889	270	-12078	-215	-3932	1800	-13610	-45
0.305833	-26	43	86	-58	-108	-32	13	-12	-14	7	-72	-75	-98	-11	-24	-58	-96	35	-87	-32	-104	-21	-100	-66	-62	1	-99	-16	-73	-66	-154	-74	-76	-4733	6677	-3160	-56	-4177	3710	-12500	-108	-2216	590	-12520	-227	-4187	2107	-13778	-47
0.306667	-25	42	90	-56	-113	-32	13	-12	-18	6	-72	-65	-97	-14	-27	-61	-99	35	-83	-30	-105	-23	-101	-62	-64	0	-100	-17	-77	-70	-147	-77	-70	-4990	6933	-3372	5	-4505	3850	-12494	-108	-2493	950	-12913	-219	-4403	2396	-13852	-43
0.307500	-29	40	84	-60	-115	-35	9	-16	-22	2	-73	-66	-101	-15	-28	-63	-103	33	-86	-32	-105	-24	-102	-76	-66	0	-99	-12	-72	-69	-148	-76	-58	-5226	7123	-3480	52	-4843	4023	-12452	-110	-2710	1331	-13236	-218	-4554	2669	-13825	-43
0.308333	-27	41	87	-59	-114	-33	12	-15	-22	6	-70	-64	-101	-15	-28	-63	-104	35	-87	-32	-108	-22	-100	-72	-67	-1	-100	-16	-76	-70	-147	-80	-64	-5444	7257	-3492	74	-5186	4235	-12388	-73	-2867	1725	-13497	-196	-4656	2923	-13713	-38
0.309167	-28	39	84	-58	-110	-36	12	-16	-18	5	-73	-62	-98	0	-28	-60	-99	34	-87	-33	-105	-26	-102	-72	-64	-3	-98	-15	-74	-70	-149	-77	-47	-5637	7335	-3422	98	-5538	4484	-12292	-57	-2970	2148	-13688	-167	-4701	3163	-13509	-34
0.310000	-26	40	85	-58	-111	-34	15	-22	-18	4	-73	-63	-100	-12	-30	-61	-101	38	-84	-31	-107	-22	-101	-70	-64	0	-101	-15	-74	-69	-150	-78	-22	-5795	7372	-3283	136	-5884	4787	-12176	-22	-3013	2608	-13811	-101	-4692	3383	-13237	-38
0.310833	-28	42	89	-55	-112	-34	16	-13	-23	6	-67	-60	-97	-11	-26	-66	-100	39	-79	-30	-107	-18	-99	-69	-65	2	-98	-14	-74	-68	-142	-75	3	-5920	7381	-3105	123	-6222	5154	-12041	38	-3006	3098	-13857	2	-4624	3602	-12900	-26
0.311667	-25	43	89	-58	-104	-29	20	-6	-16	9	-70	-57	-94	-11	-23	-57	-99	38	-83	-28	-101	-16	-98	-66	-62	0	-96	-25	-72	-67	-144	-73	21	-6013	7360	-2908	-38	-6554	5579	-11880	-10	-2951	3620	-13836	0	-4512	3782	-12534	-9
0.312500	-22	47	91	-52	-105	-29	18	-13	-14	8	-68	-59	-95	-8	-25	-58	-97	18	-84	-29	-92	-18	-98	-67	-62	2	-97	-11	-67	-65	-145	-70	49	-6060	7325	-2718	-86	-6842	6063	-11714	-121	-2866	4167	-13746	-148	-4365	3965	-12136	-6
0.313333	-42	43	89	-53	-141	-33	20	-10	-12	17	-67	-58	-93	-11	-23	-56	-94	39	-83	-28	-103	-15	-95	-65	-68	6	-95	-12	-61	-65	-142	-70	68	-6066	7267	-2561	-105	-7146	6617	-11533	-196	-2750	4739	-13589	-338	-4169	4147	-11729	4
0.314167	-23	46	87	-53	-105	-30	18	-12	-14	8	-55	-63	-96	-12	-25	-64	-98	36	-82	-30	-121	-18	-96	-66	-61	1	-98	-12	-72	-68	-144	-75	66	-6026	7203	-2449	-61	-7401	7223	-11342	-195	-2615	5335	-13374	-426	-3949	4334	-11334	11
0.315000	-24	41	90	-58	-111	-34	16	-15	-16	5	-72	-63	-99	-13	-29	-59	-99	35	-86	-35	-107	-25	-99	-90	-66	1	-101	-13	-72	-73	-152	-74	74	-5941	7128	-2409	12	-7618	7878	-11131	-114	-2473	5955	-13120	-363	-3708	4528	-10967	11
0.315833	-28	41	89	-58	-114	-32	10	-15	-21	5	-74	-64	-101	-17	-31	-59	-109	35	-85	-34	-107	-24	-99	-68	-66	3	-100	-12	-77	-72	-147	-79	77	-5812	7051	-2440	88	-7781	8588	-10904	-27	-2302	6591	-12813	-275	-3452	4743	-10628	12
0.316667	-26	40	87	-52	-111	-31	13	-13	-17	7	-70	-61	-97	-15	-28	-61	-100	34	-83	-30	-103	-23	-118	-57	-64	1	-99	-12	-73	-69	-144	-73	62	-5636	6967	-2563	133	-7902	9335	-10663	17	-2179	7232	-12475	-247	-3191	4983	-10344	15
0.317500	-26	42	89	-57	-107	-28	16	-13	-17	7	-73	-61	-97	-6	-30	-61	-97	38	-83	-30	-104	-22	-100	-65	-62	1	-97	-10	-75	-75	-147	-75	44	-5417	6871	-2773	137	-7966	10109	-10402	-5	-2049	7878	-12115	-237	-2937	5248	-10124	4
0.318333	-27	44	89	-55	-88	-30	15	-14	-17	8	-69	-60	-94	-13	-28	-56	-99	33	-81	-28	-101	-21	-96	-68	-66	2	-96	-10	-70	-68	-144	-73	35	-5183	6762	-3069	125	-7968	10887	-10132	-25	-1934	8514	-11747	-245	-2695	5548	-9962	29
0.319167	-26	42	93	-55	-107	-27	18	-12	-15	8	-72	-56	-93	-11	-29	-56	-97	37	-79	-25	-102	-18	-96	-65	-63	2	-98	-8	-68	-68	-147	-74	21	-4889	6644	-3441	104	-7909	11675	-9839	-33	-1835	9137	-11378	-274	-2477	5882	-9870	27
0.320000	-22	46	87	-56	-109	-28	16	-10	-15	10	-72	-61	-96	-15	-27	-57	-98	20	-79	-26	-104	-21	-97	-66	-63	0	-99	-9	-70	-69	-138	-74	2	-4582	6506	-3879	77	-7798	12426	-9529	-56	-1753	9739	-11015	-284	-2265	6259	-9851	43
0.320833	-26	42	89	-59	-107	-31	17	-12	-24	7	-74	-56	-96	-15	-29	-58	-100	42	-86	-31	-104	-21	-99	-68	-64	1	-102	-13	-72	-72	-148	-75	-19	-4263	6345	-4367	75	-7625	13158	-9204	-92	-1696	10320	-10663	-294	-2091	6669	-9903	54
0.321667	-50	40	87	-58	-109	-32	10	-16	-19	6	-74	-65	-99	-15	-32	-60	-98	33	-85	-33	-107	-23	-111	-70	-63	0	-96	-13	-74	-75	-151	-76	-38	-3932	6184	-4873	74	-7398	13854	-8863	-120	-1657	10863	-10334	-309	-1943	7118	-10022	49
0.322500	-25	40	88	-60	-111	-33	11	-17	-17	11	-72	-65	-101	-17	-31	-60	-101	32	-86	-34	-105	-23	-102	-69	-65	-1	-101	-10	-75	-70	-149	-74	-65	-3593	5978	-5388	46	-7117	14490	-8512	-98	-1641	11368	-10028	-325	-1815	7597	-10175	66
0.323333	-26	38	88	-59	-111	-32	12	-17	-19	5	-73	-67	-101	-18	-31	-62	-102	32	-85	-32	-104	-24	-103	-69	-66	-1	-99	-16	-77	-87	-151	-77	-83	-3255	5766	-5889	26	-6797	15061	-8158	-69	-1589	11830	-9757	-339	-1717	8115	-10394	75
0.324167	-25	39	86	-61	-111	-39	7	-16	-16	-8	-75	-66	-96	-19	-31	-62	-97	30	-85	-33	-87	-25	-101	-66	-61	0	-99	-12	-74	-70	-147	-74	-77	-2918	5542	-6351	13	-6433	15559	-7795	-38	-1552	12239	-9511	-324	-1611	8664	-10644	68
0.325000	-25	41	90	-61	-105	-32	12	-16	-17	9	-73	-63	-96	-16	-31	-58	-98	32	-85	-32	-104	-21	-94	-68	-64	-4	-98	-11	-74	-68	-148	-72	-93	-2590	5297	-6746	-1	-6050	15970	-7437	-12	-1510	12606	-9294	-335	-1555	9225	-10932	62
0.325833	-25	40	89	-57	-111	-27	11	9	-18	6	-70	-61	-99	-15	-31	-68	-101	35	-82	-31	-105	-22	-101	-68	-66	2	-98	-10	-75	-67	-147	-74	-99	-2272	5051	-7073	-18	-5648	16287	-7083	-11	-1454	12918	-9109	-352	-1486	9804	-11229	69
0.326667	-23	43	89	-56	-107	-29	32	-13	-17	7	-68	-62	-95	-15	-28	-59	-99	35	-79	-29	-104	-22	-98	-64	-61	2	-96	-9	-70	-68	-146	-73	-107	-1967	4796	-7318	-47	-5242	16523	-6738	-6	-1376	13176	-8953	-342	-1420	10384	-11544	66
0.327500	-23	41	89	-59	-109	-32	12	-15	-21	7	-69	-64	-94	-17	-28	-58	-99	35	-93	-32	-104	-19	-100	-68	-64	-1	-99	-10	-69	-70	-145	-72	-116	-1669	4541	-7474	-55	-4835	16659	-6413	3	-1279	13371	-8813	-306	-1347	10961	-11857	63
0.328333	-27	38	87	-59	-110	-34	12	3	-18	5	-70	-79	-97	-13	-27	-58	-103	34	-86	-33	-105	-19	-98	-68	-66	-15	-98	-9	-72	-69	-146	-77	-115	-1379	4291	-7545	-66	-4443	16699	-6113	-10	-1152	13522	-8692	-284	-1257	11524	-12168	63
0.329167	-25	42	86	-58	-112	-33	12	-15	-21	4	-74	-63	-100	-15	-23	-58	-103	33	-101	-33	-105	-23	-99	-67	-64	0	-101	-11	-76	-72	-146	-76	-120	-1095	4059	-7534	-90	-4069	16653	-5838	7	-1002	13614	-8584	-271	-1143	12073	-12464	68
0.330000	-27	40	87	-59	-114	-35	11	-16	-17	6	-73	-66	-100	-13	-30	-55	-101	36	-86	-36	-103	-21	-96	-66	-64	0	-101	-11	-74	-69	-146	-75	-120	-816	3844	-7451	-84	-3720	16524	-5591	-1	-827	13647	-8473	-264	-998	12591	-12739	50
0.330833	-22	39	90	-58	-109	-45	16	-13	-17	5	-70	-66	-98	-14	-45	-56	-100	36	-84	-30	-101	-19	-97	-65	-63	3	-99	-9	-70	-67	-143	-74	-112	-531	3654	-7317	-64	-3403	16311	-5385	-63	-619	13631	-8363	-251	-821	13066	-12990	73
0.331667	-22	43	91	-61	-109	-35	13	-13	-14	8	-68	-63	-96	-13	-26	-58	-96	36	-85	-34	-107	-23	-101	-67	-62	0	-99	-9	-72	-70	-147	-74	-112	-252	3497	-7154	-66	-3127	16015	-5218	-73	-406	13553	-8250	-243	-603	13503	-13216	76
0.332500	-26	42	87	-59	-107	-34	15	-5	-16	2	-72	-64	-96	-14	-28	-56	-98	37	-82	-31	-105	-19	-97	-66	-67	2	-98	-10	-72	-67	-145	-74	-119	43	3377	-6963	-50	-2882	15655	-5092	-47	-173	13422	-8130	-237	-352	13881	-13419	73
0.333333	-26	42	88	-58	-111	-38	15	-16	-21	8	-67	-59	-96	-12	-27	-58	-99	36	-84	-31	-105	-18	-98	-66	-63	2	-98	-8	-74	-68	-147	-74	-103	344	3287	-6814	-38	-2680	15227	-5012	-22	62	13234	-7998	-235	-65	14198	-13593	74
0.334167	-24	41	88	-53	-108	-31	17	-11	-18	7	-52	-58	-97	-14	-27	-57	-99	36	-84	-31	-107	-21	-95	-66	-64	0	-98	-10	-73	-69	-145	-75	-113	652	3234	-6684	-33	-2508	14750	-4973	15	303	12982	-7855	-228	260	14442	-13740	79
0.335000	-24	41	89	-56	-107	-38	12	-14	-12	7	-68	-62	-91	-13	-26	-57	-94	36	-82	-28	-99	-18	-98	-68	-63	9	-98	-10	-72	-67	-147	-74	-104	974	3221	-6603	-18	-2372	14217	-4987	-4	540	12676	-7703	-224	615	14607	-13884	87
0.335833	-26	41	88	-56	-109	-33	16	-11	-17	5	-58	-59	-97	-13	-26	-57	-101	32	-83	-29	-103	-18	-96	-66	-65	0	-98	-11	-72	-68	-143	-75	-105	1301	3238	-6577	-6	-2254	13643	-5033	-6	771	12310	-7543	-219	999	14691	-13976	81
0.336667	-27	37	90	-56	-110	-31	16	-11	-18	5	-70	-63	-98	-14	-26	-56	-100	35	-82	-30	-104	-21	-95	-62	-64	0	-99	-12	-72	-67	-144	-70	-102	1644	3290	-6621	-1	-2159	13024	-5123	24	989	11874	-7385	-215	1402	14678	-14054	81
0.337500	-26	43	87	-57	-109	-28	16	-11	-16	8	-68	-60	-93	8	-25	-55	-99	36	-84	-30	-102	-19	-109	-65	-62	0	-98	-9	-69	-68	-142	-73	-98	1992	3366	-6735	6	-2072	12369	-5249	40	1195	11384	-7225	-213	1818	14571	-14162	94
0.338333	-21	44	91	-53	-105	-31	12	-9	-15	9	-68	-62	-93	-13	-24	-52	-96	38	-82	-26	-101	-18	-92	-59	-58	0	-98	-11	-67	-73	-142	-69	-90	2350	3461	-6912	19	-1978	11682	-5405	49	1382	10817	-7076	-198	2237	14354	-14251	76
0.339167	-22	44	90	-57	-107	-30	18	-9	-13	-1	-66	-59	-70	-13	-24	-51	-102	40	-83	-30	-102	-19	-94	-62	-61	1	-96	-10	-68	-66	-141	-72	-91	2699	3585	-7146	38	-1876	10966	-5591	29	1559	10196	-6941	-189	2667	14033	-14341	66
0.340000	-25	52	93	-56	-108	-30	16	-14	-15	8	-68	-61	-96	-14	-39	-58	-100	37	-85	-29	-107	-21	-109	-66	-65	0	-99	-16	-74	-70	-145	-74	-91	3050	3681	-7424	38	-1771	10223	-5789	5	1720	9497	-6828	-188	3079	13597	-14445	58
0.340833	-28	37	87	-60	-113	-38	9	-17	-19	5	-73	-66	-95	-15	-28	-58	-102	36	-86	-33	-108	-24	-99	-67	-65	0	-101	-11	-70	-68	-147	-70	-75	3391	3797	-7733	44	-1640	9456	-6045	9	1872	8745	-6735	-177	3483	13059	-14547	58
0.341667	-27	37	86	-49	-109	-36	10	-15	-21	3	-72	-64	-96	-18	-32	-61	-107	34	-87	-33	-103	-24	-101	-69	-66	-4	-101	-15	-74	-69	-148	-80	-75	3722	3908	-8050	51	-1485	8665	-6218	-17	2018	7934	-6666	-186	3863	12408	-14659	52
0.342500	-26	38	89	-58	-108	-33	12	-16	-7	-13	-72	-63	-96	-19	-29	-60	-101	36	-86	-32	-109	-23	-101	-70	-64	-3	-100	-15	-76	-69	-148	-73	-74	4031	4000	-8360	51	-1305	7867	-6424	-46	2157	7064	-6623	-172	4223	11652	-14776	52
0.343333	-25	40	87	-59	-107	-36	15	-13	-19	6	-69	-64	-96	-17	-28	-60	-101	34	-87	-31	-105	-21	-98	-84	-65	0	-103	-13	-70	-66	-146	-73	-84	4318	4088	-8653	55	-1113	7055	-6620	-78	2292	6165	-6600	-183	4547	10788	-14894	44
0.344167	-24	42	89	-55	-109	-58	13	-13	-19	5	-70	-65	-95	-16	-29	-58	-102	36	-85	-32	-103	-21	-98	-69	-67	-3	-101	-15	-73	-68	-147	-75	-92	4588	4152	-8903	63	-902	6234	-6795	-83	2423	5218	-6598	-206	4843	9819	-15013	41
0.345000	-26	39	86	-58	-110	-32	15	-11	-16	7	-69	-65	-96	-16	-26	-59	-98	37	-85	-36	-101	-22	-97	-70	-63	1	-100	-14	-73	-69	-145	-72	-90	4828	4188	-9112	61	-689	5421	-6936	-88	2553	4233	-6610	-201	5103	8774	-15120	34
0.345833	-24	42	91	-55	-105	-31	16	-25	-15	6	-68	-64	-96	-17	-30	-55	-99	38	-83	-32	-102	-19	-98	-68	-63	2	-101	-14	-74	-69	-145	-73	-94	5040	4208	-9262	64	-492	4609	-7044	-107	2688	3225	-6630	-203	5320	7640	-15216	34
0.346667	-24	41	92	-57	-110	-34	15	-10	-18	8	-68	-60	-97	-12	-28	-61	-100	33	-83	-31	-105	-21	-100	-25	-62	1	-99	-15	-70	-67	-149	-73	-102	5231	4198	-9353	60	-272	3800	-7113	-122	2812	2204	-6656	-207	5501	6448	-15292	44
0.347500	-26	42	88	-57	-110	-36	13	-13	-18	6	-97	-67	-103	-15	-31	-60	-103	35	-97	-34	-108	-24	-101	-70	-66	-1	-101	-15	-75	-72	-148	-75	-107	5386	4167	-9392	70	-85	3014	-7139	-124	2953	1184	-6676	-216	5642	5202	-15341	35
0.348333	-25	42	144	-58	-114	-36	11	-18	-16	3	-73	-66	-101	-18	-33	-61	-103	35	-85	-36	-109	-27	-92	-75	-69	-4	-101	-16	-76	-72	-151	-79	-109	5503	4114	-9376	59	72	2247	-7124	-145	3040	177	-6693	-223	5741	3917	-15356	45
0.349167	-31	37	88	-61	-111	-38	8	-22	-21	0	-75	-69	-102	-16	-35	-67	-104	34	-87	-35	-110	-25	-103	-75	-67	-3	-102	-16	-75	-72	-151	-79	-108	5634	4052	-9313	51	199	1524	-7054	-171	3141	-799	-6693	-202	5806	2617	-15330	52
0.350000	-29	38	85	-59	-110	-39	11	-19	-23	2	-76	-69	-98	-18	-25	-62	-103	36	-86	-36	-107	-24	-101	-74	-67	-22	-103	-17	-76	-72	-150	-77	-111	5727	3972	-9214	53	285	844	-6970	-153	3219	-1737	-6678	-181	5828	1326	-15267	74
0.350833	-24	41	87	-57	-108	-39	13	-13	-17	6	-72	-66	-94	-35	-29	-61	-102	37	-84	-29	-104	-22	-100	-69	-64	0	-99	-12	-75	-68	-147	-75	-118	5808	3892	-9096	57	332	216	-6798	-159	3276	-2616	-6648	-153	5814	70	-15161	95
0.351667	-25	44	90	-40	-110	-33	15	-14	-17	5	-73	-67	-96	-12	-26	-56	-99	39	-82	-33	-103	-21	-99	-66	-67	1	-101	-14	-69	-69	-145	-72	-114	5879	3809	-8968	53	328	-358	-6618	-170	3289	-3427	-6607	-130	5755	-1142	-15022	96
0.352500	-24	43	89	-56	-112	-32	16	-11	-16	7	-69	-65	-95	-12	-27	-34	-98	39	-81	-33	-102	-22	-98	-69	-62	0	-97	-11	-70	-66	-146	-74	-113	5937	3716	-8850	61	279	-868	-6418	-174	3272	-4155	-6563	-104	5657	-2284	-14846	108
0.353333	-24	43	88	-57	-108	-35	13	-14	-13	7	-68	-66	-98	-13	-27	-58	-97	38	-81	-32	-102	-22	-104	-67	-66	-1	-97	-11	-73	-69	-147	-57	-111	5997	3653	-8757	43	196	-1301	-6210	-203	3209	-4790	-6525	-72	5517	-3336	-14639	105
0.354167	-25	43	89	-58	-108	-35	16	-11	-15	7	-70	-47	-97	-12	-29	-57	-97	37	-76	-32	-104	-23	-99	-67	-61	3	-99	-12	-70	-84	-147	-73	-112	6053	3586	-8692	30	71	-1670	-6001	-201	3091	-5321	-6493	-60	5339	-4287	-14412	86
0.355000	-24	44	88	-53	-108	-34	17	-13	-13	6	-69	-63	-96	-15	-29	-57	-98	37	-87	-30	-102	-19	-98	-68	-67	2	-99	-13	-70	-68	-150	-75	-110	6113	3543	-8662	28	-84	-1956	-5809	-186	2934	-5746	-6486	-39	5114	-5122	-14169	77
0.355833	-26	43	89	-53	-108	-36	12	-23	-16	5	-73	-70	-97	-15	-30	-60	-98	37	-81	-32	-107	-23	-99	-69	-63	4	-98	-11	-75	-68	-145	-75	-114	6172	3514	-8678	27	-265	-2182	-5650	-199	2721	-6051	-6514	-31	4852	-5818	-13917	59
0.356667	-26	43	90	-61	-110	-33	12	-17	-17	5	-72	-65	-95	-15	-31	-61	-109	30	-86	-33	-108	-24	-100	-78	-65	-3	-101	-11	-77	-72	-149	-79	-129	6226	3503	-8730	2	-472	-2321	-5542	-222	2458	-6236	-6593	-33	4546	-6376	-13670	25
0.357500	-29	37	86	-60	-111	-36	10	-22	-25	2	-75	-65	-100	-15	-30	-58	-101	34	-83	-33	-103	-21	-101	-72	-66	1	-96	-11	-70	-65	-145	-74	-119	6290	3522	-8812	-14	-688	-2399	-5494	-230	2155	-6296	-6727	-43	4204	-6784	-13423	11
0.358333	-26	43	88	-58	-105	-33	-6	-13	-18	7	-69	-62	-96	-13	-30	-56	-97	35	-83	-29	-103	-18	-98	-66	-64	-5	-96	-11	-72	-66	-147	-74	-112	6345	3553	-8934	-9	-919	-2428	-5536	-211	1808	-6237	-6938	-29	3816	-7049	-13192	-11
0.359167	-24	44	89	-57	-108	-28	16	-26	-18	0	-69	-61	-95	-11	-28	-50	-97	36	-83	-30	-103	-17	-98	-68	-62	2	-96	-11	-67	-66	-144	-73	-93	6400	3613	-9068	4	-1160	-2406	-5666	-200	1430	-6068	-7233	11	3388	-7172	-12981	-49
0.360000	-23	45	90	-56	-103	-27	16	-14	-11	7	-66	-61	-99	-10	-26	-57	-96	36	-83	-30	-101	-19	-96	-66	-59	4	-95	-11	-73	-66	-146	-74	-102	6443	3685	-9221	9	-1408	-2349	-5902	-203	1023	-5792	-7616	22	2928	-7160	-12794	-92
0.360833	-24	44	91	-59	-108	-30	16	-15	-19	4	-64	-64	-96	-12	-27	-56	-99	36	-86	-30	-103	-21	-100	-67	-65	-1	-100	-15	-76	-67	-147	-73	-95	6472	3763	-9375	7	-1667	-2268	-6261	-206	591	-5433	-8087	12	2424	-7031	-12634	-126
0.361667	-27	36	85	-61	-110	-32	13	-17	-22	2	-74	-64	-96	-16	-29	-61	-98	32	-88	-34	-107	-23	-100	-72	-66	-1	-99	-14	-70	-68	-147	-77	-107	6485	3850	-9521	10	-1931	-2167	-6740	-206	160	-5001	-8635	25	1901	-6795	-12495	-166
0.362500	-26	42	89	-55	-108	-33	12	-13	-16	4	-72	-64	-97	-17	-29	-58	-98	30	-59	-32	-101	-21	-100	-68	-63	0	-99	-13	-74	-68	-146	-73	-119	6480	3933	-9653	2	-2205	-2065	-7335	-206	-273	-4518	-9257	26	1352	-6484	-12373	-193
0.363333	-24	42	87	-56	-95	-34	12	-14	-15	6	-69	-62	-94	-13	-28	-56	-99	32	-83	-30	-102	-22	-101	-68	-61	1	-96	-18	-74	-67	-145	-73	-120	6454	4006	-9771	-7	-2495	-1971	-8051	-202	-696	-4011	-9937	34	788	-6112	-12264	-218
0.364167	-22	40	89	-57	-112	-29	12	-12	-18	4	-99	-64	-99	-15	-34	-60	-103	34	-87	-32	-104	-22	-99	-72	-64	1	-99	-12	-74	-66	-147	-77	-113	6405	4055	-9875	-11	-2799	-1892	-8878	-194	-1101	-3508	-10655	44	206	-5716	-12167	-246
0.365000	-26	10	90	-56	-109	-32	11	-15	-19	5	-75	-65	-98	-16	-32	-62	-102	30	-88	-33	-107	-26	-102	-72	-65	-3	-100	-15	-77	-72	-147	-78	-130	6332	4070	-9973	9	-3131	-1834	-9804	-189	-1492	-3035	-11400	50	-384	-5320	-12062	-269
0.365833	-28	40	97	-60	-108	-35	11	-13	-17	6	-47	-64	-97	-14	-30	-62	-98	30	-84	-32	-102	-22	-99	-66	-61	0	-94	-13	-75	-68	-145	-77	-145	6235	4048	-10081	20	-3480	-1806	-10816	-161	-1850	-2612	-12132	55	-956	-4948	-11974	-283
0.366667	-26	39	89	-57	-110	-35	12	-15	-17	4	-70	-63	-97	-13	-29	-60	-100	32	-84	-32	-102	-21	-100	-72	-65	0	-98	13	-74	-67	-147	-76	-138	6122	3972	-10154	-5	-3865	-1820	-11908	-143	-2186	-2267	-12836	46	-1532	-4640	-11862	-292
0.367500	-28	39	86	-57	-108	-33	12	-11	-18	4	-73	-64	-101	-14	-29	-60	-101	33	-86	-33	-105	-23	-101	-69	-65	0	-100	-13	-73	-72	-147	-77	-130	5978	3841	-10258	-31	-4280	-1864	-13045	-142	-2516	-2024	-13491	34	-2083	-4402	-11740	-296
0.368333	-24	40	85	-59	-108	-34	11	-16	-21	2	-75	-66	-93	-16	-30	-61	-102	30	-87	-31	-101	-23	-103	-73	-64	-4	-105	-14	-74	-68	-146	-78	-127	5823	3660	-10390	-49	-4725	-1944	-14209	-151	-2790	-1892	-14068	15	-2615	-4266	-11606	-284
0.369167	-27	37	86	-61	-108	-40	12	-14	-17	3	-74	-60	-97	-18	-31	-60	-100	32	-88	-33	-109	-24	-101	-68	-66	-1	-99	-13	-75	-73	-150	-61	-111	5648	3410	-10556	-68	-5198	-2042	-15375	-165	-3073	-1889	-14560	-12	-3130	-4244	-11453	-277
0.370000	-26	41	87	-58	-112	-38	10	-15	-19	4	-74	-69	-103	-35	-30	-62	-96	30	-86	-33	-103	-23	-103	-50	-66	-1	-102	-16	-76	-74	-148	-77	-150	5460	3109	-10759	-77	-5675	-2205	-16528	-202	-3366	-2028	-14949	-36	-3609	-4347	-11288	-270
0.370833	-24	39	88	-56	-118	-36	15	-14	-15	2	-72	-65	-94	-15	-26	-55	-97	33	-85	-32	-103	-22	-98	-67	-65	1	-95	-11	-70	-68	-144	-75	-148	5283	2757	-11016	-97	-6214	-2377	-17657	-242	-3670	-2304	-15224	-72	-4061	-4578	-11122	-253
0.371667	-23	43	92	-56	-104	-30	15	-9	-15	10	-69	-61	-95	-15	-29	-57	-95	52	-81	-27	-99	-19	-101	-66	-57	2	-96	-11	-72	-68	-144	-73	-103	5056	2361	-11332	-92	-6755	-2568	-18731	-262	-4013	-2719	-15396	-88	-4487	-4942	-10958	-238
0.372500	-24	43	88	-55	-110	-32	12	-11	-13	6	-67	-62	-94	-14	-26	-58	-98	34	-84	-31	-104	-23	-99	-67	-65	1	-96	-13	-72	-69	-144	-72	-87	4844	1921	-11710	-94	-7314	-2778	-19746	-270	-4399	-3261	-15459	-72	-4879	-5429	-10811	-207
0.373333	-27	40	89	-59	-108	-33	13	-14	-16	7	-70	-64	-96	-14	-30	-64	-99	34	-84	-32	-105	-18	-120	-67	-65	0	-98	-14	-73	-70	-149	-77	-84	4625	1456	-12154	-95	-7878	-2994	-20681	-260	-4846	-3911	-15429	-70	-5255	-6025	-10686	-190
0.374167	-28	40	85	-59	-118	-36	6	-18	-21	5	-70	-64	-100	-17	-29	-67	-99	30	-83	-31	-103	-24	-98	-68	-65	1	-96	-11	-70	-75	-145	-73	-80	4415	987	-12651	-75	-8439	-3197	-21527	-224	-5351	-4646	-15313	-72	-5593	-6740	-10589	-168
0.375000	-21	40	88	-56	-109	-34	12	-13	-18	7	-72	-62	-99	-14	-30	-64	-101	33	-82	-33	-103	-24	-99	-69	-62	2	-99	-14	-75	-70	-148	-78	-99	4203	515	-13199	-58	-9000	-3399	-22285	-218	-5923	-5451	-15128	-53	-5911	-7519	-10542	-154
0.375833	-26	41	88	-56	-108	-31	12	-12	-16	7	-73	-61	-95	-14	-27	-59	-101	34	-83	-28	-104	-22	-99	-69	-65	-3	-97	-13	-75	-68	-144	-73	-107	4001	63	-13789	-55	-9553	-3581	-22951	-197	-6562	-6284	-14902	-62	-6197	-8346	-10534	-119
0.376667	-28	43	86	-58	-110	-31	15	-11	-18	7	-70	-62	-97	-12	-25	-60	-101	35	-84	-31	-107	-23	-97	-69	-61	8	-99	-14	-74	-68	-144	-73	-127	3817	-367	-14415	-53	-10104	-3739	-23533	-182	-7240	-7117	-14646	-69	-6455	-9205	-10585	-93
0.377500	-23	44	90	-57	-110	-31	13	-12	-17	8	-72	-62	-96	-12	-26	-55	-98	37	-84	-31	-105	-19	-96	-66	-64	3	-99	-13	-70	-67	-144	-73	-139	3644	-750	-15066	-40	-10649	-3863	-24031	-187	-7976	-7906	-14392	-55	-6682	-10064	-10691	-65
0.378333	-24	41	99	-29	-104	-30	16	-9	-16	9	-66	-62	-93	-11	-25	-55	-97	37	-81	-31	-100	-22	-92	-65	-63	5	-95	-12	-68	-65	-143	-58	-124	3496	-1087	-15733	-66	-11186	-3949	-24454	-193	-8715	-8637	-14153	-58	-6878	-10910	-10852	-39
0.379167	-21	44	93	-53	-104	-31	17	-4	-12	9	-65	-60	-93	-13	-22	-53	-97	40	-79	-25	-104	-19	-93	-63	-61	5	-95	-10	-72	-66	-141	-69	-114	3377	-1360	-16387	-63	-11719	-3992	-24816	-190	-9450	-9268	-13962	-65	-7038	-11708	-11065	-23
0.380000	-24	46	92	-57	-109	-29	18	-9	-16	11	-73	-57	-95	-10	-25	-51	-115	40	-82	-28	-129	-18	-93	-63	-62	4	-94	-9	-70	-65	-142	-68	-131	3280	-1576	-17042	-49	-12260	-3989	-25123	-189	-10164	-9789	-13824	-67	-7165	-12442	-11327	-8
0.380833	-26	43	90	-57	-108	-32	17	-12	-16	5	-68	-67	-96	-15	-26	-56	-101	36	-81	-29	-107	-22	-96	-68	-63	2	-96	-11	-76	-68	-146	-75	-150	3217	-1720	-17666	-30	-12787	-3943	-25400	-182	-10827	-10171	-13756	-84	-7262	-13098	-11629	0
0.381667	-27	38	86	-60	-113	-39	9	-14	-19	5	-70	-65	-101	-17	-30	-59	-103	32	-84	-33	-109	-21	-101	-69	-67	-1	-99	-15	-77	-69	-148	-78	-153	3192	-1795	-18261	-26	-13356	-3844	-25651	-172	-11427	-10402	-13775	-76	-7325	-13650	-11952	-1
0.382500	-28	41	81	-61	-117	-33	10	-14	-19	3	-48	-66	-98	-16	-30	-59	-100	35	-86	-32	-104	-22	-97	-67	-62	0	-97	-11	-74	-67	-147	-75	-153	3198	-1792	-18796	-24	-13913	-3687	-25873	-182	-11922	-10478	-13866	-75	-7363	-14096	-12299	-14
0.383333	-27	38	88	-58	-110	-33	13	-16	-19	6	-69	-63	-94	-16	-28	-58	-101	35	-90	-28	-102	-21	-95	-88	-65	-1	-96	-11	-74	-63	-147	-72	-162	3270	-1722	-19274	-33	-14482	-3490	-26093	-196	-12327	-10413	-14047	-93	-7394	-14431	-12657	-19
0.384167	-25	44	88	-57	-124	-32	16	-14	-18	8	-69	-60	-99	-17	-57	-58	-102	34	-85	-28	-107	-22	-97	-67	-66	0	-96	-13	-73	-67	-146	-77	-159	3367	-1585	-19692	-70	-15061	-3234	-26320	-210	-12633	-10209	-14337	-96	-7427	-14655	-13017	-30
0.385000	-30	45	91	-58	-109	-31	15	-12	-19	6	-73	-64	-97	1	-30	-56	-100	33	-85	-30	-102	-18	-96	-68	-64	-4	-99	-11	-73	-67	-146	-75	-118	3507	-1386	-20029	-95	-15645	-2966	-26549	-228	-12845	-9893	-14708	-104	-7475	-14773	-13366	-29
0.385833	-23	43	89	-57	-107	-31	19	-12	-17	6	-68	-60	-95	-15	-31	-56	-100	35	-86	-30	-102	-19	-96	-66	-63	0	-98	-9	-73	-68	-145	-73	-101	3692	-1112	-20286	-92	-16230	-2653	-26788	-217	-12960	-9475	-15153	-108	-7562	-14798	-13700	-22
0.386667	-24	44	90	-57	-111	-30	15	-9	-19	4	-72	-63	-95	-13	-27	-43	-99	37	-85	-30	-104	-19	-98	-68	-64	0	-100	-14	-86	-68	-149	-75	-91	3913	-818	-20465	-69	-16813	-2322	-27035	-206	-13004	-9002	-15669	-112	-7697	-14739	-14018	-26
0.387500	-28	41	88	-61	-108	-32	12	-14	-14	3	-70	-63	-96	-16	-32	-57	-97	32	-87	-31	-105	-19	-97	-67	-65	-3	-96	-12	-74	-67	-147	-74	-75	4171	-456	-20555	-30	-17395	-1985	-27289	-189	-12987	-8502	-16228	-137	-7897	-14615	-14295	-24
0.388333	-27	40	88	-58	-109	-33	18	-15	-19	2	-72	-66	-98	-16	-31	-58	-102	32	-86	-31	-104	-22	-99	-69	-48	-3	-99	-13	-75	-70	-150	-76	-44	4465	-48	-20555	-9	-17946	-1660	-27535	-180	-12935	-8009	-16826	-165	-8178	-14446	-14534	-13
0.389167	-29	38	87	-61	-111	-35	10	-16	-21	2	-73	-67	-98	-18	-35	-57	-102	34	-90	-33	-107	-25	-102	-68	-65	-1	-100	-13	-73	-72	-151	-76	-11	4794	392	-20482	-22	-18468	-1368	-27765	-172	-12870	-7554	-17435	-164	-8545	-14254	-14734	-11
0.390000	-27	37	85	-61	-113	-38	9	-18	-21	0	-77	-68	-103	-22	-35	-86	-102	29	-91	-39	-127	-26	-101	-74	-66	-5	-105	-16	-76	-73	-153	-79	-4	5155	877	-20344	-46	-18942	-1128	-27963	-153	-12799	-7171	-18040	-178	-9004	-14068	-14881	-8
0.390833	-25	37	82	-59	-110	-39	8	-17	-22	1	-76	-67	-99	-17	-33	-59	-99	33	-84	-32	-105	-24	-100	-63	-63	0	-97	-10	-73	-68	-148	-76	23	5555	1393	-20143	-84	-19353	-961	-28103	-142	-12764	-6881	-18604	-181	-9548	-13898	-14956	5
0.391667	-25	41	90	-58	-108	-34	16	-15	-17	5	-70	-64	-95	-19	-29	-57	-90	22	-84	-31	-104	-21	-97	-65	-65	2	-98	-9	-73	-70	-149	-74	54	5982	1931	-19824	-74	-19702	-894	-28180	-121	-12772	-6716	-19116	-190	-10179	-13784	-14972	13
0.392500	-24	42	88	-58	-107	-34	16	-14	-15	3	-73	-65	-97	9	-26	-55	-100	32	-84	-31	-102	-21	-99	-68	-64	0	-98	-11	-70	-70	-147	-75	72	6440	2499	-19465	-49	-19977	-955	-28168	-116	-12836	-6690	-19552	-203	-10884	-13729	-14911	38
0.393333	-26	47	89	-57	-108	-34	15	-16	-16	5	-70	-64	-92	-15	-29	-61	-101	34	-83	-32	-102	-22	-112	-77	-60	0	-98	-10	-70	-70	-148	-75	79	6930	3085	-19118	-24	-20168	-1158	-28050	-134	-12958	-6834	-19889	-223	-11653	-13759	-14765	62
0.394167	-25	41	93	-58	-109	-35	13	-15	-18	5	-77	-64	-99	-16	-29	-57	-98	38	-83	-32	-105	-21	-96	-66	-65	0	-98	-36	-88	-69	-146	-73	89	7456	3682	-18733	21	-20267	-1519	-27811	-119	-13155	-7085	-20117	-231	-12468	-13879	-14534	71
0.395000	-29	38	87	-60	-107	-34	11	-14	-19	6	-75	-62	-96	-15	-18	-57	-100	33	-85	-30	-107	-22	-99	-67	-63	0	-99	-11	-70	-70	-147	-76	90	8009	4295	-18337	52	-20264	-2060	-27438	-104	-13425	-7485	-20213	-231	-13306	-14092	-14215	76
0.395833	-34	42	90	-57	-107	-34	15	5	-18	2	-75	-64	-94	-13	-26	-58	-97	35	-83	-32	-102	-19	-105	-67	-63	0	-99	4	-72	-72	-148	-72	90	8599	4913	-17950	54	-20194	-2780	-26899	-101	-13767	-8064	-20162	-239	-14147	-14393	-13804	103
0.396667	-25	41	91	-60	-109	-33	16	-15	-26	6	-73	-63	-95	-14	-27	-58	-95	37	-83	-33	-103	-22	-98	-67	-61	0	-98	-11	-72	-70	-146	-74	92	9220	5521	-17584	22	-20020	-3709	-26204	-114	-14174	-8748	-19976	-254	-14967	-14776	-13304	114
0.397500	-26	41	92	-62	-109	-36	29	-9	-17	4	-75	-64	-98	-14	-27	-57	-97	36	-87	-30	-102	-18	-99	-65	-62	1	-99	-10	-73	-86	-146	-73	101	9872	6130	-17263	27	-19763	-4772	-25344	-100	-14637	-9535	-19645	-257	-15748	-15224	-12723	127
0.398333	-50	42	89	-60	-109	-39	12	-17	-17	5	-73	-64	-95	-15	-27	-84	-102	34	-85	-32	-105	-24	-101	-70	-63	0	-96	-11	-72	-70	-150	-75	104	10557	6715	-16997	79	-19441	-6018	-24330	-77	-15154	-10408	-19168	-246	-16474	-15720	-12054	140
0.399167	-30	42	90	-65	-108	-39	15	-17	-18	26	-74	-65	-94	-15	-27	-60	-96	37	-85	-29	-104	-18	-98	-65	-60	1	-99	-9	-72	-68	-131	-73	96	11277	7278	-16794	133	-19045	-7403	-23136	-65	-15708	-11339	-18579	-233	-17125	-16240	-11312	166
0.400000	-24	40	91	-56	-108	-34	17	-14	-18	56	-72	-62	-93	-12	-26	-58	-101	38	-84	-30	-102	-19	-99	-70	-63	2	-98	-8	-70	-69	-146	-73	98	12020	7805	-16672	138	-18606	-8921	-21814	-59	-16285	-12309	-17870	-206	-17689	-16766	-10520	180
0.400833	-27	42	90	-53	-110	-32	16	-16	-16	4	-72	-64	-95	-16	-29	-62	-100	35	-107	-33	-104	-22	-102	-70	-67	0	-109	-13	-75	-68	-148	-78	84	12773	8284	-16638	130	-18133	-10533	-20348	-66	-16887	-13296	-17075	-176	-18163	-17274	-9684	179
0.401667	-28	39	88	-59	-111	-38	12	-16	-18	8	-72	-69	-94	-14	-27	-57	-100	53	-90	-32	-103	-21	-100	-69	-64	-3	-105	-12	-72	-68	-145	-74	82	13547	8710	-16693	147	-17621	-12211	-18779	-70	-17465	-14275	-16203	-132	-18522	-17740	-8834	182
0.402500	-27	40	90	-57	-112	-35	13	-18	-16	5	-73	-64	-95	-13	-27	-59	-101	34	-88	-29	-104	-21	-104	-67	-66	0	-100	-12	-73	-69	-145	-72	81	14333	9088	-16842	144	-17090	-13912	-17134	-82	-18004	-15210	-15288	-98	-18764	-18159	-7988	185
0.403333	-25	42	89	-57	-108	-34	16	-15	-18	4	-75	-65	-94	-12	-26	-58	-98	34	-84	-16	-105	-21	-96	-67	-65	0	-100	-14	-73	-68	-145	-72	82	15114	9406	-17083	132	-16547	-15599	-15447	-81	-18489	-16115	-14358	-76	-18887	-18504	-7162	194
0.404167	-29	42	87	-60	-109	-32	16	-13	-15	6	-72	-63	-95	-13	-29	-57	-96	36	-87	-31	-105	-19	-96	-66	-63	1	-100	-11	-73	-40	-145	-72	90	15882	9652	-17412	118	-15994	-17236	-13760	-51	-18880	-16935	-13424	-41	-18884	-18788	-6392	199
0.405000	-24	40	91	-56	-108	-32	17	-10	-19	7	-69	-61	-97	-12	-26	-61	-98	36	-84	-29	-102	-18	-97	-67	-63	1	-98	-10	-75	-68	-147	-70	62	16630	9828	-17826	108	-15433	-18786	-12102	-51	-19153	-17697	-12520	4	-18757	-19006	-5703	189
0.405833	6	45	92	-58	-109	-35	13	-12	-15	8	-70	-62	-95	-12	-26	-59	-99	36	-84	-31	-101	-18	-98	-66	-61	1	-98	-11	-69	-66	-144	-74	27	17347	9929	-18306	103	-14871	-20224	-10512	-61	-19289	-18375	-11668	37	-18494	-19163	-5134	171
0.406667	-23	44	90	-58	-107	-38	17	-14	-15	36	-74	-64	-94	-16	-27	-60	-97	33	-86	-33	-105	-22	-99	-68	-64	-5	-103	-17	-73	-72	-146	-76	7	18013	9961	-18857	94	-14279	-21518	-9030	-76	-19234	-18976	-10886	43	-18112	-19279	-4661	155
0.407500	-30	34	87	-61	-114	-39	11	-17	-19	4	-75	-66	-97	-16	-30	-61	-99	34	-84	-33	-107	-24	-103	-70	-66	-1	-101	-12	-77	-69	-146	-68	-7	18638	9927	-19452	76	-13699	-22635	-7694	-108	-19037	-19487	-10178	51	-17603	-19350	-4323	133
0.408333	-29	40	88	-59	-112	-35	13	-13	-19	5	-70	-63	-96	-16	-28	-59	-101	33	-87	-38	-108	-24	-101	-67	-66	-1	-101	-17	-74	-68	-149	-78	-17	19190	9807	-20090	56	-13093	-23562	-6526	-112	-18620	-19926	-9567	29	-16983	-19412	-4141	110
0.409167	-26	40	85	-48	-112	-36	12	-16	-21	5	-72	-64	-97	-17	-29	-60	-104	35	-85	-31	-108	-25	-102	-70	-72	-10	-107	-15	-76	-70	-148	-78	-31	19672	9656	-20741	39	-12468	-24287	-5572	-111	-18004	-20300	-9039	-13	-16258	-19474	-4103	93
0.410000	-31	39	86	-68	-113	-34	12	18	-19	16	-73	-65	-98	-19	-31	-62	-100	33	-85	-34	-105	-25	-102	-70	-64	-1	-109	-16	-74	-69	-147	-77	-63	20063	9434	-21394	16	-11823	-24797	-4829	-114	-17177	-20607	-8598	-4	-15446	-19552	-4197	73
0.410833	-24	42	87	-58	-109	-31	16	-16	-17	7	-73	-62	-95	-13	-27	-74	-95	35	-82	-32	-103	-19	-99	-64	-62	1	-96	-14	-73	-68	-145	-74	-60	20379	9164	-22031	2	-11145	-25094	-4314	-94	-16160	-20873	-8232	46	-14560	-19664	-4417	49
0.411667	-25	40	87	-56	-111	-49	15	-11	-14	9	-68	-59	-95	-13	-26	-53	-100	36	-82	-29	-101	-17	-96	-63	-61	2	-98	-11	-69	-66	-141	-75	-83	20587	8844	-22648	4	-10443	-25194	-4045	-87	-14973	-21109	-7927	99	-13629	-19827	-4746	21
0.412500	-25	43	92	-55	-110	-29	16	-11	-16	6	-73	-63	-95	-12	-26	-70	-95	39	-83	-28	-102	-19	-97	-66	-61	1	-98	-12	-70	-66	-141	-75	-120	20692	8489	-23227	10	-9727	-25099	-4012	-98	-13656	-21333	-7678	146	-12670	-20038	-5150	-11
0.413333	-23	36	89	-57	-107	-30	16	-11	-16	7	-68	-53	-95	-23	-25	-55	-95	39	-81	-30	-105	-22	-96	-66	-63	0	-97	-12	-69	-65	-142	-76	-127	20697	8089	-23758	8	-8988	-24827	-4213	-97	-12229	-21556	-7453	189	-11714	-20316	-5613	-41
0.414167	-27	40	89	-58	-105	-32	15	-16	-17	8	-73	-64	-96	-14	-30	-56	-96	35	-82	-30	-125	-22	-97	-66	-63	1	-97	-13	-72	-61	-148	-75	-161	20596	7660	-24225	1	-8237	-24391	-4629	-126	-10738	-21790	-7248	170	-10761	-20649	-6106	-63
0.415000	-28	41	89	-60	-113	-36	12	-16	-18	6	-76	-67	-98	-15	-31	-59	-103	32	-84	-32	-109	-25	-103	-67	-65	10	-100	-18	-76	-72	-147	-79	-189	20389	7200	-24636	-26	-7480	-23832	-5245	-125	-9224	-22046	-7045	108	-9849	-21040	-6568	-87
0.415833	-25	40	86	-61	-112	-35	10	-18	-22	3	-77	-69	-98	-25	-32	-59	-98	45	-80	-11	-103	-25	-99	-66	-65	0	-102	-14	-73	-67	-146	-77	-208	20091	6713	-24968	-38	-6727	-23152	-6025	-119	-7726	-22325	-6822	80	-8997	-21474	-6990	-109
0.416667	-25	41	90	-41	-110	-33	13	-15	-19	4	-73	-67	-96	-17	-28	-60	-100	33	-83	-32	-105	-24	-100	-69	-64	5	-101	-13	-74	-69	-146	-75	-219	19710	6181	-25228	-57	-5989	-22394	-6957	-127	-6311	-22629	-6584	74	-8226	-21953	-7343	-120
0.417500	-27	38	90	-60	-108	-33	16	-13	-16	6	-73	-64	-97	-17	-29	-59	-99	34	-84	-34	-107	-21	-98	-67	-68	0	-99	-13	-66	-69	-147	-75	-229	19249	5660	-25420	-87	-5282	-21584	-8001	-125	-5011	-22954	-6323	57	-7555	-22462	-7601	-142
0.418333	-26	44	88	-56	-107	-30	15	-14	-15	5	-74	-64	-90	-16	-27	-61	-98	34	-78	-30	-105	-22	-97	-68	-66	2	-100	-11	-73	-68	-145	-75	-233	18722	5090	-25533	-99	-4623	-20753	-9124	-132	-3881	-23293	-6049	52	-6993	-22978	-7742	-146
0.419167	-28	35	87	-58	-107	-29	12	-14	-17	7	-70	-63	-95	-16	-25	-57	-98	30	-83	-29	-101	-22	-95	-66	-62	4	-84	-9	-72	-70	-145	-70	-232	18142	4490	-25587	-124	-4018	-19924	-10296	-165	-2933	-23633	-5763	62	-6539	-23501	-7758	-152
0.420000	-22	24	91	-57	-107	-28	17	-14	-12	7	-73	-66	-93	-15	-28	-56	-98	35	-84	-29	-100	-21	-97	-68	-61	-1	-97	-13	-70	-68	-145	-52	-242	17525	3862	-25581	-138	-3489	-19130	-11486	-164	-2216	-23972	-5481	54	-6214	-24014	-7647	-170
0.420833	-28	37	88	-60	-109	-32	13	-14	-17	6	-73	-68	-97	-17	-28	-60	-99	33	-86	-27	-108	-13	-100	-70	-65	1	-100	-14	-73	-70	-149	-79	-239	16884	3198	-25528	-144	-3053	-18391	-12675	-155	-1733	-24292	-5215	32	-6007	-24508	-7417	-168
0.421667	-27	39	85	-57	-111	-34	10	-17	-14	7	-76	-67	-101	-17	-30	-59	-100	32	-86	-32	-109	-22	-101	-70	-65	1	-100	-14	-72	-73	-148	-76	-240	16243	2504	-25428	-144	-2687	-17710	-13826	-159	-1494	-24573	-4989	5	-5906	-24965	-7073	-150
0.422500	-25	41	86	-58	-110	-36	11	-15	-16	3	-76	-66	-95	-16	-27	-58	-97	22	-87	-33	-107	-22	-102	-69	-63	-1	-99	-13	-72	-77	-148	-74	-238	15605	1780	-25295	-145	-2436	-17126	-14911	-152	-1488	-24800	-4820	-1	-5909	-25374	-6636	-148
0.423333	-27	37	88	-59	-108	-34	10	-10	-15	3	-74	-66	-98	-17	-33	-31	-97	32	-88	-33	-108	-23	-103	-69	-67	-1	-100	-14	-74	-75	-151	-81	-230	14983	1043	-25148	-137	-2317	-16646	-15928	-138	-1703	-24974	-4735	-3	-6001	-25738	-6137	-151
0.424167	-29	36	86	-59	-111	-39	8	-19	-18	6	-74	-67	-101	-18	-30	-60	-103	34	-74	-31	-121	-24	-101	-70	-67	10	-98	-13	-77	-68	-147	-75	-218	14399	241	-24993	-125	-2266	-16276	-16837	-125	-2100	-25066	-4745	0	-6162	-26039	-5592	-119
0.425000	-30	39	88	-59	-107	-56	13	-16	-16	5	-73	-65	-95	-16	-29	-61	-100	33	-86	-32	-105	-21	-99	-68	-68	-1	-100	-12	-74	-69	-149	-69	-217	13853	-560	-24833	-112	-2353	-16038	-17640	-102	-2665	-25084	-4879	6	-6379	-26284	-5059	-109
0.425833	-29	38	89	-56	-107	-33	13	-17	-21	5	-72	-64	-95	-14	-21	-58	-96	34	-84	-30	-113	-19	-100	-68	-65	0	-101	-11	-72	-66	-145	-75	-212	13354	-1371	-24693	-109	-2561	-15930	-18332	-73	-3356	-25021	-5145	12	-6636	-26468	-4551	-91
0.426667	-24	39	86	-57	-109	-33	12	-10	-17	10	-69	-65	-97	-16	-28	-58	-99	35	-87	-32	-105	-19	-99	-67	-64	0	-100	-11	-62	-69	-145	-75	-214	12902	-2194	-24574	-112	-2885	-15923	-18893	-43	-4124	-24868	-5551	-3	-6912	-26586	-4118	-72
0.427500	-1	37	88	-57	-109	-33	13	-15	-17	3	-72	-64	-96	-14	-27	-58	-100	37	-84	-33	-102	-23	-99	-70	-67	0	-99	-13	-73	-67	-146	-77	-210	12509	-3011	-24486	-98	-3318	-16051	-19337	-31	-4925	-24643	-6099	0	-7189	-26643	-3782	-42
0.428333	-28	39	87	-60	-110	-34	11	-15	-15	5	-72	-63	-94	-15	-28	-59	-99	32	-84	-32	-107	-24	-100	-69	-63	0	-98	-13	-77	-69	-148	-62	-212	12166	-3813	-24436	-94	-3859	-16291	-19652	-30	-5727	-24349	-6782	-5	-7456	-26635	-3570	-34
0.429167	-29	74	89	-60	-111	-33	12	-15	-23	4	-72	-65	-98	-15	-25	-61	-103	35	-83	-32	-97	-21	-102	-67	-73	0	-99	-14	-77	-69	-147	-77	-219	11877	-4583	-24426	-86	-4505	-16630	-19850	-45	-6499	-24000	-7596	-19	-7704	-26567	-3510	-23
0.430000	-28	39	84	-60	-114	-18	13	-16	-21	6	-70	-60	-99	-15	-30	-58	-104	36	-85	-34	-107	-26	-102	-67	-65	-3	-100	-13	-74	-72	-151	-76	-221	11635	-5313	-24464	-72	-5250	-17050	-19933	-49	-7227	-23595	-8519	-3	-7921	-26437	-3603	11
0.430833	-25	41	87	-58	-109	-32	12	-14	-17	7	-72	-63	-95	-17	-31	-58	-101	38	-84	-31	-103	-22	-99	-68	-62	3	-98	-11	-74	-68	-148	-76	-223	11439	-5990	-24546	-53	-6081	-17534	-19908	-68	-7885	-23169	-9530	43	-8111	-26253	-3863	55
0.431667	-23	44	89	-59	-109	-41	16	-12	-14	8	-69	-62	-95	-13	-26	-56	-98	38	-85	-31	-104	-22	-100	-67	-64	2	-99	-9	-87	-66	-147	-75	-217	11270	-6602	-24679	-47	-7017	-18073	-19791	-100	-8475	-22728	-10599	98	-8275	-26012	-4295	59
0.432500	-25	42	90	-59	-110	-33	12	-14	-19	7	-70	-62	-100	-17	-43	-60	-97	38	-84	-30	-101	-22	-102	-65	-63	0	-96	-10	-70	-69	-146	-74	-208	11141	-7141	-24858	-25	-8032	-18626	-19577	-98	-8996	-22293	-11691	82	-8413	-25720	-4882	59
0.433333	-11	44	90	-59	-111	-33	15	-27	-14	7	-68	-61	-79	-14	-30	-58	-99	37	-82	-32	-103	-23	-99	-66	-63	1	-98	-13	-55	-67	-146	-73	-197	11029	-7601	-25082	-12	-9126	-19193	-19302	-50	-9464	-21879	-12785	21	-8538	-25375	-5611	79
0.434167	-26	42	88	-59	-109	-31	15	-13	-15	6	-67	-62	-94	-13	-29	-58	-100	42	-83	-30	-104	-26	-97	-65	-55	1	-97	-10	-70	-65	-148	-77	-181	10935	-7959	-25344	-7	-10290	-19732	-18960	-4	-9894	-21494	-13846	-29	-8662	-24990	-6473	97
0.435000	-25	41	91	-59	-105	-30	15	-25	-22	4	-69	-63	-97	-13	-29	-56	-100	38	-82	-28	-103	-24	-99	-67	-64	0	-99	-9	-74	-65	-148	-75	-171	10855	-8228	-25643	17	-11519	-20235	-18566	-11	-10313	-21147	-14847	-62	-8792	-24558	-7429	97
0.435833	-29	42	88	-60	-108	-31	15	-12	-17	7	-69	-44	-94	-14	-29	-59	-98	37	-93	-29	-103	-19	-98	-66	-63	0	-99	-10	-75	-67	-148	-74	-165	10782	-8397	-25975	-4	-12806	-20677	-18133	-62	-10742	-20837	-15747	-94	-8948	-24099	-8457	95
0.436667	-26	41	87	-61	-110	-31	13	-12	-18	7	-73	-63	-96	-12	-28	-59	-102	37	-83	-28	-103	-19	-97	-66	-66	-1	-99	-11	-69	-67	-147	-74	-155	10721	-8460	-26327	-72	-14154	-21039	-17679	-112	-11216	-20570	-16548	-90	-9143	-23612	-9523	109
0.437500	-26	43	90	-58	-108	-29	11	-12	-16	8	-67	-62	-96	-13	-26	-32	-98	37	-83	-30	-105	-21	-98	-63	-76	2	-97	-10	-69	-65	-145	-70	-146	10667	-8441	-26711	-77	-15535	-21298	-17214	-86	-11748	-20338	-17205	-68	-9405	-23109	-10598	119
0.438333	-25	46	90	-55	-110	-29	16	-11	-16	8	-72	-63	-95	2	-29	-53	-96	39	-82	-27	-102	-18	-96	-65	-60	0	-99	-10	-72	-66	-146	-69	-147	10608	-8321	-27103	-19	-16940	-21444	-16755	-78	-12366	-20126	-17721	-79	-9709	-22597	-11665	120
0.439167	-27	45	92	-56	-110	-29	13	-12	-17	9	-68	-62	-95	-12	-27	-61	-97	43	-82	-28	-102	-19	-97	-67	-61	3	-88	-7	-69	-66	-143	-68	-127	10586	-8134	-27511	38	-18358	-21469	-16316	-116	-13079	-19933	-18091	-116	-10110	-22089	-12681	123
0.440000	-25	53	97	-58	-107	-30	17	-41	-16	10	-73	-63	-97	-13	-31	-58	-99	36	-83	-30	-103	-11	-97	-68	-65	-3	-102	-12	-68	-66	-148	-74	-105	10566	-7873	-27931	78	-19775	-21362	-15910	-129	-13908	-19734	-18308	-146	-10606	-21602	-13637	135
0.440833	-29	39	86	-60	-113	-35	9	-18	-17	3	-75	-65	-97	-15	-31	-62	-102	35	-84	-31	-116	-24	-100	-70	-68	-1	-100	-13	-73	-68	-143	-75	-85	10562	-7563	-28352	81	-21179	-21119	-15544	-97	-14848	-19526	-18381	-127	-11195	-21133	-14497	132
0.441667	-26	41	90	-61	-98	-32	11	-15	-14	4	-74	-66	-99	-18	-32	-60	-100	35	-84	-32	-105	-23	-98	-73	-63	-1	-99	-13	-76	-72	-152	-80	-61	10582	-7225	-28774	79	-22549	-20730	-15220	-80	-15893	-19262	-18316	-121	-11877	-20694	-15269	114
0.442500	-28	41	89	-62	-111	-34	11	-17	-19	6	-72	-67	-97	-16	-33	-60	-100	35	-84	-32	-107	-24	-98	-70	-74	0	-100	-13	-76	-69	-147	-75	-36	10626	-6872	-29191	85	-23882	-20219	-14956	-82	-17028	-18962	-18141	-149	-12656	-20295	-15931	132
0.443333	-27	40	88	-59	-105	-34	12	-17	-17	9	-70	-63	-105	-14	-28	-60	-100	35	-86	-30	-104	-18	-99	-70	-65	1	-98	-7	-74	-68	-147	-75	-17	10687	-6544	-29611	95	-25140	-19569	-14760	-51	-18232	-18609	-17831	-176	-13515	-19940	-16489	139
0.444167	-26	44	90	-58	-109	-36	12	-14	-15	5	-70	-65	-93	-12	-28	-40	-96	33	-86	-30	-103	-19	-110	-67	-63	3	-99	-14	-70	-66	-144	-72	5	10774	-6256	-30011	103	-26316	-18803	-14629	-3	-19477	-18197	-17457	-170	-14452	-19623	-16952	146
0.445000	-41	41	90	-58	-107	-32	13	-13	-14	7	-70	-61	-93	-13	-28	-58	-98	34	-84	-32	-102	-18	-96	-65	-63	1	-98	-11	-70	-66	-143	-73	30	10874	-6032	-30401	68	-27393	-17951	-14567	-24	-20744	-17713	-17013	-151	-15449	-19355	-17301	128
0.445833	-27	43	94	-57	-108	-33	16	-13	-13	6	-69	-64	-94	-14	-28	-50	-98	37	-81	-30	-103	-17	-98	-67	-63	3	-100	-11	-74	-68	-144	-73	56	10986	-5917	-30768	16	-28354	-17009	-14569	-95	-22001	-17171	-16536	-147	-16486	-19130	-17568	107
0.446667	-27	43	91	-59	-126	-32	12	-14	-16	8	-69	-64	-94	-15	-27	-56	-96	36	-83	-30	-104	-21	-100	-64	-61	7	-98	-11	-70	-66	-143	-70	75	11093	-5927	-31132	16	-29191	-15999	-14639	-151	-23210	-16591	-16033	-144	-17539	-18941	-17763	98
0.447500	-23	41	89	-59	-105	-34	13	-15	-18	5	-72	-64	-98	-16	-30	-57	-98	43	-84	-30	-102	-21	-100	-69	-64	2	-100	-13	-73	-69	-147	-77	85	11194	-6085	-31467	-30	-29893	-14948	-14766	-142	-24336	-15948	-15532	-135	-18592	-18782	-17874	99
0.448333	-30	39	89	-57	-112	-38	10	-17	-21	-45	-75	-64	-100	-19	-31	-84	-102	33	-85	-33	-109	-26	-102	-73	-65	-1	-99	-17	-76	-67	-150	-78	96	11267	-6413	-31782	-25	-30451	-13879	-14941	-107	-25358	-15326	-15048	-150	-19617	-18645	-17987	101
0.449167	-28	36	85	-64	-115	-38	9	-19	-23	2	-77	-69	-99	-18	-32	-63	-102	59	-85	-32	-107	-24	-114	-73	-67	-1	-101	-15	-75	-74	-149	-79	95	11302	-6922	-32062	-23	-30859	-12809	-15140	-94	-26217	-14670	-14587	-145	-20603	-18513	-18040	95
0.450000	-49	38	87	-61	-116	-35	11	-21	-23	3	-74	-65	-97	-17	-30	-61	-101	33	-87	-31	-103	-24	-100	-70	-67	4	-101	-13	-75	-72	-156	-79	106	11280	-7624	-32307	-53	-31125	-11755	-15368	-115	-26979	-14027	-14159	-93	-21529	-18383	-18057	79
0.450833	-29	42	89	-59	-109	-33	13	-14	-19	7	-72	-61	-96	-14	-30	-40	-101	33	-85	-32	-102	-22	-98	-69	-64	1	-100	-15	-72	-69	-143	-74	109	11184	-8529	-32516	-81	-31240	-10739	-15617	-116	-27552	-13410	-13778	-36	-22372	-18241	-18068	79
0.451667	-24	43	91	-53	-120	-30	17	-11	-15	8	-68	-61	-94	-10	-26	-53	-97	36	-81	-28	-101	-17	-95	-65	-63	1	-98	-11	-70	-76	-141	-73	113	10989	-9620	-32658	-94	-31217	-9780	-15818	-110	-27950	-12846	-13449	-29	-23127	-18086	-18061	87
0.452500	-24	44	92	-58	-109	-30	18	-13	-16	9	-68	-61	-94	-11	-28	-55	-97	33	-85	-30	-102	1	-98	-66	-62	3	-97	-11	-73	-69	-144	-74	122	10676	-10920	-32720	-94	-31067	-8882	-16010	-101	-28176	-12341	-13166	-38	-23785	-17907	-18039	80
0.453333	-22	43	84	-59	-109	-29	16	-12	-16	5	-68	-63	-91	-15	-28	-55	-99	35	-83	-31	-103	-21	-95	-67	-62	-18	-100	-12	-73	-66	-146	-76	125	10229	-12403	-32736	-108	-30790	-8107	-16162	-90	-28240	-11913	-12931	-59	-24359	-17703	-18006	77
0.454167	-25	43	91	-59	-109	-29	16	-15	-19	9	-68	-61	-96	-11	-48	-52	-96	36	-83	-28	-132	-22	-100	-66	-63	3	-98	-11	-70	-68	-149	-74	130	9641	-14042	-32760	-62	-30410	-7415	-16252	-45	-28150	-11567	-12735	-86	-24825	-17463	-17955	69
0.455000	-25	45	91	-56	-105	-30	22	-11	-17	8	-70	-64	-98	-17	-29	-56	-98	34	-81	-29	-104	-22	-98	-75	-64	1	-98	-13	-73	-69	-148	-73	127	8904	-15809	-32741	-48	-29929	-6819	-16285	-42	-27915	-11303	-12583	-110	-25193	-17187	-17884	64
0.455833	-28	46	87	-57	-110	-31	15	-13	-16	6	-72	-65	-97	-14	-27	-57	-98	32	-83	-31	-102	-21	-100	-68	-63	0	-100	-12	-72	-69	-145	-74	129	8007	-17671	-32761	-46	-29371	-6333	-16219	-14	-27565	-11120	-12462	-116	-25469	-16883	-17781	66
0.456667	-28	42	89	-59	-111	-35	11	-15	-16	5	-70	-65	-96	-17	-30	-61	-99	32	-84	-31	-103	-24	-99	-70	-63	0	-101	-14	-75	-75	-142	-79	129	6952	-19586	-32745	-36	-28747	-5959	-16117	-1	-27115	-11015	-12370	-105	-25669	-16555	-17653	66
0.457500	-27	41	89	-61	-109	-33	10	-21	-21	2	-72	-65	-95	-15	-27	-59	-99	33	-84	-3	-104	-24	-98	-69	-61	-3	-99	-11	-74	-68	-146	-72	147	5751	-21520	-32689	-26	-28061	-5678	-15913	-15	-26592	-10977	-12292	-77	-25786	-16197	-17483	69
0.458333	-29	42	90	-58	-104	-47	15	-13	-14	8	-67	-69	-95	-13	-27	-57	-100	35	-84	-29	-103	-21	-98	-68	-63	1	-98	-9	-72	-70	-146	-74	175	4387	-23419	-32553	-17	-27352	-5501	-15638	-18	-26015	-10993	-12238	-87	-25847	-15820	-17282	41
0.459167	-26	43	92	-57	-103	-29	16	-12	-15	6	-72	-61	-94	-10	-27	-53	-97	35	-76	-26	-100	-18	-96	-68	-61	0	-99	-11	-69	-68	-144	-73	178	2910	-25223	-32387	-5	-26634	-5414	-15313	-11	-25416	-11049	-12194	-111	-25859	-15437	-17041	57
0.460000	-22	42	91	-57	-108	-27	18	-12	-17	7	-67	-59	-92	-10	-25	-56	-96	34	-81	-30	-101	-19	-94	-66	-62	6	-102	-9	-70	-69	-147	-75	120	1319	-26890	-32207	-9	-25914	-5413	-14896	-16	-24811	-11128	-12159	-114	-25834	-15043	-16767	58
0.460833	-24	43	91	-57	-111	-32	15	-12	-31	5	-69	-61	-99	-16	-28	-55	-100	33	-81	-1	-108	-18	-98	-68	-66	1	-100	-13	-75	-72	-147	-75	28	-357	-28369	-32003	-14	-25211	-5481	-14452	-24	-24218	-11222	-12141	-115	-25793	-14657	-16463	51
0.461667	-27	41	89	-63	-111	-33	11	-13	-17	8	-73	-66	-99	-17	-28	-57	-100	32	-86	-29	-107	-23	-101	-70	-66	0	-103	-11	-73	-70	-149	-70	-109	-2095	-29617	-31794	-8	-24537	-5603	-13980	-30	-23660	-11300	-12125	-142	-25711	-14276	-16140	43
0.462500	-28	40	90	-59	-110	-33	16	-13	-17	6	-70	-64	-94	-13	-28	-58	-99	33	-81	-28	-101	-19	-101	-66	-62	0	-99	-11	-74	-74	-148	-76	-276	-3858	-30613	-31585	-4	-23900	-5771	-13497	-45	-23143	-11359	-12121	-190	-25625	-13917	-15799	33
0.463333	-27	43	91	-58	-110	-35	13	-15	-21	9	-69	-63	-96	-16	-26	-55	-102	32	-81	-30	-107	-18	-100	-68	-64	1	-107	-10	-72	-67	-146	-72	-373	-5637	-31324	-31401	-7	-23311	-5973	-13034	-51	-22686	-11384	-12138	-194	-25533	-13574	-15447	38
0.464167	-26	42	89	-58	-109	-32	13	-12	-16	3	-70	-64	-95	-16	-27	-58	-101	35	-84	-31	-107	-19	-98	-69	-67	0	-101	-13	-75	-72	-147	-76	-373	-7395	-31729	-31238	-9	-22786	-6193	-12597	-27	-22293	-11363	-12154	-179	-25440	-13254	-15109	43
0.465000	-28	39	89	-57	-107	-34	10	-18	-22	6	-72	-66	-98	-17	-32	-60	-100	34	-84	-32	-107	-30	-99	-72	-68	-5	-102	-13	-77	-81	-147	-74	-289	-9102	-31826	-31105	-1	-22328	-6424	-12212	33	-21971	-11292	-12222	-160	-25345	-12960	-14783	40
0.465833	-32	37	86	-61	-110	-34	12	-14	-17	6	-72	-64	-99	-21	-29	-59	-98	32	-86	-34	-104	-19	-100	-67	-63	1	-101	-13	-74	-73	-144	-74	-179	-10735	-31613	-31011	9	-21931	-6646	-11886	59	-21715	-11162	-12302	-105	-25248	-12689	-14483	49
0.466667	-26	39	89	-55	-110	-34	12	-16	-19	5	-75	-65	-97	-16	-29	-57	-99	35	-82	-30	-104	-21	-100	-73	-66	0	-103	-27	-73	-73	-144	-74	-72	-12285	-31085	-30957	6	-21606	-6862	-11654	35	-21532	-10981	-12411	-95	-25152	-12445	-14223	46
0.467500	-26	37	86	-59	-112	-33	11	-15	-21	5	-72	-66	-100	-17	-17	-58	-100	11	-84	-32	-107	-22	-100	-70	-64	1	-101	-15	-74	-73	-145	-76	38	-13731	-30265	-30958	13	-21351	-7054	-11515	8	-21419	-10745	-12580	-115	-25056	-12229	-14007	34
0.468333	-26	39	87	-62	-109	-36	12	-15	-15	10	-72	-68	-98	-21	-32	-59	-100	35	-86	-32	-104	-22	-100	-70	-63	-4	-103	-6	-76	-74	-171	-78	139	-15065	-29168	-30992	24	-21162	-7214	-11478	-63	-21366	-10468	-12727	-158	-24954	-12034	-13842	32
0.469167	-28	38	86	-62	-112	-39	10	-18	-18	5	-74	-67	-97	-26	-32	-60	-100	34	-86	-34	-109	-21	-103	-69	-65	-3	-103	-15	-75	-75	-147	-76	240	-16274	-27845	-31068	15	-21043	-7344	-11552	-103	-21369	-10149	-12933	-215	-24844	-11857	-13724	38
0.470000	-27	38	86	-58	-112	-36	11	-18	-22	4	-76	-66	-100	-22	-35	-61	-102	34	-86	-33	-108	-23	-103	-72	-66	-1	-104	-11	-76	-75	-149	-78	312	-17355	-26334	-31199	0	-20973	-7429	-11734	-113	-21422	-9801	-13174	-269	-24720	-11700	-13671	28
0.470833	-26	40	86	-59	-111	-38	11	-18	-16	5	-72	-65	-97	-16	-29	-60	-108	35	-82	-30	-102	-22	-103	-69	-64	0	-100	-12	-70	-69	-145	-75	328	-18309	-24680	-31356	10	-20955	-7474	-12021	-81	-21506	-9433	-13443	-241	-24588	-11549	-13640	27
0.471667	-19	44	90	-56	-94	-28	12	-10	-11	7	-68	-63	-92	-14	-26	-57	-99	37	-82	-27	-101	-19	-98	-65	-64	2	-99	-10	-72	-67	-143	-73	327	-19141	-22947	-31524	47	-20985	-7476	-12406	-47	-21614	-9066	-13743	-189	-24443	-11415	-13674	20
0.472500	-25	43	89	-58	-107	-33	12	-15	-17	6	-70	-63	-88	-17	-29	-58	-99	35	-83	-29	-99	-22	-102	-68	-64	1	-98	-11	-70	-68	-142	-74	323	-19877	-21172	-31711	60	-21057	-7445	-12883	-60	-21743	-8707	-14065	-110	-24284	-11288	-13742	16
0.473333	-29	40	88	-58	-110	-34	13	-13	-18	4	-72	-66	-99	-18	-28	-60	-100	30	-90	-34	-109	-24	-101	-68	-66	-5	-101	-16	-72	-69	-147	-69	281	-20512	-19427	-31907	44	-21151	-7370	-13432	-104	-21871	-8371	-14400	-70	-24115	-11171	-13842	5
0.474167	-28	40	85	-60	-111	-38	12	-16	-21	0	-69	-67	-99	-18	-30	-61	-105	30	-83	-33	-108	-25	-102	-69	-67	0	-101	-12	-73	-67	-145	-75	214	-21053	-17746	-32077	20	-21257	-7251	-14031	-155	-21986	-8055	-14742	-112	-23929	-11056	-13958	-3
0.475000	1	41	86	-57	-107	-33	13	-16	-17	4	-73	-65	-95	-16	-31	-60	-100	33	-85	-35	-104	-23	-105	-67	-64	-3	-101	-11	-74	-69	-146	-74	127	-21524	-16198	-32236	-15	-21380	-7101	-14673	-231	-22085	-7775	-15081	-170	-23730	-10947	-14087	-10
0.475833	-26	42	88	-60	-109	-33	11	-13	-18	4	-88	-69	-97	-17	-28	-59	-100	33	-85	-31	-103	-22	-101	-68	-62	-1	-102	-12	-74	-72	-131	-73	70	-21928	-14808	-32344	-42	-21499	-6921	-15341	-274	-22154	-7542	-15409	-183	-23525	-10844	-14214	-17
0.476667	-25	39	88	-61	-110	-33	11	-13	-17	4	-70	-64	-95	-15	-27	-58	-102	34	-86	-32	-104	-24	-102	-69	-66	-3	-98	-12	-72	-70	-143	-91	20	-22276	-13614	-32437	-62	-21615	-6707	-16015	-263	-22189	-7354	-15706	-150	-23302	-10754	-14326	-25
0.477500	-21	45	90	-57	-107	-32	12	-13	-16	4	-72	-67	-95	7	-28	-58	-97	35	-83	-31	-105	-19	-101	-65	-61	0	-97	-10	-73	-68	-143	-74	-35	-22577	-12629	-32450	-55	-21718	-6468	-16676	-185	-22182	-7215	-15975	-143	-23073	-10674	-14425	-29
0.478333	-24	46	90	-60	-110	-33	15	-4	-25	9	-67	-62	-96	-13	-28	-55	-97	37	-84	-32	-103	-18	-99	-66	-62	0	-99	-12	-69	-66	-142	-75	-68	-22844	-11881	-32428	-36	-21811	-6202	-17308	-79	-22139	-7125	-16194	-116	-22841	-10604	-14488	-32
0.479167	-23	43	90	-55	-105	-31	16	-8	-16	8	-72	-60	-93	-12	-25	-58	-98	39	-82	-19	-101	-17	-95	-65	-61	2	-95	-7	-70	-65	-142	-75	-95	-23066	-11347	-32333	-21	-21886	-5924	-17904	-60	-22044	-7084	-16355	-92	-22595	-10562	-14520	-31
0.480000	-22	18	90	-55	-103	-30	17	-10	-13	9	-66	-59	-91	-13	-22	-52	-96	38	-81	-36	-99	-16	-98	-66	-62	1	-99	-9	-72	-66	-142	-72	-125	-23249	-11046	-32208	-21	-21951	-5623	-18451	-82	-21915	-7088	-16459	-128	-22354	-10534	-14513	-30
0.480833	-28	39	87	-59	-109	-33	15	-11	-17	4	-73	-62	-95	-16	-27	-59	-79	30	-86	-31	-108	-19	-99	-65	-66	-1	-101	-11	-70	-67	-145	-76	-173	-23401	-10954	-32022	-42	-22000	-5311	-18952	-82	-21741	-7130	-16491	-158	-22089	-10540	-14467	-32
0.481667	-28	40	82	-61	-110	-35	11	-17	-26	-1	-75	-66	-98	-17	-31	-62	-105	29	-88	-35	-105	-24	-103	-72	-69	-4	-104	-21	-78	-67	-150	-82	-229	-23499	-11042	-31791	-43	-22036	-4989	-19390	-119	-21541	-7204	-16449	-180	-21831	-10570	-14376	-28
0.482500	-26	37	81	-61	-113	-39	7	-18	-24	2	-69	-64	-99	-19	-29	-57	-91	33	-87	-34	-107	-22	-99	-67	-65	-1	-99	-9	-75	-70	-146	-76	-243	-23547	-11282	-31515	-15	-22058	-4644	-19767	-112	-21304	-7290	-16321	-186	-21558	-10621	-14243	-12
0.483333	-29	40	88	-44	-112	-34	11	-16	-19	5	-72	-66	-98	-18	-27	-58	-100	34	-87	-32	-103	-22	-99	-79	-66	-3	-94	-13	-74	-70	-146	-77	-259	-23538	-11651	-31201	-7	-22074	-4297	-20095	-112	-21056	-7393	-16125	-197	-21285	-10697	-14075	-13
0.484167	-24	41	86	-58	-110	-36	9	-13	-19	5	-69	-59	-93	-16	-28	-58	-101	43	-86	-31	-102	-24	-100	-68	-65	-1	-98	-13	-74	-70	-147	-75	-289	-23462	-12107	-30879	-23	-22090	-3945	-20363	-133	-20800	-7500	-15852	-241	-21003	-10810	-13871	-23
0.485000	-24	44	89	-59	-109	-58	12	-14	-16	9	-73	-65	-96	-13	-28	-56	-102	35	-84	-30	-103	-19	-96	-65	-61	0	-98	-15	-74	-70	-162	-76	-297	-23311	-12617	-30543	-10	-22107	-3589	-20588	-145	-20547	-7605	-15509	-230	-20725	-10942	-13649	-16
0.485833	-24	44	90	-63	-109	-35	12	-14	-14	8	-70	-60	-96	-28	-26	-57	-99	34	-83	-30	-102	-22	-98	-68	-63	1	-98	-12	-68	-56	-143	-77	-268	-23083	-13149	-30205	0	-22155	-3243	-20780	-158	-20314	-7695	-15118	-186	-20450	-11089	-13404	-11
0.486667	-24	47	86	-56	-105	-32	11	-13	-15	7	-73	-62	-91	-14	-28	-59	-98	36	-85	-31	-104	-22	-96	-69	-64	-1	-98	-12	-73	-58	-146	-77	-242	-22772	-13669	-29884	2	-22170	-2890	-20934	-149	-20106	-7760	-14680	-221	-20186	-11248	-13172	-10
0.487500	-26	42	88	-58	-111	-35	13	-13	-13	5	-74	-63	-97	-14	-28	-59	-99	35	-85	-34	-104	-18	-98	-70	-65	-4	-101	-13	-73	-70	-147	-76	-216	-22374	-14155	-29580	26	-22221	-2551	-21074	-137	-19937	-7807	-14204	-219	-19933	-11412	-12901	15
0.488333	-28	43	86	-58	-112	-36	13	-14	-17	3	-73	-63	-95	-15	-27	-62	-102	30	-88	-33	-104	-22	-97	-69	-66	-1	-100	-14	-74	-73	-148	-78	-195	-21881	-14583	-29309	28	-22285	-2232	-21194	-117	-19802	-7815	-13715	-178	-19694	-11578	-12654	44
0.489167	-24	39	86	-60	-113	-38	12	-17	-22	0	-81	-65	-97	-17	-30	-61	-99	30	-90	-34	-109	-26	-100	-73	-66	-4	-102	-16	-74	-73	-150	-72	-174	-21309	-14922	-29075	17	-22365	-1926	-21302	-112	-19728	-7794	-13221	-206	-19476	-11729	-12419	35
0.490000	-26	64	82	-64	-114	-39	11	-18	-17	3	-77	-70	-100	-19	-34	-63	-98	28	-91	-39	-108	-26	-100	-73	-65	-5	-108	-18	-77	-74	-153	-79	-202	-20665	-15170	-28894	3	-22459	-1645	-21409	-111	-19696	-7738	-12738	-238	-19283	-11866	-12207	21
0.490833	-31	35	84	-60	-112	-33	11	-19	-21	1	-76	-70	-98	-19	-31	-65	-103	33	-85	-30	-105	-25	-98	-69	-63	0	-103	-15	-75	-72	-148	-75	-195	-19942	-15286	-28752	2	-22563	-1381	-21510	-97	-19708	-7638	-12268	-205	-19114	-11971	-12010	25
0.491667	-17	40	88	-62	-107	-36	12	-14	-12	7	-70	-62	-94	-15	-27	-60	-95	36	-82	-32	-107	-21	-97	-67	-61	0	-97	-11	-73	-70	-145	-73	-131	-19174	-15294	-28683	-3	-22680	-1151	-21613	-84	-19776	-7510	-11862	-166	-18973	-12055	-11847	24
0.492500	-24	41	88	-56	-109	-35	15	-14	-17	5	-82	-66	-95	-17	-29	-62	-99	29	-86	-33	-104	-24	-98	-68	-61	0	-100	-13	-74	-70	-148	-74	-112	-18366	-15173	-28677	-6	-22806	-981	-21717	-74	-19893	-7363	-11505	-148	-18874	-12105	-11713	18
0.493333	-35	37	87	-57	-108	-34	16	-7	-14	6	-70	-65	-96	-15	-31	-60	-96	34	-84	-36	-104	-26	-100	-69	-64	0	-105	-14	-74	-70	-147	-74	-99	-17523	-14923	-28721	-8	-22935	-789	-21820	-66	-20047	-7176	-11216	-136	-18804	-12116	-11610	20
0.494167	-23	39	89	-56	-110	-34	15	-15	-18	7	-72	-66	-98	-17	-31	-62	-100	34	-85	-34	-101	-24	-99	-69	-63	0	-100	-15	-70	-69	-145	-76	-73	-16672	-14547	-28830	-15	-23059	-654	-21912	-60	-20210	-6979	-11000	-120	-18774	-12088	-11536	16
0.495000	-24	38	79	-60	-110	-34	10	-17	-17	5	-72	-66	-94	-14	-28	-59	-96	33	-83	-35	-103	-23	-98	-70	-66	-1	-101	-21	-69	-69	-147	-75	-79	-15833	-14065	-28978	0	-23187	-556	-21997	-32	-20437	-6763	-10867	-111	-18777	-12022	-11492	20
0.495833	-26	38	96	-59	-108	-34	15	-12	-16	3	-72	-63	-96	-15	-29	-62	-103	32	-83	-32	-101	-23	-99	-70	-63	-1	-99	-9	-72	-70	-142	-77	-104	-15008	-13499	-29147	2	-23303	-490	-22072	-34	-20646	-6544	-10816	-112	-18816	-11919	-11476	12
0.496667	-25	39	87	-56	-107	-33	15	-16	-19	2	-75	-65	-94	-14	-29	-59	-99	30	-84	-32	-85	-24	-101	-68	-67	-3	-101	-17	-72	-68	-144	-73	-125	-14197	-12871	-29309	-9	-23412	-457	-22106	-55	-20862	-6327	-10851	-92	-18885	-11789	-11485	8
0.497500	-22	39	86	-58	-107	-33	12	-14	-14	11	-72	-61	-93	-14	-31	-60	-98	33	-86	-32	-104	-22	-100	-68	-63	0	-99	-13	-73	-70	-147	-75	-120	-13413	-12224	-29435	-10	-23515	-452	-22119	-63	-21072	-6119	-10962	-77	-18978	-11630	-11515	11
0.498333	-27	35	86	-60	-107	-33	15	-16	-17	-1	-72	-64	-96	-15	-30	-60	-101	35	-85	-33	-108	-24	-101	-70	-47	-3	-102	-16	-77	-70	-169	-96	-92	-12648	-11583	-29475	-21	-23610	-469	-22100	-81	-21267	-5930	-11149	-95	-19109	-11458	-11572	10
0.499167	-24	39	85	-62	-108	-35	12	-15	-17	3	-66	-62	-98	-19	-21	-57	-99	34	-86	-32	-103	-22	-98	-68	-64	-3	-97	-13	-70	-67	-145	-72	-83	-11888	-11003	-29386	-23	-23696	-499	-22039	-70	-21440	-5754	-11393	-73	-19253	-11269	-11640	10
0.500000	-22	43	89	-56	-107	-31	17	-14	-12	4	-70	-61	-95	-14	-28	-56	-98	34	-86	-30	-101	-22	-97	-66	-61	0	-98	-14	-72	-70	-145	-74	-81	-11144	-10538	-29122	-28	-23775	-553	-21939	-75	-21598	-5596	-11695	-38	-19420	-11089	-11728	-3
0.500833	-25	39	88	-58	-111	-33	13	-16	-23	4	-69	-62	-95	-15	-32	-60	-99	32	-85	-34	-108	-25	-102	-68	-63	-3	-101	-14	-75	-72	-148	-74	-73	-10392	-10219	-28647	-32	-23861	-625	-21794	-84	-21730	-5475	-12036	-32	-19600	-10909	-11829	7
0.501667	-27	38	88	-60	-112	-39	11	-16	-18	3	-72	-65	-99	-19	-31	-60	-102	32	-98	-36	-108	-25	-101	-69	-76	-1	-101	-14	-74	-70	-150	-75	-76	-9619	-10076	-27955	-31	-23943	-694	-21601	-74	-21843	-5380	-12406	-40	-19788	-10749	-11944	-4
0.502500	-26	40	87	-57	-108	-34	13	-17	-17	3	-73	-66	-96	-14	-28	-58	-105	32	-87	-30	-104	-24	-100	-70	-68	-1	-97	-12	-74	-69	-147	-74	-69	-8808	-10132	-26996	-42	-24030	-768	-21390	-51	-21925	-5314	-12783	-53	-19987	-10609	-12066	-18
0.503333	-27	42	87	-58	-116	-35	13	-15	-17	4	-70	-63	-96	-14	-31	-62	-100	32	-84	-32	-103	-22	-98	-67	-66	10	-98	-13	-73	-73	-148	-64	-67	-7953	-10390	-25796	-41	-24125	-844	-21096	-51	-21997	-5277	-13172	-84	-20181	-10497	-12204	-28
0.504167	-26	43	89	-56	-107	-19	18	-13	-18	3	-72	-63	-100	-13	-30	-57	-95	33	-84	-33	-102	-22	-98	-68	-66	-1	-102	-16	-72	-68	-145	-75	-73	-7068	-10844	-24385	-29	-24232	-918	-20791	-39	-22056	-5270	-13552	-80	-20392	-10418	-12351	-17
0.505000	-25	52	85	-55	-108	-32	16	-12	-16	4	-72	-60	-94	-13	-27	-56	-101	32	-86	-26	-109	-19	-94	-65	-63	1	-104	-10	-70	-67	-145	-74	-74	-6064	-11462	-22808	-33	-24348	-994	-20458	-79	-22102	-5294	-13914	-39	-20593	-10367	-12516	1
0.505833	-27	43	90	-40	-109	-31	13	-14	-18	7	-73	-62	-60	-13	-28	-56	-100	35	-86	-30	-104	-24	-99	-67	-66	-3	-103	-14	-76	-69	-144	-74	-70	-5027	-12207	-21123	-32	-24480	-1067	-20106	-90	-22149	-5337	-14263	-17	-20799	-10351	-12688	30
0.506667	-31	39	87	-60	-110	-34	13	-13	-19	5	-75	-64	-100	-16	-30	-60	-103	32	-87	-36	-108	-26	-100	-69	-67	-4	-103	-15	-76	-70	-149	-78	-74	-3933	-13020	-19439	-29	-24627	-1145	-19745	-108	-22200	-5406	-14577	-27	-20999	-10367	-12887	44
0.507500	-29	40	88	-60	-112	-38	10	-18	-15	4	-74	-65	-103	-19	-32	-62	-78	55	-86	-32	-110	-24	-100	-67	-66	-1	-99	-16	-77	-72	-146	-76	-84	-2786	-13841	-17807	-32	-24744	-1220	-19379	-109	-22249	-5489	-14860	-42	-21187	-10402	-13077	44
0.508333	-26	40	88	-59	-112	-36	13	-19	-19	4	-73	-66	-100	-17	-30	-60	-101	34	-88	-34	-108	-27	-103	-69	-67	0	-100	-14	-75	-72	-148	-72	-98	-1586	-14610	-16335	-30	-24925	-1305	-19028	-119	-22313	-5584	-15115	-56	-21373	-10459	-13311	15
0.509167	-29	40	90	-59	-110	-35	35	-14	-18	2	-72	-64	-99	-16	-31	-61	-99	34	-87	-32	-104	-26	-100	-69	-67	0	-100	-13	-75	-73	-147	-78	-115	-359	-15241	-15119	-19	-25076	-1391	-18683	-126	-22381	-5691	-15340	-55	-21557	-10531	-13520	-15
0.510000	-29	38	88	-60	-111	-34	12	-17	-17	4	-72	-65	-96	-12	-31	-62	-101	33	-84	-38	-105	-24	-98	-74	-68	-3	-100	-14	-78	-72	-148	-75	-148	878	-15694	-14232	-16	-25220	-1486	-18358	-118	-22458	-5802	-15532	-61	-21729	-10603	-13755	-30
0.510833	-27	39	88	-57	-108	-32	15	-15	-12	5	-74	-62	-96	-17	-29	-60	-99	35	-83	-29	-103	-21	-98	-63	-62	0	-95	-10	-72	-67	-148	-69	-169	2103	-15906	-13736	-23	-25348	-1593	-18060	-110	-22548	-5911	-15697	-48	-21895	-10675	-13987	-29
0.511667	-26	45	90	-64	-104	-30	16	-12	-16	7	-70	-60	-95	-11	-26	-53	-103	36	-81	-31	-101	-19	-97	-65	-63	2	-99	-10	-70	-67	-142	-68	-155	3295	-15844	-13675	-25	-25460	-1712	-17800	-111	-22652	-6015	-15840	-39	-22050	-10743	-14224	-18
0.512500	-24	45	89	-56	-109	-28	17	-15	-12	10	-66	-62	-94	-15	-25	-56	-97	38	-82	-30	-100	-19	-96	-64	-60	2	-97	-9	-68	-69	-142	-67	-113	4431	-15491	-14072	-36	-25545	-1848	-17576	-100	-22757	-6115	-15958	-41	-22194	-10799	-14458	5
0.513333	-23	42	92	-52	-107	-30	16	-10	-15	8	-68	-63	-93	-13	-24	-57	-99	37	-81	-26	-100	-19	-93	-66	-58	1	-98	-13	-70	-67	-146	-62	-100	5512	-14838	-14922	-19	-25596	-1998	-17394	-107	-22863	-6199	-16061	-43	-22331	-10841	-14684	32
0.514167	-23	43	87	-58	-109	-33	13	-40	-25	7	-69	-59	-96	-15	-28	-56	-99	37	-83	-31	-107	-23	-97	-67	-64	2	-96	-10	-74	-70	-144	-50	-108	6499	-13908	-16186	-25	-25607	-2168	-17256	-116	-22974	-6286	-16139	-44	-22441	-10864	-14896	42
0.515000	-27	45	89	-53	-112	-30	15	-13	-18	7	-72	-64	-101	-15	-32	-58	-101	37	-81	-33	-104	-23	-100	-69	-70	0	-100	-14	-75	-72	-147	-74	-65	7383	-12739	-17803	-21	-25573	-2336	-17153	-138	-23083	-6345	-16202	-21	-22540	-10872	-15087	23
0.515833	-26	38	85	-58	-110	-35	9	-17	-18	5	-74	-62	-100	-15	-31	-59	-102	33	-83	-33	-107	-23	-98	-69	-66	0	-105	-12	-80	-69	-144	-75	-22	8165	-11371	-19690	-26	-25488	-2518	-17091	-134	-23172	-6399	-16243	-4	-22611	-10851	-15248	0
0.516667	-26	40	88	-58	-110	-33	10	-13	-18	6	-70	-63	-97	-19	-29	-58	-101	35	-73	-28	-107	-24	-98	-66	-64	0	-97	-10	-75	-72	-147	-76	-11	8831	-9870	-21757	-25	-25352	-2706	-17051	-118	-23246	-6430	-16268	-18	-22659	-10810	-15376	-18
0.517500	-26	41	89	-56	-110	-34	13	-18	-18	7	-70	-63	-98	-15	-25	-57	-98	36	-84	-33	-105	-21	-98	-66	-65	0	-98	-10	-73	-66	-143	-73	4	9382	-8310	-23915	-17	-25169	-2900	-17045	-126	-23305	-6450	-16266	-15	-22677	-10756	-15465	-5
0.518333	-24	41	90	-51	-108	-31	24	-12	-19	8	-68	-60	-96	-14	-26	-56	-99	36	-83	-31	-102	-27	-94	-65	-64	1	-96	-13	-70	-66	-143	-75	7	9821	-6753	-26037	-16	-24937	-3096	-17065	-133	-23327	-6448	-16245	-23	-22663	-10687	-15516	26
0.519167	-26	44	91	-56	-105	-30	20	-15	-15	29	-68	-61	-94	-12	-25	-53	-94	38	-81	-29	-100	-19	-96	-65	-62	1	-97	-11	-69	-67	-142	-70	-14	10156	-5258	-28014	-12	-24664	-3299	-17098	-134	-23321	-6437	-16197	-17	-22619	-10607	-15519	13
0.520000	-23	41	90	-53	-104	-30	17	-11	-13	10	-66	-62	-91	-17	-25	-56	-97	38	-81	-35	-103	-18	-94	-47	-61	1	-96	-10	-70	-67	-144	-72	-30	10387	-3958	-29757	-10	-24350	-3480	-17146	-137	-23277	-6406	-16119	-16	-22539	-10525	-15481	-43
0.520833	-23	39	89	-55	-86	-31	12	-12	5	7	-70	-62	-94	-16	-26	-58	-96	36	-82	-30	-103	-23	-99	-66	-64	-1	-98	-13	-74	-68	-145	-79	-17	10532	-2837	-31188	-5	-24006	-3668	-17216	-145	-23195	-6389	-16017	-23	-22423	-10443	-15399	-70
0.521667	-29	33	87	-58	-113	-35	12	-14	-17	5	-73	-64	-96	-16	-28	-60	-99	23	-85	-43	-104	-24	-99	-68	-64	-3	-97	-14	-70	-68	-145	-76	-22	10598	-1969	-32097	-13	-23636	-3848	-17264	-129	-23069	-6354	-15872	-11	-22266	-10366	-15272	-32
0.522500	-26	39	87	-59	-108	-34	33	-14	-15	5	-74	-65	-98	-19	-32	-59	-96	33	-85	-34	-104	-22	-98	-69	-64	-6	-98	-14	-73	-72	-146	-75	-6	10602	-1386	-32463	-10	-23237	-4015	-17317	-126	-22899	-6317	-15704	-11	-22069	-10297	-15105	-15
0.523333	-29	37	86	-59	-114	-35	8	-15	-21	3	-74	-65	-97	-21	-32	-59	-101	28	-81	-36	-109	-26	-101	-73	-68	8	-100	-15	-75	-73	-149	-81	34	10559	-1104	-32639	-3	-22836	-4174	-17366	-117	-22687	-6280	-15505	9	-21840	-10241	-14900	-38
0.524167	-27	36	86	-75	-112	-38	7	-17	-22	2	-75	-66	-98	-26	-34	-69	-104	32	-84	-34	-107	-24	-99	-72	-64	-4	-97	-13	-72	-72	-148	-79	64	10475	-1112	-32662	-5	-22425	-4305	-17391	-108	-22427	-6243	-15271	-14	-21569	-10195	-14659	-31
0.525000	-27	40	90	-57	-105	-34	12	-17	-17	6	-75	-63	-95	-17	-28	-59	-99	36	-87	-33	-103	-23	-99	-73	-69	-4	-100	-14	-72	-67	-147	-77	53	10368	-1401	-32253	-6	-22021	-4453	-17413	-118	-22131	-6216	-15013	-4	-21267	-10173	-14398	-24
0.525833	-25	38	88	-57	-105	-35	13	-13	-18	5	-75	-61	-94	-15	-31	-59	-101	29	-87	-32	-105	-22	-99	-64	-65	-5	-102	-15	-70	-69	-148	-74	25	10236	-1934	-31387	-4	-21626	-4580	-17414	-132	-21798	-6196	-14732	-14	-20941	-10168	-14118	-36
0.526667	-27	38	90	-58	-109	-31	11	-15	-18	3	-75	-62	-95	-15	-27	-60	-97	34	-84	-31	-97	-24	-100	-67	-65	-3	-102	-14	-73	-70	-146	-78	-33	10097	-2664	-30170	-7	-21241	-4694	-17394	-129	-21431	-6189	-14439	-17	-20590	-10184	-13822	-3
0.527500	-27	36	86	-58	-109	-34	12	-15	-18	4	-69	-64	-96	-17	-31	-59	-102	30	-90	-33	-104	-24	-100	-72	-65	-4	-99	-13	-76	-77	-148	-79	-79	9944	-3548	-28689	-6	-20872	-4797	-17353	-128	-21056	-6191	-14127	-22	-20220	-10222	-13521	13
0.528333	-26	36	88	-59	-108	-35	10	-14	-23	2	-76	-67	-98	-18	-32	-59	-104	29	-75	-32	-105	-23	-100	-80	-68	-5	-102	-13	-76	-72	-148	-79	-65	9790	-4526	-27038	-9	-20528	-4891	-17297	-136	-20627	-6213	-13812	-34	-19839	-10284	-13221	35
0.529167	-25	40	88	-64	-109	-36	-3	-16	-18	2	-77	-63	-96	-18	-32	-61	-98	27	-90	-34	-107	-28	-103	-72	-66	-4	-99	-16	-72	-73	-150	-81	-102	9630	-5513	-25307	-19	-20209	-4974	-17220	-142	-20203	-6246	-13504	-18	-19445	-10357	-12928	53
0.530000	-29	39	86	-61	-109	-36	11	-16	-16	5	-75	-64	-97	-22	-34	-63	-99	28	-90	-41	-107	-25	-101	-69	-66	-4	-103	-16	-74	-74	-150	-78	-171	9458	-6520	-23572	-21	-19907	-5042	-17118	-144	-19772	-6297	-13197	-13	-19053	-10450	-12649	23
0.530833	-28	41	81	-60	-110	-36	11	-17	-21	5	-73	-64	-96	-16	-31	-61	-98	29	-84	-32	-104	-25	-103	-70	-66	-1	-101	-11	-80	-70	-147	-75	-174	9291	-7428	-21920	-12	-19631	-5100	-17003	-121	-19339	-6357	-12909	-5	-18660	-10551	-12380	-12
0.531667	-25	42	91	-57	-110	-32	13	-12	-15	11	-73	-63	-97	-18	-31	-62	-99	33	-85	-31	-103	-26	-97	-69	-64	0	-101	-12	-75	-69	-148	-80	-235	9102	-8219	-20422	-5	-19387	-5148	-16880	-115	-18916	-6440	-12646	0	-18286	-10666	-12142	1
0.532500	-29	39	89	-60	-108	-34	21	-45	-22	4	-76	-65	-95	-18	-32	-62	-98	34	-86	-31	-101	-23	-97	-69	-63	-4	-99	-7	-72	-68	-144	-75	-206	8905	-8861	-19118	-10	-19142	-5183	-16739	-119	-18510	-6539	-12403	0	-17924	-10779	-11927	79
0.533333	-28	39	86	-60	-108	-33	13	-13	-17	2	-73	-68	-95	-16	-26	-61	-99	30	-85	-31	-104	-21	-99	-68	-61	0	-99	-13	-74	-69	-147	-79	-101	8686	-9329	-18046	-7	-18925	-5211	-16596	-118	-18115	-6647	-12191	0	-17583	-10898	-11739	111
0.534167	-26	42	88	-61	-108	-34	12	-13	-17	4	-70	-65	-95	-14	-32	-58	-100	34	-85	-33	-103	-23	-99	-67	-66	-5	-102	-14	-74	-68	-146	-72	-40	8447	-9605	-17301	0	-18725	-5219	-16447	-119	-17754	-6768	-12013	9	-17258	-11014	-11580	53
0.535000	-27	41	86	-59	-108	-30	15	-10	-17	5	-98	-65	-97	-15	-42	-53	-103	33	-84	-34	-104	-22	-98	-68	-65	0	-100	-12	-73	-70	-151	-78	-36	8188	-9696	-16825	2	-18538	-5217	-16314	-92	-17411	-6900	-11865	25	-16966	-11120	-11452	17
0.535833	-28	43	90	-59	-110	-32	12	-15	-21	6	-75	-66	-100	-16	-29	-59	-99	34	-82	-30	-105	-24	-98	-66	-62	0	-100	-13	-74	-70	-124	-75	2	7906	-9609	-16629	-1	-18365	-5201	-16160	-102	-17099	-7042	-11748	11	-16702	-11220	-11351	28
0.536667	-25	41	88	-61	-109	-38	13	-14	-18	5	-72	-65	-95	-15	-29	-57	-99	35	-83	-34	-105	-23	-100	-67	-64	0	-101	-15	-73	-70	-146	-75	28	7605	-9370	-16715	-1	-18197	-5172	-16024	-112	-16818	-7178	-11669	18	-16463	-11302	-11276	41
0.537500	-26	44	89	-56	-103	-30	12	-14	-16	8	-70	-61	-101	-14	-29	-58	-98	35	-79	-28	-102	-19	-100	-68	-58	3	-98	-9	-73	-68	-144	-76	13	7274	-8996	-17030	16	-18032	-5131	-15896	-101	-16566	-7336	-11609	20	-16256	-11366	-11227	44
0.538333	-22	44	91	-56	-108	-31	13	-13	-15	7	-69	-61	-91	-12	-26	-63	-98	35	-79	-29	-100	-22	-98	-66	-63	1	-97	-10	-72	-65	-141	-74	24	6925	-8524	-17497	29	-17877	-5086	-15782	-88	-16345	-7488	-11582	44	-16076	-11413	-11194	49
0.539167	-22	42	90	-53	-104	-29	17	-10	-13	6	-70	-60	-93	-14	-28	-57	-97	36	-80	-28	-103	-23	-97	-63	-62	2	-99	-10	-72	-66	-145	-73	64	6554	-8000	-18132	11	-17727	-5028	-15675	-92	-16152	-7637	-11576	40	-15925	-11435	-11180	46
0.540000	-25	44	90	-47	-109	-29	13	-12	-21	6	-73	-36	-100	-14	-25	-58	-101	35	-82	-30	-107	-21	-101	-70	-68	-1	-101	-12	-59	-68	-147	-76	116	6173	-7461	-18856	5	-17585	-4974	-15596	-98	-15991	-7787	-11589	33	-15805	-11446	-11178	42
0.540833	-28	39	85	-60	-110	-34	11	-17	-21	5	-74	-64	-98	-17	-29	-58	-99	30	-81	-33	-105	-23	-99	-69	-66	-1	-102	-14	-74	-67	-145	-76	141	5778	-6938	-19612	6	-17442	-4913	-15526	-91	-15843	-7926	-11613	36	-15703	-11424	-11180	43
0.541667	-27	41	87	-62	-109	-31	9	-15	-17	6	-74	-65	-99	-14	-28	-56	-98	33	-84	-32	-105	-23	-102	-69	-66	-4	-105	-16	-74	-70	-144	-108	142	5373	-6465	-20346	5	-17305	-4854	-15490	-94	-15724	-8054	-11651	42	-15627	-11382	-11185	49
0.542500	-29	38	86	-59	-110	-30	-1	-14	-18	7	-72	-63	-95	-15	-28	-60	-100	35	-78	-34	-107	-23	-101	-68	-66	0	-84	-11	-70	-70	-145	-77	148	4967	-6068	-21027	1	-17172	-4799	-15432	-96	-15615	-8169	-11683	54	-15565	-11319	-11185	44
0.543333	-27	42	87	-58	-111	-32	12	-14	-18	9	-72	-65	-101	-17	-27	-57	-101	37	-82	-31	-107	-21	-98	-68	-64	1	-100	-16	-75	-70	-145	-76	162	4562	-5770	-21608	6	-17039	-4753	-15408	-99	-15523	-8274	-11714	57	-15522	-11237	-11180	34
0.544167	-28	44	77	-57	-108	-30	12	-13	-18	8	-70	-61	-98	-14	-28	-57	-101	38	-81	-30	-107	-23	-100	-68	-67	1	-99	-13	-74	-70	-153	-77	170	4149	-5585	-22072	-6	-16919	-4717	-15402	-114	-15440	-8354	-11758	56	-15487	-11136	-11165	15
0.545000	-24	43	88	-55	-104	-30	16	-14	-16	8	-72	-67	-98	-14	-27	-57	-98	38	-81	-30	-104	-22	-100	-67	-63	2	-98	-13	-74	-72	-147	-73	145	3738	-5520	-22396	-15	-16804	-4691	-15403	-120	-15367	-8421	-11791	55	-15459	-11017	-11140	30
0.545833	-21	41	90	-58	-110	-32	15	-15	-14	9	-69	-64	-97	-12	-26	-57	-99	37	-107	-29	-103	-23	-100	-69	-63	3	-100	-12	-74	-68	-147	-76	105	3323	-5570	-22587	-18	-16691	-4681	-15421	-118	-15295	-8472	-11821	58	-15432	-10886	-11097	35
0.546667	-26	41	86	-57	-108	-29	15	-11	-16	5	-70	-61	-100	-11	-25	-57	-99	38	-83	-27	-104	-21	-99	-68	-66	2	-97	-12	-75	-67	-149	-79	68	2905	-5720	-22644	-9	-16588	-4693	-15437	-105	-15231	-8500	-11840	47	-15406	-10749	-11048	44
0.547500	-28	41	89	-59	-111	-35	12	-15	-23	6	-73	-63	-97	-13	-28	-59	-100	38	-85	-32	-107	-23	-101	-69	-64	-1	-100	-25	-74	-69	-125	-77	22	2479	-5968	-22587	-8	-16491	-4700	-15468	-117	-15177	-8508	-11855	34	-15370	-10600	-10963	50
0.548333	-29	39	84	-60	-110	-34	12	-15	-19	3	-76	-67	-113	-16	-30	-63	-104	29	-87	-57	-111	-24	-102	-73	-69	-4	-101	-16	-76	-74	-150	-81	-14	2041	-6282	-22439	-22	-16403	-4730	-15506	-133	-15115	-8495	-11866	17	-15318	-10451	-10911	35
0.549167	-30	36	98	-62	-111	-40	10	-21	-23	3	-78	-69	-100	-17	-32	-65	-101	33	-87	-32	-104	-24	-100	-72	-68	-1	-102	-5	-77	-72	-153	-77	-24	1597	-6631	-22227	-9	-16321	-4767	-15535	-126	-15050	-8456	-11863	7	-15255	-10290	-10816	16
0.550000	-30	36	84	-62	-113	-35	11	-16	-22	4	-76	-66	-111	-16	-32	-61	-101	33	-88	-34	-110	-26	-102	-70	-65	-1	-102	-15	-78	-73	-150	-76	-46	1135	-7001	-21989	-3	-16242	-4807	-15565	-125	-14986	-8395	-11863	-4	-15169	-10127	-10715	4
0.550833	-28	43	90	-57	-109	-31	13	-14	-18	7	-74	-66	-98	-14	-28	-60	-100	36	-84	-28	-104	-22	-98	-68	-61	1	-98	-14	-75	-69	-146	-75	-68	665	-7348	-21741	-9	-16159	-4851	-15596	-118	-14916	-8306	-11853	-27	-15054	-9961	-10604	-10
0.551667	-24	43	91	-56	-111	-34	19	-10	-17	8	-67	-63	-92	-12	-25	-55	-96	37	-79	-29	-104	-21	-97	-63	-63	0	-96	-10	-70	-66	-145	-72	-84	151	-7670	-21536	-9	-16080	-4893	-15617	-110	-14847	-8220	-11838	-45	-14919	-9795	-10486	-8
0.552500	-21	39	90	-56	-109	-29	19	-11	-13	9	-70	-65	-95	-12	-28	-55	-93	38	-84	-30	-101	-17	-97	-64	-64	3	-96	-11	-61	-69	-146	-70	-97	-345	-7931	-21394	-12	-15995	-4938	-15636	-120	-14771	-8106	-11819	-76	-14762	-9632	-10372	4
0.553333	-24	49	89	-52	-101	-31	13	-15	-15	8	-83	-61	-93	-11	-28	-53	-96	36	-85	-29	-102	-18	-98	-66	-64	2	-96	-9	-72	-67	-145	-68	-109	-886	-8118	-21333	-7	-15911	-4970	-15648	-128	-14684	-7976	-11793	-82	-14579	-9462	-10244	-10
0.554167	-25	44	89	-78	-111	-29	19	-14	-18	6	-70	-62	-96	-12	-28	-56	-99	34	-84	-28	-102	-19	-100	-65	-64	2	-97	-10	-70	-73	-147	-74	-116	-1443	-8217	-21371	7	-15818	-4992	-15643	-131	-14588	-7840	-11764	-96	-14372	-9284	-10112	-11
0.555000	-21	45	90	-55	-111	-32	18	-13	-15	7	-72	-60	-94	-11	-27	-53	-97	37	-84	-29	-103	-15	-95	-65	-64	1	-99	-11	-68	-70	-147	-73	-118	-2009	-8223	-21518	-3	-15696	-5003	-15629	-130	-14485	-7693	-11721	-108	-14141	-9104	-9983	-18
0.555833	-26	40	85	-57	-111	-34	16	-14	-15	4	-74	-62	-95	-14	-25	-55	-100	33	-88	-29	-104	-17	-96	-64	-66	0	-100	-11	-72	-68	-146	-75	-128	-2591	-8131	-21769	-10	-15588	-4979	-15586	-120	-14361	-7537	-11675	-124	-13893	-8917	-9849	-36
0.556667	-25	43	90	-58	-107	-32	16	-15	-18	29	-73	-65	-98	-15	-31	-58	-100	34	-86	-30	-108	-24	-99	-67	-66	0	-103	-14	-77	-73	-143	-75	-108	-3174	-7945	-22118	-1	-15447	-4969	-15559	-122	-14225	-7381	-11619	-133	-13631	-8723	-9714	-19
0.557500	-31	41	86	-61	-111	-34	13	-16	-17	4	-76	-64	-96	-16	-30	-57	-99	33	-88	-31	-109	-19	-96	-63	-63	0	-99	-12	-70	-67	-146	-70	-104	-3753	-7666	-22540	-7	-15292	-4916	-15493	-118	-14071	-7210	-11540	-142	-13347	-8515	-9571	-30
0.558333	-24	44	89	-55	-105	-29	18	-13	-16	9	-79	-58	-98	-15	-29	-58	-96	37	-84	-29	-111	-14	-95	-63	-60	1	-98	-11	-70	-69	-148	-74	-124	-4324	-7317	-23013	-8	-15117	-4846	-15418	-111	-13899	-7046	-11454	-160	-13065	-8306	-9432	-42
0.559167	-24	49	89	-58	-112	-34	16	-14	-14	7	-68	-61	-93	-15	-28	-57	-96	37	-83	-33	-104	-18	-96	-64	-74	4	-97	-10	-72	-66	-145	-70	-137	-4874	-6910	-23505	-10	-14926	-4754	-15324	-111	-13706	-6881	-11354	-173	-12770	-8083	-9288	-47
0.560000	-24	46	95	-55	-107	-30	16	-13	-24	9	-59	-60	-95	-13	-27	-56	-98	36	-82	-28	-102	-17	-94	-64	-55	2	-97	-21	-72	-67	-146	-75	-133	-5400	-6462	-23985	-12	-14716	-4635	-15220	-117	-13500	-6710	-11242	-182	-12480	-7860	-9149	-45
0.560833	-24	44	89	-55	-109	-30	13	-15	-16	7	-68	-61	-95	-13	-27	-60	-102	36	-74	-31	-102	-21	-96	-70	-64	-3	-100	-9	-73	-67	-145	-75	-119	-5892	-5994	-24415	-16	-14496	-4502	-15093	-103	-13287	-6546	-11115	-194	-12198	-7631	-9001	-35
0.561667	-28	35	86	-56	-112	-33	11	-15	-17	4	-73	-62	-98	-15	-28	-60	-107	33	-87	-30	-105	-19	-97	-67	-67	0	-100	-11	-75	-70	-144	-75	-109	-6347	-5522	-24770	-25	-14265	-4342	-14969	-85	-13035	-6376	-10977	-197	-11923	-7402	-8859	-45
0.562500	-28	43	88	-63	-111	-32	15	-15	-23	6	-73	-60	-98	-14	-29	-56	-100	35	-85	-30	-104	-18	-97	-72	-69	0	-115	-8	-73	-69	-148	-75	-100	-6751	-5053	-25002	-30	-14023	-4163	-14809	-97	-12783	-6205	-10822	-205	-11658	-7170	-8714	-40
0.563333	-26	42	87	-57	-110	-31	12	-16	-17	5	-72	-61	-95	-11	-27	-57	-99	34	-86	-33	-107	-19	-96	-67	-62	1	-97	-10	-73	-70	-149	-74	-104	-7111	-4609	-25098	-33	-13770	-3963	-14651	-121	-12517	-6029	-10653	-205	-11401	-6942	-8572	-35
0.564167	-23	42	89	-55	-111	-34	11	-15	-17	7	-72	-64	-101	-15	-29	-57	-83	34	-84	-31	-107	-22	-97	-67	-61	1	-100	-10	-76	-72	-145	-74	-108	-7423	-4203	-25027	-38	-13519	-3750	-14480	-112	-12243	-5848	-10478	-198	-11162	-6717	-8433	-34
0.565000	-25	42	89	-57	-109	-33	11	-13	-19	8	-73	-62	-100	-17	-31	-58	-103	35	-84	-34	-110	-23	-100	-69	-65	0	-101	-11	-76	-69	-142	-79	-103	-7683	-3841	-24784	-32	-13275	-3525	-14308	-110	-11968	-5660	-10297	-181	-10935	-6504	-8302	-39
0.565833	-27	39	88	-62	-110	-36	10	-17	-18	6	-75	-65	-97	-27	-46	-61	-99	35	-84	-31	-108	-22	-96	-66	-64	0	-101	-10	-75	-70	-147	-76	-94	-7890	-3523	-24347	-21	-13025	-3285	-14125	-86	-11690	-5466	-10102	-165	-10727	-6300	-8182	-40
0.566667	-24	46	97	-57	-109	-35	10	-16	-19	8	-75	-62	-95	-14	-27	-58	-98	37	-83	-33	-105	-21	-100	-67	-64	2	-100	-10	-73	-69	-147	-75	-92	-8053	-3255	-23748	-32	-12789	-3036	-13942	-91	-11417	-5264	-9910	-166	-10531	-6101	-8062	-43
0.567500	-30	38	87	-57	-110	-33	12	-14	-21	6	-73	-62	-99	-16	-30	-61	-99	34	-85	-34	-103	-19	-98	-72	-67	0	-100	-8	-75	-70	-148	-81	-90	-8172	-3030	-22961	-25	-12555	-2780	-13755	-100	-11151	-5052	-9710	-169	-10350	-5917	-7961	-51
0.568333	-26	42	90	-59	-110	-35	9	-16	-22	11	-74	-64	-97	-16	-30	-51	-101	35	-84	-34	-107	-22	-100	-72	-66	-3	-98	-10	-77	-69	-147	-77	-66	-8256	-2840	-22024	-11	-12338	-2520	-13565	-108	-10898	-4814	-9512	-166	-10184	-5742	-7860	-46
0.569167	-26	43	86	-58	-110	-33	9	-16	-18	6	-76	-63	-98	-15	-29	-61	-101	32	-87	-36	-104	-22	-99	-69	-64	-7	-100	-13	-74	-72	-148	-77	-79	-8317	-2683	-20956	-12	-12134	-2261	-13378	-105	-10657	-4598	-9318	-149	-10029	-5577	-7780	-29
0.570000	-30	37	87	-60	-112	-36	10	-21	-23	4	-86	-65	-99	-16	-31	-61	-101	33	-86	-36	-104	-21	-101	-66	-68	-6	-101	-12	-75	-79	-147	-78	-88	-8342	-2536	-19790	-25	-11943	-2003	-13192	-105	-10432	-4353	-9123	-144	-9871	-5419	-7704	-16
0.570833	-28	41	87	-60	-109	-32	13	-16	-17	11	-73	-64	-93	-14	-27	-59	-100	51	-84	-36	-95	-19	-98	-65	-63	2	-99	-11	-70	-68	-143	-72	-102	-8352	-2399	-18563	-4	-11761	-1745	-13004	-109	-10210	-4093	-8923	-141	-9723	-5266	-7643	4
0.571667	-23	45	75	-55	-105	-31	15	-11	-15	9	-72	-66	-95	-10	-27	-55	-96	39	-80	-30	-100	-16	-95	-63	-62	4	-96	-12	-72	-66	-142	-73	-120	-8349	-2249	-17299	3	-11593	-1498	-12824	-87	-10025	-3833	-8737	-129	-9587	-5127	-7602	1
0.572500	-25	41	88	-59	-109	-31	13	-15	-16	9	-72	-61	-95	-12	-30	-58	-100	36	-83	-34	-107	-22	-99	-63	-62	0	-96	-11	-73	-70	-145	-74	-125	-8349	-2090	-16073	-10	-11448	-1263	-12640	-82	-9849	-3569	-8557	-127	-9464	-4984	-7573	2
0.573333	-24	41	88	-60	-92	-32	13	-14	-17	5	-55	-67	-98	-25	-31	-58	-100	34	-83	-36	-105	-19	-100	-69	-65	0	-100	-13	-76	-70	-148	-79	-92	-8346	-1896	-14892	0	-11302	-1039	-12466	-100	-9690	-3301	-8382	-129	-9316	-4852	-7565	15
0.574167	-23	41	85	-63	-112	-35	10	-19	-21	1	-77	-64	-99	-16	-31	-60	-103	29	-83	-34	-105	-21	-99	-66	-65	-3	-98	-5	-75	-69	-146	-74	-50	-8336	-1660	-13807	-1	-11158	-827	-12296	-97	-9534	-3027	-8210	-127	-9173	-4708	-7562	33
0.575000	-24	43	87	-90	-108	-31	15	-16	-18	6	-72	-64	-97	-15	-30	-60	-97	34	-82	-35	-105	-19	-99	-65	-63	0	-100	-14	-76	-72	-148	-75	-62	-8329	-1386	-12844	-6	-11022	-623	-12126	-86	-9393	-2762	-8045	-119	-9030	-4576	-7583	36
0.575833	-24	41	86	-61	-110	-34	13	-18	-19	3	-75	-64	-101	-16	-31	-56	-100	35	-70	-33	-108	-19	-100	-67	-66	0	-102	-12	-70	-68	-148	-75	-61	-8336	-1048	-12041	3	-10891	-441	-11964	-95	-9256	-2497	-7886	-118	-8882	-4441	-7612	39
0.576667	-29	41	88	-60	-109	-31	12	-16	-22	5	-73	-65	-96	-15	-28	-61	-100	34	-84	-32	-104	-18	-100	-67	-64	7	-98	-11	-74	-61	-150	-73	-40	-8338	-666	-11409	4	-10761	-268	-11805	-86	-9118	-2245	-7735	-121	-8733	-4296	-7658	42
0.577500	-24	43	89	-58	-105	-32	17	-17	-16	5	-72	-62	-94	-15	-27	-60	-98	33	-80	-30	-100	-18	-97	-67	-63	0	-96	-9	-70	-67	-146	-73	-31	-8343	-231	-10965	10	-10626	-111	-11650	-88	-8979	-2005	-7591	-126	-8573	-4154	-7711	42
0.578333	-23	44	87	-57	-103	-31	17	-13	-15	6	-70	-63	-93	-12	-25	-57	-96	35	-83	-15	-101	-17	-97	-65	-61	2	-94	-10	-70	-65	-142	-73	-50	-8351	249	-10719	23	-10488	27	-11506	-58	-8836	-1778	-7451	-129	-8421	-4010	-7783	54
0.579167	-15	46	89	-56	-107	-29	17	-12	-13	6	-69	-62	-93	-14	-28	-57	-91	36	-79	-31	-102	-18	-95	-63	-61	5	-96	-12	-69	-66	-143	-72	-52	-8354	769	-10662	9	-10349	158	-11363	-5	-8688	-1567	-7325	-128	-8257	-3868	-7868	59
0.580000	-24	46	95	-58	-108	-29	18	-12	-10	6	-69	-61	-94	-13	-28	-56	-98	37	-80	-30	-104	-19	-93	-66	-60	4	-96	-10	-72	-72	-144	-70	-32	-8358	1318	-10792	16	-10203	280	-11224	-16	-8534	-1374	-7203	-132	-8086	-3720	-7967	45
0.580833	-25	45	88	-60	-108	-31	15	-13	-22	7	-72	-60	-99	-17	-29	-57	-99	23	-84	-30	-105	-19	-97	-68	-65	0	-99	-13	-75	-69	-147	-73	-34	-8359	1882	-11093	9	-10056	391	-11090	-58	-8375	-1198	-7091	-146	-7920	-3582	-8082	49
0.581667	-29	40	86	-44	-114	-38	8	-22	-23	4	-74	-64	-98	-18	-32	-63	-104	30	-85	-34	-108	-26	-105	-76	-66	-1	-101	-15	-72	-79	-152	-77	-50	-8353	2447	-11537	-6	-9904	488	-10976	-83	-8207	-1048	-6989	-148	-7751	-3449	-8199	36
0.582500	-30	39	85	-61	-111	-39	9	-18	-23	1	-75	-66	-99	-18	-32	-65	-100	33	-87	-33	-107	-24	-101	-72	-66	3	-100	-14	-72	-70	-149	-79	-51	-8332	3017	-12098	-6	-9736	597	-10855	-93	-8027	-905	-6895	-153	-7576	-3313	-8326	44
0.583333	-24	42	86	-61	-145	-35	12	-15	-17	4	-75	-66	-94	-18	-31	-59	-99	34	-85	-33	-105	-24	-102	-73	-69	-3	-100	-13	-74	-72	-149	-77	-65	-8312	3569	-12740	-1	-9568	701	-10741	-115	-7846	-781	-6809	-151	-7402	-3179	-8461	34
0.584167	-8	42	91	-58	-108	-33	15	-15	-16	6	-72	-64	-98	-17	-9	-59	-102	33	-86	-32	-104	-23	-86	-72	-73	0	-100	-11	-72	-70	-149	-75	-80	-8278	4078	-13429	-1	-9401	804	-10633	-120	-7656	-673	-6732	-146	-7227	-3056	-8601	13
0.585000	-24	43	90	-59	-108	-34	15	-14	1	4	-72	-61	-97	-16	-29	-57	-100	34	-83	-30	-107	-22	-99	-68	-64	0	-100	-13	-69	-68	-146	-73	-70	-8232	4549	-14139	-6	-9228	915	-10527	-111	-7466	-587	-6671	-139	-7051	-2937	-8739	10
0.585833	-27	42	88	-56	-111	-34	15	-14	-16	-8	-73	-63	-96	-17	-31	-58	-102	32	-85	-30	-104	-23	-99	-68	-65	1	-98	-14	-73	-69	-143	-75	-56	-8188	4959	-14822	-5	-9058	1022	-10429	-127	-7275	-504	-6619	-133	-6870	-2829	-8879	-1
0.586667	-24	40	119	-58	-109	-31	13	-16	-18	4	-70	-65	-97	-16	-28	-61	-97	35	-83	-31	-104	-23	-101	-88	-62	0	-101	-14	-74	-69	-143	-74	-49	-8130	5342	-15447	-3	-8892	1138	-10329	-142	-7079	-441	-6573	-144	-6694	-2727	-9014	-12
0.587500	-27	41	88	-59	-107	-32	15	-13	-17	5	-70	-63	-98	-15	-29	-60	-98	32	-85	-33	-105	-24	-100	-70	-79	1	-102	-13	-73	-72	-146	-76	-53	-8073	5604	-16002	-12	-8729	1259	-10236	-148	-6884	-384	-6543	-154	-6512	-2632	-9144	-15
0.588333	-29	40	88	-58	-111	-30	10	-17	-17	5	-59	-67	-99	-16	-27	-60	-97	53	-84	-32	-107	-23	-102	-70	-64	0	-100	-15	-77	-75	-147	-78	-50	-8011	5825	-16442	-11	-8569	1384	-10144	-168	-6693	-339	-6516	-145	-6328	-2548	-9265	-19
0.589167	-25	40	87	-61	-114	-40	10	-16	-22	3	-73	-65	-99	-17	-27	-63	-102	34	-85	-33	-107	-27	-102	-70	-65	-1	-101	-16	-76	-74	-148	-78	-57	-7948	5974	-16760	-22	-8421	1507	-10057	-156	-6503	-306	-6505	-150	-6133	-2464	-9375	-29
0.590000	-29	40	86	-65	-112	-33	7	-25	-23	0	-77	-69	-100	-21	-34	-62	-104	30	-90	-35	-107	-27	-102	-72	-66	-5	-102	-17	-76	-76	-151	-80	-58	-7889	6050	-16940	-16	-8274	1641	-9967	-184	-6315	-274	-6499	-151	-5926	-2392	-9468	-32
0.590833	-25	35	87	-62	-113	-35	8	-17	-17	0	-75	-64	-63	-14	-28	-62	-100	33	-85	-33	-103	-11	-98	-69	-64	-1	-101	-10	-70	-70	-143	-75	-57	-7821	6069	-16969	-12	-8148	1774	-9876	-182	-6121	-246	-6493	-125	-5722	-2313	-9533	-25
0.591667	-23	41	111	-53	-108	-31	13	-13	-11	7	-69	-60	-97	-14	-26	-56	-100	37	-83	-29	-104	-23	-96	-66	-65	1	-98	-7	-74	-72	-144	-75	-65	-7757	6028	-16867	-12	-8003	1903	-9788	-187	-5927	-225	-6506	-120	-5509	-2240	-9591	-41
0.592500	-27	40	88	-58	-108	-30	12	-16	-19	2	-74	-63	-98	-14	-28	-57	-100	35	-85	-32	-104	-24	-103	-69	-65	-3	-101	-12	-72	-74	-144	-73	-78	-7706	5934	-16630	-12	-7878	2026	-9707	-206	-5736	-215	-6525	-122	-5286	-2166	-9630	-55
0.593333	-24	28	88	-56	-104	-30	16	-16	-10	4	-69	-62	-94	-13	-30	-59	-97	33	-84	-31	-101	-22	-98	-68	-63	0	-100	-12	-73	-74	-148	-77	-81	-7651	5803	-16273	-22	-7758	2144	-9617	-214	-5530	-202	-6553	-125	-5052	-2088	-9647	-80
0.594167	-24	42	88	-58	-109	-34	15	-15	-15	5	-70	-63	-97	-23	-29	-57	-99	35	-82	-32	-102	-22	-96	-65	-63	17	-101	-15	-73	-72	-145	-75	-82	-7594	5641	-15821	-18	-7642	2250	-9533	-234	-5327	-203	-6588	-121	-4800	-1997	-9652	-68
0.595000	-22	43	88	-60	-109	-31	12	-14	-16	3	-68	-64	-96	-15	-27	-57	-102	35	-85	-32	-105	-23	-97	-68	-61	2	-101	-12	-69	-70	-146	-77	-88	-7541	5465	-15298	-16	-7527	2346	-9449	-254	-5107	-206	-6630	-114	-4541	-1899	-9641	-52
0.595833	-25	40	88	-60	-108	-32	11	-16	-17	-5	-72	-64	-98	-18	-28	-60	-100	30	-84	-32	-101	-22	-101	-68	-64	0	-101	-12	-75	-73	-148	-74	-87	-7492	5282	-14723	-16	-7411	2434	-9374	-254	-4879	-214	-6681	-114	-4267	-1781	-9619	-53
0.596667	-26	47	88	-59	-113	-33	12	-18	-14	5	-72	-67	-95	-15	-27	-60	-98	34	-85	-32	-103	-23	-100	-68	-61	0	-101	-12	-72	-69	-163	-75	-82	-7429	5103	-14117	-12	-7290	2506	-9278	-262	-4634	-224	-6738	-103	-3980	-1648	-9584	-43
0.597500	-27	38	89	-58	-107	-31	13	-16	-19	2	-70	-62	-96	-14	-29	-60	-100	32	-86	-32	-101	-33	-99	-67	-65	0	-101	-12	-75	-68	-147	-77	-90	-7364	4934	-13518	-10	-7160	2568	-9193	-268	-4383	-239	-6804	-95	-3684	-1506	-9545	-49
0.598333	-24	40	87	-58	-112	-34	15	-14	-17	4	-70	-74	-97	-16	-29	-67	-101	33	-85	-33	-107	-24	-101	-73	-66	-3	-98	-13	-72	-75	-147	-78	-95	-7299	4783	-12943	-23	-7028	2614	-9102	-275	-4121	-257	-6871	-98	-3377	-1336	-9505	-46
0.599167	-28	38	86	-62	-110	-33	11	-15	-21	3	-73	-63	-96	-6	-28	-57	-103	30	-87	-30	-102	-19	-98	-67	-62	-3	-99	-12	-70	-67	-144	-74	-96	-7228	4662	-12403	-19	-6878	2656	-9013	-281	-3839	-269	-6940	-93	-3058	-1145	-9465	-41
0.600000	-24	38	91	-58	-108	-31	18	-15	-21	3	-74	-62	-98	-13	-28	-61	-97	33	-83	-33	-97	-19	-98	-66	-64	-1	-100	-12	-67	-73	-148	-74	-95	-7142	4571	-11923	-17	-6714	2688	-8915	-265	-3545	-286	-7008	-77	-2729	-932	-9423	-45
0.600833	-28	40	87	-57	-109	-33	12	9	-15	4	-74	-62	-98	-14	-30	-58	-99	12	-86	-33	-105	-22	-100	-68	-65	0	-100	-13	-74	-68	-147	-76	-94	-7060	4502	-11521	-19	-6537	2720	-8813	-255	-3247	-301	-7077	-87	-2384	-720	-9414	-43
0.601667	-28	38	84	-60	-109	-16	8	-19	-23	0	-74	-65	-96	-14	-31	-61	-104	34	-85	-33	-105	-23	-101	-73	-65	0	-109	-17	-77	-73	-149	-76	-85	-6969	4473	-11162	-18	-6351	2742	-8702	-251	-2941	-305	-7139	-94	-2049	-484	-9409	-33
0.602500	-27	39	87	-61	-110	-34	7	-15	-17	4	-73	-63	-94	-17	-33	-33	-101	34	-86	-33	-107	-24	-100	-70	-62	0	-99	-11	-76	-68	-147	-76	-90	-6870	4476	-10921	-28	-6150	2778	-8577	-249	-2627	-303	-7187	-93	-1697	-236	-9421	-34
0.603333	-26	39	89	-60	-115	-33	11	-15	-18	4	-93	-64	-98	-19	-32	-60	-101	34	-87	-34	-108	-23	-100	-70	-65	-1	-99	-17	-76	-72	-149	-77	-95	-6772	4501	-10730	-19	-5915	2817	-8437	-241	-2315	-290	-7222	-88	-1336	27	-9452	-31
0.604167	-23	39	88	-60	-112	-34	13	-15	-15	1	-70	-61	-95	-10	-28	-57	-98	19	-83	-31	-98	-19	-99	-66	-62	2	-101	-11	-72	-67	-147	-74	-98	-6665	4558	-10596	-14	-5668	2870	-8283	-238	-1997	-267	-7232	-83	-968	303	-9506	-38
0.605000	-24	43	92	-57	-105	-31	15	-15	-15	6	-69	-57	-96	-15	-30	-59	-97	37	-81	-30	-102	-19	-98	-68	-62	2	-98	-9	-74	-68	-148	-77	-103	-6567	4636	-10508	-16	-5412	2936	-8111	-235	-1683	-225	-7245	-75	-601	579	-9584	-44
0.605833	-25	38	88	-56	-107	-33	12	-16	-21	2	-70	-61	-95	-16	-3	-57	-99	33	-83	-31	-102	-22	-97	-69	-67	0	-99	-10	-74	-68	-147	-73	-107	-6464	4727	-10454	-10	-5143	3017	-7918	-221	-1373	-167	-7229	-61	-232	864	-9686	-45
0.606667	-29	37	91	-57	-112	-34	12	-6	-19	4	-73	-62	-98	-17	-30	-60	-109	30	-84	-32	-109	-26	-103	-68	-68	-4	-101	-14	-76	-72	-147	-76	-115	-6382	4814	-10409	-12	-4865	3121	-7707	-203	-1068	-95	-7200	-64	135	1143	-9813	-55
0.607500	-28	38	85	-61	-113	-35	9	-19	-25	0	-78	-65	-99	-19	-31	-60	-128	35	-86	-33	-105	-27	-100	-67	-66	-3	-101	-14	-75	-67	-147	-74	-115	-6295	4942	-10345	-5	-4577	3250	-7467	-187	-768	4	-7157	-56	503	1432	-9964	-42
0.608333	-25	38	85	-59	-108	-35	18	-17	-17	5	-74	-60	-97	-15	-30	-59	-99	35	-83	-35	-104	-25	-100	-68	-65	0	-86	-14	-69	-70	-148	-76	-125	-6224	5055	-10258	-7	-4276	3403	-7208	-167	-480	123	-7092	-38	865	1714	-10143	-45
0.609167	-27	38	84	-58	-113	-34	12	-15	-22	2	-74	-64	-91	-17	-30	-58	-104	36	-84	-25	-101	-23	-99	-67	-67	0	-101	-14	-79	-73	-148	-76	-125	-6165	5179	-10123	-12	-3990	3577	-6924	-143	-198	267	-7021	-21	1221	2001	-10349	-48
0.610000	-30	39	89	-68	-111	-36	9	-15	-21	5	-73	-61	-100	-17	-29	-60	-100	36	-86	-36	-109	-26	-103	-68	-66	0	-101	-12	-73	-69	-147	-74	-116	-6121	5303	-9924	-9	-3704	3778	-6627	-112	75	440	-6942	-6	1570	2292	-10570	-52
0.610833	-25	42	88	-58	-109	-31	11	-14	-17	8	-72	-62	-96	-15	-28	-55	-96	39	-81	-31	-104	-21	-98	-65	-62	2	-100	-10	-70	-66	-145	-72	-92	-6089	5428	-9651	-9	-3412	4006	-6303	-95	332	630	-6863	-28	1905	2584	-10811	-44
0.611667	-24	42	86	-55	-104	-31	16	-15	-13	7	-69	-57	-93	-10	-25	-52	-96	40	-79	-28	-102	-17	-97	-65	-69	3	-96	-8	-69	-64	-138	-73	-56	-6075	5555	-9293	-9	-3133	4244	-5968	-103	595	853	-6793	-21	2216	2876	-11065	-42
0.612500	-22	44	90	-55	-104	-30	17	-13	-16	9	-66	-62	-96	-15	-28	-53	-99	39	-81	-27	-104	-19	-97	-63	-64	5	-95	-8	-76	-67	-145	-73	-29	-6081	5688	-8854	-10	-2860	4507	-5620	-101	837	1094	-6742	-29	2503	3171	-11347	-58
0.613333	-22	45	90	-56	-98	-29	17	-11	-22	8	-68	-61	-95	-11	-25	-52	-99	38	-83	-30	-103	-18	-98	-66	-62	3	-98	-8	-69	-65	-147	-73	-34	-6104	5829	-8330	-8	-2613	4779	-5265	-79	1058	1362	-6712	-34	2759	3475	-11636	-60
0.614167	-22	42	88	-58	-108	-32	16	-13	-19	7	-70	-64	-94	-13	-25	-53	-100	35	-78	-29	-104	-40	-96	-68	-64	3	-97	-10	-70	-67	-146	-74	-55	-6140	5981	-7737	-7	-2374	5056	-4910	-59	1269	1651	-6711	-39	2974	3787	-11943	-52
0.615000	-25	43	88	-57	-112	-33	-1	-15	-22	4	-75	-63	-97	-16	-29	-57	-100	35	-84	-35	-103	-22	-99	-70	-65	-5	-104	-14	-76	-73	-150	-75	-90	-6197	6152	-7075	-17	-2157	5344	-4551	-56	1455	1963	-6752	-44	3151	4112	-12256	-50
0.615833	-27	37	85	-62	-109	-36	11	-17	-21	0	-78	-60	-99	-18	-30	-64	-103	32	-84	-35	-103	-21	-98	-67	-66	1	-98	-13	-70	-70	-148	-73	-121	-6256	6348	-6356	-28	-1950	5637	-4197	-72	1631	2302	-6828	-35	3281	4452	-12572	-52
0.616667	-28	40	86	-58	-109	-34	12	-17	-18	5	-73	-67	-98	-14	-31	-59	-100	33	-86	-32	-100	-21	-99	-70	-63	1	-99	-13	-72	-72	-150	-64	-129	-6330	6566	-5609	-26	-1767	5930	-3842	-45	1777	2660	-6953	-24	3351	4808	-12890	-60
0.617500	-26	43	88	-58	-112	-36	12	-15	-21	5	-69	-64	-98	-14	-26	-59	-98	36	-82	-32	-103	-21	-98	-66	-62	3	-98	-13	-72	-68	-147	-73	-156	-6405	6815	-4840	-17	-1600	6218	-3505	-46	1898	3068	-7125	-19	3366	5183	-13202	-63
0.618333	-23	45	91	-57	-107	-31	16	-16	-16	7	-60	-64	-93	-16	-29	-59	-94	38	-81	-31	-102	-17	-95	-69	-61	1	-98	-14	-73	-62	-148	-76	-199	-6485	7094	-4086	-7	-1446	6501	-3184	-41	1988	3433	-7347	-24	3315	5569	-13520	-63
0.619167	-23	45	90	-57	-107	-30	17	-13	-16	8	-68	-63	-94	-13	-30	-53	-96	35	-81	-31	-104	-16	-96	-68	-63	1	-96	-11	-70	-67	-145	-70	-211	-6563	7401	-3358	-13	-1321	6771	-2878	-47	2038	3847	-7619	-38	3192	5977	-13821	-66
0.620000	-22	45	91	-55	-104	-29	18	-13	-15	9	-68	-62	-95	-12	-27	-58	-99	35	-84	-30	-101	-15	-96	-66	-72	-9	-98	-9	-68	-68	-147	-75	-185	-6632	7735	-2687	-15	-1216	7025	-2596	-38	2061	4280	-7939	-44	2989	6399	-14111	-69
0.620833	-21	43	94	-55	-108	-31	15	-15	-16	5	-70	-64	-93	-15	-28	-55	-100	40	-84	-30	-101	-18	-98	-70	-64	0	-99	-13	-72	-66	-145	-75	-172	-6690	8096	-2086	-11	-1134	7259	-2329	-29	2035	4726	-8307	-24	2710	6839	-14387	-58
0.621667	-27	32	85	-58	-111	-32	11	-15	-19	6	-74	-65	-96	-17	-30	-61	-99	33	-86	-30	-105	-22	-102	-69	-64	1	-97	-13	-76	-77	-149	-68	-160	-6726	8478	-1575	-12	-1072	7480	-2092	-27	1975	5188	-8710	-55	2360	7293	-14640	-70
0.622500	-29	39	89	-59	-109	-32	13	-17	-19	4	-75	-68	-97	-14	-29	-60	-103	34	-88	-33	-108	-21	-101	-68	-65	-3	-101	-13	-74	-72	-147	-75	-152	-6738	8878	-1169	-16	-1030	7681	-1871	-18	1869	5655	-9137	-60	1931	7756	-14861	-61
0.623333	-28	38	86	-61	-109	-35	15	-16	-26	5	-73	-67	-97	-16	-30	-59	-104	29	-88	-35	-110	-26	-102	-73	-77	-3	-101	-4	-78	-73	-151	-78	-152	-6717	9284	-867	-22	-1014	7850	-1680	-22	1723	6134	-9583	-70	1425	8223	-15069	-59
0.624167	-26	39	86	-60	-110	-35	10	-19	-19	3	-62	-67	-97	-19	-30	-61	-100	33	-86	-33	-107	-28	-101	-72	-66	-1	-99	-15	-78	-72	-150	-76	-143	-6660	9701	-680	-15	-1016	8004	-1505	-22	1536	6615	-10041	-62	844	8708	-15236	-56
0.625000	-22	42	88	-60	-112	-34	-8	-16	-17	6	-70	-68	-97	-15	-28	-59	-98	35	-88	-32	-108	-26	-102	-68	-64	0	-103	-12	-75	-70	-145	-75	-125	-6564	10082	-614	-11	-1049	8132	-1357	-16	1303	7098	-10499	-65	193	9182	-15367	-64
0.625833	-27	40	87	-57	-112	-32	13	-15	-21	5	-73	-65	-98	-16	-33	-62	-102	34	-86	-33	-103	-23	-100	-70	-65	-1	-100	-11	-72	-69	-154	-78	-104	-6419	10449	-660	-1	-1108	8234	-1228	-22	1036	7577	-10947	-68	-521	9662	-15467	-70
0.626667	-22	40	87	-57	-110	-34	10	-17	-16	5	-74	-66	-97	-15	-29	-58	-98	34	-86	-33	-105	-7	-100	-69	-66	-3	-101	-11	-73	-72	-146	-75	-100	-6228	10780	-813	-5	-1197	8312	-1124	-11	719	8043	-11383	-74	-1288	10126	-15520	-64
0.627500	-29	40	87	-59	-110	-33	11	-15	-16	5	-74	-70	-98	-4	-29	-66	-98	32	-88	-34	-107	-26	-98	-70	-62	-4	-102	-11	-74	-73	-147	-78	-80	-5989	11060	-1058	-4	-1318	8362	-1057	-1	370	8489	-11782	-46	-2109	10569	-15539	-73
0.628333	-26	36	87	-63	-110	-33	8	-16	-22	2	-76	-66	-96	-22	-29	-60	-100	33	-90	-33	-104	-27	-100	-72	-63	-5	-103	-14	-73	-72	-149	-91	-65	-5682	11282	-1377	-7	-1476	8380	-975	-15	-6	8910	-12156	-80	-2972	10991	-15515	-68
0.629167	-26	38	84	-61	-113	-34	10	-15	-19	6	-76	-67	-97	-16	-29	-62	-101	30	-85	-33	-108	-27	-102	-69	-65	-3	-104	-13	-76	-72	-150	-78	-50	-5329	11435	-1756	-9	-1670	8380	-934	-15	-418	9303	-12481	-76	-3877	11387	-15453	-60
0.630000	-21	39	82	-62	-113	-38	10	-17	-21	3	-78	-68	-97	-16	-30	-61	-100	35	-88	-33	-105	-27	-91	-69	-68	-6	-97	-13	-77	-74	-148	-76	-46	-4914	11513	-2169	-16	-1900	8346	-916	-21	-849	9663	-12769	-68	-4809	11751	-15345	-58
0.630833	-26	40	88	-60	-109	-33	-1	-17	-15	5	-75	-65	-96	-14	-30	-57	-98	36	-86	-33	-105	-25	-102	-67	-64	1	-99	-11	-73	-72	-147	-74	-41	-4447	11509	-2598	-1	-2171	8288	-911	-36	-1312	9980	-12996	-55	-5758	12068	-15209	-52
0.631667	-26	53	89	-57	-107	-41	13	-15	-17	2	-74	-65	-98	-15	-30	-58	-101	34	-84	-30	-104	-24	-101	-73	-64	0	-103	-9	-102	-73	-148	-76	-36	-3929	11419	-3026	-19	-2486	8205	-934	-44	-1801	10238	-13181	-62	-6718	12338	-15042	-46
0.632500	-28	40	85	-63	-111	-36	9	-16	-19	5	-72	-67	-103	-17	-29	-61	-101	35	-88	-31	-105	-28	-102	-68	-65	1	-100	-8	-70	-69	-148	-75	-41	-3368	11264	-3431	-18	-2847	8099	-980	-24	-2300	10457	-13303	-63	-7674	12564	-14840	-18
0.633333	-27	39	88	-59	-108	-33	10	-17	-65	3	-72	-64	-93	-16	-32	-62	-96	35	-84	-32	-103	-26	-102	-69	-63	1	-97	-11	-74	-67	-151	-75	-50	-2759	10983	-3802	-14	-3249	7976	-1043	-27	-2815	10585	-13370	-52	-8619	12719	-14610	19
0.634167	-24	43	88	-59	-109	-35	11	-18	-16	3	-86	-67	-94	-17	-28	-60	-98	12	-84	-31	-104	-25	-101	-70	-67	-1	-98	-12	-74	-72	-148	-75	-45	-2114	10652	-4112	-19	-3697	7836	-1135	-27	-3345	10655	-13380	-73	-9550	12820	-14354	24
0.635000	-29	43	87	-56	-104	-32	11	-15	-17	4	-74	-64	-98	-17	-31	-61	-104	29	-84	-38	-107	-11	-101	-72	-67	0	-100	-13	-77	-73	-148	-68	-46	-1451	10251	-4351	-5	-4187	7684	-1246	-31	-3884	10659	-13338	-55	-10448	12850	-14083	-10
0.635833	-28	39	87	-59	-112	-33	9	-16	-22	2	-74	-65	-95	-9	-30	-63	-100	34	-85	-34	-102	-24	-101	-72	-65	0	-100	-12	-73	-59	-149	-76	-44	-766	9798	-4531	-11	-4723	7516	-1375	-38	-4430	10583	-13242	-57	-11307	12817	-13796	-56
0.636667	-27	37	86	-59	-110	-34	10	-16	-16	4	-70	-64	-97	-16	-30	-62	-97	32	-68	-36	-104	-23	-101	-70	-63	0	-102	-14	-74	-70	-147	-75	-33	-76	9299	-4602	-10	-5292	7341	-1527	-30	-4982	10438	-13094	-57	-12114	12710	-13497	-73
0.637500	-24	40	87	-59	-108	-33	12	-15	-19	2	-74	-62	-96	-14	-29	-59	-98	33	-84	-61	-104	-22	-99	-69	-66	-1	-99	-14	-73	-69	-146	-75	-3	616	8780	-4598	-12	-5902	7160	-1701	-38	-5534	10215	-12905	-55	-12866	12539	-13192	-28
0.638333	-24	25	89	-59	-109	-46	11	-12	0	8	-69	-62	-94	-13	-31	-55	-97	36	-84	-32	-102	-23	-98	-68	-65	-4	-97	-11	-70	-69	-132	-74	36	1298	8242	-4514	-7	-6537	6978	-1891	-47	-6085	9923	-12669	-53	-13554	12278	-12867	-7
0.639167	-22	42	89	-58	-109	-31	16	-14	-14	0	-69	-66	-95	7	-29	-57	-96	35	-83	-35	-105	-21	-96	-67	-62	0	-99	-16	-73	-72	-148	-74	45	1959	7704	-4356	-8	-7190	6789	-2101	-25	-6656	9557	-12398	-61	-14182	11947	-12571	7
0.640000	-16	41	89	-60	-111	-36	13	-11	-15	5	-69	-63	-97	-14	-29	-58	-100	35	-82	-55	-108	-23	-97	-69	-66	-1	-98	-13	-74	-69	-148	-76	49	2589	7182	-4129	-15	-7876	6598	-2332	-17	-7189	9127	-12099	-57	-14727	11550	-12268	34
0.640833	-24	39	89	-61	-109	-35	12	-21	-26	1	-73	-65	-101	-18	-34	-60	-99	33	-85	-34	-103	-23	-101	-67	-65	-1	-100	-15	-76	-75	-147	-74	39	3186	6689	-3835	-21	-8558	6400	-2571	-30	-7734	8586	-11778	-50	-15202	11088	-11962	92
0.641667	-28	38	88	-61	-112	-38	9	-15	-19	3	-73	-66	-97	-15	-30	-61	-102	32	-87	-33	-108	-30	-102	-69	-66	-3	-100	-17	-79	-74	-152	-76	-14	3736	6235	-3489	-22	-9259	6224	-2834	-36	-8278	8077	-11433	-59	-15596	10560	-11662	149
0.642500	-26	40	85	-59	-111	-34	9	-16	-19	5	-70	-65	-98	-16	-32	-62	-99	7	-85	-33	-108	-25	-98	-69	-67	0	-99	-13	-76	-70	-150	-77	-66	4246	5828	-3096	-16	-9940	6038	-3102	-45	-8809	7482	-11078	-58	-15911	9977	-11369	127
0.643333	-26	37	88	-59	-81	-36	11	-15	-21	4	-69	-66	-97	-12	-29	-59	-100	35	-83	-31	-108	-22	-98	-68	-66	-3	-98	-13	-75	-73	-148	-75	-77	4704	5476	-2694	-12	-10613	5846	-3383	-80	-9330	6844	-10719	-53	-16142	9328	-11085	103
0.644167	-26	41	88	-59	-109	-33	13	-13	-16	6	-72	-65	-122	-16	-29	-60	-99	32	-84	-31	-102	-22	-96	-66	-63	-3	-99	-12	-73	-68	-146	-72	-23	5099	5180	-2263	-19	-11257	5657	-3666	-109	-9833	6183	-10355	-56	-16297	8654	-10806	127
0.645000	-24	40	90	-58	-104	-32	15	-16	-17	2	-73	-64	-95	-11	-29	-60	-98	34	-82	-32	-102	-19	-96	-66	-75	-5	-101	-13	-73	-67	-147	-72	2	5438	4946	-1833	-28	-11872	5461	-3961	-88	-10334	5486	-9997	-74	-16376	7928	-10544	154
0.645833	-26	41	88	-58	-108	-31	17	-15	-17	6	-77	-63	-95	-12	-26	-57	-98	34	-84	-30	-100	-19	-96	-66	-63	0	-98	-11	-72	-67	-145	-70	-13	5726	4771	-1419	-25	-12446	5248	-4259	-73	-10808	4783	-9645	-83	-16385	7169	-10282	175
0.646667	-26	40	90	-55	-109	-32	13	-13	-18	6	-70	-63	-96	-14	-27	-57	-101	37	-82	-29	-109	-23	-97	-61	-64	0	-99	-12	-75	-69	-145	-75	1	5951	4651	-1017	-25	-12982	5032	-4557	-68	-11263	4072	-9302	-79	-16331	6389	-10032	157
0.647500	-26	39	88	-59	-111	-30	13	-13	-18	6	-75	-64	-96	-15	-29	-60	-100	34	-86	-31	-108	-25	-98	-67	-64	-3	-99	-14	-76	-68	-145	-72	5	6120	4579	-650	-22	-13459	4797	-4850	-59	-11693	3363	-8971	-77	-16203	5589	-9793	137
0.648333	-25	40	86	-61	-109	-34	12	-15	-13	2	-76	-67	-98	-19	-32	-62	-99	32	-87	-32	-105	-25	-101	-68	-66	-7	-103	-32	-74	-75	-151	-77	-13	6220	4549	-319	-18	-13879	4546	-5139	-69	-12093	2658	-8647	-92	-16021	4773	-9569	158
0.649167	-30	36	84	-62	-112	-39	9	-21	-19	0	-68	-66	-98	-17	-32	-64	-101	37	-87	-34	-105	-26	-102	-73	-64	-4	-100	-14	-76	-70	-150	-76	-15	6311	4559	-25	-26	-14231	4272	-5435	-70	-12459	1979	-8328	-100	-15782	3962	-9335	175
0.650000	-27	37	85	-60	-113	-39	10	-18	-23	1	-76	-66	-104	-22	-32	-60	-104	35	-87	-34	-110	-26	-99	-65	-68	-1	-102	-16	-76	-73	-149	-79	-29	6334	4596	215	-27	-14513	3988	-5672	-63	-12781	1314	-8042	-109	-15487	3154	-9119	168
0.650833	-25	40	87	-52	-110	-33	12	-15	-16	5	-75	-79	-97	-15	-47	-56	-97	34	-86	-30	-104	-22	-97	-70	-62	-3	-100	-11	-70	-68	-126	-73	-26	6313	4656	417	-27	-14719	3680	-5912	-75	-13068	684	-7703	-115	-15149	2364	-8906	171
0.651667	-22	42	91	-56	-107	-31	17	-13	-12	9	-70	-62	-92	-14	-27	-58	-94	36	-80	-30	-99	-18	-97	-63	-60	0	-97	6	-70	-65	-147	-73	-19	6259	4720	571	-32	-14859	3349	-6135	-85	-13306	85	-7391	-111	-14776	1588	-8707	181
0.652500	-24	42	90	-57	-107	-34	16	-15	-16	8	-75	-62	-93	-16	-27	-57	-95	34	-82	-33	-104	-22	-98	-68	-66	0	-99	-12	-72	-67	-144	-70	-27	6175	4787	677	-40	-14919	2997	-6335	-120	-13500	-478	-7088	-115	-14371	836	-8520	183
0.653333	-25	40	86	-56	-108	-32	13	-17	-14	8	-73	-62	-95	-16	-28	-56	-98	32	-83	-31	-102	-22	-97	-69	-64	0	-99	-12	-78	-69	-144	-73	-38	6030	4842	747	-56	-14910	2625	-6512	-130	-13635	-991	-6770	-121	-13940	112	-8349	173
0.654167	-23	42	89	-57	-108	-30	15	-6	-22	4	-73	-63	-122	-16	-30	-74	-97	35	-82	-31	-102	-22	-96	-70	-62	0	-99	-13	-74	-68	-145	-75	-36	5874	4886	786	-49	-14830	2235	-6655	-95	-13714	-1463	-6449	-126	-13490	-580	-8189	181
0.655000	-24	41	95	-59	-110	-31	15	-15	-21	5	-72	-62	-96	-17	-28	-58	-97	34	-72	-32	-107	-29	-96	-70	-62	1	-97	-13	-74	-73	-145	-75	-46	5672	4901	798	-44	-14684	1833	-6772	-92	-13734	-1888	-6112	-129	-13020	-1240	-8052	172
0.655833	-22	38	90	-59	-111	-33	13	-5	-22	4	-73	-64	-96	-17	-29	-58	-102	34	-83	-32	-105	-24	-99	-70	-63	1	-98	-16	-74	-72	-145	-83	-75	5455	4889	786	-39	-14469	1422	-6855	-88	-13697	-2260	-5767	-135	-12548	-1855	-7934	171
0.656667	-25	40	85	-61	-112	-35	10	-18	-18	4	-75	-63	-97	-16	-31	-59	-101	38	-85	-33	-108	-26	-103	-70	-67	-3	-99	-15	-77	-73	-147	-77	-110	5205	4838	785	-41	-14197	1003	-6915	-91	-13600	-2583	-5410	-125	-12072	-2426	-7842	159
0.657500	-28	40	86	-61	-110	-35	8	-22	-22	4	-73	-94	-99	-21	-32	-59	-100	35	-86	-34	-103	-24	-96	-68	-62	1	-96	-14	-75	-72	-147	-77	-113	4934	4754	773	-62	-13861	589	-6932	-85	-13436	-2846	-5040	-154	-11593	-2955	-7771	150
0.658333	-19	43	90	-57	-109	-32	16	-14	-17	6	-69	-60	-93	-14	-26	-58	-100	36	-83	-29	-102	-21	-99	-68	-65	-1	-97	-13	-70	-85	-144	-75	-98	4633	4618	767	-41	-13485	177	-6925	-72	-13218	-3070	-4657	-163	-11122	-3440	-7729	148
0.659167	-25	42	89	-60	-109	-31	9	-12	-18	7	-70	-62	-95	-29	-30	-58	-96	36	-82	-30	-105	-22	-96	-65	-65	0	-98	-14	-72	-68	-145	-74	-90	4316	4439	770	-40	-13065	-227	-6896	-83	-12941	-3233	-4268	-179	-10659	-3874	-7725	146
0.660000	-21	43	93	-60	-105	-30	18	-14	-18	7	-70	-61	-95	-14	-27	-59	-99	40	-82	-30	-103	-21	-99	-65	-64	0	-100	-11	-70	-67	-142	-74	-96	3988	4212	790	-41	-12612	-615	-6828	-95	-12607	-3353	-3876	-189	-10212	-4272	-7750	149
0.660833	-21	61	90	-59	-110	-30	16	-15	-16	8	-68	-62	-107	-16	-29	-58	-99	37	-84	-33	-101	-22	-97	-64	-61	2	-101	-12	-73	-70	-145	-73	-116	3637	3937	817	-41	-12137	-987	-6738	-85	-12220	-3416	-3484	-184	-9791	-4587	-7804	153
0.661667	-24	38	89	-62	-109	-32	11	-14	-19	4	-73	-66	-98	-18	-29	-68	-100	33	-85	-34	-105	-24	-87	-69	-67	-1	-101	-16	-77	-72	-149	-79	-126	3281	3616	865	-40	-11639	-1340	-6636	-70	-11787	-3436	-3107	-190	-9390	-4856	-7890	139
0.662500	-28	42	90	-57	-111	-33	9	-15	-21	7	-76	-66	-115	-16	-28	-58	-103	32	-85	-31	-109	-25	-98	-68	-65	-1	-98	-14	-76	-69	-145	-77	-128	2934	3251	924	-52	-11132	-1660	-6507	-72	-11306	-3412	-2725	-191	-9000	-5057	-8015	153
0.663333	-25	43	91	-60	-109	-34	15	-15	-19	7	-70	-65	-99	-22	-28	-58	-96	34	-83	-30	-105	-22	-99	-64	-64	-1	-104	-16	-72	-72	-147	-75	-108	2565	2842	993	-45	-10618	-1944	-6368	-68	-10788	-3345	-2364	-193	-8636	-5193	-8159	189
0.664167	-24	39	89	-60	-112	-38	12	-15	-27	6	-72	-63	-96	4	-28	-60	-102	33	-82	-32	-105	-22	-101	-69	-65	1	-100	-15	-55	-70	-148	-76	-88	2208	2392	1060	-39	-10117	-2205	-6222	-40	-10242	-3235	-2036	-208	-8297	-5261	-8325	175
0.665000	-28	39	88	-59	-113	-33	12	-16	-19	4	-74	-65	-93	-21	-32	-60	-103	40	-84	-33	-108	-25	-100	-68	-48	-3	-102	-18	-77	-74	-152	-79	-87	1871	1907	1112	-42	-9620	-2422	-6067	-30	-9669	-3098	-1736	-234	-7979	-5258	-8504	148
0.665833	-27	39	87	-53	-118	-35	12	-17	-24	3	-76	-66	-98	-18	-29	-58	-98	33	-86	-31	-103	-23	-101	-69	-66	-4	-99	-16	-78	-70	-146	-74	-92	1550	1404	1160	-34	-9146	-2597	-5908	-46	-9071	-2923	-1464	-224	-7675	-5176	-8707	154
0.666667	-28	40	88	-60	-108	-32	13	-17	-19	5	-72	-65	-96	-17	-30	-59	-101	28	-84	-31	-104	-21	-101	-67	-65	-4	-100	-16	-76	-72	-150	-77	-98	1248	874	1173	-28	-8698	-2734	-5747	-65	-8461	-2723	-1232	-225	-7394	-5027	-8899	147
0.667500	-28	42	87	-60	-110	-33	10	-15	-22	5	-74	-64	-100	-19	-30	-57	-99	32	-85	-31	-111	-22	-101	-66	-65	-4	-100	-14	-73	-69	-173	-76	-76	979	330	1147	-30	-8269	-2825	-5591	-78	-7845	-2505	-1045	-218	-7119	-4806	-9087	133
0.668333	-27	42	86	-59	-112	-32	10	-13	-17	4	-75	-64	-96	-15	-30	-56	-102	50	-66	-32	-103	-23	-101	-68	-69	-6	-104	-13	-74	-72	-148	-75	-83	730	-222	1073	-29	-7878	-2873	-5439	-88	-7226	-2262	-900	-215	-6855	-4513	-9259	119
0.669167	-27	27	85	-60	-111	-34	10	-13	-21	9	-75	-67	-97	-22	-32	-57	-101	34	-87	-31	-109	-22	-95	-69	-66	-5	-102	-17	-78	-76	-150	-73	-74	521	-769	942	-24	-7523	-2877	-5297	-96	-6612	-2012	-803	-203	-6595	-4157	-9405	121
0.670000	-28	39	85	-63	-112	-33	11	-15	-17	4	-76	-68	-97	-4	-35	-59	-101	33	-90	-34	-107	-22	-100	-68	-65	-5	-103	-16	-75	-72	-149	-76	-69	344	-1287	749	-26	-7203	-2837	-5159	-110	-6010	-1751	-736	-182	-6337	-3739	-9517	115
0.670833	-23	47	86	-60	-110	-31	13	-12	-17	7	-73	-65	-94	-17	-30	-55	-100	35	-85	-30	-98	-22	-98	-65	-64	-3	-99	-13	-75	-70	-147	-85	-60	211	-1819	493	-26	-6915	-2751	-5036	-112	-5412	-1479	-721	-165	-6074	-3267	-9585	110
0.671667	-25	43	89	-59	-108	-30	15	-11	-13	-3	-73	-63	-93	-12	-22	-56	-96	37	-83	-28	-100	-17	-97	-67	-60	1	-98	-9	-70	-65	-144	-70	-69	105	-2307	168	-19	-6665	-2627	-4920	-128	-4834	-1214	-746	-153	-5802	-2752	-9600	96
0.672500	-21	43	90	-65	-110	-32	15	-14	-17	4	-70	-66	-98	-18	-28	-57	-99	37	-83	-32	-104	-22	-97	-66	-59	0	-97	-11	-75	-70	-148	-74	-70	44	-2766	-225	-7	-6452	-2459	-4815	-151	-4290	-952	-797	-141	-5532	-2211	-9568	84
0.673333	-22	41	88	-59	-110	-34	9	-13	-17	8	-72	-65	-98	-16	-29	-57	-99	33	-85	-33	-105	-27	-102	-70	-65	-3	-99	-12	-74	-70	-153	-76	-74	6	-3190	-686	-5	-6266	-2253	-4731	-156	-3769	-696	-884	-134	-5245	-1641	-9518	84
0.674167	-28	38	77	-62	-112	-34	11	-18	-18	3	-75	-66	-99	-18	-29	-62	-99	33	-86	-32	-107	-22	-96	-69	-66	-1	-98	-14	-75	-62	-148	-75	-80	7	-3562	-1197	-9	-6101	-2004	-4654	-158	-3273	-446	-987	-119	-4938	-1043	-9318	88
0.675000	-24	40	87	-56	-108	-33	11	-16	-17	12	-74	-64	-97	-15	-27	-58	-81	-7	-85	-31	-105	-21	-99	-69	-64	-3	-99	-12	-75	-69	-147	-74	-77	44	-3885	-1743	-8	-5958	-1721	-4594	-170	-2804	-210	-1118	-110	-4617	-446	-9099	94
0.675833	-27	56	86	-58	-109	-32	12	-11	-15	7	-73	-66	-97	-15	-27	-58	-101	35	-85	-22	-104	-26	-99	-68	-64	0	-98	-9	-73	-67	-147	-76	-82	103	-4156	-2339	-8	-5826	-1401	-4546	-174	-2361	22	-1251	-102	-4272	151	-8820	88
0.676667	-25	40	87	-58	-111	-31	12	-12	-21	5	-73	-64	-96	-13	-25	-57	-101	38	-84	-33	-105	-22	-96	-68	-67	-3	-99	-11	-72	-66	-148	-76	-70	199	-4367	-2946	-11	-5697	-1052	-4511	-186	-1951	262	-1395	-100	-3934	734	-8488	82
0.677500	-26	43	89	-58	-111	-31	10	-11	-18	8	-68	-62	-95	-14	-26	-56	-98	38	-84	-30	-105	-22	-118	-66	-64	1	-94	-10	-72	-66	-145	-60	-61	319	-4527	-3565	-8	-5571	-667	-4494	-195	-1567	436	-1538	-93	-3572	1301	-8102	80
0.678333	-25	46	89	-57	-105	-32	15	-11	-17	6	-70	-63	-96	-13	-23	-52	-101	38	-79	-28	-86	-18	-95	-64	-64	1	-95	-11	-70	-66	-144	-73	-51	461	-4629	-4170	-4	-5441	-262	-4494	-196	-1218	632	-1679	-81	-3203	1836	-7672	82
0.679167	-24	45	90	-55	-109	-31	13	-12	-13	9	-67	-60	-94	-12	-28	-52	-95	40	-80	-28	-102	-21	-96	-62	-61	4	-85	-9	-69	-67	-146	-74	-46	621	-4677	-4757	3	-5304	159	-4506	-208	-897	797	-1815	-59	-2822	2347	-7200	77
0.680000	-21	46	92	-55	-104	-30	18	-11	-14	9	-61	-61	-97	-11	-26	-51	-95	38	-78	-27	-98	-17	-93	-61	-58	3	-95	-9	-69	-68	-148	-72	-22	798	-4674	-5314	-12	-5150	600	-4537	-219	-607	950	-1946	-77	-2446	2807	-6704	72
0.680833	-24	44	88	-56	-110	-34	13	-13	-16	7	-72	-64	-94	-14	-27	-55	-97	38	-83	-31	-104	-23	-98	-86	-64	0	-96	-11	-51	-70	-145	-75	-27	984	-4623	-5828	5	-4986	1040	-4593	-233	-341	1089	-2068	-84	-2073	3224	-6191	72
0.681667	-26	42	90	-61	-109	-35	11	-17	-18	3	-74	-66	-98	-18	-32	-60	-100	35	-104	-34	-107	-25	-102	-70	-69	-5	-101	-15	-78	-76	-150	-80	-52	1182	-4528	-6294	9	-4803	1493	-4660	-253	-108	1212	-2180	-92	-1712	3587	-5667	66
0.682500	-28	35	85	-63	-113	-34	6	-21	-23	-1	-74	-67	-98	-18	-31	-59	-99	36	-84	-30	-105	-24	-99	-67	-65	-4	-98	8	-70	-70	-146	-74	-43	1391	-4383	-6708	18	-4593	1950	-4743	-270	104	1324	-2279	-91	-1357	3908	-5137	38
0.683333	-29	41	88	-59	-111	-32	11	-22	-19	3	-72	-65	-98	-17	-31	-60	-104	32	-82	-31	-82	-19	-97	-68	-62	0	-100	-12	-74	-73	-149	-78	-42	1604	-4203	-7068	20	-4370	2396	-4844	-264	285	1421	-2376	-97	-1030	4173	-4606	44
0.684167	-26	43	89	-56	-110	-30	12	-15	-18	5	-70	-63	-96	-14	-32	-56	-99	36	-82	-30	-104	-24	-96	-67	-57	-3	-97	-12	-73	-70	-147	-76	-58	1824	-3995	-7372	24	-4132	2830	-4960	-242	438	1501	-2467	-100	-720	4378	-4091	52
0.685000	-26	41	91	-59	-108	-32	12	-15	-18	12	-68	-67	-93	-14	-27	-58	-98	35	-82	-29	-103	-19	-98	-69	-63	0	-98	-13	-73	-70	-153	-74	-68	2039	-3764	-7628	25	-3880	3246	-5095	-225	569	1567	-2547	-107	-447	4525	-3596	37
0.685833	-24	43	91	-56	-108	-30	13	-13	-19	5	-72	-65	-93	-15	-31	-56	-98	37	-80	-28	-104	-21	-98	-46	-64	1	-100	-15	-72	-70	-145	-73	-55	2257	-3508	-7833	28	-3624	3642	-5243	-215	660	1622	-2633	-118	-206	4619	-3132	26
0.686667	-27	43	91	-58	-109	-31	15	-13	-18	7	-69	-68	-96	-15	-31	-56	-104	38	-84	-30	-105	-22	-99	-66	-66	1	-98	-12	-72	-70	-145	-75	-59	2469	-3245	-8011	21	-3356	4013	-5406	-200	723	1663	-2717	-117	-22	4655	-2703	16
0.687500	-24	42	89	-50	-51	-30	12	-13	-15	3	-70	-64	-98	-15	-30	-56	-101	33	-86	-30	-105	-22	-100	-67	-63	0	-105	-16	-74	-72	-145	-76	-66	2676	-2974	-8162	30	-3090	4346	-5580	-193	751	1690	-2804	-129	119	4632	-2309	5
0.688333	-25	42	90	-61	-111	-34	10	-15	-17	4	-73	-65	-94	-15	-31	-57	-74	34	-85	-33	-105	-24	-101	-67	-62	0	-98	-12	-74	-72	-146	-75	-62	2886	-2709	-8294	35	-2822	4644	-5766	-187	744	1707	-2893	-143	211	4546	-1953	-7
0.689167	-26	39	87	-60	-110	-38	11	-15	-36	0	-72	-66	-99	-19	-34	-61	-99	32	-87	-33	-108	-23	-100	-70	-66	-3	-100	-17	-74	-72	-117	-76	-62	3092	-2453	-8427	40	-2563	4904	-5952	-179	700	1708	-2975	-161	250	4431	-1641	1
0.690000	-28	41	86	-59	-112	-38	9	-18	-17	0	-77	-70	-101	-29	-36	-62	-104	28	-87	-38	-108	-26	-103	-73	-70	-3	-102	-17	-79	-75	-149	-63	-63	3294	-2209	-8558	49	-2314	5119	-6147	-162	618	1705	-3067	-181	227	4254	-1371	11
0.690833	-25	40	87	-59	-109	-35	9	-21	-23	3	-74	-66	-101	-18	-31	-63	-102	34	-84	-32	-104	-22	-101	-69	-63	1	-99	-11	-73	-87	-150	-75	-64	3501	-1981	-8698	58	-2076	5305	-6333	-132	506	1700	-3151	-197	149	4036	-1146	15
0.691667	-24	43	92	-56	-108	-31	13	-13	-18	6	-70	-62	-93	-13	-29	-58	-96	30	-81	-30	-103	-21	-98	-66	-62	0	-100	-13	-70	-68	-145	-74	-59	3704	-1784	-8864	57	-1854	5436	-6526	-119	346	1673	-3240	-207	8	3771	-972	1
0.692500	-27	43	82	-58	-122	-33	15	-12	-16	6	-73	-62	-94	-15	-28	-59	-99	32	-85	-31	-101	-21	-98	-70	-65	1	-96	-12	-70	-70	-146	-77	-46	3903	-1615	-9056	58	-1652	5525	-6722	-109	148	1645	-3326	-235	-188	3460	-849	-32
0.693333	-26	43	87	-57	-107	-32	13	-14	-23	8	-72	-62	-97	-14	-28	-59	-99	34	-85	-50	-101	-21	-99	-66	-65	-1	-99	-14	-74	-72	-146	-74	-77	4108	-1477	-9274	47	-1472	5565	-6911	-111	-85	1609	-3410	-268	-455	3110	-767	-13
0.694167	-26	43	89	-58	-112	-35	17	-12	-16	7	-70	-62	-100	-15	-27	-59	-98	35	-84	-35	-104	-22	-98	-63	-65	1	-97	-14	-65	-70	-145	-73	-90	4314	-1382	-9531	45	-1317	5557	-7097	-105	-361	1557	-3493	-282	-778	2723	-739	-4
0.695000	-25	40	88	-58	-104	-31	13	-13	-16	3	-73	-64	-98	-42	-23	-56	-99	36	-84	-33	-104	-22	-98	-69	-66	0	-100	-16	-73	-70	-147	-77	-125	4515	-1322	-9808	57	-1185	5502	-7287	-97	-669	1499	-3575	-303	-1158	2295	-762	-34
0.695833	-14	38	91	-59	-110	-33	12	-17	-16	6	-73	-63	-97	-16	-29	-59	-102	34	-82	-32	-115	-22	-100	-69	-63	2	-99	-17	-72	-70	-147	-74	-122	4724	-1300	-10112	44	-1078	5399	-7472	-81	-1011	1423	-3653	-313	-1583	1843	-827	-19
0.696667	-26	41	91	-59	-108	-32	38	-13	-44	6	-73	-63	-95	-16	-16	-60	-98	35	-83	-30	-105	-21	-98	-65	-65	0	-99	-14	-72	-64	-148	-76	-129	4924	-1323	-10436	24	-997	5254	-7659	-88	-1383	1337	-3733	-321	-2060	1359	-947	-31
0.697500	-27	40	91	-58	-111	-33	13	-14	-16	4	-70	-63	-94	-16	-27	-58	-100	34	-82	-28	-107	-23	-101	-68	-65	2	-98	3	-74	-68	-145	-78	-150	5121	-1383	-10778	40	-943	5051	-7856	-99	-1780	1230	-3812	-310	-2576	845	-1107	-77
0.698333	-24	42	90	-57	-107	-32	12	-15	-16	5	-70	-64	-96	-17	-30	-45	-101	40	-82	-32	-105	-24	-98	-70	-63	2	-99	-15	-76	-70	-148	-77	-168	5314	-1483	-11136	41	-920	4810	-8077	-122	-2218	1100	-3904	-303	-3129	302	-1348	-53
0.699167	-26	37	88	-61	-110	-34	7	-22	-24	2	-73	-65	-94	-17	-28	-60	-99	36	-83	-38	-105	-21	-98	-69	-67	0	-94	-13	-70	-69	-147	-69	-164	5502	-1612	-11488	39	-918	4523	-8272	-155	-2628	949	-4010	-299	-3703	-266	-1584	-28
0.700000	-28	40	89	-58	-107	-31	15	-13	-15	25	-73	-60	-95	-14	-30	-57	-100	35	-85	-30	-104	-19	-97	-66	-63	0	-97	-12	-78	-68	-148	-73	-148	5677	-1784	-11840	32	-947	4194	-8502	-174	-3069	771	-4106	-299	-4298	-865	-1898	-44
0.700833	-29	42	87	-58	-108	-31	15	-15	-17	8	-74	-64	-95	-16	-28	-59	-96	37	-86	-32	-107	-23	-99	-67	-65	0	-100	-19	-73	-72	-145	-76	-147	5843	-1982	-12190	35	-1006	3817	-8759	-200	-3512	574	-4236	-304	-4901	-1494	-2260	-56
0.701667	-29	41	85	-61	-112	-24	10	-17	-17	4	-74	-65	-96	-17	-29	-59	-99	52	-86	-34	-107	-24	-102	-70	-66	0	-101	-16	-75	-72	-145	-77	-155	5990	-2211	-12526	33	-1093	3401	-9046	-225	-3945	325	-4385	-318	-5482	-2146	-2667	-47
0.702500	-31	41	88	-60	-115	-35	9	-18	-16	5	-72	-66	-97	-19	-32	-59	-99	34	-84	-33	-107	-22	-101	-68	-65	0	-100	-16	-77	-75	-147	-74	-154	6137	-2461	-12843	28	-1207	2946	-9353	-275	-4368	56	-4558	-320	-6050	-2825	-3117	-26
0.703333	-28	39	89	-63	-113	-33	5	-16	-19	6	-70	-64	-99	-12	-30	-60	-97	40	-84	-32	-107	-23	-103	-69	-63	3	-100	-14	-75	-72	-147	-74	-134	6263	-2722	-13145	41	-1350	2452	-9700	-321	-4773	-248	-4761	-318	-6585	-3529	-3617	-14
0.704167	-24	33	84	-59	-107	-32	13	-16	-17	4	-74	-63	-99	-16	-31	-60	-96	34	-86	-32	-105	-23	-102	-68	-60	0	-97	-14	-73	-70	-148	-76	-113	6369	-3028	-13429	39	-1521	1929	-10079	-360	-5149	-584	-4994	-334	-7076	-4276	-4159	2
0.705000	-26	40	89	-62	-108	-36	11	-17	-17	5	-73	-64	-95	-17	-31	-59	-99	35	-85	-32	-105	-22	-101	-68	-66	0	-99	-13	-70	-69	-145	-75	-120	6463	-3335	-13699	35	-1722	1367	-10493	-397	-5503	-957	-5266	-348	-7515	-5045	-4731	5
0.705833	-24	39	88	-62	-110	-34	12	-15	-18	4	-73	-65	-98	-16	-32	-59	-102	35	-86	-33	-105	-22	-101	-68	-62	0	-102	-13	-73	-70	-147	-76	-132	6531	-3655	-13958	34	-1950	778	-10944	-435	-5825	-1370	-5571	-321	-7896	-5844	-5334	-21
0.706667	-27	39	88	-61	-113	-36	11	-15	-23	1	-76	-69	-97	-19	-32	-61	-103	30	-88	-35	-109	-24	-104	-74	-70	-5	-105	-15	-76	-70	-126	-80	-125	6591	-3978	-14201	25	-2209	149	-11433	-484	-6114	-1827	-5911	-293	-8226	-6673	-5957	-30
0.707500	-32	34	82	-64	-105	-40	8	-19	-22	2	-76	-69	-96	-23	-36	-62	-103	29	-93	-36	-82	-25	-103	-72	-68	-3	-118	-16	-77	-72	-147	-77	-134	6641	-4303	-14452	12	-2489	-499	-11943	-481	-6365	-2313	-6277	-245	-8475	-7520	-6583	-52
0.708333	-25	38	88	-63	-111	-34	11	-17	-18	1	-77	-68	-98	-17	-33	-57	-99	35	-87	-36	-107	-26	-103	-69	-67	-3	-104	-17	-77	-72	-147	-76	-130	6667	-4629	-14702	3	-2800	-1184	-12483	-461	-6588	-2843	-6673	-200	-8676	-8397	-7214	-67
0.709167	-30	37	79	-64	-112	-30	11	-17	-19	1	-75	-68	-99	-21	-35	-62	-103	27	-90	-36	-105	-26	-101	-70	-69	-5	-99	-16	-75	-83	-149	-79	-117	6691	-4948	-14964	15	-3129	-1877	-13037	-454	-6775	-3404	-7092	-162	-8803	-9301	-7833	-80
0.710000	-27	36	86	-62	-109	-35	12	-15	-16	2	-76	-72	-98	-19	-36	-61	-100	28	-90	-40	-104	-27	-102	-74	-67	-3	-104	-17	-78	-73	-148	-78	-114	6706	-5258	-15242	20	-3479	-2602	-13603	-435	-6937	-4020	-7528	-115	-8884	-10222	-8427	-90
0.710833	-25	39	85	-61	-111	-36	11	-15	-21	4	-76	-66	-97	-19	-30	-77	-98	33	-87	-33	-104	-23	-101	-74	-62	-1	-101	-13	-75	-68	-145	-74	-107	6716	-5545	-15527	17	-3851	-3342	-14170	-430	-7072	-4666	-7972	-81	-8909	-11144	-8978	-88
0.711667	-24	41	90	-57	-107	-19	16	-12	-18	10	-72	-62	-96	-12	-24	-58	-96	34	-82	-30	-103	-21	-99	-69	-61	1	-95	-11	-72	-70	-147	-78	-107	6741	-5820	-15842	8	-4243	-4106	-14734	-417	-7193	-5363	-8429	-36	-8905	-12073	-9483	-75
0.712500	-28	39	91	-55	-107	-30	12	-15	-15	8	-72	-62	-95	-14	-27	-57	-97	32	-82	-29	-102	-21	-100	-76	-63	0	-95	-12	-69	-72	-144	-75	-127	6723	-6075	-16188	10	-4652	-4886	-15286	-424	-7310	-6097	-8880	-3	-8871	-12999	-9927	-46
0.713333	-25	40	87	-58	-108	-31	13	-19	-11	8	-68	-64	-94	-14	-28	-58	-98	34	-85	-31	-100	-21	-98	-67	-61	0	-96	-12	-68	-69	-142	-72	-148	6727	-6305	-16565	10	-5080	-5678	-15810	-424	-7410	-6883	-9323	23	-8822	-13915	-10304	0
0.714167	-26	38	89	-57	-109	-32	16	-15	-18	6	-72	-65	-94	-16	-29	-58	-99	34	-85	-40	-102	-22	-100	-68	-65	0	-98	-15	-73	-70	-144	-75	-121	6736	-6502	-16975	-3	-5523	-6481	-16307	-380	-7519	-7716	-9752	50	-8772	-14816	-10608	36
0.715000	-26	38	88	-58	-112	-36	12	-17	-19	5	-73	-64	-99	-16	-30	-61	-100	30	-88	-35	-109	-25	-102	-72	-64	-4	-100	-19	-76	-73	-149	-78	-97	6750	-6676	-17413	-21	-5976	-7284	-16769	-338	-7641	-8606	-10155	76	-8725	-15684	-10831	96
0.715833	-29	35	81	-60	-110	-39	10	-19	-22	3	-76	-68	-100	-18	-32	-61	-101	29	-87	-35	-105	-22	-101	-67	-66	-3	-100	-15	-75	-74	-145	-77	-79	6771	-6803	-17866	-24	-6438	-8093	-17192	-319	-7768	-9537	-10537	98	-8688	-16513	-10965	182
0.716667	-24	35	87	-59	-110	-35	9	-15	-17	4	-72	-69	-96	-17	-30	-58	-100	30	-87	-34	-107	-26	-103	-68	-65	-1	-99	-12	-73	-53	-147	-78	-30	6798	-6885	-18347	-33	-6923	-8900	-17568	-282	-7917	-10514	-10881	114	-8673	-17291	-11017	265
0.717500	-24	41	89	-64	-110	-33	12	-13	-14	7	-70	-65	-97	-17	-29	-58	-98	33	-85	-29	-99	-21	-98	-70	-62	0	-100	-14	-70	-70	-146	-76	-23	6834	-6946	-18851	-35	-7410	-9698	-17901	-224	-8094	-11540	-11192	118	-8685	-18016	-10987	319
0.718333	-24	40	91	-57	-108	-33	12	-13	-17	4	-67	-63	-96	-15	-27	-56	-97	35	-83	-29	-103	-21	-98	-69	-62	1	-97	-13	-70	-69	-144	-76	-3	6880	-6949	-19377	-46	-7906	-10484	-18192	-172	-8296	-12604	-11474	127	-8727	-18681	-10883	329
0.719167	-24	42	90	-56	-108	-31	16	-17	-13	8	-67	-59	-94	-14	-29	-58	-96	25	-81	-30	-102	-19	-97	-64	-61	-1	-96	-16	-72	-68	-144	-73	79	6932	-6910	-19876	-60	-8417	-11241	-18433	-121	-8531	-13696	-11729	133	-8800	-19280	-10708	342
0.720000	-23	37	91	-53	-105	-29	16	-13	-15	10	-65	-61	-93	-12	-25	-52	-94	37	-83	-28	-99	-18	-97	-64	-63	2	-96	0	-72	-66	-144	-73	126	6988	-6821	-20414	-79	-8939	-11980	-18642	-82	-8810	-14823	-11962	125	-8917	-19810	-10468	347
0.720833	-24	41	90	-51	-108	-31	13	-13	-19	5	-69	-59	-96	-12	-27	-53	-101	17	-84	-29	-101	-21	-98	-69	-67	0	-99	-13	-72	-69	-146	-77	143	7050	-6689	-20896	-88	-9478	-12698	-18822	-23	-9121	-15961	-12181	114	-9070	-20275	-10180	297
0.721667	-25	40	86	-60	-110	-33	32	-15	-22	5	-73	-65	-95	-17	-27	-60	-96	33	-82	-29	-104	-24	-99	-69	-64	-1	-101	-15	-70	-69	-146	-76	162	7118	-6499	-21384	-83	-10033	-13378	-18978	18	-9470	-17094	-12392	96	-9257	-20664	-9846	246
0.722500	-27	39	89	-61	-115	-33	13	-15	-19	4	-70	-66	-95	-15	-27	-58	-99	28	-91	-34	-108	-23	-100	-61	-64	5	-101	-14	-75	-73	-146	-76	178	7190	-6259	-21848	-96	-10600	-14028	-19114	64	-9861	-18209	-12594	93	-9471	-20989	-9480	170
0.723333	-24	42	87	-58	-115	-35	12	-15	-18	3	-75	-63	-102	-17	-6	-57	-100	34	-86	-31	-108	-23	-102	-69	-66	-1	-101	-15	-79	-75	-148	-77	162	7264	-5966	-22280	-104	-11179	-14637	-19244	115	-10289	-19267	-12815	84	-9718	-21253	-9092	88
0.724167	-27	42	78	-64	-113	-36	8	-16	-19	1	-75	-65	-99	-15	-29	-60	-100	35	-86	-48	-104	-22	-102	-58	-62	2	-101	-12	-84	-69	-147	-74	124	7341	-5616	-22672	-99	-11777	-15208	-19370	165	-10756	-20297	-13046	80	-9984	-21454	-8705	9
0.725000	-24	43	88	-59	-107	-32	13	-13	-16	10	-69	-61	-95	-15	-28	-57	-99	36	-84	-31	-102	-21	-97	-67	-62	1	-101	-16	-74	-68	-149	-82	85	7408	-5211	-23032	-101	-12395	-15742	-19506	206	-11264	-21249	-13314	71	-10278	-21608	-8280	-80
0.725833	-28	40	89	-59	-107	-33	13	-18	-22	6	-70	-64	-95	-14	-27	-60	-124	36	-87	-29	-107	-21	-98	-70	-69	0	-101	-12	-73	-69	-145	-75	47	7468	-4757	-23358	-93	-13017	-16239	-19656	225	-11814	-22120	-13618	81	-10590	-21713	-7878	-190
0.726667	-27	44	89	-61	-108	-33	13	-13	-18	8	-73	-63	-100	-13	-28	-57	-100	33	-86	-32	-108	-22	-100	-66	-65	1	-100	-13	-77	-69	-148	-74	11	7516	-4248	-23644	-90	-13665	-16703	-19831	246	-12395	-22880	-13965	80	-10918	-21779	-7491	-307
0.727500	-26	47	91	-60	-111	-35	11	-16	-21	4	-75	-63	-100	-15	-28	-59	-99	34	-85	-32	-108	-23	-99	-68	-67	0	-104	-13	-74	-69	-146	-75	-16	7548	-3686	-23898	-96	-14338	-17132	-20037	263	-13011	-23519	-14358	64	-11255	-21802	-7131	-415
0.728333	-27	39	87	-62	-107	-36	11	-15	1	5	-72	-64	-94	-17	-30	-61	-110	34	-90	-32	-105	-24	-100	-68	-65	0	-103	-15	-76	-72	-149	-75	-38	7557	-3074	-24126	-88	-15024	-17525	-20271	259	-13653	-24021	-14798	70	-11599	-21812	-6792	-500
0.729167	-21	39	88	-62	-109	-35	9	-17	-19	2	-74	-65	-97	-17	-30	-61	-103	34	-85	-40	-105	-23	-99	-68	-66	0	-103	-13	-74	-70	-148	-76	-43	7539	-2416	-24326	-90	-15724	-17882	-20543	282	-14310	-24377	-15284	71	-11957	-21783	-6488	-576
0.730000	-30	41	73	-64	-110	-34	11	-17	-24	6	-76	-62	-104	-17	-31	-61	-102	33	-85	-34	-109	-24	-99	-68	-66	-1	-101	-15	-73	-72	-147	-75	-59	7487	-1718	-24509	-83	-16438	-18198	-20850	286	-15003	-24577	-15815	69	-12308	-21721	-6222	-644
0.730833	-26	42	88	-62	-108	-32	12	-16	-17	6	-74	-66	-98	-3	-31	-59	-98	35	-84	-33	-101	-23	-98	-68	-63	0	-102	-14	-74	-72	-148	-73	-41	7402	-987	-24675	-70	-17162	-18479	-21192	280	-15695	-24612	-16367	62	-12655	-21631	-5999	-707
0.731667	-23	16	88	-60	-109	-31	11	-16	-15	5	-73	-64	-75	-15	-30	-59	-98	34	-86	-31	-104	-23	-100	-68	-62	0	-101	-12	-70	-69	-147	-75	-27	7279	-236	-24845	-68	-17899	-18733	-21573	279	-16425	-24494	-16971	61	-13003	-21513	-5834	-704
0.732500	-25	43	87	-61	-113	-33	7	-15	-18	5	-76	-65	-97	-17	-33	-58	-102	35	-84	-30	-103	-22	-100	-69	-64	-7	-99	-14	-75	-70	-145	-76	-33	7122	530	-25014	-58	-18635	-18933	-21972	270	-17131	-24204	-17575	67	-13335	-21349	-5720	-670
0.733333	-24	42	88	-58	-108	-30	11	-17	-19	27	-73	-65	-97	-15	-29	-66	-100	33	-87	-32	-107	-23	-98	-67	-65	-5	-101	-13	-73	-74	-143	-73	-17	6926	1287	-25185	-57	-19372	-19091	-22400	237	-17834	-23762	-18174	64	-13647	-21146	-5672	-629
0.734167	-26	40	87	-69	-108	-33	13	-14	-18	8	-69	-63	-96	-13	-30	-60	-103	33	-85	-31	-104	-23	-100	-68	-63	-1	-101	-24	-73	-69	-148	-75	-25	6709	2021	-25362	-57	-20106	-19194	-22837	229	-18492	-23174	-18752	82	-13941	-20887	-5699	-555
0.735000	-26	42	89	-58	-70	-33	11	-17	-16	5	-75	-65	-95	-17	-32	-59	-98	34	-83	-32	-102	-25	-101	-67	-63	0	-103	-14	-60	-73	-145	-75	-34	6475	2713	-25541	-52	-20814	-19231	-23284	200	-19121	-22427	-19300	80	-14194	-20565	-5805	-488
0.735833	-24	38	87	-63	-109	-31	13	-16	-22	4	-69	-81	-97	-16	-31	-58	-101	35	-111	-36	-104	-24	-87	-67	-65	0	-103	-14	-75	-72	-146	-74	-45	6228	3335	-25727	-44	-21527	-19199	-23726	161	-19694	-21550	-19784	67	-14407	-20172	-5989	-394
0.736667	-24	40	92	-56	-108	-33	11	-13	-17	5	-70	-66	-100	-17	-29	-60	-100	35	-84	-32	-107	-23	-101	-67	-63	0	-102	-14	-67	-74	-145	-74	-55	5985	3866	-25913	-41	-22169	-19077	-24164	130	-20201	-20550	-20197	57	-14579	-19698	-6302	-276
0.737500	-24	41	90	-61	-108	-32	12	-15	-17	4	-69	-66	-95	-15	-29	-58	-98	38	-86	-56	-104	-22	-101	-64	-61	0	-100	-13	-72	-116	-143	-72	-50	5757	4288	-26096	-40	-22787	-18860	-24580	110	-20625	-19441	-20511	54	-14692	-19140	-6700	-146
0.738333	-22	42	91	-55	-109	-31	16	-12	-13	4	-58	-63	-94	-15	-29	-59	-100	34	-82	-52	-104	-19	-96	-68	-64	1	-99	-13	-73	-68	-145	-77	-26	5558	4566	-26268	-30	-23350	-18544	-24964	67	-20952	-18244	-20719	47	-14752	-18495	-7213	-22
0.739167	-21	59	91	-57	-109	-28	12	-15	-14	6	-67	-63	-95	-14	-27	-65	-97	37	-83	-31	-103	4	-97	-69	-65	2	-97	-10	-70	-67	-144	-73	-29	5395	4688	-26431	-21	-23850	-18079	-25312	39	-21175	-16959	-20806	35	-14753	-17754	-7834	70
0.740000	-22	43	91	-53	-108	-34	12	-15	-15	5	-69	-64	-96	-15	-31	-59	-95	34	-82	-32	-102	-22	-100	-64	-59	0	-99	-14	-69	-70	-147	-77	-47	5277	4620	-26581	-18	-24272	-17494	-25617	34	-21282	-15601	-20764	40	-14716	-16942	-8566	171
0.740833	-28	37	88	-60	-111	-34	10	-19	-19	2	-72	-68	-99	-6	-29	-62	-98	33	-91	-32	-103	-22	-101	-73	-65	-4	-101	-15	-75	-72	-144	-76	-60	5220	4352	-26701	-11	-24601	-16748	-25869	-3	-21266	-14181	-20581	39	-14631	-16045	-9397	225
0.741667	-31	36	88	-58	-113	-35	33	-16	-22	4	-70	-66	-102	-15	-29	-60	-108	30	-87	-35	-108	-23	-101	-70	-68	-3	-118	-17	-77	-72	-145	-80	-79	5191	3864	-26799	-7	-24825	-15820	-26072	-42	-21125	-12707	-20255	28	-14517	-15091	-10315	313
0.742500	-27	42	87	-57	-111	-31	12	-17	-18	3	-72	-65	-97	-12	-33	-58	-101	36	-84	-34	-111	-23	-102	-68	-73	-4	-100	-18	-73	-73	-145	-76	-83	5282	3154	-26867	-15	-24933	-14740	-26206	-57	-20854	-11197	-19789	26	-14387	-14085	-11311	359
0.743333	-23	40	86	-70	-114	-31	16	-12	-15	5	-68	-65	-96	-28	-29	-57	-101	35	-83	-35	-104	-22	-98	-68	-63	0	-98	-14	-70	-62	-145	-76	-95	5402	2205	-26924	-14	-24909	-13463	-26276	-76	-20466	-9653	-19185	23	-14256	-13056	-12375	378
0.744167	-25	38	88	-57	-110	-31	17	-13	-18	3	-70	-64	-96	-16	-29	-59	-102	34	-84	-31	-103	-23	-98	-63	-68	0	-98	-16	-75	-72	-147	-74	-116	5578	1019	-26926	-9	-24750	-12005	-26286	-85	-19962	-8107	-18458	22	-14145	-12020	-13482	371
0.745000	-29	42	84	-59	-111	-33	16	-16	-27	12	-69	-63	-98	-16	-30	-59	-98	33	-83	-32	-107	-21	-101	-68	-64	1	-97	-9	-70	-69	-147	-73	-139	5798	-387	-26916	-10	-24459	-10372	-26222	-103	-19360	-6534	-17615	30	-14065	-10997	-14605	356
0.745833	-26	43	90	-57	-107	-30	15	-14	-14	7	-69	-64	-94	-23	-30	-59	-96	35	-83	-32	-104	-21	-99	-67	-64	1	-101	-13	-70	-68	-146	-74	-168	6048	-2005	-26889	-7	-24034	-8559	-26091	-132	-18680	-4985	-16677	24	-14035	-10019	-15718	326
0.746667	-32	43	88	-56	-110	-31	15	-13	-16	5	-69	-62	-95	-13	-28	-59	-96	35	-81	-31	-102	-22	-100	-69	-63	6	-97	-12	-73	-67	-147	-73	-183	6320	-3805	-26847	-14	-23487	-6588	-25894	-150	-17942	-3477	-15688	26	-14067	-9110	-16794	292
0.747500	-29	43	89	-57	-109	-33	10	-15	-19	4	-72	-66	-96	-15	-30	-63	-100	32	-84	-31	-108	-24	-99	-75	-67	-4	-99	-13	-75	-70	-147	-75	-205	6595	-5785	-26795	-15	-22831	-4488	-25632	-164	-17173	-2037	-14665	16	-14162	-8294	-17813	256
0.748333	-28	41	85	-61	-111	-33	10	-16	-24	4	-75	-63	-94	-18	-31	-62	-99	29	-88	-36	-109	-26	-102	-74	-68	-6	-102	-17	-77	-75	-151	-77	-235	6871	-7902	-26742	-11	-22098	-2295	-25309	-162	-16410	-688	-13625	0	-14333	-7586	-18745	233
0.749167	-32	35	80	-64	-113	-36	10	-21	-22	1	-76	-67	-102	-19	-34	-62	-115	27	-86	-41	-108	-24	-102	-70	-67	0	-100	-13	-74	-73	-152	-75	-246	7106	-10118	-26683	-5	-21298	-45	-24916	-136	-15665	556	-12587	-7	-14570	-6997	-19554	180
0.750000	-30	35	82	-62	-112	-34	10	-15	-24	0	-76	-65	-102	-17	-31	-59	-101	28	-88	-36	-108	-22	-102	-68	-68	-3	-100	-16	-78	-73	-147	-77	-252	7310	-12398	-26629	-4	-20464	2228	-24470	-131	-14977	1661	-11639	-11	-14869	-6546	-20233	141
0.750833	-27	41	86	-61	-110	-31	13	-13	-17	6	-73	-58	-95	-13	-28	-60	-97	35	-85	-33	-102	-19	-100	-66	-63	4	-96	-11	-72	-67	-147	-70	-255	7466	-14703	-26582	-3	-19632	4474	-23960	-124	-14370	2601	-10717	-15	-15221	-6245	-20750	113
0.751667	-23	43	91	-50	-105	-30	15	-10	-12	10	-69	-75	-97	-14	-27	-57	-99	38	-79	-27	-104	-18	-98	-64	-62	7	-95	-10	-72	-69	-144	-70	-246	7545	-17004	-26550	-6	-18821	6649	-23405	-118	-13872	3343	-9988	-33	-15612	-6090	-21104	94
0.752500	-23	42	89	-60	-109	-32	15	-12	-14	8	-70	-62	-93	-13	-26	-57	-99	38	-84	-31	-105	-21	-96	-64	-61	4	-98	-10	-69	-68	-145	-72	-241	7570	-19274	-26534	-7	-18083	8690	-22814	-114	-13494	3865	-9354	-53	-16027	-6079	-21283	74
0.753333	-23	43	78	-53	-107	-32	12	-11	-15	5	-70	-61	-73	-15	-29	-58	-95	36	-81	-30	-100	-21	-98	-63	-60	3	-94	3	-69	-68	-150	-73	-240	7498	-21467	-26535	-6	-17424	10556	-22189	-104	-13273	4166	-8870	-61	-16454	-6207	-21287	32
0.754167	-24	44	90	-56	-104	-30	16	-14	-11	8	-68	-61	-94	-14	-28	-50	-94	38	-81	-30	-103	-19	-97	-68	-79	2	-97	-10	-73	-69	-146	-75	-236	7342	-23540	-26555	-14	-16873	12187	-21539	-99	-13186	4226	-8556	-76	-16877	-6455	-21110	-23
0.755000	-26	44	103	-58	-109	-31	13	-13	-17	-11	-69	-63	-94	-14	-28	-62	-102	35	-82	-30	-104	-21	-98	-66	-61	3	-98	-12	-74	-67	-146	-76	-227	7096	-25470	-26590	-18	-16448	13550	-20877	-75	-13243	4040	-8415	-91	-17284	-6812	-20770	-61
0.755833	-26	41	88	-58	-108	-34	10	-15	-21	3	-72	-61	-95	-17	-28	-53	-118	37	-83	-30	-104	-22	-101	-68	-65	1	-99	-11	-74	-70	-147	-72	-223	6750	-27221	-26647	-10	-16161	14609	-20212	-77	-13442	3613	-8453	-98	-17653	-7249	-20279	-87
0.756667	-27	39	88	-68	-109	-32	10	-14	-17	5	-75	-65	-97	-15	-30	-61	-99	33	-88	-32	-104	-23	-102	-68	-63	0	-93	-15	-74	-69	-148	-76	-229	6320	-28779	-26753	-14	-16011	15320	-19554	-88	-13760	2962	-8657	-107	-17981	-7754	-19657	-134
0.757500	-29	37	86	-60	-112	-34	10	-14	-21	3	-74	-65	-98	-16	-30	-62	-79	35	-85	-7	-102	-19	-100	-67	-64	0	-100	-14	-56	-67	-147	-74	-225	5810	-30118	-26806	-23	-15985	15661	-18920	-75	-14176	2105	-9017	-108	-18256	-8295	-18923	-163
0.758333	-26	42	89	-60	-111	-31	-11	-7	-14	8	-70	-55	-96	-15	-28	-59	-96	36	-85	-32	-107	-22	-96	-64	-66	1	-99	-11	-75	-68	-158	-74	-207	5219	-31230	-26912	-30	-16087	15626	-18317	-67	-14678	1070	-9515	-111	-18474	-8849	-18102	-189
0.759167	-24	43	91	-56	-109	-30	12	-9	-16	7	-70	-63	-97	-16	-28	-58	-97	33	-85	-29	-102	-21	-96	-66	-63	0	-98	-11	-70	-67	-145	-73	-186	4569	-32048	-27014	-26	-16289	15214	-17764	-65	-15222	-111	-10122	-111	-18636	-9396	-17236	-208
0.760000	-30	44	90	-57	-108	-33	28	-8	-15	9	-70	-61	-95	-12	-28	-56	-95	37	-84	-29	-99	-21	-99	-62	-60	1	-99	-15	-70	-67	-145	-57	-176	3883	-32434	-27132	-21	-16577	14431	-17264	-44	-15787	-1413	-10851	-115	-18743	-9902	-16346	-211
0.760833	-26	44	89	-58	-109	-33	15	-11	-17	7	-69	-62	-96	-19	-30	-60	-98	35	-84	-78	-102	-23	-100	-66	-64	0	-101	-15	-75	-70	-148	-76	-167	3178	-32589	-27256	-23	-16923	13306	-16843	-51	-16338	-2789	-11632	-131	-18796	-10357	-15488	-211
0.761667	-25	42	87	-59	-128	-34	12	-16	-19	17	-70	-65	-97	-18	-30	-62	-103	35	-86	-34	-108	-26	-103	-69	-67	-3	-105	-12	-75	-70	-147	-77	-150	2485	-32667	-27376	-29	-17301	11877	-16457	-61	-16839	-4186	-12441	-132	-18800	-10722	-14676	-222
0.762500	-30	39	87	-58	-110	-33	11	-13	-18	4	-70	-62	-96	-16	-41	-58	-101	34	-85	-28	-105	-25	-102	-87	-65	0	-102	-12	-74	-70	-147	-75	-138	1830	-32641	-27491	-22	-17682	10214	-16163	-40	-17256	-5565	-13246	-132	-18756	-10989	-13946	-235
0.763333	-24	41	88	-67	-109	-33	13	-16	-21	19	-73	-63	-97	-18	-31	-59	-99	36	-87	-29	-104	-22	-101	-68	-65	-3	-102	-11	-55	-68	-147	-74	-116	1249	-32230	-27601	-12	-18034	8359	-15947	-39	-17572	-6886	-14021	-128	-18678	-11151	-13350	-217
0.764167	-24	41	85	-58	-109	-32	16	-12	-17	5	-70	-62	-86	-15	-32	-61	-102	32	-88	-32	-105	-62	-102	-68	-64	0	-100	-12	-74	-73	-149	-74	-95	761	-31416	-27700	-15	-18342	6384	-15810	-29	-17764	-8112	-14742	-126	-18563	-11191	-12891	-178
0.765000	-26	42	88	-58	-113	-17	15	-15	-18	3	-70	-64	-99	-17	-33	-61	-100	34	-86	-32	-110	-24	-101	-68	-67	-3	-105	-17	-80	-73	-148	-76	-78	399	-30238	-27786	-13	-18590	4340	-15748	-28	-17816	-9229	-15392	-126	-18424	-11116	-12602	-172
0.765833	-28	39	85	-62	-115	-34	11	-17	-21	1	-74	-64	-98	-17	-33	-60	-100	32	-86	-39	-109	-25	-102	-69	-64	-3	-101	-12	-74	-67	-147	-70	-56	190	-28726	-27849	-15	-18752	2297	-15753	-39	-17723	-10183	-15944	-128	-18256	-10921	-12491	-161
0.766667	-25	42	90	-60	-110	-32	15	-14	-30	5	-70	-64	-99	-16	-30	-61	-102	36	-85	-31	-105	-21	-99	-69	-63	0	-99	-13	-74	-93	-151	-74	-25	142	-26904	-27899	-10	-18828	302	-15830	-34	-17486	-10976	-16387	-126	-18079	-10636	-12570	-139
0.767500	-27	41	89	-58	-110	-34	13	-15	-15	7	-73	-63	-97	-15	-30	-59	-103	34	-86	-33	-109	-23	-102	-69	-63	0	-99	-14	-75	-68	-145	-72	-19	275	-24786	-27930	0	-18811	-1565	-15966	-55	-17120	-11586	-16720	-120	-17887	-10261	-12847	-116
0.768333	-28	41	87	-35	-112	-35	13	-16	-19	3	-73	-63	-101	-14	-30	-42	-102	33	-85	-32	-107	-24	-103	-69	-66	0	-100	-15	-76	-70	-148	-76	-8	587	-22402	-27929	0	-18706	-3267	-16153	-63	-16633	-12003	-16945	-121	-17688	-9835	-13304	-107
0.769167	-26	42	88	-57	-112	-32	11	-15	-24	5	-74	-61	-98	-13	-30	-59	-101	33	-92	-33	-105	-26	-101	-69	-67	-4	-101	-14	-74	-73	-147	-73	18	1084	-19813	-27931	-6	-18518	-4767	-16379	-51	-16058	-12234	-17065	-119	-17480	-9382	-13937	-100
0.770000	-27	39	88	-55	-68	-33	13	-14	-21	6	-74	-62	-96	-15	-32	-60	-103	34	-86	-31	-117	-24	-108	-67	-64	0	-99	-11	-75	-69	-163	-75	24	1740	-17080	-27908	-7	-18266	-6042	-16634	-59	-15407	-12286	-17089	-137	-17273	-8929	-14722	-82
0.770833	-27	42	91	-56	-110	-30	18	-13	-16	16	-74	-61	-96	-12	-27	-56	-97	36	-82	-33	-102	-21	-99	-67	-63	1	-97	-12	-73	-66	-145	-72	25	2547	-14261	-27865	1	-17916	-7077	-16912	-57	-14727	-12182	-17039	-125	-17060	-8517	-15626	-69
0.771667	-24	51	93	-56	-109	-30	19	-10	-13	9	-67	-58	-95	-7	-26	-53	-98	34	-81	-29	-107	-19	-96	-63	-62	0	-97	-9	-73	-64	-142	-69	28	3464	-11421	-27814	5	-17602	-7881	-17203	-67	-14039	-11922	-16931	-114	-16850	-8182	-16633	-65
0.772500	-26	45	94	-55	-107	-32	17	-14	-15	9	-69	-78	-98	-12	-28	-55	-98	37	-82	-29	-110	-21	-100	-65	-63	2	-96	-11	-74	-68	-144	-72	38	4462	-8618	-27763	5	-17236	-8458	-17498	-65	-13391	-11556	-16802	-110	-16648	-7946	-17694	-57
0.773333	-26	43	93	-58	-111	-32	15	-21	-19	6	-69	-63	-97	-14	-28	-56	-98	37	-86	-34	-105	-22	-100	-67	-65	2	-99	-12	-76	-68	-146	-75	56	5509	-5927	-27718	13	-16873	-8835	-17784	-68	-12809	-11110	-16666	-115	-16453	-7830	-18787	-55
0.774167	-26	40	87	-59	-112	-35	12	-14	-21	4	-75	-62	-101	-14	-28	-60	-107	41	-84	-32	-104	-21	-98	-72	-66	1	-97	-11	-75	-69	-146	-75	73	6556	-3419	-27681	3	-16518	-9020	-18050	-73	-12308	-10598	-16548	-115	-16266	-7850	-19869	-31
0.775000	-26	45	69	-53	-109	-32	17	-14	-23	5	-72	-60	-94	-14	-26	-55	-98	36	-83	-31	-107	-21	-100	-70	-65	-1	-98	-12	-74	-68	-145	-73	67	7562	-1153	-27669	10	-16199	-9055	-18290	-67	-11922	-10072	-16484	-98	-16088	-8022	-20902	-17
0.775833	-28	41	88	-57	-111	-33	3	-13	-17	7	-73	-77	-96	-13	-27	-58	-99	32	-85	-33	-105	-23	-97	-66	-65	0	-98	-11	-73	-68	-144	-68	56	8476	816	-27686	13	-15913	-8971	-18501	-63	-11660	-9547	-16489	-92	-15928	-8342	-21857	-18
0.776667	-27	40	90	-58	-109	-31	19	-13	-17	5	-70	-62	-95	-13	-24	-58	-100	36	-86	-32	-102	-23	-91	-70	-64	0	-97	-12	-72	-73	-143	-75	64	9273	2457	-27746	10	-15670	-8824	-18670	-65	-11539	-9054	-16584	-100	-15790	-8805	-22700	1
0.777500	-26	43	90	-59	-113	-31	16	-10	-18	6	-69	-63	-96	-13	-24	-55	-102	36	-86	-27	-108	-24	-99	-60	-61	0	-98	-11	-72	-68	-144	-73	74	9895	3756	-27855	2	-15477	-8628	-18800	-73	-11559	-8617	-16782	-87	-15672	-9392	-23420	13
0.778333	-23	42	94	-56	-107	-31	17	-10	-18	6	-70	-52	-93	-13	-24	-52	-98	36	-84	-31	-104	-21	-97	-66	-62	1	-99	-11	-72	-88	-147	-74	77	10332	4686	-28021	11	-15325	-8418	-18887	-80	-11716	-8267	-17095	-86	-15581	-10086	-24003	15
0.779167	-25	47	91	-53	-107	-29	16	-12	-13	10	-69	-59	-102	-9	-32	-52	-94	41	-81	-30	-101	-21	-98	-64	-60	3	-94	-9	-67	-68	-145	-73	95	10553	5262	-28244	19	-15219	-8232	-18924	-83	-12001	-8006	-17527	-85	-15518	-10859	-24419	10
0.780000	-23	43	91	-56	-100	-29	16	-10	-12	9	-67	-59	-95	-13	-24	-53	-98	38	-81	-31	-102	-19	-95	-63	-60	2	-96	-9	-70	-66	-143	-75	74	10545	5492	-28532	5	-15146	-8082	-18916	-73	-12395	-7851	-18084	-62	-15490	-11679	-24680	6
0.780833	-22	42	92	-58	-110	-36	16	-12	-22	6	-70	-63	-96	-15	-28	-55	-98	36	-85	-32	-108	-25	-99	-69	-65	-3	-101	-13	-75	-70	-145	-76	35	10299	5419	-28878	10	-15101	-7990	-18870	-90	-12890	-7803	-18749	-73	-15500	-12513	-24795	13
0.781667	-30	37	82	-62	-112	-35	8	-16	-21	1	-76	-67	-97	-19	-30	-62	-103	29	-91	-36	-108	-27	-104	-75	-65	-6	-104	-15	-75	-73	-148	-78	44	9838	5082	-29276	-16	-15069	-7956	-18785	-101	-13448	-7859	-19509	-75	-15543	-13328	-24766	29
0.782500	-30	38	81	-65	-111	-39	8	-18	-25	-1	-79	-69	-97	-19	-30	-66	-104	30	-87	-34	-108	-25	-100	-63	-68	-4	-103	-15	-75	-69	-147	-78	36	9148	4535	-29712	-14	-15037	-7974	-18660	-90	-14044	-8003	-20347	-69	-15620	-14088	-24599	34
0.783333	-26	45	81	-62	-108	-36	12	-16	-25	1	-73	-66	-97	-18	-30	-60	-100	33	-88	-36	-108	-26	-99	-67	-65	1	-100	-13	-62	-70	-149	-77	12	8254	3826	-30186	-19	-15005	-8054	-18511	-101	-14659	-8232	-21240	-68	-15739	-14774	-24328	51
0.784167	-28	40	86	-61	-108	-36	12	-15	-17	-5	-70	-67	-99	-19	-29	-60	-91	35	-90	-34	-97	-27	-100	-69	-63	-5	-104	-14	-75	-70	-148	-77	22	7209	3017	-30668	-14	-14955	-8173	-18343	-122	-15268	-8529	-22167	-69	-15893	-15361	-23971	70
0.785000	-45	39	88	-60	-109	-48	12	-16	-18	3	-70	-66	-96	-15	-27	-62	-99	35	-86	-34	-104	-26	-103	-69	-65	-3	-99	-13	-73	-73	-151	-76	25	6027	2162	-31160	-16	-14890	-8321	-18166	-130	-15850	-8880	-23112	-55	-16083	-15824	-23548	79
0.785833	-24	41	87	-59	-110	-40	13	-16	-17	3	-69	-67	-96	-1	-31	-62	-98	35	-87	-35	-103	-24	-99	-69	-62	-1	-102	-14	-73	-73	-149	-76	33	4737	1307	-31640	-27	-14799	-8480	-17985	-126	-16388	-9305	-24039	-56	-16305	-16159	-23101	64
0.786667	-28	40	86	-59	-109	-36	17	-16	-18	0	-72	-65	-96	-16	-29	-61	-101	34	-85	-33	-104	-6	-100	-68	-69	-3	-101	-12	-73	-69	-150	-73	9	3391	497	-32088	-28	-14687	-8640	-17813	-134	-16866	-9664	-24924	-62	-16557	-16361	-22641	42
0.787500	-29	38	84	-60	-110	-33	11	-16	-17	3	-70	-64	-96	-17	-25	-60	-98	30	-90	-32	-104	-28	-102	-70	-66	0	-101	-13	-75	-74	-147	-75	-5	2006	-250	-32459	-27	-14559	-8777	-17654	-158	-17270	-10056	-25738	-56	-16835	-16431	-22197	-4
0.788333	-29	40	85	-50	-111	-35	11	-16	-19	2	-75	-68	-96	-16	-34	-63	-100	33	-90	-36	-105	-25	-101	-73	-64	-1	-105	-15	-75	-73	-151	-75	-6	620	-899	-32640	-28	-14416	-8871	-17520	-162	-17603	-10435	-26463	-57	-17130	-16380	-21788	-43
0.789167	-25	37	80	-64	-113	-35	12	-18	-18	2	-75	-67	-98	-21	-27	-63	-117	30	-94	-39	-109	-27	-101	-73	-68	-3	-102	-15	-76	-73	-150	-77	-7	-721	-1459	-32699	-36	-14274	-8920	-17419	-160	-17858	-10779	-27069	-61	-17444	-16226	-21432	-42
0.790000	-29	41	82	-63	-114	-39	11	-19	-23	1	-76	-68	-101	-21	-38	-63	-109	29	-91	-39	-109	-28	-102	-73	-68	-3	-103	-17	-79	-75	-153	-77	-12	-1995	-1929	-32732	-35	-14135	-8912	-17351	-154	-18047	-11076	-27551	-51	-17767	-15983	-21146	-12
0.790833	-27	36	84	-62	-113	-32	8	-21	-21	0	-79	-67	-99	-19	-32	-59	-103	36	-88	-36	-104	-23	-100	-70	-63	1	-101	-14	-72	-69	-145	-75	-14	-3169	-2321	-32754	-26	-14014	-8842	-17321	-154	-18170	-11347	-27886	-46	-18082	-15669	-20921	2
0.791667	2	44	89	-56	-104	-29	13	-10	-15	4	-68	-62	-94	-16	-30	-59	-101	38	-82	-31	-102	-26	-96	-67	-60	3	-97	-9	-81	-70	-145	-75	-10	-4249	-2648	-32735	-36	-13929	-8706	-17330	-130	-18244	-11565	-28073	-49	-18398	-15317	-20784	-5
0.792500	-25	40	91	-58	-108	-32	17	-15	-16	4	-66	-64	-94	-15	-26	-66	-98	36	-84	-32	-102	-22	-98	-68	-66	0	-98	-13	-73	-68	-146	-72	-3	-5217	-2963	-32755	-40	-13887	-8515	-17387	-119	-18278	-11739	-28106	-56	-18725	-14947	-20718	-51
0.793333	-26	38	90	-57	-108	-33	18	-15	-17	6	-69	-63	-95	-14	-27	-57	-100	35	-84	-31	-104	-18	-97	-65	-79	-3	-98	-12	-68	-66	-145	-72	-11	-6080	-3285	-32740	-42	-13895	-8272	-17488	-120	-18287	-11860	-27983	-62	-18995	-14583	-20746	-147
0.794167	-26	46	88	-56	-113	-32	17	-14	-22	6	-73	-64	-95	-13	-28	-58	-102	30	-85	-32	-132	-22	-96	-67	-67	1	-98	-15	-75	-68	-143	-74	-25	-6812	-3598	-32751	-44	-13970	-7998	-17630	-130	-18280	-11941	-27719	-74	-19273	-14244	-20799	-227
0.795000	-27	43	84	-59	-99	-29	17	-14	-17	6	-72	-65	-96	-14	-28	-56	-98	35	-86	-33	-104	-23	-93	-64	-80	0	-100	-12	-75	-68	-145	-73	-46	-7436	-4021	-32679	-45	-14110	-7683	-17807	-124	-18273	-11993	-27302	-79	-19515	-13950	-20925	-245
0.795833	-27	42	90	-59	-105	-21	17	-13	-19	7	-70	-67	-97	-16	-29	-83	-99	37	-84	-31	-103	-22	-97	-64	-63	0	-99	-13	-74	-69	-145	-73	-49	-7955	-4492	-32405	-44	-14314	-7365	-18011	-130	-18271	-12016	-26763	-80	-19738	-13713	-21092	-245
0.796667	-25	43	89	-58	-124	-31	13	-15	-17	11	-72	-64	-96	-14	-28	-56	-97	38	-85	-31	-108	-22	-99	-65	-65	0	-96	-11	-72	-64	-144	-72	-42	-8378	-5051	-32046	-44	-14596	-7039	-18261	-131	-18287	-12015	-26112	-83	-19927	-13543	-21283	-250
0.797500	-27	42	88	-57	-112	-31	13	-15	-21	10	-69	-64	-102	-15	-29	-58	-101	38	-85	-29	-105	-22	-98	-63	-64	1	-96	-12	-72	-65	-143	-73	-72	-8720	-5705	-31622	-48	-14937	-6728	-18524	-136	-18322	-12002	-25369	-95	-20082	-13440	-21484	-227
0.798333	-26	41	89	-56	-111	-32	15	-16	-18	7	-70	-65	-98	-14	-27	-56	-102	35	-83	-31	-108	-24	-99	-67	-69	8	-98	-14	-75	-68	-146	-75	-91	-8994	-6443	-31166	-43	-15338	-6452	-18790	-142	-18387	-11974	-24560	-110	-20207	-13412	-21685	-126
0.799167	-24	39	88	-58	-110	-32	13	-15	-19	7	-69	-61	-67	-11	-29	-60	-103	39	-84	-29	-102	-19	-97	-63	-63	2	-94	-10	-73	-67	-144	-72	-83	-9210	-7256	-30696	-30	-15787	-6207	-19059	-124	-18462	-11934	-23694	-118	-20295	-13444	-21868	21
0.800000	-25	43	91	-60	-109	-31	16	-11	-19	8	-70	-65	-96	-12	-26	-55	-99	40	-84	-26	-102	-18	-95	-68	-67	0	-98	-9	-73	-65	-144	-68	-77	-9381	-8114	-30231	-28	-16273	-6015	-19331	-143	-18566	-11892	-22797	-113	-20356	-13539	-22027	178
0.800833	-27	39	87	-57	-108	-32	17	-9	-17	6	-70	-61	-94	-13	-27	-58	-103	36	-86	-32	-104	-21	-98	-66	-67	0	-97	-11	-75	-67	-147	-75	-69	-9519	-9000	-29787	-38	-16793	-5877	-19592	-143	-18693	-11849	-21889	-132	-20391	-13698	-22153	291
0.801667	-31	40	85	-57	-110	-34	11	-14	-18	2	-76	-67	-101	-17	-27	-61	-100	34	-90	-34	-109	-23	-98	-74	-66	0	-99	-16	-79	-70	-132	-74	-70	-9629	-9866	-29376	-36	-17330	-5794	-19832	-134	-18833	-11798	-20994	-137	-20397	-13889	-22233	338
0.802500	-26	43	87	-60	-113	-34	21	-14	-17	3	-75	-67	-98	-19	-29	-56	-99	30	-87	-33	-105	-23	-100	-65	-66	0	-100	-12	-76	-67	-148	-75	-83	-9714	-10687	-29004	-27	-17871	-5768	-20039	-153	-18981	-11738	-20123	-132	-20376	-14106	-22263	340
0.803333	-26	40	86	-56	-110	-30	10	-15	-18	5	-72	-63	-97	-17	-29	-60	-100	35	-85	-32	-79	-19	-94	-68	-64	-3	-98	-6	-75	-68	-151	-77	-67	-9782	-11420	-28698	-24	-18407	-5799	-20212	-151	-19135	-11667	-19298	-156	-20341	-14346	-22248	290
0.804167	-24	42	85	-60	-113	-16	11	-13	-40	5	-73	-64	-97	-18	-28	-56	-97	35	-86	-33	-105	-22	-99	-69	-64	-3	-98	-13	-72	-69	-149	-74	-63	-9833	-12028	-28457	-25	-18929	-5865	-20347	-149	-19290	-11580	-18525	-150	-20289	-14588	-22180	243
0.805000	-29	42	86	-56	-109	-32	12	-13	-21	5	-74	-62	-94	-17	-29	-60	-101	33	-83	-31	-104	-21	-98	-87	-65	-3	-98	-12	-68	-67	-147	-75	-78	-9864	-12484	-28296	-15	-19428	-6013	-20427	-164	-19440	-11480	-17819	-151	-20229	-14834	-22067	243
0.805833	-26	40	84	-57	-111	-32	12	-15	-18	10	-75	-63	-98	-16	-30	-59	-98	33	-85	-32	-104	-24	-101	-68	-66	-4	-99	-6	-74	-73	-147	-75	-79	-9871	-12758	-28219	-21	-19903	-6179	-20465	-167	-19588	-11357	-17193	-154	-20167	-15058	-21908	266
0.806667	-26	39	87	-58	-110	-33	10	-16	-14	3	-74	-67	-97	-19	-30	-67	-101	29	-91	-36	-104	-25	-100	-72	-64	10	-102	-14	-73	-72	-150	-79	-81	-9859	-12840	-28224	-24	-20342	-6383	-20445	-180	-19726	-11213	-16639	-152	-20108	-15264	-21717	244
0.807500	-29	35	84	-61	-115	-34	8	-18	-22	0	-79	-69	-98	-23	-31	-62	-102	32	-88	-35	-109	-26	-102	-70	-64	-4	-102	-16	-79	-73	-150	-75	-82	-9807	-12705	-28308	-14	-20749	-6604	-20366	-178	-19847	-11045	-16168	-170	-20051	-15438	-21504	192
0.808333	-26	38	86	-63	-114	-38	5	-15	-18	1	-76	-66	-100	-22	-32	-64	-100	32	-95	-38	-107	-28	-105	-69	-64	10	-100	-13	-73	-73	-151	-78	-60	-9726	-12363	-28476	-9	-21120	-6838	-20238	-171	-19962	-10861	-15776	-173	-19995	-15575	-21268	131
0.809167	-25	37	74	-61	-108	-34	11	-21	-17	0	-74	-67	-97	-22	-35	-63	-99	32	-88	-35	-104	-24	-102	-69	-64	-4	-102	-13	-74	-73	-154	-75	-67	-9609	-11822	-28703	-4	-21446	-7072	-20052	-193	-20064	-10645	-15458	-170	-19950	-15679	-21024	96
0.810000	-26	36	86	-61	-114	-40	9	-19	-24	2	-74	-65	-99	-24	-8	-62	-100	33	-87	-35	-118	-26	-103	-73	-64	-3	-101	-13	-75	-72	-150	-77	-83	-9454	-11094	-29015	0	-21728	-7300	-19808	-200	-20156	-10417	-15210	-164	-19911	-15736	-20778	75
0.810833	-27	40	82	-58	-110	-31	11	-17	-24	4	-74	-65	-95	-18	-31	-64	-99	32	-86	-33	-103	-25	-96	-69	-63	-1	-93	-12	-73	-69	-148	-76	-101	-9261	-10214	-29363	7	-21976	-7511	-19518	-197	-20233	-10171	-15029	-159	-19884	-15752	-20542	51
0.811667	-24	41	88	-56	-107	-29	15	-15	-16	5	-73	-61	-93	-18	-29	-61	-96	34	-82	-29	-91	-19	-99	-70	-62	0	-99	-9	-66	-69	-147	-73	-90	-9027	-9204	-29750	8	-22192	-7707	-19180	-201	-20306	-9922	-14899	-166	-19870	-15725	-20322	61
0.812500	-26	55	86	-56	-102	-32	15	-13	-13	6	-69	-63	-96	-15	-28	-61	-97	32	-83	-33	-98	-22	-97	-67	-62	1	-99	-11	-70	-68	-145	-74	-77	-8764	-8102	-30173	0	-22362	-7876	-18803	-200	-20373	-9672	-14819	-170	-19863	-15658	-20126	118
0.813333	-24	42	89	-57	-107	-30	16	-12	-17	2	-72	-64	-95	-15	-44	-58	-100	34	-84	-32	-103	-19	-80	-66	-65	1	-99	-12	-73	-70	-146	-74	-78	-8468	-6924	-30606	-6	-22507	-8015	-18396	-208	-20387	-9425	-14782	-168	-19865	-15553	-19962	181
0.814167	-22	37	89	-60	-112	-32	10	-14	-10	5	-111	-66	-96	-16	-31	-59	-99	32	-86	-35	-107	-28	-97	-69	-63	0	-99	-12	-73	-70	-147	-73	-78	-8150	-5736	-31043	0	-22620	-8116	-17959	-231	-20479	-9195	-14775	-165	-19869	-15403	-19827	172
0.815000	-25	41	88	-61	-109	-32	10	-16	-18	4	-75	-69	-99	-18	-34	-60	-99	33	-90	-32	-104	-14	-100	-69	-65	-4	-103	-16	-76	-75	-150	-75	-63	-7815	-4563	-31466	-13	-22698	-8180	-17504	-242	-20524	-8981	-14789	-174	-19876	-15221	-19731	116
0.815833	-27	36	85	-63	-114	-42	8	-18	-21	1	-77	-67	-98	-17	-34	-62	-102	32	-86	-34	-107	-26	-100	-72	-68	0	-99	-14	-73	-66	-144	-75	-39	-7464	-3436	-31865	-5	-22744	-8200	-17033	-233	-20545	-8785	-14819	-179	-19877	-14994	-19660	82
0.816667	-30	39	87	-60	-110	-33	10	-16	-22	2	-77	-64	-98	-17	-34	-61	-101	28	-87	-31	-102	-26	-101	-68	-67	0	-101	-16	-74	-77	-145	-75	-32	-7110	-2384	-32231	-3	-22765	-8176	-16556	-212	-20552	-8617	-14862	-177	-19868	-14744	-19624	63
0.817500	-24	43	87	-58	-109	-38	12	-16	-17	4	-75	-64	-96	-13	-30	-56	-102	33	-85	-31	-103	-24	-97	-68	-66	-3	-99	-13	-73	-70	-143	-75	-28	-6752	-1423	-32530	-6	-22756	-8110	-16085	-225	-20540	-8483	-14906	-166	-19851	-14455	-19616	27
0.818333	-26	38	89	-58	-109	-32	13	-14	-15	6	-72	-64	-95	-14	-29	-63	-100	35	-88	-29	-102	-23	-99	-66	-62	1	-100	-12	-72	-72	-145	-73	-28	-6409	-576	-32664	-9	-22723	-8001	-15623	-217	-20500	-8374	-14951	-166	-19820	-14138	-19634	-29
0.819167	-22	41	92	-58	-105	-31	-13	-14	-17	6	-72	-61	-95	-13	-27	-55	-96	36	-84	-30	-104	-23	-96	-64	-59	-3	-97	-14	-72	-69	-139	-68	-18	-6088	147	-32717	-4	-22665	-7852	-15184	-206	-20433	-8310	-14997	-168	-19771	-13800	-19666	-49
0.820000	-21	45	88	-57	-107	-33	18	-12	-12	8	-77	-61	-93	-11	-26	-55	-95	35	-83	-31	-101	-21	-96	-64	-62	3	-96	-11	-69	-66	-144	-69	4	-5768	744	-32747	0	-22585	-7666	-14774	-204	-20335	-8268	-15041	-165	-19703	-13445	-19715	-42
0.820833	-23	43	86	-55	-77	-32	16	-13	-14	6	-73	-63	-94	-14	-30	-58	-97	35	-84	-30	-104	-25	-100	-67	-62	1	-100	-13	-75	-70	-145	-77	-3	-5485	1217	-32745	-1	-22483	-7447	-14383	-198	-20210	-8261	-15080	-172	-19622	-13078	-19765	-43
0.821667	-28	41	87	-61	-111	-36	10	-15	-18	5	-74	-83	-95	-17	-30	-58	-100	34	-86	-50	-108	-25	-102	-70	-64	0	-101	-17	-76	-72	-147	-74	2	-5220	1583	-32765	-11	-22361	-7176	-14031	-214	-20036	-8281	-15112	-172	-19514	-12700	-19807	-63
0.822500	-25	43	87	-59	-110	-38	11	-17	-13	4	-73	-62	-96	-18	-30	-60	-100	32	-84	-32	-107	-24	-100	-69	-65	0	-99	-14	-75	-70	-148	-75	7	-4983	1855	-32744	-9	-22215	-6903	-13715	-207	-19830	-8316	-15132	-169	-19388	-12316	-19839	-69
0.823333	-28	43	85	-58	-112	-35	12	-18	-19	1	-74	-64	-99	-17	-30	-63	-97	33	-85	-38	-105	-22	-102	-73	-67	-3	-103	-15	-70	-72	-148	-75	44	-4770	2042	-32761	-12	-22048	-6593	-13446	-197	-19594	-8371	-15151	-173	-19251	-11941	-19849	-46
0.824167	-31	50	80	-62	-110	-39	9	-17	-21	0	-69	-66	-98	-19	-32	-60	-103	29	-87	-36	-104	-24	-100	-73	-67	-13	-101	-17	-74	-72	-148	-78	77	-4586	2173	-32745	-10	-21856	-6264	-13214	-177	-19310	-8427	-15152	-177	-19096	-11566	-19829	-22
0.825000	-27	41	87	-57	-112	-34	13	-19	-17	-12	-75	-66	-97	-16	-30	-56	-98	37	-83	-32	-104	-23	-99	-67	-64	-1	-101	-14	-76	-72	-146	-75	71	-4408	2271	-32755	-7	-21658	-5922	-13017	-161	-19003	-8490	-15195	-181	-18933	-11204	-19778	-17
0.825833	-26	41	89	-58	-113	-35	11	-16	-14	5	-74	-65	-101	-18	-29	-58	-100	34	-84	-36	-105	-28	-99	-81	-64	0	-100	-16	-74	-72	-146	-76	34	-4256	2338	-32767	3	-21447	-5578	-12876	-146	-18669	-8552	-15136	-162	-18764	-10867	-19689	-3
0.826667	-25	40	87	-59	-108	-32	21	-15	-16	2	-74	-63	-98	-22	-29	-59	-101	34	-81	-34	-105	-23	-101	-70	-64	-1	-98	-14	-75	-72	-148	-77	-31	-4124	2412	-32742	-4	-21213	-5231	-12774	-130	-18317	-8606	-15112	-161	-18600	-10559	-19558	13
0.827500	-26	41	89	-57	-111	-36	10	-17	-21	4	-76	-62	-97	-17	-31	-61	-98	34	-85	-33	-105	-23	-102	-69	-65	-1	-101	-14	-76	-74	-155	-75	-49	-4009	2489	-32655	-5	-20978	-4896	-12712	-120	-17965	-8654	-15071	-171	-18438	-10284	-19386	16
0.828333	-28	40	88	-60	-110	-31	9	-17	-17	3	-74	-64	-100	-17	-31	-61	-103	16	-86	-36	-107	-22	-101	-69	-67	-8	-103	-14	-76	-72	-150	-78	-45	-3909	2586	-32480	1	-20729	-4575	-12690	-121	-17611	-8685	-15023	-169	-18305	-10047	-19170	-9
0.829167	-28	36	86	-48	-109	-35	11	-16	-22	11	-74	-65	-97	-17	-31	-58	-104	32	-87	-35	-107	-21	-101	-70	-62	-5	-101	-14	-72	-69	-149	-107	-48	-3824	2715	-32305	5	-20484	-4283	-12705	-112	-17274	-8710	-14956	-161	-18149	-9858	-18916	2
0.830000	-27	37	85	-61	-110	-36	10	-17	-17	4	-73	-66	-97	-21	-31	-64	-98	29	-90	-34	-107	-24	-100	-72	-65	-4	-101	-15	-75	-69	-150	-76	-55	-3764	2865	-32132	1	-20240	-4021	-12753	-103	-16957	-8719	-14872	-159	-18024	-9712	-18617	30
0.830833	-28	40	98	-58	-110	-33	12	-16	-19	5	-75	-65	-99	-18	-29	-61	-100	34	-84	-31	-109	-22	-101	-70	-64	-1	-101	-15	-75	-67	-148	-74	-41	-3722	3046	-31960	-1	-20003	-3794	-12837	-112	-16680	-8722	-14772	-151	-17921	-9623	-18286	36
0.831667	-26	42	90	-60	-110	-31	13	-16	-15	6	-73	-41	-104	-17	-31	-59	-99	30	-82	-35	-104	-22	-100	-68	-63	0	-100	-15	-69	-68	-150	-75	-63	-3711	3243	-31817	-5	-19782	-3607	-12948	-109	-16452	-8719	-14653	-146	-17840	-9589	-17933	36
0.832500	-21	41	86	-60	-110	-34	10	-17	-16	3	-66	-67	-96	-18	-29	-62	-96	30	-85	-35	-101	-23	-101	-66	-61	0	-100	-13	-77	-69	-148	-75	-79	-3722	3456	-31696	0	-19572	-3480	-13091	-73	-16277	-8709	-14517	-143	-17782	-9609	-17551	61
0.833333	-23	40	88	-60	-113	-36	9	-12	-16	6	-74	-65	-85	-17	-29	-59	-98	33	-76	-32	-104	-22	-102	-69	-63	0	-100	-12	-75	-68	-149	-76	-79	-3777	3662	-31612	0	-19393	-3421	-13222	-72	-16177	-8709	-14370	-139	-17748	-9676	-17150	119
0.834167	-29	41	89	-57	-112	-33	12	-15	-15	6	-74	-63	-99	-21	-30	-60	-101	33	-86	-34	-105	-24	-102	-70	-65	17	-98	-12	-74	-72	-152	-78	-78	-3856	3864	-31562	-8	-19248	-3372	-13462	-81	-16135	-8705	-14200	-138	-17737	-9802	-16742	162
0.835000	-29	41	87	-61	-113	-36	11	-15	-19	7	-74	-64	-98	-15	-30	-60	-99	32	-85	-13	-107	-24	-101	-73	-67	0	-99	-15	-70	-69	-148	-78	-70	-3973	4035	-31539	-6	-19134	-3400	-13696	-53	-16173	-8715	-14026	-128	-17746	-9970	-16328	145
0.835833	-26	39	89	-77	-109	-35	11	-15	-18	2	-75	-64	-97	-15	-31	-61	-102	27	-87	-33	-104	-17	-99	-69	-67	0	-100	-16	-72	-70	-147	-77	-83	-4126	4173	-31544	-1	-19066	-3479	-13934	-45	-16282	-8733	-13840	-119	-17778	-10178	-15915	89
0.836667	-25	39	88	-58	-108	-25	11	-14	-19	1	-75	-63	-99	-17	-31	-58	-101	33	-87	-31	-105	-24	-99	-69	-66	-3	-100	-15	-75	-68	-147	-78	-88	-4311	4265	-31575	-8	-19048	-3609	-14211	-48	-16458	-8763	-13649	-118	-17834	-10421	-15509	87
0.837500	-57	39	87	-60	-108	-32	11	-14	-19	5	-74	-64	-99	-16	-29	-57	-100	33	-85	-32	-104	-24	-100	-69	-65	-4	-96	-14	-76	-70	-146	-76	-76	-4511	4297	-31629	-6	-19087	-3786	-14510	-48	-16706	-8806	-13458	-117	-17906	-10689	-15111	146
0.838333	-27	41	92	-61	-110	-35	15	-13	-16	6	-72	-65	-98	-16	-30	-59	-96	33	-83	-33	-103	-22	-97	-64	-64	0	-99	-13	-70	-69	-147	-74	-69	-4743	4275	-31688	0	-19179	-4003	-14841	-42	-17012	-8857	-13264	-121	-17997	-10977	-14723	139
0.839167	-21	42	90	-61	-109	-35	13	-15	-8	5	-68	-60	-95	-15	-28	-57	-97	37	-81	-29	-103	-24	-99	-66	-64	1	-96	-12	-72	-68	-144	-75	-73	-4991	4184	-31760	-5	-19334	-4260	-15184	-27	-17367	-8934	-13087	-121	-18102	-11278	-14348	135
0.840000	-25	43	92	-57	-107	-33	13	-15	-17	4	-73	-63	-94	-16	-31	-60	-98	37	-83	-30	-102	-24	-100	-66	-64	0	-98	-14	-74	-73	-148	-74	-92	-5248	4028	-31829	-16	-19554	-4542	-15568	-42	-17770	-9023	-12923	-129	-18232	-11582	-13995	199
0.840833	-26	38	87	-64	-107	-39	7	-19	-21	4	-74	-68	-98	-18	-30	-61	-101	41	-86	-31	-105	-26	-101	-68	-64	0	-102	-17	-83	-76	-148	-76	-110	-5509	3800	-31892	-13	-19824	-4847	-15952	-35	-18205	-9121	-12776	-115	-18372	-11869	-13650	237
0.841667	-28	39	86	-60	-109	-35	10	-15	-19	2	-59	-64	-99	-17	-32	-45	-103	29	-87	-33	-103	-26	-102	-68	-68	-1	-102	-17	-75	-74	-149	-79	-101	-5765	3518	-31940	0	-20156	-5157	-16370	-16	-18648	-9224	-12650	-104	-18530	-12166	-13322	187
0.842500	-27	41	87	-61	-134	-34	10	-15	-21	2	-76	-64	-94	-16	-30	-61	-99	34	-86	-32	-103	-28	-99	-66	-65	0	-83	-16	-72	-75	-145	-75	-87	-6003	3209	-31960	-9	-20533	-5493	-16803	-18	-19094	-9331	-12550	-112	-18693	-12428	-12997	166
0.843333	-25	39	88	-60	-111	-34	13	-16	-18	3	-73	-66	-97	-16	-29	-59	-99	33	-86	-29	-104	-24	-98	-66	-65	0	-99	-15	-72	-73	-146	-76	-112	-6231	2791	-31960	-16	-20948	-5820	-17256	-16	-19542	-9446	-12474	-113	-18873	-12673	-12685	174
0.844167	-23	41	87	-61	-110	-33	12	-13	-6	3	-76	-67	-97	-17	-29	-58	-98	32	-86	-32	-103	-23	-98	-67	-63	-1	-101	-14	-78	-73	-146	-77	-138	-6434	2366	-31927	-15	-21392	-6142	-17722	-23	-19955	-9558	-12430	-110	-19070	-12892	-12379	122
0.845000	-23	42	90	-58	-110	-36	10	-35	-17	6	-74	-64	-98	-15	-28	-57	-99	37	-84	-30	-107	-24	-99	-67	-62	1	-97	-13	-70	-70	-146	-75	-133	-6622	1907	-31871	-11	-21862	-6447	-18192	-40	-20362	-9672	-12419	-107	-19266	-13076	-12074	107
0.845833	-25	42	94	-59	-108	-32	16	-13	-16	6	-74	-66	-95	-14	-28	-57	-99	37	-81	-32	-105	-22	-95	-66	-64	1	-96	-13	-70	-72	-147	-76	-105	-6766	1417	-31781	-16	-22339	-6734	-18685	-30	-20707	-9789	-12435	-103	-19477	-13234	-11774	45
0.846667	-22	43	90	-30	-105	-32	16	-13	-15	1	-73	-62	-93	-9	-27	-57	-82	37	-82	-31	-101	-23	-98	-66	-66	-1	-99	-13	-73	-69	-145	-75	-61	-6894	916	-31665	-1	-22814	-7009	-19182	-36	-21020	-9905	-12495	-108	-19695	-13360	-11465	-27
0.847500	-26	36	88	-59	-79	-33	15	-12	-17	2	-73	-64	-94	-14	-30	-57	-102	33	-88	-33	-105	-23	-99	-64	-64	-10	-102	-14	-75	-72	-147	-76	-97	-7000	397	-31530	-1	-23277	-7255	-19675	-48	-21283	-10018	-12569	-99	-19919	-13457	-11158	-50
0.848333	-25	38	89	-62	-109	-35	13	-16	-23	0	-75	-68	-96	-16	-30	-59	-118	29	-88	-34	-108	-27	-101	-69	-57	-5	-104	-16	-76	-73	-150	-78	-114	-7079	-120	-31369	-1	-23713	-7476	-20172	-58	-21499	-10125	-12675	-99	-20142	-13531	-10847	-65
0.849167	-28	35	84	-65	-111	-39	10	-19	-16	-3	-77	-66	-98	-19	-32	-61	-100	29	-88	-34	-108	-26	-99	-68	-62	-3	-102	-14	-74	-67	-139	-76	-90	-7136	-636	-31189	-5	-24108	-7666	-20656	-63	-21660	-10225	-12801	-94	-20365	-13583	-10533	-77
0.850000	-27	38	86	-59	-112	-39	13	5	-16	-1	-74	-68	-126	-21	-32	-62	-101	32	-85	-38	-103	-26	-101	-70	-67	-1	-100	-16	-75	-73	-165	-79	-68	-7166	-1145	-30998	-12	-24450	-7828	-21133	-65	-21773	-10322	-12948	-81	-20578	-13620	-10219	-115
0.850833	-17	39	89	-60	-109	-35	12	-15	-17	3	-70	-65	-92	-16	-29	-61	-99	56	-81	-31	-102	-24	-99	-69	-65	0	-97	-11	-73	-62	-148	-76	-83	-7181	-1637	-30799	-10	-24736	-7963	-21598	-72	-21838	-10407	-13111	-69	-20774	-13641	-9903	-167
0.851667	-21	44	92	-58	-111	-34	16	-13	-14	6	-69	-65	-90	-12	-27	-58	-96	42	-83	-29	-100	-19	-97	-65	-59	1	-98	-11	-69	-66	-145	-75	-102	-7183	-2117	-30600	-4	-24956	-8068	-22050	-79	-21871	-10485	-13285	-68	-20956	-13655	-9603	-135
0.852500	-22	47	93	-53	-105	-31	13	-5	-16	7	-70	-62	-91	-13	-29	-57	-96	37	-82	-30	-100	-24	-97	-69	-64	0	-98	-9	-68	-72	-144	-76	-109	-7170	-2583	-30405	-3	-25110	-8148	-22497	-93	-21871	-10560	-13469	-73	-21117	-13674	-9313	-63
0.853333	-24	43	89	-57	-103	-32	15	-13	0	7	-68	-63	-96	-12	-28	-57	-96	34	-100	-28	-100	-21	-97	-66	-62	0	-96	-11	-70	-68	-145	-74	-111	-7143	-3032	-30217	-8	-25196	-8208	-22914	-88	-21837	-10620	-13660	-107	-21252	-13697	-9040	-59
0.854167	-26	47	92	-57	-108	-29	17	-14	-15	5	-70	-63	-94	-15	-30	-58	-95	38	-84	-28	-102	-19	-97	-61	-62	0	-100	-14	-69	-65	-145	-76	-109	-7077	-3459	-30035	-13	-25206	-8248	-23317	-110	-21792	-10677	-13851	-102	-21354	-13726	-8789	-70
0.855000	-25	38	87	-58	-108	-34	9	-15	-16	4	-70	-64	-94	-14	-31	-22	-94	36	-84	-31	-105	-19	-97	-67	-62	1	-98	-13	-73	-66	-147	-76	-103	-7029	-3863	-29868	-11	-25153	-8274	-23704	-129	-21719	-10708	-14041	-101	-21422	-13775	-8567	-17
0.855833	-26	39	91	-59	-107	-34	11	-14	-18	5	-72	-65	-97	-17	-32	-58	-100	35	-80	-30	-107	-18	-100	-69	-64	0	-97	-11	-73	-70	-146	-73	-114	-6951	-4238	-29712	-12	-25032	-8283	-24068	-128	-21641	-10753	-14227	-92	-21457	-13835	-8378	18
0.856667	-26	38	87	-59	-112	-41	-22	-17	-22	4	-74	-64	-97	-16	-30	-66	-100	33	-86	-34	-105	-24	-102	-69	-64	-1	-101	-16	-73	-72	-135	-76	-127	-6838	-4594	-29570	-21	-24846	-8286	-24420	-162	-21559	-10774	-14407	-84	-21448	-13911	-8227	3
0.857500	-28	37	86	-61	-111	-38	10	-16	-19	1	-73	-67	-99	-18	-31	-62	-101	30	-84	-29	-104	-19	-92	-66	-67	0	-98	-12	-70	-69	-171	-77	-144	-6689	-4916	-29433	-9	-24603	-8275	-24745	-173	-21466	-10790	-14576	-59	-21394	-14003	-8114	33
0.858333	-23	41	89	-56	-110	-34	10	-15	-16	9	-67	-60	-98	-14	-27	-58	-95	37	-82	-30	-102	-19	-95	-65	-62	0	-96	-12	-68	-66	-144	-72	-148	-6495	-5212	-29310	-9	-24315	-8264	-25053	-164	-21371	-10798	-14738	-44	-21301	-14114	-8040	89
0.859167	-24	40	87	-57	-116	-33	19	-14	-16	7	-70	-61	-94	-15	-25	-57	-97	34	-84	-28	-112	-18	-97	-74	-61	1	-96	-11	-74	-66	-145	-66	-142	-6261	-5477	-29195	0	-23994	-8245	-25344	-153	-21267	-10800	-14889	-18	-21172	-14238	-8014	146
0.860000	-23	43	88	-56	-110	-33	13	3	-15	6	-69	-61	-91	-3	-23	-53	-98	36	-82	-27	-102	-17	-95	-68	-63	1	-97	-11	-70	-67	-144	-74	-135	-5974	-5701	-29083	-8	-23654	-8234	-25615	-148	-21163	-10794	-15040	-16	-21003	-14377	-8032	191
0.860833	-26	45	86	-58	-107	-35	12	-13	-15	6	-73	-61	-95	-15	-28	-58	-85	33	-84	-31	-102	-24	-101	-67	-62	-1	-99	-13	-73	-69	-147	-75	-139	-5634	-5898	-28976	-24	-23286	-8225	-25871	-141	-21056	-10790	-15181	-50	-20804	-14524	-8093	168
0.861667	-28	38	86	-60	-112	-35	9	-18	-17	4	-73	-51	-99	-19	-32	-56	-101	30	-85	-33	-103	-23	-101	-69	-65	-4	-100	-16	-76	-73	-147	-76	-138	-5247	-6057	-28870	-30	-22911	-8213	-26108	-128	-20939	-10783	-15327	-102	-20580	-14670	-8187	125
0.862500	-27	40	85	-61	-99	-34	9	-13	-18	5	-73	-64	-99	-14	-27	-56	-102	40	-86	-35	-107	-23	-101	-68	-67	0	-97	-26	-72	-68	-145	-74	-133	-4790	-6177	-28757	-42	-22529	-8202	-26323	-137	-20804	-10774	-15445	-133	-20330	-14803	-8313	73
0.863333	-27	39	87	-58	-109	-33	11	-14	-19	6	-73	-62	-100	-18	-29	-55	-101	36	-59	-31	-107	-21	-101	-69	-65	0	-96	-13	-75	-73	-149	-79	-126	-4285	-6293	-28638	-50	-22155	-8189	-26517	-144	-20661	-10770	-15566	-133	-20065	-14953	-8471	45
0.864167	-27	41	84	-59	-148	-39	11	-15	-18	5	-72	-63	-96	-17	-28	-57	-102	32	-87	-33	-107	-22	-104	-75	-69	-5	-98	-13	-73	-70	-147	-74	-121	-3735	-6331	-28513	-26	-21796	-8179	-26692	-121	-20500	-10768	-15697	-126	-19788	-15078	-8648	19
0.865000	-27	35	85	-60	-110	-34	12	-17	-22	3	-75	-66	-99	-16	-30	-61	-105	33	-88	-33	-105	-23	-104	-68	-67	0	-99	-14	-76	-73	-150	-76	-136	-3145	-6360	-28378	-5	-21455	-8153	-26842	-102	-20324	-10772	-15828	-117	-19509	-15189	-8842	-57
0.865833	-31	38	85	-59	-113	-38	9	-17	-23	2	-77	-64	-99	-21	-28	-59	-102	35	-84	-33	-107	-24	-102	-67	-66	-1	-103	-14	-78	-70	-147	-74	-128	-2518	-6356	-28233	-6	-21126	-8151	-26966	-120	-20116	-10781	-15973	-108	-19230	-15273	-9037	-99
0.866667	-28	37	88	-63	-112	-34	10	-16	-18	5	-76	-64	-82	-14	-27	-59	-100	35	-86	-34	-107	-24	-103	-68	-64	-1	-99	-13	-77	-72	-125	-75	-120	-1878	-6332	-28076	-13	-20824	-8127	-27072	-134	-19910	-10794	-16102	-73	-18958	-15336	-9241	-73
0.867500	-26	38	85	-62	-107	-33	12	-15	-19	5	-73	-65	-98	-17	-28	-61	-100	35	-85	-33	-105	-22	-102	-70	-51	0	-99	-13	-75	-73	-155	-76	-108	-1218	-6283	-27906	-21	-20541	-8102	-27148	-156	-19681	-10820	-16247	-17	-18704	-15374	-9437	-51
0.868333	-28	40	86	-61	-114	-38	9	-15	-18	4	-72	-64	-96	-22	-28	-60	-100	34	-84	-34	-109	-29	-102	-72	-67	0	-99	-16	-74	-69	-148	-76	-96	-561	-6215	-27720	-4	-20284	-8067	-27193	-173	-19437	-10849	-16396	3	-18457	-15380	-9626	-42
0.869167	-25	41	85	-62	-111	-32	15	-15	-16	6	-74	-66	-99	-17	-28	-62	-98	34	-85	-31	-104	-22	-100	-70	-66	-1	-101	-22	-76	-73	-149	-77	-92	80	-6128	-27520	3	-20045	-8023	-27209	-206	-19180	-10884	-16557	42	-18231	-15361	-9808	-11
0.870000	-25	39	88	-61	-114	-43	13	-16	-22	9	-73	-64	-95	-17	-28	-61	-100	33	-86	-35	-107	-22	-101	-74	-65	-11	-103	-14	-74	-69	-151	-77	-75	705	-6028	-27308	-18	-19829	-7978	-27193	-234	-18915	-10921	-16722	78	-18026	-15317	-9969	45
0.870833	-25	40	86	-59	-111	-33	11	-13	-16	8	-72	-64	-95	-15	-27	-61	-103	34	-85	-33	-104	-22	-98	-69	-63	1	-79	-10	-74	-67	-145	-73	-19	1296	-5917	-27073	10	-19626	-7919	-27139	-215	-18639	-10952	-16891	103	-17834	-15243	-10111	55
0.871667	-26	46	90	-59	-105	-31	18	-15	-17	6	-73	-70	-95	-13	-24	-57	-99	36	-81	-30	-101	-18	-95	-68	-62	1	-98	-12	-67	-67	-147	-75	-12	1851	-5789	-26820	34	-19445	-7868	-27056	-190	-18392	-11005	-17068	149	-17671	-15153	-10246	73
0.872500	-25	38	88	-57	-102	-34	15	-12	-14	9	-72	-60	-94	-15	-26	-57	-101	36	-83	-30	-109	-19	-98	-66	-63	2	-97	-12	-74	-64	-146	-75	-27	2345	-5654	-26545	37	-19274	-7817	-26941	-163	-18105	-11048	-17252	165	-17525	-15049	-10364	107
0.873333	-25	42	88	-60	-112	-30	15	-13	-21	6	-72	-64	-102	-17	-28	-58	-102	35	-80	-33	-108	-22	-100	-72	-67	0	-103	-15	-76	-72	-149	-78	-45	2794	-5513	-26248	26	-19114	-7775	-26795	-146	-17852	-11094	-17437	170	-17404	-14932	-10474	107
0.874167	-27	37	82	-70	-112	-39	10	-17	-21	3	-74	-65	-98	-17	-27	-61	-102	34	-87	-30	-111	-23	-101	-70	-64	-1	-100	-12	-73	-67	-147	-76	-65	3188	-5351	-25930	13	-18961	-7738	-26611	-161	-17599	-11137	-17619	138	-17286	-14778	-10572	124
0.875000	-25	41	89	-63	-110	-34	16	-14	-19	6	-72	-63	-98	-16	-39	-56	-99	33	-85	-30	-107	-22	-99	-68	-64	0	-100	-12	-74	-70	-145	-75	-32	3529	-5179	-25582	1	-18812	-7703	-26396	-205	-17369	-11174	-17797	78	-17188	-14667	-10667	125
0.875833	-30	40	86	-59	-110	-35	12	-17	-17	5	-74	-63	-96	-13	-27	-61	-99	38	-76	-30	-104	-23	-98	-69	-67	-4	-100	-14	-73	-68	-145	-76	-45	3810	-4993	-25210	-7	-18667	-7685	-26155	-231	-17156	-11205	-17971	71	-17101	-14514	-10770	110
0.876667	-29	41	105	-57	-109	-35	15	-17	-15	6	-72	-64	-96	-18	-27	-61	-98	32	-86	-30	-105	-22	-98	-66	-62	0	-101	-12	-72	-67	-146	-77	-70	4038	-4798	-24824	-13	-18521	-7674	-25868	-229	-16957	-11225	-18133	74	-17022	-14398	-10854	108
0.877500	-24	40	91	-60	-103	-32	15	-14	-17	5	-69	-63	-93	-15	-26	-59	-98	35	-83	-31	-102	-19	-94	-68	-63	-3	-99	-11	-72	-65	-146	-77	-61	4220	-4575	-24409	-25	-18373	-7681	-25570	-234	-16785	-11238	-18281	84	-16952	-14276	-10954	104
0.878333	-26	42	90	-58	-104	-30	13	-13	-14	7	-68	-63	-101	-12	-24	-73	-98	35	-85	-31	-102	-19	-95	-63	-64	0	-97	-10	-74	-66	-143	-70	-45	4350	-4342	-23975	-26	-18229	-7695	-25242	-247	-16629	-11233	-18412	97	-16889	-14155	-11071	82
0.879167	-23	47	81	-57	-107	-31	16	-10	-14	11	-68	-63	-95	-13	-25	-55	-99	38	-84	-25	-102	-19	-94	-63	-56	2	-97	-11	-72	-66	-144	-70	-17	4434	-4082	-23527	-29	-18081	-7718	-24903	-230	-16504	-11217	-18525	111	-16829	-14047	-11200	72
0.880000	-23	44	89	-56	-105	-32	15	-5	-12	9	-66	-48	-87	-11	-25	-55	-97	37	-82	-29	-103	-19	-94	-63	-59	4	-95	-11	-66	-48	-143	-69	2	4477	-3807	-23072	-42	-17938	-7756	-24551	-195	-16392	-11186	-18615	82	-16780	-13949	-11352	54
0.880833	-22	43	90	-56	-110	-33	15	-14	-16	7	-69	-62	-96	-15	-28	-75	-99	13	-82	-32	-102	-23	-98	-66	-63	-5	-98	-15	-75	-72	-146	-76	-3	4482	-3522	-22610	-50	-17799	-7792	-24184	-171	-16303	-11142	-18684	41	-16727	-13863	-11527	40
0.881667	-27	41	86	-60	-113	-35	8	-16	-19	4	-76	-66	-100	-19	-29	-60	-100	27	-87	-34	-105	-27	-102	-73	-66	-8	-103	-15	-76	-72	-148	-78	-19	4449	-3221	-22148	-84	-17664	-7831	-23816	-180	-16235	-11086	-18730	5	-16678	-13786	-11721	40
0.882500	-31	37	84	-62	-128	-40	6	-21	-21	4	-75	-64	-96	-18	-33	-61	-102	30	-79	-33	-104	-24	-101	-68	-63	-3	-99	-21	-73	-73	-147	-77	20	4384	-2909	-21675	-131	-17528	-7860	-23434	-189	-16177	-11007	-18735	-27	-16622	-13715	-11932	36
0.883333	-25	39	86	-60	-113	-35	9	-17	-18	3	-74	-65	-100	-16	-33	-49	-100	30	-85	-36	-107	-24	-101	-67	-68	-3	-102	-18	-73	-70	-145	-78	35	4291	-2593	-21213	-141	-17401	-7876	-23056	-169	-16131	-10921	-18718	-56	-16567	-13639	-12161	16
0.884167	-34	42	82	-59	-111	-34	11	-14	-19	5	-72	-64	-97	-15	-29	-58	-101	32	-86	-34	-98	-27	-97	-67	-63	-3	-98	-16	-70	-69	-143	-78	33	4169	-2278	-20757	-134	-17283	-7879	-22678	-130	-16100	-10820	-18662	-100	-16508	-13573	-12412	5
0.885000	-27	41	79	-60	-112	-34	25	-15	-15	6	-73	-65	-96	-15	-23	-58	-102	34	-83	-32	-103	-23	-97	-66	-62	2	-100	-13	-67	-69	-144	-76	35	4016	-1973	-20311	-114	-17178	-7860	-22303	-110	-16076	-10712	-18575	-177	-16442	-13507	-12680	11
0.885833	-26	41	90	-58	-110	-33	12	-13	-12	8	-72	-64	-94	-14	-28	-56	-101	34	-82	-79	-105	-23	-99	-64	-66	2	-97	-12	-70	-67	-144	-75	37	3830	-1688	-19875	-122	-17090	-7820	-21937	-141	-16054	-10598	-18454	-266	-16369	-13440	-12958	4
0.886667	-23	40	87	-57	-107	-32	12	-15	-16	6	-69	-63	-98	-13	-27	-59	-99	36	-82	-30	-103	-22	-101	-67	-64	2	-97	-11	-73	-68	-148	-78	21	3615	-1430	-19460	-162	-17015	-7752	-21577	-131	-16043	-10478	-18304	-296	-16293	-13370	-13246	-7
0.887500	-27	43	87	-57	-108	-35	10	-17	-17	6	-70	-64	-99	-16	-28	-56	-100	34	-82	-31	-101	-23	-100	-68	-81	0	-99	-12	-74	-76	-145	-75	19	3364	-1209	-19054	-155	-16956	-7659	-21229	-121	-16032	-10362	-18123	-263	-16204	-13298	-13532	0
0.888333	-27	42	90	-57	-110	-32	13	-16	-15	7	-69	-66	-94	-18	-27	-58	-102	35	-84	-55	-105	-25	-100	-66	-64	0	-99	-12	-75	-72	-148	-74	0	3076	-1043	-18659	-101	-16912	-7536	-20885	-49	-16012	-10235	-17913	-173	-16112	-13221	-13824	-15
0.889167	-26	43	88	-64	-110	-34	11	-17	-19	4	-74	-65	-97	-15	-29	-59	-101	32	-86	-33	-101	-24	-100	-69	-66	-1	-102	-16	-75	-70	-147	-77	-23	2753	-892	-18282	-46	-16893	-7391	-20558	0	-15996	-10155	-17680	-72	-16007	-13136	-14105	-15
0.890000	-30	39	67	-62	-110	-34	10	-19	-24	2	-76	-67	-98	-17	-31	-62	-101	30	-90	-38	-109	-27	-102	-74	-63	-1	-104	-15	-72	-73	-148	-80	-34	2394	-817	-17918	-19	-16892	-7215	-20242	15	-15968	-10039	-17417	-47	-15895	-13050	-14381	-13
0.890833	-28	40	86	-60	-113	-34	6	-19	-23	2	-77	-68	-102	-17	-32	-58	-101	35	-83	-34	-104	-25	-100	-66	-63	1	-99	-13	-75	-73	-145	-75	-46	2001	-790	-17554	3	-16902	-7017	-19921	19	-15931	-9940	-17131	-96	-15775	-12948	-14634	-32
0.891667	-24	44	90	-56	-117	-29	13	-12	-17	9	-80	-65	-110	-12	-26	-53	-100	37	-83	-34	-105	-22	-98	-66	-65	3	-98	-10	-73	-68	-143	-88	-64	1567	-831	-17203	27	-16926	-6804	-19616	-12	-15876	-9861	-16827	-168	-15655	-12849	-14872	-58
0.892500	-22	46	90	-53	-109	-29	13	-12	-17	7	-70	-62	-98	-14	-28	-55	-86	37	-84	-32	-102	-23	-97	-70	-61	3	-98	-12	-67	-68	-147	-77	-81	1091	-936	-16854	47	-16962	-6584	-19321	-27	-15808	-9792	-16517	-201	-15537	-12747	-15096	-59
0.893333	-21	43	90	-57	-110	-32	9	-28	-15	10	-72	-64	-95	-14	-28	-56	-97	36	-86	-33	-102	-25	-97	-69	-65	0	-99	-13	-74	-67	-143	-74	-91	580	-1102	-16509	54	-17011	-6370	-19028	-23	-15730	-9746	-16201	-217	-15422	-12640	-15293	-70
0.894167	-26	39	90	-58	-109	-30	16	-13	-17	9	-72	-64	-97	-13	-28	-56	-101	34	-53	-32	-104	-23	-97	-70	-63	2	-99	-12	-72	-68	-147	-75	-99	35	-1331	-16163	79	-17062	-6126	-18742	-1	-15629	-9708	-15881	-267	-15307	-12540	-15465	-87
0.895000	-26	42	90	-55	-109	-30	15	-16	-21	2	-70	-62	-98	-13	-28	-56	-99	37	-84	-31	-102	-22	-98	-68	-64	3	-102	-14	-76	-68	-146	-74	-115	-529	-1609	-15820	102	-17115	-5905	-18457	30	-15508	-9684	-15559	-307	-15206	-12420	-15615	-91
0.895833	-28	39	87	-57	-109	-32	15	-14	-18	6	-69	-63	-82	-16	-30	-58	-102	38	-64	-34	-103	-24	-97	-67	-65	4	-97	-14	-74	-69	-146	-73	-124	-1117	-1938	-15478	101	-17151	-5702	-18174	61	-15363	-9672	-15243	-265	-15110	-12310	-15741	-95
0.896667	-28	41	88	-58	-110	-29	22	-14	-16	5	-70	-62	-98	-17	-27	-56	-99	36	-83	-30	-105	-24	-97	-69	-65	0	-114	-12	-75	-69	-149	-70	-121	-1721	-2302	-15129	96	-17220	-5516	-17892	104	-15205	-9668	-14938	-213	-15030	-12207	-15844	-109
0.897500	-26	19	89	-56	-108	-32	15	-17	-17	6	-70	-64	-97	-15	-27	-60	-100	35	-83	-29	-105	-34	-100	-68	-65	2	-99	-12	-73	-75	-149	-72	-124	-2334	-2709	-14778	86	-17232	-5360	-17607	132	-15027	-9677	-14646	-191	-14962	-12102	-15933	-115
0.898333	-23	43	92	-53	-108	-32	13	-15	-17	8	-72	-62	-97	-24	-30	-58	-100	35	-83	-30	-102	-22	-98	-66	-68	-1	-99	-14	-75	-69	-149	-75	-138	-2976	-3143	-14431	69	-17238	-5223	-17320	144	-14834	-9696	-14372	-163	-14905	-12004	-16011	-104
0.899167	-26	40	87	-57	-110	-33	12	-19	-17	6	-72	-63	-98	-15	-28	-57	-104	36	-85	-30	-104	-21	-97	-69	-69	1	-103	-10	-73	-67	-146	-72	-128	-3562	-3588	-14084	62	-17223	-5120	-17028	139	-14626	-9709	-14119	-126	-14862	-11905	-16066	-109
0.900000	-24	43	93	-56	-110	-29	15	-13	-8	8	-69	-61	-94	-13	-26	-59	-100	37	-82	-28	-101	-21	-98	-68	-61	3	-88	-10	-73	-69	-142	-72	-108	-4159	-4044	-13748	50	-17181	-5051	-16733	144	-14403	-9731	-13881	-117	-14829	-11814	-16120	-115
0.900833	-26	42	91	-57	-107	-33	17	-14	-21	5	-73	-64	-94	-15	-11	-58	-98	35	-85	-32	-103	-22	-99	-64	-64	-1	-102	-14	-73	-69	-144	-73	-80	-4732	-4499	-13417	50	-17112	-5021	-16419	130	-14181	-9755	-13670	-131	-14804	-11727	-16168	-121
0.901667	-29	39	85	-70	-110	-39	13	-15	-19	4	-74	-63	-102	-46	-30	-60	-105	32	-86	-32	-108	-24	-101	-69	-67	-1	-101	-25	-77	-73	-147	-75	-55	-5271	-4948	-13101	50	-17013	-5021	-16129	85	-13947	-9769	-13482	-138	-14786	-11636	-16213	-121
0.902500	-26	42	89	-57	-113	-33	11	-13	-18	5	-72	-64	-102	-17	-28	-57	-97	34	-86	-34	-105	-21	-86	-66	-65	-1	-103	-17	-75	-70	-146	-73	-23	-5778	-5377	-12795	51	-16873	-5051	-15816	68	-13723	-9771	-13315	-125	-14761	-11548	-16254	-103
0.903333	-25	39	90	-65	-109	-33	13	-15	-17	6	-72	-77	-95	-15	-28	-57	-99	36	-86	-34	-105	-22	-100	-70	-65	0	-100	-12	-72	-67	-147	-73	-6	-6237	-5788	-12511	46	-16703	-5111	-15496	92	-13490	-9763	-13166	-102	-14730	-11451	-16295	-109
0.904167	-27	40	89	-58	-107	-35	13	-15	-17	5	-70	-64	-99	-18	-29	-59	-103	35	-84	-30	-104	-21	-101	-70	-70	0	-97	-14	-77	-70	-147	-76	11	-6650	-6166	-12246	33	-16492	-5194	-15168	70	-13269	-9738	-13035	-84	-14687	-11349	-16335	-114
0.905000	-26	41	93	-59	-109	-36	13	-14	-17	5	-69	-64	-96	-18	-28	-59	-99	33	-84	-32	-105	-21	-102	-70	-63	0	-97	-15	-72	-69	-141	-78	24	-7012	-6518	-12011	10	-16252	-5296	-14835	46	-13049	-9695	-12911	-62	-14614	-11233	-16367	-108
0.905833	-24	42	90	-59	-111	-36	16	-14	-17	6	-73	-64	-99	-19	-30	-60	-99	33	-85	-32	-87	-18	-100	-70	-62	-3	-97	-12	-70	-69	-147	-76	43	-7325	-6834	-11800	0	-15977	-5407	-14490	4	-12848	-9627	-12810	-48	-14520	-11102	-16400	-96
0.906667	-24	42	90	-59	-112	-35	11	-17	-28	3	-72	-67	-99	-18	-30	-60	-98	32	-88	-36	-107	-24	-102	-76	-68	-5	-102	-14	-74	-72	-150	-78	69	-7572	-7118	-11626	-19	-15682	-5532	-14142	-6	-12665	-9543	-12699	-64	-14398	-10958	-16417	-79
0.907500	-31	17	85	-62	-115	-39	8	-18	-23	0	-75	-68	-101	-21	-30	-60	-112	33	-91	-36	-107	-24	-103	-72	-66	3	-100	-14	-74	-70	-148	-77	78	-7777	-7359	-11484	-28	-15339	-5655	-13782	0	-12488	-9431	-12597	-52	-14234	-10790	-16421	-57
0.908333	-31	39	87	-60	-111	-35	10	-15	-18	3	-75	-67	-97	-17	-28	-58	-100	32	-84	-34	-104	-19	-100	-72	-67	-1	-99	-16	-75	-70	-148	-76	84	-7933	-7562	-11368	-22	-14984	-5771	-13418	6	-12327	-9288	-12494	-38	-14042	-10600	-16404	-29
0.909167	-38	42	86	-62	-109	-33	9	-15	-18	2	-74	-64	-98	-15	-34	-59	-95	33	-87	-36	-108	-24	-104	-70	-66	0	-87	-14	-76	-74	-151	-78	91	-8018	-7718	-11287	-27	-14614	-5879	-13049	7	-12176	-9116	-12383	-35	-13803	-10384	-16364	-24
0.910000	-23	41	87	-62	-114	-35	9	-25	-21	1	-76	-69	-99	-17	-32	-60	-102	33	-90	-39	-105	-24	-103	-74	-70	-1	-104	-15	-80	-76	-150	-76	101	-8072	-7837	-11239	-28	-14225	-5974	-12674	1	-12036	-8918	-12269	-29	-13527	-10144	-16292	-15
0.910833	-25	40	86	-61	-111	-34	9	-15	-15	2	-76	-66	-99	-16	-30	-58	-100	34	-87	-33	-103	-26	-101	-69	-66	1	-99	-10	-73	-67	-146	-76	103	-8077	-7912	-11217	-22	-13829	-6046	-12298	-4	-11891	-8690	-12141	-18	-13207	-9878	-16178	-4
0.911667	0	46	91	-57	-107	-30	13	-13	-11	6	-70	-63	-92	-14	-28	-56	-97	38	-84	-29	-100	-21	-98	-67	-61	3	-95	-8	-69	-66	-147	-73	92	-8053	-7947	-11223	-14	-13427	-6097	-11911	-1	-11753	-8443	-12010	-9	-12860	-9594	-16031	1
0.912500	-24	44	90	-57	-108	-32	15	-12	-13	5	-70	-63	-93	-13	-25	-55	-99	37	-84	-33	-108	-19	-99	-72	-63	3	-97	-10	-68	-67	-145	-73	86	-8005	-7947	-11253	-17	-13031	-6136	-11532	-11	-11629	-8178	-11872	3	-12480	-9283	-15838	11
0.913333	-22	45	91	-50	-107	-32	13	4	-14	4	-69	-65	-93	-12	-27	-61	-98	35	-83	-32	-101	-22	-97	-70	-64	2	-96	-11	-65	-68	-145	-74	67	-7936	-7904	-11304	-11	-12636	-6148	-11145	-19	-11458	-7893	-11728	16	-12083	-8973	-15594	18
0.914167	-22	44	91	-57	-105	-32	15	-13	-18	1	-73	-63	-96	-16	-27	-58	-104	38	-86	-33	-104	-23	-96	-76	-65	0	-102	-12	-73	-67	-147	-74	56	-7850	-7819	-11372	-25	-12250	-6139	-10762	-34	-11296	-7599	-11581	17	-11656	-8638	-15302	29
0.915000	-29	41	87	-79	-111	-34	12	-14	-16	1	-67	-67	-99	-18	-29	-58	-102	34	-87	-34	-109	-26	-98	-69	-66	0	-101	-14	-78	-73	-150	-77	35	-7761	-7695	-11450	-30	-11877	-6103	-10377	-58	-11105	-7287	-11425	18	-11217	-8291	-14960	28
0.915833	-28	39	87	-61	-114	-38	8	-18	-23	-4	-77	-68	-100	-16	-30	-60	-102	54	-87	-28	-102	-23	-98	-68	-65	-1	-103	-14	-75	-70	-151	-70	18	-7668	-7525	-11523	4	-11493	-6043	-9988	-63	-10889	-6966	-11264	35	-10768	-7933	-14569	33
0.916667	-27	43	87	-60	-117	-31	9	-28	-13	3	-73	-65	-98	-16	-31	-59	-99	34	-86	-34	-108	-26	-100	-72	-65	-3	-111	-13	-72	-72	-149	-74	-7	-7583	-7315	-11599	-11	-11137	-5957	-9595	-75	-10640	-6640	-11101	35	-10312	-7572	-14135	38
0.917500	-26	42	87	-56	-108	-32	11	-13	-16	3	-72	-64	-97	-15	-32	-57	-100	18	-84	-30	-103	-23	-96	-69	-63	1	-97	-12	-70	-70	-147	-73	-19	-7504	-7058	-11668	-1	-10765	-5853	-9192	-81	-10353	-6316	-10942	37	-9851	-7206	-13663	40
0.918333	-26	45	92	-56	-114	-32	13	-7	-15	6	-68	-62	-97	7	-28	-56	-99	36	-82	-30	-103	-19	-95	-68	-65	2	-100	-12	-72	-66	-144	-72	-39	-7444	-6763	-11726	1	-10402	-5712	-8782	-102	-10032	-5989	-10775	58	-9395	-6834	-13153	35
0.919167	-21	47	90	-56	-107	-32	17	-10	-16	7	-67	-61	-95	-14	-28	-48	-99	38	-81	-29	-102	-19	-94	-65	-61	4	-96	-9	-70	-64	-144	-74	-59	-7397	-6421	-11765	0	-10026	-5589	-8359	-142	-9664	-5670	-10609	56	-8938	-6462	-12617	37
0.920000	-21	45	93	-53	-82	-29	19	-15	-13	9	-68	-59	-93	-11	-25	-55	-94	38	-80	-29	-103	-19	-94	-65	-60	2	-93	-9	-70	-66	-149	-72	-70	-7369	-6041	-11782	-10	-9650	-5420	-7927	-148	-9259	-5355	-10445	49	-8486	-6086	-12062	54
0.920833	-23	45	92	-58	-108	-34	17	-12	-22	8	-70	-65	-96	-14	-28	-58	-96	35	-80	-30	-102	-18	-94	-65	-63	4	-99	-11	-73	-68	-144	-72	-96	-7369	-5629	-11778	-16	-9254	-5248	-7472	-169	-8811	-5051	-10258	49	-8062	-5713	-11500	53
0.921667	-26	42	86	-60	-109	-33	15	-16	-21	3	-73	-56	-98	-15	-29	-60	-102	35	-83	-32	-109	-22	-97	-67	-64	-1	-103	-13	-74	-67	-145	-78	-110	-7383	-5178	-11751	-30	-8832	-5061	-6997	-190	-8315	-4758	-10106	46	-7607	-5336	-10937	50
0.922500	-27	40	89	-59	-107	-35	15	-14	-19	5	-70	-63	-97	-16	-29	-56	-98	33	-84	-27	-108	-22	-98	-63	-62	2	-97	-11	-76	-68	-146	-73	-118	-7420	-4686	-11691	-41	-8388	-4861	-6501	-205	-7776	-4469	-9925	35	-7171	-4962	-10383	51
0.923333	-27	45	87	-62	-110	-33	12	-17	-18	4	-73	-68	-116	-16	-28	-60	-101	32	-86	-33	-105	-21	-99	-68	-68	-3	-102	-13	-74	-72	-149	-73	-139	-7480	-4175	-11605	-58	-7917	-4655	-5978	-223	-7211	-4197	-9738	44	-6746	-4582	-9846	64
0.924167	-30	38	85	-65	-116	-40	12	-14	-19	3	-76	-66	-100	-16	-30	-62	-99	30	-83	-34	-92	-21	-93	-69	-64	0	-99	-12	-72	-69	-149	-76	-153	-7554	-3627	-11487	-70	-7410	-4448	-5430	-207	-6604	-3929	-9534	64	-6316	-4201	-9306	73
0.925000	-26	43	88	-56	-109	-32	15	-1	-32	7	-69	-62	-97	-17	-29	-58	-99	35	-80	-30	-104	-18	-96	-65	-65	6	-100	-12	-72	-67	-149	-74	-165	-7644	-3066	-11356	-66	-6867	-4230	-4854	-222	-5967	-3678	-9315	70	-5890	-3823	-8860	57
0.925833	-28	43	89	-58	-109	-33	11	-13	-17	7	-65	-66	-94	-14	-27	-60	-100	35	-81	-32	-104	-21	-99	-68	-63	0	-98	-10	-70	-66	-148	-75	-172	-7764	-2490	-11185	-86	-6299	-4020	-4249	-217	-5297	-3438	-9080	74	-5465	-3435	-8407	53
0.926667	-26	43	89	-58	-108	-33	15	-11	-18	8	-73	-63	-95	-18	-27	-61	-98	36	-80	-31	-105	-24	-97	-67	-67	1	-97	-10	-73	-68	-146	-75	-204	-7880	-1912	-10998	-132	-5694	-3812	-3620	-216	-4619	-3212	-8823	70	-5047	-3057	-8016	58
0.927500	-27	45	85	-58	-110	-31	15	-12	-17	5	-72	-63	-97	-13	-23	-58	-96	37	-82	-34	-105	-21	-95	-68	-66	-1	-101	-13	-72	-68	-146	-75	-185	-8011	-1332	-10786	-141	-5062	-3611	-2973	-201	-3925	-3003	-8553	62	-4645	-2683	-7665	56
0.928333	-24	39	86	-57	-107	-24	13	-13	-18	5	-73	-67	-95	-12	-28	-58	-102	32	-85	-33	-102	-21	-99	-68	-64	0	-98	-14	-70	-70	-147	-77	-188	-8154	-759	-10545	-96	-4407	-3421	-2309	-171	-3219	-2800	-8250	58	-4228	-2314	-7370	43
0.929167	-24	42	85	-58	-110	-30	12	-16	-18	5	-73	-64	-94	-14	-29	-62	-100	-7	-87	-34	-103	-22	-97	-66	-68	0	-100	-15	-76	-67	-146	-75	-196	-8302	-200	-10274	-28	-3747	-3248	-1640	-105	-2520	-2621	-7929	72	-3827	-1957	-7127	49
0.930000	-27	39	85	-61	-111	-32	29	-13	-19	4	-75	-64	-98	-15	-28	-58	-101	32	-88	-34	-109	-23	-100	-69	-65	-7	-99	-13	-79	-69	-148	-75	-198	-8458	339	-9963	18	-3081	-3090	-965	-45	-1823	-2451	-7577	86	-3434	-1613	-6933	42
0.930833	-26	42	87	-58	-110	-31	12	-13	-19	6	-72	-62	-97	-12	-29	-56	-98	33	-85	-31	-103	-19	-97	-67	-64	0	-98	-12	-75	-68	-147	-73	-186	-8609	853	-9608	50	-2425	-2942	-299	-78	-1133	-2298	-7200	108	-3055	-1288	-6786	56
0.931667	-27	44	84	-59	-110	-31	12	-10	-15	7	-74	-62	-96	-13	-27	-57	-103	37	-85	-31	-107	-23	-101	-67	-68	1	-97	-11	-75	-70	-145	-76	-189	-8766	1364	-9204	73	-1770	-2819	357	-127	-472	-2172	-6804	120	-2691	-982	-6691	56
0.932500	-26	44	87	-59	-111	-31	11	-15	-15	5	-73	-62	-99	-16	-29	-58	-97	35	-87	-32	-107	-22	-103	-66	-62	-1	-99	-10	-72	-68	-145	-75	-167	-8928	1780	-8729	79	-1144	-2705	975	-174	161	-2062	-6386	123	-2343	-704	-6637	37
0.933333	-27	42	88	-58	-109	-29	11	-15	-17	-6	-72	-62	-96	-14	-29	-60	-99	37	-86	-30	-104	-22	-100	-69	-65	-1	-91	-11	-73	-67	-148	-75	-165	-9082	2187	-8189	58	-561	-2616	1588	-250	763	-1977	-5951	125	-2021	-453	-6620	28
0.934167	-28	40	86	-57	-108	-30	13	-14	-15	7	-70	-63	-99	-15	-8	-60	-100	35	-87	-32	-107	-18	-98	-66	-61	0	-96	-14	-70	-69	-147	-76	-165	-9229	2550	-7576	44	-22	-2538	2138	-317	1326	-1912	-5499	98	-1712	-232	-6636	32
0.935000	-21	45	89	-57	-109	-30	12	-15	-16	4	-73	-61	-95	-14	-28	-60	-100	34	-83	-32	-102	-21	-100	-67	-66	-1	-100	-13	-73	-72	-147	-73	-167	-9368	2870	-6880	39	461	-2474	2636	-344	1834	-1868	-5040	63	-1431	-51	-6680	37
0.935833	-28	40	86	-58	-109	-30	12	-13	-14	4	-72	-63	-96	-14	-50	-60	-98	34	-84	-32	-104	-22	-102	-68	-65	0	-97	-12	-73	-70	-146	-76	-150	-9492	3146	-6110	16	879	-2419	3078	-316	2296	-1838	-4571	46	-1178	107	-6739	35
0.936667	-27	42	89	-56	-110	-31	11	-14	-16	4	-72	-65	-97	-16	-27	-58	-100	38	-86	-34	-105	-25	-100	-67	-68	2	-100	-14	-75	-69	-146	-74	-138	-9600	3379	-5262	19	1232	-2366	3454	-300	2694	-1832	-4111	38	-952	224	-6817	35
0.937500	-26	41	89	-59	-112	-30	11	-13	-16	4	-72	-63	-93	-14	-25	-53	-112	37	-85	-31	-107	-21	-98	-67	-64	1	-97	-7	-73	-68	-145	-74	-134	-9688	3573	-4336	38	1507	-2311	3748	-284	3032	-1837	-3661	15	-750	312	-6904	29
0.938333	-24	45	90	-55	-111	-47	13	-10	-15	9	-81	-58	-96	-14	-27	-55	-94	38	-84	-28	-101	-19	-96	-66	-63	2	-94	-11	-70	-66	-151	-73	-122	-9747	3728	-3350	42	1706	-2246	3978	-291	3298	-1859	-3229	6	-576	370	-6997	15
0.939167	-24	43	91	-53	-107	-29	15	-11	-15	6	-69	-58	-93	-11	-24	-53	-101	39	-81	-29	-103	-19	-98	-66	-63	3	-95	-11	-69	-66	-143	-72	-122	-9777	3845	-2327	25	1823	-2174	4120	-309	3489	-1888	-2822	3	-427	403	-7073	18
0.940000	-25	45	91	-55	-109	-27	15	-14	-17	8	-72	-61	-98	-15	-29	-58	-102	36	-83	-27	-103	-21	-99	-67	-62	1	-97	-14	-72	-68	-147	-76	-117	-9778	3930	-1282	3	1860	-2084	4183	-291	3604	-1925	-2447	-15	-310	409	-7161	9
0.940833	-26	42	87	-58	-112	-33	9	-14	-21	2	-85	-63	-96	-16	-33	-59	-104	36	-83	-33	-105	-24	-99	-69	-67	0	-99	-13	-76	-68	-146	-75	-117	-9731	3992	-232	-6	1823	-1963	4169	-274	3643	-1963	-2110	-28	-219	406	-7252	13
0.941667	-28	40	84	-59	-116	-33	10	-13	-19	3	-74	-65	-96	-15	-29	-60	-100	35	-86	-35	-103	-22	-100	-69	-81	-3	-98	-14	-73	-68	-147	-74	-115	-9641	4038	795	0	1708	-1832	4071	-243	3611	-1994	-1809	-49	-153	386	-7324	9
0.942500	-25	40	88	-58	-110	-33	11	-14	-19	2	-73	-65	-99	-15	-16	-55	-101	37	-83	-32	-104	-25	-99	-66	-65	-3	-98	-13	-73	-68	-148	-73	-111	-9501	4070	1800	-6	1526	-1659	3904	-222	3498	-2017	-1556	-47	-124	364	-7385	5
0.943333	-25	42	89	-60	-110	-33	12	-15	-16	-39	-73	-65	-97	-14	-28	-58	-99	34	-85	-36	-107	-23	-97	-68	-67	2	-99	-13	-75	-68	-147	-74	-110	-9314	4092	2720	-14	1274	-1457	3670	-206	3317	-2022	-1343	-31	-95	337	-7438	6
0.944167	-24	42	89	-59	-108	-32	13	-12	-14	3	-68	-66	-96	-16	-28	-58	-99	36	-83	-27	-103	-22	-98	-67	-66	0	-98	-12	-75	-68	-147	-75	-100	-9072	4122	3546	-25	960	-1220	3367	-199	3069	-2015	-1182	-16	-109	325	-7492	1
0.945000	-25	44	92	-62	-117	-34	11	-15	-15	6	-70	-63	-94	-14	-29	-56	-97	37	-81	-30	-107	-23	-100	-66	-65	3	-80	-11	-73	-66	-145	-70	-92	-8779	4160	4250	-59	588	-953	3014	-193	2750	-1990	-1064	-7	-145	315	-7537	1
0.945833	-23	42	92	-59	-110	-29	18	-12	-19	6	-70	-56	-100	-14	-28	-58	-97	39	-79	-30	-103	-21	-97	-66	-63	0	-100	-11	-73	-57	-147	-73	-77	-8434	4208	4811	-95	173	-653	2608	-231	2367	-1937	-987	8	-211	318	-7588	7
0.946667	-24	42	90	-57	-108	-32	12	-13	-18	4	-72	-61	-94	-13	-27	-57	-100	36	-79	-31	-115	-18	-95	-67	-72	0	-98	-10	-73	-66	-143	-74	-48	-8041	4274	5217	-96	-305	-325	2152	-253	1936	-1864	-949	17	-302	336	-7640	30
0.947500	-28	41	86	-60	-109	-31	11	-16	-15	4	-69	-63	-94	-15	-28	-57	-97	30	-85	-32	-108	-21	-97	-68	-64	0	-98	-13	-72	-69	-145	-76	-44	-7603	4363	5450	-31	-821	20	1669	-218	1459	-1763	-947	37	-426	372	-7705	25
0.948333	-24	42	89	-61	-86	-34	9	-15	-22	0	-107	-72	-98	-16	-29	-60	-100	34	-90	-33	-108	-24	-98	-70	-70	-6	-104	-16	-76	-72	-149	-78	-52	-7128	4478	5512	-28	-1370	381	1152	-159	941	-1643	-975	58	-583	431	-7767	16
0.949167	-32	36	86	-63	-115	-35	8	-17	-23	1	-76	-66	-101	-16	-30	-62	-101	36	-88	-35	-108	-23	-99	-69	-67	0	-102	-15	-74	-70	-150	-76	-47	-6609	4619	5400	-12	-1947	752	615	-119	404	-1496	-1026	72	-768	505	-7841	29
0.950000	-31	44	86	-60	-114	-38	6	-17	-23	2	-77	-67	-103	-19	-32	-62	-101	32	-86	-34	-110	-24	-100	-70	-68	-3	-107	-16	-78	-73	-149	-75	-47	-6068	4786	5111	-22	-2533	1126	84	-121	-166	-1325	-1109	53	-980	601	-7917	45
0.950833	-25	42	88	-78	-110	-60	10	-15	-18	5	-72	-63	-95	-13	-28	-58	-99	35	-85	-33	-105	-21	-99	-68	-62	0	-98	-12	-69	-64	-143	-72	-44	-5511	4975	4672	-97	-3131	1487	-503	-143	-745	-1135	-1209	24	-1226	715	-7987	45
0.951667	-40	40	93	-53	-104	-31	15	-13	-15	7	-66	-58	-92	-14	-26	-58	-96	39	-80	-28	-99	-18	-97	-65	-63	1	-97	-10	-67	-67	-145	-73	-44	-4945	5183	4090	-139	-3737	1835	-1073	-163	-1326	-935	-1339	1	-1511	836	-8057	62
0.952500	-23	45	95	-55	-107	-30	16	-14	-17	5	-68	-60	-84	-13	-30	-57	-95	36	-83	-27	-102	-21	-97	-67	-61	-1	-96	-10	-72	-68	-144	-70	-44	-4385	5395	3372	-88	-4337	2152	-1651	-160	-1903	-727	-1487	-25	-1822	967	-8114	63
0.953333	-26	35	91	-55	-105	-32	18	-13	-15	7	-69	-61	-93	-13	-27	-59	-97	34	-85	-28	-103	-19	-99	-62	-63	1	-96	-10	-72	-68	-148	-72	-38	-3829	5615	2558	-104	-4921	2436	-2227	-152	-2459	-510	-1655	-39	-2166	1104	-8152	61
0.954167	-26	42	90	-55	-107	-33	15	-18	-17	5	-72	-59	-92	-14	-28	-60	-97	35	-82	-31	-104	-21	-99	-68	-64	0	-98	-12	-72	-72	-144	-66	-34	-3297	5831	1670	-75	-5499	2681	-2801	-162	-2998	-287	-1859	-38	-2538	1243	-8164	63
0.955000	-24	41	107	-58	-111	-33	15	-14	-14	5	-70	-64	-96	-16	-27	-59	-100	29	-87	-32	-103	-13	-99	-67	-63	0	-98	-13	-72	-70	-145	-73	-28	-2792	6040	732	-9	-6003	2879	-3369	-160	-3512	-63	-2085	-29	-2936	1380	-8146	58
0.955833	-22	37	89	-59	-110	-33	13	-14	-21	3	-74	-64	-92	-16	-30	-60	-99	32	-85	-30	-103	-23	-99	-68	-66	-4	-99	-15	-74	-73	-147	-73	-41	-2326	6231	-218	4	-6484	3033	-3928	-127	-3997	159	-2342	-14	-3353	1514	-8081	41
0.956667	-26	41	88	-60	-109	-35	13	-16	-18	4	-76	-62	-96	-18	-29	-62	-97	32	-85	-56	-105	-25	-103	-74	-66	0	-101	-13	-73	-74	-150	-76	-47	-1905	6389	-1173	21	-6923	3134	-4485	-105	-4421	379	-2635	7	-3786	1638	-7974	25
0.957500	-28	40	88	-63	-109	-36	10	-19	-22	4	-74	-66	-98	-17	13	-64	-99	32	-86	-34	-104	-22	-100	-69	-62	-1	-96	-14	-74	-72	-146	-74	-50	-1521	6520	-2102	52	-7298	3195	-5018	-62	-4847	603	-2960	29	-4218	1763	-7813	37
0.958333	-24	41	91	-56	-107	-32	15	-17	-15	7	-68	-62	-94	-12	-26	-57	-98	36	-85	-29	-99	-17	-98	-62	-65	-4	-96	-11	-69	-69	-144	-70	-45	-1190	6610	-2977	67	-7613	3208	-5535	-22	-5211	821	-3318	49	-4651	1880	-7603	37
0.959167	-24	41	90	-57	-104	-31	37	-14	-13	6	-69	-60	-92	-13	-30	-58	-97	34	-85	-30	-98	-19	-100	-68	-59	1	-96	-13	-67	-70	-145	-74	-49	-918	6652	-3788	73	-7865	3185	-6030	18	-5527	1040	-3713	53	-5082	1984	-7338	24
0.960000	-23	42	91	-57	-103	-36	15	-13	-16	6	-70	-61	-93	-13	-27	-57	-95	37	-87	-27	-102	-19	-97	-68	-63	0	-98	-14	-69	-67	-143	-73	-49	-692	6642	-4520	60	-8053	3127	-6502	-6	-5802	1255	-4147	15	-5481	2082	-7031	16
0.960833	-24	43	86	-60	-86	-34	16	-15	-15	6	-70	-61	-95	-15	-30	-59	-98	32	-87	-34	-105	-22	-99	-69	-65	-1	-97	-14	-74	-69	-145	-74	-58	-523	6578	-5161	4	-8180	3044	-6952	-98	-6040	1476	-4606	-119	-5889	2166	-6689	8
0.961667	-30	40	87	-58	-110	-35	11	-18	-19	3	-74	-67	-100	-16	-32	-58	-97	32	-87	-35	-104	-23	-103	-70	-65	-6	-100	-16	-74	-73	-147	-77	-48	-406	6466	-5699	-67	-8245	2948	-7371	-145	-6230	1701	-5094	-292	-6248	2250	-6310	6
0.962500	-27	41	86	-60	-118	-18	11	-17	-17	5	-73	-63	-99	-18	-33	-59	-99	33	-85	-36	-108	-24	-102	-68	-65	-3	-100	-23	-74	-68	-146	-76	-51	-333	6303	-6146	-120	-8250	2845	-7750	-109	-6379	1934	-5598	-359	-6569	2333	-5916	5
0.963333	-27	43	86	-58	-110	-33	12	-14	-17	5	-74	-63	-96	-18	-31	-62	-99	32	-86	-38	-103	-24	-102	-75	-66	-3	-100	-14	-74	-69	-146	-77	-43	-306	6092	-6485	-117	-8203	2758	-8102	-40	-6487	2174	-6108	-324	-6837	2410	-5524	1
0.964167	-30	40	85	-59	-110	-35	2	-17	-23	5	-72	-72	-96	-16	-30	-61	-100	32	-87	-32	-104	-22	-99	-74	-67	-3	-99	-14	-74	-65	-147	-75	-41	-315	5839	-6728	-114	-8118	2688	-8415	-27	-6558	2422	-6620	-275	-7080	2491	-5138	4
0.965000	-27	42	86	-60	-108	-36	11	-16	-19	5	-73	-63	-100	-16	-33	-62	-103	30	-62	-34	-107	-25	-99	-72	-67	-3	-101	-16	-75	-70	-149	-78	-39	-367	5546	-6882	-102	-7996	2639	-8696	-56	-6594	2675	-7130	-257	-7259	2566	-4792	-8
0.965833	-28	41	85	-61	-114	-36	9	-17	-21	0	-75	-68	-98	-15	-30	-59	-101	30	-86	-33	-105	-25	-101	-70	-68	-16	-101	-16	-76	-70	-147	-78	9	-439	5236	-6948	-96	-7848	2635	-8937	-84	-6590	2948	-7614	-258	-7384	2648	-4502	-18
0.966667	-26	39	85	-59	-110	-36	11	-14	-16	6	-70	-42	-95	-15	-32	-60	-103	27	-85	-32	-107	-24	-98	-68	-65	0	-100	-14	-74	-68	-145	-75	-25	-540	4900	-6940	-82	-7689	2683	-9150	-114	-6555	3227	-8073	-231	-7456	2732	-4269	-16
0.967500	-24	37	88	-59	-111	-35	10	-15	-19	7	-73	-66	-96	-17	-29	-57	-100	32	-87	-30	-104	-21	-98	-69	-65	0	-100	-15	-74	-70	-147	-73	-21	-660	4547	-6867	-63	-7524	2781	-9328	-143	-6486	3508	-8486	-269	-7480	2820	-4123	-11
0.968333	-25	41	102	-60	-111	-39	10	-15	-16	5	-74	-64	-96	-15	-29	-59	-100	30	-87	-33	-108	-24	-98	-66	-66	0	-86	-15	-76	-68	-146	-75	-24	-797	4195	-6735	-49	-7369	2941	-9475	-156	-6386	3804	-8852	-315	-7447	2911	-4070	-24
0.969167	-24	38	87	-56	-112	-34	12	-13	-19	5	-74	-66	-100	-16	-32	-62	-103	33	-84	-29	-104	-22	-98	-69	-67	0	-98	-16	-80	-70	-149	-77	-24	-944	3845	-6562	-45	-7220	3163	-9591	-75	-6259	4097	-9164	-344	-7371	3019	-4122	-22
0.970000	-28	38	85	-61	-113	-38	11	-18	-19	2	-73	-64	-99	-15	-30	-59	-101	33	-86	-31	-109	-24	-99	-68	-67	-3	-100	-15	-75	-69	-148	-76	-29	-1102	3512	-6357	-76	-7091	3450	-9676	-21	-6103	4387	-9418	-335	-7250	3137	-4266	-14
0.970833	-26	37	88	-58	-112	-39	13	-14	-17	6	-72	-63	-96	-14	-29	-58	-101	36	-84	-28	-104	-22	-97	-64	-66	2	-99	-12	-73	-66	-146	-81	-27	-1257	3201	-6127	-83	-6977	3808	-9731	-39	-5913	4687	-9602	-321	-7090	3265	-4512	-9
0.971667	-21	44	93	-55	-105	-32	16	-12	-14	26	-68	-60	-91	-12	-23	-53	-96	39	-83	-26	-99	-11	-96	-63	-62	1	-96	-13	-67	-66	-141	-69	-21	-1409	2915	-5889	-82	-6886	4238	-9767	-28	-5700	4971	-9726	-300	-6893	3406	-4859	-6
0.972500	-30	41	89	-53	-108	-32	21	-10	-14	6	-72	-61	-94	-11	-26	-57	-100	35	-83	-28	-102	-21	-96	-66	-63	3	-96	-13	-72	-70	-143	-56	-19	-1567	2653	-5609	-80	-6821	4721	-9772	-17	-5467	5254	-9774	-300	-6670	3563	-5293	-16
0.973333	-28	39	89	-56	-112	-33	16	-14	-18	4	-73	-65	-98	-12	-30	-59	-103	35	-84	-30	-109	-22	-99	-66	-58	-3	-101	-17	-78	-74	-147	-72	-28	-1722	2430	-5400	-52	-6781	5259	-9754	-53	-5215	5522	-9767	-294	-6425	3745	-5798	-15
0.974167	-25	39	89	-62	-112	-35	11	-14	-22	5	-74	-64	-97	-16	-29	-57	-102	35	-86	-35	-108	-24	-98	-69	-63	2	-98	-14	-74	-72	-146	-76	-33	-1865	2249	-5165	-24	-6750	5860	-9704	-74	-4943	5785	-9700	-305	-6157	3952	-6357	-1
0.975000	-27	39	88	-58	-110	-33	16	-12	-17	4	-72	-63	-97	-14	-29	-64	-100	34	-82	-28	-99	-19	-98	-66	-65	2	-97	-13	-73	-69	-145	-72	-38	-2001	2109	-4918	-12	-6733	6497	-9635	-87	-4654	6035	-9577	-332	-5858	4181	-6960	5
0.975833	-25	42	90	-61	-114	-38	13	-31	-19	5	-74	-63	-98	-15	-28	-56	-100	37	-82	-27	-107	-22	-100	-66	-65	1	-97	-12	-74	-66	-173	-74	-35	-2126	2011	-4732	-53	-6729	7168	-9532	-110	-4354	6274	-9411	-325	-5579	4444	-7573	-8
0.976667	-25	43	90	-58	-110	-34	15	-12	-18	2	-72	-61	-96	-13	-28	-55	-100	11	-86	-29	-104	-19	-100	-66	-64	3	-100	-14	-70	-70	-145	-74	-35	-2247	1948	-4536	-82	-6727	7865	-9396	-109	-4051	6505	-9203	-305	-5268	4729	-8194	24
0.977500	-25	43	89	-56	-109	-32	13	-14	-16	7	-69	-61	-96	-12	-27	-56	-98	38	-83	-27	-103	-19	-99	-66	-63	1	-98	-11	-73	-72	-142	-74	-31	-2344	1929	-4364	-59	-6724	8571	-9236	-79	-3748	6732	-8964	-275	-4976	5048	-8792	37
0.978333	-22	44	92	-53	-107	-32	17	-10	-16	8	-68	-60	-94	-14	-25	-53	-96	38	-83	-27	-103	-15	-95	-64	-61	2	-95	-12	-81	-65	-143	-74	-27	-2434	1946	-4211	-29	-6713	9270	-9037	-58	-3454	6948	-8702	-253	-4674	5396	-9368	46
0.979167	-21	46	91	-55	-110	-26	16	-10	-13	7	-69	-44	-96	-10	-24	-52	-96	38	-82	-27	-102	-17	-96	-65	-64	0	-97	-11	-69	-66	-143	-69	-24	-2473	2002	-4073	-3	-6700	9948	-8810	-68	-3151	7171	-8429	-246	-4370	5773	-9879	58
0.980000	-27	44	91	-56	-109	-31	19	3	-11	10	-67	-60	-97	-11	-24	-52	-95	38	-83	-31	-102	-18	-97	-63	-62	3	-94	-11	-67	-66	-142	-73	-29	-2559	2073	-3955	17	-6684	10591	-8551	-80	-2876	7390	-8145	-225	-4074	6172	-10341	55
0.980833	-26	45	94	-53	-107	-30	15	-11	-15	6	-68	-64	-97	-12	-28	-53	-97	36	-87	-32	-102	-22	-99	-67	-60	1	-101	-27	-77	-69	-146	-78	-40	-2602	2188	-3852	33	-6647	11191	-8261	-68	-2618	7617	-7866	-229	-3788	6590	-10747	49
0.981667	-26	39	87	-61	-114	-33	7	-15	-21	4	-72	-67	-100	-17	-32	-63	-103	32	-90	-34	-109	-26	-105	-78	-67	-6	-101	-16	-75	-73	-149	-81	-46	-2626	2319	-3764	46	-6605	11738	-7944	-36	-2381	7846	-7587	-233	-3506	7030	-11079	43
0.982500	-31	43	82	-60	-113	-70	6	-18	-25	1	-69	-66	-102	-18	-33	-62	-105	30	-88	-34	-105	-24	-102	-69	-65	-15	-98	-15	-76	-70	-148	-80	-41	-2633	2476	-3680	43	-6539	12228	-7592	-4	-2159	8089	-7314	-237	-3226	7482	-11349	52
0.983333	-26	40	85	-61	-111	-32	10	-15	-16	5	-72	-66	-99	-16	-47	-62	-100	30	-87	-35	-105	-23	-102	-77	-67	-6	-99	-17	-72	-70	-148	-77	-43	-2610	2645	-3606	53	-6466	12638	-7225	6	-1958	8338	-7056	-230	-2954	7942	-11561	67
0.984167	-32	42	88	-58	-105	-32	11	-16	-18	6	-68	-65	-96	-16	-32	-61	-101	33	-87	-36	-104	-25	-101	-69	-66	-5	-93	-15	-72	-69	-146	-78	-46	-2578	2828	-3539	56	-6376	12973	-6841	13	-1779	8596	-6812	-218	-2686	8400	-11722	84
0.985000	-25	39	87	-59	-111	-33	12	-14	-22	4	-73	-72	-97	-16	-31	-59	-101	44	-87	-30	-103	-21	-99	-67	-67	-3	-101	-14	-74	-68	-146	-75	-55	-2521	3019	-3481	58	-6268	13220	-6450	32	-1625	8854	-6583	-212	-2424	8851	-11843	64
0.985833	-23	38	85	-81	-107	-31	12	-13	-16	6	-73	-61	-96	-13	-30	-58	-101	33	-90	-31	-103	-22	-99	-68	-65	0	-98	-12	-73	-68	-146	-72	-63	-2452	3214	-3425	72	-6159	13381	-6059	39	-1475	9118	-6365	-185	-2168	9281	-11937	1
0.986667	-24	39	87	-58	-109	-32	11	-12	-18	8	-73	-60	-95	-15	-29	-59	-97	34	-87	-31	-102	-22	-99	-68	-63	-1	-98	-15	-75	-72	-146	-76	-66	-2342	3410	-3377	72	-6034	13461	-5676	43	-1315	9370	-6170	-183	-1912	9688	-12019	-10
0.987500	-27	43	88	-60	-112	-33	11	-14	-16	9	-72	-65	-98	-14	-29	-59	-99	34	-88	-33	-107	-24	-102	-68	-66	0	-99	-13	-75	-69	-145	-86	-67	-2254	3599	-3326	70	-5894	13457	-5313	57	-1216	9610	-5985	-181	-1653	10061	-12097	15
0.988333	-27	40	88	-59	-109	-30	12	-16	-21	6	-73	-65	-100	-16	-31	-59	-97	35	-87	-33	-107	-8	-100	-69	-66	-1	-98	-14	-73	-69	-147	-77	-80	-2130	3790	-3285	81	-5743	13376	-4975	59	-1089	9825	-5814	-182	-1396	10389	-12188	1
0.989167	-26	38	85	-61	-110	-36	10	-18	-16	4	-73	-64	-98	-18	-32	-59	-100	33	-90	-34	-108	-25	-102	-72	-64	-1	-95	-14	-40	-68	-145	-76	-92	-2001	3966	-3252	74	-5588	13220	-4669	69	-964	10007	-5655	-184	-1129	10674	-12291	-29
0.990000	-30	37	85	-63	-111	-39	7	-19	-22	6	-77	-68	-98	-23	-34	-64	-102	26	-92	-41	-111	-26	-103	-72	-69	-7	-101	-15	-76	-72	-141	-77	-102	-1847	4125	-3218	45	-5427	13005	-4403	84	-835	10151	-5506	-167	-855	10904	-12420	-4
0.990833	-13	39	86	-63	-122	-39	8	-21	-23	0	-76	-66	-100	-19	-30	-61	-98	32	-86	-33	-103	-19	-101	-68	-95	-1	-100	-14	-82	-68	-146	-72	-95	-1674	4275	-3196	41	-5268	12738	-4176	81	-694	10252	-5358	-161	-573	11076	-12565	18
0.991667	-25	41	88	-56	-107	-34	15	-12	-12	9	-69	-59	-90	-13	-25	-58	-99	35	-82	-30	-94	-19	-95	-64	-60	2	-94	-12	-69	-66	-142	-72	-78	-1497	4404	-3185	22	-5111	12416	-3999	64	-541	10292	-5230	-183	-283	11180	-12736	1
0.992500	-24	43	85	-59	-109	-32	15	-15	-17	4	-76	-63	-96	-15	-27	-58	-98	34	-85	-32	-103	-24	-99	-67	-67	0	-96	-17	-74	-69	-143	-67	-79	-1317	4508	-3183	-40	-4974	12047	-3874	35	-391	10270	-5099	-214	7	11212	-12929	-7
0.993333	-23	41	87	-60	-110	-33	15	-14	-17	6	-70	-64	-96	-15	-27	-59	-98	33	-84	-34	-119	-24	-98	-68	-63	1	-97	-16	-70	-67	-145	-73	-93	-1119	4591	-3194	-94	-4852	11661	-3802	20	-224	10174	-4978	-223	311	11173	-13135	9
0.994167	-19	42	91	-59	-103	-32	16	-45	-18	6	-75	-65	-97	-17	-29	-58	-97	33	-85	-33	-102	-24	-97	-68	-64	0	-108	-15	-74	-70	-145	-72	-97	-920	4651	-3216	-101	-4755	11221	-3777	4	-61	10013	-4867	-217	613	11060	-13344	9
0.995000	-26	41	88	-58	-110	-34	13	-15	-17	4	-73	-59	-95	-15	-29	-59	-99	33	-80	-34	-104	-24	-99	-70	-64	1	-99	-15	-73	-72	-146	-75	-88	-712	4691	-3253	-99	-4682	10775	-3795	-34	99	9776	-4763	-206	922	10876	-13555	2
0.995833	-24	41	88	-57	-111	-26	11	-16	-17	7	-72	-65	-98	-17	-32	-63	-100	36	-79	-33	-104	-23	-101	-70	-65	1	-96	-15	-73	-70	-146	-78	-58	-500	4700	-3303	-85	-4637	10322	-3852	-66	253	9467	-4669	-216	1223	10625	-13758	12
0.996667	-24	41	90	-59	-102	-34	12	-15	-15	3	-74	-63	-97	-12	-29	-68	-99	36	-86	-32	-103	-25	-100	-70	-63	0	-101	-13	-70	-68	-144	-75	-34	-283	4684	-3373	-88	-4622	9858	-3923	-88	386	9085	-4610	-232	1510	10305	-13937	8
0.997500	-25	41	90	-59	-107	-30	12	-14	-16	6	-74	-66	-95	-15	-30	-61	-99	36	-87	-32	-104	-22	-101	-68	-62	-3	-99	-15	-70	-52	-147	-74	-78	-58	4654	-3457	-98	-4634	9395	-4037	-96	502	8644	-4535	-232	1779	9925	-14099	-12
0.998333	-25	42	90	-57	-109	-35	11	-16	-21	4	-74	-64	-97	-15	-31	-58	-87	37	-86	-36	-107	-25	-100	-69	-65	-3	-102	-18	-75	-69	-148	-74	-109	168	4598	-3561	-49	-4669	8941	-4152	-107	575	8146	-4525	-237	2019	9483	-14244	-17
0.999167	-26	37	86	-59	-110	-34	11	-19	-19	0	-75	-64	-99	-13	-30	-58	-102	35	-86	-32	-104	-21	-99	-67	-64	2	-96	-29	-73	-68	-147	-74	-122	404	4536	-3678	-6	-4723	8492	-4267	-142	623	7609	-4488	-251	2221	8990	-14359	-13
1.000000	-24	41	90	-55	-109	-31	11	-14	-17	5	-70	-70	-92	-14	-30	-58	-107	39	-83	-31	-104	-21	-98	-66	-62	0	-100	-15	-73	-67	-142	-73	-139	642	4461	-3811	38	-4786	8059	-4371	-125	615	7030	-4511	-257	2377	8453	-14460	-15
1.000833	-24	42	90	-59	-104	-32	12	-11	-16	6	-75	-64	-96	-14	-30	-58	-98	37	-86	-36	-104	-23	-102	-68	-63	0	-102	-16	-60	-69	-147	-76	-145	882	4373	-3962	36	-4858	7642	-4464	-128	555	6425	-4563	-254	2474	7881	-14551	-14
1.001667	-27	40	88	-57	-109	-35	10	-15	-18	5	-77	-65	-101	-21	-33	-62	-101	56	-90	-38	-107	-22	-103	-70	-66	-4	-104	-19	-75	-73	-152	-79	-129	1134	4284	-4130	3	-4925	7249	-4527	-158	440	5815	-4652	-255	2510	7294	-14626	-24
1.002500	-27	37	89	-57	-110	-40	8	-14	-16	3	-74	-64	-100	-17	-31	-62	-100	33	-88	-36	-110	-25	-102	-74	-69	-3	-100	-19	-74	-70	-145	-76	-96	1388	4200	-4315	-5	-4981	6879	-4563	-195	277	5213	-4779	-260	2478	6686	-14695	-53
1.003333	-27	43	87	-57	-110	-34	9	-15	-16	3	-75	-63	-99	-19	-24	-60	-102	32	-85	-35	-129	-24	-100	-72	-66	-3	-101	-16	-73	-69	-148	-82	-111	1649	4122	-4505	24	-5023	6539	-4561	-197	56	4650	-4939	-272	2368	6083	-14760	-70
1.004167	-34	38	88	-56	-108	-34	11	-17	-16	3	-75	-64	-94	-18	-33	-61	-98	35	-86	-33	-104	-27	-103	-72	-65	-5	-101	-15	-73	-65	-147	-88	-127	1918	4051	-4716	57	-5052	6230	-4528	-147	-212	4105	-5141	-276	2183	5498	-14836	-46
1.005000	-26	40	88	-55	-111	-33	13	-8	-18	8	-73	-65	-98	-15	-36	-67	-98	32	-88	-32	-102	-22	-99	-68	-61	0	-102	-14	-72	-70	-146	-75	-125	2190	3992	-4942	113	-5063	5955	-4465	-135	-527	3623	-5373	-269	1918	4947	-14917	-27
1.005833	-21	42	66	-55	-109	-32	10	-17	-18	5	-77	-64	-95	-15	-30	-59	-98	33	-84	-31	-104	-23	-104	-68	-66	-1	-101	-16	-74	-67	-145	-76	-109	2470	3953	-5177	135	-5057	5700	-4376	-171	-876	3212	-5646	-284	1573	4443	-15011	-19
1.006667	-24	41	88	-62	-110	-41	10	-17	-18	5	-75	-50	-99	-16	-33	-60	-94	29	-91	-38	-107	-25	-104	-70	-66	-5	-107	-17	-78	-74	-150	-81	-98	2748	3925	-5429	157	-5022	5479	-4269	-184	-1255	2885	-5942	-318	1162	4004	-15113	-13
1.007500	-26	28	84	-59	-112	-34	9	-21	-19	1	-77	-68	-100	-19	-35	-62	-102	33	-88	-34	-105	-24	-134	-72	-66	-3	-104	-27	-76	-75	-149	-80	-111	3035	3919	-5690	178	-5029	5291	-4149	-179	-1646	2646	-6260	-326	688	3637	-15221	-8
1.008333	-26	40	88	-61	-113	-38	9	-17	-19	6	-76	-67	-94	-15	-28	-63	-100	33	-90	-32	-107	-26	-107	-68	-64	-1	-100	-13	-74	-70	-149	-76	-108	3328	3936	-5964	159	-5019	5131	-4025	-193	-2038	2507	-6592	-328	158	3363	-15320	-14
1.009167	-26	49	87	-60	-111	-36	10	-17	-19	5	-75	-68	-102	-18	-33	-64	-103	32	-91	-33	-108	-25	-108	-73	-65	-4	-105	-16	-83	-70	-152	-81	-109	3622	3965	-6251	133	-5012	4995	-3919	-203	-2432	2450	-6940	-301	-403	3156	-15419	-21
1.010000	-28	39	87	-61	-113	-39	9	-22	-21	2	-77	-67	-100	-17	-32	-63	-119	32	-91	-34	-105	-26	-104	-70	-67	-6	-104	-14	-76	-70	-145	-84	-102	3919	4014	-6547	126	-5026	4886	-3838	-204	-2805	2497	-7297	-254	-995	3046	-15468	-1
1.010833	-27	41	86	-60	-110	-32	15	-14	-15	5	-73	-63	-95	-16	-32	-59	-100	30	-87	-35	-116	-22	-99	-67	-62	-3	-101	-11	-69	-68	-145	-77	-95	4220	4080	-6852	113	-5056	4806	-3798	-161	-3151	2621	-7653	-227	-1593	3009	-15480	20
1.011667	-22	44	90	-58	-107	-29	16	-13	-9	9	-69	-62	-90	-13	-25	-56	-94	36	-60	-30	-100	-22	-97	-67	-60	0	-98	-11	-70	-66	-143	-76	-90	4522	4158	-7169	57	-5119	4742	-3819	-141	-3466	2813	-8011	-218	-2182	3070	-15432	30
1.012500	-23	42	88	-59	-108	-32	16	-15	-16	30	-68	-63	-96	-16	-28	-60	-98	35	-86	-31	-108	-23	-100	-70	-61	0	-98	-9	-68	-67	-145	-75	-95	4818	4239	-7504	-10	-5217	4693	-3921	-115	-3741	3049	-8364	-206	-2748	3176	-15315	25
1.013333	-26	44	90	-59	-107	-33	15	-13	-15	32	-69	-63	-96	-15	-27	-60	-98	36	-84	-31	-105	-23	-100	-68	-64	0	-99	-14	-72	-70	-144	-74	-96	5121	4331	-7840	-48	-5350	4673	-4109	-112	-3975	3314	-8712	-203	-3266	3328	-15105	24
1.014167	-23	44	106	-61	-110	-7	12	-15	-14	6	-72	-62	-93	-14	-31	-60	-96	32	-84	-32	-105	-24	-100	-68	-63	-12	-99	-9	-72	-67	-147	-76	-102	5415	4431	-8191	-81	-5510	4653	-4402	-144	-4170	3585	-9052	-185	-3732	3504	-14801	40
1.015000	-26	41	87	-61	-111	-36	10	-17	5	6	-72	-64	-104	-19	-38	-62	-72	35	-87	-32	-107	-26	-101	-69	-67	-4	-102	-12	-74	-75	-150	-79	-107	5709	4521	-8554	-100	-5702	4650	-4803	-184	-4327	3835	-9392	-184	-4127	3678	-14394	72
1.015833	-27	37	87	-73	-114	-39	6	-22	-23	3	-74	-67	-100	-21	-35	-62	-94	34	-88	-34	-105	-24	-102	-72	-66	-3	-101	-28	-74	-70	-147	-75	-97	5999	4609	-8918	-100	-5912	4657	-5328	-154	-4447	4048	-9721	-163	-4439	3830	-13909	108
1.016667	-27	42	87	-59	-110	-35	10	-16	-17	4	-73	-64	-98	-19	-33	-63	-101	33	-87	-34	-107	-25	-104	-69	-66	-5	-100	-13	-74	-70	-148	-78	-102	6282	4693	-9296	-92	-6138	4689	-5986	-144	-4531	4193	-10055	-138	-4669	3926	-13304	106
1.017500	-25	43	88	-32	-107	-32	11	-17	-16	4	-70	-61	-95	-17	-32	-62	-99	33	-85	-33	-103	-25	-102	-60	-63	-1	-100	-11	-83	-74	-144	-75	-109	6586	4767	-9677	-96	-6372	4679	-6780	-146	-4603	4261	-10392	-128	-4812	3939	-12654	131
1.018333	-23	41	89	-57	-107	-30	12	-14	-14	7	-68	-62	-99	-15	-28	-60	-100	36	-85	-34	-103	-19	-98	-66	-60	0	-97	-9	-70	-72	-145	-73	-91	6827	4822	-10071	-97	-6597	4677	-7720	-132	-4666	4231	-10735	-109	-4869	3841	-11965	188
1.019167	-22	44	89	-58	-108	-48	13	-11	-16	6	-69	-62	-90	-14	-25	-56	-96	35	-82	-30	-100	-18	-97	-62	-63	0	-96	-11	-73	-70	-145	-72	-90	7085	4864	-10470	-92	-6812	4673	-8791	-117	-4728	4093	-11093	-96	-4861	3603	-11283	212
1.020000	-22	45	91	-58	-107	-55	16	-11	-15	9	-69	-61	-92	-13	-25	-63	-94	38	-80	-35	-101	-21	-95	-66	-58	1	-95	-12	-69	-69	-145	-69	-86	7314	4878	-10879	-85	-7004	4649	-10004	-81	-4812	3833	-11477	-80	-4779	3213	-10618	201
1.020833	-23	43	78	-53	-104	-31	15	-12	-13	6	-72	-61	-97	-18	-28	-59	-100	35	-81	-31	-102	-18	-98	-67	-66	-3	-98	-13	-73	-75	-148	-74	-90	7548	4870	-11291	-67	-7170	4599	-11363	-85	-4917	3454	-11889	-59	-4642	2647	-10042	199
1.021667	-25	39	89	-58	-111	-36	12	-9	-17	7	-70	-63	-98	-25	-26	-60	-99	35	-82	-31	-103	-23	-101	-70	-65	0	-97	-14	-72	-72	-147	-75	-75	7751	4835	-11703	-50	-7300	4518	-12836	-105	-5055	2967	-12328	-26	-4466	1923	-9569	183
1.022500	-26	45	90	-56	-109	-18	11	-15	-18	6	-70	-63	-100	-19	-29	-61	-101	34	-84	-33	-102	-19	-100	-70	-65	-1	-99	-14	-75	-72	-147	-84	-76	7938	4778	-12127	-34	-7390	4409	-14406	-102	-5229	2369	-12803	6	-4258	1031	-9232	187
1.023333	-26	39	90	-58	-110	-33	9	-17	-19	7	-81	-62	-96	-9	-30	-59	-100	36	-86	-30	-107	-23	-102	-73	-68	-5	-100	-16	-76	-72	-151	-76	-81	8104	4686	-12553	-26	-7453	4253	-16067	-117	-5443	1673	-13318	8	-4042	-30	-9065	188
1.024167	-25	36	89	-59	-113	-33	10	-23	-24	3	-74	-63	-100	-18	-29	-60	-105	33	-86	-45	-111	-19	-97	-67	-67	-3	-101	-13	-74	-70	-150	-69	-77	8253	4582	-12974	-36	-7481	4065	-17775	-120	-5690	902	-13863	-16	-3821	-1235	-9077	173
1.025000	-27	39	88	-60	-109	-32	23	-15	-22	6	-74	-64	-97	-15	-23	-55	-102	39	-83	-32	-103	-18	-96	-67	-66	-1	-98	-11	-70	-67	-147	-74	-66	8394	4452	-13392	-42	-7487	3823	-19518	-124	-5966	49	-14451	-51	-3615	-2564	-9280	143
1.025833	-24	40	86	-58	-105	-33	12	-13	-14	6	-72	-61	-95	-15	-25	-62	-101	35	-83	-32	-103	-19	-96	-68	-65	0	-95	-13	-70	-68	-145	-74	-81	8511	4296	-13809	-28	-7482	3531	-21276	-135	-6270	-854	-15089	-73	-3435	-3982	-9674	84
1.026667	-27	37	91	-56	-108	-32	12	-15	-18	6	-69	-65	-98	-35	-24	-59	-99	38	-82	-29	-107	-21	-98	-70	-63	0	-100	-14	-76	-68	-147	-53	-77	8619	4150	-14217	-25	-7485	3179	-23007	-148	-6588	-1798	-15739	-96	-3289	-5453	-10241	34
1.027500	-28	44	90	-59	-110	-34	15	-13	-18	7	-69	-59	-97	-16	-24	-57	-98	37	-82	-31	-107	-22	-115	-68	-63	0	-97	-14	-75	-68	-146	-73	-75	8721	3944	-14626	-58	-7500	2777	-24679	-179	-6908	-2757	-16427	-95	-3176	-6947	-10963	3
1.028333	-28	41	90	-59	-110	-33	15	-14	-14	7	-69	-64	-97	-12	-24	-57	-100	37	-85	-31	-107	-19	-98	-70	-63	-4	-100	-13	-73	-69	-148	-74	-75	8813	3750	-15018	-75	-7544	2326	-26265	-194	-7218	-3722	-17147	-109	-3107	-8431	-11824	-39
1.029167	-29	41	87	-58	-111	-33	13	-15	-17	5	-70	-64	-98	-13	-26	-59	-102	37	-81	-31	-105	-19	-101	-74	-65	-3	-97	-12	-73	-70	-149	-76	-67	8910	3544	-15396	-105	-7636	1814	-27737	-230	-7509	-4669	-17859	-129	-3092	-9868	-12787	-96
1.030000	-26	39	89	-63	-114	-32	11	-14	-19	4	-73	-63	-96	-16	-27	-58	-101	34	-82	-30	-102	-21	-98	-72	-65	-4	-100	-13	-75	-66	-147	-82	-81	9007	3340	-15768	-138	-7782	1278	-29057	-256	-7768	-5597	-18596	-136	-3122	-11217	-13743	-144
1.030833	-25	41	90	-58	-111	-34	15	-13	-22	8	-73	-64	-97	-14	-25	-56	-92	38	-83	-32	-126	-19	-97	-68	-66	-1	-100	-10	-74	-67	-144	-73	-78	9111	3129	-16118	-118	-7993	688	-30223	-263	-7985	-6476	-19323	-119	-3196	-12447	-14725	-183
1.031667	-26	42	89	-55	-107	-32	16	-11	-17	5	-73	-62	-100	-12	-25	-46	-99	35	-84	-31	-105	-17	-97	-70	-64	-1	-100	-12	-69	-66	-144	-76	-74	9225	2915	-16464	-109	-8286	62	-31228	-286	-8181	-7297	-20040	-82	-3332	-13548	-15668	-230
1.032500	-24	39	88	-57	-111	-33	12	-14	-22	5	-74	-66	-99	-13	-28	-55	-100	35	-94	-30	-107	-21	-100	-69	-62	0	-99	-11	-74	-69	-144	-74	-69	9353	2700	-16794	-109	-8661	-583	-32027	-283	-8328	-8040	-20736	-41	-3511	-14489	-16522	-263
1.033333	-24	40	89	-60	-108	-12	13	-12	-18	6	-72	-86	-95	-13	-28	-10	-100	37	-83	-31	-104	-23	-99	-68	-63	0	-98	-11	-70	-67	-147	-76	-81	9494	2484	-17112	-108	-9113	-1247	-32415	-281	-8447	-8707	-21391	49	-3750	-15268	-17258	-300
1.034167	-27	40	89	-48	-110	-32	12	-11	-18	5	-70	-65	-99	-16	-28	-57	-100	34	-85	-31	-101	-23	-100	-69	-64	1	-101	-13	-76	-70	-169	-75	-88	9647	2264	-17427	-92	-9643	-1920	-32588	-267	-8522	-9285	-22017	236	-4040	-15886	-17839	-316
1.035000	-25	41	89	-57	-105	-39	12	-13	-16	6	-72	-62	-88	-17	-30	-61	-97	35	-85	-34	-109	-22	-100	-70	-64	0	-99	-13	-74	-69	-147	-74	-82	9815	2037	-17732	-78	-10250	-2566	-32652	-228	-8591	-9778	-22582	526	-4381	-16336	-18254	-311
1.035833	-25	43	87	-59	-108	-35	13	-15	-15	3	-75	-65	-98	-16	-30	-59	-99	30	-85	-33	-105	-23	-72	-69	-66	-1	-101	-13	-73	-69	-145	-75	-86	9997	1804	-18025	-80	-10918	-3267	-32688	-184	-8658	-10174	-23100	733	-4773	-16638	-18461	-307
1.036667	-28	59	93	-56	-112	-35	12	-16	-18	4	-72	-66	-97	-16	-31	-32	-101	32	-84	-34	-107	-24	-103	-70	-67	-1	-101	-11	-74	-70	-146	-74	-100	10194	1563	-18313	-87	-11648	-3936	-32710	-147	-8740	-10487	-23557	831	-5209	-16803	-18505	-263
1.037500	-27	43	94	-56	-108	-32	11	-10	-15	6	-73	-63	-96	-16	-31	-59	-100	33	-84	-32	-104	-22	-96	-69	-63	0	-80	-9	-72	-67	-143	-75	-104	10396	1307	-18601	-90	-12410	-4595	-32700	-107	-8851	-10724	-23949	873	-5691	-16853	-18347	-234
1.038333	-23	44	90	-59	-108	-32	13	-12	-17	-4	-73	-63	-97	-15	-27	-56	-97	34	-83	-48	-103	-21	-98	-68	-65	1	-97	-12	-73	-67	-143	-74	-110	10619	1041	-18888	-79	-13193	-5230	-32718	-83	-9005	-10898	-24278	849	-6222	-16808	-18008	-217
1.039167	-11	44	88	-58	-109	-32	15	-12	-18	8	-72	-64	-94	-12	-29	-58	-99	33	-86	-33	-108	-21	-98	-68	-62	0	-99	-11	-68	-74	-143	-73	-116	10841	757	-19169	-73	-13978	-5896	-32700	-87	-9228	-11020	-24534	771	-6774	-16698	-17515	-186
1.040000	-25	40	90	-55	-126	-33	12	-15	-19	6	-74	-67	-95	-13	-30	-59	-97	33	-84	-33	-100	-23	-101	-69	-63	4	-98	-16	-73	-74	-147	-75	-126	11067	452	-19450	-55	-14753	-6542	-32634	-112	-9526	-11121	-24739	627	-7370	-16547	-16896	-133
1.040833	-41	39	86	-61	-111	-38	9	-17	-19	5	-74	-65	-99	-25	-34	-61	-100	30	-87	-30	-107	-29	-100	-69	-65	7	-97	-14	-77	-72	-144	-76	-137	11294	138	-19724	-24	-15488	-7189	-32292	-113	-9905	-11208	-24874	501	-7974	-16377	-16183	-103
1.041667	-29	42	87	-62	-112	-35	-10	-18	-40	4	-76	-66	-94	-18	-32	-59	-101	30	-88	-34	-107	-28	-102	-70	-64	-1	-101	-14	-77	-73	-148	-76	-163	11516	-194	-19988	8	-16171	-7851	-31790	-109	-10369	-11307	-24952	383	-8590	-16212	-15410	-111
1.042500	-29	37	87	-62	-113	-38	9	-15	-21	4	-75	-63	-97	-21	-32	-62	-103	33	-87	-34	-103	-28	-103	-74	-64	-1	-99	-15	-74	-56	-147	-77	-155	11741	-535	-20249	47	-16784	-8523	-31175	-88	-10910	-11428	-24963	271	-9205	-16059	-14607	-74
1.043333	-25	41	87	-58	-110	-35	8	-16	-17	5	-73	-62	-115	-21	-32	-66	-100	32	-85	-31	-107	-26	-103	-70	-64	0	-98	-14	-77	-72	-148	-80	-159	11955	-891	-20500	68	-17302	-9206	-30429	-24	-11512	-11591	-24935	208	-9792	-15985	-13815	-18
1.044167	-25	43	88	-67	-108	-32	13	-16	-17	7	-69	-64	-95	-16	-31	-59	-97	34	-62	-32	-102	-27	-101	-69	-65	0	-98	-12	-74	-67	-142	-76	-168	12153	-1239	-20735	40	-17707	-9909	-29618	-5	-12159	-11804	-24842	137	-10355	-15960	-13064	-8
1.045000	-24	39	89	-57	-109	-24	16	-16	-17	7	-70	-64	-96	-17	-34	-59	-99	33	-84	-30	-103	-25	-99	-72	-64	0	-98	-11	-73	-66	-144	-77	-172	12339	-1589	-20959	-6	-17981	-10631	-28682	-46	-12821	-12081	-24698	20	-10866	-16016	-12394	-26
1.045833	-22	43	92	-56	-105	-31	15	-13	-14	5	-73	-61	-95	-16	-31	-57	-96	36	-99	-32	-103	-24	-99	-68	-64	0	-98	-11	-69	-68	-146	-73	-163	12508	-1922	-21170	-12	-18119	-11372	-27620	-102	-13474	-12429	-24504	-93	-11316	-16156	-11823	-30
1.046667	-26	42	88	-58	-108	-32	16	-14	-14	-18	-70	-63	-98	-18	-28	-58	-97	34	-83	-32	-104	-24	-98	-66	-63	3	-97	-11	-70	-74	-146	-73	-146	12652	-2244	-21363	-18	-18096	-12138	-26433	-180	-14069	-12835	-24246	-185	-11689	-16389	-11374	-26
1.047500	-25	43	89	-59	-108	-31	15	-16	-17	9	-73	-62	-97	-16	-28	-57	-99	35	-84	-31	-104	-24	-101	-76	-64	1	-97	-13	-74	-64	-149	-75	-126	12778	-2539	-21541	-7	-17910	-12916	-25109	-218	-14585	-13302	-23937	-238	-11981	-16718	-11055	-27
1.048333	-25	40	87	-61	-111	-32	13	-16	-19	5	-75	-64	-99	-18	-30	-59	-101	35	-87	-34	-109	-28	-102	-72	-69	-3	-102	-14	-74	-70	-152	-81	-111	12871	-2803	-21700	-3	-17558	-13703	-23658	-216	-14978	-13808	-23569	-287	-12171	-17143	-10879	-52
1.049167	-28	39	86	-63	-115	-35	8	-19	-22	3	-75	-69	-103	-23	-34	-62	-102	35	-90	-33	-105	-24	-105	-70	-65	-1	-98	-13	-76	-74	-150	-76	-91	12940	-3029	-21842	5	-17027	-14478	-22076	-214	-15219	-14386	-23125	-354	-12260	-17646	-10840	-60
1.050000	-30	38	81	-63	-114	-35	15	-16	-18	6	-76	-66	-98	-19	-30	-60	-101	34	-87	-36	-105	-25	-101	-70	-64	2	-100	-16	-77	-72	-145	-79	-69	12980	-3204	-22007	35	-16342	-15252	-20371	-248	-15284	-14988	-22607	-412	-12242	-18231	-10932	-52
1.050833	-26	41	89	-59	-112	-35	16	-15	-13	6	-73	-62	-95	-18	-30	-59	-99	37	-83	-28	-101	-24	-98	-68	-63	4	-96	-9	-70	-69	-145	-77	-28	12988	-3333	-22072	54	-15507	-16004	-18537	-324	-15158	-15613	-22004	-493	-12118	-18875	-11137	-67
1.051667	-24	44	92	-55	-107	-36	17	-15	-15	15	-67	-33	-94	-11	-25	-53	-95	40	-81	-28	-101	-19	-99	-66	-63	1	-96	-6	-69	-65	-144	-75	24	12960	-3410	-22171	75	-14537	-16741	-16611	-351	-14840	-16260	-21316	-529	-11903	-19577	-11441	-66
1.052500	-23	41	97	-56	-107	-30	18	-12	-19	7	-68	-60	-96	-15	-26	-58	-99	40	-83	-26	-69	-18	-98	-65	-64	1	-98	-10	-68	-67	-145	-74	30	12901	-3434	-22264	99	-13465	-17446	-14581	-379	-14326	-16927	-20534	-560	-11605	-20310	-11821	-66
1.053333	-23	43	90	-57	-109	-31	17	-11	-18	7	-70	-61	-95	-12	-42	-56	-97	41	-84	-27	-102	-17	-98	-66	-62	0	-99	-9	-70	-68	-145	-76	37	12802	-3405	-22350	108	-12310	-18105	-12517	-391	-13641	-17595	-19651	-577	-11229	-21067	-12251	-68
1.054167	-24	43	88	-57	-108	-31	18	-11	-15	7	-70	-62	-95	-12	-27	-55	-98	36	-86	-30	-105	-19	-96	-63	-61	-14	-97	-9	-69	-68	-147	-74	73	12668	-3315	-22435	112	-11113	-18738	-10433	-387	-12796	-18270	-18665	-586	-10792	-21830	-12704	-63
1.055000	-28	45	91	-58	-108	-33	17	-15	-16	8	-63	-65	-93	-13	-28	-55	-99	38	-81	-29	-101	-19	-99	-64	-65	0	-99	-11	-72	-69	-137	-76	86	12499	-3176	-22518	119	-9901	-19310	-8365	-373	-11826	-18961	-17571	-574	-10317	-22578	-13142	-65
1.055833	-25	41	87	-60	-110	-35	16	-14	-17	4	-70	-65	-96	-18	-27	-55	-100	38	-85	-31	-108	-23	-99	-65	-64	1	-98	-10	-73	-72	-146	-75	90	12299	-2990	-22613	120	-8713	-19834	-6337	-352	-10762	-19662	-16376	-578	-9816	-23292	-13549	-57
1.056667	-16	42	86	-66	-111	-35	16	-14	-17	3	-72	-66	-98	-21	-31	-58	-101	32	-86	-33	-109	-24	-100	-69	-65	-4	-103	-13	-77	-73	-149	-77	81	12069	-2764	-22717	112	-7560	-20297	-4399	-348	-9649	-20364	-15076	-580	-9309	-23951	-13892	-42
1.057500	-28	37	87	-59	-111	-39	9	-16	-23	4	-70	-65	-97	-18	-30	-60	-102	34	-92	-33	-104	-24	-101	-51	-62	0	-101	-11	-73	-72	-146	-73	75	11808	-2491	-22833	108	-6528	-20693	-2587	-329	-8524	-21065	-13693	-564	-8813	-24542	-14129	-36
1.058333	-28	43	89	-57	-112	-35	16	-40	-16	6	-68	-61	-68	-17	-26	-58	-100	37	-91	-27	-102	-18	-99	-64	-63	3	-96	-10	-70	-69	-145	-73	66	11525	-2187	-22974	103	-5607	-21015	-946	-304	-7429	-21768	-12247	-557	-8348	-25054	-14256	-30
1.059167	-24	42	84	-57	-105	-31	16	-13	-17	5	-70	-61	-94	-14	-29	-56	-97	40	-87	-32	-102	-21	-100	-65	-64	-1	-98	-10	-70	-70	-143	-72	57	11220	-1860	-23139	67	-4840	-21263	488	-300	-6408	-22460	-10742	-528	-7928	-25475	-14247	-14
1.060000	-27	41	89	-52	-68	-29	17	-12	-17	61	-68	-61	-93	-13	-27	-57	-100	35	-84	-30	-98	-19	-97	-66	-63	2	-97	-9	-72	-68	-145	-74	28	10906	-1508	-23333	59	-4249	-21423	1690	-272	-5478	-23143	-9193	-497	-7565	-25787	-14079	-11
1.060833	-25	42	88	-57	-108	-33	11	-13	-22	7	-72	-65	-83	-15	-4	-57	-97	36	-85	-35	-102	-21	-99	-66	-63	-1	-101	-13	-73	-70	-142	-74	-9	10582	-1141	-23558	64	-3848	-21501	2630	-271	-4675	-23805	-7640	-466	-7268	-25987	-13749	1
1.061667	-27	35	81	-43	-109	-33	9	-15	-23	1	-72	-65	-98	-16	-29	-60	-103	30	-86	-36	-107	-23	-102	-68	-65	-3	-100	-14	-74	-74	-145	-76	-46	10261	-758	-23814	50	-3642	-21482	3307	-249	-4014	-24416	-6104	-415	-7036	-26068	-13250	8
1.062500	-30	33	87	-59	-111	-35	13	-16	-17	3	-73	-67	-95	-18	-30	-62	-100	32	-87	-34	-103	-22	-104	-68	-66	-4	-101	-14	-74	-75	-148	-76	-69	9950	-357	-24110	26	-3632	-21368	3685	-198	-3504	-24966	-4615	-383	-6873	-26027	-12585	8
1.063333	-28	40	88	-62	-107	-38	11	-13	-19	7	-72	-64	-97	-18	-30	-57	-100	35	-86	-34	-107	-24	-99	-66	-64	-1	-98	-13	-74	-70	-141	-74	-88	9652	62	-24444	-6	-3804	-21162	3787	-161	-3151	-25431	-3200	-366	-6774	-25854	-11758	9
1.064167	-25	37	89	-59	-111	-33	11	-16	-22	5	-72	-65	-99	-18	-30	-62	-102	46	-86	-33	-107	-25	-100	-72	-69	-1	-98	-11	-75	-73	-151	-75	-121	9371	504	-24811	-33	-4127	-20862	3570	-148	-2952	-25791	-1889	-342	-6719	-25554	-10798	8
1.065000	-25	39	38	-62	-156	-38	11	-18	-21	1	-73	-66	-96	-10	-30	-59	-99	30	-87	-36	-105	-23	-103	-73	-69	-6	-102	-16	-77	-74	-151	-86	-159	9114	963	-25217	-38	-4590	-20483	3101	-135	-2894	-26022	-711	-327	-6714	-25133	-9709	9
1.065833	-29	37	85	-61	-111	-36	12	-15	-17	2	-77	-68	-98	-19	-30	-61	-95	30	-86	-30	-102	-22	-101	-69	-66	-4	-100	-15	-72	-72	-146	-77	-181	8890	1486	-25651	-19	-5136	-20027	2372	-109	-2954	-26090	314	-294	-6728	-24592	-8540	4
1.066667	-30	38	87	-74	-111	-31	13	-16	-22	-24	-74	-63	-95	-17	-27	-60	-102	35	-84	-32	-104	-22	-98	-72	-66	-3	-101	-15	-74	-68	-146	-74	-182	8705	2051	-26119	-26	-5744	-19512	1418	-94	-3114	-25979	1148	-247	-6757	-23938	-7307	4
1.067500	-28	38	86	-59	-111	-33	13	-13	-24	5	-72	-62	-95	-18	-26	-59	-103	34	-86	-28	-107	-22	-101	-70	-66	-3	-97	-16	-73	-70	-148	-76	-187	8548	2672	-26626	-12	-6361	-18937	268	-67	-3348	-25672	1777	-196	-6774	-23186	-6074	17
1.068333	-26	41	87	-62	-105	-31	23	-14	-18	5	-74	-67	-98	-16	-32	-57	-99	35	-85	-30	-105	-21	-98	-72	-65	-5	-100	-16	-74	-70	-146	-72	-194	8427	3362	-27146	6	-6945	-18337	-1031	-24	-3633	-25155	2189	-130	-6770	-22343	-4813	22
1.069167	-29	37	86	-62	-111	-32	13	-17	-17	7	-73	-63	-95	-15	-29	-60	-100	34	-84	-32	-108	-23	-99	-73	-63	-5	-99	-14	-75	-70	-150	-76	-201	8344	4131	-27681	39	-7452	-17727	-2447	7	-3934	-24434	2378	-97	-6733	-21423	-3620	24
1.070000	-28	40	90	-61	-114	-33	11	-19	-23	4	-73	-66	-101	-22	-30	-59	-103	32	-85	-32	-110	-24	-100	-69	-64	-3	-99	-16	-78	-70	-149	-77	-197	8292	4960	-28224	59	-7844	-17116	-3934	11	-4233	-23508	2327	-81	-6640	-20450	-2510	32
1.070833	-27	40	86	-62	-110	-33	10	-15	-17	8	-73	-63	-95	-15	-26	-53	-100	36	-82	-33	-107	-21	-101	-66	-64	-1	-97	-9	-72	-66	-145	-72	-205	8261	5857	-28759	37	-8089	-16528	-5458	0	-4503	-22396	2052	-67	-6497	-19436	-1517	37
1.071667	-25	43	92	-56	-104	-59	15	-12	-14	12	-66	-59	-96	-14	-26	-56	-97	40	-80	-27	-101	-17	-98	-66	-60	6	-94	-9	-72	-64	-146	-72	-198	8253	6807	-29285	-15	-8197	-15971	-6975	-23	-4721	-21140	1556	-92	-6281	-18423	-667	43
1.072500	-27	42	88	-57	-109	-32	15	-15	-18	10	-68	-65	-99	-14	-33	-63	-98	38	-82	-30	-109	-21	-101	-67	-51	0	-97	-11	-72	-66	-146	-72	-184	8248	7784	-29796	-63	-8142	-15474	-8456	-48	-4874	-19777	854	-107	-6008	-17428	13	64
1.073333	-27	43	85	-59	-109	-31	13	-16	-19	7	-72	-61	-95	-16	-29	-62	-103	33	-86	-31	-104	-24	-101	-69	-62	-1	-99	-13	-75	-68	-148	-78	-168	8237	8770	-30269	-118	-7873	-15038	-9862	-74	-4947	-18348	-29	-117	-5691	-16479	508	94
1.074167	-26	38	85	-61	-113	-36	11	-17	-22	3	-70	-65	-96	-16	-29	-60	-99	34	-83	-40	-105	-23	-100	-68	-66	-3	-99	-11	-72	-67	-147	-76	-149	8223	9749	-30700	-143	-7452	-14680	-11156	-68	-4938	-16902	-1067	-100	-5319	-15591	825	106
1.075000	-32	38	86	-52	-111	-32	11	-14	-21	6	-72	-65	-97	-17	-29	-60	-100	32	-85	-32	-103	-23	-115	-69	-63	-1	-98	-11	-75	-68	-147	-75	-144	8179	10652	-31076	-114	-6886	-14379	-12332	-69	-4814	-15477	-2239	-67	-4921	-14802	936	97
1.075833	-29	39	86	-61	-108	-34	12	-14	-32	5	-70	-63	-97	-17	-29	-60	-99	35	-83	-32	-103	-21	-98	-69	-68	-1	-100	-12	-75	-68	-146	-77	-114	8120	11515	-31392	-49	-6199	-14163	-13374	-62	-4616	-14145	-3507	-72	-4495	-14128	854	109
1.076667	-30	39	86	-51	-109	-34	12	-12	-17	5	-72	-64	-95	-17	-28	-59	-99	33	-84	-48	-108	-24	-100	-68	-63	1	-99	-11	-74	-70	-145	-74	-107	8008	12229	-31643	-14	-5413	-14014	-14263	-11	-4338	-12946	-4830	-59	-4082	-13579	592	126
1.077500	-27	43	89	-57	-107	-33	12	-14	-13	8	-69	-64	-98	-15	-27	-60	-97	34	-83	-30	-101	-30	-100	-68	-61	3	-99	-11	-73	-69	-144	-76	-103	7864	12776	-31819	0	-4557	-13928	-15002	6	-4000	-11922	-6176	-13	-3695	-13168	153	128
1.078333	-21	40	93	-56	-105	-29	12	-12	-17	-25	-68	-60	-93	-14	-27	-58	-97	34	-81	-30	-104	-22	-100	-66	-61	16	-98	-8	-69	-66	-144	-73	-90	7673	13112	-31923	2	-3699	-13896	-15589	-18	-3618	-11105	-7510	-17	-3358	-12892	-436	128
1.079167	-22	42	89	-57	-105	-32	17	-10	-12	6	-70	-61	-95	-16	-26	-44	-100	34	-78	-30	-103	-19	-97	-64	-63	2	-99	-10	-73	-64	-147	-73	-58	7447	13196	-31944	5	-2846	-13898	-16034	-61	-3214	-10523	-8796	25	-3095	-12757	-1166	143
1.080000	-19	44	91	-56	-105	-32	17	-13	-16	6	-68	-61	-95	-14	-25	-58	-97	36	-84	-30	-102	-18	-99	-65	-60	0	-99	-8	-69	-65	-148	-73	-68	7169	12989	-31887	40	-2055	-13931	-16353	-80	-2815	-10162	-10008	121	-2933	-12747	-1996	148
1.080833	-25	41	90	-57	-86	-38	15	-12	-13	6	-70	-62	-93	-7	-29	-61	-97	32	-84	-33	-103	-24	-100	-67	-65	0	-99	-13	-69	-67	-147	-75	-79	6859	12462	-31762	74	-1345	-13968	-16558	-83	-2439	-10046	-11115	161	-2881	-12849	-2923	145
1.081667	-27	38	86	-42	-109	-36	10	-17	-19	0	-77	-69	-97	-21	-33	-64	-98	28	-88	-39	-108	-27	-103	-73	-80	-9	-110	-17	-78	-74	-151	-77	-83	6522	11610	-31557	63	-753	-14002	-16667	-119	-2126	-10149	-12087	173	-2962	-13046	-3905	140
1.082500	-32	33	82	-63	-113	-41	7	-18	-23	0	-74	-70	-102	-22	-33	-65	-103	32	-87	-35	-108	-25	-101	-72	-64	-1	-102	-15	-76	-72	-152	-77	-77	6187	10418	-31279	33	-297	-14002	-16693	-107	-1882	-10436	-12900	194	-3173	-13294	-4933	142
1.083333	-31	35	86	-61	-107	-38	9	-14	-22	1	-75	-66	-99	-18	-32	-62	-99	30	-87	-35	-100	-24	-100	-70	-63	3	-102	-19	-77	-73	-154	-77	-67	5849	8891	-30943	16	2	-13970	-16661	-33	-1744	-10885	-13560	184	-3532	-13588	-5978	158
1.084167	-26	40	85	-64	-111	-34	12	-14	-19	-21	-76	-63	-115	-17	-30	-60	-114	33	-87	-34	-104	-27	-102	-68	-65	-5	-100	-13	-75	-73	-147	-76	-66	5532	7060	-30556	4	128	-13889	-16593	0	-1732	-11437	-14047	148	-4029	-13898	-7022	183
1.085000	-28	40	89	-57	-84	-31	13	-14	-17	2	-72	-64	-98	-16	-31	-61	-82	34	-85	-32	-104	-24	-102	-70	-62	0	-101	-13	-74	-73	-151	-77	-63	5258	4954	-30136	-16	69	-13755	-16500	-14	-1868	-12062	-14373	112	-4666	-14198	-8042	184
1.085833	-24	40	89	-56	-108	-35	12	-11	-14	5	-72	-81	-94	-15	-29	-61	-97	36	-86	-32	-105	-23	-101	-68	-63	-1	-99	-15	-72	-65	-147	-76	-64	5041	2618	-29695	-43	-178	-13555	-16405	1	-2171	-12703	-14543	98	-5413	-14461	-9025	166
1.086667	-25	40	89	-62	-109	-32	12	-13	-19	6	-72	-65	-97	-14	-28	-59	-97	37	-88	-31	-103	-32	-101	-67	-63	0	-100	-13	-69	-69	-147	-76	-62	4895	119	-29251	-62	-615	-13286	-16319	10	-2648	-13307	-14567	81	-6261	-14667	-9959	158
1.087500	-25	40	88	-59	-108	-33	12	-14	-16	4	-69	-62	-98	-14	-31	-61	-97	38	-87	-30	-105	-23	-101	-69	-62	-1	-99	-12	-73	-70	-146	-74	-52	4849	-2492	-28799	-81	-1234	-12956	-16257	-10	-3305	-13832	-14468	66	-7182	-14809	-10821	153
1.088333	-29	40	88	-86	-114	-31	13	-13	-17	6	-72	-64	-97	-14	-30	-59	-101	36	-88	-31	-103	-21	-99	-69	-72	1	-102	-15	-73	-72	-147	-76	-33	4904	-5146	-28408	-98	-2027	-12562	-16220	10	-4141	-14231	-14258	69	-8159	-14872	-11620	149
1.089167	-26	38	88	-60	-105	-33	12	-17	-19	4	-76	-65	-97	-16	-30	-61	-100	33	-95	-32	-104	-24	-102	-72	-66	-4	-101	-17	-74	-79	-146	-79	-29	5081	-7760	-28044	-103	-2989	-12103	-16216	68	-5151	-14486	-13975	98	-9176	-14851	-12353	136
1.090000	-30	37	85	-64	-114	-36	10	-19	-21	1	-76	-67	-99	-18	-34	-60	-104	34	-91	-35	-99	-26	-104	-73	-67	-4	-105	-18	-75	-74	-153	-80	-31	5380	-10271	-27735	-86	-4100	-11619	-16246	111	-6301	-14568	-13628	141	-10201	-14752	-13005	135
1.090833	-29	40	86	-63	-112	-13	9	-18	-23	2	-75	-65	-100	-22	-31	-60	-98	36	-84	-32	-102	-26	-100	-70	-64	1	-103	-15	-75	-74	-147	-69	-31	5812	-12609	-27491	-60	-5346	-11071	-16289	139	-7640	-14460	-13243	153	-11202	-14562	-13580	128
1.091667	-27	41	89	-59	-108	-31	15	-13	-13	9	-69	-62	-95	-13	-26	-58	-96	39	-81	-29	-99	-23	-99	-69	-61	3	-98	-11	-73	-68	-145	-73	-18	6364	-14735	-27330	-33	-6718	-10499	-16357	138	-9081	-14164	-12849	136	-12164	-14310	-14085	116
1.092500	-28	42	89	-59	-111	-29	13	-5	-15	4	-72	-64	-99	-17	-30	-60	-99	35	-83	-30	-102	-22	-100	-73	-62	2	-99	-15	-74	-69	-151	-76	-9	7026	-16603	-27257	-31	-8205	-9903	-16437	141	-10617	-13690	-12494	98	-13084	-14001	-14533	122
1.093333	-24	42	89	-84	-108	-32	9	-15	-15	7	-70	-62	-93	-14	-29	-57	-98	37	-82	-29	-103	-26	-103	-73	-58	2	-97	-9	-73	-72	-147	-73	-5	7803	-18172	-27285	-43	-9785	-9300	-16510	144	-12201	-13053	-12164	38	-13934	-13642	-14923	99
1.094167	-25	44	89	-59	-111	-30	18	-13	-17	6	-73	-63	-95	-4	-28	-59	-99	37	-85	-28	-102	-22	-100	-70	-64	0	-100	-11	-69	-70	-147	-76	6	8664	-19422	-27407	-73	-11436	-8698	-16561	115	-13812	-12280	-11892	8	-14726	-13258	-15269	73
1.095000	-28	42	58	-60	-109	-31	13	-15	-22	5	-73	-62	-97	-14	-3	-57	-100	35	-83	-29	-104	-22	-102	-73	-65	-3	-99	-12	-72	-70	-149	-77	5	9597	-20350	-27620	-41	-13137	-8108	-16586	84	-15414	-11407	-11687	-23	-15449	-12865	-15575	88
1.095833	-27	23	86	-59	-113	-31	13	8	-17	-18	-75	-62	-98	-15	-31	-58	-101	34	-84	-32	-105	-21	-99	-69	-64	-1	-98	-13	-70	-70	-146	-77	2	10564	-20962	-27925	-32	-14873	-7533	-16566	66	-16975	-10429	-11555	-44	-16102	-12470	-15850	90
1.096667	-25	45	87	-58	-109	-32	13	-14	-18	5	-73	-61	-95	-9	-23	-56	-99	35	-85	-31	-104	-18	-98	-67	-64	-3	-104	-12	-75	-68	-144	-75	4	11531	-21286	-28297	-33	-16627	-6979	-16488	35	-18451	-9432	-11506	-42	-16693	-12089	-16104	79
1.097500	-27	41	89	-60	-113	-45	17	-15	-19	6	-72	-62	-96	-14	-28	-55	-100	38	-84	-30	-105	-22	-100	-67	-63	2	-98	-12	-74	-70	-146	-73	-4	12478	-21367	-28746	-46	-18374	-6460	-16355	12	-19814	-8437	-11534	-69	-17229	-11735	-16337	76
1.098333	-27	41	91	-58	-104	-33	15	-16	-17	5	-70	-63	-99	-16	-29	-58	-101	37	-83	-30	-110	-21	-97	-68	-64	-1	-101	-15	-74	-72	-148	-75	-4	13361	-21256	-29246	-34	-20076	-5976	-16151	1	-21045	-7488	-11643	-95	-17726	-11415	-16562	86
1.099167	-28	42	84	-59	-113	-36	12	-15	-15	6	-73	-61	-99	-15	-29	-57	-100	35	-83	-31	-105	-21	-100	-65	-64	2	-96	-12	-74	-65	-144	-73	-4	14136	-21011	-29772	-24	-21713	-5527	-15883	-29	-22112	-6600	-11815	-97	-18179	-11123	-16769	79
1.100000	-27	44	90	-56	-107	-30	16	-15	-16	6	-70	-59	-95	-12	-30	-66	-96	38	-83	-28	-103	-19	-101	-69	-63	4	-98	-10	-72	-69	-145	-75	-11	14771	-20701	-30319	-22	-23260	-5115	-15546	-44	-23011	-5768	-12051	-107	-18610	-10867	-16968	35
1.100833	-28	41	89	-56	-110	-29	15	-16	-18	8	-74	-60	-96	-13	-28	-57	-99	36	-84	-31	-104	-22	-98	-70	-73	0	-99	-11	-75	-67	-146	-79	-15	15223	-20405	-30875	-23	-24690	-4738	-15154	-87	-23729	-5138	-12340	-118	-19044	-10651	-17151	34
1.101667	-30	39	89	-60	-110	-32	12	-16	-18	5	-73	-61	-97	-15	-39	-61	-102	30	-85	-23	-107	-22	-102	-69	-66	-1	-102	-14	-76	-69	-150	-78	-23	15464	-20180	-31397	-32	-25993	-4393	-14707	-130	-24259	-4596	-12665	-141	-19462	-10463	-17323	38
1.102500	-28	43	87	-59	-109	-32	10	-17	-29	4	-74	-62	-99	-45	-31	-63	-102	34	-84	-34	-105	-22	-100	-67	-67	-3	-101	-11	-76	-69	-148	-76	-39	15477	-20077	-31894	-34	-27124	-4076	-14225	-144	-24606	-4206	-13007	-183	-19873	-10298	-17447	0
1.103333	-29	37	86	-60	-113	-33	12	-15	-17	5	-72	-63	-99	-16	-31	-59	-99	34	-88	-33	-105	-22	-100	-67	-60	1	-96	-13	-74	-68	-148	-75	-43	15221	-20152	-32346	0	-28075	-3791	-13728	-124	-24781	-3949	-13354	-208	-20294	-10150	-17556	-18
1.104167	-25	43	89	-57	-112	-33	13	-11	-14	6	-73	-67	-91	-15	-30	-57	-97	34	-84	-32	-103	-23	-98	-66	-66	0	-101	-15	-76	-72	-147	-87	-47	14696	-20428	-32581	12	-28838	-3530	-13228	-108	-24799	-3828	-13706	-208	-20718	-10015	-17632	-18
1.105000	-26	40	90	-59	-109	-30	13	-12	-16	9	-72	-62	-95	-14	-29	-56	-97	34	-85	-30	-104	-23	-99	-65	-63	2	-97	-12	-73	-67	-148	-73	-61	13891	-20919	-32692	16	-29402	-3291	-12750	-104	-24687	-3824	-14039	-179	-21147	-9888	-17672	-62
1.105833	-28	44	93	-59	-110	-31	12	-14	-19	-1	-73	-62	-100	-14	-28	-58	-100	33	-85	-31	-105	-22	-99	-68	-65	0	-93	-14	-73	-67	-147	-78	-75	12809	-21624	-32719	16	-29760	-3069	-12311	-96	-24464	-3929	-14352	-136	-21575	-9762	-17692	-50
1.106667	-30	42	91	-57	-107	-34	11	-15	-17	6	-64	-64	-97	-15	-29	-61	-98	34	-86	-35	-111	-24	-103	-67	-64	0	-102	-15	-75	-70	-149	-77	-62	11461	-22509	-32754	11	-29935	-2869	-11927	-81	-24162	-4117	-14632	-95	-21999	-9632	-17668	-17
1.107500	-25	39	87	-62	-111	-38	11	-15	-19	-5	-81	-63	-98	-18	-34	-61	-103	34	-86	-33	-104	-22	-100	-65	-65	0	-101	-12	-75	-70	-149	-78	-64	9867	-23550	-32741	9	-29913	-2670	-11615	-84	-23807	-4358	-14871	-81	-22410	-9498	-17620	-29
1.108333	-27	42	88	-60	-111	-35	11	-15	-21	5	-76	-63	-102	-15	-29	-58	-102	33	-87	-30	-104	-23	-107	-67	-68	0	-99	-13	-74	-68	-146	-75	-78	8037	-24701	-32755	11	-29730	-2489	-11397	-79	-23424	-4635	-15067	-102	-22801	-9360	-17551	-72
1.109167	-31	41	89	-60	-113	-43	15	-15	-24	0	-75	-62	-98	-15	-9	-60	-105	33	-91	-31	-105	-23	-103	-67	-68	-3	-93	-14	-74	-70	-149	-74	-75	6015	-25903	-32744	11	-29401	-2322	-11280	-90	-23041	-4923	-15225	-126	-23174	-9220	-17461	-70
1.110000	-30	43	91	-58	-111	-36	11	-14	-19	4	-76	-65	-100	7	-31	-60	-118	32	-85	-13	-109	-24	-102	-68	-70	-5	-103	-16	-73	-69	-151	-73	-72	3849	-27085	-32752	-3	-28932	-2161	-11269	-91	-22686	-5206	-15348	-129	-23516	-9078	-17349	-62
1.110833	-28	42	92	-59	-108	-32	13	-5	-16	3	-72	-61	-96	-16	-30	-56	-101	30	-86	-32	-103	-21	-100	-69	-67	0	-99	-12	-73	-69	-145	-72	-66	1580	-28176	-32737	-12	-28367	-2011	-11369	-114	-22370	-5449	-15425	-145	-23819	-8940	-17257	-75
1.111667	-27	46	92	-56	-108	-29	15	-12	-14	7	-70	-61	-95	-13	-11	-58	-97	36	-81	-28	-100	-18	-113	-64	-62	3	-96	-10	-69	-69	-147	-70	-61	-746	-29119	-32744	-9	-27722	-1875	-11582	-144	-22098	-5655	-15475	-176	-24090	-8817	-17155	-75
1.112500	-25	45	93	-55	-104	-31	12	-11	-12	5	-65	-58	-34	-13	-24	-55	-97	38	-83	-31	-104	-23	-98	-66	-59	4	-95	-10	-68	-66	-145	-75	-48	-3083	-29862	-32727	-12	-27027	-1754	-11899	-138	-21942	-5816	-15503	-149	-24322	-8707	-17064	-66
1.113333	-24	44	93	-58	-104	-29	16	-11	-14	8	-70	-60	-96	-16	-25	-57	-94	36	-85	-26	-101	-21	-98	-64	-62	-1	-97	-10	-72	-67	-147	-68	-47	-5384	-30344	-32537	-6	-26304	-1641	-12319	-125	-21811	-5913	-15517	-131	-24516	-8622	-16991	-68
1.114167	-28	45	92	-58	-109	-5	18	-15	-16	5	-70	-55	-96	-14	-28	-58	-99	35	-84	-28	-103	-22	-101	-67	-64	1	-96	-10	-74	-68	-145	-74	-33	-7607	-30540	-32304	-31	-25586	-1547	-12821	-131	-21778	-5953	-15526	-138	-24674	-8561	-16928	-68
1.115000	-26	43	90	-61	-109	-32	15	-13	-16	6	-74	-62	-99	-15	-30	-60	-103	32	-86	-33	-104	-23	-100	-69	-65	-4	-99	-13	-75	-73	-149	-76	-17	-9703	-30418	-32030	-5	-24892	-1464	-13391	-114	-21816	-5936	-15539	-136	-24803	-8534	-16888	-72
1.115833	-32	41	88	-62	-113	-40	9	-18	-24	2	-76	-63	-97	-19	-31	-59	-105	33	-86	-33	-107	-23	-102	-72	-74	-6	-100	-13	-74	-72	-148	-74	-1	-11623	-29962	-31749	-7	-24221	-1397	-14013	-146	-21915	-5879	-15558	-131	-24896	-8537	-16857	-66
1.116667	-28	40	87	-61	-110	-32	11	-14	-32	4	-73	-61	-95	-17	-28	-58	-98	33	-86	-32	-105	-24	-100	-70	-63	-3	-98	-14	-75	-70	-148	-77	-19	-13358	-29186	-31480	-13	-23596	-1348	-14671	-149	-22060	-5780	-15593	-130	-24966	-8572	-16838	-62
1.117500	-25	36	92	-60	-107	0	15	-14	-18	7	-73	-63	-93	-14	-25	-56	-96	36	-85	-31	-102	-19	-97	-66	-63	0	-98	-14	-70	-68	-145	-73	-16	-14888	-28096	-31229	-8	-23045	-1314	-15345	-130	-22246	-5666	-15648	-124	-25017	-8645	-16827	-64
1.118333	-26	41	88	-58	-109	-31	16	-12	-15	8	-68	-61	-96	-16	-25	-51	-100	38	-83	-30	-107	-19	-96	-65	-66	0	-95	-10	-72	-66	-146	-73	-13	-16191	-26730	-31005	-19	-22516	-1303	-16018	-116	-22449	-5538	-15722	-109	-25055	-8756	-16821	-58
1.119167	-24	43	93	-55	-105	-32	16	-11	-15	7	-68	-62	-96	-16	-28	-55	-100	38	-81	-30	-102	-21	-95	-66	-63	1	-95	-10	-73	-68	-146	-72	-3	-17268	-25138	-30814	-15	-22061	-1312	-16673	-116	-22649	-5423	-15821	-102	-25082	-8901	-16802	-51
1.120000	-23	44	95	-56	-103	-31	16	-13	-12	9	-69	-61	-85	-10	-25	-53	-95	38	-82	-28	-97	-22	-99	-64	-59	3	-98	-11	-72	-68	-148	-69	-12	-18118	-23381	-30670	-15	-21666	-1343	-17309	-107	-22838	-5331	-15946	-107	-25097	-9075	-16768	-47
1.120833	-23	45	86	-56	-108	-30	17	4	-17	8	-70	-61	-94	-13	-28	-57	-96	38	-82	-33	-102	-21	-98	-64	-63	-6	-101	-12	-70	-67	-151	-77	-13	-18760	-21513	-30589	-18	-21315	-1394	-17893	-98	-22996	-5274	-16088	-98	-25109	-9281	-16721	-46
1.121667	-26	40	87	-59	-113	-34	10	-18	-21	5	-73	-64	-96	-15	-24	-60	-99	32	-86	-34	-103	-22	-101	-73	-67	0	-102	-13	-73	-70	-148	-77	-16	-19193	-19599	-30533	-10	-21003	-1474	-18437	-81	-23108	-5264	-16241	-87	-25125	-9511	-16636	-58
1.122500	-26	38	81	-68	-113	-28	9	-14	-18	6	-66	-65	-99	-16	-27	-60	-100	33	-87	-34	-107	-23	-99	-68	-65	-1	-100	-14	-83	-69	-147	-77	-30	-19451	-17680	-30543	-14	-20719	-1567	-18925	-88	-23154	-5304	-16401	-82	-25108	-9755	-16521	-53
1.123333	-26	42	86	-60	-110	-35	9	-16	-17	4	-75	-67	-103	-18	-28	-60	-102	33	-90	-36	-107	-24	-98	-70	-65	0	-109	-17	-75	-70	-151	-78	-29	-19557	-15837	-30606	-27	-20465	-1691	-19362	-98	-23137	-5384	-16556	-81	-25098	-10019	-16368	-38
1.124167	-30	36	80	-62	-113	-35	12	-17	-22	5	-75	-68	-97	-16	-29	-62	-99	33	-86	-38	-101	-22	-97	-69	-63	0	-101	-14	-72	-74	-146	-78	-15	-19528	-14102	-30716	-36	-20220	-1825	-19739	-95	-23052	-5560	-16696	-74	-25068	-10292	-16171	-33
1.125000	-29	40	85	-57	-110	-38	10	-13	-16	6	-72	-65	-99	-15	-28	-57	-94	35	-81	-34	-100	-22	-92	-66	-62	1	-99	-16	-73	-68	-147	-75	7	-19405	-12526	-30867	-22	-19991	-1986	-20073	-100	-22894	-5778	-16822	-52	-25016	-10575	-15935	-18
1.125833	-26	28	86	-59	-110	-34	10	-14	-15	24	-72	-66	-95	-14	-28	-59	-97	36	-86	-33	-105	-25	-101	-67	-64	-1	-99	-12	-73	-69	-146	-78	1	-19211	-11134	-31062	-30	-19772	-2175	-20369	-92	-22675	-6051	-16917	-79	-24948	-10863	-15668	-17
1.126667	-25	43	86	-57	-108	-31	13	-14	-16	7	-64	-63	-94	-16	-28	-57	-99	36	-85	-33	-103	-22	-100	-67	-65	1	-100	-14	-73	-68	-151	-79	-4	-18967	-9937	-31286	-40	-19560	-2378	-20624	-80	-22400	-6386	-16978	-86	-24856	-11155	-15361	-22
1.127500	-25	41	88	-57	-107	-32	13	-16	-19	5	-70	-69	-97	-15	-27	-60	-98	35	-85	-33	-104	-21	-101	-69	-63	0	-99	-15	-72	-68	-148	-76	3	-18698	-8945	-31539	-32	-19359	-2604	-20887	-87	-22083	-6726	-17001	-86	-24727	-11447	-15032	-31
1.128333	-33	42	85	-59	-111	-35	15	-15	-17	5	-72	-63	-96	-16	-27	-65	-100	34	-85	-33	-101	-21	-101	-67	-65	0	-118	-14	-74	-70	-150	-79	0	-18424	-8151	-31803	-32	-19182	-2843	-21077	-83	-21742	-7111	-16982	-77	-24565	-11725	-14686	-25
1.129167	-28	43	80	-57	-109	-38	12	-17	-19	2	-74	-63	-97	-17	-29	-61	-102	34	-86	-35	-108	-23	-102	-69	-67	-3	-101	-15	-77	-66	-150	-76	7	-18149	-7531	-32075	-41	-19025	-3097	-21289	-74	-21390	-7515	-16921	-84	-24365	-12035	-14325	-10
1.130000	-27	39	85	-59	-113	-33	13	-17	-18	5	-65	-64	-83	-17	-30	-61	-99	32	-87	-33	-102	-24	-100	-69	-66	-3	-102	-15	-75	-72	-148	-76	34	-17891	-7086	-32345	-28	-18892	-3364	-21492	-67	-21041	-7922	-16813	-97	-24125	-12331	-13964	-9
1.130833	-25	40	85	-58	-109	-38	15	-14	-17	2	-75	-65	-95	-16	-28	-62	-100	32	-87	-31	-103	-19	-99	-69	-64	-3	-103	-15	-73	-69	-104	-73	53	-17644	-6760	-32572	-25	-18799	-3638	-21727	-80	-20701	-8333	-16668	-98	-23851	-12621	-13613	-13
1.131667	-26	41	88	-61	-112	-34	15	-13	-17	6	-70	-62	-96	-18	-28	-60	-99	33	-85	-34	-96	-23	-100	-67	-63	0	-98	-15	-75	-72	-147	-74	37	-17419	-6546	-32695	-33	-18760	-3926	-21956	-88	-20409	-8721	-16487	-97	-23547	-12913	-13285	-1
1.132500	-29	70	85	-62	-114	-35	10	-16	-18	3	-75	-64	-98	-16	-28	-61	-100	33	-84	-32	-103	-24	-100	-69	-64	-1	-98	-15	-74	-70	-145	-73	-13	-17202	-6403	-32726	-39	-18766	-4214	-22221	-96	-20165	-9092	-16283	-99	-23213	-13202	-12979	-7
1.133333	-25	40	86	-61	-111	-35	12	-14	-18	2	-73	-64	-85	-17	-30	-60	-97	34	-85	-33	-104	-25	-103	-68	-76	0	-99	-12	-74	-70	-146	-76	-63	-16989	-6337	-32759	-34	-18830	-4504	-22494	-134	-19978	-9428	-16063	-93	-22871	-13485	-12710	0
1.134167	-24	41	89	-58	-91	-32	15	-14	-16	7	-68	-63	-98	-17	-32	-62	-98	34	-85	-35	-105	-22	-98	-67	-61	-1	-81	-15	-76	-70	-147	-74	-36	-16779	-6295	-32747	-22	-18959	-4783	-22777	-134	-19866	-9732	-15834	-99	-22482	-13761	-12486	5
1.135000	-28	41	88	-59	-110	-35	15	-15	-17	6	-74	-63	-97	-17	-31	-60	-103	34	-85	-38	-108	-22	-101	-73	-67	0	-98	-13	-75	-69	-145	-74	36	-16557	-6269	-32763	-13	-19152	-5059	-23077	-114	-19810	-9994	-15606	-83	-22101	-14030	-12305	3
1.135833	-26	41	88	-60	-110	-35	17	-13	-19	4	-70	-62	-98	-18	-30	-63	-103	30	-85	-31	-104	-25	-103	-68	-67	3	-100	-14	-73	-73	-147	-76	70	-16316	-6252	-32744	-21	-19408	-5323	-23378	-120	-19848	-10219	-15394	-34	-21724	-14283	-12175	4
1.136667	-23	41	91	-57	-109	-35	15	-13	-18	3	-72	-62	-95	-17	-31	-61	-98	30	-86	-33	-102	-21	-100	-70	-63	0	-104	-14	-74	-69	-145	-73	33	-16049	-6240	-32767	-10	-19721	-5528	-23678	-128	-19951	-10405	-15205	22	-21364	-14520	-12095	6
1.137500	-26	38	89	-58	-108	-31	18	-13	-16	7	-69	-59	-94	-15	-30	-60	-100	33	-86	-32	-103	-21	-97	-67	-66	0	-100	-11	-70	-96	-147	-74	-90	-15754	-6229	-32749	-11	-20116	-5810	-23975	-109	-20107	-10548	-15045	57	-21024	-14750	-12070	4
1.138333	-23	43	91	-57	-107	-30	15	-11	-15	7	-70	-63	-92	-14	-28	-59	-99	35	-84	-21	-101	-22	-96	-66	-64	0	-99	-13	-70	-69	-143	-70	-162	-15427	-6231	-32753	-14	-20500	-6021	-24248	-92	-20322	-10662	-14921	81	-20718	-14953	-12100	-7
1.139167	-24	47	62	-60	-108	-32	16	-11	-13	8	-68	-68	-95	-15	-28	-58	-96	35	-83	-34	-103	-22	-95	-66	-63	0	-99	-13	-72	-68	-145	-70	-105	-15075	-6240	-32760	-12	-20948	-6211	-24500	-101	-20586	-10745	-14861	110	-20450	-15135	-12173	2
1.140000	-22	44	91	-56	-109	-31	16	-12	-14	2	-70	-62	-98	-16	-31	-60	-78	33	-82	-33	-105	-22	-97	-68	-65	0	-102	-15	-76	-72	-147	-76	-28	-14704	-6326	-32748	-18	-21416	-6378	-24715	-104	-20882	-10807	-14850	112	-20233	-15306	-12304	1
1.140833	-27	40	82	-55	-112	-34	9	-18	-18	6	-72	-66	-96	-16	-33	-61	-101	33	-83	-34	-105	-25	-102	-67	-63	1	-102	-12	-76	-73	-147	-74	-32	-14319	-6426	-32765	-22	-21899	-6515	-24891	-100	-21196	-10843	-14893	110	-20066	-15432	-12468	10
1.141667	-30	37	87	-62	-113	-34	9	-18	-21	1	-76	-68	-99	-17	-34	-61	-102	30	-86	-35	-107	-19	-98	-72	-70	-3	-102	-14	-75	-73	-148	-79	-72	-13932	-6596	-32745	-19	-22384	-6627	-25019	-118	-21520	-10873	-15038	111	-19957	-15557	-12676	2
1.142500	-23	38	90	-58	-112	-35	10	-18	-21	9	-73	-65	-98	-14	-32	-62	-101	32	-87	-32	-105	-25	-100	-70	-68	1	-103	-12	-76	-74	-147	-75	-103	-13550	-6843	-32759	-24	-22855	-6702	-25090	-114	-21833	-10894	-15143	109	-19904	-15648	-12905	0
1.143333	-28	40	86	-58	-108	-32	11	-13	-17	9	-51	-62	-96	-17	-30	-57	-102	33	-85	-31	-104	-23	-99	-69	-65	0	-100	-12	-75	-72	-149	-76	-113	-13190	-7172	-32738	-23	-23301	-6716	-25104	-103	-22126	-10913	-15350	87	-19905	-15718	-13169	5
1.144167	-27	43	88	-81	-109	-32	12	-15	-17	5	-77	-64	-95	-13	-30	-56	-102	32	-86	-33	-103	-24	-99	-67	-68	-1	-102	-5	-73	-73	-143	-72	-104	-12867	-7585	-32754	-17	-23714	-6765	-25070	-111	-22401	-10923	-15603	63	-19959	-15768	-13446	6
1.145000	-26	41	88	-58	-111	-34	13	-13	-17	-9	-69	-63	-97	-14	-28	-56	-105	35	-84	-33	-103	-28	-97	-67	-62	2	-100	-12	-72	-75	-147	-74	-102	-12556	-8092	-32754	-17	-24097	-6759	-24978	-108	-22634	-10937	-15893	58	-20066	-15801	-13743	6
1.145833	-24	16	91	-59	-108	-31	16	-14	-15	8	-69	-65	-94	-13	-28	-59	-99	37	-83	-30	-103	-23	-99	-72	-62	2	-101	-12	-74	-80	-147	-74	-122	-12339	-8681	-32748	-22	-24429	-6727	-24838	-120	-22841	-10963	-16220	40	-20206	-15821	-14047	-9
1.146667	-27	41	90	-59	-107	-30	16	-13	-11	6	-70	-59	-95	-12	-26	-57	-98	37	-85	-30	-105	-23	-98	-66	-64	1	-100	-11	-70	-67	-147	-75	-147	-12149	-9339	-32760	-33	-24726	-6672	-24655	-132	-23007	-10985	-16560	11	-20395	-15828	-14358	-14
1.147500	-29	43	88	-57	-110	-32	15	-13	-18	8	-70	-62	-98	-14	-28	-57	-99	36	-84	-32	-104	-22	-98	-68	-64	0	-99	-12	-70	-72	-147	-75	-149	-12010	-10072	-32727	-28	-24979	-6596	-24437	-131	-23145	-11018	-16917	-6	-20602	-15835	-14667	8
1.148333	-27	39	87	-60	-109	-34	10	-18	-19	4	-70	-66	-97	-15	-28	-58	-103	30	-87	-59	-108	-25	-103	-69	-66	-3	-100	-14	-75	-74	-151	-79	-127	-11928	-10849	-32761	-33	-25191	-6515	-24196	-125	-23239	-11070	-17274	-29	-20827	-15837	-14965	13
1.149167	-30	38	85	-61	-111	-38	8	-18	-34	0	-75	-68	-100	-22	-33	-62	-102	32	-87	-33	-107	-27	-99	-64	-65	5	-100	-12	-78	-73	-149	-76	-115	-11875	-11647	-32709	-32	-25363	-6412	-23929	-135	-23331	-11086	-17619	-59	-21055	-15835	-15259	-13
1.150000	-29	38	85	-60	-110	-36	10	-17	-28	3	-77	-66	-98	-16	-31	-61	-101	35	-86	-33	-109	-25	-101	-72	-68	-4	-102	-15	-76	-72	-149	-76	-132	-11853	-12449	-32671	-26	-25506	-6288	-23653	-128	-23390	-11119	-17945	-77	-21283	-15838	-15531	-6
1.150833	-31	39	85	-56	-110	-32	13	-15	-19	6	-70	-62	-95	-13	-27	-58	-101	34	-84	-39	-103	-22	-98	-70	-63	0	-97	-9	-70	-69	-146	-73	-125	-11840	-13224	-32596	-30	-25623	-6197	-23372	-98	-23431	-11140	-18239	-85	-21497	-15846	-15787	9
1.151667	-21	44	87	-53	-108	-30	16	-13	-18	5	-69	-60	-95	-11	-24	-65	-100	38	-80	-30	-99	-19	-96	-65	-61	2	-96	-13	-70	-68	-143	-72	-116	-11826	-13959	-32511	-25	-25714	-6094	-23102	-76	-23471	-11162	-18497	-102	-21688	-15863	-16016	5
1.152500	-22	45	89	-56	-109	-31	16	-22	-14	6	-72	-60	-94	-11	-25	-53	-101	37	-84	-30	-103	-19	-96	-66	-53	1	-96	-9	-73	-68	-144	-73	-105	-11804	-14626	-32423	-28	-25793	-6004	-22845	-85	-23509	-11176	-18711	-116	-21857	-15896	-16236	1
1.153333	-23	44	88	-56	-108	-31	16	-13	-15	9	-69	-61	-95	-14	-26	-56	-118	39	-82	-30	-102	-18	-98	-66	-63	0	-96	-10	-72	-72	-146	-72	-77	-11743	-15210	-32303	-22	-25861	-5922	-22612	-94	-23548	-11183	-18874	-125	-21995	-15935	-16428	-1
1.154167	-24	44	88	-55	-88	-33	15	-13	-8	8	-69	-60	-97	-12	-25	-55	-97	41	-80	-30	-107	-19	-96	-68	-61	0	-94	-12	-74	-66	-143	-74	-67	-11635	-15680	-32184	-26	-25919	-5856	-22404	-98	-23595	-11179	-18986	-130	-22095	-15983	-16591	-9
1.155000	-25	45	90	-57	-109	-32	16	-13	-14	-11	-73	-31	-93	-15	-30	-55	-98	38	-78	-29	-104	-18	-96	-68	-64	2	-96	-11	-72	-70	-144	-74	-62	-11464	-16029	-32048	-36	-25977	-5805	-22217	-97	-23650	-11168	-19070	-145	-22160	-16044	-16729	-12
1.155833	-24	42	88	-58	-68	-34	13	-17	-22	6	-70	-60	-97	-16	-28	-57	-98	36	-73	-30	-107	-22	-99	-69	-68	5	-98	-12	-76	-68	-146	-75	-63	-11222	-16247	-31919	-32	-26024	-5777	-22063	-107	-23714	-11150	-19042	-155	-22183	-16112	-16839	0
1.156667	-24	41	88	-57	-108	-33	9	-16	-18	3	-72	-65	-93	-14	-31	-57	-100	35	-85	-33	-108	-22	-100	-69	-62	-3	-102	-14	-72	-69	-145	-75	-67	-10904	-16328	-31786	-26	-26073	-5766	-21934	-108	-23784	-11125	-18987	-171	-22170	-16185	-16928	-8
1.157500	-25	41	86	-56	-109	-34	17	-17	-22	0	-73	-65	-94	-16	-28	-58	-100	35	-83	-31	-101	-18	-98	-69	-64	0	-99	-12	-70	-66	-142	-74	-66	-10494	-16260	-31649	-27	-26107	-5773	-21825	-112	-23849	-11096	-18874	-203	-22117	-16257	-16986	10
1.158333	-27	41	87	-56	-107	-34	15	-15	-16	6	-72	-62	-96	-12	-25	-52	-101	35	-78	-30	-102	-18	-98	-66	-63	3	-98	-10	-73	-68	-142	-70	-51	-9998	-16060	-31526	-32	-26142	-5798	-21742	-95	-23917	-11065	-18716	-221	-22032	-16331	-17021	3
1.159167	-28	39	90	-55	-109	-32	17	-13	-18	6	-68	-63	-99	-14	-28	-56	-101	36	-78	-32	-103	-17	-98	-66	-62	3	-98	-13	-79	-68	-144	-72	-10	-9423	-15728	-31412	-32	-26165	-5839	-21673	-102	-23979	-11036	-18521	-213	-21925	-16401	-17029	-9
1.160000	-23	45	92	-58	-109	-27	13	-11	-14	7	-68	-61	-92	-24	-28	-53	-95	38	-78	-31	-103	-21	-100	-65	-60	2	-98	-10	-68	-68	-144	-70	-6	-8774	-15276	-31319	-23	-26179	-5912	-21613	-102	-24027	-11012	-18289	-212	-21794	-16461	-17018	-26
1.160833	-23	42	90	-55	-109	-30	16	-12	-16	6	-72	-62	-97	-15	-29	-56	-102	35	-81	-34	-103	-22	-98	-68	-61	1	-102	-11	-74	-70	-141	-74	-11	-8071	-14731	-31248	-27	-26175	-5959	-21567	-112	-24066	-10994	-18034	-239	-21646	-16509	-16989	-52
1.161667	-28	39	87	-61	-112	-35	9	-15	-22	2	-83	-65	-99	-17	-23	-61	-101	30	-83	-28	-104	-22	-101	-75	-66	-5	-103	-15	-73	-70	-146	-78	-10	-7316	-14094	-31194	-26	-26154	-6042	-21520	-117	-24074	-10985	-17764	-222	-21489	-16543	-16936	-38
1.162500	-28	40	88	-57	-109	-33	13	0	-18	3	-74	-63	-99	-17	-31	-58	-101	33	-83	-34	-103	-23	-94	-69	-64	0	-101	-11	-72	-69	-143	-92	-26	-6526	-13395	-31153	-17	-26110	-6106	-21463	-112	-24051	-10982	-17485	-220	-21323	-16547	-16863	3
1.163333	-25	43	88	-58	-107	-32	11	-15	-17	6	-78	-62	-104	-13	-30	-59	-99	34	-85	-33	-83	-24	-99	-69	-64	-1	-105	-14	-72	-70	-144	-74	-14	-5715	-12649	-31133	-32	-26047	-6180	-21397	-110	-24004	-10989	-17204	-213	-21162	-16531	-16772	23
1.164167	-28	36	85	-59	-110	-32	11	-13	-19	1	-73	-64	-95	-14	-29	-58	-100	33	-85	-33	-105	-23	-99	-68	-64	0	-101	-12	-75	-70	-150	-77	2	-4900	-11878	-31127	-26	-25955	-6257	-21322	-104	-23916	-11002	-16936	-208	-21009	-16486	-16666	26
1.165000	-25	40	88	-60	-109	-36	12	-14	-19	-9	-77	-66	-101	-19	-45	-58	-107	33	-85	-31	-110	-24	-102	-70	-66	0	-103	-16	-76	-73	-150	-78	2	-4095	-11100	-31127	-23	-25842	-6325	-21235	-98	-23801	-11027	-16680	-212	-20866	-16422	-16548	49
1.165833	-29	46	79	-65	-112	-35	9	-14	-21	3	-77	-66	-97	-16	-31	-60	-101	32	-88	-38	-110	-26	-101	-68	-64	-3	-102	-11	-97	-70	-146	-76	23	-3331	-10333	-31123	-18	-25703	-6384	-21125	-105	-23646	-11049	-16441	-210	-20728	-16324	-16418	51
1.166667	-28	42	88	-62	-111	-32	22	-16	-15	3	-73	-65	-96	-14	-4	-59	-100	33	-84	-33	-104	-24	-102	-67	-65	-1	-102	-12	-74	-72	-150	-77	23	-2602	-9597	-31115	-14	-25534	-6442	-21018	-117	-23469	-11074	-16229	-218	-20611	-16208	-16275	35
1.167500	-27	38	87	-60	-110	-35	-9	-14	-14	4	-74	-65	-96	-17	-31	-60	-99	35	-87	-33	-108	-25	-100	-81	-66	0	-101	-12	-73	-68	-151	-75	-9	-1919	-8900	-31096	-15	-25346	-6497	-20858	-115	-23257	-11103	-16050	-211	-20505	-16067	-16130	47
1.168333	-28	39	86	-60	-110	-35	8	-14	-17	3	-74	-67	-97	-23	-31	-61	-101	33	-88	-39	-110	-25	-101	-70	-64	-1	-102	-12	-77	-73	-151	-79	-17	-1292	-8246	-31053	-14	-25137	-6539	-20697	-103	-23027	-11123	-15902	-207	-20418	-15905	-15974	66
1.169167	-28	38	90	-64	-119	-36	10	-17	-17	4	-72	-68	-99	-18	-32	-62	-100	32	-87	-47	-107	-27	-102	-72	-69	-5	-105	-16	-74	-72	-150	-98	-34	-721	-7656	-30981	-16	-24905	-6586	-20525	-104	-22783	-11144	-15776	-212	-20339	-15739	-15813	49
1.170000	-28	37	84	-64	-112	-34	11	-15	-15	7	-75	-70	-96	-16	-33	-63	-102	28	-90	-36	-104	-24	-103	-69	-64	-6	-103	-13	-72	-72	-147	-77	-48	-222	-7124	-30876	-14	-24657	-6625	-20346	-112	-22523	-11142	-15683	-213	-20272	-15552	-15653	42
1.170833	-26	59	86	-58	-108	-31	8	-15	-18	4	-73	-65	-96	-16	-29	-61	-98	34	-79	-32	-101	-32	-99	-68	-63	-1	-101	-12	-72	-70	-147	-75	-34	227	-6652	-30724	-6	-24393	-6666	-20154	-115	-22257	-11130	-15615	-205	-20217	-15364	-15487	66
1.171667	-30	42	87	-59	-111	-32	13	-17	-18	6	-65	-65	-95	-14	-28	-61	-101	28	-84	-32	-102	-23	-97	-66	-64	0	-98	-10	-72	-70	-144	-74	-45	614	-6245	-30537	-15	-24112	-6711	-19954	-114	-21993	-11103	-15568	-213	-20157	-15177	-15327	39
1.172500	-24	42	88	-59	-108	-34	11	-12	-18	6	-69	-67	-97	-17	-29	-60	-98	32	-88	-31	-103	-22	-97	-69	-61	-4	-98	-13	-56	-70	-167	-76	-69	945	-5890	-30294	-18	-23826	-6763	-19761	-122	-21738	-11059	-15546	-203	-20106	-15000	-15174	9
1.173333	-25	40	86	-61	-108	-33	11	-16	-16	10	-72	-65	-97	-16	-31	-110	-102	32	-91	-36	-108	-26	-103	-70	-65	-4	-103	-14	-74	-74	-148	-78	-77	1232	-5599	-29990	-1	-23532	-6822	-19572	-121	-21487	-11003	-15541	-193	-20040	-14830	-15027	42
1.174167	-26	37	82	-64	-93	-13	8	-18	-19	2	-74	-67	-101	-22	-33	-59	-100	30	-91	-33	-104	-24	-115	-60	-65	-3	-100	-13	-72	-73	-149	-78	-81	1474	-5344	-29671	3	-23220	-6880	-19384	-117	-21248	-10923	-15539	-197	-19985	-14662	-14881	76
1.175000	-25	36	88	-61	-109	-39	10	-17	-12	7	-70	-66	-96	-19	-31	-80	-101	32	-86	-34	-107	-25	-102	-70	-66	-1	-99	-13	-72	-70	-147	-76	-91	1686	-5139	-29291	5	-22906	-6948	-19217	-118	-21019	-10829	-15545	-186	-19913	-14535	-14740	120
1.175833	-27	36	86	-60	-110	-35	11	-16	-17	7	-70	-63	-100	-18	-31	-60	-107	33	-85	-33	-108	-23	-101	-69	-63	2	-98	-16	-76	-72	-148	-77	-77	1867	-4966	-28873	10	-22587	-7023	-19033	-110	-20802	-10723	-15552	-185	-19825	-14412	-14611	140
1.176667	-27	41	86	-61	-110	-34	12	-17	-17	4	-72	-66	-94	-17	-28	-60	-101	30	-84	-32	-101	-23	-100	-69	-65	-3	-99	-13	-69	-70	-135	-76	-132	2028	-4816	-28434	2	-22262	-7100	-18877	-110	-20598	-10608	-15556	-165	-19728	-14313	-14485	141
1.177500	-29	61	86	-57	-107	-33	15	-15	-16	4	-69	-63	-92	-17	-27	-58	-98	32	-84	-31	-99	-25	-100	-67	-62	0	-95	-11	-72	-72	-145	-76	-167	2175	-4691	-27917	2	-21934	-7182	-18731	-94	-20407	-10483	-15546	-155	-19618	-14232	-14365	161
1.178333	-24	44	88	-57	-109	-32	17	-13	-15	4	-70	-63	-78	-15	-28	-57	-99	37	-81	-30	-99	-21	-98	-67	-65	2	-98	-12	-70	-67	-146	-75	-128	2299	-4587	-27393	6	-21601	-7270	-18598	-96	-20230	-10349	-15546	-144	-19492	-14172	-14255	144
1.179167	-23	43	110	-57	-108	-56	17	-11	-16	7	-68	-60	-92	-12	-25	-53	-98	37	-82	-30	-119	-23	-97	-67	-59	1	-97	-10	-68	-67	-145	-73	-99	2409	-4491	-26852	-1	-21266	-7358	-18482	-107	-20048	-10239	-15513	-143	-19349	-14127	-14154	131
1.180000	-26	46	90	-55	-99	-29	16	-14	-10	10	-65	-59	-91	-14	-25	-55	-92	38	-80	-29	-97	-18	-97	-65	-59	2	-94	-11	-72	-69	-143	-72	-127	2510	-4374	-26286	-7	-20932	-7442	-18373	-128	-19877	-10123	-15480	-134	-19194	-14098	-14056	137
1.180833	-23	44	90	-56	-109	-33	15	-14	-17	7	-70	-62	-96	-14	-27	-57	-111	37	-80	-32	-103	-23	-101	-52	-61	0	-98	-13	-72	-69	-144	-73	-190	2594	-4346	-25713	-5	-20598	-7531	-18281	-130	-19712	-10026	-15443	-92	-19025	-14081	-13968	118
1.181667	-28	41	85	-58	-111	-33	36	-16	-21	3	-76	-65	-100	-18	-32	-69	-104	32	-85	-34	-109	-26	-101	-72	-68	-5	-101	-16	-78	-76	-150	-81	-185	2661	-4284	-25127	-4	-20265	-7613	-18197	-121	-19541	-9938	-15391	-75	-18853	-14075	-13880	113
1.182500	-31	36	85	-69	-112	-40	10	-19	-21	3	-76	-65	-101	-16	-31	-60	-102	34	-86	-35	-107	-26	-102	-69	-66	-3	-101	-15	-73	-66	-146	-76	-125	2724	-4231	-24521	-3	-19928	-7686	-18112	-118	-19358	-9873	-15328	-78	-18660	-14069	-13791	139
1.183333	-30	40	82	-61	-112	-33	11	-13	-18	19	-78	-64	-97	-15	-29	-60	-103	46	-87	-32	-107	-25	-100	-70	-65	0	-101	-14	-74	-69	-149	-75	-153	2762	-4193	-23900	2	-19601	-7754	-18036	-139	-19174	-9816	-15258	-66	-18464	-14059	-13705	120
1.184167	-26	42	88	-57	-110	-34	52	-15	-21	3	-75	-62	-97	-13	-27	-56	-101	34	-79	-33	-107	-22	-99	-70	-67	-1	-102	-32	-74	-72	-148	-77	-155	2785	-4162	-23271	4	-19276	-7813	-17968	-128	-18980	-9788	-15189	-70	-18267	-14054	-13623	112
1.185000	-27	41	87	-58	-109	-32	6	-14	-17	7	-73	-62	-82	-14	-26	-56	-100	35	-82	-33	-103	-22	-99	-66	-63	2	-101	-12	-72	-69	-149	-80	-88	2772	-4144	-22631	0	-18959	-7860	-17898	-113	-18783	-9780	-15113	-75	-18066	-14043	-13538	113
1.185833	-28	43	89	-56	-109	-31	16	-14	-18	7	-72	-66	-98	-15	-27	-56	-100	37	-80	-38	-103	-24	-95	-65	-66	4	-97	-12	-73	-72	-145	-72	-80	2772	-4146	-21980	-1	-18649	-7888	-17829	-138	-18576	-9789	-15036	-61	-17875	-14020	-13453	84
1.186667	-27	41	89	-58	-111	-31	15	-12	-13	9	-72	-65	-96	-14	-25	-55	-101	36	-83	-31	-103	-22	-98	-67	-64	4	-99	-11	-74	-67	-158	-70	-75	2737	-4160	-21325	1	-18358	-7921	-17768	-147	-18360	-9818	-14960	-52	-17681	-13990	-13365	10
1.187500	-26	44	91	-57	-110	-32	12	-12	-18	9	-72	-66	-98	-15	-27	-55	-98	38	-82	-30	-99	-25	-96	-68	-64	-4	-96	-12	-76	-68	-143	-74	-65	2685	-4191	-20651	4	-18079	-7933	-17706	-143	-18148	-9853	-14887	-51	-17499	-13949	-13280	-28
1.188333	-27	45	89	-58	-111	-32	11	-15	-18	6	-73	-63	-95	-11	-29	-60	-100	37	-82	-32	-103	-28	-101	-68	-66	1	-100	-13	-75	-70	-147	-75	-59	2619	-4245	-19976	-1	-17822	-7930	-17651	-133	-17938	-9905	-14819	-36	-17327	-13895	-13189	-6
1.189167	-27	44	88	-58	-108	-34	12	-17	-18	7	-72	-67	-98	-16	-32	-59	-99	33	-84	-36	-95	-23	-99	-69	-64	1	-102	-15	-74	-73	-149	-76	-66	2541	-4317	-19299	11	-17581	-7910	-17596	-129	-17732	-9961	-14752	-29	-17170	-13834	-13098	-8
1.190000	-29	42	86	-60	-114	-35	9	-18	-26	3	-78	-81	-98	-15	-32	-59	-107	33	-86	-35	-110	-26	-100	-73	-70	-4	-112	-16	-77	-75	-151	-77	-68	2461	-4401	-18627	27	-17367	-7870	-17549	-135	-17533	-10020	-14689	-25	-17029	-13754	-13000	-39
1.190833	-32	39	86	-59	-111	-36	8	-17	-22	5	-76	-65	-99	-16	-31	-59	-124	34	-92	-32	-107	-23	-98	-67	-63	4	-98	-11	-74	-69	-145	-70	-27	2387	-4496	-17961	6	-17175	-7806	-17498	-125	-17334	-10063	-14621	-15	-16899	-13664	-12896	-30
1.191667	-25	43	91	-59	-105	-31	18	-11	-17	7	-74	-63	-95	-11	-27	-55	-92	37	-84	-30	-104	-22	-97	-65	-61	2	-100	-11	-70	-66	-150	-68	15	2314	-4605	-17313	5	-17007	-7723	-17466	-130	-17155	-10103	-14554	-9	-16789	-13565	-12791	-25
1.192500	-30	44	90	-57	-105	-32	17	-12	-18	7	-70	-61	-95	-10	-27	-57	-100	36	-85	-33	-107	-21	-100	-65	-65	0	-96	-25	-74	-66	-148	-73	-9	2254	-4725	-16694	0	-16880	-7629	-17433	-161	-16998	-10129	-14490	0	-16700	-13467	-12683	-36
1.193333	-25	43	90	-56	-110	-34	15	-36	-18	6	-69	-65	-96	-29	-30	-63	-98	39	-83	-31	-102	-22	-99	-65	-63	0	-98	-13	-73	-69	-148	-73	-70	2206	-4846	-16110	3	-16775	-7510	-17409	-164	-16861	-10148	-14425	1	-16625	-13362	-12565	-27
1.194167	-24	43	91	-60	-111	-35	13	-13	-16	5	-72	-63	-94	-13	-28	-57	-107	37	-87	-31	-108	-23	-101	-67	-62	0	-101	-12	-73	-78	-147	-74	-104	2182	-4962	-15586	8	-16712	-7378	-17397	-150	-16750	-10140	-14344	10	-16560	-13251	-12442	-8
1.195000	-27	42	89	-56	-105	-33	12	-13	-30	9	-70	-64	-98	-16	-25	-59	-97	35	-85	-32	-104	-21	-99	-68	-64	-3	-99	-13	-74	-69	-133	-74	-88	2187	-5068	-15128	2	-16674	-7224	-17389	-147	-16661	-10116	-14265	13	-16513	-13142	-12305	-5
1.195833	-29	43	89	-59	-110	-34	12	-16	-17	5	-70	-63	-94	-12	-27	-60	-99	34	-78	-33	-105	-22	-98	-63	-66	-4	-99	-13	-72	-67	-146	-72	-49	2212	-5167	-14745	-6	-16674	-7054	-17387	-156	-16602	-10072	-14174	25	-16473	-13034	-12155	-11
1.196667	-27	41	84	-56	-111	-30	13	-13	-18	4	-70	-66	-93	-14	-27	-60	-101	34	-84	-32	-104	-22	-100	-69	-63	0	-98	-13	-73	-67	-127	-76	-50	2268	-5246	-14457	-1	-16706	-6873	-17387	-150	-16566	-10006	-14075	25	-16444	-12927	-11998	-15
1.197500	-27	44	88	-35	-107	-34	10	-14	-19	3	-72	-62	-94	-17	-28	-59	-98	36	-85	-33	-104	-24	-101	-69	-65	-4	-91	-12	-70	-69	-147	-96	-66	2351	-5297	-14257	7	-16773	-6683	-17397	-130	-16564	-9925	-13965	26	-16422	-12832	-11822	-23
1.198333	-30	42	86	-59	-109	-34	11	-13	-15	-1	-69	-64	-97	-21	-27	-59	-99	33	-87	-46	-107	-26	-101	-70	-63	-3	-97	-15	-76	-73	-149	-76	-60	2454	-5327	-14178	1	-16875	-6492	-17410	-131	-16585	-9829	-13843	29	-16405	-12732	-11639	-39
1.199167	-30	43	86	-57	-109	-38	10	-14	-21	2	-72	-65	-98	-16	-28	-60	-102	33	-85	-33	-102	-23	-100	-67	-64	-4	-95	-14	-67	-67	-147	-73	9	2587	-5321	-14204	1	-16996	-6292	-17416	-135	-16628	-9707	-13708	20	-16379	-12629	-11436	-49
1.200000	-25	44	87	-56	-109	-35	12	-12	-15	4	-70	-61	-93	-14	-26	-57	-98	36	-82	-31	-103	-24	-99	-66	-73	-3	-95	-12	-68	-68	-143	-74	89	2726	-5274	-14360	-3	-17150	-6097	-17419	-129	-16700	-9585	-13558	17	-16356	-12529	-11224	-74
1.200833	-24	43	87	-56	-113	-31	13	-14	-17	5	-74	-63	-98	-18	-31	-77	-99	34	-84	-34	-107	-25	-99	-70	-67	-1	-97	-15	-74	-69	-149	-80	62	2879	-5220	-14646	-4	-17326	-5906	-17420	-113	-16793	-9463	-13404	16	-16332	-12436	-11011	-76
1.201667	-30	39	86	-61	-111	-32	9	-16	-17	3	-73	-66	-95	-15	-29	-62	-105	30	-87	-33	-105	-28	-103	-73	-68	-6	-101	-14	-77	-74	-148	-77	11	3035	-5125	-15053	-7	-17525	-5723	-17409	-110	-16900	-9318	-13234	5	-16303	-12330	-10784	-49
1.202500	-32	40	87	-60	-109	-38	10	-15	-19	5	-74	-66	-100	-16	-30	-63	-111	30	-90	-36	-104	-25	-101	-68	-65	-4	-100	-18	-73	-69	-146	-77	46	3186	-4999	-15584	-9	-17734	-5548	-17390	-110	-17016	-9171	-13054	2	-16262	-12218	-10555	-55
1.203333	-26	41	86	-50	-112	-34	11	-15	-19	4	-78	-65	-99	-15	-27	-61	-102	33	-86	-33	-107	-25	-101	-72	-66	-5	-101	-15	-73	-69	-146	-77	59	3331	-4840	-16230	-11	-17953	-5390	-17359	-111	-17144	-9026	-12867	-4	-16217	-12102	-10330	-82
1.204167	-29	40	86	-58	-108	-33	11	-14	-17	6	-73	-66	-96	-16	-28	-61	-102	28	-86	-33	-104	-25	-91	-69	-67	0	-97	-12	-73	-72	-145	-75	42	3452	-4668	-16981	-13	-18181	-5243	-17314	-117	-17270	-8879	-12678	-1	-16163	-11969	-10107	-58
1.205000	-25	42	89	-58	-110	-34	13	-12	-14	7	-75	-66	-94	-17	-27	-59	-96	33	-86	-32	-104	-24	-98	-67	-63	-3	-97	-14	-74	-69	-144	-76	45	3532	-4477	-17808	-14	-18409	-5117	-17256	-121	-17400	-8737	-12476	2	-16109	-11824	-9900	-6
1.205833	-26	38	88	-60	-107	-35	10	-13	-19	5	-73	-65	-97	-15	-28	-60	-99	35	-83	-33	-107	-25	-116	-67	-61	0	-98	-12	-73	-70	-146	-75	40	3617	-4286	-18708	-10	-18636	-5014	-17188	-98	-17521	-8592	-12276	7	-16047	-11665	-9708	27
1.206667	-28	42	88	-59	-109	-31	10	-15	-21	4	-77	-64	-101	-17	-30	-63	-101	30	-85	-33	-105	-25	-102	-72	-66	-1	-101	-16	-75	-97	-149	-79	11	3642	-4100	-19650	-7	-18850	-4926	-17110	-80	-17636	-8454	-12081	10	-15985	-11495	-9545	0
1.207500	-30	39	84	-63	-112	-38	7	-19	-22	4	-77	-68	-100	-19	-28	-62	-100	33	-87	-36	-104	-25	-101	-72	-65	-5	-100	-13	-70	-72	-146	-77	0	3621	-3925	-20617	-9	-19046	-4861	-17020	-97	-17731	-8311	-11885	13	-15924	-11306	-9408	-56
1.208333	-28	40	86	-62	-110	-34	10	-57	-18	4	-77	-69	-97	-18	-29	-63	-121	30	-86	-35	-105	-27	-102	-70	-66	-4	-101	-13	-73	-74	-148	-80	-29	3554	-3778	-21580	-12	-19224	-4814	-16938	-102	-17809	-8170	-11695	20	-15863	-11104	-9298	-24
1.209167	-25	41	87	-61	-110	-34	10	-16	-19	4	-78	-67	-95	-17	-29	-59	-111	32	-86	-34	-107	-19	-99	-72	-68	-6	-105	-14	-76	-70	-150	-78	-68	3436	-3659	-22517	-17	-19374	-4786	-16809	-124	-17864	-8031	-11519	22	-15812	-10891	-9247	27
1.210000	-31	39	85	-60	-111	-17	0	-16	-23	4	-78	-65	-98	-16	-29	-61	-103	33	-86	-34	-107	-23	-104	-70	-62	-1	-102	-15	-74	-70	-149	-78	-81	3271	-3582	-23395	-13	-19496	-4777	-16696	-102	-17893	-7882	-11345	18	-15772	-10669	-9202	-8
1.210833	-26	42	87	-57	-111	-32	12	-16	-15	5	-76	-65	-96	-14	-27	-60	-99	36	-83	-29	-101	-23	-100	-68	-63	0	-100	-12	-72	-74	-144	-76	-62	3056	-3550	-24182	-5	-19586	-4782	-16573	-87	-17890	-7728	-11182	15	-15733	-10437	-9208	-57
1.211667	-24	43	94	-56	-109	-31	34	-13	-15	6	-70	-62	-93	-13	-25	-56	-94	37	-83	-29	-103	-22	-83	-66	-61	3	-101	-7	-66	-45	-142	-78	-60	2790	-3573	-24876	-5	-19643	-4807	-16450	-103	-17861	-7573	-11031	28	-15708	-10210	-9263	-48
1.212500	-25	43	90	-57	-109	-30	15	-12	-15	9	-70	-61	-96	-13	-27	-55	-99	37	-82	-28	-101	-22	-97	-66	-61	2	-99	-9	-75	-67	-145	-74	-90	2476	-3652	-25452	-8	-19663	-4838	-16335	-107	-17798	-7407	-10899	29	-15697	-9982	-9360	-40
1.213333	-24	43	91	-47	-109	-32	12	-13	-15	6	-70	-64	-94	-14	-25	-57	-98	38	-82	-28	-102	-22	-99	-67	-61	0	-102	-10	-70	-67	-144	-72	-113	2120	-3783	-25890	3	-19650	-4882	-16206	-110	-17707	-7242	-10782	27	-15697	-9762	-9499	-46
1.214167	-22	43	90	-59	-105	-33	13	-15	-14	5	-72	-67	-95	-13	-30	-60	-98	34	-84	-14	-101	-19	-96	-67	-62	1	-102	-12	-68	-67	-147	-77	-88	1726	-3966	-26184	6	-19587	-4930	-16086	-126	-17586	-7071	-10679	30	-15704	-9553	-9680	-46
1.215000	-23	41	88	-57	-93	-33	12	-30	-19	3	-73	-63	-97	-16	-31	-60	-99	35	-86	-33	-105	-23	-101	-72	-66	-1	-105	-17	-75	-72	-150	-72	-47	1301	-4191	-26330	-10	-19519	-4982	-15970	-151	-17442	-6901	-10598	7	-15721	-9360	-9896	-35
1.215833	-29	36	82	-62	-112	-35	11	-17	-25	1	-79	-67	-98	-16	-31	-61	-103	32	-103	-32	-105	-22	-99	-68	-67	0	-101	-11	-75	-69	-147	-73	-58	855	-4444	-26309	-16	-19400	-5025	-15853	-136	-17265	-6712	-10519	-4	-15740	-9176	-10141	-50
1.216667	-28	39	87	-59	-107	-31	11	-17	-21	5	-75	-66	-97	-17	-29	-60	-98	33	-85	-32	-102	-25	-100	-70	-64	0	-100	-11	-75	-68	-148	-76	-96	390	-4723	-26139	-10	-19259	-5069	-15739	-135	-17065	-6531	-10464	0	-15764	-9013	-10413	-51
1.217500	-24	41	87	-58	-105	-34	15	-13	-14	7	-70	-69	-93	-15	-23	-58	-97	35	-86	-31	-105	-23	-99	-68	-61	1	-97	-14	-69	-69	-147	-74	-88	-82	-5016	-25823	-16	-19089	-5098	-15625	-148	-16848	-6354	-10415	-1	-15773	-8868	-10708	-33
1.218333	-23	43	89	-57	-109	-31	15	-12	-13	0	-70	-61	-95	-14	-25	-57	-98	36	-84	-31	-101	-21	-96	-67	-64	-1	-98	-1	-70	-67	-146	-75	-55	-563	-5304	-25362	-6	-18887	-5121	-15518	-147	-16613	-6176	-10383	-8	-15777	-8747	-11024	-24
1.219167	-23	45	90	-56	-107	-31	13	-14	-15	10	-67	-56	-102	-13	-28	-53	-95	41	-83	-29	-102	-24	-101	-66	-60	2	-97	-9	-70	-69	-145	-72	-70	-1042	-5570	-24798	-1	-18670	-5127	-15410	-150	-16366	-6005	-10366	-3	-15769	-8636	-11347	-29
1.220000	-24	44	92	-45	-111	-29	15	-11	-15	10	-67	-61	-94	-12	-25	-56	-84	40	-82	-29	-99	-18	-98	-68	-59	3	-98	-10	-70	-67	-145	-70	-99	-1511	-5809	-24129	0	-18440	-5116	-15293	-144	-16112	-5855	-10361	0	-15742	-8547	-11676	-28
1.220833	-21	44	90	-53	-107	-30	12	-12	-22	9	-69	-60	-93	-13	-26	-56	-98	36	-83	-29	-102	-22	-99	-70	-67	-1	-96	-11	-73	-67	-146	-70	-83	-1968	-5994	-23382	2	-18194	-5087	-15186	-160	-15850	-5702	-10369	-18	-15694	-8475	-12011	-19
1.221667	-30	38	86	-59	-110	-32	12	-14	-19	5	-73	-63	-98	-14	-29	-60	-104	33	-90	-31	-107	-24	-104	-69	-67	0	-100	-14	-74	-59	-148	-74	-64	-2405	-6125	-22570	-1	-17940	-5044	-15071	-158	-15581	-5563	-10385	-40	-15622	-8410	-12336	-27
1.222500	-26	42	88	-58	-110	-35	12	-15	-25	5	-73	-64	-98	-17	-31	-60	-102	33	-84	-31	-105	-23	-102	-68	-66	-5	-100	-17	-74	-70	-145	-76	-79	-2824	-6173	-21711	5	-17664	-4978	-14955	-152	-15311	-5443	-10411	-58	-15517	-8355	-12650	-29
1.223333	-25	42	85	-61	-108	-33	12	-15	-17	5	-72	-64	-98	-17	-28	-60	-100	33	-86	-35	-107	-25	-104	-80	-66	-3	-100	-16	-76	-74	-152	-76	-95	-3212	-6141	-20829	-10	-17387	-4896	-14829	-162	-15036	-5338	-10441	-82	-15385	-8306	-12948	-22
1.224167	-29	38	86	-61	-112	-38	10	-19	-4	6	-73	-67	-99	-22	-29	-58	-102	34	-85	-31	-108	-26	-102	-70	-67	0	-101	-15	-81	-74	-150	-72	-79	-3576	-5998	-19935	-16	-17086	-4790	-14701	-135	-14764	-5244	-10483	-85	-15209	-8251	-13228	-19
1.225000	-26	42	88	-60	-111	-34	11	-14	-18	6	-74	-63	-96	-16	-26	-58	-101	36	-87	-32	-107	-25	-103	-69	-65	0	-107	-13	-73	-69	-146	-73	-57	-3910	-5799	-19057	-12	-16782	-4665	-14568	-152	-14484	-5164	-10525	-80	-14994	-8193	-13486	-25
1.225833	-26	42	90	-55	-109	-30	12	-12	-16	5	-73	-51	-99	-16	-27	-58	-99	35	-81	-30	-104	-23	-100	-67	-63	0	-98	-14	-81	-72	-147	-75	-55	-4220	-5490	-18198	-4	-16458	-4549	-14426	-149	-14206	-5097	-10573	-96	-14752	-8128	-13719	2
1.226667	-23	42	89	-58	-111	-33	12	-15	-18	6	-69	-63	-97	-17	-26	-64	-101	34	-83	-31	-102	-23	-99	-67	-67	0	-100	-14	-72	-70	-146	-70	-75	-4495	-5098	-17377	-1	-16121	-4366	-14279	-147	-13917	-5043	-10628	-108	-14474	-8055	-13924	50
1.227500	-26	43	89	-58	-109	-35	12	-12	-11	6	-72	-64	-97	-16	-38	-57	-101	33	-87	-30	-105	-24	-97	-66	-64	-1	-98	-11	-75	-72	-146	-73	-94	-4755	-4624	-16592	-6	-15770	-4194	-14138	-143	-13619	-4999	-10651	-126	-14157	-7963	-14099	47
1.228333	-25	42	89	-58	-110	-32	9	-13	-22	5	-74	-63	-96	-14	-27	-59	-101	34	-87	-31	-105	-23	-101	-67	-66	-5	-99	-14	-75	-73	-148	-78	-88	-4968	-4073	-15858	-12	-15399	-4009	-13994	-148	-13319	-4962	-10743	-132	-13811	-7860	-14244	39
1.229167	-29	39	86	-61	-112	-34	15	-15	-19	2	-74	-64	-98	-13	-27	-59	-99	33	-86	-34	-107	-23	-99	-70	-66	-1	-100	-13	-76	-73	-147	-76	-87	-5158	-3468	-15174	-13	-15017	-3817	-13849	-142	-13002	-4931	-10800	-144	-13436	-7742	-14359	51
1.230000	-25	39	89	-60	-112	-36	9	-14	-18	3	-75	-65	-101	-23	-28	-60	-99	33	-85	-33	-111	-25	-99	-68	-64	0	-101	-16	-75	-74	-147	-75	-79	-5316	-2820	-14544	-9	-14605	-3610	-13715	-122	-12669	-4908	-10859	-136	-13027	-7606	-14446	35
1.230833	7	43	88	-60	-112	-36	10	-14	-16	3	-75	-62	-95	-13	-27	-58	-100	33	-86	-33	-104	-24	-97	-67	-65	0	-100	-11	-76	-70	-146	-74	-67	-5452	-2144	-13962	0	-14179	-3402	-13574	-113	-12320	-4879	-10916	-147	-12595	-7452	-14503	37
1.231667	-24	42	90	-58	-108	-33	12	-13	-15	6	-70	-62	-98	-16	-28	-59	-98	36	-83	-30	-101	-22	-99	-69	-62	0	-99	-10	-76	-73	-149	-74	-68	-5560	-1461	-13433	1	-13734	-3187	-13442	-103	-11953	-4858	-10968	-150	-12143	-7289	-14535	55
1.232500	-29	42	90	-62	-114	-36	11	-12	-21	17	-72	-64	-97	-16	-28	-59	-102	12	-86	-31	-105	-23	-100	-72	-64	1	-99	-12	-72	-69	-146	-75	-69	-5644	-779	-12942	6	-13268	-2977	-13317	-95	-11558	-4834	-11029	-154	-11676	-7111	-14535	50
1.233333	-28	39	87	-60	-109	-33	12	-12	-19	2	-74	-63	-97	-14	-28	-61	-102	29	-83	-40	-105	-24	-99	-68	-67	2	-90	-14	-74	-69	-146	-75	-63	-5708	-117	-12496	-7	-12789	-2761	-13211	-84	-11159	-4814	-11081	-163	-11195	-6920	-14520	38
1.234167	-26	42	89	-59	-105	-28	12	-14	-18	2	-73	-60	-98	-14	-26	-68	-101	34	-83	-32	-105	-25	-99	-70	-65	-1	-100	-11	-75	-70	-148	-74	-58	-5743	519	-12091	-11	-12301	-2551	-13113	-90	-10736	-4789	-11130	-167	-10704	-6741	-14486	34
1.235000	-27	42	88	-59	-110	-33	11	-12	-14	4	-74	-64	-99	-13	-27	-59	-103	34	-87	-36	-107	-25	-99	-70	-48	-1	-101	-13	-73	-73	-147	-74	-68	-5780	1104	-11722	-4	-11805	-2348	-13030	-100	-10296	-4766	-11182	-170	-10204	-6554	-14443	26
1.235833	-26	40	89	-64	-111	-30	10	-12	-17	4	-74	-65	-96	-17	-29	-59	-99	36	-82	-35	-104	-23	-99	-69	-67	-3	-100	-17	-74	-75	-147	-74	-66	-5799	1645	-11385	-24	-11300	-2150	-12959	-96	-9834	-4741	-11229	-185	-9697	-6371	-14385	37
1.236667	-27	43	89	-61	-113	-31	12	-12	-18	5	-73	-65	-72	-13	-29	-61	-99	34	-83	-34	-108	-25	-100	-68	-63	0	-97	-13	-73	-69	-146	-74	-58	-5792	2117	-11081	-25	-10797	-1970	-12902	-90	-9357	-4713	-11271	-188	-9189	-6197	-14327	22
1.237500	-25	43	89	-57	-109	-32	11	-12	-16	9	-72	-65	-101	-14	-30	-58	-99	34	-83	-32	-103	-21	-102	-67	-64	0	-98	-13	-74	-70	-139	-73	-48	-5787	2531	-10807	-23	-10274	-1798	-12860	-102	-8891	-4681	-11312	-185	-8689	-6034	-14268	-3
1.238333	-24	43	91	-56	-108	-29	12	-11	-17	7	-73	-63	-94	-12	-26	-57	-97	37	-81	-29	-102	-17	-99	-70	-60	0	-95	-10	-70	-68	-145	-74	-47	-5771	2894	-10566	-22	-9804	-1645	-12830	-104	-8413	-4654	-11347	-178	-8189	-5887	-14210	-12
1.239167	-23	43	91	-56	-105	-29	12	-10	-14	6	-74	-64	-69	-12	-51	-60	-100	35	-84	-30	-102	-19	-100	-67	-62	0	-97	-10	-70	-68	-146	-47	-42	-5756	3179	-10350	-12	-9319	-1517	-12807	-91	-7932	-4626	-11382	-173	-7693	-5757	-14161	-1
1.240000	-44	43	92	-57	-105	-30	15	-13	-18	4	-72	-63	-96	-13	-35	-59	-101	67	-81	-31	-104	-19	-101	-67	-67	-5	-101	-11	-72	-68	-148	-74	-47	-5737	3406	-10170	-12	-8853	-1412	-12798	-101	-7466	-4602	-11412	-168	-7207	-5647	-14124	-7
1.240833	-28	39	85	-58	-110	-34	10	-15	-21	3	-78	-65	-97	-15	-30	-61	-102	34	-87	-32	-105	-23	-101	-67	-64	-1	-102	-12	-74	-70	-148	-76	-57	-5714	3605	-10028	-12	-8401	-1290	-12790	-102	-6997	-4572	-11431	-161	-6727	-5556	-14100	-19
1.241667	-29	40	86	-59	-112	-33	8	-18	-24	-1	-75	-67	-101	-18	-31	-61	-95	33	-86	-36	-109	-25	-101	-72	-69	-5	-101	-16	-76	-72	-151	-79	-61	-5690	3727	-9896	-21	-7958	-1215	-12781	-99	-6540	-4540	-11434	-176	-6258	-5484	-14083	-29
1.242500	-27	38	86	-60	-109	-33	9	-19	-19	3	-70	-65	-99	-23	-27	-74	-101	33	-87	-33	-109	-25	-101	-70	-65	0	-97	-14	-75	-69	-149	-78	-77	-5687	3829	-9799	-29	-7531	-1152	-12772	-112	-6094	-4505	-11433	-159	-5793	-5425	-14082	-24
1.243333	-27	42	89	-59	-110	-32	12	-14	-18	6	-74	-66	-97	-18	-29	-60	-98	35	-84	-29	-114	-22	-99	-68	-64	0	-99	-15	-77	-72	-149	-74	-99	-5640	3909	-9726	-19	-7115	-1107	-12757	-101	-5666	-4460	-11404	-146	-5340	-5385	-14097	-10
1.244167	-26	42	88	-60	-112	-35	10	-14	-19	6	-73	-64	-95	-16	-27	-60	-107	34	-83	-33	-103	-23	-100	-70	-62	-1	-97	-12	-73	-69	-147	-81	-114	-5609	3967	-9677	-22	-6773	-1089	-12736	-107	-5254	-4416	-11365	-142	-4887	-5353	-14122	-4
1.245000	-25	38	90	-55	-110	-31	12	-16	-14	7	-69	-62	-97	-18	-31	-59	-99	35	-82	-32	-102	-24	-97	-66	-64	1	-97	-10	-75	-69	-148	-77	-116	-5575	4017	-9652	-26	-6319	-1074	-12698	-109	-4865	-4365	-11306	-126	-4448	-5323	-14159	-11
1.245833	-22	47	90	-56	-107	-30	11	-11	-15	10	-73	-62	-96	-15	-26	-57	-97	37	-81	-29	-103	-22	-97	-66	-63	-1	-98	-9	-72	-73	-145	-73	-110	-5539	4057	-9640	-24	-5942	-1075	-12644	-105	-4486	-4309	-11220	-116	-4022	-5295	-14200	-4
1.246667	-25	43	91	-55	-108	-32	12	-12	-14	6	-70	-60	-96	-9	-27	-59	-99	35	-94	-28	-101	-19	-96	-41	-61	3	-95	-11	-72	-68	-146	-76	-110	-5492	4095	-9641	-32	-5557	-1091	-12577	-95	-4114	-4244	-11114	-120	-3606	-5265	-14252	7
1.247500	-25	42	91	-56	-97	-32	11	-16	-16	6	-74	-60	-95	-17	-25	-59	-98	34	-82	-30	-104	-24	-98	-66	-64	1	-99	-12	-72	-68	-135	-73	-108	-5436	4135	-9641	-34	-5186	-1113	-12492	-98	-3763	-4173	-10994	-114	-3204	-5223	-14307	-1
1.248333	-21	38	85	-61	-111	-33	7	-16	-23	5	-74	-66	-97	-19	-30	-62	-104	32	-86	-35	-105	-24	-101	-70	-68	0	-101	-13	-76	-73	-150	-77	-93	-5379	4172	-9655	-29	-4818	-1140	-12387	-91	-3429	-4096	-10845	-110	-2816	-5174	-14365	-10
1.249167	-27	35	84	-63	-114	-38	7	-44	-17	1	-77	-69	-100	-19	-31	-62	-104	29	-86	-33	-104	-23	-99	-69	-67	0	-99	-16	-76	-75	-146	-77	-111	-5300	4213	-9664	-34	-4450	-1178	-12256	-88	-3095	-4013	-10684	-103	-2438	-5080	-14411	-5
1.250000	-29	38	86	-64	-116	-38	6	-18	-21	3	-75	-69	-98	-19	-28	-61	-104	28	-87	-35	-107	-23	-102	-63	-65	-1	-104	-14	-77	-70	-148	-76	-111	-5214	4248	-9635	-40	-4087	-1186	-12105	-105	-2769	-3926	-10501	-100	-2070	-4965	-14456	-8
1.250833	-28	38	87	-60	-110	-34	-16	-16	-18	5	-73	-63	-96	-18	-31	-61	-100	32	-84	-31	-105	-18	-99	-67	-64	0	-100	-12	-72	-74	-151	-76	-105	-5108	4289	-9595	-34	-3726	-1192	-11927	-97	-2439	-3832	-10304	-97	-1717	-4814	-14493	-7
1.251667	-25	40	90	-55	-107	-33	12	-15	-14	9	-70	-62	-92	-12	-24	-74	-97	37	-80	-26	-100	-17	-98	-67	-61	3	-99	-11	-70	-66	-145	-73	-102	-4991	4316	-9525	-32	-3370	-1192	-11733	-100	-2111	-3739	-10104	-101	-1379	-4626	-14510	-8
1.252500	-23	42	91	-56	-108	-33	11	-13	-14	8	-69	-64	-95	-17	-28	-59	-100	33	-81	-28	-105	-21	-100	-66	-64	4	-97	-10	-74	-67	-148	-75	-98	-4869	4328	-9432	-30	-3019	-1178	-11519	-103	-1781	-3649	-9907	-96	-1060	-4400	-14519	-19
1.253333	-24	42	90	-56	-109	-31	15	-11	-17	6	-70	-61	-94	-12	-26	-58	-99	32	-84	-27	-103	-18	-100	-66	-62	1	-99	-11	-70	-68	-148	-72	-90	-4733	4329	-9292	-34	-2677	-1146	-11288	-111	-1445	-3563	-9718	-93	-759	-4132	-14514	-18
1.254167	-27	41	89	-59	-104	-32	15	-11	-18	9	-91	-63	-97	-13	-25	-60	-100	34	-83	-30	-102	-17	-96	-67	-61	1	-96	-12	-72	-68	-145	-75	-86	-4591	4317	-9113	-39	-2347	-1090	-11048	-109	-1114	-3481	-9536	-96	-471	-3817	-14488	-13
1.255000	-24	42	90	-59	-110	-32	16	-11	-17	6	-73	-66	-94	-16	-78	-59	-95	36	-83	-32	-96	-19	-97	-66	-52	0	-101	-13	-73	-70	-148	-73	-87	-4447	4284	-8885	-32	-2028	-1013	-10797	-119	-784	-3407	-9373	-93	-203	-3466	-14457	-13
1.255833	-23	44	90	-56	-110	-24	16	-11	-17	22	-72	-63	-95	-15	-28	-57	-101	35	-84	-32	-108	-23	-99	-68	-65	-5	-100	-14	-72	-74	-149	-75	-81	-4305	4238	-8618	-33	-1733	-911	-10546	-116	-444	-3337	-9233	-104	46	-3069	-14381	-11
1.256667	-25	41	88	-57	-112	-34	13	-13	-21	5	-73	-64	-98	-17	-31	-62	-102	36	-83	-32	-107	-24	-84	-69	-67	-1	-98	-14	-78	-73	-151	-79	-88	-4150	4174	-8300	-42	-1452	-785	-10291	-100	-111	-3283	-9124	-111	280	-2640	-14294	-17
1.257500	-29	39	88	-85	-113	-35	12	-16	-22	6	-75	-50	-96	-16	-28	-58	-100	35	-86	-29	-105	-22	-99	-68	-66	-1	-98	-11	-72	-68	-144	-74	-88	-4009	4104	-7924	-38	-1186	-631	-10033	-107	224	-3225	-9044	-110	497	-2175	-14197	-18
1.258333	-26	42	90	-57	-107	-30	13	-9	-15	9	-70	-60	-95	-14	-29	-60	-100	35	-84	-27	-101	-19	-102	-66	-62	0	-97	-9	-67	-67	-150	-73	-76	-3873	4026	-7503	-31	-954	-451	-9781	-103	550	-3173	-8998	-109	688	-1683	-14064	-13
1.259167	-23	44	92	-55	-107	-32	20	-9	-15	6	-69	-60	-100	-9	-25	-55	-97	37	-82	-30	-102	-17	-96	-65	-64	1	-97	-13	-68	-66	-151	-74	-76	-3751	3944	-7038	-30	-739	-255	-9536	-92	854	-3128	-8995	-114	882	-1170	-13924	-5
1.260000	-22	41	90	-57	-104	-28	19	-8	-13	8	-69	-59	-95	-11	-23	-53	-98	36	-84	-31	-102	-22	-94	-63	-65	2	-98	-9	-69	-66	-146	-73	-87	-3649	3866	-6533	-28	-557	-42	-9308	-95	1150	-3080	-9039	-121	1050	-648	-13765	-9
1.260833	-25	44	91	-57	-109	-30	16	-12	-16	8	-76	-64	-97	-14	-30	-56	-100	36	-84	-30	-104	-34	-99	-65	-61	-1	-101	-11	-75	-73	-150	-78	-94	-3558	3798	-5988	-26	-401	185	-9082	-70	1418	-3033	-9099	-117	1193	-121	-13584	-18
1.261667	-26	39	89	-60	-112	-36	8	-15	-19	5	-70	-65	-98	-17	-15	-59	-98	33	-87	-35	-109	-26	-104	-70	-64	-3	-101	-14	-75	-72	-151	-78	-78	-3497	3743	-5405	-15	-270	425	-8868	-27	1662	-2979	-9201	-127	1329	408	-13383	-48
1.262500	-27	40	84	-61	-109	-32	12	-14	-15	18	-70	-59	-97	-17	-30	-61	-97	32	-86	-34	-109	-24	-101	-68	-64	-4	-98	-14	-74	-70	-153	-77	-90	-3449	3714	-4775	-16	-160	683	-8655	-27	1880	-2902	-9333	-109	1450	929	-13166	-65
1.263333	-25	41	90	-58	-110	-36	12	-17	-16	7	-70	-64	-97	-17	-28	-57	-99	30	-84	-34	-104	-17	-101	-69	-66	2	-98	-14	-73	-67	-150	-74	-87	-3418	3709	-4114	-25	-75	936	-8455	-31	2043	-2811	-9497	-114	1552	1434	-12925	-48
1.264167	-27	38	87	-61	-111	-36	12	-14	-25	6	-72	-63	-96	-26	-32	-61	-100	33	-87	-34	-107	-24	-101	-69	-68	-3	-102	-13	-56	-68	-149	-77	-96	-3415	3730	-3429	-19	-11	1193	-8260	-40	2205	-2695	-9687	-102	1636	1916	-12674	-36
1.265000	-27	40	85	-59	-112	-34	10	-15	-23	4	-77	-65	-100	-18	-31	-62	-103	27	-90	-38	-105	-25	-101	-73	-72	-6	-104	-15	-77	-70	-150	-78	-85	-3428	3790	-2730	-17	26	1434	-8070	-50	2307	-2556	-9897	-111	1704	2371	-12407	-29
1.265833	-31	35	85	-61	-114	-39	9	-8	-18	4	-75	-65	-99	-18	-29	-60	-103	33	-85	-36	-107	-25	-101	-68	-64	0	-102	-13	-72	-75	-147	-73	-63	-3453	3885	-2016	-12	50	1669	-7875	-62	2371	-2374	-10116	-112	1755	2794	-12120	-17
1.266667	-26	41	89	-58	-110	-34	12	-16	-17	1	-75	-65	-97	-16	-29	-63	-102	33	-83	-32	-105	-24	-100	-68	-66	-3	-102	-15	-76	-70	-146	-76	-82	-3495	4013	-1300	-7	64	1890	-7679	-83	2390	-2164	-10346	-101	1782	3178	-11822	-6
1.267500	-27	38	90	-60	-113	-34	10	-13	-19	8	-77	-64	-97	-15	-31	-59	-100	32	-84	-36	-107	-25	-101	-66	-68	-1	-102	-13	-74	-68	-146	-74	-77	-3547	4174	-593	-5	63	2088	-7473	-99	2364	-1919	-10577	-99	1792	3524	-11510	-5
1.268333	-36	39	88	-60	-109	-33	10	-14	-19	6	-76	-64	-97	-18	-32	-60	-100	33	-87	-34	-115	-21	-100	-68	-63	-4	-103	-14	-75	-70	-149	-78	-58	-3607	4368	92	-5	58	2262	-7258	-131	2293	-1635	-10810	-102	1772	3826	-11185	0
1.269167	-29	38	86	-60	-112	-35	7	-16	-23	4	-74	-63	-97	-38	-29	-62	-100	33	-87	-35	-107	-24	-103	-73	-66	-3	-101	-15	-75	-69	-151	-77	-59	-3662	4597	744	-12	45	2407	-7033	-146	2180	-1315	-11028	-100	1730	4089	-10840	6
1.270000	-29	37	85	-62	-112	-35	9	-15	-21	4	-76	-65	-102	-1	-30	-64	-103	23	-84	-39	-108	-25	-102	-69	-65	-3	-103	-16	-75	-73	-152	-76	-64	-3716	4839	1348	-5	29	2523	-6790	-141	2025	-959	-11245	-97	1658	4312	-10483	1
1.270833	-26	40	87	-59	-105	-33	10	-15	-16	3	-75	-65	-95	-15	-29	-60	-100	32	-86	-32	-99	-24	-100	-69	-63	-5	-102	0	-72	-68	-146	-75	-61	-3759	5113	1886	-3	17	2612	-6526	-153	1836	-572	-11443	-87	1565	4493	-10110	13
1.271667	-26	40	87	-56	-105	-32	13	-13	-11	7	-70	-63	-91	-14	-27	-58	-97	35	-84	-31	-98	-21	-100	-64	-63	0	-100	-9	-73	-70	-145	-73	-61	-3786	5396	2365	6	4	2663	-6245	-160	1609	-153	-11639	-85	1434	4627	-9726	21
1.272500	-23	43	91	-62	-107	-36	27	-14	-14	6	-70	-66	-94	-17	-27	-58	-98	36	-86	-32	-107	-22	-99	-66	-63	-1	-102	-14	-75	-67	-145	-73	-49	-3802	5686	2754	11	-12	2678	-5947	-166	1353	273	-11785	-90	1269	4728	-9334	16
1.273333	-31	36	86	-60	-109	-35	11	-14	-18	4	-73	-65	-98	-17	-25	-60	-100	34	-107	-33	-105	-23	-100	-75	-68	-1	-101	-14	-74	-70	-149	-73	-51	-3791	5981	3048	-13	-31	2660	-5634	-179	1087	706	-11922	-95	1063	4788	-8934	11
1.274167	-29	39	85	-55	-112	-56	12	-16	-19	3	-76	-76	-100	-22	-32	-61	-100	30	-86	-33	-109	-24	-101	-68	-64	0	-100	-15	-83	-73	-148	-73	-49	-3754	6275	3246	-6	-42	2603	-5299	-166	780	1154	-12031	-76	847	4813	-8522	20
1.275000	-28	39	86	-62	-112	-35	9	-15	-18	4	-66	-68	-97	-17	-31	-61	-98	32	-86	-33	-108	-26	-102	-69	-65	-4	-101	-14	-75	-72	-146	-74	-57	-3693	6555	3340	-4	-62	2521	-4950	-155	473	1586	-12106	-75	591	4809	-8106	12
1.275833	-25	39	88	-56	-112	-32	12	-15	-22	4	-70	-63	-94	-17	-29	-60	-99	35	-83	-30	-102	-23	-99	-69	-64	0	-100	-11	-73	-69	-148	-79	-67	-3593	6819	3332	5	-88	2405	-4586	-149	165	2003	-12146	-76	299	4767	-7693	9
1.276667	-26	41	89	-59	-109	-33	10	-14	-18	7	-69	-63	-95	-15	-26	-59	-99	35	-87	-29	-103	-15	-100	-70	-64	-1	-102	-12	-72	-69	-144	-69	-68	-3467	7057	3220	9	-128	2265	-4209	-148	-146	2392	-12149	-70	-15	4700	-7266	23
1.277500	-32	43	87	-53	-109	-31	15	-10	-17	6	-75	-61	-96	-12	-27	-58	-103	34	-85	-29	-103	-19	-98	-67	-63	0	-97	-11	-72	-68	-144	-73	-69	-3306	7271	3016	0	-184	2094	-3824	-147	-438	2739	-12110	-64	-356	4601	-6853	36
1.278333	-26	49	89	-55	-107	-31	16	-14	-17	7	-70	-58	-93	-12	-28	-55	-97	37	-83	-28	-103	-18	-97	-64	-62	0	-110	-10	-70	-67	-142	-69	-63	-3107	7451	2698	-18	-258	1905	-3433	-142	-721	3040	-12027	-70	-716	4474	-6440	46
1.279167	-22	47	88	-56	-110	-31	17	-9	-15	9	-68	-59	-93	-14	-26	-56	-96	37	-83	-29	-102	-19	-93	-64	-62	1	-95	-11	-69	-66	-142	-67	-57	-2876	7598	2334	-13	-360	1696	-3036	-136	-978	3290	-11886	-74	-1103	4322	-6030	73
1.280000	-25	44	93	-56	-105	-30	19	-11	-18	10	-69	-61	-96	-13	-16	-56	-98	39	-80	-26	-109	-17	-95	-66	-64	1	-94	-10	-74	-66	-143	-70	-59	-2614	7702	1866	0	-491	1477	-2646	-147	-1218	3473	-11692	-73	-1497	4142	-5633	63
1.280833	-24	33	88	-57	-107	-33	17	-12	-22	7	-73	-60	-96	-16	-27	-59	-101	34	-85	-28	-104	-22	-98	-66	-64	-1	-96	-12	-73	-68	-145	-70	-51	-2333	7763	1363	1	-670	1244	-2257	-130	-1434	3583	-11436	-79	-1900	3934	-5246	45
1.281667	-26	41	86	-58	-111	-40	11	-16	-16	4	-75	-65	-100	-24	-31	-65	-105	27	-87	-17	-104	-25	-102	-72	-66	-5	-99	-16	-74	-73	-149	-75	-48	-2016	7784	824	8	-887	1014	-1882	-93	-1622	3624	-11110	-78	-2303	3703	-4872	58
1.282500	-30	34	84	-62	-114	-41	8	-22	-17	1	-76	-67	-98	-19	-31	-63	-101	32	-87	-33	-105	-26	-101	-68	-65	3	-99	-13	-75	-69	-146	-73	-47	-1678	7773	267	12	-1145	790	-1509	-103	-1785	3595	-10711	-95	-2693	3464	-4493	43
1.283333	-26	40	85	-60	-114	-39	10	-16	-17	5	-75	-65	-98	-15	-28	-60	-100	33	-87	-31	-111	-24	-99	-62	-67	-4	-100	-14	-76	-70	-147	-76	-80	-1312	7722	-292	-3	-1458	581	-1150	-103	-1930	3492	-10215	-107	-3071	3205	-4128	32
1.284167	-27	41	89	-55	-109	-34	11	-15	-21	30	-74	-62	-97	-15	-30	-62	-98	35	-85	-33	-104	-23	-100	-70	-65	-1	-99	-22	-73	-62	-147	-72	-101	-924	7639	-838	8	-1817	387	-815	-105	-2059	3318	-9670	-112	-3437	2923	-3763	41
1.285000	-27	41	85	-57	-110	-36	12	-15	-18	5	-74	-61	-120	-10	-28	-62	-101	32	-84	-34	-102	-24	-98	-67	-62	-1	-98	-13	-72	-70	-145	-75	-104	-528	7520	-1358	7	-2227	212	-497	-103	-2171	3076	-9032	-136	-3777	2630	-3407	35
1.285833	-22	44	88	-56	-108	-31	15	-16	-16	7	-74	-61	-93	-13	-28	-57	-97	34	-83	-32	-101	-21	-99	-65	-63	-1	-98	-22	-75	-75	-144	-73	-107	-121	7380	-1833	-5	-2684	61	-203	-112	-2289	2775	-8302	-147	-4090	2319	-3056	21
1.286667	-24	42	88	-58	-108	-31	35	-15	-16	6	-74	-62	-94	-12	-27	-57	-99	36	-85	-30	-104	-23	-99	-66	-64	1	-98	-10	-72	-70	-146	-73	-122	283	7217	-2258	-12	-3188	-63	67	-117	-2411	2420	-7502	-181	-4372	2005	-2712	26
1.287500	-23	45	89	-57	-109	-35	12	-13	-14	8	-73	-63	-100	-14	-30	-58	-100	35	-84	-33	-103	-22	-99	-68	-63	-3	-99	-14	-73	-70	-154	-75	-131	688	7026	-2631	-47	-3737	-158	308	-138	-2547	2020	-6631	-205	-4626	1677	-2375	45
1.288333	-25	43	85	-59	-112	-36	11	-13	-17	4	-74	-63	-94	-14	-28	-60	-99	34	-86	-35	-104	-23	-98	-68	-64	-5	-99	-12	-72	-69	-145	-75	-130	1085	6827	-2938	-19	-4316	-227	521	-150	-2702	1585	-5693	-212	-4845	1345	-2044	52
1.289167	-26	24	90	-60	-109	-36	20	-18	-17	3	-73	-50	-99	-16	-33	-61	-99	33	-85	-35	-104	-25	-102	-68	-72	-3	-100	-14	-74	-73	-148	-79	-122	1470	6616	-3179	-25	-4917	-266	700	-146	-2887	1131	-4694	-215	-5039	1001	-1716	38
1.290000	-28	41	87	-60	-111	-36	8	-24	-19	2	-76	-64	-100	-21	-34	-62	-104	30	-87	-35	-108	-26	-103	-74	-70	-7	-104	-17	-77	-73	-151	-82	-125	1820	6393	-3355	-26	-5532	-284	845	-135	-3109	676	-3649	-204	-5205	650	-1400	45
1.290833	-29	38	85	-62	-113	-64	6	-22	-19	1	-78	-66	-98	-17	-34	-65	-100	30	-84	-33	-105	-25	-100	-69	-65	-4	-98	-14	-68	-69	-150	-78	-117	2164	6177	-3461	-23	-6147	-272	973	-116	-3360	195	-2558	-189	-5336	306	-1093	76
1.291667	-23	43	90	-56	-107	-32	11	-16	-16	4	-72	-62	-94	-9	-27	-59	-96	47	-82	-30	-101	-21	-99	-69	-63	-1	-98	-14	-73	-67	-146	-75	-103	2485	5958	-3511	-21	-6763	-245	1067	-116	-3659	-267	-1441	-184	-5453	-45	-802	80
1.292500	-24	41	88	-58	-109	-35	16	-15	-14	6	-76	-64	-97	-16	-28	-59	-99	29	-85	-33	-102	-24	-99	-67	-64	-5	-97	-11	-72	-68	-146	-74	-99	2761	5735	-3498	-14	-7372	-211	1124	-111	-3996	-701	-317	-154	-5556	-401	-538	71
1.293333	-27	43	88	-58	-109	-32	16	-16	-18	5	-70	-65	-110	-12	0	-59	-100	35	-85	-32	-104	-21	-100	-69	-66	0	-102	-16	-73	-69	-148	-77	-87	3005	5519	-3449	-21	-7952	-167	1155	-119	-4370	-1113	801	-128	-5646	-755	-297	60
1.294167	-25	78	87	-60	-111	-34	12	-13	-18	11	-72	-62	-98	-16	-30	-58	-98	35	-86	-33	-108	-25	-98	-67	-63	0	-93	-13	-73	-69	-149	-75	-79	3207	5313	-3353	-26	-8502	-122	1159	-120	-4780	-1481	1906	-102	-5742	-1102	-83	45
1.295000	-25	42	88	-59	-107	-33	11	-15	-6	7	-74	-67	-99	-16	-32	-57	-103	34	-90	-31	-105	-24	-102	-68	-65	0	-101	-13	-74	-72	-151	-76	-69	3363	5116	-3222	-14	-9003	-78	1138	-110	-5210	-1808	2990	-78	-5831	-1445	97	43
1.295833	-26	13	84	-60	-110	-33	12	-14	-18	5	-70	-65	-96	-13	-28	-58	-99	34	-86	-33	-104	-24	-100	-63	-64	0	-100	-13	-72	-69	-148	-73	-63	3475	4928	-3066	-14	-9457	-43	1091	-110	-5661	-2082	4035	-77	-5929	-1771	245	50
1.296667	-24	41	89	-59	-107	-34	15	-21	-18	7	-72	-79	-95	-14	-30	-60	-99	35	-84	-30	-100	-23	-100	-68	-66	0	-100	-13	-73	-69	-151	-76	-72	3544	4754	-2885	-7	-9856	-16	1026	-110	-6114	-2305	5027	-68	-6040	-2080	349	44
1.297500	-24	40	87	-60	-109	-34	12	-16	-16	6	-73	-65	-96	-18	-28	-59	-101	35	-86	-32	-107	-22	-98	-67	-65	2	-100	-14	-72	-69	-148	-77	-101	3570	4594	-2697	-4	-10198	-4	943	-80	-6561	-2478	5950	-58	-6157	-2364	419	41
1.298333	-27	42	89	-57	-109	-31	12	-11	-15	6	-72	-64	-96	-16	-28	-59	-98	32	-90	-31	-103	-23	-99	-67	-64	-10	-102	-14	-74	-67	-149	-78	-118	3550	4450	-2497	-9	-10481	-5	843	-76	-6988	-2588	6812	-46	-6295	-2621	440	44
1.299167	-27	38	87	-55	-108	-35	12	-17	-21	5	-72	-64	-94	-18	-29	-59	-98	36	-87	-29	-102	-19	-98	-75	-63	0	-100	-10	-73	-66	-158	-73	-93	3499	4347	-2299	-18	-10697	-14	739	-87	-7377	-2644	7597	-31	-6439	-2829	432	53
1.300000	-25	42	87	-57	-110	-32	13	-11	-15	10	-67	-64	-95	-19	-25	-56	-105	35	-85	-33	-105	-21	-97	-66	-62	1	-102	-12	-70	-67	-146	-74	-76	3403	4229	-2108	-18	-10851	-42	624	-79	-7721	-2643	8304	-33	-6604	-2996	377	37
1.300833	-29	43	86	-55	-108	-31	15	-11	-17	5	-69	-64	-94	-15	-28	-57	-100	33	-86	-9	-105	-24	-112	-67	-66	0	-101	-14	-77	-69	-147	-75	-78	3282	4145	-1922	-10	-10945	-79	499	-49	-8008	-2594	8923	-51	-6780	-3106	287	41
1.301667	-26	40	84	-61	-112	-34	10	-15	-19	5	-86	-66	-99	-19	-29	-59	-102	33	-88	-34	-110	-29	-102	-70	-65	-4	-102	-14	-76	-73	-151	-77	-79	3134	4089	-1756	-6	-10986	-119	379	-30	-8224	-2492	9454	-56	-6954	-3144	165	52
1.302500	-25	44	84	-58	-111	-34	10	-15	-18	26	-73	-67	-100	-17	-31	-60	-101	34	-90	-35	-107	-25	-99	-74	-66	-3	-103	-15	-75	-72	-147	-76	-73	2961	4058	-1608	-10	-10959	-156	258	-26	-8358	-2348	9892	-62	-7127	-3102	18	57
1.303333	-26	45	85	-61	-113	-34	12	-13	-18	-3	-74	-63	-97	-15	-28	-58	-101	34	-77	-15	-105	-24	-100	-68	-66	-3	-100	-15	-74	-72	-147	-76	-68	2781	4056	-1483	-19	-10882	-187	128	-23	-8406	-2164	10235	-61	-7285	-2974	-159	68
1.304167	-25	42	87	-60	-122	-21	10	-15	-17	6	-73	-63	-98	-15	-33	-57	-99	34	-85	-33	-108	-22	-98	-68	-64	-3	-100	-13	-74	-72	-147	-77	-82	2582	4080	-1386	-17	-10757	-205	47	-17	-8367	-1936	10485	-61	-7432	-2748	-303	57
1.305000	-27	40	86	-58	-110	-34	10	-15	-17	35	-75	-63	-95	-8	-30	-58	-100	34	-85	-32	-102	-19	-99	-70	-66	-1	-96	-12	-70	-69	-144	-76	-56	2387	4132	-1321	-26	-10584	-208	-41	-21	-8236	-1677	10633	-75	-7554	-2419	-526	53
1.305833	-25	42	89	-58	-107	-56	13	-15	-17	7	-72	-63	-95	-14	-29	-59	-102	34	-85	-27	-105	-24	-100	-67	-64	1	-103	-12	-73	-70	-145	-75	-80	2188	4211	-1286	-30	-10377	-191	-110	-28	-8011	-1393	10698	-95	-7640	-1988	-714	46
1.306667	-26	43	89	-58	-109	-9	11	-18	-22	4	-75	-63	-98	-16	-32	-62	-101	36	-84	-32	-107	-23	-100	-70	-67	-5	-103	-13	-74	-70	-147	-77	-135	1999	4319	-1289	-31	-10131	-147	-169	-29	-7709	-1089	10657	-108	-7689	-1457	-901	42
1.307500	-29	34	78	-63	-111	-38	10	-19	-28	3	-76	-65	-101	-17	-32	-62	-101	29	-86	-36	-107	-23	-99	-67	-68	-4	-100	-13	-78	-70	-156	-74	-91	1818	4452	-1324	-39	-9848	-75	-202	-39	-7330	-756	10530	-119	-7687	-826	-1065	34
1.308333	-26	39	85	-59	-111	-36	10	-18	-18	5	-74	-65	-98	-17	-30	-60	-99	30	-86	-34	-102	-24	-99	-68	-50	-4	-102	-14	-77	-73	-146	-73	-51	1654	4614	-1387	-28	-9539	24	-224	-36	-6882	-394	10308	-147	-7637	-102	-1209	23
1.309167	-25	41	88	-61	-112	-34	19	-18	-18	2	-76	-67	-95	-13	-30	-61	-99	33	-86	-33	-105	-24	-97	-69	-63	0	-102	-13	-74	-70	-147	-75	-76	1506	4807	-1480	-24	-9209	147	-219	-32	-6383	-43	9998	-153	-7528	710	-1336	33
1.310000	-26	39	88	-60	-112	-35	11	-17	-17	7	-92	-66	-100	-3	-33	-64	-101	33	-84	-35	-109	-21	-102	-69	-67	-3	-100	-13	-77	-73	-149	-79	-95	1383	5010	-1600	-25	-8858	281	-198	-15	-5844	335	9601	-154	-7366	1588	-1425	29
1.310833	-28	40	88	-58	-109	-35	10	-17	-19	7	-72	-63	-100	-16	-31	-62	-100	30	-81	-34	-109	-22	-100	-68	-67	0	-99	-14	-65	-69	-146	-70	-83	1289	5239	-1739	-14	-8480	481	-154	-3	-5271	726	9124	-149	-7139	2522	-1471	38
1.311667	-25	43	90	-52	-107	-31	17	-12	-16	8	-73	-61	-92	-11	-8	-56	-102	36	-79	-30	-102	-18	-96	-64	-61	0	-96	-8	-69	-66	-142	-70	-60	1213	5484	-1893	-9	-8089	661	-104	11	-4692	1126	8569	-154	-6857	3480	-1495	43
1.312500	-23	42	90	-50	-102	-29	17	-16	-16	8	-70	-61	-93	-10	-29	-58	-96	37	-80	-29	-100	-17	-98	-67	-64	0	-97	-5	-73	-68	-143	-69	-48	1160	5738	-2062	0	-7698	874	-38	20	-4116	1524	7947	-150	-6535	4452	-1480	39
1.313333	-27	41	89	-55	-110	-28	18	-12	-17	10	-69	-55	-95	-13	-25	-57	-99	37	-84	-32	-103	-19	-108	-63	-60	2	-97	-9	-69	-67	-143	-70	-60	1130	6027	-2240	-5	-7296	1075	30	26	-3542	1929	7272	-131	-6163	5407	-1431	37
1.314167	-24	38	93	-55	-109	-32	18	-12	-17	7	-72	-63	-94	-12	-27	-60	-101	38	-85	-31	-102	-19	-110	-67	-64	1	-96	-12	-74	-68	-165	-75	-38	1129	6265	-2420	-13	-6898	1268	97	43	-3033	2325	6541	-117	-5753	6324	-1354	47
1.315000	-23	41	89	-59	-111	-32	37	-15	-18	6	-74	-65	-92	-16	-29	-61	-99	34	-86	-33	-109	-23	-100	-68	-68	0	-99	-12	-74	-70	-147	-75	-23	1163	6528	-2597	-10	-6504	1453	166	43	-2547	2720	5765	-102	-5308	7181	-1245	45
1.315833	-28	40	84	-59	-115	-33	12	-15	-18	4	-75	-68	-102	-18	-32	-59	-100	36	-87	-33	-117	-19	-105	-67	-64	1	-102	-9	-75	-69	-147	-74	-31	1189	6785	-2759	-5	-6113	1621	235	24	-2109	3098	4969	-78	-4838	7951	-1115	44
1.316667	-26	40	90	-57	-111	-34	11	-13	-21	7	-72	-63	-97	-14	-28	-59	-102	35	-85	-30	-103	-21	-101	-70	-64	1	-98	-12	-74	-68	-145	-72	-34	1252	7028	-2932	-10	-5741	1759	288	22	-1727	3481	4155	-59	-4357	8623	-965	56
1.317500	-24	42	91	-58	-109	-29	21	-14	-18	8	-72	-62	-94	-14	-28	-59	-99	36	-86	-27	-105	-23	-98	-65	-75	1	-90	-9	-73	-67	-145	-74	-10	1338	7260	-3059	-5	-5384	1869	333	20	-1410	3842	3344	-64	-3875	9175	-809	62
1.318333	-24	43	91	-56	-107	-30	18	-15	-19	5	-70	-60	-93	-12	-28	-58	-97	35	-82	-27	-102	-21	-96	-64	-65	-15	-96	-10	-68	-67	-144	-70	-36	1440	7474	-3188	-9	-5053	1942	355	36	-1155	4174	2536	-72	-3398	9584	-647	66
1.319167	-24	42	90	-53	-104	-30	17	-11	-14	9	-67	-58	-92	-14	-27	-55	-96	36	-82	-28	-101	-19	-94	-63	-60	3	-95	-7	-69	-66	-138	-72	-38	1558	7663	-3307	-6	-4738	1984	362	52	-961	4493	1750	-72	-2928	9872	-489	78
1.320000	-23	44	92	-52	-105	-31	17	-13	-13	10	-67	-58	-95	-13	-26	-55	-96	39	-80	-26	-99	-19	-97	-64	-61	5	-96	-9	-69	-67	-144	-68	-29	1683	7825	-3405	0	-4458	1994	337	35	-831	4776	994	-60	-2482	10003	-352	86
1.320833	-22	42	90	-57	-107	-30	17	-12	-16	8	-70	-60	-95	-14	-27	-55	-94	32	-84	-41	-118	-24	-96	-66	-63	2	-97	-10	-70	-68	-160	-74	-24	1817	7952	-3494	-6	-4216	1953	292	28	-751	5035	281	-75	-2067	10001	-231	64
1.321667	-25	40	90	-56	-110	-35	11	-14	-18	19	-83	-62	-99	-17	-29	-58	-101	30	-85	-31	-107	-23	-100	-68	-66	0	-99	-14	-76	-72	-147	-77	-35	1958	8043	-3566	0	-4001	1895	226	15	-721	5263	-377	-67	-1687	9870	-138	56
1.322500	-14	40	88	-59	-111	-35	15	-14	-17	4	-73	-63	-97	-15	-30	-59	-102	33	-85	-34	-107	-27	-101	-70	-64	0	-101	-11	-73	-70	-147	-76	-29	2104	8116	-3623	-9	-3822	1811	120	-4	-731	5460	-972	-43	-1344	9624	-74	51
1.323333	-24	41	86	-60	-111	-36	9	-32	-17	4	-72	-64	-101	-21	-34	-61	-100	32	-84	-32	-109	-27	-102	-72	-65	-3	-101	-13	-77	-74	-150	-82	-32	2249	8141	-3670	-14	-3676	1717	5	5	-771	5622	-1503	-35	-1055	9279	-43	34
1.324167	-28	35	88	-62	-108	-35	7	-21	-23	3	-76	-65	-99	-17	-32	-60	-105	32	-87	-31	-105	-23	-102	-87	-67	-4	-142	-14	-74	-72	-147	-83	-29	2394	8135	-3696	-16	-3556	1619	-145	13	-828	5762	-1953	-39	-782	8859	-57	32
1.325000	-27	39	86	-60	-109	-34	11	-14	-21	5	-76	-64	-95	-15	-30	-60	-103	33	-84	-29	-103	-22	-99	-69	-62	0	-99	-12	-73	-72	-149	-76	-39	2537	8091	-3717	-1	-3468	1521	-309	2	-893	5871	-2326	-57	-569	8393	-103	34
1.325833	-23	43	92	-58	-107	-34	16	-12	-17	5	-74	-60	-96	-14	-30	-58	-99	35	-88	-28	-105	-22	-99	-63	-63	0	-101	-13	-69	-68	-146	-74	-41	2671	8007	-3728	1	-3405	1437	-495	6	-965	5959	-2630	-61	-398	7899	-200	37
1.326667	-27	41	85	-57	-92	-35	9	-12	-14	6	-73	-62	-95	-13	-28	-56	-102	32	-86	-33	-105	-22	-98	-67	-64	-3	-98	-11	-73	-69	-144	-73	-29	2796	7890	-3741	2	-3362	1372	-698	5	-1024	6019	-2849	-69	-269	7409	-341	42
1.327500	-25	43	88	-60	-109	-32	17	-15	-21	4	-73	-66	-95	-16	-29	-58	-100	34	-86	-33	-102	-22	-102	-56	-65	-3	-100	-11	-74	-72	-147	-74	-24	2911	7740	-3758	-3	-3337	1335	-916	-16	-1073	6054	-2996	-90	-180	6941	-518	36
1.328333	-25	39	88	-60	-110	-35	13	-15	-16	5	-72	-66	-98	-7	-32	-58	-99	35	-85	-36	-105	-28	-102	-69	-62	0	-101	-13	-73	-70	-147	-75	-13	3010	7553	-3790	-12	-3323	1338	-1146	-26	-1093	6079	-3071	-102	-119	6532	-740	41
1.329167	-27	40	85	-61	-109	-38	13	-13	-17	3	-73	-65	-97	-19	-30	-59	-101	32	-85	-31	-107	-22	-99	-75	-65	-4	-101	-13	-75	-70	-149	-75	-28	3101	7344	-3840	-11	-3306	1388	-1381	-32	-1081	6096	-3069	-104	-88	6164	-998	52
1.330000	-26	39	85	-60	-111	-38	7	-16	-14	5	-75	-64	-98	-17	-32	-61	-99	34	-84	-32	-104	-25	-103	-70	-66	-3	-100	-12	-74	-70	-148	-75	-34	3174	7111	-3924	-8	-3298	1487	-1629	-60	-1041	6107	-3015	-98	-82	5893	-1285	38
1.330833	-27	42	84	-57	-110	-32	15	-14	-18	4	-76	-64	-95	-18	-31	-62	-100	34	-85	-32	-104	-23	-98	-49	-66	-1	-99	-4	-74	-66	-146	-75	-27	3237	6853	-4047	-8	-3269	1644	-1883	-77	-963	6114	-2897	-107	-87	5711	-1599	33
1.331667	-24	42	88	-57	-107	-32	13	-12	-18	4	-74	-64	-94	-16	-26	-75	-99	35	-83	-31	-103	-19	-100	-72	-63	-5	-100	-12	-73	-67	-147	-76	-13	3281	6580	-4216	-8	-3233	1873	-2143	-87	-853	6124	-2732	-109	-109	5627	-1931	46
1.332500	-16	35	85	-56	-107	-35	11	-16	-19	6	-75	-65	-96	-21	-28	-60	-101	32	-88	-31	-107	-21	-99	-67	-63	1	-98	-12	-75	-67	-147	-74	-23	3316	6287	-4449	-11	-3182	2128	-2405	-94	-704	6147	-2520	-95	-138	5645	-2281	49
1.333333	-25	42	85	-59	-109	-32	13	-33	-17	6	-74	-63	-97	-14	-33	-59	-101	32	-83	-29	-109	-19	-101	-67	-64	-3	-99	-11	-73	-70	-146	-75	-21	3331	5983	-4738	-11	-3111	2453	-2675	-115	-533	6179	-2277	-85	-169	5760	-2646	42
1.334167	-25	42	88	-60	-112	-33	16	-12	-13	6	-70	-67	-95	-14	-27	-57	-98	34	-82	-34	-102	-22	-103	-68	-63	-1	-98	-14	-126	-72	-146	-73	-56	3339	5672	-5104	-18	-3018	2831	-2945	-118	-333	6227	-2001	-75	-205	5962	-3014	38
1.335000	-24	39	87	-60	-111	-33	41	-12	1	6	-72	-66	-99	-16	-29	-58	-130	35	-83	-30	-104	-18	-99	-69	-63	1	-98	-15	-75	-70	-139	-75	-68	3333	5361	-5532	-7	-2898	3261	-3216	-139	-112	6296	-1704	-62	-235	6241	-3384	40
1.335833	-26	53	86	-58	-113	-32	13	-11	-22	6	-70	-63	-100	-14	-27	-59	-103	36	-82	-32	-107	-24	-100	-75	-64	1	-101	-13	-74	-69	-146	-73	-69	3318	5044	-6030	-7	-2760	3738	-3488	-179	118	6393	-1399	-51	-262	6591	-3748	42
1.336667	-6	42	88	-59	-109	-34	16	-15	-24	6	-70	-63	-95	-16	-26	-60	-99	35	-82	-30	-101	-22	-101	-67	-64	1	-98	-14	-70	-42	-146	-75	-77	3296	4727	-6593	-6	-2597	4264	-3753	-196	347	6499	-1085	-44	-287	6985	-4104	38
1.337500	-22	43	89	-58	-108	-33	15	-14	-16	7	-69	-64	-93	-14	-26	-59	-99	35	-81	-30	-98	-22	-99	-69	-66	0	-98	-14	-72	-69	-144	-55	-77	3265	4411	-7223	2	-2411	4826	-4024	-218	576	6636	-776	-26	-307	7419	-4439	38
1.338333	-29	41	91	-57	-109	-30	16	-12	-18	7	-68	-62	-96	-24	-27	-58	-100	37	-78	-28	-104	-19	-96	-67	-63	4	-98	-11	-70	-68	-145	-74	-72	3228	4097	-7903	-5	-2211	5431	-4282	-252	792	6798	-479	-11	-335	7862	-4761	35
1.339167	-23	44	90	-56	-110	-33	18	-10	-16	7	-68	-61	-94	-12	-25	-58	-98	38	-80	-28	-102	-21	-99	-68	-62	2	-95	-13	-70	-66	-144	-70	-79	3187	3789	-8618	-8	-1998	6036	-4534	-314	989	6981	-202	-4	-360	8310	-5067	39
1.340000	-23	44	90	-58	-107	-31	18	-11	-13	7	-70	-62	-93	-14	-24	-57	-97	33	-82	-31	-102	-22	-97	-69	-65	0	-98	-14	-73	-83	-145	-74	-90	3155	3482	-9359	-23	-1785	6669	-4778	-369	1156	7185	52	-3	-396	8738	-5352	36
1.340833	-26	40	88	-59	-112	-35	9	-16	-19	3	-74	-66	-122	-19	-30	-59	-101	34	-83	-29	-102	-24	-81	-70	-65	0	-99	-15	-75	-72	-144	-75	-90	3088	3181	-10103	-21	-1556	7309	-5005	-385	1295	7409	271	13	-443	9128	-5610	19
1.341667	-28	41	89	-61	-139	-40	10	-16	-21	2	-74	-69	-101	-16	-29	-59	-102	30	-86	-35	-107	-26	-102	-70	-63	-3	-102	-21	-75	-73	-155	-77	-92	3042	2878	-10822	-18	-1323	7958	-5217	-422	1395	7645	458	16	-501	9474	-5842	12
1.342500	-26	39	88	-56	-110	-35	11	-14	-19	5	-69	-65	-98	-14	-30	-60	-101	22	-83	-32	-105	-23	-98	-66	-65	0	-98	-14	-74	-70	-149	-77	-87	3000	2585	-11515	-19	-1094	8602	-5405	-464	1466	7891	601	5	-582	9756	-6050	16
1.343333	-18	40	89	-57	-133	-34	11	-16	-19	7	-69	-63	-94	-12	-27	-57	-98	36	-84	-30	-107	-23	-100	-70	-64	0	-91	-15	-74	-70	-147	-73	-82	2958	2288	-12150	-14	-865	9234	-5573	-511	1500	8139	694	8	-685	9970	-6232	8
1.344167	-29	42	90	-55	-108	-34	15	-13	-17	5	-70	-64	-97	-14	-29	-64	-101	33	-86	-31	-105	-16	-101	-69	-66	-1	-98	-14	-73	-73	-147	-75	-84	2926	1990	-12712	-12	-637	9843	-5718	-530	1522	8393	736	-4	-822	10100	-6394	19
1.345000	-25	42	118	-52	-109	-34	15	-6	-19	24	-74	-63	-98	-13	-26	-59	-100	36	-82	-32	-104	-23	-97	-67	-63	3	-102	-13	-73	-69	-144	-73	-76	2903	1692	-13182	-12	-417	10423	-5834	-565	1474	8620	724	-13	-987	10147	-6531	17
1.345833	-25	41	86	-57	-109	-32	16	-12	-16	6	-70	-61	-95	-13	-27	-57	-99	35	-85	-32	-102	-22	-97	-67	-63	0	-98	-12	-70	-70	-145	-74	-60	2886	1408	-13556	-12	-197	10970	-5930	-614	1417	8841	658	-26	-1185	10098	-6656	9
1.346667	-28	42	89	-56	-107	-41	13	-15	-17	5	-70	-63	-96	-14	-27	-59	-97	37	-82	-31	-103	-19	-97	-51	-63	0	-98	-12	-74	-69	-144	-74	-34	2886	1095	-13820	-12	13	11476	-5997	-619	1344	9033	527	-34	-1423	9960	-6764	16
1.347500	-25	42	85	-57	-109	-36	11	-14	-16	5	-64	-62	-97	-15	-27	-59	-99	33	-87	-25	-108	-25	-100	-72	-64	-3	-98	-13	-75	-70	-146	-74	-32	2898	785	-13975	-17	219	11927	-6040	-645	1249	9185	344	-43	-1688	9726	-6861	20
1.348333	-31	40	89	-58	-112	-36	11	-15	-19	1	-77	-73	-101	-18	-31	-63	-103	30	-90	-35	-107	-25	-104	-74	-68	-5	-104	-15	-77	-75	-151	-80	-32	2924	475	-14018	-15	419	12322	-6062	-641	1145	9294	90	-64	-1992	9394	-6963	15
1.349167	-33	39	81	-62	-116	-40	8	-19	-23	1	-77	-67	-116	-21	-33	-63	-103	29	-90	-36	-105	-25	-104	-79	-64	-1	-101	-16	-74	-73	-148	-77	-17	2983	171	-13958	-18	615	12653	-6042	-629	1041	9353	-214	-77	-2321	8975	-7054	15
1.350000	-33	38	85	-60	-111	-42	9	-16	-19	1	-78	-66	-97	-17	-32	-67	-101	28	-88	-39	-104	-27	-115	-74	-65	-5	-101	-14	-74	-73	-150	-79	-1	3044	-129	-13803	-25	801	12919	-6053	-604	940	9343	-582	-95	-2678	8466	-7166	21
1.350833	-28	39	85	-60	-112	-36	10	-17	-21	2	-76	-65	-97	-14	-29	-61	-101	34	-85	-35	-104	-23	-101	-72	-66	-4	-102	-13	-73	-68	-147	-77	16	3142	-424	-13568	-14	990	13123	-6023	-579	844	9268	-1004	-98	-3052	7878	-7272	26
1.351667	-28	43	87	-56	-110	-31	17	-12	-19	4	-72	-62	-98	-11	-26	-58	-101	34	-83	-35	-105	-21	-98	-67	-61	1	-94	-10	-72	-67	-143	-74	12	3260	-715	-13270	-5	1169	13228	-5997	-576	762	9112	-1481	-100	-3443	7208	-7402	10
1.352500	-28	44	88	-56	-108	-33	12	-12	-16	3	-73	-63	-90	-12	-26	-58	-104	34	-100	-30	-104	-23	-100	-69	-64	-1	-99	-12	-73	-66	-144	-76	5	3401	-995	-12927	-10	1348	13253	-5971	-570	684	8872	-2013	-113	-3849	6468	-7571	18
1.353333	-24	42	88	-60	-114	-30	0	-13	-15	3	-72	-65	-96	-11	-26	-57	-99	35	-86	-35	-103	-21	-98	-69	-63	0	-99	-10	-73	-67	-145	-75	16	3568	-1262	-12562	-9	1485	13194	-5953	-542	618	8543	-2591	-128	-4258	5652	-7768	25
1.354167	-25	44	91	-58	-109	-33	13	-12	-19	5	-70	-66	-99	-14	-27	-60	-96	33	-84	-30	-104	-22	-97	-70	-61	0	-100	-12	-73	-67	-148	-77	0	3752	-1516	-12191	0	1620	13040	-5953	-504	558	8122	-3212	-134	-4675	4774	-7998	41
1.355000	-28	42	89	-58	-107	-33	10	-21	-15	6	-72	-65	-94	-14	-25	-58	-96	34	-84	-29	-104	-24	-97	-68	-63	0	-98	-10	-72	-66	-146	-74	-29	3965	-1749	-11843	6	1737	12791	-5978	-475	503	7602	-3886	-150	-5068	3843	-8269	44
1.355833	-27	43	91	-66	-103	-34	15	-15	-14	5	-73	-64	-76	-14	-29	-60	-99	34	-85	-31	-102	-22	-99	-69	-62	-1	-100	-11	-73	-69	-148	-76	-23	4193	-1962	-11527	2	1826	12444	-6033	-430	442	6988	-4592	-174	-5479	2860	-8578	47
1.356667	-25	42	89	-58	-109	-33	11	-18	-18	4	-72	-65	-94	-14	-27	-63	-103	30	-85	-33	-103	-24	-102	-75	-66	-4	-102	-12	-75	-68	-146	-77	-10	4448	-2152	-11261	-7	1880	11986	-6132	-418	370	6279	-5334	-206	-5875	1833	-8932	54
1.357500	-28	39	88	-61	-112	-35	9	-14	-18	3	-74	-68	-97	-15	-29	-62	-101	30	-87	-53	-103	-22	-99	-69	-63	-1	-97	-11	-73	-64	-144	-76	-25	4720	-2313	-11050	2	1902	11431	-6273	-385	284	5486	-6113	-229	-6253	773	-9326	58
1.358333	-26	42	89	-59	-110	-31	13	-13	-21	8	-70	-63	-95	-11	-26	-59	-98	35	-84	-29	-102	-18	-97	-70	-64	-1	-96	-13	-74	-65	-145	-74	-43	5012	-2445	-10919	12	1879	10771	-6470	-348	166	4605	-6917	-224	-6621	-325	-9758	55
1.359167	-25	46	89	-56	-107	-29	16	-10	-14	9	-70	-59	-95	-11	-22	-58	-99	36	-83	-28	-105	-18	-97	-65	-62	1	-96	-9	-72	-68	-143	-74	-39	5313	-2561	-10868	4	1806	10007	-6725	-332	13	3654	-7745	-232	-6971	-1450	-10236	36
1.360000	-24	46	91	-56	-116	-31	15	-12	-14	8	-73	-63	-92	-9	-25	-53	-99	37	-79	-28	-101	-18	-96	-64	-62	2	-105	-12	-70	-65	-142	-74	-72	5623	-2653	-10899	2	1678	9141	-7043	-315	-187	2618	-8570	-220	-7317	-2595	-10747	49
1.360833	-25	46	90	-58	-105	-33	15	-13	-15	10	-68	-61	-95	-12	-28	-53	-100	39	-83	-32	-105	-22	-100	-66	-64	0	-98	-10	-72	-70	-144	-74	-88	5919	-2718	-11021	-3	1485	8175	-7430	-284	-452	1522	-9473	-206	-7649	-3748	-11294	61
1.361667	-27	40	109	-58	-109	-31	12	-15	-18	6	-72	-63	-99	-16	-30	-58	-101	35	-83	-30	-104	-22	-100	-69	-64	0	-99	-12	-75	-72	-148	-82	-112	6242	-2769	-11227	-1	1240	7113	-7883	-256	-770	378	-10351	-185	-7963	-4906	-11868	88
1.362500	-26	41	87	-61	-110	-35	11	-15	-16	7	-70	-62	-99	-12	-26	-57	-98	33	-84	-30	-105	-19	-100	-69	-62	0	-97	-12	-74	-68	-147	-75	-137	6553	-2801	-11520	-8	928	5965	-8402	-224	-1158	-802	-11226	-153	-8264	-6056	-12457	136
1.363333	-27	43	92	-59	-107	-32	13	-14	-14	-1	-68	-62	-97	-14	-28	-59	-101	36	-82	-28	-105	-22	-99	-68	-66	0	-98	-12	-78	-78	-144	-76	-166	6856	-2817	-11892	-12	545	4746	-8981	-185	-1611	-2007	-12101	-146	-8545	-7196	-13066	153
1.364167	-27	41	91	-60	-111	-34	15	-18	-17	4	-72	-65	-97	-13	-17	-56	-112	36	-84	-30	-108	-19	-99	-67	-66	0	-100	-12	-75	-72	-145	-74	-195	7141	-2824	-12343	-14	106	3462	-9620	-145	-2141	-3231	-12973	-136	-8816	-8320	-13689	190
1.365000	-22	38	77	-58	-110	-32	15	-13	-19	5	-72	-63	-95	-14	-28	-60	-104	34	-84	-28	-104	-27	-98	-70	-65	1	-100	-13	-74	-72	-148	-80	-222	7409	-2824	-12867	-24	-411	2134	-10313	-109	-2742	-4464	-13818	-124	-9073	-9425	-14318	244
1.365833	-26	40	89	-61	-109	-32	10	-14	-18	2	-74	-64	-97	-13	-28	-56	-101	36	-83	-30	-102	-19	-96	-66	-62	0	-100	-11	-77	-68	-145	-73	-236	7660	-2815	-13458	-28	-965	773	-11048	-66	-3407	-5689	-14640	-111	-9305	-10482	-14939	284
1.366667	-27	41	89	-59	-108	-31	15	-11	-15	8	-73	-63	-97	-12	-26	-57	-109	36	-86	-30	-102	-16	-95	-66	-63	-1	-100	-13	-73	-72	-146	-73	-259	7880	-2813	-14104	-42	-1616	-611	-11830	-17	-4138	-6886	-15427	-99	-9516	-11498	-15561	320
1.367500	-27	41	89	-58	-111	-53	13	-13	-18	4	-70	-64	-96	-15	-26	-58	-99	35	-64	-30	-103	-19	-97	-68	-64	-1	-100	-16	-75	-73	-147	-74	-254	8070	-2809	-14807	-36	-2308	-1985	-12637	32	-4917	-8053	-16178	-94	-9710	-12466	-16169	366
1.368333	-29	39	61	-60	-112	-33	12	-16	-16	5	-72	-63	-96	-16	-30	-59	-100	35	-85	-33	-107	-26	-97	-69	-66	-1	-99	-16	-81	-74	-146	-75	-215	8236	-2811	-15554	-36	-3049	-3329	-13457	80	-5740	-9173	-16877	-81	-9867	-13369	-16771	394
1.369167	-26	39	88	-60	-112	-33	11	-14	-16	4	-73	-65	-100	-17	-28	-59	-98	34	-85	-27	-105	-24	-98	-68	-63	-3	-101	-15	-77	-76	-150	-75	-190	8373	-2812	-16336	-43	-3828	-4616	-14282	122	-6592	-10232	-17507	-68	-10004	-14209	-17361	405
1.370000	-26	35	87	-59	-110	-36	9	-16	-23	3	-74	-64	-99	-15	-30	-61	-101	35	-85	-38	-109	-26	-101	-75	-65	-1	-102	-16	-76	-74	-150	-74	-180	8473	-2825	-17147	-51	-4648	-5836	-15102	154	-7462	-11231	-18116	-58	-10101	-14979	-17926	357
1.370833	-26	39	88	-57	-109	-35	10	-12	-16	4	-72	-68	-98	-16	-32	-60	-101	36	-83	-31	-104	-22	-96	-69	-65	0	-98	-13	-82	-73	-149	-75	-167	8545	-2839	-17972	-46	-5491	-6950	-15903	187	-8337	-12150	-18622	-44	-10186	-15665	-18475	269
1.371667	-26	42	89	-48	-108	-33	15	-12	-16	5	-68	-60	-95	-11	-26	-56	-107	38	-82	-30	-102	-18	-96	-67	-52	1	-98	-11	-68	-69	-146	-75	-141	8588	-2863	-18805	-51	-6368	-7972	-16682	246	-9205	-12986	-19071	-27	-10238	-16272	-18994	177
1.372500	-26	41	90	-58	-107	-31	12	-13	-17	5	-73	-61	-96	-9	-27	-62	-98	35	-83	-31	-104	-21	-96	-69	-64	1	-98	-12	-72	-72	-146	-74	-113	8600	-2895	-19651	-53	-7270	-8869	-17428	279	-10055	-13739	-19448	-31	-10262	-16798	-19507	40
1.373333	-45	43	98	-60	-109	-35	13	-14	-16	1	-74	-64	-96	-15	-28	-60	-102	33	-86	-35	-119	-23	-99	-73	-64	-4	-103	-19	-76	-72	-147	-75	-144	8585	-2938	-20490	-51	-8189	-9642	-18137	292	-10879	-14406	-19750	-23	-10277	-17247	-19995	-131
1.374167	-29	37	86	-67	-111	-38	10	-17	-44	-3	-75	-62	-100	-17	-31	-60	-102	29	-78	-35	-108	-25	-97	-69	-67	-4	-100	-15	-73	-72	-149	-75	-165	8548	-2977	-21304	-55	-9119	-10283	-18799	318	-11661	-14968	-19997	-16	-10275	-17613	-20461	-300
1.375000	-24	42	86	-62	-100	-35	13	-14	-15	3	-75	-68	-97	-16	-30	-58	-98	33	-85	-36	-104	-25	-97	-67	-64	-1	-99	-19	-76	-74	-148	-74	-141	8489	-3023	-22091	-50	-10049	-10771	-19419	326	-12402	-15441	-20179	-32	-10278	-17904	-20903	-411
1.375833	-22	42	86	-59	-109	-34	15	-15	-15	4	-70	-62	-96	-38	-30	-59	-99	35	-83	-33	-108	-25	-98	-67	-63	0	-99	-14	-72	-67	-147	-75	-158	8400	-3067	-22829	-43	-10987	-11142	-19999	329	-13105	-15825	-20297	-43	-10294	-18118	-21318	-512
1.376667	-25	39	88	-59	-109	-32	12	-12	-22	4	-72	-64	-101	-16	-29	-61	-101	32	-86	-33	-115	-23	-97	-68	-64	0	-98	-14	-74	-72	-147	-77	-185	8307	-3116	-23517	-33	-11929	-11391	-20537	321	-13758	-16122	-20368	-41	-10345	-18272	-21702	-590
1.377500	-23	43	88	-59	-127	-33	11	-15	-17	4	-73	-62	-96	-17	-62	-59	-102	32	-84	-32	-103	-23	-98	-69	-65	-1	-95	-13	-69	-69	-145	-74	-195	8187	-3157	-24149	-27	-12873	-11533	-21045	332	-14365	-16324	-20395	-33	-10433	-18358	-22052	-650
1.378333	-26	44	86	-58	-105	-32	13	-11	-12	5	-74	-61	-93	-12	-26	-59	-96	30	-85	-32	-99	-21	-96	-66	-61	0	-93	-11	-64	-68	-143	-61	-191	8044	-3209	-24709	-22	-13814	-11588	-21523	335	-14931	-16445	-20397	-40	-10574	-18394	-22370	-687
1.379167	-21	44	90	-57	-108	-29	15	-14	-16	34	-69	-63	-94	-12	-25	-59	-94	33	-83	-31	-99	-19	-95	-68	-60	0	-95	-10	-70	-66	-145	-73	-179	7887	-3245	-25190	-9	-14744	-11571	-21977	345	-15461	-16495	-20380	-40	-10789	-18386	-22647	-711
1.380000	-25	43	91	-52	-107	-33	15	-12	-15	7	-68	-61	-95	-14	-28	-55	-99	35	-81	-32	-118	-22	-95	-48	-59	2	-95	-12	-72	-67	-142	-73	-161	7704	-3273	-25598	-12	-15664	-11503	-22421	336	-15957	-16439	-20354	-34	-11084	-18339	-22881	-679
1.380833	-21	43	89	-57	-104	-32	15	-12	-13	8	-73	-65	-97	-16	-29	-60	-99	33	-82	-32	-104	-22	-98	-68	-63	-1	-98	-15	-75	-82	-146	-42	-148	7498	-3296	-25917	-6	-16567	-11401	-22878	314	-16433	-16395	-20336	-39	-11463	-18265	-23067	-607
1.381667	-29	41	86	-60	-112	-40	8	-21	-23	1	-75	-65	-99	-17	-31	-65	-103	29	-85	-36	-109	-22	-108	-72	-67	-4	-103	-16	-77	-91	-151	-78	-139	7264	-3298	-26157	0	-17458	-11279	-23323	275	-16884	-16256	-20311	-48	-11917	-18155	-23202	-566
1.382500	-29	36	84	-64	-114	-40	7	-21	-22	0	-77	-70	-102	-21	-34	-64	-105	29	-86	-36	-108	-26	-103	-70	-65	-1	-102	-14	-76	-76	-147	-78	-115	7011	-3278	-26313	8	-18305	-11138	-23783	252	-17303	-16059	-20341	-56	-12446	-18020	-23272	-511
1.383333	-29	38	82	-61	-113	-36	9	-21	-22	3	-75	-64	-96	-16	-31	-62	-103	25	-87	-32	-109	-24	-103	-72	-55	-5	-99	-13	-75	-78	-147	-77	-110	6720	-3220	-26396	0	-19116	-10996	-24265	235	-17716	-15810	-20410	-65	-13040	-17866	-23284	-448
1.384167	-26	40	85	-61	-108	-19	11	-15	-18	6	-74	-65	-97	-17	-31	-61	-103	30	-87	-31	-104	-24	-101	-69	-66	-1	-102	-13	-75	-73	-148	-77	-87	6395	-3135	-26392	-3	-19855	-10852	-24769	193	-18103	-15520	-20466	-70	-13696	-17681	-23231	-384
1.385000	-24	43	84	-60	-108	-33	12	-14	-18	2	-76	-62	-95	-18	-27	-58	-126	32	-84	-33	-104	-22	-100	-36	-66	-4	-101	-14	-70	-72	-145	-75	-67	6041	-3006	-26370	0	-20579	-10704	-25297	155	-18475	-15180	-20588	-74	-14406	-17482	-23114	-307
1.385833	-27	30	88	-58	-108	-32	13	-16	4	7	-73	-62	-105	-15	-28	-60	-99	34	-83	-35	-105	-21	-98	-69	-64	-3	-99	-11	-72	-73	-138	-78	-79	5660	-2833	-26286	-9	-21215	-10557	-25846	157	-18823	-14800	-20752	-82	-15088	-17256	-22935	-219
1.386667	-23	44	88	-56	-108	-31	13	-12	-14	6	-70	-62	-98	-18	-27	-44	-97	35	-77	-29	-103	-22	-99	-66	-61	-1	-98	-12	-75	-74	-147	-75	-93	5256	-2614	-26167	0	-21770	-10389	-26413	153	-19146	-14380	-20970	-98	-15781	-17010	-22700	-139
1.387500	-25	42	90	-58	-111	-17	3	-12	-17	6	-69	-63	-95	-19	-26	-58	-97	30	-83	-31	-104	-25	-99	-68	-61	-3	-97	-12	-72	-74	-149	-73	-108	4842	-2343	-26030	-4	-22257	-10201	-26991	93	-19432	-13921	-21227	-104	-16443	-16733	-22420	-59
1.388333	-26	43	89	-59	-112	-32	7	-15	-17	6	-70	-66	-96	-17	-29	-60	-99	34	-84	-34	-104	-23	-100	-69	-68	-5	-98	-14	-75	-73	-153	-77	-128	4433	-2020	-25885	-10	-22634	-9966	-27552	86	-19685	-13430	-21534	-110	-17041	-16426	-22095	41
1.389167	-26	44	89	-57	-111	-38	10	-22	-21	3	-76	-65	-99	-14	-29	-58	-103	33	-85	-32	-107	-26	-102	-69	-68	-7	-100	-14	-76	-75	-148	-74	-154	4082	-1646	-25743	0	-22931	-9687	-28096	69	-19906	-12904	-21880	-122	-17567	-16085	-21746	124
1.390000	-32	36	84	-60	-111	-36	9	-16	-23	2	-79	-67	-102	-19	-32	-62	-109	32	-88	-38	-110	-26	-103	-72	-67	-7	-102	-16	-80	-76	-148	-80	-184	3729	-1231	-25634	-8	-23140	-9347	-28596	56	-20061	-12340	-22274	-117	-17996	-15714	-21386	175
1.390833	-28	40	71	-61	-116	-61	8	-17	-23	1	-73	-72	-98	-17	-32	-60	-102	36	-87	-34	-105	-24	-99	-67	-65	-5	-105	-13	-72	-72	-146	-77	-201	3488	-773	-25527	-11	-23259	-8930	-29032	55	-20167	-11743	-22688	-90	-18303	-15299	-21027	235
1.391667	-25	41	90	-59	-107	-34	16	-13	-17	9	-70	-62	-94	-14	-27	-57	-96	38	-83	-30	-102	-7	-98	-66	-61	-7	-96	-12	-72	-68	-146	-72	-195	3358	-292	-25489	0	-23301	-8437	-29394	49	-20217	-11119	-23134	-82	-18487	-14853	-20690	280
1.392500	-22	47	94	-56	-107	-32	16	-13	-13	11	-70	-63	-94	-15	-28	-55	-97	39	-83	-28	-104	-19	-98	-64	-63	-1	-96	-11	-74	-67	-146	-75	-203	3356	195	-25483	-1	-23264	-7859	-29662	59	-20216	-10485	-23607	-91	-18546	-14379	-20393	294
1.393333	-28	40	90	-57	-108	-33	13	-12	-16	8	-72	-64	-97	-13	-27	-57	-98	38	-87	-31	-104	-22	-101	-65	-66	-3	-96	-13	-91	-72	-146	-72	-208	3512	661	-25523	-12	-23171	-7215	-29820	51	-20159	-9832	-24085	-88	-18481	-13875	-20137	277
1.394167	-24	42	90	-57	-110	-46	15	-14	-17	6	-69	-46	-97	-13	-28	-62	-100	37	-84	-31	-104	-23	-98	-69	-64	0	-97	-12	-73	-69	-147	-83	-212	3850	1080	-25610	-9	-23025	-6511	-29867	37	-20054	-9165	-24566	-86	-18309	-13345	-19943	230
1.395000	-25	44	90	-56	-110	-33	13	-17	-18	6	-70	-63	-96	-16	-28	-58	-97	39	-80	-32	-107	-21	-98	-66	-64	0	-96	-13	-76	-68	-147	-74	-194	4381	1402	-25740	-14	-22845	-5759	-29773	40	-19906	-8497	-25044	-86	-18037	-12805	-19808	173
1.395833	-26	34	89	-59	-104	-33	17	-12	-16	5	-70	-67	-92	-15	-27	-62	-98	36	-86	-30	-104	-22	-99	-67	-61	0	-99	-12	-74	-70	-147	-70	-170	5117	1592	-25905	-5	-22642	-4986	-29558	0	-19725	-7834	-25496	-79	-17700	-12262	-19743	106
1.396667	-24	43	88	-60	-108	-32	17	-14	-19	5	-72	-66	-91	-12	-25	-62	-98	35	-84	-32	-96	-28	-100	-70	-64	0	-99	-13	-72	-68	-146	-75	-151	6057	1609	-26090	-13	-22429	-4215	-29219	-22	-19540	-7181	-25915	-87	-17328	-11734	-19733	50
1.397500	-26	44	86	-94	-108	-33	13	-13	-15	7	-70	-44	-96	-14	-26	-59	-100	36	-85	-33	-107	-23	-98	-65	-64	2	-96	-13	-68	-65	-146	-73	-139	7194	1397	-26305	-17	-22217	-3476	-28768	-31	-19336	-6547	-26291	-101	-16946	-11221	-19781	-6
1.398333	-25	7	87	-56	-111	-34	15	-15	-16	5	-72	-63	-97	-16	-29	-63	-100	35	-86	-34	-107	-24	-100	-67	-74	-1	-98	-13	-72	-70	-149	-75	-94	8531	919	-26522	-13	-22021	-2801	-28214	-31	-19150	-5944	-26613	-101	-16590	-10744	-19880	-56
1.399167	-26	42	86	-59	-111	-39	10	-16	-17	-23	-75	-66	-97	-14	-28	-67	-102	36	-84	-32	-105	-24	-99	-68	-61	3	-96	-12	-80	-68	-144	-72	-77	10022	115	-26733	-19	-21843	-2223	-27578	-58	-18984	-5373	-26862	-97	-16282	-10309	-20002	-91
1.400000	-24	38	90	-59	-109	-32	17	-14	-13	7	-70	-64	-95	-14	-29	-61	-97	36	-83	-31	-102	-22	-96	-66	-61	1	-99	-13	-69	-68	-144	-75	-64	11624	-961	-26929	-23	-21688	-1754	-26892	-68	-18859	-4849	-27033	-85	-16059	-9938	-20146	-118
1.400833	-25	39	87	-58	-108	-36	17	-16	-16	5	-75	-64	-95	-13	-29	-60	-98	33	-87	-34	-101	-25	-99	-70	-65	-3	-102	-14	-72	-69	-135	-75	-48	13311	-2400	-27105	-22	-21562	-1439	-26173	-48	-18779	-4385	-27117	-94	-15942	-9651	-20292	-112
1.401667	-29	37	84	-62	-111	-40	12	-18	-16	5	-75	-67	-98	-18	-42	-61	-103	32	-91	-36	-105	-16	-102	-70	-64	-3	-113	-16	-74	-75	-147	-77	-31	15025	-4156	-27257	-12	-21457	-1275	-25454	-39	-18746	-3972	-27097	-108	-15939	-9447	-20424	-109
1.402500	-28	41	86	-60	-108	-36	9	-15	-17	1	-76	-69	-95	-15	-32	-59	-100	32	-90	-34	-103	-27	-102	-69	-65	-4	-100	-17	-76	-72	-146	-75	-10	16721	-6227	-27367	-11	-21370	-1272	-24771	-49	-18763	-3636	-26969	-111	-16047	-9341	-20530	-96
1.403333	-50	41	87	-62	-109	-34	12	-15	-16	3	-74	-64	-97	-16	-31	-62	-100	35	-88	-55	-107	-28	-100	-70	-64	-1	-97	-15	-75	-69	-146	-76	4	18342	-8572	-27446	-13	-21278	-1434	-24149	-52	-18833	-3383	-26729	-113	-16264	-9345	-20599	-73
1.404167	-29	41	88	-61	-115	-28	13	-18	-16	3	-74	-68	-98	-15	-31	-39	-99	33	-88	-36	-107	-24	-101	-68	-64	-3	-100	-15	-74	-91	-146	-76	20	19813	-11145	-27489	-9	-21179	-1745	-23617	-55	-18943	-3221	-26366	-121	-16583	-9467	-20624	-61
1.405000	-25	42	88	-59	-111	-34	11	-15	-17	2	-69	-63	-96	-14	-30	-60	-97	34	-84	-34	-102	-25	-94	-69	-63	-3	-98	-13	-70	-67	-146	-73	36	21083	-13874	-27503	-5	-21064	-2199	-23209	-47	-19104	-3153	-25886	-119	-16984	-9710	-20596	-19
1.405833	-25	42	92	-56	-104	-31	12	-13	-17	3	-72	-61	-94	-16	-30	-62	-99	33	-85	-33	-101	-24	-100	-70	-62	0	-91	-13	-74	-67	-145	-75	47	22095	-16696	-27493	-3	-20893	-2767	-22930	-41	-19250	-3197	-25301	-118	-17434	-10072	-20522	20
1.406667	-25	41	88	-60	-108	-33	11	-18	-21	3	-75	-66	-96	-16	-31	-61	-102	25	-90	-35	-107	-25	-102	-72	-68	-7	-100	-15	-75	-72	-148	-74	56	22806	-19537	-27465	-5	-20729	-3433	-22807	-42	-19421	-3351	-24611	-128	-17927	-10557	-20404	51
1.407500	-30	37	84	-79	-111	-36	10	-16	-19	3	-75	-66	-98	-16	-28	-62	-103	28	-88	-35	-103	-24	-104	-72	-64	-4	-99	-14	-72	-72	-147	-77	62	23185	-22325	-27420	-4	-20464	-4154	-22824	-31	-19576	-3606	-23828	-128	-18377	-11137	-20243	86
1.408333	-27	38	87	-59	-114	-36	16	-18	-18	1	-77	-67	-101	-16	-31	-60	-100	30	-87	-33	-107	-24	-102	-72	-65	-4	-107	-21	-76	-64	-148	-74	80	23201	-24962	-27365	-3	-20179	-4906	-23003	-36	-19703	-3974	-22974	-121	-18801	-11812	-20053	110
1.409167	-24	39	87	-60	-109	-32	12	-16	-18	3	-73	-64	-108	-17	-30	-59	-101	33	-88	-35	-105	-25	-101	-70	-66	-3	-101	-14	-73	-72	-147	-75	79	22840	-27372	-27312	-5	-19806	-5646	-23317	-44	-19780	-4448	-22069	-126	-19156	-12566	-19859	125
1.410000	-28	37	87	-60	-111	-35	10	-18	-19	3	-75	-68	-109	-16	-33	-60	-102	37	-88	-36	-109	-24	-103	-72	-68	-5	-103	-15	-76	-75	-150	-77	101	22099	-29471	-27259	2	-19381	-6350	-23755	-48	-19793	-5027	-21126	-126	-19422	-13365	-19663	149
1.410833	-29	37	87	-59	-105	-38	10	-41	-19	5	-72	-61	-100	-17	-30	-58	-99	33	-88	-35	-108	-23	-103	-73	-64	16	-100	-17	-75	-68	-148	-73	121	21002	-31188	-27208	6	-18889	-6987	-24293	-48	-19728	-5700	-20182	-101	-19543	-14184	-19479	168
1.411667	-25	43	92	-56	-108	-33	15	-15	-15	7	-72	-63	-95	-15	-34	-58	-96	37	-82	-30	-101	-18	-101	-68	-61	2	-98	-13	-73	-69	-147	-74	111	19585	-32062	-27155	0	-18356	-7532	-24901	-58	-19579	-6442	-19269	-87	-19545	-14998	-19338	182
1.412500	-24	40	91	-57	-107	-34	23	-14	-17	7	-69	-62	-94	-18	-27	-53	-98	35	-83	-32	-103	-19	-100	-70	-64	0	-98	-14	-70	-68	-146	-73	135	17871	-32431	-27113	4	-17783	-7972	-25556	-83	-19346	-7257	-18410	-79	-19414	-15785	-19238	192
1.413333	-24	42	89	-57	-111	-33	13	-13	-17	5	-70	-63	-94	-14	-30	-52	-101	33	-86	-33	-103	-21	-99	-86	-62	10	-101	-13	-70	-68	-146	-75	150	15890	-32588	-27069	8	-17196	-8286	-26222	-88	-19015	-8120	-17626	-85	-19143	-16513	-19198	189
1.414167	-25	39	88	-59	-111	-36	12	-14	-18	3	-74	-105	-98	-16	-28	-57	-101	32	-86	-34	-101	-22	-98	-69	-65	-6	-101	-16	-72	-63	-112	-75	161	13733	-32661	-27021	13	-16612	-8463	-26874	-98	-18600	-9015	-16948	-74	-18739	-17166	-19220	199
1.415000	-26	41	87	-59	-110	-34	10	-17	-19	5	-74	-63	-99	-9	-33	-62	-97	27	-84	-38	-104	-23	-101	-79	-63	-4	-99	-16	-73	-73	-150	-82	175	11461	-32704	-26971	9	-16078	-8508	-27469	-107	-18114	-9919	-16390	-87	-18217	-17709	-19310	188
1.415833	-28	29	84	-61	-112	-36	8	-19	-22	0	-78	-67	-101	-23	-32	-61	-102	30	-85	-36	-103	-16	-99	-69	-66	0	-100	-14	-75	-66	-148	-78	175	9147	-32595	-26907	9	-15541	-8401	-27985	-130	-17558	-10810	-15975	-64	-17619	-18126	-19451	167
1.416667	-25	37	86	-59	-112	-38	8	-16	-17	0	-74	-65	-98	-19	-30	-60	-129	32	-86	-38	-108	-24	-102	-74	-66	-4	-101	-14	-76	-74	-148	-79	158	6859	-31811	-26832	1	-15097	-8161	-28409	-149	-16962	-11666	-15715	-52	-16946	-18398	-19644	149
1.417500	-28	39	90	-59	-109	-33	11	-17	-19	8	-72	-61	-95	-17	-28	-61	-101	34	-86	-34	-104	-23	-98	-72	-64	0	-99	-12	-74	-69	-144	-79	153	4671	-30431	-26743	0	-14740	-7792	-28705	-177	-16340	-12463	-15617	-35	-16245	-18521	-19879	123
1.418333	-24	43	112	-59	-109	-35	12	-17	-16	7	-73	-62	-95	-14	-26	-58	-98	34	-85	-33	-102	-3	-97	-68	-77	-3	-99	-12	-72	-68	-159	-74	154	2638	-28635	-26639	7	-14486	-7301	-28878	-156	-15731	-13184	-15684	-29	-15537	-18491	-20138	118
1.419167	-23	41	90	-55	-110	-33	13	-16	-14	-11	-70	-62	-93	-14	-27	-62	-99	32	-84	-32	-102	-18	-98	-67	-58	2	-98	-11	-68	-67	-142	-74	165	830	-26486	-26528	2	-14355	-6715	-28915	-164	-15136	-13811	-15901	-25	-14859	-18315	-20398	84
1.420000	-24	43	90	-56	-105	-33	16	-13	-13	7	-72	-56	-94	-13	-23	-58	-96	36	-82	-32	-102	-27	-97	-65	-60	2	-99	-11	-72	-66	-142	-75	158	-702	-24052	-26409	4	-14353	-6051	-28828	-189	-14597	-14335	-16269	-11	-14237	-17998	-20640	55
1.420833	-23	42	90	-61	-108	-49	16	-12	-15	7	-74	-64	-93	-13	-28	-58	-97	34	-85	-34	-104	-22	-99	-67	-62	-4	-100	-11	-73	-67	-138	-76	140	-1871	-21398	-26293	0	-14483	-5329	-28617	-208	-14127	-14739	-16777	-9	-13707	-17566	-20855	25
1.421667	-25	40	87	-59	-109	-33	10	-16	-19	4	-77	-68	-96	-1	-31	-63	-100	29	-88	-35	-107	-22	-96	-70	-63	-4	-101	-15	-74	-75	-149	-76	135	-2825	-18582	-26189	-5	-14747	-4569	-28291	-211	-13755	-15019	-17393	-10	-13280	-17034	-21008	-4
1.422500	-26	41	86	-61	-111	-39	12	-13	-17	1	-91	-66	-99	-16	-31	-61	-100	30	-86	-36	-107	-24	-102	-69	-65	0	-101	-15	-73	-74	-167	-78	106	-3390	-15645	-26104	-7	-15130	-3802	-27871	-221	-13480	-15171	-18090	-12	-12974	-16429	-21087	-38
1.423333	-26	40	84	-59	-110	-34	10	-16	-18	4	-77	-66	-96	-17	-31	-65	-115	27	-87	-36	-104	-24	-101	-69	-67	17	-101	-16	-75	-74	-146	-79	81	-3630	-12642	-26058	-9	-15627	-3054	-27375	-254	-13328	-15200	-18852	-13	-12807	-15786	-21081	-65
1.424167	-29	39	78	-62	-102	-39	7	-19	-23	2	-78	-67	-99	-44	-35	-61	-98	30	-88	-38	-108	-25	-104	-73	-65	-6	-101	-12	-73	-72	-145	-78	84	-3560	-9645	-26058	-14	-16213	-2353	-26824	-264	-13307	-15110	-19638	-4	-12777	-15116	-20967	-74
1.425000	-30	42	86	-58	-110	-32	11	-15	-18	6	-76	-64	-98	-13	-28	-60	-104	30	-86	-33	-107	-23	-100	-69	-68	-1	-100	-15	-73	-67	-145	-78	70	-3219	-6702	-26126	-11	-16876	-1722	-26242	-264	-13422	-14908	-20442	-7	-12891	-14468	-20749	-69
1.425833	-28	43	89	-55	-109	-30	16	-7	-17	8	-74	-62	-93	-14	-28	-60	-99	36	-83	-32	-102	-21	-99	-79	-64	0	-126	-14	-69	-70	-145	-75	49	-2649	-3879	-26263	-16	-17593	-1194	-25642	-264	-13652	-14611	-21227	-16	-13131	-13868	-20428	-97
1.426667	-27	42	84	-59	-108	-31	12	-12	-18	6	-74	-62	-96	-16	-28	-58	-100	36	-82	-34	-108	-21	-100	-67	-65	1	-100	-12	-76	-69	-145	-73	30	-1908	-1237	-26481	-14	-18334	-784	-25059	-268	-14003	-14234	-21962	-17	-13509	-13339	-20001	-103
1.427500	-22	43	87	-77	-109	-30	13	-13	-17	36	-73	-64	-99	-14	-30	-56	-102	33	-86	-32	-104	-22	-101	-68	-66	0	-99	-14	-83	-70	-144	-74	10	-1050	1191	-26798	-32	-19075	-514	-24513	-283	-14465	-13795	-22634	-21	-13981	-12898	-19488	-79
1.428333	6	41	88	-60	-115	-36	11	-11	-19	8	-70	-61	-95	-17	-28	-55	-100	36	-83	-31	-105	-23	-101	-67	-65	-1	-100	-13	-72	-68	-147	-74	-13	-127	3363	-27198	-12	-19787	-395	-24008	-292	-14996	-13302	-23221	-11	-14537	-12554	-18885	-52
1.429167	-29	46	87	-60	-111	-32	13	-12	-15	5	-72	-61	-96	-15	-32	-60	-101	33	-84	-30	-108	-18	-101	-67	-64	0	-101	-13	-76	-69	-168	-75	-24	797	5222	-27679	-16	-20440	-432	-23558	-296	-15611	-12781	-23711	-11	-15153	-12321	-18223	-44
1.430000	-31	39	86	-63	-111	-34	12	-16	-25	5	-73	-61	-98	-14	-33	-61	-101	37	-82	-31	-109	-22	-103	-68	-68	-3	-101	-14	-76	-70	-148	-74	-50	1653	6754	-28231	-28	-21015	-627	-23174	-277	-16257	-12232	-24098	-26	-15799	-12185	-17509	-35
1.430833	-28	40	86	-58	-111	-31	15	-13	-18	6	-72	-63	-98	-15	-28	-56	-100	35	-85	-46	-103	-18	-100	-67	-64	1	-98	-12	-72	-67	-146	-74	-60	2394	7926	-28839	-23	-21477	-973	-22852	-292	-16914	-11670	-24369	-21	-16454	-12146	-16771	-43
1.431667	-24	41	86	-58	-107	-32	15	-27	-23	3	-70	-63	-95	-14	-25	-56	-98	37	-104	-30	-102	-21	-99	-68	-63	0	-101	-14	-73	-67	-146	-70	-77	2987	8739	-29486	-18	-21821	-1481	-22601	-289	-17557	-11110	-24533	-19	-17095	-12200	-16035	-45
1.432500	-27	40	85	-61	-111	-31	18	-14	-19	6	-69	-63	-99	-16	-28	-57	-100	35	-86	-31	-104	-19	-98	-65	-63	0	-97	-16	-73	-67	-145	-73	-86	3391	9175	-30161	-15	-22029	-2113	-22415	-292	-18155	-10564	-24582	-21	-17690	-12313	-15308	-21
1.433333	-24	42	87	-59	-109	-32	15	-12	-17	1	-72	-65	-99	-17	-25	-52	-100	36	-87	-30	-107	-22	-99	-65	-65	0	-98	-17	-75	-70	-145	-73	-96	3582	9238	-30832	-26	-22091	-2861	-22286	-303	-18696	-10036	-24519	-26	-18236	-12475	-14620	18
1.434167	-25	64	90	-58	-112	-33	11	-15	-18	7	-68	-63	-97	-16	-26	-58	-98	35	-83	-30	-111	-24	-101	-67	-62	13	-98	-14	-73	-68	-147	-74	-108	3542	8939	-31479	-31	-22001	-3699	-22204	-280	-19157	-9529	-24358	-34	-18710	-12657	-13974	-22
1.435000	-26	41	89	-55	-107	-34	15	-23	-16	5	-69	-62	-80	-15	-30	-58	-77	35	-84	-29	-103	-21	-98	-66	-63	1	-99	-15	-75	-70	-147	-77	-128	3268	8304	-32091	-43	-21769	-4588	-22148	-279	-19521	-9047	-24102	-30	-19099	-12849	-13403	-146
1.435833	-26	41	80	-61	-111	-32	12	-15	-17	5	-72	-63	-95	-14	-28	-60	-101	36	-88	-30	-104	-27	-99	-69	-66	-1	-107	-12	-72	-74	-146	-75	-130	2771	7338	-32474	-43	-21385	-5507	-22105	-276	-19784	-8601	-23753	-29	-19401	-13013	-12905	-243
1.436667	-29	42	87	-60	-108	-30	13	-14	-18	5	-74	-63	-97	0	-32	-61	-102	34	-90	-31	-102	-21	-100	-72	-65	0	-99	-14	-70	-69	-146	-77	-115	2061	6100	-32639	-42	-20880	-6434	-22083	-258	-19933	-8189	-23320	-19	-19620	-13146	-12486	-322
1.437500	-26	38	87	-59	-109	-33	16	-13	-18	4	-74	-63	-97	-15	-28	-58	-99	35	-85	-31	-104	-30	-97	-67	-64	0	-100	-15	-70	-72	-145	-76	-116	1172	4615	-32701	-45	-20263	-7315	-22027	-250	-19977	-7829	-22815	-25	-19742	-13224	-12153	-419
1.438333	-27	42	87	-58	-109	-31	17	-18	-16	6	-70	-63	-94	-14	-27	-56	-98	38	-66	-57	-100	-22	-96	-67	-62	1	-99	-12	-68	-70	-145	-74	-131	114	2934	-32730	-45	-19566	-8129	-21941	-246	-19920	-7509	-22225	-35	-19795	-13245	-11908	-557
1.439167	-25	42	93	-57	-107	-32	19	-11	-12	6	-68	-62	-95	-16	-28	-56	-99	37	-84	-31	-104	-19	-96	-67	-59	1	-100	-13	-75	-69	-146	-77	-132	-1064	1100	-32742	-40	-18804	-8850	-21810	-232	-19769	-7253	-21586	-32	-19783	-13204	-11742	-715
1.440000	-24	41	91	-61	-109	-33	17	-14	-16	6	-69	-118	-101	-18	-27	-56	-98	35	-86	-34	-107	-22	-98	-60	-64	0	-101	-12	-73	-73	-148	-74	-133	-2305	-842	-32761	-43	-18015	-9460	-21618	-227	-19552	-7055	-20884	-40	-19721	-13099	-11656	-799
1.440833	-29	37	85	-62	-111	-36	11	-17	-21	0	-74	-62	-101	-22	-32	-59	-104	32	-86	-53	-104	-23	-100	-72	-68	-3	-100	-14	-75	-74	-148	-79	-138	-3635	-2825	-32743	-45	-17216	-9934	-21350	-228	-19267	-6923	-20107	-47	-19623	-12939	-11638	-754
[truncated: 10,270 more rows]
[truncated: 15 more columns]
