# Supplementary material for: Novel Methods for Surface EMG Analysis and Exploration Based on Multi-Modal Gaussian Mixture Models
Source: PLoS One. 2016 Jun 30;11(6):e0157239. doi: 10.1371/journal.pone.0157239 (PMC4928879; doi:10.1371/journal.pone.0157239)
Supplement: S1 File — (ZIP) [file pone.0157239.s001.zip › Haf_horses_trot_data/Haf_h03_t1_kin.trc]

PathFileType	4	(X/Y/Z)	D:\Users\zsoldosr\Desktop\HaflingerProjektEMGBiopsy\RawData\M2\Gorat1r.trc
DataRate	CameraRate	NumFrames	NumMarkers	Units	OrigDataRate	OrigDataStartFrame	OrigNumFrames
120.00	120.00	1200	7	mm	120.00	1	1200
Frame#	Time	Head			Withers			Sacrum			HFL			HFR			HHL			HHR
		X1	Y1	Z1	X2	Y2	Z2	X3	Y3	Z3	X4	Y4	Z4	X5	Y5	Z5	X6	Y6	Z6	X7	Y7	Z7
1	0.000	992.43866	48.26894	1599.03723	30.40612	77.62441	1250.86841	-732.93585	127.03915	1258.75513	540.86469	231.58258	-20.03496	293.30957	-146.77084	200.57640	-1067.46887	349.12192	63.23546	-481.68451	-6.90049	-6.88856
2	0.008	997.16101	46.79905	1593.52344	29.86441	76.74457	1247.61304	-732.90271	126.47237	1258.43787	518.57422	233.45403	-20.16024	320.89011	-148.36307	203.38080	-1039.32556	349.17987	63.63602	-504.09668	-5.19085	-7.01055
3	0.017	1001.56787	45.49752	1588.30273	29.05751	75.54189	1244.63770	-733.07788	126.02875	1258.06921	496.26886	235.30322	-20.27145	348.69031	-149.78659	205.60878	-1009.95197	348.36118	63.30561	-526.48639	-3.43891	-7.19077
4	0.025	1005.38336	44.46062	1583.61243	27.80517	73.86778	1242.15503	-733.58734	125.76701	1257.61938	473.95316	237.14822	-20.43922	376.90427	-150.97255	206.79744	-978.77283	346.09146	62.12859	-548.85382	-1.64088	-7.41154
5	0.033	1008.47662	43.67278	1579.62024	26.04248	71.81239	1240.29187	-734.43231	125.68533	1257.09460	451.62842	239.00583	-20.73205	405.60681	-151.96533	206.61626	-945.99738	342.20215	60.76711	-571.22369	0.15460	-7.58272
6	0.042	1010.90875	43.00149	1576.44067	23.82359	69.61269	1239.10510	-735.50562	125.75999	1256.54248	429.27551	240.86784	-21.07379	434.67944	-152.85124	204.84094	-912.23584	336.87509	60.20793	-593.62598	1.89874	-7.64153
7	0.050	1012.83484	42.29232	1574.12231	21.32156	67.49148	1238.60742	-736.65363	125.95702	1256.05200	406.86163	242.72258	-21.29783	463.86484	-153.67981	201.38474	-877.99634	330.48831	61.08055	-616.08417	3.61740	-7.61105
8	0.058	1014.36713	41.51449	1572.61597	18.79725	65.57128	1238.79248	-737.74200	126.22320	1255.74219	384.33771	244.58408	-21.33291	492.89496	-154.44067	196.36105	-843.42114	323.35272	63.28542	-638.63013	5.40288	-7.55686
9	0.067	1015.55658	40.72968	1571.80627	16.52437	63.89269	1239.65369	-738.68988	126.49912	1255.73816	361.65497	246.48692	-21.26270	521.56519	-155.06242	190.04037	-808.36566	315.55829	66.14243	-661.29675	7.30010	-7.51576
10	0.075	1016.47467	39.92072	1571.58850	14.70670	62.45806	1241.18262	-739.47205	126.74879	1256.14270	338.80487	248.43469	-21.20954	549.72314	-155.39308	182.66132	-772.66278	307.06586	68.86866	-684.09143	9.24333	-7.46906
11	0.083	1017.23798	38.97451	1571.88818	13.43301	61.24915	1243.35535	-740.10315	126.97486	1257.01685	315.81348	250.36140	-21.20488	577.25464	-155.27324	174.25992	-736.32397	297.87650	71.01781	-707.02399	11.11898	-7.37849
12	0.092	1017.95276	37.81765	1572.62817	12.68222	60.22854	1246.12903	-740.61304	127.21188	1258.37244	292.69275	252.17653	-21.17325	604.12402	-154.69130	164.68906	-699.52979	288.15198	72.59804	-730.14288	12.82817	-7.22637
13	0.100	1018.66528	36.50549	1573.70203	12.36064	59.34690	1249.44836	-741.02319	127.50395	1260.17908	269.42291	253.85374	-21.00974	630.43494	-153.81157	153.81511	-662.49780	278.17575	73.81835	-753.48566	14.33714	-7.02712
14	0.108	1019.37097	35.19422	1574.97424	12.34495	58.56348	1253.25317	-741.33807	127.88586	1262.38147	245.98294	255.43449	-20.68682	656.39355	-152.89232	141.78145	-625.37732	268.19333	74.79113	-777.01355	15.73814	-6.81923
15	0.117	1020.08868	33.99186	1576.33508	12.51225	57.86505	1257.47937	-741.55389	128.38007	1264.91650	222.36719	256.98114	-20.28122	682.05383	-152.21339	129.19009	-588.21936	258.34674	75.48473	-800.63019	17.20508	-6.64468
16	0.125	1020.90717	32.84718	1577.74817	12.75789	57.26276	1262.05188	-741.67188	128.98955	1267.72791	198.56601	258.54407	-19.88702	706.99646	-151.99391	116.93586	-551.09509	248.69250	75.79939	-824.26874	18.83898	-6.52690
17	0.133	1021.93213	31.63691	1579.21277	13.01079	56.77262	1266.87976	-741.70502	129.68500	1270.77087	174.57050	260.12503	-19.55454	730.29114	-152.31049	105.60223	-514.31683	239.28247	75.66476	-847.95300	20.56926	-6.44928
18	0.142	1023.22235	30.29896	1580.70728	13.24499	56.39746	1271.85706	-741.67908	130.40973	1274.00403	150.42468	261.69684	-19.29743	750.81445	-153.05913	94.94724	-478.48328	230.32828	75.14067	-871.76257	22.24499	-6.37702
19	0.150	1024.77344	28.85838	1582.18091	13.48010	56.11497	1276.86450	-741.62335	131.09361	1277.37280	126.28860	263.24371	-19.05884	767.64539	-154.00642	84.12007	-444.23700	222.18250	74.30314	-895.73712	23.78435	-6.31289
20	0.158	1026.50903	27.40343	1583.55066	13.76909	55.88232	1281.77002	-741.55908	131.65814	1280.79016	102.46948	264.76651	-18.55454	780.30261	-154.94617	72.39684	-412.04102	215.08662	72.98261	-919.77783	25.12138	-6.25556
21	0.167	1028.27356	26.08459	1584.68323	14.18128	55.66031	1286.43054	-741.49457	132.01720	1284.12402	79.34402	266.31070	-17.13279	788.80212	-155.83849	59.67130	-382.26624	209.12044	70.78030	-943.58801	26.11113	-6.07974
22	0.175	1029.86389	25.09638	1585.41296	14.78944	55.42941	1290.69824	-741.42926	132.08005	1287.21045	57.16055	267.97363	-13.89991	793.56537	-156.76862	46.43086	-355.37726	204.38333	67.27360	-966.73926	26.66929	-5.52430
23	0.183	1031.13147	24.54004	1585.63196	15.65618	55.17889	1294.43811	-741.36499	131.77052	1289.89600	35.92664	269.88873	-7.86065	795.10376	-157.76892	33.55542	-331.85742	201.04384	62.08181	-988.87476	26.92760	-4.33232
24	0.192	1032.07214	24.27567	1585.36597	16.81343	54.88820	1297.55103	-741.31622	131.06192	1292.07971	15.75555	272.31070	2.26519	793.54401	-158.73093	22.17827	-311.99628	199.31837	55.00006	-1009.87982	27.15301	-2.41483
25	0.200	1032.78992	23.99396	1584.73328	18.25010	54.52589	1299.98096	-741.30225	129.99422	1293.70886	-2.18378	275.63620	17.97393	788.44012	-159.41243	13.45372	-295.83752	199.48630	46.25029	-1029.84485	27.53339	0.10685
26	0.208	1033.38342	23.43470	1583.83826	19.91860	54.06563	1301.70325	-741.31427	128.67476	1294.74231	-14.93427	280.12143	39.96725	779.17181	-159.51335	8.04645	-283.31653	201.76605	36.46739	-1048.87952	28.06157	2.98950
27	0.217	1033.89465	22.50776	1582.71704	21.74847	53.50599	1302.71033	-741.28619	127.28230	1295.14307	-18.86133	285.60425	66.80307	765.60046	-158.92116	5.58900	-274.42468	206.16734	26.41185	-1066.88965	28.62183	5.97747
28	0.225	1034.32727	21.29090	1581.34180	23.65590	52.87579	1303.00867	-741.11420	126.04787	1294.92700	-12.51428	291.65433	94.78170	748.31299	-157.81493	4.81633	-269.23175	212.52107	16.83162	-1083.35400	29.13077	8.90578
29	0.233	1034.68164	19.97893	1579.64929	25.55116	52.21205	1302.62573	-740.72888	125.19770	1294.21057	1.91382	297.90689	119.82791	728.19904	-156.46812	4.48303	-267.72076	220.44305	8.61837	-1097.23218	29.59276	11.81954
30	0.242	1035.00281	18.77500	1577.60132	27.35280	51.53064	1301.61658	-740.14941	124.87276	1293.17834	20.54004	304.12006	139.87550	706.03699	-155.07558	4.05000	-269.62250	229.09967	2.70303	-1107.10730	29.99805	14.97627
31	0.250	1035.40149	17.78908	1575.22498	29.00737	50.81466	1300.06226	-739.47626	125.05706	1291.98499	40.61575	310.06104	155.41489	682.57458	-153.67447	3.53723	-274.67200	237.20377	-0.60846	-1111.49329	30.05240	18.50915
32	0.258	1036.01465	17.02153	1572.59033	30.50066	50.02767	1298.06348	-738.84906	125.58373	1290.69507	61.22711	315.48828	168.00203	658.60168	-152.16579	3.05408	-283.26990	243.55307	-1.94360	-1109.29590	29.14659	21.97259
33	0.267	1036.95264	16.38793	1569.78284	31.85601	49.14779	1295.72839	-738.40924	126.23419	1289.28979	82.38879	320.14459	178.61418	634.72925	-150.48248	2.58542	-296.43561	247.70653	-2.28886	-1100.27393	26.75622	24.44830
34	0.275	1038.26843	15.74250	1566.90942	33.11478	48.20138	1293.15955	-738.27808	126.86067	1287.69373	104.24713	323.73349	187.25159	611.23132	-148.68188	2.07710	-314.54358	250.12195	-2.38718	-1085.05322	22.74829	25.21758
35	0.283	1039.93982	14.94828	1564.08069	34.28550	47.27087	1290.44299	-738.53802	127.45865	1285.79834	126.82166	325.97275	193.54633	588.12781	-146.88197	1.55663	-336.40546	251.67735	-2.61269	-1064.56934	17.37514	24.18268
36	0.292	1041.84583	14.00672	1561.34363	35.27734	46.46832	1287.64331	-739.23499	128.13707	1283.52991	150.00269	326.65265	197.42494	565.33142	-145.19966	1.13474	-359.95398	253.06375	-3.04535	-1039.53003	11.15669	21.73005
37	0.300	1043.79736	13.06882	1558.68176	35.87014	45.88844	1284.79956	-740.39716	129.00897	1280.94543	173.61050	325.67792	199.31396	542.72278	-143.70117	0.90759	-383.57410	254.51624	-3.58335	-1010.43158	4.67875	18.44567
38	0.308	1045.62427	12.28638	1556.10571	35.76843	45.57202	1281.92456	-742.02509	130.09645	1278.23169	197.46924	323.10565	199.95282	520.20032	-142.35529	0.84117	-406.69489	255.97519	-4.06805	-977.84241	-1.58555	14.97658
39	0.317	1047.19702	11.74230	1553.68225	34.72994	45.51070	1279.02612	-744.06720	131.29005	1275.57336	221.48151	319.07123	200.06155	497.72119	-141.08315	0.78380	-429.46368	257.34329	-4.39824	-942.48792	-7.30921	12.01003
40	0.325	1048.37476	11.52229	1551.48755	32.68298	45.69012	1276.14917	-746.41968	132.36581	1273.02747	245.65546	313.67984	200.07408	475.28955	-139.85149	0.61996	-452.12640	258.58630	-4.59906	-905.16394	-12.32310	10.23346
41	0.333	1048.98718	11.78408	1549.57129	29.74102	46.12267	1273.40356	-748.94690	133.06252	1270.53906	270.04642	307.05719	200.04720	452.90344	-138.66800	0.37427	-474.74188	259.73499	-4.79349	-866.60486	-16.65607	10.23069
42	0.342	1048.89893	12.68266	1547.98206	26.12022	46.83017	1270.94495	-751.51318	133.16861	1268.06848	294.67419	299.42700	199.73318	430.52051	-137.50592	0.14612	-497.30896	260.88257	-5.07940	-827.33643	-20.42048	12.31732
43	0.350	1048.12964	14.12371	1546.83630	22.05146	47.79644	1268.91748	-754.01093	132.58563	1265.66992	319.51685	291.03619	198.72203	408.08386	-136.29688	-0.01669	-519.88092	262.16345	-5.42587	-787.69354	-23.51651	16.34075
44	0.358	1046.87451	15.68509	1546.31750	17.75212	48.93210	1267.41089	-756.35687	131.37337	1263.44568	344.53265	282.07773	196.59752	385.56519	-134.99782	-0.14438	-542.50092	263.63824	-5.71326	-748.02979	-25.54131	21.71138
45	0.367	1045.35718	16.92198	1546.56396	13.43968	50.07064	1266.46204	-758.47852	129.72624	1261.46497	369.65897	272.69202	193.06699	362.95862	-133.62546	-0.27330	-565.17346	265.21490	-5.86474	-708.78821	-26.13324	27.78882
46	0.375	1043.70203	17.64732	1547.59375	9.33553	51.00723	1266.08569	-760.34753	127.85179	1259.77075	394.84851	262.92371	188.00888	340.26398	-132.21475	-0.39174	-587.90894	266.77072	-5.89163	-670.35242	-25.28447	34.17145
47	0.383	1041.93860	17.90821	1549.32593	5.63488	51.57596	1266.29028	-762.02112	125.85335	1258.44226	420.09967	252.71091	181.46036	317.50247	-130.75320	-0.46458	-610.71631	268.31067	-5.82556	-632.94360	-23.22107	40.61051
48	0.392	1040.03625	17.87968	1551.60730	2.45992	51.71342	1267.06836	-763.60321	123.74363	1257.59534	445.40045	241.98674	173.56386	294.70148	-129.18901	-0.47366	-633.60437	269.93515	-5.68774	-596.62891	-20.17571	46.87465
49	0.400	1037.92334	17.81085	1554.23010	-0.17365	51.46255	1268.38293	-765.16248	121.54303	1257.33411	470.67688	230.73959	164.43982	271.83786	-127.51496	-0.40350	-656.62109	271.70587	-5.50484	-561.36652	-16.38651	52.75217
50	0.408	1035.56128	17.90375	1557.01245	-2.36242	50.92660	1270.17810	-766.70050	119.32422	1257.71497	495.86588	219.00195	154.06354	248.84328	-125.78378	-0.23846	-679.80200	273.59323	-5.27811	-527.09778	-12.19242	58.08764
51	0.417	1033.04492	18.14693	1559.89893	-4.27824	50.20724	1272.40466	-768.17938	117.18096	1258.72937	521.06799	206.88559	142.29364	225.66891	-124.03697	-0.01041	-703.10059	275.50897	-4.99549	-493.82578	-8.03138	62.83329
52	0.425	1030.56274	18.37166	1562.92065	-6.08614	49.36022	1275.02979	-769.56189	115.18253	1260.31091	546.64838	194.68726	129.08774	202.29327	-122.28528	0.20348	-726.47449	277.41376	-4.68938	-461.58539	-4.34059	67.05788
53	0.433	1028.24390	18.50624	1566.05176	-7.86944	48.38393	1278.01599	-770.83569	113.35002	1262.35547	573.14838	182.94688	114.80807	178.70634	-120.53239	0.35744	-749.97534	279.42087	-4.38657	-430.39517	-1.47987	70.86491
54	0.442	1026.11194	18.64752	1569.16870	-9.61414	47.24231	1281.30823	-772.01776	111.65854	1264.74365	600.89337	172.33669	100.41470	154.93388	-118.76118	0.48209	-773.64001	281.60400	-4.10290	-400.32132	0.25908	74.33464
55	0.450	1024.16260	18.89939	1572.13904	-11.24272	45.90784	1284.83765	-773.13690	110.06001	1267.36511	629.43793	163.44890	87.26702	131.03056	-116.93044	0.63600	-797.37463	283.70078	-3.93526	-371.56970	0.63753	77.52575
56	0.458	1022.41626	19.26933	1574.89526	-12.66021	44.39298	1288.52429	-774.21021	108.51837	1270.13904	657.36340	156.54662	76.37497	107.04126	-115.03355	0.82335	-821.08356	285.40515	-3.91749	-344.46671	-0.48283	80.43562
57	0.467	1020.90918	19.70062	1577.43164	-13.78770	42.75508	1292.27710	-775.23871	107.03241	1273.01038	682.81329	151.35229	67.54330	82.99823	-113.14017	0.98961	-844.82861	286.84549	-3.87881	-319.39978	-3.07044	82.90286
58	0.475	1019.66516	20.12180	1579.76245	-14.58160	41.07464	1296.00293	-776.21796	105.63138	1275.92847	704.39594	147.17778	59.42351	58.96223	-111.35997	1.14282	-868.72150	288.39615	-3.69733	-296.82837	-6.87719	84.53207
59	0.483	1018.67102	20.47387	1581.88464	-15.04172	39.41867	1299.62097	-777.13678	104.36089	1278.82739	721.60724	143.47021	50.69171	35.11157	-109.81654	1.52879	-892.75146	290.29620	-3.47350	-277.28076	-11.46202	84.72853
60	0.492	1017.86975	20.73482	1583.76501	-15.20118	37.82321	1303.06384	-777.95996	103.27185	1281.61755	734.56165	140.27621	41.07988	11.83633	-108.67007	2.69608	-916.74091	292.60361	-3.29993	-261.24365	-16.34471	82.88071
61	0.500	1017.17133	20.93211	1585.34778	-15.10185	36.30898	1306.27112	-778.62518	102.40639	1284.18250	743.62927	138.10291	31.21869	-10.26941	-108.09509	5.33260	-940.35266	295.28192	-3.00988	-249.01039	-21.20096	78.60791
62	0.508	1016.47217	21.13325	1586.56616	-14.77672	34.90815	1309.18335	-779.06403	101.78329	1286.38232	749.24023	137.33606	21.82621	-30.48685	-108.24473	10.00549	-963.17975	298.25189	-2.21104	-240.63246	-25.94040	71.91287
63	0.517	1015.67999	21.43063	1587.35205	-14.25014	33.67261	1311.73743	-779.22571	101.39122	1288.07410	751.58173	137.90034	13.26033	-47.95313	-109.28376	17.05208	-984.93262	301.34100	-0.55114	-236.03122	-30.66314	63.13658
64	0.525	1014.72900	21.93277	1587.63818	-13.54662	32.65335	1313.86218	-779.09955	101.18848	1289.16174	750.32355	139.46489	5.59617	-61.62103	-111.37093	26.61765	-1005.58081	304.24817	2.04690	-235.14264	-35.59003	52.77436
65	0.533	1013.58331	22.74407	1587.37280	-12.69567	31.86710	1315.47668	-778.73236	101.10517	1289.64990	744.79462	141.77469	-1.20513	-70.45218	-114.56912	38.69463	-1025.30933	306.70346	5.39624	-237.95116	-41.01137	41.33772
66	0.542	1012.26007	23.89218	1586.56042	-11.72859	31.27678	1316.49377	-778.19971	101.04918	1289.63098	734.53296	144.68808	-7.14175	-73.66043	-118.86418	53.15051	-1044.36755	308.68149	9.28223	-244.41884	-47.16051	29.37139
67	0.550	1010.86780	25.23048	1585.29077	-10.66836	30.81302	1316.83154	-777.54626	100.91705	1289.20544	719.79840	148.01671	-11.95623	-70.72516	-124.25262	69.66969	-1062.99976	310.32614	13.64953	-254.41095	-53.92690	17.62293
68	0.558	1009.57880	26.47493	1583.69678	-9.52561	30.42206	1316.43091	-776.77386	100.60747	1288.42834	701.59320	151.40726	-15.25212	-61.60782	-130.75443	87.46711	-1081.37952	311.68930	18.55875	-267.70560	-60.55600	7.23849
69	0.567	1008.53253	27.39451	1581.87451	-8.31172	30.08785	1315.26672	-775.88531	100.03905	1287.31726	681.02448	154.41992	-17.02561	-47.37595	-138.38278	105.09751	-1099.31738	312.68716	24.05495	-284.09525	-65.72060	-0.43474
70	0.575	1007.79187	27.91121	1579.86279	-7.05492	29.81974	1313.35303	-774.92072	99.17856	1285.88586	658.82648	156.79509	-17.80695	-30.26965	-147.06396	120.88474	-1115.90112	313.12186	30.03420	-303.40936	-68.28290	-4.68163
71	0.583	1007.38470	28.02136	1577.68396	-5.80638	29.62946	1310.74341	-773.95935	98.06213	1284.17761	635.61102	158.57809	-18.17452	-12.60733	-156.49028	133.71619	-1129.54858	312.68756	36.18453	-325.21167	-68.21306	-6.07759
72	0.592	1007.34100	27.70767	1575.37732	-4.64158	29.51014	1307.52490	-773.10443	96.77946	1282.27844	612.03827	159.98907	-18.39418	4.46353	-166.09987	143.45319	-1138.55212	311.30179	42.10614	-348.53790	-66.54446	-6.02158
73	0.600	1007.68115	26.93883	1573.00256	-3.65066	29.43231	1303.80530	-772.46814	95.43187	1280.30310	588.53284	161.29279	-18.50900	21.15860	-175.29840	150.71956	-1141.76294	309.34744	47.31163	-372.29001	-64.42158	-5.69851
74	0.608	1008.36938	25.72916	1570.61365	-2.91312	29.35607	1299.70093	-772.14819	94.09312	1278.36768	565.17126	162.70065	-18.56436	38.31499	-183.70370	156.40651	-1139.02502	307.23984	51.09695	-395.84262	-62.42850	-5.61199
75	0.617	1009.27710	24.19412	1568.22412	-2.47831	29.24147	1295.32727	-772.19073	92.78914	1276.56213	541.90845	164.26474	-18.69188	56.62471	-191.19170	161.29160	-1131.06567	304.98199	52.91333	-419.09647	-60.64099	-5.79558
76	0.625	1010.21448	22.50722	1565.82629	-2.36522	29.05930	1290.78955	-772.56226	91.51453	1274.93469	518.75281	165.92447	-18.98919	76.32643	-197.78998	165.88214	-1118.96191	302.44330	53.03377	-442.16238	-58.93035	-6.14923
77	0.633	1011.00586	20.79092	1563.45605	-2.57478	28.80140	1286.18164	-773.17059	90.27405	1273.49524	495.73260	167.65921	-19.39406	97.28084	-203.56631	170.39227	-1103.63904	299.75552	52.43304	-465.14017	-57.17338	-6.57437
78	0.642	1011.51184	19.09734	1561.20398	-3.10474	28.47446	1281.59631	-773.92200	89.10786	1272.22339	472.84174	169.48840	-19.76908	119.22992	-208.58032	174.80354	-1085.60120	297.15131	51.87055	-488.06818	-55.32210	-6.97236
79	0.650	1011.60199	17.46778	1559.17480	-3.95976	28.07555	1277.13281	-774.75916	88.08884	1271.07007	450.05707	171.38144	-20.06482	142.01402	-212.88528	178.96556	-1064.90491	294.64624	51.35580	-510.96063	-53.40836	-7.26018
80	0.658	1011.15167	15.94991	1557.45105	-5.15400	27.55611	1272.89856	-775.65808	87.30191	1269.96033	427.33557	173.27681	-20.33446	165.59207	-216.54300	182.66510	-1041.42542	292.00656	50.51384	-533.83771	-51.51682	-7.41950
81	0.667	1010.07526	14.56925	1556.08386	-6.70493	26.79855	1269.00610	-776.61194	86.80508	1268.80542	404.60535	175.12628	-20.64325	189.94958	-219.63281	185.68672	-1015.23187	288.82111	49.16060	-556.70856	-49.71497	-7.51396
82	0.675	1008.36902	13.30750	1555.11108	-8.61849	25.66003	1265.56213	-777.62738	86.58830	1267.53247	381.80530	176.91415	-21.00973	215.06427	-222.22899	187.89441	-986.73242	284.63232	47.48474	-579.56964	-48.00718	-7.63816
83	0.683	1006.13422	12.08581	1554.59412	-10.87418	24.08836	1262.64185	-778.71906	86.57072	1266.11792	358.93250	178.67581	-21.39648	240.94641	-224.37975	189.27423	-956.54138	279.20166	45.94966	-602.42737	-46.33250	-7.83952
84	0.692	1003.56537	10.74239	1554.63098	-13.41751	22.20438	1260.27844	-779.89703	86.63972	1264.59912	336.03235	180.43716	-21.72812	267.63782	-226.14859	189.90361	-925.25763	272.58734	45.09975	-625.30646	-44.62219	-8.06479
85	0.700	1000.88324	9.08354	1555.30957	-16.14956	20.24962	1258.49048	-781.15173	86.69388	1263.06262	313.11560	182.17758	-21.92357	295.12836	-227.62292	189.85498	-893.27356	264.97894	45.30925	-648.25281	-42.88345	-8.19313
86	0.708	998.22766	7.03733	1556.62439	-18.91909	18.44738	1257.31274	-782.44263	86.66468	1261.62646	290.12347	183.90625	-21.93569	323.30334	-228.83817	189.09262	-860.72919	256.58206	46.61693	-671.31458	-41.18229	-8.16030
87	0.717	995.60474	4.73230	1558.44080	-21.54683	16.91182	1256.79309	-783.70135	86.52171	1260.42432	266.99625	185.65613	-21.80130	351.97607	-229.75287	187.48123	-827.66803	247.59189	48.78911	-694.51392	-39.54073	-8.01799
88	0.725	992.95703	2.37970	1560.55835	-23.88047	15.65868	1256.96606	-784.85126	86.27959	1259.58948	243.70859	187.41138	-21.63925	380.94125	-230.31888	184.90527	-794.18054	238.23367	51.51501	-717.84961	-37.87988	-7.87006
89	0.733	990.28436	0.11089	1562.81824	-25.83490	14.66057	1257.83972	-785.83301	85.99843	1259.23425	220.25485	189.15439	-21.54377	410.01831	-230.51393	181.36055	-760.38525	228.75983	54.49439	-741.29236	-36.11069	-7.78855
90	0.742	987.68549	-2.04868	1565.15417	-27.38961	13.88133	1259.39954	-786.62341	85.75195	1259.42651	196.66168	190.91853	-21.48985	439.03784	-230.27116	176.93703	-726.36279	219.32320	57.42371	-764.79529	-34.27335	-7.76157
91	0.750	985.29907	-4.11340	1567.55298	-28.56382	13.28278	1261.61865	-787.23279	85.57730	1260.18396	172.97104	192.74335	-21.37487	467.73947	-229.45096	171.72989	-692.12646	210.00327	60.07119	-788.35181	-32.48898	-7.71729
92	0.758	983.23468	-6.10428	1570.00012	-29.39534	12.82967	1264.45740	-787.68335	85.45387	1261.48755	149.19574	194.62923	-21.13526	495.72742	-227.93633	165.74313	-657.62305	200.95909	62.35663	-811.99872	-30.78514	-7.61422
93	0.767	981.55597	-8.04654	1572.46191	-29.92942	12.49700	1267.85413	-787.99213	85.32336	1263.29614	125.32825	196.52167	-20.81272	522.63977	-225.71130	158.81625	-622.76941	192.35028	64.26098	-835.75269	-29.07421	-7.47283
94	0.775	980.29584	-9.95382	1574.89258	-30.21231	12.26730	1271.71411	-788.16992	85.12747	1265.55396	101.36169	198.34669	-20.51228	548.42511	-222.90320	150.65781	-587.53888	184.19188	65.74448	-859.59723	-27.28154	-7.32773
95	0.783	979.47046	-11.81273	1577.24084	-30.28620	12.12244	1275.90320	-788.22791	84.84103	1268.19580	77.28284	200.08188	-20.30730	573.42987	-219.85876	141.05669	-552.09839	176.46875	66.86322	-883.52509	-25.42118	-7.19237
96	0.792	979.08484	-13.59290	1579.44922	-30.18523	12.03938	1280.25391	-788.18164	84.47935	1271.15344	53.10431	201.74965	-20.18209	598.14709	-217.13982	130.13986	-516.93073	169.36554	67.86587	-907.55139	-23.57455	-7.04882
97	0.800	979.13037	-15.27705	1581.45215	-29.92736	11.98933	1284.58362	-788.04596	84.07529	1274.35498	28.92230	203.36864	-19.96612	622.78760	-215.36221	118.47409	-482.80383	163.20535	68.96464	-931.68835	-21.84094	-6.85055
98	0.808	979.57953	-16.87555	1583.18469	-29.50463	11.94074	1288.72070	-787.81824	83.64404	1277.71729	4.93567	204.95432	-19.24096	646.95789	-214.94011	106.86942	-450.58459	158.07782	69.96211	-955.92224	-20.28607	-6.57231
99	0.817	980.38098	-18.40385	1584.59290	-28.88251	11.86578	1292.53162	-787.46960	83.15852	1281.13074	-18.57904	206.51390	-17.42994	669.64209	-215.79791	95.85149	-421.07001	153.76949	70.23214	-980.16718	-18.91612	-6.24906
100	0.825	981.46118	-19.85554	1585.63745	-28.01253	11.74764	1295.93066	-786.95502	82.55734	1284.45178	-41.33759	208.03232	-14.13269	689.46393	-217.25371	85.18196	-394.88257	150.10892	69.05498	-1004.16266	-17.75520	-5.87393
101	0.833	982.74030	-21.20588	1586.29016	-26.85577	11.58424	1298.86780	-786.24536	81.79097	1287.52368	-63.11102	209.54953	-9.25653	705.06866	-218.35362	74.03931	-372.37817	147.18625	65.92681	-1027.44092	-16.95245	-5.23887
102	0.842	984.15613	-22.42988	1586.53186	-25.40665	11.38308	1301.30322	-785.36511	80.86322	1290.21765	-83.68036	211.25865	-2.62552	715.54333	-218.50925	61.78351	-353.64270	145.31738	60.68110	-1049.54053	-16.66538	-4.02995
103	0.850	985.68188	-23.50674	1586.35632	-23.69963	11.15398	1303.18726	-784.39355	79.81354	1292.43835	-102.58466	213.42572	6.43784	720.72998	-217.84186	48.51677	-338.68298	144.87386	53.42792	-1070.27039	-16.82155	-2.14183
104	0.858	987.32898	-24.41777	1585.77612	-21.79335	10.91061	1304.45862	-783.41522	78.66697	1294.09277	-118.67230	216.18745	18.92917	721.11273	-216.90819	35.10083	-327.65271	146.12718	44.44674	-1089.71069	-17.16807	0.24105
105	0.867	989.12524	-25.15414	1584.81433	-19.74648	10.67331	1305.05530	-782.47266	77.42880	1295.08594	-129.88293	219.45351	35.39193	717.21521	-216.11075	22.92627	-320.83795	149.23795	34.17110	-1108.10522	-17.49787	2.83276
106	0.875	991.06543	-25.72759	1583.48645	-17.60865	10.46101	1304.92883	-781.55750	76.13373	1295.36462	-133.92297	222.99609	55.07057	709.02075	-215.36115	13.47034	-318.43280	154.22615	23.27607	-1125.81482	-17.69561	5.41433
107	0.883	993.07080	-26.17734	1581.79248	-15.43158	10.28159	1304.05688	-780.62122	74.88861	1294.96582	-129.72772	226.62224	75.73100	696.08344	-214.29907	7.52802	-320.29700	160.80161	12.86189	-1143.14099	-17.71937	8.02092
108	0.892	995.02991	-26.56299	1579.73450	-13.27670	10.13596	1302.45386	-779.58997	73.85062	1294.02039	-118.35785	230.23438	94.61515	678.36090	-212.79091	4.67714	-325.88416	168.16275	4.43503	-1159.95313	-17.59940	11.10168
109	0.900	996.89276	-26.93560	1577.34778	-11.20881	10.02249	1300.17981	-778.39996	73.15021	1292.69617	-102.23505	233.75853	109.93030	656.87610	-211.10162	3.68161	-334.67664	175.05840	-0.83204	-1175.36987	-17.32726	15.29039
110	0.908	998.70288	-27.32066	1574.71643	-9.29065	9.92721	1297.33594	-777.05310	72.83548	1291.13818	-83.56061	237.10532	121.54613	633.37207	-209.54611	3.41917	-346.90997	180.36720	-3.09445	-1187.75586	-16.77813	20.76743
111	0.917	1000.54242	-27.72848	1571.95215	-7.58368	9.81840	1294.04797	-775.64685	72.86740	1289.44604	-63.50714	240.16541	130.39539	609.36700	-208.12463	3.32111	-363.30676	183.76021	-3.65487	-1195.15698	-15.80931	26.81283
112	0.925	1002.46313	-28.15102	1569.16565	-6.14454	9.65517	1290.44849	-774.33667	73.12531	1287.65564	-42.41687	242.76530	137.43446	585.61719	-206.60431	3.18698	-383.70825	185.71385	-3.70868	-1196.12061	-14.49872	32.14152
113	0.933	1004.45642	-28.54792	1566.46069	-5.01526	9.39066	1286.66760	-773.27307	73.43102	1285.72498	-20.25812	244.67052	143.14052	562.26257	-204.84183	2.93355	-406.62122	186.96283	-3.71368	-1190.41431	-13.35728	35.80045
114	0.942	1006.46143	-28.87342	1563.94275	-4.21465	8.97331	1282.81970	-772.57288	73.64024	1283.58936	3.06262	245.67102	147.63985	539.20972	-202.93230	2.53633	-430.32843	188.06093	-3.75247	-1178.94214	-13.17916	37.72407
115	0.950	1008.37994	-29.11530	1561.72168	-3.73421	8.37630	1278.98901	-772.28625	73.74553	1281.23230	27.50952	245.66281	151.00235	516.35266	-201.12891	2.05614	-453.87476	189.28453	-3.91991	-1162.89514	-14.58509	38.48605
116	0.958	1010.08325	-29.28002	1559.90674	-3.54308	7.64788	1275.23193	-772.34698	73.87261	1278.66577	52.87363	244.66737	153.36455	493.62207	-199.65762	1.61128	-477.04315	190.65732	-4.30499	-1142.96106	-17.70485	38.68793
117	0.967	1011.42401	-29.35639	1558.59473	-3.61463	6.93033	1271.59106	-772.61005	74.15771	1275.93152	78.89093	242.76682	154.90005	470.98944	-198.53682	1.28102	-499.92169	192.02443	-4.82805	-1119.19751	-22.19060	38.55117
118	0.975	1012.26459	-29.31903	1557.86548	-3.97359	6.41492	1268.10706	-772.98047	74.61211	1273.17651	105.37207	240.01303	155.78232	448.45450	-197.57703	1.05167	-522.62146	193.23825	-5.28297	-1091.43945	-27.46784	37.92493
119	0.983	1012.50739	-29.16266	1557.79468	-4.72047	6.25179	1264.82666	-773.46771	75.10178	1270.61743	132.23541	236.42555	156.18944	426.00488	-196.57298	0.85852	-545.22516	194.31030	-5.54500	-1059.75195	-32.96571	36.62368
120	0.992	1012.10413	-28.92764	1558.46277	-5.98158	6.47227	1261.81201	-774.11810	75.44151	1268.39038	159.48407	232.06122	156.29736	403.57651	-195.44682	0.64632	-567.80945	195.37373	-5.65659	-1024.60754	-38.18713	34.78391
121	1.000	1011.04041	-28.68472	1559.93530	-7.80812	6.97826	1259.14478	-774.93622	75.47693	1266.48096	187.17035	227.03169	156.20467	381.08112	-194.22122	0.38628	-590.42615	196.57021	-5.74326	-986.78351	-42.78136	32.94387
122	1.008	1009.32062	-28.48306	1562.23340	-10.11553	7.59212	1256.92029	-775.87177	75.10527	1264.77368	215.36212	221.46735	155.84302	358.48517	-192.92448	0.07780	-613.10779	197.99001	-5.88700	-947.09253	-46.62286	31.78218
123	1.017	1006.97363	-28.32020	1565.32983	-12.71347	8.11993	1255.23389	-776.84778	74.28259	1263.13281	244.09515	215.50592	154.96593	335.82910	-191.55081	-0.24197	-635.88245	199.63335	-6.05676	-906.12659	-49.73996	31.75099
124	1.025	1004.06763	-28.16412	1569.16028	-15.38282	8.40722	1254.17224	-777.78998	73.03936	1261.47668	273.32755	209.27129	153.21486	313.16077	-190.09683	-0.50400	-658.73242	201.39143	-6.16229	-864.24213	-52.14307	32.90461
125	1.033	1000.70764	-27.98407	1573.63623	-17.92755	8.38026	1253.80481	-778.65173	71.48424	1259.82861	302.97696	202.81931	150.24062	290.48996	-188.58647	-0.63402	-681.60712	203.11620	-6.15458	-821.78503	-53.71841	34.99849
126	1.042	997.01483	-27.75990	1578.65723	-20.18070	8.05818	1254.17090	-779.43011	69.77788	1258.31714	332.98840	196.12930	145.85217	267.79288	-187.04437	-0.58731	-704.51672	204.74464	-6.04707	-779.23090	-54.31104	37.72383
127	1.050	993.10791	-27.47577	1584.12231	-21.99749	7.54100	1255.27039	-780.14734	68.09412	1257.12842	363.31497	189.13995	140.08104	245.01292	-185.47357	-0.38271	-727.52722	206.32529	-5.88737	-737.09875	-53.91463	40.85209
128	1.058	989.10693	-27.10504	1589.93591	-23.26637	6.97874	1257.06885	-780.80804	66.58841	1256.44250	393.87006	181.77335	133.11128	222.07388	-183.86304	-0.10555	-750.66736	207.95828	-5.70065	-695.79932	-52.73711	44.21365
129	1.067	985.14410	-26.61049	1596.00842	-23.94701	6.50291	1259.51770	-781.37964	65.36198	1256.38684	424.54453	173.97810	125.17215	198.91168	-182.20488	0.13951	-773.92920	209.79941	-5.41918	-655.52625	-51.10617	47.63068
130	1.075	981.34705	-25.97777	1602.25317	-24.10562	6.15102	1262.57080	-781.81488	64.42822	1257.01526	455.29144	165.78094	116.42915	175.51041	-180.50327	0.30235	-797.32416	212.06255	-4.91713	-616.27209	-49.33546	50.89208
131	1.083	977.80811	-25.24144	1608.57996	-23.88610	5.86858	1266.17908	-782.08459	63.71438	1258.31091	486.22028	157.26019	106.87876	151.91821	-178.78178	0.43190	-820.85559	214.75671	-4.21337	-577.98682	-47.66266	53.79149
132	1.092	974.58490	-24.46525	1614.89893	-23.42804	5.57921	1270.27551	-782.18658	63.10948	1260.20642	517.57721	148.51201	96.42023	128.19888	-177.08582	0.61682	-844.44659	217.29292	-3.65000	-540.69214	-46.31896	56.20254
133	1.100	971.71844	-23.71064	1621.12805	-22.81886	5.22913	1274.77295	-782.13245	62.52486	1262.61072	549.55280	139.71603	85.17966	104.37903	-175.43034	0.85640	-867.99902	218.87782	-3.62413	-504.49292	-45.59899	58.10556
134	1.108	969.23816	-23.02688	1627.19397	-22.10372	4.78772	1279.56848	-781.93744	61.91973	1265.42761	582.00012	131.21385	73.80416	80.45782	-173.75900	1.04176	-891.56525	219.60185	-4.04159	-469.60507	-45.78852	59.52533
135	1.117	967.15546	-22.44343	1633.02661	-21.30832	4.24120	1284.54224	-781.62292	61.28868	1268.56458	614.19006	123.50591	63.34924	56.46869	-172.03569	1.12874	-915.31897	220.42992	-4.39055	-436.38934	-47.05367	60.45021
136	1.125	965.45258	-21.96032	1638.55811	-20.45413	3.58226	1289.55249	-781.21930	60.64444	1271.92236	644.79211	117.11016	54.67441	32.58636	-170.35901	1.37079	-939.29742	222.01755	-4.38323	-405.31656	-49.42715	60.77856
137	1.133	964.07898	-21.56348	1643.71802	-19.56657	2.79893	1294.43689	-780.75568	60.00747	1275.36743	672.29303	112.27916	47.76646	9.22736	-168.92557	2.43163	-963.27374	224.26071	-4.11166	-376.89340	-52.88355	60.28225
138	1.142	962.96082	-21.25494	1648.43408	-18.65939	1.88918	1299.02466	-780.23676	59.40063	1278.71033	695.69354	108.83867	41.69677	-12.93741	-167.88574	5.20929	-986.83710	226.82098	-3.58280	-351.59763	-57.43472	58.64273
139	1.150	962.01294	-21.06374	1652.64063	-17.69661	0.90329	1303.15918	-779.62427	58.85549	1281.72559	714.86951	106.36024	35.36801	-33.04962	-167.29794	10.41136	-1009.50146	229.50050	-2.43497	-329.81467	-63.12582	55.57512
140	1.158	961.15088	-21.03364	1656.28979	-16.59935	-0.04938	1306.72485	-778.86243	58.41801	1284.22058	730.29773	104.47523	28.29539	-50.09686	-167.26227	18.31847	-1030.85205	232.22803	-0.21896	-311.78784	-69.93721	50.95814
141	1.167	960.30835	-21.20492	1659.35706	-15.31530	-0.85793	1309.66040	-777.96222	58.12459	1286.10352	742.52539	103.02345	20.72842	-62.89453	-168.02161	28.96178	-1050.70752	234.95506	3.14825	-297.62183	-77.76524	44.90281
142	1.175	959.45233	-21.60356	1661.83630	-13.85620	-1.45827	1311.94336	-777.02661	57.96095	1287.37695	751.82507	101.95061	13.23585	-70.17932	-169.84160	42.34935	-1069.13550	237.61407	7.33464	-287.33096	-86.47130	37.70491
143	1.183	958.58472	-22.23994	1663.72766	-12.26952	-1.83446	1313.56006	-776.15057	57.85316	1288.07751	758.07666	101.19261	6.27373	-70.79953	-172.81183	58.41141	-1086.34033	240.17587	11.98080	-280.91949	-95.88037	29.70943
144	1.192	957.73157	-23.11166	1665.02686	-10.60140	-2.00480	1314.48743	-775.33282	57.69277	1288.24353	760.77722	100.79895	0.05046	-64.01981	-176.85930	76.65025	-1102.52795	242.64484	17.07145	-278.47260	-105.74081	21.25946
145	1.200	956.92847	-24.20588	1665.72363	-8.87603	-2.00541	1314.69238	-774.49774	57.35495	1287.92102	759.22455	101.09473	-5.38758	-50.19354	-181.95187	95.72222	-1117.65381	244.93237	22.94466	-280.18573	-115.60307	12.83994
146	1.208	956.21136	-25.50563	1665.80811	-7.08980	-1.86948	1314.14636	-773.56256	56.71127	1287.17200	752.90277	102.51715	-9.99247	-31.26294	-188.11357	113.59048	-1131.04395	246.76741	29.90992	-286.27600	-124.59504	5.26178
147	1.217	955.61707	-27.00098	1665.28381	-5.22536	-1.61171	1312.83899	-772.48248	55.67088	1286.06982	741.95642	105.15136	-13.56102	-10.04187	-195.16254	128.54718	-1141.31421	247.80759	37.75568	-296.92151	-131.45573	-0.49106
148	1.225	955.18774	-28.68806	1664.17712	-3.26874	-1.22681	1310.78735	-771.25665	54.23396	1284.68921	727.27496	108.43791	-15.88578	11.30988	-202.59419	140.17194	-1146.86670	247.88962	45.44419	-312.27499	-135.19708	-3.84731
149	1.233	954.97144	-30.55286	1662.53784	-1.21112	-0.69964	1308.04211	-769.90930	52.50746	1283.09778	709.75720	111.52612	-17.12852	32.11453	-209.82355	149.21002	-1146.53979	247.08713	51.29755	-332.04309	-135.86365	-5.09822
150	1.242	955.01825	-32.56521	1660.43665	0.94988	-0.01904	1304.68799	-768.48053	50.66240	1281.35376	689.74524	113.95102	-17.76307	52.79831	-216.46649	156.69400	-1139.99097	245.61276	53.98169	-354.89813	-134.47926	-5.17233
151	1.250	955.37775	-34.69466	1657.95740	3.19865	0.80972	1300.83276	-767.03406	48.85212	1279.50635	667.60370	115.82393	-18.13845	74.06403	-222.37177	163.27979	-1127.79517	243.79553	53.55611	-378.94452	-132.27734	-4.98268
152	1.258	956.09137	-36.92849	1655.19104	5.49100	1.75287	1296.58496	-765.65631	47.14535	1277.59644	644.23804	117.48642	-18.35679	96.35632	-227.50896	169.17627	-1111.12134	241.97708	51.33845	-402.86548	-130.02756	-5.00042
153	1.267	957.17267	-39.27056	1652.22742	7.74868	2.74105	1292.03723	-764.42981	45.53404	1275.66797	620.61493	119.16882	-18.47902	119.74947	-231.90263	174.38524	-1091.00745	240.30408	48.74700	-426.29770	-127.93451	-5.29343
154	1.275	958.58582	-41.72342	1649.15015	9.85203	3.68322	1287.26953	-763.40698	44.00500	1273.77124	597.23041	120.88761	-18.63767	144.09114	-235.61606	178.88313	-1067.84570	238.65091	46.34984	-449.39624	-125.97416	-5.73401
155	1.283	960.23920	-44.27497	1646.03381	11.63298	4.50271	1282.36951	-762.61188	42.60560	1271.94421	574.15503	122.55000	-18.96496	169.20596	-238.73151	182.66583	-1041.54504	236.71411	43.85962	-472.37915	-124.14970	-6.15392
156	1.292	961.99902	-46.90230	1642.94641	12.88430	5.17159	1277.44348	-762.06061	41.46748	1270.18958	551.28772	124.12640	-19.45774	194.98723	-241.32492	185.76266	-1012.07727	234.20374	40.84573	-495.34827	-122.45238	-6.45888
157	1.300	963.71259	-49.58110	1639.95837	13.39827	5.71304	1272.61475	-761.76965	40.78012	1268.46326	528.51660	125.68153	-19.95490	221.34875	-243.44104	188.24950	-979.88135	231.02521	37.40817	-518.29578	-120.81927	-6.66193
158	1.308	965.22858	-52.28891	1637.15173	13.02816	6.15850	1268.02002	-761.74603	40.70979	1266.67651	505.77637	127.27049	-20.29867	248.15213	-245.09454	190.24017	-945.89832	227.21545	34.26572	-541.17126	-119.20987	-6.82901
159	1.317	966.41052	-55.00610	1634.62109	11.75237	6.48517	1263.80615	-761.97766	41.30663	1264.72571	483.04565	128.88133	-20.49517	275.22723	-246.30611	191.86281	-911.22498	222.70532	32.31770	-563.94446	-117.62743	-7.00992
160	1.325	967.14984	-57.71544	1632.46301	9.70493	6.59988	1260.12085	-762.42755	42.46953	1262.54309	460.31158	130.49411	-20.67767	302.48169	-247.10712	193.21698	-876.62219	217.37231	32.13537	-586.64221	-116.06680	-7.20013
161	1.333	967.37836	-60.39997	1630.76343	7.13579	6.42438	1257.09290	-763.02417	43.99190	1260.13342	437.55197	132.12830	-20.95065	329.96487	-247.50180	194.31444	-842.26379	211.23029	33.66909	-609.32336	-114.50139	-7.36309
162	1.342	967.07544	-63.04560	1629.58643	4.32778	6.01428	1254.80444	-763.66797	45.63995	1257.58093	414.75873	133.79510	-21.31090	357.78885	-247.48581	195.03058	-807.88300	204.31290	36.28513	-632.02271	-112.90385	-7.48371
163	1.350	966.27161	-65.64543	1628.97034	1.53946	5.56440	1253.27380	-764.26361	47.20393	1255.03345	391.94855	135.47545	-21.67621	385.97955	-247.09019	195.09866	-773.16522	196.57716	39.23882	-654.75586	-111.25726	-7.57493
164	1.358	965.04016	-68.19864	1628.92700	-1.01822	5.28429	1252.47021	-764.75208	48.52097	1252.67542	369.13477	137.15331	-21.95199	414.41238	-246.35132	194.18263	-738.08960	188.08385	42.18582	-677.55768	-109.56550	-7.63292
165	1.367	963.47595	-70.70076	1629.44202	-3.20391	5.28376	1252.34680	-765.12036	49.49867	1250.69202	346.29074	138.82010	-22.09544	442.88181	-245.29425	192.03316	-702.93799	179.08659	45.17943	-700.47559	-107.85989	-7.61789
166	1.375	961.67548	-73.13342	1630.48047	-4.95961	5.55831	1252.86475	-765.38348	50.13795	1249.23450	323.34930	140.47192	-22.13247	471.19769	-243.94444	188.63466	-667.97742	169.86473	48.31266	-723.53796	-106.19984	-7.50093
167	1.383	959.73114	-75.46902	1632.00354	-6.29415	6.03284	1253.99255	-765.55231	50.52554	1248.40112	300.24976	142.13181	-22.10036	499.18274	-242.25174	184.19461	-633.18286	160.54083	51.48248	-746.74841	-104.63151	-7.31821
168	1.392	957.73438	-77.69873	1633.97913	-7.24456	6.60661	1255.69360	-765.61462	50.79265	1248.24121	276.97412	143.83832	-22.00187	526.61237	-240.04929	178.95967	-598.29968	151.11633	54.45360	-770.09979	-103.08927	-7.16578
169	1.400	955.77423	-79.85516	1636.37585	-7.84257	7.19987	1257.91907	-765.53973	51.06998	1248.76184	253.53369	145.58887	-21.83449	553.24988	-237.15294	172.98979	-563.14453	141.67233	57.08027	-793.57678	-101.40842	-7.13204
170	1.408	953.92969	-81.99559	1639.15198	-8.10304	7.79214	1260.61133	-765.29211	51.45419	1249.92725	229.93982	147.34152	-21.61328	578.98395	-233.45200	166.04819	-527.82513	132.45729	59.39648	-817.15118	-99.53957	-7.20898
171	1.417	952.26471	-84.16344	1642.25244	-8.03069	8.41435	1263.70483	-764.84528	51.98835	1251.66565	206.20157	149.06946	-21.35747	603.91284	-228.95291	157.72144	-492.70398	123.78564	61.52737	-840.79150	-97.65813	-7.27347
172	1.425	950.83051	-86.37021	1645.61584	-7.63359	9.10612	1267.12805	-764.18939	52.66450	1253.88135	182.33734	150.76962	-21.08316	628.27417	-223.80582	147.70218	-458.22607	115.95222	63.61127	-864.48810	-95.93732	-7.20597
173	1.433	949.66797	-88.60890	1649.18201	-6.93185	9.88712	1270.80237	-763.33234	53.43246	1256.46313	158.36011	152.45752	-20.79765	652.22656	-218.26535	136.06598	-424.81281	109.22237	65.72739	-888.28448	-94.33041	-7.01387
174	1.442	948.80499	-90.87613	1652.89124	-5.95793	10.75241	1274.63782	-762.29633	54.20371	1259.29065	134.27188	154.15247	-20.52249	675.60840	-212.64996	123.43999	-392.86945	103.79076	67.78832	-912.23926	-92.70649	-6.78154
175	1.450	948.24731	-93.17546	1656.68250	-4.75386	11.67289	1278.53406	-761.11218	54.87476	1262.24402	110.12006	155.83261	-20.32401	697.89185	-207.35439	110.88496	-362.83014	99.69714	69.49495	-936.32056	-91.06506	-6.56220
176	1.458	947.96942	-95.50316	1660.49048	-3.36792	12.60503	1282.38611	-759.82001	55.37216	1265.22839	86.04138	157.46388	-20.21105	718.38208	-202.77957	99.34084	-335.18176	96.79860	70.34802	-960.37146	-89.51765	-6.36307
177	1.467	947.91498	-97.83733	1664.24231	-1.84835	13.51294	1286.08801	-758.47858	55.67210	1268.19226	62.21136	159.07387	-19.90088	736.46808	-199.09819	88.96104	-310.46332	94.89757	69.69792	-984.13641	-88.19302	-6.09857
178	1.475	948.00690	-100.13896	1667.85547	-0.23600	14.38050	1289.53479	-757.16211	55.77354	1271.09241	38.75125	160.70605	-18.70242	751.67963	-196.08350	79.00473	-289.22174	93.95309	66.89654	-1007.24866	-87.21089	-5.48071
179	1.483	948.16193	-102.34567	1671.23828	1.44183	15.20831	1292.62634	-755.93329	55.67095	1273.82715	15.67896	162.36630	-15.59907	763.52789	-193.25024	68.47760	-271.91156	94.15831	61.54047	-1029.29736	-86.61188	-4.12423
180	1.492	948.30627	-104.35954	1674.29272	3.17989	16.00685	1295.27283	-754.81909	55.36276	1276.21533	-6.96753	164.18935	-9.22341	771.50867	-190.16196	56.91264	-258.78821	95.79907	53.64622	-1050.04810	-86.25492	-1.89502
181	1.500	948.38562	-106.08350	1676.93042	5.00256	16.77754	1297.40125	-753.80396	54.86639	1278.04260	-28.55511	166.62741	2.20706	775.41882	-186.61856	44.64034	-249.87811	99.04919	43.62793	-1069.56641	-85.88893	0.96777
182	1.508	948.36597	-107.49283	1679.09509	6.96012	17.49004	1298.95557	-752.82837	54.21526	1279.12988	-46.89697	170.30469	20.26536	775.45728	-182.70424	32.56355	-245.07922	103.88821	32.20293	-1088.07764	-85.34705	4.12418
183	1.517	948.22388	-108.64215	1680.76794	9.11156	18.09903	1299.88562	-751.79449	53.46968	1279.40259	-58.13629	175.64534	44.87742	771.86481	-178.72635	21.81491	-244.25146	110.11021	20.42544	-1105.68896	-84.58002	7.36670
184	1.525	947.93939	-109.60675	1681.95483	11.49752	18.59126	1300.13794	-750.59808	52.75494	1278.94336	-58.81677	182.63548	73.28871	764.60168	-175.01468	13.46692	-247.10419	117.26483	9.80586	-1122.13440	-83.52421	10.60819
185	1.533	947.49841	-110.43900	1682.66821	14.10915	19.00106	1299.66418	-749.16461	52.25423	1277.96533	-48.76721	190.87772	100.99003	753.49670	-171.73289	8.15228	-253.05371	124.57053	2.01194	-1136.60437	-82.01379	13.85716
186	1.542	946.90314	-111.16246	1682.92358	16.87333	19.38415	1298.43921	-747.45868	52.12321	1276.70569	-31.31580	199.84131	124.41284	738.62000	-168.87944	5.58694	-261.65265	131.08743	-2.17415	-1147.69775	-79.89556	17.23702
187	1.550	946.18201	-111.78493	1682.74902	19.66918	19.78773	1296.47864	-745.49506	52.40768	1275.34644	-10.45172	209.06404	142.83974	720.34863	-166.40591	4.62962	-273.42944	136.14508	-3.52585	-1153.69287	-77.33552	20.80910
188	1.558	945.39319	-112.31201	1682.19788	22.36172	20.23454	1293.84802	-743.35907	53.02808	1274.00854	11.52319	218.17578	157.67961	699.29651	-164.27142	4.12921	-289.51245	139.58224	-3.58208	-1153.25488	-75.00178	24.24688
189	1.567	944.61792	-112.75691	1681.35278	24.83308	20.71729	1290.66528	-741.20459	53.82536	1272.76685	33.96637	226.86414	170.39674	676.40662	-162.43217	3.58649	-309.93878	141.65594	-3.47569	-1146.11218	-73.83451	26.86366
190	1.575	943.94434	-113.15132	1680.31628	27.00690	21.20578	1287.08301	-739.21991	54.62130	1271.65186	56.92853	234.88699	181.38658	652.74902	-160.84485	3.02516	-333.09967	142.88492	-3.63141	-1132.99805	-74.52209	28.08494
191	1.583	943.44196	-113.54857	1679.19592	28.86348	21.66654	1283.25403	-737.56641	55.24908	1270.64246	80.56293	242.06992	190.32014	629.04712	-159.42764	2.57153	-357.04675	143.85577	-4.01118	-1114.88208	-77.13596	27.79278
192	1.592	943.14124	-114.01108	1678.09082	30.43778	22.07920	1279.30212	-736.30762	55.58535	1269.67664	104.94388	248.28036	196.93280	605.57837	-158.05157	2.21329	-380.72778	144.92195	-4.41836	-1092.34631	-81.21028	26.20204
193	1.600	943.02930	-114.58891	1677.07556	31.79761	22.43668	1275.31384	-735.38147	55.60787	1268.67480	130.09827	253.44699	201.37738	582.40729	-156.64098	1.82460	-403.99200	146.11432	-4.75069	-1065.64075	-86.00539	23.57254
194	1.608	943.05798	-115.30238	1676.19165	33.00986	22.74246	1271.34802	-734.64868	55.41128	1267.58057	156.08731	257.57831	204.11513	559.51764	-155.21571	1.34836	-426.99426	147.37663	-5.04805	-1035.04956	-90.72066	20.20832
195	1.617	943.15198	-116.13345	1675.45142	34.10379	23.02584	1267.46240	-733.98462	55.14247	1266.40051	182.96771	260.73709	205.68449	536.82422	-153.82799	0.88814	-449.84625	148.69191	-5.37504	-1001.10431	-94.74577	16.67233
196	1.625	943.21747	-117.02544	1674.85754	35.03602	23.37086	1263.74414	-733.34082	54.91961	1265.17871	210.68640	263.01956	206.55687	514.22949	-152.49368	0.57822	-472.60278	150.02229	-5.72128	-964.60010	-97.83733	13.79478
197	1.633	943.15271	-117.90916	1674.42834	35.67155	23.93121	1260.32031	-732.73450	54.79757	1263.93079	239.11163	264.53790	207.08357	491.66443	-151.16869	0.40472	-495.31030	151.33006	-6.00692	-926.44983	-100.05769	12.42616
198	1.642	942.85925	-118.74434	1674.21033	35.81540	24.88859	1257.32788	-732.19983	54.76203	1262.64685	268.14587	265.38757	207.44102	469.08215	-149.78899	0.23114	-518.01251	152.61974	-6.18735	-887.38989	-101.58147	13.15760
199	1.650	942.25934	-119.52232	1674.26099	35.30902	26.33602	1254.86975	-731.76062	54.73200	1261.35779	297.72098	265.64371	207.54564	446.47327	-148.34201	-0.02177	-540.74341	153.91756	-6.30799	-847.79639	-102.46482	16.08444
200	1.658	941.31512	-120.24242	1674.62512	34.13501	28.17241	1253.00159	-731.42938	54.61338	1260.15173	327.72290	265.37891	207.02687	423.83975	-146.89598	-0.30293	-563.52698	155.27193	-6.41977	-807.84802	-102.48607	20.73187
201	1.667	940.03833	-120.90668	1675.32971	32.44733	30.12838	1251.76355	-731.20746	54.39008	1259.11938	358.00513	264.63556	205.32724	401.14941	-145.51910	-0.52596	-586.38110	156.72847	-6.50040	-767.81775	-101.27845	26.34050
202	1.675	938.48541	-121.51823	1676.38818	30.50708	31.90906	1251.20581	-731.09119	54.14792	1258.32471	388.47055	263.39917	201.91031	378.36218	-144.19072	-0.66322	-609.32031	158.22849	-6.50221	-728.13965	-98.67721	32.31044
203	1.683	936.74365	-122.07590	1677.80225	28.58757	33.33390	1251.37671	-731.07489	54.01413	1257.82715	419.09494	261.65131	196.49860	355.46271	-142.85298	-0.74355	-632.33710	159.64240	-6.43141	-689.24658	-94.84586	38.33809
204	1.692	934.91199	-122.58298	1679.55701	26.92021	34.38901	1252.29688	-731.14172	54.08930	1257.69519	449.85553	259.40802	189.18547	332.46097	-141.48672	-0.80824	-655.40363	160.97728	-6.31254	-651.37646	-90.07084	44.23610
205	1.700	933.08453	-123.06088	1681.61768	25.68106	35.19000	1253.94482	-731.26160	54.40800	1257.99561	480.65146	256.63593	180.30807	309.38083	-140.08617	-0.86476	-678.52954	162.39429	-6.10898	-614.49628	-84.61314	49.80384
206	1.708	931.33997	-123.55444	1683.93237	24.97625	35.90417	1256.26282	-731.40112	54.92641	1258.77673	511.30231	253.15579	170.19455	286.23358	-138.64284	-0.85335	-701.77332	163.99495	-5.78452	-578.40393	-78.75600	54.86281
207	1.717	929.73505	-124.12769	1686.44482	24.81480	36.66625	1259.17468	-731.52893	55.54518	1260.05334	541.64154	248.70265	158.98882	263.01526	-137.16328	-0.69159	-725.16119	165.74902	-5.41158	-542.91510	-72.81934	59.30313
208	1.725	928.30646	-124.84865	1689.10730	25.09601	37.50861	1262.60791	-731.61810	56.15452	1261.79993	571.64709	243.07361	146.60622	239.71518	-135.62878	-0.37387	-748.67737	167.64426	-5.07779	-507.95798	-67.11806	63.07609
209	1.733	927.08209	-125.76984	1691.88293	25.64996	38.35621	1266.50171	-731.65088	56.66697	1263.95728	601.49121	236.21750	132.82796	216.28143	-133.98335	0.00906	-772.33795	169.80740	-4.71271	-473.56320	-61.96508	66.18794
210	1.742	926.08997	-126.91835	1694.74023	26.32082	39.09692	1270.79614	-731.61713	57.03185	1266.44971	631.44885	228.30841	117.61494	192.61108	-132.21127	0.34592	-796.14209	172.29869	-4.20717	-439.86917	-57.66215	68.70462
211	1.750	925.35791	-128.30086	1697.64343	27.02454	39.65892	1275.41650	-731.50964	57.24117	1269.20313	661.66949	219.84824	101.55187	168.62814	-130.36728	0.57121	-819.99200	174.69688	-3.73042	-407.16144	-54.42072	70.70426
212	1.758	924.90625	-129.91016	1700.54272	27.74878	40.03600	1280.26392	-731.32318	57.32682	1272.15552	691.82294	211.68086	86.00495	144.38234	-128.53423	0.69221	-843.80005	176.35757	-3.65125	-375.86606	-52.28891	72.17353
213	1.767	924.73999	-131.72296	1703.37524	28.52265	40.26040	1285.21301	-731.05695	57.35332	1275.25598	720.84882	204.76341	72.53038	120.11020	-126.82648	0.86153	-867.60199	177.37646	-4.03339	-346.49274	-51.19625	72.95944
214	1.775	924.84094	-133.70160	1706.07581	29.38279	40.36316	1290.10950	-730.72021	57.40434	1278.45203	747.24805	199.70454	61.74152	96.27515	-125.43828	1.53456	-891.44873	178.69276	-4.45418	-319.54379	-51.08167	72.83948
215	1.783	925.16107	-135.79871	1708.58142	30.34862	40.36081	1294.77722	-730.33997	57.56127	1281.67114	769.87939	196.36017	52.77863	73.61917	-124.62209	3.53899	-915.20734	181.14268	-4.31622	-295.39661	-51.96772	71.61543
216	1.792	925.62512	-137.94174	1710.82031	31.42206	40.26778	1299.04163	-729.95911	57.88744	1284.80457	788.41296	193.89021	44.09287	53.19510	-124.58765	7.85309	-938.50452	184.92131	-3.14274	-274.28183	-53.91470	69.12354
217	1.800	926.14673	-140.02304	1712.70618	32.61052	40.10802	1302.75903	-729.62274	58.41969	1287.70959	802.93146	191.31671	34.70034	36.32019	-125.45697	15.21693	-960.84760	189.61671	-0.75025	-256.39618	-56.91468	65.20678
218	1.808	926.64789	-141.93617	1714.15332	33.94087	39.91930	1305.83887	-729.35999	59.15667	1290.22229	813.42438	188.05051	24.68573	24.39703	-127.32008	25.95158	-981.81061	194.39854	2.66506	-241.96481	-60.85538	59.76253
219	1.817	927.06866	-143.62068	1715.09534	35.44376	39.75409	1308.23950	-729.16827	60.04996	1292.16980	819.85474	183.96304	14.80441	18.66589	-130.32086	40.14423	-1001.17346	198.53586	6.66741	-231.16827	-65.58482	52.84072
220	1.825	927.36932	-145.07466	1715.49512	37.12646	39.66526	1309.94507	-729.00885	61.01633	1293.39514	822.27100	179.26498	5.88403	20.14178	-134.66049	57.79195	-1018.95166	201.80879	10.80532	-224.05090	-70.96060	44.67791
221	1.833	927.52844	-146.34261	1715.34399	38.96311	39.68446	1310.94226	-728.81677	61.96970	1293.81384	820.49133	174.52844	-1.47457	29.45526	-140.45750	78.32355	-1035.30103	204.43341	14.81775	-220.53683	-76.82094	35.63221
222	1.842	927.54321	-147.48640	1714.65466	40.90290	39.81696	1311.21375	-728.51776	62.84273	1293.48108	814.00763	170.63068	-7.05473	45.98772	-147.65349	99.88780	-1050.30579	206.92546	18.88996	-220.57504	-82.96734	26.10196
223	1.850	927.42944	-148.56331	1713.45190	42.87749	40.04728	1310.74744	-728.04352	63.57434	1292.56970	802.71802	168.34451	-11.07666	67.22000	-156.03848	119.70720	-1063.70020	209.89861	23.68487	-224.28589	-89.11752	16.56116
224	1.858	927.21832	-149.62794	1711.77393	44.80723	40.35082	1309.55127	-727.34546	64.08831	1291.25916	787.60095	167.86411	-13.87996	89.79382	-165.20515	135.66061	-1074.64563	213.78003	29.99463	-231.95924	-94.72281	7.74532
225	1.867	926.95319	-150.73769	1709.68286	46.61975	40.71626	1307.66235	-726.41931	64.30098	1289.66931	770.04919	168.75879	-15.66125	111.48099	-174.51593	147.46349	-1081.75793	218.73520	37.99002	-243.93896	-98.92839	0.71205
226	1.875	926.68793	-151.95290	1707.27051	48.27245	41.15587	1305.14246	-725.32574	64.15611	1287.87231	750.69165	170.36375	-16.64866	131.98975	-183.28589	156.27960	-1083.54285	224.53487	46.31961	-260.37769	-100.99590	-3.65880
227	1.883	926.48090	-153.33926	1704.64856	49.75819	41.68597	1302.06946	-724.16876	63.66356	1285.91260	729.51398	172.16100	-17.18443	152.18394	-191.03894	163.51718	-1079.03320	230.55643	52.47431	-280.74908	-100.87647	-5.43737
228	1.892	926.37903	-154.95888	1701.92798	51.09933	42.30613	1298.53076	-723.05261	62.90314	1283.81030	706.81830	173.89145	-17.55032	172.91692	-197.58395	170.05649	-1068.17017	236.31674	54.79451	-303.64423	-99.25443	-5.65629
229	1.900	926.39966	-156.84502	1699.19580	52.33840	43.00391	1294.61646	-722.06860	61.97428	1281.56519	683.39355	175.50848	-17.89614	194.49091	-202.92041	176.17644	-1051.77515	241.83548	53.82986	-327.43903	-96.99226	-5.44997
230	1.908	926.52240	-158.97960	1696.50635	53.50341	43.75360	1290.41992	-721.30206	60.94995	1279.19067	659.93726	177.10608	-18.26933	216.78018	-207.14359	181.78818	-1031.10645	247.31284	51.46846	-351.11548	-94.64207	-5.40064
231	1.917	926.69568	-161.29608	1693.89966	54.55221	44.49078	1286.04395	-720.82019	59.88248	1276.75195	636.74420	178.81982	-18.64271	239.58125	-210.37326	186.64627	-1007.16821	252.69716	49.16302	-374.35367	-92.40091	-5.60808
232	1.925	926.84894	-163.71333	1691.42786	55.34570	45.11553	1281.59363	-720.64734	58.84188	1274.35474	613.85748	180.69556	-18.98585	262.83704	-212.69626	190.48288	-980.31763	257.69666	47.17812	-397.19836	-90.28680	-5.99949
233	1.933	926.90826	-166.16411	1689.16223	55.67053	45.53991	1277.16333	-720.76373	57.96357	1272.09363	591.24481	182.67334	-19.31067	286.62323	-214.18068	193.11174	-950.49835	262.01791	45.08539	-419.82074	-88.28545	-6.45001
234	1.942	926.80151	-168.59647	1687.17554	55.29610	45.72297	1272.84167	-721.13580	57.46161	1270.01636	568.82233	184.70430	-19.61750	310.99518	-214.91576	194.48036	-917.78687	265.44205	42.56372	-442.40158	-86.38319	-6.80174
235	1.950	926.45056	-170.97058	1685.52771	54.05362	45.66286	1268.72791	-721.74316	57.55839	1268.11975	546.46179	186.76320	-19.87194	335.88803	-215.00130	194.71207	-882.72998	267.77905	39.84808	-465.04181	-84.52551	-6.97238
236	1.958	925.77045	-173.25583	1684.26611	51.91219	45.36314	1264.94397	-722.56970	58.37261	1266.36365	524.05457	188.78146	-20.06476	361.17642	-214.50748	194.13370	-846.30566	268.88513	37.72744	-487.73050	-82.63532	-7.03419
237	1.967	924.68512	-175.42395	1683.42822	49.00734	44.81480	1261.62683	-723.57269	59.86436	1264.69580	501.56131	190.69066	-20.23024	386.77985	-213.46664	193.11990	-809.62701	268.74493	37.15533	-510.42044	-80.71496	-7.11173
238	1.975	923.14490	-177.45346	1683.04004	45.59199	44.03724	1258.89783	-724.67072	61.87206	1263.08716	478.98923	192.48581	-20.40361	412.66861	-211.91997	191.80089	-773.52594	267.51437	38.68654	-533.10522	-78.85564	-7.25627
239	1.983	921.13348	-179.34325	1683.11804	41.93881	43.14008	1256.83264	-725.76440	64.19234	1261.55750	456.34390	194.20424	-20.59605	438.81433	-209.94250	189.94469	-738.26184	265.39023	42.10154	-555.81122	-77.11286	-7.44854
240	1.992	918.66632	-181.11562	1683.67419	38.26956	42.30841	1255.45862	-726.77069	66.64362	1260.16919	433.61426	195.88080	-20.81047	465.14999	-207.56523	187.12532	-703.61041	262.34778	46.50496	-578.56189	-75.45924	-7.64481
241	2.000	915.78998	-182.80202	1684.72070	34.74512	41.70776	1254.77429	-727.64838	69.09386	1258.99646	410.79651	197.52405	-21.04903	491.50449	-204.68399	183.00406	-669.27423	258.15240	50.89472	-601.36694	-73.85686	-7.78616
242	2.008	912.58661	-184.42148	1686.25977	31.48315	41.40793	1254.76843	-728.40283	71.46463	1258.10608	387.90115	199.11488	-21.28304	517.53992	-201.11307	177.51649	-635.23029	252.71979	54.71395	-624.23669	-72.30106	-7.80637
243	2.017	909.17340	-185.96973	1688.25952	28.57328	41.39170	1255.43042	-729.06726	73.72283	1257.56079	364.92047	200.65073	-21.44648	542.78302	-196.70953	170.82098	-601.71777	246.30038	57.89013	-647.19891	-70.79671	-7.67978
244	2.025	905.68512	-187.43564	1690.64966	26.08546	41.61803	1256.74622	-729.67346	75.86134	1257.42712	341.82834	202.19794	-21.48635	566.80896	-191.42216	163.04051	-568.94409	239.34497	60.53867	-670.28235	-69.32478	-7.45682
245	2.033	902.24683	-188.83018	1693.35205	24.06885	42.07693	1258.68518	-730.23755	77.88532	1257.77161	318.61017	203.83185	-21.40695	589.54321	-185.33331	154.08134	-536.81201	232.25826	62.72416	-693.49316	-67.85146	-7.21586
246	2.042	898.96338	-190.19139	1696.30457	22.54358	42.80204	1261.19324	-730.76105	79.81718	1258.64807	295.26013	205.52477	-21.24989	611.40472	-178.75531	143.78831	-504.95404	225.20634	64.38877	-716.83777	-66.36447	-6.99170
247	2.050	895.92603	-191.56310	1699.46240	21.49219	43.83558	1264.19312	-731.22888	81.70435	1260.07947	271.77362	207.17308	-21.03818	633.02045	-172.25253	132.33636	-473.06982	218.25308	65.47873	-740.34180	-64.87091	-6.77738
248	2.058	893.21130	-192.97710	1702.78931	20.85199	45.17860	1267.59082	-731.61090	83.60643	1262.04626	248.14102	208.73463	-20.76531	654.70459	-166.44913	120.43704	-441.18127	211.61447	66.10065	-764.00641	-63.35464	-6.58274
249	2.067	890.87329	-194.45107	1706.24268	20.52296	46.77786	1271.29993	-731.87659	85.55828	1264.48254	224.33508	210.27899	-20.44514	676.07349	-161.73856	109.03050	-409.61633	205.59891	66.48536	-787.77747	-61.76254	-6.45763
250	2.075	888.94067	-195.99112	1709.76013	20.40637	48.55571	1275.25464	-732.01154	87.53433	1267.28308	200.34448	211.88394	-20.14697	695.97864	-158.13943	98.61018	-378.91528	200.45760	66.86017	-811.59320	-60.05612	-6.43118
251	2.083	887.42004	-197.59148	1713.26013	20.44127	50.43760	1279.38513	-732.01764	89.44889	1270.33044	176.21875	213.54094	-19.94704	712.84003	-155.32886	88.75925	-349.71655	196.37311	67.29111	-835.44434	-58.28341	-6.44927
252	2.092	886.29907	-199.22867	1716.64844	20.59803	52.35181	1283.59778	-731.90607	91.20290	1273.52673	152.08313	215.19350	-19.77375	725.28979	-152.85014	78.45280	-322.62415	193.45160	67.49755	-859.36823	-56.56769	-6.41106
253	2.100	885.54828	-200.84985	1719.82214	20.85771	54.22563	1287.77588	-731.69666	92.75554	1276.78113	128.16748	216.80624	-19.20082	732.83551	-150.51045	66.98079	-298.18146	191.67717	66.85609	-883.39484	-55.01253	-6.25388
254	2.108	885.11621	-202.37448	1722.67273	21.23065	56.01065	1291.77966	-731.41370	94.16086	1279.94238	104.82550	218.36302	-17.37964	736.15289	-148.61192	54.56798	-276.93640	190.89485	64.65271	-907.44507	-53.67201	-5.96529
255	2.117	884.92603	-203.72079	1725.09619	21.79360	57.72592	1295.46387	-731.07269	95.51025	1282.78162	82.51700	219.88637	-13.16891	736.66754	-147.65964	42.13779	-259.45740	190.93805	60.38303	-931.21625	-52.58588	-5.50949
256	2.125	884.88446	-204.83859	1727.00439	22.66083	59.44121	1298.71216	-730.67578	96.82784	1285.09485	61.84613	221.57220	-5.19507	735.57141	-147.85957	30.69673	-246.18457	191.81670	53.92227	-954.23102	-51.77097	-4.74630
257	2.133	884.89661	-205.73041	1728.32935	23.89566	61.18982	1301.45117	-730.21002	98.03409	1286.79797	43.89032	223.84108	8.09376	732.94409	-148.94797	20.96272	-237.24976	193.70108	45.50215	-976.09973	-51.21851	-3.42651
258	2.142	884.88239	-206.44357	1729.02832	25.47056	62.92488	1303.63159	-729.64178	99.01524	1287.89917	30.81604	227.09900	27.79860	727.64490	-150.38376	13.37187	-232.53583	196.75931	35.60170	-996.76697	-50.85465	-1.35508
259	2.150	884.79657	-207.03287	1729.08630	27.30336	64.55668	1305.19836	-728.92908	99.72939	1288.41870	25.71863	231.46411	53.37070	718.13013	-151.58017	8.19298	-231.82373	201.01056	24.92970	-1016.52252	-50.44286	1.40480
260	2.158	884.64233	-207.52615	1728.51294	29.30619	66.00126	1306.08142	-728.04938	100.26335	1288.37476	30.68839	236.78290	81.96052	703.60449	-152.07358	5.34088	-234.78430	206.20224	14.55523	-1035.75073	-49.69507	4.59095
261	2.167	884.46979	-207.92018	1727.34241	31.40887	67.21142	1306.21851	-727.02277	100.82591	1287.82495	44.74103	242.81052	109.48868	684.56641	-151.69556	4.12396	-240.95398	211.81842	5.91861	-1054.55396	-48.54278	7.96864
262	2.175	884.35919	-208.20403	1725.63721	33.55437	68.19648	1305.58972	-725.91339	101.68140	1286.86865	64.31000	249.31703	132.92758	662.43103	-150.62305	3.59082	-249.91602	217.22133	0.24026	-1072.46533	-47.07912	11.39369
263	2.183	884.40088	-208.38347	1723.48511	35.67907	69.01989	1304.23901	-724.79395	103.02747	1285.61523	85.80347	256.06564	151.60875	638.77600	-149.20862	3.18472	-261.72089	221.82593	-2.39980	-1088.34644	-45.20404	14.76956
264	2.192	884.68066	-208.48375	1720.98572	37.70189	69.77048	1302.27161	-723.70605	104.89771	1284.17639	107.34341	262.74323	166.46916	614.78595	-147.71001	2.85219	-277.03516	225.32391	-3.10169	-1100.43848	-42.62863	18.09224
265	2.200	885.26678	-208.54274	1718.23523	39.53539	70.52760	1299.83203	-722.68146	107.16949	1282.66980	128.61127	268.97977	178.54536	591.03955	-146.15698	2.65227	-296.29449	227.79443	-3.11472	-1106.76392	-39.32332	21.39809
266	2.208	886.19196	-208.60658	1715.31592	41.10946	71.34308	1297.06738	-721.78870	109.64354	1281.19397	149.96539	274.46887	188.28180	567.61414	-144.48230	2.50333	-318.67297	229.54749	-3.08955	-1105.95459	-35.85120	24.54440
267	2.217	887.44336	-208.71370	1712.28845	42.39445	72.24148	1294.09375	-721.10919	112.11134	1279.79712	171.84225	279.06470	195.77689	544.39191	-142.69559	2.26080	-342.44202	230.91431	-3.21434	-1097.89209	-33.30458	27.24615
268	2.225	888.98047	-208.86656	1709.19128	43.40819	73.22027	1290.98486	-720.67059	114.40701	1278.47290	194.54678	282.73483	201.19325	521.29688	-140.88144	1.87415	-366.21948	232.18335	-3.54607	-1083.54395	-32.80582	29.34488
269	2.233	890.76410	-209.01891	1706.05481	44.19988	74.24019	1287.78577	-720.44135	116.46608	1277.18994	218.24393	285.45581	204.85106	498.31149	-139.13060	1.43677	-389.51917	233.56061	-4.09235	-1064.11572	-34.79408	30.77596
270	2.242	892.75781	-209.09795	1702.92346	44.82263	75.22264	1284.53711	-720.38049	118.32291	1275.96533	242.96863	287.24426	207.14571	475.41861	-137.51816	1.10463	-412.45880	235.06818	-4.75777	-1040.26953	-38.72095	31.30404
271	2.250	894.89911	-209.04930	1699.85986	45.30007	76.06948	1281.29651	-720.47748	120.02275	1274.90649	268.61386	288.22305	208.47121	452.61005	-136.06474	0.93861	-435.30164	236.59138	-5.33840	-1012.10834	-43.40947	30.56323
272	2.258	897.07928	-208.86699	1696.92542	45.58823	76.70450	1278.15332	-720.75891	121.54263	1274.13037	294.99966	288.56573	209.12830	429.89105	-134.69994	0.84657	-458.17957	238.07465	-5.65625	-979.75537	-47.65152	28.49771
273	2.267	899.15643	-208.58449	1694.15820	45.55690	77.12851	1275.23022	-721.26660	122.78115	1273.65125	322.01630	288.41095	209.25615	407.23267	-133.31963	0.70369	-481.07330	239.55750	-5.72319	-943.79755	-50.62626	25.71086
274	2.275	900.99475	-208.23802	1691.57141	45.02254	77.45157	1272.66443	-722.01886	123.60913	1273.36157	349.68228	287.83466	208.81477	384.56247	-131.85538	0.46944	-503.93604	241.07071	-5.71830	-905.28143	-52.03600	23.29642
275	2.283	902.50488	-207.83397	1689.17163	43.83388	77.85209	1270.57178	-722.97980	123.95689	1273.08484	378.06268	286.88715	207.59828	361.82904	-130.29405	0.19040	-526.76691	242.62671	-5.80526	-865.37683	-51.99532	22.33038
276	2.292	903.66479	-207.34793	1686.97412	41.97186	78.47427	1269.02332	-724.06476	123.87426	1272.65918	407.17596	285.64066	205.31335	339.04474	-128.69548	-0.04451	-549.58002	244.23700	-6.01235	-824.98889	-50.77718	23.45243
277	2.300	904.51514	-206.75620	1685.00269	39.60854	79.33662	1268.04517	-725.18427	123.49927	1272.02039	437.00592	284.14981	201.68245	316.24567	-127.13564	-0.18089	-572.38452	245.85355	-6.25471	-784.64349	-48.58593	26.71902
278	2.308	905.13672	-206.07123	1683.28259	37.07944	80.31744	1267.63403	-726.27704	122.99400	1271.22485	467.54352	282.36319	196.51930	293.44159	-125.61208	-0.24255	-595.21765	247.37451	-6.41894	-744.67859	-45.49038	31.69490
279	2.317	905.63232	-205.34378	1681.82727	34.76742	81.23596	1267.76794	-727.30103	122.53167	1270.40369	498.69766	280.12863	189.82256	270.60580	-124.08504	-0.25293	-618.13538	248.76276	-6.43748	-705.45520	-41.47666	37.69024
280	2.325	906.11914	-204.63599	1680.62024	32.96207	81.96755	1268.41028	-728.22205	122.27951	1269.70984	530.14142	277.30112	181.81421	247.67908	-122.54865	-0.18222	-641.17017	250.11465	-6.31227	-667.32776	-36.53410	44.00372
281	2.333	906.71918	-204.00586	1679.61072	31.76993	82.48363	1269.52051	-729.02307	122.32754	1269.29102	561.32910	273.78690	172.77711	224.59184	-121.00995	-0.02080	-664.33179	251.58228	-6.08176	-630.42450	-30.75605	50.05704
282	2.342	907.54236	-203.50610	1678.72937	31.10987	82.80395	1271.07251	-729.70721	122.63860	1269.27185	591.73889	269.50867	162.79305	201.29288	-119.48151	0.18633	-687.63727	253.25403	-5.77695	-594.55365	-24.42283	55.46983
283	2.350	908.67584	-203.17651	1677.90381	30.80144	82.96519	1273.06396	-730.28430	123.08261	1269.74146	621.19946	264.44003	151.62225	177.76355	-117.97028	0.38963	-711.11414	255.09042	-5.43697	-559.37640	-17.96943	60.11428
284	2.358	910.18329	-203.04044	1677.06702	30.68580	83.03477	1275.50061	-730.75739	123.51229	1270.74585	650.07495	258.69122	138.88478	154.03210	-116.43114	0.56396	-734.75818	256.92065	-5.16434	-524.63220	-11.82373	64.04627
285	2.367	912.10815	-203.11288	1676.16211	30.67682	83.09763	1278.37061	-731.12201	123.81387	1272.28479	679.02887	252.57579	124.54523	130.15677	-114.79858	0.70631	-758.51965	258.57599	-5.06712	-490.22424	-6.28874	67.34952
286	2.375	914.47412	-203.40137	1675.14355	30.74120	83.21595	1281.63013	-731.37427	123.93189	1274.31079	708.35876	246.63338	109.34114	106.17372	-113.05663	0.81393	-782.35187	260.08609	-5.11884	-456.20459	-1.53611	70.06525
287	2.383	917.27948	-203.89853	1673.96973	30.87486	83.41631	1285.20264	-731.51422	123.87850	1276.73242	737.41418	241.50749	94.58499	82.12498	-111.27162	0.90945	-806.23059	261.66724	-5.16315	-422.74533	2.39412	72.21484
288	2.392	920.48828	-204.58180	1672.59375	31.09583	83.70479	1288.97620	-731.54034	123.71091	1279.42981	764.66949	237.65572	81.28131	58.21275	-109.62575	1.25230	-830.14886	263.46460	-5.06226	-390.14951	5.56930	73.81590
289	2.400	924.02881	-205.41454	1670.96521	31.43774	84.07883	1292.80212	-731.44617	123.49406	1282.27856	788.44360	235.08247	69.36770	34.93262	-108.38856	2.57173	-854.13623	265.42255	-4.79914	-358.91809	8.08959	74.81956
290	2.408	927.80212	-206.34111	1669.03442	31.93871	84.52538	1296.50500	-731.22406	123.28661	1285.16321	807.65161	233.35213	57.92035	13.04504	-107.79411	5.89371	-878.21729	267.46738	-4.46822	-329.78839	10.05008	74.97872
291	2.417	931.69885	-207.28734	1666.75269	32.63609	85.02142	1299.90674	-730.87384	123.15544	1287.97302	822.02502	231.87614	46.08478	-6.52161	-107.95131	12.03743	-902.29578	269.60751	-4.17460	-303.64636	11.49354	73.81218
292	2.425	935.61749	-208.17735	1664.07544	33.56805	85.54224	1302.84741	-730.40833	123.18874	1290.59497	831.82721	230.17688	33.74371	-22.64465	-108.86752	21.42307	-926.09540	271.89218	-3.84127	-281.32007	12.28959	70.77834
293	2.433	939.47980	-208.95494	1660.96875	34.76781	86.06082	1305.19849	-729.84430	123.47301	1292.90332	837.36157	227.99992	21.45136	-33.96356	-110.53146	34.26178	-949.19476	274.45874	-3.08281	-263.34390	12.08775	65.54475
294	2.442	943.23804	-209.58754	1657.41064	36.25037	86.54085	1306.87415	-729.19299	124.04001	1294.76062	838.52777	225.39697	10.02572	-39.03726	-112.96762	50.52013	-971.13831	277.44391	-1.39362	-249.84407	10.44886	58.18314
295	2.450	946.87067	-210.05455	1653.39307	38.00734	86.94547	1307.83130	-728.45972	124.82388	1296.06396	834.70868	222.81729	0.30314	-36.67664	-116.26769	69.56667	-991.61560	280.78598	1.46760	-240.63927	7.04239	49.17511
296	2.458	950.37103	-210.34520	1648.92749	40.00639	87.26292	1308.05945	-727.63818	125.66857	1296.80884	825.23895	221.00996	-7.04743	-26.54462	-120.58620	89.95839	-1010.56342	284.26001	5.27882	-235.46786	1.77471	39.20639
297	2.467	953.74304	-210.47978	1644.05237	42.18133	87.51770	1307.57349	-726.70404	126.39697	1297.07471	810.23260	220.56039	-11.89334	-9.91318	-126.01617	109.73747	-1028.11218	287.67471	9.47662	-234.22028	-5.17164	28.90598
298	2.475	957.01031	-210.53093	1638.83521	44.42725	87.75511	1306.40576	-725.63239	126.88741	1296.93176	790.86920	221.46129	-14.71573	10.43530	-132.42549	127.29663	-1044.53418	291.03046	13.52699	-237.04759	-13.28137	18.77558
299	2.483	960.23334	-210.61650	1633.36621	46.61673	88.02880	1304.60107	-724.43512	127.08517	1296.38525	768.77356	223.24609	-16.16424	31.64636	-139.42804	142.11792	-1060.19287	294.57349	17.43752	-244.22389	-21.53492	9.41761
300	2.492	963.51837	-210.86552	1627.73865	48.62412	88.39461	1302.21790	-723.18207	126.97149	1295.39807	745.34564	225.39980	-16.75275	52.23940	-146.50594	154.55516	-1075.26624	298.60953	22.01482	-255.84467	-28.36310	1.79491
301	2.500	966.99799	-211.37157	1622.02502	50.34897	88.89288	1299.33643	-721.98340	126.55578	1293.93921	721.54431	227.53926	-16.91769	72.26964	-153.16859	165.05083	-1089.24731	303.13025	28.39111	-271.63828	-32.25337	-3.10027
302	2.508	970.76624	-212.16768	1616.27307	51.73927	89.53236	1296.05823	-720.94757	125.88594	1292.01733	697.85864	229.44350	-17.05227	92.54807	-159.06010	173.77464	-1100.66638	307.77914	37.02923	-290.98041	-32.84316	-5.14561
303	2.517	974.79254	-213.25133	1610.52466	52.79694	90.28045	1292.49548	-720.15533	125.03873	1289.68591	674.43524	231.09567	-17.39914	113.82083	-163.99065	180.80243	-1107.45874	312.31042	46.93916	-312.87689	-31.20226	-5.34862
304	2.525	978.90735	-214.60957	1604.83838	53.55465	91.05996	1288.76245	-719.66290	124.09158	1287.04041	651.31995	232.64507	-17.94394	136.34506	-167.88179	186.32146	-1107.84351	316.70746	55.75220	-336.05460	-28.79392	-4.99892
305	2.533	982.89056	-216.20189	1599.30334	54.04011	91.76732	1284.96741	-719.51361	123.09531	1284.22388	628.53394	234.29805	-18.46091	159.92136	-170.69839	190.62544	-1101.13647	320.71408	60.97514	-359.45541	-26.45223	-4.86424
306	2.542	986.55627	-217.94713	1594.03992	54.23769	92.30162	1281.19714	-719.73053	122.05952	1281.41614	605.99829	236.20821	-18.74789	184.20978	-172.45381	194.01926	-1087.95190	323.81876	61.73924	-382.60571	-24.32317	-5.11073
307	2.550	989.76599	-219.73573	1589.18530	54.05306	92.58453	1277.50879	-720.29395	120.97652	1278.78430	583.56586	238.36984	-18.85633	209.01212	-173.21832	196.75909	-1069.66162	325.90680	59.45135	-405.44281	-22.27503	-5.55832
308	2.558	992.40411	-221.44975	1584.87341	53.31240	92.56800	1273.94849	-721.14111	119.88742	1276.43335	561.15710	240.63455	-19.00373	234.30002	-173.07516	199.02193	-1047.54956	327.45798	56.61408	-428.02493	-20.19188	-5.96174
309	2.567	994.35681	-223.00117	1581.22339	51.83138	92.23188	1270.57825	-722.21320	118.92921	1274.39697	538.77881	242.88443	-19.28176	260.08401	-172.10715	200.90900	-1022.34375	328.96170	54.94413	-450.44702	-18.04892	-6.21031
310	2.575	995.51343	-224.37383	1578.33337	49.52752	91.57623	1267.48206	-723.50391	118.31079	1272.64697	516.43506	245.11371	-19.60135	286.33643	-170.42908	202.47885	-994.36780	330.42480	54.50906	-472.82227	-15.88911	-6.35350
311	2.583	995.79370	-225.61778	1576.27344	46.47784	90.60915	1264.75464	-725.05139	118.23600	1271.10303	494.09793	247.32448	-19.85802	312.98950	-168.16914	203.69171	-963.89874	331.44528	54.35477	-495.22900	-13.78370	-6.49322
312	2.592	995.18079	-226.79942	1575.08081	42.86763	89.34679	1262.48438	-726.89038	118.82436	1269.65503	471.72284	249.45221	-20.02966	339.94028	-165.41461	204.30263	-931.29199	331.54184	53.67609	-517.69568	-11.78319	-6.67508
313	2.600	993.73279	-227.95927	1574.75769	38.90160	87.84294	1260.73425	-729.01611	120.07171	1268.21216	449.26172	251.41327	-20.16482	367.08054	-162.23425	203.91701	-896.91364	330.39105	52.43776	-540.22369	-9.89763	-6.86893
314	2.608	991.56659	-229.10612	1575.27747	34.76994	86.21704	1259.53394	-731.36823	121.87039	1266.75403	426.70593	253.18091	-20.32817	394.34305	-158.74203	202.18671	-861.11285	327.88235	51.20732	-562.80151	-8.10800	-7.03067
315	2.617	988.82843	-230.23824	1576.59802	30.66469	84.63353	1258.89404	-733.83008	124.07737	1265.34729	404.10754	254.80524	-20.56301	421.67902	-155.07071	198.94073	-824.26221	324.06268	50.66754	-585.41833	-6.40080	-7.13208
316	2.625	985.66486	-231.36662	1578.66626	26.78290	83.23616	1258.82336	-736.25256	126.57959	1264.13232	381.50720	256.37381	-20.86468	448.96591	-151.27853	194.19443	-786.74646	319.06100	51.23703	-608.07324	-4.81311	-7.12778
317	2.633	982.20367	-232.51488	1581.41370	23.29624	82.09637	1259.33667	-738.49835	129.29941	1263.29700	358.86838	257.97006	-21.13406	475.95728	-147.33839	188.08582	-748.87946	313.03845	52.92346	-630.78168	-3.37802	-6.99745
318	2.642	978.55194	-233.69695	1584.75806	20.31852	81.22466	1260.45325	-740.47772	132.15529	1263.04382	336.13855	259.61343	-21.22595	502.35519	-143.25681	180.76733	-710.85632	306.11646	55.37240	-653.58350	-1.99901	-6.82471
319	2.650	974.80554	-234.90413	1588.61072	17.89287	80.61667	1262.19055	-742.15466	135.03442	1263.54614	313.31097	261.24896	-21.09547	527.99121	-139.20825	172.30222	-672.78864	298.31357	58.04159	-676.51611	-0.50130	-6.72188
320	2.658	971.05688	-236.11259	1592.88257	15.98634	80.26630	1264.55115	-743.52594	137.80470	1264.90051	290.36951	262.85052	-20.82584	553.01416	-135.57172	162.64554	-634.78259	289.62598	60.42801	-699.58362	1.15448	-6.68019
321	2.667	967.39313	-237.29839	1597.48779	14.48925	80.14093	1267.50464	-744.58990	140.37366	1267.07922	267.25122	264.45175	-20.51746	577.89624	-132.84198	151.77829	-597.01434	280.15814	62.20158	-722.76703	2.82825	-6.58848
322	2.675	963.89337	-238.44423	1602.34436	13.24543	80.18865	1270.98645	-745.33710	142.74673	1269.90698	243.90027	266.06863	-20.20288	603.11304	-131.47157	139.94388	-559.76050	270.19037	63.21298	-746.03845	4.38529	-6.39257
323	2.683	960.62854	-239.54012	1607.37170	12.11522	80.38571	1274.91125	-745.78564	144.98805	1273.12268	220.31055	267.67432	-19.86226	628.64185	-131.73152	127.72081	-523.37231	260.15927	63.48053	-769.36792	5.82902	-6.15426
324	2.692	957.64496	-240.59059	1612.48926	11.02530	80.74805	1279.17542	-746.02417	147.11029	1276.50525	196.53162	269.21582	-19.52475	653.65106	-133.61006	115.67086	-488.21527	250.52289	63.14183	-792.75677	7.25081	-5.96526
325	2.700	954.94232	-241.61708	1617.61438	9.97843	81.29556	1283.65564	-746.19330	149.05159	1279.94092	172.66431	270.64752	-19.30438	676.66650	-136.78766	103.79530	-454.57782	241.67339	62.35033	-816.24957	8.71991	-5.85508
326	2.708	952.47876	-242.63429	1622.66052	9.03620	82.02351	1288.21667	-746.41315	150.76451	1283.39697	148.84213	271.98639	-19.20313	696.20007	-140.76714	91.50933	-422.59619	233.91733	61.20053	-839.89832	10.22410	-5.77173
327	2.717	950.19244	-243.62459	1627.53674	8.28953	82.90094	1292.71790	-746.73334	152.27023	1286.84961	125.23651	273.28058	-18.78117	711.44250	-145.11052	78.31284	-392.34418	227.43430	59.70638	-863.69916	11.69146	-5.65103
328	2.725	948.00983	-244.54149	1632.14868	7.82745	83.88235	1297.01575	-747.13684	153.62103	1290.20410	102.08612	274.50726	-17.02740	722.46344	-149.64000	64.35416	-364.05396	222.35014	57.75415	-887.51367	13.02374	-5.47324
329	2.733	945.84821	-245.32649	1636.40552	7.71428	84.91460	1300.97168	-747.57367	154.85066	1293.27686	79.71228	275.60330	-12.56182	729.83447	-154.45013	50.30904	-338.22876	218.85170	55.02842	-911.03674	14.07510	-5.18814
330	2.742	943.62549	-245.92332	1640.22803	7.97541	85.94257	1304.46521	-747.99945	155.94466	1295.87122	58.65497	276.67313	-3.80111	734.08630	-159.67188	36.98506	-315.58545	217.17702	51.06345	-933.88721	14.72034	-4.62946
331	2.750	941.27234	-246.29280	1643.54834	8.59102	86.92488	1307.39905	-748.39990	156.83327	1297.87402	40.16708	278.11795	10.94434	735.30066	-165.19046	25.19374	-296.86426	217.54393	45.48283	-955.80377	15.03318	-3.57710
332	2.758	938.73987	-246.42244	1646.30701	9.50352	87.84101	1309.69714	-748.80365	157.46356	1299.28564	26.86676	280.44922	32.72087	732.95715	-170.54948	15.79568	-282.51581	220.05060	38.26202	-976.76929	15.28675	-1.89676
333	2.767	936.00433	-246.32750	1648.45972	10.63507	88.68001	1311.29883	-749.27374	157.90656	1300.17810	22.31348	283.97076	60.54073	726.26379	-175.04456	9.44485	-272.50775	224.65343	29.83678	-996.91571	15.71242	0.38793
334	2.775	933.07520	-246.04335	1649.98694	11.90170	89.42499	1312.15283	-749.82965	158.34291	1300.63354	28.59833	288.68082	90.80677	714.95325	-178.02368	6.03706	-266.48553	231.27298	21.04436	-1016.36591	16.34803	3.10761
335	2.783	930.00482	-245.61095	1650.89905	13.22170	90.05071	1312.21912	-750.36456	158.94072	1300.69019	44.14954	294.39160	118.89713	699.65363	-179.30206	4.63591	-264.07825	239.75092	12.93125	-1035.06897	17.10934	6.01564
336	2.792	926.88959	-245.06752	1651.24060	14.52320	90.54488	1311.48108	-750.68085	159.78687	1300.32275	64.82224	300.83624	141.93391	681.22461	-179.23338	4.13560	-265.03741	249.60492	6.44147	-1052.55310	17.85871	8.91809
337	2.800	923.85620	-244.45207	1651.08984	15.74508	90.93108	1309.96033	-750.60498	160.90237	1299.47607	86.96753	307.66321	159.91771	660.22473	-178.35144	3.86511	-269.21625	259.93195	2.05527	-1067.85132	18.46116	11.78113
338	2.808	921.03711	-243.81688	1650.54492	16.82901	91.26286	1307.72986	-750.08868	162.27242	1298.11121	108.90402	314.43982	174.29327	637.30188	-177.04993	3.63010	-276.55511	269.58670	-0.40837	-1079.62524	18.82975	14.72534
339	2.817	918.54053	-243.23000	1649.70581	17.71465	91.59991	1304.91772	-749.26184	163.86705	1296.24097	130.36536	320.75165	186.00902	613.44446	-175.49136	3.42662	-287.22699	277.50037	-1.57713	-1086.27417	18.70138	17.85884
340	2.825	916.42474	-242.76439	1648.65808	18.34959	91.99377	1301.68665	-748.41174	165.65221	1293.94141	151.65622	326.27408	195.01576	589.54510	-173.70189	3.20392	-301.72266	283.08807	-2.11333	-1086.33923	17.47165	20.96232
341	2.833	914.69012	-242.47490	1647.46191	18.71430	92.48350	1298.19629	-747.88788	167.57590	1291.33936	173.22162	330.75360	201.00560	565.99719	-171.75290	2.86668	-320.27173	286.53314	-2.50024	-1079.21423	14.59940	23.40583
342	2.842	913.29102	-242.36348	1646.15393	18.83459	93.07650	1294.57605	-747.97174	169.53009	1288.59851	195.45465	333.98947	204.12708	542.78040	-169.77963	2.38991	-342.03137	288.59909	-2.98022	-1065.39551	10.07190	24.56164
343	2.850	912.16248	-242.36223	1644.76404	18.74706	93.71059	1290.92139	-748.76465	171.35059	1285.89282	218.60422	335.85876	205.06573	519.77209	-167.87910	1.86783	-365.35016	290.07916	-3.56286	-1046.05334	4.31420	24.21968
344	2.858	911.24542	-242.37096	1643.33606	18.44499	94.24890	1287.30212	-750.16119	172.92064	1283.35291	242.72791	336.33521	204.74261	496.89792	-166.11299	1.46092	-388.87585	291.40680	-4.12976	-1022.39105	-2.12138	22.57086
345	2.867	910.48804	-242.31822	1641.93298	17.86550	94.54704	1283.77576	-751.92419	174.28687	1281.03870	267.69574	335.47186	203.99274	474.11789	-164.53186	1.25349	-412.10449	292.69891	-4.55558	-995.21100	-8.66846	20.00745
346	2.875	909.83325	-242.18877	1640.62354	16.92191	94.54657	1280.39624	-753.80652	175.60999	1278.96802	293.27124	333.37463	203.33406	451.41977	-163.13129	1.15663	-435.07513	294.00110	-4.78164	-964.97021	-14.79776	17.05424
347	2.883	909.20715	-242.01460	1639.46851	15.54436	94.31792	1277.22363	-755.65424	176.98741	1277.15674	319.22980	330.17438	202.84796	428.81302	-161.86421	1.01091	-457.89490	295.38809	-4.84395	-932.15173	-20.12952	14.40422
348	2.892	908.51660	-241.84917	1638.52014	13.70280	94.02180	1274.32251	-757.43945	178.35516	1275.60706	345.41156	325.99399	202.23820	406.27567	-160.70013	0.76875	-480.59375	296.86856	-4.87083	-897.47003	-24.48782	12.87080
349	2.900	907.66144	-241.72948	1637.82312	11.40663	93.83163	1271.75073	-759.21979	179.53685	1274.28943	371.69806	320.93808	201.02980	383.74771	-159.60713	0.52122	-503.21417	298.33640	-5.00796	-861.78900	-27.83122	13.15663
350	2.908	906.55798	-241.64687	1637.41272	8.69779	93.88306	1269.54980	-761.06982	180.35550	1273.17102	398.00482	315.08429	198.75371	361.20215	-158.51514	0.37616	-525.83148	299.72562	-5.28934	-825.91345	-30.13574	15.54911
351	2.917	905.16229	-241.55199	1637.31116	5.65852	94.25089	1267.74768	-763.02020	180.70877	1272.24280	424.28192	308.47305	195.06400	338.66129	-157.34802	0.34885	-548.50244	301.11438	-5.59668	-790.43201	-31.31797	19.78840
352	2.925	903.48041	-241.38570	1637.51941	2.42744	94.92053	1266.35828	-765.04364	180.56303	1271.53979	450.45624	301.12347	189.79912	316.12451	-156.06314	0.36209	-571.24591	302.58163	-5.76422	-755.69922	-31.22426	25.25363
353	2.933	901.55914	-241.10658	1638.01489	-0.81333	95.77420	1265.37598	-767.10724	179.92181	1271.17493	476.36804	293.04095	182.94481	293.54364	-154.65927	0.34343	-594.05396	304.08218	-5.72733	-721.92004	-29.70949	31.30190
354	2.942	899.46783	-240.69817	1638.75854	-3.90303	96.62534	1264.79089	-769.19830	178.84418	1271.28076	501.80438	284.21631	174.51015	270.87552	-153.16429	0.30663	-616.91956	305.52396	-5.58208	-689.22717	-26.77387	37.44271
355	2.950	897.28491	-240.16335	1639.70471	-6.77248	97.28795	1264.62500	-771.27795	177.47417	1271.86853	526.67322	274.66391	164.41475	248.10037	-151.59808	0.32951	-639.84900	306.93213	-5.49360	-657.65295	-22.62897	43.30280
356	2.958	895.09418	-239.51778	1640.80469	-9.44301	97.64442	1264.93823	-773.27240	175.98172	1272.81067	551.23071	264.51480	152.50351	225.18839	-149.96802	0.47514	-662.86414	308.46869	-5.51956	-627.05542	-17.63433	48.60083
357	2.967	892.98444	-238.78682	1642.00903	-11.96351	97.68006	1265.78601	-775.12677	174.45261	1273.95679	576.12659	254.09833	138.74216	202.09198	-148.29367	0.72049	-686.00000	310.25778	-5.52020	-597.15704	-12.19698	53.20911
358	2.975	891.04388	-238.00761	1643.26941	-14.37217	97.46786	1267.18298	-776.83997	172.86807	1275.21716	602.10651	243.89200	123.51419	178.78217	-146.59149	0.95284	-709.29230	312.36926	-5.24944	-567.69476	-6.75783	57.19034
359	2.983	889.35358	-237.22841	1644.54089	-16.70572	97.11951	1269.10376	-778.46088	171.18277	1276.57520	629.49585	234.34680	107.81629	155.27765	-144.86189	1.09032	-732.75397	314.91873	-4.57214	-538.54303	-1.82727	60.73075
360	2.992	887.98761	-236.49431	1645.78271	-19.00525	96.73730	1271.49487	-780.06036	169.39186	1278.05774	657.76941	225.72656	93.05111	131.63467	-143.10822	1.17154	-756.35864	317.83698	-3.65685	-509.71414	2.10246	64.00101
361	3.000	887.01172	-235.83574	1646.95398	-21.30092	96.38418	1274.28296	-781.69977	167.54648	1279.69641	685.47522	218.05354	80.29060	107.90347	-141.32498	1.25755	-780.06024	320.60144	-2.93205	-481.28302	4.72571	67.08370
362	3.008	886.47357	-235.27318	1648.00940	-23.59335	96.07572	1277.37939	-783.41272	165.73792	1281.49255	710.65820	211.13577	69.49099	84.08557	-139.48492	1.32803	-803.80115	322.55417	-2.75752	-453.35345	5.92361	70.03848
363	3.017	886.39105	-234.82179	1648.89465	-25.83925	95.80025	1280.68604	-785.19092	164.05963	1283.38379	731.64612	204.69633	59.53600	60.15054	-137.59370	1.34578	-827.51611	323.56329	-3.10262	-426.08215	5.64115	72.95620
364	3.025	886.74573	-234.48653	1649.54565	-27.95007	95.55125	1284.10547	-786.98352	162.55676	1285.26050	747.68750	198.64383	49.24256	36.10461	-135.72733	1.36790	-851.22473	324.18945	-3.57875	-399.72479	3.91520	75.86682
365	3.033	887.48419	-234.25554	1649.89026	-29.81210	95.33718	1287.54773	-788.72095	161.18872	1287.03723	759.01770	193.21548	38.27464	12.07330	-133.98178	1.61446	-875.05011	325.14178	-3.80477	-374.67920	0.98865	78.60062
366	3.042	888.52917	-234.09462	1649.85657	-31.31594	95.16970	1290.92883	-790.33905	159.85909	1288.68896	766.40198	188.76813	27.11653	-11.62738	-132.44246	2.55933	-899.05774	326.71426	-3.70021	-351.44208	-2.73912	80.77489
367	3.050	889.79437	-233.95012	1649.37903	-32.38017	95.06013	1294.16772	-791.79169	158.51643	1290.22681	770.43866	185.50577	16.46861	-34.50464	-131.19443	4.91826	-923.15198	328.76273	-3.43579	-330.45450	-6.86863	81.92097
368	3.058	891.19550	-233.76637	1648.40295	-32.96758	95.02473	1297.18726	-793.05896	157.21204	1291.67432	771.04260	183.44954	6.84069	-55.96277	-130.28108	9.37207	-947.09985	331.05542	-3.17290	-311.99524	-11.09310	81.62430
369	3.067	892.66199	-233.50148	1646.89221	-33.09277	95.07718	1299.91736	-794.14563	156.04410	1293.03296	767.50513	182.57047	-1.40023	-75.25909	-129.71893	16.32626	-970.54431	333.58481	-2.82597	-296.22760	-15.21889	79.59960
370	3.075	894.15436	-233.13359	1644.83508	-32.81760	95.20833	1302.29419	-795.06708	155.07468	1294.23560	759.07239	182.83469	-7.89233	-91.34116	-129.62109	25.96545	-993.07477	336.55685	-2.04387	-283.28369	-19.14987	75.71502
371	3.083	895.67352	-232.67122	1642.24365	-32.23275	95.38066	1304.25635	-795.84302	154.30852	1295.15955	745.63000	184.07228	-12.40166	-102.89069	-130.19228	38.30560	-1014.42468	340.14117	-0.42587	-273.29288	-22.86594	69.99586
372	3.092	897.25391	-232.16383	1639.14758	-31.43004	95.55549	1305.74255	-796.50165	153.71735	1295.68372	727.97095	185.92023	-15.03206	-108.73358	-131.57053	53.05852	-1034.59924	344.38937	2.28532	-266.39075	-26.39768	62.62517
373	3.100	898.95074	-231.69914	1635.58862	-30.48019	95.73077	1306.69409	-797.07544	153.26541	1295.71619	707.34631	188.00664	-16.25789	-108.24234	-133.78772	69.54521	-1053.79980	349.22845	6.05801	-262.70050	-29.77029	53.91394
374	3.108	900.83142	-231.39305	1631.61841	-29.43412	95.95113	1307.05994	-797.58807	152.92175	1295.19287	684.87646	190.12520	-16.72397	-101.47110	-136.90298	86.76050	-1072.28467	354.21786	10.39021	-262.29413	-32.95729	44.23042
375	3.117	902.96881	-231.36702	1627.29639	-28.34835	96.27960	1306.80408	-798.04675	152.66072	1294.06555	661.44501	192.19604	-16.93397	-89.28891	-141.06674	103.49382	-1090.30859	358.58176	14.49949	-265.19995	-35.90269	33.95573
376	3.125	905.43030	-231.70305	1622.68250	-27.30484	96.75869	1305.91406	-798.44788	152.45969	1292.29749	637.72412	194.16385	-17.12447	-73.43597	-146.35318	118.63194	-1108.13916	361.73450	17.90508	-271.46509	-38.56787	23.53254
377	3.133	908.26019	-232.40126	1617.82764	-26.40489	97.38834	1304.41418	-798.79486	152.29129	1289.87524	614.08081	195.98557	-17.37456	-55.98270	-152.53964	131.61078	-1126.05042	363.55991	20.67342	-281.20264	-40.86516	13.61128
378	3.142	911.45667	-233.38109	1612.76624	-25.75022	98.12459	1302.36792	-799.12378	152.09805	1286.82898	590.61908	197.67276	-17.69480	-38.38885	-159.11717	142.47726	-1144.14819	364.32556	23.22208	-294.52448	-42.50903	5.16001
379	3.150	914.95667	-234.52776	1607.52856	-25.42350	98.89354	1299.86230	-799.51526	151.78302	1283.24890	567.32867	199.30273	-18.03266	-21.02448	-165.49026	151.45151	-1161.96741	364.57507	26.10418	-311.36539	-43.10223	-0.82944
380	3.158	918.64111	-235.74306	1602.16968	-25.47789	99.60808	1296.98743	-800.07043	151.25128	1279.28540	544.19067	200.93024	-18.33804	-3.48309	-171.15405	158.62427	-1178.11072	364.84180	29.77494	-331.30835	-42.52964	-4.06556
381	3.167	922.35919	-236.96519	1596.78931	-25.94719	100.18051	1293.82788	-800.87048	150.46059	1275.13440	521.21008	202.52162	-18.62766	14.76202	-175.80505	164.10019	-1190.41504	365.35559	34.36602	-353.47577	-41.15718	-5.24763
382	3.175	925.95020	-238.16188	1591.53174	-26.86436	100.53773	1290.46240	-801.95789	149.43733	1271.00818	498.38635	204.05940	-18.91563	33.91513	-179.34097	168.20667	-1196.77124	366.11710	39.52658	-376.70703	-39.51017	-5.44713
383	3.183	929.24872	-239.30931	1586.57275	-28.27078	100.63861	1286.96204	-803.34857	148.26489	1267.09717	475.69794	205.62134	-19.17712	53.83023	-181.73987	171.44258	-1196.09521	367.03229	44.18832	-400.07559	-37.86002	-5.41604
384	3.192	932.07971	-240.37288	1582.10083	-30.21183	100.48518	1283.38879	-805.05518	147.05728	1263.53918	453.11624	207.30133	-19.42803	74.27802	-182.99802	174.27869	-1188.62683	367.85315	46.78305	-423.20047	-36.17540	-5.47803
385	3.200	934.26074	-241.30687	1578.29028	-32.71341	100.11142	1279.80383	-807.09033	145.93396	1260.39343	430.59973	209.14642	-19.72000	95.22934	-183.16574	177.01700	-1175.36072	368.23462	46.38420	-446.07703	-34.34731	-5.68996
386	3.208	935.61603	-242.06593	1575.28345	-35.75067	99.54533	1276.27710	-809.43958	145.00946	1257.62756	408.10352	211.14752	-20.05800	116.88290	-182.36008	179.75443	-1157.45959	367.98563	43.58878	-468.80453	-32.38895	-5.97497
387	3.217	935.99713	-242.60954	1573.18787	-39.24221	98.77284	1272.88867	-812.04419	144.38805	1255.14685	385.60864	213.22321	-20.40466	139.43585	-180.76654	182.40512	-1136.10352	367.10904	39.94288	-491.46951	-30.40345	-6.25484
388	3.225	935.30536	-242.90147	1572.07715	-43.07729	97.73629	1269.71912	-814.81262	144.15286	1252.86108	363.10886	215.27493	-20.72639	162.88995	-178.62698	184.74969	-1112.29199	365.58398	36.68993	-514.12408	-28.43440	-6.51423
389	3.233	933.50714	-242.91167	1571.98621	-47.15199	96.37717	1266.83472	-817.63080	144.34245	1250.73218	340.58853	217.28168	-20.99544	187.08234	-176.15765	186.51552	-1086.57227	363.24689	34.17241	-536.77850	-26.49261	-6.74236
390	3.242	930.63489	-242.61745	1572.91174	-51.38683	94.69538	1264.27710	-820.36877	144.92339	1248.76782	318.04401	219.25153	-21.18629	211.84610	-173.50522	187.48923	-1059.14380	359.83429	32.14391	-559.42627	-24.65430	-6.90447
391	3.250	926.77161	-242.00838	1574.81860	-55.70983	92.78283	1262.07495	-822.91046	145.80118	1247.01575	295.48370	221.12869	-21.28763	237.12778	-170.77994	187.57156	-1030.24390	355.08371	30.44413	-582.09271	-22.98717	-7.00001
392	3.258	922.03241	-241.09563	1577.65161	-60.01690	90.81260	1260.26526	-825.18347	146.86981	1245.57068	272.86945	222.86798	-21.30562	262.97357	-168.05298	186.72440	-1000.29382	348.80786	29.32069	-604.82635	-21.46553	-7.07113
393	3.267	916.55347	-239.90874	1581.34241	-64.14694	88.98410	1258.90393	-827.16138	148.04216	1244.53442	250.09985	224.51649	-21.27005	289.41891	-165.34933	184.93472	-969.68542	340.97107	29.21134	-627.66406	-20.00769	-7.14350
394	3.275	910.49017	-238.48238	1585.80969	-67.90521	87.45183	1258.05713	-828.85876	149.24866	1243.96289	227.09576	226.12415	-21.23781	316.39661	-162.67828	182.23676	-938.57080	331.81882	30.39511	-650.63367	-18.51424	-7.20670
395	3.283	904.00995	-236.85359	1590.95520	-71.13203	86.28289	1257.78418	-830.33380	150.43787	1243.86267	203.88199	227.67072	-21.23595	343.73111	-160.05234	178.69989	-906.85333	321.75491	32.74944	-673.74109	-16.91327	-7.23361
396	3.292	897.28131	-235.06065	1596.66321	-73.77227	85.46680	1258.12683	-831.68268	151.58939	1244.22205	180.54626	229.14581	-21.20447	371.19812	-157.50819	174.39545	-874.28625	311.00305	35.72504	-696.94995	-15.21685	-7.20286
397	3.300	890.46686	-233.13383	1602.80896	-75.89845	84.95695	1259.10413	-833.01080	152.71735	1245.03601	157.14172	230.61765	-21.06982	398.60297	-155.12015	169.38161	-840.60132	299.58994	38.67396	-720.22998	-13.48033	-7.12791
398	3.308	883.71631	-231.09523	1609.27100	-77.67154	84.70541	1260.70605	-834.40381	153.84102	1246.31323	133.66373	232.16862	-20.85637	425.83832	-152.99033	163.68727	-805.61292	287.62183	41.27093	-743.59851	-11.73899	-7.04561
399	3.317	877.16083	-228.97118	1615.94238	-79.25922	84.67995	1262.88416	-835.91095	154.94359	1248.06799	110.08521	233.80550	-20.65970	452.88187	-151.22430	157.28210	-769.27710	275.42038	43.63055	-767.07104	-10.04285	-6.96513
400	3.325	870.91248	-226.79854	1622.73376	-80.76574	84.86617	1265.54639	-837.52417	155.97534	1250.28540	86.38049	235.47440	-20.53193	479.71259	-149.86629	150.05997	-731.71606	263.42239	46.09141	-790.61481	-8.48337	-6.85408
401	3.333	865.06415	-224.61818	1629.57019	-82.21749	85.24892	1268.56958	-839.16077	156.90482	1252.87610	62.53305	237.11871	-20.43868	506.16537	-148.89230	141.89705	-693.17230	251.98685	48.91116	-814.19446	-7.11463	-6.67793
402	3.342	859.68762	-222.46413	1636.38525	-83.58990	85.78902	1271.82764	-840.69360	157.73755	1255.69287	38.54376	238.69061	-20.32926	531.81226	-148.33296	132.75400	-653.92548	241.24954	52.09691	-837.83002	-5.87529	-6.44264
403	3.350	854.82782	-220.35844	1643.11243	-84.83779	86.42262	1275.21826	-842.01630	158.47772	1258.60693	14.45654	240.18234	-20.20300	556.01184	-148.32068	122.71392	-614.28955	231.17734	55.49534	-861.58185	-4.61363	-6.19540
404	3.358	850.49219	-218.31129	1649.67871	-85.91543	87.08211	1278.66394	-843.07922	159.11139	1261.54968	-9.60211	241.66948	-20.00977	578.13074	-148.97899	111.94144	-574.75427	221.84821	59.04276	-885.48608	-3.16688	-6.00439
405	3.367	846.64911	-216.31853	1656.00281	-86.78438	87.71301	1282.09583	-843.88348	159.61975	1264.51062	-33.40411	243.25140	-19.43186	597.72382	-150.34428	100.62072	-536.16382	213.60550	62.76283	-909.53149	-1.45743	-5.91235
406	3.375	843.23804	-214.35780	1661.99536	-87.41047	88.27257	1285.44067	-844.47351	159.97272	1267.53906	-56.67310	244.94487	-17.84203	614.50549	-152.36479	88.89272	-499.71106	206.82663	66.38554	-933.69019	0.42260	-5.86532
407	3.383	840.18286	-212.39186	1667.56238	-87.76042	88.72520	1288.61877	-844.91669	160.13870	1270.70752	-79.20526	246.69873	-14.51907	628.22137	-154.90602	76.81573	-466.66589	201.66379	69.08932	-957.92267	2.28195	-5.76542
408	3.392	837.40045	-210.38139	1672.61621	-87.80555	89.05238	1291.54199	-845.25751	160.12245	1274.02820	-100.87738	248.52882	-8.70199	638.59326	-157.77945	64.41782	-438.01721	198.09744	69.74281	-982.14734	3.97489	-5.60133
409	3.400	834.81158	-208.29533	1677.09302	-87.52905	89.25954	1294.12061	-845.49371	159.96089	1277.40564	-121.30487	250.59261	0.69280	645.32703	-160.80972	51.84175	-414.24420	196.15378	67.45284	-1006.21393	5.39437	-5.41188
410	3.408	832.35345	-206.11720	1680.96545	-86.92959	89.36665	1296.27527	-845.58972	159.68033	1280.66455	-139.15533	253.07767	15.01921	648.10925	-163.93611	39.48051	-395.32574	196.03654	61.97279	-1029.90039	6.46518	-5.13875
411	3.417	829.98584	-203.85445	1684.22363	-86.02224	89.40254	1297.94629	-845.50116	159.28604	1283.60559	-151.72040	256.00870	35.00974	646.59619	-167.26251	27.97557	-380.98694	198.03836	53.66807	-1052.98047	7.26210	-4.57618
412	3.425	827.68811	-201.54112	1686.84058	-84.84286	89.40525	1299.08667	-845.20630	158.80161	1286.05652	-155.81610	259.18802	59.65914	640.46082	-170.91029	18.06396	-370.97266	202.31766	43.20186	-1075.32495	8.00403	-3.46863
413	3.433	825.45337	-199.22734	1688.76721	-83.45300	89.40730	1299.64917	-844.74109	158.31750	1287.91516	-149.96112	262.33707	86.05385	629.62811	-174.70859	10.45341	-365.19122	208.80132	31.38694	-1096.87549	8.84777	-1.68253
414	3.442	823.28900	-196.96834	1689.96375	-81.93324	89.41750	1299.58057	-844.19867	157.99297	1289.17139	-135.70715	265.29425	110.71825	614.61426	-178.02551	5.66100	-363.72559	217.19479	19.37010	-1117.55811	9.78384	0.69797
415	3.450	821.23114	-194.81224	1690.42688	-80.36711	89.42686	1298.83154	-843.66162	157.98349	1289.87939	-116.49146	268.05508	131.46951	596.43018	-180.06157	3.54395	-366.59485	226.77786	8.82277	-1137.35278	10.75961	3.42604
416	3.458	819.35730	-192.78627	1690.19617	-78.82680	89.43190	1297.37781	-843.13788	158.35252	1290.09448	-95.35431	270.61371	148.00194	575.96448	-180.42740	3.08836	-373.48474	236.14731	1.45198	-1156.34668	11.77024	6.25471
417	3.467	817.77942	-190.90077	1689.34973	-77.36610	89.44495	1295.23999	-842.58594	159.04781	1289.83582	-73.79572	272.81985	161.00571	553.78406	-179.39047	3.11531	-384.13293	243.68166	-2.22440	-1174.56665	12.82193	9.12285
418	3.475	816.61780	-189.15918	1687.98743	-76.02622	89.47346	1292.49243	-841.97961	159.93680	1289.09314	-52.11896	274.42014	171.20490	530.52686	-177.55844	3.03951	-398.89148	248.59152	-3.32034	-1191.70215	13.94567	12.22202
419	3.483	815.97485	-187.54768	1686.20837	-74.84795	89.48987	1289.25574	-841.34271	160.86240	1287.85535	-30.17853	275.17230	179.08702	506.91998	-175.44839	2.79942	-417.99689	251.30217	-3.41232	-1206.81909	15.27963	15.87831
420	3.492	815.91028	-186.03091	1684.09888	-73.87557	89.42701	1285.68079	-840.75610	161.69330	1286.15747	-7.79596	274.88980	185.03436	483.42615	-173.35547	2.47583	-440.37744	252.84848	-3.40037	-1218.29468	16.96611	20.33248
421	3.500	816.41864	-184.57582	1681.73340	-73.15536	89.20088	1281.92725	-840.33521	162.34383	1284.12903	15.12299	273.48068	189.49203	460.18643	-171.41197	2.13211	-464.12585	254.10895	-3.54682	-1224.34009	18.88831	25.46927
422	3.508	817.42487	-183.17487	1679.17786	-72.73486	88.74217	1278.13782	-840.18140	162.77408	1281.99829	38.57495	270.99588	192.98138	437.18530	-169.64334	1.79739	-487.87097	255.46291	-3.87721	-1223.89355	20.67829	30.66129
423	3.517	818.80469	-181.84238	1676.48230	-72.65502	88.02007	1274.41296	-840.33191	163.00246	1280.00244	62.52396	267.58099	195.94229	414.36151	-168.02065	1.48854	-511.17163	256.93243	-4.32283	-1217.07056	21.88287	35.06900
424	3.525	820.41650	-180.59479	1673.68042	-72.92963	87.05138	1270.80457	-840.73853	163.11432	1278.25854	86.99017	263.38013	198.61061	391.66089	-166.51012	1.22731	-534.10211	258.45554	-4.78741	-1204.79626	21.93735	38.28300
425	3.533	822.12421	-179.43500	1670.80872	-73.52293	85.90919	1267.32410	-841.30200	163.21234	1276.74023	112.03101	258.50647	201.04353	369.05426	-165.09335	1.02559	-556.85010	259.97424	-5.21246	-1188.07690	20.28106	40.54045
426	3.542	823.80408	-178.34361	1667.92944	-74.35423	84.73639	1263.96350	-841.94849	163.33023	1275.36438	137.62640	253.07922	203.19724	346.51328	-163.74561	0.85812	-579.52692	261.44913	-5.55118	-1167.52368	16.77447	42.17023
427	3.550	825.34076	-177.27618	1665.13123	-75.35938	83.72339	1260.72656	-842.68835	163.39371	1274.04407	163.63159	247.25316	204.95537	323.99481	-162.41885	0.66490	-602.16833	262.88373	-5.75305	-1143.31213	11.90465	43.05510
428	3.558	826.62848	-176.17836	1662.51184	-76.57212	83.02813	1257.65735	-843.60089	163.26404	1272.69128	189.86172	241.18530	206.09514	301.47125	-161.07976	0.41621	-624.81097	264.30795	-5.84097	-1115.44812	6.58402	42.83570
429	3.567	827.58643	-175.01163	1660.15894	-78.12405	82.69614	1254.85547	-844.75458	162.84680	1271.22302	216.23196	234.98291	206.25768	278.94144	-159.72887	0.17833	-647.50000	265.74908	-5.91612	-1084.11206	1.84685	41.47551
430	3.575	828.18054	-173.76036	1658.14001	-80.13467	82.63999	1252.45776	-846.13110	162.18008	1269.57056	242.82227	228.68555	205.01411	256.39124	-158.35532	0.06844	-670.25879	267.22818	-6.01945	-1049.83472	-1.47399	39.48750
431	3.583	828.43756	-172.42252	1656.49915	-82.59389	82.67601	1250.59045	-847.62268	161.39941	1267.72131	269.76694	222.28011	202.03238	233.77188	-156.92279	0.12263	-693.09027	268.74963	-6.07275	-1013.37964	-3.07383	37.68267
432	3.592	828.43726	-171.00499	1655.25342	-85.34789	82.59633	1249.34143	-849.09869	160.61879	1265.78308	297.08423	215.75056	197.23170	211.01329	-155.40817	0.23315	-715.99658	270.26025	-6.02324	-975.44098	-3.19827	36.76005
433	3.600	828.28912	-169.52545	1654.39148	-88.18066	82.25464	1248.76245	-850.46667	159.87672	1263.97437	324.65332	209.10817	190.80519	188.04199	-153.80728	0.25229	-738.98450	271.68085	-5.95129	-936.46594	-2.31622	37.05773
434	3.608	828.11194	-168.01350	1653.87878	-90.90189	81.61904	1248.86768	-851.69415	159.17758	1262.53088	352.34290	202.34296	183.06870	164.83501	-152.12642	0.15247	-762.06384	273.02188	-5.96633	-896.79706	-0.82376	38.55901
435	3.617	828.02478	-166.50777	1653.66553	-93.38333	80.75599	1249.63098	-852.80878	158.51799	1261.62683	380.13397	195.39456	174.25745	141.45540	-150.40009	0.03706	-785.26514	274.42310	-6.06902	-856.83698	1.03315	41.05349
436	3.625	828.14063	-165.04590	1653.69104	-95.55309	79.77464	1250.99487	-853.87189	157.85553	1261.31323	408.12762	188.22580	164.47554	117.98271	-148.68413	0.00743	-808.61877	276.11307	-6.13841	-816.95966	3.09942	44.28600
437	3.633	828.55707	-163.65619	1653.88586	-97.38389	78.78393	1252.88818	-854.92456	157.10828	1261.46448	436.47083	180.87741	153.77686	94.44006	-147.02065	0.08086	-832.11414	278.37750	-5.98238	-777.39197	5.21264	48.00598
438	3.642	829.35114	-162.35437	1654.17883	-98.89013	77.87002	1255.23962	-855.94080	156.23904	1261.84912	465.29892	173.42882	142.22188	70.81058	-145.41330	0.22665	-855.73730	281.38800	-5.41720	-738.24255	7.18099	51.94589
439	3.650	830.57886	-161.14473	1654.50867	-100.11906	77.07973	1257.98059	-856.82776	155.31950	1262.29260	494.69189	165.96834	129.93275	47.08273	-143.83450	0.41812	-879.49017	284.86761	-4.44639	-699.55511	8.81589	55.85030
440	3.658	832.27551	-160.03081	1654.83118	-101.12572	76.41832	1261.04224	-857.48126	154.43802	1262.70081	524.58105	158.65155	117.20862	23.26584	-142.25368	0.63147	-903.34589	288.11902	-3.38354	-661.35229	9.93197	59.57043
441	3.667	834.45520	-159.02614	1655.11328	-101.94767	75.86366	1264.35486	-857.85449	153.57173	1263.00830	554.65723	151.80214	104.59978	-0.63986	-140.63339	0.81831	-927.25659	290.59735	-2.62967	-623.72113	10.39371	63.06403
442	3.675	837.10901	-158.14662	1655.31860	-102.59686	75.37786	1267.84790	-857.99609	152.66208	1263.28320	584.35400	145.91103	92.79665	-24.66409	-138.93488	0.91228	-951.19885	292.28104	-2.32797	-586.90649	10.17631	66.30204
443	3.683	840.20514	-157.39571	1655.39783	-103.06832	74.91540	1271.44934	-858.01941	151.76317	1263.77527	612.87976	141.42886	82.30344	-48.79709	-137.18515	0.92192	-975.17169	293.44370	-2.35093	-551.34149	9.32507	69.20391
444	3.692	843.69098	-156.76881	1655.29053	-103.35461	74.43482	1275.08679	-858.02094	151.00259	1264.71484	639.30609	138.47852	73.07500	-72.86841	-135.52354	1.08142	-999.17651	294.48523	-2.44455	-517.58221	7.89773	71.58465
445	3.700	847.49719	-156.26741	1654.93408	-103.45004	73.90923	1278.68408	-858.02448	150.47000	1266.14917	662.70807	136.79837	64.47142	-96.49762	-134.17540	1.93459	-1023.22156	295.99237	-2.29765	-486.20486	5.93275	73.11326
446	3.708	851.54541	-155.88875	1654.26904	-103.34138	73.32845	1282.15698	-857.98047	150.19814	1267.98108	682.25964	135.99747	55.65731	-119.15820	-133.35750	4.19997	-1047.30139	298.29700	-1.80627	-457.73276	3.44183	73.35789
447	3.717	855.75842	-155.59369	1653.23132	-103.00028	72.68605	1285.40759	-857.79547	150.17023	1270.04614	697.36108	135.82069	46.10912	-140.25793	-133.18517	8.42610	-1071.33704	301.04700	-1.23854	-432.58420	0.47678	71.90255
448	3.725	860.06921	-155.29889	1651.75049	-102.38766	71.96048	1288.33215	-857.37433	150.31425	1272.15491	707.85754	136.20129	35.83656	-159.11163	-133.69748	14.78548	-1095.11499	303.73663	-0.83430	-411.05255	-2.80683	68.43794
449	3.733	864.42810	-154.91592	1649.76733	-101.46288	71.11761	1290.83728	-856.65192	150.52478	1274.12219	714.03937	137.16016	25.26434	-174.85803	-134.94662	23.25673	-1118.26367	306.24545	-0.43873	-393.36426	-6.19029	62.77814
450	3.742	868.80493	-154.40022	1647.25488	-100.19189	70.13893	1292.84729	-855.60413	150.71121	1275.78638	716.26160	138.69960	14.96946	-186.51428	-137.02678	33.90981	-1140.35254	308.60263	0.34707	-379.75699	-9.54651	54.86049
451	3.750	873.18396	-153.77499	1644.22058	-98.55714	69.04839	1294.29761	-854.25110	150.82953	1277.02515	714.57538	140.77603	5.46242	-193.12762	-140.01389	46.92482	-1161.08618	310.78131	1.92631	-370.47119	-12.98791	44.80610
452	3.758	877.56042	-153.11685	1640.68970	-96.56934	67.91531	1295.13000	-852.65155	150.87602	1277.76453	708.75330	143.27699	-2.86333	-193.80231	-143.89874	62.33934	-1180.41187	312.97040	4.65502	-365.65710	-16.78362	33.05642
453	3.767	881.94659	-152.50879	1636.68774	-94.27576	66.83059	1295.29382	-850.87506	150.86209	1277.97510	698.64142	145.95775	-9.56943	-187.85046	-148.62874	79.64373	-1198.48242	315.62573	8.68789	-365.28967	-21.03669	20.58042
454	3.775	886.37677	-152.00516	1632.23877	-91.76173	65.87189	1294.75159	-848.96942	150.79532	1277.66150	684.48004	148.48085	-14.16625	-175.46777	-154.17792	97.47911	-1215.59131	318.84738	13.65283	-369.19284	-25.38057	9.05765
455	3.783	890.90820	-151.63608	1627.37720	-89.13876	65.08676	1293.48828	-846.95679	150.66743	1276.85693	666.84961	150.61592	-16.61774	-158.29181	-160.48378	113.98463	-1232.07056	322.06146	18.79059	-377.27005	-28.99513	0.47176
456	3.792	895.61682	-151.41899	1622.15002	-86.52189	64.49901	1291.52612	-844.85406	150.44516	1275.62720	646.43481	152.38327	-17.62303	-138.77747	-167.30760	127.79183	-1248.01636	324.75220	23.86649	-389.74774	-31.04808	-4.17953
457	3.800	900.58154	-151.35539	1616.60999	-84.01359	64.11667	1288.93518	-842.69128	150.07368	1274.07690	624.06885	153.97450	-18.02812	-118.77625	-174.20837	138.68741	-1262.91077	327.04709	29.77938	-406.81830	-31.23667	-5.66498
458	3.808	905.85370	-151.43123	1610.80908	-81.69373	63.93743	1285.82397	-840.52423	149.49471	1272.33301	600.75305	155.58319	-18.23669	-98.76904	-180.68884	147.31683	-1275.45923	329.18774	37.64306	-427.76981	-29.95054	-5.62109
459	3.817	911.42963	-151.62599	1604.79248	-79.60780	63.95141	1282.32080	-838.44006	148.66454	1270.49927	577.28552	157.29626	-18.32368	-78.26398	-186.39012	154.45612	-1283.89978	330.97717	47.12970	-450.90756	-27.92937	-5.27279
460	3.825	917.24158	-151.92151	1598.59863	-77.76431	64.12463	1278.55591	-836.54193	147.56699	1268.62708	553.99438	159.08859	-18.34921	-56.59460	-191.16072	160.58975	-1286.64038	332.05359	56.13285	-474.60135	-25.76151	-5.14244
461	3.833	923.16455	-152.32278	1592.27502	-76.14651	64.37598	1274.65076	-834.90900	146.22017	1266.76318	530.90216	160.91339	-18.42861	-33.42743	-194.96617	165.90866	-1282.83459	332.23663	62.19744	-498.06674	-23.69270	-5.34734
462	3.842	929.03333	-152.87779	1585.89209	-74.73051	64.58762	1270.71118	-833.55194	144.68452	1265.01489	507.97778	162.75389	-18.65571	-8.90503	-197.80629	170.46286	-1272.65796	331.50531	64.18536	-521.19336	-21.76924	-5.81031
463	3.850	934.66235	-153.65764	1579.54651	-73.50697	64.64577	1266.82312	-832.41602	143.08527	1263.51672	485.22150	164.59293	-19.03913	16.53040	-199.72807	174.26929	-1257.12646	330.00214	62.85647	-544.08118	-19.99301	-6.33683
464	3.858	939.86676	-154.70218	1573.35632	-72.51130	64.46968	1263.05701	-831.44531	141.62297	1262.33960	462.63226	166.41495	-19.49892	42.50076	-200.81461	177.33528	-1237.48926	328.08899	60.23034	-566.80872	-18.32445	-6.73912
465	3.867	944.48792	-155.97758	1567.45166	-71.84783	64.01232	1259.48193	-830.64984	140.52837	1261.44885	440.16797	168.23471	-19.92581	68.88513	-201.12471	179.66568	-1214.64172	326.19943	58.22977	-589.41827	-16.65286	-6.96410
466	3.875	948.41943	-157.38680	1561.95740	-71.66254	63.24360	1256.17908	-830.11774	139.98277	1260.72009	417.75104	170.08987	-20.26053	95.68567	-200.69482	181.31870	-1188.99255	324.54913	57.54945	-611.95239	-14.89102	-7.07535
467	3.883	951.62018	-158.82930	1556.98181	-72.05682	62.13491	1253.23608	-829.96832	140.06111	1259.97852	395.30701	172.00259	-20.52832	122.85577	-199.59425	182.46162	-1160.71033	322.94141	57.61310	-634.46594	-13.06178	-7.16329
468	3.892	954.10791	-160.24767	1552.61731	-73.01909	60.67293	1250.72778	-830.28357	140.71965	1259.04663	372.79678	173.94005	-20.79952	150.34860	-197.94148	183.31018	-1129.97925	320.84393	57.44332	-657.02875	-11.22717	-7.29371
469	3.900	955.94598	-161.62560	1548.93811	-74.44323	58.90529	1248.69702	-831.05426	141.82239	1257.79102	350.20947	175.83282	-21.10262	178.21391	-195.86990	183.96742	-1097.06677	317.68710	56.50186	-679.70172	-9.41749	-7.46720
470	3.908	957.23071	-162.97182	1545.98584	-76.18880	56.96708	1247.15540	-832.15942	143.19235	1256.16492	327.53986	177.64194	-21.38928	206.54549	-193.49182	184.31802	-1062.29651	313.09235	54.92103	-702.50061	-7.64987	-7.60660
471	3.917	958.07550	-164.29765	1543.75574	-78.09467	55.04799	1246.10779	-833.39532	144.64722	1254.24670	304.79968	179.37213	-21.58591	235.35881	-190.89844	184.06616	-1026.01318	306.93390	53.27605	-725.40472	-5.94271	-7.63827
472	3.925	958.59613	-165.58064	1542.19629	-79.95507	53.32653	1245.58301	-834.54449	146.00304	1252.26257	282.01331	181.03603	-21.64897	264.52228	-188.18433	182.87900	-988.51117	299.35452	52.22196	-748.38239	-4.30806	-7.58416
473	3.933	958.90198	-166.75587	1541.21851	-81.53912	51.92141	1245.64124	-835.43231	147.10594	1250.53955	259.15689	182.65883	-21.59155	293.80164	-185.42807	180.52280	-950.00183	290.66663	52.14890	-771.41467	-2.73225	-7.52572
474	3.942	959.09094	-167.73987	1540.70850	-82.67257	50.87526	1246.34839	-835.95813	147.88943	1249.38940	236.13593	184.29605	-21.48053	322.99677	-182.64009	176.92418	-910.68561	281.17712	53.05886	-794.52234	-1.15486	-7.50438
475	3.950	959.24597	-168.45372	1540.55151	-83.30898	50.16121	1247.74219	-836.12024	148.37221	1249.01672	212.86996	185.98967	-21.38590	352.04437	-179.79462	172.18541	-870.77380	271.15308	54.72778	-817.73901	0.47953	-7.49148
476	3.958	959.43500	-168.87259	1540.66394	-83.52080	49.70742	1249.81909	-836.00488	148.60387	1249.49841	189.37738	187.72778	-21.31660	380.99942	-176.91757	166.52393	-830.40094	260.85074	56.86930	-841.06427	2.12372	-7.41806
477	3.967	959.71454	-169.09052	1541.01526	-83.43068	49.43036	1252.54590	-835.72980	148.62871	1250.80432	165.73959	189.47791	-21.21630	409.94965	-174.08913	160.12704	-789.59082	250.48860	59.20866	-864.48090	3.66699	-7.22959
478	3.975	960.13416	-169.28993	1541.61182	-83.15086	49.26311	1255.86951	-835.38586	148.49268	1252.82056	142.01733	191.20877	-21.03665	438.94296	-171.38054	153.05402	-748.34045	240.23627	61.58476	-887.99310	5.09867	-6.93807
479	3.983	960.73590	-169.62125	1542.44885	-82.75592	49.16989	1259.71350	-835.00787	148.26782	1255.37683	118.23325	192.87759	-20.79579	467.90265	-168.82675	145.25305	-706.72888	230.22298	63.95771	-911.62341	6.53322	-6.61355
480	3.992	961.55200	-170.13733	1543.48572	-82.27972	49.14383	1263.96777	-834.58478	148.03845	1258.31006	94.37927	194.45514	-20.55415	496.54160	-166.46088	136.65848	-664.97034	220.52542	66.27422	-935.38739	8.08043	-6.33598
481	4.000	962.60291	-170.81592	1544.65942	-81.72584	49.19060	1268.48413	-834.09045	147.85783	1261.53113	70.41348	195.96352	-20.35944	524.36975	-164.36734	127.32655	-623.41614	211.15152	68.42113	-959.29340	9.77041	-6.16513
482	4.008	963.88910	-171.59898	1545.90259	-81.07735	49.30603	1273.08813	-833.49451	147.74454	1265.01453	46.31137	197.48181	-20.21706	550.78125	-162.69003	117.50873	-582.54773	202.10046	70.30983	-983.34851	11.56148	-6.10566
483	4.017	965.38519	-172.41893	1547.14648	-80.29731	49.46394	1277.60681	-832.75824	147.71335	1268.72351	22.15057	199.15289	-20.05377	575.19098	-161.62747	107.56848	-542.95453	193.52876	71.90820	-1007.52533	13.36011	-6.08958
484	4.025	967.04779	-173.21751	1548.32239	-79.32696	49.62043	1281.89856	-831.84247	147.78149	1272.54785	-1.85870	201.12920	-19.65757	597.19940	-161.42389	97.76988	-505.29883	185.86345	73.17818	-1031.71777	15.03219	-6.02287
485	4.033	968.83655	-173.95308	1549.36731	-78.09046	49.72593	1285.87158	-830.72968	147.92543	1276.27295	-25.40961	203.35710	-18.68485	616.61304	-162.24472	88.07981	-470.24170	179.62880	73.93718	-1055.70642	16.43684	-5.79513
486	4.042	970.73444	-174.59103	1550.22705	-76.51326	49.73953	1289.48145	-829.44830	148.03487	1279.62366	-48.17169	205.51843	-16.75656	633.22754	-164.01294	78.16409	-438.32178	175.10512	73.71457	-1079.14429	17.49945	-5.20269
487	4.050	972.74963	-175.09401	1550.85400	-74.55396	49.63071	1292.70764	-828.07703	147.95161	1282.44080	-69.89111	207.37746	-13.51476	646.61584	-166.42899	67.62221	-409.94629	172.25294	71.83138	-1101.64368	18.25448	-3.96392
488	4.058	974.89722	-175.42567	1551.20618	-72.23337	49.36390	1295.53052	-826.71124	147.56122	1284.77588	-90.50317	209.10446	-8.47372	656.25226	-169.14874	56.28679	-385.51160	170.95222	67.69078	-1122.95142	18.82929	-1.91614
489	4.067	977.15302	-175.56505	1551.24683	-69.64215	48.89569	1297.91638	-825.41052	146.82771	1286.72144	-109.98328	211.23282	-0.70982	661.89740	-171.89143	44.37532	-365.42249	171.24609	61.00701	-1143.04980	19.39831	0.85570
490	4.075	979.40649	-175.52562	1550.94385	-66.91946	48.19234	1299.80774	-824.16895	145.78264	1288.24109	-127.60394	214.33932	11.14243	663.70007	-174.39996	32.49544	-349.97192	173.40118	51.87878	-1162.06250	20.13751	4.13259
491	4.083	981.49219	-175.35802	1550.27588	-64.20698	47.24789	1301.12317	-822.93390	144.53548	1289.22815	-141.11652	218.63470	28.21340	661.79834	-176.39038	21.58914	-339.26599	177.75748	40.77647	-1180.07617	21.22262	7.71178
492	4.092	983.29187	-175.12672	1549.23792	-61.59095	46.11244	1301.76636	-821.64539	143.29300	1289.65503	-147.18890	223.78719	50.26087	655.93933	-177.60574	12.76256	-333.25903	184.51251	28.54120	-1196.98315	22.86658	11.45015
493	4.100	984.78577	-174.89056	1547.83936	-59.06615	44.91510	1301.63489	-820.23175	142.30194	1289.60510	-143.55658	229.16397	74.88714	645.60596	-177.93051	6.87025	-331.74792	193.55359	16.48863	-1212.24170	25.35409	15.28531
494	4.108	986.02924	-174.69502	1546.10132	-56.57283	43.81311	1300.65015	-818.57587	141.72684	1289.16895	-131.00519	234.22931	98.26854	630.54700	-177.42953	3.91484	-334.24854	204.21448	6.40810	-1224.72070	28.95820	19.20228
495	4.117	987.12445	-174.56059	1544.05774	-54.08177	42.89689	1298.81226	-816.55536	141.59978	1288.36853	-112.76837	238.73508	117.36430	611.24530	-176.28940	2.91002	-340.13013	215.10468	-0.15166	-1232.99121	33.63714	23.07558
496	4.125	988.20087	-174.48399	1541.75513	-51.63151	42.16413	1296.22034	-814.14502	141.85274	1287.19141	-92.02496	242.65477	131.57225	588.97375	-174.75896	2.62871	-349.31189	224.52966	-3.06843	-1235.96094	38.75258	26.60879
497	4.133	989.38879	-174.46088	1539.25500	-49.30058	41.55622	1293.03918	-811.46881	142.35077	1285.66309	-70.37067	246.03381	142.26723	565.34119	-173.06323	2.39940	-362.57483	231.37004	-3.71315	-1233.34033	43.20424	29.52634
498	4.142	990.78931	-174.49644	1536.62854	-47.17056	40.98452	1289.45679	-808.76630	142.92386	1283.88232	-48.11823	248.88051	151.10875	541.55951	-171.28691	2.12639	-380.48914	235.55807	-3.63530	-1225.64380	45.95844	31.70099
499	4.150	992.45435	-174.59128	1533.94214	-45.29631	40.35095	1285.65234	-806.32227	143.42010	1281.99670	-25.10736	251.14915	158.91800	518.07471	-169.39716	1.87425	-402.18091	237.81874	-3.62436	-1213.72949	46.50621	33.06044
500	4.158	994.37714	-174.72485	1531.24768	-43.67979	39.57825	1281.76721	-804.37897	143.76503	1280.12524	-1.14777	252.77498	165.71132	494.84308	-167.40701	1.62831	-425.71106	239.08617	-3.83962	-1198.14160	44.95690	33.52556
501	4.167	996.49579	-174.85214	1528.59058	-42.26262	38.62571	1277.88293	-803.02130	143.97040	1278.28528	23.84998	253.66949	171.24074	471.76834	-165.45572	1.31995	-449.45105	240.04880	-4.22749	-1178.84521	41.87370	33.03156
502	4.175	998.71472	-174.92340	1526.02295	-40.94810	37.48682	1274.02466	-802.13147	144.08414	1276.43726	49.84509	253.72510	175.37059	448.84344	-163.70648	0.91798	-472.74536	241.07246	-4.72720	-1155.58765	37.96311	31.55905
503	4.183	1000.93060	-174.91263	1523.60986	-39.65482	36.19683	1270.19373	-801.48962	144.14774	1274.61353	76.68405	252.88371	178.15985	426.06818	-162.20250	0.47218	-495.61115	242.33014	-5.26308	-1128.37451	33.75246	29.24960
504	4.192	1003.04388	-174.81091	1521.42725	-38.39220	34.85616	1266.41101	-800.91394	144.17604	1272.92773	104.18854	251.16676	179.79478	403.41925	-160.84845	0.07867	-518.24677	243.81221	-5.72900	-1097.61719	29.48761	26.55045
505	4.200	1004.96722	-174.60031	1519.55444	-37.31741	33.63573	1262.73987	-800.33936	144.13638	1271.46008	132.23563	248.64125	180.51984	380.86856	-159.51468	-0.20390	-540.78326	245.36189	-6.05274	-1064.02417	25.28282	24.15941
506	4.208	1006.64215	-174.26163	1518.06519	-36.70663	32.73122	1259.28040	-799.82318	143.94830	1270.16504	160.76544	245.40547	180.59877	358.36197	-158.13564	-0.39967	-563.28522	246.87030	-6.23230	-1028.37402	21.29320	22.71357
507	4.217	1008.04602	-173.79359	1517.02100	-36.81726	32.27117	1256.14758	-799.46753	143.51981	1268.89258	189.78082	241.58762	180.25600	335.85199	-156.70879	-0.58788	-585.81476	248.35229	-6.32544	-991.20728	17.71779	22.49215
508	4.225	1009.17944	-173.19994	1516.46753	-37.72384	32.23817	1253.45544	-799.30945	142.79311	1267.51111	219.35571	237.31895	179.57724	313.35022	-155.24672	-0.81853	-608.41754	249.85370	-6.40823	-952.69617	14.73336	23.40061
509	4.233	1010.05365	-172.47044	1516.43091	-39.25905	32.47808	1251.31042	-799.27618	141.76810	1266.03540	249.59061	232.71017	178.41023	290.87885	-153.76088	-1.04054	-631.10809	251.39578	-6.50654	-912.93121	12.49735	25.16336
510	4.242	1010.69037	-171.58641	1516.90869	-41.10062	32.79340	1249.80359	-799.23285	140.48581	1264.64185	280.54294	227.85229	176.35631	268.40125	-152.25363	-1.14803	-653.89319	252.95972	-6.58228	-872.27594	11.15953	27.50873
511	4.250	1011.12396	-170.53612	1517.86462	-42.91840	33.02024	1248.99854	-799.07068	138.98927	1263.58069	312.22232	222.80624	172.91496	245.83598	-150.71259	-1.09798	-676.76294	254.48505	-6.60311	-831.36414	10.80763	30.26068
512	4.258	1011.40082	-169.32596	1519.23425	-44.47286	33.03690	1248.92810	-798.75641	137.32298	1263.06873	344.61713	217.57780	167.74483	223.10225	-149.12935	-0.94554	-699.70959	255.94751	-6.57494	-790.82520	11.39342	33.33783
513	4.267	1011.58008	-167.98450	1520.93799	-45.62386	32.76916	1249.59534	-798.30255	135.57475	1263.20190	377.66095	212.13263	160.88005	200.14171	-147.50572	-0.78230	-722.77893	257.50043	-6.45940	-751.03455	12.73477	36.67768
514	4.275	1011.73267	-166.55727	1522.89197	-46.29046	32.21609	1250.97888	-797.72412	133.86536	1263.93787	411.18246	206.40613	152.70476	176.94746	-145.83333	-0.66985	-746.02722	259.51550	-6.10300	-712.07233	14.57935	40.15339
515	4.283	1011.93298	-165.09529	1525.01746	-46.43067	31.44580	1253.04028	-797.04254	132.28423	1265.17224	444.91397	200.23302	143.69225	153.57375	-144.10719	-0.60616	-769.44641	262.30090	-5.36136	-673.87421	16.65952	43.56556
516	4.292	1012.24500	-163.64659	1527.24731	-46.05051	30.55830	1255.72986	-796.28680	130.87703	1266.79480	478.51923	193.32417	134.12224	130.07668	-142.38036	-0.53232	-792.96912	265.61932	-4.34763	-636.39856	18.70954	46.70966
517	4.300	1012.71460	-162.25017	1529.52625	-45.20725	29.64282	1258.98535	-795.47174	129.66971	1268.69202	511.67136	185.40456	123.95424	106.47537	-140.74190	-0.38953	-816.51440	268.61493	-3.46926	-599.69073	20.41166	49.45858
518	4.308	1013.37396	-160.92799	1531.80603	-43.99361	28.74245	1262.73267	-794.59729	128.64482	1270.77820	544.25879	176.33913	112.89902	82.77133	-139.19080	-0.17101	-840.04297	270.41400	-3.14366	-563.85217	21.35211	51.81103
519	4.317	1014.24762	-159.68184	1534.03882	-42.51233	27.84368	1266.88379	-793.67487	127.70421	1273.04858	576.51465	166.15286	100.70483	58.94772	-137.60770	0.07701	-863.60260	270.87741	-3.45838	-528.98584	21.12101	53.87170
520	4.325	1015.35236	-158.50006	1536.17468	-40.85481	26.90011	1271.33374	-792.73004	126.70625	1275.56018	608.74463	155.10583	87.61561	34.97604	-135.90598	0.27904	-887.30688	270.83234	-4.07321	-495.21280	19.46471	55.76774
521	4.333	1016.69403	-157.36810	1538.16382	-39.09052	25.87251	1275.95947	-791.77130	125.55747	1278.34241	640.73303	143.80585	74.65114	10.87674	-134.14203	0.40141	-911.22986	271.38852	-4.52769	-462.76517	16.32516	57.55339
522	4.342	1018.26776	-156.27672	1539.96143	-37.26196	24.75580	1280.61719	-790.77258	124.25549	1281.34131	671.38586	133.10040	63.16148	-13.21890	-132.45050	0.58516	-935.30597	272.95471	-4.64478	-432.00906	11.81128	59.15519
523	4.350	1020.05450	-155.22412	1541.52869	-35.38306	23.57941	1285.14331	-789.69043	122.86510	1284.43127	699.10046	123.67867	53.75825	-37.02985	-130.95105	1.25499	-959.29712	275.21429	-4.48860	-403.35550	6.20856	60.36309
524	4.358	1022.00739	-154.21408	1542.82935	-33.44098	22.38667	1289.36487	-788.49469	121.48635	1287.44324	722.65527	115.73402	45.78143	-60.09973	-129.75839	3.08876	-982.77472	277.87558	-3.97501	-377.18317	-0.07373	60.86507
525	4.367	1024.04468	-153.25371	1543.82458	-31.40283	21.21211	1293.12842	-787.19550	120.23389	1290.20190	741.74231	109.03923	38.00741	-81.81464	-129.04813	6.76054	-1005.16406	281.04236	-2.66486	-353.81439	-6.69284	60.33947
526	4.375	1026.06677	-152.34445	1544.47375	-29.22743	20.07574	1296.32886	-785.84772	119.21114	1292.57727	756.65161	103.25171	29.68270	-101.40533	-129.09798	12.64391	-1025.94678	285.00360	-0.02556	-333.50598	-13.45600	58.54071
527	4.383	1027.98572	-151.46950	1544.74500	-26.87502	18.99355	1298.91968	-784.51801	118.47748	1294.50281	767.66199	98.04907	20.79475	-117.86682	-130.25021	20.82307	-1044.90112	289.81122	4.00683	-316.44742	-20.18713	55.31932
528	4.392	1029.74243	-150.60068	1544.62000	-24.31343	17.98621	1300.89417	-783.22791	118.02747	1295.93994	774.81323	93.09781	11.73499	-129.96326	-132.79506	31.34929	-1062.15417	294.90784	8.72842	-302.75397	-26.66577	50.63952
529	4.400	1031.30969	-149.71925	1544.09387	-21.52927	17.07182	1302.25330	-781.92853	117.79307	1296.85535	777.98999	88.13943	3.05263	-136.40369	-136.86053	44.39243	-1078.03918	299.35593	13.16792	-292.47284	-32.78416	44.61488
530	4.408	1032.69165	-148.81879	1543.17737	-18.53889	16.24821	1302.98132	-780.52966	117.65942	1297.23645	776.99255	83.20421	-4.55690	-135.98944	-142.41234	60.07191	-1092.93005	302.70358	17.09974	-285.63730	-38.68412	37.46768
531	4.417	1033.91980	-147.90211	1541.89380	-15.38411	15.49073	1303.04382	-778.94543	117.48319	1297.09937	771.60876	78.66885	-10.40421	-127.95044	-149.35895	77.90727	-1107.03857	305.39832	21.50786	-282.34534	-44.66360	29.42576
532	4.425	1035.04871	-146.99330	1540.27405	-12.11837	14.77208	1302.40662	-777.12311	117.11699	1296.47473	761.78149	75.07581	-14.21961	-112.80884	-157.60733	96.33610	-1120.04639	308.26447	27.92812	-282.81189	-50.96170	20.75560
533	4.433	1036.15637	-146.14404	1538.35938	-8.79996	14.08301	1301.06348	-775.06427	116.43908	1295.39185	747.70618	72.89012	-16.35827	-92.84412	-166.97723	113.18800	-1130.83691	311.71436	36.98179	-287.34378	-57.50859	12.00440
534	4.442	1037.34509	-145.41951	1536.20288	-5.49322	13.44195	1299.05444	-772.83380	115.37025	1293.87073	729.81354	72.30519	-17.48203	-71.03571	-177.07382	126.97544	-1137.75525	315.34415	47.16862	-296.15369	-63.63081	4.18165
535	4.450	1038.72046	-144.87921	1533.85962	-2.26645	12.89327	1296.46521	-770.54303	113.88168	1291.92712	708.85876	73.12029	-18.10871	-49.32941	-187.31635	137.60776	-1139.25537	318.25278	55.41473	-309.16888	-68.13808	-1.56546
536	4.458	1040.35474	-144.56459	1531.37427	0.81783	12.49068	1293.40381	-768.32025	112.00947	1289.59729	685.95618	74.78807	-18.47808	-27.97382	-197.17261	145.90009	-1134.52747	319.82455	59.30186	-326.11801	-70.12723	-4.75388
537	4.467	1042.26306	-144.49971	1528.77771	3.70761	12.26341	1289.97815	-766.28363	109.85672	1286.95874	662.25000	76.70093	-18.69867	-6.19739	-206.34294	152.70512	-1123.84534	320.17847	58.80384	-346.49149	-69.73181	-5.92283
538	4.475	1044.40576	-144.70180	1526.09949	6.35771	12.18393	1286.28979	-764.52472	107.56259	1284.12219	638.51318	78.50038	-18.89755	16.82153	-214.71468	158.50940	-1108.32458	319.93228	55.96041	-369.20865	-67.89704	-6.06237
539	4.483	1046.69897	-145.18336	1523.38330	8.72505	12.16192	1282.43689	-763.10809	105.25391	1281.19165	615.07733	80.14114	-19.19916	41.44200	-222.24759	163.49933	-1089.14893	319.63226	53.12079	-392.85342	-65.56531	-5.93369
540	4.492	1049.02429	-145.94264	1520.68994	10.75109	12.06460	1278.49939	-762.07458	103.01727	1278.22668	591.99207	81.76425	-19.59979	67.51918	-228.94379	167.73090	-1066.91553	319.40417	51.40084	-416.41757	-63.21968	-5.91045
541	4.500	1051.24658	-146.95564	1518.09143	12.33015	11.75729	1274.51794	-761.43860	100.91502	1275.24182	569.16962	83.53893	-19.96278	94.65041	-234.83716	171.21002	-1041.61780	319.02487	50.41722	-439.58469	-60.97984	-6.10037
542	4.508	1053.23779	-148.16980	1515.67004	13.30527	11.15453	1270.49658	-761.17859	99.03161	1272.23499	546.47864	85.52373	-20.19871	122.47319	-239.94656	173.91545	-1013.10718	318.08798	49.11335	-462.48227	-58.85174	-6.45791
543	4.517	1054.89270	-149.50151	1513.52344	13.52379	10.25155	1266.43201	-761.23456	97.50763	1269.20984	523.82275	87.63402	-20.37186	150.77933	-244.26866	175.86368	-981.53442	316.07416	46.73094	-485.32556	-56.83718	-6.85461
544	4.525	1056.12988	-150.84761	1511.77124	12.91366	9.10680	1262.35608	-761.53241	96.51086	1266.18665	501.17108	89.72818	-20.59141	179.44119	-247.81897	177.19498	-947.51563	312.52609	43.30359	-508.19177	-54.92082	-7.16252
545	4.533	1056.89087	-152.10867	1510.54504	11.49760	7.77753	1258.36340	-762.02112	96.14986	1263.19849	478.51904	91.70590	-20.88408	208.34308	-250.63982	178.15143	-912.02606	307.32047	39.66449	-531.02722	-53.07746	-7.33656
546	4.542	1057.14087	-153.21494	1509.96045	9.34359	6.27357	1254.60400	-762.67169	96.41169	1260.28088	455.84705	93.55554	-21.19219	237.44644	-252.77237	178.94135	-876.03241	300.76337	37.05763	-553.78650	-51.30392	-7.43598
547	4.550	1056.86877	-154.14142	1510.09717	6.54379	4.59638	1251.23938	-763.43372	97.17440	1257.48303	433.12811	95.30209	-21.46627	266.85455	-254.24783	179.62299	-840.09027	293.34003	36.43669	-576.51544	-49.60550	-7.56006
548	4.558	1056.08667	-154.90312	1510.99829	3.25516	2.81157	1248.40186	-764.21777	98.25651	1254.89343	410.34247	96.94409	-21.72729	296.70233	-255.09959	180.08466	-804.29639	285.24243	37.85199	-599.30377	-47.97309	-7.74475
549	4.567	1054.83374	-155.53227	1512.67493	-0.26314	1.05929	1246.19312	-764.93420	99.46045	1252.64258	387.47858	98.50313	-22.00769	326.97882	-255.35138	180.09615	-768.53009	276.17706	40.49270	-622.20160	-46.38771	-7.93384
550	4.575	1053.17932	-156.05237	1515.09448	-3.67312	-0.49000	1244.70386	-765.52948	100.61040	1250.87122	364.54581	100.05109	-22.28401	357.47296	-255.00943	179.39566	-732.64648	265.71069	43.37411	-645.21594	-44.83729	-8.03339
551	4.583	1051.21277	-156.46956	1518.16504	-6.64051	-1.68649	1244.01086	-765.96686	101.59515	1249.66406	341.55966	101.64212	-22.49504	387.87201	-254.07449	177.78201	-696.61536	253.76416	45.97665	-668.35461	-43.31053	-7.98198
552	4.592	1049.02466	-156.78218	1521.74939	-8.92894	-2.44926	1244.14990	-766.19092	102.39072	1248.99548	318.49249	103.26790	-22.58088	417.90265	-252.52382	175.17120	-660.63635	240.81621	48.40585	-691.61829	-41.77372	-7.79961
553	4.600	1046.69507	-156.99059	1525.71326	-10.45134	-2.78847	1245.10217	-766.14178	103.02714	1248.78125	295.28265	104.88192	-22.51520	447.36508	-250.29184	171.60022	-625.04877	227.59023	51.07872	-714.98254	-40.20350	-7.55949
554	4.608	1044.29749	-157.09549	1529.95361	-11.27058	-2.78480	1246.80591	-765.79468	103.54494	1248.99780	271.89642	106.48318	-22.33269	476.06000	-247.30026	167.18079	-590.05768	214.43010	54.10738	-738.44324	-38.60402	-7.33001
555	4.617	1041.90576	-157.09550	1534.39575	-11.56344	-2.55148	1249.17749	-765.16211	103.99041	1249.70728	248.34229	108.17110	-22.10614	503.77460	-243.50487	161.99052	-555.60974	201.15123	57.04972	-762.03418	-36.94770	-7.17412
556	4.625	1039.59192	-156.99379	1538.98230	-11.54006	-2.18385	1252.12488	-764.27832	104.41143	1250.99060	224.64996	110.07771	-21.86716	530.42517	-238.89648	155.93257	-521.56433	187.53957	59.35573	-785.76349	-35.18642	-7.13569
557	4.633	1037.41968	-156.80222	1543.66736	-11.34599	-1.71424	1255.55237	-763.19244	104.84860	1252.89038	200.84973	112.23363	-21.55853	556.22174	-233.49466	148.70546	-487.92737	173.77176	60.84063	-809.59619	-33.33574	-7.19023
558	4.642	1035.44604	-156.53352	1548.41003	-11.02114	-1.12768	1259.36365	-761.95624	105.33849	1255.37598	176.93225	114.48669	-21.11957	581.61792	-227.44255	139.99779	-454.96594	160.48659	61.74261	-833.50946	-31.48756	-7.24822
559	4.650	1033.72632	-156.18690	1553.17078	-10.53291	-0.42098	1263.46570	-760.61731	105.89761	1258.34021	152.85901	116.59869	-20.61924	606.99835	-221.10873	129.81128	-423.14612	148.55397	62.47009	-857.50800	-29.75256	-7.21208
560	4.658	1032.30518	-155.73970	1557.90955	-9.83404	0.37031	1267.76343	-759.22803	106.49329	1261.64368	128.63593	118.45442	-20.22231	632.32129	-215.04501	118.64638	-392.90173	138.56142	63.22932	-881.59949	-28.18975	-7.03740
561	4.667	1031.19714	-155.15538	1562.58130	-8.90162	1.19234	1272.14893	-757.84271	107.05228	1265.15515	104.34869	120.11779	-20.01560	656.99097	-209.89842	107.34825	-364.50317	130.57156	63.85723	-905.77808	-26.74983	-6.76844
562	4.675	1030.37622	-154.39409	1567.13135	-7.74218	1.99757	1276.49939	-756.49078	107.50093	1268.74731	80.16193	121.70885	-19.89206	680.07666	-206.28543	96.63889	-338.15955	124.36455	63.93871	-930.01184	-25.32684	-6.49168
563	4.683	1029.78052	-153.41469	1571.49683	-6.37630	2.74816	1280.68945	-755.16388	107.78293	1272.27417	56.31085	123.27766	-19.49389	700.74603	-204.50334	86.63593	-314.14734	119.72713	62.98025	-954.19208	-23.94176	-6.20925
564	4.692	1029.32446	-152.18454	1575.61365	-4.82903	3.40792	1284.60779	-753.83716	107.85089	1275.56250	33.02466	124.79294	-18.16612	718.50861	-204.30421	76.78011	-292.88232	116.59041	60.49751	-978.01343	-22.82815	-5.73789
565	4.700	1028.91235	-150.69664	1579.42639	-3.12959	3.93343	1288.16663	-752.49762	107.66683	1278.43567	10.38196	126.29424	-14.94889	732.99841	-205.06339	66.30330	-274.92773	115.01649	56.04479	-1000.95740	-22.25187	-4.74665
566	4.708	1028.45471	-148.96898	1582.90137	-1.30580	4.27082	1291.29968	-751.17670	107.23114	1280.79504	-11.58514	128.11444	-8.51008	743.66602	-206.18703	54.84248	-260.80225	115.06372	49.31247	-1022.55902	-22.26883	-2.98263
567	4.717	1027.88721	-147.03197	1586.02869	0.62680	4.36488	1293.94836	-749.97369	106.63511	1282.69263	-32.14056	130.90227	2.84474	749.92535	-207.32455	42.67662	-250.72864	116.66579	40.32199	-1042.71509	-22.69182	-0.49330
568	4.725	1027.17517	-144.93556	1588.80969	2.68762	4.19417	1296.04492	-749.00000	106.08238	1284.25085	-48.88110	135.22797	20.56552	751.58124	-208.27209	30.57600	-244.58978	119.64162	29.61272	-1061.67627	-23.21067	2.42263
569	4.733	1026.30127	-142.76125	1591.24573	4.95310	3.81222	1297.50671	-748.26941	105.82335	1285.51563	-57.99030	141.07129	44.59811	748.83557	-208.82935	19.61504	-242.01453	123.76897	18.34262	-1079.75879	-23.49612	5.45446
570	4.742	1025.25989	-140.59946	1593.33728	7.51508	3.32878	1298.24976	-747.65601	106.01126	1286.44006	-56.49817	147.78334	72.42372	741.81250	-208.80348	11.00655	-242.41052	128.74821	8.24446	-1097.02356	-23.32351	8.50202
571	4.750	1024.06580	-138.50916	1595.09143	10.39144	2.84136	1298.21057	-746.93347	106.56235	1286.93262	-44.75122	154.54091	99.79269	730.46045	-208.08696	5.64684	-245.03210	134.07777	1.07439	-1113.04626	-22.71898	11.80853
572	4.758	1022.75806	-136.49982	1596.52832	13.49306	2.40100	1297.36353	-745.83911	107.15850	1286.87634	-26.19049	160.80675	123.15274	714.98987	-206.75035	3.38887	-249.51111	139.09622	-2.54679	-1126.73926	-21.97577	15.85787
573	4.767	1021.39374	-134.54404	1597.68433	16.66699	2.02212	1295.73950	-744.16827	107.40779	1286.14954	-4.63800	166.44081	141.52701	696.00146	-205.07375	2.94829	-256.67810	143.26331	-3.60238	-1136.41187	-21.50161	20.89454
574	4.775	1020.04297	-132.60556	1598.61597	19.75502	1.69893	1293.43860	-741.88336	107.01447	1284.67859	17.77533	171.45642	156.06340	674.33679	-203.37065	2.91859	-268.22192	146.35057	-3.61911	-1140.33496	-21.66798	26.40306
575	4.783	1018.78400	-130.66017	1599.40417	22.63278	1.41181	1290.62573	-739.17493	105.90288	1282.55322	40.54883	175.75737	168.25734	651.08606	-201.76778	2.70052	-284.99976	148.42572	-3.54570	-1137.54053	-22.81775	31.24584
576	4.792	1017.68555	-128.69333	1600.14819	25.22838	1.11597	1287.49890	-736.41638	104.27371	1280.10669	63.86511	179.15477	178.82802	627.34473	-200.22394	2.34142	-306.04724	149.81363	-3.69354	-1128.18835	-25.32080	34.44505
577	4.800	1016.78296	-126.68802	1600.94299	27.52502	0.74049	1284.24377	-734.00519	102.48389	1277.77441	87.97226	181.53395	187.77864	603.78552	-198.69191	1.95088	-329.31079	150.93362	-4.05930	-1113.22534	-29.50699	35.73318
578	4.808	1016.05933	-124.61990	1601.85583	29.55126	0.22607	1280.99231	-732.18048	100.81801	1275.83911	112.97980	182.90254	194.91209	580.61481	-197.16190	1.51595	-353.02942	152.04068	-4.50616	-1093.64063	-35.49778	35.39815
579	4.817	1015.44049	-122.45970	1602.92566	31.36442	-0.44265	1277.80835	-730.95905	99.38158	1274.36377	138.84650	183.30811	200.14684	557.79865	-195.63191	1.01649	-376.41016	153.19830	-4.91308	-1069.91357	-43.05706	33.80940
580	4.825	1014.81165	-120.18254	1604.18115	33.02029	-1.24694	1274.71155	-730.21313	98.15479	1273.30200	165.44528	182.78613	203.55609	535.23450	-194.13881	0.50258	-399.36249	154.41519	-5.26598	-1042.07275	-51.59435	31.18012
581	4.833	1014.04358	-117.77751	1605.65808	34.51932	-2.14033	1271.72314	-729.79541	97.06212	1272.57043	192.61957	181.39545	205.33766	512.82819	-192.74883	0.06767	-422.02710	155.68152	-5.60966	-1010.16913	-60.34385	27.72729
582	4.842	1013.01422	-115.25493	1607.40601	35.75415	-3.02261	1268.89624	-729.63806	95.99851	1272.06250	220.20325	179.23111	205.78685	490.51276	-191.46780	-0.21815	-444.53638	156.96866	-5.93134	-974.64911	-68.61804	23.94407
583	4.850	1011.62604	-112.64983	1609.48706	36.51016	-3.72852	1266.31506	-729.78766	94.85405	1271.68408	248.07379	176.38202	205.20415	468.23944	-190.21591	-0.35532	-466.95349	158.30527	-6.13852	-936.37225	-76.00759	20.62772
584	4.858	1009.81604	-110.01347	1611.96985	36.54837	-4.08451	1264.07458	-730.34528	93.53831	1271.36414	276.21857	172.94470	203.80290	445.97375	-188.90707	-0.41989	-489.30969	159.77647	-6.20078	-896.29736	-82.40522	18.61320
585	4.867	1007.56122	-107.39778	1614.91602	35.72962	-4.01931	1262.25928	-731.36121	91.97954	1271.02832	304.70181	169.06639	201.68010	423.70367	-187.52238	-0.52650	-511.65350	161.35791	-6.23743	-855.13855	-87.85722	18.42816
586	4.875	1004.87817	-104.83513	1618.36450	34.08758	-3.63654	1260.93738	-732.77356	90.12821	1270.60608	333.56604	164.90590	198.77711	401.40808	-186.10974	-0.73317	-534.04504	162.88763	-6.37350	-813.34143	-92.37083	20.14923
587	4.883	1001.80725	-102.30916	1622.32751	31.80917	-3.17267	1260.15967	-734.41901	87.98816	1270.07886	362.78354	160.58801	194.85164	379.01624	-184.72049	-0.97508	-556.51910	164.29167	-6.59006	-771.34326	-95.78605	23.52386
588	4.892	998.39130	-99.74127	1626.79663	29.16796	-2.86438	1259.95801	-736.09454	85.63439	1269.51392	392.29721	156.20917	189.55858	356.46143	-183.33199	-1.14410	-579.09247	165.67584	-6.77451	-729.74823	-97.79646	28.12112
589	4.900	994.67023	-97.01913	1631.74060	26.46255	-2.82578	1260.34570	-737.62909	83.19252	1269.04944	422.10043	151.80573	182.61870	333.75531	-181.86650	-1.20766	-601.78357	167.17378	-6.83034	-689.19788	-98.10917	33.39632
590	4.908	990.68719	-94.05049	1637.10583	23.97292	-3.02510	1261.32471	-738.92633	80.80437	1268.85205	452.25623	147.30667	173.96950	310.96362	-180.29286	-1.20580	-624.59290	168.83282	-6.71600	-650.12805	-96.61436	38.77940
591	4.917	986.49402	-90.80762	1642.83521	21.92442	-3.35244	1262.89282	-739.96515	78.58965	1269.07458	482.81772	142.58276	163.81516	288.13309	-178.64021	-1.16881	-647.50696	170.61221	-6.45386	-612.65869	-93.50655	43.80445
592	4.925	982.15131	-87.33568	1648.88574	20.43970	-3.69980	1265.04651	-740.77008	76.61138	1269.81067	513.74817	137.54495	152.54604	265.24551	-176.94482	-1.06476	-670.52563	172.44989	-6.11327	-576.62439	-89.29498	48.19936
593	4.933	977.72614	-83.72145	1655.22388	19.49526	-4.00946	1267.78577	-741.37921	74.87614	1271.05872	544.96808	132.15195	140.53999	242.22896	-175.24843	-0.83232	-693.66980	174.33366	-5.75293	-541.71228	-84.63003	51.88964
594	4.942	973.28882	-80.05493	1661.81653	18.94684	-4.28206	1271.10547	-741.82269	73.37553	1272.72534	576.49194	126.35809	127.97591	219.01350	-173.58763	-0.47359	-716.97424	176.25308	-5.38940	-507.63699	-80.08515	54.92302
595	4.950	968.91302	-76.40994	1668.62695	18.62602	-4.55231	1274.97766	-742.11804	72.11769	1274.66724	608.47510	120.15144	114.89220	195.56108	-171.94861	-0.08473	-740.44684	178.11716	-5.03409	-474.24585	-76.09880	57.38468
596	4.958	964.67493	-72.83450	1675.60547	18.42099	-4.86507	1279.34009	-742.28888	71.09002	1276.76282	641.05157	113.65442	101.51090	171.85661	-170.26343	0.22301	-764.02771	179.78600	-4.75072	-441.57071	-73.07012	59.37259
597	4.967	960.64496	-69.34401	1682.68213	18.29285	-5.26343	1284.09619	-742.39099	70.19836	1278.97681	673.97290	107.15807	88.51727	147.91049	-168.48477	0.41016	-787.64301	181.21570	-4.63426	-409.83853	-71.38740	60.99871
598	4.975	956.87585	-65.92940	1689.76917	18.25153	-5.77722	1289.11792	-742.49921	69.29618	1281.33899	706.21350	101.08492	76.91918	123.79599	-166.68362	0.52692	-811.30701	182.60202	-4.68999	-379.40341	-71.29742	62.35302
599	4.983	953.39166	-62.57592	1696.76929	18.32278	-6.41102	1294.25305	-742.65961	68.29057	1283.85278	735.95544	95.84964	67.37453	99.72891	-165.07678	0.74033	-835.11017	184.26120	-4.79396	-350.65948	-72.81435	63.43052
600	4.992	950.18079	-59.27884	1703.58118	18.52417	-7.14021	1299.33484	-742.86395	67.19117	1286.44238	761.26575	91.63861	59.52353	76.19550	-163.99028	1.47005	-859.06641	186.31931	-4.82120	-324.03171	-75.76801	64.05275
601	5.000	947.19269	-56.04969	1710.10303	18.85713	-7.92368	1304.19263	-743.06873	66.07236	1288.96375	781.06085	88.36899	52.16853	54.04813	-163.79121	3.47954	-882.97803	188.68904	-4.71483	-300.01447	-79.88667	63.84565
602	5.008	944.34326	-52.90652	1716.23462	19.31190	-8.72803	1308.66187	-743.22943	65.02711	1291.24084	795.52655	85.88405	44.21448	34.42462	-164.78883	7.66534	-906.45514	191.31030	-4.36722	-279.12952	-84.88387	62.34059
603	5.017	941.53619	-49.86453	1721.88440	19.87838	-9.53945	1312.59375	-743.33185	64.14244	1293.11841	805.69891	84.07648	35.35855	18.51355	-167.19562	14.69823	-929.06329	194.24503	-3.49272	-261.77597	-90.52512	59.18326
604	5.025	938.68988	-46.94388	1726.97888	20.55488	-10.34986	1315.86682	-743.41156	63.47699	1294.51758	812.67700	82.84132	26.02638	7.29858	-171.24626	24.98157	-950.49951	197.54808	-1.73164	-248.08481	-96.62139	54.34092
605	5.033	935.75342	-44.17212	1731.46948	21.34661	-11.13899	1318.39954	-743.53894	63.03214	1295.44116	817.09131	82.06992	16.95553	1.49878	-177.33044	39.00874	-970.70166	201.08369	1.02425	-237.90152	-103.00689	48.18583
606	5.042	932.70782	-41.57196	1735.32983	22.25298	-11.87350	1320.15454	-743.76788	62.74104	1295.91724	819.03198	81.72284	8.84449	1.92401	-185.85056	57.39690	-989.82507	204.52112	4.47329	-230.92996	-109.54344	41.38260
607	5.050	929.56299	-39.16114	1738.55054	23.25357	-12.51695	1321.12817	-744.09088	62.49509	1295.95728	818.16901	81.82957	2.07722	9.50842	-196.88113	79.76868	-1008.11261	207.54121	8.15291	-226.91785	-116.15240	34.60132
608	5.058	926.34998	-36.96548	1741.13330	24.30306	-13.04122	1321.32751	-744.43640	62.17526	1295.56482	813.86713	82.42050	-3.46574	24.13623	-210.07597	103.44505	-1025.70190	210.07935	11.82124	-225.79230	-122.86927	28.20124
609	5.067	923.10931	-35.01363	1743.08752	25.33865	-13.43649	1320.75049	-744.70313	61.66657	1294.74939	805.57288	83.48331	-8.20707	43.57262	-224.86407	124.24080	-1042.43896	212.42665	15.66779	-227.74988	-129.80347	22.08429
610	5.075	919.88281	-33.31309	1744.43188	26.29552	-13.71804	1319.38818	-744.80499	60.87672	1293.52283	793.62402	84.93587	-12.24870	64.44635	-240.52737	139.27069	-1057.76294	215.02301	20.24908	-233.26764	-136.90872	15.86628
611	5.083	916.71716	-31.84616	1745.19763	27.12389	-13.92033	1317.24414	-744.69513	59.76642	1291.89465	779.46680	86.64886	-15.15620	84.50098	-256.16626	148.81464	-1070.58044	218.16679	26.12869	-242.94162	-143.70840	9.35662
612	5.092	913.67200	-30.59378	1745.43469	27.80006	-14.07554	1314.34631	-744.36914	58.37167	1289.86719	764.28760	88.52415	-16.65006	103.60077	-270.87552	155.45676	-1079.30286	221.93207	33.27871	-257.04507	-149.24017	3.08164
613	5.100	910.82355	-29.55510	1745.21619	28.32659	-14.19862	1310.74487	-743.87659	56.79838	1287.44153	747.69287	90.47543	-17.14375	122.76111	-284.02542	161.82184	-1082.43433	226.12086	40.49883	-275.11423	-152.47272	-1.80178
614	5.108	908.26477	-28.74583	1744.63696	28.72750	-14.28846	1306.50867	-743.33319	55.18531	1284.64343	728.57141	92.35081	-17.33440	142.76511	-295.36844	169.12952	-1079.29797	230.24280	45.67284	-296.13004	-153.11203	-4.52205
615	5.117	906.09515	-28.18532	1743.79919	29.05754	-14.32188	1301.72192	-742.90009	53.65366	1281.55432	706.81067	94.00201	-17.63916	163.67825	-304.97623	177.21777	-1070.13782	233.79849	47.28117	-318.97412	-151.91519	-5.46117
616	5.125	904.39453	-27.88034	1742.79150	29.41527	-14.24594	1296.48035	-742.73346	52.26609	1278.30469	683.46643	95.42346	-18.10389	185.15637	-313.09851	185.23969	-1055.82959	236.65887	45.72289	-342.61542	-149.98096	-5.60618
617	5.133	903.19580	-27.80950	1741.67456	29.88692	-14.02768	1290.89185	-742.93799	51.00894	1275.02588	659.72266	96.74786	-18.56158	206.92537	-320.00018	192.29811	-1037.62585	238.95660	42.79993	-366.26938	-147.97687	-5.63827
618	5.142	902.47601	-27.92501	1740.48022	30.43298	-13.72756	1285.07288	-743.54321	49.83135	1271.81787	636.23138	98.10956	-18.85821	228.97005	-325.88345	197.83856	-1016.67371	240.60588	40.01438	-389.56158	-146.11765	-5.75109
619	5.150	902.16357	-28.17662	1739.21838	30.85312	-13.46741	1279.13770	-744.49915	48.73707	1268.75781	613.16541	99.56474	-19.01203	251.38982	-330.89932	201.78908	-993.46606	241.21185	37.62936	-412.46982	-144.43872	-5.93619
620	5.158	902.15247	-28.52479	1737.88135	30.85806	-13.31936	1273.19385	-745.69354	47.82891	1265.89099	590.45752	101.11803	-19.16310	274.23114	-335.12012	204.48637	-967.93658	240.43661	35.16595	-435.15414	-142.88089	-6.18868
621	5.167	902.32056	-28.93666	1736.46033	30.16289	-13.26106	1267.35315	-746.98407	47.25794	1263.20276	567.96094	102.74359	-19.41955	297.49457	-338.48145	206.49236	-940.12677	238.21307	32.34956	-457.78564	-141.32288	-6.50518
622	5.175	902.54260	-29.39042	1734.97180	28.56569	-13.22858	1261.74658	-748.21912	47.14990	1260.61182	545.54022	104.39539	-19.78434	321.19800	-340.80890	208.35901	-910.68335	234.69293	29.57887	-480.43924	-139.70938	-6.82201
623	5.183	902.69171	-29.88614	1733.46606	26.00512	-13.20683	1256.52942	-749.25885	47.56862	1258.00671	523.11304	106.04625	-20.19004	345.32062	-341.92749	210.38083	-880.71191	230.14743	27.79062	-503.09760	-138.09277	-7.04479
624	5.192	902.63916	-30.44815	1732.01660	22.57983	-13.28037	1251.87268	-750.02307	48.51355	1255.32178	500.63528	107.71140	-20.55799	369.69171	-341.76556	212.44266	-851.13879	224.78026	27.84120	-525.71777	-136.52026	-7.14275
625	5.200	902.26758	-31.12802	1730.70117	18.51954	-13.57929	1247.93994	-750.52423	49.92881	1252.56958	478.06573	109.41638	-20.83546	394.00925	-340.37140	214.09042	-822.22089	218.58984	29.85712	-548.30237	-134.97595	-7.17362
626	5.208	901.49982	-32.00175	1729.58350	14.12063	-14.15600	1244.85938	-750.84265	51.71300	1249.79700	455.37909	111.15416	-21.02407	417.97171	-337.81702	214.81062	-793.60199	211.48599	33.16523	-570.91833	-133.40819	-7.21902
627	5.217	900.32849	-33.14548	1728.70557	9.68967	-14.92212	1242.70679	-751.08429	53.73482	1247.05859	432.59106	112.90211	-21.17419	441.35809	-334.09921	214.31200	-764.70288	203.42616	36.77493	-593.64124	-131.76794	-7.31081
628	5.225	898.82281	-34.60627	1728.08960	5.51826	-15.70600	1241.50610	-751.35834	55.84914	1244.44006	409.73438	114.64577	-21.34173	464.02716	-329.15167	212.62085	-735.09631	194.40126	39.93540	-616.49695	-130.05167	-7.41407
629	5.233	897.10809	-36.38927	1727.74451	1.86395	-16.34796	1241.23682	-751.76532	57.90968	1242.07336	386.80869	116.36053	-21.55317	485.90067	-322.90912	209.96231	-704.68024	184.51953	42.46638	-639.47815	-128.30249	-7.47760
630	5.242	895.33575	-38.45374	1727.66919	-1.08427	-16.73602	1241.83691	-752.37408	59.79315	1240.09851	363.76837	118.02739	-21.77979	506.95441	-315.36151	206.53879	-673.59485	174.14435	44.69014	-662.57764	-126.60787	-7.45349
631	5.250	893.65808	-40.70668	1727.85376	-3.24274	-16.78470	1243.20642	-753.18311	61.44157	1238.58923	340.58044	119.66693	-21.94254	527.24841	-306.59106	202.38330	-641.98828	163.75386	47.00352	-685.78540	-125.07051	-7.29350
632	5.258	892.21759	-43.01013	1728.27441	-4.64922	-16.42455	1245.21729	-754.10443	62.89106	1237.51318	317.27057	121.30713	-21.97634	546.96521	-296.72992	197.34537	-609.84692	153.69699	49.51672	-709.10962	-123.67085	-7.02913
633	5.267	891.14441	-45.21800	1728.88708	-5.44970	-15.64100	1247.73596	-755.01074	64.22560	1236.79517	293.87375	122.95282	-21.87827	566.36194	-285.89050	191.17419	-576.99249	144.12973	52.07482	-732.60321	-122.20676	-6.79981
634	5.275	890.54828	-47.21972	1729.62732	-5.85252	-14.51127	1250.65674	-755.79968	65.49686	1236.40393	270.37259	124.61257	-21.68685	585.65997	-274.18262	183.67221	-543.22095	135.04822	54.48714	-756.30237	-120.50006	-6.70364
635	5.283	890.50653	-48.95875	1730.42297	-6.05181	-13.16589	1253.91833	-756.40979	66.72279	1236.35535	246.71811	126.30771	-21.44368	604.96844	-261.74921	174.82030	-508.50653	126.40538	56.67247	-780.15662	-118.59315	-6.70945
636	5.292	891.05798	-50.42929	1731.21826	-6.16263	-11.71306	1257.48438	-756.81219	67.93597	1236.68286	222.88312	128.04910	-21.16933	624.29156	-248.73969	164.79590	-473.13446	118.36394	58.73040	-804.07220	-116.63308	-6.76899
637	5.300	892.20459	-51.67218	1731.99182	-6.21445	-10.21492	1261.31506	-757.01398	69.20457	1237.44934	198.88434	129.81180	-20.86743	643.56622	-235.32278	153.91679	-437.69678	111.32921	60.90279	-827.99390	-114.71378	-6.86877
638	5.308	893.91815	-52.75801	1732.74365	-6.18346	-8.70321	1265.35925	-757.05798	70.61237	1238.75366	174.77383	131.52940	-20.56435	662.60376	-221.80249	142.57266	-402.99066	105.57932	63.27465	-851.92090	-112.89822	-6.95499
639	5.317	896.15125	-53.74549	1733.45789	-6.02367	-7.18589	1269.55127	-757.00409	72.17499	1240.66211	150.62048	133.15730	-20.32781	681.00208	-208.73224	131.18224	-369.89130	101.07874	65.51808	-875.88367	-111.21693	-6.95056
640	5.325	898.84631	-54.64603	1734.08081	-5.69031	-5.65305	1273.80872	-756.89215	73.74435	1243.08813	126.50159	134.74658	-20.18873	698.23462	-196.86327	120.13448	-339.23834	97.68144	66.98154	-899.91205	-109.61367	-6.83748
641	5.333	901.93756	-55.42698	1734.52502	-5.15592	-4.09303	1278.03601	-756.71332	75.05579	1245.77417	102.53293	136.39925	-19.96627	713.84760	-186.81844	109.63275	-311.67529	95.33018	66.93547	-924.00854	-107.99436	-6.65405
642	5.342	905.34851	-56.05077	1734.68579	-4.41365	-2.50740	1282.13135	-756.41968	75.94315	1248.47363	78.91507	138.16025	-19.13315	727.47693	-178.69753	99.48978	-287.49231	94.18666	64.80760	-948.14948	-106.33715	-6.43990
643	5.350	908.98932	-56.50681	1734.45715	-3.47086	-0.91257	1285.98950	-755.96375	76.45673	1251.12036	55.90338	140.02698	-16.85568	738.61877	-172.04381	89.10651	-266.67737	94.63936	60.34877	-972.25928	-104.72334	-6.18630
644	5.358	912.76062	-56.80662	1733.74377	-2.33988	0.67051	1289.50293	-755.33020	76.73174	1253.74341	33.78357	142.08937	-12.06137	746.53247	-166.19034	77.79997	-249.16205	97.06929	53.60776	-996.09576	-103.29197	-5.76927
645	5.367	916.57111	-56.97459	1732.47034	-1.03177	2.21944	1292.57092	-754.54059	76.85054	1256.29968	13.10358	144.65176	-3.35260	750.61359	-160.62296	65.28029	-235.04517	101.65457	44.79181	-1019.19989	-102.18051	-4.91289
646	5.375	920.35931	-57.05236	1730.59045	0.44502	3.70438	1295.11401	-753.63977	76.84425	1258.65002	-4.71649	148.19791	10.86839	750.84442	-155.19376	51.89569	-224.68066	108.42065	34.26924	-1041.13110	-101.44231	-3.30631
647	5.383	924.10175	-57.09513	1728.08838	2.08561	5.09305	1297.07629	-752.67499	76.73241	1260.62439	-16.83923	153.11342	31.50530	747.65717	-150.18054	38.51015	-218.49255	117.24757	22.80595	-1061.77612	-100.98516	-0.84102
648	5.392	927.80078	-57.15359	1724.96826	3.89402	6.37365	1298.41028	-751.67157	76.56329	1262.09009	-19.81451	159.34660	57.44815	741.34503	-146.13835	26.18008	-216.47375	127.61449	11.85835	-1081.29956	-100.64175	2.30896
649	5.400	931.46301	-57.24578	1721.24182	5.88131	7.57069	1299.06409	-750.62732	76.44643	1263.00220	-12.05951	166.40106	85.25136	731.81091	-143.55482	15.87566	-217.87830	138.40247	3.33481	-1099.82910	-100.31486	5.86626
650	5.408	935.08752	-57.34471	1716.92566	8.04150	8.72135	1298.98755	-749.52496	76.52081	1263.40942	4.52710	173.66833	110.79912	718.98792	-142.42787	8.35628	-221.93958	148.17891	-1.57828	-1117.24634	-99.98624	9.60964
651	5.417	938.67194	-57.40424	1712.04919	10.32895	9.83251	1298.15759	-748.34369	76.87514	1263.41479	26.04340	180.72592	131.72310	703.24377	-142.09271	3.98506	-229.15875	155.82547	-3.37277	-1133.07898	-99.53610	13.39388
652	5.425	942.22229	-57.38709	1706.66345	12.67258	10.87109	1296.59973	-747.07458	77.50539	1263.14563	49.31659	187.37541	148.15488	685.08051	-141.63919	2.32288	-241.09558	160.97197	-3.58063	-1146.36914	-98.65725	17.21656
653	5.433	945.76038	-57.26871	1700.84131	15.00768	11.78866	1294.39075	-745.74561	78.32571	1262.74451	72.97211	193.48735	161.40761	664.75452	-140.55566	2.13051	-258.48499	164.00500	-3.44965	-1155.66406	-97.15473	21.27509
654	5.442	949.33069	-57.02942	1694.67151	17.28906	12.54271	1291.64685	-744.42419	79.20120	1262.34375	96.81146	198.87894	172.43419	642.59741	-138.91322	2.21088	-280.17157	165.75473	-3.51145	-1159.43726	-95.30097	25.69472
655	5.450	952.99976	-56.64528	1688.25415	19.48992	13.10506	1288.50354	-743.17218	79.98663	1262.01599	121.00360	203.34009	181.42307	619.35120	-137.06267	2.11333	-303.96094	167.01558	-3.87242	-1156.80981	-93.74963	30.15598
656	5.458	956.83569	-56.09155	1681.69690	21.60279	13.46707	1285.09351	-741.99854	80.56458	1261.74646	145.72552	206.73593	188.26070	595.82813	-135.25725	1.90215	-328.08649	168.22810	-4.43333	-1147.93726	-93.22009	34.05110
657	5.467	960.87085	-55.35759	1675.09973	23.63807	13.64299	1281.52783	-740.87793	80.90890	1261.48462	171.10449	209.07970	193.00078	572.47620	-133.51268	1.63240	-351.81671	169.53514	-4.98355	-1133.68433	-94.24375	36.92705
658	5.475	965.07635	-54.44807	1668.54626	25.60598	13.66667	1277.88855	-739.80908	81.11365	1261.23010	197.24414	210.49066	195.94914	549.37244	-131.73996	1.25951	-375.08527	170.97487	-5.35178	-1114.88098	-96.88842	38.53556
659	5.483	969.36285	-53.37220	1662.11560	27.48112	13.57876	1274.23792	-738.83588	81.30065	1261.03906	224.19781	211.08400	197.53120	526.42584	-129.92093	0.81798	-398.03589	172.53235	-5.53410	-1091.87524	-100.65216	38.66103
660	5.492	973.59338	-52.13931	1655.90039	29.16479	13.40569	1270.64343	-738.03223	81.50828	1260.95801	251.90924	210.94984	198.16493	503.54004	-128.12561	0.43913	-420.85889	174.13217	-5.64618	-1064.75220	-104.73759	37.19723
661	5.500	977.59106	-50.75456	1650.01062	30.46863	13.14971	1267.19739	-737.48712	81.66971	1260.97107	280.22272	210.20413	198.19179	480.67987	-126.41579	0.19691	-443.70416	175.72269	-5.77393	-1033.75977	-108.38679	34.38148
662	5.508	981.15393	-49.21385	1644.56262	31.15272	12.82973	1264.01501	-737.27887	81.64714	1260.99902	308.97400	208.99200	197.84123	457.83545	-124.79648	0.03215	-466.61194	177.32373	-5.92642	-999.47321	-111.02415	30.88549
663	5.517	984.09711	-47.50586	1639.65784	31.02552	12.54649	1261.21057	-737.43073	81.30299	1260.93640	338.06384	207.46471	197.18224	434.97650	-123.23604	-0.17165	-489.53845	178.94193	-6.07602	-962.72925	-112.33689	27.65738
664	5.525	986.30487	-45.61000	1635.36169	30.04701	12.45783	1258.87244	-737.87915	80.58374	1260.69727	367.44781	205.75742	196.06778	412.07816	-121.67732	-0.47685	-512.44946	180.53983	-6.18255	-924.40015	-112.28400	25.56827
665	5.533	987.75671	-43.49577	1631.70190	28.35576	12.64037	1257.05310	-738.49457	79.54381	1260.24109	397.11249	203.94099	194.15825	389.14087	-120.05536	-0.85143	-535.35895	182.10788	-6.22678	-885.13043	-110.98598	25.11802
666	5.542	988.51855	-41.14219	1628.68799	26.20413	12.98657	1255.77979	-739.14307	78.29652	1259.58862	427.07431	201.99850	191.06502	366.16260	-118.34808	-1.20232	-558.29028	183.66505	-6.24301	-845.29706	-108.64997	26.41608
667	5.550	988.71503	-38.56253	1626.32776	23.85863	13.26174	1255.07117	-739.74585	76.95454	1258.82996	457.36444	199.87080	186.54338	343.13675	-116.58447	-1.43532	-581.26453	185.23602	-6.28383	-805.19086	-105.50826	29.29970
668	5.558	988.49158	-35.80742	1624.62537	21.53098	13.25484	1254.93921	-740.29443	75.60736	1258.10364	487.98782	197.50845	180.61534	320.07953	-114.78280	-1.52760	-604.31830	186.86839	-6.36839	-765.20355	-101.67852	33.39814
669	5.567	987.97363	-32.93258	1623.56006	19.36328	12.87850	1255.38013	-740.82172	74.32571	1257.55322	518.87659	194.88322	173.52730	297.01886	-112.93354	-1.54469	-627.48853	188.57916	-6.48118	-725.79871	-97.11314	38.17580
670	5.575	987.24365	-29.95362	1623.06921	17.45232	12.17503	1256.36792	-741.35968	73.15411	1257.29480	549.92780	192.00143	165.56099	273.95129	-111.04832	-1.54030	-650.77454	190.33429	-6.57193	-687.27063	-91.74292	43.05578
671	5.583	986.35156	-26.84930	1623.06470	15.87638	11.27554	1257.85742	-741.91260	72.08790	1257.40063	581.14417	188.91885	156.82552	250.82144	-109.17171	-1.47630	-674.13306	192.14365	-6.55287	-649.62549	-85.66529	47.60990
672	5.592	985.34998	-23.63017	1623.47058	14.69816	10.34500	1259.79797	-742.45831	71.07550	1257.89990	612.70758	185.69386	147.18877	227.54051	-107.35306	-1.29170	-697.54474	194.11340	-6.33724	-612.69611	-79.21947	51.68037
673	5.600	984.32263	-20.39257	1624.24890	13.95078	9.51910	1262.14844	-742.96600	70.05243	1258.79407	644.85199	182.30940	136.44240	204.03520	-105.62363	-1.00874	-721.07928	196.41534	-5.87584	-576.27356	-72.88816	55.31324
674	5.608	983.37213	-17.27382	1625.38770	13.61930	8.85023	1264.88123	-743.40955	68.96680	1260.06824	677.60596	178.64369	124.60155	180.29799	-103.98091	-0.71825	-744.82367	199.12399	-5.20790	-540.18677	-67.09108	58.57981
675	5.617	982.58118	-14.35645	1626.86182	13.62803	8.28597	1267.97656	-743.76526	67.79151	1261.69482	710.55078	174.54169	112.14154	156.39705	-102.37997	-0.48247	-768.73926	201.90695	-4.55574	-504.37045	-62.06205	61.49670
676	5.625	981.99506	-11.64099	1628.60962	13.86356	7.70316	1271.40955	-744.01007	66.53867	1263.63464	742.68140	169.95874	99.95936	132.42291	-100.76331	-0.29796	-792.66638	204.08041	-4.24572	-468.91608	-57.91522	64.07494
677	5.633	981.63678	-9.09278	1630.53772	14.22894	6.98520	1275.13574	-744.13068	65.26738	1265.84082	772.49597	165.03807	88.92431	108.42462	-99.13577	-0.13141	-816.49603	205.28365	-4.38223	-434.09250	-54.77543	66.35877
678	5.642	981.52332	-6.68681	1632.53772	14.67668	6.07909	1279.07983	-744.12903	64.07797	1268.26331	798.45020	160.07492	79.30401	84.42584	-97.58627	0.05464	-840.28448	205.93381	-4.70322	-400.30347	-52.77184	68.39169
679	5.650	981.66260	-4.41227	1634.50049	15.20979	5.01386	1283.13904	-744.01605	63.09402	1270.83948	819.66095	155.42752	70.61382	60.53543	-96.25133	0.36478	-864.17004	206.75771	-4.88798	-368.01141	-51.91522	70.13874
680	5.658	982.04114	-2.25733	1636.32568	15.86762	3.89881	1287.19727	-743.80505	62.43588	1273.47717	836.35461	151.41312	62.05742	37.06860	-95.30704	1.10658	-888.21564	208.08922	-4.89133	-337.70926	-52.06728	71.40982
681	5.667	982.61823	-0.20874	1637.92456	16.68901	2.87631	1291.13293	-743.51007	62.17787	1276.06055	849.53381	148.21773	53.13732	14.60196	-94.93877	2.81319	-912.31201	209.89235	-4.82783	-309.92612	-53.03350	71.82528
682	5.675	983.33337	1.74185	1639.21680	17.67575	2.04544	1294.82190	-743.14264	62.29760	1278.48450	860.08057	145.83798	43.88709	-6.00797	-95.29767	6.09230	-936.13928	212.17685	-4.62140	-285.19550	-54.64530	70.87558
683	5.683	984.12292	3.60457	1640.12732	18.80127	1.43162	1298.14258	-742.70996	62.68439	1280.67432	868.17548	144.08525	34.68063	-23.62280	-96.54116	11.49799	-959.23309	215.03766	-3.88395	-263.98334	-56.76991	68.09084
684	5.692	984.92743	5.40393	1640.58960	20.04771	1.00783	1300.98242	-742.22284	63.21995	1282.57361	873.45337	142.66010	25.98228	-36.95129	-98.90065	19.53285	-981.14355	218.52402	-2.10356	-246.60840	-59.31104	63.24881
685	5.700	985.69171	7.17852	1640.55566	21.42257	0.71850	1303.24658	-741.69208	63.83122	1284.13184	875.47339	141.26224	18.21261	-44.75720	-102.73544	30.77420	-1001.57056	222.72948	1.02761	-233.21454	-62.27495	56.50056
686	5.708	986.37250	8.95882	1640.00378	22.94415	0.49464	1304.85742	-741.10443	64.46893	1285.30139	873.96545	139.69458	11.56711	-45.76581	-108.51300	45.92180	-1020.43524	227.66583	5.33176	-223.85446	-65.82730	48.29597
687	5.717	986.95447	10.74781	1638.93506	24.62046	0.27423	1305.75171	-740.41132	65.07104	1286.04358	868.80078	137.91168	5.72957	-38.61926	-116.51648	65.08253	-1037.87817	232.89140	10.14411	-218.62802	-70.26643	39.14291
688	5.725	987.45782	12.52742	1637.36194	26.44172	0.02962	1305.88379	-739.54816	65.55579	1286.33484	859.97632	136.03719	-0.00637	-22.97754	-126.50480	86.42789	-1054.21521	237.73032	14.79968	-217.76511	-75.88348	29.40834
689	5.733	987.93207	14.27289	1635.30090	28.38264	-0.21626	1305.23035	-738.46185	65.83012	1286.16492	847.81293	134.39017	-5.89079	-0.95612	-137.81415	106.20893	-1069.81409	241.96417	19.34648	-221.57993	-82.64884	19.38907
690	5.742	988.44446	15.95884	1632.76917	30.40875	-0.40668	1303.78723	-737.12415	65.79877	1285.53369	833.17114	133.40083	-11.15769	23.51004	-149.71780	121.09086	-1084.71130	246.03732	24.79096	-230.28394	-89.85651	9.70207
691	5.750	989.07477	17.56514	1629.78418	32.49046	-0.48158	1301.56519	-735.54016	65.38161	1284.45410	817.11438	133.33804	-14.75121	47.21762	-161.55505	130.46043	-1098.03394	250.58899	32.38507	-243.76453	-96.06666	1.55890
692	5.758	989.91650	19.08231	1626.36804	34.61945	-0.38738	1298.59717	-733.76373	64.53786	1282.96753	799.99146	134.08890	-16.47631	69.33502	-172.70772	136.24405	-1107.84497	255.89709	42.17314	-261.47467	-99.74993	-3.76203
693	5.767	991.06879	20.50654	1622.54712	36.81125	-0.08888	1294.94995	-731.89624	63.28417	1281.15576	781.19781	135.28751	-17.10757	90.75131	-182.71768	140.91341	-1111.92261	261.72339	52.10123	-282.43109	-100.42103	-6.02664
694	5.775	992.60931	21.81287	1618.35132	39.08448	0.39507	1290.73218	-730.05994	61.69335	1279.13379	760.24951	136.65196	-17.51537	112.53607	-191.42247	145.91562	-1108.92419	267.45435	59.09589	-305.31689	-98.98290	-6.32732
695	5.783	994.58234	22.93700	1613.83813	41.43059	0.97283	1286.08350	-728.37390	59.85874	1277.02795	737.63312	138.10938	-18.02420	135.14484	-198.91437	151.47609	-1098.98584	272.43747	61.49689	-328.85806	-96.74863	-6.05469
696	5.792	997.01575	23.83113	1609.11768	43.79469	1.50349	1281.14355	-726.94128	57.85081	1274.94983	714.32446	139.67961	-18.53169	158.50569	-205.41858	157.13763	-1083.51257	276.47690	60.38283	-352.28445	-94.43346	-5.96635
697	5.800	999.91669	24.52862	1604.32117	46.06180	1.83967	1276.02039	-725.83234	55.72623	1272.98376	691.00085	141.39935	-18.88659	182.40657	-211.16516	162.24463	-1064.28394	279.89221	58.41176	-375.37717	-92.13595	-6.19557
698	5.808	1003.23218	25.10797	1599.54102	48.03711	1.87449	1270.78857	-725.07269	53.58099	1271.18835	667.90710	143.30370	-19.07894	206.76540	-216.30791	166.24899	-1042.39453	283.03650	57.54219	-398.18143	-89.82067	-6.60178
699	5.817	1006.83923	25.62757	1594.82117	49.44458	1.57886	1265.51453	-724.65454	51.58189	1269.59070	645.08331	145.36064	-19.22556	231.62190	-220.96072	168.94022	-1017.97668	285.96652	57.92196	-420.79831	-87.55764	-7.01009
700	5.825	1010.57343	26.11651	1590.19519	49.97586	0.99712	1260.28528	-724.56158	49.95273	1268.17505	622.51184	147.44608	-19.45429	256.98303	-225.22076	170.49133	-990.81995	288.41861	58.52283	-443.33017	-85.44546	-7.32622
701	5.833	1014.25342	26.58894	1585.71899	49.38259	0.19646	1255.23218	-724.77942	48.91726	1266.88342	600.14063	149.44852	-19.79133	282.78741	-229.11195	171.31064	-961.07391	289.86603	58.38781	-465.86072	-83.49379	-7.54751
702	5.842	1017.69611	27.05374	1581.47644	47.57639	-0.78831	1250.54163	-725.28516	48.61770	1265.63013	577.87177	151.35864	-20.15002	309.00616	-232.57022	171.86615	-929.46265	289.79828	57.45330	-488.42371	-81.64422	-7.71715
703	5.850	1020.73785	27.51527	1577.56763	44.68574	-1.96941	1246.43030	-726.03473	49.06094	1264.33606	555.58655	153.20169	-20.43859	335.66461	-235.49048	172.50204	-896.98486	288.12589	56.59934	-511.00021	-79.87505	-7.86142
704	5.858	1023.25964	27.96457	1574.08997	41.02407	-3.35905	1243.08875	-726.96063	50.12842	1262.97375	533.20538	154.97043	-20.64717	362.73328	-237.77634	173.23590	-864.39795	285.15201	56.92759	-533.56824	-78.20588	-7.97788
705	5.867	1025.20911	28.37856	1571.11780	36.98080	-4.89692	1240.63062	-727.98322	51.63460	1261.59167	510.72379	156.66553	-20.81213	390.04456	-239.38213	173.72357	-831.93561	281.11884	58.82635	-556.14709	-76.61816	-8.07122
706	5.875	1026.60498	28.73078	1568.69263	32.91423	-6.44038	1239.08423	-729.03131	53.38548	1260.29041	488.16693	158.31863	-20.96181	417.32281	-240.31921	173.48341	-799.42413	275.95673	61.68679	-578.78455	-75.04011	-8.15670
707	5.883	1027.51587	28.99972	1566.82642	29.10633	-7.83466	1238.42407	-730.05951	55.21107	1259.17529	465.52252	159.97324	-21.11131	444.27866	-240.59337	172.16934	-766.58221	269.47250	64.46211	-601.50879	-73.39515	-8.23904
708	5.892	1028.03027	29.17828	1565.51050	25.75129	-8.98309	1238.60425	-731.05237	56.98608	1258.33618	442.75769	161.67438	-21.25345	470.67908	-240.13892	169.69916	-733.28772	261.68317	66.46638	-624.32080	-71.66058	-8.29228
709	5.900	1028.23828	29.28584	1564.71692	22.93816	-9.86024	1239.57190	-732.01855	58.64089	1257.85254	419.86105	163.44418	-21.36266	496.32690	-238.81802	166.22299	-699.69830	252.93607	67.71167	-647.22485	-69.88602	-8.26429
710	5.908	1028.22510	29.36358	1564.40173	20.65005	-10.48203	1241.26990	-732.97913	60.15613	1257.79224	396.82977	165.26236	-21.43340	520.99042	-236.48000	161.94736	-666.13824	243.67505	68.55283	-670.23517	-68.14418	-8.12260
711	5.917	1028.06653	29.45361	1564.51013	18.80177	-10.87701	1243.64197	-733.94946	61.55428	1258.20935	373.66580	167.10175	-21.48174	544.41382	-233.04623	156.91870	-632.82678	234.12665	69.12912	-693.35181	-66.48660	-7.87208
712	5.925	1027.82593	29.58755	1564.98181	17.29482	-11.07908	1246.63562	-734.92084	62.89111	1259.14490	350.39960	168.96461	-21.49598	566.48730	-228.55658	150.95604	-599.74365	224.31070	69.26171	-716.57520	-64.91400	-7.54521
713	5.933	1027.55945	29.78692	1565.75232	16.05963	-11.11837	1250.20239	-735.85455	64.24010	1260.62219	327.07019	170.83676	-21.42799	587.45923	-223.15756	143.75856	-566.74646	214.23436	68.75637	-739.93427	-63.33436	-7.21177
714	5.942	1027.32385	30.05897	1566.75549	15.06603	-11.00007	1254.29529	-736.69562	65.66960	1262.63037	303.67081	172.65445	-21.24555	607.93872	-217.09540	135.09189	-533.78241	203.98668	67.64603	-763.44580	-61.63115	-6.95883
715	5.950	1027.17969	30.39660	1567.92383	14.29856	-10.70770	1258.86389	-737.39752	67.21109	1265.12036	280.14975	174.36728	-20.96355	628.59106	-210.74181	125.02180	-501.04321	193.81331	66.22568	-787.08289	-59.80676	-6.84232
716	5.958	1027.18518	30.79301	1569.19165	13.71120	-10.25486	1263.84326	-737.94135	68.83800	1268.01514	256.46375	175.97440	-20.63114	649.72131	-204.58804	114.10996	-468.95117	184.04906	64.90134	-810.81049	-57.97655	-6.84436
717	5.967	1027.38013	31.25151	1570.49805	13.19924	-9.73423	1269.14233	-738.33887	70.48315	1271.22070	232.58838	177.49805	-20.31050	671.02136	-199.15742	103.35883	-437.99292	174.88744	63.91102	-834.59802	-56.24659	-6.85939
718	5.975	1027.77173	31.78119	1571.78516	12.64257	-9.28313	1274.63757	-738.61792	72.07248	1274.62927	208.50717	178.98132	-20.04473	691.62744	-194.88010	93.76730	-408.59912	166.35939	63.16525	-858.44080	-54.62510	-6.79303
719	5.983	1028.33618	32.38951	1572.99438	12.00172	-8.98568	1280.17444	-738.80731	73.53696	1278.12793	184.25266	180.49292	-19.82404	710.47864	-191.95914	85.67763	-381.14703	158.47643	62.34095	-882.39795	-53.03442	-6.67652
720	5.992	1029.03491	33.07496	1574.07092	11.36048	-8.81025	1285.58374	-738.93719	74.82190	1281.61792	159.96603	182.08936	-19.56388	726.73499	-190.23236	78.43658	-355.99695	151.33080	61.03713	-906.49707	-51.45816	-6.57236
721	6.000	1029.82288	33.82506	1574.97217	10.87278	-8.62531	1290.71216	-739.04877	75.90812	1285.03113	135.90991	183.77055	-19.02983	739.88550	-189.17783	70.82237	-333.52856	145.21971	58.83022	-930.55084	-50.05640	-6.38050
722	6.008	1030.64441	34.61781	1575.66846	10.67280	-8.28101	1295.44336	-739.18176	76.81070	1288.29822	112.42178	185.49408	-17.73497	749.57031	-188.17015	61.96260	-314.18549	140.65242	55.27881	-954.12146	-49.06248	-5.82126
723	6.017	1031.43115	35.42091	1576.13782	10.81864	-7.70341	1299.69409	-739.35236	77.55090	1291.29041	89.85416	187.23767	-15.01994	755.56622	-186.76907	51.86000	-298.46313	138.16490	49.98315	-976.71149	-48.58150	-4.59448
724	6.025	1032.11682	36.19848	1576.36292	11.29925	-6.92294	1303.38892	-739.55853	78.14476	1293.81934	68.54199	189.05890	-10.23773	757.96362	-184.81326	41.17062	-286.77679	138.19557	42.77790	-998.01544	-48.50933	-2.56699
725	6.033	1032.65601	36.91788	1576.33386	12.07336	-6.03189	1306.44812	-739.80585	78.62299	1295.69983	48.82312	191.13785	-2.67991	757.08173	-182.31973	30.74950	-279.25378	141.00436	33.94900	-1018.03302	-48.60835	0.12530
726	6.042	1033.02991	37.54905	1576.04651	13.09796	-5.12871	1308.79810	-740.12341	79.06207	1296.82666	31.26373	193.72594	8.59143	753.08667	-179.29875	21.40007	-275.66248	146.52534	24.25060	-1036.99463	-48.64370	3.16740
727	6.050	1033.24146	38.07203	1575.49902	14.33665	-4.28417	1310.39001	-740.54602	79.59001	1297.22168	17.16980	196.96634	24.45100	745.72363	-175.75317	13.80775	-275.59515	154.34111	14.75001	-1055.13477	-48.47709	6.26958
728	6.058	1033.30896	38.48534	1574.69446	15.75241	-3.53168	1311.21045	-741.04187	80.32555	1297.00671	8.74188	200.76917	44.90695	734.45862	-171.93999	8.47177	-278.63202	163.74232	6.68182	-1072.41809	-48.05765	9.28684
729	6.067	1033.25854	38.79800	1573.64636	17.29497	-2.87208	1311.28296	-741.46332	81.30270	1296.33044	7.97742	204.87970	68.38409	718.99091	-168.42200	5.43983	-284.32410	173.66086	1.12500	-1088.34888	-47.35230	12.27136
730	6.075	1033.11841	39.02463	1572.37756	18.89408	-2.28876	1310.65942	-741.61407	82.47145	1295.33362	14.96893	209.03639	91.95229	699.69019	-165.67114	4.11122	-292.45520	182.72180	-1.67480	-1101.89551	-46.34835	15.49525
731	6.083	1032.92236	39.19444	1570.91174	20.46233	-1.76537	1309.40710	-741.37897	83.74324	1294.15283	27.60425	213.07410	112.74799	677.57837	-163.73564	3.59346	-303.63715	189.74066	-2.57072	-1111.60938	-45.17569	19.24777
732	6.092	1032.71521	39.34200	1569.27051	21.90983	-1.29230	1307.60156	-740.81573	85.02368	1292.91174	43.15863	216.89569	129.42807	653.95850	-162.31879	3.27876	-319.01343	194.29298	-2.78897	-1116.05029	-44.21381	23.41511
733	6.100	1032.55029	39.47824	1567.47937	23.17030	-0.87019	1305.32617	-740.15210	86.22695	1291.70386	59.89621	220.37589	142.30890	629.93939	-161.02542	2.98921	-338.79919	196.76913	-3.07390	-1114.35303	-44.03410	27.32926
734	6.108	1032.47644	39.58607	1565.57373	24.22013	-0.52571	1302.67261	-739.66528	87.27775	1290.56641	77.27737	223.36151	152.41148	606.12146	-159.57530	2.73573	-361.59637	198.03424	-3.51712	-1106.54565	-45.16412	30.16421
735	6.117	1032.52039	39.64725	1563.60156	25.07438	-0.31683	1299.73157	-739.53351	88.12565	1289.43652	95.36972	225.72589	160.54265	582.64758	-157.92294	2.49681	-385.42554	199.02342	-3.89985	-1093.32275	-47.82697	31.42992
736	6.125	1032.67700	39.66363	1561.62024	25.77205	-0.30166	1296.57483	-739.78992	88.77172	1288.16565	114.38824	227.35468	167.00151	559.45337	-156.19920	2.21178	-409.04694	200.29698	-4.12183	-1075.42651	-51.87063	31.09608
737	6.133	1032.91541	39.65660	1559.68604	26.35712	-0.49390	1293.25012	-740.37152	89.27127	1286.63416	134.49524	228.15253	171.79030	536.43817	-154.54657	1.86824	-432.23352	201.88562	-4.32315	-1053.21436	-56.90848	29.42267
738	6.142	1033.18994	39.65720	1557.84973	26.84355	-0.84278	1289.79114	-741.17480	89.70309	1284.85461	155.71082	228.10345	174.91582	513.53937	-153.01312	1.51735	-455.20465	203.60983	-4.64369	-1026.76147	-62.46935	26.76973
739	6.150	1033.44336	39.69795	1556.15930	27.17090	-1.24212	1286.23486	-742.09760	90.11729	1282.94470	177.90598	227.23962	176.50888	490.74081	-151.56226	1.21794	-478.12512	205.33315	-5.04309	-996.24878	-68.05615	23.57165
740	6.158	1033.60583	39.80631	1554.66370	27.18146	-1.55386	1282.63672	-743.08429	90.48569	1281.02478	200.88696	225.55727	176.79547	468.02292	-150.13745	0.97510	-501.02686	206.94478	-5.39676	-962.20093	-73.23465	20.42699
741	6.167	1033.60144	40.00382	1553.41650	26.65188	-1.63782	1279.08020	-744.14447	90.70039	1279.15674	224.51367	223.05948	176.04424	445.34949	-148.69943	0.74031	-523.89716	208.39224	-5.63698	-925.42432	-77.74586	18.05454
742	6.175	1033.36133	40.31284	1552.47339	25.38692	-1.38628	1275.68542	-745.31329	90.64532	1277.34082	248.76480	219.84988	174.52568	422.68817	-147.22000	0.46475	-546.70856	209.74142	-5.78397	-886.79834	-81.46729	17.07465
743	6.183	1032.83398	40.76083	1551.88440	23.32501	-0.76610	1272.60779	-746.59637	90.27882	1275.54163	273.69650	216.10422	172.47260	399.99539	-145.68687	0.13536	-569.45599	211.11748	-5.90695	-847.14099	-84.27087	17.82798
744	6.192	1031.98694	41.37381	1551.68298	20.57719	0.14379	1270.00989	-747.96338	89.63979	1273.75537	299.32379	211.97299	170.03282	377.22559	-144.11276	-0.22267	-592.21057	212.61801	-6.05448	-807.15320	-85.97602	20.33619
745	6.200	1030.81287	42.15902	1551.88281	17.37510	1.14965	1268.01514	-749.38751	88.79137	1272.08423	325.57220	207.52957	167.20645	354.37308	-142.51117	-0.55699	-615.05518	214.23734	-6.22295	-767.39746	-86.42139	24.36785
746	6.208	1029.34070	43.08694	1552.48267	13.98382	1.99376	1266.68652	-750.86951	87.77924	1270.70105	352.36371	202.78476	163.83080	331.46426	-140.88962	-0.80331	-637.99316	215.85596	-6.37099	-728.37402	-85.53493	29.55042
747	6.217	1027.64160	44.09903	1553.46948	10.64622	2.44485	1266.04590	-752.41870	86.61923	1269.68091	379.68610	197.73560	159.68037	308.52206	-139.26413	-0.91798	-660.98413	217.41080	-6.42503	-690.57434	-83.32014	35.43035
748	6.225	1025.81165	45.14415	1554.81543	7.56626	2.38370	1266.09485	-754.01331	85.32614	1268.90259	407.54285	192.37312	154.58308	285.54434	-137.65068	-0.89839	-684.03821	219.07770	-6.30927	-654.30127	-79.84123	41.49286
749	6.233	1023.94501	46.20227	1556.47778	4.90102	1.84007	1266.81042	-755.57825	83.99762	1268.21240	435.86911	186.65067	148.46565	262.49524	-136.04628	-0.75969	-707.24109	221.20401	-5.96951	-619.45337	-75.30543	47.26889
750	6.242	1022.12146	47.28349	1558.40332	2.74795	0.96310	1268.14392	-757.00067	82.82919	1267.62463	464.51419	180.51358	141.38538	239.32912	-134.41800	-0.53294	-730.65564	223.94289	-5.39625	-585.63104	-70.11290	52.48272
751	6.250	1020.41132	48.41907	1560.53418	1.12688	-0.06641	1270.04199	-758.16217	81.99001	1267.25671	493.30521	173.96941	133.50587	216.00575	-132.73174	-0.28960	-754.22607	226.93985	-4.72081	-552.44727	-64.78410	57.07080
752	6.258	1018.88318	49.63969	1562.80750	-0.03211	-1.13532	1272.46863	-758.96960	81.51073	1267.16052	522.14410	167.07565	124.94112	192.47902	-131.00627	-0.09622	-777.85828	229.63873	-4.16433	-519.68005	-59.82621	61.07959
753	6.267	1017.59753	50.95295	1565.15295	-0.85526	-2.23219	1275.39868	-759.38611	81.28587	1267.29639	551.06793	159.86211	115.61897	168.73143	-129.29282	0.05901	-801.52631	231.78760	-3.84406	-487.23907	-55.57065	64.56946
754	6.275	1016.59644	52.34114	1567.49207	-1.45308	-3.40154	1278.78613	-759.45001	81.14522	1267.62683	580.21545	152.31384	105.36238	144.81541	-127.60168	0.23685	-825.23444	233.32939	-3.80562	-455.14645	-52.13457	67.58230
755	6.283	1015.90704	53.76920	1569.74585	-1.88174	-4.68684	1282.53992	-759.27148	80.93338	1268.21741	609.62659	144.45767	94.16599	120.80626	-125.90525	0.45689	-848.97418	234.22238	-4.07605	-423.58725	-49.59174	70.16109
756	6.292	1015.54858	55.19612	1571.84753	-2.15329	-6.10152	1286.52173	-758.98639	80.56202	1269.21594	638.92383	136.48265	82.45925	96.74149	-124.20419	0.66945	-872.75830	234.73575	-4.49501	-392.95975	-48.07296	72.34605
757	6.300	1015.52948	56.58570	1573.74683	-2.25354	-7.61852	1290.56165	-758.68341	80.02209	1270.71533	667.13171	128.77957	71.07683	72.67471	-122.55795	0.83824	-896.64990	235.46030	-4.77505	-363.86853	-47.62585	74.06675
758	6.308	1015.84149	57.90746	1575.39954	-2.15796	-9.18012	1294.48181	-758.37958	79.35725	1272.67078	692.86353	121.81313	60.80138	48.78348	-121.08629	1.10655	-920.69666	236.78790	-4.81525	-337.03729	-48.08790	75.01185
759	6.317	1016.45532	59.13902	1576.75781	-1.84805	-10.72515	1298.11768	-758.05188	78.62636	1274.93005	714.85632	115.90050	51.80376	25.40582	-119.97745	1.90640	-944.77148	238.72330	-4.66995	-313.18994	-49.17775	74.63721
760	6.325	1017.32227	60.27491	1577.77930	-1.31889	-12.21089	1301.33813	-757.67212	77.88168	1277.28796	732.48938	111.09518	43.56829	3.03470	-119.45381	3.85564	-968.45422	241.18880	-4.19513	-292.94073	-50.68457	72.33993
761	6.333	1018.38428	61.32729	1578.43628	-0.58197	-13.62006	1304.05847	-757.22577	77.15894	1279.53247	745.82111	107.23004	35.37985	-17.66122	-119.69191	7.48459	-991.11896	244.17075	-2.95688	-276.68118	-52.58949	67.72288
762	6.342	1019.58197	62.32150	1578.71814	0.33311	-14.96317	1306.23792	-756.71552	76.47086	1281.47998	755.16248	104.03459	26.82986	-35.80777	-120.81012	13.06975	-1012.24805	247.59026	-0.57841	-264.51895	-55.07398	60.80307
763	6.350	1020.85760	63.29061	1578.62708	1.39093	-16.27232	1307.86292	-756.14929	75.80647	1282.99011	760.68140	101.23575	17.94409	-50.35522	-122.97171	20.76836	-1031.71643	251.23169	2.90563	-256.33463	-58.41959	51.98410
764	6.358	1022.15668	64.25248	1578.17273	2.58592	-17.56200	1308.92542	-755.52808	75.13701	1283.96887	762.35675	98.55238	9.02634	-60.19543	-126.51514	30.92603	-1049.77051	254.87308	7.11223	-251.93661	-62.86223	41.81093
765	6.367	1023.42261	65.16486	1577.35583	3.97870	-18.77907	1309.40527	-754.84241	74.42258	1284.37061	760.11816	95.74237	0.53966	-64.15192	-131.93774	44.21721	-1066.78076	258.44946	11.65460	-251.24933	-68.47858	30.77939
766	6.375	1024.59058	65.91014	1576.14758	5.67142	-19.82010	1309.26343	-754.07355	73.61414	1284.20215	753.91382	92.87033	-6.84029	-60.89001	-139.61981	61.09441	-1083.01416	261.95724	16.36222	-254.41718	-75.03695	19.45623
767	6.383	1025.61084	66.36979	1574.49268	7.72399	-20.60786	1308.44897	-753.20355	72.65327	1283.51843	743.74109	90.43652	-12.34864	-49.64819	-149.50653	80.51471	-1098.47620	265.27206	21.36586	-261.73889	-81.76026	8.84440
768	6.392	1026.48621	66.50677	1572.34741	10.10116	-21.12571	1306.91479	-752.23163	71.47955	1282.41016	729.73291	89.03397	-15.68244	-31.67419	-161.09781	99.43793	-1112.70361	268.32980	27.24640	-273.49268	-87.29348	0.43376
769	6.400	1027.27649	66.33862	1569.71582	12.66747	-21.40560	1304.64746	-751.18604	70.05024	1280.98889	712.18030	88.87814	-17.34149	-10.26642	-173.69547	114.47637	-1124.54028	271.27798	34.77804	-289.70630	-90.32957	-4.60300
770	6.408	1028.07056	65.86478	1566.64941	15.19792	-21.52170	1301.69275	-750.12299	68.35571	1279.37195	691.61127	89.73050	-18.16700	11.28680	-186.60109	124.31185	-1132.24963	274.21521	43.83502	-309.83920	-90.58871	-6.42103
771	6.417	1028.96106	65.05222	1563.22778	17.44640	-21.56003	1298.15576	-749.11450	66.41436	1277.66370	668.97321	91.20245	-18.67376	31.65240	-199.20413	130.26974	-1134.20459	277.08496	52.60880	-332.60391	-88.96941	-6.37585
772	6.425	1030.03198	63.87984	1559.55164	19.25753	-21.56667	1294.17346	-748.23071	64.24872	1275.93774	645.42957	93.00052	-18.95550	51.43173	-211.05966	134.72955	-1129.66638	279.71155	58.53817	-356.39236	-86.63128	-5.87419
773	6.433	1031.35291	62.39660	1555.74182	20.61454	-21.55051	1289.88696	-747.52307	61.86546	1274.23865	621.81152	94.92960	-19.02873	71.84686	-221.93481	139.31427	-1119.02197	281.76596	60.31212	-380.08438	-84.21978	-5.60489
774	6.442	1032.95605	60.71806	1551.92004	21.60167	-21.53216	1285.42590	-747.01361	59.26981	1272.61182	598.42358	96.85849	-19.04917	93.68317	-231.76219	144.35110	-1103.45557	283.09320	58.93033	-403.36258	-81.89402	-5.66306
775	6.450	1034.81067	58.95134	1548.18408	22.33835	-21.57223	1280.90027	-746.68774	56.51762	1271.12500	575.29382	98.73480	-19.21675	117.03528	-240.55655	149.37610	-1084.28479	283.98468	56.73230	-426.36435	-79.65131	-5.95242
776	6.458	1036.82935	57.14148	1544.60522	22.91439	-21.75686	1276.39795	-746.49347	53.76501	1269.83936	552.40161	100.56961	-19.60873	141.56688	-248.38330	153.79306	-1062.33252	284.78485	55.39979	-449.25113	-77.49516	-6.36038
777	6.467	1038.89099	55.27977	1541.24133	23.33495	-22.15055	1271.99023	-746.37408	51.26187	1268.76111	529.69702	102.39586	-20.13130	166.87538	-255.33990	157.23706	-1037.80884	285.38849	54.93969	-472.06009	-75.45662	-6.75828
778	6.475	1040.85486	53.33490	1538.14685	23.48411	-22.75655	1267.74597	-746.32104	49.27674	1267.82874	507.08569	104.23698	-20.59853	192.69276	-261.52307	159.66284	-1010.68457	285.23904	54.35072	-494.77240	-73.56156	-7.03013
779	6.483	1042.57410	51.28289	1535.37891	23.14067	-23.53339	1263.74426	-746.39221	47.99261	1266.93713	484.48657	106.09103	-20.88037	218.89214	-267.03387	161.29811	-981.11780	283.74707	52.90862	-517.40344	-71.77364	-7.15499
780	6.492	1043.91809	49.13069	1533.00317	22.08399	-24.46263	1260.07642	-746.67535	47.43338	1265.97620	461.86258	107.92921	-21.01129	245.43587	-271.95294	162.51855	-949.63452	280.71918	50.86177	-540.01300	-69.99322	-7.23725
781	6.500	1044.79724	46.92442	1531.09131	20.23735	-25.59427	1256.84802	-747.23071	47.47037	1264.86731	439.19653	109.72144	-21.14253	272.37463	-276.26230	163.67595	-917.01801	276.37259	49.21477	-562.67261	-68.17291	-7.39800
782	6.508	1045.17554	44.73740	1529.70129	17.72470	-26.99516	1254.17957	-748.04987	47.90141	1263.58423	416.47800	111.46863	-21.37353	299.85168	-279.87732	164.94360	-884.00543	270.94647	48.96169	-585.43652	-66.37726	-7.64675
783	6.517	1045.07043	42.64268	1528.85999	14.80702	-28.63444	1252.18286	-749.05597	48.53603	1262.16125	393.70111	113.18257	-21.67645	328.00351	-282.78137	166.22745	-851.03003	264.44702	50.41035	-608.32214	-64.67600	-7.89452
784	6.525	1044.54419	40.68629	1528.55933	11.79258	-30.33689	1250.92554	-750.14325	49.23300	1260.69031	370.85684	114.85604	-21.97788	356.79639	-285.05179	167.18037	-818.18256	256.83643	53.12342	-631.30585	-63.04705	-8.03852
785	6.533	1043.68042	38.87631	1528.76636	8.98184	-31.86342	1250.42444	-751.22284	49.89659	1259.30737	347.93500	116.49094	-22.22484	385.99634	-286.77911	167.33371	-785.34210	248.25656	56.37964	-654.35376	-61.40271	-8.03224
786	6.542	1042.56323	37.18707	1529.43579	6.61547	-33.03510	1250.66602	-752.24481	50.46143	1258.17249	324.93555	118.13709	-22.36437	415.32379	-288.03333	166.30997	-752.37195	238.95166	59.61857	-677.45264	-59.69338	-7.90659
787	6.550	1041.26855	35.57405	1530.52014	4.81996	-33.79288	1251.62341	-753.19598	50.88029	1257.43921	301.85739	119.85841	-22.34734	444.59039	-288.83203	164.00793	-719.28259	229.13481	62.60544	-700.60583	-57.97887	-7.70127
788	6.558	1039.86584	33.99767	1531.97400	3.59501	-34.17303	1253.26160	-754.08801	51.12736	1257.22827	278.66721	121.65753	-22.19003	473.65366	-289.06915	160.62975	-686.24634	218.94653	65.32753	-723.81781	-56.37331	-7.40600
789	6.567	1038.42432	32.44654	1533.75024	2.84907	-34.25405	1255.53748	-754.93671	51.21206	1257.61890	255.29352	123.48684	-21.98033	502.25702	-288.52930	156.52713	-653.42426	208.37460	67.70938	-747.11786	-54.89625	-7.02987
790	6.575	1037.01648	30.94428	1535.79724	2.44839	-34.12199	1258.39893	-755.74023	51.18201	1258.64929	231.67886	125.31403	-21.78729	529.99316	-286.97134	151.93452	-620.74634	197.25284	69.46175	-770.58984	-53.37481	-6.69959
791	6.583	1035.71570	29.53134	1538.05762	2.25961	-33.85587	1261.78528	-756.46863	51.10746	1260.31519	207.84470	127.12145	-21.58910	556.51245	-284.21301	146.73700	-587.93750	185.57352	70.35163	-794.30072	-51.58643	-6.57985
792	6.592	1034.58936	28.23456	1540.46875	2.18381	-33.51978	1265.62695	-757.06964	51.05544	1262.57153	183.87640	128.88177	-21.32454	581.82373	-280.25650	140.48471	-554.84729	173.76669	70.56210	-818.20032	-49.53782	-6.67381
793	6.600	1033.69568	27.04802	1542.96887	2.17410	-33.16041	1269.84558	-757.48834	51.06432	1265.34119	159.84564	130.56238	-21.00489	606.37592	-275.39392	132.71289	-521.67346	162.43756	70.55835	-842.17712	-47.49658	-6.79336
794	6.608	1033.08203	25.94420	1545.50122	2.22799	-32.81483	1274.35193	-757.68927	51.13284	1268.52698	135.76074	132.15900	-20.71883	630.73279	-270.18488	123.38934	-488.84003	151.95383	70.65377	-866.18494	-45.71420	-6.74972
795	6.617	1032.77808	24.90726	1548.01038	2.36271	-32.51978	1279.04114	-757.66382	51.23542	1272.01794	111.59436	133.72679	-20.52550	655.05371	-265.30225	113.18901	-456.82751	142.44960	70.86061	-890.24902	-44.20242	-6.52350
796	6.625	1032.78284	23.95010	1550.43286	2.59221	-32.30526	1283.78601	-757.42200	51.34718	1275.68823	87.37906	135.32953	-20.36433	678.81439	-261.30695	103.24818	-426.14392	133.96402	70.99722	-914.39209	-42.81359	-6.23949
797	6.633	1033.05969	23.09857	1552.70117	2.92050	-32.17590	1288.43884	-756.98297	51.45054	1279.39661	63.27240	136.97729	-19.98834	700.99084	-258.43484	94.36083	-397.29077	126.45160	70.77226	-938.55481	-41.45345	-5.99974
798	6.642	1033.54688	22.37073	1554.74976	3.35040	-32.10281	1292.84619	-756.37866	51.52856	1283.00793	39.51965	138.64622	-18.94498	720.54486	-256.48367	86.28400	-370.71313	119.85709	69.82072	-962.49963	-40.22057	-5.71847
799	6.650	1034.16968	21.77092	1556.51917	3.89380	-32.03865	1296.87122	-755.67053	51.55375	1286.42322	16.38989	140.31491	-16.73270	736.69592	-254.95547	77.94138	-346.80316	114.21582	67.73953	-985.79590	-39.38613	-5.08923
800	6.658	1034.85083	21.28749	1557.96240	4.57608	-31.94240	1300.40601	-754.95935	51.46597	1289.56506	-5.85321	141.99478	-12.99679	748.78333	-253.46208	68.37833	-325.89758	109.63255	64.15359	-1007.98450	-39.15950	-3.77395
801	6.667	1035.51758	20.89369	1559.04919	5.43363	-31.79902	1303.36963	-754.35693	51.16685	1292.32263	-26.94989	143.79665	-7.41308	756.32458	-251.92538	57.46281	-308.23083	106.25523	58.81882	-1028.80225	-39.48478	-1.68382
802	6.675	1036.10693	20.55964	1559.76245	6.50200	-31.63120	1305.70532	-753.93127	50.56203	1294.53015	-46.51428	145.99512	0.69040	759.47437	-250.31363	45.73921	-293.93213	104.30432	51.71450	-1048.28149	-40.10474	0.95291
803	6.683	1036.57507	20.26291	1560.09204	7.80189	-31.49358	1307.37732	-753.67102	49.62466	1296.01514	-63.61615	148.97986	12.42844	759.02441	-248.42392	33.97343	-283.13306	104.03761	43.06524	-1066.67542	-40.71951	3.77693
804	6.692	1036.90344	19.98909	1560.03528	9.33520	-31.44057	1308.36646	-753.49384	48.44349	1296.67810	-76.27509	153.01184	28.72732	755.58081	-246.05988	23.07475	-276.06042	105.65727	33.27689	-1084.25854	-41.08517	6.51040
805	6.700	1037.09192	19.72942	1559.59363	11.08522	-31.48917	1308.66321	-753.27826	47.23195	1296.54688	-81.79828	157.95627	49.20277	748.87366	-243.26054	14.18999	-272.94830	109.20563	22.92356	-1101.09021	-41.09380	9.10106
806	6.708	1037.15601	19.47799	1558.76770	13.00788	-31.61549	1308.25916	-752.89099	46.25852	1295.75464	-78.51129	163.33626	71.55592	738.01080	-240.30521	8.30417	-273.82117	114.42896	12.93935	-1116.79980	-40.79562	11.78385
807	6.717	1037.13660	19.23487	1557.55725	15.02350	-31.77956	1307.14734	-752.21326	45.72473	1294.46362	-67.34186	168.67117	92.44624	722.37036	-237.57654	5.40956	-278.33679	120.67458	4.69653	-1130.44946	-40.34752	14.93287
808	6.725	1037.10413	19.01738	1555.96729	17.02343	-31.93909	1305.33472	-751.18103	45.68861	1292.81433	-51.17828	173.69086	109.39786	702.42377	-235.32712	4.37006	-285.91888	126.93095	-0.62946	-1140.66333	-40.00147	18.65546
809	6.733	1037.15417	18.86334	1554.01831	18.88895	-32.06168	1302.86292	-749.83087	46.07310	1290.92126	-32.71362	178.29221	121.99348	679.77332	-233.49844	3.90388	-296.40002	132.14693	-3.03843	-1146.10498	-40.14088	22.46966
810	6.742	1037.39795	18.82132	1551.75342	20.51617	-32.15730	1299.81775	-748.31744	46.72465	1288.87427	-13.25690	182.43011	131.36363	656.15033	-231.86728	3.44237	-310.49890	135.74998	-3.69040	-1146.00171	-41.25435	25.51240
811	6.750	1037.93286	18.93988	1549.23193	21.84094	-32.29011	1296.32544	-746.87872	47.47685	1286.73926	6.91968	186.04327	138.81746	632.46649	-230.31393	3.01427	-328.88428	137.89824	-3.79196	-1140.33911	-43.76629	27.09041
812	6.758	1038.80139	19.26335	1546.51538	22.85356	-32.54331	1292.53748	-745.75836	48.18401	1284.55457	27.93030	189.03215	144.99460	608.91467	-228.84247	2.73418	-350.76428	139.21278	-3.86633	-1129.64966	-47.79507	27.00136
813	6.767	1039.97607	19.83095	1543.66687	23.59673	-32.97535	1288.60229	-745.12482	48.73392	1282.31323	49.94302	191.29272	149.94299	585.54633	-227.43553	2.54794	-374.24512	140.28027	-3.99620	-1114.59888	-53.12851	25.48831
814	6.775	1041.38513	20.66872	1540.76172	24.14531	-33.59142	1284.63269	-745.02985	49.08411	1279.97302	72.99484	192.72667	153.57129	562.48755	-226.00455	2.30119	-397.83984	141.38669	-4.21529	-1095.60645	-59.45424	23.01006
815	6.783	1042.93665	21.78286	1537.88879	24.56049	-34.33063	1280.68872	-745.40765	49.29851	1277.49658	96.91882	193.23660	155.93536	539.77692	-224.51778	1.94531	-421.02673	142.60562	-4.55407	-1072.76294	-66.47857	20.00493
816	6.792	1044.52222	23.16850	1535.13892	24.82100	-35.06843	1276.79041	-746.11237	49.49403	1274.89648	121.45987	192.77496	157.28001	517.27954	-223.07260	1.58621	-443.84802	143.92685	-4.97964	-1046.13904	-73.84588	16.82354
817	6.800	1046.01758	24.81763	1532.59839	24.77482	-35.63215	1272.95398	-746.99359	49.71667	1272.25671	146.45767	191.39221	157.95280	494.84280	-221.75110	1.30533	-466.50336	145.28752	-5.41815	-1016.10504	-81.09280	13.78742
818	6.808	1047.29688	26.71223	1530.35437	24.17794	-35.84319	1269.22864	-747.96417	49.88441	1269.69580	171.89868	189.22604	158.29631	472.40344	-220.51242	1.06003	-489.15308	146.65236	-5.79929	-983.31317	-87.77495	11.21943
819	6.817	1048.25208	28.81317	1528.49426	22.82951	-35.58952	1265.70752	-749.00952	49.84816	1267.28564	197.84390	186.42978	158.55972	449.94891	-219.26820	0.78687	-511.84473	148.06416	-6.08295	-948.46704	-93.67780	9.48213
820	6.825	1048.80334	31.05904	1527.09521	20.70446	-34.89102	1262.51697	-750.14374	49.48354	1265.01611	224.36020	183.11023	158.82765	427.46246	-217.97675	0.49550	-534.54303	149.53772	-6.28624	-912.09302	-98.82677	8.97845
821	6.833	1048.91150	33.38068	1526.21570	17.96665	-33.90618	1259.79016	-751.35693	48.73664	1262.83167	251.49432	179.33853	158.96388	404.91150	-216.63614	0.23265	-557.21069	150.98596	-6.47728	-874.47626	-103.27660	9.98843
822	6.842	1048.58667	35.71498	1525.88892	14.86908	-32.87620	1257.63660	-752.59436	47.63499	1260.68677	279.26492	175.15666	158.59511	382.28085	-215.23241	0.01707	-579.87598	152.36357	-6.69366	-835.86060	-106.97434	12.50077
823	6.850	1047.86975	37.98182	1526.11572	11.65212	-32.04359	1256.12427	-753.79260	46.27415	1258.61206	307.66443	170.57617	157.22057	359.56848	-213.75647	-0.15068	-602.63049	153.78384	-6.87071	-796.68140	-109.74335	16.22668
824	6.858	1046.80627	40.07106	1526.86292	8.51189	-31.57301	1255.28796	-754.93158	44.77522	1256.75403	336.66458	165.63866	154.45230	336.76196	-212.24350	-0.25902	-625.53528	155.35883	-6.90660	-757.54266	-111.31182	20.74780
825	6.867	1045.45557	41.92953	1528.07959	5.61208	-31.50911	1255.14856	-756.02338	43.25027	1255.30151	366.19424	160.44626	150.20439	313.87396	-210.73019	-0.30786	-648.54333	157.02489	-6.79085	-718.99500	-111.47349	25.69301
826	6.875	1043.90649	43.62802	1529.71155	3.08641	-31.79818	1255.71558	-757.06226	41.79342	1254.38562	396.10974	155.09076	144.66458	290.94507	-209.21405	-0.31757	-671.56836	158.64218	-6.60970	-681.34778	-110.26785	30.81516
827	6.883	1042.25598	45.27419	1531.69275	1.02492	-32.33810	1256.97937	-758.01276	40.46841	1254.07202	426.22449	149.56065	138.10797	267.98221	-207.68105	-0.28676	-694.61115	160.20750	-6.42719	-644.66583	-107.93075	35.90810
828	6.892	1040.57996	46.92161	1533.94067	-0.53779	-33.01432	1258.90820	-758.83826	39.28871	1254.39392	456.37518	143.72021	130.72580	244.95016	-206.11365	-0.18294	-717.75049	161.86591	-6.21700	-608.91895	-104.73907	40.73664
829	6.900	1038.93726	48.58628	1536.37122	-1.63579	-33.74228	1261.45496	-759.52173	38.21815	1255.35803	486.47919	137.39725	122.54045	221.80003	-204.49051	0.00383	-741.03320	163.68025	-5.94467	-574.09900	-101.01273	45.11053
830	6.908	1037.38757	50.28291	1538.90759	-2.37629	-34.51659	1264.57056	-760.05890	37.19960	1256.93860	516.59161	130.50803	113.41760	198.46342	-202.82339	0.22923	-764.44672	165.49126	-5.68565	-540.19421	-97.16889	48.96853
831	6.917	1036.00024	52.03288	1541.47668	-2.89077	-35.39918	1268.20850	-760.44116	36.18323	1259.08386	546.91736	123.09425	103.21886	174.89381	-201.15169	0.44339	-787.96649	167.08710	-5.58556	-507.13992	-93.62879	52.34473
832	6.925	1034.84351	53.85517	1544.00867	-3.25444	-36.44456	1272.30896	-760.64923	35.13486	1261.73035	577.63843	115.31071	92.11150	151.13960	-199.48199	0.64195	-811.55750	168.46143	-5.67043	-474.88077	-90.71015	55.29852
833	6.933	1033.96802	55.75052	1546.43933	-3.46075	-37.65310	1276.78394	-760.66125	34.03790	1264.81287	608.52850	107.49348	80.85512	127.29466	-197.77055	0.82831	-835.17438	169.88235	-5.75874	-443.49390	-88.64304	57.90805
834	6.942	1033.39807	57.69561	1548.71399	-3.46101	-38.98427	1281.51331	-760.47076	32.90239	1268.26050	638.63538	100.16904	70.62852	103.40648	-195.98593	0.96759	-858.82019	171.65189	-5.64053	-413.23383	-87.58697	60.26055
835	6.950	1033.13159	59.65509	1550.78967	-3.21235	-40.38503	1286.34607	-760.09985	31.76856	1271.98303	666.39148	93.80586	62.25616	79.52946	-194.18022	1.05922	-882.54224	173.77695	-5.30771	-384.49567	-87.60140	62.36615
836	6.958	1033.14136	61.59787	1552.63660	-2.70342	-41.80285	1291.11401	-759.58917	30.68490	1275.86011	690.22247	88.51062	55.50131	55.84274	-192.49696	1.31068	-906.31415	176.03986	-4.91668	-357.77542	-88.64040	64.05186
837	6.967	1033.37610	63.50847	1554.23303	-1.95183	-43.18537	1295.65759	-758.97284	29.67716	1279.73816	709.27887	84.01663	49.25250	32.68747	-191.12140	2.24985	-929.94098	178.35596	-4.53005	-333.65298	-90.57141	64.91223
838	6.975	1033.76868	65.39568	1555.56287	-0.98226	-44.48037	1299.84631	-758.26849	28.74883	1283.43652	723.66101	79.99667	42.45969	10.54166	-190.21521	4.58018	-953.05402	180.85770	-3.92397	-312.74033	-93.23542	64.38649
839	6.983	1034.24915	67.28931	1556.61353	0.19076	-45.64857	1303.58179	-757.49420	27.91331	1286.78015	733.99365	76.37350	34.79855	-9.99289	-189.87732	8.83958	-975.17847	183.68854	-2.64274	-295.54953	-96.55231	61.98526
840	6.992	1034.75891	69.22006	1557.37292	1.56225	-46.68115	1306.79126	-756.68500	27.21798	1289.64709	740.90143	73.28081	26.52305	-28.13016	-190.16721	15.22008	-995.88928	186.85953	-0.30947	-282.35706	-100.53810	57.51320
841	7.000	1035.25464	71.18996	1557.81995	3.12769	-47.59797	1309.42212	-755.87799	26.73153	1291.97400	744.75409	70.79895	18.01756	-42.83255	-191.19824	23.70227	-1014.97766	190.25337	3.04630	-273.16962	-105.21581	51.10150
842	7.008	1035.69580	73.13081	1557.91638	4.87966	-48.42661	1311.43921	-755.08203	26.50047	1293.72363	745.59656	68.87851	9.62880	-52.93362	-193.19034	34.28833	-1032.52783	193.71024	7.00723	-267.82367	-110.62576	43.09678
843	7.017	1036.03333	74.89059	1557.60889	6.81089	-49.18359	1312.82227	-754.27643	26.50343	1294.87842	743.17236	67.48112	1.71174	-57.38196	-196.35904	47.12701	-1048.91077	197.17715	11.18123	-266.18359	-116.91924	33.94227
844	7.025	1036.23181	76.32437	1556.86060	8.91217	-49.86699	1313.56250	-753.43201	26.63966	1295.45691	737.03333	66.67032	-5.34843	-55.35010	-200.76736	62.35898	-1064.61255	200.78703	15.69632	-268.28799	-124.24879	24.12810
845	7.033	1036.30566	77.40751	1555.68225	11.15902	-50.46407	1313.65552	-752.51941	26.75246	1295.51038	726.72552	66.58087	-11.09382	-46.48682	-206.33942	79.53874	-1079.82520	204.65100	21.31933	-274.30997	-132.40472	14.31957
846	7.042	1036.31006	78.20308	1554.11536	13.49163	-50.96998	1313.09863	-751.51526	26.65839	1295.10974	712.10107	67.29182	-15.05312	-31.60797	-212.96570	97.12794	-1093.99854	208.51280	28.91658	-284.40274	-140.44992	5.57000
847	7.050	1036.30591	78.76080	1552.19067	15.80861	-51.39378	1311.89905	-750.41803	26.18598	1294.33752	693.63879	68.65195	-17.17259	-12.96106	-220.51117	112.94745	-1105.70972	211.82129	38.52726	-298.61429	-146.79495	-0.88599
848	7.058	1036.34851	79.10243	1549.92236	17.99662	-51.73525	1310.08191	-749.26086	25.22697	1293.27441	672.37738	70.31390	-18.04972	6.82196	-228.72116	125.44748	-1113.07129	214.16869	48.69888	-316.81290	-150.08951	-4.42636
849	7.067	1036.48511	79.22865	1547.33655	19.97637	-51.96664	1307.69092	-748.10730	23.76492	1291.97803	649.48834	71.99805	-18.41818	26.18512	-237.17220	134.53242	-1114.49377	215.44582	56.89891	-338.33600	-150.30606	-5.54656
850	7.075	1036.74390	79.09523	1544.49048	21.72925	-52.05170	1304.78418	-747.02228	21.87177	1290.47217	625.94409	73.61565	-18.64283	45.04376	-245.35104	141.21002	-1109.38428	215.69737	61.13645	-361.79675	-148.66385	-5.40279
851	7.083	1037.13379	78.65117	1541.47253	23.29683	-51.97382	1301.43225	-746.05157	19.68073	1288.77380	602.37036	75.18674	-18.80159	64.10651	-252.82510	146.66232	-1098.40417	215.05009	61.36303	-385.71417	-146.43109	-5.03803
852	7.092	1037.65601	77.91542	1538.39673	24.74923	-51.75071	1297.71277	-745.23730	17.33743	1286.93420	579.01135	76.76059	-18.93490	84.08884	-259.39273	151.63577	-1082.97119	213.77600	59.30030	-409.29053	-144.17194	-5.00262
853	7.100	1038.30444	76.96661	1535.38794	26.13205	-51.44604	1293.70398	-744.62457	14.96461	1285.04236	555.85773	78.38530	-19.13414	105.34268	-265.08475	156.36897	-1064.28528	212.31209	57.05328	-432.42715	-142.00696	-5.35399
854	7.108	1039.04639	75.87608	1532.55933	27.42596	-51.16306	1289.48169	-744.23914	12.67403	1283.18152	532.82471	80.10910	-19.47199	127.86050	-270.03815	160.79440	-1042.74670	211.02443	55.71758	-455.30646	-139.97150	-5.88799
855	7.117	1039.81030	74.68647	1530.00183	28.52809	-51.00269	1285.12439	-744.07452	10.60168	1281.38513	509.86041	81.95679	-19.90947	151.46161	-274.36987	164.75150	-1018.17206	209.92432	54.96733	-478.12204	-138.02597	-6.41197
856	7.125	1040.49426	73.42034	1527.78821	29.25516	-51.01077	1280.72131	-744.11188	8.91772	1279.62659	486.97147	83.88567	-20.33332	175.94850	-278.10104	168.10971	-990.39612	208.71690	53.80033	-500.98032	-136.08945	-6.82888
857	7.133	1040.98425	72.08405	1525.98035	29.38611	-51.16726	1276.37573	-744.34772	7.79068	1277.84021	464.16483	85.82059	-20.66123	201.12791	-281.18744	170.81946	-959.66815	207.00909	51.58839	-523.87866	-134.15784	-7.09139
858	7.142	1041.17615	70.67554	1524.63916	28.74505	-51.44448	1272.20410	-744.79407	7.32645	1275.95166	441.39258	87.71243	-20.89275	226.81688	-283.64749	172.92557	-926.63538	204.41164	48.53512	-546.77234	-132.27869	-7.21049
859	7.150	1040.99854	69.19121	1523.82642	27.28440	-51.88172	1268.34265	-745.45319	7.51731	1273.89697	418.58575	89.53969	-21.10272	252.93581	-285.58844	174.54060	-892.08160	200.64890	45.46087	-569.65155	-130.46570	-7.27593
860	7.158	1040.42444	67.62672	1523.58911	25.10799	-52.57276	1264.94556	-746.29504	8.23521	1271.64050	395.71472	91.30524	-21.37199	279.56287	-287.08170	175.77872	-856.65765	195.70737	43.32763	-592.54346	-128.71280	-7.39388
861	7.167	1039.47083	65.97713	1523.94409	22.42390	-53.54520	1262.15784	-747.25348	9.28351	1269.19922	372.79724	93.04555	-21.69439	306.84381	-288.09833	176.70413	-820.76404	189.84317	42.83844	-615.47070	-127.02583	-7.59308
862	7.175	1038.19202	64.23989	1524.87219	19.48704	-54.65635	1260.07312	-748.23962	10.46884	1266.66040	349.86902	94.79758	-21.98261	334.85089	-288.56247	177.30576	-784.62744	183.34512	44.17062	-638.43567	-125.41254	-7.78768
863	7.183	1036.66711	62.42458	1526.32117	16.56704	-55.62986	1258.71790	-749.16364	11.64608	1264.16968	326.94479	96.53229	-22.16595	363.51230	-288.41376	177.45462	-748.43164	176.28459	46.94018	-661.43591	-123.86332	-7.85775
864	7.192	1034.98608	60.56146	1528.21362	13.91385	-56.20200	1258.07446	-749.95679	12.72903	1261.89941	303.99585	98.17757	-22.23268	392.62305	-287.67450	176.91058	-712.35950	168.54970	50.51444	-684.48828	-122.33733	-7.77214
865	7.200	1033.24121	58.69330	1530.46387	11.70665	-56.25381	1258.11169	-750.58276	13.68047	1260.01941	280.95886	99.72015	-22.19825	421.93091	-286.46088	175.43141	-676.56226	160.02528	54.35969	-707.63904	-120.79404	-7.60180
866	7.208	1031.51685	56.85400	1532.99329	10.01753	-55.84289	1258.80151	-751.02905	14.49859	1258.67444	257.76224	101.23537	-22.09548	451.24963	-284.86774	172.88991	-641.13696	150.71426	58.12145	-730.93542	-119.22652	-7.44443
867	7.217	1029.88074	55.05653	1535.73230	8.82036	-55.13654	1260.11951	-751.29004	15.21018	1257.96277	234.36078	102.81216	-21.97753	480.47388	-282.86993	169.32063	-606.11932	140.82025	61.57952	-754.39258	-117.63702	-7.34973
868	7.225	1028.38574	53.30393	1538.61230	8.03752	-54.31551	1262.03601	-751.36548	15.85899	1257.92212	210.75931	104.46761	-21.87496	509.47345	-280.33759	164.86736	-571.46790	130.71924	64.62787	-777.98297	-116.02023	-7.29653
869	7.233	1027.08313	51.61172	1541.56274	7.59051	-53.51197	1264.51001	-751.26727	16.47955	1258.52893	187.00018	106.16666	-21.73909	537.98584	-277.07047	159.64243	-537.10364	120.79213	67.25877	-801.64148	-114.36591	-7.25413
870	7.242	1026.02454	50.01626	1544.51477	7.42704	-52.78382	1267.48804	-751.01508	17.07504	1259.71301	163.13629	107.88572	-21.48492	565.63904	-272.84357	153.60683	-503.02124	111.26970	69.47427	-825.31433	-112.65649	-7.22230
871	7.250	1025.25305	48.56303	1547.40503	7.52076	-52.11831	1270.90125	-750.62433	17.61607	1261.38025	139.20889	109.60663	-21.11302	592.13531	-267.53381	146.54445	-469.35339	102.20410	71.18165	-849.01892	-110.90266	-7.17748
872	7.258	1024.80103	47.29465	1550.17542	7.85567	-51.47207	1274.65930	-750.10431	18.05746	1263.43091	115.22650	111.30928	-20.73515	617.45184	-261.20706	138.10629	-436.35596	93.61349	72.28848	-872.82520	-109.15237	-7.07133
873	7.267	1024.69409	46.24585	1552.77441	8.40829	-50.82233	1278.64001	-749.46637	18.35878	1265.77466	91.18759	112.99149	-20.47267	641.87146	-254.08109	127.95057	-404.38574	85.67963	72.88226	-896.77502	-107.43088	-6.91246
874	7.275	1024.94702	45.43570	1555.15771	9.14158	-50.18074	1282.68970	-748.72546	18.49064	1268.33142	67.14935	114.67358	-20.30894	665.78442	-246.54465	116.04176	-373.90411	78.72183	73.10501	-920.84906	-105.74294	-6.76513
875	7.283	1025.55029	44.86168	1557.28564	10.01786	-49.56523	1286.63904	-747.89282	18.42751	1271.01208	43.25510	116.39079	-19.95490	689.39233	-239.23907	102.99553	-345.46759	72.95148	72.79921	-944.97754	-104.13074	-6.65607
876	7.292	1026.46289	44.50195	1559.11987	11.01781	-48.97405	1290.33362	-746.97308	18.14777	1273.69592	19.71185	118.16499	-18.86897	712.52380	-232.94757	90.09651	-319.67395	68.34195	71.40726	-968.99268	-102.69595	-6.48998
877	7.300	1027.62329	44.32255	1560.62280	12.14904	-48.38840	1293.65894	-745.96191	17.65083	1276.22485	-3.24475	119.99806	-16.47650	734.61218	-228.21011	78.64835	-297.08868	64.77521	68.25723	-992.53711	-101.59316	-6.00738
878	7.308	1028.96729	44.29312	1561.75964	13.44375	-47.78872	1296.54089	-744.84790	16.97588	1278.43530	-25.39917	121.95409	-12.27606	754.74127	-224.92633	68.93460	-278.16125	62.27988	62.90572	-1015.10962	-100.95348	-4.88081
879	7.317	1030.44299	44.39874	1562.50354	14.94909	-47.17149	1298.92615	-743.63538	16.19572	1280.21472	-46.50531	124.28389	-5.57374	771.65179	-222.38821	59.83444	-263.14832	61.10162	55.25547	-1036.32153	-100.76974	-2.95684
880	7.325	1032.01709	44.62964	1562.83582	16.71235	-46.55854	1300.76611	-742.35175	15.38513	1281.50525	-65.89709	127.44212	4.76475	783.85913	-219.78558	49.78105	-252.13861	61.57828	45.51533	-1056.11365	-100.88395	-0.37845
881	7.333	1033.66785	44.96085	1562.73474	18.76811	-45.98533	1302.01062	-741.01263	14.58945	1282.24170	-81.84039	131.88367	19.90523	790.24060	-216.64514	38.22368	-245.16125	63.98767	34.20629	-1074.71741	-101.07279	2.54224
882	7.342	1035.37024	45.34541	1562.17310	21.12894	-45.48060	1302.60669	-739.59430	13.82014	1282.32764	-91.45026	137.75241	39.98698	790.64050	-212.91998	26.21120	-242.19537	68.42303	22.27934	-1092.46802	-101.13715	5.51215
883	7.350	1037.09229	45.73055	1561.13391	23.77194	-45.05358	1302.50305	-738.04187	13.09605	1281.70752	-92.09222	144.74301	63.21823	785.63489	-208.89078	15.80635	-243.00562	74.63913	11.24567	-1109.58374	-100.96436	8.38643
884	7.358	1038.80640	46.08459	1559.62402	26.62843	-44.68536	1301.66443	-736.29492	12.49516	1280.45972	-83.50330	152.27774	86.21750	775.80182	-204.97626	8.79179	-246.99365	81.89551	2.87349	-1125.92407	-100.49889	11.24989
885	7.367	1040.50684	46.41028	1557.66711	29.59126	-44.33468	1300.08948	-734.32019	12.13716	1278.79358	-68.18866	159.84592	105.83416	761.43726	-201.56758	5.39421	-253.57300	89.03638	-1.86377	-1140.77783	-99.66999	14.40196
886	7.375	1042.21582	46.74228	1555.29333	32.53730	-43.96325	1297.82080	-732.14655	12.10065	1276.94788	-49.41095	167.16547	120.90030	742.95154	-198.88181	4.26303	-263.08228	94.98524	-3.58430	-1152.77612	-98.49784	18.13550
887	7.383	1043.98145	47.13821	1552.54089	35.35461	-43.55556	1294.94373	-729.88208	12.36236	1275.10913	-29.19489	174.06526	132.20659	721.38440	-196.83377	3.84143	-276.77167	99.25258	-3.83615	-1160.13879	-97.26570	22.29817
888	7.392	1045.87439	47.66506	1549.45691	37.96837	-43.12850	1291.57434	-727.69202	12.80315	1273.39905	-8.14343	180.34631	141.10069	698.23444	-195.15115	3.41847	-295.23096	101.94853	-3.81263	-1161.36108	-96.47575	26.08198
889	7.400	1047.97363	48.38274	1546.09668	40.35524	-42.73877	1287.84241	-725.74402	13.26773	1271.86609	13.79510	185.80496	148.38406	674.70801	-193.60654	2.96887	-317.31818	103.48563	-3.95106	-1155.92676	-96.67783	28.47424
890	7.408	1050.33240	49.32888	1542.52771	42.54095	-42.46415	1283.87256	-724.13770	13.64860	1270.44910	36.76334	190.34630	154.25636	651.31909	-192.09483	2.58861	-340.99005	104.37775	-4.26840	-1144.41577	-98.31641	28.92824
891	7.417	1052.94531	50.51807	1538.83398	44.58461	-42.35567	1279.76892	-722.84924	13.95332	1268.98901	60.76953	194.00458	158.74814	628.14990	-190.59457	2.23048	-364.72296	105.12479	-4.65306	-1127.92114	-101.59266	27.62651
892	7.425	1055.73853	51.95207	1535.11316	46.53913	-42.40536	1275.60522	-721.76703	14.28014	1267.35266	85.67151	196.83015	161.96567	605.20538	-189.10947	1.78729	-388.00085	106.05376	-5.02524	-1107.33691	-106.35442	25.23724
893	7.433	1058.58484	53.61748	1531.47571	48.38261	-42.54602	1271.43054	-720.81299	14.69469	1265.55750	111.28986	198.82010	164.10251	582.46393	-187.65088	1.27052	-410.91272	107.22363	-5.40394	-1083.08972	-112.09990	22.38897
894	7.442	1061.32568	55.48314	1528.04919	49.95990	-42.66029	1267.29578	-720.02435	15.14709	1263.74670	137.51743	199.98132	165.41864	559.85999	-186.24741	0.81052	-433.66821	108.55135	-5.81206	-1055.37012	-118.17150	19.39599
895	7.450	1063.79907	57.51515	1524.97717	50.99298	-42.59615	1263.27954	-719.52124	15.51862	1262.04663	164.32397	200.39511	166.22420	537.34528	-184.91553	0.51085	-456.41785	110.01274	-6.18961	-1024.46936	-123.96149	16.45914
896	7.458	1065.86646	59.68280	1522.40869	51.18585	-42.20473	1259.49182	-719.40881	15.72429	1260.44482	191.67807	200.16806	166.82382	514.86438	-183.60931	0.35017	-479.22473	111.60353	-6.46259	-990.88818	-128.99081	13.90695
897	7.467	1067.42944	61.94490	1520.47559	50.37854	-41.40319	1256.06323	-719.71991	15.73704	1258.82581	219.48975	199.36487	167.42462	492.32846	-182.23758	0.20612	-502.06104	113.21310	-6.63676	-955.22028	-132.97382	12.20590
898	7.475	1068.43481	64.24377	1519.26782	48.63839	-40.23285	1253.12610	-720.43518	15.52634	1257.12537	247.65680	198.05223	168.03850	469.69427	-180.75232	-0.01901	-524.87372	114.75655	-6.78305	-917.97107	-135.82654	11.82014
899	7.483	1068.87610	66.49725	1518.82043	46.21704	-38.86996	1250.78821	-721.49817	15.05317	1255.39343	276.15704	196.35727	168.41112	446.97351	-179.18645	-0.30013	-547.66882	116.30063	-6.95976	-879.49426	-137.55099	12.99269
900	7.492	1068.78271	68.57980	1519.11023	43.43339	-37.56879	1249.11328	-722.79602	14.34149	1253.73340	305.06244	194.40431	168.05406	424.17007	-177.59718	-0.54285	-570.51563	117.89612	-7.16232	-840.13171	-138.14352	15.59892
901	7.500	1068.20874	70.35822	1520.06958	40.58623	-36.55386	1248.12952	-724.17261	13.50761	1252.25391	334.46768	192.21634	166.42250	401.28589	-176.00967	-0.69429	-593.48267	119.44881	-7.33244	-800.35162	-137.58612	19.25491
902	7.508	1067.23401	71.79192	1521.61951	37.91908	-35.92850	1247.85376	-725.48254	12.70992	1251.06299	364.41061	189.74023	163.14619	378.32684	-174.42877	-0.77486	-616.55640	120.86732	-7.40187	-760.68872	-135.84903	23.57592
903	7.517	1065.96252	72.98042	1523.69592	35.59946	-35.67328	1248.30457	-726.63269	12.07334	1250.26514	394.82935	186.95796	158.17900	355.27002	-172.87711	-0.83354	-639.64740	122.21326	-7.34561	-721.57654	-132.92810	28.29140
904	7.525	1064.49744	74.09328	1526.24414	33.69863	-35.71742	1249.48975	-727.58252	11.64558	1249.95447	425.57401	183.92331	151.78896	332.09387	-171.38290	-0.88979	-662.72369	123.64667	-7.19690	-683.24475	-128.92850	33.17971
905	7.533	1062.91675	75.26131	1529.20105	32.18871	-35.99909	1251.39441	-728.32727	11.39767	1250.20288	456.46738	180.64813	144.37735	308.82437	-169.94165	-0.91501	-685.88092	125.29361	-6.98038	-645.72217	-124.08636	38.01035
906	7.542	1061.27747	76.53445	1532.48474	30.97272	-36.47491	1253.98010	-728.89203	11.25036	1251.04443	487.35443	176.95946	136.22438	285.49176	-168.50507	-0.85902	-709.23663	127.15053	-6.66483	-608.91284	-118.70786	42.56664
907	7.550	1059.63257	77.91438	1536.00183	29.94109	-37.11297	1257.19067	-729.32428	11.11131	1252.47266	518.11389	172.56903	127.34151	262.07458	-166.99307	-0.68565	-732.81232	129.04807	-6.24774	-572.69495	-113.12138	46.69977
908	7.558	1058.03857	79.39382	1539.66138	29.02286	-37.89468	1260.96265	-729.67029	10.90836	1254.44922	548.70502	167.31325	117.51588	238.52307	-165.35585	-0.38795	-756.54309	130.76797	-5.85274	-536.98718	-107.67828	50.35519
909	7.567	1056.55103	80.96496	1543.38574	28.20479	-38.80914	1265.23352	-729.95239	10.60738	1256.92029	579.24536	161.27792	106.52406	214.79590	-163.63629	0.00514	-780.35620	132.28824	-5.63430	-501.77631	-102.73403	53.53902
910	7.575	1055.21582	82.61584	1547.11121	27.52073	-39.83555	1269.93848	-730.16455	10.21372	1259.83057	609.93396	154.75006	94.49175	190.86292	-161.90881	0.41512	-804.21411	133.83281	-5.58810	-467.15149	-98.60049	56.27842
911	7.583	1054.06750	84.33366	1550.78210	27.02631	-40.93327	1274.99622	-730.28564	9.76128	1263.12512	640.69128	148.15099	82.20593	166.73108	-160.17149	0.74095	-828.12244	135.60570	-5.56644	-433.35812	-95.52401	58.61470
912	7.592	1053.12451	86.10822	1554.34656	26.77373	-42.04623	1280.29895	-730.29822	9.29713	1266.74426	670.73914	142.00998	70.94530	142.48450	-158.37848	0.94234	-852.11206	137.56184	-5.48171	-400.80313	-93.65443	60.56984
913	7.600	1052.38123	87.92793	1557.75415	26.79614	-43.10754	1285.70569	-730.19653	8.86814	1270.61609	698.61749	136.82553	61.66900	118.30435	-156.58646	1.14360	-876.18176	139.51270	-5.39097	-369.96725	-93.01847	62.09504
914	7.608	1051.80725	89.77866	1560.95911	27.09926	-44.04106	1291.04712	-729.98828	8.51025	1274.64514	722.83545	132.76979	54.21869	94.50235	-154.99821	1.72842	-900.21619	141.49313	-5.31978	-341.32260	-93.55996	63.03807
915	7.617	1051.35486	91.64499	1563.92224	27.65981	-44.78020	1296.14404	-729.70026	8.24414	1278.69592	742.61560	129.58463	47.45343	71.55441	-153.82991	3.31490	-923.90332	143.96008	-4.98877	-315.28741	-95.20638	63.12445
916	7.625	1050.95898	93.49885	1566.60449	28.44058	-45.29852	1300.83350	-729.38123	8.07996	1282.59119	758.03650	126.87390	40.23924	50.09293	-153.20692	6.52649	-946.72595	147.51486	-3.77778	-292.18567	-97.90723	62.01094
917	7.633	1050.53821	95.28841	1568.95605	29.41300	-45.61662	1304.98962	-729.08813	8.02288	1286.13184	769.65918	124.38902	32.24174	30.92270	-153.23257	11.74840	-968.11761	152.38477	-1.16369	-272.24762	-101.62955	59.41748
918	7.642	1050.00867	96.94604	1570.91296	30.56480	-45.78444	1308.53247	-728.85699	8.07381	1289.13159	778.18073	121.94625	23.88194	15.07632	-154.08937	19.11647	-987.69122	158.08884	2.67825	-255.62860	-106.32867	55.25073
919	7.650	1049.30322	98.40776	1572.40771	31.89363	-45.86319	1311.42053	-728.68689	8.23213	1291.46680	784.16455	119.26413	15.81994	3.72098	-156.02501	28.69304	-1005.39606	163.70703	6.88490	-242.42401	-111.90852	49.64238
920	7.658	1048.38867	99.64011	1573.39075	33.40010	-45.90650	1313.63379	-728.55066	8.49641	1293.11768	787.70349	116.08349	8.56930	-2.04776	-159.26759	40.67603	-1021.56378	168.61487	10.67725	-232.70490	-118.20460	42.87561
921	7.667	1047.27576	100.65244	1573.84558	35.08082	-45.94093	1315.15747	-728.40967	8.84393	1294.15430	788.25262	112.39583	2.33861	-1.25546	-163.94635	55.39185	-1036.80151	172.86423	14.12167	-226.56372	-125.06361	35.26862
922	7.675	1046.01465	101.47691	1573.77698	36.91866	-45.96755	1315.97437	-728.21741	9.20182	1294.67871	784.86029	108.52036	-3.01968	6.71640	-170.03421	72.68481	-1051.64575	177.11786	18.38725	-224.17908	-132.41907	27.09408
923	7.683	1044.67822	102.14832	1573.18982	38.87361	-45.98402	1316.06274	-727.92291	9.44771	1294.78491	776.70923	105.08385	-7.77518	21.30795	-177.35150	91.09793	-1065.96301	182.36023	25.26306	-225.85602	-140.16962	18.60016
924	7.692	1043.34705	102.69714	1572.08313	40.88127	-45.99031	1315.40173	-727.47552	9.43780	1294.53540	763.73975	102.82751	-11.87868	40.31076	-185.62442	108.10699	-1078.47058	189.04527	35.53548	-231.97034	-147.88989	10.22404
925	7.700	1042.11023	103.13632	1570.46765	42.86132	-45.96728	1313.98474	-726.84058	9.03790	1293.93518	746.84265	102.14426	-14.96480	60.82516	-194.51440	121.62102	-1087.01855	196.48257	47.37330	-242.75134	-154.59036	2.85629
926	7.708	1041.06934	103.45416	1568.38440	44.73315	-45.86720	1311.83643	-726.03247	8.16244	1292.94446	727.21527	102.80087	-16.85734	80.87405	-203.61818	131.22917	-1089.59644	203.49393	57.01115	-258.00568	-158.96143	-2.39011
927	7.717	1040.32703	103.64223	1565.90271	46.43399	-45.63605	1309.02319	-725.13153	6.81648	1291.53967	705.67621	104.20683	-17.81453	100.10181	-212.50745	138.00604	-1085.27905	209.34372	61.52595	-277.07117	-160.30917	-5.04503
928	7.725	1039.96655	103.73726	1563.10913	47.93504	-45.23602	1305.65198	-724.25757	5.09672	1289.75867	682.81384	105.84318	-18.27329	119.21545	-220.81058	143.40710	-1074.55762	213.95511	60.90276	-298.87695	-159.21783	-5.76037
929	7.733	1040.02673	103.83676	1560.08228	49.24854	-44.65134	1301.85522	-723.52673	3.14506	1287.69458	659.30420	107.45009	-18.54607	139.03528	-228.28519	148.40991	-1058.94873	217.70071	57.60260	-322.07623	-156.97806	-5.68245
930	7.742	1040.48352	104.07497	1556.87256	50.41494	-43.89921	1297.76672	-723.02136	1.10075	1285.46765	635.74603	109.01949	-18.75844	159.96146	-234.84558	153.34238	-1040.06201	221.04112	54.44758	-345.55518	-154.56732	-5.57840
931	7.750	1041.25415	104.55148	1553.52417	51.46877	-43.04577	1293.49963	-722.77887	-0.91798	1283.19678	612.42883	110.68519	-18.94419	181.97568	-240.55112	158.10701	-1018.72559	224.21547	52.82639	-368.83130	-152.32263	-5.65990
932	7.758	1042.22400	105.26247	1550.10693	52.39798	-42.19724	1289.13354	-722.79785	-2.80326	1280.97534	589.37292	112.54695	-19.13233	204.89203	-245.54599	162.42999	-994.85461	227.15506	52.39246	-391.86877	-150.21228	-5.89577
933	7.767	1043.27612	106.11920	1546.70654	53.11175	-41.46222	1284.72168	-723.05560	-4.43209	1278.85437	566.50732	114.56149	-19.36772	228.56549	-249.95673	166.02986	-968.05243	229.50650	51.93721	-414.76019	-148.15997	-6.22556
934	7.775	1044.30823	107.01753	1543.40466	53.42938	-40.91718	1280.30701	-723.53082	-5.64710	1276.83997	543.77264	116.59937	-19.67395	252.92737	-253.83093	168.71301	-938.26123	230.72682	50.47676	-437.59509	-146.17694	-6.56744
935	7.783	1045.22559	107.87042	1540.27905	53.11145	-40.60194	1275.93933	-724.22235	-6.27125	1274.90149	521.11041	118.56859	-20.01714	277.89944	-257.16068	170.40919	-906.00598	230.34668	47.90898	-460.41724	-144.29828	-6.83781
936	7.792	1045.93262	108.61192	1537.41370	51.94320	-40.54580	1271.69019	-725.14258	-6.16503	1272.97913	498.47159	120.44781	-20.33458	303.36194	-259.91461	171.18869	-872.26062	228.28001	45.10027	-483.21875	-142.50104	-7.01250
937	7.800	1046.34961	109.20497	1534.90112	49.83623	-40.79777	1267.66833	-726.28143	-5.28651	1270.99719	475.84030	122.24286	-20.58652	329.24896	-262.03751	171.25374	-838.05530	224.83295	43.38102	-505.98087	-140.74973	-7.11339
938	7.808	1046.44214	109.64134	1532.82813	46.88075	-41.41353	1264.02148	-727.57257	-3.70701	1268.89685	453.18866	123.96313	-20.78534	355.61203	-263.48166	170.87791	-804.07471	220.38057	43.63905	-528.71863	-139.03534	-7.17225
939	7.817	1046.23193	109.92881	1531.25342	43.30830	-42.39122	1260.91357	-728.89612	-1.57606	1266.67664	430.45245	125.62460	-20.98694	382.53662	-264.25760	170.29941	-770.50317	215.10315	45.72797	-551.48322	-137.33920	-7.25010
940	7.825	1045.78113	110.08435	1530.19873	39.40705	-43.61965	1258.48523	-730.11621	0.92721	1264.40991	407.59232	127.24864	-21.22078	410.01270	-264.40796	169.58310	-737.12354	208.91357	48.69540	-574.33765	-135.67371	-7.40284
941	7.833	1045.16992	110.13696	1529.65295	35.46648	-44.89753	1256.82434	-731.12946	3.61861	1262.22620	384.63724	128.85980	-21.44251	437.87375	-263.94656	168.55310	-703.58844	201.54610	51.53166	-597.31696	-134.10138	-7.59416
942	7.842	1044.48572	110.12556	1529.57922	31.76498	-46.00874	1255.96960	-731.89935	6.31720	1260.27490	361.64410	130.48232	-21.58245	465.83615	-262.84201	166.88850	-669.77948	192.91052	53.81963	-620.38629	-132.62592	-7.70772
943	7.850	1043.81177	110.08687	1529.91516	28.55156	-46.79707	1255.92969	-732.45563	8.86820	1258.69751	338.63364	132.11629	-21.61196	493.59607	-261.03448	164.30017	-635.99097	183.30186	55.76718	-643.47046	-131.16670	-7.65646
944	7.858	1043.21436	110.04521	1530.57690	25.99956	-47.20784	1256.69189	-732.85309	11.18365	1257.61401	315.56854	133.74161	-21.55071	520.88586	-258.46655	160.64934	-602.68140	173.05003	57.62470	-666.54736	-129.65158	-7.47212
945	7.867	1042.73816	110.01866	1531.47388	24.16462	-47.29325	1258.21924	-733.11987	13.27204	1257.11438	292.38870	135.35498	-21.43497	547.46796	-255.07933	155.95154	-570.05396	162.26447	59.26941	-689.68561	-128.07089	-7.26474
946	7.875	1042.40857	110.03256	1532.52100	22.98158	-47.17634	1260.44849	-733.24213	15.22694	1257.25537	269.06787	136.96274	-21.29764	573.15637	-250.78894	150.28961	-537.95972	151.15022	60.47023	-712.98859	-126.46109	-7.10422
947	7.883	1042.23877	110.11983	1533.64014	22.30539	-46.98133	1263.29578	-733.19714	17.17222	1258.05322	245.61499	138.56308	-21.16142	597.92731	-245.52560	143.69444	-506.14331	140.17679	61.25478	-736.51904	-124.83973	-6.99580
948	7.892	1042.24280	110.30910	1534.75879	21.97329	-46.77025	1266.66504	-732.99219	19.20103	1259.47693	222.03253	140.16194	-21.01949	622.02942	-239.28325	136.07268	-474.51025	129.78786	61.83047	-760.24805	-123.16598	-6.92883
949	7.900	1042.44592	110.61508	1535.81018	21.85500	-46.52013	1270.45313	-732.66522	21.34658	1261.45178	198.31873	141.77063	-20.82472	645.89624	-232.14561	127.29643	-443.23462	120.25531	62.35205	-784.06909	-121.40806	-6.88266
950	7.908	1042.88049	111.03600	1536.73596	21.87447	-46.14725	1274.54688	-732.25580	23.58313	1263.87915	174.48093	143.39728	-20.53804	669.79810	-224.36383	117.47623	-412.69312	111.79391	62.87706	-807.90088	-119.61718	-6.82009
951	7.917	1043.57471	111.56094	1537.48389	22.00404	-45.56246	1278.81702	-731.78851	25.83695	1266.66077	150.51117	145.05396	-20.20366	693.47638	-216.41248	107.19638	-383.28894	104.62357	63.43284	-831.75037	-117.87239	-6.71397
952	7.925	1044.54529	112.17829	1538.00732	22.24104	-44.71714	1283.11890	-731.28241	28.00907	1269.71350	126.41937	146.74155	-19.91786	716.07483	-208.89743	97.34340	-355.30328	98.91328	64.00853	-855.66113	-116.18870	-6.56397
953	7.933	1045.79065	112.87682	1538.26709	22.58667	-43.61287	1287.30579	-730.75360	30.01299	1272.95935	102.33670	148.45190	-19.62488	736.44446	-202.35568	88.47958	-328.92114	94.64970	64.44248	-879.67633	-114.52506	-6.39449
954	7.942	1047.28174	113.64725	1538.22876	23.04452	-42.28384	1291.24915	-730.19507	31.79704	1276.29700	78.55121	150.20459	-18.93274	753.59570	-197.06496	80.35980	-304.43365	91.63989	64.35912	-903.81897	-112.86148	-6.23442
955	7.950	1048.96265	114.47879	1537.85974	23.63618	-40.76817	1294.84827	-729.56720	33.33016	1279.57361	55.42099	152.04420	-17.22385	766.95038	-192.98563	72.15181	-282.41016	89.73502	63.23567	-927.97455	-111.27886	-6.04651
956	7.958	1050.76440	115.35042	1537.13171	24.41024	-39.09476	1298.02527	-728.82623	34.58215	1282.60315	33.25320	154.01140	-13.97875	776.27942	-189.87073	63.08133	-263.60120	88.95413	60.52679	-951.79895	-109.94549	-5.65595
957	7.967	1052.62109	116.23740	1536.01831	25.42564	-37.30558	1300.71912	-727.96350	35.53072	1285.23132	12.25604	156.15201	-8.86728	781.59186	-187.41324	52.86179	-248.61841	89.39191	55.84095	-974.81183	-108.97920	-4.75785
958	7.975	1054.47937	117.12512	1534.49109	26.72568	-35.47443	1302.88245	-727.01447	36.17799	1287.35889	-7.34479	158.60112	-1.39780	783.10193	-185.39424	41.75284	-237.68774	91.11954	49.13984	-996.62616	-108.35328	-3.06049
959	7.983	1056.30518	118.00156	1532.52551	28.32964	-33.68893	1304.47913	-726.03558	36.55813	1288.90625	-24.93182	161.64789	9.39368	781.03857	-183.85760	30.47624	-230.68231	94.16187	40.77715	-1017.14502	-107.94593	-0.51224
960	7.992	1058.08728	118.84715	1530.10803	30.23761	-32.02415	1305.48462	-725.09027	36.75906	1289.81775	-38.97064	165.54663	24.55899	775.38422	-183.04239	20.09085	-227.37390	98.51901	31.31873	-1036.55310	-107.62247	2.64694
961	8.000	1059.83057	119.65100	1527.22400	32.42871	-30.53062	1305.88354	-724.23761	36.92694	1290.11523	-47.02600	170.19144	44.19411	765.89343	-182.99319	11.79184	-227.64618	104.16772	21.41065	-1055.11243	-107.25211	6.09523
962	8.008	1061.53674	120.41832	1523.85242	34.85243	-29.22405	1305.66382	-723.46893	37.19570	1289.89124	-47.08197	175.11105	66.60577	752.38635	-183.32166	6.45816	-231.43750	110.93558	11.92787	-1072.93970	-106.71052	9.63391
963	8.017	1063.19507	121.14723	1519.99292	37.42379	-28.07390	1304.81628	-722.66223	37.62597	1289.23669	-39.30194	179.84151	88.72996	735.06354	-183.42517	3.97829	-238.53156	118.26013	4.10584	-1089.83228	-105.85932	13.20081
964	8.025	1064.79883	121.82593	1515.69299	40.02883	-27.01559	1303.34375	-721.66089	38.23408	1288.20557	-26.07245	184.19835	107.77099	714.57288	-182.92734	3.24672	-248.61591	125.13226	-0.95123	-1105.11768	-104.45051	16.78442
965	8.033	1066.36731	122.46617	1511.04932	42.54667	-25.99096	1301.27844	-720.39398	39.01434	1286.84167	-10.09760	188.10733	122.57532	691.88647	-181.86247	3.10066	-261.73669	130.54297	-3.19144	-1117.60352	-102.14374	20.36979
966	8.042	1067.95117	123.11830	1506.17896	44.88120	-24.98429	1298.69202	-718.91748	39.90804	1285.21875	7.14569	191.36018	133.58681	668.14832	-180.43803	2.96124	-278.40533	134.10785	-3.71480	-1125.80151	-98.78335	23.87616
967	8.050	1069.61145	123.85501	1501.18396	46.98096	-24.03234	1295.69275	-717.39197	40.80734	1283.45618	25.27722	193.77182	141.90062	644.32751	-178.77951	2.68742	-298.71118	136.21527	-3.74962	-1128.46631	-94.71680	27.07844
968	8.058	1071.37634	124.76215	1496.14282	48.84296	-23.20689	1292.40820	-716.02545	41.61997	1281.69727	44.27792	195.39824	148.44594	620.86548	-176.95020	2.29338	-321.56976	137.60789	-3.86785	-1125.14795	-90.82591	29.68397
969	8.067	1073.21289	125.94107	1491.14136	50.50842	-22.57491	1288.95715	-714.99133	42.32980	1280.04077	64.16653	196.40050	153.68982	597.74042	-175.05069	1.81519	-345.36609	138.84071	-4.12749	-1116.26587	-88.17719	31.55889
970	8.075	1075.03442	127.48975	1486.30237	52.04396	-22.15832	1285.42676	-714.35840	43.00092	1278.47131	84.94778	196.82791	157.77066	574.78876	-173.22736	1.29843	-369.03259	140.10831	-4.46798	-1102.62305	-87.52853	32.78583
971	8.083	1076.71619	129.44572	1481.78589	53.49424	-21.91894	1281.87341	-714.09332	43.73263	1276.89966	106.56369	196.59406	160.76776	551.90686	-171.61194	0.83748	-392.27832	141.42133	-4.86739	-1084.78992	-89.00517	33.38830
972	8.092	1078.10352	131.73898	1477.76050	54.81052	-21.78039	1278.34521	-714.13184	44.60261	1275.29321	128.88113	195.60953	162.84798	529.07526	-170.23683	0.51378	-415.22113	142.74786	-5.31741	-1062.86377	-92.11919	33.08410
973	8.100	1079.03308	134.21590	1474.37329	55.80342	-21.66290	1274.89880	-714.44250	45.62714	1273.72571	151.77576	193.90002	164.25359	506.29871	-169.01328	0.29832	-438.05267	144.06773	-5.75739	-1036.70361	-96.11382	31.50855
974	8.108	1079.37146	136.71397	1471.74915	56.18719	-21.48837	1271.60242	-715.03796	46.75352	1272.30615	175.24469	191.59064	165.22050	483.55396	-167.79802	0.09171	-460.89575	145.39418	-6.08620	-1006.34479	-100.31513	28.70452
975	8.117	1079.04919	139.13243	1470.00220	55.71658	-21.16332	1268.53430	-715.94855	47.88141	1271.09155	199.40924	188.86063	165.91508	460.80267	-166.47801	-0.16351	-483.77808	146.74226	-6.24998	-972.26660	-104.23835	25.29166
976	8.125	1078.06433	141.44751	1469.22302	54.31733	-20.59724	1265.78247	-717.18158	48.89989	1270.04297	224.38559	185.90523	166.39862	438.01389	-165.03377	-0.44351	-506.66174	148.12625	-6.29436	-935.33783	-107.58763	22.19019
977	8.133	1076.46021	143.66106	1469.44836	52.10323	-19.76678	1263.43384	-718.68884	49.70346	1269.00525	250.18066	182.86823	166.58060	415.17194	-163.51138	-0.69131	-529.51923	149.58823	-6.32796	-896.47308	-110.24226	20.23919
978	8.142	1074.31091	145.77663	1470.64587	49.29021	-18.75847	1261.55408	-720.38348	50.15697	1267.69983	276.72626	179.82965	166.20134	392.28467	-161.92943	-0.88408	-552.39172	151.16646	-6.43742	-856.30579	-112.14124	19.92600
979	8.150	1071.72009	147.83582	1472.72852	46.11317	-17.74131	1260.17859	-722.19263	50.11733	1265.83411	303.97299	176.83580	164.89133	369.34940	-160.28146	-1.03885	-575.34454	152.80727	-6.62691	-815.19672	-113.13556	21.29031
980	8.158	1068.80591	149.90099	1475.59424	42.79972	-16.89339	1259.33008	-724.06000	49.59847	1263.39478	331.93390	173.89426	162.28880	346.33972	-158.58511	-1.17188	-598.39465	154.39037	-6.81850	-773.54651	-112.99067	24.06836
981	8.167	1065.66968	151.96576	1479.16138	39.56166	-16.33128	1259.04810	-725.91003	48.83556	1260.82056	360.64825	170.96918	158.17818	323.25946	-156.85768	-1.27968	-621.51447	155.89066	-6.92107	-732.00366	-111.55605	27.94576
982	8.175	1062.37915	153.93332	1483.36243	36.56434	-16.08573	1259.39331	-727.65802	48.07923	1258.72742	390.11224	168.00652	152.58557	300.14307	-155.11670	-1.32848	-644.66962	157.40388	-6.91365	-691.28143	-108.89096	32.65388
983	8.183	1058.97290	155.69670	1488.11792	33.88711	-16.12655	1260.41638	-729.23529	47.41450	1257.49841	420.24048	164.98633	145.77306	276.99329	-153.39825	-1.25775	-667.85101	158.99982	-6.83318	-651.84845	-105.19932	37.87414
984	8.192	1055.47620	157.21019	1493.33484	31.51608	-16.38781	1262.12634	-730.57251	46.82029	1257.18677	450.85950	161.94154	138.12891	253.76764	-151.70454	-1.03746	-691.10370	160.69421	-6.67798	-613.82532	-100.68998	43.16637
985	8.200	1051.92017	158.50217	1498.92114	29.38965	-16.77987	1264.48828	-731.58679	46.30350	1257.64172	481.72604	158.85942	129.98943	230.41022	-150.00320	-0.71426	-714.51581	162.53944	-6.39507	-577.05249	-95.54079	48.07586
986	8.208	1048.35022	159.64308	1504.78662	27.46359	-17.21180	1267.44165	-732.22754	45.90876	1258.66797	512.56750	155.57907	121.47406	206.87482	-148.28485	-0.38081	-738.14319	164.54189	-6.00512	-541.24689	-89.99737	52.32343
987	8.217	1044.82275	160.70064	1510.83337	25.74583	-17.61327	1270.91589	-732.53552	45.63035	1260.16443	543.12695	151.82785	112.43327	183.13956	-146.55408	-0.10397	-761.93243	166.52205	-5.64568	-506.20013	-84.44918	55.87608
988	8.225	1041.39832	161.71806	1516.96362	24.28711	-17.94638	1274.83521	-732.62427	45.40249	1262.14050	573.23785	147.36453	102.55859	159.20782	-144.81097	0.11708	-785.76971	168.27000	-5.44133	-471.87555	-79.34980	58.85460
989	8.233	1038.13330	162.71472	1523.08862	23.14379	-18.21595	1279.11304	-732.60242	45.18652	1264.62305	602.88147	142.16762	91.64796	135.11093	-143.07080	0.31419	-809.61804	169.80359	-5.40616	-438.37164	-75.07787	61.41546
990	8.242	1035.06653	163.69766	1529.12439	22.34355	-18.46134	1283.64551	-732.52765	45.00904	1267.58923	632.05365	136.57802	79.94285	110.94824	-141.37762	0.51822	-833.54138	171.34656	-5.45322	-405.89777	-71.86572	63.67496
991	8.250	1032.20813	164.66725	1534.98682	21.87713	-18.72590	1288.30981	-732.41486	44.92501	1270.95422	660.41040	131.29117	68.29115	86.93378	-139.81198	0.86873	-857.59064	173.11087	-5.45226	-374.83112	-69.78967	65.63070
992	8.258	1029.53943	165.60413	1540.59265	21.71478	-19.02991	1292.95996	-732.25714	44.98512	1274.57288	687.03857	127.13933	57.77400	63.44138	-138.53900	1.79445	-881.71936	175.12685	-5.33800	-345.75397	-68.78709	67.09144
993	8.267	1027.02014	166.46402	1545.85889	21.82898	-19.35847	1297.43262	-732.03558	45.22849	1278.25195	710.74011	124.66364	48.87162	41.05942	-137.85539	3.98547	-905.78351	177.31918	-5.13908	-319.37500	-68.69399	67.66093
994	8.275	1024.60132	167.19398	1550.71045	22.20453	-19.66300	1301.56482	-731.72559	45.67637	1281.77563	730.63623	123.76748	41.00998	20.57663	-138.07492	8.04111	-929.51550	179.78543	-4.79313	-296.39191	-69.32126	66.79996
995	8.283	1022.24359	167.74745	1555.09546	22.83816	-19.87769	1305.21765	-731.31274	46.32957	1284.94666	746.44470	123.85692	33.11052	2.91049	-139.33868	14.16498	-952.49634	182.74411	-3.98102	-277.38440	-70.54134	63.99038
996	8.292	1019.93298	168.09474	1558.99329	23.73394	-19.94994	1308.29236	-730.80933	47.17903	1287.63757	758.25586	124.32932	24.54037	-10.95804	-141.67596	22.30367	-974.27081	186.15302	-2.29597	-262.71997	-72.30994	58.95940
997	8.300	1017.68317	168.23026	1562.39673	24.88944	-19.86655	1310.73279	-730.24982	48.20541	1289.79871	766.26752	124.84390	15.45993	-20.09854	-145.24422	32.55475	-994.53918	189.71034	0.39351	-252.47260	-74.62983	51.81597
998	8.308	1015.52667	168.16463	1565.28650	26.28748	-19.64746	1312.51208	-729.66510	49.36652	1291.41199	770.68744	125.20583	6.48814	-23.63315	-150.33595	45.41165	-1013.24707	193.21260	3.80402	-246.45410	-77.55456	42.98777
999	8.317	1013.50311	167.91560	1567.62598	27.90781	-19.31765	1313.61438	-729.05768	50.59962	1292.46313	771.56061	125.28303	-1.67399	-20.59714	-157.13577	61.39833	-1030.58594	196.69812	7.45510	-244.41022	-81.23777	33.03616
1000	8.325	1011.64978	167.50916	1569.37585	29.73522	-18.89753	1314.02271	-728.39355	51.81970	1292.95398	768.53455	125.15071	-8.34589	-10.42691	-165.56494	79.96619	-1046.94604	200.38724	11.08121	-246.25769	-85.84779	22.55922
1001	8.333	1009.99866	166.97229	1570.51465	31.74401	-18.41305	1313.71899	-727.61224	52.90243	1292.91101	760.95691	125.10085	-13.01430	5.88675	-175.30881	98.77986	-1062.76563	204.62393	15.05752	-252.18628	-91.22801	12.33331
1002	8.342	1008.58539	166.31868	1571.04883	33.87768	-17.89469	1312.69653	-726.64941	53.69257	1292.37415	748.40503	125.40099	-15.69818	25.63925	-185.90613	114.77698	-1078.19397	209.64285	20.46251	-262.52710	-96.50701	3.53126
1003	8.350	1007.46130	165.55363	1571.00916	36.04987	-17.36726	1310.98047	-725.46472	54.04929	1291.39014	731.17029	126.14340	-17.01273	45.97147	-196.82153	126.25707	-1092.59058	215.20764	28.36803	-277.44562	-100.25031	-2.56341
1004	8.358	1006.69110	164.69328	1570.44446	38.16645	-16.85020	1308.63525	-724.07019	53.88966	1290.02173	710.31946	127.29012	-17.67742	65.51810	-207.48376	133.80130	-1104.30347	220.64772	38.66105	-296.60089	-101.48959	-5.48544
1005	8.367	1006.33679	163.76585	1569.42004	40.15530	-16.35172	1305.75354	-722.55115	53.20843	1288.36133	687.36243	128.73431	-18.09168	84.57462	-217.35620	139.29811	-1111.18677	225.38455	49.40940	-318.88202	-100.56057	-6.05800
1006	8.375	1006.44141	162.80054	1568.01453	41.99570	-15.84789	1302.43445	-721.05457	52.07233	1286.52832	663.67737	130.32709	-18.38005	104.11328	-226.07770	144.40681	-1111.55603	229.24258	57.66216	-342.63892	-98.57444	-5.66723
1007	8.383	1007.01617	161.82765	1566.31262	43.72773	-15.29620	1298.76904	-719.73883	50.58216	1284.64575	640.05634	131.95670	-18.58946	124.85910	-233.55150	149.82181	-1104.96741	232.18761	61.35181	-366.51050	-96.36688	-5.30186
1008	8.392	1008.03284	160.88373	1564.40149	45.41602	-14.69334	1294.83411	-718.71680	48.82718	1282.80164	616.70380	133.62904	-18.76332	146.99698	-239.88536	155.42084	-1092.35583	234.21094	60.69011	-389.95538	-94.20879	-5.31253
1009	8.400	1009.42285	160.00459	1562.37207	47.08601	-14.10448	1290.69336	-718.02710	46.88755	1281.02979	593.53992	135.39859	-18.95122	170.34943	-245.25528	160.71414	-1075.30835	235.64194	57.83646	-413.02405	-92.11906	-5.65601
1010	8.408	1011.07709	159.19260	1560.31323	48.67896	-13.62528	1286.41235	-717.64099	44.89111	1279.33533	570.47607	137.25204	-19.20511	194.65698	-249.78552	165.19885	-1055.03882	237.04547	55.22171	-435.92725	-90.10345	-6.15236
1011	8.417	1012.84625	158.37825	1558.30042	50.03871	-13.32340	1282.07092	-717.48920	43.06138	1277.71008	547.50073	139.13814	-19.53171	219.71396	-253.50975	168.55392	-1031.98572	238.70831	54.02818	-458.81067	-88.14843	-6.63462
1012	8.425	1014.55878	157.44360	1556.40149	50.93157	-13.21998	1277.76270	-717.50177	41.68846	1276.11475	524.61957	141.04810	-19.86981	245.34824	-256.42770	170.73059	-1006.15607	240.49460	53.92551	-481.72180	-86.21154	-6.99106
1013	8.433	1016.05695	156.30807	1554.69775	51.11563	-13.32548	1273.58789	-717.65179	41.02461	1274.47009	501.80826	142.98639	-20.15073	271.38556	-258.55289	171.95789	-977.64252	242.03424	53.86172	-504.65546	-84.28788	-7.17606
1014	8.442	1017.23035	154.98082	1553.28735	50.44384	-13.68230	1269.65454	-717.97144	41.18447	1272.67578	479.01794	144.91534	-20.36450	297.70135	-259.90192	172.67091	-946.82758	242.92665	53.03822	-527.60236	-82.41286	-7.24536
1015	8.450	1018.02625	153.53474	1552.26453	48.93442	-14.35531	1266.08728	-718.51996	42.11552	1270.64600	456.19016	146.79199	-20.56543	324.31342	-260.48584	173.34258	-914.24500	242.84256	51.41175	-550.57520	-80.62668	-7.31977
1016	8.458	1018.44366	152.05798	1551.69531	46.75644	-15.36658	1263.02209	-719.33173	43.62989	1268.34778	433.28729	148.60190	-20.82312	351.36090	-260.32388	174.22435	-880.39990	241.55196	49.61350	-573.59509	-78.93250	-7.48654
1017	8.467	1018.52826	150.62238	1551.60291	44.15849	-16.63016	1260.57214	-720.38812	45.46621	1265.81616	410.31186	150.34048	-21.14527	378.93130	-259.45230	175.15947	-845.72278	238.97482	48.51065	-596.66638	-77.26196	-7.73869
1018	8.475	1018.36292	149.26881	1551.97021	41.40862	-17.95694	1258.80054	-721.61658	47.36463	1263.14697	387.27792	152.01537	-21.45830	406.92795	-257.91104	175.64795	-810.56482	235.13025	48.68359	-619.78015	-75.54424	-7.97669
1019	8.483	1018.04578	148.00893	1552.75574	38.76301	-19.13340	1257.72815	-722.90375	49.13009	1260.48718	364.18134	153.65077	-21.68633	435.13416	-255.74695	175.12914	-775.16522	230.06674	50.15933	-642.93970	-73.79426	-8.09083
1020	8.492	1017.66650	146.82098	1553.90698	36.43317	-20.00127	1257.35999	-724.11938	50.66169	1258.02844	341.00592	155.27362	-21.80687	463.33807	-253.03323	173.26909	-739.63696	223.92642	52.54457	-666.17499	-72.08903	-8.05053
1021	8.500	1017.29828	145.64296	1555.36682	34.54947	-20.48942	1257.69495	-725.14606	51.94865	1255.98560	317.74365	156.90764	-21.81586	491.34769	-249.80971	170.05786	-703.99622	216.94049	55.32533	-689.51862	-70.48820	-7.89550
1022	8.508	1016.99890	144.40562	1557.07361	33.15011	-20.60481	1258.71948	-725.90442	53.03988	1254.55444	294.39005	158.56714	-21.71431	518.95526	-246.01151	165.71620	-668.22943	209.33203	58.10408	-712.97174	-68.97672	-7.68112
1023	8.517	1016.81439	143.08783	1558.96265	32.19824	-20.40135	1260.39905	-726.36871	54.00231	1253.87048	270.91736	160.25406	-21.54997	545.93750	-241.51416	160.52464	-632.38049	201.32013	60.69801	-736.52777	-67.47868	-7.45198
1024	8.525	1016.78217	141.73024	1560.96765	31.60955	-19.94497	1262.67932	-726.55347	54.89214	1253.98352	247.27795	161.97545	-21.38291	572.09216	-236.22415	154.63870	-596.56744	193.14865	63.03648	-760.21143	-65.93431	-7.23727
1025	8.533	1016.93109	140.40024	1563.01880	31.28677	-19.29177	1265.49463	-726.47339	55.76206	1254.83521	223.44382	163.73254	-21.20702	597.33362	-230.15208	147.98241	-560.88086	184.98755	64.97654	-784.03735	-64.32460	-7.06789
1026	8.542	1017.28052	139.15556	1565.04333	31.15369	-18.48318	1268.77271	-726.11646	56.68736	1256.25940	199.43600	165.48152	-20.97692	621.84393	-223.46153	140.32208	-525.33051	176.88025	66.34439	-807.96088	-62.62551	-6.98213
1027	8.550	1017.84357	138.03972	1566.97656	31.17204	-17.55179	1272.43127	-725.47211	57.74569	1258.05737	175.31424	167.16281	-20.69373	646.11279	-216.44733	131.48999	-489.96613	168.92328	67.17673	-831.91833	-60.81676	-6.97532
1028	8.558	1018.63593	137.08937	1568.77246	31.33734	-16.52911	1276.36975	-724.58105	58.95446	1260.10229	151.12851	168.77908	-20.42372	670.67651	-209.45428	121.64137	-454.98749	161.44160	67.73669	-855.89819	-58.94511	-6.97273
1029	8.567	1019.67523	136.32582	1570.39893	31.66249	-15.44975	1280.46436	-723.54333	60.24697	1262.37158	126.90994	170.41272	-20.21015	695.64691	-202.84564	111.37844	-420.71631	154.87347	68.22763	-879.94299	-57.10668	-6.90354
1030	8.575	1020.96716	135.74799	1571.82117	32.16480	-14.34858	1284.56641	-722.47479	61.51637	1264.89465	102.76727	172.15802	-19.91728	720.38605	-197.01607	101.52917	-387.54089	149.54179	68.61954	-904.08868	-55.36578	-6.76821
1031	8.583	1022.49451	135.34172	1572.99805	32.86414	-13.24923	1288.50891	-721.45142	62.68362	1267.67664	78.96686	174.04584	-19.14762	743.62836	-192.31009	92.58524	-355.89001	145.58179	68.73331	-928.29993	-53.74936	-6.59793
1032	8.592	1024.21716	135.07961	1573.88379	33.78313	-12.15825	1292.12817	-720.48029	63.72818	1270.64966	55.85913	176.04094	-17.38680	764.00128	-188.88718	84.27692	-326.22717	142.92712	68.29418	-952.42969	-52.30026	-6.36964
1033	8.600	1026.07666	134.90913	1574.42285	34.94558	-11.07330	1295.29456	-719.50842	64.66348	1273.66785	33.73990	178.12976	-14.25354	780.58734	-186.66330	75.78075	-299.04681	141.34834	66.87912	-976.19165	-51.09322	-5.92727
1034	8.608	1028.00354	134.75632	1574.54639	36.37749	-9.98919	1297.92822	-718.45917	65.49838	1276.52625	12.77911	180.45419	-9.47040	793.17291	-185.35077	66.36029	-274.85968	140.63162	63.97923	-999.16827	-50.20259	-4.98002
1035	8.617	1029.92847	134.53990	1574.18469	38.10500	-8.90034	1299.99182	-717.28485	66.22905	1279.00598	-6.89038	183.36166	-2.49590	802.08862	-184.61853	55.82141	-254.19659	140.69818	59.19661	-1020.95984	-49.63760	-3.29426
1036	8.625	1031.80054	134.19707	1573.28870	40.14596	-7.81022	1301.47424	-715.99988	66.86269	1280.94067	-24.76862	187.27469	7.69993	807.82513	-184.28143	44.52577	-237.57159	141.59503	52.37727	-1041.38550	-49.33257	-0.88490
1037	8.633	1033.60205	133.73442	1571.84814	42.50335	-6.73595	1302.37354	-714.66339	67.42889	1282.23779	-39.33844	192.41670	22.25059	810.67590	-184.30621	33.17244	-225.34778	143.44737	43.61851	-1060.51648	-49.18682	2.03305
1038	8.642	1035.34351	133.24483	1569.89087	45.16084	-5.69706	1302.68054	-713.33752	67.95859	1282.84253	-47.95990	198.57028	41.41832	810.52527	-184.63403	22.65668	-217.62592	146.39223	33.29040	-1078.59033	-49.03828	5.17095
1039	8.650	1037.04553	132.83513	1567.46436	48.07396	-4.70045	1302.37244	-712.06433	68.48419	1282.73474	-48.21698	205.16267	63.68304	806.78290	-185.05487	14.03671	-214.24103	150.48541	22.17835	-1095.86816	-48.70867	8.27765
1040	8.658	1038.73096	132.54521	1564.61560	51.15896	-3.73545	1301.41626	-710.85217	69.06599	1281.97034	-39.91901	211.67599	85.94653	798.58051	-185.27002	8.20868	-214.78149	155.56960	11.65440	-1112.38818	-48.07717	11.26626
1041	8.667	1040.42969	132.34503	1561.38245	54.29244	-2.78223	1299.77808	-709.64661	69.77206	1280.68164	-25.44965	217.87859	105.11900	785.30768	-185.05798	5.20599	-218.62927	161.16672	3.43662	-1127.75220	-46.93676	14.23822
1042	8.675	1042.18909	132.18982	1557.79504	57.33198	-1.82636	1297.44336	-708.33850	70.64023	1279.02954	-7.89075	223.65167	119.76465	767.20435	-184.35738	4.03615	-225.38245	166.51465	-1.40273	-1141.06311	-44.94054	17.38181
1043	8.683	1044.08826	132.08492	1553.88550	60.15012	-0.86878	1294.44348	-706.85004	71.69347	1277.16565	10.85046	228.85577	130.35172	745.57489	-183.19853	3.51842	-235.56451	170.88904	-3.28970	-1150.98511	-41.92429	20.76626
1044	8.692	1046.23901	132.12152	1549.69922	62.65947	0.06809	1290.86816	-705.21222	72.95425	1275.21887	30.22263	233.44223	138.24411	722.25177	-181.64655	3.07611	-250.28333	174.01563	-3.65350	-1156.08276	-38.24275	24.12699
1045	8.700	1048.75317	132.45906	1545.30237	64.81576	0.93400	1286.85632	-703.56030	74.42303	1273.28809	50.29852	237.44711	144.59059	698.61292	-179.82660	2.67989	-269.66852	176.10812	-3.71298	-1155.49963	-34.73520	26.91685
1046	8.708	1051.68396	133.25531	1540.77832	66.60596	1.65441	1282.57593	-702.06824	76.07751	1271.41858	71.28290	240.82791	149.89055	675.18988	-177.91031	2.38144	-292.22131	177.55307	-3.94967	-1149.36060	-32.29263	28.63643
1047	8.717	1054.97681	134.56450	1536.21362	68.03068	2.15154	1278.18579	-700.86987	77.89426	1269.57361	93.31223	243.46616	154.21172	652.05835	-176.05710	2.07082	-315.91479	178.65912	-4.34865	-1138.37354	-31.36710	29.10082
1048	8.725	1058.46106	136.27818	1531.68359	69.08260	2.37286	1273.78760	-700.02557	79.84021	1267.69312	116.35843	245.29442	157.54375	629.21661	-174.37770	1.60742	-339.46094	179.64862	-4.78257	-1123.15430	-31.93437	28.42361
1049	8.733	1061.89136	138.18512	1527.26074	69.71780	2.31620	1269.41626	-699.55133	81.83109	1265.81152	140.28714	246.32556	159.91093	606.61847	-172.90714	1.03232	-362.51367	180.70764	-5.21967	-1104.00513	-33.79720	26.84041
1050	8.742	1065.00720	140.08112	1523.04041	69.82646	2.05065	1265.08386	-699.45154	83.71905	1264.07996	165.00314	246.60947	161.33769	584.15625	-171.60382	0.53200	-385.18048	181.95447	-5.68971	-1081.11792	-36.66837	24.60214
1051	8.750	1067.58069	141.81596	1519.15308	69.23708	1.72636	1260.83276	-699.72217	85.35048	1262.65698	190.50253	246.22064	161.85356	561.73956	-170.41011	0.22775	-407.65472	183.39597	-6.16154	-1054.75696	-40.05967	21.99703
1052	8.758	1069.45068	143.31947	1515.74976	67.78751	1.55217	1256.76025	-700.33746	86.63745	1261.57935	216.80258	245.26447	161.53139	539.33820	-169.27426	0.06555	-430.10522	184.94521	-6.53668	-1025.28027	-43.39867	19.42048
1053	8.767	1070.55066	144.64438	1512.98413	65.43236	1.72886	1253.01050	-701.24512	87.55350	1260.73975	243.87811	243.86958	160.49052	516.93799	-168.10728	-0.10217	-452.61774	186.51825	-6.75932	-993.16833	-46.33125	17.38922
1054	8.775	1070.90588	145.93863	1511.00256	62.29647	2.35644	1249.74463	-702.37762	88.07564	1259.98608	271.67743	242.16043	158.82785	494.50452	-166.82010	-0.35028	-475.19983	188.08508	-6.89490	-958.97754	-48.75883	16.38821
1055	8.783	1070.59985	147.35117	1509.92615	58.62709	3.37273	1247.10071	-703.66089	88.17596	1259.21326	300.16727	240.21239	156.51917	472.00977	-165.41446	-0.61694	-497.84302	189.62610	-7.04838	-923.15320	-50.58549	16.61555
1056	8.792	1069.73657	148.97578	1509.82764	54.69981	4.57896	1245.17163	-705.01654	87.86826	1258.38110	329.33752	238.04288	153.39085	449.44437	-163.96709	-0.78970	-520.53906	191.14761	-7.22987	-885.96790	-51.59010	17.90210
1057	8.800	1068.41675	150.84578	1510.71887	50.75741	5.74274	1244.01526	-706.37146	87.23502	1257.51563	359.16879	235.65910	149.20448	426.79456	-162.52348	-0.81421	-543.26654	192.69234	-7.37688	-847.66931	-51.52521	19.91809
1058	8.808	1066.72498	152.93507	1512.55530	46.99712	6.70107	1243.67554	-707.67310	86.41262	1256.72021	389.61880	233.07309	143.78922	404.03885	-161.05148	-0.73839	-566.01190	194.23964	-7.44591	-808.63184	-50.24300	22.41958
1059	8.817	1064.72217	155.15764	1515.23462	43.57315	7.39518	1244.18408	-708.89539	85.56058	1256.15881	420.61945	230.25688	137.11993	381.14691	-159.50844	-0.66472	-588.81024	195.72156	-7.42494	-769.37842	-47.75562	25.30322
1060	8.825	1062.44348	157.39265	1518.60571	40.59296	7.84112	1245.54358	-710.03021	84.82671	1255.99634	452.05920	227.13086	129.31161	358.09006	-157.90253	-0.64714	-611.74823	197.17107	-7.33392	-730.45270	-44.20642	28.51858
1061	8.833	1059.91711	159.54581	1522.51282	38.11136	8.09020	1247.71655	-711.06842	84.30939	1256.34131	483.80066	223.62247	120.58180	334.87531	-156.25920	-0.66113	-634.89709	198.71188	-7.21364	-692.21875	-39.76860	31.95522
1062	8.842	1057.18433	161.58589	1526.83411	36.13331	8.22149	1250.63403	-711.99091	84.03885	1257.22656	515.77960	219.73120	111.19777	311.54370	-154.59909	-0.64763	-658.24811	200.43242	-7.04998	-654.81897	-34.59965	35.40140
1063	8.850	1054.30872	163.51534	1531.48633	34.62803	8.34193	1254.20764	-712.78027	83.98820	1258.62878	548.12573	215.52153	101.39041	288.13629	-152.96472	-0.53802	-681.73999	202.32230	-6.76150	-618.31219	-28.90262	38.62320
1064	8.858	1051.37122	165.33023	1536.40991	33.53603	8.53854	1258.34448	-713.44434	84.07971	1260.51929	581.12622	211.09293	91.34094	264.68097	-151.37473	-0.28735	-705.32715	204.30670	-6.30331	-582.73279	-22.99442	41.45869
1065	8.867	1048.45349	167.02068	1541.54749	32.76161	8.81196	1262.95825	-714.02789	84.18529	1262.91199	614.87634	206.63908	81.37303	241.15485	-149.78137	0.08998	-729.00330	206.38937	-5.70264	-548.04663	-17.30070	43.84053
1066	8.875	1045.61816	168.58452	1546.82629	32.19159	9.08227	1267.96460	-714.59204	84.17801	1265.84583	648.76825	202.48465	72.12073	217.44080	-148.13954	0.51973	-752.78217	208.54185	-5.06820	-514.19855	-12.27751	45.78332
1067	8.883	1042.90845	170.02930	1552.16003	31.74814	9.26116	1273.26379	-715.17169	84.01444	1269.31775	681.25146	198.94583	64.24467	193.42548	-146.43950	0.86679	-776.66016	210.40930	-4.65570	-481.25671	-8.32878	47.35653
1068	8.892	1040.35535	171.37631	1557.46289	31.41162	9.30206	1278.73193	-715.75586	83.75632	1273.25378	710.18298	196.13797	57.80074	169.14645	-144.68533	1.01897	-800.61768	211.71445	-4.67349	-449.50220	-5.78435	48.63670
1069	8.900	1037.97241	172.66539	1562.66321	31.19575	9.20327	1284.22046	-716.30438	83.52550	1277.52625	733.66919	193.91873	51.96911	144.80807	-142.95172	1.12521	-824.66064	212.85007	-4.98171	-419.39673	-4.89114	49.63964
1070	8.908	1035.74353	173.94060	1567.71313	31.12153	8.99511	1289.56104	-716.76953	83.44936	1281.96729	750.90326	192.03949	45.58156	120.79083	-141.41522	1.76921	-848.78577	214.47842	-5.23350	-391.49750	-5.75903	50.23909
1071	8.917	1033.61707	175.21440	1572.58374	31.20795	8.72018	1294.58838	-717.11450	83.62357	1286.37830	762.43195	190.38470	37.94989	97.71405	-140.24390	3.82497	-872.85089	216.87352	-5.18179	-366.38123	-8.34054	50.12177
1072	8.925	1031.51257	176.44278	1577.24731	31.47174	8.41278	1299.17017	-717.33447	84.09550	1290.56165	769.65637	188.97299	29.16610	76.39804	-139.50908	8.07069	-896.44830	219.95471	-4.63967	-344.56671	-12.52805	48.85610
1073	8.933	1029.33972	177.54575	1581.66345	31.93068	8.09605	1303.21960	-717.47107	84.86230	1294.36780	773.94397	187.69632	19.79207	57.79684	-139.27982	14.93738	-918.92267	223.59222	-3.35221	-326.42859	-18.28920	46.09462
1074	8.942	1027.02405	178.45204	1585.77930	32.60167	7.79999	1306.68262	-717.59674	85.88129	1297.70471	775.99811	186.20790	10.49982	43.01120	-139.78268	24.61179	-939.63165	227.68304	-1.20596	-312.13055	-25.66736	41.74873
1075	8.950	1024.52478	179.12561	1589.52979	33.48829	7.58081	1309.52124	-717.77820	87.09078	1300.50317	775.80878	184.14203	1.96719	33.24203	-141.41373	37.27814	-958.31738	232.05894	1.47400	-301.63342	-34.65429	35.97375
1076	8.958	1021.83344	179.55679	1592.84326	34.56473	7.51443	1311.70825	-718.04956	88.41890	1302.70166	772.90417	181.42360	-5.12758	29.71860	-144.55847	53.13528	-975.32458	236.54958	4.15881	-294.79102	-45.18176	29.09260
1077	8.967	1018.96643	179.73570	1595.66199	35.77203	7.66177	1313.22729	-718.40717	89.76598	1304.26160	766.56018	178.40314	-10.29560	33.54733	-149.38565	71.92723	-991.48798	241.35130	6.91878	-291.42950	-57.19650	21.56583
1078	8.975	1015.96887	179.63918	1597.95654	37.03262	8.03574	1314.06714	-718.81958	90.98415	1305.17444	756.03534	175.74106	-13.55887	44.97098	-155.82719	92.22481	-1007.65118	247.33765	11.03965	-291.38324	-70.48679	13.92618
1079	8.983	1012.91815	179.23277	1599.72351	38.26598	8.58797	1314.22351	-719.24481	91.88759	1305.45630	740.94519	174.10515	-15.40560	62.43448	-163.70560	111.50551	-1023.83667	255.57159	18.60718	-294.60400	-84.28061	6.76484
1080	8.992	1009.91760	178.48024	1600.97949	39.39944	9.22263	1313.71057	-719.64984	92.29649	1305.14941	721.66406	173.82642	-16.38706	82.92398	-172.73286	127.51357	-1038.45239	266.09576	30.85981	-301.31146	-96.96555	0.82227
1081	9.000	1007.08405	177.35652	1601.75903	40.39861	9.85873	1312.56946	-720.02802	92.09186	1304.33179	699.42273	174.72452	-16.89787	103.69778	-182.37195	139.60178	-1048.56934	277.50766	46.35945	-312.04803	-106.44498	-3.18218
1082	9.008	1004.53632	175.86090	1602.11096	41.30585	10.50993	1310.86804	-720.40680	91.25893	1303.11816	675.79163	176.26633	-17.18361	123.67087	-191.88242	148.65831	-1051.52039	288.00836	60.98256	-327.39856	-111.37335	-5.08680
1083	9.017	1002.37830	174.03983	1602.09851	42.21488	11.27369	1308.69788	-720.83887	89.89819	1301.64001	651.93494	177.93796	-17.39310	143.26718	-200.59834	155.98161	-1046.31934	296.47229	70.44105	-347.15833	-112.17135	-5.48764
1084	9.025	1000.67816	172.00714	1601.80225	43.18680	12.22073	1306.16858	-721.38708	88.17957	1300.00452	628.35883	179.50586	-17.64133	163.39609	-208.11984	162.37625	-1033.76355	302.59769	73.29487	-369.82336	-110.52491	-5.25569
1085	9.033	999.45776	169.92619	1601.31787	44.21154	13.32444	1303.39392	-722.10657	86.26027	1298.26648	605.14600	181.00739	-17.99339	184.68719	-214.31363	168.03738	-1015.57574	306.82306	71.73076	-393.44171	-108.05238	-5.01126
1086	9.042	998.69666	167.95706	1600.73242	45.23050	14.49098	1300.47791	-723.01862	84.23669	1296.45422	582.22485	182.56920	-18.41648	207.28369	-219.25348	172.86821	-993.31799	310.10461	69.50173	-416.82391	-105.61208	-5.01578
1087	9.050	998.33026	166.19116	1600.08740	46.14716	15.61581	1297.50183	-724.09406	82.15938	1294.62610	559.51117	184.24684	-18.82007	230.97742	-223.08014	176.69882	-967.82751	313.16568	68.98439	-439.72620	-103.44145	-5.28427
1088	9.058	998.24713	164.61148	1599.37354	46.80840	16.61605	1294.51660	-725.26672	80.07333	1292.87598	536.95374	186.02878	-19.13323	255.48712	-225.82729	179.31667	-939.48889	315.95682	69.97101	-462.33105	-101.49525	-5.68625
1089	9.067	998.31226	163.12967	1598.56726	47.00047	17.44550	1291.54565	-726.47272	78.04796	1291.28699	514.52063	187.91711	-19.34648	280.66373	-227.43208	180.54549	-908.69556	317.97214	70.82544	-484.83539	-99.65771	-6.03396
1090	9.075	998.40344	161.66280	1597.67102	46.49966	18.09101	1288.59973	-727.69525	76.18824	1289.89490	492.17825	189.90320	-19.51761	306.46997	-227.88559	180.39001	-875.87427	318.80505	70.31367	-507.33167	-97.84889	-6.19723
1091	9.083	998.42200	160.16788	1596.72778	45.16877	18.52973	1285.70605	-728.97711	74.62906	1288.68152	469.89096	191.91797	-19.72269	332.83264	-227.26340	179.05379	-841.28882	318.29462	68.45345	-529.83765	-96.02458	-6.20416
1092	9.092	998.28601	158.64223	1595.80310	43.03209	18.67003	1282.93433	-730.38824	73.50996	1287.59119	447.62518	193.88245	-19.96790	359.56158	-225.62137	176.83076	-805.13330	316.40335	66.23763	-552.33276	-94.15160	-6.22871
1093	9.100	997.93756	157.11612	1594.95532	40.25806	18.35991	1280.39709	-731.97693	72.93811	1286.56274	425.33646	195.77655	-20.17655	386.40454	-222.96396	174.01109	-767.91223	313.19641	64.95881	-574.78717	-92.25066	-6.41848
1094	9.108	997.36053	155.62573	1594.21777	37.06035	17.49606	1278.21765	-733.73676	72.95841	1285.55933	402.96964	197.62827	-20.29782	413.16974	-219.35684	170.82892	-730.62250	308.97269	65.64699	-597.20801	-90.38773	-6.74496
1095	9.117	996.58575	154.19028	1593.59875	33.61745	16.13590	1276.48511	-735.60730	73.53831	1284.58154	380.49966	199.44049	-20.38391	439.76678	-214.99902	167.37373	-694.41443	304.21954	68.63302	-619.65125	-88.60067	-7.05364
1096	9.125	995.67609	152.81595	1593.08081	30.08480	14.49518	1275.23364	-737.49805	74.57401	1283.67188	357.94757	201.18503	-20.51149	466.15573	-210.08769	163.46359	-659.99109	299.19141	73.32027	-642.17078	-86.88026	-7.20388
1097	9.133	994.70178	151.50128	1592.62646	26.64910	12.84215	1274.46655	-739.31427	75.92320	1282.90930	335.32596	202.87411	-20.67961	492.33624	-204.67889	158.67387	-627.36292	293.62277	78.49580	-664.78943	-85.20327	-7.15231
1098	9.142	993.73047	150.26007	1592.20837	23.52181	11.39191	1274.19275	-740.96881	77.45570	1282.38525	312.61249	204.55447	-20.82158	518.37476	-198.79462	152.59848	-596.17737	287.06543	83.05224	-687.52283	-83.58021	-6.95779
1099	9.150	992.83173	149.15517	1591.83130	20.85949	10.26766	1274.43518	-742.38654	79.09413	1282.17517	289.78235	206.24203	-20.86566	544.40198	-192.55450	145.08586	-566.19519	279.42548	86.50063	-710.39563	-82.05432	-6.72924
1100	9.158	992.07263	148.27220	1591.50647	18.69888	9.51739	1275.21594	-743.51923	80.81123	1282.32458	266.80756	207.93269	-20.78134	570.60120	-186.12692	136.27704	-537.39691	271.02646	88.91136	-733.43286	-80.61176	-6.54913
1101	9.167	991.51007	147.66092	1591.21716	16.96910	9.13847	1276.53857	-744.36670	82.60027	1282.84436	243.63934	209.64961	-20.60756	597.14709	-179.66762	126.55372	-509.66766	262.21179	90.45390	-756.63763	-79.15248	-6.41770
1102	9.175	991.18848	147.29852	1590.91162	15.54974	9.08757	1278.37744	-744.97913	84.45596	1283.71509	220.25360	211.40512	-20.41908	624.04297	-173.32019	116.47511	-482.55780	253.12958	91.12915	-779.97351	-77.60541	-6.28843
1103	9.183	991.13519	147.07675	1590.50916	14.32135	9.29853	1280.67261	-745.43652	86.36665	1284.90039	196.68231	213.15071	-20.23805	650.94470	-167.25116	106.65325	-455.50049	243.96989	91.00360	-803.39929	-75.99761	-6.15274
1104	9.192	991.37128	146.85661	1589.92163	13.20004	9.71216	1283.33813	-745.82483	88.31659	1286.35669	172.96478	214.83862	-20.02173	677.08685	-161.66647	97.52203	-428.23541	235.12242	90.43596	-826.92200	-74.35435	-6.05671
1105	9.200	991.92712	146.56219	1589.08118	12.16268	10.28936	1286.27722	-746.21698	90.29433	1288.03223	149.12390	216.47430	-19.76424	701.36456	-156.68430	89.09389	-400.98560	226.95825	89.88753	-850.57471	-72.62774	-6.04546
1106	9.208	992.83557	146.18729	1587.94067	11.24633	11.00687	1289.39038	-746.65417	92.29043	1289.85608	125.20132	218.07693	-19.54242	722.58948	-152.18913	80.92487	-374.28406	219.65512	89.61696	-874.35718	-70.81757	-6.08394
1107	9.217	994.11169	145.72389	1586.45654	10.51479	11.85120	1292.57422	-747.13483	94.28831	1291.72437	101.27954	219.66235	-19.39589	739.79407	-147.94333	72.38971	-348.70795	213.30576	89.57526	-898.23865	-69.04175	-6.06174
1108	9.225	995.74438	145.14291	1584.57532	10.01708	12.81132	1295.71472	-747.61963	96.25746	1293.49854	77.49878	221.26779	-19.15657	752.38452	-143.85266	63.03828	-324.74359	207.99425	89.44692	-922.18695	-67.38194	-5.91787
1109	9.233	997.70453	144.45494	1582.24243	9.76705	13.87466	1298.68201	-748.05249	98.14925	1295.02380	54.08762	222.95871	-18.42146	760.18042	-140.07361	52.73978	-302.82117	203.72415	88.67749	-946.11450	-65.82286	-5.66583
1110	9.242	999.95898	143.75026	1579.43359	9.75204	15.03247	1301.33911	-748.39868	99.90923	1296.16943	31.32840	224.80553	-16.75038	763.45618	-136.94925	41.70590	-283.46924	200.45044	86.49819	-969.76160	-64.41238	-5.23959
1111	9.250	1002.46179	143.14461	1576.16345	9.95561	16.28892	1303.56262	-748.67621	101.50742	1296.87988	9.43372	226.84213	-13.88782	762.80042	-134.84036	30.55988	-267.40466	198.22757	82.12184	-992.69965	-63.31756	-4.42179
1112	9.258	1005.14136	142.69264	1572.45093	10.37524	17.66034	1305.26135	-748.93134	102.95258	1297.17932	-11.56592	229.09106	-9.62497	758.67419	-133.86353	20.29596	-255.36102	197.23697	75.06863	-1014.56390	-62.66891	-3.00313
1113	9.267	1007.91638	142.37061	1568.30444	11.02937	19.15811	1306.38525	-749.16772	104.27625	1297.10364	-31.79803	231.71225	-3.29442	750.98828	-133.75452	12.04378	-247.76819	197.65402	65.33173	-1035.28955	-62.42595	-0.97658
1114	9.275	1010.72357	142.12007	1563.75024	11.95248	20.76925	1306.92163	-749.30896	105.51598	1296.64624	-51.13611	235.10323	6.49559	739.18921	-133.98412	6.63638	-244.61884	199.60605	53.30347	-1055.08081	-62.39991	1.48982
1115	9.283	1013.53076	141.88823	1558.85510	13.17698	22.46039	1306.87952	-749.22321	106.70669	1295.76233	-68.26306	239.73227	21.28959	722.92847	-133.99265	4.03296	-245.63354	203.26102	39.69633	-1074.21155	-62.35699	4.23549
1116	9.292	1016.33612	141.64902	1553.71802	14.70735	24.19875	1306.26904	-748.77844	107.86703	1294.38440	-80.16498	245.80406	41.49235	702.71088	-133.43643	3.25142	-250.46198	208.69464	25.66063	-1092.91992	-62.10698	7.17221
1117	9.300	1019.15533	141.40303	1548.43982	16.49693	25.96315	1305.08997	-747.89563	109.00239	1292.43030	-83.59662	253.09637	65.25950	679.87366	-132.32214	3.14246	-258.68378	215.46767	12.93913	-1111.36597	-61.53828	10.22760
1118	9.308	1022.00098	141.14844	1543.09485	18.44132	27.74798	1303.33826	-746.58618	110.13223	1289.84753	-77.80035	261.10931	88.81343	655.93848	-130.87027	3.06773	-269.75494	222.41562	3.46922	-1129.48242	-60.58853	13.30989
1119	9.317	1024.87366	140.86688	1537.73352	20.39373	29.56466	1301.01807	-744.97717	111.31154	1286.70337	-65.25629	269.34778	108.51007	631.95026	-129.23740	2.84311	-283.36621	228.17949	-1.79997	-1146.78687	-59.15583	16.25581
1120	9.325	1027.76489	140.56888	1532.41016	22.19592	31.42743	1298.15186	-743.31464	112.62231	1283.24500	-49.38959	277.49286	122.97685	608.30225	-127.44608	2.44547	-299.91248	232.14565	-3.67043	-1162.26904	-57.06865	18.78460
1121	9.333	1030.64795	140.33586	1527.21106	23.71719	33.33961	1294.79309	-741.89673	114.11533	1279.81213	-32.21063	285.35480	133.26646	584.97375	-125.52731	1.92107	-319.81677	234.66975	-3.87122	-1174.33667	-54.21001	20.56498
1122	9.342	1033.45935	140.28305	1522.25769	24.88246	35.29573	1291.03760	-740.95245	115.74443	1276.63953	-14.16327	292.68958	141.22395	561.82886	-123.59176	1.39534	-342.34387	236.41469	-3.71494	-1181.04883	-50.66184	21.35647
1123	9.350	1036.09937	140.49205	1517.69019	25.66549	37.28174	1287.01501	-740.56006	117.40830	1273.75439	4.90515	299.13434	148.00708	538.78491	-121.76900	1.00954	-365.93823	237.83398	-3.73537	-1180.94946	-46.86251	21.17094
1124	9.358	1038.45154	140.98949	1513.65295	26.05145	39.27267	1282.85779	-740.65985	119.06746	1271.03198	25.10535	304.37073	153.87073	515.84021	-120.13507	0.80278	-389.48993	239.17857	-4.03914	-1173.90332	-43.67657	20.37192
1125	9.367	1040.40039	141.75659	1510.28467	26.00111	41.24493	1278.67590	-741.12732	120.75939	1268.32690	46.29092	308.27261	158.70374	493.01248	-118.69881	0.67247	-412.71210	240.58485	-4.56952	-1160.94458	-42.01612	19.50818
1126	9.375	1041.83118	142.73790	1507.71289	25.44950	43.19688	1274.55762	-741.85632	122.48706	1265.60547	68.12411	310.86401	162.46082	470.29340	-117.42850	0.47072	-435.71313	242.06233	-5.17154	-1143.36157	-42.24707	18.88864
1127	9.383	1042.63049	143.85208	1506.04871	24.34394	45.16150	1270.59167	-742.80353	124.13387	1262.98315	90.36356	312.19958	165.26584	447.65717	-116.26528	0.14850	-458.61761	243.51172	-5.65815	-1121.96558	-43.97463	18.32928
1128	9.392	1042.69263	145.00043	1505.37537	22.69148	47.20173	1266.88049	-743.96429	125.52617	1260.61572	113.03302	312.34509	167.38966	425.06390	-115.13078	-0.20421	-481.47101	244.83151	-5.94214	-1096.98755	-46.31627	17.41699
1129	9.400	1041.93689	146.08228	1505.73804	20.57699	49.38229	1263.52905	-745.31488	126.58737	1258.55017	136.28949	311.46255	169.21318	402.46176	-113.94090	-0.47443	-504.27673	246.03128	-6.09135	-1068.48914	-48.33511	15.98181
1130	9.408	1040.33594	147.04530	1507.14331	18.13300	51.72567	1260.61462	-746.80273	127.38087	1256.71484	160.23212	309.81992	171.10291	379.81799	-112.62609	-0.65065	-527.05206	247.24889	-6.22729	-1036.82971	-49.32246	14.27205
1131	9.417	1037.93347	147.91634	1509.56677	15.48812	54.17570	1258.16577	-748.38666	128.00061	1255.06006	184.85126	307.67004	173.20541	357.13742	-111.16959	-0.80777	-549.83362	248.63231	-6.41333	-1002.75153	-48.93375	12.82015
1132	9.425	1034.83057	148.75435	1512.95435	12.74135	56.59323	1256.17786	-750.04797	128.49393	1253.62317	210.07111	305.15778	175.30615	334.44870	-109.61398	-1.01265	-572.62195	250.18971	-6.62289	-967.04626	-47.23670	12.23992
1133	9.433	1031.14612	149.58119	1517.21948	9.97111	58.79245	1254.65295	-751.76709	128.87041	1252.45361	235.82007	302.33585	176.87608	311.76883	-108.00995	-1.26041	-595.38306	251.80284	-6.75903	-930.19458	-44.58559	13.01098
1134	9.442	1026.98804	150.36433	1522.24829	7.25513	60.60633	1253.63452	-753.51105	129.11203	1251.55969	262.08630	299.23126	177.30489	289.07611	-106.38045	-1.46237	-618.12231	253.38458	-6.73808	-892.35065	-41.30651	15.22030
1135	9.450	1022.45740	151.05869	1527.91455	4.68160	61.95333	1253.20911	-755.23285	129.19070	1250.93799	288.90765	295.88754	176.17308	266.32980	-104.72687	-1.49406	-640.89856	254.93423	-6.59354	-853.62225	-37.46713	18.50363
1136	9.458	1017.67126	151.64139	1534.09607	2.34086	62.86909	1253.47046	-756.86481	129.11797	1250.59326	316.30771	292.35901	173.40695	243.49045	-103.04140	-1.29929	-663.75140	256.48459	-6.44782	-814.29944	-33.00853	22.38289
1137	9.467	1012.77252	152.09712	1540.67920	0.30836	63.48231	1254.47668	-758.31598	128.96298	1250.50623	344.25430	288.67661	169.25479	220.51370	-101.32283	-0.96481	-686.68286	258.09845	-6.35226	-774.80457	-28.00122	26.60482
1138	9.475	1007.92426	152.39792	1547.56238	-1.36391	63.95286	1256.23694	-759.50995	128.78441	1250.65210	372.68134	284.79941	164.09697	197.36148	-99.57981	-0.66451	-709.73114	259.81830	-6.23945	-735.49207	-22.66053	31.09851
1139	9.483	1003.28271	152.51164	1554.65515	-2.66220	64.40321	1258.72778	-760.44208	128.56316	1251.10046	401.51251	280.60419	158.22307	174.02533	-97.81897	-0.49588	-732.95465	261.57184	-6.04783	-696.52972	-17.20052	35.75660
1140	9.492	998.94574	152.44293	1561.85291	-3.63120	64.87257	1261.91089	-761.16681	128.25645	1252.02539	430.60043	275.95715	151.74989	150.52698	-96.05297	-0.38936	-756.33893	263.25766	-5.80821	-657.93225	-11.76796	40.37771
1141	9.500	994.92230	152.28798	1569.01501	-4.35216	65.32687	1265.73096	-761.73059	127.90248	1253.58606	459.63254	270.79111	144.66956	126.89343	-94.29099	-0.21985	-779.82129	264.89883	-5.60506	-619.67578	-6.50084	44.79362
1142	9.508	991.18073	152.20880	1575.99683	-4.88506	65.71281	1270.09900	-762.14496	127.62717	1255.83997	488.16916	265.09555	136.85362	103.13464	-92.50774	0.02541	-803.38940	266.68280	-5.42699	-581.78778	-1.59122	48.94946
1143	9.517	987.72809	152.31491	1582.70068	-5.24508	66.00359	1274.88916	-762.41022	127.56686	1258.75562	515.86169	258.89310	128.00470	79.25092	-90.68410	0.25420	-827.09259	268.98016	-5.03909	-544.37402	2.76672	52.82903
1144	9.525	984.62207	152.60248	1589.07776	-5.42270	66.21310	1279.95215	-762.53772	127.80710	1262.24768	542.69012	252.33383	117.77000	55.27966	-88.87330	0.45232	-850.95618	272.02905	-4.22636	-507.64374	6.46431	56.37762
1145	9.533	981.92273	153.00276	1595.09607	-5.40459	66.38744	1285.12646	-762.54852	128.37320	1266.19580	569.02039	245.83467	106.04635	31.38855	-87.18256	0.88646	-874.90405	275.31451	-3.24122	-471.96082	9.48179	59.49338
1146	9.542	979.65283	153.44905	1600.72363	-5.18074	66.58396	1290.24792	-762.46387	129.24664	1270.44836	595.37573	240.08444	93.24648	7.98328	-85.74965	2.19569	-898.81543	277.79950	-2.68344	-437.85797	11.87315	62.00769
1147	9.550	977.79181	153.90216	1605.91870	-4.74714	66.84569	1295.16052	-762.29932	130.37964	1274.82288	621.99762	235.83212	80.30730	-14.27588	-84.76225	5.21634	-922.63306	279.07590	-2.83928	-405.99780	13.77065	63.64134
1148	9.558	976.28619	154.33476	1610.62598	-4.10718	67.18251	1299.72998	-762.06036	131.71278	1279.11035	648.47192	233.49875	68.28132	-34.55804	-84.41919	10.54947	-946.26624	279.90820	-3.32071	-377.09570	15.34024	63.99619
1149	9.567	975.06079	154.71996	1614.78455	-3.27090	67.57874	1303.85498	-761.74988	133.20135	1283.10547	673.70972	232.87599	57.62719	-51.88361	-84.87289	18.31192	-969.37750	281.43698	-3.33843	-351.76727	16.66803	62.65918
1150	9.575	974.03503	155.04413	1618.33569	-2.25105	68.02309	1307.46509	-761.39148	134.82980	1286.66284	696.30988	233.21182	47.82979	-65.09570	-86.24721	28.35716	-991.43066	284.04138	-2.24161	-330.36951	17.67474	59.39385
1151	9.583	973.14063	155.30496	1621.22253	-1.05400	68.53052	1310.50842	-761.03076	136.59749	1289.71704	715.05054	233.67026	37.90382	-72.99353	-88.63445	40.59041	-1011.98376	287.27573	0.14589	-312.98566	18.18692	54.25194
1152	9.592	972.32874	155.48270	1623.39722	0.32619	69.13783	1312.93726	-760.70154	138.48618	1292.24426	729.24646	233.80273	27.32683	-74.57828	-92.02835	54.98235	-1030.87036	290.63025	3.49630	-299.55945	18.08281	47.53510
1153	9.600	971.57330	155.51601	1624.83582	1.89395	69.87571	1314.69910	-760.40210	140.43715	1294.22290	738.80066	233.65189	16.42306	-69.26523	-96.34171	71.29153	-1048.21460	293.96451	7.23589	-290.06970	17.30244	39.67336
1154	9.608	970.88159	155.32504	1625.54517	3.62973	70.73864	1315.73572	-760.09863	142.34882	1295.63232	743.87671	233.53961	6.05235	-57.25552	-101.52555	88.68823	-1064.40710	297.53583	11.10314	-284.64209	15.75385	31.07227
1155	9.617	970.29926	154.86862	1625.55261	5.48562	71.68427	1315.99182	-759.73419	144.09645	1296.46265	744.37939	233.81934	-2.81558	-39.96915	-107.59660	105.69435	-1079.94739	301.75983	15.57927	-283.56421	13.33738	22.04655
1156	9.625	969.89117	154.14651	1624.88367	7.39882	72.65982	1315.43018	-759.24438	145.55980	1296.72253	739.79504	234.67111	-9.40602	-19.77988	-114.48294	120.75925	-1095.03760	306.73700	21.72429	-287.20978	10.16634	13.02250
1157	9.633	969.71783	153.16798	1623.55212	9.30368	73.62396	1314.04700	-758.58716	146.62991	1296.43970	729.69678	236.00510	-13.47960	1.12149	-121.86709	133.03922	-1109.05493	312.10950	30.41893	-295.88757	6.83795	4.89568
1158	9.642	969.84271	151.97200	1621.57288	11.13577	74.55910	1311.88037	-757.76752	147.21321	1295.65295	714.33887	237.58505	-15.50357	21.70761	-129.23491	142.63115	-1120.35791	317.31735	41.23444	-309.66583	4.38879	-1.11037
1159	9.650	970.35266	150.64171	1618.98108	12.83525	75.48224	1309.00427	-756.83240	147.25629	1294.40466	694.74261	239.23819	-16.33197	42.09946	-136.08147	150.17445	-1126.80212	321.85260	51.86976	-328.13153	3.65779	-4.36679
1160	9.658	971.35522	149.27763	1615.83923	14.35170	76.44151	1305.51367	-755.84674	146.76695	1292.74377	672.42072	240.91376	-16.68697	62.89218	-142.07220	156.36084	-1126.68433	325.40009	59.27053	-350.10040	4.61826	-5.42978
1161	9.667	972.95166	147.97122	1612.22778	15.65053	77.49997	1301.51379	-754.88934	145.81366	1290.73694	648.90747	242.60461	-16.92099	84.56259	-147.06131	161.71187	-1119.57178	327.81223	61.71426	-373.80768	6.55813	-5.42753
1162	9.675	975.19958	146.77025	1608.22852	16.71658	78.72371	1297.11646	-754.06592	144.50629	1288.47803	625.24463	244.30789	-17.11611	107.24997	-151.02986	166.54564	-1106.49023	329.22028	59.99041	-397.75946	8.81293	-5.19997
1163	9.683	978.08337	145.65892	1603.91748	17.54513	80.16599	1292.43591	-753.49756	142.96417	1286.08679	601.83618	246.03925	-17.29286	130.85312	-154.03177	170.98763	-1089.12903	330.24112	56.72476	-421.30316	11.10477	-5.12450
1164	9.692	981.50964	144.58119	1599.37195	18.12765	81.84074	1287.58264	-753.27655	141.29436	1283.68420	578.71136	247.82101	-17.51377	155.24869	-156.16226	174.99437	-1068.71521	331.60373	54.40028	-444.40509	13.36839	-5.30061
1165	9.700	985.32227	143.47932	1594.67554	18.44731	83.70303	1282.65625	-753.41296	139.61415	1281.34253	555.80090	249.67732	-17.82967	180.40460	-157.52681	178.42566	-1045.58936	333.55859	53.82224	-467.24237	15.55086	-5.68715
1166	9.708	989.31897	142.32954	1589.91748	18.47665	85.64621	1277.74683	-753.81647	138.10724	1279.06592	533.03601	251.62343	-18.19867	206.30945	-158.20116	181.15594	-1019.58441	335.82925	54.21468	-490.00171	17.60866	-6.18455
1167	9.717	993.26672	141.15881	1585.18982	18.16806	87.51437	1272.95032	-754.35034	137.03491	1276.82312	510.35828	253.62567	-18.52214	232.83209	-158.23242	183.13007	-990.60376	337.84161	54.31624	-512.78082	19.54318	-6.67446
1168	9.725	996.92957	140.02399	1580.58923	17.45112	89.12285	1268.38489	-754.91699	136.65225	1274.57605	487.71899	255.62537	-18.74883	259.70709	-157.69229	184.37683	-958.98889	338.93207	53.37442	-535.57446	21.36691	-7.04179
1169	9.733	1000.11700	138.96675	1576.21912	16.25539	90.28034	1264.18994	-755.50336	137.08728	1272.27917	465.07745	257.58640	-18.92000	286.71350	-156.65773	185.03487	-925.56647	338.67621	51.62391	-558.34027	23.10190	-7.23419
1170	9.742	1002.73395	137.97906	1572.18372	14.55254	90.83900	1260.50024	-756.15894	138.28012	1269.88586	442.41223	259.47894	-19.13030	313.84753	-155.11261	185.28854	-891.34406	337.14355	50.12583	-581.06531	24.80276	-7.31319
1171	9.750	1004.79718	137.00130	1568.57544	12.38887	90.79239	1257.41199	-756.93213	140.02068	1267.37195	419.71747	261.28265	-19.44069	341.25473	-152.96762	185.21359	-857.06335	334.69708	50.00705	-603.80048	26.50721	-7.39509
1172	9.758	1006.39539	135.95193	1565.47144	9.88775	90.34045	1254.97119	-757.81659	142.04381	1264.75818	396.97455	263.02097	-19.82576	369.00012	-150.18805	184.71373	-823.00952	331.53717	51.64751	-626.62616	28.19250	-7.52950
1173	9.767	1007.62433	134.76982	1562.93738	7.23113	89.81487	1253.19556	-758.73846	144.11681	1262.11646	374.15820	264.73941	-20.21140	396.98474	-146.82495	183.58865	-789.11737	327.52551	54.48449	-649.56531	29.83752	-7.66834
1174	9.775	1008.56152	133.43327	1561.01624	4.63572	89.50568	1252.09949	-759.57813	146.08792	1259.56128	351.25958	266.45840	-20.53668	425.03503	-142.94006	181.63307	-755.16357	322.38611	57.51486	-672.57556	31.48604	-7.73051
1175	9.783	1009.28705	131.93901	1559.70532	2.31932	89.54536	1251.70056	-760.21619	147.88939	1257.23645	328.28104	268.16949	-20.76010	452.93481	-138.52542	178.70161	-720.99158	316.02359	60.01904	-695.62885	33.19516	-7.67556
1176	9.792	1009.89563	130.27368	1558.94751	0.44970	89.92598	1252.00525	-760.58636	149.50867	1255.30176	305.22687	269.87332	-20.83917	480.41754	-133.49609	174.73770	-686.67181	308.68793	61.91361	-718.74658	34.94438	-7.53723
1177	9.800	1010.48102	128.41675	1558.65186	-0.89819	90.58065	1252.99548	-760.69122	150.96353	1253.91248	282.08987	271.59467	-20.76641	507.24365	-127.76527	169.78496	-652.42999	300.81430	63.49847	-741.96069	36.64352	-7.38602
1178	9.808	1011.12006	126.36893	1558.71936	-1.74179	91.43609	1254.62805	-760.57080	152.29063	1253.19165	258.82245	273.34802	-20.61852	533.28101	-121.29364	163.93964	-618.43219	292.79520	65.01773	-765.28552	38.23849	-7.26769
1179	9.817	1011.87244	124.16687	1559.05945	-2.15323	92.41733	1256.84668	-760.26917	153.53671	1253.21094	235.35272	275.12881	-20.48688	558.55798	-114.09747	157.21924	-584.66779	284.94458	66.49874	-788.71887	39.77051	-7.17774
1180	9.825	1012.78955	121.87285	1559.59180	-2.21500	93.45258	1259.58777	-759.82617	154.74814	1253.98938	211.65936	276.92789	-20.35315	583.33325	-106.27732	149.49730	-551.00732	277.40823	67.77806	-812.24896	41.32830	-7.08204
1181	9.833	1013.91882	119.55663	1560.24438	-1.99004	94.51106	1262.77783	-759.27887	155.95825	1255.49170	187.79944	278.71500	-20.12422	608.05292	-98.04982	140.66061	-517.36859	270.11218	68.62185	-835.87640	42.97498	-6.95743
1182	9.842	1015.29901	117.27536	1560.95435	-1.51521	95.62675	1266.32678	-758.65564	157.18204	1257.62866	163.85529	280.42676	-19.80004	633.07739	-89.72723	130.86703	-483.87531	263.11749	69.01046	-859.61792	44.69027	-6.78258
1183	9.850	1016.95337	115.05977	1561.66846	-0.81378	96.86186	1270.12659	-757.96198	158.43018	1260.26111	139.87738	282.00500	-19.50633	658.32562	-81.63837	120.64248	-450.92261	256.93744	69.26012	-883.47791	46.39509	-6.53398
1184	9.858	1018.88794	112.91792	1562.33557	0.08847	98.25146	1274.05676	-757.16431	159.72812	1263.20374	115.86771	283.46561	-19.34029	683.07764	-74.09502	110.68527	-419.06549	252.22914	69.69069	-907.44250	48.05853	-6.24817
1185	9.867	1021.09473	110.84776	1562.89575	1.15746	99.78483	1277.99072	-756.20850	161.09039	1266.25903	91.81256	284.90100	-19.25105	706.11584	-67.41362	101.42738	-388.77661	249.24446	70.23412	-931.48010	49.68380	-6.01184
1186	9.875	1023.55267	108.84249	1563.28394	2.36158	101.42501	1281.80029	-755.07910	162.45822	1269.27783	67.75751	286.38281	-19.02992	726.22839	-61.84856	92.68660	-360.38568	247.75902	70.41998	-955.50934	51.18163	-5.85126
1187	9.883	1026.22314	106.90031	1563.44360	3.68961	103.13484	1285.36670	-753.81738	163.70869	1272.16541	43.87024	287.88159	-18.29770	742.74591	-57.50329	83.83487	-334.29248	247.46719	69.59469	-979.33899	52.37219	-5.65725
1188	9.892	1029.04907	105.04006	1563.33337	5.15684	104.88453	1288.59851	-752.48517	164.74518	1274.84619	20.42938	289.31107	-16.53996	755.62842	-54.36377	74.32588	-311.06610	248.26050	67.12129	-1002.61414	53.13737	-5.17980
1189	9.900	1031.96631	103.29453	1562.92664	6.79430	106.63689	1291.43970	-751.14819	165.54454	1277.26392	-2.26282	290.66748	-13.27643	765.07556	-52.31310	63.96333	-291.24963	250.14040	62.54739	-1024.89844	53.50958	-4.10566
1190	9.908	1034.91638	101.68895	1562.20654	8.63682	108.32613	1293.85999	-749.86884	166.12274	1279.36743	-23.93658	292.12103	-8.08727	771.16650	-51.07234	52.78249	-275.14923	253.07903	55.74821	-1045.87793	53.60243	-2.26796
1191	9.917	1037.85840	100.23311	1561.15735	10.71929	109.86083	1295.83240	-748.67651	166.48669	1281.04968	-44.21069	293.99130	-0.28945	773.87451	-50.23644	40.98851	-262.83545	257.04987	46.95263	-1065.48279	53.53690	0.18162
1192	9.925	1040.76990	98.92256	1559.75586	13.07102	111.15938	1297.31824	-747.54315	166.62766	1282.14624	-62.14270	296.66174	11.24742	773.23315	-49.38293	29.17664	-254.29919	262.10440	36.65866	-1083.88647	53.45397	2.89323
1193	9.933	1043.63660	97.74197	1557.97363	15.70268	112.19336	1298.26208	-746.38928	166.56917	1282.53503	-75.70062	300.43073	27.55346	769.30371	-48.17351	18.53656	-249.55475	268.30450	25.62948	-1101.39795	53.51366	5.63379
1194	9.942	1046.44385	96.66869	1555.78687	18.58994	113.00677	1298.59473	-745.11652	166.43028	1282.24878	-82.00574	305.32324	48.46958	761.95770	-46.47221	10.54128	-248.52917	275.47632	15.02202	-1118.19092	53.86914	8.48454
1195	9.950	1049.18335	95.67111	1553.18811	21.65624	113.69223	1298.24170	-743.62921	166.40465	1281.46777	-78.97162	311.03604	71.94708	750.81842	-44.40334	6.00998	-250.88556	283.03705	6.34232	-1133.96741	54.70846	11.76234
1196	9.958	1051.86206	94.71255	1550.19409	24.77008	114.34618	1297.14429	-741.83789	166.64090	1280.39319	-67.09839	317.13196	94.69665	735.57758	-42.24110	4.35124	-256.28314	290.12872	0.77876	-1147.66577	56.22874	15.72772
1197	9.967	1054.50183	93.76585	1546.84521	27.78161	115.04202	1295.29187	-739.68726	167.16348	1279.15283	-49.27167	323.30368	113.97119	716.49890	-40.20887	4.01581	-265.15411	295.98648	-1.73454	-1157.41138	58.46503	20.23158
1198	9.975	1057.13354	92.81855	1543.20569	30.58809	115.82475	1292.75452	-737.19470	167.90524	1277.80444	-28.70538	329.40814	128.86777	694.63477	-38.37864	3.74104	-278.76093	300.30609	-2.43463	-1161.24634	61.22762	24.58497
1199	9.983	1059.78186	91.86263	1539.36267	33.17947	116.70509	1289.69739	-734.44562	168.77777	1276.37708	-7.34772	335.35876	140.17215	671.37988	-36.69772	3.13666	-297.67175	303.33249	-2.57047	-1158.66296	64.22283	28.05121
1200	9.992	1062.44897	90.89546	1535.41711	35.63656	117.65080	1286.36121	-731.56146	169.70851	1274.90332	14.12305	341.16003	149.53407	647.72314	-35.07404	2.32556	-320.20416	305.65274	-2.67401	-1151.79553	67.24374	30.64842
