# Supplementary material for: Novel Methods for Surface EMG Analysis and Exploration Based on Multi-Modal Gaussian Mixture Models
Source: PLoS One. 2016 Jun 30;11(6):e0157239. doi: 10.1371/journal.pone.0157239 (PMC4928879; doi:10.1371/journal.pone.0157239)
Supplement: S1 File — (ZIP) [file pone.0157239.s001.zip › Haf_horses_trot_data/Haf_h03_t2_emg.anc]

File_Type:	Analog R/C ASCII	Generation#:	2
Board_Type:	NI USB-6225	Polarity:	Bipolar
Trial_Name:	Gorat	Trial#:	2	Duration(Sec.):	9.999166	#Channels:	64
BitDepth:	16	PreciseRate:	1200.000000
Name	LDL	acc1x	acc1y	acc1z	GM1L	acc2x	acc2y	acc2z	GM2L	acc3x	acc3y	acc3z	GM3L	acc4x	acc4y	acc4z	LDR	acc5x	acc5y	acc5z	GM1R	acc6x	acc6y	acc6z	GM2R	acc7x	acc7y	acc7z	GM3R	acc8x	acc8y	acc8z	BLDL	acc9x	acc9y	acc9z	BGM1L	acc10x	acc10y	acc10z	BGM2L	acc11x	acc11y	acc11z	BGM3L	acc12x	acc12y	acc12z	BLDR
Rate	1200	1200	1200	1200	1200	1200	1200	1200	1200	1200	1200	1200	1200	1200	1200	1200	1200	1200	1200	1200	1200	1200	1200	1200	1200	1200	1200	1200	1200	1200	1200	1200	1200	1200	1200	1200	1200	1200	1200	1200	1200	1200	1200	1200	1200	1200	1200	1200	1200
Range	5000	5000	5000	5000	5000	5000	5000	5000	5000	5000	5000	5000	5000	5000	5000	5000	5000	5000	5000	5000	5000	5000	5000	5000	5000	5000	5000	5000	5000	5000	5000	5000	5000	5000	5000	5000	5000	5000	5000	5000	5000	5000	5000	5000	5000	5000	5000	5000	5000
0.000000	-26	42	90	-57	-107	-25	12	-14	-16	5	-72	-63	-94	-15	-27	-53	-98	35	-83	-32	-100	-21	-97	-66	-64	-1	-99	-3	-72	-67	-143	-75	12	-2816	-8988	-15843	-21	-18266	-5149	-15558	-142	-17637	-6597	-12436	-165	-16970	-7717	-10381	-38
0.000833	-26	44	89	-59	-113	-30	15	-13	-19	5	-65	-64	-97	-15	-29	-58	-102	35	-86	-34	-103	-21	-97	-70	-64	0	-100	-12	-75	-68	-146	-77	37	-3052	-8441	-15829	-11	-18201	-5100	-15537	-143	-17493	-6591	-12396	-155	-16798	-7709	-10207	-38
0.001667	-29	41	88	-59	-109	-32	8	-15	-18	5	-75	-67	-99	-18	-29	-58	-100	32	-85	-34	-105	-25	-100	-72	-68	-4	-100	-15	-78	-72	-149	-78	63	-3255	-7847	-15867	-11	-18149	-5035	-15520	-136	-17353	-6576	-12351	-154	-16632	-7703	-10032	-48
0.002500	-27	42	87	-61	-113	-40	10	-15	-19	5	-76	-65	-99	-17	-28	-61	-102	32	-87	-36	-107	-26	-101	-69	-66	-3	-100	-14	-76	-70	-146	-74	46	-3423	-7207	-15923	-15	-18114	-4956	-15513	-134	-17216	-6547	-12277	-150	-16460	-7697	-9853	-52
0.003333	-43	43	86	-58	-113	-32	18	-11	-19	4	-74	-68	-100	-14	-31	-58	-102	32	-85	-32	-105	-22	-99	-69	-66	-1	-99	-13	-75	-70	-146	-79	-8	-3566	-6543	-15987	-7	-18085	-4853	-15512	-135	-17084	-6504	-12195	-147	-16307	-7692	-9690	-55
0.004167	-24	40	88	-59	-113	-33	11	-14	-19	5	-74	-64	-100	-13	-15	-57	-101	33	-87	-32	-105	-23	-99	-68	-50	-4	-99	-13	-72	-72	-147	-77	-32	-3689	-5883	-16048	-10	-18069	-4738	-15522	-101	-16962	-6446	-12098	-133	-16150	-7686	-9533	-51
0.005000	-27	42	86	-57	-109	-32	18	-12	-23	7	-72	-65	-99	-13	-31	-58	-99	38	-83	-31	-105	-19	-98	-68	-65	0	-98	-13	-76	-68	-147	-77	-52	-3769	-5236	-16087	5	-18055	-4600	-15540	-135	-16839	-6372	-11995	-129	-16001	-7675	-9397	-38
0.005833	-26	42	91	-58	-109	-33	12	-16	-19	8	-73	-63	-97	-12	-27	-55	-98	37	-84	-25	-103	-22	-101	-69	-68	-1	-98	-11	-76	-72	-146	-74	-107	-3864	-4612	-16093	-10	-18046	-4450	-15570	-162	-16727	-6282	-11878	-121	-15859	-7661	-9251	-7
0.006667	-28	42	90	-58	-131	-34	17	-13	-18	7	-75	-67	-98	-12	-30	-60	-104	32	-86	-31	-109	-22	-103	-68	-64	-5	-101	-13	-74	-62	-147	-77	-102	-3938	-4031	-16060	-13	-18036	-4285	-15611	-160	-16614	-6177	-11770	-120	-15720	-7645	-9202	-26
0.007500	-32	37	88	-60	-113	-34	12	-15	-26	3	-76	-65	-100	-14	-31	-59	-104	33	-85	-32	-107	-6	-100	-69	-67	-3	-103	-13	-75	-68	-147	-76	-58	-3997	-3491	-15987	-22	-18011	-4103	-15658	-147	-16495	-6058	-11658	-124	-15584	-7620	-9145	-9
0.008333	-28	21	91	-60	-110	-33	10	-14	-19	5	-62	-64	-97	-16	-31	-58	-103	32	-88	-33	-107	-23	-102	-68	-67	-5	-101	-14	-76	-84	-148	-77	-28	-4056	-3003	-15877	-19	-17981	-3901	-15714	-145	-16374	-5927	-11551	-108	-15453	-7584	-9117	-10
0.009167	-28	16	85	-59	-111	-35	11	-15	-18	5	-75	-67	-97	-14	-32	-57	-101	33	-86	-31	-109	-24	-100	-67	-64	-8	-103	-15	-73	-68	-148	-74	10	-4120	-2566	-15720	-15	-17935	-3689	-15776	-154	-16248	-5784	-11453	-96	-15333	-7540	-9122	-23
0.010000	-30	29	89	-59	-110	-32	13	-14	-22	6	-73	-65	-97	-15	-32	-60	-101	33	-86	-32	-108	-24	-102	-67	-65	-3	-103	-15	-72	-72	-149	-76	29	-4184	-2189	-15537	-14	-17870	-3467	-15840	-155	-16103	-5633	-11368	-95	-15192	-7483	-9154	-13
0.010833	-29	41	87	-60	-112	-35	11	-17	-22	0	-76	-68	-100	-18	-34	-60	-102	32	-88	-34	-104	-25	-101	-67	-63	-4	-104	-16	-77	-73	-148	-76	12	-4235	-1867	-15326	-7	-17776	-3236	-15904	-201	-15947	-5473	-11292	-93	-15062	-7416	-9212	3
0.011667	-27	38	89	-57	-113	-33	13	-15	-18	5	-70	-62	-95	-13	-28	-56	-101	36	-84	-31	-104	-22	-99	-66	-64	1	-100	-10	-64	-69	-145	-73	10	-4331	-1595	-15103	1	-17658	-3005	-15971	-154	-15764	-5311	-11227	-90	-14927	-7336	-9299	18
0.012500	-24	43	92	-53	-109	-32	15	-13	-17	7	-72	-62	-107	-14	-28	-57	-101	35	-92	-28	-101	-22	-100	-68	-63	0	-99	-14	-74	-68	-149	-76	-9	-4416	-1371	-14876	-3	-17516	-2767	-16042	-151	-15574	-5151	-11186	-77	-14794	-7255	-9417	26
0.013333	-26	42	91	-58	-143	-34	12	-13	-16	6	-94	-65	-94	-13	-29	-58	-100	35	-86	-31	-103	-21	-100	-70	-63	-1	-98	-12	-70	-68	-146	-73	-19	-4509	-1199	-14645	-1	-17341	-2530	-16114	-167	-15363	-4990	-11150	-97	-14659	-7162	-9547	35
0.014167	-25	43	90	-59	-110	-34	15	-15	-16	5	-73	-63	-95	-14	-31	-60	-102	34	-83	-31	-103	-21	-94	-73	-65	-1	-98	-14	-73	-72	-148	-78	-31	-4609	-1064	-14424	-7	-17129	-2301	-16177	-169	-15134	-4838	-11153	-109	-14524	-7065	-9692	37
0.015000	-26	36	87	-59	-110	-34	10	-28	-21	-3	-74	-65	-98	-16	-35	-60	-102	28	-90	-36	-105	-23	-103	-75	-69	-6	-104	-16	-94	-72	-150	-78	-66	-4707	-962	-14221	2	-16892	-2083	-16245	-166	-14895	-4685	-11120	-118	-14382	-6968	-9862	34
0.015833	-30	37	87	-63	-112	-38	8	-19	-24	0	-77	-65	-102	-16	-33	-61	-107	32	-88	-32	-107	-25	-102	-73	-68	-4	-103	-15	-75	-69	-150	-79	-62	-4804	-883	-14035	-16	-16621	-1872	-16295	-165	-14631	-4536	-11111	-113	-14238	-6861	-10030	29
0.016667	-28	41	90	-60	-104	-35	12	-15	-19	2	-75	-66	-97	-18	-32	-60	-100	34	-86	-32	-107	-23	-103	-72	-67	-4	-103	-18	-97	-70	-150	-78	-56	-4895	-821	-13869	-16	-16324	-1668	-16345	-174	-14356	-4402	-11109	-122	-14085	-6759	-10206	23
0.017500	-27	38	89	-61	-109	-36	11	-22	-18	1	-72	-65	-96	-18	-32	-60	-98	29	-85	-32	-107	-23	-104	-72	-64	-1	-100	-15	-74	-69	-150	-78	-63	-4981	-778	-13720	-23	-15989	-1474	-16385	-170	-14069	-4266	-11099	-122	-13929	-6662	-10377	22
0.018333	-24	42	90	-57	-109	-35	12	-13	-15	4	-72	-67	-99	-18	-30	-58	-100	35	-84	-30	-102	-19	-101	-72	-66	0	-98	-14	-73	-73	-152	-76	-59	-5062	-741	-13589	-6	-15639	-1297	-16412	-173	-13780	-4142	-11088	-121	-13769	-6561	-10547	29
0.019167	-25	40	89	-59	-107	-35	13	-13	-14	6	-69	-63	-94	-14	-28	-57	-100	37	-82	-28	-102	-17	-101	-65	-62	1	-98	-12	-73	-68	-147	-74	-55	-5133	-705	-13475	-6	-15265	-1134	-16437	-178	-13487	-4024	-11072	-125	-13595	-6465	-10727	15
0.020000	-23	43	90	-52	-110	-36	15	-12	-18	5	-69	-68	-94	-14	-27	-61	-98	36	-82	-28	-102	-16	-99	-67	-60	1	-96	-10	-69	-73	-147	-75	-59	-5198	-673	-13371	-16	-14871	-982	-16431	-172	-13194	-3916	-11044	-128	-13413	-6372	-10873	0
0.020833	-24	43	91	-57	-107	-32	15	-13	-23	8	-72	-62	-93	-10	-29	-57	-96	38	-83	-30	-103	-21	-100	-69	-62	-3	-96	-12	-69	-70	-146	-75	-59	-5257	-643	-13284	-17	-14463	-842	-16421	-159	-12909	-3815	-11011	-163	-13223	-6284	-11023	9
0.021667	-28	41	87	-59	-107	-34	12	-15	-17	5	-75	-66	-95	-16	-30	-61	-101	33	-87	-31	-105	-22	-103	-69	-82	-6	-101	-15	-74	-73	-147	-78	-69	-5312	-608	-13192	-15	-14049	-716	-16395	-150	-12630	-3722	-10964	-122	-13020	-6199	-11170	7
0.022500	-30	36	85	-59	-112	-35	10	-17	-23	0	-79	-67	-100	-17	-30	-59	-85	35	-85	-33	-104	-26	-101	-75	-67	-5	-101	-14	-72	-73	-148	-80	-82	-5350	-563	-13112	-18	-13620	-606	-16345	-151	-12355	-3633	-10908	-124	-12808	-6115	-11312	0
0.023333	-31	36	81	-61	-110	-40	11	-18	-19	25	-73	-67	-101	-18	-31	-63	-108	28	-90	-36	-110	-24	-103	-73	-67	-7	-102	-16	-78	-75	-152	-80	-105	-5372	-509	-13007	-17	-13187	-496	-16277	-160	-12087	-3548	-10839	-126	-12575	-6030	-11425	4
0.024167	-29	38	84	-61	-113	-38	11	-17	-22	1	-79	-70	-100	-17	-23	-58	-103	34	-88	-32	-108	-21	-101	-70	-66	-6	-99	-17	-74	-75	-150	-76	-104	-5424	-441	-12893	-23	-12752	-391	-16188	-161	-11825	-3465	-10758	-127	-12333	-5943	-11533	9
0.025000	-21	39	85	-61	-111	-36	15	-17	-22	3	-47	-65	-98	-16	-28	-60	-100	33	-85	-34	-107	-24	-102	-68	-66	-1	-100	-13	-74	-74	-150	-75	-90	-5436	-365	-12776	-29	-12319	-308	-16077	-148	-11573	-3383	-10668	-126	-12052	-5850	-11638	0
0.025833	-25	41	90	-58	-112	-36	15	-14	-16	5	-72	-66	-100	-15	-28	-56	-100	27	-81	-32	-102	-22	-100	-67	-65	-3	-100	-13	-72	-70	-149	-75	-76	-5498	-282	-12644	-18	-11883	-221	-15942	-137	-11328	-3308	-10572	-117	-11763	-5756	-11733	1
0.026667	-25	40	69	-55	-102	-32	15	-13	-14	6	-70	-62	-96	-13	-25	-56	-99	38	-84	-31	-103	-21	-99	-67	-63	1	-97	-9	-70	-68	-153	-72	-49	-5542	-182	-12503	-13	-11470	-149	-15789	-121	-11079	-3233	-10506	-112	-11453	-5655	-11815	1
0.027500	-25	42	89	-58	-108	-33	25	-14	-15	7	-68	-64	-94	-16	-26	-60	-98	36	-85	-29	-104	-24	-101	-68	-66	1	-99	-11	-74	-72	-150	-76	-24	-5599	-77	-12357	-12	-11062	-79	-15622	-115	-10838	-3164	-10386	-110	-11120	-5554	-11894	-15
0.028333	-28	28	87	-60	-111	-33	11	-16	-18	2	-75	-63	-97	-13	-27	-57	-102	34	-87	-31	-108	-23	-102	-72	-64	0	-98	-11	-76	-70	-147	-79	-15	-5663	40	-12205	-19	-10659	-19	-15436	-114	-10592	-3093	-10295	-110	-10768	-5451	-11958	-9
0.029167	-29	40	88	-58	-110	-33	13	-14	-19	5	-72	-64	-96	-15	-30	-61	-101	33	-87	-31	-102	-22	-102	-69	-65	-1	-101	-13	-75	-69	-148	-76	-39	-5740	171	-12045	-27	-10270	34	-15236	-112	-10340	-3022	-10208	-103	-10400	-5343	-12015	-12
0.030000	-33	41	86	-110	-112	-35	11	-15	-19	9	-73	-65	-101	-18	-29	-59	-102	33	-86	-34	-103	-24	-101	-72	-64	-1	-104	-16	-87	-70	-149	-77	-38	-5825	306	-11880	-38	-9894	82	-15026	-92	-10072	-2956	-10131	-85	-9994	-5223	-12064	-21
0.030833	-31	37	82	-62	-113	-33	21	-14	-23	2	-77	-68	-96	-18	-30	-60	-102	29	-90	-35	-107	-24	-101	-69	-67	0	-102	-15	-73	-70	-146	-76	-24	-5920	457	-11735	-30	-9526	123	-14806	-79	-9789	-2880	-10060	-65	-9573	-5116	-12101	-23
0.031667	-27	42	87	-63	-111	-33	12	-13	-22	3	-75	-65	-98	-16	-29	-59	-103	32	-86	-33	-108	-22	-104	-67	-68	-7	-104	-15	-74	-70	-151	-76	-58	-6024	614	-11582	-24	-9171	149	-14577	-94	-9492	-2813	-9999	-51	-9134	-5006	-12132	-25
0.032500	-26	41	86	-61	-109	-33	12	-13	-19	4	-75	-61	-97	-16	-29	-56	-99	34	-86	-32	-107	-22	-97	-66	-62	-1	-102	-13	-72	-68	-147	-75	-117	-6126	777	-11440	-22	-8823	167	-14343	-94	-9171	-2746	-9949	-51	-8664	-4896	-12155	-31
0.033333	-28	40	88	-59	-107	-32	11	-9	-14	7	-75	-64	-97	-17	-32	-56	-97	33	-85	-32	-103	-23	-99	-67	-65	2	-100	-14	-75	-74	-147	-70	-187	-6231	946	-11312	-24	-8478	171	-14115	-101	-8823	-2685	-9913	-46	-8209	-4796	-12170	-41
0.034167	-28	42	89	-58	-111	-32	11	-11	-15	7	-68	-62	-96	-18	-29	-56	-102	34	-84	-32	-94	-24	-97	-67	-63	0	-98	-11	-74	-69	-146	-76	-171	-6338	1120	-11193	-28	-8139	154	-13887	-77	-8454	-2637	-9885	-48	-7727	-4692	-12178	-38
0.035000	-26	41	91	-59	-112	-33	8	-12	-15	7	-72	-65	-97	-17	-30	-57	-98	34	-84	-30	-102	-21	-95	-67	-64	-3	-104	-10	-72	-67	-149	-76	-153	-6437	1290	-11083	-25	-7809	137	-13655	-40	-8066	-2594	-9864	-41	-7233	-4596	-12188	-51
0.035833	-25	42	91	-57	-110	-34	13	-15	-17	15	-70	-62	-97	-19	-29	-58	-100	34	-83	-15	-102	-21	-97	-68	-66	-1	-99	-13	-70	-68	-148	-73	-114	-6515	1460	-10985	-30	-7479	96	-13433	-43	-7632	-2564	-9852	-34	-6734	-4511	-12192	-58
0.036667	-26	42	91	-58	-108	-24	12	-15	-14	8	-69	-64	-94	-19	-30	-58	-100	25	-82	-30	-105	-24	-98	-66	-62	1	-119	-11	-73	-69	-147	-75	-90	-6586	1627	-10890	-40	-7149	45	-13209	-64	-7205	-2549	-9849	-32	-6234	-4430	-12200	-51
0.037500	-25	40	90	-58	-108	-35	13	-19	-17	6	-69	-85	-94	-17	-28	-56	-104	34	-83	-32	-102	-22	-97	-68	-66	-3	-99	-11	-70	-67	-144	-73	-86	-6633	1796	-10791	-33	-6818	-11	-12988	-68	-6751	-2551	-9842	-36	-5730	-4351	-12208	-47
0.038333	-25	39	93	-57	-107	-32	16	-12	-13	5	-67	-63	-95	-16	-27	-55	-98	35	-83	-30	-101	-21	-96	-68	-62	3	-96	-13	-73	-66	-145	-72	-94	-6654	1958	-10678	-28	-6484	-103	-12766	-62	-6276	-2570	-9829	-30	-5241	-4294	-12223	-49
0.039167	-22	42	90	-56	-105	-35	18	-13	-13	8	-70	-65	-96	-15	-25	-59	-87	35	-81	-29	-102	-16	-95	-68	-64	1	-95	-11	-73	-67	-145	-70	-117	-6653	2118	-10541	-39	-6156	-190	-12546	-70	-5789	-2611	-9811	-26	-4752	-4232	-12251	-47
0.040000	-24	45	90	-58	-109	-25	16	-15	-15	9	-69	-64	-94	-15	-26	-58	-97	32	-84	-32	-103	-24	-97	-66	-63	-1	-99	-12	-70	-70	-148	-72	-122	-6629	2271	-10376	-36	-5833	-288	-12313	-91	-5302	-2677	-9778	-21	-4273	-4186	-12292	-34
0.040833	-26	40	89	-58	-108	-35	16	-42	-19	4	-69	-66	-96	-17	-30	-59	-97	34	-82	-30	-100	-21	-97	-69	-64	2	-97	-12	-72	-72	-147	-74	-113	-6574	2427	-10158	-27	-5508	-383	-12074	-95	-4810	-2763	-9729	-28	-3808	-4144	-12346	-39
0.041667	-28	41	88	-60	-113	-34	10	-17	-21	5	-73	-66	-99	-19	-31	-60	-100	33	-82	-34	-107	-25	-101	-72	-65	-1	-101	-14	-74	-72	-146	-74	-118	-6497	2579	-9888	-36	-5194	-499	-11817	-90	-4317	-2874	-9658	-32	-3353	-4105	-12416	-29
0.042500	-29	40	87	-60	-112	-34	12	-10	-21	5	-74	-66	-98	-19	-29	-45	-97	33	-84	-31	-104	-22	-99	-69	-69	0	-101	-12	-77	-73	-150	-76	-124	-6388	2734	-9548	-41	-4893	-599	-11536	-95	-3829	-3007	-9568	-38	-2916	-4068	-12502	-27
0.043333	-29	41	89	-58	-99	-36	13	-15	-18	9	-69	-61	-94	-13	-27	-58	-101	36	-82	-27	-103	-22	-99	-61	-65	-5	-98	-11	-70	-66	-148	-70	-119	-6246	2902	-9128	-33	-4589	-690	-11234	-82	-3353	-3162	-9434	-32	-2495	-4025	-12605	-27
0.044167	-26	43	89	-58	-111	-34	15	-15	-17	4	-74	-63	-126	-17	-32	-62	-100	34	-83	-29	-105	-22	-102	-69	-65	1	-98	-12	-73	-70	-148	-73	-122	-6107	3069	-8631	-32	-4311	-782	-10899	-68	-2894	-3338	-9284	-29	-2085	-3989	-12732	-26
0.045000	-24	42	88	-58	-107	-32	17	-13	-17	4	-72	-62	-97	-14	-27	-56	-98	35	-82	-27	-102	-19	-95	-69	-66	-3	-101	-9	-69	-67	-146	-70	-116	-5935	3248	-8060	-22	-4054	-845	-10535	-73	-2457	-3534	-9102	-30	-1698	-3945	-12865	-16
0.045833	-26	40	88	-58	-105	-29	18	-13	-17	8	-72	-63	-112	-15	-26	-56	-99	52	-84	-28	-101	-17	-95	-67	-61	3	-98	-9	-69	-68	-145	-69	-98	-5740	3443	-7415	-7	-3828	-897	-10137	-70	-2026	-3745	-8904	-43	-1331	-3898	-13014	-15
0.046667	-26	44	91	-59	-108	-30	17	-12	-14	7	-70	-64	-93	-13	-26	-56	-97	38	-80	-29	-103	-18	-96	-65	-61	3	-100	-9	-72	-66	-143	-66	-86	-5539	3649	-6705	-10	-3620	-927	-9706	-55	-1631	-3967	-8675	-40	-985	-3837	-13178	-31
0.047500	-24	44	88	-59	-107	-31	11	-12	-21	5	-73	-85	-94	-12	-26	-57	-99	20	-82	-30	-103	-17	-98	-67	-63	0	-99	-11	-68	-66	-144	-70	-87	-5322	3871	-5939	-3	-3450	-937	-9244	-74	-1253	-4201	-8443	-68	-660	-3771	-13347	-43
0.048333	-27	44	81	-58	-109	-31	-7	-15	-19	4	-73	-66	-102	-17	-30	-58	-102	35	-85	-31	-105	-24	-99	-70	-68	-1	-102	-14	-78	-73	-132	-74	-87	-5091	4111	-5133	4	-3311	-921	-8747	-77	-912	-4441	-8211	-70	-365	-3691	-13524	-42
0.049167	-28	41	85	-65	-116	-36	10	-17	-22	2	-75	-69	-99	-17	-70	-59	-98	33	-86	-35	-104	-22	-99	-101	-67	0	-102	-11	-73	-68	-145	-72	-101	-4843	4373	-4303	2	-3204	-876	-8217	-69	-590	-4679	-7978	-65	-82	-3582	-13696	-32
0.050000	-25	39	84	-60	-111	-34	12	-13	-17	5	-73	-66	-97	-18	-29	-58	-102	33	-87	-32	-108	-22	-102	-76	-64	-4	-103	-11	-76	-72	-143	-77	-103	-4583	4652	-3478	-3	-3131	-809	-7670	-87	-294	-4917	-7762	-73	165	-3453	-13865	-45
0.050833	-29	43	88	-58	-115	-34	16	-13	-21	6	-74	-62	-100	-12	-31	-58	-101	35	-84	-31	-107	-25	-100	-69	-65	0	-98	-13	-74	-62	-126	-74	-79	-4307	4949	-2676	0	-3089	-704	-7102	-80	-25	-5141	-7570	-86	400	-3314	-14021	-46
0.051667	-26	45	89	-57	-109	-30	15	-10	-16	9	-72	-61	-98	-13	-28	-55	-97	36	-88	-27	-102	-17	-98	-65	-63	0	-96	-11	-70	-69	-142	-70	-76	-4020	5258	-1909	11	-3069	-578	-6517	-90	224	-5349	-7408	-92	608	-3142	-14168	-49
0.052500	-22	43	91	-56	-107	-29	16	-10	-10	18	-67	-58	-97	-13	-28	-55	-97	38	-82	-27	-100	-17	-99	-68	-63	3	-97	-9	-69	-66	-144	-74	-84	-3728	5572	-1211	4	-3080	-438	-5931	-108	434	-5537	-7296	-90	764	-2943	-14293	-57
0.053333	-24	43	89	-56	-108	-31	16	-16	-15	8	-69	-59	-94	-12	-28	-55	-99	36	-84	-28	-102	-23	-98	-67	-63	0	-98	-11	-72	-66	-145	-74	-87	-3411	5892	-597	-1	-3110	-276	-5352	-101	624	-5702	-7239	-98	903	-2717	-14404	-50
0.054167	-21	44	90	-61	-105	-29	16	-11	-22	5	-73	-60	-95	-13	-24	-53	-98	33	-83	-27	-100	-18	-98	-68	-63	-1	-100	-10	-69	-68	-146	-73	-78	-3089	6211	-78	-5	-3150	-102	-4782	-115	781	-5830	-7234	-109	1003	-2462	-14494	-39
0.055000	-44	42	87	-60	-110	-29	16	-11	-14	6	-69	-59	-96	-14	-28	-58	-98	35	-85	-28	-104	-12	-97	-66	-64	-22	-99	-12	-69	-67	-144	-74	-68	-2746	6521	319	0	-3197	76	-4246	-105	912	-5918	-7298	-114	1074	-2175	-14555	-30
0.055833	-25	43	88	-60	-110	-33	16	-12	-17	3	-76	-70	-97	-16	-29	-57	-95	33	-85	-31	-103	-21	-99	-69	-63	-5	-100	-12	-72	-68	-145	-75	-80	-2412	6819	604	3	-3246	259	-3736	-113	1007	-5960	-7430	-116	1107	-1860	-14595	-36
0.056667	-27	39	82	-60	-107	-33	12	-15	-15	0	-73	-65	-95	-18	-30	-59	-102	28	-93	-34	-104	-24	-102	-72	-66	-3	-101	-13	-73	-70	-148	-79	-82	-2065	7092	764	2	-3288	432	-3265	-128	1092	-5951	-7626	-115	1103	-1520	-14611	-39
0.057500	-26	39	86	-60	-115	-36	9	-15	-21	2	-76	-67	-98	-21	-39	-61	-101	32	-85	-31	-104	-24	-102	-70	-64	-3	-100	-14	-76	-73	-149	-75	-99	-1709	7346	812	-14	-3317	600	-2829	-113	1146	-5880	-7883	-126	1062	-1148	-14603	-34
0.058333	-28	40	85	-62	-109	-39	13	-14	-21	5	-72	-62	-95	-18	-30	-59	-98	32	-84	-34	-107	-9	-101	-72	-67	-3	-100	-10	-72	-50	-147	-82	-118	-1354	7574	745	9	-3326	758	-2451	-121	1126	-5752	-8198	-124	991	-755	-14581	-36
0.059167	-25	42	87	-59	-105	-32	13	-15	-14	8	-81	-63	-95	-17	-30	-60	-97	33	-87	-32	-100	-19	-101	-70	-61	-1	-100	-10	-69	-70	-149	-74	-126	-1003	7767	585	11	-3310	871	-2126	-138	1105	-5559	-8568	-121	891	-345	-14535	-38
0.060000	-26	43	66	-59	-107	-36	16	-14	-14	9	-68	-61	-93	-14	-28	-57	-95	35	-83	-30	-101	-22	-98	-67	-59	2	-99	-10	-72	-68	-144	-73	-111	-656	7925	348	6	-3267	1000	-1860	-141	1048	-5298	-8999	-129	735	85	-14476	-31
0.060833	-24	43	74	-57	-109	-28	17	-12	-18	6	-75	-63	-94	-16	-28	-60	-97	32	-84	-29	-100	-22	-98	-70	-64	-1	-100	-11	-68	-72	-148	-78	-104	-327	8044	49	5	-3204	1083	-1653	-143	959	-4974	-9427	-135	551	520	-14414	-28
0.061667	-29	63	86	-60	-110	-36	8	-17	-23	3	-77	-65	-99	-18	-31	-62	-102	32	-87	-35	-108	-26	-104	-74	-68	-6	-102	-16	-76	-73	-148	-76	-116	-9	8136	-284	6	-3106	1130	-1506	-147	836	-4583	-9892	-141	343	960	-14345	-29
0.062500	-30	39	82	-63	-109	-36	10	-16	-19	3	-78	-65	-97	-18	-29	-62	-103	28	-91	-33	-107	-23	-101	-70	-66	-5	-100	-16	-75	-76	-148	-76	-137	288	8193	-626	11	-2978	1152	-1409	-142	691	-4117	-10362	-139	106	1403	-14275	-44
0.063333	-28	38	86	-61	-109	-34	9	-17	-23	2	-76	-64	-100	-16	-31	-61	-102	32	-91	-33	-104	-23	-93	-73	-66	-5	-101	-16	-73	-81	-149	-75	-134	569	8223	-955	9	-2832	1135	-1370	-134	515	-3597	-10829	-160	-158	1838	-14203	-36
0.064167	-24	40	84	-61	-110	-36	9	-14	-1	2	-75	-65	-99	-18	-32	-60	-101	32	-90	-30	-107	-25	-101	-70	-66	-1	-101	-18	-72	-74	-147	-103	-128	821	8222	-1256	0	-2661	1091	-1376	-129	313	-3027	-11266	-180	-443	2264	-14136	-21
0.065000	-25	39	86	-62	-109	-36	12	-15	-16	3	-78	-68	-99	-18	-32	-61	-101	29	-91	-28	-110	-24	-102	-70	-66	-10	-103	-18	-75	-93	-145	-75	-130	1037	8204	-1509	-3	-2478	1016	-1427	-136	94	-2405	-11695	-179	-751	2667	-14079	-10
0.065833	-30	39	85	-64	-115	-38	10	-22	-19	5	-72	-65	-99	-19	-18	-62	-102	33	-86	-36	-105	-25	-103	-67	-64	-3	-99	-15	-72	-75	-149	-75	-119	1230	8170	-1703	6	-2290	948	-1514	-118	-142	-1744	-12071	-174	-1071	3061	-14018	-6
0.066667	-26	44	89	-59	-109	-38	11	-16	-18	3	-75	-66	-100	-21	-31	-58	-100	33	-87	-34	-104	-24	-100	-74	-64	7	-100	-16	-74	-74	-148	-74	-111	1385	8123	-1835	9	-2094	805	-1640	-93	-392	-1062	-12405	-172	-1407	3418	-13960	0
0.067500	-25	43	86	-61	-111	-34	10	-16	-16	-1	-73	-64	-112	-17	-30	-58	-100	34	-83	-32	-107	-25	-100	-68	-65	-3	-99	-13	-72	-72	-146	-73	-117	1504	8073	-1889	8	-1915	672	-1790	-88	-647	-361	-12672	-160	-1750	3749	-13905	1
0.068333	-32	47	89	-60	-111	-34	10	-15	-18	3	-77	-66	-98	-18	-32	-63	-103	33	-86	-34	-104	-17	-96	-73	-64	-3	-99	-16	-77	-72	-150	-78	-107	1587	8019	-1888	3	-1754	534	-1957	-80	-904	331	-12884	-144	-2100	4046	-13844	-4
0.069167	-27	42	86	-64	-111	-35	10	-17	-21	5	-76	-65	-97	-48	-33	-59	-98	30	-91	-34	-105	-26	-100	-73	-67	-7	-100	-15	-74	-72	-149	-76	-70	1631	7970	-1830	2	-1622	396	-2142	-60	-1159	1018	-13025	-138	-2454	4307	-13772	-21
0.070000	-30	42	84	-61	-111	-34	18	-16	-18	6	-75	-66	-99	-17	-32	-62	-104	30	-96	-34	-107	-24	-100	-73	-68	-4	-98	-14	-72	-73	-149	-74	-57	1647	7923	-1696	9	-1521	264	-2338	-53	-1405	1678	-13109	-132	-2815	4529	-13692	-28
0.070833	-27	38	85	-59	-109	-33	11	-18	-13	4	-78	-64	-97	-16	-33	-59	-101	33	-85	-32	-103	-24	-98	-70	-65	-5	-99	-13	-73	-75	-146	-57	-29	1632	7893	-1533	12	-1463	149	-2535	-35	-1637	2316	-13122	-88	-3173	4726	-13578	-18
0.071667	-26	41	88	-57	-107	-31	13	-13	-15	9	-69	-63	-93	-13	-29	-60	-98	36	-84	-29	-88	-18	-95	-69	-58	0	-96	-9	-70	-66	-145	-73	-19	1588	7869	-1340	11	-1448	57	-2735	0	-1853	2903	-13067	-70	-3521	4907	-13446	8
0.072500	-25	44	88	-59	-107	-29	16	-15	-18	8	-69	-64	-95	-12	-27	-55	-98	38	-83	-29	-103	-19	-97	-68	-63	0	-99	-12	-73	-67	-143	-74	-13	1516	7846	-1136	2	-1496	-7	-2938	-8	-2055	3430	-12957	-78	-3871	5013	-13287	3
0.073333	-24	42	87	-85	-110	-33	16	-17	-19	7	-70	-65	-94	-14	-30	-59	-101	34	-86	-33	-107	-22	-100	-72	-66	0	-101	-13	-72	-74	-148	-75	-25	1421	7829	-935	10	-1605	-38	-3134	-19	-2238	3892	-12791	-62	-4204	5108	-13094	-32
0.074167	-27	38	85	-62	-107	-34	10	-19	-17	3	-73	-66	-97	-18	-31	-60	-98	30	-84	-29	-103	-19	-100	-67	-63	0	-99	-12	-75	-69	-147	-77	-36	1314	7819	-732	16	-1765	-26	-3322	-15	-2395	4283	-12565	-56	-4529	5183	-12852	-19
0.075000	-26	42	86	-61	-110	-35	11	-15	-16	5	-70	-64	-97	-16	-30	-60	-100	33	-85	-30	-105	-21	-100	-67	-66	0	-101	-10	-73	-69	-147	-75	-41	1197	7806	-550	18	-1989	26	-3496	6	-2530	4599	-12298	-69	-4837	5241	-12568	-8
0.075833	-27	42	87	-59	-113	-34	15	-16	-18	5	-72	-55	-97	-9	-30	-61	-101	33	-86	-31	-104	-22	-100	-70	-65	0	-102	-12	-74	-68	-147	-77	-51	1072	7784	-395	21	-2268	132	-3652	16	-2652	4834	-11984	-96	-5132	5291	-12243	1
0.076667	-23	41	87	-58	-108	-32	13	-17	-16	9	-72	-62	-93	-12	-27	-64	-118	36	-83	-28	-101	-21	-100	-64	-62	1	-99	-11	-73	-65	-147	-75	-49	956	7753	-266	17	-2605	284	-3820	6	-2754	4994	-11637	-75	-5409	5330	-11871	42
0.077500	-25	43	88	-53	-109	-32	12	-14	-16	6	-70	-63	-96	-15	-30	-62	-99	35	-81	-28	-107	-21	-99	-68	-63	0	-99	-12	-73	-68	-144	-75	-41	845	7704	-168	20	-2988	481	-3959	5	-2833	5071	-11266	71	-5659	5363	-11452	60
0.078333	-25	43	88	-57	-111	-30	13	-15	-18	6	-70	-62	-95	-14	-30	-60	-99	33	-84	-31	-101	-21	-99	-67	-65	-17	-81	-11	-69	-68	-143	-75	-38	747	7634	-103	9	-3421	731	-4087	7	-2907	5084	-10865	188	-5887	5399	-10992	80
0.079167	-25	43	90	-53	-107	-30	16	-13	-12	20	-66	-62	-93	-11	-28	-59	-102	36	-77	-29	-101	-19	-97	-68	-57	3	-97	-11	-68	-66	-145	-73	-58	663	7542	-61	4	-3892	1008	-4197	1	-2969	5033	-10445	241	-6092	5434	-10489	109
0.080000	-23	44	92	-55	-107	-29	17	-15	-17	7	-67	-63	-94	-10	-25	-56	-96	39	-79	-26	-100	-18	-96	-67	-61	2	-99	-12	-80	-67	-144	-72	-60	614	7423	-58	6	-4384	1337	-4298	5	-3037	4917	-10009	296	-6270	5480	-9951	116
0.080833	-23	43	88	-57	-104	-30	17	-9	-16	8	-91	-61	-93	-13	-29	-59	-95	34	-81	-30	-101	-19	-98	-66	-64	0	-98	-11	-75	-49	-146	-75	-69	583	7274	-68	0	-4905	1684	-4388	12	-3110	4763	-9554	318	-6422	5522	-9387	103
0.081667	-24	42	86	-58	-109	-33	12	-16	-16	2	-74	-68	-95	-18	-32	-60	-101	32	-91	-36	-107	-23	-102	-74	-66	0	-103	-17	-78	-75	-148	-77	-61	578	7087	-99	-5	-5433	2056	-4464	-14	-3200	4564	-9087	296	-6552	5571	-8782	95
0.082500	-27	38	77	-64	-108	-39	8	-39	-25	-1	-76	-68	-100	-17	-33	-62	-102	28	-86	-38	-107	-24	-100	-69	-67	0	-101	-13	-75	-72	-147	-80	-67	615	6885	-119	-9	-5966	2447	-4522	-25	-3285	4357	-8598	282	-6636	5630	-8179	124
0.083333	-29	41	86	-77	-112	-34	9	-17	-21	2	-73	-66	-98	-19	-32	-61	-103	33	-86	-36	-105	-23	-99	-70	-68	-1	-102	-15	-62	-70	-151	-80	-68	680	6651	-184	-13	-6489	2842	-4563	-48	-3415	4131	-8099	260	-6695	5686	-7556	121
0.084167	-26	40	87	-60	-109	-36	1	-17	-17	2	-73	-65	-98	-17	-27	-60	-99	36	-84	-34	-107	-26	-100	-74	-63	1	-100	-15	-73	-72	-150	-75	-46	780	6398	-240	-16	-6993	3236	-4595	-101	-3558	3904	-7589	190	-6721	5745	-6919	94
0.085000	-25	42	85	-58	-109	-33	13	-13	-14	4	-70	-63	-96	-17	-28	-59	-98	35	-83	-25	-104	-22	-96	-67	-62	3	-98	-12	-73	-70	-147	-76	-11	908	6121	-293	-19	-7473	3620	-4611	-73	-3736	3695	-7065	133	-6721	5794	-6285	105
0.085833	-24	42	90	-66	-110	-32	15	-18	-16	4	-70	-64	-95	-13	-29	-58	-96	35	-82	-30	-101	-19	-99	-68	-65	0	-100	-12	-69	-69	-146	-73	-17	1058	5830	-350	-18	-7920	3981	-4622	-90	-3946	3500	-6524	75	-6691	5831	-5661	111
0.086667	-26	41	90	-57	-108	-29	15	-13	-17	4	-68	-64	-95	-11	-26	-61	-101	34	-82	-31	-97	-19	-97	-69	-62	1	-100	-11	-73	-67	-144	-76	-32	1238	5530	-420	-15	-8333	4321	-4625	-111	-4184	3337	-5977	11	-6639	5857	-5059	95
0.087500	-25	41	89	-56	-107	-30	12	-26	-19	3	-29	-63	-93	-14	-27	-59	-99	36	-81	-30	-100	-21	-97	-68	-62	0	-101	-13	-96	-69	-145	-73	-24	1434	5223	-494	-21	-8708	4626	-4616	-97	-4468	3203	-5421	-59	-6567	5861	-4475	78
0.088333	-25	41	87	-60	-108	-32	15	-14	-15	4	-72	-62	-95	-13	-28	-60	-97	33	-84	-35	-103	-23	-100	-69	-62	0	-98	-15	-70	-66	-148	-75	-30	1640	4909	-576	-36	-9035	4900	-4608	-99	-4781	3115	-4858	-121	-6474	5839	-3919	66
0.089167	-26	43	86	-58	-112	-34	11	-14	-12	2	-73	-67	-99	-13	-27	-58	-101	34	-87	-32	-104	-23	-99	-68	-65	-3	-101	-15	-76	-74	-147	-75	-31	1853	4606	-667	-35	-9314	5128	-4598	-107	-5123	3067	-4290	-179	-6371	5792	-3398	59
0.090000	-33	39	84	-60	-116	-34	10	-17	-21	1	-74	-66	-98	-16	-33	-63	-103	33	-86	-38	-109	-32	-105	-73	-69	0	-104	-16	-75	-74	-152	-78	3	2059	4304	-774	-31	-9548	5310	-4593	-110	-5493	3056	-3720	-230	-6266	5714	-2902	52
0.090833	-24	38	85	-64	-114	-39	7	-17	-22	2	-75	-73	-101	-22	-33	-61	-102	34	-84	-32	-110	-23	-99	-69	-61	0	-101	-15	-74	-72	-149	-76	17	2265	4018	-891	-26	-9713	5460	-4581	-95	-5881	3089	-3148	-273	-6143	5615	-2474	61
0.091667	-25	41	88	-59	-110	-34	11	-14	-17	4	-70	-62	-95	-12	-13	-55	-97	37	-82	-29	-98	-19	-100	-66	-64	1	-100	-11	-68	-68	-144	-74	-26	2458	3749	-1026	-30	-9834	5562	-4581	-96	-6280	3163	-2565	-315	-6027	5485	-2084	60
0.092500	-24	61	90	-55	-108	-31	15	-14	-13	9	-70	-63	-111	-10	-29	-57	-97	39	-81	-31	-102	-19	-99	-65	-61	2	-99	-9	-70	-61	-144	-75	-41	2628	3491	-1177	-28	-9903	5617	-4582	-99	-6686	3261	-2033	-358	-5921	5322	-1749	54
0.093333	-24	42	89	-59	-105	-33	13	-16	-16	7	-68	-63	-95	-13	-27	-56	-99	40	-84	-27	-98	-18	-100	-66	-63	0	-99	-1	-73	-69	-144	-74	-8	2778	3253	-1351	-24	-9920	5630	-4592	-83	-7087	3381	-1497	-383	-5833	5136	-1464	62
0.094167	-27	39	88	-57	-112	-34	0	-14	-19	4	-68	-63	-97	-15	-29	-57	-102	36	-86	-31	-103	-21	-99	-66	-64	0	-99	-11	-82	-70	-147	-78	-9	2896	3030	-1541	-28	-9888	5601	-4612	-74	-7463	3513	-987	-423	-5763	4925	-1242	68
0.095000	-26	40	89	-52	-107	-30	13	-15	-21	4	-70	-63	-95	-15	-28	-58	-82	37	-82	-29	-103	-19	-100	-68	-66	0	-99	-10	-74	-69	-146	-73	-18	2988	2831	-1737	-21	-9806	5528	-4642	-97	-7813	3649	-497	-448	-5720	4695	-1080	74
0.095833	-26	26	87	-58	-108	-31	17	-13	-18	8	-72	-62	-95	-12	-28	-56	-101	36	-83	-31	-103	-19	-100	-67	-65	0	-100	-13	-72	-70	-147	-77	-43	3049	2653	-1942	-27	-9677	5423	-4676	-102	-8124	3778	-36	-457	-5695	4447	-976	77
0.096667	-25	44	88	-56	-107	-31	13	-13	-15	6	-70	-63	-96	-15	-30	-56	-98	37	-81	-32	-104	-19	-103	-68	-61	0	-101	-13	-73	-72	-148	-76	-58	3072	2489	-2149	-24	-9501	5286	-4717	-98	-8392	3894	388	-471	-5712	4192	-930	78
0.097500	-25	40	87	-59	-109	-32	13	-13	-17	8	-75	-64	-100	-16	-28	-57	-100	38	-82	-33	-107	-22	-100	-67	-63	1	-99	-10	-73	-70	-147	-88	-32	3070	2345	-2359	-23	-9287	5117	-4763	-105	-8595	3979	783	-475	-5752	3934	-940	86
0.098333	-27	41	86	-57	-110	-30	10	-13	-17	8	-70	-67	-98	-16	-30	-52	-103	34	-83	-33	-103	-22	-98	-70	-65	0	-99	-11	-76	-72	-147	-75	-32	3034	2216	-2553	-29	-9031	4922	-4806	-73	-8733	4036	1139	-473	-5832	3675	-1007	87
0.099167	-28	40	88	-59	-112	-35	12	-17	-18	8	-73	-63	-73	-12	-27	-55	-97	36	-82	-30	-103	-21	-100	-67	-62	1	-99	-10	-67	-72	-144	-73	-43	2978	2105	-2726	-30	-8743	4706	-4849	6	-8791	4054	1465	-477	-5937	3426	-1114	97
0.100000	-26	47	90	-56	-105	-30	16	-14	-17	7	-73	-62	-94	-13	-29	-60	-98	38	-80	-28	-101	-18	-103	-68	-64	1	-96	-10	-72	-70	-145	-75	-57	2898	2008	-2877	-29	-8428	4463	-4874	46	-8780	4025	1744	-478	-6074	3178	-1271	105
0.100833	-26	41	92	-56	-104	-28	44	-12	-19	-4	-67	-61	-97	-13	-28	-56	-99	39	-81	-30	-103	-19	-98	-67	-67	0	-113	-10	-67	-69	-147	-72	-84	2802	1920	-3006	-23	-8091	4203	-4898	28	-8684	3936	1990	-464	-6236	2952	-1459	109
0.101667	-27	39	88	-58	-111	-31	13	-15	-18	6	-72	-66	-70	-16	-38	-60	-102	33	-84	-32	-105	-22	-97	-70	-64	0	-101	-13	-73	-72	-148	-75	-118	2692	1837	-3099	-15	-7737	3915	-4903	11	-8498	3804	2196	-452	-6420	2732	-1679	107
0.102500	-24	47	80	-60	-108	-32	11	-15	-19	3	-75	-67	-90	-17	-29	-59	-102	34	-85	-31	-104	-21	-99	-70	-67	-3	-103	-13	-74	-70	-148	-76	-143	2582	1774	-3149	-19	-7366	3628	-4883	5	-8225	3615	2366	-437	-6612	2539	-1918	110
0.103333	-26	38	86	-62	-111	-32	12	-16	-17	5	-73	-66	-99	-16	-30	-58	-103	34	-85	-34	-105	-24	-99	-66	-67	-4	-99	-12	-76	-70	-148	-75	-112	2473	1713	-3167	-35	-6997	3323	-4831	11	-7871	3388	2510	-417	-6808	2366	-2161	77
0.104167	-28	41	87	-61	-114	-35	11	-13	-21	5	-80	-69	-98	-17	-28	-58	-100	34	-85	-35	-107	-23	-100	-69	-68	0	-102	-16	-75	-73	-148	-75	-111	2366	1657	-3144	-27	-6622	3007	-4753	38	-7446	3111	2619	-389	-7000	2215	-2410	73
0.105000	-26	38	86	-61	-112	-33	13	-14	-19	5	-72	-67	-96	-17	-30	-60	-99	36	-92	-34	-107	-23	-98	-69	-63	0	-93	-13	-72	-69	-150	-74	-111	2274	1609	-3090	-19	-6260	2680	-4644	38	-6948	2796	2700	-369	-7177	2083	-2656	84
0.105833	-25	39	89	-59	-108	-26	12	-18	-15	5	-73	-68	-98	-15	-29	-59	-100	35	-81	-32	-102	-25	-97	-68	-61	-1	-99	-14	-74	-72	-173	-73	-95	2198	1551	-3016	-21	-5904	2359	-4507	26	-6391	2449	2755	-353	-7322	1975	-2886	77
0.106667	-25	41	88	-61	-112	-35	9	-17	-19	4	-74	-65	-98	-19	-30	-62	-101	32	-87	-29	-108	-25	-102	-74	-65	-4	-100	-15	-74	-74	-150	-76	-107	2141	1510	-2933	-19	-5572	2026	-4375	-4	-5795	2076	2784	-326	-7423	1887	-3094	87
0.107500	-28	34	81	-58	-111	-33	7	-17	-24	4	-75	-67	-99	-17	-33	-65	-103	33	-85	-34	-105	-24	-100	-70	-67	-3	-100	-15	-75	-73	-150	-77	-122	2111	1462	-2848	-13	-5255	1696	-4143	-29	-5157	1698	2795	-311	-7494	1820	-3263	86
0.108333	-27	39	85	-61	-112	-36	8	-18	-22	1	-74	-65	-98	-18	-31	-63	-75	33	-85	-34	-108	-25	-103	-75	-67	-4	-103	-19	-75	-73	-148	-77	-117	2106	1406	-2784	-8	-4965	1368	-3923	-46	-4504	1315	2783	-298	-7492	1772	-3415	80
0.109167	-31	37	86	-61	-112	-34	10	-16	-23	1	-74	-67	-99	-19	-32	-64	-104	9	-87	-32	-107	-24	-102	-72	-63	-3	-100	-16	-74	-70	-150	-77	-91	2129	1351	-2750	0	-4697	1050	-3681	-45	-3842	938	2749	-284	-7427	1743	-3498	90
0.110000	-9	37	84	-61	-111	-34	9	-16	-22	1	-75	-62	-99	-21	-31	-63	-100	33	-87	-33	-107	-24	-101	-77	-66	-6	-99	-17	-74	-73	-148	-77	-118	2182	1284	-2768	-10	-4455	742	-3427	-56	-3192	596	2706	-265	-7270	1729	-3554	93
0.110833	-13	40	86	-62	-114	-35	10	-15	-18	3	-75	-67	-98	-16	-30	-61	-101	32	-85	-33	-104	-23	-99	-69	-75	-3	-99	-15	-76	-70	-147	-64	-138	2264	1207	-2845	-12	-4243	449	-3165	-56	-2558	280	2648	-233	-7046	1738	-3560	96
0.111667	-25	41	91	-60	-107	-32	15	-13	-17	8	-68	-64	-94	-14	-28	-57	-100	35	-82	-28	-103	-21	-99	-66	-64	0	-98	-15	-72	-67	-144	-73	-131	2373	1129	-2992	-12	-4056	174	-2901	-61	-1967	3	2581	-207	-6730	1760	-3521	96
0.112500	-19	43	91	-61	-105	-29	16	-25	-13	6	-67	-63	-95	-13	-27	-58	-97	37	-82	-29	-105	-21	-97	-65	-60	1	-96	-12	-69	-69	-145	-73	-131	2507	1032	-3222	-15	-3893	-80	-2644	-75	-1403	-222	2503	-197	-6336	1795	-3442	101
0.113333	-22	38	90	-59	-102	-32	15	-13	-13	7	-68	-64	-93	-18	-29	-58	-99	38	-81	-30	-103	-23	-98	-66	-63	0	-95	-11	-70	-70	-146	-73	-109	2661	925	-3541	-13	-3758	-303	-2399	-95	-899	-393	2421	-188	-5868	1816	-3326	112
0.114167	-22	41	89	-61	-110	-34	11	-9	-17	7	-68	-61	-96	-14	-29	-60	-98	33	-85	-30	-104	-24	-101	-69	-64	-1	-96	-12	-73	-69	-148	-73	-99	2830	812	-3944	-16	-3640	-510	-2176	-111	-449	-496	2333	-173	-5321	1910	-3169	95
0.115000	-23	41	89	-59	-109	-34	13	-15	-16	6	-69	-67	-96	-17	-31	-62	-119	33	-84	-33	-108	-23	-101	-67	-66	-1	-100	-17	-74	-70	-148	-77	-111	3007	679	-4420	-11	-3538	-673	-1972	-118	-67	-539	2247	-155	-4715	1987	-2987	85
0.115833	-27	36	85	-61	-112	-33	8	-17	-19	4	-73	-67	-100	-19	-32	-62	-100	34	-84	-33	-105	-25	-100	-73	-63	-1	-98	-14	-73	-67	-147	-77	-118	3193	533	-4962	-8	-3446	-802	-1787	-102	260	-503	2165	-129	-4054	2084	-2777	109
0.116667	-26	40	89	-59	-112	-31	10	-14	-19	3	-73	-29	-93	-18	-31	-63	-99	30	-84	-32	-102	-24	-101	-69	-64	0	-99	-13	-75	-70	-148	-77	-121	3377	394	-5561	-1	-3366	-921	-1632	-109	527	-396	2094	-119	-3347	2197	-2554	103
0.117500	-26	41	91	-58	-111	-29	12	-15	-18	6	-70	-64	-95	-16	-26	-59	-96	35	-84	-30	-104	-23	-99	-69	-65	-11	-100	-12	-73	-68	-147	-74	-119	3556	269	-6202	-8	-3290	-931	-1504	-116	735	-222	2034	-108	-2642	2324	-2320	97
0.118333	-27	40	87	-56	-107	-30	15	-11	-16	5	-69	-60	-95	-12	-32	-58	-101	34	-83	-28	-103	-32	-99	-68	-63	0	-96	-10	-70	-64	-146	-74	-111	3731	129	-6869	-9	-3212	-932	-1402	-117	901	21	1989	-90	-1921	2462	-2105	118
0.119167	-24	44	90	-55	-112	-27	13	-10	-15	7	-69	-59	-94	-14	-11	-55	-96	38	-82	-28	-105	-18	-97	-65	-60	1	-100	-12	-72	-66	-145	-73	-84	3892	-7	-7543	0	-3132	-885	-1325	-132	1017	326	1963	-79	-1213	2619	-1861	122
0.120000	-23	45	91	-56	-107	-27	16	-8	-14	10	-70	-61	-95	-11	-27	-52	-98	38	-79	-27	-98	-18	-94	-64	-60	0	-95	-9	-69	-63	-143	-72	-58	4029	-143	-8205	6	-3049	-798	-1272	-127	1094	688	1958	-55	-531	2789	-1651	121
0.120833	-27	45	96	-52	-105	-27	16	-9	-15	11	-70	-61	-96	-11	-26	-53	-98	39	-80	-28	-98	-19	-98	-66	-62	1	-97	-10	-70	-67	-147	-64	-38	4152	-270	-8845	-4	-2958	-664	-1248	-142	1142	1096	1975	-48	101	2968	-1462	124
0.121667	-23	45	91	-55	-109	-34	11	-11	-17	4	-75	-62	-96	-15	-29	-57	-99	37	-84	-31	-105	-24	-100	-68	-65	0	-99	-10	-74	-69	-147	-73	-26	4245	-391	-9448	-23	-2854	-487	-1242	-158	1172	1539	2015	-44	685	3161	-1298	121
0.122500	-27	41	88	-56	-110	-33	11	-14	-17	7	-74	-63	-100	-16	-30	-57	-100	34	-83	-33	-105	-23	-101	-70	-67	0	-99	-14	-75	-72	-148	-76	1	4319	-495	-9998	3	-2731	-264	-1244	-172	1190	2019	2088	-32	1196	3364	-1161	112
0.123333	-28	41	88	-58	-112	-33	11	-16	-19	5	-74	-62	-98	-19	-31	-60	-100	36	-84	-32	-109	-27	-102	-72	-68	-1	-100	-12	-76	-72	-149	-76	13	4368	-585	-10501	-11	-2595	0	-1263	-204	1204	2512	2166	-23	1634	3575	-1050	126
0.124167	-31	40	86	-90	-113	-39	7	-16	-23	2	-78	-66	-98	-16	-31	-62	-103	34	-84	-32	-108	-24	-99	-68	-65	0	-100	-14	-72	-70	-147	-76	-26	4397	-661	-10938	-17	-2440	304	-1284	-220	1223	3014	2309	-28	1994	3798	-966	118
0.125000	-26	42	87	-58	-110	-31	11	-15	-9	2	-76	-62	-94	-15	-33	-58	-99	34	-83	-29	-104	-21	-96	-68	-67	-5	-98	-11	-69	-68	-145	-73	-7	4405	-713	-11320	-23	-2263	642	-1315	-227	1242	3515	2453	-28	2272	4025	-917	88
0.125833	-4	42	87	-56	-113	-33	16	-12	-14	8	-75	-63	-96	-15	-26	-58	-97	34	-83	-27	-102	-22	-82	-64	-63	0	-96	-1	-72	-73	-143	-74	45	4395	-754	-11651	-27	-2082	1009	-1347	-232	1279	4013	2619	-29	2458	4250	-894	77
0.126667	-26	45	89	-57	-110	-31	11	-19	-18	7	-74	-63	-96	-13	-28	-60	-98	38	-83	-29	-102	-21	-96	-68	-64	0	-97	-11	-73	-68	-146	-70	51	4374	-771	-11930	-29	-1881	1380	-1383	-263	1324	4487	2792	-32	2571	4476	-896	67
0.127500	-26	42	90	-58	-110	-32	13	-13	-18	7	-75	-64	-98	-12	-28	-58	-102	30	-83	-32	-103	-22	-97	-56	-62	12	-100	-12	-73	-68	-145	-74	30	4335	-773	-12178	-33	-1668	1818	-1417	-291	1374	4932	2977	-23	2606	4707	-921	59
0.128333	-25	42	90	-58	-108	-32	10	-12	-11	5	-75	-66	-96	-16	-26	-60	-98	37	-83	-28	-102	-24	-98	-68	-63	0	-98	-12	-76	-73	-146	-75	33	4296	-756	-12394	-32	-1447	2256	-1445	-314	1435	5341	3157	-35	2570	4915	-962	58
0.129167	-24	42	89	-62	-112	-36	16	-13	-17	6	-74	-66	-96	-15	-28	-59	-98	36	-85	-32	-104	-24	-96	-66	-67	0	-99	-11	-72	-72	-167	-76	50	4253	-732	-12594	-41	-1224	2705	-1475	-371	1494	5711	3333	-33	2469	5120	-1016	45
0.130000	-26	40	86	-60	-112	-34	15	-11	-21	6	-76	-66	-102	-18	-30	-60	-105	34	-87	-31	-107	-23	-97	-70	-68	-4	-100	-13	-78	-73	-151	-75	28	4213	-686	-12786	-55	-990	3163	-1502	-482	1558	6040	3496	-27	2318	5310	-1079	26
0.130833	-26	43	88	-60	-112	-38	12	-17	-19	4	-74	-65	-98	-17	-28	-59	-102	36	-100	-34	-108	-26	-99	-70	-66	-1	-100	-10	-77	-73	-148	-74	33	4181	-627	-12982	-53	-766	3651	-1515	-488	1614	6321	3633	-29	2122	5487	-1137	24
0.131667	-28	44	91	-60	-107	-34	12	-18	-18	5	-75	-68	-98	-16	-26	-60	-99	36	-85	-31	-105	-24	-98	-68	-64	-4	-104	-15	-75	-73	-148	-73	56	4157	-561	-13191	-41	-538	4085	-1528	-475	1658	6550	3746	-32	1886	5638	-1206	45
0.132500	-27	40	88	-60	-110	-35	12	-16	-21	4	-74	-64	-96	-17	-25	-60	-100	37	-83	-21	-104	-22	-99	-72	-63	0	-99	-9	-70	-68	-149	-70	34	4157	-489	-13419	-27	-329	4540	-1541	-505	1688	6725	3819	-40	1619	5760	-1269	28
0.133333	-27	41	88	-56	-105	-31	13	-12	-16	3	-72	-63	-95	-19	-26	-62	-99	35	-85	-28	-105	-24	-96	-66	-64	0	-100	-11	-74	-70	-150	-72	-12	4169	-414	-13682	-28	-130	4970	-1552	-507	1700	6850	3848	-49	1334	5843	-1338	-3
0.134167	-25	43	89	-60	-108	-33	15	-13	-18	4	-73	-63	-96	-13	-27	-57	-100	42	-85	-29	-102	-22	-97	-67	-63	-3	-102	10	-70	-70	-148	-69	12	4194	-338	-13969	-35	57	5411	-1567	-535	1682	6920	3831	-52	1027	5882	-1407	13
0.135000	-27	40	88	-57	-107	-34	15	-11	-19	6	-70	-60	-94	-11	-26	-57	-99	37	-85	-29	-101	-21	-96	-70	-64	-1	-99	-11	-74	-68	-138	-75	47	4247	-271	-14295	-25	228	5827	-1586	-565	1642	6933	3764	-67	698	5866	-1480	1
0.135833	-17	41	88	-56	-110	-31	15	-11	-18	8	-70	-63	-95	-12	-29	-57	-100	35	-83	-29	-104	-21	-98	-67	-49	-5	-102	-11	-73	-70	-148	-72	32	4319	-211	-14650	-15	382	6179	-1610	-560	1574	6892	3635	-70	362	5792	-1568	-33
0.136667	-27	43	86	-59	-110	-32	9	-10	5	8	-72	-62	-97	-12	-26	-60	-101	36	-84	-32	-104	-21	-96	-69	-63	2	-101	-7	-74	-70	-147	-73	27	4424	-166	-15035	-30	516	6513	-1643	-565	1477	6793	3452	-67	10	5650	-1668	-38
0.137500	-27	43	88	-57	-107	-31	15	-12	-18	8	-64	-62	-98	-13	-27	-60	-99	36	-84	-29	-103	-21	-97	-66	-60	0	-98	-11	-75	-74	-145	-70	54	4533	-138	-15444	-21	641	6810	-1687	-575	1361	6642	3209	-65	-346	5430	-1790	-36
0.138333	-25	44	89	-58	-112	-28	15	-9	-16	9	-69	-60	-95	-11	-25	-56	-100	41	-85	-28	-104	-19	-96	-65	-62	2	-100	-10	-70	-67	-143	-69	47	4668	-130	-15878	-1	743	7079	-1746	-573	1215	6428	2911	-47	-714	5134	-1942	-36
0.139167	-23	43	90	-57	-109	-29	16	-9	-15	9	-67	-62	-95	-12	-26	-56	-98	38	-85	-28	-103	-23	-94	-65	-61	2	-119	-11	-69	-68	-144	-72	0	4822	-148	-16324	-1	836	7255	-1822	-576	1054	6160	2556	-35	-1100	4744	-2136	-55
0.140000	-23	42	86	-57	-108	-31	13	-12	-16	6	-82	-61	-93	-14	-26	-58	-98	35	-85	-31	-102	-18	-96	-68	-65	0	-98	-9	-69	-67	-146	-73	-13	4984	-187	-16777	-6	911	7391	-1923	-578	877	5833	2146	-17	-1494	4259	-2369	-55
0.140833	-28	41	86	-58	-112	-32	11	-16	-17	5	-74	-62	-97	-17	-28	-59	-99	33	-84	-29	-108	-18	-97	-66	-64	1	-100	-9	-70	-69	-146	-74	-27	5160	-257	-17228	-24	975	7466	-2044	-570	669	5445	1690	-8	-1899	3681	-2652	-68
0.141667	-30	39	87	-59	-111	-34	10	-15	-22	17	-73	-65	-99	-15	-29	-63	-103	33	-86	-33	-107	-22	-101	-73	-69	-1	-102	-14	-74	-68	-148	-74	-55	5340	-355	-17669	-24	1023	7475	-2197	-548	491	4994	1169	2	-2319	3008	-2994	-77
0.142500	-31	39	87	-59	-109	-35	11	-13	-18	4	-73	-64	-94	-18	-29	-61	-99	32	-87	-38	-107	-23	-100	-68	-63	0	-101	-15	-76	-72	-146	-76	-95	5520	-480	-18095	-21	1072	7416	-2373	-508	297	4488	612	22	-2742	2255	-3390	-84
0.143333	-30	41	86	-64	-107	-33	13	-14	-19	5	-75	-64	-95	-11	-27	-59	-100	34	-86	-33	-103	-19	-98	-68	-66	-3	-114	-17	-72	-68	-146	-74	-107	5705	-627	-18494	-19	1107	7285	-2584	-483	108	3921	22	40	-3170	1387	-3854	-96
0.144167	-31	38	87	-60	-109	-33	12	-16	-21	5	-73	-64	-98	-14	-30	-62	-104	33	-87	-33	-108	-19	-81	-70	-66	-1	-98	-13	-73	-70	-150	-74	-102	5879	-801	-18861	-13	1128	7075	-2828	-445	-82	3300	-608	62	-3614	442	-4376	-93
0.145000	-27	43	86	-111	-110	-34	15	-14	-18	11	-73	-67	-100	-11	-28	-56	-100	35	-86	-34	-101	-18	-98	-66	-62	2	-100	-14	-76	-77	-124	-72	-112	6041	-998	-19191	-6	1143	6758	-3106	-389	-270	2623	-1271	71	-4052	-579	-4957	-94
0.145833	-25	43	87	-59	-110	-32	13	-12	-16	5	-72	-62	-95	-9	-28	-57	-100	33	-84	-30	-103	-21	-99	-65	-66	-1	-98	-10	-70	-68	-146	-75	-148	6187	-1209	-19480	1	1150	6425	-3425	-352	-457	1884	-1968	88	-4512	-1662	-5594	-100
0.146667	-26	44	82	-56	-109	-32	12	-14	-17	7	-74	-62	-97	-15	-30	-55	-98	35	-85	-31	-103	-21	-84	-66	-63	1	-98	-13	-73	-69	-131	-75	-185	6311	-1443	-19729	4	1106	5975	-3783	-304	-649	1089	-2687	101	-4935	-2799	-6284	-92
0.147500	-26	45	89	-59	-110	-35	12	-17	-17	5	-72	-66	-97	-14	-28	-57	-99	8	-87	-32	-105	-18	-101	-66	-65	0	-101	-13	-74	-73	-147	-75	-219	6413	-1695	-19933	6	1046	5441	-4186	-257	-878	241	-3428	94	-5373	-3972	-7009	-81
0.148333	-26	39	87	-58	-111	-35	12	-17	-21	-19	-74	-65	-100	-17	-31	-62	-101	32	-86	-33	-105	-23	-101	-70	-67	-3	-102	-15	-74	-74	-150	-81	-262	6482	-1955	-20093	5	949	4816	-4629	-231	-1073	-656	-4191	96	-5812	-5178	-7769	-66
0.149167	-31	38	81	-60	-112	-36	8	-24	-22	1	-74	-66	-97	-18	-33	-58	-100	32	-87	-32	-104	-21	-101	-70	-65	3	-102	-14	-76	-84	-149	-76	-297	6532	-2218	-20201	10	811	4119	-5110	-156	-1306	-1596	-4964	98	-6239	-6384	-8554	-40
0.150000	-28	40	84	-61	-110	-34	12	-19	-25	1	-72	-65	-97	-18	-31	-60	-107	30	-90	-32	-104	-23	-102	-69	-66	-1	-101	-13	-80	-73	-149	-78	-335	6551	-2485	-20270	10	624	3336	-5634	-117	-1571	-2568	-5751	88	-6663	-7593	-9349	-23
0.150833	-29	39	84	-59	-110	-33	10	-21	-22	-14	-76	-63	-96	-16	-18	-61	-101	35	-84	-32	-103	-21	-101	-68	-64	0	-103	-13	-73	-69	-148	-76	-358	6544	-2753	-20294	7	378	2474	-6192	-92	-1867	-3591	-6552	85	-7083	-8783	-10140	5
0.151667	-25	43	89	-58	-104	-34	16	-16	-14	6	-70	-62	-97	-13	-27	-56	-98	35	-81	-30	-105	-18	-99	-66	-60	5	-96	-10	-73	-67	-153	-73	-356	6505	-3021	-20283	11	70	1535	-6793	-44	-2213	-4644	-7358	79	-7490	-9938	-10921	26
0.152500	-24	44	91	-52	-107	-30	13	-14	-15	6	-73	-62	-92	-14	-26	-51	-99	36	-83	-25	-100	-19	-97	-63	-63	2	-101	-10	-73	-68	-145	-74	-353	6441	-3282	-20240	8	-318	511	-7437	10	-2601	-5725	-8169	71	-7895	-11050	-11686	12
0.153333	-26	42	89	-56	-111	-32	13	-13	-16	6	-69	-60	-97	-13	-28	-56	-97	38	-81	-30	-104	-22	-99	-66	-64	1	-97	-8	-67	-67	-145	-74	-340	6349	-3534	-20176	-4	-782	-573	-8107	36	-3053	-6828	-8978	54	-8283	-12105	-12419	7
0.154167	-26	43	90	-56	-110	-30	12	-13	-18	6	-70	-62	-98	-15	-29	-57	-101	38	-82	-27	-104	-19	-99	-70	-64	0	-97	-12	-72	-69	-146	-73	-280	6237	-3778	-20094	-8	-1320	-1721	-8800	69	-3550	-7947	-9775	35	-8659	-13096	-13120	28
0.155000	-27	43	66	-56	-109	-33	13	-15	-16	7	-70	-59	-95	-19	-26	-57	-97	38	-81	-30	-104	-21	-98	-68	-62	1	-96	-12	-69	-68	-145	-72	-235	6110	-4011	-20002	-10	-1934	-2917	-9517	99	-4105	-9071	-10556	36	-9018	-14025	-13768	13
0.155833	-24	41	88	-56	-108	-32	13	-14	-15	6	-73	-60	-96	-15	-27	-60	-98	34	-85	-21	-104	-22	-99	-67	-65	0	-98	-12	-74	-68	-146	-77	-208	5972	-4233	-19907	-14	-2623	-4151	-10242	115	-4712	-10203	-11325	22	-9354	-14870	-14370	9
0.156667	-25	40	88	-57	-111	-31	10	-18	-23	1	-74	-62	-98	-17	-31	-59	-104	35	-86	-31	-105	-24	-103	-69	-70	-4	-96	-13	-75	-75	-147	-75	-188	5848	-4432	-19821	-23	-3384	-5420	-10986	135	-5367	-11334	-12067	-5	-9668	-15633	-14913	-25
0.157500	-30	37	85	-59	-114	-35	9	-19	-19	2	-61	-64	-99	6	-30	-60	-104	35	-87	-31	-102	-17	-100	-68	-62	0	-100	-13	-72	-70	-147	-74	-176	5692	-4617	-19744	-24	-4210	-6701	-11723	159	-6055	-12434	-12768	-6	-9945	-16306	-15397	-18
0.158333	-24	38	89	-59	-101	-31	15	-13	-17	3	-72	-62	-93	-15	-27	-59	-98	34	-86	-31	-101	-18	-97	-68	-63	0	-98	-13	-73	-68	-144	-24	-163	5562	-4776	-19689	-25	-5093	-7957	-12456	167	-6773	-13533	-13434	-14	-10188	-16903	-15830	-15
0.159167	-23	42	90	-58	-108	-33	13	-13	-17	7	-68	-61	-94	-15	-25	-58	-98	35	-85	-32	-103	-23	-94	-68	-64	0	-96	-11	-73	-69	-147	-73	-153	5444	-4921	-19660	-35	-6020	-9236	-13176	181	-7511	-14585	-14053	-26	-10398	-17412	-16208	-45
0.160000	-23	41	92	-60	-107	-30	21	-14	-15	6	-61	-62	-94	-12	-25	-55	-96	38	-84	-28	-100	-18	-96	-66	-62	1	-97	-10	-66	-65	-144	-74	-144	5348	-5038	-19649	-47	-6980	-10447	-13880	206	-8264	-15587	-14629	-31	-10573	-17844	-16534	-59
0.160833	-23	41	92	-57	-108	-30	15	-12	-22	5	-69	-61	-95	-12	-28	-59	-100	35	-82	-32	-107	-22	-100	-66	-64	1	-99	-11	-73	-68	-149	-74	-138	5266	-5137	-19663	-56	-7969	-11602	-14571	217	-9020	-16543	-15165	-25	-10714	-18194	-16821	-74
0.161667	-26	40	90	-60	-108	-32	11	-14	-18	7	-74	-63	-101	-19	-29	-59	-102	34	-85	-33	-107	-24	-100	-69	-72	-5	-100	-14	-77	-69	-150	-84	-134	5225	-5213	-19743	-49	-8964	-12670	-15246	226	-9771	-17431	-15651	-26	-10821	-18471	-17067	-76
0.162500	-28	37	86	-60	-112	-35	10	-15	-21	4	-76	-63	-96	-18	-30	-60	-98	33	-84	-33	-107	-24	-102	-66	-67	-3	-100	-16	-73	-70	-146	-77	-115	5213	-5264	-19828	-53	-9973	-13642	-15896	236	-10503	-18229	-16091	-16	-10895	-18670	-17270	-86
0.163333	-28	34	88	-56	-112	-32	12	-14	-15	0	-69	-64	-98	-14	-28	-61	-100	33	-83	-33	-105	-24	-99	-70	-65	1	-100	-16	-73	-70	-148	-76	-62	5236	-5280	-19943	-60	-10970	-14490	-16528	258	-11211	-18929	-16480	-10	-10950	-18801	-17452	-114
0.164167	-24	39	86	-57	-110	-33	11	-13	-19	2	-73	-64	-95	-17	-28	-59	-99	34	-84	-33	-103	-9	-99	-68	-64	-1	-102	-15	-73	-69	-146	-74	-26	5291	-5295	-20083	-62	-11943	-15195	-17142	269	-11884	-19523	-16837	-8	-10990	-18866	-17610	-114
0.165000	-26	37	86	-59	-111	-32	11	-12	-24	5	-73	-64	-98	-14	-30	-62	-102	34	-88	-36	-108	-22	-102	-70	-66	-1	-101	-23	-77	-72	-152	-82	-18	5374	-5272	-20263	-67	-12897	-15749	-17745	283	-12529	-19983	-17158	-14	-11032	-18870	-17754	-117
0.165833	-26	37	86	-61	-113	-32	8	-15	-23	3	-75	-66	-98	-15	-30	-69	-102	35	-86	-34	-105	-21	-102	-68	-66	-3	-101	-15	-73	-72	-148	-74	22	5489	-5213	-20426	-76	-13811	-16130	-18335	301	-13178	-20316	-17446	-14	-11085	-18814	-17887	-108
0.166667	-24	40	87	-60	-110	-31	22	-12	-19	3	-75	-64	-98	-15	-29	-58	-99	35	-86	-35	-103	-23	-101	-68	-63	-1	-102	-15	-73	-72	-148	-76	56	5623	-5165	-20621	-78	-14698	-16346	-18923	310	-13729	-20503	-17717	-8	-11137	-18719	-18009	-99
0.167500	-26	39	88	-59	-110	-32	11	-12	-18	-15	-70	-64	-101	-16	-13	-59	-100	-14	-85	-33	-103	-18	-100	-68	-66	0	-98	-15	-73	-73	-148	-77	67	5772	-5075	-20829	-73	-15544	-16389	-19514	308	-14287	-20530	-17976	-14	-11242	-18554	-18125	-114
0.168333	-28	38	89	-57	-112	-33	9	-12	-19	6	-47	-67	-97	-15	-31	-58	-99	35	-85	-35	-104	-23	-101	-70	-65	-4	-102	-14	-73	-70	-149	-76	78	5923	-4967	-21043	-75	-16362	-16273	-20116	310	-14835	-20397	-18229	-21	-11392	-18350	-18241	-119
0.169167	-23	40	90	-59	-107	-34	11	-14	-16	5	-73	-66	-95	-17	-30	-61	-100	32	-82	-33	-104	-21	-100	-70	-62	-9	-102	-14	-69	-70	-150	-77	82	6075	-4845	-21268	-67	-17142	-15992	-20725	297	-15369	-20106	-18479	-24	-11604	-18109	-18357	-125
0.170000	-26	37	89	-58	-108	-38	11	-17	-18	3	-75	-82	-96	-22	-33	-60	-99	34	-87	-33	-108	-23	-101	-70	-82	-6	-102	-17	-93	-73	-148	-75	85	6220	-4700	-21483	-73	-17883	-15561	-21351	287	-15902	-19645	-18744	-18	-11886	-17831	-18476	-133
0.170833	-29	38	86	-60	-109	-35	11	-15	-17	6	-81	-59	-97	-18	-32	-61	-102	34	-87	-35	-104	-22	-101	-69	-67	-3	-102	-13	-76	-72	-147	-73	67	6340	-4542	-21731	-60	-18592	-15001	-21991	279	-16439	-19015	-19009	-28	-12244	-17519	-18566	-109
0.171667	-25	39	91	-56	-105	-33	10	-15	-17	7	-69	-62	-93	-12	-28	-58	-98	38	-82	-29	-103	-27	-96	-67	-63	1	-99	-12	-70	-68	-149	-73	52	6440	-4367	-21969	-51	-19277	-14325	-22655	269	-16988	-18235	-19294	-46	-12685	-17183	-18658	-96
0.172500	-21	44	92	-56	-108	-33	12	-12	-15	8	-70	-63	-96	-14	-27	-57	-98	37	-82	-29	-102	-22	-100	-66	-60	0	-98	-13	-72	-66	-145	-73	24	6503	-4180	-22222	-51	-19934	-13555	-23344	262	-17549	-17315	-19591	-51	-13200	-16829	-18743	-120
0.173333	-22	42	88	-59	-111	-32	8	-14	-18	5	-75	-68	-98	-18	-31	-61	-98	36	-86	-31	-107	-24	-102	-69	-64	-7	-100	-15	-75	-66	-149	-75	-7	6527	-3991	-22481	-47	-20571	-12715	-24044	233	-18140	-16274	-19908	-72	-13790	-16461	-18821	-117
0.174167	-30	40	84	-61	-111	-35	10	-19	-18	4	-74	-66	-95	-14	-34	-60	-101	34	-84	-31	-103	-22	-101	-72	-62	0	-99	-12	-72	-69	-147	-75	-18	6523	-3788	-22748	-32	-21176	-11821	-24749	197	-18731	-15119	-20220	-56	-14437	-16074	-18872	-84
0.175000	-25	50	88	-58	-105	-38	11	-13	-19	5	-70	-63	-96	-18	-31	-62	-100	35	-85	-32	-104	-21	-100	-68	-63	-4	-97	-12	-72	-69	-145	-75	-44	6483	-3584	-23034	-39	-21748	-10885	-25455	161	-19330	-13886	-20570	-104	-15133	-15680	-18917	-47
0.175833	-24	41	89	-60	-110	-33	10	-14	-21	-8	-73	-63	-94	-15	-28	-58	-99	37	-86	-23	-102	-22	-100	-68	-65	-4	-102	-12	-69	-68	-143	-75	-65	6417	-3390	-23333	-38	-22291	-9932	-26153	131	-19933	-12583	-20914	-95	-15860	-15284	-18938	-13
0.176667	-25	41	87	-58	-108	-33	10	-15	-17	5	-73	-62	-95	-16	-28	-60	-101	37	-82	-29	-102	-30	-99	-67	-63	0	-102	-12	-75	-60	-145	-73	-82	6340	-3204	-23652	-33	-22795	-8965	-26837	102	-20519	-11238	-21258	-139	-16595	-14882	-18942	2
0.177500	-25	43	90	-58	-107	-33	13	-15	-38	4	-73	-63	-97	-15	-30	-59	-98	36	-83	-7	-103	-18	-99	-67	-62	0	-100	-14	-74	-69	-145	-73	-101	6257	-3044	-23983	-29	-23249	-8000	-27489	77	-21078	-9898	-21594	-152	-17315	-14491	-18932	16
0.178333	-23	44	88	-60	-107	-35	18	-12	-28	7	-70	-59	-96	-13	-27	-61	-98	37	-84	-30	-102	-19	-98	-65	-64	0	-97	-10	-72	-62	-142	-70	-97	6189	-2900	-24328	-17	-23679	-7049	-28100	27	-21592	-8576	-21916	-156	-17995	-14087	-18912	11
0.179167	-22	46	91	-56	-107	-30	17	-13	-18	7	-69	-61	-94	-14	-27	-66	-96	41	-81	-27	-101	-18	-98	-64	-62	0	-98	-8	-70	-68	-145	-73	-121	6151	-2814	-24686	-8	-24039	-6119	-28651	-1	-22048	-7311	-22229	-166	-18624	-13697	-18878	10
0.180000	-24	44	92	-57	-107	-28	17	-9	-15	8	-63	-57	-94	-11	-24	-57	-98	41	-80	-27	-102	-18	-96	-65	-50	3	-95	-7	-68	-66	-143	-75	-134	6166	-2797	-25049	-3	-24339	-5203	-29145	-26	-22431	-6116	-22522	-174	-19171	-13295	-18840	13
0.180833	-22	46	89	-58	-104	-30	16	-10	-13	9	-70	-58	-93	-14	-8	-58	-96	39	-82	-28	-100	-19	-97	-67	-58	0	-96	-9	-70	-68	-145	-76	-125	6263	-2872	-25414	-8	-24566	-4310	-29565	-63	-22721	-5021	-22798	-184	-19628	-12901	-18808	-68
0.181667	-44	40	87	-61	-110	-33	12	-15	-17	5	-72	-65	-98	-17	-30	-61	-102	34	-85	-34	-108	-25	-109	-74	-68	-3	-101	-18	-75	-74	-147	-76	-116	6446	-3087	-25779	-14	-24722	-3436	-29913	-97	-22909	-4070	-23057	-193	-19972	-12505	-18784	-340
0.182500	-31	40	84	-63	-114	-38	10	-17	-24	3	-83	-65	-103	-16	-31	-62	-104	28	-86	-46	-105	-24	-101	-69	-70	-1	-98	-14	-78	-72	-147	-78	-141	6761	-3426	-26117	-17	-24788	-2571	-30171	-105	-22970	-3244	-23295	-191	-20204	-12090	-18770	-397
0.183333	-26	42	84	-60	-110	-32	12	-15	-23	3	-75	-62	-97	-15	-31	-60	-101	34	-85	-31	-105	-24	-101	-69	-68	-3	-101	-14	-76	-67	-148	-77	-133	7223	-3950	-26440	-22	-24765	-1724	-30340	-129	-22915	-2581	-23513	-185	-20299	-11664	-18779	-201
0.184167	-28	39	88	-61	-109	-34	13	-12	-17	8	-73	-60	-99	-16	-29	-58	-91	35	-87	-35	-108	-21	-98	-70	-64	1	-99	-12	-74	-72	-149	-77	-128	7838	-4668	-26733	-6	-24656	-885	-30426	-150	-22709	-2083	-23716	-173	-20278	-11217	-18807	-96
0.185000	-25	45	89	-59	-107	-32	16	-12	-38	7	-74	-61	-96	-14	-27	-58	-99	33	-85	-31	-105	-22	-86	-67	-62	-1	-100	-12	-75	-69	-151	-76	-163	8604	-5543	-26981	-4	-24455	-85	-30425	-167	-22414	-1751	-23912	-164	-20139	-10755	-18866	-60
0.185833	-27	44	92	-57	-109	-33	15	-12	-15	9	-66	-62	-95	-12	-23	-57	-96	35	-82	-38	-103	-21	-98	-67	-63	3	-99	-9	-74	-72	-147	-73	-153	9526	-6734	-27192	-9	-24171	690	-30342	-168	-21976	-1583	-24102	-149	-19887	-10277	-18947	-10
0.186667	-25	36	93	-50	-112	-29	13	-13	-15	8	-72	-63	-100	-15	-29	-56	-100	36	-82	-32	-104	-32	-99	-66	-65	2	-100	-13	-74	-69	-149	-74	-130	10579	-8094	-27357	-1	-23802	1432	-30185	-198	-21429	-1575	-24281	-142	-19549	-9787	-19049	29
0.187500	-26	44	90	-59	-109	-32	-4	-13	-17	7	-74	-62	-95	-16	-26	-58	-99	33	-84	-31	-105	-24	-99	-68	-64	3	-99	-11	-70	-70	-148	-73	-160	11736	-9663	-27481	7	-23362	2110	-29965	-219	-20782	-1707	-24469	-136	-19130	-9289	-19169	37
0.188333	-21	43	90	-59	-109	-33	11	-15	-17	7	-73	-62	-93	-16	-28	-64	-98	33	-84	-32	-102	-23	-101	-69	-64	-1	-98	-12	-72	-72	-153	-78	-172	12986	-11442	-27563	9	-22856	2716	-29682	-213	-20069	-1953	-24648	-131	-18653	-8783	-19297	50
0.189167	-25	43	88	-58	-113	-34	12	-16	-19	5	-75	-66	-102	-15	-28	-60	-98	32	-84	-36	-124	-25	-100	-70	-63	0	-101	-14	-74	-72	-150	-77	-163	14262	-13387	-27604	1	-22295	3221	-29354	-224	-19303	-2300	-24825	-122	-18134	-8286	-19425	45
0.190000	-31	40	86	-60	-110	-59	9	-16	-18	3	-75	-68	-98	-17	-31	-63	-105	27	-90	-38	-109	-30	-101	-73	-67	-1	-88	-13	-77	-75	-152	-80	-172	15507	-15450	-27620	2	-21698	3606	-28995	-233	-18503	-2714	-24999	-115	-17598	-7814	-19541	9
0.190833	-30	38	86	-62	-114	-39	7	-17	-23	0	-79	-70	-100	-19	-30	-61	-102	25	-85	-40	-104	-26	-98	-70	-63	-3	-104	-15	-73	-72	-146	-78	-176	16691	-17601	-27603	1	-21067	3860	-28620	-221	-17684	-3167	-25160	-114	-17050	-7365	-19624	-12
0.191667	-27	41	87	-61	-105	-33	13	-16	-15	8	-74	-65	-95	-16	-28	-60	-96	33	-74	-34	-101	-22	-96	-67	-61	0	-98	-9	-73	-68	-144	-72	-169	17747	-19789	-27572	5	-20416	3956	-28196	-230	-16876	-3628	-25308	-117	-16517	-6959	-19674	-27
0.192500	-27	43	92	-57	-109	-31	15	-16	-18	7	-75	-65	-95	-15	-28	-60	-99	43	-83	-33	-103	-23	-97	-67	-65	0	-100	-16	-74	-75	-147	-75	-166	18621	-21973	-27533	-1	-19762	3873	-27793	-225	-16114	-4081	-25443	-120	-16021	-6621	-19680	-33
0.193333	-27	43	93	-58	-110	-35	12	0	-16	6	-74	-65	-98	-14	-28	-59	-97	34	-83	-32	-103	-24	-99	-69	-62	0	-97	-13	-68	-73	-145	-78	-199	19262	-24098	-27491	-7	-19107	3608	-27407	-206	-15405	-4496	-25549	-112	-15551	-6355	-19632	-36
0.194167	-23	41	88	-57	-107	-33	15	-14	-16	4	-73	-70	-97	-16	-28	-55	-100	30	-84	-30	-102	-24	-98	-68	-63	0	-100	-13	-73	-67	-148	-76	-229	19621	-26097	-27457	1	-18465	3160	-27035	-195	-14774	-4854	-25621	-113	-15132	-6181	-19526	-38
0.195000	-24	42	88	-61	-125	-38	12	-8	-16	7	-73	-63	-95	-16	-28	-59	-97	33	-85	-31	-105	-26	-99	-63	-64	0	-101	-13	-72	-69	-149	-73	-247	19664	-27915	-27421	0	-17848	2532	-26705	-182	-14228	-5141	-25652	-114	-14748	-6110	-19358	-48
0.195833	-25	41	90	-58	-105	-33	16	-15	-19	10	-75	-64	-95	-16	-29	-61	-98	11	-83	-32	-105	-23	-98	-69	-67	-3	-100	-13	-74	-67	-150	-76	-269	19367	-29498	-27391	0	-17250	1742	-26416	-166	-13775	-5340	-25631	-116	-14415	-6158	-19139	-13
0.196667	-27	41	89	-58	-110	-33	11	-15	-18	6	-74	-66	-97	-15	-31	-57	-103	34	-86	-31	-107	-24	-100	-69	-67	-8	-99	-18	-70	-69	-145	-73	-273	18719	-30822	-27369	8	-16678	804	-26171	-155	-13415	-5454	-25561	-116	-14123	-6326	-18861	29
0.197500	-26	40	89	-60	-112	-33	12	-23	-15	7	-70	-65	-96	2	-28	-59	-98	32	-87	-34	-102	-24	-98	-69	-63	0	-103	-14	-70	-67	-146	-74	-293	17722	-31841	-27346	16	-16128	-258	-25981	-148	-13157	-5478	-25418	-102	-13868	-6612	-18542	68
0.198333	-23	37	88	-58	-111	-32	12	-14	-18	3	-74	-63	-94	-18	-31	-58	-99	32	-86	-33	-104	-25	-100	-72	-64	6	-103	-16	-73	-68	-148	-76	-286	16391	-32349	-27335	11	-15612	-1405	-25848	-137	-12994	-5423	-25224	-124	-13639	-7026	-18199	93
0.199167	-29	38	85	-62	-111	-33	11	-15	-17	5	-73	-64	-97	-16	-31	-59	-100	9	-83	-34	-105	-24	-100	-70	-62	0	-99	-12	-74	-69	-146	-73	-237	14761	-32565	-27309	1	-15116	-2584	-25770	-116	-12906	-5296	-24967	-120	-13429	-7542	-17833	137
0.200000	-31	43	91	-59	-107	-29	18	-12	-18	4	-72	-63	-95	-16	-28	-58	-96	35	-85	-24	-103	-21	-97	-67	-61	-3	-113	-14	-72	-77	-145	-72	-202	12881	-32641	-27278	0	-14647	-3778	-25742	-110	-12892	-5119	-24634	-117	-13220	-8166	-17472	174
0.200833	-27	42	88	-58	-108	-31	17	-10	-21	8	-70	-63	-96	-12	-4	-56	-99	35	-83	-31	-104	-25	-98	-68	-63	1	-98	-12	-72	-69	-122	-75	-158	10805	-32599	-27240	11	-14203	-4949	-25770	-95	-12930	-4909	-24248	-119	-13016	-8866	-17125	189
0.201667	-26	41	89	-61	-110	-32	12	-13	-16	5	-70	-65	-100	-21	-33	-60	-101	33	-86	-32	-108	-24	-91	-70	-67	-3	-100	-16	-75	-82	-148	-77	-93	8595	-32145	-27197	7	-13779	-6011	-25838	-92	-13005	-4684	-23815	-112	-12803	-9620	-16817	217
0.202500	-25	40	88	-61	-112	-34	11	-14	-21	5	-73	-68	-98	2	-28	-60	-100	34	-93	-33	-104	-25	-99	-69	-64	-3	-101	-14	-73	-70	-146	-75	-56	6329	-31302	-27135	11	-13375	-6973	-25940	-90	-13095	-4495	-23333	-107	-12568	-10394	-16547	235
0.203333	-25	38	89	-59	-108	-44	16	-14	-18	6	-73	-64	-98	-17	-30	-62	-101	34	-85	-33	-107	-23	-99	-69	-64	-1	-100	-14	-74	-70	-148	-77	-10	4046	-30108	-27070	26	-12988	-7779	-26064	-100	-13174	-4347	-22815	-101	-12309	-11168	-16341	249
0.204167	-25	41	89	-59	-109	-33	13	-16	8	8	-68	-63	-88	-15	-30	-58	-99	34	-85	-35	-104	-23	-98	-68	-65	0	-99	-14	-73	-68	-146	-73	64	1841	-28620	-26996	10	-12630	-8409	-26201	-101	-13238	-4259	-22272	-94	-12027	-11911	-16199	252
0.205000	-25	43	91	-58	-105	-32	16	-13	-15	6	-69	-64	-95	-12	-29	-56	-99	34	-90	-30	-102	-18	-97	-49	-64	0	-98	-11	-72	-72	-145	-72	116	-220	-26875	-26930	3	-12297	-8834	-26341	-94	-13259	-4251	-21714	-79	-11720	-12595	-16142	248
0.205833	-26	41	91	-58	-105	-31	13	-14	-19	5	-73	-63	-96	-16	-28	-58	-100	39	-86	-31	-100	-19	-99	-66	-62	0	-100	-13	-70	-70	-148	-74	168	-2074	-24901	-26875	6	-12000	-9056	-26475	-103	-13233	-4347	-21157	-72	-11397	-13192	-16150	263
0.206667	-23	33	87	-59	-107	-32	11	-15	-15	6	-73	-65	-98	-17	-29	-61	-98	32	-68	-34	-103	-21	-100	-70	-63	-1	-100	-14	-73	-70	-149	-77	215	-3684	-22750	-26845	2	-11743	-9063	-26589	-121	-13163	-4554	-20612	-65	-11063	-13692	-16243	256
0.207500	-28	38	86	-60	-114	-38	-10	-15	-23	2	-76	-68	-100	-18	-30	-61	-103	33	-86	-33	-105	-21	-99	-65	-67	-1	-98	-17	-75	-72	-146	-47	242	-5019	-20450	-26840	-6	-11529	-8857	-26669	-127	-13033	-4876	-20082	-49	-10722	-14066	-16400	228
0.208333	-27	41	85	-63	-111	-36	10	-17	-18	4	-75	-67	-96	-15	-28	-57	-100	32	-88	-34	-105	-25	-101	-69	-66	-4	-101	-16	-75	-74	-147	-76	265	-6064	-18027	-26880	-6	-11375	-8463	-26713	-132	-12855	-5315	-19587	-30	-10393	-14318	-16624	225
0.209167	-25	40	85	-59	-109	-34	10	-14	-18	2	-74	-51	-96	-18	-32	-59	-97	16	-86	-35	-103	-26	-99	-68	-64	-3	-99	-17	-70	-74	-150	-79	285	-6809	-15537	-26969	5	-11275	-7894	-26707	-130	-12629	-5865	-19129	-30	-10092	-14448	-16905	205
0.210000	24	40	87	-60	-111	-36	10	-18	-19	3	-75	-65	-98	-21	-29	-60	-99	32	-87	-34	-107	-24	-100	-69	-65	1	-98	-15	-76	-72	-148	-77	301	-7258	-13033	-27121	5	-11256	-7183	-26649	-135	-12377	-6516	-18715	-23	-9821	-14456	-17220	183
0.210833	-28	40	86	-61	-113	-35	11	-15	-21	1	-73	-65	-99	7	-30	-60	-100	35	-88	-31	-105	-19	-100	-66	-66	-3	-100	-13	-74	-69	-151	-83	321	-7430	-10548	-27334	10	-11308	-6359	-26532	-141	-12101	-7257	-18341	-15	-9606	-14353	-17564	150
0.211667	-27	40	89	-52	-108	-31	13	-15	-19	5	-72	-60	-95	-13	-26	-66	-99	36	-85	-29	-97	-17	-98	-67	-64	0	-96	-10	-56	-68	-146	-73	337	-7347	-8112	-27611	13	-11440	-5456	-26348	-115	-11828	-8057	-18025	-9	-9454	-14161	-17912	123
0.212500	-22	42	89	-53	-107	-30	13	-11	-30	7	-70	-60	-95	-18	-26	-56	-98	36	-84	-28	-101	-17	-96	-64	-62	1	-96	-12	-70	-68	-146	-75	315	-7051	-5759	-27964	8	-11655	-4508	-26106	-110	-11570	-8914	-17763	3	-9380	-13903	-18266	82
0.213333	-25	42	88	-56	-108	-28	11	-12	-16	6	-70	-61	-95	-12	-27	-57	-99	38	-85	-30	-100	-11	-96	-63	-62	-1	-97	-13	-68	-69	-146	-80	301	-6567	-3481	-28368	1	-11954	-3560	-25806	-119	-11346	-9789	-17551	-1	-9392	-13607	-18601	75
0.214167	-26	41	87	-58	-109	-31	13	-13	-18	5	-69	-61	-97	-13	-26	-79	-96	38	-85	-32	-104	-21	-98	-66	-59	2	-96	-14	-72	-68	-148	-73	286	-5939	-1325	-28822	-6	-12338	-2650	-25452	-114	-11175	-10649	-17385	-9	-9503	-13274	-18910	70
0.215000	-27	42	77	-48	-107	-36	12	-15	-21	4	-69	-64	-100	-19	-29	-61	-96	35	-84	-32	-108	-24	-94	-68	-66	-3	-99	-19	-76	-74	-148	-75	248	-5210	707	-29308	-8	-12786	-1807	-25049	-119	-11068	-11475	-17271	-1	-9711	-12963	-19188	64
0.215833	-27	40	85	-62	-113	-36	10	-10	-22	2	-74	-66	-98	-17	-30	-60	-97	33	-87	-33	-103	-22	-101	-67	-65	0	-99	-15	-75	-70	-144	-76	218	-4406	2623	-29808	-22	-13290	-1059	-24597	-121	-11031	-12237	-17186	19	-10013	-12673	-19411	58
0.216667	-28	42	87	-58	-108	-36	11	-14	-18	4	-69	-65	-96	-17	-28	-63	-107	35	-85	-33	-104	-23	-107	-67	-70	-4	-99	-16	-72	-69	-149	-78	198	-3574	4424	-30304	-23	-13847	-422	-24101	-109	-11081	-12902	-17141	28	-10412	-12445	-19587	43
0.217500	-24	43	86	-60	-108	-34	11	-12	-17	6	-75	-65	-74	-16	-26	-58	-98	36	-84	-32	-103	-23	-100	-68	-63	-4	-99	-14	-70	-69	-132	-73	175	-2737	6123	-30773	-8	-14440	78	-23577	-108	-11212	-13414	-17125	33	-10896	-12275	-19707	6
0.218333	-26	45	91	-57	-108	-31	15	-11	-17	6	-70	-62	-96	-15	-26	-59	-98	35	-82	-30	-102	-19	-96	-65	-64	0	-98	-21	-69	-69	-124	-76	159	-1900	7748	-31210	-7	-15049	433	-23031	-111	-11433	-13882	-17129	35	-11462	-12188	-19777	-29
0.219167	-24	46	91	-56	-108	-32	13	-12	-15	6	-77	-61	-97	-14	-25	-57	-99	39	-81	-29	-100	-21	-101	-66	-62	0	-96	-12	-73	-68	-145	-72	127	-1093	9302	-31600	-15	-15661	637	-22471	-111	-11727	-14165	-17159	16	-12095	-12179	-19784	-46
0.220000	-33	44	89	-53	-110	-29	16	-8	-16	8	-67	-62	-94	-13	-25	-56	-98	37	-82	-31	-104	-19	-94	-52	-62	0	-96	-15	-67	-67	-143	-72	87	-324	10783	-31896	-16	-16253	685	-21905	-105	-12105	-14297	-17211	38	-12779	-12256	-19752	-39
0.220833	-22	45	90	-48	-108	-29	22	-9	-17	6	-69	-59	-96	-15	-25	-55	-97	37	-80	-30	-103	-21	-95	-67	-65	-1	-97	-13	-72	-66	-143	-73	69	383	12203	-32123	-24	-16805	583	-21347	-107	-12544	-14276	-17247	30	-13496	-12409	-19674	-33
0.221667	-30	40	90	-59	-105	-33	16	-12	-18	6	-70	-64	-98	-17	-26	-58	-98	34	-84	-32	-102	-24	-94	-69	-63	-4	-98	-13	-74	-70	-146	-75	44	1071	13543	-32272	-19	-17307	343	-20796	-112	-13027	-14105	-17299	20	-14215	-12628	-19560	-44
0.222500	-25	40	89	-74	-112	-34	11	-14	-18	3	-73	-68	-96	-31	-29	-59	-101	35	-85	-32	-104	-25	-100	-72	-65	-6	-102	-15	-74	-73	-149	-74	9	1698	14808	-32318	-21	-17741	-29	-20266	-108	-13544	-13775	-17357	19	-14946	-12889	-19408	-45
0.223333	-31	39	121	-60	-114	-36	11	-14	-19	1	-73	-65	-100	-17	-31	-63	-102	30	-90	-34	-110	-30	-117	-74	-68	-6	-102	-16	-79	-76	-150	-77	-23	2278	15978	-32298	-25	-18092	-511	-19761	-102	-14075	-13363	-17412	18	-15635	-13174	-19226	-49
0.224167	-28	39	88	-61	-114	-39	9	-16	-21	1	-75	-66	-102	-21	-31	-53	-103	35	-85	-33	-108	-25	-99	-69	-68	-4	-100	-12	-76	-70	-149	-77	-44	2827	17033	-32191	-22	-18334	-1075	-19285	-105	-14598	-12821	-17465	25	-16275	-13468	-19022	-12
0.225000	-28	41	89	-59	-108	-30	9	-14	-17	3	-73	-65	-96	-18	-29	-60	-101	34	-87	-29	-105	-26	-99	-69	-65	-3	-99	-13	-73	-68	-145	-73	-62	3329	17931	-32024	-26	-18479	-1710	-18836	-90	-15111	-12209	-17513	18	-16856	-13749	-18800	6
0.225833	-27	43	91	-59	-110	-28	16	-13	-18	5	-73	-62	-95	-18	-31	-62	-98	34	-84	-31	-102	-25	-100	-67	-64	0	-99	-11	-72	-72	-148	-75	-81	3789	18635	-31806	-26	-18521	-2408	-18421	-86	-15592	-11531	-17552	6	-17366	-13989	-18568	-67
0.226667	-28	43	92	-59	-107	-30	12	-13	-17	4	-70	-64	-94	-14	-28	-67	-96	38	-76	-32	-101	-22	-97	-67	-65	-1	-102	-9	-72	-68	-143	-69	-102	4201	19108	-31559	-16	-18457	-3107	-18042	-93	-16034	-10828	-17581	7	-17788	-14175	-18327	-68
0.227500	-25	40	88	-58	-108	-32	11	-10	-15	2	-72	-62	-94	-8	-27	-56	-101	34	-84	-32	-103	-24	-97	-66	-63	-3	-97	-10	-70	-75	-146	-73	-116	4553	19305	-31291	-21	-18298	-3834	-17702	-98	-16422	-10129	-17611	1	-18125	-14294	-18089	-66
0.228333	-28	41	90	-58	-110	-31	10	-13	-18	2	-72	-64	-95	-17	-29	-58	-99	35	-85	-28	-104	-25	-98	-69	-64	-5	-98	-13	-76	-70	-147	-73	-132	4836	19180	-31020	-12	-18048	-4543	-17389	-101	-16752	-9463	-17624	2	-18374	-14324	-17851	-94
0.229167	-30	39	87	-62	-112	-33	10	-14	-21	-3	-74	-65	-96	-16	-28	-58	-101	33	-52	-35	-107	-24	-99	-68	-65	-4	-100	-14	-73	-69	-148	-74	-160	5038	18693	-30761	-10	-17724	-5217	-17101	-116	-17025	-8852	-17610	3	-18539	-14271	-17611	-112
0.230000	-27	39	86	-65	-113	-35	11	-13	-19	0	-75	-66	-100	-17	-30	-60	-103	33	-85	-38	-108	-24	-101	-72	-64	-11	-100	-11	-73	-76	-149	-77	-173	5141	17812	-30517	-16	-17339	-5846	-16837	-129	-17229	-8319	-17598	-8	-18627	-14118	-17377	-155
0.230833	-30	44	86	-62	-114	-32	9	-17	-17	-18	-76	-65	-96	-17	-31	-58	-101	33	-86	-38	-107	-25	-99	-72	-65	-4	-99	-13	-73	-72	-148	-74	-182	5123	16512	-30300	-14	-16912	-6416	-16582	-126	-17376	-7867	-17524	-21	-18646	-13869	-17146	-165
0.231667	-28	40	90	-59	-111	-31	12	-12	-18	1	-74	-65	-100	-16	-32	-58	-100	36	-82	-33	-103	-24	-97	-84	-66	-4	-98	-15	-76	-75	-147	-75	-188	4975	14802	-30129	-14	-16459	-6914	-16336	-115	-17459	-7537	-17438	-29	-18616	-13543	-16929	-167
0.232500	-28	39	87	-56	-112	-39	9	-18	-17	1	-74	-63	-96	-15	-32	-51	-99	35	-82	-33	-104	-22	-101	-68	-62	-3	-95	-12	-70	-73	-146	-73	-184	4689	12686	-29988	-7	-16008	-7334	-16092	-115	-17495	-7327	-17316	-19	-18543	-13137	-16712	-132
0.233333	-27	40	98	-60	-111	-33	13	-15	-16	2	-73	-62	-94	-16	-29	-59	-97	36	-83	-35	-105	-21	-99	-68	-61	0	-96	-11	-69	-73	-148	-77	-181	4239	10156	-29884	-6	-15573	-7671	-15839	-112	-17490	-7240	-17160	-31	-18453	-12682	-16510	-103
0.234167	-25	42	89	-58	-109	-27	12	-15	-16	0	-73	-62	-98	-13	-31	-55	-100	35	-82	-32	-103	-19	-100	-68	-67	-4	-96	-11	-59	-75	-148	-75	-191	3627	7279	-29808	-5	-15174	-7926	-15569	-109	-17452	-7269	-16964	-45	-18359	-12179	-16312	-138
0.235000	-30	43	86	-60	-110	-32	15	-13	-18	4	-73	-63	-98	-14	-30	-57	-105	34	-84	-32	-105	-18	-102	-66	-63	0	-98	-12	-75	-72	-147	-74	-190	2858	4102	-29756	-9	-14829	-8097	-15279	-115	-17380	-7405	-16722	-66	-18277	-11659	-16130	-167
0.235833	-26	45	87	-60	-114	-34	13	-13	-15	4	-73	-65	-96	-14	-28	-62	-99	35	-82	-35	-105	-21	-98	-66	-64	-3	-99	-14	-73	-68	-146	-74	-166	1931	705	-29716	2	-14547	-8194	-14967	-133	-17298	-7644	-16437	-70	-18208	-11143	-15963	-150
0.236667	-26	42	85	-60	-105	-32	15	-13	-16	4	-70	-62	-95	-24	-28	-58	-97	30	-81	-35	-103	-22	-101	-66	-63	0	-96	-13	-70	-70	-145	-75	-177	869	-2837	-29686	2	-14358	-8222	-14619	-145	-17200	-7984	-16102	-78	-18179	-10653	-15809	-117
0.237500	-26	45	84	-59	-134	-33	12	-13	-16	3	-73	-61	-95	-14	-28	-57	-98	35	-80	-30	-104	-19	-96	-66	-63	-1	-95	-16	-75	-72	-145	-72	-171	-321	-6423	-29639	-3	-14250	-8181	-14238	-143	-17099	-8331	-15724	-86	-18185	-10201	-15672	-108
0.238333	-25	45	89	-58	-111	-31	16	-10	-17	8	-68	-63	-96	-11	-25	-55	-98	41	-81	-32	-101	-19	-96	-63	-62	1	-97	-11	-68	-74	-141	-73	-156	-1623	-9989	-29586	-6	-14237	-8092	-13825	-153	-17011	-8741	-15302	-100	-18235	-9813	-15553	-110
0.239167	-22	42	89	-57	-108	-32	17	-11	-14	5	-69	-64	-95	-13	-28	-58	-101	58	-80	-30	-101	-18	-96	-68	-62	0	-96	-12	-73	-69	-147	-75	-143	-2996	-13414	-29496	12	-14314	-7964	-13376	-171	-16926	-9153	-14842	-118	-18331	-9496	-15449	-88
0.240000	-21	45	75	-58	-109	-35	11	-13	-17	7	-69	-64	-94	-14	-28	-56	-97	35	-85	-30	-107	-22	-98	-67	-62	0	-97	-9	-72	-69	-146	-74	-142	-4414	-16615	-29425	1	-14481	-7800	-12906	-188	-16860	-9576	-14352	-134	-18469	-9258	-15369	-74
0.240833	-29	44	109	-59	-108	-32	13	-15	-21	0	-74	-64	-98	-15	-29	-58	-97	36	-82	-31	-104	-19	-97	-64	-63	0	-97	-12	-66	-69	-146	-76	-148	-5837	-19505	-29307	-3	-14732	-7618	-12397	-185	-16815	-9954	-13827	-138	-18639	-9112	-15304	-41
0.241667	-29	35	86	-59	-112	-35	10	-17	-22	5	-76	-65	-102	-16	-28	-60	-102	34	-83	-32	-105	-19	-101	-73	-69	-3	-98	-15	-75	-74	-147	-77	-134	-7242	-22016	-29180	-8	-15058	-7438	-11872	-186	-16789	-10282	-13270	-150	-18840	-9057	-15257	-10
0.242500	-30	38	91	-60	-111	-34	11	-16	-19	5	-75	-66	-99	-18	-28	-61	-103	33	-84	-32	-107	-25	-100	-68	-67	0	-99	-13	-85	-73	-146	-79	-116	-8595	-24074	-29037	-6	-15442	-7256	-11320	-176	-16774	-10531	-12747	-152	-19045	-9089	-15220	-62
0.243333	-27	39	89	-61	-109	-32	12	-14	-18	4	-74	-66	-97	-17	-26	-64	-100	36	-83	-31	-104	-19	-102	-66	-65	0	-99	-9	-73	-43	-144	-73	-118	-9858	-25637	-28894	3	-15868	-7089	-10765	-178	-16787	-10691	-12198	-160	-19253	-9197	-15195	-110
0.244167	-26	41	88	-59	-98	-30	15	-11	-18	-1	-70	-63	-95	-14	-56	-59	-98	36	-85	-31	-103	-23	-99	-67	-62	0	-97	-10	-75	-69	-144	-73	-109	-11007	-26660	-28773	-5	-16324	-6949	-10221	-186	-16817	-10753	-11669	-167	-19451	-9382	-15179	-99
0.245000	-15	42	88	-56	-110	-31	15	-11	-16	5	-73	-65	-95	-13	-27	-58	-100	36	-84	-32	-101	-22	-95	-66	-62	-1	-83	-15	-73	-70	-144	-73	-105	-12030	-27128	-28666	0	-16794	-6839	-9679	-196	-16863	-10729	-11157	-179	-19625	-9623	-15169	-68
0.245833	-25	41	90	-61	-108	-29	13	-13	-14	8	-69	-63	-101	-13	-24	-56	-98	34	-85	-33	-103	-22	-98	-66	-64	-6	-95	-10	-70	-68	-146	-72	-101	-12944	-27045	-28595	-3	-17266	-6764	-9156	-205	-16929	-10565	-10670	-183	-19762	-9909	-15158	-68
0.246667	-25	41	92	-58	-105	-30	16	-12	-13	9	-72	-64	-96	-1	-27	-52	-98	35	-105	-28	-109	-22	-98	-66	-60	1	-96	-10	-73	-69	-148	-72	-95	-13619	-26417	-28576	-9	-17716	-6727	-8651	-197	-17007	-10313	-10226	-187	-19857	-10221	-15151	-83
0.247500	-26	44	92	-29	-107	-30	11	-9	-14	9	-72	-62	-96	-13	-27	-57	-98	35	-82	-29	-105	-25	-99	-74	-63	0	-96	-12	-74	-68	-145	-74	-94	-14168	-25294	-28644	-8	-18148	-6726	-8188	-207	-17097	-9970	-9832	-186	-19899	-10532	-15138	-124
0.248333	-28	42	90	-58	-112	-31	13	-12	-19	6	-74	-63	-98	-16	-31	-60	-88	33	-81	-34	-110	-25	-102	-68	-67	-1	-97	-16	-78	-73	-151	-79	-91	-14553	-23712	-28732	-3	-18540	-6758	-7765	-234	-17200	-9552	-9499	-186	-19889	-10843	-15128	-135
0.249167	-30	38	84	-60	-115	-36	7	-19	-21	4	-76	-67	-103	-16	-31	-62	-101	34	-85	-33	-107	-24	-102	-70	-65	-3	-97	-14	-72	-69	-150	-76	-76	-14773	-21738	-28908	-4	-18910	-6801	-7385	-238	-17300	-9050	-9215	-182	-19813	-11114	-15100	-51
0.250000	-29	38	86	-59	-112	-33	12	-14	-19	4	-74	-66	-105	-15	-30	-60	-102	32	-87	-38	-104	-19	-99	-69	-66	-4	-101	-16	-73	-72	-148	-79	-68	-14847	-19452	-29155	-5	-19167	-6886	-7053	-227	-17404	-8506	-8997	-170	-19697	-11349	-15070	7
0.250833	-29	38	89	-66	-109	-33	13	-12	-24	6	-73	-66	-99	-14	-28	-60	-103	34	-86	-32	-105	-22	-99	-67	-67	-4	-99	-14	-73	-67	-149	-79	-57	-14776	-16924	-29460	3	-19395	-6976	-6787	-211	-17503	-7923	-8883	-171	-19504	-11524	-15033	-18
0.251667	-27	40	90	-56	-109	-32	17	-9	-18	8	-69	-60	-96	-11	-25	-55	-100	35	-91	-28	-104	-18	-99	-64	-62	2	-95	-11	-73	-66	-144	-72	-59	-14594	-14244	-29823	4	-19570	-7057	-6570	-210	-17596	-7324	-8745	-170	-19277	-11631	-14995	-32
0.252500	-19	51	92	-55	-110	-21	16	-8	-14	9	-68	-62	-94	-10	-24	-55	-96	41	-82	-32	-103	-17	-97	-64	-64	1	-99	-13	-72	-66	-142	-73	-47	-14318	-11494	-30229	17	-19694	-7135	-6418	-221	-17684	-6739	-8709	-177	-19015	-11668	-14956	1
0.253333	-24	39	90	-57	-108	-29	15	-9	-17	6	-69	-62	-95	-13	-25	-55	-103	38	-83	-32	-102	-24	-98	-66	-61	2	-97	-11	-69	-66	-145	-70	-43	-13967	-8719	-30667	21	-19771	-7191	-6320	-220	-17756	-6181	-8725	-186	-18732	-11629	-14917	37
0.254167	-23	43	93	-55	-104	-32	17	-7	-16	8	-67	-63	-98	-12	-25	-57	-96	40	-80	-30	-103	-18	-96	-65	-59	4	-92	-14	-76	-67	-144	-65	-39	-13564	-6011	-31115	18	-19804	-7220	-6278	-217	-17816	-5664	-8792	-179	-18433	-11516	-14885	52
0.255000	-22	43	92	-57	-109	-31	13	-9	-16	10	-70	-61	-96	-11	-27	-57	-97	38	-81	-30	-104	-19	-99	-65	-63	2	-97	-11	-72	-66	-145	-70	-40	-13137	-3431	-31559	16	-19808	-7211	-6305	-219	-17859	-5206	-8894	-172	-18129	-11328	-14868	29
0.255833	-27	44	90	-56	-115	-29	16	-10	-21	9	-70	-61	-98	-13	-28	-60	-99	36	-82	-32	-103	-19	-100	-74	-52	1	-98	-12	-75	-67	-147	-76	-36	-12698	-1073	-31980	5	-19787	-7156	-6362	-204	-17888	-4815	-9029	-178	-17836	-11074	-14845	25
0.256667	-26	43	90	-57	-109	-35	11	-12	-11	5	-74	-63	-101	-14	-28	-59	-99	41	-82	-35	-107	-23	-101	-72	-67	-1	-100	-16	-74	-70	-147	-77	-32	-12269	1066	-32367	-1	-19749	-7050	-6493	-200	-17899	-4507	-9188	-187	-17557	-10765	-14840	36
0.257500	-29	39	85	-62	-110	-32	8	-14	-18	6	-70	-63	-95	-15	-27	-62	-102	35	-104	-33	-103	-19	-100	-68	-63	0	-101	-27	-72	-68	-147	-75	-33	-11861	2951	-32586	0	-19704	-6878	-6627	-198	-17881	-4280	-9352	-188	-17305	-10409	-14846	39
0.258333	-27	42	90	-57	-103	-31	12	-12	-17	6	-68	-63	-95	-14	-24	-58	-98	49	-83	-31	-104	-21	-99	-70	-63	0	-99	-11	-73	-67	-145	-73	-38	-11483	4558	-32694	3	-19686	-6640	-6818	-197	-17850	-4142	-9523	-198	-17084	-10018	-14870	46
0.259167	-26	39	90	-53	-107	-33	16	30	-14	9	-68	-59	-96	-12	-25	-59	-98	36	-86	-32	-103	-18	-98	-68	-66	3	-98	-9	-72	-66	-143	-72	-28	-11149	5875	-32723	8	-19628	-6381	-7041	-172	-17799	-4086	-9683	-197	-16903	-9605	-14906	56
0.260000	-22	43	89	-55	-105	-28	17	-10	-17	-3	-64	-60	-94	-11	-25	-56	-119	37	-82	-27	-103	-16	-97	-66	-61	3	-98	-12	-66	-67	-144	-72	-17	-10843	6913	-32745	-5	-19612	-6058	-7292	-160	-17728	-4114	-9838	-195	-16765	-9191	-14956	73
0.260833	-24	42	119	-55	-105	-29	15	-11	-15	8	-69	-58	-97	-12	-12	-56	-99	34	-85	-31	-104	-27	-99	-70	-64	0	-100	-9	-72	-69	-144	-73	-24	-10620	7667	-32759	-5	-19614	-5696	-7568	-153	-17652	-4227	-9978	-200	-16671	-8784	-15015	69
0.261667	-27	42	89	-58	-107	-32	-16	-14	-17	6	-70	-68	-96	-16	-28	-59	-101	34	-85	-33	-103	-22	-102	-72	-65	0	-111	-14	-77	-72	-145	-75	-6	-10411	8168	-32754	-6	-19642	-5299	-7864	-147	-17557	-4403	-10100	-197	-16624	-8402	-15086	62
0.262500	-28	42	89	-62	-112	-34	10	-15	-22	6	-73	-66	-98	-16	-26	-60	-102	29	-85	-34	-108	-23	-105	-73	-67	-1	-100	-16	-75	-72	-151	-75	5	-10278	8435	-32767	-16	-19695	-4880	-8176	-129	-17456	-4642	-10200	-187	-16605	-8048	-15153	78
0.263333	-27	42	87	-60	-110	-34	-14	-16	-19	6	-74	-66	-98	-19	-29	-83	-101	30	-85	-31	-105	-23	-99	-68	-66	0	-99	-13	-75	-70	-147	-73	6	-10166	8492	-32742	-9	-19762	-4442	-8498	-122	-17348	-4921	-10280	-195	-16625	-7737	-15227	84
0.264167	-26	42	87	-53	-108	-35	13	-19	-15	5	-69	-63	-96	-18	-28	-62	-97	35	-84	-32	-93	-25	-103	-70	-64	-3	-101	-13	-74	-72	-151	-76	4	-10101	8358	-32677	-18	-19859	-4017	-8830	-129	-17244	-5241	-10346	-195	-16676	-7474	-15284	78
0.265000	-26	44	88	-58	-111	-38	7	-15	-18	10	-72	-65	-96	-22	-30	-62	-101	33	-85	-34	-107	-24	-99	-69	-67	-3	-102	-15	-77	-72	-149	-76	6	-10062	8066	-32448	-12	-19974	-3607	-9178	-127	-17143	-5592	-10402	-208	-16757	-7272	-15339	109
0.265833	-30	41	84	-62	-113	-34	9	-19	-22	4	-74	-66	-100	-19	-29	-60	-104	20	-86	-31	-105	-23	-101	-72	-66	-1	-101	-13	-74	-70	-147	-72	-40	-10040	7643	-32157	-7	-20100	-3224	-9523	-117	-17052	-5957	-10429	-204	-16852	-7126	-15376	127
0.266667	-30	43	88	-57	-111	-32	12	-17	-21	-6	-72	-61	-94	-17	-28	-62	-101	28	-84	-32	-103	-21	-101	-70	-65	-4	-99	-13	-85	-72	-148	-75	-57	-10037	7116	-31829	-17	-20245	-2878	-9881	-94	-16969	-6328	-10484	-193	-16961	-7045	-15393	144
0.267500	-27	44	88	-57	-110	-35	15	-14	-21	7	-73	-62	-97	-18	-24	-83	-100	30	-83	-34	-101	-21	-98	-43	-64	-4	-102	-16	-72	-68	-144	-73	-55	-10043	6500	-31483	-26	-20395	-2581	-10248	-87	-16912	-6735	-10533	-188	-17080	-7027	-15391	174
0.268333	-26	39	86	-59	-111	-39	13	-21	-15	5	-70	-65	-96	-16	-27	-59	-102	32	-85	-34	-104	-23	-97	-69	-68	-1	-100	-13	-74	-73	-145	-76	-64	-10050	5821	-31140	-32	-20550	-2346	-10633	-84	-16871	-7057	-10588	-187	-17202	-7070	-15371	181
0.269167	-27	42	88	-58	-113	-41	11	-15	-21	4	-73	-66	-98	-18	-29	-58	-99	32	-86	-31	-103	-24	-101	-69	-65	-4	-102	-15	-75	-74	-149	-76	-87	-10053	5103	-30796	-28	-20706	-2170	-11018	-75	-16857	-7400	-10662	-187	-17327	-7167	-15313	212
0.270000	-28	38	86	-61	-114	-34	22	-15	-21	9	-69	-66	-99	-19	-19	-61	-100	34	-88	-34	-109	-25	-100	-69	-65	-1	-102	-16	-75	-72	-148	-75	-92	-10045	4349	-30475	-25	-20863	-2061	-11418	-65	-16884	-7722	-10752	-185	-17436	-7319	-15234	237
0.270833	-26	37	86	-60	-112	-34	13	-13	-16	8	-70	-67	-99	-17	-28	-74	-102	32	-83	-30	-103	-25	-92	-67	-62	-1	-100	-14	-74	-74	-148	-75	-85	-10020	3592	-30169	-26	-21012	-2019	-11831	-47	-16897	-8015	-10868	-182	-17540	-7518	-15127	194
0.271667	-30	40	91	-57	-112	-31	6	-12	-15	8	-68	-69	-96	-14	-26	-56	-97	37	-82	-31	-102	-21	-98	-64	-60	3	-97	-9	-69	-66	-144	-69	-103	-9972	2833	-29896	-17	-21166	-2045	-12267	-42	-16965	-8285	-11013	-183	-17632	-7757	-14986	119
0.272500	13	46	90	-58	-105	-30	16	-10	-17	7	-67	-63	-94	-15	-28	-55	-101	37	-83	-28	-110	-17	-96	-63	-65	0	-97	-10	-74	-69	-147	-74	-108	-9905	2084	-29654	-12	-21297	-2130	-12725	-49	-17060	-8533	-11190	-183	-17718	-8033	-14833	112
0.273333	-26	42	89	-56	-107	-32	13	-16	-15	7	-69	-65	-96	-29	-27	-57	-99	36	-87	-30	-102	-22	-101	-68	-65	-1	-98	-13	-75	-73	-164	-74	-87	-9816	1336	-29442	-11	-21432	-2301	-13204	-43	-17185	-8741	-11401	-178	-17797	-8338	-14650	120
0.274167	-27	40	86	-59	-110	-38	13	-15	-18	3	-72	-63	-98	-16	-27	-61	-101	29	-85	-28	-103	-22	-98	-65	-62	27	-95	-7	-73	-70	-146	-72	-95	-9701	619	-29251	-11	-21561	-2478	-13699	-44	-17333	-8916	-11634	-186	-17860	-8660	-14447	75
0.275000	-26	40	88	-57	-107	16	16	-16	-18	4	-72	-64	-98	-12	-28	-61	-101	35	-86	-30	-103	-19	-98	-69	-67	0	-99	-13	-72	-69	-146	-77	-134	-9565	-69	-29092	-19	-21688	-2727	-14224	-79	-17511	-9069	-11903	-183	-17930	-9004	-14230	37
0.275833	-36	38	86	-57	-110	-31	13	-14	-21	6	-70	-63	-97	-14	-28	-59	-100	36	-84	-32	-105	-22	-97	-67	-65	0	-107	-13	-74	-69	-145	-74	-134	-9399	-732	-28956	-32	-21810	-3005	-14770	-73	-17714	-9186	-12195	-188	-17998	-9348	-14004	18
0.276667	-28	40	89	-58	-104	-29	15	-15	-18	4	-73	-65	-97	-13	-27	-59	-98	37	-85	-29	-102	-22	-97	-65	-63	8	-97	-13	-74	-70	-144	-73	-132	-9223	-1349	-28833	-40	-21932	-3314	-15346	-60	-17939	-9273	-12514	-196	-18069	-9695	-13769	33
0.277500	-26	39	89	-59	-110	-32	13	-13	-15	10	-72	-62	-95	-15	-28	-58	-95	36	-86	-31	-102	-21	-97	-66	-62	0	-96	-12	-72	-70	-143	-72	-121	-9029	-1943	-28725	-44	-22054	-3645	-15950	-61	-18182	-9333	-12842	-167	-18150	-10038	-13534	58
0.278333	-25	40	90	-77	-107	-31	16	-12	-15	8	-68	-62	-95	-12	-26	-57	-97	40	-83	-28	-101	-18	-98	-66	-61	1	-95	-11	-72	-68	-147	-73	-108	-8826	-2497	-28630	-62	-22177	-3990	-16585	-45	-18441	-9368	-13191	-173	-18249	-10374	-13301	50
0.279167	-24	43	89	-56	-110	-32	15	-12	-16	9	-69	-59	-98	-11	-26	-53	-98	39	-80	-29	-104	-17	-100	-66	-59	5	-95	-9	-70	-68	-144	-78	-99	-8617	-3014	-28524	-43	-22296	-4342	-17244	-23	-18716	-9379	-13548	-170	-18358	-10692	-13072	-8
0.280000	-23	44	89	-56	-109	-28	21	-10	-15	8	-68	-72	-94	-12	-27	-56	-100	38	-80	-28	-100	-17	-96	-63	-61	4	-96	-7	-67	-50	-145	-75	-124	-8400	-3485	-28430	-46	-22413	-4691	-17924	-28	-19000	-9361	-13910	-152	-18496	-10998	-12858	-57
0.280833	-22	42	90	-57	-105	-30	15	-15	-17	9	-69	-64	-92	-13	-24	-57	-97	37	-83	-27	-102	-23	-98	-67	-62	1	-96	-9	-74	-68	-147	-74	-127	-8212	-3917	-28334	-56	-22521	-5039	-18628	-51	-19295	-9331	-14279	-130	-18661	-11277	-12659	-44
0.281667	-26	29	86	-60	-113	-32	12	-15	-21	6	-75	-68	-100	-16	-28	-61	-104	32	-85	-35	-109	-23	-102	-69	-67	-4	-102	-17	-76	-70	-151	-79	-117	-8022	-4309	-28236	-58	-22651	-5377	-19359	-56	-19596	-9285	-14650	-126	-18851	-11546	-12481	-18
0.282500	-32	36	85	-63	-112	-40	8	-22	-26	1	-79	-69	-102	-17	-29	-61	-102	34	-87	-34	-105	-21	-103	-64	-68	-5	-104	-15	-75	-69	-148	-80	-110	-7834	-4640	-28121	-63	-22748	-5699	-20104	-52	-19885	-9227	-15009	-115	-19054	-11784	-12312	-32
0.283333	-28	37	80	-62	-112	-32	7	-17	-17	7	-70	-66	-98	-19	-29	-58	-102	33	-86	-34	-104	-23	-99	-68	-66	0	-100	-13	-75	-72	-148	-76	-122	-7658	-4926	-28002	-53	-22836	-6004	-20861	-61	-20168	-9150	-15365	-111	-19283	-11989	-12168	-41
0.284167	-26	43	89	-61	-109	-32	10	-15	-18	6	-73	-67	-96	-16	-26	-57	-100	35	-109	-56	-104	-23	-97	-67	-64	-7	-99	-14	-75	-72	-147	-77	-143	-7492	-5153	-27866	-36	-22911	-6293	-21629	-66	-20438	-9081	-15712	-126	-19529	-12174	-12044	45
0.285000	-25	41	88	-58	-114	-34	12	-13	-17	8	-72	-63	-95	-16	-28	-58	-98	36	-84	-29	-107	-23	-99	-66	-63	1	-98	-12	-73	-67	-146	-76	-163	-7337	-5324	-27723	-42	-22966	-6555	-22406	-96	-20693	-9008	-16052	-117	-19781	-12336	-11937	107
0.285833	-34	43	88	-58	-109	-30	11	-12	-16	7	-73	-66	-98	-15	-29	-58	-100	35	-80	-28	-105	-35	-97	-70	-63	0	-96	-16	-70	-69	-144	-74	-190	-7194	-5444	-27564	-38	-22985	-6799	-23188	-102	-20931	-8927	-16385	-148	-20044	-12479	-11856	118
0.286667	-25	44	87	-57	-110	-25	12	-11	-16	5	-70	-62	-96	-14	-26	-56	-100	33	-82	-28	-101	-23	-87	-68	-65	0	-96	-13	-70	-62	-142	-76	-193	-7056	-5502	-27396	-12	-22984	-7027	-23981	-95	-21145	-8892	-16719	-187	-20302	-12600	-11791	105
0.287500	-25	44	92	-56	-107	-30	13	-10	-17	6	-70	-62	-95	-17	-27	-56	-97	35	-80	-29	-100	-22	-97	-65	-63	0	-98	-12	-72	-65	-147	-76	-173	-6922	-5490	-27216	5	-22955	-7230	-24762	-69	-21332	-8858	-17045	-212	-20554	-12704	-11747	49
0.288333	-22	43	90	-57	-107	-31	13	-4	-16	5	-73	-64	-95	-16	-31	-58	-96	33	-84	-29	-104	-22	-101	-72	-66	-5	-99	-11	-70	-68	-147	-73	-155	-6755	-5426	-27022	-16	-22893	-7411	-25544	-62	-21499	-8848	-17369	-216	-20785	-12803	-11721	23
0.289167	-29	44	88	-62	-118	-33	11	-14	-17	5	-73	-66	-97	-19	-30	-58	-100	33	-85	-31	-105	-16	-100	-65	-64	-1	-99	-14	-74	-72	-155	-76	-152	-6632	-5304	-26825	-75	-22804	-7567	-26309	-80	-21620	-8861	-17693	-199	-20994	-12894	-11710	49
0.290000	-28	40	86	-60	-113	-45	12	-17	-5	0	-76	-69	-125	-21	-32	-59	-105	29	-88	-34	-105	-25	-102	-73	-70	-5	-104	-16	-77	-74	-152	-77	-133	-6475	-5121	-26618	-105	-22692	-7711	-27062	-104	-21716	-8903	-18019	-168	-21173	-12991	-11714	20
0.290833	-31	33	84	-63	-115	-38	7	-17	-25	0	-79	-70	-100	-18	-31	-61	-108	30	-90	-35	-95	-25	-101	-73	-67	-4	-101	-13	-72	-70	-151	-74	-79	-6300	-4878	-26401	-91	-22560	-7811	-27779	-147	-21768	-8970	-18337	-132	-21304	-13090	-11726	-18
0.291667	-25	40	90	-56	-120	-33	13	-15	-15	7	-73	-66	-94	-21	-27	-55	-97	34	-82	-29	-103	-24	-100	-68	-60	-3	-129	-13	-117	-69	-145	-70	-32	-6115	-4579	-26182	-56	-22398	-7894	-28473	-213	-21787	-9076	-18663	-91	-21394	-13198	-11754	-15
0.292500	-24	43	89	-58	-107	-30	13	-14	-15	8	-74	-63	-92	-16	-19	-56	-100	33	-82	-30	-104	-24	-100	-68	-65	-1	-96	-11	-72	-69	-144	-73	-26	-5899	-4244	-25964	-49	-22238	-7951	-29134	-258	-21780	-9212	-18994	-56	-21436	-13327	-11794	-19
0.293333	-28	43	89	-56	-112	-31	18	-13	-21	6	-69	-63	-96	-7	-27	-56	-96	35	-82	-30	-103	-21	-98	-68	-63	0	-95	-11	-69	-67	-148	-72	-48	-5662	-3865	-25745	24	-22067	-7991	-29752	-273	-21735	-9376	-19324	-53	-21435	-13481	-11839	0
0.294167	-26	43	87	-55	-111	-33	15	-14	-15	6	-69	-62	-94	-14	-25	-56	-98	28	-80	-31	-103	-23	-99	-75	-62	0	-94	-13	-70	-68	-146	-72	-110	-5409	-3455	-25536	-7	-21905	-8008	-30331	-256	-21666	-9572	-19663	-39	-21381	-13657	-11896	22
0.295000	-24	66	88	-58	-109	-32	16	-12	-16	7	-70	-62	-95	-15	-26	-58	-100	33	-85	-29	-103	-22	-99	-68	-64	-3	-95	-9	-72	-87	-149	-75	-154	-5139	-3014	-25331	10	-21751	-8000	-30857	-237	-21572	-9787	-20004	-4	-21286	-13862	-11966	-9
0.295833	-28	40	90	-57	-107	-31	17	-14	-18	5	-73	-65	-97	-14	-25	-59	-101	33	-84	-35	-102	-21	-100	-108	-67	-4	-97	-12	-69	-70	-149	-73	-102	-4847	-2562	-25141	22	-21619	-7982	-31333	-254	-21453	-10030	-20342	-13	-21153	-14095	-12047	-19
0.296667	-25	41	87	-58	-118	-32	16	-12	-18	4	-72	-62	-95	-14	-25	-58	-99	32	-84	-29	-105	-22	-101	-69	-61	1	-96	-11	-72	-68	-146	-74	-76	-4537	-2100	-24965	11	-21502	-7938	-31757	-271	-21319	-10286	-20691	-31	-20981	-14352	-12118	-9
0.297500	-26	42	88	-59	-109	-33	16	-13	-18	7	-75	-51	-96	-13	-28	-55	-92	34	-86	-32	-103	-21	-98	-68	-65	-4	-101	-12	-72	-69	-146	-72	-85	-4221	-1637	-24797	32	-21414	-7890	-32133	-276	-21173	-10550	-21030	9	-20792	-14633	-12204	-38
0.298333	-25	37	89	-59	-109	-34	15	-13	-18	5	-73	-64	-96	-24	-29	-58	-99	35	-88	-34	-105	-24	-101	-68	-63	0	-98	-12	-75	-70	-148	-75	-62	-3898	-1173	-24650	44	-21362	-7836	-32442	-276	-21019	-10822	-21371	51	-20581	-14937	-12299	-60
0.299167	-29	37	90	-59	-114	-33	15	-15	-21	7	-76	-68	-96	-16	-29	-58	-98	34	-86	-33	-96	-22	-98	-67	-62	0	-102	-13	-77	-72	-145	-70	-30	-3569	-725	-24513	44	-21328	-7780	-32605	-269	-20857	-11091	-21695	39	-20368	-15252	-12391	-34
0.300000	-24	40	89	-79	-109	-32	18	-12	-16	6	-72	-66	-83	-15	-27	-55	-98	34	-85	-32	-105	-19	-98	-68	-64	0	-96	-10	-64	-67	-147	-70	-28	-3243	-303	-24397	41	-21329	-7727	-32658	-269	-20702	-11355	-22005	57	-20151	-15579	-12495	-5
0.300833	-27	42	91	-55	-108	-32	19	-12	-14	8	-72	-62	-95	-38	-29	-56	-99	36	-82	-28	-104	-19	-99	-67	-65	1	-94	-11	-73	-70	-146	-73	6	-2930	90	-24297	47	-21352	-7688	-32695	-240	-20555	-11603	-22305	71	-19958	-15914	-12598	-19
0.301667	-25	40	89	-59	-109	-33	13	-16	-34	5	-75	-66	-97	-13	-28	-59	-100	34	-85	-35	-103	-23	-88	-73	-63	0	-100	-11	-74	-73	-144	-72	63	-2629	448	-24216	30	-21403	-7666	-32709	-179	-20420	-11849	-22583	51	-19778	-16243	-12703	-28
0.302500	-27	38	85	-59	-110	-35	12	-17	-18	2	-74	-88	-98	-17	-32	-63	-103	34	-86	-32	-105	-25	-104	-72	-66	0	-99	-13	-77	-73	-151	-78	63	-2347	777	-24150	17	-21472	-7662	-32710	-121	-20295	-12066	-22832	24	-19626	-16570	-12790	-15
0.303333	-29	40	82	-57	-110	-33	13	-30	-25	5	-72	-64	-97	-13	-30	-60	-102	35	-85	-33	-105	-23	-100	-72	-68	-1	-103	-12	-73	-73	-145	-77	43	-2079	1070	-24091	16	-21546	-7640	-32721	-97	-20191	-12264	-23044	-9	-19498	-16878	-12910	6
0.304167	-28	40	86	-57	-112	-32	15	-16	-17	6	-73	-65	-94	-13	-30	-60	-98	32	-85	-31	-103	-21	-99	-68	-64	0	-99	-13	-70	-69	-146	-73	16	-1835	1321	-24039	23	-21626	-7729	-32706	-47	-20104	-12434	-23221	-39	-19405	-17179	-13016	26
0.305000	-28	41	87	-53	-109	-32	13	-30	-19	3	-74	-61	-93	-11	-30	-59	-98	33	-85	-32	-101	-18	-100	-72	-66	-1	-100	1	-68	-68	-145	-59	55	-1614	1534	-23989	29	-21704	-7817	-32723	17	-20043	-12583	-23354	-5	-19348	-17460	-13112	0
0.305833	-26	39	85	-58	-109	-32	11	-14	-17	6	-74	-64	-91	-17	-30	-57	-103	35	-85	-34	-104	-22	-84	-70	-66	0	-99	-11	-73	-69	-146	-75	72	-1418	1704	-23953	23	-21770	-7937	-32701	46	-20005	-12703	-23437	58	-19317	-17717	-13206	-21
0.306667	-27	68	85	-57	-112	-34	10	-15	-21	5	-76	-68	-99	-15	-30	-59	-100	32	-88	-33	-107	-23	-100	-76	-65	-4	-102	-16	-90	-75	-147	-77	12	-1255	1833	-23905	16	-21826	-8089	-32651	28	-19997	-12805	-23463	97	-19321	-17951	-13294	0
0.307500	-29	37	82	-60	-112	-35	10	-17	-23	5	-76	-68	-97	-16	-31	-61	-99	33	-85	-33	-111	-23	-102	-69	-64	0	-99	-12	-70	-72	-148	-74	9	-1103	1928	-23851	12	-21855	-8278	-32440	38	-20008	-12880	-23429	133	-19341	-18151	-13372	28
0.308333	-24	38	85	-57	-111	-38	12	-15	-18	-10	-76	-66	-103	-23	-34	-60	-97	33	-87	-33	-108	-23	-102	-69	-64	-1	-101	-17	-50	-74	-149	-66	38	-986	1984	-23780	17	-21867	-8487	-32174	67	-20046	-12935	-23335	102	-19377	-18326	-13442	73
0.309167	-25	37	84	-61	-113	-33	11	-18	-16	5	-73	-64	-96	-17	-31	-62	-100	32	-87	-27	-107	-24	-101	-72	-64	-4	-100	-13	-73	-73	-150	-78	17	-886	2004	-23708	7	-21849	-8724	-31842	45	-20103	-12976	-23170	62	-19422	-18465	-13498	87
0.310000	-26	38	88	-34	-109	-35	12	-14	-21	3	-75	-66	-97	-12	-32	-62	-102	32	-87	-33	-104	-23	-100	-72	-64	0	-111	-12	-74	-73	-151	-80	9	-813	1993	-23612	-13	-21805	-8974	-31451	34	-20185	-13002	-22930	73	-19469	-18573	-13534	60
0.310833	-25	37	86	-60	-110	-39	9	-19	-18	4	-73	-92	-100	-19	-31	-62	-103	33	-86	-31	-109	-19	-100	-72	-67	-3	-99	-14	-73	-70	-151	-77	42	-741	1941	-23499	-15	-21738	-9227	-31013	21	-20287	-13023	-22619	74	-19503	-18641	-13553	55
0.311667	-27	39	89	-63	-108	-32	15	-14	-15	6	-72	-62	-95	-15	-28	-60	-100	34	-82	-30	-101	-17	-98	-70	-70	2	-97	-8	-68	-67	-150	-73	47	-695	1867	-23367	-28	-21649	-9480	-30521	5	-20400	-13027	-22235	74	-19523	-18669	-13550	45
0.312500	-24	43	92	-55	-104	-33	15	-13	-14	6	-65	-60	-93	-16	-26	-55	-110	37	-82	-29	-99	-19	-96	-65	-63	1	-98	-11	-72	-68	-147	-74	19	-660	1760	-23209	-47	-21542	-9719	-29978	12	-20526	-13033	-21791	77	-19523	-18661	-13531	22
0.313333	-24	42	88	-57	-108	-13	13	-13	-16	8	-67	-57	-92	-15	-28	-55	-96	37	-83	-33	-101	-16	-96	-65	-61	1	-97	-9	-68	-67	-147	-70	-8	-637	1605	-23032	-48	-21422	-9936	-29391	18	-20661	-13038	-21263	85	-19497	-18612	-13487	10
0.314167	-23	42	88	-56	-109	-32	13	-12	-16	8	-69	-64	-94	-16	-27	-56	-97	36	-90	-30	-99	-21	-98	-65	-64	-4	-97	-10	-70	-69	-149	-74	-41	-626	1449	-22832	-49	-21295	-10124	-28760	15	-20796	-13044	-20680	44	-19444	-18522	-13427	24
0.315000	-4	41	88	-60	-118	-33	13	-12	-17	9	-65	-64	-98	-16	-29	-60	-101	35	-86	-34	-108	-23	-99	-68	-67	-1	-97	-13	-78	-74	-151	-78	-41	-617	1248	-22618	-57	-21171	-10272	-28085	10	-20921	-13049	-20042	-18	-19353	-18387	-13344	22
0.315833	-30	38	85	-61	-116	-38	7	-15	-21	2	-77	-67	-99	-22	-31	-61	-100	33	-76	-32	-97	-22	-99	-68	-63	0	-98	-12	-77	-73	-150	-76	4	-612	1023	-22374	-55	-21045	-10358	-27362	39	-21037	-13043	-19347	-51	-19230	-18212	-13240	4
0.316667	-27	41	89	-75	-112	-49	8	-16	-19	5	-72	-63	-97	-17	-29	-59	-100	36	-86	-32	-105	-29	-107	-70	-64	-3	-98	-12	-74	-70	-148	-78	-17	-610	775	-22117	-43	-20929	-10395	-26602	77	-21137	-13051	-18613	-79	-19078	-17989	-13122	-7
0.317500	-25	41	90	-58	-108	-32	12	-12	-15	7	-67	-63	-95	-16	-29	-59	-97	37	-84	-30	-104	-24	-98	-66	-65	0	-98	-12	-75	-70	-148	-77	-36	-606	498	-21840	-21	-20823	-10359	-25804	78	-21210	-13044	-17854	-79	-18899	-17727	-13000	-17
0.318333	-28	40	75	-57	-109	-33	12	-14	-17	6	-68	-64	-96	-14	-29	-59	-100	38	-85	-30	-103	-22	-99	-72	-65	0	-97	-10	-72	-68	-149	-73	-19	-600	195	-21549	-66	-20735	-10259	-24977	44	-21254	-13029	-17077	-90	-18702	-17429	-12863	-14
0.319167	-33	43	89	-58	-107	-31	16	-11	-16	9	-68	-62	-96	-11	-26	-66	-99	37	-85	-30	-103	-19	-95	-65	-61	0	-104	-11	-69	-68	-147	-73	-17	-598	-131	-21244	-92	-20660	-10093	-24126	15	-21260	-13003	-16294	-108	-18485	-17095	-12730	-4
0.320000	-22	44	90	-60	-104	-30	15	-11	1	2	-72	-61	-94	-10	-26	-56	-95	38	-85	-28	-99	-18	-95	-65	-62	0	-98	-8	-75	-65	-145	-72	-19	-589	-466	-20927	-116	-20603	-9860	-23263	-19	-21223	-12957	-15524	-145	-18262	-16727	-12604	-9
0.320833	-26	42	88	-58	-110	-31	15	-22	-13	7	-70	-64	-86	-12	-26	-57	-99	38	-108	-31	-99	-21	-95	-66	-63	1	-98	-10	-69	-67	-145	-73	-41	-585	-827	-20608	-124	-20564	-9569	-22381	-35	-21138	-12888	-14770	-182	-18038	-16334	-12489	-48
0.321667	-26	42	88	-59	-110	-34	10	-15	-19	7	-74	-67	-98	-16	-28	-60	-103	35	-85	-32	-107	-25	-96	-66	-66	-1	-102	-16	-66	-70	-146	-74	-66	-580	-1199	-20282	-82	-20538	-9223	-21498	-30	-21007	-12801	-14051	-182	-17820	-15918	-12395	-85
0.322500	-29	39	82	-63	-112	-35	11	-16	-18	1	-78	-63	-99	-17	-30	-60	-109	34	-87	-27	-104	-24	-99	-68	-66	-3	-102	-14	-73	-70	-146	-77	-85	-569	-1579	-19943	-56	-20521	-8820	-20609	-6	-20821	-12674	-13361	-186	-17609	-15478	-12311	-99
0.323333	-30	40	86	-59	-109	-34	10	-16	-19	2	-77	-69	-97	-17	-33	-63	-98	32	-86	-34	-103	-25	-101	-68	-65	-1	-102	-15	-76	-77	-152	-87	-104	-565	-1956	-19590	-45	-20504	-8384	-19722	8	-20580	-12515	-12759	-202	-17423	-15022	-12258	-130
0.324167	-28	41	85	-64	-116	-39	8	-18	-19	2	-74	-69	-99	-18	-25	-62	-100	33	-90	-35	-102	-25	-95	-69	-64	0	-103	-13	-72	-72	-148	-77	-130	-557	-2346	-19229	-51	-20456	-7917	-18842	8	-20292	-12312	-12203	-213	-17249	-14547	-12228	-92
0.325000	-26	42	89	-59	-109	-36	12	-22	-14	-1	-72	-64	-95	-15	-32	-61	-98	36	-86	-32	-102	-25	-98	-68	-62	-29	-100	-18	-73	-74	-150	-77	-151	-557	-2728	-18829	-67	-20434	-7433	-17976	29	-19937	-12072	-11718	-200	-17102	-14066	-12233	-62
0.325833	-26	43	89	-58	-110	-36	10	-15	-16	4	-73	-64	-85	-17	-53	-59	-99	36	-84	-35	-103	-24	-98	-72	-60	0	-101	-15	-72	-69	-147	-75	-148	-562	-3105	-18478	-60	-20374	-6948	-17126	59	-19539	-11792	-11296	-174	-16980	-13577	-12259	-80
0.326667	-27	42	87	-59	-107	-33	8	-15	-18	4	-76	-65	-97	-15	-31	-59	-98	34	-82	-33	-99	-22	-98	-68	-60	-3	-100	-11	-74	-64	-144	-74	-150	-579	-3462	-18083	-53	-20285	-6465	-16288	53	-19095	-11465	-10968	-137	-16892	-13104	-12319	-87
0.327500	-24	42	88	-56	-109	-33	12	-15	-23	3	-74	-64	-96	-16	-29	-63	-97	35	-85	-31	-103	-22	-100	-72	-65	-4	-101	-13	-74	-72	-145	-75	-136	-602	-3811	-17678	-33	-20157	-6004	-15479	43	-18616	-11100	-10712	-60	-16821	-12591	-12403	-70
0.328333	-28	40	85	-59	-110	-12	15	-15	-19	3	-77	-65	-94	-16	-30	-59	-103	29	-92	-33	-101	-23	-100	-69	-64	-3	-107	-13	-74	-72	-147	-77	-105	-643	-4143	-17255	-1	-20007	-5580	-14686	25	-18100	-10702	-10525	-16	-16773	-12093	-12506	-77
0.329167	-25	39	85	-61	-114	-34	11	-16	-19	1	-79	-68	-101	-16	-31	-55	-101	32	-88	-34	-100	-24	-100	-69	-65	2	-102	-16	-78	-74	-146	-75	-95	-693	-4439	-16815	18	-19802	-5190	-13916	-33	-17562	-10267	-10405	34	-16740	-11610	-12632	-50
0.330000	-32	41	86	-63	-119	-40	12	-17	-19	2	-80	-66	-99	-19	-32	-59	-104	30	-88	-36	-110	-25	-103	-70	-72	-4	-102	-14	-75	-75	-149	-79	-75	-757	-4717	-16358	30	-19554	-4840	-13163	-60	-17004	-9800	-10334	56	-16727	-11093	-12769	4
0.330833	-28	41	86	-61	-112	-38	9	-15	-17	1	-78	-66	-100	-21	-34	-70	-100	30	-87	-35	-103	-25	-100	-68	-66	-5	-102	-15	-76	-77	-147	-74	-29	-844	-4964	-15885	37	-19254	-4540	-12425	-80	-16452	-9308	-10306	61	-16712	-10590	-12905	-5
0.331667	-24	42	85	-59	-112	-35	10	-16	-17	1	-76	-65	-96	-18	-33	-59	-97	34	-86	-34	-104	-27	-101	-70	-64	-5	-101	-12	-75	-73	-147	-75	-3	-940	-5179	-15401	52	-18909	-4292	-11699	-108	-15853	-8794	-10309	97	-16701	-10076	-13045	-42
0.332500	-27	41	88	-62	-113	-39	10	-16	-8	1	-76	-68	-99	-19	-29	-58	-99	33	-91	-33	-103	-23	-100	-69	-64	-4	-101	-12	-75	-72	-148	-73	17	-1062	-5362	-14909	54	-18520	-4087	-10980	-125	-15282	-8269	-10328	121	-16683	-9548	-13181	-61
0.333333	-26	38	90	-57	-110	-33	12	-16	-26	3	-75	-64	-97	-15	-27	-59	-100	33	-87	-32	-102	-23	-101	-74	-63	-3	-100	-12	-74	-69	-146	-72	43	-1195	-5511	-14389	43	-18092	-3940	-10276	-94	-14723	-7743	-10353	141	-16660	-9044	-13308	-33
0.334167	-27	43	88	-55	-109	-34	15	-14	-13	5	-73	-60	-94	-22	-28	-60	-98	33	-84	-31	-105	-23	-96	-66	-63	-1	-98	-13	-73	-70	-146	-73	35	-1344	-5624	-13873	57	-17629	-3831	-9573	-18	-14183	-7225	-10377	140	-16615	-8515	-13428	-26
0.335000	-27	42	88	-58	-108	-35	13	0	-18	1	-75	-61	-96	-15	-29	-58	-97	32	-84	-31	-102	-24	-99	-69	-67	-3	-99	-12	-70	-70	-147	-67	43	-1513	-5703	-13359	60	-17145	-3763	-8881	11	-13673	-6708	-10381	135	-16557	-7996	-13538	-77
0.335833	-25	37	87	-58	-108	-32	13	-15	-17	1	-77	-62	-92	-15	-31	-60	-102	35	-87	-32	-101	-24	-97	-69	-63	-1	-99	-11	-73	-72	-146	-75	44	-1697	-5756	-12847	50	-16651	-3729	-8190	18	-13189	-6208	-10374	139	-16480	-7469	-13642	-112
0.336667	-23	36	89	-57	-105	-29	15	-15	-17	2	-77	-67	-94	-15	-28	-58	-100	34	-83	-34	-103	-36	-99	-69	-64	-3	-102	-13	-73	-72	-144	-74	29	-1889	-5751	-12334	59	-16146	-3714	-7500	28	-12746	-5734	-10312	140	-16383	-6950	-13740	-88
0.337500	-25	39	90	-59	-108	-31	16	-12	-17	6	-74	-61	-96	-18	-28	-60	-98	34	-82	-31	-102	-18	-97	-66	-62	0	-98	-11	-70	-66	-146	-75	15	-2090	-5726	-11839	59	-15646	-3720	-6814	-9	-12342	-5285	-10226	154	-16263	-6447	-13843	-44
0.338333	-23	42	89	-56	-105	-31	13	-12	-15	5	-70	-62	-95	-15	-27	-57	-98	35	-84	-30	-101	-19	-97	-69	-62	1	-101	-13	-73	-69	-147	-70	20	-2307	-5662	-11349	35	-15156	-3725	-6138	-30	-11985	-4878	-10109	164	-16123	-5955	-13953	-17
0.339167	-23	41	88	-58	-112	-32	13	-12	-18	4	-72	-63	-94	-14	-26	-45	-101	36	-83	-27	-100	-23	-96	-64	-63	0	-98	-11	-70	-67	-145	-74	-28	-2529	-5568	-10891	21	-14695	-3739	-5473	-27	-11677	-4509	-9960	172	-15968	-5487	-14080	-48
0.340000	-25	43	90	-62	-109	-30	15	-10	-17	3	-74	-64	-97	-16	-29	-60	-100	35	-84	-31	-103	-23	-99	-69	-62	0	-98	-12	-79	-70	-148	-74	-36	-2756	-5443	-10458	21	-14267	-3737	-4827	-13	-11420	-4189	-9787	168	-15802	-5054	-14238	-30
0.340833	-26	39	88	-60	-112	-36	11	-28	-19	3	-74	-65	-98	-15	-28	-62	-99	35	-84	-32	-104	-22	-99	-68	-62	1	-99	-11	-73	-68	-146	-74	-22	-2989	-5289	-10054	26	-13872	-3726	-4200	5	-11211	-3913	-9590	139	-15623	-4657	-14415	50
0.341667	-27	41	88	-59	-110	-36	13	-14	-18	4	-73	-64	-97	-19	-32	-63	-100	33	-85	-39	-105	-24	-102	-69	-65	-1	-100	-16	-75	-73	-151	-79	-87	-3215	-5109	-9688	22	-13528	-3699	-3596	25	-11053	-3690	-9386	111	-15442	-4312	-14636	15
0.342500	-29	40	86	-60	-110	-35	11	-17	-21	2	-80	-64	-96	-17	-29	-62	-102	34	-84	-32	-108	-25	-103	-72	-68	-4	-102	-15	-76	-70	-148	-78	-97	-3434	-4904	-9362	-1	-13220	-3648	-3023	21	-10934	-3513	-9176	69	-15255	-4010	-14892	-26
0.343333	-35	40	85	-61	-111	-32	11	-16	-22	5	-70	-64	-96	-18	-30	-60	-104	32	-87	-32	-105	-23	-99	-69	-67	-1	-98	-12	-74	-66	-146	-75	-96	-3645	-4677	-9076	-6	-12960	-3576	-2485	7	-10877	-3392	-8973	27	-15071	-3761	-15197	0
0.344167	-25	42	88	-59	-108	-30	13	-11	-18	6	-72	-63	-96	-17	-30	-58	-99	33	-94	-32	-103	-23	-99	-67	-65	-3	-100	-13	-73	-69	-146	-75	-112	-3868	-4431	-8839	-52	-12751	-3488	-1991	-7	-10852	-3322	-8791	-5	-14898	-3574	-15546	6
0.345000	-25	45	89	-61	-109	-33	15	-11	-15	9	-70	-63	-94	-15	-29	-59	-100	32	-85	-35	-102	-21	-100	-65	-63	-21	-102	-11	-72	-68	-147	-75	-105	-4073	-4179	-8650	-122	-12583	-3381	-1541	-26	-10868	-3302	-8629	-55	-14730	-3445	-15936	-29
0.345833	-29	41	89	-57	-109	-30	13	-40	-18	6	-50	-63	-95	-14	-27	-57	-98	36	-83	-33	-100	-21	-99	-68	-65	0	-99	-12	-70	-69	-146	-77	-126	-4263	-3909	-8515	-180	-12453	-3266	-1134	-42	-10912	-3335	-8508	-111	-14576	-3381	-16358	-25
0.346667	-28	44	116	-57	-110	-33	11	-13	-16	7	-70	-61	-98	-15	-28	-58	-100	37	-76	-32	-107	-26	-102	-61	-64	3	-94	-9	-72	-67	-144	-75	-130	-4440	-3639	-8437	-178	-12359	-3143	-796	-32	-10986	-3412	-8429	-141	-14428	-3373	-16802	-19
0.347500	-25	43	90	-59	-113	-32	12	-13	-18	9	-35	-63	-97	-15	-26	-58	-70	34	-84	-31	-101	-22	-100	-68	-64	-1	-98	-12	-74	-69	-148	-75	-103	-4606	-3369	-8413	-109	-12290	-3022	-511	-41	-11080	-3532	-8396	-174	-14297	-3423	-17274	-10
0.348333	-29	39	87	-58	-112	-36	10	-19	-21	4	-74	-62	-98	-17	-31	-66	-101	33	-86	-33	-107	-24	-108	-74	-70	-4	-101	-15	-76	-68	-153	-78	-114	-4754	-3104	-8445	-56	-12246	-2914	-297	-63	-11190	-3693	-8412	-166	-14181	-3520	-17726	33
0.349167	-28	39	85	-63	-113	-40	7	-17	-23	3	-75	-67	-113	-18	-32	-66	-104	30	-86	-34	-88	-23	-102	-68	-67	-1	-101	-15	-75	-72	-152	-77	-115	-4885	-2843	-8527	-6	-12216	-2805	-136	-83	-11321	-3885	-8476	-165	-14064	-3653	-18146	55
0.350000	-24	42	85	-59	-121	-35	9	-8	-18	3	-74	-65	-99	-17	-32	-62	-102	27	-86	-35	-104	-24	-103	-76	-69	-6	-110	-14	-75	-72	-152	-78	-117	-4998	-2594	-8657	33	-12170	-2725	-49	-143	-11414	-4103	-8595	-159	-13959	-3824	-18518	46
0.350833	-32	38	87	-59	-112	-35	18	-15	-16	6	-72	-66	-97	-15	-32	-65	-102	32	-85	-32	-103	-23	-101	-68	-65	0	-100	-13	-72	-72	-152	-76	-120	-5087	-2363	-8835	90	-12131	-2667	-30	-179	-11506	-4339	-8759	-166	-13852	-3996	-18799	46
0.351667	-26	44	89	-57	-114	-30	13	-12	-18	8	-73	-62	-93	-13	-27	-59	-102	35	-82	-33	-105	-19	-97	-67	-64	1	-95	-10	-70	-67	-148	-76	-115	-5149	-2145	-9051	148	-12078	-2637	-85	-231	-11581	-4592	-8968	-166	-13743	-4183	-18979	50
0.352500	-26	44	90	-55	-109	-30	16	-13	-6	9	-72	-61	-94	-11	-33	-51	-97	37	-83	-29	-101	-19	-98	-65	-63	1	-97	-10	-72	-72	-145	-73	-111	-5197	-1955	-9301	155	-12016	-2646	-216	-294	-11631	-4852	-9218	-181	-13632	-4365	-19031	57
0.353333	-24	44	90	-56	-108	-47	16	-10	-16	7	-72	-62	-96	-13	-28	-57	-97	36	-82	-28	-102	-19	-103	-64	-63	1	-99	-14	-77	-70	-143	-76	-102	-5222	-1780	-9571	110	-11926	-2690	-425	-286	-11643	-5110	-9505	-171	-13511	-4531	-18936	73
0.354167	-25	45	88	-60	-110	-30	15	-12	-17	13	-70	-61	-93	-11	-25	-56	-96	42	-85	-32	-102	-21	-99	-67	-61	-3	-96	-10	-69	-68	-144	-74	-98	-5229	-1625	-9854	84	-11815	-2767	-708	-194	-11610	-5358	-9809	-133	-13369	-4680	-18675	57
0.355000	-23	42	89	-58	-107	-31	15	-12	-14	6	-73	-63	-96	-15	-28	-58	-99	37	-84	-49	-102	-18	-98	-69	-64	0	-97	-11	-69	-69	-156	-75	-90	-5218	-1530	-10135	89	-11674	-2883	-1069	-121	-11549	-5594	-10133	-91	-13211	-4801	-18237	46
0.355833	-26	40	86	-60	-109	-33	11	-14	-15	5	-73	-61	-88	-13	-29	-58	-97	34	-87	-31	-102	-21	-101	-70	-62	-4	-98	-11	-70	-70	-148	-76	-86	-5181	-1451	-10398	72	-11503	-3023	-1502	-156	-11428	-5802	-10463	-65	-13028	-4880	-17613	60
0.356667	-26	38	89	-60	-111	-34	15	-18	-17	5	-77	-63	-98	-16	-33	-61	-102	17	-86	-31	-105	-24	-111	-69	-65	-3	-100	-16	-75	-74	-150	-77	-84	-5155	-1402	-10619	23	-11303	-3192	-2010	-217	-11253	-5977	-10796	-73	-12818	-4924	-16816	72
0.357500	-28	38	86	-62	-114	-32	8	-17	-19	1	-73	-63	-97	-15	-32	-58	-97	37	-86	-30	-103	-25	-101	-69	-63	-1	-100	-12	-74	-69	-145	-74	-74	-5107	-1381	-10786	-10	-11062	-3370	-2587	-236	-11024	-6107	-11114	-66	-12570	-4917	-15841	75
0.358333	-26	38	88	-63	-121	-35	11	-14	-17	5	-75	-62	-97	-16	-32	-60	-99	34	-87	-32	-105	-23	-100	-68	-64	-3	-99	-11	-73	-70	-147	-77	-74	-5058	-1395	-10878	-19	-10797	-3559	-3227	-247	-10740	-6188	-11409	-53	-12294	-4878	-14720	62
0.359167	-26	39	88	-59	-105	-31	15	-15	-17	6	-72	-61	-94	-11	-29	-56	-99	36	-85	-30	-103	-18	-100	-64	-64	0	-98	-11	-70	-68	-147	-73	-78	-5009	-1442	-10881	5	-10516	-3752	-3921	-276	-10410	-6212	-11675	-26	-11987	-4798	-13452	61
0.360000	-25	35	88	-58	-110	-33	17	-10	-14	6	-73	-61	-97	-12	-27	-59	-101	35	-83	-31	-102	-21	-102	-67	-63	1	-97	-13	-69	-63	-145	-73	-69	-4965	-1522	-10779	11	-10183	-3931	-4667	-281	-10030	-6177	-11905	5	-11638	-4688	-12085	64
0.360833	-23	42	91	-56	-108	-33	17	-11	-16	4	-73	-62	-99	-25	-27	-56	-98	34	-83	-32	-99	-22	-98	-66	-66	-4	-103	-11	-72	-51	-146	-75	-80	-4935	-1626	-10567	-16	-9848	-4101	-5466	-249	-9612	-6081	-12104	10	-11269	-4566	-10661	62
0.361667	-27	38	86	-61	-110	-35	13	-13	-17	4	-75	-63	-95	-15	-31	-60	-98	34	-101	-35	-103	-24	-100	-69	-68	-5	-102	-14	-76	-72	-146	-77	-84	-4922	-1758	-10239	-68	-9499	-4243	-6297	-231	-9158	-5924	-12255	27	-10870	-4428	-9212	50
0.362500	-26	37	87	-62	-113	-27	12	-14	-15	3	-78	-70	-97	-17	-30	-62	-138	33	-87	-38	-105	-24	-100	-70	-66	-6	-104	-16	-75	-73	-147	-76	-78	-4923	-1912	-9782	-93	-9134	-4352	-7153	-271	-8674	-5706	-12343	50	-10445	-4277	-7780	50
0.363333	-29	38	87	-61	-109	-5	12	-14	-18	3	-74	-62	-96	-16	-29	-59	-102	35	-85	-34	-109	-24	-95	-70	-64	-4	-107	-12	-68	-68	-144	-79	-79	-4943	-2080	-9211	-110	-8766	-4423	-8024	-215	-8165	-5431	-12378	80	-10001	-4134	-6414	66
0.364167	-26	40	88	-60	-109	-33	-6	-13	-18	7	-75	-62	-96	-49	-33	-58	-96	35	-83	-33	-101	-23	-100	-66	-65	-1	-99	-13	-73	-73	-148	-76	-66	-4964	-2261	-8527	-98	-8399	-4448	-8901	-133	-7646	-5110	-12362	75	-9549	-4001	-5144	63
0.365000	-25	40	88	-61	-119	-36	9	-13	-19	4	-76	-63	-100	-16	-30	-61	-102	33	-87	-35	-108	-48	-102	-72	-66	3	-104	-14	-76	-72	-148	-79	-62	-5055	-2453	-7758	-55	-8040	-4437	-9773	-139	-7128	-4751	-12292	82	-9085	-3887	-4021	58
0.365833	-26	38	88	-61	-111	-35	10	-16	-23	3	-68	-63	-99	-21	-35	-60	-95	34	-85	-34	-103	-24	-99	-68	-62	-1	-100	-12	-74	-74	-151	-77	-57	-5092	-2639	-6906	0	-7688	-4367	-10619	-185	-6595	-4353	-12161	36	-8615	-3793	-3079	73
0.366667	-27	41	91	-59	-112	-35	8	-12	-15	8	-74	-63	-96	-16	-27	-60	-99	35	-107	-32	-104	-22	-99	-72	-63	0	-96	-10	-72	-73	-146	-76	-48	-5244	-2825	-6012	5	-7353	-4256	-11443	-246	-6064	-3944	-11979	-19	-8158	-3728	-2346	76
0.367500	-25	43	91	-60	-107	-32	12	-9	-17	5	-74	-63	-68	-14	-29	-59	-99	35	-83	-33	-103	-21	-96	-66	-63	-4	-98	-10	-73	-70	-146	-80	-55	-5366	-3002	-5088	-48	-7037	-4105	-12221	-276	-5588	-3538	-11751	-77	-7717	-3695	-1843	72
0.368333	-26	41	89	-59	-99	-35	11	-16	-21	3	-73	-63	-97	-16	-28	-59	-102	34	-84	-31	-104	-24	-99	-70	-70	-7	-101	-12	-73	-72	-149	-74	-42	-5504	-3161	-4169	-45	-6739	-3910	-12946	-272	-5114	-3147	-11475	-101	-7296	-3692	-1573	74
0.369167	-26	38	90	-61	-113	-33	13	-14	-15	3	-70	-64	-87	-16	-28	-59	-101	29	-86	-36	-98	-22	-97	-70	-67	0	-99	-13	-74	-72	-148	-76	-16	-5645	-3297	-3289	-32	-6455	-3679	-13604	-223	-4663	-2777	-11164	-34	-6897	-3717	-1544	67
0.370000	-27	40	89	-59	-105	-35	11	-15	-21	2	-73	-65	-96	-18	-27	-60	-103	33	-85	-38	-107	-15	-98	-70	-67	-3	-100	-12	-76	-48	-149	-74	2	-5794	-3404	-2474	-23	-6221	-3420	-14184	-174	-4247	-2457	-10818	36	-6528	-3762	-1737	69
0.370833	-28	38	98	-61	-110	-30	11	-16	-19	2	-73	-62	-108	-18	-27	-59	-100	32	-84	-33	-109	-21	-100	-69	-62	0	-99	-12	-73	-65	-148	-73	9	-5941	-3479	-1765	-24	-5993	-3129	-14670	-151	-3862	-2184	-10445	101	-6189	-3822	-2130	77
0.371667	-22	44	90	-58	-109	-30	16	-11	-16	4	-73	-63	-95	-13	-24	-56	-96	35	-80	-29	-102	-17	-95	-66	-61	0	-100	-12	-69	-68	-144	-70	24	-6084	-3517	-1166	-35	-5784	-2816	-15062	-118	-3512	-1985	-10048	146	-5884	-3891	-2704	73
0.372500	-23	44	88	-58	-108	-29	16	-13	-11	6	-69	-70	-94	-12	-23	-55	-98	35	-82	-32	-102	-17	-97	-65	-62	1	-96	-10	-72	-39	-144	-69	38	-6227	-3519	-724	-53	-5593	-2482	-15350	-73	-3204	-1857	-9644	164	-5615	-3961	-3414	72
0.373333	-25	43	90	-56	-108	-33	11	-13	-18	5	-72	-63	-97	-19	-26	-57	-102	35	-84	-33	-110	-23	-97	-67	-63	0	-100	-13	-77	-69	-149	-73	38	-6360	-3489	-449	-48	-5417	-2143	-15520	-58	-2940	-1816	-9246	115	-5387	-4024	-4229	67
0.374167	-28	40	67	-60	-114	-36	8	-16	-19	1	-58	-61	-96	-16	-27	-66	-99	32	-83	-32	-105	-19	-97	-68	-62	0	-96	-11	-69	-70	-145	-72	45	-6478	-3418	-341	-126	-5251	-1791	-15577	-118	-2712	-1852	-8842	17	-5188	-4068	-5100	67
0.375000	-28	46	87	-57	-109	-32	13	-17	-18	4	-74	-63	-95	-16	-30	-59	-100	34	-78	-31	-105	-22	-99	-68	-62	-3	-96	-13	-73	-73	-151	-72	63	-6593	-3315	-408	-232	-5093	-1437	-15508	-222	-2524	-1973	-8451	-108	-5029	-4069	-5988	62
0.375833	-27	42	89	-57	-113	-76	9	-14	-17	5	-70	-63	-96	-13	-27	-57	-99	35	-83	-32	-102	-19	-100	-69	-65	1	-98	-12	-70	-70	-147	-74	79	-6698	-3162	-642	-291	-4944	-1091	-15321	-221	-2378	-2152	-8077	-150	-4899	-4060	-6846	57
0.376667	-22	39	88	-59	-108	-33	15	-14	-13	2	-72	-62	-94	-14	-21	-59	-101	32	-84	-29	-102	-19	-98	-66	-66	0	-96	-11	-73	-67	-146	-70	88	-6792	-3024	-1024	-275	-4795	-740	-15012	-135	-2263	-2393	-7722	-97	-4802	-3995	-7635	50
0.377500	-26	45	91	-57	-108	-34	9	-16	-16	5	-73	-63	-97	-12	-26	-56	-95	36	-83	-29	-102	-19	-100	-67	-65	-3	-97	-11	-72	-68	-146	-70	93	-6885	-2851	-1532	-211	-4660	-407	-14588	-92	-2195	-2677	-7395	-61	-4738	-3888	-8326	41
0.378333	-24	43	91	-56	-108	-36	17	-14	-15	6	-72	-62	-95	-13	-26	-58	-135	34	-84	-29	-103	-19	-99	-65	-72	0	-96	-13	-70	-67	-147	-70	82	-6979	-2675	-2158	-151	-4524	-81	-14054	-149	-2158	-2974	-7095	-65	-4700	-3727	-8885	36
0.379167	-26	44	91	-53	-105	-31	3	-15	-18	7	-72	-61	-93	-11	-27	-56	-102	37	-83	-27	-102	-17	-98	-65	-62	1	-97	-9	-70	-53	-148	-70	64	-7074	-2491	-2840	-138	-4405	225	-13431	-250	-2159	-3270	-6828	-104	-4694	-3512	-9301	30
0.380000	-24	44	88	-52	-103	-30	17	-13	-16	8	-67	-63	-96	-10	-27	-53	-96	36	-81	-28	-102	-16	-96	-64	-64	3	-94	-9	-69	-67	-143	-70	44	-7176	-2319	-3565	-145	-4286	510	-12718	-303	-2195	-3539	-6590	-129	-4713	-3250	-9558	35
0.380833	-24	49	95	-53	-108	-30	17	-9	-14	7	-73	-65	-94	-11	-26	-55	-97	38	-82	-27	-100	-18	-98	-65	-62	-1	-97	-11	-73	-68	-144	-70	32	-7296	-2164	-4286	-132	-4193	773	-11935	-251	-2267	-3766	-6386	-166	-4763	-2937	-9663	29
0.381667	-27	38	86	-59	-109	-34	13	-13	-18	3	-73	-87	-97	-15	-30	-62	-100	30	-87	-33	-109	-24	-102	-70	-65	-7	-102	-16	-75	-72	-148	-77	-11	-7428	-2044	-4988	-120	-4120	1009	-11091	-259	-2370	-3931	-6219	-250	-4838	-2584	-9620	24
0.382500	-31	45	84	-60	-115	-49	10	-19	-23	3	-78	-69	-104	-21	-33	-62	-101	33	-85	-32	-109	-25	-103	-76	-65	-1	-101	-15	-75	-74	-150	-98	-48	-7568	-1946	-5621	-114	-4059	1236	-10195	-317	-2493	-3988	-6071	-322	-4930	-2187	-9436	28
0.383333	-26	42	85	-60	-114	-34	10	-16	-21	1	-73	-65	-96	-13	-30	-52	-102	32	-85	-31	-105	-22	-105	-69	-68	0	-99	-14	-72	-69	-148	-76	-47	-7722	-1887	-6181	-108	-4022	1436	-9275	-362	-2642	-3940	-5951	-334	-5034	-1758	-9122	24
0.384167	-26	43	86	-60	-111	-32	15	-12	-18	6	-72	-65	-95	-16	-30	-60	-99	36	-84	-31	-104	-19	-100	-68	-65	-3	-94	-11	-72	-67	-148	-76	-68	-7894	-1869	-6638	-113	-4012	1623	-8338	-355	-2812	-3769	-5854	-348	-5162	-1303	-8757	24
0.385000	-26	43	87	-59	-108	-33	13	-16	-18	8	-70	-63	-104	-14	-29	-55	-101	30	-83	-28	-105	-24	-97	-67	-64	0	-98	-11	-75	-70	-145	-74	-43	-8076	-1899	-6985	-119	-4032	1794	-7396	-299	-2994	-3469	-5779	-357	-5298	-828	-8324	47
0.385833	-28	45	89	-58	-110	-30	37	-13	-19	9	-72	-62	-97	-12	-28	-58	-102	36	-84	-30	-107	-19	-101	-70	-64	-1	-101	-11	-73	-66	-147	-62	-40	-8269	-1969	-7216	-92	-4086	1955	-6489	-274	-3183	-3035	-5718	-353	-5448	-348	-7873	40
0.386667	-24	42	87	-55	-109	-30	19	-14	-19	5	-75	-62	-94	-11	-26	-56	-85	37	-82	-31	-102	-19	-99	-66	-68	0	-99	-11	-73	-67	-145	-75	-69	-8458	-2084	-7334	-62	-4162	2109	-5581	-287	-3379	-2468	-5671	-339	-5599	129	-7437	44
0.387500	-24	43	88	-83	-108	-28	15	-14	-15	9	-69	-61	-94	-14	-25	-56	-100	37	-82	-30	-104	-18	-99	-67	-67	0	-100	-12	-74	-67	-145	-77	-62	-8648	-2239	-7354	-17	-4272	2267	-4741	-253	-3570	-1780	-5634	-306	-5756	601	-7052	54
0.388333	-24	42	86	-60	-110	-31	15	-16	-18	5	-74	-69	-97	-15	-26	-57	-99	38	-85	-30	-103	-21	-99	-67	-64	-3	-104	-13	-74	-68	-147	-77	-84	-8834	-2428	-7277	23	-4404	2432	-3931	-208	-3758	-983	-5602	-275	-5908	1060	-6739	42
0.389167	-29	40	85	-61	-112	-34	-40	-18	-18	7	-70	-63	-96	-16	-27	-62	-101	35	-85	-35	-105	-19	-99	-69	-64	0	-96	-14	-76	-70	-148	-77	-87	-9000	-2646	-7128	54	-4558	2621	-3168	-179	-3925	-97	-5568	-256	-6047	1504	-6520	52
0.390000	-27	42	84	-60	-111	-35	11	-17	-19	4	-81	-68	-113	-21	-31	-62	-104	33	-88	-38	-111	-26	-103	-70	-68	-3	-104	-18	-79	-76	-149	-80	-73	-9147	-2883	-6930	77	-4729	2830	-2461	-119	-4081	849	-5547	-251	-6177	1930	-6416	42
0.390833	-31	39	81	-95	-117	-38	8	-21	-24	3	-75	-68	-100	-19	-47	-63	-103	33	-87	-36	-101	-23	-103	-68	-60	-4	-101	-15	-76	-70	-148	-77	-97	-9270	-3122	-6694	97	-4899	3084	-1800	-83	-4207	1860	-5510	-241	-6283	2349	-6426	30
0.391667	-26	40	87	-58	-110	-31	12	-13	-19	6	-72	-60	-95	-16	-28	-58	-100	36	-81	-33	-104	-19	-98	-66	-65	1	-97	-13	-74	-68	-152	-76	-135	-9357	-3363	-6448	99	-5074	3353	-1181	-72	-4306	2888	-5477	-222	-6361	2751	-6564	40
0.392500	-24	38	87	-58	-109	-31	12	-12	-15	9	-70	-62	-94	-13	-25	-57	-98	39	-84	-32	-104	-17	-100	-87	-62	-3	-97	-11	-72	-70	-146	-76	-139	-9418	-3588	-6212	95	-5249	3741	-608	-55	-4383	3916	-5438	-216	-6415	3147	-6821	40
0.393333	-24	42	88	-57	-109	-31	12	-14	-17	6	-69	-62	-98	-15	-27	-59	-100	38	-83	-30	-101	-17	-100	-67	-63	0	-98	-12	-72	-68	-146	-76	-142	-9427	-3800	-5975	92	-5412	4160	-73	-53	-4426	4907	-5402	-208	-6439	3534	-7192	49
0.394167	-13	43	88	-53	-108	-31	15	-17	-18	5	-69	-63	-97	-14	-27	-60	-98	37	-82	-31	-103	-21	-100	-69	-64	0	-96	-15	-70	-69	-146	-72	-144	-9432	-3980	-5823	102	-5569	4645	423	-86	-4436	5851	-5360	-189	-6433	3929	-7658	54
0.395000	-26	43	88	-57	-109	-32	13	-13	-14	5	-69	-63	-97	-14	-30	-61	-100	47	-84	-33	-102	-21	-98	-66	-61	0	-100	-16	-74	-69	-146	-75	-136	-9391	-4127	-5695	119	-5701	5199	897	-70	-4415	6723	-5310	-184	-6392	4331	-8205	44
0.395833	-25	42	85	-59	-108	-32	11	-15	-19	4	-72	-65	-93	-16	-29	-61	-98	36	-83	-31	-102	-22	-99	-67	-66	-4	-102	-14	-74	-68	-148	-78	-126	-9313	-4221	-5609	118	-5818	5815	1336	-86	-4364	7521	-5249	-204	-6319	4748	-8811	44
0.396667	-24	38	88	-58	-104	-32	13	-13	-17	34	-69	-63	-92	-15	-29	-60	-100	34	-83	-31	-102	-21	-97	-66	-63	-5	-99	-14	-74	-67	-149	-73	-133	-9207	-4268	-5572	127	-5913	6509	1764	-102	-4276	8233	-5171	-218	-6208	5185	-9445	51
0.397500	-27	42	88	-58	-110	-33	13	-13	-16	3	-74	-65	-96	-14	-29	-60	-100	37	-84	-33	-105	-23	-101	-67	-64	1	-103	-17	-75	-72	-148	-74	-124	-9075	-4260	-5569	132	-5998	7259	2169	-99	-4159	8860	-5077	-224	-6063	5649	-10098	68
0.398333	-28	39	86	-60	-110	-32	13	-14	-22	4	-76	-67	-98	-16	-29	-62	-102	34	-87	-33	-107	-25	-101	-69	-67	-3	-103	-15	-75	-72	-152	-75	-127	-8919	-4190	-5596	127	-6069	8035	2547	-84	-4018	9377	-4956	-219	-5891	6137	-10748	45
0.399167	-28	60	87	-59	-112	-36	11	-6	-19	1	-73	-66	-97	-18	-32	-62	-101	36	-85	-31	-104	-25	-98	-67	-69	0	-100	-16	-75	-69	-125	-75	-129	-8743	-4055	-5643	115	-6127	8912	2909	-56	-3847	9822	-4814	-195	-5682	6660	-11381	41
0.400000	-28	42	90	-60	-109	-33	15	-15	-16	7	-69	-62	-91	-14	-30	-58	-114	38	-84	-32	-105	-24	-96	-64	-62	0	-97	-12	-73	-66	-146	-72	-132	-8551	-3859	-5690	104	-6193	9785	3234	-36	-3657	10203	-4630	-176	-5448	7214	-11984	33
0.400833	-12	42	89	-57	-107	-30	15	-10	-21	6	-70	-61	-94	-14	-29	-46	-99	39	-82	-30	-101	-19	-96	-66	-61	2	-98	-12	-72	-70	-149	-72	-116	-8351	-3607	-5727	119	-6265	10672	3523	-18	-3451	10507	-4416	-196	-5197	7787	-12536	32
0.401667	-25	37	87	-59	-113	-36	11	-31	-19	6	-73	-63	-99	-15	-31	-57	-101	35	-85	-34	-103	-24	-101	-70	-62	0	-99	-18	-69	-73	-147	-79	-125	-8145	-3306	-5739	102	-6354	11553	3760	-14	-3239	10776	-4162	-196	-4924	8381	-13051	36
0.402500	-26	28	86	-59	-112	-36	11	-14	-17	4	-74	-64	-96	-16	-29	-58	-108	33	-84	-34	-108	-25	-98	-68	-65	-3	-100	-13	-72	-69	-146	-76	-128	-7930	-2950	-5710	76	-6465	12424	3957	11	-3019	11012	-3889	-189	-4634	8993	-13504	29
0.403333	-24	41	89	-59	-110	-33	11	-17	-13	5	-69	-63	-95	-15	-29	-61	-99	35	-85	-31	-104	-25	-100	-68	-66	1	-98	-12	-74	-68	-145	-75	-112	-7700	-2546	-5627	64	-6606	13247	4089	52	-2808	11226	-3526	-202	-4334	9607	-13894	22
0.404167	-25	40	89	-57	-113	-32	15	-12	-17	8	-70	-62	-98	-16	-30	-59	-101	37	-64	-29	-105	-21	-97	-67	-65	1	-96	-16	-74	-69	-145	-73	-109	-7466	-2111	-5491	46	-6784	14006	4139	91	-2610	11427	-3156	-187	-4026	10221	-14241	17
0.405000	-25	43	88	-57	-107	-32	13	-14	-17	4	-72	-60	-113	-13	-28	-53	-99	34	-83	-29	-103	-19	-99	-66	-68	1	-96	-12	-72	-65	-143	-75	-104	-7218	-1649	-5289	44	-7005	14685	4108	122	-2443	11637	-2750	-186	-3708	10807	-14533	16
0.405833	-22	42	87	-56	-110	-30	15	-14	-18	6	-69	-61	-96	-15	-28	-56	-98	33	-87	-29	-101	-22	-97	-66	-64	2	-97	-12	-73	-56	-144	-75	-95	-6958	-1171	-5019	34	-7270	15262	3991	187	-2305	11855	-2316	-211	-3390	11371	-14768	15
0.406667	-23	44	89	-50	-109	-10	13	-13	-19	0	-74	-64	-45	-14	-28	-56	-100	32	-85	-32	-105	-22	-99	-67	-66	1	-101	-12	-73	-67	-145	-72	-107	-6687	-679	-4692	8	-7584	15731	3777	185	-2215	12076	-1874	-236	-3073	11891	-14983	10
0.407500	-28	39	86	-61	-108	-35	12	-16	-17	2	-72	-65	-97	-14	-29	-58	-102	32	-86	-32	-104	-19	-97	-70	-65	1	-98	-12	-70	-68	-145	-76	-97	-6385	-190	-4309	-14	-7938	16069	3472	179	-2171	12307	-1416	-234	-2753	12352	-15143	-5
0.408333	-25	42	88	-62	-109	-36	12	-15	-17	1	-72	-67	-100	-19	-36	-59	-100	33	-84	-31	-110	-22	-99	-68	-66	0	-99	-14	-74	-72	-147	-78	-93	-6062	297	-3879	-70	-8332	16280	3074	179	-2191	12534	-975	-206	-2440	12768	-15276	-23
0.409167	-29	43	86	-98	-112	-38	12	-15	-19	3	-70	-62	-97	-18	-28	-58	-98	33	-83	-35	-108	-25	-104	-68	-63	0	-99	-12	-74	-76	-147	-77	-82	-5708	769	-3420	-105	-8744	16348	2588	170	-2269	12764	-556	-158	-2131	13108	-15379	-31
0.410000	-27	41	88	-59	-112	-42	12	-18	-17	4	-72	-66	-84	-19	-30	-60	-100	30	-86	-34	-103	-23	-100	-73	-66	0	-101	-16	-74	-73	-152	-78	-102	-5308	1223	-2953	-92	-9162	16279	2024	161	-2411	12967	-176	-153	-1831	13369	-15459	-31
0.410833	-28	43	89	-58	-114	-35	9	-15	-21	5	-70	-64	-98	-16	-27	-56	-100	29	-84	-34	-109	-53	-100	-69	-62	2	-98	-13	-75	-70	-147	-76	-109	-4897	1662	-2494	-73	-9585	16075	1396	157	-2613	13135	149	-176	-1528	13556	-15507	-12
0.411667	-26	40	91	-57	-108	-30	15	-13	-16	6	-70	-62	-104	-14	-26	-56	-98	36	-81	-29	-101	-19	-98	-66	-61	3	-94	-10	-68	-69	-146	-74	-113	-4433	2076	-2066	-62	-9988	15735	719	127	-2872	13255	408	-189	-1263	13656	-15542	-9
0.412500	-18	47	93	-56	-109	-32	13	-12	-11	9	-68	-60	-94	-10	-24	-52	-95	49	-79	-30	-99	-16	-86	-65	-60	3	-97	-12	-67	-65	-141	-74	-116	-3935	2468	-1693	-34	-10351	15273	4	88	-3185	13301	579	-196	-1007	13671	-15546	-38
0.413333	-21	45	91	-55	-104	-28	16	-12	-13	6	-68	-58	-95	-11	-23	-51	-98	37	-80	-27	-101	-16	-95	-65	-62	3	-95	-11	-66	-67	-141	-77	-117	-3398	2840	-1390	7	-10661	14706	-727	55	-3538	13267	649	-184	-764	13605	-15536	-51
0.414167	-27	46	91	-56	-109	-30	15	-15	-18	8	-67	-61	-95	-13	-28	-56	-100	38	-82	-28	-118	-5	-97	-66	-64	1	-97	-10	-67	-70	-142	-75	-129	-2820	3189	-1180	4	-10908	14049	-1447	-4	-3918	13141	621	-167	-550	13461	-15495	-8
0.415000	-28	41	87	-58	-109	-31	12	-16	-18	5	-69	-64	-94	-14	-28	-59	-99	35	-87	-31	-107	-21	-97	-68	-64	-5	-101	9	-75	-70	-148	-76	-138	-2217	3512	-1068	-15	-11075	13315	-2149	-55	-4312	12910	472	-160	-357	13245	-15438	-30
0.415833	-27	38	86	-61	-109	-33	10	-18	-22	-1	-76	-63	-95	-15	-36	-58	-104	34	-82	-32	-131	-19	-99	-72	-68	0	-100	-12	-73	-68	-147	-77	-138	-1576	3825	-1066	-33	-11151	12527	-2811	-91	-4698	12573	211	-153	-191	12962	-15361	-28
0.416667	-27	41	85	-58	-105	-33	13	-33	-15	5	-73	-62	-96	-15	-28	-58	-102	35	-85	-33	-107	-19	-98	-68	-66	5	-99	-13	-74	-68	-138	-76	-138	-920	4120	-1183	-15	-11136	11708	-3421	-124	-5061	12134	-167	-173	-53	12629	-15275	-7
0.417500	-23	42	88	-58	-112	-32	15	-14	-17	4	-73	-65	-95	-13	-27	-58	-98	35	-84	-28	-104	-19	-98	-66	-64	-3	-102	-13	-72	-69	-148	-76	-137	-252	4398	-1406	20	-11037	10863	-3967	-150	-5391	11597	-684	-211	47	12249	-15184	-19
0.418333	-23	42	89	-58	-109	-30	16	-14	-12	8	-70	-61	-93	-10	-27	-56	-100	37	-83	-31	-101	-19	-97	-69	-63	1	-99	-11	-73	-66	-147	-75	-134	426	4667	-1737	51	-10856	10018	-4436	-153	-5613	10975	-1255	-208	116	11828	-15093	-16
0.419167	-23	41	90	-53	-108	-31	15	-10	-16	6	-72	-60	-96	-16	-28	-55	-97	38	-82	-28	-101	-25	-97	-70	-60	1	-97	-10	-72	-68	-145	-68	-129	1103	4920	-2166	79	-10600	9202	-4830	-137	-5856	10274	-1953	-188	148	11383	-15013	-7
0.420000	-24	45	88	-55	-108	-32	12	-30	-14	7	-69	-59	-90	-12	-25	-56	-97	35	-80	-29	-101	-17	-97	-67	-62	3	-95	-10	-68	-64	-143	-72	-122	1768	5162	-2670	89	-10284	8407	-5144	-94	-5970	9523	-2739	-177	147	10918	-14953	-16
0.420833	-22	42	90	-53	-104	-29	18	-13	-15	7	-69	-77	-95	-11	-26	-57	-98	37	-82	-27	-100	-21	-97	-67	-61	0	-97	-11	-69	-66	-147	-75	-118	2412	5375	-3236	82	-9945	7656	-5379	-96	-5993	8721	-3604	-188	105	10432	-14916	-42
0.421667	-23	42	88	-47	-109	-34	15	-14	-13	5	-73	-61	-97	-15	-28	-58	-100	34	-83	-32	-104	-24	-101	-73	-66	-3	-98	-12	-75	-70	-147	-75	-114	3024	5573	-3833	87	-9582	6959	-5553	-127	-5923	7899	-4526	-230	33	9942	-14909	-32
0.422500	-25	41	87	-60	-109	-34	11	-15	-16	4	-75	-65	-97	-16	-30	-61	-99	32	-81	-31	-102	-22	-102	-72	-65	-3	-100	-12	-74	-70	-149	-75	-109	3605	5748	-4465	84	-9211	6327	-5665	-118	-5751	7089	-5488	-291	-64	9450	-14934	-18
0.423333	-26	39	85	-59	-107	-35	9	-26	-24	4	-77	-63	-98	-15	-34	-57	-99	33	-85	-34	-107	-24	-105	-72	-67	-6	-103	-15	-69	-73	-152	-76	-93	4147	5901	-5091	45	-8860	5757	-5743	-126	-5494	6291	-6470	-333	-181	8948	-14990	-15
0.424167	-32	35	80	-62	-116	-38	8	-17	-24	2	-77	-65	-101	-16	-33	-62	-105	29	-87	-34	-108	-23	-101	-72	-64	10	-101	-15	-75	-70	-151	-75	-69	4651	6032	-5685	37	-8534	5269	-5782	-156	-5150	5524	-7456	-348	-310	8460	-15067	-30
0.425000	-27	42	84	-60	-109	-35	11	-16	-19	-1	-78	-63	-108	-17	-33	-59	-102	34	-84	-30	-104	-23	-101	-70	-66	-1	-102	-13	-99	-72	-149	-76	-61	5110	6126	-6235	-19	-8266	4860	-5821	-177	-4744	4811	-8435	-343	-445	7940	-15164	-42
0.425833	-26	38	86	-60	-112	-38	12	-13	-17	6	-73	-62	-99	-18	-29	-60	-100	25	-84	-33	-104	-23	-98	-63	-64	-1	-101	-14	-70	-69	-148	-74	-61	5515	6205	-6735	-60	-8043	4524	-5875	-184	-4282	4137	-9386	-319	-570	7416	-15269	5
0.426667	-26	40	87	-59	-107	-28	15	-15	-16	4	-69	-61	-96	-16	-30	-60	-99	34	-82	-30	-103	-21	-105	-69	-63	0	-101	-13	-77	-69	-150	-74	-40	5877	6247	-7159	-82	-7881	4264	-5936	-221	-3788	3519	-10301	-334	-683	6880	-15367	25
0.427500	-26	42	89	-57	-112	-38	12	-13	-17	6	-73	-62	-98	-15	-30	-61	-97	34	-82	-32	-87	-24	-103	-69	-66	0	-101	-12	-72	-73	-148	-74	-27	6186	6258	-7515	-96	-7786	4078	-6067	-282	-3298	2957	-11171	-375	-767	6325	-15444	-12
0.428333	-26	39	86	-59	-110	-15	11	-18	-14	5	-73	-65	-97	-19	-31	-64	-100	35	-85	-31	-104	-24	-100	-70	-65	-3	-102	-12	-72	-73	-151	-75	-29	6453	6238	-7792	-103	-7746	3965	-6253	-292	-2818	2453	-11983	-417	-827	5751	-15489	-27
0.429167	-28	37	118	-60	-111	-35	11	-17	-19	3	-74	-65	-98	-16	-30	-63	-101	32	-83	-33	-103	-25	-103	-74	-66	0	-101	-13	-67	-72	-152	-76	-21	6679	6192	-7990	-125	-7769	3916	-6543	-237	-2378	2008	-12741	-406	-853	5141	-15474	-61
0.430000	-29	38	86	-58	-110	-41	10	-16	-17	3	-74	-63	-101	-17	-32	-63	-102	30	-86	-35	-105	-23	-100	-72	-66	-1	-101	-16	-77	-68	-155	-76	-13	6870	6122	-8117	-125	-7838	3936	-6910	-182	-1999	1612	-13455	-311	-838	4517	-15401	-61
0.430833	-27	40	85	-64	-112	-36	9	-21	-21	2	-78	-66	-98	-18	-33	-61	-101	33	-86	-34	-107	-24	-77	-70	-68	-4	-104	-14	-74	-70	-151	-76	-10	7031	6046	-8177	-161	-7945	4013	-7462	-171	-1710	1273	-14128	-233	-787	3865	-15250	13
0.431667	-27	38	86	-59	-111	-35	10	-16	-15	7	-73	-66	-96	-17	-31	-62	-102	33	-88	-35	-103	-24	-102	-72	-72	0	-102	-15	-73	-73	-154	-77	-9	7163	5937	-8188	-196	-8081	4137	-8137	-185	-1515	987	-14772	-195	-711	3192	-15013	37
0.432500	-27	42	89	-59	-111	-38	9	-13	-18	7	-78	-64	-96	-16	-31	-58	-96	37	-85	-28	-102	-22	-99	-68	-61	1	-100	-15	-72	-69	-146	-73	1	7281	5835	-8151	-173	-8231	4310	-8968	-185	-1436	747	-15401	-152	-612	2505	-14689	33
0.433333	-28	43	87	-59	-111	-32	9	-17	-18	9	-76	-64	-95	-15	-29	-60	-98	35	-85	-31	-104	-24	-100	-70	-64	1	-98	-13	-69	-69	-148	-75	-1	7378	5722	-8096	-160	-8401	4513	-9966	-166	-1482	558	-16026	-122	-500	1814	-14278	8
0.434167	-25	42	88	-58	-110	-34	13	-16	-18	8	-70	-65	-96	-18	-29	-58	-99	39	-85	-6	-105	-25	-100	-68	-65	-1	-98	-13	-77	-74	-151	-74	6	7474	5614	-8028	-126	-8554	4747	-11138	-135	-1658	413	-16665	-109	-388	1105	-13785	1
0.435000	-26	41	90	-59	-111	-39	10	-14	-11	6	-70	-72	-96	-15	-31	-60	-100	35	-87	-33	-104	-24	-102	-70	-63	0	-100	-13	-73	-70	-147	-68	-7	7565	5513	-7956	-81	-8697	4987	-12479	-127	-1956	312	-17332	-111	-275	402	-13218	59
0.435833	-22	44	90	-59	-108	-33	12	-15	-15	7	-73	-66	-95	-24	-30	-60	-119	36	-85	-33	-101	-22	-99	-83	-63	1	-101	-13	-72	-67	-149	-78	-35	7654	5423	-7905	-83	-8836	5236	-13972	-136	-2371	247	-18063	-90	-190	-303	-12602	75
0.436667	-24	44	90	-59	-107	-34	12	-14	-21	5	-72	-64	-93	-15	-28	-58	-100	33	-87	-30	-101	-22	-99	-73	-66	-4	-99	-12	-70	-66	-152	-63	-36	7750	5344	-7881	-86	-8964	5479	-15616	-118	-2900	213	-18777	-31	-139	-996	-11952	66
0.437500	-24	40	89	-58	-109	-33	11	-13	-19	5	-69	-63	-134	-17	-28	-59	-98	30	-101	-5	-102	-23	-100	-68	-66	-3	-97	-11	-72	-68	-147	-74	-38	7854	5275	-7896	-78	-9080	5680	-17378	-102	-3514	204	-19547	-31	-130	-1689	-11300	66
0.438333	-25	44	90	-56	-109	-46	13	-13	-16	5	-74	-61	-97	-13	-26	-55	-100	35	-84	-31	-102	-19	-100	-68	-64	0	-98	-13	-74	-79	-142	-74	-55	7978	5225	-7956	-61	-9187	5877	-19235	-107	-4197	204	-20347	-42	-172	-2375	-10668	68
0.439167	-26	44	90	-57	-107	-33	13	-12	-15	8	-69	-63	-94	-14	-28	-57	-98	33	-85	-30	-101	-22	-113	-66	-63	0	-96	-12	-75	-67	-145	-75	-50	8113	5191	-8072	-41	-9294	6006	-21092	-125	-4918	206	-21157	-14	-271	-3064	-10083	62
0.440000	-23	43	89	-60	-110	-36	13	-12	-16	6	-74	-67	-95	-16	-29	-63	-98	33	-91	-33	-103	-23	-98	-68	-64	-6	-101	-13	-76	-69	-146	-76	-10	8258	5160	-8255	-30	-9404	6073	-22973	-134	-5662	191	-21962	1	-434	-3764	-9578	13
0.440833	-29	42	88	-60	-112	-33	10	-16	-24	6	-97	-66	-98	-15	-31	-60	-101	41	-87	-31	-103	-25	-101	-70	-63	-1	-96	-11	-72	-68	-146	-76	-15	8428	5139	-8463	-10	-9535	6068	-24815	-92	-6400	141	-22741	7	-658	-4475	-9172	-3
0.441667	-28	41	84	-60	-112	-36	11	-17	-19	3	-77	-69	-102	-23	-32	-59	-101	30	-88	-33	-109	-25	-101	-74	-65	-7	-101	-15	-74	-73	-151	-80	-74	8611	5115	-8748	12	-9677	5975	-26586	-57	-7117	38	-23474	20	-939	-5205	-8892	-14
0.442500	-27	40	86	-59	-112	-38	9	-16	-19	2	-76	-66	-100	-18	-39	-59	-102	33	-84	-32	-109	-26	-104	-73	-65	-1	-101	-14	-74	-70	-147	-81	-90	8808	5092	-9080	44	-9848	5802	-28224	-67	-7778	-115	-24110	42	-1272	-5965	-8737	-24
0.443333	-29	28	86	-58	-108	-32	10	-14	-18	4	-75	-66	-98	-14	-31	-62	-101	34	-86	-32	-103	-23	-101	-69	-64	8	-97	-12	-73	-74	-147	-79	-70	9021	5063	-9466	63	-10053	5547	-29690	-92	-8371	-350	-24651	45	-1658	-6733	-8727	-51
0.444167	24	44	89	-58	-109	-34	11	-15	-17	5	-73	-66	-95	-18	-27	-59	-101	42	-85	-32	-105	-23	-101	-70	-64	-4	-101	-12	-74	-72	-150	-77	-75	9242	5016	-9900	55	-10295	5197	-30980	-98	-8893	-676	-25051	54	-2077	-7552	-8861	-84
0.445000	-26	40	85	-38	-105	-31	12	-15	-18	-26	-75	-63	-92	-15	-28	-58	-102	32	-86	-30	-101	-23	-99	-68	-63	-1	-98	-13	-69	-70	-147	-77	-75	9473	4948	-10379	41	-10571	4779	-31956	-103	-9322	-1096	-25287	55	-2553	-8416	-9133	-92
0.445833	-24	43	88	-57	-108	-31	12	-13	-15	4	-74	-64	-92	-15	-28	-58	-97	34	-83	-31	-102	-22	-111	-68	-65	-3	-100	-14	-74	-70	-147	-76	-73	9706	4861	-10890	61	-10883	4296	-32389	-125	-9668	-1624	-25347	51	-3048	-9310	-9525	-84
0.446667	-21	41	89	-58	-108	-40	11	-12	-16	4	-72	-63	-94	-15	-27	-60	-100	35	-83	-33	-102	-22	-96	-68	-70	0	-99	-12	-67	-70	-147	-77	-73	9934	4739	-11440	50	-11231	3748	-32562	-158	-9930	-2260	-25210	60	-3566	-10247	-10026	-79
0.447500	-25	45	90	-58	-109	-32	10	-13	-16	4	-73	-65	-101	-17	-29	-58	-99	34	-82	-33	-103	-26	-97	-68	-63	0	-102	-14	-75	-75	-149	-76	-64	10155	4587	-12014	32	-11617	3164	-32650	-181	-10118	-2996	-24885	44	-4093	-11207	-10611	-53
0.448333	-22	42	87	-59	-113	-38	8	-15	-19	3	-73	-67	-102	-19	-30	-59	-104	32	-85	-36	-111	-26	-102	-72	-66	-4	-103	-13	-74	-74	-153	-79	-65	10363	4403	-12615	45	-12014	2548	-32681	-240	-10245	-3831	-24381	2	-4624	-12184	-11253	-10
0.449167	-29	50	82	-61	-112	-38	8	-17	-22	1	-77	-68	-102	-21	-32	-73	-103	30	-85	-34	-108	-24	-100	-69	-66	0	-101	-12	-74	-75	-151	-79	-61	10562	4187	-13220	53	-12424	1928	-32700	-320	-10313	-4730	-23713	-13	-5149	-13171	-11932	25
0.450000	-28	35	84	-62	-112	-35	9	-19	-22	4	-76	-67	-100	-18	-30	-61	-102	30	-85	-36	-105	-26	-101	-72	-69	-6	-103	-17	-76	-73	-148	-79	-59	10734	3939	-13841	26	-12838	1294	-32717	-341	-10355	-5705	-22917	-30	-5670	-14154	-12620	70
0.450833	-29	41	86	-59	-115	-34	11	-15	-18	27	-73	-65	-99	-17	-31	-62	-104	33	-83	-35	-100	-24	-99	-68	-67	-1	-101	-15	-74	-72	-149	-79	-66	10879	3669	-14443	5	-13252	664	-32704	-276	-10376	-6727	-22029	-50	-6170	-15111	-13298	90
0.451667	-32	43	90	-56	-109	-31	13	-14	-22	4	-72	-61	-98	-15	-25	-57	-100	35	-82	-30	-103	-22	-99	-66	-64	0	-101	5	-70	-66	-147	-75	-51	11010	3375	-15037	-18	-13649	25	-32718	-181	-10400	-7786	-21116	-32	-6652	-16029	-13949	73
0.452500	-24	44	91	-58	-105	-29	17	-11	-13	10	-72	-61	-92	-13	-23	-51	-96	36	-84	-27	-99	-17	-96	-64	-63	0	-99	-9	-70	-64	-145	-72	-35	11097	3056	-15617	-48	-14023	-612	-32681	-167	-10446	-8843	-20218	-13	-7113	-16896	-14567	-6
0.453333	-27	43	91	-63	-103	-31	16	-14	-14	7	-72	-65	-95	-14	-25	-58	-95	35	-83	-30	-101	-21	-98	-65	-63	19	-98	-13	-68	-67	-144	-72	-13	11153	2722	-16167	-45	-14377	-1263	-32366	-256	-10522	-9893	-19409	-48	-7546	-17697	-15137	-36
0.454167	-24	43	91	-59	-107	-31	15	-14	-15	6	-68	-63	-94	-15	-27	-56	-97	36	-82	-29	-107	-23	-99	-63	-64	2	-98	-13	-70	-65	-145	-74	-31	11168	2375	-16689	3	-14691	-1927	-31786	-294	-10637	-10912	-18733	-80	-7947	-18424	-15664	-56
0.455000	-24	43	90	-58	-104	-31	18	-14	-14	5	-70	-62	-95	-16	-28	-56	-98	36	-81	-29	-102	-22	-96	-65	-61	1	-100	-11	-73	-68	-146	-74	-31	11148	2033	-17166	21	-14954	-2615	-31053	-316	-10794	-11875	-18237	-105	-8312	-19063	-16139	-73
0.455833	-24	42	90	-60	-108	-34	10	-16	-16	4	-70	-63	-94	-41	-31	-59	-100	34	-83	-29	-104	-25	-99	-68	-62	2	-99	-11	-72	-67	-147	-74	-31	11093	1692	-17591	40	-15156	-3345	-30205	-333	-10986	-12770	-17960	-110	-8635	-19600	-16568	-77
0.456667	-26	43	88	-61	-108	-33	-6	-16	-18	3	-76	-66	-96	-18	-29	-60	-98	33	-85	-35	-103	-24	-100	-70	-64	-1	-102	-9	-79	-74	-149	-79	-26	10995	1358	-17981	22	-15285	-4128	-29250	-290	-11206	-13615	-17933	-94	-8904	-20046	-16954	-93
0.457500	-29	41	84	-62	-114	-36	7	-23	-22	1	-76	-67	-95	-16	-77	-62	-99	30	-86	-31	-102	-23	-101	-72	-66	-3	-100	-13	-73	-68	-147	-76	-23	10877	1048	-18307	-17	-15320	-4984	-28175	-275	-11431	-14354	-18150	-29	-9113	-20400	-17290	-27
0.458333	-25	43	88	-59	-104	-32	11	-14	-17	5	-75	-62	-94	-16	-29	-59	-100	34	-88	-31	-102	-23	-99	-66	-63	-1	-88	-13	-73	-68	-144	-73	-27	10719	757	-18588	-19	-15252	-5909	-27039	-262	-11637	-15008	-18622	9	-9253	-20652	-17596	10
0.459167	-24	43	86	-58	-109	-30	13	-14	-19	4	-76	-62	-98	-14	-28	-56	-97	35	-87	-30	-103	-24	-99	-68	-64	-3	-99	-19	-68	-67	-145	-74	-25	10536	491	-18816	-23	-15060	-6924	-25796	-249	-11802	-15568	-19311	-29	-9317	-20830	-17871	-3
0.460000	-26	40	87	-58	-110	-59	11	-14	-17	28	-70	-61	-93	-15	-30	-58	-99	35	-85	-29	-100	-24	-96	-67	-62	2	-96	-13	-72	-69	-144	-72	-29	10336	260	-19001	-39	-14735	-8023	-24449	-286	-11892	-16033	-20184	-100	-9295	-20940	-18107	4
0.460833	-21	44	89	-56	-109	-31	11	-15	-15	5	-74	-65	-95	-12	-30	-57	-98	37	-84	-26	-104	-23	-98	-68	-63	0	-101	-15	-70	-68	-142	-74	-10	10114	61	-19142	-39	-14267	-9224	-22993	-342	-11890	-16431	-21197	-161	-9184	-20998	-18315	-6
0.461667	-25	39	85	-63	-124	-34	11	-15	-19	1	-76	-67	-98	-17	-32	-61	-103	30	-91	-35	-108	-25	-101	-72	-68	-5	-102	-18	-75	-73	-149	-77	8	9877	-103	-19260	-40	-13640	-10506	-21426	-324	-11755	-16759	-22281	-178	-8978	-21021	-18486	-9
0.462500	-31	39	87	-60	-112	-34	10	-17	-19	10	-77	-66	-98	-18	-35	-62	-104	34	-94	-26	-107	-28	-101	-70	-66	0	-101	-17	-78	-73	-147	-78	43	9636	-225	-19348	-14	-12838	-11881	-19738	-223	-11466	-17029	-23350	-170	-8673	-21017	-18602	5
0.463333	-26	40	88	-61	-110	-34	9	-15	-13	11	-75	-65	-97	-16	-32	-61	-101	33	-90	-30	-107	-26	-102	-74	-63	0	-99	-14	-66	-68	-148	-78	57	9410	-305	-19421	33	-11879	-13318	-17959	-115	-11006	-17263	-24325	-179	-8266	-21000	-18669	5
0.464167	-26	38	86	-61	-110	-36	11	-16	-19	1	-75	-64	-97	-36	-36	-63	-101	32	-88	-32	-108	-25	-102	-78	-65	-3	-100	-16	-76	-72	-150	-79	37	9150	-346	-19492	34	-10772	-14794	-16077	-99	-10373	-17482	-25133	-234	-7773	-20993	-18663	-7
0.465000	-26	44	86	-61	-112	-38	11	-17	-21	1	-44	-65	-98	-21	-32	-61	-101	32	-92	-34	-110	-26	-105	-61	-66	-6	-102	-16	-75	-73	-149	-81	52	8914	-352	-19572	-5	-9531	-16290	-14129	-169	-9558	-17710	-25686	-270	-7195	-21004	-18577	-42
0.465833	-29	37	84	-62	-115	-36	9	-16	-23	2	-74	-61	-98	-19	-32	-57	-105	36	-88	-34	-105	-24	-100	-72	-66	0	-99	-14	-74	-72	-149	-78	76	8691	-313	-19661	-65	-8159	-17787	-12120	-228	-8554	-17956	-25908	-258	-6546	-21042	-18394	-51
0.466667	-26	42	85	-59	-104	-34	8	-17	-18	5	-73	-64	-95	-18	-30	-62	-100	33	-88	-55	-104	-26	-101	-73	-65	-4	-101	-14	-75	-73	-147	-75	75	8482	-243	-19777	-86	-6724	-19244	-10072	-283	-7391	-18253	-25751	-256	-5848	-21106	-18108	-29
0.467500	-25	41	86	-61	-110	-33	10	-15	-17	5	-69	-64	-96	-19	-28	-63	-100	33	-96	-33	-103	-23	-102	-70	-62	-5	-100	-16	-72	-70	-147	-73	66	8285	-139	-19922	-90	-5219	-20649	-8019	-302	-6091	-18608	-25154	-236	-5117	-21207	-17709	-31
0.468333	-26	38	85	-58	-110	-34	9	-15	-17	0	-80	-64	-96	-19	-30	-63	-102	34	-87	-32	-104	-23	-101	-78	-64	-3	-102	-16	-73	-72	-144	-75	58	8108	-1	-20091	-82	-3707	-21960	-6001	-314	-4685	-19030	-24115	-197	-4378	-21345	-17186	-30
0.469167	-25	38	82	-61	-111	-34	8	-14	-19	3	-74	-65	-99	-19	-32	-63	-100	35	-88	-38	-109	-25	-101	-70	-63	-4	-98	-16	-76	-73	-148	-76	40	7950	168	-20302	-95	-2223	-23151	-4051	-311	-3217	-19523	-22625	-188	-3645	-21507	-16534	-30
0.470000	-22	39	68	-65	-112	-33	8	-15	-19	7	-75	-69	-99	-18	-30	-61	-102	35	-91	-34	-105	-24	-102	-69	-67	-6	-103	-18	-74	-70	-151	-76	9	7810	356	-20537	-113	-821	-24195	-2201	-301	-1738	-20091	-20706	-198	-2944	-21690	-15757	-40
0.470833	-27	39	88	-62	-110	-35	9	-14	-22	5	-73	-66	-97	-16	-30	-63	-73	34	-86	-34	-107	-21	-103	-72	-65	-1	-98	-14	-72	-73	-148	-74	-24	7693	576	-20796	-118	464	-25079	-490	-273	-287	-20728	-18386	-153	-2294	-21889	-14846	-45
0.471667	-22	45	90	-46	-109	-31	12	-11	-17	9	-72	-64	-95	-18	-28	-60	-97	38	-83	-29	-75	-17	-99	-67	-64	0	-96	-11	-72	-69	-146	-72	-61	7596	793	-21079	-113	1595	-25769	1045	-243	1073	-21413	-15752	-92	-1716	-22079	-13825	-51
0.472500	-22	45	93	-57	-109	-32	11	-12	-18	7	-73	-63	-92	-13	-26	-57	-97	39	-85	-33	-100	-19	-98	-66	-62	1	-98	-11	-67	-68	-144	-67	-105	7508	1017	-21375	-61	2523	-26274	2369	-191	2280	-22129	-12883	-27	-1231	-22264	-12695	-64
0.473333	-31	42	90	-57	-110	-30	30	-11	-15	5	-74	-64	-96	-16	-29	-60	-100	37	-84	-32	-107	-23	-100	-69	-65	5	-100	-12	-73	-72	-149	-74	-162	7436	1253	-21685	-5	3215	-26577	3450	-133	3300	-22862	-9873	40	-850	-22428	-11481	-62
0.474167	-29	39	89	-58	-113	-34	9	-19	-22	2	-72	-68	-97	-16	-28	-59	-100	22	-92	-34	-104	-23	-99	-70	-64	1	-97	-13	-73	-70	-146	-70	-188	7380	1481	-21982	-1	3659	-26681	4265	-95	4085	-23572	-6820	96	-577	-22551	-10174	-46
0.475000	-29	41	90	-59	-108	-35	12	-15	-16	6	-70	-64	-98	-18	-28	-60	-101	34	-87	-31	-103	-22	-101	-70	-52	0	-100	-18	-70	-70	-146	-72	-191	7332	1731	-22264	19	3830	-26572	4792	-12	4609	-24230	-3835	127	-418	-22629	-8817	-41
0.475833	-27	39	91	-56	-107	-33	12	-14	-17	3	-73	-63	-96	-14	-25	-58	-101	34	-83	-32	-103	-21	-98	-70	-66	0	-101	-12	-70	-69	-147	-76	-211	7305	1909	-22525	55	3732	-26289	5040	91	4875	-24818	-1010	127	-375	-22656	-7437	-33
0.476667	-29	41	102	-57	-109	-32	13	-16	-19	5	-72	-64	-96	-16	-27	-58	-102	33	-83	-46	-105	-21	-98	-48	-66	1	-94	-11	-70	-68	-145	-72	-242	7286	2091	-22755	62	3379	-25832	4959	126	4791	-25297	1546	104	-438	-22622	-6056	-44
0.477500	-24	43	91	-58	-109	-34	13	-14	-16	3	-73	-66	-96	-16	-29	-58	-98	35	-79	-30	-102	-22	-96	-67	-64	-1	-101	-12	-70	-69	-145	-92	-250	7274	2243	-22949	67	2777	-25223	4589	123	4443	-25647	3753	108	-591	-22524	-4691	-32
0.478333	-24	38	88	-59	-103	-31	-10	-14	-13	9	-72	-62	-92	-15	-26	-56	-96	36	-86	-32	-102	-22	-95	-67	-63	2	-99	-12	-69	-68	-146	-69	-253	7280	2355	-23104	76	1967	-24493	3944	102	3827	-25843	5546	139	-830	-22370	-3376	-24
0.479167	-23	45	91	-58	-105	-32	16	-13	-16	7	-73	-61	-95	-14	-36	-56	-97	37	-83	-28	-102	-33	-96	-75	-63	0	-97	-10	-73	-68	-143	-68	-267	7296	2435	-23213	131	983	-23671	3026	59	2973	-25865	6878	179	-1136	-22155	-2124	-16
0.480000	-26	47	92	-56	-102	-33	16	-12	22	9	-68	-61	-96	-12	-27	-55	-96	36	-80	-29	-103	-24	-90	-65	-61	5	-96	-9	-69	-67	-142	-69	-262	7328	2462	-23282	160	-128	-22781	1868	1	1922	-25710	7723	183	-1494	-21882	-961	-6
0.480833	-23	46	93	-55	-108	-32	15	-11	-16	7	-70	-62	-97	-15	-29	-53	-98	38	-82	-30	-99	-19	-95	-66	-62	3	-98	-10	-70	-68	-145	-82	-276	7369	2431	-23321	129	-1318	-21863	506	-86	704	-25382	8069	139	-1888	-21577	76	-11
0.481667	-28	41	88	-59	-108	-38	7	-16	-18	4	-75	-63	-98	-15	-31	-61	-81	32	-87	-32	-108	-27	-103	-73	-67	-1	-102	-12	-77	-73	-147	-78	-275	7424	2343	-23331	62	-2543	-20924	-1042	-158	-608	-24880	7929	69	-2302	-21233	985	-11
0.482500	-30	39	85	-63	-110	-40	7	-12	-24	1	-76	-64	-101	-18	-34	-46	-104	33	-87	-32	-105	-27	-98	-68	-63	-3	-99	-13	-75	-74	-147	-75	-254	7503	2204	-23310	28	-3746	-19995	-2714	-137	-1952	-24215	7345	12	-2702	-20866	1752	-10
0.483333	-27	42	88	-61	-105	-36	13	-17	-19	3	-73	-65	-97	-17	-30	-59	-100	35	-86	-29	-103	-24	-101	-70	-65	-4	-99	-13	-74	-70	-145	-74	-263	7594	2017	-23278	15	-4886	-19122	-4470	-135	-3287	-23427	6362	-9	-3102	-20490	2365	-5
0.484167	-29	38	86	-60	-110	-33	13	-16	-18	1	-72	-73	-95	-14	-29	-58	-103	33	-87	-31	-104	-24	-96	-68	-67	0	-100	-11	-75	-70	-146	-77	-301	7698	1707	-23250	-17	-5918	-18321	-6266	-163	-4554	-22536	5049	-8	-3485	-20138	2815	3
0.485000	-25	30	91	-60	-110	-34	15	-14	-12	3	-72	-61	-95	-17	-27	-58	-98	37	-83	-28	-104	-21	-98	-67	-65	-1	-101	-16	-73	-67	-147	-77	-322	7811	1372	-23231	-53	-6815	-17610	-8055	-188	-5707	-21584	3460	-31	-3850	-19795	3095	1
0.485833	-27	42	90	-59	-108	-33	15	-11	-15	7	-69	-61	-97	-14	-25	-58	-102	36	-85	-33	-103	-19	-97	-66	-64	0	-101	-12	-72	-68	-145	-72	-310	7927	956	-23240	-58	-7545	-17009	-9794	-183	-6725	-20606	1692	-86	-4193	-19493	3208	5
0.486667	-25	41	92	-56	-107	-31	17	-11	-16	3	-69	-64	-96	-14	-25	-57	-99	37	-75	-30	-103	-21	-97	-67	-62	0	-101	-9	-74	-72	-145	-72	-308	8045	483	-23283	-50	-8102	-16525	-11459	-132	-7566	-19649	-179	-74	-4526	-19245	3154	12
0.487500	-26	41	89	-58	-113	-34	15	-14	-14	5	-70	-62	-97	-14	-26	-58	-86	37	-81	-33	-103	-23	-99	-66	-63	0	-101	-14	-69	-69	-145	-74	-297	8153	-60	-23379	-31	-8476	-16177	-12991	-108	-8210	-18756	-2063	-55	-4839	-19052	2947	2
0.488333	-26	42	88	-59	-111	-31	15	-13	-18	5	-68	-65	-98	-17	-27	-58	-100	37	-84	-33	-103	-23	-88	-68	-63	1	-103	-15	-75	-69	-147	-76	-286	8243	-667	-23529	-27	-8664	-15960	-14360	-101	-8655	-17958	-3897	-52	-5153	-18927	2588	-10
0.489167	-25	40	88	-60	-108	-32	10	-14	-22	2	-69	-62	-96	-17	-27	-72	-104	35	-84	-31	-108	-23	-102	-70	-65	-1	-101	-13	-73	-69	-149	-74	-303	8319	-1330	-23743	-17	-8690	-15879	-15540	-50	-8902	-17297	-5615	72	-5464	-18876	2092	3
0.490000	-28	41	86	-62	-111	-30	11	-17	-19	2	-73	-64	-98	-21	-32	-64	-101	33	-87	-36	-107	-24	-97	-73	-68	-5	-102	-16	-81	-76	-153	-82	-323	8358	-2044	-24021	-15	-8558	-15914	-16507	0	-8965	-16787	-7178	143	-5777	-18882	1462	-11
0.490833	-30	34	82	-62	-110	-36	7	-19	-26	0	-75	-65	-101	-34	-31	-61	-105	34	-85	-35	-108	-23	-102	-70	-70	-5	-101	-13	-74	-77	-148	-76	-326	8360	-2803	-24357	-24	-8299	-16057	-17242	62	-8857	-16438	-8536	103	-6105	-18929	745	-15
0.491667	-29	37	87	-60	-111	-33	11	-16	-19	4	-69	-62	-98	-16	-27	-59	-103	32	-86	-32	-108	-29	-98	-65	-66	0	-95	-12	-70	-69	-144	-74	-318	8312	-3599	-24754	-42	-7941	-16295	-17741	127	-8599	-16265	-9662	87	-6431	-19037	-69	-1
0.492500	-27	41	89	-56	-108	-30	12	-11	-17	4	-82	-62	-96	-15	-23	-56	-100	36	-82	-26	-100	-18	-97	-66	-69	-4	-101	-11	-68	-67	-144	-74	-305	8209	-4427	-25206	-45	-7518	-16614	-18017	144	-8233	-16268	-10562	90	-6762	-19178	-962	13
0.493333	-29	40	88	-57	-109	-31	13	-16	-19	5	-68	-61	-92	-14	-26	-58	-97	36	-86	-31	-93	-18	-100	-65	-61	0	-107	-15	-70	-56	-146	-68	-269	8045	-5287	-25707	-41	-7065	-16980	-18057	133	-7790	-16421	-11209	142	-7085	-19336	-1905	19
0.494167	-25	43	89	-58	-109	-30	13	-15	-15	5	-72	-63	-92	-15	-28	-59	-93	37	-84	-32	-103	-18	-99	-67	-62	-1	-103	-15	-72	-70	-145	-72	-230	7814	-6159	-26239	-47	-6611	-17377	-17879	81	-7307	-16713	-11648	168	-7400	-19496	-2900	19
0.495000	-28	39	86	-60	-109	-30	-35	-19	-16	4	-68	-61	-99	-18	-29	-57	-101	34	-85	-36	-101	-24	-99	-68	-66	0	-104	-13	-72	-70	-146	-75	-200	7527	-7016	-26792	-86	-6184	-17773	-17505	45	-6804	-17098	-11882	148	-7686	-19636	-3920	16
0.495833	-30	39	89	-57	-110	-32	11	-15	-32	5	-72	-63	-95	-16	-27	-58	-122	37	-84	-32	-103	-21	-99	-69	-63	0	-98	-13	-72	-70	-146	-78	-184	7184	-7841	-27353	-65	-5810	-18136	-16954	52	-6322	-17550	-11953	137	-7947	-19735	-4953	38
0.496667	-26	43	89	-58	-111	-31	9	-14	-17	6	-73	-65	-95	-15	-25	-56	-99	43	-86	-31	-103	-22	-101	-68	-62	-3	-108	-11	-70	-70	-145	-74	-148	6795	-8619	-27900	-3	-5503	-18451	-16255	51	-5864	-18015	-11886	101	-8163	-19769	-5984	60
0.497500	-28	51	90	-59	-109	-32	10	-17	-21	6	-74	-64	-96	-17	-29	-59	-100	34	-84	-32	-102	-21	-101	-66	-62	-3	-101	-14	-86	-72	-151	-76	-118	6386	-9310	-28424	36	-5264	-18675	-15444	53	-5527	-18458	-11729	23	-8341	-19731	-7008	78
0.498333	-27	42	89	-58	-109	-35	7	-18	-17	5	-73	-65	-96	-17	-27	-59	-99	32	-87	-32	-104	-23	-102	-70	-68	-3	-101	-10	-70	-75	-148	-76	-95	5969	-9886	-28924	84	-5156	-18798	-14564	23	-5265	-18830	-11527	-38	-8471	-19594	-8020	86
0.499167	-27	40	86	-60	-111	-35	9	-19	-19	-1	-74	-65	-97	-18	-34	-58	-100	32	-86	-31	-103	-21	-97	-67	-65	0	-100	-13	-72	-70	-146	-75	-49	5575	-10303	-29364	139	-5127	-18785	-13632	0	-5109	-19079	-11304	-65	-8556	-19356	-9004	84
0.500000	-53	39	87	-56	-107	-32	12	-17	-21	5	-70	-60	-95	-16	-28	-57	-107	36	-83	-29	-104	-19	-100	-69	-63	0	-98	-14	-77	-68	-147	-74	-11	5230	-10528	-29754	163	-5196	-18633	-12703	-22	-5077	-19180	-11099	-92	-8610	-19004	-9961	58
0.500833	-28	40	88	-55	-108	-32	16	-14	-15	7	-73	-61	-95	-15	-26	-57	-99	34	-88	-30	-103	-19	-96	-67	-63	-4	-97	-14	-75	-68	-151	-74	9	4965	-10534	-30089	145	-5356	-18325	-11808	-73	-5166	-19098	-10946	-180	-8638	-18542	-10889	85
0.501667	-28	40	87	-56	-109	-34	13	-17	-22	24	-73	-64	-97	-17	-29	-60	-103	29	-87	-32	-104	-22	-100	-68	-66	0	-100	-16	-73	-72	-147	-75	34	4803	-10292	-30356	102	-5599	-17858	-10968	-90	-5386	-18835	-10865	-334	-8650	-17974	-11791	99
0.502500	-29	38	86	-60	-110	-34	9	-21	-18	4	-79	-67	-97	-18	-30	-57	-103	33	-88	-34	-104	-24	-99	-69	-64	0	-101	-17	-76	-72	-146	-77	66	4778	-9785	-30567	67	-5948	-17217	-10209	-30	-5731	-18312	-10868	-404	-8663	-17300	-12657	97
0.503333	-25	38	88	-58	-112	-36	10	-17	-18	4	-74	-66	-98	-19	-28	-58	-98	24	-85	-30	-107	-22	-101	-68	-65	0	-100	-15	-74	-72	-152	-75	89	4925	-8994	-30713	42	-6313	-16423	-9561	15	-6190	-17594	-10964	-377	-8691	-16538	-13497	95
0.504167	-27	38	87	-59	-112	-38	11	-16	-18	3	-74	-62	-96	-5	-27	-58	-99	33	-87	-31	-104	-23	-98	-68	-65	-1	-98	-13	-72	-67	-147	-74	96	5261	-7937	-30810	16	-6752	-15462	-9040	-48	-6752	-16676	-11159	-336	-8758	-15702	-14302	101
0.505000	-28	43	88	-59	-110	-34	11	-15	-19	4	-75	-63	-98	-19	-29	-58	-101	42	-84	-32	-113	-23	-98	-67	-68	-3	-96	-12	-76	-70	-149	-73	111	5815	-6633	-30859	27	-7232	-14422	-8650	-60	-7406	-15592	-11450	-256	-8874	-14818	-15087	107
0.505833	-26	43	85	-59	-110	-33	12	-14	-19	6	-74	-57	-97	-16	-27	-58	-99	34	-82	-31	-104	-23	-98	-70	-69	0	-98	-13	-70	-69	-144	-77	114	6592	-5122	-30898	54	-7747	-13264	-8406	-38	-8140	-14319	-11832	-217	-9056	-13910	-15830	120
0.506667	-26	42	88	-59	-108	-33	11	-15	-18	6	-74	-65	-97	-18	-30	-60	-101	34	-84	-34	-104	-26	-99	-73	-66	-3	-98	-15	-76	-75	-148	-81	112	7598	-3444	-30861	46	-8297	-12030	-8295	-68	-8935	-12950	-12293	-249	-9326	-13012	-16547	116
0.507500	-28	40	86	-63	-122	-38	7	-19	-21	4	-76	-68	-99	-17	-28	-60	-103	35	-84	-33	-104	-24	-100	-72	-66	-1	-102	-14	-70	-70	-147	-79	106	8836	-1658	-30835	23	-8868	-10748	-8323	-98	-9771	-11509	-12803	-236	-9668	-12138	-17225	107
0.508333	-29	40	89	-61	-111	-35	10	-16	-19	5	-77	-63	-98	-17	-33	-59	-105	40	-87	-34	-107	-24	-99	-69	-68	-7	-99	-16	-73	-70	-147	-81	101	10299	187	-30792	-13	-9461	-9460	-8470	-104	-10616	-10041	-13355	-178	-10103	-11330	-17871	97
0.509167	-30	43	86	-60	-113	-35	11	-17	-22	4	-76	-65	-98	-16	-29	-57	-100	37	-84	-32	-105	-25	-101	-67	-68	-3	-100	-13	-66	-72	-146	-79	91	11978	2011	-30750	-41	-10069	-8193	-8721	-77	-11470	-8608	-13931	-78	-10620	-10599	-18476	119
0.510000	-32	40	87	-62	-109	-33	11	-15	-21	6	-56	-66	-100	-17	-29	-60	-101	34	-90	-33	-108	-24	-94	-68	-65	-1	-103	-15	-74	-70	-148	-77	75	13823	3727	-30721	-76	-10697	-6988	-9060	-121	-12301	-7248	-14502	-8	-11222	-9964	-19050	113
0.510833	-27	41	85	-61	-111	-32	13	-15	-19	3	-75	-65	-97	-16	-28	-57	-104	36	-84	-32	-105	-23	-97	-81	-66	0	-102	-14	-73	-74	-146	-78	59	15809	5293	-30701	-97	-11329	-5872	-9466	-184	-13103	-6001	-15078	-42	-11889	-9450	-19550	93
0.511667	-25	43	93	-61	-108	-31	-9	-13	-17	8	-72	-61	-93	-14	-25	-55	-97	41	-83	-31	-101	-23	-97	-65	-62	6	-95	-10	-70	-66	-143	-50	41	17894	6632	-30689	-81	-11961	-4861	-9921	-171	-13849	-4916	-15585	-85	-12600	-9065	-20009	77
0.512500	-23	40	92	-59	-108	-28	16	-13	-13	9	-69	-65	-94	-11	-23	-53	-96	39	-80	-27	-99	-19	-107	-64	-60	2	-109	-11	-70	-65	-142	-78	22	20026	7688	-30692	-84	-12623	-3992	-10409	-156	-14529	-4034	-16060	-21	-13344	-8817	-20408	76
0.513333	-26	45	93	-58	-108	-29	16	-13	-14	7	-70	-58	-93	-10	-24	-53	-97	38	-81	-30	-101	-17	-95	-66	-63	3	-97	-8	-69	-65	-144	-76	6	22159	8426	-30722	-93	-13277	-3284	-10912	-190	-15128	-3376	-16466	54	-14092	-8720	-20745	85
0.514167	-23	44	92	-58	-109	-30	16	-63	-19	9	-68	-63	-94	-14	-28	-57	-98	38	-83	-32	-104	-22	-95	-66	-62	2	-100	-10	-73	-69	-149	-76	-11	24249	8807	-30734	-84	-13927	-2733	-11409	-264	-15636	-2964	-16806	55	-14831	-8724	-21012	82
0.515000	-24	45	89	-60	-112	-32	12	-14	-21	7	-73	-67	-97	-15	-28	-60	-102	36	-91	-33	-103	-22	-98	-72	-62	0	-100	-11	-72	-68	-147	-80	-40	26213	8813	-30754	-64	-14555	-2363	-11895	-292	-16038	-2805	-17063	49	-15531	-8869	-21206	70
0.515833	-29	42	88	-61	-113	-31	16	-22	-21	6	-73	-64	-96	-16	-30	-60	-98	35	-85	-30	-102	-19	-97	-58	-63	1	-99	-10	-72	-70	-147	-78	-52	28004	8444	-30764	-38	-15157	-2158	-12337	-288	-16332	-2891	-17228	27	-16162	-9108	-21318	66
0.516667	-30	42	89	-58	-110	-32	11	-16	-21	-7	-73	-62	-97	-16	-29	-58	-98	24	-82	-31	-103	-24	-99	-70	-67	0	-100	-12	-72	-73	-147	-94	-70	29562	7704	-30763	-61	-15726	-2124	-12756	-297	-16522	-3212	-17309	-1	-16716	-9442	-21346	71
0.517500	-30	41	88	-57	-108	-30	13	-15	-19	5	-73	-64	-94	-14	-27	-58	-104	32	-84	-30	-102	-21	-97	-67	-65	-10	-100	-7	-70	-70	-146	-79	-95	30859	6619	-30740	-111	-16238	-2239	-13136	-234	-16600	-3743	-17308	0	-17167	-9832	-21285	67
0.518333	-29	46	90	-57	-110	-30	13	-13	-22	5	-75	-63	-95	-13	-29	-55	-99	32	-84	-30	-103	-22	-97	-68	-63	-1	-100	-11	-72	-68	-144	-75	-107	31871	5212	-30688	-121	-16698	-2502	-13481	-164	-16581	-4457	-17225	-23	-17513	-10267	-21139	63
0.519167	-27	42	88	-60	-107	-5	13	-15	-18	6	-73	-63	-94	-15	-28	-56	-97	36	-85	-30	-101	-18	-97	-66	-60	1	-99	-10	-70	-70	-145	-75	-107	32564	3526	-30607	-99	-17084	-2881	-13790	-171	-16466	-5317	-17069	-90	-17748	-10729	-20904	61
0.520000	-23	47	90	-57	-107	-29	18	-12	-16	5	-70	-63	-94	-13	-27	-55	-82	35	-81	-28	-102	-23	-96	-67	-62	0	-99	-11	-69	-67	-145	-75	-124	32767	1615	-30488	-83	-17391	-3365	-14082	-156	-16278	-6280	-16850	-133	-17873	-11191	-20575	63
0.520833	-26	44	90	-56	-104	-30	12	-13	-14	6	-69	-61	-93	-12	-27	-52	-95	36	-83	-28	-105	-19	-87	-65	-62	2	-99	-11	-58	-66	-145	-73	-131	32767	-475	-30344	-72	-17617	-3927	-14353	-169	-16022	-7319	-16585	-131	-17883	-11635	-20165	45
0.521667	-27	41	89	-59	-109	-38	12	-14	-29	2	-73	-66	-100	-17	-29	-63	-99	33	-85	-31	-102	-24	-98	-68	-65	-3	-101	-14	-75	-70	-147	-73	-141	32601	-2685	-30165	-52	-17753	-4546	-14614	-169	-15720	-8377	-16277	-119	-17797	-12043	-19669	28
0.522500	-27	38	88	-59	-111	-36	10	-18	-22	2	-73	-66	-99	-17	-28	-62	-103	32	-86	-34	-105	-24	-99	-72	-64	-3	-105	-13	-75	-70	-149	-75	-148	31920	-4961	-29960	-32	-17800	-5202	-14875	-177	-15381	-9408	-15939	-133	-17618	-12394	-19075	39
0.523333	-28	42	88	-59	-111	-36	12	-18	-9	2	-70	-66	-99	-21	-30	-62	-99	30	-112	-33	-104	-24	-101	-73	-64	-4	-101	-18	-74	-73	-149	-78	-142	30903	-7280	-29737	-55	-17752	-5863	-15133	-147	-15035	-10387	-15579	-248	-17369	-12693	-18429	40
0.524167	-29	38	82	-53	-111	-39	11	-22	-22	0	-76	-69	-99	-17	-31	-61	-100	28	-87	-34	-105	-24	-100	-72	-69	-4	-98	-13	-74	-70	-145	-75	-144	29556	-9574	-29502	-82	-17625	-6520	-15403	-67	-14683	-11268	-15204	-351	-17054	-12927	-17686	35
0.525000	-30	40	85	-59	-109	-33	12	-17	-18	4	-63	-52	-94	-18	-31	-62	-104	29	-86	-32	-102	-17	-100	-72	-65	-3	-98	-13	-74	-73	-148	-77	-147	27900	-11809	-29274	-83	-17430	-7148	-15681	-59	-14351	-12035	-14828	-340	-16704	-13095	-16877	34
0.525833	-24	41	87	-60	-126	-32	13	-17	-19	2	-74	-64	-97	-15	-28	-59	-98	34	-84	-32	-101	-22	-97	-72	-63	-3	-101	-13	-68	-72	-146	-75	-142	25959	-13975	-29065	-93	-17162	-7729	-15974	-114	-14054	-12672	-14443	-306	-16331	-13197	-16007	19
0.526667	-30	38	87	-58	-108	-33	15	-12	-19	4	-73	-66	-95	-6	-31	-60	-102	30	-87	-33	-104	-22	-100	-73	-66	-3	-96	-15	-74	-72	-145	-77	-149	23758	-16036	-28888	-90	-16854	-8264	-16284	-189	-13789	-13157	-14056	-162	-15950	-13257	-15081	9
0.527500	-25	43	88	-59	-109	-33	12	-15	-18	4	-73	-66	-97	-14	-27	-58	-98	37	-83	-29	-107	-22	-99	-69	-64	-1	-101	-16	-40	-70	-147	-75	-151	21357	-17979	-28751	-59	-16513	-8730	-16602	-256	-13593	-13492	-13688	5	-15586	-13267	-14114	9
0.528333	-28	39	85	-62	-109	-34	11	-16	-17	0	-65	-67	-97	-16	-27	-58	-101	33	-87	-34	-105	-25	-99	-70	-68	-3	-98	-14	-73	-72	-146	-76	-151	18751	-19803	-28666	-49	-16159	-9125	-16927	-290	-13447	-13673	-13315	0	-15243	-13244	-13103	0
0.529167	-28	39	86	-60	-113	-35	10	-14	-22	3	-72	-68	-98	-16	-32	-60	-102	34	-86	-33	-103	-23	-100	-73	-64	-4	-101	-15	-76	-72	-152	-80	-127	15950	-21508	-28657	-52	-15804	-9445	-17247	-301	-13359	-13708	-12944	-44	-14941	-13203	-12063	0
0.530000	-27	37	85	-63	-112	-36	9	-15	-21	4	-85	-63	-99	-16	-34	-59	-101	35	-88	-34	-119	-26	-100	-72	-65	-3	-99	-15	-76	-73	-149	-78	-158	13065	-23095	-28715	-45	-15464	-9686	-17563	-218	-13336	-13618	-12571	-44	-14667	-13150	-11004	-18
0.530833	-27	39	85	-63	-114	-30	12	-16	-21	4	-77	-67	-100	-17	-30	-61	-102	29	-88	-36	-109	-24	-101	-73	-65	1	-96	-17	-77	-74	-150	-78	-174	10077	-24540	-28846	-31	-15154	-9846	-17854	-41	-13370	-13412	-12195	-17	-14443	-13097	-9945	-18
0.531667	-28	41	88	-59	-109	-50	10	-16	-18	5	-87	-66	-97	-10	-29	-59	-99	35	-84	-31	-105	-24	-100	-72	-65	-1	-100	-15	-73	-72	-145	-77	-176	7028	-25859	-29042	-5	-14893	-9932	-18124	-83	-13464	-13114	-11811	10	-14269	-13056	-8903	2
0.532500	-27	41	89	-56	-115	-32	11	-13	-18	4	-74	-67	-96	-14	-27	-59	-98	36	-84	-32	-96	-22	-100	-67	-61	-1	-99	-13	-68	-67	-144	-76	-142	3954	-27085	-29307	28	-14682	-9947	-18355	-267	-13604	-12747	-11427	53	-14140	-13034	-7900	6
0.533333	-26	39	89	-59	-108	-30	11	-15	-22	2	-72	-64	-97	-13	-27	-60	-96	38	-83	-31	-103	-22	-98	-73	-62	-1	-100	-11	-72	-67	-148	-76	-130	883	-28188	-29617	26	-14542	-9900	-18553	-332	-13789	-12340	-11040	75	-14067	-13037	-6953	-17
0.534167	-27	38	86	-60	-109	-31	13	-32	-17	6	-69	-63	-97	-13	-27	-58	-99	36	-84	-30	-107	-18	-96	-67	-62	0	-96	-12	-72	-67	-169	-77	-110	-2172	-29180	-30014	29	-14465	-9785	-18702	-195	-14008	-11912	-10652	54	-14031	-13066	-6069	-34
0.535000	-23	43	87	-60	-110	-29	16	-11	-17	1	-75	-64	-98	-13	-27	-63	-99	35	-82	-33	-102	-21	-97	-69	-65	-1	-97	-12	-70	-68	-145	-76	-99	-5156	-30056	-30406	28	-14465	-9632	-18805	36	-14256	-11484	-10269	4	-14036	-13120	-5281	-24
0.535833	-27	55	89	-60	-108	-30	15	-13	-17	8	-72	-63	-96	-12	-26	-57	-98	35	-85	-34	-103	-16	-99	-68	-63	1	-98	-11	-69	-69	-146	-77	-97	-8037	-30817	-30851	-49	-14536	-9417	-18854	55	-14525	-11069	-9885	-38	-14078	-13202	-4598	-28
0.536667	-24	43	90	-56	-110	-31	13	-15	-16	5	-73	-65	-95	-14	-27	-53	-95	37	-82	-35	-105	-22	-98	-66	-64	0	-98	-15	-73	-67	-145	-76	-39	-10795	-31454	-31284	-63	-14670	-9171	-18854	9	-14806	-10694	-9517	-28	-14153	-13301	-4039	-47
0.537500	-24	44	88	-58	-111	-31	12	-13	-18	7	-72	-60	-97	-12	-27	-55	-107	37	-83	-31	-104	-19	-99	-68	-61	2	-99	-12	-72	-67	-147	-76	15	-13415	-31956	-31705	-41	-14876	-8900	-18807	56	-15089	-10364	-9170	-7	-14251	-13411	-3615	-64
0.538333	-25	44	91	-57	-102	-30	12	-13	-15	8	-73	-62	-96	-16	-29	-57	-97	38	-84	-29	-103	-22	-98	-63	-60	2	-95	-10	-73	-67	-146	-74	15	-15873	-32311	-32105	-1	-15133	-8598	-18712	69	-15365	-10090	-8858	8	-14373	-13530	-3333	-57
0.539167	-23	44	91	-59	-110	-31	13	-15	-18	9	-72	-61	-93	-11	-25	-57	-98	37	-82	-29	-104	-18	-97	-65	-63	2	-98	-6	-72	-66	-144	-73	-9	-18162	-32509	-32457	8	-15441	-8293	-18583	28	-15640	-9882	-8583	6	-14515	-13652	-3199	-43
0.540000	-23	43	89	-57	-109	-28	15	-11	-13	5	-72	-60	-96	-13	-28	-58	-99	35	-83	-32	-98	-21	-97	-67	-63	0	-99	-10	-70	-67	-147	-78	6	-20231	-32513	-32622	38	-15789	-7986	-18421	-42	-15902	-9740	-8363	-35	-14686	-13778	-3217	-28
0.540833	-34	42	91	-58	-107	-33	9	-16	-19	4	-72	-63	-97	-13	-26	-58	-101	34	-84	-30	-101	-18	-99	-64	-63	-5	-99	-9	-74	-66	-145	-73	36	-22080	-32323	-32706	58	-16167	-7673	-18237	-87	-16150	-9664	-8205	-90	-14869	-13884	-3382	-13
0.541667	-28	40	89	-41	-112	-32	10	-15	-21	5	-75	-62	-97	-16	-6	-61	-102	30	-86	-33	-105	-19	-100	-69	-66	-4	-101	-12	-74	-69	-150	-78	57	-23685	-31917	-32720	55	-16534	-7378	-18077	-81	-16376	-9647	-8117	-161	-15081	-13986	-3687	-30
0.542500	-28	41	85	-59	-109	-32	12	-18	-19	2	-73	-63	-96	-15	-28	-62	-98	34	-84	-31	-105	-21	-101	-66	-66	-5	-98	-11	-74	-70	-148	-75	70	-25029	-31267	-32746	46	-16982	-7088	-17827	-44	-16587	-9689	-8104	-197	-15302	-14066	-4109	-23
0.543333	-28	42	85	-58	-114	-32	11	-11	-18	5	-69	-64	-97	-14	-27	-57	-99	33	-86	-33	-105	-21	-98	-65	-65	0	-101	-11	-72	-67	-147	-73	92	-26117	-30372	-32763	40	-17400	-6824	-17614	22	-16776	-9775	-8165	-182	-15546	-14129	-4657	-15
0.544167	-24	44	98	-56	-110	-34	12	-13	-17	4	-73	-64	-95	-16	-30	-57	-99	35	-86	-32	-101	-22	-100	-66	-62	-1	-100	-12	-73	-70	-150	-66	112	-26940	-29218	-32748	56	-17813	-6586	-17417	55	-16956	-9900	-8313	-208	-15825	-14173	-5285	-28
0.545000	-30	43	87	-59	-108	-30	13	-11	-15	8	-72	-63	-97	-14	-25	-59	-101	35	-85	-31	-104	-19	-98	-67	-64	-1	-98	-13	-73	-67	-147	-75	120	-27500	-27832	-32760	49	-18216	-6370	-17229	72	-17107	-10055	-8538	-186	-16123	-14203	-5997	-34
0.545833	-27	44	89	-57	-110	-31	15	-11	-18	6	-72	-63	-98	-15	-26	-58	-99	36	-83	-31	-105	-18	-85	-67	-61	0	-98	-11	-67	-66	-147	-74	91	-27805	-26224	-32747	33	-18600	-6197	-17063	111	-17283	-10230	-8835	-161	-16448	-14215	-6764	-29
0.546667	-26	44	90	-40	-111	-31	11	-14	-16	6	-70	-64	-96	-13	-27	-59	-99	37	-82	-30	-105	-21	-100	-64	-63	0	-98	-11	-73	-66	-147	-72	88	-27871	-24426	-32761	25	-18936	-6058	-16915	148	-17440	-10419	-9204	-136	-16800	-14218	-7521	-26
0.547500	-25	43	88	-55	-111	-30	13	-12	-18	8	-69	-63	-98	-15	-29	-55	-100	38	-84	-33	-102	-19	-101	-66	-66	0	-99	-31	-74	-72	-151	-77	53	-27718	-22466	-32744	5	-19318	-5956	-16792	145	-17602	-10607	-9632	-138	-17180	-14224	-8296	-29
0.548333	-26	40	86	-58	-111	-33	11	-13	-21	0	-74	-64	-99	-15	-29	-60	-108	34	-86	-33	-105	-23	-101	-72	-69	-4	-101	-12	-77	-73	-151	-80	-47	-27365	-20378	-32763	-22	-19639	-5894	-16704	151	-17767	-10792	-10090	-191	-17584	-14208	-9046	-22
0.549167	-30	38	84	-62	-70	-34	10	-9	-24	4	-73	-64	-98	-21	-32	-61	-103	34	-87	-32	-109	-24	-101	-67	-65	-3	-100	-11	-75	-72	-150	-76	-164	-26830	-18216	-32740	-34	-19935	-5864	-16627	159	-17944	-10960	-10583	-238	-18005	-14192	-9753	-17
0.550000	-28	38	87	-63	-115	-36	11	-18	-22	6	-70	-66	-97	-16	-29	-57	-101	28	-90	-35	-109	-21	-101	-69	-72	-5	-104	-14	-75	-73	-150	-77	-215	-26154	-16040	-32754	-51	-20208	-5851	-16581	116	-18143	-11113	-11086	-257	-18445	-14187	-10403	-22
0.550833	-29	37	85	-60	-109	-33	12	-15	-22	5	-72	-66	-98	-15	-28	-62	-101	35	-88	-32	-108	-23	-98	-68	-76	-1	-102	-13	-75	-70	-150	-74	-189	-25364	-13894	-32746	-64	-20449	-5919	-16543	50	-18353	-11237	-11590	-306	-18902	-14181	-10981	-6
0.551667	-25	52	90	-57	-107	-30	13	-15	-16	7	-73	-80	-94	-16	-28	-55	-99	38	-82	-29	-99	-23	-97	-64	-60	4	-98	-11	-72	-72	-146	-47	-161	-24486	-11825	-32747	-65	-20664	-5997	-16545	-38	-18588	-11333	-12079	-342	-19357	-14184	-11475	-10
0.552500	-22	43	94	-59	-104	-30	18	-12	-15	10	-67	-61	-93	-13	-23	-57	-97	35	-84	-30	-104	-16	-95	-62	-61	2	-97	-8	-68	-67	-145	-69	-154	-23567	-9893	-32754	-56	-20862	-6111	-16559	-95	-18852	-11406	-12535	-309	-19821	-14199	-11889	-26
0.553333	-24	44	91	-51	-104	-30	19	-12	-16	8	-52	-61	-95	-14	-24	-56	-97	40	-78	-29	-103	-19	-96	-65	-61	5	-96	-11	-73	-69	-149	-68	-102	-22614	-8113	-32744	-43	-21040	-6256	-16590	-83	-19146	-11449	-12949	-254	-20287	-14231	-12223	-28
0.554167	-26	44	90	-57	-109	-33	18	-13	-14	9	-68	-59	-97	-13	-26	-56	-97	38	-82	-28	-101	-25	-98	-65	-68	5	-97	-11	-53	-69	-145	-70	-53	-21663	-6537	-32759	-29	-21199	-6424	-16635	-27	-19468	-11464	-13319	-225	-20726	-14266	-12481	-24
0.555000	-24	43	89	-55	-109	-28	16	-15	-18	9	-68	-62	-97	-13	-28	-59	-98	37	-85	-30	-102	-21	-98	-67	-64	4	-98	-11	-74	-70	-149	-73	-21	-20742	-5193	-32742	-17	-21344	-6617	-16688	64	-19817	-11447	-13632	-185	-21192	-14321	-12670	-28
0.555833	-26	69	90	-57	-110	-32	12	-14	-16	8	-70	-60	-95	-15	-29	-57	-98	35	-85	-9	-104	-23	-97	-75	-65	1	-104	-10	-70	-72	-150	-74	32	-19865	-4098	-32761	2	-21483	-6825	-16756	81	-20199	-11419	-13887	-167	-21619	-14380	-12797	-43
0.556667	-27	40	88	-62	-110	-33	13	-15	-21	3	-74	-66	-98	-15	-31	-61	-101	30	-88	-36	-105	-24	-100	-73	-64	0	-107	-14	-76	-73	-154	-76	91	-19055	-3257	-32742	19	-21611	-7049	-16834	26	-20606	-11369	-14078	-194	-22027	-14457	-12882	-57
0.557500	-27	39	85	-62	-111	-36	11	-19	-24	2	-78	-69	-98	-17	-30	-56	-100	32	-84	-33	-104	-23	-97	-73	-85	-1	-100	-13	-70	-70	-148	-74	139	-18308	-2664	-32754	-3	-21742	-7282	-16917	-1	-21029	-11305	-14214	-172	-22403	-14533	-12930	-50
0.558333	-27	39	88	-57	-104	-32	11	-7	-17	3	-72	-64	-95	-16	-28	-59	-101	30	-88	-32	-102	-25	-98	-68	-65	0	-100	-11	-74	-70	-147	-75	166	-17640	-2315	-32737	-80	-21879	-7519	-17006	-56	-21460	-11230	-14289	-185	-22757	-14621	-12963	-69
0.559167	-23	41	90	-56	-109	-31	16	-14	-39	4	-74	-64	-94	-13	-31	-61	-100	33	-84	-30	-101	-22	-97	-70	-63	1	-101	-10	-72	-68	-169	-77	151	-17043	-2192	-32749	-109	-22028	-7757	-17106	-91	-21902	-11157	-14331	-211	-23073	-14719	-12990	-70
0.560000	-24	40	88	-57	-105	-33	15	-18	-17	5	-69	-64	-95	-14	-33	-59	-97	32	-87	-32	-103	-21	-98	-68	-63	1	-98	-12	-70	-70	-149	-72	93	-16511	-2279	-32748	-81	-22199	-7984	-17214	-91	-22345	-11089	-14334	-252	-23359	-14820	-13018	-61
0.560833	-24	43	90	-55	-108	-31	13	-14	-14	5	-72	-66	-94	-16	-29	-53	-98	34	-83	-30	-104	-22	-99	-68	-62	-3	-101	-14	-76	-73	-151	-73	39	-16103	-2545	-32748	-53	-22398	-8204	-17336	-112	-22784	-11036	-14314	-239	-23621	-14933	-13065	-61
0.561667	-3	42	86	-56	-121	-38	11	-15	-18	1	-74	-63	-97	-14	-28	-59	-102	30	-85	-33	-104	-25	-102	-72	-67	0	-100	-13	-72	-74	-151	-78	20	-15741	-2960	-32758	-9	-22628	-8406	-17468	-116	-23213	-10999	-14282	-197	-23826	-15052	-13133	-62
0.562500	-26	40	90	-58	-110	-36	8	-16	-22	2	-76	-66	-97	-22	-34	-56	-102	29	-86	-34	-107	-26	-107	-72	-63	-4	-100	-15	-76	-76	-150	-76	21	-15432	-3492	-32713	9	-22895	-8583	-17606	-132	-23615	-10983	-14237	-189	-24000	-15177	-13222	-58
0.563333	-25	40	85	-60	-117	-31	8	-15	-21	12	-77	-67	-95	-8	-29	-58	-101	33	-87	-33	-103	-28	-101	-75	-64	-5	-102	-14	-70	-74	-149	-75	27	-15174	-4125	-32603	13	-23202	-8736	-17756	-154	-23994	-11000	-14215	-170	-24137	-15305	-13337	-50
0.564167	-29	41	107	-57	-110	-33	12	-17	-17	4	-74	-67	-98	-21	-30	-62	-100	32	-86	-31	-103	-24	-101	-76	-66	-5	-101	-15	-69	-75	-164	-79	26	-14947	-4816	-32408	15	-23542	-8862	-17916	-165	-24332	-11055	-14200	-156	-24238	-15444	-13485	-55
0.565000	-25	42	86	-58	-108	-35	10	-17	-17	4	-76	-66	-99	-22	-42	-59	-98	29	-90	-34	-108	-28	-101	-75	-66	-7	-102	-17	-75	-74	-149	-78	19	-14750	-5551	-32179	9	-23923	-8958	-18092	-156	-24638	-11132	-14220	-131	-24295	-15595	-13648	-47
0.565833	-30	39	86	-61	-111	-39	8	-18	-22	2	-77	-66	-98	-21	-32	-59	-99	29	-90	-61	-107	-24	-100	-72	-64	-6	-103	-13	-73	-73	-146	-75	5	-14565	-6283	-31894	20	-24329	-9029	-18261	-141	-24904	-11242	-14265	-79	-24312	-15752	-13832	-16
0.566667	-35	40	89	-83	-108	-33	10	-15	-21	1	-78	-67	-94	-16	-29	-57	-102	35	-87	-31	-105	-24	-101	-74	-64	-11	-103	-15	-73	-73	-150	-75	17	-14363	-7009	-31573	26	-24773	-9072	-18445	-138	-25108	-11395	-14354	-25	-24299	-15916	-14034	-5
0.567500	-27	38	88	-58	-104	-33	10	-13	-15	6	-73	-63	-97	-18	-30	-55	-99	35	-85	-32	-107	-30	-88	-70	-63	-3	-99	-14	-73	-70	-149	-74	56	-14185	-7722	-31218	17	-25229	-9090	-18635	-139	-25269	-11575	-14475	-1	-24244	-16097	-14250	-6
0.568333	-26	41	88	-60	-109	-33	15	-13	-21	4	-75	-66	-96	-15	-29	-56	-99	34	-86	-32	-107	-24	-100	-73	-65	-4	-101	-15	-75	-75	-150	-77	58	-13972	-8401	-30836	8	-25696	-9087	-18831	-139	-25384	-11795	-14638	-18	-24160	-16290	-14463	3
0.569167	-28	41	96	-58	-109	-36	10	-15	-17	4	-74	-66	-96	-16	-31	-57	-100	34	-85	-34	-105	-26	-103	-73	-66	-3	-101	-14	-74	-72	-145	-75	2	-13737	-9039	-30435	6	-26164	-9069	-19028	-141	-25452	-12014	-14838	-8	-24038	-16490	-14682	-6
0.570000	-26	40	89	-59	-108	-38	11	-16	-17	3	-73	-66	-100	-19	-30	-59	-99	34	-85	-34	-105	-24	-100	-70	-67	-3	-101	-15	-77	-73	-154	-76	-55	-13464	-9634	-30028	6	-26618	-9029	-19224	-137	-25475	-12269	-15070	-5	-23882	-16705	-14898	-15
0.570833	-26	40	89	-63	-115	-38	9	-17	-18	5	-73	-68	-97	-18	-26	-57	-99	34	-87	-55	-105	-26	-100	-74	-66	-5	-103	-12	-72	-72	-149	-73	-42	-13158	-10179	-29626	0	-27036	-8990	-19416	-141	-25451	-12529	-15333	1	-23694	-16923	-15095	-6
0.571667	-26	43	91	-56	-111	-32	16	-8	-16	6	-69	-61	-93	-14	-25	-57	-97	36	-82	-29	-101	-21	-97	-68	-61	0	-97	-10	-72	-66	-145	-72	-39	-12810	-10675	-29236	-8	-27418	-8951	-19596	-139	-25392	-12798	-15610	34	-23482	-17146	-15279	-8
0.572500	-24	45	90	-56	-105	-31	17	-10	-15	6	-70	-62	-93	-12	-24	-46	-94	38	-83	-30	-103	-22	-97	-67	-63	0	-103	-11	-69	-67	-144	-72	-60	-12430	-11126	-28877	-6	-27756	-8906	-19783	-131	-25307	-13072	-15899	49	-23244	-17382	-15446	-7
0.573333	-25	42	88	-58	-111	-30	15	-15	-16	4	-69	-55	-93	-15	-30	-61	-101	32	-87	-32	-102	-22	-100	-73	-62	-4	-102	-12	-70	-70	-119	-76	-94	-12016	-11535	-28558	-9	-28040	-8881	-19959	-129	-25191	-13326	-16194	49	-22993	-17609	-15600	1
0.574167	-29	41	87	-65	-111	-34	13	-17	-17	2	-75	-67	-96	-16	-28	-61	-61	36	-86	-32	-83	-22	-98	-70	-62	-3	-101	-14	-85	-69	-148	-76	-120	-11548	-11896	-28281	-19	-28245	-8863	-20116	-143	-25057	-13561	-16475	52	-22723	-17835	-15722	23
0.575000	-27	38	87	-60	-108	-34	51	-16	-18	4	-70	-67	-90	-17	-29	-61	-97	33	-86	-35	-107	-21	-99	-70	-62	0	-101	-14	-75	-69	-139	-74	-102	-11049	-12219	-28064	-27	-28382	-8864	-20258	-146	-24904	-13786	-16735	43	-22441	-18051	-15819	25
0.575833	-25	42	89	-58	-108	-31	13	-13	-21	3	-75	-65	-98	-14	-28	-57	-101	33	-83	-30	-105	-22	-124	-68	-67	-5	-101	-13	-73	-72	-145	-76	-99	-10525	-12500	-27901	-26	-28433	-8883	-20405	-144	-24731	-13974	-16974	36	-22159	-18255	-15894	6
0.576667	-32	38	90	-58	-111	-34	16	-15	-22	5	-74	-65	-95	-16	-31	-61	-99	35	-84	-31	-104	-23	-99	-70	-66	21	-99	-17	-69	-70	-148	-74	-124	-10002	-12742	-27807	-23	-28414	-8926	-20524	-149	-24583	-14130	-17175	42	-21871	-18438	-15938	-5
0.577500	-24	42	89	-57	-109	-32	16	-13	-16	3	-70	-66	-98	-16	-11	-61	-100	35	-85	-31	-101	-22	-97	-67	-66	0	-102	-10	-70	-69	-148	-75	-119	-9412	-12944	-27778	-19	-28306	-8982	-20603	-161	-24419	-14249	-17338	46	-21593	-18600	-15958	17
0.578333	-22	41	88	-60	-104	-9	16	-11	-15	5	-72	-64	-93	-14	-27	-58	-98	34	-84	-29	-103	-22	-99	-70	-65	1	-98	-11	-70	-67	-145	-75	-77	-8833	-13102	-27817	-23	-28133	-9082	-20712	-170	-24253	-14330	-17451	37	-21320	-18735	-15948	46
0.579167	-22	43	123	-57	-105	-31	16	-12	-15	7	-69	-63	-90	-15	-28	-60	-96	36	-82	-29	-103	-21	-96	-66	-63	1	-98	-9	-74	-67	-145	-74	-62	-8243	-13221	-27920	-14	-27890	-9151	-20774	-171	-24087	-14390	-17517	25	-21063	-18837	-15914	44
0.580000	-23	44	91	-57	-107	-25	17	-13	-15	6	-69	-57	-98	-14	-27	-59	-98	36	-82	-27	-100	-18	-97	-67	-63	2	-99	-11	-67	-64	-144	-75	-81	-7658	-13296	-28080	-13	-27589	-9260	-20821	-169	-23938	-14387	-17533	23	-20822	-18914	-15853	46
0.580833	-28	41	88	-58	-109	-31	16	-14	-15	3	-73	-65	-98	-11	-28	-61	-100	32	-81	-28	-102	-21	-95	-68	-64	1	-100	-11	-73	-68	-148	-75	-78	-7090	-13326	-28303	-14	-27242	-9363	-20846	-171	-23788	-14363	-17505	36	-20606	-18957	-15767	40
0.581667	-27	41	88	-62	-74	-31	10	-18	-21	0	-75	-68	-96	-18	-33	-62	-100	30	-88	-34	-109	-28	-102	-74	-62	-7	-107	-17	-76	-74	-149	-78	-59	-6531	-13304	-28572	-13	-26858	-9475	-20849	-182	-23642	-14310	-17434	30	-20415	-18963	-15660	13
0.582500	-31	33	79	-65	-116	-39	9	-21	-23	0	-77	-70	-101	-23	-34	-44	-102	28	-95	-35	-104	-25	-101	-72	-65	-4	-101	-17	-73	-72	-148	-78	-59	-5985	-13236	-28869	-9	-26433	-9578	-20831	-190	-23490	-14224	-17314	23	-20243	-18933	-15523	16
0.583333	-28	39	96	-61	-111	-33	26	-19	-19	3	-74	-67	-97	-18	-28	-63	-101	29	-87	-34	-104	-23	-102	-72	-66	-3	-101	-18	-78	-75	-148	-75	-26	-5457	-13113	-29178	-4	-25999	-9675	-20785	-200	-23337	-14114	-17155	23	-20100	-18872	-15362	33
0.584167	-22	40	86	-63	-112	-34	11	-19	-22	4	-70	-66	-96	-19	-31	-61	-99	29	-86	-34	-107	-27	-100	-74	-66	-1	-100	-16	-77	-69	-147	-75	-10	-4955	-12952	-29486	-5	-25552	-9755	-20717	-202	-23181	-13989	-16969	24	-19980	-18777	-15184	38
0.585000	-26	40	88	-64	-112	-33	10	-15	-19	3	-73	-56	-100	-17	-32	-59	-100	34	-86	-33	-105	-23	-99	-70	-63	0	-100	-18	-74	-69	-152	-73	-40	-4476	-12756	-29762	3	-25111	-9815	-20674	-196	-23023	-13848	-16757	23	-19888	-18659	-14994	22
0.585833	-24	42	88	-59	-112	-35	11	-13	-17	6	-75	-63	-98	-15	-30	-53	-103	35	-86	-32	-108	-24	-99	-70	-65	1	-101	-16	-75	-68	-146	-74	-41	-4019	-12530	-29975	2	-24688	-9859	-20521	-186	-22860	-13696	-16521	18	-19820	-18510	-14787	-17
0.586667	-25	42	107	-61	-107	-30	15	3	-24	2	-73	-61	-96	-16	-33	-61	-102	30	-84	-31	-105	-22	-99	-85	-66	0	-100	-15	-73	-69	-148	-75	-42	-3595	-12295	-30099	-10	-24278	-9879	-20391	-172	-22689	-13543	-16269	13	-19788	-18347	-14573	-21
0.587500	-26	42	88	-59	-109	-33	11	-16	-16	6	-69	-63	-96	-17	-30	-58	-97	33	-86	-32	-104	-23	-100	-70	-66	-4	-101	-14	-72	-69	-146	-75	-52	-3152	-12057	-30109	-8	-23899	-9873	-20242	-167	-22519	-13382	-16011	15	-19771	-18168	-14353	24
0.588333	-27	42	82	-62	-108	-31	10	-12	-19	4	-76	-65	-100	-19	-31	-60	-101	30	-86	-31	-104	-23	-100	-70	-68	-3	-100	-11	-76	-70	-147	-76	-56	-2735	-11851	-29966	-6	-23546	-9847	-20078	-119	-22335	-13231	-15743	-1	-19783	-17980	-14141	30
0.589167	-26	41	85	-62	-113	-31	10	-21	-24	2	-76	-65	-99	-16	-32	-62	-104	21	-85	-30	-105	-25	-102	-75	-69	1	-103	-15	-76	-80	-149	-75	-26	-2315	-11620	-29654	-5	-23231	-9802	-19896	-50	-22152	-13081	-15476	-3	-19814	-17784	-13925	25
0.590000	-31	37	81	-63	-112	-36	18	-19	-22	0	-78	-68	-101	-27	-33	-65	-105	27	-90	-36	-108	-26	-104	-75	-68	-6	-105	-19	-81	-75	-153	-79	-19	-1900	-11448	-29161	-14	-22953	-9742	-19705	-55	-21968	-12933	-15205	-6	-19868	-17590	-13722	15
0.590833	-34	34	77	-67	-113	-38	6	-23	-24	0	-77	-67	-99	-19	-28	-65	-102	28	-88	-33	-75	-25	-101	-75	-70	-7	-103	-18	-73	-73	-148	-78	-41	-1475	-11300	-28441	-4	-22705	-9661	-19502	-68	-21780	-12779	-14932	-17	-19927	-17389	-13529	23
0.591667	-33	40	84	-62	-110	-32	10	-16	-23	6	-74	-65	-96	-16	-28	-59	-98	35	-84	-32	-104	-23	-99	-69	-64	-1	-77	-11	-70	-72	-147	-72	-32	-1059	-11187	-27590	-7	-22494	-9572	-19283	-79	-21593	-12640	-14659	-6	-20003	-17192	-13348	32
0.592500	-23	43	89	-57	-108	-32	15	-13	-16	9	-72	-63	-95	-16	-27	-57	-97	38	-80	-31	-102	-28	-96	-69	-61	-1	-99	-12	-72	-69	-146	-74	-40	-607	-11110	-26553	-1	-22316	-9477	-19065	-86	-21422	-12505	-14396	-21	-20093	-17005	-13191	25
0.593333	-25	47	85	-60	-110	-33	10	-14	-15	5	-69	-63	-97	-16	-28	-58	-98	34	-85	-31	-107	-23	-99	-70	-65	-1	-98	-14	-74	-48	-142	-74	-57	-168	-11050	-25379	0	-22174	-9379	-18840	-92	-21254	-12375	-14142	-36	-20182	-16816	-13062	22
0.594167	-25	44	89	-58	-109	-31	13	-16	-18	9	-70	-59	-97	-16	-30	-59	-109	36	-84	-29	-102	-21	-99	-68	-65	1	-98	-10	-69	-73	-147	-73	-50	277	-10996	-24118	-14	-22057	-9279	-18608	-114	-21102	-12245	-13891	-32	-20279	-16634	-12946	44
0.595000	-27	41	86	-59	-111	-33	11	-15	-19	3	-73	-61	-96	-17	-31	-60	-98	35	-84	-31	-102	-23	-99	-69	-70	1	-98	-12	-90	-69	-145	-73	-52	711	-10932	-22821	-9	-21967	-9188	-18384	-116	-20960	-12120	-13651	-32	-20372	-16456	-12856	60
0.595833	-25	41	84	-59	-109	-34	12	-15	-18	5	-74	-62	-95	-15	-33	-58	-100	37	-85	-29	-103	-22	-98	-69	-65	1	-98	-11	-70	-73	-149	-76	-59	1132	-10833	-21552	-6	-21901	-9100	-18148	-100	-20833	-11993	-13418	-50	-20464	-16272	-12788	80
0.596667	-26	40	86	-60	-116	-45	9	-14	-22	3	-76	-64	-97	-18	-28	-59	-101	35	-87	-31	-105	-24	-100	-63	-67	-4	-101	-12	-75	-70	-148	-76	-52	1523	-10690	-20357	-14	-21851	-9018	-17916	-147	-20717	-11872	-13199	-55	-20538	-16088	-12726	81
0.597500	-29	38	82	-61	-111	-35	9	-16	-19	5	-75	-64	-98	-16	-55	-59	-103	33	-90	-35	-104	-19	-101	-69	-66	-1	-100	-13	-74	-70	-149	-76	-28	1904	-10482	-19289	-7	-21816	-8939	-17683	-136	-20611	-11742	-12981	-61	-20602	-15896	-12693	63
0.598333	-34	43	85	-62	-109	-36	16	-14	-17	1	-77	-66	-120	-16	-32	-63	-101	33	-88	-36	-107	-23	-101	-70	-68	-3	-104	-5	-75	-73	-149	-62	-5	2245	-10191	-18401	-5	-21796	-8881	-17448	-119	-20520	-11617	-12789	-75	-20650	-15701	-12678	92
0.599167	-28	39	81	-64	-111	-38	7	-17	-18	1	-74	-65	-99	-18	-33	-61	-100	35	-90	-45	-104	-24	-98	-68	-64	-1	-99	-24	-72	-70	-148	-74	2	2537	-9813	-17730	-18	-21781	-8822	-17212	-130	-20431	-11486	-12594	-81	-20671	-15490	-12660	122
0.600000	-25	43	87	-57	-111	-42	12	-13	-17	4	-70	-41	-97	-18	-31	-59	-101	35	-86	-33	-102	-22	-97	-68	-63	2	-101	-5	-77	-70	-147	-58	-14	2780	-9353	-17313	-19	-21768	-8773	-16977	-132	-20354	-11359	-12419	-75	-20671	-15267	-12650	84
0.600833	-27	42	87	-58	-109	-33	11	-12	-16	6	-73	-65	-96	-16	-30	-59	-100	79	-87	-31	-103	-22	-99	-70	-61	0	-97	-11	-72	-72	-149	-73	-23	2961	-8809	-17163	-10	-21767	-8731	-16749	-138	-20279	-11213	-12260	-80	-20642	-15028	-12637	27
0.601667	-32	41	85	-59	-108	-35	16	-18	-18	2	-76	-67	-98	-21	-35	-62	-99	30	-88	-36	-103	-22	-102	-73	-68	-1	-100	-14	-74	-75	-152	-78	-25	3077	-8202	-17275	-13	-21771	-8694	-16518	-147	-20210	-11114	-12117	-92	-20587	-14781	-12622	-15
0.602500	-29	37	84	-58	-109	-40	7	-17	-22	2	-77	-66	-99	-19	-35	-60	-99	30	-86	-36	-108	-24	-104	-73	-66	0	-101	-18	-74	-74	-148	-75	-36	3138	-7540	-17638	-14	-21764	-8653	-16287	-143	-20137	-10997	-11992	-80	-20497	-14513	-12598	-45
0.603333	-27	41	93	-60	-105	-36	10	-17	-17	4	-74	-66	-98	-16	-34	-61	-101	32	-88	-38	-108	-21	-99	-72	-64	-3	-102	-12	-78	-72	-149	-76	-41	3129	-6832	-18224	-12	-21754	-8613	-16060	-130	-20061	-10875	-11876	-87	-20378	-14232	-12548	-61
0.604167	-28	40	86	-55	-110	-34	10	-17	-19	2	-75	-64	-98	-10	-30	-60	-100	34	-87	-35	-105	-19	-102	-70	-65	-3	-101	-12	-73	-70	-149	-74	-34	3075	-6139	-18980	-12	-21759	-8571	-15839	-125	-19978	-10798	-11780	-85	-20228	-13938	-12488	-42
0.605000	-8	40	87	-57	-110	-32	15	45	-17	5	-73	-63	-98	-15	-30	-58	-98	34	-86	-35	-105	-19	-100	-68	-61	5	-99	-14	-76	-68	-146	-78	-43	2968	-5464	-19869	-15	-21719	-8520	-15628	-119	-19885	-10657	-11692	-75	-20053	-13635	-12413	-9
0.605833	-25	44	87	-56	-109	-32	13	-15	-18	3	-76	-66	-96	-15	-31	-60	-101	34	-84	-33	-102	-17	-98	-70	-64	0	-99	-14	-70	-72	-144	-74	-59	2815	-4838	-20837	-13	-21690	-8467	-15422	-117	-19786	-10550	-11627	-88	-19852	-13330	-12322	30
0.606667	-27	42	85	-51	-110	-35	11	-8	-18	2	-73	-66	-95	-16	-32	-61	-99	32	-87	-39	-104	-25	-107	-72	-64	-6	-99	-14	-73	-74	-145	-75	-70	2630	-4299	-21807	-25	-21653	-8405	-15231	-131	-19679	-10446	-11567	-93	-19632	-13020	-12217	64
0.607500	-26	38	85	-61	-115	-40	8	-18	-21	-16	-76	-70	-98	-19	-31	-61	-99	33	-87	-36	-103	-22	-102	-70	-63	-1	-101	-13	-75	-72	-149	-75	-83	2428	-3859	-22741	-28	-21585	-8327	-15045	-132	-19559	-10343	-11518	-94	-19397	-12718	-12092	101
0.608333	-28	35	85	-55	-112	-39	9	-18	-19	0	-96	-67	-98	-17	-30	-63	-102	32	-87	-36	-107	-24	-104	-72	-65	-3	-100	-15	-76	-74	-149	-75	-103	2217	-3563	-23599	-23	-21507	-8243	-14882	-124	-19424	-10245	-11481	-96	-19146	-12419	-11961	69
0.609167	-29	42	87	-59	-111	-36	12	-16	-16	4	-73	-67	-98	-18	-32	-60	-99	32	-86	-35	-104	-19	-100	-70	-67	0	-101	-16	-74	-74	-151	-77	-101	2007	-3364	-24312	-21	-21406	-8137	-14735	-113	-19290	-10139	-11447	-84	-18887	-12130	-11816	23
0.610000	-30	39	84	-60	-110	-38	11	-22	-16	3	-75	-65	-98	-18	-33	-60	-100	29	-88	-38	-105	-24	-101	-73	-68	-5	-104	-14	-77	-72	-149	-76	-91	1813	-3352	-24857	-19	-21282	-8023	-14607	-127	-19141	-10035	-11424	-110	-18626	-11854	-11668	33
0.610833	-29	38	85	-58	-111	-38	10	-19	-21	1	-75	-80	-97	-16	-29	-61	-101	33	-83	-33	-103	-21	-100	-70	-65	0	-98	-13	-70	-72	-148	-76	-85	1643	-3433	-25203	-12	-21133	-7894	-14497	-119	-18979	-9924	-11401	-116	-18368	-11597	-11518	16
0.611667	-24	43	91	-56	-107	-33	11	-15	-22	5	-74	-63	-93	-14	-27	-57	-98	35	-81	-24	-101	-18	-99	-68	-63	0	-100	-11	-70	-68	-148	-73	-68	1514	-3677	-25342	-11	-20958	-7751	-14406	-120	-18812	-9804	-11379	-110	-18112	-11360	-11367	20
0.612500	-27	42	90	-56	-105	-31	17	-15	-15	9	-69	-58	-93	-12	-25	-56	-96	37	-77	-32	-99	-16	-95	-68	-61	0	-98	-10	-70	-67	-144	-72	-58	1422	-4041	-25280	-18	-20762	-7596	-14344	-136	-18640	-9676	-11359	-119	-17869	-11115	-11234	42
0.613333	-28	43	87	-55	-107	-32	24	-16	-19	6	-73	-61	-95	-13	-26	-56	-101	36	-81	-31	-105	-17	-98	-69	-55	1	-97	-12	-73	-48	-148	-74	-48	1376	-4510	-25014	-17	-20550	-7437	-14303	-147	-18476	-9541	-11342	-117	-17645	-10958	-11105	43
0.614167	-26	44	89	-57	-109	-33	13	-14	-15	6	-69	-62	-96	-13	-27	-52	-101	26	-83	-30	-104	-24	-96	-66	-62	1	-97	-12	-70	-68	-146	-72	-34	1376	-5060	-24583	-21	-20302	-7282	-14282	-132	-18307	-9399	-11327	-109	-17424	-10789	-10990	43
0.615000	-29	43	89	-58	-109	-38	12	-14	-14	5	-88	-65	-97	-18	-29	-57	-102	36	-84	-31	-102	-22	-99	-72	-65	0	-99	-15	-76	-72	-148	-77	-35	1424	-5658	-24001	-19	-20043	-7103	-14285	-139	-18143	-9244	-11314	-112	-17224	-10651	-10897	19
0.615833	-29	38	87	-61	-111	-36	6	-17	-19	20	-75	-62	-96	-18	-25	-58	-101	35	-83	-31	-102	-23	-101	-68	-63	0	-99	-13	-77	-72	-147	-74	-46	1522	-6277	-23306	-7	-19770	-6929	-14301	-150	-17975	-9068	-11299	-114	-17031	-10522	-10811	-4
0.616667	-29	42	87	-60	-109	-33	12	-16	-19	6	-74	-63	-100	-18	-29	-60	-104	36	-85	-30	-90	-21	-101	-68	-65	-3	-101	-13	-73	-69	-148	-80	-45	1661	-6888	-22535	0	-19474	-6755	-14329	-144	-17813	-8906	-11280	-104	-16853	-10420	-10746	-1
0.617500	-26	42	88	-61	-112	-33	12	-15	-21	8	-73	-62	-96	-15	-26	-55	-100	36	-83	-34	-101	-19	-98	-73	-65	-1	-98	-11	-70	-69	-146	-76	-55	1839	-7472	-21729	-13	-19171	-6587	-14373	-139	-17654	-8728	-11265	-119	-16690	-10324	-10690	0
0.618333	-24	43	89	-58	-108	1	3	-10	-16	7	-69	-60	-92	-16	-26	-58	-98	35	-83	-28	-103	-18	-98	-68	-63	1	-97	-10	-75	-70	-146	-73	-70	2048	-8003	-20922	-13	-18866	-6428	-14428	-133	-17496	-8550	-11254	-107	-16530	-10269	-10654	-11
0.619167	-25	45	93	-59	-107	-30	17	-12	-15	7	-70	-63	-95	-14	-24	-57	-92	38	-92	-29	-102	-17	-95	-65	-64	0	-100	-7	-68	-68	-146	-70	-45	2274	-8455	-20156	-5	-18557	-6276	-14490	-146	-17344	-8368	-11244	-107	-16376	-10207	-10629	-8
0.620000	-26	42	76	-57	-107	-29	18	-12	-16	9	-68	-60	-93	-14	-25	-57	-94	37	-82	-28	-101	-17	-96	-66	-62	2	-98	-9	-66	-65	-144	-76	-40	2509	-8814	-19452	-1	-18255	-6139	-14559	-127	-17194	-8191	-11234	-109	-16229	-10162	-10614	37
0.620833	-27	45	92	-55	-108	-28	17	-11	-12	11	-68	-61	-93	-14	-25	-56	-96	69	-78	-28	-102	-18	-96	-65	-60	2	-98	-10	-73	-70	-143	-68	-77	2744	-9072	-18835	-7	-17960	-6008	-14631	-118	-17044	-8010	-11243	-110	-16081	-10121	-10609	38
0.621667	-23	45	89	-59	-109	-29	12	-13	-16	7	-70	-61	-95	-15	-28	-57	-98	36	-82	-28	-105	-21	-98	-66	-63	1	-98	-11	-75	-70	-146	-74	-101	2958	-9221	-18322	-7	-17686	-5901	-14708	-119	-16895	-7870	-11253	-108	-15939	-10085	-10611	26
0.622500	-28	41	87	-57	-112	-55	11	-13	-18	6	-58	-62	-99	-18	-32	-60	-100	37	-83	-27	-105	-21	-98	-68	-64	0	-100	-13	-75	-72	-148	-76	-116	3153	-9261	-17923	-5	-17413	-5797	-14785	-115	-16748	-7728	-11273	-109	-15783	-10049	-10616	40
0.623333	-27	41	86	-63	-110	-36	8	-18	-19	4	-76	-67	-99	-17	-30	-61	-103	36	-87	-31	-109	-23	-103	-73	-68	0	-87	-18	-75	-82	-148	-76	-150	3306	-9205	-17630	-7	-17165	-5710	-14867	-119	-16586	-7604	-11299	-109	-15625	-10012	-10619	35
0.624167	-28	39	82	-62	-112	-38	9	-15	-22	-1	-77	-63	-100	-12	-32	-61	-103	27	-85	-28	-103	-19	-97	-68	-67	0	-100	-14	-74	-72	-151	-78	-158	3426	-9035	-17435	-9	-16929	-5632	-14941	-116	-16413	-7497	-11338	-103	-15457	-9971	-10615	34
0.625000	-23	41	87	-59	-108	-34	18	-17	-22	4	-73	-60	-95	-14	-32	-58	-100	37	-84	-27	-105	-22	-109	-68	-66	0	-101	-11	-78	-69	-146	-74	-146	3496	-8788	-17337	-6	-16714	-5567	-15011	-107	-16238	-7408	-11386	-102	-15284	-9924	-10600	78
0.625833	-27	37	87	-59	-109	-32	15	-14	-11	8	-70	-62	-96	-13	0	-58	-99	37	-86	-28	-103	-18	-98	-66	-63	1	-100	-11	-74	-70	-149	-75	-156	3501	-8474	-17323	-12	-16517	-5513	-15082	-116	-16047	-7344	-11444	-112	-15105	-9877	-10599	88
0.626667	-28	42	77	-56	-104	-33	16	-14	-17	8	-73	-62	-95	-16	-29	-58	-99	39	-85	-51	-105	-21	-98	-69	-64	2	-101	-12	-75	-70	-146	-72	-165	3461	-8104	-17370	-13	-16338	-5471	-15155	-118	-15852	-7307	-11516	-114	-14919	-9815	-10571	90
0.627500	-27	41	81	-58	-104	-28	17	-10	-17	-17	-72	-61	-94	-12	-26	-57	-101	35	-87	-30	-107	-18	-96	-67	-64	0	-101	-12	-73	-66	-147	-74	-172	3350	-7697	-17461	-4	-16176	-5443	-15225	-117	-15647	-7284	-11589	-110	-14732	-9759	-10565	44
0.628333	-28	43	116	-56	-111	-34	13	-15	-13	7	-74	-65	-98	-16	-32	-58	-98	35	-84	-31	-104	-21	-100	-67	-64	2	-101	-14	-83	-63	-145	-74	-164	3178	-7273	-17576	-19	-16032	-5417	-15294	-109	-15434	-7289	-11679	-107	-14540	-9698	-10533	-34
0.629167	-27	42	86	-60	-111	-34	13	-14	-15	8	-87	-66	-95	-15	-31	-57	-100	35	-94	-33	-103	-23	-99	-67	-63	2	-101	-12	-74	-72	-145	-74	-146	2944	-6844	-17698	-23	-15904	-5400	-15360	-107	-15214	-7312	-11767	-105	-14344	-9626	-10500	-38
0.630000	-28	27	88	-57	-113	-33	11	-13	-17	6	-70	-64	-98	-17	-33	-58	-102	41	-85	-32	-107	-23	-96	-67	-63	0	-100	-11	-77	-72	-148	-78	-135	2654	-6421	-17814	-18	-15778	-5389	-15422	-111	-14993	-7355	-11863	-105	-14156	-9558	-10463	4
0.630833	-6	39	87	-59	-115	-40	11	-17	-19	7	-72	-64	-128	-19	-33	-59	-100	34	-84	-30	-104	-24	-99	-72	-64	0	-99	-13	-75	-73	-147	-72	-114	2312	-6018	-17904	-19	-15664	-5383	-15482	-116	-14769	-7405	-11953	-101	-13968	-9480	-10400	3
0.631667	-29	39	90	-59	-108	-34	16	-16	-16	6	-73	-63	-95	-15	-30	-61	-102	35	-84	-27	-103	-22	-98	-66	-62	0	-100	-12	-74	-70	-145	-73	-79	1921	-5647	-17958	-9	-15557	-5381	-15537	-110	-14542	-7471	-12052	-100	-13788	-9404	-10367	-17
0.632500	-26	39	89	-57	-109	-35	12	-21	-24	10	-72	-63	-96	-13	-30	-57	-98	36	-81	-29	-103	-19	-97	-68	-64	1	-99	-10	-69	-67	-144	-74	-34	1501	-5305	-17973	-7	-15450	-5361	-15595	-100	-14326	-7542	-12127	-90	-13618	-9331	-10314	-26
0.633333	-31	39	88	-58	-108	-33	13	-12	-16	7	-72	-62	-97	-15	-29	-58	-101	35	-86	-33	-105	-21	-97	-70	-67	2	-97	-13	-72	-68	-145	-75	-39	1037	-5005	-17946	-12	-15353	-5387	-15649	-97	-14119	-7618	-12203	-95	-13462	-9263	-10269	4
0.634167	-25	41	81	-60	-109	-33	13	-13	-16	8	-70	-65	-96	-14	-28	-56	-99	35	-86	-30	-103	-22	-99	-66	-63	-1	-100	-14	-70	-68	-146	-74	-57	550	-4733	-17862	-13	-15255	-5391	-15698	-95	-13926	-7688	-12263	-101	-13317	-9196	-10224	12
0.635000	-19	41	89	-58	-109	-34	17	-15	-16	6	-73	-62	-96	-15	-31	-60	-99	35	-87	-34	-112	-23	-100	-67	-62	0	-100	-11	-67	-70	-148	-73	-73	51	-4500	-17734	-22	-15157	-5392	-15746	-101	-13750	-7755	-12301	-107	-13181	-9136	-10175	3
0.635833	-26	40	88	-62	-121	-34	16	-13	-17	7	-73	-65	-107	-16	-32	-57	-99	32	-86	-32	-102	-22	-100	-67	-65	0	-100	-14	-76	-72	-148	-75	-83	-460	-4293	-17559	-28	-15060	-5393	-15792	-105	-13591	-7813	-12328	-112	-13062	-9081	-10136	-15
0.636667	-26	40	89	-58	-113	-35	12	-19	-17	4	-68	-65	-96	-16	-30	-59	-98	36	-83	-40	-113	-25	-101	-70	-66	-1	-99	-11	-72	-69	-146	-76	-67	-965	-4106	-17337	-25	-14963	-5368	-15829	-122	-13450	-7859	-12329	-111	-12954	-9035	-10093	-7
0.637500	-24	41	90	-60	-109	-36	17	-14	-16	4	-70	-64	-96	-18	-32	-61	-101	36	-83	-31	-105	-24	-100	-65	-59	-1	-100	-12	-75	-70	-146	-75	-59	-1465	-3932	-17062	-25	-14867	-5379	-15859	-112	-13326	-7885	-12307	-117	-12861	-8989	-10058	-8
0.638333	-23	44	90	-60	-105	-32	12	-16	-13	6	-68	-64	-93	-16	-14	-60	-94	39	-83	-34	-101	-22	-100	-69	-63	0	-98	-12	-72	-69	-145	-74	-96	-1953	-3770	-16791	-21	-14773	-5358	-15887	-107	-13232	-7894	-12256	-113	-12781	-8952	-10030	5
0.639167	-25	43	90	-58	-108	-32	13	-21	-21	6	-67	-64	-96	-15	-31	-64	-100	34	-82	-33	-103	-19	-100	-68	-63	0	-99	-10	-73	-68	-146	-76	-120	-2427	-3612	-16478	-17	-14683	-5329	-15907	-96	-13155	-7886	-12186	-112	-12710	-8922	-10004	9
0.640000	-25	41	89	-58	-108	-30	15	-16	-19	5	-70	-66	-98	-15	-32	-61	-99	35	-83	-33	-105	-24	-98	-70	-66	-3	-102	-13	-73	-70	-147	-76	-69	-2884	-3454	-16147	-21	-14600	-5284	-15922	-98	-13101	-7856	-12097	-114	-12653	-8895	-9990	-7
0.640833	-33	40	85	-60	-104	-27	11	-17	-16	5	-70	-67	-95	-14	-29	-62	-99	32	-85	-33	-101	-21	-102	-66	-63	0	-101	-9	-72	-70	-146	-77	-13	-3316	-3286	-15804	-25	-14526	-5224	-15929	-105	-13069	-7794	-11976	-112	-12607	-8864	-9981	0
0.641667	-27	40	88	-59	-111	-38	8	-16	-18	5	-74	-69	-97	-17	-31	-63	-100	33	-86	-33	-105	-24	-102	-69	-66	-5	-103	-15	-76	-70	-147	-77	-32	-3722	-3115	-15453	-26	-14455	-5149	-15941	-117	-13054	-7720	-11846	-117	-12564	-8833	-9985	8
0.642500	-27	40	85	-63	-113	-33	9	7	-18	4	-74	-66	-99	-19	-32	-63	-101	30	-86	-34	-108	-24	-102	-68	-68	-1	-101	-15	-81	-70	-147	-75	-119	-4083	-2932	-15100	-25	-14394	-5051	-15911	-103	-13051	-7610	-11698	-111	-12527	-8798	-9993	21
0.643333	-28	41	87	-58	-112	-33	10	-19	-19	4	-73	-68	-101	-15	-30	-62	-103	34	-85	-33	-104	-24	-102	-73	-65	-3	-102	-14	-75	-75	-151	-75	-128	-4453	-2736	-14744	-23	-14339	-4935	-15884	-114	-13059	-7481	-11540	-105	-12497	-8754	-10012	53
0.644167	-19	39	92	-58	-112	-32	11	-15	-18	7	-68	-65	-96	-13	-30	-60	-98	35	-84	-33	-104	-24	-100	-67	-63	-1	-99	-13	-70	-70	-150	-76	-81	-4777	-2537	-14399	1	-14294	-4794	-15842	-133	-13076	-7328	-11378	-88	-12465	-8698	-10043	36
0.645000	-27	40	86	-58	-110	-31	12	-13	-19	5	-70	-64	-97	-15	-29	-60	-105	34	-85	-29	-99	-26	-97	-69	-65	-1	-101	-12	-70	-69	-151	-79	-58	-5082	-2332	-14067	-14	-14259	-4630	-15816	-118	-13097	-7154	-11214	-75	-12439	-8636	-10086	49
0.645833	-24	42	90	-58	-110	-33	11	-16	-17	6	-75	-63	-96	-15	-29	-58	-99	34	-86	-30	-107	-22	-99	-77	-64	-7	-98	-14	-75	-69	-149	-76	5	-5363	-2128	-13745	-12	-14235	-4449	-15725	-116	-13120	-6962	-11057	-64	-12414	-8555	-10143	67
0.646667	-24	44	88	-59	-108	-31	13	-15	-16	6	-75	-57	-97	-11	-27	-58	-100	34	-84	-30	-104	-19	-97	-66	-64	0	-105	-12	-72	-69	-148	-76	26	-5625	-1931	-13457	-15	-14218	-4245	-15646	-146	-13139	-6744	-10912	-56	-12391	-8463	-10214	61
0.647500	-24	41	87	-60	-111	-30	12	-15	-19	5	-73	-64	-97	-14	-28	-59	-98	34	-85	-32	-86	-22	-100	-69	-65	-1	-104	-13	-73	-67	-149	-75	2	-5858	-1738	-13188	-18	-14208	-4024	-15557	-114	-13163	-6521	-10783	-52	-12374	-8357	-10293	56
0.648333	-27	37	85	-60	-110	-35	6	-15	-19	4	-75	-66	-97	-22	-31	-62	-102	30	-82	-31	-111	-26	-99	-72	-68	-3	-103	-17	-74	-72	-152	-81	42	-6076	-1557	-12958	-24	-14208	-3787	-15459	-113	-13175	-6283	-10673	-49	-12356	-8239	-10395	42
0.649167	-29	35	85	-61	-114	-38	7	-19	-24	0	-80	-69	-98	-17	-33	-63	-101	29	-88	-33	-108	-24	-100	-74	-66	-4	-103	-18	-75	-72	-151	-87	67	-6276	-1371	-12745	-18	-14207	-3537	-15344	-128	-13190	-6028	-10588	-64	-12342	-8104	-10506	26
0.650000	-27	38	85	-65	-112	-36	11	-16	-19	3	-76	-65	-98	-22	-18	-60	-104	30	-90	-35	-109	-27	-100	-70	-68	-3	-102	-18	-78	-75	-151	-82	49	-6456	-1226	-12581	-14	-14211	-3273	-15233	-143	-13217	-5768	-10523	-69	-12324	-7961	-10633	24
0.650833	-19	37	99	-62	-114	-38	11	-21	-19	2	-77	-66	-104	-19	-31	-61	-102	32	-86	-38	-104	-24	-97	-70	-72	0	-102	-17	-76	-74	-150	-78	41	-6619	-1080	-12451	-9	-14206	-3005	-15099	-126	-13151	-5493	-10495	-65	-12319	-7804	-10768	29
0.651667	-26	41	87	-58	-110	-34	11	-13	-16	7	-70	-61	-95	-15	-28	-58	-98	36	-85	-30	-103	-23	-99	-65	-61	3	-99	-12	-72	-70	-145	-77	47	-6764	-925	-12366	-11	-14201	-2735	-14968	-134	-13115	-5215	-10476	-68	-12308	-7637	-10913	13
0.652500	-16	45	92	-56	-105	-33	12	-14	-14	6	-72	-59	-93	-14	-28	-59	-97	38	-82	-28	-100	-21	-96	-67	-59	3	-101	-10	-72	-68	-145	-78	5	-6899	-818	-12328	-12	-14187	-2460	-14838	-137	-13070	-4941	-10491	-69	-12306	-7474	-11074	0
0.653333	-26	40	91	-59	-109	-34	11	-15	-17	6	-72	-61	-96	-14	-29	-58	-99	36	-83	-30	-105	-24	-92	-72	-64	1	-97	-12	-70	-68	-144	-77	-31	-7017	-703	-12338	-18	-14164	-2195	-14706	-144	-13016	-4671	-10530	-75	-12309	-7304	-11240	-11
0.654167	-23	35	89	-58	-105	-39	16	-14	-14	5	-72	-62	-95	-15	-29	-60	-99	32	-85	-32	-104	-23	-98	-66	-64	1	-96	-23	-67	-70	-145	-79	-27	-7125	-597	-12392	-17	-14123	-1939	-14575	-136	-12945	-4407	-10589	-84	-12313	-7142	-11409	0
0.655000	-22	39	89	-57	-104	-32	13	-16	-16	5	-72	-55	-95	-13	-29	-49	-97	34	-86	-31	-100	-22	-99	-70	-68	0	-98	-10	-72	-72	-145	-75	-39	-7214	-487	-12484	-25	-14064	-1694	-14449	-133	-12863	-4151	-10653	-93	-12299	-6977	-11578	1
0.655833	-24	38	87	-60	-112	-36	11	-25	-18	4	-75	-66	-100	-18	-29	-61	-101	32	-88	-35	-104	-23	-100	-70	-64	-3	-98	-16	-73	-72	-145	-79	-28	-7295	-378	-12620	-17	-13987	-1463	-14327	-145	-12767	-3913	-10747	-93	-12332	-6824	-11738	-19
0.656667	-27	37	86	-62	-111	-36	10	-16	-29	0	-78	-67	-97	-21	-7	-59	-102	29	-88	-35	-105	-25	-102	-73	-66	-7	-104	-17	-74	-72	-151	-83	-10	-7361	-260	-12791	-18	-13876	-1249	-14215	-154	-12660	-3685	-10875	-99	-12343	-6680	-11902	-41
0.657500	-32	35	84	-64	-111	-39	8	-21	-18	0	-75	-66	-97	-22	-32	-63	-99	32	-87	-36	-103	-29	-100	-67	-62	-4	-97	-14	-74	-70	-152	-77	-27	-7414	-127	-12981	-15	-13749	-1040	-14099	-149	-12535	-3474	-10925	-90	-12343	-6537	-12046	-41
0.658333	-25	39	86	-62	-109	-36	10	-17	-17	0	-76	-67	-92	-21	-31	-61	-96	34	-87	-34	-102	-25	-110	-69	-64	0	-101	-15	-70	-72	-147	-78	-34	-7449	20	-13185	-10	-13589	-858	-13996	-158	-12402	-3302	-11005	-99	-12343	-6411	-12171	-41
0.659167	-23	40	87	-61	-108	-33	11	3	-14	2	-70	-63	-95	-17	-27	-64	-96	34	-86	-34	-103	-26	-100	-69	-60	-1	-99	-13	-72	-72	-147	-74	-42	-7498	180	-13398	-6	-13406	-676	-13898	-156	-12258	-3128	-11075	-98	-12331	-6292	-12278	-69
0.660000	-25	41	88	-60	-109	-31	13	-14	-14	5	-69	-64	-94	-17	-29	-59	-78	35	-86	-31	-101	-27	-99	-68	-59	-3	-98	-11	-69	-67	-146	-75	-21	-7510	354	-13601	2	-13186	-555	-13809	-132	-12102	-2993	-11126	-100	-12309	-6189	-12365	-92
0.660833	-22	42	91	-58	-105	-30	13	12	-15	3	-68	-60	-93	-13	-26	-59	-97	37	-83	-31	-100	-22	-99	-68	-58	0	-97	-11	-62	-56	-146	-77	11	-7528	539	-13784	-5	-12945	-438	-13729	-122	-11936	-2885	-11180	-99	-12267	-6093	-12437	-85
0.661667	-24	41	89	-60	-107	-35	10	-11	-15	2	-73	-65	-100	-18	-33	-68	-100	34	-85	-34	-105	-24	-101	-72	-63	-3	-99	-15	-70	-70	-147	-77	18	-7554	734	-13934	-10	-12680	-334	-13653	-131	-11762	-2809	-11212	-104	-12209	-6007	-12450	-90
0.662500	-26	40	86	-60	-101	-25	9	-21	-18	1	-74	-66	-97	-18	-30	-63	-99	32	-86	-34	-102	-24	-104	-77	-68	-4	-101	-14	-74	-73	-150	-77	4	-7575	935	-14030	-11	-12390	-254	-13587	-142	-11578	-2754	-11217	-105	-12125	-5927	-12444	-87
0.663333	-27	41	88	-61	-109	-36	10	-15	-19	1	-72	-65	-97	-23	-35	-63	-99	34	-90	-34	-102	-25	-101	-69	-65	0	-100	-17	-69	-68	-148	-77	-7	-7601	1143	-14078	-6	-12049	-193	-13520	-117	-11378	-2732	-11202	-94	-12014	-5862	-12403	-88
0.664167	-28	52	87	-61	-112	-35	11	-18	-8	1	-75	-67	-98	-17	-31	-63	-101	34	-91	-33	-108	-22	-101	-69	-66	-3	-104	-14	-73	-67	-149	-94	0	-7629	1349	-14052	-16	-11746	-152	-13460	-68	-11172	-2731	-11171	-95	-11871	-5795	-12331	-87
0.665000	-30	39	85	-59	-110	-34	11	-19	-23	-3	-73	-66	-99	-18	-33	-64	-104	52	-96	-33	-109	-23	-104	-73	-66	-3	-101	-15	-76	-69	-150	-79	-27	-7662	1544	-13952	-21	-11407	-132	-13413	-63	-10959	-2753	-11121	-95	-11698	-5740	-12230	-87
0.665833	-28	38	80	-60	-112	-33	11	-22	-22	-1	-77	-69	-98	-19	-33	-62	-99	32	-91	-33	-101	-21	-100	-67	-66	-4	-104	-14	-77	-68	-149	-74	-19	-7703	1729	-13762	-8	-11054	-129	-13355	-74	-10727	-2800	-11056	-80	-11483	-5678	-12092	-87
0.666667	-24	41	87	-60	-111	-35	11	-16	-14	4	-73	-66	-102	-13	-30	-60	-98	36	-82	-33	-108	-22	-101	-68	-63	0	-100	-13	-75	-67	-148	-69	-19	-7747	1901	-13495	-6	-10703	-146	-13309	-70	-10489	-2864	-10977	-76	-11228	-5631	-11932	-85
0.667500	-25	42	66	-57	-109	-33	12	-15	-15	3	-72	-64	-99	-18	-30	-60	-100	38	-85	-29	-107	-19	-102	-68	-62	0	-100	-12	-77	-67	-148	-76	0	-7801	2047	-13137	-11	-10340	-181	-13258	-94	-10240	-2946	-10881	-83	-10937	-5592	-11754	-79
0.668333	-27	42	88	-59	-111	-35	10	-16	-17	7	-75	-62	-100	-14	-31	-60	-101	35	-87	-31	-108	-14	-102	-70	-67	0	-98	-15	-73	-69	-150	-76	7	-7855	2169	-12699	-12	-9981	-231	-13212	-96	-9984	-3044	-10772	-80	-10601	-5533	-11561	-80
0.669167	-27	52	85	-56	-110	-35	9	-17	-19	-8	-74	-63	-98	-17	-35	-64	-101	35	-85	-32	-104	-22	-103	-70	-66	-3	-100	-15	-73	-75	-155	-77	-3	-7915	2260	-12185	-15	-9627	-304	-13162	-75	-9718	-3150	-10653	-77	-10226	-5485	-11354	-65
0.670000	-30	40	85	-57	-110	-33	11	-19	-24	3	-74	-63	-98	-16	-34	-62	-101	33	-88	-35	-121	-22	-102	-73	-68	-6	-102	-15	-77	-73	-152	-76	-4	-7971	2321	-11606	-38	-9274	-393	-13109	-87	-9444	-3267	-10525	-73	-9810	-5439	-11145	-67
0.670833	-31	36	82	-59	-111	-29	12	-15	-19	2	-74	-65	-96	-15	-30	-61	-101	33	-87	-33	-107	-21	-85	-72	-64	-3	-96	-14	-73	-69	-148	-77	-9	-8024	2357	-10975	-21	-8935	-498	-13051	-79	-9147	-3390	-10379	-67	-9344	-5393	-10942	-67
0.671667	-24	41	93	-55	-102	-30	34	-12	-18	6	-70	-61	-95	-15	-26	-56	-76	37	-82	-28	-103	-19	-98	-67	-62	0	-96	-13	-72	-65	-145	-72	-17	-8058	2370	-10298	-16	-8599	-611	-12979	-94	-8844	-3522	-10222	-64	-8853	-5343	-10748	-57
0.672500	-23	43	90	-57	-105	-31	16	-10	-15	9	-72	-61	-96	-12	-27	-56	-99	35	-84	-31	-110	-17	-98	-65	-63	0	-96	-14	-75	-67	-146	-73	-33	-8094	2354	-9589	-23	-8276	-745	-12899	-85	-8535	-3651	-10052	-62	-8331	-5301	-10582	-58
0.673333	-29	40	89	-58	-111	-32	13	-15	-19	7	-73	-64	-100	-15	-29	-60	-103	34	-87	-34	-104	-23	-103	-69	-66	-1	-100	-14	-73	-74	-149	-74	-42	-8114	2333	-8862	-28	-7965	-895	-12804	-83	-8216	-3787	-9869	-66	-7784	-5264	-10443	-74
0.674167	-28	39	89	-61	-110	-24	10	-17	-21	5	-74	-64	-100	-15	-30	-58	-99	35	-85	-33	-111	-24	-99	-69	-63	1	-113	-13	-73	-68	-147	-73	-46	-8113	2278	-8136	-38	-7663	-1045	-12688	-100	-7878	-3923	-9662	-59	-7207	-5222	-10326	-77
0.675000	-27	41	89	-60	-108	-32	13	-15	-16	7	-74	-59	-97	-16	-28	-50	-101	35	-84	-28	-104	-23	-98	-70	-65	0	-96	-14	-75	-70	-148	-73	-68	-8100	2229	-7416	-36	-7372	-1205	-12550	-105	-7531	-4057	-9438	-61	-6610	-5184	-10250	-51
0.675833	-27	38	86	-61	-112	-35	12	-4	-22	5	-75	-65	-96	-17	-30	-59	-100	32	-85	-34	-95	-24	-102	-70	-64	-4	-97	-16	-76	-70	-149	-79	-88	-8068	2185	-6712	-36	-7102	-1371	-12379	-108	-7171	-4197	-9188	-61	-6010	-5145	-10219	-10
0.676667	-27	41	88	-60	-110	-34	7	-16	-17	6	-72	-67	-95	-23	-29	-63	-101	32	-86	-32	-107	-22	-101	-70	-64	-4	-99	-12	-75	-70	-146	-82	-95	-8024	2153	-6044	-42	-6838	-1530	-12152	-110	-6792	-4334	-8912	-67	-5400	-5121	-10235	-16
0.677500	-24	77	90	-60	-108	-32	13	-18	-18	5	-72	-63	-95	-16	-27	-59	-99	35	-83	-32	-103	-23	-99	-73	-66	-1	-103	-12	-73	-73	-146	-75	-97	-7958	2137	-5410	-32	-6584	-1694	-11925	-102	-6398	-4469	-8613	-66	-4795	-5098	-10287	-24
0.678333	-27	43	89	-59	-109	-32	13	-14	-17	6	-68	-64	-95	-19	-27	-50	-99	33	-85	-26	-105	-22	-98	-68	-63	0	-98	-15	-74	-68	-147	-75	-126	-7881	2142	-4820	-19	-6345	-1840	-11636	-128	-5987	-4607	-8293	-63	-4196	-5072	-10392	-1
0.679167	-26	39	89	-59	-105	-33	18	-13	-4	5	-73	-64	-93	-14	-26	-59	-101	34	-85	-31	-102	-19	-98	-69	-66	-4	-101	-11	-70	-65	-146	-73	-149	-7791	2177	-4273	-15	-6124	-1972	-11306	-143	-5564	-4751	-7951	-67	-3615	-5046	-10539	25
0.680000	-24	42	86	-60	-105	-31	16	-12	-15	6	-72	-60	-100	-15	-27	-60	-96	36	-84	-34	-98	-21	-98	-67	-62	1	-98	-13	-68	-66	-144	-73	-142	-7679	2244	-3778	-14	-5918	-2089	-10924	-121	-5124	-4895	-7602	-75	-3057	-5024	-10727	27
0.680833	-26	44	90	-65	-110	-33	16	-14	-15	5	-72	-65	-93	-14	-27	-58	-98	35	-58	-32	-102	-21	-97	-70	-63	0	-86	-14	-72	-69	-146	-76	-124	-7559	2347	-3326	-18	-5734	-2184	-10500	-113	-4679	-5044	-7236	-72	-2531	-4998	-10950	7
0.681667	-27	40	86	-62	-115	-35	13	-15	-21	3	-75	-62	-99	-18	-31	-63	-102	33	-90	-41	-108	-26	-100	-74	-67	-4	-105	-18	-74	-74	-148	-79	-135	-7436	2469	-2932	-22	-5578	-2256	-10024	-121	-4204	-5198	-6873	-79	-2051	-4973	-11207	-4
0.682500	-34	35	82	-65	-111	-38	7	-17	-22	0	-77	-70	-102	-21	-32	-65	-103	29	-91	-39	-107	-26	-102	-74	-57	-5	-105	-15	-76	-74	-150	-72	-158	-7286	2638	-2558	-12	-5432	-2295	-9499	-115	-3768	-5349	-6520	-77	-1614	-4928	-11477	5
0.683333	-29	37	84	-62	-110	-39	9	-16	-15	4	-74	-64	-98	-19	-32	-62	-99	33	-90	-36	-114	-27	-102	-69	-63	-3	-103	-15	-76	-74	-149	-76	-177	-7124	2832	-2228	-19	-5316	-2297	-8930	-117	-3305	-5504	-6190	-83	-1221	-4876	-11758	8
0.684167	-26	40	90	-62	-110	-33	11	-15	-18	5	-74	-67	-99	-19	-29	-61	-99	34	-87	-33	-103	-22	-101	-50	-64	0	-105	-26	-73	-69	-148	-77	-189	-6955	3053	-1922	-11	-5226	-2266	-8315	-128	-2856	-5659	-5884	-78	-891	-4810	-12045	21
0.685000	-24	40	85	-58	-109	-31	13	-13	-17	2	-70	-63	-94	-13	-25	-60	-99	33	-90	-31	-99	-23	-100	-70	-63	0	-100	-12	-70	-68	-145	-77	-183	-6761	3289	-1644	-9	-5159	-2204	-7671	-131	-2428	-5814	-5620	-81	-620	-4727	-12324	59
0.685833	-21	40	88	-59	-105	-14	11	-14	-15	3	-72	-63	-92	-18	-26	-61	-101	34	-84	-30	-92	-24	-98	-68	-63	0	-117	-11	-73	-65	-148	-78	-171	-6560	3538	-1387	-3	-5121	-2108	-7000	-115	-1989	-5966	-5413	-84	-410	-4620	-12592	57
0.686667	-23	43	91	-60	-104	-33	18	-14	-17	4	-72	-58	-96	-22	-23	-59	-99	35	-86	-31	-100	-22	-100	-69	-64	-5	-103	-10	-70	-66	-162	-74	-135	-6344	3791	-1143	3	-5105	-1980	-6305	-119	-1593	-6109	-5263	-75	-270	-4488	-12832	58
0.687500	-32	41	91	-56	-105	-32	15	-13	-15	5	-72	-62	-94	-15	-25	-61	-97	-3	-85	-42	-102	-22	-100	-68	-63	-1	-99	-11	-70	-67	-147	-75	-144	-6105	4037	-910	-4	-5111	-1832	-5604	-116	-1227	-6243	-5186	-81	-196	-4332	-13038	50
0.688333	-25	43	88	-57	-105	-31	12	-13	-21	4	-70	-64	-95	-16	-28	-60	-98	33	-84	-34	-102	-24	-101	-68	-65	-4	-101	-12	-77	-69	-148	-74	-146	-5848	4284	-688	4	-5133	-1652	-4898	-107	-904	-6360	-5190	-87	-186	-4150	-13207	30
0.689167	-47	37	86	-59	-109	-35	11	-13	-17	8	-70	-67	-95	-19	-28	-59	-100	32	-90	-35	-105	-24	-99	-70	-69	-1	-100	-13	-74	-70	-152	-76	-131	-5576	4516	-468	2	-5175	-1464	-4201	-110	-623	-6456	-5268	-84	-245	-3937	-13331	6
0.690000	-26	40	87	-62	-111	-36	8	-17	-22	3	-76	-68	-96	-21	-32	-65	-81	32	-88	-36	-109	-30	-103	-73	-69	-7	-104	-17	-78	-74	-153	-78	-153	-5287	4725	-251	-11	-5225	-1265	-3525	-117	-397	-6532	-5433	-91	-366	-3692	-13410	2
0.690833	-29	37	84	-63	-116	-36	8	-19	-22	2	-75	-67	-101	-22	-34	-61	-101	30	-88	-35	-108	-27	-102	-72	-64	-4	-100	-14	-77	-73	-149	-76	-138	-4979	4921	-42	-5	-5270	-1057	-2882	-113	-214	-6569	-5674	-96	-538	-3415	-13428	33
0.691667	-26	41	88	-57	-107	-40	13	-14	-16	6	-73	-63	-96	-16	-32	-56	-99	32	-84	-32	-103	-23	-99	-70	-65	0	-100	-11	-74	-70	-161	-74	-122	-4664	5096	164	6	-5312	-852	-2257	-109	-95	-6570	-5994	-93	-764	-3107	-13398	52
0.692500	-25	41	89	-62	-109	-31	13	-12	-17	7	-69	-61	-97	-14	-25	-56	-98	34	-82	-31	-105	-23	-98	-70	-64	-1	-98	-9	-70	-70	-142	-74	-129	-4340	5238	370	10	-5348	-669	-1684	-115	-39	-6538	-6381	-86	-1034	-2775	-13319	50
0.693333	-25	42	92	-57	-111	-29	15	-12	-18	10	-68	-64	-97	-15	-26	-59	-97	37	-80	-29	-101	-22	-98	-69	-63	0	-96	-13	-70	-69	-149	-75	-147	-4006	5363	554	6	-5371	-501	-1141	-109	-39	-6462	-6842	-94	-1348	-2425	-13198	60
0.694167	-19	42	91	-56	-115	-31	16	-14	-13	9	-68	-59	-92	-17	-28	-57	-96	38	-81	-29	-101	-24	-99	-68	-60	0	-96	-10	-69	-69	-120	-73	-144	-3669	5461	755	9	-5372	-361	-701	-103	-108	-6339	-7328	-99	-1691	-2057	-13033	90
0.695000	-22	41	89	-57	-104	-32	16	-10	-16	9	-72	-62	-95	-16	-29	-73	-97	41	-80	-31	-104	-21	-98	-67	-62	0	-97	-12	-73	-67	-148	-76	-135	-3337	5537	932	17	-5344	-256	-299	-100	-193	-6171	-7859	-101	-2056	-1674	-12837	53
0.695833	-24	38	86	-63	-110	-33	16	-16	-18	5	-69	-65	-98	-17	-28	-56	-99	34	-83	-32	-107	-22	-99	-68	-70	-3	-101	-11	-82	-68	-148	-78	-134	-3016	5587	1102	8	-5296	-191	35	-93	-426	-5947	-8415	-100	-2440	-1284	-12615	34
0.696667	-27	40	87	-56	-98	-35	12	-17	-18	7	-70	-64	-95	-15	-29	-58	-101	33	-85	-31	-105	-23	-101	-68	-63	-3	-101	-17	-73	-70	-147	-75	-163	-2702	5630	1261	5	-5220	-166	311	-76	-667	-5668	-8974	-110	-2834	-893	-12373	27
0.697500	-24	42	87	-58	-110	-32	13	-15	-18	7	-73	-65	-95	-17	-29	-60	-95	37	-83	-33	-102	-24	-101	-70	-49	-3	-101	-14	-73	-69	-147	-74	-186	-2401	5657	1413	13	-5110	-188	515	-67	-958	-5348	-9522	-130	-3242	-507	-12123	27
0.698333	-25	40	84	-59	-108	-33	13	-23	-15	5	-73	-64	-97	-19	-29	-59	-100	29	-88	-36	-105	-26	-100	-69	-66	-4	-98	-15	-73	-73	-148	-79	-189	-2119	5677	1546	6	-4976	-254	654	-60	-1295	-4975	-10045	-116	-3615	-141	-11877	24
0.699167	-28	39	85	-49	-109	-38	10	-17	-19	2	-75	-66	-97	-21	-31	-62	-97	32	-84	-34	-100	-26	-100	-68	-62	0	-96	-15	-74	-57	-146	-76	-181	-1859	5703	1677	4	-4815	-363	738	-44	-1663	-4556	-10524	-115	-3992	218	-11630	38
0.700000	-23	42	87	-60	-110	-35	17	-15	-15	0	-69	-66	-93	-13	-27	-60	-96	36	-85	-10	-100	-23	-99	-67	-64	-3	-99	-12	-69	-69	-145	-76	-185	-1626	5716	1785	4	-4626	-512	758	-44	-2062	-4110	-10955	-111	-4352	553	-11401	50
0.700833	-24	40	90	-63	-111	-32	17	-13	-17	6	-72	-65	-98	-15	-29	-58	-101	35	-86	-32	-102	-23	-99	-68	-63	-3	-100	-13	-72	-69	-148	-78	-176	-1414	5740	1878	5	-4448	-700	722	-55	-2481	-3626	-11327	-115	-4697	855	-11194	60
0.701667	-24	42	87	-63	-113	-33	8	-14	-16	8	-75	-63	-70	-17	-31	-62	-100	35	-90	-34	-108	-26	-103	-70	-66	-4	-102	-15	-75	-80	-148	-78	-154	-1230	5768	1944	0	-4254	-914	629	-61	-2917	-3118	-11629	-125	-5020	1136	-11010	51
0.702500	-29	40	93	-63	-113	-35	10	-17	-18	5	-77	-66	-100	-18	-32	-65	-100	34	-90	-38	-105	-24	-103	-69	-65	-7	-102	-18	-73	-73	-147	-80	-141	-1077	5810	1998	-3	-4065	-1152	498	-59	-3353	-2597	-11851	-122	-5320	1383	-10844	32
0.703333	-25	39	88	-61	-112	-35	10	-18	-17	3	-73	-65	-86	-19	-31	-61	-98	32	-90	-34	-107	-26	-103	-70	-67	-3	-100	-14	-77	-70	-148	-77	-117	-945	5869	2027	-7	-3883	-1405	328	-46	-3783	-2073	-11985	-119	-5582	1601	-10703	34
0.704167	-27	38	80	-62	-105	-34	13	-15	-19	4	-73	-68	-96	-16	-31	-63	-100	35	-90	-36	-105	-46	-102	-66	-65	0	-100	-14	-75	-69	-149	-102	-88	-838	5947	2026	-4	-3720	-1660	125	-42	-4192	-1557	-12051	-113	-5828	1785	-10586	45
0.705000	-24	40	87	-60	-107	-33	13	-14	-16	3	-76	-65	-97	-15	-30	-59	-102	37	-88	-33	-107	-19	-100	-68	-67	-3	-99	-11	-73	-67	-146	-75	-72	-745	6037	2002	-1	-3591	-1911	-108	-50	-4579	-1050	-12029	-116	-6046	1940	-10487	49
0.705833	-27	40	85	-63	-108	-33	12	-16	-19	7	-74	-65	-96	-16	-30	-62	-100	34	-90	-32	-104	-25	-103	-66	-67	-1	-110	-14	-75	-70	-146	-74	-66	-690	6142	1938	-9	-3507	-2150	-359	-61	-4938	-566	-11927	-115	-6246	2073	-10403	54
0.706667	-25	42	88	-58	-110	-34	10	-17	-13	1	-78	-67	-97	-17	-28	-62	-100	33	-87	-38	-105	-24	-105	-69	-67	-3	-104	-16	-75	-73	-149	-78	-55	-643	6268	1851	-14	-3470	-2378	-629	-62	-5274	-118	-11747	-119	-6425	2173	-10328	41
0.707500	-29	39	85	-64	-114	-36	10	-19	-19	1	-75	-67	-96	-17	-31	-64	-104	32	-86	-33	-108	-25	-101	-68	-65	-3	-102	-13	-73	-69	-147	-76	-40	-607	6403	1733	-23	-3477	-2565	-901	-62	-5556	291	-11488	-120	-6585	2256	-10255	53
0.708333	-27	39	87	-62	-111	-32	9	-17	-22	3	-73	-69	-97	-15	-29	-62	-102	9	-87	-34	-107	-24	-103	-69	-66	-4	-100	-14	-75	-75	-149	-77	-36	-574	6554	1583	-9	-3554	-2718	-1180	-50	-5797	647	-11164	-128	-6730	2320	-10177	23
0.709167	-28	41	87	-62	-113	-35	10	-15	-17	6	-74	-66	-99	-18	-30	-58	-99	34	-87	-34	-107	-27	-102	-66	-65	-1	-98	-15	-76	-73	-148	-76	-7	-547	6705	1403	-1	-3692	-2829	-1458	-65	-5997	948	-10776	-120	-6868	2373	-10086	-17
0.710000	-27	40	84	-62	-108	-35	11	-21	-17	3	-76	-66	-107	-16	-32	-61	-101	29	-86	-35	-107	-25	-103	-70	-65	-5	-99	-17	-75	-74	-149	-78	-55	-523	6865	1204	-6	-3890	-2893	-1723	-64	-6148	1187	-10332	-119	-7000	2413	-9972	-60
0.710833	-26	40	88	-61	-110	-32	9	-16	-21	7	-74	-66	-100	-14	-32	-59	-101	33	-83	-35	-105	-24	-102	-69	-65	-3	-99	-14	-74	-74	-147	-76	-62	-483	7020	983	-6	-4156	-2909	-1971	-58	-6253	1372	-9832	-125	-7122	2454	-9826	-49
0.711667	-14	43	89	-62	-109	-32	13	-12	-18	8	-73	-63	-96	-12	-29	-58	-101	37	-85	-28	-103	-21	-98	-65	-64	0	-97	-11	-74	-68	-144	-72	-65	-440	7168	749	2	-4480	-2872	-2201	-48	-6314	1490	-9290	-130	-7243	2486	-9656	-8
0.712500	-26	45	90	-59	-107	-30	15	-13	-15	9	-72	-60	-94	-11	-25	-57	-97	37	-84	-28	-101	-19	-98	-68	-66	-3	-95	-10	-70	-67	-146	-73	-60	-378	7302	498	0	-4869	-2794	-2416	-36	-6344	1542	-8713	-128	-7366	2513	-9449	10
0.713333	-25	44	89	-59	-108	-32	39	-32	-15	7	-69	-60	-95	-14	-24	-58	-95	39	-82	-30	-101	-19	-97	-66	-62	0	-97	-12	-69	-68	-147	-75	-64	-301	7412	237	-7	-5302	-2664	-2604	-35	-6337	1536	-8104	-120	-7481	2533	-9205	70
0.714167	-27	43	89	-61	-108	-34	17	-14	-15	3	-74	-64	-95	-14	-27	-57	-98	32	-83	-31	-100	-19	-97	-66	-66	-1	-94	-13	-72	-69	-147	-72	-64	-197	7503	-24	-4	-5781	-2498	-2762	-44	-6308	1470	-7474	-137	-7595	2544	-8923	139
0.715000	-26	41	87	-60	-110	-33	15	-16	-19	7	-70	-63	-98	-17	-23	-58	-101	35	-87	-32	-104	-23	-100	-70	-67	-4	-100	-13	-75	-76	-150	-78	-59	-63	7555	-290	-5	-6296	-2299	-2891	-53	-6261	1356	-6811	-144	-7708	2549	-8609	135
0.715833	-32	39	86	-61	-115	-39	9	-17	-21	3	-75	-67	-101	-21	-30	-62	-102	33	-85	-34	-108	-22	-99	-69	-67	0	-102	-15	-78	-73	-149	-75	-64	86	7577	-546	-6	-6820	-2063	-2986	-67	-6210	1201	-6155	-149	-7813	2549	-8251	141
0.716667	-27	41	87	-63	-112	-34	11	-18	-19	6	-73	-63	-97	-22	-31	-60	-100	33	-84	-32	-105	-23	-101	-72	-55	-3	-98	-13	-73	-75	-150	-68	-62	270	7563	-819	-12	-7363	-1809	-3053	-66	-6139	1015	-5483	-148	-7901	2530	-7879	162
0.717500	-26	42	87	-60	-109	-34	13	-15	-14	5	-70	-64	-83	-18	-29	-61	-97	34	-81	-34	-103	-21	-97	-68	-62	-1	-98	-15	-72	-73	-150	-75	-58	488	7504	-1044	-4	-7897	-1537	-3083	-52	-6078	802	-4779	-155	-7981	2493	-7477	168
0.718333	-23	44	90	-60	-110	-34	13	-13	-14	8	-64	-64	-96	-15	-29	-56	-98	34	-84	-32	-103	-18	-98	-69	-63	0	-99	-11	-73	-73	-146	-74	-52	733	7383	-1284	-4	-8436	-1255	-3088	-82	-6030	575	-4130	-158	-8041	2436	-7057	184
0.719167	-25	43	90	-56	-108	-17	18	-15	-15	8	-68	-62	-94	-15	-29	-58	-97	35	-82	-28	-107	-17	-97	-68	-64	0	-97	-10	-67	-62	-149	-75	-45	1012	7256	-1521	-15	-8915	-978	-3059	-68	-6008	343	-3463	-153	-8082	2349	-6630	187
0.720000	-22	43	91	-58	-104	-32	16	-13	-28	7	-70	-64	-95	-13	-27	-56	-93	35	-84	-29	-102	-16	-95	-66	-58	0	-98	-8	-70	-67	-144	-70	-33	1325	7070	-1755	-18	-9377	-683	-3009	-70	-6007	111	-2807	-152	-8109	2237	-6197	166
0.720833	-22	49	92	-56	-107	-29	18	-13	-15	9	-67	-60	-91	-12	-30	-46	-94	37	-82	-28	-100	-16	-94	-65	-62	-3	-96	-8	-67	-67	-143	-73	-48	1649	6837	-1993	-13	-9785	-441	-2937	-66	-6038	-101	-2161	-158	-8105	2080	-5777	144
0.721667	-14	40	88	-59	-104	-32	17	-15	-16	2	-64	-63	-93	-14	-29	-58	-99	33	-85	-32	-103	-17	-98	-69	-67	-4	-102	-10	-75	-70	-148	-76	-69	1998	6572	-2234	-17	-10153	-202	-2848	-69	-6104	-302	-1534	-158	-8097	1888	-5365	123
0.722500	-27	37	84	-61	-110	-38	9	-17	-19	3	-70	-66	-98	-18	-32	-56	-102	35	-87	-33	-107	-24	-100	-67	-65	-1	-102	-11	-77	-72	-148	-75	-64	2354	6274	-2490	-25	-10455	16	-2735	-87	-6201	-465	-927	-156	-8059	1664	-4970	78
0.723333	-26	40	86	-69	-110	-35	12	-17	-22	2	-75	-67	-98	-19	-29	-62	-102	30	-87	-33	-108	-23	-101	-69	-66	-5	-104	-15	-75	-73	-145	-76	-58	2723	5953	-2754	-28	-10694	209	-2617	-79	-6337	-611	-341	-156	-7998	1403	-4605	52
0.724167	-30	36	84	-65	-110	-36	12	-19	-19	1	-74	-67	-97	-19	-30	-65	-96	33	-86	-35	-101	-25	-100	-68	-65	-3	-99	-12	-73	-72	-152	-76	-18	3095	5616	-3035	-34	-10861	378	-2481	-112	-6499	-707	228	-158	-7921	1109	-4255	51
0.725000	-25	40	87	-62	-110	-31	16	-16	-21	3	-74	-66	-96	-17	-30	-62	-90	36	-83	-34	-104	-21	-99	-68	-63	-1	-102	-13	-72	-73	-147	-73	-13	3456	5264	-3340	-27	-10958	509	-2377	-109	-6693	-779	767	-159	-7828	776	-3940	43
0.725833	-25	32	86	-61	-110	-33	15	-13	-16	5	-75	-65	-96	-15	-30	-59	-74	34	-85	-33	-97	-23	-100	-70	-66	0	-100	-10	-73	-72	-148	-75	-8	3806	4917	-3650	-32	-10985	614	-2214	-121	-6906	-804	1285	-166	-7724	421	-3658	45
0.726667	-16	42	89	-60	-109	-32	13	-10	-17	-3	-73	-65	-97	-17	-33	-59	-98	35	-85	-33	-102	-22	-99	-67	-64	-3	-99	-10	-76	-72	-149	-76	-24	4131	4571	-3989	-53	-10949	693	-2076	-128	-7138	-804	1774	-153	-7623	42	-3408	36
0.727500	-24	43	92	-60	-111	-33	15	-12	-16	5	-70	-65	-94	-14	-25	-61	-98	24	-85	-34	-104	-22	-101	-67	-81	-1	-101	-11	-70	-70	-148	-75	-22	4428	4233	-4341	-26	-10849	740	-1947	-148	-7376	-778	2229	-154	-7521	-343	-3187	13
0.728333	-24	41	90	-64	-110	-35	15	-11	-17	0	-73	-62	-99	-15	-30	-61	-102	35	-86	-33	-103	-21	-102	-68	-62	-3	-98	-13	-72	-70	-134	-79	3	4691	3921	-4714	-34	-10694	758	-1825	-145	-7601	-734	2675	-153	-7431	-744	-3004	13
0.729167	-27	42	89	-53	-111	-35	10	-15	-19	5	-74	-65	-96	-15	-29	-58	-98	34	-88	-33	-105	-23	-103	-69	-66	-5	-100	-14	-74	-73	-149	-77	0	4917	3620	-5089	-39	-10480	759	-1710	-147	-7808	-675	3081	-149	-7353	-1125	-2836	20
0.730000	-28	39	87	-60	-109	-35	13	-11	-19	5	-75	-66	-98	-17	-30	-65	-103	33	-87	-34	-102	-23	-101	-72	-66	0	-98	-13	-72	-68	-149	-82	-23	5100	3350	-5455	-34	-10223	732	-1605	-131	-7979	-611	3465	-147	-7294	-1505	-2696	11
0.730833	-28	38	89	-62	-109	-36	10	-16	-24	3	-76	-66	-97	-18	-31	-60	-101	34	-87	-33	-107	-27	-100	-68	-67	-3	-101	-13	-77	-72	-149	-77	0	5243	3113	-5831	-34	-9924	691	-1508	-133	-8107	-552	3818	-144	-7259	-1854	-2576	19
0.731667	-26	34	90	-59	-109	-35	15	-6	-16	7	-75	-65	-96	-18	-28	-60	-100	35	-87	-33	-108	-23	-102	-67	-66	-3	-98	-15	-70	-72	-148	-77	4	5335	2910	-6178	-26	-9600	630	-1416	-144	-8181	-504	4144	-144	-7250	-2168	-2472	13
0.732500	-24	43	87	-59	-110	-38	15	-15	-18	2	-77	-65	-97	-12	-28	-58	-93	28	-82	-30	-102	-19	-98	-65	-64	-19	-98	-13	-69	-68	-143	-74	-12	5385	2746	-6491	-22	-9237	557	-1333	-134	-8188	-478	4441	-139	-7262	-2440	-2373	22
0.733333	-25	41	89	-61	-111	-31	15	-11	0	6	-70	-66	-96	4	-28	-58	-100	35	-85	-34	-105	-25	-99	-66	-65	1	-95	-13	-73	-62	-147	-75	-7	5392	2608	-6766	-40	-8861	465	-1257	-137	-8124	-482	4698	-135	-7300	-2664	-2289	25
0.734167	-26	42	90	-78	-107	-34	13	-11	-18	7	-72	-64	-97	-18	-27	-56	-96	35	-85	-29	-103	-24	-99	-67	-65	-1	-100	-13	-76	-74	-150	-76	-27	5355	2508	-6994	-35	-8471	368	-1187	-143	-7984	-516	4922	-144	-7359	-2830	-2212	9
0.735000	-26	40	88	-77	-109	-33	10	-12	-17	-4	-75	-62	-95	-15	-27	-58	-99	33	-86	-30	-107	-24	-101	-68	-63	0	-96	-13	-70	-70	-158	-75	-56	5280	2438	-7157	-21	-8078	223	-1123	-135	-7767	-590	5114	-153	-7425	-2929	-2119	-1
0.735833	-27	43	90	-56	-111	-34	12	-13	-15	6	-72	-67	-97	-18	-29	-59	-98	33	-83	-40	-101	-24	-101	-68	-64	0	-96	-14	-74	-74	-150	-76	-59	5178	2405	-7247	-17	-7670	132	-1051	-134	-7470	-703	5259	-153	-7496	-2962	-2027	-7
0.736667	-26	40	88	-58	-110	-34	11	-15	-18	4	-73	-64	-95	-15	-29	-58	-102	32	-83	-30	-103	-23	-100	-70	-65	0	-99	-12	-73	-70	-146	-77	-84	5051	2390	-7260	-17	-7282	-4	-982	-136	-7102	-854	5364	-138	-7562	-2927	-1927	19
0.737500	-27	42	87	-57	-111	-31	12	-12	-19	5	-73	-61	-94	-19	-29	-60	-103	35	-83	-30	-107	-23	-77	-68	-66	0	-98	-13	-70	-72	-146	-78	-97	4906	2404	-7197	-16	-6906	-142	-905	-138	-6664	-1041	5420	-141	-7613	-2820	-1818	29
0.738333	-24	44	93	-58	-112	-27	13	-14	-21	6	-69	-64	-97	-13	-35	-56	-98	37	-84	-32	-104	-19	-97	-69	-64	-1	-99	-21	-70	-72	-145	-70	-105	4746	2435	-7051	-5	-6486	-291	-824	-139	-6174	-1259	5432	-139	-7630	-2646	-1694	34
0.739167	-43	41	91	-56	-107	-30	19	-15	-17	8	-69	-61	-95	-13	-28	-58	-99	35	-86	-30	-102	-19	-98	-68	-61	1	-99	-10	-60	-66	-149	-72	-132	4582	2478	-6831	-9	-6152	-460	-734	-136	-5632	-1505	5395	-134	-7616	-2418	-1557	28
0.740000	-25	42	90	-56	-107	-31	15	-13	-16	4	-73	-64	-97	-15	-30	-58	-99	37	-84	-26	-104	-21	-98	-67	-65	0	-99	-13	-75	-96	-147	-73	-109	4417	2536	-6547	-14	-5806	-635	-643	-158	-5063	-1770	5300	-122	-7540	-2112	-1407	30
0.740833	-28	41	85	-59	-111	-30	13	-15	-19	4	-70	-59	-97	-13	-28	-52	-99	33	-84	-32	-103	-22	-96	-66	-63	0	-98	-10	-72	-69	-145	-73	-99	4258	2595	-6216	10	-5477	-820	-541	-160	-4477	-2032	5170	-113	-7410	-1767	-1241	51
0.741667	-29	50	89	-60	-109	-31	15	-17	-16	2	-69	-67	-95	-14	-28	-62	-98	36	-84	-31	-107	-25	-102	-70	-63	0	-102	-14	-76	-74	-150	-73	-112	4104	2656	-5852	-3	-5176	-1018	-432	-143	-3858	-2307	4982	-124	-7211	-1379	-1065	57
0.742500	-28	41	86	-61	-113	-34	12	-15	-19	4	-73	-69	-85	-16	-27	-59	-102	34	-86	-31	-104	-21	-102	-69	-68	-1	-104	-14	-77	-69	-151	-74	-99	3974	2712	-5476	-4	-4891	-1227	-324	-130	-3257	-2565	4761	-114	-6932	-954	-873	67
0.743333	-28	41	85	-60	-110	-32	15	-6	-22	4	-70	-76	-101	-14	-29	-59	-100	34	-84	-31	-107	-21	-100	-69	-67	-1	-101	-13	-77	-65	-151	-75	-107	3837	2774	-5105	1	-4624	-1439	-190	-117	-2664	-2781	4505	-108	-6575	-513	-673	63
0.744167	-25	44	88	-58	-108	-35	13	-16	-16	5	-67	-65	-99	-13	-26	-58	-75	36	-81	-31	-117	-19	-98	-70	-65	1	-118	-11	-73	-70	-147	-74	-104	3763	2813	-4773	-9	-4382	-1661	-110	-104	-2097	-2973	4218	-107	-6120	-50	-458	45
0.745000	-28	45	89	-64	-113	-30	15	-12	-41	5	-69	-64	-93	-12	-28	-59	-100	38	-84	-29	-104	-19	-97	-67	-64	0	-102	-11	-73	-67	-148	-81	-93	3687	2850	-4491	-3	-4162	-1885	-9	-109	-1565	-3113	3904	-107	-5608	414	-243	38
0.745833	-24	46	89	-59	-108	-30	15	-12	-18	5	-69	-62	-95	-12	-25	-58	-100	35	-81	-28	-102	-18	-96	-75	-67	-3	-98	-11	-72	-67	-146	-73	-79	3634	2867	-4287	2	-3959	-2116	75	-124	-1068	-3202	3574	-98	-5009	871	-24	58
0.746667	-26	55	90	-60	-108	-29	17	-12	-15	6	-73	-63	-97	-13	-26	-57	-99	34	-86	-31	-103	-17	-96	-58	-65	0	-99	-9	-73	-101	-146	-74	-74	3594	2864	-4175	-6	-3779	-2341	149	-111	-607	-3231	3237	-108	-4347	1314	196	64
0.747500	-25	45	88	-60	-110	-33	12	-14	-17	4	-50	-67	-98	-11	-26	-60	-98	34	-82	-27	-124	-19	-97	-69	-67	0	-101	-14	-73	-68	-145	-75	-79	3577	2848	-4168	-5	-3614	-2585	198	-99	-193	-3195	2894	-100	-3633	1735	411	53
0.748333	-26	43	80	-61	-111	-32	11	-15	-13	6	-73	-67	-101	-12	-29	-60	-107	33	-87	-35	-109	-22	-100	-70	-69	-1	-101	-17	-77	-72	-143	-77	-98	3569	2812	-4273	-9	-3471	-2775	235	-107	172	-3085	2553	-97	-2881	2125	611	44
0.749167	-26	40	84	-66	-112	-35	8	-16	-22	3	-76	-72	-100	-15	-30	-60	-101	36	-86	-35	-112	-25	-98	-69	-64	-4	-102	-15	-74	-69	-146	-79	-96	3575	2758	-4484	0	-3316	-2967	250	-109	498	-2911	2241	-99	-2101	2486	803	78
0.750000	-27	39	84	-65	-110	-46	0	-17	-22	3	-73	-65	-95	8	-29	-62	-101	34	-85	-35	-108	-25	-100	-73	-67	-3	-98	-17	-77	-70	-149	-79	-82	3586	2681	-4812	0	-3178	-3138	241	-111	784	-2667	1945	-95	-1308	2806	976	88
0.750833	-30	42	86	-63	-112	-35	10	-15	-19	4	-76	-65	-99	-16	-30	-58	-98	35	-82	-32	-109	-23	-99	-66	-66	2	-98	-14	-77	-70	-149	-74	-82	3617	2594	-5231	-7	-3043	-3273	208	-111	1040	-2356	1666	-90	-524	3085	1130	64
0.751667	-24	28	87	-59	-111	-31	16	-15	-18	8	-69	-62	-98	-11	-26	-56	-100	39	-82	-31	-105	-21	-99	-67	-63	3	-98	-11	-73	-65	-142	-72	-84	3637	2497	-5736	-9	-2903	-3384	148	-124	1264	-1987	1429	-78	231	3335	1258	73
0.752500	-23	44	89	-57	-104	-28	16	-9	-17	7	-68	-63	-92	-11	-33	-58	-105	39	-81	-31	-101	-19	-98	-67	-61	4	-96	-11	-74	-66	-146	-76	-76	3660	2366	-6315	-10	-2762	-3459	66	-122	1458	-1569	1222	-73	932	3531	1356	99
0.753333	-29	45	90	-58	-107	-32	13	-16	-16	8	-67	-60	-95	-18	-23	-57	-99	37	-83	-30	-104	-19	-98	-65	-65	1	-94	-12	-69	-64	-146	-73	-53	3678	2227	-6942	-5	-2626	-3492	-44	-136	1631	-1112	1044	-68	1576	3694	1422	92
0.754167	-25	44	87	-59	-104	-30	17	-11	-16	9	-70	-61	-93	-12	-25	-52	-100	37	-87	-31	-103	-19	-98	-66	-63	0	-97	-11	-70	-64	-145	-73	-48	3681	2082	-7597	-12	-2470	-3477	-167	-149	1787	-619	906	-65	2152	3823	1451	82
0.755000	-27	41	88	-44	-107	-29	15	-14	-15	8	-73	-62	-94	-10	-25	-58	-97	37	-84	-32	-102	-22	-101	-65	-63	1	-96	-11	-69	-68	-147	-73	-48	3684	1931	-8251	-11	-2318	-3418	-313	-151	1931	-105	801	-60	2641	3915	1456	56
0.755833	-24	41	84	-58	-109	-31	11	-13	-15	6	-70	-63	-94	-15	-38	-55	-98	51	-87	-35	-107	-22	-99	-66	-64	0	-99	-13	-73	-68	-146	-74	-43	3672	1764	-8892	-13	-2152	-3333	-473	-141	2065	426	735	-61	3049	3984	1421	66
0.756667	-26	41	85	-59	-111	-32	8	-15	-18	3	-76	-67	-99	-17	-28	-58	-102	30	-87	-34	-107	-26	-103	-74	-64	-1	-101	-17	-76	-72	-149	-78	-43	3660	1607	-9480	-14	-1994	-3144	-647	-130	2191	963	704	-66	3353	4028	1352	92
0.757500	-29	35	82	-61	-114	-39	8	-18	-21	4	-77	-66	-98	-17	-30	-60	-98	34	-87	-38	-105	-24	-100	-67	-64	0	-99	-16	-72	-68	-146	-75	-36	3620	1448	-10019	-8	-1815	-2923	-825	-111	2318	1498	700	-53	3576	4063	1258	89
0.758333	-24	38	82	-62	-107	-28	11	-14	-18	6	-79	-66	-99	-16	-29	-58	-99	35	-87	-33	-105	-22	-102	-66	-65	-3	-99	-16	-76	-70	-146	-74	-24	3577	1318	-10507	0	-1640	-2650	-1013	-92	2433	2020	735	-63	3703	4082	1130	58
0.759167	-25	39	86	-49	-111	-33	11	-12	-16	8	-70	-62	-95	-13	-28	-47	-101	35	-85	-31	-104	-22	-100	-67	-62	3	-100	-12	-72	-68	-146	-76	-23	3532	1146	-10869	0	-1459	-2330	-1207	-69	2548	2524	794	-56	3748	4100	979	64
0.760000	-24	39	88	-45	-107	-29	15	-21	-15	8	-68	-60	-91	-11	-28	-58	-97	35	-85	-30	-100	-21	-99	-65	-62	1	-98	-10	-68	-66	-151	-73	-29	3482	1008	-11188	15	-1283	-1956	-1397	-10	2655	3004	874	-45	3715	4115	803	69
0.760833	-19	45	92	-55	-104	-28	13	-11	-17	2	-70	-61	-94	-11	-17	-55	-95	37	-81	-30	-129	-19	-99	-66	-62	0	-95	-10	-68	-66	-145	-73	-16	3425	883	-11413	21	-1109	-1547	-1594	27	2754	3462	968	-49	3616	4135	608	66
0.761667	-24	42	89	-56	-109	-31	15	-15	-18	6	-72	-63	-96	-15	-28	-60	-99	33	-84	-48	-108	-22	-101	-67	-65	1	-98	-14	-70	-69	-149	-78	-10	3374	770	-11580	12	-941	-1085	-1789	49	2838	3878	1075	-56	3458	4158	400	39
0.762500	-27	38	87	-58	-110	-35	12	-17	-17	4	-75	-66	-100	-19	-30	-60	-100	32	-86	-19	-101	-23	-102	-68	-67	-3	-102	-14	-73	-70	-148	-76	-23	3333	677	-11692	12	-770	-582	-1977	88	2915	4269	1198	-59	3266	4209	190	24
0.763333	-28	34	86	-58	-107	-31	12	-9	-18	5	-72	-65	-94	-17	-28	-58	-99	30	-86	-34	-101	-22	-99	-69	-65	0	-99	-11	-73	-72	-149	-76	-24	3300	601	-11765	12	-602	-52	-2157	101	2977	4628	1328	-65	3044	4276	-27	33
0.764167	-25	42	88	-57	-107	-34	12	-15	-18	5	-78	-66	-97	-18	-28	-58	-99	34	-84	-79	-104	-22	-99	-67	-64	-3	-99	-12	-77	-70	-148	-74	-8	3285	551	-11819	23	-442	503	-2335	105	3018	4950	1453	-70	2803	4370	-242	24
0.765000	-27	40	86	-62	-112	-35	13	-16	-21	6	-73	-64	-97	-17	-29	-61	-99	33	-88	-35	-107	-24	-101	-70	-76	-3	-100	-14	-76	-73	-150	-76	8	3280	514	-11869	28	-286	1091	-2506	119	3038	5242	1582	-77	2561	4483	-464	-3
0.765833	-30	40	86	-61	-112	-34	11	-16	-22	5	-76	-79	-96	-18	-29	-62	-99	32	-84	-34	-102	-22	-99	-69	-62	-3	-98	-12	-73	-74	-150	-74	29	3312	505	-11934	40	-127	1693	-2666	104	3038	5510	1707	-84	2324	4627	-672	8
0.766667	-26	44	87	-59	-112	-34	-1	-16	-16	8	-69	-64	-97	-17	-28	-51	-100	32	-83	-33	-104	-26	-101	-68	-64	-29	-100	-11	-73	-70	-146	-75	41	3363	510	-12038	30	25	2309	-2824	96	3016	5744	1819	-86	2104	4803	-871	5
0.767500	-27	44	94	-60	-108	-33	13	-14	-16	5	-73	-63	-95	-17	-28	-59	-99	34	-85	-34	-103	-23	-99	-68	-63	-4	-99	-13	-70	-70	-147	-79	39	3438	528	-12181	27	178	2939	-2967	59	2963	5959	1918	-108	1902	5002	-1066	-5
0.768333	-30	39	90	-59	-107	-36	10	-17	-17	6	-72	-64	-96	-17	-28	-61	-100	35	-86	-33	-104	-25	-102	-72	-66	-4	-97	-12	-73	-70	-151	-74	45	3553	560	-12376	27	323	3570	-3108	22	2886	6139	1999	-141	1718	5228	-1256	-9
0.769167	-27	40	90	-61	-109	-36	12	-16	-18	4	-72	-60	-97	-18	-32	-62	-86	34	-86	-31	-107	-28	-100	-69	-65	-1	-100	-13	-77	-73	-150	-77	44	3669	597	-12630	11	469	4207	-3256	-5	2788	6302	2049	-159	1562	5480	-1438	-14
0.770000	-14	42	89	-62	-109	-33	12	-17	-19	5	-75	-63	-96	-15	-28	-57	-99	34	-85	-32	-104	-23	-102	-65	-66	-4	-101	-14	-77	-73	-148	-75	26	3822	640	-12931	-1	609	4834	-3355	-42	2658	6446	2102	-184	1427	5756	-1619	-34
0.770833	-25	42	88	-61	-109	-36	10	-18	-22	4	-70	-62	-104	-19	-30	-59	-100	35	-85	-32	-104	-25	-99	-69	-65	0	-100	-13	-74	-60	-150	-75	22	4001	680	-13287	-5	748	5462	-3466	-63	2510	6573	2119	-199	1310	6048	-1800	-42
0.771667	-28	44	90	-60	-107	-32	13	-12	-16	6	-72	-63	-94	-19	-23	-55	-98	38	-81	-28	-99	-19	-98	-73	-62	2	-100	-13	-73	-67	-146	-72	33	4195	714	-13672	-6	874	6079	-3577	-114	2344	6679	2109	-215	1209	6353	-1986	-39
0.772500	-21	62	92	-57	-105	-31	15	-12	-12	8	-72	-59	-99	-14	-25	-56	-98	35	-82	-31	-101	-21	-96	-67	-62	0	-97	-13	-64	-67	-144	-72	39	4397	727	-14093	-10	991	6684	-3678	-179	2149	6774	2074	-227	1117	6654	-2184	-32
0.773333	-25	45	89	-57	-109	-33	12	-14	-18	4	-72	-64	-97	-15	-27	-59	-101	32	-84	-31	-110	-24	-100	-69	-67	-3	-102	-14	-75	-72	-151	-74	40	4605	721	-14530	-13	1100	7272	-3774	-230	1942	6846	1997	-234	1023	6951	-2403	-46
0.774167	-28	42	85	-64	-116	-44	7	-16	-21	4	-73	-64	-99	-16	-28	-59	-107	35	-83	-33	-108	-24	-101	-68	-65	0	-100	-11	-74	-69	-147	-74	17	4825	698	-14974	-24	1195	7831	-3874	-316	1729	6914	1903	-233	932	7241	-2639	-66
0.775000	-25	41	92	-59	-109	-34	11	-14	-17	4	-73	-64	-96	-17	-31	-60	-99	34	-85	-31	-104	-26	-99	-72	-52	-1	-103	-12	-75	-72	-149	-78	-1	5037	642	-15396	-31	1277	8382	-3974	-456	1508	6963	1773	-228	820	7501	-2910	-79
0.775833	-30	41	88	-61	-109	-32	11	-17	-16	6	-73	-47	-95	-14	-29	-60	-100	35	-84	-32	-107	-24	-102	-70	-66	0	-102	-14	-73	-68	-148	-115	-11	5248	555	-15803	-33	1347	8897	-4088	-542	1291	6997	1608	-213	714	7724	-3204	-96
0.776667	-29	42	87	-61	-112	-33	10	-14	-19	6	-74	-64	-99	-13	-30	-61	-102	36	-83	-34	-105	-24	-100	-69	-66	0	-101	-14	-72	-70	-147	-74	-40	5442	434	-16177	-31	1411	9383	-4209	-573	1076	7018	1418	-198	578	7898	-3541	-102
0.777500	-27	38	87	-57	-109	-31	11	-13	-18	5	-65	-64	-98	-13	-26	-58	-100	35	-84	-33	-103	-21	-99	-75	-68	-1	-102	-14	-69	-69	-147	-76	-49	5627	283	-16508	-45	1462	9824	-4345	-619	873	7023	1186	-172	430	8013	-3915	-98
0.778333	-9	41	86	-59	-107	-30	11	-13	-15	6	-73	-60	-94	-13	-28	-58	-99	34	-87	-31	-101	-34	-99	-68	-68	1	-99	-12	-74	-69	-144	-73	-45	5793	94	-16802	-31	1498	10227	-4505	-686	691	7015	924	-163	260	8063	-4334	-127
0.779167	-25	40	88	-58	-107	-30	12	-13	-15	7	-81	-63	-96	-14	-28	-56	-97	27	-86	-30	-103	-21	-98	-67	-64	-1	-101	-13	-73	-67	-145	-70	-53	5942	-125	-17056	-41	1520	10584	-4692	-738	525	6986	631	-152	63	8025	-4801	-113
0.780000	-24	39	90	-58	-105	-28	17	-12	-16	9	-70	-60	-93	-13	-29	-60	-95	37	-88	-31	-101	-19	-101	-67	-49	3	-97	-5	-67	-64	-146	-70	-28	6069	-371	-17258	-50	1531	10885	-4910	-744	385	6943	304	-128	-152	7897	-5310	-80
0.780833	-23	42	88	-55	-113	-29	15	-12	-15	7	-73	-92	-98	-14	-28	-57	-96	37	-81	-33	-103	-18	-101	-66	-62	3	-101	-13	-74	-77	-144	-73	-48	6172	-648	-17427	-43	1537	11120	-5166	-736	264	6871	-64	-112	-396	7664	-5870	-63
0.781667	-25	38	84	-61	-109	-33	8	-18	-18	3	-74	-63	-112	-17	-31	-63	-99	28	-87	-34	-107	-27	-105	-75	-68	-3	-102	-15	-75	-75	-150	-80	-105	6248	-949	-17571	-35	1521	11289	-5472	-733	162	6772	-480	-110	-664	7319	-6475	-42
0.782500	-34	34	80	-59	-116	-38	5	-23	-22	1	-77	-67	-100	-23	-34	-65	-102	29	-90	-36	-105	-27	-107	-73	-66	-3	-101	-17	-75	-75	-152	-79	-119	6310	-1265	-17679	-28	1498	11386	-5811	-710	95	6650	-929	-84	-952	6874	-7113	-26
0.783333	-29	37	91	-62	-111	-35	8	-22	-21	3	-74	-64	-101	-21	-32	-64	-102	32	-86	-34	-104	-25	-107	-76	-66	-3	-101	-17	-73	-74	-149	-79	-174	6350	-1597	-17776	-36	1465	11407	-6200	-653	37	6488	-1428	-41	-1252	6309	-7782	-17
0.784167	-28	40	85	-63	-109	-34	10	-19	-18	4	-108	-65	-97	-18	-31	-62	-102	32	-85	-32	-105	-22	-103	-70	-63	-1	-100	-14	-74	-74	-149	-73	-254	6375	-1939	-17861	-42	1415	11344	-6642	-602	5	6290	-1978	-41	-1579	5622	-8488	9
0.785000	-26	36	86	-59	-111	-32	9	-19	-18	3	-74	-63	-99	-16	-31	-60	-100	34	-86	-34	-101	-23	-102	-70	-66	-1	-103	-15	-73	-80	-149	-77	-277	6382	-2286	-17947	-36	1349	11191	-7129	-566	-27	6045	-2584	-27	-1936	4815	-9216	26
0.785833	-26	36	77	-61	-107	-32	12	-18	-16	5	-74	-63	-95	-16	-31	-58	-100	33	-88	-31	-103	-21	-98	-66	-63	-1	-94	-11	-73	-69	-146	-76	-267	6376	-2640	-18036	-32	1261	10948	-7656	-517	-59	5743	-3246	0	-2316	3890	-9957	20
0.786667	-28	40	87	-57	-107	-28	13	-16	-22	6	-75	-63	-96	-17	-31	-57	-104	40	-87	-29	-103	-22	-99	-67	-66	-3	-101	-13	-74	-72	-147	-75	-256	6361	-2989	-18134	-33	1148	10605	-8239	-468	-103	5368	-3970	12	-2730	2851	-10700	18
0.787500	-26	39	89	-62	-111	-31	13	-13	-21	6	-72	-63	-100	-15	-29	-56	-101	34	-85	-32	-109	-22	-102	-66	-64	0	-98	-14	-76	-72	-130	-75	-271	6342	-3339	-18246	-15	1007	10162	-8867	-420	-163	4931	-4749	21	-3177	1704	-11434	39
0.788333	-28	39	86	-59	-110	-32	12	-14	-14	5	-73	-65	-99	-17	-30	-57	-101	33	-85	-31	-105	-28	-100	-66	-65	-1	-99	-13	-76	-75	-147	-77	-276	6314	-3687	-18372	-1	837	9615	-9533	-375	-254	4399	-5587	28	-3670	451	-12143	52
0.789167	-24	37	87	-64	-110	-40	11	-16	-17	5	-72	-64	-96	-21	-30	-58	-101	33	-85	-33	-108	-27	-103	-69	-65	-1	-102	-11	-76	-69	-149	-78	-260	6289	-4030	-18519	-9	636	8968	-10228	-332	-391	3773	-6473	49	-4204	-903	-12830	38
0.790000	-23	42	89	-62	-111	-33	11	-18	-21	4	-73	-65	-97	-23	-35	-61	-101	33	-74	-34	-101	-27	-102	-70	-67	10	-108	-14	-75	-74	-153	-80	-274	6267	-4374	-18680	10	395	8226	-10946	-291	-584	3041	-7408	53	-4804	-2352	-13472	17
0.790833	-31	34	88	-61	-113	-36	7	-21	-23	1	-75	-67	-101	-21	-33	-61	-105	33	-85	-33	-108	-25	-102	-72	-64	0	-98	-13	-76	-73	-153	-81	-290	6234	-4701	-18847	11	120	7389	-11681	-248	-824	2189	-8383	58	-5454	-3869	-14043	12
0.791667	-27	41	88	-59	-108	-33	15	-13	-19	4	-70	-61	-99	-17	-28	-61	-102	36	-81	-29	-105	-22	-100	-67	-61	0	-98	-14	-72	-72	-147	-76	-281	6251	-5028	-19028	15	-191	6452	-12425	-204	-1142	1211	-9393	68	-6163	-5457	-14553	1
0.792500	-24	43	92	-57	-107	-29	49	-9	-15	7	-72	-60	-93	-13	-26	-53	-98	37	-79	-29	-100	-22	-98	-66	-64	-1	-98	-9	-70	-52	-143	-70	-286	6259	-5347	-19212	20	-548	5420	-13180	-176	-1536	104	-10426	70	-6932	-7101	-14986	-12
0.793333	-23	42	90	-58	-109	-28	15	-12	-16	6	-68	-62	-91	-14	-28	-58	-98	37	-83	-25	-102	-24	-98	-69	-63	0	-96	-11	-70	-70	-144	-73	-296	6275	-5666	-19403	12	-955	4293	-13923	-130	-2007	-1132	-11465	62	-7751	-8772	-15335	-57
0.794167	-21	45	93	-74	-108	-29	16	-4	-14	7	-68	-64	-94	-16	-46	-55	-99	39	-80	-31	-102	-17	-97	-64	-62	1	-98	-11	-70	-68	-146	-73	-285	6307	-5981	-19591	18	-1409	3075	-14661	-84	-2565	-2505	-12503	57	-8612	-10497	-15605	-66
0.795000	-25	41	127	-58	-109	-31	15	-11	-16	6	-69	-61	-96	-9	-28	-57	-99	39	-82	-30	-103	-23	-99	-66	-59	0	-99	-11	-72	-68	-149	-73	-282	6360	-6281	-19776	6	-1918	1760	-15384	-64	-3208	-4005	-13528	43	-9506	-12225	-15781	-79
0.795833	-24	41	85	-53	-109	-33	11	-12	-16	6	-70	-61	-95	-15	-28	-58	-99	38	-82	-31	-103	-24	-99	-67	-64	1	-98	-15	-75	-72	-146	-64	-284	6424	-6576	-19953	-15	-2468	360	-16091	-22	-3933	-5644	-14538	19	-10403	-13943	-15876	-99
0.796667	-22	43	90	-59	-109	-32	13	-14	-17	5	-70	-61	-96	-16	-29	-56	-93	41	-83	-32	-105	-22	-88	-66	-62	0	-98	-10	-70	-69	-144	-73	-274	6502	-6867	-20116	-24	-3101	-1144	-16790	20	-4746	-7404	-15508	-10	-11281	-15631	-15889	-94
0.797500	-25	43	92	-47	-132	-33	13	-13	-17	5	-69	-64	-95	-17	-30	-60	-97	39	-82	-29	-103	-25	-98	-66	-76	0	-99	-11	-74	-69	-146	-76	-259	6599	-7121	-20270	-42	-3793	-2749	-17459	57	-5629	-9270	-16435	-40	-12126	-17280	-15823	-79
0.798333	-22	41	91	-57	-111	-34	11	-16	-17	4	-69	-66	-97	-15	-30	-60	-99	40	-84	-32	-103	-23	-103	-69	-66	5	-100	-13	-74	-69	-147	-75	-206	6703	-7373	-20415	-62	-4548	-4438	-18120	102	-6566	-11217	-17307	-46	-12907	-18858	-15696	-72
0.799167	-27	41	87	-63	-110	-36	10	-18	-21	2	-74	-64	-95	-14	-29	-60	-100	37	-84	-32	-104	-18	-99	-65	-63	0	-97	-10	-70	-67	-146	-75	-162	6820	-7607	-20544	-67	-5368	-6195	-18797	150	-7583	-13217	-18117	-48	-13597	-20361	-15511	-64
0.800000	-24	39	91	-56	-104	-32	15	-15	-16	6	-69	-61	-93	-12	-26	-57	-97	38	-82	-30	-100	-18	-100	-77	-66	0	-97	-9	-69	-66	-144	-74	-109	6945	-7802	-20673	-83	-6252	-8028	-19398	195	-8629	-15248	-18866	-43	-14188	-21757	-15282	-58
0.800833	-25	44	89	-53	-109	-31	17	-33	-17	7	-67	-62	-94	-13	-25	-56	-101	36	-82	-30	-100	-19	-98	-67	-64	0	-98	-12	-72	-67	-146	-96	-77	7070	-7983	-20793	-81	-7206	-9908	-20024	237	-9718	-17285	-19545	-38	-14658	-23024	-15030	-74
0.801667	-28	43	89	-58	-110	-32	11	-17	-19	5	-74	-64	-95	-19	-29	-61	-103	36	-85	-34	-109	-25	-103	-72	-67	-1	-103	-15	-75	-73	-147	-75	-48	7197	-8135	-20915	-82	-8228	-11828	-20658	264	-10826	-19287	-20161	-50	-14990	-24144	-14766	-86
0.802500	-30	39	89	-63	-113	-33	11	-16	-21	5	-76	-53	-99	-16	-30	-61	-102	33	-87	-36	-107	-25	-102	-70	-67	-4	-101	-13	-74	-72	-155	-76	-10	7322	-8264	-21040	-91	-9312	-13752	-21291	314	-11934	-21178	-20694	-34	-15187	-25091	-14496	-82
0.803333	-27	45	87	-59	-109	-34	12	-16	-18	7	-73	-65	-97	-14	-32	-61	-101	35	-86	-51	-103	-23	-103	-70	-61	-1	-98	-12	-73	-74	-145	-74	17	7442	-8345	-21172	-85	-10443	-15647	-21924	375	-13033	-22936	-21159	-38	-15242	-25854	-14239	-95
0.804167	-22	42	86	-61	-112	-66	9	-15	-18	6	-70	-49	-98	-13	-28	-58	-101	37	-85	-36	-105	-25	-100	-69	-63	0	-99	-7	-73	-73	-146	-75	25	7550	-8410	-21321	-91	-11622	-17486	-22567	396	-14106	-24514	-21554	-5	-15163	-26411	-14002	-108
0.805000	-26	40	87	-59	-111	-35	12	-16	-21	7	-70	-64	-97	-14	-29	-63	-97	34	-84	-34	-104	-23	-100	-72	-64	0	-96	-11	-73	-70	-149	-78	40	7645	-8445	-21488	-101	-12838	-19222	-23215	406	-15144	-25866	-21899	-8	-14968	-26755	-13798	-129
0.805833	-30	41	90	-59	-109	-35	11	-19	-18	8	-73	-65	-96	-14	-28	-57	-100	35	-84	-35	-107	-22	-100	-70	-76	-1	-97	-44	-74	-70	-147	-73	44	7724	-8457	-21677	-104	-14079	-20823	-23871	443	-16143	-26963	-22158	-1	-14670	-26870	-13637	-137
0.806667	-25	40	89	-60	-107	-34	11	-15	-18	6	-76	-64	-96	5	-32	-62	-103	34	-91	-34	-104	-25	-101	-72	-66	-6	-99	-13	-73	-73	-147	-77	44	7775	-8447	-21894	-83	-15339	-22259	-24542	457	-17090	-27752	-22377	10	-14302	-26756	-13533	-148
0.807500	-28	38	86	-64	-111	-38	13	-21	-22	1	-77	-68	-97	-17	-32	-59	-101	32	-87	-35	-103	-25	-100	-70	-66	-4	-102	-12	-74	-75	-151	-78	44	7813	-8414	-22141	-102	-16613	-23486	-25205	458	-17971	-28205	-22540	10	-13888	-26401	-13482	-153
0.808333	-26	37	87	-63	-112	-39	11	-16	-17	3	-73	-66	-100	-21	-34	-61	-100	33	-88	-40	-116	-26	-118	-73	-67	-3	-100	-15	-73	-72	-149	-77	29	7828	-8366	-22422	-90	-17885	-24466	-25863	458	-18781	-28310	-22656	18	-13458	-25820	-13502	-160
0.809167	-24	36	88	-63	-112	-39	11	-19	-23	0	-75	-69	-92	-19	-30	-62	-102	32	-88	-34	-105	-26	-100	-74	-66	-3	-102	-17	-78	-73	-150	-78	15	7812	-8299	-22728	-80	-19143	-25171	-26515	443	-19531	-28051	-22739	5	-13046	-25011	-13596	-152
0.810000	-23	39	87	-64	-111	-38	11	-18	-18	2	-75	-66	-97	-19	-31	-60	-101	33	-94	-38	-111	-28	-102	-73	-67	-7	-102	-15	-75	-74	-150	-78	0	7801	-8224	-23068	-80	-20386	-25573	-27142	422	-20213	-27423	-22786	-5	-12681	-23984	-13772	-155
0.810833	-27	59	105	-63	-109	-34	12	-17	-24	5	-75	-67	-98	-22	-33	-60	-99	30	-84	-33	-103	-24	-109	-73	-63	-3	-100	-15	-73	-61	-151	-77	-7	7764	-8140	-23428	-68	-21592	-25658	-27741	413	-20828	-26432	-22806	-13	-12381	-22769	-14026	-155
0.811667	-24	41	91	-59	-110	-36	11	-16	-16	5	-72	-64	-97	-17	-40	-56	-97	35	-69	-32	-104	-24	-100	-72	-63	0	-96	-12	-74	-70	-146	-75	-16	7723	-8047	-23806	-66	-22765	-25419	-28302	394	-21382	-25097	-22809	-22	-12179	-21391	-14363	-135
0.812500	-19	42	96	-64	-109	-34	-4	-14	-14	3	-69	-63	-94	-17	-27	-60	-98	37	-81	-32	-102	-22	-97	-70	-60	0	-93	-13	-68	-78	-146	-76	-38	7673	-7956	-24210	-58	-23909	-24836	-28818	356	-21882	-23449	-22798	-35	-12098	-19867	-14806	-125
0.813333	-24	39	94	-59	-107	-32	13	-16	-16	2	-72	-63	-101	-19	-26	-58	-101	35	-83	-36	-104	-23	-99	-73	-62	-3	-99	-11	-72	-70	-148	-76	-43	7641	-7872	-24629	-57	-24993	-23927	-29283	323	-22325	-21525	-22781	-47	-12150	-18231	-15335	-116
0.814167	-24	42	91	-57	-108	-33	-14	-17	-16	5	-70	-64	-95	-16	-28	-62	-97	33	-85	-31	-102	-21	-100	-69	-64	-3	-99	-10	-70	-73	-139	-75	-52	7632	-7803	-25055	-50	-26047	-22696	-29681	282	-22706	-19365	-22777	-61	-12327	-16508	-15958	-124
0.815000	-25	39	88	-62	-113	-34	10	-17	-19	0	-77	-67	-98	-26	-31	-60	-90	29	-88	-36	-103	-25	-102	-74	-57	-7	-103	-18	-73	-75	-147	-78	-60	7672	-7756	-25482	-43	-27019	-21168	-30016	206	-23033	-17023	-22778	-90	-12644	-14732	-16671	-128
0.815833	-30	34	84	-65	-113	-36	10	-19	-18	-4	-77	-69	-99	-19	-30	-62	-103	29	-87	-38	-102	-25	-102	-70	-69	-3	-101	-16	-73	-70	-147	-80	-79	7784	-7735	-25893	-38	-27905	-19353	-30267	154	-23293	-14519	-22791	-105	-13078	-12949	-17463	-142
0.816667	-27	39	90	-60	-110	-35	10	-17	-22	1	-79	-68	-98	-22	-30	-68	-102	4	-86	-32	-105	-25	-103	-68	-66	-4	-102	-16	-76	-72	-147	-75	-72	7980	-7756	-26260	-26	-28696	-17273	-30441	118	-23485	-11934	-22808	-116	-13621	-11196	-18330	-141
0.817500	-30	38	88	-60	-110	-36	12	-17	-18	2	-74	-67	-98	-21	-31	-62	-103	33	-84	-33	-108	-17	-107	-72	-63	-1	-100	-13	-74	-70	-150	-76	-66	8288	-7829	-26657	-23	-29388	-14954	-30530	66	-23604	-9316	-22886	-119	-14244	-9502	-19266	-125
0.818333	-24	42	89	-56	-107	-34	12	-14	-16	6	-73	-65	-96	-17	-30	-72	-96	32	-84	-32	-101	-21	-99	-65	-62	1	-101	-12	-69	-69	-146	-74	-69	8715	-7968	-27000	-17	-29952	-12437	-30535	6	-23639	-6719	-22983	-117	-14932	-7906	-20254	-118
0.819167	-22	38	89	-58	-109	-34	12	-14	-16	2	-72	-65	-95	-18	-26	-58	-108	33	-84	-33	-101	-22	-98	-68	-65	-3	-92	-10	-70	-69	-144	-75	-82	9290	-8185	-27308	-5	-30385	-9763	-30468	-44	-23578	-4204	-23117	-115	-15647	-6421	-21280	-111
0.820000	-25	44	92	-56	-107	-31	15	-11	-13	7	-69	-63	-91	-29	-26	-57	-96	34	-58	-29	-99	-21	-94	-64	-59	2	-97	-11	-70	-66	-142	-73	-78	10009	-8489	-27580	1	-30666	-6969	-30310	-83	-23426	-1808	-23285	-105	-16368	-5076	-22334	-111
0.820833	-23	45	91	-57	-103	-32	16	-14	-14	10	-69	-61	-91	-16	-24	-56	-95	34	-84	-30	-99	6	-95	-65	-61	-3	-96	-10	-68	-65	-143	-81	-82	10876	-8905	-27810	-8	-30792	-4098	-30082	-125	-23172	429	-23497	-104	-17066	-3896	-23382	-84
0.821667	-27	43	89	-58	-107	-35	13	-15	-18	7	-72	-65	-96	-16	-28	-59	-99	49	-86	-33	-102	-22	-100	-67	-63	0	-100	-14	-73	-69	-145	-75	-75	11880	-9442	-28000	-8	-30755	-1172	-29791	-148	-22811	2444	-23748	-111	-17706	-2889	-24410	-74
0.822500	-28	41	81	-60	-109	-35	11	-21	-19	5	-75	-66	-100	-18	-29	-58	-100	32	-84	-36	-108	-24	-98	-69	-67	-4	-108	-17	-74	-70	-146	-75	-73	13013	-10101	-28148	0	-30523	1729	-29435	-168	-22339	4253	-24034	-102	-18260	-2053	-25384	-67
0.823333	-28	40	85	-61	-111	-35	9	-16	-19	5	-77	-68	-99	-22	-33	-59	-101	27	-90	-39	-108	-7	-101	-72	-72	-4	-101	-16	-77	-72	-148	-79	-73	14255	-10908	-28250	9	-30101	4593	-29020	-200	-21765	5791	-24343	-92	-18684	-1394	-26287	-57
0.824167	-33	36	77	-61	-110	-38	7	-18	-23	4	-77	-70	-98	-22	-32	-60	-101	29	-87	-33	-105	-22	-101	-70	-64	-4	-101	-12	-76	-70	-146	-55	-64	15587	-11850	-28312	16	-29474	7369	-28575	-231	-21087	7053	-24674	-88	-19021	-892	-27094	-47
0.825000	-25	40	85	-61	-113	-36	12	-16	-18	3	-79	-67	-98	-17	-30	-59	-100	29	-87	-39	-107	-25	-104	-68	-67	-1	-102	-15	-74	-68	-147	-76	-72	16959	-12984	-28339	8	-28634	10009	-28092	-239	-20321	8031	-25021	-81	-19186	-546	-27783	-55
0.825833	-25	43	89	-58	-109	-43	12	-17	-16	6	-73	-66	-98	-18	-30	-59	-98	35	-82	-34	-102	-22	-99	-68	-65	-1	-100	-13	-73	-69	-151	-69	-69	18327	-14240	-28336	24	-27639	12474	-27604	-250	-19478	8723	-25375	-77	-19211	-335	-28328	-31
0.826667	-26	41	90	-57	-109	-35	12	-17	-17	8	-70	-66	-97	-16	-29	-58	-97	33	-86	-7	-107	-22	-101	-69	-63	1	-100	-14	-74	-70	-147	-74	-80	19643	-15638	-28311	25	-26447	14727	-27109	-273	-18573	9123	-25726	-76	-19077	-253	-28715	0
0.827500	-25	43	92	-52	-105	-32	15	-13	-15	8	-70	-66	-97	-16	-26	-58	-98	34	-84	-33	-108	-17	-100	-67	-65	0	-102	-9	-75	-65	-148	-73	-95	20851	-17149	-28276	15	-25088	16749	-26632	-294	-17637	9255	-26071	-90	-18801	-274	-28934	16
0.828333	-28	40	89	-58	-109	-36	12	-17	-21	5	-74	-67	-99	-17	-27	-57	-93	34	-87	-32	-102	-21	-101	-68	-68	-3	-99	-12	-75	-69	-147	-74	-108	21920	-18770	-28234	13	-23605	18474	-26182	-300	-16662	9132	-26393	-102	-18396	-377	-28971	33
0.829167	-28	42	88	-57	-109	-33	0	-14	-18	6	-73	-73	-95	-17	-30	-60	-102	33	-86	-32	-105	-22	-100	-68	-65	0	-100	-12	-74	-69	-148	-74	-132	22788	-20457	-28190	16	-22025	19868	-25787	-292	-15741	8784	-26688	-108	-17878	-556	-28818	56
0.830000	-26	43	87	-57	-107	-31	12	-17	-19	5	-73	-64	-94	-16	-31	-60	-100	34	-85	-33	-103	-23	-99	-69	-68	-4	-101	-13	-73	-70	-148	-76	-147	23408	-22165	-28166	10	-20378	20907	-25450	-283	-14828	8231	-26956	-119	-17262	-798	-28479	84
0.830833	-29	45	86	-60	-110	-32	11	-3	-22	6	-73	-66	-97	-17	-30	-59	-105	34	-87	-29	-105	-23	-100	-81	-66	-4	-99	-14	-74	-67	-148	-75	-155	23744	-23860	-28159	11	-18715	21555	-25189	-288	-13963	7508	-27177	-131	-16582	-1094	-27955	127
0.831667	-27	42	89	-58	-110	-32	12	-17	-15	20	-72	-66	-97	-16	-30	-57	-100	35	-85	-32	-104	-18	-103	-72	-63	0	-99	-14	-77	-70	-151	-74	-154	23762	-25493	-28183	26	-17070	21790	-25008	-287	-13170	6649	-27352	-144	-15864	-1431	-27252	166
0.832500	-27	42	90	-60	-111	-34	13	3	-18	3	-74	-64	-95	-14	-29	-57	-97	38	-83	-32	-91	-19	-98	-67	-64	0	-98	-13	-47	-68	-146	-72	-150	23450	-27019	-28232	34	-15467	21600	-24937	-257	-12468	5695	-27500	-146	-15133	-1808	-26398	189
0.833333	-24	41	89	-56	-108	-31	13	-12	-15	6	-73	-66	-97	-14	-28	-55	-102	37	-83	-43	-104	-17	-98	-67	-65	0	-96	-12	-73	-69	-147	-74	-144	22788	-28394	-28321	29	-13962	20977	-24964	-249	-11869	4679	-27595	-163	-14424	-2236	-25410	215
0.834167	-24	44	89	-56	-110	-32	11	-8	-6	8	-69	-63	-96	-16	-30	-53	-99	40	-85	-31	-104	-22	-99	-69	-66	0	-97	-11	-74	-68	-146	-73	-130	21792	-29566	-28456	13	-12585	19942	-25093	-229	-11385	3632	-27647	-173	-13758	-2685	-24301	246
0.835000	-22	41	88	-60	-107	-33	11	-15	-16	7	-73	-68	-94	6	-28	-61	-102	39	-84	-32	-103	-22	-101	-69	-64	-1	-101	-14	-73	-68	-149	-73	-119	20482	-30497	-28608	19	-11362	18517	-25328	-196	-11015	2585	-27650	-188	-13148	-3187	-23116	261
0.835833	-24	41	88	-59	-107	-34	12	-9	-16	3	-70	-64	-95	-17	-29	-58	-103	38	-85	-30	-101	-22	-99	-73	-66	-4	-99	-12	-70	-68	-148	-73	-99	18899	-31148	-28794	20	-10304	16736	-25664	-181	-10752	1556	-27608	-184	-12633	-3742	-21883	279
0.836667	-27	39	89	-60	-108	-33	11	-15	-13	5	-69	-65	-94	-5	-31	-58	-100	35	-85	-31	-103	-22	-101	-68	-62	0	-98	-13	-76	-73	-146	-73	-58	17086	-31498	-28997	9	-9420	14641	-26090	-145	-10594	581	-27526	-182	-12205	-4339	-20643	296
0.837500	-25	42	90	-59	-108	-31	12	-17	-18	3	-69	-67	-94	-16	-27	-58	-99	36	-86	-27	-103	-22	-100	-78	-63	-3	-99	-13	-72	-70	-145	-94	-33	15099	-31520	-29212	8	-8717	12288	-26598	-128	-10531	-321	-27401	-197	-11892	-4991	-19429	295
0.838333	-25	39	89	-61	-105	-32	10	-14	-16	5	-68	-65	-94	-15	-9	-56	-100	37	-84	-31	-104	-23	-97	-66	-61	0	-96	-11	-75	-68	-144	-72	-14	13007	-31198	-29426	7	-8185	9759	-27168	-115	-10547	-1136	-27240	-195	-11685	-5689	-18280	280
0.839167	-24	41	89	-60	-105	-32	13	-14	-15	5	-69	-66	-97	-15	-27	-57	-95	37	-83	-32	-99	-19	-98	-68	-60	0	-97	-15	-74	-70	-145	-70	7	10840	-30532	-29629	-3	-7817	7116	-27790	-109	-10626	-1885	-27038	-189	-11585	-6454	-17216	270
0.840000	-26	41	87	-60	-110	-33	12	-14	-15	3	-68	-64	-95	-15	-27	-56	-100	34	-86	-32	-107	-25	-100	-70	-64	0	-97	-12	-72	-70	-147	-77	35	8681	-29533	-29815	-3	-7599	4424	-28448	-107	-10753	-2538	-26809	-174	-11582	-7269	-16278	263
0.840833	-29	40	89	-61	-110	-33	13	-16	-21	3	-73	-65	-97	-16	-30	-57	-101	34	-82	-30	-102	-22	-99	-69	-65	5	-96	-10	-72	-69	-147	-75	59	6598	-28206	-29975	-6	-7501	1780	-29115	-97	-10915	-3108	-26549	-155	-11696	-8116	-15497	241
0.841667	-26	38	90	-60	-113	-34	10	-18	-17	1	-73	-65	-96	-13	-30	-53	-102	33	-85	-32	-107	-24	-101	-74	-65	-3	-100	-13	-73	-74	-148	-78	73	4642	-26572	-30104	-19	-7514	-758	-29782	-92	-11087	-3613	-26277	-145	-11849	-8989	-14889	205
0.842500	-41	37	89	-64	-113	-34	8	-18	-21	1	-75	-65	-99	-19	-28	-62	-105	32	-87	-32	-104	-24	-92	-72	-65	-3	-100	-13	-62	-72	-149	-79	82	2860	-24736	-30204	-11	-7611	-3109	-30424	-83	-11254	-4049	-25954	-120	-12074	-9869	-14454	185
0.843333	-27	38	88	-60	-109	-34	11	-17	-22	0	-87	-63	-98	-15	-27	-59	-100	32	-87	-31	-91	-23	-101	-69	-67	-1	-98	-11	-73	-70	-147	-76	104	1287	-22662	-30274	-12	-7775	-5198	-31025	-87	-11409	-4436	-25622	-105	-12342	-10738	-14248	168
0.844167	-25	38	89	-58	-110	-33	13	-16	-26	3	-70	-64	-97	-13	-25	-58	-102	34	-85	-33	-103	-22	-102	-66	-66	2	-97	-12	-76	-69	-151	-76	122	-56	-20440	-30322	-17	-7987	-6986	-31573	-88	-11536	-4786	-25278	-79	-12628	-11585	-14231	147
0.845000	-28	38	88	-60	-109	-33	13	-16	-22	0	-70	-64	-96	-15	-28	-58	-109	30	-86	-30	-105	-24	-98	-67	-69	0	-99	-13	-73	-69	-148	-75	135	-1144	-18115	-30353	-17	-8224	-8429	-32058	-86	-11635	-5122	-24924	-46	-12915	-12382	-14416	140
0.845833	-26	40	97	-61	-104	-31	15	-16	-15	2	-70	-65	-93	-15	-27	-57	-96	34	-85	-32	-101	-23	-95	-68	-60	0	-98	-11	-72	-70	-147	-77	141	-1981	-15765	-30378	-23	-8500	-9494	-32427	-70	-11703	-5453	-24556	-28	-13192	-13119	-14791	125
0.846667	-26	41	91	-57	-109	-34	13	0	-12	5	-69	-63	-97	-16	0	-57	-98	35	-83	-31	-102	-23	-98	-66	-62	0	-98	-14	-72	-74	-147	-75	131	-2578	-13441	-30408	-15	-8786	-10186	-32603	-61	-11751	-5802	-24189	-11	-13443	-13771	-15340	96
0.847500	-24	42	62	-60	-112	-33	12	-14	-17	2	-72	-63	-96	-15	-26	-57	-100	34	-84	-32	-104	-24	-99	-68	-65	0	-102	-16	-75	-69	-146	-78	132	-2956	-11162	-30451	-13	-9099	-10510	-32661	-84	-11780	-6176	-23824	1	-13656	-14335	-16045	62
0.848333	-28	43	88	-58	-110	-36	11	-22	-9	3	-73	-68	-102	-15	-30	-60	-101	25	-87	-34	-107	-27	-102	-68	-66	-4	-102	-15	-78	-76	-150	-78	120	-3139	-8984	-30523	-17	-9428	-10493	-32698	-99	-11805	-6587	-23469	6	-13834	-14781	-16875	18
0.849167	-31	78	87	-63	-112	-38	8	-22	-23	2	-69	-68	-102	-19	-31	-58	-102	33	-91	-35	-108	-25	-100	-68	-67	-4	-104	-15	-75	-69	-148	-76	102	-3143	-6922	-30620	-6	-9779	-10092	-32717	-103	-11834	-7021	-23112	12	-13974	-15122	-17804	-22
0.850000	-30	38	85	-63	-111	-34	11	-17	-21	2	-73	-65	-98	-16	-29	-59	-111	32	-86	-48	-108	-25	-101	-69	-66	0	-101	-15	-77	-74	-149	-79	97	-3042	-5010	-30760	-15	-10164	-9429	-32709	-116	-11879	-7507	-22772	15	-14080	-15363	-18809	-45
0.850833	-4	38	87	-63	-109	-33	12	-18	-22	4	-74	-64	-97	-16	-30	-57	-100	32	-85	-27	-107	-23	-101	-68	-67	-3	-102	-14	-69	-72	-149	-77	93	-2829	-3244	-30925	-8	-10587	-8531	-32723	-148	-11967	-8023	-22442	24	-14165	-15499	-19854	-48
0.851667	-28	41	87	-70	-110	-34	16	-15	-15	4	-74	-63	-97	-14	-27	-57	-105	33	-82	-31	-103	-19	-100	-64	-65	0	-98	-12	-72	-68	-144	-76	86	-2557	-1631	-31133	5	-11058	-7454	-32708	-133	-12107	-8577	-22127	32	-14237	-15552	-20912	-64
0.852500	-22	41	91	-55	-105	-30	17	-12	-15	8	-69	-62	-94	-12	-27	-52	-99	39	-82	-28	-100	-25	-98	-63	-63	3	-88	-13	-70	-70	-145	-74	91	-2261	-160	-31370	5	-11588	-6230	-32580	-113	-12314	-9157	-21833	28	-14313	-15533	-21957	-69
0.853333	-23	43	90	-61	-108	-30	16	-13	-16	7	-67	-61	-92	-14	-26	-49	-94	37	-83	-30	-108	-22	-98	-64	-62	2	-99	-12	-70	-68	-144	-73	68	-1962	1187	-31644	12	-12181	-4955	-32255	-131	-12594	-9755	-21562	32	-14404	-15454	-22966	-81
0.854167	-22	43	88	-62	-107	-31	16	-15	-14	8	-69	-62	-97	-16	-28	-55	-97	36	-81	-32	-103	-21	-97	-66	-66	3	-97	-13	-74	-72	-149	-74	78	-1687	2416	-31926	13	-12815	-3679	-31807	-151	-12949	-10351	-21311	40	-14520	-15348	-23918	-114
0.855000	-24	43	89	-59	-105	-32	15	-17	-15	7	-69	-63	-104	-15	-27	-58	-100	34	-81	11	-100	-21	-100	-69	-65	1	-97	-11	-70	-68	-146	-72	47	-1460	3546	-32214	9	-13503	-2459	-31255	-153	-13380	-10939	-21058	38	-14672	-15217	-24794	-152
0.855833	-23	40	88	-57	-112	-35	16	-15	-16	5	-74	-64	-96	-16	-29	-58	-102	33	-82	-30	-105	-23	-98	-107	-67	0	-98	-14	-77	-70	-150	-77	13	-1293	4582	-32491	5	-14235	-1345	-30603	-168	-13883	-11502	-20888	30	-14864	-15092	-25578	-173
0.856667	-27	40	85	-53	-111	-35	12	-16	-13	4	-75	-64	-98	-19	-24	-59	-101	30	-86	-34	-107	-24	-102	-69	-68	-5	-102	-15	-75	-70	-148	-76	-3	-1188	5530	-32656	16	-14999	-378	-29867	-193	-14446	-12029	-20721	25	-15101	-14997	-26263	-170
0.857500	-32	34	84	-64	-108	-36	11	-17	-23	1	-76	-66	-96	-17	-27	-62	-103	8	-87	-32	-103	-23	-99	-66	-63	0	-99	-17	-70	-69	-148	-76	-19	-1148	6398	-32702	10	-15775	412	-29040	-179	-15037	-12488	-20576	20	-15376	-14933	-26823	-158
0.858333	-27	40	88	-60	-109	-32	12	-17	-17	-3	-74	-63	-94	-19	-28	-60	-98	55	-84	-33	-102	-23	-100	-69	-63	0	-100	-14	-73	-68	-146	-75	-32	-1177	7180	-32742	9	-16532	995	-28137	-184	-15653	-12884	-20470	18	-15685	-14916	-27303	-150
0.859167	-25	40	87	-60	-108	-33	12	-15	-13	9	-73	-63	-96	-14	-26	-56	-98	34	-83	-33	-101	-21	-97	-66	-60	1	-95	-16	-68	-67	-144	-73	-46	-1275	7857	-32754	13	-17292	1358	-27168	-185	-16266	-13195	-20392	16	-16022	-14946	-27665	-130
0.860000	-23	40	90	-56	-105	-31	15	-13	-16	8	-66	-61	-95	-14	-26	-58	-97	36	-74	-31	-102	-19	-98	-64	-60	1	-97	-12	-68	-69	-146	-72	-60	-1429	8411	-32748	19	-17985	1491	-26140	-183	-16853	-13424	-20350	10	-16378	-15034	-27927	-119
0.860833	-19	43	92	-56	-107	-32	16	-11	-12	9	-68	-58	-93	-12	-24	-73	-94	39	-81	-30	-103	-19	-96	-65	-60	11	-98	-13	-70	-64	-144	-72	-77	-1642	8820	-32764	20	-18612	1398	-25066	-181	-17402	-13595	-20350	4	-16737	-15172	-28094	-162
0.861667	-23	40	89	-58	-90	-33	12	-16	-16	4	-74	-69	-97	-16	-28	-59	-98	33	-83	-32	-107	-22	-100	-68	-66	-3	-100	-16	-74	-70	-155	-75	-91	-1904	9046	-32749	6	-19152	1093	-23953	-185	-17893	-13640	-20390	-10	-17086	-15356	-28179	-235
0.862500	-29	36	87	-62	-110	-35	10	-18	-21	4	-75	-62	-97	-15	-29	-60	-100	35	-83	-35	-107	-25	-95	-70	-66	-3	-102	-15	-73	-48	-151	-77	-107	-2209	9070	-32766	-6	-19594	587	-22810	-188	-18294	-13621	-20466	-8	-17416	-15563	-28173	-212
0.863333	-29	39	86	-59	-108	-32	9	-16	-34	2	-73	-63	-96	-16	-28	-58	-98	40	-84	-32	-108	-23	-100	-69	-64	0	-97	-14	-73	-68	-147	-77	-114	-2570	8861	-32744	2	-19906	-81	-21647	-184	-18599	-13535	-20580	-10	-17701	-15784	-28100	-144
0.864167	-29	40	87	-63	-109	-32	9	-17	-21	2	-77	-63	-94	-16	-30	-58	-101	35	-87	-27	-105	-26	-101	-70	-39	-4	-105	-14	-74	-70	-148	-67	-110	-2937	8387	-32759	0	-20095	-895	-20496	-199	-18816	-13394	-20737	-31	-17947	-16001	-27964	-104
0.865000	-27	37	86	-62	-110	-34	6	-17	-19	2	-74	-64	-99	-17	-30	-60	-101	33	-90	-35	-108	-24	-103	-73	-66	-3	-103	-16	-76	-72	-152	-74	-107	-3360	7612	-32752	-9	-20156	-1823	-19355	-191	-18925	-13216	-20927	-38	-18147	-16201	-27770	-85
0.865833	-28	37	82	-65	-114	-35	9	-19	-19	1	-77	-66	-98	-19	-30	-61	-101	33	-87	-33	-102	-22	-102	-67	-59	-4	-102	-14	-76	-70	-150	-73	-109	-3818	6570	-32752	2	-20079	-2818	-18238	-190	-18940	-13003	-21153	-36	-18284	-16357	-27526	-76
0.866667	-29	38	87	-61	-110	-34	9	-17	-18	3	-75	-63	-95	-9	-28	-57	-100	33	-85	-34	-103	-26	-102	-70	-65	1	-99	-12	-72	-69	-147	-80	-120	-4311	5227	-32761	-3	-19902	-3870	-17159	-187	-18866	-12792	-21403	-35	-18370	-16461	-27242	-53
0.867500	-24	40	89	-60	-109	-31	9	-16	-14	4	-72	-66	-96	-19	-32	-60	-99	32	-81	-32	-107	-24	-102	-72	-67	-1	-101	-15	-77	-72	-149	-75	-126	-4850	3603	-32649	-10	-19575	-4937	-16125	-178	-18717	-12596	-21679	-45	-18410	-16500	-26929	-59
0.868333	-28	39	89	-61	-111	-33	4	-18	-8	4	-70	-64	-100	-17	-29	-61	-102	34	-39	-31	-108	-25	-103	-74	-66	-3	-101	-14	-77	-70	-149	-79	-120	-5433	1701	-32482	-7	-19167	-5993	-15158	-179	-18499	-12426	-21962	-55	-18407	-16464	-26589	-70
0.869167	-28	39	87	-62	-110	-29	8	-17	-21	4	-73	-63	-96	-19	-31	-61	-99	34	-86	-31	-103	-23	-101	-73	-62	-6	-101	-13	-74	-72	-149	-70	-115	-6059	-428	-32268	-13	-18687	-7007	-14248	-166	-18270	-12309	-22238	-64	-18376	-16355	-26224	-38
0.870000	-27	39	86	-60	-108	-35	9	-19	-19	3	-75	-64	-97	-17	-31	-61	-98	33	-88	-32	-105	-23	-102	-75	-66	-6	-102	-15	-70	-72	-148	-77	-113	-6733	-2730	-32054	-11	-18160	-7968	-13416	-171	-18005	-12248	-22497	-65	-18332	-16169	-25841	-23
0.870833	-32	36	87	-58	-112	-33	11	-17	-21	5	-73	-66	-100	-18	-32	-62	-103	32	-86	-29	-105	-22	-101	-72	-65	0	-102	-15	-73	-72	-147	-74	-114	-7441	-5166	-31837	-4	-17604	-8851	-12643	-172	-17728	-12251	-22728	-69	-18290	-15916	-25449	-41
0.871667	-25	40	89	-59	-111	-31	11	-15	-22	5	-72	-64	-96	-14	-30	-58	-100	38	-81	-30	-104	-22	-99	-67	-66	0	-103	-11	-72	-66	-144	-73	-111	-8181	-7648	-31627	0	-17051	-9653	-11960	-163	-17471	-12329	-22912	-84	-18254	-15605	-25051	-38
0.872500	-24	38	104	-58	-105	-30	13	-12	-17	5	-70	-62	-95	-12	-28	-57	-86	35	-84	-27	-103	-19	-83	-66	-64	0	-100	-13	-69	-67	-144	-73	-107	-8954	-10129	-31435	-3	-16523	-10366	-11350	-161	-17241	-12481	-23028	-96	-18244	-15259	-24659	-18
0.873333	-22	42	88	-60	-109	-32	11	-16	-17	1	-78	-67	-95	-17	-30	-80	-99	33	-85	-31	-105	-25	-101	-68	-67	-4	-104	-12	-74	-69	-148	-75	-105	-9749	-12564	-31254	-23	-16052	-10984	-10807	-166	-17058	-12704	-23076	-109	-18297	-14889	-24272	-50
0.874167	-26	37	86	-63	-110	-36	10	-18	-21	1	-76	-67	-97	-17	-31	-60	-99	30	-86	-36	-101	-24	-99	-68	-67	-4	-104	-12	-73	-69	-145	-77	-110	-10555	-14859	-31087	-23	-15656	-11506	-10335	-168	-16928	-12982	-23021	-108	-18386	-14512	-23886	-111
0.875000	-26	37	87	-62	-108	-35	13	-44	-18	2	-75	-68	-100	-21	-30	-63	-99	34	-87	-33	-107	-22	-98	-69	-63	-1	-103	-13	-76	-73	-148	-77	-115	-11350	-16951	-30943	-13	-15351	-11938	-9929	-172	-16851	-13309	-22867	-129	-18532	-14153	-23516	-121
0.875833	-24	38	80	-62	-111	-36	10	-15	-19	5	-73	-65	-96	-16	-31	-61	-100	50	-87	-33	-105	-26	-101	-68	-65	-3	-104	-11	-78	-69	-147	-75	-109	-12124	-18777	-30823	-11	-15163	-12281	-9589	-169	-16835	-13671	-22603	-126	-18732	-13821	-23151	-104
0.876667	-25	41	77	-62	-110	-35	7	-16	-19	6	-95	-65	-95	-17	-29	-60	-98	35	-86	-33	-103	-23	-99	-67	-64	-4	-103	-13	-74	-73	-147	-75	-99	-12857	-20296	-30718	-19	-15094	-12553	-9301	-172	-16878	-14044	-22216	-126	-18986	-13550	-22800	-73
0.877500	-26	43	85	-58	-109	-34	12	-14	-17	3	-72	-62	-96	-13	-30	-58	-99	34	-84	-31	-102	-21	-99	-48	-61	1	-100	-12	-70	-68	-142	-74	-96	-13530	-21457	-30643	-18	-15154	-12764	-9070	-180	-16971	-14405	-21707	-134	-19284	-13343	-22453	-27
0.878333	-27	42	86	-58	-104	-31	12	-14	-18	6	-70	-62	-95	-10	-31	-60	-100	34	-86	-32	-103	-22	-98	-66	-64	0	-101	-12	-74	-72	-145	-76	-97	-14139	-22214	-30597	-6	-15345	-12913	-8891	-154	-17110	-14733	-21093	-133	-19616	-13216	-22112	-5
0.879167	-24	42	88	-56	-108	-32	16	-11	-21	4	-70	-61	-94	-11	-28	-57	-101	39	-85	-31	-101	-19	-96	-62	-84	0	-98	-9	-70	-68	-145	-75	-90	-14653	-22617	-30576	-7	-15665	-13027	-8760	-159	-17285	-15011	-20367	-110	-19967	-13171	-21770	18
0.880000	-26	43	88	-56	-107	-31	24	-8	-15	27	-69	-62	-94	-9	-26	-60	-97	39	-85	-27	-101	-18	-97	-64	-59	3	-97	-10	-69	-67	-144	-70	-86	-15071	-22589	-30582	-6	-16103	-13102	-8676	-156	-17483	-15217	-19539	-107	-20332	-13217	-21426	47
0.880833	-21	46	91	-58	-105	-31	17	-10	-15	8	-72	-60	-95	-12	-50	-58	-97	39	-81	-36	-103	-19	-95	-63	-61	1	-99	-14	-69	-68	-145	-72	-81	-15376	-22160	-30623	-10	-16647	-13155	-8636	-166	-17706	-15325	-18628	-131	-20684	-13349	-21080	58
0.881667	-25	41	87	-62	-110	-36	12	-16	-19	3	-66	-63	-99	-16	-32	-63	-101	33	-90	-35	-104	-26	-102	-69	-67	0	-103	-14	-73	-75	-150	-84	-83	-15577	-21357	-30694	-27	-17288	-13188	-8655	-178	-17942	-15364	-17647	-141	-21018	-13556	-20723	49
0.882500	-29	38	84	-64	-115	-36	7	-21	-26	1	-76	-67	-102	-17	-31	-63	-99	34	-87	-35	-109	-25	-102	-75	-67	0	-98	-15	-79	-75	-150	-79	-86	-15644	-20199	-30780	-23	-17990	-13197	-8706	-172	-18167	-15288	-16622	-144	-21301	-13818	-20344	68
0.883333	-28	40	87	-60	-107	-36	10	-15	-22	5	-69	-64	-103	-14	-27	-60	-104	37	-86	-32	-108	-24	-100	-69	-68	1	-100	-14	-75	-70	-147	-75	-72	-15595	-18722	-30892	-22	-18739	-13184	-8805	-179	-18403	-15062	-15580	-160	-21521	-14114	-19946	91
0.884167	-27	41	89	-61	-108	-33	12	-14	-16	5	-69	-66	-97	-17	-29	-60	-99	38	-86	-29	-105	-23	-98	-67	-65	1	-83	-13	-77	-72	-147	-77	-62	-15427	-16990	-31023	-23	-19509	-13149	-8945	-179	-18590	-14739	-14545	-159	-21675	-14435	-19528	99
0.885000	-25	45	89	-59	-110	-33	11	-15	-14	7	-68	-64	-93	-13	-27	-56	-96	39	-84	-31	-104	-24	-99	-67	-64	2	-99	-13	-73	-69	-145	-76	-64	-15154	-15045	-31163	-8	-20277	-13090	-9137	-176	-18783	-14300	-13534	-156	-21742	-14752	-19085	114
0.885833	-26	39	88	-60	-108	-31	13	-15	-18	7	-67	-63	-96	-12	-26	-58	-101	36	-80	-30	-104	-38	-96	-67	-62	5	-99	-12	-73	-66	-144	-77	-67	-14781	-12942	-31311	-10	-21016	-13002	-9364	-179	-18949	-13771	-12580	-168	-21727	-15046	-18626	139
0.886667	-22	40	91	-56	-108	-32	12	-15	-21	-16	-70	-61	-94	-13	-28	-58	-100	40	-81	-29	-105	-23	-99	-67	-64	0	-97	-11	-75	-68	-143	-75	-64	-14326	-10745	-31459	-15	-21707	-12868	-9638	-182	-19097	-13114	-11703	-171	-21621	-15289	-18146	151
0.887500	-26	41	89	-58	-108	-30	13	-13	-17	10	-68	-64	-94	-12	-30	-65	-100	37	-84	-31	-102	-21	-97	-66	-61	0	-96	-12	-70	-69	-144	-74	-61	-13812	-8508	-31606	-11	-22334	-12703	-9955	-173	-19225	-12398	-10919	-176	-21437	-15468	-17654	148
0.888333	-27	43	91	-60	-108	-35	13	-12	-21	6	-70	-62	-97	-14	-22	-59	-100	36	-83	-33	-105	-22	-100	-72	-64	0	-99	-15	-73	-69	-146	-73	-53	-13245	-6262	-31737	-12	-22877	-12488	-10301	-174	-19338	-11630	-10248	-182	-21176	-15570	-17161	147
0.889167	-25	38	88	-60	-108	-38	10	-15	-19	6	-69	-63	-97	-14	-28	-57	-101	36	-84	-32	-107	-23	-98	-70	-67	0	-97	-16	-70	-72	-147	-76	-43	-12648	-4069	-31860	-15	-23318	-12223	-10671	-181	-19428	-10827	-9694	-188	-20847	-15574	-16662	160
0.890000	-26	41	87	-64	-110	-33	11	-16	-22	3	-76	-65	-98	-13	-32	-61	-103	33	-90	-35	-105	-25	-102	-72	-68	-7	-103	-18	-80	-76	-149	-79	-51	-12050	-1990	-31959	-23	-23652	-11910	-11063	-172	-19512	-10014	-9262	-191	-20469	-15483	-16178	172
0.890833	-32	37	86	-66	-116	-38	7	-19	-21	1	-76	-69	-100	-21	-31	-64	-101	33	-85	-38	-105	-24	-103	-72	-66	-4	-100	-14	-73	-74	-148	-77	-53	-11459	-19	-32032	-19	-23858	-11545	-11441	-159	-19581	-9211	-8940	-194	-20051	-15283	-15706	190
0.891667	-26	38	90	-61	-109	-38	12	-16	-19	6	-70	-64	-99	-19	-29	-59	-100	37	-83	-33	-107	-21	-100	-69	-63	-1	-99	-14	-72	-70	-148	-75	-44	-10894	1773	-32084	0	-23953	-11123	-11817	-142	-19628	-8437	-8734	-183	-19614	-14985	-15265	242
0.892500	-25	43	91	-59	-108	-33	13	-16	-14	8	-70	-61	-94	-12	-28	-58	-81	37	-86	-30	-103	-18	-101	-69	-61	1	-97	-13	-68	-68	-147	-75	-32	-10380	3380	-32111	0	-23933	-10673	-12181	-141	-19676	-7729	-8634	-174	-19186	-14600	-14855	270
0.893333	-26	43	90	-58	-105	-32	13	-16	-19	6	-73	-64	-93	-15	-31	-59	-98	34	-83	-31	-99	-18	-100	-68	-66	0	-97	-12	-70	-74	-156	-74	-34	-9929	4791	-32115	-28	-23797	-10181	-12514	-134	-19712	-7096	-8623	-176	-18780	-14145	-14499	227
0.894167	-26	26	91	-59	-108	-31	16	-14	-17	6	-70	-64	-93	-13	-27	-55	-100	36	-82	-30	-103	-18	-99	-67	-56	-3	-103	-12	-73	-68	-145	-72	-31	-9545	5993	-32097	-14	-23570	-9672	-12802	-122	-19741	-6559	-8682	-177	-18412	-13625	-14191	193
0.895000	-31	39	69	-61	-109	-33	15	-17	-18	4	-73	-65	-88	5	-26	-60	-101	33	-86	-32	-103	-21	-101	-70	-64	-4	-99	-12	-70	-70	-148	-72	-31	-9239	6985	-32059	-22	-23259	-9147	-13033	-110	-19756	-6120	-8792	-181	-18093	-13065	-13939	179
0.895833	-25	43	87	-59	-109	-33	13	-18	-19	2	-76	-64	-97	-17	-28	-60	-97	32	-92	-34	-105	-23	-101	-70	-64	-8	-101	-15	-73	-73	-148	-74	-28	-9004	7784	-31993	-29	-22883	-8588	-13226	-101	-19760	-5794	-8943	-187	-17838	-12488	-13746	145
0.896667	-26	43	102	-60	-111	-35	13	-17	-18	5	-74	-64	-98	-15	-30	-59	-100	32	-86	-34	-104	-22	-101	-70	-65	-1	-99	-15	-74	-72	-147	-57	-31	-8849	8383	-31916	-22	-22460	-8089	-13350	-93	-19748	-5575	-9109	-184	-17652	-11910	-13606	90
0.897500	-26	42	85	-59	-112	-33	12	-14	-16	3	-47	-68	-96	-18	-29	-58	-107	33	-85	-36	-104	-22	-101	-70	-63	-1	-102	-15	-73	-74	-149	-76	-27	-8773	8813	-31810	-22	-22029	-7577	-13414	-63	-19730	-5468	-9273	-176	-17543	-11354	-13528	46
0.898333	-25	41	88	-60	-112	-67	9	-23	-22	3	-73	-65	-98	-18	-30	-60	-102	33	-87	-35	-109	-26	-104	-73	-57	-4	-101	-15	-74	-74	-151	-77	-26	-8756	9083	-31695	-29	-21561	-7088	-13424	-86	-19698	-5472	-9428	-177	-17507	-10830	-13494	54
0.899167	-30	40	85	-60	-111	-36	13	-17	-23	2	-73	-65	-102	-17	-32	-59	-99	34	-84	-32	-103	-22	-100	-67	-62	0	-98	-16	-72	-70	-147	-73	-23	-8790	9208	-31555	-16	-21116	-6611	-13365	-65	-19645	-5571	-9537	-176	-17535	-10356	-13498	89
0.900000	-25	42	86	-57	-109	-34	13	-14	-14	7	-73	-63	-83	-14	-28	-59	-99	35	-83	-30	-102	-19	-99	-69	-65	0	-98	-12	-70	-63	-146	-74	-21	-8867	9206	-31399	-18	-20715	-6174	-13270	-59	-19581	-5750	-9651	-171	-17634	-9956	-13538	101
0.900833	-25	44	90	-55	-104	-29	16	-14	-18	3	-72	-62	-76	-13	-30	-58	-100	36	-83	-29	-102	-18	-100	-69	-63	2	-99	-10	-72	-69	-149	-78	-18	-8979	9103	-31232	-51	-20372	-5770	-13136	-48	-19505	-6005	-9716	-171	-17792	-9629	-13600	82
0.901667	-26	41	89	-52	-112	-35	11	-15	-22	4	-74	-63	-99	-16	-30	-59	-102	35	-85	-35	-109	-21	-103	-72	-66	-1	-101	-16	-74	-63	-150	-76	-28	-9102	8909	-31051	-29	-20096	-5403	-12974	-33	-19422	-6332	-9750	-170	-17990	-9383	-13674	73
0.902500	-27	39	82	-59	-112	-38	10	-15	-14	4	-76	-65	-99	-17	-30	-60	-104	45	-88	-33	-107	-19	-102	-72	-69	-3	-101	-13	-75	-69	-149	-76	-39	-9229	8648	-30864	-32	-19884	-5060	-12806	-42	-19323	-6689	-9747	-165	-18219	-9215	-13748	69
0.903333	-31	42	88	-57	-107	-34	8	-14	-21	4	-75	-65	-98	-16	-29	-59	-100	35	-85	-35	-105	-22	-103	-69	-65	-7	-97	-12	-73	-70	-147	-76	-39	-9342	8330	-30658	-19	-19790	-4745	-12639	-44	-19222	-7076	-9718	-160	-18471	-9134	-13803	81
0.904167	-28	38	87	-60	-110	-38	12	-15	-19	5	-73	-62	-96	-16	-30	-57	-101	35	-84	-34	-108	-23	-100	-67	-67	1	-99	-13	-76	-69	-147	-76	-17	-9437	7963	-30462	-34	-19778	-4455	-12496	-40	-19122	-7477	-9674	-166	-18728	-9123	-13836	103
0.905000	-16	42	90	-59	-108	-35	13	-9	-16	5	-70	-64	-96	-15	-29	-56	-101	35	-84	-32	-105	-18	-99	-66	-65	1	-101	-12	-75	-67	-143	-73	-22	-9503	7571	-30255	-35	-19865	-4190	-12388	-16	-19019	-7877	-9624	-137	-18987	-9185	-13836	103
0.905833	-26	40	90	-59	-111	-36	13	-13	-21	5	-73	-63	-99	-16	-28	-57	-100	37	-87	-33	-109	-22	-99	-68	-66	0	-99	-12	-73	-68	-146	-75	-44	-9534	7151	-30063	-35	-20043	-3942	-12330	3	-18928	-8269	-9570	-126	-19232	-9304	-13793	96
0.906667	-4	42	90	-59	-108	-35	15	-15	-17	6	-75	-63	-100	-18	-31	-59	-100	35	-96	-33	-101	-21	-100	-72	-65	-4	-102	-13	-73	-73	-148	-77	-51	-9533	6713	-29887	-13	-20310	-3703	-12336	11	-18855	-8642	-9535	-120	-19463	-9480	-13710	105
0.907500	-29	34	87	-62	-107	-39	8	-19	2	3	-76	-64	-99	-24	-29	-62	-102	34	-86	-34	-107	-24	-100	-74	-64	1	-99	-13	-73	-72	-148	-77	-42	-9488	6268	-29721	-28	-20659	-3479	-12388	18	-18787	-8985	-9519	-108	-19666	-9684	-13567	162
0.908333	-26	39	89	-60	-112	-34	12	-16	-22	4	-74	-65	-100	-16	-30	-64	-105	34	-86	-34	-121	-25	-101	-73	-67	-19	-99	-11	-76	-70	-141	-81	-34	-9410	5810	-29585	-36	-21076	-3259	-12568	17	-18751	-9298	-9540	-101	-19845	-9920	-13382	166
0.909167	-29	40	89	-59	-110	-33	12	-18	-19	5	-74	-64	-97	-16	-29	-73	-98	37	-88	-33	-103	-23	-102	-72	-65	-4	-102	-12	-73	-70	-147	-80	-25	-9296	5349	-29476	-22	-21550	-3055	-12805	38	-18731	-9571	-9595	-94	-19999	-10170	-13140	148
0.910000	-29	37	86	-62	-108	-32	11	-17	-21	5	-74	-63	-97	-17	-31	-61	-100	34	-91	-35	-107	-22	-99	-72	-63	-3	-101	-12	-78	-63	-148	-79	-45	-9156	4883	-29404	-29	-22059	-2865	-13130	35	-18755	-9798	-9693	-95	-20123	-10429	-12857	165
0.910833	-30	37	88	-61	-112	-33	15	-17	-19	5	-74	-63	-105	-14	-28	-57	-101	34	-86	-33	-105	-21	-99	-69	-65	-4	-98	-15	-66	-84	-143	-76	-52	-8991	4433	-29363	-41	-22590	-2695	-13538	27	-18800	-9987	-9841	-95	-20220	-10671	-12529	177
0.911667	-31	38	89	-59	-109	-32	13	-15	-17	4	-70	-62	-94	-13	-32	-57	-99	37	-84	-33	-102	-21	-100	-70	-67	2	-96	-13	-70	-66	-146	-75	-47	-8815	3989	-29362	-33	-23136	-2555	-14020	30	-18880	-10126	-10030	-97	-20303	-10903	-12163	171
0.912500	-23	42	94	-46	-104	-34	17	-11	-16	5	-70	-62	-97	-14	-24	-55	-98	39	-83	-33	-101	-19	-96	-67	-62	1	-98	-14	-72	-67	-144	-74	-39	-8634	3553	-29400	-28	-23673	-2445	-14584	46	-18997	-10230	-10267	-101	-20369	-11115	-11777	142
0.913333	-23	43	106	-60	-107	-32	16	-12	-15	8	-70	-64	-94	-13	-25	-55	-97	34	-86	-31	-102	-22	-98	-67	-64	-1	-95	-14	-69	-66	-144	-74	-45	-8463	3134	-29473	-36	-24199	-2385	-15213	62	-19150	-10289	-10538	-95	-20424	-11297	-11378	35
0.914167	-27	43	90	-60	-109	-21	13	-16	-18	3	-72	-66	-96	-18	-29	-58	-98	35	-86	-33	-104	-24	-100	-67	-65	-1	-99	-14	-73	-69	-144	-76	-63	-8294	2726	-29583	-33	-24688	-2369	-15896	56	-19342	-10309	-10864	-88	-20476	-11464	-10970	-64
0.915000	-28	41	93	-60	-114	-38	10	-18	-21	2	-74	-69	-98	-16	-29	-61	-115	33	-91	-36	-108	-9	-102	-73	-68	-3	-103	-17	-75	-70	-151	-78	-67	-8142	2338	-29724	-21	-25140	-2417	-16625	49	-19573	-10281	-11212	-73	-20531	-11599	-10565	-101
0.915833	-27	38	84	-60	-114	-34	7	-18	-24	0	-76	-67	-99	-19	-33	-63	-105	32	-87	-35	-104	-25	-99	-74	-66	-4	-101	-16	-59	-68	-151	-79	-62	-8011	1988	-29883	-10	-25541	-2514	-17380	56	-19822	-10242	-11589	-82	-20592	-11703	-10171	-99
0.916667	-26	39	89	-61	-112	-34	8	-17	-21	1	-76	-66	-97	-19	-29	-61	-99	34	-113	-32	-104	-26	-102	-73	-65	-5	-100	-16	-72	-72	-146	-79	-62	-7878	1660	-30056	-3	-25884	-2669	-18168	47	-20107	-10157	-11984	-112	-20656	-11784	-9799	-104
0.917500	-26	39	87	-88	-110	-33	9	-15	-18	6	-75	-67	-93	-14	-29	-60	-100	32	-91	-33	-102	-25	-100	-72	-63	-6	-100	-14	-73	-69	-147	-75	-70	-7771	1356	-30234	-9	-26172	-2907	-18969	19	-20411	-10045	-12387	-169	-20734	-11850	-9462	-104
0.918333	-28	42	89	-62	-108	-31	11	-14	-19	1	-76	-65	-94	-12	-29	-60	-99	33	-88	-33	-104	-22	-100	-67	-67	-4	-96	-14	-72	-68	-146	-76	-83	-7666	1089	-30405	-31	-26399	-3198	-19777	-5	-20743	-9910	-12796	-217	-20823	-11910	-9167	-43
0.919167	-25	43	89	-59	-110	-29	13	-9	-14	5	-72	-64	-94	-13	-27	-56	-98	35	-91	-33	-101	-21	-99	-67	-63	0	-98	-12	-70	-69	-145	-72	-75	-7575	844	-30585	-65	-26568	-3541	-20578	-30	-21082	-9750	-13204	-229	-20921	-11962	-8899	19
0.920000	-22	19	90	-64	-105	-30	13	-10	-14	3	-72	-64	-94	-13	-27	-55	-97	35	-83	-31	-98	-21	-95	-66	-63	0	-98	-4	-70	-67	-144	-73	-59	-7476	629	-30713	-92	-26680	-3932	-21371	-46	-21431	-9586	-13615	-205	-21040	-12015	-8689	15
0.920833	-24	43	92	-58	-108	-29	13	-13	-17	8	-70	-63	-93	-12	-26	-56	-93	37	-84	-31	-102	-22	-98	-68	-61	0	-97	-12	-70	-68	-147	-73	-51	-7373	437	-30832	-102	-26747	-4366	-22148	-40	-21787	-9406	-14013	-177	-21162	-12083	-8533	-23
0.921667	-24	42	90	-58	-108	-32	13	-14	-16	5	-73	-68	-99	-18	-31	-58	-99	32	-86	-33	-102	-19	-101	-70	-64	-4	-102	-13	-70	-70	-146	-75	-61	-7256	264	-30917	-94	-26755	-4823	-22907	-33	-22144	-9232	-14409	-155	-21296	-12169	-8431	-74
0.922500	-25	39	88	-67	-111	-40	8	-17	-16	11	-66	-65	-97	-19	-31	-60	-98	30	-87	-36	-103	-28	-103	-72	-64	0	-101	-14	-73	-73	-147	-72	-62	-7110	115	-30961	-73	-26728	-5299	-23645	-38	-22490	-9052	-14791	-133	-21431	-12265	-8374	-112
0.923333	-24	40	88	-61	-109	-36	10	-18	-17	1	-75	-69	-96	-17	-33	-65	-101	30	-88	-35	-104	-26	-102	-72	-63	-3	-102	-14	-75	-73	-152	-77	-72	-6937	-17	-30964	-75	-26656	-5774	-24353	-84	-22821	-8892	-15165	-115	-21563	-12392	-8376	-115
0.924167	-31	36	87	-75	-113	-38	7	-21	-25	1	-75	-67	-98	-17	-31	-60	-104	30	-88	-35	-104	-23	-101	-73	-70	-5	-104	-13	-73	-68	-147	-77	-68	-6715	-135	-30922	-66	-26547	-6228	-25034	-101	-23127	-8741	-15524	-120	-21692	-12532	-8422	-88
0.925000	-30	40	62	-63	-113	-36	11	-17	-21	4	-73	-64	-98	-17	-32	-61	-109	33	-87	-34	-105	-24	-101	-70	-65	-3	-101	-15	-75	-73	-147	-77	-72	-6456	-240	-30838	-47	-26412	-6656	-25679	-77	-23404	-8613	-15876	-121	-21813	-12694	-8520	-65
0.925833	-27	42	89	-61	-109	-33	12	-16	-21	4	-74	-68	-94	-16	-30	-59	-98	33	-86	-33	-103	-22	-98	-69	-63	-4	-102	-14	-70	-70	-147	-74	-80	-6165	-340	-30710	-11	-26261	-7046	-26290	-35	-23648	-8519	-16226	-90	-21923	-12876	-8657	-74
0.926667	-27	38	87	-61	-108	-33	13	-12	-17	4	-69	-64	-91	-16	-23	-60	-97	32	-86	-35	-100	-21	-100	-68	-62	1	-99	-13	-69	-70	-144	-76	-56	-5794	-437	-30546	28	-26063	-7398	-26877	7	-23851	-8456	-16567	-81	-22020	-13099	-8837	-80
0.927500	-22	42	91	-59	-109	-34	-18	-9	-15	5	-70	-66	-93	-17	-26	-56	-101	36	-82	-32	-103	-22	-97	-67	-62	0	-98	-13	-91	-68	-142	-74	-15	-5392	-527	-30340	57	-25858	-7688	-27424	19	-24016	-8438	-16909	-81	-22102	-13288	-9054	-46
0.928333	-24	39	88	-62	-111	-35	12	-13	-19	3	-74	-66	-99	-17	-28	-59	-95	43	-86	-36	-105	-24	-98	-70	-66	-4	-98	-12	-72	-72	-145	-75	-8	-4952	-619	-30104	85	-25640	-7924	-27937	23	-24132	-8457	-17250	-62	-22162	-13505	-9301	-26
0.929167	-26	42	90	-60	-108	-33	12	-17	-41	7	-70	-65	-99	-19	-32	-59	-98	23	-84	-32	-105	-23	-99	-69	-63	-1	-99	-14	-73	-72	-147	-75	-39	-4469	-711	-29843	94	-25402	-8095	-28407	18	-24204	-8524	-17589	-74	-22205	-13722	-9578	-48
0.930000	-25	39	90	-60	-112	-35	11	-16	-16	4	-73	-65	-98	-16	-30	-58	-99	29	-85	-35	-105	-22	-99	-69	-64	1	-100	-14	-73	-67	-144	-74	-52	-3958	-808	-29557	91	-25160	-8209	-28839	-13	-24222	-8639	-17933	-77	-22225	-13934	-9868	-87
0.930833	-26	40	81	-60	-110	-34	12	-17	-41	2	-72	-68	-97	-19	-31	-60	-103	33	-84	-32	-105	-24	-99	-70	-68	-1	-104	-11	-74	-69	-147	-80	-45	-3440	-903	-29256	80	-24904	-8265	-29224	-15	-24192	-8791	-18274	-70	-22226	-14138	-10180	-110
0.931667	-25	40	90	-59	-107	-32	10	-17	-16	5	-73	-63	-94	-16	-30	-59	-100	35	-84	-32	-103	-23	-102	-73	-65	-1	-99	-12	-73	-69	-148	-74	-32	-2881	-997	-28941	61	-24648	-8276	-29570	-8	-24116	-8986	-18622	-86	-22206	-14323	-10501	-103
0.932500	-29	38	88	-35	-108	-32	13	-13	-17	6	-73	-108	-99	-15	-26	-59	-101	35	-84	-29	-102	-19	-97	-67	-63	1	-95	-8	-70	-64	-143	-75	-43	-2331	-1107	-28618	38	-24381	-8217	-29873	-42	-23989	-9212	-18966	-88	-22169	-14493	-10823	-98
0.933333	-25	43	90	-58	-110	-31	16	-16	-16	6	-69	-64	-95	-13	-26	-59	-100	39	-84	-31	-104	-26	-102	-68	-65	0	-97	-10	-72	-68	-144	-73	5	-1789	-1197	-28291	8	-24120	-8136	-30124	-105	-23828	-9473	-19314	-103	-22117	-14643	-11152	-75
0.934167	-25	41	88	-61	-107	-31	12	-16	-17	5	-74	-63	-98	-16	-28	-59	-102	36	-85	-33	-105	-22	-98	-67	-63	0	-96	-10	-74	-66	-146	-75	20	-1262	-1283	-27971	2	-23857	-8027	-30343	-150	-23629	-9757	-19661	-98	-22050	-14779	-11480	-49
0.935000	-25	41	89	-62	-107	-32	15	-13	-17	5	-72	-65	-95	-16	-27	-58	-99	50	-86	-32	-105	-35	-97	-67	-64	-22	-98	-12	-74	-67	-145	-76	17	-763	-1409	-27644	-1	-23603	-7896	-30513	-178	-23400	-10055	-20006	-60	-21969	-14891	-11799	-32
0.935833	-25	32	88	-60	-113	-32	15	-14	-17	8	-72	-65	-100	-17	-27	-60	-101	36	-84	-33	-109	-22	-99	-68	-64	0	-96	-10	-67	-69	-147	-73	-11	-288	-1514	-27322	-6	-23368	-7757	-30642	-206	-23141	-10353	-20346	-52	-21883	-14990	-12118	-28
0.936667	-28	43	89	-60	-109	-33	13	-17	-17	9	-73	-65	-99	-14	-41	-59	-100	37	-83	-31	-103	-22	-100	-69	-64	0	-96	-10	-75	-69	-149	-76	-60	139	-1616	-27003	-4	-23117	-7619	-30731	-237	-22864	-10655	-20682	-51	-21783	-15069	-12425	-32
0.937500	-29	42	88	-58	-112	-31	9	-16	-18	6	-73	-64	-97	-13	-25	-58	-100	36	-82	-31	-103	-21	-101	-51	-62	0	-95	-11	-73	-68	-141	-75	-119	525	-1716	-26687	-16	-22886	-7485	-30783	-271	-22574	-10946	-21009	-25	-21677	-15132	-12718	-43
0.938333	-24	42	90	-57	-107	-31	16	-15	-17	6	-69	-64	-95	-16	-27	-58	-99	37	-82	-30	-103	-19	-100	-65	-47	0	-94	-8	-72	-68	-145	-76	-110	867	-1808	-26375	-24	-22665	-7359	-30788	-268	-22275	-11218	-21329	-3	-21572	-15189	-13003	-63
0.939167	-27	43	90	-58	-112	-31	9	-14	-16	8	-68	-64	-94	-31	-25	-57	-99	38	-83	-30	-104	-17	-98	-68	-65	0	-97	-9	-72	-66	-145	-73	-99	1159	-1905	-26076	-38	-22457	-7253	-30767	-279	-21980	-11468	-21633	26	-21461	-15241	-13281	-50
0.940000	-24	45	92	-58	-112	-31	15	-14	-17	6	-70	-61	-95	-13	-25	-61	-99	35	-87	-32	-103	-19	-99	-68	-64	0	-96	-8	-73	-67	-147	-75	-120	1399	-1991	-25765	-63	-22263	-7170	-30720	-298	-21681	-11690	-21929	40	-21355	-15296	-13550	-23
0.940833	-25	44	91	-25	-108	-34	13	-18	-19	5	-73	-64	-94	-13	-27	-59	-97	35	-83	-30	-102	-21	-98	-68	-64	-1	-100	-10	-74	-66	-144	-72	-114	1596	-2064	-25463	-76	-22073	-7105	-30643	-308	-21382	-11881	-22213	63	-21237	-15355	-13815	-16
0.941667	-29	38	86	-58	-111	-32	15	-16	-18	1	-69	-64	-97	-15	-28	-60	-90	29	-86	-33	-105	-23	-102	-70	-68	-1	-100	-13	-75	-70	-144	-78	-104	1744	-2136	-25170	-66	-21905	-7067	-30548	-336	-21097	-12029	-22474	17	-21128	-15419	-14054	-25
0.942500	-28	38	86	-59	-110	-42	11	-7	-21	2	-74	-68	-97	-17	-30	-64	-102	33	-85	-34	-108	-24	-102	-70	-67	-4	-100	-13	-76	-75	-134	-78	-115	1843	-2189	-24874	-45	-21726	-7046	-30429	-349	-20821	-12153	-22718	-47	-21012	-15485	-14311	-19
0.943333	-28	39	86	-60	-112	-33	13	-16	-18	4	-76	-66	-97	-16	-27	-61	-100	30	-84	-36	-107	-31	-103	-70	-38	0	-100	-12	-75	-70	-147	-76	-119	1904	-2238	-24580	-35	-21551	-7046	-30300	-333	-20555	-12235	-22936	-47	-20888	-15567	-14542	-10
0.944167	-27	34	88	-58	-113	-32	15	-13	-19	5	-74	-56	-97	-16	-28	-60	-102	32	-84	-31	-103	-21	-99	-69	-68	-3	-98	-13	-75	-72	-145	-57	-112	1927	-2278	-24283	17	-21373	-7061	-30165	-311	-20297	-12288	-23134	-36	-20759	-15661	-14769	-1
0.945000	-27	42	87	-58	-110	-33	11	-16	-17	5	-73	-65	-98	-15	-30	-61	-108	33	-83	-36	-108	-27	-100	-69	-63	1	-98	-13	-74	-70	-146	-77	-102	1909	-2306	-23999	-12	-21192	-7094	-30029	-300	-20048	-12316	-23308	-36	-20615	-15765	-14980	-22
0.945833	-22	53	98	-61	-108	-31	15	-14	-15	6	-73	-63	-97	-18	-31	-62	-99	33	-82	-31	-105	-25	-98	-73	-67	0	-99	-15	-73	-69	-147	-77	-113	1875	-2320	-23713	-7	-21003	-7142	-29876	-257	-19805	-12327	-23446	-40	-20458	-15877	-15179	-27
0.946667	-25	42	91	-56	-108	-35	11	-16	-18	7	-70	-63	-94	-16	-28	-60	-100	27	-83	-29	-105	-25	-98	-70	-66	0	-97	-13	-75	-68	-145	-73	-112	1767	-2339	-23438	5	-20799	-7198	-29735	-227	-19570	-12324	-23558	-76	-20282	-15999	-15359	-18
0.947500	-28	42	89	-57	-112	-10	15	-12	-19	5	-74	-64	-99	-17	-28	-62	-102	32	-83	-34	-104	-24	-98	-70	-65	-1	-101	-13	-72	-70	-147	-76	-101	1651	-2351	-23161	10	-20587	-7264	-29599	-210	-19336	-12316	-23631	-103	-20095	-16134	-15522	-21
0.948333	-26	38	88	-61	-110	-36	10	-21	-23	0	-77	-67	-98	-19	-32	-64	-108	35	-88	-36	-108	-27	-102	-74	-69	-6	-103	-16	-75	-73	-150	-78	-103	1504	-2355	-22898	30	-20357	-7344	-29470	-196	-19106	-12310	-23671	-101	-19886	-16275	-15667	-14
0.949167	-31	38	85	-62	-113	-40	24	-19	-24	3	-75	-68	-99	-18	-32	-62	-104	28	-88	-36	-105	-26	-100	-72	-67	-3	-101	-15	-75	-76	-149	-76	-115	1331	-2353	-22636	39	-20104	-7422	-29342	-169	-18870	-12303	-23665	-107	-19646	-16408	-15770	-10
0.950000	-27	37	88	-59	-111	-38	13	-18	-17	2	-75	-67	-96	-18	-30	-68	-100	32	-86	-33	-109	-17	-101	-70	-66	-5	-103	-18	-76	-73	-149	-74	-122	1134	-2347	-22378	22	-19839	-7527	-29209	-177	-18636	-12316	-23621	-119	-19388	-16546	-15845	-23
0.950833	-32	39	88	-64	-110	-38	11	-17	-22	4	-77	-68	-101	-17	-32	-62	-102	33	-90	-35	-107	-40	-100	-68	-67	-4	-104	-17	-81	-72	-149	-62	-115	918	-2339	-22131	4	-19561	-7631	-29091	-173	-18400	-12341	-23526	-111	-19105	-16690	-15883	-22
0.951667	-27	44	92	-59	-110	-32	19	-13	-18	9	-74	-66	-94	-14	-26	-60	-100	34	-82	-31	-104	-22	-99	-66	-64	-4	-99	-13	-75	-68	-147	-70	-117	685	-2325	-21870	6	-19271	-7752	-28964	-124	-18166	-12385	-23376	-100	-18803	-16816	-15877	-11
0.952500	-23	45	94	-39	-105	-30	17	-12	-18	8	-67	-60	-91	-12	-28	-58	-96	37	-81	-31	-100	-23	-96	-65	-41	1	-96	-11	-66	-68	-144	-70	-100	435	-2313	-21638	11	-18973	-7897	-28827	-76	-17937	-12452	-23183	-97	-18489	-16940	-15830	-8
0.953333	-22	45	93	-56	-109	-31	17	-11	-14	8	-69	-65	-95	-12	-27	-58	-96	39	-81	-33	-101	-21	-97	-66	-61	1	-98	-12	-68	-69	-148	-73	-86	165	-2301	-21405	-7	-18671	-8058	-28668	-77	-17720	-12544	-22940	-112	-18167	-17062	-15776	-9
0.954167	-24	43	97	-58	-115	-35	15	-13	-17	0	-70	-63	-94	-14	-26	-57	-99	37	-80	-30	-102	-21	-97	-69	-65	0	-96	-13	-75	-68	-147	-73	-78	-101	-2287	-21172	-31	-18375	-8245	-28527	-84	-17503	-12654	-22645	-122	-17836	-17171	-15598	-3
0.955000	-26	42	93	-56	-105	-30	17	-12	-16	6	-68	-61	-135	-16	-29	-60	-97	37	-82	-30	-103	-17	-96	-65	-60	1	-97	-13	-73	-70	-147	-72	-74	-388	-2269	-20941	-9	-18091	-8446	-28339	-77	-17305	-12781	-22301	-126	-17499	-17273	-15412	-4
0.955833	-30	42	91	-60	-113	-33	15	-5	-10	5	-72	-67	-97	-14	-27	-59	-98	36	-81	-30	-103	-22	-102	-69	-64	0	-117	-13	-72	-70	-147	-73	-73	-667	-2252	-20716	-6	-17816	-8674	-28131	-70	-17126	-12926	-21905	-126	-17169	-17361	-15179	-14
0.956667	-25	39	89	-59	-111	-31	13	-14	-19	3	-72	-66	-97	-14	-28	-61	-105	32	-84	-31	-102	-22	-101	-69	-67	0	-101	-14	-73	-72	-148	-77	-69	-936	-2231	-20493	-16	-17559	-8926	-27881	-33	-16956	-13072	-21460	-120	-16846	-17445	-14909	-14
0.957500	-29	40	88	-60	-114	-42	9	-14	-21	3	-76	-66	-97	-18	-30	-61	-102	34	-84	-30	-107	-22	-98	-69	-68	0	-100	-14	-48	-67	-148	-73	-56	-1199	-2202	-20266	-15	-17320	-9188	-27590	-22	-16811	-13220	-20971	-115	-16531	-17507	-14600	0
0.958333	-27	38	88	-62	-111	-33	13	-12	-17	5	-70	-67	-98	-15	-28	-59	-101	33	-91	-34	-105	-21	-98	-68	-63	0	-98	-13	-72	-69	-144	-73	-55	-1445	-2177	-20037	-25	-17106	-9465	-27250	-18	-16689	-13354	-20426	-98	-16229	-17556	-14260	8
0.959167	-25	44	92	-56	-108	-30	19	-14	-17	6	-68	-75	-93	-13	-24	-58	-99	36	-83	-28	-102	-19	-97	-65	-65	-1	-98	-13	-70	-68	-146	-70	-62	-1663	-2169	-19808	-31	-16915	-9749	-26867	-5	-16583	-13476	-19850	-96	-15942	-17592	-13899	6
0.960000	-25	44	90	-59	-109	-28	18	-12	-14	9	-67	-63	-94	-15	-26	-53	-97	37	-85	-30	-105	-19	-94	-65	-63	2	-97	-9	-69	-65	-142	-69	-80	-1862	-2114	-19582	-39	-16751	-10059	-26427	4	-16495	-13578	-19234	-93	-15668	-17612	-13522	6
0.960833	-21	45	90	-75	-107	-29	18	-9	-24	7	-67	-62	-93	-15	-23	-52	-94	37	-82	-28	-102	-12	-92	-64	-61	0	-98	-10	-73	-68	-124	-74	-108	-2026	-2077	-19357	-36	-16610	-10309	-25938	24	-16438	-13659	-18579	-75	-15412	-17616	-13149	0
0.961667	-26	42	87	-60	-109	-33	15	-15	-18	-17	-67	-65	-97	-19	-28	-61	-81	35	-87	-33	-105	-23	-100	-70	-67	-1	-99	-12	-73	-69	-146	-75	-125	-2170	-2050	-19138	-45	-16499	-10575	-25392	29	-16389	-13706	-17895	-65	-15172	-17611	-12770	3
0.962500	-28	41	86	-60	-111	-35	11	-14	-18	-18	-73	-66	-96	-21	-27	-61	-98	32	-86	-32	-103	-8	-97	-69	-62	-3	-101	-13	-72	-74	-147	-76	-124	-2279	-2021	-18918	-44	-16394	-10811	-24790	20	-16345	-13716	-17183	-62	-14944	-17582	-12405	13
0.963333	-26	44	89	-58	-111	-34	11	-18	-15	5	-70	-65	-96	-17	-27	-61	-99	34	-85	-33	-99	-22	-101	-70	-64	-3	-99	-13	-74	-69	-145	-74	-166	-2350	-1995	-18697	-44	-16301	-11019	-24140	0	-16305	-13689	-16447	-55	-14723	-17530	-12056	22
0.964167	-31	41	85	-60	-112	-33	13	-16	-13	1	-74	-66	-96	-18	-30	-62	-102	30	-90	-33	-102	-22	-97	-69	-64	-3	-108	-12	-75	-70	-144	-78	-240	-2395	-1974	-18482	-41	-16212	-11182	-23446	25	-16254	-13627	-15701	-46	-14510	-17460	-11740	28
0.965000	-25	41	87	-60	-109	-32	12	-15	-21	2	-77	-66	-85	-21	-26	-61	-99	29	-88	-32	-107	-25	-98	-72	-64	-7	-104	-14	-73	-72	-147	-78	-326	-2411	-1957	-18278	-49	-16120	-11273	-22714	15	-16191	-13527	-14942	-40	-14307	-17361	-11459	18
0.965833	-27	39	81	-63	-113	-35	9	-26	-23	2	-77	-67	-98	-19	-30	-62	-102	30	-90	-32	-105	-22	-98	-69	-63	-7	-101	-13	-73	-69	-153	-76	-360	-2401	-1946	-18075	-57	-16014	-11358	-21952	16	-16105	-13384	-14163	-29	-14104	-17236	-11218	24
0.966667	-28	41	89	-60	-113	-33	13	-21	-21	5	-76	-68	-98	-18	-29	-56	-101	34	-85	-33	-108	-23	-99	-69	-64	-5	-104	-17	-73	-69	-144	-76	-362	-2374	-1942	-17878	-51	-15890	-11363	-21159	21	-15989	-13226	-13388	-16	-13908	-17085	-11009	24
0.967500	-24	42	86	-61	-109	-34	12	-16	-15	3	-74	-64	-94	-18	-29	-60	-101	30	-84	-36	-105	-23	-98	-68	-66	-5	-98	-14	-75	-70	-146	-77	-391	-2331	-1954	-17692	-57	-15748	-11310	-20352	18	-15830	-13028	-12619	-15	-13710	-16908	-10850	30
0.968333	-24	39	86	-62	-109	-36	11	-18	-19	3	-74	-72	-97	-18	-33	-62	-102	35	-87	-33	-108	-26	-102	-70	-67	-4	-102	-14	-78	-74	-147	-74	-393	-2274	-1969	-17510	-53	-15568	-11197	-19528	12	-15628	-12819	-11861	-10	-13516	-16698	-10737	23
0.969167	-28	38	92	-64	-113	-39	8	-17	-15	4	-78	-66	-97	-18	-30	-61	-102	33	-87	-35	-110	-25	-102	-70	-64	-5	-102	-14	-74	-69	-156	-75	-376	-2221	-1994	-17335	-36	-15351	-11032	-18704	5	-15377	-12598	-11122	2	-13317	-16456	-10665	28
0.970000	-25	39	86	-60	-108	-36	10	-18	-22	3	-76	-64	-98	-21	-32	-63	-108	33	-87	-32	-104	-24	-99	-70	-73	-5	-100	-14	-75	-72	-151	-79	-360	-2164	-2022	-17172	-36	-15091	-10810	-17879	-7	-15067	-12372	-10407	11	-13112	-16184	-10631	27
0.970833	-29	38	86	-63	-113	-38	8	-18	-19	5	-76	-66	-98	-19	-32	-62	-101	30	-86	-33	-107	-26	-100	-73	-67	-5	-101	-5	-78	-69	-149	-78	-324	-2114	-2057	-17016	-43	-14788	-10550	-17051	-7	-14704	-12143	-9716	19	-12904	-15878	-10633	24
0.971667	-23	40	90	-60	-112	-35	13	-11	-13	4	-73	-65	-96	-16	-24	-59	-114	34	-87	-31	-102	-23	-96	-66	-64	0	-99	-12	-68	-67	-147	-73	-287	-2072	-2101	-16840	-55	-14440	-10248	-16221	9	-14270	-11924	-9066	35	-12701	-15525	-10662	10
0.972500	-22	40	90	-58	-102	-31	13	-13	-18	5	-73	-63	-95	-14	-27	-57	-97	37	-86	-28	-103	-19	-96	-69	-63	11	-99	-13	-70	-68	-151	-72	-232	-2047	-2130	-16724	-62	-14050	-9919	-15395	3	-13780	-11723	-8463	44	-12470	-15145	-10713	21
0.973333	-28	41	87	-61	-108	-32	10	-15	-17	5	-74	-67	-101	-6	-29	-59	-100	32	-90	-32	-103	-24	-100	-72	-64	-4	-100	-17	-74	-73	-150	-74	-176	-2044	-2168	-16594	-55	-13620	-9575	-14575	-18	-13234	-11537	-7919	55	-12246	-14734	-10788	25
0.974167	-27	29	85	-63	-111	-36	10	-18	-22	-9	-77	-67	-99	-18	-31	-60	-102	33	-86	-32	-103	-24	-100	-68	-67	-5	-100	-14	-74	-70	-147	-64	-110	-2050	-2192	-16464	-40	-13148	-9222	-13751	-49	-12623	-11366	-7430	66	-12011	-14280	-10867	23
0.975000	-30	37	86	-61	-112	-33	11	-16	-19	6	-75	-32	-98	-17	-33	-59	-102	32	-90	-33	-107	-25	-104	-69	-64	0	-99	-15	-74	-72	-151	-75	-44	-2079	-2209	-16344	-36	-12648	-8869	-12924	-28	-11968	-11221	-7004	80	-11758	-13788	-10949	17
0.975833	-27	41	90	-47	-110	-46	8	-15	-17	4	-75	-65	-99	-19	-34	-59	-101	35	-85	-32	-107	-25	-102	-70	-64	-1	-99	-14	-74	-73	-152	-75	26	-2120	-2213	-16233	-41	-12110	-8532	-12096	-14	-11270	-11096	-6649	79	-11498	-13266	-11041	20
0.976667	-24	38	89	-61	-109	-33	10	-15	-19	0	-73	-64	-96	-16	-32	-34	-102	34	-87	-32	-108	-24	-104	-68	-65	-5	-99	-12	-72	-69	-149	-62	92	-2187	-2206	-16123	-23	-11550	-8207	-11246	3	-10525	-10988	-6365	86	-11214	-12710	-11123	24
0.977500	-25	43	87	-57	-96	-32	11	-14	-17	5	-73	-61	-96	-16	-31	-59	-101	34	-84	-33	-104	-22	-101	-52	-63	-1	-98	-12	-72	-70	-150	-76	145	-2264	-2181	-16025	10	-10960	-7896	-10382	16	-9755	-10892	-6154	85	-10914	-12124	-11209	24
0.978333	-26	42	88	-59	-109	-35	11	-15	-15	5	-75	-64	-96	-12	-27	-56	-97	33	-85	-30	-116	-22	-100	-69	-68	1	-97	-12	-70	-69	-145	-73	188	-2353	-2142	-15925	28	-10349	-7617	-9482	21	-8956	-10801	-6018	57	-10593	-11510	-11291	23
0.979167	-26	43	91	-46	-109	-31	12	-14	-16	8	-70	-63	-91	-13	-29	-59	-99	36	-82	-28	-102	-21	-98	-68	-64	2	-97	-10	-72	-67	-148	-73	241	-2456	-2088	-15852	43	-9729	-7365	-8610	37	-8145	-10714	-5956	45	-10238	-10869	-11372	23
0.980000	-25	44	91	-56	-108	-31	16	-11	-16	7	-70	-40	-94	-13	-28	-56	-96	39	-80	-15	-115	-19	-97	-68	-64	1	-99	-10	-72	-65	-145	-70	292	-2560	-2019	-15742	54	-9089	-7140	-7704	42	-7327	-10622	-5964	42	-9853	-10209	-11459	33
0.980833	-25	43	79	-59	-107	-29	15	-11	-17	6	-73	-61	-98	-13	-28	-60	-100	34	-86	-30	-102	-33	-99	-68	-63	0	-98	-10	-74	-68	-148	-72	309	-2677	-1940	-15658	54	-8443	-6941	-6779	40	-6506	-10508	-6034	40	-9446	-9540	-11561	35
0.981667	-26	42	86	-59	-111	-48	13	-17	-19	2	-77	-66	-97	-15	-33	-60	-101	30	-91	-33	-107	-24	-107	-72	-68	-4	-104	-19	-76	-75	-149	-77	332	-2797	-1850	-15577	41	-7792	-6770	-5846	42	-5699	-10375	-6172	39	-9008	-8869	-11675	32
0.982500	-30	37	81	-72	-115	-40	6	-17	-19	1	-75	-69	-98	-18	-33	-63	-102	29	-87	-39	-105	-25	-103	-81	-66	-1	-104	-15	-75	-70	-154	-78	331	-2906	-1749	-15492	28	-7120	-6614	-4895	32	-4896	-10208	-6343	44	-8533	-8191	-11799	28
0.983333	-27	35	84	-60	-112	-33	9	-16	-23	0	-75	-67	-100	-17	-31	-59	-102	32	-86	-35	-108	-24	-102	-73	-66	-3	-103	-15	-78	-74	-150	-80	334	-3011	-1637	-15406	12	-6439	-6475	-3951	18	-4113	-9998	-6556	43	-8034	-7528	-11957	32
0.984167	-26	39	84	-76	-113	-36	6	-15	-19	4	-73	-64	-94	-17	-30	-60	-100	33	-85	-33	-105	-24	-105	-80	-66	-1	-98	-18	-73	-74	-148	-76	327	-3115	-1525	-15313	8	-5754	-6348	-3016	-5	-3358	-9748	-6795	34	-7498	-6873	-12137	26
0.985000	-25	39	87	-60	-107	-35	12	-10	-18	5	-68	-65	-96	-16	-30	-60	-100	33	-84	-32	-103	-21	-100	-67	-65	-3	-100	-12	-73	-70	-148	-76	314	-3201	-1410	-15217	22	-5053	-6228	-2098	-21	-2635	-9445	-7051	29	-6935	-6248	-12351	25
0.985833	-25	37	85	-58	-110	-32	1	-16	-18	4	-74	-63	-97	-16	-29	-57	-100	29	-84	-31	-104	-21	-102	-70	-69	-4	-100	-13	-74	-44	-143	-77	287	-3280	-1297	-15103	37	-4349	-6122	-1214	-33	-1939	-9087	-7310	37	-6350	-5656	-12602	26
0.986667	-25	40	88	-58	-107	-36	12	-13	-17	11	-73	-65	-96	-15	-29	-62	-100	32	-84	-33	-99	-21	-101	-69	-64	-1	-101	-14	-70	-64	-147	-75	247	-3348	-1188	-14983	43	-3630	-6011	-353	-64	-1279	-8678	-7561	39	-5748	-5110	-12883	21
0.987500	-22	61	88	-58	-104	-33	12	-14	-16	4	-72	-64	-94	-17	-27	-58	-100	30	-84	-32	-103	-22	-101	-70	-64	0	-102	-12	-74	-70	-146	-74	208	-3400	-1080	-14844	36	-2902	-5915	454	-110	-656	-8220	-7792	33	-5133	-4615	-13214	50
0.988333	-27	36	85	-60	-109	-35	11	-13	-16	4	-72	-61	-94	-15	-64	-60	-100	32	-86	-38	-103	-23	-101	-70	-63	-4	-99	-14	-72	-69	-146	-76	166	-3435	-979	-14691	39	-2172	-5821	1205	-143	-72	-7712	-7992	25	-4513	-4177	-13543	26
0.989167	-26	40	87	-60	-108	-36	12	-17	-22	28	-75	-67	-95	-17	-29	-62	-97	32	-85	-35	-105	-23	-101	-72	-65	-6	-100	-17	-68	-67	-149	-77	120	-3454	-880	-14516	12	-1444	-5730	1892	-163	470	-7171	-8162	5	-3888	-3794	-13910	28
0.990000	-25	37	81	-62	-111	-35	12	-15	-18	4	-74	-66	-105	-27	-31	-62	-105	29	-88	-41	-110	-27	-102	-73	-68	-5	-103	-16	-78	-75	-149	-79	75	-3462	-793	-14336	20	-719	-5648	2505	-169	971	-6603	-8300	4	-3264	-3472	-14292	21
0.990833	-30	36	80	-63	-108	-39	7	-17	-23	0	-77	-69	-101	-24	-33	-62	-103	29	-87	-38	-108	-25	-101	-73	-68	-6	-90	-16	-77	-75	-148	-78	43	-3448	-702	-14134	5	0	-5577	3048	-170	1445	-6019	-8385	17	-2639	-3205	-14671	28
0.991667	-25	38	86	-62	-110	-43	10	-16	-21	4	-77	-65	-74	-17	-29	-59	-101	30	-85	-32	-105	-24	-103	-70	-66	-1	-100	-15	-73	-69	-146	-77	9	-3410	-615	-13925	5	699	-5525	3508	-158	1886	-5433	-8437	-1	-2025	-2997	-15040	37
0.992500	-24	44	90	-56	-103	-29	15	-13	-15	9	-72	-61	-93	-14	-30	-57	-97	43	-83	-30	-99	-22	-99	-66	-60	3	-97	-13	-72	-70	-145	-75	-30	-3358	-530	-13705	13	1379	-5486	3898	-228	2285	-4871	-8460	2	-1426	-2842	-15393	37
0.993333	-24	44	88	-58	-109	-31	13	-14	-14	8	-72	-64	-92	-14	-34	-58	-96	35	-86	-33	-102	-22	-100	-68	-63	-1	-98	-13	-70	-70	-144	-74	-65	-3293	-448	-13485	6	2019	-5476	4198	-230	2651	-4344	-8469	6	-844	-2735	-15706	35
0.994167	-27	38	92	-59	-107	-32	15	-25	-19	5	-70	-61	-95	-13	-28	-55	-102	33	-86	-31	-103	-8	-97	-68	-63	1	-97	-12	-72	-68	-144	-76	-118	-3205	-367	-13270	-4	2621	-5493	4419	-246	2992	-3868	-8422	3	-277	-2670	-15973	34
0.995000	-23	41	89	-59	-108	-31	15	-15	7	6	-74	-64	-92	-16	-29	-56	-99	34	-134	-34	-103	-24	-97	-70	-63	-1	-99	-13	-70	-70	-146	-74	-122	-3099	-285	-13062	-14	3164	-5539	4560	-271	3311	-3460	-8384	-5	270	-2636	-16193	49
0.995833	-25	39	87	-83	-109	-34	17	-14	-14	7	-73	-62	-96	-15	-30	-58	-98	35	-86	-35	-101	-19	-98	-69	-62	0	-120	-13	-69	-63	-147	-75	-163	-2979	-212	-12868	-12	3654	-5612	4625	-273	3584	-3130	-8329	-15	800	-2631	-16341	50
0.996667	-22	40	88	-60	-108	-35	13	-15	-15	6	-73	-64	-99	-14	-38	-56	-101	35	-86	-33	-102	-19	-98	-67	-65	0	-99	-15	-73	-72	-151	-76	-186	-2837	-141	-12684	-6	4072	-5714	4622	-279	3847	-2888	-8281	-22	1302	-2650	-16413	56
0.997500	-23	43	87	-61	-111	-34	13	-15	-18	5	-74	-64	-98	-15	-29	-56	-100	33	-85	-35	-92	-25	-99	-68	-63	0	-100	-15	-73	-70	-145	-77	-213	-2691	-82	-12513	-17	4418	-5838	4557	-305	4087	-2745	-8242	-13	1783	-2680	-16408	51
0.998333	-24	45	89	-59	-109	-35	12	-15	-15	5	-73	-70	-98	-17	-31	-57	-99	36	-83	-36	-108	-23	-97	-70	-63	0	-102	-18	-75	-73	-150	-76	-225	-2528	-43	-12355	0	4684	-5981	4432	-314	4306	-2711	-8211	-17	2231	-2726	-16323	45
0.999167	-26	35	86	-61	-112	-38	12	-18	-21	3	-73	-65	-94	-15	-28	-58	-99	34	-85	-33	-100	-21	-95	-69	-61	1	-96	-13	-70	-68	-146	-74	-227	-2351	-11	-12199	0	4870	-6132	4256	-304	4515	-2772	-8199	-16	2653	-2779	-16149	50
1.000000	-23	44	87	-58	-105	-32	17	-12	-16	9	-75	-64	-94	-13	-28	-59	-98	42	-83	-33	-101	-19	-95	-67	-62	1	-97	-10	-72	-69	-147	-74	-246	-2176	-29	-12047	-13	4967	-6283	4030	-286	4695	-2934	-8210	-22	3042	-2837	-15906	47
1.000833	-26	43	89	-56	-107	-31	16	-13	-16	5	-69	-61	-93	-11	-26	-55	-97	36	-83	-36	-102	-21	-96	-70	-65	-3	-95	-12	-75	-69	-145	-77	-254	-1994	-68	-11892	-18	4981	-6433	3757	-296	4877	-3192	-8236	-25	3387	-2910	-15591	35
1.001667	-26	43	87	-60	-113	-32	12	-14	-21	4	-74	-64	-96	-13	-30	-67	-105	33	-85	-34	-103	-24	-100	-73	-65	-1	-100	-16	-73	-70	-149	-77	-256	-1819	-160	-11722	-22	4907	-6560	3437	-332	5015	-3536	-8281	-29	3689	-2995	-15217	33
1.002500	-26	41	87	-59	-112	-34	11	-16	-21	4	-76	-65	-98	-14	-29	-58	-99	32	-91	-38	-105	-24	-98	-74	-67	-4	-101	-16	-75	-69	-149	-77	-266	-1641	-275	-11513	-42	4758	-6658	3100	-333	5153	-3944	-8334	-48	3951	-3090	-14790	33
1.003333	-26	42	85	-60	-109	-31	10	-14	-22	4	-73	-63	-91	-16	-30	-59	-69	35	-87	-35	-107	-23	-101	-69	-64	-3	-100	-13	-72	-69	-149	-76	-257	-1470	-453	-11253	-47	4531	-6717	2720	-318	5265	-4403	-8389	-76	4159	-3192	-14328	22
1.004167	-27	43	87	-57	-111	-29	13	-13	-18	5	-74	-64	-97	-14	-27	-58	-101	37	-84	-32	-104	-18	-100	-70	-65	0	-98	0	-74	-69	-147	-79	-250	-1312	-672	-10921	-38	4242	-6726	2306	-298	5355	-4890	-8441	-79	4311	-3299	-13841	20
1.005000	-26	41	87	-57	-109	-31	13	-15	-17	6	-73	-63	-97	-13	-29	-51	-105	36	-84	-32	-104	-22	-98	-68	-63	1	-97	-12	-73	-68	-145	-75	-234	-1169	-931	-10502	-17	3890	-6678	1860	-283	5414	-5381	-8487	-90	4407	-3442	-13343	17
1.005833	-24	46	91	-56	-110	-29	11	-14	-18	7	-73	-64	-98	-15	-31	-58	-101	35	-83	-30	-103	-18	-99	-69	-68	0	-100	-12	-75	-70	-147	-76	-219	-1049	-1246	-9978	9	3487	-6568	1387	-266	5445	-5879	-8508	-118	4435	-3589	-12853	22
1.006667	-26	41	88	-60	-112	-38	9	-15	-21	5	-73	-66	-82	-14	-29	-59	-101	35	-86	-31	-109	-23	-103	-70	-67	-1	-102	-14	-76	-65	-152	-77	-201	-951	-1592	-9366	6	3037	-6387	871	-235	5425	-6346	-8508	-124	4395	-3755	-12382	16
1.007500	-26	40	86	-60	-112	-33	8	-15	-22	1	-74	-65	-96	-15	-31	-59	-102	32	-86	-32	-105	-23	-100	-70	-76	-3	-102	-11	-73	-68	-149	-78	-189	-880	-1954	-8566	-9	2561	-6131	331	-233	5370	-6756	-8470	-118	4291	-3929	-11942	10
1.008333	-30	41	86	-59	-111	-9	12	-19	-17	4	-70	-64	-95	-13	-28	-60	-100	34	-85	-33	-104	-24	-102	-70	-68	-6	-103	-12	-76	-70	-148	-76	-180	-836	-2338	-7646	-46	2043	-5808	-241	-268	5263	-7108	-8401	-125	4117	-4106	-11538	15
1.009167	-29	36	85	-62	-111	-34	11	-15	-16	5	-72	-66	-96	-17	-28	-59	-102	35	-87	-31	-105	-21	-101	-68	-67	-3	-103	-11	-52	-67	-150	-77	-162	-826	-2717	-6594	-98	1539	-5417	-847	-269	5103	-7379	-8290	-127	3870	-4290	-11175	16
1.010000	-24	37	86	-58	-110	-32	11	-15	-21	5	-73	-73	-98	-15	-28	-60	-103	34	-84	-33	-98	-24	-101	-72	-67	-3	-103	-13	-74	-72	-150	-96	-149	-842	-3081	-5416	-98	1012	-4969	-1482	-251	4884	-7562	-8139	-131	3550	-4472	-10867	15
1.010833	-29	42	86	-61	-109	-35	13	-16	-21	4	-74	-65	-99	-16	-25	-58	-100	30	-85	-33	-111	-22	-101	-69	-61	0	-99	-13	-73	-69	-149	-75	-127	-886	-3411	-4130	-61	481	-4460	-2143	-220	4601	-7651	-7939	-142	3171	-4638	-10603	11
1.011667	-28	39	89	-59	-108	-30	12	-13	-17	6	-73	-66	-95	10	-26	-59	-99	38	-82	-30	-103	-19	-97	-68	-64	0	-101	-12	-74	-69	-145	-73	-97	-970	-3693	-2752	-47	-48	-3915	-2833	-221	4256	-7635	-7703	-148	2715	-4783	-10390	13
1.012500	-22	40	91	-58	-109	-27	16	-10	-15	8	-68	-60	-94	-11	-25	-55	-97	37	-82	-27	-100	-19	-97	-66	-62	0	-96	-18	-70	-68	-145	-73	-67	-1074	-3914	-1331	-16	-582	-3337	-3545	-176	3837	-7527	-7437	-156	2198	-4898	-10218	18
1.013333	-22	40	90	-58	-108	-27	13	-13	-16	7	-68	-63	-96	-15	-31	-57	-98	35	-84	-30	-101	-21	-97	-70	-63	-1	-99	-10	-73	-69	-145	-75	-46	-1215	-4061	125	24	-1110	-2736	-4281	-99	3347	-7330	-7147	-149	1622	-4994	-10087	17
1.014167	-27	37	90	-65	-110	-34	11	-13	-18	6	-69	-64	-94	-16	-28	-59	-100	35	-82	-30	-105	-21	-92	-74	-64	0	-98	-14	-74	-66	-147	-75	-43	-1374	-4118	1553	11	-1636	-2140	-5026	-119	2792	-7046	-6844	-155	990	-5034	-9980	22
1.015000	-29	40	88	-62	-108	-32	13	-17	-16	4	-73	-65	-100	-14	-30	-63	-101	33	-81	-31	-108	-23	-102	-69	-66	-4	-100	-13	-74	-74	-166	-78	-39	-1555	-4078	2904	-25	-2163	-1550	-5775	-153	2211	-6689	-6535	-163	306	-5038	-9895	15
1.015833	-28	37	85	-63	-135	-41	8	-21	-22	0	-73	-65	-99	-17	-32	-61	-101	13	-83	-34	-107	-24	-98	-70	-66	-5	-100	-14	-72	-70	-146	-76	-26	-1748	-3940	4141	-69	-2675	-977	-6514	-163	1494	-6266	-6228	-155	-414	-4985	-9809	18
1.016667	-27	37	87	-62	-110	-34	15	-14	-22	-9	-75	-65	-100	-16	-30	-60	-103	33	-85	-31	-107	-25	-100	-70	-68	-5	-99	-14	-73	-72	-146	-82	-22	-1953	-3694	5221	-99	-3192	-440	-7241	-204	770	-5794	-5933	-160	-1170	-4876	-9722	19
1.017500	-27	39	89	-62	-107	-33	11	-15	-21	2	-72	-64	-97	-15	-29	-60	-99	32	-86	-31	-104	-21	-99	-69	-66	-3	-98	-13	-75	-72	-147	-74	-17	-2156	-3347	6108	-65	-3712	57	-7958	-203	3	-5288	-5670	-170	-1948	-4720	-9618	21
1.018333	-28	41	89	-59	-107	-31	15	-18	-18	5	-68	-45	-95	-13	-27	-55	-99	35	-84	-32	-104	-19	-97	-67	-64	0	-94	-11	-70	-67	-142	-74	-11	-2335	-2899	6771	-44	-4231	509	-8644	-162	-792	-4761	-5433	-179	-2736	-4514	-9489	15
1.019167	-27	47	91	-59	-108	-34	16	-18	-15	5	-70	-62	-94	-13	-25	-58	-100	36	-82	-31	-103	-25	-98	-65	-63	2	-96	-12	-73	-74	-142	-72	-12	-2557	-2368	7178	-35	-4752	904	-9282	-141	-1614	-4232	-5250	-186	-3527	-4267	-9325	15
1.020000	-23	44	93	-61	-111	-31	16	-13	-14	10	-66	-61	-90	-12	-26	-4	-96	40	-83	-32	-104	-24	-96	-64	-61	0	-94	-8	-72	-65	-141	-70	-13	-2752	-1764	7307	-44	-5283	1241	-9878	-141	-2438	-3712	-5107	-172	-4315	-3982	-9121	12
1.020833	-48	42	92	-56	-105	-29	16	-11	-15	5	-68	-62	-94	-13	-22	-58	-94	38	-80	-29	-101	-31	-96	-66	-60	-18	-95	-10	-69	-67	-146	-76	-32	-2919	-1099	7156	-13	-5812	1518	-10447	-154	-3287	-3203	-5024	-160	-5088	-3679	-8878	13
1.021667	-24	42	91	-58	-99	-33	11	-14	9	7	-72	-61	-95	-15	-29	-61	-96	36	-84	-33	-103	-24	-101	-70	-64	0	-96	-13	-73	-70	-143	-75	-45	-3076	-398	6724	-12	-6348	1739	-10921	-165	-4115	-2723	-4996	-150	-5831	-3350	-8589	13
1.022500	-26	42	87	-59	-112	-33	11	-13	-17	5	-73	-65	-97	-15	-53	-62	-103	35	-87	-36	-105	-23	-101	-72	-66	-3	-99	-16	-74	-72	-147	-79	-57	-3218	327	6029	-42	-6885	1910	-11347	-170	-4924	-2272	-5025	-122	-6529	-3012	-8260	3
1.023333	-32	40	86	-51	-112	-28	8	-19	-24	1	-75	-65	-98	-15	-38	-64	-104	29	-88	-38	-107	-24	-104	-76	-70	-6	-100	-15	-73	-61	-152	-80	-62	-3329	1058	5086	-68	-7417	2036	-11713	-153	-5703	-1853	-5108	-102	-7184	-2676	-7884	5
1.024167	-28	36	85	-63	-113	-40	9	-18	-22	0	-77	-64	-100	-19	-31	-62	-110	30	-90	-36	-110	-24	-101	-77	-65	-1	-98	-16	-73	-69	-148	-78	-68	-3421	1779	3940	-51	-7941	2134	-11993	-97	-6424	-1462	-5235	-66	-7776	-2335	-7472	17
1.025000	-15	41	87	-62	-112	-36	11	-15	-21	3	-77	-47	-95	-16	-29	-61	-101	34	-88	-33	-107	-22	-99	-70	-66	-5	-101	-14	-73	-70	-149	-68	-68	-3493	2459	2629	8	-8456	2203	-12212	-44	-7111	-1099	-5407	-19	-8311	-2009	-7038	18
1.025833	-27	40	87	-59	-107	-35	16	-13	-18	5	-74	-62	-97	-14	-30	-58	-98	34	-79	-38	-103	-18	-99	-70	-68	0	-99	-14	-68	-70	-147	-75	-78	-3540	3094	1198	30	-8962	2260	-12351	23	-7733	-749	-5610	27	-8777	-1709	-6586	16
1.026667	-24	43	88	-39	-103	-35	12	-14	-16	5	-75	-64	-96	-15	-29	-58	-99	36	-81	-32	-102	-19	-99	-69	-65	0	-99	-14	-74	-68	-145	-75	-79	-3576	3660	-296	38	-9438	2309	-12418	102	-8299	-423	-5843	62	-9165	-1412	-6131	12
1.027500	-25	39	86	-58	-111	-32	13	-14	-12	3	-74	-64	-96	-13	-24	-51	-97	35	-83	-32	-105	-19	-99	-65	-67	1	-98	-11	-73	-68	-145	-73	-78	-3601	4144	-1808	42	-9901	2368	-12418	148	-8797	-97	-6089	47	-9487	-1144	-5684	15
1.028333	-24	42	86	-59	-110	-33	12	-14	-17	6	-73	-66	-96	-16	-28	-57	-100	34	-84	-33	-102	-22	-99	-69	-65	-15	-99	-13	-75	-70	-148	-75	-66	-3624	4546	-3311	-3	-10336	2447	-12379	80	-9228	235	-6340	-60	-9738	-896	-5255	13
1.029167	-24	43	87	-57	-112	-35	9	-14	-18	6	-73	-63	-94	-17	-26	-58	-99	35	-87	-31	-105	-24	-102	-74	-64	0	-102	-14	-74	-68	-145	-73	-69	-3644	4852	-4742	-84	-10745	2555	-12212	-88	-9585	579	-6589	-229	-9917	-654	-4850	21
1.030000	-26	45	87	-64	-109	-34	17	-12	-19	6	-72	-62	-97	-16	-30	-58	-97	35	-83	-30	-107	-23	-102	-68	-64	1	-101	-10	-75	-69	-149	-75	-52	-3667	5059	-6056	-135	-11119	2698	-12014	-181	-9879	946	-6824	-274	-10036	-422	-4496	8
1.030833	-30	45	86	-58	-112	-34	10	-15	-22	1	-69	-66	-99	-16	-31	-58	-99	35	-82	-38	-107	-23	-101	-72	-66	-1	-100	-14	-74	-68	-147	-77	-38	-3699	5165	-7227	-178	-11450	2897	-11756	-125	-10103	1347	-7042	-195	-10094	-182	-4181	11
1.031667	-27	43	87	-58	-109	-32	13	-10	-17	7	-72	-64	-97	-15	-29	-58	-101	35	-83	-31	-103	-21	-98	-67	-64	0	-117	-12	-70	-68	-147	-75	-44	-3744	5177	-8232	-165	-11741	3143	-11434	-46	-10261	1784	-7234	-121	-10107	64	-3928	12
1.032500	-26	43	87	-57	-107	-32	11	-14	-18	6	-73	-63	-95	-13	-27	-56	-100	40	-82	-29	-103	-19	-99	-69	-64	1	-98	-10	-73	-66	-146	-73	-30	-3798	5097	-9061	-128	-11986	3443	-11061	-70	-10352	2258	-7399	-115	-10082	334	-3739	23
1.033333	-27	42	86	-58	-98	-33	12	-13	-19	9	-72	-62	-97	-15	-27	-57	-101	35	-85	-28	-105	-21	-101	-66	-65	3	-98	-14	-74	-67	-148	-73	-26	-3879	4899	-9693	-119	-12187	3800	-10644	-115	-10390	2769	-7534	-128	-10029	628	-3625	18
1.034167	-24	47	87	-57	-108	-30	15	-14	-22	9	-72	-75	-96	-12	-27	-53	-98	36	-85	-29	-102	-21	-97	-68	-64	0	-101	-13	-70	-68	-148	-73	-18	-3974	4668	-10134	-70	-12337	4219	-10180	-90	-10374	3343	-7640	-156	-9953	965	-3583	9
1.035000	-27	51	86	-58	-108	-30	15	-15	-26	8	-68	-64	-95	-14	-27	-56	-98	34	-85	-31	-102	-22	-100	-68	-51	2	-98	-13	-86	-69	-150	-73	-13	-4090	4359	-10399	-39	-12436	4688	-9673	-72	-10304	3912	-7710	-224	-9870	1345	-3609	8
1.035833	-23	43	88	-58	-111	-34	13	-12	-16	10	-69	-64	-100	-16	-24	-57	-97	36	-86	-33	-108	-23	-98	-68	-63	1	-99	-16	-76	-69	-150	-73	-15	-4207	3988	-10496	-49	-12478	5204	-9127	-83	-10188	4530	-7755	-297	-9781	1778	-3705	24
1.036667	-26	42	87	-60	-110	-31	12	-15	-18	6	-68	-64	-95	-14	-27	-58	-99	36	-85	-32	-105	-29	-100	-69	-65	1	-99	-13	-72	-62	-148	-72	-18	-4366	3577	-10449	-62	-12474	5763	-8561	-84	-10032	5175	-7772	-311	-9715	2265	-3865	8
1.037500	-29	44	88	-58	-108	-13	12	-15	-17	34	-69	-63	-97	-15	-27	-58	-98	36	-84	-32	-104	-22	-102	-67	-65	0	-98	-14	-74	-70	-152	-74	-33	-4522	3145	-10282	-64	-12420	6368	-7957	-77	-9842	5838	-7762	-301	-9626	2810	-4083	21
1.038333	-28	42	90	-56	-111	-31	38	-13	-16	7	-66	-63	-95	-15	-27	-59	-95	36	-83	-33	-100	-18	-96	-69	-64	1	-97	-11	-70	-67	-146	-72	-5	-4692	2688	-10003	-64	-12311	6995	-7337	-36	-9618	6497	-7732	-298	-9560	3412	-4350	33
1.039167	-22	44	90	-58	-107	-29	16	-12	-16	7	-67	-60	-94	-14	-25	-83	-99	36	-83	-31	-101	-12	-96	-68	-63	2	-94	-12	-69	-67	-148	-74	-52	-4862	2234	-9657	-69	-12160	7638	-6705	6	-9363	7158	-7682	-297	-9504	4059	-4664	45
1.040000	-22	44	81	-58	-105	-29	11	-13	3	5	-70	-60	-93	-13	-27	-57	-101	36	-84	-31	-102	-15	-97	-69	-66	-1	-99	-12	-73	-69	-148	-67	-58	-5041	1781	-9266	-85	-11971	8286	-6068	-11	-9092	7806	-7612	-302	-9456	4766	-5017	61
1.040833	-27	41	86	-60	-110	-32	13	-13	-21	7	-70	-61	-95	-13	-32	-46	-101	33	-85	-32	-104	-18	-95	-67	-63	0	-98	-11	-70	-68	-145	-74	-44	-5197	1350	-8837	-73	-11746	8941	-5378	-17	-8790	8443	-7525	-327	-9409	5505	-5392	69
1.041667	-28	42	89	-58	-110	-33	10	-16	-19	5	-73	-63	-97	-17	-27	-60	-93	33	-93	-33	-108	-21	-100	-72	-67	-1	-101	-18	-76	-70	-149	-78	-39	-5348	949	-8406	-44	-11490	9572	-4788	-49	-8461	9047	-7422	-323	-9363	6275	-5783	62
1.042500	-25	42	88	-60	-110	-33	10	-14	-23	-10	-73	-64	-99	-17	-26	-58	-125	34	-86	-38	-110	-23	-98	-68	-65	0	-100	-14	-77	-70	-149	-75	-28	-5481	601	-7980	-40	-11204	10189	-4164	-95	-8144	9619	-7300	-294	-9306	7061	-6179	63
1.043333	-27	42	88	-61	-115	-33	11	-11	-19	5	-74	-65	-100	-16	-27	-59	-99	35	-87	-34	-97	-21	-99	-70	-64	0	-99	-15	-79	-73	-148	-70	-12	-5595	266	-7562	-29	-10899	10776	-3572	-115	-7802	10150	-7160	-275	-9233	7857	-6566	63
1.044167	-26	41	90	-60	-110	-35	19	-17	-21	6	-72	-62	-98	-15	-28	-66	-99	36	-82	-34	-105	-22	-98	-70	-64	0	-97	-12	-73	-68	-147	-73	-6	-5689	-11	-7165	-11	-10577	11317	-3020	-135	-7455	10636	-6996	-258	-9129	8649	-6967	70
1.045000	-26	63	90	-58	-115	-35	13	-16	-16	8	-72	-63	-97	-15	-29	-61	-98	34	-83	-33	-104	-19	-98	-76	-63	1	-85	-13	-75	-69	-148	-76	-11	-5757	-232	-6795	0	-10252	11818	-2489	-142	-7103	11080	-6815	-242	-8994	9439	-7349	71
1.045833	-26	42	89	-58	-110	-33	11	-27	-18	4	-73	-61	-92	-10	-27	-59	-100	34	-77	-32	-100	-19	-98	-72	-65	1	-99	-9	-68	-68	-145	-74	-13	-5802	-396	-6446	-1	-9924	12259	-2019	-124	-6746	11482	-6608	-223	-8820	10185	-7705	73
1.046667	-24	43	92	-57	-109	-31	11	-13	-16	6	-72	-63	-94	-17	-27	-61	-98	34	-83	-46	-103	-21	-99	-69	-65	0	-103	-10	-74	-68	-145	-73	-3	-5826	-506	-6121	-3	-9595	12659	-1598	-114	-6390	11834	-6380	-207	-8604	10907	-8059	74
1.047500	-25	43	93	-61	-111	-33	30	-15	-19	8	-75	-64	-97	-19	-27	-60	-99	34	-86	-32	-105	-21	-101	-69	-65	-4	-101	-17	-74	-70	-145	-73	-4	-5827	-567	-5815	0	-9263	13002	-1246	-107	-6046	12140	-6123	-183	-8341	11582	-8366	62
1.048333	-30	38	68	-58	-109	-34	11	-16	-17	3	-75	-65	-97	-15	-29	-65	-101	29	-87	-35	-105	-26	-103	-74	-65	-4	-102	-19	-75	-72	-149	-79	-12	-5805	-575	-5519	11	-8966	13275	-961	-84	-5701	12404	-5846	-174	-8028	12207	-8667	55
1.049167	-30	37	82	-62	-111	-40	7	-17	-23	2	-79	-65	-98	-17	-31	-65	-103	33	-85	-27	-88	-25	-102	-73	-68	-3	-102	-16	-77	-74	-146	-77	-10	-5760	-521	-5229	39	-8664	13501	-750	-96	-5363	12627	-5551	-172	-7662	12784	-8945	51
1.050000	-28	39	86	-59	-111	-35	17	-17	-23	4	-77	-67	-100	-16	-32	-63	-103	29	-88	-36	-107	-27	-101	-72	-72	-5	-103	-15	-74	-75	-148	-76	-13	-5702	-423	-4940	54	-8377	13667	-614	-119	-5043	12807	-5234	-170	-7247	13302	-9209	38
1.050833	-29	37	85	-63	-111	-35	12	-16	-17	0	-75	-66	-100	-16	-31	-62	-101	32	-86	-33	-105	-24	-104	-72	-66	-1	-101	-15	-77	-72	-151	-75	-26	-5624	-276	-4648	67	-8102	13780	-553	-75	-4724	12951	-4903	-171	-6785	13757	-9452	45
1.051667	-25	40	85	-59	-111	-35	11	-13	-17	8	-74	-60	-100	-14	-27	-59	-99	36	-84	-32	-105	-21	-98	-68	-65	0	-100	-13	-70	-70	-144	-72	-36	-5532	-90	-4353	74	-7831	13840	-570	-32	-4416	13054	-4573	-178	-6271	14149	-9690	40
1.052500	-22	43	88	-56	-108	-27	16	-10	-16	6	-83	-62	-107	-14	-27	-56	-96	35	-81	-29	-102	-19	-98	-66	-62	1	-99	-11	-70	-68	-144	-72	-52	-5433	137	-4060	84	-7568	13848	-667	1	-4115	13115	-4252	-178	-5728	14479	-9932	25
1.053333	-22	42	91	-57	-102	-31	13	-15	-13	9	-70	-64	-93	-12	-28	-56	-98	36	-83	-30	-103	-23	-100	-68	-64	1	-97	-11	-69	-70	-144	-70	-63	-5321	395	-3756	75	-7310	13807	-832	37	-3821	13131	-3958	-203	-5153	14743	-10170	20
1.054167	-22	40	88	-56	-107	-30	15	-10	-15	7	-62	-63	-94	-11	-29	-59	-100	37	-84	-28	-103	-21	-97	-67	-67	0	-98	-11	-73	-68	-147	-76	-82	-5197	684	-3463	67	-7049	13722	-1060	62	-3527	13109	-3692	-217	-4554	14939	-10424	12
1.055000	-29	37	89	-58	-109	-31	11	-14	-17	6	-70	-64	-92	-16	-28	-60	-97	36	-82	-40	-104	-22	-100	-68	-60	-3	-99	-11	-69	-70	-147	-83	-87	-5065	998	-3175	64	-6798	13597	-1347	79	-3236	13036	-3469	-206	-3932	15069	-10691	-6
1.055833	-24	39	88	-57	-107	-34	13	-11	-15	5	-62	-64	-95	-17	-29	-58	-98	32	-85	-31	-103	-22	-99	-68	-64	0	-99	-14	-72	-70	-147	-73	-93	-4917	1328	-2899	75	-6532	13433	-1702	46	-2934	12918	-3298	-202	-3295	15138	-10976	-10
1.056667	-27	42	86	-60	-110	-32	12	-14	-19	3	-77	-68	-96	-17	-30	-59	-103	40	-87	-34	-105	-25	-102	-94	-69	-6	-90	-17	-73	-72	-147	-74	-105	-4764	1676	-2634	70	-6259	13226	-2070	37	-2634	12748	-3190	-179	-2654	15134	-11282	-18
1.057500	-22	37	84	-63	-113	-38	7	-17	-22	3	-75	-68	-96	-19	-32	-61	-102	30	-87	-35	-105	-25	-100	-68	-66	-3	-101	-15	-75	-75	-148	-74	-119	-4582	2037	-2385	67	-5972	12970	-2478	60	-2309	12528	-3144	-95	-2008	15070	-11603	-32
1.058333	-26	39	88	-59	-110	-34	10	-14	-18	6	-74	-65	-98	-17	-30	-59	-100	35	-85	-32	-107	-24	-101	-66	-63	0	-99	-15	-74	-76	-149	-73	-131	-4386	2401	-2158	81	-5673	12710	-2912	51	-1981	12247	-3174	-69	-1366	14926	-11950	-13
1.059167	-22	43	88	-59	-110	-32	11	-12	-17	7	-72	-62	-93	-11	-27	-58	-96	36	-84	-32	-101	-21	-99	-68	-61	0	-97	-12	-68	-67	-148	-74	-120	-4166	2768	-1955	86	-5356	12395	-3358	56	-1641	11907	-3277	-102	-731	14713	-12315	-11
1.060000	-15	42	90	-53	-105	-30	19	-11	-14	6	-70	-61	-97	-16	-30	-56	-93	36	-82	-30	-100	-19	-96	-65	-63	0	-97	-12	-72	-70	-147	-74	-118	-3927	3126	-1775	72	-5040	12048	-3798	20	-1287	11505	-3460	-117	-100	14416	-12694	-31
1.060833	-18	43	92	-59	-103	-30	13	-13	-16	18	-69	-61	-95	-12	-17	-52	-97	38	-84	-28	-103	-17	-96	-65	-63	0	-96	-10	-70	-68	-146	-72	-141	-3664	3470	-1627	51	-4715	11665	-4246	-39	-926	11034	-3709	-132	516	14041	-13081	-58
1.061667	-25	41	89	-58	-108	-30	12	-13	-21	8	-74	-63	-95	-14	-29	-60	-103	35	-84	-25	-102	-21	-100	-70	-65	1	-100	-13	-70	-68	-148	-79	-105	-3379	3796	-1503	29	-4392	11241	-4646	-75	-551	10497	-4027	-166	1108	13581	-13473	-45
1.062500	-26	38	86	-60	-113	-35	9	-14	-17	3	-75	-64	-96	-16	-28	-58	-103	32	-84	-32	-104	-21	-101	-69	-64	-6	-101	-15	-73	-64	-151	-77	-92	-3063	4100	-1403	-3	-4068	10786	-5040	-127	-200	9898	-4394	-204	1682	13039	-13854	-39
1.063333	-28	37	86	-64	-112	-33	12	-14	-21	4	-75	-65	-97	-15	-30	-59	-101	30	-91	-34	-108	-19	-101	-68	-65	-5	-107	-15	-72	-72	-149	-78	-91	-2722	4381	-1314	-57	-3749	10295	-5392	-171	185	9250	-4803	-191	2234	12418	-14220	-38
1.064167	-26	39	86	-60	-112	-33	10	-22	-18	4	-75	-67	-96	-16	-31	-60	-101	33	-87	-34	-105	-22	-101	-69	-67	-4	-102	-14	-74	-73	-152	-74	-87	-2349	4633	-1250	-85	-3449	9774	-5711	-162	545	8548	-5223	-159	2751	11718	-14575	-35
1.065000	-24	40	85	-64	-112	-36	11	-16	-21	3	-75	-65	-98	-18	-30	-58	-100	29	-87	-1	-105	-25	-102	-73	-67	-3	-103	-17	-76	-70	-148	-79	-88	-1954	4846	-1214	-72	-3163	9223	-5990	-146	884	7794	-5700	-117	3240	10943	-14899	-50
1.065833	-29	37	86	-62	-111	-36	9	-17	-19	3	-77	-66	-109	-30	-29	-59	-100	30	-87	-32	-103	-21	-99	-70	-66	-5	-101	-16	-76	-70	-149	-77	-92	-1532	5025	-1185	-16	-2901	8653	-6223	-155	1207	7008	-6160	-96	3688	10098	-15193	-51
1.066667	-31	40	87	-59	-110	-33	10	-15	-21	6	-72	-63	-95	-18	-28	-60	-94	29	-84	-31	-105	-24	-101	-68	-65	-1	-100	-14	-73	-68	-152	-76	-97	-1086	5165	-1188	32	-2670	8056	-6419	-160	1487	6186	-6613	-95	4089	9201	-15449	-47
1.067500	-28	42	87	-52	-111	-32	12	-14	-17	5	-75	-62	-98	-16	-29	-59	-97	33	-85	-31	-103	-22	-100	-69	-67	-1	-114	-14	-75	-72	-148	-77	-91	-617	5292	-1212	34	-2464	7444	-6575	-195	1728	5346	-7049	-113	4432	8257	-15667	-38
1.068333	-27	43	87	-58	-109	-32	10	-17	-21	5	-70	-63	-97	-14	-27	-59	-98	36	-84	-32	-105	-23	-102	-73	-67	3	-99	-1	-75	-72	-150	-74	-73	-131	5322	-1275	5	-2298	6821	-6698	-245	1917	4495	-7454	-135	4711	7276	-15845	-47
1.069167	-28	44	89	-57	-111	-31	10	-14	-18	0	-74	-64	-98	-16	-30	-57	-95	34	-84	-31	-105	-24	-100	-70	-67	0	-100	-13	-75	-73	-149	-75	-70	371	5338	-1361	-3	-2162	6200	-6793	-241	2057	3653	-7831	-146	4927	6281	-15983	-35
1.070000	-28	34	88	-58	-111	-32	9	-13	-23	4	-73	-64	-99	-16	-29	-58	-101	34	-87	-29	-109	-25	-99	-70	-65	-1	-103	-17	-76	-74	-149	-80	-58	888	5315	-1491	20	-2071	5586	-6868	-256	2130	2827	-8166	-124	5063	5277	-16092	-22
1.070833	-30	41	85	-59	-113	-32	10	-15	-15	4	-72	-62	-96	-51	-30	-60	-104	34	-83	-32	-107	-23	-99	-72	-68	-1	-98	-13	-85	-70	-148	-77	-44	1411	5249	-1653	56	-2010	4987	-6927	-264	2146	2030	-8470	-70	5130	4289	-16162	-36
1.071667	-25	42	87	-58	-108	-30	13	-13	-18	4	-73	-61	-96	-13	-25	-52	-99	37	-81	-29	-102	-18	-97	-66	-64	0	-100	-10	-69	-67	-143	-73	-29	1939	5150	-1856	90	-1982	4398	-6988	-254	2103	1274	-8743	-56	5110	3309	-16206	-32
1.072500	-23	45	82	-56	-102	-28	15	-23	-14	9	-69	-62	-92	-6	-25	-52	-97	39	-82	-30	-101	-19	-98	-65	-62	4	-99	-10	-72	-65	-143	-86	-30	2471	5019	-2107	120	-1997	3857	-7066	-238	1996	568	-8991	-66	5008	2412	-16233	-23
1.073333	-26	43	92	-56	-108	-32	12	-10	-17	5	-74	-66	-95	-13	-27	-56	-100	34	-84	-32	-103	-23	-99	-68	-66	0	-90	-14	-76	-72	-145	-75	-24	2993	4843	-2408	142	-2046	3342	-7159	-231	1830	-77	-9227	-98	4825	1538	-16253	-26
1.074167	-30	41	85	-62	-116	-36	10	-18	-22	3	-69	-65	-99	-16	-31	-60	-104	36	-84	-33	-110	-24	-101	-66	-68	-1	-98	-12	-73	-69	-147	-88	-1	3514	4646	-2750	130	-2126	2871	-7281	-208	1601	-645	-9450	-110	4570	748	-16255	-16
1.075000	-28	40	89	-57	-112	-33	12	-13	-17	5	-69	-65	-98	-16	-31	-58	-99	37	-84	-31	-108	-21	-100	-66	-64	1	-99	-13	-75	-73	-146	-73	4	4042	4415	-3138	116	-2231	2454	-7448	-187	1346	-1143	-9685	-115	4233	19	-16258	-5
1.075833	-25	44	88	-57	-110	-29	12	-14	-17	5	-72	-63	-95	-13	-28	-58	-99	34	-82	-32	-104	-21	-98	-68	-67	1	-90	-13	-75	-69	-144	-74	-7	4548	4175	-3563	91	-2367	2087	-7666	-161	1045	-1557	-9921	-120	3835	-631	-16266	-16
1.076667	-25	44	89	-59	-112	-32	12	-13	-19	4	-68	-63	-97	-16	-28	-60	-99	35	-84	-29	-107	-23	-100	-67	-65	0	-99	-12	-74	-70	-146	-75	-3	5040	3911	-4026	70	-2528	1775	-7935	-125	712	-1888	-10179	-125	3379	-1198	-16277	-11
1.077500	-27	40	89	-59	-112	-27	10	4	-17	4	-70	-63	-99	-15	-26	-56	-96	36	-84	-32	-102	-18	-100	-66	-64	0	-98	-13	-73	-67	-148	-72	6	5523	3629	-4514	44	-2715	1517	-8277	-98	357	-2156	-10463	-115	2883	-1685	-16292	0
1.078333	-23	43	88	-57	-109	-31	15	-10	-18	6	-70	-62	-96	-13	-26	-56	-102	35	-81	-31	-101	-16	-98	-67	-63	0	-97	-11	-68	-68	-142	-74	4	5985	3341	-5037	30	-2924	1310	-8673	-69	1	-2344	-10769	-124	2354	-2107	-16317	2
1.079167	-25	45	90	-56	-105	-30	16	-10	-18	6	-69	-58	-95	-14	-26	-53	-98	37	-90	-26	-102	-18	-97	-64	-65	0	-99	-10	-70	-65	-143	-72	9	6440	3047	-5580	33	-3151	1155	-9145	-73	-353	-2475	-11101	-138	1803	-2461	-16342	4
1.080000	-23	44	91	-58	-108	-13	15	-10	-15	7	-68	-63	-93	-13	-28	-53	-98	39	-90	-32	-102	-16	-97	-55	-61	3	-98	-8	-69	-65	-143	-70	7	6872	2745	-6129	29	-3401	1039	-9670	-87	-700	-2550	-11436	-127	1251	-2769	-16367	3
1.080833	-22	43	91	-56	-107	-31	1	-12	-15	9	-70	-76	-96	-13	-25	-55	-97	37	-84	-28	-107	-17	-95	-66	-64	0	-97	-27	-73	-70	-144	-70	2	7292	2450	-6692	12	-3669	958	-10265	-113	-1022	-2594	-11790	-139	697	-3036	-16389	-1
1.081667	-27	43	87	-61	-114	-35	12	-14	-19	5	-72	-63	-95	-17	-29	-61	-101	34	-87	-30	-110	-24	-102	-69	-75	-6	-103	-16	-75	-72	-149	-77	-21	7692	2155	-7249	15	-3958	878	-10923	-135	-1324	-2601	-12138	-151	163	-3281	-16400	2
1.082500	-28	36	82	-64	-115	-39	8	-19	-7	1	-77	-69	-103	-21	-32	-62	-105	30	-91	-34	-107	-24	-101	-72	-68	-3	-103	-17	-82	-69	-148	-91	-26	8078	1879	-7798	12	-4253	861	-11618	-160	-1589	-2635	-12465	-138	-336	-3511	-16381	13
1.083333	-30	40	88	-61	-113	-39	10	-16	-21	2	-74	-66	-96	-18	-30	-64	-99	23	-74	-35	-109	-23	-105	-72	-68	-3	-103	-16	-73	-72	-151	-76	-24	8458	1618	-8345	3	-4562	830	-12374	-194	-1819	-2661	-12761	-127	-796	-3743	-16331	12
1.084167	-27	40	86	-60	-107	-47	10	-14	-16	3	-72	-63	-94	-16	-17	-64	-95	36	-86	-33	-101	-21	-101	-72	-64	-4	-100	-13	-70	-68	-150	-74	-32	8822	1371	-8881	-9	-4873	803	-13153	-207	-2020	-2710	-13018	-113	-1217	-3990	-16245	-6
1.085000	-25	39	81	-59	-108	-34	10	-18	-19	4	-70	-62	-96	-18	-27	-60	-99	35	-87	-32	-103	-22	-101	-81	-67	-6	-100	-13	-70	-68	-147	-73	-8	9174	1147	-9397	-39	-5200	760	-13958	-211	-2205	-2799	-13224	-104	-1605	-4266	-16103	8
1.085833	-27	42	87	-58	-109	-35	13	-15	-16	8	-73	-61	-98	-14	-28	-60	-102	35	-85	-32	-104	-21	-99	-67	-63	-3	-101	-14	-73	-70	-150	-73	-5	9507	946	-9895	-69	-5520	706	-14781	-212	-2378	-2941	-13381	-101	-1924	-4581	-15913	2
1.086667	-26	42	88	-56	-109	-32	16	-15	-17	4	-73	-61	-95	-15	-25	-59	-114	36	-84	-32	-99	-19	-99	-68	-67	13	-100	-14	-70	-68	-145	-73	-43	9832	774	-10374	-96	-5838	601	-15623	-222	-2555	-3145	-13479	-84	-2209	-4942	-15668	-1
1.087500	-26	39	94	-59	-108	-34	12	-15	-16	5	-97	-64	-94	-15	-28	-60	-97	35	-85	-34	-102	-24	-100	-67	-58	0	-99	-11	-68	-68	-141	-73	-45	10134	627	-10831	-108	-6149	469	-16463	-210	-2746	-3414	-13516	-65	-2453	-5346	-15357	-8
1.088333	-24	42	89	-58	-105	-31	12	-15	-15	5	-72	-64	-94	-13	-25	-57	-98	36	-83	-32	-108	-22	-101	-67	-63	-1	-103	-16	-73	-68	-147	-72	-19	10419	503	-11275	-120	-6453	298	-17305	-203	-2971	-3758	-13502	-52	-2665	-5801	-14986	-10
1.089167	-29	38	86	-60	-97	-35	13	-15	-19	3	-77	-62	-96	-17	-28	-60	-100	35	-84	-33	-105	-24	-101	-68	-65	-1	-100	-15	-70	-70	-150	-75	-8	10688	409	-11698	-149	-6744	75	-18143	-195	-3233	-4168	-13444	-33	-2850	-6305	-14564	16
1.090000	-28	33	84	-59	-109	-36	12	-21	-22	0	-75	-66	-103	-22	-32	-63	-107	32	-87	-35	-105	-26	-105	-68	-68	-3	-87	-21	-80	-74	-151	-77	-45	10927	335	-12101	-168	-7010	-193	-18971	-181	-3550	-4644	-13371	-36	-3022	-6860	-14084	27
1.090833	-31	37	88	-65	-115	-40	8	-21	-17	-1	-77	-63	-100	-19	-31	-63	-103	33	-90	-36	-111	-26	-103	-70	-66	11	-120	-17	-75	-73	-150	-77	-46	11143	291	-12482	-185	-7260	-507	-19784	-188	-3923	-5173	-13267	-53	-3173	-7442	-13577	43
1.091667	-26	40	88	-58	-107	-34	12	-18	-16	4	-69	-64	-99	-16	-28	-61	-99	37	-83	-31	-116	-21	-102	-68	-63	0	-100	-12	-74	-68	-151	-74	-40	11333	262	-12846	-183	-7482	-869	-20582	-205	-4358	-5747	-13181	-81	-3326	-8056	-13009	53
1.092500	-24	45	94	-56	-108	-32	15	-13	-17	6	-68	-56	-95	-13	-23	-55	-99	39	-81	-29	-101	-19	-99	-67	-64	4	-99	-15	-73	-68	-147	-67	-66	11484	241	-13202	-201	-7687	-1284	-21383	-212	-4861	-6354	-13130	-70	-3489	-8696	-12443	41
1.093333	-24	60	88	-55	-109	-32	13	-12	-15	5	-70	-61	-95	-14	-25	-60	-100	34	-82	-30	-102	-17	-95	-51	-64	1	-98	-11	-70	-67	-145	-75	-87	11596	230	-13550	-203	-7875	-1745	-22176	-213	-5413	-6975	-13137	-50	-3669	-9350	-11886	33
1.094167	-25	44	98	-57	-107	-31	15	-16	-15	5	-51	-62	-95	-15	-24	-58	-97	35	-81	-31	-102	-18	-96	-70	-64	2	-98	-10	-70	-66	-153	-72	-91	11668	216	-13890	-231	-8047	-2249	-22956	-211	-6008	-7594	-13221	-63	-3866	-10014	-11339	38
1.095000	-25	43	88	-57	-109	-29	15	-14	-17	7	-68	-62	-96	-14	-25	-56	-101	35	-84	-29	-101	-21	-96	-66	-65	2	-99	-12	-72	-67	-146	-72	-87	11700	194	-14224	-257	-8207	-2790	-23742	-213	-6640	-8189	-13406	-56	-4096	-10677	-10838	11
1.095833	-27	43	91	-64	-104	-30	13	-18	-19	6	-72	-62	-94	-12	-24	-56	-100	36	-83	-30	-102	-21	-96	-67	-66	1	-99	-12	-72	-67	-145	-73	-91	11691	162	-14557	-238	-8362	-3366	-24525	-216	-7282	-8755	-13707	-52	-4355	-11329	-10385	7
1.096667	-25	42	88	-58	-109	-33	15	-13	-17	6	-66	-61	-96	-16	-26	-58	-99	32	-83	-32	-104	-19	-94	-66	-63	2	-96	-12	-73	-67	-145	-70	-103	11638	111	-14888	-213	-8514	-3961	-25312	-199	-7927	-9266	-14121	-47	-4639	-11957	-10008	-10
1.097500	-27	41	60	-58	-110	-36	13	-12	-16	3	-72	-62	-99	-16	-24	-57	-101	38	-81	-30	-101	-22	-96	-66	-61	-3	-98	-14	-76	-72	-143	-69	-70	11544	35	-15219	-182	-8675	-4582	-26097	-181	-8549	-9715	-14662	-41	-4957	-12561	-9720	-18
1.098333	-22	41	86	-59	-112	-32	15	-15	-17	3	-69	-63	-97	-13	-26	-48	-100	36	-83	-31	-105	-16	-99	-68	-66	3	-103	-13	-73	-67	-148	-75	-49	11405	-68	-15556	-151	-8853	-5211	-26884	-187	-9137	-10095	-15317	-42	-5298	-13132	-9536	-27
1.099167	-25	39	86	-58	-109	-30	12	-13	-18	3	-72	-45	-97	-16	-28	-53	-98	36	-84	-30	-100	-17	-95	-64	-63	2	-98	-11	-72	-67	-147	-69	-38	11226	-200	-15893	-105	-9049	-5828	-27655	-152	-9671	-10384	-16077	-43	-5665	-13666	-9454	-32
1.100000	-31	33	87	-56	-107	-33	15	-12	-16	6	-68	-59	-94	-13	-24	-55	-98	45	-100	-29	-104	-16	-96	-66	-62	5	-94	-14	-69	-66	-146	-70	-29	11024	-365	-16235	-82	-9283	-6440	-28414	-85	-10139	-10597	-16929	-62	-6061	-14156	-9486	-42
1.100833	-25	44	90	-55	-108	-30	15	-10	-14	8	-77	-60	-94	-13	-26	-57	-99	36	-81	-28	-103	-17	-97	-64	-76	4	-96	-12	-75	-66	-147	-74	-36	10780	-563	-16580	-47	-9556	-7027	-29144	-121	-10546	-10732	-17856	-66	-6472	-14598	-9638	-45
1.101667	-25	44	88	-60	-112	-31	13	-14	-19	5	-70	-62	-96	-13	-28	-57	-100	34	-88	-36	-105	-18	-99	-68	-66	0	-100	-13	-75	-69	-147	-74	-27	10505	-786	-16929	-27	-9879	-7586	-29846	-131	-10880	-10787	-18826	-62	-6896	-14994	-9911	-34
1.102500	-28	38	86	-58	-109	-32	-5	-15	-18	5	-73	-65	-96	-14	-29	-60	-101	32	-85	-34	-102	-22	-101	-70	-66	-1	-102	-15	-73	-73	-152	-78	-6	10211	-1039	-17280	-26	-10267	-8103	-30497	-144	-11140	-10778	-19801	-68	-7326	-15339	-10280	-53
1.103333	-30	38	88	-59	-109	-34	10	-14	-19	3	-75	-64	-98	-15	-28	-58	-98	33	-85	-32	-104	-21	-97	-68	-63	9	-102	-16	-76	-69	-145	-73	25	9910	-1305	-17630	-12	-10689	-8587	-31089	-155	-11328	-10720	-20753	-74	-7748	-15645	-10743	-59
1.104167	-29	39	84	-57	-109	-34	2	-14	-19	5	-72	-62	-96	-13	-50	-57	-100	33	-85	-35	-110	-19	-99	-67	-66	-3	-104	-15	-72	-69	-147	-76	30	9585	-1589	-17978	11	-11206	-8997	-31611	-155	-11453	-10618	-21648	-72	-8165	-15902	-11289	-63
1.105000	-57	38	87	-59	-111	-33	13	-15	-19	4	-75	-64	-99	-13	-17	-56	-97	34	-84	-32	-100	-24	-101	-67	-64	1	-98	-15	-74	-74	-149	-76	15	9267	-1871	-18315	3	-11737	-9368	-32040	-153	-11526	-10503	-22465	-78	-8569	-16150	-11881	-61
1.105833	-25	40	87	-57	-112	-33	15	-15	-15	8	-75	-64	-98	-14	-30	-58	-100	35	-81	-33	-107	-22	-100	-68	-65	1	-98	-17	-74	-73	-149	-53	11	8942	-2151	-18644	-47	-12318	-9695	-32369	-154	-11550	-10402	-23171	-72	-8941	-16359	-12510	-57
1.106667	-23	38	87	-61	-107	-32	15	-15	-21	6	-74	-63	-100	-14	-32	-59	-99	35	-88	-7	-104	-23	-101	-69	-67	-5	-101	-17	-76	-76	-151	-80	-1	8615	-2417	-18967	-68	-13010	-9977	-32586	-152	-11545	-10334	-23742	-73	-9292	-16582	-13147	-64
1.107500	-31	37	94	-62	-113	-39	5	-18	-22	2	-76	-63	-98	-15	-30	-60	-100	36	-83	-32	-103	-23	-75	-70	-65	-5	-100	-15	-74	-73	-152	-78	-23	8303	-2676	-19265	-30	-13724	-10226	-32662	-147	-11516	-10318	-24146	-75	-9592	-16813	-13749	-52
1.108333	-25	42	88	-61	-109	-36	13	-15	-17	5	-74	-63	-96	-15	-32	-60	-97	34	-87	-32	-105	-23	-101	-68	-64	-3	-102	-15	-74	-72	-150	-80	-56	7995	-2865	-19547	24	-14478	-10446	-32628	-126	-11474	-10384	-24403	-72	-9849	-17094	-14313	-42
1.109167	-27	37	86	-59	-108	-33	1	-18	-21	2	-74	-65	-97	-15	-32	-77	-101	33	-84	-33	-107	-23	-100	-74	-67	-3	-102	-17	-75	-74	-150	-79	-82	7702	-3031	-19808	82	-15256	-10655	-32444	-93	-11432	-10542	-24466	-73	-10058	-17375	-14804	-36
1.110000	-29	58	87	-59	-111	-39	11	-16	-19	3	-73	-66	-99	-21	-33	-59	-104	30	-90	-34	-96	-27	-101	-67	-68	-3	-103	-16	-80	-74	-151	-81	-127	7428	-3149	-20048	99	-16043	-10860	-32087	-77	-11404	-10809	-24361	-73	-10218	-17724	-15199	-30
1.110833	-27	37	82	-62	-111	-39	12	-17	-23	0	-77	-67	-97	-19	-33	-60	-100	30	-87	-35	-103	-23	-101	-70	-66	-7	-105	-18	-74	-73	-149	-76	-174	7175	-3207	-20261	97	-16806	-11065	-31563	-60	-11376	-11190	-24085	-84	-10325	-18124	-15478	-26
1.111667	-26	41	87	-58	-109	-35	15	-13	-17	5	-72	-62	-95	-15	-28	-58	-98	32	-84	-32	-104	-19	-97	-67	-64	0	-101	-13	-73	-72	-150	-75	-219	6937	-3207	-20445	109	-17538	-11290	-30860	-47	-11381	-11687	-23648	-84	-10391	-18577	-15635	-21
1.112500	-25	42	95	-55	-108	-33	12	-13	-16	3	-69	-62	-98	-17	-28	-58	-98	35	-82	-33	-102	-21	-101	-68	-65	-5	-101	-14	-74	-56	-148	-75	-262	6722	-3134	-20604	104	-18209	-11548	-29981	-33	-11424	-12298	-23085	-98	-10422	-19079	-15666	-29
1.113333	-27	39	89	-58	-110	-31	16	-12	-17	4	-70	-61	-93	-16	-28	-60	-99	33	-83	-34	-103	-23	-100	-66	-62	0	-100	-11	-70	-68	-147	-75	-306	6534	-3013	-20745	73	-18789	-11840	-28897	-10	-11500	-13010	-22404	-112	-10428	-19610	-15566	-28
1.114167	-19	41	92	-56	-105	-36	8	-12	-17	9	-70	-63	-96	-18	-30	-59	-101	32	-84	-31	-102	-24	-98	-70	-63	-3	-100	-16	-73	-69	-146	-79	-359	6365	-2820	-20862	96	-19244	-12166	-27685	-10	-11619	-13804	-21635	-134	-10420	-20166	-15343	-26
1.115000	-27	40	88	-59	-111	-38	12	-15	-19	3	-74	-63	-99	-24	-32	-61	-102	29	-87	-38	-105	-25	-103	-75	-79	-5	-102	-16	-76	-72	-150	-79	-407	6219	-2568	-20964	107	-19558	-12534	-26292	-30	-11781	-14653	-20799	-146	-10416	-20726	-15006	-33
1.115833	-31	38	87	-60	-115	-40	-5	-18	-21	0	-66	-67	-101	-22	-36	-61	-103	30	-86	-36	-107	-24	-103	-70	-65	10	-103	-33	-79	-75	-149	-78	-443	6109	-2257	-21043	101	-19704	-12941	-24741	-26	-11989	-15556	-19916	-143	-10426	-21259	-14567	-29
1.116667	-27	39	89	-60	-113	-36	11	-17	-19	3	-67	-67	-97	-18	-31	-62	-101	33	-80	-39	-107	-23	-105	-73	-65	-4	-104	-15	-73	-72	-146	-74	-466	6023	-1895	-21113	99	-19677	-13386	-23049	-34	-12245	-16466	-19019	-133	-10466	-21749	-14044	-35
1.117500	-27	37	88	-59	-107	-34	11	-15	-17	2	-70	-62	-95	-19	-28	-61	-102	33	-83	-32	-104	-24	-100	-72	-63	0	-102	-13	-72	-69	-144	-78	-473	5959	-1489	-21171	101	-19460	-13863	-21248	-36	-12533	-17343	-18127	-121	-10547	-22181	-13468	-43
1.118333	-22	40	90	-59	-108	-33	16	-15	-17	4	-70	-62	-97	-17	-28	-80	-98	34	-83	-31	-103	-21	-100	-69	-65	1	-98	-13	-75	-69	-143	-72	-449	5929	-1038	-21226	87	-19075	-14358	-19368	-31	-12868	-18171	-17258	-112	-10684	-22536	-12854	-43
1.119167	-24	43	93	-60	-107	-31	17	-11	-19	4	-69	-27	-94	-15	-27	-58	-100	35	-84	-32	-101	-18	-98	-66	-63	2	-97	-15	-68	-67	-144	-66	-431	5913	-569	-21280	80	-18526	-14875	-17439	-40	-13231	-18929	-16427	-108	-10872	-22807	-12225	-45
1.120000	-26	43	93	-59	-103	-29	19	-13	-18	4	-70	-60	-92	-14	-24	-56	-94	37	-84	-29	-102	-17	-99	-68	-63	2	-97	-10	-70	-65	-143	-72	-411	5928	-65	-21336	85	-17839	-15398	-15500	-42	-13625	-19588	-15642	-102	-11123	-22991	-11599	-33
1.120833	-15	39	89	-59	-104	-28	17	-12	-14	6	-69	-60	-90	-12	-25	-57	-95	35	-81	-30	-109	-19	-96	-64	-62	4	-97	-10	-74	-64	-151	-68	-363	5957	439	-21407	64	-17052	-15919	-13571	-77	-14038	-20133	-14909	-99	-11453	-23075	-11011	-32
1.121667	-24	41	92	-59	-105	-28	16	-14	-19	7	-70	-62	-93	-17	-22	-58	-97	44	-82	-31	-103	-19	-98	-70	-61	2	-100	-15	-73	-68	-148	-72	-303	5998	948	-21481	34	-16202	-16427	-11695	-129	-14464	-20547	-14236	-94	-11832	-23075	-10473	-46
1.122500	-28	39	87	-64	-112	-32	25	-13	-18	2	-74	-62	-97	-17	-30	-59	-103	30	-85	-35	-108	-25	-99	-70	-73	0	-100	-15	-75	-73	-148	-74	-240	6058	1455	-21575	19	-15335	-16911	-9905	-154	-14891	-20826	-13605	-86	-12269	-22995	-9990	-52
1.123333	-29	42	86	-59	-112	-38	10	-16	-18	3	-74	-66	-99	-19	-28	-62	-101	30	-83	-38	-103	-24	-102	-64	-67	-1	-102	-17	-77	-73	-149	-74	-167	6126	1954	-21668	10	-14474	-17372	-8229	-198	-15306	-20972	-13029	-84	-12745	-22850	-9563	-39
1.124167	-29	32	84	-63	-117	-38	6	-19	-21	0	-73	-65	-99	-18	-28	-62	-102	32	-86	-35	-107	-25	-101	-70	-64	-1	-111	-16	-74	-68	-147	-73	-101	6201	2448	-21812	5	-13673	-17772	-6700	-236	-15695	-20982	-12462	-65	-13241	-22646	-9222	-32
1.125000	-29	41	88	-61	-112	-31	11	-16	-22	4	-74	-64	-100	-14	-31	-61	-99	34	-86	-32	-108	-25	-98	-70	-68	-1	-99	-14	-75	-69	-148	-75	-53	6277	2919	-21902	8	-12975	-18120	-5343	-264	-16046	-20882	-11923	-40	-13740	-22400	-8938	-22
1.125833	-34	43	87	-60	-110	-32	13	-27	-19	4	-75	-62	-96	-14	-29	-58	-100	33	-83	-31	-104	-22	-100	-70	-64	1	-98	-12	-70	-66	-124	-73	-8	6351	3369	-22037	-9	-12413	-18383	-4186	-288	-16354	-20683	-11378	-36	-14256	-22130	-8725	-5
1.126667	-28	42	87	-57	-109	-30	15	-16	-16	5	-72	-60	-93	-14	-29	-60	-100	43	-84	-31	-103	-22	-101	-69	-63	0	-97	-14	-73	-72	-148	-75	28	6422	3795	-22183	-39	-12008	-18571	-3242	-283	-16595	-20414	-10810	-48	-14735	-21855	-8565	-9
1.127500	-23	38	89	-59	-110	-31	13	-14	-16	6	-70	-63	-96	-13	-26	-57	-98	34	-81	-33	-102	-19	-100	-69	-67	-1	-99	-10	-73	-68	-147	-70	62	6477	4185	-22333	-50	-11770	-18658	-2532	-268	-16769	-20096	-10228	-52	-15163	-21572	-8440	2
1.128333	-27	40	90	-57	-110	-32	13	-14	-19	7	-70	-64	-98	-16	-27	-59	-102	33	-84	-32	-104	-21	-99	-68	-64	0	-97	-13	-72	-68	-147	-73	91	6517	4554	-22497	-55	-11719	-18640	-2059	-232	-16855	-19754	-9593	-34	-15518	-21301	-8350	9
1.129167	-25	42	88	-59	-111	-35	12	-15	-17	6	-73	-63	-102	-18	-27	-58	-98	34	-84	-33	-107	-25	-100	-68	-63	-4	-99	-13	-73	-70	-148	-73	103	6546	4855	-22661	-53	-11834	-18502	-1829	-161	-16852	-19423	-8904	-1	-15813	-21035	-8268	20
1.130000	-31	43	86	-64	-107	-32	15	-16	-19	4	-75	-66	-95	-13	-27	-59	-99	28	-90	-32	-107	-23	-94	-68	-65	-5	-97	-14	-74	-70	-148	-74	101	6555	5208	-22819	-50	-12105	-18248	-1832	-122	-16749	-19115	-8151	15	-16001	-20782	-8180	12
1.130833	-28	42	85	-60	-111	-40	13	-19	-19	2	-77	-68	-95	-15	-29	-60	-101	29	-83	-32	-104	-28	-102	-70	-67	-6	-87	-14	-77	-74	-151	-70	89	6554	5496	-22971	-64	-12505	-17874	-2058	-137	-16558	-18841	-7331	3	-16083	-20524	-8064	16
1.131667	-25	40	84	-61	-111	-34	15	-15	-19	-3	-76	-68	-97	-16	-28	-61	-103	37	-86	-34	-102	-22	-98	-68	-66	-1	-101	-15	-73	-72	-148	-75	59	6532	5758	-23121	-68	-12996	-17386	-2494	-137	-16266	-18622	-6447	-23	-16059	-20278	-7913	22
1.132500	-29	35	87	-58	-109	-33	11	-3	-24	5	-78	-67	-98	-15	-25	-58	-100	35	-84	-30	-103	-18	-97	-69	-62	-4	-99	-14	-72	-69	-147	-76	37	6503	5988	-23259	-55	-13548	-16786	-3125	-132	-15874	-18459	-5530	-47	-15913	-20021	-7706	20
1.133333	-27	44	87	-60	-109	-32	11	-14	-18	9	-73	-75	-94	-14	-26	-47	-96	34	-83	-32	-111	-25	-98	-67	-64	-5	-95	-11	-73	-69	-145	-72	16	6467	6198	-23396	-58	-14112	-16117	-3919	-102	-15404	-18356	-4582	-61	-15652	-19745	-7440	27
1.134167	-26	62	89	-59	-109	-33	16	-15	-15	6	-75	-65	-99	-16	-27	-59	-98	34	-86	-32	-104	-23	-99	-67	-78	-4	-98	-14	-73	-70	-147	-65	-12	6425	6382	-23509	-79	-14639	-15343	-4838	-67	-14856	-18298	-3625	-61	-15283	-19452	-7098	33
1.135000	-29	42	88	-59	-114	-36	13	-14	-18	8	-70	-65	-88	-19	-30	-59	-101	35	-101	18	-107	-27	-101	-69	-65	-1	-97	-15	-74	-69	-144	-74	-33	6394	6544	-23622	-79	-15092	-14547	-5847	-66	-14239	-18273	-2686	-64	-14801	-19122	-6675	39
1.135833	-27	42	89	-58	-112	-6	11	-14	-17	6	-70	-68	-99	-17	-30	-60	-101	34	-87	-31	-104	-24	-97	-66	-70	-3	-100	-12	-75	-69	-147	-75	-73	6363	6687	-23715	-79	-15425	-13728	-6964	-67	-13568	-18266	-1784	-58	-14227	-18757	-6175	37
1.136667	-26	42	89	-58	-109	-36	12	-16	-5	6	-69	-65	-96	-17	-27	-60	-101	35	-86	-30	-104	-22	-101	-72	-67	-4	-99	-13	-73	-68	-145	-84	-118	6357	6807	-23801	-64	-15621	-12952	-8111	-84	-12852	-18257	-960	-61	-13576	-18363	-5605	42
1.137500	-28	42	91	-57	-109	-32	12	-16	-18	5	-70	-63	-96	-16	-29	-61	-101	37	-84	-29	-88	-22	-96	-68	-66	8	-98	-14	-70	-69	-147	-73	-138	6365	6918	-23880	-42	-15639	-12142	-9258	-134	-12107	-18227	-250	-80	-12862	-17925	-4970	35
1.138333	-28	45	88	-52	-108	-33	12	-14	-17	8	-68	-61	-97	-15	-28	-58	-96	38	-81	-30	-104	-22	-98	-70	-61	1	-95	-10	-69	-68	-146	-72	-165	6398	7022	-23947	-39	-15477	-11435	-10403	-163	-11352	-18161	327	-88	-12109	-17464	-4282	28
1.139167	-26	45	90	-53	-107	-31	18	-13	-15	6	-66	-61	-88	-14	-25	-60	-99	37	-83	-29	-100	-19	-93	-68	-61	0	-97	-10	-72	-67	-142	-74	-174	6452	7121	-24018	-39	-15124	-10808	-11461	-115	-10597	-18037	738	-84	-11340	-16980	-3555	55
1.140000	-26	45	91	-56	-110	-32	15	-13	-22	5	-72	-62	-95	-11	-27	-59	-102	36	-84	-31	-105	-24	-96	-60	-66	-3	-98	-12	-73	-68	-147	-74	-197	6537	7227	-24091	-16	-14594	-10307	-12462	-55	-9858	-17860	953	-79	-10569	-16486	-2816	45
1.140833	-7	40	88	-56	-109	-39	11	-13	-22	5	-73	-63	-96	-17	-28	-58	-99	37	-85	-30	-105	-19	-96	-27	-64	-1	-96	-1	-72	-66	-145	-73	-210	6651	7345	-24170	20	-13893	-9925	-13364	6	-9130	-17601	964	-68	-9824	-15997	-2080	40
1.141667	-29	44	90	-56	-109	-33	15	-14	-18	-3	-74	-65	-97	-16	-29	-59	-100	27	-85	-31	-105	-21	-100	-68	-65	-1	-101	-15	-76	-69	-146	-73	-214	6785	7476	-24254	7	-13051	-9685	-14165	-31	-8433	-17281	749	-64	-9130	-15535	-1379	45
1.142500	-31	38	87	-58	-112	-19	11	-17	-22	6	-73	-63	-101	-19	-30	-62	-102	35	-86	-33	-111	-26	-100	-69	-65	0	-102	-15	-78	-74	-155	-77	-221	6941	7624	-24356	-28	-12088	-9587	-14833	-55	-7773	-16895	304	-75	-8500	-15111	-729	46
1.143333	-29	40	89	-57	-113	-35	13	-14	-22	4	-82	-67	-99	-17	-29	-60	-104	35	-88	-34	-102	-23	-102	-68	-66	-1	-102	-15	-78	-72	-146	-75	-221	7126	7798	-24470	-23	-11038	-9633	-15370	-73	-7151	-16457	-359	-104	-7957	-14744	-144	39
1.144167	-30	40	89	-60	-109	-35	12	-14	-22	4	-73	-63	-99	-16	-28	-59	-102	34	-83	-32	-105	-22	-100	-68	-68	1	-98	-11	-74	-67	-144	-74	-218	7338	7982	-24599	-44	-9940	-9823	-15774	-101	-6566	-15987	-1231	-136	-7502	-14449	330	44
1.145000	-29	44	90	-59	-109	-30	15	-13	-18	6	-73	-65	-99	-26	-32	-60	-100	35	-84	-38	-107	-23	-99	-67	-67	0	-100	-14	-75	-69	-148	-76	-214	7570	8153	-24752	-59	-8837	-10138	-16044	-126	-6036	-15501	-2300	-133	-7162	-14242	688	49
1.145833	-28	44	89	-59	-113	-36	12	-13	-13	5	-69	-64	-96	-15	-26	-60	-98	35	-82	-34	-103	-17	-101	-68	-63	0	-101	-14	-87	-67	-146	-74	-202	7825	8301	-24922	-62	-7760	-10572	-16194	-116	-5558	-15030	-3532	-105	-6915	-14132	908	60
1.146667	-27	43	90	-57	-109	-31	22	-14	-19	6	-69	-64	-97	4	-27	-60	-98	38	-83	-31	-103	-18	-99	-68	-63	0	-102	-12	-70	-66	-148	-82	-161	8116	8398	-25118	-25	-6742	-11103	-16228	-67	-5131	-14597	-4899	-55	-6784	-14133	969	52
1.147500	-26	43	91	-56	-109	-31	13	-14	-18	6	-72	-64	-95	-15	-28	-59	-99	37	-81	-60	-105	-22	-102	-65	-63	0	-99	-13	-74	-67	-146	-73	-128	8439	8414	-25331	29	-5805	-11720	-16165	-46	-4763	-14224	-6353	53	-6750	-14243	862	58
1.148333	-29	42	88	-61	-112	-32	13	-16	-19	3	-73	-70	-100	-18	-32	-64	-105	32	-85	-36	-107	-23	-104	-70	-68	-4	-101	-14	-76	-68	-151	-80	-111	8805	8308	-25567	42	-4979	-12398	-16014	-59	-4457	-13943	-7859	62	-6818	-14468	577	64
1.149167	-30	40	86	-61	-113	-39	7	-22	-25	1	-56	-64	-103	-19	-32	-62	-101	32	-87	-35	-109	-23	-103	-70	-69	-7	-103	-15	-79	-69	-148	-77	-78	9227	8054	-25817	38	-4276	-13106	-15800	-44	-4215	-13763	-9369	38	-6954	-14798	116	68
1.150000	-33	41	84	-61	-115	-34	11	-17	-22	2	-74	-79	-102	-17	-32	-48	-105	32	-85	-34	-107	-23	-103	-68	-68	-3	-102	-16	-74	-72	-147	-78	-63	9700	7611	-26071	52	-3716	-13840	-15539	-18	-4042	-13698	-10846	19	-7160	-15224	-516	73
1.150833	-29	38	110	-62	-111	-34	12	-16	-22	0	-76	-66	-99	-15	-30	-58	-103	33	-80	-33	-105	-23	-99	-70	-68	-4	-99	-16	-75	-69	-147	-77	-58	10243	6960	-26329	92	-3299	-14563	-15242	-16	-3936	-13771	-12243	-26	-7411	-15730	-1313	90
1.151667	-29	40	88	-38	-105	-29	15	-15	-14	5	-74	-61	-85	-13	-52	-58	-100	34	-84	-31	-104	-16	-99	-65	-63	1	-99	-10	-70	-67	-147	-73	-47	10853	6056	-26573	108	-3033	-15271	-14931	-64	-3914	-13951	-13521	-4	-7692	-16303	-2254	96
1.152500	-24	40	91	-56	-105	-28	17	-13	-17	4	-74	-61	-95	-11	-26	-55	-100	37	-81	-28	-102	-15	-97	-69	-63	-1	-97	-12	-73	-67	-197	-75	-43	11527	4891	-26842	120	-2921	-15945	-14627	-36	-3976	-14267	-14657	-10	-7995	-16917	-3322	89
1.153333	-25	43	89	-59	-108	-30	16	-14	-15	5	-48	-61	-95	-13	-26	-55	-98	34	-83	-31	-111	-19	-98	-66	-63	0	-98	-10	-73	-67	-146	-75	-35	12282	3428	-27085	120	-2955	-16577	-14338	-74	-4135	-14686	-15620	0	-8296	-17550	-4491	99
1.154167	-26	40	89	-58	-108	-32	17	-14	-14	6	-70	-63	-94	-13	-27	-57	-97	37	-82	-29	-101	-15	-97	-61	-63	0	-98	-13	-74	-72	-147	-72	-23	13111	1659	-27304	104	-3134	-17146	-14073	-100	-4391	-15197	-16388	-19	-8591	-18184	-5748	98
1.155000	-26	42	90	-57	-110	-35	13	-12	-15	7	-70	-63	-96	-14	-28	-56	-107	36	-82	-30	-104	-21	-99	-66	-61	2	-96	-11	-74	-68	-146	-73	-35	14004	-385	-27501	82	-3448	-17654	-13846	-125	-4747	-15770	-16961	-61	-8863	-18789	-7049	86
1.155833	-27	40	86	-60	-109	-31	16	-16	-18	6	-74	-64	-98	-15	-30	-58	-96	35	-85	-31	-105	-18	-98	-66	-63	-1	-99	-12	-73	-69	-147	-75	-61	14954	-2692	-27668	15	-3889	-18083	-13654	-154	-5214	-16387	-17328	-100	-9111	-19347	-8368	74
1.156667	-27	39	87	-60	-109	-36	11	-17	-22	2	-76	-67	-97	-14	-31	-86	-104	30	-84	-33	-105	-24	-101	-73	-66	-3	-101	-13	-73	-73	-148	-80	-56	15946	-5224	-27804	-28	-4455	-18450	-13490	-174	-5788	-17010	-17498	-120	-9333	-19835	-9664	87
1.157500	-28	-14	84	-62	-109	-38	8	-17	-18	1	-76	-67	-98	0	-31	-62	-101	33	-84	-33	-101	-19	-98	-68	-63	-1	-98	-12	-72	-72	-150	-78	-30	16970	-7931	-27905	-16	-5128	-18725	-13382	-160	-6462	-17607	-17478	-108	-9518	-20232	-10923	95
1.158333	-26	40	86	-58	-109	-44	12	-15	-17	7	-74	-62	-97	-14	-27	-56	-101	30	-86	-32	-104	-21	-98	-69	-69	-5	-100	-9	-70	-68	-146	-68	-21	18002	-10775	-27976	-5	-5909	-18926	-13302	-150	-7240	-18147	-17316	-75	-9692	-20535	-12105	87
1.159167	-26	42	88	-56	-108	-32	43	-14	-14	7	-70	-62	-93	-13	-28	-59	-97	34	-83	-31	-102	-19	-97	-70	-63	0	-96	-9	-70	-70	-158	-75	4	19021	-13681	-28016	26	-6782	-19050	-13246	-146	-8104	-18612	-16966	-78	-9850	-20734	-13205	90
1.160000	-24	42	90	-56	-108	-32	15	-15	-21	7	-60	-60	-107	-14	-27	-56	-83	39	-80	-30	-100	-19	-97	-65	-63	0	-99	-12	-70	-67	-145	-72	-33	19998	-16558	-28045	29	-7741	-19095	-13219	-128	-9055	-18976	-16530	-95	-10009	-20824	-14196	90
1.160833	-32	41	88	-58	-105	-28	17	-12	-15	8	-72	-60	-91	-11	-26	-48	-98	34	-82	-30	-99	-22	-95	-64	-63	3	-96	-9	-67	-68	-144	-74	-42	20904	-19328	-28058	16	-8772	-19063	-13211	-100	-10073	-19212	-16013	-68	-10181	-20793	-15065	81
1.161667	-27	64	91	-60	-108	-32	15	-15	-17	4	-73	-61	-91	-12	-30	-59	-98	39	-86	-33	-102	-22	-98	-69	-68	0	-101	-14	-74	-73	-147	-57	-40	21701	-21905	-28075	0	-9870	-18959	-13212	-92	-11155	-19323	-15460	16	-10385	-20709	-15806	71
1.162500	-27	38	86	-63	-112	-35	10	-15	-19	2	-76	-64	-94	-16	-29	-61	-104	30	-87	-36	-109	-24	-97	-69	-66	-4	-101	-14	-74	-74	-147	-75	-24	22378	-24213	-28101	5	-11027	-18774	-13226	-55	-12263	-19286	-14890	109	-10621	-20513	-16418	66
1.163333	-27	42	91	-64	-110	-34	16	-17	-17	1	-76	-63	-96	-15	-27	-61	-101	35	-84	-32	-105	-23	-100	-67	-65	-3	-100	-15	-74	-69	-148	-76	-5	22921	-26196	-28142	8	-12220	-18526	-13224	-25	-13389	-19109	-14336	99	-10910	-20250	-16897	58
1.164167	-29	39	88	-60	-111	-35	12	-15	-17	3	-74	-63	-100	-14	-28	-62	-101	35	-86	-65	-105	-28	-101	-67	-65	0	-99	-24	-75	-74	-147	-76	-19	23292	-27789	-28220	7	-13448	-18195	-13224	-19	-14511	-18799	-13827	33	-11256	-19924	-17259	59
1.165000	-25	42	90	-56	-110	-36	25	-19	-17	1	-74	-65	-102	-17	-32	-62	-98	33	-87	-36	-109	-28	-101	-69	-66	-3	-101	-14	-77	-76	-149	-77	-16	23491	-28945	-28334	19	-14682	-17808	-13220	-10	-15612	-18371	-13382	-11	-11679	-19566	-17520	53
1.165833	-21	39	87	-62	-113	-38	10	-21	-19	2	-75	-66	-97	-16	-30	-64	-98	33	-101	-34	-108	-26	-103	-69	-59	0	-98	-13	-73	-70	-148	-75	-13	23500	-29636	-28490	19	-15903	-17359	-13204	13	-16663	-17835	-13016	-9	-12159	-19186	-17679	52
1.166667	-28	41	89	-83	-108	-34	12	-17	-18	5	-75	-65	-96	-16	-30	-65	-98	34	-87	-34	-104	-25	-100	-70	-64	1	-99	-14	-74	-45	-148	-75	-11	23327	-29875	-28703	17	-17104	-16853	-13181	20	-17659	-17220	-12742	6	-12721	-18806	-17768	49
1.167500	-30	43	87	-59	-111	-34	12	-17	-18	5	-74	-60	-97	-14	-19	-62	-99	33	-85	10	-103	-26	-102	-69	-65	0	-99	-14	-74	-73	-146	-76	5	22976	-29653	-28951	0	-18280	-16299	-13171	1	-18567	-16553	-12566	9	-13344	-18446	-17798	49
1.168333	-26	42	87	-62	-111	-36	16	-19	-18	5	-74	-62	-99	-17	-30	-63	-103	32	-86	-35	-102	-27	-102	-69	-64	-1	-102	-15	-69	-72	-147	-77	25	22453	-29026	-29258	-27	-19388	-15726	-13130	-9	-19384	-15864	-12480	-8	-14025	-18114	-17787	35
1.169167	-25	40	88	-60	-112	-33	8	-16	-21	5	-73	-64	-95	-17	-29	-60	-102	34	-90	-33	-108	-27	-102	-73	-66	-4	-100	-17	-73	-69	-147	-78	43	21775	-28029	-29612	-59	-20426	-15088	-13101	8	-20088	-15175	-12485	-36	-14756	-17821	-17756	29
1.170000	-31	38	85	-60	-103	-35	10	-18	-18	4	-76	-66	-100	-19	-31	-62	-102	30	-88	-34	-108	-27	-102	-67	-68	-3	-101	-15	-77	-74	-148	-77	60	20961	-26741	-29994	-77	-21374	-14448	-13081	5	-20673	-14518	-12563	-64	-15515	-17580	-17722	18
1.170833	-29	40	87	-64	-112	-35	11	-17	-23	2	-72	-65	-100	-19	-28	-61	-103	36	-90	-35	-105	-26	-103	-69	-67	-4	-104	-13	-75	-69	-148	-75	68	20041	-25244	-30400	-72	-22217	-13803	-13066	-18	-21134	-13910	-12698	-116	-16291	-17388	-17690	9
1.171667	-35	37	86	-56	-109	-31	15	-12	-18	6	-73	-61	-95	-16	-27	-58	-100	37	-85	-31	-100	-22	-99	-67	-63	1	-98	-12	-69	-68	-142	-74	87	19029	-23621	-30819	-64	-22948	-13162	-13060	-29	-21471	-13369	-12871	-133	-17062	-17252	-17675	7
1.172500	-24	41	90	-60	-105	-32	12	-12	-17	4	-74	-62	-96	-17	-27	-57	-98	36	-83	-25	-104	-23	-100	-67	-64	0	-99	-13	-73	-68	-145	-73	99	17940	-21974	-31237	-70	-23565	-12536	-13072	-65	-21687	-12928	-13054	-109	-17805	-17170	-17685	12
1.173333	-27	40	87	-62	-113	-33	13	-12	-19	6	-74	-66	-98	-19	-30	-58	-102	33	-88	-35	-104	-23	-105	-69	-66	-1	-104	-14	-78	-73	-147	-75	104	16785	-20392	-31658	-78	-24060	-11934	-13098	-108	-21785	-12589	-13273	-151	-18510	-17135	-17723	11
1.174167	-28	36	84	-62	-111	-36	9	-16	-22	3	-87	-69	-98	-19	-28	-60	-107	34	-87	-33	-103	-22	-102	-69	-64	0	-100	-14	-75	-68	-147	-76	102	15588	-18950	-32046	-61	-24440	-11371	-13133	-139	-21762	-12354	-13453	-194	-19149	-17135	-17780	-6
1.175000	-29	40	88	-87	-114	-35	11	-15	-17	5	-74	-64	-100	-17	-30	-57	-101	36	-86	-32	-109	-24	-102	-68	-65	-36	-101	-14	-74	-75	-149	-74	95	14343	-17785	-32410	-49	-24669	-10854	-13177	-132	-21641	-12238	-13611	-223	-19711	-17153	-17856	-15
1.175833	-27	38	87	-58	-110	-33	12	-15	-17	2	-74	-65	-100	-19	-32	-57	-107	34	-84	-32	-107	-23	-101	-68	-68	-3	-101	-15	-75	-70	-150	-75	102	13064	-16813	-32602	-43	-24788	-10378	-13228	-91	-21429	-12225	-13720	-256	-20189	-17190	-17944	-9
1.176667	-28	41	87	-60	-110	-36	11	-16	-16	4	-73	-64	-95	-15	-30	-61	-99	34	-84	-33	-102	-24	-101	-73	-64	-4	-100	-14	-74	-70	-145	-74	89	11755	-16220	-32701	-24	-24803	-9967	-13276	-82	-21137	-12308	-13776	-217	-20557	-17221	-18025	-24
1.177500	-27	40	88	-58	-108	-25	9	-15	2	6	-73	-65	-95	-21	-48	-59	-98	33	-84	-33	-105	-26	-101	-68	-64	-1	-98	-12	-76	-69	-148	-74	70	10418	-15984	-32717	-8	-24714	-9606	-13317	-79	-20789	-12471	-13776	-158	-20822	-17241	-18105	-32
1.178333	-26	44	89	-59	-111	-32	13	-12	-16	7	-68	-61	-96	-15	-29	-57	-98	35	-84	-31	-103	-18	-100	-69	-64	-1	-98	-13	-70	-70	-147	-74	70	9032	-16112	-32747	-14	-24541	-9302	-13352	-121	-20404	-12701	-13716	-146	-20983	-17235	-18162	-23
1.179167	-29	43	91	-53	-111	-31	13	-12	-16	6	-69	-61	-100	-13	-27	-58	-104	36	-82	-29	-103	-39	-98	-67	-63	1	-96	-13	-72	-68	-145	-73	60	7595	-16572	-32731	-21	-24295	-9056	-13373	-137	-19989	-12952	-13601	-197	-21050	-17189	-18192	-26
1.180000	-22	42	93	-55	-104	-30	19	-12	-14	1	-68	-59	-94	-13	-27	-55	-95	38	-82	-28	-101	-21	-98	-67	-64	0	-96	-7	-72	-66	-146	-73	24	6096	-17331	-32751	-6	-23994	-8860	-13377	-115	-19573	-13246	-13442	-258	-21025	-17098	-18182	-53
1.180833	-27	42	92	-55	-110	-30	16	-11	-18	7	-68	-62	-100	-12	-26	-56	-101	36	-84	-29	-105	-21	-96	-68	-62	2	-96	-12	-70	-67	-148	-59	-17	4564	-18335	-32738	-9	-23655	-8703	-13360	-70	-19165	-13519	-13245	-297	-20932	-16942	-18126	-48
1.181667	-26	40	89	-63	-108	-36	16	-14	-18	3	-74	-64	-100	-17	-29	-62	-101	32	-86	-32	-109	-25	-101	-74	-69	-3	-102	-14	-74	-74	-150	-75	-28	2955	-19512	-32754	-11	-23290	-8585	-13329	-82	-18788	-13767	-13031	-300	-20787	-16739	-18028	-43
1.182500	-29	34	84	-65	-113	-39	9	-19	-21	0	-77	-69	-113	-21	-31	-69	-101	28	-88	-36	-108	-26	-103	-70	-67	-6	-103	-18	-77	-74	-149	-77	-33	1282	-20778	-32760	-25	-22905	-8449	-13264	-147	-18447	-13941	-12801	-243	-20597	-16460	-17869	-42
1.183333	-29	38	87	-59	-114	-34	11	-17	-21	3	-74	-67	-99	-17	-31	-60	-101	33	-87	-33	-108	-25	-100	-76	-68	0	-102	-16	-77	-79	-150	-74	-64	-454	-22059	-32750	-30	-22520	-8398	-13186	-210	-18161	-14035	-12577	-207	-20400	-16120	-17653	-49
1.184167	-27	37	86	-63	-113	-38	12	-16	-22	3	-74	-63	-98	-21	-31	-58	-99	33	-88	19	-110	-29	-100	-69	-66	0	-99	-13	-76	-72	-149	-76	-90	-2251	-23280	-32767	-29	-22146	-8317	-13088	-254	-17935	-14042	-12377	-178	-20200	-15712	-17394	-57
1.185000	-26	37	89	-61	-107	-33	13	6	-21	5	-73	-65	-95	-21	-30	-57	-99	33	-85	-31	-104	-23	-100	-73	-66	0	-99	-15	-76	-72	-150	-72	-112	-4088	-24351	-32663	-30	-21786	-8232	-12986	-270	-17775	-13938	-12208	-137	-20031	-15248	-17086	-59
1.185833	-27	40	86	-58	-111	-36	15	-14	-23	6	-70	-63	-97	-16	-29	-59	-113	33	-83	-31	-104	-25	-101	-70	-61	1	-97	-13	-72	-70	-151	-73	-130	-5952	-25187	-32478	-42	-21458	-8135	-12882	-176	-17692	-13706	-12088	-91	-19906	-14735	-16732	-44
1.186667	-27	41	87	-57	-104	-38	17	-16	-17	6	-70	-62	-96	-15	-29	-60	-101	34	-82	-32	-107	-21	-98	-69	-65	3	-96	-15	-65	-74	-149	-76	-162	-7829	-25805	-32219	-40	-21153	-8010	-12784	-100	-17688	-13380	-12045	-93	-19836	-14186	-16351	-39
1.187500	-25	42	87	-61	-110	-31	15	-16	-15	7	-73	-52	-95	-17	-25	-57	-97	38	-83	-32	-102	-23	-98	-70	-63	0	-99	-11	-68	-70	-148	-73	-180	-9702	-26085	-31938	-46	-20882	-7865	-12708	-78	-17765	-12925	-12032	-131	-19835	-13612	-15946	-39
1.188333	-27	42	102	-59	-108	-33	13	-13	-19	6	-72	-63	-96	-13	-27	-62	-101	33	-85	-32	-102	-22	-138	-70	-66	0	-98	-13	-72	-69	-151	-75	-195	-11552	-26035	-31633	-59	-20645	-7688	-12664	-132	-17908	-12372	-12107	-158	-19911	-13026	-15525	-51
1.189167	-28	40	86	-61	-112	-32	12	-15	-21	5	-75	-64	-112	0	-27	-56	-98	35	-86	-34	-107	-22	-100	-70	-62	0	-102	-14	-73	-72	-152	-73	-178	-13344	-25640	-31322	-56	-20443	-7479	-12659	-141	-18124	-11733	-12251	-135	-20056	-12435	-15099	-49
1.190000	-29	37	88	-64	-111	-34	12	-18	-23	2	-75	-63	-99	-16	-30	-62	-105	29	-90	-38	-108	-26	-99	-83	-67	-1	-103	-16	-75	-68	-151	-78	-169	-15071	-24920	-31007	-45	-20276	-7241	-12710	-120	-18399	-11016	-12460	-104	-20280	-11862	-14675	-42
1.190833	-31	36	84	-64	-111	-38	4	-24	-24	0	-77	-69	-110	-18	-30	-43	-101	30	-85	-34	-105	-23	-101	-70	-64	-1	-102	-16	-74	-70	-150	-74	-182	-16698	-23883	-30683	-59	-20130	-6967	-12808	-90	-18721	-10230	-12723	-95	-20565	-11310	-14251	-48
1.191667	-25	38	88	-62	-110	-36	13	-14	-17	7	-72	-61	-97	-15	-27	-59	-100	35	-85	-32	-103	-23	-100	-68	-65	0	-102	-11	-73	-68	-147	-74	-196	-18211	-22594	-30364	-68	-20014	-6667	-12977	-72	-19087	-9421	-13036	-66	-20907	-10797	-13846	-61
1.192500	-23	42	90	-59	-105	-30	16	-9	-15	4	-73	-57	-95	-13	-24	-56	-96	43	-82	-30	-101	-18	-96	-65	-62	0	-102	-13	-72	-67	-147	-72	-141	-19594	-21105	-30056	-62	-19917	-6345	-13218	-58	-19488	-8603	-13373	-56	-21292	-10342	-13462	-49
1.193333	-27	42	88	-61	-104	-32	7	-13	-14	8	-69	-62	-93	-14	-26	-58	-96	37	-82	-34	-104	-19	-101	-66	-63	1	-99	-11	-72	-68	-149	-74	2	-20819	-19465	-29762	-51	-19850	-6010	-13535	-26	-19904	-7798	-13773	-105	-21705	-9953	-13103	-28
1.194167	-26	43	90	-58	-109	-32	13	-14	-18	6	-69	-49	-99	-13	-27	-57	-97	38	-80	-30	-103	-18	-98	-66	-64	2	-99	-11	-73	-67	-147	-70	154	-21887	-17748	-29484	-52	-19798	-5665	-13926	-11	-20324	-7031	-14165	-132	-22131	-9635	-12761	-21
1.195000	-23	43	86	-60	-113	-33	13	-8	-17	6	-72	-62	-95	-15	-25	-56	-100	37	-79	-31	-103	-22	-98	-66	-63	0	-99	-11	-86	-67	-146	-64	200	-22802	-16035	-29240	-39	-19769	-5327	-14391	-19	-20752	-6332	-14552	-120	-22558	-9398	-12453	-30
1.195833	-27	43	90	-58	-108	-32	13	-13	-27	9	-72	-64	-94	-14	-26	-45	-92	38	-82	-29	-103	-21	-98	-65	-62	-3	-102	-11	-73	-69	-151	-74	109	-23530	-14403	-29030	-25	-19755	-4990	-14914	-33	-21163	-5716	-14926	-128	-22971	-9251	-12165	-36
1.196667	-25	17	91	-56	-113	-34	13	-12	-17	9	-72	-61	-96	-15	-26	-57	-100	37	-82	-27	-108	-21	-98	-66	-63	0	-99	-11	-69	-68	-146	-72	-88	-24083	-12905	-28857	-19	-19758	-4671	-15505	-43	-21555	-5178	-15263	-128	-23352	-9188	-11900	-19
1.197500	-28	44	89	-59	-109	-30	13	-12	-16	9	-65	-63	-95	-14	-27	-59	-100	35	-81	-31	-103	-19	-98	-66	-63	0	-100	-11	-72	-68	-144	-76	-395	-24469	-11601	-28724	-22	-19776	-4361	-16139	-35	-21906	-4755	-15556	-114	-23691	-9215	-11661	-28
1.198333	-24	42	88	-85	-109	-31	12	-18	-18	6	-72	-64	-96	-12	-28	-58	-101	38	-82	-14	-105	-22	-101	-67	-66	-4	-102	-10	-72	-73	-151	-73	-763	-24685	-10528	-28646	-21	-19831	-4110	-16818	-35	-22231	-4454	-15802	-112	-23987	-9324	-11445	-21
1.199167	-28	42	86	-59	-112	-32	12	-13	-21	6	-74	-66	-100	-15	-27	-58	-101	36	-81	-30	-104	-21	-99	-66	-61	0	-98	-10	-69	-66	-146	-70	-995	-24738	-9723	-28614	-22	-19886	-3872	-17509	-39	-22506	-4264	-15978	-101	-24222	-9508	-11244	-9
1.200000	-25	44	88	-65	-108	-30	15	-10	-18	7	-73	-63	-92	-13	-25	-56	-98	37	-84	-28	-102	-18	-96	-64	-65	-1	-100	-6	-68	-67	-147	-70	-1064	-24642	-9206	-28643	-19	-19977	-3673	-18212	-31	-22739	-4199	-16092	-95	-24404	-9765	-11066	-22
1.200833	-26	43	89	-58	-107	-30	20	-11	-15	10	-69	-85	-94	-13	-24	-58	-99	38	-81	-32	-102	-19	-96	-64	-61	0	-99	-10	-73	-67	-151	-69	-1033	-24402	-8979	-28722	-21	-20096	-3518	-18912	-23	-22934	-4250	-16135	-99	-24530	-10083	-10904	-12
1.201667	-27	42	89	-59	-110	-34	15	-13	-18	5	-74	-65	-98	-16	-26	-63	-100	35	-83	-30	-102	-24	-98	-68	-64	-3	-117	-13	-75	-69	-148	-74	-907	-24033	-9035	-28873	-18	-20248	-3401	-19598	-32	-23090	-4420	-16122	-117	-24604	-10448	-10764	-11
1.202500	-29	39	86	-62	-113	-47	7	-16	-19	4	-73	-69	-96	-19	-30	-61	-108	36	-86	-36	-109	-24	-100	-69	-66	-1	-103	-13	-75	-72	-152	-67	-675	-23547	-9342	-29065	-21	-20439	-3319	-20248	-26	-23193	-4679	-16035	-112	-24628	-10841	-10644	-27
1.203333	-24	40	88	-59	-112	-32	11	-13	-21	5	-72	-68	-98	-21	-27	-61	-102	33	-84	-32	-107	-27	-99	-69	-64	-3	-101	-14	-74	-70	-149	-72	-301	-22950	-9871	-29310	-23	-20654	-3276	-20855	-33	-23275	-5028	-15897	-118	-24605	-11253	-10560	-17
1.204167	-26	40	87	-60	-115	-38	10	-12	-18	7	-69	-66	-98	-16	-25	-57	-97	16	-83	-35	-105	-23	-100	-70	-63	-1	-102	-12	-73	-69	-149	-73	127	-22284	-10581	-29588	-23	-20918	-3265	-21412	-40	-23320	-5443	-15701	-144	-24552	-11670	-10464	-10
1.205000	-27	42	85	-49	-110	-34	12	-13	-16	4	-70	-65	-95	-15	-29	-57	-102	36	-82	-31	-107	-22	-98	-79	-70	0	-98	-13	-69	-78	-145	-76	458	-21486	-11391	-29909	-15	-21210	-3279	-21903	-40	-23336	-5915	-15470	-144	-24462	-12082	-10412	-9
1.205833	-24	42	87	-60	-113	-33	12	3	-17	7	-70	-66	-97	-14	-27	-59	-82	32	-83	-33	-104	-22	-98	-72	-64	-3	-101	-15	-74	-70	-147	-74	672	-20647	-12269	-30253	-17	-21538	-3321	-22331	-47	-23331	-6428	-15210	-142	-24357	-12475	-10379	-8
1.206667	-25	59	85	-59	-111	-34	11	-14	-21	4	-73	-65	-98	-17	-31	-59	-101	33	-87	-35	-105	-25	-98	-78	-65	-3	-103	-14	-76	-70	-149	-77	784	-19756	-13145	-30608	-17	-21898	-3384	-22690	-59	-23320	-6956	-14931	-151	-24239	-12836	-10376	-7
1.207500	-27	40	85	-62	-111	-38	7	-45	-19	3	-73	-67	-98	-18	-28	-58	-101	34	-86	-33	-104	-22	-100	-73	-67	-3	-99	-10	-73	-70	-145	-75	805	-18819	-13956	-30958	-16	-22283	-3459	-22980	-77	-23289	-7494	-14644	-158	-24115	-13155	-10393	-1
1.208333	-32	40	88	-62	-110	-34	10	-13	-18	6	-70	-66	-97	-15	-28	-59	-102	34	-87	-33	-109	-19	-101	-72	-58	-3	-102	-14	-73	-72	-147	-77	793	-17856	-14661	-31305	-14	-22692	-3552	-23207	-76	-23263	-8019	-14363	-158	-23987	-13430	-10437	12
1.209167	-27	38	88	-61	-110	-35	11	-15	-23	4	-74	-64	-99	-16	-28	-58	-108	30	-86	-33	-107	-22	-99	-73	-70	-4	-103	-14	-76	-70	-147	-78	687	-16863	-15200	-31627	-15	-23108	-3649	-23374	-76	-23232	-8515	-14100	-158	-23862	-13657	-10514	5
1.210000	-29	37	86	-66	-109	-33	10	-12	-17	4	-75	-65	-96	-15	-29	-58	-103	34	-91	-35	-107	-24	-99	-70	-69	-4	-102	-15	-75	-70	-139	-78	591	-15870	-15535	-31924	-19	-23531	-3748	-23484	-80	-23204	-8973	-13858	-152	-23740	-13827	-10604	0
1.210833	-26	39	89	-62	-113	-35	9	-16	-17	4	-76	-67	-112	-17	-28	-60	-97	33	-86	-36	-107	-23	-98	-73	-68	-3	-105	-13	-70	-69	-127	-75	503	-14886	-15618	-32164	-6	-23945	-3848	-23546	-87	-23180	-9383	-13640	-148	-23611	-13940	-10717	1
1.211667	-25	39	90	-61	-109	-33	16	-13	-18	7	-72	-61	-96	-36	-27	-56	-98	35	-85	-33	-107	-22	-98	-68	-64	0	-102	-14	-72	-66	-146	-70	361	-13920	-15491	-32368	-1	-24344	-3945	-23566	-97	-23160	-9738	-13461	-136	-23492	-14001	-10847	8
1.212500	-25	43	91	-56	-107	-31	11	-10	-15	8	-70	-77	-88	-15	-27	-56	-99	36	-81	-29	-104	-22	-98	-67	-60	1	-97	-12	-75	-72	-143	-69	214	-12988	-15093	-32499	4	-24718	-4041	-23562	-99	-23156	-10023	-13326	-135	-23375	-14019	-10997	9
1.213333	-63	41	64	-62	-111	-32	12	-12	-17	5	-69	-61	-94	-12	-25	-56	-96	34	-85	-31	-99	-22	-99	-67	-63	0	-97	-11	-73	-67	-143	-73	109	-12116	-14448	-32600	2	-25064	-4137	-23537	-131	-23160	-10253	-13232	-147	-23256	-13987	-11155	11
1.214167	-26	38	90	-58	-108	-33	11	-21	-36	7	-72	-61	-94	-16	-30	-57	-96	36	-84	-32	-101	-22	-99	-70	-63	0	-98	-14	-74	-70	-147	-77	-7	-11297	-13573	-32610	-3	-25370	-4229	-23521	-134	-23169	-10411	-13176	-144	-23144	-13923	-11322	19
1.215000	-25	39	88	-69	-112	-34	9	-17	-19	6	-73	-62	-98	-15	-28	-58	-103	34	-88	-32	-101	-24	-102	-73	-66	-5	-101	-15	-75	-74	-150	-77	-61	-10551	-12506	-32591	-11	-25638	-4315	-23451	-132	-23193	-10501	-13166	-138	-23025	-13821	-11496	27
1.215833	-28	38	85	-63	-110	-36	10	-16	-22	3	-76	-66	-98	-16	-30	-62	-103	32	-87	-34	-103	-22	-101	-72	-66	-3	-101	-16	-74	-75	-148	-78	-63	-9881	-11277	-32486	-16	-25847	-4394	-23400	-142	-23221	-10523	-13186	-116	-22901	-13692	-11666	24
1.216667	-31	38	87	-62	-109	-35	11	-21	-21	6	-73	-63	-97	-14	-32	-60	-102	24	-86	-33	-103	-22	-102	-76	-65	-4	-101	-15	-72	-73	-147	-76	-88	-9307	-9937	-32346	-24	-26007	-4474	-23337	-119	-23250	-10482	-13234	-101	-22780	-13542	-11829	34
1.217500	-22	38	85	-62	-111	13	12	-17	-19	7	-73	-62	-96	-14	-31	-59	-101	34	-85	-33	-103	-23	-99	-68	-66	0	-99	-11	-70	-74	-146	-64	-220	-8824	-8531	-32159	-19	-26114	-4549	-23295	-101	-23284	-10383	-13313	-88	-22648	-13379	-11978	40
1.218333	-26	46	88	-58	-108	-31	13	-17	-18	8	-73	-64	-92	-14	-26	-57	-97	38	-82	-35	-101	-21	-82	-67	-63	0	-100	-15	-70	-72	-146	-74	-327	-8441	-7110	-31929	-17	-26166	-4624	-23250	-113	-23324	-10239	-13414	-82	-22520	-13211	-12119	35
1.219167	-25	42	89	-59	-104	-31	16	-14	-15	10	-72	-82	-95	-14	-26	-56	-99	35	-84	-33	-100	-19	-99	-70	-62	2	-97	-12	-68	-68	-143	-73	-370	-8155	-5740	-31673	-24	-26171	-4694	-23208	-116	-23359	-10047	-13521	-79	-22385	-13042	-12248	42
1.220000	-25	44	91	-61	-104	-32	18	-13	-14	8	-72	-64	-94	-12	-26	-56	-99	36	-81	-29	-102	-21	-96	-68	-61	13	-98	-12	-70	-70	-142	-73	-359	-7972	-4436	-31381	-23	-26134	-4765	-23163	-122	-23400	-9823	-13645	-73	-22268	-12876	-12361	38
1.220833	-19	45	90	-56	-102	-27	19	-12	-15	9	-63	-61	-90	2	-26	-57	-97	37	-79	-32	-102	-21	-97	-68	-61	3	-99	-8	-55	-67	-144	-74	-334	-7881	-3281	-31080	-36	-26055	-4830	-23114	-122	-23439	-9573	-13771	-61	-22153	-12721	-12453	37
1.221667	-24	45	91	-57	-110	-28	15	-12	-17	6	-73	-65	-97	-18	-27	-60	-99	34	-84	-31	-104	-23	-98	-73	-65	-1	-102	-13	-77	-70	-145	-75	-317	-7885	-2301	-30771	-24	-25953	-4884	-23055	-137	-23483	-9310	-13903	-53	-22052	-12582	-12532	53
1.222500	-26	39	86	-64	-105	-38	12	-17	-18	5	-76	-67	-97	-27	-29	-60	-99	29	-86	-38	-108	-27	-102	-73	-65	-4	-101	-12	-75	-73	-151	-77	-290	-7967	-1530	-30459	-17	-25811	-4934	-22988	-156	-23523	-9036	-14021	-44	-21953	-12454	-12586	46
1.223333	-28	41	84	-58	-112	-36	11	-19	-18	1	-77	-68	-97	-21	-34	-65	-99	32	-87	-36	-105	-24	-104	-74	-68	-7	-102	-16	-75	-74	-154	-79	-264	-8116	-980	-30143	-31	-25682	-4970	-22892	-160	-23564	-8759	-14142	-41	-21880	-12350	-12617	54
1.224167	-31	37	82	-64	-115	-42	-15	-22	-25	0	-75	-69	-98	-19	-29	-61	-102	29	-85	-35	-107	-26	-101	-75	-64	-4	-100	-15	-74	-70	-147	-78	-234	-8320	-668	-29835	-34	-25520	-4990	-22774	-154	-23601	-8486	-14245	-29	-21805	-12257	-12621	53
1.225000	-34	38	82	-61	-111	-36	12	-16	-21	2	-76	-67	-98	-19	-32	-61	-104	29	-87	-42	-104	-22	-101	-74	-66	-3	-101	-13	-75	-88	-150	-80	-160	-8569	-593	-29547	-29	-25365	-4990	-22630	-151	-23635	-8231	-14338	-18	-21754	-12193	-12617	38
1.225833	-27	41	85	-60	-111	-38	9	-18	-21	8	-83	-64	-96	-17	-29	-59	-100	30	-85	-33	-107	-25	-101	-72	-66	-5	-99	-13	-75	-73	-145	-75	-58	-8828	-745	-29288	-25	-25217	-4962	-22454	-160	-23668	-7990	-14433	-17	-21718	-12141	-12588	44
1.226667	-27	45	90	-62	-110	-34	15	-15	-19	5	-73	-62	-95	-15	-28	-58	-99	32	-85	-40	-104	-23	-100	-69	-62	-3	-100	-14	-73	-67	-146	-74	13	-9135	-1097	-29060	-16	-25080	-4932	-22253	-160	-23697	-7774	-14509	2	-21696	-12115	-12547	39
1.227500	-31	40	88	-69	-108	-32	11	-31	-18	2	-74	-63	-96	-15	-27	-58	-101	35	-84	-32	-104	-19	-98	-70	-66	-1	-100	-14	-72	-69	-143	-74	76	-9415	-1623	-28871	-16	-24960	-4875	-22021	-145	-23717	-7589	-14582	1	-21689	-12106	-12496	23
1.228333	-28	39	85	-59	-107	-31	11	-15	-19	5	-72	-62	-96	-17	-30	-59	-101	30	-85	-31	-107	-23	-100	-72	-64	0	-96	-14	-70	-69	-145	-74	149	-9695	-2284	-28735	-10	-24861	-4788	-21766	-139	-23732	-7431	-14650	5	-21693	-12119	-12443	13
1.229167	-25	40	87	-63	-110	-32	29	-15	-17	4	-76	-64	-94	-17	-25	-60	-99	35	-90	-32	-101	-23	-99	-70	-64	-3	-101	-13	-73	-73	-147	-73	197	-9943	-3038	-28651	-21	-24770	-4683	-21490	-137	-23734	-7294	-14704	13	-21701	-12146	-12387	3
1.230000	-26	38	90	-65	-109	-35	11	-14	-19	4	-73	-63	-98	-19	-28	-59	-101	33	-88	-31	-92	-26	-99	-72	-65	0	-99	-13	-75	-72	-150	-73	194	-10152	-3844	-28622	-23	-24723	-4552	-21196	-125	-23723	-7207	-14750	18	-21712	-12184	-12333	-5
1.230833	-29	42	87	-60	-113	-46	12	-15	-19	2	-76	-67	-100	-16	-29	-61	-102	34	-86	-32	-110	-26	-100	-68	-66	-12	-102	-17	-75	-73	-148	-75	185	-10310	-4676	-28634	-14	-24684	-4403	-20887	-128	-23701	-7146	-14798	20	-21717	-12229	-12286	10
1.231667	-25	39	88	-61	-111	-34	15	-15	-18	3	-72	-64	-97	-16	-28	-58	-101	29	-87	-33	-101	-28	-101	-69	-67	-3	-100	-14	-75	-70	-148	-75	179	-10415	-5453	-28688	-16	-24660	-4241	-20578	-141	-23658	-7109	-14835	16	-21714	-12290	-12250	5
1.232500	-26	39	87	-61	-112	-35	12	-18	-18	4	-69	-66	-99	-17	-31	-59	-99	36	-85	-30	-104	-24	-98	-67	-65	2	-97	-11	-74	-68	-136	-72	240	-10447	-6198	-28739	-24	-24642	-4062	-20246	-153	-23590	-7103	-14865	8	-21704	-12348	-12226	7
1.233333	-25	42	90	-59	-111	-36	12	-13	-16	6	-72	-65	-96	-15	-27	-60	-92	37	-87	-32	-105	-39	-101	-72	-61	0	-97	-13	-70	-69	-147	-70	303	-10410	-6899	-28770	-22	-24639	-3887	-19966	-165	-23513	-7126	-14893	5	-21675	-12414	-12220	36
1.234167	-28	44	87	-61	-109	-41	15	-14	-22	6	-70	-66	-93	-17	-28	-62	-97	35	-84	-31	-99	-23	-98	-69	-63	0	-99	-14	-70	-92	-150	-74	245	-10292	-7541	-28719	-14	-24629	-3702	-19675	-159	-23412	-7176	-14911	4	-21630	-12482	-12235	38
1.235000	-28	40	91	-59	-110	-34	15	-15	-17	5	-72	-65	-94	-15	-27	-61	-99	44	-85	-31	-103	-23	-102	-70	-61	0	-97	-12	-73	-70	-151	-73	153	-10086	-8133	-28561	-26	-24620	-3531	-19409	-161	-23294	-7244	-14919	0	-21573	-12547	-12267	29
1.235833	-24	43	88	-61	-113	-33	22	-14	-19	7	-74	-65	-96	-19	-31	-60	-101	34	-85	-34	-107	-25	-97	-68	-68	0	-101	-14	-76	-73	-148	-77	111	-9797	-8697	-28230	-26	-24594	-3371	-19163	-151	-23159	-7339	-14919	1	-21489	-12611	-12319	23
1.236667	-26	41	90	-60	-111	-36	15	-14	-18	3	-73	-64	-98	-17	-25	-57	-102	33	-85	-31	-102	-23	-103	-69	-66	-3	-99	-13	-73	-69	-146	-74	82	-9416	-9242	-27671	-15	-24549	-3213	-18941	-132	-23004	-7445	-14897	5	-21383	-12669	-12382	23
1.237500	-29	40	89	-57	-108	-39	11	-15	-17	9	-73	-62	-95	-15	-29	-60	-99	35	-85	-30	-102	-21	-100	-68	-60	-15	-98	-22	-72	-72	-149	-74	86	-8946	-9801	-26859	0	-24493	-3121	-18746	-125	-22847	-7568	-14859	9	-21265	-12726	-12464	18
1.238333	-24	43	89	-58	-109	-32	17	-15	-19	5	-72	-63	-94	-14	-27	-60	-96	35	-82	-29	-102	-22	-98	-68	-63	0	-100	-12	-69	-69	-145	-72	71	-8388	-10392	-25755	6	-24395	-3045	-18576	-130	-22675	-7707	-14809	11	-21139	-12784	-12557	8
1.239167	-25	39	88	-60	-108	-33	16	-14	-23	4	-73	-62	-94	-15	-27	-56	-101	29	-86	-32	-102	-21	-97	-69	-64	2	-97	-10	-75	-69	-148	-75	5	-7749	-11025	-24374	0	-24275	-3014	-18434	-121	-22496	-7855	-14735	5	-20981	-12836	-12658	29
1.240000	-24	42	90	-59	-110	-35	13	-14	-21	2	-74	-65	-94	-18	-27	-60	-100	30	-87	-33	-104	-19	-98	-69	-63	9	-99	-13	-75	-70	-149	-76	-73	-7029	-11708	-22728	-10	-24127	-3022	-18315	-128	-22315	-8008	-14650	-9	-20819	-12888	-12768	45
1.240833	-26	39	88	-27	-109	-36	13	-14	2	6	-75	-65	-95	-18	-28	-59	-98	33	-87	-33	-102	-21	-97	-67	-63	0	-97	-8	-74	-69	-147	-74	-126	-6252	-12424	-20856	0	-23947	-3073	-18205	-131	-22128	-8166	-14541	0	-20646	-12938	-12876	52
1.241667	-28	40	89	-58	-109	-35	15	-18	-19	-1	-75	-64	-101	-19	-28	-61	-101	30	-88	-38	-108	-22	-101	-65	-66	-4	-101	-16	-74	-76	-152	-78	-122	-5419	-13152	-18836	-3	-23742	-3177	-18116	-110	-21942	-8330	-14421	9	-20475	-12991	-12983	43
1.242500	-30	37	81	-59	-114	-40	9	-18	-21	3	-76	-64	-100	-23	-30	-62	-100	30	-86	-36	-110	-26	-104	-72	-67	-1	-101	-15	-78	-75	-151	-77	-134	-4536	-13866	-16739	-7	-23507	-3329	-18028	-105	-21754	-8491	-14285	-26	-20294	-13037	-13083	38
1.243333	-27	38	88	-61	-113	-35	12	-16	-19	4	-73	-65	-99	-21	-31	-61	-99	33	-86	-35	-105	-41	-100	-70	-64	-4	-100	-12	-75	-75	-151	-79	-160	-3632	-14519	-14664	-3	-23240	-3521	-17939	-82	-21566	-8648	-14141	-22	-20116	-13091	-13170	33
1.244167	-28	38	87	-58	-113	-34	9	-7	-19	5	-73	-62	-94	-17	-29	-60	-97	34	-87	-33	-102	-24	-103	-73	-64	-3	-101	-13	-74	-73	-125	-75	-158	-2705	-15061	-12712	-3	-22955	-3745	-17845	-62	-21370	-8801	-13990	-26	-19937	-13138	-13243	4
1.245000	-27	40	88	-61	-110	-35	12	-16	-18	7	-72	-62	-98	-21	-30	-61	-99	33	-87	-33	-103	-18	-100	-67	-64	-3	-99	-13	-73	-72	-151	-77	-162	-1774	-15501	-11001	6	-22658	-4020	-17737	-73	-21176	-8951	-13845	-25	-19762	-13191	-13307	11
1.245833	-26	40	88	-58	-111	-33	12	-14	-21	5	-73	-59	-97	-13	-27	-59	-103	32	-84	-32	-104	-23	-101	-68	-68	-3	-98	-11	-72	-70	-146	-74	-154	-867	-15736	-9620	12	-22350	-4324	-17619	-61	-20982	-9084	-13700	-22	-19594	-13248	-13356	20
1.246667	-27	42	92	-59	-107	-31	16	-14	-17	7	-72	-62	-96	-15	0	-58	-102	34	-83	-33	-104	-19	-100	-67	-65	1	-99	-12	-69	-72	-147	-74	-126	9	-15760	-8656	8	-22029	-4648	-17478	-61	-20768	-9212	-13564	-17	-19434	-13303	-13386	-11
1.247500	-25	41	92	-59	-109	-33	15	-14	-16	30	-72	-62	-96	-14	-28	-58	-99	36	-82	-31	-103	-21	-101	-68	-65	0	-102	-13	-73	-67	-147	-74	-80	828	-15545	-8180	4	-21710	-4993	-17320	-66	-20554	-9328	-13448	-25	-19279	-13362	-13400	-6
1.248333	-29	39	86	-58	-107	-35	11	-15	-21	6	-74	-63	-98	-21	-31	-61	-102	33	-86	-30	-120	-24	-101	-68	-67	-3	-100	-16	-77	-72	-149	-77	-69	1599	-15085	-8241	-9	-21391	-5343	-17145	-85	-20331	-9429	-13344	-33	-19132	-13429	-13408	35
1.249167	-30	38	84	-44	-110	-38	9	-19	-22	0	-78	-65	-97	-23	-30	-62	-103	30	-87	-34	-104	-25	-102	-69	-68	-6	-102	-14	-74	-72	-150	-73	-131	2298	-14375	-8808	-6	-21074	-5687	-16945	-82	-20093	-9518	-13258	-46	-18988	-13490	-13392	54
1.250000	-31	36	82	-62	-113	-36	12	-18	-19	3	-74	-65	-102	-18	-33	-62	-105	28	-88	-35	-107	-26	-102	-70	-67	-5	-101	-15	-77	-73	-149	-76	-227	2903	-13451	-9970	-11	-20764	-6022	-16730	-86	-19842	-9584	-13199	-59	-18852	-13549	-13352	1
1.250833	-30	41	85	-65	-114	-35	11	-14	-26	5	-73	-66	-100	-19	-29	-60	-104	35	-84	-34	-103	-22	-102	-81	-66	-3	-101	-16	-76	-70	-149	-67	-257	3422	-12348	-11576	-8	-20458	-6329	-16495	-99	-19582	-9645	-13152	-51	-18709	-13606	-13330	-16
1.251667	-28	39	85	-59	-110	-32	13	-13	-16	7	-75	-63	-95	-15	-24	-58	-124	29	-82	-34	-103	-23	-98	-66	-62	1	-98	-12	-72	-67	-145	-72	-210	3849	-11114	-13589	7	-20162	-6610	-16255	-104	-19305	-9686	-13130	-51	-18590	-13659	-13286	-36
1.252500	-24	52	91	-56	-111	-30	15	-11	-10	9	-68	-61	-95	-15	-26	-56	-97	39	-81	-27	-102	-22	-99	-65	-61	1	-96	-12	-70	-70	-145	-74	-146	4183	-9816	-15906	0	-19899	-6859	-16010	-104	-19024	-9725	-13133	-65	-18460	-13711	-13238	-74
1.253333	-26	46	88	-57	-110	-31	13	-10	-16	8	-68	-61	-94	-13	-24	-56	-96	39	-83	-31	-104	-23	-100	-66	-60	5	-98	-10	-70	-67	-143	-69	-63	4419	-8519	-18434	-1	-19605	-7075	-15769	-117	-18736	-9753	-13157	-59	-18336	-13752	-13188	-58
1.254167	-24	41	89	-80	-108	-28	17	-9	-15	6	-40	-59	-97	-13	-24	-53	-99	37	-81	-30	-100	-19	-98	-65	-62	3	-95	-11	-69	-68	-150	-86	4	4582	-7295	-21013	3	-19351	-7247	-15534	-120	-18443	-9770	-13194	-60	-18218	-13789	-13140	-31
1.255000	-26	43	90	-56	-112	-31	12	-9	-17	9	-68	-61	-94	-13	-26	-57	-99	37	-81	-29	-104	-22	-98	-67	-65	2	-94	-9	-73	-67	-146	-70	4	4659	-6227	-23506	0	-19081	-7377	-15318	-122	-18151	-9779	-13250	-70	-18101	-13810	-13095	2
1.255833	-27	43	79	-56	-116	-31	16	-12	-19	6	-74	-65	-98	-14	-26	-58	-99	37	-83	-33	-105	-23	-99	-66	-64	-1	-99	-18	-73	-69	-148	-74	-11	4700	-5382	-25783	-1	-18834	-7473	-15116	-120	-17867	-9789	-13317	-75	-17987	-13824	-13052	26
1.256667	-27	43	89	-58	-109	-33	13	-16	-21	6	-88	-62	-99	-15	-28	-58	-102	36	-86	-31	-107	-25	-103	-68	-65	-1	-99	-13	-74	-73	-147	-74	-21	4637	-4809	-27755	-9	-18601	-7531	-14938	-108	-17584	-9791	-13389	-80	-17875	-13832	-13014	74
1.257500	-30	40	86	-58	-116	-47	10	-16	-19	4	-73	-65	-99	-15	-25	-57	-104	34	-83	-33	-102	-22	-98	-67	-65	-1	-99	-14	-72	-68	-147	-70	-23	4567	-4558	-29258	1	-18363	-7548	-14784	-101	-17311	-9788	-13465	-78	-17769	-13801	-12977	81
1.258333	-27	41	88	-59	-110	-31	15	-12	-18	6	-72	-66	-95	-13	-24	-58	-104	38	-84	-32	-102	-21	-99	-69	-66	0	-98	-12	-73	-69	-146	-70	-21	4465	-4647	-30275	0	-18135	-7539	-14658	-103	-17059	-9783	-13534	-85	-17662	-13763	-12946	51
1.259167	-28	43	88	-59	-108	-31	15	-12	-18	8	-68	-62	-93	-11	-24	-61	-98	36	-83	-30	-102	-17	-96	-67	-60	2	-96	-10	-69	-63	-144	-70	-27	4356	-5090	-30751	-4	-17916	-7497	-14568	-112	-16823	-9780	-13603	-90	-17562	-13709	-12924	17
1.260000	-29	45	89	-57	-107	-30	18	-9	-17	10	-70	-63	-95	-11	-23	-55	-85	39	-83	-32	-121	-17	-94	-64	-61	2	-95	-14	-73	-66	-145	-67	-42	4246	-5855	-30666	0	-17703	-7452	-14492	-105	-16613	-9775	-13664	-95	-17463	-13638	-12901	22
1.260833	-22	44	90	-55	-112	-29	17	-9	-13	10	-68	-60	-94	-12	-23	-55	-97	37	-80	-31	-103	-22	-94	-61	-60	4	-95	-11	-77	-68	-144	-68	-64	4142	-6921	-30041	-1	-17502	-7385	-14479	-102	-16424	-9774	-13713	-100	-17373	-13551	-12882	49
1.261667	-25	44	89	-53	-105	-32	16	-12	-17	8	-72	-67	-96	-15	-27	-48	-97	34	-87	-32	-102	-22	-99	-68	-64	0	-97	-14	-73	-73	-146	-72	-83	4050	-8215	-28922	-1	-17285	-7310	-14499	-112	-16269	-9773	-13759	-107	-17286	-13450	-12866	66
1.262500	-28	40	88	-64	-110	-36	11	-11	-18	6	-77	-64	-97	-14	-28	-59	-99	34	-84	-32	-107	-26	-100	-65	-66	0	-99	-16	-80	-73	-148	-74	-95	3982	-9679	-27367	-14	-17121	-7227	-14523	-108	-16133	-9771	-13783	-103	-17198	-13328	-12843	78
1.263333	-31	41	87	-60	-111	-33	12	-15	-18	5	-73	-64	-100	-15	-33	-59	-102	34	-84	-31	-105	-24	-95	-69	-65	0	-98	-14	-78	-73	-151	-75	-81	3942	-11242	-25466	-8	-16943	-7129	-14577	-101	-16027	-9764	-13789	-103	-17114	-13195	-12809	66
1.264167	-28	41	101	-63	-115	-38	11	-15	-17	6	-75	-64	-98	-14	-28	-60	-101	33	-84	-35	-107	-24	-100	-72	-64	-3	-98	-17	-69	-72	-150	-75	-65	3918	-12815	-23342	6	-16777	-7034	-14661	-101	-15949	-9758	-13780	-100	-17028	-13046	-12775	58
1.265000	-27	41	86	-60	-111	-38	13	-16	-18	4	-73	-64	-98	-18	-32	-62	-102	32	-86	-35	-108	-1	-99	-73	-66	-4	-101	-17	-74	-72	-151	-79	-58	3917	-14322	-21110	3	-16620	-6937	-14764	-110	-15903	-9752	-13756	-95	-16943	-12889	-12723	55
1.265833	-30	41	84	-62	-111	-38	9	4	-14	4	-76	-67	-101	-17	-34	-61	-102	33	-85	-33	-105	-27	-100	-72	-66	7	-104	-15	-76	-72	-148	-75	-47	3935	-15668	-18893	1	-16474	-6834	-14878	-126	-15854	-9733	-13717	-98	-16853	-12716	-12663	52
1.266667	-25	42	89	-58	-112	-36	13	-13	-17	9	-73	-61	-95	-18	-28	-62	-102	32	-87	-24	-108	-25	-100	-69	-66	-5	-100	-15	-74	-70	-147	-74	-53	3955	-16797	-16804	-1	-16342	-6729	-15003	-122	-15826	-9722	-13659	-99	-16756	-12539	-12590	54
1.267500	-27	41	90	-57	-107	-34	11	-14	-21	6	-72	-61	-96	-15	-26	-60	-101	37	-84	-31	-105	-23	-100	-73	-68	-4	-101	-14	-70	-69	-149	-73	-61	3984	-17650	-14955	-5	-16226	-6628	-15145	-122	-15827	-9689	-13597	-98	-16662	-12360	-12499	67
1.268333	-29	41	87	-58	-109	-38	11	-15	-15	4	-72	-35	-95	-17	-29	-60	-101	32	-102	-33	-104	-31	-102	-70	-63	-3	-99	-17	-74	-70	-149	-76	-55	3996	-18188	-13422	-10	-16115	-6526	-15290	-126	-15825	-9657	-13520	-105	-16556	-12182	-12395	77
1.269167	-23	42	88	-61	-91	-34	11	-17	-21	3	-76	-66	-96	-17	-28	-61	-99	33	-88	-32	-105	-23	-98	-73	-65	-7	-104	-14	-80	-72	-150	-73	-47	3989	-18373	-12287	-11	-16024	-6426	-15447	-150	-15829	-9612	-13441	-110	-16440	-12001	-12277	80
1.270000	-28	40	86	-62	-112	-38	12	-15	-18	4	-73	-66	-98	-21	-32	-61	-104	33	-88	-31	-107	-24	-100	-72	-64	-11	-102	-16	-75	-73	-150	-76	-55	3955	-18217	-11576	-8	-15942	-6326	-15595	-138	-15828	-9557	-13356	-111	-16317	-11823	-12146	88
1.270833	-26	41	87	-61	-105	-34	12	-15	-19	4	-75	-66	-97	-19	-29	-60	-102	34	-88	-33	-105	-24	-80	-70	-65	-10	-101	-15	-75	-70	-150	-74	-47	3890	-17715	-11313	3	-15872	-6226	-15747	-131	-15825	-9488	-13269	-114	-16180	-11639	-12000	68
1.271667	-29	43	87	-59	-111	-34	15	-14	-18	3	-80	-62	-97	-17	-25	-59	-99	34	-83	-33	-105	-25	-97	-69	-64	-1	-99	-12	-72	-67	-144	-76	-43	3784	-16906	-11503	-8	-15810	-6133	-15895	-133	-15808	-9404	-13181	-115	-16029	-11466	-11851	38
1.272500	-24	47	92	-55	-108	-31	15	-10	2	8	-69	-62	-96	-18	-27	-58	-101	38	-82	-28	-103	-22	-99	-73	-63	0	-99	-14	-74	-70	-146	-86	-51	3629	-15830	-12082	-17	-15758	-6043	-16046	-145	-15775	-9309	-13102	-120	-15868	-11290	-11700	18
1.273333	-25	44	90	-56	-112	-32	12	-17	-17	6	-72	-62	-96	-16	-28	-61	-102	36	-87	-34	-111	-24	-98	-73	-65	-4	-102	-13	-75	-69	-146	-79	-75	3423	-14542	-13038	-10	-15714	-5965	-16194	-144	-15728	-9208	-13022	-127	-15694	-11117	-11540	18
1.274167	5	42	86	-61	-109	-36	11	-15	-21	1	-74	-64	-99	-19	-29	-60	-99	34	-88	-32	-104	-26	-99	-68	-62	-1	-105	-13	-74	-72	-148	-77	-87	3170	-13099	-14285	9	-15663	-5890	-16331	-138	-15656	-9087	-12946	-142	-15501	-10942	-11375	12
1.275000	-28	43	90	-59	-110	-36	16	-15	-19	5	-74	-62	-98	-13	-28	-59	-102	34	-87	-32	-109	-24	-102	-72	-66	-1	-101	-12	-73	-70	-148	-75	-98	2876	-11580	-15737	-26	-15621	-5833	-16463	-143	-15557	-8960	-12872	-145	-15294	-10761	-11205	0
1.275833	-27	42	90	-59	-114	-38	15	-14	-18	0	-72	-64	-99	-17	-30	-61	-103	36	-84	-32	-104	-21	-97	-69	-65	-1	-101	-13	-75	-70	-147	-76	-111	2532	-10046	-17306	-15	-15571	-5785	-16584	-139	-15432	-8822	-12794	-136	-15072	-10585	-11038	7
1.276667	-26	41	89	-58	-110	-33	15	-15	-30	5	-72	-62	-96	-15	-41	-55	-101	36	-83	-31	-104	-23	-99	-68	-65	0	-99	-14	-70	-69	-145	-77	-111	2162	-8565	-18909	-4	-15514	-5752	-16690	-138	-15284	-8681	-12719	-136	-14830	-10400	-10865	12
1.277500	-28	43	88	-61	-109	-32	15	-12	-19	6	-72	-64	-95	-14	-25	-57	-100	32	-85	-33	-102	-21	-97	-67	-66	1	-98	-11	-72	-69	-146	-74	-124	1784	-7199	-20453	-9	-15444	-5737	-16790	-130	-15101	-8524	-12630	-136	-14572	-10206	-10693	2
1.278333	-23	45	90	-58	-107	-31	18	-15	-19	5	-73	-62	-95	-10	-26	-59	-98	39	-84	-31	-104	-22	-100	-66	-67	0	-98	-10	-72	-67	-147	-74	-134	1337	-5990	-21880	-11	-15371	-5734	-16860	-131	-14899	-8375	-12535	-126	-14305	-10005	-10518	-13
1.279167	-29	41	89	-58	-108	-33	19	-9	-16	5	-70	-60	-91	-11	-25	-56	-97	35	-83	-30	-102	-18	-97	-65	-60	3	-96	-11	-68	-67	-146	-73	-129	895	-4978	-23110	-7	-15276	-5749	-16928	-112	-14675	-8219	-12423	-121	-14016	-9796	-10339	-26
1.280000	-21	46	90	-57	-109	-30	20	-11	-16	6	-69	-62	-94	-12	-22	-52	-98	38	-80	-30	-102	-19	-83	-66	-62	3	-95	-11	-72	-65	-143	-73	-132	460	-4189	-24102	-7	-15166	-5761	-16976	-92	-14422	-8059	-12296	-118	-13714	-9581	-10157	-24
1.280833	-35	45	91	-59	-107	-28	20	-12	-17	10	-72	-62	-93	-13	-26	-53	-95	35	-82	-33	-105	-19	-97	-66	-63	3	-96	-10	-73	-68	-144	-74	-145	23	-3638	-24826	-9	-15045	-5809	-16994	-94	-14158	-7914	-12156	-102	-13401	-9348	-9977	-23
1.281667	-24	42	89	-63	-108	-35	16	-15	-17	6	-76	-68	-79	-18	-25	-59	-100	32	-87	-34	-109	-24	-101	-70	-67	-1	-104	-17	-78	-73	-148	-76	-142	-412	-3333	-25266	-12	-14914	-5855	-16998	-104	-13884	-7774	-11997	-91	-13087	-9113	-9797	-51
1.282500	-15	39	81	-64	-114	-39	8	-17	-25	0	-78	-67	-103	-21	-32	-62	-102	30	-88	-36	-107	-26	-104	-70	-65	0	-100	-16	-75	-70	-146	-79	-149	-822	-3228	-25424	-7	-14757	-5897	-16965	-104	-13585	-7626	-11806	-75	-12761	-8861	-9611	-46
1.283333	-28	40	86	-60	-113	-38	15	-14	-22	2	-76	-62	-101	-18	-30	-60	-102	29	-88	-36	-107	-24	-101	-70	-66	-5	-100	-15	-78	-75	-149	-77	-168	-1219	-3324	-25312	-10	-14587	-5931	-16907	-115	-13280	-7492	-11595	-75	-12416	-8610	-9427	-33
1.284167	-27	40	88	-60	-111	-36	12	-22	-19	4	-73	-61	-98	-16	-28	-57	-102	36	-86	-32	-103	-36	-100	-69	-65	-1	-99	-12	-73	-63	-146	-76	-185	-1596	-3581	-24965	-12	-14404	-5961	-16820	-107	-12971	-7338	-11368	-68	-12075	-8351	-9239	-24
1.285000	-27	42	87	-60	-110	-32	16	-14	-14	5	-75	-65	-99	-17	-29	-61	-99	36	-83	-31	-103	-22	-101	-68	-60	-1	-99	-14	-74	-70	-148	-76	-183	-1954	-3961	-24419	0	-14217	-5953	-16699	-104	-12664	-7195	-11119	-68	-11731	-8085	-9057	-50
1.285833	-25	45	89	-60	-109	-38	13	-15	-18	7	-72	-63	-96	-15	-30	-57	-97	35	-85	-33	-110	-23	-100	-69	-60	-1	-99	-14	-73	-64	-145	-73	-212	-2292	-4427	-23737	-6	-14014	-5964	-16552	-107	-12359	-7053	-10856	-63	-11390	-7824	-8883	-50
1.286667	-22	43	90	-59	-108	-33	15	-11	-14	8	-72	-61	-94	-15	-48	-57	-99	35	-87	-32	-102	-21	-100	-67	-62	-1	-99	-12	-86	-68	-145	-73	-239	-2615	-4926	-22953	-13	-13814	-5941	-16376	-113	-12058	-6906	-10580	-60	-11059	-7570	-8719	-27
1.287500	-24	46	89	-59	-107	-33	16	-15	-16	5	-72	-62	-95	-14	-27	-58	-95	36	-85	-33	-99	-21	-99	-70	-61	-1	-100	-11	-68	-66	-145	-73	-248	-2920	-5414	-22127	-6	-13606	-5873	-16178	-113	-11769	-6756	-10300	-62	-10734	-7324	-8592	-29
1.288333	-25	40	86	-57	-107	-44	15	-13	-15	5	-74	-64	-94	-14	-29	-58	-99	33	-91	-32	-101	-22	-100	-68	-64	-4	-101	-13	-73	-69	-145	-87	-231	-3220	-5867	-21296	-3	-13405	-5783	-15947	-113	-11475	-6597	-10009	-64	-10422	-7088	-8432	-28
1.289167	-26	37	86	-59	-108	-36	10	-15	-21	5	-74	-67	-100	-16	-29	-62	-101	35	-87	-34	-105	-28	-100	-73	-66	-4	-101	-15	-74	-70	-130	-74	-213	-3498	-6239	-20502	-13	-13208	-5659	-15698	-117	-11219	-6430	-9729	-58	-10125	-6861	-8311	-23
1.290000	-29	38	86	-62	-111	-38	13	-17	-22	-1	-77	-68	-110	-19	-31	-66	-105	27	-92	-40	-107	-29	-104	-73	-66	-5	-104	-18	-75	-73	-149	-77	-197	-3787	-6518	-19786	-23	-13016	-5494	-15427	-117	-10965	-6251	-9454	-60	-9836	-6654	-8216	-7
1.290833	-30	37	80	-62	-114	-39	7	-18	-24	1	-79	-72	-102	-18	-56	-62	-103	32	-88	-35	-103	-26	-102	-72	-65	-6	-103	-18	-75	-74	-148	-78	-170	-4052	-6660	-19157	-24	-12826	-5301	-15143	-116	-10718	-6053	-9187	-60	-9561	-6456	-8139	6
1.291667	-22	38	85	-60	-111	-34	13	-18	-17	4	-74	-66	-95	-15	-32	-61	-100	34	-84	-35	-103	-25	-101	-69	-65	-4	-101	-14	-72	-72	-148	-76	-114	-4318	-6682	-18636	-17	-12647	-5070	-14838	-128	-10484	-5842	-8933	-57	-9304	-6268	-8082	-12
1.292500	-22	41	90	-55	-107	-34	13	-10	-14	8	-70	-64	-105	-15	-27	-56	-98	38	-84	-31	-101	-23	-97	-67	-65	0	-100	-15	-73	-70	-144	-73	-87	-4580	-6571	-18232	-10	-12461	-4801	-14525	-132	-10263	-5613	-8703	-62	-9064	-6105	-8057	-6
1.293333	-22	43	89	-57	-109	-33	11	-12	-17	9	-70	-61	-96	-12	-29	-57	-96	35	-85	-30	-104	-25	-100	-68	-63	-1	-99	-13	-70	-67	-143	-76	-91	-4843	-6333	-17928	-7	-12291	-4503	-14218	-138	-10058	-5380	-8497	-61	-8841	-5951	-8056	0
1.294167	-26	42	91	-56	-107	-32	12	-15	-16	7	-70	-63	-98	-12	-21	-59	-95	37	-84	-34	-119	-21	-101	-66	-63	0	-97	-12	-74	-69	-147	-75	-70	-5099	-5976	-17717	-14	-12121	-4179	-13897	-143	-9858	-5126	-8315	-57	-8634	-5811	-8082	-5
1.295000	-22	43	90	-53	-108	-31	15	-16	-17	8	-67	-63	-96	-12	-27	-57	-100	37	-83	-32	-102	-23	-100	-67	-65	0	-99	-13	-74	-72	-145	-77	-21	-5350	-5530	-17584	1	-11952	-3834	-13587	-146	-9671	-4868	-8161	-68	-8447	-5679	-8128	-9
1.295833	-27	41	89	-55	-107	-31	13	-14	-14	5	-73	-63	-96	-15	-28	-60	-107	33	-109	-33	-103	-23	-97	-69	-66	1	-98	-12	-74	-67	-146	-78	21	-5596	-4991	-17495	-14	-11779	-3472	-13275	-135	-9483	-4593	-8034	-77	-8275	-5548	-8202	-4
1.296667	-26	42	92	-53	-107	-30	11	-15	-16	5	-74	-63	-94	-16	-26	-58	-96	36	-81	-31	-101	-19	-100	-69	-64	-1	-100	-11	-70	-67	-145	-76	51	-5830	-4401	-17427	-14	-11600	-3094	-12971	-142	-9298	-4313	-7932	-76	-8121	-5433	-8295	-1
1.297500	-25	43	86	-58	-105	-34	16	-14	-17	4	-72	-64	-94	-15	-25	-58	-97	34	-84	-31	-102	-18	-99	-65	-66	2	-98	-11	-72	-66	-145	-73	37	-6052	-3784	-17370	-23	-11411	-2700	-12695	-147	-9115	-4023	-7859	-90	-7979	-5322	-8411	0
1.298333	-26	46	89	-56	-107	-30	13	-16	-36	4	-68	-65	-98	-16	-27	-60	-102	35	-81	-32	-104	-23	-100	-68	-64	0	-101	-17	-29	-68	-146	-76	33	-6262	-3146	-17274	-15	-11210	-2333	-12396	-146	-8933	-3741	-7815	-100	-7856	-5196	-8537	-4
1.299167	-28	36	87	-61	-112	-34	15	-16	-16	5	-73	-65	-98	-16	-29	-60	-101	36	-82	-52	-104	-23	-98	-66	-63	0	-99	-12	-70	-67	-145	-74	55	-6452	-2523	-17137	-15	-10985	-1930	-12123	-152	-8744	-3455	-7783	-90	-7739	-5072	-8676	3
1.300000	-23	44	89	-58	-111	-29	13	-11	-17	7	-70	-62	-98	-13	-15	-57	-97	38	-80	-28	-104	-18	-96	-65	-62	2	-101	-11	-75	-69	-145	-73	63	-6626	-1924	-16942	-23	-10768	-1551	-11869	-154	-8551	-3175	-7776	-94	-7637	-4941	-8825	12
1.300833	-24	46	92	-57	-107	-29	17	-12	-17	9	-70	-58	-83	-13	-25	-55	-96	37	-82	-47	-105	-19	-98	-65	-62	2	-97	-11	-68	-68	-146	-72	55	-6782	-1368	-16668	-17	-10493	-1181	-11632	-144	-8353	-2900	-7783	-90	-7544	-4807	-8975	20
1.301667	-25	43	105	-51	-110	-31	15	-13	-14	5	-73	-63	-97	-16	-30	-58	-98	32	-84	-33	-109	-19	-102	-68	-67	0	-98	-14	-73	-70	-150	-76	47	-6924	-867	-16323	-14	-10213	-828	-11409	-155	-8150	-2640	-7807	-87	-7456	-4663	-9130	3
1.302500	-28	41	86	-61	-112	-32	10	-21	-19	3	-74	-64	-98	-15	-33	-62	-107	34	-85	-32	-105	-24	-108	-72	-68	1	-99	-14	-77	-74	-149	-78	43	-7045	-415	-15901	-18	-9916	-487	-11195	-148	-7935	-2388	-7835	-105	-7370	-4523	-9273	-6
1.303333	-28	43	89	-62	-112	-32	13	-12	-7	4	-73	-63	-100	-15	-31	-60	-103	34	-85	-34	-105	-22	-101	-68	-67	0	-101	-13	-75	-69	-148	-59	33	-7154	-13	-15402	-25	-9590	-159	-10990	-143	-7711	-2148	-7867	-101	-7286	-4372	-9402	0
1.304167	-28	40	88	-60	-113	-34	15	-16	-19	5	-74	-62	-99	-16	-29	-60	-100	35	-85	-34	-105	-21	-97	-70	-66	0	-98	-12	-74	-68	-149	-74	32	-7239	334	-14846	-26	-9253	148	-10805	-160	-7479	-1927	-7897	-114	-7201	-4219	-9522	-7
1.305000	-44	40	87	-58	-110	-33	12	-13	-17	15	-70	-63	-98	-15	-29	-58	-99	34	-84	-31	-107	-21	-98	-66	-63	1	-100	-3	-73	-67	-146	-74	40	-7316	636	-14252	-28	-8896	438	-10627	-128	-7239	-1718	-7924	-101	-7108	-4066	-9622	-15
1.305833	-24	43	88	-58	-110	-33	15	-15	-16	3	-75	-60	-98	-15	-30	-57	-99	33	-84	-32	-100	-21	-99	-67	-65	0	-101	-15	-72	-69	-145	-75	4	-7379	903	-13624	-30	-8522	707	-10465	-88	-6992	-1522	-7941	-96	-7007	-3910	-9701	-10
1.306667	-28	40	86	-73	-108	-32	12	-16	-18	6	-72	-62	-97	-15	-31	-59	-102	33	-87	-35	-107	-22	-103	-69	-64	0	-96	-15	-75	-74	-143	-74	6	-7437	1137	-12996	-32	-8161	954	-10311	-93	-6736	-1347	-7954	-99	-6903	-3768	-9762	-28
1.307500	-26	38	87	-60	-114	-33	10	-15	-22	5	-75	-67	-97	-15	-29	-57	-102	36	-86	-30	-104	-22	-101	-66	-64	0	-99	-13	-74	-68	-146	-62	1	-7483	1360	-12373	-19	-7781	1183	-10167	-113	-6472	-1182	-7946	-85	-6782	-3620	-9796	-33
1.308333	-30	37	85	-60	-111	-33	12	-14	-21	1	-74	-63	-96	-14	-30	-58	-103	30	-86	-33	-104	-24	-100	-73	-69	0	-98	-15	-74	-69	-147	-76	37	-7520	1574	-11776	-26	-7405	1388	-10038	-127	-6209	-1038	-7938	-91	-6649	-3486	-9811	-30
1.309167	-25	41	87	-59	-109	-35	12	-14	-17	4	-74	-66	-100	-16	-31	-60	-101	40	-86	-32	-108	-24	-103	-90	-65	0	-100	-15	-76	-73	-148	-76	17	-7556	1794	-11220	-29	-7033	1576	-9913	-129	-5936	-906	-7916	-120	-6503	-3356	-9802	-28
1.310000	-27	37	86	-62	-115	-39	11	-14	-18	4	-73	-68	-97	-13	-31	-58	-101	34	-87	-34	-105	-25	-102	-69	-64	-5	-102	-14	-74	-72	-149	-75	20	-7586	2018	-10723	-43	-6666	1738	-9806	-127	-5664	-791	-7877	-99	-6332	-3230	-9776	-34
1.310833	-28	40	87	-61	-112	-35	9	-15	-19	6	-76	-68	-98	-17	-33	-59	-105	33	-85	-38	-105	-25	-101	-72	-63	0	-102	-15	-75	-74	-148	-74	13	-7606	2265	-10288	-21	-6313	1881	-9704	-132	-5387	-688	-7830	-100	-6138	-3111	-9732	-42
1.311667	-25	42	91	-58	-111	-39	12	-13	-17	7	-73	-65	-96	-13	-29	-57	-98	37	-48	-34	-105	-24	-100	-68	-62	0	-101	-14	-77	-69	-143	-74	-6	-7613	2531	-9917	-22	-5969	2001	-9610	-135	-5107	-606	-7771	-84	-5924	-2995	-9676	-31
1.312500	-22	43	90	-59	-107	-31	17	-9	-15	15	-70	-60	-94	-10	-27	-56	-99	44	-80	-31	-100	-18	-97	-64	-61	0	-97	-10	-68	-66	-145	-74	-25	-7617	2812	-9619	-26	-5638	2105	-9524	-133	-4830	-530	-7703	-76	-5689	-2885	-9623	-39
1.313333	-25	82	90	-58	-108	-34	13	-15	-16	6	-73	-63	-98	-12	-26	-55	-100	36	-84	-32	-102	-22	-98	-69	-62	-3	-96	-11	-74	-67	-144	-66	-29	-7608	3117	-9392	-24	-5327	2177	-9447	-129	-4553	-477	-7631	-81	-5435	-2779	-9561	-43
1.314167	-25	41	88	-57	-108	-34	13	-14	-16	8	-69	-64	-97	-11	-29	-59	-103	35	-67	-33	-103	-27	-101	-70	-64	0	-99	-13	-73	-68	-148	-73	-36	-7587	3434	-9224	-18	-5026	2217	-9371	-130	-4271	-436	-7552	-72	-5157	-2687	-9507	-47
1.315000	-21	39	88	-61	-112	-38	11	-16	-18	38	-74	-67	-97	-14	-28	-60	-103	33	-87	-34	-107	-23	-102	-70	-68	-4	-102	-29	-79	-72	-151	-76	-51	-7552	3768	-9115	-15	-4750	2261	-9305	-130	-3992	-411	-7475	-69	-4854	-2559	-9466	-52
1.315833	-31	36	82	-66	-111	-41	9	-17	-21	2	-76	-69	-92	-18	-30	-63	-100	33	-90	-36	-104	-22	-100	-69	-63	-1	-104	-14	-72	-70	-146	-76	-85	-7500	4109	-9039	-19	-4485	2282	-9230	-130	-3708	-387	-7382	-59	-4523	-2436	-9440	-51
1.316667	-29	39	87	-60	-107	-32	12	-17	-19	2	-74	-66	-94	-14	-29	-61	-99	36	-85	-35	-105	-21	-100	-67	-64	0	-103	-16	-65	-72	-147	-75	-121	-7424	4449	-8999	-27	-4241	2285	-9152	-105	-3426	-387	-7290	-62	-4173	-2305	-9438	-45
1.317500	-27	38	89	-59	-110	-31	13	-15	-17	6	-69	-64	-96	-15	-31	-61	-99	37	-84	-35	-105	-22	-100	-68	-63	1	-100	-13	-74	-69	-145	-74	-121	-7334	4773	-8979	-26	-4003	2278	-9066	-98	-3144	-390	-7188	-50	-3799	-2166	-9456	-40
1.318333	-25	41	90	-72	-111	-34	13	-13	-18	5	-69	-63	-96	-13	-29	-58	-100	36	-82	-32	-104	-19	-98	-67	-63	2	-98	-12	-73	-67	-146	-73	-137	-7221	5097	-8963	-17	-3783	2262	-8969	-115	-2856	-404	-7089	-34	-3410	-2015	-9513	-29
1.319167	-24	42	90	-57	-107	-33	12	-11	-17	8	-68	-61	-93	-6	-29	-56	-102	25	-79	-31	-105	-19	-99	-67	-60	2	-94	-9	-73	-70	-145	-73	-171	-7096	5397	-8939	-16	-3581	2238	-8860	-102	-2565	-426	-6981	-29	-2998	-1843	-9599	-29
1.320000	-22	45	90	-56	-108	-38	17	-11	-14	11	-65	-58	-95	-10	-27	-55	-96	42	-79	-28	-101	-16	-95	-65	-60	5	-94	-9	-69	-67	-149	-72	-162	-6948	5671	-8897	-13	-3385	2215	-8732	-101	-2283	-456	-6870	-36	-2570	-1660	-9720	-26
1.320833	-22	44	95	-53	-107	-32	18	-10	-15	-7	-67	-58	-91	-9	-25	-52	-98	42	-78	-28	-99	-16	-96	-67	-60	4	-96	-13	-67	-65	-146	-75	-158	-6791	5916	-8826	-5	-3212	2189	-8588	-116	-1996	-492	-6758	-45	-2124	-1462	-9875	-17
1.321667	-23	42	82	-57	-109	-30	12	-12	-15	8	-69	-62	-93	-15	-31	-58	-99	39	-81	6	-102	-22	-98	-69	-63	3	-98	-12	-75	-68	-146	-74	-162	-6623	6126	-8714	-11	-3038	2173	-8423	-112	-1700	-538	-6647	-44	-1666	-1247	-10072	-32
1.322500	-27	40	87	-62	-111	-35	11	-15	-21	3	-74	-66	-96	-14	-28	-56	-101	37	-86	-33	-109	-19	-101	-69	-65	-3	-102	-13	-72	-69	-150	-74	-156	-6447	6307	-8544	-17	-2857	2166	-8241	-112	-1405	-584	-6529	-49	-1198	-1016	-10293	-26
1.323333	-27	39	87	-58	-111	-28	13	-14	-21	7	-73	-63	-99	-14	-30	-58	-107	34	-86	-32	-108	-23	-102	-70	-74	0	-101	-15	-75	-72	-151	-78	-160	-6280	6460	-8333	-19	-2730	2174	-8034	-110	-1095	-629	-6418	-55	-722	-769	-10547	-23
1.324167	-30	38	86	-61	-115	-34	9	-19	-21	3	-76	-64	-85	-17	-32	-59	-101	33	-86	-30	-85	-21	-100	-69	-67	-1	-101	-14	-73	-68	-148	-76	-151	-6074	6595	-8044	-25	-2584	2202	-7799	-108	-779	-676	-6308	-53	-231	-514	-10826	-26
1.325000	-31	35	82	-61	-109	-31	16	-14	-19	1	-67	-64	-99	-15	-29	-58	-101	34	-85	-32	-107	-22	-99	-69	-66	1	-100	-11	-75	-68	-148	-78	-173	-5885	6701	-7697	-25	-2449	2245	-7556	-119	-452	-718	-6198	-68	263	-221	-11127	-26
1.325833	-23	42	88	-59	-110	-31	15	-14	-21	6	-84	-63	-96	-12	-29	-55	-98	35	-79	-27	-103	-21	-99	-67	-65	1	-101	-12	-74	-68	-147	-72	-134	-5705	6803	-7283	-15	-2320	2311	-7285	-114	-115	-756	-6109	-77	749	71	-11442	-16
1.326667	-27	42	88	-65	-109	-31	16	-12	-16	9	-69	-63	-94	-14	-26	-53	-98	36	-83	-32	-105	-19	-99	-65	-62	4	-99	-12	-75	-68	-148	-68	-125	-5535	6884	-6812	-13	-2199	2399	-7003	-98	231	-786	-6032	-66	1239	371	-11768	-9
1.327500	-25	43	90	-57	-107	-29	16	-16	-16	7	-67	-61	-95	-13	-29	-57	-99	37	-80	-30	-103	-21	-98	-67	-63	3	-97	-12	-74	-67	-147	-57	-120	-5370	6964	-6284	-13	-2076	2512	-6704	-96	583	-806	-5975	-86	1717	679	-12105	-9
1.328333	-28	43	87	-56	-111	-31	15	15	-15	6	-69	-60	-97	-14	-30	-57	-103	30	-84	-32	-128	-25	-101	-66	-67	1	-99	-11	-90	-68	-147	-73	-127	-5218	7047	-5711	-22	-1964	2642	-6399	-134	934	-814	-5950	-101	2180	998	-12443	-15
1.329167	-26	42	85	-59	-110	-31	15	-13	-17	5	-69	-63	-95	-19	-30	-58	-99	33	-87	-31	-103	-22	-112	-68	-65	0	-101	-12	-75	-69	-150	-76	-121	-5074	7141	-5095	-11	-1847	2798	-6082	-133	1292	-801	-5947	-107	2630	1317	-12780	-15
1.330000	-25	49	86	-58	-107	-32	11	-14	-33	6	-73	-62	-95	-16	-29	-59	-100	34	-82	-30	-102	-24	-100	-61	-63	0	-99	-11	-75	-70	-130	-73	-116	-4939	7249	-4459	-15	-1733	2974	-5758	-129	1652	-766	-5992	-109	3047	1657	-13120	-10
1.330833	-29	42	86	-59	-113	-33	15	-13	-16	6	-74	-63	-98	-16	-29	-61	-102	34	-76	-34	-103	-23	-100	-68	-65	-1	-103	-14	-70	-70	-149	-77	-128	-4810	7374	-3806	-36	-1617	3172	-5371	-131	2005	-702	-6071	-112	3442	1997	-13432	-22
1.331667	-11	42	88	-58	-112	-34	12	-15	-19	6	-73	-63	-98	-16	-28	-61	-101	32	-93	-33	-107	-26	-103	-73	-67	-3	-101	-13	-68	-69	-147	-75	-126	-4676	7520	-3156	-17	-1495	3384	-5090	-124	2358	-610	-6190	-119	3795	2337	-13739	-11
1.332500	-27	42	88	-57	-110	-32	11	-16	-16	0	-73	-60	-98	-16	-29	-58	-100	35	-75	-31	-103	-23	-98	-67	-64	1	-99	-9	-70	-67	-144	-75	-111	-4543	7690	-2520	-14	-1364	3618	-4747	-97	2693	-478	-6357	-111	4117	2687	-14033	-9
1.333333	-23	41	91	-59	-107	-26	15	-13	-15	6	-73	-63	-95	-15	-27	-57	-97	36	-83	-30	-102	-24	-100	-70	-64	-4	-102	-13	-70	-67	-147	-74	-115	-4399	7888	-1910	-10	-1227	3856	-4406	-97	3015	-318	-6570	-121	4386	3038	-14310	-16
1.334167	-26	40	87	-56	-109	-31	13	-12	-23	8	-70	-62	-93	-14	-29	-57	-102	33	-85	-30	-102	-23	-100	-72	-64	0	-99	-13	-74	-66	-146	-73	-118	-4244	8104	-1345	-4	-1084	4098	-4061	-104	3310	-110	-6827	-126	4600	3401	-14569	-14
1.335000	-25	42	88	-60	-110	-31	17	-16	-17	4	-73	-63	-95	-15	-29	-60	-98	34	-81	-32	-105	-23	-101	-70	-65	0	-101	-15	-75	-69	-146	-74	-117	-4072	8343	-831	-5	-927	4336	-3719	-93	3580	135	-7132	-127	4767	3746	-14806	-14
1.335833	-27	41	86	-61	-109	-31	15	-5	-15	6	-72	-65	-119	-14	-28	-58	-102	35	-84	-25	-103	-24	-102	-68	-65	-1	-100	-10	-74	-69	-145	-73	-118	-3868	8600	-380	-9	-755	4575	-3376	-91	3788	432	-7473	-127	4870	4106	-15023	-19
1.336667	-28	42	88	-59	-108	-31	16	-15	-17	6	-72	-66	-94	-14	-29	-60	-99	38	-81	-32	-102	-22	-101	-72	-67	0	-102	-4	-73	-67	-146	-75	-113	-3639	8873	0	0	-575	4803	-3036	-83	4017	771	-7855	-126	4906	4467	-15209	-23
1.337500	-27	40	86	-63	-108	-33	16	-14	-13	8	-70	-62	-96	-16	-28	-59	-101	37	-84	-34	-104	-23	-102	-69	-63	-1	-99	-10	-74	-70	-144	-72	-112	-3383	9151	299	-1	-375	5021	-2699	-72	4173	1148	-8272	-119	4884	4829	-15372	-23
1.338333	-27	45	89	-58	-103	-32	16	-13	-16	7	-70	-64	-96	-16	-26	-57	-98	36	-81	-32	-104	-21	-103	-70	-64	2	-97	-9	-72	-69	-146	-72	-115	-3081	9439	524	0	-160	5217	-2369	-53	4289	1570	-8708	-109	4792	5188	-15506	-24
1.339167	-27	46	89	-56	-108	-31	15	-15	-17	7	-68	-62	-95	-13	-29	-58	-96	37	-79	-31	-104	-24	-102	-68	-61	0	-96	-9	-72	-69	-145	-73	-120	-2749	9729	665	0	62	5393	-2049	-42	4357	2030	-9173	-110	4636	5563	-15608	-17
1.340000	-24	46	91	-55	-110	-31	15	-14	-15	6	-69	-65	-97	-15	-30	-58	-101	36	-82	-36	-104	-23	-98	-62	-64	-13	-97	-12	-76	-69	-147	-75	-118	-2374	10010	723	1	299	5546	-1739	-27	4380	2517	-9644	-109	4408	5930	-15686	-24
1.340833	-26	44	90	-57	-113	-34	10	-16	5	5	-70	-63	-95	-15	-30	-61	-98	37	-80	-31	-102	-23	-99	-72	-62	0	-96	-9	-72	-65	-145	-76	-117	-1974	10283	707	0	542	5666	-1444	-32	4357	3037	-10120	-96	4119	6305	-15728	-34
1.341667	-26	52	86	-57	-110	-33	12	-16	-23	4	-73	-64	-100	-17	-30	-67	-102	34	-84	-32	-105	-23	-102	-68	-67	-1	-101	-12	-77	-72	-149	-78	-109	-1543	10535	614	-5	792	5768	-1162	-41	4283	3574	-10599	-93	3764	6681	-15739	-35
1.342500	-31	40	85	-59	-111	-39	11	-31	-22	0	-75	-67	-99	-22	-14	-62	-104	32	-84	-33	-108	-26	-103	-70	-67	-5	-100	-14	-74	-72	-147	-76	-100	-1076	10780	477	-8	1039	5837	-903	-42	4169	4132	-11063	-98	3354	7060	-15712	-26
1.343333	-29	40	74	-55	-113	-36	12	-17	-17	2	-70	-66	-97	-15	-30	-64	-102	30	-85	-33	-105	-32	-104	-65	-68	-3	-100	-12	-73	-69	-147	-78	-109	-586	10984	244	-12	1290	5879	-662	-45	4018	4683	-11503	-97	2893	7442	-15652	-27
1.344167	-27	41	87	-59	-111	-36	12	-16	-22	0	-72	-77	-96	-16	-30	-59	-101	35	-84	-34	-110	-24	-100	-69	-68	-4	-101	-13	-77	-68	-148	-76	-91	-72	11169	-25	0	1524	5900	-448	-58	3835	5226	-11916	-75	2380	7829	-15556	-17
1.345000	-35	40	87	-58	-108	-34	11	-13	-21	4	-68	-64	-95	-16	-28	-58	-105	34	-85	-33	-104	-24	-112	-68	-66	-1	-92	-14	-75	-69	-128	-78	-77	450	11329	-338	10	1742	5895	-268	-12	3600	5766	-12292	-68	1817	8216	-15445	-14
1.345833	-26	42	86	-58	-108	-34	9	-13	-19	2	-72	-63	-79	-15	-28	-58	-99	36	-82	-30	-100	-22	-100	-67	-64	0	-98	-16	-73	-72	-146	-74	-63	971	11459	-681	6	1938	5875	-115	-15	3346	6287	-12633	-60	1221	8612	-15269	-12
1.346667	-35	42	88	-59	-108	-31	16	-12	-17	5	-69	-63	-97	-15	-25	-58	-98	35	-82	-31	-97	-17	-96	-67	-63	1	-99	-13	-50	-69	-146	-76	-52	1491	11552	-1052	12	2103	5842	0	-23	3067	6768	-12925	-48	588	8998	-15080	-12
1.347500	-27	63	89	-58	-109	-32	13	-13	-17	9	-73	-65	-96	-16	-45	-59	-101	35	-83	-32	-104	-23	-99	-68	-63	1	-98	-13	-66	-73	-147	-78	-29	1994	11609	-1440	5	2230	5791	80	-14	2757	7210	-13165	-48	-70	9375	-14861	-18
1.348333	-26	42	87	-58	-111	-36	9	-12	-17	3	-72	-65	-98	-21	-29	-59	-103	32	-87	-34	-109	-27	-102	-70	-87	-4	-100	-18	-90	-73	-149	-81	-28	2473	11629	-1846	0	2306	5735	116	-19	2433	7607	-13352	-56	-744	9749	-14621	-21
1.349167	-31	38	82	-63	-113	-39	8	-14	-22	1	-77	-68	-103	-21	-28	-59	-100	29	-90	-36	-108	-24	-100	-72	-68	-5	-99	-17	-76	-74	-148	-77	-24	2927	11621	-2222	5	2341	5687	126	-14	2101	7956	-13473	-65	-1427	10106	-14349	-26
1.350000	-28	40	88	-62	-112	-36	11	-8	-21	3	-74	-67	-100	-17	-31	-60	-100	34	-86	-34	-107	-25	-104	-61	-66	-1	-99	-16	-86	-72	-150	-78	-8	3345	11577	-2631	-6	2307	5630	88	-17	1757	8249	-13537	-79	-2115	10452	-14054	-24
1.350833	-29	40	87	-59	-113	-35	10	-14	-15	6	-73	-67	-100	-17	-33	-56	-100	32	-84	-33	-105	-24	-99	-69	-66	-1	-99	-17	-73	-74	-150	-82	11	3718	11504	-3005	-3	2214	5585	42	-26	1411	8481	-13536	-78	-2806	10770	-13736	-14
1.351667	-23	41	91	-58	-111	-34	12	-15	-18	5	-70	-65	-95	-14	-28	-62	-98	35	-88	-32	-102	-23	-100	-69	-62	-1	-109	-12	-74	-70	-146	-74	23	4045	11400	-3356	-4	2051	5541	-86	-30	1058	8653	-13472	-84	-3485	11059	-13392	-6
1.352500	-23	45	92	-55	-94	-28	13	-10	-27	9	-68	-61	-94	-15	-25	-50	-99	37	-81	-27	-101	-18	-97	-66	-62	0	-96	-12	-69	-69	-147	-73	28	4313	11268	-3684	-5	1814	5524	-225	-33	707	8755	-13343	-84	-4149	11305	-13043	11
1.353333	-23	46	90	-58	-102	-31	-9	-14	-14	7	-70	-61	-93	-14	-25	-58	-97	34	-78	-30	-101	-19	-96	-66	-63	-5	-98	-15	-67	-72	-148	-74	38	4531	11104	-3976	-5	1499	5482	-402	-28	350	8794	-13152	-80	-4790	11508	-12663	37
1.354167	-25	41	86	-58	-107	-33	15	-12	-16	5	-72	-63	-95	-13	-28	-84	-102	36	-83	-31	-99	-19	-99	-67	-62	1	-100	-11	-69	-67	-150	-74	37	4689	10917	-4231	-8	1111	5456	-608	-36	-5	8768	-12908	-102	-5406	11659	-12282	56
1.355000	-7	43	89	-55	-118	-34	16	-14	-19	4	-70	-63	-98	-13	-28	-58	-99	37	-84	-32	-105	-22	-97	-68	-66	10	-100	-13	-74	-70	-147	-75	41	4795	10711	-4441	-16	641	5443	-832	-53	-366	8683	-12607	-102	-6001	11750	-11880	63
1.355833	-24	42	89	-59	-109	-32	13	-10	-19	5	-69	-62	-95	-14	-28	-59	-98	35	-82	-33	-103	-21	-98	-68	-61	0	-101	-11	-72	-70	-151	-74	37	4846	10478	-4606	-17	106	5428	-1080	-57	-732	8533	-12246	-103	-6550	11774	-11467	76
1.356667	-24	40	87	-60	-108	-35	13	-14	-22	3	-74	-64	-96	-16	-29	-60	-99	33	-87	-35	-125	-23	-100	-70	-65	-5	-102	-31	-75	-72	-149	-76	28	4848	10227	-4719	-13	-494	5416	-1353	-52	-1118	8324	-11841	-109	-7068	11728	-11045	77
1.357500	-27	16	85	-62	-87	-38	9	-15	-17	1	-74	-64	-98	-18	-30	-59	-100	33	-86	-36	-107	-25	-101	-69	-63	-1	-101	-13	-55	-72	-147	-79	26	4807	9960	-4786	-9	-1158	5401	-1623	-58	-1508	8071	-11383	-110	-7534	11607	-10608	82
1.358333	-42	40	89	-59	-110	-33	11	-18	-17	5	-69	-64	-99	-17	-30	-58	-98	34	-85	-35	-112	-23	-102	-68	-65	-1	-102	-12	-77	-68	-147	-74	29	4728	9680	-4777	-13	-1874	5381	-1903	-67	-1919	7768	-10892	-127	-7966	11408	-10167	104
1.359167	-22	42	90	-59	-109	-33	12	-8	-15	5	-68	-62	-96	-13	-28	-55	-97	37	-84	-36	-103	-22	-100	-67	-62	0	-100	-10	-73	-69	-146	-73	25	4616	9382	-4719	-11	-2634	5343	-2192	-72	-2349	7416	-10363	-151	-8348	11133	-9710	98
1.360000	-24	39	91	-58	-125	-28	13	-11	-15	7	-66	-62	-93	-15	-29	-58	-95	36	-82	-29	-101	-16	-91	-70	-60	2	-97	-11	-72	-69	-148	-69	28	4485	9072	-4609	-12	-3424	5295	-2472	-68	-2808	7026	-9802	-133	-8692	10767	-9250	103
1.360833	-23	43	90	-53	-107	-33	20	-13	-16	6	-67	-60	-95	-13	-27	-56	-96	39	-80	-32	-103	-19	-98	-65	-62	0	-100	-12	-69	-69	-146	-72	17	4334	8747	-4425	-11	-4237	5226	-2754	-68	-3295	6596	-9215	-136	-8988	10318	-8788	110
1.361667	-22	43	89	-60	-105	-29	16	-12	-15	6	-70	-62	-95	-14	-28	-56	-101	32	-85	-6	-101	-22	-90	-68	-64	-4	-102	-12	-72	-70	-147	-75	2	4163	8421	-4250	-12	-5061	5134	-3027	-85	-3819	6133	-8618	-138	-9246	9786	-8333	102
1.362500	-25	38	99	-62	-112	-32	11	-18	-19	12	-74	-67	-96	-32	-31	-59	-100	32	-86	-34	-104	-25	-101	-70	-67	-3	-103	-12	-75	-74	-147	-76	0	3997	8086	-4008	-9	-5888	5015	-3290	-91	-4375	5636	-7995	-134	-9454	9175	-7876	106
1.363333	-27	36	84	-59	-109	-33	13	-12	-17	4	-70	-63	-96	-19	-29	-56	-102	30	-86	-34	-103	-15	-100	-70	-62	0	-100	-13	-74	-70	-147	-75	-15	3831	7742	-3733	-12	-6695	4870	-3540	-91	-4958	5119	-7368	-130	-9625	8495	-7424	103
1.364167	-26	39	89	-57	-110	-31	12	-13	-13	2	-72	-64	-94	-17	-29	-58	-100	26	-82	-33	-109	-23	-100	-68	-63	0	-103	-14	-75	-70	-148	-74	-25	3670	7399	-3429	-16	-7485	4696	-3774	-116	-5577	4617	-6738	-148	-9753	7735	-6983	98
1.365000	-26	38	87	-60	-115	-34	13	-16	-19	2	-73	-66	-102	-17	-31	-60	-100	34	-95	-38	-109	-24	-103	-69	-62	-1	-118	-16	-75	-75	-148	-77	-22	3517	7050	-3123	-24	-8241	4487	-4000	-117	-6226	4008	-6110	-146	-9839	6900	-6558	102
1.365833	-27	38	85	-58	-111	-40	10	-15	-24	3	-76	-68	-99	-17	-31	-52	-99	33	-85	-35	-103	-22	-101	-69	-62	1	-101	-12	-74	-74	-149	-74	-27	3376	6711	-2804	-13	-8964	4257	-4201	-111	-6900	3430	-5484	-144	-9900	6012	-6147	110
1.366667	-23	39	89	-57	-108	-31	13	-10	-19	4	-69	-63	-92	-15	-27	-55	-96	37	-81	-33	-102	-7	-100	-69	-61	0	-97	-10	-70	-69	-146	-77	-51	3250	6374	-2493	-15	-9602	3990	-4398	-111	-7584	2826	-4872	-137	-9925	5069	-5762	110
1.367500	-26	41	92	-56	-108	-29	15	5	-42	6	-70	-62	-95	-16	-29	-58	-99	36	-83	-30	-103	-21	-100	-68	-63	0	-98	-11	-76	-70	-147	-76	-66	3139	6039	-2200	-25	-10204	3701	-4575	-110	-8282	2210	-4270	-132	-9919	4081	-5413	90
1.368333	-31	39	87	-59	-110	-32	13	-16	-22	5	-72	-63	-98	-14	-30	-60	-104	35	-88	-63	-109	-22	-103	-72	-66	-1	-101	-13	-74	-78	-146	-77	-74	3043	5704	-1927	-16	-10741	3382	-4748	-101	-8971	1579	-3691	-139	-9888	3054	-5093	93
1.369167	-26	41	87	-60	-111	-31	13	-14	-18	9	-74	-73	-100	-17	-30	-61	-100	36	-85	-49	-100	-22	-103	-69	-65	-1	-100	-13	-74	-75	-148	-79	-95	2956	5377	-1689	5	-11207	3041	-4907	-115	-9619	931	-3125	-132	-9836	1987	-4807	99
1.370000	-27	39	88	-60	-111	-33	-5	-18	-18	3	-74	-67	-95	-16	-31	-58	-100	35	-84	-36	-104	-22	-100	-69	-69	-3	-104	-12	-79	-70	-149	-76	-116	2883	5053	-1487	0	-11602	2679	-5058	-130	-10274	298	-2581	-136	-9765	896	-4563	88
1.370833	-28	35	90	-60	-113	-33	15	-16	-18	2	-75	-65	-95	-18	-29	-60	-105	36	-87	-32	-108	-24	-100	-72	-64	0	-102	-13	-75	-67	-149	-90	-130	2816	4738	-1325	-26	-11928	2299	-5208	-121	-10852	-352	-2049	-143	-9680	-206	-4370	84
1.371667	-26	41	88	-57	-107	-33	17	-15	-19	5	-74	-61	-96	-16	-47	-60	-102	52	-83	-29	-105	-19	-97	-67	-65	1	-98	-13	-74	-69	-143	-74	-137	2766	4430	-1206	-17	-12175	1907	-5350	-136	-11372	-1008	-1543	-141	-9577	-1313	-4216	92
1.372500	-23	41	89	-77	-105	-30	18	-15	-15	7	-69	-63	-94	-16	-35	-57	-97	36	-83	-31	-99	-19	-98	-63	-63	1	-98	-12	-73	-67	-143	-74	-155	2710	4122	-1131	-19	-12371	1498	-5495	-174	-11809	-1654	-1057	-145	-9466	-2417	-4118	99
1.373333	-25	54	89	-59	-110	-30	15	-15	-16	3	-72	-66	-96	-16	-29	-62	-100	35	-85	-32	-102	-14	-101	-68	-65	0	-100	-14	-66	-73	-149	-78	-165	2660	3811	-1093	-28	-12474	1086	-5643	-164	-12163	-2297	-597	-162	-9352	-3506	-4071	97
1.374167	-27	39	85	-63	-110	-38	8	-16	-41	2	-72	-66	-99	-19	-28	-61	-102	34	-87	-34	-107	-25	-99	-68	-63	0	-97	-13	-72	-69	-146	-77	-125	2618	3504	-1099	-25	-12531	666	-5787	-158	-12399	-2917	-160	-161	-9218	-4565	-4066	103
1.375000	-25	43	86	-62	-109	-32	13	-15	-18	5	-73	-67	-99	-21	-29	-60	-100	36	-84	-32	-103	-23	-99	-70	-63	0	-99	-18	-77	-72	-150	-79	-131	2567	3204	-1132	-24	-12509	252	-5934	-152	-12532	-3517	250	-156	-9083	-5595	-4120	110
1.375833	-26	40	62	-60	-113	-34	11	-15	-19	6	-73	-63	-90	-14	-28	-61	-94	35	-83	-33	-104	-26	-99	-68	-65	-3	-99	-13	-73	-62	-148	-77	-126	2522	2904	-1193	-23	-12445	-156	-6075	-145	-12535	-4091	635	-168	-8932	-6556	-4211	101
1.376667	-26	41	87	-62	-110	-33	13	-18	-19	5	-74	-64	-98	-19	-29	-60	-100	30	-88	-35	-103	-25	-102	-68	-63	-1	-100	-14	-73	-72	-146	-76	-138	2472	2606	-1270	-12	-12333	-558	-6213	-129	-12417	-4619	993	-188	-8772	-7453	-4349	104
1.377500	-25	38	92	-58	-107	-33	12	-16	-21	5	-74	-62	-91	-15	-29	-61	-100	38	-85	-34	-103	-26	-103	-90	-65	-3	-100	-14	-72	-69	-148	-79	-127	2426	2311	-1382	-12	-12182	-951	-6346	-110	-12178	-5096	1316	-186	-8596	-8259	-4520	119
1.378333	-26	38	88	-59	-104	-32	15	-12	-18	7	-74	-63	-95	-15	-27	-59	-101	33	-95	-32	-102	-24	-99	-94	-64	-4	-101	-12	-70	-70	-144	-76	-117	2378	2025	-1444	-13	-11996	-1320	-6468	-94	-11808	-5515	1603	-193	-8406	-8952	-4728	114
1.379167	-24	39	86	-61	-105	-32	16	-13	-19	6	-74	-61	-94	-15	-34	-65	-97	36	-86	-31	-102	-22	-99	-70	-63	0	-100	-12	-70	-70	-145	-76	-116	2338	1757	-1526	-16	-11779	-1676	-6577	-97	-11326	-5864	1852	-196	-8192	-9570	-4956	123
1.380000	-23	41	87	-58	-104	-32	16	-11	-14	7	-72	-61	-94	-11	-28	-57	-99	34	-87	-32	-103	-23	-98	-49	-62	0	-98	-12	-79	-68	-144	-74	-133	2297	1467	-1598	-22	-11547	-2008	-6674	-88	-10740	-6135	2062	-191	-7955	-10041	-5216	108
1.380833	-23	42	90	-59	-131	-33	13	-12	-16	5	-73	-62	-119	-14	-28	-58	-96	35	-85	-34	-101	-23	-97	-67	-63	-5	-101	-14	-70	-70	-145	-69	-127	2264	1205	-1655	-12	-11298	-2315	-6753	-85	-10064	-6326	2228	-186	-7688	-10380	-5485	112
1.381667	-23	36	85	-63	-109	-33	11	-17	-19	1	-78	-65	-95	-18	-32	-65	-101	28	-92	-39	-103	-28	-103	-72	-70	-5	-105	-16	-75	-75	-153	-79	-103	2233	953	-1693	-6	-11042	-2598	-6817	-72	-9309	-6430	2341	-183	-7394	-10575	-5761	107
1.382500	-31	34	81	-64	-113	-40	5	-14	-23	1	-81	-73	-102	-22	-34	-66	-101	28	-91	-40	-108	-26	-102	-76	-67	-6	-104	-18	-78	-79	-158	-79	-93	2223	725	-1712	-8	-10772	-2843	-6854	-53	-8486	-6433	2411	-180	-7057	-10601	-6026	115
1.383333	-12	34	84	-64	-111	-39	7	-17	-23	1	-76	-68	-99	-18	-22	-66	-102	28	-88	-39	-108	-27	-107	-72	-64	10	-100	-14	-74	-75	-152	-78	-73	2227	516	-1715	-15	-10497	-3041	-6864	-59	-7622	-6329	2428	-172	-6681	-10464	-6273	119
1.384167	-27	36	82	-63	-114	-38	9	-16	-19	1	-78	-74	-98	-25	-33	-62	-101	30	-88	-39	-103	-25	-105	-73	-63	-3	-102	-16	-75	-73	-153	-77	-35	2274	334	-1703	-14	-10212	-3234	-6856	-72	-6738	-6147	2380	-149	-6264	-10162	-6506	119
1.385000	0	40	85	-61	-112	-38	10	-15	-18	2	-76	-67	-94	-19	-33	-65	-101	32	-82	-48	-105	-26	-103	-75	-64	-5	-99	-13	-74	-72	-150	-80	-59	2293	180	-1692	-8	-9929	-3321	-6828	-75	-5848	-5866	2280	-138	-5803	-9694	-6702	108
1.385833	-25	40	88	-59	-108	-34	13	-12	-16	5	-74	-66	-96	-17	-34	-62	-100	30	-86	-36	-105	-25	-101	-70	-63	-3	-98	-15	-75	-74	-150	-76	-31	2359	66	-1682	-13	-9641	-3388	-6776	-75	-4969	-5489	2120	-136	-5298	-9063	-6868	106
1.386667	-28	42	90	-60	-108	-34	12	-14	-17	6	-74	-50	-96	-14	-29	-59	-97	35	-86	-36	-84	-23	-101	-68	-64	-4	-102	-13	-69	-70	-149	-74	12	2446	-38	-1678	-19	-9350	-3404	-6712	-58	-4126	-5028	1904	-120	-4760	-8282	-6989	112
1.387500	-26	39	87	-56	-130	-33	10	-12	-18	4	-73	-64	-94	-16	-28	-62	-97	34	-85	-33	-100	-23	-101	-68	-59	0	-98	-24	-46	-68	-148	-76	30	2555	-102	-1697	-21	-9053	-3373	-6632	-77	-3318	-4505	1630	-116	-4195	-7369	-7066	110
1.388333	-24	40	89	-58	-108	-33	10	-14	-19	2	-74	-66	-95	-19	-30	-59	-100	34	-84	-34	-101	-25	-101	-67	-65	-3	-101	-13	-48	-70	-148	-74	42	2693	-132	-1744	-29	-8747	-3288	-6544	-96	-2574	-3915	1303	-111	-3598	-6334	-7094	122
1.389167	-29	39	89	-61	-110	-32	4	-13	-19	4	-74	-62	-100	-18	-30	-58	-100	33	-96	-32	-103	-22	-102	-69	-64	-3	-100	-14	-72	-70	-147	-76	19	2846	-133	-1829	-30	-8436	-3147	-6450	-101	-1896	-3269	942	-112	-2991	-5192	-7069	105
1.390000	-32	38	82	-63	-108	-33	11	-15	-23	2	-78	-69	-97	-17	-31	-64	-101	32	-93	-35	-105	-25	-107	-72	-66	-6	-102	-18	-81	-74	-152	-78	26	3021	-110	-1957	-26	-8123	-2961	-6350	-110	-1298	-2592	536	-116	-2377	-3960	-6991	105
1.390833	-21	36	86	-65	-115	-35	9	-18	-23	1	-77	-68	-103	-22	-31	-63	-104	30	-87	-36	-110	-27	-103	-70	-63	-4	-102	-17	-75	-72	-149	-77	7	3213	-57	-2076	-25	-7793	-2716	-6241	-100	-769	-1881	101	-105	-1749	-2665	-6860	116
1.391667	-28	40	88	-60	-110	-33	15	-15	-16	5	-72	-65	-98	-23	-30	-58	-100	34	-87	-30	-120	-23	-103	-67	-62	0	-100	-12	-76	-73	-148	-73	-8	3419	21	-2356	-18	-7450	-2416	-6118	-107	-319	-1148	-358	-107	-1141	-1330	-6660	208
1.392500	-26	41	92	-56	-109	-32	13	-7	-15	9	-66	-58	-95	-15	-23	-55	-97	40	-80	-31	-103	-21	-98	-64	-62	2	-81	-11	-75	-57	-144	-72	-8	3629	113	-2644	-22	-7103	-2072	-6027	-122	62	-419	-827	-95	-557	12	-6450	308
1.393333	-23	44	91	-58	-105	-31	13	-11	-16	9	-68	-64	-92	-16	-25	-57	-95	8	-96	-28	-102	-19	-97	-63	-64	1	-96	-10	-69	-66	-145	-72	-21	3841	217	-2984	-19	-6749	-1681	-5921	-127	365	297	-1302	-81	-8	1346	-6189	274
1.394167	-26	46	92	-56	-85	-31	17	-12	-18	8	-68	-59	-93	-13	-22	-56	-96	37	-80	-27	-102	-19	-98	-65	-63	0	-98	-11	-70	-67	-143	-75	-36	4056	331	-3379	-22	-6389	-1257	-5829	-121	598	991	-1771	-80	499	2646	-5887	240
1.395000	-25	44	90	-56	-105	-28	16	-12	-13	10	-68	-60	-94	-13	-31	-60	-95	37	-81	-30	-100	-16	-99	-69	-61	2	-98	-11	-69	-67	-144	-78	-43	4261	448	-3827	-22	-6028	-787	-5733	-125	781	1658	-2229	-84	953	3893	-5562	215
1.395833	-26	44	91	-49	-110	-28	16	-24	-19	9	-70	-61	-93	-13	-23	-57	-95	38	-81	-31	-103	-17	-94	-67	-65	1	-98	-10	-72	-67	-144	-77	-53	4456	562	-4316	-12	-5660	-286	-5643	-150	917	2295	-2661	-87	1358	5066	-5224	182
1.396667	-26	43	89	-55	-110	-27	15	-10	-21	9	-70	-61	-96	-13	-21	-66	-104	35	-83	-30	-101	-17	-94	-63	-68	1	-95	-10	-72	-65	-142	-76	-59	4633	693	-4847	-15	-5291	235	-5567	-153	1021	2898	-3062	-88	1694	6145	-4876	170
1.397500	-24	45	91	-56	-107	-30	13	-11	-17	9	-72	-62	-95	-13	-25	-56	-100	37	-82	-30	-102	-19	-96	-65	-65	1	-100	-13	-75	-73	-142	-75	-97	4793	779	-5402	-30	-4919	787	-5490	-143	1100	3453	-3424	-95	1972	7124	-4533	149
1.398333	-26	43	89	-61	-108	-29	13	-13	-16	11	-73	-63	-96	-13	-1	-57	-101	34	-99	-31	-105	-21	-99	-65	-65	-3	-95	-13	-73	-70	-145	-78	-81	4928	874	-5988	-27	-4547	1351	-5429	-148	1161	3968	-3737	-93	2183	7981	-4197	131
1.399167	-28	44	89	-58	-108	-36	12	-16	-19	6	-70	-64	-94	-16	-29	-56	-99	37	-82	-30	-102	-17	-97	-64	-62	1	-96	-12	-72	-67	-143	-73	-53	5034	959	-6580	-22	-4170	1927	-5368	-160	1221	4442	-3997	-94	2338	8722	-3880	121
1.400000	-25	43	97	-58	-114	-32	16	-12	-17	10	-68	-63	-96	-13	-25	-52	-100	42	-83	-29	-105	-17	-96	-65	-63	3	-96	-6	-72	-65	-144	-74	-61	5138	1031	-7178	-19	-3798	2512	-5322	-153	1282	4879	-4217	-94	2434	9336	-3593	101
1.400833	-29	43	92	-55	-107	-28	7	-13	-17	9	-70	-63	-97	-13	-27	-58	-100	36	-83	-28	-104	-15	-96	-64	-65	0	-97	-11	-73	-68	-146	-74	-78	5203	1085	-7774	-21	-3426	3098	-5292	-158	1348	5274	-4375	-98	2471	9816	-3340	76
1.401667	-25	43	90	-59	-110	-36	12	-15	-15	6	-72	-42	-94	-17	-27	-57	-100	34	-84	-32	-105	-21	-99	-68	-67	-3	-100	-14	-74	-73	-146	-77	-63	5246	1120	-8358	-25	-3065	3678	-5272	-172	1418	5628	-4487	-111	2462	10173	-3106	41
1.402500	-24	45	87	-59	-110	-35	11	-15	-18	3	-73	-58	-102	-18	-28	-59	-103	32	-87	-33	-107	-22	-100	-68	-61	-3	-102	-14	-76	-72	-148	-77	-81	5270	1134	-8919	-19	-2693	4259	-5263	-174	1504	5960	-4552	-103	2413	10408	-2958	16
1.403333	-29	43	87	-57	-113	-33	10	-19	-21	3	-73	-67	-98	-14	-29	-59	-100	35	-88	-34	-107	-21	-100	-67	-66	-4	-100	-12	-74	-74	-146	-76	-77	5274	1158	-9455	-26	-2334	4827	-5267	-173	1592	6256	-4578	-100	2324	10530	-2834	-7
1.404167	-28	55	87	-58	-111	-35	12	-16	-17	5	-69	-67	-98	-17	-30	-60	-99	33	-86	-31	-104	-22	-100	-69	-64	-4	-100	-14	-70	-79	-147	-72	-74	5260	1150	-9962	-22	-1979	5379	-5262	-176	1684	6528	-4560	-112	2206	10546	-2755	-28
1.405000	-27	39	88	-59	-110	-33	12	-15	-23	4	-74	-64	-96	-14	-32	-59	-91	35	-87	-31	-101	-21	-101	-69	-70	-3	-99	-13	-74	-73	-148	-73	-62	5240	1139	-10425	-10	-1643	5912	-5310	-176	1776	6776	-4514	-125	2059	10472	-2731	-40
1.405833	-23	44	89	-58	-110	-34	16	-14	-16	6	-73	-65	-97	-12	-31	-59	-99	34	-86	-32	-103	-21	-97	-68	-62	-3	-98	-15	-72	-70	-145	-53	-42	5209	1105	-10854	-10	-1313	6424	-5369	-161	1856	7003	-4448	-134	1889	10302	-2750	-51
1.406667	-26	43	88	-58	-110	-33	12	-14	-19	2	-75	-73	-99	-15	-31	-59	-100	35	-90	-32	-104	-24	-102	-69	-67	-1	-103	-16	-77	-74	-148	-75	-34	5166	1068	-11236	3	-1003	6906	-5437	-155	1910	7209	-4373	-158	1697	10063	-2824	-64
1.407500	-29	37	86	-63	-116	-33	11	-17	-23	3	-75	-68	-98	-16	-33	-60	-102	35	-88	-33	-105	-23	-100	-70	-65	0	-100	-12	-95	-70	-148	-73	-17	5130	1020	-11570	-8	-706	7371	-5520	-165	1949	7401	-4286	-159	1491	9773	-2937	-68
1.408333	-27	42	88	-60	-109	-34	12	-14	-22	4	-74	-68	-99	-18	-32	-58	-100	36	-87	-41	-108	-25	-103	-69	-69	-3	-98	-15	-77	-73	-150	-74	0	5093	958	-11868	-6	-430	7802	-5616	-173	1952	7567	-4199	-176	1261	9431	-3089	-66
1.409167	-27	42	88	-61	-117	-35	13	-16	-21	3	-73	-69	-98	-17	-32	-61	-101	35	-86	-33	-108	-25	-103	-70	-66	-1	-100	-13	-74	-70	-153	-75	12	5068	897	-12119	1	-176	8198	-5733	-241	1910	7725	-4117	-194	1022	9059	-3276	-58
1.410000	-27	29	87	-57	-110	-33	13	-17	-19	2	-74	-65	-99	-16	-33	-59	-101	34	-90	-33	-104	-23	-102	-72	-67	-40	-101	-15	-74	-72	-153	-74	22	5044	821	-12327	4	51	8566	-5844	-335	1820	7845	-4052	-201	758	8659	-3494	-45
1.410833	-28	41	73	-59	-111	-35	12	-23	-17	2	-73	-67	-98	-19	-32	-60	-100	36	-85	-36	-104	-25	-103	-97	-66	-5	-103	-14	-76	-72	-150	-74	38	5032	745	-12489	2	249	8894	-6003	-323	1683	7952	-3996	-206	477	8255	-3734	-38
1.411667	-27	42	90	-56	-109	-32	18	-15	-17	5	-72	-62	-94	-15	-30	-64	-100	37	-84	-29	-102	-19	-99	-72	-64	-1	-100	-11	-74	-65	-148	-73	57	5020	692	-12614	-1	417	9186	-6155	-310	1494	8030	-3958	-212	175	7847	-4000	-50
1.412500	-9	49	64	-55	-109	-32	16	-12	-18	8	-72	-60	-97	-15	-28	-56	-99	38	-82	-30	-104	-19	-97	-68	-63	0	-109	-11	-73	-67	-145	-64	67	5057	596	-12703	-3	550	9442	-6323	-332	1247	8074	-3944	-206	-155	7440	-4281	-55
1.413333	-25	46	88	-55	-107	-31	17	-12	-15	10	-72	-62	-96	-14	-9	-56	-97	37	-83	-31	-103	-19	-98	-66	-46	0	-96	-14	-70	-66	-143	-70	68	5084	515	-12753	-5	649	9652	-6504	-345	953	8090	-3945	-212	-509	7044	-4568	-65
1.414167	-26	51	84	-55	-108	-29	15	-14	-19	5	-72	-60	-97	-14	-28	-56	-97	38	-83	-30	-102	-19	-100	-79	-62	-1	-100	-14	-75	-58	-148	-72	88	5127	442	-12781	-9	706	9815	-6694	-367	610	8067	-3977	-221	-894	6657	-4875	-70
1.415000	-28	42	85	-58	-111	-32	11	-15	-17	-19	-72	-63	-100	-18	-31	-70	-104	34	-87	-34	-128	-26	-102	-72	-64	-4	-101	-17	-76	-70	-148	-77	95	5182	368	-12788	-18	728	9931	-6900	-403	230	8008	-4026	-217	-1309	6278	-5189	-90
1.415833	-28	19	89	-63	-112	-34	37	-18	-23	2	-76	-67	-97	-18	-28	-58	-99	35	-87	-31	-105	-23	-101	-69	-69	-4	-101	-13	-74	-69	-146	-74	94	5249	305	-12760	-28	719	10001	-7114	-442	-180	7899	-4091	-214	-1748	5929	-5508	-84
1.416667	-29	42	86	-61	-110	-32	15	-17	-17	5	-74	-61	-98	-13	-29	-58	-101	35	-84	-32	-109	-24	-102	-66	-69	-3	-101	-13	-73	-68	-149	-75	114	5322	246	-12720	-27	670	10011	-7338	-473	-615	7752	-4179	-201	-2208	5549	-5832	-64
1.417500	-28	42	87	-62	-109	-33	16	-15	-17	5	-73	-62	-98	-16	-28	-57	-100	36	-83	-30	-102	-21	-100	-66	-65	-1	-100	-15	-75	-70	-146	-74	127	5399	198	-12670	-24	592	9975	-7580	-486	-1062	7549	-4287	-180	-2685	5177	-6162	-51
1.418333	-27	45	85	-58	-109	-30	15	-11	-21	17	-68	-62	-94	-15	-26	-57	-93	38	-81	-29	-102	-23	-99	-67	-62	0	-98	-10	-69	-70	-148	-72	131	5479	156	-12613	-23	473	9873	-7840	-489	-1512	7297	-4392	-164	-3178	4799	-6501	-60
1.419167	-27	45	91	-56	-107	-32	16	-12	-14	6	-69	-60	-94	-14	-26	-58	-97	37	-80	-28	-104	-19	-97	-73	-62	2	-97	-10	-70	-63	-146	-72	122	5556	123	-12555	-14	332	9709	-8111	-496	-1953	6991	-4571	-135	-3680	4399	-6852	-51
1.420000	-23	44	90	-56	-112	-29	16	-13	-15	9	-69	-58	-97	-12	-23	-59	-94	39	-82	-30	-99	-18	-99	-65	-61	1	-97	-9	-70	-68	-144	-67	124	5621	98	-12504	-4	155	9480	-8410	-486	-2385	6633	-4746	-99	-4187	3965	-7208	-31
1.420833	-31	46	90	-53	-104	-27	16	-11	-14	7	-70	-58	-93	-11	-24	-59	-99	36	-104	-28	-101	-19	-96	-66	-60	1	-98	-11	-69	-66	-148	-72	109	5688	86	-12466	-1	-48	9184	-8728	-462	-2784	6212	-4950	-78	-4696	3486	-7571	-47
1.421667	-31	43	87	-57	-107	-27	15	-13	-23	3	-72	-87	-97	-14	-25	-59	-100	33	-81	-30	-102	-22	-98	-68	-65	-1	-99	-13	-70	-70	-146	-75	80	5737	77	-12453	0	-275	8816	-9070	-432	-3167	5728	-5188	-55	-5196	2952	-7955	-52
1.422500	-29	37	84	-60	-110	-32	9	-15	-19	2	-75	-63	-100	-21	-30	-66	-103	32	-86	-34	-115	-23	-100	-69	-64	-9	-103	-14	-73	-72	-149	-76	17	5775	78	-12473	1	-530	8373	-9434	-398	-3518	5191	-5453	-31	-5683	2359	-8343	-58
1.423333	-29	38	85	-61	-110	-33	9	-16	-19	1	-73	-66	-98	-21	-30	-63	-101	32	-88	-34	-107	-24	-104	-72	-66	-4	-104	-19	-78	-75	-152	-76	-25	5799	91	-12553	-3	-805	7852	-9826	-376	-3839	4585	-5756	-23	-6160	1680	-8739	-60
1.424167	-31	36	80	-65	-114	-35	8	-17	-24	1	-78	-64	-103	-19	-30	-61	-102	30	-86	-44	-107	-24	-100	-64	-68	-4	-100	-15	-98	-74	-149	-77	-82	5817	120	-12628	6	-1100	7266	-10242	-341	-4127	3931	-6087	-5	-6609	920	-9132	-47
1.425000	-31	39	85	-62	-119	-33	8	-15	-17	5	-76	-66	-105	-21	-32	-60	-101	34	-86	-33	-109	-26	-102	-68	-65	-3	-103	-15	-76	-74	-148	-92	-143	5819	158	-12784	9	-1410	6602	-10676	-293	-4391	3210	-6472	12	-7050	63	-9542	-45
1.425833	-27	40	84	-62	-110	-32	10	-16	-16	5	-73	-64	-96	-15	-27	-59	-98	35	-91	-32	-124	-23	-99	-67	-61	0	-102	-12	-70	-70	-148	-74	-207	5805	204	-13003	7	-1743	5862	-11138	-260	-4650	2419	-6895	30	-7467	-888	-9939	-49
1.426667	-23	40	102	-59	-108	-26	12	-12	-16	4	-70	-63	-95	-18	-28	-57	-99	36	-82	-30	-103	-19	-98	-68	-63	1	-99	-11	-75	-69	-149	-75	-260	5783	261	-13290	15	-2086	5049	-11625	-247	-4882	1568	-7362	33	-7871	-1938	-10342	-33
1.427500	-25	40	90	-59	-107	-32	9	-13	-17	5	-73	-64	-94	-16	-30	-60	-100	34	-83	-29	-126	-24	-100	-68	-63	0	-99	-12	-73	-72	-148	-73	-299	5751	329	-13649	24	-2454	4174	-12137	-223	-5120	656	-7873	43	-8248	-3076	-10722	-23
1.428333	-24	44	91	-58	-108	-30	12	-13	-25	4	-70	-66	-92	-16	-28	-59	-98	33	-85	-32	-104	-23	-98	-69	-65	0	-100	-13	-75	-70	-149	-62	-340	5707	404	-14083	19	-2839	3236	-12663	-205	-5360	-310	-8426	54	-8612	-4302	-11085	-26
1.429167	1	55	88	-60	-110	-33	11	-15	-21	3	-70	-66	-95	-15	-28	-59	-102	34	-83	-31	-103	-21	-79	-70	-66	-1	-98	-10	-70	-69	-147	-74	-375	5665	486	-14588	19	-3233	2242	-13198	-178	-5613	-1338	-9014	51	-8960	-5607	-11426	5
1.430000	-28	38	89	-59	-108	-31	10	-12	-18	3	-74	-69	-99	-18	-30	-58	-102	33	-79	-29	-108	-24	-98	-68	-65	1	-99	-13	-75	-59	-149	-79	-378	5613	579	-15163	20	-3644	1203	-13751	-153	-5885	-2413	-9639	40	-9290	-6977	-11737	4
1.430833	-27	40	91	-61	-113	-33	11	-16	-23	1	-76	-70	-97	-36	-30	-60	-99	30	-88	-34	-103	-25	-102	-72	-68	-4	-102	-12	-75	-70	-148	-76	-374	5555	673	-15794	19	-4068	147	-14301	-122	-6167	-3550	-10291	37	-9599	-8387	-12003	-31
1.431667	-29	39	87	-64	-114	-32	15	-13	-21	4	-74	-67	-97	-16	-30	-60	-101	32	-87	-35	-107	-23	-99	-69	-66	0	-99	-13	-74	-88	-149	-75	-370	5506	770	-16483	11	-4497	-934	-14859	-112	-6517	-4724	-10959	30	-9888	-9816	-12232	1
1.432500	-26	42	88	-61	-112	-32	9	-14	-19	4	-74	-67	-96	-11	-27	-56	-99	35	-84	-32	-103	-22	-97	-68	-63	4	-96	-12	-73	-70	-144	-74	-366	5450	874	-17195	19	-4941	-2029	-15414	-95	-6883	-5934	-11635	25	-10156	-11235	-12409	3
1.433333	-29	40	88	-59	-108	-31	13	-10	-9	5	-70	-65	-92	-13	-27	-56	-98	34	-84	-36	-103	-22	-96	-67	-62	-4	-97	-11	-70	-69	-148	-74	-373	5424	970	-17957	5	-5402	-3129	-15971	-69	-7281	-7183	-12319	21	-10399	-12644	-12542	-34
1.434167	-26	41	89	-60	-111	-31	11	-13	-15	7	-72	-67	-97	-16	-31	-60	-99	38	-84	-31	-96	-21	-98	-68	-66	0	-102	-10	-77	-73	-148	-76	-384	5341	1066	-18722	-1	-5869	-4219	-16516	-49	-7711	-8448	-13000	16	-10620	-14006	-12622	-62
1.435000	-29	43	88	-61	-87	-32	9	-13	-21	4	-73	-63	-128	-14	-30	-58	-100	34	-84	-33	-107	-22	-100	-69	-64	0	-96	-10	-70	-70	-145	-90	-400	5292	1152	-19490	-3	-6347	-5285	-17055	-36	-8168	-9719	-13662	5	-10803	-15304	-12649	-97
1.435833	-28	28	89	-57	-108	-33	13	-15	-19	6	-72	-65	-100	-16	-9	-59	-103	37	-84	-32	-103	-21	-100	-66	-63	0	-97	-11	-75	-72	-146	-74	-400	5240	1229	-20231	-13	-6829	-6310	-17575	-28	-8648	-11011	-14310	-1	-10945	-16505	-12630	-133
1.436667	-25	41	88	-60	-112	-33	12	-14	-18	6	-67	-65	-98	-16	-28	-55	-99	36	-83	-31	-104	-23	-98	-68	-63	0	-103	-10	-75	-69	-146	-73	-383	5187	1292	-20941	-26	-7326	-7295	-18084	4	-9151	-12252	-14923	-4	-11042	-17594	-12567	-181
1.437500	-25	42	87	-60	-111	-34	15	-12	-16	5	-72	-67	-96	5	-27	-59	-97	36	-82	-33	-102	-21	-97	-68	-63	0	-99	-12	-72	-69	-148	-76	-365	5140	1336	-21599	-38	-7837	-8239	-18580	26	-9656	-13473	-15497	-18	-11088	-18557	-12469	-205
1.438333	-23	39	88	-61	-107	-31	13	-14	-19	5	-69	-63	-97	-14	-24	-55	-99	37	-83	-31	-103	-18	-98	-69	-63	-4	-98	-10	-70	-66	-146	-73	-336	5098	1372	-22200	-45	-8364	-9126	-19061	49	-10160	-14637	-16033	-14	-11079	-19371	-12340	-203
1.439167	-26	42	89	-55	-108	-32	15	-15	-17	8	-70	-61	-94	-13	-26	-58	-101	36	-81	-31	-100	-18	-100	-66	-72	0	-99	-12	-70	-68	-147	-72	-306	5054	1376	-22722	-66	-8904	-9950	-19523	101	-10651	-15728	-16523	-22	-11009	-20032	-12189	-214
1.440000	-27	42	87	-57	-112	-31	16	-14	-19	6	-72	-67	-95	-16	-28	-58	-97	34	-81	-31	-101	-21	-98	-67	-63	-3	-101	-13	-73	-70	-146	-73	-267	5016	1367	-23171	-72	-9467	-10711	-19971	132	-11130	-16738	-16969	-26	-10887	-20543	-12028	-249
1.440833	-27	37	82	-58	-111	-31	13	-15	-18	5	-73	-64	-96	-14	-27	-59	-110	30	-82	-31	-101	-19	-100	-66	-62	1	-98	-10	-72	-66	-146	-73	-243	4987	1335	-23531	-74	-10041	-11408	-20402	162	-11571	-17640	-17362	-26	-10712	-20896	-11860	-270
1.441667	-25	41	91	-59	-111	-32	10	-19	-18	7	-74	-66	-95	-17	-28	-60	-100	33	-84	-32	-99	-23	-101	-70	-64	-1	-100	-15	-74	-74	-149	-73	-225	4961	1302	-23802	-93	-10649	-12040	-20821	200	-11995	-18424	-17714	-30	-10496	-21094	-11706	-301
[truncated: 10,269 more rows]
[truncated: 15 more columns]
