# Supplementary material for: Novel Methods for Surface EMG Analysis and Exploration Based on Multi-Modal Gaussian Mixture Models
Source: PLoS One. 2016 Jun 30;11(6):e0157239. doi: 10.1371/journal.pone.0157239 (PMC4928879; doi:10.1371/journal.pone.0157239)
Supplement: S1 File — (ZIP) [file pone.0157239.s001.zip › Haf_horses_trot_data/Haf_h03_t2_kin.trc]

PathFileType	4	(X/Y/Z)	D:\Users\zsoldosr\Desktop\HaflingerProjektEMGBiopsy\RawData\M2\Gorat2r.trc
DataRate	CameraRate	NumFrames	NumMarkers	Units	OrigDataRate	OrigDataStartFrame	OrigNumFrames
120.00	120.00	1200	7	mm	120.00	1	1200
Frame#	Time	Head			Withers			Sacrum			HFL			HFR			HHL			HHR
		X1	Y1	Z1	X2	Y2	Z2	X3	Y3	Z3	X4	Y4	Z4	X5	Y5	Z5	X6	Y6	Z6	X7	Y7	Z7
1	0.000	1011.59015	-113.76430	1646.11560	61.16078	107.74477	1316.70068	-701.27185	177.99759	1291.31824	785.18073	200.88188	-14.04625	51.80039	-71.64987	123.46239	-1039.58289	376.93442	25.87480	-237.34001	21.55224	0.26442
2	0.008	1012.57837	-115.87569	1643.04224	62.75904	107.34853	1314.26550	-700.33545	176.85918	1290.07581	764.90930	203.16084	-15.29921	67.56049	-80.66219	133.28343	-1051.97180	379.99564	34.93839	-252.77052	18.28977	-2.10287
3	0.017	1013.57794	-117.95829	1639.86035	64.29160	106.90969	1311.60535	-699.39966	175.57709	1288.75293	743.75891	205.28786	-16.27168	83.48259	-89.25854	142.71123	-1061.08557	382.63104	44.35041	-269.79367	16.57989	-3.66773
4	0.025	1014.61182	-120.01134	1636.48511	65.70539	106.41605	1308.57983	-698.47736	174.06688	1287.30078	721.40021	207.20056	-16.89502	99.87370	-97.14301	151.73557	-1064.62549	384.78629	53.42621	-289.50397	16.83852	-4.32324
5	0.033	1015.70886	-122.06665	1632.87964	66.96370	105.88513	1305.16174	-697.60938	172.32291	1285.71704	698.19641	208.93121	-17.29283	117.13408	-104.21694	160.50777	-1061.70056	386.46295	60.41427	-311.69061	18.43272	-4.48175
6	0.042	1016.87915	-124.17097	1629.07922	68.04327	105.33726	1301.40869	-696.87262	170.39534	1284.04211	674.75140	210.58748	-17.62991	135.59491	-110.56004	168.98090	-1052.65515	387.47394	63.87617	-335.10284	20.53786	-4.56535
7	0.050	1018.09558	-126.36745	1625.18457	68.94689	104.77809	1297.41223	-696.35632	168.35686	1282.33582	651.43347	212.29163	-18.00158	155.36971	-116.32927	176.89699	-1038.55225	387.81732	64.11945	-358.62881	22.69905	-4.78517
8	0.058	1019.29999	-128.68402	1621.31140	69.72057	104.20581	1293.25952	-696.11517	166.29007	1280.64734	628.33783	214.11237	-18.39947	176.32599	-121.66766	183.93744	-1020.53076	387.85403	62.89905	-381.84930	24.79112	-5.15719
9	0.067	1020.41296	-131.11806	1617.55237	70.40954	103.60828	1289.02490	-696.14240	164.30205	1279.00391	605.43640	216.04794	-18.76468	198.25235	-126.69083	189.83884	-999.28369	387.94943	61.77161	-404.79846	26.77047	-5.58295
10	0.075	1021.34009	-133.62392	1613.98206	70.96202	102.95361	1284.78247	-696.38861	162.53571	1277.41516	582.66772	218.03674	-19.07493	221.03824	-131.49512	194.46982	-974.97437	388.14758	60.98299	-427.61850	28.60413	-5.92993
11	0.083	1021.98438	-136.12517	1610.67188	71.19708	102.21042	1280.61755	-696.80713	161.14264	1275.86987	559.98212	220.00992	-19.35670	244.65219	-136.13141	197.86305	-947.58411	388.14297	59.80379	-450.40186	30.34147	-6.12186
12	0.092	1022.26251	-138.54655	1607.69763	70.87579	101.35934	1276.63525	-697.38019	160.23141	1274.32898	537.35620	221.94640	-19.63457	269.05148	-140.60278	200.20259	-917.28113	387.52176	57.62633	-473.18655	32.11300	-6.20250
13	0.100	1022.11261	-140.83649	1605.13403	69.81383	100.35984	1272.96423	-698.10895	159.83105	1272.72534	514.75305	223.86475	-19.90821	294.21265	-144.89444	201.74733	-884.50293	386.00763	54.63258	-495.98590	34.01162	-6.29300
14	0.108	1021.49969	-142.96552	1603.03870	67.97660	99.12534	1269.74011	-698.98785	159.88278	1270.97852	492.10587	225.77975	-20.16859	320.17249	-148.98169	202.71017	-849.84766	383.40799	51.61002	-518.79712	35.99473	-6.48033
15	0.117	1020.42053	-144.91843	1601.43762	65.49780	97.57920	1267.07300	-699.98779	160.25574	1269.02759	469.37582	227.67752	-20.40672	346.96826	-152.84091	203.16479	-813.95831	379.50378	49.41544	-541.61584	37.92916	-6.75799
16	0.125	1018.90161	-146.69453	1600.32874	62.60398	95.77261	1265.02441	-701.05365	160.78625	1266.86646	446.56998	229.53506	-20.61177	374.56149	-156.48068	202.98654	-777.40979	374.17654	48.62157	-564.44220	39.72678	-7.05276
17	0.133	1016.99408	-148.31062	1599.69141	59.52965	93.91566	1263.60950	-702.11884	161.33218	1264.56140	423.69910	231.33922	-20.78330	402.81393	-159.93622	201.85324	-740.62427	367.51334	49.39653	-587.27643	41.40764	-7.27704
18	0.142	1014.77045	-149.80038	1599.48914	56.48946	92.24377	1262.81824	-703.13409	161.80820	1262.24976	400.76309	233.08258	-20.93343	431.54568	-163.22864	199.38956	-703.90771	359.71625	51.52574	-610.13751	43.04657	-7.37919
19	0.150	1012.31708	-151.20779	1599.67456	53.66852	90.86794	1262.63354	-704.09192	162.18140	1260.11963	377.76328	234.77396	-21.06261	460.63370	-166.32451	195.41165	-667.50330	351.03128	54.57311	-633.06213	44.69604	-7.37358
20	0.158	1009.72095	-152.57816	1600.19971	51.19506	89.76568	1263.04150	-705.01971	162.44884	1258.37476	354.70673	236.43164	-21.15399	489.98013	-169.10419	190.06628	-631.55103	341.67291	58.04280	-656.08429	46.34423	-7.30547
21	0.167	1007.05682	-153.94853	1601.02026	49.12528	88.87143	1264.03345	-705.94781	162.61726	1257.19348	331.59793	238.04556	-21.19949	519.34131	-171.36172	183.74966	-596.07086	331.67477	61.42485	-679.23328	47.93250	-7.18708
22	0.175	1004.39008	-155.34084	1602.09155	47.46516	88.14977	1265.59998	-706.88043	162.69040	1256.68860	308.42062	239.60149	-21.19309	548.24194	-172.81158	176.88739	-561.00623	320.94666	64.25047	-702.51660	49.43205	-6.99922
23	0.183	1001.79059	-156.76254	1603.36792	46.20686	87.61326	1267.72180	-707.77216	162.68532	1256.86450	285.12653	241.14813	-21.09585	576.12201	-173.11935	169.68187	-526.24731	309.59290	66.26136	-725.90332	50.89726	-6.75380
24	0.192	999.34100	-158.20245	1604.80420	45.34904	87.30576	1270.36267	-708.52435	162.66309	1257.60974	261.65411	242.76730	-20.87087	602.65192	-172.02554	161.92368	-491.67389	298.09183	67.51689	-749.35522	52.43768	-6.51653
25	0.200	997.13129	-159.62189	1606.35535	44.89813	87.27592	1273.45935	-709.03564	162.70604	1258.77222	237.97986	244.48595	-20.54466	627.95752	-169.49176	153.02751	-457.24878	287.07202	68.25224	-772.86499	54.13567	-6.35580
26	0.208	995.24225	-160.96225	1607.97876	44.85458	87.54642	1276.90784	-709.26038	162.85976	1260.25391	214.15808	246.24821	-20.19205	652.48822	-165.77164	142.39659	-423.09961	276.98129	68.66894	-796.45148	55.96968	-6.28806
27	0.217	993.72577	-162.17145	1609.63892	45.17842	88.08177	1280.56409	-709.20050	163.13158	1262.01099	190.28729	247.96545	-19.88389	676.55609	-161.38312	129.99162	-389.51910	268.03561	68.87747	-820.12311	57.82970	-6.27088
28	0.225	992.59302	-163.22729	1611.30884	45.76491	88.78257	1284.28210	-708.87390	163.52261	1263.99976	166.44720	249.61191	-19.62663	699.86414	-156.97217	116.66908	-356.90393	260.37296	68.93315	-843.86444	59.60999	-6.22420
29	0.233	991.81689	-164.13776	1612.96436	46.48307	89.52402	1287.94897	-708.31317	164.01201	1266.16162	142.73511	251.23764	-19.27666	721.43744	-153.13121	103.78249	-325.74683	254.11630	68.76287	-867.65472	61.25942	-6.07913
30	0.242	991.34479	-164.92046	1614.57544	47.25785	90.20794	1291.47400	-707.57336	164.51482	1268.44189	119.35388	252.88147	-18.47100	740.10938	-150.25989	92.19350	-296.69983	249.28760	67.95090	-891.47449	62.76655	-5.85152
31	0.250	991.10919	-165.58270	1616.10181	48.11839	90.79260	1294.75940	-706.71240	164.89526	1270.78015	96.55475	254.55626	-16.64382	755.06213	-148.46014	81.62144	-270.59930	245.78664	65.70179	-915.26379	64.09563	-5.61585
32	0.258	991.03217	-166.11548	1617.49353	49.17741	91.29185	1297.69922	-705.75806	165.04036	1273.08313	74.42627	256.33255	-13.05350	765.84351	-147.49741	70.96719	-248.33148	243.55431	61.15210	-938.80280	65.09436	-5.32201
33	0.267	991.03076	-166.49825	1618.70020	50.56119	91.73738	1300.19861	-704.71216	164.92123	1275.24414	52.87323	258.42584	-6.61214	772.13184	-146.94748	59.24979	-230.57526	242.74609	53.82970	-961.65747	65.56007	-4.69441
34	0.275	991.03101	-166.70988	1619.68042	52.34213	92.12826	1302.18896	-703.57751	164.59012	1277.16309	32.23981	261.21078	4.26031	773.83936	-146.48242	46.35064	-217.62170	243.64153	43.96854	-983.38208	65.49200	-3.41999
35	0.283	990.98022	-166.74091	1620.40344	54.52156	92.42271	1303.62939	-702.35663	164.12691	1278.71436	14.40491	265.01437	21.05493	771.33484	-146.03723	33.14017	-209.37085	246.31090	32.46508	-1003.79407	65.15839	-1.42764
36	0.292	990.85028	-166.59531	1620.84619	57.04644	92.57338	1304.49463	-701.03503	163.59853	1279.75061	2.98236	269.79123	43.78913	765.21234	-145.68924	21.15852	-205.46271	250.44798	20.65352	-1023.05280	64.86908	1.03902
37	0.300	990.63556	-166.27838	1620.99756	59.81860	92.55439	1304.75464	-699.58893	163.06407	1280.17908	1.33423	275.12500	69.99656	755.74670	-145.41714	12.04981	-205.45441	255.52197	10.22202	-1041.52771	64.77586	3.60795
38	0.308	990.34821	-165.78326	1620.85986	62.70102	92.36098	1304.36926	-698.01215	162.60118	1280.02344	9.78516	280.58688	95.54237	742.74097	-145.00211	6.67088	-208.96051	260.87674	2.82773	-1059.54175	64.86825	6.08793
39	0.317	990.01733	-165.09236	1620.44617	65.53768	92.00774	1303.30835	-696.34241	162.31100	1279.40662	25.36212	285.95728	117.09650	725.99390	-144.16342	4.41309	-215.98468	265.75336	-0.96223	-1077.09131	65.05025	8.68750
40	0.325	989.70068	-164.19803	1619.78381	68.18082	91.53078	1301.57666	-694.66760	162.27606	1278.48560	44.40417	291.13147	133.97798	705.86713	-142.84369	3.72977	-227.31122	269.60294	-2.13214	-1093.54285	65.15399	12.00150
41	0.333	989.49249	-163.12265	1618.92078	70.51417	90.97588	1299.22473	-693.08929	162.50177	1277.41406	64.72754	295.97940	147.56573	683.41180	-141.27228	3.39008	-243.77216	272.39944	-2.22003	-1107.32202	65.02789	16.63172
42	0.342	989.50208	-161.91116	1617.92419	72.47295	90.38228	1296.34814	-691.66309	162.90352	1276.33435	85.63483	300.30716	159.32805	659.92853	-139.66960	3.00407	-264.72791	274.48138	-2.22900	-1116.11230	64.71647	22.43154
43	0.350	989.81219	-160.60379	1616.86670	74.05872	89.77563	1293.07825	-690.39026	163.37128	1275.33606	107.10388	303.91003	169.70583	636.34888	-138.05023	2.63796	-288.09100	276.19052	-2.46645	-1117.90076	64.32553	28.11634
44	0.358	990.45300	-159.21176	1615.81396	75.33706	89.16220	1289.56250	-689.25525	163.86096	1274.41174	129.27631	306.68509	178.42191	613.02234	-136.34561	2.33716	-311.91406	277.69940	-2.85128	-1112.02673	63.63649	32.07230
45	0.367	991.40186	-157.70395	1614.82056	76.41306	88.52464	1285.93835	-688.25464	164.41373	1273.49817	152.23688	308.65244	185.21001	589.94293	-134.57053	2.01807	-335.35590	279.06036	-3.25425	-1099.26001	62.01365	33.65496
46	0.375	992.59357	-156.02141	1613.93799	77.38605	87.82415	1282.31433	-687.41235	165.09598	1272.56458	175.97949	309.84656	190.13988	567.02936	-132.83318	1.61521	-358.40839	280.32770	-3.68353	-1081.08582	58.70760	33.49049
47	0.383	993.93036	-154.11908	1613.22412	78.28697	87.00960	1278.76929	-686.78485	165.93367	1271.62866	200.49219	310.26923	193.52771	544.24188	-131.24680	1.18317	-381.29578	281.57062	-4.20078	-1058.86682	53.29521	32.63734
48	0.392	995.29437	-151.99428	1612.74097	79.02179	86.05112	1275.36316	-686.45868	166.87622	1270.72485	225.82416	309.92459	195.73802	521.56610	-129.85963	0.84172	-404.16205	282.81610	-4.75440	-1033.25745	46.02942	31.63206
49	0.400	996.56384	-149.67688	1612.54529	79.36510	85.00163	1272.15137	-686.53754	167.79124	1269.88806	252.03955	308.82074	197.07840	498.97861	-128.62061	0.65193	-427.02277	284.09799	-5.17165	-1004.20630	37.82114	30.28328
50	0.408	997.62549	-147.20743	1612.68616	79.03400	84.02665	1269.19702	-687.10388	168.49615	1269.12744	279.09286	306.99973	197.79562	476.44446	-127.39418	0.55035	-449.80151	285.50116	-5.32071	-971.54431	29.78860	28.27802
51	0.417	998.38336	-144.63123	1613.20313	77.82111	83.33619	1266.57678	-688.17047	168.82506	1268.39270	306.81604	304.58380	198.05078	453.91595	-126.05682	0.40908	-472.44659	287.03131	-5.27658	-935.52936	22.76975	25.82105
52	0.425	998.77008	-141.99794	1614.12280	75.71011	83.04910	1264.38184	-689.65924	168.70532	1267.58630	335.05762	301.71649	197.81744	431.33292	-124.58949	0.16713	-495.04480	288.56287	-5.26464	-896.92096	17.10907	23.65928
53	0.433	998.76215	-139.35658	1615.45703	72.89236	83.09631	1262.71021	-691.42194	168.18396	1266.62646	363.74335	298.46002	196.81805	408.63962	-123.05594	-0.10977	-517.74048	290.04190	-5.40735	-856.70239	12.73562	22.64711
54	0.442	998.38831	-136.75381	1617.20129	69.67439	83.24416	1261.65796	-693.28711	167.37201	1265.50696	392.81363	294.79370	194.61813	385.81241	-121.51646	-0.30471	-540.59021	291.57910	-5.61884	-815.71204	9.43442	23.30484
55	0.450	997.72119	-134.22932	1619.32837	66.35814	83.22559	1261.30469	-695.10602	166.36572	1264.30444	422.20789	290.68921	190.83908	362.86945	-119.98859	-0.36488	-563.57434	293.26053	-5.75315	-774.47992	7.07289	25.65216
56	0.458	996.85638	-131.80377	1621.79224	63.18034	82.87779	1261.69128	-696.78424	165.21857	1263.15112	451.88333	286.11081	185.34821	339.83960	-118.44553	-0.32978	-586.65503	295.01123	-5.75463	-733.35815	5.65239	29.32745
57	0.467	995.89044	-129.46722	1624.53320	60.31442	82.18886	1262.81042	-698.28412	163.96506	1262.20715	481.73874	280.94504	178.32979	316.74121	-116.82741	-0.27257	-609.79468	296.68280	-5.67432	-692.71686	5.25677	33.82669
58	0.475	994.90759	-127.17836	1627.47449	57.88416	81.25489	1264.62207	-699.60583	162.65009	1261.63257	511.48566	275.01944	170.19981	293.59418	-115.11035	-0.22758	-632.99182	298.22495	-5.59154	-652.95801	5.94768	38.68997
59	0.483	993.98199	-124.88309	1630.51685	55.95788	80.21280	1267.07251	-700.76849	161.32446	1261.55310	540.66193	268.17719	161.34349	270.40018	-113.35835	-0.14774	-656.27881	299.75439	-5.51353	-614.33093	7.64750	43.55256
60	0.492	993.19220	-122.53374	1633.55005	54.52574	79.17764	1270.10498	-701.79535	160.01711	1262.03027	568.85504	260.28580	151.81108	247.11516	-111.64973	0.05182	-679.68030	301.42148	-5.37043	-576.80621	10.08246	48.13107
61	0.500	992.62543	-120.09956	1636.48120	53.48867	78.19191	1273.66565	-702.69342	158.73691	1263.05591	595.99707	251.24529	141.24060	223.67897	-109.99617	0.37999	-703.18732	303.22498	-5.12221	-540.17883	12.82104	52.24416
62	0.508	992.36157	-117.57963	1639.25964	52.70275	77.22731	1277.69910	-703.43964	157.49878	1264.56848	622.55261	241.09125	129.10815	200.05650	-108.35162	0.73526	-726.74634	305.06714	-4.81260	-504.24536	15.39941	55.82738
63	0.517	992.45526	-115.00361	1641.87415	52.06028	76.23836	1282.12683	-703.99646	156.31975	1266.47913	649.40222	230.14799	115.21628	176.24437	-106.65907	1.00414	-750.32129	307.00751	-4.48261	-468.91705	17.44443	58.89673
64	0.525	992.93298	-112.40809	1644.32776	51.52912	75.20421	1286.83179	-704.35059	155.18683	1268.71130	677.30676	219.09444	100.20879	152.28952	-104.91489	1.16150	-773.98383	309.23627	-4.12526	-434.27802	18.69215	61.50864
65	0.533	993.79755	-109.80437	1646.60962	51.13249	74.13510	1291.66321	-704.53534	154.04283	1271.23560	706.15979	208.90630	85.68146	128.34035	-103.20954	1.31979	-797.84222	311.66971	-3.80006	-400.58478	18.98611	63.72839
66	0.542	995.02954	-107.15937	1648.67749	50.91164	73.05798	1296.45251	-704.60809	152.82477	1274.03931	734.57758	200.63763	73.43385	104.70334	-101.72145	1.82992	-821.86853	313.82684	-3.66259	-368.22748	18.32255	65.57410
67	0.550	996.58655	-104.39912	1650.45508	50.89839	71.98306	1301.03760	-704.61017	151.52829	1277.05139	760.40259	194.92497	64.13809	81.87289	-100.68729	3.34294	-845.91284	315.38766	-3.74321	-337.72150	16.81416	66.94093
68	0.558	998.40314	-101.42712	1651.84668	51.10733	70.88033	1305.28247	-704.55682	150.22519	1280.13293	781.97986	191.54240	56.71262	60.47601	-100.32014	6.56974	-869.84033	316.70932	-3.81949	-309.71005	14.59315	67.53649
69	0.567	1000.39978	-98.17528	1652.77136	51.54291	69.69578	1309.08728	-704.45752	149.01892	1283.15051	798.99634	189.60710	49.28669	41.20284	-100.73672	11.91855	-893.46887	318.48535	-3.59007	-284.88174	11.78026	66.87590
70	0.575	1002.49792	-94.68608	1653.20190	52.20494	68.38446	1312.38733	-704.33136	147.98473	1286.00806	812.03064	188.28493	40.78558	24.86434	-101.99799	19.47565	-916.39185	321.04913	-2.76349	-263.81049	8.44828	64.41287
71	0.583	1004.62939	-91.10893	1653.15771	53.08892	66.93745	1315.13611	-704.20258	147.13997	1288.60059	821.62073	187.16159	31.47086	12.43849	-104.14961	29.25560	-938.06799	324.19971	-1.01254	-246.82672	4.52950	59.80598
72	0.592	1006.74194	-87.57588	1652.65491	54.18387	65.39960	1317.28650	-704.08679	146.45805	1290.79834	827.93304	185.99271	22.22625	4.91100	-107.16602	41.31362	-958.15955	327.51361	1.82435	-233.99046	-0.21552	53.13207
73	0.600	1008.80463	-84.12468	1651.68066	55.46157	63.86263	1318.78564	-703.97479	145.88905	1292.48853	830.89063	184.43930	13.71345	3.09938	-110.94537	55.65812	-976.69604	330.69009	5.49228	-225.18361	-6.09247	44.84925
74	0.608	1010.80676	-80.74518	1650.21106	56.86779	62.43288	1319.58630	-703.82361	145.35838	1293.60522	830.21533	182.23990	6.16337	7.53304	-115.40632	72.00203	-993.93475	333.68256	9.44774	-220.28494	-13.32479	35.56200
75	0.617	1012.75073	-77.44891	1648.23645	58.33570	61.19619	1319.65210	-703.56738	144.76091	1294.13159	825.42334	179.52805	-0.44381	18.01349	-120.54913	89.35865	-1010.21661	336.65707	13.26799	-219.32263	-21.97886	25.82511
76	0.625	1014.64697	-74.28537	1645.76685	59.80737	60.19319	1318.95386	-703.13965	143.96057	1294.09106	816.09918	176.87149	-6.16626	33.09764	-126.39868	105.98707	-1025.93079	339.96298	17.09130	-222.45816	-31.85773	16.18048
77	0.633	1016.52081	-71.31372	1642.82153	61.24371	59.41095	1317.47363	-702.49292	142.79715	1293.53064	802.40997	174.97032	-10.85320	50.48262	-132.86159	120.17545	-1041.33569	344.05103	21.87063	-229.76112	-42.19938	7.41246
78	0.642	1018.41736	-68.57756	1639.41797	62.62825	58.80269	1315.22559	-701.61511	141.12143	1292.50061	785.23065	174.23419	-14.17447	68.26176	-139.65112	131.22928	-1056.12390	349.09055	28.93485	-240.98300	-51.48515	0.59564
79	0.650	1020.39380	-66.11403	1635.57788	63.96715	58.32847	1312.27637	-700.54211	138.85828	1291.05298	765.56396	174.58998	-16.08973	85.77253	-146.38260	139.63669	-1069.04968	354.57312	38.72282	-255.69870	-57.99067	-3.50599
80	0.658	1022.50793	-63.98061	1631.35425	65.28040	57.98204	1308.74036	-699.35535	136.03897	1289.25281	744.07935	175.65266	-17.05521	103.37009	-152.71646	146.41461	-1078.10840	359.65240	49.80776	-273.66183	-60.91011	-5.13684
81	0.667	1024.81165	-62.25264	1626.84033	66.59231	57.78685	1304.75452	-698.16125	132.76784	1287.15649	721.34558	177.02037	-17.63648	121.71591	-158.41089	152.40038	-1081.35449	363.86310	59.41490	-294.54608	-60.85506	-5.36232
82	0.675	1027.34509	-60.97553	1622.14087	67.92207	57.77017	1300.44946	-697.07813	129.17981	1284.80554	698.02625	178.46727	-18.12651	141.27269	-163.33705	157.97807	-1077.83972	367.07135	65.08556	-317.37323	-59.17278	-5.22544
83	0.683	1030.12292	-60.12935	1617.34290	69.26514	57.92525	1295.93103	-696.22852	125.41908	1282.28894	674.63782	179.97891	-18.53935	162.16988	-167.52663	163.18758	-1068.02832	369.05618	66.15961	-340.86169	-56.96391	-5.23916
84	0.692	1033.12134	-59.64879	1612.51306	70.57155	58.17633	1291.27722	-695.71002	121.61535	1279.76941	651.39575	181.62285	-18.81599	184.32480	-171.15117	167.93478	-1053.36230	369.69019	64.05840	-364.22546	-54.71874	-5.47469
85	0.700	1036.27759	-59.45379	1607.70813	71.73389	58.37567	1286.54785	-695.55957	117.88548	1277.42114	628.33594	183.39449	-19.00349	207.60806	-174.39398	172.11858	-1035.23193	369.23508	61.19640	-387.27740	-52.54905	-5.83219
86	0.708	1039.50049	-59.45405	1602.98950	72.58381	58.35664	1281.79321	-695.74402	114.37270	1275.35706	605.45154	185.23750	-19.22827	231.89391	-177.35672	175.65460	-1014.23273	368.17743	59.40926	-410.10376	-50.47621	-6.20306
87	0.717	1042.67810	-59.54981	1598.43213	72.90054	58.01555	1277.06860	-696.18518	111.27414	1273.60364	582.72504	187.14529	-19.53506	257.03699	-180.05049	178.45836	-990.33118	366.86862	59.11913	-432.84366	-48.49355	-6.52373
88	0.725	1045.67578	-59.63780	1594.12756	72.45441	57.34758	1272.46240	-696.79999	108.81510	1272.11670	560.11493	189.13657	-19.85308	282.90860	-182.40784	180.46851	-963.53955	365.25595	59.62087	-455.57681	-46.57851	-6.77041
89	0.733	1048.34290	-59.61237	1590.17859	71.09654	56.39914	1268.11499	-697.52338	107.16756	1270.79651	537.55334	191.17130	-20.11301	309.45963	-184.31270	181.72087	-934.30292	362.90759	59.97638	-478.31110	-44.73688	-6.94353
90	0.742	1050.54175	-59.37653	1586.68958	68.84911	55.19025	1264.19934	-698.30872	106.36021	1269.50220	514.96271	193.15726	-20.31791	336.69485	-185.65222	182.37283	-903.33423	359.32541	59.76135	-501.04742	-42.97443	-7.07349
91	0.750	1052.18286	-58.87849	1583.75159	65.91528	53.70036	1260.87048	-699.13062	106.24545	1268.09009	492.29041	195.02391	-20.50586	364.59024	-186.34503	182.61160	-871.22119	354.16394	59.19940	-523.80029	-41.26578	-7.20641
92	0.758	1053.24707	-58.14236	1581.42322	62.58757	51.93920	1258.22070	-699.98962	106.55539	1266.47791	469.53635	196.76469	-20.70508	393.02902	-186.34192	182.53032	-838.24420	347.26456	58.81604	-546.57318	-39.58735	-7.36976
93	0.767	1053.78540	-57.24704	1579.71741	59.14169	50.00883	1256.27747	-700.90662	107.00945	1264.69019	446.73523	198.40924	-20.93007	421.79526	-185.64102	182.06487	-804.50983	338.70349	59.06873	-569.36810	-37.94094	-7.55315
94	0.775	1053.89832	-56.27274	1578.60913	55.80633	48.07119	1255.03247	-701.90790	107.39526	1262.85242	423.90186	199.99655	-21.17038	450.62683	-184.27554	181.00662	-770.17444	328.71613	60.14004	-592.20703	-36.33035	-7.70942
95	0.783	1053.70264	-55.26948	1578.05933	52.78022	46.27257	1254.47058	-703.00403	107.60201	1261.15027	401.00229	201.58278	-21.37884	479.26996	-182.25351	179.09784	-735.54150	317.55301	61.91199	-615.11603	-34.73663	-7.78203
96	0.792	1053.30347	-54.25535	1578.02832	50.22011	44.71639	1254.58179	-704.16827	107.62967	1259.78601	377.99402	203.21924	-21.50524	507.49216	-179.54926	176.16626	-700.95398	305.52747	64.13387	-638.10907	-33.14555	-7.73985
97	0.800	1052.78235	-53.22258	1578.47498	48.20321	43.47333	1255.35974	-705.33362	107.56542	1258.93726	354.87537	204.91826	-21.53628	535.04626	-176.12363	172.19029	-666.60156	292.93860	66.51817	-661.20831	-31.58075	-7.58293
98	0.808	1052.20020	-52.14919	1579.35132	46.71761	42.57236	1256.79724	-706.41370	107.51501	1258.72192	331.66837	206.65961	-21.49513	561.65564	-171.88052	167.23856	-632.48364	279.83102	68.68095	-684.44305	-30.05668	-7.34712
99	0.817	1051.60754	-51.01671	1580.59595	45.68921	41.98418	1258.87524	-707.32886	107.53374	1259.18481	308.37592	208.41273	-21.41185	587.12451	-166.66829	161.33844	-598.52966	266.10892	70.22034	-707.80884	-28.50972	-7.10741
100	0.825	1051.05200	-49.82021	1582.13086	45.01892	41.64084	1261.55420	-708.01807	107.61596	1260.30981	284.98193	210.15575	-21.28645	611.51123	-160.40933	154.36942	-564.70276	251.88428	70.91735	-731.26196	-26.85248	-6.91549
101	0.833	1050.58057	-48.56364	1583.86804	44.61533	41.48290	1264.76697	-708.44543	107.72853	1262.03735	261.47284	211.88300	-21.09054	635.18121	-153.21356	146.06458	-531.06549	237.54832	70.78883	-754.76306	-25.08908	-6.76072
102	0.842	1050.23596	-47.25062	1585.72217	44.41434	41.48514	1268.42224	-708.61340	107.83467	1264.28613	237.84113	213.58810	-20.82167	658.62512	-145.35938	136.19063	-497.79303	223.57813	69.99429	-778.31201	-23.28235	-6.63890
103	0.850	1050.05383	-45.87912	1587.62097	44.37902	41.64485	1272.41370	-708.57080	107.90322	1266.98059	214.08313	215.27139	-20.52167	682.06812	-137.20793	124.86924	-465.09454	210.45265	68.80105	-801.93304	-21.46547	-6.56552
104	0.858	1050.06140	-44.43613	1589.50427	44.48689	41.96230	1276.62231	-708.39661	107.91747	1270.06213	190.19836	216.96138	-20.22928	705.11469	-129.13950	112.76359	-433.17731	198.66559	67.55663	-825.64642	-19.68551	-6.50173
105	0.867	1050.27661	-42.89542	1591.31555	44.71974	42.43413	1280.91479	-708.17108	107.87270	1273.47852	166.21118	218.68228	-19.95015	726.81555	-121.53955	100.81626	-402.30908	188.54149	66.49079	-849.47949	-17.99595	-6.39397
106	0.875	1050.70642	-41.22866	1592.99854	45.06298	43.05514	1285.14832	-707.95728	107.76364	1277.15930	142.21979	220.41597	-19.62495	746.19836	-114.77998	89.65581	-372.84796	180.07974	65.51926	-873.45184	-16.36660	-6.25504
107	0.883	1051.33569	-39.41608	1594.49963	45.50960	43.81482	1289.18323	-707.79376	107.57624	1280.99158	118.42603	222.10741	-19.02451	762.74292	-109.09270	79.21122	-345.22791	173.15823	64.25700	-897.47284	-14.78270	-6.09026
108	0.892	1052.11707	-37.44205	1595.76880	46.06154	44.68552	1292.89832	-707.69141	107.28273	1284.80029	95.11566	223.70744	-17.68577	776.30206	-104.42282	68.85730	-320.00391	167.78127	62.12742	-921.25317	-13.40347	-5.79530
109	0.900	1052.97583	-35.29226	1596.75305	46.72613	45.61787	1296.20227	-707.63928	106.83674	1288.35522	72.58862	225.22983	-15.02535	786.65009	-100.47004	57.90012	-297.90747	164.06160	58.47543	-944.33435	-12.49840	-5.15150
110	0.908	1053.82349	-32.96019	1597.39734	47.51071	46.55331	1299.03516	-707.62250	106.18172	1291.42358	51.07550	226.78896	-10.40643	793.31079	-96.90931	46.04850	-279.73547	162.18060	52.79491	-966.23499	-12.26107	-3.90981
111	0.917	1054.57263	-30.45114	1597.65735	48.42344	47.44035	1301.35864	-707.63428	105.28432	1293.84595	30.81519	228.65433	-2.88670	795.88440	-93.59616	33.67495	-266.02112	162.36621	45.00471	-986.65857	-12.68712	-1.96794
112	0.925	1055.15662	-27.78428	1597.50891	49.47874	48.23597	1303.14050	-707.66882	104.16800	1295.56445	12.55377	231.29980	8.96670	794.33539	-90.56543	21.86490	-256.75220	164.69101	35.53909	-1005.62970	-13.55351	0.52337
113	0.933	1055.54590	-24.99500	1596.94592	50.69831	48.89771	1304.34131	-707.70483	102.91950	1296.58130	-1.67664	235.25290	26.47505	788.78699	-87.84419	12.22194	-251.46149	168.96988	25.24655	-1023.44708	-14.49790	3.24439
114	0.942	1055.75037	-22.13623	1595.97595	52.10272	49.39674	1304.91211	-707.69629	101.67721	1296.93042	-8.69427	240.72191	49.47355	779.14801	-85.36391	6.12292	-249.58771	174.91650	15.24237	-1040.50317	-15.19562	5.88586
115	0.950	1055.80823	-19.27039	1594.61487	53.69149	49.74672	1304.80298	-707.57495	100.59903	1296.69495	-6.24530	247.37804	75.35394	765.18829	-83.07581	3.59444	-250.69550	182.15219	6.79720	-1057.03259	-15.56941	8.38828
116	0.958	1055.77063	-16.44809	1592.88757	55.42005	50.00618	1303.98267	-707.25494	99.79903	1295.98889	4.76935	254.56537	99.96845	747.06488	-81.03371	3.16537	-254.40778	190.01035	1.01539	-1072.74670	-15.86835	11.16128
117	0.967	1055.70300	-13.69537	1590.83130	57.19069	50.24731	1302.46423	-706.67175	99.29706	1294.89807	20.91083	261.68750	120.09761	725.69330	-79.29713	3.19495	-260.48364	197.56931	-1.86481	-1086.49170	-16.48818	14.93359
118	0.975	1055.69543	-11.02006	1588.49451	58.86517	50.51720	1300.32031	-705.86707	99.03468	1293.47314	38.98907	268.40393	135.16663	702.50836	-77.76996	2.99336	-269.31256	203.96429	-2.73315	-1096.31299	-17.68400	20.00106
119	0.983	1055.84583	-8.42281	1585.93591	60.29760	50.81013	1297.68066	-705.03320	98.93024	1291.77612	57.62738	274.60852	146.69112	678.80084	-76.20187	2.62878	-281.95825	208.69067	-2.84382	-1100.14795	-19.50295	25.51577
120	0.992	1056.22400	-5.90115	1583.22888	61.38052	51.06510	1294.70532	-704.44086	98.90822	1289.89966	76.69916	280.30594	156.44765	655.26617	-74.40781	2.25865	-299.11273	211.76224	-2.94611	-1096.79883	-21.99939	29.88013
121	1.000	1056.85254	-3.44234	1580.46155	62.08829	51.19868	1291.54834	-704.30280	98.88545	1287.93506	96.39136	285.45453	165.20895	632.08215	-72.43307	1.86679	-320.09924	213.64107	-3.18521	-1086.44946	-25.42212	32.00775
122	1.008	1057.70227	-1.01595	1577.73315	62.49229	51.15631	1288.32568	-704.69720	98.76383	1285.93481	116.85461	289.90582	172.75026	609.20599	-70.46482	1.39732	-343.19812	214.93236	-3.49275	-1070.27454	-30.07443	31.99780
123	1.017	1058.69617	1.42020	1575.14746	62.72853	50.94000	1285.10010	-705.58606	98.48038	1283.90698	138.13617	293.48459	178.55133	586.54193	-68.64495	0.89438	-366.81049	216.07616	-3.86742	-1049.48633	-35.98431	30.64269
124	1.025	1059.72803	3.90199	1572.80774	62.92289	50.59658	1281.89087	-706.85742	98.06910	1281.83911	160.19366	296.08206	182.35602	563.99475	-66.99114	0.45987	-390.14056	217.27946	-4.34838	-1024.69226	-42.82316	28.61414
125	1.033	1060.68616	6.44208	1570.81323	63.09581	50.19675	1278.70435	-708.36719	97.64735	1279.74268	182.96490	297.69043	184.30612	541.51099	-65.45158	0.16702	-413.03198	218.61415	-4.87629	-996.00983	-50.08742	26.17740
126	1.042	1061.46277	9.03108	1569.25269	63.08548	49.82925	1275.56958	-709.99384	97.32708	1277.69604	206.40662	298.38153	184.81876	519.08405	-63.98251	0.02426	-435.58392	220.06320	-5.29161	-963.53815	-57.18806	23.42063
127	1.050	1061.95618	11.65325	1568.19141	62.56144	49.59800	1272.55420	-711.66913	97.12947	1275.81775	230.49219	298.24976	184.40079	496.71716	-62.56156	-0.03507	-457.98096	221.54811	-5.49419	-927.66101	-63.51324	20.55953
128	1.058	1062.07715	14.29010	1567.66968	61.17679	49.59937	1269.75696	-713.36713	96.96159	1274.17529	255.22284	297.40942	183.49355	474.38913	-61.16279	-0.10662	-480.40881	223.02600	-5.55884	-889.08417	-68.65752	18.05077
129	1.067	1061.76038	16.90361	1567.71008	58.77957	49.87677	1267.29004	-715.08667	96.62984	1272.74805	280.63953	296.02692	182.33467	452.05032	-59.73836	-0.23185	-502.95575	224.54240	-5.65891	-848.69312	-72.54409	16.49319
130	1.075	1060.97351	19.43379	1568.32764	55.50928	50.38317	1265.26563	-716.83521	95.88024	1271.46936	306.78662	294.26141	180.84770	429.64673	-58.22943	-0.38898	-525.61859	226.17378	-5.89028	-807.35162	-75.27396	16.44021
131	1.083	1059.71814	21.83110	1569.53064	51.70541	50.98922	1263.78052	-718.59271	94.51079	1270.25525	333.64124	292.17352	178.67598	407.14764	-56.60832	-0.55647	-548.37030	227.94397	-6.16425	-765.82404	-76.94793	18.21879
132	1.092	1058.02429	24.08603	1571.31055	47.74370	51.53278	1262.89758	-720.30096	92.47819	1269.03430	361.09747	289.73215	175.37360	384.55414	-54.90424	-0.73382	-571.16699	229.77510	-6.28986	-724.83575	-77.56356	21.75212
133	1.100	1055.94409	26.22447	1573.62976	43.93518	51.87514	1262.63867	-721.90796	89.89175	1267.81592	389.00842	286.89465	170.63881	361.87784	-53.17902	-0.90497	-593.96521	231.51137	-6.21245	-685.06641	-76.94427	26.50986
134	1.108	1053.54443	28.28024	1576.41797	40.49313	51.93736	1262.99780	-723.40942	86.94353	1266.71863	417.21344	283.64056	164.46474	339.11765	-51.48535	-1.02847	-616.76550	233.05452	-6.08972	-646.99670	-74.80934	31.72244
135	1.117	1050.89795	30.27681	1579.58508	37.51975	51.70644	1263.95605	-724.83038	83.84985	1265.92847	445.55145	279.91925	157.10378	316.26566	-49.83376	-1.07558	-639.62189	234.53029	-6.03807	-610.77856	-71.00320	36.70943
136	1.125	1048.07837	32.23402	1583.03833	35.01175	51.21275	1265.49158	-726.17358	80.80746	1265.63086	473.84637	275.61725	148.87399	293.32489	-48.19458	-1.04306	-662.62280	236.26837	-5.95312	-576.24835	-65.68520	41.07562
137	1.133	1045.16272	34.17700	1586.69092	32.89671	50.49344	1267.57849	-727.40509	77.95240	1265.95569	501.87067	270.58118	139.94901	270.30164	-46.55344	-0.91228	-685.83252	238.55719	-5.65268	-543.01123	-59.33593	44.71315
138	1.142	1042.23364	36.13107	1590.46252	31.08294	49.56818	1270.17920	-728.48688	75.33112	1266.94678	529.44958	264.65753	130.24776	247.17831	-44.91965	-0.66247	-709.23950	241.37067	-5.07017	-510.56799	-52.59551	47.68983
139	1.150	1039.37573	38.12094	1594.28052	29.50135	48.44293	1273.24182	-729.40906	72.90958	1268.56104	556.72021	257.78500	119.49223	223.91138	-43.27958	-0.34507	-732.77258	244.25603	-4.35098	-478.51123	-46.08467	50.15260
140	1.158	1036.67249	40.17088	1598.08191	28.12629	47.12621	1276.70337	-730.19586	70.61537	1270.68970	584.22693	250.08020	107.45284	200.45627	-41.61674	-0.06184	-756.33447	246.55634	-3.81217	-446.71332	-40.35500	52.30003
141	1.167	1034.19714	42.29517	1601.81079	26.96934	45.63480	1280.49365	-730.88770	68.37447	1273.19189	612.58411	241.83005	94.32321	176.78693	-39.93156	0.13866	-779.85706	247.90433	-3.71309	-415.38754	-35.88213	54.32091
142	1.175	1032.00061	44.49834	1605.40845	26.05877	43.99245	1284.53271	-731.51678	66.13187	1275.92773	641.82593	233.46169	81.00528	152.92593	-38.22204	0.28884	-803.37366	248.57129	-4.02107	-384.99249	-32.99443	56.28216
143	1.183	1030.09741	46.78413	1608.81396	25.42572	42.23203	1288.72363	-732.09448	63.86656	1278.78088	670.91003	225.48062	68.88017	128.97424	-36.53085	0.44634	-826.98718	249.23701	-4.43274	-356.07590	-31.82143	58.08300
144	1.192	1028.46875	49.15414	1611.97107	25.09625	40.39487	1292.94336	-732.61743	61.59552	1281.66382	697.88770	218.26831	58.90092	105.11012	-35.00639	0.67340	-850.75171	250.37317	-4.64520	-329.18311	-32.33877	59.46242
145	1.200	1027.07776	51.59267	1614.83044	25.07404	38.52182	1297.04968	-733.08118	59.36481	1284.50781	720.81189	211.86919	50.79438	81.62589	-33.92672	1.14134	-874.60840	252.01573	-4.55714	-304.87347	-34.45369	59.99300
146	1.208	1025.89758	54.03154	1617.35461	25.32531	36.64343	1300.90015	-733.48840	57.23022	1287.24463	738.71130	206.06020	43.37493	59.00530	-33.68641	2.25063	-898.35889	254.04816	-4.19868	-283.72134	-38.02315	59.13787
147	1.217	1024.91675	56.35657	1619.51367	25.79311	34.78059	1304.36707	-733.84790	55.24198	1289.78967	751.78326	200.67712	35.61689	37.92707	-34.64532	4.52275	-921.62158	256.44812	-3.48709	-266.15179	-42.83591	56.45583
148	1.225	1024.08691	58.52486	1621.23730	26.42907	32.95496	1307.34827	-734.16760	53.45028	1292.03687	760.74115	195.80893	27.26998	19.15497	-36.93008	8.37124	-943.90112	259.23813	-2.07755	-252.26135	-48.67646	51.83533
149	1.233	1023.28857	60.63754	1622.39319	27.20847	31.19884	1309.77197	-734.45258	51.90571	1293.87085	766.08917	191.62976	18.64284	3.34939	-40.45775	14.13745	-964.84271	262.31915	0.39481	-241.90482	-55.41963	45.52245
150	1.242	1022.41156	62.79884	1622.88196	28.12241	29.55925	1311.59155	-734.70697	50.62793	1295.18958	767.89886	188.16745	10.14408	-9.03379	-45.18485	22.36739	-984.43445	265.44739	3.90831	-234.97433	-63.05213	37.92124
151	1.250	1021.45459	64.94382	1622.73694	29.16284	28.08485	1312.77466	-734.93237	49.57117	1295.92468	765.92535	185.39227	2.12735	-17.42024	-51.28674	33.95782	-1002.98016	268.37421	8.07432	-231.54849	-71.61570	29.41336
152	1.258	1020.49841	66.88307	1622.08801	30.31413	26.80093	1313.29822	-735.12000	48.62332	1296.05115	759.79382	183.45613	-4.99710	-20.51471	-59.02811	49.79651	-1020.94562	271.03265	12.58038	-231.80058	-81.02813	20.39905
153	1.267	1019.60840	68.47188	1621.04065	31.55569	25.70311	1313.14575	-735.24609	47.63269	1295.58716	749.26068	182.68137	-10.70415	-16.58028	-68.43312	69.66690	-1038.72009	273.52042	17.47134	-235.81372	-90.79522	11.52544
154	1.275	1018.80225	69.67508	1619.62415	32.86652	24.76875	1312.30957	-735.27777	46.44228	1294.58801	734.53503	183.24594	-14.55711	-5.15166	-79.13599	91.23526	-1056.26343	275.75012	22.95018	-243.45657	-99.82572	3.82389
155	1.283	1018.09009	70.51381	1617.83118	34.21654	23.96593	1310.79431	-735.18762	44.93161	1293.13477	716.37311	184.88063	-16.60200	11.67291	-90.55341	110.76151	-1072.79907	277.23401	29.02956	-254.55469	-106.67396	-1.64523
156	1.292	1017.51086	71.00797	1615.67078	35.55051	23.26572	1308.62646	-734.97009	43.05710	1291.31885	695.71802	186.97252	-17.45626	30.34411	-102.09906	125.47166	-1086.80713	277.47968	35.51982	-269.28580	-110.34484	-4.52848
157	1.300	1017.13049	71.15396	1613.19116	36.79025	22.65570	1305.86365	-734.64978	40.86604	1289.23279	673.37927	189.00630	-17.82692	48.32820	-113.25870	135.25316	-1096.44214	276.57318	42.13976	-287.87457	-111.00437	-5.43044
158	1.308	1017.01880	70.92998	1610.47144	37.86152	22.14102	1302.59851	-734.28497	38.47151	1286.96765	650.12115	190.82503	-18.06422	65.29718	-123.62111	142.08856	-1100.25830	275.16428	48.26408	-309.63174	-109.73559	-5.36429
159	1.317	1017.22449	70.32332	1607.60205	38.72275	21.73566	1298.94983	-733.95978	35.99966	1284.61438	626.64838	192.51816	-18.24129	82.31586	-132.91519	148.22664	-1097.80054	273.84387	52.78099	-332.98593	-107.67678	-5.13411
160	1.325	1017.74408	69.37383	1604.65491	39.37597	21.44853	1295.03931	-733.75897	33.54362	1282.26770	603.37830	194.20694	-18.41069	100.49527	-141.02917	154.89558	-1089.61401	272.66107	54.78490	-356.57471	-105.51286	-5.11149
161	1.333	1018.50952	68.17596	1601.67383	39.85754	21.26668	1290.96289	-733.74304	31.15227	1280.02075	580.41272	195.95490	-18.65156	120.34692	-147.99734	162.13608	-1076.81482	271.35965	54.52231	-379.82617	-103.49416	-5.32210
162	1.342	1019.43622	66.78816	1598.72986	40.20483	21.14552	1286.77954	-733.94025	28.85548	1277.94543	557.67334	197.79190	-18.98775	141.81256	-153.95471	169.28900	-1060.57861	269.86426	53.29395	-402.71634	-101.59376	-5.68480
163	1.350	1020.44226	65.20825	1595.94629	40.40142	21.01696	1282.52722	-734.35919	26.70964	1276.07166	535.03033	199.71153	-19.37293	164.54614	-159.08774	175.58513	-1041.66260	268.27182	52.26506	-425.40179	-99.68659	-6.13748
164	1.358	1021.38129	63.50494	1593.40991	40.33389	20.81986	1278.25269	-735.01202	24.83044	1274.37988	512.40283	201.64166	-19.74257	188.15060	-163.59010	180.52646	-1020.22321	266.54419	51.56277	-448.03253	-97.73032	-6.59252
165	1.367	1022.04199	61.82451	1591.13708	39.80142	20.53790	1274.03015	-735.92725	23.37566	1272.80347	489.77771	203.50815	-20.04060	212.29643	-167.61911	183.99687	-996.14380	264.42282	50.55563	-470.69089	-95.79386	-6.93588
166	1.375	1022.27563	60.19446	1589.17188	38.58984	20.20249	1269.96045	-737.13739	22.47844	1271.23865	467.15768	205.31310	-20.23911	236.79727	-171.24261	186.21278	-969.48914	261.57745	48.72748	-493.39288	-93.96198	-7.11665
167	1.383	1022.05963	58.46442	1587.63635	36.57648	19.83221	1266.15613	-738.65125	22.18863	1269.56873	444.52429	207.08229	-20.38167	261.64075	-174.40846	187.62616	-940.64374	257.72186	46.16358	-516.11438	-92.26629	-7.20004
168	1.392	1021.41052	56.49767	1586.63806	33.79706	19.36120	1262.72827	-740.43573	22.46144	1267.70422	421.84186	208.79939	-20.56287	286.95319	-177.00916	188.77576	-910.16907	252.70308	43.47609	-538.82404	-90.66486	-7.30481
169	1.400	1020.30585	54.32253	1586.18176	30.42012	18.65972	1259.78442	-742.42798	23.16644	1265.61877	399.08261	210.45905	-20.82006	312.89035	-178.98300	190.04271	-878.59564	246.60648	41.46416	-561.52734	-89.07086	-7.48115
170	1.408	1018.73016	52.05974	1586.20691	26.66465	17.65460	1257.42432	-744.55829	24.10820	1263.35376	376.25330	212.09654	-21.09454	339.46133	-180.34145	191.41043	-846.28979	239.65242	40.69303	-584.27570	-87.42751	-7.67813
171	1.417	1016.74017	49.79033	1586.65942	22.75298	16.42744	1255.71887	-746.75690	25.08380	1260.99768	353.38126	213.74091	-21.31033	366.43143	-181.16516	192.43582	-813.41968	231.99852	41.26395	-607.10974	-85.73185	-7.81856
172	1.425	1014.45990	47.53131	1587.50208	18.91504	15.18675	1254.69653	-748.95105	25.94348	1258.67322	330.47009	215.40050	-21.42777	393.43292	-181.60950	192.46938	-779.99933	223.73416	42.91414	-630.02734	-84.01367	-7.85300
173	1.433	1012.03986	45.28867	1588.69617	15.37113	14.14255	1254.35425	-751.06689	26.60574	1256.53796	307.49719	217.06078	-21.43333	420.19931	-181.83682	190.96144	-746.00702	214.96948	45.25774	-653.01758	-82.34160	-7.77262
174	1.442	1009.62317	43.09569	1590.18787	12.26601	13.39833	1254.68066	-753.02808	27.05536	1254.76733	284.43216	218.70413	-21.33557	446.69684	-181.90033	187.70641	-711.48511	205.84850	47.99978	-676.09430	-80.77936	-7.62544
175	1.450	1007.33710	40.99376	1591.90637	9.62373	12.93205	1255.66199	-754.75403	27.34364	1253.51282	261.22668	220.34581	-21.18162	473.02112	-181.73843	182.91891	-676.53186	196.49335	50.98872	-699.28510	-79.32011	-7.47728
176	1.458	1005.30115	38.99582	1593.77075	7.37699	12.64355	1257.27307	-756.18054	27.55710	1252.86975	237.83441	222.00630	-21.03744	499.21060	-181.27985	177.07045	-641.25586	186.99338	54.09411	-722.59973	-77.88806	-7.34547
177	1.467	1003.62567	37.08644	1595.70166	5.43625	12.41322	1259.47424	-757.29321	27.77078	1252.87671	214.25580	223.69391	-20.90636	525.20166	-180.50027	170.58133	-605.73499	177.47166	57.16241	-746.04474	-76.35781	-7.23372
178	1.475	1002.40198	35.24229	1597.63062	3.74015	12.15083	1262.21375	-758.13379	28.02780	1253.52307	190.53485	225.41336	-20.70722	550.91876	-179.39523	163.57251	-570.00714	168.11234	60.12357	-769.64148	-74.64072	-7.17616
179	1.483	1001.69653	33.44565	1599.50085	2.26688	11.82771	1265.42432	-758.77039	28.33551	1254.75159	166.72803	227.13730	-20.39400	576.33600	-177.98044	155.80133	-534.17975	159.05399	62.98208	-793.38336	-72.77137	-7.19103
180	1.492	1001.54962	31.69182	1601.26074	1.01641	11.46552	1269.01404	-759.26300	28.66336	1256.47095	142.87201	228.82248	-20.04615	601.39484	-176.38678	146.82817	-498.56763	150.25906	65.65813	-817.21887	-70.82971	-7.24989
181	1.500	1001.97571	29.98572	1602.85815	-0.01106	11.08507	1272.86902	-759.65137	28.95464	1258.58374	118.96149	230.46980	-19.78228	625.84625	-174.97707	136.38834	-463.73181	141.63060	67.98032	-841.09076	-68.89175	-7.28506
182	1.508	1002.96228	28.33325	1604.23938	-0.82031	10.66832	1276.86926	-759.95923	29.15115	1261.00842	94.98950	232.10455	-19.61908	649.21863	-174.30940	124.71622	-430.42163	133.25983	69.82276	-864.97260	-67.06975	-7.22028
183	1.517	1004.46558	26.73978	1605.35327	-1.41056	10.16537	1280.89941	-760.19696	29.20367	1263.68115	71.02448	233.70882	-19.37442	671.00037	-174.91690	112.47687	-399.41034	125.40189	71.05930	-888.87299	-65.44143	-7.03857
184	1.525	1006.40790	25.20622	1606.15247	-1.76517	9.52857	1284.84875	-760.35840	29.07040	1266.54626	47.24274	235.21967	-18.56926	690.81238	-177.05563	100.32674	-371.30585	118.28098	71.38475	-912.81671	-63.95364	-6.80283
185	1.533	1008.68097	23.72577	1606.58801	-1.85500	8.73918	1288.61133	-760.42139	28.72766	1269.53918	23.89478	236.57869	-16.46891	708.29333	-180.52792	88.49495	-346.49841	112.02594	70.32661	-936.82257	-62.48351	-6.58453
186	1.542	1011.15582	22.29999	1606.60645	-1.65081	7.81577	1292.08643	-760.35742	28.17946	1272.56592	1.23419	237.75253	-12.40828	722.77612	-184.69760	76.67903	-325.25201	106.73215	67.45640	-960.82336	-61.02879	-6.37498
187	1.550	1013.69873	20.96400	1606.15466	-1.13465	6.81129	1295.18237	-760.14435	27.44441	1275.49377	-20.46881	238.72980	-5.96428	733.18689	-188.75636	64.29442	-307.79395	102.59485	62.57758	-984.54456	-59.77536	-6.06768
188	1.558	1016.18896	19.78607	1605.18384	-0.30661	5.79492	1297.81873	-759.77051	26.54468	1278.16565	-40.69189	239.57430	3.41669	738.47589	-192.10217	50.98731	-294.31818	99.95078	55.75119	-1007.52728	-58.92609	-5.47481
189	1.567	1018.54199	18.82741	1603.64966	0.81617	4.82520	1299.92395	-759.23303	25.52356	1280.43701	-58.23120	240.48897	16.67403	738.27759	-194.56746	37.16251	-284.96814	99.11465	47.20372	-1029.35571	-58.54664	-4.34823
190	1.575	1020.73541	18.09520	1601.52417	2.20425	3.93063	1301.43359	-758.54004	24.46092	1282.21838	-70.92426	241.73083	34.48312	733.06763	-196.25168	24.15807	-279.82416	100.20258	37.25611	-1049.86255	-58.55061	-2.53270
191	1.583	1022.82092	17.52216	1598.82935	3.81650	3.10503	1302.29797	-757.70563	23.45206	1283.48010	-76.21716	243.42831	56.14114	723.49115	-197.18927	13.79339	-278.85956	103.05453	26.39029	-1069.13171	-58.75521	-0.14016
192	1.592	1024.89465	16.99304	1595.64954	5.60005	2.32396	1302.49377	-756.73566	22.57504	1284.21753	-72.73834	245.52832	79.21108	709.67395	-197.30548	7.30048	-281.88641	107.22675	15.50525	-1087.39099	-58.97416	2.52565
193	1.600	1027.02881	16.43983	1592.07581	7.49423	1.56890	1302.03247	-755.62714	21.88113	1284.42847	-61.50433	247.90338	100.63177	691.63654	-196.59630	4.39506	-288.50244	112.01733	6.09923	-1104.85730	-59.05643	5.18878
194	1.608	1029.24707	15.90363	1588.15356	9.42903	0.83120	1300.95593	-754.38873	21.39702	1284.12024	-45.20062	250.45863	118.53316	670.23370	-195.26288	3.59583	-298.15558	116.58490	-0.27293	-1121.50085	-58.93012	7.78872
195	1.617	1031.58691	15.45241	1583.91638	11.31662	0.10296	1299.32715	-753.06250	21.12079	1283.32092	-26.27490	253.12738	132.98019	647.03912	-193.68398	3.48156	-310.59479	120.28595	-3.23014	-1136.77112	-58.73174	10.66114
196	1.625	1034.13562	15.10490	1579.42090	13.05578	-0.62610	1297.21973	-751.72845	21.02283	1282.07458	-5.94061	255.77849	145.00804	623.35681	-192.19147	3.40167	-326.26862	122.97441	-3.92340	-1149.39746	-58.80965	14.51502
197	1.633	1036.94360	14.92058	1574.69702	14.55732	-1.36740	1294.71167	-750.48804	21.06070	1280.43384	15.47748	258.15778	155.26187	599.77283	-190.83006	3.23097	-345.58588	124.89149	-3.83064	-1157.50732	-59.49668	19.81560
198	1.642	1039.94421	15.07478	1569.72095	15.76845	-2.12988	1291.88477	-749.44415	21.20135	1278.46924	37.94354	259.96567	163.59088	576.42914	-189.41890	2.96841	-367.78961	126.34381	-3.72042	-1159.30200	-60.89263	25.91543
199	1.650	1043.01270	15.71077	1564.50537	16.67660	-2.91561	1288.82336	-748.67841	21.44263	1276.29089	61.44611	260.98163	169.53760	553.30963	-187.83755	2.63885	-391.30304	127.55550	-3.80152	-1153.92969	-62.93964	31.18745
200	1.658	1046.07629	16.75525	1559.19653	17.30041	-3.72071	1285.60791	-748.22168	21.81613	1274.05151	85.97198	261.06659	172.90271	530.34851	-186.14249	2.29522	-414.93250	128.67093	-4.11779	-1141.74268	-65.74306	34.34544
201	1.667	1049.11206	17.97404	1554.03296	17.68185	-4.53194	1282.30469	-748.03436	22.35703	1271.91614	111.52814	260.11731	173.92326	507.49432	-184.48651	1.97935	-438.26996	129.78525	-4.61028	-1123.73950	-69.69526	35.32468
202	1.675	1052.06531	19.17976	1549.22424	17.87461	-5.30920	1278.96704	-748.01862	23.05850	1270.01355	138.09015	258.08643	173.15599	484.73315	-183.01961	1.70499	-461.35217	130.98058	-5.12276	-1100.84790	-75.13014	34.80974
203	1.683	1054.81433	20.33041	1544.89551	17.91890	-5.96962	1275.65710	-748.07629	23.85013	1268.41016	165.52924	254.98593	171.24986	462.05341	-181.80336	1.45478	-484.30054	132.27722	-5.50992	-1073.61389	-81.87302	33.35227
204	1.692	1057.20325	21.47798	1541.11536	17.80863	-6.39482	1272.46973	-748.17755	24.61136	1267.11340	193.64337	250.87320	168.74857	439.41470	-180.78593	1.19106	-507.18701	133.58400	-5.73172	-1042.29993	-89.23614	31.11712
205	1.700	1059.08740	22.68816	1537.93311	17.47596	-6.46475	1269.52869	-748.37732	25.20006	1266.07776	222.27203	245.85611	166.01419	416.77814	-179.84488	0.90494	-530.02942	134.81772	-5.84186	-1007.17664	-96.39799	28.24692
206	1.708	1060.36926	23.98676	1535.39429	16.81944	-6.10844	1266.94788	-748.76477	25.49010	1265.21277	251.34991	240.07042	163.21141	394.12674	-178.84688	0.62961	-552.81824	136.01270	-5.92636	-968.76971	-102.71770	25.24743
207	1.717	1061.01819	25.34102	1533.53784	15.77033	-5.34943	1264.79419	-749.39642	25.41435	1264.41248	280.85919	233.64931	160.29468	371.43048	-177.70987	0.38843	-575.56873	137.22861	-6.06279	-927.85797	-107.89931	22.97282
208	1.725	1061.06323	26.68886	1532.38257	14.35435	-4.31790	1263.08887	-750.25964	24.98294	1263.59338	310.78433	226.68575	157.02788	348.65125	-176.43297	0.16512	-598.33044	138.46939	-6.27494	-885.31561	-111.99763	22.25615
209	1.733	1060.57031	27.98593	1531.91211	12.70711	-3.22011	1261.83484	-751.27472	24.26692	1262.73022	341.10593	219.20834	153.07149	325.79968	-175.06961	-0.06676	-621.15283	139.75229	-6.48949	-842.03619	-115.13616	23.50732
210	1.742	1059.62915	29.22380	1532.06860	11.03187	-2.27105	1261.04187	-752.32080	23.37718	1261.87146	371.81366	211.23306	148.12650	302.92719	-173.67984	-0.28922	-644.09613	141.11487	-6.59255	-798.87524	-117.24886	26.59393
211	1.750	1058.34729	30.41800	1532.76440	9.52877	-1.61967	1260.73328	-753.27771	22.45001	1261.12354	402.92560	202.80620	142.04794	280.05118	-172.28342	-0.43285	-667.22705	142.54282	-6.55535	-756.52814	-118.17204	31.04724
212	1.758	1056.83215	31.59290	1533.90271	8.34298	-1.31762	1260.93945	-754.06787	21.62338	1260.62207	434.48157	193.97552	134.86124	257.12033	-170.85651	-0.44502	-690.55725	144.04950	-6.44524	-715.47546	-117.79479	36.30806
213	1.767	1055.17505	32.77823	1535.39197	7.54554	-1.34991	1261.68640	-754.66577	21.00085	1260.50598	466.52722	184.77864	126.68359	234.05072	-169.37805	-0.33851	-714.03522	145.81812	-6.28876	-676.00427	-116.06675	41.80967
214	1.775	1053.45862	34.00822	1537.15137	7.12938	-1.68266	1262.98547	-755.07715	20.62177	1260.89050	499.13489	175.28661	117.62785	210.78134	-167.83566	-0.17570	-737.60461	148.09827	-5.98019	-638.16864	-113.07111	47.01654
215	1.783	1051.76880	35.30951	1539.10840	7.02126	-2.28085	1264.82727	-755.31775	20.45866	1261.84119	532.39972	165.65176	107.80935	187.29633	-166.22780	-0.01957	-761.22803	150.90750	-5.39463	-601.71759	-109.13030	51.54164
216	1.792	1050.18530	36.68417	1541.19690	7.11996	-3.10551	1267.18201	-755.40558	20.44215	1263.36060	566.31152	156.13849	97.45673	163.62440	-164.58603	0.11589	-784.86926	153.88196	-4.59992	-566.17969	-104.74814	55.24389
217	1.800	1048.76831	38.10464	1543.35486	7.34398	-4.11753	1270.00635	-755.35968	20.49544	1265.39453	600.52832	147.08946	86.99571	139.82793	-162.93373	0.25688	-808.49982	156.47406	-3.86347	-531.10834	-100.48043	58.20316
218	1.808	1047.56189	39.52975	1545.51978	7.65894	-5.28552	1273.24524	-755.19702	20.56407	1267.85425	634.19342	138.79335	76.97810	115.94955	-161.24741	0.40953	-832.11938	158.29892	-3.43352	-496.28986	-96.86999	60.62297
219	1.817	1046.60510	40.92712	1547.62305	8.07289	-6.58542	1276.82593	-754.92700	20.62949	1270.64307	665.95538	131.39734	67.80668	91.97289	-159.49228	0.53070	-855.75714	159.32785	-3.39647	-461.81879	-94.39456	62.72897
220	1.825	1045.93201	42.27495	1549.59412	8.61270	-7.99113	1280.64636	-754.55157	20.70143	1273.67114	694.31604	124.98463	59.42463	67.90997	-157.68320	0.59494	-879.46301	159.95840	-3.66487	-428.06967	-93.40335	64.68143
221	1.833	1045.56091	43.55223	1551.36938	9.30624	-9.46667	1284.57312	-754.07489	20.80136	1276.84900	718.19324	119.72089	51.33293	43.95940	-155.93103	0.75557	-903.26526	160.83827	-4.02212	-395.59732	-94.05539	66.49165
222	1.842	1045.47424	44.74602	1552.89868	10.17979	-10.96881	1288.45068	-753.50873	20.95224	1280.06812	737.31116	115.90961	43.01534	20.54369	-154.44597	1.47770	-927.07593	162.37328	-4.23496	-365.04858	-96.26917	67.92965
223	1.850	1045.61108	45.86253	1554.14392	11.26020	-12.45193	1292.12109	-752.86951	21.17532	1283.18213	752.10236	113.85758	34.32745	-1.80045	-153.46579	3.44630	-950.63031	164.57185	-4.09172	-337.16153	-99.79038	68.48129
224	1.858	1045.88171	46.91783	1555.07104	12.57209	-13.86619	1295.44702	-752.16968	21.48515	1286.01038	763.19098	113.61255	25.46062	-22.47905	-153.14105	7.24243	-973.52960	167.33728	-3.32371	-312.72852	-104.37290	67.45966
225	1.867	1046.18896	47.92686	1555.64636	14.13375	-15.15203	1298.32703	-751.40839	21.88649	1288.36401	770.87854	114.80626	16.65340	-40.73751	-153.53139	13.14526	-995.34430	170.52373	-1.62834	-292.38394	-109.87879	64.27440
226	1.875	1046.44836	48.90237	1555.83862	15.95575	-16.24286	1300.69690	-750.57538	22.37848	1290.10046	774.99738	116.78811	8.07416	-55.56907	-154.74089	21.30503	-1015.75244	173.83105	1.13580	-276.37946	-116.26124	58.70506
227	1.883	1046.60205	49.84575	1555.61975	18.03621	-17.07905	1302.51575	-749.66797	22.95799	1291.17627	775.11456	118.96371	0.00419	-65.79616	-156.99829	32.02258	-1034.70349	177.00278	4.81977	-264.61414	-123.55659	50.98920
228	1.892	1046.62585	50.73869	1554.96814	20.34958	-17.62688	1303.74292	-748.68561	23.61249	1291.63977	770.82336	121.03622	-6.95579	-70.13922	-160.57713	45.77751	-1052.45642	180.05577	9.10613	-256.91229	-131.88489	41.66390
229	1.900	1046.52771	51.54762	1553.87512	22.83599	-17.89713	1304.32849	-747.60413	24.29637	1291.56384	761.95972	122.95441	-12.09217	-67.22382	-165.61513	62.80401	-1069.37549	183.16101	13.75015	-253.27284	-141.34917	31.32104
230	1.908	1046.34033	52.22858	1552.34595	25.40195	-17.94806	1304.22595	-746.37769	24.90112	1291.00989	748.73840	124.70905	-15.17221	-56.19168	-172.03412	82.29189	-1085.61340	186.39282	18.73809	-253.86324	-151.74570	20.57133
231	1.917	1046.11804	52.73965	1550.40466	27.93880	-17.85735	1303.41589	-744.97064	25.25793	1290.03503	731.70929	126.28587	-16.68257	-37.95877	-179.64471	102.03708	-1100.88489	189.57281	24.30345	-258.84662	-162.18094	10.32632
232	1.925	1045.93665	53.05768	1548.09912	30.34923	-17.68575	1301.92029	-743.38666	25.19537	1288.69690	711.60120	127.75578	-17.39334	-15.48139	-188.19473	119.39593	-1114.35852	192.24283	30.78499	-268.29337	-171.02892	1.94878
233	1.933	1045.89209	53.17317	1545.49158	32.56473	-17.46704	1299.80310	-741.68555	24.61407	1287.05103	689.34058	129.22449	-17.85939	7.89397	-197.29956	132.87753	-1124.67786	194.05145	38.25340	-282.22318	-176.67590	-3.36689
234	1.942	1046.08875	53.07784	1542.64368	34.54763	-17.21661	1297.15869	-739.97900	23.52644	1285.15344	666.00378	130.69783	-18.28822	30.38791	-206.45354	142.76355	-1130.25940	195.21999	45.96761	-300.43741	-178.66527	-5.56432
235	1.950	1046.61670	52.76958	1539.61206	36.28540	-16.94130	1294.10046	-738.39789	22.04602	1283.06897	642.45044	132.09386	-18.67470	52.18662	-215.15207	150.33658	-1129.80798	196.17311	52.28878	-322.02631	-177.99290	-5.76909
236	1.958	1047.52649	52.25908	1536.45166	37.78503	-16.65456	1290.74780	-737.05579	20.33116	1280.87183	619.08575	133.37683	-18.97828	74.40453	-223.01285	156.77913	-1122.86267	196.91263	55.66366	-345.36502	-176.14122	-5.33131
237	1.967	1048.81396	51.55888	1533.21509	39.06207	-16.39086	1287.21277	-736.03082	18.51143	1278.63049	595.99194	134.63669	-19.18792	97.92596	-229.83368	162.70358	-1110.08838	197.26758	55.92115	-368.97595	-174.05902	-5.06723
238	1.975	1050.42456	50.67130	1529.95532	40.11690	-16.20510	1283.58765	-735.36139	16.65363	1276.40271	573.12830	136.01524	-19.33396	122.96597	-235.58556	168.27289	-1092.83240	197.39226	54.40225	-392.19354	-172.06058	-5.20796
239	1.983	1052.26770	49.59084	1526.73779	40.90339	-16.16234	1279.93420	-735.04602	14.79741	1274.24683	550.42981	137.58870	-19.49432	149.26221	-240.35017	173.42860	-1072.17480	197.64224	52.77409	-415.00775	-170.20180	-5.64942
240	1.992	1054.22424	48.31432	1523.65308	41.30795	-16.32745	1276.28149	-735.05450	13.01544	1272.21802	527.84955	139.33856	-19.72996	176.43068	-244.23863	178.02014	-1048.43201	198.20174	51.79844	-437.61887	-168.48407	-6.16146
241	2.000	1056.13440	46.86122	1520.82751	41.16024	-16.75853	1272.64319	-735.35468	11.42888	1270.34106	505.36282	141.18582	-20.02295	204.18825	-247.32800	181.85582	-1021.49329	198.90778	51.10718	-460.15826	-166.87349	-6.52132
242	2.008	1057.78674	45.29588	1518.42786	40.28261	-17.50443	1269.04480	-735.93634	10.17416	1268.59631	482.94455	143.05711	-20.30976	232.40945	-249.63298	184.72450	-991.43964	199.29526	49.93414	-482.64636	-165.29884	-6.64241
243	2.017	1058.96387	43.70808	1516.62256	38.56077	-18.60092	1265.54504	-736.80597	9.36526	1266.93347	460.56561	144.92523	-20.54288	261.08282	-251.14629	186.47749	-958.78320	198.82803	47.98895	-505.08478	-163.68448	-6.62621
244	2.025	1059.53003	42.16072	1515.52002	35.99824	-20.05190	1262.24280	-737.95477	9.07335	1265.30444	438.19647	146.76892	-20.72436	290.23825	-251.89734	187.13644	-924.31238	197.16702	45.73865	-527.51959	-161.99435	-6.65230
245	2.033	1059.46667	40.66835	1515.15540	32.72928	-21.79112	1259.26990	-739.32117	9.31711	1263.69458	415.80005	148.55658	-20.90467	319.92368	-251.92513	186.88895	-888.83472	194.26723	44.04818	-550.01233	-160.24683	-6.81660
246	2.042	1058.84216	39.21434	1515.52563	28.99886	-23.65706	1256.76953	-740.77789	10.05441	1262.13586	393.34186	150.28317	-21.12786	350.19629	-251.22974	185.98177	-852.89819	190.20932	43.59741	-572.58234	-158.48384	-7.07374
247	2.050	1057.76575	37.76997	1516.61145	25.12582	-25.42296	1254.86926	-742.16028	11.18141	1260.70569	370.79919	151.96272	-21.37849	381.04160	-249.81248	184.59052	-816.67072	184.97475	44.50674	-595.20544	-156.72693	-7.31076
248	2.058	1056.35608	36.30724	1518.35571	21.45023	-26.87413	1253.66333	-743.31873	12.55508	1259.50916	348.16425	153.60489	-21.60373	412.30563	-247.72217	182.70723	-780.13226	178.52974	46.43147	-617.86615	-154.97989	-7.44588
249	2.067	1054.73230	34.80698	1520.63379	18.26397	-27.88129	1253.20618	-744.16333	14.03479	1258.65369	325.45654	155.22394	-21.75467	443.74142	-245.01083	180.13300	-743.34778	171.05772	48.94956	-640.59698	-153.25160	-7.46481
250	2.075	1053.01233	33.26471	1523.27295	15.74567	-28.42665	1253.51697	-744.67609	15.52124	1258.23645	302.70007	156.83670	-21.78634	475.08359	-241.67944	176.61649	-706.56036	162.89394	51.78616	-663.45819	-151.56377	-7.40097
251	2.083	1051.29846	31.69354	1526.11768	13.93745	-28.57545	1254.58752	-744.89197	16.97066	1258.33960	279.86267	158.45581	-21.67357	506.03857	-237.67053	172.02295	-670.10547	154.31198	54.77402	-686.47943	-149.94069	-7.29999
252	2.092	1049.66895	30.11815	1529.06238	12.77116	-28.42889	1256.39087	-744.87354	18.38666	1259.02075	256.85162	160.10027	-21.45458	536.23138	-232.87067	166.38506	-634.25922	145.50162	57.75942	-709.63696	-148.39101	-7.18610
253	2.100	1048.18884	28.56699	1532.03638	12.11764	-28.08800	1258.88049	-744.68579	19.80478	1260.30286	233.59497	161.78238	-21.21867	565.26709	-227.14314	159.79898	-599.11035	136.59937	60.52654	-732.89264	-146.89833	-7.05782
254	2.108	1046.92310	27.06671	1534.98425	11.83566	-27.61888	1261.98083	-744.37390	21.26263	1262.17004	210.10504	163.49005	-21.01301	592.97498	-220.39825	152.27065	-564.55200	127.66321	62.80648	-756.22943	-145.40735	-6.92500
255	2.117	1045.93872	25.63023	1537.85559	11.80998	-27.02910	1265.58521	-743.95740	22.76933	1264.56885	186.44885	165.21297	-20.77905	619.62390	-212.63739	143.67165	-530.45032	118.77695	64.44698	-779.64417	-143.85960	-6.79944
256	2.125	1045.29944	24.25523	1540.60205	11.97278	-26.28661	1269.57019	-743.43604	24.30669	1267.41614	162.68701	166.94814	-20.44953	645.81360	-203.99971	133.88861	-496.81384	110.17371	65.51118	-803.13904	-142.25584	-6.66136
257	2.133	1045.05627	22.94493	1543.18091	12.30846	-25.36751	1273.80933	-742.79584	25.84503	1270.61731	138.85455	168.65852	-20.09154	672.00446	-194.86989	123.12438	-463.81042	102.16486	66.15511	-826.72638	-140.60344	-6.50689
258	2.142	1045.24304	21.72137	1545.55713	12.83951	-24.28397	1278.17664	-742.02319	27.34094	1274.07947	114.97461	170.28642	-19.85064	698.00861	-185.93001	112.07811	-431.75665	95.09109	66.53986	-850.43024	-138.87015	-6.38194
259	2.150	1045.87048	20.60936	1547.70081	13.59775	-23.07549	1282.54480	-741.12158	28.73236	1277.71484	91.09021	171.82925	-19.72960	722.87335	-178.00096	101.61916	-401.11969	89.28494	66.78383	-874.28375	-137.07767	-6.31828
260	2.158	1046.91638	19.61281	1549.58032	14.60280	-21.78629	1286.78491	-740.11249	29.95393	1281.42786	67.31915	173.36362	-19.42278	745.25897	-171.70268	92.07613	-372.42480	84.84561	66.77751	-898.28705	-135.34091	-6.27825
261	2.167	1048.31946	18.71498	1551.16016	15.86037	-20.44868	1290.77185	-739.01990	30.95456	1285.09521	43.88251	174.97639	-18.34447	763.91650	-167.15569	82.88780	-346.18274	81.59772	66.09937	-922.30310	-133.77744	-6.15925
262	2.175	1049.98547	17.90248	1552.39929	17.36914	-19.07269	1294.39478	-737.86096	31.70251	1288.55908	21.04950	176.69696	-15.88350	777.86407	-164.03041	73.03860	-322.93427	79.36362	64.17967	-945.99158	-132.44489	-5.78757
263	2.183	1051.80737	17.18523	1553.25171	19.12385	-17.65193	1297.56384	-736.65308	32.19678	1291.65735	-0.94025	178.51497	-11.67696	786.43231	-161.90132	61.80595	-303.22577	78.12003	60.53954	-968.88348	-131.35965	-4.90452
264	2.192	1053.69360	16.58698	1553.67627	21.11508	-16.19044	1300.21558	-735.43311	32.48439	1294.28284	-21.85461	180.45546	-5.51473	789.46429	-160.49373	49.18443	-287.43848	77.97916	54.97797	-990.59601	-130.52576	-3.26026
265	2.200	1055.58521	16.12115	1553.64990	23.32990	-14.72566	1302.31152	-734.25305	32.64145	1296.39197	-41.26941	182.68004	3.10346	787.36432	-159.67740	35.91524	-275.68646	79.14249	47.59467	-1011.02692	-129.90762	-0.80482
266	2.208	1057.44763	15.78659	1553.16919	25.75134	-13.32475	1303.83203	-733.14056	32.71426	1297.93408	-58.19440	185.49603	15.11776	780.69501	-159.32234	23.36880	-267.93042	81.80392	38.68673	-1030.35413	-129.36520	2.23870
267	2.217	1059.25659	15.57747	1552.24109	28.35163	-12.06038	1304.76831	-732.06348	32.69511	1298.80115	-70.78326	189.12704	31.29271	769.76208	-159.11383	13.24886	-264.15509	86.09830	28.73345	-1048.85986	-128.67688	5.52297
268	2.225	1060.99792	15.48619	1550.88110	31.08344	-10.97719	1305.11414	-730.93304	32.56714	1298.85828	-76.73834	193.48094	51.22741	754.68561	-158.58606	6.80077	-264.35156	92.05743	18.48770	-1066.66528	-127.70170	8.80172
269	2.233	1062.67749	15.50864	1549.11401	33.87631	-10.06808	1304.86292	-729.65442	32.37369	1298.03503	-74.65863	198.21460	72.93145	735.79950	-157.49545	3.89113	-268.30432	99.38531	9.05793	-1083.55481	-126.42042	12.00819
270	2.242	1064.33130	15.65678	1546.97375	36.64022	-9.28181	1304.01160	-728.19867	32.25612	1296.43066	-65.22308	202.96140	93.60924	713.95972	-156.02740	3.11589	-275.47144	107.27332	1.79478	-1098.97327	-124.69736	15.17571
271	2.250	1066.02771	15.95537	1544.50317	39.28042	-8.55336	1302.57532	-726.63763	32.40742	1294.31201	-50.75165	207.50624	111.19849	690.45447	-154.49550	2.98388	-285.33850	114.56537	-2.38404	-1111.97681	-122.18264	18.42162
272	2.258	1067.85083	16.42097	1541.75537	41.72455	-7.83296	1300.60828	-725.11597	32.96887	1291.96704	-33.56268	211.82918	125.27507	666.48328	-153.01926	2.78310	-298.11212	120.24741	-3.84628	-1121.18896	-118.67472	21.92912
273	2.267	1069.86853	17.05087	1538.79626	43.94633	-7.10745	1298.21179	-723.79565	33.96303	1289.57776	-14.93427	215.96689	136.57655	642.68896	-151.53415	2.45741	-314.60126	123.97363	-3.98675	-1125.14380	-114.52030	25.68337
274	2.275	1072.10315	17.82686	1535.70776	45.96991	-6.40757	1295.51611	-722.79559	35.27518	1287.20496	4.73914	219.81982	145.91801	619.19440	-149.93906	2.11395	-334.92535	126.15958	-3.96894	-1122.92908	-110.54507	29.24757
275	2.283	1074.51501	18.72044	1532.59131	47.85133	-5.78120	1292.64807	-722.14648	36.68304	1284.82581	25.44843	223.13951	153.62927	595.93982	-148.21431	1.79133	-357.82928	127.53398	-4.13157	-1114.51367	-107.64649	31.99131
276	2.292	1077.00549	19.70317	1529.56238	49.64000	-5.24738	1289.70447	-721.80725	37.98711	1282.41040	47.27087	225.69659	159.72118	572.88428	-146.44919	1.49020	-381.60455	128.64331	-4.41667	-1100.46887	-106.44921	33.48865
277	2.300	1079.43506	20.76927	1526.74670	51.32601	-4.77849	1286.74011	-721.71423	39.15875	1279.98035	70.17859	227.39847	164.22885	549.99713	-144.76894	1.21519	-405.20203	129.74504	-4.77892	-1081.40186	-107.14466	33.60447
278	2.308	1081.64343	21.94798	1524.27124	52.78935	-4.31767	1283.77722	-721.79553	40.33456	1277.56982	93.97424	228.23344	167.31180	527.23511	-143.23558	0.96291	-428.38141	130.95306	-5.19127	-1057.55835	-109.39997	32.32410
279	2.317	1083.47461	23.28030	1522.25183	53.79076	-3.80081	1280.82471	-721.99231	41.65134	1275.19739	118.40997	228.19357	169.18945	504.56528	-141.81882	0.71285	-451.29962	132.28758	-5.59025	-1028.91699	-112.43758	29.67865
280	2.325	1084.80103	24.78493	1520.78503	54.04982	-3.17137	1277.90125	-722.32263	43.08597	1272.91418	143.34869	227.31018	170.08952	481.97287	-140.47079	0.45427	-474.13391	133.66306	-5.91764	-995.65741	-115.48133	25.92201
281	2.333	1085.53540	26.44551	1519.94568	53.38558	-2.39128	1275.06006	-722.88995	44.44839	1270.78528	168.81964	225.69345	170.20844	459.43936	-139.16533	0.20724	-496.90985	134.98532	-6.15221	-958.42993	-118.12916	21.70180
282	2.342	1085.62976	28.21733	1519.78491	51.80903	-1.45050	1272.40442	-723.79517	45.50125	1268.79602	194.95184	223.49565	169.68266	436.92438	-137.83701	-0.01120	-519.58136	136.26518	-6.31028	-918.21698	-120.22591	17.89284
283	2.350	1085.07654	30.05313	1520.32813	49.49343	-0.37611	1270.06873	-725.05249	46.07028	1266.84839	221.85681	220.88103	168.59668	414.37625	-136.39520	-0.20982	-542.19659	137.62404	-6.44560	-876.01361	-121.65444	15.24756
284	2.358	1083.90930	31.93120	1521.56763	46.68304	0.76571	1268.16638	-726.57727	46.10114	1264.86072	249.53510	218.00864	166.96797	391.75632	-134.81392	-0.39878	-564.86359	139.17642	-6.60517	-832.54950	-122.34971	14.22781
285	2.367	1082.20117	33.85393	1523.45972	43.63805	1.88276	1266.74731	-728.22284	45.68283	1262.85559	277.86981	214.98926	164.69417	369.04742	-133.13892	-0.57617	-587.60907	140.86182	-6.78671	-788.35175	-122.27920	15.01105
286	2.375	1080.05225	35.82457	1525.93408	40.61721	2.88033	1265.80811	-729.82874	45.01282	1260.95313	306.72980	211.86557	161.55106	346.25293	-131.44287	-0.72597	-610.39917	142.49020	-6.95485	-744.09540	-121.35572	17.52182
287	2.383	1077.57129	37.83102	1528.90894	37.85051	3.68861	1265.34595	-731.26965	44.30112	1259.28101	336.07465	208.63388	157.27467	323.39883	-129.78374	-0.81741	-633.24988	144.02063	-7.04401	-700.69067	-119.45815	21.48246
288	2.392	1074.85986	39.84602	1532.30200	35.49827	4.27997	1265.40100	-732.48236	43.69739	1257.92542	365.94965	205.28824	151.69177	300.50998	-128.16251	-0.83304	-656.22278	145.61040	-6.96782	-658.94287	-116.48051	26.43610
289	2.400	1072.00488	41.83791	1536.03101	33.62193	4.65440	1266.04126	-733.44617	43.28836	1256.97009	396.41318	201.84915	144.81181	277.57104	-126.53324	-0.77982	-679.33844	147.36287	-6.70053	-619.21436	-112.31583	31.75297
290	2.408	1069.07947	43.78358	1540.01074	32.18578	4.81328	1267.31470	-734.14282	43.11043	1256.52686	427.48050	198.32796	136.79440	254.52872	-124.86626	-0.65670	-702.56787	149.19360	-6.35134	-581.39526	-106.90980	36.77576
291	2.417	1066.15039	45.67413	1544.15369	31.09567	4.76399	1269.21887	-734.55255	43.14638	1256.69531	459.08575	194.69127	127.85999	231.31593	-123.18715	-0.45236	-725.90210	150.93726	-6.10206	-545.08588	-100.44144	41.08525
292	2.425	1063.28833	47.50204	1548.37622	30.25433	4.53859	1271.70996	-734.68054	43.33720	1257.51306	491.06384	190.88850	118.22215	207.86363	-121.55615	-0.18035	-749.37720	152.58696	-5.98484	-509.80188	-93.39267	44.62799
293	2.433	1060.56958	49.24464	1552.60291	29.60053	4.18764	1274.72607	-734.56860	43.60962	1258.95313	523.21521	186.89249	108.01780	184.15108	-119.98576	0.10936	-773.02075	154.42581	-5.78979	-475.14063	-86.35325	47.58957
294	2.442	1058.06836	50.87460	1556.76685	29.12297	3.75925	1278.20264	-734.28162	43.89395	1260.95056	555.43256	182.72470	97.28406	160.25885	-118.39619	0.35920	-796.79114	156.59091	-5.39151	-440.88446	-79.79619	50.19762
295	2.450	1055.84436	52.38918	1560.80432	28.85226	3.29156	1282.06421	-733.88428	44.14323	1263.42346	587.70734	178.47839	86.07169	136.29657	-116.71449	0.53817	-820.59271	158.60022	-5.02522	-407.05585	-74.03205	52.62634
296	2.458	1053.93054	53.81926	1564.65100	28.83358	2.82016	1286.20801	-733.41998	44.35472	1266.27869	619.91614	174.37045	74.66106	112.32478	-114.97187	0.67215	-844.39441	160.06989	-4.89462	-373.97412	-69.26583	54.97547
297	2.467	1052.32471	55.20555	1568.24414	29.09504	2.38591	1290.49316	-732.90503	44.56287	1269.41052	651.53656	170.76907	63.65685	88.46469	-113.29358	0.92485	-868.27405	161.61844	-4.74774	-342.24734	-65.64385	57.22947
298	2.475	1050.98755	56.57274	1571.52856	29.63036	2.03050	1294.74841	-732.33850	44.80780	1272.69409	681.55878	168.04373	53.70592	65.04317	-111.87605	1.69922	-892.25867	164.14612	-4.24662	-312.63232	-63.24162	59.17799
299	2.483	1049.85669	57.93011	1574.45740	30.40432	1.78582	1298.79395	-731.71631	45.11717	1275.98145	708.74451	166.31459	44.97004	42.56592	-110.95131	3.59018	-916.15674	167.67160	-3.42010	-285.87775	-62.03312	60.38853
300	2.492	1048.87097	59.28316	1576.99255	31.37833	1.67210	1302.46460	-731.04028	45.50546	1279.10132	732.09674	165.38879	36.92258	21.62777	-110.69807	7.12636	-939.54822	171.60272	-2.35827	-262.61697	-61.94679	60.30614
301	2.500	1047.98718	60.63524	1579.10901	32.53592	1.70012	1305.62817	-730.32214	45.97093	1281.87793	751.18884	164.94939	28.79131	2.96369	-111.18608	12.56096	-961.90173	175.63022	-0.79048	-243.25749	-62.97243	58.45107
302	2.508	1047.18176	61.98839	1580.79102	33.88717	1.87104	1308.19385	-729.58276	46.49808	1284.17334	766.14166	164.77965	20.21339	-12.44221	-112.44021	19.96098	-982.77771	179.78281	1.63274	-227.92885	-65.15923	54.62847
303	2.517	1046.44043	63.34984	1582.02271	35.45148	2.18113	1310.10974	-728.84534	47.07320	1285.92725	777.32629	164.82722	11.45356	-23.46304	-114.53166	29.42525	-1002.01965	184.00040	4.80949	-216.54402	-68.50948	49.03212
304	2.525	1045.74536	64.72838	1582.78625	37.23499	2.62534	1311.35449	-728.11951	47.68506	1287.13989	784.97681	165.12656	3.14742	-29.06894	-117.55494	41.20031	-1019.81641	188.01735	8.17795	-208.90002	-72.93137	42.13634
305	2.533	1045.07129	66.11578	1583.06567	39.21993	3.19125	1311.92493	-727.38165	48.30853	1287.82495	788.89954	165.71881	-4.01860	-28.34657	-121.54947	55.58194	-1036.63086	191.64804	11.23802	-204.78203	-78.28138	34.42345
306	2.542	1044.38989	67.47745	1582.84949	41.36820	3.85281	1311.82251	-726.56195	48.90697	1287.99512	788.49438	166.66095	-9.50001	-20.61293	-126.47725	72.35644	-1053.02710	195.19386	14.16600	-204.07803	-84.39080	26.19188
307	2.550	1043.68433	68.76442	1582.13623	43.62696	4.57663	1311.04224	-725.56958	49.43562	1287.67236	783.20032	168.03419	-13.07444	-6.22120	-132.26590	90.08199	-1069.35986	199.34914	18.03433	-206.88939	-90.99410	17.64978
308	2.558	1042.97205	69.93129	1580.94202	45.92965	5.34544	1309.57544	-724.35791	49.82440	1286.88843	773.00427	169.82982	-15.02601	12.77443	-138.84557	106.31744	-1085.33008	204.67636	24.36814	-213.57013	-97.53226	9.25107
309	2.567	1042.31665	70.94968	1579.30615	48.19802	6.17470	1307.42041	-722.95599	49.98679	1285.68213	758.38831	171.86385	-16.02999	33.45613	-146.05130	119.04006	-1099.65247	211.17688	33.90464	-224.53622	-102.97675	1.97197
310	2.575	1041.81702	71.81415	1577.29187	50.35516	7.09694	1304.59937	-721.44708	49.86148	1284.09973	739.97089	173.87282	-16.69427	53.76691	-153.48737	127.85956	-1110.26294	218.11847	45.16106	-239.89297	-106.14845	-3.02791
311	2.583	1041.58179	72.53465	1574.98438	52.34756	8.13600	1301.17395	-719.94464	49.43532	1282.19031	718.59125	175.67520	-17.27069	73.32535	-160.61882	133.85179	-1115.10449	224.47169	54.66941	-259.18134	-106.63357	-5.37097
312	2.592	1041.70142	73.12575	1572.48132	54.16082	9.29755	1297.24976	-718.56958	48.73738	1280.00085	695.46716	177.27100	-17.75926	92.86256	-167.02583	138.49089	-1113.00720	229.56113	59.30592	-281.30145	-105.19836	-5.84936
313	2.600	1042.22974	73.60628	1569.88013	55.81778	10.56975	1292.95898	-717.42737	47.81837	1277.59119	671.79175	178.80000	-18.12246	113.25877	-172.53568	142.80081	-1104.23999	233.17206	58.43082	-304.76520	-103.00179	-5.63187
314	2.608	1043.17517	74.00165	1567.26746	57.35695	11.92174	1288.43286	-716.59363	46.73093	1275.05945	648.26135	180.40199	-18.39300	135.02142	-177.17537	147.12938	-1090.35181	235.54086	54.05644	-328.38043	-100.71691	-5.44477
315	2.617	1044.49744	74.33098	1564.72241	58.79254	13.29640	1283.77795	-716.09680	45.53244	1272.53687	625.07898	182.14307	-18.64848	158.24677	-181.06998	151.33337	-1073.14478	237.41501	49.31898	-351.66437	-98.50777	-5.52269
316	2.625	1046.10596	74.58717	1562.32605	60.06798	14.61243	1279.06494	-715.90704	44.31221	1270.14587	602.21094	184.01151	-18.93663	182.77266	-184.34288	155.09305	-1053.53540	239.59990	46.40912	-374.62128	-96.38494	-5.85197
317	2.633	1047.85571	74.74094	1560.16992	61.02473	15.78713	1274.33875	-715.95300	43.22116	1267.95764	579.54590	185.95457	-19.24165	208.30763	-187.05595	158.15443	-1031.36829	242.21349	45.39288	-397.40137	-94.36257	-6.30413
318	2.642	1049.55078	74.76686	1558.36133	61.41561	16.75490	1269.64563	-716.16217	42.47099	1265.96887	556.95087	187.93906	-19.51276	234.51003	-189.24683	160.41681	-1006.17407	244.61360	44.80709	-420.13104	-92.43702	-6.72014
319	2.650	1050.96582	74.65633	1557.02209	60.98232	17.45676	1265.06494	-716.49762	42.27600	1264.10657	534.34564	189.92868	-19.72696	261.09134	-190.98409	161.91946	-977.96039	246.08366	43.28741	-442.86230	-90.56971	-7.00509
320	2.658	1051.88928	74.40880	1556.27417	59.56576	17.82237	1260.72070	-716.96857	42.76222	1262.25903	511.73782	191.84720	-19.91540	287.94073	-192.31818	162.83472	-947.43524	246.29141	40.63734	-465.59988	-88.73274	-7.16349
321	2.667	1052.16650	74.02504	1556.21814	57.17368	17.78269	1256.76855	-717.60364	43.92099	1260.31763	489.13876	193.64723	-20.12132	315.15454	-193.19579	163.44098	-915.68958	245.20798	37.75406	-488.35025	-86.93879	-7.25200
322	2.675	1051.72656	73.51303	1556.91724	53.97182	17.32721	1253.36499	-718.40411	45.63985	1258.21338	466.49286	195.35764	-20.35547	342.88943	-193.48444	163.98701	-883.63440	242.98331	35.93100	-511.13452	-85.20513	-7.33679
323	2.683	1050.58813	72.89442	1558.39111	50.23522	16.56168	1250.63086	-719.32092	47.75914	1255.94104	443.73123	197.02956	-20.59697	371.17020	-193.08482	164.52399	-851.62207	239.83148	36.03632	-533.96765	-83.53831	-7.47281
324	2.692	1048.84583	72.20111	1560.61963	46.30001	15.69788	1248.63647	-720.27356	50.11295	1253.57056	420.83588	198.69398	-20.81157	399.84280	-191.98976	164.84818	-819.49860	235.81938	37.96397	-556.86041	-81.94355	-7.66549
325	2.700	1046.63757	71.46840	1563.55286	42.51984	14.97072	1247.41370	-721.18555	52.55750	1251.23438	397.81964	200.35922	-20.97547	428.65424	-190.24515	164.59760	-786.91138	230.80902	40.81323	-579.83179	-80.39576	-7.84974
326	2.708	1044.10083	70.72371	1567.11609	39.21267	14.54324	1246.97180	-722.00769	54.98332	1249.10107	374.70660	202.00166	-21.09584	457.35474	-187.88846	163.45163	-753.60583	224.66591	43.65646	-602.89966	-78.84919	-7.93006
327	2.717	1041.34363	69.97397	1571.21265	36.59636	14.45805	1247.30151	-722.71942	57.31448	1247.35071	351.54092	203.58742	-21.18671	485.77774	-184.92249	161.29848	-719.55566	217.44102	46.09721	-626.07684	-77.28455	-7.87526
328	2.725	1038.44641	69.21068	1575.73657	34.74023	14.65669	1248.37683	-723.30804	59.50959	1246.14893	328.34738	205.13144	-21.22502	513.80603	-181.31628	158.25316	-684.88153	209.33749	48.23444	-649.36890	-75.69504	-7.75610
329	2.733	1035.47632	68.42720	1580.58643	33.56570	15.04564	1250.15503	-723.74902	61.56139	1245.62524	305.08990	206.70216	-21.16653	541.22809	-177.02396	154.54045	-649.71252	200.66580	50.37008	-672.76813	-74.06725	-7.64231
330	2.742	1032.49817	67.62767	1585.66553	32.90121	15.56451	1252.58191	-724.01459	63.48219	1245.86646	281.70898	208.35020	-21.00609	567.71509	-171.99133	150.31483	-614.15948	191.80232	52.71500	-696.25684	-72.40469	-7.52253
331	2.750	1029.58057	66.82835	1590.87634	32.56168	16.21925	1255.60071	-724.09399	65.27637	1246.92090	258.17914	210.04915	-20.78865	593.03400	-166.13623	145.49719	-578.32471	183.00800	55.18559	-719.81537	-70.72700	-7.36199
332	2.758	1026.79663	66.05478	1596.12549	32.41422	17.05991	1259.15369	-723.99750	66.92437	1248.79358	234.50238	211.72426	-20.55960	617.29858	-159.40919	139.76147	-542.29041	174.37053	57.50226	-743.44031	-69.04852	-7.16187
333	2.767	1024.22217	65.33325	1601.33325	32.40299	18.12596	1263.17310	-723.74078	68.40858	1251.42395	210.68121	213.34056	-20.32397	640.99835	-151.93587	132.73848	-506.18042	165.97488	59.48688	-767.15289	-67.37093	-6.96481
334	2.775	1021.92737	64.68379	1606.43542	32.52800	19.41279	1267.57068	-723.32361	69.77938	1254.66284	186.73468	214.94115	-20.06066	664.70917	-144.05164	124.33076	-470.28381	158.03075	61.16771	-790.96118	-65.68600	-6.83802
335	2.783	1019.97107	64.11983	1611.37903	32.80469	20.87730	1272.23828	-722.71625	71.18984	1258.27563	162.71057	216.58379	-19.78271	688.60828	-136.23091	114.95767	-435.11694	150.86047	62.63827	-814.84064	-64.00368	-6.79788
336	2.792	1018.39136	63.64989	1616.11768	33.24271	22.46346	1277.05249	-721.88226	72.80920	1262.02100	138.67413	218.26076	-19.53532	712.13245	-129.03381	105.48960	-401.36224	144.76495	63.89159	-838.77307	-62.36562	-6.76401
337	2.800	1017.19586	63.27950	1620.60779	33.84932	24.12283	1281.87878	-720.82068	74.66895	1265.76233	114.72668	219.92824	-19.20727	734.12244	-122.99500	96.73559	-369.70569	139.88390	64.74655	-862.76660	-60.79124	-6.64876
338	2.808	1016.36194	63.01097	1624.80725	34.63410	25.81601	1286.57776	-719.57593	76.61474	1269.49060	91.06238	221.58426	-18.32810	753.40979	-118.40900	88.82867	-340.66943	136.26282	64.89091	-886.82373	-59.25413	-6.43962
339	2.817	1015.84662	62.83531	1628.67432	35.60746	27.50812	1291.01062	-718.21558	78.41784	1273.24475	67.99353	223.25427	-16.20896	769.32776	-115.19672	81.11488	-314.53473	134.02573	63.99627	-910.85364	-57.77551	-6.14169
340	2.825	1015.59442	62.72368	1632.16675	36.78385	29.17325	1295.04980	-716.81708	79.91930	1277.02844	45.88538	224.95546	-12.33485	781.69263	-113.00314	72.68436	-291.40259	133.33270	61.77822	-934.54852	-56.48837	-5.65941
341	2.833	1015.54303	62.63341	1635.23706	38.18654	30.79662	1298.59167	-715.46838	81.06731	1280.76563	25.09393	226.73938	-6.44164	790.49017	-111.43565	63.05400	-271.35040	134.19312	57.98980	-957.41003	-55.53742	-4.74995
342	2.842	1015.62665	62.53293	1637.81555	39.84394	32.37105	1301.56641	-714.25586	81.86542	1284.28259	6.06720	228.76270	1.87723	795.82263	-110.22546	52.41972	-254.55688	136.48505	52.47282	-979.00287	-54.96761	-3.14090
343	2.850	1015.77740	62.42665	1639.79700	41.77790	33.89330	1303.93555	-713.23572	82.33455	1287.33435	-10.35187	231.27577	13.43040	798.03076	-109.21275	41.38828	-241.33252	140.16266	45.25983	-999.17255	-54.73573	-0.73828
344	2.858	1015.94086	62.34676	1641.06873	43.98952	35.35506	1305.67896	-712.40442	82.50975	1289.67566	-22.57465	234.46103	29.00211	797.46692	-108.29497	30.65195	-232.05872	145.35965	36.59155	-1018.04633	-54.73702	2.27531
345	2.867	1016.09949	62.32108	1641.55957	46.45144	36.73729	1306.78137	-711.69073	82.45877	1291.14612	-28.42841	238.25595	48.39845	794.01868	-107.43234	20.95023	-227.02661	152.25717	26.90446	-1035.88953	-54.77699	5.51653
346	2.875	1016.26947	62.36009	1641.25488	49.10974	38.02061	1307.22424	-710.98444	82.32217	1291.74426	-26.37994	242.38176	69.79275	787.03467	-106.61088	13.13480	-226.25940	160.82401	16.96370	-1052.88428	-54.60597	8.63492
347	2.883	1016.48138	62.45908	1640.19604	51.89004	39.20974	1306.98804	-710.17401	82.31009	1291.61743	-16.93573	246.57045	90.30301	775.86603	-105.79166	7.92867	-229.45654	170.60263	8.02861	-1068.93420	-54.06787	11.60004
348	2.892	1016.77344	62.59846	1638.48523	54.70254	40.34799	1306.06348	-709.16370	82.61314	1290.95825	-2.43701	250.72296	107.60835	760.45715	-104.92152	5.30919	-236.06897	180.60594	1.52504	-1083.53992	-53.19025	14.76120
349	2.900	1017.19531	62.75597	1636.25903	57.44552	41.48805	1304.46802	-707.88690	83.31857	1289.93213	14.64630	254.80765	121.05945	741.40393	-103.91753	4.31187	-245.70508	189.49161	-1.93978	-1095.67834	-52.11352	18.54199
350	2.908	1017.81342	62.92561	1633.63257	60.01833	42.63834	1302.25415	-706.33765	84.40424	1288.67834	32.93842	258.69464	131.33755	719.69678	-102.67918	3.81538	-258.75531	196.17577	-3.10590	-1103.87500	-50.98736	22.95321
351	2.917	1018.71149	63.11943	1630.68079	62.34501	43.74319	1299.50525	-704.60016	85.78203	1287.31543	52.03699	262.17163	139.42091	696.50183	-101.18050	3.32065	-275.96704	200.43451	-3.28293	-1106.71350	-49.97337	27.36293
352	2.925	1019.97601	63.35551	1627.45825	64.39348	44.71363	1296.32922	-702.83765	87.34808	1285.92407	71.93683	265.02609	145.93184	672.83990	-99.47565	2.84094	-297.00739	202.87054	-3.33141	-1103.52405	-49.32661	30.85025
353	2.933	1021.66809	63.65627	1624.01282	66.18397	45.47940	1292.84558	-701.21954	88.98653	1284.51929	92.71002	267.07758	151.11597	649.28644	-97.64445	2.45300	-320.23767	204.35089	-3.49657	-1094.62195	-49.39539	32.80297
354	2.942	1023.79901	64.05849	1620.39368	67.78674	46.02092	1289.16797	-699.84979	90.54506	1283.04688	114.37909	268.25662	155.12572	626.00226	-95.77245	2.12568	-344.00983	205.51938	-3.75339	-1080.79968	-50.48872	33.15135
355	2.950	1026.31580	64.60973	1616.65942	69.29344	46.36322	1285.39001	-698.78400	91.89940	1281.45447	136.88110	268.66400	158.18193	602.94354	-93.92053	1.77190	-367.54443	206.67920	-4.07274	-1062.65063	-52.74081	32.18402
356	2.958	1029.09863	65.34666	1612.88562	70.74694	46.55564	1281.57727	-698.07312	93.06422	1279.75842	160.11353	268.46887	160.49770	580.02545	-92.12730	1.35151	-390.75275	207.89331	-4.47701	-1040.40588	-56.04215	30.26936
357	2.967	1031.97925	66.28123	1609.16443	72.05949	46.66146	1277.77515	-697.73474	94.16983	1277.99194	184.00977	267.77448	162.18323	557.21283	-90.43696	0.91437	-413.76807	209.16119	-4.95578	-1014.16284	-60.01197	27.70042
358	2.975	1034.77124	67.40883	1605.59802	72.98413	46.75460	1274.03076	-697.72827	95.30931	1276.14282	208.58844	266.60287	163.25284	534.51849	-88.87249	0.54549	-436.68793	210.53772	-5.40256	-984.13312	-64.08486	24.74417
359	2.983	1037.29858	68.71638	1602.29541	73.18614	46.92091	1270.41101	-698.00836	96.41212	1274.20288	233.91528	264.96265	163.66708	511.92337	-87.41437	0.30008	-459.54797	212.06207	-5.69886	-950.81134	-67.73399	21.78872
360	2.992	1039.41846	70.17070	1599.36597	72.40010	47.26050	1267.01355	-698.57404	97.24796	1272.24353	260.00714	262.92114	163.38702	489.33755	-86.02608	0.16924	-482.36835	213.65250	-5.85246	-914.97357	-70.62778	19.35724
361	3.000	1041.03479	71.70970	1596.90430	70.57853	47.85953	1263.96545	-699.44501	97.56903	1270.39709	286.79959	260.60077	162.41422	466.67114	-84.65298	0.07181	-505.18274	215.16397	-5.98590	-877.43134	-72.61935	17.94425
362	3.008	1042.10193	73.25896	1594.97754	67.92081	48.72768	1261.39636	-700.58698	97.29028	1268.73108	314.19629	258.11255	160.75414	443.90298	-83.21755	-0.08839	-528.04651	216.57047	-6.16880	-838.76746	-73.65652	17.85477
363	3.017	1042.62378	74.76292	1593.61975	64.77098	49.76025	1259.40015	-701.87158	96.54990	1267.17737	342.13782	255.52435	158.34561	421.04678	-81.67979	-0.33125	-551.00116	218.02061	-6.34354	-799.33234	-73.67040	19.16953
364	3.025	1042.64636	76.20773	1592.83386	61.47974	50.77417	1258.02246	-703.14740	95.59054	1265.65955	370.62796	252.87558	155.04848	398.10696	-80.06345	-0.58096	-574.02698	219.61758	-6.45551	-759.44684	-72.50771	21.77976
365	3.033	1042.24695	77.62010	1592.59717	58.32178	51.59778	1257.28320	-704.34680	94.60112	1264.22546	399.69263	250.19475	150.71303	375.09549	-78.39035	-0.75401	-597.06506	221.27478	-6.54455	-719.57440	-69.97163	25.41659
366	3.042	1041.51929	79.04436	1592.86780	55.47631	52.13877	1257.19678	-705.48438	93.68354	1262.99536	429.31940	247.47136	145.26405	352.03461	-76.66046	-0.83899	-620.10614	222.92989	-6.62992	-680.28503	-65.95493	29.69269
367	3.050	1040.56165	80.51585	1593.58716	53.03235	52.38292	1257.77283	-706.58118	92.89299	1262.08606	459.43375	244.60959	138.73393	328.92984	-74.89240	-0.86728	-643.23987	224.76456	-6.59472	-642.00897	-60.54888	34.18516
368	3.058	1039.46765	82.04906	1594.68213	51.00111	52.35764	1259.00562	-707.62549	92.23996	1261.61060	489.91425	241.48477	131.25929	305.77188	-73.11671	-0.84932	-666.56836	227.09915	-6.26481	-604.86896	-54.02375	38.53958
369	3.067	1038.32642	83.64140	1596.07251	49.33974	52.10474	1260.86755	-708.57361	91.68178	1261.66248	520.62903	238.03049	123.02217	282.54230	-71.35252	-0.77028	-690.08508	230.03201	-5.60075	-568.76904	-46.74994	42.54294
370	3.075	1037.22266	85.27724	1597.67822	47.98506	51.66590	1263.31128	-709.36340	91.14420	1262.28564	551.49255	234.20518	114.12572	259.20837	-69.59982	-0.62676	-713.69415	233.14113	-4.81112	-533.53796	-39.14001	46.12563
371	3.083	1036.23584	86.92952	1599.42322	46.88528	51.07185	1266.27527	-709.93750	90.55334	1263.47266	582.52588	229.97063	104.55575	235.73825	-67.85077	-0.43295	-737.31708	235.70984	-4.22687	-499.01044	-31.59830	49.30555
372	3.092	1035.43494	88.57152	1601.23840	46.01456	50.33516	1269.68811	-710.27161	89.86487	1265.17969	613.86047	225.35909	94.31855	212.10463	-66.13094	-0.19418	-760.94019	237.30782	-4.06089	-465.08929	-24.49081	52.12871
373	3.100	1034.87402	90.19850	1603.06482	45.36941	49.45505	1273.46973	-710.38995	89.08214	1267.34009	645.58923	220.47638	83.64083	188.28636	-64.47581	0.08247	-784.59705	238.07652	-4.29626	-431.76758	-18.15275	54.65987
374	3.108	1034.58923	91.83353	1604.85254	44.96096	48.43695	1277.53516	-710.35339	88.25719	1269.87305	677.41803	215.51038	73.11633	164.30243	-62.86210	0.36425	-808.33313	238.60573	-4.69033	-399.14435	-12.89287	57.00244
375	3.117	1034.59863	93.50108	1606.55225	44.80581	47.31734	1281.79382	-710.22864	87.48262	1272.69238	708.34741	210.82704	63.62555	140.23256	-61.25074	0.62187	-832.16882	239.48329	-4.94221	-367.46808	-8.93274	59.26385
376	3.125	1034.90100	95.19734	1608.10876	44.91320	46.17418	1286.14001	-710.06763	86.86586	1275.70752	736.81140	206.87418	55.80222	116.23688	-59.70946	0.92256	-856.10760	240.84694	-4.95860	-337.16000	-6.30539	61.45135
377	3.133	1035.47205	96.89134	1609.46277	45.27765	45.10687	1290.44250	-709.90552	86.48307	1278.81738	761.33997	203.87852	49.42862	92.61229	-58.43769	1.54901	-880.13892	242.53619	-4.83878	-308.79889	-4.84829	63.35791
378	3.142	1036.26367	98.54625	1610.55566	45.87874	44.19094	1294.55298	-709.76367	86.35139	1281.90186	781.22119	201.76709	43.56342	69.82271	-57.66460	2.98895	-904.10968	244.53503	-4.59373	-283.04187	-4.29786	64.50702
379	3.150	1037.21313	100.13268	1611.33691	46.68407	43.44221	1298.33032	-709.64288	86.43960	1284.81287	796.57739	200.38081	37.31995	48.44971	-57.56695	5.73403	-927.58655	247.04089	-3.96075	-260.51868	-4.36587	64.22845
380	3.158	1038.25293	101.62825	1611.76782	47.66181	42.83098	1301.66199	-709.51868	86.69314	1287.37744	807.89636	199.61992	30.42202	29.14669	-58.26451	10.14096	-949.96069	250.23997	-2.48947	-241.75557	-4.82999	61.88653
381	3.167	1039.31897	103.01314	1611.81787	48.79356	42.32722	1304.47083	-709.35742	87.06211	1289.43640	815.56079	199.34373	23.13285	12.64756	-59.83823	16.54103	-970.75293	254.07526	0.09304	-227.07729	-5.66692	57.15858
382	3.175	1040.35657	104.27385	1611.46021	50.07125	41.91842	1306.70776	-709.13690	87.52513	1290.90356	819.68951	199.23859	15.86852	-0.23826	-62.38406	25.42371	-989.84265	258.18927	3.55742	-216.51976	-7.09866	50.17873
383	3.183	1041.33167	105.41338	1610.68005	51.49130	41.60118	1308.33618	-708.83691	88.08150	1291.78015	820.18976	198.91374	8.92767	-8.52284	-66.06805	37.45505	-1007.46307	262.17737	7.33873	-209.90456	-9.48912	41.44581
384	3.192	1042.23352	106.45009	1609.48547	53.05849	41.37975	1309.31995	-708.41492	88.71027	1292.11084	816.85101	198.16646	2.42968	-10.78726	-71.06180	53.13560	-1024.04468	265.94891	11.05421	-207.07472	-13.17267	31.59615
385	3.200	1043.06641	107.40271	1607.90039	54.78075	41.26424	1309.61877	-707.81177	89.33762	1291.94751	809.42023	197.18320	-3.60717	-5.56736	-77.39481	71.96216	-1040.06323	269.81235	14.88076	-208.09697	-18.26588	21.28808
386	3.208	1043.84241	108.28152	1605.95386	56.64438	41.25522	1309.19360	-706.97888	89.84622	1291.34204	797.74188	196.48637	-8.99086	7.15595	-84.90126	91.73218	-1055.86389	274.19751	19.61417	-213.26067	-24.38846	11.35363
387	3.217	1044.58936	109.08681	1603.67493	58.59602	41.33128	1308.01965	-705.89722	90.11228	1290.33838	782.00940	196.58693	-13.19148	25.03225	-93.28015	109.28119	-1071.27966	279.26385	26.35408	-222.87520	-30.38807	2.96629
388	3.225	1045.35840	109.80833	1601.09363	60.55186	41.46259	1306.10596	-704.59216	90.03438	1288.97449	762.88708	197.60861	-15.79553	44.67821	-102.12076	122.50218	-1085.18726	284.68076	35.65327	-237.02974	-34.62147	-2.72098
389	3.233	1046.21753	110.43230	1598.24817	62.41996	41.63757	1303.50854	-703.14960	89.55334	1287.30249	741.32117	199.24712	-17.03629	63.91166	-110.91026	131.58440	-1095.53687	289.80692	46.44989	-255.41600	-36.04116	-5.41230
390	3.242	1047.23230	110.95045	1595.19543	64.12481	41.86703	1300.33130	-701.70807	88.67164	1285.40039	718.29431	201.07779	-17.54784	82.47498	-119.16758	138.28094	-1100.12207	294.21991	56.01994	-277.10031	-35.00529	-5.96276
391	3.250	1048.44666	111.35585	1592.01343	65.63284	42.16600	1296.71289	-700.40356	87.44933	1283.35754	694.67462	202.85703	-17.80463	101.16409	-126.59219	144.30650	-1097.65039	297.97498	61.62451	-300.57809	-32.73865	-5.65299
392	3.258	1049.86890	111.63632	1588.79456	66.96285	42.53828	1292.80188	-699.31531	85.96797	1281.25061	671.03577	204.56453	-17.99882	120.82867	-133.05724	150.42099	-1088.37109	301.26535	62.42747	-324.47131	-30.22491	-5.36783
393	3.267	1051.45422	111.78377	1585.63306	68.17092	42.96768	1288.72546	-698.47028	84.30152	1279.14563	647.59399	206.28297	-18.21160	141.95158	-138.55283	156.51822	-1073.77417	304.12921	59.87846	-348.11023	-27.81328	-5.42434
394	3.275	1053.09680	111.80394	1582.62158	69.31456	43.40634	1284.57080	-697.87518	82.53065	1277.11768	624.37036	208.09061	-18.50416	164.59569	-143.18323	162.11888	-1055.51538	306.60028	56.50885	-371.38910	-25.51915	-5.77916
395	3.283	1054.64307	111.70868	1579.86121	70.40156	43.76810	1280.39246	-697.52100	80.78571	1275.23621	601.34271	210.03384	-18.87907	188.51410	-147.13156	166.76898	-1034.46021	308.81882	54.25327	-394.39142	-23.31227	-6.24684
396	3.292	1055.91895	111.50577	1577.46643	71.33677	43.94582	1276.23486	-697.37781	79.26436	1273.53394	578.47491	212.13510	-19.26163	213.35696	-150.55490	170.24197	-1010.64478	310.89389	53.48974	-417.22778	-21.16813	-6.64922
397	3.300	1056.75427	111.20462	1575.55066	71.90070	43.84544	1272.15112	-697.41919	78.19133	1271.99707	555.72357	214.34894	-19.57930	238.81920	-153.52658	172.60080	-983.91656	312.79877	53.37702	-440.01416	-19.08190	-6.89681
398	3.308	1057.00183	110.82681	1574.21130	71.80100	43.41204	1268.21082	-697.65759	77.74707	1270.56470	533.03986	216.54521	-19.83463	264.67462	-156.08170	174.15186	-954.43988	314.24579	52.87543	-462.83368	-17.07640	-7.00893
399	3.317	1056.55774	110.40843	1573.52808	70.80061	42.62978	1264.49988	-698.14429	78.01483	1269.12891	510.35135	218.61824	-20.06831	290.82864	-158.23416	175.30101	-922.71637	314.64832	51.50308	-485.70270	-15.15293	-7.07226
400	3.325	1055.37390	109.98602	1573.56201	68.85090	41.50653	1261.11414	-698.92761	78.96738	1267.56519	487.58914	220.57585	-20.28571	317.37900	-159.91791	176.37083	-889.36401	313.51401	49.56107	-508.61395	-13.27196	-7.17627
401	3.333	1053.46094	109.57549	1574.34766	66.12414	40.08427	1258.15784	-700.00854	80.48389	1265.79272	464.73767	222.47072	-20.47792	344.50784	-161.01590	177.45642	-854.92780	310.78876	47.89897	-531.58099	-11.40027	-7.36694
402	3.342	1050.88293	109.17406	1575.88623	62.92515	38.47186	1255.74280	-701.32843	82.38152	1263.82202	441.81094	224.30254	-20.68287	372.24994	-161.49144	178.37067	-819.82593	306.67047	47.36275	-554.60797	-9.55732	-7.61831
403	3.350	1047.74060	108.77811	1578.14282	59.58071	36.84260	1253.96851	-702.78302	84.45842	1261.75769	418.80539	226.03896	-20.94461	400.40396	-161.42117	178.70314	-784.38409	301.34616	48.29966	-577.66119	-7.79214	-7.84675
404	3.358	1044.14929	108.38669	1581.05347	56.38697	35.37770	1252.89783	-704.24768	86.53922	1259.76526	395.71118	227.68951	-21.22356	428.65079	-160.91043	177.98836	-748.82581	294.95560	50.46031	-600.71832	-6.11891	-7.96947
405	3.367	1040.22803	107.99800	1584.53906	53.58896	34.19742	1252.55835	-705.60718	88.50815	1258.02832	372.53665	229.30928	-21.41674	456.71005	-160.04082	175.92632	-713.23413	287.62427	53.27776	-623.81659	-4.51851	-7.94905
406	3.375	1036.09363	107.61018	1588.51611	51.34923	33.33372	1252.95874	-706.77991	90.31818	1256.70862	349.29828	230.94971	-21.46275	484.42471	-158.86115	172.49796	-677.58667	279.50934	56.22997	-647.01184	-2.97207	-7.80007
407	3.383	1031.85461	107.22295	1592.89807	49.71696	32.75285	1254.09692	-707.72095	91.96635	1255.92383	325.99365	232.63208	-21.38159	511.72882	-157.34476	167.89682	-641.88538	270.75873	58.98955	-670.32703	-1.44512	-7.57371
408	3.392	1027.60791	106.83690	1597.59668	48.62621	32.38835	1255.95801	-708.41052	93.45581	1255.74670	302.60114	234.34921	-21.22161	538.52460	-155.36665	162.38968	-606.27753	261.45367	61.35112	-693.76563	0.10911	-7.32481
409	3.400	1023.44141	106.45129	1602.53088	47.93304	32.16579	1258.50403	-708.84302	94.78413	1256.20691	279.10861	236.07216	-21.00677	564.63562	-152.79758	156.17894	-571.00208	251.74681	63.17415	-717.32428	1.72738	-7.09399
410	3.408	1019.44427	106.06184	1607.63464	47.47716	32.02927	1261.66541	-709.02435	95.96161	1257.28748	255.51044	237.75648	-20.74677	589.94800	-149.61443	149.28114	-536.21387	241.97336	64.41975	-740.98431	3.46034	-6.93945
411	3.417	1015.71619	105.65865	1612.85986	47.13599	31.96046	1265.34485	-708.97467	97.02200	1258.93652	231.77069	239.36792	-20.47050	614.61108	-145.87076	141.50941	-501.91895	232.49869	65.14708	-764.72198	5.32192	-6.91030
412	3.425	1012.37018	105.22726	1618.17102	46.84994	31.97269	1269.43213	-708.73413	98.00676	1261.08875	207.84082	240.92159	-20.21513	639.02234	-141.64088	132.60991	-468.08624	223.52498	65.41923	-788.52173	7.18734	-6.93874
413	3.433	1009.52075	104.75935	1623.52710	46.61840	32.08552	1273.81287	-708.36292	98.94092	1263.67151	183.73053	242.46877	-19.99128	663.48523	-137.10210	122.53169	-434.80682	215.14925	65.26344	-812.37970	8.91104	-6.89039
414	3.442	1007.24524	104.27086	1628.83826	46.47520	32.29793	1278.36609	-707.92719	99.82362	1266.60291	159.54742	244.03656	-19.76367	687.81818	-132.60529	111.67203	-402.38306	207.58229	64.75354	-836.31201	10.50898	-6.72726
415	3.450	1005.53729	103.81462	1633.93115	46.46105	32.58017	1282.95984	-707.47235	100.64018	1269.79553	135.49341	245.62137	-19.36877	711.28485	-128.58908	100.77486	-371.31812	201.12396	63.98542	-860.34991	12.08432	-6.49574
416	3.458	1004.30341	103.46187	1638.60620	46.60978	32.89157	1287.44885	-707.00598	101.37634	1273.15259	111.84027	247.23062	-18.37376	732.90314	-125.44156	90.43447	-342.20142	195.92027	62.86960	-884.49860	13.66658	-6.23626
417	3.467	1003.41589	103.26056	1642.74219	46.94729	33.20859	1291.68237	-706.50671	102.01449	1276.55249	88.87390	248.87039	-16.13401	751.85657	-123.35670	80.66862	-315.56079	191.93530	61.04755	-908.66840	15.16854	-5.97006
418	3.475	1002.76746	103.22087	1646.31226	47.49302	33.53605	1295.52063	-705.94592	102.52495	1279.83936	66.81696	250.52278	-12.03127	767.63483	-122.21318	70.97065	-291.84137	189.09610	58.03986	-932.59906	16.42006	-5.64933
419	3.483	1002.28497	103.33411	1649.31628	48.25938	33.89049	1298.84912	-705.30658	102.86572	1282.83191	45.83441	252.23550	-5.41891	779.83423	-121.65196	60.71462	-271.49011	187.38435	53.43825	-955.87152	17.24137	-5.06881
420	3.492	1001.91272	103.59099	1651.73877	49.25289	34.27551	1301.58667	-704.60376	102.99218	1285.35327	26.33264	254.24654	4.70359	788.02490	-121.35983	49.57533	-254.95203	186.92114	47.04800	-978.08325	17.56696	-3.93154
421	3.500	1001.59259	103.99208	1653.54358	50.48000	34.67577	1303.68530	-703.89368	102.88351	1287.27515	9.62335	256.93076	19.54193	791.91638	-121.27287	37.78992	-242.55920	187.96107	38.97289	-999.03857	17.52601	-2.06566
422	3.508	1001.26898	104.54561	1654.67920	51.94966	35.06540	1305.11792	-703.24249	102.57003	1288.52649	-1.68286	260.53995	39.54128	791.43823	-121.52538	26.22537	-234.42767	190.71939	29.64792	-1018.82111	17.35690	0.45833
423	3.517	1000.92065	105.24721	1655.10229	53.66219	35.40965	1305.86548	-702.67468	102.13182	1289.05786	-4.72955	264.99548	63.27839	786.51825	-122.24051	16.25819	-230.43927	195.19400	19.85435	-1037.72559	17.28942	3.37652
424	3.525	1000.59778	106.05275	1654.82263	55.59181	35.66601	1305.91284	-702.15179	101.68514	1288.84521	1.33276	269.95825	87.45779	776.98340	-123.31828	9.24715	-230.31152	201.07034	10.71964	-1055.99609	17.49574	6.35826
425	3.533	1000.43237	106.87097	1653.92737	57.67581	35.80576	1305.25867	-701.59161	101.37666	1287.94556	14.42841	275.06335	108.61136	762.81470	-124.35239	5.56469	-233.66882	207.67276	3.54183	-1073.53162	18.04636	9.19130
426	3.542	1000.57660	107.62550	1652.51831	59.81298	35.83428	1303.92542	-700.90503	101.34929	1286.50769	31.31329	280.08496	125.18991	744.44214	-124.78102	4.22845	-240.19867	214.06566	-0.80872	-1089.79871	18.95561	11.91923
427	3.550	1001.11255	108.33983	1650.61707	61.87326	35.77395	1301.96240	-700.03656	101.67142	1284.71436	49.75848	284.91895	137.93274	722.88733	-124.24794	3.83167	-250.08252	219.42455	-2.55820	-1103.80652	20.28913	14.80135
428	3.558	1002.04895	109.11736	1648.18628	63.72324	35.63111	1299.44592	-698.99872	102.29283	1282.72791	68.96875	289.42279	148.38626	699.58362	-122.85915	3.58517	-264.10870	223.38477	-2.86501	-1114.06213	22.08710	18.05844
429	3.567	1003.37933	110.05159	1645.22607	65.26533	35.38898	1296.48022	-697.88599	103.07204	1280.67273	88.87067	293.33292	157.43744	675.79126	-121.00507	3.34549	-282.69214	226.06596	-2.86852	-1118.88159	24.15901	21.48625
430	3.575	1005.10687	111.17590	1641.82312	66.47787	35.02647	1293.18945	-696.85352	103.85350	1278.62866	109.54657	296.38730	165.09880	652.16699	-118.98466	3.10372	-304.82532	227.89529	-3.06119	-1117.14429	26.00390	24.34761
431	3.583	1007.21967	112.46400	1638.13757	67.43286	34.53889	1289.69360	-696.06506	104.53130	1276.61450	131.03369	298.44977	171.09848	628.86975	-116.90822	2.75814	-328.56995	229.36407	-3.42708	-1108.83508	26.92020	25.86710
432	3.592	1009.64386	113.87422	1634.34033	68.26495	33.94283	1286.08862	-695.63159	105.06710	1274.57092	153.28912	299.48831	175.36958	605.85217	-114.84218	2.25185	-352.41479	230.79575	-3.83019	-1094.80127	26.32149	25.80393
433	3.600	1012.22955	115.39304	1630.55981	69.08627	33.26376	1282.43652	-695.57532	105.49425	1272.39404	176.21344	299.52261	178.15959	583.03699	-112.87615	1.67509	-375.80469	232.26254	-4.21825	-1075.99573	24.06384	24.41110
434	3.608	1014.78442	117.03004	1626.89001	69.87779	32.51609	1278.77429	-695.84839	105.89318	1270.03784	199.71014	298.60349	179.90833	560.37738	-111.07741	1.17290	-398.76459	233.71329	-4.60531	-1052.95105	20.44764	22.01917
435	3.617	1017.10742	118.79599	1623.41663	70.42464	31.69748	1275.13904	-696.39728	106.30818	1267.58923	223.73871	296.79300	181.04147	537.84076	-109.45200	0.82947	-421.46924	235.18680	-4.98289	-1025.81323	15.99206	18.85473
436	3.625	1019.00977	120.68608	1620.22827	70.36907	30.82507	1271.59204	-697.21466	106.69255	1265.21753	248.31403	294.16956	181.84651	515.37592	-107.94904	0.63161	-444.07593	236.80389	-5.30231	-994.69904	11.25386	15.17238
437	3.633	1020.33386	122.66258	1617.41565	69.38641	29.98663	1268.22522	-698.33624	106.93594	1263.04199	273.47748	290.85693	182.47142	492.92279	-106.50481	0.49661	-466.67377	238.55290	-5.52993	-960.04437	6.73842	11.41649
438	3.642	1020.97058	124.65657	1615.06042	67.36833	29.32700	1265.15356	-699.79822	106.91508	1261.05542	299.27283	287.00803	182.88264	470.44507	-105.06994	0.33998	-489.26831	240.25664	-5.69279	-922.69440	2.82525	8.22069
439	3.650	1020.87421	126.59363	1613.22021	64.46502	28.95583	1262.49500	-701.59106	106.54085	1259.16235	325.71457	282.73413	182.78819	447.93091	-103.60542	0.13860	-511.84320	241.77437	-5.86867	-883.65210	-0.35525	6.26340
440	3.658	1020.06836	128.42039	1611.92773	60.97187	28.86411	1260.34143	-703.64148	105.80357	1257.26587	352.75293	278.06601	181.70406	425.36594	-102.08932	-0.06641	-534.44330	243.14790	-6.11487	-843.70703	-2.92007	6.06810
441	3.667	1018.63806	130.12321	1611.19568	57.19339	28.91989	1258.74597	-705.83105	104.79052	1255.33521	380.28922	272.99832	179.17308	402.71964	-100.50894	-0.22424	-557.15753	244.54626	-6.39139	-803.29877	-4.99341	7.82137
442	3.675	1016.70856	131.73293	1611.01257	53.38894	28.93249	1257.73975	-708.03497	103.65408	1253.42786	408.24243	267.53616	174.98315	379.96848	-98.84862	-0.32887	-580.02832	246.12411	-6.58869	-762.71198	-6.47444	11.30235
443	3.683	1014.41394	133.30617	1611.34058	49.77219	28.73577	1257.35461	-710.15668	102.55093	1251.67346	436.56158	261.68481	169.24861	357.12396	-97.12126	-0.42357	-602.99585	247.90974	-6.64144	-722.29913	-7.03596	15.99220
444	3.692	1011.86963	134.89757	1612.12244	46.49720	28.24113	1257.62427	-712.13708	101.59695	1250.23083	465.16553	255.43523	162.31454	334.22397	-95.39079	-0.54070	-625.95386	249.75705	-6.57405	-682.45911	-6.37266	21.31355
445	3.700	1009.16272	136.53838	1613.29333	43.63701	27.44550	1258.56958	-713.93994	100.85521	1249.24207	493.90976	248.74994	154.56235	311.29123	-93.72199	-0.64689	-648.88647	251.48712	-6.44291	-643.46088	-4.47709	26.82077
446	3.708	1006.36267	138.23048	1614.78442	41.19481	26.41753	1260.18787	-715.53168	100.33552	1248.80554	522.59564	241.53197	146.24203	288.30447	-92.11996	-0.67146	-671.89496	253.13486	-6.25884	-605.32922	-1.65065	32.21838
447	3.717	1003.54016	139.96397	1616.52100	39.14395	25.27204	1262.44751	-716.87769	99.98987	1248.97302	551.02863	233.62070	137.37791	265.21844	-90.53577	-0.56502	-695.07758	254.92433	-5.96502	-567.89526	1.69674	37.29645
448	3.725	1000.77771	141.74350	1618.42566	37.46560	24.13155	1265.28381	-717.95740	99.72507	1249.75928	579.15564	224.86449	127.75325	241.99321	-88.91758	-0.31935	-718.46027	256.96112	-5.52891	-530.96985	5.21233	41.91398
449	3.733	998.16492	143.60106	1620.43298	36.16096	23.08681	1268.60254	-718.77795	99.44320	1251.14490	607.18042	215.24165	117.04306	218.59013	-87.26083	0.02241	-742.01215	259.00641	-5.08219	-494.50787	8.60061	46.02196
450	3.742	995.78564	145.58797	1622.50256	35.22151	22.15720	1272.29639	-719.37146	99.08540	1253.07996	635.48169	204.94339	105.13616	194.97295	-85.60686	0.37216	-765.65216	260.65759	-4.86877	-458.64526	11.51253	49.65463
451	3.750	993.70752	147.75435	1624.61194	34.57952	21.25969	1276.27808	-719.77710	98.65340	1255.49731	664.24866	194.41519	92.51764	171.13280	-83.97447	0.65678	-789.29712	261.90002	-4.94280	-423.62836	13.54235	52.88507
452	3.758	991.96875	150.10774	1626.72437	34.11534	20.24289	1280.48779	-720.02747	98.20092	1258.33179	692.99158	184.34380	80.34929	147.11812	-82.32272	0.85939	-812.94055	263.19202	-5.07636	-389.75363	14.38662	55.77246
453	3.767	990.56000	152.55156	1628.75964	33.73722	18.99899	1284.85681	-720.14502	97.80384	1261.52344	720.35620	175.45767	69.86241	123.07486	-80.64983	1.02974	-836.63269	264.84171	-5.07396	-357.39447	13.96140	58.28448
454	3.775	989.42523	154.89455	1630.61401	33.44662	17.56233	1289.26831	-720.14526	97.52988	1264.99475	744.57605	168.14494	61.36569	99.28407	-79.14904	1.39520	-860.41071	266.77469	-4.94815	-327.06793	12.38293	60.21008
455	3.783	988.49030	156.96431	1632.20532	33.32637	16.10472	1293.56433	-720.03625	97.42014	1268.62402	764.30389	162.24881	53.92632	76.18007	-78.18922	2.48476	-884.25366	268.88556	-4.75979	-299.42700	9.88790	61.15775
456	3.792	987.68738	158.68004	1633.48157	33.46922	14.82809	1297.58789	-719.81641	97.47749	1272.23572	779.10236	157.34854	46.18938	54.37889	-78.09067	4.98393	-907.96191	271.20496	-4.44243	-275.13318	6.71221	60.66817
457	3.800	986.95532	160.00694	1634.39673	33.91286	13.84285	1301.21216	-719.48242	97.66190	1275.62268	789.28741	153.21333	37.45819	34.71041	-78.97904	9.42479	-931.06665	273.80389	-3.71593	-254.69322	2.95051	58.35087
458	3.808	986.23682	160.90669	1634.90613	34.63852	13.13066	1304.34473	-719.04541	97.90768	1278.59668	795.54730	149.85968	27.97155	18.19730	-80.90495	16.12332	-953.00458	276.69000	-2.16977	-238.38380	-1.48582	53.98883
459	3.817	985.49280	161.38145	1634.98792	35.61104	12.60144	1306.92139	-718.53027	98.16508	1281.03784	798.63812	147.22955	18.39742	5.91352	-84.05679	25.37892	-973.41553	279.76727	0.41407	-226.30504	-6.77178	47.60184
460	3.825	984.72247	161.54512	1634.65808	36.80090	12.16943	1308.89514	-717.95532	98.42639	1282.89648	799.03021	145.02087	9.34286	-1.17718	-88.78656	37.60213	-992.27283	282.88425	3.82552	-218.48167	-13.05465	39.44049
461	3.833	983.95715	161.58122	1633.95679	38.18013	11.78473	1310.22644	-717.31628	98.70406	1284.15918	796.62238	142.88828	1.25537	-2.11256	-95.42425	53.16076	-1009.82727	285.91687	7.59575	-214.94386	-20.41664	29.93911
462	3.842	983.22729	161.60521	1632.91077	39.71869	11.42192	1310.87927	-716.58966	98.99200	1284.83044	790.81464	140.73979	-5.53794	4.03763	-104.07394	71.79918	-1026.46069	288.85303	11.39482	-215.79787	-28.78401	19.72732
463	3.850	982.54376	161.60289	1631.51770	41.38572	11.06256	1310.82312	-715.74500	99.24298	1284.94189	780.89990	138.86990	-10.79971	17.22893	-114.54457	91.90289	-1042.51416	291.89343	15.40637	-221.23744	-37.60662	9.76488
464	3.858	981.91583	161.50194	1629.76721	43.14848	10.69626	1310.03723	-714.76111	99.35820	1284.56213	766.58325	137.77303	-14.40209	35.49964	-126.42575	110.68050	-1058.07739	295.36035	20.49033	-231.37807	-45.53618	1.41072
465	3.867	981.38239	161.26878	1627.67517	44.97077	10.33771	1308.52246	-713.64282	99.19695	1283.79688	748.32672	137.71150	-16.50480	55.70685	-139.17148	125.68565	-1072.59937	299.34921	27.77050	-246.04872	-50.82100	-4.06634
466	3.875	981.02271	160.94502	1625.29846	46.81481	10.03772	1306.31433	-712.42737	98.62240	1282.77197	727.17810	138.53156	-17.60287	75.44727	-152.12558	136.28386	-1084.58459	303.56970	37.58044	-264.74890	-52.57606	-6.42468
467	3.883	980.93732	160.62270	1622.72253	48.64423	9.86767	1303.48999	-711.17810	97.56721	1281.60376	704.31250	139.89102	-18.19421	94.15163	-164.63550	143.61847	-1092.03259	307.51260	48.47259	-286.52466	-51.52340	-6.67711
468	3.892	981.20746	160.38750	1620.03333	50.42619	9.88287	1300.16309	-709.97870	96.06326	1280.38586	680.72510	141.49881	-18.51841	112.59685	-176.25616	149.40941	-1093.40161	310.62540	57.52168	-309.92993	-49.16508	-6.19988
469	3.900	981.85815	160.26503	1617.29504	52.13542	10.09274	1296.46143	-708.91968	94.20059	1279.19580	657.06738	143.18793	-18.67948	131.79257	-186.80438	154.87900	-1088.26074	312.44006	62.21289	-333.63696	-46.59080	-5.85629
470	3.908	982.85345	160.20601	1614.55066	53.75693	10.45375	1292.49731	-708.06750	92.07027	1278.08875	633.60638	144.89722	-18.82001	152.29326	-196.25427	160.46777	-1077.35327	312.81079	62.28825	-357.05658	-44.19839	-5.88062
471	3.917	984.12335	160.11394	1611.83777	55.28043	10.87534	1288.35278	-707.43921	89.75420	1277.08704	610.36163	146.61823	-19.08519	174.11017	-204.67987	166.07330	-1062.08228	312.13754	59.77873	-380.19565	-42.01556	-6.17201
472	3.925	985.59192	159.89708	1609.19861	56.68011	11.23103	1284.09631	-707.00793	87.36420	1276.19055	587.27771	148.38892	-19.48907	196.95879	-212.20898	171.34824	-1043.63586	311.13141	57.29385	-403.21063	-39.97855	-6.56696
473	3.933	987.18341	159.50572	1606.68518	57.87936	11.38359	1279.80725	-706.73376	85.09395	1275.38660	564.30920	150.28284	-19.90372	220.55704	-218.91016	175.91496	-1022.47955	310.24878	56.21748	-426.18787	-38.02734	-6.94793
474	3.942	988.80597	158.92125	1604.36389	58.72190	11.23061	1275.58215	-706.60260	83.21619	1274.63623	541.43445	152.30124	-20.20575	244.73361	-224.80533	179.52878	-998.59204	309.42593	56.25917	-449.14447	-36.11926	-7.24302
475	3.950	990.33624	158.13426	1602.31738	58.98392	10.74155	1271.52795	-706.64648	82.00020	1273.85999	518.63409	154.31871	-20.37888	269.36993	-230.00090	182.16035	-972.00281	308.22760	56.30573	-472.08633	-34.24500	-7.41716
476	3.958	991.63312	157.15730	1600.63843	58.44978	9.93098	1267.75464	-706.92346	81.61278	1272.95093	495.85831	156.20831	-20.48564	294.37592	-234.64012	183.96457	-943.06134	306.17938	55.51436	-495.01819	-32.43765	-7.47823
477	3.967	992.57416	156.03865	1599.41980	57.02841	8.78114	1264.37561	-707.47473	82.06609	1271.80969	473.04199	157.95444	-20.62106	319.74149	-238.72588	185.19130	-912.34247	302.99274	53.82777	-517.93457	-30.71906	-7.49692
478	3.975	993.08295	154.83430	1598.73767	54.82182	7.22299	1261.51123	-708.29584	83.22159	1270.38574	450.16708	159.61740	-20.85735	345.56204	-242.12389	186.08440	-880.42212	298.51935	51.84905	-540.83862	-29.04754	-7.58465
479	3.983	993.13251	153.56563	1598.63440	52.07565	5.23111	1259.27307	-709.33661	84.83258	1268.70422	427.24829	161.27780	-21.16060	371.95691	-244.73518	186.75618	-847.72119	292.74237	50.42268	-563.76147	-27.37008	-7.78671
480	3.992	992.74213	152.21501	1599.11328	49.07346	2.93539	1257.73401	-710.51215	86.60690	1266.87146	404.26520	163.00391	-21.41192	398.91879	-246.58087	187.08159	-814.50977	285.85193	50.18736	-586.75464	-25.67169	-8.02851
481	4.000	991.97424	150.75676	1600.15283	46.08576	0.61474	1256.90979	-711.72400	88.26660	1265.05640	381.18829	164.79611	-21.54993	426.25772	-247.74017	186.72269	-780.99268	278.09149	51.27553	-609.85083	-23.94559	-8.20347
482	4.008	990.92041	149.18385	1601.72107	43.36970	-1.43611	1256.77515	-712.89288	89.58382	1263.46265	358.04071	166.59465	-21.62219	453.70218	-248.27568	185.31006	-747.32532	269.57092	53.31809	-633.03821	-22.18868	-8.25335
483	4.017	989.67822	147.51921	1603.77502	41.14120	-3.04247	1257.29602	-713.97827	90.40404	1262.29468	334.86432	168.37260	-21.66850	481.00314	-248.18462	182.63168	-713.57428	260.32147	55.72759	-656.29321	-20.40483	-8.17907
484	4.025	988.33752	145.81554	1606.25781	39.51251	-4.18789	1258.44629	-714.95947	90.68935	1261.68884	311.65433	170.14957	-21.65608	507.92889	-247.36882	178.69275	-679.72009	250.43893	58.04380	-679.62457	-18.59505	-8.02379
485	4.033	986.97638	144.14015	1609.09985	38.45602	-4.97038	1260.19983	-715.80432	90.56231	1261.63928	288.35870	171.92072	-21.56248	534.22723	-245.68428	173.67189	-645.74670	240.13547	60.10038	-703.05902	-16.79689	-7.81666
486	4.042	985.66235	142.54570	1612.22302	37.83215	-5.53510	1262.51392	-716.47021	90.26615	1262.02576	264.91693	173.68175	-21.40376	559.65784	-243.03267	167.79303	-611.70764	229.65111	61.89279	-726.59540	-15.06466	-7.56137
487	4.050	984.45605	141.04924	1615.54553	37.46177	-6.00943	1265.32397	-716.92706	90.04045	1262.73462	241.30530	175.47119	-21.17650	584.12256	-239.39137	161.14914	-577.66602	219.09250	63.31252	-750.20526	-13.35988	-7.30508
488	4.058	983.41217	139.63469	1618.98962	37.19746	-6.45421	1268.54724	-717.15930	90.02640	1263.72864	217.55908	177.29649	-20.87583	607.79980	-234.79143	153.62619	-543.62274	208.40813	64.10477	-773.86755	-11.56780	-7.13991
489	4.067	982.57971	138.27426	1622.48401	36.96013	-6.85722	1272.08545	-717.16119	90.24780	1265.03198	193.73444	179.09438	-20.54675	631.12201	-229.29329	144.99371	-509.56030	197.62602	64.15388	-797.56586	-9.66506	-7.09755
490	4.075	982.00208	136.95024	1625.96289	36.73649	-7.16930	1275.82910	-716.95709	90.61780	1266.71082	169.85504	180.80289	-20.26173	654.54883	-223.01776	135.09224	-475.58240	187.13208	63.73030	-821.27985	-7.77401	-7.09492
491	4.083	981.71661	135.66527	1629.36609	36.55326	-7.34740	1279.66479	-716.61462	90.98090	1268.84094	145.91479	182.43005	-20.05611	678.23273	-216.23938	124.04330	-441.99286	177.56976	63.31077	-845.01501	-6.01554	-7.01731
492	4.092	981.74902	134.43877	1632.63586	36.45095	-7.37843	1283.47473	-716.20190	91.22739	1271.41992	121.95673	184.03838	-19.84437	701.74695	-209.44981	112.37845	-409.24683	169.35599	63.13674	-868.82672	-4.39994	-6.82437
493	4.100	982.09991	133.28656	1635.71118	36.47340	-7.28191	1287.13184	-715.73425	91.36514	1274.31458	98.17474	185.67885	-19.31727	724.10632	-203.32576	100.87486	-377.88904	162.41849	63.00726	-892.77948	-2.88241	-6.55486
494	4.108	982.73102	132.20383	1638.52368	36.67024	-7.10170	1290.51221	-715.19806	91.42551	1277.34424	74.89929	187.36919	-17.95293	744.18854	-198.53743	90.06167	-348.51575	156.46588	62.43582	-916.84369	-1.43883	-6.25795
495	4.117	983.56824	131.16829	1640.99915	37.09647	-6.89024	1293.51563	-714.60126	91.35329	1280.37219	52.42133	189.12175	-15.22548	761.22809	-195.42438	79.83604	-321.71863	151.34737	60.90901	-940.80963	-0.11115	-5.91980
496	4.125	984.52142	130.15004	1643.06104	37.80121	-6.68810	1296.07214	-713.96051	91.04987	1283.27063	30.84747	190.98431	-10.67732	774.85168	-193.82214	69.56499	-298.03516	147.11987	58.02287	-964.28839	0.96083	-5.38351
497	4.133	985.50232	129.11809	1644.63721	38.81429	-6.51308	1298.13306	-713.27924	90.46887	1285.88062	10.23352	193.13080	-3.58728	784.69751	-193.22281	58.52225	-277.91083	143.92325	53.49047	-986.83710	1.62564	-4.34204
498	4.142	986.43542	128.05009	1645.67322	40.14369	-6.36359	1299.66284	-712.56567	89.64322	1288.06531	-8.88385	195.91277	7.26067	790.23053	-193.09050	46.39583	-261.66174	141.87900	47.16306	-1008.18024	1.86420	-2.52917
499	4.150	987.26660	126.94194	1646.14148	41.77966	-6.22664	1300.63452	-711.83411	88.65255	1289.74036	-24.77301	199.66556	23.04622	790.97839	-193.09854	33.70006	-249.48828	141.12869	39.14046	-1028.33765	1.81825	0.05077
500	4.158	987.97314	125.80913	1646.04089	43.69089	-6.08467	1301.02441	-711.07446	87.57599	1290.83386	-34.49994	204.39316	43.76756	786.78619	-193.11548	21.83704	-241.54791	141.87973	29.84479	-1047.52844	1.72450	3.12120
501	4.167	988.56555	124.68834	1645.39697	45.81970	-5.91961	1300.80530	-710.23889	86.47618	1291.26770	-35.48743	209.72314	67.41290	777.76050	-192.96568	12.52808	-237.95300	144.24155	20.00900	-1065.94409	1.78020	6.34599
502	4.175	989.08386	123.64268	1644.26648	48.08548	-5.71712	1299.94629	-709.26208	85.42039	1291.00024	-27.63031	215.20055	90.51768	764.06830	-192.37558	6.74859	-238.66016	147.99399	10.73932	-1083.55664	2.05463	9.50654
503	4.183	989.59528	122.75937	1642.73169	50.38769	-5.47763	1298.42773	-708.11914	84.51382	1290.07556	-13.48004	220.55305	110.07320	746.04218	-191.24832	4.08167	-243.38092	152.48029	3.42810	-1100.06348	2.66359	12.48377
504	4.192	990.19629	122.13486	1640.88953	52.61412	-5.22672	1296.26343	-706.87915	83.90079	1288.62085	3.85278	225.67220	125.10066	724.57367	-189.81761	3.23564	-251.75519	156.73016	-0.96601	-1114.81812	3.90711	15.26994
505	4.200	991.00842	121.85490	1638.84009	54.65864	-5.01255	1293.50842	-705.66241	83.68680	1286.79395	22.51666	230.48169	136.45914	701.10828	-188.40173	3.06559	-263.83704	159.96223	-2.72294	-1126.68323	5.97005	18.09455
506	4.208	992.14886	121.97076	1636.66406	56.43040	-4.89434	1290.25439	-704.54974	83.84589	1284.74622	41.95099	234.83861	145.45091	677.02722	-187.08302	2.99956	-280.07788	162.04047	-3.08153	-1134.19556	8.52435	21.22588
507	4.217	993.67664	122.47017	1634.39807	57.85718	-4.93161	1286.61987	-703.58380	84.23395	1282.61304	62.17151	238.50964	152.77803	653.11700	-185.73880	2.83115	-300.33466	163.33022	-3.16290	-1136.17810	10.71990	24.52289
508	4.225	995.55420	123.27525	1632.03247	58.90144	-5.17249	1282.73779	-702.82690	84.68375	1280.48828	83.31787	241.29681	158.53520	629.57532	-184.29115	2.49451	-323.28186	164.29941	-3.40822	-1132.26880	11.57165	27.43496
509	4.233	997.66187	124.29967	1629.55078	59.57534	-5.64108	1278.73279	-702.35016	85.07506	1278.39307	105.45331	243.13391	162.68837	606.34192	-182.77979	2.02336	-347.17273	165.32111	-3.79531	-1122.86816	10.45461	29.40711
510	4.242	999.84485	125.50697	1626.98486	59.92542	-6.32996	1274.70044	-702.17908	85.36356	1276.29211	128.50037	244.03050	165.35548	583.37708	-181.29683	1.51714	-370.82806	166.58522	-4.20999	-1108.62976	7.29294	30.13046
511	4.250	1001.94537	126.89525	1624.43518	59.98843	-7.19233	1270.70313	-702.27631	85.57481	1274.15002	152.29999	244.01276	166.82562	560.68298	-179.94902	1.08644	-393.89215	168.05931	-4.60708	-1089.99609	2.36231	29.55642
512	4.258	1003.80609	128.44493	1622.03735	59.74274	-8.13711	1266.79041	-702.58862	85.75113	1271.98694	176.69452	243.10699	167.50897	538.21405	-178.77585	0.80455	-416.54883	169.57762	-4.98430	-1067.09094	-3.92328	27.81464
513	4.267	1005.26886	130.10194	1619.92065	59.08277	-9.04042	1263.02734	-703.10754	85.89817	1269.88684	201.55499	241.33606	167.85426	515.87341	-177.69550	0.65448	-439.07898	171.00833	-5.32580	-1039.95789	-11.06571	25.13935
514	4.275	1006.18744	131.80205	1618.19287	57.85056	-9.76897	1259.50647	-703.87518	85.97683	1267.91174	226.81323	238.74484	168.19881	493.56934	-176.59451	0.54428	-461.58588	172.32990	-5.61162	-1008.91199	-18.49994	21.89458
515	4.283	1006.44788	133.50047	1616.94397	55.93157	-10.21101	1256.33899	-704.94519	85.91886	1266.02039	252.51819	235.43103	168.61400	471.25998	-175.41544	0.38352	-484.03040	173.57883	-5.85086	-974.64923	-25.69332	18.62446
516	4.292	1005.98572	135.17741	1616.24487	53.34661	-10.31839	1253.63452	-706.34283	85.64963	1264.09827	278.80554	231.53029	168.84441	448.94794	-174.14072	0.13967	-506.39355	174.83615	-6.07290	-938.01575	-32.32496	15.98028
517	4.300	1004.79651	136.82576	1616.13538	50.25819	-10.14198	1251.48193	-708.03351	85.12047	1262.04370	305.78357	227.15314	168.37773	426.63284	-172.76282	-0.13939	-528.72998	176.23083	-6.29276	-899.71802	-38.33253	14.52604
518	4.308	1002.93909	138.44554	1616.61633	46.89894	-9.82407	1249.94153	-709.91760	84.33194	1259.83142	333.46149	222.36134	166.63725	404.29373	-171.28214	-0.36784	-551.08075	177.80392	-6.50198	-860.22540	-43.71718	14.57667
519	4.317	1000.52258	140.04060	1617.66101	43.49524	-9.53362	1249.05188	-711.86517	83.33523	1257.52893	361.75510	217.21289	163.22159	381.91971	-169.72050	-0.51438	-573.43958	179.44289	-6.68380	-819.88251	-48.35819	16.16157
520	4.325	997.67859	141.60770	1619.23010	40.23140	-9.38470	1248.84241	-713.76825	82.20541	1255.28711	390.54343	211.76245	158.05260	359.52393	-168.13023	-0.61816	-595.82593	181.05426	-6.82189	-779.07770	-52.03802	19.08058
521	4.333	994.53754	143.13701	1621.27747	37.24807	-9.40170	1249.33496	-715.57568	80.99746	1253.33069	419.72818	206.01036	151.35773	337.11353	-166.54642	-0.71481	-618.29053	182.66487	-6.89009	-738.28198	-54.58518	23.00348
522	4.342	991.22113	144.62523	1623.74829	34.64814	-9.54672	1250.53748	-717.27136	79.74529	1251.90503	449.23822	199.90668	143.52505	314.66940	-164.95523	-0.78214	-640.83905	184.31218	-6.84946	-697.93396	-56.00182	27.56859
523	4.350	987.84375	146.07887	1626.57825	32.49510	-9.76482	1252.44019	-718.81580	78.51584	1251.15442	479.00842	193.38684	134.90805	292.16843	-163.34955	-0.75314	-663.44855	185.97908	-6.68029	-658.31525	-56.43172	32.42330
524	4.358	984.51282	147.50725	1629.69873	30.80691	-10.01314	1255.01514	-720.12158	77.42978	1251.04602	508.99152	186.38695	125.67488	269.60596	-161.74164	-0.57740	-686.13715	187.66675	-6.38956	-619.52838	-55.97276	37.22666
525	4.367	981.32526	148.91454	1633.04089	29.55713	-10.27408	1258.21631	-721.10370	76.56823	1251.46045	539.22729	178.90520	115.80948	246.96906	-160.11044	-0.26453	-708.94476	189.44029	-5.98322	-581.55731	-54.67424	41.70534
526	4.375	978.36554	150.30138	1636.53052	28.69059	-10.55533	1261.98022	-721.75580	75.85425	1252.35999	569.92175	171.10117	105.27985	224.18958	-158.42195	0.13580	-731.88397	191.33667	-5.49228	-544.35101	-52.73498	45.70825
527	4.383	975.70947	151.67632	1640.08655	28.14630	-10.88253	1266.22778	-722.15289	75.09951	1253.81567	601.37646	163.30681	94.29053	201.16287	-156.67848	0.55315	-754.94739	193.24661	-5.03114	-507.89136	-50.54010	49.17854
528	4.392	973.42413	153.05714	1643.62939	27.87395	-11.28806	1270.86584	-722.38257	74.17888	1255.88806	633.63873	155.96956	83.50256	177.83052	-154.89854	0.89023	-778.13226	195.00180	-4.77031	-472.22998	-48.54692	52.12885
529	4.400	971.55884	154.46104	1647.09180	27.83711	-11.79604	1275.78833	-722.49573	73.11929	1258.55322	666.01013	149.58939	73.93099	154.23866	-153.09537	1.06795	-801.44012	196.58832	-4.78855	-437.52411	-47.16648	54.61455
530	4.408	970.13403	155.89540	1650.41956	28.00928	-12.40703	1280.87659	-722.50659	72.05022	1261.72388	696.86072	144.54654	66.29755	130.53932	-151.30969	1.13695	-824.87091	198.15695	-4.94752	-404.06824	-46.64218	56.64946
531	4.417	969.13568	157.34920	1653.56042	28.37248	-13.08433	1285.99768	-722.41095	71.11360	1265.28284	724.13263	140.86407	60.34130	106.99738	-149.66946	1.42320	-848.42517	199.85229	-5.00384	-372.28296	-47.03663	58.16952
532	4.425	968.51270	158.79292	1656.45422	28.91270	-13.76315	1291.00806	-722.20221	70.40840	1269.08557	746.26624	138.21716	54.92477	84.05013	-148.40048	2.61299	-872.08704	201.73129	-4.87263	-342.66840	-48.34458	59.06791
533	4.433	968.17889	160.18376	1659.03540	29.61272	-14.38930	1295.76343	-721.87799	69.98051	1272.95422	762.81720	136.28531	48.89900	62.36007	-147.72411	5.55840	-895.76099	203.87625	-4.63927	-315.74274	-50.54880	59.18552
534	4.442	968.02502	161.46477	1661.23523	30.46223	-14.94390	1300.13428	-721.44037	69.83311	1276.68469	774.40149	135.05753	41.82649	42.81615	-147.76559	10.84657	-919.17749	206.47568	-4.26851	-291.96472	-53.58965	58.27193
535	4.450	967.94409	162.56792	1662.98315	31.47580	-15.42975	1304.01599	-720.90479	69.94026	1280.08472	782.13855	134.70732	33.97446	26.51506	-148.61292	18.58055	-941.87622	209.59085	-3.46415	-271.67371	-57.38820	56.03691
536	4.458	967.85852	163.43282	1664.21582	32.68642	-15.84513	1307.32690	-720.30884	70.26125	1283.02100	786.97229	135.23108	25.85908	14.63575	-150.39499	28.57628	-963.36462	212.95963	-1.88004	-255.07735	-61.93637	52.28326
537	4.467	967.73462	164.03209	1664.88940	34.11917	-16.16865	1310.00476	-719.70251	70.74792	1285.42419	789.27374	136.35480	17.92175	8.18074	-153.25977	40.72705	-983.34436	216.26076	0.59566	-242.27290	-67.31718	47.00741
538	4.475	967.57947	164.38777	1664.99170	35.77408	-16.36074	1312.00635	-719.12115	71.34282	1287.25146	788.87500	137.82733	10.47190	7.89653	-157.32600	55.19247	-1001.82794	219.42178	3.74393	-233.29207	-73.61344	40.39884
539	4.483	967.42859	164.56718	1664.53711	37.62747	-16.38017	1313.30688	-718.57117	71.97301	1288.47144	785.31946	139.70422	3.64419	14.29648	-162.64247	72.03996	-1019.14453	222.59500	7.19860	-228.15678	-80.85755	32.74515
540	4.492	967.33362	164.65489	1663.54968	39.63873	-16.20305	1313.89441	-718.03375	72.54021	1289.07690	778.06732	142.28674	-2.60530	27.16019	-169.15073	90.43625	-1035.84448	226.10081	10.91297	-226.93724	-89.05190	24.35385
541	4.500	967.35022	164.71315	1662.05774	41.75407	-15.82969	1313.76550	-717.47223	72.91045	1289.09131	766.69287	145.78236	-8.21668	44.87952	-176.66939	108.41429	-1052.38867	230.33864	15.55086	-229.82869	-98.00019	15.62431
542	4.508	967.53119	164.76524	1660.09741	43.91543	-15.28409	1312.92590	-716.84052	72.91519	1288.56348	751.30627	149.94244	-12.74584	64.88055	-184.89638	123.86488	-1068.61829	235.35316	22.22408	-237.17833	-106.89541	7.26603
543	4.517	967.92780	164.81181	1657.71021	46.07407	-14.61118	1311.39282	-716.10577	72.38244	1287.56299	732.79547	154.02301	-15.70111	85.01360	-193.41235	135.79720	-1083.32922	240.54750	31.55192	-249.30339	-114.20942	0.39350
544	4.525	968.59314	164.85976	1654.93835	48.19617	-13.86197	1309.20203	-715.27081	71.20036	1286.17444	712.22137	157.27100	-17.18498	104.50868	-201.71843	144.60634	-1094.45068	245.05937	42.61423	-266.10596	-118.43925	-3.97428
545	4.533	969.57886	164.93340	1651.83154	50.25877	-13.07428	1306.41260	-714.37140	69.37527	1284.49841	690.18408	159.49312	-17.83801	123.77840	-209.36205	151.39996	-1099.88062	248.32475	52.77276	-286.75891	-119.26612	-5.76750
546	4.542	970.92834	165.05913	1648.45190	52.24609	-12.27006	1303.10632	-713.46686	67.03323	1282.65112	667.10724	161.05379	-18.20577	143.59174	-216.05734	157.25520	-1098.38184	250.26416	59.11143	-309.79297	-117.80897	-5.93687
547	4.550	972.66705	165.23692	1644.86755	54.14670	-11.47099	1299.37756	-712.64154	64.35948	1280.76038	643.55298	162.42747	-18.47823	164.44026	-221.68069	162.86298	-1090.05847	251.02634	60.45442	-333.67926	-115.56986	-5.59631
548	4.558	974.78888	165.42174	1641.13782	55.94009	-10.71564	1295.32556	-711.99420	61.52940	1278.94653	619.98242	163.90233	-18.68144	186.39670	-226.22919	168.46823	-1076.22461	250.78482	58.06518	-357.45764	-113.36448	-5.38795
549	4.567	977.24316	165.53548	1637.31531	57.57161	-10.05202	1291.04968	-711.59857	58.69215	1277.29175	596.59851	165.57416	-18.86007	209.27863	-229.80881	173.97098	-1058.56921	249.89758	54.60619	-380.82095	-111.29093	-5.50827
550	4.575	979.93329	165.50621	1633.46155	58.93134	-9.49664	1286.64917	-711.46344	56.00690	1275.82629	573.45691	167.40436	-19.11069	232.88345	-232.55234	179.09985	-1038.17810	248.82600	52.26272	-403.80594	-109.26339	-5.89803
551	4.583	982.72852	165.30193	1629.65784	59.85817	-9.00126	1282.21826	-711.53357	53.67596	1274.53613	550.56323	169.28227	-19.48611	257.12561	-234.52066	183.55545	-1015.26440	247.71530	51.44604	-426.56122	-107.27897	-6.37898
552	4.592	985.48285	164.93925	1626.00061	60.18065	-8.48035	1277.84424	-711.73779	51.92514	1273.36829	527.87830	171.13295	-19.89969	281.97955	-235.74078	187.10028	-989.63574	246.31888	51.09159	-449.24963	-105.35413	-6.80167
553	4.600	988.04883	164.47301	1622.59045	59.77534	-7.89150	1273.61230	-712.04675	50.93039	1272.23572	505.31061	172.96033	-20.20941	307.36371	-236.27620	189.62320	-961.25281	244.26939	49.95528	-471.98035	-103.47787	-7.11857
554	4.608	990.28204	163.96693	1619.52686	58.60876	-7.30747	1269.62329	-712.49133	50.74556	1271.03430	482.74915	174.78156	-20.38086	333.17133	-236.18724	191.17917	-930.46106	241.36263	47.60748	-494.76514	-101.64515	-7.33812
555	4.617	992.05139	163.45799	1616.90259	56.74273	-6.92033	1266.00232	-713.12695	51.28316	1269.66919	460.12439	176.57986	-20.49921	359.38065	-235.46901	191.97032	-897.91760	237.69319	44.62867	-517.54858	-99.86332	-7.46955
556	4.625	993.26544	162.94807	1614.79260	54.30744	-6.94260	1262.88135	-713.97662	52.34842	1268.08228	437.43045	178.32031	-20.66032	386.04968	-234.06306	192.22990	-864.35950	233.41531	42.13440	-540.30591	-98.14185	-7.53505
557	4.633	993.89557	162.42497	1613.23767	51.47745	-7.44788	1260.35632	-714.99878	53.69867	1266.27319	414.67880	179.98979	-20.89771	413.22031	-231.92807	192.06258	-830.32953	228.50998	41.06448	-563.09180	-96.48147	-7.59942
558	4.642	993.97076	161.87395	1612.23914	48.47799	-8.28696	1258.46313	-716.09351	55.10665	1264.29968	391.86169	181.61830	-21.17897	440.84714	-229.09097	191.37167	-796.04663	222.95807	41.73994	-585.96484	-94.85680	-7.72905
559	4.650	993.55750	161.26442	1611.76672	45.58118	-9.16778	1257.19629	-717.13190	56.40817	1262.27026	368.96860	183.24866	-21.43643	468.76389	-225.62076	189.91992	-761.50745	216.82462	43.81184	-608.90387	-93.23734	-7.90309
560	4.658	992.75031	160.55260	1611.77209	43.04076	-9.82787	1256.54370	-718.00305	57.51019	1260.34009	345.99884	184.90192	-21.60342	496.70193	-221.56793	187.45523	-726.63885	210.11615	46.54810	-631.85724	-91.62571	-8.00591
561	4.667	991.66858	159.71751	1612.20068	41.00311	-10.15350	1256.50122	-718.65747	58.36956	1258.69336	322.94647	186.56824	-21.64178	524.35034	-216.91901	183.82166	-691.37903	202.78908	49.31691	-654.84503	-90.03976	-7.95315
562	4.675	990.44592	158.78435	1612.99841	39.47643	-10.17853	1257.07397	-719.11115	58.98495	1257.50452	299.79077	188.22269	-21.55264	551.38525	-211.58005	179.00600	-655.76410	194.83528	51.87739	-677.96112	-88.47640	-7.78590
563	4.683	989.21863	157.80833	1614.11279	38.37526	-10.01620	1258.26758	-719.41022	59.40021	1256.90845	276.49716	189.86780	-21.37045	577.47925	-205.42044	173.09595	-619.97552	186.32660	54.27965	-701.28088	-86.92188	-7.58920
564	4.692	988.11517	156.84828	1615.48682	37.58727	-9.79324	1260.07019	-719.59546	59.68483	1256.99524	253.03375	191.52190	-21.15649	602.38391	-198.37190	166.17505	-584.25085	177.46530	56.61537	-724.79749	-85.37344	-7.39150
565	4.700	987.24408	155.95119	1617.05762	37.01802	-9.60082	1262.43677	-719.69128	59.90014	1257.81372	229.39771	193.18149	-20.96358	626.11029	-190.48404	158.21169	-548.75500	168.51466	58.86283	-748.46362	-83.82032	-7.20171
566	4.708	986.68689	155.14973	1618.76099	36.60818	-9.46589	1265.29285	-719.70758	60.08102	1259.36206	205.61578	194.85408	-20.77357	649.04327	-181.89493	149.04387	-513.52704	159.62036	60.89262	-772.24744	-82.21148	-7.06655
567	4.717	986.49878	154.47176	1620.53296	36.32986	-9.36125	1268.54724	-719.64117	60.24317	1261.56677	181.71893	196.56551	-20.52161	671.79102	-172.84241	138.56798	-478.56042	150.79898	62.60039	-796.12775	-80.48498	-7.02897
568	4.725	986.70959	153.94395	1622.30835	36.17611	-9.25146	1272.09766	-719.47815	60.41509	1264.26392	157.71967	198.31007	-20.21355	694.77808	-163.74767	127.04134	-444.02557	142.17699	64.01829	-820.07599	-78.64824	-7.05734
569	4.733	987.32635	153.57603	1624.02014	36.15440	-9.13223	1275.82874	-719.19714	60.66398	1267.20300	133.62738	200.04761	-19.94965	717.81403	-155.19742	115.18026	-410.42322	134.18736	65.27838	-844.05615	-76.79160	-7.05004
570	4.742	988.33337	153.34700	1625.60132	36.28056	-9.02409	1279.61658	-718.77649	61.06269	1270.12256	109.51312	201.74059	-19.73265	739.95642	-147.75620	103.78650	-378.45416	127.35252	66.41249	-868.05829	-75.01006	-6.91952
571	4.750	989.68903	153.21507	1626.98669	36.57234	-8.93906	1283.33752	-718.20703	61.61125	1272.87061	85.56720	203.38933	-19.22122	759.82184	-141.76743	93.11069	-348.75714	121.85272	67.14571	-892.11456	-73.33954	-6.67210
572	4.758	991.32318	153.14204	1628.11218	37.04663	-8.86407	1286.87256	-717.49835	62.19585	1275.43591	62.08929	205.03818	-17.75781	776.16235	-137.28760	82.62661	-321.82770	117.54620	66.92546	-916.23743	-71.75959	-6.40088
573	4.767	993.14667	153.10582	1628.91785	37.72030	-8.76845	1290.11072	-716.66949	62.63550	1277.84937	39.40875	206.73090	-14.72702	788.28479	-134.18596	71.51358	-298.13135	114.38632	65.13205	-940.32147	-70.27767	-6.15290
574	4.775	995.07141	153.08449	1629.34827	38.61299	-8.62101	1292.95557	-715.73804	62.77945	1280.08765	17.81744	208.50316	-9.77832	796.05212	-132.32532	59.31536	-278.16498	112.56552	61.25375	-964.05573	-69.02072	-5.75318
575	4.783	997.02570	153.03886	1629.35449	39.74954	-8.40212	1295.32593	-714.71619	62.57523	1282.08704	-2.37421	210.46944	-2.51741	799.68512	-131.60681	46.19229	-262.35065	112.29840	55.00902	-986.94183	-68.14664	-4.83504
576	4.792	998.95715	152.92546	1628.90649	41.15847	-8.10407	1297.15259	-713.59985	62.06686	1283.77856	-20.57404	212.86839	7.93375	799.56592	-131.86465	32.87513	-250.86816	113.68890	46.46735	-1008.54144	-67.64864	-3.12606
577	4.800	1000.83142	152.71181	1628.00195	42.86238	-7.73279	1298.37524	-712.35681	61.34019	1285.06738	-35.41730	215.94746	22.71250	795.84863	-132.82082	20.68707	-243.62274	116.79788	36.12528	-1028.78223	-67.33317	-0.65060
578	4.808	1002.63165	152.37535	1626.66565	44.86361	-7.31503	1298.94141	-710.93646	60.47026	1285.83630	-44.52850	219.78783	42.15248	788.07788	-134.07825	11.29926	-240.36108	121.59900	24.87583	-1047.97510	-66.95712	2.34690
579	4.817	1004.35724	151.91106	1624.94922	47.13436	-6.88977	1298.81177	-709.29639	59.52019	1286.01587	-45.50946	224.25613	64.73473	775.52985	-135.08339	5.70740	-240.70984	127.75066	13.96042	-1066.51685	-66.33554	5.59512
580	4.825	1006.02478	151.34901	1622.92603	49.61288	-6.47984	1297.97839	-707.44727	58.57959	1285.64392	-37.85620	229.11679	87.31078	758.12976	-135.29173	3.35690	-244.11487	134.46234	4.95372	-1084.55469	-65.41390	8.94472
581	4.833	1007.67224	150.76649	1620.68396	52.19955	-6.07968	1296.47900	-705.49402	57.78191	1284.85510	-23.59705	234.15881	106.82633	736.89069	-134.57765	2.70879	-250.05530	140.66849	-0.75151	-1101.79565	-64.19846	12.38624
582	4.842	1009.35596	150.27702	1618.32471	54.75624	-5.67503	1294.39844	-703.61090	57.25517	1283.81348	-5.67828	239.22952	122.03822	713.43622	-133.31589	2.51302	-258.71130	145.50467	-3.06044	-1117.44739	-62.45148	15.93646
583	4.850	1011.13879	149.98247	1615.95886	57.12417	-5.26448	1291.85400	-701.98187	57.04538	1282.65051	13.89728	244.20618	133.59673	689.23425	-131.89380	2.28703	-271.20410	148.73279	-3.34651	-1130.21167	-59.59387	19.51970
584	4.858	1013.06622	149.92668	1613.68359	59.15984	-4.86297	1288.97546	-700.75793	57.07092	1281.44385	34.39703	248.96515	142.76375	665.19531	-130.37698	1.98341	-288.44189	150.71793	-3.12157	-1138.45813	-55.15102	22.90025
585	4.867	1015.13721	150.09431	1611.56580	60.76733	-4.48895	1285.88818	-700.00867	57.13303	1280.21423	55.73505	253.33740	150.29526	641.65112	-128.70752	1.62447	-309.73413	152.08481	-3.06427	-1140.80774	-49.32695	25.71975
586	4.875	1017.28973	150.44048	1609.65039	61.90871	-4.14845	1282.70044	-699.70142	57.02950	1278.91602	77.97675	257.06036	156.27782	618.54608	-126.94218	1.21217	-333.12183	153.34587	-3.26261	-1136.82471	-43.19688	27.73614
587	4.883	1019.40552	150.91508	1607.98535	62.59249	-3.83456	1279.49463	-699.74017	56.71059	1277.43628	101.13867	259.83575	160.55643	595.70276	-125.23592	0.77841	-356.90076	154.67900	-3.66660	-1127.07385	-38.29585	29.05622
588	4.892	1021.32227	151.46178	1606.63721	62.85088	-3.54038	1276.32776	-700.01544	56.29128	1275.64697	125.13568	261.48679	163.15485	572.98096	-123.69929	0.39180	-380.38562	156.03323	-4.19277	-1112.47668	-35.73444	29.99128
589	4.900	1022.85187	152.00972	1605.68555	62.71551	-3.26033	1273.24426	-700.44281	55.90906	1273.51563	149.84052	262.03091	164.41081	550.31873	-122.30642	0.09787	-403.54559	157.37262	-4.71502	-1093.70142	-35.63345	30.63253
590	4.908	1023.80634	152.48479	1605.21411	62.19482	-2.97305	1270.29016	-700.99451	55.59572	1271.17627	175.16467	261.60040	164.83797	527.70715	-120.95251	-0.11668	-426.47668	158.74220	-5.11244	-1070.96790	-37.34686	30.63980
591	4.917	1024.03064	152.84459	1605.31836	61.26639	-2.63290	1267.52185	-701.70526	55.26363	1268.87573	201.08124	260.34793	164.90346	505.12628	-119.55975	-0.29942	-449.24377	160.20923	-5.32122	-1044.15808	-39.94514	29.49544
592	4.925	1023.43140	153.11925	1606.11194	59.89640	-2.19357	1265.00671	-702.63733	54.79414	1266.82275	227.62103	258.42975	164.89227	482.55090	-118.10344	-0.49043	-471.91388	161.78061	-5.38696	-1013.18549	-42.58113	26.99170
593	4.933	1021.98438	153.39967	1607.70386	58.07558	-1.64679	1262.81604	-703.83368	54.13078	1265.06787	254.85370	256.01001	164.85338	459.98776	-116.60080	-0.69081	-494.55328	163.37312	-5.47136	-978.36682	-44.73041	23.51317
594	4.942	1019.72339	153.77531	1610.15771	55.84729	-1.03525	1261.01379	-705.30157	53.28600	1263.51428	282.82983	253.24318	164.57866	437.42538	-115.07803	-0.86418	-517.20569	164.91449	-5.70502	-940.43713	-46.23141	19.92142
595	4.950	1016.72070	154.29842	1613.47620	53.31229	-0.43246	1259.65100	-707.02026	52.29745	1262.01160	311.53738	250.23843	163.65413	414.79849	-113.51875	-0.98349	-539.91589	166.40674	-6.04627	-900.29639	-47.18566	17.16516
596	4.958	1013.07050	154.98125	1617.61218	50.61392	0.08250	1258.77063	-708.94476	51.20446	1260.44336	340.91583	247.03804	161.62003	392.03809	-111.89336	-1.06324	-562.73499	167.87831	-6.34786	-858.73297	-47.81046	15.89874
597	4.967	1008.87695	155.77736	1622.47607	47.91595	0.44738	1258.41443	-711.00427	50.04513	1258.78394	370.90247	243.62866	158.16902	369.11591	-110.21514	-1.13707	-585.68005	169.39299	-6.50413	-816.27618	-48.28033	16.37783
598	4.975	1004.24377	156.57167	1627.94446	45.37346	0.63711	1258.62622	-713.10791	48.85614	1257.11243	401.44940	239.94385	153.27045	346.05725	-108.50218	-1.22307	-608.72607	171.05939	-6.49808	-773.27832	-48.60580	18.54760
599	4.983	999.27332	157.25401	1633.89758	43.10223	0.67024	1259.44812	-715.15723	47.68005	1255.58447	432.45880	235.88321	147.17924	322.92984	-106.73943	-1.30309	-631.84521	172.93414	-6.35877	-730.08923	-48.61502	22.10709
600	4.992	994.06824	157.85527	1640.24341	41.16176	0.60139	1260.91260	-717.05804	46.58429	1254.38232	463.68597	231.36072	140.30775	299.77997	-104.92677	-1.31409	-655.03625	174.92853	-6.13378	-687.09393	-48.08842	26.60616
601	5.000	988.72095	158.55244	1646.88074	39.55714	0.49918	1263.03259	-718.72662	45.65976	1253.66699	494.77646	226.29025	132.96208	276.57043	-103.11760	-1.17286	-678.32983	176.82910	-5.90084	-644.61401	-46.93166	31.59962
602	5.008	983.32745	159.46577	1653.69006	38.25598	0.40870	1265.79504	-720.10260	44.97232	1253.54370	525.47046	220.54382	125.10722	253.22169	-101.37878	-0.84290	-701.77954	178.50400	-5.71375	-602.80865	-45.23508	36.72152
603	5.017	978.01288	160.50984	1660.58582	37.21096	0.33223	1269.16016	-721.17090	44.51295	1254.05151	555.80481	214.02866	116.38330	229.69435	-99.71293	-0.39729	-725.41357	180.05130	-5.54564	-561.67279	-43.21931	41.68224
604	5.025	972.90845	161.48552	1667.52588	36.37893	0.25134	1273.06116	-721.96716	44.20815	1255.16638	586.12842	206.83145	106.41591	205.97298	-98.03882	0.00821	-749.19037	181.59357	-5.37096	-521.14923	-41.14273	46.28889
605	5.033	968.11902	162.24907	1674.46790	35.73448	0.15855	1277.40540	-722.55408	43.97723	1256.81714	616.81787	199.27921	95.27395	182.01874	-96.28379	0.25975	-773.03204	183.11143	-5.22700	-481.28290	-39.26028	50.46773
606	5.042	963.72668	162.76915	1681.35156	35.27572	0.06610	1282.07800	-722.99194	43.78221	1258.91016	647.74353	191.92569	83.80023	157.82904	-94.47559	0.37416	-796.89221	184.62250	-5.13515	-442.31366	-37.85552	54.21644
607	5.050	959.79468	163.06615	1688.11365	35.01649	-0.00029	1286.94458	-723.32263	43.64304	1261.35352	677.82068	185.43291	73.35234	133.56725	-92.75528	0.51799	-820.77832	186.26065	-5.06474	-404.66046	-37.21700	57.49837
608	5.058	956.36023	163.12984	1694.69885	34.96753	-0.00978	1291.85303	-723.56543	43.61957	1264.06409	705.17029	180.27299	64.80189	109.68475	-91.41255	1.09676	-844.71863	188.07350	-5.00712	-368.87317	-37.50072	60.12428
609	5.067	953.43610	162.90520	1701.04517	35.12374	0.06201	1296.64111	-723.72095	43.77809	1266.95667	728.04907	176.45984	57.71774	86.99142	-90.88384	2.83505	-868.72601	189.99011	-4.97706	-335.65118	-38.67257	61.67983
610	5.075	951.00702	162.33513	1707.06921	35.47108	0.22437	1301.14990	-723.78497	44.15762	1269.92920	745.78613	173.61731	50.77724	66.58127	-91.55317	6.59649	-892.75592	192.05661	-4.91722	-305.83234	-40.65062	61.57961
611	5.083	949.00287	161.42131	1712.65564	36.00320	0.47447	1305.24146	-723.76141	44.74393	1272.86047	758.83057	171.39026	42.96021	49.60938	-93.57746	13.09052	-916.62054	194.45284	-4.68873	-280.18933	-43.47626	59.26650
612	5.092	947.28241	160.27357	1717.64429	36.72612	0.80254	1308.80786	-723.66510	45.46973	1275.61841	768.10272	169.78343	34.23381	37.08377	-96.98822	22.81422	-939.95911	197.24791	-4.09898	-259.14972	-47.36166	54.48962
613	5.100	945.67719	159.06319	1721.85657	37.64708	1.19080	1311.77197	-723.51111	46.24913	1278.07275	774.37311	169.00475	25.27005	29.88395	-101.86275	36.17874	-962.37537	200.34827	-2.86783	-242.71043	-52.63405	47.49773
614	5.108	944.07532	157.89763	1725.17017	38.76159	1.61567	1314.07898	-723.30579	47.01462	1280.10571	777.91595	169.08067	16.79472	29.05292	-108.31763	53.47204	-983.61096	203.57472	-0.74264	-230.62328	-59.61034	38.95206
615	5.117	942.46130	156.77400	1727.55859	40.04982	2.06113	1315.68787	-723.04749	47.72543	1281.62463	778.39996	169.82149	9.21753	35.72303	-116.37776	74.31264	-1003.60144	206.67426	2.24358	-222.73116	-68.44838	29.61535
616	5.125	940.88715	155.64186	1729.06458	41.48158	2.53275	1316.56958	-722.72394	48.34937	1282.57361	775.05005	171.11832	2.58374	49.98166	-125.89936	96.86637	-1022.49060	209.43329	5.75364	-219.24034	-78.98592	20.13628
617	5.133	939.42523	154.47081	1729.75684	43.01749	3.05281	1316.71069	-722.30481	48.83427	1282.93787	767.10608	173.09776	-3.31340	69.78134	-136.60123	118.07960	-1040.61719	211.84782	9.51111	-220.70027	-90.44202	11.12197
618	5.142	938.14642	153.26561	1729.70728	44.60490	3.64185	1316.11194	-721.74756	49.09299	1282.74072	754.42139	175.87949	-8.57477	91.71223	-148.06738	135.37355	-1058.32764	214.20279	13.76147	-227.65364	-101.12302	3.38890
619	5.150	937.11621	152.03581	1728.97815	46.18604	4.31020	1314.78369	-721.02197	49.02094	1282.04272	737.76746	179.21625	-12.83350	113.13570	-159.68010	148.14569	-1075.57239	216.88315	19.33286	-240.24406	-108.84333	-2.08285
620	5.158	936.38873	150.77098	1727.61890	47.71507	5.06036	1312.74768	-720.13037	48.54343	1280.94153	718.41394	182.49327	-15.58800	133.43639	-170.68129	157.57347	-1091.42859	219.86823	27.04591	-258.02155	-112.30669	-4.83912
621	5.167	936.00677	149.45842	1725.67957	49.16611	5.88867	1310.04321	-719.10522	47.66223	1279.55688	697.31604	185.16045	-16.90868	153.43687	-180.45023	165.33527	-1103.95850	222.60071	36.83122	-279.76331	-112.10058	-5.50375
622	5.175	936.01367	148.11082	1723.22998	50.53281	6.78705	1306.73560	-718.00067	46.45903	1278.01257	674.93567	187.12915	-17.40686	174.08269	-188.73810	172.64214	-1110.87061	224.55219	47.16051	-303.57001	-110.01577	-5.29526
623	5.183	936.46277	146.77605	1720.36890	51.82127	7.74800	1302.91736	-716.88501	45.04512	1276.42200	651.71234	188.70221	-17.63256	195.72783	-195.61819	180.00108	-1110.71350	225.57306	55.37652	-327.71204	-107.59335	-5.12579
624	5.192	937.41003	145.53606	1717.21338	53.03874	8.76527	1298.69470	-715.82648	43.50522	1274.87976	628.18121	190.22997	-17.81243	218.22374	-201.26328	187.35803	-1103.58533	225.65614	59.22980	-351.39282	-105.46732	-5.27295
625	5.200	938.89172	144.48003	1713.87415	54.18185	9.81894	1294.17749	-714.87457	41.89571	1273.45129	604.70154	191.88963	-18.00902	241.33734	-205.79457	194.34286	-1090.79785	224.88794	58.63467	-374.59424	-103.62495	-5.60546
626	5.208	940.89270	143.63499	1710.41870	55.21971	10.86414	1289.48193	-714.05457	40.29790	1272.15857	581.39764	193.66330	-18.27515	265.00974	-209.29617	200.52899	-1073.94385	223.72318	55.79962	-397.53992	-101.84253	-5.92098
627	5.217	943.32074	142.90501	1706.84912	56.07557	11.85458	1284.73584	-713.38440	38.86456	1270.97034	558.28455	195.44131	-18.63581	289.28244	-211.88077	205.63301	-1054.12598	222.90701	53.38210	-420.38037	-99.93365	-6.17364
628	5.225	946.01312	142.10762	1703.13428	56.61921	12.77355	1280.07275	-712.90283	37.80766	1269.80566	535.32666	197.15840	-19.03918	314.13135	-213.68176	209.61488	-1031.76453	222.91957	52.47058	-443.16934	-97.89472	-6.45994
629	5.233	948.77618	141.07913	1699.27563	56.68487	13.61501	1275.62012	-712.67163	37.32854	1268.55176	512.43774	198.85063	-19.38607	339.44592	-214.80011	212.68680	-1006.89563	223.51157	52.24247	-465.98584	-95.91011	-6.80419
630	5.242	951.42328	139.74852	1695.33911	56.12714	14.31605	1271.49658	-712.74316	37.53137	1267.09045	489.52664	200.59651	-19.61930	365.12939	-215.25108	215.20453	-979.53979	223.87544	51.24009	-488.94321	-94.17655	-7.09652
631	5.250	953.79730	138.15482	1691.44019	54.88571	14.72618	1267.81750	-713.12891	38.37572	1265.32837	466.55634	202.42119	-19.79311	391.16446	-214.96915	217.44508	-949.87170	223.34424	48.78920	-512.05042	-92.75995	-7.25864
632	5.258	955.78503	136.40141	1687.70862	53.00831	14.69344	1264.69055	-713.79346	39.69632	1263.23120	443.53485	204.26250	-20.01647	417.53671	-213.91858	219.41591	-918.27283	221.80852	45.41341	-535.16223	-91.50597	-7.33747
633	5.267	957.32813	134.56760	1684.24939	50.63892	14.21198	1262.19836	-714.66107	41.27084	1260.84521	420.47101	206.02281	-20.32527	444.12036	-212.17703	220.83690	-885.27802	219.43678	42.26400	-558.13208	-90.07361	-7.42379
634	5.275	958.43188	132.67262	1681.12292	48.00915	13.47871	1260.38269	-715.62415	42.89442	1258.28210	397.36060	207.65785	-20.66083	470.67252	-209.86865	221.29092	-851.38196	216.30016	40.31432	-581.02905	-88.33360	-7.48975
635	5.283	959.16809	130.72656	1678.36426	45.41158	12.79447	1259.24585	-716.56482	44.42931	1255.68018	374.20245	209.21971	-20.95470	496.92123	-207.05716	220.44408	-816.87189	212.40675	39.93701	-604.08881	-86.55924	-7.42472
636	5.292	959.66058	128.78139	1675.99988	43.12287	12.40228	1258.76379	-717.38733	45.81888	1253.17554	351.00607	210.81340	-21.16730	522.69812	-203.71664	218.19659	-781.78845	207.84116	40.92803	-627.39294	-84.94970	-7.30193
637	5.300	960.04590	126.91411	1674.03162	41.32168	12.39343	1258.90491	-718.04327	47.07059	1250.89172	327.77463	212.49635	-21.27100	548.01111	-199.75134	214.68054	-745.99371	202.72220	42.73537	-650.80273	-83.37650	-7.31856
638	5.308	960.43939	125.18663	1672.42041	40.06252	12.71922	1259.64490	-718.53558	48.22141	1248.93262	304.48569	214.23694	-21.26458	572.94733	-195.06938	210.15565	-709.33258	197.18643	44.77271	-674.20874	-81.71718	-7.46549
639	5.317	960.93872	123.63182	1671.10034	39.30067	13.25861	1260.96533	-718.89923	49.30704	1247.37720	281.09579	215.99135	-21.17613	597.52295	-189.66934	204.85599	-671.76672	191.46295	46.71295	-697.63739	-80.02792	-7.55331
640	5.325	961.64294	122.25572	1670.00500	38.93564	13.88921	1262.83850	-719.16815	50.34448	1246.28259	257.55988	217.74783	-21.02532	621.66730	-183.60120	198.82668	-633.38593	185.81532	48.54554	-721.16705	-78.39852	-7.47473
641	5.333	962.65271	121.04466	1669.08179	38.85472	14.52954	1265.21252	-719.34973	51.32941	1245.68921	233.85815	219.48775	-20.81776	645.33636	-176.88269	191.87709	-594.34082	180.42345	50.39692	-744.84564	-76.82173	-7.29801
642	5.342	964.05060	119.97830	1668.28906	38.96613	15.14377	1268.00928	-719.41760	52.25046	1245.61938	210.02283	221.18605	-20.57050	668.63318	-169.52968	183.70004	-554.75684	175.35860	52.31952	-768.65198	-75.20497	-7.16401
643	5.350	965.88208	119.04343	1667.58325	39.21381	15.73085	1271.13281	-719.32214	53.10730	1246.07129	186.10895	222.85023	-20.31524	691.75421	-161.64713	174.05435	-514.70679	170.65047	54.28277	-792.51624	-73.47396	-7.14770
644	5.358	968.15857	118.23387	1666.91199	39.57303	16.30913	1274.48132	-719.01080	53.91504	1247.02026	162.13037	224.52084	-20.08504	714.72400	-153.49496	162.94760	-474.30493	166.47040	56.37692	-816.39807	-71.61474	-7.23052
645	5.367	970.87451	117.53654	1666.21338	40.03623	16.89230	1277.95715	-718.45062	54.69012	1248.42590	138.07977	226.21211	-19.90048	737.16565	-145.48663	150.77321	-433.87756	163.08572	58.78421	-840.31793	-69.67833	-7.31328
646	5.375	974.01538	116.93474	1665.41968	40.60513	17.46889	1281.47070	-717.64221	55.42922	1250.24341	114.01624	227.88416	-19.69223	758.35992	-138.13309	138.22849	-394.09839	160.38608	61.37399	-864.29462	-67.78587	-7.26267
647	5.383	977.55621	116.42862	1664.45947	41.29526	18.00546	1284.93884	-716.61353	56.10970	1252.42834	90.09845	229.50546	-19.13592	777.58191	-131.95996	125.93655	-356.00134	157.78705	63.53408	-888.32776	-66.02910	-7.06371
648	5.392	981.45862	116.03282	1663.26428	42.14545	18.47556	1288.28162	-715.40051	56.70906	1254.92664	66.56464	231.07936	-17.61026	794.40210	-127.32535	114.04565	-320.83081	154.98270	64.52731	-912.43555	-64.38012	-6.85107
649	5.400	985.66516	115.75401	1661.77368	43.21819	18.89140	1291.41748	-714.03412	57.20836	1257.65894	43.73181	232.61588	-14.43241	808.62512	-124.21019	102.15433	-289.69824	152.41969	63.80177	-936.59302	-62.78740	-6.71079
650	5.408	990.09570	115.58626	1659.93323	44.58196	19.30544	1294.25964	-712.53571	57.58252	1260.50781	22.02252	234.16852	-9.01671	819.94995	-122.22237	89.62334	-263.20569	150.76169	60.95488	-960.60577	-61.32709	-6.53819
651	5.417	994.65411	115.52638	1657.69470	46.28509	19.77750	1296.71680	-710.90802	57.80458	1263.31348	2.04547	235.90800	-0.61953	827.82819	-120.83230	76.03046	-241.41736	150.33871	55.73186	-984.08301	-60.18635	-6.08454
652	5.425	999.24524	115.58884	1655.01343	48.34195	20.34028	1298.69739	-709.13397	57.85738	1265.87695	-15.11102	238.12950	11.87239	831.80286	-119.62477	61.44312	-224.19409	151.24109	48.14223	-1006.56207	-59.48790	-5.05123
653	5.433	1003.78955	115.80579	1651.84094	50.73537	20.98779	1300.11804	-707.19379	57.73938	1267.98804	-27.42377	241.13457	29.40157	831.91162	-118.40797	46.44489	-211.49146	153.61188	38.51495	-1027.73682	-59.15209	-3.21018
654	5.442	1008.23029	116.21156	1648.12268	53.42477	21.67981	1300.90955	-705.08118	57.48273	1269.49255	-32.15973	245.04088	51.55980	828.51794	-117.15453	32.10198	-203.37012	157.68704	27.56108	-1047.57397	-58.92651	-0.56361
655	5.450	1012.54169	116.82878	1643.81299	56.36155	22.35574	1301.01807	-702.80518	57.18074	1270.35815	-27.51263	249.73563	75.89104	821.69012	-115.90368	19.89226	-199.78528	163.52167	16.47841	-1066.19421	-58.53452	2.61291
656	5.458	1016.74347	117.64839	1638.91052	59.50230	22.96116	1300.40503	-700.38251	56.96864	1270.66907	-14.31128	254.99954	98.81538	810.97522	-114.71365	11.21436	-200.39752	170.66907	6.94653	-1083.73718	-57.81370	5.91840
657	5.467	1020.90430	118.58717	1633.49292	62.79707	23.47409	1299.05481	-697.82874	56.96574	1270.56030	4.45001	260.57831	117.71181	795.94055	-113.56686	6.41369	-204.68750	178.12561	0.55880	-1100.27576	-56.74739	9.08136
658	5.475	1025.11475	119.50410	1627.68689	66.16833	23.90590	1296.98853	-695.16241	57.25224	1270.18018	25.81677	266.21112	132.16838	776.85388	-112.31431	4.41345	-212.53687	184.70129	-2.34062	-1115.59375	-55.33069	12.16865
659	5.483	1029.45288	120.33481	1621.59802	69.51118	24.28259	1294.27380	-692.42120	57.87051	1269.69067	48.25708	271.68597	143.31979	754.84534	-110.80284	3.64030	-224.64795	189.61206	-2.98523	-1128.87988	-53.36687	15.54702
660	5.492	1033.98059	121.17686	1615.31128	72.71163	24.62673	1291.02722	-689.67242	58.80727	1269.23865	71.39166	276.80319	152.35954	731.43274	-109.00573	3.12035	-241.68872	192.79785	-2.95629	-1138.62476	-50.55714	19.51643
661	5.500	1038.74292	122.20009	1608.92944	75.66782	24.94155	1287.40222	-687.00684	59.97451	1268.88025	95.24921	281.32196	159.77769	707.77283	-107.02183	2.64124	-262.90149	194.76649	-3.04860	-1143.03430	-46.90970	23.84032
662	5.508	1043.73535	123.52452	1602.55896	78.30444	25.20369	1283.56311	-684.52283	61.19279	1268.47644	119.86951	285.02847	165.57849	684.34656	-105.01227	2.26506	-286.26221	196.17261	-3.34715	-1140.91162	-42.91734	27.72028
663	5.517	1048.87537	125.19373	1596.28748	80.57295	25.37383	1279.64978	-682.31421	62.24104	1267.69275	145.20276	287.79474	169.75969	661.21497	-103.11281	1.94194	-309.98407	197.47488	-3.73510	-1132.29895	-39.34589	30.38014
664	5.525	1054.00488	127.21284	1590.19836	82.43967	25.41849	1275.75305	-680.46118	63.05702	1266.28809	171.14520	289.55634	172.53815	638.31775	-101.38153	1.53537	-333.34668	198.86197	-4.13505	-1118.19165	-36.93644	31.56590
665	5.533	1058.91675	129.58086	1584.39856	83.87172	25.33857	1271.92700	-679.01501	63.82602	1264.40857	197.62329	290.33301	174.32509	615.58337	-99.80830	1.02050	-356.33728	200.32997	-4.53321	-1099.62195	-36.11585	31.44302
666	5.542	1063.39099	132.28407	1579.02698	84.82773	25.19765	1268.22815	-677.99652	64.73075	1262.45374	224.61749	290.26093	175.58356	592.96179	-98.32468	0.52710	-379.09625	201.80841	-4.94004	-1077.08789	-36.82261	30.23671
667	5.550	1067.22839	135.28505	1574.24170	85.25096	25.11981	1264.74377	-677.41852	65.72927	1260.74683	252.11273	289.51117	176.67813	570.42834	-96.84979	0.20531	-401.74066	203.29521	-5.33340	-1050.71143	-38.58745	28.10323
668	5.558	1070.27246	138.53093	1570.19836	85.07059	25.23547	1261.58398	-677.30402	66.63795	1259.39380	280.07187	288.17291	177.78775	547.95380	-95.36226	0.08229	-424.36902	204.84712	-5.65542	-1020.57886	-40.74757	25.23969
669	5.567	1072.41846	141.95685	1567.02417	84.23102	25.60491	1258.85205	-677.67181	67.29261	1258.32898	308.46521	286.25693	178.85878	525.48053	-93.87003	0.02892	-447.03796	206.45689	-5.88708	-986.91528	-42.68372	22.01751
670	5.575	1073.61133	145.47148	1564.79883	82.74571	26.17393	1256.61780	-678.51190	67.61496	1257.41553	337.29083	283.79327	179.58257	502.95193	-92.35311	-0.12207	-469.74951	208.04074	-6.07337	-950.22778	-44.03435	19.03012
671	5.583	1073.84338	148.95045	1563.54578	80.72922	26.79158	1254.91162	-679.77771	67.61484	1256.52734	366.56650	280.87726	179.45387	480.34399	-90.80460	-0.39528	-492.48285	209.55814	-6.25209	-911.28503	-44.70839	16.92615
672	5.592	1073.16260	152.29042	1563.23987	78.37100	27.27599	1253.74316	-681.39307	67.35764	1255.59290	396.32254	277.64642	177.95828	457.65158	-89.24694	-0.65852	-515.23682	211.08971	-6.40250	-870.82367	-44.70621	16.10682
673	5.600	1071.67859	155.48515	1563.83154	75.87746	27.49116	1253.12488	-683.25653	66.93044	1254.61084	426.56769	274.21762	174.79718	434.87515	-87.67214	-0.79644	-538.03223	212.75870	-6.46359	-829.32227	-43.99045	16.65020
674	5.608	1069.54041	158.61186	1565.26978	73.43494	27.40363	1253.08826	-685.23944	66.43573	1253.64807	457.25464	270.57648	169.98570	412.01239	-86.04790	-0.81888	-560.87695	214.56383	-6.40603	-787.09406	-42.45961	18.45224
675	5.617	1066.89246	161.75282	1567.49854	71.19955	27.08618	1253.67932	-687.19586	65.98631	1252.82568	488.29272	266.55826	163.80429	389.03629	-84.37569	-0.80518	-583.76501	216.32253	-6.30228	-744.51184	-39.98480	21.30149
676	5.625	1063.85461	164.94878	1570.44202	69.28599	26.65724	1254.93909	-688.99231	65.67843	1252.29138	519.52625	261.98175	156.66107	365.90515	-82.69024	-0.80960	-606.74109	217.87552	-6.25201	-702.06909	-36.50603	24.89169
677	5.633	1060.52710	168.19786	1574.00269	67.75011	26.20438	1256.88428	-690.54260	65.56040	1252.18213	550.71558	256.73566	148.88263	342.61337	-81.02479	-0.81960	-629.91205	219.32002	-6.24462	-660.24084	-32.09225	28.87347
678	5.642	1056.99756	171.47392	1578.06934	66.58131	25.75488	1259.50195	-691.82629	65.61909	1252.59583	581.66772	250.73120	140.52229	319.21927	-79.38868	-0.77465	-653.33392	220.91907	-6.18234	-619.31750	-26.92875	32.93322
679	5.650	1053.34131	174.73839	1582.53003	65.71615	25.29565	1262.75366	-692.87567	65.78819	1253.58069	612.41284	243.87624	131.33351	295.79944	-77.75684	-0.61849	-676.95044	222.89194	-5.94877	-579.35956	-21.27522	36.83511
680	5.658	1049.62561	177.94478	1587.27832	65.06967	24.80270	1266.58289	-693.74567	65.97034	1255.13928	643.21362	236.16566	120.99454	272.36710	-76.07725	-0.33853	-700.67230	225.35309	-5.42060	-540.26947	-15.41746	40.40348
681	5.667	1045.91614	181.04979	1592.21289	64.56689	24.25752	1270.91772	-694.49225	66.07124	1257.23560	674.34680	227.80000	109.52548	248.85564	-74.30707	0.01962	-724.44568	228.16763	-4.61061	-501.91229	-9.68970	43.53366
682	5.675	1042.28101	184.02281	1597.23389	64.16058	23.65034	1275.67236	-695.15826	66.04381	1259.80310	705.71918	219.22810	97.60992	225.16920	-72.46517	0.36344	-748.23547	230.73315	-3.84461	-464.24747	-4.55229	46.24174
683	5.683	1038.78394	186.84819	1602.24548	63.83266	22.97961	1280.74451	-695.76343	65.91669	1262.75806	736.51776	211.08917	86.44473	201.25043	-70.65317	0.61636	-772.01410	232.34810	-3.55101	-427.38556	-0.55197	48.64451
684	5.692	1035.46350	189.52687	1607.15820	63.58443	22.25729	1286.00903	-696.31122	65.77605	1266.01331	765.25006	203.96230	77.00500	177.18275	-69.02637	0.82762	-795.80396	233.06854	-3.80163	-391.55463	1.84188	50.86249
685	5.700	1032.32397	192.06841	1611.89038	63.42367	21.51674	1291.31445	-696.80524	65.71971	1269.48303	790.35071	198.00206	69.23855	153.29648	-67.74223	1.29587	-819.65649	233.74461	-4.26876	-357.10901	2.34779	52.91702
686	5.708	1029.34375	194.47011	1616.36670	63.35880	20.80724	1296.49451	-697.25494	65.82584	1273.07654	810.89374	192.92114	62.06950	130.21686	-66.93809	2.64088	-843.53479	235.12503	-4.57453	-324.57172	0.87241	54.63958
687	5.717	1026.48438	196.70604	1620.52271	63.40256	20.17155	1301.38745	-697.67267	66.14175	1276.68359	826.78485	188.40749	54.31635	108.84833	-66.76546	5.68974	-867.22314	237.35228	-4.45886	-294.60516	-2.53569	55.61988
688	5.725	1023.69104	198.72691	1624.31006	63.57852	19.62878	1305.85107	-698.07434	66.68210	1280.16809	838.48462	184.40399	45.56733	90.28436	-67.42023	11.20625	-890.28729	240.20332	-3.71521	-267.90656	-7.75487	55.28038
689	5.733	1020.90326	200.46449	1627.69226	63.91858	19.18037	1309.77271	-698.47992	67.43734	1283.37793	846.66144	180.95444	36.25751	75.65671	-69.14362	19.73605	-912.15228	243.46648	-2.17669	-245.05840	-14.65909	53.11042
690	5.742	1018.07587	201.86729	1630.62939	64.44875	18.83292	1313.07373	-698.90503	68.38466	1286.16919	851.88550	177.95680	27.19881	66.00705	-72.25353	31.69012	-932.38226	247.04736	0.16568	-226.37325	-23.11606	48.93763
691	5.750	1015.18811	202.94469	1633.06555	65.17622	18.61240	1315.70740	-699.34631	69.48660	1288.42981	854.32556	175.15047	19.13207	62.38721	-77.14961	47.42859	-950.94531	250.85553	3.07976	-211.85725	-32.94128	43.02499
692	5.758	1012.23999	203.75529	1634.94055	66.08730	18.54774	1317.64368	-699.77417	70.67415	1290.09692	853.55646	172.30293	12.38897	65.97638	-84.14569	66.86218	-968.23425	254.82213	6.26887	-201.38600	-43.89698	35.90934
693	5.767	1009.25269	204.35982	1636.20605	67.15067	18.64040	1318.85376	-700.13916	71.83366	1291.15759	848.71252	169.41405	6.59117	77.30777	-93.24290	88.56322	-984.88879	259.09058	9.78180	-194.93980	-55.70550	28.14375
694	5.775	1006.26978	204.78600	1636.83667	68.32201	18.85772	1319.30298	-700.37921	72.82316	1291.63452	839.08575	166.80241	0.82173	94.95108	-104.10837	109.61241	-1001.46832	264.07410	14.34530	-192.68773	-67.99071	20.15675
695	5.783	1003.35486	205.02065	1636.83435	69.55313	19.16050	1318.95923	-700.42493	73.49992	1291.56604	824.87421	165.02475	-5.33960	115.65033	-116.19664	127.10865	-1017.87946	270.17770	21.20115	-194.93504	-80.09988	12.32697
696	5.792	1000.58496	205.04082	1636.22083	70.80373	19.53911	1317.80493	-700.22253	73.73752	1290.99304	807.46497	164.56314	-11.00115	136.29109	-128.81290	139.98926	-1032.73682	277.35764	31.20066	-201.98982	-90.87563	5.22391
697	5.800	998.03741	204.85332	1635.02917	72.04404	20.02003	1315.85095	-699.77271	73.44998	1289.96094	788.66064	165.38559	-14.85509	155.61107	-141.20567	149.22745	-1043.46045	285.00723	43.45245	-214.00282	-98.76472	-0.33017
698	5.808	995.78375	204.50853	1633.30249	73.24891	20.63770	1313.14746	-699.15002	72.62518	1288.52637	769.27380	166.90039	-16.68590	174.12953	-152.78281	156.55594	-1047.51440	292.25073	54.79923	-230.81154	-102.67546	-3.71271
699	5.817	993.90021	204.10512	1631.09839	74.39770	21.40987	1309.78540	-698.47839	71.34165	1286.77136	748.83887	168.47937	-17.34720	192.93513	-163.24071	163.24884	-1043.74463	298.29694	61.52187	-251.59541	-102.94898	-5.08319
700	5.825	992.47864	203.78026	1628.49292	75.47738	22.33629	1305.88586	-697.88428	69.74554	1284.81177	726.88403	169.89674	-17.69429	212.69797	-172.50475	169.78790	-1032.72522	302.73404	62.25289	-274.73718	-101.13964	-5.30566
701	5.833	991.61255	203.67155	1625.57935	76.47474	23.39811	1301.58264	-697.46448	67.98740	1282.77698	703.80756	171.25781	-18.06717	233.44449	-180.64514	176.13809	-1016.19177	305.71136	59.05396	-298.55627	-98.78429	-5.23945
702	5.842	991.36450	203.87053	1622.45203	77.35705	24.54278	1297.00549	-697.28436	66.17120	1280.77246	680.39661	172.73349	-18.45206	254.87421	-187.80142	182.08138	-996.02600	307.79105	55.50380	-322.14453	-96.59586	-5.26358
703	5.850	991.74042	204.39012	1619.18689	78.05074	25.68150	1292.27283	-697.39020	64.36414	1278.85681	657.15289	174.41376	-18.77855	276.78619	-194.09109	187.37616	-973.35266	309.46356	53.82852	-345.34064	-94.57635	-5.38017
704	5.858	992.68335	205.15880	1615.83472	78.42619	26.72293	1287.49048	-697.81543	62.65096	1277.04370	634.20081	176.27760	-19.06868	299.24170	-199.57896	191.80565	-948.38562	310.72787	53.73336	-368.27838	-92.49926	-5.46984
705	5.867	994.07788	206.04903	1612.42493	78.29785	27.61597	1282.74951	-698.58185	61.18529	1275.32056	611.48108	178.22124	-19.38825	322.39136	-204.30453	195.22867	-920.99152	311.07724	53.52402	-391.09186	-90.26405	-5.46290
706	5.875	995.75897	206.92287	1608.97656	77.45007	28.36076	1278.12732	-699.70618	60.18595	1273.66382	588.89771	180.13362	-19.74567	346.24228	-208.29802	197.65237	-891.28149	309.86853	51.96712	-413.81683	-87.97305	-5.42857
707	5.883	997.53278	207.66991	1605.52026	75.69460	28.97849	1273.69702	-701.20410	59.85817	1272.03748	566.37292	181.98137	-20.07247	370.63382	-211.55983	199.23692	-859.81580	306.86914	49.30865	-436.44177	-85.81054	-5.49127
708	5.892	999.20880	208.22520	1602.11731	72.95186	29.45881	1269.54749	-703.06781	60.30450	1270.39282	543.86639	183.78714	-20.28985	395.38141	-214.04678	200.20706	-827.48901	302.47888	47.00083	-458.99231	-83.90983	-5.69235
709	5.900	1000.62286	208.56310	1598.86316	69.31232	29.73238	1265.79846	-705.22736	61.50234	1268.69067	521.36951	185.52406	-20.40231	420.38184	-215.71497	200.75935	-795.18201	297.26752	46.52220	-481.54419	-82.31747	-5.99575
710	5.908	1001.65448	208.70006	1595.87573	65.02185	29.72256	1262.58948	-707.53979	63.33302	1266.93787	498.86667	187.12599	-20.50879	445.58365	-216.55467	200.96729	-763.35876	291.39801	48.24927	-504.17365	-80.99311	-6.35716
711	5.917	1002.25525	208.71715	1593.28186	60.39778	29.44565	1260.04126	-709.82404	65.61346	1265.19861	476.31436	188.60049	-20.68987	470.88577	-216.57269	200.69475	-731.91223	284.63931	51.33299	-526.88489	-79.79037	-6.74746
712	5.925	1002.45825	208.73357	1591.19116	55.74896	29.04257	1258.22034	-711.91895	68.13161	1263.57202	453.65781	190.04001	-20.92013	496.09134	-215.77374	199.63852	-700.37561	276.73050	54.52715	-549.62122	-78.50925	-7.13051
713	5.933	1002.34576	208.83363	1589.66309	51.34579	28.70100	1257.14087	-713.72406	70.69458	1262.15759	430.86398	191.52020	-21.12564	520.95483	-214.12082	197.49200	-668.36560	267.59106	57.04509	-572.36951	-77.05462	-7.43308
714	5.942	1002.01263	209.04350	1588.69507	47.40836	28.54906	1256.79578	-715.20612	73.16676	1261.03613	407.95306	193.05162	-21.26438	545.22729	-211.51410	194.09737	-635.91772	257.35129	58.80332	-595.17645	-75.51123	-7.57575
715	5.950	1001.55463	209.36897	1588.23767	44.07511	28.60597	1257.17993	-716.38721	75.48355	1260.26965	384.96988	194.62552	-21.31847	568.65332	-207.88400	189.50064	-603.42627	246.32590	60.12482	-618.06622	-74.03249	-7.52793
716	5.958	1001.06769	209.82353	1588.21802	41.37474	28.80833	1258.28662	-717.32465	77.65239	1259.90906	361.92163	196.23080	-21.29565	591.00659	-203.24925	183.85895	-571.27747	234.95992	61.33242	-641.02496	-72.71585	-7.30455
717	5.967	1000.63837	210.40269	1588.54590	39.23837	29.07224	1260.09033	-718.08313	79.74329	1259.99951	338.78693	197.82961	-21.25625	612.20581	-197.64175	177.24680	-539.53552	223.70544	62.54922	-664.08032	-71.52486	-6.96436
718	5.975	1000.33063	211.04124	1589.10779	37.54669	29.34685	1262.54126	-718.71124	81.86140	1260.57605	315.55048	199.39790	-21.24470	632.43079	-191.08058	169.54169	-507.97546	212.84003	63.70428	-687.32837	-70.24861	-6.63753
719	5.983	1000.18964	211.64397	1589.78040	36.18365	29.64148	1265.56921	-719.23853	84.10450	1261.65723	292.18680	200.98270	-21.19595	652.17560	-183.65845	160.52879	-476.41138	202.41667	64.65532	-710.82495	-68.69270	-6.44690
720	5.992	1000.25995	212.16869	1590.46472	35.07241	30.01678	1269.08960	-719.68884	86.52196	1263.24121	268.65076	202.64125	-20.99850	672.13196	-175.60721	150.18329	-444.96777	192.44168	65.36449	-734.51898	-66.90542	-6.38936
721	6.000	1000.58691	212.63911	1591.10303	34.18059	30.54343	1273.00232	-720.09485	89.09510	1265.30579	244.91040	204.33774	-20.65083	692.76746	-167.27406	138.92419	-414.07349	183.11792	65.99106	-758.33533	-65.05472	-6.38655
722	6.008	1001.19836	213.09343	1591.66321	33.50293	31.26366	1277.19629	-720.49738	91.74467	1267.80408	220.97821	205.99387	-20.27264	713.80206	-159.01686	127.58987	-384.25177	174.88641	66.77237	-782.22882	-63.23228	-6.39153
723	6.017	1002.09686	213.56282	1592.11865	33.04053	32.18857	1281.56116	-720.92615	94.36478	1270.65308	196.90967	207.60019	-19.96596	734.08875	-151.08609	117.01228	-355.92004	168.16516	67.76632	-806.16541	-61.45332	-6.39330
724	6.025	1003.26862	214.08421	1592.43787	32.78677	33.31551	1285.99011	-721.37231	96.88479	1273.71021	172.77057	209.20081	-19.74587	752.06238	-143.60004	107.42908	-329.39398	163.11887	68.71740	-830.13434	-59.70444	-6.38017
725	6.033	1004.69043	214.69585	1592.58459	32.72224	34.63172	1290.36890	-721.77295	99.30717	1276.76819	148.61621	210.84204	-19.56234	766.40845	-136.61935	98.29763	-305.05298	159.70380	69.11568	-854.15900	-57.97717	-6.32801
726	6.042	1006.32434	215.39696	1592.51929	32.81908	36.10954	1294.57727	-722.04938	101.63782	1279.63000	124.53467	212.55725	-19.24467	776.51245	-130.24548	88.75554	-283.45996	157.76285	68.29052	-878.25891	-56.27364	-6.22378
727	6.050	1008.10413	216.09377	1592.19604	33.05397	37.71230	1298.50745	-722.17523	103.78539	1282.21826	100.71674	214.35323	-18.39540	782.49670	-124.66418	78.24179	-265.29108	157.08589	65.55697	-902.37585	-54.62077	-6.05820
728	6.058	1009.93347	216.60844	1591.56567	33.42273	39.40160	1302.07434	-722.18365	105.60023	1284.56921	77.47235	216.21359	-16.46965	784.95227	-120.07011	66.70595	-251.07898	157.55006	60.49361	-926.27826	-53.14780	-5.72948
729	6.067	1011.72394	216.81523	1590.59180	33.94331	41.12979	1305.21069	-722.11090	106.99467	1286.70837	55.19904	218.14070	-13.00414	784.59882	-116.53345	54.44116	-241.00146	159.23154	53.14841	-949.53772	-52.06866	-4.97394
730	6.075	1013.44781	216.77763	1589.27539	34.64259	42.82830	1307.85510	-721.96497	107.97985	1288.55713	34.35284	220.23654	-7.61986	781.99402	-113.96082	41.93540	-234.95837	162.36211	43.95744	-971.71478	-51.46137	-3.50491
731	6.083	1015.13519	216.69786	1587.65137	35.54163	44.41478	1309.94568	-721.75256	108.63716	1289.96509	15.47504	222.72768	0.24339	777.28412	-112.15978	29.89273	-232.78198	167.18658	33.53199	-992.64850	-51.11396	-1.26607
732	6.092	1016.81989	216.75304	1585.75061	36.65366	45.82284	1311.42688	-721.51477	109.11140	1290.81592	-0.63397	225.85213	11.43092	770.06018	-110.88339	19.25851	-234.27991	173.75896	22.61807	-1012.51697	-50.70538	1.53606
733	6.100	1018.50189	217.00761	1583.57080	37.98170	47.02561	1312.25623	-721.31201	109.61066	1291.11328	-12.58136	229.69543	26.70394	759.50427	-109.85761	11.07676	-239.10413	181.72812	12.28564	-1031.62708	-50.06873	4.63915
734	6.108	1020.14911	217.41408	1581.08508	39.50521	48.03680	1312.40308	-721.15387	110.34661	1290.98132	-18.40887	234.10608	45.98346	744.94910	-108.84491	6.02190	-246.65234	190.25107	4.00378	-1050.18127	-49.19226	7.88344
735	6.117	1021.71967	217.85948	1578.26917	41.17365	48.90956	1311.85352	-720.95740	111.44344	1290.59412	-16.64923	238.78320	67.74770	726.50793	-107.69324	3.79497	-256.37891	198.18246	-1.02803	-1068.09082	-48.08758	11.21868
736	6.125	1023.18787	218.24815	1575.12244	42.91235	49.72952	1310.62109	-720.60858	112.90163	1290.11230	-7.71790	243.46449	89.34348	705.12915	-106.36786	3.20529	-268.50311	204.56921	-2.98557	-1084.81433	-46.69868	14.64750
737	6.133	1024.56006	218.56596	1571.67346	44.63044	50.58059	1308.75513	-720.05646	114.60040	1289.65039	6.10663	247.98787	108.25037	682.07813	-104.93391	3.07010	-284.01465	209.06053	-3.31697	-1099.27051	-44.85676	18.20845
738	6.142	1025.87927	218.88399	1567.97400	46.23540	51.50219	1306.34058	-719.33203	116.28966	1289.22412	22.29352	252.20988	123.24168	658.42212	-103.43044	2.86401	-303.41486	211.86935	-3.33861	-1109.93225	-42.37795	21.93850
739	6.150	1027.21997	219.31847	1564.09949	47.65033	52.47102	1303.48889	-718.51483	117.65903	1288.70972	39.40979	255.97018	134.50557	634.78882	-101.81380	2.57828	-325.78809	213.53233	-3.50123	-1115.29517	-39.29767	25.69533
740	6.158	1028.65906	219.98277	1560.15259	48.81964	53.41684	1300.32373	-717.72229	118.56205	1287.92810	57.08972	259.14911	142.94926	611.38702	-100.08228	2.31152	-349.47894	214.69154	-3.78481	-1114.60437	-36.07022	29.09830
741	6.167	1030.23413	220.94511	1556.24976	49.71156	54.26003	1296.95679	-717.10529	119.15927	1286.80078	75.41956	261.68729	149.47169	588.20337	-98.34610	2.06981	-373.27319	215.83470	-4.11646	-1108.16357	-33.51083	31.84364
742	6.175	1031.91565	222.19936	1552.48230	50.32607	54.94567	1293.46533	-716.78937	119.76810	1285.40710	94.58679	263.53241	154.63123	565.19263	-96.71968	1.79783	-396.73425	217.14447	-4.46553	-1096.85962	-32.41811	33.96997
743	6.183	1033.60889	223.66460	1548.88501	50.69292	55.45391	1289.88867	-716.80438	120.64349	1283.91663	114.73578	264.63257	158.68336	542.33191	-95.21068	1.47455	-419.87781	218.57680	-4.82872	-1081.47119	-33.23737	35.62815
744	6.192	1035.18604	225.23817	1545.45898	50.84703	55.79848	1286.24744	-717.09039	121.89494	1282.49072	135.86938	264.98630	161.75664	519.57544	-93.74836	1.13725	-442.83856	219.99966	-5.19407	-1062.29492	-35.87243	36.68215
745	6.200	1036.52783	226.87547	1542.22900	50.78694	56.03491	1282.57153	-717.57465	123.47293	1281.22461	157.86780	264.65305	163.95750	496.84973	-92.29776	0.84338	-465.72467	221.32616	-5.52031	-1039.12671	-39.56425	36.70404
746	6.208	1037.54285	228.59740	1539.27136	50.43725	56.26803	1278.92432	-718.23395	125.18962	1280.14526	180.63660	263.72769	165.36992	474.10519	-90.88529	0.63493	-488.58472	222.61566	-5.75668	-1011.75964	-43.25134	35.43000
747	6.217	1038.16357	230.42418	1536.69312	49.64600	56.64059	1275.41284	-719.08337	126.79731	1279.21912	204.23383	262.33087	166.02620	451.32474	-89.50575	0.49791	-511.42126	223.98625	-5.90539	-980.58099	-46.18047	33.15772
748	6.225	1038.34888	232.33147	1534.59558	48.24197	57.29073	1272.17383	-720.12024	128.09537	1278.35938	228.83813	260.61093	165.91794	428.50461	-88.08855	0.34888	-534.24121	225.45094	-6.04796	-946.50244	-48.00670	30.64232
749	6.233	1038.08252	234.25426	1533.05066	46.13579	58.28268	1269.33813	-721.29303	129.00690	1277.46460	254.58582	258.72699	165.04335	405.64630	-86.57729	0.11740	-557.09070	226.94321	-6.26229	-910.45721	-48.60566	28.72102
750	6.242	1037.36755	236.11195	1532.08923	43.39703	59.55596	1267.00159	-722.52130	129.58311	1276.45947	281.44708	256.81210	163.41948	382.73322	-84.99420	-0.16492	-580.02911	228.45485	-6.52336	-873.06152	-48.04990	28.02997
751	6.250	1036.23083	237.83507	1531.70081	40.24630	60.93667	1265.22876	-723.74225	129.93631	1275.31250	309.25836	254.94708	161.04231	359.73688	-83.39767	-0.40916	-603.06805	230.03430	-6.71683	-834.62750	-46.56232	28.86117
752	6.258	1034.73181	239.38603	1531.84534	36.97243	62.21190	1264.06836	-724.93732	130.16362	1274.04956	337.84583	253.14948	157.86070	336.66544	-81.78006	-0.58097	-626.16113	231.66028	-6.75380	-795.45477	-44.30269	31.15405
753	6.267	1032.95740	240.77364	1532.46655	33.83171	63.22196	1263.55688	-726.11621	130.32906	1272.75830	367.11349	251.38928	153.80907	313.56079	-80.08877	-0.70080	-649.28461	233.25529	-6.66928	-756.05225	-41.26633	34.62778
754	6.275	1031.00696	242.04247	1533.50342	30.98385	63.89888	1263.71069	-727.29346	130.48975	1271.56616	397.03839	249.63077	148.86905	290.42648	-78.35278	-0.75202	-672.49054	234.83511	-6.57639	-717.00946	-37.44540	38.95222
755	6.283	1028.97253	243.23900	1534.89355	28.49034	64.24036	1264.52161	-728.47974	130.70219	1270.60681	427.58514	247.83447	143.09315	267.19324	-76.65918	-0.67770	-695.84729	236.50647	-6.51838	-678.71588	-32.97768	43.82666
756	6.292	1026.92798	244.39345	1536.57202	26.35652	64.28139	1265.96094	-729.66559	131.00099	1269.99646	458.63162	245.93803	136.56828	243.78146	-75.02396	-0.46729	-719.38538	238.36530	-6.41022	-641.26898	-28.10917	48.96934
757	6.300	1024.93237	245.52544	1538.47070	24.57774	64.09424	1267.98328	-730.80341	131.38257	1269.81714	489.99335	243.87418	129.36197	220.16724	-73.38446	-0.18694	-743.09741	240.45288	-6.14470	-604.58594	-23.09482	54.10381
758	6.308	1023.03394	246.65459	1540.51575	23.16331	63.78366	1270.52954	-731.81995	131.81059	1270.10449	521.49969	241.56500	121.47894	196.37610	-71.68903	0.07428	-766.94385	242.69261	-5.73386	-568.54797	-18.17099	58.99128
759	6.317	1021.26941	247.80437	1542.62463	22.13197	63.45228	1273.53137	-732.64990	132.24107	1270.84729	553.03864	238.88464	112.82770	172.46083	-69.94820	0.27669	-790.86279	244.82156	-5.33675	-533.11346	-13.61110	63.48746
760	6.325	1019.66644	248.99696	1544.71851	21.48829	63.15944	1276.90955	-733.25867	132.64523	1272.00439	584.55133	235.69896	103.25925	148.47754	-68.20532	0.44194	-814.78540	246.49916	-5.15748	-498.37677	-9.73909	67.54328
761	6.333	1018.25128	250.24596	1546.73633	21.19613	62.90392	1280.56836	-733.64417	133.01974	1273.51550	615.92334	232.00777	92.75952	124.44366	-66.48711	0.58672	-838.68018	247.73366	-5.23323	-464.54138	-6.82311	71.14463
762	6.342	1017.05328	251.55565	1548.63074	21.16959	62.64282	1284.39990	-733.82709	133.38770	1275.30249	646.75000	228.06433	81.70243	100.34302	-64.80982	0.70728	-862.59912	249.00896	-5.36091	-431.86212	-4.95044	74.25462
763	6.350	1016.09821	252.92400	1550.35986	21.30049	62.33899	1288.28528	-733.83801	133.78990	1277.27026	676.14288	224.35126	70.86935	76.24142	-63.25171	0.90520	-886.63251	250.67642	-5.35762	-400.65100	-3.99788	76.76361
764	6.358	1015.39893	254.34178	1551.88647	21.50992	61.99683	1292.08398	-733.70374	134.28271	1279.31091	702.84143	221.44751	61.04042	52.43976	-62.00828	1.52359	-910.80206	252.64012	-5.23226	-371.32672	-3.73034	78.45241
765	6.367	1014.94812	255.78358	1553.17480	21.78624	61.65546	1295.64111	-733.44073	134.94099	1281.31018	725.71161	219.84077	52.40958	29.46442	-61.31754	3.08083	-934.97473	254.75943	-5.04044	-344.38226	-3.91238	78.99306
766	6.375	1014.70935	257.20270	1554.18579	22.18614	61.35603	1298.82336	-733.05768	135.83847	1283.16223	744.27069	219.72404	44.42907	7.86814	-61.32191	5.97926	-958.80591	257.14545	-4.70282	-320.27881	-4.30386	77.99650
767	6.383	1014.62042	258.53149	1554.87842	22.80463	61.12011	1301.54712	-732.56042	136.99583	1284.79175	758.69073	220.95692	36.32761	-11.89532	-62.04973	10.28523	-981.77246	260.05298	-3.91913	-299.39740	-4.63896	75.11321
768	6.392	1014.61420	259.67712	1555.21289	23.74297	60.96059	1303.77136	-731.95740	138.33701	1286.16711	769.31073	223.22148	27.74545	-29.36615	-63.51146	15.87887	-1003.35034	263.61099	-2.29371	-282.02411	-4.69921	70.15010
769	6.400	1014.64093	260.53857	1555.15210	25.08612	60.90377	1305.47290	-731.25970	139.71628	1287.27795	776.26489	226.11400	18.85023	-43.94519	-65.78098	22.84069	-1023.24036	267.63452	0.31223	-268.32703	-4.41162	63.11953
770	6.408	1014.67804	261.05835	1554.66528	26.86926	60.98171	1306.62891	-730.46692	140.99969	1288.09033	779.49084	229.12605	10.02787	-54.89398	-69.01986	31.70655	-1041.49463	271.70453	3.59894	-258.42560	-3.90095	54.17992
771	6.417	1014.73328	261.25562	1553.73975	29.05101	61.21037	1307.21179	-729.55194	142.11963	1288.54199	778.83795	231.75941	1.69948	-61.21502	-73.42711	43.40416	-1058.47095	275.49353	7.07996	-252.50633	-3.47749	43.57877
772	6.425	1014.83881	261.20062	1552.38928	31.52841	61.59763	1307.18665	-728.46600	143.07031	1288.57092	774.07129	233.78526	-5.53014	-61.43588	-79.09168	58.66409	-1074.65637	279.06131	10.52460	-250.87273	-3.53267	31.73771
773	6.433	1015.04138	260.96246	1550.64697	34.16941	62.16165	1306.51624	-727.16797	143.86395	1288.13525	764.87695	235.32767	-10.90995	-54.22888	-85.88641	76.85965	-1090.47852	282.83783	14.29420	-253.95335	-4.30932	19.47960
774	6.442	1015.39758	260.59106	1548.55481	36.83699	62.92496	1305.17114	-725.65167	144.49216	1287.21765	751.06921	236.66516	-14.11996	-39.96048	-93.57515	95.39240	-1106.04382	287.30182	19.39460	-262.24536	-5.57685	8.25489
775	6.450	1015.97174	260.13843	1546.16248	39.41708	63.89768	1303.14441	-723.95679	144.91788	1285.83020	732.96906	238.01215	-15.64008	-21.18570	-101.95386	110.96268	-1120.68591	292.55707	26.94591	-276.05847	-6.56304	-0.16048
776	6.458	1016.82538	259.67035	1543.53284	41.84441	65.06597	1300.46741	-722.16821	145.07182	1284.02319	711.62122	239.45483	-16.29765	-0.97348	-110.74168	121.83317	-1132.71606	298.17859	37.03651	-294.99017	-6.50545	-4.80916
777	6.467	1018.00293	259.24841	1540.73816	44.10512	66.38912	1297.22192	-720.40082	144.85048	1281.89612	688.50751	240.99518	-16.65785	19.08667	-119.43962	128.75107	-1139.89697	303.52048	47.80287	-317.54352	-5.29649	-6.33828
778	6.475	1019.51953	258.90179	1537.84778	46.21623	67.80807	1293.53308	-718.77423	144.13455	1279.59521	664.88489	242.61227	-16.92050	39.18396	-127.49341	133.85112	-1140.41370	308.06445	56.02721	-341.64764	-3.39585	-6.28470
779	6.483	1021.34918	258.60583	1534.92236	48.19852	69.25588	1289.54114	-717.38654	142.82896	1277.29077	641.37134	244.28925	-17.11959	60.26139	-134.53880	138.93605	-1133.71021	311.54111	59.29739	-365.77264	-1.27327	-5.89085
780	6.492	1023.42578	258.29285	1532.02124	50.05573	70.66311	1285.36890	-716.27588	140.93199	1275.12170	618.06989	246.03386	-17.27379	83.06982	-140.44438	144.60947	-1120.67529	314.00446	57.76926	-389.38226	0.84750	-5.72795
781	6.500	1025.65466	257.89777	1529.21313	51.75995	71.95889	1281.10791	-715.39917	138.60262	1273.12390	594.90002	247.87970	-17.42732	107.82031	-145.24893	150.51440	-1102.90381	315.89902	53.84402	-412.54327	2.90531	-5.90727
782	6.508	1027.92249	257.38873	1526.58057	53.23500	73.06489	1276.82922	-714.68231	136.16101	1271.23096	571.81335	249.82382	-17.64037	134.22867	-149.08984	156.00656	-1081.60498	317.91873	50.29561	-435.48108	4.92142	-6.32383
783	6.517	1030.10242	256.76056	1524.21484	54.34654	73.88564	1272.60156	-714.09711	134.02670	1269.34912	548.83087	251.80194	-17.94465	161.74614	-152.13530	160.62663	-1057.19849	320.52457	48.52161	-458.38812	6.94370	-6.79577
784	6.525	1032.06531	256.01801	1522.20776	54.91985	74.30303	1268.50256	-713.67212	132.63203	1267.38928	525.97198	253.77104	-18.29406	189.83147	-154.53735	164.22574	-1029.76147	323.50775	48.11960	-481.34729	8.96949	-7.15791
785	6.533	1033.69556	255.15892	1520.64209	54.78885	74.17939	1264.62769	-713.45642	132.29324	1265.24585	503.19681	255.75938	-18.58927	218.13043	-156.39435	166.91223	-999.56775	326.10315	47.80287	-504.33276	10.95024	-7.35805
786	6.542	1034.91284	254.17506	1519.57544	53.85680	73.38708	1261.08936	-713.49963	133.06282	1262.81250	480.42065	257.77988	-18.78602	246.54272	-157.72336	168.97122	-967.14868	327.50580	46.63933	-527.30127	12.84872	-7.47663
787	6.550	1035.69666	253.08998	1519.03564	52.13605	71.87626	1258.00146	-713.84723	134.68167	1260.06274	457.56622	259.76584	-18.95756	275.21725	-158.44342	170.75717	-933.09631	327.31491	44.66334	-550.26208	14.65530	-7.62322
788	6.558	1036.09631	251.98055	1519.03137	49.75156	69.74329	1255.45715	-714.52319	136.70322	1257.11511	434.60754	261.64392	-19.20751	304.44397	-158.42801	172.54170	-897.96210	325.64645	42.72914	-573.24683	16.38015	-7.82934
789	6.567	1036.21033	250.92632	1519.55786	46.92563	67.23756	1253.51611	-715.49658	138.69537	1254.20410	411.57718	263.40588	-19.54362	334.42313	-157.64209	174.36133	-862.19409	322.85916	41.88406	-596.26947	18.05305	-8.04045
790	6.575	1036.14795	249.94539	1520.59082	43.95691	64.68958	1252.21240	-716.66101	140.35896	1251.59839	388.51590	265.11148	-19.87449	365.07498	-156.19446	175.93442	-826.04395	319.16376	42.64107	-619.33557	19.73423	-8.18210
791	6.583	1036.00281	248.99571	1522.08057	41.17753	62.40539	1251.57520	-717.84570	141.54691	1249.53687	365.43033	266.84827	-20.10921	396.08548	-154.24820	176.73608	-789.56860	314.60516	44.71674	-642.46045	21.48978	-8.22347
792	6.592	1035.84863	248.01579	1523.95764	38.88031	60.58479	1251.63757	-718.84845	142.27657	1248.18115	342.31577	268.66467	-20.20657	427.13971	-151.94926	176.24878	-752.72510	309.23312	47.37373	-665.66760	23.32189	-8.17665
793	6.600	1035.74402	246.95128	1526.14453	37.24324	59.29197	1252.42236	-719.49036	142.71713	1247.57642	319.16653	270.54907	-20.14911	458.09991	-149.39053	174.22769	-715.47852	303.02780	49.90281	-688.98798	25.15683	-8.05148
794	6.608	1035.73401	245.76778	1528.56152	36.29116	58.47773	1253.92810	-719.70453	143.06468	1247.67273	295.94150	272.46609	-19.96131	488.96124	-146.53835	170.77859	-677.92767	295.96436	51.97603	-712.43805	26.91953	-7.84801
795	6.617	1035.84912	244.45726	1531.12170	35.91402	58.02991	1256.12756	-719.58276	143.39731	1248.39893	272.57843	274.38574	-19.73045	519.66937	-143.22607	166.24597	-640.34045	288.31937	53.74818	-735.98346	28.59912	-7.59019
796	6.625	1036.10547	243.03526	1533.73193	35.92682	57.82267	1258.97131	-719.29706	143.67786	1249.70117	249.05096	276.26971	-19.53919	550.00372	-139.27937	161.02896	-602.97949	280.53363	55.48217	-759.57092	30.25838	-7.33371
797	6.633	1036.50842	241.52965	1536.30420	36.14308	57.75389	1262.38916	-718.97888	143.85596	1251.53955	225.36456	278.05759	-19.39064	579.64880	-134.61852	155.35110	-565.92804	272.77643	57.09616	-783.18097	31.97890	-7.13077
798	6.642	1037.06299	239.97807	1538.76843	36.43297	57.76298	1266.28821	-718.66968	143.93098	1253.88562	201.50928	279.72672	-19.21456	608.43079	-129.24709	149.06454	-529.15564	264.95654	58.26073	-806.82715	33.78529	-7.00207
799	6.650	1037.78735	238.43922	1541.07227	36.74258	57.82674	1270.55579	-718.33612	143.95819	1256.71191	177.47919	281.33231	-18.96813	636.48914	-123.27273	141.74287	-492.72571	257.05179	58.77345	-830.55261	35.64216	-6.94169
800	6.658	1038.71973	236.98918	1543.17444	37.07851	57.94717	1275.06958	-717.90314	144.02966	1259.96887	153.33405	282.92657	-18.71397	664.13586	-116.99353	133.09035	-456.91467	249.32855	58.70657	-854.40143	37.46857	-6.89501
801	6.667	1039.90320	235.69127	1545.03833	37.48180	58.14081	1279.69568	-717.28821	144.24347	1263.57104	129.19415	284.51178	-18.47918	691.50354	-110.88569	123.33109	-422.16919	242.37955	58.34661	-878.36310	39.15228	-6.74813
802	6.675	1041.35962	234.57542	1546.63013	38.00886	58.42882	1284.27856	-716.42896	144.67175	1267.39697	105.23090	286.09842	-17.98519	718.30420	-105.50285	113.25124	-389.00385	236.85570	57.97993	-902.38507	40.63834	-6.44779
803	6.683	1043.07068	233.63835	1547.91370	38.72229	58.82919	1288.64661	-715.29877	145.32657	1271.29468	81.71625	287.71841	-16.60942	743.83990	-101.31702	103.73393	-357.85742	233.05045	57.63512	-926.40704	41.96861	-6.10039
804	6.692	1044.98120	232.84575	1548.84753	39.68611	59.35620	1292.63452	-713.91962	146.12698	1275.11011	58.99664	289.39218	-13.72453	767.19739	-98.46136	95.04247	-328.97266	230.85753	57.06240	-950.29034	43.18739	-5.80833
805	6.700	1047.01587	232.13945	1549.38489	40.96001	60.02070	1296.11340	-712.37030	146.91351	1278.72839	37.40509	291.13153	-9.06177	787.47015	-96.60291	86.55229	-302.51129	230.07016	55.87335	-973.67548	44.23241	-5.38511
806	6.708	1049.09680	231.45384	1549.47949	42.58813	60.81982	1299.01538	-710.77704	147.52737	1282.07678	17.29504	292.97055	-2.60703	803.84229	-95.16247	77.25069	-278.79114	230.59082	53.60590	-996.01117	44.95313	-4.36162
807	6.717	1051.15674	230.73265	1549.09839	44.58400	61.72525	1301.33301	-709.27960	147.87534	1285.07007	-0.80792	295.01764	5.88322	815.67004	-93.74448	66.53130	-258.36682	232.47160	49.81980	-1016.86487	45.27090	-2.39424
808	6.725	1053.15051	229.94798	1548.22925	46.92499	62.68096	1303.08899	-707.98328	147.92264	1287.56433	-16.02386	297.45721	17.12693	822.75531	-92.45278	54.58867	-241.89502	235.82220	44.28257	-1036.19641	45.27903	0.39417
809	6.733	1055.06104	229.10814	1546.87610	49.55939	63.60592	1304.29871	-706.91467	147.66849	1289.37927	-26.93311	300.40967	31.90434	825.46161	-91.80373	42.20546	-229.89685	240.64099	37.05670	-1054.30090	45.19044	3.54966
810	6.742	1056.88928	228.23647	1545.05530	52.41217	64.41380	1304.94617	-706.00195	147.17056	1290.38049	-31.71210	303.78690	50.18233	824.31897	-92.28101	30.33912	-222.61682	246.73373	28.47705	-1071.53772	45.23642	6.68062
811	6.750	1058.64380	227.35191	1542.78955	55.38959	65.05801	1304.98193	-705.10425	146.58484	1290.57410	-29.05603	307.34491	70.50510	819.46246	-93.92548	19.93347	-220.03088	253.73416	19.22937	-1088.02417	45.59280	9.73300
812	6.758	1060.34497	226.47466	1540.10474	58.39113	65.55730	1304.34021	-704.06921	146.12946	1290.10413	-19.33673	310.85101	90.37265	810.51013	-96.20882	11.91280	-221.86499	261.10846	10.49862	-1103.40710	46.45099	13.00423
813	6.767	1062.02893	225.63539	1537.03430	61.32362	65.96919	1302.96582	-702.77576	145.97653	1289.14099	-4.60126	314.16312	107.48740	797.03967	-98.19055	6.89353	-227.62524	268.09662	3.72258	-1116.78687	48.15211	16.83847
814	6.775	1063.74426	224.88658	1533.62183	64.11266	66.34567	1300.84204	-701.15881	146.17314	1287.81213	12.78351	317.18561	120.81619	779.22351	-99.00768	4.57731	-236.94128	273.84225	-0.25342	-1126.79907	51.00481	21.16546
815	6.783	1065.55371	224.32256	1529.91895	66.71066	66.70665	1298.00464	-699.22461	146.63605	1286.23694	31.35522	319.80637	130.63370	758.04712	-98.43542	3.79097	-250.10046	277.88373	-1.82081	-1132.02234	54.82418	25.38679
816	6.792	1067.53723	224.08327	1525.98804	69.09335	67.03412	1294.54504	-697.05908	147.21091	1284.56213	50.63831	321.89893	137.81812	734.94794	-96.89395	3.42834	-267.62354	280.45139	-2.17148	-1131.67224	58.79487	28.77737
817	6.800	1069.77319	224.32469	1521.89905	71.24318	67.28146	1290.60193	-694.83105	147.76593	1282.92761	70.63239	323.35541	143.19832	711.21045	-94.93700	3.05964	-288.96985	282.14325	-2.29631	-1125.88708	61.96935	30.87606
818	6.808	1072.29773	225.15892	1517.70837	73.13411	67.38428	1286.33545	-692.75763	148.24463	1281.38843	91.43262	324.10358	147.33911	687.58533	-92.89037	2.67506	-312.40393	283.48108	-2.54519	-1115.26440	63.88485	31.55836
819	6.817	1075.06567	226.58739	1513.44092	74.72537	67.26570	1281.89404	-691.02631	148.64471	1279.87329	113.05786	324.11249	150.59360	664.29443	-90.87769	2.28877	-336.25818	284.78088	-2.88018	-1100.31116	64.56036	31.01326
820	6.825	1077.94507	228.49590	1509.11121	75.96454	66.85146	1277.38696	-689.74451	148.97372	1278.25012	135.42560	323.39590	153.17393	641.28156	-88.96529	1.86098	-359.75159	286.17859	-3.22837	-1081.33228	64.10151	29.61425
821	6.833	1080.75220	230.73344	1504.77307	76.79860	66.10154	1272.88550	-688.95313	149.22992	1276.43762	158.44415	322.01331	155.20296	618.46655	-87.20942	1.39343	-382.79517	287.68689	-3.58201	-1058.53906	62.63953	27.64299
822	6.842	1083.30029	233.18437	1500.53857	77.18130	65.04890	1268.45190	-688.64984	149.40865	1274.43188	182.10211	320.02667	156.74936	595.81830	-85.61356	0.96732	-405.54065	289.27203	-3.93309	-1032.14478	60.44717	25.20623
823	6.850	1085.42664	235.76720	1496.55359	77.06313	63.83138	1264.16553	-688.79755	149.51433	1272.25659	206.44446	317.46490	157.85027	573.29919	-84.10799	0.65614	-428.15479	290.89734	-4.25837	-1002.43707	57.85764	22.42177
824	6.858	1086.99548	238.40178	1492.96985	76.37383	62.67624	1260.12708	-689.33075	149.56003	1269.91040	231.47064	314.38593	158.55376	550.83594	-82.60612	0.45187	-450.78046	292.53357	-4.56153	-969.82819	55.12927	19.58963
825	6.867	1087.90149	241.00471	1489.93115	75.03081	61.81081	1256.44946	-690.16559	149.54309	1267.36548	257.09540	310.92865	158.91325	528.35425	-81.07617	0.30756	-473.48895	294.14816	-4.85967	-934.87079	52.38790	17.18619
826	6.875	1088.08252	243.50887	1487.56860	72.98732	61.34956	1253.23950	-691.22083	149.41132	1264.63733	283.23242	307.25128	158.89845	505.81665	-79.54629	0.18317	-496.23914	295.71988	-5.13269	-898.16229	49.69922	15.67083
827	6.883	1087.53589	245.88579	1485.99707	70.28488	61.23439	1250.57898	-692.43481	149.06606	1261.84131	309.88278	303.44525	158.34111	483.22076	-78.03738	0.04163	-518.95752	297.27026	-5.33318	-860.15778	47.20271	15.27217
828	6.892	1086.32593	248.16560	1485.29785	67.06227	61.26406	1248.51904	-693.75562	148.42514	1259.15479	337.12601	299.53275	156.97792	460.57443	-76.50787	-0.12096	-541.62769	298.84561	-5.45092	-821.09351	45.11836	15.94973
829	6.900	1084.55811	250.42427	1485.49414	63.52115	61.20097	1247.09448	-695.12915	147.48576	1256.74072	365.04987	295.52023	154.53790	437.87854	-74.88058	-0.26259	-564.29034	300.48975	-5.52316	-781.14612	43.66541	17.49921
830	6.908	1082.33081	252.72588	1486.54651	59.88347	60.89146	1246.34155	-696.50879	146.32605	1254.71960	393.67780	291.39883	150.83318	415.11548	-73.12261	-0.35679	-587.01416	302.20987	-5.58459	-740.65942	43.02589	19.68337
831	6.917	1079.71277	255.08501	1488.37134	56.36041	60.31873	1246.30017	-697.85358	145.08707	1253.15906	422.95514	287.11002	145.82487	392.24521	-71.28247	-0.42663	-609.86353	303.96500	-5.63218	-700.16882	43.32947	22.31868
832	6.925	1076.75720	257.48932	1490.86987	53.12570	59.56056	1246.99634	-699.10303	143.96651	1252.04041	452.81030	282.58630	139.63533	369.23776	-69.44525	-0.50488	-632.86121	305.74527	-5.60277	-660.17297	44.59049	25.27621
833	6.933	1073.51611	259.92566	1493.95325	50.29590	58.70820	1248.42419	-700.18176	143.14438	1251.28198	483.18875	277.80615	132.49794	346.10562	-67.69212	-0.57459	-655.98010	307.61810	-5.39782	-620.89185	46.64616	28.43400
834	6.942	1070.04236	262.38000	1497.54724	47.93434	57.82502	1250.54468	-701.04059	142.66321	1250.82642	514.00696	272.73206	124.66203	322.88699	-66.06815	-0.56740	-679.19739	309.62057	-4.99343	-582.28198	49.22364	31.65146
835	6.950	1066.38745	264.83575	1501.58069	46.07727	56.95823	1253.29578	-701.66833	142.41808	1250.67334	545.11200	267.23886	116.30441	299.62268	-64.51297	-0.44328	-702.53406	311.64819	-4.51997	-544.26459	52.04419	34.80008
836	6.958	1062.60059	267.26709	1505.98474	44.75256	56.15160	1256.59460	-702.07581	142.23828	1250.86316	576.31580	261.16837	107.48180	276.34125	-62.90025	-0.22522	-726.00867	313.54944	-4.16927	-506.85663	54.81979	37.80880
837	6.967	1058.72925	269.62921	1510.70007	43.96036	55.41985	1260.34595	-702.29547	141.94336	1251.48193	607.49408	254.40854	98.14519	253.01898	-61.18819	0.05812	-749.58411	315.25034	-4.03132	-470.11768	57.26252	40.64017
838	6.975	1054.82520	271.87183	1515.66992	43.63911	54.71883	1264.46765	-702.37628	141.40080	1252.63367	638.63202	246.95673	88.29694	229.55901	-59.43797	0.38297	-773.20093	316.72620	-4.07080	-434.13715	59.10345	43.26191
839	6.983	1050.94971	273.95905	1520.82910	43.67934	53.96768	1268.90247	-702.35413	140.59561	1254.36865	669.62433	239.04523	78.26986	205.84937	-57.70779	0.68664	-796.85413	318.04999	-4.16938	-399.14075	60.02850	45.69638
840	6.992	1047.16528	275.87170	1526.10767	43.97807	53.10362	1273.59180	-702.23535	139.62877	1256.66150	699.88141	231.21834	68.81488	181.87823	-56.00703	0.90184	-820.60022	319.44638	-4.17649	-365.56805	59.71619	48.00586
841	7.000	1043.52222	277.60840	1531.43616	44.46669	52.11013	1278.45020	-702.00916	138.65073	1259.43591	728.15070	224.17123	60.68908	157.79810	-54.34242	1.07368	-844.46570	321.08704	-4.05176	-334.01794	58.01727	50.12494
842	7.008	1040.05200	279.18109	1536.74792	45.10446	51.00627	1283.36060	-701.66870	137.79794	1262.58105	752.90613	218.36874	53.98450	133.89380	-52.79939	1.46318	-868.38318	322.94016	-3.89075	-305.09863	55.00731	51.71926
843	7.017	1036.76624	280.58820	1541.98169	45.87219	49.82438	1288.17761	-701.22528	137.15213	1265.94983	773.08392	213.77359	47.93372	110.55939	-51.56062	2.56348	-892.20422	324.96149	-3.72820	-279.31696	50.85080	52.23746
844	7.025	1033.64929	281.79132	1547.08459	46.77284	48.60466	1292.73914	-700.70685	136.73050	1269.35767	788.49707	210.00702	41.50193	88.32996	-50.83375	4.97729	-915.63239	327.28339	-3.37140	-257.06946	45.65607	51.12269
845	7.033	1030.65601	282.72205	1552.00720	47.82764	47.39927	1296.88855	-700.14581	136.51256	1272.58838	799.65771	206.71870	34.15611	67.91440	-50.81139	9.20208	-938.12976	330.07709	-2.40426	-238.63286	39.41061	48.05095
846	7.042	1027.72485	283.30188	1556.69678	49.06569	46.26133	1300.49792	-699.56049	136.47174	1275.41492	807.39063	203.70525	26.10334	50.21521	-51.71690	15.53852	-959.11572	333.34344	-0.41359	-224.09605	32.00577	43.05952
847	7.050	1024.80029	283.46350	1561.09570	50.51416	45.23339	1303.47925	-698.94867	136.57724	1277.63599	812.54132	200.75391	17.96582	36.26725	-53.83982	24.21847	-978.34656	336.98703	2.67583	-213.33537	23.33900	36.49152
848	7.058	1021.85181	283.18073	1565.14648	52.18829	44.35276	1305.78198	-698.30377	136.78491	1279.13269	815.70691	197.54379	10.35847	27.08826	-57.49393	35.55991	-995.99554	340.97583	6.54538	-206.11253	13.43019	28.81066
849	7.067	1018.88098	282.48688	1568.80298	54.08195	43.65179	1307.38513	-697.62958	137.04126	1279.91772	816.95239	193.83170	3.70966	23.71112	-62.93010	49.93913	-1012.44312	345.13535	10.68804	-202.23790	2.50401	20.47932
850	7.075	1015.92383	281.46802	1572.04224	56.17001	43.14581	1308.28625	-696.93121	137.28134	1280.11438	815.67700	189.73883	-1.80108	27.21546	-70.24953	67.36209	-1028.11707	348.98334	14.71077	-201.69914	-8.90029	12.06389
851	7.083	1013.03949	280.23517	1574.86353	58.41716	42.82558	1308.48730	-696.20410	137.41824	1279.87415	810.80554	185.80409	-6.28738	37.98236	-79.34967	86.69814	-1043.34119	352.34729	18.96201	-204.72325	-19.75119	4.45022
852	7.092	1010.28943	278.88599	1577.27075	60.77759	42.65637	1307.98462	-695.43958	137.35153	1279.32275	801.40112	182.76520	-9.99923	54.63398	-89.93022	105.53046	-1057.93713	355.82156	24.86029	-211.79344	-28.57259	-1.28205
853	7.100	1007.73071	277.47864	1579.25537	63.18925	42.58453	1306.77844	-694.63477	136.98729	1278.56592	787.42041	181.17360	-13.05465	74.28809	-101.53062	121.36459	-1070.74194	360.03290	33.79784	-223.56047	-34.07833	-4.53561
854	7.108	1005.42004	276.03857	1580.79248	65.57611	42.56149	1304.89587	-693.79529	136.25752	1277.70142	769.75891	181.06961	-15.37000	94.23010	-113.57008	133.16998	-1079.67407	364.81805	45.23557	-240.34471	-36.02802	-5.67482
855	7.117	1003.41260	274.59198	1581.85010	67.86673	42.57196	1302.40234	-692.93927	135.14215	1276.80591	749.48047	182.05022	-16.83718	113.31345	-125.45512	141.67871	-1082.62769	369.29163	56.09453	-261.36603	-35.36698	-5.63894
856	7.125	1001.75751	273.19098	1582.41174	70.02414	42.63388	1299.39331	-692.10632	133.67348	1275.91467	727.39130	183.62234	-17.53397	131.93195	-136.73933	148.39392	-1078.54700	372.43750	62.64565	-284.77893	-33.44688	-5.28672
857	7.133	1000.49567	271.91101	1582.49561	72.06444	42.77267	1295.97375	-691.35742	131.91721	1275.03809	704.24274	185.43330	-17.73887	151.02692	-147.16647	154.48523	-1067.85889	373.71307	63.36853	-308.78894	-31.20196	-5.12700
858	7.142	999.65265	270.82050	1582.15881	74.03105	42.99332	1292.23816	-690.75647	129.95889	1274.19690	680.73822	187.28970	-17.78843	171.23627	-156.61130	160.39832	-1052.05786	373.32047	59.95556	-332.50256	-28.97186	-5.31008
859	7.150	999.22394	269.93689	1581.48132	75.92821	43.25954	1288.26428	-690.34698	127.91142	1273.41992	657.31647	189.12512	-17.93940	192.68001	-165.06595	166.07480	-1032.73157	372.01984	55.72018	-355.78674	-26.78871	-5.72483
860	7.158	999.16614	269.20551	1580.53931	77.67035	43.50510	1284.11084	-690.15057	125.93452	1272.70972	634.13403	190.95639	-18.28619	215.18219	-172.61237	171.26672	-1010.77264	370.56165	53.09283	-378.78754	-24.66229	-6.16665
861	7.167	999.40485	268.53204	1579.39099	79.07666	43.68260	1279.81982	-690.18195	124.23750	1272.02136	611.18781	192.80151	-18.76685	238.54031	-179.33028	175.69002	-986.39929	369.13486	52.29166	-401.66113	-22.65254	-6.48225
862	7.175	999.84949	267.84344	1578.08691	79.90125	43.80056	1275.43457	-690.45343	123.03848	1271.27246	588.41168	194.65451	-19.24127	262.61584	-185.24954	179.10248	-959.65308	367.29956	51.93841	-424.50537	-20.80017	-6.63622
863	7.183	1000.40302	267.12030	1576.69165	79.90265	43.90932	1271.02246	-690.97076	122.49510	1270.36731	565.72797	196.51341	-19.59327	287.31281	-190.37224	181.36832	-930.72192	364.34277	50.64571	-447.35858	-19.06582	-6.69111
864	7.192	1000.96765	266.39093	1575.29028	78.93289	44.03468	1266.68884	-691.73395	122.65141	1269.22754	543.06744	198.36308	-19.81038	312.56161	-194.70772	182.49393	-900.06030	359.78000	48.19100	-470.22156	-17.35594	-6.73696
865	7.200	1001.45282	265.70551	1573.97668	76.98845	44.09332	1262.58386	-692.73279	123.43246	1267.81555	520.37628	200.17567	-19.96781	338.31390	-198.26552	182.64728	-868.40930	353.72012	45.63307	-493.10358	-15.60792	-6.83312
866	7.208	1001.78693	265.10040	1572.83813	74.18822	43.87886	1258.89600	-693.93201	124.68083	1266.14539	497.62686	201.94467	-20.14974	364.53952	-201.01984	182.13200	-836.57056	346.72858	44.45446	-516.03210	-13.83861	-6.99762
867	7.217	1001.92865	264.56830	1571.95276	70.71425	43.18608	1255.81006	-695.26416	126.20222	1264.27576	474.82855	203.67320	-20.38500	391.22018	-202.93109	181.28955	-805.01703	339.27475	45.39934	-539.00079	-12.11014	-7.21130
868	7.225	1001.86792	264.05902	1571.38513	66.78699	41.98178	1253.44519	-696.64923	127.79733	1262.29761	451.99762	205.36136	-20.62356	418.32379	-203.99249	180.35385	-773.69971	331.39932	48.00271	-561.95984	-10.46160	-7.41550
869	7.233	1001.62000	263.51208	1571.17139	62.68083	40.44984	1251.83459	-698.02905	129.28732	1260.32092	429.11169	207.02338	-20.79743	445.76038	-204.25153	179.33412	-742.22021	322.86200	51.14640	-584.89136	-8.87530	-7.55139
870	7.242	1001.21570	262.89215	1571.31250	58.70787	38.87729	1250.96106	-699.37860	130.54752	1258.46399	406.12506	208.68526	-20.90730	473.35239	-203.79068	178.01111	-710.21765	313.39819	53.91409	-607.84094	-7.29283	-7.60790
871	7.250	1000.68939	262.20203	1571.77954	55.13800	37.49814	1250.79248	-700.67932	131.53479	1256.83228	383.01825	210.36479	-21.00993	500.85452	-202.65604	176.03954	-677.65991	302.88113	56.01933	-630.86835	-5.65979	-7.60780
872	7.258	1000.07581	261.47351	1572.51880	52.11809	36.40752	1251.29419	-701.88513	132.28847	1255.48975	359.81140	212.06560	-21.13914	528.00842	-200.83672	173.10500	-644.82269	291.46625	57.71119	-654.01294	-3.97054	-7.56453
873	7.267	999.42041	260.75043	1573.46069	49.65903	35.57339	1252.43274	-702.92737	132.89915	1254.46533	336.54459	213.77409	-21.26026	554.59015	-198.30119	169.05878	-612.02618	279.64255	59.39625	-677.29108	-2.26555	-7.46016
874	7.275	998.78485	260.07422	1574.53687	47.68469	34.89537	1254.17432	-703.75818	133.45517	1253.79749	313.23679	215.46605	-21.29207	580.45728	-194.99425	163.93303	-579.37329	267.96558	61.28401	-700.69562	-0.57992	-7.27506
875	7.283	998.23718	259.47046	1575.69080	46.09071	34.26292	1256.47644	-704.38654	133.99200	1253.56409	289.84836	217.14948	-21.17668	605.62805	-190.84140	157.83588	-546.69226	256.61517	63.25900	-724.20807	1.08349	-7.03865
876	7.292	997.83917	258.93823	1576.87573	44.78189	33.61964	1259.28455	-704.87964	134.47482	1253.87793	266.31519	218.86676	-20.92910	630.33313	-185.81276	150.82742	-513.71716	245.36174	65.03119	-747.81830	2.72797	-6.81113
877	7.300	997.64294	258.45447	1578.04822	43.69627	33.00655	1262.53198	-705.32654	134.83447	1254.83728	242.61493	220.63362	-20.61542	654.92126	-179.98126	142.88181	-480.34692	234.01683	66.41197	-771.52057	4.36847	-6.63384
878	7.308	997.69098	257.99768	1579.16748	42.81638	32.51752	1266.13635	-705.77631	135.04576	1256.43701	218.76276	222.42570	-20.29076	679.60840	-173.50684	133.97693	-446.77820	222.79626	67.47471	-795.29138	6.05506	-6.52810
879	7.317	998.01392	257.57001	1580.19653	42.15359	32.20392	1269.99536	-706.20209	135.18140	1258.52478	194.77496	224.20558	-19.97783	704.16626	-166.60593	124.28541	-413.45319	212.27615	68.52467	-819.09851	7.80803	-6.49001
880	7.325	998.62592	257.19641	1581.10120	41.71574	32.03688	1273.98901	-706.53845	135.36826	1260.87585	170.68390	225.93474	-19.70242	727.74316	-159.60791	114.29765	-380.93372	203.03758	69.87566	-842.93884	9.56635	-6.46372
881	7.333	999.52185	256.91083	1581.84521	41.48761	31.94494	1277.98914	-706.74573	135.69054	1263.31958	146.56378	227.60992	-19.47930	749.09296	-153.00160	104.61127	-349.79907	195.28717	71.54227	-866.84351	11.26231	-6.36813
882	7.342	1000.67896	256.74054	1582.39063	41.43379	31.86858	1281.87292	-706.82184	136.15979	1265.79248	122.52612	229.29288	-19.18322	767.22058	-147.32219	95.49484	-320.58093	188.82655	73.11508	-890.85864	12.89683	-6.17799
883	7.350	1002.06030	256.68970	1582.69885	41.51642	31.78978	1285.53564	-706.77130	136.73167	1268.30334	98.74445	231.05536	-18.44260	781.87024	-142.93857	86.69118	-293.78052	183.38602	73.88290	-915.00397	14.50219	-5.94671
884	7.358	1003.61340	256.73621	1582.73132	41.71948	31.72845	1288.89600	-706.58759	137.28314	1270.84705	75.49670	232.90881	-16.76033	793.26672	-139.87946	77.61027	-269.94788	178.88821	73.05028	-939.19440	16.06265	-5.71375
885	7.367	1005.27356	256.84674	1582.45007	42.06705	31.72040	1291.89111	-706.25183	137.62549	1273.31506	53.12006	234.82089	-13.79641	801.44879	-137.81760	67.70417	-249.65869	175.39905	69.93530	-963.18073	17.48158	-5.38958
886	7.375	1006.98126	256.98828	1581.81995	42.62038	31.79720	1294.46692	-705.73114	137.62144	1275.49695	31.89276	236.81500	-9.39964	806.10876	-136.26137	56.76842	-233.38904	173.04599	64.12195	-986.57202	18.60137	-4.71770
887	7.383	1008.69641	257.12592	1580.81006	43.45593	31.97774	1296.56482	-704.98236	137.26213	1277.17139	11.96521	239.07976	-3.21468	807.05823	-134.81213	44.99841	-221.44647	172.09970	55.57899	-1008.95996	19.31227	-3.37431
888	7.392	1010.39703	257.21716	1579.39380	44.63928	32.26255	1298.12048	-703.97644	136.60611	1278.19336	-6.45001	241.94489	5.67554	804.50598	-133.36456	32.97489	-213.99146	172.94699	44.69080	-1030.10779	19.69628	-1.19804
889	7.400	1012.07312	257.21326	1577.55103	46.20377	32.62112	1299.07739	-702.74280	135.71591	1278.55945	-22.44867	245.68030	18.52350	798.72736	-132.14914	21.75923	-211.01575	175.80905	32.22653	-1050.06897	19.99951	1.65754
890	7.408	1013.72412	257.07355	1575.26868	48.13608	32.99357	1299.39929	-701.38934	134.68542	1278.41235	-33.88336	250.25243	36.00263	789.65540	-131.42552	12.77112	-212.21594	180.43977	19.44650	-1069.11462	20.41990	4.85539
891	7.417	1015.35986	256.78516	1572.54871	50.37085	33.31642	1299.07068	-700.05890	133.66843	1277.93518	-38.09924	255.24023	57.11665	776.95624	-131.09616	7.08339	-216.94543	186.01411	8.25962	-1087.50256	20.98622	8.15011
892	7.425	1017.00012	256.37646	1569.42004	52.79762	33.54239	1298.09705	-698.85938	132.83716	1277.23511	-33.96320	260.08850	79.01006	760.47473	-130.76236	4.53384	-224.53082	191.35233	0.63940	-1105.25513	21.69274	11.48087
893	7.433	1018.67578	255.91789	1565.93701	55.27795	33.64680	1296.50513	-697.82147	132.31624	1276.34119	-22.98450	264.48267	98.32581	740.60986	-130.05295	3.77208	-234.95044	195.51724	-2.87545	-1122.05493	22.70646	14.86870
894	7.442	1020.42773	255.50908	1562.16504	57.66608	33.62666	1294.34033	-696.90424	132.16623	1275.27002	-8.00659	268.38861	113.14048	718.36304	-128.82716	3.42746	-249.05981	198.30759	-3.66854	-1137.14490	24.39590	18.34835
895	7.450	1022.29602	255.25407	1558.17468	59.83711	33.48292	1291.66736	-696.03668	132.38495	1274.05908	8.83490	271.82120	123.68660	694.98724	-127.20910	2.98248	-267.50372	200.12906	-3.55779	-1149.22827	27.09776	21.92743
896	7.458	1024.30481	255.23509	1554.04773	61.71619	33.20464	1288.57605	-695.15369	132.82837	1272.74451	26.69446	274.70053	131.39650	671.43884	-125.44835	2.54075	-289.46259	201.49544	-3.48955	-1156.71448	30.79993	25.43477
897	7.467	1026.44312	255.49376	1549.87805	63.29196	32.77905	1285.18127	-694.21979	133.20082	1271.31921	45.44135	276.85809	137.53477	648.12897	-123.72476	2.22640	-313.07471	202.72107	-3.65099	-1158.42651	34.99553	28.44118
898	7.475	1028.64612	256.02191	1545.76123	64.61044	32.21183	1281.60461	-693.25793	133.29984	1269.76990	65.15356	278.13174	142.65823	625.10199	-122.10019	1.95908	-336.84454	203.92650	-3.96081	-1154.16248	38.72517	30.53517
899	7.483	1030.79395	256.77753	1541.78796	65.74428	31.53888	1277.94434	-692.35394	133.19217	1268.17688	85.90912	278.45822	146.86337	602.28375	-120.58956	1.60280	-360.20935	205.13718	-4.32841	-1144.54431	40.87885	31.69720
900	7.492	1032.73572	257.72217	1538.04651	66.74030	30.83220	1274.25916	-691.61438	133.04327	1266.70166	107.66620	277.84003	150.14827	579.59338	-119.20889	1.15463	-383.17572	206.36259	-4.73274	-1130.40601	40.70083	32.25364
901	7.500	1034.32239	258.83539	1534.62769	67.56773	30.19731	1270.57959	-691.13007	132.90771	1265.47302	130.26208	276.26633	152.57890	556.97388	-117.95301	0.73846	-405.89435	207.65335	-5.15714	-1112.35681	38.04681	32.45057
902	7.508	1035.43286	260.09393	1531.62463	68.08936	29.75743	1266.94116	-690.97925	132.72433	1264.51917	153.55420	273.74530	154.31499	534.40363	-116.76904	0.45649	-428.48230	209.04407	-5.52910	-1090.67297	33.32375	32.16594
903	7.517	1035.98804	261.45557	1529.13025	68.08250	29.62469	1263.41284	-691.23413	132.39551	1263.76062	177.53406	270.39923	155.56441	511.88104	-115.57248	0.29723	-451.01935	210.48000	-5.77673	-1065.36719	27.34576	31.08384
904	7.525	1035.95190	262.86908	1527.23010	67.33206	29.86555	1260.10095	-691.93762	131.85745	1263.03394	202.30194	266.47552	156.50093	489.37924	-114.28676	0.17171	-473.58954	211.92026	-5.92342	-1036.42688	21.06674	29.09366
905	7.533	1035.32764	264.29138	1525.99194	65.74910	30.47428	1257.13098	-693.06763	131.13206	1262.14648	227.96173	262.25046	157.18541	466.83719	-112.88828	0.01367	-496.25580	213.42514	-6.07502	-1004.08405	15.26472	26.47453
906	7.542	1034.15662	265.68860	1525.45850	63.41998	31.35948	1254.61865	-694.52319	130.32874	1260.94202	254.53693	257.94467	157.51776	444.21631	-111.41537	-0.15930	-519.00684	215.02878	-6.30226	-968.90009	10.37766	23.80344
907	7.550	1032.51550	267.02344	1525.64465	60.55804	32.35295	1252.64783	-696.16052	129.57495	1259.36548	281.97928	253.72603	157.22951	421.52051	-109.90106	-0.29799	-541.78271	216.65471	-6.56642	-931.59625	6.50026	21.74074
908	7.558	1030.50488	268.25293	1526.53516	57.42035	33.25777	1251.26904	-697.86652	128.91209	1257.50830	310.24316	249.71452	155.92546	398.74097	-108.31338	-0.40742	-564.56104	218.23120	-6.76526	-892.73718	3.52591	20.78321
909	7.567	1028.23486	269.34363	1528.08594	54.24913	33.91917	1250.51770	-699.60803	128.26990	1255.60034	339.33078	245.95314	153.21176	375.84232	-106.62091	-0.52654	-587.38977	219.77386	-6.82990	-852.62085	1.34046	21.12228
910	7.575	1025.81226	270.28790	1530.22766	51.24088	34.26941	1250.42603	-701.40082	127.56555	1253.92346	369.28156	242.42099	148.88696	352.81821	-104.88087	-0.65309	-610.34735	221.35745	-6.76853	-811.49023	-0.13628	22.68880
911	7.583	1023.32837	271.10229	1532.87024	48.52411	34.31505	1251.01685	-703.23450	126.80441	1252.69019	400.12311	239.08450	143.06161	329.70505	-103.18041	-0.75227	-633.48730	223.07483	-6.63238	-769.72003	-1.02382	25.27046
912	7.592	1020.85107	271.81226	1535.91724	46.15109	34.09103	1252.29309	-705.03467	126.07502	1251.97375	431.81717	235.93140	136.12054	306.54501	-101.53400	-0.80151	-656.78821	224.99017	-6.45025	-727.76447	-1.45843	28.57624
913	7.600	1018.42444	272.44098	1539.27979	44.11555	33.63613	1254.23547	-706.69641	125.46598	1251.74292	464.25031	232.96451	128.55777	283.36090	-99.89096	-0.76912	-680.15747	227.09589	-6.18460	-686.00830	-1.48024	32.27571
914	7.608	1016.07849	273.01117	1542.87549	42.38553	33.00121	1256.80469	-708.13831	124.99812	1251.95313	497.26385	230.16367	120.77397	260.13635	-98.20620	-0.59802	-703.52765	229.25284	-5.77812	-644.68372	-1.06251	36.08242
915	7.617	1013.84100	273.55255	1546.62268	40.93057	32.25069	1259.94714	-709.31934	124.63444	1252.58679	530.70050	227.42516	112.92767	236.80460	-96.47676	-0.26782	-726.93988	231.23538	-5.26220	-603.89886	-0.30456	39.83098
916	7.625	1011.74341	274.10126	1550.43738	39.73337	31.43757	1263.60107	-710.22498	124.32502	1253.63623	564.43689	224.52319	104.89178	213.27240	-94.71136	0.14758	-750.48212	233.05872	-4.74363	-563.72888	0.49083	43.46592
917	7.633	1009.81830	274.68927	1554.23535	38.78847	30.58116	1267.69421	-710.86377	124.02055	1255.09863	598.32294	221.18475	96.37959	189.47723	-92.90860	0.52305	-774.19318	235.14285	-4.25004	-524.27167	0.94271	46.96691
918	7.642	1008.09644	275.33710	1557.94080	38.09694	29.67957	1272.13977	-711.27502	123.67352	1256.98816	632.00055	217.30429	87.25584	165.44583	-91.08395	0.77914	-798.06067	237.80261	-3.70833	-485.65161	0.76017	50.29027
919	7.650	1006.59821	276.05469	1561.49536	37.66031	28.73964	1276.83118	-711.52509	123.26403	1259.31653	664.71582	213.16319	77.85147	141.31726	-89.26975	0.94518	-822.01190	240.65759	-3.17427	-448.02356	-0.18065	53.37939
920	7.658	1005.32275	276.84265	1564.85559	37.47089	27.78992	1281.64307	-711.68860	122.80864	1262.06763	695.32080	209.40767	68.94122	117.35083	-87.55032	1.22464	-845.93518	242.88626	-2.93496	-411.60931	-1.88563	56.21058
921	7.667	1004.24817	277.69000	1567.98145	37.50824	26.87489	1286.43420	-711.82715	122.33133	1265.19067	722.57379	206.71516	61.19776	93.95181	-86.15645	2.06161	-869.79846	244.10600	-3.20024	-376.75739	-4.31106	58.76633
922	7.675	1003.33783	278.57520	1570.82813	37.75475	26.04681	1291.05359	-711.95984	121.86046	1268.57288	745.62439	205.40428	54.53423	71.64792	-85.43592	4.04715	-893.66150	244.83435	-3.78452	-343.97729	-7.37364	60.91480
923	7.683	1002.54126	279.46838	1573.35022	38.21454	25.35417	1295.35278	-712.03821	121.46611	1271.99939	764.28070	205.27824	48.08425	50.98447	-85.67210	7.61220	-917.45361	245.98938	-4.22469	-313.92474	-10.97190	62.30812
924	7.692	1001.80096	280.32288	1575.50562	38.90988	24.82237	1299.20313	-711.96912	121.26167	1275.18933	778.78601	205.79959	40.88259	32.47669	-86.94286	12.80352	-940.78662	248.10526	-4.11007	-287.32819	-15.03609	62.39670
925	7.700	1001.06873	281.07159	1577.25854	39.86293	24.44424	1302.50671	-711.69629	121.32073	1277.93518	789.49304	206.45772	32.54771	16.67939	-89.17981	19.47150	-963.09253	251.15717	-3.20248	-264.86047	-19.55749	60.58178
926	7.708	1000.31812	281.64423	1578.58020	41.08492	24.19324	1305.19897	-711.25311	121.60265	1280.18420	796.86505	206.97905	23.43727	4.20835	-92.36208	27.69732	-983.91101	254.75562	-1.42996	-246.99931	-24.61097	56.46722
927	7.717	999.54749	281.98901	1579.44751	42.57137	24.04356	1307.24524	-710.71674	121.99165	1281.95251	801.47412	207.24968	14.33023	-4.24218	-96.60760	38.02577	-1003.04858	258.38812	1.04251	-233.92509	-30.34303	50.05667
928	7.725	998.77081	282.08276	1579.84058	44.30003	23.97778	1308.63135	-710.14661	122.37068	1283.23071	803.64532	207.26109	6.02297	-7.66775	-102.07345	51.25198	-1020.66083	261.80518	3.84443	-225.55034	-36.90352	41.72493
929	7.733	998.00708	281.92798	1579.74500	46.23517	23.98534	1309.34497	-709.57397	122.63630	1283.98962	803.09235	207.20854	-0.91785	-4.81665	-108.79726	67.60437	-1037.28442	265.21243	6.70108	-221.75810	-44.40356	32.02428
930	7.742	997.28125	281.53760	1579.15686	48.32988	24.06506	1309.35986	-709.00372	122.68500	1284.21082	798.96240	207.44000	-6.30182	4.77170	-116.65792	85.72868	-1053.69531	269.21173	9.90416	-222.67162	-52.80669	21.59348
931	7.750	996.63086	280.92749	1578.08752	50.52402	24.23277	1308.64001	-708.40601	122.41153	1283.89844	790.31610	208.17700	-10.30731	19.72040	-125.45242	102.77111	-1070.52710	274.56970	14.56591	-228.62016	-61.56770	11.34367
932	7.758	996.10828	280.12793	1576.56311	52.74519	24.52515	1307.16333	-707.72382	121.71656	1283.08191	776.79523	209.35620	-13.20919	37.36206	-134.89934	116.08394	-1087.61255	281.58707	22.12311	-239.74638	-69.31467	2.66005
933	7.767	995.77423	279.19666	1574.62598	54.91652	24.98746	1304.94373	-706.91095	120.51587	1281.81995	758.94049	210.75647	-15.16009	55.46714	-144.55807	124.99704	-1103.44019	289.57013	33.08442	-255.67809	-74.33974	-3.07593
934	7.775	995.68848	278.21594	1572.33508	56.97652	25.64691	1302.03674	-705.97058	118.75594	1280.20740	737.90161	212.18382	-16.31174	73.31613	-153.85745	130.87515	-1115.48352	297.09344	45.86769	-275.55652	-75.91915	-5.56610
935	7.783	995.89758	277.26709	1569.76416	58.89987	26.49034	1298.53052	-704.97046	116.43028	1278.38013	715.00751	213.56674	-16.93413	91.34998	-162.28444	135.70358	-1121.36084	302.81134	57.03905	-298.11279	-74.94237	-5.87286
936	7.792	996.42395	276.39264	1566.99548	60.69388	27.45522	1294.53259	-704.02966	113.57843	1276.51208	691.44202	214.97064	-17.28783	110.24945	-169.56775	140.76767	-1119.93457	306.07977	63.32201	-321.85046	-72.93311	-5.41947
937	7.800	997.25812	275.58173	1564.11157	62.37457	28.44253	1290.16260	-703.27759	110.27127	1274.79590	667.92316	216.50851	-17.53501	130.40851	-175.70831	146.30533	-1111.71130	306.95206	63.72456	-345.63257	-70.81390	-5.08282
938	7.808	998.36389	274.79309	1561.18970	63.94113	29.35788	1285.54700	-702.79486	106.61598	1273.39111	644.64209	218.24739	-17.78643	151.88388	-180.87956	151.88382	-1098.36572	305.91595	59.95955	-369.03894	-68.73031	-5.14791
939	7.817	999.68719	273.99042	1558.29944	65.34778	30.15408	1280.80994	-702.57007	102.81477	1272.33728	621.53510	220.19772	-18.10372	174.52383	-185.29095	156.91660	-1081.60449	303.82825	55.15073	-392.10089	-66.57088	-5.55910
940	7.825	1001.15021	273.15851	1555.50354	66.48120	30.83371	1276.05786	-702.50732	99.22877	1271.50122	598.52972	222.30963	-18.45906	198.10162	-189.09354	160.98260	-1062.23499	301.69968	51.90887	-414.97461	-64.34699	-6.09903
941	7.833	1002.64294	272.29437	1552.86938	67.17169	31.41094	1271.37305	-702.49792	96.31844	1270.65210	575.59741	224.47453	-18.76116	222.38612	-192.37302	163.93420	-1040.26733	300.10388	50.96684	-437.82220	-62.18061	-6.55586
942	7.842	1004.03284	271.39423	1550.48010	67.24258	31.86366	1266.82556	-702.50208	94.45898	1269.59290	552.72528	226.58044	-18.95729	247.19196	-195.18683	165.87947	-1015.70605	298.86816	51.29535	-460.73083	-60.16841	-6.83457
943	7.850	1005.18787	270.45374	1548.43091	66.56578	32.09416	1262.49316	-702.57074	93.77597	1268.21802	529.90039	228.57890	-19.09344	272.44449	-197.55920	167.10208	-988.92792	297.38794	51.42327	-483.66418	-58.34367	-6.95788
944	7.858	1006.00232	269.47571	1546.81250	65.09135	31.92963	1258.47400	-702.80969	94.09969	1266.51965	507.10980	230.48598	-19.25387	298.18845	-199.44055	167.96436	-960.45508	295.05505	50.61848	-506.53754	-56.67689	-7.01382
945	7.867	1006.41992	268.46722	1545.69690	62.84886	31.19724	1254.88745	-703.30811	95.06966	1264.57715	484.34500	232.32570	-19.48135	324.50037	-200.71165	168.77557	-930.74658	291.49548	49.13628	-529.32654	-55.07788	-7.09565
946	7.875	1006.44189	267.41956	1545.12671	59.94388	29.84691	1251.85474	-704.07617	96.31613	1262.51477	461.58966	234.10791	-19.76770	351.37131	-201.25415	169.63986	-900.16632	286.65121	47.76733	-552.08472	-53.46133	-7.24014
947	7.883	1006.11316	266.30072	1545.11523	56.56258	28.03143	1249.46667	-705.04059	97.56160	1260.46716	438.80109	235.83574	-20.07437	378.66165	-201.02588	170.38994	-868.96124	280.69122	47.22812	-574.89246	-51.80090	-7.41458
948	7.892	1005.50458	265.08289	1545.65173	52.96660	26.06805	1247.77515	-706.08478	98.61404	1258.57629	415.93213	237.51003	-20.34863	406.16403	-200.06844	170.66307	-837.26611	273.85223	47.77103	-597.79724	-50.10331	-7.56183
949	7.900	1004.70276	263.77222	1546.70483	49.45732	24.29668	1246.80896	-707.08484	99.33953	1256.99817	392.96033	239.16139	-20.55476	433.69455	-198.45171	170.07422	-805.10236	266.32056	49.12309	-620.79437	-48.39870	-7.63198
950	7.908	1003.79633	262.40167	1548.22375	46.31596	22.93672	1246.58423	-707.94006	99.65911	1255.89624	369.88718	240.85919	-20.69612	461.13016	-196.23077	168.38242	-772.37738	258.15524	50.70190	-643.86633	-46.72483	-7.59930
951	7.917	1002.85944	260.99731	1550.14282	43.74519	22.03380	1247.10229	-708.60413	99.56618	1255.40625	346.72949	242.65497	-20.77687	488.40076	-193.42712	165.54077	-738.95758	249.30820	51.95184	-667.02722	-45.05074	-7.49239
952	7.925	1001.94977	259.55963	1552.38745	41.83569	21.49347	1248.34534	-709.08667	99.15138	1255.57092	323.50046	244.53026	-20.76819	515.45190	-190.00528	161.65149	-704.75903	239.75635	52.61938	-690.30994	-43.28751	-7.38060
953	7.933	1001.11719	258.08215	1554.88037	40.56616	21.15389	1250.27612	-709.41815	98.60719	1256.29797	300.18839	246.40376	-20.65263	542.18903	-185.90549	156.90504	-669.84924	229.65851	52.84879	-713.72064	-41.42876	-7.28309
954	7.942	1000.40710	256.57343	1557.54956	39.83183	20.86183	1252.84082	-709.61761	98.16649	1257.42078	276.76028	248.20663	-20.45783	568.48840	-181.13342	151.46381	-634.49622	219.43008	53.01595	-737.22650	-39.59116	-7.13368
955	7.950	999.85754	255.05333	1560.33142	39.49178	20.51788	1255.97144	-709.68835	98.00298	1258.81506	253.18085	249.94943	-20.22352	594.32806	-175.77509	145.29385	-599.00244	209.54692	53.37629	-760.78925	-37.87119	-6.88604
956	7.958	999.49988	253.55275	1563.16370	39.41669	20.08759	1259.58911	-709.62061	98.18604	1260.44080	229.42523	251.68306	-19.97550	619.89746	-169.95233	138.14818	-563.51129	200.24103	53.88338	-784.41144	-36.24848	-6.59507
957	7.967	999.35852	252.12242	1565.98157	39.51335	19.60001	1263.60107	-709.40430	98.68513	1262.32300	205.49371	253.42418	-19.72909	645.47827	-163.83334	129.81839	-528.02698	191.48360	54.32493	-808.12299	-34.64034	-6.36378
958	7.975	999.44873	250.81651	1568.72522	39.72244	19.12950	1267.89624	-709.05536	99.37858	1264.53601	181.42523	255.15144	-19.49715	671.08508	-157.62796	120.42344	-492.57581	183.19034	54.51015	-831.93530	-32.97644	-6.25113
959	7.983	999.77808	249.66496	1571.34802	40.00609	18.75671	1272.34595	-708.61804	100.10499	1267.16028	157.28986	256.84137	-19.29319	696.15710	-151.54333	110.44288	-457.41589	175.44753	54.39506	-855.86084	-31.24028	-6.22557
960	7.992	1000.34442	248.67409	1573.80957	40.33894	18.53655	1276.80652	-708.13306	100.74872	1270.21375	133.18280	258.48096	-19.07697	719.65771	-145.84000	100.45772	-423.14374	168.59125	54.12004	-879.92340	-29.49119	-6.19224
961	8.000	1001.12793	247.84483	1576.06372	40.71086	18.49151	1281.12451	-707.61542	101.27254	1273.62671	109.26215	260.06918	-18.59565	740.57874	-140.85934	90.78088	-390.54651	163.02608	53.83920	-904.09583	-27.81071	-6.09653
962	8.008	1002.08716	247.17665	1578.05481	41.13870	18.61729	1285.15295	-707.06238	101.68205	1277.25720	85.78632	261.63177	-17.30441	758.37317	-136.83116	81.28214	-360.30945	159.00598	53.46308	-928.23694	-26.24911	-5.95311
963	8.017	1003.16870	246.65446	1579.72864	41.67191	18.89380	1288.77307	-706.47449	101.96964	1280.90710	63.06006	263.21207	-14.61815	772.88647	-133.69684	71.53284	-332.84229	156.63875	52.59272	-952.04681	-24.90964	-5.68178
964	8.025	1004.32123	246.24016	1581.04126	42.38348	19.30038	1291.90466	-705.86780	102.08715	1284.33154	41.28271	264.84753	-10.18858	783.96313	-131.17242	61.07545	-308.38153	156.01283	50.67656	-975.07709	-23.97407	-5.00124
965	8.033	1005.50464	245.87852	1581.96069	43.34914	19.81248	1294.50220	-705.27454	101.96739	1287.26172	20.48755	266.61496	-3.68377	791.31580	-128.96855	49.67389	-287.21570	157.17807	47.20136	-996.91327	-23.51787	-3.60952
966	8.042	1006.69452	245.51414	1582.46143	44.62294	20.37944	1296.54407	-704.73657	101.56627	1289.46521	0.83655	268.71286	5.66457	794.77802	-127.02940	37.55928	-269.75562	160.07184	41.84975	-1017.40460	-23.38214	-1.43726
967	8.050	1007.87872	245.10841	1582.52051	46.22687	20.92575	1298.01978	-704.28644	100.90075	1290.82288	-16.73010	271.38806	18.96601	794.40332	-125.62566	25.63381	-256.38928	164.57785	34.63772	-1036.66431	-23.29367	1.30438
968	8.058	1009.05103	244.65160	1582.11951	48.15550	21.38206	1298.91980	-703.91638	100.06255	1291.34155	-30.08038	274.66626	36.79920	790.19897	-125.13768	15.43211	-247.29919	170.56100	25.97989	-1054.88562	-23.04737	4.25803
969	8.067	1010.21143	244.16747	1581.25146	50.37587	21.70511	1299.23096	-703.55750	99.19241	1291.09692	-36.58154	278.22662	58.21465	781.93555	-125.63628	8.44806	-242.40381	177.73279	16.72863	-1072.24280	-22.56217	7.11417
970	8.075	1011.37256	243.70039	1579.92444	52.81833	21.88167	1298.93518	-703.09747	98.43931	1290.21191	-34.83759	281.65939	80.62206	769.27734	-126.66098	4.99413	-241.37659	185.50633	8.21456	-1088.90088	-21.89383	9.82914
971	8.083	1012.56445	243.29329	1578.16333	55.37526	21.93405	1298.01526	-702.42633	97.92303	1288.85706	-25.81000	284.78192	101.02104	752.14441	-127.41306	3.91591	-243.72168	193.06284	1.91125	-1104.81628	-21.12826	12.69532
972	8.092	1013.83496	242.98155	1576.00830	57.91190	21.90837	1296.47144	-701.48566	97.69600	1287.20667	-11.95349	287.64212	117.70703	731.22638	-127.23686	3.69995	-249.23157	199.59595	-1.49627	-1119.16077	-20.02108	16.04264
973	8.100	1015.24219	242.79863	1573.50781	60.28812	21.83590	1294.34045	-700.30719	97.72195	1285.40063	4.54913	290.31042	130.84596	708.03876	-126.02325	3.51964	-258.62299	204.59038	-2.65941	-1130.07507	-18.00469	19.81793
974	8.108	1016.83917	242.77080	1570.71643	62.39507	21.70358	1291.70129	-699.01672	97.90940	1283.55408	22.56018	292.72272	141.51628	684.11694	-124.12347	3.21609	-273.02991	208.01025	-2.84355	-1135.49353	-14.91266	23.51735
975	8.117	1018.65448	242.90947	1567.69507	64.19354	21.46101	1288.67200	-697.79236	98.17545	1281.76917	41.68854	294.68219	150.49730	660.32080	-121.94176	2.83560	-292.41541	210.25089	-2.89951	-1134.29712	-11.41682	26.48735
976	8.125	1020.67194	243.21144	1564.51123	65.73112	21.05331	1285.39783	-696.79822	98.45744	1280.10046	61.85760	295.96252	157.94070	636.91040	-119.73602	2.39796	-315.10199	211.87117	-3.08370	-1126.64563	-8.55524	28.28033
977	8.133	1022.81799	243.66460	1561.23584	67.12320	20.45535	1282.01868	-696.12726	98.69052	1278.48962	83.05463	296.36932	163.74927	613.85645	-117.64840	1.91522	-338.99353	213.30270	-3.41060	-1113.46277	-7.07088	28.79390
978	8.142	1024.96936	244.26689	1557.94434	68.48683	19.68829	1278.62598	-695.78918	98.84229	1276.77966	105.18732	295.73773	167.94615	591.03491	-115.73725	1.45166	-362.77795	214.74179	-3.86659	-1095.64075	-7.21847	28.14895
979	8.150	1026.97791	245.04631	1554.72351	69.83870	18.81239	1275.25330	-695.74048	98.96450	1274.86023	128.07800	293.96927	170.75148	568.34680	-114.01637	1.10094	-386.08044	216.21579	-4.40280	-1073.60815	-8.87478	26.52643
980	8.158	1028.69910	246.04802	1551.67371	71.00838	17.91043	1271.89966	-695.92749	99.15152	1272.77808	151.56726	291.10544	172.49779	545.74835	-112.48075	0.90144	-408.98633	217.67552	-4.90528	-1047.51440	-11.62164	24.11399
981	8.167	1030.01025	247.29594	1548.90112	71.64893	17.08160	1268.56165	-696.32764	99.42839	1270.68347	175.61090	287.33270	173.51222	523.20905	-111.07967	0.79376	-431.67407	219.07173	-5.26272	-1017.61377	-14.86939	21.16967
982	8.175	1030.81750	248.76503	1546.51001	71.38951	16.43890	1265.26086	-696.96887	99.69189	1268.70447	200.31213	282.88528	174.02615	500.68094	-109.73120	0.67586	-454.30859	220.40393	-5.46932	-984.42609	-18.08288	18.12274
983	8.183	1031.05164	250.38435	1544.59937	70.03790	16.08557	1262.07141	-697.89520	99.77567	1266.85022	225.86469	277.95648	174.14288	478.11560	-108.38086	0.49605	-476.98309	221.74570	-5.61337	-948.66479	-20.95338	15.57008
984	8.192	1030.66125	252.07115	1543.25708	67.66344	16.06839	1259.12085	-699.10474	99.56327	1265.01062	252.41644	272.69498	173.81863	455.48611	-107.00964	0.27911	-499.72772	223.22208	-5.77230	-911.11243	-23.41982	14.13447
985	8.200	1029.61707	253.76897	1542.55005	64.51381	16.34248	1256.54492	-700.53625	99.01709	1263.08606	279.95886	267.24014	172.84325	432.79514	-105.59165	0.07083	-522.55768	224.88882	-5.95759	-872.44220	-25.50320	14.23014
986	8.208	1027.92224	255.45357	1542.51355	60.88335	16.77925	1254.43176	-702.10126	98.14655	1261.09827	308.35077	261.70798	170.87097	410.06595	-104.08733	-0.10799	-545.43964	226.64932	-6.13108	-833.05096	-27.06825	15.88461
987	8.217	1025.61743	257.10950	1543.15063	57.04584	17.21187	1252.80859	-703.70361	97.01084	1259.16614	337.45300	256.11072	167.51610	387.30515	-102.49200	-0.26008	-568.30652	228.35904	-6.25234	-793.18451	-27.78517	18.79642
988	8.225	1022.77551	258.71246	1544.43860	53.25209	17.49589	1251.67871	-705.25299	95.73367	1257.43762	367.21802	250.35994	162.49681	364.48544	-100.84166	-0.39916	-591.16162	229.97173	-6.31087	-753.20184	-27.34569	22.55811
989	8.233	1019.48560	260.23328	1546.33386	49.72797	17.55206	1251.06458	-706.69012	94.47292	1256.06079	397.65112	244.39886	155.78415	341.56976	-99.15873	-0.52780	-614.09167	231.55367	-6.30123	-713.58929	-25.66382	26.81833
990	8.242	1015.84131	261.64648	1548.77844	46.63718	17.36578	1251.01343	-707.99500	93.35529	1255.17029	428.72464	238.28517	147.64909	318.53329	-97.44929	-0.61453	-637.17529	233.22832	-6.20111	-674.75330	-22.87329	31.31112
991	8.250	1011.93872	262.93475	1551.70813	44.04184	16.95956	1251.56738	-709.16095	92.43353	1254.86316	460.35938	232.12793	138.53194	295.36230	-95.74863	-0.61064	-660.40479	235.09235	-5.98742	-636.80884	-19.23217	35.84082
992	8.258	1007.87280	264.09192	1555.05566	41.90895	16.37015	1252.73987	-710.15723	91.71272	1255.15503	492.47174	225.96091	128.82655	272.04919	-94.10036	-0.49208	-683.74078	237.11478	-5.65291	-599.54559	-15.07648	40.27349
993	8.267	1003.73029	265.12396	1558.75232	40.15791	15.63460	1254.51514	-710.91742	91.20036	1255.94543	525.01672	219.68800	118.74269	248.60574	-92.49130	-0.28038	-707.22589	239.13669	-5.23888	-562.65326	-10.82153	44.51908
994	8.275	999.59283	266.04034	1562.73035	38.71100	14.77897	1256.85120	-711.38733	90.87704	1257.08386	557.99170	213.15060	108.30470	225.05484	-90.86113	-0.03065	-730.91125	241.06725	-4.82125	-525.97955	-6.93093	48.52172
995	8.283	995.54382	266.84161	1566.92371	37.52318	13.81614	1259.68323	-711.59344	90.62123	1258.51233	591.38623	206.24388	97.47309	201.38220	-89.17199	0.20632	-754.73584	243.04053	-4.42953	-489.58533	-3.82487	52.26937
996	8.292	991.66748	267.51544	1571.26636	36.58986	12.75719	1262.92871	-711.63782	90.24899	1260.29297	625.06677	199.00647	86.34174	177.52344	-87.43005	0.41407	-778.60608	245.12405	-4.10444	-453.67798	-1.82559	55.78795
997	8.300	988.03680	268.04926	1575.69177	35.93434	11.62567	1266.49109	-711.61871	89.65084	1262.49817	658.58728	191.65675	75.29051	153.44382	-85.65298	0.59152	-802.48645	246.98198	-3.99682	-418.59241	-1.16170	59.09589
998	8.308	984.70166	268.45294	1580.13330	35.58057	10.46457	1270.25732	-711.57892	88.85203	1265.13318	691.00531	184.56935	64.90541	129.22812	-83.86797	0.73331	-826.38116	248.29842	-4.16528	-384.81702	-1.94856	62.13089
999	8.317	981.68414	268.76062	1584.52051	35.52951	9.33067	1274.09814	-711.51843	87.96688	1268.13977	720.96265	178.17953	55.60592	105.07703	-82.16582	0.90634	-850.31635	249.34888	-4.39672	-352.97467	-4.16256	64.69894
1000	8.325	978.97882	268.99994	1588.78003	35.75476	8.27693	1277.87634	-711.42810	87.12966	1271.41016	747.15363	172.82986	47.26936	81.28928	-80.74957	1.40690	-874.30481	250.68976	-4.46060	-323.73480	-7.65136	66.47383
1001	8.333	976.55573	269.16669	1592.84180	36.21553	7.33701	1281.46143	-711.30591	86.44076	1274.79126	768.82410	168.72049	39.27442	58.29773	-79.89688	2.79924	-898.25574	252.58055	-4.33312	-297.67755	-12.19502	67.03428
1002	8.342	974.36554	269.23309	1596.64075	36.87663	6.53282	1284.74451	-711.15308	85.94379	1278.09326	785.86450	166.01318	30.98296	36.66120	-79.83660	5.67380	-921.86096	254.96484	-4.00830	-275.18225	-17.57778	65.94539
1003	8.350	972.34674	269.17157	1600.11035	37.72461	5.89877	1287.64465	-710.96454	85.64163	1281.10608	798.56738	164.84201	22.20221	17.04010	-80.67622	10.35297	-944.60193	257.78836	-3.22850	-256.44696	-23.57448	62.86542
1004	8.358	970.44147	268.96832	1603.18335	38.76920	5.47897	1290.10840	-710.72839	85.53018	1283.62732	807.34943	165.18518	13.26858	0.25187	-82.48067	16.90837	-966.01563	261.21704	-1.51661	-241.59599	-29.95627	57.62579
1005	8.367	968.61224	268.62000	1605.80408	40.02737	5.29136	1292.10474	-710.43884	85.62006	1285.50525	812.47858	166.79712	4.82951	-12.71814	-85.37675	25.40769	-985.97009	265.44077	1.46996	-230.74553	-36.59354	50.25662
1006	8.375	966.84497	268.12762	1607.93213	41.50504	5.30891	1293.60681	-710.10693	85.93051	1286.68030	813.85138	169.21617	-2.44500	-20.84219	-89.55239	36.10049	-1004.63849	270.17377	5.55509	-224.01030	-43.48946	40.96783
1007	8.383	965.13989	267.49780	1609.53503	43.19115	5.47481	1294.57300	-709.74365	86.46039	1287.17859	810.99786	171.85588	-8.08488	-23.06829	-95.20324	49.44014	-1022.33813	274.51526	9.99455	-221.48759	-50.66766	30.17714
1008	8.392	963.50177	266.74548	1610.58923	45.06346	5.72672	1294.94434	-709.33008	87.16096	1287.06189	803.38483	174.24010	-11.96246	-18.32916	-102.45245	65.69691	-1039.44177	277.69537	14.01528	-223.26817	-57.95517	18.69498
1009	8.400	961.94220	265.88770	1611.08923	47.09068	6.01520	1294.65942	-708.81628	87.92467	1286.40161	790.93286	176.18338	-14.36158	-6.25180	-111.23433	84.08386	-1056.25879	279.91504	17.55781	-229.51793	-64.72670	7.96079
1010	8.408	960.49994	264.93896	1611.05603	49.22278	6.31142	1293.67603	-708.15100	88.58714	1285.28821	774.25824	177.76254	-15.81728	11.77771	-121.24310	102.38313	-1072.78418	281.94879	21.38715	-240.52733	-69.89971	-0.24027
1011	8.417	959.25067	263.92920	1610.53809	51.38731	6.61124	1291.98840	-707.30957	88.95464	1283.83655	754.33203	179.18820	-16.76970	32.79889	-132.02130	118.01776	-1088.36426	284.26419	26.61786	-256.45288	-72.54086	-4.87957
1012	8.425	958.29138	262.92944	1609.60425	53.50528	6.93527	1289.63855	-706.30988	88.86492	1282.17798	732.18640	180.64178	-17.42243	53.96201	-143.08797	129.65753	-1101.48999	286.95508	34.00044	-276.70355	-72.65775	-6.46497
1013	8.433	957.72009	262.04474	1608.32910	55.51009	7.30899	1286.72070	-705.21478	88.24576	1280.43323	708.90448	182.17320	-17.85192	74.04269	-153.97018	137.71069	-1110.15137	289.82843	42.90083	-299.69421	-71.17384	-6.41998
1014	8.442	957.61255	261.36804	1606.77759	57.35811	7.73204	1283.37329	-704.11835	87.11960	1278.67712	685.37555	183.75873	-18.11537	93.49750	-164.20908	143.53412	-1112.74609	292.28375	50.97272	-323.59180	-69.11559	-5.96815
1015	8.450	957.99115	260.93195	1605.00171	59.03717	8.16835	1279.74622	-703.12158	85.56260	1276.95447	662.00885	185.39224	-18.29474	113.43640	-173.46933	148.43835	-1108.77051	293.64880	55.64819	-347.27740	-67.00220	-5.73034
1016	8.458	958.81177	260.69470	1603.04468	60.56523	8.55626	1275.96130	-702.30475	83.67998	1275.32861	638.83685	187.08878	-18.49229	134.66141	-181.64645	153.20232	-1098.85303	293.73227	56.16335	-370.49255	-64.90299	-5.88195
1017	8.467	959.98767	260.56885	1600.94385	61.95908	8.81638	1272.09326	-701.70624	81.61472	1273.87341	615.78912	188.86603	-18.77140	157.37030	-188.82486	158.03549	-1084.31567	292.95175	53.96718	-393.38715	-62.79612	-6.33809
1018	8.475	961.42401	260.46399	1598.73596	63.17485	8.85828	1268.17993	-701.32617	79.55939	1272.61853	592.83704	190.74832	-19.09421	181.36160	-195.16132	162.75214	-1066.46069	292.00253	51.37742	-416.15729	-60.72913	-6.88021
1019	8.483	963.03070	260.30890	1596.46899	64.05270	8.60164	1264.24524	-701.15430	77.75357	1271.52441	569.99445	192.72948	-19.36304	206.37332	-200.81104	167.00963	-1046.03027	291.31406	49.92912	-438.93610	-58.74554	-7.29376
1020	8.492	964.71442	260.04602	1594.21204	64.32469	8.00835	1260.32312	-701.19263	76.44707	1270.49463	547.26758	194.73235	-19.54159	232.26852	-205.89789	170.48386	-1023.25641	290.71454	49.67264	-461.77295	-56.84318	-7.48676
1021	8.500	966.36932	259.62628	1592.04980	63.72263	7.07851	1256.47693	-701.45959	75.81862	1269.40137	524.60608	196.67374	-19.68155	258.98566	-210.49672	172.94356	-998.23132	289.63348	49.70406	-484.64319	-55.01409	-7.51730
1022	8.508	967.88593	259.02380	1590.06726	62.12666	5.79205	1252.81653	-701.98590	75.90256	1268.12219	501.90668	198.53867	-19.84887	286.44067	-214.61024	174.29532	-971.16309	287.55731	49.18730	-507.51685	-53.25481	-7.51490
1023	8.517	969.17438	258.24792	1588.34155	59.63055	4.07726	1249.50012	-702.80011	76.58357	1266.58984	479.09845	200.36301	-20.06974	314.53793	-218.16840	174.63315	-942.43152	284.23495	47.93697	-530.39069	-51.55592	-7.57273
1024	8.525	970.18280	257.33032	1586.94556	56.47292	1.88390	1246.70483	-703.90137	77.64969	1264.82935	456.20593	202.19014	-20.31506	343.23285	-221.09583	174.24593	-912.47900	279.61859	46.38029	-553.25372	-49.89835	-7.70317
1025	8.533	970.89923	256.30481	1585.94678	52.92735	-0.70142	1244.56787	-705.24231	78.86158	1262.95532	433.29846	204.02449	-20.53454	372.55563	-223.36960	173.50980	-881.67151	273.81506	45.21650	-576.09540	-48.24426	-7.85535
1026	8.542	971.34363	255.19981	1585.39380	49.25970	-3.43343	1243.14648	-706.73376	80.00429	1261.13831	410.41144	205.82622	-20.71500	402.54355	-224.97449	172.66147	-850.28229	267.04865	45.00787	-598.93542	-46.56582	-7.94348
1027	8.550	971.55823	254.03926	1585.29810	45.73715	-6.00991	1242.43652	-708.26636	80.90290	1259.56824	387.54126	207.56702	-20.87918	433.10638	-225.88205	171.64297	-818.49017	259.57416	45.89655	-621.80408	-44.86611	-7.90906
1028	8.558	971.60126	252.83611	1585.62744	42.61317	-8.20131	1242.42090	-709.73419	81.43710	1258.42126	364.67401	209.25644	-21.04089	463.96661	-226.10963	170.18121	-786.32031	251.64642	47.60208	-644.72565	-43.12064	-7.80489
1029	8.567	971.54034	251.58318	1586.31592	40.06967	-9.91899	1243.08887	-711.04022	81.59280	1257.81409	341.79126	210.93814	-21.17694	494.71951	-225.67897	167.95380	-753.65601	243.41757	49.60501	-667.72955	-41.28443	-7.74958
1030	8.575	971.44745	250.25856	1587.28491	38.16277	-11.20316	1244.42041	-712.10400	81.47597	1257.77710	318.86844	212.67734	-21.23801	524.91248	-224.51677	164.70044	-720.34540	234.76062	51.37769	-690.82166	-39.40559	-7.75508
1031	8.583	971.39392	248.84502	1588.46118	36.81764	-12.17014	1246.36975	-712.90344	81.23218	1258.29138	295.88702	214.50839	-21.19075	554.13428	-222.48892	160.30992	-686.33643	225.44426	52.63888	-713.96130	-37.60361	-7.69329
1032	8.592	971.44092	247.35359	1589.78162	35.87328	-12.95595	1248.86560	-713.48883	80.99231	1259.31897	272.84265	216.38890	-21.03629	582.16101	-219.48920	154.79575	-651.74286	215.57095	53.46615	-737.11847	-35.90291	-7.47904
1033	8.600	971.63251	245.83192	1591.18762	35.15024	-13.64935	1251.82568	-713.93390	80.87965	1260.79834	249.70831	218.23618	-20.79347	609.07898	-215.47758	148.13312	-616.76825	205.62447	54.11026	-760.31915	-34.21320	-7.18346
1034	8.608	971.99988	244.34398	1592.62061	34.51308	-14.24276	1255.17517	-714.29736	80.96996	1262.67407	226.40991	220.00014	-20.50225	635.27032	-210.51089	140.18652	-581.55493	196.08887	54.74201	-783.59894	-32.48167	-6.93114
1035	8.617	972.56842	242.94102	1594.02905	33.90117	-14.66108	1258.84912	-714.62170	81.24919	1264.92151	202.89789	221.66847	-20.22472	661.20270	-204.77966	130.88065	-546.10370	187.21227	55.40455	-806.95642	-30.73962	-6.77792
1036	8.625	973.35974	241.64827	1595.37830	33.31584	-14.84836	1262.77722	-714.92993	81.65118	1267.51013	179.20288	223.24034	-20.00834	687.05762	-198.65671	120.49296	-510.39001	179.02925	56.06478	-830.39868	-29.00174	-6.71145
1037	8.633	974.39276	240.47112	1596.64612	32.78123	-14.82085	1266.87048	-715.21680	82.12122	1270.37390	155.38116	224.75557	-19.86087	712.43964	-192.72121	109.76099	-474.60852	171.42372	56.64063	-853.97784	-27.24681	-6.69215
1038	8.642	975.68225	239.41380	1597.80603	32.31480	-14.64935	1271.02051	-715.44940	82.63977	1273.42566	131.47223	226.30632	-19.73526	736.46198	-187.66119	99.53237	-439.32520	164.33914	57.09720	-877.73517	-25.49786	-6.65295
1039	8.650	977.22388	238.49626	1598.81799	31.92844	-14.41756	1275.10278	-715.59155	83.18562	1276.58655	107.56232	227.95874	-19.45343	758.17786	-184.03563	90.15354	-405.39563	158.01448	57.50612	-901.65399	-23.82405	-6.52420
1040	8.658	978.97369	237.74983	1599.62817	31.65004	-14.19966	1278.98584	-715.62518	83.70021	1279.78674	83.87195	229.69569	-18.60497	776.96777	-181.99744	81.20907	-373.66400	152.81212	57.85423	-925.65741	-22.28610	-6.30091
1041	8.667	980.84717	237.19191	1600.17310	31.53969	-14.04789	1282.54529	-715.53693	84.11825	1282.91968	60.73450	231.47240	-16.62715	792.51453	-181.20267	71.86986	-344.72180	148.87488	57.81869	-949.56573	-20.97202	-5.99450
1042	8.675	982.74249	236.80272	1600.39368	31.68289	-13.98423	1285.67444	-715.31995	84.38721	1285.83740	38.48322	233.28546	-13.12066	804.50824	-181.05325	61.48853	-318.93933	146.15025	56.85253	-973.03607	-20.03125	-5.47154
1043	8.683	984.56793	236.52919	1600.25024	32.16692	-14.00678	1288.29407	-715.00952	84.44453	1288.40576	17.40753	235.14813	-8.01360	812.51886	-181.10638	50.01984	-296.61206	144.60689	54.43026	-995.64624	-19.52798	-4.44885
1044	8.692	986.26025	236.31377	1599.72424	33.05795	-14.10208	1290.35791	-714.68713	84.24133	1290.52527	-2.17609	237.07465	-1.25840	816.13037	-181.30911	38.09950	-278.05518	144.30200	50.14878	-1017.12238	-19.32467	-2.69922
1045	8.700	987.79321	236.11348	1598.80640	34.38524	-14.24965	1291.84790	-714.43323	83.78288	1292.09827	-19.79761	239.15511	7.62541	815.18005	-181.74741	26.78106	-263.62183	145.39873	43.78720	-1037.45703	-19.20701	-0.21381
1046	8.708	989.17542	235.89394	1597.48792	36.12852	-14.42650	1292.76428	-714.27240	83.11214	1293.00696	-34.60516	241.51666	19.56031	809.78125	-182.19278	17.18972	-253.60559	148.15022	35.46870	-1056.82031	-19.02591	2.79924
1047	8.717	990.43707	235.62755	1595.76074	38.21400	-14.61986	1293.11389	-714.15149	82.28810	1293.15491	-45.10559	244.10771	35.24146	799.95721	-182.16275	10.23895	-248.08801	152.68567	25.75627	-1075.38184	-18.74131	6.03329
1048	8.725	991.61713	235.30482	1593.62732	40.52045	-14.83432	1292.90173	-713.96338	81.40659	1292.55334	-49.40869	246.62900	54.22394	785.55157	-181.37277	6.16449	-246.85840	158.76793	15.68175	-1093.15686	-18.38329	9.21269
1049	8.733	992.76172	234.93871	1591.11536	42.89642	-15.08557	1292.12878	-713.59021	80.60791	1291.34082	-46.35126	248.77539	74.59055	766.81116	-179.96426	4.26614	-249.40784	165.74922	6.78258	-1109.96570	-17.87256	12.12286
1050	8.742	993.93256	234.56941	1588.28333	45.19534	-15.39289	1290.79968	-712.94116	80.02419	1289.70947	-36.59650	250.50928	93.70421	744.81500	-178.36290	3.47771	-255.11621	172.65485	0.61081	-1125.40527	-16.89509	14.63706
1051	8.750	995.20502	234.27150	1585.21021	47.31676	-15.77838	1288.93604	-712.00580	79.72160	1287.83667	-22.27667	252.01779	109.56227	721.12006	-176.88443	3.08057	-263.85840	178.46448	-2.40495	-1138.69067	-15.05794	16.80170
1052	8.758	996.64349	234.14018	1581.98303	49.22954	-16.26376	1286.59485	-710.89789	79.69348	1285.87195	-5.48846	253.40587	121.58832	697.04144	-175.47824	2.77251	-276.43390	182.60893	-3.29378	-1148.63098	-12.29455	18.84645
1053	8.767	998.26550	234.25575	1578.68774	50.96571	-16.86185	1283.87854	-709.82837	79.87344	1283.93750	12.62012	254.53851	130.32983	673.22968	-173.95271	2.45047	-293.64227	185.23091	-3.41259	-1154.00476	-9.16468	21.01665
1054	8.775	1000.01703	234.65279	1575.39966	52.58536	-17.56472	1280.91968	-709.00507	80.14162	1282.09607	31.66400	255.17812	136.65469	649.79175	-172.31300	2.09995	-314.80450	186.92700	-3.46360	-1154.03528	-6.60244	23.24999
1055	8.783	1001.77795	235.32140	1572.18030	54.12190	-18.33430	1277.84351	-708.53278	80.37862	1280.29517	51.58521	255.11180	141.21896	626.69604	-170.72893	1.73728	-337.94055	188.28922	-3.60370	-1148.64856	-5.38445	25.05948
1056	8.792	1003.39417	236.23112	1569.08875	55.52214	-19.10509	1274.73169	-708.39233	80.57057	1278.37830	72.39447	254.12106	144.38747	603.97021	-169.32773	1.38834	-361.32922	189.62643	-3.85561	-1138.34705	-5.88828	25.88994
1057	8.800	1004.71722	237.34322	1566.20471	56.60126	-19.79882	1271.60974	-708.50897	80.82626	1276.21582	94.01331	252.00560	146.39487	581.60162	-168.12570	1.08986	-384.33282	190.95395	-4.24700	-1123.66589	-8.07609	25.51564
1058	8.808	1005.63641	238.61497	1563.64136	57.06094	-20.34015	1268.46045	-708.82770	81.26494	1273.83093	116.24908	248.71255	147.49461	559.47272	-167.05345	0.86165	-406.98083	192.18129	-4.75794	-1104.83313	-11.57415	24.05736
1059	8.817	1006.08838	240.01958	1561.52722	56.60138	-20.66678	1265.26099	-709.34216	81.90905	1271.40344	138.93097	244.35345	147.95139	537.44751	-166.01247	0.68079	-429.38062	193.32675	-5.27086	-1081.99854	-15.89756	21.77600
1060	8.825	1006.04077	241.55687	1559.97729	55.05847	-20.73772	1262.03125	-710.10706	82.65240	1269.17358	162.05682	239.10590	147.96089	515.45496	-164.93292	0.49677	-451.59442	194.53857	-5.63998	-1055.51416	-20.63310	18.95942
1061	8.833	1005.47290	243.22414	1559.07275	52.45245	-20.54430	1258.86060	-711.21686	83.29488	1267.31042	185.77789	233.16486	147.63017	493.47681	-163.78400	0.28040	-473.70410	195.89697	-5.83277	-1025.91382	-25.45885	15.98757
1062	8.842	1004.36755	244.98131	1558.85754	48.93463	-20.11672	1255.89685	-712.72449	83.62148	1265.82666	210.26801	226.72127	146.98268	471.50253	-162.55023	0.05281	-495.78644	197.31718	-5.96216	-993.76672	-30.14467	13.38173
1063	8.850	1002.71021	246.75551	1559.34717	44.72534	-19.52068	1253.30115	-714.57098	83.46766	1264.61829	235.63245	219.94830	145.94211	449.52368	-161.21233	-0.14212	-517.88269	198.72955	-6.14108	-959.60040	-34.58354	11.67384
1064	8.858	1000.49402	248.47667	1560.53784	40.09769	-18.85492	1251.20288	-716.59216	82.75335	1263.56885	261.90582	213.03816	144.32396	427.51236	-159.76758	-0.27457	-540.00909	200.18059	-6.37395	-923.85919	-38.71584	11.18214
1065	8.867	997.73016	250.10204	1562.41089	35.36801	-18.24458	1249.68420	-718.58685	81.50323	1262.61292	289.09262	206.19870	141.85660	405.39771	-158.24832	-0.34396	-562.16833	201.68478	-6.59200	-886.85895	-42.38828	11.89726
1066	8.875	994.46320	251.60417	1564.93396	30.84947	-17.81125	1248.79553	-720.40625	79.84200	1261.74207	317.20844	199.57446	138.24834	383.11636	-156.67834	-0.38251	-584.37927	203.18851	-6.71680	-848.83032	-45.35918	13.59316
1067	8.883	990.77490	252.94133	1568.06042	26.78534	-17.62740	1248.56946	-722.00879	77.95692	1260.99280	346.29242	193.21967	133.29019	360.66049	-155.03799	-0.43398	-606.72656	204.73322	-6.71834	-810.03894	-47.42767	16.00348
1068	8.892	986.77106	254.05556	1571.72668	23.30632	-17.69857	1249.02014	-723.44196	76.04482	1260.43286	376.38196	187.14853	126.95012	338.05515	-153.30588	-0.50843	-629.32959	206.45435	-6.63471	-770.85400	-48.49687	18.87701
1069	8.900	982.56757	254.90312	1575.85510	20.43668	-17.98581	1250.13550	-724.78394	74.25902	1260.14819	407.49493	181.35379	119.41934	315.32498	-151.51398	-0.56454	-652.22412	208.36775	-6.50394	-731.70349	-48.55387	21.99683
1070	8.908	978.27856	255.48027	1580.36011	18.13445	-18.43360	1251.87439	-726.09619	72.67406	1260.22046	439.60181	175.78719	111.06855	292.47485	-149.73901	-0.55293	-675.32489	210.34760	-6.28990	-692.92603	-47.66193	25.21332
1071	8.917	974.00488	255.82228	1585.15479	16.33298	-18.98340	1254.16931	-727.40631	71.28728	1260.70093	472.55219	170.35365	102.29784	269.47861	-148.03468	-0.45448	-698.54010	212.32701	-5.91416	-654.62970	-46.00426	28.42959
1072	8.925	969.82660	255.98772	1590.15405	14.96648	-19.58337	1256.93457	-728.71552	70.04770	1261.60242	506.05121	164.92963	93.37428	246.28552	-146.39114	-0.25793	-721.86444	214.28787	-5.40175	-616.73828	-43.94009	31.58235
1073	8.933	965.80542	256.03967	1595.27600	13.96523	-20.20727	1260.08191	-730.01093	68.88894	1262.91138	539.72308	159.43930	84.40350	222.84641	-144.75983	0.04020	-745.33167	216.12421	-4.94130	-579.18713	-41.94312	34.63567
1074	8.942	961.99872	256.02740	1600.44226	13.23099	-20.87820	1263.54395	-731.26935	67.75851	1264.60376	573.14435	153.94583	75.46437	199.13699	-143.08482	0.38222	-768.94940	217.73615	-4.70673	-542.02814	-40.47134	37.56029
1075	8.950	958.46637	255.97987	1605.57556	12.65169	-21.66008	1267.27759	-732.46277	66.63506	1266.65186	605.73755	148.65062	66.76218	175.17334	-141.32257	0.65730	-792.70514	219.14340	-4.68961	-505.40363	-39.93011	40.34577
1076	8.958	955.25513	255.91319	1610.59912	12.15465	-22.61314	1271.24451	-733.56738	65.52829	1269.01904	636.59259	143.84991	58.61057	151.02191	-139.46660	0.79385	-816.57666	220.44041	-4.76447	-469.52490	-40.63159	43.04594
1077	8.967	952.37769	255.84349	1615.44104	11.71954	-23.76579	1275.39136	-734.56592	64.46877	1271.65466	664.47858	139.89481	51.20113	126.80270	-137.58209	0.84579	-840.53528	221.82516	-4.79219	-434.68353	-42.71725	45.76442
1078	8.975	949.80969	255.78600	1620.03491	11.34447	-25.11337	1279.64148	-735.45020	63.49101	1274.48694	688.19550	137.02835	44.35192	102.72479	-135.83417	1.05121	-864.56366	223.68684	-4.61337	-401.26343	-46.17510	48.53371
1079	8.983	947.50299	255.73476	1624.31702	11.02975	-26.61499	1283.89429	-736.22662	62.61596	1277.41321	707.03052	135.19658	37.52631	79.14993	-134.44861	1.88615	-888.61298	226.46609	-4.07674	-369.76459	-50.88538	51.15028
1080	8.992	945.39893	255.64848	1628.22021	10.80186	-28.18080	1288.02612	-736.90692	61.84160	1280.29077	720.94537	134.13258	30.18357	56.61411	-133.61610	4.01579	-912.49457	230.27702	-3.13892	-340.81378	-56.64008	53.10161
1081	9.000	943.43671	255.46709	1631.67480	10.73865	-29.67725	1291.90039	-737.49225	61.14735	1282.93933	730.39465	133.60626	22.13309	35.83234	-133.44017	8.05099	-935.83167	234.67393	-1.84843	-315.10352	-63.20950	53.66915
1082	9.008	941.56860	255.15154	1634.61963	10.94171	-30.98032	1295.39148	-737.96979	60.51917	1285.17615	735.98267	133.51776	13.59213	17.74070	-133.98285	14.35112	-958.17773	238.98335	-0.17651	-293.25714	-70.41779	52.16707
1083	9.017	939.77014	254.71281	1637.01624	11.47495	-32.03546	1298.40515	-738.32983	59.97083	1286.87256	738.15417	133.91217	5.06538	3.48392	-135.38564	23.12881	-979.24329	242.87125	2.02909	-275.65857	-78.18360	48.22237
1084	9.025	938.03510	254.19713	1638.84827	12.34175	-32.84837	1300.87146	-738.58380	59.52058	1287.97229	737.00281	135.03641	-2.75065	-5.74890	-137.93732	34.63783	-999.02075	246.36151	4.81615	-262.31219	-86.53217	41.95835
1085	9.033	936.36853	253.63762	1640.10999	13.50536	-33.43060	1302.72803	-738.76196	59.14597	1288.45923	732.24988	137.20856	-9.07427	-8.82962	-141.94713	49.14868	-1017.73291	249.47255	7.94776	-252.88310	-95.55054	33.96697
1086	9.042	934.78320	253.03160	1640.80237	14.90843	-33.77417	1303.91187	-738.89673	58.77553	1288.33179	723.45917	140.44659	-13.35530	-4.72903	-147.54663	66.60799	-1035.72046	252.07262	11.02116	-246.96849	-105.27988	25.08490
1087	9.050	933.29950	252.36790	1640.93188	16.48293	-33.86249	1304.36731	-739.01111	58.30873	1287.60852	710.48767	144.24799	-15.72641	6.86243	-154.66299	86.01068	-1053.33130	253.96835	13.74541	-244.42723	-115.53909	16.11231
1088	9.058	931.95728	251.65001	1640.51123	18.15787	-33.68825	1304.06506	-739.11700	57.62277	1286.33911	693.76587	147.86348	-16.92441	24.54114	-163.08765	105.17594	-1070.78674	255.25227	16.27641	-245.56773	-125.67391	7.74904
1089	9.067	930.82495	250.89177	1639.56482	19.86118	-33.26826	1303.02295	-739.21960	56.58163	1284.60278	674.05396	150.81691	-17.62169	45.35471	-172.46805	121.70036	-1087.95166	256.56067	19.40566	-251.00755	-134.40767	0.82004
1090	9.075	929.99091	250.12059	1638.13574	21.51828	-32.64563	1301.30786	-739.32458	55.07654	1282.50488	652.17651	153.07915	-18.07390	66.44702	-182.30084	134.38661	-1103.98730	258.53717	24.21589	-261.30743	-140.25526	-3.79140
1091	9.083	929.54614	249.38341	1636.28552	23.06108	-31.87563	1299.01929	-739.45416	53.07939	1280.17529	629.03564	154.83926	-18.31292	86.54706	-192.00665	143.67133	-1117.13208	261.19510	31.26539	-276.67517	-142.55534	-5.84007
1092	9.092	929.55377	248.72749	1634.08228	24.44467	-31.01886	1296.27283	-739.65973	50.67560	1277.75806	605.47522	156.29349	-18.39729	106.01413	-201.06189	150.82837	-1125.09082	264.11829	39.71217	-296.54578	-142.05357	-6.07724
1093	9.100	930.01160	248.16585	1631.58887	25.65637	-30.15129	1293.19226	-740.01770	48.04285	1275.38599	582.02649	157.60670	-18.48101	125.84821	-209.12894	156.98856	-1126.06897	266.84717	47.12534	-319.32538	-140.21802	-5.62152
1094	9.108	930.84058	247.66573	1628.85791	26.70630	-29.36523	1289.90344	-740.60919	45.37790	1273.15308	558.88464	158.92563	-18.71212	146.79904	-216.07162	162.74741	-1119.60913	268.86584	50.84206	-343.11230	-138.15004	-5.24805
1095	9.117	931.91187	247.17732	1625.93616	27.58904	-28.74831	1286.52319	-741.49152	42.84012	1271.11597	536.04315	160.36703	-19.11889	169.05847	-221.85486	168.25143	-1106.60327	269.61899	50.02466	-366.69769	-136.23616	-5.25386
1096	9.125	933.08679	246.67070	1622.88000	28.22636	-28.35339	1283.14502	-742.67511	40.54845	1269.31519	513.41333	161.98781	-19.60194	192.35971	-226.49780	173.39682	-1088.77368	268.86096	46.28719	-389.73413	-134.44272	-5.60432
1097	9.133	934.24158	246.14256	1619.77271	28.43822	-28.16940	1279.82019	-744.12665	38.59564	1267.77332	490.91016	163.76982	-20.01796	216.29471	-230.09595	177.97752	-1067.91431	266.92886	42.32241	-412.34967	-132.63980	-6.11054
1098	9.142	935.27203	245.59816	1616.72754	27.98120	-28.11501	1276.55054	-745.80011	37.05130	1266.47266	468.48413	165.64014	-20.29957	240.64706	-232.75833	181.75601	-1045.13135	264.41016	39.91863	-434.78424	-130.77069	-6.56517
1099	9.150	936.08423	245.03685	1613.87329	26.64610	-28.08310	1273.30957	-747.67511	35.95120	1265.35437	446.10498	167.52394	-20.49743	265.45074	-234.51212	184.51364	-1020.63745	261.51563	39.04624	-457.18958	-128.89543	-6.82405
1100	9.158	936.58594	244.45650	1611.33557	24.35873	-28.01950	1270.09119	-749.76605	35.28780	1264.35144	423.74725	169.39688	-20.69723	290.79990	-235.34531	186.12984	-994.24591	257.92276	38.58414	-479.59583	-127.10224	-6.87655
1101	9.167	936.69489	243.86095	1609.21912	21.20793	-27.98059	1266.96045	-752.08929	35.02567	1263.42615	401.38751	171.26971	-20.92810	316.70816	-235.32892	186.65063	-966.06067	253.18338	37.73051	-501.98969	-125.40401	-6.85450
1102	9.175	936.35236	243.25511	1607.59424	17.38419	-28.11719	1264.06531	-754.61377	35.12885	1262.58374	379.00562	173.11731	-21.16042	343.11111	-234.62108	186.29153	-936.79395	247.18576	36.77810	-524.39813	-123.74899	-6.91691
1103	9.183	935.53040	242.63304	1606.49597	13.10336	-28.57849	1261.58862	-757.23016	35.56773	1261.86108	356.58878	174.88760	-21.34540	369.89130	-233.36063	185.32166	-907.44501	240.21590	36.76691	-546.87885	-122.09434	-7.10523
1104	9.192	934.23700	241.97359	1605.93066	8.58130	-29.39835	1259.66821	-759.75879	36.30807	1261.30688	334.12146	176.57596	-21.44590	396.87924	-231.61237	183.84790	-878.63477	232.57297	38.42386	-569.45111	-120.43674	-7.32262
1105	9.200	932.52026	241.25053	1605.87976	4.04869	-30.45146	1258.35510	-761.99902	37.29376	1260.97046	311.57800	178.21378	-21.45834	423.88809	-229.40552	181.69188	-850.27600	224.22058	41.45627	-592.08710	-118.79769	-7.43882
1106	9.208	930.45837	240.44408	1606.30066	-0.24687	-31.52048	1257.63928	-763.80310	38.43373	1260.90515	288.92960	179.81909	-21.40261	450.78104	-226.80748	178.49994	-821.84857	214.92920	44.90712	-614.77057	-117.18913	-7.40609
1107	9.217	928.13708	239.54292	1607.13184	-4.08488	-32.42491	1257.50281	-765.13214	39.61584	1261.16821	266.13971	181.40787	-21.29596	477.49292	-223.93611	173.95638	-792.90161	204.68523	47.99067	-637.54041	-115.59515	-7.29232
1108	9.225	925.63037	238.54362	1608.30469	-7.33777	-33.10471	1257.94653	-766.06152	40.74425	1261.80945	243.15778	183.01955	-21.15780	503.98730	-220.89224	167.92473	-763.34344	193.80618	50.49095	-660.46442	-114.00684	-7.20046
1109	9.233	923.00476	237.45503	1609.75415	-10.00737	-33.60715	1258.97742	-766.73401	41.77437	1262.86145	219.95490	184.69504	-21.01776	530.24481	-217.71474	160.47507	-733.35760	182.68771	52.55952	-683.57977	-112.42121	-7.15871
1110	9.242	920.34137	236.30556	1611.41711	-12.20564	-34.01993	1260.57922	-767.29431	42.72768	1264.34521	196.56604	186.41473	-20.89393	556.32922	-214.40279	151.81337	-703.06873	171.60672	54.32176	-706.87219	-110.80798	-7.10473
1111	9.250	917.74408	235.14439	1613.23157	-14.08997	-34.41780	1262.69666	-767.84442	43.67700	1266.28076	173.05762	188.10591	-20.76135	582.38684	-210.97636	142.16901	-672.34473	160.77585	55.72768	-730.30255	-109.16244	-6.96226
1112	9.258	915.31586	234.02928	1615.14221	-15.79010	-34.84465	1265.24316	-768.43707	44.70540	1268.68616	149.46667	189.73206	-20.56510	608.45123	-207.50896	131.71909	-640.94397	150.43669	56.70281	-753.83545	-107.52515	-6.72328
1113	9.267	913.13281	233.00682	1617.10034	-17.36452	-35.31400	1268.12012	-769.09454	45.85355	1271.55945	125.79193	191.30943	-20.30477	634.19281	-204.12952	120.58791	-608.76031	140.85016	57.31177	-777.45190	-105.88322	-6.47635
1114	9.275	911.23450	232.10143	1619.05725	-18.79887	-35.81892	1271.22778	-769.82642	47.08882	1274.85217	102.00305	192.85965	-20.07178	658.86560	-201.06595	108.89107	-575.90027	132.29861	57.77604	-801.14105	-104.15154	-6.35065
1115	9.283	909.62317	231.31725	1620.96362	-20.03520	-36.36130	1274.47620	-770.62946	48.32162	1278.44690	78.06604	194.41803	-19.94555	681.55420	-198.69681	96.76597	-542.62134	125.08583	58.39230	-824.89313	-102.31313	-6.39233
1116	9.292	908.27405	230.64189	1622.76965	-21.01262	-36.97391	1277.79126	-771.47095	49.46030	1282.14307	54.03595	196.03790	-19.86455	701.55627	-197.46056	84.34901	-509.25806	119.35309	59.36958	-848.70685	-100.50587	-6.48470
1117	9.300	907.15210	230.04836	1624.41992	-21.69714	-37.70148	1281.10876	-772.27625	50.47004	1285.67175	30.13531	197.73560	-19.56438	718.47473	-197.60086	71.68880	-476.21741	114.96201	60.72858	-872.59015	-98.88174	-6.43143
1118	9.308	906.21521	229.49831	1625.84668	-22.09001	-38.56158	1284.35059	-772.95374	51.37787	1288.78870	6.68958	199.48607	-18.57423	731.82996	-199.02132	58.66026	-444.04987	111.67670	62.34212	-896.54840	-97.43207	-6.14332
1119	9.317	905.40546	228.94444	1626.97632	-22.21793	-39.52654	1287.41321	-773.44659	52.21531	1291.41138	-16.05511	201.27551	-16.34379	740.72729	-201.42744	45.10797	-413.45599	109.31055	63.90578	-920.55438	-96.04507	-5.71213
1120	9.325	904.65240	228.33534	1627.74011	-22.11133	-40.53395	1290.18677	-773.75757	52.96027	1293.64319	-38.08575	203.11833	-12.39898	744.14014	-204.49854	31.41602	-385.13275	107.73361	64.87373	-944.48883	-94.67028	-5.28733
1121	9.333	903.89050	227.63148	1628.08154	-21.78185	-41.51237	1292.58435	-773.92712	53.52449	1295.63037	-59.57684	205.09344	-6.15493	741.50391	-207.79431	19.06121	-359.60522	106.88651	64.57398	-968.10236	-93.36282	-4.89766
1122	9.342	903.07922	226.82417	1627.96204	-21.21692	-42.41078	1294.55298	-774.00494	53.79327	1297.40393	-80.48303	207.36519	3.47324	732.94824	-210.56349	10.05154	-337.20825	106.78662	62.42850	-991.08270	-92.24090	-4.36625
1123	9.350	902.21466	225.94508	1627.36963	-20.39600	-43.21536	1296.06909	-774.05096	53.68288	1298.84937	-99.79028	210.07687	17.87271	719.04547	-211.97958	5.23438	-318.18384	107.57303	58.12060	-1013.22968	-91.41351	-3.40515
1124	9.358	901.32947	225.06447	1626.32043	-19.31395	-43.94307	1297.12317	-774.14301	53.18349	1299.79492	-115.05737	213.24374	37.69818	700.58337	-211.78925	3.56003	-302.72473	109.53537	51.64600	-1034.56299	-90.87566	-1.84824
1125	9.367	900.49109	224.27736	1624.85608	-17.99948	-44.62589	1297.70471	-774.35730	52.37942	1300.12036	-123.24933	216.77039	61.78962	678.74414	-210.54585	3.31615	-290.94031	113.01047	43.27251	-1055.20032	-90.48627	0.23201
1126	9.375	899.80109	223.68398	1623.03711	-16.52625	-45.30661	1297.80115	-774.73657	51.42676	1299.78369	-122.74829	220.56287	87.12473	655.10144	-209.05753	3.41928	-282.85864	118.19736	33.51121	-1075.23291	-90.06333	2.61802
1127	9.383	899.38263	223.38069	1620.93542	-15.01176	-46.03181	1297.40649	-775.27032	50.49924	1298.75903	-114.61267	224.61858	110.23512	630.98132	-207.73100	3.45528	-278.42108	124.98328	23.14516	-1094.77747	-89.46418	5.07222
1128	9.392	899.34576	223.45183	1618.62268	-13.60133	-46.82236	1296.53271	-775.89447	49.74820	1296.99268	-101.57648	228.95744	129.09799	607.01099	-206.47495	3.27042	-277.41730	132.90018	13.27691	-1114.01086	-88.62202	7.42164
1129	9.400	899.74109	223.94087	1616.15942	-12.44193	-47.64911	1295.22009	-776.52197	49.28931	1294.43848	-86.04645	233.47864	143.76379	583.33618	-205.04765	2.83576	-279.46741	141.20143	5.24069	-1133.09106	-87.59170	9.60341
1130	9.408	900.53101	224.82579	1613.58972	-11.65462	-48.44698	1293.53540	-777.09552	49.19975	1291.12781	-69.24402	237.90350	155.32930	559.94421	-203.37360	2.26360	-284.22668	148.95137	0.07769	-1151.98462	-86.55515	11.61739
1131	9.417	901.60370	226.03526	1610.94531	-11.31487	-49.14478	1291.55005	-777.62946	49.51686	1287.21875	-51.57452	241.80943	164.62453	536.79041	-201.58401	1.73205	-291.87952	155.25824	-2.25554	-1170.23828	-85.71615	13.39659
1132	9.425	902.82068	227.49165	1608.25745	-11.45056	-49.68327	1289.32117	-778.21356	50.23347	1282.98230	-33.13507	244.74818	171.84032	513.83185	-199.85704	1.36044	-303.39233	159.67169	-2.92626	-1186.83179	-85.20028	14.70743
1133	9.433	904.05597	229.13722	1605.57324	-12.05972	-50.02281	1286.89539	-778.98090	51.28401	1278.73267	-13.98212	246.39169	176.95628	491.01450	-198.27383	1.15452	-319.65930	162.36600	-3.20639	-1200.16272	-85.13654	15.27057
1134	9.442	905.20398	230.93779	1602.96375	-13.13499	-50.14870	1284.33167	-780.04950	52.52435	1274.73486	5.76337	246.57828	180.17076	468.26968	-196.82968	1.03258	-340.15704	163.93356	-3.63224	-1208.29761	-85.77508	15.00726
1135	9.450	906.16388	232.87624	1600.52332	-14.67168	-50.07523	1281.71216	-781.47156	53.75076	1271.13904	25.95953	245.28967	181.94914	445.57254	-195.50690	0.90312	-362.99084	165.05429	-4.13151	-1209.62488	-87.37040	13.97799
1136	9.458	906.81927	234.92851	1598.36182	-16.65659	-49.83791	1279.13000	-783.23315	54.80885	1267.97058	46.57172	242.62900	182.83841	422.96063	-194.28496	0.73217	-386.37378	166.20715	-4.54616	-1203.63171	-89.98614	12.17940
1137	9.467	907.03284	237.03615	1596.59497	-19.06407	-49.46782	1276.67017	-785.28809	55.70922	1265.15674	67.72882	238.78522	183.29752	400.44315	-193.14633	0.54597	-409.56744	167.48268	-4.87326	-1191.32031	-93.50277	9.77922
1138	9.475	906.66956	239.11247	1595.32886	-21.86673	-48.96364	1274.39941	-787.58081	56.58768	1262.58484	89.63593	234.00603	183.63252	377.95370	-192.09824	0.38088	-432.53369	168.71729	-5.16651	-1174.83960	-97.66850	7.42709
1139	9.483	905.63037	241.07420	1594.64404	-25.04172	-48.28728	1272.36060	-790.07251	57.53532	1260.21472	112.41876	228.57858	183.95839	355.42630	-191.12332	0.23851	-455.36060	169.82863	-5.44156	-1156.21960	-101.98737	5.87696
1140	9.492	903.87128	242.86256	1594.59131	-28.56317	-47.39093	1270.57166	-792.77600	58.49213	1258.13989	136.03644	222.79100	184.11946	332.86160	-190.12201	0.09125	-478.10602	170.91963	-5.71332	-1136.11890	-105.71942	5.27190
1141	9.500	901.39880	244.44829	1595.19836	-32.38435	-46.25903	1269.03271	-795.74219	59.30148	1256.50342	160.32892	216.87941	183.65236	310.31271	-188.98282	-0.06994	-500.79401	172.15355	-5.98776	-1113.95361	-108.21735	5.11785
1142	9.508	898.25464	245.82118	1596.47070	-36.42331	-44.94040	1267.74219	-798.98669	59.82550	1255.37402	185.16644	210.98842	181.91992	287.82697	-187.68488	-0.19751	-523.42450	173.62872	-6.22070	-1089.19556	-109.24839	5.05123
1143	9.517	894.50745	246.96901	1598.38379	-40.56927	-43.55614	1266.70630	-802.44202	59.99037	1254.73560	210.58624	205.18742	178.38489	265.38049	-186.26999	-0.21046	-546.03101	175.32687	-6.36810	-1062.17700	-108.99946	5.36587
1144	9.525	890.24963	247.86855	1600.88196	-44.70605	-42.27718	1265.94177	-805.98242	59.76695	1254.56958	236.79681	199.53098	172.83932	242.87909	-184.76134	-0.07629	-568.69470	177.18980	-6.44548	-1033.69519	-107.85535	6.61543
1145	9.533	885.58722	248.49742	1603.88855	-48.73831	-41.27150	1265.47278	-809.47394	59.14529	1254.89990	264.04932	194.09288	165.45956	220.22128	-183.14412	0.13699	-591.48779	179.19559	-6.48417	-1004.22968	-106.08935	8.91317
1146	9.542	880.62939	248.84416	1607.32153	-52.61411	-40.64195	1265.32544	-812.80078	58.12752	1255.76038	292.48596	188.92014	156.69678	197.34625	-181.39389	0.31054	-614.42010	181.26117	-6.46380	-973.70172	-103.71157	11.85680
1147	9.550	875.48608	248.90794	1611.09985	-56.33337	-40.39485	1265.52466	-815.87439	56.72821	1257.14526	322.06519	183.96596	147.09352	174.25259	-179.51599	0.37637	-637.44623	183.18713	-6.35137	-941.80463	-100.61570	15.01188
1148	9.558	870.26569	248.69942	1615.14197	-59.93362	-40.46243	1266.09558	-818.65356	54.95869	1258.99133	352.57562	179.10690	137.11293	150.98547	-177.55814	0.37362	-660.53265	184.84746	-6.18461	-908.37695	-96.82809	18.25123
1149	9.567	865.07117	248.23940	1619.36169	-63.45669	-40.75444	1267.06543	-821.15344	52.83064	1261.19873	383.67926	174.19470	127.01762	127.59833	-175.58484	0.39561	-683.70770	186.35988	-6.04107	-873.55133	-92.63065	21.66411
1150	9.575	859.99890	247.55354	1623.66821	-66.91158	-41.19038	1268.46021	-823.41797	50.39943	1263.67590	414.98053	169.07224	116.83568	104.12320	-173.63577	0.46982	-707.02625	187.94366	-5.93747	-837.67279	-88.41953	25.28096
1151	9.583	855.13916	246.67381	1627.97424	-70.25671	-41.70518	1270.29309	-825.49493	47.78537	1266.37231	446.10980	163.62187	106.45139	80.55493	-171.70114	0.54005	-730.49725	189.68163	-5.81351	-801.08716	-84.43896	28.96312
1152	9.592	850.57312	245.64201	1632.20288	-73.41934	-42.26015	1272.54993	-827.43463	45.15230	1269.27710	476.74268	157.88258	95.78908	56.86750	-169.75159	0.57677	-754.08081	191.52760	-5.61102	-764.01288	-80.78413	32.55165
1153	9.600	846.36078	244.50108	1636.28381	-76.33975	-42.86411	1275.18201	-829.28979	42.66879	1272.39050	506.55719	152.14127	84.96365	33.05820	-167.79160	0.61806	-777.73151	193.44278	-5.34353	-726.58997	-77.66653	36.05247
1154	9.608	842.52850	243.28419	1640.14124	-78.99994	-43.57697	1278.11548	-831.10638	40.45946	1275.69299	535.15802	146.86560	74.24696	9.16837	-165.88573	0.71356	-801.42267	195.45924	-5.04384	-689.01929	-75.51409	39.64782
1155	9.617	839.06708	242.01451	1643.69092	-81.40228	-44.46375	1281.26917	-832.91187	38.58255	1279.13586	561.90424	142.48248	63.85499	-14.67755	-164.15181	0.93722	-825.16864	197.70404	-4.64657	-651.63879	-74.78637	43.55184
1156	9.625	835.94275	240.70775	1646.85388	-83.52097	-45.51811	1284.56238	-834.70868	37.05618	1282.65149	585.70081	139.19714	53.73483	-38.20022	-162.75348	1.52406	-849.01599	200.35658	-4.01693	-614.87299	-75.73385	47.85159
1157	9.633	833.11536	239.36345	1649.56433	-85.30093	-46.64374	1287.90259	-836.48358	35.87930	1286.15771	605.10107	136.98053	43.51184	-60.96286	-161.90561	2.98545	-872.97632	203.38080	-3.15602	-579.15497	-78.29274	52.43795
1158	9.642	830.55096	237.95534	1651.76318	-86.70995	-47.71600	1291.17090	-838.22485	35.02174	1289.56006	618.90369	135.68488	32.68231	-82.40485	-161.80832	5.98094	-896.97852	206.22015	-2.36650	-544.91522	-82.19241	57.03090
1159	9.650	828.22571	236.44221	1653.39368	-87.76344	-48.63098	1294.22852	-839.93036	34.42604	1292.76440	626.77319	135.23093	21.03741	-101.78146	-162.53490	11.03727	-920.91260	208.20573	-2.06598	-512.61444	-87.15235	61.21237
1160	9.658	826.12152	234.79539	1654.40198	-88.50592	-49.31261	1296.94263	-841.60474	34.03688	1295.69519	629.20453	135.74535	9.08459	-118.04361	-164.03143	18.43519	-944.69855	209.46686	-2.29882	-482.76910	-92.97624	64.42336
1161	9.667	824.21411	233.01640	1654.73730	-88.99797	-49.72600	1299.21362	-843.25781	33.83197	1298.30884	626.86542	137.49432	-1.87245	-129.90097	-166.20950	28.25759	-968.23828	210.83313	-2.62185	-455.88818	-99.55323	66.03843
1162	9.675	822.47485	231.13377	1654.35889	-89.31017	-49.88904	1300.99036	-844.89435	33.82738	1300.56787	620.05115	140.60944	-10.26656	-136.18661	-169.00385	40.42760	-991.32544	212.84109	-2.54928	-432.31433	-106.80910	65.54279
1163	9.683	820.89246	229.18956	1653.24353	-89.50511	-49.85457	1302.27063	-846.49792	34.04425	1302.39380	608.75928	144.74738	-15.27954	-136.13437	-172.36711	54.74971	-1013.69873	215.45978	-1.86026	-412.16309	-114.59449	62.67849
1164	9.692	819.48962	227.22990	1651.39355	-89.61958	-49.67787	1303.08606	-848.03784	34.45985	1303.66260	593.08691	149.04973	-17.42636	-129.36679	-176.26013	70.85876	-1035.19421	218.53052	-0.54859	-395.49939	-122.65156	57.50339
1165	9.700	818.32581	225.30461	1648.84106	-89.66309	-49.39366	1303.47217	-849.49786	34.99115	1304.24951	573.54382	152.68193	-18.02220	-116.18613	-180.70427	87.93894	-1055.83630	221.92844	1.23422	-382.60864	-130.78668	50.33350
1166	9.708	817.50024	223.47246	1645.64722	-89.63145	-49.01466	1303.43774	-850.88922	35.52359	1304.06519	551.21045	155.41322	-18.16179	-98.15842	-185.79541	104.57338	-1075.81750	225.41780	3.23400	-374.09082	-139.07553	41.58153
1167	9.717	817.14307	221.79753	1641.89856	-89.52620	-48.54710	1302.95483	-852.23767	35.93860	1303.06848	527.48810	157.54340	-18.24942	-77.85825	-191.53973	119.19202	-1095.42322	228.68942	5.24222	-370.65070	-147.80598	31.65808
1168	9.725	817.37585	220.33147	1637.69641	-89.37042	-48.00337	1301.97498	-853.56995	36.10402	1301.27405	503.46771	159.44722	-18.27400	-57.53176	-197.67755	130.81207	-1114.93860	231.62593	7.19520	-372.75403	-157.06284	21.08740
1169	9.733	818.26172	219.09904	1633.13611	-89.21407	-47.40302	1300.45703	-854.92242	35.86377	1298.75452	479.61731	161.30518	-18.25071	-37.96969	-203.73863	139.35071	-1134.58252	234.30894	9.12981	-380.44537	-166.19193	10.81581
1170	9.742	819.77917	218.09389	1628.29053	-89.12698	-46.76688	1298.39172	-856.35498	35.07193	1295.63904	456.02002	163.09256	-18.33752	-18.58596	-209.24442	145.36133	-1154.46875	236.66887	11.10439	-393.37531	-173.70721	2.31427
1171	9.750	821.82660	217.27931	1623.20959	-89.18788	-46.11169	1295.81250	-857.93573	33.66032	1292.10950	432.65601	164.72534	-18.66758	1.66031	-213.82481	149.61713	-1174.53516	238.43628	13.21195	-410.84088	-178.12946	-3.10679
1172	9.758	824.25275	216.60530	1617.94092	-89.48122	-45.44888	1292.79272	-859.70374	31.69016	1288.38110	409.48242	166.20758	-19.18753	23.39475	-217.23828	152.85892	-1194.49158	239.58591	15.66359	-431.74902	-179.20880	-5.36618
1173	9.767	826.89722	216.02849	1612.54968	-90.10019	-44.78963	1289.43335	-861.65625	29.33734	1284.65869	386.46033	167.59970	-19.70401	46.52951	-219.40009	155.68629	-1213.75757	240.42255	18.80718	-454.67139	-178.09474	-5.67499
1174	9.775	829.61469	215.51060	1607.12463	-91.14436	-44.15443	1285.84790	-863.76404	26.81335	1281.09509	363.56708	168.94150	-20.05984	70.54834	-220.38612	158.49683	-1231.28027	241.07385	23.02263	-478.22363	-176.23798	-5.41013
1175	9.783	832.26569	215.01201	1601.77490	-92.70609	-43.57520	1282.14746	-865.98724	24.28896	1277.78259	340.77258	170.30800	-20.22795	94.97589	-220.35484	161.46307	-1245.45520	241.45114	28.67661	-501.57690	-174.43275	-5.25091
1176	9.792	834.69623	214.49626	1596.62415	-94.84367	-43.07756	1278.43091	-868.28894	21.87822	1274.76428	318.04407	171.81728	-20.29074	119.60104	-219.45554	164.55798	-1254.41516	241.63095	35.83939	-524.55505	-172.80359	-5.29958
1177	9.800	836.74274	213.93230	1591.80383	-97.55177	-42.66920	1274.78271	-870.65033	19.66911	1272.04492	295.37552	173.49472	-20.36587	144.40665	-217.80302	167.61826	-1256.68152	241.63466	43.42326	-547.30585	-171.23068	-5.50658
1178	9.808	838.26105	213.29137	1587.44055	-100.75494	-42.35527	1271.27307	-873.08887	17.75482	1269.60400	272.76630	175.23744	-20.50319	169.44330	-215.49339	170.42339	-1251.81494	241.11966	49.08662	-570.00323	-169.61172	-5.84157
1179	9.817	839.15259	212.55379	1583.63843	-104.33846	-42.15997	1267.95459	-875.66858	16.23553	1267.40747	250.16077	176.95090	-20.64898	194.77161	-212.62697	172.76204	-1240.53003	239.66617	50.93650	-592.74841	-167.91061	-6.25823
1180	9.825	839.37878	211.71800	1580.46362	-108.19820	-42.13580	1264.86743	-878.47601	15.18701	1265.41711	227.46429	178.62375	-20.73632	220.42773	-209.33693	174.44968	-1224.27112	237.16144	49.25852	-615.55341	-166.14972	-6.65182
1181	9.833	838.96472	210.79158	1577.93848	-112.27586	-42.35599	1262.05432	-881.55396	14.62157	1263.59961	204.62903	180.27592	-20.75208	246.38403	-205.79520	175.30606	-1204.64258	233.85788	46.20310	-638.36877	-164.37502	-6.92175
1182	9.842	837.99084	209.77156	1576.04700	-116.55083	-42.87772	1259.57251	-884.83118	14.47939	1261.94153	181.67096	181.92096	-20.70429	272.52872	-202.17857	175.14200	-1182.84119	230.11700	43.87370	-661.17480	-162.62137	-7.06399
1183	9.850	836.56573	208.64354	1574.74878	-120.98912	-43.68680	1257.48975	-888.10388	14.65892	1260.46802	158.63275	183.56184	-20.62052	298.70334	-198.61420	173.77983	-1159.26733	226.11145	42.86489	-684.02954	-160.90982	-7.16009
1184	9.858	834.79340	207.39830	1573.98914	-125.48781	-44.66797	1255.86841	-891.10132	15.05405	1259.24915	135.55786	185.18568	-20.57454	324.80728	-195.19888	171.10811	-1133.64075	221.73866	42.44601	-707.00507	-159.24950	-7.27813
1185	9.867	832.76367	206.03481	1573.70325	-129.86617	-45.63300	1254.75134	-893.60162	15.57266	1258.37024	112.45172	186.77525	-20.62780	350.88577	-192.07927	167.14291	-1105.57056	216.65974	41.68569	-730.11993	-157.64293	-7.41039
1186	9.875	830.56000	204.55467	1573.81592	-133.92342	-46.39772	1254.16113	-895.52997	16.14507	1257.88123	89.27460	188.33357	-20.74850	377.10037	-189.41425	162.02782	-1075.09717	210.44315	40.26803	-753.34674	-156.09828	-7.48881
1187	9.883	828.26453	202.96404	1574.24316	-137.52800	-46.85573	1254.10767	-896.98279	16.73598	1257.76245	65.98822	189.89388	-20.83402	403.60251	-187.26176	155.94263	-1042.76831	202.90260	38.64478	-776.65485	-154.59718	-7.45677
1188	9.892	825.96729	201.27126	1574.90039	-140.67105	-46.99939	1254.59314	-898.16467	17.36081	1257.93835	42.57819	191.49196	-20.81262	430.42752	-185.56102	148.99792	-1009.26733	194.29863	37.67648	-800.04047	-153.06544	-7.34942
1189	9.900	823.77271	199.48799	1575.71558	-143.45078	-46.89302	1255.60828	-899.29022	18.08759	1258.32300	19.04095	193.13390	-20.70583	457.44345	-184.16977	141.21880	-974.98883	185.13184	38.01841	-823.52606	-151.44214	-7.26399
1190	9.908	821.78851	197.64308	1576.63708	-146.00749	-46.62970	1257.12134	-900.51752	19.00371	1258.86121	-4.62421	194.81464	-20.59607	484.27063	-182.87790	132.58917	-939.91644	175.86703	39.73550	-847.12653	-149.74107	-7.24305
1191	9.917	820.10962	195.78667	1577.62756	-148.44765	-46.28706	1259.07495	-901.92706	20.16229	1259.53699	-28.41638	196.53392	-20.55141	510.19952	-181.46643	123.10034	-903.80627	166.83794	42.38559	-870.82471	-148.01538	-7.23913
1192	9.925	818.80762	193.97038	1578.64307	-150.79369	-45.90862	1261.38855	-903.52979	21.54036	1260.35852	-52.32947	198.26932	-20.58599	534.26990	-179.87064	112.79813	-866.41827	158.22343	45.35540	-894.58710	-146.31828	-7.17796
1193	9.933	817.92596	192.22469	1579.61694	-152.98065	-45.52524	1263.96265	-905.27832	23.03442	1261.34155	-76.34320	199.99182	-20.66615	555.53784	-178.31644	101.77144	-827.63037	150.11568	48.22205	-918.38269	-144.70439	-7.00384
1194	9.942	817.48376	190.55418	1580.46521	-154.88982	-45.17850	1266.68225	-907.06769	24.49997	1262.50342	-100.40216	201.72008	-20.69817	573.34064	-177.30672	90.10313	-787.48218	142.67548	50.94060	-942.19635	-143.20050	-6.70314
1195	9.950	817.47803	188.95375	1581.10767	-156.39705	-44.91469	1269.42651	-908.74390	25.79892	1263.86133	-124.36017	203.50757	-20.46038	587.26782	-177.45322	77.84553	-746.21429	136.14619	53.68366	-966.05402	-141.73039	-6.34586
1196	9.958	817.87921	187.43044	1581.48108	-157.41689	-44.76671	1272.08105	-910.14185	26.82103	1265.43115	-147.92981	205.39409	-19.52964	596.79749	-179.22160	64.97652	-704.27246	130.66707	56.55859	-990.02319	-140.13324	-6.05677
1197	9.967	818.63171	186.00658	1581.54016	-157.92961	-44.74556	1274.55811	-911.15125	27.49257	1267.21472	-170.75031	207.42526	-17.35440	601.09882	-182.80191	51.41588	-662.31958	126.05969	59.48106	-1014.14752	-138.33807	-5.90438
1198	9.975	819.65961	184.69716	1581.26953	-157.98676	-44.84184	1276.81982	-911.76849	27.79166	1269.18396	-192.57446	209.67906	-13.57693	599.50739	-188.15373	37.18060	-621.20386	121.87122	62.20412	-1038.36829	-136.48302	-5.84388
1199	9.983	820.87390	183.48866	1580.71179	-157.70064	-45.02974	1278.89136	-912.08856	27.76851	1271.28174	-213.43555	212.19588	-8.34057	592.43640	-195.00264	22.47186	-581.57117	117.74255	64.53020	-1062.56482	-134.77676	-5.77687
1200	9.992	822.18109	182.33876	1579.98376	-157.22931	-45.26848	1280.85266	-912.25482	27.55508	1273.44165	-233.69745	214.89520	-2.26097	581.97308	-202.74492	7.55453	-543.17548	113.59164	66.53947	-1086.69202	-133.25195	-5.66207
