# Supplementary material for: Novel Methods for Surface EMG Analysis and Exploration Based on Multi-Modal Gaussian Mixture Models
Source: PLoS One. 2016 Jun 30;11(6):e0157239. doi: 10.1371/journal.pone.0157239 (PMC4928879; doi:10.1371/journal.pone.0157239)
Supplement: S1 File — (ZIP) [file pone.0157239.s001.zip › Haf_horses_trot_data/Haf_h03_t3_emg.anc]

File_Type:	Analog R/C ASCII	Generation#:	2
Board_Type:	NI USB-6225	Polarity:	Bipolar
Trial_Name:	Gorat	Trial#:	3	Duration(Sec.):	9.999166	#Channels:	64
BitDepth:	16	PreciseRate:	1200.000000
Name	LDL	acc1x	acc1y	acc1z	GM1L	acc2x	acc2y	acc2z	GM2L	acc3x	acc3y	acc3z	GM3L	acc4x	acc4y	acc4z	LDR	acc5x	acc5y	acc5z	GM1R	acc6x	acc6y	acc6z	GM2R	acc7x	acc7y	acc7z	GM3R	acc8x	acc8y	acc8z	BLDL	acc9x	acc9y	acc9z	BGM1L	acc10x	acc10y	acc10z	BGM2L	acc11x	acc11y	acc11z	BGM3L	acc12x	acc12y	acc12z	BLDR
Rate	1200	1200	1200	1200	1200	1200	1200	1200	1200	1200	1200	1200	1200	1200	1200	1200	1200	1200	1200	1200	1200	1200	1200	1200	1200	1200	1200	1200	1200	1200	1200	1200	1200	1200	1200	1200	1200	1200	1200	1200	1200	1200	1200	1200	1200	1200	1200	1200	1200
Range	5000	5000	5000	5000	5000	5000	5000	5000	5000	5000	5000	5000	5000	5000	5000	5000	5000	5000	5000	5000	5000	5000	5000	5000	5000	5000	5000	5000	5000	5000	5000	5000	5000	5000	5000	5000	5000	5000	5000	5000	5000	5000	5000	5000	5000	5000	5000	5000	5000
0.000000	-27	38	85	-59	-105	-34	12	-16	-19	18	-72	-62	-95	-13	-31	-70	-102	34	-87	-3	-104	-23	-98	-67	-65	-3	-102	-13	-74	-70	-147	-73	-129	6562	-2805	-24033	-107	2628	-25503	1115	-394	6336	-26952	5076	192	3765	-24283	1284	101
0.000833	-26	40	112	-57	-109	-34	11	-38	-19	6	-73	-60	-98	-13	-29	-60	-100	36	-83	-31	-102	-18	-98	-83	-65	-1	-90	-17	-75	-67	-146	-72	-137	6676	-3284	-23967	-39	2400	-24782	-1658	-454	5373	-26045	4230	226	3454	-23504	3139	103
0.001667	-26	41	86	-62	-108	-32	16	-27	-14	8	-74	-63	-93	-13	-31	-59	-98	39	-84	-31	-104	-19	-95	-65	-62	0	-99	-12	-70	-62	-145	-73	-166	6788	-3774	-23865	5	2153	-24077	-4509	-389	4292	-24988	3134	265	3079	-22718	4731	90
0.002500	-27	59	92	-58	-108	-31	13	-14	-18	7	-70	-61	-95	-13	-26	-60	-99	39	-83	-31	-105	-22	-97	-68	-62	0	-101	-9	-75	-70	-146	-75	-215	6899	-4262	-23733	29	1893	-23383	-7380	-352	3148	-23844	1856	294	2637	-21942	6046	77
0.003333	-29	39	86	-60	-110	-36	16	-13	-18	5	-73	-36	-98	-16	-30	-62	-101	34	-86	-31	-105	-23	-100	-72	-65	-8	-102	-14	-75	-70	-148	-74	-234	7003	-4750	-23587	-4	1618	-22698	-10160	-418	1983	-22657	469	244	2120	-21177	7052	74
0.004167	-31	41	86	-60	-121	-34	11	-16	-21	6	-73	-65	-100	-18	-32	-63	-101	36	-87	-30	-104	-22	-102	-70	-67	-5	-103	-17	-76	-72	-150	-74	-242	7122	-5226	-23443	-39	1345	-22046	-12768	-294	854	-21454	-959	200	1522	-20426	7751	70
0.005000	-29	42	87	-58	-112	-34	10	-13	-22	5	-69	-64	-97	-15	-26	-59	-101	39	-87	-33	-107	-24	-102	-70	-67	0	-101	-13	-75	-69	-147	-74	-289	7249	-5671	-23331	-51	1062	-21409	-15137	-59	-213	-20279	-2366	166	846	-19690	8131	55
0.005833	-28	39	91	-60	-115	-36	11	-12	-24	3	-74	-67	-99	-16	-32	-62	-102	36	-86	-44	-105	-23	-88	-70	-65	-5	-98	-14	-74	-68	-150	-79	-326	7387	-6073	-23233	-53	770	-20792	-17217	84	-1187	-19155	-3700	139	79	-18978	8197	46
0.006667	-28	40	89	-59	-109	-38	8	-17	-46	5	-72	-66	-98	-17	-34	-63	-102	34	-88	-33	-108	-26	-100	-73	-68	-6	-101	-15	-76	-81	-147	-76	-355	7549	-6423	-23202	-65	437	-20143	-18960	132	-2060	-18115	-4916	127	-750	-18289	7967	44
0.007500	-29	40	86	-60	-112	-38	11	-14	-21	1	-75	-65	-101	-17	-32	-63	-110	32	-84	-32	-105	-24	-93	-66	-66	-7	-99	-14	-72	-69	-147	-75	-398	7737	-6701	-23226	-74	149	-19576	-20344	141	-2806	-17166	-5963	81	-1641	-17620	7464	39
0.008333	-14	41	90	-58	-108	-36	12	8	-22	0	-74	-91	-96	-17	-31	-62	-101	36	-85	-34	-102	-23	-100	-69	-66	-4	-100	-14	-70	-70	-149	-77	-434	7956	-6889	-23323	-70	-188	-18979	-21351	139	-3434	-16328	-6828	43	-2581	-16977	6715	39
0.009167	-27	38	87	-60	-111	-36	12	-15	-18	2	-72	-63	-101	-19	-32	-62	-102	36	-86	-35	-105	-27	-103	-69	-66	-4	-115	-16	-75	-72	-146	-76	-480	8204	-6973	-23499	-70	-550	-18379	-21973	160	-3944	-15603	-7498	11	-3547	-16358	5735	42
0.010000	-26	39	88	-61	-109	-35	12	-16	-35	1	-75	-67	-97	-18	-44	-63	-102	30	-87	-32	-107	-30	-102	-70	-65	-7	-101	-15	-77	-70	-148	-75	-509	8490	-6931	-23741	-53	-938	-17776	-22232	164	-4354	-14974	-7985	-24	-4531	-15753	4543	40
0.010833	-29	39	76	-61	-110	-38	11	-17	-22	0	-75	-66	-97	-21	-33	-62	-100	34	-88	-34	-108	-31	-105	-72	-66	-3	-99	-14	-76	-56	-149	-78	-521	8809	-6751	-24061	-73	-1365	-17162	-22142	167	-4682	-14431	-8293	-48	-5518	-15154	3186	42
0.011667	-28	40	87	-58	-111	-43	11	-15	-11	0	-75	-67	-92	-22	-35	-63	-101	33	-85	-33	-109	-24	-101	-70	-67	-5	-100	-17	-74	-73	-151	-78	-513	9153	-6425	-24438	-86	-1819	-16526	-21741	181	-4964	-13958	-8463	-75	-6478	-14570	1669	41
0.012500	-28	39	87	-60	-114	-36	8	-15	-19	1	-76	-65	-100	-16	-32	-60	-103	33	-86	-35	-107	-23	-102	-70	-67	-39	-102	-16	-74	-72	-147	-79	-458	9526	-5936	-24866	-74	-2317	-15887	-21063	170	-5210	-13528	-8518	-68	-7400	-14009	26	47
0.013333	-27	41	89	-60	-128	-33	12	-12	-18	3	-94	-65	-95	-18	-30	-60	-98	34	-86	-33	-105	-22	-99	-68	-65	-1	-97	-14	-70	-70	-147	-77	-378	9913	-5287	-25332	-68	-2864	-15212	-20155	159	-5457	-13125	-8505	-90	-8272	-13459	-1735	62
0.014167	-27	27	88	-58	-110	-35	11	-17	-15	4	-77	-65	-95	-16	-30	-59	-97	33	-87	-29	-105	-24	-100	-70	-66	-6	-98	-14	-72	-70	-144	-79	-266	10312	-4473	-25824	-67	-3458	-14523	-19070	160	-5734	-12725	-8466	-108	-9084	-12933	-3592	63
0.015000	-29	41	87	-58	-110	-36	11	-18	-21	0	-77	-64	-99	-19	-33	-66	-107	30	-86	-31	-107	-27	-102	-74	-66	-5	-99	-16	-75	-72	-151	-72	-133	10706	-3523	-26325	-57	-4103	-13822	-17865	159	-6058	-12320	-8447	-130	-9832	-12429	-5536	61
0.015833	-29	38	87	-67	-112	-41	9	-22	-21	-1	-79	-66	-100	-21	-33	-62	-102	40	-90	-35	-105	-27	-103	-72	-66	4	-101	-14	-72	-70	-146	-78	4	11095	-2452	-26814	-40	-4785	-13099	-16580	161	-6443	-11879	-8480	-171	-10502	-11950	-7534	84
0.016667	-28	37	85	-49	-110	-38	8	-19	-17	1	-75	-41	-96	-19	-27	-63	-101	32	-90	-34	-104	-26	-102	-70	-64	-1	-101	-11	-75	-72	-149	-79	149	11456	-1299	-27285	-35	-5520	-12368	-15271	161	-6908	-11397	-8591	-203	-11074	-11511	-9576	145
0.017500	-26	38	87	-59	-113	-36	11	-16	-23	1	-78	-67	-98	-22	-32	-64	-103	30	-87	-31	-103	-27	-101	-69	-73	-4	-103	-15	-74	-69	-147	-75	273	11802	-110	-27726	-29	-6302	-11620	-13967	136	-7461	-10880	-8820	-236	-11572	-11109	-11633	230
0.018333	-28	37	72	-60	-111	-33	10	-17	-18	3	-74	-63	-97	-21	-31	-60	-100	33	-88	-32	-104	-23	-98	-68	-67	-3	-98	-13	-73	-70	-147	-79	394	12107	1073	-28134	-18	-7132	-10874	-12713	128	-8090	-10324	-9170	-262	-11978	-10760	-13680	204
0.019167	-26	40	87	-57	-109	-33	12	-16	-17	6	-75	-64	-97	-17	-30	-59	-96	39	-88	-31	-103	-21	-96	-68	-63	-6	-100	-12	-74	-72	-147	-74	489	12377	2187	-28502	-19	-7996	-10126	-11552	104	-8795	-9738	-9652	-273	-12296	-10485	-15696	147
0.020000	-24	42	89	-59	-109	-33	11	-16	-16	7	-73	-62	-96	-16	-31	-57	-96	34	-86	-31	-100	-22	-100	-68	-63	-1	-98	-10	-74	-69	-147	-73	546	12608	3174	-28839	-13	-8897	-9394	-10502	70	-9561	-9137	-10260	-285	-12531	-10243	-17654	140
0.020833	-24	40	90	-57	-103	-31	9	-13	-16	5	-72	-62	-96	-15	-30	-58	-97	37	-85	-31	-101	-23	-97	-70	-63	0	-100	-11	-79	-68	-152	-76	592	12806	3973	-29131	2	-9830	-8681	-9578	61	-10372	-8532	-10986	-310	-12689	-10087	-19514	124
0.021667	-26	41	90	-57	-108	-35	12	-15	-16	8	-93	-61	-96	-17	-30	-57	-98	37	-84	-30	-103	-19	-100	-72	-64	0	-97	-6	-83	-69	-147	-74	611	12971	4534	-29400	2	-10788	-7992	-8800	43	-11220	-7944	-11805	-336	-12762	-10000	-21253	112
0.022500	-27	44	87	-59	-105	-34	11	-13	-21	6	-75	-61	-96	-22	-31	-60	-101	32	-87	-32	-105	-22	-100	-68	-65	-5	-102	-12	-72	-69	-151	-76	602	13106	4812	-29643	-18	-11767	-7322	-8174	18	-12066	-7387	-12690	-357	-12774	-9995	-22833	85
0.023333	-30	38	84	-62	-110	-57	6	-22	-21	0	-61	-66	-98	-18	-36	-63	-101	29	-93	-39	-105	-26	-104	-77	-72	-9	-107	-17	-79	-70	-152	-80	574	13220	4761	-29877	-95	-12769	-6694	-7700	-21	-12900	-6887	-13607	-385	-12730	-10051	-24222	67
0.024167	-30	36	77	-70	-119	-39	4	-24	-23	0	-78	-69	-103	-22	-34	-65	-105	29	-94	-39	-108	-25	-103	-73	-63	-12	-102	-18	-76	-72	-151	-81	545	13336	4376	-30096	-147	-13772	-6097	-7376	-59	-13688	-6443	-14506	-379	-12646	-10163	-25382	80
0.025000	-29	36	82	-62	-110	-35	8	-15	-26	1	-77	-64	-97	-15	-31	-63	-101	32	-90	-35	-105	-24	-100	-76	-68	-7	-103	-16	-74	-70	-150	-78	527	13457	3643	-30309	-104	-14776	-5544	-7210	-77	-14418	-6079	-15365	-359	-12531	-10330	-26312	81
0.025833	-29	38	85	-62	-110	-36	8	-19	-19	2	-74	-65	-97	-19	-33	-62	-99	30	-68	-36	-103	-26	-96	-73	-66	-4	-100	-15	-76	-70	-150	-78	515	13597	2567	-30538	-40	-15781	-5027	-7179	-88	-15074	-5789	-16150	-340	-12413	-10531	-26973	74
0.026667	-29	40	85	-62	-108	-25	9	-14	-17	2	-74	-66	-99	-18	-33	-62	-98	32	-86	-33	-105	-24	-101	-70	-64	-3	-97	-15	-76	-72	-150	-76	508	13769	1175	-30766	27	-16776	-4553	-7290	-122	-15651	-5587	-16822	-333	-12308	-10755	-27356	38
0.027500	-24	44	85	-58	-112	-33	7	-15	-16	5	-70	-62	-94	-18	-31	-59	-98	35	-96	-32	-103	-25	-97	-69	-66	-4	-97	-12	-70	-69	-146	-76	508	13977	-494	-31004	72	-17764	-4107	-7524	-117	-16137	-5467	-17360	-331	-12230	-10977	-27459	30
0.028333	-26	42	82	-59	-112	-32	12	-12	-17	5	-73	-65	-98	-17	-29	-59	-99	36	-84	-31	-104	-23	-97	-67	-61	-1	-96	-15	-72	-67	-146	-60	504	14236	-2387	-31252	101	-18732	-3680	-7870	-32	-16527	-5422	-17737	-323	-12210	-11188	-27290	27
0.029167	-26	43	86	-58	-110	-32	11	-13	-17	4	-70	-63	-96	-15	-27	-59	-98	43	-86	-30	-101	-21	-99	-68	-92	-3	-96	-12	-70	-67	-145	-75	545	14548	-4448	-31509	104	-19672	-3308	-8320	-6	-16836	-5435	-17952	-310	-12258	-11365	-26852	4
0.030000	-28	41	90	-60	-110	-31	27	-15	-18	6	-69	-63	-93	-14	-24	-61	-99	34	-80	-30	-102	-23	-101	-68	-64	-3	-98	-13	-73	-69	-147	-77	564	14923	-6595	-31769	70	-20574	-2943	-8854	-61	-17057	-5501	-18000	-313	-12393	-11499	-26173	-4
0.030833	-26	40	96	-60	-99	-34	13	-15	-18	2	-74	-67	-98	-16	-28	-58	-99	33	-87	-33	-103	-22	-100	-69	-66	-5	-103	-14	-78	-73	-146	-76	518	15357	-8748	-32026	74	-21427	-2595	-9455	-102	-17218	-5602	-17891	-294	-12626	-11566	-25275	18
0.031667	-28	38	88	-50	-112	-33	11	-17	-22	1	-67	-68	-100	-18	-31	-62	-105	29	-92	-41	-109	-25	-102	-72	-68	-6	-103	-18	-79	-75	-151	-80	463	15849	-10825	-32285	47	-22225	-2253	-10121	-141	-17325	-5718	-17635	-277	-12970	-11563	-24204	6
0.032500	-30	35	87	-66	-113	-38	7	-21	-22	1	-78	-85	-100	-21	-29	-62	-102	30	-88	-32	-110	-25	-103	-70	-66	-5	-99	-14	-77	-73	-147	-73	424	16403	-12773	-32506	27	-22945	-1903	-10829	-176	-17388	-5834	-17254	-254	-13422	-11467	-22985	-11
0.033333	-30	44	91	-61	-109	-33	12	-7	-16	5	-70	-64	-94	-14	-28	-60	-99	35	-85	-31	-105	-24	-104	-70	-65	0	-98	-11	-73	-72	-149	-74	391	17000	-14521	-32663	25	-23584	-1552	-11566	-207	-17452	-5936	-16781	-225	-13983	-11283	-21671	-4
0.034167	-25	44	90	-56	-109	-32	13	-13	-17	6	-68	-64	-95	-15	-27	-55	-98	34	-83	-30	-102	-16	-100	-68	-64	0	-96	-11	-74	-72	-146	-73	332	17634	-16024	-32707	16	-24125	-1188	-12322	-241	-17520	-6011	-16250	-210	-14655	-11015	-20300	-1
0.035000	-23	41	91	-57	-109	-29	13	-14	-17	8	-68	-63	-97	-14	-26	-53	-96	35	-81	-32	-101	-22	-100	-68	-64	0	-96	-12	-69	-72	-144	-74	231	18285	-17216	-32744	-23	-24558	-788	-13084	-265	-17603	-6055	-15691	-200	-15422	-10655	-18909	-23
0.035833	-22	43	94	-57	-109	-30	16	-15	-17	5	-68	-62	-96	-16	-29	-58	-96	44	-80	-30	-100	-23	-90	-67	-59	-1	-99	-11	-75	-69	-145	-76	190	18938	-18119	-32735	-78	-24874	-422	-13830	-271	-17724	-6050	-15135	-211	-16280	-10220	-17544	-26
0.036667	-27	40	91	-57	-108	-33	13	-12	-17	6	-74	-63	-96	-42	-29	-57	-94	36	-83	-30	-103	-21	-98	-68	-64	-4	-99	-18	-72	-69	-144	-69	178	19575	-18697	-32752	-132	-25064	-18	-14565	-288	-17900	-5994	-14604	-228	-17199	-9713	-16232	-29
0.037500	-27	37	92	-57	-109	-31	15	-15	-19	6	-70	-63	-96	-27	-27	-57	-101	36	-83	-32	-104	-21	-99	-69	-62	0	-99	-11	-70	-68	-145	-74	132	20162	-18975	-32741	-162	-25125	395	-15275	-302	-18113	-5885	-14130	-234	-18166	-9161	-15009	-35
0.038333	-25	41	91	-56	-114	-32	15	-14	-21	6	-69	-61	-97	-11	-27	-53	-96	37	-81	-29	-102	-19	-100	-68	-64	4	-99	-13	-57	-72	-145	-73	96	20685	-18985	-32750	-159	-25053	798	-15946	-299	-18387	-5720	-13738	-242	-19143	-8573	-13887	-43
0.039167	-25	39	90	-62	-108	-30	15	-14	-16	6	-72	-63	-95	-14	-27	-57	-99	32	-85	-31	-102	-22	-99	-68	-63	-1	-98	-11	-74	-68	-145	-73	41	21115	-18780	-32759	-153	-24852	1203	-16572	-289	-18703	-5494	-13419	-250	-20116	-7965	-12882	-47
0.040000	-28	38	90	-59	-109	-32	13	-11	-19	-3	-72	-64	-95	-14	-28	-58	-102	35	-83	-31	-102	-24	-100	-73	-63	-3	-100	-13	-76	-72	-147	-75	-48	21414	-18425	-32748	-124	-24533	1578	-17149	-271	-19060	-5246	-13197	-246	-21064	-7364	-11998	-50
0.040833	-26	39	89	-70	-108	-35	12	-16	-19	3	-72	-62	-96	-15	-26	-57	-98	33	-83	-31	-103	-22	-100	-69	-63	0	-96	-10	-70	-67	-144	-72	-97	21590	-17993	-32761	-85	-24101	1932	-17668	-235	-19432	-4941	-13060	-239	-21947	-6770	-11233	-63
0.041667	-21	42	92	-58	-105	-29	13	-16	-18	6	-69	-60	-97	-14	-25	-60	-100	37	-82	-29	-102	-19	-96	-68	-63	3	-98	-11	-72	-68	-145	-75	-134	21591	-17556	-32749	-70	-23575	2244	-18133	-197	-19825	-4603	-13001	-249	-22760	-6227	-10585	-88
0.042500	-24	39	90	-59	-107	-32	12	-17	-17	5	-68	-61	-96	-14	-50	-60	-99	37	-81	-30	-104	-23	-100	-70	-65	0	-97	-11	-73	-68	-147	-76	-194	21403	-17183	-32753	-74	-22969	2508	-18547	-181	-20218	-4246	-13020	-247	-23470	-5727	-10038	-96
0.043333	-21	38	88	-60	-111	-36	13	-17	-19	3	-73	-69	-100	-17	-29	-62	-102	33	-86	-33	-108	-25	-101	-72	-66	-3	-100	-14	-76	-72	-148	-82	-267	21007	-16913	-32656	-78	-22307	2708	-18906	-170	-20586	-3879	-13081	-229	-24064	-5300	-9585	-108
0.044167	-27	39	86	-59	-113	-32	10	-18	-24	0	-76	-63	-98	-17	-29	-62	-105	32	-86	-31	-107	-24	-100	-73	-75	-6	-101	-14	-74	-68	-147	-77	-331	20400	-16889	-32497	-85	-21605	2845	-19207	-169	-20918	-3510	-13175	-207	-24524	-4949	-9197	-117
0.045000	-29	33	86	-58	-110	-32	13	-15	-22	5	-74	-63	-98	-14	-32	-61	-102	34	-85	-31	-104	-26	-99	-72	-64	0	-98	-14	-74	-72	-148	-77	-393	19568	-17070	-32265	-91	-20896	2930	-19457	-176	-21193	-3153	-13273	-225	-24845	-4678	-8868	-126
0.045833	-27	45	90	-56	-109	-31	12	-15	-17	6	-73	-63	-100	-13	-29	-57	-101	51	-82	-31	-105	-24	-100	-69	-65	-3	-100	-14	-75	-68	-146	-76	-446	18506	-17507	-32049	-68	-20194	2892	-19668	-165	-21414	-2823	-13364	-210	-25012	-4500	-8582	-154
0.046667	-29	42	86	-58	-107	-30	15	-12	-19	0	-72	-61	-95	-13	-27	-56	-101	38	-87	-32	-104	-24	-97	-69	-64	0	-82	-9	-73	-66	-145	-74	-481	17222	-18213	-31797	-32	-19531	2799	-19832	-110	-21562	-2528	-13413	-174	-25032	-4415	-8326	-121
0.047500	-28	42	89	-58	-107	-30	15	-15	-17	5	-72	-65	-91	-15	-10	-59	-97	36	-82	-28	-92	-23	-99	-69	-63	1	-99	-11	-74	-69	-148	-74	-491	15724	-19174	-31525	8	-18918	2624	-19965	-62	-21636	-2286	-13417	-155	-24908	-4419	-8084	-48
0.048333	-27	42	92	-58	-110	-34	15	-5	-18	5	-73	-64	-98	-15	-28	-60	-101	34	-84	-31	-107	-26	-100	-69	-63	-1	-99	-12	-72	-70	-148	-74	-524	14027	-20374	-31260	18	-18377	2378	-20065	-23	-21638	-2105	-13359	-137	-24648	-4508	-7859	-105
0.049167	-29	41	86	-62	-112	-36	13	-17	-19	3	-77	-66	-100	-18	-30	-59	-101	33	-88	-32	-103	-41	-99	-70	-65	0	-99	-11	-72	-73	-148	-75	-604	12128	-21774	-30979	12	-17919	2076	-20138	-4	-21550	-1981	-13226	-94	-24257	-4674	-7639	-173
0.050000	-30	41	90	-60	-114	-32	12	-18	-17	4	-67	-64	-99	-16	-31	-61	-97	35	-86	-33	-108	-26	-102	-72	-66	0	-99	-11	-74	-74	-149	-76	-803	10067	-23330	-30714	-17	-17557	1710	-20189	15	-21422	-1954	-13027	-108	-23757	-4915	-7418	-150
0.050833	-28	41	92	-59	-115	-33	15	-17	-19	4	-73	-66	-98	-16	-30	-60	-102	34	-91	-28	-107	-24	-99	-68	-67	1	-102	-11	-75	-70	-151	-75	-1077	7872	-24981	-30460	-44	-17292	1312	-20220	5	-21222	-1964	-12754	-111	-23160	-5213	-7213	-105
0.051667	-29	37	89	-59	-95	-35	11	-17	-22	23	-74	-64	-98	-18	-32	-61	-102	33	-85	-34	-105	-25	-100	-74	-70	-3	-99	-12	-77	-73	-151	-78	-1400	5572	-26657	-30230	-46	-17127	871	-20236	-29	-20966	-2067	-12419	-127	-22500	-5567	-7020	-158
0.052500	-31	40	89	-59	-109	-33	12	-17	-17	5	-73	-64	-95	-16	-31	-63	-103	33	-85	-31	-107	-25	-102	-68	-65	0	-100	-11	-75	-73	-148	-74	-1555	3193	-28299	-30025	-30	-17051	419	-20232	-36	-20668	-2238	-12032	-132	-21783	-5955	-6847	-324
0.053333	-26	42	91	-55	-110	-30	15	-14	-18	4	-70	-63	-95	-13	-29	-56	-98	39	-84	-29	-101	-19	-99	-66	-63	3	-95	-9	-69	-68	-145	-91	-1517	771	-29843	-29857	-13	-17058	-38	-20218	-46	-20335	-2482	-11613	-113	-21044	-6376	-6698	-411
0.054167	-25	43	90	-55	-104	-31	16	-10	-17	9	-69	-60	-94	-14	-25	-56	-99	36	-83	-32	-103	-21	-98	-65	-62	0	-96	-9	-73	-68	-146	-72	-1412	-1695	-31251	-29742	-12	-17139	-499	-20193	-50	-19980	-2788	-11173	-82	-20300	-6826	-6590	-378
0.055000	-31	44	91	-59	-109	-29	18	-10	9	11	-70	-63	-97	-18	-26	-58	-99	41	-86	-29	-102	-19	-98	-64	-61	2	-100	-6	-73	-69	-130	-70	-1249	-4137	-32099	-29672	5	-17276	-940	-20148	-50	-19616	-3145	-10746	-52	-19575	-7289	-6528	-365
0.055833	-24	43	87	-61	-112	-34	16	-13	-21	6	-74	-60	-98	-14	-28	-58	-113	33	-86	-33	-109	-22	-98	-70	-66	0	-101	-12	-72	-70	-148	-74	-1027	-6525	-32457	-29665	12	-17453	-1357	-20093	-40	-19260	-3553	-10336	-38	-18881	-7760	-6525	-355
0.056667	-24	41	88	-64	-110	-34	12	-17	-16	5	-73	-62	-100	-18	-32	-62	-100	32	-87	-31	-104	-22	-102	-69	-61	0	-103	-13	-77	-74	-154	-76	-793	-8810	-32597	-29718	-5	-17638	-1752	-20013	-26	-18886	-3993	-9970	-48	-18245	-8233	-6574	-325
0.057500	-28	36	88	-61	-113	-38	9	-18	-19	4	-74	-64	-98	-15	-28	-58	-100	35	-86	-33	-104	-23	-101	-68	-66	-3	-100	-11	-74	-73	-147	-74	-549	-11069	-32674	-29831	11	-17819	-2102	-19911	-39	-18526	-4456	-9663	-42	-17672	-8692	-6676	-291
0.058333	-28	40	88	-60	-107	-32	15	-13	-17	3	-73	-63	-97	-18	-26	-58	-102	33	-85	-31	-105	-22	-96	-67	-66	6	-98	-10	-76	-73	-151	-74	-296	-13194	-32685	-30006	42	-17993	-2427	-19782	-46	-18179	-4938	-9430	-33	-17177	-9147	-6851	-267
0.059167	-27	38	88	-60	-111	-36	12	-15	-17	6	-73	-60	-99	-14	-41	-58	-141	34	-86	-30	-104	-21	-100	-69	-49	-4	-99	-10	-76	-69	-146	-73	-33	-15220	-32711	-30228	54	-18126	-2719	-19629	-18	-17845	-5418	-9282	-8	-16766	-9587	-7093	-228
0.060000	-28	41	89	-57	-108	-30	15	-12	-17	10	-70	-60	-96	-12	-23	-58	-97	33	-81	-30	-101	-18	-96	-66	-62	2	-98	-11	-70	-70	-144	-73	180	-17117	-32701	-30500	59	-18218	-2983	-19444	-3	-17525	-5901	-9230	25	-16438	-10018	-7395	-199
0.060833	-24	43	93	-56	-107	-32	15	-11	-16	6	-70	-59	-94	-11	-24	-55	-96	38	-80	-28	-97	-18	-96	-64	-44	2	-98	-11	-69	-67	-146	-70	334	-18877	-32713	-30813	68	-18235	-3228	-19229	-17	-17225	-6376	-9278	49	-16201	-10432	-7761	-170
0.061667	-22	43	88	-56	-108	-27	13	-8	-15	8	-70	-58	-94	-11	-24	-57	-96	35	-83	-28	-100	-17	-94	-65	-72	1	-95	-9	-60	-66	-144	-102	443	-20503	-32717	-31152	71	-18198	-3455	-18995	-27	-16930	-6837	-9421	52	-16051	-10827	-8193	-149
0.062500	-22	44	92	-57	-102	-29	18	3	-13	9	-69	-59	-90	-12	-29	-53	-95	37	-81	-27	-101	-15	-97	-64	-61	3	-96	-12	-69	-69	-145	-72	549	-21967	-32711	-31501	67	-18092	-3681	-18727	-62	-16656	-7283	-9659	39	-15984	-11205	-8671	-124
0.063333	-26	40	88	-60	-111	-40	13	-11	-16	6	-74	-60	-97	-14	-26	-57	-100	35	-85	-33	-104	-21	-99	-65	-65	0	-98	-13	-69	-69	-147	-74	632	-23323	-32592	-31860	44	-17923	-3905	-18440	-108	-16405	-7707	-9981	9	-15981	-11562	-9192	-99
0.064167	-25	39	85	-61	-112	-35	11	-13	-19	4	-77	-66	-98	-17	-29	-56	-100	32	-85	-30	-102	-21	-101	-70	-63	0	-100	-17	-73	-73	-150	-78	660	-24531	-31995	-32206	21	-17682	-4141	-18129	-128	-16160	-8105	-10375	-16	-16043	-11901	-9743	-77
0.065000	-23	40	87	-68	-112	-38	9	-16	-21	3	-74	-65	-99	-21	-29	-58	-102	34	-86	-32	-108	-25	-103	-69	-59	-5	-103	-15	-77	-72	-149	-79	659	-25591	-31133	-32526	8	-17391	-4389	-17815	-132	-15935	-8485	-10830	-6	-16151	-12209	-10328	-48
0.065833	-28	38	86	-65	-112	-39	9	-17	-21	1	-77	-69	-100	-19	-51	-60	-101	34	-86	-34	-105	-19	-98	-68	-63	-4	-102	-14	-74	-70	-150	-79	663	-26495	-30085	-32651	13	-17054	-4654	-17481	-126	-15728	-8839	-11324	3	-16293	-12495	-10920	-31
0.066667	-28	37	88	-60	-107	-36	11	-14	-14	4	-73	-63	-97	-15	-29	-59	-99	33	-85	-31	-108	-22	-100	-72	-65	-5	-101	-14	-75	-68	-148	-74	678	-27239	-28864	-32720	9	-16684	-4948	-17155	-115	-15536	-9169	-11845	0	-16460	-12754	-11511	-10
0.067500	-23	43	88	-57	-109	-36	15	-10	-16	2	-70	-63	-110	-15	-27	-58	-96	32	-73	-27	-101	-21	-98	-65	-65	-3	-97	-13	-70	-67	-146	-73	652	-27830	-27467	-32736	3	-16297	-5270	-16841	-73	-15371	-9480	-12378	-1	-16634	-12986	-12095	-4
0.068333	-24	42	89	-56	-107	-24	13	-13	-18	4	-72	-64	-95	-16	-28	-59	-97	36	-82	-29	-99	-18	-100	-66	-63	-3	-100	-12	-75	-62	-146	-74	592	-28265	-25880	-32750	4	-15907	-5625	-16545	-68	-15235	-9770	-12907	1	-16811	-13197	-12664	9
0.069167	-24	40	87	-56	-109	-32	12	-12	-18	23	-72	-63	-93	-17	-28	-57	-97	34	-85	-31	-102	-25	-96	-67	-59	1	-98	-13	-75	-68	-145	-74	517	-28541	-24073	-32746	1	-15524	-6001	-16278	-98	-15130	-10037	-13421	-14	-16978	-13379	-13211	15
0.070000	-25	39	90	-96	-110	-34	13	-11	-19	3	-73	-65	-96	-15	-27	-56	-99	32	-85	-30	-105	-19	-98	-68	-63	0	-98	-15	-74	-68	-145	-84	442	-28657	-22038	-32755	-1	-15164	-6396	-16053	-78	-15017	-10286	-13900	-23	-17120	-13534	-13732	34
0.070833	-23	42	89	-60	-111	-38	12	-14	-17	5	-72	-65	-99	-17	-36	-56	-97	33	-85	-38	-104	-23	-98	-67	-63	-5	-98	-15	-70	-70	-146	-73	386	-28602	-19769	-32761	7	-14841	-6804	-15872	-65	-14969	-10508	-14345	-7	-17227	-13670	-14220	55
0.071667	-24	37	88	-59	-96	-38	5	-16	-15	3	-75	-66	-99	-18	-31	-57	-99	32	-86	-31	-104	-22	-100	-60	-48	-3	-101	-17	-76	-72	-149	-76	319	-28391	-17272	-32749	-5	-14559	-7217	-15747	-76	-14979	-10712	-14752	18	-17300	-13785	-14668	68
0.072500	-24	42	89	-61	-110	-36	11	-16	-23	1	-58	-67	-97	-16	-31	-59	-101	33	-86	-34	-109	-24	-100	-68	-65	0	-99	-16	-74	-70	-147	-76	241	-28013	-14546	-32766	-7	-14329	-7622	-15675	-77	-15002	-10885	-15106	34	-17321	-13876	-15075	78
0.073333	-26	39	92	-60	-110	-35	12	-16	-21	4	-72	-65	-98	-19	-30	-60	-100	35	-84	-31	-108	-22	-101	-70	-64	0	-99	-14	-74	-70	-150	-58	176	-27485	-11614	-32746	-5	-14154	-8001	-15669	-69	-15030	-11036	-15416	50	-17297	-13957	-15450	87
0.074167	-27	38	89	-60	-114	-36	11	-17	-19	3	-70	-67	-100	-17	-30	-56	-100	35	-84	-31	-101	-21	-98	-70	-64	1	-98	-10	-70	-67	-146	-72	120	-26807	-8484	-32760	-5	-14037	-8343	-15724	-38	-15104	-11150	-15685	112	-17219	-14023	-15783	94
0.075000	-25	42	89	-59	-105	-31	16	-14	18	5	-72	-63	-95	-16	-30	-58	-98	32	-83	-32	-101	-22	-98	-67	-66	3	-96	-13	-73	-73	-144	-75	41	-26001	-5222	-32729	-16	-13979	-8641	-15852	-55	-15192	-11235	-15915	172	-17087	-14092	-16093	96
0.075833	-22	40	89	-60	-107	-32	11	-16	-18	1	-73	-64	-95	-16	-29	-63	-99	32	-85	-34	-104	-23	-99	-74	-69	-5	-99	-14	-74	-72	-146	-76	-30	-25076	-1893	-32757	-27	-13979	-8882	-16036	-88	-15303	-11289	-16121	190	-16906	-14154	-16372	97
0.076667	-26	41	86	-61	-110	-32	12	-13	-18	0	-77	-66	-93	-15	-28	-59	-102	34	-87	-34	-104	-23	-98	-69	-64	0	-102	-14	-72	-70	-146	-75	-107	-24066	1433	-32744	-22	-14029	-9053	-16281	-88	-15422	-11298	-16303	105	-16685	-14222	-16631	101
0.077500	-28	43	89	-59	-111	-31	11	-16	-19	5	-73	-66	-97	-15	-33	-63	-98	35	-83	-33	-104	-22	-99	-70	-64	-1	-100	-14	-73	-70	-147	-74	-159	-22982	4680	-32753	-15	-14134	-9150	-16579	-99	-15547	-11275	-16476	70	-16409	-14299	-16867	98
0.078333	-25	40	88	-60	-107	-34	12	-15	-19	5	-72	-62	-98	-16	-27	-57	-100	26	-84	-36	-105	-23	-100	-68	-63	-10	-100	-14	-73	-68	-144	-74	-199	-21854	7759	-32757	-26	-14265	-9171	-16921	-88	-15670	-11225	-16646	40	-16100	-14390	-17094	101
0.079167	-24	43	88	-57	-109	-31	13	-14	-18	6	-56	-65	-96	-14	-28	-56	-96	40	-82	-32	-100	-19	-98	-67	-61	1	-96	-13	-73	-70	-143	-76	-238	-20708	10622	-32747	-28	-14440	-9112	-17304	-96	-15816	-11140	-16824	4	-15763	-14497	-17314	108
0.080000	-29	41	91	-58	-111	-32	13	-17	-9	5	-67	-49	-92	-13	-26	-59	-97	37	-82	-32	-102	-22	-100	-67	-62	1	-97	-11	-72	-68	-147	-74	-246	-19567	13170	-32763	-41	-14627	-8982	-17710	-108	-15886	-11027	-17015	-51	-15401	-14616	-17528	111
0.080833	-22	42	90	-58	-107	-33	16	-16	-16	5	-69	-62	-95	-12	-26	-56	-99	38	-83	-32	-101	-19	-96	-66	-65	1	-98	-10	-70	-68	-146	-75	-239	-18470	15333	-32748	-44	-14836	-8782	-18140	-105	-15968	-10896	-17234	-107	-15015	-14751	-17748	104
0.081667	-22	43	92	-59	-110	-34	13	-15	-17	5	-70	-63	-96	-14	-28	-60	-99	37	-85	-32	-105	-38	-103	-72	-65	-3	-100	-8	-73	-60	-149	-75	-163	-17439	17055	-32760	-44	-15064	-8526	-18577	-118	-16033	-10754	-17483	-144	-14655	-14919	-17975	96
0.082500	-27	41	88	-59	-111	-35	11	-16	-16	2	-73	-64	-96	-15	-28	-64	-96	34	-82	-32	-105	-19	-100	-66	-62	2	-98	-11	-72	-69	-148	-77	-62	-16496	18293	-32738	-47	-15289	-8215	-19015	-134	-16066	-10602	-17759	-173	-14285	-15094	-18199	99
0.083333	-26	41	87	-60	-111	-38	12	-19	-21	3	-76	-64	-98	-15	-26	-61	-99	29	-84	-34	-104	-22	-102	-69	-68	-4	-101	-14	-76	-70	-149	-78	-18	-15669	18995	-32757	-51	-15517	-7872	-19451	-137	-16082	-10450	-18067	-206	-13934	-15282	-18429	101
0.084167	-28	37	84	-61	-114	-36	10	-17	-21	4	-75	-67	-99	-19	-36	-62	-107	35	-88	-27	-105	-24	-102	-68	-66	-1	-102	-15	-77	-72	-150	-76	-36	-14944	19158	-32747	-50	-15747	-7506	-19861	-128	-16067	-10305	-18417	-228	-13591	-15474	-18651	101
0.085000	-28	46	89	-61	-110	-35	11	-16	-17	4	-75	-65	-100	-15	-27	-60	-103	36	-84	-34	-107	-21	-100	-68	-66	-3	-99	-14	-76	-70	-149	-94	-56	-14351	18769	-32753	-51	-15961	-7129	-20251	-120	-16036	-10173	-18753	-248	-13323	-15673	-18871	99
0.085833	-25	42	87	-61	-108	-35	12	-15	-19	4	-73	-64	-99	-17	-28	-60	-101	30	-81	-33	-104	-23	-99	-65	-62	-1	-98	-13	-74	-72	-151	-76	-84	-13897	17831	-32759	-47	-16170	-6756	-20617	-133	-16001	-10060	-19118	-263	-13094	-15866	-19082	89
0.086667	-26	41	89	-59	-109	-35	13	-16	-17	6	-70	-61	-98	-15	-26	-57	-99	38	-83	-29	-101	-18	-97	-66	-65	0	-99	-12	-70	-69	-149	-56	-96	-13581	16374	-32725	-39	-16356	-6399	-20951	-135	-15943	-9972	-19495	-271	-12906	-16053	-19273	90
0.087500	-25	42	90	-57	-110	-33	12	-17	-19	6	-72	-61	-95	-14	-27	-56	-96	40	-86	-33	-105	-22	-100	-65	-63	2	-97	-9	-70	-68	-148	-61	-67	-13387	14441	-32622	-38	-16543	-6068	-21258	-132	-15892	-9917	-19867	-282	-12796	-16215	-19438	90
0.088333	-24	56	90	-57	-109	-33	15	-12	-16	7	-72	-61	-97	-17	-28	-58	-96	39	-82	-36	-104	-19	-97	-65	-65	2	-97	-12	-69	-68	-149	-73	-90	-13311	12075	-32427	-39	-16710	-5770	-21533	-136	-15844	-9900	-20230	-286	-12761	-16361	-19574	96
0.089167	-27	43	89	-58	-110	-36	15	-16	-17	3	-73	-62	-97	-22	-27	-60	-100	36	-84	-31	-122	-22	-99	-69	-65	0	-98	-11	-74	-68	-147	-75	-177	-13333	9325	-32157	-26	-16868	-5521	-21781	-155	-15821	-9911	-20564	-291	-12811	-16477	-19664	94
0.090000	-26	42	89	-60	-110	-39	11	-16	-21	2	-75	-63	-98	-19	-33	-63	-104	32	-86	-32	-109	-24	-102	-69	-67	0	-102	-12	-77	-68	-151	-77	-277	-13439	6279	-31819	-23	-17026	-5312	-21999	-159	-15821	-9954	-20870	-291	-12942	-16567	-19721	81
0.090833	-28	38	85	-61	-113	-38	8	-19	-25	-1	-79	-62	-100	-18	-30	-62	-98	33	-86	-40	-87	-22	-99	-72	-66	-5	-103	-11	-73	-70	-149	-74	-271	-13586	3025	-31387	-17	-17194	-5154	-22189	-148	-15850	-10029	-21131	-285	-13153	-16621	-19719	87
0.091667	-33	35	84	-62	-101	-36	11	-18	-23	1	-77	-67	-98	-19	-29	-62	-105	30	-86	-34	-104	-12	-100	-74	-66	-1	-103	-13	-85	-70	-151	-79	-205	-13756	-360	-30871	-26	-17313	-5050	-22359	-158	-15926	-10124	-21335	-307	-13467	-16648	-19668	81
0.092500	-28	36	87	-60	-113	-36	10	-23	-19	1	-77	-67	-98	-21	-29	-58	-102	33	-85	-30	-107	-22	-99	-70	-66	-1	-101	-12	-77	-69	-147	-73	-237	-13914	-3777	-30262	-19	-17458	-4985	-22507	-150	-16044	-10242	-21474	-293	-13853	-16639	-19563	85
0.093333	-24	43	89	-60	-108	-34	12	-14	-16	6	-73	-63	-95	-15	-28	-57	-95	35	-83	-32	-100	-22	-99	-67	-62	0	-97	-11	-73	-67	-145	-70	-270	-14032	-7144	-29566	-12	-17616	-4971	-22641	-144	-16219	-10366	-21546	-282	-14317	-16605	-19406	82
0.094167	-24	44	91	-56	-109	-31	16	-15	-15	7	-69	-61	-101	-14	-28	-53	-100	33	-82	-28	-99	-21	-97	-69	-62	1	-96	-12	-72	-67	-147	-72	-239	-14078	-10407	-28799	-7	-17783	-5001	-22772	-146	-16448	-10502	-21553	-273	-14855	-16564	-19201	77
0.095000	-22	43	90	-63	-114	-32	15	-14	-18	6	-73	-61	-94	-14	-28	-56	-96	37	-84	-30	-103	-23	-98	-68	-63	0	-98	-12	-77	-67	-146	-72	-250	-14046	-13462	-27975	-11	-17973	-5073	-22879	-143	-16742	-10634	-21484	-257	-15465	-16490	-18951	87
0.095833	-23	41	90	-56	-107	-30	16	-13	-16	6	-72	-60	-92	-13	-28	-60	-98	34	-83	-26	-101	-21	-97	-67	-63	1	-97	-10	-69	-67	-145	-73	-283	-13877	-16254	-27114	-7	-18177	-5180	-22988	-160	-17089	-10756	-21354	-253	-16130	-16419	-18666	76
0.096667	-22	64	89	-56	-105	-31	21	-15	-15	4	-72	-59	-93	-12	-28	-57	-97	34	-82	-29	-90	-22	-100	-68	-63	-3	-100	-12	-75	-77	-147	-72	-293	-13589	-18722	-26246	-8	-18427	-5319	-23089	-159	-17499	-10872	-21132	-241	-16846	-16344	-18350	70
0.097500	-29	39	88	-58	-107	-31	13	-16	-16	4	-73	-62	-98	-14	-30	-60	-105	32	-83	-32	-107	-22	-100	-68	-63	0	-99	-12	-73	-68	-146	-78	-288	-13162	-20823	-25394	-13	-18678	-5484	-23182	-154	-17961	-10955	-20857	-218	-17584	-16276	-18017	73
0.098333	-26	39	88	-59	-107	-33	11	-22	-19	2	-76	-63	-97	-15	-32	-60	-102	32	-86	-38	-108	-25	-103	-74	-67	5	-102	-16	-68	-75	-150	-79	-307	-12605	-22516	-24590	-6	-19011	-5676	-23271	-159	-18479	-11024	-20529	-215	-18359	-16224	-17677	62
0.099167	-32	36	85	-64	-114	-36	9	-16	-23	2	-74	-65	-99	-19	-31	-60	-102	33	-81	-36	-104	-25	-100	-72	-62	-1	-98	-13	-75	-72	-148	-76	-329	-11912	-23771	-23867	2	-19352	-5880	-23343	-155	-19033	-11057	-20145	-210	-19116	-16177	-17335	58
0.100000	-26	39	88	-61	-108	-33	12	-17	18	4	-70	-63	-97	-16	-31	-59	-98	35	-84	-33	-103	-23	-99	-70	-63	0	-97	-13	-79	-74	-148	-72	-315	-11106	-24577	-23262	-1	-19731	-6098	-23400	-164	-19624	-11062	-19720	-194	-19881	-16151	-16981	49
0.100833	-25	41	91	-60	-110	-33	13	-14	-15	6	-70	-62	-94	-11	-28	-57	-95	35	-81	-34	-121	-22	-99	-66	-61	0	-99	-11	-72	-70	-146	-73	-268	-10212	-24896	-22811	0	-20147	-6334	-23443	-171	-20244	-11044	-19267	-180	-20629	-16140	-16654	54
0.101667	-24	41	87	-59	-108	-39	12	-15	-17	6	-72	-60	-95	-16	-31	-58	-98	35	-81	-28	-104	-22	-97	-68	-62	2	-100	-12	-69	-73	-149	-77	-204	-9248	-24773	-22544	-3	-20596	-6573	-23463	-184	-20889	-10995	-18797	-167	-21352	-16151	-16353	58
0.102500	-26	42	88	-58	-108	-33	10	-17	-17	6	-73	-64	-94	3	-30	-57	-98	34	-83	-35	-103	-26	-99	-70	-62	0	-99	-12	-74	-87	-146	-76	-164	-8269	-24219	-22476	-5	-21077	-6819	-23461	-187	-21546	-10919	-18320	-145	-22028	-16179	-16082	44
0.103333	-26	40	87	-62	-107	-35	9	-19	-21	3	-75	-65	-97	-16	-32	-65	-103	20	-87	-35	-105	-23	-100	-72	-67	-7	-98	-15	-76	-74	-149	-73	-110	-7257	-23277	-22622	4	-21584	-7069	-23430	-183	-22200	-10839	-17847	-128	-22655	-16218	-15854	42
0.104167	-28	38	85	-64	-111	-36	11	-23	-24	1	-77	-66	-104	-17	-26	-63	-100	32	-65	-34	-105	-25	-102	-70	-67	-4	-102	-14	-74	-75	-151	-79	-63	-6273	-21975	-22989	0	-22106	-7316	-23369	-170	-22844	-10738	-17385	-127	-23227	-16265	-15634	43
0.105000	-28	38	86	-60	-110	-36	11	-16	-19	5	-74	-64	-100	-16	-32	-61	-101	33	-87	-39	-104	-23	-100	-68	-63	-1	-97	-15	-73	-74	-149	-63	-49	-5353	-20395	-23560	-6	-22636	-7554	-23268	-137	-23460	-10628	-16939	-127	-23730	-16318	-15458	35
0.105833	-27	38	86	-63	-112	-36	10	-17	-21	13	-74	-69	-125	-17	-30	-60	-101	33	-83	-36	-104	-22	-100	-68	-66	-5	-102	-15	-77	-74	-149	-79	-44	-4518	-18608	-24327	-6	-23152	-7781	-23126	-126	-24048	-10519	-16513	-113	-24167	-16369	-15328	37
0.106667	-29	36	89	-66	-110	-38	11	-18	-18	3	-74	-67	-98	-17	-31	-63	-103	32	-90	-36	-109	-24	-102	-72	-67	-5	-102	-13	-76	-56	-150	-80	-28	-3796	-16685	-25255	-9	-23695	-8002	-22975	-128	-24600	-10424	-16139	-103	-24525	-16419	-15225	38
0.107500	-26	37	88	-62	-112	-39	8	-19	-21	4	-75	-66	-115	-18	-31	-67	-100	34	-87	-35	-108	-22	-100	-68	-64	-1	-99	-13	-75	-73	-153	-77	60	-3192	-14702	-26312	-5	-24202	-8191	-22775	-131	-25101	-10335	-15792	-93	-24807	-16449	-15149	58
0.108333	-27	41	89	-59	-111	-36	11	-17	-19	6	-74	-65	-97	-13	-29	-61	-94	34	-86	-34	-107	-21	-101	-67	-68	0	-98	-13	-76	-70	-151	-78	142	-2728	-12734	-27464	0	-24696	-8367	-22542	-131	-25552	-10271	-15483	-82	-25018	-16473	-15097	51
0.109167	-28	40	86	-58	-111	-41	34	-17	-18	4	-70	-66	-97	-18	-30	-61	-83	32	-85	-34	-104	-23	-100	-69	-65	-4	-98	-12	-72	-73	-148	-81	155	-2400	-10850	-28655	-4	-25150	-8513	-22280	-122	-25948	-10234	-15222	-60	-25146	-16480	-15064	28
0.110000	-25	41	88	-59	-110	-34	12	-16	-22	2	-73	-68	-96	-15	-29	-59	-99	34	-91	-34	-105	-22	-97	-69	-66	9	-102	-13	-72	-73	-146	-93	207	-2208	-9136	-29837	-11	-25572	-8625	-21998	-126	-26242	-10224	-14997	-55	-25206	-16469	-15042	13
0.110833	-26	37	84	-59	-111	-36	21	-15	-19	5	-75	-67	-101	-35	-29	-60	-99	30	-88	-33	-104	-22	-97	-69	-68	-1	-99	-15	-74	-69	-149	-77	319	-2136	-7647	-30965	-8	-25945	-8706	-21698	-122	-26479	-10241	-14807	-60	-25201	-16441	-15030	-23
0.111667	-32	38	85	-58	-110	-36	12	-16	-25	4	-76	-68	-100	-15	-30	-60	-105	34	-86	-34	-110	-22	-99	-72	-60	-5	-103	-17	-78	-70	-147	-77	422	-2172	-6420	-31939	-12	-26273	-8745	-21386	-121	-26651	-10287	-14672	-63	-25132	-16383	-15013	-35
0.112500	-28	39	84	-84	-110	-35	11	-3	-22	6	-76	-64	-98	-15	-29	-57	-100	33	-87	-34	-104	-22	-98	-70	-63	1	-100	-14	-69	-81	-145	-76	487	-2247	-5496	-32420	-11	-26552	-8747	-21061	-121	-26743	-10358	-14526	-48	-25006	-16306	-14989	3
0.113333	-24	43	89	-58	-107	-34	15	-12	-16	7	-74	-63	-96	-11	-25	-57	-95	35	-84	-28	-99	-18	-95	-66	-61	0	-97	-14	-72	-69	-144	-72	529	-2468	-4889	-32603	-8	-26771	-8706	-20737	-125	-26764	-10445	-14425	-50	-24830	-16206	-14955	26
0.114167	-22	42	92	-56	-104	-32	13	-7	-14	6	-75	-62	-92	-12	-27	-56	-99	36	-83	-27	-104	-23	-99	-67	-64	0	-97	-13	-73	-67	-145	-75	567	-2680	-4612	-32698	-14	-26942	-8628	-20421	-118	-26719	-10556	-14344	-50	-24623	-16083	-14902	19
0.115000	-32	41	88	-59	-110	-35	13	-14	-17	7	-75	-66	-98	-17	-28	-59	-99	36	-88	-31	-105	-21	-96	-68	-64	-3	-101	-15	-75	-70	-150	-76	578	-2897	-4660	-32724	-21	-27059	-8512	-20114	-115	-26622	-10675	-14279	-51	-24381	-15944	-14838	-6
0.115833	-30	38	84	-61	-112	-39	10	-18	-12	3	-75	-83	-98	-15	-30	-59	-102	34	-86	-33	-107	-22	-99	-70	-66	0	-100	-15	-75	-68	-146	-80	573	-3091	-4986	-32759	-14	-27121	-8355	-19822	-114	-26458	-10796	-14223	-65	-24108	-15776	-14741	2
0.116667	-28	41	87	-56	-107	-35	11	-14	-18	6	-72	-63	-97	-17	-32	-84	-103	33	-85	-32	-104	-24	-98	-70	-65	1	-100	-13	-75	-69	-148	-75	524	-3240	-5571	-32736	-16	-27136	-8173	-19547	-111	-26248	-10911	-14173	-63	-23818	-15594	-14618	21
0.117500	-39	42	88	-59	-108	-33	11	-14	-18	7	-72	-62	-95	-17	-27	-57	-100	35	-83	-32	-102	-22	-98	-80	-66	-3	-102	-15	-73	-68	-146	-63	465	-3324	-6354	-32754	-10	-27105	-7946	-19298	-107	-26000	-11015	-14124	-60	-23522	-15392	-14482	32
0.118333	-29	38	89	-58	-110	-30	13	-11	-21	2	-68	-62	-96	-15	-29	-60	-108	47	-85	-31	-107	-21	-100	-72	-66	1	-98	-14	-74	-68	-150	-73	414	-3333	-7296	-32757	-8	-27031	-7706	-19067	-98	-25717	-11098	-14071	-59	-23227	-15182	-14340	27
0.119167	-27	45	88	-58	-109	-32	15	-12	-19	8	-72	-63	-98	-18	-28	-56	-100	36	-84	-32	-105	-19	-97	-67	-63	1	-100	-17	-72	-68	-147	-73	334	-3253	-8332	-32750	-10	-26916	-7444	-18861	-97	-25415	-11153	-14019	-56	-22928	-14957	-14130	-4
0.120000	-25	42	90	-60	-112	-33	13	-11	-16	10	-72	-60	-94	-12	-27	-55	-98	23	-85	-30	-103	-19	-98	-68	-63	2	-100	-9	-67	-66	-147	-73	252	-3088	-9398	-32762	-13	-26764	-7173	-18704	-99	-25096	-11188	-13960	-52	-22634	-14739	-13928	-18
0.120833	-21	42	91	-55	-109	-29	19	-8	-19	8	-69	-57	-95	-13	-27	-56	-98	41	-85	-29	-100	-17	-95	-70	-62	4	-101	-9	-70	-66	-148	-76	156	-2834	-10435	-32742	-8	-26578	-6897	-18566	-99	-24767	-11155	-13901	-45	-22356	-14483	-13706	33
0.121667	-24	45	92	-55	-108	-30	15	-13	-7	12	-69	-60	-92	-11	-25	-53	-107	39	-83	-30	-99	-17	-97	-72	-63	1	-100	-10	-68	-65	-146	-70	40	-2505	-11390	-32754	-1	-26365	-6621	-18453	-95	-24464	-11099	-13838	-44	-22093	-14245	-13478	58
0.122500	-27	56	92	-57	-108	-28	16	-12	-16	7	-70	-58	-94	-14	-27	-56	-99	34	-85	-29	-102	-18	-96	-68	-70	0	-99	-11	-70	-67	-151	-72	-67	-2117	-12221	-32565	-8	-26127	-6356	-18366	-73	-24120	-11009	-13776	-38	-21848	-14013	-13248	-4
0.123333	-28	39	88	-59	-111	-33	11	-16	-18	3	-77	-63	-99	-16	-19	-62	-102	32	-87	-38	-107	-23	-104	-75	-69	-4	-105	-17	-77	-72	-155	-78	-156	-1682	-12863	-32193	-9	-25864	-6108	-18316	-79	-23811	-10880	-13719	-36	-21630	-13794	-13020	-48
0.124167	-29	34	84	-64	-107	-32	5	-22	-22	3	-75	-66	-98	-19	-33	-63	-104	32	-91	-35	-107	-25	-104	-72	-66	1	-96	-15	-74	-73	-153	-75	-224	-1201	-13363	-31721	-11	-25578	-5872	-18275	-82	-23504	-10705	-13654	-41	-21419	-13577	-12789	-26
0.125000	-30	41	90	-61	-116	-35	11	-17	-18	3	-73	-68	-99	-11	-31	-62	-103	34	-86	-33	-105	-21	-103	-73	-68	0	-102	-16	-79	-69	-152	-75	-290	-736	-13619	-31209	-21	-25272	-5661	-18258	-64	-23216	-10500	-13601	-26	-21234	-13376	-12569	-14
0.125833	-29	38	89	-61	-111	-36	12	-16	-9	4	-73	-62	-97	-19	-32	-60	-102	34	-87	-34	-104	-25	-102	-72	-65	0	-99	-12	-74	-69	-150	-70	-370	-276	-13654	-30677	-25	-24956	-5481	-18258	-56	-22947	-10270	-13548	-23	-21065	-13192	-12361	-22
0.126667	-28	42	90	-59	-107	-33	15	-17	-17	7	-73	-58	-98	-19	-30	-60	-96	44	-83	-32	-107	-21	-100	-66	-61	0	-97	-13	-72	-69	-150	-73	-472	145	-13472	-30124	-21	-24627	-5322	-18275	-53	-22695	-10017	-13509	-28	-20913	-13036	-12172	-3
0.127500	-24	42	86	-60	-109	-34	13	-16	-15	6	-72	-65	-93	-12	-29	-58	-99	35	-83	-31	-102	-15	-100	-67	-63	2	-100	-12	-72	-73	-147	-74	-577	507	-13085	-29539	-9	-24289	-5202	-18309	-57	-22465	-9756	-13476	-9	-20785	-12904	-12000	24
0.128333	-25	40	90	-57	-110	-34	15	0	-19	4	-72	-63	-92	-15	-9	-57	-100	37	-83	-30	-102	-18	-98	-70	-65	-1	-98	-12	-74	-67	-148	-78	-635	795	-12514	-28907	-7	-23949	-5108	-18357	-49	-22250	-9491	-13465	9	-20673	-12806	-11856	26
0.129167	-24	43	92	-58	-109	-31	10	-15	-16	8	-70	-63	-96	-14	-28	-56	-98	37	-84	-29	-104	-21	-95	-66	-66	-4	-98	2	-73	-66	-146	-75	-646	1004	-11780	-28215	-3	-23609	-5065	-18413	-42	-22056	-9232	-13466	26	-20576	-12730	-11737	61
0.130000	-27	39	89	-58	-111	-35	12	-15	-19	6	-73	-65	-125	-17	-29	-59	-101	33	-85	-34	-103	-22	-98	-67	-63	-1	-97	-16	-73	-69	-146	-75	-651	1113	-10937	-27443	-6	-23275	-5047	-18480	-41	-21881	-8985	-13468	33	-20494	-12694	-11640	96
0.130833	-26	43	89	-61	-135	-38	13	-18	-17	4	-73	-69	-96	-16	-29	-61	-98	34	-86	-35	-104	-22	-104	-69	-64	-3	-100	-16	-76	-68	-148	-76	-636	1121	-10011	-26573	-14	-22953	-5067	-18550	-40	-21723	-8762	-13490	36	-20425	-12691	-11567	73
0.131667	-25	37	88	-62	-111	-39	8	-21	-23	1	-76	-70	-99	-21	-33	-63	-102	30	-87	-39	-110	-29	-103	-73	-67	-7	-104	-16	-79	-73	-150	-79	-540	1035	-9025	-25602	-23	-22644	-5116	-18630	-39	-21583	-8569	-13520	50	-20362	-12718	-11522	33
0.132500	-30	36	85	-62	-113	-41	6	-21	-22	1	-78	-70	-102	-23	-35	-62	-102	29	-86	-35	-121	-25	-99	-70	-66	-3	-82	-14	-76	-72	-149	-78	-436	857	-8051	-24496	-8	-22347	-5186	-18706	-42	-21449	-8395	-13556	60	-20299	-12771	-11494	9
0.133333	-30	40	89	-58	-108	-35	9	-33	-25	6	-73	-65	-95	-15	-29	-62	-98	34	-83	-32	-104	-22	-101	-72	-63	0	-100	-13	-72	-70	-146	-60	-385	602	-7103	-23261	-12	-22073	-5284	-18784	-52	-21333	-8263	-13595	55	-20242	-12854	-11479	-8
0.134167	-26	43	89	-57	-109	-33	12	-13	-17	8	-70	-62	-96	-13	-29	-61	-99	35	-82	-33	-101	-18	-97	-64	-62	1	-96	-13	-70	-69	-186	-76	-322	275	-6217	-21885	-9	-21822	-5407	-18868	-44	-21234	-8173	-13640	57	-20184	-12966	-11484	0
0.135000	-24	44	90	-57	-105	-34	11	-15	-19	5	-72	-62	-98	-14	-29	-56	-98	44	-86	-29	-100	-21	-99	-69	-63	0	-99	-12	-70	-68	-146	-75	-217	-111	-5419	-20378	0	-21601	-5554	-18949	-44	-21154	-8124	-13690	70	-20127	-13106	-11503	11
0.135833	-27	42	87	-56	-109	-48	11	-13	-17	6	-70	-64	-96	-15	-28	-56	-99	36	-83	-34	-102	-17	-96	-67	-61	-4	-97	-14	-70	-67	-143	-75	-116	-527	-4743	-18754	-7	-21406	-5710	-19026	-44	-21080	-8113	-13738	79	-20060	-13263	-11533	5
0.136667	-26	42	91	-59	-108	-34	12	-15	-16	9	-72	-70	-93	-16	-28	-53	-98	37	-84	-31	-101	-18	-96	-66	-62	0	-100	-14	-74	-68	-145	-73	-21	-960	-4198	-17033	5	-21247	-5881	-19098	-24	-21019	-8136	-13778	73	-19992	-13436	-11569	10
0.137500	-27	38	90	-61	-105	-35	13	-13	-17	7	-73	-64	-97	-12	-29	-59	-99	39	-83	-30	-103	-22	-99	-68	-62	3	-98	-13	-73	-67	-146	-74	68	-1383	-3796	-15215	1	-21116	-6069	-19171	-57	-20977	-8216	-13819	76	-19908	-13624	-11617	38
0.138333	-27	43	90	-56	-110	-32	12	-15	-15	-21	-65	-64	-95	-15	-28	-56	-100	35	-84	-32	-103	-19	-97	-67	-65	0	-101	-12	-74	-69	-147	-74	149	-1792	-3536	-13332	-10	-21011	-6253	-19259	-75	-20942	-8326	-13856	88	-19819	-13820	-11647	56
0.139167	-27	41	90	-60	-111	-33	12	-15	-16	4	-70	-62	-97	-14	-27	-56	-99	32	-84	-32	-109	-19	-98	-68	-64	0	-94	-12	-72	-66	-146	-74	239	-2154	-3409	-11450	-7	-20933	-6442	-19289	-66	-20913	-8460	-13886	92	-19715	-14013	-11660	53
0.140000	-25	43	90	-58	-111	-33	13	-14	-15	6	-69	-62	-96	-15	-29	-60	-99	35	-109	-31	-104	-23	-100	-68	-62	0	-97	-11	-74	-69	-149	-75	314	-2474	-3416	-9565	-5	-20881	-6632	-19336	-52	-20891	-8630	-13907	97	-19604	-14210	-11726	27
0.140833	-28	42	91	-62	-109	-33	11	-16	-31	5	-74	-63	-96	-16	-26	-57	-98	36	-86	-30	-102	-18	-96	-67	-66	-3	-92	-11	-70	-67	-145	-70	327	-2731	-3539	-7716	-13	-20847	-6817	-19373	-68	-20870	-8817	-13921	101	-19477	-14396	-11737	-6
0.141667	-33	42	88	-56	-107	-32	13	-7	-18	10	-72	-61	-94	-15	-27	-59	-100	35	-83	-31	-102	-19	-97	-67	-63	1	-97	-10	-72	-69	-148	-70	321	-2918	-3764	-5956	-12	-20831	-6997	-19402	-62	-20844	-9029	-13930	103	-19343	-14576	-11756	-7
0.142500	-29	42	90	-57	-110	-33	13	-14	-18	5	-73	-60	-97	-15	-28	-59	-100	37	-93	-31	-107	-25	-100	-78	-63	5	-98	-15	-75	-72	-145	-74	296	-3032	-4066	-4315	-7	-20820	-7174	-19419	-52	-20816	-9260	-13944	86	-19202	-14745	-11771	38
0.143333	-27	39	86	-62	-113	-30	11	-16	-18	4	-73	-64	-97	-43	-27	-62	-98	34	-87	-35	-109	-27	-101	-69	-64	-5	-99	-15	-74	-73	-149	-76	249	-3076	-4455	-2823	-11	-20827	-7345	-19429	-64	-20779	-9497	-13947	96	-19054	-14888	-11777	66
0.144167	-26	39	86	-60	-113	-34	11	-18	-22	3	-75	-66	-100	-19	-29	-64	-101	33	-87	-32	-107	-27	-100	-76	-65	-3	-99	-15	-77	-72	-151	-82	209	-3044	-4846	-1516	-5	-20823	-7504	-19428	-73	-20725	-9752	-13945	94	-18904	-15014	-11784	67
0.145000	-28	40	87	-63	-112	-35	10	-16	-19	5	-68	-64	-100	-21	-29	-62	-100	34	-78	-32	-108	-25	-101	-70	-65	0	-98	-15	-75	-69	-151	-76	170	-2943	-5274	-446	-10	-20820	-7648	-19418	-83	-20656	-10003	-13948	90	-18747	-15111	-11767	66
0.145833	-27	40	90	-60	-111	-27	13	-15	-16	5	-73	-63	-99	-16	-29	-63	-100	36	-83	-42	-104	-22	-99	-66	-61	0	-99	-24	-73	-70	-148	-75	140	-2784	-5702	362	-7	-20803	-7781	-19393	-83	-20572	-10250	-13951	86	-18589	-15182	-11755	58
0.146667	-26	41	88	-59	-108	-33	13	-16	-3	4	-70	-63	-96	-12	-26	-60	-100	35	-85	-32	-107	-22	-98	-68	-65	-3	-100	-12	-70	-67	-147	-75	80	-2572	-6119	868	-3	-20778	-7912	-19362	-81	-20465	-10501	-13955	98	-18442	-15225	-11740	34
0.147500	-28	40	94	-58	-109	-32	10	-14	-18	4	-70	-60	-99	-17	-44	-60	-100	35	-85	-29	-104	-24	-100	-70	-64	0	-98	-10	-74	-67	-145	-75	-59	-2307	-6501	1049	2	-20730	-8031	-19322	-74	-20336	-10739	-13965	111	-18296	-15236	-11722	21
0.148333	-23	39	89	-59	-112	-34	11	-8	-24	3	-74	-65	-130	-21	-29	-65	-99	34	-87	-32	-104	-24	-99	-73	-68	-3	-102	-15	-77	-68	-148	-76	-197	-2017	-6845	887	13	-20669	-8151	-19278	-79	-20187	-10967	-13980	98	-18171	-15220	-11708	30
0.149167	-29	35	85	-64	-111	-38	9	-18	-19	2	-73	-64	-99	-21	-29	-64	-100	34	-86	-36	-127	-25	-112	-68	-66	-1	-98	-13	-76	-70	-147	-75	-242	-1696	-7132	365	7	-20583	-8257	-19225	-68	-20016	-11175	-13998	101	-18043	-15162	-11693	45
0.150000	-28	38	89	-57	-111	-35	11	-17	-21	5	-90	-66	-103	-18	-28	-61	-100	34	-85	-36	-117	-23	-99	-70	-66	1	-101	-15	-77	-72	-149	-75	-281	-1360	-7370	-523	0	-20471	-8400	-19168	-66	-19833	-11362	-14017	95	-17935	-15086	-11679	52
0.150833	-27	38	87	-59	-112	-38	34	-15	-21	0	-73	-65	-96	-17	-29	-62	-102	34	-86	-34	-108	-26	-102	-72	-66	-3	-98	-13	-75	-66	-150	-76	-376	-1018	-7537	-1761	3	-20337	-8470	-19107	-92	-19629	-11524	-14042	91	-17827	-14965	-11671	-3
0.151667	-29	38	89	-61	-111	-35	11	-16	-19	4	-73	-66	-96	-17	-23	-63	-102	34	-84	-34	-108	-23	-99	-70	-68	-4	-99	-15	-78	-66	-150	-80	-384	-679	-7648	-3335	-6	-20183	-8569	-19035	-103	-19414	-11660	-14069	75	-17739	-14824	-11672	-80
0.152500	-28	41	89	-59	-112	-34	10	-17	-21	3	-74	-62	-99	-17	-29	-61	-103	36	-90	-32	-108	-22	-101	-69	-67	-4	-98	-12	-76	-72	-150	-76	-402	-346	-7696	-5212	-12	-20006	-8667	-18967	-102	-19188	-11760	-14092	60	-17657	-14650	-11674	-109
0.153333	-29	42	90	-57	-109	-33	-13	-14	-16	7	-72	-62	-95	-15	-50	-58	-103	38	-86	-31	-103	-17	-96	-66	-64	0	-97	-10	-70	-64	-143	-75	-486	-33	-7689	-7366	-8	-19784	-8761	-18889	-113	-18956	-11822	-14105	69	-17579	-14454	-11683	-90
0.154167	-22	42	90	-51	-105	-30	13	-14	-17	5	-67	-59	-94	-11	-24	-53	-99	38	-83	-30	-107	-17	-96	-66	-64	2	-98	-15	-70	-68	-144	-75	-540	264	-7624	-9752	-12	-19599	-8859	-18814	-130	-18728	-11845	-14120	58	-17511	-14237	-11704	-42
0.155000	-24	41	93	-56	-107	-33	17	-12	-14	12	-68	-61	-149	-13	-24	-52	-99	39	-85	-29	-103	-17	-97	-66	-61	3	-97	-11	-73	-68	-146	-86	-545	530	-7516	-12307	-19	-19377	-8941	-18736	-132	-18503	-11830	-14123	51	-17440	-14000	-11738	-58
0.155833	-12	43	87	-56	-108	-33	16	-12	-17	5	-69	-62	-98	-14	-24	-52	-99	37	-84	-28	-107	-18	-98	-65	-66	-4	-99	-13	-73	-67	-158	-74	-530	770	-7363	-14960	-9	-19158	-9021	-18657	-133	-18282	-11770	-14112	27	-17365	-13751	-11785	-95
0.156667	-28	41	90	-60	-112	-34	16	-15	-17	4	-72	-63	-102	-14	-27	-52	-102	37	-86	-32	-108	-25	-102	-67	-65	-3	-101	-13	-76	-74	-151	-75	-499	974	-7195	-17653	-12	-18937	-9100	-18579	-137	-18073	-11669	-14090	23	-17280	-13493	-11841	-96
0.157500	-28	38	88	-59	-113	-35	11	-17	-21	3	-74	-66	-99	-16	-28	-42	-100	34	-99	-30	-102	-21	-98	-66	-63	0	-96	-12	-75	-70	-149	-74	-455	1145	-6975	-20307	-4	-18706	-9153	-18472	-155	-17872	-11523	-14050	2	-17180	-13226	-11907	-84
0.158333	-24	39	88	-58	-111	-40	12	-12	-18	3	-79	-62	-97	-14	-28	-55	-103	37	-82	-29	-105	-22	-100	-69	-63	1	-100	-11	-70	-67	-150	-93	-441	1282	-6748	-22859	-12	-18490	-9196	-18406	-169	-17675	-11340	-13991	-10	-17066	-12959	-11989	-73
0.159167	-28	43	110	-57	-108	-32	15	-13	-17	5	-69	-60	-98	-15	-25	-58	-99	63	-80	-28	-104	-21	-98	-68	-63	0	-98	-9	-76	-72	-148	-74	-418	1382	-6501	-25236	-16	-18278	-9213	-18315	-181	-17487	-11118	-13917	-17	-16930	-12691	-12089	-79
0.160000	-24	45	90	-59	-108	-30	19	-16	-18	5	-69	-59	-93	-12	-24	-56	-99	37	-45	-27	-101	-17	-98	-64	-65	-1	-98	-8	-72	-66	-147	-73	-425	1447	-6251	-27360	-18	-18079	-9212	-18234	-188	-17308	-10866	-13824	-12	-16772	-12432	-12194	-83
0.160833	-24	45	90	-51	-108	-28	18	-11	-16	8	-72	-58	-93	-10	-25	-58	-98	38	-81	-28	-101	-17	-96	-59	-63	0	-96	-8	-69	-66	-143	-73	-387	1472	-6001	-29180	-10	-17887	-9193	-18127	-182	-17132	-10589	-13718	-40	-16590	-12178	-12314	-53
0.161667	-24	46	91	-53	-105	-30	16	-13	-16	6	-72	-58	-94	-14	-27	-53	-95	42	-78	-29	-99	-15	-93	-63	-63	1	-99	-7	-68	-66	-144	-70	-259	1463	-5745	-30651	-19	-17707	-9138	-18025	-196	-16957	-10293	-13603	-58	-16377	-11933	-12452	5
0.162500	-24	41	91	-57	-102	-29	16	-9	-15	11	-67	-57	-92	-11	-23	-55	-107	37	-80	-26	-102	-15	-94	-64	-60	4	-95	-9	-68	-65	-144	-73	-211	1420	-5504	-31752	-22	-17541	-9067	-17925	-202	-16776	-9983	-13480	-70	-16146	-11705	-12604	53
0.163333	-25	43	90	-56	-107	-32	13	-12	-18	6	-73	-61	-95	-14	-28	-58	-98	37	-82	-30	-103	-18	-99	-65	-65	0	-98	-14	-75	-69	-146	-73	-219	1344	-5264	-32322	-19	-17386	-8966	-17821	-202	-16583	-9678	-13355	-84	-15887	-11493	-12763	43
0.164167	-26	35	86	-63	-114	-36	11	-14	-19	5	-74	-62	-98	-14	-29	-60	-99	36	-81	-32	-101	-22	-101	-66	-78	0	-99	-15	-74	-68	-146	-73	-147	1236	-5031	-32575	-19	-17231	-8836	-17711	-195	-16386	-9373	-13231	-95	-15596	-11287	-12934	32
0.165000	-25	40	85	-60	-112	-34	13	-10	-17	1	-72	-64	-101	-21	-29	-61	-102	32	-86	-34	-109	-24	-103	-68	-66	-3	-102	-15	-77	-76	-150	-74	-33	1103	-4800	-32547	-15	-17080	-8682	-17599	-210	-16161	-9081	-13112	-110	-15283	-11102	-13116	58
0.165833	-28	38	86	-76	-112	-36	8	-15	-24	0	-73	-64	-98	-15	-31	-59	-99	34	-107	-32	-103	-19	-119	-68	-67	0	-99	-12	-49	-66	-147	-73	16	952	-4568	-32074	-15	-16922	-8501	-17479	-225	-15907	-8798	-12998	-109	-14940	-10921	-13296	51
0.166667	-26	41	87	-60	-109	-32	15	-16	-12	21	-73	-62	-95	-19	-28	-62	-99	32	-82	-29	-102	-17	-98	-67	-64	0	-96	-10	-73	-67	-144	-70	54	780	-4334	-31195	-18	-16757	-8294	-17360	-225	-15625	-8539	-12897	-119	-14561	-10761	-13488	0
0.167500	-46	41	89	-58	-104	-32	15	-15	-18	4	-70	-61	-95	-14	-25	-59	-97	37	-80	-31	-104	-18	-102	-62	-62	0	-97	-11	-73	-68	-145	-70	105	604	-4095	-29924	-21	-16592	-8066	-17237	-223	-15315	-8312	-12813	-131	-14164	-10609	-13680	-14
0.168333	-13	41	90	-55	-108	-32	15	-25	-17	8	-69	-63	-94	-14	-27	-60	-101	35	-82	-31	-101	-18	-101	-66	-65	1	-98	-11	-72	-70	-144	-70	139	415	-3839	-28316	-11	-16401	-7814	-17114	-222	-14951	-8110	-12752	-139	-13740	-10468	-13871	5
0.169167	-24	41	90	-57	-111	-30	17	-12	-22	3	-70	-62	-96	-14	-27	-57	-101	36	-84	6	-103	-18	-99	-66	-64	1	-96	-12	-73	-70	-131	-73	166	233	-3564	-26410	-12	-16193	-7551	-16990	-227	-14558	-7958	-12711	-154	-13292	-10339	-14067	32
0.170000	-24	41	91	-59	-107	-33	15	-13	-18	7	-70	-62	-95	-16	-27	-57	-100	35	-64	-30	-107	-23	-98	-65	-61	1	-98	-11	-74	-68	-146	-74	164	53	-3266	-24272	-17	-15966	-7263	-16871	-230	-14124	-7813	-12690	-147	-12811	-10210	-14265	53
0.170833	-23	42	90	-60	-135	-33	15	-12	-18	5	-75	-63	-100	-18	-29	-58	-98	35	-86	-31	-107	-30	-98	-65	-63	-3	-100	-13	-74	-73	-146	-73	172	-107	-2935	-21952	-17	-15712	-6966	-16752	-234	-13663	-7707	-12694	-145	-12308	-10087	-14459	62
0.171667	-27	42	88	-60	-111	-35	15	-17	-17	6	-74	-64	-98	-16	-30	-60	-101	35	-84	-32	-107	-21	-103	-64	-65	-3	-100	-13	-75	-72	-145	-75	197	-247	-2571	-19526	-19	-15428	-6660	-16637	-228	-13160	-7627	-12719	-154	-11779	-9964	-14647	26
0.172500	-27	39	90	-58	-110	-36	12	-15	-18	4	-70	-63	-102	-17	-31	-52	-99	35	-91	-33	-105	-22	-99	-70	-64	1	-98	-13	-77	-73	-144	-74	192	-359	-2161	-17066	-18	-15109	-6336	-16521	-217	-12623	-7571	-12762	-172	-11227	-9838	-14827	-3
0.173333	-24	41	90	-60	-108	-33	12	-15	-13	5	-72	-63	-95	-15	-29	-57	-100	34	-84	-30	-107	-23	-102	-67	-66	0	-97	-12	-74	-68	-143	-73	174	-432	-1704	-14628	-17	-14762	-6009	-16408	-236	-12065	-7530	-12822	-176	-10658	-9705	-15006	0
0.174167	-26	38	110	-59	-108	-34	11	-15	-21	7	-72	-62	-95	-15	-30	-59	-102	28	-83	-26	-102	-17	-97	-67	-63	1	-95	-10	-78	-69	-146	-70	183	-480	-1196	-12295	-7	-14381	-5680	-16298	-220	-11483	-7497	-12892	-178	-10068	-9564	-15173	-11
0.175000	-26	43	90	-58	-110	-32	3	-14	-23	9	-72	-62	-98	-15	-29	-57	-102	37	-84	-30	-102	-22	-100	-67	-66	0	-97	-12	-75	-74	-145	-72	193	-479	-633	-10146	-16	-13980	-5352	-16201	-208	-10896	-7473	-12975	-193	-9475	-9417	-15342	-32
0.175833	-28	41	88	-57	-109	-31	16	-17	-16	7	-73	-63	-94	-15	-27	-57	-99	34	-84	-31	-101	-21	-99	-67	-63	18	-94	-9	-86	-72	-146	-72	192	-435	-15	-8233	-21	-13528	-5020	-16094	-213	-10301	-7441	-13060	-204	-8869	-9254	-15499	-17
0.176667	-24	41	89	-58	-108	-33	13	-14	-17	5	-72	-82	-96	-17	-28	-55	-99	37	-81	-31	-105	-23	-96	-65	-64	-1	-100	-13	-75	-70	-145	-92	150	-342	658	-6614	-23	-13054	-4695	-15996	-207	-9704	-7400	-13156	-208	-8259	-9076	-15654	5
0.177500	-27	42	90	-61	-111	-32	11	-14	-18	6	-70	-62	-96	-15	-28	-52	-103	35	-84	-32	-107	-22	-98	-67	-63	0	-98	-12	-74	-72	-144	-73	97	-212	1377	-5336	-38	-12561	-4373	-15902	-220	-9120	-7345	-13240	-215	-7653	-8881	-15820	2
0.178333	-14	41	89	-60	-111	-32	11	-15	-18	6	-73	-63	-99	-16	-26	-56	-97	38	-83	-32	-103	-23	-98	-66	-63	1	-76	-13	-75	-73	-145	-72	115	0	2145	-4416	-36	-12029	-4058	-15807	-214	-8540	-7261	-13317	-223	-7056	-8675	-15941	4
0.179167	-25	43	90	-58	-109	-35	15	-10	-15	7	-68	-59	-97	-15	-25	-55	-100	25	-81	-28	-104	-23	-97	-62	-62	7	-95	-10	-73	-70	-142	-69	131	197	2965	-3868	-28	-11482	-3755	-15713	-183	-7985	-7153	-13370	-220	-6464	-8443	-16073	15
0.180000	-24	44	90	-56	-107	-27	16	-12	-18	8	-67	-60	-98	-16	-31	-53	-98	39	-80	-27	-103	-21	-96	-62	-62	2	-97	-8	-70	-70	-145	-57	98	458	3811	-3715	-28	-10914	-3459	-15620	-160	-7447	-7015	-13418	-224	-5890	-8202	-16198	27
0.180833	-23	44	91	-56	-108	-33	12	-12	-17	7	-65	-59	-97	-13	-26	-55	-99	38	-79	-26	-103	-22	-93	-64	-61	2	-98	-16	-68	-66	-145	-69	82	749	4678	-3934	-28	-10338	-3178	-15523	-149	-6933	-6843	-13443	-229	-5344	-7935	-16314	32
0.181667	-24	42	89	-57	-107	-31	13	-5	-19	4	-68	-62	-102	-16	-29	-59	-102	36	-81	-30	-103	-21	-96	-67	-64	-3	-99	-12	-74	-69	-176	-77	72	1060	5592	-4497	-28	-9750	-2909	-15423	-144	-6438	-6641	-13439	-229	-4822	-7660	-16410	27
0.182500	-26	43	87	-57	-109	-34	8	-16	-22	5	-70	-62	-97	-17	-29	-43	-98	35	-81	-31	-105	-22	-82	-65	-64	0	-99	-12	-74	-68	-147	-70	63	1394	6444	-5365	-28	-9153	-2642	-15320	-115	-5961	-6407	-13411	-227	-4333	-7370	-16497	28
0.183333	-30	39	75	-61	-119	-32	10	-16	-18	4	-74	-64	-101	-18	-29	-60	-103	32	-85	-32	-108	-24	-100	-68	-64	-5	-101	-4	-73	-72	-146	-73	61	1733	7313	-6493	-27	-8549	-2391	-15207	-97	-5502	-6142	-13345	-221	-3850	-7069	-16560	21
0.184167	-29	12	82	-60	-111	-38	9	-17	-26	3	-75	-64	-98	-18	-31	-61	-105	35	-86	-35	-105	-25	-102	-73	-68	-3	-101	-15	-76	-73	-150	-75	53	2080	8172	-7810	-29	-7949	-2153	-15089	-111	-5056	-5853	-13256	-215	-3406	-6753	-16607	27
0.185000	-28	39	87	-61	-110	-34	9	-15	-21	5	-76	-66	-99	-16	-30	-61	-99	33	-85	-34	-105	-24	-99	-70	-65	0	-101	-15	-75	-73	-151	-77	39	2419	8984	-9248	-29	-7347	-1925	-14967	-108	-4616	-5539	-13136	-218	-2989	-6426	-16631	25
0.185833	-15	40	86	-58	-108	-33	15	-12	-17	0	-75	-63	-97	-18	-29	-59	-107	34	-87	-30	-102	-24	-99	-70	-68	0	-99	-14	-74	-73	-148	-75	12	2748	9751	-10726	-27	-6747	-1703	-14835	-91	-4179	-5213	-12986	-206	-2597	-6095	-16636	17
0.186667	-23	39	88	-60	-107	-10	13	-15	-16	5	-72	-62	-99	-17	-29	-59	-102	34	-83	-32	-104	-24	-100	-68	-64	-3	-99	-12	-75	-86	-147	-73	-7	3053	10453	-12189	-33	-6153	-1496	-14692	-99	-3743	-4869	-12819	-198	-2225	-5749	-16622	19
0.187500	-22	39	88	-59	-112	-33	15	-13	-18	7	-72	-67	-99	-19	-29	-61	-98	34	-83	-31	-102	-22	-101	-68	-65	0	-101	-13	-73	-69	-148	-73	-32	3328	11061	-13538	-27	-5558	-1297	-14545	-98	-3303	-4525	-12632	-200	-1873	-5403	-16590	29
0.188333	-22	37	90	-59	-110	-31	12	-14	-16	4	-73	-64	-96	-16	-27	-61	-98	35	-83	-31	-104	-22	-81	-67	-64	1	-99	-10	-64	-65	-147	-70	-49	3574	11593	-14738	-31	-4968	-1110	-14389	-109	-2852	-4187	-12436	-204	-1538	-5041	-16534	26
0.189167	-24	40	89	-59	-105	-34	12	-14	-16	8	-74	-65	-95	-22	-30	-62	-98	34	-86	-30	-103	-22	-99	-68	-66	-3	-100	-13	-75	-68	-147	-76	-81	3778	12024	-15712	-40	-4389	-929	-14230	-120	-2396	-3858	-12238	-199	-1217	-4680	-16469	10
0.190000	-27	38	84	-58	-109	-36	13	-21	-23	5	-75	-64	-99	-18	-31	-66	-102	32	-87	-33	-107	-25	-103	-74	-68	-5	-101	-15	-76	-73	-151	-80	-113	3946	12345	-16426	-41	-3814	-764	-14071	-120	-1931	-3570	-12044	-189	-907	-4311	-16380	-4
0.190833	-35	36	84	-60	-114	-39	8	-22	-24	1	-77	-67	-99	-19	-33	-64	-105	28	-85	-34	-108	-26	-86	-72	-66	-3	-102	-15	-76	-69	-148	-77	-139	4071	12565	-16827	-46	-3238	-604	-13899	-133	-1447	-3244	-11858	-194	-596	-3924	-16274	-4
0.191667	-24	38	85	-62	-129	-35	11	-18	-23	2	-80	-68	-100	-19	-31	-63	-100	30	-90	-35	-107	-27	-101	-72	-73	-5	-109	-17	-74	-72	-149	-78	-177	4156	12663	-16904	-45	-2673	-453	-13728	-151	-954	-2977	-11692	-189	-291	-3528	-16170	0
0.192500	-30	36	85	-62	-110	-38	10	-16	-19	4	-50	-64	-99	-19	-30	-62	-101	46	-88	-35	-127	-23	-101	-69	-66	-4	-102	-14	-72	-73	-147	-75	-189	4196	12663	-16641	-38	-2106	-304	-13551	-145	-448	-2705	-11541	-177	10	-3115	-16051	2
0.193333	-15	40	86	-57	-105	-34	13	-14	-25	6	-76	-63	-96	-16	-27	-57	-98	35	-86	-31	-101	-18	-97	-66	-63	0	-102	1	-46	-66	-145	-72	-196	4201	12544	-16040	-26	-1542	-149	-13376	-124	57	-2497	-11423	-180	311	-2690	-15928	6
0.194167	-23	43	90	-59	-105	-32	15	-14	-12	9	-70	-63	-94	-12	-25	-58	-97	25	-87	-29	-100	-18	-99	-64	-60	0	-110	-11	-70	-66	-144	-70	-206	4158	12320	-15123	-31	-996	-22	-13206	-91	547	-2296	-11345	-185	601	-2249	-15807	12
0.195000	-25	43	90	-57	-108	-36	16	-15	-15	10	-70	-64	-98	-14	-29	-55	-101	36	-84	-29	-105	-19	-99	-65	-63	0	-100	-11	-73	-70	-145	-73	-206	4075	11993	-13917	-39	-456	114	-13043	-78	1043	-2123	-11308	-178	880	-1790	-15685	16
0.195833	-23	45	93	-56	-109	-35	12	-12	-14	12	-69	-62	-91	-15	-22	-56	-98	38	-84	-28	-103	-17	-97	-44	-59	0	-100	-9	-69	-65	-145	-70	-201	3960	11576	-12471	-30	60	253	-12876	-108	1513	-1971	-11309	-158	1152	-1310	-15560	13
0.196667	-21	43	97	-57	-105	-31	16	-13	-14	8	-69	-62	-95	-13	-26	-58	-96	37	-83	-29	-103	-17	-98	-68	-61	2	-99	-8	-73	-67	-148	-72	-185	3810	11097	-10825	-36	557	398	-12716	-112	1958	-1840	-11355	-158	1399	-817	-15443	18
0.197500	-22	45	88	-57	-108	-35	15	-17	-16	7	-66	-60	-98	-14	-25	-58	-99	35	-84	-32	-102	-22	-90	-68	-66	0	-99	-14	-74	-67	-146	-73	-169	3634	10510	-9035	-45	1029	549	-12564	-102	2365	-1727	-11442	-156	1631	-309	-15323	28
0.198333	-26	43	88	-58	-110	-34	15	-18	0	6	-74	-64	-97	-16	-26	-59	-102	29	-86	-33	-102	-21	-105	-67	-67	-1	-102	-13	-73	-67	-147	-75	-162	3432	9888	-7157	-42	1473	709	-12413	-104	2733	-1620	-11569	-147	1838	208	-15209	29
0.199167	-28	43	85	-61	-114	-35	10	-18	-22	3	-75	-67	-98	-17	-27	-59	-103	34	-86	-32	-100	-22	-99	-82	-66	0	-100	-10	-73	-68	-144	-74	-121	3202	9232	-5236	-42	1884	889	-12256	-101	3068	-1517	-11720	-139	2017	736	-15084	30
0.200000	-28	43	87	-56	-108	-35	16	-14	-24	8	-70	-63	-97	-16	-25	-62	-102	35	-86	-32	-102	-19	-97	-65	-64	1	-98	-12	-73	-66	-144	-69	-99	2946	8541	-3368	-34	2252	1081	-12101	-96	3326	-1414	-11894	-132	2164	1270	-14959	34
0.200833	-21	45	89	-57	-109	-30	16	-13	-17	8	-70	-62	-93	-13	-25	-57	-96	36	-83	-33	-102	-19	-94	-63	-64	3	-99	-11	-70	-65	-143	-73	-73	2678	7841	-1594	-31	2579	1292	-11950	-92	3533	-1304	-12088	-117	2281	1800	-14829	42
0.201667	-28	46	89	-53	-105	-29	18	-13	-15	5	-68	-61	-95	-11	-24	-58	-98	37	-81	-30	-100	-17	-96	-62	-62	6	-96	-9	-68	-65	-145	-68	-29	2387	7146	18	-33	2857	1519	-11790	-81	3688	-1179	-12290	-111	2364	2321	-14681	32
0.202500	-22	44	90	-53	-105	-28	19	-12	-14	6	-72	-62	-102	-13	-23	-53	-94	38	-81	-31	-100	-16	-96	-62	-62	0	-96	-11	-73	-67	-143	-69	-3	2082	6463	1440	-36	3084	1765	-11623	-76	3773	-1038	-12493	-94	2407	2824	-14526	29
0.203333	-26	41	89	-59	-110	-30	13	-11	-21	5	-72	-63	-94	-15	-28	-62	-101	35	-87	-33	-107	-22	-101	-65	-63	0	-100	-11	-74	-67	-147	-74	24	1731	5821	2623	-46	3264	2030	-11444	-76	3798	-875	-12682	-90	2424	3300	-14351	30
0.204167	-28	42	88	-58	-112	-35	11	-15	-19	4	-73	-65	-100	-16	-29	-65	-101	34	-85	-33	-107	-22	-96	-65	-67	0	-99	-15	-76	-73	-147	-73	56	1417	5188	3541	-38	3396	2315	-11249	-85	3766	-687	-12853	-84	2412	3748	-14150	33
0.205000	-26	42	89	-62	-110	-34	15	-14	-16	6	-72	-64	-96	-14	-28	-58	-99	37	-83	-34	-105	-23	-99	-63	-63	0	-99	-16	-73	-70	-145	-72	77	1064	4618	4177	-40	3469	2613	-11028	-81	3676	-472	-12997	-79	2378	4164	-13923	25
0.205833	-25	43	87	-57	-109	-34	15	-15	-16	4	-72	-62	-96	-16	-29	-59	-100	33	-85	-30	-103	-22	-98	-66	-65	0	-99	-12	-73	-72	-147	-73	90	696	4106	4532	-38	3523	2919	-10780	-68	3533	-219	-13106	-70	2311	4532	-13670	19
0.206667	-25	42	91	-58	-111	-33	11	-14	-21	5	-73	-65	-98	-16	-29	-58	-103	34	-87	-32	-105	-25	-101	-67	-67	0	-99	-13	-74	-73	-148	-75	102	319	3650	4606	-43	3522	3224	-10519	-73	3336	59	-13183	-64	2242	4851	-13381	19
0.207500	-28	41	87	-60	-113	-35	10	-17	-21	6	-93	-64	-102	-19	-31	-60	-101	34	-85	-30	-113	-22	-99	-67	-62	1	-99	-12	-76	-69	-146	-73	111	-73	3261	4430	-42	3500	3538	-10207	-53	3103	373	-13220	-53	2152	5120	-13064	21
0.208333	-29	39	88	-60	-109	-32	6	-13	-13	6	-75	-63	-97	-14	-28	-57	-97	34	-87	-29	-103	-22	-101	-69	-63	0	-96	-12	-70	-63	-146	-74	113	-482	2932	4030	-33	3447	3834	-9866	-36	2828	717	-13215	-46	2049	5333	-12707	25
0.209167	-27	43	88	-56	-110	-33	11	-14	-15	5	-73	-64	-97	-15	-33	-60	-102	32	-85	-33	-85	-24	-98	-68	-65	0	-98	-12	-75	-70	-146	-75	106	-892	2671	3438	-34	3378	4115	-9481	-43	2523	1084	-13178	-41	1937	5486	-12316	21
0.210000	-26	41	109	-58	-113	-34	11	-16	-21	4	-75	-67	-98	-14	-28	-58	-102	36	-87	-34	-103	-25	-100	-68	-67	-3	-101	-15	-76	-69	-147	-72	109	-1309	2465	2710	-23	3299	4373	-9057	-34	2182	1469	-13108	-31	1818	5582	-11891	27
0.210833	-35	36	86	-59	-109	-35	9	-15	-17	3	-75	-66	-96	-16	-31	-60	-101	27	-91	-31	-104	-24	-103	-70	-64	-3	-100	-14	-72	-72	-151	-74	95	-1744	2327	1890	-22	3216	4598	-8591	-31	1835	1872	-13009	-27	1692	5622	-11442	35
0.211667	-48	34	86	-58	-112	-36	10	-16	-24	0	-77	-65	-99	-21	-32	-59	-99	33	-88	-34	-109	-23	-103	-58	-67	-5	-102	-17	-73	-70	-149	-75	76	-2171	2244	1034	-16	3139	4788	-8082	-30	1471	2279	-12889	-28	1565	5626	-10956	41
0.212500	-26	35	84	-63	-110	-34	39	-15	-21	4	-77	-64	-97	-15	-29	-62	-55	34	-87	-34	-104	-24	-101	-69	-64	-5	-99	-12	-72	-72	-147	-75	59	-2596	2211	192	-11	3068	4928	-7544	-14	1109	2695	-12742	-27	1431	5557	-10456	37
0.213333	-24	39	89	-60	-90	-32	12	-15	-17	5	-73	-62	-92	-12	-27	-56	-97	38	-85	-31	-102	-23	-99	-69	-61	-5	-99	-12	-70	-70	-144	-72	47	-3012	2230	-595	-10	3000	5025	-6935	-17	757	3095	-12585	-16	1283	5459	-9940	39
0.214167	-21	39	89	-60	-109	-33	11	-12	-16	7	-70	-64	-96	-13	-26	-53	-99	61	-85	-33	-104	-23	-98	-68	-60	1	-95	-11	-73	-66	-146	-70	19	-3422	2280	-1293	7	2938	5067	-6313	0	417	3466	-12420	-14	1128	5320	-9418	54
0.215000	-24	36	86	-61	-107	-36	18	-14	-21	3	-73	-67	-100	-19	-29	-59	-103	35	-90	-35	-105	-24	-100	-72	-68	-4	-97	-18	-77	-70	-151	-53	-5	-3820	2367	-1861	6	2893	5047	-5665	7	108	3798	-12254	-5	954	5140	-8895	57
0.215833	-30	39	87	-63	-116	-39	10	-16	-18	5	-75	-65	-98	-12	-30	-59	-100	36	-74	-36	-109	-25	-90	-65	-63	1	-100	-15	-73	-68	-149	-75	-27	-4187	2482	-2271	16	2841	4979	-4990	0	-161	4090	-12078	5	768	4947	-8377	58
0.216667	-27	41	87	-59	-111	-34	12	-15	-17	5	-82	-63	-96	-17	-31	-59	-99	33	-87	-32	-104	-24	-101	-61	-64	0	-99	-14	-74	-69	-172	-77	-63	-4531	2621	-2520	18	2784	4856	-4300	-3	-393	4329	-11899	-8	556	4724	-7875	50
0.217500	-23	38	87	-60	-111	-35	10	-18	-18	4	-69	-64	-96	-17	-30	-60	-94	22	-91	-35	-102	-24	-100	-72	-66	1	-100	-12	-74	-70	-148	-78	-84	-4847	2776	-2599	17	2726	4675	-3592	-3	-575	4499	-11718	-8	317	4491	-7386	49
0.218333	-8	40	87	-60	-109	-29	10	-14	-16	6	-69	-63	-97	-18	-31	-59	-99	36	-83	-32	-98	-23	-99	-69	-66	0	-98	-14	-75	-70	-149	-78	-108	-5140	2941	-2518	18	2625	4457	-2878	-19	-704	4599	-11529	-8	53	4242	-6924	47
0.219167	-28	39	89	-59	-107	-34	9	-16	-17	7	-70	-61	-95	-17	-26	-60	-100	35	-85	-31	-104	-23	-100	-72	-63	0	-96	-11	-74	-67	-146	-76	-126	-5371	3108	-2285	20	2498	4196	-2174	-22	-784	4622	-11316	-23	-239	3985	-6520	43
0.220000	-26	41	88	-58	-107	-35	13	-14	-16	6	-73	-58	-94	-14	-27	-59	-98	32	-84	-30	-101	-21	-98	-66	-61	-1	-95	-13	-70	-72	-144	-74	-156	-5579	3272	-1926	28	2325	3914	-1475	0	-809	4567	-11088	-35	-563	3711	-6106	36
0.220833	-22	43	85	-57	-107	-31	13	-15	-18	6	-70	-59	-99	-13	-29	-55	-97	35	-82	-29	-105	-19	-98	-65	-67	-3	-95	-12	-72	-68	-143	-73	-186	-5744	3426	-1500	29	2093	3581	-798	7	-766	4435	-10830	-45	-923	3430	-5751	38
0.221667	-28	41	90	-64	-107	-30	16	-12	-17	8	-68	-59	-96	-12	-27	-59	-99	38	-83	-29	-105	-18	-97	-64	-65	1	-94	-8	-69	-69	-145	-74	-207	-5868	3560	-1018	37	1791	3246	-146	11	-742	4220	-10537	-77	-1316	3118	-5440	38
0.222500	-24	45	92	-57	-110	-31	11	-14	-34	7	-69	-44	-97	-14	-29	-58	-98	37	-83	-32	-104	-19	-98	-64	-63	-1	-96	-14	-72	-66	-146	-70	-219	-5953	3671	-537	36	1411	2903	480	10	-671	3928	-10188	-91	-1741	2789	-5175	37
0.223333	-25	28	85	-62	-109	-35	-11	-17	-18	4	-75	-62	-97	-17	-32	-61	-101	30	-90	-33	-105	-25	-102	-62	-68	-6	-101	-16	-78	-73	-152	-94	-234	-6006	3748	-85	15	936	2558	1060	0	-586	3581	-9783	-101	-2199	2430	-4957	30
0.224167	-29	36	85	-63	-113	-36	8	-25	-24	-3	-77	-66	-103	-18	-33	-64	-109	32	-86	-32	-107	-24	-108	-70	-67	-4	-101	-16	-77	-72	-153	-75	-236	-6016	3802	311	17	375	2231	1611	-1	-504	3181	-9312	-103	-2679	2048	-4775	37
0.225000	-28	38	88	-64	-114	-34	12	-17	-21	2	-70	-67	-103	-16	-29	-62	-103	33	-85	-36	-105	-23	-99	-68	-66	-1	-104	-14	-75	-69	-149	-86	-225	-5995	3811	600	16	-276	1921	2126	0	-445	2740	-8767	-102	-3187	1620	-4633	56
0.225833	-25	39	89	-59	-111	-34	12	-14	-18	0	-72	-65	-98	-16	-28	-61	-102	30	-83	-31	-104	-21	-97	-66	-66	-4	-99	-14	-76	-70	-148	-76	-216	-5951	3784	769	19	-1020	1631	2583	-13	-426	2262	-8150	-108	-3726	1144	-4535	75
0.226667	-25	43	91	-59	-108	-41	11	-15	-27	6	-69	-63	-96	-16	-28	-58	-96	35	-84	-33	-105	-23	-98	-66	-62	-1	-97	-11	-76	-68	-149	-74	-206	-5889	3711	801	9	-1857	1372	2995	-33	-474	1763	-7448	-117	-4286	619	-4471	91
0.227500	-25	43	95	-59	-108	-30	13	-14	-17	21	-74	-61	-98	-15	-29	-60	-97	33	-84	-31	-103	-21	-97	-65	-62	0	-99	-14	-74	-69	-146	-73	-200	-5799	3588	696	15	-2773	1136	3353	-35	-614	1263	-6675	-118	-4870	34	-4443	81
0.228333	-23	43	92	-58	-110	-31	12	-11	-17	5	-68	-62	-95	-15	-27	-58	-100	37	-82	-29	-103	-19	-98	-66	-62	1	-96	-12	-70	-64	-147	-72	-198	-5703	3420	466	16	-3771	925	3668	-25	-852	749	-5829	-109	-5483	-608	-4454	70
0.229167	-22	41	92	-55	-109	-30	15	-12	-16	9	-51	-61	-93	-16	-29	-56	-117	39	-81	-31	-101	-17	-94	-63	-63	1	-93	-11	-72	-67	-146	-72	-198	-5603	3205	108	39	-4828	743	3932	-28	-1209	252	-4919	-104	-6118	-1313	-4483	66
0.230000	-25	18	90	-59	-111	-32	13	-13	-17	3	-72	-64	-97	-15	-29	-60	-97	37	-85	-31	-102	-21	-98	-67	-63	1	-93	-11	-72	-68	-146	-74	-196	-5495	2941	-343	51	-5938	577	4135	2	-1700	-225	-3948	-98	-6782	-2088	-4542	69
0.230833	-23	42	90	-60	-110	-33	11	-14	-19	3	-73	-64	-99	-19	-29	-62	-96	34	-85	-32	-104	-23	-102	-75	-67	-3	-99	-12	-76	-73	-151	-79	-197	-5392	2642	-856	39	-7069	440	4295	2	-2325	-683	-2934	-103	-7464	-2916	-4631	40
0.231667	-76	38	87	-61	-112	-35	11	-18	-21	2	-76	-69	-99	-21	-32	-62	-103	30	-88	-38	-109	-31	-103	-72	-69	-1	-108	-15	-79	-82	-150	-78	-203	-5295	2309	-1403	40	-8212	305	4403	-18	-3102	-1112	-1878	-104	-8168	-3788	-4738	17
0.232500	-31	36	86	-66	-114	-42	8	-19	-21	0	-76	-68	-101	-22	-36	-64	-98	29	-87	-36	-109	-26	-102	-68	-67	-1	-99	-13	-75	-76	-149	-76	-207	-5192	1958	-1941	35	-9350	190	4472	-24	-4002	-1505	-794	-104	-8878	-4680	-4868	11
0.233333	-18	41	88	-58	-112	-31	10	-15	-19	4	-74	-66	-97	-16	-29	-59	-98	33	-84	-31	-101	-24	-102	-52	-65	-1	-99	-1	-72	-69	-148	-73	-230	-5092	1592	-2442	30	-10468	74	4498	-30	-5027	-1869	296	-111	-9597	-5586	-5011	0
0.234167	-27	42	89	-55	-108	-30	16	-12	-18	7	-73	-62	-96	-15	-27	-60	-99	23	-86	-30	-101	-23	-99	-67	-61	0	-97	-11	-72	-70	-148	-73	-215	-4995	1224	-2872	28	-11547	-41	4480	0	-6160	-2203	1382	-127	-10311	-6480	-5180	20
0.235000	-25	43	90	-58	-105	-32	6	-26	-21	3	-75	-62	-96	-16	-30	-58	-99	34	-85	-29	-103	-24	-99	-66	-64	1	-98	-16	-74	-73	-145	-75	-217	-4897	868	-3202	15	-12573	-158	4427	-24	-7377	-2512	2445	-136	-11012	-7344	-5364	52
0.235833	-23	41	88	-56	-105	-32	16	-12	-15	5	-72	-63	-104	-18	-33	-60	-98	33	-85	-33	-100	-10	-99	-66	-61	1	-101	-12	-69	-70	-145	-76	-193	-4793	532	-3414	11	-13521	-281	4344	-25	-8654	-2800	3495	-120	-11696	-8146	-5571	49
0.236667	-24	40	89	-57	-108	-32	15	-13	-24	5	-72	-65	-97	-15	-29	-60	-100	35	-84	-31	-101	-22	-99	-69	-61	0	-100	-15	-74	-69	-168	-74	-186	-4676	242	-3488	6	-14396	-415	4229	-36	-9963	-3072	4505	-129	-12343	-8860	-5786	42
0.237500	-25	40	88	-61	-109	-35	12	-15	-30	5	-73	-65	-98	-15	-48	-57	-99	33	-86	-33	-107	-27	-100	-68	-64	-1	-99	-15	-74	-72	-145	-75	-176	-4545	-5	-3425	-11	-15183	-548	4095	-51	-11270	-3295	5470	-145	-12930	-9459	-6016	52
0.238333	-22	43	89	-59	-108	-33	13	-13	-18	5	-74	-65	-98	-18	-28	-58	-97	29	-81	-29	-97	-24	-100	-66	-64	0	-98	-16	-75	-72	-145	-76	-150	-4391	-187	-3226	-8	-15872	-687	3940	-65	-12528	-3575	6360	-161	-13460	-9916	-6251	68
0.239167	-25	41	86	-59	-109	-35	12	-16	-13	4	-70	-60	-95	-16	-36	-59	-98	34	-86	-34	-99	-25	-103	-67	-63	0	-98	-15	-73	-72	-146	-74	-117	-4220	-301	-2901	-10	-16444	-836	3784	-48	-13706	-3808	7229	-173	-13928	-10209	-6480	55
0.240000	-24	39	86	-59	-109	-10	13	-16	-17	4	-72	-67	-113	-21	-32	-60	-100	30	-87	-33	-103	-26	-101	-69	-64	0	-102	-18	-74	-73	-150	-79	-92	-4021	-337	-2477	-19	-16934	-981	3624	-51	-14772	-4038	8004	-166	-14278	-10328	-6715	41
0.240833	-28	39	87	-61	-113	-38	9	-18	-22	3	-67	-67	-97	-16	-29	-60	-92	34	-84	-32	-103	-26	-101	-70	-64	1	-97	-12	-75	-68	-147	-74	-64	-3786	-279	-1981	-9	-17307	-1127	3465	-67	-15686	-4250	8731	-178	-14548	-10244	-6924	44
0.241667	-10	43	89	-55	-108	-33	15	-12	-17	8	-70	-61	-96	-18	-27	-57	-96	33	-83	-31	-102	-18	-96	-66	-62	1	-96	-14	-70	-64	-145	-75	-40	-3524	-136	-1445	-23	-17572	-1253	3323	-59	-16438	-4460	9381	-148	-14716	-9959	-7112	45
0.242500	-24	42	87	-63	-107	-32	13	-12	-13	7	-74	-62	-95	-14	-26	-56	-101	32	-84	-30	-103	-22	-100	-68	-63	-3	-99	-13	-70	-68	-145	-75	-18	-3238	96	-910	-28	-17735	-1377	3192	-38	-16991	-4657	9960	-146	-14778	-9473	-7274	39
0.243333	-26	43	85	-60	-105	-34	10	-16	-19	5	-73	-63	-97	-19	-30	-59	-105	27	-87	-33	-104	-25	-101	-68	-69	4	-100	-17	-76	-72	-153	-79	-4	-2924	415	-409	-28	-17798	-1486	3090	-48	-17332	-4826	10468	-143	-14736	-8789	-7389	26
0.244167	-26	38	86	-61	-111	-34	11	-18	-18	4	-76	-65	-96	-7	-31	-58	-99	32	-90	-36	-104	-23	-103	-70	-66	-3	-101	-16	-72	-69	-148	-75	5	-2573	827	30	-23	-17757	-1568	3018	-102	-17454	-4970	10911	-129	-14585	-7917	-7452	15
0.245000	-28	37	85	-61	-109	-36	12	-16	-23	2	-73	-65	-97	-17	-28	-60	-103	33	-88	-34	-104	-22	-105	-69	-63	0	-97	-12	-74	-67	-147	-69	7	-2205	1304	372	-24	-17628	-1632	2983	-107	-17343	-5081	11285	-127	-14343	-6871	-7448	6
0.245833	-26	42	88	-59	-109	-38	16	-15	-19	5	-72	-77	-98	-16	-28	-61	-99	35	-88	-30	-104	-21	-100	-68	-63	0	-99	-12	-73	-67	-147	-75	1	-1815	1851	594	-27	-17401	-1666	2984	-88	-17018	-5156	11590	-132	-14003	-5677	-7370	23
0.246667	-25	39	91	-60	-110	-34	16	-13	-16	5	-69	-62	-98	-16	-29	-56	-100	33	-83	-33	-102	-22	-100	-64	-75	2	-99	-12	-75	-68	-146	-59	-6	-1417	2445	671	-19	-17121	-1678	3023	-104	-16488	-5181	11828	-124	-13586	-4371	-7225	26
0.247500	-24	40	87	-60	-112	-34	12	-12	2	5	-73	-63	-93	-15	-30	-56	-99	33	-84	-33	-102	-21	-99	-65	-64	0	-101	-13	-76	-68	-143	-74	0	-1011	3081	600	-24	-16757	-1655	3105	-100	-15776	-5160	11997	-125	-13102	-2989	-6991	11
0.248333	-23	40	87	-62	-111	-36	13	-13	-17	6	-75	-65	-95	-14	-31	-58	-99	32	-90	-35	-108	-19	-102	-68	-76	-3	-100	-13	-74	-69	-149	-77	-13	-604	3737	375	-42	-16332	-1632	3217	-100	-14910	-5078	12093	-126	-12561	-1556	-6679	20
0.249167	-29	39	86	-61	-111	-34	12	-17	-22	3	-74	-69	-99	-18	-33	-60	-99	34	-86	-31	-105	-22	-101	-66	-66	-1	-101	-14	-76	-73	-150	-74	-17	-197	4404	15	-28	-15838	-1566	3370	-113	-13914	-4934	12135	-117	-11971	-110	-6270	30
0.250000	-27	45	86	-60	-112	-38	17	-16	-18	6	-73	-64	-98	-17	-30	-59	-103	32	-86	-32	-107	-23	-102	-67	-67	0	-103	-15	-94	-72	-149	-75	-33	198	5064	-477	-30	-15305	-1493	3554	-107	-12826	-4728	12107	-102	-11350	1325	-5779	22
0.250833	-28	37	86	-60	-113	-35	11	-38	-23	4	-72	-65	-101	-17	-21	-62	-103	26	-86	-34	-107	-24	-99	-70	-65	0	-102	-14	-76	-74	-153	-79	-55	581	5702	-1056	-38	-14721	-1403	3767	-82	-11677	-4456	12010	-94	-10709	2707	-5205	23
0.251667	-42	38	89	-60	-114	-38	12	-18	-21	1	-74	-65	-100	-17	-32	-59	-102	37	-87	-36	-104	-24	-101	-73	-69	-3	-104	-15	-77	-73	-148	-77	-64	947	6302	-1739	-32	-14104	-1306	3994	-119	-10493	-4118	11844	-103	-10055	3999	-4552	22
0.252500	-27	35	88	-60	-109	-38	12	-17	-18	2	-91	-66	-99	-18	-28	-60	-103	34	-87	-34	-104	-24	-99	-70	-68	-3	-100	-12	-75	-72	-147	-79	-70	1280	6855	-2462	-18	-13450	-1202	4228	-121	-9306	-3721	11609	-102	-9403	5182	-3841	39
0.253333	-24	41	89	-61	-108	-33	13	-16	-21	2	-70	-63	-94	-15	-29	-56	-101	37	-84	-31	-105	-22	-97	-67	-79	-3	-99	-11	-70	-68	-145	-75	-76	1619	7352	-3184	-22	-12774	-1103	4466	-99	-8160	-3271	11308	-101	-8756	6230	-3076	45
0.254167	-25	41	89	-57	-107	-34	17	-15	-14	5	-70	-62	-94	-14	-29	-55	-99	34	-85	-30	-103	-21	-96	-66	-65	1	-97	-12	-69	-72	-144	-75	-73	1914	7778	-3893	-30	-12080	-1023	4690	-85	-7073	-2768	10932	-109	-8124	7128	-2267	56
0.255000	-25	39	92	-58	-105	-32	18	-15	-17	5	-70	-64	-92	-15	-30	-56	-98	38	-84	-15	-103	-21	-98	-66	-63	0	-99	-11	-66	-67	-144	-74	-83	2187	8133	-4549	-25	-11377	-960	4893	-101	-6070	-2230	10489	-121	-7511	7872	-1424	56
0.255833	-25	38	90	-59	-110	-33	16	27	-16	5	-70	-67	-95	-15	-29	-55	-93	38	-86	-32	-104	-23	-97	-66	-60	2	-101	-12	-74	-73	-146	-72	-81	2430	8399	-5130	-21	-10671	-929	5062	-94	-5157	-1661	9972	-116	-6925	8451	-569	42
0.256667	-26	39	84	-58	-108	-35	12	-15	-17	5	-73	-68	-98	-17	-24	-59	-100	34	-87	-32	-103	-26	-103	-67	-67	-9	-100	-14	-76	-75	-149	-76	-80	2641	8593	-5604	-27	-9966	-932	5188	-81	-4354	-1071	9386	-133	-6366	8861	282	43
0.257500	-28	37	73	-60	-113	-39	16	-21	-12	2	-76	-67	-97	-18	-30	-62	-100	35	-86	-36	-104	-26	-102	-68	-62	1	-100	-15	-59	-76	-147	-75	-70	2832	8702	-5961	-26	-9262	-970	5266	-84	-3655	-462	8738	-158	-5827	9123	1127	53
0.258333	-24	40	87	-61	-110	-34	10	-17	-14	2	-74	-67	-97	-17	-32	-64	-102	33	-84	-32	-103	-23	-100	-70	-68	0	-99	-13	-74	-72	-149	-76	-60	2993	8730	-6188	-25	-8560	-1050	5289	-93	-3085	146	8028	-179	-5315	9234	1946	41
0.259167	-27	17	88	-59	-110	-33	11	-17	-17	5	-69	-63	-92	-16	-28	-60	-99	37	-84	-30	-104	-24	-99	-68	-64	0	-97	-11	-73	-65	-147	-74	-60	3130	8686	-6282	-23	-7878	-1181	5251	-70	-2577	749	7264	-180	-4827	9222	2730	45
0.260000	-27	41	88	-57	-109	-32	15	-13	-17	6	-73	-63	-95	-15	-27	-57	-102	39	-84	-30	-102	-22	-93	-66	-66	-1	-96	-11	-73	-70	-147	-72	-53	3244	8566	-6256	-30	-7214	-1344	5144	-70	-2192	1347	6452	-163	-4367	9092	3469	40
0.260833	-23	45	89	-59	-105	-16	16	-14	-19	7	-72	-60	-105	-10	-28	-58	-97	38	-82	-29	-100	-21	-98	-70	-64	0	-95	-19	-65	-66	-145	-75	-42	3336	8379	-6113	-27	-6569	-1560	4964	-67	-1893	1893	5597	-148	-3924	8868	4159	42
0.261667	-24	42	89	-57	-104	-29	16	-10	-16	6	-68	-62	-96	-13	-26	-55	-99	40	-92	-31	-100	-19	-96	-66	-60	2	-95	-9	-70	-67	-145	-73	-32	3399	8129	-5878	-16	-5956	-1813	4721	-52	-1666	2427	4715	-129	-3509	8578	4788	43
0.262500	-23	44	91	-56	-108	-30	15	-11	-19	7	-73	-61	-95	-12	-26	-56	-99	38	-81	-32	-101	-19	-80	-67	-65	0	-97	-10	-72	-66	-144	-72	-12	3420	7829	-5571	-15	-5372	-2107	4401	-47	-1502	2918	3796	-113	-3114	8236	5349	33
0.263333	-26	41	89	-60	-111	-33	13	-12	-19	8	-72	-62	-95	-15	-25	-60	-102	33	-86	-33	-108	-11	-99	-68	-65	-4	-99	-13	-74	-68	-148	-75	-10	3468	7483	-5219	-21	-4826	-2428	4014	-53	-1382	3375	2879	-103	-2751	7871	5843	30
0.264167	-27	38	87	-56	-112	-39	11	-17	-29	2	-75	-66	-97	-21	-29	-60	-104	35	-86	-33	-108	-25	-102	-68	-69	-4	-100	-15	-76	-68	-147	-75	-4	3486	7102	-4844	-13	-4309	-2770	3567	-43	-1296	3772	1978	-86	-2395	7507	6274	27
0.265000	-26	41	84	-63	-110	-36	11	-18	-21	2	-76	-73	-100	-19	-30	-61	-104	30	-87	-24	-107	9	-99	-69	-67	-6	-102	-17	-77	-70	-147	-77	-7	3472	6685	-4470	-11	-3836	-3121	3067	-26	-1231	4131	1095	-77	-2063	7148	6642	21
0.265833	-31	39	85	-62	-113	-35	3	-21	-22	2	-73	-70	-99	-19	-31	-61	-100	34	-84	-33	-105	-23	-101	-68	-63	-1	-92	-15	-73	-74	-145	-75	0	3453	6254	-4128	-10	-3401	-3470	2532	-14	-1169	4444	248	-66	-1756	6826	6946	19
0.266667	-27	41	89	-62	-113	-33	15	-16	-15	4	-72	-57	-95	-15	-27	-59	-99	36	-86	-33	-103	-24	-94	-68	-62	-1	-100	-13	-73	-68	-146	-73	15	3421	5808	-3831	3	-3012	-3810	1955	-6	-1116	4706	-556	-67	-1465	6541	7186	22
0.267500	-23	40	88	-60	-108	-32	13	-16	-21	4	-72	-65	-94	-17	-27	-59	-98	34	-83	-30	-104	-26	-98	-67	-64	-1	-99	-11	-78	-70	-145	-75	24	3382	5357	-3600	8	-2662	-4125	1343	-21	-1046	4918	-1300	-80	-1201	6300	7362	21
0.268333	-25	45	90	-60	-110	-34	15	-13	-18	5	-74	-61	-95	-14	-27	-57	-90	33	-83	-30	-104	-22	-100	-67	-62	-1	-98	-11	-73	-68	-144	-74	27	3334	4903	-3451	-5	-2358	-4410	714	-46	-974	5083	-1973	-92	-963	6109	7475	16
0.269167	-23	45	88	-57	-110	-30	15	-12	-15	12	-67	-62	-99	-15	-27	-57	-97	35	-82	-30	-101	-19	-97	-65	-62	0	-98	-10	-73	-69	-139	-75	25	3279	4447	-3381	-6	-2098	-4647	77	-51	-892	5199	-2567	-115	-752	5967	7527	15
0.270000	-24	42	90	-59	-109	-32	12	-16	-16	6	-69	-62	-93	-15	-30	-58	-98	34	-85	-32	-103	-22	-76	-68	-63	0	-97	-11	-70	-72	-146	-73	23	3221	4009	-3397	-7	-1891	-4835	-567	-82	-790	5266	-3077	-138	-569	5871	7520	10
0.270833	0	41	88	-58	-108	-35	16	-16	-17	5	-72	-50	-100	-16	-30	-60	-101	33	-83	-33	-105	-19	-99	-68	-65	0	-102	-12	-73	-69	-147	-76	30	3163	3581	-3494	-10	-1722	-4957	-1198	-113	-678	5289	-3504	-136	-414	5809	7458	9
0.271667	-25	41	88	-61	-110	-35	12	-16	-18	4	-73	-64	-98	-23	-30	-58	-101	12	-91	-31	-104	-21	-102	-69	-67	-8	-100	-12	-73	-72	-148	-75	41	3109	3173	-3658	-3	-1594	-5013	-1821	-143	-558	5274	-3835	-131	-289	5785	7329	16
0.272500	-32	35	86	-59	-109	-27	11	-18	-21	4	-73	-65	-98	-16	-30	-60	-102	45	-87	-32	-105	-23	-101	-66	-65	-3	-92	-12	-68	-72	-146	-74	47	3057	2786	-3877	3	-1508	-4993	-2428	-153	-421	5222	-4068	-130	-195	5782	7155	18
0.273333	-27	40	88	-58	-107	-34	3	-18	-18	1	-72	-64	-97	-17	-29	-52	-105	32	-85	-32	-103	-23	-99	-68	-64	-3	-101	-13	-75	-73	-147	-77	45	3020	2430	-4145	-5	-1456	-4898	-3013	-184	-282	5134	-4213	-136	-126	5793	6924	18
0.274167	-27	40	90	-60	-110	-36	4	-17	-21	2	-72	-65	-94	-17	-27	-60	-101	32	-85	-30	-103	-21	-98	-66	-62	-5	-98	-12	-72	-66	-144	-74	52	2987	2094	-4447	-6	-1437	-4723	-3573	-227	-139	5019	-4265	-133	-82	5811	6643	16
0.275000	-27	38	87	-58	-110	-34	13	-14	-21	4	-69	-63	-97	-17	-27	-58	-96	36	-84	-32	-104	-22	-96	-73	-65	0	-98	-12	-75	-72	-147	-74	53	2972	1784	-4755	-3	-1444	-4467	-4105	-260	-9	4877	-4234	-116	-68	5833	6316	13
0.275833	-27	40	87	-58	-104	-31	-11	-16	-17	5	-69	-62	-95	-16	-29	-58	-97	32	-83	-34	-105	-25	-99	-65	-66	-1	-97	-10	-78	-69	-146	-75	57	2966	1501	-5092	-9	-1483	-4135	-4607	-310	132	4719	-4129	-88	-78	5838	5946	21
0.276667	-23	42	88	-60	-110	-33	11	-16	-15	2	-68	-68	-98	-16	-25	-57	-99	30	-85	-34	-102	-24	-99	-68	-65	-3	-101	-11	-72	-73	-150	-75	62	2975	1244	-5408	9	-1536	-3734	-5086	-373	265	4540	-3948	-72	-111	5848	5540	3
0.277500	-23	42	90	-58	-109	-35	9	-15	-17	6	-70	-65	-93	-16	-25	-61	-99	33	-86	-32	-102	-33	-101	-68	-63	-1	-98	-12	-73	-68	-149	-76	64	3001	1014	-5728	10	-1607	-3255	-5540	-404	389	4357	-3709	-70	-158	5832	5107	4
0.278333	-24	41	88	-57	-107	-33	3	-15	-19	6	-72	-66	-99	-18	-28	-29	-100	30	-85	-30	-107	-25	-99	-67	-63	-1	-97	-12	-76	-70	-148	-77	81	3048	791	-6036	5	-1682	-2709	-5968	-463	504	4170	-3423	-73	-217	5796	4646	10
0.279167	-23	42	88	-57	-108	-35	15	-15	-17	7	-70	-64	-96	-16	-26	-56	-96	33	-83	-29	-104	-22	-99	-65	-65	-3	-96	-11	-72	-67	-147	-72	85	3088	627	-6323	19	-1764	-2106	-6373	-541	614	3985	-3092	-67	-282	5764	4178	10
0.280000	-25	42	89	-55	-107	-31	17	-17	-13	5	-68	-62	-95	-21	-27	-61	-99	36	-84	-30	-100	-21	-100	-66	-62	1	-98	-11	-73	-67	-149	-75	79	3187	465	-6609	24	-1852	-1455	-6757	-614	712	3813	-2731	-63	-356	5723	3704	4
0.280833	-24	42	99	-55	-109	-33	15	-16	-18	5	-69	-64	-94	-10	-25	-57	-99	38	-83	-32	-100	-21	-97	-67	-63	1	-99	-9	-70	-68	-147	-72	98	3277	323	-6893	27	-1927	-765	-7120	-689	797	3650	-2348	-67	-428	5682	3222	5
0.281667	-25	39	86	-57	-107	-31	13	-15	-30	5	-73	-65	-96	-19	-27	-57	-101	32	-86	-30	-104	-21	-99	-67	-66	-4	-102	-12	-72	-68	-149	-74	76	3378	199	-7184	27	-2002	-41	-7476	-765	882	3506	-1958	-87	-496	5642	2747	-7
0.282500	-40	39	88	-59	-109	-33	11	-15	-18	4	-76	-64	-97	-17	-28	-57	-99	36	-85	-31	-107	-18	-99	-68	-63	0	-100	-11	-70	-70	-146	-73	69	3495	96	-7490	22	-2066	714	-7809	-839	954	3391	-1563	-116	-552	5619	2297	-8
0.283333	-28	40	85	-60	-111	-33	10	-25	-19	4	-75	-66	-96	-19	-28	-59	-104	28	-88	-36	-104	-21	-100	-70	-65	-5	-102	-17	-76	-70	-150	-76	67	3609	19	-7828	22	-2116	1483	-8127	-900	1016	3299	-1177	-146	-594	5613	1864	-9
0.284167	-32	32	86	-62	-113	-34	-4	-19	-19	2	-75	-66	-100	-21	-31	-60	-102	33	-87	-35	-107	-25	-110	-72	-67	-4	-102	-8	-73	-72	-150	-78	50	3731	-73	-8202	32	-2156	2263	-8441	-906	1067	3241	-803	-171	-618	5631	1460	-17
0.285000	-30	37	87	-61	-111	-33	11	-17	-17	-7	-73	-64	-98	-15	-29	-55	-99	34	-87	-34	-108	-32	-100	-70	-64	0	-99	-14	-74	-72	-149	-75	66	3862	-142	-8615	20	-2171	3047	-8733	-922	1112	3219	-454	-196	-626	5676	1085	-29
0.285833	-26	39	88	-62	-110	-34	12	-14	-21	6	-72	-66	-99	-18	-29	-55	-99	37	-87	-31	-104	-21	-100	-69	-63	-3	-98	-14	-47	-68	-150	-75	61	3986	-199	-9082	19	-2169	3825	-9015	-918	1149	3226	-124	-211	-615	5746	740	-8
0.286667	-25	42	86	-61	-109	-35	12	-13	-18	9	-73	-64	-96	-16	-28	-56	-84	35	-84	-30	-107	-22	-98	-66	-63	1	-100	-16	-72	-67	-147	-75	47	4107	-250	-9595	15	-2154	4590	-9277	-877	1173	3273	163	-230	-580	5847	430	-28
0.287500	-26	41	88	-58	-109	-36	12	-15	-16	6	-73	-62	-98	-19	-29	-56	-99	38	-82	-31	-104	-24	-98	-65	-62	1	-99	-15	-75	-70	-147	-74	36	4221	-309	-10143	13	-2117	5340	-9523	-839	1184	3361	417	-242	-542	5966	146	-24
0.288333	-24	42	90	-58	-108	-35	9	-13	-13	6	-72	-62	-92	-17	-28	-55	-96	38	-82	-33	-102	-24	-99	-68	-60	1	-100	-12	-73	-68	-145	-74	22	4326	-367	-10732	16	-2067	6066	-9752	-806	1183	3480	623	-247	-494	6104	-105	-23
0.289167	-23	41	91	-59	-107	-32	12	-14	-16	5	-70	-65	-95	-18	-28	-60	-96	38	-84	-33	-102	-22	-100	-67	-65	1	-102	-12	-70	-67	-148	-78	2	4418	-427	-11349	6	-1994	6762	-9953	-766	1165	3635	781	-259	-447	6247	-338	-41
0.290000	-28	40	88	-60	-110	-38	11	-22	-21	3	-73	-65	-99	-19	-33	-63	-103	32	-116	-38	-107	-27	-104	-74	-69	-6	-103	-15	-75	-74	-151	-79	-15	4502	-503	-11975	5	-1908	7425	-10138	-725	1134	3819	887	-279	-409	6383	-552	-41
0.290833	-32	35	84	-62	-114	-41	11	-21	-18	0	-77	-67	-103	-21	-32	-64	-102	32	-88	-40	-104	-25	-102	-72	-75	-1	-104	-27	-74	-72	-150	-78	-39	4571	-585	-12572	18	-1799	8053	-10286	-693	1086	4037	941	-282	-379	6514	-751	-30
0.291667	-28	37	85	-60	-112	-35	8	-19	-3	1	-77	-65	-92	-21	-32	-60	-99	32	-87	-38	-107	-26	-103	-74	-70	-4	-104	-15	-75	-73	-149	-78	-70	4631	-676	-13182	39	-1670	8641	-10410	-672	1024	4284	939	-285	-378	6609	-942	-18
0.292500	-30	55	86	-60	-110	-36	8	-15	-19	2	-76	-64	-97	-19	-33	-59	-103	32	-88	-35	-107	-27	-112	-72	-63	0	-102	-23	-74	-72	-147	-76	-97	4685	-782	-13728	45	-1528	9195	-10500	-645	954	4555	928	-274	-403	6666	-1136	-9
0.293333	-25	39	89	-58	-104	-36	10	-15	-17	7	-97	-64	-95	-16	-27	-58	-96	36	-85	-32	-104	-21	-100	-68	-66	-3	-101	-12	-72	-66	-145	-72	-118	4734	-899	-14217	59	-1367	9705	-10567	-632	849	4831	774	-259	-470	6661	-1344	1
0.294167	-31	40	88	-58	-113	-30	16	-14	-17	7	-72	-62	-94	-14	-27	-57	-100	35	-83	-34	-101	-26	-99	-68	-60	2	-96	-11	-74	-68	-146	-74	-159	4774	-1039	-14640	62	-1190	10160	-10597	-616	776	5111	610	-240	-590	6574	-1574	1
0.295000	-25	42	89	-57	-109	-33	13	-13	-16	4	-73	-64	-95	-13	-27	-57	-96	36	-81	-34	-102	-22	-97	-68	-62	1	-96	-13	-70	-67	-145	-72	-232	4812	-1193	-14985	62	-999	10573	-10607	-600	670	5381	387	-218	-757	6396	-1839	3
0.295833	-24	42	109	-57	-111	-34	15	-13	-16	6	-73	-64	-93	-13	-26	-55	-95	39	-83	-32	-103	-22	-96	-63	-62	3	-96	-11	-70	-65	-143	-72	-282	4852	-1358	-15240	64	-800	10928	-10591	-591	560	5637	115	-178	-986	6112	-2149	11
0.296667	-26	43	90	-55	-107	-32	15	-13	-16	3	-67	-63	-97	-15	-28	-57	-98	36	-80	-39	-101	-22	-98	-69	-62	1	-100	-15	-73	-69	-148	-73	-346	4895	-1544	-15415	67	-585	11233	-10560	-553	454	5857	-218	-146	-1282	5706	-2503	19
0.297500	-26	39	87	-55	-109	-35	12	-14	-17	6	-77	-65	-97	-15	-29	-58	-98	35	-83	-35	-103	-25	-99	-69	-62	-1	-97	-12	-70	-68	-146	-74	-421	4952	-1734	-15508	58	-366	11484	-10518	-503	333	6044	-595	-102	-1636	5178	-2923	24
0.298333	-29	38	101	-56	-110	-36	11	-14	-19	-23	-77	-68	-101	-15	-32	-59	-104	33	-86	-34	-107	-25	-100	-73	-63	-1	-100	-15	-75	-69	-149	-77	-458	5021	-1933	-15530	44	-141	11678	-10470	-441	219	6170	-1025	-57	-2045	4522	-3406	33
0.299167	-27	39	107	-60	-114	-41	8	-16	-21	3	-75	-65	-99	-15	-31	-59	-102	37	-84	-31	-108	-23	-98	-70	-65	1	-97	-13	-75	-67	-146	-75	-527	5098	-2126	-15488	19	79	11820	-10426	-379	113	6229	-1498	-30	-2503	3750	-3959	40
0.300000	-25	42	88	-61	-109	-36	12	-14	-21	5	-74	-65	-96	-9	-31	-58	-97	39	-85	-34	-105	-9	-100	-69	-66	-1	-98	-15	-73	-67	-149	-77	-579	5196	-2318	-15399	-5	285	11902	-10393	-349	8	6211	-2023	-13	-3019	2844	-4609	53
0.300833	-28	40	91	-53	-107	-33	13	-13	-18	-10	-70	-62	-96	-13	-29	-57	-99	40	-81	-30	-104	-26	-100	-70	-63	0	-96	-8	-73	-67	-147	-51	-602	5311	-2504	-15281	-30	489	11920	-10387	-294	-98	6101	-2587	12	-3579	1819	-5326	77
0.301667	-27	44	91	-57	-109	-33	19	-13	-16	9	-48	-61	-98	-12	-29	-59	-97	40	-81	-31	-104	-19	-99	-67	-63	0	-97	-11	-72	-66	-148	-75	-635	5446	-2681	-15153	-58	661	11863	-10415	-245	-204	5881	-3207	40	-4172	690	-6109	94
0.302500	-24	42	92	-52	-104	-33	13	-14	-13	7	-68	-61	-93	-13	-27	-56	-99	37	-82	-28	-100	-13	-97	-70	-63	0	-97	-12	-67	-66	-143	-74	-671	5597	-2842	-15043	-83	800	11738	-10502	-208	-322	5545	-3877	55	-4795	-517	-6994	116
0.303333	-28	39	91	-59	-101	-34	15	-14	-15	5	-74	-64	-111	-16	-6	-61	-100	34	-88	-32	-104	-22	-99	-69	-66	-1	-101	-15	-76	-73	-146	-78	-701	5761	-2991	-14957	-100	890	11533	-10643	-154	-460	5088	-4593	60	-5434	-1805	-7963	118
0.304167	-25	40	89	-57	-110	-34	10	-19	-23	4	-72	-66	-97	-17	-31	-63	-103	36	-86	-32	-107	-22	-101	-72	-66	-5	-100	-14	-77	-63	-150	-76	-748	5949	-3108	-14914	-105	922	11248	-10852	-76	-596	4500	-5358	51	-6080	-3132	-9007	82
0.305000	-30	38	87	-57	-109	-32	16	-14	-26	7	-68	-64	-98	-15	-29	-58	-101	36	-86	-32	-110	-19	-101	-69	-62	1	-96	-14	-74	-69	-146	-69	-811	6151	-3208	-14929	-113	897	10885	-11139	11	-768	3779	-6168	59	-6728	-4495	-10129	55
0.305833	-24	42	89	-57	-109	-33	15	-15	-17	3	-75	-65	-95	-16	-29	-57	-99	33	-83	-29	-103	-18	-98	-69	-66	0	-101	-24	-73	-69	-144	-77	-817	6358	-3276	-15011	-127	793	10424	-11515	108	-968	2944	-7033	85	-7364	-5865	-11312	12
0.306667	-25	41	87	-60	-110	-34	11	-17	-12	5	-72	-64	-96	-12	-28	-62	-102	35	-84	-33	-105	-24	-99	-69	-69	-4	-101	-15	-78	-76	-147	-78	-787	6568	-3336	-15174	-133	603	9869	-11978	235	-1214	1966	-7946	93	-7982	-7206	-12547	-12
0.307500	-29	37	88	-61	-113	-36	12	-16	-19	5	-74	-70	-99	-17	-30	-57	-103	34	-86	-30	-111	-21	-98	-67	-63	1	-101	-11	-69	-69	-146	-75	-751	6782	-3350	-15405	-124	328	9219	-12530	369	-1508	874	-8893	110	-8558	-8498	-13809	-38
0.308333	-26	39	91	-60	-110	-38	11	-15	-19	8	-72	-63	-98	-16	-28	-56	-98	37	-87	-31	-104	-17	-99	-66	-65	0	-99	-12	-72	-61	-149	-74	-708	6993	-3352	-15720	-122	-58	8455	-13178	490	-1858	-325	-9880	148	-9098	-9725	-15088	-53
0.309167	-22	43	90	-59	-109	-29	15	-13	-15	9	-70	-64	-98	-16	-29	-55	-98	32	-83	-27	-103	-18	-100	-67	-63	1	-100	-14	-75	-70	-145	-75	-721	7192	-3342	-16113	-127	-540	7597	-13910	602	-2272	-1622	-10901	180	-9582	-10865	-16370	-48
0.310000	-27	42	87	-59	-112	-36	13	-17	-15	6	-94	-64	-97	-16	-3	-56	-101	34	-87	-29	-107	-22	-102	-67	-67	2	-100	-14	-75	-70	-144	-76	-721	7378	-3316	-16569	-134	-1132	6627	-14701	706	-2751	-2974	-11943	210	-10009	-11902	-17632	-45
0.310833	-26	42	89	-57	-113	-35	15	-15	-17	5	-70	-67	-99	-18	-33	-59	-100	35	-83	-31	-107	-21	-100	-66	-65	28	-101	-14	-78	-70	-148	-77	-633	7539	-3277	-17079	-137	-1825	5559	-15592	796	-3297	-4407	-12996	245	-10375	-12830	-18859	-51
0.311667	-26	40	86	-48	-112	-38	11	-17	-17	5	-72	-66	-101	-17	-49	-59	-101	30	-86	-29	-104	-21	-104	-69	-67	0	-103	-14	-76	-70	-152	-77	-499	7676	-3231	-17638	-145	-2630	4383	-16528	857	-3920	-5877	-14061	276	-10668	-13628	-20024	-34
0.312500	-30	41	88	-62	-113	-36	12	-18	-21	5	-72	-64	-96	-17	-29	-60	-96	34	-84	-24	-107	-19	-103	-65	-62	0	-99	-12	-72	-69	-149	-76	-309	7789	-3175	-18232	-149	-3532	3110	-17512	921	-4614	-7361	-15115	308	-10887	-14307	-21113	-15
0.313333	-26	45	89	-56	-99	-33	15	-14	-17	9	-68	-61	-96	-15	-26	-65	-97	36	-79	-28	-102	-19	-100	-65	-63	3	-98	-10	-62	-68	-143	-75	-61	7861	-3118	-18850	-149	-4538	1743	-18525	956	-5391	-8836	-16156	320	-11032	-14869	-22111	-48
0.314167	-25	43	111	-58	-109	-30	16	-13	-14	11	-69	-63	-96	-15	-27	-57	-98	36	-80	-30	-101	-18	-99	-64	-62	0	-97	-14	-68	-66	-146	-77	187	7881	-3061	-19485	-151	-5632	297	-19552	977	-6228	-10279	-17171	329	-11106	-15329	-23011	-93
0.315000	-28	42	89	-58	-111	-33	16	-16	-21	7	-73	-64	-97	-17	10	-61	-100	34	-83	-31	-105	-23	-100	-70	-67	0	-102	-12	-76	-69	-145	-79	408	7844	-3006	-20109	-161	-6811	-1205	-20580	967	-7132	-11671	-18150	316	-11121	-15703	-23809	-91
0.315833	-49	37	87	-61	-111	-39	12	-17	-22	5	-74	-63	-98	-17	-28	-61	-103	32	-86	-30	-103	-18	-103	-94	-67	2	-98	-10	-73	-64	-148	-75	594	7773	-2945	-20746	-155	-8057	-2748	-21579	962	-8087	-12979	-19081	302	-11062	-16002	-24483	-121
0.316667	-27	41	89	-57	-110	-35	15	-15	0	7	-74	-63	-98	-14	-29	-57	-97	38	-82	-31	-108	-23	-100	-64	-65	1	-102	-13	-73	-75	-146	-78	741	7626	-2882	-21353	-156	-9353	-4313	-22550	940	-9100	-14207	-19968	281	-10946	-16260	-25041	-164
0.317500	-27	40	90	-60	-109	-32	15	-14	-17	9	-72	-62	-96	-3	-28	-58	-100	34	-84	-32	-104	-21	-102	-64	-82	0	-99	-11	-75	-68	-145	-77	848	7417	-2814	-21935	-164	-10690	-5881	-23475	915	-10142	-15317	-20791	250	-10786	-16499	-25482	-218
0.318333	-28	40	91	-58	-110	-34	16	-14	-43	8	-73	-66	-100	-16	-28	-59	-102	36	-84	-31	-104	-22	-101	-66	-64	2	-101	-13	-76	-73	-147	-76	934	7144	-2726	-22487	-155	-12056	-7435	-24332	883	-11219	-16305	-21550	214	-10610	-16743	-25812	-252
0.319167	-27	19	89	-60	-111	-34	12	-15	-19	10	-70	-64	-97	-14	-28	-59	-99	58	-83	-33	-103	-22	-99	-66	-76	0	-99	-10	-75	-66	-146	-73	1014	6806	-2630	-23015	-150	-13418	-8940	-25121	859	-12307	-17159	-22242	172	-10417	-17015	-26041	-268
0.320000	-22	42	87	-60	-105	-33	16	-12	-41	6	-69	-64	-95	-15	-25	-52	-99	32	-82	-28	-102	-23	-99	-65	-64	1	-98	-12	-73	-70	-147	-74	1014	6407	-2506	-23510	-150	-14749	-10374	-25834	816	-13391	-17874	-22864	94	-10241	-17349	-26184	-284
0.320833	-23	43	90	-59	-105	-57	15	-11	-16	9	-69	-60	-94	-14	-27	-59	-98	35	-82	-30	-102	-23	-97	-72	-64	2	-97	-11	-72	-65	-147	-72	982	5954	-2351	-23975	-147	-16028	-11720	-26462	786	-14457	-18444	-23420	74	-10103	-17745	-26251	-301
0.321667	-21	42	90	-58	-103	-32	11	-12	-13	10	-68	-62	-96	-14	-25	-56	-98	39	-80	-31	-101	-19	-95	-64	-62	3	-99	-12	-72	-66	-146	-70	937	5458	-2162	-24415	-125	-17220	-12949	-27003	742	-15505	-18887	-23918	24	-10036	-18224	-26261	-313
0.322500	-22	42	92	-57	-110	-33	12	-11	-17	10	-72	-61	-94	-14	-25	-58	-94	35	-82	-28	-110	-23	-97	-67	-63	0	-98	-12	-70	-66	-147	-75	871	4930	-1925	-24839	-121	-18312	-14061	-27473	691	-16506	-19195	-24353	-22	-10067	-18790	-26227	-303
0.323333	-11	40	88	-59	-111	-35	8	-15	-19	5	-77	-60	-98	-21	-31	-64	-102	32	-87	-33	-107	-26	-100	-70	-68	-6	-102	-16	-77	-73	-151	-88	794	4387	-1640	-25248	-111	-19277	-15024	-27861	630	-17457	-19389	-24735	-63	-10226	-19444	-26176	-284
0.324167	-31	35	82	-63	-114	-41	6	-19	-25	5	-78	-67	-101	-18	-31	-64	-104	30	-87	-36	-108	-13	-100	-74	-68	-6	-101	-15	-74	-74	-150	-80	708	3849	-1290	-25639	-88	-20071	-15835	-28172	587	-18330	-19470	-25063	-94	-10519	-20169	-26104	-272
0.325000	-28	38	87	-58	-111	-34	11	-15	-23	3	-73	-64	-100	-19	-29	-61	-102	33	-85	-31	-104	-24	-100	-68	-65	-5	-98	-13	-78	-73	-149	-77	602	3335	-882	-26022	-79	-20720	-16474	-28412	522	-19116	-19455	-25348	-128	-10982	-20965	-26038	-260
0.325833	-26	40	86	-59	-127	-34	12	-15	-22	2	-74	-63	-99	-17	-29	-59	-102	33	-84	-35	-104	-22	-97	-69	-67	-3	-127	-16	-73	-68	-148	-76	491	2876	-417	-26405	-53	-21114	-16948	-28592	461	-19814	-19371	-25602	-159	-11614	-21801	-25984	-235
0.326667	-24	38	90	-57	-107	-26	13	-14	-18	2	-70	-61	-95	-17	-28	-58	-104	34	-87	-31	-104	-18	-97	-67	-66	-4	-97	-12	-73	-69	-149	-73	372	2485	102	-26785	-40	-21348	-17261	-28714	414	-20411	-19219	-25830	-190	-12418	-22640	-25962	-218
0.327500	-26	41	91	-61	-105	-33	16	-13	-18	5	-73	-63	-97	-15	-32	-56	-98	37	-84	-30	-102	-14	-96	-66	-66	-1	-98	-11	-74	-66	-146	-73	261	2205	673	-27167	-18	-21398	-17422	-28794	346	-20904	-19031	-26053	-213	-13381	-23456	-25963	-203
0.328333	-24	39	90	-56	-110	-29	15	-10	-14	6	-78	-58	-96	-13	-27	-56	-99	33	-85	-29	-102	-18	-96	-66	-62	0	-96	-10	-74	-68	-147	-72	147	2048	1272	-27549	-6	-21278	-17427	-28830	274	-21289	-18816	-26259	-236	-14486	-24208	-25994	-173
0.329167	-19	42	92	-56	-108	-31	15	-13	-15	5	-70	-62	-93	-12	-27	-55	-97	38	-84	-16	-103	-16	-96	-64	-63	0	-97	-39	-74	-67	-145	-72	57	2048	1900	-27934	0	-21012	-17297	-28826	215	-21567	-18600	-26486	-269	-15700	-24851	-26054	-146
0.330000	-24	41	89	-60	-110	-32	16	-5	-15	5	-95	-64	-93	-15	-26	-56	-100	40	-87	-31	-104	-19	-97	-67	-63	0	-98	-13	-72	-68	-148	-76	-29	2221	2523	-28322	-4	-20639	-17058	-28793	168	-21740	-18415	-26724	-282	-16992	-25363	-26146	-130
0.330833	-24	37	87	-60	-121	-33	15	-14	-18	3	-75	-64	-95	-19	-29	-58	-96	34	-86	-31	-109	-18	-96	-70	-64	-9	-100	-13	-69	-72	-150	-76	-101	2598	3128	-28706	30	-20191	-16721	-28726	119	-21810	-18195	-26970	-300	-18316	-25695	-26251	-117
0.331667	-26	39	86	-62	-111	-36	10	-16	-18	4	-77	-72	-97	-21	-32	-59	-101	29	-87	-35	-110	-26	-100	-72	-67	-7	-99	-15	-77	-75	-150	-80	-170	3177	3688	-29084	37	-19719	-16307	-28629	61	-21787	-18027	-27285	-332	-19613	-25825	-26372	-125
0.332500	-28	38	84	-64	-115	-38	7	-18	-23	2	-78	-67	-102	-25	-33	-52	-102	29	-88	-32	-105	-22	-99	-69	-75	-4	-101	-14	-76	-69	-148	-76	-216	3978	4179	-29442	50	-19253	-15823	-28492	0	-21682	-17885	-27616	-345	-20826	-25724	-26494	-108
0.333333	-26	36	88	-60	-111	-41	11	-13	-21	6	-74	-61	-97	-7	-28	-57	-99	37	-83	-30	-104	-21	-98	-70	-60	1	-99	-11	-72	-68	-148	-75	-241	4990	4577	-29780	50	-18881	-15316	-28326	-57	-21512	-17774	-27985	-346	-21929	-25441	-26622	-87
0.334167	-23	40	89	-56	-107	-32	15	-11	-18	9	-69	-60	-97	-15	-27	-56	-98	36	-85	-30	-103	-18	-97	-66	-64	13	-96	-13	-70	-68	-146	-74	-267	6209	4817	-30100	59	-18564	-14784	-28130	-108	-21299	-17702	-28393	-362	-22851	-24955	-26751	-87
0.335000	-26	42	88	-58	-111	-33	17	-12	-15	6	-73	-58	-94	-14	-28	-53	-96	35	-83	-30	-102	-16	-99	-69	-62	-3	-96	-10	-72	-68	-147	-73	-288	7604	4892	-30386	60	-18423	-14263	-27908	-155	-21057	-17658	-28839	-380	-23560	-24310	-26884	-88
0.335833	-24	46	90	-55	-107	-31	16	-14	-15	8	-69	-62	-96	-13	-28	-60	-97	35	-88	-29	-99	-53	-101	-67	-65	0	-98	-11	-73	-67	-147	-74	-297	9153	4757	-30632	62	-18455	-13761	-27652	-185	-20810	-17634	-29312	-394	-24030	-23553	-27022	-91
0.336667	-23	41	89	-56	-109	-33	13	-13	-34	4	-69	-61	-92	-16	-29	-58	-99	37	-84	-30	-103	-19	-97	-72	-65	0	-99	-12	-76	-66	-145	-66	-300	10810	4380	-30838	60	-18680	-13296	-27367	-230	-20580	-17637	-29800	-404	-24222	-22747	-27159	-112
0.337500	-26	38	90	-58	-110	-32	11	-14	-18	7	-69	-64	-93	-36	-28	-65	-102	33	-86	-30	-104	-19	-101	-69	-63	1	-101	-11	-75	-66	-148	-73	-304	12540	3737	-30992	63	-19122	-12872	-27069	-275	-20380	-17642	-30298	-422	-24134	-21950	-27313	-121
0.338333	-24	38	88	-57	-107	-34	19	-13	-21	6	-74	-61	-96	-16	-28	-58	-98	34	-84	-32	-103	-18	-99	-72	-65	0	-99	-13	-70	-67	-145	-66	-306	14306	2808	-31095	55	-19762	-12500	-26751	-306	-20241	-17650	-30791	-398	-23772	-21231	-27504	-113
0.339167	-26	28	88	-56	-112	-32	12	-12	-15	7	-70	-64	-96	-14	-28	-60	-100	33	-86	-31	-103	-21	-100	-68	-63	-1	-105	-15	-72	-68	-146	-74	-315	16058	1568	-31134	56	-20588	-12188	-26428	-335	-20165	-17642	-31273	-379	-23152	-20647	-27717	-114
0.340000	-24	40	88	-57	-109	-31	12	-9	-19	4	-76	-64	-97	-14	-29	-67	-100	34	-86	-34	-104	-23	-103	-70	-66	0	-104	-15	-72	-72	-149	-75	-313	17740	29	-31119	56	-21564	-11937	-26115	-359	-20168	-17609	-31692	-353	-22317	-20249	-27971	-103
0.340833	-27	37	97	-61	-110	-34	11	-15	-18	4	-70	-63	-98	-16	-31	-62	-102	35	-90	-32	-102	-21	-98	-68	-62	2	-100	-11	-70	-74	-145	-75	-313	19301	-1793	-31034	55	-22632	-11735	-25820	-382	-20245	-17542	-32069	-329	-21304	-20069	-28259	-100
0.341667	-21	38	89	-56	-107	-31	16	-12	-14	3	-70	-64	-85	-16	-26	-60	-96	34	-84	-32	-102	-22	-100	-68	-64	7	-98	-12	-74	-70	-146	-74	-311	20685	-3884	-30889	54	-23747	-11583	-25563	-401	-20398	-17430	-32394	-318	-20192	-20132	-28603	-90
0.342500	-22	39	90	-58	-107	-34	13	-13	-15	5	-69	-58	-96	-15	-27	-59	-99	51	-83	-13	-104	-23	-102	-65	-66	0	-100	-13	-74	-69	-146	-72	-318	21850	-6208	-30681	41	-24829	-11470	-25357	-412	-20620	-17261	-32586	-314	-19039	-20435	-28989	-45
0.343333	-32	39	88	-57	-110	-32	-26	-18	-21	0	-64	-63	-101	-18	-30	-64	-103	33	-87	-33	-108	-24	-105	-70	-67	0	-100	-13	-78	-74	-153	-74	-304	22758	-8722	-30408	26	-25864	-11395	-25222	-434	-20887	-17028	-32690	-307	-17933	-20957	-29408	-10
0.344167	-26	39	86	-59	-116	-38	7	-15	-21	1	-74	-64	-98	-18	-31	-63	-107	32	-87	-31	-108	-40	-107	-70	-67	-1	-103	-14	-78	-73	-151	-77	-302	23382	-11394	-30073	26	-26720	-11326	-25174	-448	-21188	-16719	-32711	-274	-16920	-21648	-29857	21
0.345000	-25	38	87	-57	-110	-32	10	-14	-17	-6	-75	-65	-97	-17	-30	-55	-99	32	-87	-32	-102	-23	-101	-67	-66	-1	-100	-32	-75	-70	-150	-76	-306	23706	-14145	-29687	27	-27347	-11257	-25215	-455	-21485	-16341	-32731	-259	-16079	-22491	-30328	59
0.345833	22	41	86	-59	-110	-34	10	-18	-17	5	-74	-63	-96	-15	-29	-60	-126	33	-83	-32	-112	-23	-101	-68	-63	-1	-99	-11	-73	-72	-148	-75	-304	23704	-16922	-29252	25	-27705	-11175	-25378	-461	-21766	-15892	-32603	-246	-15457	-23388	-30792	89
0.346667	-25	42	90	-51	-109	-31	20	-15	-17	5	-74	-64	-116	-17	-29	-59	-99	35	-83	-32	-102	-21	-100	-66	-62	-1	-93	-14	-73	-73	-148	-74	-298	23377	-19656	-28782	10	-27738	-11066	-25644	-454	-22006	-15374	-32385	-227	-15097	-24272	-31243	118
0.347500	-25	40	90	-57	-108	-31	11	-16	-21	4	-87	-61	-98	-19	-30	-60	-101	36	-82	-32	-110	-21	-103	-72	-64	1	-102	-12	-74	-70	-147	-75	-294	22741	-22280	-28282	8	-27428	-10913	-26031	-440	-22170	-14796	-32065	-201	-15015	-25064	-31643	145
0.348333	-26	41	90	-57	-104	-25	12	-14	-19	3	-74	-62	-97	-21	-31	-60	-101	32	-85	-31	-108	-22	-103	-68	-63	1	-102	-16	-76	-73	-150	-77	-313	21804	-24738	-27773	1	-26760	-10708	-26518	-443	-22236	-14180	-31682	-188	-15204	-25691	-31987	147
0.349167	-29	39	87	-62	-108	-35	9	-17	-24	3	-77	-64	-96	-18	-29	-63	-99	34	-87	-31	-104	-18	-100	-69	-64	-3	-99	-14	-73	-70	-146	-75	-274	20590	-26967	-27250	-8	-25748	-10437	-27102	-454	-22189	-13537	-31237	-164	-15634	-26082	-32231	158
0.350000	-28	39	86	-59	-111	-33	12	-15	-22	10	-74	-62	-99	-18	-29	-61	-102	47	-86	-31	-107	-22	-99	-68	-65	0	-102	-15	-74	-72	-147	-77	-279	19133	-28912	-26745	-1	-24421	-10086	-27762	-431	-22005	-12883	-30772	-149	-16276	-26178	-32361	163
0.350833	-28	42	85	-61	-109	-33	13	-14	-21	2	-75	-62	-99	-19	-30	-58	-100	36	-85	-34	-107	-32	-102	-51	-66	-1	-105	-15	-75	-73	-149	-75	-280	17467	-30524	-26268	3	-22836	-9654	-28478	-415	-21692	-12244	-30305	-148	-17062	-25936	-32342	161
0.351667	-29	38	86	-60	-111	-47	10	-16	-21	2	-76	-65	-98	-19	-29	-57	-102	32	-86	-36	-107	-21	-101	-68	-68	-1	-103	-15	-76	-76	-149	-77	-273	15647	-31735	-25831	0	-21047	-9136	-29230	-408	-21223	-11630	-29860	-134	-17935	-25339	-32175	166
0.352500	-25	40	88	-60	-111	-34	11	-16	-19	3	-75	-67	-95	-17	-28	-59	-102	34	-60	-33	-102	-22	-100	-69	-64	-1	-101	-15	-75	-74	-147	-73	-272	13723	-32293	-25447	3	-19117	-8526	-29982	-390	-20621	-11064	-29465	-120	-18813	-24359	-31820	157
0.353333	-26	43	91	-58	-108	-16	15	-11	-15	5	-70	-61	-94	-17	-26	-56	-96	37	-82	-32	-104	-21	-99	-66	-62	1	-93	-15	-70	-91	-144	-72	-269	11746	-32542	-25125	3	-17145	-7829	-30714	-377	-19897	-10574	-29145	-119	-19606	-23053	-31282	165
0.354167	-18	45	91	-53	-109	-32	15	-12	-16	6	-70	-64	-98	-14	-28	-56	-99	38	-80	-28	-103	-17	-97	-66	-63	2	-95	-13	-74	-69	-144	-73	-247	9753	-32626	-24880	7	-15188	-7054	-31415	-371	-19082	-10157	-28918	-113	-20273	-21448	-30552	167
0.355000	-22	43	90	-46	-109	-32	17	-11	-14	6	-68	-59	-95	-12	-28	-56	-98	38	-79	-31	-101	-22	-97	-65	-60	0	-95	-4	-70	-67	-143	-73	-234	7814	-32680	-24726	17	-13354	-6211	-32051	-357	-18201	-9826	-28799	-93	-20744	-19591	-29618	163
0.355833	-39	44	90	-56	-109	-32	15	-12	-16	7	-73	-61	-98	-15	-25	-56	-96	36	-81	-31	-102	-22	-96	-66	-60	-5	-96	-12	-73	-68	-147	-72	-220	6000	-32322	-24663	23	-11705	-5302	-32435	-326	-17287	-9589	-28778	-79	-20974	-17571	-28502	182
0.356667	-26	42	92	-59	-104	-35	13	-17	-21	2	-72	-66	-95	-15	-29	-60	-101	33	-85	-35	-107	-22	-99	-75	-67	-4	-101	-17	-74	-69	-149	-76	-208	4365	-31446	-24697	10	-10308	-4354	-32605	-298	-16368	-9438	-28909	-69	-20936	-15478	-27218	168
0.357500	-28	40	90	-57	-113	-38	10	-16	-22	3	-57	-67	-100	-15	-31	-62	-102	35	-84	-31	-108	-23	-102	-70	-66	-1	-97	-14	-76	-69	-148	-75	-194	2958	-30193	-24822	20	-9203	-3357	-32663	-277	-15488	-9362	-29130	-51	-20607	-13394	-25783	148
0.358333	-27	42	88	-59	-110	-35	6	-13	-21	3	-74	-64	-98	-15	-27	-57	-99	35	-85	-33	-102	-22	-99	-66	-64	-3	-97	-13	-76	-68	-149	-72	-183	1824	-28575	-25041	29	-8434	-2347	-32703	-273	-14683	-9356	-29442	-48	-20004	-11417	-24228	157
0.359167	-25	40	89	-58	-107	-35	15	-12	-15	2	-69	-63	-77	-13	-26	-59	-102	36	-83	-31	-102	-19	-101	-68	-63	0	-96	-10	-72	-65	-147	-74	-176	991	-26642	-25356	27	-8016	-1348	-32698	-253	-13983	-9395	-29826	-39	-19156	-9626	-22587	160
0.360000	-25	44	94	-56	-107	-33	16	-12	-19	4	-73	-63	-95	-11	-17	-60	-97	38	-81	-31	-104	-21	-97	-70	-62	0	-96	-12	-74	-65	-147	-72	-188	493	-24466	-25748	32	-7953	-365	-32719	-238	-13417	-9460	-30254	-25	-18085	-8081	-20892	161
0.360833	-23	45	90	-56	-105	-31	18	-8	-17	6	-70	-60	-94	-12	-25	-57	-97	35	-85	-21	-103	-19	-96	-68	-61	2	-94	-10	-70	-62	-144	-69	-153	332	-22098	-26213	30	-8223	572	-32700	-234	-13004	-9529	-30691	-18	-16853	-6854	-19203	161
0.361667	-21	46	92	-53	-105	-28	18	-10	-13	6	-70	-64	-92	-8	-25	-57	-96	36	-80	-29	-100	-17	-88	-66	-62	3	-98	-11	-69	-64	-145	-70	-136	521	-19608	-26733	29	-8790	1425	-32715	-223	-12753	-9577	-31101	2	-15523	-5980	-17551	150
0.362500	-19	47	92	-56	-107	-30	17	-8	-12	7	-84	-61	-96	-11	-23	-56	-86	40	-81	-31	-101	-17	-96	-67	-58	3	-93	-11	-72	-62	-143	-70	-117	1008	-17059	-27302	23	-9609	2194	-32698	-212	-12670	-9594	-31444	18	-14156	-5471	-15993	147
0.363333	-23	47	90	-58	-109	-32	13	-10	-18	6	-74	-64	-100	-12	-25	-56	-98	35	-85	-30	-102	-21	-99	-67	-63	-1	-100	-15	-74	-66	-144	-73	-104	1789	-14517	-27898	8	-10631	2841	-32717	-200	-12746	-9531	-31685	20	-12831	-5317	-14565	133
0.364167	-27	40	87	-58	-112	-38	10	-14	-19	5	-74	-63	-97	-15	-28	-52	-102	30	-86	-33	-107	-22	-100	-68	-65	0	-98	-17	-73	-66	-147	-76	-96	2837	-12050	-28506	30	-11773	3358	-32700	-191	-12958	-9400	-31785	27	-11590	-5485	-13293	129
0.365000	-29	41	88	-61	-112	-39	12	-13	-16	5	-66	-64	-99	-16	-31	-61	-104	30	-88	-32	-109	-23	-100	-70	-65	-1	-100	-14	-77	-69	-150	-78	-82	4078	-9735	-29109	25	-12973	3720	-32714	-197	-13287	-9162	-31705	32	-10495	-5943	-12216	119
0.365833	-29	39	87	-59	-114	-40	8	-15	-21	2	-74	-66	-102	-38	-29	-78	-104	29	-87	-34	-108	-23	-101	-70	-68	-4	-96	-13	-73	-66	-148	-77	-61	5475	-7618	-29688	35	-14164	3915	-32712	-197	-13698	-8823	-31420	23	-9575	-6625	-11343	122
0.366667	-26	47	89	-55	-111	-35	11	-12	-19	1	-73	-63	-98	-15	-27	-61	-100	33	-84	-33	-105	-24	-102	-70	-67	-6	-101	-14	-78	-68	-151	-97	-58	6946	-5756	-30240	34	-15285	3940	-32709	-197	-14167	-8381	-30913	58	-8877	-7467	-10702	112
0.367500	-24	43	93	-60	-107	-34	13	-13	-3	9	-73	-64	-96	-15	-27	-60	-99	55	-87	-33	-104	-24	-102	-68	-63	1	-96	-12	-73	-66	-146	-72	-41	8440	-4191	-30747	27	-16288	3787	-32695	-203	-14655	-7843	-30169	73	-8414	-8390	-10300	96
0.368333	-13	44	88	-58	-109	-31	16	-12	-17	7	-70	-59	-95	-15	-27	-60	-98	35	-84	-30	-104	-22	-116	-67	-63	1	-97	-8	-75	-67	-147	-75	-18	9886	-2939	-31201	29	-17107	3466	-32595	-203	-15124	-7225	-29188	85	-8195	-9337	-10121	79
0.369167	-25	46	90	-58	-109	-32	12	-14	-21	5	-72	-60	-97	-14	-27	-59	-100	16	-84	-32	-102	-22	-102	-66	-51	-1	-100	-12	-69	-69	-147	-73	0	11232	-1997	-31607	28	-17722	2985	-32508	-220	-15548	-6546	-27981	95	-8203	-10238	-10160	91
0.370000	-26	40	109	-58	-108	-34	12	-15	-17	12	-70	-60	-96	-19	-29	-59	-100	34	-84	-33	-104	-25	-99	-68	-64	-1	-98	-12	-72	-69	-146	-73	11	12420	-1365	-31958	19	-18098	2354	-32423	-235	-15889	-5825	-26563	112	-8437	-11038	-10392	120
0.370833	-25	42	89	-58	-111	-32	13	-15	-17	3	-75	-65	-95	-19	-29	-57	-98	32	-105	-36	-100	-25	-101	-68	-63	-3	-103	-14	-73	-72	-149	-74	10	13395	-1008	-32238	28	-18215	1607	-32308	-235	-16131	-5098	-24954	113	-8853	-11690	-10786	124
0.371667	-24	62	89	-61	-111	-34	12	-16	-21	4	-73	-62	-96	-18	-30	-60	-100	33	-86	-34	-105	-24	-100	-73	-66	-3	-101	-13	-73	-75	-150	-76	17	14133	-886	-32480	23	-18116	768	-32212	-230	-16252	-4383	-23195	120	-9414	-12169	-11309	109
0.372500	-27	42	87	-60	-112	-35	10	-18	-57	3	-76	-64	-101	-19	-32	-60	-110	33	-88	-34	-108	-25	-102	-69	-65	-3	-100	-14	-78	-75	-146	-75	30	14597	-940	-32632	10	-17773	-130	-32103	-238	-16249	-3722	-21338	111	-10075	-12442	-11913	114
0.373333	-26	40	88	-60	-110	-38	21	-16	-19	4	-73	-62	-98	-18	-30	-59	-97	33	-87	-38	-107	-26	-101	-70	-69	-4	-104	-12	-74	-72	-147	-75	47	14776	-1115	-32732	4	-17229	-1068	-31958	-254	-16121	-3144	-19437	119	-10794	-12525	-12563	128
0.374167	-25	36	89	-60	-107	-33	13	-18	-22	3	-73	-66	-96	-21	-26	-61	-98	36	-83	-32	-100	-23	-98	-84	-61	0	-100	-10	-73	-69	-147	-74	52	14674	-1343	-32730	11	-16512	-1991	-31755	-241	-15867	-2671	-17535	121	-11521	-12419	-13210	157
0.375000	-24	40	87	-55	-108	-33	11	-16	-16	5	-72	-60	-94	-17	-28	-58	-99	36	-84	-32	-103	-25	-100	-68	-63	0	-99	-10	-70	-70	-146	-73	43	14293	-1559	-32758	0	-15687	-2875	-31493	-229	-15513	-2332	-15685	116	-12251	-12158	-13829	184
0.375833	-25	39	88	-58	-108	-31	13	-17	-17	7	-70	-64	-147	-18	-31	-61	-98	37	-86	-30	-105	-22	-98	-70	-61	-4	-99	-10	-74	-69	-149	-74	53	13619	-1705	-32743	-7	-14791	-3685	-31127	-220	-15068	-2141	-13929	118	-12921	-11767	-14374	212
0.376667	-24	38	90	-57	-111	-29	13	-18	-19	5	-74	-61	-96	-15	-30	-60	-99	37	-85	-33	-104	-23	-100	-74	-68	-4	-102	-13	-59	-68	-149	-77	58	12743	-1718	-32761	-12	-13884	-4393	-30648	-216	-14577	-2105	-12312	115	-13514	-11287	-14809	200
0.377500	-24	40	87	-58	-107	-32	11	-15	-16	4	-68	-65	-97	-32	-30	-61	-102	32	-83	-32	-128	-24	-99	-72	-62	-1	-100	-12	-72	-70	-148	-77	50	11612	-1560	-32742	-15	-13000	-4977	-30017	-210	-14039	-2234	-10878	110	-14000	-10756	-15127	126
0.378333	-26	40	89	-57	-109	-32	13	-16	-17	5	-74	-63	-93	-15	-29	-58	-97	35	-85	-30	-102	-22	-99	-72	-65	-1	-97	-14	-67	-69	-147	-74	59	10335	-1199	-32758	-22	-12202	-5417	-29222	-194	-13500	-2518	-9652	102	-14383	-10222	-15294	12
0.379167	-26	38	87	-59	-110	-31	11	-14	-17	7	-67	-63	-95	-15	-30	-80	-98	35	-87	-33	-102	-23	-99	-70	-64	-1	-100	-10	-72	-69	-146	-75	60	8917	-617	-32744	-16	-11524	-5696	-28257	-184	-12983	-2943	-8655	96	-14663	-9716	-15317	-102
0.380000	-25	42	90	-58	-108	-28	15	-11	-17	8	-74	-63	-95	-8	-26	-56	-97	37	-86	-31	-102	-22	-96	-68	-64	-3	-104	-14	-72	-67	-144	-74	55	7396	182	-32752	-3	-11012	-5825	-27111	-176	-12518	-3491	-7899	90	-14816	-9272	-15191	-122
0.380833	-28	41	88	-57	-109	-31	15	-15	-18	8	-69	-62	-97	-12	-28	-78	-102	34	-86	-1	-100	-30	-97	-70	-64	1	-100	-13	-72	-67	-145	-74	52	5824	1179	-32759	-23	-10693	-5800	-25779	-163	-12114	-4132	-7376	86	-14878	-8912	-14919	-134
0.381667	-24	40	91	-58	-129	-33	15	-16	-18	6	-74	-67	-99	-17	-29	-60	-99	37	-88	-34	-105	-27	-99	-66	-61	-3	-104	-15	-77	-68	-147	-74	59	4221	2343	-32753	-29	-10560	-5637	-24266	-136	-11793	-4851	-7084	74	-14857	-8651	-14537	-201
0.382500	-26	40	88	-62	-114	-38	34	-15	-19	6	-74	-65	-101	-18	-29	-59	-99	37	-87	-32	-109	-22	-100	-70	-65	0	-100	-12	-76	-69	-145	-73	32	2628	3647	-32766	-21	-10643	-5344	-22573	-129	-11559	-5588	-6996	53	-14759	-8486	-14055	-251
0.383333	-26	40	88	-59	-131	-39	12	-14	-22	6	-74	-66	-101	-17	-30	-58	-101	34	-88	-35	-87	-22	-101	-73	-66	-4	-102	-17	-88	-82	-151	-76	39	1057	5027	-32751	-21	-10933	-4955	-20712	-121	-11416	-6319	-7093	38	-14612	-8421	-13503	-279
0.384167	-28	36	84	-62	-112	-40	8	-18	-42	2	-74	-67	-99	-16	-31	-59	-103	32	-90	-36	-103	-24	-102	-74	-68	0	-102	-15	-75	-70	-147	-78	29	-477	6450	-32764	-31	-11414	-4502	-18719	-116	-11358	-6997	-7346	34	-14422	-8428	-12915	-267
0.385000	-26	38	88	-58	-109	-33	12	-15	-17	5	-72	-65	-98	-15	-32	-63	-102	35	-88	-34	-107	-23	-101	-69	-67	0	-101	-13	-76	-70	-151	-77	23	-1950	7843	-32746	-27	-12062	-3991	-16612	-96	-11377	-7595	-7706	24	-14205	-8491	-12321	-188
0.385833	-28	42	87	-58	-114	-33	13	-17	-24	6	-70	-68	-98	-14	-30	-60	-100	37	-90	-34	-107	-18	-100	-70	-65	0	-104	-14	-73	-67	-146	-73	10	-3346	9140	-32759	-18	-12853	-3477	-14433	-74	-11463	-8086	-8152	2	-13982	-8588	-11744	-68
0.386667	-29	39	87	-60	-112	-35	12	-15	-18	6	-73	-64	-97	-15	-27	-62	-101	34	-86	-32	-103	-21	-101	-70	-69	0	-101	-3	-75	-68	-149	-76	-21	-4703	10299	-32741	-25	-13749	-2988	-12210	-73	-11595	-8438	-8641	-12	-13762	-8690	-11231	56
0.387500	-27	42	89	-59	-108	-36	13	-15	-18	1	-73	-62	-99	-14	-26	-58	-98	35	-86	-34	-104	-21	-101	-69	-65	2	-100	-15	-72	-77	-147	-73	-25	-5980	11273	-32753	-30	-14718	-2536	-9973	-76	-11759	-8642	-9140	-34	-13562	-8768	-10803	180
0.388333	-24	42	88	-59	-108	-30	17	-12	-14	8	-70	-63	-93	-11	-18	-57	-99	37	-86	-31	-99	-32	-97	-68	-61	1	-99	-12	-72	-67	-146	-73	-28	-7203	12004	-32747	-26	-15723	-2154	-7787	-84	-11945	-8677	-9614	-53	-13384	-8798	-10484	268
0.389167	-26	43	92	-58	-112	-31	11	-13	-21	7	-74	-64	-96	-13	-27	-58	-100	37	-86	-33	-104	-22	-101	-68	-63	-1	-101	-17	-70	-68	-148	-75	-25	-8377	12482	-32754	-23	-16728	-1862	-5693	-86	-12137	-8559	-10033	-74	-13238	-8762	-10290	315
0.390000	-26	41	86	-60	-110	-34	17	-16	-19	4	-76	-65	-98	-17	-29	-60	-102	36	-86	-38	-110	-25	-102	-73	-65	-25	-101	-17	-77	-72	-152	-76	-47	-9505	12674	-32763	-27	-17684	-1668	-3735	-86	-12316	-8295	-10383	-83	-13129	-8643	-10238	318
0.390833	-26	40	85	-67	-112	-39	10	-19	-23	5	-77	-69	-103	-22	-32	-63	-105	35	-90	-35	-107	-23	-102	-70	-66	0	-104	-18	-74	-73	-150	-62	-59	-10594	12578	-32751	-19	-18560	-1569	-1945	-95	-12475	-7895	-10641	-95	-13055	-8430	-10329	273
0.391667	-30	47	85	-64	-113	-38	10	-18	-19	4	-76	-66	-99	-19	-31	-61	-103	32	-88	-35	-108	-26	-81	-70	-66	-1	-102	-17	-77	-74	-151	-77	-56	-11643	12197	-32765	-27	-19317	-1575	-361	-69	-12608	-7376	-10794	-119	-13026	-8122	-10565	235
0.392500	-28	37	85	-62	-111	-38	7	-18	-21	3	-75	-64	-100	-18	-32	-60	-98	38	-86	-33	-102	-23	-102	-70	-65	5	-101	-9	-77	-69	-149	-77	-40	-12649	11555	-32745	-31	-19992	-1668	988	-97	-12717	-6781	-10843	-139	-13035	-7734	-10937	224
0.393333	-24	44	91	-59	-111	-32	12	-14	-16	6	-74	-62	-93	-14	-31	-62	-100	37	-85	-30	-103	-22	-101	-68	-63	0	-101	-13	-70	-66	-145	-72	-38	-13632	10668	-32758	-19	-20506	-1847	2065	-112	-12799	-6137	-10787	-149	-13089	-7267	-11444	185
0.394167	-22	46	85	-57	-108	-28	16	-12	-16	7	-70	-60	-94	-18	-26	-56	-98	38	-84	-28	-102	-19	-98	-67	-60	0	-98	-13	-73	-66	-144	-73	-36	-14565	9564	-32758	-15	-20848	-2088	2850	-115	-12861	-5485	-10640	-156	-13184	-6753	-12054	132
0.395000	-23	43	89	-57	-108	-31	15	-14	-17	6	-74	-60	-94	-13	-29	-56	-94	43	-83	-29	-100	-15	-99	-67	-66	0	-97	-13	-69	-66	-147	-74	-29	-15456	8301	-32752	-15	-21101	-2377	3342	-109	-12914	-4851	-10412	-165	-13320	-6206	-12774	112
0.395833	-23	41	88	-61	-108	-30	17	-13	-34	8	-70	-62	-95	-14	-31	-58	-98	35	-85	-32	-99	-21	-97	-67	-60	1	-97	-11	-67	-66	-143	-74	-27	-16282	6910	-32731	-13	-21180	-2694	3557	-122	-12960	-4263	-10108	-179	-13495	-5651	-13553	89
0.396667	-80	40	91	-57	-111	-31	16	-13	-16	4	-74	-63	-97	-16	-27	-55	-101	37	-83	-31	-102	-22	-100	-70	-64	0	-102	-12	-72	-69	-148	-74	-27	-17037	5448	-32750	-19	-21136	-3015	3444	-142	-13035	-3755	-9757	-190	-13703	-5115	-14383	58
0.397500	-27	37	89	-61	-107	-33	16	-13	-17	-19	-76	-65	-97	-17	-29	-58	-102	34	-86	-32	-105	-23	-101	-68	-63	-1	-99	-11	-70	-68	-146	-75	-29	-17700	3959	-32753	-18	-20973	-3323	3069	-145	-13084	-3345	-9371	-195	-13937	-4626	-15240	36
0.398333	-28	40	89	-59	-108	-34	13	-18	-18	3	-73	-66	-96	-21	-31	-60	-101	34	-86	-33	-104	-26	-104	-69	-67	-5	-102	-15	-75	-74	-150	-76	-31	-18260	2482	-32749	-38	-20723	-3596	2448	-139	-13178	-3050	-8979	-188	-14197	-4198	-16098	25
0.399167	-28	37	106	-63	-113	-41	9	-18	-19	10	-76	-67	-97	-21	-33	-60	-99	34	-91	-34	-105	-26	-105	-68	-66	-4	-101	-13	-76	-66	-146	-75	-32	-18703	1054	-32758	-18	-20393	-3824	1611	-133	-13302	-2874	-8586	-200	-14465	-3848	-16928	8
0.400000	-26	38	85	-74	-108	-32	11	-16	-19	4	-72	-65	-99	-19	-30	-60	-104	37	-84	-32	-104	-25	-103	-69	-68	-3	-96	-13	-78	-72	-149	-76	-31	-19007	-275	-32741	-17	-20019	-3992	597	-141	-13456	-2828	-8216	-194	-14752	-3600	-17724	12
0.400833	-25	38	93	-56	-111	-32	11	-13	-17	9	-81	-63	-95	-17	-27	-59	-99	35	-83	-30	-105	-26	-100	-68	-64	-1	-97	-12	-70	-63	-145	-75	-35	-19170	-1497	-32755	-14	-19618	-4100	-562	-156	-13645	-2895	-7889	-199	-15038	-3452	-18453	-7
0.401667	-25	43	92	-56	-111	-31	16	-11	-16	8	-70	-66	-97	-17	-27	-58	-97	37	-81	-27	-102	-22	-100	-67	-60	-1	-98	-12	-72	-69	-148	-76	-45	-19177	-2547	-32736	-15	-19216	-4141	-1814	-147	-13874	-3076	-7606	-203	-15325	-3421	-19106	-46
0.402500	-24	42	90	-53	-108	-32	10	-13	-18	9	-68	-62	-96	-14	-25	-58	-97	37	-81	-29	-100	-22	-97	-68	-64	0	-115	-4	-68	-68	-143	-77	-19	-19023	-3455	-32752	-13	-18831	-4128	-3135	-141	-14133	-3352	-7394	-197	-15601	-3506	-19665	-41
0.403333	-26	40	89	-57	-110	-33	11	-14	-17	7	-67	-64	-96	1	-27	-59	-105	32	-85	-32	-103	-27	-101	-69	-64	-5	-98	-13	-72	-70	-147	-80	-15	-18712	-4197	-32735	-18	-18474	-4059	-4462	-142	-14416	-3701	-7255	-186	-15861	-3696	-20128	-30
0.404167	-28	39	89	-61	-110	-31	13	-16	-21	6	-75	-65	-98	-18	-29	-58	-100	35	-86	-33	-105	-24	-100	-70	-62	-3	-103	-14	-75	-69	-148	-77	-8	-18228	-4769	-32748	-16	-18170	-3949	-5762	-147	-14715	-4098	-7187	-187	-16101	-3977	-20477	-18
0.405000	-26	39	89	-59	-110	-32	13	-13	-21	7	-70	-64	-96	-16	-28	-58	-97	34	-92	-30	-101	-24	-99	-68	-63	-1	-95	-12	-73	-72	-146	-76	-5	-17592	-5172	-32747	-12	-17908	-3807	-6992	-155	-15003	-4514	-7194	-184	-16311	-4346	-20718	-10
0.405833	-24	39	89	-57	-111	-35	12	-14	-21	33	-69	-65	-95	-15	-27	-59	-98	36	-82	-34	-103	-23	-97	-74	-62	-1	-98	-14	-76	-68	-148	-77	8	-16813	-5417	-32750	-14	-17707	-3655	-8139	-146	-15300	-4949	-7282	-179	-16492	-4788	-20839	-5
0.406667	-26	39	89	-61	-112	-36	10	-16	-18	5	-72	-62	-98	-18	-22	-58	-101	30	-87	-11	-105	-26	-102	-72	-66	-5	-101	-14	-76	-69	-149	-76	20	-15906	-5525	-32757	-25	-17565	-3503	-9174	-126	-15575	-5364	-7445	-178	-16637	-5285	-20860	-10
0.407500	-29	39	90	-58	-108	-33	11	-17	-22	3	-73	-67	-98	-17	-30	-60	-102	34	-84	-32	-102	-21	-99	-69	-66	0	-99	-11	-74	-65	-148	-76	24	-14885	-5498	-32743	-23	-17471	-3360	-10083	-124	-15826	-5745	-7682	-169	-16729	-5815	-20767	-16
0.408333	-27	42	89	-61	-111	-38	12	-12	-14	7	-69	-66	-94	-15	-22	-59	-120	34	-84	-33	-104	-23	-100	-68	-64	1	-97	-14	-75	-67	-145	-74	18	-13775	-5363	-32761	-24	-17431	-3248	-10852	-114	-16039	-6067	-7987	-169	-16820	-6362	-20581	-18
0.409167	-19	40	89	-44	-107	-34	13	-13	-18	4	-70	-64	-96	-17	-29	-60	-99	34	-84	-32	-104	-25	-99	-68	-66	0	-97	-11	-73	-72	-147	-78	29	-12588	-5142	-32743	-23	-17434	-3166	-11482	-105	-16213	-6359	-8347	-168	-16859	-6915	-20314	-34
0.410000	-28	41	87	-61	-111	-36	13	-16	-21	3	-73	-65	-90	-16	-30	-59	-125	35	-84	-32	-108	-22	-102	-70	-68	-3	-99	-12	-74	-72	-149	-76	43	-11348	-4837	-32755	-21	-17471	-3131	-11977	-91	-16340	-6573	-8763	-155	-16866	-7455	-19969	-10
0.410833	-28	37	89	-59	-113	-36	12	-14	-18	5	-72	-66	-96	-18	-30	-61	-101	32	-84	-34	-105	-22	-98	-69	-64	-1	-99	-25	-75	-70	-147	-78	42	-10091	-4482	-32736	-19	-17522	-3139	-12342	-65	-16422	-6723	-9230	-141	-16840	-7971	-19553	3
0.411667	-26	40	86	-60	-109	-34	11	-16	-21	1	-74	-65	-97	-16	-30	-63	-93	34	-87	-33	-105	-25	-99	-72	-67	-6	-100	-14	-78	-73	-149	-75	55	-8836	-4091	-32752	-19	-17596	-3193	-12600	-56	-16456	-6815	-9755	-143	-16790	-8449	-19093	17
0.412500	-33	37	75	-61	-110	-36	12	-16	-23	4	-73	-65	-98	-16	-30	-63	-104	32	-88	-32	-108	-21	-100	-63	-65	0	-99	-12	-74	-68	-151	-76	63	-7589	-3676	-32738	-21	-17660	-3294	-12764	-46	-16441	-6848	-10265	-141	-16719	-8881	-18592	52
0.413333	-28	46	89	-57	-105	-35	15	-14	-22	6	-72	-62	-96	-13	-28	-59	-100	37	-83	-31	-105	-22	-98	-67	-65	0	-98	-15	-69	-68	-143	-72	63	-6385	-3254	-32745	-23	-17720	-3410	-12864	-38	-16389	-6841	-10826	-134	-16629	-9261	-18073	43
0.414167	-23	42	89	-69	-108	-33	18	-12	18	10	-68	-62	-95	-12	-26	-57	-97	36	-86	-32	-101	-18	-98	-68	-61	0	-88	-10	-70	-68	-143	-73	61	-5244	-2842	-32751	-22	-17765	-3597	-12922	-36	-16300	-6798	-11397	-126	-16530	-9592	-17549	4
0.415000	-27	44	89	-60	-111	-35	15	-17	-18	3	-72	-66	-98	-18	-31	-60	-101	32	-88	-28	-105	-22	-100	-67	-65	-3	-101	-14	-75	-72	-148	-76	56	-4177	-2443	-32744	-24	-17795	-3781	-12959	-30	-16194	-6741	-11983	-119	-16436	-9892	-17021	4
0.415833	-22	40	85	-61	-112	-39	10	-14	-18	2	-75	-64	-96	-18	-29	-60	-102	36	-87	-32	-109	-19	-100	-68	-63	-1	-98	-14	-76	-69	-146	-72	20	-3200	-2081	-32759	-31	-17787	-3994	-13005	-26	-16049	-6672	-12568	-116	-16328	-10095	-16505	-24
0.416667	-26	43	87	-59	-109	-36	15	-15	-19	4	-76	-61	-96	-18	-31	-62	-98	35	-88	-30	-104	-22	-100	-68	-65	-4	-101	-14	-75	-72	-147	-74	42	-2329	-1764	-32740	-34	-17729	-4195	-13068	-17	-15895	-6612	-13148	-112	-16228	-10273	-16014	-53
0.417500	-27	38	74	-58	-110	-35	11	-15	-17	4	-73	-65	-98	-16	-29	-64	-99	33	-85	-32	-104	-16	-102	-70	-65	-1	-101	-14	-74	-68	-147	-73	23	-1569	-1502	-32752	-33	-17669	-4401	-13181	-10	-15725	-6569	-13710	-107	-16133	-10402	-15547	-50
0.418333	-25	40	87	-59	-103	-32	13	-10	-22	2	-74	-65	-96	-16	-29	-61	-99	30	-88	-30	-102	-22	-100	-67	-63	-4	-100	-12	-75	-70	-144	-75	5	-935	-1296	-32734	-35	-17552	-4585	-13347	0	-15548	-6551	-14257	-105	-16048	-10490	-15120	-45
0.419167	-29	40	87	-57	-88	-36	10	-16	-21	3	-73	-65	-95	-17	-27	-62	-100	33	-88	-30	-103	-23	-101	-73	-65	-6	-98	-13	-73	-65	-145	-75	21	-420	-1164	-32750	-30	-17401	-4757	-13591	8	-15368	-6571	-14775	-101	-15973	-10548	-14727	-32
0.420000	-25	41	87	-56	-107	-31	15	-15	-16	4	-72	-60	-94	-17	-30	-61	-99	35	-86	-30	-126	-23	-99	-68	-64	-3	-97	-12	-74	-67	-146	-73	18	-31	-1112	-32733	-26	-17210	-4895	-13908	6	-15188	-6624	-15259	-98	-15905	-10575	-14376	-27
0.420833	-23	43	90	-58	-110	-32	15	-12	-18	5	-73	-63	-94	-14	-27	-58	-98	34	-85	-29	-102	-21	-97	-66	-64	-5	-103	-13	-72	-67	-145	-70	5	231	-1144	-32744	-30	-16989	-5008	-14307	1	-15006	-6722	-15704	-94	-15843	-10585	-14075	2
0.421667	-22	40	88	-56	-110	-32	13	-11	-17	6	-69	-61	-96	-24	-27	-55	-99	35	-81	-28	-105	-21	-97	-66	-63	0	-96	-11	-74	-69	-146	-72	-7	375	-1247	-32742	-33	-16745	-5098	-14791	10	-14828	-6851	-16109	-91	-15798	-10581	-13822	10
0.422500	-25	43	91	-53	-107	-31	12	-13	-15	4	-70	-65	-94	-15	-25	-57	-98	35	-83	-32	-102	-36	-99	-70	-63	-1	-97	-14	-79	-68	-145	-73	-23	408	-1437	-32745	-24	-16475	-5168	-15359	10	-14654	-7028	-16476	-95	-15748	-10573	-13614	25
0.423333	-27	38	88	-61	-111	-35	10	-18	-35	2	-93	-70	-98	-21	-31	-92	-100	29	-90	-36	-109	-26	-104	-74	-65	-4	-103	-18	-77	-74	-150	-78	-28	338	-1715	-32760	-33	-16197	-5222	-16016	2	-14490	-7238	-16793	-98	-15705	-10569	-13462	45
0.424167	-27	36	85	-63	-113	-36	8	-16	-22	0	-79	-68	-100	-26	-32	-62	-103	30	-90	-33	-108	-25	-102	-70	-67	-5	-102	-16	-78	-75	-156	-77	-22	184	-2058	-32744	-36	-15902	-5249	-16728	4	-14326	-7466	-17079	-104	-15661	-10564	-13348	53
0.425000	-26	39	88	-60	-115	-35	10	-16	-19	4	-73	-60	-99	-21	-29	-60	-101	30	-88	-38	-107	-24	-101	-69	-65	-4	-103	-15	-73	-70	-149	-75	-27	-43	-2473	-32758	-41	-15623	-5260	-17507	-4	-14171	-7717	-17300	-111	-15605	-10574	-13280	49
0.425833	-27	37	89	-57	-112	-42	12	-16	-19	2	-72	-65	-98	-21	-29	-64	-100	34	-86	-33	-104	-23	-100	-32	-66	-5	-102	-15	-73	-74	-151	-76	-44	-331	-2939	-32736	-42	-15326	-5297	-18336	-9	-14020	-7979	-17509	-110	-15547	-10607	-13258	38
0.426667	-27	39	89	-59	-113	-35	10	-15	-18	5	-88	-61	-98	-18	-28	-58	-98	37	-80	-33	-105	-23	-100	-70	-65	-3	-101	-16	-74	-70	-149	-73	-62	-665	-3456	-32745	-26	-15059	-5326	-19211	-24	-13888	-8251	-17681	-111	-15483	-10655	-13277	25
0.427500	-26	41	93	-58	-109	-31	10	-13	-16	4	-72	-62	-96	-17	-27	-60	-101	46	-84	-33	-103	-21	-99	-70	-62	-1	-100	-11	-74	-68	-146	-75	-64	-1029	-4001	-32729	-28	-14812	-5364	-20124	-25	-13757	-8516	-17822	-112	-15414	-10730	-13337	33
0.428333	-27	41	89	-56	-108	-32	11	-15	-19	4	-72	-55	-96	-17	-27	-58	-98	37	-81	-31	-104	-23	-99	-69	-63	-1	-99	-11	-70	-70	-145	-72	-66	-1410	-4557	-32748	-26	-14598	-5416	-21055	-23	-13649	-8750	-17950	-109	-15337	-10837	-13439	34
0.429167	-26	42	87	-58	-108	-32	13	-13	-16	7	-69	-61	-93	-15	-27	-58	-98	34	-86	-32	-100	-23	-99	-67	-60	-3	-97	-11	-69	-68	-141	-75	-78	-1807	-5126	-32696	-23	-14417	-5490	-21995	-19	-13560	-9019	-18058	-108	-15264	-10971	-13584	29
0.430000	-25	42	91	-58	-110	-29	13	-15	-14	3	-72	-64	-93	-14	-28	-58	-99	39	-83	-31	-102	-22	-98	-67	-64	0	-102	-11	-70	-67	-148	-76	-76	-2196	-5674	-32611	-22	-14282	-5582	-22936	-29	-13498	-9247	-18177	-108	-15199	-11139	-13750	33
0.430833	-23	40	88	-60	-111	-32	12	-13	-19	6	-73	-63	-99	-17	-29	-59	-101	35	-84	-34	-107	-23	-99	-68	-67	0	-102	-7	-75	-68	-147	-75	-93	-2581	-6192	-32489	-26	-14187	-5692	-23867	-29	-13458	-9451	-18288	-97	-15138	-11335	-13952	30
0.431667	-27	38	86	-60	-112	-35	16	-14	-22	-1	-76	-66	-99	-22	-31	-61	-102	32	-88	-36	-109	-27	-101	-73	-68	-3	-104	-17	-79	-76	-156	-77	-113	-2954	-6667	-32317	-24	-14141	-5823	-24781	-19	-13450	-9632	-18419	-107	-15100	-11562	-14187	17
0.432500	-30	35	84	-66	-117	-40	8	-18	-23	0	-77	-69	-99	-17	-32	-61	-116	32	-90	-39	-107	-27	-101	-68	-67	0	-103	-17	-76	-69	-147	-75	-112	-3301	-7084	-32120	-17	-14130	-5960	-25659	-22	-13472	-9784	-18561	-102	-15078	-11805	-14434	27
0.433333	-25	38	87	-57	-111	-35	12	-9	-17	5	-70	-65	-99	-13	-30	-59	-100	36	-86	-33	-107	-23	-99	-66	-66	-1	-101	-13	-73	-69	-146	-74	-121	-3632	-7433	-31875	-14	-14164	-6109	-26513	-32	-13521	-9911	-18736	-104	-15087	-12072	-14703	33
0.434167	-26	42	91	-55	-101	-31	15	-13	-16	8	-68	-63	-93	-13	-24	-59	-96	39	-82	-30	-105	-22	-99	-65	-63	3	-99	-11	-72	-68	-144	-73	-128	-3962	-7710	-31599	-15	-14245	-6261	-27326	-49	-13608	-10015	-18930	-112	-15132	-12357	-14983	30
0.435000	-23	43	92	-56	-107	-33	15	-13	-11	8	-61	-58	-93	-15	-29	-60	-93	37	-84	-32	-101	-21	-99	-68	-62	1	-98	-11	-70	-67	-147	-75	-142	-4276	-7919	-31286	-19	-14364	-6407	-28086	-59	-13740	-10087	-19161	-114	-15213	-12661	-15275	34
0.435833	-21	42	93	-56	-105	-33	22	-14	-16	7	-67	-61	-91	-13	-26	-57	-98	36	-82	-32	-99	-21	-99	-69	-64	1	-98	-12	-68	-64	-144	-72	-135	-4583	-8052	-30932	-23	-14523	-6542	-28799	-59	-13900	-10170	-19431	-109	-15335	-12967	-15565	44
0.436667	-25	42	92	-57	-107	-31	15	-13	-6	7	-68	-62	-96	-14	-34	-58	-103	36	-81	-30	-102	-21	-98	-66	-64	4	-98	-12	-74	-68	-144	-74	-153	-4885	-8109	-30545	-26	-14712	-6657	-29450	-53	-14090	-10221	-19744	-111	-15495	-13268	-15844	37
0.437500	-25	41	90	-57	-111	-31	15	-11	-21	3	-70	-63	-94	-13	-27	-58	-103	35	-80	-32	-104	-13	-99	-70	-66	0	-99	-10	-73	-67	-145	-74	-153	-5195	-8094	-30091	-27	-14932	-6753	-30050	-41	-14336	-10262	-20088	-107	-15685	-13565	-16107	47
0.438333	-24	40	92	-57	-108	-32	13	-13	-15	8	-72	-61	-95	-15	-38	-58	-101	34	-84	-30	-105	-19	-98	-67	-63	2	-99	-11	-70	-65	-143	-72	-148	-5507	-8022	-29605	-26	-15179	-6812	-30588	-42	-14601	-10291	-20472	-81	-15902	-13842	-16356	36
0.439167	-24	43	89	-60	-104	-32	13	-12	-16	5	-74	-61	-95	-14	-29	-58	-97	35	-84	-32	-108	-21	-97	-66	-64	-3	-99	-13	-70	-65	-144	-72	-167	-5829	-7890	-29069	-24	-15446	-6836	-31068	-52	-14898	-10316	-20889	-68	-16135	-14100	-16567	19
0.440000	-26	39	89	-59	-108	-33	15	-15	-15	5	-73	-64	-96	-14	-30	-63	-98	35	-86	-33	-105	-23	-100	-69	-65	0	-100	-16	-74	-68	-149	-75	-170	-6162	-7718	-28496	-14	-15736	-6829	-31488	-40	-15217	-10335	-21337	-66	-16386	-14331	-16757	33
0.440833	-24	42	90	-61	-111	-35	13	-17	-30	4	-74	-66	-97	-17	-30	-59	-101	36	-82	-32	-103	-21	-93	-67	-62	1	-100	-15	-67	-66	-146	-59	-169	-6503	-7503	-27878	0	-16018	-6781	-31841	-22	-15550	-10352	-21812	-29	-16621	-14526	-16901	30
0.441667	-23	38	90	-60	-107	-30	19	-14	-16	4	-68	-61	-102	-15	-32	-56	-99	37	-82	-30	-104	-21	-96	-67	-64	2	-99	-13	-70	-63	-156	-77	-161	-6853	-7263	-27237	-17	-16321	-6710	-32115	-44	-15894	-10370	-22308	-39	-16852	-14685	-17004	26
0.442500	-23	41	93	-56	-107	-31	13	-12	-14	6	-69	-60	-96	-16	-27	-60	-130	35	-83	-31	-104	-21	-97	-70	-62	2	-97	-6	-75	-66	-147	-73	-158	-7212	-6999	-26570	-48	-16611	-6605	-32382	-83	-16248	-10391	-22818	-103	-17051	-14808	-17067	26
0.443333	-27	41	87	-60	-110	-34	16	2	-16	5	-74	-64	-96	-18	-26	-63	-100	32	-86	-33	-104	-25	-101	-73	-66	-4	-101	-16	-73	-67	-148	-76	-174	-7577	-6718	-25885	-78	-16904	-6491	-32568	-124	-16588	-10414	-23329	-159	-17215	-14891	-17086	5
0.444167	-28	38	90	-60	-105	-32	15	-18	-16	2	-70	-64	-96	-19	-30	-66	-101	33	-86	-33	-99	-22	-101	-73	-66	-1	-100	-14	-75	-75	-152	-78	-174	-7939	-6424	-25186	-84	-17175	-6367	-32657	-143	-16917	-10437	-23834	-168	-17333	-14936	-17060	3
0.445000	-26	40	89	-58	-112	-33	12	-17	-18	5	-70	-63	-95	-18	-29	-60	-102	34	-86	-33	-105	-23	-98	-73	-64	-1	-98	-14	-76	-68	-146	-74	-190	-8294	-6111	-24497	-77	-17408	-6248	-32704	-133	-17228	-10462	-24329	-153	-17388	-14939	-16991	6
0.445833	-28	40	86	-58	-110	-31	15	-16	-23	5	-73	-63	-97	-17	-27	-64	-101	34	-93	-32	-105	-22	-99	-70	-65	-1	-98	-13	-75	-67	-150	-75	-160	-8633	-5783	-23812	-64	-17640	-6149	-32701	-135	-17486	-10485	-24801	-148	-17404	-14912	-16886	10
0.446667	-27	43	91	-57	-110	-34	16	-15	-22	6	-73	-70	-97	-16	-25	-60	-97	56	-80	-31	-105	-23	-98	-68	-63	-4	-100	-12	-70	-67	-149	-73	-156	-8941	-5440	-23155	-50	-17820	-6080	-32648	-138	-17713	-10516	-25251	-139	-17316	-14856	-16752	4
0.447500	-25	40	89	-57	-110	-33	12	-14	-16	8	-73	-65	-99	-14	-26	-59	-104	36	-87	-33	-101	-24	-100	-69	-52	-1	-100	-13	-73	-67	-146	-74	-160	-9224	-5085	-22534	-35	-17956	-6052	-32495	-122	-17895	-10536	-25652	-128	-17181	-14773	-16587	-5
0.448333	-27	22	90	-57	-109	-19	11	-15	-21	3	-75	-64	-100	-15	-27	-59	-101	33	-87	-34	-107	-22	-99	-72	-66	-7	-103	-17	-75	-70	-147	-76	-153	-9468	-4707	-21947	-42	-18047	-6077	-32292	-127	-18006	-10563	-26013	-146	-16987	-14679	-16409	-9
0.449167	-29	36	87	-62	-116	-36	9	-19	-19	5	-76	-66	-98	-16	-27	-60	-101	33	-107	-35	-108	-22	-101	-70	-65	-1	-102	-16	-80	-69	-146	-74	-149	-9662	-4298	-21407	-36	-18078	-6158	-32021	-137	-18057	-10573	-26312	-149	-16731	-14561	-16209	-12
0.450000	-28	37	88	-60	-110	-36	12	-16	-19	9	-73	-66	-100	-16	-28	-61	-99	40	-88	-29	-108	-23	-100	-70	-66	-4	-102	-15	-75	-70	-149	-77	-149	-9806	-3867	-20918	-38	-18051	-6299	-31677	-136	-18040	-10581	-26550	-147	-16425	-14434	-16017	-14
0.450833	-25	38	89	-59	-111	-32	12	-16	-19	4	-74	-65	-100	-15	-30	-62	-100	32	-86	-35	-111	-25	-102	-85	-69	-1	-104	-15	-77	-69	-121	-75	-136	-9894	-3415	-20490	-45	-17963	-6495	-31283	-133	-17954	-10579	-26718	-147	-16067	-14300	-15813	-17
0.451667	-28	39	87	-59	-114	-33	12	-44	-24	4	-74	-65	-100	-19	-32	-61	-105	30	-86	-36	-105	-25	-102	-72	-70	-5	-102	-14	-74	-72	-151	-78	-128	-9927	-2938	-20086	-17	-17806	-6744	-30832	-149	-17792	-10564	-26813	-147	-15689	-14168	-15620	-11
0.452500	-28	40	90	-60	-113	-35	6	-16	-17	5	-74	-65	-97	4	-29	-60	-102	32	-88	-35	-107	-29	-105	-70	-64	-1	-101	-14	-75	-70	-149	-75	-120	-9896	-2443	-19815	-19	-17588	-7046	-30315	-150	-17554	-10535	-26854	-129	-15283	-14025	-15431	-18
0.453333	-26	40	108	-58	-105	-33	11	-14	-17	8	-73	-63	-96	-15	-29	-60	-96	33	-85	-32	-100	-22	-101	-66	-64	-3	-99	-12	-70	-69	-146	-75	-104	-9809	-1934	-19567	-23	-17303	-7375	-29746	-148	-17257	-10496	-26764	-116	-14868	-13883	-15257	-27
0.454167	-24	44	90	-53	-105	-32	13	-15	-15	9	-69	-61	-90	-11	-27	-58	-95	36	-75	-32	-101	-21	-101	-68	-63	0	-97	-12	-69	-69	-143	-72	-98	-9659	-1414	-19376	-18	-16966	-7732	-29152	-141	-16901	-10444	-26622	-109	-14461	-13751	-15096	-19
0.455000	-24	41	91	-57	-105	-28	17	-14	-11	8	-55	-61	-97	-13	-27	-57	-100	34	-86	-28	-100	-22	-99	-64	-62	2	-100	-11	-73	-70	-147	-75	-129	-9462	-905	-19247	-17	-16577	-8103	-28526	-135	-16490	-10382	-26405	-96	-14071	-13621	-14957	-28
0.455833	-23	41	71	-55	-107	-32	15	-14	-23	4	-72	-61	-96	-14	-28	-57	-99	33	-87	-30	-105	-23	-101	-82	-64	0	-101	-25	-70	-69	-148	-76	-134	-9212	-405	-19168	-32	-16146	-8464	-27885	-132	-16040	-10311	-26103	-82	-13715	-13504	-14833	-30
0.456667	-25	40	88	-59	-108	-40	12	-16	-16	8	-73	-62	-97	-18	-30	-60	-99	32	-90	-33	-105	-27	-107	-70	-66	-3	-101	-15	-76	-72	-141	-78	-135	-8929	62	-19118	-36	-15685	-8803	-27238	-141	-15551	-10238	-25728	-68	-13371	-13390	-14727	-39
0.457500	-25	38	85	-62	-113	-36	10	-17	-23	1	-78	-66	-98	-17	-29	-60	-102	32	-88	-33	-104	-24	-107	-65	-65	-6	-103	-14	-74	-73	-147	-76	-119	-8607	508	-19147	-29	-15196	-9099	-26587	-187	-15042	-10153	-25276	-66	-13072	-13283	-14638	-38
0.458333	-31	44	87	-61	-109	-36	12	-29	-16	4	-69	-64	-98	-16	-32	-60	-98	33	-87	-36	-104	-27	-103	-68	-64	-1	-98	-10	-76	-91	-146	-76	-111	-8261	902	-19197	-26	-14697	-9342	-25932	-191	-14527	-10071	-24756	-77	-12819	-13191	-14557	-47
0.459167	-32	40	88	-59	-108	-34	12	-16	-18	2	-72	-65	-95	-15	-30	-59	-101	30	-46	-31	-102	-27	-102	-67	-66	0	-101	-13	-76	-70	-146	-75	-107	-7896	1247	-19279	-23	-14194	-9521	-25351	-221	-14017	-9994	-24179	-108	-12609	-13098	-14481	-53
0.460000	-26	42	89	-59	-111	-34	12	-15	-19	9	-68	-62	-94	-12	-30	-59	-100	36	-85	-31	-103	-26	-104	-66	-62	0	-97	-10	-70	-68	-148	-74	-77	-7521	1532	-19389	-33	-13710	-9626	-24776	-251	-13525	-9925	-23544	-138	-12442	-13045	-14422	-44
0.460833	-24	44	90	-56	-107	-32	19	-13	-15	6	-69	-60	-95	-17	-29	-60	-98	36	-84	-29	-104	-23	-100	-65	-61	1	-96	-1	-69	-67	-147	-74	-53	-7145	1752	-19522	-31	-13245	-9645	-24240	-223	-13056	-9866	-22865	-121	-12319	-12981	-14361	-41
0.461667	-23	42	90	-60	-109	-35	15	-14	-14	7	-91	-57	-94	-14	-27	-58	-97	36	-83	-31	-103	-23	-101	-66	-62	2	-97	-11	-70	-72	-145	-72	-47	-6775	1906	-19670	-31	-12825	-9587	-23753	-195	-12624	-9823	-22137	-83	-12236	-12962	-14302	-60
0.462500	-24	43	90	-56	-107	-31	15	-16	-15	5	-68	-65	-96	-15	-28	-61	-98	34	-84	-30	-102	-21	-101	-67	-62	1	-97	-8	-73	-69	-146	-75	-27	-6414	1990	-19834	-25	-12429	-9457	-23306	-205	-12242	-9794	-21377	-69	-12184	-12957	-14243	-92
0.463333	-26	40	88	-58	-119	-33	13	-15	-18	2	-72	-61	-96	-14	-30	-61	-102	33	-86	-31	-107	-26	-104	-72	-64	-1	-99	-12	-75	-70	-142	-76	-30	-6071	2004	-20010	-32	-12092	-9240	-22903	-195	-11914	-9793	-20596	-51	-12168	-12968	-14186	-81
0.464167	-27	37	89	-61	-112	-35	10	-14	-22	3	-75	-65	-103	-21	-30	-64	-104	30	-82	-32	-108	-25	-102	-80	-65	-3	-101	-18	-74	-70	-149	-75	-26	-5741	1964	-20187	-29	-11817	-8961	-22538	-185	-11642	-9798	-19796	-40	-12169	-13007	-14119	-60
0.465000	-29	36	87	-60	-110	-36	10	-18	-50	1	-74	-64	-97	-19	-32	-72	-103	30	-90	-34	-107	-25	-103	-75	-66	-7	-104	-13	-75	-72	-152	-63	-7	-5425	1871	-20369	-17	-11587	-8627	-22213	-183	-11431	-9833	-18992	-34	-12191	-13071	-14045	-70
0.465833	-31	37	84	-63	-112	-40	9	-21	-21	0	-76	-66	-99	-19	-32	-64	-102	29	-99	-36	-104	-23	-103	-70	-41	0	-98	-13	-64	-70	-149	-76	-8	-5124	1732	-20541	13	-11449	-8256	-21904	-191	-11272	-9873	-18179	-19	-12216	-13154	-13963	-82
0.466667	-26	38	86	-60	-120	-32	12	-16	-22	7	-76	-66	-95	-15	-29	-60	-100	33	-90	-31	-104	-21	-100	-70	-66	-4	-101	-12	-74	-68	-148	-63	0	-4840	1566	-20702	33	-11357	-7835	-21615	-181	-11177	-9930	-17369	-1	-12252	-13262	-13874	-56
0.467500	-28	41	88	-59	-111	-33	11	-15	-18	4	-74	-66	-96	-14	-28	-59	-98	33	-86	-29	-103	-22	-97	-70	-62	-4	-99	-10	-72	-70	-149	-73	24	-4568	1373	-20857	55	-11332	-7457	-21336	-160	-11135	-9996	-16568	15	-12286	-13397	-13780	-27
0.468333	-12	42	90	-58	-107	-32	15	-12	-14	5	-74	-64	-95	-17	-27	-59	-96	35	-84	-30	-102	-19	-97	-69	-61	0	-98	-12	-74	-68	-145	-70	32	-4309	1160	-20998	54	-11359	-7061	-21052	-156	-11148	-10077	-15795	34	-12320	-13548	-13677	-16
0.469167	-27	42	88	-58	-109	-33	13	-13	-15	4	-72	-62	-94	-13	-27	-58	-97	32	-85	-30	-107	-22	-98	-68	-65	0	-98	-9	-72	-67	-143	-73	54	-4061	950	-21121	61	-11444	-6695	-20762	-118	-11202	-10159	-15045	40	-12340	-13715	-13576	-27
0.470000	-27	43	88	-56	-110	-35	13	-15	-16	6	-70	-65	-98	-17	-31	-88	-98	34	-84	-31	-103	-22	-99	-69	-63	0	-99	-11	-70	-72	-148	-74	79	-3816	738	-21226	38	-11571	-6367	-20444	-95	-11296	-10245	-14327	18	-12364	-13896	-13473	-19
0.470833	-23	42	107	-58	-114	-34	12	-13	-16	4	-72	-65	-96	-14	-30	-59	-100	39	-87	-31	-104	-24	-101	-70	-65	0	-101	-12	-72	-65	-145	-73	57	-3576	541	-21310	4	-11734	-6095	-20098	-103	-11418	-10340	-13641	12	-12379	-14084	-13371	-18
0.471667	-16	41	88	-59	-107	-33	12	-14	-16	6	-73	-85	-98	-16	-30	-60	-102	30	-86	-31	-104	-23	-98	-68	-65	-3	-99	-15	-75	-70	-147	-95	24	-3336	351	-21370	-13	-11924	-5887	-19716	-114	-11556	-10419	-12987	23	-12392	-14275	-13275	-5
0.472500	-26	41	87	-60	-110	-35	13	-16	-19	3	-73	-62	-98	-13	-29	-59	-100	34	-88	-31	-105	-24	-99	-67	-66	-4	-101	-12	-72	-70	-144	-73	-3	-3097	195	-21413	8	-12147	-5744	-19291	-109	-11712	-10502	-12373	22	-12396	-14463	-13182	13
0.473333	-19	41	88	-57	-109	-35	13	-13	-18	2	-65	-62	-97	-13	-28	-59	-102	32	-87	-31	-104	-21	-98	-68	-64	0	-99	-12	-69	-67	-144	-77	7	-2859	61	-21425	41	-12362	-5681	-18822	-97	-11862	-10582	-11800	18	-12395	-14644	-13103	11
0.474167	-28	42	90	-58	-109	-34	15	-18	-19	3	-73	-64	-95	-13	-28	-59	-98	35	-97	-28	-102	-18	-98	-77	-64	0	-99	-9	-73	-69	-144	-72	6	-2613	-63	-21418	47	-12577	-5693	-18307	-114	-12006	-10651	-11275	8	-12395	-14807	-13026	-1
0.475000	-27	38	88	-58	-111	-32	17	-11	-14	7	-68	-40	-93	6	-26	-56	-99	36	-88	-30	-105	-21	-96	-66	-62	1	-98	-11	-75	-68	-145	-72	-30	-2398	-165	-21400	46	-12791	-5781	-17754	-119	-12140	-10734	-10792	-18	-12399	-14954	-12966	-25
0.475833	-25	41	91	-55	-108	-33	12	-13	-18	4	-70	-62	-95	-12	-29	-57	-96	34	-93	-30	-103	-22	-98	-66	-62	-1	-114	-12	-74	-68	-146	-72	-24	-2140	-246	-21352	53	-12990	-5940	-17166	-129	-12261	-10806	-10360	-39	-12407	-15080	-12916	-26
0.476667	-26	40	88	-58	-109	-34	13	-13	-14	5	-73	-62	-96	-13	-29	-58	-97	35	-84	-33	-105	-23	-99	-65	-62	-17	-99	-12	-74	-69	-145	-74	-13	-1908	-318	-21340	50	-13169	-6159	-16544	-153	-12355	-10882	-9952	-48	-12418	-15180	-12885	-25
0.477500	-24	41	90	-57	-108	-33	15	-14	-17	5	-73	-64	-95	-14	-30	-56	-100	35	-83	-32	-93	-21	-98	-66	-65	1	-101	-14	-76	-72	-147	-74	-12	-1681	-382	-21223	62	-13320	-6432	-15903	-168	-12422	-10958	-9594	-55	-12436	-15250	-12866	-16
0.478333	-26	38	87	-58	-113	-22	13	-13	-17	2	-70	-61	-94	-12	-29	-58	-102	35	-84	-33	-103	-23	-96	-67	-65	-4	-98	-12	-72	-67	-145	-75	-5	-1464	-442	-21140	62	-13429	-6748	-15217	-162	-12452	-11033	-9279	-49	-12458	-15291	-12861	3
0.479167	-25	40	88	-58	-109	-35	10	-14	-15	6	-72	-64	-95	-15	-29	-66	-98	35	-85	-31	-104	-22	-97	-69	-84	0	-96	-14	-74	-69	-146	-74	2	-1262	-506	-21046	78	-13532	-7087	-14530	-118	-12454	-11115	-8996	-62	-12487	-15294	-12866	26
0.480000	-22	42	91	-59	-110	-32	13	-14	-16	6	-72	-62	-93	-13	-26	-57	-97	47	-86	-31	-102	-19	-97	-67	-62	2	-98	-13	-70	-68	-145	-74	9	-1076	-580	-20948	92	-13593	-7442	-13865	-110	-12423	-11196	-8754	-94	-12521	-15265	-12881	9
0.480833	-23	40	89	-57	-108	-33	16	-13	-16	7	-72	-60	-99	-13	-29	-61	-99	34	-83	-31	-101	-19	-96	-68	-62	-1	-97	-14	-72	-69	-147	-77	4	-907	-658	-20849	94	-13620	-7799	-13169	-126	-12374	-11286	-8539	-115	-12557	-15206	-12909	-39
0.481667	-24	35	89	-58	-109	-19	13	-15	-18	-9	-70	-58	-96	-14	-29	-60	-100	36	-84	-32	-108	-22	-99	-70	-67	0	-99	-15	-75	-72	-144	-75	-5	-759	-755	-20752	95	-13615	-8151	-12505	-122	-12288	-11383	-8360	-114	-12591	-15114	-12951	-46
0.482500	-25	40	87	-62	-111	-34	10	-16	-19	2	-76	-62	-98	-15	-27	-60	-101	30	-87	-32	-105	-21	-91	-69	-64	1	-99	-13	-70	-69	-145	-76	-51	-631	-859	-20645	87	-13578	-8483	-11860	-126	-12173	-11474	-8202	-104	-12620	-14993	-12964	-33
0.483333	-26	40	88	-60	-109	-36	11	-18	-21	9	-76	-61	-98	-14	-30	-63	-99	33	-85	-34	-105	-22	-101	-75	-65	-3	-101	-14	-74	-75	-149	-76	-111	-522	-982	-20543	58	-13515	-8786	-11237	-150	-12045	-11570	-8066	-108	-12639	-14838	-12993	-32
0.484167	-28	39	81	-63	-110	-35	13	-16	-18	2	-74	-65	-98	-16	-28	-63	-101	32	-86	-36	-105	-23	-101	-73	-64	0	-101	-17	-73	-73	-148	-78	-182	-438	-1118	-20432	29	-13416	-9053	-10648	-195	-11900	-11657	-7944	-107	-12643	-14659	-13011	-26
0.485000	-25	40	87	-61	-121	-34	15	-15	-18	0	-73	-65	-97	-19	-28	-59	-99	30	-84	-34	-105	-22	-99	-73	-69	-1	-99	-18	-74	-68	-147	-77	-276	-368	-1257	-20318	5	-13296	-9277	-10093	-220	-11728	-11741	-7835	-110	-12623	-14455	-13018	-11
0.485833	-29	41	88	-61	-110	-32	13	-12	-17	5	-74	-64	-96	-15	-26	-59	-100	30	-83	-36	-103	-23	-99	-72	-65	1	-100	-15	-75	-68	-147	-75	-408	-321	-1408	-20203	-12	-13158	-9455	-9570	-221	-11557	-11813	-7730	-113	-12581	-14224	-13008	-15
0.486667	-26	44	86	-58	-111	-33	15	-12	-17	9	-74	-64	-96	-17	-26	-59	-101	32	-82	-29	-103	-21	-98	-72	-66	0	-97	-13	-60	-67	-145	-75	-577	-289	-1554	-20078	-28	-12997	-9587	-9087	-196	-11376	-11871	-7630	-105	-12511	-13977	-12980	2
0.487500	-25	43	85	-60	-110	-30	16	-11	-18	5	-68	-62	-98	-18	-25	-57	-98	37	-81	-33	-104	-17	-97	-70	-64	0	-98	-11	-69	-70	-146	-75	-765	-273	-1700	-19949	-19	-12822	-9675	-8627	-169	-11197	-11915	-7523	-92	-12405	-13711	-12924	12
0.488333	-23	44	91	-57	-109	-31	16	-13	-16	7	-69	-61	-95	-17	-28	-56	-97	36	-79	-29	-104	-21	-97	-69	-62	3	-96	-11	-78	-70	-120	-73	-935	-273	-1840	-19803	-27	-12629	-9714	-8214	-147	-11024	-11938	-7420	-77	-12269	-13439	-12845	-11
0.489167	-25	44	89	-60	-108	-34	13	-13	-16	7	-69	-64	-96	-22	-26	-55	-98	37	-83	-31	-119	-21	-100	-69	-66	1	-98	-10	-72	-68	-145	-75	-1051	-285	-1969	-19648	-36	-12426	-9722	-7830	-125	-10857	-11944	-7312	-63	-12090	-13145	-12733	1
0.490000	-27	42	88	-59	-112	-34	17	-13	-21	4	-74	-65	-99	-17	-30	-59	-101	34	-85	-34	-109	-23	-99	-70	-68	-3	-102	-12	-76	-70	-148	-80	-1099	-304	-2077	-19484	-52	-12215	-9692	-7475	-127	-10697	-11920	-7189	-68	-11881	-12850	-12595	8
0.490833	-27	40	93	-64	-114	-40	11	-18	-21	2	-75	-67	-102	-19	-30	-62	-103	32	-85	-34	-110	-24	-102	-73	-69	-3	-100	-14	-77	-70	-149	-78	-1090	-327	-2163	-19300	-69	-11993	-9629	-7140	-127	-10539	-11868	-7042	-68	-11632	-12540	-12414	11
0.491667	-28	42	87	-61	-110	-34	17	-17	-21	21	-73	-65	-100	-19	-30	-60	-104	33	-84	-33	-108	-24	-102	-68	-70	-8	-103	-13	-76	-70	-150	-76	-1052	-355	-2226	-19104	-79	-11765	-9547	-6828	-120	-10386	-11793	-6891	-61	-11350	-12230	-12208	20
0.492500	-29	41	87	-60	-111	-32	11	-17	-23	4	-67	-46	-96	-17	-28	-59	-100	33	-85	-31	-127	-22	-103	-70	-67	0	-100	-10	-73	-69	-150	-76	-965	-386	-2274	-18894	-81	-11537	-9446	-6535	-130	-10237	-11685	-6721	-38	-11045	-11914	-11957	38
0.493333	-27	42	89	-59	-108	-32	12	-10	-17	6	-70	-62	-94	-16	-25	-56	-96	36	-82	-29	-101	-18	-95	-66	-61	2	-97	-11	-69	-64	-145	-73	-921	-415	-2265	-18667	-76	-11300	-9335	-6256	-120	-10081	-11554	-6534	-32	-10699	-11593	-11682	28
0.494167	-19	45	92	-55	-107	-29	16	-9	-15	8	-68	-60	-95	-10	-22	-51	-96	45	-79	-28	-100	-15	-94	-63	-65	1	-97	-9	-68	-63	-143	-68	-766	-441	-2234	-18437	-73	-11067	-9220	-6000	-110	-9928	-11395	-6346	-45	-10344	-11279	-11382	36
0.495000	-23	47	88	-55	-109	-27	17	-11	-18	-7	-67	-60	-95	-11	-26	-51	-99	39	-82	-27	-102	-18	-96	-65	-61	3	-95	-9	-69	-65	-156	-72	-641	-466	-2179	-18203	-73	-10840	-9104	-5753	-105	-9772	-11219	-6140	-41	-9972	-10965	-11051	51
0.495833	-24	44	91	-55	-107	-29	18	-10	-16	7	-70	-62	-93	-10	-26	-53	-87	44	-80	-29	-99	-17	-95	-58	-60	0	-97	-11	-73	-65	-143	-70	-498	-487	-2093	-17959	-44	-10610	-9001	-5525	-94	-9602	-11009	-5932	-40	-9589	-10655	-10703	47
0.496667	-32	45	90	-56	-104	-28	16	-11	-16	7	-68	-65	-93	-11	-26	-53	-100	41	-81	-28	-101	-18	-96	-65	-69	4	-97	-12	-70	-65	-145	-72	-336	-503	-1979	-17716	-19	-10386	-8910	-5318	-88	-9418	-10820	-5723	-40	-9212	-10355	-10345	51
0.497500	-25	43	89	-53	-109	-31	12	-10	-18	9	-76	-62	-98	-13	-26	-53	-78	51	-80	-28	-102	-19	-97	-64	-62	4	-97	-12	-70	-67	-143	-70	-188	-513	-1836	-17476	-5	-10158	-8827	-5127	-90	-9209	-10607	-5527	-28	-8831	-10060	-9970	58
0.498333	-9	43	92	-63	-110	-32	13	-12	-18	4	-73	-63	-97	-14	-28	-57	-100	35	-102	-30	-109	-21	-101	-67	-64	-1	-101	-12	-83	-67	-147	-74	-14	-515	-1670	-17236	-8	-9927	-8761	-4958	-81	-8982	-10391	-5337	-28	-8461	-9776	-9603	64
0.499167	-28	40	88	-60	-112	-33	9	-17	-17	5	-75	-64	-97	-15	-30	-58	-100	36	-84	-24	-104	-19	-98	-64	-66	5	-101	-13	-73	-69	-145	-70	170	-505	-1476	-16999	-5	-9680	-8705	-4811	-62	-8725	-10178	-5167	-24	-8089	-9500	-9230	61
0.500000	-24	43	87	-57	-111	-29	12	-14	-16	5	-70	-59	-94	-11	-28	-55	-98	35	-82	-31	-104	-21	-98	-64	-65	1	-97	-10	-72	-66	-143	-72	349	-491	-1264	-16769	4	-9428	-8671	-4690	-66	-8438	-9972	-5023	-16	-7750	-9232	-8864	68
0.500833	-22	43	92	-53	-111	-29	16	-9	-18	6	-68	-60	-96	-13	-28	-57	-98	42	-78	-27	-102	-17	-95	-63	-64	0	-98	-7	-73	-64	-148	-75	540	-453	-1025	-16551	10	-9160	-8650	-4590	-46	-8119	-9785	-4913	-12	-7420	-8980	-8515	59
0.501667	-24	44	88	-55	-110	-32	12	-13	-6	10	-68	-59	-94	-15	-27	-55	-97	39	-81	-27	-104	-19	-96	-67	-63	5	-96	-10	-73	-67	-145	-65	721	-411	-778	-16348	-1	-8881	-8638	-4530	-36	-7767	-9610	-4840	-18	-7107	-8739	-8174	61
0.502500	-24	45	91	-51	-107	-33	16	-32	-19	8	-68	-60	-97	-13	-27	-57	-97	38	-81	-29	-103	-18	-97	-65	-60	3	-98	-11	-72	-69	-145	-73	887	-360	-516	-16153	7	-8579	-8644	-4496	-47	-7383	-9465	-4816	-17	-6812	-8517	-7864	43
0.503333	-29	44	90	-57	-108	-35	1	-13	-18	5	-72	-62	-95	-16	-28	-56	-100	36	-83	-29	-104	-23	-98	-69	-68	-1	-109	-11	-74	-70	-145	-73	1072	-297	-249	-15967	-22	-8261	-8661	-4507	-39	-6974	-9345	-4834	-24	-6534	-8306	-7575	35
0.504167	-25	41	88	-58	-112	-34	11	-13	-19	3	-74	-64	-96	-16	-31	-58	-118	34	-86	-31	-107	-25	-99	-65	-65	0	-101	-13	-74	-74	-145	-75	1241	-221	35	-15795	-22	-7910	-8680	-4535	-33	-6532	-9251	-4907	-29	-6271	-8114	-7317	40
0.505000	-33	42	89	-59	-110	-36	13	-14	-18	5	-73	-63	-95	-15	-30	-59	-97	38	-82	-31	-102	-19	-99	-68	-77	-1	-101	-14	-69	-70	-148	-75	1326	-131	323	-15636	-13	-7537	-8706	-4620	-41	-6069	-9190	-5036	-36	-6020	-7933	-7081	43
0.505833	-26	40	84	-59	-108	-35	15	-12	-17	6	-73	-61	-95	-16	-58	-59	-99	30	-87	-28	-103	-21	-98	-68	-66	-5	-101	-12	-75	-69	-146	-75	1352	-36	611	-15489	-17	-7142	-8730	-4734	-40	-5580	-9160	-5214	-36	-5774	-7774	-6876	42
0.506667	-27	41	88	-57	-104	-35	11	-18	-18	2	-75	-67	-99	-16	-32	-61	-102	34	-84	-35	-107	-24	-107	-70	-65	-4	-102	-15	-77	-77	-153	-78	1365	66	899	-15354	-22	-6719	-8755	-4883	-49	-5081	-9152	-5451	-41	-5540	-7635	-6695	49
0.507500	-30	39	87	-60	-116	-39	11	-16	-19	0	-66	-66	-101	-17	-30	-56	-101	32	-87	-27	-109	-22	-99	-68	-64	-4	-99	-14	-72	-69	-146	-75	1353	180	1171	-15231	-9	-6275	-8779	-5057	-70	-4566	-9173	-5730	-38	-5303	-7507	-6534	45
0.508333	-3	41	109	-59	-109	-34	15	-12	-16	2	-72	-66	-97	-18	-29	-58	-100	33	-91	-34	-103	-24	-95	-73	-63	0	-101	-14	-75	-67	-149	-79	1302	294	1442	-15121	-15	-5808	-8783	-5264	-88	-4047	-9213	-6056	-40	-5078	-7404	-6402	20
0.509167	-25	41	88	-59	-109	-35	10	-15	-15	2	-68	-64	-93	-17	-28	-59	-99	34	-84	-33	-105	-24	-103	-70	-64	-1	-98	-12	-74	-74	-147	-75	1235	415	1708	-15031	-24	-5355	-8785	-5498	-100	-3536	-9274	-6419	-51	-4847	-7314	-6286	23
0.510000	-27	41	84	-46	-109	-35	11	-16	-21	1	-74	-68	-99	-19	-31	-62	-100	34	-84	-36	-104	-24	-101	-69	-64	-4	-100	-13	-75	-73	-152	-78	1158	539	1963	-14949	-31	-4833	-8779	-5751	-120	-3032	-9346	-6805	-51	-4616	-7246	-6194	40
0.510833	-23	39	85	-60	-111	-38	11	-16	-23	-22	-73	-66	-95	-18	-29	-61	-103	30	-84	-35	-151	-25	-103	-76	-65	-3	-99	-14	-74	-69	-151	-78	1046	670	2207	-14886	-41	-4330	-8767	-6027	-149	-2545	-9419	-7212	-44	-4382	-7194	-6109	37
0.511667	-28	38	50	-61	-109	-36	10	-15	-21	3	-75	-66	-96	-19	-31	-61	-102	30	-84	-35	-107	-24	-107	-74	-66	-4	-100	-14	-72	-73	-153	-79	902	804	2447	-14867	-57	-3822	-8742	-6312	-177	-2076	-9495	-7626	-57	-4161	-7157	-6042	24
0.512500	-26	41	86	-61	-113	-36	7	-17	-19	3	-77	-67	-97	-32	-30	-62	-101	30	-87	-36	-104	-28	-104	-73	-66	-7	-102	-13	-75	-72	-150	-75	747	943	2680	-14857	-50	-3307	-8708	-6613	-197	-1632	-9549	-8032	-63	-3934	-7132	-5985	21
0.513333	-26	42	92	-52	-107	-34	12	-13	-16	6	-73	-62	-94	-15	-27	-59	-102	34	-81	-31	-105	-23	-100	-68	-61	2	-94	-12	-70	-68	-147	-76	558	1091	2912	-14879	-57	-2796	-8670	-6914	-206	-1215	-9589	-8421	-52	-3710	-7121	-5941	12
0.514167	-22	46	93	-59	-105	-34	15	-19	-14	6	-72	-65	-111	-11	-19	-57	-97	34	-83	-33	-102	-21	-98	-68	-62	-3	-97	-13	-69	-68	-142	-74	352	1245	3138	-14930	-42	-2288	-8636	-7220	-221	-841	-9609	-8779	-32	-3497	-7120	-5903	26
0.515000	-24	41	87	-57	-107	-34	11	-14	-17	2	-72	-65	-96	-14	-29	-59	-102	32	-86	-34	-88	-25	-100	-70	-67	0	-99	-12	-74	-69	-149	-74	122	1406	3354	-15022	-41	-1793	-8596	-7531	-227	-500	-9597	-9103	-41	-3305	-7143	-5886	21
0.515833	-27	39	89	-62	-114	-38	9	-17	-23	0	-61	-68	-98	-16	-32	-61	-100	34	-86	-31	-105	-26	-101	-68	-66	-4	-102	-12	-77	-69	-149	-75	-104	1589	3580	-15141	-45	-1307	-8554	-7823	-229	-197	-9550	-9377	-46	-3121	-7149	-5871	18
0.516667	-48	40	87	-60	-110	-39	10	-15	-18	6	-74	-64	-94	-15	-29	-61	-97	50	-84	-34	-102	-22	-97	-70	-62	-4	-99	-12	-73	-68	-150	-73	-310	1758	3791	-15304	-53	-838	-8515	-8111	-245	66	-9464	-9577	-34	-2959	-7171	-5872	16
0.517500	-24	42	90	-60	-109	-29	9	0	-21	6	-74	-65	-94	-16	-29	-60	-97	36	-84	-32	-100	-23	-101	-69	-65	-3	-101	-14	-75	-69	-149	-57	-488	1946	3984	-15494	-50	-383	-8472	-8386	-246	291	-9343	-9746	-33	-2817	-7190	-5885	21
0.518333	-27	40	89	-59	-110	-35	11	-17	-16	5	-74	-64	-96	-13	-28	-60	-100	30	-85	-35	-104	-26	-103	-70	-70	-3	-98	-11	-73	-70	-148	-74	-662	2136	4191	-15723	-32	54	-8428	-8643	-231	476	-9188	-9833	-36	-2700	-7200	-5915	3
0.519167	-23	42	90	-59	-108	-33	10	-13	-18	6	-72	-68	-107	-15	-28	-60	-99	35	-85	-32	-105	-24	-98	-68	-65	0	-100	-13	-78	-69	-148	-72	-797	2325	4368	-15987	-34	475	-8382	-8879	-235	624	-9002	-9860	-29	-2606	-7201	-5963	-9
0.520000	-24	44	92	-53	-108	-32	11	-12	-16	8	-74	-62	-96	-12	-29	-57	-97	35	-83	-32	-105	-24	-98	-67	-64	-4	-97	-10	-70	-67	-146	-69	-878	2522	4520	-16266	-29	869	-8331	-9092	-216	735	-8779	-9821	-33	-2536	-7188	-6032	-5
0.520833	-25	41	91	-56	-103	-33	16	-13	-15	9	-69	-62	-95	-13	-27	-57	-96	38	-83	-30	-101	-19	-97	-67	-59	0	-96	-10	-72	-68	-149	-69	-952	2708	4637	-16553	-11	1227	-8273	-9271	-202	816	-8538	-9719	-44	-2494	-7159	-6116	2
0.521667	-38	42	91	-53	-108	-32	15	-11	-15	11	-70	-59	-93	-15	-27	-58	-97	39	-80	-32	-104	-21	-99	-66	-59	2	-95	-9	-69	-67	-144	-70	-949	2878	4711	-16829	-28	1575	-8203	-9421	-200	867	-8279	-9563	-57	-2470	-7110	-6224	17
0.522500	-23	43	93	-65	-104	-28	12	-12	-16	9	-70	-60	-98	-10	-27	-56	-99	37	-84	-30	-101	-21	-97	-65	-62	0	-99	-8	-75	-69	-148	-74	-912	3020	4739	-17068	-17	1885	-8116	-9542	-186	888	-8013	-9362	-59	-2475	-7046	-6361	16
0.523333	-27	39	90	-59	-113	-33	11	-19	-18	3	-73	-63	-98	-13	-32	-61	-103	35	-83	-33	-108	-25	-104	-74	-68	-3	-100	-14	-76	-73	-149	-76	-868	3127	4700	-17232	-31	2154	-8014	-9624	-167	889	-7745	-9121	-35	-2495	-6957	-6516	10
0.524167	-28	35	84	-65	-114	-38	9	0	-21	2	-76	-58	-100	-17	-31	-63	-104	32	-88	-34	-107	-23	-100	-69	-66	-4	-100	-15	-74	-70	-148	-76	-791	3203	4598	-17275	-29	2396	-7878	-9655	-151	881	-7477	-8843	-74	-2519	-6845	-6692	16
0.525000	-28	36	87	-60	-111	-36	15	-16	-18	2	-73	-64	-98	-15	-29	-34	-100	32	-88	-32	-101	-23	-99	-67	-65	-4	-96	-13	-75	-68	-146	-72	-702	3207	4422	-17152	-29	2590	-7710	-9646	-145	861	-7216	-8547	-78	-2549	-6724	-6894	25
0.525833	-28	37	86	-60	-110	-35	12	-8	-18	7	-67	-62	-94	-14	-30	-61	-103	34	-86	-30	-103	-23	-100	-67	-65	1	-101	-12	-44	-69	-146	-75	-616	3153	4167	-16797	-14	2737	-7504	-9582	-112	833	-6965	-8238	-73	-2581	-6552	-7103	18
0.526667	-29	42	87	-56	-112	-31	13	-13	-19	4	-73	-63	-94	-8	-28	-58	-99	35	-86	-31	-103	-15	-99	-66	-65	-5	-101	-11	-75	-68	-146	-75	-523	3025	3834	-16245	-26	2837	-7260	-9453	-93	808	-6736	-7930	-75	-2606	-6378	-7332	19
0.527500	-29	40	89	-55	-108	-33	9	-14	-14	4	-70	-61	-94	-12	-27	-60	-100	35	-85	-31	-101	-22	-100	-68	-60	9	-97	-9	-73	-67	-147	-73	-430	2808	3417	-15375	-22	2882	-6972	-9314	-84	784	-6514	-7625	-76	-2622	-6189	-7573	22
0.528333	-23	43	89	-57	-109	-31	12	-11	-18	5	-73	-62	-101	-14	-26	-59	-97	36	-107	-32	-104	-25	-98	-66	-62	0	-98	-12	-70	-68	-144	-73	-326	2505	2920	-14178	-28	2868	-6636	-9098	-51	769	-6316	-7341	-80	-2612	-5980	-7819	19
0.529167	-24	44	87	-59	-109	-31	15	-10	-17	8	-69	-60	-92	-18	-27	-57	-97	36	-85	-33	-102	-24	-99	-66	-62	0	-98	-10	-73	-68	-145	-74	-203	2109	2343	-12607	-34	2797	-6260	-8830	-23	760	-6130	-7071	-86	-2616	-5763	-8070	15
0.530000	-23	43	94	-55	-109	-31	16	-13	-17	5	-68	-62	-98	-16	-29	-58	-101	32	-84	-32	-102	-22	-97	-68	-66	-3	-98	-12	-75	-70	-147	-74	-111	1623	1707	-10728	-31	2663	-5836	-8517	-19	760	-5961	-6832	-97	-2590	-5537	-8324	16
0.530833	-25	38	88	-60	-111	-34	11	-13	-22	6	-94	-63	-98	-9	-29	-60	-104	35	-87	-34	-104	-24	-101	-72	-63	-1	-98	-12	-75	-70	-132	-74	-7	1054	1022	-8482	-40	2465	-5374	-8156	-10	768	-5801	-6621	-113	-2543	-5297	-8565	17
0.531667	-27	38	88	-60	-114	-36	9	-14	-19	6	-73	-67	-101	-26	-33	-62	-100	52	-87	-35	-108	-26	-110	-74	-66	-4	-102	-17	-78	-75	-153	-77	37	406	299	-5915	-43	2208	-4873	-7755	-5	795	-5643	-6424	-132	-2488	-5055	-8793	12
0.532500	-30	38	84	-64	-114	-41	18	-19	-23	0	-77	-66	-99	-18	-31	-62	-107	34	-88	-31	-109	-26	-104	-67	-66	-1	-101	-14	-75	-73	-148	-78	110	-293	-427	-3060	-50	1896	-4342	-7312	-1	816	-5481	-6293	-138	-2417	-4798	-8997	22
0.533333	-27	41	89	-58	-110	-34	11	-14	-18	6	-62	-62	-98	-17	-30	-59	-100	34	-84	-30	-105	-19	-100	-67	-64	0	-99	-11	-74	-69	-148	-75	159	-1032	-1148	35	-38	1508	-3777	-6837	9	849	-5309	-6168	-143	-2339	-4534	-9176	29
0.534167	-26	46	92	-59	-110	-46	16	-10	-15	8	-68	-63	-94	-13	-25	-56	-95	38	-84	-28	-101	-22	-97	-67	-62	0	-98	-9	-72	-56	-144	-72	213	-1807	-1843	3313	-33	1106	-3204	-6347	12	879	-5122	-6079	-136	-2264	-4264	-9331	28
0.535000	-25	44	92	-59	-107	-31	18	-14	-18	6	-68	-64	-93	-15	-27	-58	-101	34	-84	-29	-101	-21	-99	-68	-60	0	-96	-10	-72	-67	-148	-77	266	-2579	-2495	6654	-59	641	-2628	-5857	8	902	-4930	-6013	-135	-2197	-3991	-9459	21
0.535833	-12	44	90	-58	-109	-32	16	-13	-16	7	-67	-63	-96	-13	-26	-56	-98	38	-83	-31	-105	-18	-98	-66	-62	-1	-97	-12	-67	-66	-145	-73	301	-3330	-3076	9980	-57	140	-2055	-5345	22	910	-4701	-5974	-124	-2142	-3705	-9551	22
0.536667	-26	43	91	-56	-108	-31	16	-11	-21	5	-70	-61	-96	-13	-13	-67	-101	35	-83	-31	-101	-18	-99	-72	-63	-1	-99	-12	-69	-67	-147	-78	316	-4039	-3555	13177	-51	-390	-1493	-4852	45	901	-4448	-5953	-110	-2106	-3411	-9610	17
0.537500	-24	44	92	-57	-109	-31	12	-15	-17	5	-76	-65	-95	-15	-29	-55	-97	37	-83	-33	-102	-21	-99	-66	-62	-3	-98	-11	-72	-70	-144	-65	331	-4682	-3925	16165	-59	-935	-946	-4374	54	867	-4170	-5957	-114	-2090	-3117	-9642	17
0.538333	-23	42	89	-58	-110	-31	16	-13	-17	-9	-69	-66	-96	-14	-25	-52	-103	34	-86	-28	-103	-21	-100	-68	-64	-3	-100	-11	-73	-69	-146	-77	327	-5235	-4169	18850	-62	-1493	-429	-3927	58	800	-3865	-5968	-127	-2108	-2811	-9642	18
0.539167	-24	39	91	-59	-108	-29	16	-33	-19	5	-73	-63	-97	-13	-26	-58	-99	35	-85	-32	-105	-19	-100	-69	-65	-3	-100	-14	-74	-68	-147	-75	299	-5682	-4269	21156	-70	-2053	46	-3518	60	697	-3534	-6000	-125	-2160	-2496	-9618	13
0.540000	-24	41	88	-60	-109	-33	17	-13	-17	6	-74	-64	-98	-12	-28	-59	-100	56	-86	-35	-105	-17	-100	-66	-66	-5	-101	-13	-76	-70	-147	-75	250	-6016	-4218	22984	-76	-2599	489	-3149	69	549	-3180	-6040	-111	-2240	-2178	-9574	21
0.540833	-26	41	88	-61	-108	-39	12	-17	-27	1	-74	-67	-98	-15	-38	-60	-99	36	-83	-31	-101	-16	-99	-66	-63	0	-100	-11	-73	-70	-147	-74	216	-6208	-4005	24272	-60	-3128	891	-2830	97	359	-2801	-6097	-96	-2360	-1858	-9508	22
0.541667	-24	40	89	-60	-109	-31	16	-12	-14	8	-73	-62	-94	-14	-27	-50	-96	37	-84	-31	-90	-22	-97	-63	-62	1	-100	-11	-74	-67	-146	-73	170	-6268	-3641	24979	-48	-3620	1248	-2565	108	121	-2405	-6165	-100	-2506	-1526	-9439	13
0.542500	-22	45	91	-39	-105	-32	13	-12	-16	8	-73	-65	-96	-12	-27	-59	-100	37	-84	-31	-104	-19	-100	-67	-66	0	-87	-14	-74	-70	-149	-75	106	-6187	-3128	25084	-32	-4082	1568	-2359	114	-167	-1998	-6247	-81	-2684	-1204	-9368	8
0.543333	-27	42	89	-62	-111	-39	12	-15	-22	5	-75	-64	-95	-16	-28	-60	-99	34	-86	-31	-107	-25	-102	-66	-65	-1	-102	-14	-75	-72	-148	-77	53	-5974	-2472	24582	-18	-4508	1861	-2216	119	-494	-1580	-6337	-72	-2883	-886	-9312	7
0.544167	-28	40	87	-60	-111	-35	10	-17	-17	-12	-75	-65	-97	-17	-32	-62	-98	34	-86	-36	-107	-24	-103	-68	-64	-3	-102	-13	-74	-74	-150	-78	-3	-5625	-1655	23492	-13	-4886	2117	-2128	120	-850	-1148	-6438	-79	-3091	-572	-9275	15
0.545000	-26	38	87	-60	-110	-35	10	-18	-18	7	-73	-64	-97	-13	-30	-60	-101	35	-87	-35	-105	-25	-100	-69	-74	-1	-101	-12	-74	-73	-148	-76	-62	-5158	-774	21854	-3	-5216	2358	-2101	109	-1229	-707	-6549	-82	-3303	-262	-9257	15
0.545833	-17	38	88	-55	-113	-35	10	-17	-21	8	-80	-68	-97	-14	-29	-62	-101	34	-87	-35	-105	-25	-99	-70	-63	-3	-103	-12	-76	-70	-148	-77	-120	-4592	220	19737	8	-5499	2594	-2130	103	-1626	-260	-6670	-81	-3513	38	-9278	4
0.546667	-25	38	88	-58	-111	-33	13	-16	-26	4	-75	-62	-67	-13	-28	-59	-103	35	-76	-31	-108	-24	-98	-70	-67	-1	-101	-13	-74	-69	-146	-77	-163	-3933	1289	17219	8	-5737	2826	-2204	93	-2024	197	-6799	-77	-3711	327	-9345	-3
0.547500	-27	40	89	-60	-105	-34	13	-15	-17	8	-75	-66	-98	-15	-28	-61	-102	34	-84	-33	-105	-23	-96	-67	-65	0	-107	-11	-74	-69	-146	-77	-207	-3216	2397	14381	12	-5932	3079	-2339	94	-2412	666	-6931	-77	-3882	604	-9461	7
0.548333	-27	41	87	-61	-109	-35	11	-18	-9	5	-78	-66	-96	-17	-31	-63	-100	33	-91	-38	-104	-24	-100	-69	-65	-7	-105	-13	-75	-72	-148	-78	-247	-2460	3523	11309	-1	-6089	3352	-2515	101	-2785	1148	-7068	-92	-4025	872	-9632	0
0.549167	-29	34	84	-64	-112	-36	12	-19	-18	3	-79	-68	-99	-18	-32	-63	-101	33	-86	-34	-104	-24	-101	-70	-65	-1	-102	-12	-75	-74	-144	-75	-279	-1679	4653	8108	-33	-6207	3663	-2719	32	-3115	1651	-7203	-107	-4123	1134	-9851	7
0.550000	-26	37	89	-63	-111	-36	10	-18	-18	4	-75	-72	-98	-17	-29	-46	-102	35	-86	-36	-107	-5	-88	-68	-66	-1	-103	-16	-78	-73	-150	-76	-298	-896	5739	4892	-26	-6295	4017	-2957	2	-3402	2162	-7329	-120	-4176	1393	-10127	9
0.550833	-26	37	85	-61	-111	-38	22	-18	-18	0	-75	-67	-117	-18	-31	-62	-102	34	-86	-35	-110	-26	-101	-70	-64	-3	-102	-15	-75	-69	-150	-77	-304	-146	6769	1757	-19	-6360	4417	-3211	-6	-3631	2702	-7449	-122	-4176	1653	-10454	6
0.551667	-29	37	87	-60	-109	-38	11	-18	-21	-7	-80	-69	-100	-21	-32	-64	-102	33	-85	-36	-105	-26	-103	-70	-66	-4	-100	-16	-77	-75	-153	-76	-310	554	7703	-1196	-9	-6389	4879	-3483	-27	-3799	3270	-7559	-117	-4120	1921	-10828	1
0.552500	-34	36	86	-67	-114	-36	10	-18	-19	3	-77	-69	-98	-17	-30	-62	-99	33	-90	-35	-108	-27	-104	-65	-66	-6	-103	-13	-75	-69	-143	-76	-326	1183	8529	-3876	9	-6413	5406	-3766	-43	-3897	3864	-7653	-117	-4007	2210	-11234	6
0.553333	-24	38	88	-59	-107	-33	13	-14	-19	6	-70	-66	-97	-16	-27	-60	-98	39	-83	-29	-108	-6	-102	-66	-62	0	-98	-10	-72	-68	-148	-75	-331	1734	9223	-6237	29	-6416	6003	-4047	-45	-3919	4486	-7725	-124	-3837	2518	-11665	15
0.554167	-24	46	92	-58	-107	-31	15	8	-15	8	-73	-61	-92	-14	-25	-58	-96	39	-82	-28	-101	-18	-98	-67	-62	-11	-97	-9	-72	-67	-146	-70	-339	2181	9770	-8217	19	-6414	6657	-4332	-49	-3876	5140	-7776	-129	-3615	2855	-12114	9
0.555000	-23	42	89	-57	-108	-30	18	-13	-14	5	-70	-62	-90	-15	-27	-60	-100	37	-85	-6	-102	-18	-98	-67	-63	0	-98	-10	-70	-67	-149	-77	-344	2516	10146	-9776	9	-6404	7364	-4604	-45	-3760	5814	-7808	-129	-3354	3233	-12565	4
0.555833	-25	40	88	-57	-107	-10	13	-19	-21	3	-70	-63	-95	-14	-27	-56	-96	38	-83	-28	-104	-18	-100	-69	-63	0	-97	-6	-73	-70	-148	-74	-342	2737	10355	-10900	2	-6397	8122	-4868	-60	-3596	6518	-7814	-110	-3047	3653	-13000	10
0.556667	-25	41	89	-59	-108	-34	12	-16	-19	4	-75	-66	-95	11	-29	-36	-102	33	-87	-29	-105	-21	-102	-69	-66	-4	-103	-13	-75	-70	-150	-77	-352	2831	10380	-11570	-15	-6383	8920	-5110	-69	-3372	7239	-7801	-103	-2709	4123	-13413	-5
0.557500	-18	36	88	-63	-112	-33	11	-18	-27	-1	-77	-68	-99	-18	-29	-62	-102	35	-85	-34	-109	-19	-102	-69	-67	-3	-100	-13	-74	-42	-147	-75	-356	2817	10242	-11823	-11	-6361	9759	-5336	-107	-3101	7979	-7765	-103	-2351	4645	-13768	-7
0.558333	-25	38	86	-62	-112	-33	13	-15	-23	3	-84	-66	-101	-17	-26	-62	-100	34	-84	-34	-105	-21	-101	-69	-64	-1	-99	-13	-74	-70	-149	-76	-358	2688	9933	-11674	9	-6330	10617	-5538	-153	-2800	8728	-7704	-131	-1989	5224	-14089	15
0.559167	-27	41	87	-57	-107	-34	11	-15	-11	4	-73	-65	-96	-15	-28	-57	-97	35	-83	-32	-102	-21	-101	-68	-67	0	-99	-12	-72	-69	-145	-78	-348	2451	9465	-11154	12	-6304	11481	-5715	-165	-2481	9475	-7629	-174	-1616	5859	-14330	15
0.560000	-24	40	87	-58	-108	-32	15	-13	-16	4	-69	-64	-93	-15	-26	-57	-100	37	-83	-32	-99	-22	-97	-69	-64	0	-96	-9	-72	-67	-147	-73	-332	2117	8858	-10349	46	-6269	12343	-5865	-163	-2154	10214	-7540	-187	-1262	6556	-14498	4
0.560833	-22	44	98	-57	-109	-31	15	-10	-26	6	-68	-65	-97	-15	-25	-57	-96	35	-83	-29	-103	-18	-96	-66	-63	-1	-97	-10	-69	-67	-145	-70	-322	1698	8130	-9295	69	-6223	13179	-5990	-167	-1834	10940	-7446	-182	-922	7305	-14585	-1
0.561667	-26	44	91	-55	-109	-29	16	-13	-14	10	-70	-67	-93	-12	-24	-57	-95	38	-81	-35	-103	-21	-98	-66	-61	0	-96	-9	-72	-68	-143	-70	-319	1219	7308	-8075	96	-6171	13981	-6088	-149	-1530	11635	-7348	-187	-614	8098	-14582	3
0.562500	-19	45	86	-55	-103	-30	16	-12	-12	8	-67	-59	-92	-12	-26	-56	-97	37	-81	-30	-102	-27	-96	-66	-62	0	-98	-8	-68	-67	-143	-73	-315	681	6410	-6757	97	-6109	14741	-6154	-158	-1255	12304	-7246	-207	-345	8921	-14507	-3
0.563333	-23	43	92	-56	-107	-31	13	-15	-19	5	-69	-60	-95	-13	-49	-59	-102	36	-84	-32	-104	-22	-99	-72	-64	1	-96	-12	-72	-70	-147	-74	-301	119	5469	-5398	76	-6049	15425	-6201	-182	-1013	12922	-7154	-223	-127	9767	-14311	-13
0.564167	-24	39	88	-60	-109	-29	12	-15	-17	3	-72	-63	-99	-16	-30	-60	-99	36	-83	-30	-107	-24	-99	-70	-64	0	-101	-13	-77	-68	-147	-76	-269	-462	4510	-4066	42	-5958	16051	-6218	-211	-811	13490	-7068	-208	50	10650	-14050	-16
0.565000	-25	40	88	-59	-108	-33	10	-17	-21	3	-74	-63	-96	-23	-34	-59	-102	32	-91	-34	-104	-24	-102	-72	-69	-5	-101	-15	-75	-72	-148	-76	-247	-1045	3571	-2816	25	-5869	16584	-6213	-236	-661	14006	-6987	-188	170	11522	-13708	-9
0.565833	-31	39	81	-64	-114	-36	11	-21	-23	10	-77	-65	-100	-16	-32	-62	-102	29	-87	-32	-103	-24	-100	-70	-66	-4	-99	-14	-63	-74	-149	-78	-221	-1600	2677	-1700	27	-5774	17022	-6181	-257	-548	14461	-6913	-170	242	12387	-13296	-7
0.566667	-23	40	89	-61	-110	-35	15	-16	-17	2	-73	-74	-98	-16	-28	-58	-100	34	-76	-32	-104	-24	-98	-72	-66	-1	-101	-14	-73	-70	-146	-72	-185	-2124	1855	-762	20	-5664	17352	-6126	-264	-487	14851	-6849	-163	267	13219	-12831	-9
0.567500	-26	41	87	-59	-104	-32	16	-14	-15	6	-72	-63	-97	-15	-30	-59	-101	34	-88	-32	-103	-23	-101	-69	-64	2	-100	-12	-72	-69	-145	-72	-158	-2597	1126	-28	15	-5559	17590	-6053	-240	-470	15178	-6793	-162	237	14012	-12304	-21
0.568333	-23	41	90	-60	-109	-33	12	-13	-15	5	-69	-63	-93	-15	-30	-59	-99	36	-85	-31	-103	-26	-99	-67	-64	0	-101	-14	-74	-68	-147	-70	-149	-3015	505	488	18	-5450	17709	-5966	-236	-494	15428	-6743	-164	163	14754	-11778	-12
0.569167	-23	42	89	-61	-107	-31	15	-9	-16	7	-74	-61	-94	-15	-27	-58	-96	34	-88	-32	-105	-24	-96	-67	-62	-34	-99	-10	-70	-67	-147	-70	-125	-3367	6	766	0	-5340	17723	-5868	-245	-558	15621	-6702	-161	56	15432	-11217	-19
0.570000	-25	44	86	-58	-110	-31	13	-11	-15	7	-74	-63	-100	-16	-9	-58	-101	37	-84	-34	-103	-22	-97	-67	-65	0	-97	-15	-77	-72	-148	-73	-120	-3645	-356	815	-18	-5234	17622	-5761	-252	-648	15745	-6664	-151	-86	16033	-10646	-16
0.570833	-24	40	81	-59	-113	-34	11	-13	-19	5	-73	-66	-97	-18	-29	-58	-102	34	-86	-32	-107	-25	-100	-68	-68	-1	-99	-13	-75	-73	-148	-73	-122	-3842	-577	649	-17	-5134	17415	-5649	-267	-762	15799	-6618	-151	-251	16555	-10086	-22
0.571667	-26	43	89	-59	-110	-33	8	-11	-16	4	-72	-64	-98	-21	-31	-63	-99	35	-84	-32	-105	-24	-100	-69	-64	-1	-100	-14	-76	-72	-150	-77	-95	-3959	-649	285	-22	-5033	17118	-5536	-263	-885	15789	-6569	-148	-427	16983	-9547	-23
0.572500	-24	40	88	-62	-112	-34	10	-14	-19	5	-76	-65	-96	-17	-27	-61	-100	35	-88	-33	-109	-4	-104	-69	-65	-4	-103	-12	-57	-69	-149	-75	-68	-3979	-583	-266	-38	-4939	16732	-5429	-257	-1013	15717	-6507	-142	-607	17319	-9033	-23
0.573333	-25	42	87	-62	-109	-33	15	-12	-21	6	-73	-61	-98	-17	-30	-63	-103	35	-82	-29	-107	-22	-102	-68	-66	-4	-101	-11	-73	-68	-149	-77	-47	-3913	-384	-962	-27	-4850	16266	-5327	-266	-1143	15585	-6435	-152	-783	17549	-8558	-18
0.574167	-64	39	88	-59	-109	-38	12	-17	-22	5	-72	-63	-99	-16	-26	-58	-98	37	-83	-28	-104	-18	-95	-68	-65	0	-97	-10	-73	-72	-122	-73	-41	-3758	-59	-1782	-4	-4754	15740	-5238	-264	-1262	15392	-6344	-143	-941	17684	-8126	-15
0.575000	-22	42	87	-59	-108	-31	17	-9	-15	8	-69	-60	-94	-17	-28	-61	-102	35	-83	-31	-104	-16	-96	-66	-65	0	-99	-11	-73	-65	-147	-74	-34	-3525	377	-2690	5	-4668	15158	-5169	-256	-1358	15143	-6241	-141	-1082	17718	-7747	-23
0.575833	-28	50	88	-56	-108	-30	16	3	-13	6	-72	-62	-94	-17	-28	-58	-98	36	-81	-29	-103	-23	-97	-69	-66	-3	-99	-10	-73	-70	-147	-74	-21	-3211	906	-3653	1	-4578	14535	-5121	-247	-1431	14837	-6122	-143	-1196	17661	-7434	-17
0.576667	-24	42	85	-60	-109	-32	16	-12	-18	6	-70	-61	-96	-17	-27	-61	-100	37	-86	-30	-103	-21	-98	-68	-64	-3	-98	-12	-74	-67	-147	-76	-13	-2825	1487	-4657	10	-4487	13894	-5098	-256	-1478	14469	-5986	-155	-1275	17514	-7158	-9
0.577500	-3	43	89	-53	-108	-31	16	-14	-17	4	-73	-63	-97	-16	-27	-62	-97	36	-79	-31	-102	-15	-100	-74	-65	-1	-99	-12	-74	-67	-147	-75	-3	-2380	2125	-5646	18	-4388	13214	-5103	-265	-1491	14066	-5843	-163	-1317	17278	-6954	-14
0.578333	-25	39	84	-58	-110	-32	13	-13	-19	4	-69	-63	-97	-17	-29	-60	-100	34	-84	-36	-104	-22	-99	-70	-64	-3	-101	-12	-73	-67	-150	-77	-24	-1883	2782	-6633	-1	-4270	12541	-5145	-258	-1467	13614	-5693	-162	-1315	16966	-6812	-16
0.579167	-25	41	87	-59	-109	-32	13	-11	-18	1	-73	-64	-96	-15	-28	-59	-100	33	-83	-30	-101	-19	-99	-69	-66	-4	-99	-11	-72	-67	-156	-78	15	-1335	3448	-7596	5	-4143	11870	-5200	-247	-1400	13115	-5545	-155	-1269	16585	-6732	-16
0.580000	-25	44	88	-59	-107	-32	15	-12	-38	7	-70	-61	-94	-17	-28	-56	-97	38	-84	-40	-108	-21	-97	-67	-65	0	-97	-12	-72	-67	-149	-75	25	-754	4092	-8522	5	-3999	11212	-5295	-231	-1299	12577	-5412	-159	-1177	16139	-6718	-16
0.580833	-17	42	88	-56	-108	-35	28	-9	-17	3	-70	-62	-97	-15	-28	-57	-100	36	-82	-31	-103	-18	-97	-69	-67	-1	-107	-9	-76	-68	-149	-77	25	-150	4686	-9400	7	-3832	10569	-5423	-220	-1163	11996	-5288	-191	-1035	15629	-6768	-11
0.581667	-24	42	86	-58	-109	-35	11	-14	-25	5	-90	-65	-96	-19	-33	-59	-99	34	-90	-31	-105	-23	-101	-69	-64	-4	-100	-12	-73	-74	-148	-81	43	460	5230	-10225	0	-3652	9948	-5564	-221	-988	11377	-5191	-220	-863	15076	-6876	-12
0.582500	-24	39	90	-58	-111	-36	11	-16	-18	2	-73	-64	-98	-19	-30	-60	-96	33	-85	-33	-104	-23	-99	-70	-66	-15	-97	-14	-73	-69	-150	-77	51	1074	5686	-10992	0	-3437	9356	-5762	-195	-780	10733	-5122	-231	-645	14480	-7036	-26
0.583333	-24	41	86	-59	-107	-36	10	-16	-17	1	-73	-67	-95	-19	-29	-55	-101	32	-86	-34	-107	-25	-103	-74	-66	-6	-101	-15	-77	-70	-149	-75	37	1672	6052	-11708	-9	-3212	8782	-5973	-158	-539	10063	-5087	-248	-389	13851	-7251	-30
0.584167	-29	41	86	-61	-109	-39	9	-17	-19	2	-74	-67	-101	-23	-33	-63	-100	30	-86	-34	-107	-25	-104	-74	-65	-5	-102	-19	-77	-73	-152	-78	47	2267	6323	-12364	-6	-2961	8251	-6197	-136	-270	9377	-5089	-260	-95	13186	-7511	-29
0.585000	-27	39	81	-57	-111	-38	11	-17	-21	0	-76	-76	-98	-18	-39	-62	-99	32	-90	-60	-104	-26	-104	-74	-67	-7	-101	-15	-75	-74	-149	-77	56	2802	6481	-12959	7	-2700	7742	-6438	-113	11	8673	-5125	-247	227	12488	-7815	-7
0.585833	-26	37	85	-58	-110	-35	5	-15	-18	1	-73	-66	-99	-17	-31	-60	-103	32	-87	-36	-107	-21	-101	-87	-69	-5	-102	-15	-74	-72	-150	-77	53	3388	6535	-13495	4	-2421	7254	-6684	-98	317	7951	-5194	-263	578	11762	-8156	-15
0.586667	-24	40	87	-59	-110	-36	11	-17	-22	17	-78	-94	-98	-17	-29	-59	-103	35	-87	-33	-103	-23	-101	-73	-67	-5	-105	-16	-70	-68	-148	-76	44	3905	6481	-13962	9	-2139	6792	-6937	-93	630	7195	-5295	-253	951	11012	-8522	-24
0.587500	-25	41	88	-57	-105	-32	10	-17	-17	6	-74	-63	-95	-16	-30	-59	-94	32	-87	-33	-104	-23	-103	-70	-63	-1	-102	-15	-73	-72	-147	-75	39	4398	6323	-14363	13	-1860	6349	-7187	-87	947	6488	-5416	-265	1341	10238	-8905	-11
0.588333	-25	42	88	-56	-109	-35	15	-14	-17	4	-73	-68	-94	-15	-29	-59	-96	35	-85	-33	-104	-23	-101	-68	-65	-4	-103	-16	-73	-73	-146	-75	17	4861	6062	-14688	10	-1582	5919	-7428	-86	1252	5751	-5556	-270	1737	9438	-9302	-4
0.589167	-25	37	88	-60	-107	-33	13	-17	-19	4	-73	-65	-97	-17	-30	-60	-101	32	-87	-35	-105	-22	-102	-56	-65	-3	-103	-13	-75	-72	-147	-76	6	5308	5726	-14933	10	-1319	5496	-7658	-99	1559	5012	-5705	-254	2140	8615	-9703	-11
0.590000	-25	38	86	-61	-110	-36	10	-14	-22	3	-78	-53	-100	-24	-34	-63	-102	30	-91	-38	-109	-26	-104	-78	-68	-6	-107	-18	-81	-76	-152	-78	-4	5726	5318	-15095	1	-1058	5088	-7873	-114	1841	4272	-5860	-266	2544	7760	-10104	-23
0.590833	-26	44	86	-64	-111	-42	6	6	-21	1	-78	-73	-99	-23	-33	-63	-99	27	-94	-38	-105	-27	-105	-78	-64	-8	-108	-15	-73	-75	-156	-78	-11	6136	4852	-15150	-4	-861	4683	-8057	-119	2101	3539	-6000	-249	2953	6885	-10486	-17
0.591667	-28	38	84	-66	-111	-39	11	-19	-17	3	-81	-67	-100	-23	-34	-46	-101	27	-91	-36	-110	-25	-105	-73	-67	-6	-107	-17	-77	-77	-155	-79	-14	6537	4347	-15113	0	-681	4283	-8215	-116	2334	2803	-6127	-252	3349	5983	-10847	-17
0.592500	-28	36	86	-61	-113	-41	5	-21	-21	4	-76	-69	-101	-21	-32	-63	-101	30	-87	-39	-117	-26	-102	-72	-66	-3	-103	-15	-78	-73	-147	-76	-22	6936	3827	-14973	7	-534	3882	-8342	-118	2532	2072	-6219	-241	3735	5049	-11171	-17
0.593333	-26	40	85	-61	-110	-34	12	-16	-14	5	-74	-83	-96	-17	-30	-62	-102	32	-84	-34	-102	-23	-97	-66	-63	0	-101	-12	-70	-69	-149	-75	-32	7339	3327	-14723	9	-435	3478	-8433	-114	2691	1339	-6318	-230	4095	4120	-11464	-12
0.594167	-22	41	92	-57	-107	-28	13	-13	-16	7	-69	-62	-95	-15	-26	-57	-96	34	-81	-29	-103	-27	-98	-69	-60	0	-97	-12	-69	-68	-145	-74	-29	7750	2786	-14383	6	-383	3064	-8491	-112	2803	620	-6378	-219	4428	3156	-11718	-11
0.595000	-25	43	89	-60	-107	-31	13	-13	-17	3	-84	-62	-94	-15	-27	-60	-95	30	-96	-29	-101	-19	-97	-64	-61	-1	-100	-12	-70	-69	-146	-74	-36	8170	2292	-13942	-1	-382	2644	-8519	-111	2846	-104	-6420	-215	4729	2161	-11940	-13
0.595833	-23	42	86	-58	-105	-36	11	-14	-18	3	-73	-63	-94	-15	-28	-60	-99	34	-84	-30	-102	-23	-99	-69	-60	-1	-100	-12	-69	-68	-144	-75	-45	8613	1844	-13415	-1	-429	2216	-8516	-101	2878	-823	-6435	-210	4995	1146	-12107	-17
0.596667	-24	40	86	-58	-104	-29	13	-16	-15	5	-73	-62	-94	-12	-28	-57	-99	32	-84	-31	-100	-19	-98	-68	-67	0	-99	-11	-72	-70	-146	-61	-41	9067	1435	-12820	-9	-524	1780	-8484	-97	2841	-1544	-6437	-201	5217	119	-12262	-21
0.597500	-19	41	89	-60	-108	-33	12	-14	-21	2	-76	-67	-96	-15	-27	-59	-100	33	-84	-43	-103	-22	-98	-69	-65	-1	-100	-15	-74	-72	-149	-75	-39	9536	1095	-12161	-4	-661	1335	-8439	-101	2748	-2266	-6430	-187	5381	-916	-12359	-16
0.598333	-28	37	66	-62	-110	-35	10	-16	-18	3	-76	-68	-97	-30	-28	-61	-102	28	-90	-38	-107	-25	-101	-70	-66	-1	-101	-16	-77	-73	-151	-77	-46	10015	822	-11464	-10	-840	885	-8353	-98	2608	-2975	-6423	-158	5492	-1952	-12461	-22
0.599167	-26	49	85	-63	-113	-38	10	-19	-18	0	-76	-68	-100	-19	-32	-62	-99	49	-84	-35	-103	-24	-101	-65	-64	0	-100	-15	-79	-72	-151	-75	-38	10511	605	-10729	11	-1040	439	-8261	-84	2417	-3673	-6420	-129	5545	-2976	-12527	-28
0.600000	-25	41	84	-63	-112	-35	13	-16	-18	4	-76	-65	-97	-15	-30	-59	-102	29	-87	-35	-109	-24	-100	-68	-65	0	-98	-12	-73	-69	-148	-75	-31	11008	465	-10000	20	-1267	-7	-8172	-80	2186	-4361	-6435	-114	5531	-3984	-12591	-30
0.600833	-27	44	86	-49	-109	-32	15	-15	-16	6	-72	-63	-96	-15	-30	-58	-96	35	-85	-31	-103	-22	-99	-58	-65	-13	-96	-11	-72	-70	-148	-73	-27	11499	395	-9285	26	-1504	-446	-8084	-82	1909	-5007	-6475	-90	5443	-4995	-12656	-8
0.601667	-24	45	88	-56	-107	-33	13	-13	-16	10	-70	-57	-97	-14	-27	-57	-95	34	-83	-31	-101	-21	-95	-66	-61	2	-95	-13	-70	-67	-144	-73	-21	11981	385	-8613	25	-1749	-878	-8010	-96	1595	-5646	-6556	-51	5283	-5963	-12737	-5
0.602500	-21	45	89	-57	-103	-32	17	-14	-13	6	-68	-64	-94	-15	-21	-59	-96	36	-82	-30	-102	-24	-96	-67	-61	2	-96	-12	-68	-67	-147	-76	-35	12438	436	-7990	32	-1989	-1296	-7957	-98	1255	-6247	-6681	-24	5053	-6897	-12844	-30
0.603333	-25	42	88	-58	-109	-35	1	-17	-16	6	-70	-63	-96	-14	-30	-57	-98	33	-85	-32	-105	-23	-100	-68	-66	0	-97	-13	-82	-69	-145	-74	-46	12861	536	-7440	9	-2226	-1703	-7938	-129	886	-6816	-6865	-23	4751	-7775	-12984	-29
0.604167	-28	41	87	-61	-112	-33	13	-16	-19	4	-70	-67	-97	-17	-30	-60	-103	30	-86	-36	-104	-21	-99	-66	-64	1	-100	-14	-77	-72	-148	-77	-51	13245	685	-6971	-16	-2435	-2094	-7959	-173	507	-7338	-7109	-12	4386	-8598	-13158	-10
0.605000	-24	38	88	-59	-107	-35	15	-16	-18	0	-72	-64	-96	-14	-30	-59	-99	35	-84	-29	-101	-22	-98	-68	-64	-1	-100	-15	-73	-69	-148	-78	-57	13578	872	-6596	-22	-2625	-2466	-8031	-195	124	-7821	-7421	2	3960	-9359	-13387	10
0.605833	-21	37	79	-59	-104	-34	12	-13	-17	6	-70	-65	-95	-18	-29	-61	-100	30	-88	-32	-107	-26	-99	-68	-65	-1	-97	-15	-74	-70	-148	-77	-70	13873	1101	-6327	-25	-2792	-2815	-8162	-213	-251	-8224	-7806	21	3483	-10042	-13659	13
0.606667	-26	43	88	-58	-111	-34	15	-14	-21	-12	-72	-67	-96	-17	-30	-59	-101	32	-87	-32	-104	-23	-101	-68	-66	-4	-103	-17	-75	-70	-152	-79	-96	14091	1344	-6176	-28	-2933	-3148	-8362	-237	-630	-8634	-8275	52	2969	-10648	-13980	3
0.607500	-28	46	87	-62	-111	-36	10	-16	-21	2	-74	-66	-95	-27	-30	-60	-102	32	-85	-31	-104	-26	-99	-65	-64	0	-98	-14	-74	-73	-146	-77	-108	14246	1608	-6089	-36	-3044	-3471	-8634	-256	-987	-8964	-8820	58	2431	-11165	-14343	2
0.608333	-26	42	90	-56	-114	-32	18	-13	-16	16	-70	-67	-96	-17	-29	-58	-98	35	-84	-30	-102	-23	-98	-67	-65	0	-99	-16	-74	-73	-147	-75	-128	14332	1880	-6124	-42	-3129	-3780	-8982	-273	-1309	-9259	-9442	45	1879	-11596	-14740	21
0.609167	-23	41	88	-59	-112	-34	13	-12	-17	9	-68	-62	-97	-16	-27	-56	-96	36	-86	-29	-103	-24	-99	-65	-65	-1	-97	-12	-74	-70	-145	-75	-145	14349	2159	-6256	-63	-3200	-4089	-9418	-286	-1603	-9504	-10150	54	1331	-11940	-15168	33
0.610000	-24	41	88	-58	-110	-32	15	-13	-18	8	-69	-62	-97	-17	-33	-59	-102	35	-87	-28	-104	-35	-101	-67	-66	-3	-96	-13	-73	-75	-148	-77	-145	14300	2436	-6473	-63	-3255	-4397	-9932	-288	-1864	-9719	-10897	60	791	-12208	-15618	28
0.610833	-32	43	87	-107	-111	-34	11	-15	-17	7	-72	-66	-99	-14	-29	-59	-101	37	-86	-30	-110	-25	-98	-68	-67	-1	-97	-14	-76	-73	-147	-76	-138	14191	2705	-6761	-59	-3299	-4718	-10531	-281	-2078	-9908	-11720	84	280	-12408	-16063	27
0.611667	-28	40	90	-57	-110	-33	0	-13	-19	5	-69	-65	-99	-17	-30	-57	-105	35	-86	-30	-105	-26	-99	-70	-68	-1	-100	-9	-76	-73	-147	-78	-160	14035	2964	-7106	-68	-3340	-5064	-11205	-265	-2247	-10089	-12588	69	-187	-12551	-16493	41
0.612500	-25	38	91	-60	-112	-34	11	-14	-19	3	-72	-64	-98	-16	-27	-55	-100	32	-87	-29	-105	-23	-92	-68	-67	-4	-101	-12	-72	-69	-146	-73	-172	13841	3207	-7493	-73	-3388	-5416	-11958	-260	-2365	-10245	-13481	58	-604	-12653	-16886	54
0.613333	-26	43	93	-57	-105	-30	15	-11	-18	10	-66	-44	-94	-13	-26	-58	-101	38	-83	-26	-104	-18	-99	-65	-62	2	-96	-9	-72	-47	-145	-73	-183	13629	3430	-7909	-65	-3449	-5815	-12785	-234	-2433	-10435	-14383	53	-961	-12741	-17231	52
0.614167	-23	45	95	-55	-113	-29	17	-11	-18	8	-68	-60	-96	-10	-24	-56	-98	40	-80	-30	-102	-21	-99	-65	-64	0	-96	-10	-78	-67	-144	-69	-190	13401	3632	-8348	-67	-3526	-6258	-13676	-199	-2460	-10638	-15287	35	-1256	-12832	-17508	46
0.615000	-25	39	89	-59	-109	-32	17	-13	-18	7	-70	-63	-98	-14	-28	-61	-100	27	-87	-29	-101	-23	-99	-70	-68	0	-97	-12	-75	-55	-146	-76	-200	13172	3800	-8788	-79	-3621	-6757	-14628	-173	-2442	-10866	-16165	4	-1489	-12950	-17715	56
0.615833	-24	41	87	-60	-112	-33	12	-15	-18	3	-75	-64	-97	-17	-30	-57	-99	35	-86	-28	-107	-24	-97	-68	-60	0	-100	-16	-73	-69	-146	-73	-196	12965	3950	-9211	-90	-3750	-7299	-15611	-136	-2392	-11132	-17009	-13	-1654	-13091	-17829	55
0.616667	-26	42	88	-59	-109	-32	15	-10	-15	8	-74	-63	-98	-12	-28	-58	-99	36	-86	-30	-103	-24	-97	-69	-64	-3	-99	-10	-70	-67	-148	-90	-183	12784	4066	-9615	-92	-3903	-7905	-16629	-104	-2316	-11437	-17798	-27	-1758	-13320	-17847	43
0.617500	-26	42	90	-57	-110	-32	15	-13	-19	6	-69	-62	-99	-15	-26	-58	-98	35	-69	-30	-105	-24	-98	-70	-65	11	-100	-12	-74	-70	-148	-73	-183	12654	4158	-9986	-86	-4084	-8555	-17676	-77	-2233	-11791	-18506	-56	-1815	-13608	-17767	45
0.618333	-29	40	87	-58	-111	-35	11	-13	-17	5	-57	-61	-96	-15	-29	-60	-96	35	-84	-31	-109	-26	-98	-70	-64	5	-96	-12	-75	-69	-146	-60	-181	12572	4223	-10347	-94	-4290	-9266	-18729	-55	-2156	-12187	-19158	-77	-1822	-13973	-17597	36
0.619167	-25	42	88	-58	-109	-33	13	-15	-17	5	-73	-63	-99	-15	-32	-58	-99	36	-86	-28	-102	-21	-99	-69	-64	-1	-86	-10	-74	-67	-149	-74	-162	12549	4262	-10632	-81	-4519	-10017	-19776	-49	-2099	-12622	-19710	-91	-1802	-14426	-17349	34
0.620000	-26	38	88	-58	-112	-32	25	-13	-19	5	-70	-61	-94	-11	-29	-60	-101	36	-84	-30	-108	-22	-97	-72	-62	2	-96	-10	-73	-68	-146	-73	-148	12590	4281	-10893	-76	-4775	-10813	-20806	-44	-2084	-13093	-20175	-92	-1766	-14964	-17017	35
0.620833	-24	43	88	-58	-105	-33	15	-14	-15	2	-69	-62	-94	-14	-28	-60	-98	35	-86	-28	-104	-17	-97	-68	-61	0	-98	-10	-69	-66	-146	-72	-152	12692	4283	-11127	-80	-5041	-11625	-21807	-30	-2129	-13589	-20550	-93	-1723	-15585	-16639	19
0.621667	-23	42	88	-58	-107	-32	16	-16	-17	2	-66	-60	-92	-11	-26	-59	-100	39	-81	-29	-102	-18	-97	-69	-64	0	-98	-11	-73	-66	-147	-74	-127	12861	4271	-11324	-72	-5323	-12462	-22770	-42	-2256	-14106	-20845	-101	-1704	-16273	-16228	18
0.622500	-25	42	88	-58	-108	-31	19	-14	-17	5	-69	-72	-94	-13	-18	-59	-97	36	-82	-30	-103	-21	-100	-68	-63	0	-98	-10	-72	-70	-148	-74	-98	13079	4245	-11494	-77	-5623	-13293	-23697	-48	-2469	-14624	-21058	-105	-1716	-17012	-15808	22
0.623333	-27	40	85	-52	-111	-35	16	-17	-21	1	-76	-65	-105	-16	-32	-62	-102	34	-87	-38	-107	-24	-102	-73	-69	-5	-104	-13	-76	-73	-150	-77	-69	13340	4213	-11650	-82	-5939	-14110	-24573	-47	-2785	-15143	-21211	-104	-1748	-17795	-15403	16
0.624167	-29	34	78	-66	-109	-36	7	-21	-21	1	-76	-72	-99	-18	-33	-66	-111	28	-88	-38	-103	-25	-101	-74	-66	-6	-100	-17	-75	-73	-149	-74	-28	13644	4177	-11779	-77	-6257	-14888	-25384	-74	-3185	-15630	-21305	-104	-1824	-18584	-15028	17
0.625000	-28	40	85	-61	-112	-38	13	-18	-21	3	-57	-69	-100	-18	-32	-64	-100	33	-87	-35	-104	-26	-100	-73	-66	-4	-101	-17	-79	-75	-149	-76	-4	13975	4147	-11897	-83	-6594	-15614	-26129	-98	-3681	-16086	-21354	-112	-1957	-19363	-14706	10
0.625833	-27	36	85	-61	-112	-39	11	-16	-18	3	-75	-65	-99	-16	-33	-64	-100	26	-86	-38	-107	-26	-103	-70	-66	-5	-100	-14	-74	-51	-151	-75	15	14307	4112	-12008	-75	-6955	-16273	-26809	-98	-4263	-16497	-21381	-102	-2140	-20123	-14465	20
0.626667	-26	41	87	-60	-135	-36	12	-17	-28	7	-72	-65	-96	-3	-34	-62	-100	37	-83	-32	-107	-26	-99	-67	-64	-1	-99	-13	-62	-75	-148	-76	72	14626	4077	-12074	-50	-7339	-16837	-27418	-115	-4919	-16866	-21404	-95	-2375	-20831	-14320	7
0.627500	-21	41	88	-61	-112	-36	11	-15	-15	5	-72	-67	-95	-15	-30	-60	-100	30	-85	-34	-107	-24	-113	-66	-65	-3	-100	-12	-73	-70	-148	-75	127	14933	4042	-12228	-42	-7761	-17305	-27962	-121	-5627	-17178	-21424	-91	-2657	-21475	-14280	1
0.628333	-21	39	87	-60	-108	-34	15	-14	-17	-13	-73	-67	-94	-16	-30	-63	-96	36	-83	-32	-102	-21	-97	-64	-64	-4	-98	-12	-72	-72	-151	-75	137	15200	3999	-12343	-31	-8220	-17658	-28438	-126	-6356	-17434	-21471	-85	-2981	-22046	-14351	4
0.629167	-24	44	90	-60	-108	-35	15	-15	-16	5	-70	-62	-95	-14	-29	-59	-111	38	-84	-32	-103	-24	-97	-68	-64	-4	-98	-12	-76	-68	-147	-72	177	15415	3948	-12476	-30	-8730	-17891	-28851	-136	-7088	-17635	-21543	-92	-3338	-22522	-14533	16
0.630000	-23	43	90	-56	-109	-25	16	-14	-15	9	-72	-60	-97	-15	-28	-60	-100	35	-83	-33	-100	-24	-97	-67	-65	-3	-97	-14	-75	-69	-149	-75	185	15568	3880	-12616	-28	-9285	-18004	-29192	-142	-7796	-17789	-21648	-90	-3729	-22922	-14833	5
0.630833	-27	40	85	-57	-110	-36	11	-17	-21	7	-72	-65	-95	-15	-30	-63	-97	35	-86	-39	-103	-24	-98	-70	-64	-6	-100	-12	-74	-72	-148	-77	184	15651	3804	-12771	-23	-9892	-18002	-29475	-150	-8455	-17905	-21793	-94	-4140	-23235	-15226	-7
0.631667	-28	40	86	-59	-130	-40	10	-18	-22	4	-74	-67	-99	-25	-33	-65	-102	32	-86	-38	-105	-29	-102	-73	-66	-7	-103	-19	-78	-75	-151	-80	137	15675	3696	-12947	-21	-10532	-17887	-29698	-159	-9051	-18000	-21974	-114	-4566	-23474	-15704	-3
0.632500	-29	38	82	-64	-115	-39	8	-13	-25	2	-78	-65	-99	-21	-33	-64	-103	32	-104	-35	-108	-25	-100	-69	-69	-7	-100	-13	-73	-72	-149	-75	155	15587	3571	-13143	-15	-11197	-17669	-29861	-176	-9550	-18086	-22182	-128	-5001	-23648	-16248	5
0.633333	-13	41	86	-56	-111	-32	11	-14	-21	7	-74	-62	-97	-14	-30	-64	-101	34	-86	-30	-102	-22	-98	-69	-63	0	-96	-11	-70	-62	-148	-74	121	15437	3412	-13371	-16	-11884	-17375	-29968	-185	-9949	-18150	-22411	-133	-5446	-23777	-16817	5
0.634167	-22	46	90	-53	-109	-30	13	-12	-17	10	-70	-58	-96	-15	-26	-56	-97	37	-81	-29	-100	-19	-96	-67	-65	0	-96	-9	-68	-70	-145	-73	32	15207	3216	-13635	-8	-12570	-17017	-30021	-180	-10245	-18254	-22657	-155	-5900	-23878	-17419	24
0.635000	-26	42	88	-57	-109	-42	13	-12	-16	9	-72	-61	-101	-16	-28	-57	-100	38	-84	-31	-102	-22	-98	-69	-63	0	-98	-11	-72	-66	-145	-75	-63	14903	2972	-13945	0	-13240	-16635	-30026	-169	-10435	-18392	-22902	-169	-6374	-23996	-18016	43
0.635833	-22	46	92	-57	-105	-29	16	-13	-17	6	-72	-62	-93	-15	-27	-61	-94	40	-85	-30	-103	-23	-100	-65	-62	0	-98	-14	-74	-70	-145	-74	-151	14538	2699	-14291	2	-13872	-16240	-29977	-178	-10535	-18582	-23139	-183	-6868	-24119	-18582	49
0.636667	-24	42	89	-59	-107	-31	21	-13	-16	8	-69	-62	-98	-14	-28	-56	-98	39	-84	-32	-104	-23	-97	-64	-65	0	-100	-9	-76	-67	-147	-73	-223	14112	2376	-14699	3	-14444	-15867	-29878	-204	-10556	-18837	-23350	-201	-7395	-24281	-19097	40
0.637500	-22	43	88	-57	-107	-32	15	-14	-15	6	-73	-61	-97	-16	-27	-55	-99	38	-87	-31	-101	-22	-99	-66	-64	0	-101	-11	-73	-68	-147	-74	-248	13649	2018	-15157	4	-14986	-15530	-29737	-201	-10524	-19158	-23526	-225	-7968	-24493	-19550	46
0.638333	-24	44	88	-57	-111	-32	12	-12	-15	7	-70	-61	-92	-12	-26	-57	-98	38	-85	-32	-102	-22	-100	-76	-64	0	-95	-11	-70	-69	-146	-73	-276	13161	1629	-15681	11	-15396	-15258	-29545	-191	-10463	-19542	-23656	-238	-8599	-24753	-19897	43
0.639167	-26	44	89	-56	-108	-33	12	-13	-17	8	-70	-62	-99	-17	-28	-57	-104	38	-85	-30	-105	-23	-100	-69	-67	0	-95	-10	-75	-68	-146	-73	-315	12648	1207	-16264	12	-15759	-15067	-29309	-194	-10414	-19997	-23728	-257	-9298	-25068	-20160	37
0.640000	-23	43	90	-58	-110	-34	18	-15	-16	6	-70	-61	-97	-16	-27	-59	-102	58	-85	-33	-102	-25	-100	-72	-64	-1	-99	-13	-74	-70	-149	-76	-336	12134	752	-16912	8	-16046	-14976	-29039	-190	-10415	-20510	-23745	-268	-10089	-25440	-20321	35
0.640833	-27	41	86	-58	-131	-35	13	-15	-17	2	-72	-62	-99	-16	-28	-59	-100	34	-83	-31	-102	-24	-98	-68	-61	2	-98	-11	-73	-70	-147	-77	-332	11643	297	-17616	15	-16263	-14986	-28721	-190	-10483	-21069	-23697	-283	-10980	-25851	-20379	20
0.641667	-27	43	90	-56	-104	-68	12	-13	-13	5	-68	-59	-92	-15	-26	-56	-96	37	-82	-29	-101	-24	-98	-68	-63	1	-98	-8	-70	-68	-146	-69	-304	11176	-172	-18383	28	-16428	-15103	-28372	-196	-10670	-21665	-23596	-283	-11981	-26303	-20337	23
0.642500	-25	41	92	-55	-105	-30	17	-10	-17	7	-69	-68	-93	-12	-26	-56	-97	36	-86	-29	-104	-22	-99	-68	-62	2	-101	-8	-72	-68	-145	-72	-279	10742	-636	-19195	32	-16560	-15329	-28011	-191	-10986	-22253	-23430	-288	-13088	-26749	-20206	30
0.643333	-29	30	91	-57	-110	-32	16	-15	-25	5	-74	-62	-99	-13	-27	-60	-99	35	-84	-32	-104	-23	-102	-73	-67	-5	-99	-19	-73	-68	-149	-75	-301	10362	-1094	-20053	19	-16674	-15658	-27586	-201	-11460	-22881	-23219	-293	-14297	-27203	-19985	21
0.644167	-30	38	86	-59	-113	-38	13	-14	-21	5	-72	-64	-99	-15	-28	-60	-96	35	-87	-36	-107	-24	-101	-34	-64	0	-98	-15	-73	-72	-146	-76	-334	10039	-1539	-20942	8	-16783	-16073	-27155	-206	-12090	-23461	-22959	-287	-15582	-27634	-19690	-1
0.645000	-24	40	90	-59	-111	-34	16	-16	-18	2	-72	-63	-98	-15	-29	-56	-98	32	-83	-34	-104	-22	-101	-69	-65	-4	-101	-16	-76	-73	-148	-73	-342	9781	-1943	-21851	12	-16924	-16547	-26704	-212	-12874	-23994	-22668	-296	-16942	-28025	-19323	0
0.645833	-27	40	90	-59	-112	-34	13	-13	-17	4	-70	-64	-97	-13	-29	-58	-99	33	-86	-42	-105	-24	-102	-62	-62	0	-100	-13	-73	-72	-147	-74	-327	9598	-2319	-22738	9	-17108	-17069	-26237	-215	-13805	-24471	-22346	-279	-18336	-28365	-18898	12
0.646667	-24	42	93	-57	-107	-35	10	-12	-17	7	-68	-62	-96	-16	-29	-57	-97	35	-83	-31	-102	-21	-98	-67	-57	0	-96	-13	-76	-69	-105	-73	-290	9485	-2656	-23623	13	-17336	-17617	-25747	-214	-14872	-24883	-22007	-263	-19730	-28651	-18429	12
0.647500	-24	43	88	-58	-111	-35	11	-14	-18	3	-98	-61	-94	-13	-29	-56	-97	33	-81	-32	-103	-24	-101	-69	-65	-1	-97	-14	-72	-70	-145	-74	-229	9447	-2947	-24473	8	-17638	-18169	-25244	-200	-16033	-25180	-21663	-254	-21072	-28867	-17918	-3
0.648333	-26	40	89	-58	-111	-34	12	-15	-18	4	-73	-65	-98	-16	-30	-62	-102	33	-86	-36	-102	-23	-103	-72	-68	-5	-102	-16	-75	-73	-148	-78	-191	9476	-3193	-25274	6	-18013	-18694	-24735	-178	-17261	-25433	-21315	-246	-22333	-29020	-17378	-4
0.649167	-27	38	88	-62	-113	-39	9	-19	-23	0	-76	-66	-99	-16	-30	-100	-104	30	-87	-35	-102	-23	-102	-70	-64	-5	-98	-13	-74	-72	-146	-73	-152	9580	-3389	-26018	4	-18459	-19170	-24208	-149	-18504	-25570	-20965	-225	-23468	-29108	-16803	7
0.650000	-29	39	89	-58	-111	-33	-9	-10	-18	6	-75	-64	-95	-13	-31	-61	-99	30	-88	-32	-105	-22	-103	-72	-60	-5	-99	-31	-74	-88	-151	-78	-103	9748	-3542	-26687	7	-18967	-19600	-23669	-120	-19731	-25621	-20620	-202	-24452	-29135	-16191	11
0.650833	-27	38	89	-60	-110	-35	10	-19	-22	3	-78	-55	-97	-16	-34	-63	-101	32	-87	-41	-107	-23	-103	-76	-69	-6	-102	-17	-73	-73	-148	-79	-12	9979	-3677	-27271	-1	-19517	-19941	-23120	-110	-20885	-25592	-20273	-191	-25241	-29109	-15560	5
0.651667	-31	34	84	-61	-117	-35	9	-16	-18	1	-78	-67	-101	-17	-34	-61	-107	33	-90	-35	-110	-25	-99	-72	-72	-7	-102	-16	-78	-74	-148	-78	84	10260	-3725	-27758	-11	-20095	-20214	-22563	-70	-21975	-25490	-19917	-181	-25814	-29036	-14900	17
0.652500	-27	37	86	-61	-112	-34	6	-18	-22	0	-77	-65	-97	-18	-32	-60	-100	28	-88	-33	-108	-24	-102	-72	-67	-7	-103	-28	-75	-73	-148	-76	162	10592	-3758	-28139	-18	-20669	-20406	-21993	-34	-22916	-25335	-19548	-156	-26153	-28923	-14214	22
0.653333	-26	39	86	-62	-107	-32	13	-14	-13	3	-74	-62	-93	-14	-28	-56	-99	32	-66	-32	-101	-15	-98	-68	-65	-4	-98	-25	-72	-69	-146	-74	236	10965	-3763	-28416	-21	-21217	-20513	-21417	-5	-23686	-25144	-19152	-128	-26253	-28775	-13505	23
0.654167	-24	40	90	-58	-107	-32	13	-14	-13	7	-73	-66	-95	-14	-26	-39	-96	34	-84	-29	-101	-19	-101	-68	-62	-1	-98	-13	-73	-69	-148	-73	327	11368	-3747	-28592	-17	-21711	-20560	-20841	36	-24278	-24947	-18725	-102	-26130	-28602	-12773	39
0.655000	-47	40	90	-63	-108	-32	13	-13	-16	5	-72	-63	-95	-15	-29	-57	-98	36	-85	-32	-104	-22	-100	-66	-63	-3	-99	-12	-57	-69	-147	-73	436	11805	-3711	-28665	-21	-22121	-20552	-20270	47	-24678	-24745	-18253	-73	-25788	-28400	-12015	44
0.655833	-26	40	87	-58	-110	-32	13	-16	-19	5	-74	-62	-98	-16	-30	-56	-101	34	-77	-32	-103	-21	-100	-68	-65	0	-96	-14	-75	-68	-151	-76	512	12255	-3662	-28639	-26	-22416	-20501	-19712	75	-24878	-24564	-17728	-40	-25260	-28184	-11243	51
0.656667	-28	39	87	-59	-112	-33	10	-16	-21	4	-74	-63	-97	-17	-32	-59	-101	33	-91	-32	-108	-25	-102	-69	-67	0	-99	-12	-77	-73	-153	-78	555	12713	-3599	-28526	-33	-22597	-20430	-19166	115	-24901	-24417	-17143	-7	-24586	-27944	-10462	43
0.657500	-29	38	84	-63	-115	-32	7	-17	-23	4	-76	-65	-101	-18	-32	-60	-101	32	-88	-31	-105	-24	-101	-70	-65	-3	-101	-14	-75	-70	-150	-79	575	13169	-3519	-28329	-28	-22641	-20337	-18633	121	-24753	-24306	-16477	24	-23811	-27684	-9676	50
0.658333	-28	38	88	-61	-111	-36	9	-18	-22	6	-75	-64	-96	-15	-53	-62	-100	32	-86	-32	-107	-23	-103	-69	-69	-5	-100	-19	-73	-69	-152	-77	558	13625	-3421	-28064	-26	-22554	-20258	-18137	142	-24462	-24242	-15749	52	-22980	-27406	-8887	58
0.659167	-26	41	88	-59	-108	-34	16	-14	-19	7	-72	-62	-95	-17	-17	-59	-99	33	-83	-30	-103	-23	-100	-67	-63	-3	-99	-15	-72	-68	-147	-80	525	14061	-3295	-27738	-51	-22344	-20181	-17674	170	-24065	-24226	-14950	81	-22148	-27111	-8114	62
0.660000	-26	42	88	-59	-108	-32	11	-12	-16	6	-69	-63	-97	-13	-28	-55	-98	33	-96	-30	-104	-19	-98	-66	-64	-5	-99	-12	-72	-67	-166	-73	502	14469	-3132	-27366	-32	-22036	-20130	-17264	160	-23604	-24238	-14095	104	-21364	-26795	-7364	59
0.660833	-24	41	89	-57	-109	-30	16	-14	-16	9	-68	-58	-97	-14	-28	-87	-98	36	-84	-31	-102	-19	-98	-64	-60	1	-98	-11	-72	-67	-148	-74	436	14836	-2916	-26967	-30	-21665	-20105	-16907	143	-23112	-24279	-13180	119	-20668	-26468	-6645	50
0.661667	-25	43	87	-58	-108	-31	16	-16	-16	7	-73	-62	-93	-15	-27	-56	-98	33	-83	-29	-104	-21	-96	-65	-65	-4	-98	-10	-73	-67	-144	-73	366	15159	-2647	-26546	-38	-21260	-20103	-16621	163	-22635	-24337	-12223	141	-20115	-26131	-5973	37
0.662500	-27	44	89	-56	-107	-28	15	-16	-15	10	-70	-59	-93	-14	-26	-59	-97	35	-83	-29	-100	-18	-100	-63	-63	-1	-97	-10	-67	-67	-148	-69	326	15425	-2298	-26118	-30	-20845	-20122	-16404	157	-22206	-24388	-11240	167	-19728	-25786	-5357	53
0.663333	-26	44	89	-57	-105	-31	11	-15	-15	9	-72	-61	-97	-14	-28	-81	-101	39	-83	-30	-105	-22	-99	-62	-66	-3	-102	-14	-75	-72	-148	-74	264	15627	-1862	-25692	-33	-20482	-20149	-16266	136	-21855	-24427	-10267	185	-19536	-25433	-4815	44
0.664167	-28	40	84	-53	-112	-30	9	-17	-17	8	-72	-65	-98	-16	-28	-60	-101	33	-88	-36	-103	-24	-101	-70	-66	-4	-101	-14	-78	-70	-148	-77	171	15767	-1319	-25270	-28	-20193	-20177	-16201	121	-21608	-24410	-9297	212	-19532	-25079	-4334	49
0.665000	-28	38	85	-60	-111	-34	10	-18	-18	5	-76	-68	-96	-17	-31	-60	-101	34	-91	-34	-104	-25	-102	-70	-72	-12	-108	-16	-76	-73	-151	-77	94	15851	-668	-24862	-22	-20010	-20186	-16217	122	-21475	-24347	-8366	243	-19721	-24724	-3922	49
0.665833	-27	37	84	-65	-113	-28	8	-18	-22	3	-58	-65	-99	-17	-34	-60	-102	34	-88	-34	-108	-25	-102	-69	-63	-4	-104	-14	-74	-67	-149	-75	26	15887	107	-24470	-14	-19953	-20167	-16299	108	-21450	-24214	-7474	252	-20077	-24365	-3586	30
0.666667	-27	42	87	-60	-109	-33	12	-16	-17	7	-73	-64	-97	-16	-32	-57	-100	58	-79	-31	-103	-21	-98	-66	-65	-1	-102	-13	-73	-70	-151	-74	-61	15869	1010	-24094	-19	-20032	-20103	-16447	90	-21541	-24002	-6661	249	-20576	-24016	-3326	20
0.667500	-28	39	88	-59	-105	-33	10	-15	-19	4	-73	-62	-98	-14	-30	-57	-103	35	-84	-32	-107	-22	-100	-70	-64	1	-98	-10	-73	-69	-134	-75	-145	15819	2030	-23737	-13	-20259	-19987	-16656	64	-21723	-23705	-5921	263	-21178	-23668	-3130	19
0.668333	-26	43	90	-57	-108	-34	11	-13	-16	7	-69	-62	-95	-16	-28	-58	-97	36	-82	-30	-104	-23	-98	-68	-62	0	-99	-14	-69	-66	-147	-75	-228	15740	3151	-23394	-13	-20625	-19798	-16910	50	-21976	-23338	-5282	276	-21833	-23324	-3007	5
0.669167	-25	45	90	-57	-108	-35	15	-14	-17	5	-73	-65	-95	-14	-26	-56	-96	36	-85	-31	-102	-19	-98	-70	-64	-3	-100	-10	-74	-66	-147	-75	-294	15650	4376	-23060	-26	-21113	-19529	-17186	17	-22277	-22888	-4744	276	-22501	-22985	-2937	-4
0.670000	-27	44	91	-57	-109	-33	13	-16	-17	4	-70	-63	-96	-14	-29	-60	-99	34	-79	-31	-102	-21	-98	-69	-63	-6	-99	-12	-70	-68	-166	-74	-359	15575	5650	-22731	-35	-21695	-19210	-17477	8	-22585	-22382	-4314	282	-23120	-22652	-2916	-3
0.670833	-28	42	88	-57	-114	-31	12	-15	-19	4	-73	-62	-112	-14	-29	-56	-99	33	-84	-34	-108	-22	-98	-69	-66	-3	-101	-16	-74	-68	-138	-73	-415	15520	6928	-22420	-21	-22337	-18809	-17745	3	-22873	-21828	-3995	281	-23675	-22315	-2936	5
0.671667	-28	41	85	-57	-112	-34	11	-14	-21	3	-75	-64	-98	-17	-31	-59	-87	30	-86	-34	-105	-23	-99	-69	-65	-1	-102	-14	-73	-68	-145	-78	-478	15493	8160	-22104	-1	-23005	-18342	-18040	-23	-23110	-21232	-3789	276	-24102	-21984	-2987	-6
0.672500	-19	39	89	-58	-109	-35	10	-18	-22	12	-75	-66	-96	-15	-30	-60	-98	35	-84	-33	-107	-25	-101	-69	-65	-3	-101	-15	-77	-72	-146	-75	-532	15522	9277	-21781	-7	-23662	-17812	-18268	-25	-23263	-20630	-3694	264	-24366	-21646	-3062	-33
0.673333	-27	41	89	-59	-110	-34	13	-15	-16	5	-74	-65	-96	-16	-38	-58	-98	35	-86	-40	-105	-22	-98	-69	-65	0	-103	-14	-73	-69	-145	-75	-574	15602	10191	-21469	-15	-24262	-17245	-18447	-21	-23308	-20045	-3701	236	-24454	-21311	-3157	-36
0.674167	-27	54	89	-60	-110	-34	11	-16	-19	2	-83	-63	-95	-15	-28	-59	-100	34	-83	-30	-104	-23	-97	-66	-65	1	-100	-12	-75	-68	-149	-74	-603	15747	10844	-21149	-15	-24772	-16651	-18558	-23	-23229	-19480	-3812	216	-24353	-20977	-3263	-25
0.675000	-26	43	91	-59	-113	-31	13	-11	-16	5	-69	-63	-95	-14	-29	-56	-97	37	-72	-38	-103	-23	-98	-65	-65	0	-100	-14	-72	-69	-145	-77	-632	15947	11135	-20834	-11	-25163	-16056	-18588	-53	-23025	-18981	-4019	199	-24055	-20636	-3384	-27
0.675833	-25	43	91	-58	-115	-32	15	-14	-23	5	-73	-65	-68	-17	-29	-56	-99	35	-82	-31	-105	-21	-97	-66	-62	0	-100	-12	-75	-68	-144	-73	-646	16198	11012	-20524	-10	-25407	-15472	-18532	-79	-22683	-18539	-4317	171	-23577	-20302	-3512	-33
0.676667	-25	39	102	-60	-110	-32	12	-12	-21	5	-73	-62	-96	-16	-28	-56	-100	37	-84	-30	-104	-13	-98	-69	-64	0	-98	-12	-73	-68	-148	-75	-648	16487	10407	-20237	-15	-25495	-14927	-18393	-84	-22224	-18181	-4706	151	-22940	-19974	-3652	-25
0.677500	-21	43	90	-57	-108	-33	12	-18	-19	4	-74	-62	-97	-17	-29	-59	-100	38	-84	-32	-104	-24	-99	-67	-66	1	-99	-14	-74	-70	-146	-77	-633	16783	9293	-19975	-19	-25415	-14416	-18160	-103	-21654	-17901	-5145	115	-22165	-19656	-3815	-30
0.678333	-29	41	89	-59	-108	-34	9	-15	-14	-8	-72	-62	-96	-14	-28	-69	-99	34	-83	-32	-104	-23	-105	-69	-62	0	-99	-14	-70	-67	-144	-78	-610	17095	7647	-19751	-26	-25178	-13975	-17850	-132	-21002	-17706	-5651	91	-21294	-19346	-3991	-31
0.679167	-25	41	87	-59	-110	-32	13	-12	-17	5	-72	-69	-94	-14	-27	-59	-100	35	-86	-29	-104	-22	-99	-67	-64	-3	-101	-12	-70	-68	-143	-76	-579	17338	5463	-19584	-28	-24804	-13598	-17456	-141	-20299	-17581	-6212	72	-20363	-19055	-4196	-19
0.680000	-23	45	92	-58	-107	-29	15	-12	-16	8	-72	-62	-92	-11	-25	-57	-96	38	-82	-29	-99	-23	-96	-67	-61	0	-97	-12	-74	-65	-145	-73	-538	17570	2789	-19485	-21	-24322	-13297	-17007	-144	-19580	-17515	-6804	49	-19407	-18784	-4442	-10
0.680833	-24	42	90	-62	-110	-30	18	-12	-15	7	-69	-60	-93	-13	-26	-60	-96	36	-86	-28	-102	-18	-97	-65	-62	1	-98	-12	-70	-67	-148	-74	-498	17663	-322	-19476	-17	-23760	-13073	-16512	-153	-18874	-17493	-7440	24	-18464	-18539	-4740	-6
0.681667	-26	42	90	-57	-109	-33	15	-16	-21	5	-73	-61	-99	-18	-27	-57	-101	36	-87	-32	-131	-22	-100	-68	-65	-1	-99	-14	-74	-69	-147	-73	-442	17625	-3783	-19576	-19	-23168	-12913	-16001	-169	-18223	-17491	-8097	15	-17579	-18304	-5086	-8
0.682500	-27	41	86	-59	-109	-29	6	-14	-17	6	-73	-64	-97	-16	-28	-57	-99	34	-86	-28	-101	-19	-98	-42	-63	1	-96	-11	-72	-68	-146	-72	-404	17417	-7482	-19777	-18	-22577	-12823	-15462	-180	-17654	-17479	-8760	0	-16774	-18146	-5482	-9
0.683333	-27	42	89	-59	-108	-32	13	-16	-18	1	-74	-64	-93	-10	-28	-67	-98	35	-87	-30	-97	-22	-102	-69	-64	-3	-102	-15	-74	-72	-148	-74	-351	17014	-11326	-20110	-26	-22037	-12798	-14944	-204	-17202	-17449	-9425	-25	-16090	-18005	-5970	4
0.684167	-30	38	84	-61	-108	-32	11	-15	-21	3	-70	-67	-98	-18	-30	-62	-102	33	-90	-35	-105	-23	-102	-70	-64	2	-101	-14	-75	-73	-149	-75	-300	16386	-15223	-20570	-26	-21578	-12798	-14454	-210	-16891	-17376	-10070	-35	-15534	-17906	-6510	17
0.685000	-25	35	86	-63	-110	-33	13	-16	-19	3	-70	-67	-95	-18	-29	-60	-99	32	-87	-31	-99	-21	-101	-60	-67	-4	-100	-13	-74	-73	-150	-74	-262	15531	-19049	-21156	-13	-21239	-12837	-14011	-228	-16735	-17250	-10701	-72	-15123	-17851	-7118	5
0.685833	-27	49	86	-60	-112	-36	11	-12	-18	9	-70	-62	-95	-18	-28	-58	-97	35	-88	-30	-108	-23	-100	-69	-65	0	-98	-13	-82	-69	-149	-73	-217	14445	-22669	-21866	-16	-21047	-12883	-13633	-251	-16747	-17058	-11311	-101	-14862	-17840	-7790	1
0.686667	-29	43	88	-60	-110	-31	13	-13	-17	6	-72	-66	-97	-17	-8	-57	-99	35	-87	-29	-103	-21	-99	-68	-64	1	-100	-12	-74	-69	-149	-72	-169	13127	-25989	-22686	-14	-21002	-12947	-13323	-262	-16930	-16809	-11884	-121	-14757	-17883	-8510	15
0.687500	-30	52	89	-59	-109	-34	11	-31	-18	5	-72	-63	-95	-15	-26	-61	-98	36	-86	-29	-102	-22	-102	-52	-63	0	-98	-12	-70	-69	-149	-59	-125	11597	-28916	-23596	-13	-21153	-13004	-13106	-274	-17279	-16504	-12428	-134	-14803	-17976	-9281	13
0.688333	-28	43	89	-59	-111	-32	16	-14	-16	3	-69	-53	-96	-15	-28	-60	-98	34	-85	-30	-100	-21	-100	-68	-63	-1	-98	-12	-69	-72	-149	-73	-67	9885	-31071	-24586	-13	-21456	-13040	-12974	-285	-17779	-16163	-12924	-148	-14978	-18106	-10075	-1
0.689167	-26	39	86	-57	-111	-35	11	-15	-19	4	-70	-66	-97	-15	-29	-61	-101	35	-86	-31	-105	-22	-101	-72	-66	-3	-99	-14	-85	-72	-147	-76	-16	8004	-32009	-25627	-19	-21919	-13068	-12944	-297	-18410	-15799	-13383	-169	-15281	-18324	-10891	6
0.690000	-30	38	87	-61	-109	-34	10	-21	-21	0	-73	-68	-101	-17	-34	-66	-103	30	-87	-33	-109	-26	-104	-70	-66	-4	-103	0	-78	-76	-153	-77	35	5977	-32409	-26701	-24	-22516	-13068	-13007	-315	-19153	-15434	-13805	-189	-15709	-18580	-11719	7
0.690833	-32	33	81	-78	-118	-40	6	-21	-26	0	-76	-70	-61	-21	-34	-65	-104	32	-91	-32	-105	-23	-102	-72	-68	-6	-103	-14	-76	-87	-149	-76	101	3880	-32581	-27762	-15	-23222	-13047	-13154	-328	-19973	-15098	-14173	-200	-16177	-18887	-12527	11
0.691667	-33	34	82	-61	-111	-38	11	-19	-23	0	-74	-67	-97	-3	-29	-65	-104	28	-90	-34	-107	-24	-104	-73	-69	-6	-103	-16	-77	-74	-152	-76	161	1734	-32657	-28791	-11	-23996	-13010	-13386	-326	-20846	-14804	-14506	-225	-16729	-19238	-13303	12
0.692500	-29	38	85	-65	-110	-39	11	-16	-21	-1	-75	-68	-97	-16	-29	-63	-101	29	-87	-36	-105	-23	-102	-70	-68	-5	-104	-17	-77	-77	-149	-75	290	-395	-32689	-29755	-8	-24812	-12963	-13694	-326	-21732	-14595	-14796	-250	-17315	-19631	-14033	15
0.693333	-27	39	86	-60	-111	-35	13	-14	-17	3	-72	-66	-96	-15	-28	-60	-103	56	-84	-34	-102	-22	-100	-67	-64	0	-100	-14	-69	-70	-148	-75	424	-2480	-32711	-30634	-10	-25637	-12916	-14068	-336	-22600	-14486	-15046	-266	-17923	-20061	-14696	34
0.694167	-21	39	88	-57	-96	-33	17	-12	-16	3	-63	-66	-90	-15	-28	-56	-98	36	-83	-32	-101	-19	-98	-66	-63	-1	-103	-13	-73	-70	-147	-78	449	-4478	-32706	-31423	-15	-26428	-12848	-14495	-321	-23422	-14490	-15275	-283	-18536	-20519	-15290	42
0.695000	-26	39	88	-60	-109	-34	16	-10	-16	7	-69	-61	-97	-16	-26	-67	-100	37	-85	-33	-103	-18	-100	-65	-64	-6	-95	-12	-74	-69	-148	-74	249	-6364	-32692	-32104	-23	-27154	-12847	-14957	-302	-24170	-14633	-15470	-299	-19123	-21001	-15808	37
0.695833	-26	41	84	-58	-110	-32	15	-12	-22	6	-69	-64	-98	-16	-28	-56	-100	35	-84	-33	-103	-18	-98	-65	-66	-3	-97	-12	-70	-64	-148	-74	-194	-8096	-31862	-32467	-22	-27775	-12848	-15482	-299	-24817	-14913	-15644	-310	-19684	-21495	-16237	42
0.696667	-27	41	89	-56	-108	-31	15	-13	-21	6	-70	-62	-96	-11	-28	-58	-97	36	-84	-33	-103	-22	-125	-67	-63	0	-98	-13	-73	-69	-148	-74	-601	-9660	-30350	-32642	-16	-28302	-12883	-16017	-276	-25355	-15354	-15802	-305	-20203	-21993	-16580	45
0.697500	-23	38	84	-58	-95	-38	11	-15	-18	4	-70	-65	-98	-19	-31	-58	-99	34	-85	-33	-105	-22	-102	-74	-66	-1	-101	-14	-53	-68	-151	-78	-767	-11046	-28439	-32690	-7	-28689	-12967	-16562	-255	-25765	-15890	-15943	-285	-20672	-22487	-16810	16
0.698333	-27	37	87	-60	-112	-39	11	-19	-21	3	-75	-67	-97	-17	-31	-60	-101	32	-92	-36	-107	-26	-105	-68	-68	-6	-101	-17	-76	-68	-151	-78	-842	-12250	-26287	-32754	-4	-28945	-13098	-17118	-250	-26040	-16555	-16070	-275	-21087	-22971	-16973	29
0.699167	-31	34	86	-63	-111	-38	8	-40	-23	2	-74	-65	-100	-19	-31	-63	-101	32	-85	-33	-107	-24	-103	-72	-63	-3	-100	-13	-69	-66	-153	-78	-755	-13275	-23962	-32729	3	-29053	-13268	-17663	-211	-26183	-17301	-16182	-258	-21444	-23418	-17041	40
0.700000	-30	40	88	-58	-108	-34	11	-16	-18	3	-72	-61	-97	-14	-30	-59	-101	34	-85	-32	-107	-23	-102	-68	-66	-3	-120	-13	-78	-65	-149	-75	-606	-14137	-21562	-32747	6	-29028	-13493	-18200	-181	-26204	-18109	-16287	-250	-21746	-23845	-17041	39
0.700833	-29	42	89	-58	-110	2	15	-14	-19	7	-69	-64	-96	-13	-26	-58	-101	34	-87	-30	-101	-22	-100	-66	-63	-3	-97	-14	-72	-66	-148	-76	-401	-14848	-19147	-32734	0	-28881	-13756	-18717	-180	-26106	-18943	-16374	-255	-22003	-24240	-16976	42
0.701667	-28	39	90	-58	-109	-32	13	-12	-22	5	-73	-66	-97	-14	-26	-57	-93	56	-84	-30	-102	-22	-98	-66	-61	-1	-100	-15	-72	-65	-145	-75	-47	-15425	-16789	-32747	0	-28626	-14066	-19220	-162	-25908	-19786	-16458	-245	-22201	-24599	-16862	43
0.702500	-26	40	90	-87	-107	-31	15	-11	-16	10	-70	-63	-92	-13	-26	-57	-98	36	-86	-32	-103	-24	-99	-67	-53	0	-99	-14	-72	-66	-147	-72	274	-15897	-14521	-32750	8	-28283	-14402	-19700	-144	-25634	-20589	-16516	-239	-22394	-24925	-16715	33
0.703333	-26	42	86	-58	-109	-34	12	-14	-21	6	-74	-67	-97	-15	-27	-73	-98	38	-87	-33	-104	-22	-98	-66	-68	-5	-100	-16	-75	-68	-149	-76	501	-16284	-12390	-32753	2	-27859	-14761	-20155	-122	-25292	-21330	-16570	-242	-22540	-25208	-16548	36
0.704167	-30	39	86	-60	-112	-35	12	-16	-22	5	-72	-64	-98	-16	-30	-61	-100	33	-86	-34	-108	-23	-100	-69	-64	-4	-100	-15	-76	-72	-165	-78	630	-16613	-10421	-32760	1	-27426	-15136	-20583	-93	-24925	-21974	-16607	-231	-22669	-25460	-16371	32
0.705000	-26	41	87	-60	-111	-35	11	-13	-21	7	-73	-48	-103	-15	-28	-56	-124	32	-85	-33	-104	-22	-99	-72	-65	-3	-99	-16	-77	-73	-147	-77	682	-16900	-8658	-32747	7	-26946	-15494	-20975	-73	-24531	-22514	-16628	-211	-22776	-25670	-16199	41
0.705833	-51	39	88	-60	-116	-38	11	-14	-21	7	-72	-64	-97	-14	-27	-58	-98	34	-84	-29	-105	-25	-99	-69	-63	-6	-99	-13	-72	-69	-148	-77	657	-17158	-7130	-32763	11	-26477	-15880	-21345	-49	-24139	-22927	-16636	-205	-22868	-25857	-16039	41
0.706667	-26	40	89	-60	-109	-38	13	-15	-19	4	-74	-47	-98	-17	-29	-61	-100	33	-86	-30	-107	-12	-99	-70	-67	-4	-101	-17	-76	-72	-153	-78	625	-17405	-5852	-32746	24	-26027	-16230	-21685	-44	-23768	-23225	-16632	-197	-22957	-26024	-15919	30
0.707500	-32	39	88	-63	-115	-39	10	-19	-21	3	-76	-65	-103	-14	-29	-61	-100	35	-83	-31	-108	-23	-100	-69	-61	-1	-100	-11	-74	-66	-147	-73	557	-17634	-4836	-32709	18	-25611	-16558	-21987	-28	-23424	-23393	-16619	-193	-23028	-26164	-15812	40
0.708333	-28	41	88	-57	-111	-34	13	-14	-18	6	-70	-64	-96	-15	-26	-59	-100	38	-83	-29	-104	-21	-98	-68	-64	-3	-101	-11	-75	-67	-149	-75	455	-17860	-4095	-32630	20	-25235	-16857	-22265	-14	-23127	-23434	-16599	-183	-23100	-26296	-15759	33
0.709167	-27	41	90	-59	-108	-33	15	-10	-18	7	-72	-61	-94	-11	-25	-58	-97	36	-83	-30	-102	-16	-98	-69	-65	-1	-97	-10	-70	-66	-147	-95	348	-18076	-3622	-32589	4	-24921	-17128	-22517	4	-22879	-23404	-16590	-166	-23161	-26423	-15751	24
0.710000	-25	42	88	-58	-109	-32	12	-11	-15	6	-73	-62	-96	-14	-27	-56	-98	35	-84	-30	-103	-36	-98	-68	-65	-3	-97	-11	-73	-69	-149	-75	232	-18273	-3417	-32533	9	-24669	-17357	-22742	13	-22668	-23279	-16587	-164	-23213	-26546	-15789	15
0.710833	-28	67	89	-58	-111	-34	12	-11	-26	5	-73	-61	-99	-13	-26	-59	-98	34	-82	-32	-104	-21	-97	-67	-66	-6	-102	-13	-77	-62	-148	-75	128	-18436	-3460	-32497	15	-24477	-17538	-22935	3	-22542	-23108	-16597	-165	-23247	-26672	-15874	9
0.711667	-32	37	85	-59	-113	-35	13	-12	-19	7	-62	-62	-98	-15	-26	-47	-101	34	-80	-32	-104	-21	-98	-72	-65	-3	-101	-13	-73	-70	-149	-77	41	-18549	-3732	-32459	4	-24346	-17717	-23107	2	-22448	-22897	-16625	-158	-23264	-26796	-16000	2
0.712500	-27	41	88	-104	-112	-35	10	-12	-21	6	-75	-62	-97	-15	-29	-59	-101	36	-86	-33	-103	-23	-98	-68	-61	-1	-101	-15	-75	-72	-139	-73	-22	-18596	-4208	-32400	1	-24258	-17844	-23254	7	-22388	-22679	-16684	-152	-23254	-26917	-16160	1
0.713333	-24	44	91	-61	-107	-31	9	-10	-16	10	-70	-59	-93	-9	-23	-53	-97	39	-80	-29	-102	-19	-96	-65	-62	0	-98	-10	-69	-66	-144	-69	-67	-18563	-4853	-32327	22	-24222	-17941	-23378	17	-22370	-22482	-16765	-138	-23227	-27035	-16349	0
0.714167	13	46	92	-57	-107	-32	18	-9	-15	7	-69	-60	-96	-16	-25	-56	-97	39	-82	-29	-103	-18	-96	-67	-62	-1	-96	-11	-69	-67	-179	-72	-98	-18428	-5641	-32195	5	-24231	-18020	-23487	35	-22374	-22319	-16890	-141	-23180	-27151	-16565	3
0.715000	-25	42	89	-59	-107	-36	16	-13	-16	6	-72	-52	-97	-17	-26	-59	-98	36	-83	-33	-109	-23	-95	-68	-64	-1	-98	-12	-76	-72	-148	-74	-120	-18194	-6527	-32041	7	-24274	-18077	-23605	40	-22400	-22209	-17052	-137	-23102	-27263	-16794	3
0.715833	-25	41	88	-61	-109	-28	21	-16	-22	4	-72	-64	-100	-18	-28	-60	-101	34	-85	-33	-103	-22	-98	-70	-63	0	-95	-10	-73	-69	-150	-73	-118	-17838	-7466	-31816	-8	-24332	-18112	-23651	49	-22425	-22155	-17252	-130	-23005	-27331	-17022	4
0.716667	-27	43	90	-60	-109	-34	12	-15	-16	6	-103	-63	-98	-19	-30	-58	-98	37	-83	-32	-104	-24	-101	-72	-64	0	-99	-10	-76	-67	-150	-74	-118	-17344	-8424	-31531	-12	-24419	-18132	-23716	34	-22457	-22161	-17491	-134	-22885	-27382	-17247	-3
0.717500	-26	42	87	-58	-113	-32	10	-15	-18	6	-74	-66	-99	-17	-29	-61	-101	36	-85	-33	-112	-23	-99	-69	-65	-1	-100	-12	-73	-70	-149	-74	-101	-16732	-9367	-31175	-15	-24508	-18136	-23766	25	-22480	-22246	-17785	-124	-22750	-27392	-17470	5
0.718333	-28	40	87	-58	-110	-34	10	-16	-23	7	-76	-62	-95	-16	-30	-59	-100	34	-84	-32	-105	-24	-100	-73	-68	-6	-99	-10	-72	-69	-147	-74	-98	-15991	-10250	-30750	-17	-24608	-18134	-23814	34	-22486	-22373	-18103	-115	-22604	-27358	-17630	12
0.719167	-27	42	87	-61	-110	-35	12	-14	-19	6	-76	-62	-100	-16	-32	-59	-101	32	-85	-34	-105	-25	-101	-67	-64	-5	-114	-12	-74	-69	-146	-78	-81	-15132	-11057	-30249	-14	-24710	-18112	-23852	38	-22479	-22544	-18460	-125	-22448	-27271	-17776	6
0.720000	-29	42	88	-57	-110	-32	10	-15	-18	5	-73	-62	-95	-16	-38	-56	-99	35	-87	-33	-104	-25	-99	-70	-65	-1	-99	-11	-73	-68	-145	-73	-64	-14158	-11750	-29689	-12	-24810	-18075	-23881	43	-22459	-22741	-18843	-124	-22295	-27120	-17872	11
0.720833	-24	41	88	-58	-105	-45	15	-12	-15	8	-72	-74	-93	-16	-29	-58	-99	35	-84	-30	-104	-24	-97	-68	-62	0	-98	-12	-69	-68	-144	-73	-60	-13100	-12319	-29078	-6	-24910	-18013	-23910	58	-22419	-22937	-19245	-102	-22143	-26910	-17924	16
0.721667	-23	39	88	-58	-105	-33	17	-14	-9	4	-75	-60	-94	-15	-27	-56	-77	36	-83	-31	-102	-22	-96	-67	-66	2	-99	-10	-70	-65	-145	-72	-65	-11974	-12721	-28429	-12	-25014	-17928	-23935	58	-22374	-23116	-19665	-96	-22007	-26631	-17919	9
0.722500	-25	39	86	-56	-107	-30	15	-15	-15	9	-72	-60	-94	-14	-29	-56	-99	36	-60	-30	-102	-24	-101	-67	-63	2	-95	-11	-73	-67	-145	-73	-78	-10781	-12979	-27765	-18	-25106	-17813	-23961	62	-22327	-23250	-20089	-118	-21884	-26282	-17856	9
0.723333	-29	38	87	-56	-110	-35	15	-17	-19	2	-77	-67	-99	-16	-32	-58	-101	55	-85	-36	-105	-28	-101	-72	-67	-3	-103	-18	-74	-73	-148	-77	-91	-9574	-13077	-27109	-27	-25208	-17666	-23992	52	-22281	-23344	-20519	-118	-21792	-25876	-17738	9
0.724167	-29	33	81	-76	-113	-16	8	-22	-22	-3	-80	-68	-99	-22	-33	-62	-102	28	-91	-39	-105	-28	-103	-72	-57	-3	-100	-13	-77	-72	-149	-78	-98	-8332	-13004	-26460	-23	-25309	-17472	-24015	43	-22239	-23321	-20926	-99	-21711	-25404	-17557	-5
0.725000	-28	37	84	-59	-111	-33	10	-17	-18	3	-90	-70	-99	-17	-32	-59	-100	30	-86	-32	-107	-42	-101	-69	-67	-1	-99	-14	-80	-72	-150	-76	-102	-7159	-12784	-25863	-26	-25407	-17234	-24032	44	-22213	-23214	-21317	-109	-21662	-24874	-17314	-8
0.725833	-22	39	88	-58	-114	-65	10	-15	-18	6	-75	-64	-97	-15	-30	-58	-96	35	-84	-35	-108	-25	-99	-68	-63	0	-99	-14	-72	-69	-147	-77	-109	-6011	-12415	-25346	-23	-25516	-16953	-24054	45	-22207	-22996	-21675	-69	-21630	-24288	-17015	6
0.726667	-25	39	88	-55	-109	-33	12	-15	-18	4	-75	-64	-97	-17	-38	-58	-102	55	-85	-32	-102	-25	-99	-68	-63	0	-99	-12	-72	-69	-149	-76	-112	-4948	-11909	-24928	-40	-25626	-16622	-24071	33	-22225	-22658	-22002	-75	-21627	-23667	-16672	2
0.727500	-32	45	89	-56	-111	-32	12	-16	-15	6	-74	-63	-93	-16	-32	-56	-95	36	-82	-32	-103	-27	-100	-65	-64	0	-98	-11	-52	-70	-144	-74	-112	-3974	-11283	-24631	-19	-25747	-16252	-24084	29	-22268	-22205	-22286	-73	-21648	-23015	-16283	3
0.728333	-24	42	90	-57	-107	-31	18	-14	-5	5	-73	-63	-95	-15	-31	-57	-100	35	-82	-28	-103	-23	-99	-64	-62	-1	-96	-12	-73	-57	-145	-74	-116	-3125	-10551	-24466	-19	-25876	-15833	-24091	25	-22350	-21628	-22509	-61	-21690	-22341	-15862	5
0.729167	-24	41	89	-55	-107	-32	18	-14	-16	6	-72	-62	-96	-16	-27	-57	-98	35	-85	-30	-97	-22	-101	-69	-63	-1	-96	-11	-75	-68	-149	-72	-111	-2403	-9718	-24451	-31	-26018	-15377	-24098	18	-22455	-20944	-22684	-62	-21747	-21658	-15409	3
0.730000	-25	43	91	-58	-105	-30	13	-14	-14	5	-70	-64	-91	-15	-27	-58	-98	36	-84	-30	-103	-26	-98	-68	-63	1	-100	-12	-73	-69	-147	-74	-107	-1834	-8828	-24577	-39	-26162	-14894	-24099	-1	-22593	-20161	-22794	-61	-21812	-20977	-14942	-13
0.730833	-24	40	88	-59	-110	-32	13	-18	-17	6	-74	-65	-97	-16	-30	-59	-102	30	-85	-32	-107	-25	-102	-80	-70	-3	-99	-14	-75	-65	-147	-76	-81	-1417	-7929	-24832	-41	-26315	-14390	-24090	-5	-22759	-19300	-22838	-50	-21890	-20313	-14469	-8
0.731667	-27	38	88	-60	-110	-34	11	-15	-19	1	-74	-66	-99	-18	-46	-67	-105	30	-87	-32	-108	-26	-103	-75	-67	-4	-101	-15	-77	-70	-152	-81	-65	-1151	-6955	-25189	-38	-26481	-13870	-24076	5	-22944	-18369	-22818	-36	-21970	-19657	-14006	-7
0.732500	-34	34	85	-62	-115	-35	8	-24	-24	-1	-77	-66	-98	-18	-33	-64	-101	29	-88	-31	-104	-34	-104	-73	-68	-5	-101	-15	-74	-68	-149	-75	-51	-1021	-6041	-25604	-35	-26644	-13326	-24049	-6	-23145	-17392	-22724	-29	-22046	-19027	-13544	-5
0.733333	-28	40	87	-60	-109	-31	-1	-14	-10	4	-72	-64	-95	-15	-26	-59	-97	18	-86	-34	-104	-22	-97	-68	-62	0	-98	-15	-70	-69	-147	-73	-36	-1011	-5197	-26030	-38	-26805	-12783	-24015	-15	-23358	-16390	-22560	-25	-22118	-18429	-13109	-10
0.734167	-23	43	91	-53	-110	-31	13	-12	-16	6	-68	-62	-95	-16	-24	-55	-96	36	-83	-28	-103	-17	-97	-64	-64	0	-97	-14	-69	-66	-142	-72	-21	-1103	-4453	-26395	-30	-26967	-12240	-23972	-21	-23570	-15392	-22329	-10	-22190	-17869	-12706	-5
0.735000	-25	41	87	-58	-105	-30	13	-11	-16	3	-69	-64	-95	-14	-27	-57	-99	36	-88	-32	-102	-21	-96	-66	-63	1	-97	-12	-72	-67	-144	-76	-15	-1278	-3874	-26647	-39	-27128	-11708	-23921	-26	-23779	-14409	-22038	-8	-22250	-17343	-12350	-14
0.735833	-23	44	91	-58	-108	-31	13	-11	-17	5	-70	-62	-92	-13	-27	-57	-96	38	-80	-26	-102	-18	-98	-67	-61	0	-95	-12	-72	-69	-146	-80	1	-1493	-3465	-26705	-26	-27295	-11178	-23861	-24	-23980	-13463	-21689	-7	-22318	-16844	-12039	-11
0.736667	-26	43	90	-58	-112	-30	17	-5	-18	7	-70	-26	-94	-12	-27	-57	-99	37	-84	-32	-103	-21	-98	-66	-65	0	-99	-12	-74	-67	-163	-74	22	-1728	-3298	-26531	-26	-27447	-10634	-23790	-28	-24171	-12563	-21280	-6	-22380	-16386	-11784	-7
0.737500	-27	43	87	-56	-110	-32	15	-11	-18	3	-75	-64	-100	-16	-29	-58	-99	32	-82	-29	-103	-19	-109	-67	-66	0	-93	-13	-76	-68	-145	-74	22	-1952	-3368	-26070	-27	-27585	-10150	-23709	-38	-24332	-11729	-20827	-7	-22433	-15962	-11582	-11
0.738333	-27	40	89	-56	-108	-31	17	8	-15	4	-69	-51	-93	-15	-28	-56	-98	35	-85	-31	-104	-23	-97	-67	-63	0	-99	-12	-75	-67	-147	-87	29	-2133	-3698	-25308	-24	-27715	-9645	-23609	-36	-24470	-10965	-20335	-6	-22487	-15561	-11441	-9
0.739167	-26	43	91	-49	-111	-33	12	-13	-15	4	-72	-64	-100	-17	-29	-56	-97	34	-83	-48	-103	-21	-99	-69	-66	2	-99	-12	-74	-67	-145	-75	17	-2260	-4285	-24244	-26	-27827	-9149	-23497	-55	-24585	-10283	-19805	-3	-22543	-15179	-11361	-10
0.740000	-24	40	88	-59	-111	-34	11	-12	-18	5	-72	-61	-97	-16	-28	-59	-99	35	-88	-33	-108	-21	-99	-72	-65	1	-98	-13	-74	-67	-148	-76	-12	-2307	-5106	-22929	-36	-27924	-8658	-23378	-63	-24667	-9687	-19260	-4	-22602	-14816	-11328	-17
0.740833	-4	43	89	-58	-109	-35	13	-15	-23	3	-73	-63	-98	-17	-33	-60	-99	34	-83	-30	-100	-22	-94	-68	-62	2	-97	-12	-74	-68	-146	-74	-34	-2268	-6121	-21407	-19	-27992	-8153	-23226	-57	-24713	-9160	-18690	-8	-22661	-14458	-11366	-9
0.741667	-25	44	90	-60	-109	-33	15	-17	-15	4	-69	-63	-95	-14	-21	-56	-96	37	-83	-29	-102	-22	-97	-68	-64	1	-98	-11	-69	-65	-144	-72	-27	-2143	-7279	-19762	-14	-28040	-7656	-23061	-73	-24731	-8712	-18114	3	-22730	-14102	-11438	-6
0.742500	-23	44	92	-56	-108	-32	16	-9	-14	8	-68	-60	-93	-13	-30	-58	-100	36	-83	-29	-100	-19	-96	-84	-63	0	-96	-8	-72	-64	-143	-75	-18	-1931	-8523	-18103	-18	-28060	-7138	-22876	-87	-24722	-8333	-17548	0	-22807	-13753	-11557	-13
0.743333	-24	44	90	-53	-109	-33	12	-12	-21	8	-72	-62	-94	-14	-22	-56	-100	36	-86	-32	-105	-22	-100	-70	-65	0	-100	-10	-72	-66	-147	-74	-17	-1651	-9802	-16523	-10	-28058	-6613	-22672	-87	-24695	-8027	-16988	-3	-22894	-13396	-11714	-17
0.744167	-28	43	78	-59	-110	-35	13	-14	-19	4	-75	-64	-100	-16	-31	-60	-100	32	-88	-31	-105	-22	-101	-50	-67	0	-99	-13	-72	-67	-145	-78	-22	-1304	-11056	-15120	-14	-28018	-6069	-22441	-91	-24625	-7763	-16447	-4	-22985	-13032	-11896	-21
0.745000	-29	41	88	-58	-113	-34	15	-13	-18	5	-63	-64	-99	-14	-30	-58	-101	32	-84	-29	-103	-22	-100	-72	-66	1	-100	-11	-73	-66	-147	-77	-30	-910	-12213	-14016	-17	-27943	-5512	-22178	-88	-24537	-7543	-15928	-5	-23078	-12646	-12095	-16
0.745833	-27	38	87	-58	-107	-35	15	-13	-21	3	-69	-62	-98	-15	-29	-59	-101	32	-87	-29	-104	-22	-96	-67	-65	0	-97	-9	-76	-65	-146	-76	-46	-499	-13227	-13296	-16	-27837	-4937	-21890	-82	-24432	-7352	-15433	-5	-23173	-12243	-12306	-15
0.746667	-23	43	91	-57	-105	-31	17	-13	-19	4	-72	-66	-93	-13	-27	-57	-98	37	-85	-27	-102	-19	-97	-67	-66	1	-101	-9	-72	-65	-149	-75	-50	-80	-14049	-13029	-28	-27696	-4354	-21576	-87	-24310	-7182	-14976	-3	-23267	-11832	-12521	-8
0.747500	-25	39	92	-59	-107	-32	13	-13	-19	6	-69	-60	-93	-13	-26	-56	-97	34	-85	-30	-105	-18	-94	-66	-63	3	-98	-11	-74	-66	-146	-73	-46	314	-14667	-13249	-19	-27517	-3758	-21234	-99	-24169	-7014	-14544	-5	-23333	-11408	-12735	-5
0.748333	-28	41	88	-56	-109	-32	-5	-12	-18	7	-70	-63	-98	-15	-26	-60	-99	34	-84	-30	-105	-21	-99	-68	-64	1	-101	-13	-70	-68	-146	-76	-40	669	-15061	-13974	-15	-27309	-3156	-20868	-97	-24017	-6852	-14162	-12	-23432	-10977	-12938	-10
0.749167	-53	44	87	-61	-113	-34	12	-18	-17	3	-70	-66	-99	-14	-27	-59	-98	32	-86	-33	-107	-22	-99	-67	-64	2	-99	-10	-74	-67	-141	-73	0	974	-15239	-15187	-30	-27063	-2559	-20473	-113	-23850	-6677	-13807	-11	-23486	-10538	-13128	0
0.750000	-24	39	85	-58	-109	-32	11	-14	-19	2	-69	-68	-96	-13	-33	-57	-102	34	-62	-31	-105	-22	-100	-67	-67	0	-100	-13	-77	-69	-146	-77	-10	1214	-15217	-16835	-21	-26790	-1965	-20065	-126	-23674	-6492	-13493	-12	-23524	-10103	-13301	4
0.750833	-26	40	88	-60	-109	-33	10	-15	-12	5	-70	-64	-95	-15	-26	-61	-100	33	-84	-33	-100	-26	-100	-69	-66	-1	-99	-13	-75	-61	-146	-76	-31	1381	-15033	-18838	-11	-26491	-1396	-19630	-137	-23485	-6285	-13208	-4	-23514	-9664	-13459	2
0.751667	-27	40	89	-63	-102	-33	12	-15	-17	5	-72	-66	-99	-13	-29	-59	-101	34	-88	-32	-107	-21	-100	-67	-68	-3	-101	-14	-76	-74	-163	-77	-75	1471	-14727	-21086	-16	-26155	-842	-19182	-150	-23283	-6059	-12952	-14	-23506	-9243	-13598	5
0.752500	-26	39	88	-61	-114	-38	10	-18	-19	5	-73	-63	-98	-14	-29	-61	-105	33	-81	-31	-107	-23	-104	-67	-63	0	-100	-13	-73	-72	-148	-76	-102	1498	-14343	-23476	-26	-25803	-326	-18719	-152	-23066	-5806	-12724	-17	-23443	-8827	-13708	1
0.753333	-24	42	89	-57	-108	-33	13	-16	-16	8	-68	-61	-97	-16	-26	-57	-96	36	-83	-30	-103	-21	-98	-66	-64	0	-97	-11	-72	-68	-146	-75	-107	1460	-13926	-25891	-18	-25418	161	-18239	-166	-22829	-5540	-12521	-19	-23337	-8432	-13807	-6
0.754167	-24	42	91	-62	-110	-32	9	-13	-15	7	-67	-62	-93	-11	-23	-57	-95	36	-80	-29	-103	-23	-99	-66	-63	0	-99	-12	-73	-66	-144	-73	-122	1363	-13521	-28215	-15	-25015	597	-17766	-166	-22572	-5258	-12341	-27	-23186	-8065	-13888	8
0.755000	-26	42	92	-58	-105	-31	15	-14	-15	7	-67	-62	-101	-12	-28	-68	-99	34	-81	-30	-104	-22	-99	-67	-61	0	-97	-11	-73	-67	-148	-60	-132	1227	-13173	-30333	-19	-24598	985	-17286	-176	-22296	-4968	-12192	-39	-22990	-7717	-13956	9
0.755833	-22	44	92	-59	-109	-35	12	-15	-16	5	-68	-62	-96	-12	-26	-60	-96	35	-81	-31	-102	-22	-98	-65	-66	-10	-99	-11	-72	-73	-145	-74	-135	1061	-12913	-31725	-21	-24155	1319	-16817	-204	-21998	-4671	-12023	-45	-22743	-7401	-14010	0
0.756667	-27	41	90	-58	-108	-31	11	-27	-13	3	-73	-57	-97	-14	-31	-57	-100	29	-85	-34	-107	-25	-102	-72	-64	-4	-103	-15	-74	-74	-150	-80	-134	884	-12801	-32315	-15	-23706	1594	-16357	-221	-21667	-4372	-11888	-55	-22452	-7118	-14064	-5
0.757500	-28	42	86	-61	-115	-39	5	-21	-22	0	-78	-65	-98	-18	-32	-55	-100	30	-82	-31	-109	-26	-101	-73	-66	-4	-93	-15	-74	-72	-147	-76	-134	717	-12724	-32563	-14	-23232	1814	-15893	-229	-21311	-4083	-11759	-55	-22112	-6857	-14104	-13
0.758333	-28	40	88	-61	-107	-25	10	-15	-17	4	-77	-64	-96	-16	-30	-62	-103	28	-87	-33	-105	-24	-100	-70	-65	-5	-103	-16	-86	-69	-148	-76	-161	568	-12808	-32659	-26	-22742	1979	-15449	-232	-20917	-3808	-11634	-62	-21729	-6626	-14144	-27
0.759167	-26	40	90	-61	-112	-35	12	-14	-17	2	-76	-63	-97	-15	-30	-42	-100	33	-85	-33	-105	-22	-98	-69	-65	-1	-102	-17	-73	-68	-148	-76	-186	461	-12994	-32714	-16	-22242	2086	-15023	-222	-20495	-3550	-11520	-78	-21304	-6425	-14184	-36
0.760000	-26	38	89	-61	-110	-35	12	-15	-19	5	-74	-60	-97	-14	-32	-59	-80	33	-87	-34	-105	-22	-98	-67	-66	-3	-98	-12	-73	-67	-148	-74	-199	396	-13269	-32737	-18	-21729	2120	-14593	-239	-20048	-3316	-11411	-88	-20849	-6248	-14227	-50
0.760833	-24	43	90	-55	-107	-33	13	-13	-17	3	-73	-61	-96	-15	-31	-55	-98	33	-82	-30	-104	-24	-96	-68	-67	-3	-100	-12	-72	-72	-149	-72	-187	385	-13600	-32742	-23	-21203	2147	-14222	-236	-19577	-3112	-11309	-87	-20359	-6091	-14274	-45
0.761667	-24	42	93	-57	-104	-31	16	-14	-13	7	-70	-60	-91	-13	-27	-60	-97	36	-84	-28	-101	-17	-95	-69	-61	0	-98	-6	-69	-65	-147	-73	-151	435	-13958	-32753	-13	-20673	2108	-13854	-223	-19073	-2938	-11208	-90	-19848	-5957	-14322	-25
0.762500	-22	45	91	-56	-105	-34	15	-12	-13	8	-72	-60	-96	-17	-28	-55	-96	35	-81	-32	-103	-18	-95	-67	-60	2	-96	-9	-74	-67	-147	-72	-125	549	-14311	-32452	-16	-20130	2018	-13509	-271	-18548	-2801	-11118	-102	-19322	-5840	-14380	-21
0.763333	-19	46	91	-59	-108	-36	13	-14	-13	9	-70	-53	-95	-15	-28	-58	-97	30	-84	-30	-105	-21	-98	-67	-64	-1	-100	-12	-70	-67	-146	-75	-113	722	-14618	-31530	-24	-19586	1920	-13184	-455	-18017	-2697	-11039	-108	-18783	-5735	-14444	-8
0.764167	-33	39	87	-61	-108	-35	9	-18	-19	3	-74	-64	-97	-22	-33	-62	-98	30	-86	-33	-103	-24	-100	-70	-64	-4	-99	-12	-88	-73	-152	-75	-98	962	-14872	-30289	-21	-19035	1784	-12878	-461	-17470	-2623	-10963	-118	-18247	-5643	-14516	29
0.765000	-25	39	86	-60	-113	-29	7	-15	-22	1	-75	-67	-99	-19	-34	-62	-101	32	-87	-34	-104	-25	-103	-73	-66	-4	-102	-13	-77	-76	-151	-77	-80	1246	-15023	-28924	-26	-18484	1629	-12596	-385	-16917	-2577	-10897	-99	-17712	-5555	-14572	67
0.765833	-28	37	81	-76	-112	-38	10	-16	-22	1	-78	-64	-99	-22	-34	-63	-103	30	-91	-33	-104	-19	-100	-69	-65	-3	-99	-9	-74	-70	-152	-79	-60	1586	-15057	-27549	-25	-17931	1471	-12333	-372	-16368	-2548	-10838	-95	-17182	-5473	-14662	45
0.766667	-27	40	88	-59	-111	-36	15	-35	-21	4	-76	-64	-97	-18	-50	-61	-103	30	-87	-32	-107	-24	-104	-70	-67	-4	-98	-11	-76	-77	-151	-76	-27	1961	-14967	-26243	-19	-17386	1299	-12093	-350	-15823	-2545	-10789	-98	-16668	-5386	-14699	-24
0.767500	-27	41	89	-56	-112	-33	11	-12	-19	4	-73	-64	-96	-6	-31	-60	-99	32	-83	-33	-102	-18	-101	-67	-63	0	-99	-11	-70	-68	-146	-75	13	2354	-14753	-25063	-14	-16852	1134	-11841	-290	-15300	-2551	-10748	-111	-16176	-5302	-14755	-17
0.768333	-21	40	90	-59	-109	-33	5	-13	-17	2	-73	-62	-97	-14	-27	-58	-100	35	-83	-32	-101	-18	-99	-69	-64	-3	-99	-13	-70	-81	-148	-75	66	2768	-14411	-24052	-3	-16322	969	-11668	-250	-14779	-2572	-10722	-111	-15711	-5218	-14804	10
0.769167	-25	42	88	-57	-107	-31	13	-11	-15	7	-72	-62	-93	-14	-28	-61	-102	32	-107	-30	-105	-19	-98	-66	-64	-1	-97	-11	-72	-67	-147	-73	115	3179	-13962	-23239	-13	-15808	824	-11482	-213	-14290	-2588	-10701	-103	-15271	-5121	-14841	20
0.770000	-25	38	87	-60	-110	-33	16	-14	-19	5	-79	-63	-95	-13	-28	-58	-98	32	-84	-32	-105	-19	-100	-68	-67	-1	-99	-14	-70	-68	-148	-76	118	3592	-13412	-22634	-12	-15308	689	-11320	-203	-13834	-2606	-10696	-110	-14861	-5022	-14863	2
0.770833	-29	38	86	-59	-116	-35	13	-15	-19	5	-72	-64	-99	-15	-28	-60	-101	32	-86	-19	-104	-19	-100	-69	-66	0	-98	-13	-73	-69	-150	-74	106	3980	-12796	-22231	1	-14831	577	-11171	-187	-13388	-2614	-10697	-112	-14482	-4917	-14865	-7
0.771667	-26	51	89	-57	-109	-33	15	-13	-35	5	-67	-65	-99	-16	-27	-59	-100	34	-84	-35	-105	-21	-101	-69	-65	-3	-100	-16	-77	-72	-128	-73	106	4336	-12133	-22020	0	-14365	486	-11044	-142	-12983	-2605	-10712	-104	-14132	-4793	-14852	6
0.772500	-26	38	86	-61	-109	-33	12	-14	-19	5	-75	-64	-96	-15	-29	-61	-102	32	-85	-34	-107	-22	-101	-68	-65	0	-100	-14	-73	-70	-148	-76	151	4650	-11451	-21971	-5	-13921	418	-10930	-104	-12602	-2584	-10736	-91	-13810	-4660	-14812	28
0.773333	-26	41	90	-59	-110	-33	13	-14	-12	6	-74	-65	-98	-11	-27	-59	-102	35	-84	-33	-105	-21	-103	-68	-64	0	-98	-14	-74	-75	-148	-75	210	4924	-10769	-22055	5	-13492	367	-10839	-74	-12247	-2539	-10761	-86	-13520	-4524	-14753	15
0.774167	-26	47	86	-62	-111	-33	8	-14	-18	6	-74	-64	-94	-14	-27	-60	-99	35	-83	-22	-139	-21	-102	-64	-63	1	-97	-12	-73	-69	-146	-73	193	5146	-10116	-22236	12	-13081	373	-10756	-56	-11925	-2478	-10796	-84	-13249	-4376	-14666	-5
0.775000	-24	43	89	-58	-109	-35	13	-12	-16	6	-73	-63	-96	-13	-28	-55	-99	34	-83	-32	-104	-21	-98	-66	-64	0	-96	-13	-76	-72	-148	-75	123	5310	-9517	-22484	7	-12682	392	-10692	-60	-11621	-2398	-10843	-83	-13009	-4223	-14562	18
0.775833	-23	43	90	-61	-110	-34	13	-13	-17	9	-70	-63	-96	-13	-28	-57	-100	13	-82	-31	-105	-22	-101	-67	-64	-5	-91	-10	-70	-68	-145	-74	86	5410	-8990	-22749	5	-12303	433	-10649	-36	-11342	-2303	-10896	-84	-12801	-4063	-14432	54
0.776667	-29	41	91	-60	-108	-50	16	-14	-16	7	-74	-68	-94	-12	-28	-59	-96	36	-82	-31	-105	-23	-101	-67	-61	0	-98	-13	-73	-65	-143	-74	60	5447	-8545	-23010	0	-11941	495	-10615	-32	-11071	-2193	-10955	-88	-12590	-3901	-14283	118
0.777500	-22	41	90	-61	-109	-35	13	-15	-18	4	-73	-65	-94	-11	-16	-59	-97	36	-81	-32	-103	-22	-103	-70	-72	0	-97	-14	-73	-72	-146	-72	47	5427	-8193	-23239	2	-11586	596	-10601	-13	-10816	-2074	-11021	-90	-12408	-3727	-14112	141
0.778333	-22	63	86	-59	-105	-21	13	-14	-16	3	-75	-65	-95	-11	-26	-60	-100	32	-82	-30	-102	-23	-99	-66	-67	0	-96	-12	-73	-69	-138	-64	16	5343	-7926	-23413	5	-11236	680	-10597	-8	-10562	-1947	-11093	-87	-12237	-3580	-13927	112
0.779167	-25	42	88	-62	-109	-32	11	-15	-18	3	-72	-64	-94	-14	-28	-57	-96	33	-83	-30	-100	-23	-100	-69	-63	-1	-98	-11	-73	-69	-146	-73	-56	5203	-7747	-23523	1	-10898	794	-10606	-13	-10305	-1819	-11170	-72	-12082	-3427	-13727	89
0.780000	-24	41	90	-59	-115	-33	17	-11	-12	7	-82	-64	-92	-10	-27	-57	-97	35	-83	-29	-101	-19	-98	-66	-60	1	-98	-11	-70	-67	-147	-73	-104	5002	-7659	-23566	21	-10569	919	-10626	0	-10076	-1695	-11248	-69	-11941	-3278	-13516	82
0.780833	-24	40	87	-58	-109	-34	13	-12	-19	5	-73	-63	-96	-13	-24	-58	-97	35	-82	-30	-103	-18	-98	-69	-63	-6	-97	-11	-69	-67	-145	-73	-116	4755	-7629	-23538	7	-10243	1046	-10669	0	-9836	-1582	-11327	-72	-11810	-3143	-13294	111
0.781667	-30	42	87	-56	-94	-33	13	-13	-15	6	-70	-64	-95	-14	-29	-60	-98	34	-84	-31	-105	-22	-102	-67	-63	-4	-98	-13	-72	-74	-147	-73	-162	4453	-7669	-23455	4	-9926	1172	-10719	5	-9601	-1482	-11428	-70	-11696	-3021	-13067	113
0.782500	-28	41	87	-57	-111	-35	11	-14	-21	4	-73	-76	-99	-15	-23	-58	-99	34	-81	-33	-102	-22	-98	-66	-63	0	-98	-16	-75	-70	-145	-73	-181	4131	-7746	-23315	0	-9610	1292	-10760	20	-9367	-1375	-11519	-69	-11592	-2910	-12840	130
0.783333	-27	40	86	-59	-112	-33	13	-11	-18	5	-74	-63	-95	-14	-31	-59	-100	34	-86	-33	-103	-29	-102	-69	-64	-4	-98	-13	-73	-64	-147	-75	-206	3742	-7853	-23151	0	-9306	1407	-10862	7	-9145	-1338	-11615	-79	-11509	-2821	-12609	115
0.784167	-26	38	86	-60	-115	-38	11	-14	-24	4	-75	-73	-99	-19	-31	-59	-102	33	-74	-31	-110	-26	-100	-69	-65	-4	-101	-17	-76	-75	-148	-74	-223	3333	-7975	-22957	-1	-9002	1506	-10946	-8	-8923	-1298	-11718	-76	-11408	-2746	-12377	94
0.785000	-28	38	86	-62	-114	-36	26	-15	1	5	-74	-66	-96	-18	-31	-58	-100	34	-85	-33	-108	-25	-99	-67	-69	-3	-104	-15	-74	-72	-146	-73	-225	2901	-8096	-22766	-24	-8712	1595	-11053	2	-8720	-1282	-11807	-67	-11374	-2683	-12143	116
0.785833	-26	38	87	-57	-109	-32	15	-14	-23	5	-72	-64	-98	-9	-28	-59	-100	32	-84	-32	-103	-21	-95	-67	-64	-4	-99	-14	-72	-70	-147	-76	-241	2449	-8205	-22585	-5	-8432	1661	-11172	3	-8534	-1292	-11901	-62	-11334	-2643	-11910	138
0.786667	-26	35	87	-61	-111	-32	36	-14	-18	5	-70	-64	-96	-17	-29	-57	-100	36	-83	-33	-105	-22	-90	-69	-64	1	-97	-15	-73	-69	-147	-77	-263	1990	-8289	-22428	3	-8175	1714	-11300	0	-8365	-1320	-11991	-56	-11306	-2607	-11677	112
0.787500	-27	41	89	-56	-111	-33	13	-13	-18	4	-73	-63	-97	-16	-29	-78	-101	35	-85	-30	-103	-22	-98	-67	-63	2	-99	-13	-73	-68	-146	-73	-255	1521	-8338	-22301	-4	-7944	1749	-11443	-3	-8222	-1382	-12077	-60	-11295	-2587	-11445	51
0.788333	-24	42	90	-57	-111	-34	13	-13	-16	9	-72	-61	-94	-15	-27	-57	-98	35	-83	-30	-105	-10	-98	-68	-64	0	-97	-17	-73	-69	-144	-70	-235	1053	-8351	-22209	-10	-7741	1766	-11597	-14	-8109	-1437	-12152	-72	-11293	-2573	-11207	-6
0.789167	-25	42	88	-56	-109	-32	12	-12	-15	4	-70	-61	-94	-21	-29	-58	-98	34	-82	-32	-102	-23	-100	-68	-62	0	-97	-13	-69	-69	-148	-77	-223	583	-8328	-22153	-8	-7586	1767	-11760	-52	-8032	-1510	-12217	-73	-11309	-2568	-10970	-8
0.790000	-27	43	85	-55	-113	-35	12	-16	-19	5	-75	-66	-99	-16	-30	-58	-100	32	-87	-34	-107	-25	-100	-74	-69	0	-101	-18	-75	-72	-168	-78	-217	121	-8269	-22104	-8	-7469	1752	-11942	-52	-7996	-1593	-12271	-58	-11334	-2565	-10725	19
0.790833	-30	38	84	-62	-115	-39	7	-17	-24	-47	-76	-66	-100	-18	-32	-62	-108	29	-90	-32	-107	-26	-101	-73	-66	-1	-102	-16	-76	-69	-147	-80	-204	-322	-8172	-22117	-7	-7404	1734	-12123	-40	-7982	-1668	-12303	-51	-11360	-2555	-10474	25
0.791667	-29	39	90	-70	-112	-34	11	-19	-19	5	-76	-65	-97	-18	-31	-60	-100	37	-87	-34	-105	-24	-101	-72	-75	-5	-107	-14	-77	-72	-148	-73	-186	-741	-8035	-22121	-10	-7397	1709	-12318	-29	-8017	-1735	-12325	-56	-11394	-2542	-10211	6
0.792500	-28	38	79	-60	-110	-32	12	-14	-22	5	-53	-65	-97	-17	-30	-60	-101	35	-88	-30	-108	-24	-101	-70	-68	0	-103	-16	-76	-72	-152	-75	-163	-1146	-7878	-22118	-3	-7447	1708	-12515	-52	-8083	-1788	-12319	-62	-11426	-2513	-9940	-17
0.793333	-25	41	89	-56	-110	-33	13	-15	-18	3	-72	-62	-96	-14	-27	-57	-103	39	-80	-28	-104	-21	-99	-69	-64	3	-101	-13	-74	-68	-147	-74	-138	-1513	-7693	-22089	-3	-7557	1666	-12713	-59	-8186	-1820	-12291	-61	-11460	-2475	-9662	-24
0.794167	-23	42	90	-56	-105	-29	15	-9	-14	9	-68	-61	-94	-29	-25	-53	-99	40	-83	-27	-104	-19	-96	-68	-62	5	-95	-9	-73	-65	-143	-69	-129	-1866	-7505	-22033	-9	-7731	1659	-12918	-44	-8321	-1816	-12240	-62	-11490	-2417	-9384	-17
0.795000	-23	44	94	-56	-109	-28	18	-14	-17	4	-69	-65	-93	-10	-24	-57	-96	39	-84	-25	-103	-21	-96	-67	-62	3	-99	-9	-74	-64	-146	-72	-110	-2183	-7309	-21923	-12	-7971	1664	-13107	-75	-8489	-1787	-12161	-66	-11524	-2342	-9101	0
0.795833	-23	42	91	-58	-107	-32	16	-14	-17	8	-70	-62	-92	13	-23	-56	-97	36	-83	-28	-102	-18	-95	-70	-60	4	-96	-9	-72	-65	-146	-81	-103	-2473	-7108	-21753	-8	-8264	1691	-13301	-90	-8658	-1717	-12055	-67	-11555	-2246	-8815	-4
0.796667	-24	44	92	-57	-109	-31	17	-14	-14	8	-69	-63	-96	-12	-26	-56	-96	39	-88	-27	-102	-22	-96	-65	-61	4	-99	-9	-73	-69	-147	-70	-103	-2737	-6952	-21513	-8	-8616	1738	-13477	-79	-8909	-1610	-11932	-82	-11590	-2132	-8542	-16
0.797500	-23	43	64	-61	-110	-34	-3	-14	-17	6	-73	-63	-93	-13	-27	-57	-100	32	-84	-30	-107	-25	-101	-68	-65	0	-99	-14	-72	-66	-147	-74	-98	-2972	-6795	-21196	-13	-9010	1809	-13646	-86	-9150	-1457	-11778	-81	-11621	-1987	-8271	-6
0.798333	-24	41	90	-58	-108	-33	10	-17	-24	5	-75	-66	-98	-16	-30	-62	-100	34	-84	-29	-104	-21	-102	-69	-66	-1	-101	-12	-76	-70	-151	-75	-94	-3178	-6657	-20799	-17	-9444	1915	-13788	-101	-9403	-1256	-11601	-93	-11668	-1823	-8021	8
0.799167	-29	37	86	-61	-114	-38	6	-19	-23	6	-77	-67	-101	-15	-30	-58	-102	34	-87	-31	-107	-23	-101	-70	-66	0	-100	-13	-76	-72	-148	-72	-73	-3362	-6541	-20318	-16	-9903	2051	-13911	-99	-9659	-997	-11400	-100	-11706	-1634	-7779	-7
0.800000	-29	42	88	-59	-109	-62	11	-17	-22	6	-75	-66	-97	-16	-31	-60	-102	33	-86	-14	-103	-21	-99	-67	-64	0	-98	-12	-73	-69	-148	-76	-74	-3525	-6446	-19766	-3	-10379	2216	-14004	-100	-9921	-741	-11178	-94	-11751	-1421	-7562	-41
0.800833	-25	41	87	-57	-107	-34	13	-15	-18	5	-76	-63	-93	-13	-49	-58	-98	33	-85	-26	-100	-21	-101	-68	-64	0	-99	-10	-72	-69	-144	-72	-81	-3675	-6368	-19151	-13	-10859	2410	-14070	-105	-10181	-425	-10936	-98	-11806	-1192	-7370	-47
0.801667	-22	43	85	-58	-107	-32	17	-12	-15	6	-70	-62	-93	-13	-27	-56	-99	21	-82	-27	-103	-17	-95	-66	-62	1	-96	-8	-70	-66	-147	-73	-70	-3807	-6307	-18487	-16	-11332	2629	-14102	-81	-10432	-76	-10685	-102	-11875	-949	-7207	-38
0.802500	0	42	93	-56	-104	-30	15	-11	-18	3	-73	-61	-96	-13	-26	-56	-99	39	-80	-25	-104	-18	-98	-64	-63	0	-100	-8	-75	-66	-147	-73	-16	-3933	-6248	-17793	-11	-11793	2867	-14107	-76	-10674	294	-10424	-109	-11946	-697	-7079	-7
0.803333	-23	41	89	-58	-109	-30	15	-14	-19	8	-72	-63	-93	-15	-30	-57	-98	33	-87	-29	-102	-22	-99	-68	-62	-1	-101	-13	-72	-72	-148	-74	-1	-4065	-6197	-17086	-6	-12228	3132	-14080	-91	-10899	684	-10148	-114	-12031	-438	-6985	-6
0.804167	-25	40	85	-59	-108	-33	12	-14	-19	6	-74	-66	-90	-15	-27	-57	-98	34	-85	-29	-102	-22	-99	-69	-66	-5	-101	-16	-69	-72	-148	-92	-13	-4174	-6126	-16376	-13	-12631	3408	-14023	-104	-11099	1086	-9873	-125	-12116	-180	-6925	-31
0.805000	-45	38	85	-60	-110	-32	11	-15	-16	5	-73	-66	-97	-15	-30	-57	-99	34	-95	-31	-104	-21	-98	-68	-63	-3	-99	-15	-70	-73	-147	-74	3	-4322	-6039	-15695	-25	-12982	3694	-13928	-107	-11275	1492	-9598	-148	-12206	85	-6898	-52
0.805833	-24	41	88	-64	-112	-33	12	-11	-22	6	-74	-66	-95	-17	-30	-58	-93	32	-86	-31	-103	-22	-99	-66	-62	-3	-102	-17	-72	-70	-148	-75	19	-4467	-5920	-15059	-27	-13312	3985	-13803	-117	-11426	1892	-9320	-141	-12298	340	-6905	-52
0.806667	-33	36	86	-61	-109	-34	11	-14	-18	4	-73	-64	-96	-17	-32	-59	-101	34	-100	-34	-105	-24	-94	-70	-64	-4	-102	-16	-75	-72	-150	-77	27	-4626	-5770	-14496	-25	-13548	4273	-13654	-153	-11540	2281	-9051	-138	-12385	589	-6943	-64
0.807500	-28	38	90	-61	-110	-38	10	-17	-22	4	-76	-46	-102	-22	-32	-61	-100	33	-87	-32	-108	-25	-100	-69	-64	-3	-98	-16	-73	-73	-146	-75	33	-4794	-5574	-14006	-22	-13732	4564	-13473	-147	-11619	2655	-8789	-146	-12460	815	-7011	-79
0.808333	-24	39	88	-61	-109	-33	11	-14	-19	7	-74	-48	-95	-13	-29	-58	-98	35	-88	-32	-107	2	-99	-67	-64	-3	-101	-15	-75	-70	-146	-73	1	-4989	-5335	-13617	-22	-13880	4843	-13279	-143	-11671	3002	-8558	-144	-12520	1027	-7104	-92
0.809167	-25	40	90	-57	-103	-30	13	-13	-18	8	-72	-60	-91	-14	-30	-57	-99	37	-85	-30	-102	-17	-98	-68	-66	-1	-100	-15	-74	-69	-149	-76	-10	-5198	-5040	-13337	-29	-13956	5109	-13060	-153	-11679	3319	-8298	-151	-12567	1213	-7224	-86
0.810000	-23	41	85	-61	-108	-33	11	-14	-17	7	-72	-64	-97	-15	-29	-58	-99	35	-87	-33	-101	-21	-98	-73	-62	-3	-103	-13	-74	-69	-145	-73	-14	-5440	-4700	-13181	-24	-13980	5359	-12836	-174	-11658	3601	-8073	-167	-12582	1373	-7362	-79
0.810833	-25	41	88	-58	-109	-33	12	-14	-22	10	-67	-64	-98	-16	-28	-59	-101	32	-86	-33	-105	-22	-98	-72	-64	-1	-98	-14	-75	-69	-148	-77	-22	-5681	-4311	-13146	-19	-13951	5591	-12602	-184	-11598	3847	-7864	-178	-12573	1508	-7521	-78
0.811667	-26	42	104	-61	-111	-31	15	-17	-16	4	-72	-64	-98	-14	-27	-61	-98	34	-83	-32	-102	-21	-100	-75	-66	-1	-98	-14	-70	-70	-149	-73	-32	-5971	-3880	-13226	-26	-13877	5804	-12355	-174	-11505	4055	-7665	-168	-12533	1614	-7685	-74
0.812500	-26	41	90	-56	-112	-32	20	-14	-16	5	-72	-64	-96	-15	-27	-61	-99	33	-81	-33	-103	-23	-97	-70	-62	-1	-98	-13	-76	-69	-148	-74	-52	-6263	-3408	-13428	-16	-13757	6000	-12099	-168	-11380	4227	-7483	-165	-12459	1694	-7866	-78
0.813333	-19	45	93	-57	-105	-29	13	-12	-16	5	-72	-60	-94	-12	-16	-56	-97	34	-79	-33	-101	-21	-95	-67	-62	-1	-104	-11	-70	-66	-145	-72	-73	-6564	-2907	-13732	-11	-13600	6173	-11843	-167	-11225	4357	-7314	-154	-12350	1744	-8053	-73
0.814167	-23	40	90	-55	-108	-29	17	-7	-15	9	-68	-60	-94	-11	-19	-57	-100	36	-83	-32	-103	-18	-94	-67	-62	0	-97	-12	-73	-73	-146	-70	-96	-6882	-2388	-14133	-24	-13419	6330	-11599	-169	-11045	4454	-7161	-146	-12211	1773	-8250	-79
0.815000	-24	43	91	-57	-108	-28	13	-14	-24	3	-74	-61	-97	-13	-26	-56	-102	34	-82	-29	-103	-31	-95	-68	-67	-5	-100	-14	-73	-69	-147	-73	-116	-7205	-1862	-14595	-21	-13221	6467	-11364	-176	-10845	4512	-7031	-149	-12046	1778	-8461	-90
0.815833	-26	39	89	-60	-109	-32	12	-15	-18	-21	-74	-65	-100	-15	-28	-59	-100	36	-82	-32	-104	-21	-96	-65	-62	1	-95	-12	-70	-83	-146	-70	-133	-7524	-1340	-15079	-21	-13005	6583	-11128	-182	-10634	4543	-6907	-146	-11846	1768	-8665	-92
0.816667	-26	41	89	-59	-109	-30	15	-16	-18	5	-75	-64	-94	-14	-27	-58	-99	37	-83	-34	-107	-22	-97	-70	-64	-3	-102	-15	-77	-72	-147	-74	-160	-7843	-837	-15640	-21	-12789	6677	-10907	-185	-10402	4545	-6817	-133	-11626	1745	-8877	-94
0.817500	-25	40	87	-61	-113	-31	15	-18	-23	5	-74	-62	-96	-13	-25	-58	-104	35	-84	-32	-108	-24	-98	-68	-76	-1	-99	-14	-75	-69	-148	-75	-176	-8140	-358	-16174	-23	-12569	6759	-10697	-181	-10171	4522	-6713	-130	-11383	1712	-9093	-81
0.818333	-27	42	90	-58	-110	-33	13	-16	-18	4	-75	-77	-97	-15	-29	-57	-99	35	-83	-36	-103	-24	-97	-69	-68	-1	-99	-14	-77	-73	-148	-74	-171	-8420	78	-16684	-29	-12354	6825	-10496	-182	-9917	4483	-6639	-134	-11120	1680	-9309	-70
0.819167	-24	43	88	-60	-110	-31	15	-13	-16	5	-73	-64	-95	-15	-27	-57	-98	36	-84	-35	-104	-23	-97	-68	-63	0	-100	-15	-75	-70	-146	-75	-179	-8684	471	-17141	-36	-12151	6907	-10303	-176	-9695	4427	-6573	-133	-10860	1654	-9526	-72
0.820000	-24	22	89	-59	-109	-30	16	-15	-18	7	-72	-63	-95	-14	-28	-58	-100	56	-81	-31	-102	-21	-98	-67	-62	0	-99	-12	-68	-74	-150	-74	-178	-8912	808	-17530	-19	-11957	6915	-10122	-187	-9464	4362	-6526	-134	-10592	1631	-9742	-70
0.820833	-23	43	90	-56	-112	-34	15	-13	-22	8	-69	-62	-96	8	-26	-55	-97	38	-83	-31	-103	-21	-98	-68	-63	1	-99	-12	-69	-66	-145	-73	-177	-9107	1084	-17833	-23	-11778	6943	-9949	-184	-9242	4288	-6490	-116	-10322	1625	-9952	-67
0.821667	-25	44	89	-55	-108	-29	16	-13	-16	6	-72	-63	-95	-14	-27	-57	-85	38	-82	-27	-102	-17	-96	-75	-63	3	-95	-10	-73	-68	-144	-73	-166	-9270	1300	-18026	-15	-11614	6961	-9796	-170	-9031	4212	-6471	-141	-10058	1629	-10163	-57
0.822500	-48	46	90	-55	-108	-30	16	-15	-9	11	-69	-58	-93	-10	-27	-57	-95	37	-82	-28	-102	-18	-98	-68	-64	4	-97	-10	-70	-68	-147	-74	-139	-9394	1450	-18108	-10	-11470	6966	-9642	-185	-8835	4132	-6469	-110	-9804	1657	-10365	-43
0.823333	-27	42	86	-58	-111	-34	12	-14	-19	5	-74	-64	-95	-14	-31	-62	-103	32	-84	-32	-101	-24	-102	-72	-70	-4	-102	-14	-76	-75	-150	-82	-120	-9483	1532	-18075	-18	-11330	6957	-9506	-176	-8656	4053	-6483	-104	-9567	1695	-10558	-43
0.824167	-28	43	81	-62	-113	-38	-7	-21	-23	0	-76	-74	-99	-15	-35	-62	-101	33	-87	-34	-107	-27	-104	-73	-66	-6	-103	-13	-78	-78	-149	-78	-91	-9523	1551	-17912	-13	-11199	6991	-9364	-166	-8489	3980	-6503	-90	-9336	1767	-10734	-24
0.825000	-27	38	87	-59	-110	-40	10	-15	-19	2	-75	-65	-98	-14	-31	-60	-103	32	-85	-30	-97	-24	-101	-74	-64	-1	-121	-16	-75	-73	-148	-78	-62	-9525	1540	-17628	0	-11068	6931	-9231	-177	-8328	3914	-6532	-82	-9118	1861	-10893	5
0.825833	-25	57	86	-58	-109	-35	13	-16	-18	2	-75	-64	-96	-13	-30	-61	-102	32	-86	-30	-107	-22	-101	-70	-69	-4	-103	-13	-74	-72	-148	-72	-35	-9486	1476	-17231	-12	-10938	6907	-9103	-188	-8188	3851	-6579	-82	-8914	1969	-11035	21
0.826667	-25	40	86	-59	-109	-34	12	-14	-18	5	-74	-64	-96	-13	-29	-60	-94	35	-82	-30	-104	-22	-101	-74	-63	0	-103	-14	-73	-70	-148	-76	-1	-9412	1373	-16739	-22	-10806	6876	-8978	-167	-8058	3801	-6633	-88	-8724	2095	-11154	29
0.827500	-11	46	88	-58	-112	-32	12	-14	-17	2	-75	-74	-94	-11	-29	-59	-100	34	-84	-33	-101	-21	-99	-69	-62	-1	-102	-14	-70	-72	-148	-77	29	-9301	1249	-16164	-21	-10659	6841	-8854	-161	-7927	3754	-6699	-92	-8540	2239	-11249	25
0.828333	-26	42	88	-57	-110	-33	13	-14	-19	6	-70	-61	-96	-13	-29	-56	-101	28	-87	-31	-105	-22	-98	-69	-63	0	-99	-11	-74	-68	-147	-75	49	-9161	1109	-15516	-29	-10499	6803	-8731	-172	-7807	3715	-6772	-97	-8366	2389	-11320	32
0.829167	-23	40	90	-56	-109	-30	13	-5	-14	8	-70	-68	-97	-12	-27	-56	-98	36	-84	-29	-102	-19	-97	-70	-63	-1	-115	-12	-74	-72	-147	-74	64	-8994	957	-14817	-24	-10317	6756	-8609	-171	-7687	3681	-6851	-97	-8200	2547	-11363	32
0.830000	-23	41	90	-58	-109	-33	16	-11	-18	5	-69	-63	-94	-12	-28	-83	-95	35	-84	-25	-104	-7	-99	-69	-61	0	-98	-13	-59	-70	-148	-73	74	-8794	812	-14087	-26	-10125	6705	-8495	-185	-7560	3653	-6945	-97	-8034	2711	-11383	22
0.830833	-25	41	85	-59	-109	-33	13	-21	-19	28	-72	-64	-101	-15	-33	-58	-97	35	-85	-31	-107	-23	-100	-70	-63	0	-100	-14	-74	-73	-149	-76	81	-8576	675	-13339	-19	-9901	6655	-8379	-185	-7433	3622	-7045	-95	-7865	2864	-11377	22
0.831667	-59	38	86	-58	-113	-35	10	-15	-21	3	-77	-61	-98	-15	-32	-60	-101	32	-79	-33	-110	-22	-105	-73	-68	-4	-102	-14	-74	-74	-149	-80	82	-8341	564	-12615	1	-9661	6595	-8266	-195	-7297	3605	-7151	-93	-7692	3009	-11351	16
0.832500	-28	30	85	-62	-115	-48	6	-18	-23	3	-76	-69	-100	-21	-32	-61	-102	32	-87	-31	-109	-25	-100	-70	-98	-5	-100	-6	-75	-74	-150	-76	86	-8088	475	-11900	-21	-9390	6539	-8147	-201	-7141	3582	-7253	-96	-7507	3152	-11299	21
0.833333	-27	41	89	-62	-108	-35	12	-15	-18	6	-72	-66	-97	-15	-28	-57	-98	33	-93	-30	-105	-34	-98	-70	-64	-4	-101	-12	-74	-68	-147	-74	89	-7823	420	-11219	-17	-9099	6475	-8030	-202	-6975	3544	-7361	-103	-7311	3277	-11228	56
0.834167	-24	43	93	-56	-107	-31	17	-13	-10	9	-68	-60	-94	-12	-27	-59	-96	37	-83	-27	-103	-18	-96	-65	-62	2	-97	-8	-68	-69	-145	-65	91	-7541	399	-10581	-36	-8774	6407	-7907	-193	-6792	3544	-7471	-97	-7101	3379	-11148	24
0.835000	-21	44	91	-56	-110	-30	16	-15	-17	7	-67	-61	-94	-10	-27	-53	-108	37	-85	-29	-103	-18	-96	-67	-61	1	-97	-12	-69	-66	-145	-72	77	-7255	409	-10003	-24	-8437	6332	-7787	-205	-6595	3519	-7578	-86	-6874	3463	-11050	20
0.835833	-22	42	97	-55	-105	-30	18	-12	-15	6	-68	-62	-79	-13	-27	-57	-102	34	-82	-29	-99	-19	-94	-65	-61	-5	-96	-10	-74	-67	-148	-75	66	-6968	459	-9487	-15	-8084	6250	-7668	-189	-6377	3498	-7687	-99	-6630	3517	-10951	13
0.836667	-22	43	91	-57	-105	-29	13	-14	-18	7	-68	-61	-93	-14	-27	-58	-101	37	-82	-29	-103	-25	-96	-67	-65	-5	-98	-11	-73	-68	-149	-72	62	-6672	543	-9035	-14	-7713	6158	-7536	-203	-6143	3471	-7785	-99	-6367	3554	-10845	18
0.837500	-25	41	89	-58	-109	-33	-9	-19	-17	5	-70	-63	-95	-13	-24	-57	-102	35	-83	-30	-104	-18	-97	-56	-64	2	-97	-12	-72	-66	-148	-73	26	-6376	629	-8648	-14	-7328	6058	-7404	-183	-5884	3444	-7883	-93	-6082	3563	-10739	16
0.838333	-27	44	90	-58	-109	-32	11	-15	-11	5	-70	-56	-95	-11	-26	-55	-101	35	-80	-32	-102	-18	-96	-70	-64	0	-97	-12	-72	-66	-149	-74	6	-6079	807	-8328	-11	-6942	5950	-7262	-187	-5634	3416	-7967	-88	-5780	3555	-10634	21
0.839167	-26	42	87	-55	-109	-30	13	-13	-17	7	-67	-59	-93	-15	-27	-56	-100	36	-82	-29	-103	-18	-97	-67	-62	0	-96	-13	-75	-67	-147	-74	4	-5781	976	-8070	-21	-6528	5831	-7112	-195	-5324	3391	-8045	-87	-5455	3525	-10534	28
0.840000	-25	40	90	-61	-107	-32	13	-13	-17	6	-73	-62	-95	-14	-26	-57	-102	35	-85	-30	-103	-19	-95	-67	-67	-5	-100	-14	-75	-68	-149	-76	-22	-5492	1172	-7863	-15	-6119	5701	-6957	-189	-5024	3356	-8109	-93	-5116	3473	-10442	26
0.840833	-26	39	86	-64	-108	-38	11	-16	-17	5	-72	-64	-97	-15	-29	-57	-99	36	-84	-31	-102	-17	-97	-66	-61	1	-96	-12	-68	-66	-147	-73	-21	-5196	1385	-7709	-14	-5715	5566	-6792	-181	-4701	3327	-8158	-92	-4750	3413	-10353	27
0.841667	-22	43	90	-57	-107	-30	16	-11	-15	7	-69	-51	-94	-14	-27	-55	-96	40	-92	-30	-102	-17	-93	-65	-62	1	-97	-12	-72	-66	-145	-73	-35	-4909	1623	-7596	-8	-5284	5423	-6619	-195	-4372	3300	-8199	-88	-4374	3341	-10276	41
0.842500	-22	60	93	-55	-109	-29	16	-9	-17	8	-67	-60	-98	-13	-25	-53	-99	41	-82	-31	-90	-16	-95	-64	-64	3	-95	-11	-69	-66	-145	-73	-31	-4633	1852	-7524	-1	-4865	5268	-6439	-187	-4029	3271	-8225	-73	-3987	3254	-10206	45
0.843333	-25	42	89	-58	-109	-32	15	-13	-17	5	-67	-79	-96	-18	-31	-58	-99	35	-83	-48	-103	-19	-98	-69	-66	1	-98	-14	-75	-72	-150	-77	-44	-4363	2096	-7484	-8	-4441	5102	-6260	-182	-3676	3245	-8243	-79	-3597	3162	-10141	30
0.844167	-23	57	88	-60	-109	-35	10	-16	-17	3	-69	-59	-92	-18	-28	-64	-101	34	-86	-34	-105	-21	-105	-69	-63	-1	-97	-13	-73	-69	-152	-75	-40	-4099	2349	-7454	-9	-4023	4936	-6069	-181	-3314	3223	-8247	-76	-3200	3077	-10087	22
0.845000	-24	39	86	-59	-109	-33	12	-13	-19	6	-70	-62	-98	-18	-29	-58	-99	39	-83	-30	-104	-19	-90	-70	-64	-1	-96	-13	-74	-70	-150	-76	-39	-3841	2604	-7465	2	-3597	4772	-5881	-179	-2949	3205	-8243	-68	-2800	2989	-10039	19
0.845833	-24	41	87	-59	-110	-34	12	-14	-38	5	-72	-63	-95	-15	-28	-59	-96	33	-83	-31	-101	-22	-100	-70	-66	-3	-98	-15	-72	-70	-146	-75	-41	-3599	2862	-7474	4	-3174	4609	-5695	-162	-2571	3196	-8231	-66	-2401	2911	-9994	29
0.846667	-22	41	89	-56	-108	-30	15	-12	-12	7	-68	-62	-94	-15	-31	-60	-99	37	-83	-31	-99	-18	-100	-68	-61	1	-96	-10	-70	-70	-146	-75	-30	-3370	3118	-7485	0	-2756	4448	-5508	-146	-2187	3191	-8210	-62	-2007	2835	-9953	18
0.847500	-21	41	89	-59	-110	-34	8	-14	-17	6	-70	-64	-96	-18	-31	-60	-99	34	-83	-33	-102	-22	-103	-70	-63	-1	-95	-14	-70	-73	-145	-74	-14	-3158	3366	-7501	3	-2339	4289	-5330	-133	-1802	3188	-8189	-57	-1624	2773	-9916	16
0.848333	-25	42	89	-58	-108	-36	13	-16	-15	3	-72	-65	-95	-7	-31	-60	-97	33	-87	-33	-103	-23	-100	-70	-65	-4	-99	-14	-75	-73	-146	-81	-15	-2964	3611	-7508	2	-1916	4133	-5163	-117	-1414	3182	-8162	-58	-1247	2711	-9891	-3
0.849167	-25	41	76	-60	-110	-38	-13	-22	-19	2	-73	-66	-98	-18	-32	-62	-99	34	-86	-32	-102	-21	-102	-70	-67	-3	-98	-13	-73	-74	-145	-76	-14	-2782	3860	-7500	16	-1522	3989	-4998	-113	-1029	3186	-8136	-48	-880	2671	-9857	-3
0.850000	-27	40	87	-59	-109	-31	12	-16	-18	4	-70	-67	-98	-17	-73	-62	-101	32	-88	-33	-104	-26	-101	-68	-66	-5	-102	-14	-76	-73	-148	-79	-7	-2626	4085	-7479	10	-1131	3845	-4846	-97	-644	3187	-8105	-56	-529	2637	-9842	-7
0.850833	-26	39	86	-60	-110	-36	10	-15	-34	2	-70	-67	-96	-22	-32	-64	-101	30	-87	-32	-105	-25	-100	-70	-64	-5	-101	-13	-66	-70	-147	-74	-6	-2491	4291	-7435	9	-749	3714	-4713	-107	-262	3182	-8078	-55	-180	2614	-9819	-12
0.851667	-30	39	85	-62	-109	-35	12	-16	-16	3	-70	-61	-108	-18	-31	-62	-101	30	-92	-36	-108	-23	-101	-72	-66	0	-99	-15	-77	-75	-148	-77	-12	-2366	4515	-7362	12	-382	3587	-4590	-83	118	3177	-8044	-53	157	2602	-9806	-24
0.852500	-26	38	86	-61	-113	-18	12	-15	-22	1	-74	-67	-97	-17	-31	-63	-102	32	-85	-33	-85	-23	-101	-73	-67	-4	-113	-15	-72	-72	-144	-81	-5	-2278	4717	-7251	16	-30	3463	-4479	-66	497	3162	-8018	-57	485	2600	-9801	-14
0.853333	-29	39	86	-57	-107	-34	12	-13	-19	5	-68	-66	-97	-17	-30	-59	-98	29	-87	-35	-102	-22	-102	-68	-63	0	-99	-11	-72	-70	-147	-75	-3	-2210	4896	-7108	12	297	3353	-4382	-60	868	3142	-7987	-51	811	2603	-9795	-24
0.854167	-22	41	89	-55	-105	-31	13	-10	-9	7	-69	-61	-93	-15	-27	-57	-95	38	-83	-29	-103	-21	-98	-66	-58	-9	-99	-8	-73	-73	-144	-74	-5	-2158	5064	-6919	24	598	3241	-4290	-41	1224	3108	-7965	-52	1125	2617	-9812	-11
0.855000	-22	43	89	-58	-110	-31	15	-11	-16	7	-69	-62	-94	-14	-34	-55	-98	34	-85	-33	-104	-21	-97	-65	-63	0	-97	-10	-72	-69	-143	-74	-12	-2135	5204	-6687	11	873	3136	-4221	-41	1565	3058	-7940	-48	1431	2630	-9829	-4
0.855833	-26	42	59	-58	-107	-32	15	-13	-19	6	-72	-64	-99	-17	-28	-55	-100	33	-83	-30	-105	-19	-98	-67	-69	-1	-99	-12	-75	-72	-146	-77	-38	-2137	5323	-6405	9	1117	3030	-4152	-44	1899	2995	-7918	-63	1746	2647	-9863	16
0.856667	-22	42	87	-59	-111	-36	10	-14	-16	3	-73	-66	-98	-17	-32	-59	-102	12	-84	-45	-108	-25	-102	-69	-67	0	-99	-15	-76	-74	-148	-79	-57	-2133	5413	-6076	3	1319	2924	-4091	-39	2215	2913	-7900	-75	2057	2667	-9904	9
0.857500	-24	62	86	-63	-109	-36	9	-17	-17	3	-76	-70	-97	-21	-31	-58	-100	34	-86	-35	-102	-21	-100	-66	-65	0	-102	-12	-74	-73	-148	-77	-70	-2150	5482	-5687	3	1493	2840	-4023	-25	2513	2817	-7872	-68	2362	2691	-9953	8
0.858333	-26	37	87	-60	-110	-38	1	-14	-21	2	-73	-62	-96	-18	-29	-58	-99	37	-85	-31	-105	-21	-103	-70	-66	0	-101	-13	-75	-72	-147	-76	-91	-2176	5528	-5254	-1	1624	2748	-3965	-31	2798	2706	-7843	-74	2668	2721	-10008	10
0.859167	-25	42	87	-56	-113	-34	11	-13	-19	4	-73	-62	-97	-18	-31	-57	-98	35	-81	-30	-108	-22	-102	-66	-65	2	-96	-12	-75	-70	-148	-75	-137	-2204	5551	-4772	7	1716	2683	-3892	-39	3061	2585	-7825	-68	2974	2747	-10073	6
0.860000	-25	43	89	-58	-110	-35	13	-13	-16	6	-73	-60	-95	-10	-26	-56	-97	34	-77	-31	-100	-19	-101	-68	-62	0	-95	-13	-73	-70	-145	-74	-145	-2235	5547	-4248	8	1763	2618	-3820	-35	3302	2447	-7798	-85	3271	2776	-10139	12
0.860833	-24	41	91	-50	-105	-56	15	-11	-18	5	-55	-58	-93	-13	-28	-57	-99	36	-81	-30	-103	-18	-98	-67	-60	1	-95	-10	-66	-68	-145	-70	-155	-2226	5531	-3704	5	1772	2568	-3738	-18	3519	2304	-7765	-94	3559	2806	-10205	13
0.861667	-21	44	90	-56	-108	-33	16	-10	-17	6	-68	-58	-92	-14	-25	-55	-97	38	-81	-28	-101	-19	-99	-67	-65	0	-95	-9	-73	-66	-143	-74	-161	-2275	5494	-3152	12	1729	2536	-3648	-25	3704	2152	-7734	-90	3833	2836	-10273	3
0.862500	-25	19	91	-51	-107	-30	16	-8	-12	10	-70	-59	-94	-10	-26	-55	-101	37	-82	-27	-100	-17	-110	-65	-62	2	-98	-10	-69	-60	-145	-73	-172	-2285	5449	-2592	18	1645	2525	-3545	-30	3864	2000	-7699	-77	4086	2860	-10339	-8
0.863333	-25	44	90	-55	-109	-31	17	-11	-21	6	-73	-67	-95	-14	-28	-55	-100	67	-81	-29	-102	-18	-99	-67	-65	-1	-101	-13	-73	-69	-147	-78	-189	-2277	5411	-2054	18	1513	2536	-3437	-29	3991	1839	-7666	-84	4316	2903	-10398	-13
0.864167	-27	40	84	-60	-114	-35	11	-15	-19	28	-73	-62	-97	-17	-31	-60	-104	30	-87	-35	-105	-21	-101	-72	-66	-3	-100	-15	-74	-70	-149	-87	-200	-2251	5352	-1550	13	1336	2573	-3311	-25	4081	1703	-7623	-86	4514	2946	-10446	-23
0.865000	-26	38	85	-59	-110	-35	13	-16	-19	2	-75	-63	-97	-16	-31	-56	-102	25	-85	-31	-109	-23	-100	-70	-72	-4	-101	-18	-76	-72	-149	-79	-215	-2200	5324	-1097	19	1123	2646	-3175	-17	4138	1566	-7577	-92	4675	2996	-10479	-30
0.865833	-32	37	82	-78	-111	-38	10	0	-22	3	-75	-64	-97	-17	-33	-61	-102	33	-87	-32	-104	-23	-104	-69	-75	-3	-99	-14	-76	-74	-149	-77	-213	-2130	5309	-711	19	870	2736	-3030	-15	4163	1452	-7520	-88	4796	3044	-10494	-33
0.866667	-27	38	88	-58	-105	-34	13	-16	-19	3	-74	-66	-144	-16	-29	-63	-102	35	-84	-30	-109	-21	-99	-67	-66	-6	-101	-16	-75	-69	-147	-76	-219	-2034	5318	-401	15	583	2861	-2880	-29	4151	1355	-7461	-87	4873	3099	-10488	-17
0.867500	-28	39	86	-61	-108	-35	13	-14	-18	3	-74	-61	-95	-14	-29	-60	-101	32	-83	-53	-105	-23	-94	-66	-64	-4	-100	-12	-72	-67	-141	-74	-219	-1919	5359	-198	18	258	3019	-2717	-28	4082	1280	-7391	-80	4894	3160	-10467	-21
0.868333	-23	43	88	-60	-117	-31	12	-14	-28	6	-72	-62	-94	-14	-27	-61	-98	36	-83	-30	-101	-22	-98	-65	-62	0	-98	-11	-73	-69	-149	-73	-221	-1786	5432	-88	10	-97	3205	-2558	-42	3976	1234	-7315	-98	4858	3221	-10427	-29
0.869167	-24	42	90	-58	-112	-35	10	-15	-18	6	-70	-65	-96	-14	-29	-59	-97	37	-83	-33	-105	-21	-99	-66	-68	0	-98	-10	-72	-66	-126	-74	-220	-1626	5550	-88	3	-480	3411	-2396	-58	3822	1212	-7230	-107	4762	3284	-10369	-32
0.870000	-26	43	86	-56	-110	-32	13	-13	-19	5	-73	-65	-97	-15	-30	-60	-102	34	-83	-28	-104	-18	-99	-68	-67	0	-96	-12	-76	-73	-148	-75	-218	-1448	5707	-190	5	-885	3639	-2247	-45	3627	1224	-7134	-102	4598	3337	-10294	-11
0.870833	-28	42	86	-60	-111	-36	11	-14	3	4	-70	-63	-94	-14	-31	-61	-102	36	-83	-29	-105	-22	-99	-67	-62	-3	-96	-9	-68	-69	-148	-76	-214	-1257	5911	-394	3	-1306	3884	-2098	-50	3385	1268	-7022	-105	4374	3398	-10197	4
0.871667	-25	42	87	-60	-109	-35	15	-15	-13	3	-77	-67	-97	-15	-28	-60	-100	38	-64	-32	-102	-19	-98	-66	-63	0	-99	-11	-72	-70	-150	-76	-194	-1056	6154	-687	4	-1737	4149	-1960	-80	3090	1343	-6896	-112	4081	3444	-10091	7
0.872500	-23	39	87	-81	-110	-38	10	-17	-18	5	-73	-66	-98	-13	-29	-63	-100	37	-84	-32	-103	-23	-101	-70	-65	-4	-98	-12	-75	-68	-150	-77	-182	-840	6443	-1051	1	-2177	4410	-1839	-78	2753	1446	-6753	-107	3726	3483	-9965	5
0.873333	-25	41	88	-58	-108	-36	11	-17	-18	5	-72	-67	-92	-21	-29	-49	-100	37	-82	-30	-109	-22	-98	-65	-66	-3	-98	-14	-73	-70	-149	-76	-183	-618	6768	-1486	0	-2616	4678	-1726	-72	2376	1577	-6595	-112	3311	3504	-9840	19
0.874167	-28	41	82	-57	-109	-39	-27	-18	-19	5	-70	-64	-97	-16	-28	-60	-100	36	-83	-30	-103	-19	-96	-66	-64	0	-95	-12	-73	-68	-145	-75	-163	-388	7143	-1950	4	-3052	4946	-1637	-78	1952	1740	-6416	-122	2842	3517	-9695	29
0.875000	-26	42	88	-53	-105	-33	12	-16	-16	9	-67	-64	-93	-13	-46	-60	-99	35	-81	-31	-105	-22	-97	-65	-63	1	-95	-10	-69	-68	-150	-74	-135	-165	7545	-2433	8	-3483	5199	-1565	-70	1491	1918	-6231	-124	2316	3506	-9548	37
0.875833	-23	43	89	-58	-107	-35	15	-15	-46	5	-68	-66	-95	-15	-26	-57	-97	35	-79	-31	-104	-22	-97	-67	-66	-1	-101	-12	-70	-68	-146	-73	-125	62	7981	-2906	-3	-3897	5433	-1516	-76	987	2109	-6019	-130	1732	3474	-9393	45
0.876667	-25	41	86	-53	-109	-31	16	-12	-17	6	-73	-64	-91	-15	-27	-58	-99	35	-83	-33	-105	-19	-97	-67	-64	-1	-100	-10	-73	-69	-149	-75	-132	279	8435	-3342	-7	-4295	5650	-1474	-82	449	2324	-5796	-144	1106	3419	-9231	44
0.877500	-24	42	59	-57	-109	-32	12	-15	-21	6	-73	-63	-98	-15	-25	-57	-98	34	-82	-50	-105	-19	-97	-66	-64	0	-97	-11	-72	-87	-146	-72	-116	488	8910	-3729	-12	-4669	5839	-1492	-94	-115	2535	-5560	-148	448	3342	-9069	40
0.878333	-27	41	84	-57	-107	-32	13	-13	-15	5	-61	-64	-96	-16	-27	-57	-97	33	-81	-33	-103	-21	-96	-66	-67	0	-98	-11	-72	-69	-147	-96	-96	684	9396	-4040	-15	-5028	6003	-1517	-90	-706	2751	-5311	-142	-245	3237	-8900	58
0.879167	-24	45	88	-52	-110	-33	12	-12	-16	6	-74	-64	-96	-13	-27	-57	-100	37	-82	-30	-103	-19	-94	-68	-67	1	-98	-14	-72	-68	-145	-69	-62	872	9897	-4256	-9	-5364	6132	-1561	-79	-1317	2960	-5057	-143	-966	3109	-8720	57
0.880000	-23	42	88	-55	-108	-32	15	-11	-16	8	-67	-64	-96	-14	-19	-53	-98	38	-81	-29	-102	-19	-97	-63	-60	3	-96	-11	-73	-67	-148	-73	-63	1048	10401	-4376	-12	-5663	6229	-1628	-76	-1941	3157	-4796	-143	-1698	2955	-8534	66
0.880833	-23	40	99	-56	-108	-31	15	-11	-21	9	-70	-63	-94	-14	-26	-56	-101	38	-81	-27	-102	-21	-99	-66	-74	2	-97	-11	-70	-31	-143	-73	-50	1207	10900	-4387	-12	-5948	6292	-1721	-74	-2572	3335	-4533	-143	-2449	2790	-8335	81
0.881667	-22	43	90	-57	-107	-29	18	-13	-16	10	-70	-61	-94	28	-26	-64	-98	37	-83	-30	-105	-22	-99	-67	-62	1	-97	-12	-67	-69	-148	-74	-33	1354	11387	-4294	-8	-6199	6312	-1834	-70	-3203	3487	-4268	-139	-3201	2601	-8130	101
0.882500	-24	44	88	-58	-108	-34	12	-18	-14	6	-70	-63	-95	-15	-28	-59	-97	44	-80	-27	-101	-1	-97	-65	-61	2	-97	-12	-73	-67	-146	-72	-25	1490	11857	-4092	-8	-6420	6302	-1967	-56	-3827	3612	-4004	-147	-3948	2404	-7905	110
0.883333	-25	43	87	-59	-114	-32	13	-35	-18	6	-72	-65	-102	-14	-25	-59	-107	32	-85	-34	-105	-24	-100	-68	-67	0	-103	-14	-76	-70	-146	-76	-16	1609	12307	-3805	-19	-6646	6240	-2119	-47	-4432	3685	-3762	-144	-4677	2196	-7670	110
0.884167	-25	47	89	-61	-111	-35	12	-23	-22	5	-74	-66	-101	-17	-30	-60	-102	33	-86	-33	-103	-36	-100	-72	-67	-3	-94	-17	-76	-70	-151	-77	-16	1728	12739	-3431	-10	-6790	6145	-2284	-41	-5002	3756	-3517	-135	-5387	1986	-7419	124
0.885000	-26	41	86	-61	-113	-34	9	-15	-18	7	-73	-66	-95	-15	-28	-60	-100	34	-80	-30	-107	-22	-100	-68	-65	-1	-99	-13	-74	-67	-147	-75	-15	1842	13143	-3003	-12	-6934	6020	-2467	-38	-5537	3767	-3283	-136	-6062	1783	-7146	124
0.885833	-30	42	86	-59	-111	-30	13	-13	-18	5	-77	-64	-99	-16	-32	-61	-100	33	-84	-31	-105	-22	-98	-67	-67	-1	-99	-15	-68	-72	-149	-77	-9	1949	13515	-2537	-29	-7051	5857	-2660	-34	-6026	3743	-3066	-144	-6704	1585	-6870	124
0.886667	-29	42	88	-58	-112	-32	13	0	-21	4	-73	-62	-99	-14	-19	-61	-99	-11	-85	-30	-103	-22	-100	-70	-64	0	-101	-15	-73	-72	-147	-75	-10	2047	13853	-2061	-27	-7148	5653	-2864	-39	-6464	3677	-2863	-136	-7302	1403	-6553	146
0.887500	-16	37	91	-57	-110	-30	13	-13	-16	6	-73	-63	-94	-14	-28	-62	-100	35	-84	-31	-102	-22	-97	-66	-62	1	-98	-11	-74	-69	-147	-75	-8	2169	14149	-1599	-17	-7217	5420	-3076	-40	-6839	3568	-2671	-142	-7844	1240	-6234	145
0.888333	-26	42	88	-56	-88	-28	11	-13	-19	6	-75	-59	-95	-14	-27	-57	-98	34	-83	-30	-104	-21	-99	-69	-67	0	-99	-9	-73	-67	-145	-74	0	2291	14403	-1179	-23	-7273	5123	-3302	-28	-7152	3422	-2501	-137	-8328	1096	-5907	147
0.889167	-26	38	88	-60	-108	-33	15	-14	-19	5	-74	-61	-95	-15	-28	-60	-100	34	-86	-32	-103	-22	-99	-68	-63	0	-81	-13	-47	-69	-146	-75	-9	2416	14610	-826	-16	-7310	4851	-3529	-21	-7394	3243	-2346	-122	-8744	984	-5568	150
0.890000	-27	41	88	-60	-112	-34	12	-17	-18	2	-76	-66	-97	-17	-30	-62	-102	32	-88	-18	-107	-24	-102	-69	-68	-5	-107	-17	-77	-73	-150	-78	-16	2550	14767	-553	-30	-7326	4521	-3767	-57	-7572	3035	-2210	-119	-9094	895	-5224	159
0.890833	-28	32	81	-64	-113	-34	11	-43	-23	2	-77	-66	-101	-18	-31	-63	-104	29	-88	-32	-108	-24	-101	-70	-65	0	-107	-13	-77	-69	-150	-76	-14	2710	14874	-385	-25	-7319	4171	-4006	-58	-7668	2806	-2088	-119	-9361	843	-4873	172
0.891667	-26	38	89	-61	-113	-34	11	-17	-23	1	-77	-76	-100	-17	-31	-77	-102	33	-87	-31	-104	-25	-100	-70	-67	-3	-107	-16	-76	-70	-150	-82	-19	2871	14927	-325	-21	-7299	3804	-4247	-66	-7700	2554	-1982	-116	-9555	828	-4527	159
0.892500	-27	35	86	-63	-110	-33	11	-17	-19	3	-76	-64	-96	-17	-31	-60	-99	30	-85	-33	-107	-23	-100	-68	-68	-12	-99	-13	-76	-72	-147	-76	-25	3059	14932	-395	-26	-7262	3403	-4494	-51	-7658	2299	-1888	-116	-9663	842	-4186	166
0.893333	-26	40	89	-58	-107	-35	12	-15	-16	11	-74	-64	-95	-17	-25	-58	-98	34	-80	-30	-101	-21	-100	-67	-62	0	-97	-11	-73	-70	-147	-73	-22	3261	14883	-575	-19	-7207	2991	-4734	-60	-7553	2038	-1810	-128	-9691	889	-3851	185
0.894167	-27	42	90	-56	-96	-31	17	-11	-16	7	-70	-60	-97	-14	-27	-55	-100	35	-82	-29	-101	-22	-97	-70	-63	1	-96	-10	-77	-65	-142	-68	-31	3481	14769	-887	-22	-7138	2571	-4974	-75	-7395	1781	-1750	-105	-9634	965	-3536	174
0.895000	-24	42	91	-58	-110	-32	17	-10	-16	6	-70	-63	-97	-15	-29	-59	-95	35	-79	-32	-101	-21	-99	-66	-62	1	-97	-12	-70	-68	-145	-73	-33	3716	14596	-1307	-23	-7053	2143	-5212	-82	-7180	1528	-1709	-98	-9505	1080	-3244	178
0.895833	-25	41	91	-59	-108	-33	15	-12	-17	7	-70	-63	-95	-14	-28	-56	-98	37	-82	-33	-101	-27	-98	-68	-63	0	-97	-12	-73	-68	-145	-74	-44	3969	14369	-1822	-15	-6957	1708	-5442	-99	-6922	1297	-1675	-98	-9290	1218	-2974	181
0.896667	-21	42	91	-55	-107	-33	18	-11	-13	6	-69	-61	-96	-16	-29	-56	-97	38	-86	-29	-103	-19	-99	-66	-62	2	-98	-10	-73	-70	-147	-73	-61	4235	14080	-2409	-15	-6845	1278	-5666	-110	-6626	1087	-1655	-100	-9009	1383	-2730	166
0.897500	-24	40	88	-57	-111	-38	10	-16	-15	5	-74	-63	-98	-16	-31	-58	-98	33	-83	-32	-104	-22	-102	-77	-64	0	-99	-14	-74	-69	-146	-74	-75	4512	13736	-3054	-18	-6722	854	-5872	-107	-6296	903	-1654	-119	-8654	1568	-2516	166
0.898333	-26	46	87	-60	-112	-35	10	8	-19	3	-73	-67	-99	-17	-32	-60	-102	33	-86	-33	-107	-24	-102	-70	-65	-5	-101	-14	-75	-72	-150	-76	-91	4795	13337	-3727	-19	-6584	438	-6066	-119	-5946	741	-1661	-98	-8242	1766	-2346	166
0.899167	-29	32	87	-61	-113	-40	7	-19	-22	1	-74	-67	-99	-18	-30	-62	-101	33	-84	-32	-103	-22	-102	-74	-63	-5	-102	-14	-73	-64	-147	-73	-96	5097	12888	-4413	-27	-6431	41	-6242	-138	-5573	637	-1678	-98	-7772	1988	-2199	176
0.900000	-26	39	89	-59	-110	-36	10	-15	-17	3	-73	-62	-96	-21	-29	-62	-99	32	-83	-32	-105	-21	-96	-68	-64	-3	-99	-13	-76	-69	-149	-75	-99	5403	12389	-5079	-41	-6252	-334	-6398	-148	-5189	552	-1710	-102	-7257	2221	-2102	167
0.900833	-24	74	91	-57	-111	-33	15	-13	-17	-14	-74	-61	-95	-14	-29	-56	-98	35	-85	-29	-102	-18	-98	-67	-64	-5	-98	-13	-72	-94	-144	-72	-102	5710	11845	-5707	-36	-6075	-681	-6531	-148	-4806	518	-1755	-112	-6700	2462	-2038	167
0.901667	-26	37	89	-55	-108	-32	5	-13	-23	4	-69	-62	-95	-19	-28	-57	-99	37	-82	-31	-102	-18	-98	-68	-61	0	-94	-12	-70	-68	-146	-66	-104	6017	11287	-6279	-36	-5885	-1005	-6638	-156	-4410	518	-1817	-107	-6120	2704	-2019	168
0.902500	-22	42	91	-56	-108	-31	16	-13	-16	4	-70	-63	-93	-14	-27	-57	-96	39	-81	-25	-102	-18	-100	-68	-64	-1	-99	-11	-73	-67	-144	-73	-93	6324	10653	-6775	-36	-5684	-1295	-6736	-159	-4031	550	-1903	-87	-5524	2950	-2043	167
0.903333	-23	61	89	-59	-107	-32	12	-11	-17	5	-73	-70	-95	-15	-29	-58	-99	35	-86	-32	-104	-18	-102	-70	-64	-6	-98	-11	-72	-79	-146	-53	-104	6617	10010	-7184	-22	-5477	-1554	-6810	-159	-3648	623	-2001	-96	-4925	3190	-2115	173
0.904167	-18	39	89	-60	-108	-33	12	-16	-19	3	-73	-67	-99	-17	-31	-62	-100	35	-82	-32	-105	-22	-102	-70	-66	-3	-103	-17	-74	-75	-149	-74	-111	6905	9352	-7496	-44	-5261	-1765	-6857	-154	-3278	726	-2117	-109	-4328	3421	-2225	164
0.905000	-25	39	87	-62	-108	-28	13	-16	-17	4	-74	-65	-95	-14	-29	-50	-97	34	-86	-33	-103	-19	-101	-69	-65	-5	-100	-14	-70	-55	-146	-75	-110	7175	8680	-7701	-33	-5042	-1930	-6886	-152	-2933	865	-2253	-105	-3736	3652	-2380	131
0.905833	-31	37	88	-59	-110	-32	12	-17	-17	1	-74	-67	-96	-16	-30	-62	-100	34	-86	-29	-102	-24	-103	-73	-61	-5	-102	-16	-75	-70	-148	-78	-102	7439	8008	-7810	-28	-4820	-2075	-6905	-160	-2593	1024	-2419	-94	-3160	3868	-2574	129
0.906667	-25	39	87	-62	-112	-34	10	-16	-19	1	-95	-70	-96	-18	-31	-64	-102	35	-88	-36	-110	-27	-104	-73	-65	-4	-101	-15	-74	-73	-149	-81	-131	7675	7337	-7825	-29	-4603	-2133	-6899	-173	-2277	1210	-2606	-81	-2623	4078	-2808	122
0.907500	-26	41	86	-62	-112	-36	9	-21	-22	3	-75	-67	-100	-18	-31	-65	-100	41	-85	-33	-102	-22	-94	-73	-63	0	-99	-14	-74	-69	-148	-75	-174	7897	6682	-7741	-17	-4381	-2195	-6885	-170	-1969	1416	-2809	-57	-2096	4272	-3076	116
0.908333	-26	38	88	-60	-110	-34	15	-15	-17	1	-72	-62	-95	-14	-26	-59	-98	34	-83	-33	-100	-24	-101	-70	-65	-1	-99	-14	-72	-72	-148	-73	-179	8093	6039	-7585	-22	-4170	-2202	-6859	-167	-1688	1636	-3040	-36	-1640	4454	-3369	124
0.909167	-23	43	90	-58	-111	-34	13	-15	-18	4	-70	-63	-87	-18	-29	-56	-97	37	-84	-32	-107	-19	-98	-70	-64	1	-97	-12	-77	-72	-147	-75	-186	8261	5421	-7358	-17	-3960	-2152	-6829	-180	-1420	1903	-3290	-17	-1216	4619	-3697	123
0.910000	-25	41	90	-59	-111	-53	10	-14	0	6	-70	-62	-98	0	-29	-57	-100	37	-84	-34	-105	-22	-101	-73	-65	0	-98	-13	-73	-69	-173	-74	-174	8404	4828	-7080	-11	-3768	-2063	-6802	-180	-1177	2101	-3581	-4	-843	4778	-4042	112
0.910833	-26	42	87	-58	-109	-35	13	-13	-16	4	-75	-64	-97	-17	-31	-59	-102	36	-85	-32	-102	-31	-98	-72	-60	-3	-98	-14	-74	-70	-148	-78	-166	8513	4274	-6766	0	-3587	-1924	-6774	-173	-947	2325	-3844	19	-517	4918	-4414	108
0.911667	-24	43	87	-59	-110	-29	12	-18	-18	5	-74	-61	-96	-13	-28	-58	-100	34	-85	-32	-104	-22	-99	-72	-58	-1	-97	-16	-76	-73	-147	-73	-145	8597	3754	-6434	4	-3427	-1749	-6748	-171	-742	2572	-4147	45	-240	5051	-4784	106
0.912500	-29	41	88	-60	-109	-35	13	-15	-12	6	-75	-63	-97	-16	-28	-59	-100	35	-86	-32	-107	-23	-99	-70	-66	0	-101	-14	-74	-68	-149	-77	-124	8651	3276	-6095	2	-3282	-1528	-6726	-162	-556	2802	-4448	68	-13	5174	-5159	95
0.913333	-22	42	89	-58	-108	-36	15	-16	-19	4	-70	-60	-95	-12	-25	-55	-97	40	-81	-29	-102	-18	-95	-72	-64	1	-98	-10	-68	-75	-142	-72	-103	8681	2843	-5762	0	-3149	-1268	-6710	-166	-380	3024	-4750	85	161	5285	-5526	89
0.914167	-24	42	91	-56	-104	-33	17	-14	-15	3	-70	-62	-94	-13	-24	-56	-100	38	-81	-26	-105	-17	-96	-66	-61	4	-95	-8	-70	-66	-145	-70	-101	8678	2443	-5460	-14	-3045	-970	-6712	-166	-221	3232	-5055	70	297	5385	-5891	49
0.915000	-23	42	91	-58	-107	-32	35	-13	-18	6	-73	-61	-95	-14	-28	-58	-101	36	-85	-30	-104	-21	-97	-72	-64	-4	-99	-17	-73	-68	-146	-75	-92	8644	2094	-5196	-9	-2962	-638	-6721	-168	-88	3425	-5347	62	384	5471	-6245	9
0.915833	-29	36	84	-59	-111	-35	11	-17	-19	2	-75	-62	-96	-13	-30	-51	-97	34	-84	-32	-102	-21	-98	-63	-62	0	-96	-11	-73	-69	-147	-73	-41	8586	1761	-4970	-9	-2901	-279	-6740	-145	37	3607	-5620	72	443	5550	-6570	0
0.916667	-24	40	89	-59	-110	-35	13	-17	-21	4	-66	-63	-95	-14	-30	-56	-100	35	-82	-31	-128	-21	-98	-70	-66	0	-100	-13	-79	-68	-148	-77	33	8502	1476	-4820	-16	-2859	115	-6770	-133	144	3761	-5882	73	469	5615	-6871	-5
0.917500	-24	39	87	-60	-110	-33	13	-14	-17	-17	-77	-62	-96	-40	-31	-64	-100	34	-87	-31	-103	-21	-97	-68	-63	0	-102	-13	-73	-68	-146	-75	16	8387	1226	-4725	-15	-2822	541	-6810	-107	244	3905	-6113	59	469	5669	-7148	-9
0.918333	-23	39	90	-59	-110	-33	12	-15	-19	6	-76	-63	-98	-15	-30	-56	-99	46	-84	-29	-104	-22	-97	-73	-64	-1	-100	-13	-76	-72	-147	-59	-6	8254	1002	-4702	-6	-2838	994	-6861	-91	335	4040	-6321	40	456	5710	-7390	-22
0.919167	-24	40	86	-62	-113	-36	12	-16	-18	4	-72	-63	-96	-14	-28	-52	-97	36	-87	-35	-107	-22	-97	-70	-63	-3	-97	-11	-72	-70	-147	-75	-21	8097	801	-4757	-9	-2852	1466	-6906	-90	417	4123	-6489	25	429	5727	-7599	-43
0.920000	-23	66	90	-58	-101	-33	16	-17	-16	4	-77	-64	-98	-15	-29	-53	-97	35	-81	-32	-104	-18	-99	-68	-63	2	-98	-12	-74	-69	-147	-72	-35	7921	620	-4874	3	-2877	1958	-6983	-74	492	4209	-6624	3	399	5729	-7779	-56
0.920833	-24	42	91	-56	-108	-32	16	-16	-17	6	-68	-60	-99	-11	-46	-52	-100	38	-82	-30	-104	-19	-115	-66	-63	0	-98	-9	-69	-67	-145	-73	-29	7722	459	-5074	11	-2917	2456	-7062	-60	557	4270	-6731	-14	364	5711	-7924	-78
0.921667	-23	42	92	-57	-113	-30	17	-12	-14	8	-68	-61	-93	-14	-27	-53	-98	39	-80	-31	-102	-17	-91	-65	-62	3	-119	-12	-76	-67	-148	-70	-11	7515	308	-5344	10	-2977	2971	-7145	-68	624	4313	-6785	-62	323	5667	-8048	-99
0.922500	-22	44	102	-56	-110	-32	12	-14	-14	12	-68	-58	-81	-14	-26	-57	-97	38	-80	-33	-102	-21	-99	-69	-58	2	-98	-9	-69	-65	-145	-75	25	7293	164	-5687	3	-3039	3491	-7241	-72	676	4352	-6812	-90	297	5597	-8143	-119
0.923333	-25	43	91	-59	-109	-34	13	-16	-16	2	-72	-63	-95	-21	-29	-58	-97	35	-86	-36	-107	-25	-101	-79	-66	-4	-103	-16	-75	-81	-151	-77	36	7053	19	-6094	11	-3102	4014	-7346	-81	722	4347	-6802	-129	271	5495	-8227	-152
0.924167	-29	37	84	-63	-113	-38	7	-21	-17	-3	-76	-67	-102	-18	-31	-60	-100	32	-86	-35	-110	-25	-102	-72	-72	-4	-101	-12	-74	-72	-147	-77	27	6812	-119	-6556	28	-3163	4537	-7454	-94	764	4355	-6751	-139	254	5359	-8291	-146
0.925000	-26	38	88	-59	-112	-34	9	-14	21	4	-74	-63	-98	-17	-31	-61	-104	34	-87	-34	-107	-26	-102	-69	-65	-1	-102	-12	-74	-74	-151	-78	39	6565	-259	-7074	21	-3226	5057	-7574	-97	801	4351	-6671	-173	248	5201	-8351	-159
0.925833	-27	42	88	-59	-112	-33	12	-16	-22	2	-72	-64	-97	-15	-23	-58	-104	35	-110	-38	-102	-23	-101	-72	-66	-3	-102	-11	-73	-73	-150	-74	54	6316	-406	-7631	9	-3279	5563	-7708	-124	826	4341	-6552	-189	254	5008	-8409	-147
0.926667	-9	39	88	-58	-107	-32	16	-14	-21	4	-72	-63	-95	-15	-27	-59	-99	34	-85	-32	-102	-17	-99	-67	-62	34	-98	-11	-70	-72	-150	-77	66	6070	-560	-8233	6	-3324	6053	-7854	-155	847	4326	-6411	-197	239	4780	-8473	-107
0.927500	-22	43	89	-56	-108	-32	12	-15	-22	3	-74	-65	-95	-16	-26	-57	-95	37	-84	-32	-105	-23	-98	-67	-66	0	-100	-10	-72	-70	-147	-96	73	5829	-767	-8859	7	-3359	6526	-8011	-182	849	4307	-6249	-207	239	4529	-8550	-112
0.928333	-24	42	90	-57	-110	-34	15	-14	-14	7	-69	-63	-96	-13	-26	-42	-101	38	-94	-33	-103	-21	-98	-65	-61	1	-102	-10	-74	-68	-146	-73	92	5593	-894	-9509	4	-3386	6977	-8175	-203	836	4284	-6069	-223	228	4245	-8639	-90
0.929167	-24	44	89	-56	-109	-32	15	-13	-18	23	-72	-61	-97	-14	-25	-56	-97	39	-85	-32	-103	-22	-98	-67	-61	2	-99	-13	-72	-68	-145	-74	111	5367	-1069	-10174	-5	-3404	7397	-8352	-237	804	4258	-5869	-225	204	3932	-8754	-42
0.930000	-26	40	91	-60	-109	-32	16	-15	-16	9	-69	-59	-94	-13	-26	-60	-96	37	-84	-31	-103	-22	-95	-66	-63	2	-98	-10	-70	-73	-148	-73	115	5153	-1268	-10848	-21	-3414	7789	-8538	-262	752	4229	-5662	-228	166	3592	-8888	-48
0.930833	-24	41	90	-57	-109	-34	16	-15	-17	3	-69	-66	-99	-16	-28	-61	-96	37	-86	-34	-108	-23	-101	-67	-64	2	-103	-15	-77	-75	-150	-73	112	4949	-1475	-11518	-28	-3431	8141	-8728	-274	676	4188	-5458	-239	101	3232	-9053	-22
0.931667	-27	40	73	-60	-110	-36	12	-18	-17	2	-74	-64	-98	-17	-31	-63	-102	33	-88	-36	-107	-32	-102	-68	-68	0	-103	-13	-79	-77	-153	-76	104	4758	-1693	-12183	-31	-3406	8453	-8923	-302	571	4131	-5259	-230	8	2831	-9245	7
0.932500	-31	38	84	-62	-117	-40	7	-18	-23	1	-76	-69	-102	-21	-31	-62	-102	30	-86	-36	-105	-24	-100	-70	-66	2	-101	-16	-69	-73	-150	-74	124	4591	-1919	-12830	-26	-3387	8735	-9116	-310	446	4094	-5060	-228	-116	2420	-9455	6
0.933333	-26	41	87	-61	-82	-35	10	-13	-16	5	-75	-65	-95	-15	-28	-60	-97	35	-84	-32	-105	-24	-100	-69	-69	0	-99	-4	-70	-68	-148	-73	138	4439	-2156	-13456	-30	-3369	8968	-9306	-319	285	4026	-4879	-225	-277	1991	-9700	-47
0.934167	-25	41	90	-59	-108	-33	15	-14	-19	5	-72	-61	-96	6	-28	-57	-96	35	-81	-29	-103	-19	-96	-65	-65	0	-97	-10	-72	-68	-145	-72	128	4307	-2403	-14062	-26	-3346	9158	-9489	-344	96	3938	-4717	-220	-487	1542	-9968	-97
0.935000	-23	45	90	-56	-109	-16	13	-15	-14	9	-69	-62	-94	-11	-27	-58	-96	38	-83	-31	-101	-18	-99	-67	-64	3	-88	-10	-72	-67	-146	-74	128	4188	-2674	-14643	-36	-3331	9294	-9668	-372	-131	3825	-4590	-228	-745	1064	-10264	-111
0.935833	-25	43	88	-56	-109	-31	16	-15	-16	13	-69	-65	-96	-16	-30	-57	-102	37	-84	-33	-103	-22	-98	-66	-65	1	-98	-13	-72	-68	-147	-75	113	4084	-2961	-15191	-39	-3322	9393	-9833	-371	-386	3677	-4493	-232	-1055	570	-10588	-125
0.936667	-24	50	89	-58	-107	-64	12	-16	-15	7	-68	-64	-96	-12	-26	-59	-99	36	-82	-19	-100	-23	-100	-70	-65	1	-101	-11	-70	-68	-147	-76	95	4003	-3233	-15699	-32	-3324	9408	-9994	-370	-682	3496	-4437	-233	-1424	54	-10932	-158
0.937500	-23	42	89	-58	-107	-36	15	-13	-38	5	-72	-63	-94	-13	-27	-62	-98	34	-85	-31	-102	-21	-98	-68	-64	1	-101	-10	-70	-65	-167	-75	64	3938	-3524	-16170	-32	-3331	9375	-10143	-380	-1003	3274	-4425	-227	-1843	-488	-11300	-200
0.938333	-27	44	88	-59	-109	-32	13	-15	-18	6	-72	-63	-97	-15	-29	-56	-97	36	-82	-31	-105	-23	-101	-68	-83	0	-101	-12	-75	-66	-147	-73	29	3897	-3827	-16609	-51	-3352	9291	-10283	-379	-1360	3005	-4465	-218	-2314	-1045	-11686	-239
0.939167	-26	43	86	-59	-110	-32	12	-14	-16	6	-53	-65	-96	-15	-29	-62	-101	33	-86	-32	-103	-23	-99	-69	-63	0	-101	-11	-74	-68	-147	-74	1	3856	-4156	-17009	-47	-3387	9135	-10417	-360	-1749	2689	-4553	-204	-2840	-1629	-12091	-245
0.940000	-24	39	85	-58	-109	-32	13	-16	-19	1	-75	-67	-94	-16	-29	-59	-100	34	-85	-32	-105	-25	-100	-73	-63	-1	-104	-16	-74	-66	-150	-76	-30	3848	-4451	-17369	-51	-3438	8912	-10545	-353	-2164	2314	-4702	-207	-3419	-2245	-12521	-211
0.940833	-28	40	85	-59	-111	-32	10	-15	-22	5	-73	-63	-94	-16	-28	-59	-100	34	-86	-31	-103	-22	-98	-69	-61	1	-96	-12	-72	-66	-147	-72	-70	3850	-4768	-17696	-55	-3504	8628	-10674	-331	-2595	1898	-4912	-195	-4045	-2890	-12967	-227
0.941667	-26	44	87	-60	-107	-28	17	-12	-15	6	-75	-65	-95	-13	-29	-56	-99	36	-86	-31	-101	-21	-97	-65	-53	-3	-97	-13	-72	-69	-147	-72	-102	3866	-5089	-17976	-48	-3589	8266	-10807	-314	-3064	1396	-5183	-186	-4719	-3570	-13435	-190
0.942500	-26	46	89	-59	-111	-29	19	-13	-16	8	-68	-66	-94	-14	-28	-57	-96	34	-84	-30	-100	-23	-101	-69	-62	0	-98	-10	-69	-66	-150	-75	-152	3888	-5414	-18226	-53	-3695	7827	-10950	-307	-3553	837	-5517	-179	-5429	-4288	-13920	-141
0.943333	-24	45	89	-59	-109	-31	13	-11	-17	5	-74	-65	-98	-16	-31	-57	-99	36	-85	-31	-108	-23	-97	-69	-64	-3	-101	-15	-76	-70	-150	-76	-191	3920	-5740	-18444	-52	-3813	7308	-11105	-302	-4053	209	-5909	-176	-6177	-5050	-14427	-152
0.944167	-28	40	87	-59	-110	-34	9	-15	-22	5	-73	-65	-97	-17	-30	-70	-103	35	-86	-33	-107	-26	-102	-73	-67	-1	-102	-13	-78	-70	-148	-79	-225	3955	-6064	-18627	-45	-3953	6709	-11283	-299	-4562	-482	-6385	-166	-6943	-5848	-14957	-195
0.945000	-28	42	89	-59	-113	9	15	-16	-19	3	-73	-64	-99	-18	-33	-60	-101	34	-87	-35	-102	-23	-101	-81	-61	1	-97	-16	-75	-70	-150	-77	-253	4000	-6391	-18782	-55	-4114	6028	-11479	-297	-5082	-1250	-6923	-156	-7739	-6701	-15508	-186
0.945833	-25	43	89	-62	-109	-35	13	-38	-18	5	-70	-92	-98	-15	-27	-58	-100	33	-87	-33	-107	-23	-102	-72	-65	-3	-98	-13	-75	-70	-149	-77	-286	4043	-6716	-18903	-52	-4293	5264	-11702	-310	-5601	-2075	-7517	-141	-8550	-7607	-16074	-150
0.946667	-25	42	89	-57	-108	-27	15	-15	-16	4	-70	-65	-95	-16	-29	-58	-99	34	-81	-31	-104	-24	-98	-69	-67	0	-97	-11	-74	-65	-148	-78	-298	4084	-7026	-18995	-56	-4489	4418	-11958	-297	-6125	-2981	-8177	-112	-9367	-8564	-16662	-141
0.947500	-25	43	88	-59	-129	-33	10	-16	-17	3	-72	-65	-129	-17	-31	-60	-101	35	-85	-32	-102	-23	-100	-74	-66	-4	-99	-11	-73	-67	-147	-78	-305	4118	-7338	-19062	-49	-4711	3483	-12250	-263	-6647	-3957	-8892	-97	-10173	-9564	-17264	-126
0.948333	-26	44	88	-61	-107	-34	12	-14	-17	6	-75	-67	-96	-19	-44	-64	-100	33	-87	-38	-104	-22	-101	-72	-63	-1	-100	-16	-74	-72	-150	-79	-340	4140	-7644	-19111	-36	-4960	2463	-12580	-240	-7171	-4998	-9664	-80	-10975	-10622	-17870	-83
0.949167	-28	41	85	-48	-113	-40	10	-17	-23	2	-75	-67	-99	-18	-30	-59	-99	34	-88	-35	-105	-24	-101	-72	-67	-4	-98	-16	-73	-68	-149	-77	-350	4161	-7944	-19122	-35	-5233	1363	-12951	-216	-7688	-6103	-10487	-66	-11751	-11727	-18485	-78
0.950000	-30	39	84	-66	-110	-36	10	-14	-19	1	-75	-67	-98	-17	-33	-59	-107	30	-88	-35	-105	-24	-104	-73	-67	-4	-99	-8	-76	-69	-148	-79	-340	4163	-8240	-19112	-34	-5534	172	-13361	-168	-8198	-7270	-11354	-50	-12502	-12892	-19096	-125
0.950833	-27	39	87	-60	-112	-36	11	-14	-19	3	-76	-68	-96	-18	-31	-61	-100	35	-85	-32	-108	-26	-101	-74	-63	-5	-102	-18	-78	-75	-148	-77	-341	4156	-8525	-19081	-31	-5871	-1092	-13811	-132	-8712	-8507	-12275	-40	-13221	-14104	-19696	-148
0.951667	-27	47	87	-62	-109	-36	12	-16	-19	4	-74	-69	-95	-19	-32	-63	-101	33	-91	-35	-104	-26	-98	-74	-65	-7	-101	-16	-75	-74	-151	-79	-335	4134	-8806	-19024	-21	-6241	-2428	-14304	-99	-9228	-9800	-13236	-34	-13883	-15356	-20275	-145
0.952500	-26	35	91	-61	-111	-18	13	-15	-21	0	-78	-92	-100	-19	-30	-62	-103	32	-88	-38	-104	-24	-101	-76	-66	-6	-108	-17	-75	-75	-149	-84	-316	4101	-9076	-18939	-34	-6646	-3842	-14844	-63	-9747	-11172	-14231	-28	-14497	-16649	-20817	-124
0.953333	-26	40	63	-62	-110	-36	10	-14	-18	5	-73	-66	-97	-15	-24	-61	-101	34	-85	-34	-118	-23	-101	-73	-65	-3	-96	-14	-73	-70	-147	-75	-279	4054	-9337	-18834	-30	-7101	-5327	-15425	-19	-10274	-12575	-15252	-28	-15037	-17963	-21315	-129
0.954167	-23	43	88	-60	-109	-32	13	-11	-21	5	-72	-67	-94	-30	-25	-59	-97	36	-84	-32	-100	-22	-95	-70	-63	-3	-100	-12	-69	-69	-145	-75	-241	3994	-9593	-18702	-13	-7593	-6867	-16047	20	-10798	-14019	-16293	-22	-15516	-19298	-21758	-92
0.955000	-22	41	92	-59	-108	-36	15	-12	-15	6	-70	-64	-95	-15	-27	-61	-96	37	-76	-33	-103	-23	-99	-70	-62	-1	-95	-12	-73	-68	-148	-75	-243	3926	-9836	-18558	-23	-8151	-8465	-16702	69	-11367	-15500	-17354	-21	-15919	-20644	-22115	-55
0.955833	-25	40	88	-59	-108	-35	12	-24	-18	6	-73	-66	-108	-17	-23	-61	-97	32	-88	-34	-103	-25	-97	-69	-63	-4	-100	-12	-78	-70	-149	-75	-255	3851	-10073	-18396	-28	-8755	-10101	-17400	81	-11941	-17003	-18427	-28	-16236	-21987	-22422	-44
0.956667	-25	51	89	-61	-110	-38	11	-15	-18	7	-74	-66	-97	-18	-32	-60	-102	32	-92	-33	-107	-27	-102	-73	-66	-6	-105	-16	-90	-72	-150	-78	-241	3764	-10300	-18226	-23	-9433	-11780	-18136	144	-12546	-18525	-19500	-39	-16472	-23307	-22609	-31
0.957500	-30	37	79	-62	-112	-39	9	-17	-24	1	-73	-67	-100	-18	-33	-62	-102	32	-86	-34	-105	-25	-98	-73	-66	-4	-102	-10	-70	-73	-146	-79	-211	3696	-10534	-18039	-29	-10172	-13495	-18904	189	-13165	-20034	-20553	-46	-16614	-24581	-22680	-17
0.958333	-24	39	88	-60	-112	-35	11	-19	-22	3	-72	-64	-96	-22	-29	-61	-100	33	-88	-44	-87	-23	-99	-73	-65	-5	-104	-13	-74	-72	-147	-77	-210	3617	-10680	-17843	-28	-10987	-15221	-19702	193	-13801	-21509	-21598	-63	-16668	-25793	-22634	6
0.959167	0	38	87	-62	-107	-34	13	-14	-18	7	-72	-63	-95	-17	-29	-61	-103	33	-87	-31	-103	-22	-97	-69	-62	0	-101	-11	-73	-70	-148	-77	-222	3557	-10844	-17647	-19	-11873	-16959	-20525	208	-14476	-22947	-22572	-73	-16632	-26939	-22462	32
0.960000	-30	42	88	-59	-110	-34	15	-16	-22	7	-69	-63	-92	-15	-28	-62	-97	35	-83	-30	-102	-19	-98	-67	-64	0	-99	-10	-72	-66	-147	-74	-210	3518	-10975	-17446	-23	-12838	-18685	-21375	226	-15170	-24317	-23522	-93	-16508	-27992	-22161	51
0.960833	-23	44	88	-56	-107	-33	16	-12	-16	11	-65	-58	-94	-24	-27	-58	-99	36	-83	-29	-107	-19	-96	-65	-63	0	-97	-9	-73	-66	-143	-73	-184	3494	-11080	-17261	-38	-13866	-20388	-22241	225	-15877	-25611	-24421	-108	-16300	-28946	-21736	56
0.961667	-23	45	92	-52	-107	-30	15	-15	-17	9	-67	-60	-94	-11	-26	-56	-93	39	-82	-29	-109	-19	-94	-67	-66	1	-97	-8	-69	-65	-143	-72	-166	3497	-11138	-17083	-43	-14955	-22042	-23117	213	-16603	-26807	-25259	-115	-16010	-29774	-21206	42
0.962500	-26	42	90	-59	-104	-28	17	-12	-16	4	-67	-59	-93	-12	-24	-57	-95	38	-85	-28	-98	-16	-95	-65	-59	2	-108	-10	-72	-63	-142	-73	-174	3525	-11159	-16927	-39	-16085	-23630	-23998	216	-17328	-27871	-26021	-129	-15651	-30471	-20585	50
0.963333	-10	44	90	-52	-105	-30	15	-13	-15	9	-69	-60	-90	-10	-25	-61	-94	38	-81	-29	-100	-18	-100	-70	-64	0	-100	-12	-72	-65	-144	-75	-167	3599	-11120	-16793	-40	-17287	-25132	-24874	229	-18047	-28790	-26709	-145	-15225	-31030	-19896	45
0.964167	-27	41	85	-59	-87	-35	9	-16	-18	8	-73	-68	-88	-16	-31	-58	-100	35	-86	-35	-110	-23	-101	-68	-66	-3	-102	-14	-76	-66	-143	-76	-119	3704	-11028	-16695	-47	-18494	-26508	-25724	209	-18759	-29538	-27295	-158	-14742	-31430	-19169	25
0.965000	-28	20	86	-59	-109	-34	12	-16	-24	4	-75	-64	-100	-17	-28	-58	-103	32	-87	-34	-110	-24	-102	-69	-67	-5	-100	-16	-79	-70	-148	-77	-86	3865	-10867	-16617	-38	-19698	-27731	-26544	192	-19419	-30106	-27796	-167	-14214	-31684	-18426	6
0.965833	-28	38	85	-61	-113	-35	9	-15	-19	5	-75	-64	-98	-10	-31	-61	-101	34	-85	-32	-104	-23	-103	-68	-64	-1	-98	-12	-73	-68	-131	-77	-24	4073	-10629	-16577	-30	-20884	-28773	-27303	196	-20039	-30468	-28193	-174	-13646	-31776	-17698	2
0.966667	-26	39	86	-59	-108	-35	12	-14	-19	4	-76	-63	-96	-19	-30	-60	-100	32	-86	-31	-107	-21	-103	-70	-55	-1	-99	-14	-75	-72	-149	-75	61	4329	-10323	-16577	-41	-22019	-29616	-28007	187	-20604	-30640	-28509	-180	-13056	-31712	-17027	-9
0.967500	-23	43	87	-60	-112	-36	12	-14	-14	27	-70	-60	-95	-15	-26	-56	-97	32	-84	-31	-103	-22	-102	-66	-62	-3	-98	-11	-73	-66	-145	-68	71	4634	-9934	-16627	-49	-23099	-30239	-28641	155	-21099	-30602	-28718	-193	-12466	-31491	-16439	-26
0.968333	-23	42	89	-57	-105	-33	12	-15	-16	5	-72	-62	-96	-1	-28	-57	-98	35	-85	-31	-102	-19	-102	-48	-64	0	-98	-11	-72	-69	-146	-74	55	4993	-9473	-16699	-40	-24100	-30618	-29186	121	-21515	-30364	-28850	-215	-11900	-31120	-15954	-11
0.969167	-23	43	89	-53	-110	-36	11	-16	-15	7	-69	-62	-98	-17	-23	-53	-97	35	-85	-31	-105	-23	-102	-67	-64	0	-97	-27	-73	-67	-146	-76	67	5401	-8929	-16832	-38	-25010	-30733	-29639	112	-21842	-29931	-28906	-217	-11380	-30600	-15592	-8
0.970000	-23	39	87	-59	-109	-33	12	-12	-14	6	-73	-61	-96	-15	-28	-57	-99	33	-85	-30	-100	-21	-100	-72	-65	-3	-99	-13	-99	-68	-147	-75	86	5857	-8313	-17013	-32	-25803	-30613	-29987	103	-22071	-29307	-28903	-216	-10925	-29930	-15367	-13
0.970833	-24	39	90	-59	-109	-34	13	-14	-18	7	-72	-61	-96	-15	-30	-58	-97	33	-85	-31	-105	-22	-104	-73	-63	-1	-98	-12	-74	-70	-147	-75	86	6361	-7625	-17240	-22	-26481	-30207	-30231	62	-22193	-28515	-28843	-229	-10570	-29125	-15277	-29
0.971667	-24	42	88	-59	-110	-32	12	-15	-19	4	-72	-63	-98	-16	-30	-56	-97	30	-84	-33	-102	-21	-99	-69	-61	0	-99	-14	-74	-72	-145	-75	42	6901	-6882	-17516	-19	-27031	-29540	-30343	37	-22225	-27561	-28752	-238	-10328	-28190	-15343	-25
0.972500	-26	39	85	-62	-110	-29	12	-17	-22	0	-74	-65	-98	-16	-30	-59	-101	30	-86	-35	-103	-21	-103	-73	-68	-7	-101	-17	-76	-73	-150	-76	54	7485	-6088	-17840	-13	-27458	-28605	-30389	9	-22149	-26483	-28637	-251	-10232	-27149	-15500	-17
0.973333	-26	38	88	-61	-108	-33	9	-14	-18	3	-73	-66	-94	-16	-34	-69	-99	28	-88	-35	-104	-23	-104	-70	-64	-3	-100	-15	-73	-69	-148	-75	64	8096	-5262	-18208	-31	-27761	-27421	-30305	0	-21971	-25301	-28515	-268	-10283	-26013	-15785	-1
0.974167	-25	38	89	-65	-109	-36	11	-15	-21	2	-74	-65	-88	-15	-28	-57	-96	35	-85	-33	-99	-18	-97	-67	-62	0	-99	-11	-68	-67	-145	-70	62	8739	-4405	-18617	-19	-27939	-26014	-30124	-33	-21711	-24055	-28395	-262	-10501	-24810	-16151	15
0.975000	-25	38	88	-57	-109	-34	16	-12	-17	6	-70	-63	-97	-16	-30	-57	-96	34	-87	-34	-105	-22	-96	-69	-65	-1	-98	-13	-75	-70	-148	-73	75	9398	-3555	-19071	-27	-28012	-24417	-29858	-57	-21379	-22767	-28292	-265	-10889	-23556	-16582	16
0.975833	-24	40	91	-58	-105	-32	16	-14	-18	-1	-72	-94	-98	-15	-29	-56	-97	34	-86	-33	-100	-18	-98	-68	-65	1	-99	-15	-74	-70	-148	-74	71	10069	-2731	-19555	-13	-27979	-22664	-29519	-69	-20984	-21463	-28205	-257	-11440	-22283	-17049	24
0.976667	-26	37	89	-59	-109	-31	16	-13	-14	5	-70	-64	-94	-15	-29	-57	-99	55	-86	-55	-103	-23	-99	-68	-63	-1	-98	-12	-72	-66	-148	-74	66	10742	-1951	-20075	0	-27861	-20791	-29115	-91	-20550	-20159	-28148	-256	-12138	-21019	-17516	25
0.977500	-25	34	89	-56	-108	-39	13	-11	-19	4	-73	-68	-96	-18	-28	-56	-101	36	-85	-31	-105	-22	-97	-68	-58	0	-101	-15	-74	-59	-146	-74	69	11421	-1231	-20616	10	-27658	-18820	-28661	-109	-20083	-18887	-28112	-255	-12959	-19797	-17959	36
0.978333	-26	39	90	-58	-112	-32	12	-13	-17	5	-70	-63	-94	-17	-29	-53	-99	35	-105	-34	-107	-25	-100	-70	-64	-1	-97	-11	-74	-68	-145	-75	70	12092	-610	-21184	4	-27388	-16798	-28183	-118	-19622	-17664	-28095	-251	-13870	-18639	-18356	40
0.979167	-27	39	86	-56	-113	-30	15	-12	-16	7	-70	-66	-94	-10	-28	-59	-100	34	-83	-33	-101	-22	-97	-68	-64	0	-96	-12	-74	-67	-147	-74	91	12744	-96	-21767	10	-27054	-14768	-27699	-147	-19168	-16505	-28090	-239	-14845	-17580	-18687	41
0.980000	-12	38	90	-53	-107	-29	17	-10	-16	8	-67	-62	-92	-11	-25	-56	-98	34	-82	-30	-100	-21	-96	-67	-63	-1	-95	-9	-68	-64	-144	-72	107	13389	293	-22362	24	-26668	-12768	-27222	-155	-18744	-15412	-28088	-227	-15843	-16632	-18930	79
0.980833	-22	44	90	-56	-105	-28	16	-8	-12	9	-67	-60	-103	-13	-30	-51	-96	37	-82	-30	-101	-23	-95	-66	-60	0	-96	-9	-70	-66	-144	-77	123	14004	538	-22957	15	-26236	-10833	-26772	-152	-18368	-14395	-28078	-218	-16827	-15819	-19098	94
0.981667	-24	42	91	-57	-105	-32	16	-14	-16	8	-70	-64	-96	-15	-30	-55	-99	35	-87	-34	-104	-21	-98	-74	-66	-3	-100	-13	-74	-68	-146	-74	124	14588	621	-23547	15	-25762	-8995	-26371	-182	-18058	-13452	-28043	-205	-17749	-15158	-19171	98
0.982500	-30	37	87	-56	-110	-33	18	-15	-19	4	-72	-64	-96	-15	-30	-59	-102	35	-82	-29	-105	-19	-97	-66	-65	-4	-97	-10	-72	-67	-145	-74	109	15142	556	-24117	19	-25238	-7251	-26020	-185	-17799	-12570	-27965	-188	-18564	-14655	-19152	108
0.983333	-27	40	88	-55	-109	-31	15	-16	-19	5	-56	-63	-95	-15	-31	-58	-101	35	-82	-32	-105	-17	-102	-69	-66	-4	-101	-12	-73	-70	-146	-76	105	15658	334	-24664	19	-24673	-5636	-25746	-205	-17619	-11752	-27824	-170	-19246	-14309	-19060	106
0.984167	-26	43	85	-53	-112	-32	11	6	-17	-12	-72	-64	-98	-17	-32	-61	-101	34	-85	-34	-105	-25	-102	-69	-68	-3	-100	-15	-75	-72	-151	-77	79	16143	-50	-25186	28	-24050	-4174	-25548	-215	-17507	-10984	-27613	-144	-19756	-14114	-18905	97
0.985000	-25	40	89	-57	-110	-32	15	-14	-22	5	-73	-64	-96	-15	-28	-59	-100	33	-85	-34	-105	-23	-99	-68	-67	-6	-101	-13	-74	-72	-147	-75	74	16581	-566	-25654	26	-23375	-2846	-25441	-228	-17458	-10243	-27304	-131	-20081	-14056	-18691	101
0.985833	-27	41	89	-56	-110	-33	13	-12	-13	9	-72	-61	-97	-18	-28	-61	-102	35	-84	-32	-105	-21	-98	-69	-63	0	-100	-11	-73	-70	-148	-74	74	16949	-1217	-26079	10	-22641	-1648	-25415	-246	-17472	-9529	-26893	-108	-20191	-14124	-18467	109
0.986667	-28	44	88	-55	-112	-32	16	-11	-17	7	-74	-65	-95	-14	-29	-56	-98	34	-83	-36	-104	-22	-101	-73	-65	0	-102	-13	-79	-70	-146	-74	69	17330	-1973	-26440	20	-21847	-612	-25497	-247	-17534	-8828	-26367	-85	-20094	-14287	-18229	103
0.987500	-25	41	86	-84	-112	-30	13	-11	-17	29	-70	-60	-99	-12	-27	-57	-100	35	-83	-33	-105	-21	-88	-67	-66	0	-100	-10	-73	-68	-145	-76	59	17638	-2816	-26740	18	-20993	299	-25634	-263	-17636	-8125	-25725	-67	-19783	-14518	-18000	84
0.988333	-26	43	89	-55	-108	-30	15	-9	-18	9	-72	-61	-98	-11	-19	-56	-98	38	-87	-28	-102	-19	-98	-67	-62	2	-101	-14	-74	-69	-144	-74	41	17898	-3733	-26973	16	-20079	1080	-25862	-264	-17757	-7434	-24977	-55	-19296	-14790	-17796	57
0.989167	-28	41	89	-58	-111	-34	34	-10	-17	10	-70	-65	-100	-15	-28	-58	-97	35	-85	-31	-107	-25	-100	-68	-63	1	-100	-12	-74	-93	-145	-76	5	18106	-4703	-27132	13	-19118	1735	-26167	-281	-17889	-6741	-24120	-38	-18641	-15068	-17626	43
0.990000	-25	40	88	-58	-108	-33	12	-14	-18	6	-73	-63	-97	-15	-32	-60	-100	35	-86	-29	-104	-24	-103	-68	-66	-3	-108	-15	-77	-74	-152	-77	-38	18266	-5703	-27221	12	-18107	2279	-26532	-296	-18012	-6057	-23176	-16	-17864	-15334	-17502	32
0.990833	-31	34	87	-62	-116	-39	6	-41	-26	4	-75	-65	-101	-15	-31	-57	-100	35	-86	-33	-108	-23	-104	-67	-64	0	-103	-14	-67	-74	-149	-76	-67	18375	-6710	-27237	-3	-17074	2719	-26943	-320	-18110	-5386	-22147	-7	-16983	-15535	-17410	16
0.991667	-28	36	86	-60	-113	-33	13	-16	-21	4	-72	-61	-100	-17	-31	-61	-99	34	-86	-38	-105	-23	-100	-69	-67	-1	-105	-15	-76	-74	-150	-79	-101	18422	-7710	-27183	0	-16039	3055	-27372	-336	-18175	-4740	-21063	9	-16074	-15673	-17362	8
0.992500	-26	35	67	-64	-109	-35	11	-17	-22	3	-75	-67	-97	-15	-27	-61	-103	33	-90	-34	-104	-23	-103	-72	-67	-5	-103	-15	-73	-70	-147	-79	-139	18419	-8691	-27059	10	-15010	3291	-27872	-343	-18186	-4133	-19946	35	-15166	-15713	-17337	8
0.993333	-27	38	89	-61	-109	-33	12	-17	-17	5	-73	-62	-98	-15	-28	-61	-101	35	-83	-32	-103	-21	-100	-65	-63	0	-101	-11	-73	-68	-146	-75	-178	18358	-9638	-26883	0	-14011	3438	-28355	-346	-18146	-3580	-18828	45	-14307	-15640	-17331	2
0.994167	-26	43	93	-57	-109	-40	16	-14	-14	8	-70	-66	-94	-12	-25	-53	-96	39	-84	-31	-100	-17	-97	-65	-63	1	-101	-10	-70	-66	-141	-72	-247	18227	-10560	-26647	2	-13072	3494	-28845	-334	-18056	-3109	-17722	62	-13545	-15457	-17324	-9
0.995000	-27	39	90	-56	-107	-30	15	-14	-18	8	-70	-60	-95	-12	-27	-58	-98	36	-110	-33	-103	-19	-97	-68	-60	3	-98	-10	-69	-68	-146	-75	-276	18034	-11437	-26375	1	-12221	3458	-29324	-335	-17908	-2730	-16674	70	-12911	-15158	-17310	-17
0.995833	-21	43	90	-57	-107	-8	12	-13	-16	6	-72	-74	-94	-14	-27	-55	-95	37	-82	-31	-99	-18	-97	-67	-60	0	-98	-6	-70	-68	-143	-75	-320	17776	-12265	-26082	5	-11483	3347	-29782	-337	-17714	-2457	-15694	75	-12428	-14750	-17263	-25
0.996667	-28	39	90	-59	-104	-29	17	-12	-14	9	-72	-61	-91	-13	-26	-57	-95	36	-84	-27	-101	-15	-96	-72	-61	0	-95	-10	-72	-67	-143	-74	-374	17441	-13055	-25773	18	-10852	3172	-30212	-336	-17477	-2303	-14799	84	-12122	-14248	-17173	-45
0.997500	-25	37	88	-59	-109	-32	7	-21	-19	1	-76	-63	-96	-13	-28	-58	-99	35	-83	-31	-103	-17	-99	-68	-67	6	-99	-14	-73	-67	-145	-76	-419	17043	-13801	-25468	6	-10378	2918	-30612	-311	-17210	-2279	-14020	96	-12008	-13669	-17023	-74
0.998333	-28	37	87	-61	-110	-34	12	-16	-19	-1	-75	-65	-98	-17	-29	-59	-101	38	-85	-34	-108	-22	-101	-72	-66	-1	-100	-14	-76	-70	-148	-78	-469	16564	-14510	-25179	-17	-10054	2622	-30978	-294	-16940	-2383	-13364	105	-12078	-13032	-16807	-63
0.999167	-31	35	86	-63	-112	-36	8	-17	-25	0	-76	-68	-100	-18	-29	-60	-105	34	-85	-31	-107	-18	-99	-73	-66	-1	-99	-16	-74	-70	-147	-79	-496	16018	-15182	-24916	3	-9893	2299	-31291	-279	-16656	-2621	-12844	106	-12315	-12360	-16516	-59
1.000000	-26	38	88	-61	-110	-34	12	-14	-15	5	-74	-63	-95	-17	-29	-58	-98	38	-83	-32	-104	-22	-99	-70	-63	2	-95	-13	-72	-67	-148	-73	-487	15401	-15813	-24695	0	-9897	1958	-31564	-257	-16393	-2977	-12447	115	-12707	-11670	-16148	-43
1.000833	-26	43	90	-59	-104	-36	16	-12	-15	5	-24	-62	-94	-17	-28	-59	-98	37	-80	-30	-105	-17	-97	-67	-63	0	-95	-15	-74	-68	-139	-75	-480	14715	-16410	-24534	-1	-10065	1618	-31791	-239	-16163	-3445	-12184	118	-13244	-10988	-15709	-15
1.001667	-23	43	91	-59	-108	-32	15	-11	-15	4	-73	-60	-95	-16	-16	-55	-98	36	-79	-30	-101	-19	-94	-69	-61	1	-93	-10	-73	-66	-145	-73	-472	13968	-16962	-24430	-9	-10387	1309	-31975	-219	-15970	-3996	-12031	118	-13876	-10342	-15208	3
1.002500	-24	43	92	-56	-103	-38	17	-12	-17	6	-68	-63	-96	-15	-26	-57	-97	37	-78	-30	-100	-18	-96	-68	-65	1	-91	-9	-73	-66	-145	-73	-445	13166	-17466	-24398	-18	-10848	1040	-32103	-203	-15834	-4642	-11997	115	-14576	-9744	-14688	26
1.003333	-24	40	90	-57	-110	-35	10	-12	-15	5	-73	-64	-95	-16	-27	-77	-99	37	-82	-30	-104	-22	-100	-69	-64	0	-96	-13	-74	-69	-146	-76	-415	12317	-17913	-24448	-32	-11446	827	-32187	-183	-15737	-5317	-12050	113	-15303	-9212	-14096	38
1.004167	-25	39	90	-58	-111	-34	11	-36	-17	4	-73	-65	-96	-18	-29	-60	-100	33	-82	-33	-104	-21	-99	-69	-63	-1	-96	-14	-68	-72	-146	-60	-390	11436	-18285	-24572	-39	-12146	697	-32197	-156	-15736	-6005	-12169	126	-16019	-8753	-13515	53
1.005000	-27	39	88	-59	-108	-33	10	-15	-19	4	-74	-64	-95	-1	-30	-57	-99	35	-79	-31	-103	-24	-100	-72	-58	-5	-95	-13	-73	-72	-144	-74	-357	10531	-18565	-24779	-46	-12932	671	-32157	-143	-15759	-6666	-12337	118	-16690	-8371	-12947	68
1.005833	-25	40	88	-60	-111	-36	16	-12	-18	5	-72	-64	-96	-15	-31	-59	-102	34	-83	-36	-103	-22	-99	-69	-65	-1	-105	-13	-74	-73	-148	-76	-317	9616	-18746	-25059	-39	-13773	745	-32042	-128	-15866	-7285	-12526	119	-17294	-8071	-12419	73
1.006667	-24	37	87	-60	-112	-35	15	-13	-23	0	-75	-66	-98	-16	-25	-51	-102	32	-85	-34	-105	-19	-100	-70	-68	-6	-101	-13	-76	-70	-150	-77	-270	8713	-18803	-25416	-42	-14673	931	-31865	-107	-16002	-7834	-12725	115	-17803	-7852	-11960	85
1.007500	-30	35	84	-63	-112	-38	11	-27	-23	5	-76	-66	-97	-14	-31	-60	-102	33	-84	-33	-100	-23	-102	-70	-65	0	-100	-11	-72	-70	-144	-80	-222	7830	-18723	-25823	-49	-15554	1239	-31606	-67	-16172	-8275	-12896	119	-18189	-7694	-11578	98
1.008333	-26	40	88	-59	-111	-36	16	-12	-19	6	-76	-63	-95	-15	-28	-60	-98	36	-84	-34	-105	-22	-99	-69	-65	-1	-100	-15	-74	-69	-144	-72	-190	6983	-18498	-26282	-52	-16447	1654	-31274	-46	-16369	-8607	-13038	131	-18458	-7606	-11292	110
1.009167	-25	41	88	-58	-109	-36	17	11	-16	6	-74	-62	-95	-15	-28	-59	-99	34	-83	-35	-103	-22	-104	-67	-64	0	-99	-13	-73	-70	-144	-75	-147	6178	-18106	-26780	-47	-17333	2166	-30868	-36	-16579	-8808	-13126	109	-18604	-7573	-11118	116
1.010000	-27	41	89	-58	-109	-31	17	-12	-19	6	-73	-62	-96	-15	-30	-61	-98	34	-81	-34	-102	-19	-98	-72	-62	0	-99	-13	-75	-72	-147	-73	-97	5425	-17546	-27294	-52	-18176	2755	-30375	-3	-16785	-8878	-13157	111	-18634	-7584	-11063	116
1.010833	-24	41	90	-59	-108	-36	16	-17	-15	7	-73	-62	-97	-16	-28	-61	-101	34	-85	-33	-104	-25	-99	-72	-63	1	-113	-14	-73	-73	-146	-76	-43	4739	-16810	-27819	-57	-18973	3405	-29812	22	-16978	-8814	-13121	112	-18560	-7632	-11128	118
1.011667	-25	41	88	-59	-107	-34	16	-12	-17	5	-73	-63	-96	-15	-32	-59	-99	35	-85	-38	-104	-23	-99	-73	-65	-1	-100	-14	-76	-73	-149	-77	-15	4119	-15923	-28327	-51	-19715	4085	-29174	36	-17156	-8624	-13033	104	-18406	-7717	-11313	109
1.012500	-25	43	89	-59	-112	-38	11	-14	-16	5	-74	-63	-99	-16	-30	-61	-99	34	-82	-35	-105	-24	-102	-70	-63	-1	-99	-14	-75	-73	-146	-70	19	3574	-14857	-28809	-51	-20406	4774	-28451	66	-17303	-8320	-12840	113	-18192	-7816	-11601	108
1.013333	-26	44	89	-60	-109	-32	17	-11	-14	9	-69	-60	-96	-14	-29	-57	-88	34	-83	-30	-99	-17	-96	-68	-61	2	-96	-9	-73	-68	-144	-73	36	3105	-13640	-29250	-51	-21034	5443	-27654	90	-17418	-7921	-12603	119	-17944	-7950	-11981	111
1.014167	-22	45	91	-58	-111	-38	17	11	-15	5	-69	-59	-94	-11	-27	-59	-98	36	-83	-29	-100	-21	-97	-68	-61	4	-83	-10	-70	-59	-145	-75	69	2703	-12281	-29643	-45	-21611	6047	-26830	114	-17497	-7464	-12327	120	-17696	-8071	-12437	104
1.015000	-24	42	92	-59	-105	-33	12	-15	-15	4	-70	-62	-102	-18	-30	-61	-98	34	-85	-31	-107	-24	-100	-68	-63	2	-99	-13	-75	-72	-150	-75	86	2367	-10806	-29988	-46	-22140	6567	-25958	136	-17546	-6968	-12021	113	-17472	-8223	-12979	96
1.015833	-30	42	88	-60	-110	-35	12	-19	-22	33	-73	-62	-97	-15	-31	-60	-101	33	-85	-32	-104	-21	-99	-70	-69	-1	-99	-12	-72	-68	-147	-75	99	2079	-9228	-30240	-33	-22607	6982	-25052	159	-17563	-6457	-11690	118	-17275	-8381	-13508	102
1.016667	-27	41	87	-57	-110	-33	15	-16	-18	4	-72	-60	-97	-17	-30	-61	-101	28	-83	-31	-103	-23	-100	-69	-66	0	-97	-13	-76	-69	-148	-75	110	1879	-7572	-30430	-28	-23011	7259	-24132	191	-17549	-5956	-11367	115	-17158	-8554	-14067	94
1.017500	-24	39	87	-58	-120	-33	12	-17	-16	2	-73	-62	-95	-15	-29	-59	-98	30	-84	-33	-101	-23	-96	-68	-64	-1	-101	-12	-75	-69	-146	-73	126	1711	-5858	-30550	-35	-23414	7384	-23204	209	-17520	-5503	-11071	110	-17089	-8736	-14626	90
1.018333	-29	39	85	-60	-110	-33	11	-15	-16	10	-73	-64	-95	-14	-33	-60	-99	30	-88	-31	-102	-22	-102	-69	-63	0	-98	-12	-74	-69	-147	-75	129	1574	-4109	-30594	-33	-23760	7339	-22290	228	-17470	-5111	-10814	101	-17107	-8921	-15147	84
1.019167	-30	40	89	-58	-112	-35	11	-16	-23	4	-74	-64	-97	-17	-27	-59	-99	33	-85	-31	-107	-18	-99	-70	-64	-1	-100	-15	-73	-68	-152	-74	126	1468	-2329	-30566	-22	-24068	7121	-21398	233	-17420	-4813	-10627	94	-17194	-9115	-15627	76
1.020000	-22	42	88	-58	-107	-34	15	-13	-13	7	-72	-63	-95	-13	-27	-58	-96	32	-86	-31	-101	-21	-97	-67	-62	0	-96	-14	-66	-67	-146	-73	122	1379	-563	-30474	-16	-24340	6735	-20539	239	-17368	-4607	-10497	105	-17355	-9308	-16030	63
1.020833	-22	43	91	-55	-101	-33	19	-13	7	7	-69	-63	-92	-14	-27	-58	-95	35	-82	-30	-100	-17	-98	-67	-62	2	-98	-12	-80	-68	-135	-72	113	1297	1166	-30324	-13	-24578	6181	-19729	253	-17324	-4508	-10496	105	-17582	-9499	-16393	49
1.021667	-22	40	90	-58	-109	-33	15	-13	-16	8	-67	-62	-93	-14	-26	-61	-96	36	-83	-31	-95	-21	-99	-65	-61	4	-99	-11	-70	-65	-145	-72	107	1212	2835	-30135	-7	-24790	5470	-18970	265	-17298	-4525	-10581	105	-17857	-9678	-16688	44
1.022500	-18	40	72	-58	-104	-31	13	-14	-15	6	-70	-61	-93	-14	-27	-56	-99	36	-82	-27	-100	-18	-99	-62	-63	2	-97	-11	-70	-68	-146	-73	101	1109	4419	-29913	-15	-24960	4619	-18264	251	-17287	-4645	-10793	101	-18169	-9848	-16901	38
1.023333	-25	41	88	-59	-111	-34	9	-16	-15	6	-66	-62	-95	-18	-31	-60	-102	32	-86	-31	-109	-27	-105	-70	-67	-1	-100	-16	-79	-74	-149	-78	80	985	5896	-29672	-23	-25107	3654	-17616	239	-17304	-4861	-11121	88	-18480	-9995	-17044	24
1.024167	-29	37	82	-64	-115	-40	7	-21	-24	2	-76	-67	-99	-19	-33	-63	-103	29	-85	-36	-107	-25	-102	-70	-67	0	-103	-14	-77	-72	-150	-96	44	835	7256	-29415	-15	-25207	2605	-17018	241	-17341	-5144	-11559	92	-18826	-10109	-17119	17
1.025000	-27	37	86	-60	-115	-38	9	-19	-21	3	-73	-68	-95	-15	-29	-62	-99	32	-68	-36	-104	-25	-101	-76	-66	0	-100	-15	-74	-69	-150	-79	52	649	8461	-29168	-11	-25280	1503	-16476	246	-17406	-5486	-12112	91	-19146	-10177	-17142	15
1.025833	-29	39	87	-60	-112	-34	12	-11	-18	4	-74	-65	-97	-18	-29	-61	-101	32	-86	-33	-105	-25	-100	-70	-36	2	-101	-16	-76	-70	-152	-77	30	418	9492	-28934	0	-25295	375	-15978	227	-17493	-5855	-12767	76	-19438	-10217	-17120	0
1.026667	-27	39	88	-60	-109	-32	13	-16	-21	5	-73	-64	-103	-11	-29	-58	-97	30	-92	-32	-107	-23	-98	-69	-68	-1	-102	-14	-74	-67	-148	-76	24	141	10328	-28733	-5	-25279	-747	-15524	184	-17602	-6232	-13514	74	-19699	-10197	-17074	-4
1.027500	-27	40	85	-58	-112	-40	15	-13	-18	6	-72	-63	-97	-13	-28	-60	-102	34	-84	-29	-103	-22	-99	-70	-64	0	-93	-11	-70	-69	-149	-75	5	-194	10952	-28564	0	-25229	-1846	-15094	199	-17731	-6587	-14347	72	-19927	-10120	-17012	-16
1.028333	-26	42	89	-61	-108	-31	11	-13	-22	7	-69	-62	-96	-13	-26	-58	-101	36	-79	-30	-104	-22	-99	-68	-64	0	-99	-14	-73	-69	-146	-74	-1	-578	11350	-28437	5	-25139	-2891	-14693	195	-17879	-6902	-15242	55	-20115	-9991	-16953	-34
1.029167	-25	40	87	-38	-110	-32	15	-11	-17	8	-70	-63	-94	-12	-26	-57	-99	34	-83	-33	-102	-22	-96	-68	-64	2	-99	-14	-79	-69	-147	-75	0	-1048	11500	-28355	-1	-25012	-3856	-14307	176	-18042	-7139	-16178	39	-20267	-9801	-16907	-38
1.030000	-24	43	90	-59	-108	-32	16	-11	-16	9	-69	-64	-109	-13	-26	-57	-97	37	-102	-30	-101	-22	-98	-67	-62	5	-99	-13	-73	-68	-147	-74	-10	-1586	11391	-28310	-4	-24851	-4721	-13949	150	-18216	-7295	-17136	23	-20390	-9554	-16894	-19
1.030833	-25	41	88	-63	-107	-31	15	-13	-19	16	-72	-63	-97	-13	-28	-60	-101	36	-85	-33	-108	-24	-99	-67	-66	1	-100	-14	-74	-69	-152	-76	0	-2200	11005	-28313	-3	-24651	-5475	-13583	138	-18396	-7349	-18098	18	-20487	-9253	-16910	-22
1.031667	-26	40	88	-60	-110	-33	12	-14	-22	6	-95	-66	-98	-15	-31	-61	-100	32	-60	-34	-108	-24	-104	-70	-68	0	-104	-16	-78	-76	-153	-79	-11	-2894	10343	-28346	-9	-24427	-6130	-13237	126	-18591	-7314	-19055	3	-20578	-8893	-16999	-23
1.032500	-29	53	85	-65	-115	-39	10	-18	-24	2	-76	-68	-101	-17	-30	-60	-104	34	-86	-36	-107	-25	-99	-69	-58	0	-107	-15	-76	-73	-151	-78	-15	-3668	9412	-28409	-4	-24160	-6605	-12896	116	-18784	-7117	-19969	-1	-20660	-8487	-17125	-17
1.033333	-29	41	86	-59	-113	-31	12	-8	-18	4	-73	-65	-97	-14	-21	-58	-98	35	-83	-31	-103	-23	-96	-68	-67	1	-99	-12	-75	-69	-149	-77	-21	-4527	8222	-28489	12	-23858	-6971	-12568	98	-18974	-6822	-20829	-22	-20748	-8037	-17313	-45
1.034167	-27	46	92	-58	-110	-55	15	-11	-17	10	-68	-60	-95	-11	-25	-58	-96	37	-81	-31	-107	-19	-99	-60	-66	5	-95	-10	-70	-70	-147	-73	-27	-5472	6771	-28578	10	-23537	-7214	-12260	74	-19171	-6423	-21627	-39	-20860	-7553	-17547	-68
1.035000	-25	45	91	-55	-111	-33	16	-12	-16	9	-79	-61	-99	-17	-30	-58	-98	36	-80	-29	-105	-22	-97	-67	-62	4	-96	-13	-72	-69	-146	-75	-31	-6502	5089	-28675	3	-23190	-7330	-11975	56	-19376	-5934	-22353	-57	-20998	-7052	-17847	-64
1.035833	-19	46	89	-56	-109	-30	13	-13	-6	8	-72	-62	-96	-12	-27	-58	-98	34	-82	-30	-102	-38	-98	-70	-64	2	-96	-12	-72	-77	-149	-77	-47	-7607	3217	-28759	0	-22820	-7332	-11727	41	-19581	-5352	-22981	-77	-21167	-6529	-18192	-34
1.036667	-28	44	92	-57	-108	-29	16	-12	-19	7	-69	-63	-98	-13	-32	-60	-98	34	-83	-30	-102	-19	-99	-70	-63	1	-98	-12	-74	-69	-141	-78	-57	-8784	1200	-28830	-7	-22440	-7222	-11507	18	-19791	-4703	-23514	-105	-21382	-6003	-18575	-10
1.037500	-24	42	80	-61	-109	-34	13	-15	-19	5	-73	-62	-97	-12	-27	-59	-100	32	-83	-34	-105	-21	-99	-59	-65	0	-97	-15	-74	-52	-147	-76	-47	-10015	-916	-28888	-11	-22038	-7027	-11333	-8	-20011	-4012	-23948	-119	-21631	-5478	-18991	24
1.038333	-27	41	89	-59	-109	-32	15	-13	-1	5	-74	-65	-93	-13	-12	-57	-100	33	-90	-31	-103	-18	-100	-68	-64	0	-98	-11	-70	-69	-131	-76	-47	-11297	-3074	-28916	-8	-21626	-6738	-11205	-14	-20235	-3289	-24287	-139	-21917	-4968	-19434	26
1.039167	-25	42	89	-80	-110	-33	12	-16	-19	2	-76	-65	-98	-14	-29	-57	-103	34	-85	-32	-126	-23	-100	-70	-68	-1	-101	-16	-72	-70	-146	-76	-47	-12613	-5236	-28928	-4	-21208	-6374	-11143	-39	-20471	-2564	-24514	-161	-22240	-4487	-19886	41
1.040000	-26	40	87	-62	-108	-32	13	-13	-17	4	-76	-63	-97	-15	-31	-88	-102	28	-90	-35	-108	-24	-104	-70	-67	-3	-100	-15	-75	-70	-148	-78	-45	-13951	-7325	-28920	-5	-20793	-5949	-11105	-73	-20715	-1848	-24640	-172	-22588	-3994	-20349	45
1.040833	-27	39	89	-79	-110	-36	11	-13	-22	1	-75	-66	-96	-15	-28	-58	-100	34	-85	-32	-103	-22	-98	-68	-64	0	-98	-14	-73	-69	-146	-79	-33	-15276	-9271	-28892	1	-20381	-5466	-11180	-99	-20967	-1162	-24667	-191	-22953	-3562	-20782	54
1.041667	-23	39	89	-61	-109	-24	13	-12	-18	4	-72	-63	-95	-15	-28	-61	-83	32	-84	-34	-102	-24	-97	-68	-63	0	-98	-13	-70	-69	-146	-66	-4	-16579	-11035	-28857	-8	-19986	-4934	-11280	-113	-21241	-511	-24600	-216	-23323	-3152	-21218	55
1.042500	-21	43	91	-58	-107	-32	13	-15	-14	4	-72	-64	-95	-13	-27	-59	-113	18	-83	-31	-101	-38	-99	-69	-61	1	-98	-13	-74	-70	-145	-76	15	-17835	-12560	-28809	-5	-19610	-4363	-11437	-131	-21476	84	-24450	-224	-23688	-2789	-21618	50
1.043333	-23	40	90	-59	-108	-29	11	-12	-16	5	-70	-63	-94	-15	-29	-51	-97	34	-83	-35	-101	-23	-99	-68	-63	0	-98	-12	-47	-67	-146	-77	27	-19020	-13803	-28771	-8	-19267	-3751	-11640	-153	-21758	623	-24229	-240	-24036	-2457	-21985	32
1.044167	-24	38	86	-61	-111	-34	11	-13	-17	3	-75	-66	-97	-18	-31	-59	-96	33	-82	-34	-105	-24	-100	-68	-65	0	-102	-16	-74	-70	-149	-78	21	-20116	-14732	-28742	-11	-18960	-3105	-11868	-165	-22018	1102	-23943	-254	-24358	-2169	-22309	21
1.045000	-25	41	89	-63	-110	-35	5	-15	-18	4	-75	-66	-93	-13	-30	-60	-99	30	-85	-35	-105	-21	-102	-70	-64	-3	-98	-14	-72	-72	-149	-77	12	-21099	-15302	-28727	-15	-18700	-2424	-12124	-193	-22267	1526	-23591	-257	-24636	-1912	-22584	29
1.045833	-23	51	88	-58	-108	-34	11	-16	-16	6	-73	-65	-96	-15	-31	-59	-100	32	-84	-33	-104	-17	-100	-72	-63	-3	-99	-14	-72	-73	-144	-77	19	-21943	-15507	-28731	-16	-18493	-1710	-12384	-211	-22499	1897	-23213	-268	-24865	-1695	-22810	11
1.046667	-24	43	89	-57	-108	-35	13	-15	-15	7	-51	-63	-93	-16	-29	-56	-98	36	-82	-32	-102	-21	-98	-68	-65	0	-98	-13	-73	-62	-146	-75	18	-22635	-15346	-28763	-13	-18327	-968	-12638	-223	-22704	2214	-22789	-272	-25038	-1504	-22984	27
1.047500	-28	40	87	-62	-108	-33	12	-15	-17	5	-73	-64	-96	-15	-42	-60	-98	33	-80	-33	-100	-22	-98	-67	-62	-4	-101	-13	-74	-69	-146	-76	11	-23165	-14823	-28823	-10	-18266	-198	-12876	-252	-22879	2493	-22343	-274	-25149	-1343	-23111	18
1.048333	-24	38	87	-84	-110	-33	12	-17	-18	0	-72	-65	-95	-16	-27	-60	-97	34	-83	-34	-103	-23	-102	-73	-70	-4	-102	-15	-73	-69	-150	-80	6	-23509	-13964	-28911	-5	-18256	595	-13085	-274	-23015	2730	-21881	-279	-25196	-1209	-23190	-1
1.049167	-31	37	82	-62	-111	-36	12	-19	-21	3	-74	-66	-98	-18	-29	-84	-102	30	-85	-35	-107	-22	-105	-69	-62	-5	-100	-13	-73	-68	-146	-76	9	-23670	-12790	-29028	-1	-18307	1420	-13248	-271	-23092	2950	-21407	-286	-25170	-1090	-23221	-40
1.050000	-27	41	85	-62	-108	-34	15	-16	-17	3	-74	-65	-94	-16	-25	-61	-99	33	-84	-34	-103	-23	-100	-70	-64	-3	-103	-13	-73	-68	-148	-75	2	-23646	-11356	-29161	-10	-18427	2258	-13364	-284	-23122	3148	-20913	-282	-25083	-987	-23214	-70
1.050833	-26	40	85	-60	-108	-31	16	-17	-16	6	-70	-64	-93	-14	-30	-57	-100	33	-81	-31	-105	-24	-102	-70	-66	-3	-102	-13	-69	-70	-150	-76	6	-23422	-9723	-29318	-11	-18607	3104	-13421	-300	-23083	3337	-20450	-288	-24937	-892	-23170	-45
1.051667	-28	44	87	-61	-110	-36	15	-14	-18	3	-74	-65	-96	-16	-29	-61	-99	35	-83	-35	-105	-25	-99	-72	-64	0	-104	-17	-73	-72	-149	-62	25	-23021	-7944	-29484	5	-18832	3955	-13417	-323	-22987	3514	-19973	-291	-24730	-800	-23096	-5
1.052500	-25	42	85	-63	-110	-33	11	-16	-41	6	-75	-65	-98	-16	-29	-59	-101	33	-86	-38	-105	-24	-99	-73	-65	-3	-103	-14	-74	-69	-149	-75	0	-22448	-6075	-29649	-5	-19093	4813	-13350	-332	-22817	3695	-19493	-283	-24474	-704	-22999	0
1.053333	-26	42	88	-60	-108	-33	16	-14	-18	7	-70	-63	-98	-15	-28	-58	-97	36	-82	-31	-105	-19	-97	-67	-62	1	-98	-13	-76	-68	-146	-73	-7	-21706	-4185	-29818	-6	-19390	5661	-13221	-329	-22573	3871	-19021	-283	-24170	-599	-22887	-4
1.054167	-24	44	89	-60	-109	-30	17	-11	-15	7	-68	-59	-94	-7	-25	-53	-113	39	-81	-31	-104	-21	-97	-61	-60	4	-97	-10	-72	-64	-144	-73	-5	-20820	-2330	-29986	-5	-19700	6481	-13039	-331	-22266	4042	-18549	-292	-23827	-484	-22762	-12
1.055000	-21	44	88	-58	-107	-39	17	-11	-13	18	-69	-59	-93	-11	-27	-52	-98	40	-81	-28	-102	-18	-95	-66	-65	1	-95	-8	-72	-67	-147	-72	0	-19814	-582	-30126	-4	-20001	7269	-12808	-349	-21894	4213	-18083	-280	-23479	-361	-22637	-5
1.055833	-22	41	88	-59	-107	-33	13	-14	-17	7	-67	-61	-96	-12	-27	-55	-98	40	-83	-31	-104	-23	-97	-70	-66	-1	-99	-9	-72	-67	-148	-73	-3	-18709	1014	-30249	0	-20283	7999	-12538	-354	-21460	4374	-17614	-283	-23102	-213	-22502	-4
1.056667	6	44	89	-61	-100	-34	16	-12	-19	8	-72	-63	-98	-16	-30	-58	-101	35	-84	-34	-104	-23	-100	-70	-65	-1	-99	-12	-74	-72	-150	-78	-12	-17520	2414	-30345	-6	-20530	8693	-12241	-349	-20969	4526	-17147	-276	-22718	-56	-22379	-18
1.057500	-26	41	86	-59	-115	-38	8	-16	-17	4	-74	-57	-100	-17	-31	-60	-102	35	-82	-33	-100	-25	-101	-70	-67	0	-100	-13	-73	-72	-146	-74	-9	-16277	3580	-30416	-8	-20724	9319	-11916	-351	-20432	4671	-16676	-265	-22320	135	-22250	-4
1.058333	-26	43	78	-61	-111	-42	9	-13	-22	6	-70	-62	-96	-15	-26	-61	-100	34	-84	-32	-108	-21	-98	-70	-68	0	-101	-11	-93	-68	-147	-77	-14	-15000	4500	-30456	-4	-20851	9870	-11586	-350	-19855	4799	-16206	-243	-21924	336	-22131	0
1.059167	-26	42	87	-58	-112	-33	11	-12	-19	4	-72	-63	-101	-14	-28	-57	-101	35	-83	-31	-109	-24	-99	-70	-68	-3	-101	-12	-74	-68	-145	-76	-7	-13701	5171	-30468	-7	-20902	10333	-11259	-343	-19256	4910	-15740	-242	-21533	562	-22020	4
1.060000	-28	43	82	-56	-108	-30	13	-13	-17	9	-70	-61	-95	-15	-28	-59	-102	36	-84	-30	-103	-18	-99	-68	-62	0	-97	-9	-73	-70	-146	-74	-7	-12408	5578	-30456	-6	-20867	10719	-10938	-340	-18632	5007	-15271	-235	-21146	813	-21908	2
1.060833	-23	45	89	-56	-108	-31	17	-12	-14	9	-70	-61	-95	-10	-28	-53	-93	35	-80	-31	-101	-18	-97	-64	-58	1	-98	-11	-69	-67	-142	-73	-5	-11139	5733	-30425	-6	-20737	11008	-10642	-343	-18007	5080	-14816	-221	-20762	1077	-21804	-8
1.061667	-29	41	87	-58	-107	-32	17	-1	-38	7	-70	-62	-91	-12	-27	-55	-98	36	-83	-29	-97	-18	-97	-64	-61	-17	-97	-9	-70	-66	-143	-73	-12	-9876	5658	-30382	-13	-20513	11196	-10374	-345	-17376	5138	-14361	-220	-20384	1355	-21704	-25
1.062500	-21	43	93	-56	-104	-34	15	-11	-14	8	-68	-61	-92	-10	-27	-53	-97	40	-81	-29	-101	-21	-99	-67	-62	1	-100	-8	-73	-68	-143	-73	-11	-8751	5374	-30325	-7	-20197	11293	-10153	-349	-16756	5176	-13923	-217	-20011	1645	-21599	-35
1.063333	-29	43	91	-57	-108	-33	9	-11	-14	9	-69	-61	-96	-13	-25	-55	-96	38	-83	-32	-100	-17	-96	-68	-63	1	-99	-9	-72	-66	-146	-72	-10	-7658	4914	-30274	1	-19778	11301	-9928	-349	-16156	5200	-13504	-215	-19639	1940	-21498	-19
1.064167	-26	40	86	-60	-109	-34	11	-14	-21	3	-76	-67	-99	-19	-29	-57	-102	43	-86	-33	-110	-23	-101	-68	-66	-5	-103	-14	-76	-73	-149	-78	-26	-6641	4310	-30225	-4	-19295	11220	-9765	-345	-15580	5213	-13111	-211	-19266	2235	-21392	-8
1.065000	-28	41	85	-55	-113	-39	10	-17	-13	2	-75	-67	-99	-19	-33	-58	-101	32	-88	-36	-109	-27	-104	-73	-68	-5	-105	-15	-76	-75	-150	-66	-31	-5707	3599	-30183	-14	-18702	11070	-9632	-339	-15030	5220	-12749	-204	-18877	2539	-21269	-1
1.065833	-27	39	84	-59	-113	-38	9	-17	-22	1	-73	-70	-100	-22	-32	-60	-102	33	-84	-35	-107	-22	-100	-68	-66	0	-103	-15	-75	-70	-149	-75	-34	-4859	2831	-30156	-12	-18056	10861	-9532	-323	-14510	5224	-12413	-196	-18478	2834	-21136	6
1.066667	-27	40	87	-59	-113	-38	11	-22	-21	4	-73	-67	-96	-18	-29	-60	-98	35	-85	-32	-104	-23	-101	-70	-61	-16	-102	-14	-74	-69	-148	-76	-46	-4114	2040	-30150	-5	-17357	10600	-9468	-320	-14023	5229	-12116	-195	-18068	3117	-20988	0
1.067500	-24	42	87	-58	-105	-35	11	-13	-18	6	-73	-65	-98	-21	-31	-59	-102	33	-84	-32	-108	-22	-100	-69	-66	-3	-99	-14	-75	-72	-147	-75	-47	-3460	1245	-30166	-10	-16617	10307	-9431	-313	-13585	5241	-11858	-191	-17634	3383	-20832	-16
1.068333	-24	44	88	-58	-111	-35	13	-16	-16	6	-72	-62	-97	-16	-29	-59	-100	45	-82	-32	-105	-23	-101	-69	-65	-1	-101	-9	-70	-68	-145	-74	-50	-2907	475	-30199	-11	-15844	9981	-9421	-292	-13134	5257	-11645	-184	-17181	3629	-20642	-17
1.069167	-24	42	85	-59	-111	-32	15	-13	-18	5	-74	-70	-96	-15	-31	-58	-97	44	-83	-31	-103	-21	-101	-69	-62	-3	-101	-12	-72	-70	-144	-75	-56	-2439	-239	-30257	-1	-15053	9646	-9432	-292	-12729	5282	-11474	-182	-16711	3845	-20467	25
1.070000	-26	41	87	-59	-109	-33	12	-18	-17	4	-70	-63	-96	-16	-32	-59	-101	36	-83	-31	-103	-21	-100	-70	-67	-3	-99	-10	-72	-63	-147	-75	-57	-2057	-884	-30341	-8	-14270	9317	-9454	-293	-12353	5315	-11348	-173	-16216	4034	-20267	77
1.070833	-24	37	85	-59	-110	-33	12	-14	-18	5	-70	-63	-99	-18	-30	-60	-105	30	-87	-29	-104	-22	-100	-68	-67	-4	-100	-14	-76	-68	-147	-73	-62	-1766	-1448	-30444	-10	-13496	8996	-9503	-282	-11989	5359	-11263	-176	-15704	4190	-20049	60
1.071667	-25	40	87	-62	-109	-34	15	-16	-22	2	-75	-66	-98	-17	-30	-59	-99	33	-84	-35	-103	-21	-99	-70	-66	-4	-104	-15	-75	-69	-149	-75	-56	-1549	-1916	-30559	0	-12752	8700	-9557	-282	-11647	5408	-11218	-164	-15172	4305	-19828	6
1.072500	-28	34	84	-59	-109	-45	11	-18	-19	3	-72	-66	-97	-18	-39	-63	-100	30	-87	-36	-103	-25	-101	-73	-63	-1	-102	-15	-75	-69	-149	-75	-61	-1400	-2294	-30689	1	-12019	8434	-9619	-263	-11304	5465	-11216	-161	-14633	4384	-19591	-24
1.073333	-25	36	84	-60	-110	-35	12	-17	-19	3	-74	-67	-98	-16	-31	-61	-101	34	-85	-33	-109	-26	-102	-69	-66	-1	-102	-17	-75	-70	-150	-75	-63	-1314	-2573	-30823	0	-11367	8205	-9689	-252	-10970	5518	-11246	-158	-14080	4420	-19355	37
1.074167	-28	38	87	-62	-112	-32	13	-15	-21	-23	-75	-63	-97	-16	-29	-60	-102	13	-88	-29	-104	-22	-97	-68	-65	0	-99	-11	-73	-66	-146	-73	-72	-1287	-2769	-30958	-8	-10743	8019	-9774	-258	-10633	5574	-11297	-152	-13525	4416	-19118	89
1.075000	-26	40	88	-60	-109	-30	15	-38	-22	5	-70	-63	-96	-17	-29	-61	-98	34	-83	-33	-101	-23	-100	-73	-63	1	-97	-8	-77	-68	-147	-75	-64	-1305	-2888	-31090	-11	-10185	7867	-9854	-237	-10304	5620	-11378	-148	-12981	4376	-18880	30
1.075833	-25	40	86	-60	-109	-31	13	-12	-16	8	-70	-59	-94	-19	-28	-57	-97	35	-82	-33	-105	-25	-92	-68	-65	0	-98	-13	-70	-68	-145	-73	-64	-1368	-2944	-31232	-5	-9683	7759	-9949	-202	-9969	5653	-11477	-144	-12432	4297	-18649	4
1.076667	-22	42	90	-58	-108	-30	17	-12	-16	6	-70	-64	-95	-16	-30	-56	-96	35	-84	-34	-101	-23	-99	-50	-60	1	-101	-13	-73	-69	-149	-72	-66	-1463	-2942	-31332	-6	-9242	7687	-10052	-204	-9641	5672	-11587	-142	-11922	4178	-18435	11
1.077500	-21	39	90	-60	-111	-33	12	-11	-18	6	-70	-61	-97	-16	-15	-55	-100	36	-84	-34	-104	-25	-100	-72	-65	0	-99	-11	-74	-66	-148	-73	-64	-1589	-2905	-31434	0	-8864	7636	-10167	-200	-9313	5676	-11707	-139	-11430	4031	-18234	-5
1.078333	2	40	89	-61	-105	-31	13	-13	-15	6	-70	-63	-97	-17	-32	-57	-100	35	-85	-46	-103	-26	-100	-68	-63	1	-98	-11	-75	-66	-148	-72	-68	-1707	-2825	-31516	0	-8547	7618	-10292	-186	-8988	5637	-11827	-133	-10968	3852	-18055	-36
1.079167	-22	40	91	-60	-107	-33	12	-14	-15	8	-70	-65	-96	-15	-27	-58	-98	40	-84	-32	-104	-24	-101	-68	-63	0	-97	-10	-72	-68	-145	-69	-75	-1843	-2726	-31576	-4	-8293	7609	-10427	-181	-8700	5580	-11943	-126	-10547	3657	-17895	-46
1.080000	-24	53	91	-55	-107	-31	16	-13	-16	5	-68	-61	-94	-13	-29	-58	-95	39	-81	-28	-101	-22	-98	-66	-45	2	-95	-7	-75	-67	-145	-73	-77	-1978	-2609	-31612	-1	-8082	7607	-10576	-168	-8384	5497	-12052	-118	-10169	3435	-17767	-25
1.080833	-19	42	92	-57	-105	-32	18	-12	-15	6	-68	-63	-92	-18	-28	-58	-95	38	-77	-30	-118	-24	-99	-67	-64	0	-97	-9	-69	-68	-146	-70	-76	-2110	-2494	-31629	7	-7939	7602	-10742	-160	-8125	5380	-12151	-109	-9834	3199	-17670	-9
1.081667	-23	37	94	-58	-109	-32	13	-12	-16	6	-72	-67	-92	-14	-27	-60	-99	33	-85	-32	-100	-26	-100	-68	-61	0	-112	-9	-74	-69	-154	-75	-80	-2234	-2375	-31624	4	-7849	7586	-10921	-145	-7882	5234	-12242	-111	-9557	2954	-17607	-9
1.082500	-25	39	89	-57	-109	-35	13	-15	-21	2	-56	-64	-96	-14	-26	-68	-99	35	-83	-30	-102	-22	-98	-68	-66	-4	-98	-8	-70	-66	-144	-68	-83	-2326	-2249	-31590	16	-7799	7555	-11114	-110	-7680	5060	-12314	-98	-9327	2705	-17571	10
1.083333	-24	42	88	-59	-114	-34	13	-12	-16	5	-73	-64	-96	-14	-30	-61	-100	33	-84	-30	-105	-28	-88	-68	-64	-1	-98	-10	-75	-72	-147	-75	-92	-2405	-2145	-31539	18	-7798	7500	-11325	-116	-7521	4862	-12381	-100	-9154	2451	-17575	49
1.084167	-25	40	86	-59	-111	-35	10	-15	-19	0	-74	-67	-99	-15	-32	-60	-99	34	-86	-34	-110	-24	-103	-69	-67	-4	-104	-14	-74	-72	-149	-74	-94	-2460	-2032	-31460	3	-7834	7422	-11548	-116	-7412	4642	-12436	-104	-9005	2200	-17609	47
1.085000	-26	39	86	-61	-110	-35	12	-17	-21	3	-75	-64	-95	-13	-31	-59	-101	35	-85	-33	-104	-24	-101	-72	-65	0	-99	-12	-72	-69	-174	-77	-88	-2482	-1933	-31366	0	-7904	7315	-11781	-101	-7349	4410	-12468	-91	-8947	1950	-17669	23
1.085833	-26	40	88	-57	-109	-36	11	-16	-18	-1	-74	-66	-98	-14	-32	-58	-100	37	-50	-29	-104	-25	-102	-68	-63	-1	-98	-13	-77	-75	-145	-70	-92	-2478	-1835	-31267	8	-8014	7188	-12027	-91	-7339	4162	-12502	-96	-8916	1708	-17753	2
1.086667	-25	41	87	-60	-108	-33	16	-13	-16	7	-74	-65	-94	-13	-31	-59	-99	36	-84	-32	-104	-25	-100	-67	-60	0	-101	-12	-73	-70	-141	-73	-94	-2453	-1740	-31120	0	-8151	7030	-12282	-83	-7384	3904	-12532	-90	-8921	1466	-17857	-12
1.087500	-23	40	89	-56	-108	-33	12	-15	-16	5	-74	-66	-95	-12	-29	-59	-76	37	-81	-31	-101	-22	-99	-67	-64	0	-99	-11	-74	-70	-146	-76	-95	-2389	-1650	-30974	-7	-8313	6826	-12553	-60	-7483	3645	-12565	-74	-8972	1221	-17975	28
1.088333	-22	42	76	-60	-110	-32	10	-14	-15	9	-72	-63	-93	-13	-27	-56	-96	38	-80	-31	-104	-25	-99	-69	-46	1	-98	-10	-73	-68	-146	-73	-99	-2308	-1561	-30818	-18	-8506	6642	-12827	-52	-7631	3384	-12602	-74	-9050	986	-18100	53
1.089167	-25	43	89	-59	-107	-33	11	-15	-13	7	-73	-66	-95	-10	-26	-55	-97	36	-82	-31	-102	-22	-98	-67	-62	0	-100	-10	-74	-69	-147	-72	-96	-2206	-1477	-30637	-12	-8717	6424	-13111	-49	-7830	3123	-12648	-85	-9186	749	-18229	25
1.090000	-25	38	88	-60	-109	-35	11	-16	-6	4	-75	-64	-98	-16	-29	-59	-102	35	-83	-32	-105	-25	-101	-84	-67	-4	-100	-16	-75	-72	-149	-78	-104	-2081	-1397	-30466	-10	-8951	6184	-13395	-51	-8065	2865	-12710	-88	-9290	505	-18354	29
1.090833	-29	37	86	-58	-111	-36	8	-23	-21	4	-75	-66	-83	-18	-34	-62	-102	30	-87	-34	-105	-19	-101	-70	-65	-1	-100	-13	-73	-73	-148	-75	-104	-1940	-1316	-30281	-23	-9193	5946	-13680	-56	-8329	2619	-12787	-86	-9437	262	-18462	37
1.091667	-29	45	86	-58	-111	-31	8	-18	-21	5	-74	-65	-98	-16	-32	-61	-100	34	-83	-36	-110	-23	-102	-75	-67	0	-102	-15	-77	-75	-149	-73	-101	-1783	-1244	-30087	-28	-9456	5697	-13973	-25	-8627	2371	-12883	-85	-9603	9	-18554	40
1.092500	-29	36	85	-59	-116	-45	8	-17	-19	3	-76	-62	-99	-14	-5	-60	-104	30	-84	-32	-107	-24	-102	-73	-68	-1	-101	-14	-76	-68	-143	-75	-113	-1617	-1172	-29889	-29	-9727	5448	-14269	-25	-8933	2141	-13004	-85	-9780	-255	-18625	22
1.093333	-18	41	89	-57	-108	-33	10	-13	-19	6	-74	-61	-96	-14	-28	-57	-99	40	-82	-32	-104	-19	-100	-72	-64	0	-100	-14	-67	-67	-146	-69	-100	-1441	-1108	-29677	-26	-9990	5206	-14563	-34	-9246	1912	-13139	-87	-9961	-530	-18663	30
1.094167	-23	43	90	-55	-105	-29	12	-12	-13	8	-69	-58	-92	-12	-28	-55	-94	34	-84	-30	-101	-19	-97	-66	-64	2	-96	-12	-70	-67	-144	-68	-102	-1259	-1051	-29460	-33	-10260	4961	-14861	-39	-9557	1688	-13300	-92	-10150	-816	-18678	47
1.095000	-23	41	88	-34	-107	-31	16	-11	-17	6	-73	-63	-96	-13	-26	-57	-100	37	-82	-29	-103	-21	-98	-69	-63	4	-99	-14	-73	-66	-145	-72	-99	-1075	-1013	-29242	-36	-10537	4714	-15161	-49	-9863	1458	-13484	-99	-10350	-1120	-18656	44
1.095833	-24	42	91	-59	-104	-32	15	-11	-16	9	-64	-60	-94	-14	-27	-57	-101	38	-83	-30	-103	-22	-99	-66	-63	3	-97	-15	-74	-66	-144	-70	-144	-891	-988	-29022	-36	-10806	4473	-15460	-58	-10153	1222	-13687	-107	-10549	-1447	-18602	37
1.096667	-22	44	93	-57	-104	-31	2	-11	-16	7	-69	-61	-94	-13	-27	-56	-95	39	-80	-27	-100	-22	-100	-64	-60	3	-98	-13	-74	-69	-148	-69	-96	-708	-973	-28790	-39	-11062	4236	-15763	-50	-10425	977	-13908	-97	-10756	-1799	-18513	32
1.097500	-27	41	87	-60	-108	-34	12	-14	-17	7	-68	-60	-96	-17	-28	-58	-101	35	-84	-32	-107	-21	-101	-67	-67	0	-99	-11	-84	-68	-146	-73	-107	-532	-978	-28567	-32	-11312	3999	-16068	-51	-10677	721	-14144	-96	-10967	-2157	-18389	39
1.098333	-30	41	87	-58	-111	-34	10	-15	-18	5	-72	-62	-101	-21	-31	-60	-105	30	-87	-33	-109	-25	-102	-68	-65	-1	-101	-14	-79	-74	-150	-74	-110	-367	-1000	-28327	-32	-11546	3761	-16375	-51	-10906	441	-14394	-99	-11184	-2539	-18233	42
1.099167	-27	38	84	-63	-115	-38	7	-14	-24	1	-72	-64	-99	-15	-28	-58	-97	30	-85	-33	-103	-23	-100	-67	-65	0	-99	-10	-72	-68	-147	-73	-103	-199	-1030	-28084	-26	-11758	3522	-16685	-30	-11100	157	-14646	-83	-11402	-2933	-18040	38
1.100000	-28	42	89	-59	-108	-10	11	-14	-17	6	-70	-61	-95	-15	-30	-57	-98	34	-84	-30	-102	-23	-100	-63	-62	0	-96	-12	-73	-70	-146	-73	-94	-44	-1075	-27844	-19	-11954	3283	-16982	-26	-11274	-154	-14909	-67	-11629	-3346	-17819	23
1.100833	-23	41	90	-57	-110	-31	16	-10	-15	8	-68	-53	-95	-14	-19	-56	-96	36	-84	-30	-100	-22	-98	-66	-63	1	-99	-12	-74	-68	-145	-69	-96	98	-1138	-27604	-28	-12133	3037	-17284	-28	-11426	-492	-15168	-72	-11862	-3772	-17571	41
1.101667	-29	42	89	-57	-103	-31	18	-9	-15	6	-70	-60	-95	-12	-27	-58	-98	32	-83	-27	-104	-21	-98	-64	-64	1	-97	-9	-70	-68	-145	-74	-99	230	-1202	-27365	-32	-12286	2784	-17584	-52	-11563	-851	-15437	-100	-12102	-4216	-17300	59
1.102500	-21	42	94	-53	-105	-30	15	-11	-13	6	-67	-59	-91	-13	-27	-53	-96	35	-81	-27	-101	-23	-99	-64	-64	0	-98	-10	-73	-70	-137	-70	-92	347	-1276	-27129	-55	-12423	2523	-17885	-87	-11686	-1236	-15684	-126	-12353	-4667	-17012	42
1.103333	-24	40	89	-56	-108	-33	18	-12	-18	4	-70	-61	-94	-15	-26	-58	-101	34	-85	-16	-101	-22	-100	-67	-63	0	-102	-10	-69	-68	-149	-73	-95	440	-1355	-26898	-67	-12539	2246	-18181	-102	-11802	-1649	-15931	-122	-12604	-5132	-16716	8
1.104167	-25	37	89	-58	-109	-34	8	-15	-21	0	-76	-65	-96	-17	-28	-60	-103	34	-88	-32	-105	-25	-100	-67	-67	-7	-103	-13	-75	-73	-148	-75	-84	529	-1436	-26672	-63	-12638	1958	-18476	-111	-11907	-2083	-16165	-119	-12858	-5604	-16412	26
1.105000	-28	38	87	-60	-107	-32	15	-15	-19	4	-73	-63	-95	-16	-29	-58	-101	32	-87	-31	-103	-25	-100	-75	-63	-3	-99	-13	-74	-72	-148	-73	-97	601	-1511	-26446	-53	-12719	1659	-18761	-105	-12010	-2533	-16374	-121	-13113	-6081	-16100	30
1.105833	-25	39	87	-58	-112	-36	15	0	-21	3	-74	-65	-98	-26	-26	-58	-102	32	-86	-35	-103	-23	-99	-66	-66	-3	-102	-16	-73	-68	-146	-75	-95	656	-1583	-26228	-55	-12806	1341	-19043	-98	-12118	-3009	-16562	-120	-13364	-6569	-15786	-5
1.106667	-5	38	79	-60	-112	-34	13	-15	-18	3	-74	-65	-96	-17	-29	-60	-101	29	-95	-32	-107	-18	-100	-68	-68	-4	-102	-15	-76	-74	-152	-76	-95	690	-1647	-26019	-39	-12848	1000	-19323	-103	-12237	-3506	-16751	-107	-13612	-7078	-15483	7
1.107500	-27	37	86	-57	-113	-35	11	-17	-22	28	-77	-66	-100	-17	-27	-60	-101	32	-86	-31	-104	-25	-99	-66	-64	-1	-101	-17	-78	-55	-147	-74	-90	705	-1702	-25813	-17	-12891	639	-19596	-111	-12360	-4018	-16896	-98	-13845	-7567	-15186	72
1.108333	-25	39	87	-59	-111	-33	15	-14	-19	7	-74	-62	-99	-17	-27	-55	-99	30	-86	-32	-105	-24	-99	-68	-67	-4	-100	-12	-72	-70	-148	-75	-97	717	-1741	-25617	-13	-12946	256	-19870	-109	-12488	-4539	-17016	-70	-14063	-8076	-14908	50
1.109167	-29	40	88	-57	-116	-32	15	-18	-26	6	-73	-62	-96	-16	-27	-58	-100	34	-82	-28	-103	-22	-99	-68	-63	-1	-98	-12	-75	-69	-148	-73	-84	711	-1770	-25420	20	-12987	-151	-20137	-77	-12624	-5065	-17109	-31	-14261	-8592	-14643	5
1.110000	-25	41	89	-70	-110	-33	12	-16	-16	6	-72	-63	-97	-15	-28	-57	-97	33	-84	-29	-105	-12	-97	-69	-63	0	-98	-12	-73	-68	-141	-74	-70	684	-1789	-25236	44	-13036	-593	-20400	-51	-12774	-5608	-17171	13	-14439	-9120	-14397	-49
1.110833	-24	39	90	-59	-109	-34	17	-14	-21	6	-70	-64	-95	-17	-30	-58	-99	35	-83	-33	-104	-24	-96	-68	-66	0	-98	-12	-74	-68	-147	-77	-68	649	-1797	-25044	59	-13087	-1051	-20649	-45	-12928	-6148	-17206	34	-14592	-9656	-14183	-61
1.111667	-26	39	91	-57	-110	-35	13	-15	-19	6	-73	-67	-95	-16	-28	-59	-100	35	-86	-41	-108	-25	-99	-69	-64	-1	-101	-15	-74	-68	-147	-75	-61	598	-1797	-24877	38	-13147	-1544	-20897	-60	-13087	-6711	-17200	-1	-14713	-10204	-13985	-13
1.112500	-35	40	89	-59	-107	-35	13	-18	-21	3	-73	-63	-78	-19	-30	-61	-100	32	-84	-30	-105	-25	-98	-69	-67	-4	-98	-11	-73	-69	-147	-77	-59	537	-1784	-24702	-14	-13210	-2071	-21136	-108	-13244	-7268	-17165	-95	-14802	-10760	-13817	-12
1.113333	-25	42	89	-56	-105	-30	16	-19	-13	5	-68	-63	-90	-14	-26	-57	-97	37	-84	-29	-99	-22	-98	-68	-62	1	-94	-9	-69	-66	-144	-72	-55	467	-1756	-24518	-44	-13279	-2628	-21353	-131	-13399	-7823	-17095	-137	-14858	-11322	-13673	-21
1.114167	-19	44	91	-55	-105	-26	15	-15	-15	6	-67	-61	-95	-18	-28	-56	-94	37	-81	-27	-102	-21	-95	-66	-60	2	-94	-12	-69	-56	-145	-74	-53	381	-1733	-24344	-35	-13361	-3219	-21566	-118	-13555	-8390	-16989	-116	-14883	-11901	-13554	-50
1.115000	-8	47	88	-56	-109	-31	15	-15	-18	4	-75	-63	-94	-16	-29	-55	-99	33	-86	-30	-103	-26	-96	-70	-65	-4	-102	-12	-77	-64	-147	-75	-33	280	-1700	-24171	-51	-13451	-3847	-21765	-118	-13705	-8957	-16871	-97	-14877	-12492	-13468	-58
1.115833	-29	38	84	-58	-113	-35	9	-17	-22	4	-72	-65	-100	-16	-30	-62	-99	35	-86	-31	-105	-22	-99	-68	-64	0	-95	-11	-72	-68	-146	-96	-24	177	-1663	-23992	-50	-13551	-4493	-21945	-119	-13846	-9522	-16710	-87	-14836	-13087	-13398	-15
1.116667	-27	41	89	-56	-128	-33	13	-17	-22	5	-72	-64	-97	-19	-31	-57	-98	35	-83	-30	-105	-26	-103	-70	-65	0	-98	-15	-83	-66	-143	-73	-23	66	-1626	-23815	-47	-13650	-5171	-22100	-138	-13965	-10093	-16523	-87	-14766	-13690	-13353	5
1.117500	-28	40	87	-60	-109	-36	12	-8	-16	6	-67	-63	-96	-17	-30	-57	-97	33	-83	-34	-103	-24	-100	-72	-65	0	-98	-13	-75	-72	-146	-73	-31	-58	-1592	-23650	-68	-13755	-5880	-22239	-155	-14077	-10662	-16323	-79	-14670	-14290	-13326	12
1.118333	-23	38	89	-58	-111	-32	12	-16	-21	2	-73	-67	-97	-18	-30	-57	-102	34	-85	-32	-107	-27	-99	-90	-63	0	-100	-15	-77	-68	-148	-76	-36	-181	-1559	-23441	-52	-13865	-6611	-22346	-137	-14168	-11230	-16092	-83	-14554	-14893	-13313	62
1.119167	-23	41	68	-60	-110	-32	13	-14	-21	6	-70	-61	-119	-16	-31	-57	-101	37	-84	-32	-104	-24	-101	-66	-63	0	-97	-9	-76	-68	-148	-70	-16	-336	-1531	-23250	-49	-13976	-7358	-22424	-174	-14238	-11792	-15862	-86	-14417	-15476	-13315	123
1.120000	-24	43	91	-73	-110	-30	18	-14	-17	8	-69	-65	-98	-15	-31	-55	-97	38	-84	-33	-103	-17	-98	-64	-63	1	-98	-13	-70	-69	-147	-68	6	-464	-1510	-23048	-40	-14082	-8117	-22477	-195	-14288	-12349	-15614	-67	-14259	-16057	-13324	103
1.120833	-24	46	91	-57	-109	-30	18	-14	-15	8	-60	-59	-97	-14	-28	-55	-97	37	-96	-31	-101	-21	-98	-64	-61	4	-95	-9	-68	-67	-146	-68	30	-592	-1499	-22847	-34	-14189	-8881	-22500	-184	-14316	-12898	-15361	-56	-14113	-16611	-13338	1
1.121667	-18	45	92	-53	-110	-30	19	-13	-13	9	-67	-60	-94	-15	-30	-55	-94	39	-79	-29	-103	-21	-105	-64	-62	10	-95	-11	-70	-68	-145	-67	61	-734	-1496	-22641	-28	-14286	-9652	-22501	-166	-14319	-13446	-15111	-46	-13951	-17143	-13353	-56
1.122500	-22	44	90	-58	-108	-31	9	-12	-15	7	-69	-64	-92	-14	-26	-56	-94	37	-84	-30	-102	-21	-99	-64	-61	2	-97	-9	-72	-63	-145	-67	75	-878	-1506	-22433	-3	-14385	-10426	-22444	-135	-14303	-13981	-14864	-25	-13787	-17643	-13364	-46
1.123333	-26	42	90	-57	-107	-31	13	-14	-17	5	-74	-65	-98	-18	-31	-56	-102	34	-95	-31	-104	-18	-113	-66	-65	-4	-98	-14	-75	-70	-150	-74	81	-1024	-1531	-22224	22	-14476	-11190	-22376	-105	-14269	-14510	-14632	-27	-13638	-18109	-13372	-14
1.124167	-28	40	89	-61	-116	-36	7	-19	-25	1	-77	-68	-102	-18	-34	-61	-99	30	-86	-36	-108	-25	-103	-70	-65	-1	-99	-17	-74	-76	-149	-75	90	-1162	-1563	-22002	33	-14557	-11940	-22270	-102	-14204	-15011	-14425	-5	-13486	-18530	-13357	13
1.125000	-24	41	85	-56	-112	-33	10	-16	-18	6	-74	-64	-97	-16	-34	-60	-102	34	-90	-36	-105	-41	-101	-69	-65	-1	-99	-17	-78	-73	-149	-78	80	-1302	-1606	-21776	60	-14628	-12660	-22129	-99	-14122	-15488	-14235	10	-13345	-18907	-13325	10
1.125833	-26	41	87	-59	-110	-35	15	-17	-18	5	-70	-64	-101	-15	-28	-60	-99	36	-86	-36	-104	-23	-101	-70	-64	0	-100	-13	-73	-68	-149	-75	55	-1442	-1665	-21547	76	-14692	-13347	-21964	-104	-14018	-15947	-14070	19	-13215	-19228	-13266	6
1.126667	-24	42	87	-57	-109	-30	12	-16	-17	6	-73	-63	-96	-13	-31	-60	-102	35	-85	-31	-105	-22	-98	-67	-94	-3	-100	-11	-70	-69	-149	-74	40	-1576	-1734	-21313	85	-14744	-14016	-21774	-109	-13911	-16383	-13942	35	-13100	-19502	-13186	18
1.127500	-24	47	88	-76	-107	-31	13	-17	-17	12	-76	-61	-97	-14	-29	-57	-99	37	-86	-30	-103	-23	-100	-66	-64	-3	-98	-10	-86	-68	-146	-74	70	-1712	-1814	-21080	74	-14786	-14632	-21556	-95	-13785	-16780	-13851	27	-12997	-19717	-13068	62
1.128333	-25	42	88	-56	-108	-32	15	-15	-15	6	-73	-62	-96	-10	-27	-57	-98	35	-85	-32	-102	-21	-97	-74	-64	0	-100	-11	-69	-69	-146	-75	93	-1851	-1911	-20835	54	-14820	-15207	-21315	-93	-13650	-17153	-13794	23	-12909	-19881	-12915	74
1.129167	-22	44	88	-62	-109	-33	12	-15	-17	3	-69	-61	-92	-11	-27	-55	-98	37	-85	-30	-101	-19	-97	-67	-67	0	-99	-10	-68	-67	-145	-76	99	-1988	-2011	-20590	47	-14860	-15731	-21061	-76	-13513	-17490	-13782	12	-12830	-19992	-12728	34
1.130000	-26	43	85	-57	-107	-31	12	-16	-17	6	-68	-62	-94	-13	-27	-57	-97	37	-83	-30	-100	-21	-98	-65	-61	0	-99	-6	-69	-68	-146	-72	102	-2129	-2126	-20341	56	-14863	-16191	-20795	-46	-13369	-17788	-13807	-21	-12763	-20053	-12500	-17
1.130833	-24	43	87	-59	-110	-32	12	-19	-21	5	-72	-62	-96	-17	-31	-58	-95	36	-85	-31	-103	-23	-101	-68	-65	0	-103	-11	-76	-69	-149	-73	106	-2272	-2262	-20092	34	-14879	-16592	-20525	-39	-13241	-18054	-13875	-25	-12708	-20064	-12227	-33
1.131667	-26	39	82	-59	-111	-32	10	-16	-22	3	-75	-63	-98	-15	-31	-61	-103	30	-88	-36	-115	-24	-103	-69	-65	-4	-101	-15	-76	-73	-150	-79	124	-2421	-2383	-19841	-26	-14881	-16930	-20256	-40	-13105	-18278	-14016	-26	-12660	-20043	-11917	-9
1.132500	-30	37	81	-67	-114	-35	7	-22	-25	0	-61	-67	-101	-17	-33	-61	-102	33	-87	-33	-108	-26	-104	-69	-67	-4	-101	-15	-76	-73	-150	-77	126	-2565	-2514	-19579	-85	-14882	-17190	-19987	-56	-12980	-18458	-14104	-30	-12615	-19973	-11564	15
1.133333	-24	40	87	-58	-112	-34	10	-15	-19	3	-73	-62	-98	-14	-4	-56	-97	37	-75	-36	-105	-23	-102	-68	-64	0	-99	-10	-72	-65	-147	-74	96	-2712	-2654	-19314	-103	-14869	-17379	-19719	-65	-12868	-18598	-14257	-40	-12568	-19873	-11180	9
1.134167	-21	44	88	-59	-109	-30	12	-13	-18	7	-74	-61	-96	-15	-29	-56	-99	38	-83	-29	-102	-23	-99	-68	-63	2	-97	-12	-75	-65	-148	-74	85	-2861	-2802	-19045	-60	-14855	-17497	-19473	-72	-12769	-18696	-14428	-59	-12528	-19753	-10744	19
1.135000	-24	45	91	-57	-113	-34	13	-13	-18	8	-70	-61	-93	-13	-28	-56	-99	56	-83	-34	-105	-23	-100	-73	-63	0	-97	-15	-72	-67	-148	-74	77	-3009	-2952	-18779	-92	-14844	-17543	-19251	-94	-12682	-18755	-14614	-75	-12496	-19615	-10281	30
1.135833	-25	43	87	-60	-107	-29	15	-15	-15	8	-73	-61	-93	-17	-28	-56	-96	37	-83	-31	-103	-21	-98	-68	-64	-1	-97	-13	-74	-67	-135	-74	72	-3158	-3105	-18505	-86	-14822	-17515	-19048	-120	-12614	-18777	-14798	-93	-12435	-19465	-9795	26
1.136667	-23	36	87	-58	-108	-31	13	-18	-17	6	-72	-63	-95	-13	-26	-59	-99	18	-83	-31	-102	-22	-99	-73	-66	0	-90	-10	-70	-65	-149	-73	71	-3301	-3256	-18227	-76	-14806	-17421	-18874	-136	-12552	-18757	-14978	-104	-12383	-19301	-9280	9
1.137500	-26	42	93	-58	-103	-33	11	-14	-17	9	-74	-64	-98	-16	-27	-56	-100	37	-83	-33	-105	-24	-100	-68	-63	0	-98	-14	-77	-69	-149	-74	53	-3441	-3403	-17952	-51	-14789	-17263	-18729	-131	-12514	-18702	-15136	-97	-12325	-19134	-8757	-15
1.138333	-25	43	87	-59	-111	-32	10	-15	-18	6	-73	-61	-96	-13	-28	-59	-101	35	-83	-32	-107	-23	-102	-72	-64	-1	-97	-13	-73	-69	-147	-73	39	-3574	-3559	-17670	-18	-14775	-17046	-18619	-118	-12485	-18613	-15274	-83	-12255	-18964	-8220	-19
1.139167	-28	42	87	-57	-110	-31	13	-14	-15	10	-73	-60	-95	-13	-27	-59	-100	37	-82	-32	-104	-23	-100	-70	-63	0	-97	-15	-74	-66	-146	-74	9	-3697	-3709	-17386	-24	-14767	-16776	-18539	-124	-12460	-18492	-15379	-107	-12173	-18794	-7679	-11
1.140000	-25	42	86	-57	-112	-34	11	-16	-19	5	-73	-62	-101	-15	-28	-62	-102	36	-84	-31	-108	-22	-100	-70	-69	-4	-99	-14	-75	-69	-120	-74	-22	-3813	-3855	-17103	-32	-14770	-16465	-18499	-148	-12445	-18348	-15443	-119	-12082	-18623	-7142	1
1.140833	-28	40	84	-58	-111	-33	10	-16	-19	5	-74	-62	-103	-14	-29	-55	-103	30	-87	-32	-103	-19	-97	-70	-64	0	-97	-12	-73	-69	-145	-74	-61	-3917	-3989	-16813	-14	-14778	-16116	-18491	-162	-12424	-18166	-15459	-99	-11974	-18447	-6618	1
1.141667	-26	44	90	-55	-107	-32	11	-14	-14	7	-74	-60	-95	-12	-19	-58	-95	38	-80	-28	-99	-18	-102	-67	-60	1	-97	-11	-69	-67	-144	-73	-112	-4006	-4116	-16524	-7	-14804	-15738	-18507	-151	-12407	-17965	-15424	-66	-11853	-18273	-6110	18
1.142500	-24	42	88	-55	-108	-32	15	-13	29	12	-72	-60	-94	-11	-24	-55	-98	37	-82	-31	-103	-18	-88	-64	-62	4	-96	-13	-73	-67	-145	-69	-150	-4082	-4242	-16239	-5	-14840	-15359	-18556	-137	-12380	-17743	-15334	-53	-11714	-18092	-5626	30
1.143333	-25	43	90	-56	-105	-34	13	-14	-17	6	-75	-63	-95	-8	-25	-55	-98	35	-82	-31	-116	-10	-97	-67	-66	0	-99	-13	-73	-66	-145	-76	-191	-4148	-4351	-15948	7	-14895	-14967	-18632	-156	-12356	-17506	-15175	-66	-11570	-17912	-5183	28
1.144167	-27	38	85	-60	-110	-34	10	-17	-18	3	-73	-64	-96	-14	-27	-58	-101	35	-85	-33	-104	-24	-100	-68	-64	0	-99	-12	-77	-78	-150	-69	-237	-4201	-4453	-15660	12	-14974	-14581	-18715	-141	-12311	-17255	-14981	-69	-11412	-17717	-4776	51
1.145000	-29	41	88	-57	-110	-34	12	-13	-18	5	-73	-64	-99	-14	-27	-57	-100	32	-79	-30	-107	-21	-98	-67	-65	1	-99	-13	-75	-68	-149	-73	-299	-4243	-4540	-15368	18	-15059	-14200	-18811	-116	-12257	-16988	-14715	-59	-11240	-17509	-4409	47
1.145833	-26	40	87	-57	-113	-39	12	-11	-19	5	-73	-62	-98	-13	-27	-56	-101	33	-85	-33	-107	-19	-97	-69	-66	0	-97	-13	-73	-68	-146	-75	-349	-4267	-4611	-15079	12	-15168	-13841	-18906	-107	-12191	-16718	-14391	-64	-11054	-17292	-4098	68
1.146667	-27	73	89	-57	-109	-34	10	-13	-17	7	-72	-63	-97	-13	-28	-52	-94	36	-78	-28	-101	-23	-96	-67	-64	0	-96	-12	-72	-69	-145	-73	-396	-4282	-4667	-14789	10	-15283	-13500	-18986	-79	-12114	-16443	-14011	-63	-10861	-17058	-3846	56
1.147500	2	41	90	-57	-112	-36	11	-16	-18	4	-72	-64	-97	-15	-28	-58	-100	35	-83	-30	-104	-21	-99	-73	-62	0	-97	-14	-73	-51	-144	-75	-452	-4286	-4707	-14500	6	-15418	-13194	-19048	-36	-12026	-16151	-13584	-47	-10667	-16806	-3647	32
1.148333	-23	40	90	-58	-112	-35	10	-12	-18	10	-72	-66	-96	-29	-30	-60	-102	34	-84	-29	-107	-33	-98	-70	-64	0	-99	-15	-78	-69	-149	-77	-512	-4283	-4718	-14217	1	-15566	-12917	-19083	3	-11929	-15866	-13119	-31	-10471	-16547	-3530	42
1.149167	-32	37	87	-60	-113	-38	3	-15	-18	8	-73	-68	-100	-15	-29	-56	-99	35	-85	-31	-104	-19	-98	-70	-62	2	-98	-11	-73	-66	-146	-72	-561	-4269	-4743	-13931	0	-15718	-12666	-19079	44	-11821	-15575	-12613	-18	-10272	-16269	-3453	55
1.150000	-19	39	89	-60	-108	-35	16	-14	-21	5	-72	-65	-97	-14	-29	-61	-103	36	-82	-29	-104	-28	-99	-69	-63	-3	-97	-13	-88	-69	-148	-75	-583	-4249	-4730	-13641	-18	-15875	-12453	-19032	61	-11712	-15288	-12086	-32	-10083	-15983	-3457	37
1.150833	-26	42	86	-60	-111	-47	15	-14	-15	9	-72	-64	-98	-14	-28	-52	-100	35	-83	-32	-105	-23	-100	-70	-67	-3	-99	-15	-77	-68	-152	-76	-577	-4216	-4712	-13361	-23	-16028	-12269	-18938	26	-11598	-15002	-11543	-39	-9900	-15685	-3522	41
1.151667	-27	39	86	-60	-113	-38	16	-13	-18	4	-73	-64	-95	-17	-35	-60	-102	33	-84	-32	-107	-24	-99	-69	-66	-1	-101	-13	-77	-69	-149	-76	-563	-4180	-4652	-13079	-10	-16168	-12104	-18785	27	-11483	-14715	-10985	-56	-9730	-15384	-3659	22
1.152500	-23	38	85	-61	-104	-35	41	-12	-21	3	-75	-63	-96	-15	-30	-57	-101	34	-85	-31	-104	-23	-102	-68	-67	-14	-101	-11	-73	-67	-151	-75	-525	-4132	-4580	-12804	-11	-16304	-11955	-18570	36	-11373	-14427	-10435	-69	-9582	-15077	-3841	-35
1.153333	-26	41	85	-59	-107	-36	15	-13	-17	5	-72	-62	-110	-18	-29	-58	-98	36	-84	-30	-103	-21	-101	-68	-63	0	-95	-12	-74	-67	-146	-72	-503	-4080	-4496	-12534	-16	-16408	-11810	-18283	21	-11264	-14144	-9898	-75	-9444	-14784	-4081	-79
1.154167	-25	43	87	-60	-111	-30	17	-13	-15	7	-74	-62	-95	-13	-24	-57	-96	36	-81	-28	-101	-18	-98	-65	-63	0	-97	-11	-72	-67	-143	-69	-495	-4019	-4387	-12277	-11	-16494	-11672	-17963	2	-11169	-13864	-9385	-73	-9331	-14477	-4368	-83
1.155000	-28	42	86	-57	-107	-28	17	-14	-16	7	-68	-61	-93	-12	-30	-58	-99	36	-81	-29	-101	-18	-99	-69	-61	3	-95	-10	-72	-68	-147	-73	-461	-3955	-4262	-12004	-27	-16548	-11526	-17583	0	-11084	-13584	-8920	-62	-9251	-14184	-4699	-98
1.155833	-22	43	78	-59	-107	-33	17	-19	32	8	-73	-64	-95	-13	-27	-58	-98	38	-80	-30	-101	-22	-99	-67	-63	2	-97	-11	-73	-68	-148	-74	-373	-3882	-4116	-11752	-28	-16587	-11362	-17134	-9	-11012	-13310	-8469	-56	-9188	-13911	-5064	-82
1.156667	-25	41	84	-61	-107	-32	13	-16	-17	4	-75	-64	-97	-18	-31	-60	-95	35	-86	-32	-105	-24	-101	-69	-65	-22	-101	-14	-74	-73	-151	-75	-251	-3810	-3954	-11515	-29	-16559	-11182	-16655	-34	-10954	-13037	-8082	-55	-9157	-13654	-5458	-50
1.157500	-28	42	86	-63	-113	-36	11	-18	-21	5	-76	-68	-99	-15	-31	-58	-101	36	-82	-31	-103	-22	-103	-49	-65	0	-102	-13	-73	-73	-151	-77	-177	-3721	-3763	-11283	-32	-16497	-10967	-16134	-31	-10908	-12763	-7740	-61	-9154	-13408	-5856	-9
1.158333	-26	42	87	-61	-110	-35	12	-14	-15	5	-72	-66	-97	-16	-29	-59	-100	22	-84	-34	-109	-24	-101	-68	-64	1	-101	-16	-75	-70	-148	-76	-141	-3636	-3561	-11072	-38	-16403	-10723	-15583	-38	-10879	-12496	-7457	-57	-9171	-13181	-6263	37
1.159167	-26	42	85	-75	-108	-32	13	-14	-17	6	-72	-65	-97	-15	-31	-57	-99	39	-85	-31	-104	-23	-100	-66	-66	5	-99	-12	-75	-70	-149	-75	-67	-3561	-3335	-10867	-39	-16264	-10439	-15017	-43	-10855	-12227	-7233	-45	-9221	-12974	-6670	99
1.160000	-25	42	89	-60	-109	-33	13	-13	-19	7	-70	-63	-95	-12	-28	-59	-99	39	-81	-29	-104	-23	-99	-69	-59	3	-99	-11	-70	-68	-147	-75	68	-3446	-3091	-10685	-29	-16099	-10131	-14446	-41	-10849	-11966	-7066	-40	-9292	-12779	-7063	126
1.160833	-24	44	92	-58	-108	-31	15	-15	-18	5	-70	-60	-95	-16	-27	-61	-97	37	-84	-29	-100	-21	-99	-66	-62	1	-97	-11	-64	-70	-148	-75	166	-3352	-2824	-10522	-35	-15902	-9807	-13879	-58	-10852	-11706	-6947	-44	-9386	-12603	-7445	141
1.161667	-24	45	90	-58	-109	-30	15	-13	-14	8	-68	-60	-93	1	-31	-57	-96	42	-79	-28	-77	-18	-99	-67	-61	3	-97	-10	-70	-68	-146	-73	207	-3262	-2542	-10379	-29	-15669	-9408	-13326	-74	-10872	-11432	-6878	-26	-9500	-12436	-7792	177
1.162500	-24	49	91	-57	-82	-25	17	-12	-13	9	-68	-60	-93	-10	-26	-58	-98	39	-80	-29	-100	-21	-98	-65	-59	3	-95	-9	-68	-69	-144	-55	260	-3175	-2240	-10262	-17	-15445	-9001	-12787	-90	-10899	-11188	-6851	-16	-9628	-12279	-8117	161
1.163333	-24	47	91	-57	-112	-30	15	-15	-17	9	-66	-62	-92	-13	-24	-55	-95	38	-79	-32	-99	-19	-97	-69	-64	0	-99	-9	-69	-69	-144	-73	301	-3102	-1926	-10174	-18	-15193	-8583	-12282	-99	-10943	-10936	-6860	-10	-9774	-12131	-8403	127
1.164167	-27	38	90	-62	-111	-32	12	-15	-19	6	-72	-65	-100	-16	-28	-61	-99	32	-85	-31	-108	-22	-101	-70	-65	-1	-96	-10	-77	-75	-153	-78	353	-3038	-1592	-10108	-5	-14942	-8157	-11811	-121	-10987	-10686	-6885	-9	-9925	-11980	-8661	139
1.165000	-30	40	88	-61	-110	-34	11	-22	-24	2	-74	-62	-100	-16	-28	-61	-104	29	-87	-31	-107	-25	-102	-73	-69	-5	-105	-14	-77	-75	-151	-80	400	-2980	-1239	-10074	-13	-14688	-7727	-11373	-131	-11044	-10441	-6928	-9	-10075	-11823	-8887	139
1.165833	-30	36	79	-60	-111	-34	20	-18	-22	2	-72	-64	-99	-18	-31	-61	-103	30	-86	-32	-102	-24	-102	-68	-66	-1	-99	-10	-75	-73	-147	-94	412	-2939	-870	-10057	-9	-14429	-7300	-10960	-131	-11098	-10186	-6962	1	-10220	-11647	-9041	91
1.166667	-26	42	86	-60	-110	-32	12	-15	-21	4	-72	-65	-100	-15	-27	-60	-100	36	-87	-33	-104	-21	-99	-72	-65	-4	-101	-12	-70	-68	-148	-77	433	-2906	-482	-10084	8	-14190	-6888	-10582	-126	-11160	-9937	-6981	13	-10360	-11461	-9169	54
1.167500	-28	38	86	-59	-108	-35	-7	-13	-18	7	-70	-64	-94	-21	-26	-58	-102	34	-86	-31	-108	-22	-97	-78	-64	-3	-98	-10	-75	-75	-146	-75	417	-2893	-90	-10140	15	-13955	-6498	-10227	-130	-11225	-9685	-6982	25	-10484	-11251	-9255	59
1.168333	-26	42	88	-61	-108	-32	13	-15	-19	-4	-73	-63	-99	-18	-26	-58	-100	39	-85	-31	-104	-21	-97	-69	-64	-4	-100	-14	-74	-69	-146	-76	360	-2893	335	-10221	2	-13741	-6136	-9893	-148	-11291	-9435	-6948	38	-10591	-11015	-9314	36
1.169167	-21	39	87	-59	-108	-39	12	-14	2	7	-68	-63	-93	-15	-25	-58	-100	34	-83	-32	-101	-22	-96	-68	-62	0	-98	-12	-74	-73	-147	-76	335	-2909	738	-10340	3	-13545	-5809	-9571	-154	-11357	-9182	-6870	43	-10674	-10753	-9305	10
1.170000	-24	41	87	-59	-109	-33	13	-13	-17	4	-69	-66	-97	-16	-26	-58	-98	18	-83	-32	-100	-19	-96	-70	-64	4	-98	-15	-75	-72	-148	-75	291	-2939	1163	-10477	12	-13363	-5516	-9256	-169	-11420	-8933	-6750	23	-10737	-10464	-9276	0
1.170833	-28	40	87	-62	-112	-44	12	-15	-19	4	-72	-64	-97	-14	-27	-59	-101	33	-85	-31	-108	-22	-98	-70	-67	-5	-98	-7	-76	-69	-148	-76	204	-2986	1590	-10653	12	-13201	-5262	-8940	-191	-11478	-8677	-6589	-23	-10764	-10136	-9221	6
1.171667	-28	42	85	-57	-111	-32	11	-12	-21	6	-72	-63	-99	-18	-30	-60	-100	34	-88	-28	-105	-23	-100	-69	-65	-6	-100	-14	-74	-74	-149	-76	143	-3041	2018	-10852	6	-13042	-5042	-8612	-169	-11528	-8413	-6373	-64	-10770	-9782	-9132	6
1.172500	-27	41	85	-61	-115	-38	11	-15	-19	4	-74	-64	-100	-18	-29	-60	-101	33	-85	-34	-105	-23	-100	-64	-67	-4	-100	-15	-74	-72	-146	-78	90	-3099	2437	-11080	0	-12911	-4865	-8264	-134	-11570	-8146	-6124	-82	-10737	-9395	-9017	-1
1.173333	-27	41	82	-59	-113	-34	11	-15	-22	1	-73	-63	-98	-18	-30	-59	-103	32	-86	-34	-105	-28	-100	-70	-66	-4	-102	-15	-75	-72	-148	-79	17	-3171	2845	-11343	-13	-12773	-4711	-7894	-144	-11602	-7867	-5838	-129	-10679	-8985	-8883	-8
1.174167	-29	23	86	-59	-120	-34	10	-18	-17	-11	-70	-65	-97	-16	-28	-59	-100	33	-84	-32	-103	-23	-99	-68	-64	-1	-99	-12	-73	-64	-129	-73	-53	-3239	3279	-11604	-42	-12639	-4592	-7487	-167	-11601	-7583	-5523	-153	-10589	-8543	-8725	1
1.175000	-24	41	89	-59	-107	-34	15	-13	-18	6	-45	-63	-97	-17	-28	-59	-98	37	-85	-30	-103	-30	-98	-67	-65	-3	-99	-12	-76	-67	-147	-75	-116	-3315	3625	-11896	-74	-12503	-4487	-7054	-216	-11587	-7287	-5197	-128	-10476	-8087	-8565	11
1.175833	-25	38	88	-55	-111	-33	16	-12	-14	4	-72	-60	-94	-16	-28	-57	-98	36	-85	-34	-103	-22	-99	-65	-64	-4	-99	-11	-70	-67	-147	-76	-167	-3379	3979	-12202	-116	-12363	-4404	-6587	-251	-11552	-6976	-4864	-48	-10336	-7614	-8387	8
1.176667	-26	42	90	-55	-107	-32	16	-14	-17	5	-72	-61	-97	-15	-28	-62	-70	36	-83	-34	-101	-21	-84	-68	-64	0	-99	-12	-72	-70	-147	-73	-221	-3446	4302	-12529	-109	-12207	-4332	-6078	-212	-11482	-6647	-4529	12	-10183	-7134	-8200	-27
1.177500	-26	41	90	-56	-109	-12	11	-17	-19	4	-72	-63	-98	-16	-27	-58	-99	35	-82	-32	-102	-23	-100	-66	-66	-1	-99	-10	-73	-68	-162	-70	-265	-3506	4590	-12827	-63	-12034	-4261	-5546	-193	-11384	-6309	-4215	-3	-10003	-6643	-8011	-53
1.178333	-28	41	88	-56	-109	-33	12	-24	-15	4	-72	-63	-96	-18	-28	-59	-104	32	-81	-31	-102	-23	-98	-66	-62	-1	-97	-12	-70	-69	-145	-73	-294	-3554	4836	-13131	-27	-11836	-4186	-4971	-205	-11246	-5950	-3925	-36	-9817	-6148	-7817	-48
1.179167	-25	41	89	-56	-104	-31	13	-29	-16	2	-70	-62	-93	-15	-26	-55	-94	33	-82	-33	-101	-22	-100	-65	-62	-3	-99	-12	-72	-67	-144	-70	-318	-3610	5038	-13419	30	-11612	-4099	-4372	-174	-11073	-5580	-3665	-62	-9621	-5656	-7617	-50
1.180000	-23	44	88	-58	-109	-31	17	-12	-14	6	-69	-59	-92	-13	-26	-55	-99	33	-80	-32	-100	-18	-96	-65	-65	2	-96	-8	-68	-64	-141	-68	-334	-3651	5187	-13672	76	-11352	-3999	-3752	-159	-10859	-5183	-3425	-87	-9420	-5169	-7418	-61
1.180833	-26	42	91	-60	-109	-29	15	-12	-23	5	-70	-60	-95	-14	-30	-55	-99	36	-81	-31	-103	-23	-97	-64	-68	1	-101	-9	-69	-66	-145	-69	-325	-3693	5281	-13894	88	-11048	-3883	-3111	-174	-10605	-4793	-3266	-91	-9226	-4682	-7220	-49
1.181667	-25	41	89	-57	-109	-33	13	-12	-16	4	-74	-53	-97	-19	-31	-55	-98	34	-84	-22	-105	-23	-98	-66	-66	-1	-101	-11	-73	-68	-149	-74	-322	-3736	5312	-14062	71	-10731	-3761	-2463	-219	-10298	-4378	-3125	-97	-9033	-4209	-7021	-56
1.182500	-27	39	89	-58	-109	-30	12	-13	-22	3	-74	-62	-97	-15	-28	-64	-98	38	-82	-30	-102	-19	-93	-66	-62	1	-96	-13	-72	-67	-145	-69	-305	-3771	5287	-14162	23	-10362	-3590	-1803	-248	-9964	-3954	-3024	-91	-8842	-3737	-6811	-63
1.183333	-27	40	90	-59	-107	-35	13	-14	-16	5	-73	-61	-98	-17	-27	-46	-96	37	-82	-36	-104	-23	-100	-67	-65	0	-99	-12	-75	-66	-149	-72	-297	-3813	5192	-14194	1	-9950	-3417	-1152	-245	-9581	-3534	-2969	-62	-8661	-3285	-6605	-56
1.184167	-24	40	88	-44	-110	-35	13	-18	-21	1	-75	-65	-100	-19	-32	-58	-99	33	-86	-36	-108	-25	-104	-73	-67	-1	-100	-16	-78	-74	-148	-74	-293	-3847	5042	-14129	-5	-9497	-3226	-508	-219	-9158	-3112	-2939	-42	-8487	-2842	-6396	-55
1.185000	-30	37	87	-60	-112	-35	12	-17	-19	2	-73	-65	-97	-17	-29	-61	-103	34	-84	-42	-108	-24	-102	-72	-65	1	-101	-12	-76	-70	-152	-75	-281	-3901	4828	-13966	-16	-8990	-3028	119	-159	-8696	-2703	-2929	-3	-8319	-2407	-6173	-67
1.185833	-25	37	89	-60	-111	-32	10	-12	-19	5	-72	-62	-101	-17	-30	-58	-99	35	-84	-31	-103	-24	-100	-72	-64	2	-101	-13	-76	-72	-153	-74	-274	-3948	4555	-13697	8	-8479	-2812	715	-117	-8197	-2312	-2940	27	-8152	-1988	-5949	-72
1.186667	-24	40	87	-59	-113	-32	10	-13	11	24	-74	-60	-96	-14	-31	-60	-100	33	-85	-28	-105	-23	-100	-68	-64	-1	-99	-11	-72	-72	-151	-73	-258	-4001	4230	-13308	41	-7922	-2599	1276	-102	-7681	-1939	-2958	40	-7986	-1578	-5717	-75
1.187500	-25	43	87	-48	-108	-33	9	-14	-17	4	-73	-62	-99	-17	-32	-57	-97	36	-77	-33	-103	-26	-98	-69	-65	0	-93	-12	-73	-73	-148	-75	-246	-4053	3846	-12794	55	-7341	-2387	1802	-97	-7109	-1605	-2978	-9	-7815	-1188	-5482	-73
1.188333	-26	42	88	-55	-112	-32	13	-13	-16	5	-69	-63	-92	-14	-28	-56	-97	35	-81	-30	-103	-22	-98	-68	-64	1	-97	-10	-72	-64	-142	-75	-230	-4106	3422	-12153	55	-6731	-2169	2275	-97	-6525	-1308	-2995	-25	-7649	-818	-5242	-68
1.189167	-26	42	92	-56	-109	-29	11	-10	-16	6	-72	-62	-94	-15	-29	-61	-96	36	-84	-21	-98	-19	-96	-68	-62	0	-98	-12	-70	-67	-146	-77	-230	-4155	2958	-11385	53	-6113	-2011	2697	-88	-5925	-1064	-3005	-25	-7474	-465	-5001	-76
1.190000	-25	40	89	-59	-111	-33	11	-16	-23	4	-69	-63	-100	-4	-30	-61	-102	36	-92	-33	-111	-21	-102	-72	-69	-4	-98	-14	-78	-72	-147	-76	-225	-4203	2459	-10511	41	-5494	-1851	3047	-90	-5316	-874	-3004	-48	-7287	-143	-4763	-74
1.190833	-26	39	84	-63	-112	-35	8	-22	-23	2	-76	-66	-102	-18	-31	-62	-104	26	-91	-33	-105	-23	-101	-70	-66	-5	-104	-12	-79	-70	-147	-77	-219	-4237	1950	-9522	20	-4871	-1717	3328	-105	-4697	-738	-2981	-52	-7084	154	-4533	-76
1.191667	-26	39	87	-59	-110	-34	10	-18	-25	2	-74	-62	-96	-17	-30	-61	-102	33	-86	-33	-104	-22	-100	-73	-68	-5	-101	-14	-73	-72	-146	-77	-214	-4260	1436	-8447	25	-4256	-1617	3532	-115	-4078	-661	-2962	-73	-6864	421	-4317	-81
1.192500	-30	39	86	-61	-110	-35	10	-14	-18	4	-73	-69	-95	-19	-30	-62	-102	32	-85	-33	-104	-25	-102	-72	-66	-3	-101	-12	-76	-75	-146	-77	-217	-4269	932	-7315	13	-3663	-1547	3658	-130	-3455	-639	-2925	-96	-6627	648	-4125	-78
1.193333	-27	39	88	-60	-110	-33	5	-16	-19	3	-73	-59	-97	-15	-28	-58	-100	35	-83	-32	-104	-23	-101	-68	-65	-4	-97	-12	-74	-69	-135	-73	-221	-4256	453	-6101	-4	-3079	-1503	3694	-117	-2849	-671	-2890	-91	-6362	842	-3965	-73
1.194167	-25	42	89	-58	-108	-29	15	-11	-14	8	-69	-61	-94	-13	-26	-57	-98	39	-86	-36	-101	-18	-97	-73	-61	0	-97	-10	-70	-67	-143	-70	-218	-4223	7	-4930	-11	-2530	-1491	3636	-87	-2260	-753	-2856	-77	-6084	985	-3854	-72
1.195000	-25	45	90	-53	-107	-14	15	-13	-17	5	-73	-61	-93	-11	-11	-59	-96	37	-84	-31	-99	-18	-98	-69	-61	-3	-99	-11	-68	-68	-144	-75	-211	-4163	-388	-3748	-17	-2019	-1504	3479	-67	-1698	-878	-2843	-83	-5788	1079	-3788	-64
1.195833	-25	42	87	-58	-109	-29	12	-11	-16	8	-69	-65	-97	-15	-25	-59	-99	35	-99	-31	-103	-22	-93	-67	-62	0	-97	-10	-74	-69	-143	-73	-212	-4083	-718	-2627	-26	-1541	-1550	3223	-34	-1165	-1034	-2848	-85	-5470	1124	-3791	-61
1.196667	-23	43	90	-59	-111	-29	15	-9	-16	6	-73	-43	-94	-12	-28	-57	-97	37	-83	-31	-99	-19	-94	-65	-61	0	-100	-11	-73	-83	-141	-74	-199	-3976	-976	-1584	-18	-1104	-1610	2874	-17	-667	-1217	-2883	-78	-5138	1121	-3865	-57
1.197500	-26	38	88	-60	-108	-31	13	-14	-15	6	-73	-66	-96	-13	-28	-60	-128	34	-84	-34	-102	-21	-100	-91	-66	-4	-99	-11	-72	-69	-146	-73	-191	-3839	-1153	-669	-27	-721	-1680	2414	-10	-207	-1414	-2951	-68	-4792	1063	-4018	-51
1.198333	-24	41	113	-60	-111	-35	12	-15	-27	3	-75	-66	-100	-18	-30	-59	-100	33	-85	-34	-109	-24	-100	-68	-66	-4	-102	-18	-77	-68	-146	-66	-190	-3675	-1240	99	-36	-372	-1753	1860	-1	204	-1614	-3065	-63	-4433	960	-4251	-51
1.199167	-26	38	84	-62	-112	-35	12	-17	-19	2	-76	-75	-98	-14	-31	-59	-99	30	-86	-50	-105	-23	-100	-70	-64	0	-98	-13	-74	-70	-145	-75	-165	-3479	-1224	701	-45	-72	-1817	1216	35	572	-1791	-3213	-16	-4058	817	-4573	-48
1.200000	-27	40	87	-59	-108	-31	16	-15	-4	5	-70	-66	-97	-13	-32	-59	-99	35	-83	-31	-104	-22	-101	-68	-62	1	-99	-12	-75	-70	-148	-75	-149	-3260	-1110	1097	-44	184	-1861	492	53	888	-1953	-3416	-24	-3686	636	-4987	-43
1.200833	-24	57	88	-59	-110	-33	17	-13	-16	7	-69	-63	-94	-14	-29	-56	-97	36	-83	-31	-105	-23	-101	-67	-63	0	-100	-10	-70	-69	-145	-73	-131	-3012	-906	1270	-40	387	-1888	-314	62	1156	-2079	-3663	-13	-3297	432	-5490	-40
1.201667	-26	43	88	-58	-104	-29	18	-12	-17	6	-72	-62	-98	-19	-30	-56	-97	37	-82	-30	-101	-22	-99	-68	-62	0	-97	-10	-72	-69	-146	-73	-99	-2738	-601	1219	-45	552	-1876	-1192	36	1368	-2164	-3956	-11	-2903	185	-6081	-33
1.202500	-24	44	91	-56	-107	-31	17	-12	-12	9	-69	-63	-92	-15	-27	-56	-96	35	-74	-32	-102	-19	-98	-67	-63	2	-96	-12	-70	-67	-143	-73	-75	-2441	-211	928	-44	674	-1826	-2132	42	1532	-2205	-4281	-22	-2510	-60	-6746	-21
1.203333	-24	38	88	-61	-110	-30	16	-15	-16	27	-73	-64	-96	-15	-30	-57	-98	34	-85	-33	-102	-23	-100	-69	-65	-9	-101	-14	-75	-72	-148	-77	-40	-2129	249	460	-45	762	-1732	-3119	21	1641	-2197	-4649	-21	-2120	-318	-7487	-31
1.204167	-28	38	88	-60	-112	-34	9	-18	-19	5	-73	-66	-93	-17	-31	-59	-103	32	-86	-35	-107	-24	-104	-73	-64	0	-99	-15	-75	-70	-150	-78	-14	-1793	783	-320	-64	817	-1590	-4137	-23	1712	-2131	-5053	-6	-1731	-567	-8282	-26
1.205000	-29	38	76	-60	-108	-35	12	-18	-18	4	-76	-66	-97	-19	-33	-60	-102	32	-84	-33	-105	-24	-101	-70	-66	1	-99	-14	-65	-74	-150	-77	11	-1438	1367	-1239	-75	840	-1386	-5159	-68	1746	-2017	-5454	8	-1345	-801	-9127	-14
1.205833	-28	40	89	-60	-109	-38	10	-19	-19	4	-73	-67	-97	-15	-28	-59	-101	43	-85	-32	-107	-23	-103	-73	-66	-4	-101	-14	-77	-69	-151	-74	40	-1072	1985	-2321	-87	848	-1135	-6188	-95	1744	-1856	-5884	13	-960	-1010	-9996	-28
1.206667	-28	37	84	-60	-111	-23	10	-19	-18	2	-74	-118	-102	-18	-31	-61	-104	30	-87	-38	-108	-24	-104	-72	-66	-4	-92	-16	-76	-74	-151	-78	35	-699	2631	-3529	-93	836	-833	-7195	-103	1720	-1646	-6326	12	-589	-1195	-10893	-24
1.207500	-26	37	85	-60	-115	-36	7	-21	-23	0	-74	-69	-96	-19	-31	-62	-101	34	-86	-36	-107	-24	-102	-73	-67	-1	-107	-15	-74	-68	-149	-77	81	-316	3264	-4820	-57	819	-472	-8172	-79	1679	-1399	-6769	16	-229	-1338	-11775	-1
1.208333	-26	38	98	-60	-110	-35	11	-16	-18	2	-74	-67	-94	-17	-27	-59	-100	30	-85	-34	-103	-23	-100	-73	-67	-1	-100	-12	-75	-70	-148	-76	105	64	3894	-6160	-25	795	-74	-9102	-135	1638	-1119	-7213	18	110	-1439	-12642	18
1.209167	-26	37	88	-59	-108	-34	11	-15	-18	2	-70	-65	-78	-16	-28	-59	-121	33	-84	-31	-102	-24	-99	-72	-66	0	-101	-14	-76	-68	-148	-74	128	448	4503	-7510	-26	771	364	-9957	-198	1594	-826	-7674	42	430	-1490	-13477	3
1.210000	-26	40	96	-59	-110	-35	11	-13	-22	5	-69	-66	-98	-14	-31	-60	-100	33	-84	-36	-104	-23	-98	-70	-65	0	-101	-13	-73	-68	-148	-75	139	821	5056	-8824	-51	757	837	-10741	-225	1555	-521	-8094	55	723	-1495	-14267	3
1.210833	-24	38	90	-59	-112	-34	9	-15	-19	3	-73	-68	-97	-17	-30	-59	-101	52	-84	-52	-103	-22	-99	-73	-62	-1	-102	-16	-77	-69	-150	-76	146	1179	5559	-10060	-53	747	1325	-11432	-187	1540	-217	-8532	36	986	-1452	-14993	22
1.211667	-26	38	85	-83	-114	-35	6	-17	-18	4	-73	-82	-96	-18	-32	-59	-100	34	-84	-33	-104	-26	-99	-69	-65	0	-102	-12	-75	-69	-147	-76	155	1525	5990	-11192	-46	757	1827	-12024	-145	1550	74	-8974	30	1217	-1348	-15644	18
1.212500	-27	39	86	-59	-108	-35	9	-15	-18	5	-60	-67	-98	-18	-38	-60	-98	40	-85	-36	-103	-23	-99	-69	-65	-4	-104	-15	-77	-70	-150	-76	142	1849	6338	-12175	-17	792	2335	-12516	-147	1585	348	-9410	41	1416	-1196	-16208	0
1.213333	-25	38	88	-59	-109	-35	1	6	-19	7	-70	-62	-95	-15	-30	-61	-100	35	-83	-33	-105	-23	-97	-64	-62	1	-99	-11	-72	-67	-147	-73	139	2156	6600	-13004	-38	844	2831	-12901	-135	1662	601	-9852	43	1558	-988	-16666	1
1.214167	-24	41	86	-56	-110	-33	13	-13	-15	7	-68	-59	-98	-17	-29	-58	-102	33	-81	-31	-107	-21	-96	-67	-61	1	-98	-13	-73	-66	-147	-73	124	2438	6764	-13665	-39	926	3311	-13178	-72	1774	812	-10309	36	1664	-752	-17030	15
1.215000	-23	42	89	-58	-108	-36	11	-14	-19	3	-70	-63	-95	-14	-29	-59	-104	35	-85	-32	-107	-24	-100	-73	-66	5	-101	-13	-75	-67	-149	-77	87	2689	6823	-14147	-57	1028	3750	-13361	-28	1918	982	-10777	35	1717	-455	-17286	19
1.215833	-26	38	88	-60	-110	-34	10	-16	-17	4	-74	-65	-95	-18	-31	-61	-101	34	-84	-31	-105	-32	-97	-70	-63	0	-100	-12	-75	-69	-148	-75	66	2915	6794	-14440	-68	1163	4170	-13440	0	2095	1121	-11262	46	1734	-118	-17437	23
1.216667	-24	46	89	-60	-108	-35	16	-18	-15	7	-73	-62	-97	-15	-30	-60	-97	34	-84	-33	-104	-23	-99	-70	-63	-3	-98	-15	-69	-67	-152	-74	47	3117	6663	-14575	-97	1319	4539	-13438	26	2327	1211	-11771	59	1701	247	-17483	23
1.217500	-27	42	87	-58	-111	-31	12	-15	-16	6	-75	-45	-94	-16	-30	-62	-103	30	-86	-33	-104	-23	-101	-69	-63	-1	-100	-14	-73	-68	-148	-75	35	3288	6432	-14555	-127	1504	4867	-13357	77	2585	1276	-12288	61	1628	643	-17429	9
1.218333	-25	41	87	-58	-110	-31	11	-15	-18	4	-74	-62	-98	-13	-32	-59	-97	36	-82	-31	-104	-18	-100	-70	-66	0	-102	-13	-72	-83	-147	-74	43	3436	6133	-14407	-147	1716	5143	-13216	142	2867	1305	-12850	59	1521	1054	-17276	13
1.219167	-28	40	90	-58	-108	-31	12	-16	-19	8	-73	-62	-94	-14	-28	-62	-99	34	-85	-32	-102	-21	-84	-72	-62	0	-98	-13	-72	-69	-144	-73	33	3564	5744	-14157	-135	1946	5367	-13025	207	3173	1317	-13416	69	1380	1481	-17073	22
1.220000	-24	24	92	-56	-105	-38	16	-12	-19	8	-73	-72	-92	-13	-28	-58	-99	37	-85	-30	-103	-21	-97	-67	-60	0	-98	-13	-72	-67	-148	-70	9	3671	5294	-13841	-109	2191	5538	-12804	278	3485	1317	-13998	110	1219	1911	-16794	24
1.220833	1	39	91	-58	-107	-31	17	-13	-18	9	-70	-59	-95	-9	-27	-60	-99	39	-83	-29	-103	-23	-100	-79	-62	3	-96	-11	-72	-66	-145	-70	-6	3762	4786	-13474	-122	2444	5650	-12561	347	3802	1315	-14594	172	1043	2338	-16466	28
1.221667	-23	44	90	-56	-110	-32	18	-13	-15	9	-72	-62	-97	-13	-28	-56	-99	39	-81	-29	-102	-21	-100	-68	-59	2	-99	-14	-70	-68	-143	-72	12	3846	4239	-13102	-107	2709	5716	-12318	402	4117	1331	-15197	194	864	2744	-16115	30
1.222500	-22	45	90	-58	-107	-30	17	-12	-15	10	-68	-61	-90	-11	-25	-57	-95	37	-83	-30	-102	-21	-98	-66	-63	0	-99	-10	-69	-63	-144	-70	-1	3929	3671	-12758	-107	2977	5733	-12084	378	4400	1367	-15799	123	694	3134	-15757	39
1.223333	-24	41	90	-60	-105	-31	17	-15	-16	-14	-75	-66	-96	-18	-30	-64	-100	33	-86	-34	-104	-24	-104	-72	-67	-5	-103	-14	-77	-55	-151	-70	-1	3971	3078	-12459	-187	3238	5704	-11874	219	4700	1430	-16385	-81	535	3482	-15412	25
1.224167	-28	38	86	-62	-114	-40	8	-21	-23	1	-76	-62	-102	-21	-32	-62	-101	30	-95	-32	-107	-26	-104	-72	-66	-3	-102	-17	-75	-70	-147	-75	8	4036	2486	-12218	-207	3503	5645	-11683	86	4971	1543	-16944	-243	412	3806	-15079	19
1.225000	-26	41	84	-58	-111	-27	12	-15	-21	0	-75	-64	-100	-16	-31	-63	-101	33	-84	-33	-105	-24	-101	-72	-66	-1	-101	-15	-76	-70	-138	-77	7	4102	1912	-12047	-111	3757	5571	-11526	60	5189	1715	-17462	-254	323	4087	-14789	13
1.225833	-28	41	88	-58	-112	-31	12	-19	-22	3	-73	-64	-100	-17	-28	-60	-101	59	-84	-33	-104	-25	-103	-61	-68	-5	-102	-14	-72	-69	-149	-76	16	4171	1364	-11961	-19	3995	5487	-11398	78	5384	1941	-17933	-199	278	4329	-14546	21
1.226667	-29	39	94	-56	-112	-30	12	-16	-19	3	-74	-64	-96	-16	-29	-64	-100	32	-83	-34	-104	-25	-101	-72	-64	-1	-98	-15	-95	-70	-149	-77	27	4242	840	-11954	13	4219	5357	-11312	93	5557	2232	-18340	-165	279	4525	-14370	12
1.227500	-23	42	90	-59	-108	-30	15	-29	-18	2	-75	-62	-97	-15	-25	-59	-99	33	-86	-31	-104	-23	-101	-69	-66	-6	-102	-12	-72	-67	-146	-74	29	4323	382	-12013	60	4426	5255	-11258	78	5689	2590	-18670	-165	333	4681	-14257	11
1.228333	-27	42	78	-58	-108	-29	17	-12	-16	6	-72	-62	-96	-13	-26	-56	-98	36	-83	-33	-103	-16	-99	-67	-63	0	-100	-12	-70	-67	-146	-73	27	4407	-38	-12132	116	4611	5160	-11230	58	5799	3013	-18914	-193	445	4803	-14213	13
1.229167	-25	44	89	-57	-108	-29	16	-13	-15	2	-74	-57	-96	-15	-29	-57	-98	35	-81	-32	-101	-18	-98	-67	-63	-1	-99	-12	-69	-66	-144	-74	25	4493	-398	-12286	147	4776	5089	-11226	38	5879	3489	-19058	-217	608	4893	-14243	11
1.230000	-24	40	88	-58	-108	-30	17	-13	-24	7	-69	-62	-94	-13	-29	-60	-99	37	-85	-32	-101	-24	-97	-69	-62	3	-99	-11	-73	-70	-143	-74	19	4580	-703	-12429	181	4915	5046	-11228	24	5942	4015	-19091	-204	822	4963	-14331	5
1.230833	-26	41	91	-58	-109	-35	13	-15	-17	3	-72	-66	-97	-18	-31	-60	-102	35	-86	-32	-107	-25	-102	-72	-67	2	-102	-16	-74	-69	-147	-75	2	4668	-949	-12612	202	5030	5047	-11238	30	5985	4572	-19019	-195	1087	5019	-14501	2
1.231667	-24	40	87	-62	-113	-38	15	-18	-21	0	-90	-66	-99	-19	-34	-62	-102	33	-87	-35	-110	-31	-105	-72	-67	-4	-104	-15	-86	-74	-152	-79	-26	4751	-1132	-12729	157	5111	5098	-11241	37	6017	5166	-18825	-191	1388	5075	-14672	-1
1.232500	-32	37	84	-60	-114	-36	8	-22	-25	0	-78	-65	-102	-22	-32	-63	-102	33	-85	-36	-108	-26	-103	-72	-66	-3	-103	-15	-80	-73	-150	-78	-28	4831	-1255	-12772	136	5182	5213	-11224	22	6051	5779	-18511	-182	1729	5148	-14889	4
1.233333	-25	42	86	-60	-111	-34	13	-17	-23	3	-73	-64	-98	-17	-31	-62	-102	35	-85	-35	-104	-24	-100	-74	-79	-1	-102	-14	-73	-70	-146	-78	-22	4902	-1314	-12724	119	5220	5399	-11179	-5	6083	6392	-18081	-177	2091	5249	-15117	10
1.234167	-24	42	89	-57	-109	-30	12	-16	-16	6	-69	-62	-92	-17	-31	-65	-97	40	-83	-32	-100	-21	-98	-69	-62	0	-98	-12	-70	-69	-152	-74	-21	4965	-1322	-12565	85	5227	5657	-11103	-36	6126	6989	-17541	-195	2452	5387	-15338	15
1.235000	-23	41	89	-59	-108	-34	12	-14	-17	4	-70	-62	-97	-15	-29	-58	-97	36	-85	-35	-101	-24	-99	-68	-62	0	-99	-14	-73	-69	-147	-74	-23	5012	-1288	-12279	52	5207	5996	-10988	-86	6170	7563	-16906	-199	2840	5576	-15545	19
1.235833	-25	41	90	-58	-108	-32	16	-14	-16	6	-64	-63	-98	-14	-32	-48	-97	36	-85	-33	-103	-21	-93	-67	-65	-1	-102	-13	-70	-69	-146	-78	-29	5045	-1194	-11848	37	5157	6413	-10827	-116	6227	8102	-16169	-210	3212	5823	-15715	26
1.236667	-34	41	88	-60	-110	-31	16	-19	-17	7	-72	-61	-94	-14	-32	-59	-98	35	-84	-33	-103	-23	-101	-69	-62	0	-101	-13	-70	-72	-145	-75	-40	5060	-1067	-11285	16	5075	6916	-10618	-143	6293	8604	-15364	-214	3566	6134	-15823	23
1.237500	-26	38	89	-60	-110	-32	16	-15	-34	3	-74	-66	-94	-14	-35	-61	-99	33	-87	-15	-107	-23	-98	-69	-63	-1	-102	-13	-72	-68	-148	-76	-57	5057	-907	-10583	-14	4962	7497	-10355	-200	6373	9053	-14488	-215	3895	6520	-15869	9
1.238333	-24	41	86	-59	-105	-32	13	-16	-17	5	-70	-63	-98	-15	-28	-58	-102	33	-84	-32	-132	-23	-100	-72	-63	-1	-100	-8	-72	-68	-148	-77	-62	5062	-713	-9761	-28	4814	8156	-10043	-260	6461	9454	-13570	-216	4191	6986	-15833	15
1.239167	-25	40	88	-60	-108	-35	15	-15	-18	3	-70	-65	-95	-17	-28	-62	-98	30	-86	-32	-108	-17	-99	-67	-64	-1	-99	-13	-73	-69	-148	-74	-78	5045	-514	-8836	-19	4634	8888	-9678	-288	6552	9802	-12630	-220	4454	7498	-15717	27
1.240000	-22	25	88	-61	-110	-32	15	-17	-19	3	-74	-53	-99	-15	-30	-58	-101	33	-90	-33	-101	-21	-101	-68	-66	-7	-104	-14	-75	-72	-150	-77	-96	5017	-263	-7835	-17	4416	9674	-9273	-337	6635	10111	-11676	-225	4666	8088	-15506	37
1.240833	-29	37	85	-62	-112	-34	12	-17	-21	3	-74	-64	-97	-16	-30	-61	-102	32	-88	-33	-92	10	-98	-68	-63	-1	-98	-12	-69	-68	-147	-74	-98	5011	-17	-6799	-14	4168	10514	-8801	-363	6721	10385	-10723	-230	4836	8743	-15198	39
1.241667	-22	42	91	-59	-109	-39	16	-12	-16	5	-72	-64	-93	-15	-27	-57	-95	33	-82	-30	-101	-19	-97	-70	-65	-1	-99	-13	-72	-70	-146	-63	-104	5000	235	-5759	-19	3885	11387	-8321	-385	6781	10629	-9797	-236	4967	9447	-14808	46
1.242500	-23	43	92	-58	-107	-29	39	-12	-14	8	-69	-59	-93	-13	-25	-59	-98	36	-83	-30	-100	-16	-95	-67	-62	1	-95	-10	-69	-68	-144	-74	-127	5005	487	-4755	-13	3571	12280	-7791	-373	6812	10859	-8909	-245	5044	10180	-14329	47
1.243333	-25	43	89	-58	-107	-31	11	-14	-16	3	-74	-62	-96	-14	-26	-62	-99	33	-83	-31	-100	-21	-102	-66	-63	0	-100	-15	-73	-72	-145	-73	-139	5020	735	-3822	-6	3217	13182	-7236	-357	6829	11081	-8076	-258	5079	10935	-13788	32
1.244167	-25	43	87	-61	-117	-30	11	-13	-24	4	-72	-64	-99	-17	-29	-60	-102	32	-86	-40	-109	-24	-102	-70	-64	-1	-100	-14	-73	-72	-147	-77	-150	5063	975	-2990	7	2835	14077	-6656	-338	6798	11323	-7296	-255	5083	11704	-13190	25
1.245000	-25	42	62	-60	-114	-35	17	-12	-19	3	-73	-63	-100	-19	-30	-58	-100	37	-86	-31	-104	-23	-98	-68	-65	0	-98	-12	-73	-64	-150	-76	-156	5136	1194	-2295	-9	2432	14944	-6066	-317	6734	11567	-6578	-265	5034	12471	-12550	28
1.245833	-27	40	86	-60	-110	-34	10	-14	-19	3	-72	-63	-98	-18	-27	-60	-100	35	-82	-35	-108	-21	-99	-72	-63	-1	-97	-12	-74	-70	-145	-76	-151	5238	1423	-1771	42	2008	15764	-5470	-318	6619	11842	-5923	-266	4968	13223	-11895	32
1.246667	-26	43	88	-58	-105	-32	17	-15	-15	4	-72	-61	-95	-17	-27	-58	-97	33	-84	-30	-101	-19	-98	-57	-61	1	-102	-11	-73	-70	-146	-77	-144	5376	1617	-1435	19	1565	16537	-4878	-297	6453	12150	-5326	-257	4875	13939	-11256	44
1.247500	-24	42	89	-57	-108	-34	12	-16	-21	3	-70	-62	-94	-19	-27	-58	-102	34	-83	-36	-104	-23	-102	-70	-61	0	-99	-12	-73	-70	-159	-74	-137	5548	1787	-1303	24	1108	17228	-4300	-259	6230	12493	-4789	-238	4758	14613	-10649	51
1.248333	-25	43	88	-30	-107	-34	12	-15	-19	1	-73	-62	-96	-17	-29	-58	-104	34	-83	-34	-105	-23	-101	-70	-65	-4	-103	-12	-75	-73	-149	-80	-146	5743	1935	-1386	40	639	17838	-3747	-231	5950	12862	-4303	-239	4632	15229	-10107	36
1.249167	-24	38	85	-62	-112	-36	11	-14	-23	0	-75	-65	-97	-21	-51	-58	-102	33	-85	-30	-101	-21	-99	-72	-66	-3	-99	-11	-70	-69	-145	-76	-150	5984	2061	-1680	56	160	18359	-3232	-189	5623	13260	-3851	-242	4500	15784	-9647	21
1.250000	-30	40	86	-58	-124	-32	10	-13	-16	4	-74	-62	-94	-18	-31	-58	-101	33	-85	-33	-101	-25	-99	-72	-65	-5	-100	-13	-70	-72	-143	-78	-127	6250	2157	-2177	44	-301	18766	-2756	-162	5241	13676	-3435	-243	4362	16268	-9289	36
1.250833	-28	40	88	-59	-112	-33	11	-15	-21	2	-76	-63	-96	-19	-30	-56	-101	7	-87	-34	-104	-24	-100	-72	-66	-5	-103	-13	-73	-72	-146	-76	-101	6537	2230	-2856	33	-769	19061	-2335	-142	4814	14087	-3037	-248	4223	16677	-9040	27
1.251667	-30	34	86	-59	-109	-34	11	-16	-15	2	-75	-62	-99	-19	-31	-59	-102	30	-86	-38	-104	-24	-100	-73	-65	0	-101	-14	-77	-74	-149	-76	-119	6845	2276	-3685	18	-1235	19238	-1974	-105	4332	14492	-2652	-275	4080	17003	-8912	27
1.252500	-26	39	87	-59	-113	-36	12	-16	-21	1	-77	-62	-73	-16	-31	-58	-100	34	-86	-36	-103	-23	-103	-70	-65	-4	-103	-16	-75	-72	-149	-76	-127	7158	2303	-4625	16	-1699	19292	-1677	-99	3807	14856	-2280	-303	3939	17246	-8898	24
1.253333	-28	37	85	-58	-109	-34	12	-13	-19	4	-75	-62	-96	-17	-30	-58	-100	32	-85	-33	-102	-21	-100	-68	-65	-1	-96	-12	-73	-69	-137	-73	-115	7483	2315	-5672	28	-2168	19220	-1450	-46	3249	15172	-1910	-338	3804	17402	-8996	21
1.254167	-24	40	89	-58	-104	-31	15	-6	-16	6	-72	-60	-94	-13	-29	-59	-94	35	-82	-22	-101	-19	-101	-67	-61	1	-97	-11	-73	-69	-147	-74	-97	7801	2311	-6756	57	-2652	19026	-1292	-44	2657	15397	-1579	-339	3664	17470	-9180	30
1.255000	-23	41	89	-50	-108	-41	16	-11	-14	6	-68	-59	-94	-15	-28	-57	-96	36	-82	-36	-100	-22	-98	-67	-62	5	-98	-11	-73	-68	-146	-70	-114	8100	2290	-7849	89	-3148	18678	-1217	-23	2032	15517	-1204	-313	3525	17440	-9447	30
1.255833	-26	43	87	-57	-109	-31	15	-14	-15	6	-78	-60	-94	-15	-31	-58	-99	36	-83	-33	-101	-23	-102	-67	-64	0	-98	-12	-75	-69	-148	-72	-100	8383	2266	-8903	95	-3674	18218	-1211	-11	1383	15511	-877	-308	3367	17321	-9756	19
1.256667	-26	41	91	-59	-115	-36	-1	-15	-19	7	-73	-64	-100	-16	-30	-60	-102	29	-85	-36	-109	-26	-107	-70	-66	0	-101	-14	-91	-72	-150	-75	-102	8633	2237	-9888	74	-4223	17634	-1283	-24	714	15358	-579	-294	3198	17112	-10088	13
1.257500	-31	41	85	-62	-113	-38	13	-17	-21	2	-74	-63	-98	-14	-32	-63	-101	28	-86	-34	-107	-23	-100	-70	-64	-5	-100	-14	-75	-68	-148	-74	-98	8860	2215	-10761	50	-4802	16940	-1418	-49	30	15080	-313	-260	3016	16807	-10415	19
1.258333	-36	43	86	-60	-111	-34	9	-14	-16	4	-72	-62	-93	-14	-30	-61	-98	26	-83	-35	-104	-25	-105	-70	-63	0	-98	-22	-75	-68	-149	-73	-78	9044	2208	-11503	13	-5417	16136	-1618	-36	-658	14601	-108	-229	2803	16409	-10709	21
1.259167	-25	44	89	-58	-114	-31	12	-13	-21	-14	-70	-61	-100	-13	-31	-59	-97	36	-83	-30	-103	-21	-98	-67	-66	0	-99	-12	-73	-67	-148	-74	-67	9195	2216	-12104	12	-6064	15245	-1872	-62	-1353	13992	36	-212	2560	15919	-10963	18
1.260000	-24	37	91	-57	-111	-33	13	-12	-18	6	-64	-61	-96	-14	-29	-58	-99	36	-84	-31	-105	-19	-81	-68	-63	0	-96	-11	-73	-72	-146	-73	-44	9312	2246	-12544	21	-6736	14273	-2179	-127	-2045	13231	105	-136	2275	15329	-11153	23
1.260833	-24	43	91	-56	-105	-33	16	-11	-15	8	-67	-60	-93	-11	-25	-59	-96	36	-81	-33	-101	-17	-96	-65	-62	2	-94	-9	-72	-65	-147	-72	-46	9393	2301	-12824	25	-7422	13240	-2528	-168	-2729	12342	82	-99	1938	14636	-11275	13
1.261667	-24	44	92	-57	-110	-32	40	-11	-21	6	-70	-60	-95	-13	-24	-55	-101	37	-77	-32	-103	-18	-95	-66	-66	-3	-96	-11	-72	-65	-152	-72	-40	9448	2394	-12949	33	-8113	12166	-2918	-201	-3402	11336	-38	-88	1554	13845	-11334	3
1.262500	-25	45	93	-57	-108	-31	16	-12	0	9	-67	-58	-94	-17	-25	-56	-99	37	-82	-31	-101	-18	-97	-64	-62	2	-94	-8	-68	-65	-143	-76	-18	9482	2519	-12940	18	-8801	11060	-3332	-225	-4061	10241	-265	-60	1110	12975	-11331	4
1.263333	-23	44	90	-59	-107	-30	13	-11	-15	7	-72	-61	-96	-14	-27	-56	-95	38	-86	-49	-100	-19	-98	-67	-66	0	-100	-12	-70	-66	-145	-70	-10	9492	2681	-12815	-3	-9455	9943	-3776	-250	-4701	9093	-601	-40	608	12012	-11279	4
1.264167	-25	39	86	-59	-111	-33	11	-14	-15	20	-73	-65	-97	-17	-28	-61	-102	9	-86	-35	-107	-24	-100	-70	-66	-3	-99	-15	-78	-68	-148	-76	-4	9491	2885	-12600	-31	-10080	8837	-4236	-259	-5314	7930	-1045	-45	47	10970	-11190	1
1.265000	-27	40	87	-60	-104	-36	13	-16	-22	3	-75	-66	-97	-22	-30	-65	-103	32	-87	-33	-109	-28	-102	-65	-69	-4	-100	-17	-79	-72	-152	-77	17	9491	3134	-12313	-39	-10650	7776	-4713	-237	-5896	6781	-1580	-38	-561	9863	-11089	9
1.265833	-32	38	86	-65	-114	-38	5	-18	-19	5	-79	-66	-100	-19	-31	-63	-101	38	-88	-36	-107	-24	-101	-69	-67	0	-98	-15	-73	-72	-147	-73	29	9494	3421	-11994	-15	-11148	6767	-5196	-217	-6440	5683	-2203	-41	-1220	8708	-10970	1
1.266667	-27	41	80	-59	-112	-32	15	-15	-21	5	-75	-65	-98	-18	-29	-62	-102	34	-82	-32	-103	-25	-96	-73	-70	0	-100	-15	-77	-78	-148	-78	35	9511	3741	-11671	-59	-11581	5829	-5689	-246	-6951	4654	-2914	-69	-1918	7531	-10877	11
1.267500	-27	41	88	-61	-110	-35	6	-13	-18	0	-76	-63	-98	-17	-30	-61	-100	40	-86	-31	-105	-24	-100	-70	-62	0	-98	-32	-78	-68	-147	-76	46	9544	4092	-11379	-66	-11938	4977	-6193	-255	-7423	3736	-3687	-62	-2636	6353	-10824	10
1.268333	-26	43	92	-58	-112	-32	12	-13	-18	7	-73	-64	-95	-16	-27	-60	-98	36	-84	-31	-94	-22	-98	-69	-63	-1	-98	-14	-75	-70	-146	-73	66	9598	4464	-11130	-68	-12220	4224	-6709	-239	-7863	2944	-4507	-59	-3368	5195	-10806	6
1.269167	-25	42	89	-60	-112	-32	13	-13	-17	7	-74	-61	-95	-16	-28	-58	-100	37	-84	-31	-108	-25	-99	-68	-64	3	-97	-14	-73	-68	-147	-74	69	9684	4857	-10956	-128	-12437	3573	-7234	-223	-8255	2299	-5362	-82	-4105	4094	-10874	18
1.270000	-26	61	90	-58	-110	-30	15	-18	-16	6	-74	-65	-98	-17	-31	-57	-96	34	-85	-30	-103	-22	-110	-67	-63	2	-101	-16	-73	-90	-149	-74	82	9795	5255	-10876	-170	-12586	3047	-7771	-196	-8611	1801	-6223	-80	-4826	3057	-10990	28
1.270833	-24	42	88	-61	-110	-34	12	-15	-17	7	-75	-33	-94	-16	-31	-59	-98	33	-87	-38	-104	-24	-101	-70	-66	0	-100	-15	-77	-70	-149	-76	84	9930	5659	-10889	-155	-12695	2628	-8325	-146	-8930	1458	-7084	-85	-5518	2120	-11170	5
1.271667	-33	40	88	-60	-109	-29	12	-17	-21	4	-74	-63	-95	-17	-32	-60	-102	28	-86	-33	-103	-40	-100	-72	-67	-1	-101	-16	-77	-72	-148	-76	88	10094	6058	-11006	-127	-12763	2351	-8885	-87	-9212	1263	-7929	-136	-6166	1295	-11397	6
1.272500	-27	40	85	-61	-105	-38	10	-19	-19	4	-77	-69	-98	-17	-30	-62	-98	33	-87	-36	-107	-25	-102	-73	-66	-3	-99	-16	-74	-70	-146	-76	96	10284	6441	-11227	-73	-12811	2185	-9471	-84	-9461	1206	-8742	-220	-6756	603	-11661	45
1.273333	-29	57	86	-60	-112	-34	11	-18	-24	4	-78	-65	-101	-18	-32	-63	-103	33	-87	-33	-107	-24	-101	-73	-67	-3	-103	-17	-75	-73	-148	-79	90	10492	6804	-11543	-102	-12854	2135	-10073	-145	-9675	1270	-9512	-326	-7280	47	-11944	40
1.274167	-30	36	86	-60	-75	-33	6	-21	-21	3	-76	-62	-94	-17	-38	-57	-100	33	-86	-32	-104	-25	-101	-69	-61	-3	-98	-11	-74	-73	-145	-73	70	10715	7144	-11942	-78	-12898	2202	-10689	-212	-9862	1434	-10223	-413	-7727	-361	-12227	5
1.275000	-24	40	85	-58	-108	-32	13	-13	-15	7	-74	-63	-95	-14	-29	-58	-102	32	-88	-27	-104	-22	-99	-69	-63	-4	-101	-12	-69	-70	-147	-77	47	10944	7453	-12413	-88	-12971	2368	-11324	-251	-10019	1665	-10897	-493	-8097	-637	-12498	10
1.275833	-25	39	89	-59	-109	-33	12	-15	-22	4	-77	-59	-95	-12	-27	-59	-98	36	-85	-25	-102	-22	-98	-69	-65	-4	-101	-12	-70	-79	-145	-74	46	11183	7733	-12940	-100	-13072	2679	-11976	-237	-10128	1945	-11518	-524	-8386	-791	-12722	52
1.276667	-24	40	89	-59	-128	-31	11	-12	-16	7	-73	-63	-97	-14	-30	-58	-99	34	-87	-31	-103	-24	-98	-68	-81	-3	-104	-11	-74	-69	-147	-75	37	11409	7967	-13501	-87	-13206	2980	-12642	-218	-10279	2238	-12088	-501	-8592	-828	-12874	39
1.277500	-24	39	94	-58	-109	-33	12	-17	0	5	-76	-64	-108	-13	-29	-58	-101	34	-88	-32	-102	-23	-99	-69	-67	-3	-104	-12	-62	-68	-144	-70	19	11630	8177	-14070	-68	-13382	3402	-13319	-250	-10383	2530	-12614	-466	-8719	-779	-12985	26
1.278333	-23	37	86	-60	-109	-33	13	-13	-17	5	-73	-64	-97	-15	-28	-61	-97	35	-88	-32	-107	-23	-100	-46	-64	0	-101	-11	-74	-68	-147	-72	-10	11836	8336	-14640	-47	-13598	3878	-14026	-309	-10468	2793	-13096	-499	-8773	-668	-13004	23
1.279167	-23	41	88	-57	-108	-33	10	-15	-17	-3	-72	-63	-96	-14	-30	-93	-99	36	-83	-30	-104	-24	-98	-68	-63	-1	-100	-14	-74	-67	-149	-70	-32	12021	8466	-15189	-43	-13842	4400	-14741	-327	-10544	3003	-13550	-555	-8753	-524	-12949	20
1.280000	-24	44	104	-59	-107	-32	15	-12	-14	6	-72	-63	-95	-15	-29	-58	-96	35	-85	-33	-103	-23	-96	-66	-66	-4	-96	-10	-69	-67	-144	-69	-19	12184	8562	-15699	-51	-14114	4944	-15474	-335	-10605	3158	-13972	-573	-8669	-384	-12826	26
1.280833	-26	43	89	-55	-107	-30	16	-11	-17	8	-59	-63	-94	-13	-28	-59	-97	25	-83	-33	-99	-21	-96	-67	-59	0	-97	-13	-72	-69	-146	-69	5	12319	8622	-16152	-48	-14398	5488	-16228	-316	-10663	3211	-14387	-560	-8541	-272	-12648	42
1.281667	-22	44	87	-57	-108	-32	12	-12	-16	7	-70	-63	-97	-15	-28	-60	-100	37	-83	-35	-103	-25	-99	-67	-64	-6	-93	-13	-73	-69	-148	-75	-26	12431	8652	-16544	-19	-14686	6017	-17011	-257	-10705	3234	-14788	-539	-8359	-227	-12446	47
1.282500	-25	44	91	-58	-107	-31	12	-13	-19	4	-74	-64	-95	-16	-30	-60	-99	36	-82	-33	-102	-18	-97	-68	-61	0	-98	-9	-84	-68	-146	-72	-42	12519	8665	-16856	5	-14955	6521	-17829	-224	-10743	3159	-15186	-523	-8145	-269	-12239	53
1.283333	-24	42	88	-59	-110	-32	7	-12	-16	5	-75	-62	-95	-17	-33	-58	-99	43	-83	-33	-107	-25	-101	-69	-63	-3	-101	4	-74	-69	-148	-74	-55	12581	8647	-17093	2	-15213	6971	-18681	-193	-10777	3005	-15586	-492	-7898	-421	-12056	62
1.284167	-24	40	85	-61	-111	-33	11	-17	-12	3	-74	-66	-99	-18	-33	-62	-100	41	-85	-38	-101	-22	-100	-69	-65	-4	-103	-13	-73	-70	-151	-72	-64	12624	8605	-17249	-19	-15427	7354	-19544	-166	-10811	2779	-15988	-462	-7640	-708	-11928	57
1.285000	-27	40	85	-61	-109	-33	11	-17	-19	2	-73	-65	-98	-15	-31	-59	-104	33	-85	-36	-104	-23	-102	-116	-68	-4	-102	-11	-77	-72	-148	-73	-56	12654	8546	-17322	-93	-15608	7654	-20494	-195	-10839	2487	-16396	-462	-7376	-1133	-11872	60
1.285833	-27	42	86	-60	-108	-33	12	-13	-17	4	-73	-61	-96	-15	-28	-70	-100	33	-86	-33	-103	-23	-98	-67	-66	-1	-103	-11	-73	-69	-147	-73	-79	12669	8475	-17319	-145	-15732	7853	-21455	-228	-10869	2141	-16813	-443	-7107	-1706	-11922	52
1.286667	-25	44	88	-60	-108	-34	13	-16	-19	4	-74	-65	-93	-15	-27	-60	-99	34	-84	-33	-103	-21	-100	-68	-65	-4	-100	-11	-72	-66	-147	-72	-97	12681	8382	-17249	-148	-15825	7938	-22442	-263	-10912	1696	-17246	-423	-6863	-2434	-12075	35
1.287500	-28	41	84	-57	-108	-33	15	-14	-17	0	-73	-62	-94	-14	-27	-60	-99	33	-86	-32	-102	-21	-99	-65	-62	-1	-99	-9	-72	-68	-147	-74	-110	12686	8279	-17121	-168	-15869	7904	-23469	-283	-10964	1210	-17676	-413	-6646	-3272	-12361	53
1.288333	-26	44	88	-56	-107	-29	13	-15	-13	7	-70	-60	-93	-13	-26	-56	-95	35	-82	-34	-101	-22	-100	-69	-64	0	-99	-10	-72	-66	-145	-73	-131	12692	8159	-16944	-166	-15877	7742	-24513	-320	-11046	656	-18120	-402	-6473	-4245	-12758	62
1.289167	-24	43	86	-61	-105	-32	12	-18	-14	6	-70	-63	-92	-14	-25	-57	-97	34	-87	-35	-103	-21	-97	-66	-62	1	-99	-10	-72	-67	-145	-73	-150	12689	8022	-16733	-128	-15872	7442	-25544	-313	-11148	37	-18565	-379	-6356	-5321	-13272	52
1.290000	-23	42	88	-59	-109	-34	11	-18	-21	3	-74	-66	-95	-16	-28	-59	-100	33	-68	-34	-103	-22	-101	-70	-65	-4	-102	-15	-75	-72	-149	-102	-160	12698	7870	-16498	-104	-15838	6997	-26607	-304	-11292	-655	-19025	-384	-6309	-6490	-13895	58
1.290833	-28	39	84	-62	-109	-34	8	-19	-5	4	-75	-65	-97	-24	-29	-79	-99	33	-87	-35	-105	-26	-102	-68	-64	0	-101	-12	-74	-72	-150	-77	-168	12712	7707	-16255	-82	-15815	6436	-27625	-293	-11452	-1410	-19478	-387	-6326	-7722	-14597	61
1.291667	-28	43	86	-60	-109	-34	12	-16	-18	5	-74	-66	-97	-15	-31	-60	-101	43	-85	-27	-107	-23	-100	-68	-66	-3	-103	0	-76	-73	-147	-77	-169	12724	7526	-16010	-58	-15818	5731	-28604	-279	-11688	-2254	-19938	-339	-6430	-8996	-15371	53
1.292500	-30	42	58	-63	-113	-35	12	-19	-21	5	-72	-80	-97	-13	-26	-60	-100	32	-86	-33	-105	-23	-102	-69	-68	0	-100	-11	-73	-69	-148	-78	-130	12747	7323	-15785	0	-15850	4895	-29528	-194	-11953	-3174	-20396	-277	-6617	-10294	-16148	34
1.293333	-24	41	91	-58	-110	-34	11	-16	-18	4	-72	-66	-98	-16	-5	-57	-101	35	-84	-30	-105	-16	-100	-67	-63	1	-99	-11	-72	-67	-147	-75	-149	12763	7109	-15579	66	-15940	3944	-30377	-113	-12278	-4169	-20850	-238	-6887	-11597	-16952	24
1.294167	-21	82	92	-56	-110	-32	16	-13	-15	9	-69	-63	-93	41	-22	-53	-95	36	-84	-30	-103	-18	-98	-66	-62	1	-96	-10	-70	-65	-144	-72	-139	12773	6878	-15407	113	-16107	2869	-31145	-70	-12617	-5236	-21308	-214	-7246	-12893	-17743	23
1.295000	-27	47	92	-55	-107	-31	18	-15	-14	10	-68	-62	-96	-12	-25	-59	-96	37	-81	-30	-102	-18	-93	-63	-62	3	-97	-10	-68	-67	-147	-74	-135	12776	6622	-15281	102	-16358	1690	-31811	-56	-13013	-6369	-21763	-187	-7683	-14194	-18505	32
1.295833	-26	44	90	-34	-108	-30	17	-17	-15	9	-70	-83	-94	-11	-26	-55	-102	34	-82	-29	-100	-21	-99	-67	-64	2	-96	-9	-70	-72	-143	-73	-142	12764	6351	-15202	56	-16701	407	-32332	-76	-13444	-7563	-22222	-135	-8203	-15485	-19214	35
1.296667	-26	43	75	-57	-109	-31	16	-16	-17	9	-69	-63	-96	-11	-26	-59	-99	30	-81	-28	-102	-26	-99	-67	-63	5	-96	-9	-70	-65	-145	-74	-139	12732	6063	-15177	28	-17139	-960	-32542	-117	-13907	-8816	-22660	-100	-8784	-16760	-19857	15
1.297500	-25	43	93	-56	-108	-61	12	-17	-19	7	-12	-61	-96	-14	-28	-56	-98	37	-83	-29	-103	-19	-98	-67	-64	7	-100	-10	-74	-66	-144	-73	-139	12675	5753	-15209	-6	-17664	-2419	-32651	-141	-14381	-10102	-23143	-49	-9408	-18027	-20421	10
1.298333	-25	41	90	-60	-109	-32	12	-14	-18	6	-74	-64	-97	-14	-28	-58	-100	33	-88	-29	-104	-16	-100	-70	-65	-1	-102	-14	-74	-69	-146	-76	-139	12585	5436	-15299	-42	-18270	-3951	-32682	-119	-14851	-11411	-23595	13	-10071	-19276	-20900	35
1.299167	-27	42	99	-59	-111	-36	10	-19	-16	5	-76	-59	-97	-14	-31	-58	-99	35	-84	-30	-104	-21	-101	-67	-66	0	-100	-12	-74	-69	-145	-87	-141	12469	5116	-15440	-63	-18930	-5493	-32711	-113	-15342	-12719	-24044	63	-10747	-20513	-21283	26
1.300000	-35	37	87	-59	-107	-30	15	-14	-19	7	-72	-62	-99	-13	-29	-57	-103	34	-84	-29	-105	-18	-79	-66	-65	2	-98	-10	-74	-69	-142	-75	-153	12316	4781	-15639	-58	-19609	-7189	-32700	-100	-15798	-14024	-24487	112	-11427	-21744	-21571	4
1.300833	-22	41	93	-57	-109	-32	18	-14	-17	7	-75	-61	-92	-12	-26	-56	-102	7	-83	-28	-101	-19	-96	-66	-61	2	-98	-12	-73	-67	-143	-75	-177	12130	4446	-15887	-36	-20287	-8880	-32716	-65	-16223	-15321	-24926	145	-12092	-22966	-21747	-8
1.301667	-44	41	90	-59	-107	-30	15	-11	-14	8	-72	-64	-92	-21	-26	-57	-97	36	-84	-31	-114	-22	-96	-65	-63	2	-96	-11	-74	-66	-144	-70	-213	11905	4106	-16186	-16	-20912	-10599	-32706	-42	-16605	-16578	-25348	199	-12724	-24168	-21813	-8
1.302500	-24	44	92	-77	-108	-32	16	-13	-12	4	-72	-61	-94	-13	-25	-58	-99	36	-81	-26	-103	-19	-97	-64	-63	3	-96	-11	-74	-70	-144	-69	-250	11647	3772	-16528	-63	-21453	-12351	-32503	-17	-16938	-17868	-25765	237	-13309	-25346	-21769	17
1.303333	-27	39	90	-56	-109	-34	13	-13	-18	6	-72	-63	-98	-15	-25	-58	-107	34	-85	-29	-102	-21	-100	-66	-63	0	-98	-13	-75	-67	-146	-73	-302	11360	3448	-16918	-120	-21870	-14131	-32049	-11	-17209	-19094	-26159	266	-13841	-26489	-21603	10
1.304167	-29	39	102	-57	-113	-35	10	-16	-19	5	-73	-65	-97	-24	-32	-51	-100	35	-85	-30	-109	-25	-102	-72	-65	-1	-100	-15	-85	-73	-148	-75	-361	11033	3135	-17350	-87	-22120	-15897	-31422	3	-17411	-20289	-26530	323	-14301	-27585	-21317	10
1.305000	-28	40	91	-60	-112	-34	10	-15	-19	3	-75	-66	-97	-18	-28	-59	-100	33	-90	-33	-107	-7	-99	-70	-65	0	-99	-13	-74	-70	-145	-74	-407	10696	2835	-17807	-75	-22176	-17658	-30665	17	-17535	-21442	-26859	333	-14684	-28615	-20900	29
1.305833	-27	41	87	-58	-108	-33	11	-15	-21	4	-74	-62	-99	-10	-31	-62	-100	34	-84	-33	-102	-21	-99	-72	-66	-3	-97	-14	-70	-66	-147	-76	-459	10344	2556	-18297	-75	-22020	-19386	-29794	-47	-17593	-22563	-27149	279	-14994	-29578	-20358	21
1.306667	-25	41	88	-57	-111	-35	11	-21	-18	4	-76	-64	-97	-21	-30	-62	-103	32	-87	-34	-109	-27	-107	-73	-68	-7	-102	-16	-75	-72	-146	-77	-527	9973	2297	-18817	-56	-21635	-21075	-28828	-149	-17583	-23659	-27392	201	-15226	-30447	-19693	-10
1.307500	-27	39	84	-59	-111	-36	11	-21	11	3	-77	-67	-100	-21	-31	-61	-103	30	-85	-34	-102	-24	-100	-69	-67	-4	-81	-13	-74	-68	-145	-75	-581	9602	2071	-19356	-21	-21017	-22705	-27772	-241	-17499	-24704	-27566	182	-15381	-31216	-18900	-7
1.308333	-26	37	89	-57	-108	-32	11	-17	-21	2	-73	-62	-99	-15	-29	-61	-100	36	-84	-31	-104	-23	-103	-69	-65	-1	-100	-13	-73	-68	-146	-74	-616	9234	1866	-19924	-22	-20179	-24268	-26672	-342	-17362	-25717	-27671	177	-15474	-31879	-17985	36
1.309167	-28	39	88	-86	-110	-32	13	-16	-19	6	-76	-62	-98	-15	-27	-61	-98	35	-86	-32	-103	-22	-101	-70	-60	-1	-98	-11	-72	-67	-143	-75	-647	8870	1665	-20513	-76	-19147	-25738	-25552	-476	-17175	-26677	-27689	172	-15507	-32361	-16964	6
1.310000	-26	41	90	-55	-103	-32	15	-19	-17	4	-74	-61	-94	-14	-27	-60	-102	37	-83	-31	-101	-24	-102	-67	-64	0	-102	1	-69	-67	-146	-73	-655	8519	1545	-21124	-119	-17953	-27103	-24434	-551	-16952	-27596	-27616	243	-15492	-32551	-15833	-42
1.310833	-25	38	88	-56	-109	-33	10	-16	-14	6	-72	-41	-97	-17	-29	-60	-100	35	-86	-32	-105	-25	-100	-69	-64	0	-98	-14	-75	-70	-147	-75	-670	8183	1424	-21756	-72	-16622	-28348	-23341	-523	-16697	-28455	-27430	365	-15444	-32654	-14606	-52
1.311667	-26	41	88	-56	-111	-31	12	-17	-19	5	-75	-64	-96	-14	-26	-60	-101	36	-87	-31	-104	-25	-101	-68	-65	-5	-102	-16	-75	-69	-146	-76	-692	7870	1338	-22397	5	-15222	-29465	-22301	-471	-16417	-29272	-27116	411	-15371	-32672	-13305	-30
1.312500	-27	36	87	-59	-111	-32	13	-16	-18	0	-73	-64	-94	-15	-27	-62	-102	33	-85	-35	-103	-26	-103	-70	-66	-4	-100	-6	-76	-69	-147	-76	-660	7581	1297	-23054	35	-13782	-30444	-21325	-494	-16119	-30012	-26664	377	-15281	-32703	-11959	19
1.313333	-27	40	89	-55	-109	-31	12	-18	-18	7	-70	-61	-100	-13	-32	-62	-60	39	-82	-31	-120	-23	-102	-70	-64	0	-98	-13	-72	-66	-148	-74	-628	7328	1255	-23719	46	-12354	-31283	-20437	-575	-15805	-30685	-26053	346	-15191	-32697	-10581	11
1.314167	-25	51	91	-56	-112	-33	13	-15	-16	9	-70	-60	-95	-5	-26	-60	-98	38	-81	-32	-102	-22	-99	-66	-60	1	-95	-12	-60	-65	-144	-75	-595	7098	1244	-24410	90	-10999	-31981	-19653	-638	-15488	-31292	-25274	357	-15104	-32710	-9195	-7
1.315000	-28	41	91	-56	-108	-30	11	-14	-15	6	-70	-63	-96	-15	-31	-60	-98	42	-84	-31	-104	-22	-99	-73	-51	0	-98	-11	-75	-70	-149	-78	-527	6893	1257	-25085	132	-9766	-32410	-18985	-707	-15157	-31819	-24326	352	-15042	-32718	-7832	11
1.315833	-25	39	88	-58	-115	-34	9	-18	-17	5	-69	-64	-110	-15	-29	-59	-98	36	-87	-34	-105	-24	-101	-70	-63	0	-101	-12	-100	-68	-145	-75	-449	6721	1290	-25765	150	-8693	-32597	-18427	-734	-14810	-32268	-23164	323	-14991	-32710	-6506	10
1.316667	-25	39	88	-60	-111	-33	13	-14	-21	6	-70	-63	-97	-14	-29	-53	-84	37	-84	-31	-103	-21	-100	-72	-61	-3	-98	-13	-73	-69	-150	-77	-402	6584	1342	-26442	158	-7814	-32665	-17979	-658	-14441	-32545	-21811	317	-14965	-32725	-5252	-9
1.317500	-26	42	94	-58	-107	-34	12	-17	-44	5	-70	-62	-97	-14	-29	-59	-100	38	-83	-30	-105	-22	-100	-68	-62	0	-98	-12	-72	-67	-149	-74	-339	6479	1408	-27103	159	-7142	-32714	-17626	-507	-14045	-32644	-20271	314	-14949	-32708	-4107	-19
1.318333	-24	41	89	-59	-107	-33	13	-15	-8	6	-72	-63	-96	-13	-29	-61	-119	34	-82	-31	-103	-21	-101	-68	-66	0	-99	-13	-72	-72	-146	-77	-247	6401	1483	-27748	144	-6691	-32714	-17359	-346	-13618	-32703	-18554	284	-14947	-32723	-3073	-39
1.319167	-26	42	89	-58	-110	-31	15	-22	-17	2	-69	-62	-90	-14	-28	-57	-97	37	-81	-32	-101	-22	-103	-70	-64	-1	-99	-22	-75	-70	-147	-75	-155	6356	1568	-28374	98	-6487	-32735	-17159	-199	-13164	-32720	-16686	249	-14949	-32702	-2167	-12
1.320000	-26	40	89	-56	-110	-33	13	-12	-16	6	-70	-62	-94	-13	-26	-58	-99	40	-84	-33	-101	-19	-96	-69	-62	0	-98	-14	-73	-68	-147	-72	-78	6336	1653	-28970	64	-6447	-32720	-17007	-87	-12670	-32731	-14701	214	-14937	-32715	-1405	3
1.320833	-23	46	89	-58	-104	-32	17	-10	-17	7	-75	-62	-93	-12	-23	-55	-96	38	-82	-29	-101	-19	-99	-68	-65	-3	-97	-13	-67	-66	-138	-73	-40	6344	1749	-29527	60	-6617	-32735	-16878	-33	-12144	-32744	-12644	183	-14895	-32697	-810	5
1.321667	-26	44	91	-57	-107	-31	19	-12	-12	8	-69	-46	-91	-12	-25	-56	-91	39	-80	-33	-98	-17	-96	-62	-60	1	-96	-10	-69	-68	-146	-72	9	6374	1834	-30047	81	-6946	-32718	-16750	41	-11585	-32724	-10544	143	-14808	-32719	-366	-23
1.322500	-18	44	92	-56	-105	-32	41	-10	-14	9	-69	-59	-95	-15	-26	-53	-94	39	-80	-26	-103	-17	-98	-68	-61	3	-107	-12	-72	-69	-145	-70	73	6427	1916	-30525	120	-7390	-32735	-16601	88	-11001	-32752	-8484	84	-14655	-32700	-93	-63
1.323333	-24	40	91	-60	-111	-33	13	-13	-21	5	-74	-62	-96	-16	-30	-21	-100	33	-87	-34	-108	-24	-101	-73	-65	-4	-100	-15	-73	-72	-150	-77	144	6498	1990	-30967	142	-7930	-32660	-16409	115	-10402	-32737	-6521	64	-14421	-32723	13	-40
1.324167	-29	38	86	-62	-112	-41	2	-18	-27	0	-78	-67	-103	-23	-35	-61	-100	34	-90	-32	-104	-25	-104	-73	-68	-6	-101	-14	-76	-73	-153	-77	207	6596	2056	-31353	206	-8498	-32463	-16161	223	-9794	-32754	-4715	32	-14086	-32731	-25	-5
1.325000	-28	40	86	-62	-112	-38	12	-16	-22	4	-73	-63	-98	-16	-36	-36	-102	36	-84	-33	-108	-22	-103	-69	-67	-1	-101	-17	-76	-73	-149	-75	262	6706	2106	-31697	218	-9058	-32215	-15847	365	-9192	-32733	-3128	15	-13642	-32732	-212	20
1.325833	-28	40	89	-59	-110	-35	11	-16	-19	3	-73	-63	-99	-19	-33	-59	-101	32	-86	-35	-101	-23	-100	-64	-65	-4	-99	-13	-74	-73	-147	-75	349	6828	2151	-31992	222	-9574	-31933	-15460	413	-8602	-32746	-1800	-51	-13082	-32735	-539	29
1.326667	-25	42	91	-59	-105	-36	11	-17	-15	9	-73	-66	-94	-18	-32	-59	-97	29	-86	-35	-100	-24	-102	-73	-63	-3	-100	-12	-74	-69	-149	-74	446	6978	2176	-32249	140	-10022	-31647	-14992	372	-8033	-32727	-787	-216	-12402	-32724	-990	15
1.327500	-26	41	92	-59	-109	-38	12	-14	-18	7	-73	-65	-97	-18	-29	-59	-95	35	-83	-32	-104	-24	-99	-68	-63	-3	-100	-14	-74	-73	-147	-57	490	7133	2194	-32454	13	-10372	-31358	-14495	278	-7501	-32742	-119	-379	-11609	-32733	-1562	11
1.328333	-26	45	90	-58	-109	-33	11	-14	-17	32	-72	-62	-95	-17	-26	-58	-96	35	-86	-32	-104	-21	-97	-70	-63	-1	-98	-11	-72	-68	-144	-72	509	7296	2194	-32639	-108	-10608	-31091	-13933	167	-7014	-32725	174	-442	-10710	-32716	-2241	9
1.329167	-24	44	89	-56	-107	-33	13	-13	-14	5	-69	-63	-94	-15	-27	-59	-99	30	-83	-33	-102	-17	-97	-67	-63	0	-99	-13	-86	-68	-145	-74	506	7470	2182	-32690	-152	-10721	-30847	-13354	122	-6575	-32740	88	-428	-9723	-32730	-3021	37
1.330000	-25	43	90	-58	-104	-31	11	-16	-18	26	-70	-62	-95	-15	-30	-49	-96	34	-85	-32	-99	-23	-100	-70	-66	-1	-100	-11	-70	-69	-147	-72	494	7653	2165	-32737	-124	-10712	-30629	-12788	127	-6197	-32734	-371	-326	-8669	-32712	-3898	107
1.330833	-26	40	89	-57	-108	-35	11	-14	-14	5	-72	-64	-98	-17	-29	-58	-101	30	-87	-34	-103	-24	-101	-70	-64	0	-102	-15	-76	-91	-148	-75	510	7838	2133	-32743	-109	-10594	-30451	-12204	142	-5874	-32740	-1189	-265	-7570	-32725	-4853	123
1.331667	-26	41	86	-61	-109	-34	10	-14	-21	3	-77	-66	-97	-19	-33	-63	-102	28	-91	-35	-108	-25	-101	-73	-67	-7	-104	-16	-75	-73	-151	-76	510	8001	2099	-32759	-105	-10380	-30313	-11687	168	-5615	-32752	-2332	-205	-6460	-32712	-5885	104
1.332500	-30	38	84	-65	-112	-38	6	-23	-22	0	-78	-66	-99	-21	-33	-72	-101	26	-91	-39	-107	-28	-104	-72	-68	-4	-103	-13	-74	-74	-148	-76	493	8218	2057	-32761	-79	-10092	-30214	-11221	222	-5416	-32743	-3731	-159	-5379	-32724	-6968	109
1.333333	-29	41	88	-61	-107	-39	8	-16	-17	2	-74	-65	-97	-17	-29	-59	-98	32	-86	-36	-102	-23	-101	-69	-65	0	-102	-15	-74	-72	-147	-74	486	8413	2013	-32753	-52	-9752	-30159	-10852	241	-5285	-32764	-5336	-115	-4365	-32703	-8096	144
1.334167	-24	42	68	-59	-111	-32	12	-14	-15	3	-69	-62	-95	-14	-27	-57	-96	34	-83	-33	-104	-25	-98	-67	-65	2	-87	-10	-73	-66	-143	-70	477	8608	1970	-32761	-36	-9405	-30142	-10589	223	-5223	-32748	-7077	-118	-3454	-32713	-9268	147
1.335000	-28	41	90	-58	-107	-32	12	-15	-16	6	-69	-64	-103	-40	-30	-59	-94	36	-85	-31	-102	-22	-99	-68	-61	2	-100	-9	-74	-69	-150	-69	448	8797	1911	-32752	-12	-9085	-30162	-10441	202	-5236	-32757	-8885	-116	-2698	-32710	-10466	135
1.335833	-22	43	91	-62	-111	-34	15	-15	-17	6	-69	-61	-95	-15	-26	-58	-99	34	-82	-33	-105	-26	-120	-66	-62	3	-99	-12	-73	-68	-138	-70	411	8985	1860	-32765	11	-8813	-30209	-10417	233	-5322	-32720	-10680	-108	-2120	-32716	-11669	74
1.336667	-29	44	89	-57	-107	-30	-5	-16	-16	0	-70	-62	-97	-16	-30	-60	-98	27	-83	-34	-101	-22	-101	-70	-64	1	-101	-12	-73	-73	-152	-72	356	9165	1799	-32742	11	-8626	-30269	-10514	269	-5488	-32697	-12409	-111	-1765	-32718	-12857	54
1.337500	-24	33	87	-59	-110	-35	10	-15	-18	6	-72	-63	-97	-16	-29	-55	-97	35	-84	-32	-108	-24	-102	-64	-65	1	-99	-11	-75	-68	-146	-69	310	9339	1724	-32761	13	-8539	-30331	-10732	328	-5745	-32625	-13986	-10	-1650	-32655	-14012	89
1.338333	-25	43	90	-59	-111	-30	12	-12	-17	15	-72	-64	-97	-15	-28	-57	-100	36	-84	-30	-102	-23	-100	-67	-69	0	-102	-12	-74	-72	-148	-70	271	9500	1626	-32743	27	-8618	-30387	-11061	403	-6091	-32554	-15361	70	-1800	-32495	-15121	55
1.339167	-29	39	89	-58	-110	-33	10	-13	-18	4	-74	-60	-94	-14	-29	-57	-95	36	-86	-32	-104	-21	-83	-69	-67	-3	-99	-12	-72	-68	-146	-69	234	9649	1490	-32760	33	-8788	-30412	-11486	470	-6528	-32436	-16492	9	-2215	-32247	-16147	-14
1.340000	-26	43	88	-58	-109	-31	11	-15	-19	4	-69	-62	-99	-14	-31	-60	-103	12	-83	-34	-107	-23	-102	-69	-65	0	-102	-13	-74	-69	-148	-76	205	9793	1302	-32742	42	-9140	-30399	-11982	498	-7069	-32285	-17348	-82	-2897	-31954	-17094	-68
1.340833	-28	39	87	-60	-110	-30	9	-17	-24	1	-74	-63	-99	-16	-30	-56	-102	36	-83	-32	-104	-30	-101	-68	-67	-4	-99	-10	-72	-68	-160	-70	200	9891	1046	-32757	27	-9645	-30319	-12530	417	-7709	-32074	-17905	-105	-3842	-31595	-17904	-81
1.341667	-27	43	88	-58	-107	-30	17	-13	-25	7	-72	-63	-100	-13	-29	-55	-100	38	-83	-30	-100	-19	-98	-67	-63	2	-99	-10	-70	-67	-146	-70	191	9973	693	-32738	26	-10316	-30169	-13106	326	-8447	-31787	-18167	-116	-5028	-31185	-18578	-85
1.342500	-25	43	91	-55	-107	-30	17	-13	-16	8	-76	-63	-95	-13	-27	-56	-97	39	-80	-30	-109	-18	-98	-67	-64	1	-99	-10	-73	-67	-148	-69	181	10028	229	-32754	-24	-11121	-29931	-13698	235	-9297	-31429	-18143	-135	-6416	-30718	-19081	-85
1.343333	-31	43	88	-55	-110	-32	10	-15	-19	6	-72	-63	-99	-14	-26	-57	-100	37	-84	-34	-104	-22	-100	-66	-65	0	-98	-15	-69	-68	-145	-67	153	10044	-378	-32693	-111	-12073	-29590	-14276	64	-10246	-30977	-17860	-93	-7978	-30194	-19416	-83
1.344167	-28	42	85	-56	-110	-33	12	-15	-21	1	-78	-65	-95	-15	-30	-55	-99	36	-87	-33	-104	-22	-104	-69	-66	0	-102	-16	-77	-70	-148	-76	130	10020	-1132	-32559	-127	-13140	-29139	-14825	-62	-11290	-30419	-17353	-43	-9670	-29609	-19564	-86
1.345000	-28	41	87	-59	-110	-34	11	-14	-21	22	-74	-61	-94	-15	-30	-57	-100	35	-85	-33	-103	-23	-101	-68	-66	0	-98	-12	-74	-67	-149	-75	98	9956	-2058	-32372	-99	-14305	-28560	-15317	-29	-12416	-29742	-16665	-58	-11447	-28951	-19523	-58
1.345833	-25	57	86	-57	-112	-33	15	-12	-19	5	-75	-67	-99	-14	-29	-55	-100	37	-91	-35	-104	-23	-107	-70	-64	1	-101	-15	-74	-69	-149	-76	69	9848	-3162	-32115	-108	-15541	-27879	-15746	178	-13620	-28947	-15850	-119	-13287	-28235	-19305	3
1.346667	-28	40	88	-65	-111	-31	15	-13	-17	12	-76	-64	-98	-18	-28	-57	-99	34	-84	-36	-104	-22	-100	-72	-67	-1	-96	-13	-68	-69	-147	-76	56	9701	-4443	-31798	-78	-16833	-27073	-16108	326	-14890	-28013	-14975	-148	-15123	-27464	-18926	27
1.347500	-26	45	89	-58	-108	-30	15	-14	-17	6	-73	-65	-97	-15	-29	-57	-85	37	-83	-32	-110	-22	-99	-64	-64	-1	-98	-13	-74	-70	-145	-76	29	9505	-5897	-31425	-44	-18146	-26146	-16400	213	-16219	-26947	-14089	-161	-16934	-26640	-18412	-10
1.348333	-25	43	90	-57	-111	-33	10	-13	-15	4	-74	-66	-98	-14	-27	-58	-97	37	-84	-34	-103	-21	-102	-67	-64	0	-97	-13	-74	-69	-148	-75	-13	9266	-7507	-30979	-16	-19486	-25108	-16604	87	-17592	-25756	-13246	-196	-18671	-25773	-17798	-34
1.349167	-27	38	85	-60	-111	-35	9	-17	-18	2	-74	-67	-99	-15	-29	-56	-99	35	-82	-33	-103	-18	-99	-65	-63	1	-98	-11	-74	-66	-147	-78	-92	8990	-9280	-30459	-32	-20811	-23960	-16743	-17	-18981	-24438	-12499	-216	-20323	-24870	-17117	-22
1.350000	-27	42	87	-60	-108	-36	10	-16	-21	4	-73	-65	-98	-14	-28	-59	-100	37	-87	-33	-104	-22	-102	-69	-65	-3	-100	-12	-76	-68	-143	-76	-241	8673	-11174	-29866	-65	-22121	-22723	-16823	-132	-20373	-23008	-11889	-200	-21877	-23927	-16400	6
1.350833	-26	43	86	-58	-108	-36	12	-14	-22	4	-74	-65	-98	-14	-28	-61	-100	34	-87	-33	-104	-22	-100	-67	-66	-1	-98	-6	-76	-69	-147	-78	-387	8328	-13146	-29204	-74	-23384	-21406	-16848	-136	-21767	-21488	-11451	-153	-23306	-22968	-15706	28
1.351667	-28	41	87	-58	-110	-23	11	-16	-23	5	-83	-64	-97	-15	-27	-60	-99	33	-83	-34	-102	-23	-101	-73	-65	-5	-100	-13	-72	-70	-148	-78	-454	7960	-15169	-28483	-104	-24601	-20035	-16831	-11	-23143	-19874	-11201	-101	-24635	-22001	-15065	52
1.352500	-28	40	85	-58	-110	-35	12	-17	-22	5	-76	-66	-97	-19	-26	-61	-100	30	-88	-38	-103	-23	-101	-69	-65	-4	-100	-13	-76	-72	-148	-79	-478	7567	-17201	-27711	-153	-25740	-18601	-16776	107	-24481	-18206	-11159	-97	-25822	-21029	-14518	6
1.353333	-27	42	88	-58	-114	-34	9	-18	-19	6	-91	-63	-97	-14	-25	-61	-98	36	-84	-32	-103	-21	-99	-72	-64	-1	-107	-9	-72	-67	-143	-63	-463	7165	-19199	-26916	-122	-26823	-17132	-16711	60	-25764	-16504	-11307	-121	-26885	-20060	-14090	-62
1.354167	-29	37	87	-56	-108	-32	12	-13	-17	6	-72	-62	-94	-11	-26	-58	-101	34	-84	-30	-96	-19	-98	-66	-60	2	-94	-10	-70	-64	-144	-72	-398	6747	-21144	-26098	-53	-27831	-15643	-16630	-72	-26976	-14805	-11649	-153	-27834	-19100	-13803	-78
1.355000	-24	42	92	-57	-104	-32	16	-12	-18	4	-74	-63	-93	-12	-25	-57	-97	35	-81	-31	-100	-19	-96	-64	-64	-1	-98	-11	-68	-64	-121	-72	-336	6313	-22984	-25294	13	-28758	-14155	-16547	-150	-28110	-13123	-12155	-178	-28673	-18155	-13670	-31
1.355833	-24	38	87	-59	-105	-30	17	-13	-18	5	-69	-62	-91	-13	-27	-56	-101	36	-83	-33	-102	-22	-98	-67	-62	2	-98	-5	-70	-67	-144	-76	-291	5869	-24684	-24534	91	-29596	-12688	-16482	-127	-29144	-11496	-12799	-166	-29421	-17229	-13690	0
1.356667	-25	34	88	-60	-111	-34	12	-15	-19	4	-80	-65	-97	-16	-22	-59	-100	32	-86	-34	-107	-25	-100	-70	-67	-4	-139	-16	-77	-70	-144	-77	-232	5413	-26218	-23841	130	-30348	-11242	-16425	-82	-30076	-9937	-13550	-148	-30082	-16323	-13862	-15
1.357500	-28	38	85	-66	-113	-35	10	-18	-21	3	-76	-67	-98	-15	-28	-67	-101	32	-88	-36	-107	-19	-100	-69	-67	0	-102	-11	-75	-67	-147	-74	-168	4951	-27560	-23231	76	-31008	-9826	-16377	-135	-30899	-8475	-14366	-115	-30655	-15423	-14161	-31
1.358333	-33	39	88	-59	-109	-32	15	-13	-27	5	-74	-64	-100	-16	-29	-59	-98	35	-84	-32	-104	-22	-100	-69	-65	-3	-100	-13	-74	-70	-149	-76	-159	4471	-28692	-22738	45	-31581	-8457	-16342	-264	-31600	-7143	-15190	-113	-31161	-14581	-14570	-31
1.359167	-28	42	87	-61	-111	-34	10	-14	-15	8	-72	-63	-96	20	-28	-56	-96	34	-84	-31	-103	-24	-102	-68	-65	0	-99	-13	-75	-68	-146	-75	-152	3969	-29617	-22381	43	-32073	-7148	-16321	-341	-32178	-5952	-16002	-159	-31592	-13749	-15054	-8
1.360000	-28	44	88	-60	-109	-31	32	-13	-17	8	-78	-63	-98	-14	-30	-57	-98	37	-85	-31	-103	-21	-99	-67	-62	0	-100	-11	-72	-69	-146	-96	-170	3433	-30328	-22173	59	-32434	-5906	-16306	-368	-32478	-4920	-16758	-211	-31968	-12948	-15597	-4
1.360833	-24	40	88	-56	-107	-31	12	-14	-17	8	-70	-61	-96	-13	-26	-56	-97	38	-82	-28	-103	-14	-99	-72	-63	1	-98	-11	-76	-67	-145	-72	-126	2866	-30837	-22133	88	-32608	-4745	-16303	-337	-32589	-4051	-17433	-223	-32283	-12175	-16140	-6
1.361667	-26	44	90	-62	-105	-33	17	-10	-16	9	-70	-57	-94	-14	-27	-56	-95	38	-83	-27	-102	-19	-97	-66	-60	2	-98	-12	-68	-68	-144	-88	-112	2250	-31151	-22265	123	-32659	-3657	-16301	-260	-32654	-3351	-17996	-235	-32542	-11446	-16685	0
1.362500	-25	46	90	-59	-108	-30	16	-13	-16	9	-70	-62	-93	-11	-25	-53	-85	36	-81	-28	-99	-21	-101	-66	-62	2	-99	-10	-69	-67	-142	-72	-152	1573	-31295	-22562	141	-32704	-2660	-16301	-215	-32666	-2821	-18423	-204	-32643	-10759	-17178	-1
1.363333	-28	42	89	-53	-105	-29	15	-13	-17	7	-69	-61	-96	-15	-26	-55	-100	34	-83	-31	-102	-23	-100	-67	-62	0	-97	-13	-74	-69	-146	-74	-185	835	-31305	-23033	125	-32700	-1746	-16304	-196	-32685	-2458	-18706	-142	-32710	-10124	-17608	2
1.364167	-25	41	89	-62	-110	-35	10	-17	-23	3	-72	-65	-96	-14	-27	-57	-98	35	-86	-33	-100	-25	-102	-73	-67	-3	-107	-14	-74	-70	-148	-75	-202	19	-31145	-23656	86	-32725	-936	-16303	-207	-32697	-2260	-18836	-90	-32715	-9542	-17946	4
1.365000	-28	43	86	-64	-112	-36	10	-17	-4	2	-74	-67	-98	-19	-31	-61	-104	32	-92	-34	-105	-25	-103	-70	-67	-5	-103	-17	-77	-72	-150	-93	-187	-878	-30890	-24410	51	-32709	-202	-16297	-273	-32691	-2193	-18815	-87	-32741	-9016	-18188	0
1.365833	-33	38	85	-67	-111	-39	8	-21	-24	0	-77	-67	-98	-19	-32	-63	-100	45	-87	-33	-104	-24	-104	-72	-65	29	-100	-17	-74	-69	-149	-77	-154	-1848	-30541	-25264	17	-32724	437	-16274	-361	-32701	-2247	-18656	-139	-32725	-8550	-18317	8
1.366667	-31	38	88	-62	-125	-35	9	-17	-17	4	-75	-63	-83	-17	-30	-59	-102	32	-90	-35	-105	-24	-103	-69	-67	-3	-102	-15	-75	-70	-147	-76	-196	-2910	-30132	-26211	-9	-32708	987	-16278	-441	-32545	-2408	-18371	-188	-32725	-8150	-18336	28
1.367500	-28	42	88	-61	-112	-33	13	-15	-19	4	-73	-64	-98	-17	-59	-58	-99	40	-85	-33	-97	-22	-102	-67	-66	0	-100	-14	-75	-70	-145	-73	-224	-4055	-29651	-27198	-35	-32716	1454	-16264	-462	-32239	-2636	-17986	-174	-32595	-7819	-18255	35
1.368333	-26	42	89	-60	-109	-22	12	-13	-18	9	-73	-60	-95	-17	-27	-55	-99	35	-87	-30	-105	-27	-101	-77	-64	-1	-98	-12	-72	-68	-146	-73	-222	-5275	-29140	-28203	-58	-32625	1843	-16271	-421	-31829	-2919	-17521	-109	-32379	-7554	-18079	30
1.369167	-25	43	89	-59	-111	-31	12	-13	-15	9	-72	-62	-97	-16	-43	-55	-95	37	-86	-33	-104	-23	-101	-66	-63	1	-99	-15	-70	-72	-148	-72	-230	-6603	-28603	-29199	-85	-32376	2156	-16281	-390	-31353	-3248	-17009	-51	-32106	-7365	-17821	11
1.370000	-28	44	87	-57	-108	-15	9	-15	-18	5	-73	-60	-96	-14	-29	-57	-101	30	-85	-34	-103	-24	-104	-69	-64	0	-97	-13	-72	-68	-144	-74	-216	-7998	-28037	-30147	-112	-32030	2396	-16315	-415	-30825	-3537	-16477	-16	-31768	-7217	-17489	9
1.370833	-28	41	89	-29	-111	-34	10	-15	-18	6	-74	-63	-98	-16	-31	-57	-101	33	-88	-34	-107	-24	-103	-70	-63	-1	-98	-14	-76	-72	-147	-75	-179	-9457	-27455	-31020	-126	-31598	2577	-16355	-438	-30257	-3825	-15941	53	-31397	-7134	-17113	35
1.371667	-26	39	77	-57	-112	-35	12	-13	-15	3	-76	-63	-99	-17	-30	-57	-101	34	-85	-34	-104	-24	-104	-70	-63	-1	-101	-16	-72	-69	-142	-76	-166	-10968	-26857	-31798	-118	-31088	2697	-16428	-457	-29651	-4079	-15439	91	-30972	-7100	-16690	54
1.372500	-28	37	88	-60	-113	-35	10	-14	-19	1	-75	-65	-101	-28	-30	-63	-101	30	-90	-34	-100	-22	-103	-72	-67	-5	-102	-16	-75	-70	-151	-79	-146	-12515	-26237	-32352	-105	-30497	2768	-16525	-463	-29015	-4280	-14979	110	-30524	-7109	-16264	61
1.373333	-27	42	89	-61	-110	-36	10	-21	-22	4	-75	-63	-99	-21	-32	-61	-101	32	-87	-35	-109	-25	-105	-72	-69	-6	-103	-16	-77	-68	-147	-77	-108	-14075	-25621	-32591	-73	-29822	2805	-16651	-434	-28360	-4417	-14583	164	-30056	-7152	-15824	42
1.374167	-29	38	85	-59	-111	-38	9	-16	-18	2	-77	-63	-96	-17	-29	-61	-98	29	-87	-32	-103	-23	-100	-58	-62	-5	-99	-12	-70	-68	-143	-73	-108	-15662	-24960	-32668	-26	-29071	2801	-16803	-398	-27684	-4488	-14253	183	-29564	-7220	-15384	-7
1.375000	-34	40	89	-59	-104	-32	15	-14	-19	2	-72	-63	-96	-17	-27	-59	-96	35	-85	-33	-101	-19	-99	-69	-64	-3	-101	-9	-72	-66	-147	-76	-86	-17227	-24271	-32702	-16	-28254	2761	-16988	-323	-27002	-4504	-14006	192	-29071	-7313	-14963	-3
1.375833	-28	37	88	-59	-105	-32	16	-13	-18	7	-70	-62	-95	-17	-30	-58	-101	34	-85	-31	-105	-21	-85	-68	-63	-3	-97	-11	-75	-67	-145	-70	-42	-18767	-23547	-32729	-10	-27371	2705	-17202	-270	-26304	-4459	-13832	187	-28563	-7419	-14562	15
1.376667	-28	40	89	-60	-108	-31	16	-14	-18	-4	-75	-65	-96	-16	-27	-60	-98	33	-85	-33	-105	-23	-99	-66	-63	-3	-100	-8	-73	-67	-147	-76	-29	-20256	-22783	-32747	-8	-26443	2622	-17444	-240	-25615	-4374	-13728	126	-28063	-7540	-14185	11
1.377500	-26	41	89	-58	-108	-32	12	-12	-15	5	-73	-63	-94	-15	-28	-60	-98	33	-85	-31	-101	-23	-100	-68	-62	0	-97	-12	-70	-68	-144	-73	-21	-21678	-21978	-32752	-48	-25475	2527	-17710	-203	-24919	-4242	-13684	22	-27563	-7668	-13832	-1
1.378333	-23	43	90	-57	-92	-34	16	-14	-17	4	-73	-67	-97	-17	-28	-58	-97	35	-85	-32	-103	-23	-95	-68	-65	-1	-98	-12	-73	-70	-144	-72	24	-23031	-21129	-32751	-56	-24469	2419	-17994	-190	-24237	-4121	-13690	-90	-27069	-7802	-13503	-11
1.379167	-24	40	90	-60	-108	-32	15	-11	-18	6	-74	-63	-94	-15	-28	-58	-98	35	-88	-33	-103	-22	-98	-66	-62	0	-98	-12	-73	-68	-145	-73	43	-24304	-20236	-32758	-50	-23460	2295	-18298	-184	-23564	-3994	-13723	-134	-26580	-7940	-13193	-7
1.380000	-25	39	89	-59	-104	-32	15	-39	-16	6	-73	-66	-95	-15	-26	-58	-96	36	-83	-30	-100	-18	-98	-66	-64	2	-96	-16	-73	-67	-145	-72	28	-25476	-19311	-32744	-69	-22453	2162	-18614	-185	-22898	-3890	-13775	-170	-26096	-8089	-12897	-12
1.380833	-28	43	91	-58	-109	-32	13	-12	-15	5	-69	-62	-92	-13	-28	-59	-97	38	-83	-29	-104	-26	-101	-66	-63	0	-79	-10	-72	-66	-146	-73	-5	-26545	-18326	-32741	-120	-21480	2003	-18936	-190	-22261	-3830	-13822	-153	-25611	-8249	-12613	-29
1.381667	-26	42	90	-59	-109	-29	15	-15	-15	3	-72	-66	-98	-17	-31	-59	-101	35	-84	-31	-107	-22	-98	-73	-64	0	-101	-15	-69	-69	-150	-78	-10	-27504	-17340	-32551	-150	-20545	1835	-19262	-158	-21647	-3829	-13854	-80	-25132	-8426	-12338	-25
1.382500	-25	40	88	-59	-112	-38	9	-15	-17	4	-66	-64	-95	-17	-32	-58	-98	47	-84	-31	-102	-24	-100	-69	-61	0	-96	-11	-70	-67	-146	-75	-16	-28350	-16337	-32305	-139	-19673	1640	-19581	-120	-21060	-3893	-13847	-110	-24645	-8609	-12064	0
1.383333	-26	43	90	-59	-111	-34	11	-14	-34	6	-72	-68	-96	-18	-30	-61	-98	35	-84	-32	-103	-25	-95	-67	-64	0	-102	-14	-73	-60	-147	-74	-32	-29086	-15347	-32035	-107	-18869	1420	-19897	-109	-20508	-4047	-13791	-194	-24158	-8817	-11793	1
1.384167	-29	39	88	-61	-113	-38	11	-16	-19	1	-74	-66	-97	-35	-31	-60	-103	33	-86	-29	-102	-27	-103	-73	-67	-4	-100	-15	-76	-72	-148	-77	-48	-29703	-14363	-31783	-86	-18152	1163	-20195	-111	-19994	-4281	-13680	-236	-23661	-9044	-11517	-6
1.385000	-30	39	88	-61	-110	-35	8	-16	-21	11	-72	-65	-97	-17	-35	-62	-99	32	-84	-33	-105	-25	-101	-67	-65	-1	-95	-13	-72	-75	-148	-76	-68	-30221	-13414	-31564	-90	-17533	880	-20490	-118	-19522	-4597	-13510	-255	-23150	-9294	-11238	-18
1.385833	-26	40	86	-60	-111	-33	11	-15	-21	4	-72	-67	-97	-16	-34	-74	-96	36	-85	-33	-68	-24	-101	-69	-64	-3	-102	-12	-73	-72	-148	-76	-79	-30630	-12514	-31393	-56	-17011	554	-20761	-124	-19100	-5000	-13273	-233	-22626	-9566	-10971	-27
1.386667	-26	40	93	-61	-110	-34	13	-13	-21	4	-70	-64	-97	-15	-32	-57	-104	30	-87	-29	-104	-24	-101	-68	-62	1	-100	-12	-72	-70	-148	-78	-88	-30937	-11688	-31269	-23	-16604	188	-21007	-128	-18718	-5475	-12973	-220	-22090	-9863	-10689	-21
1.387500	-26	44	91	-59	-105	-33	12	-13	-21	6	-74	-64	-96	-15	-30	-57	-101	35	-83	-30	-104	-22	-99	-66	-66	-1	-100	-11	-74	-68	-144	-73	-80	-31149	-10938	-31185	-16	-16306	-245	-21230	-136	-18390	-6018	-12624	-185	-21541	-10177	-10428	-21
1.388333	-25	51	89	-58	-108	-31	16	-13	-13	8	-69	-64	-94	-13	-26	-56	-97	34	-82	-31	-100	-21	-99	-78	-59	1	-100	-10	-70	-68	-143	-79	-53	-31248	-10305	-31127	-16	-16119	-676	-21420	-105	-18116	-6604	-12221	-160	-20989	-10508	-10180	-27
1.389167	-25	42	91	-58	-108	-32	15	-12	-17	6	-69	-65	-92	-15	-27	-55	-100	34	-82	-31	-104	-23	-99	-65	-66	0	-100	-14	-72	-70	-145	-75	-48	-31256	-9782	-31084	-18	-16042	-1176	-21584	-75	-17878	-7222	-11794	-179	-20431	-10856	-9950	-24
1.390000	-28	45	88	-61	-111	-34	7	-17	-19	8	-41	-65	-95	-19	-31	-57	-100	34	-86	-36	-107	-27	-100	-69	-65	0	-100	-13	-64	-73	-150	-103	-46	-31165	-9397	-31047	9	-16078	-1716	-21707	-43	-17712	-7856	-11352	-172	-19883	-11206	-9762	-27
1.390833	-27	12	85	-62	-111	-39	9	-17	-24	4	-76	-70	-99	-22	-29	-59	-100	30	-91	-35	-103	-25	-98	-66	-66	-3	-97	-14	-78	-74	-148	-75	-33	-30961	-9144	-30984	1	-16206	-2285	-21791	-3	-17566	-8485	-10902	-170	-19334	-11558	-9604	-25
1.391667	-31	23	88	-62	-110	-34	16	-16	-23	6	-72	-63	-99	-18	-30	-61	-99	34	-86	-35	-109	-26	-100	-69	-73	-3	-102	-15	-72	-75	-149	-74	-13	-30650	-9038	-30887	16	-16431	-2882	-21829	2	-17471	-9092	-10477	-180	-18801	-11899	-9489	-30
1.392500	-30	42	86	-58	-111	-35	11	-14	-21	6	-73	-65	-101	-21	-32	-60	-105	30	-86	-35	-108	-26	-101	-68	-66	-3	-101	-15	-79	-77	-150	-80	-12	-30224	-9078	-30747	24	-16735	-3491	-21823	-5	-17409	-9653	-10087	-132	-18297	-12233	-9425	-39
1.393333	-25	42	125	-60	-112	-34	13	-15	-18	8	-70	-65	-99	-15	-28	-57	-99	36	-85	-36	-104	-25	-87	-75	-61	0	-98	-14	-70	-74	-143	-74	-18	-29669	-9246	-30546	15	-17113	-4112	-21769	-27	-17375	-10156	-9744	-135	-17819	-12538	-9409	-36
1.394167	-22	44	90	-56	-107	-29	13	-11	-13	8	-67	-76	-93	-13	-28	-58	-95	36	-84	-31	-100	-17	-99	-65	-62	0	-98	-10	-68	-69	-147	-75	-42	-28981	-9550	-30293	10	-17550	-4726	-21664	-39	-17370	-10594	-9475	-170	-17388	-12832	-9452	-30
1.395000	-23	44	92	-56	-107	-30	16	-13	-15	8	-69	-62	-94	-13	-24	-58	-100	37	-82	-30	-104	-18	-96	-68	-63	2	-97	-11	-72	-69	-144	-75	-73	-28159	-9966	-29995	3	-18033	-5323	-21515	-52	-17390	-10958	-9292	-195	-16987	-13085	-9556	-29
1.395833	-24	45	90	-57	-108	-33	18	-12	-17	5	-68	-61	-94	-12	-28	-60	-100	35	-67	-28	-101	-18	-98	-66	-62	2	-97	-11	-69	-68	-144	-75	-70	-27171	-10477	-29659	-16	-18553	-5896	-21312	-64	-17439	-11241	-9207	-193	-16637	-13320	-9714	-31
1.396667	-25	44	91	-58	-103	-56	9	-13	-17	4	-67	-61	-92	-15	-26	-56	-97	37	-82	-31	-103	-22	-98	-65	-66	1	-101	-11	-74	-68	-146	-75	-34	-26045	-11054	-29312	0	-19098	-6424	-21062	-70	-17475	-11446	-9224	-158	-16342	-13526	-9927	-21
1.397500	-24	45	91	-59	-108	-32	15	-12	-17	5	-70	-62	-93	-23	-27	-56	-99	37	-86	-42	-102	-19	-98	-67	-63	0	-101	-11	-75	-68	-144	-75	-15	-24771	-11678	-28967	5	-19656	-6912	-20766	-87	-17541	-11563	-9356	-148	-16098	-13699	-10190	-19
1.398333	-25	42	91	-56	-110	-34	12	-14	-21	3	-73	-65	-100	-16	-26	-59	-102	33	-86	-32	-105	-22	-101	-74	-68	-5	-102	-15	-76	-66	-148	-75	-23	-23358	-12310	-28654	0	-20218	-7339	-20435	-100	-17620	-11613	-9602	-159	-15907	-13851	-10495	-24
1.399167	-29	41	86	-61	-111	-36	9	-21	-17	3	-73	-66	-99	-16	-28	-59	-100	35	-83	-34	-100	-22	-98	-67	-64	0	-99	-13	-74	-70	-147	-73	-3	-21794	-12943	-28396	0	-20763	-7698	-20061	-87	-17703	-11580	-9951	-172	-15764	-13972	-10829	-21
1.400000	-11	42	88	-59	-114	-34	18	-13	-18	5	-73	-65	-97	-15	-25	-56	-98	36	-84	-33	-102	-22	-97	-67	-63	0	-118	-16	-72	-68	-146	-74	10	-20098	-13542	-28214	1	-21291	-7989	-19666	-82	-17805	-11500	-10409	-181	-15670	-14071	-11194	2
1.400833	-23	41	86	-59	-110	-33	13	-13	-16	7	-70	-62	-65	-13	-26	-55	-100	38	-82	-33	-104	-22	-91	-58	-63	3	-95	-12	-70	-68	-144	-74	-11	-18294	-14075	-28128	8	-21785	-8213	-19259	-44	-17919	-11367	-10960	-169	-15620	-14155	-11574	24
1.401667	-25	43	91	-56	-104	-29	-25	-15	-19	8	-68	-63	-96	-12	-25	-56	-97	39	-78	-28	-101	-19	-96	-65	-61	2	-96	-11	-74	-68	-144	-72	-63	-16395	-14541	-28149	19	-22246	-8368	-18836	-27	-18048	-11196	-11600	-174	-15618	-14220	-11963	12
1.402500	-23	42	91	-57	-111	-33	16	-22	-18	8	-68	-60	-93	-13	-23	-53	-94	41	-79	-30	-103	-19	-98	-66	-63	5	-95	-12	-73	-68	-144	-78	-40	-14424	-14920	-28283	21	-22663	-8462	-18422	-51	-18199	-11006	-12309	-194	-15647	-14276	-12348	33
1.403333	-23	43	92	-58	-107	-26	15	-14	-15	9	-68	-61	-92	-13	-26	-56	-99	37	-84	-25	-101	-18	-99	-66	-65	0	-98	-11	-73	-68	-147	-74	13	-12408	-15199	-28523	17	-23032	-8497	-18024	-66	-18379	-10801	-13069	-191	-15711	-14331	-12728	30
1.404167	-25	40	89	-59	-111	-36	8	-18	-17	19	-70	-64	-97	-17	-26	-56	-102	27	-80	-33	-107	-25	-102	-69	-65	0	-100	-13	-77	-69	-146	-75	-12	-10368	-15378	-28856	23	-23349	-8486	-17654	-61	-18576	-10598	-13856	-177	-15797	-14375	-13083	21
1.405000	-25	38	89	-62	-113	-33	9	-16	-17	6	-70	-66	-98	-17	-28	-56	-99	37	-85	-28	-105	-19	-100	-67	-64	0	-100	-7	-76	-68	-149	-75	-92	-8310	-15457	-29271	9	-23611	-8428	-17320	-58	-18804	-10401	-14658	-184	-15908	-14409	-13436	2
1.405833	-25	42	89	-59	-109	-35	10	-15	-17	4	-73	-65	-97	-17	-28	-56	-94	35	-86	-29	-102	-18	-98	-70	-67	0	-99	-12	-75	-68	-148	-75	-134	-6277	-15425	-29718	-3	-23826	-8346	-17037	-63	-19055	-10215	-15454	-184	-16039	-14442	-13725	-7
1.406667	-26	43	89	-61	-111	-35	11	-19	-16	5	-72	-64	-99	-16	-29	-61	-103	34	-84	-33	-108	-23	-103	-69	-68	0	-100	-15	-73	-70	-149	-110	-133	-4298	-15307	-30198	32	-23986	-8251	-16804	-80	-19332	-10059	-16233	-172	-16182	-14475	-14002	-17
1.407500	-27	40	86	-61	-114	-36	4	-21	-23	1	-76	-57	-98	-16	-27	-57	-101	34	-85	-29	-108	-21	-100	-69	-69	0	-102	-11	-75	-70	-146	-74	-142	-2392	-15099	-30662	36	-24089	-8159	-16626	-53	-19640	-9928	-16963	-151	-16337	-14500	-14233	4
1.408333	-26	17	88	-60	-111	-31	12	-15	-17	5	-72	-64	-98	-15	-27	-57	-99	37	-76	-31	-104	-21	-98	-69	-66	0	-99	-10	-75	-69	-144	-75	-158	-587	-14821	-31094	22	-24143	-8050	-16518	-51	-19941	-9831	-17630	-120	-16498	-14525	-14427	0
1.409167	-25	42	90	-58	-108	-29	12	-13	-23	3	-73	-63	-91	-15	-26	-52	-97	37	-88	-31	-102	-19	-97	-68	-64	-1	-101	-9	-73	-68	-144	-73	-168	1106	-14474	-31459	23	-24152	-7970	-16478	-51	-20261	-9770	-18220	-121	-16673	-14543	-14600	-15
1.410000	-27	40	88	-60	-110	-27	12	-11	-16	7	-72	-62	-96	-15	-28	-57	-98	35	-86	-32	-103	-19	-98	-67	-65	0	-90	-10	-79	-69	-146	-74	-172	2669	-14077	-31737	5	-24121	-7913	-16501	-65	-20577	-9739	-18718	-114	-16857	-14562	-14739	-18
1.410833	-28	42	88	-59	-109	-31	12	-18	-19	2	-72	-63	-96	-18	-26	-59	-98	36	-84	-30	-105	-19	-101	-70	-64	-1	-101	-12	-73	-72	-149	-76	-156	4084	-13641	-31899	-11	-24055	-7895	-16582	-78	-20883	-9741	-19117	-82	-17049	-14569	-14841	15
1.411667	-24	40	91	-60	-107	-32	15	-17	-16	4	-72	-65	-96	-15	-27	-56	-96	37	-86	-33	-105	-24	-99	-68	-64	0	-101	-12	-70	-70	-148	-75	-126	5344	-13174	-31948	-29	-23946	-7904	-16719	-91	-21166	-9776	-19405	-29	-17249	-14566	-14919	25
1.412500	-26	40	91	-61	-110	-41	9	-15	-19	2	-75	-77	-102	-17	-31	-61	-101	35	-87	-32	-104	-22	-100	-69	-65	-3	-105	-13	-76	-69	-148	-74	-98	6447	-12683	-31858	-30	-23807	-7953	-16902	-101	-21419	-9833	-19583	-3	-17457	-14579	-14979	1
1.413333	-27	39	90	-60	-113	-33	16	-15	-18	3	-73	-65	-97	-19	-27	-60	-99	51	-86	-31	-105	-19	-99	-62	-65	0	-99	-9	-73	-68	-149	-73	-88	7400	-12174	-31646	-33	-23650	-8034	-17121	-87	-21628	-9908	-19641	10	-17667	-14570	-15012	0
1.414167	-22	44	92	-53	-108	-34	17	-13	-15	6	-69	-63	-81	-16	-26	-57	-99	37	-83	-27	-102	-19	-96	-65	-61	0	-98	-11	-73	-68	-146	-72	-70	8206	-11656	-31322	-35	-23464	-8148	-17369	-103	-21793	-10006	-19594	15	-17882	-14563	-15037	-8
1.415000	-24	46	87	-57	-112	-36	16	-12	-21	4	-74	-63	-94	-16	-28	-57	-100	35	-85	-32	-104	-23	-99	-68	-64	-4	-100	4	-72	-69	-148	-77	-48	8863	-11131	-30862	-31	-23276	-8294	-17630	-88	-21911	-10109	-19452	23	-18099	-14549	-15060	0
1.415833	-27	37	88	-59	-111	-35	12	-15	-21	2	-70	-67	-99	-48	-32	-61	-100	37	-84	-31	-104	-22	-100	-67	-65	-3	-100	-12	-74	-70	-149	-75	-27	9391	-10597	-30320	-21	-23073	-8454	-17887	-73	-21960	-10212	-19210	45	-18317	-14528	-15079	12
1.416667	-27	40	89	-57	-112	-36	16	-13	-18	5	-75	-66	-97	-19	-30	-59	-101	34	-85	-32	-107	-23	-110	-68	-62	-1	-98	-14	-77	-69	-146	-73	-77	9796	-10068	-29708	-17	-22866	-8630	-18133	-87	-21964	-10317	-18887	50	-18508	-14500	-15100	8
1.417500	-26	39	89	-58	-108	-8	16	-13	-21	6	-73	-63	-96	-16	-28	-62	-90	35	-84	-31	-103	-23	-101	-69	-65	-3	-99	-13	-73	-69	-150	-79	-100	10087	-9534	-29040	-12	-22662	-8812	-18356	-94	-21909	-10407	-18487	50	-18733	-14469	-15130	3
1.418333	-22	41	88	-56	-111	-35	13	-14	-17	5	-73	-64	-96	-16	-27	-59	-99	36	-93	-31	-107	-24	-101	-69	-66	3	-99	-13	-75	-70	-144	-74	-69	10282	-9010	-28347	-14	-22466	-8986	-18550	-85	-21801	-10480	-18041	51	-18923	-14433	-15168	15
1.419167	-24	40	88	-59	-110	-34	-8	-18	-17	4	-72	-63	-98	-16	-29	-59	-99	35	-82	-9	-103	-21	-98	-66	-63	0	-99	-13	-70	-68	-146	-76	-76	10386	-8491	-27652	-23	-22276	-9145	-18700	-73	-21655	-10530	-17561	51	-19097	-14398	-15224	29
1.420000	-27	42	88	-57	-107	-32	16	-15	-15	4	-73	-62	-95	-14	-30	-57	-99	34	-82	-30	-103	-21	-98	-68	-65	-3	-102	-11	-70	-67	-146	-74	-42	10413	-7974	-26981	-16	-22102	-9282	-18802	-81	-21467	-10556	-17056	68	-19254	-14352	-15291	9
1.420833	-27	39	88	-58	-108	-31	16	-13	-17	7	-70	-65	-93	-13	-25	-57	-100	36	-84	-13	-101	-5	-95	-66	-66	0	-97	-9	-72	-67	-145	-73	-39	10378	-7475	-26353	-13	-21940	-9380	-18850	-82	-21254	-10549	-16550	76	-19389	-14300	-15367	-1
1.421667	-24	42	90	-46	-107	-31	16	-15	-19	5	-74	-62	-97	-12	-26	-56	-98	38	-82	-27	-101	-19	-85	-66	-64	0	-100	-10	-67	-67	-145	-72	-50	10289	-6994	-25785	-17	-21798	-9448	-18847	-79	-21022	-10514	-16059	64	-19505	-14243	-15455	44
1.422500	-24	40	88	-59	-107	-33	16	-12	-17	6	-68	-63	-90	-10	-23	-58	-97	33	-82	-30	-101	-19	-102	-68	-63	1	-97	-11	-73	-70	-149	-72	-32	10151	-6538	-25292	-17	-21677	-9467	-18786	-75	-20776	-10436	-15593	67	-19600	-14174	-15547	33
1.423333	-25	39	89	-57	-108	-38	12	-14	-16	3	-75	-65	-96	-17	-26	-59	-100	33	-83	-34	-101	-24	-101	-69	-60	-4	-99	-18	-76	-72	-149	-77	1	9963	-6113	-24881	-14	-21573	-9438	-18678	-83	-20540	-10334	-15178	62	-19676	-14097	-15647	3
1.424167	-31	33	84	-65	-112	-39	8	-19	-22	-3	-77	-68	-82	-18	-30	-53	-108	28	-88	-39	-108	-28	-101	-73	-68	-5	-102	-16	-76	-73	-148	-76	17	9740	-5718	-24546	-19	-21487	-9351	-18518	-94	-20314	-10186	-14799	60	-19725	-13999	-15741	16
1.425000	-14	40	90	-60	-114	-34	11	-18	-21	2	-75	-67	-97	-16	-30	-63	-101	32	-90	-33	-104	-26	-104	-72	-67	-5	-109	-17	-75	-74	-152	-76	-11	9482	-5369	-24288	-25	-21416	-9204	-18308	-87	-20096	-10007	-14496	44	-19762	-13875	-15823	5
1.425833	-26	39	88	-61	-110	-36	-1	-15	-19	3	-74	-63	-98	-18	-30	-58	-91	12	-88	-36	-105	-26	-102	-69	-66	-3	-101	-16	-74	-72	-149	-75	0	9190	-5072	-24085	-25	-21328	-9003	-18066	-88	-19902	-9795	-14259	51	-19781	-13727	-15894	-9
1.426667	-25	41	88	-43	-108	-33	10	-16	-17	4	-74	-65	-100	-19	-31	-58	-100	33	-88	-32	-104	-23	-97	-91	-62	-1	-101	-13	-74	-63	-149	-74	0	8864	-4828	-23987	-18	-21308	-8747	-17800	-90	-19733	-9550	-14084	43	-19795	-13561	-15950	3
1.427500	-26	40	90	-61	-110	-14	12	-14	-21	5	-73	-64	-98	-15	-28	-81	-100	36	-84	-30	-103	-23	-100	-69	-61	0	-100	-21	-75	-68	-146	-75	12	8509	-4647	-23920	-19	-21270	-8447	-17513	-76	-19591	-9282	-13982	38	-19799	-13354	-15978	10
1.428333	-22	42	91	-59	-103	-32	13	-12	-14	5	-72	-62	-95	-17	-27	-57	-96	46	-84	-29	-103	-21	-114	-66	-60	1	-96	-11	-70	-68	-146	-72	2	8123	-4530	-23897	-31	-21241	-8090	-17211	-62	-19478	-8991	-13943	24	-19800	-13124	-15984	9
1.429167	-26	43	92	-59	-103	-32	15	-12	-16	5	-70	-64	-95	-16	-23	-58	-97	36	-82	-33	-102	-21	-100	-68	-65	0	-100	-11	-70	-69	-145	-70	-23	7699	-4483	-23896	-30	-21216	-7699	-16915	-65	-19394	-8696	-13964	11	-19794	-12859	-15961	23
1.430000	-24	40	89	-53	-109	-30	15	-13	-15	4	-68	-64	-94	-16	-29	-61	-97	34	-84	-33	-101	-19	-101	-67	-65	0	-96	-13	-73	-69	-150	-76	-28	7255	-4500	-23914	-24	-21193	-7273	-16630	-63	-19335	-8367	-14035	12	-19793	-12562	-15910	22
1.430833	-22	42	90	-59	-110	-32	13	-15	-19	3	-70	-63	-95	-13	-24	-58	-99	34	-86	-32	-108	-22	-100	-68	-67	-1	-102	-13	-70	-68	-147	-75	-21	6780	-4580	-23933	-30	-21174	-6824	-16362	-72	-19303	-8045	-14153	12	-19786	-12229	-15832	8
1.431667	-27	37	88	-76	-110	-35	11	-14	-21	2	-75	-67	-97	-18	-30	-63	-103	29	-87	-35	-105	-26	-103	-56	-67	-7	-102	-18	-76	-72	-149	-79	-22	6284	-4726	-23955	-28	-21151	-6359	-16127	-64	-19282	-7716	-14299	6	-19783	-11867	-15729	18
1.432500	-29	36	84	-78	-115	-40	8	-19	-24	0	-79	-67	-100	-19	-32	-66	-100	29	-87	-38	-109	-22	-104	-69	-67	-5	-103	-19	-74	-73	-152	-77	-21	5778	-4914	-23954	-21	-21123	-5872	-15915	-76	-19273	-7385	-14458	11	-19773	-11471	-15595	23
1.433333	-30	36	85	-60	-110	-36	11	-14	-18	4	-75	-63	-100	-18	-29	-60	-101	33	-86	-34	-105	-22	-103	-69	-62	-1	-99	-13	-74	-72	-150	-76	-26	5252	-5146	-23937	-23	-21093	-5380	-15742	-80	-19269	-7050	-14617	10	-19758	-11046	-15441	6
1.434167	-26	41	90	-58	-108	-32	13	-10	-17	2	-73	-63	-92	-6	-29	-52	-100	35	-84	-32	-101	-19	-99	-67	-66	0	-100	-12	-72	-68	-145	-75	-25	4739	-5413	-23899	-17	-21053	-4891	-15612	-75	-19268	-6725	-14769	0	-19735	-10606	-15274	-1
1.435000	-24	40	89	-63	-108	-35	11	-11	-17	6	-70	-67	-93	-14	-29	-56	-101	34	-86	-35	-101	-19	-100	-65	-64	0	-98	-15	-73	-69	-146	-74	-48	4183	-5708	-23849	-27	-21011	-4416	-15527	-69	-19274	-6411	-14900	-7	-19710	-10145	-15098	-8
1.435833	-25	42	91	-59	-112	-33	12	-12	-26	4	-73	-65	-96	-15	-28	-58	-100	25	-84	-33	-105	-19	-100	-68	-65	-4	-98	-17	-76	-69	-147	-73	-53	3643	-6010	-23774	-28	-20967	-3952	-15487	-95	-19274	-6102	-15006	-1	-19673	-9675	-14917	-15
1.436667	-28	42	67	-61	-111	-33	15	-12	-17	6	-74	-63	-97	-14	-29	-58	-99	35	-83	-36	-105	-22	-91	-64	-64	1	-85	-14	-74	-69	-145	-74	-44	3123	-6316	-23690	-30	-20917	-3505	-15491	-86	-19268	-5799	-15069	29	-19614	-9199	-14735	-10
1.437500	-26	40	114	-59	-109	-33	13	-14	-17	4	-72	-47	-96	-15	-33	-60	-99	34	-84	-33	-101	-21	-103	-67	-64	0	-98	-15	-70	-73	-150	-75	-62	2613	-6607	-23596	-27	-20860	-3042	-15534	-82	-19251	-5507	-15086	-4	-19555	-8725	-14558	-6
1.438333	-24	41	90	-61	-110	-35	10	-12	-14	5	-73	-65	-92	-17	-30	-59	-112	39	-83	-35	-103	-23	-100	-66	-61	-3	-99	-16	-69	-69	-147	-74	-78	2126	-6883	-23505	-36	-20796	-2677	-15625	-82	-19226	-5223	-15050	-3	-19474	-8259	-14391	8
[truncated: 10,273 more rows]
[truncated: 15 more columns]
