# Supplementary material for: Novel Methods for Surface EMG Analysis and Exploration Based on Multi-Modal Gaussian Mixture Models
Source: PLoS One. 2016 Jun 30;11(6):e0157239. doi: 10.1371/journal.pone.0157239 (PMC4928879; doi:10.1371/journal.pone.0157239)
Supplement: S1 File — (ZIP) [file pone.0157239.s001.zip › Haf_horses_trot_data/Haf_h03_t3_kin.trc]

PathFileType	4	(X/Y/Z)	D:\Users\zsoldosr\Desktop\HaflingerProjektEMGBiopsy\RawData\M2\Gorat3r.trc
DataRate	CameraRate	NumFrames	NumMarkers	Units	OrigDataRate	OrigDataStartFrame	OrigNumFrames
120.00	120.00	1200	7	mm	120.00	1	1200
Frame#	Time	Head			Withers			Sacrum			HFL			HFR			HHL			HHR
		X1	Y1	Z1	X2	Y2	Z2	X3	Y3	Z3	X4	Y4	Z4	X5	Y5	Z5	X6	Y6	Z6	X7	Y7	Z7
1	0.000	962.44611	244.36215	1478.33997	-78.23529	22.26759	1237.01880	-825.32764	46.24991	1251.26465	262.92456	225.89058	145.62373	205.35220	-77.48875	-1.21845	-850.24969	190.05173	-5.69173	-824.09943	-56.36759	38.45264
2	0.008	963.35480	246.09718	1480.59180	-75.78852	21.68794	1239.70215	-823.71173	46.48087	1251.63770	296.46313	227.34084	138.10143	182.01674	-76.07172	-1.16781	-873.52435	193.62355	-4.70237	-783.73724	-47.71249	42.38188
3	0.017	964.34619	247.75604	1482.95618	-73.21368	21.09095	1242.58398	-822.08386	46.75617	1252.23755	330.65091	229.11552	130.40823	158.57388	-74.57216	-1.03941	-896.90082	196.77722	-3.78925	-743.53235	-39.07235	46.26797
4	0.025	965.48663	249.29974	1485.49939	-70.42142	20.46018	1245.81128	-820.40753	47.09252	1253.22253	365.85547	231.34422	122.46117	134.97137	-72.95348	-0.82695	-920.39691	199.22491	-3.07984	-703.53271	-30.67923	50.02857
5	0.033	966.82153	250.72911	1488.22827	-67.37463	19.78909	1249.45691	-818.61194	47.48600	1254.65442	402.01794	233.86504	114.25101	111.22205	-71.24765	-0.59303	-944.01221	201.06186	-2.59128	-663.69458	-22.95903	53.55062
6	0.042	968.38336	252.06619	1491.10815	-64.07918	19.08891	1253.52356	-816.60846	47.93076	1256.52747	438.71460	236.31216	105.77475	87.36631	-69.51962	-0.38935	-967.77264	202.68246	-2.22354	-623.98376	-16.38427	56.76204
7	0.050	970.19971	253.34447	1494.08691	-60.56889	18.38270	1257.95532	-814.32977	48.41389	1258.81934	475.36859	238.26080	96.97322	63.41621	-67.79784	-0.21405	-991.68250	204.41292	-1.89937	-584.48303	-11.37342	59.68429
8	0.058	972.29077	254.60767	1497.10669	-56.89359	17.69597	1262.64746	-811.75494	48.91153	1261.49646	511.49731	239.29736	87.72161	39.35356	-66.08008	-0.04515	-1015.69678	206.37567	-1.59650	-545.47516	-8.21917	62.36572
9	0.067	974.65936	255.90051	1500.10742	-53.10887	17.06066	1267.45361	-808.90497	49.41461	1264.47986	546.84253	239.09634	77.93793	15.20885	-64.39938	0.14686	-1039.67554	208.63341	-1.28373	-507.48779	-6.99795	64.74307
10	0.075	977.28729	257.25262	1503.02856	-49.26168	16.51913	1272.20691	-805.82941	49.95190	1267.62805	581.21790	237.60902	67.79065	-8.85268	-62.85022	0.48808	-1063.26135	211.30286	-0.78210	-471.24896	-7.56162	66.56180
11	0.083	980.14160	258.67413	1505.80554	-45.37343	16.11010	1276.74866	-802.60016	50.57987	1270.75403	614.16852	235.23456	57.82256	-32.47362	-61.59855	1.34595	-1085.83777	214.46619	0.33466	-437.51636	-9.72945	67.39732
12	0.092	983.17859	260.15536	1508.37048	-41.43179	15.85154	1280.94873	-799.30640	51.33603	1273.67529	644.86377	232.69923	48.72653	-55.09103	-60.87695	3.30230	-1106.72083	217.98535	2.50070	-406.88263	-13.45840	66.73354
13	0.100	986.34222	261.64728	1510.66077	-37.39865	15.74287	1284.71301	-796.04730	52.18550	1276.26868	672.45667	230.65224	40.82857	-75.97879	-60.91544	6.84711	-1125.51221	221.55228	5.68348	-379.67422	-18.78930	64.11781
14	0.108	989.56628	263.05191	1512.62830	-33.23320	15.78258	1287.97766	-792.91248	53.03791	1278.46765	696.52747	229.30498	33.82872	-94.26324	-61.87861	12.13876	-1142.40088	225.13489	9.39233	-355.93130	-25.75272	59.40542
15	0.117	992.78455	264.26163	1514.23914	-28.91845	15.97907	1290.68921	-789.95319	53.82556	1280.20898	717.03174	228.37901	27.12177	-108.90366	-63.90990	19.16926	-1158.15381	229.32394	13.44146	-335.47513	-34.28952	52.85973
16	0.125	995.94281	265.20874	1515.46973	-24.47438	16.33904	1292.78735	-787.17078	54.53604	1281.41516	733.83197	227.36118	20.28294	-118.74533	-67.23471	28.17425	-1173.61047	234.96722	18.66774	-318.13098	-44.15718	44.91841
17	0.133	999.00854	265.87741	1516.30737	-19.95108	16.84524	1294.19556	-784.52710	55.18347	1282.02783	746.47742	225.81381	13.23698	-122.49966	-72.12895	39.87949	-1188.85034	242.39066	26.64058	-304.01434	-54.95958	35.87928
18	0.142	1001.97229	266.28922	1516.75061	-15.41172	17.44902	1294.82581	-781.95557	55.77274	1282.04187	754.46185	223.52829	6.14056	-118.65024	-78.70982	55.08020	-1202.65491	251.05078	38.17526	-293.65118	-66.22573	25.90020
19	0.150	1004.83868	266.48254	1516.80408	-10.91836	18.08639	1294.60083	-779.36572	56.27181	1281.51367	757.49719	220.57161	-0.70786	-106.10526	-86.79093	73.39309	-1212.86816	259.70413	51.65099	-287.84595	-77.29880	15.42729
20	0.158	1007.61780	266.49747	1516.47534	-6.52245	18.70747	1293.48743	-776.64893	56.60646	1280.54285	755.52417	217.31038	-6.79503	-85.65927	-95.94030	92.40138	-1217.37207	266.89218	63.22178	-287.45374	-87.07409	5.69623
21	0.167	1010.32629	266.37000	1515.78125	-2.25835	19.29893	1291.50793	-773.70343	56.68268	1279.24438	748.73816	214.35168	-11.46620	-60.36789	-105.62969	108.75105	-1214.92566	271.80664	69.52211	-293.28113	-94.11203	-1.55996
22	0.175	1012.99011	266.14209	1514.75403	1.85718	19.88172	1288.72827	-770.47919	56.41073	1277.72900	737.70404	212.31468	-14.40688	-33.76639	-115.33871	120.45703	-1205.61646	274.74271	70.08667	-305.84998	-97.50745	-5.40381
23	0.183	1015.64484	265.87741	1513.43762	5.82126	20.49339	1285.24634	-767.00323	55.72949	1276.09363	723.13715	211.53027	-15.98405	-7.73735	-124.57668	127.99146	-1190.72791	276.59515	67.12853	-324.55823	-97.67907	-6.46757
24	0.192	1018.33856	265.64764	1511.88379	9.63789	21.17241	1281.18689	-763.36029	54.64233	1274.41821	705.50366	211.93117	-16.85664	17.86253	-132.94331	133.30835	-1171.90723	278.23410	63.62281	-347.23053	-95.98897	-6.19041
25	0.200	1021.13062	265.49030	1510.14929	13.30388	21.94305	1276.68982	-759.65210	53.23461	1272.77307	685.19696	213.19519	-17.41658	44.05829	-140.21997	138.20247	-1150.25171	280.19226	61.50998	-371.25092	-93.69011	-5.71300
26	0.208	1024.07568	265.38852	1508.28772	16.79358	22.80559	1271.89697	-755.96777	51.64037	1271.21899	663.00922	214.94856	-17.78169	71.63173	-146.33292	143.44633	-1125.98425	282.53815	61.02345	-395.02902	-91.36647	-5.55149
27	0.217	1027.20190	265.29346	1506.34839	20.04721	23.74563	1266.94373	-752.37006	49.99310	1269.79468	639.98810	216.91138	-18.05101	100.73103	-151.29810	148.90509	-1098.80457	284.97177	61.25214	-418.19412	-89.06997	-5.78141
28	0.225	1030.49939	265.16537	1504.38623	22.96420	24.75352	1261.95288	-748.89899	48.42207	1268.50671	616.90649	218.95021	-18.35301	131.03336	-155.24307	154.07135	-1068.52954	286.97189	61.15432	-440.94815	-86.72427	-6.24630
29	0.233	1033.91943	264.99982	1502.46606	25.40862	25.82134	1257.03430	-745.60339	47.07670	1267.33630	594.08783	221.01498	-18.75333	162.09477	-158.37051	158.49724	-1035.52148	287.99008	60.30648	-463.54105	-84.38326	-6.71309
30	0.242	1037.38232	264.82132	1500.65942	27.23293	26.90010	1252.29456	-742.57190	46.11260	1266.25171	571.56787	223.07303	-19.20744	193.55994	-160.87994	161.97368	-1000.68439	287.73700	59.18027	-486.09229	-82.19825	-7.01451
31	0.250	1040.79224	264.65118	1499.03381	28.32280	27.84333	1247.85095	-739.91125	45.64052	1265.20508	549.25562	225.10675	-19.59796	225.18105	-162.93425	164.51941	-965.09088	286.28979	58.84995	-508.60620	-80.26434	-7.13074
32	0.258	1044.05103	264.47375	1497.64319	28.64980	28.40960	1243.84045	-737.68024	45.69514	1264.14038	527.02863	227.08815	-19.83920	256.84277	-164.61606	166.29892	-929.46918	283.88977	60.16967	-531.05536	-78.54169	-7.17393
33	0.267	1047.06140	264.23209	1496.52747	28.30550	28.38865	1240.41260	-735.84253	46.24038	1263.03052	504.78784	228.95905	-19.96368	288.64780	-165.86432	167.55885	-893.94244	280.60178	63.01497	-553.45898	-76.91783	-7.26978
34	0.275	1049.73169	263.86600	1495.72180	27.50350	27.78859	1237.70410	-734.27991	47.19563	1261.90942	482.47076	230.69308	-20.09140	320.87762	-166.50023	168.53416	-858.22925	276.18692	66.38341	-575.87073	-75.31568	-7.43111
35	0.283	1052.00305	263.36353	1495.26721	26.53617	26.89498	1235.81287	-732.83844	48.47290	1260.87012	460.04950	232.34973	-20.30942	353.73395	-166.37396	169.29424	-822.08673	270.33600	69.25125	-598.32141	-73.69930	-7.57824
36	0.292	1053.87549	262.78156	1495.21985	25.68079	26.10715	1234.78210	-731.37939	49.99669	1260.03491	437.52484	234.02820	-20.58952	387.10785	-165.48647	169.63025	-785.56549	263.00427	71.28025	-620.83136	-72.03041	-7.64637
37	0.300	1055.39819	262.21106	1495.63940	25.11479	25.69428	1234.60815	-729.82135	51.68959	1259.52026	414.89661	235.78616	-20.82773	420.63550	-163.97522	169.09998	-748.89252	254.52988	72.78428	-643.43909	-70.28777	-7.62669
38	0.308	1056.63818	261.71820	1496.54895	24.90926	25.68814	1235.26599	-728.14935	53.45892	1259.42126	392.14111	237.61212	-20.95882	453.92639	-162.00481	167.23543	-712.25171	245.42078	74.18935	-666.19092	-68.49639	-7.54445
39	0.317	1057.66016	261.32465	1497.91296	25.08437	25.96305	1236.72388	-726.38879	55.21632	1259.80908	369.23572	239.45177	-21.00740	486.71896	-159.64719	163.77963	-675.73065	236.09984	75.64423	-689.13672	-66.70431	-7.43061
40	0.325	1058.52087	261.03067	1499.66003	25.65637	26.37113	1238.93762	-724.57715	56.91415	1260.72485	346.18948	241.25568	-21.02626	518.87268	-156.82495	158.80040	-639.35291	226.89679	77.04617	-712.29211	-64.95595	-7.27873
41	0.333	1059.26733	260.83331	1501.71692	26.64015	26.81056	1241.84509	-722.74854	58.56760	1262.17639	323.03061	243.01457	-21.02609	550.24329	-153.34425	152.60579	-603.09473	218.04785	78.20691	-735.60455	-63.27340	-7.04445
42	0.342	1059.94360	260.72748	1504.02222	28.03046	27.22872	1245.37732	-720.91931	60.24755	1264.14331	299.76773	244.75479	-20.96465	580.61584	-148.98471	145.48515	-566.94543	209.61609	78.94643	-759.01941	-61.61071	-6.75319
43	0.350	1060.60291	260.70605	1506.52332	29.79559	27.61083	1249.46753	-719.08459	62.04528	1266.58240	276.36642	246.50015	-20.77829	609.82617	-143.61079	137.44409	-530.99304	201.57062	79.14314	-782.53955	-59.86407	-6.54634
44	0.358	1061.30725	260.76669	1509.16724	31.88829	27.97255	1254.04883	-717.23486	64.02645	1269.42859	252.76888	248.24493	-20.44540	637.96533	-137.28583	128.18346	-495.44760	193.90619	78.77119	-806.17090	-58.00904	-6.51320
45	0.367	1062.11853	260.91483	1511.90015	34.25513	28.35131	1259.04480	-715.37286	66.19531	1272.59814	228.94443	249.95546	-20.03108	665.44476	-130.34583	117.43140	-460.61749	186.75517	77.93826	-829.86688	-56.17091	-6.55410
46	0.375	1063.08313	261.16476	1514.67371	36.83215	28.79491	1264.36084	-713.51013	68.49167	1275.99927	204.92163	251.59262	-19.64236	692.78021	-123.39438	105.44117	-426.89084	180.51059	76.84115	-853.59747	-54.47000	-6.52678
47	0.383	1064.21875	261.54245	1517.44495	39.54042	29.34842	1269.88147	-711.64954	70.82735	1279.53992	180.77371	253.13803	-19.34927	720.17200	-117.20242	93.21410	-394.69098	175.57114	75.52563	-877.39337	-52.92828	-6.41380
48	0.392	1065.50488	262.07867	1520.17493	42.30307	30.03854	1275.47522	-709.78589	73.12276	1283.11804	156.60043	254.61462	-19.13414	747.16687	-112.48648	82.01620	-364.40604	171.93504	73.73905	-901.19849	-51.59417	-6.22774
49	0.400	1066.88013	262.79538	1522.83154	45.06905	30.86615	1280.99976	-707.92493	75.30998	1286.60498	132.57832	256.10043	-18.77943	772.70081	-109.60077	72.37922	-336.36969	169.30659	71.16614	-924.69623	-50.60198	-5.83051
50	0.408	1068.25000	263.69543	1525.38586	47.81792	31.81590	1286.30054	-706.09692	77.31628	1289.84790	109.03668	257.68314	-17.72574	795.50330	-108.33644	63.55645	-310.86908	167.46014	67.66042	-947.34662	-50.06570	-4.89472
51	0.417	1069.50427	264.75824	1527.80212	50.55281	32.86646	1291.21021	-704.35815	79.05362	1292.68628	86.40799	259.41696	-15.11331	814.51440	-108.04487	54.11608	-288.13965	166.37057	63.13594	-968.66602	-49.93997	-3.09571
52	0.425	1070.53210	265.94257	1530.03625	53.29819	33.99186	1295.56226	-702.78375	80.43230	1294.97803	65.04549	261.37427	-9.96857	829.13806	-108.04099	43.20073	-268.35449	166.13054	57.44996	-988.51050	-50.00900	-0.40799
53	0.433	1071.23242	267.17535	1532.04370	56.09824	35.16795	1299.21790	-701.44641	81.39603	1296.63257	45.21744	263.71512	-1.18596	839.35229	-107.92716	31.38289	-251.60547	166.82004	50.50797	-1007.00360	-50.05117	2.84739
54	0.442	1071.52979	268.34158	1533.78711	59.00346	36.38166	1302.08887	-700.37170	81.95537	1297.60718	27.67029	266.72156	12.59082	845.44849	-107.56538	20.45361	-237.93079	168.55269	42.37540	-1024.14575	-49.95094	6.23295
55	0.450	1071.38806	269.33124	1535.24622	62.04753	37.62397	1304.13879	-699.49640	82.19772	1297.86743	14.51590	270.75906	32.42075	847.37610	-106.90254	12.28889	-227.37103	171.60384	33.31879	-1039.51819	-49.62752	9.42593
56	0.458	1070.80396	270.11774	1536.42981	65.22948	38.87621	1305.37183	-698.68390	82.27998	1297.40405	9.01584	276.08115	57.70573	844.51038	-105.91187	7.59441	-219.86841	176.21953	23.87319	-1052.30310	-48.92218	12.36010
57	0.467	1069.79016	270.77719	1537.37317	68.51093	40.11718	1305.82471	-697.80469	82.42645	1296.31140	13.32657	282.59720	85.35980	836.39673	-104.61206	5.59791	-215.07520	182.28584	14.86758	-1061.46289	-47.69570	15.27536
58	0.475	1068.37329	271.43954	1538.12012	71.82693	41.34195	1305.56104	-696.79852	82.90195	1294.79077	26.34720	289.88770	111.04730	823.48865	-103.16255	4.94824	-212.43378	189.42448	7.33785	-1065.90442	-46.21022	18.52527
59	0.483	1066.61328	272.24289	1538.71814	75.10373	42.56166	1304.66370	-695.66882	83.91843	1293.03894	44.57449	297.47391	131.85651	806.79834	-101.86015	4.70553	-211.45795	197.27597	2.17966	-1064.72705	-45.29590	22.09939
60	0.492	1064.62524	273.32883	1539.22217	78.27403	43.78644	1303.22791	-694.46802	85.53755	1291.16028	64.87221	305.04337	147.72339	787.16602	-100.80934	4.50697	-211.86456	205.33981	-0.47386	-1057.59131	-45.90385	25.33062
61	0.500	1062.58130	274.84348	1539.69067	81.28491	45.01781	1301.35657	-693.29163	87.64398	1289.15808	85.84546	312.46198	160.31439	765.29016	-99.72884	4.23976	-213.75073	212.76001	-1.40231	-1044.83948	-48.52217	27.25011
62	0.508	1060.66382	276.88934	1540.16541	84.09546	46.26167	1299.15369	-692.24518	89.98776	1286.95313	107.30266	319.63858	170.98712	742.09839	-98.27478	3.80437	-217.82159	218.72606	-1.61166	-1027.12476	-53.01234	27.21450
63	0.517	1058.97620	279.44467	1540.64465	86.65939	47.54352	1296.71582	-691.41681	92.29875	1284.40649	129.44986	326.42273	179.89462	718.57751	-96.40498	3.12836	-225.00012	223.00555	-1.70730	-1004.94775	-58.81598	25.16343
64	0.525	1057.48230	282.35635	1541.08582	88.88942	48.90168	1294.12158	-690.88983	94.41887	1281.36108	152.50085	332.63763	186.50635	695.34448	-94.35889	2.29257	-235.73016	225.89444	-1.92556	-978.59314	-65.25900	21.50912
65	0.533	1056.04163	285.46341	1541.46045	90.62227	50.36086	1291.42432	-690.76288	96.31949	1277.73071	176.50439	338.11072	190.46713	672.56403	-92.42480	1.51953	-249.95343	227.86263	-2.38418	-948.36469	-71.76671	16.96970
66	0.542	1054.49963	288.71671	1541.81177	91.62859	51.91186	1288.65527	-691.14099	98.01256	1273.59009	201.33711	342.63510	191.96254	650.15796	-90.76026	0.98265	-267.42969	229.36490	-3.08395	-914.77643	-77.90788	12.41912
67	0.550	1052.74390	292.15128	1542.24707	91.68898	53.51800	1285.83545	-692.09729	99.49098	1269.16711	226.80910	345.98987	191.60014	628.00659	-89.34151	0.67478	-287.65643	230.75012	-3.83454	-878.60968	-83.35406	8.73076
68	0.558	1050.70337	295.80054	1542.88220	90.69025	55.14183	1282.99414	-693.63123	100.73196	1264.75574	252.72496	348.04825	190.14633	606.01941	-88.04709	0.48568	-309.67737	232.17819	-4.41931	-840.75867	-87.90173	6.62399
69	0.567	1048.32178	299.67258	1543.79968	88.66936	56.76361	1280.19397	-695.64874	101.70566	1260.62061	278.90506	348.85562	188.29662	584.12781	-86.79249	0.33891	-332.34955	233.63914	-4.79041	-801.88965	-91.49106	6.49865
70	0.575	1045.54370	303.74539	1545.04370	85.78584	58.37440	1277.54907	-697.96216	102.37059	1256.91125	305.26434	348.58136	186.47220	562.28540	-85.56567	0.21560	-354.91992	235.05292	-5.04526	-762.26117	-94.10889	8.35394
71	0.583	1042.32434	307.95380	1546.63672	82.26691	59.95242	1275.21533	-700.31451	102.68352	1253.65173	331.83899	347.39246	184.68771	540.46143	-84.35354	0.11396	-377.23599	236.34445	-5.31200	-721.94293	-95.69392	11.90752
72	0.592	1038.63782	312.22144	1548.59729	78.36896	61.43832	1273.34412	-702.46741	102.62552	1250.83276	358.64954	345.40585	182.59712	518.61096	-83.11057	0.03992	-399.42453	237.51593	-5.63995	-681.19794	-96.12854	16.78707
73	0.600	1034.47339	316.51477	1550.94714	74.35287	62.73211	1272.03284	-704.32214	102.19824	1248.51038	385.58826	342.74939	179.68759	496.68283	-81.82758	0.01194	-421.57999	238.69289	-5.95073	-640.58130	-95.28129	22.63158
74	0.608	1029.83423	320.85107	1553.71094	70.44434	63.73507	1271.30640	-705.94476	101.38144	1246.80579	412.49292	339.56317	175.48161	474.66165	-80.54821	0.03505	-443.75052	240.01704	-6.14216	-600.70227	-93.07425	29.11036
75	0.617	1024.73730	325.26242	1556.90894	66.78596	64.40918	1271.13672	-707.46588	100.11528	1245.81714	439.25659	335.86597	169.66013	452.56671	-79.26385	0.06895	-465.99792	241.53271	-6.20580	-562.02673	-89.50090	35.89423
76	0.625	1019.20331	329.76193	1560.55200	63.42406	64.78777	1271.47681	-708.96753	98.34173	1245.57495	465.79285	331.49020	162.10007	430.38806	-77.89785	0.06754	-488.38046	243.22813	-6.19718	-524.87842	-84.60206	42.62629
77	0.633	1013.25085	334.33063	1564.64343	60.34213	64.92759	1272.28320	-710.43774	96.06100	1246.08313	491.94211	326.26059	152.83179	408.05301	-76.41666	0.04436	-510.93106	245.06393	-6.14792	-489.49960	-78.45974	48.93002
78	0.642	1006.90057	338.91840	1569.17749	57.50085	64.85645	1273.52332	-711.79596	93.34995	1247.33801	517.57770	320.22430	141.91113	385.49054	-74.82645	0.04058	-533.66528	246.96671	-6.01302	-456.05377	-71.22673	54.45345
79	0.650	1000.18445	343.45807	1574.13574	54.85303	64.56056	1275.17505	-712.96088	90.33663	1249.29456	542.90466	313.68094	129.32230	362.70236	-73.11597	0.06274	-556.59222	248.88939	-5.69007	-424.54245	-63.20808	58.96798
80	0.658	993.15088	347.88480	1579.48596	52.34790	64.00900	1277.22314	-713.90771	87.16563	1251.84375	568.55176	307.10034	115.14899	339.75055	-71.30936	0.10260	-579.67969	250.73595	-5.18141	-394.74774	-54.86297	62.43703
81	0.667	985.86530	352.14685	1585.18506	49.94475	63.18154	1279.65295	-714.68298	83.97563	1254.82825	595.19849	301.04526	99.98711	316.70834	-69.48482	0.18148	-602.80164	252.29095	-4.68938	-366.34860	-46.67905	64.97306
82	0.675	978.40851	356.20490	1591.17896	47.62722	62.08234	1282.44397	-715.38403	80.88625	1258.07666	622.94086	296.01794	85.12256	293.60995	-67.68426	0.34087	-625.86169	253.60611	-4.36040	-339.13382	-39.11482	66.76207
83	0.683	970.87567	360.02307	1597.40393	45.40630	60.74477	1285.56506	-716.12164	77.98981	1261.43396	650.80194	292.21506	71.99565	270.41306	-65.86133	0.58300	-648.97540	255.24771	-4.05717	-313.11127	-32.59985	67.99199
84	0.692	963.36511	363.56400	1603.79419	43.31813	59.23174	1288.96423	-716.98511	75.34100	1264.78442	676.80969	289.36389	61.17522	247.01201	-63.95392	0.82609	-672.32129	257.67749	-3.60380	-288.46027	-27.45679	68.79819
85	0.700	955.96484	366.79227	1610.28809	41.41990	57.63084	1292.56335	-718.01794	72.95270	1268.06458	698.84692	286.86295	51.87804	223.30708	-61.98843	0.95557	-695.86615	260.55057	-3.13062	-265.41284	-23.83035	69.26366
86	0.708	948.75146	369.68097	1616.82251	39.77214	56.03340	1296.26855	-719.20453	70.81810	1271.25659	715.77441	284.20856	42.74014	199.34407	-60.11458	1.00558	-719.44037	263.01968	-2.95425	-244.16229	-21.71989	69.42217
87	0.717	941.78693	372.21796	1623.32117	38.41719	54.50433	1299.98865	-720.48096	68.94263	1274.36426	727.88904	281.32248	33.08086	175.54636	-58.61210	1.45284	-743.01569	264.71368	-3.13218	-224.86731	-21.07336	69.23021
88	0.725	935.10321	374.39880	1629.69067	37.37456	53.07297	1303.63757	-721.77374	67.35740	1277.39319	736.39685	278.44815	23.32518	152.94162	-57.89680	3.38717	-766.73022	266.00629	-3.39395	-207.72845	-21.86909	68.53043
89	0.733	928.68890	376.20831	1635.82922	36.64504	51.73803	1307.12219	-723.03326	66.11480	1280.33606	742.44324	275.74362	14.37231	133.16859	-58.45167	8.17788	-790.64105	267.38519	-3.51822	-193.04541	-24.11819	67.01127
90	0.742	922.49481	377.61197	1641.63550	36.21339	50.46821	1310.33118	-724.23828	65.26416	1283.16138	746.40417	273.01547	6.79578	118.09092	-60.68554	16.76922	-814.57495	269.10107	-3.47792	-181.19208	-27.78769	64.22609
91	0.750	916.45892	378.56857	1647.01465	36.05617	49.21465	1313.13489	-725.37793	64.81573	1285.80530	747.77881	269.87378	0.62090	109.15836	-64.82393	29.31855	-838.20892	271.30612	-3.21608	-172.51965	-32.74520	59.74856
92	0.758	910.53119	379.04272	1651.88672	36.15269	47.94154	1315.39087	-726.43170	64.73203	1288.17065	745.62708	266.14093	-4.40408	107.13251	-70.93034	45.54051	-861.18152	274.04089	-2.47547	-167.25494	-38.78255	53.40140
93	0.767	904.69165	379.00632	1656.19385	36.48751	46.65025	1316.96167	-727.36084	64.94918	1290.13611	739.27673	262.16025	-8.54265	112.43185	-79.00742	65.06244	-883.19971	277.13333	-0.94391	-165.46692	-45.70781	45.40805
94	0.775	898.96381	378.44513	1659.89832	37.03989	45.38622	1317.74402	-728.11652	65.40305	1291.57312	728.84650	258.78006	-11.92046	125.08667	-88.99776	86.87247	-904.16534	280.35455	1.44676	-167.10547	-53.42811	36.33088
95	0.783	893.41827	377.37097	1662.98145	37.76584	44.24369	1317.69226	-728.65472	66.06315	1292.36523	715.13074	256.94330	-14.42737	143.78122	-100.69751	108.56649	-924.17609	283.62238	4.46381	-172.04846	-61.86056	26.81601
96	0.792	888.16785	375.82849	1665.45190	38.58884	43.35935	1316.82593	-728.94812	66.93695	1292.43115	698.90344	257.10052	-15.92398	165.52664	-113.72441	127.04317	-943.43463	286.98511	7.79608	-180.13831	-70.69943	17.42317
97	0.800	883.35779	373.90070	1667.34888	39.40953	42.86354	1315.21411	-729.01770	67.97569	1291.75903	680.39734	258.88702	-16.58260	187.10667	-127.49158	140.34612	-962.20160	290.49982	11.25541	-191.24475	-79.21181	8.73345
98	0.808	879.14673	371.69934	1668.73193	40.13040	42.80656	1312.94849	-728.96790	68.96907	1290.43054	659.60986	261.36972	-16.81015	206.94669	-141.17175	148.63211	-980.69464	294.18048	14.81561	-205.28937	-86.17908	1.56444
99	0.817	875.67242	369.32990	1669.66211	40.67951	43.12590	1310.12268	-728.95276	69.62437	1288.59729	636.97375	263.70862	-16.94476	225.48087	-153.84775	153.46480	-998.86981	297.94894	18.50195	-222.20331	-90.32024	-3.19138
100	0.825	873.01666	366.86322	1670.18494	41.01837	43.67458	1306.83105	-729.09271	69.77424	1286.41895	613.39197	265.61127	-17.16507	243.96393	-164.83167	156.52618	-1016.21948	301.50381	22.24030	-241.83337	-91.24050	-5.32681
101	0.833	871.19775	364.33646	1670.32239	41.13366	44.26956	1303.18079	-729.44006	69.46098	1284.03186	589.67627	267.21930	-17.51692	263.20306	-173.83795	158.90791	-1031.74585	304.58417	26.07624	-263.66547	-89.86996	-5.72185
102	0.842	870.18915	361.76416	1670.08130	41.01871	44.73730	1299.30042	-730.00354	68.85915	1281.55981	566.21301	268.75201	-17.94060	283.21680	-180.89865	161.09389	-1044.15356	307.58105	30.64298	-286.71655	-87.66470	-5.59600
103	0.850	869.93079	359.15463	1669.46631	40.64967	44.95785	1295.32874	-730.78436	68.15471	1279.13086	543.06995	270.30746	-18.34187	303.63501	-186.16254	163.21005	-1052.17456	311.32941	36.82103	-310.02887	-85.54923	-5.62909
104	0.858	870.33722	356.53699	1668.48706	39.96647	44.89943	1291.39355	-731.80573	67.43858	1276.88049	520.18512	271.88171	-18.65060	324.18280	-189.74423	165.25029	-1054.95789	316.09512	44.50228	-333.14905	-83.70569	-5.90316
105	0.867	871.31268	353.97076	1667.16797	38.87201	44.62902	1287.58728	-733.11517	66.67404	1274.93506	497.46228	273.46863	-18.84200	344.82129	-191.73737	167.19299	-1052.38086	321.17151	52.02501	-356.03699	-81.97741	-6.25709
106	0.875	872.75464	351.51862	1665.55225	37.25398	44.28353	1283.95374	-734.75909	65.77565	1273.38281	474.81659	275.10141	-18.96281	365.60968	-192.28912	169.02078	-1044.99646	325.54095	57.30634	-378.76077	-80.22048	-6.55819
107	0.883	874.54138	349.21011	1663.69678	35.02545	44.00252	1280.50488	-736.75305	64.73537	1272.25085	452.19714	276.81870	-19.10579	386.56549	-191.57672	170.68803	-1033.67957	328.68018	59.55484	-401.36301	-78.40219	-6.79016
108	0.892	876.52789	347.03406	1661.66235	32.16893	43.85448	1277.25403	-739.06396	63.68441	1271.49890	429.59512	278.62616	-19.32413	407.64664	-189.74762	172.07191	-1019.34326	330.70215	59.70869	-423.90012	-76.55241	-6.98777
109	0.900	878.56134	344.96115	1659.50964	28.75711	43.80088	1274.23315	-741.61450	62.83136	1271.04114	407.02856	280.49020	-19.58878	428.81329	-186.93414	172.96930	-1002.76831	331.94965	59.33048	-446.46933	-74.69195	-7.16207
110	0.908	880.50659	342.96414	1657.30627	24.93058	43.72519	1271.48767	-744.30859	62.33859	1270.78662	384.48718	282.36108	-19.82167	450.05304	-183.32718	173.15709	-984.40961	332.57745	59.30457	-469.14404	-72.81513	-7.29852
111	0.917	882.26331	341.01746	1655.12891	20.84830	43.51661	1269.06299	-747.05035	62.25017	1270.66345	361.91046	284.20996	-19.96581	471.33997	-179.17024	172.41447	-964.34155	332.51324	59.56459	-491.91992	-70.93071	-7.37500
112	0.925	883.76929	339.09668	1653.04858	16.65322	43.15304	1266.99500	-749.75220	62.50595	1270.63794	339.24255	286.03717	-20.02968	492.63876	-174.63519	170.49821	-942.52332	331.65613	59.70926	-514.74707	-69.08736	-7.38493
113	0.933	885.00000	337.18881	1651.10742	12.47707	42.71684	1265.30750	-752.34406	63.00188	1270.73254	316.47104	287.83997	-20.05928	513.97729	-169.78885	167.19717	-919.10236	329.94397	59.58490	-537.60358	-67.32973	-7.36933
114	0.942	885.97070	335.29892	1649.30823	8.46030	42.33195	1264.02112	-754.77997	63.65046	1271.01660	293.59982	289.60870	-20.06543	535.46057	-164.72940	162.44600	-894.41406	327.35205	59.44211	-560.52441	-65.63887	-7.39519
115	0.950	886.73309	333.44617	1647.62305	4.74234	42.08334	1263.16357	-757.03131	64.41707	1271.56311	270.61279	291.35736	-20.00461	557.20105	-159.68762	156.36081	-868.83545	323.93597	59.76690	-583.56250	-63.96010	-7.47303
116	0.958	887.35962	331.65701	1646.00586	1.41936	41.98562	1262.76929	-759.07910	65.32509	1272.41028	247.46530	293.10318	-19.85831	579.27942	-154.96686	149.19330	-842.71631	319.82434	60.94835	-606.73376	-62.29086	-7.52399
117	0.967	887.92383	329.96078	1644.39844	-1.48875	42.01067	1262.86487	-760.92004	66.43468	1273.55334	224.10538	294.84290	-19.67288	601.78992	-150.81403	141.28738	-816.32440	315.18826	63.04719	-630.01941	-60.66274	-7.46708
118	0.975	888.49500	328.38586	1642.73535	-4.03487	42.13475	1263.45239	-762.57324	67.81815	1274.95959	200.52847	296.56924	-19.49933	624.87091	-147.34912	133.06247	-789.78247	310.15997	65.77077	-653.41272	-59.03123	-7.32003
119	0.983	889.14233	326.95880	1640.95422	-6.31209	42.36005	1264.50525	-764.07770	69.54996	1276.57947	176.80836	298.24902	-19.36325	648.59869	-144.57280	124.98127	-763.04938	304.71661	68.58310	-676.93134	-57.30818	-7.17792
120	0.992	889.93292	325.70331	1638.99438	-8.41169	42.69963	1265.97668	-765.48914	71.69206	1278.34973	153.03139	299.83270	-19.27579	672.77014	-142.40553	117.39921	-735.95355	298.78586	70.98445	-700.58356	-55.51369	-7.10233
121	1.000	890.92548	324.63617	1636.78979	-10.38872	43.15179	1267.81152	-766.87256	74.25816	1280.20398	129.20998	301.33521	-19.22205	696.69678	-140.72960	110.31960	-708.30829	292.46655	72.79822	-724.34387	-53.76403	-7.06623
122	1.008	892.16626	323.76575	1634.27612	-12.24852	43.69401	1269.94885	-768.28961	77.18738	1282.09045	105.29825	302.83502	-19.15901	719.15381	-139.41592	103.31616	-680.07349	285.99530	74.12790	-748.16821	-52.13685	-7.00417
123	1.017	893.68658	323.09302	1631.40796	-13.95721	44.29762	1272.31995	-769.78882	80.35742	1283.97974	81.27220	304.38800	-19.04576	738.65833	-138.32057	95.74646	-651.39111	279.58798	75.10731	-772.02136	-50.67321	-6.85818
124	1.025	895.49701	322.61316	1628.16028	-15.46586	44.93550	1274.84705	-771.39825	83.62115	1285.86169	57.17569	305.98212	-18.85478	753.98572	-137.29468	87.06290	-622.43207	273.37085	75.78207	-795.88287	-49.40170	-6.59832
125	1.033	897.58411	322.31537	1624.51221	-16.73257	45.57203	1277.44666	-773.11133	86.83221	1287.73840	33.11633	307.56454	-18.48616	764.51770	-136.24211	76.96866	-593.25757	267.41785	76.17607	-819.76202	-48.22416	-6.27511
126	1.042	899.91058	322.18292	1620.43591	-17.73325	46.16125	1280.03149	-774.87646	89.86198	1289.61597	9.24933	309.11426	-17.65195	770.21472	-135.11720	65.35941	-563.85199	261.91708	76.41098	-843.70526	-46.93976	-5.98629
127	1.050	902.41589	322.19812	1615.90259	-18.45947	46.66474	1282.51636	-776.60663	92.61298	1291.49927	-14.23273	310.69028	-15.95680	771.38623	-133.85553	52.34438	-534.26318	257.19507	76.66589	-867.75415	-45.44961	-5.76870
128	1.058	905.02478	322.34430	1610.88977	-18.90956	47.07112	1284.82825	-778.21057	95.01530	1293.39001	-37.12949	312.39822	-13.18440	768.46130	-132.40958	38.56338	-504.71960	253.51505	77.00212	-891.91309	-43.78354	-5.62519
129	1.067	907.67194	322.60309	1605.38855	-19.08644	47.40139	1286.91418	-779.62561	97.02771	1295.28381	-59.27570	314.32336	-9.44933	761.83081	-130.86667	25.44705	-475.63809	250.97101	77.30379	-916.15509	-42.00357	-5.57655
130	1.075	910.33008	322.95850	1599.40833	-19.00423	47.69367	1288.73816	-780.83136	98.65670	1297.15686	-80.58789	316.49298	-4.96295	751.74890	-129.42334	14.88028	-447.55420	249.50328	77.29475	-940.40454	-40.22007	-5.57824
131	1.083	913.01764	323.40408	1592.97644	-18.69564	47.97982	1290.27222	-781.84595	99.95679	1298.94788	-101.10184	318.88229	0.41591	738.27991	-128.15771	8.14332	-421.03580	248.95856	76.51521	-964.48999	-38.61806	-5.48011
132	1.092	915.78479	323.94513	1586.13098	-18.21360	48.27616	1291.48853	-782.71033	101.00000	1300.55396	-120.85992	321.44205	7.43216	721.38940	-126.94144	4.97629	-396.61966	249.32097	74.42873	-988.12891	-37.38463	-5.09526
133	1.100	918.69476	324.60556	1578.91846	-17.62099	48.59103	1292.36609	-783.46753	101.85069	1301.83960	-139.49582	324.12201	17.21318	701.28021	-125.65857	3.94177	-374.84924	250.84766	70.57996	-1011.01550	-36.61511	-4.26945
134	1.108	921.79962	325.43558	1571.39819	-16.97353	48.93436	1292.89746	-784.15808	102.56985	1302.65332	-155.71091	326.87903	30.63647	678.72070	-124.32039	3.66734	-356.30692	253.74529	64.57878	-1032.97009	-36.29770	-2.94456
135	1.117	925.11578	326.49722	1563.64685	-16.31374	49.31386	1293.08582	-784.84003	103.23532	1302.86218	-167.27600	329.66766	47.62753	654.87604	-122.95374	3.50141	-341.47241	257.86728	56.20337	-1053.99365	-36.36457	-1.18598
136	1.125	928.61371	327.83179	1555.75964	-15.68340	49.72110	1292.93506	-785.60883	103.95592	1302.39429	-172.02591	332.44470	66.82089	630.72589	-121.54857	3.30040	-330.56030	262.86011	45.69651	-1074.18762	-36.70754	0.85862
137	1.133	932.22498	329.43808	1547.84888	-15.14330	50.13483	1292.44348	-786.58307	104.86074	1301.22937	-169.28247	335.18170	85.89649	606.74951	-120.08179	3.06000	-323.55151	268.41647	33.84251	-1093.69360	-37.12969	3.01874
138	1.142	935.85529	331.27344	1540.03552	-14.78339	50.54535	1291.60388	-787.85742	106.06456	1299.34314	-160.31516	337.81754	102.56811	583.09290	-118.53113	2.76799	-320.35724	274.34973	21.82819	-1112.75061	-37.33363	5.17439
139	1.150	939.39594	333.27408	1532.44434	-14.71271	50.97269	1290.41101	-789.45746	107.64267	1296.69092	-147.31232	340.18436	115.60077	559.78662	-116.90688	2.42017	-320.88129	280.41724	11.15150	-1131.72046	-37.00857	7.31012
140	1.158	942.72571	335.38782	1525.20874	-15.03811	51.46724	1288.87024	-791.32489	109.62910	1293.26050	-132.03918	342.01166	125.04388	536.78436	-115.28127	2.06408	-324.99689	286.09525	3.31996	-1150.93262	-35.97591	9.47655
141	1.167	945.71100	337.59430	1518.47253	-15.84592	52.09724	1287.00427	-793.33630	112.02460	1289.13660	-115.39398	342.99109	131.67966	513.98645	-113.74287	1.76498	-332.82117	290.75793	-1.00723	-1170.42175	-34.32387	11.74537
142	1.175	948.21564	339.89618	1512.38513	-17.19165	52.92195	1284.85522	-795.35065	114.81392	1284.52869	-97.71347	342.81769	136.37933	491.30762	-112.32582	1.52545	-345.03400	294.11835	-2.58364	-1189.67212	-32.35918	14.20919
143	1.183	950.11188	342.30591	1507.09558	-19.10415	53.96508	1282.48303	-797.27234	117.98196	1279.72900	-79.15643	341.22754	139.80475	468.69681	-111.01212	1.28788	-362.16992	296.38174	-2.84548	-1207.42786	-30.32021	16.90667
144	1.192	951.28516	344.83600	1502.74268	-21.59762	55.21675	1279.95923	-799.10913	121.50148	1275.01575	-59.89578	338.10648	142.40845	446.13882	-109.77567	1.01585	-383.36664	297.99570	-2.81517	-1221.68701	-28.18809	19.71552
145	1.200	951.63214	347.47781	1499.44556	-24.67480	56.65691	1277.35547	-800.98572	125.30847	1270.57898	-40.11176	333.56268	144.49977	423.64267	-108.61200	0.73717	-406.57678	299.28937	-2.89164	-1230.14648	-25.83900	22.34016
146	1.208	951.05988	350.18372	1497.29846	-28.32431	58.26873	1274.73608	-803.09039	129.29984	1266.52368	-19.87067	327.84198	146.26010	401.17987	-107.53111	0.50343	-430.07742	300.37085	-3.16932	-1231.16064	-23.35678	24.39187
147	1.217	949.49457	352.87985	1496.36523	-32.52056	60.04216	1272.16016	-805.58838	133.33617	1262.90466	0.93231	321.22952	147.77382	378.68069	-106.52066	0.32176	-453.24564	301.31152	-3.61691	-1224.47144	-21.20376	25.59715
148	1.225	946.89758	355.49115	1496.67456	-37.22082	61.97906	1269.68494	-808.56934	137.23349	1259.75098	22.47223	314.03217	149.09076	356.11560	-105.52972	0.14474	-476.15109	302.26535	-4.12607	-1211.08179	-20.12054	26.06518
149	1.233	943.27094	357.95178	1498.22241	-42.35339	64.08449	1267.37280	-812.05023	140.77164	1257.07581	44.82954	306.54535	150.23759	333.51825	-104.48301	-0.06729	-498.97351	303.38727	-4.58046	-1192.57324	-20.78585	26.23341
150	1.242	938.65234	360.21155	1500.97632	-47.80550	66.34502	1265.29114	-815.98462	143.73773	1254.87708	67.92619	299.00873	151.17705	310.93344	-103.30825	-0.29654	-521.81360	304.74408	-4.91974	-1170.28076	-23.30227	26.37241
151	1.250	933.11041	362.24478	1504.87732	-53.42479	68.72161	1263.50696	-820.23944	145.98398	1253.13806	91.63205	291.59476	151.78172	288.36755	-101.96669	-0.47881	-544.71838	306.30182	-5.14927	-1144.72681	-26.89349	26.22658
152	1.258	926.74414	364.04272	1509.84570	-59.03519	71.15526	1262.07959	-824.59460	147.45932	1251.85229	115.90517	284.40750	151.85333	265.76733	-100.46307	-0.54402	-567.66943	307.97144	-5.31732	-1115.81616	-30.28886	25.25529
153	1.267	919.67981	365.59937	1515.78369	-64.45834	73.56323	1261.05933	-828.83344	148.19080	1251.05908	140.78976	277.49588	151.18817	243.04355	-98.82303	-0.46858	-590.59534	309.68475	-5.45660	-1083.54297	-32.45945	23.21044
154	1.275	912.05859	366.91632	1522.57397	-69.54002	75.83202	1260.49414	-832.84509	148.24725	1250.81763	166.31927	270.88489	149.65182	220.12213	-97.06184	-0.31103	-613.49084	311.44336	-5.54038	-1048.36047	-32.94404	20.49298
155	1.283	904.01978	368.01141	1530.08130	-74.18617	77.82787	1260.43396	-836.61017	147.73314	1251.11731	192.46169	264.59100	147.20058	196.98187	-95.19022	-0.17323	-636.46167	313.31772	-5.53987	-1010.95667	-31.75113	18.00713
156	1.292	895.68945	368.90704	1538.15735	-78.38947	79.43243	1260.92786	-840.12512	146.78790	1251.84094	219.13690	258.60904	143.83669	173.66478	-93.24680	-0.10002	-659.60291	315.37128	-5.48430	-971.94635	-29.22832	16.68086
157	1.300	887.18134	369.61533	1546.64941	-82.21420	80.58452	1262.01355	-843.36304	145.55675	1252.83252	246.27171	252.92842	139.56282	150.24652	-91.27765	-0.02558	-682.91589	317.56158	-5.41403	-931.81958	-25.85975	17.00594
158	1.308	878.60461	370.14838	1555.41113	-85.74239	81.29891	1263.71082	-846.25671	144.18442	1253.97205	273.83447	247.58415	134.39020	126.77586	-89.29403	0.14116	-706.35486	319.72937	-5.33119	-891.02155	-21.96454	18.89577
159	1.317	870.07306	370.53839	1564.30786	-89.02766	81.65527	1266.01892	-848.74023	142.82544	1255.21252	301.82480	242.66428	128.34755	103.24612	-87.31289	0.39284	-729.87988	321.70630	-5.23829	-850.00067	-17.57899	21.91847
160	1.325	861.70654	370.83542	1573.21057	-92.08977	81.76895	1268.90649	-850.85333	141.59196	1256.62341	330.25476	238.29050	121.44766	79.62384	-85.38777	0.64542	-753.46539	323.45447	-5.15840	-809.15155	-12.62794	25.64923
161	1.333	853.61664	371.08810	1581.99573	-94.93993	81.74347	1272.30396	-852.75177	140.50937	1258.36145	359.12064	234.61618	113.67821	55.87724	-83.53151	0.84416	-777.11145	325.07309	-5.08959	-768.77045	-7.12509	29.83579
162	1.342	845.88806	371.33304	1590.55627	-97.60614	81.61690	1276.11377	-854.58795	139.56122	1260.54993	388.33356	231.79082	105.02728	31.98251	-81.68691	0.97900	-800.84930	326.72324	-4.97719	-729.14160	-1.17686	34.29510
163	1.350	838.57782	371.59259	1598.81128	-100.12510	81.35689	1280.23816	-856.42810	138.74905	1263.22522	417.64838	229.90689	95.52485	7.96355	-79.83480	1.06579	-824.68964	328.63010	-4.69250	-690.58276	5.04806	38.77884
164	1.358	831.72083	371.87018	1606.69934	-102.50266	80.91716	1284.59131	-858.26715	138.10818	1266.37378	446.62714	229.01770	85.34036	-16.01942	-78.09296	1.24829	-848.60516	331.09219	-4.05832	-653.36658	11.27014	43.02533
165	1.367	825.32288	372.14847	1614.16272	-104.69684	80.28902	1289.07935	-860.06842	137.68823	1269.95923	474.60733	229.20955	74.84534	-39.59294	-76.68265	1.96043	-872.59760	334.26349	-3.02734	-617.68298	17.13062	46.85884
166	1.375	819.36029	372.39130	1621.14197	-106.64988	79.50599	1293.58862	-861.79785	137.52591	1273.91577	500.68411	230.62508	64.49032	-62.17310	-75.80781	3.89527	-896.67847	337.77466	-1.83567	-583.72998	22.28944	50.14109
167	1.383	813.79797	372.54742	1627.57935	-108.32529	78.62462	1297.99060	-863.44000	137.63551	1278.12463	523.79974	233.34927	54.53322	-83.06488	-75.57388	7.69235	-920.81061	340.89093	-0.84773	-551.84082	26.48287	52.64035
168	1.392	808.60791	372.56281	1633.41687	-109.71211	77.71046	1302.15173	-864.98761	137.99780	1282.39954	542.98010	237.24799	44.84821	-101.50430	-76.00186	13.68880	-944.96033	343.25674	-0.24201	-522.52942	29.55591	53.98171
169	1.400	803.77234	372.39557	1638.59265	-110.81316	76.82189	1305.94824	-866.43274	138.54846	1286.52991	557.60876	242.03639	35.06294	-116.54840	-77.07181	22.03311	-969.12177	345.15948	0.06247	-496.44046	31.44537	53.70669
170	1.408	799.28113	372.02179	1643.04553	-111.64237	75.98553	1309.28455	-867.77783	139.20691	1290.37256	567.53357	247.55002	24.95633	-127.07416	-78.69940	32.91181	-993.23267	347.06720	0.25337	-474.22314	32.10432	51.41270
171	1.417	795.12830	371.43442	1646.73132	-112.22474	75.19772	1312.09741	-869.03137	139.91263	1293.88123	572.88574	253.86060	14.72929	-131.97824	-80.69954	46.57461	-1017.08881	349.20325	0.55100	-456.33820	31.42998	46.96410
172	1.425	791.30908	370.64258	1649.63123	-112.59251	74.45528	1314.33997	-870.18213	140.61101	1297.03687	573.76221	261.13104	4.95111	-130.31155	-82.85195	63.07870	-1040.32886	351.53412	1.27337	-442.92474	29.22838	40.62663
173	1.433	787.82361	369.67142	1651.74585	-112.79045	73.76250	1315.96252	-871.20148	141.22771	1299.79211	570.04755	269.34686	-3.62276	-121.56302	-85.03477	81.76487	-1062.54968	353.97791	2.80289	-433.89868	25.24718	32.94053
174	1.442	784.68188	368.55518	1653.08801	-112.88606	73.11015	1316.91431	-872.07495	141.67624	1302.07239	561.49207	278.03305	-10.21394	-106.41025	-87.30780	100.94843	-1083.51892	356.48431	5.30681	-429.23453	19.31170	24.45258
175	1.450	781.90399	367.32950	1653.68274	-112.96490	72.47034	1317.15967	-872.82007	141.87123	1303.78308	548.01025	286.15332	-14.35994	-87.04706	-89.81855	118.51672	-1103.28772	358.95593	8.53484	-429.16278	11.57030	15.64697
176	1.458	779.51379	366.04016	1653.57178	-113.10714	71.81099	1316.67981	-873.47620	141.72470	1304.81445	530.03931	292.53879	-16.32979	-66.16544	-92.56711	133.12593	-1122.10938	361.21411	11.97430	-434.10971	2.83893	7.21348
177	1.467	777.53912	364.74832	1652.81836	-113.35304	71.11832	1315.46423	-874.08667	141.14525	1305.06970	508.68213	296.71005	-16.98917	-45.50272	-95.30609	144.79626	-1140.27686	363.07135	15.19541	-444.40137	-5.17786	0.27798
178	1.475	776.02008	363.50702	1651.50549	-113.67612	70.42432	1313.52368	-874.69141	140.08446	1304.54077	485.41980	299.17404	-17.14703	-25.38100	-97.68132	154.40829	-1157.97217	364.59491	18.32506	-459.89377	-10.43538	-4.05647
179	1.483	775.00610	362.33429	1649.72852	-114.00256	69.80196	1310.91992	-875.34247	138.60950	1303.38232	461.51724	300.82898	-17.20296	-5.27347	-99.38866	162.83244	-1175.09058	366.27179	22.37623	-479.74677	-11.96474	-5.65630
180	1.492	774.52917	361.21292	1647.58240	-114.27805	69.31144	1307.77563	-876.10596	136.88567	1301.85181	437.64587	302.28769	-17.30394	15.44778	-100.20280	170.50916	-1190.98584	368.54669	28.74705	-502.46936	-10.62980	-5.53886
181	1.500	774.57086	360.10370	1645.15430	-114.51735	68.96120	1304.24536	-877.03156	135.05510	1300.12866	413.99670	303.77124	-17.52167	37.12407	-99.99765	177.54082	-1204.25000	371.28412	38.15471	-526.37958	-8.13463	-4.97716
182	1.508	775.04846	358.95874	1642.52759	-114.79662	68.72522	1300.47742	-878.14264	133.15387	1298.22986	390.56653	305.34692	-17.85526	59.79730	-98.81124	183.90907	-1212.94482	373.93417	49.86531	-550.29431	-5.64246	-4.71111
183	1.517	775.83105	357.73782	1639.78625	-115.21960	68.57764	1296.59497	-879.46185	131.15239	1296.12427	367.32892	307.05081	-18.25223	83.36031	-96.81532	189.54515	-1215.50781	375.92572	61.55042	-573.79034	-3.49517	-4.88770
184	1.525	776.76282	356.42383	1637.00500	-115.89167	68.51640	1292.69373	-881.02087	129.04849	1293.87268	344.27866	308.86548	-18.67348	107.69540	-94.16574	194.30266	-1211.60352	376.80771	70.29309	-596.91235	-1.64698	-5.32523
185	1.533	777.67566	355.02823	1634.24194	-116.90170	68.57738	1288.84839	-882.83820	126.90683	1291.61621	321.38873	310.75485	-19.06833	132.72791	-90.92584	198.01846	-1202.02686	376.42587	74.56324	-619.83734	0.06162	-5.79174
186	1.542	778.40759	353.58206	1631.55627	-118.30653	68.81715	1285.11670	-884.90509	124.84102	1289.47046	298.59155	312.71356	-19.34843	158.39261	-87.14754	200.64546	-1187.90662	375.20163	75.31969	-642.72113	1.83095	-6.16537
187	1.550	778.82819	352.12048	1629.02515	-120.12556	69.25858	1281.54395	-887.20093	122.99355	1287.47217	275.82767	314.73941	-19.47273	184.59778	-82.93285	202.29510	-1170.04297	374.07294	75.02620	-665.63617	3.75441	-6.40420
188	1.558	778.85632	350.66656	1626.73596	-122.35074	69.84492	1278.17163	-889.71515	121.51149	1285.60083	253.04843	316.81024	-19.50395	211.24945	-78.38566	203.17575	-1148.80322	373.87915	75.54169	-688.57977	5.76743	-6.50565
189	1.567	778.46320	349.22260	1624.76270	-124.96895	70.44330	1275.04358	-892.44781	120.49737	1283.81885	230.19359	318.89551	-19.53740	238.26053	-73.58450	203.49684	-1124.40637	374.68048	76.82314	-711.54675	7.79469	-6.55217
190	1.575	777.66418	347.78165	1623.15332	-127.97781	70.89539	1272.20850	-895.38312	119.96935	1282.09180	207.23355	320.94214	-19.61525	265.52039	-68.61122	203.33340	-1097.12878	375.71371	77.47611	-734.56158	9.79324	-6.66593
191	1.583	776.50879	346.34125	1621.92920	-131.36331	71.08718	1269.71765	-898.45435	119.87242	1280.39844	184.18762	322.88177	-19.71692	292.91666	-63.56318	202.50874	-1067.27686	376.05954	76.30817	-757.63257	11.71722	-6.87756
192	1.592	775.07104	344.90100	1621.09326	-135.04768	71.00920	1267.62732	-901.52747	120.12041	1278.74573	161.07391	324.69507	-19.80295	320.37540	-58.54906	200.64520	-1035.14697	375.24402	73.23477	-780.73834	13.56652	-7.10093
193	1.600	773.44098	343.45367	1620.63623	-138.86086	70.77644	1266.00256	-904.42755	120.62635	1277.18420	137.88600	326.42593	-19.85631	347.82007	-53.69666	197.38358	-1001.03906	373.14597	69.00682	-803.87213	15.36471	-7.21814
194	1.608	771.72021	341.98242	1620.53625	-142.57942	70.57568	1264.91016	-907.00623	121.31805	1275.79773	114.60080	328.12958	-19.86487	375.11902	-49.15427	192.56483	-965.22614	369.70221	64.56013	-827.05231	17.09761	-7.18780
195	1.617	770.02094	340.47070	1620.75366	-146.01643	70.55943	1264.40015	-909.20227	122.14613	1274.67041	91.18814	329.82840	-19.80478	402.12817	-45.07191	186.22772	-927.92383	364.96298	60.66811	-850.31573	18.74745	-7.09682
196	1.625	768.46021	338.91858	1621.22827	-149.09111	70.76961	1264.49133	-911.05444	123.07780	1273.86414	67.63568	331.50360	-19.69075	428.79517	-41.60943	178.50227	-889.36633	359.20941	57.83945	-873.72705	20.33617	-7.07245
197	1.633	767.14575	337.34604	1621.88379	-151.82904	71.14302	1265.17297	-912.66632	124.08772	1273.41797	43.95595	333.13556	-19.58269	455.21576	-38.97560	169.55450	-849.94098	352.89749	56.33095	-897.31982	21.90508	-7.12500
198	1.642	766.16394	335.78098	1622.63782	-154.30925	71.56982	1266.40649	-914.14960	125.15943	1273.35254	20.15981	334.73105	-19.50775	481.54907	-37.39418	159.61964	-810.22913	346.48984	56.23381	-921.02368	23.44489	-7.10876
199	1.650	765.57520	334.25256	1623.41357	-156.60248	71.95067	1268.12476	-915.58258	126.27972	1273.66528	-3.75189	336.28665	-19.43782	507.72662	-36.97318	149.02644	-770.92462	340.21326	57.46372	-944.74921	24.90376	-6.87645
200	1.658	765.41180	332.79388	1624.14722	-158.73520	72.22159	1270.23877	-917.00018	127.42382	1274.32434	-27.77451	337.79089	-19.35135	533.10986	-37.60525	138.10381	-732.71930	334.01874	59.65634	-968.52606	26.31605	-6.46558
201	1.667	765.67773	331.44080	1624.78772	-160.69197	72.34612	1272.64905	-918.40253	128.55412	1275.27625	-51.90167	339.28827	-19.26820	556.49634	-38.99245	126.97784	-696.14526	327.79510	62.18757	-992.45532	27.80685	-6.06697
202	1.675	766.35553	330.22662	1625.28894	-162.44058	72.30238	1275.25378	-919.76935	129.62752	1276.46667	-76.11731	340.85403	-19.21638	576.59393	-40.80907	115.47237	-661.38818	321.34973	64.35579	-1016.55414	29.42742	-5.80705
203	1.683	767.41089	329.17130	1625.59985	-163.95215	72.08704	1277.94995	-921.07324	130.59448	1277.85217	-100.34433	342.49664	-19.12860	592.56158	-42.91142	103.32087	-628.32446	314.34225	65.63151	-1040.73962	31.09786	-5.64461
204	1.692	768.78693	328.26843	1625.66309	-165.20584	71.71995	1280.63269	-922.27991	131.40271	1279.39063	-124.38797	344.15903	-18.68811	604.18506	-45.38329	90.46051	-596.84326	306.62204	65.82713	-1064.94580	32.73497	-5.47933
205	1.700	770.40039	327.48901	1625.41956	-166.18369	71.23408	1283.19690	-923.33923	132.01154	1281.02417	-147.96078	345.79440	-17.32565	611.63953	-48.39518	77.02905	-567.10553	298.46762	65.01251	-1089.19360	34.34810	-5.26205
206	1.708	772.14801	326.80212	1624.81396	-166.86369	70.66800	1285.54028	-924.19025	132.39420	1282.66870	-170.84955	347.39246	-14.48955	615.12463	-52.09342	63.21406	-539.53638	290.47617	63.31520	-1113.50916	35.94621	-4.98434
207	1.717	773.92548	326.19223	1623.79895	-167.21982	70.07275	1287.57422	-924.78674	132.52650	1284.21680	-193.09225	348.97449	-9.80980	614.70996	-56.55498	49.29524	-514.70154	283.34894	60.71829	-1137.80322	37.44042	-4.67216
208	1.725	775.66016	325.65775	1622.34106	-167.23083	69.51157	1289.23743	-925.11877	132.39581	1285.55762	-214.88806	350.61108	-2.79170	610.39551	-61.67695	35.80410	-493.25488	277.57727	56.82004	-1161.86963	38.72158	-4.37741
209	1.733	777.33832	325.19846	1620.42322	-166.89197	69.04327	1290.49695	-925.19446	132.03284	1286.58289	-236.07724	352.40475	7.52280	602.15723	-67.04616	23.58530	-475.93988	273.33826	50.86783	-1185.41785	39.71039	-4.01009
210	1.742	778.99866	324.81122	1618.03906	-166.22066	68.70543	1291.33569	-925.00098	131.52135	1287.16113	-255.38831	354.39725	22.22725	589.97546	-71.88983	13.71921	-463.48880	270.78522	42.27451	-1208.13586	40.33301	-3.23768
211	1.750	780.70239	324.49390	1615.19238	-165.25278	68.50471	1291.73804	-924.51941	130.97852	1287.16077	-270.22406	356.54297	41.62003	573.94519	-75.23869	7.13652	-456.36383	270.24963	31.25749	-1229.87183	40.65939	-1.76079
212	1.758	782.50690	324.25009	1611.90405	-164.03470	68.41687	1291.68481	-923.77106	130.53381	1286.52649	-277.74078	358.83008	64.39846	554.45032	-76.48832	3.88756	-454.46747	271.98718	19.17509	-1250.70483	40.99499	0.36947
213	1.767	784.46326	324.10269	1608.21106	-162.62167	68.39069	1291.15222	-922.81604	130.29831	1285.28784	-276.70148	361.35999	87.77709	532.33679	-75.91289	2.93262	-457.10513	275.71274	8.35799	-1270.79688	41.61511	2.86100
214	1.775	786.62610	324.11011	1604.15613	-161.08839	68.34959	1290.11609	-921.72577	130.33047	1283.51160	-268.31384	364.24927	108.83364	508.81644	-74.37164	2.94553	-463.43274	280.46121	1.04242	-1290.28271	42.53456	5.47050
215	1.783	789.05225	324.35712	1599.78027	-159.53555	68.21029	1288.56348	-920.57672	130.63977	1281.27942	-255.11414	367.47986	126.12387	484.97247	-72.55733	3.08763	-473.23322	285.04248	-2.26681	-1309.26636	43.65037	8.06699
216	1.792	791.78033	324.91367	1595.12500	-158.07571	67.92357	1286.51306	-919.44806	131.21317	1278.68921	-239.24698	370.86554	139.99989	461.34268	-70.70241	3.04829	-487.14487	288.72070	-2.99325	-1327.72058	44.90888	10.62996
217	1.800	794.80963	325.79703	1590.23340	-156.80910	67.50507	1284.02722	-918.41931	132.01569	1275.85425	-221.83075	374.12399	151.49338	437.98865	-68.78334	2.80268	-505.58624	291.41620	-2.83169	-1345.25342	46.34647	13.29733
218	1.808	798.08887	326.97351	1585.15002	-155.80423	67.03381	1281.19983	-917.57361	132.98914	1272.90503	-203.26605	376.93353	161.17084	414.81091	-66.76866	2.43399	-527.56506	293.39697	-2.63030	-1360.93713	48.25318	16.23004
219	1.817	801.51746	328.38580	1579.92676	-155.09042	66.62757	1278.12817	-916.98822	134.08360	1269.98547	-183.62323	378.95660	168.97238	391.74942	-64.72246	2.03063	-551.14868	295.00739	-2.65100	-1373.27747	51.16429	19.37553
220	1.825	804.96191	329.97522	1574.63171	-154.67183	66.41328	1274.88745	-916.71252	135.27908	1267.23694	-162.92044	379.88226	174.72586	368.81311	-62.77739	1.65347	-574.85974	296.54916	-2.97439	-1380.40564	55.18270	22.45365
221	1.833	808.27527	331.69379	1569.35400	-154.55978	66.50363	1271.52844	-916.75421	136.56696	1264.77209	-141.29611	379.49432	178.55591	346.02698	-61.07545	1.33441	-598.17371	298.16949	-3.54735	-1380.78198	59.39674	25.08865
222	1.842	811.31042	333.50690	1564.20203	-154.79999	66.97648	1268.09546	-917.09082	137.92412	1262.65833	-118.94443	377.71988	180.87996	323.40686	-59.71487	1.06573	-621.11267	299.82910	-4.15980	-1373.99670	62.43818	26.93644
223	1.850	813.93231	335.38525	1559.29993	-155.47324	67.85811	1264.64868	-917.70593	139.29276	1260.91479	-95.92929	374.62177	182.20203	300.96826	-58.65836	0.80824	-643.82996	301.37985	-4.58043	-1360.77722	63.39739	27.91613
224	1.858	816.02576	337.29800	1554.78333	-156.66872	69.12032	1261.27490	-918.62097	140.55754	1259.50964	-72.15057	370.38016	182.96823	278.67767	-57.72385	0.55084	-666.44604	302.67505	-4.76051	-1342.34204	62.02832	28.31157
225	1.867	817.49896	339.20703	1550.79370	-158.44534	70.69195	1258.07935	-919.87451	141.55882	1258.36902	-47.47437	365.26007	183.50899	256.40448	-56.73042	0.34060	-689.04688	303.73071	-4.83820	-1319.79456	58.64905	28.43799
226	1.875	818.29285	341.05774	1547.46619	-160.80225	72.47585	1255.16357	-921.45386	142.17218	1257.40710	-21.83908	359.53363	183.98447	233.99290	-55.58905	0.21382	-711.72681	304.84067	-4.93906	-1293.75110	54.07263	28.26048
227	1.883	818.39001	342.78387	1544.90430	-163.66583	74.36018	1252.60400	-923.24231	142.38980	1256.56567	4.71054	353.42017	184.31433	211.36819	-54.28035	0.14025	-734.56250	306.40790	-5.02385	-1264.32312	49.34106	27.46845
228	1.892	817.81464	344.33160	1543.15759	-166.88680	76.21941	1250.44995	-925.02734	142.32405	1255.83386	32.03046	347.06628	184.15134	188.54741	-52.83866	0.06399	-757.57074	308.58942	-4.92869	-1231.50879	45.40126	25.91248
229	1.900	816.62878	345.67737	1542.21997	-170.24692	77.91119	1248.73987	-926.57654	142.14374	1255.23022	59.97408	340.53040	182.98926	165.58891	-51.31595	-0.03549	-780.69861	311.03345	-4.59684	-1195.59216	42.92053	23.93029
230	1.908	814.92316	346.82385	1542.04138	-173.48799	79.29433	1247.52136	-927.74213	141.99469	1254.76196	88.51476	333.80948	180.39830	142.54684	-49.74472	-0.11841	-803.84235	313.04895	-4.27623	-1157.21704	42.14670	22.25454
231	1.917	812.80396	347.77850	1542.53687	-176.36174	80.28300	1246.85120	-928.52216	141.94260	1254.40967	117.71701	326.91046	176.24374	119.43375	-48.15363	-0.13167	-826.94745	314.34802	-4.28114	-1117.20313	42.80582	21.64265
232	1.925	810.38251	348.53824	1543.59790	-178.67746	80.89506	1246.77539	-929.03369	141.96991	1254.15613	147.59833	319.86630	170.72391	96.21640	-46.55566	-0.09917	-850.09821	315.39020	-4.59658	-1076.23804	44.33263	22.50761
233	1.933	807.77161	349.09668	1545.10974	-180.32983	81.23851	1247.31226	-929.43195	142.01770	1254.01733	178.07782	312.68344	164.20628	72.85687	-44.91563	-0.10659	-873.42468	316.70447	-4.95491	-1034.70569	46.32221	24.75044
234	1.942	805.08093	349.46222	1546.96667	-181.31905	81.43402	1248.45483	-929.84167	142.01590	1254.04529	209.02798	305.33377	157.01413	49.34390	-43.18879	-0.18283	-896.93890	318.28824	-5.15795	-992.82037	48.64644	27.93983
235	1.950	802.41022	349.66495	1549.07471	-181.76147	81.51999	1250.18005	-930.32440	141.88733	1254.31018	240.32465	297.81479	149.31935	25.69345	-41.40041	-0.24538	-920.55023	319.85980	-5.15608	-950.76910	51.29126	31.65668
236	1.958	799.84967	349.74359	1551.35266	-181.84686	81.42201	1252.45020	-930.87091	141.57288	1254.88464	271.86819	290.19992	141.14931	1.93027	-39.64174	-0.18413	-944.21362	321.43420	-4.92018	-908.69055	54.18436	35.67117
237	1.967	797.48792	349.73016	1553.72998	-181.74734	81.01643	1255.21082	-931.41064	141.07620	1255.83521	303.61298	282.62955	132.43146	-21.94469	-37.94985	0.00268	-967.98755	323.48621	-4.33843	-866.67200	57.02098	39.90998
238	1.975	795.41083	349.64850	1556.13989	-181.55762	80.20689	1258.39075	-931.84253	140.46686	1257.22119	335.57770	275.26245	123.05006	-45.95239	-36.25061	0.20097	-991.95703	326.42218	-3.34494	-824.80792	59.31966	44.33848
239	1.983	793.68994	349.51910	1558.52100	-181.29419	78.95729	1261.90527	-932.07813	139.84396	1259.08411	367.76251	268.24872	112.94801	-70.10236	-34.47559	0.31246	-1016.10999	329.90918	-2.16710	-783.20575	60.70630	48.87509
240	1.992	792.37280	349.35767	1560.82361	-180.92154	77.30415	1265.66211	-932.07336	139.31070	1261.43359	399.99539	261.75494	102.27128	-94.37305	-32.65579	0.33272	-1040.31494	333.02716	-1.24276	-741.95782	61.02325	53.40373
241	2.000	791.47937	349.16901	1563.01038	-180.38620	75.35408	1269.56885	-931.83936	138.96249	1264.23767	431.80490	255.99692	91.42464	-118.67371	-30.89204	0.35195	-1064.46252	335.05380	-0.89835	-701.23828	60.20080	57.82280
242	2.008	791.00055	348.94495	1565.04651	-179.64470	73.25417	1273.53540	-931.42786	138.86551	1267.42017	462.39392	251.19087	80.89862	-142.77179	-29.34810	0.60128	-1088.58630	335.90784	-1.21206	-661.49725	58.19677	62.01111
243	2.017	790.89746	348.66724	1566.89050	-178.67294	71.14899	1277.47461	-930.90155	139.03137	1270.86304	490.73798	247.41974	70.95996	-166.24915	-28.26259	1.49827	-1112.79419	336.22363	-1.93421	-623.51270	55.10096	65.68256
244	2.025	791.10913	348.31116	1568.49023	-177.46754	69.14508	1281.30225	-930.30750	139.40855	1274.40918	515.75085	244.54613	61.46004	-188.58185	-27.87698	3.52652	-1137.02344	337.01215	-2.53619	-588.24939	51.15918	68.25728
245	2.033	791.57300	347.84494	1569.78333	-176.04546	67.29704	1284.93567	-929.66437	139.89803	1277.86218	536.48071	242.29729	51.92547	-209.30832	-28.33535	6.97106	-1160.83447	338.84122	-2.54387	-556.67725	46.60883	68.90379
246	2.042	792.24518	347.22852	1570.70239	-174.43578	65.62027	1288.28748	-928.96399	140.38789	1280.99536	552.38452	240.46489	41.89038	-228.04507	-29.67533	11.80726	-1183.53809	341.53674	-1.64318	-529.58936	41.51974	66.78450
247	2.050	793.10309	346.42252	1571.18726	-172.66483	64.11404	1291.25867	-928.19366	140.79877	1283.60498	563.53369	238.98956	31.22575	-244.29160	-31.88208	17.91031	-1204.59705	344.67981	0.45935	-507.39777	35.73259	61.43324
248	2.058	794.13647	345.40445	1571.19324	-170.74385	62.78373	1293.73376	-927.35980	141.11371	1285.59631	570.40979	237.85715	20.24001	-257.31277	-34.90660	25.39632	-1223.90808	348.04871	3.92540	-490.02655	28.87914	53.04146
249	2.067	795.34009	344.17883	1570.69458	-168.66345	61.66053	1295.58081	-926.48376	141.35336	1286.99878	573.33154	237.01161	9.56236	-266.18597	-38.69325	34.84700	-1241.78064	351.65552	8.58076	-477.11682	20.55327	42.37938
250	2.075	796.70496	342.77795	1569.68091	-166.40555	60.79290	1296.67200	-925.56805	141.51582	1287.87585	572.04565	236.40009	-0.03888	-269.72824	-43.18781	47.14270	-1258.77124	355.53491	13.93485	-468.50168	10.59663	30.45302
251	2.083	798.20642	341.25427	1568.14917	-163.97212	60.20374	1296.92273	-924.56848	141.54224	1288.24707	565.87463	236.04503	-7.77341	-266.55869	-48.26343	62.64698	-1275.46814	359.55554	19.49495	-464.51602	-0.58955	18.35063
252	2.092	799.81085	339.66650	1566.10535	-161.40036	59.86168	1296.31140	-923.39990	141.31549	1288.08691	554.33673	236.04405	-13.02795	-256.02539	-53.75400	80.18079	-1292.19043	363.60419	25.41860	-465.83350	-11.71391	7.44820
253	2.100	801.50391	338.06720	1563.57837	-158.75177	59.69141	1294.87512	-921.97906	140.68997	1287.36853	537.75879	236.48386	-15.82986	-239.36530	-59.57518	97.04282	-1308.62866	367.78656	32.75461	-473.06528	-20.70229	-0.66175
254	2.108	803.31238	336.49927	1560.62292	-156.09601	59.59751	1292.69922	-920.28516	139.56813	1286.13416	517.33740	237.34445	-16.99973	-219.38409	-65.66429	110.59681	-1323.60718	371.97803	42.30139	-486.41504	-25.85853	-5.10037
255	2.117	805.29669	334.99738	1557.30615	-153.49898	59.48751	1289.90210	-918.39575	137.96201	1284.54834	494.65472	238.51205	-17.51726	-198.65021	-71.82313	120.00317	-1335.24146	375.42719	53.11145	-505.23407	-27.16381	-6.47028
256	2.125	807.52521	333.58377	1553.69360	-151.01840	59.29821	1286.60730	-916.44519	135.94186	1282.82483	471.11127	239.88614	-17.86693	-178.11292	-77.70828	126.37063	-1341.51746	377.28064	62.69361	-527.73840	-26.04805	-6.26934
257	2.133	810.04895	332.26013	1549.84167	-148.70999	59.01059	1282.92773	-914.54211	133.53253	1281.08142	447.54846	241.45172	-18.07628	-157.28561	-82.97376	131.49095	-1341.07983	377.25293	68.77367	-551.69409	-24.00503	-5.77435
258	2.142	812.87866	331.00677	1545.80518	-146.63672	58.64392	1278.96851	-912.74884	130.72632	1279.33875	424.20605	243.24687	-18.12422	-135.24713	-87.40544	136.59265	-1333.91138	375.64307	70.67217	-575.58728	-21.76599	-5.59578
259	2.150	815.96704	329.79211	1541.64990	-144.87372	58.24216	1274.83191	-911.11066	127.59119	1277.63513	401.02231	245.24393	-18.17513	-111.36786	-90.94691	141.96930	-1321.23364	372.99863	69.35870	-598.95898	-19.49814	-5.82848
260	2.158	819.21246	328.57724	1537.46008	-143.50864	57.85838	1270.61230	-909.66211	124.31259	1276.04614	377.95148	247.29268	-18.46092	-85.53268	-93.68851	147.30664	-1304.50513	369.85492	66.67203	-621.91895	-17.24192	-6.31934
261	2.167	822.48584	327.30817	1533.33301	-142.63318	57.53467	1266.38977	-908.42578	121.14705	1274.62085	355.04446	249.25740	-19.01361	-58.03821	-95.84648	152.14899	-1284.53601	366.71442	64.44032	-644.68085	-15.05790	-6.84622
262	2.175	825.65479	325.91354	1529.36890	-142.32542	57.27890	1262.23157	-907.42957	118.36372	1273.35303	332.35883	251.14632	-19.61063	-29.35364	-97.66528	156.18074	-1261.53052	364.03595	63.80547	-667.38379	-13.00970	-7.21614
263	2.183	828.60278	324.33368	1525.66455	-142.63138	57.03499	1258.20508	-906.71130	116.18852	1272.18835	309.85321	253.04092	-20.00653	0.03746	-99.30196	159.32950	-1235.68286	361.91803	64.80151	-690.07788	-11.13985	-7.34296
264	2.192	831.25568	322.55161	1522.31104	-143.55228	56.65663	1254.39990	-906.28961	114.74552	1271.03687	287.37955	254.99449	-20.14322	29.74510	-100.79610	161.74611	-1207.48132	359.85217	66.52523	-712.78925	-9.41252	-7.30526
265	2.200	833.60004	320.58112	1519.39148	-145.04019	55.94345	1250.93921	-906.12671	114.02470	1269.79736	264.79425	257.01511	-20.13388	59.65092	-102.11412	163.69684	-1177.49866	357.00836	67.93690	-735.56262	-7.70818	-7.29374
266	2.208	835.67572	318.43890	1516.97290	-146.99113	54.76614	1247.96313	-906.11444	113.89711	1268.40259	242.05656	259.04785	-20.13130	89.96465	-103.19011	165.45587	-1146.12280	352.77448	68.55605	-758.41815	-5.95967	-7.42077
267	2.217	837.55481	316.14264	1515.09619	-149.22397	53.18197	1245.58948	-906.10059	114.18208	1266.86475	219.20084	260.97620	-20.21761	121.01221	-103.95967	167.20990	-1113.51819	346.96814	68.49075	-781.32684	-4.21959	-7.61691
268	2.225	839.31970	313.72162	1513.76538	-151.47031	51.42912	1243.89075	-905.93530	114.72930	1265.28540	196.24979	262.71021	-20.36447	152.95877	-104.42972	168.91904	-1079.78064	339.67117	68.07462	-804.26917	-2.55603	-7.74481
269	2.233	841.04327	311.21542	1512.94556	-153.41861	49.80647	1242.89844	-905.50464	115.44048	1263.82617	173.19365	264.28400	-20.48250	185.68054	-104.69648	170.22816	-1045.14001	331.09787	67.64757	-827.26349	-0.96415	-7.73943
270	2.242	842.77972	308.66541	1512.57385	-154.79921	48.52763	1242.61865	-904.74744	116.23039	1262.66284	150.01987	265.84338	-20.50475	218.82639	-104.87421	170.59283	-1009.92828	321.54443	67.48351	-850.34277	0.64627	-7.64729
271	2.250	844.56506	306.11148	1512.57544	-155.45013	47.64415	1243.04248	-903.66473	117.00431	1261.94263	126.71893	267.52148	-20.42656	252.00702	-105.04439	169.56577	-974.36340	311.28030	67.66589	-873.55157	2.38240	-7.57570
272	2.258	846.42188	303.59116	1512.87061	-155.33568	47.07260	1244.14331	-902.31409	117.68060	1261.75476	103.28627	269.33530	-20.29094	284.95612	-105.21677	167.01527	-938.48480	300.53683	68.05669	-896.92993	4.24806	-7.57016
273	2.267	848.36432	301.13599	1513.37927	-154.52507	46.67278	1245.87195	-900.78973	118.21735	1262.12073	79.73215	271.21176	-20.14772	317.53699	-105.31528	163.14740	-902.21582	289.58878	68.43251	-920.47272	6.13050	-7.55267
274	2.275	850.40472	298.76874	1514.02588	-153.14423	46.31055	1248.16418	-899.19928	118.61333	1263.00110	56.06868	273.08466	-20.01776	349.65930	-105.25748	158.33221	-865.43610	278.72308	68.60991	-944.14099	7.90729	-7.40879
275	2.283	852.55963	296.50024	1514.74365	-151.32599	45.88955	1250.95264	-897.63647	118.89059	1264.31482	32.29077	274.93100	-19.89941	381.25647	-105.00220	152.79796	-828.12134	268.13138	68.48775	-967.90466	9.54771	-7.10118
276	2.292	854.85284	294.33289	1515.47131	-149.18073	45.36839	1254.16443	-896.15173	119.07294	1265.97217	8.38797	276.73407	-19.79411	412.33380	-104.53061	146.39815	-790.41058	257.92422	68.06003	-991.74200	11.14162	-6.70649
277	2.300	857.31555	292.27518	1516.15271	-146.78841	44.76603	1257.71338	-894.73889	119.17772	1267.90955	-15.63712	278.47058	-19.70224	442.97552	-103.90240	138.69040	-752.49048	248.26027	67.40221	-1015.63867	12.81689	-6.36158
278	2.308	859.98553	290.35312	1516.73767	-144.20473	44.13889	1261.49670	-893.34839	119.22689	1270.10510	-39.78561	280.13843	-19.63202	473.24564	-103.32231	129.32083	-714.50244	239.37349	66.62805	-1039.61157	14.58172	-6.12447
279	2.317	862.90247	288.60522	1517.18188	-141.47415	43.53905	1265.39929	-891.91003	119.25511	1272.56653	-64.05182	281.76169	-19.59991	503.01746	-103.08456	118.41094	-676.62457	231.47937	65.85818	-1063.68774	16.30909	-5.92957
280	2.325	866.09467	287.06610	1517.44568	-138.63829	42.99055	1269.29370	-890.35291	119.29463	1275.29858	-88.34128	283.36761	-19.52119	531.84863	-103.43216	106.60306	-639.19757	224.67134	65.15170	-1087.87122	17.93910	-5.74563
281	2.333	869.56653	285.74603	1517.49011	-135.73083	42.49349	1273.04248	-888.62347	119.35483	1278.27185	-112.43390	284.97540	-19.07933	559.06921	-104.43000	94.71395	-602.78149	218.88730	64.41425	-1112.10718	19.53151	-5.61982
282	2.342	873.29791	284.62354	1517.27124	-132.76450	42.04187	1276.51038	-886.70197	119.42454	1281.40234	-136.05667	286.59628	-17.76479	584.06091	-105.94664	83.26720	-568.12781	214.03278	63.41887	-1136.19397	21.02197	-5.47242
283	2.350	877.25214	283.66208	1516.74060	-129.72630	41.64608	1279.58496	-884.61072	119.48089	1284.53918	-158.99054	288.23621	-15.10080	606.38074	-107.74646	72.23750	-536.01086	210.08900	61.83373	-1159.73669	22.15513	-4.99964
284	2.358	881.38129	282.82288	1515.85535	-126.59185	41.33992	1282.19336	-882.40741	119.47458	1287.46997	-181.13684	289.91928	-10.82751	625.53162	-109.59879	61.15977	-507.02936	207.08311	59.17948	-1182.27979	22.76578	-3.82875
285	2.367	885.63251	282.05927	1514.58850	-123.34608	41.15545	1284.30127	-880.17133	119.32092	1289.95801	-202.46936	291.73721	-4.74852	640.70911	-111.36552	49.49238	-481.56940	205.06750	54.94104	-1203.53052	22.96535	-1.75086
286	2.375	889.95886	281.31458	1512.93140	-119.98654	41.08669	1285.89294	-877.98297	118.93368	1291.80237	-222.75305	293.89005	3.68292	650.98492	-113.07518	37.10738	-459.87247	204.11090	48.82094	-1223.40601	23.00335	1.12845
287	2.383	894.32690	280.53033	1510.88611	-116.51099	41.07721	1286.94763	-875.89001	118.27947	1292.89209	-241.01022	296.60938	15.47643	655.82239	-114.89887	24.80705	-442.13013	204.31912	40.89541	-1241.91980	23.05856	4.44511
288	2.392	898.70996	279.66388	1508.46094	-112.91477	41.04647	1287.43286	-873.87793	117.41408	1293.21680	-255.12891	299.92914	31.49126	655.30688	-116.92612	14.34624	-428.55438	205.86971	31.59179	-1259.15088	23.22485	7.78386
289	2.400	903.08020	278.70569	1505.66797	-109.20934	40.94160	1287.31482	-871.88245	116.48510	1292.84363	-262.34668	303.56854	51.40372	649.86261	-118.90945	7.39042	-419.27890	208.84315	21.60655	-1275.19995	23.64894	10.88605
290	2.408	907.41467	277.67630	1502.52246	-105.44086	40.77646	1286.57227	-869.82263	115.68790	1291.89905	-260.79150	307.14423	73.17050	639.85315	-120.32637	4.13572	-414.17621	213.01268	12.00678	-1289.89966	24.63354	13.80691
291	2.417	911.71448	276.61664	1499.04065	-101.68420	40.62281	1285.20886	-867.60193	115.16293	1290.51880	-250.85431	310.42889	93.77155	625.44434	-120.76254	3.24161	-412.85004	217.87891	4.24042	-1302.50305	26.56163	16.86572
292	2.425	916.02393	275.58939	1495.24402	-98.01839	40.55793	1283.26648	-865.12463	114.90958	1288.78113	-234.83600	313.34314	110.90105	606.92963	-120.19098	3.14250	-414.98029	222.78487	-0.59653	-1311.79688	29.50179	20.34560
293	2.433	920.42749	274.66986	1491.16968	-94.50469	40.61162	1280.82996	-862.38538	114.82558	1286.72400	-215.23312	315.81210	124.09920	585.24902	-118.89153	3.04969	-420.95496	227.08359	-2.66604	-1316.61255	32.86460	24.20463
294	2.442	925.01141	273.92148	1486.86755	-91.17422	40.75479	1278.01904	-859.53101	114.81877	1284.41895	-193.53766	317.68451	134.30928	561.89490	-117.21964	2.85255	-431.87256	230.37750	-3.15889	-1316.25403	35.80277	27.93441
295	2.450	929.81281	273.37973	1482.38940	-88.03658	40.93032	1274.96936	-856.79938	114.86084	1281.98547	-170.30008	318.77252	142.61203	538.17377	-115.44746	2.61263	-448.29968	232.57556	-3.21055	-1310.57251	37.78699	30.71991
296	2.458	934.79077	273.04587	1477.80103	-85.11794	41.08495	1271.80933	-854.40216	114.97231	1279.52234	-145.67880	318.93918	149.47404	514.74829	-113.70970	2.31468	-469.19925	233.90176	-3.30915	-1299.72095	38.49153	31.95382
297	2.467	939.82910	272.88959	1473.20300	-82.50765	41.17702	1268.63403	-852.44232	115.19692	1277.01453	-119.80975	318.07025	154.82297	491.76477	-112.06611	1.92350	-492.45157	234.90140	-3.48818	-1283.80249	37.65012	31.55463
298	2.475	944.76190	272.86996	1468.72876	-80.37531	41.17962	1265.48572	-850.89142	115.58384	1274.33154	-92.96072	316.01904	158.46597	469.13107	-110.57156	1.47773	-516.18018	236.06506	-3.70978	-1262.82605	35.31868	29.78519
299	2.483	949.41772	272.96204	1464.51636	-78.92873	41.09821	1262.35889	-849.65051	116.14492	1271.39001	-65.52972	312.66437	160.43942	446.70926	-109.24736	1.04981	-539.45056	237.40028	-4.02644	-1236.99182	31.89108	27.01284
300	2.492	953.66174	273.17032	1460.68579	-78.32153	40.98423	1259.24023	-848.65747	116.80082	1268.31641	-37.88217	307.98996	161.13408	424.41135	-108.06118	0.67357	-562.12335	238.64145	-4.45969	-1206.83887	27.80089	23.68849
301	2.500	957.41156	273.51651	1457.33704	-78.57726	40.91380	1256.15967	-847.92926	117.39799	1265.37842	-10.15582	302.11151	161.17999	402.18036	-106.96593	0.34821	-584.42175	239.72728	-4.89022	-1173.07910	23.35950	20.36541
302	2.508	960.62402	274.00049	1454.55518	-79.59288	40.93710	1253.21570	-847.51581	117.78744	1262.77905	17.77505	295.24442	161.18732	379.94843	-105.90237	0.06538	-606.60425	240.81689	-5.20280	-1136.37927	18.73862	17.58235
303	2.517	963.27600	274.57065	1452.40918	-81.20085	41.04031	1250.55322	-847.44403	117.86221	1260.55591	46.16220	287.64120	161.52557	357.67325	-104.76300	-0.20229	-628.83649	242.04817	-5.42119	-1097.27747	14.02589	15.70259
304	2.525	965.35858	275.14117	1450.94641	-83.22319	41.15437	1248.31152	-847.69861	117.53127	1258.62854	75.18692	279.54822	162.21796	335.37244	-103.43829	-0.48856	-651.19116	243.46326	-5.62472	-1056.18567	9.42256	14.92020
305	2.533	966.88660	275.64545	1450.19409	-85.48399	41.20085	1246.58264	-848.22607	116.70814	1256.88806	104.84752	271.16837	162.90147	313.06891	-101.93915	-0.75959	-673.68713	245.05026	-5.82823	-1013.44696	5.35526	15.34966
306	2.542	967.90790	276.07468	1450.16211	-87.79971	41.12877	1245.40771	-848.93994	115.35948	1255.27039	135.03278	262.64166	162.90056	290.74292	-100.36904	-0.91950	-696.31873	246.76828	-5.97115	-969.45325	2.27662	17.00018
307	2.550	968.49689	276.46066	1450.84143	-89.98213	40.91653	1244.80725	-849.73529	113.54936	1253.79419	165.66864	254.06517	161.47037	268.35352	-98.75932	-0.92749	-719.05737	248.55911	-5.99604	-924.77368	0.42471	19.74613
308	2.558	968.73480	276.82855	1452.19873	-91.86567	40.56077	1244.80420	-850.52014	111.41542	1252.55786	196.76654	245.51492	158.10330	245.84613	-97.07938	-0.83940	-741.88147	250.39078	-5.92728	-880.16699	-0.17588	23.40233
309	2.567	968.69403	277.18472	1454.16455	-93.34259	40.06779	1245.41833	-851.23175	109.12197	1251.70532	228.39964	237.05209	152.72928	223.15346	-95.36284	-0.73337	-764.81171	252.26440	-5.84153	-836.35010	0.41298	27.76884
310	2.575	968.43420	277.53571	1456.63000	-94.38223	39.44101	1246.65149	-851.81842	106.83472	1251.38269	260.67670	228.72246	145.68750	200.22797	-93.67986	-0.64305	-787.87421	254.22321	-5.72591	-793.69330	2.09866	32.59856
311	2.583	968.00964	277.88788	1459.47058	-95.01948	38.67253	1248.48450	-852.21991	104.69237	1251.69763	293.68723	220.57243	137.50273	177.06772	-92.05802	-0.55385	-811.06958	256.47833	-5.38457	-752.18518	4.71389	37.60715
312	2.592	967.48071	278.23221	1462.58008	-95.32149	37.75290	1250.88574	-852.37720	102.77109	1252.69128	327.43695	212.67058	128.64545	153.71790	-90.47455	-0.43762	-834.41016	259.28452	-4.62599	-711.64368	7.98785	42.52939
313	2.600	966.91388	278.54971	1465.87549	-95.35383	36.68891	1253.81567	-852.25867	101.06882	1254.33826	361.85294	205.05852	119.39220	130.23767	-88.85975	-0.28398	-857.90399	262.41101	-3.60493	-671.91107	11.57291	47.15502
314	2.608	966.36816	278.82742	1469.28284	-95.15858	35.50735	1257.22974	-851.87354	99.52523	1256.56885	396.83279	197.67432	109.78106	106.65493	-87.14450	-0.10029	-881.50018	265.10626	-2.76406	-632.93799	15.02871	51.35761
315	2.617	965.88837	279.05432	1472.72925	-94.74661	34.24323	1261.07959	-851.26556	98.07424	1259.29150	432.24689	190.37527	99.66399	82.96413	-85.32687	0.11351	-905.12598	266.81497	-2.41862	-594.81567	17.81920	55.09959
316	2.625	965.51123	279.21594	1476.14514	-94.10340	32.93005	1265.30725	-850.49426	96.68551	1262.40833	467.89523	183.03802	88.89743	59.14761	-83.44848	0.36225	-928.76202	267.61438	-2.60259	-557.79358	19.45314	58.38329
317	2.633	965.26953	279.30933	1479.46631	-93.20541	31.60063	1269.84009	-849.61029	95.36427	1265.81909	503.42416	175.67429	77.61942	35.18723	-81.53484	0.61434	-952.47131	268.09201	-3.13555	-522.25494	19.63928	61.19400
318	2.642	965.18304	279.35068	1482.63892	-92.04277	30.28941	1274.59192	-848.63977	94.13559	1269.41516	538.17883	168.52965	66.40854	11.08957	-79.59767	0.80471	-976.33112	268.97742	-3.68439	-488.65134	18.24815	63.47818
319	2.650	965.25140	279.35892	1485.62524	-90.63542	29.03018	1279.45911	-847.59497	93.03252	1273.07874	571.13611	162.06854	56.10104	-13.06442	-77.67448	0.93717	-1000.27051	270.67484	-3.94432	-457.44165	15.20608	65.11433
320	2.658	965.45538	279.33868	1488.40332	-89.02641	27.86107	1284.31299	-846.49310	92.08846	1276.68640	601.14081	156.75543	47.25066	-37.06160	-75.86856	1.24387	-1023.93677	273.17447	-3.72400	-429.06274	10.55331	65.84249
321	2.667	965.75934	279.28842	1490.95776	-87.26038	26.82861	1289.00781	-845.35986	91.33655	1280.10571	627.35278	152.73352	39.66504	-60.50436	-74.36742	2.27279	-1046.72632	276.30585	-2.80145	-403.89377	4.48848	65.26052
322	2.675	966.10931	279.21588	1493.26538	-85.36838	25.97265	1293.40295	-844.22583	90.81140	1283.19507	649.47034	149.72971	32.57758	-82.78537	-73.39558	4.74869	-1068.04810	279.85864	-0.93061	-382.17908	-2.77940	62.97749
323	2.683	966.43976	279.13550	1495.29236	-83.36263	25.31264	1297.38660	-843.12634	90.54668	1285.81714	667.49158	147.31192	25.29166	-103.09329	-73.14671	9.26766	-1087.64514	283.57751	1.88970	-363.99194	-11.13591	58.80910
324	2.692	966.68958	279.05753	1497.01526	-81.23654	24.85405	1300.88000	-842.08801	90.56013	1287.86182	681.38269	145.15042	17.60054	-120.41882	-73.78329	16.16103	-1105.69824	287.23972	5.32342	-349.29181	-20.50514	52.86573
325	2.700	966.81262	278.97894	1498.43188	-78.97154	24.60146	1303.81555	-841.09985	90.82301	1289.27161	691.07367	143.02220	9.75044	-133.59525	-75.50648	25.66982	-1122.73218	290.89029	9.06616	-337.98407	-30.79036	45.51564
326	2.708	966.78485	278.87311	1499.54468	-76.55418	24.55889	1306.11316	-840.09711	91.23499	1290.05603	696.59448	140.74837	2.23721	-141.40927	-78.59683	38.14635	-1139.40967	294.92603	13.31196	-329.97778	-41.88027	37.24682
327	2.717	966.60822	278.68658	1500.34546	-73.99439	24.71404	1307.68127	-838.97424	91.63335	1290.28748	697.98871	138.25813	-4.35411	-142.63055	-83.32461	53.95534	-1156.12109	299.70221	18.79697	-325.29794	-53.64625	28.47054
328	2.725	966.30444	278.35321	1500.82129	-71.32908	25.02501	1308.43530	-837.61530	91.84010	1290.06958	695.13397	135.69238	-9.51604	-136.18021	-89.80058	72.90612	-1172.36743	305.05090	26.35755	-324.15549	-65.83958	19.46481
329	2.733	965.90796	277.82526	1500.96497	-68.61003	25.42570	1308.32080	-835.92841	91.71321	1289.49207	687.83575	133.38103	-13.08138	-122.02417	-97.91217	93.52908	-1186.42151	310.30945	36.12630	-326.90845	-77.85506	10.63505
330	2.742	965.46869	277.10132	1500.77600	-65.88502	25.85133	1307.33435	-833.88177	91.17557	1288.59937	676.24268	131.66446	-15.36850	-102.06314	-107.35782	113.23820	-1195.93335	314.75153	46.65364	-333.89542	-88.47160	2.86994
331	2.750	965.05603	276.22430	1500.26111	-63.18269	26.27224	1305.53308	-831.52649	90.23558	1287.39172	661.06079	130.73010	-16.87823	-79.47083	-117.71252	129.76543	-1199.07935	317.91803	55.08310	-345.28397	-96.07974	-2.65505
332	2.758	964.75403	275.26141	1499.43506	-60.51324	26.70532	1303.02222	-828.99475	88.98833	1285.86133	643.11676	130.60764	-17.91220	-56.83636	-128.49947	142.49179	-1195.18262	319.72812	59.04417	-361.11282	-99.73360	-5.42476
333	2.767	964.65027	274.29688	1498.31750	-57.88110	27.19063	1299.93054	-826.46423	87.56808	1284.04102	622.91864	131.21449	-18.60426	-34.99281	-139.25659	152.31720	-1184.74219	320.50970	58.55140	-381.00278	-100.00398	-6.12654
334	2.775	964.81812	273.39185	1496.93250	-55.29630	27.76111	1296.38928	-824.10229	86.09354	1282.02478	600.92957	132.35355	-19.04028	-13.34348	-149.58336	160.51778	-1169.19324	320.85352	55.76869	-403.65857	-98.44992	-5.94336
335	2.783	965.28912	272.49329	1495.31543	-52.78256	28.42254	1292.51746	-822.02728	84.64746	1279.94238	577.88275	133.76486	-19.26184	9.09592	-159.19424	167.88422	-1150.16870	321.17453	53.03066	-427.35568	-96.40675	-5.66177
336	2.792	966.04340	271.44873	1493.51624	-50.38019	29.14067	1288.41211	-820.29663	83.27515	1277.91931	554.52014	135.25526	-19.34653	32.94139	-167.95229	174.64067	-1128.57227	321.37927	51.26847	-450.97678	-94.42439	-5.56415
337	2.800	967.03528	270.17322	1491.59216	-48.14291	29.84889	1284.14624	-818.90582	82.00308	1276.04907	531.27234	136.76506	-19.46266	58.26300	-175.83922	180.74608	-1104.34351	321.03735	49.99309	-474.23285	-92.49701	-5.70183
338	2.808	968.21674	268.72864	1489.60974	-46.14384	30.47935	1279.77710	-817.79285	80.87933	1274.38574	508.26480	138.31047	-19.75331	84.77315	-182.91425	186.11452	-1077.06677	319.70532	48.21534	-497.22781	-90.52754	-6.04207
339	2.817	969.53290	267.22284	1487.64746	-44.49532	30.99257	1275.35852	-816.86163	80.00444	1272.94409	485.45374	139.90680	-20.19658	112.09962	-189.26398	190.66116	-1046.73254	317.02524	45.34671	-520.10327	-88.56958	-6.47973
340	2.825	970.90936	265.70895	1485.78247	-43.35458	31.39139	1270.95764	-816.03040	79.52978	1271.69934	462.74487	141.55988	-20.64050	139.96747	-194.90909	194.28487	-1014.08521	312.82584	41.71266	-542.92517	-86.74648	-6.87246
341	2.833	972.26080	264.18219	1484.08191	-42.88536	31.70559	1266.66699	-815.27124	79.60863	1270.58716	440.08197	143.26152	-20.95906	168.22893	-199.78061	196.90155	-980.40466	307.28513	38.50774	-565.69617	-85.10104	-7.13771
342	2.842	973.51770	262.61728	1482.61414	-43.18264	31.93738	1262.61035	-814.59894	80.31876	1269.52771	417.45923	144.97382	-21.14630	196.80582	-203.82251	198.53835	-946.86633	300.82898	37.08339	-588.40515	-83.57984	-7.29066
343	2.850	974.64362	260.98718	1481.45667	-44.20710	32.01922	1258.93347	-814.02448	81.62094	1268.46057	394.85886	146.65561	-21.29768	225.67375	-207.04108	199.36429	-913.96301	293.75574	37.97039	-611.07379	-82.11252	-7.37453
344	2.858	975.63440	259.25671	1480.68042	-45.78496	31.85959	1255.78210	-813.51959	83.38290	1267.36145	372.22183	148.28165	-21.51979	254.88052	-209.44226	199.61752	-881.42285	285.95123	40.46951	-633.75665	-80.66299	-7.40642
345	2.867	976.50836	257.39023	1480.32715	-47.67472	31.44734	1253.27222	-813.01917	85.43442	1266.23621	349.49405	149.85477	-21.82222	284.51550	-210.99817	199.50720	-848.62634	277.02222	43.25267	-656.50946	-79.20728	-7.40102
346	2.875	977.29492	255.38785	1480.40173	-49.63327	30.89500	1251.47205	-812.45496	87.61372	1265.11597	326.66418	151.41412	-22.09715	314.61633	-211.65161	199.10919	-815.20013	266.75128	45.42215	-679.36267	-77.70583	-7.38801
347	2.883	978.03088	253.28981	1480.88245	-51.43005	30.38138	1250.40942	-811.79175	89.78932	1264.05518	303.75693	152.98912	-22.22151	345.05209	-211.32312	198.31490	-781.27142	255.34393	46.98190	-702.30688	-76.11514	-7.38628
348	2.892	978.75928	251.13557	1481.73364	-52.84197	30.06744	1250.08899	-811.03870	91.86504	1263.12976	280.79794	154.59158	-22.16571	375.48260	-209.93988	196.91551	-747.16534	243.26489	48.43527	-725.31470	-74.43141	-7.36529
349	2.900	979.52496	248.94484	1482.90991	-53.67688	30.05000	1250.49939	-810.23212	93.78336	1262.43018	257.76526	156.26846	-22.00797	405.45010	-207.43634	194.73848	-713.01605	230.98344	50.18245	-748.40222	-72.71198	-7.26933
350	2.908	980.36395	246.73851	1484.35718	-53.81232	30.35279	1251.61218	-809.40283	95.52883	1262.04846	234.59747	158.06720	-21.85158	434.51382	-203.73886	191.70316	-678.73303	218.82776	52.27822	-771.63263	-71.02303	-7.10659
351	2.917	981.29791	244.56110	1486.01563	-53.21780	30.93343	1253.37939	-808.55322	97.12125	1262.06372	211.26292	159.94092	-21.73480	462.31302	-198.80171	187.76665	-644.18884	206.96906	54.54330	-795.02838	-69.38680	-6.94484
352	2.925	982.34229	242.48007	1487.82446	-51.95870	31.70393	1255.73364	-807.65900	98.59367	1262.53418	187.77255	161.77118	-21.62888	488.57901	-192.63339	182.83765	-609.37805	195.50948	56.79262	-818.54193	-67.75688	-6.83107
353	2.933	983.51801	240.56055	1489.72180	-50.18327	32.57175	1258.59167	-806.68555	99.97302	1263.48975	164.13010	163.49988	-21.49478	513.19250	-185.25229	176.76080	-574.48315	184.53702	58.94239	-842.14508	-66.02637	-6.77372
354	2.942	984.85785	238.83301	1491.64197	-48.08661	33.48040	1261.86389	-805.60443	101.28340	1264.92249	140.33218	165.17229	-21.31793	536.29730	-176.65958	169.36215	-539.84155	174.15863	60.96490	-865.85895	-64.15451	-6.73769
355	2.950	986.40564	237.28481	1493.51147	-45.86171	34.41776	1265.45947	-804.39966	102.56117	1266.78601	116.40855	166.84648	-21.11031	558.38361	-166.93362	160.50627	-505.87604	164.60197	62.83953	-889.66968	-62.26376	-6.63895
356	2.958	988.20648	235.88852	1495.25452	-43.65629	35.39565	1269.28601	-803.06189	103.85660	1269.00842	92.41058	168.53482	-20.90500	580.21826	-156.34378	150.19052	-473.04517	156.22656	64.54762	-913.52802	-60.50075	-6.42996
357	2.967	990.28973	234.63742	1496.80896	-41.54831	36.42547	1273.24036	-801.57935	105.21790	1271.50330	68.35947	170.22858	-20.74057	602.51520	-145.33255	138.68657	-441.76254	149.37607	66.07851	-937.44458	-58.86692	-6.17869
358	2.975	992.65771	233.55362	1498.13635	-39.54339	37.50660	1277.20300	-799.94214	106.67267	1274.17322	44.24487	171.92830	-20.62311	625.46179	-134.49179	126.65410	-412.32602	144.23819	67.36198	-961.48145	-57.26016	-5.99287
359	2.983	995.28699	232.67068	1499.21521	-37.59050	38.63294	1281.04712	-798.15918	108.21539	1276.90198	20.09457	173.66701	-20.48824	648.45215	-124.58743	115.00851	-384.97015	140.80383	68.13507	-985.62256	-55.61686	-5.88424
360	2.992	998.13513	232.00641	1500.02234	-35.61240	39.80618	1284.65723	-796.27002	109.80541	1279.55713	-3.95847	175.50179	-20.15483	670.26831	-116.35059	104.37940	-359.95935	138.95200	67.94426	-1009.64258	-54.00726	-5.68995
361	3.000	1001.14496	231.54309	1500.52502	-33.54305	41.04177	1287.94421	-794.34851	111.37395	1282.01013	-27.66281	177.45871	-19.27715	689.60828	-110.06987	94.54494	-337.59692	138.58289	66.28603	-1033.06787	-52.62724	-5.06718
362	3.008	1004.24957	231.23187	1500.68811	-31.35471	42.36206	1290.84692	-792.49689	112.82198	1284.13245	-50.69373	179.53241	-17.41679	705.54932	-105.46626	84.52322	-318.20215	139.65973	62.74202	-1055.34045	-51.68250	-3.63895
363	3.017	1007.38171	231.01674	1500.48352	-29.05805	43.77930	1293.32129	-790.81903	114.01939	1285.76709	-72.74976	181.77623	-14.18408	717.61426	-101.96456	73.33146	-302.09637	142.16032	57.08605	-1076.14209	-51.23902	-1.26179
364	3.025	1010.48297	230.85934	1499.89172	-26.67802	45.28194	1295.32361	-789.38239	114.85647	1286.75806	-93.62167	184.39073	-9.14665	725.65186	-99.05025	60.68278	-289.56152	145.99799	49.35355	-1095.57861	-51.13834	1.85463
365	3.033	1013.50922	230.74655	1498.90149	-24.22913	46.83354	1296.80334	-788.19666	115.33833	1287.03735	-113.02124	187.74898	-1.48947	729.85071	-96.49402	47.09713	-280.79730	150.97797	39.84264	-1114.02100	-51.09261	5.33994
366	3.042	1016.43170	230.67174	1497.50977	-21.70865	48.37959	1297.70728	-787.20868	115.62304	1286.66211	-129.99350	192.29660	10.08643	730.63965	-94.33621	33.60099	-275.91742	156.89392	29.10930	-1131.76746	-50.88886	8.93738
367	3.050	1019.22870	230.60052	1495.71375	-19.10601	49.86388	1297.97949	-786.29651	115.95899	1285.77466	-142.28659	198.29214	26.71982	728.22107	-92.66962	21.46190	-274.87402	163.63586	18.11069	-1148.78394	-50.42690	12.55525
368	3.058	1021.87390	230.45560	1493.50232	-16.42050	51.25464	1297.55078	-785.27917	116.58070	1284.56567	-146.81778	205.57095	48.13234	722.21985	-91.46019	12.01630	-277.28217	171.00980	8.35071	-1164.52563	-49.55567	16.15276
369	3.067	1024.34216	230.15656	1490.86169	-13.68076	52.55957	1296.34485	-783.96210	117.60889	1283.26587	-141.72351	213.56200	71.83189	712.00842	-90.52100	6.15704	-282.45447	178.46101	1.39356	-1177.80579	-48.00348	19.69501
370	3.075	1026.63489	229.68590	1487.79785	-10.95003	53.81755	1294.31177	-782.20526	119.00024	1282.11011	-128.09445	221.54343	94.02012	697.38098	-89.59427	3.57471	-290.01111	185.18741	-2.25299	-1186.96118	-45.59824	23.12494
371	3.083	1028.80078	229.11394	1484.35474	-8.30316	55.07796	1291.47278	-779.99371	120.60067	1281.23340	-109.14502	228.96790	111.83169	678.83978	-88.48094	2.85931	-300.64966	190.53700	-3.50827	-1190.51233	-42.70222	26.25346
372	3.092	1030.93262	228.56032	1480.60669	-5.79337	56.37604	1287.94678	-777.46057	122.18531	1280.55286	-87.81354	235.65218	124.76874	657.44922	-87.12001	2.64743	-315.64679	194.24968	-3.74462	-1187.89551	-40.38810	28.77722
373	3.100	1033.13306	228.13078	1476.63818	-3.43999	57.71273	1283.93152	-774.81830	123.40310	1279.76794	-65.49612	241.68541	134.10977	634.51343	-85.57308	2.38288	-335.17950	196.49115	-3.82658	-1179.56567	-39.82935	30.43162
374	3.108	1035.48132	227.89082	1472.53503	-1.23633	59.05510	1279.64465	-772.29193	123.89061	1278.53662	-42.42474	247.17291	141.35968	611.10901	-83.95714	2.06635	-357.76724	197.76895	-4.03931	-1166.37891	-41.48511	31.04520
375	3.117	1038.01147	227.88120	1468.38892	0.83620	60.35353	1275.26440	-770.10870	123.57638	1276.69714	-18.40979	252.07631	147.29276	587.79456	-82.37701	1.77968	-381.47247	198.66034	-4.38772	-1148.88733	-45.02054	30.53212
376	3.125	1040.69751	228.12666	1464.29626	2.78000	61.55532	1270.90002	-768.44531	122.73846	1274.34229	6.71964	256.25317	152.00122	564.73328	-80.88701	1.51322	-405.09161	199.53851	-4.80463	-1127.18787	-49.70568	28.89141
377	3.133	1043.45349	228.62453	1460.35864	4.53564	62.61482	1266.59387	-767.33716	121.76823	1271.72925	32.89868	259.59552	155.39877	541.92493	-79.48933	1.21315	-428.29263	200.57053	-5.22881	-1101.28247	-54.72432	26.20661
378	3.142	1046.15259	229.33879	1456.68420	5.94884	63.51500	1262.35229	-766.66656	120.97895	1269.15503	59.82411	262.07996	157.54892	519.31293	-78.14589	0.87289	-451.18674	201.81944	-5.60825	-1071.43701	-59.37129	22.72889
379	3.150	1048.65369	230.21646	1453.38892	6.79555	64.30331	1258.19116	-766.24756	120.54182	1266.86951	87.16240	263.70880	158.67580	496.82269	-76.79608	0.54170	-473.95538	203.25710	-5.89797	-1038.28967	-63.18563	18.99680
380	3.158	1050.82593	231.21431	1450.59106	6.87057	65.10872	1254.17957	-765.93390	120.45336	1265.02490	114.76004	264.51401	159.07053	474.39597	-75.40173	0.24755	-496.67255	204.77766	-6.08590	-1002.71143	-65.97830	15.78614
381	3.167	1052.57251	232.31500	1448.40015	6.08611	66.08855	1250.45105	-765.65027	120.55161	1263.65149	142.67738	264.62299	159.03577	452.01160	-73.97554	-0.03835	-519.32208	206.27197	-6.21547	-965.49353	-67.77994	13.85627
382	3.175	1053.84497	233.52222	1446.90601	4.51848	67.32175	1247.16748	-765.32703	120.62262	1262.63257	171.08740	264.22610	158.82216	429.65512	-72.55083	-0.34805	-541.91248	207.72244	-6.35237	-927.11481	-68.74630	13.70552
383	3.183	1054.64197	234.83815	1446.17310	2.38702	68.73593	1244.46240	-764.86932	120.47984	1261.75232	200.15402	263.48782	158.50479	407.26910	-71.14421	-0.66792	-564.49176	209.20622	-6.53690	-887.81757	-68.93656	15.43171
384	3.192	1054.99512	236.24445	1446.23352	-0.01043	70.12932	1242.41724	-764.22101	119.96113	1260.86182	229.94037	262.53949	157.88402	384.76324	-69.74838	-0.95258	-587.08020	210.73807	-6.76788	-847.91333	-68.09390	18.70324
385	3.200	1054.95056	237.70753	1447.08130	-2.37201	71.27306	1241.07312	-763.40912	118.97597	1259.98059	260.38983	261.51920	156.51605	362.08591	-68.32455	-1.16784	-609.67993	212.20663	-6.98538	-807.98132	-65.77271	22.95518
386	3.208	1054.55151	239.18961	1448.67700	-4.45045	72.02424	1240.45166	-762.51062	117.59135	1259.23743	291.39850	260.54620	153.85040	339.27380	-66.81529	-1.30559	-632.34576	213.57062	-7.09464	-768.69812	-61.71954	27.69818
387	3.217	1053.83484	240.64319	1450.95422	-6.08136	72.37154	1240.56360	-761.60553	116.01537	1258.78711	322.90570	259.64227	149.41405	316.40375	-65.20393	-1.36030	-655.17188	214.97685	-7.03197	-730.52136	-56.05678	32.63616
388	3.225	1052.83899	242.01404	1453.82275	-7.18364	72.39004	1241.41187	-760.75305	114.48874	1258.77209	354.91034	258.75204	143.00700	293.50421	-63.53293	-1.31971	-678.21008	216.65796	-6.73795	-693.58264	-49.11576	37.56868
389	3.233	1051.61707	243.26207	1457.17542	-7.74644	72.16697	1242.98450	-759.98499	113.18158	1259.28613	387.43500	257.87155	134.80614	270.54028	-61.85453	-1.18201	-701.46429	218.84279	-6.12510	-657.78705	-41.22414	42.30535
390	3.242	1050.24475	244.37173	1460.89978	-7.81108	71.76877	1245.24426	-759.31250	112.15418	1260.35217	420.51874	257.05801	125.26912	247.44962	-60.18731	-0.97155	-724.93164	221.59012	-5.24080	-622.94531	-32.70754	46.70826
391	3.250	1048.81323	245.35216	1464.89209	-7.45101	71.24850	1248.12817	-758.73206	111.38712	1261.94067	454.19925	256.28149	114.89589	224.16499	-58.51159	-0.74019	-748.56372	224.56592	-4.38014	-588.82721	-23.96829	50.73934
392	3.258	1047.41309	246.22864	1469.06848	-6.74950	70.65575	1251.56201	-758.21820	110.82730	1264.00500	488.43396	255.36229	104.02126	200.63284	-56.80033	-0.53307	-772.25781	227.25359	-3.82734	-555.18689	-15.47673	54.42219
393	3.267	1046.12561	247.01567	1473.36121	-5.77280	70.03239	1255.47229	-757.71680	110.41103	1266.49866	523.05933	254.08185	92.76392	176.84158	-55.03959	-0.34274	-795.95020	229.39156	-3.60298	-521.86450	-7.70183	57.80863
394	3.275	1045.02100	247.70541	1477.70862	-4.55198	69.40712	1259.78638	-757.15332	110.07924	1269.37646	557.83514	252.30904	81.17464	152.82991	-53.22178	-0.11459	-819.64355	230.92700	-3.63458	-488.89081	-1.02471	60.97398
395	3.283	1044.15564	248.29253	1482.05237	-3.09232	68.80071	1264.42334	-756.45667	109.79010	1272.59290	592.41565	250.08276	69.49332	128.66782	-51.36322	0.18201	-843.36230	231.86171	-3.91540	-456.49908	4.31866	63.97797
396	3.292	1043.57104	248.78604	1486.33606	-1.39627	68.23345	1269.28650	-755.58282	109.51760	1276.09399	626.14862	247.70885	58.30913	104.43965	-49.52026	0.48942	-867.17212	232.50731	-4.31851	-425.05933	8.24287	66.80446
397	3.300	1043.28711	249.18890	1490.50195	0.52625	67.72438	1274.25964	-754.51935	109.24813	1279.80334	657.97009	245.75694	48.38752	80.25339	-47.75991	0.73510	-891.14490	233.42822	-4.59251	-394.99738	10.79465	69.32209
398	3.308	1043.29236	249.49092	1494.48962	2.65897	67.28891	1279.21021	-753.27777	108.98360	1283.61035	686.70068	244.80125	40.11598	56.32443	-46.16781	1.05138	-915.19934	234.96823	-4.64013	-366.79181	12.12186	71.27412
399	3.317	1043.54529	249.67902	1498.23743	4.98367	66.94260	1284.00073	-751.89044	108.74026	1287.37024	711.54822	245.06467	33.08937	33.05281	-44.91113	1.92543	-939.02728	237.25439	-4.43193	-340.98431	12.40840	72.30467
400	3.325	1043.99207	249.73024	1501.68726	7.48634	66.70160	1288.50378	-750.40515	108.55397	1290.91577	732.28247	246.28764	26.38237	10.89786	-44.21283	4.07345	-962.13965	240.37660	-3.66081	-318.07175	11.81214	72.03403
401	3.333	1044.58167	249.59515	1504.79651	10.15617	66.57593	1292.60889	-748.87231	108.49488	1294.09009	748.91357	247.93979	19.20931	-9.83527	-44.26255	8.19802	-983.96448	244.19586	-1.84489	-298.37854	10.50285	70.14742
402	3.342	1045.27063	249.20126	1507.54248	12.97682	66.56915	1296.22583	-747.33826	108.65598	1296.78809	761.36884	249.54520	11.33839	-28.90602	-45.24583	15.00148	-1004.06750	248.31403	1.18747	-282.03638	8.70116	66.45998
403	3.350	1046.03162	248.47322	1509.91333	15.92289	66.68433	1299.28711	-745.85461	109.10623	1298.96033	769.59399	250.79568	3.15334	-45.60370	-47.44652	25.36434	-1022.36298	252.42281	5.09088	-269.02972	6.57280	60.96254
404	3.358	1046.86255	247.35187	1511.90393	18.96429	66.92581	1301.73999	-744.47632	109.85014	1300.57642	773.70435	251.54330	-4.40677	-58.13428	-51.22125	40.16616	-1039.11560	256.58554	9.36617	-259.25134	4.14518	53.85088
405	3.367	1047.77527	245.81145	1513.51660	22.06738	67.30051	1303.53406	-743.23035	110.82001	1301.60645	773.81250	251.86473	-10.18513	-63.71243	-56.78918	59.57529	-1054.77649	261.05676	13.92680	-252.55377	1.35965	45.51763
406	3.375	1048.74622	243.88773	1514.74060	25.18933	67.81526	1304.61670	-742.09302	111.88794	1302.03674	769.83215	252.03691	-13.60518	-60.00211	-64.04715	82.23174	-1069.68054	265.85718	19.32413	-248.79169	-1.89919	36.45720
407	3.383	1049.66907	241.70131	1515.52234	28.27553	68.46357	1304.94800	-741.00391	112.88846	1301.88123	761.47791	252.39400	-15.12280	-47.14304	-72.64601	105.24136	-1083.58337	270.80225	26.48605	-247.87671	-5.80270	27.10172
408	3.392	1050.41211	239.41753	1515.78894	31.26577	69.21632	1304.52185	-739.90137	113.64127	1301.17395	748.45477	253.19368	-15.69597	-28.19131	-82.16312	125.60605	-1095.32410	275.83047	35.89706	-249.88043	-10.44725	17.77805
409	3.400	1050.94885	237.15376	1515.50757	34.10257	70.02519	1303.37695	-738.75610	113.96741	1299.96545	730.91077	254.50385	-16.03580	-7.09456	-92.10506	142.03743	-1103.09875	280.88751	46.42807	-255.14978	-15.57807	8.95825
410	3.408	1051.40002	234.93442	1514.70459	36.73628	70.83383	1301.59265	-737.58252	113.72748	1298.32104	709.81726	256.19653	-16.38728	13.77588	-101.88339	155.29829	-1105.26807	285.65341	55.28990	-264.22607	-20.32582	1.55679
411	3.417	1051.95142	232.72531	1513.44727	39.12860	71.59251	1299.27209	-736.43280	112.88174	1296.30737	686.72632	258.05399	-16.72023	34.22421	-110.95691	166.92532	-1101.05713	289.89090	60.00787	-277.50531	-23.41546	-3.37562
412	3.425	1052.75391	230.48285	1511.82983	41.25018	72.26526	1296.51978	-735.38910	111.51159	1293.97559	663.02411	259.87149	-16.99200	55.16664	-118.97891	177.87816	-1090.79883	293.96216	60.44027	-294.93390	-24.08516	-5.59141
413	3.433	1053.87817	228.16847	1509.95850	43.07240	72.82959	1293.43030	-734.54620	109.77858	1291.35803	639.42627	261.54681	-17.24538	77.49065	-125.77974	188.21123	-1075.62317	298.53397	58.54594	-315.78970	-22.73333	-5.98989
414	3.442	1055.32263	225.73834	1507.93750	44.55949	73.28307	1290.09045	-733.98389	107.86562	1288.48877	616.10815	263.11301	-17.53464	101.53488	-131.30893	197.53220	-1056.65186	303.88098	56.48826	-338.69681	-20.41022	-5.77262
415	3.450	1057.03430	223.14722	1505.86499	45.65777	73.65071	1286.58215	-733.75031	105.93293	1285.43982	593.06183	264.67401	-17.85480	127.03721	-135.62389	205.48392	-1034.33032	309.78723	55.20706	-362.24814	-17.93544	-5.62673
416	3.458	1058.91809	220.37943	1503.83508	46.28679	73.98067	1282.97302	-733.85406	104.10031	1282.32715	570.23755	266.33551	-18.15349	153.39407	-138.82970	211.87631	-1008.51599	315.85086	54.38096	-385.65930	-15.61157	-5.72880
417	3.467	1060.84509	217.46695	1501.94043	46.34727	74.33131	1279.30554	-734.25647	102.46700	1279.27478	547.55579	268.16653	-18.39552	180.07498	-140.99565	216.62445	-979.05457	321.51843	53.17547	-408.74860	-13.43201	-6.02790
418	3.475	1062.67212	214.46135	1500.27136	45.74527	74.74654	1275.60168	-734.88086	101.13670	1276.37524	524.95184	270.16180	-18.61470	206.90337	-142.14828	219.72388	-946.22272	326.06989	51.00350	-431.58310	-11.33454	-6.39368
419	3.483	1064.26245	211.39218	1498.91553	44.42206	75.21944	1271.88831	-735.64990	100.20342	1273.67761	502.39197	272.24899	-18.86803	233.99452	-142.30908	221.28244	-910.82104	328.96094	48.01036	-454.27142	-9.30466	-6.69939
420	3.492	1065.50073	208.25589	1497.96069	42.38092	75.66415	1268.23303	-736.51428	99.72354	1271.19092	479.83755	274.35559	-19.14996	261.50848	-141.51944	221.55069	-873.96655	330.17090	45.15908	-476.91397	-7.33412	-6.90629
421	3.500	1066.30786	205.02950	1497.49792	39.69817	75.92739	1264.76440	-737.43646	99.71613	1268.89685	457.23792	276.44843	-19.41234	289.51596	-139.84540	220.90823	-836.72467	330.09598	43.77813	-499.57651	-5.37429	-7.07343
422	3.508	1066.64563	201.68127	1497.60938	36.51447	75.86096	1261.65479	-738.35693	100.17754	1266.77197	434.57236	278.51099	-19.64044	317.98431	-137.36749	219.74806	-799.78326	329.08896	44.70566	-522.28125	-3.40796	-7.26011
423	3.517	1066.51550	198.17239	1498.34290	33.02264	75.42241	1259.07080	-739.19031	101.08609	1264.80981	411.86414	280.51849	-19.85759	346.75500	-134.17334	218.26585	-763.31213	327.14612	47.70324	-545.04071	-1.47958	-7.46692
424	3.525	1065.95508	194.46812	1499.69727	29.46736	74.73279	1257.13049	-739.85760	102.39554	1263.03455	389.12073	282.44672	-20.08113	375.56473	-130.37625	216.30414	-727.13080	324.01758	51.73252	-567.87500	0.39786	-7.67107
425	3.533	1065.02429	190.55994	1501.62683	26.13829	74.04060	1255.90027	-740.32397	104.03040	1261.50244	366.30377	284.28995	-20.30304	404.18213	-126.12064	213.39529	-691.10468	319.53406	55.80083	-590.79169	2.24160	-7.84518
426	3.542	1063.78760	186.47626	1504.05432	23.31946	73.60323	1255.40674	-740.61194	105.90154	1260.29944	343.38525	286.06055	-20.49466	432.53656	-121.52403	208.98978	-655.37793	313.77283	59.53209	-613.78442	4.02785	-7.94968
427	3.550	1062.29871	182.27229	1506.88647	21.20450	73.57001	1255.64246	-740.77032	107.93716	1259.53613	320.37921	287.77835	-20.60451	460.70917	-116.63971	202.75386	-620.27100	306.91821	63.02713	-636.86536	5.72345	-7.95008
428	3.558	1060.59827	178.01527	1510.03699	19.84241	73.94701	1256.57349	-740.82019	110.10079	1259.32983	297.29318	289.46198	-20.57611	488.81378	-111.46519	194.75717	-586.05676	299.09534	66.36259	-660.06702	7.33008	-7.83882
429	3.567	1058.72583	173.76947	1513.44653	19.15211	74.64027	1258.15283	-740.73486	112.38490	1259.77771	274.08026	291.12057	-20.40567	516.85950	-105.94878	185.40591	-552.79871	290.46045	69.35162	-683.39288	8.85682	-7.63361
430	3.575	1056.75098	169.56860	1517.07825	18.98158	75.52180	1260.32532	-740.46936	114.78680	1260.93213	250.67438	292.74759	-20.17004	544.71667	-100.05879	175.19293	-520.37549	281.43390	71.77818	-706.81470	10.31683	-7.35781
431	3.583	1054.79675	165.39670	1520.88123	19.17025	76.48170	1263.02356	-740.00049	117.27641	1262.79150	227.05692	294.33783	-19.96045	572.25513	-93.84966	164.45724	-488.69992	272.70764	73.68253	-730.32977	11.77699	-7.05210
432	3.592	1053.01013	161.21126	1524.76514	19.58990	77.46042	1266.16370	-739.33789	119.78709	1265.30078	203.25458	295.91647	-19.78041	599.51306	-87.42857	153.30064	-457.82828	264.65936	75.12062	-753.96063	13.33501	-6.79973
433	3.600	1051.50671	156.98727	1528.62341	20.16135	78.45457	1269.64868	-738.50500	122.24360	1268.35217	179.30310	297.51782	-19.55934	626.67688	-80.96779	141.71397	-427.84677	256.87045	75.79652	-777.70868	15.00322	-6.66167
434	3.608	1050.35046	152.73077	1532.36963	20.85194	79.48973	1273.37866	-737.51752	124.58580	1271.79541	155.23827	299.14478	-19.27448	653.84479	-74.79327	129.81970	-398.83734	248.97964	75.45745	-801.54474	16.69378	-6.58864
435	3.617	1049.56323	148.46249	1535.94434	21.66025	80.57976	1277.26050	-736.38855	126.75996	1275.46484	131.10703	300.77036	-18.99547	680.72888	-69.34058	117.96391	-371.02368	241.57907	74.37836	-825.44086	18.34476	-6.47322
436	3.625	1049.13391	144.20695	1539.29871	22.60187	81.70479	1281.20715	-735.14911	128.71507	1279.21753	106.99475	302.35098	-18.77122	706.48132	-64.92799	106.46917	-344.84210	235.51596	72.96848	-849.42529	19.95433	-6.27868
437	3.633	1049.02649	139.98972	1542.37988	23.70207	82.82277	1285.12756	-733.85535	130.43408	1282.97046	83.06052	303.85617	-18.41542	729.76086	-61.54289	95.28593	-320.80634	231.07657	71.24667	-873.54987	21.49351	-6.07090
438	3.642	1049.18262	135.82684	1545.12878	24.98628	83.90270	1288.91650	-732.57098	131.95367	1286.68750	59.51285	305.30725	-17.38792	749.02612	-58.82511	83.91486	-299.36334	228.15269	68.83690	-897.71594	22.87550	-5.90101
439	3.650	1049.52600	131.71809	1547.48743	26.46858	84.94850	1292.45850	-731.34790	133.33162	1290.31128	36.48087	306.74036	-14.98012	763.00220	-56.32735	71.65729	-280.91595	226.59975	65.20390	-921.56677	23.94518	-5.63780
440	3.658	1049.97766	127.65502	1549.40869	28.15001	85.99368	1295.64063	-730.22516	134.60236	1293.71582	13.89221	308.18185	-10.52376	771.23267	-53.89531	58.04624	-265.85596	226.34464	59.95414	-944.59546	24.48328	-4.95487
441	3.667	1050.47449	123.62158	1550.86597	30.02568	87.07709	1298.36707	-729.22687	135.75821	1296.71606	-8.38788	309.75766	-3.19429	774.34363	-51.79252	43.29687	-254.44830	227.30618	53.05085	-966.35602	24.36255	-3.56269
442	3.675	1050.97803	119.58157	1551.85681	32.08939	88.21803	1300.56726	-728.33667	136.74298	1299.09583	-29.90909	311.73584	8.21590	773.62195	-50.44083	28.61810	-246.68719	229.36197	44.78098	-986.64362	23.70419	-1.46928
443	3.683	1051.47705	115.47867	1552.39832	34.33038	89.40025	1302.19336	-727.46985	137.43942	1300.62598	-48.78619	314.35486	24.80775	770.14063	-50.05533	16.12647	-242.29724	232.41927	35.59410	-1005.59692	22.81792	1.02192
444	3.692	1051.98682	111.24898	1552.51624	36.72598	90.57661	1303.21082	-726.49554	137.72375	1301.12744	-61.76895	317.65784	46.47450	764.22266	-50.47381	7.86952	-240.90814	236.39938	26.05934	-1023.64087	22.05022	3.54874
445	3.700	1052.53345	106.84177	1552.23218	39.23679	91.69585	1303.58887	-725.32367	137.65070	1300.61572	-65.92102	321.51440	71.19698	755.51453	-51.20116	4.21566	-242.23907	241.16641	16.91571	-1041.20996	21.66197	5.92929
446	3.708	1053.12952	102.27148	1551.55151	41.80244	92.72890	1303.30115	-723.95587	137.52853	1299.34229	-60.71201	325.75021	95.67824	743.24500	-51.59314	3.49046	-246.14581	246.50665	9.03835	-1058.40039	21.68645	8.33375
447	3.717	1053.77344	97.65231	1550.46814	44.33844	93.68318	1302.33911	-722.43994	137.69852	1297.61829	-48.31833	330.23080	117.14142	726.74231	-51.19028	3.59316	-252.51294	252.08072	3.24225	-1074.75024	21.89343	11.32728
448	3.725	1054.48779	93.13113	1549.00098	46.74506	94.60199	1300.72815	-720.83179	138.30923	1295.65271	-31.81088	334.86017	134.74570	706.31067	-49.99753	3.47577	-261.18933	257.35880	-0.13082	-1089.14465	22.01314	15.53240
449	3.733	1055.33020	88.81703	1547.20752	48.92976	95.54143	1298.53516	-719.22089	139.31949	1293.55200	-13.35352	339.51062	149.25644	683.39819	-48.34636	3.08453	-272.35724	261.76761	-1.51917	-1099.83105	22.03595	20.89784
450	3.742	1056.34717	84.79280	1545.15222	50.83646	96.54451	1295.86426	-717.75226	140.60185	1291.37439	6.15311	343.92990	161.58087	659.63098	-46.51343	2.64559	-286.81775	265.00809	-1.86414	-1104.80225	22.17504	26.30813
451	3.750	1057.55139	81.10663	1542.90454	52.46530	97.63374	1292.84668	-716.60608	142.00101	1289.15588	26.58275	347.78418	171.89500	635.96588	-44.61152	2.24576	-305.20056	267.22531	-1.98746	-1102.72766	22.38450	30.28898
452	3.758	1058.93286	77.74612	1540.55920	53.86021	98.80663	1289.62036	-715.94226	143.33014	1286.90063	48.06621	350.82874	179.93045	612.69873	-42.72379	1.83734	-326.89221	268.87323	-2.24473	-1093.70325	22.06364	32.14956
453	3.767	1060.45825	74.66524	1538.22998	55.05940	100.02431	1286.30127	-715.83533	144.38947	1284.57727	70.66174	352.95294	185.58673	589.82281	-40.94223	1.39858	-350.25299	270.37512	-2.63305	-1078.88049	20.47094	32.22361
454	3.775	1062.05627	71.82289	1536.03906	56.03662	101.21045	1282.96643	-716.25848	145.07742	1282.16919	94.24794	354.08820	189.13730	567.24512	-39.31380	0.99227	-373.79092	271.89566	-3.07108	-1059.43164	17.35507	31.20208
455	3.783	1063.61072	69.19800	1534.11829	56.67543	102.27718	1279.66663	-717.10718	145.50009	1279.71216	118.58406	354.19049	191.08395	544.84314	-37.81939	0.69367	-396.85004	273.40015	-3.52915	-1035.94751	13.10336	29.51457
456	3.792	1064.96936	66.78369	1532.60510	56.80087	103.17790	1276.45911	-718.21570	145.92111	1277.25732	143.44984	353.27032	191.94864	522.50403	-36.38710	0.50812	-419.44595	274.81921	-3.96267	-1008.53174	8.41765	27.20856
457	3.800	1065.97522	64.56609	1531.62964	56.25459	103.95306	1273.42786	-719.39978	146.58075	1274.85144	168.77100	351.38000	192.12875	500.18063	-34.94041	0.37678	-441.85751	276.14346	-4.27520	-977.21106	3.95490	24.23184
458	3.808	1066.50232	62.50507	1531.30249	54.96353	104.72424	1270.67700	-720.54767	147.52902	1272.56885	194.63838	348.62845	191.85086	477.88223	-33.45009	0.24027	-464.31137	277.44312	-4.43378	-942.27209	0.15920	20.82495
459	3.817	1066.47363	60.53629	1531.70093	52.95578	105.63417	1268.30176	-721.67462	148.57509	1270.49878	221.22539	345.18967	191.19516	455.60657	-31.92513	0.07472	-486.85147	278.81888	-4.54133	-904.35284	-2.74745	17.62471
460	3.825	1065.85645	58.59253	1532.85779	50.33299	106.77614	1266.35913	-722.86517	149.40283	1268.67798	248.66762	341.21570	190.09265	433.31204	-30.37914	-0.11757	-509.45087	280.34149	-4.71687	-864.30304	-4.71388	15.41482
461	3.833	1064.65430	56.62564	1534.76013	47.25133	108.15445	1264.86621	-724.16827	149.76521	1267.07642	276.95953	336.75046	188.29398	410.94376	-28.83683	-0.31148	-532.10413	282.00586	-4.96152	-822.94507	-5.81382	14.81205
462	3.842	1062.90540	54.61740	1537.36279	43.92826	109.68077	1263.82898	-725.56024	149.59329	1265.67554	305.93683	331.77408	185.43829	388.46570	-27.31680	-0.46159	-554.79718	283.69302	-5.19002	-780.96545	-6.10551	16.05223
463	3.850	1060.67883	52.56989	1540.60022	40.63536	111.19589	1263.26782	-726.96521	148.98672	1264.52722	335.36957	326.31641	181.22012	365.86993	-25.78226	-0.54949	-577.52051	285.26266	-5.32539	-738.99579	-5.46750	18.95820
464	3.858	1058.06409	50.48032	1544.38989	37.64289	112.51563	1263.21899	-728.27979	148.14328	1263.71350	365.09882	320.45935	175.50012	343.16736	-24.17993	-0.60972	-600.28699	286.70490	-5.34054	-697.68671	-3.66158	23.11943
465	3.867	1055.15820	48.33032	1548.63684	35.13828	113.49138	1263.72229	-729.41028	147.26904	1263.28113	395.10373	314.19168	168.30600	320.38043	-22.52138	-0.67335	-623.12909	288.14670	-5.26368	-657.64008	-0.50548	28.06469
466	3.875	1052.04822	46.10107	1553.23962	33.17752	114.05426	1264.80701	-730.31146	146.51636	1263.24365	425.41043	307.34497	159.80930	297.51266	-20.87066	-0.70443	-646.11206	289.81213	-5.11742	-619.25604	4.03805	33.29503
467	3.883	1048.80200	43.79552	1558.09583	31.70961	114.21928	1266.47974	-730.98157	145.97159	1263.63342	455.92029	299.72513	150.30318	274.52457	-19.27724	-0.61782	-669.30750	291.97821	-4.81660	-582.62189	9.80766	38.32586
468	3.892	1045.48120	41.43884	1563.11023	30.64877	114.05959	1268.71594	-731.43213	145.65540	1264.51208	486.34109	291.21460	140.09357	251.36215	-17.74133	-0.37767	-692.74451	294.70840	-4.23765	-547.52722	16.45937	42.79810
469	3.900	1042.16223	39.05557	1568.20020	29.93164	113.67383	1271.45752	-731.67957	145.52362	1265.92908	516.28534	281.73706	129.31400	227.97980	-16.22185	-0.06230	-716.38049	297.60318	-3.44900	-513.59143	23.55638	46.55448
470	3.908	1038.93811	36.65953	1573.28906	29.52798	113.15369	1274.61707	-731.75189	145.49197	1267.89221	545.49915	271.23260	117.83353	204.36069	-14.67641	0.21231	-740.10535	300.06677	-2.73187	-480.43402	30.62909	49.62433
471	3.917	1035.90039	34.26120	1578.29797	29.41194	112.54839	1278.09973	-731.68933	145.47495	1270.36548	574.13031	259.73389	105.38332	180.54651	-13.09152	0.40933	-763.79309	301.70917	-2.37589	-447.82776	37.24751	52.14278
472	3.925	1033.12354	31.86266	1583.15100	29.52188	111.84076	1281.83923	-731.53961	145.41786	1273.27551	602.78894	247.53400	91.89692	156.60899	-11.47225	0.57662	-787.38519	302.47217	-2.51482	-415.80136	43.07447	54.27333
473	3.933	1030.66443	29.45380	1587.78503	29.76670	110.97301	1285.80359	-731.35010	145.31142	1276.52319	632.14178	235.36754	77.92094	132.61903	-9.84673	0.76702	-810.97058	302.77429	-2.99903	-384.63550	47.83902	56.15201
474	3.942	1028.56067	27.02946	1592.15051	30.08528	109.91991	1289.95166	-731.15747	145.18625	1279.99707	662.16443	224.42570	64.69903	108.71137	-8.32234	1.00624	-834.73639	303.37021	-3.46624	-354.75562	51.38015	57.82432
475	3.950	1026.81372	24.59642	1596.20215	30.47931	108.73030	1294.19031	-730.97803	145.09503	1283.57275	691.64526	215.97926	53.50802	85.18358	-7.11910	1.41297	-858.75043	304.74747	-3.65822	-326.65033	53.73598	59.19371
476	3.958	1025.37756	22.15645	1599.88953	30.99144	107.49342	1298.36938	-730.80682	145.09250	1287.10962	718.59192	210.66747	44.59066	62.47742	-6.50406	2.34921	-882.83966	306.87692	-3.53342	-300.89838	55.11019	59.97752
477	3.967	1024.16760	19.69830	1603.15710	31.68141	106.28947	1302.30737	-730.62756	145.22833	1290.47266	741.38043	208.09814	36.84962	40.98685	-6.69592	4.41621	-906.67157	309.46396	-3.08544	-278.20660	55.75497	59.68431
478	3.975	1023.08478	17.20978	1605.95642	32.62086	105.17815	1305.82642	-730.42712	145.54651	1293.56470	759.44714	207.27063	28.82937	20.84752	-7.87464	8.45478	-929.80945	312.22305	-2.13488	-259.29840	55.84842	57.74859
479	3.983	1022.03839	14.68724	1608.25964	33.87321	104.20061	1308.78528	-730.20325	146.05991	1296.31433	772.90918	207.31647	19.94701	2.07480	-10.27763	15.65369	-951.73169	315.05563	-0.29602	-244.66296	55.42096	53.83542
480	3.992	1020.95807	12.13438	1610.05957	35.45208	103.36998	1311.10034	-729.95721	146.71803	1298.63831	781.94849	207.77879	10.70583	-14.69098	-14.25170	27.38854	-972.03802	318.06433	2.73739	-234.37189	54.38062	48.07268
481	4.000	1019.79291	9.55588	1611.35608	37.30765	102.66689	1312.73840	-729.68005	147.42015	1300.44836	786.60931	208.45990	2.03004	-27.31418	-20.18131	44.55973	-990.72607	321.40549	6.89873	-228.11987	52.57218	41.02160
482	4.008	1018.51178	6.94708	1612.14673	39.35605	102.05766	1313.68835	-729.34412	148.05972	1301.68958	786.74182	209.28229	-5.26964	-32.51591	-28.29274	66.66424	-1008.18054	325.12274	11.84883	-225.47986	49.80279	33.40504
483	4.017	1017.10693	4.28783	1612.42822	41.50948	101.52148	1313.93616	-728.90356	148.54990	1302.35278	782.01898	210.25404	-10.64677	-28.16830	-38.50459	91.13134	-1024.82007	329.01819	17.21236	-226.19824	45.87966	25.75930
484	4.025	1015.59973	1.54785	1612.20801	43.68117	101.04977	1313.46326	-728.30249	148.82742	1302.45947	772.19940	211.42096	-14.00658	-15.57507	-50.45934	114.01727	-1040.69531	332.60934	22.61414	-230.32507	40.73657	18.28494
485	4.033	1014.04370	-1.31139	1611.51672	45.78008	100.62410	1312.25964	-727.49695	148.85843	1302.04236	757.41125	212.83180	-15.78317	1.21782	-63.55838	132.35886	-1055.35901	335.43115	27.85204	-238.14569	34.64984	11.06123
486	4.042	1012.52441	-4.33835	1610.41272	47.71710	100.21472	1310.33875	-726.48962	148.64075	1301.13599	738.31311	214.52174	-16.62126	18.54095	-76.96785	146.01318	-1067.96875	337.60999	33.28099	-249.94928	28.45161	4.43818
487	4.050	1011.15668	-7.57288	1608.97815	49.42027	99.80064	1307.74365	-725.36194	148.18826	1299.78113	716.17865	216.44572	-17.02008	35.12137	-89.84401	156.97095	-1077.42126	339.90341	39.49054	-265.70605	23.48260	-0.83873
488	4.058	1010.06592	-11.02396	1607.30884	50.84334	99.38347	1304.55005	-724.27020	147.51471	1298.02637	692.58783	218.44440	-17.25067	51.57744	-101.67016	167.24753	-1082.57104	343.01318	46.16225	-284.88293	20.95253	-4.09645
489	4.067	1009.34180	-14.67581	1605.50000	51.96335	98.98048	1300.86414	-723.38715	146.64258	1295.91638	668.74243	220.33612	-17.45110	69.02231	-112.31445	177.60138	-1082.51135	347.06540	51.71934	-306.53064	21.06093	-5.41419
490	4.075	1008.99017	-18.50912	1603.62964	52.76807	98.60146	1296.81030	-722.83844	145.61525	1293.48303	645.13708	222.03787	-17.71379	88.18964	-121.83022	187.68771	-1076.82043	351.74432	54.59218	-329.53085	22.92326	-5.61810
491	4.083	1008.92773	-22.51282	1601.75684	53.23511	98.23494	1292.51062	-722.69019	144.48582	1290.77393	621.81537	223.59583	-18.07191	109.17240	-130.34433	196.80696	-1065.79736	356.67773	54.57665	-352.94427	25.41194	-5.56655
492	4.092	1009.01697	-26.69470	1599.93970	53.31464	97.86182	1288.06921	-722.95935	143.29878	1287.88928	598.70776	225.13242	-18.46509	131.59521	-138.05692	204.40335	-1050.40332	361.62683	52.76987	-376.27902	27.84039	-5.65310
493	4.100	1009.10919	-31.08282	1598.25684	52.92543	97.47665	1283.57007	-723.60651	142.08456	1284.96948	575.74927	226.77216	-18.78828	155.01463	-145.13516	210.17250	-1031.65320	366.42099	50.52684	-399.41699	30.00424	-5.89169
494	4.108	1009.07294	-35.69675	1596.80981	51.96555	97.09239	1279.08057	-724.53241	140.88104	1282.13611	552.89661	228.58575	-18.99519	179.20059	-151.59683	214.04089	-1010.01294	370.83221	48.61533	-422.38550	31.96687	-6.18026
495	4.117	1008.79785	-40.51523	1595.70410	50.33948	96.72430	1274.66187	-725.60675	139.77634	1279.45337	530.14148	230.57635	-19.14584	204.11383	-157.36920	216.16031	-985.49023	374.63184	47.11978	-445.25403	33.86820	-6.43926
496	4.125	1008.18079	-45.47858	1595.03577	48.00113	96.35677	1270.38818	-726.71875	138.91689	1276.92578	507.47284	232.70660	-19.34251	229.73541	-162.40210	216.88281	-958.13000	377.72443	45.84922	-468.09021	35.83224	-6.65418
497	4.133	1007.11633	-50.51337	1594.88342	44.99126	95.91754	1266.36023	-727.81750	138.44275	1274.51196	484.83051	234.91634	-19.62720	256.00504	-166.71008	216.70529	-928.25049	380.04950	44.66554	-490.92392	37.92999	-6.87140
498	4.142	1005.50714	-55.53510	1595.29517	41.44025	95.29764	1262.69763	-728.90997	138.40549	1272.14746	462.13641	237.11827	-19.95091	282.88367	-170.35367	216.15131	-896.41711	381.41492	43.58887	-513.77350	40.12149	-7.11817
499	4.150	1003.28894	-60.43289	1596.27515	37.53494	94.41609	1259.51477	-730.01709	138.75513	1269.78540	439.33936	239.22758	-20.23982	310.33994	-173.39536	215.50905	-863.34363	381.54953	42.85471	-536.67212	42.28400	-7.35702
500	4.158	1000.45398	-65.09924	1597.79016	33.47919	93.28313	1256.90222	-731.13086	139.39908	1267.43005	416.43088	241.20926	-20.47287	338.24225	-175.90549	214.57272	-829.68915	380.23431	42.88146	-559.63245	44.31694	-7.54385
501	4.167	997.06134	-69.50177	1599.79260	29.47485	92.01614	1254.92493	-732.21130	140.27075	1265.13977	393.44556	243.07758	-20.67720	366.36676	-177.99625	212.69266	-795.91595	377.39825	44.08293	-582.63129	46.18272	-7.66520
502	4.175	993.22894	-73.69574	1602.23047	25.71694	90.79192	1253.62793	-733.21124	141.35556	1263.00842	370.42224	244.86348	-20.87904	394.54401	-179.80460	209.16022	-762.30786	373.13510	46.57428	-605.65625	47.91679	-7.73237
503	4.183	989.10583	-77.76233	1605.04346	22.38204	89.75909	1253.04211	-734.10077	142.66188	1261.14954	347.37775	246.57497	-21.07970	422.74500	-181.44577	203.63016	-728.94611	367.55975	49.94258	-628.73572	49.60958	-7.77642
504	4.192	984.84222	-81.75549	1608.16235	19.60710	88.96899	1253.18652	-734.87744	144.18079	1259.68823	324.31036	248.20134	-21.22707	451.01425	-182.96826	196.29321	-695.69910	360.77136	53.46312	-651.91040	51.30375	-7.80523
505	4.200	980.57977	-85.69125	1611.51331	17.46426	88.37302	1254.06201	-735.55560	145.87589	1258.75732	301.18402	249.76797	-21.22485	479.34119	-184.31963	187.73206	-662.42889	352.94110	56.64286	-675.19421	52.94024	-7.77059
506	4.208	976.45624	-89.56003	1615.02368	15.94438	87.88411	1255.64075	-736.14624	147.68198	1258.49048	277.93552	251.32513	-21.04312	507.60583	-185.34659	178.56097	-629.20074	344.21313	59.36860	-698.57507	54.45596	-7.62410
507	4.217	972.58887	-93.34811	1618.62573	14.96744	87.44827	1257.86243	-736.64423	149.50018	1259.00623	254.51721	252.91496	-20.76299	535.66394	-185.84845	169.07246	-596.20966	334.65363	61.60534	-722.03656	55.88959	-7.38443
508	4.225	969.04926	-97.06006	1622.25574	14.41939	87.07245	1260.63965	-737.02600	151.22018	1260.37292	230.91821	254.57990	-20.46780	563.48944	-185.69641	159.14812	-563.54553	324.39813	63.22471	-745.56720	57.35474	-7.12560
509	4.233	965.87402	-100.72379	1625.85327	14.19424	86.80434	1263.87317	-737.24396	152.78430	1262.55322	207.16002	256.32050	-20.16739	591.17944	-184.94757	148.47714	-531.14124	313.69666	64.10636	-769.15894	58.91087	-6.90583
510	4.242	963.09351	-104.37735	1629.36243	14.22067	86.69780	1267.46948	-737.22272	154.24416	1265.36951	183.26869	258.06805	-19.84665	618.70258	-183.84348	136.92340	-498.98315	302.93060	64.29119	-792.80243	60.51223	-6.72097
511	4.250	960.73883	-108.05582	1632.73132	14.46815	86.78714	1271.34204	-736.89386	155.71359	1268.56335	159.26491	259.74060	-19.54094	645.57983	-182.66464	124.79864	-467.28467	292.60498	63.98295	-816.50073	62.14658	-6.55505
512	4.258	958.83179	-111.77664	1635.90942	14.93711	87.07625	1275.40027	-736.25598	157.24350	1271.91577	135.20337	261.30701	-19.30144	670.86487	-181.55957	112.76289	-436.41251	283.06311	63.34147	-840.29242	63.89790	-6.42402
513	4.267	957.37592	-115.52444	1638.84692	15.63982	87.54214	1279.53723	-735.38171	158.78200	1275.28931	111.20363	262.80978	-19.03319	693.47510	-180.53186	101.35663	-406.75668	274.32059	62.36074	-864.21155	65.75180	-6.31160
514	4.275	956.35016	-119.25128	1641.49524	16.58513	88.14409	1283.62537	-734.36523	160.24179	1278.58557	87.47128	264.31274	-18.36061	712.51367	-179.55743	90.58129	-378.70880	266.36948	60.98962	-888.23633	67.51104	-6.16535
515	4.283	955.70703	-122.89337	1643.80774	17.77472	88.83167	1287.52551	-733.27930	161.54829	1281.72009	64.31161	265.84698	-16.68755	727.33374	-178.64438	79.91794	-352.65668	259.37433	59.14475	-912.29602	68.98052	-5.97210
516	4.292	955.37628	-126.39859	1645.74268	19.20378	89.55669	1291.10364	-732.16504	162.63626	1284.63464	42.07407	267.42621	-13.47319	737.51563	-177.80402	68.73830	-329.00629	253.43800	56.52945	-936.19562	70.05836	-5.70160
517	4.300	955.27753	-129.75140	1647.26172	20.86044	90.28696	1294.24634	-731.04785	163.44049	1287.31165	21.09178	269.07019	-8.37167	743.01953	-177.02979	56.74754	-308.27673	248.48476	52.62902	-959.50500	70.67696	-5.18834
518	4.308	955.33557	-132.97595	1648.32666	22.72327	91.00594	1296.87183	-729.95380	163.90585	1289.74451	1.75427	270.85236	-0.90994	744.35059	-176.29993	44.18660	-291.10046	244.51616	46.97837	-981.71167	70.82458	-4.15144
519	4.317	955.49335	-136.11011	1648.90063	24.75851	91.69398	1298.93481	-728.89337	164.01596	1291.86584	-15.22354	272.95587	9.85005	742.29187	-175.58054	31.82625	-278.04016	241.80544	39.44895	-1002.54053	70.58213	-2.37111
520	4.325	955.71722	-139.16321	1648.95215	26.92552	92.31133	1300.41492	-727.84412	163.81177	1293.54187	-28.34860	275.57101	24.97278	737.27197	-174.82718	20.84932	-269.32874	240.70186	30.32901	-1022.06317	70.09837	0.09241
521	4.333	955.99591	-142.09027	1648.45642	29.18877	92.80257	1301.29883	-726.76331	163.39914	1294.65857	-35.24741	278.70581	44.65547	729.01306	-173.94995	12.46151	-264.75116	241.29779	20.32922	-1040.58276	69.58804	2.88610
522	4.342	956.33820	-144.80887	1647.40088	31.52072	93.12250	1301.56970	-725.61536	162.96356	1295.18591	-33.81516	282.17883	67.35271	716.82581	-172.81354	7.21012	-263.79919	243.38570	10.76398	-1058.44128	69.29407	5.63220
523	4.350	956.76923	-147.24896	1645.80017	33.89371	93.26854	1301.20398	-724.39301	162.74715	1295.15393	-24.04120	285.76514	90.01549	700.31262	-171.38593	4.61335	-265.89520	246.60815	3.37645	-1075.75854	69.36919	8.21599
524	4.358	957.32654	-149.39734	1643.71033	36.27364	93.29578	1300.18152	-723.11243	162.96024	1294.59033	-8.33121	289.28754	109.66287	679.93927	-169.88766	3.60530	-270.70685	250.46959	-0.77480	-1092.18457	69.82084	10.90572
525	4.367	958.05841	-151.30099	1641.22949	38.61822	93.30418	1298.51074	-721.78918	163.69589	1293.50525	10.27585	292.60492	124.97425	657.00854	-168.63054	3.29682	-278.68561	254.34105	-2.22413	-1106.72119	70.56507	14.24641
526	4.375	959.01422	-153.03427	1638.48328	40.88055	93.40573	1296.24780	-720.42609	164.90331	1291.94092	29.90970	295.55447	136.41650	633.06580	-167.62415	3.24306	-290.97528	257.66632	-2.42955	-1117.68701	71.43665	18.60982
527	4.383	960.22278	-154.66504	1635.59863	43.02228	93.68120	1293.49805	-719.03271	166.41904	1290.02991	50.06714	297.93054	145.17404	609.19812	-166.54053	3.23760	-308.17462	260.18469	-2.47175	-1123.15112	72.12025	23.61539
528	4.392	961.66699	-156.23892	1632.68616	45.02317	94.15134	1290.40186	-717.66779	168.04578	1287.99475	70.88362	299.53290	152.19110	585.75830	-165.13544	3.13465	-329.34180	261.97296	-2.67321	-1121.80981	72.12693	28.16254
529	4.400	963.27606	-157.77261	1629.83569	46.87260	94.78250	1287.10571	-716.45520	169.62524	1286.07104	92.60228	300.22696	157.91412	562.65601	-163.49141	2.85201	-352.51224	263.30762	-2.98573	-1113.60291	70.86733	31.27223
530	4.408	964.94647	-159.25122	1627.12219	48.54443	95.50554	1283.73145	-715.53802	171.06354	1284.40918	115.39059	299.96805	162.47110	539.75537	-161.84340	2.41060	-376.03427	264.46521	-3.35734	-1099.50000	67.86561	32.77142
531	4.417	966.57062	-160.63364	1624.60889	49.96832	96.22099	1280.36169	-715.00110	172.34943	1283.03210	139.28719	298.80304	165.88568	517.01013	-160.34515	1.91173	-399.24237	265.62482	-3.81130	-1080.73926	62.99945	33.09391
532	4.425	968.05310	-161.86594	1622.34863	51.01801	96.80995	1277.05957	-714.82904	173.56558	1281.86279	164.22278	296.84985	168.15863	494.40988	-159.01416	1.47003	-422.11652	266.86374	-4.32707	-1058.19739	56.48969	32.68869
533	4.433	969.31653	-162.90411	1620.38330	51.53561	97.18698	1273.89954	-714.94238	174.82819	1280.79919	190.09364	294.22028	169.26923	471.90854	-157.78656	1.14702	-444.76859	268.17548	-4.78043	-1032.21570	48.76273	31.75225
534	4.442	970.30408	-163.73502	1618.74951	51.38580	97.37349	1270.97852	-715.28027	176.17877	1279.79126	216.82568	290.94244	169.18259	449.43689	-156.58032	0.92147	-467.31070	269.52502	-5.06034	-1002.79486	40.43258	30.33195
535	4.450	970.98102	-164.37875	1617.48291	50.50075	97.51990	1268.39478	-715.84595	177.53217	1278.84949	244.36586	287.02197	167.92740	426.95087	-155.34685	0.73316	-489.87335	270.88986	-5.19180	-969.96710	32.19756	28.54048
536	4.458	971.33844	-164.87326	1616.61584	48.88885	97.84343	1266.22095	-716.68170	178.71606	1277.98962	272.63400	282.56766	165.68988	404.42191	-154.08868	0.55029	-512.52686	272.24969	-5.29737	-934.13000	24.56706	26.73145
537	4.467	971.39655	-165.25742	1616.16870	46.62977	98.51382	1264.49377	-717.80670	179.56204	1277.19714	301.55402	277.75122	162.74840	381.81808	-152.82159	0.37853	-535.23682	273.60110	-5.45185	-896.05536	17.74988	25.46181
538	4.475	971.20422	-165.56558	1616.13794	43.88550	99.54951	1263.22949	-719.17120	179.98689	1276.44128	331.11572	272.69214	159.28864	359.12317	-151.51819	0.22814	-557.96271	274.98343	-5.62039	-856.54883	11.78271	25.23174
539	4.483	970.83350	-165.82684	1616.48804	40.90932	100.79436	1262.44958	-720.65503	180.01279	1275.70459	361.34982	267.45316	155.29617	336.35699	-150.11087	0.10043	-580.74402	276.41891	-5.74319	-816.16199	6.65115	26.30492
540	4.492	970.36914	-166.06204	1617.15283	38.01105	102.00351	1262.18994	-722.11011	179.73212	1274.99548	392.29742	262.04236	150.56190	313.56531	-148.57755	0.00662	-603.63806	277.85614	-5.80845	-775.24658	2.31920	28.71416
541	4.500	969.89630	-166.27957	1618.04602	35.47592	102.97957	1262.48486	-723.42590	179.27220	1274.35376	423.99707	256.41327	144.79189	290.76917	-146.98116	-0.02336	-626.64783	279.25626	-5.81461	-734.21259	-1.21622	32.27876
542	4.508	969.49115	-166.47778	1619.07532	33.48402	103.65544	1263.34741	-724.56689	178.77449	1273.86670	456.41251	250.54362	137.78886	267.93008	-145.39044	0.04094	-649.76099	280.71213	-5.74495	-693.64075	-3.86499	36.62090
543	4.517	969.21625	-166.66025	1620.15552	32.06876	104.06837	1264.76917	-725.55469	178.36053	1273.67529	489.36987	244.47754	129.55209	244.96446	-143.82553	0.21395	-673.00378	282.46243	-5.57741	-654.10706	-5.48266	41.26637
544	4.525	969.12115	-166.85266	1621.21338	31.12650	104.27303	1266.74353	-726.42297	178.08617	1273.93909	522.59912	238.32718	120.23866	221.78220	-142.28389	0.47525	-696.43256	284.78110	-5.22712	-615.94470	-5.96393	45.76011
545	4.533	969.24847	-167.10602	1622.19336	30.48660	104.29991	1269.27649	-727.18488	177.91849	1274.76697	555.88025	232.33316	110.08144	198.34064	-140.75453	0.76531	-720.04803	287.64233	-4.59784	-579.18799	-5.37333	49.74318
546	4.542	969.64288	-167.48154	1623.05579	30.00317	104.18123	1272.36157	-727.83038	177.75642	1276.17029	589.20343	226.89413	99.36816	174.67525	-139.21199	1.02717	-743.72852	290.41064	-3.84507	-543.69434	-4.03240	53.02073
547	4.550	970.35992	-168.02664	1623.77136	29.59526	103.97105	1275.95288	-728.34705	177.48550	1278.07214	622.75342	222.47449	88.51043	150.85774	-137.61172	1.23851	-767.34613	292.26471	-3.37686	-509.30563	-2.38937	55.58472
548	4.558	971.46161	-168.75974	1624.31274	29.23252	103.73007	1279.96362	-728.72784	177.03745	1280.33875	656.57227	219.44455	78.05988	126.93034	-135.91780	1.39421	-790.91052	293.09912	-3.41432	-475.92767	-0.79700	57.55381
549	4.567	972.99115	-169.67001	1624.64819	28.91376	103.50400	1284.27930	-728.95685	176.42741	1282.80286	690.03992	217.91887	68.45924	102.94217	-134.16959	1.52569	-814.52539	293.64624	-3.74732	-443.54968	0.57188	59.06703
550	4.575	974.93536	-170.72516	1624.73901	28.65810	103.31519	1288.76282	-729.00287	175.75232	1285.29346	721.64258	217.69037	59.64725	79.09082	-132.49382	1.85462	-838.28845	294.69659	-4.00010	-412.28619	1.67256	60.20920
551	4.583	977.20038	-171.88574	1624.54517	28.50363	103.16774	1293.25171	-728.85016	175.13873	1287.70129	749.40247	218.38370	51.01286	55.80330	-131.03568	2.97967	-862.23328	296.47705	-3.99042	-382.42908	2.50980	60.99413
552	4.592	979.63391	-173.11465	1624.03162	28.50345	103.05754	1297.55786	-728.53638	174.66994	1290.04211	771.80701	219.70758	41.88264	33.66324	-129.88634	5.76827	-886.26752	298.73978	-3.78690	-354.45227	3.12140	61.34061
553	4.600	982.08502	-174.36670	1623.16406	28.72028	102.98303	1301.48438	-728.13684	174.36771	1292.40027	788.57855	221.52664	32.04720	13.31644	-129.07065	10.89604	-910.15015	301.22144	-3.47152	-328.93341	3.59441	61.04682
554	4.608	984.44775	-175.58340	1621.90845	29.21933	102.95126	1304.84985	-727.71069	174.22723	1294.78320	800.56073	223.75136	21.86701	-4.45610	-128.62479	18.59527	-933.52448	303.85306	-2.90339	-306.42255	4.01101	59.84343
555	4.617	986.66455	-176.71286	1620.23267	30.04765	102.96677	1307.51758	-727.28809	174.23181	1297.07361	808.70233	226.24658	12.05449	-18.62254	-128.69247	28.91667	-955.98010	306.63101	-1.71218	-287.31750	4.36716	57.49014
556	4.625	988.70819	-177.73215	1618.11023	31.21040	103.01909	1309.41797	-726.88898	174.35033	1299.10510	813.05157	228.84305	3.38847	-28.00726	-129.50423	41.97218	-977.17175	309.49133	0.46045	-271.80060	4.55201	53.83944
557	4.633	990.56531	-178.65253	1615.52759	32.67230	103.09276	1310.55127	-726.52502	174.55234	1300.73694	812.68091	231.40714	-3.52715	-31.49709	-131.25761	57.75597	-996.94690	312.32312	3.67363	-259.91809	4.34644	48.87324
558	4.642	992.23108	-179.51248	1612.49438	34.37941	103.18245	1310.96582	-726.20142	174.82054	1301.88257	806.59998	233.83307	-8.48152	-28.24980	-134.06281	75.71623	-1015.35413	315.08875	7.67803	-251.75018	3.45010	42.69112
559	4.650	993.71149	-180.36682	1609.04565	36.27277	103.28349	1310.72607	-725.91797	175.14613	1302.50635	794.76434	235.98364	-11.77705	-18.25879	-137.99861	94.41639	-1032.55872	317.89069	12.13667	-247.47552	1.57704	35.43081
560	4.658	995.02966	-181.27728	1605.23901	38.29192	103.37492	1309.89233	-725.65601	175.51895	1302.60950	778.12915	237.80301	-13.95287	-3.02145	-143.13019	111.82980	-1048.77148	320.84332	16.76189	-247.31219	-1.44644	27.22900
561	4.667	996.23499	-182.30972	1601.15430	40.37852	103.42993	1308.51550	-725.37842	175.91498	1302.20984	757.96802	239.44232	-15.34424	14.85219	-149.37933	126.42265	-1064.09607	323.88678	21.37118	-251.42877	-5.59542	18.37225
562	4.675	997.40027	-183.52805	1596.89258	42.47065	103.43327	1306.63550	-725.04626	176.25977	1301.31848	735.51392	241.11870	-16.08138	33.15002	-156.37790	138.01494	-1078.23035	326.75934	26.07385	-259.82892	-10.48544	9.60458
563	4.683	998.60101	-184.97504	1592.56628	44.48726	103.37146	1304.28687	-724.62579	176.34624	1299.90222	711.94812	242.92813	-16.35017	51.09506	-163.54083	147.48114	-1090.28882	329.27881	31.42820	-272.22223	-15.17802	2.20687
564	4.692	999.88806	-186.65994	1588.28137	46.32623	103.22235	1301.51453	-724.07806	175.78435	1297.85815	688.18811	244.81955	-16.45467	69.04973	-170.32617	155.78464	-1098.97620	331.63382	37.92002	-288.07574	-18.39370	-2.62592
565	4.700	1001.26575	-188.56693	1584.12842	47.88278	102.96724	1298.38647	-723.37677	174.15836	1295.06995	664.66528	246.66209	-16.67528	87.69080	-176.41562	163.37845	-1102.96472	334.17935	44.89766	-306.88818	-19.35553	-4.76255
566	4.708	1002.68585	-190.66846	1580.18994	49.06651	102.59636	1294.99341	-722.57507	171.34882	1291.54712	641.42371	248.35902	-17.10390	107.50294	-181.71881	170.25064	-1101.21704	337.05307	50.50240	-328.15100	-18.37229	-5.23996
567	4.717	1004.05609	-192.93915	1576.54688	49.80414	102.09831	1291.43848	-721.83801	167.66806	1287.52466	618.37292	249.92612	-17.62437	128.66121	-186.27637	176.22963	-1093.25293	340.16272	53.12631	-351.00183	-16.38579	-5.27412
568	4.725	1005.25818	-195.36655	1573.27661	50.04576	101.46545	1287.81116	-721.36017	163.64754	1283.40698	595.44647	251.47896	-18.05513	151.10417	-190.14981	181.18549	-1079.37732	343.37680	52.69764	-374.38449	-14.17069	-5.45050
569	4.733	1006.17114	-197.93164	1570.44385	49.77599	100.71043	1284.15967	-721.24738	159.74231	1279.57446	572.63684	253.17056	-18.31261	174.67874	-193.36505	185.05016	-1060.55981	346.62296	50.48963	-397.59189	-12.05014	-5.76630
570	4.742	1006.69196	-200.57605	1568.10034	48.99666	99.85130	1280.50696	-721.48444	156.21936	1276.21790	549.96368	255.11008	-18.46104	199.28069	-195.89722	187.76396	-1037.87012	349.85541	48.04314	-420.44427	-10.04750	-6.04111
571	4.750	1006.74414	-203.20261	1566.29053	47.69536	98.87204	1276.90063	-721.99768	153.19839	1273.35046	527.41528	257.28461	-18.63031	224.88293	-197.68890	189.28932	-1011.95380	352.95325	46.24686	-443.07526	-8.09603	-6.21086
572	4.758	1006.28241	-205.71350	1565.05566	45.85759	97.70868	1273.43591	-722.72559	150.72716	1270.91260	504.92743	259.56430	-18.89488	251.43958	-198.72150	189.69662	-983.02930	355.63248	45.08443	-465.66907	-6.13317	-6.36781
573	4.767	1005.29474	-208.05865	1564.42700	43.50484	96.27510	1270.22559	-723.63348	148.84003	1268.81592	482.41824	261.82715	-19.21844	278.81903	-199.06262	189.18498	-951.26318	357.47614	44.08319	-488.33582	-4.10377	-6.62589
574	4.775	1003.79657	-210.24747	1564.41553	40.70338	94.50873	1267.35889	-724.69794	147.56229	1266.95996	459.83655	264.03564	-19.51433	306.84686	-198.81021	187.98306	-917.05347	358.15527	42.98114	-511.10071	-1.98814	-6.98507
575	4.783	1001.83124	-212.30219	1564.99500	37.55299	92.41380	1264.88867	-725.89331	146.87552	1265.28479	437.17227	266.17993	-19.73567	335.37708	-198.01962	186.21622	-881.05353	357.57959	41.99716	-533.93732	0.15947	-7.32488
576	4.792	999.47803	-214.22119	1566.10144	34.18777	90.07857	1262.84875	-727.16699	146.69858	1263.80029	414.42444	268.22803	-19.89635	364.32379	-196.72305	183.82645	-844.02850	355.72919	41.64623	-556.82343	2.24670	-7.53213
577	4.800	996.84564	-215.99557	1567.65295	30.78197	87.65141	1261.27393	-728.41779	146.90625	1262.55811	391.58731	270.15439	-20.04170	393.64124	-194.94669	180.58755	-806.61566	352.52808	42.43901	-579.76550	4.20791	-7.60130
578	4.808	994.04645	-217.62479	1569.56750	27.53876	85.28955	1260.20837	-729.51593	147.37195	1261.61499	368.66223	271.97464	-20.20705	423.26349	-192.65973	176.22839	-769.15277	347.99387	44.63679	-602.77075	6.03184	-7.60057
579	4.817	991.17297	-219.10916	1571.76416	24.66505	83.11337	1259.70679	-730.35760	147.99976	1261.01855	345.66022	273.71094	-20.38078	453.01501	-189.78323	170.59198	-731.76721	342.27771	48.07435	-625.83679	7.75251	-7.59573
580	4.825	988.29486	-220.45432	1574.16626	22.34526	81.19947	1259.82788	-730.90704	148.72806	1260.81909	322.58682	275.36609	-20.48976	482.50931	-186.25119	163.69064	-694.59003	335.45215	52.16694	-648.97644	9.40573	-7.59582
581	4.833	985.47241	-221.68259	1576.70837	20.71079	79.60757	1260.61670	-731.19751	149.51328	1261.09460	299.41409	276.98499	-20.43774	511.17532	-182.01468	155.62677	-657.80817	327.47388	56.21391	-672.21179	10.98579	-7.53524
582	4.842	982.76880	-222.83130	1579.33423	19.79816	78.38278	1262.07996	-731.29889	150.30940	1261.94946	276.08054	278.65137	-20.19763	538.55261	-177.07724	146.47946	-621.58820	318.45923	59.78161	-695.55243	12.45142	-7.32614
583	4.850	980.25043	-223.94412	1581.99219	19.51753	77.52058	1264.17224	-731.28101	151.06738	1263.48340	252.54135	280.37640	-19.85976	564.65710	-171.67047	136.28494	-586.05145	308.73672	62.74877	-719.00916	13.80100	-6.95115
584	4.858	977.98340	-225.05893	1584.63477	19.67725	76.96582	1266.80994	-731.19147	151.75125	1265.75525	228.79977	282.06949	-19.56070	590.00378	-166.43469	125.21394	-551.31494	298.56412	65.05275	-742.60059	15.16171	-6.53246
585	4.867	976.02930	-226.19394	1587.21582	20.07188	76.66245	1269.89941	-731.04956	152.34702	1268.75195	204.88055	283.64349	-19.36555	615.13135	-162.30814	113.78623	-517.50537	288.09869	66.59338	-766.31940	16.72180	-6.26629
586	4.875	974.43964	-227.34518	1589.68274	20.57012	76.58662	1273.34729	-730.84857	152.87292	1272.35657	180.81805	285.11121	-19.23743	639.92651	-160.01077	102.69994	-484.68417	277.62399	67.35170	-790.12811	18.53335	-6.23900
587	4.883	973.24756	-228.49991	1591.97717	21.13980	76.73453	1277.05737	-730.55157	153.39789	1276.33008	156.69890	286.55624	-19.08154	663.24695	-159.47508	92.22600	-452.83411	267.56491	67.43489	-814.01453	20.45130	-6.33883
588	4.892	972.46228	-229.64484	1594.04187	21.81610	77.09596	1280.92078	-730.08807	154.02113	1280.36255	132.69258	288.03659	-18.68069	683.17737	-159.81387	81.81580	-421.99231	258.37457	67.06339	-838.01239	22.25488	-6.34280
589	4.900	972.06531	-230.75803	1595.82239	22.65965	77.63820	1284.80408	-729.37671	154.81070	1284.18030	109.03000	289.53366	-17.55605	697.90338	-159.95261	70.52601	-392.32239	250.52794	66.56335	-862.14624	23.80222	-6.10187
590	4.908	972.01019	-231.80225	1597.26013	23.73257	78.30994	1288.54797	-728.37378	155.76138	1287.64294	85.93895	290.94934	-15.04918	706.72803	-159.37363	57.89119	-364.10364	244.44930	66.12404	-886.35919	25.09325	-5.67267
591	4.917	972.22858	-232.72931	1598.29553	25.08813	79.06731	1291.98486	-727.12268	156.78920	1290.78967	63.57916	292.18414	-10.50264	710.41040	-158.30243	44.33112	-337.84332	240.33740	65.42629	-910.46631	26.19543	-5.22071
592	4.925	972.64496	-233.48569	1598.87769	26.75780	79.89436	1294.96997	-725.74561	157.77419	1293.75964	42.14169	293.27362	-3.09599	710.38843	-157.24234	30.96321	-314.40460	238.16472	63.63962	-934.11292	27.10563	-4.73870
593	4.933	973.19702	-234.02664	1598.96838	28.73447	80.78508	1297.40881	-724.36609	158.63678	1296.61145	22.31104	294.38257	8.41806	707.40942	-156.45760	19.32011	-294.81561	237.86160	59.82756	-956.77985	27.66968	-3.88676
594	4.942	973.85510	-234.33893	1598.54199	30.96773	81.70657	1299.26208	-723.05341	159.36081	1299.24048	5.94803	295.64468	25.29070	700.76660	-155.89142	10.86929	-279.80988	239.45163	53.42765	-977.99719	27.70296	-2.24519
595	4.950	974.62927	-234.44351	1597.58398	33.37482	82.58672	1300.53064	-721.82959	159.95213	1301.44495	-3.85336	297.03308	47.55468	689.04175	-155.34235	6.12509	-269.53662	242.98727	44.54318	-997.67792	27.25259	0.25109
596	4.958	975.55981	-234.37973	1596.09631	35.85858	83.33624	1301.23389	-720.69220	160.41368	1303.01819	-4.29178	298.40210	73.06754	671.76074	-154.59393	4.22985	-263.68317	248.39792	33.91728	-1016.18811	26.67166	3.23472
597	4.967	976.69849	-234.20374	1594.10828	38.33151	83.89726	1301.39014	-719.62830	160.77710	1303.81873	4.88058	299.70416	98.15976	650.16968	-153.52560	3.71984	-261.81848	255.46872	22.72788	-1034.04712	26.38171	6.21844
598	4.975	978.09796	-233.99072	1591.68274	40.73927	84.29021	1301.00684	-718.63104	161.15126	1303.82251	21.01128	301.06723	119.77258	626.40686	-152.19720	3.56090	-263.61475	263.81470	12.42420	-1051.52148	26.58734	8.96964
599	4.983	979.80682	-233.80051	1588.89978	43.05666	84.60759	1300.08948	-717.70508	161.69992	1303.10022	40.72293	302.58600	137.11751	602.21619	-150.72449	3.38202	-268.80908	272.67542	4.50357	-1068.36450	27.26325	11.72835
600	4.992	981.85602	-233.64264	1585.84009	45.26083	84.95641	1298.65796	-716.84314	162.54791	1301.73340	61.91411	304.16510	151.25616	578.37903	-149.09412	3.13318	-277.25372	280.84570	-0.12110	-1083.65222	28.39462	15.10263
601	5.000	984.23425	-233.50327	1582.59460	47.32143	85.41195	1296.75745	-716.01276	163.72067	1299.79626	83.86290	305.56256	163.38943	554.93274	-147.23245	2.82215	-289.26660	287.13712	-1.85147	-1095.66943	30.05386	19.56581
602	5.008	986.88190	-233.37009	1579.27698	49.20849	86.00070	1294.46484	-715.19373	165.15527	1297.41284	106.47194	306.46341	173.78561	531.67603	-145.20752	2.47831	-305.46033	291.12466	-2.12529	-1102.25793	32.16238	24.85792
603	5.017	989.71021	-233.18570	1576.00867	50.89136	86.69435	1291.88745	-714.43542	166.74896	1294.78271	129.77211	306.53967	182.01584	508.49460	-143.22699	2.15831	-325.65637	293.35858	-2.21573	-1101.74573	34.35963	29.93883
604	5.025	992.61884	-232.81839	1572.89783	52.32765	87.41809	1289.14807	-713.85992	168.41290	1292.14673	153.75891	305.53995	187.71909	485.39874	-141.44656	1.89651	-348.38580	294.76309	-2.58117	-1093.75281	36.09555	33.69452
605	5.033	995.49951	-232.12131	1570.04468	53.45203	88.07643	1286.36267	-713.59204	170.09364	1289.72131	178.39462	303.35754	191.03394	462.43564	-139.88007	1.67675	-371.89719	295.95590	-3.14891	-1079.22485	36.66447	35.70024
606	5.042	998.24023	-231.01178	1567.55603	54.17519	88.58820	1283.62244	-713.67377	171.76926	1287.61499	203.65334	300.02426	192.52542	439.60583	-138.47827	1.46574	-395.25769	297.12228	-3.73054	-1059.62231	35.38235	36.28757
607	5.050	1000.73157	-229.50223	1565.54504	54.40091	88.91344	1280.98950	-714.04547	173.45505	1285.78442	229.53400	295.65854	192.89136	416.84515	-137.20120	1.23595	-418.34644	298.27148	-4.19019	-1035.90149	32.03113	35.96877
608	5.058	1002.86987	-227.67203	1564.11206	54.05386	89.06018	1278.50720	-714.62817	175.20015	1284.10901	256.05951	290.38477	192.70178	394.07117	-136.01009	0.97066	-441.30716	299.42621	-4.48511	-1008.22394	27.04182	34.92636
609	5.067	1004.56427	-225.61035	1563.32202	53.10277	89.07324	1276.21362	-715.42664	177.04381	1282.51489	283.28180	284.27838	192.27457	371.23914	-134.84625	0.68852	-464.25638	300.65643	-4.66203	-976.44739	21.21545	33.08838
610	5.075	1005.75287	-223.38123	1563.19910	51.56686	89.01608	1274.15247	-716.53064	178.96204	1280.99744	311.23730	277.43732	191.69293	348.35556	-133.64095	0.43859	-487.27173	302.06805	-4.80228	-940.68250	15.33035	30.54789
611	5.083	1006.42114	-221.02057	1563.73486	49.50669	88.96243	1272.37390	-718.02197	180.86441	1279.57214	339.85159	270.06476	190.85379	325.44299	-132.32770	0.24853	-510.40161	303.70047	-4.96661	-901.51794	9.89368	27.79368
612	5.092	1006.61285	-218.54651	1564.89270	47.02173	88.98755	1270.93164	-719.87659	182.62872	1278.23608	368.93201	262.38052	189.46077	302.51413	-130.86069	0.10736	-533.62207	305.42853	-5.18181	-859.89545	5.10709	25.58014
613	5.100	1006.42615	-215.97421	1566.61182	44.26862	89.12546	1269.88086	-721.91937	184.08299	1276.94641	398.30933	254.49240	187.05411	279.56696	-129.25880	0.01840	-556.85522	307.08563	-5.43015	-816.77350	1.03923	24.57972
614	5.108	1005.99530	-213.31613	1568.81262	41.46916	89.32005	1269.27588	-723.86841	184.94870	1275.63135	427.96899	246.40506	183.16141	256.57550	-127.59213	0.02213	-580.07465	308.67618	-5.64504	-772.89917	-2.16905	25.09858
615	5.117	1005.46558	-210.57260	1571.39929	38.86967	89.43895	1269.16443	-725.46082	184.92044	1274.25745	458.02161	238.09691	177.49777	233.49100	-125.91409	0.13726	-603.32495	310.34332	-5.75361	-728.84436	-4.34563	27.08154
616	5.125	1004.96899	-207.73193	1574.25781	36.66013	89.34354	1269.57886	-726.57373	183.87971	1272.90674	488.57947	229.60335	170.09868	210.24631	-124.24316	0.32140	-626.63123	312.10724	-5.74055	-685.16583	-5.48792	30.30260
617	5.133	1004.60437	-204.78067	1577.25903	34.91180	88.94626	1270.54028	-727.25116	181.99829	1271.77319	519.68823	221.08919	161.27307	186.78224	-122.56233	0.49978	-649.97571	313.83276	-5.64715	-642.48822	-5.76093	34.46781
618	5.142	1004.43854	-201.72150	1580.27283	33.58781	88.22285	1272.06409	-727.63220	179.66786	1271.09375	551.35547	212.81676	151.38753	163.11304	-120.83691	0.63133	-673.36389	315.49188	-5.49106	-601.38995	-5.27444	39.14519
619	5.150	1004.52454	-198.59045	1583.19214	32.60608	87.19901	1274.14587	-727.85327	177.35661	1271.08093	583.61621	205.02208	140.67999	139.32404	-119.07629	0.74619	-696.85938	317.23999	-5.22405	-562.16583	-3.98449	43.73690
620	5.158	1004.91144	-195.45380	1585.94812	31.88996	85.93744	1276.74146	-727.98071	175.43816	1271.85376	616.52417	197.83539	129.23529	115.46556	-117.32796	0.87729	-720.54822	319.28992	-4.79173	-524.69165	-1.90205	47.71470
621	5.167	1005.64148	-192.38120	1588.50256	31.38744	84.52707	1279.76721	-727.99664	174.06284	1273.37146	650.00305	191.26947	117.09639	91.50728	-115.60686	0.98465	-744.48810	321.83990	-4.17696	-488.57324	0.69470	50.90266
622	5.175	1006.75171	-189.42108	1590.82947	31.07640	83.05530	1283.11609	-727.82312	173.10434	1275.40527	683.64026	185.27087	104.45769	67.44501	-113.91107	1.04615	-768.65991	324.92200	-3.39430	-453.48395	3.36227	53.45238
623	5.183	1008.27509	-186.59134	1592.90308	30.96580	81.57481	1286.67188	-727.36206	172.20599	1277.58765	716.58105	179.87213	91.79755	43.43892	-112.30600	1.27340	-792.92706	328.20200	-2.54017	-419.37033	5.74233	55.58042
624	5.192	1010.22473	-183.87650	1594.69031	31.09453	80.10030	1290.31262	-726.56799	171.02968	1279.61597	747.63611	175.27438	79.73536	19.87706	-110.91922	2.23236	-817.09937	331.15228	-1.78149	-386.42157	7.67849	57.37762
625	5.200	1012.57336	-181.23483	1596.14709	31.52174	78.62573	1293.90918	-725.51294	169.55466	1281.50403	775.56128	171.70490	68.64896	-2.66910	-109.88335	4.67862	-841.11035	333.47632	-1.23514	-355.00909	9.19884	58.79219
626	5.208	1015.25049	-178.61914	1597.22229	32.30861	77.13359	1297.32544	-724.33881	168.05450	1283.52673	799.33563	169.23355	58.40654	-23.55624	-109.36298	9.19651	-865.07086	335.18298	-0.96775	-325.71173	10.43790	59.65558
627	5.217	1018.16040	-175.99698	1597.86853	33.50362	75.60379	1300.42920	-723.13983	166.80927	1285.87659	818.30603	167.72870	48.50221	-42.05949	-109.57654	16.03797	-889.06268	336.34714	-1.06375	-299.29980	11.49586	59.67356
628	5.225	1021.21240	-173.36011	1598.04858	35.13028	74.03380	1303.10474	-721.91418	165.93027	1288.47522	832.14484	166.95190	38.49213	-57.21158	-110.69904	25.31182	-912.88995	337.12860	-1.46011	-276.58734	12.36098	58.42953
629	5.233	1024.34485	-170.72501	1597.73425	37.17423	72.44795	1305.25964	-720.59570	165.37302	1291.05933	840.64270	166.71500	28.29148	-67.77902	-112.75954	37.17302	-936.03986	338.05814	-1.61958	-258.23297	12.93931	55.47028
630	5.242	1027.52283	-168.11307	1596.90344	39.58148	70.87932	1306.82336	-719.09839	164.99866	1293.31946	843.52515	166.96335	18.08898	-72.47171	-115.67213	51.71331	-957.89667	339.80923	-0.65653	-244.61646	13.03139	50.50981
631	5.250	1030.71960	-165.51712	1595.53430	42.26962	69.35007	1307.74048	-717.35065	164.63213	1294.99390	840.48297	167.74817	8.18150	-70.22653	-119.37388	68.58010	-978.05017	342.52295	1.93058	-235.84363	12.30322	43.60778
632	5.258	1033.90857	-162.89688	1593.60156	45.14312	67.87812	1307.96680	-715.33240	164.12213	1295.93518	831.43903	169.13631	-0.94482	-60.74316	-123.92986	86.57961	-996.44189	345.78815	5.80827	-231.83734	10.37746	35.13759
633	5.267	1037.07239	-160.21460	1591.07715	48.11169	66.49315	1307.47620	-713.10693	163.39545	1296.14551	816.95007	171.05780	-8.49515	-45.21385	-129.47260	103.81317	-1013.33032	349.23846	10.18653	-232.46375	6.98265	25.64840
634	5.275	1040.21436	-157.46768	1587.94409	51.10147	65.22929	1306.26917	-710.80334	162.46097	1295.73364	798.34064	173.22604	-13.69896	-26.19911	-135.97763	118.61417	-1029.22974	352.85583	14.51744	-237.62482	2.17496	15.88356
635	5.283	1043.36011	-154.71716	1584.23669	54.05081	64.09938	1304.37573	-708.55316	161.34749	1294.82007	777.14709	175.32925	-16.48036	-6.21359	-143.10489	130.47734	-1044.72168	356.80869	18.91598	-247.21887	-3.31036	6.95366
636	5.292	1046.56018	-152.13324	1580.07935	56.90674	63.08191	1301.85156	-706.45422	160.05438	1293.49219	754.47559	177.26436	-17.56374	13.58478	-150.32468	139.99124	-1060.02673	361.15704	24.19811	-261.01813	-7.98712	0.18661
637	5.300	1049.88257	-149.96701	1575.66272	59.62840	62.13139	1298.77698	-704.57898	158.56430	1291.82593	731.03271	179.07053	-17.84235	33.38326	-157.18344	148.01221	-1074.55640	365.72064	31.52503	-278.61133	-10.40056	-3.67592
638	5.308	1053.38281	-148.40402	1571.16785	62.17773	61.19152	1295.25989	-702.97485	156.86249	1289.90698	707.34448	180.77231	-17.91177	53.88181	-163.42889	155.03596	-1086.76013	370.15231	41.45062	-299.32678	-10.22055	-5.10160
639	5.317	1057.06335	-147.45642	1566.72021	64.49551	60.20043	1291.42957	-701.64893	154.91283	1287.81604	683.72498	182.39859	-18.06409	75.63269	-168.98798	161.17371	-1094.50220	374.02820	52.82730	-322.10815	-8.33456	-5.26628
640	5.325	1060.85181	-146.99475	1562.39893	66.48688	59.09382	1287.41589	-700.57959	152.63219	1285.61084	660.30273	184.01968	-18.36690	98.83131	-173.91110	166.42822	-1095.91077	376.92184	62.93463	-345.71933	-5.90510	-5.12581
641	5.333	1064.60779	-146.84555	1558.27222	68.02441	57.81377	1283.32593	-699.77222	149.95026	1283.36475	637.13281	185.70016	-18.75664	123.37140	-178.27747	170.84711	-1090.24280	378.49878	69.15031	-369.26254	-3.57895	-5.12086
642	5.342	1068.15527	-146.86478	1554.42944	68.95956	56.33352	1279.23401	-699.27557	146.92123	1281.19385	614.23175	187.48811	-19.14572	149.01630	-182.12186	174.50314	-1078.14417	378.61005	70.64603	-392.41052	-1.44875	-5.35004
643	5.350	1071.31470	-146.95044	1550.98950	69.14212	54.67632	1275.19666	-699.10699	143.75674	1279.17175	591.56134	189.43262	-19.46997	175.56691	-185.48187	177.48312	-1060.98584	377.48688	68.76278	-415.22391	0.59587	-5.72948
644	5.358	1073.92920	-147.01556	1548.07947	68.45580	52.89188	1271.27832	-699.19720	140.75711	1277.25464	569.03516	191.54263	-19.72333	202.89336	-188.43106	179.88248	-1039.83667	375.84119	65.99577	-437.89273	2.63456	-6.10936
645	5.367	1075.88916	-146.96707	1545.80371	66.86935	51.01099	1267.56946	-699.44873	138.20506	1275.33459	546.56262	193.76732	-19.95204	230.87387	-191.00940	181.75673	-1015.09485	374.46875	64.32368	-460.56659	4.70416	-6.38844
646	5.375	1077.14270	-146.71417	1544.22888	64.47806	49.03125	1264.17786	-699.82892	136.26675	1273.31482	524.08020	196.02728	-20.18224	259.39417	-193.20398	183.12012	-986.94067	373.64240	64.12415	-483.29327	6.81628	-6.56709
647	5.383	1077.68738	-146.19937	1543.38416	61.48384	46.93743	1261.20349	-700.39581	134.96011	1271.13245	501.56149	198.22147	-20.40358	288.41748	-195.00410	183.97943	-955.81036	372.93811	64.47350	-506.05011	8.93589	-6.70835
648	5.392	1077.56494	-145.42804	1543.26636	58.11761	44.72947	1258.71558	-701.24725	134.20605	1268.78833	479.01343	200.26215	-20.60847	318.00443	-196.41373	184.29889	-922.35358	371.59525	64.28555	-528.80969	11.00338	-6.85794
649	5.400	1076.86987	-144.46979	1543.84729	54.58847	42.44601	1256.74866	-702.44849	133.87405	1266.37341	456.43073	202.14326	-20.79665	348.20505	-197.44620	183.95636	-887.10889	368.99634	63.14541	-551.57983	12.97145	-7.00861
650	5.408	1075.73755	-143.41788	1545.07935	51.09364	40.16524	1255.32068	-703.98297	133.78812	1264.03931	433.75748	203.93604	-20.96437	378.90985	-198.14673	182.77374	-850.31458	364.83966	61.33800	-574.38525	14.80341	-7.12551
651	5.417	1074.31079	-142.33765	1546.89331	47.83409	37.97546	1254.45508	-705.74921	133.75551	1261.95752	410.93451	205.72363	-21.10329	409.85425	-198.56195	180.55908	-812.00751	359.05692	59.45555	-597.23700	16.50427	-7.18746
652	5.425	1072.70691	-141.25134	1549.20007	44.99569	35.94825	1254.19019	-707.60040	133.62012	1260.30615	387.96259	207.53447	-21.21126	440.77295	-198.67261	177.16008	-772.28345	351.71967	58.05894	-620.15497	18.13890	-7.19741
653	5.433	1071.00513	-140.15305	1551.89978	42.71230	34.13205	1254.57568	-709.39386	133.29854	1259.25195	364.89301	209.31963	-21.30110	471.44238	-198.39532	172.55391	-731.48535	342.91104	57.46646	-643.18286	19.74371	-7.14791
654	5.442	1069.25781	-139.02420	1554.89282	41.03595	32.54719	1255.65796	-711.01221	132.80582	1258.89661	341.76709	211.02684	-21.36583	501.56589	-197.62781	166.85434	-690.16840	332.72595	57.72113	-666.34192	21.31499	-7.03080
655	5.450	1067.51501	-137.84705	1558.08557	39.92107	31.18005	1257.45898	-712.35895	132.26183	1259.22095	318.55884	212.68530	-21.34459	530.76428	-196.28864	160.19040	-648.89307	321.49658	58.75960	-689.61511	22.91132	-6.89439
656	5.458	1065.83960	-136.61093	1561.39514	39.23586	29.99665	1259.96204	-713.36981	131.82401	1260.12280	295.19574	214.36731	-21.18083	558.77979	-194.37381	152.56473	-608.09491	309.71893	60.48605	-712.98456	24.59381	-6.78969
657	5.467	1064.30334	-135.31180	1564.75146	38.80880	28.97189	1263.11316	-714.03467	131.58243	1261.52234	271.64276	216.09126	-20.89970	585.73242	-192.03752	143.82069	-568.11401	297.62665	62.58844	-736.45215	26.32025	-6.68763
658	5.475	1062.97839	-133.95435	1568.09363	38.48369	28.10627	1266.83032	-714.39142	131.53040	1263.39685	247.91614	217.80605	-20.57915	612.16675	-189.66586	133.82719	-529.23730	285.08151	64.45238	-760.04236	28.04018	-6.54013
659	5.483	1061.92688	-132.54431	1571.36450	38.15549	27.41151	1271.01208	-714.50214	131.60703	1265.73511	224.04086	219.44345	-20.28038	638.71777	-187.83847	122.80467	-491.71991	271.88467	65.46613	-783.77069	29.75962	-6.35477
660	5.492	1061.18408	-131.07449	1574.50977	37.78477	26.87980	1275.53857	-714.43231	131.73083	1268.49048	200.04999	220.98645	-20.01961	665.55664	-187.09653	111.44903	-455.78488	258.08942	65.38224	-807.60284	31.46073	-6.17291
661	5.500	1060.74927	-129.52332	1577.47559	37.39559	26.47556	1280.27112	-714.22974	131.81754	1271.56421	176.01407	222.49933	-19.74557	692.01111	-187.65097	100.58141	-421.63629	244.10434	64.31679	-831.49823	33.09045	-6.02118
662	5.508	1060.59277	-127.86517	1580.20605	37.06115	26.16106	1285.05164	-713.91443	131.80850	1274.82190	152.09090	224.02950	-19.26195	716.66473	-189.24017	90.51192	-389.53607	230.56697	62.53126	-855.47070	34.63223	-5.89425
663	5.517	1060.66089	-126.08008	1582.64734	36.88374	25.92407	1289.70361	-713.48920	131.69025	1278.13611	128.54715	225.50835	-18.09477	737.92798	-191.23697	80.74081	-359.75662	218.04073	60.25427	-879.53491	36.09296	-5.77108
664	5.525	1060.87488	-124.15857	1584.75269	36.96555	25.77108	1294.04785	-712.96027	131.47842	1281.41553	105.66257	226.83531	-15.49042	754.70349	-192.99251	70.40139	-332.45764	206.82764	57.54865	-903.58856	37.40627	-5.60910
665	5.533	1061.13794	-122.10217	1586.48633	37.37667	25.69426	1297.92834	-712.36035	131.18054	1284.59094	83.62411	228.00714	-10.56407	766.71631	-194.16046	58.99244	-307.77692	197.13873	54.28345	-927.32141	38.41167	-5.28920
666	5.542	1061.35229	-119.92068	1587.82520	38.14420	25.65781	1301.22791	-711.75330	130.77068	1287.59351	62.68414	229.14729	-2.24480	774.36731	-194.79318	46.70004	-286.00598	189.28336	50.21220	-950.23633	38.96584	-4.57980
667	5.550	1061.43689	-117.63123	1588.75317	39.26218	25.61062	1303.87170	-711.20514	130.20480	1290.33997	43.73282	230.48407	10.83553	778.18237	-195.31657	34.31705	-267.62335	183.55951	45.01301	-971.88617	39.05322	-3.21045
668	5.558	1061.34094	-115.25613	1589.25513	40.69848	25.49713	1305.81909	-710.74365	129.46860	1292.70996	28.97005	232.19649	29.71495	778.21619	-196.27216	23.04296	-253.20441	180.14203	38.38638	-992.15576	38.77592	-1.05874
669	5.567	1061.04370	-112.81476	1589.31799	42.39603	25.27108	1307.04675	-710.34625	128.60385	1294.55127	21.58788	234.18703	53.77628	773.92639	-197.79253	14.13875	-243.23804	179.13881	30.34805	-1011.24622	38.30416	1.69610
670	5.575	1060.54749	-110.32306	1588.94092	44.27899	24.91751	1307.53381	-709.95532	127.70885	1295.73767	23.73103	236.18079	80.10631	764.67468	-199.38007	8.36772	-237.88129	180.55357	21.44769	-1029.39185	37.82415	4.65919
671	5.583	1059.87622	-107.80710	1588.14282	46.26084	24.45879	1307.26489	-709.49976	126.93792	1296.23560	34.50621	238.06250	104.75333	750.44617	-200.30133	5.45352	-236.81140	184.12683	12.68713	-1046.62024	37.43478	7.53527
672	5.592	1059.08020	-105.30563	1586.96631	48.25243	23.94078	1306.24817	-708.91223	126.46339	1296.10596	50.66632	239.91089	125.15008	732.04443	-200.16614	4.22739	-239.34912	189.26115	5.29157	-1062.64233	37.11964	10.40695
673	5.600	1058.23840	-102.85391	1585.47815	50.16953	23.41991	1304.53516	-708.14679	126.39795	1295.44568	69.16132	241.76801	141.31924	710.66443	-199.11041	3.56055	-244.76923	195.07532	0.29551	-1076.71008	36.75603	13.74278
674	5.608	1057.45276	-100.47113	1583.76563	51.93518	22.95848	1302.22913	-707.21442	126.75136	1294.34119	88.48270	243.53197	154.74486	687.52380	-197.48984	3.00165	-252.66351	200.52975	-2.11535	-1087.43762	36.01988	17.99672
675	5.617	1056.82617	-98.15833	1581.92468	53.48285	22.61456	1299.47534	-706.21466	127.44017	1292.86523	108.20007	245.00005	166.49506	663.67645	-195.57916	2.55923	-263.32306	204.69618	-2.78425	-1092.96899	34.45374	22.95221
676	5.625	1056.42615	-95.89432	1580.04504	54.76743	22.41577	1296.43335	-705.31824	128.31480	1291.09851	128.28339	245.95525	176.52667	639.79382	-193.60223	2.24699	-277.62585	207.25160	-2.83721	-1091.74487	31.71049	27.54232
677	5.633	1056.25500	-93.63440	1578.20593	55.77557	22.34213	1293.24585	-704.71014	129.19861	1289.14600	148.87898	246.24586	184.25960	616.17273	-191.77820	1.93222	-296.02100	208.69305	-2.91559	-1083.35645	27.53977	30.55939
678	5.642	1056.25049	-91.32797	1576.48706	56.52362	22.34353	1290.02063	-704.54187	129.94220	1287.12000	170.20831	245.77609	189.33832	592.92688	-190.20541	1.49940	-317.65942	209.79851	-3.16224	-1068.63550	21.67857	31.48457
679	5.650	1056.31030	-88.93521	1574.98401	57.03558	22.36917	1286.83057	-704.90143	130.46680	1285.09717	192.43678	244.43811	191.90782	570.06201	-188.86359	1.02098	-340.86462	210.98175	-3.57518	-1048.86060	14.04861	30.57870
680	5.658	1056.31470	-86.41666	1573.81018	57.30521	22.37877	1283.73267	-705.78516	130.75697	1283.10083	215.57544	242.12373	192.48743	547.50574	-187.70724	0.65581	-364.28833	212.26579	-4.14551	-1024.91748	4.99391	28.41202
681	5.667	1056.13245	-83.72101	1573.08105	57.26312	22.34824	1280.78394	-707.09320	130.80609	1281.15430	239.47153	238.82030	191.74280	525.14642	-186.64621	0.44381	-387.39273	213.57655	-4.77253	-997.15521	-4.80841	25.48764
682	5.675	1055.62610	-80.80957	1572.89636	56.77837	22.29117	1278.04395	-708.66663	130.59277	1279.34436	263.89615	234.64185	190.29333	502.85815	-185.55774	0.29578	-410.15631	214.87289	-5.26541	-965.74316	-14.67428	22.22057
683	5.683	1054.67163	-77.69336	1573.33752	55.71068	22.27246	1275.56702	-710.34784	130.11221	1277.78516	288.68799	229.76530	188.56174	480.55417	-184.38882	0.11846	-432.71432	216.12997	-5.50785	-930.98639	-24.14190	19.04210
684	5.692	1053.18030	-74.43329	1574.47314	53.98520	22.37802	1273.39551	-712.04633	129.37720	1276.53247	313.84125	224.37604	186.68256	458.21140	-183.17831	-0.11477	-455.20712	217.32912	-5.56835	-893.42926	-32.95045	16.43624
685	5.700	1051.10303	-71.10916	1576.35901	51.63010	22.66035	1271.56494	-713.77094	128.38115	1275.55640	339.43536	218.64915	184.49658	435.84415	-181.96637	-0.36675	-477.72012	218.48831	-5.62157	-853.81506	-40.99374	14.95780
686	5.708	1048.42432	-67.78778	1579.02820	48.75681	23.10580	1270.11279	-715.59290	127.09138	1274.76611	365.49042	212.73433	181.63474	413.46857	-180.71918	-0.57303	-500.27499	219.67734	-5.80012	-813.00787	-48.32948	15.16775
687	5.717	1045.15466	-64.50330	1582.48340	45.52191	23.63575	1269.08044	-717.56885	125.47095	1274.04968	391.93640	206.72395	177.65533	391.06244	-179.37141	-0.69996	-522.87036	220.97647	-6.09674	-771.95947	-55.05801	17.41574
688	5.725	1041.32764	-61.25519	1586.69324	42.11157	24.13146	1268.50989	-719.68774	123.50175	1273.31934	418.71368	200.60335	172.18791	368.57037	-177.90970	-0.77714	-545.51038	222.44562	-6.35937	-731.66919	-61.11423	21.62370
689	5.733	1037.00134	-58.02298	1591.59766	38.73529	24.47270	1268.44067	-721.87244	121.21125	1272.55945	445.84329	194.25876	165.05972	345.95605	-176.37715	-0.85394	-568.20117	224.06995	-6.44962	-693.02667	-66.15369	27.22406
690	5.742	1032.26123	-54.78912	1597.12231	35.59763	24.58294	1268.90649	-724.02448	118.69183	1271.85632	473.34186	187.58211	156.34686	323.22327	-174.82657	-0.93017	-590.96039	225.70012	-6.40760	-656.55493	-69.65079	33.32085
691	5.750	1027.20703	-51.55563	1603.19214	32.85764	24.46110	1269.92737	-726.07373	116.08006	1271.38428	501.06421	180.55496	146.29510	300.39749	-173.27776	-0.95228	-613.82458	227.21823	-6.35531	-622.25659	-71.21400	39.03851
692	5.758	1021.93445	-48.33798	1609.72778	30.60687	24.17015	1271.49829	-727.99030	113.50818	1271.34912	528.72070	173.25931	135.13440	277.49152	-171.71819	-0.85709	-636.81018	228.74904	-6.29563	-589.74048	-70.87965	43.82540
693	5.767	1016.52374	-45.14334	1616.63293	28.86884	23.79053	1273.58521	-729.75317	111.07738	1271.90479	556.16199	165.90440	122.93602	254.48651	-170.13101	-0.61882	-659.89069	230.52731	-6.10383	-558.47644	-69.14009	47.53347
694	5.775	1011.04211	-41.96518	1623.79407	27.59460	23.37219	1276.13721	-731.31976	108.84946	1273.08630	583.67334	158.85283	109.72871	231.34979	-168.49014	-0.27933	-683.07178	232.59398	-5.67931	-527.93494	-66.69714	50.30759
695	5.783	1005.55634	-38.78604	1631.09448	26.66010	22.90867	1279.11646	-732.63354	106.83778	1274.80127	611.88239	152.57739	95.86582	208.03293	-166.76770	0.08101	-706.42792	234.71013	-5.09377	-497.65390	-64.14384	52.38404
696	5.792	1000.14850	-35.57846	1638.43127	25.90898	22.35211	1282.50891	-733.65765	105.01115	1276.87793	641.15710	147.57315	82.31218	184.46909	-164.95828	0.38516	-729.98999	236.64391	-4.54916	-467.34885	-61.86074	53.96284
697	5.800	994.90759	-32.32556	1645.72705	25.22656	21.65324	1286.29053	-734.40491	103.30456	1279.14136	670.87756	144.22054	70.41009	160.62975	-163.07385	0.57015	-753.69250	238.53033	-4.13248	-437.01935	-60.13727	55.22663
698	5.808	989.89911	-29.04993	1652.92163	24.57196	20.78644	1290.39514	-734.94757	101.63219	1281.49792	699.23474	142.54922	60.95099	136.57167	-161.16185	0.63332	-777.48328	240.75223	-3.72385	-406.97467	-59.25274	56.36209
699	5.817	985.14923	-25.81076	1659.94531	23.95708	19.75599	1294.71655	-735.39221	99.92120	1283.97534	723.94403	142.04047	53.30500	112.46593	-159.34973	0.72978	-801.37012	243.36473	-3.24321	-377.74551	-59.41284	57.49895
700	5.825	980.65302	-22.67529	1666.70752	23.41582	18.59259	1299.12964	-735.83185	98.14446	1286.64404	743.40521	141.84894	45.84093	88.68776	-157.86319	1.29336	-825.30786	245.76727	-2.88757	-349.93903	-60.66083	58.62016
701	5.833	976.38641	-19.70032	1673.11096	22.98341	17.33522	1303.49963	-736.30823	96.32649	1289.48840	757.29614	141.45001	37.38306	65.89752	-156.97743	3.08843	-849.16302	247.31967	-2.92747	-324.18521	-62.88936	59.47642
702	5.842	972.31036	-16.93594	1679.06445	22.68598	16.01128	1307.68652	-736.80737	94.53360	1292.37537	766.28333	141.02711	28.01761	45.00351	-156.90323	7.00990	-872.83289	248.31967	-3.26228	-301.20007	-65.94162	59.54514
703	5.850	968.37769	-14.42792	1684.48474	22.54504	14.63592	1311.55078	-737.28479	92.84974	1295.12048	771.36414	141.15962	18.61398	27.05602	-157.74673	13.72754	-896.18237	249.78575	-3.38203	-281.76575	-69.69342	58.13245
704	5.858	964.54840	-12.21027	1689.29407	22.59483	13.22887	1314.96338	-737.69641	91.34355	1297.55066	773.31128	142.24612	9.99046	13.12204	-159.61194	23.54256	-918.84381	252.26331	-2.73925	-266.50732	-74.11221	54.67801
705	5.867	960.80042	-10.29601	1693.42603	22.89382	11.83493	1317.81177	-738.02069	90.03977	1299.52588	772.37085	144.28653	2.57109	4.13385	-162.69096	36.51379	-940.36133	255.42749	-1.03764	-255.64398	-79.31142	49.10895
706	5.875	957.12921	-8.67499	1696.83899	23.50999	10.52642	1320.00305	-738.27069	88.90115	1300.94104	768.21527	147.08305	-3.51234	0.89009	-167.21664	52.58519	-960.55267	258.71890	1.69403	-248.97412	-85.50121	41.93109
707	5.883	953.54523	-7.32303	1699.52002	24.47430	9.37203	1321.46863	-738.48022	87.83503	1301.73047	760.15112	150.43286	-8.29369	4.15419	-173.34448	71.41927	-979.61639	261.85211	5.19829	-246.11804	-92.84853	33.96936
708	5.892	950.07349	-6.21657	1701.47632	25.73778	8.40182	1322.16833	-738.67151	86.72191	1301.87073	747.67578	154.06357	-11.90968	14.13654	-181.10480	91.85215	-997.99329	264.81497	9.21757	-246.78247	-101.37485	25.97532
709	5.900	946.75684	-5.34596	1702.72913	27.17972	7.61383	1322.08838	-738.84161	85.44168	1301.37500	731.12622	157.57385	-14.50150	29.50322	-190.40601	111.67516	-1016.12817	267.66418	13.64726	-250.86633	-110.89089	18.36598
710	5.908	943.66016	-4.72089	1703.31592	28.65128	7.00882	1321.23669	-738.97437	83.89010	1300.28503	711.57739	160.62079	-16.18678	47.51314	-200.94897	128.56555	-1034.14868	270.22226	18.43297	-258.43256	-120.87266	11.27424
711	5.917	940.86902	-4.36258	1703.28992	30.01257	6.60230	1319.64258	-739.05823	81.99542	1298.66565	690.04047	163.10593	-17.12883	65.64038	-212.13016	141.45911	-1051.57849	271.98688	23.42252	-269.59674	-130.27676	4.87866
712	5.925	938.47913	-4.28940	1702.71558	31.15790	6.39996	1317.35852	-739.10687	79.73323	1296.60010	667.18195	165.10516	-17.55437	82.90906	-223.14331	150.88828	-1067.24292	272.61597	28.53648	-284.37378	-137.63345	-0.31425
713	5.933	936.57446	-4.50226	1701.66479	32.03107	6.37286	1314.45581	-739.17981	77.13504	1294.18335	643.61829	166.73830	-17.70912	99.75627	-233.26935	158.16228	-1079.44507	272.44724	33.98816	-302.56390	-141.77454	-3.68256
714	5.942	935.20624	-4.97308	1700.21069	32.61891	6.46267	1311.01855	-739.37354	74.29336	1291.51709	619.89709	168.15439	-17.81520	117.07492	-242.11908	164.45450	-1086.45422	272.19727	39.86250	-323.61548	-142.69110	-5.14151
715	5.950	934.38513	-5.64627	1698.41736	32.92403	6.60192	1307.14111	-739.78284	71.34628	1288.69873	596.29590	169.50500	-18.02235	135.46272	-249.62625	170.44092	-1087.16321	272.13934	45.33776	-346.51465	-141.51071	-5.37345
716	5.958	934.08038	-6.45911	1696.33826	32.93394	6.72924	1302.92322	-740.46863	68.43472	1285.80017	572.88501	170.86964	-18.36139	155.00667	-255.86563	176.32692	-1081.46350	271.88400	48.87200	-370.08691	-139.56244	-5.26117
717	5.967	934.22070	-7.36636	1694.02771	32.60518	6.80254	1298.46228	-741.45538	65.66669	1282.86340	549.66943	172.27893	-18.74696	175.47345	-260.90561	181.97955	-1070.10718	270.97980	49.58273	-393.55838	-137.59763	-5.31858
718	5.975	934.69641	-8.35028	1691.55286	31.86717	6.81360	1293.85022	-742.73627	63.11391	1279.92651	526.62585	173.80899	-19.05244	196.64734	-264.78925	187.09897	-1054.29541	269.41516	48.14226	-416.72046	-135.80072	-5.63624
719	5.983	935.36243	-9.41516	1688.99414	30.63711	6.79286	1289.17773	-744.26379	60.83082	1277.03125	503.73352	175.54390	-19.23703	218.50259	-267.58908	191.39441	-1035.18909	267.46497	46.03827	-439.66382	-134.12170	-6.07958
720	5.992	936.04517	-10.57379	1686.44519	28.84079	6.79012	1284.54248	-745.95056	58.87563	1274.20361	480.99719	177.45544	-19.39909	241.09842	-269.40820	194.68927	-1013.47339	265.28409	44.21814	-462.50656	-132.45311	-6.48773
721	6.000	936.55652	-11.83069	1684.01221	26.43893	6.83868	1280.05640	-747.70349	57.31787	1271.44165	458.38147	179.42627	-19.65727	264.39890	-270.31012	196.95943	-989.24194	262.78296	42.61277	-485.30734	-130.71542	-6.78671
722	6.008	936.71002	-13.17172	1681.80640	23.45223	6.92458	1275.84094	-749.45917	56.21748	1268.71423	435.78149	181.36493	-20.01906	288.24234	-270.28888	198.35809	-962.32562	259.74982	40.69236	-508.09537	-128.90121	-6.99604
723	6.017	936.33740	-14.56967	1679.92676	19.97240	6.96897	1272.01440	-751.18652	55.58325	1265.96484	413.10187	183.24709	-20.40262	312.46576	-269.31116	199.20227	-932.80334	255.92021	38.21616	-530.88708	-127.05362	-7.16758
724	6.025	935.31702	-16.00388	1678.44360	16.15009	6.83792	1268.67957	-752.86377	55.35806	1263.13049	390.31415	185.09479	-20.72935	337.00641	-267.35571	199.83920	-901.19836	251.03384	35.51190	-553.68823	-125.22108	-7.33735
725	6.033	933.61035	-17.47214	1677.39270	12.16193	6.41066	1265.91711	-754.46594	55.43967	1260.17358	367.44321	186.92363	-20.97644	361.86340	-264.41092	200.43063	-868.24316	244.96704	33.26541	-576.52692	-123.41814	-7.52433
726	6.042	931.27710	-18.98059	1676.78027	8.18065	5.68020	1263.78247	-755.98212	55.70449	1257.11035	344.52643	188.68709	-21.17140	387.00488	-260.47394	200.84180	-834.54468	237.76813	32.12252	-599.45264	-121.64399	-7.72131
727	6.050	928.45483	-20.52856	1676.59534	4.37440	4.78402	1262.30420	-757.42206	56.04551	1254.01941	321.56699	190.32945	-21.33522	412.32248	-255.58041	200.73029	-800.41968	229.60704	32.39882	-622.48047	-119.92128	-7.88759
728	6.058	925.32764	-22.10776	1676.81335	0.91920	3.92147	1261.48145	-758.79504	56.41956	1251.02954	298.52783	191.90289	-21.43910	437.64908	-249.80634	199.73755	-765.94641	220.75017	34.06918	-645.59058	-118.27670	-7.98159
729	6.067	922.09882	-23.70712	1677.39001	-2.01719	3.24394	1261.28882	-760.09180	56.84953	1248.30042	275.37640	193.51840	-21.43465	462.81812	-243.22824	197.64853	-731.11401	211.42731	36.88981	-668.78101	-116.71292	-7.98583
730	6.075	918.96582	-25.31320	1678.25549	-4.32294	2.81329	1261.68787	-761.28265	57.37898	1245.99512	252.10423	195.18047	-21.31654	487.69968	-235.90967	194.44597	-695.93439	201.69388	40.47159	-692.06665	-115.22301	-7.89506
731	6.083	916.10339	-26.90854	1679.32190	-5.98266	2.62617	1262.63843	-762.32751	58.02974	1244.24536	228.69560	196.80598	-21.14186	512.18958	-227.90802	190.25089	-660.46368	191.58298	44.41029	-715.44513	-113.81055	-7.71101
732	6.092	913.65851	-28.46735	1680.49854	-7.07458	2.64719	1264.09937	-763.19019	58.79184	1243.12415	205.12366	198.37244	-20.97780	536.20972	-219.27258	185.20010	-624.74524	181.32761	48.43788	-738.91315	-112.43279	-7.47600
733	6.100	911.74799	-29.95798	1681.70398	-7.72459	2.82885	1266.02136	-763.84589	59.63493	1242.64355	181.40007	199.91878	-20.83922	559.74670	-210.06061	179.33926	-588.76770	171.26547	52.38928	-762.49554	-110.95347	-7.28387
734	6.108	910.45215	-31.35870	1682.87231	-8.05218	3.13073	1268.34607	-764.28168	60.51739	1242.77722	157.58380	201.46771	-20.69293	582.89563	-200.37469	172.57697	-552.48083	161.56451	56.08883	-786.21881	-109.28621	-7.20054
735	6.117	909.81262	-32.66855	1683.95605	-8.14137	3.53147	1271.00464	-764.49493	61.39052	1243.48645	133.71609	203.03152	-20.51695	605.85156	-190.41614	164.72702	-515.87976	152.15663	59.34640	-810.06787	-107.50475	-7.21422
736	6.125	909.83972	-33.90402	1684.92249	-8.04214	4.01962	1273.91663	-764.49432	62.20787	1244.73523	109.78174	204.62819	-20.34456	628.76331	-180.54077	155.65195	-479.13449	142.94371	62.01657	-833.98260	-105.71184	-7.29167
737	6.133	910.52209	-35.09079	1685.74500	-7.78609	4.57480	1276.99524	-764.29773	62.93411	1246.49634	85.77101	206.26291	-20.21538	651.48694	-171.25339	145.42583	-442.65607	134.05283	64.06467	-857.89539	-103.94084	-7.39416
738	6.142	911.82813	-36.24509	1686.38904	-7.39355	5.15973	1280.15442	-763.92358	63.54269	1248.75073	61.78430	207.92133	-20.02502	673.42651	-163.10733	134.34805	-407.08832	125.91711	65.59302	-881.80072	-102.19098	-7.45290
739	6.150	913.70166	-37.35300	1686.80371	-6.86849	5.73302	1283.31226	-763.38098	64.00089	1251.48730	38.04475	209.58046	-19.34915	693.63025	-156.53595	122.75887	-373.23108	119.06328	66.67259	-905.76392	-100.45560	-7.39699
740	6.158	916.05902	-38.37061	1686.92163	-6.19447	6.27374	1286.38977	-762.66400	64.25390	1254.69238	14.75786	211.22798	-17.39134	711.12793	-151.67795	110.82626	-341.89771	113.75175	67.01180	-929.85162	-98.74429	-7.19156
741	6.167	918.79724	-39.24310	1686.66699	-5.34000	6.79274	1289.30701	-761.75189	64.22977	1258.32239	-8.02264	212.86937	-13.12685	725.26025	-148.32086	98.48638	-313.86353	109.87800	65.83751	-954.08057	-97.08856	-6.87218
742	6.175	921.81592	-39.92615	1685.96533	-4.26884	7.32290	1291.97876	-760.62250	63.87217	1262.26599	-30.19046	214.54172	-5.34705	735.71826	-146.02834	85.55890	-289.89874	107.29259	62.21310	-978.35400	-95.53639	-6.51518
743	6.183	925.04468	-40.40482	1684.75781	-2.94590	7.90178	1294.31506	-759.27197	63.17501	1266.27759	-50.85596	216.36240	7.41081	742.36975	-144.33270	71.94145	-270.70166	106.14542	55.52997	-1002.37415	-94.18527	-6.07653
744	6.192	928.45477	-40.70038	1683.01135	-1.33843	8.55061	1296.22424	-757.71265	62.20970	1269.92578	-67.54431	218.52045	26.29039	745.16492	-142.86678	57.78035	-256.75494	106.87105	45.82622	-1025.64832	-93.18320	-5.27030
745	6.200	932.04120	-40.85373	1680.71680	0.57906	9.25754	1297.61829	-755.95300	61.14933	1272.74341	-76.57211	221.15593	50.81375	744.10547	-141.44443	43.57196	-248.22168	109.89384	33.85823	-1047.66968	-92.63754	-3.69168
746	6.208	935.79602	-40.89606	1677.88123	2.81322	9.98062	1298.42126	-753.99365	60.20826	1274.50940	-75.23300	224.26599	78.21809	739.12695	-140.07297	30.17966	-244.89532	115.28447	21.07561	-1068.18018	-92.51994	-1.14538
747	6.217	939.69946	-40.83167	1674.51953	5.34070	10.66419	1298.57556	-751.83990	59.50257	1275.33093	-63.97253	227.73289	104.62344	730.04749	-138.84073	18.75128	-246.18372	122.50464	9.56603	-1087.26074	-92.65831	2.11723
748	6.225	943.73242	-40.64981	1670.65039	8.10486	11.25181	1298.04041	-749.50922	59.02542	1275.48840	-45.98080	231.38449	127.30581	716.78149	-137.76295	10.38986	-251.24237	130.39946	1.44053	-1105.16272	-92.82022	5.55632
749	6.233	947.89380	-40.35001	1666.29712	11.02245	11.69767	1296.79016	-747.03455	58.74796	1275.27319	-24.72583	235.03470	145.87939	699.62732	-136.70726	5.47122	-259.61469	137.58188	-2.55078	-1122.09204	-92.82373	8.79884
750	6.242	952.20892	-39.94421	1661.49512	13.99900	11.99203	1294.82385	-744.46716	58.66656	1274.91516	-2.27881	238.50392	161.35686	679.29053	-135.45395	3.24559	-271.92719	143.06152	-3.57906	-1138.04053	-92.57571	11.97795
751	6.250	956.72485	-39.44131	1656.29590	16.94603	12.18112	1292.18604	-741.86426	58.76428	1274.56763	20.59941	241.58232	174.52243	656.76135	-133.88721	2.42974	-289.06842	146.66409	-3.45674	-1152.51660	-92.01369	15.69037
752	6.258	961.49982	-38.84122	1650.76367	19.78984	12.34073	1288.97961	-739.25604	58.96579	1274.29883	43.79988	244.02130	185.38130	633.16760	-132.10074	2.11418	-310.47021	148.89764	-3.28680	-1164.25806	-91.08036	20.55904
753	6.267	966.58368	-38.12592	1644.96704	22.47253	12.53091	1285.35730	-736.65942	59.16795	1274.08252	67.42076	245.62001	193.69940	609.42493	-130.26007	1.95845	-334.12506	150.44543	-3.37965	-1171.42896	-89.82794	26.60742
754	6.275	971.99182	-37.24454	1638.97290	24.95369	12.78948	1281.49158	-734.16284	59.34341	1273.82007	91.55780	246.29372	199.60010	585.96667	-128.45012	1.84482	-358.13599	151.79001	-3.67869	-1172.41418	-88.48535	32.94718
755	6.283	977.69177	-36.12259	1632.84460	27.20975	13.14246	1277.54358	-731.93304	59.56192	1273.41113	116.28972	246.06903	203.64587	562.87671	-126.69956	1.64984	-381.62384	153.13297	-4.05739	-1166.57153	-87.41121	38.25370
756	6.292	983.61420	-34.69373	1626.65027	29.22408	13.58721	1273.64429	-730.10022	59.88425	1272.83130	141.71213	245.03296	206.54388	540.12378	-125.05552	1.29577	-404.55176	154.47369	-4.45371	-1154.40637	-87.10645	41.71460
757	6.300	989.63977	-32.92575	1620.48145	30.96750	14.07262	1269.89026	-728.69458	60.28905	1272.14539	167.88951	243.28418	208.84674	517.64307	-123.55344	0.82992	-427.19519	155.79297	-4.83100	-1137.10352	-88.14726	43.43531
758	6.308	995.54547	-30.83176	1614.46912	32.38045	14.51753	1266.35974	-727.70166	60.68125	1271.45801	194.81754	240.94640	210.88321	495.34988	-122.15083	0.36876	-449.75659	157.14746	-5.13543	-1115.68225	-90.85396	43.94398
759	6.317	1001.01428	-28.46231	1608.77368	33.37064	14.86791	1263.13611	-727.12860	60.90806	1270.85522	222.45633	238.17476	212.82890	473.17068	-120.75990	-0.00127	-472.24289	158.56671	-5.34877	-1090.51147	-95.01031	43.56931
760	6.325	1005.75549	-25.89676	1603.55591	33.83508	15.15179	1260.31396	-726.99774	60.79455	1270.37256	250.72607	235.09363	214.69102	451.06866	-119.32695	-0.28148	-494.54980	160.00539	-5.49724	-1061.52844	-99.87067	42.36885
761	6.333	1009.61053	-23.24191	1598.95105	33.70866	15.46596	1257.97583	-727.29309	60.22077	1269.99304	279.45096	231.76810	216.21733	429.01920	-117.85611	-0.55168	-516.65411	161.43161	-5.60758	-1028.69678	-104.46271	40.46773
762	6.342	1012.56000	-20.61288	1595.05249	33.01517	15.87794	1256.16272	-727.93353	59.18721	1269.66357	308.40689	228.25812	216.90796	406.97253	-116.37527	-0.88122	-538.69177	162.87454	-5.70509	-992.35144	-108.10701	38.32579
763	6.350	1014.67188	-18.08850	1591.89600	31.88058	16.33203	1254.86987	-728.79779	57.81525	1269.31934	337.47491	224.62927	216.16628	384.86554	-114.88944	-1.25345	-560.80713	164.37096	-5.82459	-953.25452	-110.61702	36.63021
764	6.358	1016.04565	-15.67130	1589.45630	30.49696	16.65947	1254.07397	-729.76923	56.28370	1268.90723	366.69843	220.88841	213.51370	362.65869	-113.38558	-1.58295	-583.02649	165.93054	-5.98394	-912.28864	-112.00357	35.94171
765	6.367	1016.78125	-13.27786	1587.66614	29.06223	16.68624	1253.76416	-730.76337	54.74976	1268.40735	396.17957	216.99725	208.78421	340.33865	-111.86346	-1.78418	-605.34436	167.57591	-6.14803	-870.19525	-112.25671	36.47435
766	6.375	1016.97668	-10.77560	1586.44556	27.73512	16.33824	1253.95288	-731.73163	53.30559	1267.85388	425.95407	212.97284	202.17807	317.89951	-110.31271	-1.83425	-627.80072	169.29074	-6.24845	-827.60309	-111.36121	38.15541
767	6.383	1016.75769	-8.07794	1585.72839	26.62714	15.65147	1254.66870	-732.65125	51.98700	1267.34241	455.94800	208.88513	194.11374	295.32968	-108.69576	-1.76976	-650.43060	170.93591	-6.24976	-785.07367	-109.35057	40.80710
768	6.392	1016.30890	-5.23125	1585.48669	25.81193	14.70394	1255.94006	-733.51202	50.80563	1267.01392	486.02667	204.72807	184.97253	272.59680	-106.99789	-1.61963	-673.25555	172.40508	-6.17779	-743.05994	-106.37124	44.25731
769	6.400	1015.83051	-2.36444	1585.70532	25.32384	13.56413	1257.77966	-734.30615	49.76257	1267.02051	516.09082	200.37878	174.91808	249.64171	-105.25944	-1.38756	-696.32562	173.81436	-6.07338	-701.87579	-102.61914	48.27349
770	6.408	1015.43689	0.47046	1586.30383	25.15155	12.28695	1260.17761	-735.02362	48.84182	1267.48682	546.16260	195.70154	163.88882	226.40889	-103.52666	-1.09857	-719.69214	175.45456	-5.90018	-661.67072	-98.20148	52.44442
771	6.417	1015.13171	3.35612	1587.11926	25.24735	10.91141	1263.10645	-735.64795	48.00661	1268.48181	576.42334	190.60327	151.71220	202.89139	-101.79745	-0.80355	-743.34760	177.68393	-5.50326	-622.42450	-93.22200	56.28038
772	6.425	1014.90515	6.37418	1588.00671	25.55075	9.45023	1266.53406	-736.15283	47.20984	1270.01770	607.12885	185.00832	138.28069	179.13258	-100.03815	-0.53575	-767.22388	180.68736	-4.76502	-584.01428	-87.97505	59.45871
773	6.433	1014.80939	9.47647	1588.92480	26.00745	7.89918	1270.42603	-736.50452	46.42440	1272.06189	638.40283	178.88496	123.75748	155.18300	-98.22542	-0.28834	-791.23334	184.10606	-3.82817	-546.32080	-82.92841	61.90680
774	6.442	1014.91956	12.54239	1589.88818	26.57573	6.26036	1274.73108	-736.67255	45.67662	1274.54028	670.03723	172.31841	108.71141	131.06827	-96.37431	-0.04284	-815.30267	187.25441	-2.99369	-509.31290	-78.54094	63.69595
775	6.450	1015.27802	15.48553	1590.88892	27.22763	4.55569	1279.36499	-736.64276	45.04868	1277.33398	701.32788	165.55334	94.04662	106.80278	-94.55434	0.19560	-839.41406	189.77768	-2.42685	-473.08426	-75.12297	64.92191
776	6.458	1015.88806	18.27139	1591.88037	27.95081	2.82720	1284.20593	-736.42413	44.64787	1280.29431	731.02832	158.97177	80.66168	82.48332	-92.88491	0.47849	-863.59906	191.70296	-2.15433	-437.86172	-72.83797	65.65414
777	6.467	1016.72144	20.89964	1592.79321	28.74651	1.13191	1289.10010	-736.04883	44.55349	1283.28003	757.66827	152.97701	68.96262	58.44077	-91.53741	1.10438	-887.82477	193.09016	-2.22868	-404.03156	-71.77374	65.88882
778	6.475	1017.72510	23.38580	1593.55652	29.62366	-0.47318	1293.87146	-735.57123	44.76084	1286.19092	780.20129	147.83253	58.61565	35.30914	-90.73679	2.67196	-911.87579	194.15735	-2.59738	-372.19119	-71.94530	65.44009
779	6.483	1018.82892	25.73691	1594.11670	30.60091	-1.95657	1298.34497	-735.06085	45.18486	1288.94336	798.42194	143.60294	48.86190	13.96980	-90.71664	5.86119	-935.31970	195.55476	-2.78020	-343.13058	-73.28648	63.87585
780	6.492	1019.95343	27.94632	1594.43872	31.71552	-3.31780	1302.36670	-734.57910	45.72804	1291.41455	812.65936	140.19722	39.12451	-4.51031	-91.67493	11.19625	-957.59790	197.92938	-2.02445	-317.64301	-75.73055	60.66606
781	6.500	1021.02301	30.00603	1594.49658	33.01881	-4.56736	1305.81128	-734.15363	46.32652	1293.45496	823.10388	137.38216	29.31876	-18.94101	-93.82369	19.06385	-978.25366	201.26288	0.02689	-296.25787	-79.27375	55.49648
782	6.508	1021.97894	31.91254	1594.26904	34.55322	-5.71269	1308.58240	-733.76459	46.94360	1294.96924	829.51807	134.82401	19.75271	-28.15065	-97.49898	29.91222	-997.14288	205.08159	3.05578	-279.12238	-83.94125	48.49184
783	6.517	1022.78467	33.66174	1593.73621	36.32961	-6.75153	1310.60986	-733.34302	47.54120	1295.95410	831.43304	132.22046	10.87840	-30.98006	-103.15982	44.34310	-1014.53406	209.18532	6.56644	-266.13409	-89.77574	40.17798
784	6.525	1023.42224	35.24416	1592.87561	38.31853	-7.66991	1311.84314	-732.78473	48.04614	1296.45532	828.43488	129.43301	3.03195	-26.18799	-111.14967	62.61161	-1031.09399	213.90216	10.55023	-257.21991	-96.86903	31.22733
785	6.533	1023.89246	36.65207	1591.66199	40.45817	-8.45694	1312.24683	-731.98456	48.33369	1296.52393	820.39972	126.60052	-3.69960	-13.21089	-121.37791	83.45801	-1047.53784	219.75182	15.70723	-252.55951	-105.27260	22.18492
786	6.542	1024.22534	37.88861	1590.07715	42.66971	-9.11618	1311.80701	-730.87872	48.24777	1296.20483	807.75024	124.15881	-9.30241	6.43642	-133.28778	103.72773	-1063.84644	226.97472	23.12722	-252.58459	-114.71976	13.46161
787	6.550	1024.48962	38.95822	1588.11816	44.86938	-9.65839	1310.53882	-729.47119	47.64896	1295.53223	791.55017	122.64458	-13.55627	29.23770	-146.15094	120.08681	-1078.64124	235.28394	33.44503	-257.73517	-124.25896	5.64273
788	6.558	1024.78772	39.85349	1585.80005	46.97881	-10.09210	1308.48779	-727.83093	46.46723	1294.52539	773.05499	122.35800	-16.21863	51.80745	-159.28143	131.29903	-1089.51636	243.87885	45.61504	-268.17377	-132.20282	-0.38776
789	6.567	1025.23975	40.56314	1583.15295	48.93678	-10.42113	1305.72595	-726.07166	44.73283	1293.19812	752.99695	123.14403	-17.50900	72.82353	-172.03082	138.58871	-1094.19922	251.69688	56.53926	-283.65649	-136.94656	-3.95595
790	6.575	1025.96533	41.09070	1580.21887	50.70833	-10.64427	1302.34949	-724.32996	42.56651	1291.57666	731.54840	124.52003	-18.05168	92.93503	-183.85022	144.11911	-1091.53943	257.90656	62.86740	-303.38513	-138.17540	-5.25074
791	6.583	1027.06641	41.45596	1577.05066	52.27951	-10.75634	1298.47461	-722.74426	40.13726	1289.70850	708.97784	126.03230	-18.37444	113.38043	-194.43991	149.45602	-1081.81018	262.36719	63.63043	-325.86484	-137.01358	-5.24146
792	6.592	1028.60791	41.68329	1573.70959	53.63617	-10.75706	1294.22388	-721.43652	37.60898	1287.65125	685.90167	127.50724	-18.68709	134.93861	-203.77463	155.10336	-1066.44971	265.64066	60.87111	-349.35358	-134.92075	-4.94141
793	6.600	1030.60474	41.79816	1570.25891	54.74178	-10.66421	1289.70837	-720.49628	35.09618	1285.45435	662.88635	129.02740	-18.99626	157.72932	-211.99976	160.81320	-1047.23596	268.49313	57.73065	-372.68369	-132.73047	-4.88259
794	6.608	1033.02490	41.82722	1566.75610	55.52408	-10.51785	1285.02051	-719.96594	32.66323	1283.15564	640.16986	130.72615	-19.27223	181.52475	-219.29279	166.03821	-1025.29163	271.30209	56.07318	-395.50110	-130.63321	-5.13932
795	6.617	1035.80103	41.78931	1563.24756	55.87207	-10.36789	1280.23767	-719.83618	30.37690	1280.79138	617.76300	132.61990	-19.54077	206.11284	-225.77008	170.26773	-1000.77716	273.88434	55.72060	-417.91400	-128.60887	-5.57214
796	6.625	1038.83972	41.68799	1559.76978	55.64465	-10.25742	1275.42859	-720.05963	28.35948	1278.39185	595.59570	134.59839	-19.86310	231.37541	-231.50110	173.25006	-973.38196	275.78439	55.41787	-440.13904	-126.65625	-6.03138
797	6.633	1042.02490	41.51787	1556.36218	54.69406	-10.22581	1270.67151	-720.57678	26.78909	1275.97302	573.57410	136.54929	-20.24232	257.15295	-236.56140	175.09076	-943.00250	276.53662	54.14331	-462.31216	-124.76180	-6.43263
798	6.642	1045.21826	41.28110	1553.08374	52.90973	-10.33210	1266.08142	-721.33569	25.84659	1273.53833	551.62042	138.44183	-20.59006	283.22388	-241.00851	176.18520	-910.14087	275.74420	51.78586	-484.45789	-122.90086	-6.72389
799	6.650	1048.26685	40.99298	1550.01868	50.27612	-10.66426	1261.82166	-722.28882	25.64358	1271.08301	529.69232	140.27147	-20.81746	309.45630	-244.80197	177.01186	-875.83655	273.24918	49.19736	-506.56720	-121.11319	-6.88516
800	6.658	1051.01733	40.66426	1547.26489	46.91554	-11.29969	1258.07983	-723.37903	26.17159	1268.60205	507.75549	142.02957	-20.91862	335.91202	-247.80099	177.90613	-841.19800	269.21362	47.70641	-528.64471	-119.46538	-6.95626
801	6.667	1053.34229	40.28922	1544.91589	43.08145	-12.23725	1255.01697	-724.53625	27.30541	1266.10657	485.76367	143.72760	-20.96652	362.75665	-249.87573	178.91750	-806.91022	263.90955	48.21576	-550.71332	-117.93967	-7.00566
802	6.675	1055.17700	39.86237	1543.04529	39.09650	-13.37003	1252.72827	-725.68622	28.86090	1263.63428	463.68451	145.37761	-21.05623	390.06403	-250.99100	179.77771	-773.07129	257.49982	50.57714	-572.82391	-116.42166	-7.09523
803	6.683	1056.54077	39.40012	1541.70215	35.27446	-14.52649	1251.24255	-726.76843	30.65868	1261.24646	441.50427	146.98587	-21.22319	417.68973	-251.17892	180.02107	-739.38214	249.94370	53.82208	-595.03448	-114.81160	-7.25395
804	6.692	1057.52026	38.93829	1540.90540	31.87159	-15.54713	1250.54468	-727.75012	32.55383	1259.01782	419.20230	148.55759	-21.42769	445.30313	-250.47821	179.23912	-705.51056	241.09233	56.92472	-617.36963	-113.12709	-7.42785
805	6.700	1058.22656	38.50421	1540.63745	29.07182	-16.34663	1250.59766	-728.62708	34.44523	1257.03235	396.76190	150.08429	-21.61595	472.54218	-248.89764	177.29901	-671.39771	231.00099	59.39563	-639.82117	-111.46150	-7.50871
806	6.708	1058.75732	38.08997	1540.84668	26.98545	-16.91748	1251.36401	-729.40851	36.28272	1255.38379	374.19040	151.58427	-21.74620	499.12778	-246.39182	174.36012	-637.28198	220.07663	61.33567	-662.37476	-109.87872	-7.44462
807	6.717	1059.18164	37.66055	1541.45715	25.64503	-17.29054	1252.81555	-730.09436	38.06698	1254.17004	351.50620	153.12999	-21.78757	524.83258	-242.85010	170.68384	-603.46344	208.84668	63.05648	-685.02863	-108.38824	-7.25731
808	6.725	1059.54993	37.19315	1542.38123	24.99741	-17.50321	1254.92786	-730.65894	39.83196	1253.48132	328.71622	154.77637	-21.73466	549.41565	-238.14029	166.40276	-570.08179	197.62149	64.67960	-707.81091	-106.96017	-6.98446
809	6.733	1059.91370	36.69977	1543.53247	24.91058	-17.58454	1257.66919	-731.05792	41.61339	1253.38855	305.80179	156.50864	-21.59352	572.65845	-232.20303	161.42972	-537.08081	186.37956	66.05688	-730.77020	-105.51419	-6.69723
810	6.742	1060.32629	36.21390	1544.83264	25.21072	-17.54984	1260.98975	-731.24951	43.42378	1253.93762	282.73114	158.27310	-21.36513	594.51514	-225.10522	155.50815	-504.32913	174.98764	66.97904	-753.92798	-103.94869	-6.49972
811	6.750	1060.83179	35.76907	1546.21228	25.73474	-17.40457	1264.81055	-731.20166	45.24868	1255.14746	259.49457	160.01672	-21.07042	615.31189	-217.02844	148.32358	-471.78314	163.44170	67.34839	-777.25073	-102.22324	-6.42639
812	6.758	1061.46021	35.38623	1547.60901	26.37009	-17.14456	1269.02161	-730.89539	47.05258	1257.01099	236.10278	161.71027	-20.75847	635.79712	-208.26688	139.69223	-439.57562	151.86702	67.19281	-800.67505	-100.37952	-6.41655
813	6.767	1062.23438	35.07144	1548.96875	27.06389	-16.75093	1273.49475	-730.33984	48.77863	1259.49280	212.56172	163.35796	-20.47186	656.80908	-199.23700	129.82512	-407.99506	140.51169	66.65146	-824.15839	-98.50070	-6.40476
814	6.775	1063.17188	34.82828	1550.25269	27.80450	-16.19674	1278.10547	-729.58478	50.35778	1262.51392	188.88464	164.98032	-20.22778	678.68011	-190.43698	119.47537	-377.43652	129.81232	65.93974	-847.70490	-96.67976	-6.36187
815	6.783	1064.28186	34.66718	1551.43872	28.59581	-15.46734	1282.74060	-728.70044	51.74206	1265.93384	165.10736	166.59024	-20.03029	700.80750	-182.36993	109.69218	-348.36603	120.31406	65.22646	-871.33881	-94.97726	-6.28118
816	6.792	1065.55945	34.60040	1552.51196	29.44376	-14.57423	1287.28955	-727.73199	52.94538	1269.53503	141.29483	168.20047	-19.84212	721.75256	-175.42087	101.15106	-321.26056	112.43949	64.43811	-895.06158	-93.39338	-6.16928
817	6.800	1066.98267	34.63652	1553.45081	30.36050	-13.54808	1291.63562	-726.67059	54.05199	1273.03564	117.57666	169.82253	-19.47903	739.87671	-169.65002	93.56084	-296.60419	106.32943	63.11854	-918.80615	-91.91599	-6.00883
818	6.808	1068.51147	34.77829	1554.22046	31.37131	-12.41864	1295.66101	-725.49628	55.13773	1276.19263	94.16171	171.42984	-18.53618	754.01038	-164.74083	85.83152	-274.96313	101.94025	60.54729	-942.36255	-90.58899	-5.69233
819	6.817	1070.08813	35.02036	1554.77563	32.50926	-11.20467	1299.25635	-724.25317	56.16964	1278.92920	71.29567	172.97617	-16.47755	763.69324	-160.29843	76.91951	-256.94006	99.27725	56.07395	-965.34619	-89.51283	-4.97545
820	6.825	1071.64941	35.34529	1555.06604	33.80109	-9.92574	1302.32678	-723.04272	57.03354	1281.29370	49.21620	174.48877	-12.79100	769.14404	-156.16718	66.49601	-242.97089	98.49754	49.39357	-987.30273	-88.78087	-3.55408
821	6.833	1073.14136	35.72128	1555.04443	35.25511	-8.62312	1304.79834	-721.94507	57.64310	1283.28577	28.16222	176.13477	-6.94550	771.18188	-152.42538	54.92120	-233.19989	99.83433	40.65660	-1007.92053	-88.39031	-1.30089
822	6.842	1074.52417	36.11151	1554.67725	36.86154	-7.36792	1306.62683	-720.97559	57.99096	1284.79089	8.55898	178.20833	1.82843	770.85938	-149.18910	42.83498	-227.51526	103.41254	30.45028	-1027.19885	-88.18484	1.58261
823	6.850	1075.77405	36.48563	1553.95337	38.60777	-6.24097	1307.79932	-720.09540	58.14391	1285.66736	-8.52991	180.99738	14.50357	768.77539	-146.48492	30.94214	-225.62854	109.09575	19.73412	-1045.40344	-87.92945	4.73194
824	6.858	1076.88416	36.82080	1552.88135	40.49380	-5.29296	1308.32141	-719.24182	58.22007	1285.86011	-21.05991	184.55597	31.64790	764.57947	-144.23737	20.14118	-227.10956	116.45242	9.86855	-1062.84351	-87.46016	7.92156
825	6.867	1077.86023	37.09952	1551.47839	42.52885	-4.51934	1308.19922	-718.35376	58.35435	1285.46228	-26.57477	188.61880	52.54250	757.11401	-142.27155	11.59043	-231.35443	124.67433	2.41232	-1079.62817	-86.70570	11.16760
826	6.875	1078.71558	37.30540	1549.75525	44.70837	-3.86571	1307.43018	-717.37036	58.65968	1284.68469	-23.80118	192.79953	74.87114	745.17383	-140.36942	6.17885	-237.87897	132.60156	-1.77251	-1095.40283	-85.59964	14.61801
827	6.883	1079.47180	37.42039	1547.71838	46.99468	-3.25066	1306.01233	-716.22253	59.18000	1283.74646	-13.78885	196.85829	95.65910	728.40601	-138.46335	3.69761	-247.09387	139.18347	-3.25967	-1109.08350	-84.05894	18.41070
828	6.892	1080.16797	37.43668	1545.38110	49.32468	-2.59547	1303.96375	-714.86823	59.85538	1282.79358	0.86215	200.76862	112.92184	707.70117	-136.69322	2.91077	-260.28113	143.94318	-3.46369	-1118.94592	-82.08640	22.50583
829	6.900	1080.86194	37.37546	1542.77173	51.63464	-1.85281	1301.33948	-713.35181	60.54292	1281.90173	17.80774	204.57159	126.46786	684.76111	-135.15605	2.62640	-278.14227	146.97841	-3.46144	-1123.33496	-79.90182	26.50573
830	6.908	1081.61816	37.28922	1539.93750	53.87686	-1.02448	1298.23657	-711.81012	61.09200	1281.08496	35.86630	208.22827	137.21149	661.18793	-133.74463	2.35901	-299.72675	148.75095	-3.61569	-1121.48328	-77.99602	29.75735
831	6.917	1082.49146	37.24133	1536.94666	56.02380	-0.15662	1294.77759	-710.40979	61.41592	1280.26428	54.73538	211.60333	146.01486	637.85364	-132.28384	2.06634	-323.09912	149.87856	-3.90220	-1113.70190	-77.06808	31.77644
832	6.925	1083.51282	37.27679	1533.88037	58.06238	0.68524	1291.08179	-709.28357	61.51746	1279.29956	74.47266	214.50168	153.20093	614.92664	-130.70416	1.75305	-346.71362	150.89795	-4.22810	-1100.88086	-77.76415	32.49607
833	6.933	1084.67200	37.40926	1530.82703	59.97110	1.43277	1287.24573	-708.50525	61.47508	1278.12317	95.20769	216.71925	158.79625	592.25366	-129.08037	1.38943	-369.96497	152.06068	-4.55119	-1083.78833	-80.32332	32.11204
834	6.942	1085.90784	37.63516	1527.88220	61.68140	2.01045	1283.34521	-708.08545	61.40391	1276.81763	116.99458	218.12395	162.89763	569.68042	-127.53570	0.97347	-392.83847	153.32587	-4.88436	-1062.72095	-84.49642	30.82744
835	6.950	1087.12219	37.95294	1525.14661	63.05154	2.33699	1279.44336	-707.98737	61.40382	1275.53699	139.77739	218.69714	165.77252	547.16547	-126.10326	0.55224	-415.48953	154.59097	-5.24600	-1037.69250	-89.76437	28.75026
836	6.958	1088.19885	38.36865	1522.72327	63.88806	2.35701	1275.60095	-708.16876	61.52441	1274.39685	163.46445	218.50984	167.75037	524.73175	-124.69704	0.18518	-438.05029	155.86833	-5.60511	-1008.79401	-95.49576	25.98285
837	6.967	1088.99988	38.90221	1520.72375	64.01413	2.09490	1271.88953	-708.60266	61.76766	1273.43713	188.00972	217.66959	169.09140	502.36978	-123.21747	-0.09123	-460.56104	157.21658	-5.89315	-976.36407	-101.01096	22.83272
838	6.975	1089.36621	39.59116	1519.27136	63.33292	1.68641	1268.40503	-709.24664	62.11338	1272.62329	213.43326	216.28516	169.92868	480.01141	-121.65753	-0.28373	-483.02472	158.64819	-6.08025	-941.00238	-105.77078	19.91082
839	6.983	1089.17773	40.45914	1518.46411	61.84393	1.33558	1265.26477	-710.02020	62.51021	1271.84851	239.78418	214.47800	170.28879	457.59467	-120.06761	-0.45318	-505.47760	160.15695	-6.20015	-903.47559	-109.53244	17.93522
840	6.992	1088.43616	41.47563	1518.32629	59.62985	1.19706	1262.58142	-710.83826	62.79517	1270.94312	267.08533	212.38278	170.12610	435.10492	-118.45028	-0.67458	-527.97253	161.75142	-6.30627	-864.50085	-112.25444	17.42631
841	7.000	1087.25061	42.57465	1518.83203	56.85085	1.26991	1260.43909	-711.66583	62.66145	1269.72656	295.30243	210.11327	169.31049	412.54108	-116.79083	-0.95662	-550.54083	163.44374	-6.43229	-824.58997	-113.92964	18.56821
842	7.008	1085.74060	43.71046	1519.96399	53.74400	1.40188	1258.89819	-712.54443	61.82586	1268.13477	324.34531	207.74379	167.61438	389.89871	-115.13287	-1.22579	-573.19464	165.22849	-6.57139	-784.13190	-114.52966	21.24977
843	7.017	1083.99084	44.87299	1521.69373	50.59270	1.39564	1258.01282	-713.54523	60.25634	1266.30054	354.09848	205.30891	164.78282	367.18939	-113.50140	-1.40524	-595.94415	167.05563	-6.69002	-743.59131	-113.98209	25.15598
844	7.025	1082.07568	46.06635	1523.93677	47.65374	1.11588	1257.82813	-714.67749	58.21410	1264.45300	384.48383	202.79086	160.65198	344.42664	-111.83201	-1.48300	-618.79492	168.81810	-6.77127	-703.57202	-112.18639	29.85615
845	7.033	1080.07312	47.30121	1526.58203	45.08531	0.52325	1258.36462	-715.85901	56.12595	1262.76501	415.50464	200.10098	155.22119	321.60492	-110.06738	-1.50143	-641.74335	170.41022	-6.81308	-664.63184	-109.12521	34.91631
846	7.042	1078.05225	48.59514	1529.54077	42.93016	-0.35351	1259.61414	-716.97424	54.38815	1261.32605	447.18201	197.11214	148.66283	298.70782	-108.25542	-1.49138	-664.78357	171.83685	-6.78321	-627.01685	-104.92214	39.98744
847	7.050	1076.06299	49.95377	1532.74756	41.15225	-1.45070	1261.54688	-717.94696	53.17781	1260.21631	479.40887	193.71944	141.28990	275.71170	-106.48897	-1.41469	-687.91675	173.25589	-6.62191	-590.61444	-99.82118	44.81593
848	7.058	1074.13916	51.35617	1536.13989	39.68810	-2.69263	1264.11340	-718.76855	52.40511	1259.55823	511.86517	189.82053	133.45226	252.58972	-104.80368	-1.19855	-711.17181	174.95641	-6.28976	-555.12952	-94.20819	49.22375
849	7.067	1072.31165	52.77219	1539.64844	38.48692	-4.02629	1267.24768	-719.46808	51.83788	1259.47229	544.08405	185.23492	125.34425	229.32101	-103.17708	-0.84093	-734.60657	177.27817	-5.76237	-520.27954	-88.60225	53.11128
850	7.075	1070.61682	54.18509	1543.19983	37.52580	-5.44579	1270.87195	-720.06531	51.26855	1260.00696	575.67456	179.69240	116.83311	205.88535	-101.55466	-0.44578	-758.23718	180.29195	-5.02871	-485.90427	-83.52815	56.47822
851	7.083	1069.09387	55.59152	1546.71631	36.80099	-6.97137	1274.90137	-720.55237	50.59848	1261.12842	606.62567	172.96487	107.50721	182.27608	-99.88023	-0.13227	-781.95850	183.44301	-4.22793	-451.96967	-79.37615	59.40766
852	7.092	1067.77771	56.98926	1550.11743	36.31342	-8.60420	1279.24268	-720.90631	49.83155	1262.75903	637.38611	165.09409	97.06528	158.52165	-98.16244	0.06835	-805.61536	185.82689	-3.70568	-418.53311	-76.36450	61.99254
853	7.100	1066.69751	58.36810	1553.32739	36.06313	-10.29915	1283.78491	-721.10822	49.02647	1264.81006	668.39160	156.57159	85.89111	134.67960	-96.47613	0.21369	-829.18616	187.05211	-3.72332	-385.77585	-74.57703	64.25489
854	7.108	1065.87500	59.71008	1556.28247	36.04820	-11.97376	1288.38904	-721.15686	48.24474	1267.19299	699.28479	148.30948	75.25909	110.87265	-94.93931	0.42189	-852.80933	187.66327	-4.13972	-354.06567	-74.02006	66.10947
855	7.117	1065.31506	60.99866	1558.93250	36.26036	-13.54696	1292.89514	-721.06866	47.52224	1269.81287	728.57617	141.27985	66.60863	87.39195	-93.76052	0.92356	-876.58948	188.52269	-4.55996	-323.99875	-74.68076	67.39107
856	7.125	1064.99744	62.22308	1561.24146	36.68482	-14.98074	1297.14832	-720.86407	46.86411	1272.54871	754.24841	135.94583	60.27323	64.74658	-93.25590	2.11653	-900.43451	189.99896	-4.72393	-296.39758	-76.52621	67.88829
857	7.133	1064.87952	63.37225	1563.18787	37.31138	-16.29216	1301.02478	-720.55084	46.25123	1275.23840	774.89368	132.01163	55.06958	43.57516	-93.73845	4.45932	-924.06451	192.04050	-4.51403	-272.11700	-79.40408	67.26698
858	7.142	1064.90503	64.43105	1564.75757	38.14761	-17.52509	1304.44116	-720.11713	45.66019	1277.68799	790.27509	128.87781	49.37624	24.50658	-95.35062	8.24550	-947.04346	194.62819	-3.71062	-251.69794	-82.99562	65.02300
859	7.150	1065.01099	65.38272	1565.93372	39.21893	-18.70609	1307.35291	-719.54413	45.09020	1279.71655	800.93787	126.30505	42.45058	8.07332	-98.04942	13.60083	-968.83228	197.74071	-2.02964	-235.22089	-86.95152	60.73155
860	7.158	1065.13965	66.20999	1566.69397	40.55346	-19.82858	1309.74524	-718.83441	44.57838	1281.21936	807.66162	124.48851	34.58714	-5.30124	-101.82959	20.84841	-989.01624	201.20752	0.60494	-222.49542	-91.06868	54.36129
861	7.167	1065.25208	66.89526	1567.01819	42.16160	-20.87438	1311.61462	-718.02209	44.18092	1282.18042	811.21838	123.66236	26.37271	-15.05672	-106.95493	30.86160	-1007.53821	204.84259	3.93467	-213.35815	-95.33154	46.25749
862	7.175	1065.33142	67.42148	1566.89417	44.02446	-21.82770	1312.94336	-717.14771	43.92387	1282.62549	812.11169	123.90195	18.16458	-19.90086	-113.84715	44.82690	-1024.73206	208.62024	7.59708	-207.83521	-99.81276	36.88668
863	7.183	1065.37585	67.77319	1566.31897	46.09760	-22.66119	1313.68311	-716.22876	43.76924	1282.58801	810.27911	125.23091	10.14246	-17.81918	-122.63721	63.05305	-1041.23193	212.72653	11.57127	-206.12817	-104.52388	26.69674
864	7.192	1065.39465	67.93781	1565.29871	48.32076	-23.32991	1313.76221	-715.25494	43.62405	1282.11011	805.16479	127.69553	2.47481	-7.73055	-132.91528	83.55234	-1057.72559	217.45500	16.41535	-208.56140	-109.27641	16.29389
865	7.200	1065.40723	67.90445	1563.84656	50.62364	-23.79409	1313.11011	-714.20020	43.37660	1281.24573	796.21185	131.24283	-4.57361	8.76338	-144.00903	102.37849	-1074.38953	222.95868	23.05272	-215.56866	-113.55354	6.77267
866	7.208	1065.43665	67.65869	1561.98254	52.93250	-24.04859	1311.68494	-713.04065	42.92973	1280.05664	783.38171	135.51118	-10.46844	28.16754	-155.33496	116.24150	-1090.23193	228.97121	32.14277	-227.58221	-116.56639	-0.41270
867	7.217	1065.50256	67.18152	1559.73682	55.18184	-24.13002	1309.49072	-711.76477	42.21529	1278.61206	767.23694	139.77914	-14.55743	47.70593	-166.36520	124.79440	-1103.07642	234.76695	43.18904	-244.61401	-117.72879	-4.37248
868	7.225	1065.62329	66.46021	1557.15222	57.32507	-24.10132	1306.57849	-710.37683	41.19561	1276.98083	748.46747	143.28995	-16.72682	66.72386	-176.53610	130.25305	-1110.51257	239.51608	54.05185	-265.70990	-117.14417	-5.56092
869	7.233	1065.82361	65.49698	1554.28564	59.33551	-24.03062	1303.03296	-708.91882	39.85479	1275.20679	727.57690	145.76965	-17.61772	85.98218	-185.43851	135.25165	-1111.04761	242.69882	61.79524	-289.05267	-115.46011	-5.35874
870	7.242	1066.13892	64.30110	1551.21143	61.20062	-23.96831	1298.95422	-707.48950	38.18987	1273.32031	705.16492	147.54465	-17.98967	106.36731	-192.98404	141.20064	-1104.67480	244.22488	64.56947	-312.93024	-113.34094	-5.01865
871	7.250	1066.61255	62.88016	1548.02222	62.91463	-23.93209	1294.44458	-706.20941	36.22328	1271.39404	682.02307	149.11786	-18.22440	128.25249	-199.33597	148.06123	-1092.68274	244.39731	62.89911	-336.50171	-111.19165	-5.08517
872	7.258	1067.28394	61.23997	1544.81812	64.46393	-23.90816	1289.60437	-705.16180	34.02784	1269.54834	658.75488	150.77200	-18.44243	151.51952	-204.78000	155.00633	-1076.69299	243.87711	59.25312	-359.67255	-109.18353	-5.49120
873	7.267	1068.16748	59.39236	1541.69348	65.80542	-23.86103	1284.53516	-704.36682	31.74011	1267.88892	635.59985	152.54355	-18.72290	175.84540	-209.63342	161.17436	-1057.63318	243.42944	56.25163	-382.61191	-107.32825	-5.96194
874	7.275	1069.23169	57.37134	1538.73633	66.85478	-23.75697	1279.35107	-703.79700	29.55489	1266.45776	612.58899	154.37349	-19.11507	200.94441	-214.17517	166.06931	-1035.61646	243.45822	54.93885	-405.46674	-105.52129	-6.34282
875	7.283	1070.39221	55.23665	1536.03516	67.49471	-23.59729	1274.17957	-703.41577	27.69965	1265.22424	589.68005	156.20499	-19.56519	226.63283	-218.57800	169.59247	-1010.55847	243.85129	54.55920	-428.32083	-103.64889	-6.63579
876	7.292	1071.52539	53.05266	1533.67847	67.59874	-23.44378	1269.15295	-703.20386	26.37953	1264.09302	566.80920	158.00224	-19.95395	252.82240	-222.85498	171.94949	-982.63062	244.25995	53.78756	-451.23361	-101.71086	-6.87725
877	7.300	1072.48645	50.86877	1531.75195	67.05637	-23.43601	1264.40637	-703.15411	25.69788	1262.93018	543.92517	159.77235	-20.20485	279.55707	-226.91873	173.56984	-952.24548	244.26038	51.95495	-474.22345	-99.80122	-7.09375
878	7.308	1073.13232	48.71661	1530.33801	65.78882	-23.77298	1260.08240	-703.25580	25.60683	1261.61194	520.99146	161.56625	-20.32620	306.99008	-230.71680	174.97609	-919.93030	243.30640	49.34063	-497.25998	-98.01299	-7.29902
879	7.317	1073.35120	46.61795	1529.51221	63.76796	-24.61130	1256.31628	-703.49036	25.93590	1260.07593	497.98260	163.40016	-20.40434	335.21310	-234.22443	176.53410	-886.29449	240.89838	46.84276	-520.31421	-96.37057	-7.47769
880	7.325	1073.08765	44.59941	1529.32703	61.06308	-25.92961	1253.20850	-703.83496	26.47560	1258.34265	474.90314	165.22455	-20.55907	364.10782	-237.36969	178.21654	-851.98492	236.90182	45.48719	-543.38458	-94.79385	-7.61889
881	7.333	1072.35266	42.70078	1529.79321	57.89487	-27.49305	1250.81775	-704.26221	27.05876	1256.51001	451.78241	166.99837	-20.83432	393.39227	-240.11212	179.60948	-817.52490	231.60234	45.90046	-566.48572	-93.16017	-7.74606
882	7.342	1071.21521	40.95757	1530.87720	54.62256	-28.97143	1249.17639	-704.73279	27.60035	1254.72668	428.63757	168.72885	-21.13710	422.79068	-242.51099	180.13814	-783.14227	225.38289	47.97242	-589.64990	-91.43524	-7.87629
883	7.350	1069.78027	39.36981	1532.51709	51.63454	-30.11948	1248.30054	-705.19604	28.08668	1253.15259	405.44315	170.45258	-21.33997	452.17944	-244.62164	179.33698	-748.82684	218.35808	50.98819	-612.91882	-89.69458	-7.98558
884	7.358	1068.16089	37.89828	1534.64380	49.21537	-30.87676	1248.19019	-705.61224	28.53464	1251.92261	382.14459	172.20834	-21.42445	481.59216	-246.38437	177.07501	-714.55621	210.39613	54.12839	-636.30420	-87.99950	-8.04338
885	7.367	1066.45764	36.49699	1537.18848	47.48380	-31.33097	1248.83521	-705.97797	28.95752	1251.13049	358.70557	174.01637	-21.46101	511.04562	-247.62415	173.61424	-680.41663	201.50160	56.92796	-659.78064	-86.31535	-8.03713
886	7.375	1064.74939	35.13690	1540.07874	46.41859	-31.61476	1250.21777	-706.32245	29.35020	1250.82617	335.13837	175.87828	-21.48433	540.32092	-248.12125	169.41879	-646.58350	191.96974	59.32431	-683.32721	-84.58598	-7.93933
887	7.383	1063.09619	33.80353	1543.23694	45.92176	-31.83185	1252.30530	-706.67761	29.68849	1251.02124	311.48752	177.77322	-21.45811	568.90271	-247.68185	164.83794	-613.22180	182.11836	61.34584	-706.94824	-82.82579	-7.71619
888	7.392	1061.55054	32.48642	1546.58301	45.86749	-32.03815	1255.04480	-707.04529	29.94543	1251.70337	287.77719	179.66315	-21.31963	596.15649	-246.16870	159.84801	-580.35120	172.16571	62.91862	-730.66229	-81.09136	-7.39922
889	7.400	1060.17041	31.17085	1550.03479	46.12534	-32.24781	1258.36829	-707.38330	30.11151	1252.85376	263.97379	181.51111	-21.03934	621.65875	-243.52283	153.98009	-547.79181	162.30174	63.92567	-754.48157	-79.38798	-7.10354
890	7.408	1059.01880	29.84158	1553.50818	46.57532	-32.44235	1262.19580	-707.62207	30.20075	1254.45825	240.01083	183.28769	-20.67470	645.49841	-239.81335	146.52617	-515.26068	152.61499	64.26910	-778.41040	-77.63888	-6.94598
891	7.417	1058.15283	28.49576	1556.92273	47.12473	-32.59251	1266.43140	-707.70184	30.24791	1256.51355	215.86125	184.99170	-20.33141	668.32373	-235.30630	136.98309	-482.55737	143.14473	63.95733	-802.44238	-75.78094	-6.93551
892	7.425	1057.61035	27.14359	1560.20654	47.71495	-32.68818	1270.96118	-707.60358	30.30167	1259.01941	191.57747	186.66620	-20.06160	691.00464	-230.50317	125.50171	-449.75342	134.16058	63.24656	-826.54047	-73.87018	-6.96117
893	7.433	1057.40564	25.80360	1563.29553	48.31394	-32.74640	1275.65942	-707.34778	30.40909	1261.95825	167.25429	188.36066	-19.82884	714.08447	-226.08347	113.07798	-417.25143	126.16999	62.57894	-850.67316	-72.02864	-6.91385
894	7.442	1057.53198	24.50571	1566.13281	48.90671	-32.79705	1280.39124	-706.96637	30.59608	1265.27747	143.01028	190.07314	-19.49138	737.35693	-222.73239	101.25760	-385.60931	119.56023	62.27984	-874.86609	-70.32258	-6.77767
895	7.450	1057.96191	23.28807	1568.66577	49.49299	-32.86623	1285.01440	-706.47852	30.85428	1268.88123	119.04610	191.76668	-18.69342	759.81201	-220.85553	91.26850	-355.35938	114.33820	62.29657	-899.13977	-68.76292	-6.59159
896	7.458	1058.64026	22.17841	1570.83923	50.09338	-32.96131	1289.39087	-705.89313	31.13502	1272.63049	95.66614	193.43633	-16.85634	780.01074	-220.28342	83.03819	-327.05548	110.19415	62.16381	-923.37708	-67.38777	-6.39043
897	7.467	1059.49377	21.17993	1572.60022	50.75647	-33.06363	1293.40759	-705.22705	31.35258	1276.35217	73.18538	195.11369	-13.45221	796.60315	-220.29144	75.09720	-301.33038	106.80466	61.21182	-947.26367	-66.28232	-6.12821
898	7.475	1060.45337	20.28305	1573.90820	51.55098	-33.13630	1296.98157	-704.51263	31.40260	1279.85608	51.79108	196.85020	-8.16309	808.60400	-220.12671	65.78498	-278.81317	104.07485	58.83763	-970.34949	-65.54070	-5.56174
899	7.483	1061.46838	19.48027	1574.73523	52.54288	-33.14157	1300.04846	-703.79254	31.19256	1282.95068	31.56702	198.77252	-0.57993	815.53516	-219.59131	54.61760	-260.02869	102.07273	54.61286	-992.20715	-65.22993	-4.32097
900	7.492	1062.50659	18.76205	1575.05713	53.77600	-33.05790	1302.54858	-703.11237	30.67909	1285.47192	12.91910	201.13367	10.11411	817.64465	-219.00827	42.42190	-245.31732	100.93219	48.33601	-1012.62964	-65.33969	-2.22765
901	7.500	1063.55017	18.11279	1574.84900	55.26479	-32.88864	1304.42517	-702.51276	29.89921	1287.32300	-2.75519	204.18826	24.84962	815.72656	-218.73486	30.52234	-234.79767	100.87634	40.15194	-1031.72021	-65.73862	0.50072
902	7.508	1064.59082	17.51620	1574.08826	56.99089	-32.65782	1305.62830	-702.01477	28.96639	1288.48035	-12.98434	207.94606	43.74907	810.31262	-218.86676	20.14895	-228.41425	102.11208	30.58254	-1049.78650	-66.17168	3.40147
903	7.517	1065.62207	16.96198	1572.76172	58.90475	-32.39380	1306.12219	-701.60608	28.02615	1288.95032	-15.47592	212.14182	65.29903	801.11255	-219.18497	12.27124	-225.99896	104.69827	20.47506	-1067.10486	-66.33337	6.10493
904	7.525	1066.63904	16.46188	1570.87366	60.93338	-32.11156	1305.89282	-701.24005	27.21186	1288.74255	-9.91010	216.47424	86.61320	787.43958	-219.24649	7.34082	-227.25391	108.53017	11.01798	-1083.65771	-66.03423	8.61248
905	7.533	1067.65112	16.05609	1568.44958	62.98901	-31.80901	1304.95337	-700.84778	26.62806	1287.89368	1.74402	220.76608	104.97194	769.24316	-218.67401	4.94061	-231.67584	113.24811	3.59218	-1098.97131	-65.30773	11.40042
906	7.542	1068.69922	15.79317	1565.53845	64.98065	-31.47740	1303.34412	-700.35400	26.33384	1286.49438	16.84242	224.92847	119.36339	747.63062	-217.42361	4.00292	-238.76508	118.18224	-0.90699	-1112.10242	-64.36696	15.16050
907	7.550	1069.85864	15.70526	1562.20996	66.83096	-31.11148	1301.12915	-699.70996	26.32451	1284.67114	33.66238	228.87689	130.53525	724.28491	-215.76483	3.60194	-248.69043	122.59018	-2.77946	-1121.66907	-63.45587	20.02764
908	7.558	1071.22192	15.79431	1558.54565	68.49013	-30.71239	1298.39197	-698.95209	26.56455	1282.57056	51.57318	232.46008	139.75121	700.55200	-213.97104	3.33737	-262.44958	125.98808	-3.23112	-1126.03003	-62.71301	25.02505
909	7.567	1072.86389	16.03752	1554.63318	69.93762	-30.28979	1295.23267	-698.21796	27.02528	1280.34619	70.46964	235.46506	147.73331	677.06323	-212.10486	3.08290	-280.68274	128.29440	-3.33482	-1123.94019	-62.31933	28.66712
910	7.575	1074.80334	16.40741	1550.56726	71.16978	-29.87084	1291.76697	-697.66809	27.65324	1278.08948	90.39868	237.69969	154.55392	653.88806	-210.17850	2.76560	-302.48029	129.77728	-3.51675	-1115.32751	-62.74815	30.10738
911	7.583	1076.97998	16.88138	1546.45728	72.17151	-29.50836	1288.11316	-697.41162	28.35910	1275.80530	111.39995	239.03679	160.04390	630.91174	-208.32071	2.35903	-325.87952	130.85513	-3.82343	-1101.20703	-64.58548	29.53415
912	7.592	1079.26355	17.44762	1542.43530	72.87805	-29.26861	1284.37170	-697.49377	29.08287	1273.46472	133.40846	239.42339	164.11816	608.10205	-206.67761	1.90132	-349.28497	131.86823	-4.24784	-1082.71057	-68.07924	27.68455
913	7.600	1081.48413	18.11792	1538.65356	73.15198	-29.19658	1280.61731	-697.90179	29.82466	1271.03833	156.28445	238.87744	166.85196	585.51953	-205.27719	1.47261	-372.12042	133.00127	-4.76619	-1060.36548	-72.94678	25.18983
914	7.608	1083.46472	18.92108	1535.27039	72.80623	-29.27834	1276.90576	-698.59656	30.58396	1268.54382	179.92398	237.44301	168.42422	563.21930	-204.05087	1.13452	-394.51190	134.32545	-5.29101	-1034.18286	-78.56299	22.28563
915	7.617	1085.04517	19.86958	1532.43970	71.67426	-29.42064	1273.29541	-699.56140	31.29881	1266.09326	204.27495	235.15443	169.03870	541.18665	-202.92188	0.88668	-416.72357	135.79224	-5.72129	-1004.15051	-84.32569	18.98524
916	7.625	1086.10095	20.93533	1530.30212	69.68231	-29.47044	1269.87390	-700.80371	31.85585	1263.82166	229.27194	232.05663	168.87163	519.34607	-201.80948	0.68194	-438.85818	137.25673	-6.01435	-970.62067	-89.84431	15.43677
917	7.633	1086.55920	22.06085	1528.97131	66.87988	-29.28569	1266.75757	-702.31726	32.12680	1261.78699	254.85059	228.25009	168.07452	497.59415	-200.63293	0.48056	-460.92596	138.65288	-6.19785	-934.32239	-94.85590	12.07856
918	7.642	1086.40308	23.19485	1528.51807	63.42776	-28.81656	1264.06128	-704.05701	31.99873	1259.96033	281.01193	223.87837	166.75027	475.81583	-199.37939	0.28872	-482.99231	140.04936	-6.34192	-896.08093	-99.19749	9.51600
919	7.650	1085.66260	24.31836	1528.96191	59.56601	-28.13158	1261.86914	-705.93958	31.41590	1258.27368	307.79169	219.06848	164.86560	453.92905	-198.08601	0.13571	-505.13959	141.46309	-6.50882	-856.53534	-102.90981	8.30112
920	7.658	1084.39575	25.44202	1530.27063	55.57333	-27.37703	1260.23340	-707.86194	30.40935	1256.66992	335.18457	213.91180	162.23325	431.92297	-196.74496	0.02195	-527.35181	142.82135	-6.70672	-816.07166	-106.15431	8.72741
921	7.667	1082.67261	26.58833	1532.37134	51.72173	-26.70947	1259.19385	-709.73480	29.07879	1255.13708	363.15601	208.44562	158.59164	409.81250	-195.31830	-0.07987	-549.54120	144.11830	-6.89399	-775.02142	-108.91704	10.70378
922	7.675	1080.56824	27.78300	1535.16785	48.22993	-26.23639	1258.78979	-711.50708	27.55245	1253.72913	391.68048	202.64410	153.73061	387.58682	-193.83142	-0.18041	-571.68970	145.41455	-7.02637	-733.90710	-110.87120	13.82150
923	7.683	1078.15808	29.06122	1538.55444	45.22839	-25.99216	1259.05713	-713.16034	25.96594	1252.56763	420.69797	196.48367	147.63162	365.23309	-192.36130	-0.26450	-593.89563	146.75888	-7.07494	-693.39874	-111.58989	17.59013
924	7.692	1075.51355	30.46750	1542.42175	42.75317	-25.96113	1260.01770	-714.68530	24.45103	1251.81152	450.05438	189.95418	140.49576	342.76068	-190.93103	-0.31919	-616.27820	148.20917	-7.01706	-653.98816	-110.85712	21.62435
925	7.700	1072.70044	32.03606	1546.66187	40.77112	-26.11687	1261.67004	-716.06848	23.10916	1251.60742	479.52557	182.97891	132.60881	320.18060	-189.49301	-0.34302	-638.88452	149.81731	-6.85650	-615.78436	-108.76027	25.66675
926	7.708	1069.78577	33.76993	1551.17212	39.21794	-26.43723	1263.98608	-717.29736	21.97968	1252.05139	508.91486	175.41164	124.15832	297.49609	-188.01645	-0.31849	-661.69531	151.58786	-6.60495	-578.63818	-105.58559	29.53846
927	7.717	1066.84082	35.64087	1555.85693	38.02744	-26.89475	1266.91223	-718.37152	21.02934	1253.17236	538.17334	167.14529	115.11401	274.71484	-186.50018	-0.20192	-684.68628	153.48816	-6.24208	-542.35437	-101.71306	33.11250
928	7.725	1063.93140	37.60825	1560.62305	37.14450	-27.44949	1270.37781	-719.30341	20.17340	1254.93848	567.48499	158.24307	105.27264	251.82867	-184.92566	0.03578	-707.84216	155.42816	-5.79263	-506.78912	-97.53112	36.30850
929	7.733	1061.11633	39.63593	1565.38062	36.52727	-28.06317	1274.30579	-720.10657	19.32357	1257.28174	597.20630	149.04050	94.54173	228.79416	-183.27113	0.37156	-731.12390	157.27890	-5.38518	-471.88489	-93.37697	39.10889
930	7.742	1058.45764	41.69482	1570.04895	36.14536	-28.71844	1278.61743	-720.78662	18.43876	1260.12305	627.54889	140.17273	83.34909	205.55443	-181.53256	0.73124	-754.47748	158.96747	-5.15002	-437.70590	-89.59178	41.59273
931	7.750	1056.02002	43.75630	1574.55859	35.97676	-29.40834	1283.22888	-721.34106	17.54437	1263.38831	658.09521	132.43689	72.75613	182.06866	-179.73679	1.02420	-777.86023	160.51767	-5.10649	-404.46994	-86.55551	43.90326
932	7.758	1053.85303	45.78983	1578.84863	36.00630	-30.11131	1288.03833	-721.76501	16.70513	1267.01257	687.50458	126.42715	63.86568	158.36981	-177.95570	1.20758	-801.25781	162.02223	-5.13948	-372.57043	-84.57196	46.12918
933	7.767	1051.97900	47.77005	1582.86218	36.22302	-30.79813	1292.91919	-722.06079	15.97489	1270.92896	713.80420	122.14840	56.86394	134.62540	-176.28732	1.36834	-824.70398	163.55913	-5.09134	-342.54272	-83.79364	48.21367
934	7.775	1050.39319	49.67792	1586.54443	36.61681	-31.46217	1297.72693	-722.24170	15.36841	1275.04797	735.22070	119.07559	50.74237	111.13933	-174.84158	1.81172	-848.24017	165.16879	-4.92464	-314.96045	-84.25362	49.93794
935	7.783	1049.06689	51.48959	1589.84961	37.18169	-32.12633	1302.32031	-722.32532	14.86771	1279.24548	750.93555	116.73237	44.14307	88.33246	-173.72464	3.09326	-871.83008	166.96820	-4.71748	-290.36017	-85.90039	50.93820
936	7.792	1047.95007	53.17233	1592.74524	37.92151	-32.81569	1306.58521	-722.32489	14.44518	1283.36938	761.26782	115.16980	36.42796	66.71869	-173.00827	5.84629	-895.27979	169.12070	-4.43961	-269.21552	-88.65757	50.77254
937	7.800	1046.97644	54.69424	1595.20593	38.84702	-33.52695	1310.44104	-722.24524	14.08569	1287.25012	767.35785	114.80118	27.89307	46.90886	-172.75323	10.48056	-918.18054	171.66060	-3.79132	-251.88757	-92.49189	49.06781
938	7.808	1046.07776	56.03532	1597.20264	39.96491	-34.22338	1313.83313	-722.08441	13.78641	1290.71301	770.57471	115.83499	19.19522	29.68169	-173.07947	17.09771	-940.01947	174.53697	-2.31120	-238.58398	-97.43929	45.69389
939	7.817	1045.20581	57.18784	1598.70227	41.26765	-34.85382	1316.71960	-721.84424	13.53993	1293.59680	771.82886	118.01405	10.83632	15.97745	-174.15735	25.66121	-960.45367	177.71716	0.28716	-229.35071	-103.57085	40.82801
940	7.825	1044.34448	58.14346	1599.67871	42.72906	-35.37529	1319.05554	-721.53754	13.32970	1295.78149	771.17664	120.89606	3.12741	6.71349	-176.08856	36.15469	-979.44604	181.06412	3.83331	-224.08075	-110.91018	34.83090
941	7.833	1043.50122	58.88657	1600.12146	44.30456	-35.76200	1320.78320	-721.18701	13.13735	1297.22656	767.98486	124.19165	-3.64224	2.63417	-178.82999	48.64747	-997.18018	184.33603	7.84753	-222.61127	-119.40593	28.06253
942	7.842	1042.68933	59.40800	1600.02844	45.93804	-36.00467	1321.84204	-720.81860	12.94172	1297.99072	761.38879	127.76385	-9.13077	4.32681	-182.24966	63.20030	-1013.95331	187.39552	12.01092	-224.87726	-128.91211	20.80432
943	7.850	1041.92053	59.71368	1599.39478	47.57575	-36.11213	1322.18701	-720.45044	12.69681	1298.18896	750.74823	131.41824	-13.05774	12.02280	-186.24808	79.44216	-1030.07690	190.28256	16.49052	-230.95966	-139.01277	13.33984
944	7.858	1041.20825	59.81235	1598.21497	49.17615	-36.11005	1321.80054	-720.07916	12.31362	1297.91650	735.99646	134.79268	-15.47310	24.98854	-190.83322	96.12769	-1045.63342	193.06892	21.86864	-241.01373	-148.75127	6.17710
945	7.867	1040.57642	59.70398	1596.50061	50.70602	-36.03331	1320.69727	-719.68182	11.68536	1297.22339	717.64575	137.53764	-16.80782	41.32053	-196.03207	111.40845	-1060.14709	195.57143	28.72362	-255.08441	-156.58331	0.19517
946	7.875	1040.06982	59.38116	1594.29456	52.12994	-35.91909	1318.92346	-719.24115	10.73393	1296.14368	696.57062	139.59923	-17.54100	58.81653	-201.71231	123.84586	-1072.46997	197.45471	37.17254	-272.84448	-161.03598	-3.71240
947	7.883	1039.75415	58.83896	1591.66919	53.40833	-35.79855	1316.54346	-718.77881	9.43720	1294.72583	673.88000	141.20581	-17.95844	76.13744	-207.54285	133.19008	-1081.04053	198.72324	46.48697	-293.50507	-161.86377	-5.38879
948	7.892	1039.69873	58.08815	1588.71680	54.50955	-35.68486	1313.62622	-718.36523	7.83434	1293.04260	650.64575	142.62703	-18.21518	93.15065	-213.13095	140.20866	-1084.38892	199.57594	54.95863	-315.96582	-160.30623	-5.60249
949	7.900	1039.94934	57.16064	1585.53638	55.41769	-35.57147	1310.24658	-718.09283	6.00642	1291.18738	627.50580	144.05116	-18.41939	110.45337	-218.18143	145.94421	-1081.71863	199.90907	60.65489	-339.12897	-157.96353	-5.34827
950	7.908	1040.50842	56.09995	1582.21912	56.12100	-35.44372	1306.48975	-718.03101	4.03760	1289.26013	604.60046	145.58615	-18.63676	128.71880	-222.55597	151.15541	-1073.29688	199.45764	62.71828	-362.27747	-155.74223	-5.21215
951	7.917	1041.33521	54.94138	1578.84521	56.59076	-35.28722	1302.44714	-718.19635	1.98766	1287.34009	581.83240	147.25143	-18.88512	148.30321	-226.24026	156.17844	-1060.24426	198.19795	61.92581	-385.16608	-153.80623	-5.36338
952	7.925	1042.35315	53.69701	1575.49878	56.76784	-35.08920	1298.20300	-718.55377	-0.10340	1285.46899	559.11847	148.98483	-19.15343	169.20844	-229.28336	161.02707	-1043.72278	196.45985	60.07663	-407.80804	-152.00446	-5.75989
953	7.933	1043.45654	52.36195	1572.27844	56.56573	-34.83895	1293.82837	-719.04211	-2.18217	1283.66248	536.46771	150.72633	-19.42648	191.26048	-231.75177	165.56946	-1024.27673	194.76015	58.74332	-430.29663	-150.20901	-6.25409
954	7.942	1044.51501	50.93425	1569.28882	55.88768	-34.52834	1289.39160	-719.60876	-4.14365	1281.92468	513.92102	152.49495	-19.68306	214.29558	-233.70984	169.67389	-1001.91333	193.43546	58.31466	-452.71765	-148.40158	-6.67333
955	7.950	1045.38574	49.42216	1566.62402	54.64926	-34.16747	1284.97705	-720.23639	-5.82430	1280.24316	491.49063	154.32698	-19.91672	238.22990	-235.21698	173.23758	-976.60779	192.41003	58.10976	-475.12225	-146.59204	-6.91605
956	7.958	1045.93726	47.83395	1564.36267	52.80702	-33.81979	1280.69568	-720.94641	-7.04787	1278.57141	469.13846	156.19891	-20.15971	263.01056	-236.33026	176.14902	-948.60828	191.31790	57.31147	-497.55786	-144.78320	-7.01002
957	7.967	1046.07495	46.17188	1562.56836	50.39310	-33.62090	1276.67993	-721.77429	-7.70090	1276.82300	446.77783	158.06848	-20.43776	288.55762	-237.10663	178.31259	-918.38831	189.73257	55.68654	-520.06409	-142.99509	-7.08908
958	7.975	1045.75586	44.44431	1561.28687	47.52567	-33.74237	1273.06824	-722.73444	-7.78308	1274.90186	424.32147	159.91563	-20.72981	314.79919	-237.58051	179.71875	-886.45160	187.33847	53.60852	-542.63538	-141.24371	-7.27462
959	7.983	1044.99365	42.68063	1560.53809	44.37679	-34.29203	1269.98376	-723.80469	-7.39901	1272.75964	401.73685	161.73996	-20.99336	341.73538	-237.71170	180.45044	-853.18561	183.97217	51.71323	-565.23279	-139.51042	-7.56052
960	7.992	1043.85474	40.92133	1560.31262	41.13681	-35.20735	1267.51086	-724.93262	-6.70193	1270.43347	379.05325	163.55209	-21.20322	369.41522	-237.41086	180.62692	-818.87756	179.52890	50.54987	-587.83832	-137.77371	-7.83028
961	8.000	1042.44275	39.18500	1560.57178	38.00321	-36.25191	1265.68738	-726.05298	-5.83387	1268.03552	356.32114	165.35016	-21.36397	397.83844	-236.66690	180.32735	-783.78265	173.96089	50.36374	-610.48468	-136.04840	-7.97876
962	8.008	1040.87805	37.45186	1561.25317	35.16245	-37.14597	1264.51599	-727.11011	-4.90158	1265.71509	333.54742	167.11484	-21.48448	426.87781	-235.56808	179.50374	-748.11719	167.38432	51.08650	-633.23999	-134.36563	-7.99459
963	8.017	1039.27991	35.68863	1562.27905	32.74764	-37.71892	1263.98242	-728.07684	-3.97592	1263.62402	310.68719	168.81738	-21.54214	456.29297	-234.18213	177.96461	-712.07043	160.10564	52.51720	-656.15869	-132.74562	-7.92880
964	8.025	1037.75183	33.88417	1563.56274	30.81064	-37.95926	1264.07056	-728.95496	-3.09080	1261.89893	287.68701	170.43890	-21.49777	485.80728	-232.49847	175.49109	-675.85583	152.51311	54.51778	-679.25360	-131.18381	-7.83362
965	8.033	1036.37695	32.05070	1565.01306	29.33751	-37.96054	1264.76965	-729.75366	-2.25401	1260.64758	264.49503	172.02383	-21.35008	515.14551	-230.44653	171.97227	-639.71082	144.90930	57.01092	-702.52283	-129.63531	-7.74817
966	8.042	1035.22986	30.20282	1566.54272	28.28372	-37.84320	1266.06982	-730.46320	-1.46697	1259.93542	241.07968	173.66885	-21.15291	544.00171	-227.90625	167.41945	-603.84790	137.39485	59.79599	-725.96112	-128.04024	-7.68865
967	8.050	1034.38293	28.35814	1568.07300	27.59393	-37.70368	1267.94983	-731.04645	-0.73067	1259.78479	217.46654	175.41074	-20.96341	572.03699	-224.74271	161.85745	-568.38452	129.88774	62.47267	-749.53912	-126.36500	-7.63936
968	8.058	1033.89697	26.54997	1569.53015	27.20589	-37.59293	1270.36804	-731.45636	-0.03963	1260.18164	193.70343	177.19722	-20.77058	599.00330	-220.88287	155.19214	-533.30884	122.26577	64.59232	-773.22650	-124.59439	-7.59323
969	8.067	1033.80957	24.81317	1570.84570	27.05701	-37.51469	1273.25769	-731.66370	0.62409	1261.08557	169.80923	178.96796	-20.52159	624.91687	-216.37982	147.18385	-498.57208	114.54942	65.89154	-797.02710	-122.72600	-7.57892
970	8.075	1034.13599	23.15567	1571.96106	27.09489	-37.44135	1276.52332	-731.67200	1.28957	1262.44690	145.78629	180.68507	-20.24232	650.08936	-211.44534	137.59624	-464.28552	107.05850	66.47545	-820.93408	-120.83891	-7.58153
971	8.083	1034.88037	21.55733	1572.82861	27.27972	-37.34138	1280.04053	-731.50726	1.98480	1264.22107	121.63980	182.33925	-20.03711	674.88708	-206.47464	126.47468	-430.83978	100.35625	66.73920	-844.89441	-119.09111	-7.49051
972	8.092	1036.04102	20.00281	1573.41492	27.57987	-37.20100	1283.66101	-731.19666	2.71823	1266.36609	97.42409	183.96457	-19.89694	699.33313	-201.97426	114.38204	-398.78687	94.90502	66.98785	-868.88031	-117.53826	-7.23256
973	8.100	1037.60156	18.50983	1573.69836	27.97519	-37.02477	1287.22681	-730.75916	3.46287	1268.83093	73.33287	185.59995	-19.52003	722.88818	-198.33450	102.28754	-368.61914	90.78831	67.14280	-892.94781	-116.03644	-6.90096
974	8.108	1039.51770	17.11989	1573.65881	28.46810	-36.81474	1290.59705	-730.20898	4.15714	1271.54358	49.67998	187.25243	-18.35143	744.59827	-195.61240	90.98568	-340.69482	87.85360	66.82155	-917.16742	-114.41628	-6.65172
975	8.117	1041.71704	15.86902	1573.27063	29.08831	-36.54908	1293.66589	-729.55713	4.73141	1274.39746	26.74577	188.91989	-15.86183	763.39441	-193.48643	80.48199	-315.28717	86.05289	65.57633	-941.47632	-112.71520	-6.49350
976	8.125	1044.11511	14.77319	1572.50305	29.88716	-36.18501	1296.36121	-728.80695	5.14159	1277.24146	4.68695	190.62997	-11.79372	778.27246	-191.46408	70.01237	-292.72968	85.45230	62.95732	-965.57617	-111.18715	-6.24520
977	8.133	1046.63599	13.82982	1571.32813	30.92309	-35.68242	1298.63245	-727.94836	5.38066	1279.88928	-16.40549	192.47299	-6.00412	788.43433	-189.27963	58.74687	-273.59735	86.01939	58.49537	-988.97827	-110.11348	-5.64865
978	8.142	1049.22363	13.02020	1569.72607	32.24324	-35.02333	1300.43628	-726.95758	5.46782	1282.14563	-36.31836	194.64291	2.02386	793.54944	-187.07874	46.48368	-258.60083	87.63736	51.85598	-1011.18848	-109.64107	-4.44793
979	8.150	1051.84326	12.31784	1567.68433	33.87048	-34.21992	1301.72888	-725.80945	5.43806	1283.84778	-54.31622	197.39291	13.34747	793.84448	-185.20761	33.84709	-248.23737	90.24455	43.04788	-1031.92371	-109.72170	-2.49542
980	8.158	1054.47949	11.70924	1565.19214	35.79813	-33.31744	1302.46863	-724.49591	5.33777	1284.90540	-68.67877	200.82928	28.90096	789.74561	-183.90536	22.12773	-242.62659	93.87535	32.52039	-1051.18945	-110.14703	0.09431
981	8.167	1057.13257	11.20593	1562.24353	37.99068	-32.38232	1302.62158	-723.02405	5.21683	1285.29895	-76.91232	204.78412	48.39975	781.41248	-183.04425	12.85401	-241.57843	98.58714	21.25102	-1069.21851	-110.65249	2.97438
982	8.175	1059.81274	10.83142	1558.84631	40.38837	-31.47283	1302.16614	-721.39648	5.12332	1285.04065	-77.12347	208.98448	69.82224	768.66956	-182.12106	7.00315	-244.64453	104.23975	10.80133	-1086.37085	-111.01141	5.81614
983	8.183	1062.54346	10.59714	1555.02527	42.91113	-30.61242	1301.10010	-719.61438	5.11016	1284.16833	-69.50253	213.27478	90.18557	751.48499	-180.73325	4.30197	-251.14563	110.23656	2.92376	-1102.95239	-111.08731	8.56261
984	8.192	1065.37061	10.49364	1550.82117	45.46515	-29.78392	1299.44531	-717.69995	5.24065	1282.78687	-56.17737	217.60510	107.22180	730.58508	-178.97037	3.47343	-260.60583	115.60693	-1.48719	-1118.92090	-110.76157	11.50774
985	8.200	1068.36182	10.51102	1546.28906	47.95491	-28.94958	1297.24683	-715.70245	5.57078	1281.06873	-39.55630	221.89149	120.46146	707.42603	-177.17265	3.26896	-273.46979	119.58629	-3.10250	-1133.51221	-109.81578	15.16035
986	8.208	1071.58655	10.66660	1541.48962	50.29970	-28.08327	1294.56860	-713.69318	6.11371	1279.17932	-21.07556	225.94119	130.76762	683.46045	-175.53278	3.10081	-290.62433	122.10789	-3.41880	-1145.04272	-108.04166	19.86334
987	8.217	1075.09009	10.99893	1536.48499	52.45270	-27.18587	1291.48914	-711.76740	6.82558	1277.21436	-1.23792	229.48192	139.12849	659.55054	-174.03903	2.85958	-311.76849	123.68412	-3.47053	-1151.38123	-105.48722	25.27608
988	8.225	1078.87402	11.53766	1531.34546	54.41180	-26.27722	1288.09546	-710.03351	7.63179	1275.19739	19.86949	232.27254	146.00333	635.99243	-172.59253	2.53251	-335.12482	124.95212	-3.51856	-1150.95972	-102.54633	30.28758
989	8.233	1082.88599	12.29153	1526.16125	56.20335	-25.38414	1284.47583	-708.58374	8.46497	1273.10437	42.23976	234.17001	151.43626	612.79327	-171.09659	2.09754	-358.90802	126.26586	-3.58303	-1143.48413	-99.88463	33.71414
990	8.242	1087.00391	13.26672	1521.05542	57.83643	-24.53637	1280.71350	-707.46899	9.28780	1270.92639	65.76736	235.09831	155.40033	589.84619	-169.54230	1.60244	-382.34808	127.59202	-3.82442	-1129.78906	-98.27747	35.11030
991	8.250	1091.02771	14.48483	1516.18372	59.25504	-23.75972	1276.88599	-706.69299	10.09373	1268.72925	90.20978	235.02386	157.99707	567.03723	-168.03479	1.16372	-405.42072	128.81705	-4.37226	-1111.06580	-98.33837	34.85740
992	8.258	1094.71802	15.96597	1511.70032	60.32256	-23.04905	1273.07959	-706.23962	10.87932	1266.62183	115.30081	233.96277	159.49422	544.31372	-166.66519	0.86083	-428.27750	130.01114	-5.06383	-1088.11133	-100.18942	33.58965
993	8.267	1097.87073	17.69254	1507.72485	60.85233	-22.34205	1269.40576	-706.12036	11.60925	1264.67664	140.88374	231.98889	160.29167	521.65552	-165.38748	0.66685	-451.04645	131.30553	-5.60085	-1061.12561	-103.35706	31.62819
994	8.275	1100.35864	19.60123	1504.35571	60.67616	-21.54038	1265.99731	-706.38525	12.20760	1262.89880	166.94841	229.21695	160.82103	499.02872	-164.09026	0.49809	-473.81421	132.70929	-5.86813	-1030.07910	-107.06336	28.95728
995	8.283	1102.13647	21.60800	1501.69312	59.71661	-20.56966	1262.98547	-707.08142	12.58108	1261.24023	193.56119	225.77194	161.40421	476.38702	-162.71967	0.30561	-496.61365	134.16736	-5.97108	-995.18555	-110.58882	25.65841
996	8.292	1103.22864	23.63104	1499.83240	58.01987	-19.42588	1260.47119	-708.20782	12.65574	1259.62988	220.78210	221.79715	162.15399	453.69409	-161.27054	0.08699	-519.45868	135.68517	-6.06081	-957.05121	-113.44878	22.23962
997	8.300	1103.70459	25.59775	1498.84045	55.74135	-18.18639	1258.50684	-709.70160	12.40855	1258.00867	248.64233	217.44257	162.90178	430.93933	-159.73526	-0.14197	-542.37451	137.29448	-6.22036	-916.51892	-115.45404	19.50785
998	8.308	1103.65076	27.45444	1498.74060	53.10980	-16.98891	1257.09851	-711.44281	11.88392	1256.35669	277.14618	212.79724	163.17586	408.11008	-158.12067	-0.34363	-565.36902	138.98586	-6.44713	-874.45776	-116.60796	18.16690
999	8.317	1103.15186	29.19339	1499.50635	50.38724	-15.98472	1256.23364	-713.27222	11.18223	1254.71130	306.26550	207.88589	162.35902	385.17441	-156.47079	-0.48073	-588.41791	140.73199	-6.65321	-831.64093	-116.88795	18.54166
1000	8.325	1102.28198	30.87105	1501.06348	47.82460	-15.28317	1255.91431	-715.02893	10.42807	1253.17200	335.94766	202.72678	159.96136	362.12766	-154.82373	-0.57665	-611.49658	142.48770	-6.73197	-788.69800	-116.19240	20.59301
1001	8.333	1101.09839	32.58817	1503.30029	45.61821	-14.91409	1256.16992	-716.59039	9.74580	1251.88196	366.13782	197.32050	155.79410	339.00027	-153.17950	-0.68612	-634.60889	144.20135	-6.66167	-746.14160	-114.43915	24.05679
1002	8.342	1099.63794	34.45227	1506.08887	43.88219	-14.83408	1257.04114	-717.89502	9.23508	1250.98877	396.77036	191.62503	150.00461	315.80634	-151.54562	-0.78791	-657.80688	145.88708	-6.49435	-704.43506	-111.58363	28.51943
1003	8.350	1097.92004	36.55194	1509.30872	42.64146	-14.97325	1258.55127	-718.94232	8.93746	1250.61157	427.73041	185.61267	143.00821	292.54376	-149.95029	-0.79743	-681.17841	147.57779	-6.27354	-663.94714	-107.60153	33.46036
1004	8.358	1095.96216	38.93570	1512.86523	41.84166	-15.28123	1260.68469	-719.76880	8.82462	1250.82776	458.85114	179.29301	135.27443	269.20673	-148.38202	-0.67676	-704.76630	149.23941	-6.00703	-624.79779	-102.57898	38.36201
1005	8.367	1093.80530	41.59094	1516.68677	41.37748	-15.74087	1263.38806	-720.41711	8.82297	1251.66943	489.96082	172.63339	127.07078	245.74786	-146.78540	-0.44646	-728.52246	150.87216	-5.68574	-586.81616	-96.80450	42.84219
1006	8.375	1091.54285	44.44385	1520.69885	41.13488	-16.35867	1266.58838	-720.91870	8.85445	1253.12329	520.94000	165.52078	118.37421	222.09114	-145.13004	-0.14005	-752.36560	152.56461	-5.34167	-549.69891	-90.72514	46.71459
1007	8.383	1089.30518	47.39165	1524.80591	41.02959	-17.14574	1270.21753	-721.29218	8.86968	1255.14026	551.79315	157.86346	108.97232	198.20171	-143.43845	0.18897	-776.24017	154.32565	-5.07447	-513.20728	-84.82934	49.97599
1008	8.392	1087.20020	50.34747	1528.90637	41.02632	-18.09460	1274.21802	-721.54620	8.85766	1257.65588	582.72040	149.73570	98.66475	174.11026	-141.74838	0.47221	-800.14227	156.04776	-4.95478	-477.25992	-79.56377	52.74361
1009	8.400	1085.27686	53.26547	1532.91467	41.13267	-19.16676	1278.53174	-721.68152	8.83619	1260.60632	614.04663	141.43317	87.52116	149.88962	-140.07361	0.66401	-824.10681	157.67961	-4.94758	-441.94147	-75.30841	55.16471
1010	8.408	1083.53821	56.13921	1536.76416	41.37332	-20.29984	1283.07983	-721.69421	8.84171	1263.93030	645.88983	133.45840	76.12300	125.63719	-138.41643	0.77856	-848.13538	159.27663	-4.95061	-407.49561	-72.37190	57.34172
1011	8.417	1081.96619	58.98297	1540.39673	41.76527	-21.42532	1287.74646	-721.58398	8.92259	1267.56030	677.73706	126.45131	65.51083	101.51242	-136.83214	0.97650	-872.19708	161.00671	-4.82573	-374.31851	-70.97643	59.29816
1012	8.425	1080.53101	61.80438	1543.75293	42.31267	-22.48614	1292.38159	-721.36346	9.12534	1271.40686	708.31354	120.93866	56.57465	77.81979	-135.46675	1.66249	-896.27783	163.27716	-4.39336	-342.91681	-71.24113	60.95551
1013	8.433	1079.19592	64.58223	1546.77539	43.01913	-23.45085	1296.82422	-721.06165	9.47480	1275.34058	736.00159	116.98357	49.29910	55.04326	-134.50150	3.41514	-920.23260	166.54996	-3.46033	-313.83411	-73.13382	62.06089
1014	8.442	1077.92163	67.26604	1549.42017	43.90282	-24.31607	1300.93262	-720.72192	9.95961	1279.18323	759.55481	114.12852	42.72362	33.77776	-134.08328	6.72755	-943.59509	170.76344	-1.86072	-287.62628	-76.45306	62.13353
1015	8.450	1076.67004	69.79715	1551.65771	44.99852	-25.09254	1304.60547	-720.39063	10.53897	1282.71875	778.49121	111.81723	35.75768	14.68903	-134.31572	11.81637	-965.72375	175.24231	0.52423	-264.85706	-80.97422	60.60008
1016	8.458	1075.40356	72.13133	1553.46729	46.33961	-25.78821	1307.78589	-720.09583	11.17290	1285.71997	792.98169	109.85480	27.98386	-1.40376	-135.28659	18.69863	-986.16064	179.37022	3.68394	-245.99280	-86.58497	57.06691
1017	8.467	1074.08813	74.24608	1554.82947	47.93217	-26.39552	1310.44019	-719.83136	11.84631	1287.99695	803.55432	108.37981	19.71865	-13.53764	-137.15311	27.45172	-1004.81946	183.03214	7.33431	-231.25482	-93.20973	51.49541
1018	8.475	1072.70410	76.13361	1555.72632	49.74493	-26.88370	1312.52576	-719.56305	12.56847	1289.46460	810.72058	107.51468	11.56757	-20.75745	-140.18303	38.44091	-1021.95886	186.33604	10.98541	-220.60767	-100.71814	44.18304
1019	8.483	1071.25171	77.79404	1556.14600	51.71829	-27.21084	1313.97485	-719.25079	13.34951	1290.18030	814.53253	107.19138	4.05461	-22.08658	-144.56235	52.19691	-1038.11377	189.47487	14.47083	-213.91528	-108.96928	35.61044
1020	8.492	1069.74500	79.23749	1556.08411	53.77733	-27.35398	1314.70825	-718.85760	14.15601	1290.29224	814.45374	107.29088	-2.50148	-16.61012	-150.19522	68.69104	-1053.92639	193.01674	18.50151	-211.14655	-117.81332	26.27397
1021	8.500	1068.20850	80.48325	1555.54150	55.84091	-27.32238	1314.66040	-718.34601	14.87884	1289.94495	809.79523	107.82167	-7.94131	-4.34314	-156.84268	86.48493	-1069.66858	197.53378	24.35266	-212.49146	-126.90875	16.69303
1022	8.508	1066.68396	81.54852	1554.52466	57.83105	-27.14185	1313.79333	-717.68402	15.35771	1289.23157	800.38074	108.85933	-12.13362	12.91275	-164.34543	102.92907	-1084.65454	202.80762	32.78622	-218.32867	-135.45309	7.67701
1023	8.517	1065.23120	82.43755	1553.04626	59.68607	-26.84123	1312.10510	-716.85901	15.44356	1288.20532	786.81134	110.34827	-14.98167	32.25157	-172.52646	115.71758	-1097.18042	208.07626	43.12897	-229.04608	-142.15433	0.43666
1024	8.525	1063.92065	83.14700	1551.12292	61.37103	-26.45329	1309.63538	-715.89081	15.04719	1286.89526	769.96851	112.05217	-16.63695	51.45091	-180.98224	124.34757	-1105.19470	212.79886	53.11563	-244.71204	-145.84189	-4.01211
1025	8.533	1062.82922	83.68607	1548.78406	62.87976	-26.01097	1306.46667	-714.83118	14.16465	1285.31421	750.42261	113.73129	-17.52681	69.96365	-189.14783	130.03760	-1107.14551	216.70174	59.94167	-264.66888	-146.39911	-5.71014
1026	8.542	1062.03455	84.08405	1546.08569	64.22432	-25.53407	1302.71252	-713.74744	12.88404	1283.47742	728.66589	115.31586	-18.06389	88.43086	-196.55879	134.47943	-1102.57581	219.55566	62.07113	-287.41425	-144.88901	-5.74529
1027	8.550	1061.60400	84.36969	1543.11108	65.41022	-25.02431	1298.49597	-712.71948	11.35397	1281.43616	705.56519	116.86504	-18.45520	107.68004	-203.01849	138.78873	-1092.33386	221.32777	60.21692	-311.19708	-142.63586	-5.34074
1028	8.558	1061.58191	84.54929	1539.95520	66.40933	-24.48248	1293.92896	-711.84796	9.72205	1279.28381	682.08636	118.45134	-18.76817	128.16983	-208.57675	143.27345	-1078.08081	222.39218	56.69309	-334.88788	-140.40245	-5.16302
1029	8.567	1061.97668	84.60687	1536.70862	67.14853	-23.92792	1289.10522	-711.23425	8.10113	1277.12366	658.78473	120.13523	-19.03856	149.98157	-213.39081	147.69473	-1061.23389	223.35364	53.78716	-358.17175	-138.35114	-5.34264
1030	8.575	1062.75500	84.51941	1533.44409	67.51538	-23.38980	1284.10278	-710.94147	6.58638	1275.03577	635.75940	121.94834	-19.31372	173.02748	-217.59497	151.62157	-1042.21777	224.58255	52.38783	-381.13702	-136.39294	-5.75949
1031	8.583	1063.84351	84.27069	1530.22290	67.37155	-22.88098	1278.99341	-710.97351	5.29713	1273.05811	612.90833	123.84395	-19.63741	197.16220	-221.28531	154.72072	-1020.61621	225.95694	51.85102	-403.94873	-134.43930	-6.23760
1032	8.592	1065.13770	83.85706	1527.11743	66.57236	-22.39260	1273.85266	-711.28558	4.40646	1271.18079	590.12109	125.71297	-20.00462	222.14716	-224.54846	156.88214	-995.94385	226.99457	50.96268	-426.73065	-132.46292	-6.64065
1033	8.600	1066.51062	83.28511	1524.22607	64.99817	-21.92555	1268.77698	-711.81525	4.11185	1269.35620	567.33984	127.48242	-20.35210	247.68916	-227.42325	158.18575	-968.30750	227.12369	48.97856	-449.51862	-130.50137	-6.91377
1034	8.608	1067.82117	82.56410	1521.66528	62.59387	-21.53605	1263.90027	-712.51239	4.54502	1267.52368	544.56177	129.18037	-20.61119	273.60645	-229.86768	158.83463	-938.53546	225.98424	46.10059	-472.29605	-128.64746	-7.07426
1035	8.617	1068.91895	81.70117	1519.55933	59.40401	-21.33809	1259.39832	-713.34320	5.70020	1265.63501	521.80621	130.88229	-20.77480	299.89508	-231.80261	159.13002	-907.80811	223.64456	43.33216	-495.06226	-126.98132	-7.15764
1036	8.625	1069.64893	80.71497	1518.02991	55.58704	-21.43056	1255.45996	-714.26599	7.44524	1263.67236	499.05869	132.61873	-20.90581	326.63092	-233.16364	159.40823	-877.02795	220.39384	41.79634	-517.85297	-125.49194	-7.19840
1037	8.633	1069.86157	79.65742	1517.18884	51.39337	-21.79427	1252.23535	-715.21674	9.59033	1261.65454	476.27344	134.35434	-21.07143	353.82980	-233.89313	159.84642	-846.42072	216.33426	41.96911	-540.71533	-124.07330	-7.25702
1038	8.642	1069.46143	78.59982	1517.12158	47.11745	-22.25493	1249.80371	-716.12836	11.94863	1259.63098	453.41714	136.03128	-21.28484	381.35703	-233.92206	160.29607	-815.68671	211.36412	43.46709	-563.66284	-122.61916	-7.37933
1039	8.650	1068.47009	77.57794	1517.85779	43.05250	-22.57230	1248.18054	-716.96814	14.36248	1257.67041	430.46198	137.61255	-21.51143	408.98383	-233.21469	160.36787	-784.43353	205.37082	45.43241	-586.67621	-121.10751	-7.52608
1040	8.658	1067.03601	76.55896	1519.34802	39.45586	-22.58603	1247.34216	-717.75690	16.71469	1255.85486	407.37637	139.10130	-21.70282	436.54401	-231.79468	159.68269	-752.49530	198.20828	47.06526	-609.75323	-119.56685	-7.60976
1041	8.667	1065.36206	75.47366	1521.47864	36.51715	-22.28075	1247.24768	-718.54663	18.93757	1254.27612	384.16824	140.55974	-21.82913	463.97351	-229.66980	158.06870	-719.98267	189.77321	48.03293	-632.91803	-118.00701	-7.58864
1042	8.675	1063.61206	74.27736	1524.11804	34.33265	-21.74026	1247.85693	-719.37640	21.00666	1253.02905	360.88199	142.08771	-21.89038	491.18958	-226.76358	155.61404	-687.12988	180.36220	48.60630	-656.18616	-116.39694	-7.50252
1043	8.683	1061.87891	72.97769	1527.14551	32.89204	-21.06968	1249.13489	-720.24713	22.92395	1252.20203	337.53983	143.72824	-21.90259	517.97607	-222.95529	152.55176	-654.13562	170.62381	49.29478	-679.55267	-114.69404	-7.42259
1044	8.692	1060.20837	71.62047	1530.45593	32.08357	-20.34039	1251.04395	-721.12793	24.70823	1251.86572	314.12848	145.42445	-21.87946	543.98743	-218.16776	149.05833	-621.08838	160.97972	50.27217	-703.02026	-112.93608	-7.35974
1045	8.700	1058.63184	70.25989	1533.96191	31.73139	-19.56710	1253.53894	-721.97144	26.38775	1252.06714	290.62662	147.09756	-21.80080	568.86243	-212.39026	145.11992	-587.95538	151.44965	51.31768	-726.61230	-111.24236	-7.25621
1046	8.708	1057.18604	68.93237	1537.59326	31.65779	-18.72203	1256.56763	-722.71753	27.99684	1252.83032	267.00809	148.73697	-21.60762	592.42474	-205.65637	140.52574	-554.61255	141.99886	52.19513	-750.33630	-109.63205	-7.08725
1047	8.717	1055.91699	67.64972	1541.28687	31.73447	-17.76951	1260.07153	-723.29742	29.58040	1254.15320	243.23741	150.40105	-21.27643	614.90308	-198.06827	134.97438	-520.92896	132.70117	52.83941	-774.16992	-107.97237	-6.91038
1048	8.725	1054.86914	66.41528	1544.98108	31.89825	-16.68464	1263.98779	-723.65253	31.18733	1256.00281	219.29793	152.12997	-20.87904	636.93958	-189.81949	128.25220	-486.94061	123.75147	53.33103	-798.08868	-106.19640	-6.78482
1049	8.733	1054.07715	65.24458	1548.61511	32.13283	-15.44847	1268.24988	-723.76221	32.85002	1258.32434	195.20590	153.87851	-20.52544	659.23303	-181.20926	120.44427	-453.00671	115.54050	53.88129	-822.07709	-104.40749	-6.69656
1050	8.742	1053.56433	64.16844	1552.13379	32.43724	-14.04726	1272.78113	-723.65845	34.57236	1261.05701	170.98546	155.56906	-20.26913	682.01843	-172.70297	112.07897	-419.77606	108.57365	54.74890	-846.13696	-102.70544	-6.60212
1051	8.750	1053.34290	63.21667	1555.49109	32.80888	-12.48659	1277.47839	-723.41125	36.33402	1264.13660	146.66975	157.19618	-20.08287	704.73682	-164.89853	103.95542	-387.97272	103.21320	56.01682	-870.29517	-101.06572	-6.48513
1052	8.758	1053.40796	62.40607	1558.64563	33.24536	-10.80199	1282.20605	-723.08905	38.09456	1267.48730	122.34467	158.83672	-19.85539	726.15344	-158.28981	96.60082	-358.18005	99.46208	57.37713	-894.57471	-99.42295	-6.35057
1053	8.767	1053.73059	61.74335	1561.55298	33.74718	-9.04703	1286.80957	-722.72778	39.78876	1271.00659	98.19592	160.55545	-19.33719	744.84412	-152.99060	89.79559	-330.84479	97.01999	58.14221	-918.92126	-97.78099	-6.20924
1054	8.775	1054.25830	61.22446	1564.16235	34.31882	-7.26286	1291.14368	-722.32721	41.32605	1274.54822	74.51758	162.35353	-18.12268	759.64050	-148.70482	82.66941	-306.47003	95.59814	57.48223	-943.10242	-96.26558	-5.98776
1055	8.783	1054.92603	60.82828	1566.42065	34.97511	-5.46109	1295.09338	-721.87170	42.60564	1277.91895	51.65465	164.23218	-15.78555	769.86157	-145.04782	74.35646	-285.67926	95.21306	54.72647	-966.66962	-95.09055	-5.42551
1056	8.792	1055.67053	60.52078	1568.27808	35.74348	-3.64467	1298.57800	-721.36725	43.54698	1280.91052	29.90605	166.28123	-12.00206	775.51416	-141.87762	64.59399	-269.01849	96.21471	49.58710	-989.09613	-94.38479	-4.19312
1057	8.800	1056.44043	60.26602	1569.69507	36.65514	-1.84191	1301.54370	-720.86475	44.12152	1283.35596	9.47514	168.70789	-6.40709	777.36731	-139.26820	53.73165	-256.70013	98.97343	42.19405	-1010.05408	-94.07803	-2.15403
1058	8.808	1057.19897	60.03238	1570.64685	37.73553	-0.10947	1303.95483	-720.43225	44.36054	1285.14844	-9.36725	171.80328	1.68587	776.53918	-137.26233	42.37045	-248.55750	103.57071	33.00994	-1029.57959	-94.01517	0.53773
1059	8.817	1057.92737	59.79404	1571.12036	39.00265	1.49653	1305.78943	-720.09277	44.34037	1286.20679	-25.78354	175.86009	13.29625	773.70251	-135.76367	31.15257	-244.25519	109.84796	22.81884	-1047.97473	-94.03362	3.57235
1060	8.825	1058.62976	59.53380	1571.10632	40.46799	2.94916	1307.02734	-719.79077	44.17813	1286.48645	-37.88229	181.01675	29.22915	768.58655	-134.65187	20.84284	-243.48517	117.55399	12.79963	-1065.58301	-93.90119	6.67727
1061	8.833	1059.31958	59.24994	1570.59692	42.13102	4.25970	1307.63794	-719.42365	44.03716	1286.06055	-43.16406	187.08762	49.10086	760.21997	-133.84717	12.45074	-245.94135	126.26463	4.48963	-1082.55615	-93.37526	9.73703
1062	8.842	1060.00085	58.95657	1569.58923	43.96710	5.47077	1307.58057	-718.89410	44.09793	1285.13953	-40.19580	193.58015	70.76591	747.68420	-133.20804	6.91406	-251.32452	135.16165	-0.78612	-1098.62231	-92.31319	12.84557
1063	8.850	1060.67114	58.67444	1568.09387	45.92121	6.64625	1306.82495	-718.13599	44.48696	1283.98120	-29.94876	199.96700	91.10460	730.83228	-132.49768	4.28272	-259.75824	143.06250	-2.95306	-1112.86646	-90.65634	16.29484
1064	8.858	1061.33936	58.42737	1566.14111	47.91685	7.85414	1305.37402	-717.13440	45.22536	1282.80505	-15.06952	205.92595	107.78271	710.50653	-131.49809	3.47238	-272.08539	148.96384	-3.30419	-1123.67578	-88.47179	20.32970
1065	8.867	1062.03015	58.24324	1563.78076	49.87552	9.13832	1303.27905	-715.95892	46.23933	1281.77209	2.06189	211.30650	120.32603	688.12579	-130.15094	3.21469	-289.02106	152.63364	-3.23804	-1129.20288	-86.08390	24.67523
1066	8.875	1062.77588	58.14935	1561.07935	51.73795	10.49834	1300.63977	-714.76318	47.39826	1280.97620	20.30753	216.02489	129.70091	665.00586	-128.57765	2.94676	-309.90735	154.62213	-3.35506	-1128.26453	-84.05445	28.45873
1067	8.883	1063.60547	58.16708	1558.12134	53.47626	11.89276	1297.58423	-713.72308	48.54547	1280.38953	39.41867	220.04469	137.17267	641.90436	-126.92591	2.66308	-332.91058	155.76378	-3.68478	-1120.87671	-82.99365	30.83690
1068	8.892	1064.53564	58.30765	1555.00757	55.08948	13.25556	1294.23608	-712.95532	49.55139	1279.80188	59.45491	223.33536	143.51794	619.02551	-125.24441	2.40803	-356.36923	156.69588	-4.10826	-1107.94897	-83.36800	31.56162
1069	8.900	1065.56067	58.57109	1551.85022	56.57556	14.50439	1290.68811	-712.48816	50.39503	1278.91028	80.50536	225.83905	148.96603	596.33618	-123.52060	2.12351	-379.52774	157.73878	-4.53128	-1090.51611	-85.37261	30.89665
1070	8.908	1066.64502	58.95874	1548.76563	57.89035	15.54333	1286.99585	-712.29132	51.18436	1277.52380	102.57478	227.51862	153.51671	573.79883	-121.77599	1.75747	-402.29510	158.97675	-4.93366	-1069.15613	-88.84219	29.21950
1071	8.917	1067.72302	59.48920	1545.87195	58.92690	16.28316	1283.19409	-712.31824	52.06349	1275.65161	125.55247	228.43100	157.17918	551.38013	-120.09194	1.33673	-424.81436	160.33202	-5.32927	-1043.94958	-93.25787	26.75308
1072	8.925	1068.70984	60.19156	1543.29004	59.52884	16.68524	1279.32300	-712.54535	53.07945	1273.45349	149.29340	228.72151	160.00864	529.02148	-118.55273	0.93945	-447.24127	161.71091	-5.69858	-1014.86096	-97.91846	23.59846
1073	8.933	1069.51160	61.08206	1541.13696	59.52783	16.80904	1275.45190	-712.99841	54.11254	1271.17517	173.74689	228.50337	162.03395	506.67490	-117.16556	0.63423	-469.67285	163.13295	-5.99337	-982.12781	-102.16501	19.98122
1074	8.942	1070.02954	62.15253	1539.51001	58.79132	16.82424	1271.69189	-713.72467	54.93340	1269.05054	198.97139	227.80182	163.23053	484.33588	-115.83591	0.42926	-492.14227	164.65714	-6.19942	-946.37805	-105.52771	16.40748
1075	8.950	1070.17480	63.37590	1538.47571	57.26227	16.95259	1268.19507	-714.72754	55.34374	1267.18799	225.02098	226.66977	163.59944	462.00342	-114.44721	0.25955	-514.65637	166.24762	-6.36010	-908.44543	-107.77203	13.55655
1076	8.958	1069.89124	64.71436	1538.07568	54.98018	17.35424	1265.12305	-715.93964	55.26933	1265.55420	251.88254	225.25723	163.22792	439.64111	-112.94424	0.03594	-537.22327	167.81126	-6.52982	-869.05884	-108.86936	12.02024
1077	8.967	1069.16211	66.12292	1538.32935	52.08728	18.03106	1262.60242	-717.25000	54.76089	1264.05200	279.50089	223.72099	162.22990	417.20529	-111.33178	-0.26319	-559.83807	169.32481	-6.70230	-828.71399	-108.88425	12.10155
1078	8.975	1068.00256	67.55630	1539.22534	48.81578	18.82574	1260.71045	-718.54877	53.95142	1262.59521	307.79407	222.15428	160.64375	394.66559	-109.65115	-0.56667	-582.48853	170.85825	-6.79554	-787.84796	-107.80167	13.77754
1079	8.983	1066.45276	68.98497	1540.71960	45.44660	19.51879	1259.49377	-719.76422	52.99905	1261.14819	336.69415	220.59631	158.37790	371.99966	-107.95591	-0.79311	-605.18530	172.50186	-6.74527	-747.03625	-105.50274	16.79566
1080	8.992	1064.57629	70.41193	1542.74744	42.24304	19.94200	1258.98669	-720.87408	52.03762	1259.74622	366.21442	219.02588	155.21849	349.20285	-106.26414	-0.91900	-627.95844	174.25000	-6.61194	-706.93280	-101.93195	20.82535
1081	9.000	1062.45544	71.87308	1545.23560	39.39027	20.03595	1259.20752	-721.88538	51.15613	1258.49329	396.40875	217.36798	150.93185	326.28952	-104.55618	-0.95968	-650.84381	175.97952	-6.52627	-668.03247	-97.16982	25.53233
1082	9.008	1060.17908	73.41763	1548.10425	36.97768	19.83611	1260.14941	-722.80505	50.40015	1257.53015	427.24615	215.55237	145.43680	303.27875	-102.83453	-0.92907	-673.88348	177.62976	-6.50380	-630.48328	-91.35548	30.53446
1083	9.017	1057.82739	75.07892	1551.26941	35.02200	19.41822	1261.77954	-723.62927	49.77925	1256.99023	458.57544	213.51785	138.88164	280.17917	-101.13285	-0.83423	-697.11859	179.27496	-6.40801	-594.10052	-84.67566	35.41594
1084	9.025	1055.46777	76.85416	1554.64954	33.49737	18.85386	1264.04504	-724.35022	49.27532	1256.96826	490.17621	211.13496	131.53709	256.96356	-99.47538	-0.67444	-720.56787	180.96057	-6.13760	-558.54456	-77.45596	39.88462
1085	9.033	1053.16040	78.71112	1558.16907	32.35390	18.19656	1266.88098	-724.95966	48.85660	1257.50610	521.77930	208.19983	123.60976	233.56003	-97.85653	-0.44831	-744.20972	182.65051	-5.76012	-523.51288	-70.18014	43.88165
1086	9.042	1050.96448	80.61192	1561.75647	31.53504	17.48228	1270.21606	-725.44470	48.49893	1258.59595	553.12762	204.53722	115.10413	209.88354	-96.23689	-0.18749	-768.00195	184.32162	-5.44784	-488.85999	-63.36353	47.51013
1087	9.050	1048.93933	82.52522	1565.34216	30.99719	16.73264	1273.97290	-725.78748	48.19727	1260.19373	584.14923	200.06784	105.81140	185.88864	-94.58247	0.06101	-791.91943	185.99948	-5.32830	-454.61316	-57.42017	50.89304
1088	9.058	1047.13428	84.42429	1568.86084	30.71783	15.95890	1278.06494	-725.96875	47.96140	1262.23621	615.03656	194.83331	95.52684	161.61581	-92.90383	0.29212	-815.95532	187.74927	-5.36632	-420.94995	-52.63252	54.09949
1089	9.067	1045.57751	86.28885	1572.25488	30.68813	15.16564	1282.39331	-725.97260	47.81005	1264.65466	645.95093	189.09479	84.48633	137.19220	-91.23632	0.52529	-840.10291	189.60173	-5.40929	-388.23163	-49.18840	57.14526
1090	9.075	1044.27979	88.10895	1575.47693	30.90548	14.35726	1286.83911	-725.79291	47.76163	1267.38049	676.46667	183.39449	73.63351	112.79108	-89.64594	0.78109	-864.36157	191.45061	-5.36861	-357.01849	-47.16793	59.95802
1091	9.083	1043.24231	89.88031	1578.48389	31.37177	13.54526	1291.25916	-725.43896	47.82000	1270.34021	705.30969	178.36259	64.18210	88.63397	-88.27055	1.19047	-888.71832	193.17378	-5.25292	-327.98340	-46.46024	62.27105
1092	9.092	1042.45398	91.59604	1581.22766	32.08802	12.74303	1295.50098	-724.93140	47.97220	1273.44275	730.80786	174.34708	56.62582	65.06342	-87.29529	2.12791	-913.07941	194.88324	-5.04097	-301.79718	-46.77862	63.58164
1093	9.100	1041.88342	93.24724	1583.65979	33.04904	11.94708	1299.42834	-724.29102	48.20004	1276.57227	751.78809	171.23802	50.26251	42.58023	-86.87759	4.12609	-937.20868	196.92708	-4.62228	-279.04047	-47.83064	63.29494
1094	9.108	1041.47839	94.83099	1585.74011	34.24718	11.13407	1302.93726	-723.52899	48.49831	1279.58899	768.12787	168.71683	43.86675	21.79333	-87.11933	7.59617	-960.66260	199.63759	-3.72533	-260.07758	-49.46724	61.00257
1095	9.117	1041.17712	96.35527	1587.44128	35.68017	10.28942	1305.95532	-722.64410	48.89117	1282.33728	780.49963	166.61238	36.70335	3.39694	-88.09443	12.68412	-982.83929	203.05627	-1.91663	-244.93878	-51.66507	56.66913
1096	9.125	1040.92419	97.83862	1588.74609	37.35169	9.43231	1308.43555	-721.63580	49.42245	1284.66138	789.70856	164.89487	28.81977	-11.81763	-89.88861	19.42665	-1003.26752	206.85994	1.01705	-233.39960	-54.43195	50.55623
1097	9.133	1040.67798	99.29877	1589.64111	39.25966	8.60737	1310.35059	-720.52484	50.11961	1286.42993	796.23602	163.44872	20.63551	-23.03238	-92.66358	28.04937	-1021.88428	210.65857	4.75468	-225.25830	-57.79850	43.00393
1098	9.142	1040.40796	100.73123	1590.10840	41.38216	7.86942	1311.67712	-719.35449	50.96867	1287.56238	800.11169	162.07120	12.51054	-29.38345	-96.66512	39.16588	-1039.06860	214.45944	8.80841	-220.55292	-61.85838	34.28769
1099	9.150	1040.09314	102.10522	1590.12878	43.67799	7.28197	1312.37903	-718.16449	51.91120	1288.04077	800.97888	160.71716	4.68660	-29.74460	-102.01579	53.47510	-1055.49512	218.77351	13.20128	-219.53314	-66.68729	24.67057
1100	9.158	1039.72729	103.38719	1589.69287	46.09509	6.90371	1312.40405	-716.96777	52.84121	1287.90234	798.26013	159.68469	-2.53574	-23.07196	-108.52051	70.70548	-1071.79919	224.11176	18.68468	-222.50323	-72.08434	14.70707
1101	9.167	1039.32153	104.55870	1588.80518	48.56926	6.75904	1311.69910	-715.74329	53.60893	1287.21863	791.36908	159.50049	-8.65775	-9.67050	-115.82220	88.73107	-1088.01868	230.31725	26.25274	-229.79822	-77.30801	5.59965
1102	9.175	1038.90234	105.60553	1587.47900	51.02553	6.82629	1310.23230	-714.44171	54.05650	1286.08020	780.05835	160.48264	-13.10619	8.18106	-123.63279	104.36786	-1103.11536	236.54309	36.29517	-241.82434	-81.18615	-1.08964
1103	9.183	1038.50745	106.49709	1585.73535	53.39775	7.05293	1308.01086	-713.02087	54.06890	1284.59509	764.71722	162.35080	-15.70580	27.52582	-131.66991	115.51759	-1115.08411	241.88106	47.81046	-258.71704	-82.81489	-4.58376
1104	9.192	1038.19092	107.18784	1583.60852	55.65062	7.37548	1305.09180	-711.49384	53.60512	1282.88647	746.12012	164.43881	-16.94801	46.60599	-139.51883	122.45456	-1121.77954	245.86308	58.34433	-279.68500	-82.26146	-5.55296
1105	9.200	1038.02405	107.64711	1581.14807	57.78433	7.73237	1301.57629	-709.92841	52.69939	1281.05066	725.05066	166.31607	-17.55295	65.35687	-146.73120	127.10567	-1121.88184	248.50035	65.25591	-302.97894	-80.41015	-5.37121
1106	9.208	1038.09021	107.88486	1578.41309	59.81946	8.07682	1297.58691	-708.41144	51.43490	1279.12866	702.38824	167.99738	-17.93207	84.55624	-153.02048	131.41051	-1115.39917	250.02921	67.40204	-326.83911	-78.16628	-5.08902
1107	9.217	1038.47400	107.94141	1575.46436	61.76782	8.38345	1293.23901	-707.03418	49.90771	1277.15076	679.07898	169.65379	-18.19627	104.93250	-158.31564	136.28470	-1103.46155	250.75870	65.73463	-350.34802	-75.96165	-5.14007
1108	9.225	1039.24353	107.86392	1572.36084	63.60400	8.64304	1288.62549	-705.87366	48.21558	1275.17810	655.78931	171.37933	-18.41121	126.83017	-162.72647	141.61179	-1087.47278	251.18936	62.56452	-373.38736	-73.85257	-5.50905
1109	9.233	1040.42529	107.70232	1569.16321	65.24887	8.86332	1283.82739	-704.95703	46.48154	1273.27527	632.79712	173.17868	-18.69081	150.23584	-166.48329	146.78911	-1068.29773	251.94951	60.09694	-396.15289	-71.79350	-5.98403
1110	9.242	1041.98291	107.51086	1565.93872	66.56433	9.07472	1278.92981	-704.25549	44.87811	1271.47205	610.12408	175.02509	-19.11945	174.94269	-169.81693	151.23209	-1046.14673	253.40521	59.15249	-418.81839	-69.76283	-6.37956
1111	9.250	1043.81787	107.33136	1562.76001	67.36275	9.30830	1274.02734	-703.72168	43.62034	1269.75952	587.65430	176.92223	-19.63559	200.66821	-172.88361	154.60463	-1020.99011	255.41289	59.01403	-441.46652	-67.76286	-6.64254
1112	9.258	1045.78442	107.17392	1559.70569	67.44589	9.54817	1269.23047	-703.33179	42.92453	1268.09131	565.24255	178.89026	-20.06339	227.07803	-175.77641	156.86234	-992.95789	257.44333	58.39685	-464.14084	-65.82112	-6.81429
1113	9.267	1047.71619	107.02394	1556.86292	66.67336	9.69808	1264.67834	-703.10010	42.94047	1266.38074	542.78882	180.88164	-20.29851	253.89865	-178.51312	158.20966	-962.45801	258.87927	56.54855	-486.84863	-63.99438	-6.94212
1114	9.275	1049.46033	106.86194	1554.32288	65.02722	9.58869	1260.53687	-703.06567	43.68716	1264.51965	520.23804	182.80978	-20.40010	281.09213	-181.03760	159.00507	-930.07275	259.27139	53.65451	-509.54803	-62.29926	-7.06486
1115	9.283	1050.91125	106.67299	1552.16797	62.63071	9.05439	1256.97412	-703.27264	45.04464	1262.42517	497.57498	184.65933	-20.49765	308.82883	-183.28625	159.63176	-896.36749	258.44040	50.53842	-532.21021	-60.66480	-7.23159
1116	9.292	1052.02698	106.44843	1550.46436	59.71855	8.06824	1254.12427	-703.75403	46.80976	1260.08447	474.83374	186.46518	-20.66919	337.27576	-185.21664	160.33371	-861.76221	256.38400	48.11572	-554.86963	-59.01475	-7.44959
1117	9.300	1052.82166	106.18655	1549.25269	56.59297	6.81876	1252.06287	-704.52069	48.76460	1257.56580	452.05957	188.21530	-20.90761	366.44302	-186.79738	161.06857	-826.54004	253.17766	46.98444	-577.58606	-57.34013	-7.65157
1118	9.308	1053.35156	105.89017	1548.53882	53.57323	5.62439	1250.80432	-705.55670	50.71855	1254.99622	429.25534	189.86589	-21.15324	396.17865	-188.01578	161.48618	-790.89142	248.96475	47.23814	-600.38940	-55.66343	-7.77378
1119	9.317	1053.69812	105.56030	1548.29431	50.92474	4.75116	1250.31470	-706.81757	52.53144	1252.52649	406.37708	191.42957	-21.34416	426.25897	-188.85553	161.07584	-754.94867	243.84743	48.48683	-623.28503	-53.98891	-7.82273
1120	9.325	1053.95105	105.19232	1548.46301	48.79350	4.28925	1250.53479	-708.22852	54.12822	1250.30237	383.37604	192.98984	-21.46608	456.48914	-189.27357	159.44321	-718.82227	237.82437	50.13775	-646.30005	-52.30177	-7.82917
1121	9.333	1054.19214	104.77768	1548.96936	47.19286	4.16376	1251.40869	-709.69055	55.49529	1248.45410	360.24371	194.63405	-21.55278	486.72021	-189.22142	156.56458	-682.62537	230.95700	51.77812	-669.48413	-50.60177	-7.77507
1122	9.342	1054.48767	104.30807	1549.72986	46.04366	4.23737	1252.89856	-711.09552	56.65618	1247.09753	337.00806	196.38878	-21.62009	516.73413	-188.63254	152.78110	-646.48907	223.46136	53.29140	-692.83478	-48.91382	-7.61426
1123	9.350	1054.88660	103.78287	1550.66248	45.23039	4.40408	1254.97815	-712.34497	57.64870	1246.32434	313.68851	198.20964	-21.62860	546.11633	-187.37312	148.51527	-610.54834	215.59587	54.66257	-716.26776	-47.26040	-7.35271
1124	9.358	1055.42126	103.21848	1551.68982	44.64539	4.61406	1257.62024	-713.36652	58.51885	1246.19055	290.28250	200.02159	-21.51468	574.37598	-185.24675	143.96214	-574.87512	207.55075	55.79177	-739.71484	-45.64388	-7.07275
1125	9.367	1056.11316	102.65164	1552.74036	44.21027	4.85663	1260.78857	-714.11719	59.32388	1246.71497	266.77780	201.75816	-21.24768	601.29156	-182.08450	138.94167	-539.41479	199.42201	56.49324	-763.19781	-44.02531	-6.87632
1126	9.375	1056.98303	102.13522	1553.74731	43.87895	5.13814	1264.43115	-714.58209	60.12626	1247.88464	243.14539	203.39178	-20.88181	627.11316	-177.88071	132.96625	-504.02490	191.29236	56.61657	-786.76910	-42.34383	-6.80000
1127	9.383	1058.05334	101.72594	1554.64917	43.63351	5.46285	1268.47815	-714.78009	60.97531	1249.66382	219.36761	204.95781	-20.52519	652.39783	-172.87744	125.55563	-468.65704	183.41350	56.22721	-810.45294	-40.60577	-6.79287
1128	9.392	1059.33862	101.46793	1555.39417	43.47254	5.82593	1272.84302	-714.75812	61.90304	1252.00244	195.47920	206.50801	-20.23860	677.58447	-167.55334	116.71278	-433.54440	176.25458	55.69488	-834.25897	-38.87469	-6.79042
1129	9.400	1060.83545	101.38019	1555.94849	43.39479	6.21804	1277.41931	-714.56586	62.93596	1254.83765	171.53104	208.06340	-20.00293	702.56439	-162.53766	107.21169	-399.20651	170.23863	55.44327	-858.17657	-37.16049	-6.76925
1130	9.408	1062.52197	101.45151	1556.29138	43.39378	6.62819	1282.07715	-714.23340	64.08666	1258.09167	147.56512	209.65288	-19.72444	726.53552	-158.43472	98.24700	-366.28839	165.45383	55.54508	-882.17096	-35.43690	-6.71138
1131	9.417	1064.36194	101.65311	1556.40625	43.47044	7.04709	1286.66760	-713.77008	65.33182	1261.66785	123.70187	211.32169	-19.14008	748.29761	-155.56015	90.50736	-335.36407	161.72949	55.66912	-906.21082	-33.75921	-6.57237
1132	9.425	1066.30530	101.96387	1556.27661	43.65286	7.47763	1291.03748	-713.17773	66.60789	1265.43982	100.23898	213.06979	-17.75429	766.75769	-153.73450	83.52913	-306.83069	158.91737	55.32590	-930.21069	-32.28252	-6.31160
1133	9.433	1068.29004	102.38193	1555.88696	44.00503	7.94513	1295.04395	-712.46686	67.82226	1269.24072	77.60815	214.84331	-15.03363	781.16809	-152.46539	76.10708	-281.00555	156.98819	54.01013	-953.90332	-31.17709	-5.87885
1134	9.442	1070.24902	102.91357	1555.21985	44.61298	8.49492	1298.56787	-711.66376	68.87282	1272.86475	56.24008	216.63330	-10.63638	791.12292	-151.47557	67.38184	-258.31812	155.99194	51.26775	-976.84241	-30.53403	-5.10179
1135	9.450	1072.12000	103.55685	1554.25317	45.55482	9.16937	1301.52344	-710.80176	69.66956	1276.08813	36.54254	218.57704	-4.29962	796.73291	-150.91791	57.42350	-239.34930	156.03667	46.82092	-998.59735	-30.30321	-3.70471
1136	9.458	1073.85608	104.29279	1552.96326	46.87179	9.97470	1303.86316	-709.91400	70.15008	1278.71692	19.02899	220.94298	4.48587	798.76819	-151.08636	46.87993	-224.64996	157.22063	40.64039	-1018.97656	-30.30004	-1.58702
1137	9.467	1075.43481	105.08542	1551.33191	48.55340	10.86422	1305.56995	-709.03436	70.29901	1280.64001	4.55682	223.99500	16.55989	798.22766	-152.13931	36.41862	-214.49664	159.54828	32.94159	-1038.08618	-30.30412	1.02508
1138	9.475	1076.85876	105.88708	1549.35132	50.54236	11.75433	1306.63867	-708.18311	70.16683	1281.83472	-5.35699	227.80951	32.62829	795.59497	-154.03192	26.56646	-208.82281	162.91196	24.20858	-1056.18164	-30.16357	3.80250
1139	9.483	1078.14453	106.65204	1547.02661	52.75391	12.56179	1307.06201	-707.34534	69.87407	1282.32568	-8.73083	232.18523	52.36345	790.47021	-156.48059	17.84588	-207.34875	167.08754	15.25601	-1073.44189	-29.79823	6.58752
1140	9.492	1079.30835	107.35483	1544.37268	55.09747	13.24005	1306.82593	-706.48279	69.60641	1282.16772	-4.41174	236.76128	73.82581	781.82947	-158.93002	10.92271	-209.69098	171.70905	7.25241	-1089.78589	-29.11649	9.46264
1141	9.500	1080.36462	107.99503	1541.40881	57.48898	13.79687	1305.91455	-705.56042	69.58282	1281.47131	6.63760	241.23981	94.07578	768.73486	-160.64961	6.39752	-215.40680	176.29291	1.41964	-1104.66785	-27.95839	12.69268
1142	9.508	1081.34033	108.58591	1538.16418	59.84943	14.28367	1304.32288	-704.54083	69.96163	1280.40784	21.84744	245.48175	110.72174	751.10046	-161.07190	4.19966	-224.28967	180.38504	-1.72873	-1116.88135	-26.20917	16.53049
1143	9.517	1082.27869	109.14601	1534.68713	62.10381	14.76404	1302.07776	-703.38953	70.74289	1279.16516	38.87234	249.42648	123.02216	729.95630	-160.18665	3.45785	-236.79767	183.73865	-2.80804	-1124.75513	-24.04150	20.83563
1144	9.525	1083.23230	109.69647	1531.04858	64.19376	15.28010	1299.25146	-702.12732	71.77880	1277.90503	56.63773	252.98294	131.69038	706.89221	-158.53586	3.22561	-253.59222	186.34766	-2.97763	-1126.86145	-21.94367	24.88189
1145	9.533	1084.25781	110.25882	1527.33887	66.09737	15.83684	1295.95642	-700.85608	72.87709	1276.74500	75.00941	256.02512	137.93530	683.22925	-156.72653	3.04251	-274.30060	188.34111	-3.08366	-1122.72412	-20.44617	27.73049
1146	9.542	1085.40552	110.85605	1523.65881	67.83417	16.40987	1292.32349	-699.70966	73.89562	1275.72681	94.14218	258.45319	142.69881	659.66248	-155.00586	2.78803	-297.33057	189.87807	-3.38578	-1112.93726	-19.97298	28.84231
1147	9.550	1086.69666	111.51761	1520.10706	69.44194	16.95581	1288.47791	-698.77124	74.78355	1274.76428	114.16846	260.19144	146.46237	636.37134	-153.32811	2.41703	-321.04254	191.10759	-3.80721	-1098.56787	-20.87698	28.32439
1148	9.558	1088.10498	112.27769	1516.77686	70.93233	17.41579	1284.51843	-698.03607	75.56905	1273.66833	135.10513	261.17590	149.42590	613.29822	-151.65112	1.93000	-344.60980	192.18330	-4.26244	-1080.36902	-23.29226	26.65100
1149	9.567	1089.55298	113.16406	1513.76392	72.24428	17.73151	1280.50513	-697.45874	76.30724	1272.30322	156.84659	261.40076	151.71466	590.39929	-150.02826	1.39997	-367.85031	193.30466	-4.73999	-1058.54236	-26.94143	24.21717
1150	9.575	1090.92114	114.18793	1511.17322	73.22200	17.88054	1276.47192	-697.01288	77.02155	1270.71045	179.25351	260.90604	153.42805	567.67334	-148.51392	0.93081	-390.77795	194.65826	-5.20394	-1033.06848	-31.25098	21.17846
1151	9.583	1092.06287	115.33751	1509.11462	73.64999	17.91111	1272.46484	-696.70062	77.67877	1269.04370	202.26869	259.71710	154.60800	545.08191	-147.11182	0.60296	-413.46179	196.24028	-5.57893	-1004.06549	-35.64773	17.67273
1152	9.592	1092.82715	116.58141	1507.68884	73.33929	17.94035	1268.57764	-696.53784	78.21394	1267.41516	225.93399	257.87732	155.24669	522.56958	-145.78427	0.43376	-436.03253	197.87198	-5.82634	-971.93884	-39.72093	14.10470
1153	9.600	1093.08691	117.89039	1506.97168	72.20541	18.09618	1264.95166	-696.54749	78.55896	1265.84290	250.29300	255.50557	155.32585	500.09433	-144.45508	0.34768	-458.60229	199.44212	-5.97960	-937.37854	-43.22681	11.14677
1154	9.608	1092.76404	119.25340	1507.00952	70.28981	18.44032	1261.74146	-696.75482	78.64261	1264.31384	275.32367	252.74011	154.84360	477.60129	-143.05423	0.23168	-481.20828	200.97743	-6.12708	-901.20398	-46.09238	9.47957
1155	9.617	1091.83984	120.66683	1507.81897	67.73788	18.93320	1259.07080	-697.16443	78.41728	1262.82935	301.00070	249.64917	153.80414	455.02731	-141.58475	0.04965	-503.86414	202.50763	-6.34853	-864.09521	-48.37901	9.50483
1156	9.625	1090.35254	122.12436	1509.38440	64.77461	19.46101	1257.01526	-697.73877	77.91485	1261.38733	327.36075	246.24237	152.18930	432.33853	-140.07889	-0.15989	-526.59595	204.03026	-6.63663	-826.38867	-50.10369	11.19247
1157	9.633	1088.38403	123.62719	1511.66296	61.67949	19.89873	1255.61609	-698.42139	77.24999	1259.98242	354.46002	242.53058	149.93529	409.54028	-138.51834	-0.36739	-549.41449	205.57608	-6.89474	-788.16644	-51.09425	14.14984
1158	9.642	1086.04065	125.19321	1514.59326	58.73145	20.16524	1254.89673	-699.18274	76.57536	1258.64380	382.32422	238.52203	146.91216	386.65503	-136.87953	-0.54610	-572.31641	207.17044	-7.02587	-749.60291	-51.06821	17.86411
1159	9.650	1083.42114	126.84804	1518.09509	56.13876	20.23441	1254.86646	-700.03308	76.04718	1257.45349	410.93835	234.19887	142.96651	363.70316	-135.19710	-0.65879	-595.30237	208.76556	-7.01942	-711.16101	-49.80856	21.94316
1160	9.658	1080.59595	128.60498	1522.07043	54.00623	20.10818	1255.52271	-700.99487	75.80122	1256.52600	440.20422	229.52422	138.04030	340.69193	-133.52533	-0.70569	-618.36523	210.29939	-6.94190	-673.39124	-47.26675	26.18662
1161	9.667	1077.61438	130.45636	1526.41528	52.35153	19.79422	1256.85461	-702.07202	75.91556	1255.97095	469.90201	224.43674	132.24315	317.60046	-131.88803	-0.70928	-641.50659	211.78458	-6.84384	-636.59741	-43.59361	30.46452
1162	9.675	1074.52869	132.38594	1531.02991	51.13962	19.30506	1258.84033	-703.23468	76.36720	1255.86694	499.72763	218.83177	125.80072	294.40366	-130.26799	-0.66080	-664.76489	213.36880	-6.67768	-600.73907	-39.10526	34.59127
1163	9.683	1071.40186	134.37787	1535.82104	50.31166	18.65883	1261.44104	-704.41174	77.02650	1256.26367	529.34851	212.54616	118.88611	271.10822	-128.62967	-0.51864	-688.19092	215.32179	-6.32080	-565.58838	-34.18987	38.36512
1164	9.692	1068.30200	136.41092	1540.69824	49.80104	17.87483	1264.60327	-705.49609	77.71277	1257.19043	558.47778	205.38776	111.43628	247.72446	-126.97729	-0.24636	-711.80750	217.86978	-5.67932	-530.92096	-29.25451	41.69577
1165	9.700	1065.29712	138.45798	1545.57385	49.53893	16.97482	1268.27271	-706.37640	78.26732	1258.65369	587.05566	197.24669	103.14304	224.22672	-125.34531	0.12944	-735.58313	220.95897	-4.78303	-496.62445	-24.74126	44.64032
1166	9.708	1062.45447	140.49280	1550.36975	49.46050	15.98769	1272.40015	-706.98022	78.59801	1260.63123	615.36951	188.22943	93.71796	200.55292	-123.71591	0.51054	-759.44427	224.09068	-3.85619	-462.72983	-21.09337	47.33071
1167	9.717	1059.83337	142.49908	1555.02283	49.51545	14.94707	1276.93250	-707.29559	78.69395	1263.07397	643.79694	178.76346	83.35831	176.65097	-122.02199	0.79812	-783.33142	226.57216	-3.23100	-429.37769	-18.66877	49.90016
1168	9.725	1057.47290	144.47874	1559.48193	49.67374	13.88637	1281.79077	-707.35919	78.61024	1265.91455	672.22192	169.61661	73.05518	152.56039	-120.24870	0.96572	-807.21277	228.06461	-3.11146	-396.79407	-17.72716	52.45450
1169	9.733	1055.38879	146.44516	1563.70190	49.92319	12.84612	1286.84888	-707.22778	78.42799	1269.08093	699.60413	161.66942	64.16804	128.47028	-118.50340	1.13699	-831.07019	228.76570	-3.47290	-365.35553	-18.43729	55.03327
1170	9.742	1053.57727	148.40201	1567.64075	50.26892	11.88286	1291.93030	-706.95258	78.22359	1272.50208	724.21533	155.42972	57.31776	104.74689	-116.99931	1.70172	-854.93890	229.27779	-4.07022	-335.64093	-20.78707	57.49215
1171	9.750	1052.01428	150.32976	1571.26245	50.73415	11.04680	1296.83325	-706.57104	78.06010	1276.09363	744.51135	150.72031	51.74159	81.90686	-115.98544	3.30242	-878.83264	230.26611	-4.51533	-308.34357	-24.52509	59.40583
1172	9.758	1050.65625	152.19118	1574.53711	51.35373	10.34409	1301.36951	-706.11499	77.98238	1279.74097	759.86023	146.95506	45.96458	60.53055	-115.67252	6.53610	-902.49231	231.98477	-4.47585	-284.12958	-29.27223	60.15184
1173	9.767	1049.44482	153.94275	1577.43384	52.16296	9.73682	1305.39709	-705.61926	78.01225	1283.29163	770.52661	143.72403	39.01978	41.23462	-116.19941	11.64083	-925.34229	234.33994	-3.69943	-263.53149	-34.69228	59.15226
1174	9.775	1048.31470	155.52954	1579.91394	53.18854	9.17737	1308.83337	-705.12158	78.15462	1286.56152	777.27087	141.00406	30.89842	24.71866	-117.66040	18.55400	-946.80090	237.28296	-1.92484	-246.82599	-40.58854	56.14711
1175	9.783	1047.20374	156.87163	1581.92896	54.44211	8.63532	1311.64929	-704.65479	78.41154	1289.35950	781.05023	138.87814	22.10049	11.75745	-120.13760	27.24063	-966.57733	240.80475	0.95045	-233.96259	-46.87562	51.29528
1176	9.792	1046.06897	157.89093	1583.42566	55.91580	8.10634	1313.84875	-704.23749	78.78999	1291.53052	782.67480	137.32745	13.14842	3.16083	-123.68488	37.93293	-984.72363	244.75092	4.68588	-224.70056	-53.47112	44.97342
1177	9.800	1044.89929	158.56638	1584.35986	57.58180	7.60975	1315.44299	-703.87189	79.30144	1292.99634	782.38184	136.36014	4.52336	-0.13254	-128.30864	51.08985	-1001.56201	248.90070	8.85369	-218.87982	-60.27651	37.50455
1178	9.808	1043.71155	158.92911	1584.70776	59.39212	7.17749	1316.42505	-703.54230	79.95685	1293.78174	779.73004	136.15741	-3.23538	2.89032	-133.96030	66.89773	-1017.56238	253.15321	13.17627	-216.60199	-67.24208	29.09126
1179	9.817	1042.53320	159.00925	1584.46912	61.27481	6.83478	1316.75586	-703.21375	80.74265	1294.00134	773.89868	137.00356	-9.50926	12.53757	-140.54663	84.45058	-1033.10266	257.48221	17.82911	-218.23297	-74.30605	19.98146
1180	9.825	1041.39612	158.82324	1583.66357	63.13948	6.58445	1316.37378	-702.84204	81.56876	1293.77124	764.14642	138.98047	-13.79587	27.51093	-147.96307	101.58252	-1048.13110	261.81641	23.61120	-224.26349	-81.14575	10.81075
1181	9.833	1040.34595	158.39333	1582.32776	64.90071	6.41431	1315.22449	-702.39172	82.24457	1293.12109	750.20978	141.65128	-16.14519	45.28162	-156.04123	116.00602	-1061.83313	266.11057	31.53823	-235.03400	-86.92516	2.82358
1182	9.842	1039.44141	157.75555	1580.51550	66.50111	6.31507	1313.29492	-701.84991	82.53606	1292.02087	732.40381	144.26868	-17.24141	63.62036	-164.42850	126.75458	-1072.56702	270.30292	41.61228	-250.44757	-90.50736	-2.61933
1183	9.850	1038.73877	156.95590	1578.29688	67.91623	6.28151	1310.63159	-701.23163	82.26064	1290.46423	711.53821	146.38452	-17.82619	81.68286	-172.61035	134.48676	-1078.39001	274.03079	51.90492	-269.85022	-91.33122	-5.11739
1184	9.858	1038.28113	156.02988	1575.76538	69.14386	6.30328	1307.33655	-700.56830	81.36064	1288.50671	688.79907	148.04007	-18.24667	99.80597	-180.12192	140.60046	-1077.92639	276.65582	59.43982	-292.01440	-89.99627	-5.57614
1185	9.867	1038.09119	154.98622	1573.04626	70.18675	6.36580	1303.54309	-699.90747	79.92473	1286.25891	665.35687	149.47403	-18.56703	118.69388	-186.72964	146.21074	-1070.99048	277.78375	62.35534	-315.41388	-87.70483	-5.30000
1186	9.875	1038.16553	153.82544	1570.28198	71.03165	6.46271	1299.38623	-699.34082	78.13303	1283.86023	641.92029	150.89034	-18.80165	138.87289	-192.41321	151.74008	-1058.58154	277.63025	61.19717	-338.89984	-85.35692	-5.08510
1187	9.883	1038.46704	152.55800	1567.60303	71.62914	6.60524	1294.98181	-698.99988	76.16762	1281.44128	618.72571	152.40558	-19.00517	160.53336	-197.25458	157.06673	-1042.13770	276.83923	58.24131	-362.05914	-83.28730	-5.15349
1188	9.892	1038.91797	151.19244	1565.11353	71.88629	6.82176	1290.42456	-699.00433	74.17088	1279.08875	595.78967	154.05988	-19.26785	183.56345	-201.38828	161.86745	-1022.61584	276.10468	55.73820	-384.92914	-81.47817	-5.45246
1189	9.900	1039.39563	149.72897	1562.90198	71.68298	7.15640	1285.80554	-699.41864	72.27725	1276.82703	573.05865	155.85121	-19.64174	207.66803	-204.96976	165.88104	-1000.22638	275.82761	54.54699	-407.64966	-79.76755	-5.85826
1190	9.908	1039.74109	148.17813	1561.06067	70.90637	7.66019	1281.22485	-700.24225	70.66203	1274.62732	550.45447	157.74190	-20.07893	232.48682	-208.10638	169.00069	-974.84564	275.87573	54.00180	-430.34100	-77.97808	-6.26950
1191	9.917	1039.78491	146.58618	1559.69116	69.48270	8.34936	1276.78638	-701.42657	69.53760	1272.43481	527.91235	159.64841	-20.46971	257.69208	-210.82135	171.27402	-946.49127	275.67865	52.85524	-453.06393	-76.06229	-6.62267
1192	9.925	1039.38147	145.04166	1558.89648	67.38715	9.14050	1272.59595	-702.89453	69.09514	1270.19006	505.39404	161.48544	-20.73871	283.09866	-213.06628	172.87987	-915.49084	274.58466	50.35801	-475.81342	-74.15575	-6.86115
1193	9.933	1038.43689	143.63869	1558.75830	64.62785	9.83222	1268.77332	-704.55048	69.43138	1267.84058	482.86285	163.22449	-20.90779	308.71228	-214.75598	174.08755	-882.41431	272.21490	46.70716	-498.56601	-72.40884	-6.95352
1194	9.942	1036.92175	142.41183	1559.31189	61.24466	10.19891	1265.45630	-706.29303	70.49240	1265.35754	460.27393	164.89340	-21.06200	334.63690	-215.82410	175.17931	-847.92810	268.60742	42.82454	-521.30530	-70.82166	-6.95029
1195	9.950	1034.86011	141.30243	1560.53418	57.36703	10.15667	1262.77539	-708.02563	72.07702	1262.75977	437.59857	166.52994	-21.25806	360.93924	-216.24133	176.29556	-812.63525	264.04547	39.82809	-544.02063	-69.28333	-6.96752
1196	9.958	1032.30969	140.19554	1562.35620	53.27711	9.85928	1260.82031	-709.66486	73.91917	1260.12122	414.83560	168.13728	-21.50043	387.58807	-215.97940	177.28703	-776.95923	258.81369	38.52230	-566.74609	-67.68941	-7.09841
1197	9.967	1029.34839	138.97549	1564.69324	49.35683	9.61894	1259.61584	-711.15295	75.79373	1257.54553	391.99158	169.69911	-21.76836	414.46127	-215.02170	177.75235	-741.15973	253.07281	39.08210	-589.55084	-66.02325	-7.33095
1198	9.975	1026.06482	137.52927	1567.45984	45.91087	9.70960	1259.10095	-712.46490	77.57471	1255.12378	369.07401	171.25510	-22.00420	441.40530	-213.43747	177.29517	-705.42480	246.74712	41.07854	-612.44305	-64.34234	-7.56306
1199	9.983	1022.55316	135.77078	1570.55566	43.00662	10.21276	1259.11572	-713.61304	79.23489	1252.88940	346.10468	172.90825	-22.13043	468.32123	-211.39716	175.82745	-669.86462	239.62050	43.84624	-635.35114	-62.68124	-7.72454
1200	9.992	1018.92023	133.76155	1573.83777	40.45135	10.99113	1259.41626	-714.65820	80.81707	1250.78577	323.11340	174.68713	-22.14580	495.19724	-209.11960	173.70001	-634.44720	231.81927	46.87912	-658.22717	-61.02908	-7.83419
