# Supplementary material for: Novel Methods for Surface EMG Analysis and Exploration Based on Multi-Modal Gaussian Mixture Models
Source: PLoS One. 2016 Jun 30;11(6):e0157239. doi: 10.1371/journal.pone.0157239 (PMC4928879; doi:10.1371/journal.pone.0157239)
Supplement: S1 File — (ZIP) [file pone.0157239.s001.zip › Haf_horses_trot_data/Haf_h04_t1_emg.anc]

File_Type:	Analog R/C ASCII	Generation#:	2
Board_Type:	NI USB-6225	Polarity:	Bipolar
Trial_Name:	Landegat	Trial#:	1	Duration(Sec.):	9.999166	#Channels:	64
BitDepth:	16	PreciseRate:	1200.000000
Name	LDL	acc1x	acc1y	acc1z	GM1L	acc2x	acc2y	acc2z	GM2L	acc3x	acc3y	acc3z	GM3L	acc4x	acc4y	acc4z	LDR	acc5x	acc5y	acc5z	GM1R	acc6x	acc6y	acc6z	GM2R	acc7x	acc7y	acc7z	GM3R	acc8x	acc8y	acc8z	BLDL	acc9x	acc9y	acc9z	BGM1L	acc10x	acc10y	acc10z	BGM2L	acc11x	acc11y	acc11z	BGM3L	acc12x	acc12y	acc12z	BLDR
Rate	1200	1200	1200	1200	1200	1200	1200	1200	1200	1200	1200	1200	1200	1200	1200	1200	1200	1200	1200	1200	1200	1200	1200	1200	1200	1200	1200	1200	1200	1200	1200	1200	1200	1200	1200	1200	1200	1200	1200	1200	1200	1200	1200	1200	1200	1200	1200	1200	1200
Range	5000	5000	5000	5000	5000	5000	5000	5000	5000	5000	5000	5000	5000	5000	5000	5000	5000	5000	5000	5000	5000	5000	5000	5000	5000	5000	5000	5000	5000	5000	5000	5000	5000	5000	5000	5000	5000	5000	5000	5000	5000	5000	5000	5000	5000	5000	5000	5000	5000
0.000000	-26	43	87	-57	-116	-39	9	-14	-19	5	-75	-65	-99	-17	-30	-59	-100	35	-88	-29	-108	-25	-104	-70	-66	-5	-98	-14	-78	-73	-149	-75	-73	4891	-18760	-20644	-5146	-6174	-4768	-10794	-3777	-2298	-14757	-13327	3102	-8127	-12856	-22117	-1470
0.000833	-28	44	85	-60	-114	-36	35	-15	-19	6	-74	-65	-98	-17	-30	-57	-98	36	-83	-32	-104	-21	-99	-67	-63	0	-101	-13	-76	-74	-149	-77	361	5236	-18945	-20853	-2805	-6130	-4506	-10097	-6364	-2598	-14410	-14335	3695	-8706	-12320	-22016	952
0.001667	-29	40	86	-62	-111	-83	9	-16	-17	4	-75	-64	-99	-17	-29	-59	-103	32	-84	-32	-107	-24	-103	-70	-65	-5	-102	-16	-76	-73	-145	-76	-303	5615	-19032	-21095	1253	-6062	-4292	-9429	-8604	-2945	-13981	-15369	4255	-9307	-11748	-21859	595
0.002500	-26	41	85	-62	-112	-36	7	-17	-17	3	-72	-62	-94	-17	-32	-57	-101	35	-86	-29	-103	-25	-102	-70	-66	-3	-100	-18	-77	-72	-150	-75	204	6017	-19023	-21366	3970	-5985	-4118	-8794	-10880	-3347	-13482	-16428	3444	-9929	-11148	-21665	-2420
0.003333	-28	39	85	-62	-114	-36	2	-18	-16	4	-74	-65	-98	-17	-28	-62	-104	34	-86	-31	-108	-25	-103	-74	-66	-3	-102	-16	-77	-72	-148	-77	103	6425	-18929	-21644	6449	-5911	-4014	-8234	-12949	-3816	-12929	-17461	2947	-10567	-10534	-21447	-1258
0.004167	-29	38	84	-63	-112	-36	9	-16	-23	3	-76	-62	-99	-18	-32	-63	-103	17	-93	-33	-108	-25	-101	-72	-66	-5	-104	-16	-77	-74	-154	-77	45	6830	-18761	-21965	9158	-5857	-3984	-7761	-14693	-4344	-12342	-18499	2765	-11216	-9929	-21214	-3193
0.005000	-26	40	96	-63	-115	-38	10	-16	-18	3	-75	-65	-98	-14	-32	-60	-104	33	-88	-36	-109	-24	-110	-70	-63	-1	-102	-26	-72	-70	-146	-76	422	7210	-18516	-22280	11426	-5837	-4032	-7407	-16297	-4937	-11727	-19519	1154	-11871	-9333	-20972	-6139
0.005833	-24	41	82	-60	-127	-33	12	-16	-21	4	-73	-63	-96	-15	-30	-49	-100	33	-85	-31	-104	-24	-97	-68	-67	0	-99	-12	-74	-69	-148	-76	451	7550	-18222	-22589	10708	-5866	-4167	-7184	-17918	-5601	-11103	-20526	1104	-12536	-8772	-20750	-4609
0.006667	-30	39	89	-60	-83	-34	10	-15	-21	5	-74	-66	-98	-17	-32	-58	-100	34	-87	-34	-110	-27	-103	-72	-64	-3	-102	-16	-74	-74	-150	-75	196	7829	-17889	-22896	11182	-5965	-4394	-7115	-19418	-6346	-10490	-21509	1774	-13198	-8252	-20546	-4215
0.007500	-27	39	86	-62	-115	-36	9	-18	-21	4	-75	-68	-99	-19	-33	-76	-100	35	-88	-32	-108	-22	-100	-72	-66	-5	-101	-14	-75	-73	-150	-78	333	8043	-17521	-23192	13252	-6132	-4697	-7206	-20677	-7155	-9927	-22441	964	-13848	-7791	-20384	-10456
0.008333	-27	42	86	-60	-112	-40	10	-18	-21	5	-75	-64	-96	-16	-30	-62	-100	35	-85	-33	-109	-24	-90	-69	-63	-3	-102	-13	-74	-74	-147	-74	118	8183	-17129	-23437	14923	-6387	-5078	-7477	-21599	-8036	-9353	-23329	-180	-14477	-7391	-20253	-8675
0.009167	-26	40	87	-63	-113	-33	11	-16	-21	6	-85	-66	-97	-15	-34	-59	-100	36	-88	-19	-107	-24	-101	-70	-65	-5	-102	-16	-75	-74	-149	-76	365	8231	-16715	-23670	15534	-6733	-5523	-7923	-22322	-8977	-8860	-24157	-420	-15086	-7071	-20176	-8820
0.010000	-29	40	68	-63	-115	-35	10	-21	-21	4	-75	-65	-98	-13	-32	-61	-102	37	-85	-33	-109	-24	-104	-73	-68	2	-101	-13	-75	-73	-149	-77	406	8191	-16277	-23864	15740	-7175	-6013	-8552	-22809	-9965	-8427	-24919	-445	-15661	-6824	-20133	-10917
0.010833	-25	40	84	-60	-114	-32	12	-15	-21	6	-61	-66	-98	-16	-31	-61	-100	36	-86	-32	-108	-24	-101	-70	-62	-3	-100	-14	-75	-72	-151	-76	359	8064	-15815	-24023	15478	-7699	-6532	-9343	-22938	-10992	-8070	-25613	-852	-16195	-6662	-20142	-8623
0.011667	-27	44	90	-61	-111	-35	13	-18	-19	6	-76	-63	-98	-15	-31	-59	-99	36	-85	-33	-109	-24	-105	-70	-64	-3	-99	-13	-72	-74	-149	-93	264	7841	-15316	-24143	14871	-8315	-7067	-10299	-22855	-12044	-7793	-26220	-918	-16662	-6583	-20184	-8521
0.012500	-27	41	87	-59	-108	-32	16	-14	-19	7	-72	-64	-92	-13	-29	-66	-99	37	-84	-30	-105	-19	-100	-70	-67	0	-98	-12	-72	-68	-146	-76	-197	7537	-14765	-24225	15556	-9008	-7589	-11411	-22500	-13109	-7596	-26745	-84	-17096	-6585	-20265	-7938
0.013333	-24	46	90	-57	-111	-30	16	-17	-17	8	-73	-63	-94	-14	-27	-56	-97	36	-85	-30	-107	-21	-101	-68	-64	1	-97	-14	-69	-69	-145	-75	36	7165	-14155	-24274	16444	-9779	-8091	-12660	-21970	-14162	-7489	-27180	-1381	-17451	-6661	-20342	-7747
0.014167	-23	43	91	-59	-107	-63	13	-13	-16	7	-75	-62	-95	-16	-27	-56	-103	35	-84	-32	-102	-21	-97	-66	-62	-1	-98	-12	-69	-67	-147	-74	718	6717	-13457	-24289	13411	-10606	-8547	-14018	-21476	-15179	-7465	-27528	-1844	-17730	-6812	-20453	-4602
0.015000	-19	39	89	-59	-109	-35	15	-18	-18	5	-75	-64	-96	-14	-29	-57	-104	30	-87	-32	-105	-23	-103	-75	-67	-4	-100	-18	-75	-70	-151	-78	-117	6217	-12671	-24278	12661	-11479	-8953	-15471	-20297	-16152	-7525	-27786	-912	-17939	-7015	-20554	-1911
0.015833	-29	39	84	-63	-107	-39	7	-21	-22	1	-79	-68	-109	-19	-34	-62	-104	29	-88	-36	-112	-25	-102	-70	-65	-4	-101	-17	-76	-74	-150	-79	232	5679	-11760	-24247	12194	-12374	-9270	-16975	-19057	-17059	-7657	-27956	-1233	-18058	-7296	-20638	-4029
0.016667	-26	43	87	-64	-114	-38	10	-19	-21	3	-76	-65	-99	-17	-32	-61	-101	33	-87	-34	-110	-28	-99	-73	-66	-6	-104	-15	-76	-73	-149	-63	33	5123	-10772	-24195	12399	-13269	-9507	-18511	-17805	-17875	-7854	-28036	-871	-18097	-7611	-20696	-115
0.017500	-24	40	87	-61	-110	-35	11	-16	-18	5	-74	-65	-94	-15	-31	-61	-99	36	-86	-33	-107	-23	-100	-66	-64	0	-100	-13	-74	-72	-149	-77	-15	4550	-9654	-24134	12937	-14156	-9658	-20069	-16358	-18591	-8086	-28034	-766	-18058	-7968	-20723	95
0.018333	-27	39	89	-60	-110	-39	9	-19	-21	4	-72	-64	-95	-17	-28	-63	-100	36	-87	-33	-110	-23	-100	-72	-67	-4	-100	-13	-29	-67	-150	-76	216	3980	-8431	-24074	13436	-15014	-9714	-21620	-15054	-19196	-8415	-27966	-1962	-17942	-8362	-20712	-1401
0.019167	-26	40	88	-61	-110	-34	12	-16	-26	4	-73	-66	-99	-17	-30	-62	-107	32	-90	-32	-108	-23	-99	-69	-65	-1	-100	-15	-73	-70	-148	-78	339	3419	-7094	-24015	10999	-15825	-9678	-23129	-13860	-19673	-8757	-27831	-2175	-17761	-8779	-20657	1126
0.020000	-27	39	86	-60	-110	-33	12	-19	-22	1	-76	-65	-97	-14	-29	-58	-104	32	-87	-32	-105	-21	-101	-69	-68	-1	-100	-13	-73	-70	-149	-77	19	2878	-5687	-23963	9149	-16572	-9565	-24578	-12722	-20011	-9117	-27641	-1237	-17522	-9231	-20553	4576
0.020833	-27	41	89	-62	-110	-34	10	-15	-16	5	-72	-65	-99	-17	-31	-60	-102	32	-88	-34	-105	-23	-98	-68	-65	-1	-100	-13	-73	-70	-148	-77	305	2360	-4213	-23927	8905	-17238	-9377	-25940	-11700	-20246	-9498	-27406	-1313	-17234	-9687	-20410	-486
0.021667	-24	39	88	-61	-109	-31	13	-14	-22	2	-74	-66	-97	-14	-29	-61	-100	32	-87	-30	-105	-23	-100	-73	-67	-5	-99	-14	-77	-73	-149	-74	44	1881	-2725	-23903	8590	-17823	-9133	-27209	-10677	-20341	-9887	-27132	-1920	-16910	-10172	-20235	1189
0.022500	-26	38	86	-60	-111	-35	10	-15	-38	7	-73	-66	-98	-17	-26	-62	-102	32	-91	-35	-130	-22	-101	-70	-66	-4	-101	-14	-77	-72	-148	-78	161	1429	-1241	-23904	7642	-18313	-8841	-28365	-9862	-20315	-10277	-26827	-2281	-16565	-10669	-20026	2930
0.023333	-28	33	82	-62	-112	-36	10	-17	-22	2	-76	-67	-102	-18	-31	-63	-103	27	-88	-36	-109	-26	-104	-73	-72	-8	-103	-18	-79	-74	-150	-56	242	1016	198	-23925	6356	-18718	-8533	-29403	-9107	-20186	-10660	-26511	-2275	-16215	-11189	-19807	597
0.024167	-30	32	80	-63	-116	-42	6	-21	-25	0	-78	-68	-102	-21	-34	-66	-107	28	-91	-36	-110	-26	-104	-73	-67	-4	-102	-15	-78	-81	-168	-81	526	632	1561	-23969	4913	-19019	-8220	-30300	-8334	-19954	-11027	-26175	-2659	-15849	-11720	-19577	2493
0.025000	-29	36	84	-65	-113	-35	8	-16	-22	3	-77	-67	-97	-17	-31	-60	-102	33	-88	-34	-107	-26	-95	-70	-68	-6	-102	-15	-76	-69	-149	-77	1061	284	2811	-24035	3467	-19234	-7918	-31065	-7737	-19647	-11384	-25827	-2981	-15495	-12276	-19358	2383
0.025833	-27	37	85	-59	-110	-36	12	-16	-18	7	-70	-64	-96	-15	-29	-69	-102	33	-86	-31	-107	-23	-98	-68	-64	0	-98	-11	-74	-70	-148	-74	729	-39	3895	-24127	2709	-19367	-7663	-31703	-7313	-19282	-11728	-25471	-2659	-15157	-12852	-19163	2465
0.026667	-24	42	88	-57	-108	-30	15	-11	-18	7	-75	-62	-93	-12	-28	-57	-97	34	-83	-32	-105	-28	-98	-67	-63	0	-101	-16	-72	-67	-145	-73	618	-339	4798	-24239	3268	-19438	-7459	-32217	-6815	-18881	-12067	-25109	-3641	-14846	-13451	-19006	1881
0.027500	-25	38	86	-57	-105	-33	21	-14	-15	10	-70	-63	-99	-17	-35	-55	-99	35	-85	-32	-104	-18	-97	-66	-62	1	-96	-15	-73	-68	-148	-73	1739	-610	5487	-24380	460	-19449	-7331	-32501	-6587	-18459	-12398	-24750	-4882	-14558	-14073	-18895	2688
0.028333	-26	22	86	-56	-107	-31	15	-11	-19	7	-72	-62	-96	-12	-26	-55	-100	37	-82	-31	-95	-19	-98	-58	-67	2	-100	-13	-72	-67	-144	-68	826	-895	5959	-24535	-1328	-19425	-7283	-32634	-6170	-18043	-12725	-24377	-3265	-14302	-14715	-18843	6669
0.029167	-27	36	86	-57	-111	-31	16	-10	-19	8	-63	-65	-95	-13	-25	-59	-102	28	-84	-32	-104	-21	-95	-69	-63	2	-98	-14	-74	-68	-146	-76	1129	-1160	6195	-24742	-2316	-19383	-7326	-32666	-5623	-17642	-13053	-23996	-3583	-14085	-15373	-18851	2956
0.030000	-28	21	88	-59	-109	-32	15	-16	-22	6	-73	-63	-96	-14	-36	-60	-101	36	-83	-30	-110	-18	-96	-67	-66	-3	-97	-14	-73	-66	-147	-73	1000	-1413	6202	-24911	-3168	-19335	-7452	-32703	-4931	-17279	-13383	-23608	-3655	-13897	-16042	-18926	4763
0.030833	-28	38	84	-61	-110	-32	9	-12	-19	7	-77	-64	-96	-14	-29	-58	-100	30	-88	-34	-103	-23	-98	-68	-64	-1	-100	-17	-70	-69	-146	-75	702	-1669	5977	-25126	-3081	-19307	-7663	-32693	-4276	-16966	-13723	-23206	-3403	-13748	-16714	-19053	5176
0.031667	-27	42	86	-62	-111	-32	13	-14	-19	4	-75	-68	-96	-16	-29	-60	-100	32	-86	-35	-105	-23	-98	-69	-66	-3	-100	-19	-56	-69	-147	-77	450	-1915	5537	-25349	-1629	-19308	-7957	-32718	-3679	-16708	-14073	-22786	-3726	-13628	-17377	-19235	2984
0.032500	-26	35	85	-63	-112	-34	12	-16	-16	6	-75	-67	-94	-17	-29	-59	-109	33	-87	-33	-103	-21	-97	-66	-63	0	-98	-11	-70	-67	-146	-76	771	-2157	4921	-25581	-1871	-19363	-8309	-32692	-2858	-16512	-14420	-22342	-4408	-13568	-18010	-19452	3115
0.033333	-25	41	89	-39	-108	-31	13	-13	-18	8	-72	-64	-95	-14	-25	-58	-97	36	-82	-32	-107	-16	-98	-76	-64	0	-98	-15	-73	-68	-139	-74	271	-2387	4144	-25821	-1440	-19474	-8709	-32717	-1978	-16387	-14775	-21885	-2940	-13544	-18613	-19689	7428
0.034167	-26	40	88	-59	-110	-43	17	-17	-18	11	-69	-63	-99	-9	-26	-55	-97	35	-81	-33	-104	-17	-95	-63	-61	0	-94	-12	-70	-61	-145	-73	129	-2613	3231	-26056	1437	-19656	-9136	-32681	-1098	-16329	-15129	-21406	-2447	-13561	-19165	-19939	3000
0.035000	-26	40	89	-57	-109	-33	15	-13	-18	8	-73	-58	-98	-14	-27	-60	-98	36	-82	-32	-109	-19	-99	-65	-64	0	-97	-14	-72	-72	-147	-72	-371	-2832	2229	-26316	4897	-19922	-9563	-32545	-164	-16342	-15485	-20922	-2979	-13632	-19653	-20180	1621
0.035833	-26	37	85	-62	-113	-34	12	-14	-17	1	-76	-69	-96	-17	-29	-59	-100	34	-86	-36	-107	-23	-99	-69	-68	-3	-100	-15	-76	-66	-148	-78	-611	-3037	1172	-26562	7620	-20259	-9967	-32296	602	-16413	-15813	-20422	-2666	-13748	-20065	-20400	3527
0.036667	-27	38	88	-60	-111	-36	8	-16	-21	5	-74	-68	-99	-17	-30	-62	-101	34	-82	-33	-105	-23	-101	-72	-65	-4	-101	-17	-76	-73	-149	-76	-754	-3216	105	-26805	9850	-20665	-10326	-31978	1391	-16535	-16126	-19914	-1437	-13915	-20385	-20569	244
0.037500	-27	38	88	-60	-111	-38	9	-16	-21	5	-88	-66	-95	-17	-29	-60	-100	33	-85	-33	-109	-22	-100	-68	-64	-4	-100	-14	-74	-74	-146	-75	-1024	-3381	-939	-27043	11247	-21138	-10610	-31600	2169	-16702	-16403	-19409	-584	-14134	-20602	-20690	788
0.038333	-28	41	89	-45	-112	-34	10	-15	-21	6	-76	-68	-98	-16	-29	-62	-99	35	-84	-33	-109	-21	-104	-68	-64	-3	-100	-32	-76	-74	-148	-75	-992	-3523	-1924	-27272	12185	-21659	-10804	-31170	2943	-16908	-16631	-18920	-124	-14407	-20714	-20747	465
0.039167	-29	39	88	-61	-93	-35	10	-17	-27	4	-70	-66	-96	-16	-29	-67	-102	32	-85	-36	-107	-23	-101	-70	-65	-1	-102	-15	-75	-70	-146	-75	-1339	-3645	-2836	-27469	13283	-22219	-10889	-30679	3682	-17139	-16805	-18449	905	-14733	-20715	-20727	-899
0.040000	-27	37	89	-61	-110	-38	9	-18	-22	5	-75	-68	-99	-18	-30	-63	-101	33	-87	-35	-103	-25	-103	-70	-65	-4	-103	-18	-77	-76	-148	-78	-1785	-3745	-3643	-27710	15070	-22793	-10846	-30135	4342	-17384	-16918	-18012	1218	-15114	-20606	-20641	-1670
0.040833	-30	37	84	-62	-115	-39	9	-18	-22	3	-78	-68	-98	-17	-30	-62	-102	30	-87	-34	-109	-24	-102	-68	-66	-3	-99	-14	-74	-77	-145	-74	-796	-3823	-4330	-27910	13062	-23363	-10659	-29529	4558	-17635	-16938	-17612	-100	-15542	-20376	-20487	-2343
0.041667	-31	39	89	-57	-113	-35	11	-17	-19	6	-76	-69	-98	-18	-30	-63	-100	38	-85	-33	-104	-23	-102	-70	-66	-4	-99	-18	-97	-75	-149	-75	-1564	-3885	-4891	-28105	9786	-23903	-10339	-28865	4795	-17891	-16883	-17267	2042	-16022	-20057	-20268	2058
0.042500	-26	39	89	-60	-110	-35	10	-17	-19	2	-98	-66	-98	-16	-30	-59	-95	34	-87	-34	-108	-24	-103	-67	-68	-1	-99	-18	-75	-73	-147	-76	-1394	-3933	-5314	-28288	7382	-24400	-9884	-28133	5180	-18143	-16728	-16986	2347	-16532	-19636	-20003	-1199
0.043333	-27	41	88	-58	-111	-34	10	-15	-16	5	-76	-69	-98	-18	-29	-59	-99	35	-91	-33	-104	-25	-101	-66	-62	0	-98	-18	-77	-73	-148	-75	-1110	-3969	-5609	-28460	4522	-24831	-9296	-27348	5311	-18386	-16506	-16765	2326	-17083	-19141	-19707	-423
0.044167	-23	38	95	-60	-113	-36	10	-19	-19	29	-72	-68	-96	-16	-30	-64	-101	33	-86	-35	-110	-25	-103	-72	-64	-1	-107	-15	-74	-60	-148	-78	-1392	-4000	-5787	-28624	2187	-25194	-8605	-26521	5322	-18618	-16203	-16611	2782	-17646	-18580	-19397	1109
0.045000	-29	37	89	-59	-113	-35	12	-19	-25	6	-76	-66	-100	-15	-32	-62	-101	35	-86	-32	-107	-23	-100	-69	-64	-4	-100	-17	-73	-72	-150	-75	-1410	-4023	-5851	-28783	753	-25433	-7813	-25654	5466	-18838	-15818	-16530	3612	-18229	-17961	-19087	-178
0.045833	-24	41	89	-57	-107	-34	13	-12	-15	5	-70	-64	-93	-12	-29	-56	-96	35	-83	-31	-103	-22	-98	-67	-61	0	-97	-13	-69	-68	-146	-75	-690	-4052	-5821	-28933	-2375	-25574	-6973	-24759	5544	-19050	-15367	-16519	4068	-18811	-17311	-18794	-158
0.046667	-22	43	89	-53	-103	-33	15	-14	-15	6	-69	-64	-96	-15	-27	-55	-95	36	-79	-31	-102	-22	-99	-66	-60	1	-97	-9	-73	-68	-146	-73	-1207	-4088	-5722	-29086	-6043	-25630	-6098	-23857	5552	-19260	-14869	-16587	6275	-19388	-16643	-18551	4562
0.047500	-25	39	88	-70	-111	-36	13	-14	-35	4	-76	-64	-96	-13	-31	-59	-103	30	-85	-33	-105	-25	-101	-68	-66	-1	-99	-15	-74	-69	-146	-75	-1098	-4129	-5564	-29233	-6602	-25575	-5225	-22952	5592	-19467	-14330	-16714	6923	-19945	-15981	-18366	2059
0.048333	-26	41	84	-57	-108	-36	10	-17	-19	5	-76	-67	-100	-19	-29	-60	-102	21	-87	-31	-108	-25	-102	-68	-63	-4	-101	-17	-76	-72	-149	-76	-1109	-4191	-5374	-29385	-5682	-25411	-4379	-22067	5647	-19677	-13780	-16905	6023	-20479	-15324	-18261	-30
0.049167	-29	38	84	-61	-117	-39	8	-18	-19	1	-83	-65	-98	-15	-29	-60	-100	30	-87	-34	-110	-27	-101	-68	-63	-3	-98	-16	-74	-69	-147	-75	-1142	-4259	-5166	-29530	-5321	-25184	-3594	-21213	5596	-19885	-13221	-17141	5305	-20969	-14705	-18235	3124
0.050000	-25	39	86	-60	-111	-40	11	-16	-19	3	-78	-66	-100	-19	-51	-57	-102	32	-87	-32	-105	-25	-100	-67	-65	-4	-100	-19	-73	-73	-148	-77	-822	-4347	-4956	-29678	-5242	-24827	-2893	-20407	5402	-20101	-12683	-17416	5379	-21422	-14108	-18301	323
0.050833	-50	37	85	-60	-112	-36	12	-15	-23	5	-74	-64	-95	-16	-29	-57	-99	33	-84	-33	-108	-26	-100	-67	-65	1	-87	-13	-72	-67	-146	-75	-766	-4450	-4761	-29820	-5026	-24438	-2311	-19662	5227	-20327	-12169	-17721	5208	-21821	-13566	-18469	338
0.051667	-26	38	87	-58	-110	-34	11	-14	-17	4	-76	-66	-99	-18	-29	-58	-97	32	-85	-32	-110	-24	-99	-70	-61	0	-102	-15	-78	-70	-147	-75	-786	-4573	-4594	-29964	-4847	-24012	-1851	-18997	4925	-20559	-11702	-18048	4585	-22177	-13061	-18735	742
0.052500	-24	40	88	-60	-110	-31	12	-14	-18	7	-75	-59	-94	-25	-29	-56	-96	34	-85	-31	-105	-23	-99	-66	-64	1	-101	-14	-70	-69	-146	-73	-836	-4707	-4462	-30101	-4288	-23556	-1529	-18419	4586	-20807	-11281	-18377	4424	-22477	-12616	-19090	-1167
0.053333	-22	44	87	-55	-108	-31	13	-12	-17	6	-73	-63	-93	-17	-30	-56	-96	34	-96	-29	-103	-19	-94	-64	-63	1	-99	-12	-80	-68	-145	-72	-1229	-4861	-4369	-30229	-1987	-23124	-1347	-17936	4443	-21064	-10924	-18705	4205	-22730	-12219	-19530	-1719
0.054167	-24	45	88	-55	-112	-33	12	-9	-18	7	-70	-59	-92	-19	-26	-57	-94	36	-83	-32	-103	-21	-99	-68	-63	-1	-98	-11	-73	-68	-150	-73	-264	-5025	-4323	-30341	-1739	-22709	-1309	-17556	3998	-21325	-10627	-19021	1884	-22939	-11871	-20044	-3234
0.055000	-23	43	91	-57	-108	-33	15	-10	-18	7	-91	-62	-95	-19	-30	-55	-97	46	-83	-28	-107	-19	-97	-66	-61	2	-98	-15	-73	-69	-148	-74	-619	-5201	-4318	-30453	-3617	-22334	-1401	-17276	3388	-21590	-10399	-19320	2544	-23105	-11573	-20625	-155
0.055833	-26	41	86	-60	-139	-38	8	-15	-18	6	-74	-75	-98	-18	-33	-60	-97	34	-88	-35	-108	-23	-103	-72	-62	0	-102	-15	-75	-70	-149	-75	-1154	-5391	-4368	-30538	-3136	-22026	-1603	-17106	3212	-21849	-10232	-19589	2138	-23241	-11313	-21245	-3109
0.056667	-29	37	85	-62	-111	-38	9	-17	-22	3	-77	-66	-98	-22	-36	-63	-102	29	-86	-36	-108	-24	-101	-95	-69	-4	-102	-16	-78	-75	-154	-79	-694	-5580	-4418	-30602	-3260	-21786	-1916	-17031	2829	-22105	-10118	-19824	1330	-23347	-11094	-21894	-4357
0.057500	-29	35	90	-63	-115	-40	7	-21	-24	3	-80	-73	-99	-17	-31	-61	-103	32	-88	-38	-109	-26	-101	-73	-64	-1	-99	-17	-76	-70	-147	-74	-741	-5766	-4503	-30638	-3073	-21621	-2292	-17042	2493	-22337	-10046	-20021	1000	-23428	-10899	-22538	-3050
0.058333	-29	38	87	-61	-112	-38	9	-16	-19	6	-74	-65	-97	-18	-33	-60	-100	28	-102	-33	-109	-26	-101	-70	-65	-1	-99	-17	-77	-74	-150	-75	-840	-5957	-4604	-30650	-2313	-21542	-2719	-17118	2256	-22543	-10008	-20181	1033	-23497	-10735	-23173	-5244
0.059167	-27	41	88	-60	-104	-35	8	-15	-18	8	-75	-58	-95	-15	-32	-62	-102	33	-86	-32	-105	-26	-102	-70	-62	-1	-91	-14	-75	-70	-148	-74	-207	-6141	-4727	-30634	-2662	-21542	-3169	-17263	1862	-22754	-9999	-20302	-455	-23548	-10588	-23778	-6928
0.060000	-23	42	90	-60	-111	-35	15	-13	-17	9	-73	-65	-81	-15	-31	-60	-95	34	-85	-42	-105	-24	-98	-67	-63	-1	-99	-13	-72	-70	-148	-75	-96	-6315	-4819	-30590	-4903	-21615	-3603	-17430	1591	-22927	-10000	-20381	-213	-23594	-10465	-24357	-3036
0.060833	-23	39	90	-59	-104	-35	12	-16	-17	5	-73	-64	-96	-14	-29	-60	-101	35	-84	-32	-108	-23	-100	-70	-65	0	-98	-12	-76	-67	-147	-74	36	-6481	-4908	-30533	-4974	-21760	-4035	-17658	1216	-23064	-10003	-20430	360	-23644	-10356	-24852	-3797
0.061667	-26	42	90	-59	-110	-35	13	-14	-18	8	-73	-64	-99	-14	-31	-58	-98	35	-86	-41	-105	-22	-99	-68	-63	0	-98	-17	-75	-72	-149	-75	-10	-6635	-4985	-30418	-3758	-21956	-4405	-17875	677	-23174	-10000	-20443	-366	-23691	-10260	-25305	-7916
0.062500	-24	42	88	-59	-110	-33	22	-14	-22	5	-74	-58	-95	-13	-29	-57	-122	35	-85	-32	-104	-23	-99	-72	-64	-1	-98	-14	-73	-70	-147	-73	-119	-6776	-5030	-30294	-3266	-22191	-4726	-18085	300	-23250	-9979	-20431	-1150	-23741	-10181	-25660	-4088
0.063333	-26	41	110	-56	-108	-36	13	-14	-18	6	-72	-64	-97	-16	-29	-60	-93	35	-84	-33	-101	-21	-101	-69	-63	-1	-99	-17	-73	-70	-147	-76	91	-6889	-5047	-30146	-3697	-22462	-4961	-18266	146	-23297	-9940	-20384	-971	-23786	-10122	-25933	-5122
0.064167	-27	40	86	-60	-112	-38	9	-19	-22	5	-90	-68	-97	-16	-30	-62	-103	33	-86	-36	-108	-23	-102	-72	-66	-16	-100	-17	-75	-73	-149	-77	-101	-6992	-5028	-29989	-4384	-22743	-5131	-18413	73	-23306	-9879	-20317	-920	-23835	-10077	-26113	-5747
0.065000	-28	37	86	-61	-112	-38	11	-18	-23	3	-60	-63	-101	-16	-33	-61	-103	30	-86	-40	-108	-26	-101	-72	-65	-4	-102	-21	-77	-74	-152	-79	-15	-7071	-4971	-29808	-5352	-23019	-5217	-18505	-211	-23288	-9796	-20225	-1234	-23880	-10060	-26217	-3328
0.065833	-28	36	85	-61	-115	-36	10	-3	-21	3	-73	-64	-100	-14	-30	-58	-101	36	-86	-35	-107	-21	-98	-68	-64	0	-85	-12	-78	-68	-145	-73	-81	-7129	-4866	-29624	-6271	-23277	-5225	-18531	-358	-23232	-9689	-20105	-1214	-23913	-10057	-26207	-3580
0.066667	-25	41	88	-61	-110	-34	15	-14	-17	8	-69	-61	-94	-14	-28	-60	-91	26	-83	-32	-103	-21	-98	-68	-64	0	-96	-14	-72	-69	-147	-76	-506	-7169	-4732	-29440	-5725	-23510	-5172	-18501	-275	-23156	-9572	-19965	-658	-23947	-10091	-26110	-3240
0.067500	-25	39	87	-61	-108	-36	13	-16	-19	8	-72	-61	-96	-14	-29	-60	-96	35	-85	-32	-104	-24	-99	-70	-64	-1	-98	-12	-73	-68	-145	-72	371	-7188	-4553	-29261	-5688	-23712	-5069	-18402	-480	-23054	-9451	-19803	-2442	-23964	-10149	-25923	-3845
0.068333	-28	38	87	-61	-111	-34	11	-15	-15	8	-70	-64	-96	-13	-30	-62	-102	29	-86	-32	-107	-21	-99	-65	-61	0	-101	-15	-74	-69	-148	-77	535	-7195	-4345	-29091	-8606	-23876	-4927	-18235	-910	-22932	-9334	-19609	-2336	-23970	-10239	-25650	195
0.069167	-25	9	85	-60	-109	-35	12	-24	-19	5	-70	-64	-96	-14	-30	-58	-101	32	-88	-32	-107	-21	-100	-69	-72	0	-99	-14	-74	-87	-146	-75	-564	-7174	-4103	-28934	-8824	-23990	-4767	-18013	-852	-22790	-9229	-19395	-1951	-23963	-10362	-25289	1062
0.070000	-26	37	85	-60	-110	-34	9	-16	-18	6	-70	-63	-95	-17	-39	-59	-100	34	-87	-33	-104	-22	-99	-69	-66	-1	-100	-15	-75	-70	-149	-77	-321	-7146	-3833	-28794	-9195	-24070	-4605	-17730	-789	-22628	-9145	-19150	-2472	-23943	-10511	-24857	-688
0.070833	-27	46	85	-59	-110	-21	13	-15	-22	6	-70	-65	-96	-15	-30	-59	-100	32	-88	-32	-105	-21	-87	-73	-68	-4	-98	-14	-73	-70	-148	-76	-573	-7104	-3540	-28678	-8761	-24103	-4454	-17410	-712	-22458	-9092	-18875	-2512	-23899	-10692	-24353	2631
0.071667	-28	38	86	-63	-111	-35	12	-15	-17	5	-74	-65	-97	-13	-32	-60	-100	32	-83	-34	-105	-19	-99	-68	-62	-3	-100	-18	-72	-69	-145	-77	-728	-7053	-3230	-28583	-7690	-24101	-4333	-17057	-651	-22267	-9077	-18571	-2157	-23837	-10901	-23767	1914
0.072500	-27	40	84	-60	-109	-36	13	-39	-17	5	-72	-63	-97	-16	-27	-57	-100	34	-85	-33	-104	-23	-97	-69	-66	-1	-100	-14	-78	-69	-145	-74	-377	-6990	-2917	-28513	-6455	-24067	-4258	-16690	-636	-22076	-9107	-18233	-3020	-23759	-11133	-23173	-63
0.073333	-26	41	73	-63	-112	-34	13	-14	-19	4	-73	-66	-95	-15	-23	-60	-103	32	-90	-34	-107	-23	-99	-49	-66	-3	-102	-16	-73	-68	-146	-79	-335	-6935	-2592	-28467	-7378	-24005	-4236	-16320	-508	-21881	-9193	-17869	-2667	-23668	-11384	-22519	3642
0.074167	-22	35	82	-62	-111	-38	10	-19	-23	0	-73	-65	-94	-17	-29	-61	-100	34	-85	-33	-104	-22	-98	-72	-45	0	-98	-14	-70	-65	-146	-74	-669	-6867	-2270	-28447	-6615	-23918	-4269	-15960	-412	-21672	-9323	-17472	-2166	-23557	-11644	-21822	5391
0.075000	-26	41	85	-59	-110	-33	13	-30	-12	8	-70	-61	-95	-13	-29	-59	-102	33	-85	-33	-100	-21	-96	-68	-63	-3	-100	-14	-70	-66	-147	-78	-649	-6810	-1965	-28455	-4081	-23816	-4372	-15629	-402	-21470	-9524	-17058	-2840	-23437	-11918	-21097	-65
0.075833	-27	37	85	-60	-112	-34	18	-17	-21	2	-73	-63	-95	-18	-32	-60	-100	33	-85	-35	-103	-23	-99	-72	-65	-6	-100	-16	-74	-72	-130	-77	-937	-6758	-1671	-28486	-1777	-23711	-4538	-15335	-242	-21271	-9743	-16620	-3312	-23302	-12192	-20349	2377
0.076667	-28	38	85	-61	-112	-34	12	-15	-18	4	-72	-69	-99	-17	-29	-61	-102	30	-86	-35	-98	-23	-98	-69	-64	-3	-101	-16	-76	-72	-149	-79	-697	-6714	-1399	-28536	-256	-23595	-4762	-15087	-116	-21065	-10023	-16166	-2945	-23155	-12465	-19591	1398
0.077500	-25	40	84	-60	-112	-33	9	-18	-22	5	-73	-64	-96	-16	-29	-58	-99	33	-84	-35	-104	-25	-100	-74	-63	-4	-99	-14	-73	-70	-151	-77	-527	-6673	-1160	-28610	1034	-23480	-5040	-14898	-73	-20875	-10342	-15703	-2545	-23001	-12726	-18823	-1387
0.078333	-28	39	86	-59	-112	-35	12	-17	-18	4	-79	-64	-98	-16	-28	-63	-101	32	-85	-34	-103	-21	-109	-69	-62	-3	-99	-15	-73	-69	-149	-79	-584	-6647	-940	-28701	1955	-23366	-5363	-14778	-95	-20689	-10691	-15239	-2354	-22841	-12977	-18060	-1062
0.079167	-25	40	86	-50	-108	-33	12	-17	-19	5	-72	-65	-97	-15	-27	-58	-98	34	-83	-34	-104	-25	-99	-70	-64	-4	-99	-14	-73	-70	-148	-72	-630	-6625	-762	-28813	2721	-23261	-5723	-14727	-47	-20510	-11061	-14784	-1893	-22678	-13217	-17297	-3488
0.080000	-27	40	86	-57	-108	-33	13	-13	-19	5	-73	-63	-97	-15	-28	-57	-98	33	-84	-32	-104	-22	-97	-68	-63	0	-98	-14	-70	-67	-145	-77	-836	-6615	-624	-28943	4187	-23173	-6102	-14751	62	-20341	-11440	-14336	-835	-22511	-13442	-16550	-4907
0.080833	-24	40	89	-57	-113	-34	12	-14	-23	3	-75	-64	-95	-15	-27	-69	-99	35	-84	-35	-107	-21	-98	-70	-64	-4	-100	-11	-73	-73	-147	-76	-374	-6612	-525	-29097	5751	-23078	-6494	-14854	118	-20185	-11827	-13910	-1659	-22345	-13650	-15811	-7923
0.081667	-30	40	86	-59	-110	-33	10	-11	-17	5	-77	-66	-98	-18	-29	-57	-103	26	-87	-34	-110	-25	-99	-70	-64	-4	-102	-14	-74	-72	-150	-78	587	-6621	-482	-29305	3198	-23003	-6884	-15029	-111	-20045	-12206	-13505	-1605	-22161	-13841	-15098	-7613
0.082500	-28	38	84	-58	-114	-39	8	-18	-22	4	-81	-66	-99	-19	-28	-60	-101	30	-87	-34	-109	-22	-99	-72	-67	-3	-102	-13	-81	-74	-146	-77	-263	-6619	-474	-29449	2121	-22936	-7272	-15282	-201	-19911	-12572	-13133	-82	-22008	-14014	-14405	-7199
0.083333	-30	40	85	-57	-113	-34	10	-18	-21	5	-70	-80	-96	-15	-29	-61	-102	30	-94	-35	-107	-24	-100	-69	-66	-4	-100	-14	-76	-75	-147	-76	380	-6630	-516	-29652	876	-22875	-7637	-15592	-336	-19812	-12911	-12797	-648	-21847	-14172	-13737	-12171
0.084167	-28	40	92	-57	-112	-32	9	-18	-19	4	-77	-66	-101	-18	-30	-61	-101	29	-83	-34	-107	-21	-99	-84	-65	-4	-102	-13	-74	-73	-149	-76	584	-6620	-598	-29873	222	-22821	-7976	-15960	-154	-19694	-13224	-12515	-689	-21688	-14326	-13101	-10385
0.085000	-29	41	85	-58	-112	-32	12	-15	-18	6	-74	-63	-97	-16	-28	-60	-104	32	-85	-33	-108	-21	-98	-72	-63	-4	-95	-13	-73	-72	-147	-79	631	-6610	-723	-30109	-22	-22775	-8277	-16384	2	-19598	-13498	-12252	155	-21533	-14463	-12497	-11392
0.085833	-25	44	89	-55	-108	-31	15	-14	-18	8	-70	-59	-92	-13	-25	-57	-98	46	-80	-29	-97	-16	-95	-66	-65	1	-97	-11	-73	-68	-146	-72	1021	-6587	-886	-30353	-195	-22729	-8553	-16841	45	-19521	-13721	-12043	-431	-21377	-14598	-11923	-13483
0.086667	-27	43	87	-55	-105	-28	16	-13	-14	-12	-73	-59	-93	-12	-25	-49	-100	36	-82	-32	-103	-16	-97	-65	-62	2	-98	-10	-70	-69	-148	-72	1225	-6557	-1095	-30612	-2939	-22691	-8797	-17335	251	-19455	-13941	-11879	-698	-21235	-14731	-11386	-11344
0.087500	-26	43	88	-61	-112	-29	13	-15	-21	6	-73	-62	-98	-11	-27	-56	-99	34	-85	-1	-104	-17	-96	-69	-63	1	-101	-8	-73	-69	-146	-73	1044	-6510	-1336	-30877	-4312	-22649	-9009	-17851	278	-19406	-14105	-11763	607	-21098	-14860	-10890	-7011
0.088333	-27	42	88	-55	-109	-32	15	-11	-19	6	-72	-60	-97	-13	-28	-55	-101	36	-83	-31	-103	-17	-96	-66	-62	1	-99	-10	-69	-67	-146	-77	1266	-6445	-1607	-31148	-3541	-22609	-9192	-18379	49	-19358	-14231	-11684	646	-20971	-14995	-10434	-11076
0.089167	-25	43	89	-57	-108	-30	11	-14	-22	6	-75	-62	-95	-14	-29	-56	-101	37	-84	-30	-104	-19	-99	-68	-65	0	-99	-13	-74	-69	-148	-74	915	-6364	-1907	-31415	-2703	-22568	-9354	-18914	260	-19325	-14324	-11649	529	-20851	-15129	-10023	-8135
0.090000	-29	41	85	-48	-110	-34	11	-15	-23	4	-75	-64	-95	-15	-30	-60	-102	32	-87	-32	-109	-22	-103	-68	-65	-1	-102	-17	-75	-76	-152	-77	1110	-6266	-2236	-31682	-2673	-22532	-9499	-19441	415	-19297	-14386	-11653	817	-20740	-15267	-9653	-3545
0.090833	-29	41	85	-60	-113	-36	10	-16	-23	3	-76	-64	-99	-26	-33	-59	-102	34	-87	-32	-105	-19	-103	-57	-67	0	-103	-12	-70	-69	-147	-75	1023	-6148	-2573	-31929	-2449	-22484	-9622	-19954	540	-19273	-14422	-11687	1072	-20636	-15407	-9324	-3316
0.091667	-28	38	86	-58	-108	-33	11	-15	-21	8	-74	-63	-96	-16	-31	-59	-100	34	-85	-33	-105	-19	-101	-67	-64	2	-101	-12	-73	-73	-149	-74	1008	-6012	-2933	-32173	-2347	-22438	-9738	-20450	766	-19260	-14433	-11752	1145	-20542	-15544	-9040	1244
0.092500	-27	43	90	-57	-118	-31	13	-11	-22	5	-74	-63	-95	-13	-27	-55	-99	36	-84	-28	-101	-18	-98	-66	-66	1	-101	-10	-70	-59	-145	-73	995	-5865	-3299	-32384	-2365	-22387	-9841	-20924	728	-19250	-14432	-11843	1311	-20462	-15686	-8806	4409
0.093333	-26	42	89	-56	-108	-33	12	-10	-21	9	-70	-61	-94	-12	-27	-60	-97	36	-83	-28	-101	-17	-99	-66	-61	3	-98	-10	-70	-70	-145	-69	567	-5702	-3676	-32580	-1543	-22337	-9940	-21377	688	-19247	-14433	-11959	2010	-20396	-15826	-8611	6765
0.094167	-26	45	90	-55	-110	-31	16	-10	-18	5	-72	-63	-94	-10	-25	-47	-97	39	-81	-32	-103	-17	-99	-64	-61	2	-99	-9	-72	-67	-145	-72	672	-5534	-4060	-32690	398	-22289	-10039	-21801	831	-19255	-14417	-12099	1259	-20340	-15967	-8469	8252
0.095000	-26	45	88	-56	-107	-30	15	-9	-17	5	-70	-61	-93	-13	-26	-56	-97	37	-83	-29	-107	-22	-100	-65	-61	2	-97	-12	-73	-68	-145	-73	1636	-5361	-4453	-32720	-1377	-22242	-10135	-22204	602	-19269	-14410	-12257	118	-20303	-16099	-8366	11143
0.095833	-32	42	89	-58	-111	-32	15	-11	-18	3	-73	-64	-96	-14	-27	-57	-103	35	-84	-30	-107	-23	-102	-68	-86	0	-100	-12	-75	-68	-147	-76	292	-5186	-4837	-32747	-1878	-22203	-10227	-22576	579	-19294	-14423	-12433	1780	-20276	-16228	-8316	16240
0.096667	-28	40	86	-52	-110	-34	13	-16	-16	5	-75	-64	-96	-46	-30	-57	-100	33	-86	-30	-103	-19	-101	-67	-63	-3	-97	-13	-73	-68	-148	-75	551	-5011	-5225	-32745	-1223	-22159	-10310	-22929	601	-19325	-14434	-12621	1173	-20264	-16349	-8294	13628
0.097500	-29	52	88	-61	-109	-35	15	-16	-19	3	-75	-65	-97	-16	-28	-62	-99	34	-84	-33	-109	-23	-101	-69	-63	-3	-101	-13	-78	-68	-146	-74	610	-4838	-5604	-32757	-436	-22136	-10391	-23261	623	-19369	-14471	-12837	984	-20276	-16458	-8316	16483
0.098333	-28	39	84	-60	-109	-34	13	-15	-22	4	-75	-67	-107	-27	-31	-60	-104	29	-90	-34	-108	-24	-103	-69	-68	-4	-103	-16	-76	-73	-149	-88	443	-4679	-5982	-32751	778	-22117	-10467	-23553	760	-19428	-14527	-13039	1329	-20279	-16561	-8376	17138
0.099167	-30	41	86	-65	-112	-36	11	-16	-24	1	-78	-68	-98	-16	-28	-60	-102	56	-86	-35	-105	-23	-100	-68	-67	-3	-84	-14	-73	-69	-146	-76	608	-4521	-6338	-32757	2635	-22107	-10529	-23868	793	-19494	-14607	-13268	1162	-20309	-16650	-8470	14867
0.100000	-24	39	77	-61	-113	-33	15	-15	-18	5	-75	-66	-94	-14	-26	-59	-101	32	-87	-32	-105	-23	-100	-68	-63	-7	-100	-13	-73	-69	-149	-75	1038	-4386	-6708	-32749	1887	-22115	-10584	-24153	716	-19576	-14700	-13500	550	-20351	-16731	-8604	14686
0.100833	-29	39	86	-61	-110	-33	12	-15	-22	4	-76	-63	-98	-16	-31	-61	-99	35	-84	-24	-108	-22	-102	-72	-64	-4	-99	-15	-75	-73	-148	-74	550	-4255	-7016	-32759	1255	-22143	-10625	-24420	739	-19684	-14822	-13743	1728	-20405	-16798	-8756	17838
0.101667	-32	38	78	-59	-115	-35	13	-14	-21	0	-77	-66	-102	-14	-28	-61	-103	30	-86	-35	-107	-21	-101	-68	-65	-5	-100	-26	-73	-72	-145	-76	753	-4154	-7331	-32749	2834	-22183	-10670	-24686	653	-19780	-14961	-13995	2189	-20474	-16860	-8943	12340
0.102500	-28	39	87	-59	-113	-33	13	-15	-23	2	-79	-68	-99	-16	-30	-60	-102	32	-86	-26	-108	-23	-102	-73	-67	0	-104	-16	-75	-62	-149	-75	495	-4060	-7621	-32754	4551	-22246	-10705	-24937	824	-19911	-15124	-14256	1630	-20557	-16912	-9151	10472
0.103333	-30	36	86	-59	-111	-38	12	-15	-18	6	-77	-64	-99	-16	-31	-59	-111	30	-88	-35	-109	-23	-102	-70	-65	-4	-102	-16	-75	-70	-148	-77	469	-3994	-7889	-32734	5202	-22331	-10734	-25176	761	-20056	-15294	-14516	1279	-20648	-16960	-9380	11202
0.104167	-28	55	88	-62	-111	-35	11	-16	-26	3	-78	-69	-99	-15	-30	-62	-102	32	-90	-39	-109	-24	-111	-72	-68	-6	-104	-17	-79	-74	-152	-78	612	-3944	-8131	-32631	5226	-22452	-10758	-25420	471	-20213	-15483	-14787	1351	-20751	-17001	-9627	6237
0.105000	-32	33	85	-59	-113	-36	13	-17	-22	5	-77	-66	-100	-17	-31	-62	-103	29	-87	-36	-107	-22	-102	-69	-49	-5	-101	-15	-75	-72	-149	-68	697	-3913	-8375	-32476	4558	-22560	-10779	-25645	328	-20382	-15670	-15057	877	-20862	-17039	-9890	5161
0.105833	-26	36	89	-57	-110	-35	13	-14	-22	2	-75	-65	-97	-16	-29	-60	-100	34	-84	-34	-96	-22	-98	-84	-63	-1	-100	-14	-73	-69	-146	-72	1145	-3899	-8529	-32273	3291	-22706	-10801	-25859	208	-20557	-15860	-15327	527	-20983	-17070	-10162	3335
0.106667	-24	29	86	-60	-109	-35	16	-15	-18	5	-76	-52	-100	-16	-29	-60	-104	32	-87	-33	-110	-23	-102	-72	-67	-4	-100	-15	-76	-73	-146	-76	1316	-3910	-8685	-32060	2623	-22876	-10828	-26078	81	-20761	-16051	-15617	964	-21120	-17111	-10454	-233
0.107500	-32	37	86	-61	-113	-38	11	-17	-24	1	-78	-68	-98	-21	-31	-59	-102	32	-94	-32	-105	-24	-101	-70	-66	-3	-102	-10	-74	-69	-145	-75	963	-3935	-8801	-31806	3775	-23059	-10851	-26251	147	-20966	-16232	-15903	555	-21261	-17145	-10747	-3584
0.108333	-28	37	87	-61	-112	-31	12	-14	-17	6	-75	-65	-78	-16	-28	-58	-100	33	-87	-35	-105	-22	-101	-72	-65	-1	-101	-15	-72	-72	-146	-74	2049	-3979	-8897	-31537	1715	-23261	-10879	-26426	-126	-21180	-16390	-16184	-1369	-21408	-17181	-11047	-6579
0.109167	-25	58	87	-59	-112	-35	12	-14	-19	2	-76	-66	-98	-14	-30	-61	-102	35	-86	-32	-104	-23	-103	-68	-68	-5	-101	-14	-72	-69	-145	-74	1098	-4041	-8953	-31240	-817	-23479	-10909	-26578	-265	-21401	-16538	-16473	293	-21567	-17218	-11352	-4659
0.110000	-30	40	86	-58	-112	-32	15	-16	-19	6	-76	-65	-97	-13	-31	-62	-99	30	-88	-35	-103	-23	-102	-80	-63	-1	-100	-13	-75	-59	-150	-74	960	-4117	-8936	-30930	-1196	-23704	-10945	-26712	-90	-21621	-16660	-16760	113	-21732	-17262	-11657	-9683
0.110833	-26	41	90	-58	-109	-34	12	-12	-9	6	-74	-65	-95	-13	-31	-66	-100	35	-86	-29	-103	-23	-102	-67	-65	-3	-100	-14	-73	-70	-149	-73	1019	-4207	-8979	-30596	-1440	-23919	-10978	-26825	-122	-21848	-16745	-17046	-90	-21902	-17304	-11965	-9930
0.111667	-26	37	87	-57	-107	-29	13	-14	-16	5	-74	-67	-96	-12	-28	-59	-99	35	-90	-32	-104	-22	-100	-69	-63	0	-99	-12	-74	-70	-145	-70	660	-4311	-8952	-30251	-512	-24159	-11007	-26912	18	-22077	-16831	-17332	-144	-22080	-17343	-12268	-9333
0.112500	-29	41	91	-58	-107	-32	15	-13	-18	5	-75	-67	-94	-12	-26	-57	-95	35	-84	-32	-102	-19	-95	-65	-60	1	-99	-17	-70	-68	-143	-69	623	-4434	-8893	-29897	1341	-24383	-11040	-26979	351	-22305	-16874	-17614	-371	-22265	-17383	-12568	-11032
0.113333	-24	43	89	-57	-111	-35	13	-11	-17	3	-72	-62	-97	-12	-26	-66	-99	37	-84	-32	-101	-21	-97	-65	-60	2	-97	-12	-69	-66	-141	-69	997	-4568	-8813	-29525	1165	-24602	-11070	-27021	657	-22527	-16885	-17889	-1802	-22452	-17426	-12868	-10545
0.114167	-27	42	90	-58	-107	-30	13	-12	-21	5	-73	-62	-93	-32	-26	-59	-101	39	-84	-30	-92	-22	-98	-66	-61	2	-98	-14	-72	-67	-146	-70	370	-4711	-8709	-29149	401	-24821	-11093	-27035	906	-22750	-16877	-18161	-561	-22647	-17465	-13158	-4504
0.115000	-25	42	87	-59	-109	-43	16	-12	-16	5	-75	-65	-96	-14	-28	-59	-100	34	-88	-35	-104	-23	-100	-70	-63	-7	-100	-15	-76	-70	-148	-72	365	-4878	-8594	-28776	2255	-24997	-11117	-27053	805	-22970	-16848	-18419	202	-22846	-17507	-13459	-6349
0.115833	-27	37	82	-61	-112	-35	10	-15	-23	0	-78	-68	-99	1	-34	-61	-102	33	-91	-33	-109	-26	-101	-61	-68	-1	-101	-18	-75	-70	-149	-75	53	-5045	-8454	-28396	4969	-25162	-11139	-27033	791	-23177	-16793	-18666	-1196	-23042	-17540	-13743	-7921
0.116667	-29	40	82	-62	-112	-36	11	-14	-22	4	-77	-66	-105	-16	-31	-61	-103	34	-88	-34	-109	-25	-100	-70	-66	-3	-101	-18	-78	-73	-147	-76	-239	-5225	-8302	-28025	6743	-25307	-11140	-27001	773	-23378	-16717	-18891	-2382	-23240	-17569	-14026	-2377
0.117500	-32	37	86	-60	-110	-33	11	-15	-21	1	-76	-68	-97	-16	-30	-61	-101	37	-85	-32	-105	-23	-111	-68	-61	1	-99	-15	-73	-68	-147	-73	-503	-5413	-8134	-27656	7729	-25412	-11143	-26943	591	-23574	-16631	-19096	-1852	-23437	-17592	-14301	-3658
0.118333	-27	38	88	-60	-114	-35	11	-14	-32	5	-74	-68	-97	-16	-28	-60	-101	35	-87	-34	-104	-25	-100	-66	-62	-3	-110	-15	-74	-66	-148	-73	-1276	-5610	-7964	-27302	8252	-25493	-11136	-26880	514	-23743	-16533	-19290	-1435	-23626	-17612	-14573	-1807
0.119167	-25	37	86	-60	-111	-34	12	-14	-22	4	-74	-68	-93	-11	-29	-61	-98	35	-96	-34	-104	-24	-98	-69	-58	0	-100	-15	-74	-70	-147	-74	-1488	-5808	-7778	-26961	8291	-25546	-11139	-26801	314	-23901	-16439	-19456	-1162	-23807	-17630	-14840	1270
0.120000	-26	40	85	-63	-111	-35	13	-13	-18	5	-73	-66	-96	-17	-28	-59	-102	33	-88	-35	-107	-23	-99	-67	-62	0	-99	-14	-73	-68	-152	-72	-1663	-6011	-7599	-26640	8204	-25564	-11133	-26715	-215	-24046	-16340	-19598	29	-23980	-17640	-15105	1315
0.120833	-25	39	86	-60	-108	-34	13	-13	-16	3	-74	-67	-97	-4	-28	-59	-100	32	-84	-35	-104	-24	-99	-68	-64	0	-101	-15	-73	-67	-147	-73	-2554	-6219	-7420	-26334	9613	-25555	-11132	-26620	-563	-24173	-16249	-19718	1038	-24142	-17648	-15367	2985
0.121667	-25	40	86	-79	-108	-32	12	-14	-17	8	-73	-67	-95	-16	-28	-57	-99	33	-90	-32	-102	-21	-96	-68	-61	0	-108	-13	-73	-68	-145	-75	-1817	-6401	-7238	-26056	8825	-25511	-11130	-26517	-951	-24280	-16166	-19813	-907	-24284	-17652	-15630	3797
0.122500	-23	38	88	-60	-109	-35	15	-16	-24	5	-74	-68	-96	-16	-29	-59	-104	36	-86	-33	-108	-24	-98	-69	-66	-7	-100	-16	-73	-72	-150	-77	-1814	-6627	-7061	-25802	5498	-25455	-11138	-26414	-1620	-24367	-16100	-19886	549	-24412	-17668	-15893	9926
0.123333	-29	38	84	-60	-110	-34	10	-21	-21	4	-74	-69	-98	-38	-32	-61	-104	27	-92	-34	-109	-28	-102	-73	-66	-5	-102	-15	-77	-76	-145	-79	-2126	-6827	-6900	-25570	4232	-25376	-11134	-26303	-1826	-24434	-16047	-19939	913	-24522	-17667	-16154	9614
0.124167	-29	36	82	-65	-115	-40	8	-22	-24	1	-80	-73	-100	-16	-31	-63	-102	27	-93	-34	-107	-31	-102	-72	-64	-5	-103	-16	-73	-73	-146	-77	-1422	-7016	-6739	-25350	2596	-25272	-11170	-26185	-1754	-24473	-16011	-19963	102	-24605	-17666	-16412	9739
0.125000	-30	39	84	-60	-111	-38	6	-23	-21	5	-74	-68	-100	-19	-33	-63	-105	30	-90	-34	-108	-26	-103	-74	-65	-3	-101	-14	-76	-72	-149	-80	-1155	-7191	-6584	-25159	1643	-25155	-11201	-26066	-1633	-24491	-15983	-19969	-422	-24664	-17675	-16679	12066
0.125833	-28	41	89	-56	-109	-32	15	-15	-23	5	-73	-67	-94	-14	-30	-61	-103	34	-81	-28	-104	-17	-96	-72	-67	-1	-100	-12	-73	-68	-145	-76	-1085	-7350	-6435	-24981	989	-25032	-11233	-25937	-1412	-24486	-15981	-19956	-177	-24700	-17675	-16946	10338
0.126667	-28	40	91	-55	-107	-30	17	-13	-22	7	-70	-63	-94	-14	-28	-59	-101	32	-86	-30	-104	-22	-98	-67	-64	0	-99	-11	-73	-68	-145	-81	-648	-7498	-6303	-24829	-869	-24912	-11283	-25805	-954	-24467	-15993	-19931	-1471	-24719	-17686	-17216	8966
0.127500	-24	44	90	-58	-110	-33	17	-16	-18	5	-70	-63	-93	-16	-29	-59	-97	35	-87	-27	-104	-23	-100	-68	-64	-3	-101	-11	-73	-66	-144	-74	-830	-7623	-6175	-24691	-4155	-24788	-11333	-25667	-338	-24430	-16025	-19897	-731	-24724	-17699	-17493	12836
0.128333	-28	40	88	-58	-107	-33	15	-17	-15	6	-68	-63	-92	-14	-27	-61	-98	33	-87	-30	-103	-22	-99	-69	-61	-3	-97	-10	-73	-69	-145	-74	-540	-7734	-6060	-24566	-5011	-24669	-11392	-25523	-126	-24377	-16062	-19847	370	-24690	-17709	-17770	11646
0.129167	-24	41	89	-57	-110	-31	16	-15	-19	6	-69	-62	-95	-14	-28	-60	-98	35	-82	-31	-104	-22	-100	-70	-65	-4	-99	-10	-73	-70	-144	-73	33	-7821	-5941	-24450	-4627	-24565	-11450	-25369	392	-24314	-16117	-19794	-73	-24652	-17724	-18044	6613
0.130000	-28	38	93	-56	-111	-32	19	-15	-22	5	-69	-64	-95	-13	-27	-59	-101	32	-77	-29	-107	-23	-103	-72	-63	-4	-99	-10	-70	-69	-146	-76	85	-7892	-5827	-24354	-4558	-24477	-11506	-25206	1361	-24239	-16172	-19730	-826	-24601	-17740	-18331	10197
0.130833	-27	40	87	-58	-109	-33	16	-17	-36	4	-74	-63	-98	-16	-29	-68	-101	74	-84	-32	-107	-23	-102	-69	-64	-5	-100	-12	-73	-70	-148	-75	132	-7934	-5716	-24261	-4823	-24398	-11563	-25035	2017	-24163	-16241	-19668	-826	-24539	-17755	-18614	7764
0.131667	-28	39	88	-58	-109	-13	15	-15	-21	7	-74	-63	-97	-14	-30	-60	-104	29	-87	-31	-105	-22	-101	-70	-65	-5	-100	-15	-74	-72	-147	-77	-153	-7964	-5604	-24175	-4883	-24349	-11604	-24853	2916	-24084	-16309	-19598	-714	-24473	-17775	-18890	5706
0.132500	-28	39	88	-60	-112	-35	15	-21	-19	2	-76	-66	-96	-18	-30	-58	-101	7	-84	-29	-103	-23	-101	-68	-65	-13	-101	-8	-74	-67	-145	-74	-3	-7967	-5485	-24091	-4882	-24308	-11629	-24651	3671	-24004	-16372	-19532	-807	-24404	-17782	-19155	7114
0.133333	-27	40	88	-58	-91	-31	15	-15	-18	7	-70	-63	-93	-15	-23	-58	-99	33	-86	-29	-104	-21	-99	-69	-61	-3	-99	-8	-72	-69	-145	-73	88	-7959	-5360	-24019	-4547	-24293	-11643	-24440	3723	-23931	-16436	-19457	-793	-24339	-17787	-19416	5374
0.134167	-27	41	90	-59	-108	-33	16	-15	-18	7	-64	-62	-95	-13	-26	-57	-98	35	-82	-28	-115	-19	-99	-67	-63	-3	-98	-10	-72	-68	-144	-72	-538	-7932	-5226	-23936	-2501	-24302	-11648	-24213	3258	-23867	-16494	-19383	68	-24279	-17786	-19657	4564
0.135000	-38	42	88	-59	-107	-33	18	-14	-16	6	-72	-65	-96	-14	-26	-59	-100	32	-85	-32	-105	-19	-99	-67	-66	2	-101	-11	-74	-70	-147	-96	133	-7903	-5090	-23863	-822	-24336	-11604	-23978	1940	-23817	-16548	-19315	-1281	-24230	-17779	-19901	1911
0.135833	-26	42	87	-60	-111	-33	15	-21	-6	5	-74	-63	-95	-16	-30	-40	-99	30	-86	-39	-105	-24	-103	-67	-66	-5	-104	-14	-74	-74	-148	-78	184	-7860	-4941	-23800	-2010	-24390	-11552	-23723	310	-23782	-16601	-19244	-465	-24201	-17761	-20099	4478
0.136667	-29	37	84	-60	-108	-34	11	-14	-22	4	-67	-67	-100	-18	-28	-60	-105	29	-86	-33	-109	-25	-100	-69	-68	-3	-104	-14	-75	-73	-151	-76	-953	-7814	-4785	-23731	-389	-24456	-11475	-23455	-690	-23753	-16636	-19165	711	-24178	-17731	-20280	3380
0.137500	-28	39	87	-62	-112	-35	12	-17	-22	6	-77	-64	-97	-16	-30	-57	-121	29	-87	-32	-109	-22	-102	-68	-65	-6	-102	-15	-76	-72	-148	-75	-677	-7764	-4620	-23661	934	-24543	-11368	-23173	-1636	-23740	-16669	-19085	-119	-24172	-17689	-20431	-961
0.138333	-29	39	82	-59	-110	-36	13	-16	-22	5	-75	-63	-95	-17	-29	-60	-100	30	-84	-33	-102	-24	-108	-68	-62	0	-102	-14	-69	-70	-149	-74	-838	-7716	-4447	-23590	2934	-24637	-11241	-22879	-2314	-23740	-16683	-18995	-1102	-24182	-17637	-20554	798
0.139167	-25	38	84	-60	-109	-34	11	-16	-22	2	-77	-63	-98	-6	-29	-58	-100	30	-87	-33	-86	-23	-99	-70	-66	-4	-104	-17	-73	-72	-147	-76	-737	-7671	-4269	-23519	5182	-24748	-11103	-22573	-2939	-23758	-16691	-18901	-838	-24210	-17575	-20643	-2265
0.140000	-32	38	82	-63	-112	-39	12	-17	-21	3	-77	-69	-100	-16	-30	-62	-103	28	-91	-38	-108	-25	-88	-68	-66	-4	-107	-19	-75	-73	-148	-81	-308	-7632	-4095	-23453	6603	-24869	-10923	-22258	-3666	-23781	-16695	-18798	-1221	-24255	-17508	-20683	-6218
0.140833	-28	37	80	-63	-117	-40	8	-19	-24	3	-80	-68	-99	-17	-32	-63	-102	51	-84	-33	-105	-26	-98	-70	-68	-3	-104	-17	-73	-73	-149	-78	-319	-7595	-3909	-23372	5362	-24987	-10737	-21935	-4152	-23809	-16677	-18674	-200	-24308	-17412	-20692	-4192
0.141667	-26	39	86	-60	-109	-38	9	-15	-18	4	-76	-65	-95	-18	-31	-59	-101	29	-88	-34	-108	-24	-101	-69	-66	0	-103	-17	-76	-73	-150	-88	-670	-7572	-3739	-23288	6312	-25106	-10539	-21603	-4556	-23848	-16648	-18543	1625	-24369	-17313	-20660	-3744
0.142500	-26	42	86	-60	-108	-38	12	-15	-21	4	-78	-66	-96	-14	-34	-58	-98	32	-86	-32	-104	-9	-99	-68	-64	-5	-104	-16	-74	-70	-150	-76	-607	-7558	-3575	-23191	8816	-25224	-10335	-21266	-4903	-23884	-16608	-18390	1371	-24442	-17206	-20591	-10568
0.143333	-32	37	64	-59	-114	-33	10	-16	8	7	-75	-65	-98	-15	-30	-60	-101	30	-86	-33	-108	-24	-101	-68	-65	0	-100	-16	-77	-74	-148	-75	-713	-7546	-3427	-23089	10509	-25333	-10126	-20926	-4921	-23933	-16547	-18218	711	-24514	-17094	-20479	-7649
0.144167	-28	37	86	-61	-113	-39	8	-3	-22	2	-77	-67	-99	-17	-32	-52	-103	32	-88	-33	-107	-22	-101	-69	-67	-4	-104	-18	-76	-73	-151	-75	-550	-7550	-3284	-22966	10835	-25432	-9914	-20581	-4749	-23966	-16467	-18028	916	-24585	-16970	-20336	-8090
0.145000	-29	36	82	-63	-110	-35	8	-19	-21	4	-75	-68	-98	-18	-31	-59	-101	29	-90	-35	-102	-23	-100	-70	-66	-3	-102	-18	-76	-73	-130	-74	-673	-7554	-3176	-22826	10161	-25507	-9706	-20243	-4458	-23987	-16374	-17808	729	-24645	-16836	-20149	-11014
0.145833	-26	40	88	-58	-107	-33	13	-14	-19	21	-67	-64	-94	-17	-27	-59	-96	33	-86	-21	-102	-19	-98	-67	-64	0	-99	-15	-73	-70	-149	-72	-452	-7565	-3084	-22663	8336	-25564	-9499	-19902	-4416	-23995	-16252	-17567	-172	-24693	-16693	-19926	-8150
0.146667	-24	42	92	-56	-107	-31	22	-14	-16	7	-73	-64	-94	-12	-28	-56	-100	34	-84	-30	-104	-19	-97	-67	-60	2	-95	-13	-68	-70	-146	-92	-326	-7587	-3027	-22481	5827	-25589	-9305	-19570	-4474	-23984	-16109	-17300	-572	-24726	-16545	-19673	-8759
0.147500	-26	38	88	-57	-108	-36	12	-15	-21	5	-75	-74	-95	-16	-29	-57	-99	35	-85	-34	-108	-4	-100	-69	-64	0	-100	-18	-73	-70	-148	-75	-855	-7610	-2997	-22276	4516	-25588	-9119	-19242	-4075	-23950	-15944	-17010	501	-24733	-16387	-19389	-9051
0.148333	-26	38	85	-58	-110	-35	9	8	-21	4	-77	-66	-98	-18	-30	-59	-104	32	-88	-32	-108	-24	-101	-69	-65	-3	-92	-14	-75	-72	-153	-76	-320	-7638	-3005	-22042	3808	-25553	-8935	-18922	-3559	-23883	-15747	-16695	-748	-24717	-16219	-19079	-9502
0.149167	-27	37	86	-62	-113	-38	7	-18	-23	1	-80	-67	-108	-22	-29	-61	-99	34	-88	-33	-115	-23	-101	-70	-63	-3	-101	-17	-73	-70	-149	-75	550	-7660	-3047	-21781	-443	-25467	-8760	-18608	-3281	-23781	-15491	-16363	-1417	-24661	-16032	-18737	-6749
0.150000	-28	38	85	-62	-112	-43	13	-17	-18	3	-79	-66	-99	-15	-29	-60	-101	32	-91	-33	-108	-23	-101	-69	-66	-4	-100	-6	-75	-73	-150	-76	-386	-7692	-3126	-21498	-2045	-25345	-8592	-18306	-2491	-23643	-15264	-15990	884	-24571	-15830	-18373	-3532
0.150833	-29	40	87	-58	-109	-34	0	-16	-22	2	-76	-67	-98	-16	-28	-62	-101	33	-88	-30	-104	-22	-102	-70	-65	0	-98	-16	-74	-69	-151	-74	436	-7712	-3234	-21192	-2814	-25175	-8431	-18015	-1777	-23467	-14980	-15606	1264	-24442	-15613	-17985	-6303
0.151667	-28	40	69	-58	-108	-33	10	-15	-19	4	-75	-65	-94	-14	-28	-60	-100	35	-86	-31	-103	-22	-100	-70	-64	0	-97	-13	-73	-66	-148	-75	397	-7731	-3381	-20874	-2721	-24958	-8272	-17737	-1199	-23246	-14666	-15201	1778	-24267	-15376	-17582	-1950
0.152500	-21	42	88	-57	-107	-34	12	-12	-16	5	-74	-63	-94	-7	-28	-57	-97	34	-86	-17	-101	-19	-100	-66	-63	-3	-99	-13	-69	-68	-148	-73	414	-7743	-3557	-20551	-2139	-24688	-8119	-17463	-326	-22986	-14327	-14777	2291	-24053	-15126	-17160	-1534
0.153333	-25	43	94	-57	-105	-32	15	-32	-17	8	-74	-55	-91	-12	-28	-56	-98	36	-87	-29	-103	-18	-99	-65	-62	-9	-99	-12	-70	-63	-146	-72	1146	-7741	-3763	-20231	-1370	-24365	-7967	-17204	641	-22687	-13967	-14339	1595	-23796	-14859	-16731	-3115
0.154167	-25	41	89	-55	-108	-32	16	-11	-19	1	-74	-61	-94	-12	-27	-57	-97	36	-100	-30	-102	-19	-99	-67	-62	0	-98	-12	-72	-67	-146	-73	1462	-7722	-3993	-19915	-3459	-23991	-7823	-16958	1368	-22342	-13580	-13894	1148	-23505	-14575	-16293	436
0.155000	-22	41	91	-58	-105	-32	13	-11	-17	8	-73	-61	-94	-14	-28	-57	-97	35	-86	-32	-108	-21	-97	-68	-62	-1	-96	0	-73	-68	-147	-74	653	-7695	-4244	-19632	-4273	-23567	-7678	-16725	2102	-21966	-13193	-13442	2677	-23171	-14280	-15855	4990
0.155833	-26	41	87	-59	-111	-34	15	-11	-17	2	-77	-65	-95	-16	-30	-60	-115	34	-86	-31	-105	-24	-101	-70	-66	-3	-102	-17	-73	-72	-148	-77	812	-7648	-4510	-19375	-2686	-23100	-7544	-16509	2953	-21561	-12790	-12987	2974	-22803	-13963	-15418	-1068
0.156667	-28	38	84	-63	-110	-36	29	-13	-21	2	-78	-64	-98	-22	-34	-64	-101	29	-90	-35	-110	-25	-103	-75	-67	-7	-100	-18	-77	-73	-153	-79	741	-7574	-4783	-19171	-627	-22590	-7413	-16306	3846	-21123	-12382	-12529	1956	-22403	-13658	-14988	1360
0.157500	-27	37	82	-63	-112	-41	7	-15	-23	1	-79	-67	-100	-8	-31	-61	-104	32	-87	-34	-107	-25	-102	-70	-64	-4	-102	-17	-76	-72	-150	-76	532	-7473	-5050	-19003	814	-22032	-7283	-16104	4644	-20656	-11970	-12108	1112	-21968	-13331	-14564	3965
0.158333	-21	39	85	-63	-111	-35	11	-15	-25	3	-75	-63	-99	-19	-30	-60	-103	29	-88	-35	-110	-24	-101	-70	-66	-4	-101	-16	-76	-70	-148	-78	273	-7344	-5314	-18906	2142	-21439	-7163	-15918	5470	-20173	-11567	-11624	775	-21508	-13017	-14159	309
0.159167	-26	40	87	-60	-113	-36	12	-14	-19	3	-91	-63	-97	-17	-30	-61	-99	34	-87	-33	-105	-22	-101	-70	-66	0	-99	-16	-75	-70	-147	-76	230	-7182	-5570	-18864	3023	-20815	-7051	-15738	6210	-19665	-11176	-11194	293	-21028	-12699	-13774	2837
0.160000	-35	39	89	-63	-109	-38	10	-13	-19	5	-70	-63	-94	-16	-28	-58	-99	36	-86	-34	-105	-22	-99	-69	-61	0	-99	-16	-70	-70	-147	-75	95	-6986	-5795	-18889	3067	-20175	-6946	-15575	6696	-19149	-10806	-10763	284	-20523	-12395	-13414	3202
0.160833	-25	42	87	-59	-109	-35	13	-11	-17	7	-72	-62	-99	-16	-30	-57	-107	32	-85	-32	-105	-21	-99	-69	-64	-3	-98	-16	-74	-70	-148	-76	-493	-6753	-6002	-18977	3611	-19517	-6857	-15420	7061	-18626	-10458	-10378	1534	-20001	-12102	-13080	2217
0.161667	-26	41	92	-60	-108	-35	13	-11	-16	7	-70	-62	-96	-16	-27	-57	-99	34	-81	-32	-108	-23	-98	-67	-64	0	-98	-15	-73	-67	-147	-63	-443	-6484	-6178	-19123	5011	-18858	-6772	-15272	7137	-18093	-10134	-10005	608	-19457	-11825	-12784	859
0.162500	-25	37	89	-59	-111	-32	15	-12	-21	7	-72	-64	-95	-16	-28	-104	-100	33	-82	-35	-107	-22	-115	-72	-64	-1	-100	-15	-75	-69	-147	-76	693	-6178	-6316	-19322	2129	-18195	-6704	-15135	6550	-17547	-9843	-9659	-2432	-18908	-11575	-12522	392
0.163333	-27	37	70	-59	-110	-33	12	-14	-16	8	-69	-61	-97	-18	-27	-57	-103	33	-85	-32	-109	-25	-101	-69	-57	0	-99	-14	-73	-70	-156	-77	-338	-5861	-6422	-19569	323	-17542	-6635	-15005	6116	-16999	-9580	-9348	-1175	-18335	-11343	-12298	3940
0.164167	-29	38	86	-64	-112	-36	12	-16	-1	5	-75	-67	-99	-22	-29	-49	-107	30	-87	-34	-108	-22	-100	-70	-65	-4	-102	-18	-77	-72	-147	-77	-289	-5448	-6486	-19848	-465	-16901	-6575	-14882	5619	-16465	-9347	-9066	-1702	-17752	-11130	-12114	-985
0.165000	-45	37	85	-62	-111	-35	11	-18	-19	4	-75	-65	-95	-17	-31	-60	-101	29	-66	-35	-108	-27	-100	-70	-66	-5	-100	-16	-76	-73	-143	-80	-516	-5034	-6515	-20152	-1253	-16280	-6518	-14761	4850	-15893	-9142	-8819	-2132	-17151	-10941	-11962	70
0.165833	-27	38	87	-62	-111	-33	11	-17	-19	2	-74	-64	-97	-17	-30	-57	-105	33	-84	-30	-104	-19	-98	-65	-61	1	-98	-12	-73	-70	-144	-72	-594	-4575	-6497	-20461	-1747	-15683	-6448	-14636	4002	-15337	-8958	-8616	-2623	-16535	-10761	-11846	43
0.166667	-23	43	88	-62	-110	-34	24	-11	-18	7	-70	-63	-95	-15	-27	-57	-98	34	-83	-31	-104	-23	-99	-67	-64	0	-99	-12	-74	-73	-146	-74	-463	-4082	-6451	-20779	-1482	-15121	-6374	-14515	3194	-14783	-8800	-8450	-3247	-15908	-10602	-11774	-2706
0.167500	-24	41	88	-61	-109	-32	12	-14	-17	-6	-74	-66	-98	-18	-26	-56	-97	30	-81	-31	-103	-19	-96	-67	-63	-1	-97	-13	-75	-67	-146	-74	-92	-3581	-6370	-21076	-3556	-14588	-6283	-14379	2630	-14232	-8650	-8326	-4435	-15276	-10451	-11735	-2927
0.168333	-26	40	98	-62	-112	-33	11	-15	-21	9	-72	-61	-96	-15	-26	-58	-99	34	-81	-31	-108	-25	-101	-66	-61	0	-98	-15	-75	-70	-148	-73	-397	-3046	-6258	-21354	-5438	-14099	-6174	-14257	2024	-13687	-8513	-8244	-2849	-14635	-10303	-11723	1343
0.169167	-27	41	91	-61	-112	-34	12	-10	-17	6	-72	-65	-97	-6	-28	-55	-99	35	-82	-40	-104	-21	-98	-66	-66	0	-100	-15	-74	-68	-147	-73	-247	-2493	-6127	-21606	-4962	-13642	-6034	-14115	1091	-13157	-8375	-8207	-1803	-13989	-10152	-11740	-4683
0.170000	-18	39	89	-66	-113	-36	12	-16	-22	5	-74	-62	-98	-18	-28	-58	-102	35	-84	-32	-108	-25	-98	-70	-65	0	-99	-23	-76	-69	-147	-76	-442	-1925	-5972	-21821	-3783	-13209	-5864	-13956	389	-12636	-8231	-8203	-2581	-13344	-9986	-11777	-6645
0.170833	-25	39	88	-60	-110	-33	12	-16	-19	8	-73	-62	-99	-15	-29	-58	-101	34	-82	-31	-105	-23	-97	-69	-65	-3	-99	-15	-74	-72	-154	-74	-281	-1352	-5809	-21992	-3642	-12836	-5650	-13779	-388	-12131	-8076	-8246	-3341	-12697	-9805	-11829	-4070
0.171667	-27	42	89	-58	-108	-35	16	-15	-18	8	-74	-63	-95	-16	-27	-58	-100	35	-82	-30	-109	-22	-98	-68	-62	0	-99	-12	-73	-53	-145	-76	18	-779	-5629	-22120	-3859	-12452	-5406	-13580	-1353	-11644	-7897	-8314	-2451	-12056	-9594	-11888	-8644
0.172500	-23	43	88	-57	-107	-32	13	-14	-18	8	-74	-61	-67	-14	-28	-56	-99	35	-80	-8	-88	-19	-98	-66	-63	2	-98	-13	-72	-69	-146	-70	25	-218	-5449	-22197	-4470	-12109	-5122	-13355	-2096	-11169	-7693	-8412	-1317	-11431	-9358	-11947	-8074
0.173333	-16	41	90	-59	-112	-32	11	-14	-21	4	-76	-62	-98	-14	-29	-56	-100	36	-85	-31	-107	-23	-101	-67	-60	0	-101	-13	-74	-70	-146	-74	156	292	-5263	-22227	-5709	-11782	-4805	-13102	-2686	-10727	-7466	-8534	-1085	-10823	-9089	-12001	-8811
0.174167	-29	40	89	-60	-110	-32	12	-24	-18	5	-75	-64	-97	-14	-29	-55	-98	40	-83	-28	-105	-19	-98	-66	-62	3	-98	-10	-74	-68	-148	-80	264	839	-5062	-22206	-6210	-11461	-4447	-12798	-3075	-10296	-7199	-8664	-396	-10241	-8768	-12035	-11647
0.175000	-19	44	89	-59	-109	-35	12	-13	-17	8	-73	-62	-97	-13	-27	-57	-110	39	-82	-31	-104	-21	-99	-67	-64	0	-98	-13	-72	-68	-147	-70	179	1320	-4865	-22141	-4658	-11138	-4071	-12485	-3307	-9887	-6903	-8800	173	-9681	-8418	-12046	-11997
0.175833	-27	43	88	-60	-122	-34	15	-17	-17	6	-75	-64	-97	-19	-31	-61	-101	37	-83	-32	-107	-22	-104	-68	-64	-1	-100	-15	-77	-76	-155	-75	1260	1758	-4655	-22024	-5944	-10806	-3675	-12121	-3924	-9502	-6581	-8940	-2318	-9147	-8016	-12029	-12677
0.176667	-28	34	89	-61	-112	-36	10	-16	-17	4	-75	-65	-98	-16	-30	-58	-100	36	-83	-33	-109	-26	-101	-70	-64	0	-88	-14	-75	-73	-149	-67	627	2147	-4439	-21861	-7477	-10470	-3271	-11721	-4337	-9129	-6216	-9065	-373	-8647	-7572	-11967	-7686
0.177500	-23	43	89	-59	-112	-32	12	-15	-17	5	-75	-65	-94	-16	-31	-59	-97	37	-83	-36	-104	-24	-100	-67	-64	0	-101	-15	-72	-69	-148	-75	643	2478	-4214	-21649	-7112	-10099	-2863	-11271	-4466	-8766	-5822	-9170	665	-8183	-7093	-11866	-9747
0.178333	-27	40	109	-57	-109	-36	12	-16	-22	8	-72	-62	-97	-14	-29	-61	-103	36	-84	-33	-108	-24	-101	-72	-69	0	-99	-14	-72	-70	-146	-73	744	2743	-3980	-21389	-6692	-9707	-2471	-10786	-4638	-8416	-5424	-9242	1274	-7755	-6579	-11709	-7794
0.179167	-25	42	89	-59	-110	-33	16	-15	-26	7	-73	-47	-99	-16	-28	-59	-98	40	-83	-32	-107	-25	-99	-65	-64	0	-100	-13	-73	-72	-149	-62	627	2952	-3737	-21074	-5280	-9285	-2097	-10254	-4483	-8067	-5007	-9279	1269	-7367	-6040	-11514	-5097
0.180000	-19	41	105	-59	-109	-33	11	-13	-14	6	-70	-61	-95	-15	-29	-57	-105	33	-84	-34	-103	-25	-100	-68	-61	16	-98	-14	-69	-73	-147	-73	705	3086	-3488	-20698	-2938	-8831	-1761	-9705	-4202	-7710	-4582	-9274	1363	-7016	-5479	-11257	-5850
0.180833	-23	41	91	-64	-108	-34	12	-16	-17	17	-49	-62	-96	-16	-33	-60	-100	36	-84	-33	-107	-25	-102	-67	-62	0	-99	-14	-74	-75	-147	-73	933	3150	-3237	-20258	-2786	-8347	-1467	-9117	-3984	-7355	-4163	-9228	70	-6690	-4903	-10952	-5425
0.181667	-55	40	94	-60	-110	-35	12	-15	-17	5	-74	-67	-94	-15	-28	-60	-100	33	-87	-33	-100	-24	-93	-73	-66	-3	-102	-16	-74	-74	-149	-78	418	3133	-2992	-19747	-3640	-7842	-1224	-8506	-3717	-6988	-3755	-9126	1632	-6408	-4323	-10605	1377
0.182500	-28	36	87	-62	-113	-38	6	-18	-24	4	-76	-59	-97	-17	-32	-64	-101	32	-84	-33	-107	-36	-103	-70	-64	-1	-100	-15	-72	-75	-151	-78	369	3058	-2754	-19159	-2271	-7307	-1031	-7867	-3494	-6603	-3368	-8968	3224	-6148	-3751	-10205	170
0.183333	-29	42	87	-62	-112	-38	10	-21	-24	4	-75	-66	-99	-17	-29	-60	-101	32	-85	-38	-108	-25	-104	-73	-67	-6	-101	-15	-80	-73	-135	-76	157	2916	-2536	-18485	-23	-6748	-907	-7220	-3101	-6206	-3010	-8761	2867	-5908	-3192	-9771	-1216
0.184167	-29	37	88	-62	-111	-34	9	-16	-19	5	-92	-65	-97	-19	-30	-62	-101	33	-86	-35	-107	-25	-104	-72	-65	0	-100	-15	-65	-72	-149	-78	241	2712	-2341	-17723	1448	-6184	-842	-6555	-2548	-5780	-2687	-8503	1748	-5703	-2654	-9310	5168
0.185000	-28	37	87	-61	-112	-38	11	-16	-19	5	-72	-68	-95	-11	-28	-58	-98	33	-84	-34	-107	-22	-100	-70	-65	-3	-101	-16	-72	-72	-147	-76	378	2457	-2179	-16874	2295	-5612	-841	-5908	-1976	-5340	-2413	-8198	1799	-5510	-2143	-8822	3043
0.185833	-28	46	91	-57	-108	-33	15	-14	-18	6	-69	-66	-96	-14	-10	-57	-98	35	-84	-31	-103	-19	-97	-67	-59	2	-96	-12	-70	-67	-147	-88	300	2165	-2058	-15945	2679	-5051	-895	-5266	-1468	-4882	-2183	-7846	2523	-5336	-1672	-8329	4487
0.186667	-26	51	94	-57	-110	-32	17	-14	-19	5	-70	-62	-95	-15	-26	-57	-99	35	-82	-32	-105	-19	-98	-66	-66	0	-98	-13	-69	-70	-150	-72	382	1841	-1997	-14938	2722	-4501	-1009	-4647	-1125	-4409	-2010	-7464	2797	-5173	-1250	-7841	8129
0.187500	-26	39	89	-58	-109	-33	17	-28	-19	7	-67	-61	-94	-16	-25	-59	-107	35	-83	-31	-101	-19	-99	-69	-63	2	-96	-14	-72	-67	-146	-73	265	1499	-1994	-13865	3126	-3975	-1167	-4051	-740	-3921	-1892	-7050	3249	-5022	-878	-7371	7777
0.188333	-24	40	91	-57	-110	-32	16	-13	-21	8	-70	-61	-98	-13	-27	-56	-101	34	-82	-32	-110	-22	-99	-69	-63	0	-99	-11	-68	-73	-145	-74	-345	1152	-2053	-12730	4942	-3474	-1367	-3488	-543	-3435	-1831	-6618	3974	-4876	-566	-6927	9001
0.189167	-26	39	90	-58	-110	-32	13	-12	-17	6	-70	-63	-94	-30	-26	-56	-101	32	-87	-32	-103	-24	-100	-66	-62	1	-96	-11	-74	-70	-146	-76	602	817	-2186	-11563	4225	-3016	-1593	-2978	-808	-2944	-1823	-6174	886	-4740	-314	-6534	8442
0.190000	-25	40	88	-60	-113	-35	10	-16	-21	4	-74	-68	-97	-15	-30	-61	-99	33	-87	-33	-105	-24	-102	-70	-64	-5	-104	-15	-75	-72	-149	-76	399	497	-2390	-10365	1391	-2604	-1839	-2515	-1210	-2470	-1874	-5729	1343	-4608	-125	-6190	13579
0.190833	-33	34	85	-64	-111	-38	11	-18	-25	2	-77	-67	-97	-14	-31	-60	-103	27	-87	-35	-108	-25	-101	-70	-67	-1	-99	-15	-75	-72	-146	-77	-351	212	-2654	-9138	1322	-2229	-2085	-2099	-1487	-1999	-1964	-5277	2165	-4468	3	-5900	12271
0.191667	-25	40	86	-61	-109	-35	15	-16	-21	5	-73	-65	-96	-14	-31	-57	-97	10	-86	-32	-104	-22	-102	-69	-65	-14	-95	-13	-74	-70	-147	-76	-17	-33	-2981	-7981	1152	-1908	-2332	-1748	-1892	-1552	-2096	-4844	1585	-4331	71	-5688	10700
0.192500	-25	38	87	-58	-109	-34	15	-14	-16	11	-73	-63	-95	-14	-15	-56	-99	34	-88	-35	-104	-22	-97	-68	-63	0	-99	-9	-69	-67	-145	-72	-10	-233	-3366	-6839	1885	-1635	-2557	-1452	-2367	-1118	-2262	-4428	571	-4187	79	-5545	12837
0.193333	-23	43	92	-58	-110	-34	15	-14	-14	9	-72	-65	-98	-13	-28	-56	-99	35	-83	-32	-105	-21	-98	-68	-60	0	-96	-11	-72	-72	-145	-95	-154	-388	-3789	-5763	3506	-1416	-2761	-1226	-3109	-742	-2449	-4047	1033	-4042	33	-5484	10053
0.194167	-24	44	90	-56	-113	-36	18	-13	-13	9	-69	-66	-95	-14	-29	-55	-95	37	-83	-31	-107	-22	-97	-66	-62	2	-96	-10	-72	-94	-147	-70	124	-487	-4245	-4761	4696	-1242	-2926	-1067	-3817	-392	-2651	-3697	-281	-3880	-64	-5504	7178
0.195000	-25	43	89	-53	-109	-32	15	-13	-15	9	-73	-62	-97	-11	-34	-56	-97	36	-99	-30	-102	-18	-96	-68	-64	0	-96	-11	-72	-70	-145	-73	-133	-544	-4715	-3855	3533	-1117	-3053	-968	-4632	-81	-2852	-3392	-331	-3714	-212	-5610	11193
0.195833	-25	41	89	-57	-121	-33	11	-18	-16	6	-73	-64	-97	-13	-70	-62	-99	34	-84	-34	-107	-25	-102	-70	-63	1	-101	-12	-75	-78	-147	-75	-238	-555	-5185	-3071	4287	-1038	-3136	-935	-5591	183	-3053	-3136	1355	-3526	-398	-5793	8795
0.196667	-27	41	87	-57	-110	-35	10	-15	-16	6	-74	-67	-95	-14	-33	-57	-100	34	-85	-31	-96	-23	-100	-69	-64	-1	-102	-8	-77	-73	-149	-76	-182	-533	-5629	-2403	6323	-992	-3151	-959	-6471	414	-3229	-2924	1310	-3321	-612	-6045	2174
0.197500	-26	41	87	-56	-110	-45	8	-17	-18	6	-73	-64	-96	-16	-32	-57	-96	35	-86	-35	-108	-25	-104	-69	-64	-1	-101	-13	-73	-73	-146	-59	-335	-477	-6043	-1865	7481	-983	-3116	-1046	-7122	597	-3381	-2766	-74	-3096	-843	-6356	5378
0.198333	-25	12	88	-60	-112	-35	10	-16	-21	3	-75	-68	-101	-16	-34	-58	-103	32	-88	-33	-101	-25	-109	-72	-68	-6	-101	-16	-77	-75	-151	-79	-415	-410	-6403	-1454	8717	-1004	-3029	-1184	-7518	740	-3495	-2664	-323	-2858	-1098	-6726	1179
0.199167	-29	39	84	-59	-116	-29	7	-21	-13	5	-76	-66	-99	-16	-32	-58	-95	34	-87	-34	-108	-26	-107	-70	-65	0	-100	-14	-73	-69	-148	-74	-525	-333	-6695	-1164	10462	-1046	-2878	-1371	-7626	844	-3562	-2616	231	-2597	-1343	-7127	-1622
0.200000	-26	43	89	-57	-110	-33	12	-14	-22	4	-73	-64	-95	-16	-29	-59	-99	34	-88	-34	-113	-23	-101	-62	-64	-3	-100	-13	-74	-68	-148	-75	-340	-264	-6911	-989	10755	-1119	-2673	-1599	-7715	914	-3584	-2622	484	-2323	-1590	-7565	95
0.200833	-32	40	88	-57	-109	-32	10	-16	-18	-10	-74	-66	-97	-14	-29	-59	-99	34	-86	-33	-105	-25	-103	-69	-64	0	-97	-14	-73	-69	-146	-72	-398	-212	-7043	-917	9419	-1207	-2423	-1868	-7820	941	-3552	-2685	469	-2030	-1815	-8013	-3115
0.201667	-46	44	89	-58	-109	-33	15	-12	-15	6	-75	-63	-95	-14	-31	-61	-102	33	-85	-30	-105	-23	-101	-67	-65	-1	-99	-14	-73	-73	-147	-76	-924	-189	-7086	-930	9030	-1322	-2119	-2165	-7556	937	-3470	-2804	1000	-1739	-2019	-8464	-4288
0.202500	-24	41	88	-55	-111	-32	13	-15	-13	5	-72	-65	-97	-14	-28	-83	-100	35	-83	-31	-108	-22	-103	-69	-66	0	-100	-16	-73	-68	-145	-74	-210	-203	-7036	-1017	7338	-1453	-1777	-2495	-6837	897	-3334	-2976	-1372	-1444	-2184	-8899	-6377
0.203333	-25	40	90	-57	-112	-30	10	-15	-18	5	-74	-66	-99	-15	-28	-59	-102	33	-86	-32	-110	-22	-105	-70	-67	-1	-100	-15	-61	-70	-148	-77	-58	-263	-6889	-1150	2581	-1605	-1390	-2846	-6054	833	-3124	-3196	-1179	-1160	-2312	-9315	-3811
0.204167	-25	38	87	-59	-108	-33	11	-15	-21	4	-72	-65	-99	-15	-23	-60	-104	33	-87	-32	-107	-25	-102	-74	-67	-3	-100	-15	-74	-66	-148	-77	-988	-366	-6655	-1318	1385	-1773	-982	-3212	-4965	735	-2899	-3458	796	-896	-2389	-9685	-3791
0.205000	-27	40	88	-58	-108	-33	10	-13	-16	5	-72	-65	-96	-14	-29	-61	-101	33	-87	-29	-107	-24	-99	-66	-65	0	-99	-17	-73	-66	-147	-75	-515	-522	-6336	-1502	-39	-1963	-539	-3586	-3813	594	-2611	-3761	488	-653	-2413	-10007	-6949
0.205833	-39	40	89	-56	-111	-31	13	-16	-17	5	-72	-68	-94	-14	-28	-61	-100	35	-84	-29	-104	-21	-97	-69	-63	0	-99	-13	-72	-63	-146	-78	-840	-721	-5943	-1677	-336	-2174	-84	-3974	-2088	459	-2289	-4087	177	-454	-2377	-10274	-3825
0.206667	-23	39	86	-58	-108	-31	12	-13	-17	5	-76	-64	-95	-15	-28	-60	-102	30	-100	-34	-104	-38	-101	-69	-64	-1	-103	-15	-73	-69	-148	-76	-804	-977	-5498	-1850	1	-2407	373	-4361	804	275	-1936	-4444	649	-308	-2290	-10476	-4494
0.207500	-24	38	87	-61	-111	-35	10	-24	-19	1	-58	-70	-95	-16	-29	-61	-100	33	-86	-32	-104	-22	-98	-68	-63	-3	-102	-16	-72	-66	-138	-72	-218	-1265	-4993	-1998	-337	-2660	845	-4746	4632	59	-1557	-4812	-493	-222	-2137	-10599	-5791
0.208333	-26	38	86	-35	-105	-34	10	-16	-14	5	-73	-67	-95	-14	-25	-59	-102	18	-85	-30	-104	-21	-100	-66	-66	-1	-100	-17	-72	-68	-147	-75	-411	-1593	-4459	-2116	-3142	-2941	1308	-5133	8358	-188	-1157	-5182	-49	-211	-1929	-10645	-1126
0.209167	-25	42	90	-57	-105	-33	10	-15	-26	7	-73	-65	-73	-12	-28	-59	-97	32	-83	-32	-103	-22	-101	-68	-65	-5	-101	-14	-75	-72	-147	-73	-476	-1945	-3896	-2205	-4879	-3242	1760	-5502	11152	-474	-758	-5551	1621	-285	-1668	-10606	1319
0.210000	-23	39	87	-61	-110	-32	10	-15	-16	7	-74	-64	-94	-14	-38	-59	-99	34	-88	-32	-103	-21	-100	-68	-65	-5	-100	-14	-73	-67	-148	-75	-265	-2324	-3322	-2273	-6381	-3565	2207	-5875	12620	-791	-360	-5897	925	-447	-1353	-10483	-4799
0.210833	-29	43	88	-60	-110	-29	10	11	-18	3	-76	-66	-95	-14	-28	-58	-99	34	-86	-33	-103	-22	-99	-68	-65	-1	-101	-14	-74	-73	-146	-74	-435	-2706	-2749	-2313	-8482	-3904	2614	-6230	13737	-1146	38	-6221	-907	-702	-992	-10276	-810
0.211667	-27	41	88	-62	-110	-29	11	-11	-16	9	-75	-63	-96	-13	-27	-57	-92	32	-68	-31	-103	-22	-98	-68	-63	-1	-101	-12	-76	-67	-148	-74	-56	-3085	-2187	-2342	-10345	-4255	3004	-6570	15058	-1530	423	-6503	-1512	-1046	-593	-9989	-606
0.212500	-26	43	88	-59	-107	-32	15	-11	-16	33	-74	-64	-96	-11	-26	-57	-97	38	-83	-30	-102	-19	-98	-66	-63	0	-100	-13	-74	-68	-143	-72	-335	-3459	-1645	-2364	-11279	-4617	3362	-6897	15999	-1954	787	-6774	-1207	-1476	-164	-9633	-3311
0.213333	-24	43	89	-61	-105	-29	12	-11	-17	9	-72	-65	-93	-12	-25	-59	-98	35	-90	-31	-103	-22	-99	-65	-63	1	-94	-11	-69	-68	-145	-72	-321	-3815	-1126	-2395	-12883	-4985	3682	-7207	16967	-2399	1135	-6960	-1171	-1984	290	-9209	-41
0.214167	-25	46	90	-58	-109	-29	12	-10	-15	8	-66	-63	-94	-11	-26	-56	-96	36	-83	-31	-103	-18	-97	-66	-62	2	-98	-13	-69	-69	-147	-72	-388	-4146	-632	-2446	-14834	-5346	3959	-7496	18468	-2870	1449	-7081	-1093	-2555	755	-8731	-1223
0.215000	-25	44	90	-60	-108	-33	11	-11	-21	9	-76	-63	-98	-13	-30	-58	-102	33	-86	-34	-107	-23	-99	-66	-64	0	-101	-14	-73	-70	-148	-75	-927	-4451	-172	-2539	-15130	-5705	4187	-7771	19896	-3356	1731	-7167	708	-3179	1226	-8208	-2081
0.215833	-28	42	84	-63	-125	-34	9	-15	-22	5	-78	-68	-100	-15	-29	-61	-102	30	-87	-32	-105	-24	-104	-73	-65	-1	-102	-14	-76	-70	-151	-76	-443	-4717	264	-2666	-14551	-6039	4368	-8023	20896	-3849	1993	-7187	94	-3836	1692	-7649	-3858
0.216667	-30	39	85	-63	-113	-34	10	-16	-21	5	-77	-64	-100	-17	-30	-61	-109	30	-85	-35	-110	-23	-102	-68	-67	-3	-103	-14	-76	-69	-150	-76	308	-4943	675	-2849	-17790	-6339	4507	-8250	21237	-4337	2224	-7148	-1129	-4494	2154	-7068	-2487
0.217500	-27	42	88	-61	-113	-34	13	-19	-19	5	-76	-64	-99	-35	-31	-59	-101	35	-85	-35	-103	-23	-101	-69	-63	0	-102	-14	-73	-70	-145	-76	-522	-5128	1056	-3088	-18731	-6605	4598	-8441	21251	-4816	2429	-7050	1247	-5138	2600	-6489	-92
0.218333	-26	42	87	-60	-111	-34	12	-13	-18	3	-74	-63	-93	-14	-28	-60	-103	35	-79	-33	-108	-24	-113	-68	-66	1	-102	-11	-79	-68	-147	-78	27	-5272	1420	-3392	-18909	-6842	4635	-8639	20330	-5270	2605	-6905	1154	-5743	3012	-5923	-3919
0.219167	-28	42	90	-49	-110	-31	12	-11	-19	5	-93	-55	-96	-13	-28	-58	-101	35	-84	-31	-107	-22	-99	-67	-65	0	-101	-10	-57	-68	-147	-74	-26	-5375	1761	-3761	-17681	-6980	4641	-8794	18851	-5687	2763	-6721	405	-6285	3408	-5380	141
0.220000	-24	43	89	-60	-112	-34	16	-10	-18	7	-70	-64	-97	-13	-30	-58	-87	37	-85	-34	-107	-19	-101	-67	-65	2	-99	-13	-72	-68	-146	-74	76	-5437	2091	-4194	-15491	-7156	4607	-8922	16941	-6054	2905	-6504	-22	-6744	3763	-4876	940
0.220833	-17	44	90	-55	-111	-35	16	3	-19	5	-72	-63	-98	-17	-28	-58	-101	35	-84	-33	-111	-18	-100	-65	-65	4	-98	-12	-76	-68	-147	-74	313	-5461	2403	-4672	-12634	-7229	4552	-9023	14675	-6362	3037	-6260	-1645	-7097	4080	-4427	-701
0.221667	-22	43	90	-56	-112	-30	16	-11	-18	6	-70	-63	-99	-12	-27	-58	-97	36	-82	-34	-107	-22	-97	-67	-63	3	-100	-10	-70	-66	-146	-75	359	-5455	2703	-5197	-12142	-7248	4476	-9100	12137	-6602	3180	-6008	-3112	-7329	4353	-4048	1933
0.222500	-25	39	92	-56	-121	-32	16	-11	-19	4	-72	-63	-97	-16	-29	-61	-100	37	-82	-32	-105	-21	-102	-68	-64	2	-99	-11	-75	-70	-154	-78	10	-5415	2988	-5754	-10250	-7212	4393	-9144	9645	-6762	3285	-5761	-1697	-7425	4583	-3753	4879
0.223333	-28	39	87	-60	-115	-36	11	-14	-22	2	-74	-68	-109	-17	-29	-61	-102	32	-99	-39	-111	-25	-104	-73	-69	1	-102	-13	-77	-72	-151	-79	400	-5352	3255	-6331	-6227	-7123	4311	-9164	7175	-6837	3416	-5532	-1430	-7383	4771	-3545	-1907
0.224167	-22	35	88	-58	-117	-36	9	-14	-27	-25	-77	-65	-102	-19	-32	-64	-104	34	-84	-35	-110	-22	-100	-70	-67	-1	-98	-11	-76	-72	-151	-69	400	-5260	3515	-6906	-3072	-6973	4255	-9145	4812	-6817	3558	-5326	-2608	-7191	4911	-3427	123
0.225000	-28	40	87	-58	-114	-43	12	-16	-21	2	-73	-66	-99	-13	-28	-60	-102	34	-84	-35	-108	-22	-100	-68	-66	0	-99	-13	-72	-70	-145	-77	553	-5151	3759	-7462	-2115	-6775	4224	-9102	2421	-6707	3721	-5159	-3179	-6855	5025	-3399	2482
0.225833	-26	42	90	-55	-110	-43	17	-12	-19	7	-68	-61	-97	-13	-26	-59	-101	37	-83	-33	-105	-24	-98	-68	-62	2	-98	-13	-74	-67	-148	-77	451	-5030	3987	-7989	-2350	-6542	4237	-9019	-74	-6501	3895	-5034	-2590	-6389	5102	-3465	-44
0.226667	-23	44	91	-55	-109	-29	17	-13	-19	9	-55	-64	-95	-12	-26	-57	-100	36	-80	-32	-104	-21	-97	-68	-65	1	-99	-11	-70	-66	-144	-75	406	-4893	4189	-8465	-3417	-6276	4292	-8912	-2626	-6209	4089	-4971	-2384	-5811	5157	-3617	3177
0.227500	-26	42	90	-55	-110	-7	17	-12	-17	7	-67	-61	-95	-14	-27	-60	-101	34	-84	-32	-104	-19	-100	-56	-63	1	-97	-14	-70	-68	-146	-76	352	-4754	4387	-8883	-4857	-5981	4407	-8770	-5120	-5830	4306	-4962	-2374	-5137	5188	-3841	2820
0.228333	-26	42	90	-53	-109	-31	13	-15	-17	6	-72	-61	-91	-12	-24	-59	-102	36	-81	-33	-105	-21	-100	-67	-65	-1	-98	-12	-72	-67	-144	-75	-8	-4612	4523	-9209	-5039	-5667	4579	-8599	-7544	-5381	4536	-5025	-1330	-4387	5217	-4125	1559
0.229167	-25	40	89	-56	-110	-30	16	2	-19	6	-72	-62	-97	-13	-26	-59	-100	33	-83	-33	-103	-19	-96	-68	-66	0	-95	-12	-73	-68	-147	-68	-8	-4471	4652	-9465	-3556	-5350	4813	-8394	-9715	-4865	4784	-5150	-1707	-3599	5244	-4452	163
0.230000	-26	43	93	-58	-107	-31	16	-18	-15	5	-72	-63	-93	-9	-26	-59	-99	35	-85	-31	-105	-22	-97	-69	-68	-5	-100	-13	-73	-66	-147	-76	918	-4339	4758	-9616	-4527	-5039	5110	-8162	-11897	-4303	5040	-5317	-3565	-2795	5290	-4810	-822
0.230833	-28	38	87	-59	-109	-32	15	-14	-22	6	-70	-63	-94	-14	-27	-58	-103	33	-86	-41	-105	-15	-97	-68	-66	-1	-96	-13	-73	-70	-148	-76	-139	-4210	4833	-9674	-2703	-4725	5463	-7902	-13513	-3704	5310	-5557	-1372	-1997	5356	-5168	2431
0.231667	-27	42	89	-57	-111	-34	13	-14	-19	-26	-75	-63	-94	-15	-29	-58	-103	34	-84	-32	-122	-23	-100	-72	-66	-4	-100	-16	-76	-70	-147	-76	49	-4091	4886	-9626	980	-4437	5863	-7616	-14712	-3082	5576	-5885	-1153	-1237	5451	-5521	-2605
0.232500	-30	37	86	-60	-110	-36	11	-18	-19	5	-73	-69	-97	-17	-30	-58	-102	32	-86	-36	-105	-23	-102	-68	-65	1	-97	-14	-73	-68	-148	-72	93	-3977	4922	-9485	5304	-4160	6310	-7299	-15749	-2441	5851	-6223	-1123	-529	5587	-5839	-551
0.233333	-26	42	90	-57	-107	-30	15	-14	-21	7	-70	-64	-94	-35	-29	-59	-101	36	-87	-32	-105	-22	-99	-68	-63	1	-98	-17	-73	-68	-147	-76	-119	-3877	4941	-9229	10080	-3906	6786	-6959	-16626	-1808	6108	-6598	-768	91	5760	-6125	1410
0.234167	-25	40	92	-65	-110	-32	15	-12	-18	9	-70	-61	-92	-13	-28	-58	-100	35	-85	-33	-108	-23	-97	-59	-65	0	-95	-15	-73	-66	-144	-73	-132	-3788	4938	-8893	15384	-3674	7273	-6594	-17330	-1188	6358	-6991	-905	609	5971	-6350	226
0.235000	-21	44	90	-58	-107	-32	17	-10	-15	7	-72	-64	-82	-13	-28	-58	-101	35	-85	-31	-104	-22	-98	-67	-63	0	-98	-9	-73	-69	-144	-75	269	-3711	4925	-8475	18326	-3471	7754	-6219	-17986	-604	6579	-7398	-1920	1008	6214	-6521	2387
0.235833	-24	41	87	-60	-109	-34	11	-15	-19	5	-75	-64	-96	-17	-31	-61	-100	34	-88	-39	-107	-26	-101	-68	-67	-4	-102	-8	-73	-73	-150	-77	-145	-3641	4899	-7985	20878	-3289	8193	-5827	-18381	-55	6777	-7799	-369	1295	6497	-6627	8906
0.236667	-29	38	84	-59	-111	-34	6	-13	-19	3	-76	-68	-98	-19	-34	-59	-105	29	-86	-35	-104	-24	-102	-69	-66	-4	-102	-17	-79	-75	-150	-76	-118	-3573	4874	-7428	24828	-3119	8603	-5422	-18760	461	6953	-8179	172	1459	6797	-6664	4545
0.237500	-26	38	89	-62	-109	-35	10	-14	-18	4	-75	-66	-97	-17	-31	-60	-102	34	-90	-33	-110	-27	-101	-67	-67	-1	-103	-18	-77	-70	-148	-76	-301	-3513	4856	-6827	28153	-2969	8956	-5006	-19089	922	7098	-8527	-1234	1515	7125	-6650	4413
0.238333	-26	39	86	-58	-126	-34	8	-13	-16	6	-76	-65	-98	5	-32	-61	-98	34	-88	-35	-107	-23	-100	-69	-64	-1	-101	-16	-76	-73	-149	-76	-56	-3456	4835	-6180	29511	-2825	9235	-4591	-19448	1331	7197	-8831	-2375	1463	7450	-6575	8310
0.239167	-26	42	87	-61	-113	-36	6	-14	-18	6	-75	-63	-98	-16	-31	-61	-97	32	-87	-53	-107	-26	-101	-68	-62	-3	-102	-17	-74	-83	-148	-76	-122	-3392	4829	-5528	29730	-2691	9417	-4178	-19744	1688	7260	-9089	-2439	1319	7769	-6463	4628
0.240000	-26	38	85	-61	-113	-35	8	-22	-22	3	-77	-67	-100	-22	-36	-64	-103	29	-91	-38	-112	-26	-102	-68	-73	-5	-111	-17	-80	-77	-152	-78	-316	-3335	4831	-4865	28730	-2559	9503	-3782	-19777	1991	7284	-9283	-2954	1109	8065	-6336	6591
0.240833	-30	36	81	-63	-115	-38	4	-16	-22	2	-77	-68	-96	-19	-38	-63	-102	34	-88	-34	-107	-28	-100	-72	-64	-3	-99	-14	-73	-72	-147	-77	-206	-3264	4853	-4207	26390	-2425	9476	-3400	-19534	2250	7257	-9413	-3108	851	8337	-6197	7193
0.241667	-26	37	88	-97	-109	-35	9	-28	-18	5	-74	-65	-95	-18	-27	-63	-98	33	-87	-33	-105	-25	-99	-67	-65	-4	-100	-15	-73	-73	-149	-72	-393	-3190	4885	-3574	23936	-2289	9339	-3046	-18616	2462	7165	-9474	-1861	571	8556	-6082	4564
0.242500	-27	38	88	-62	-110	-30	11	-16	-19	5	-74	-63	-95	-15	-31	-62	-98	34	-88	-34	-105	-27	-100	-70	-64	-4	-99	-13	-61	-72	-156	-73	-625	-3113	4938	-2976	22921	-2151	9077	-2730	-16929	2628	7016	-9473	-1606	294	8725	-6005	3009
0.243333	-25	38	87	-59	-109	-36	10	-14	-1	4	-76	-65	-97	-17	-31	-62	-101	30	-87	-46	-107	-24	-100	-68	-67	-3	-102	-14	-75	-73	-148	-79	537	-3030	5013	-2451	19421	-2008	8702	-2455	-15294	2764	6773	-9406	-3933	42	8821	-5986	1265
0.244167	-29	36	90	-60	-113	-33	9	-18	-19	4	-75	-64	-98	-17	-32	-62	-102	29	-86	-36	-108	-25	-102	-72	-67	-3	-100	-14	-75	-69	-149	-77	-51	-2937	5103	-1942	15451	-1870	8217	-2223	-13149	2862	6512	-9279	-1559	-165	8845	-6041	4586
0.245000	-22	35	87	-60	-111	-34	12	-14	-19	5	-75	-62	-97	-17	-31	-62	-103	33	-85	-32	-107	-22	-98	-67	-63	0	-105	-14	-73	-69	-146	-77	-141	-2839	5218	-1529	13068	-1730	7643	-2065	-10503	2944	6152	-9096	-910	-303	8794	-6184	-327
0.245833	-24	67	91	-59	-107	-32	15	-14	-18	6	-73	-62	-94	-14	-28	-59	-97	35	-85	-33	-103	-19	-94	-66	-63	-1	-97	-13	-72	-67	-144	-72	21	-2730	5343	-1192	10046	-1602	6984	-1964	-7947	2993	5733	-8871	-907	-366	8656	-6432	-92
0.246667	-22	40	93	-58	-109	-33	13	-11	-15	9	-73	-58	-109	-13	-28	-57	-97	35	-81	-28	-102	-18	-97	-62	-63	1	-97	-11	-66	-67	-148	-73	-1	-2622	5483	-940	7109	-1494	6255	-1933	-5105	3026	5215	-8606	-48	-349	8435	-6794	512
0.247500	-24	41	90	-57	-108	-32	13	-16	-17	6	-75	-62	-95	-13	-30	-57	-99	33	-84	-30	-99	-19	-110	-68	-65	-3	-99	-11	-70	-70	-150	-76	42	-2504	5635	-782	4730	-1407	5477	-1973	-2244	3041	4616	-8317	1420	-245	8128	-7267	-2558
0.248333	-30	39	88	-57	-110	-51	13	-14	-22	5	-78	-64	-101	-17	-31	-61	-100	27	-86	-33	-107	-23	-103	-68	-67	-3	-101	-12	-76	-55	-149	-76	433	-2387	5786	-716	197	-1356	4667	-2060	185	3042	3946	-8020	583	-60	7746	-7856	-2927
0.249167	-29	38	73	-60	-114	-35	10	-16	-24	5	-79	-66	-101	-16	-30	-59	-104	11	-85	-31	-104	-5	-99	-70	-65	-3	-102	-11	-74	-68	-149	-75	148	-2254	5945	-733	-5542	-1334	3851	-2258	2438	3035	3212	-7714	1877	196	7290	-8551	2237
0.250000	-28	39	87	-59	-110	-38	16	-14	-24	5	-74	-64	-96	-15	-29	-59	-103	30	-87	-31	-109	-22	-100	-69	-62	-3	-99	-12	-73	-72	-151	-79	214	-2109	6102	-841	-8964	-1364	3048	-2497	4598	3017	2414	-7414	3501	514	6760	-9345	-1212
0.250833	-25	43	88	-57	-111	-36	17	-15	-18	5	-75	-62	-96	-16	-28	-55	-98	34	-82	-29	-103	-21	-96	-68	-63	-3	-100	-13	-68	-66	-147	-74	-22	-1960	6253	-1026	-11255	-1442	2282	-2798	6693	2984	1566	-7126	3363	880	6170	-10221	-4044
0.251667	-12	38	88	-55	-108	-33	16	-13	-18	8	-72	-63	-94	-15	-29	-58	-99	37	-85	-29	-103	-18	-97	-70	-60	1	-97	-11	-73	-90	-148	-62	9	-1806	6389	-1293	-13926	-1581	1565	-3146	8538	2936	648	-6863	2938	1261	5527	-11158	-92
0.252500	-23	43	90	-57	-108	-34	16	-13	-18	8	-73	-62	-97	-11	-26	-55	-99	35	-81	-29	-103	-24	-96	-64	-63	1	-101	-12	-72	-66	-150	-73	363	-1635	6508	-1626	-16896	-1780	913	-3549	9976	2861	-252	-6627	3930	1647	4839	-12132	-3908
0.253333	-24	39	89	-57	-108	-32	17	-13	-17	9	-76	-61	-94	-13	-24	-55	-97	35	-85	-26	-101	-17	-95	-69	-60	1	-98	-10	-72	-65	-142	-72	323	-1458	6607	-2026	-19974	-2046	304	-3997	11102	2757	-1182	-6412	4593	2010	4115	-13114	-4190
0.254167	-22	43	96	-56	-104	-32	18	-13	-15	7	-68	-61	-95	-11	-26	-53	-96	37	-80	-28	-102	-21	-107	-70	-61	3	-96	-12	-69	-65	-144	-70	381	-1267	6678	-2476	-23129	-2374	-152	-4470	11765	2613	-2101	-6245	4312	2340	3366	-14077	-3202
0.255000	-22	44	89	-55	-108	-38	21	-13	-16	7	-69	-59	-94	-12	-26	-51	-98	36	-82	-28	-103	-19	-96	-67	-60	4	-97	-11	-69	-64	-145	-73	309	-1069	6725	-2981	-25730	-2771	-578	-4981	11870	2421	-2995	-6082	4154	2608	2587	-15001	-5845
0.255833	-21	42	88	-58	-110	-33	15	-16	-18	5	-75	-63	-95	-15	-32	-62	-98	35	-88	-31	-107	-25	-100	-69	-66	-12	-99	-15	-76	-72	-151	-76	-92	-866	6740	-3527	-25913	-3237	-855	-5547	11754	2168	-3845	-5965	3976	2806	1801	-15847	-6969
0.256667	-28	38	85	-60	-116	-36	11	-18	-22	21	-78	-65	-97	-34	-31	-58	-107	28	-88	-36	-110	-26	-102	-72	-70	-4	-103	-18	-77	-73	-153	-78	866	-652	6735	-4099	-26680	-3754	-1062	-6041	11048	1849	-4629	-5860	1101	2913	1011	-16583	-9421
0.257500	-30	38	86	-50	-112	-40	9	-22	-23	5	-79	-68	-100	-17	-32	-57	-104	33	-87	-33	-108	-26	-105	-67	-65	0	-99	-14	-74	-73	-146	-75	658	-427	6675	-4695	-28447	-4328	-1185	-6602	9804	1458	-5334	-5771	1724	2933	231	-17194	-5948
0.258333	-27	38	86	-46	-111	-35	11	1	-15	5	-75	-64	-97	-58	-32	-58	-101	34	-87	-36	-110	-28	-102	-69	-64	-1	-100	-17	-74	-76	-148	-77	-28	-198	6595	-5320	-26967	-4956	-1232	-7167	8980	982	-5949	-5696	1588	2860	-540	-17664	-8639
0.259167	-26	42	90	-61	-110	-35	12	-17	-18	4	-75	-65	-96	-17	-28	-58	-101	33	-87	-33	-104	-24	-100	-67	-65	-13	-100	-16	-75	-72	-148	-75	345	35	6486	-5952	-24514	-5611	-1209	-7717	8449	414	-6452	-5623	-21	2688	-1289	-17984	-10148
0.260000	-25	38	87	-60	-109	-35	12	-15	-19	5	-73	-65	-96	-16	-29	-59	-97	35	-88	-35	-107	-26	-101	-69	-62	8	-100	-15	-77	-68	-150	-77	172	276	6351	-6595	-19985	-6311	-1136	-8273	8214	-222	-6841	-5555	-1694	2420	-2020	-18146	-7653
0.260833	-26	38	91	-56	-109	-32	15	-14	-19	5	-72	-83	-92	-16	-30	-59	-100	35	-86	-31	-104	-22	-81	-66	-63	0	-97	-14	-72	-72	-148	-77	-117	515	6196	-7236	-14048	-7032	-1018	-8815	7944	-946	-7115	-5485	-2600	2060	-2712	-18150	-9620
0.261667	-24	39	87	-41	-111	-34	15	-14	-16	4	-73	-64	-95	-15	-41	-60	-98	34	-87	-31	-108	-25	-101	-68	-65	-1	-98	-13	-73	-69	-147	-74	177	753	6024	-7877	-8482	-7775	-883	-9347	7615	-1755	-7269	-5416	-4938	1623	-3364	-18009	-10796
0.262500	-28	41	88	-53	-115	-33	15	-17	-22	6	-74	-66	-101	-15	-32	-61	-103	33	-86	-32	-107	-26	-101	-69	-52	1	-103	-15	-60	-72	-149	-77	-138	989	5835	-8506	-3766	-8525	-734	-9856	7529	-2633	-7310	-5347	-5180	1110	-3967	-17730	-5166
0.263333	-25	38	89	-61	-115	-23	11	-14	-21	5	-73	-63	-107	-16	-33	-57	-100	36	-88	-33	-108	-26	-102	-69	-63	0	-103	-15	-74	-70	-148	-78	-294	1225	5645	-9125	3554	-9283	-591	-10341	7550	-3567	-7234	-5275	-4679	541	-4511	-17359	-4753
0.264167	-27	36	87	-61	-110	-38	11	-15	-19	5	-76	-67	-101	-18	-16	-62	-100	34	-88	-32	-109	-25	-102	-74	-66	-3	-101	-16	-77	-73	-154	-77	-269	1460	5451	-9728	11787	-10051	-464	-10795	7819	-4540	-7080	-5210	-4972	-70	-4992	-16893	-8775
0.265000	-28	38	81	-63	-114	-38	6	-14	-23	4	-77	-66	-99	-19	-33	-64	-103	32	-88	-36	-108	-28	-103	-73	-67	-4	-103	-16	-77	-73	-151	-78	-346	1693	5258	-10305	18341	-10771	-373	-11214	8414	-5537	-6822	-5155	-5623	-712	-5404	-16364	-2944
0.265833	-30	35	87	-62	-112	-36	10	-15	-22	1	-75	-67	-99	-13	-35	-61	-83	34	-87	-32	-108	-24	-99	-70	-64	0	-99	-14	-73	-69	-147	-77	-413	1928	5086	-10849	22140	-11472	-311	-11584	8926	-6529	-6501	-5110	-5677	-1370	-5745	-15795	-3608
0.266667	-24	41	90	-59	-111	-13	11	-13	-16	6	-70	-63	-92	-13	-33	-59	-98	38	-84	-32	-108	-25	-101	-69	-62	0	-98	-12	-97	-73	-146	-74	-247	2157	4924	-11361	23179	-12147	-300	-11912	9099	-7513	-6137	-5096	-4815	-2028	-6003	-15218	-4058
0.267500	-24	43	88	-60	-112	-33	13	-12	-18	7	-72	-66	-96	-16	-31	-60	-99	34	-85	-32	-105	-23	-98	-70	-65	-3	-99	-14	-73	-69	-146	-74	-308	2387	4777	-11837	21626	-12772	-341	-12187	8865	-8464	-5749	-5115	-3948	-2676	-6188	-14650	-625
0.268333	-24	40	90	-61	-111	-34	11	-11	-21	7	-75	-63	-102	-13	-29	-60	-101	37	-83	-30	-107	-22	-99	-70	-62	0	-97	-13	-72	-69	-145	-73	-615	2618	4651	-12271	17579	-13352	-443	-12415	8312	-9350	-5350	-5183	-2803	-3297	-6292	-14105	-1424
0.269167	-25	44	90	-61	-111	-33	12	-11	-16	7	-70	-62	-99	-14	-31	-61	-100	47	-85	-31	-108	-21	-98	-68	-61	-1	-96	-14	-72	-69	-145	-76	-740	2848	4547	-12668	12892	-13858	-596	-12563	7669	-10159	-4971	-5304	-280	-3876	-6319	-13598	-782
0.270000	-26	35	89	-59	-111	-36	8	-14	-21	6	-69	-66	-97	-16	-30	-62	-100	34	-84	-31	-103	-21	-100	-72	-63	-4	-98	-12	-75	-72	-146	-75	-318	3084	4465	-13011	7054	-14289	-809	-12671	7088	-10875	-4624	-5489	-56	-4406	-6279	-13133	-1334
0.270833	-26	44	91	-59	-112	-34	13	-11	-17	0	-69	-61	-98	-14	-27	-58	-100	47	-85	-31	-105	-21	-100	-70	-63	0	-99	-14	-73	-69	-147	-76	-335	3318	4409	-13309	-1922	-14628	-1064	-12733	6393	-11475	-4332	-5744	2153	-4879	-6171	-12712	2730
0.271667	-25	42	90	-59	-109	-31	9	-13	-16	6	-62	-65	-94	-13	-25	-57	-96	36	-83	-30	-105	-18	-97	-69	-66	-5	-99	-12	-72	-66	-146	-73	-1631	3560	4378	-13556	-7765	-14868	-1367	-12700	5863	-11950	-4096	-6073	4275	-5279	-6008	-12341	3278
0.272500	-30	45	90	-59	-108	-31	16	-14	-15	8	-69	-61	-95	-14	-26	-60	-98	33	-81	-30	-102	-21	-97	-68	-61	0	-98	-12	-75	-70	-147	-74	-1723	3802	4364	-13757	-12391	-15009	-1704	-12625	5288	-12288	-3938	-6475	4185	-5606	-5805	-12009	529
0.273333	-24	44	89	-58	-110	-41	13	-19	-21	4	-51	-64	-96	-15	-27	-59	-72	34	-84	-31	-104	-21	-99	-70	-69	-3	-100	-14	-72	-74	-146	-75	-1853	4047	4350	-13913	-14748	-15035	-2062	-12514	4789	-12487	-3855	-6954	3773	-5851	-5580	-11710	3311
0.274167	-25	41	86	-62	-110	-33	12	-17	-16	4	-70	-67	-95	-15	-28	-60	-101	23	-83	-32	-101	-17	-99	-65	-63	0	-98	-14	-70	-67	-143	-73	-1865	4300	4397	-14023	-14609	-14943	-2451	-12361	4455	-12525	-3842	-7509	4020	-6009	-5339	-11437	1758
0.275000	-22	42	90	-58	-107	-33	13	-14	-19	7	-69	-63	-94	-12	-26	-56	-97	37	-83	-31	-102	-18	-96	-65	-62	-1	-97	-14	-70	-76	-147	-72	-1387	4558	4443	-14089	-12932	-14736	-2837	-12188	4288	-12415	-3903	-8095	2837	-6085	-5112	-11189	0
0.275833	-27	41	84	-61	-110	-34	15	-17	-21	4	-74	-72	-97	-15	-30	-60	-104	30	-90	-32	-115	-23	-100	-69	-68	-5	-102	-15	-77	-72	-149	-77	-1606	4816	4493	-14123	-12184	-14420	-3211	-12005	4129	-12151	-4022	-8746	2937	-6080	-4912	-10956	4489
0.276667	-22	40	85	-57	-111	-29	11	-22	-18	4	-76	-62	-99	-15	-30	-63	-103	32	-83	-33	-108	-22	-102	-76	-67	-3	-102	-16	-91	-66	-150	-77	-2194	5084	4570	-14123	-8870	-13986	-3563	-11814	3871	-11738	-4190	-9434	4568	-5991	-4752	-10727	7688
0.277500	-26	39	84	-59	-111	-34	13	-17	-17	5	-73	-66	-98	-16	-27	-58	-101	32	-84	-34	-104	-21	-100	-70	-63	-1	-102	-14	-69	-70	-147	-77	-1513	5348	4649	-14097	-3788	-13444	-3886	-11640	3408	-11177	-4391	-10132	4456	-5828	-4646	-10514	3154
0.278333	-24	37	87	-59	-112	-35	1	-14	-19	1	-73	-65	-95	-17	-28	-60	-101	33	-86	-32	-103	-22	-99	-73	-63	-6	-101	-13	-73	-69	-149	-76	-1182	5605	4749	-14047	986	-12808	-4169	-11493	2610	-10483	-4617	-10830	3038	-5599	-4634	-10295	7370
0.279167	-24	18	85	-59	-110	-34	15	-15	-18	6	-73	-66	-97	-17	-27	-59	-100	32	-84	-34	-110	-21	-104	-70	-63	0	-100	-13	-74	-70	-148	-74	-830	5881	4852	-13984	4528	-12075	-4405	-11384	1399	-9669	-4854	-11506	2680	-5315	-4702	-10093	8312
0.280000	-26	37	87	-58	-107	-35	15	-11	-22	3	-76	-64	-95	-14	-28	-59	-101	33	-84	-31	-105	-21	-99	-70	-57	-1	-100	-15	-73	-45	-149	-74	-218	6139	4970	-13909	6982	-11282	-4595	-11325	36	-8770	-5095	-12148	3198	-4992	-4869	-9910	7294
0.280833	-27	38	86	-59	-111	-38	16	-15	-17	3	-72	-59	-97	-17	-31	-60	-101	32	-87	-32	-108	-22	-101	-68	-64	2	-99	-15	-73	-70	-147	-77	629	6411	5097	-13838	8168	-10436	-4732	-11326	-1812	-7801	-5328	-12733	3537	-4637	-5144	-9745	10418
0.281667	-24	38	80	-59	-114	-33	13	-16	-18	0	-77	-67	-97	-16	-29	-61	-101	29	-87	-33	-108	-23	-101	-69	-68	-10	-104	-16	-76	-64	-151	-79	1608	6663	5232	-13761	8527	-9552	-4832	-11398	-3974	-6742	-5564	-13253	3514	-4272	-5525	-9626	8530
0.282500	-44	35	84	-62	-113	-38	11	-18	-22	4	-76	-65	-97	-21	-30	-61	-101	29	-88	-34	-94	-25	-105	-74	-65	-1	-102	-10	-74	-73	-149	-77	2405	6908	5379	-13692	9344	-8648	-4885	-11534	-5932	-5660	-5793	-13681	3849	-3914	-6008	-9542	6281
0.283333	-27	39	87	-61	-121	-35	13	-29	-18	0	-76	-66	-98	-41	-29	-61	-101	29	-88	-32	-109	-23	-102	-74	-67	-1	-101	-16	-75	-73	-144	-78	3576	7144	5535	-13631	10268	-7700	-4909	-11751	-8100	-4575	-6022	-14014	1950	-3578	-6592	-9517	1382
0.284167	-30	37	84	-61	-115	-36	11	-17	-18	1	-76	-60	-96	-18	-32	-65	-102	29	-90	-36	-109	-25	-105	-70	-68	-3	-100	-16	-78	-75	-148	-78	4428	7373	5705	-13583	7775	-6826	-4918	-12037	-10700	-3512	-6260	-14243	1022	-3281	-7243	-9547	-1957
0.285000	-24	40	85	-63	-110	-43	11	-15	-19	2	-76	-67	-99	-16	-29	-63	-100	32	-88	-33	-109	-25	-101	-67	-62	-1	-100	-17	-78	-73	-148	-77	2772	7585	5885	-13549	7264	-5942	-4916	-12392	-12730	-2496	-6518	-14373	2704	-3043	-7999	-9644	-4796
0.285833	-25	42	86	-59	-110	-33	16	-13	-17	4	-72	-65	-100	-14	-24	-59	-99	34	-90	-30	-107	-23	-103	-69	-64	0	-99	-13	-72	-69	-147	-75	2783	7784	6071	-13509	6596	-5111	-4924	-12812	-14555	-1561	-6801	-14397	2141	-2869	-8792	-9808	-14509
0.286667	-25	44	88	-58	-109	-32	16	-14	-16	5	-73	-64	-97	-15	-29	-60	-98	37	-87	-31	-103	-22	-100	-69	-62	-10	-101	-14	-73	-70	-147	-75	1988	7968	6279	-13534	6191	-4338	-4959	-13295	-15960	-730	-7130	-14330	1419	-2787	-9636	-10040	-14257
0.287500	-25	42	90	-57	-114	-34	13	-12	-17	5	-72	-61	-97	-6	-28	-60	-99	34	-83	-36	-108	-25	-100	-78	-63	0	-98	-14	-75	-69	-145	-75	-90	8123	6453	-13560	6295	-3643	-5036	-13830	-16596	-30	-7506	-14201	1300	-2797	-10483	-10329	-15896
0.288333	-23	39	89	-59	-110	-35	13	-15	-18	5	-69	-66	-100	-18	-29	-57	-103	37	-86	-29	-108	-22	-98	-68	-64	1	-99	-14	-75	-70	-145	-68	-1256	8262	6649	-13603	6655	-3025	-5161	-14408	-16723	516	-7938	-13983	210	-2912	-11324	-10659	-20383
0.289167	-26	38	88	-60	-115	-34	13	-15	-17	5	-70	-67	-91	-14	-29	-53	-99	35	-88	-34	-104	-25	-102	-77	-66	-1	-101	-13	-70	-70	-147	-75	-2216	8378	6841	-13671	4258	-2487	-5368	-15022	-16429	881	-8429	-13740	-380	-3134	-12125	-11024	-17509
0.290000	-24	36	87	-66	-107	-35	12	-15	-24	3	-76	-69	-98	-19	-33	-64	-100	33	-91	-35	-105	-28	-104	-75	-64	-3	-105	-17	-77	-74	-154	-77	-3777	8475	7022	-13766	2784	-2078	-5643	-15658	-15428	1058	-8983	-13478	763	-3473	-12878	-11393	-11184
0.290833	-28	38	85	-63	-114	-39	11	-16	-22	0	-76	-65	-100	-16	-31	-61	-101	35	-87	-25	-108	-25	-100	-69	-63	0	-100	-14	-73	-70	-149	-75	-3838	8549	7197	-13871	3333	-1765	-6000	-16310	-14011	1036	-9586	-13209	508	-3914	-13555	-11761	-15485
0.291667	-27	42	86	-60	-114	-34	12	-14	4	5	-72	-64	-100	-21	-33	-60	-101	36	-83	-32	-105	-24	-98	-69	-64	0	-99	-13	-75	-70	-149	-78	-4086	8600	7358	-14008	4111	-1563	-6445	-16961	-12288	800	-10244	-12973	-766	-4456	-14135	-12095	-11531
0.292500	-23	42	89	-58	-112	-34	15	-13	-16	8	-72	-63	-95	-16	-31	-56	-97	38	-83	-32	-109	-24	-98	-67	-62	0	-99	-12	-70	-68	-146	-74	-3966	8625	7507	-14161	4249	-1477	-6975	-17619	-10373	362	-10939	-12770	-1536	-5077	-14610	-12374	-6541
0.293333	-23	42	91	-56	-107	-32	17	-14	0	7	-98	-63	-94	-16	-29	-56	-98	41	-82	-29	-99	-21	-96	-66	-62	1	-96	-10	-73	-68	-122	-74	-3515	8625	7633	-14335	4290	-1511	-7595	-18260	-8157	-271	-11656	-12622	-1130	-5766	-14980	-12583	-7846
0.294167	-23	44	90	-57	-108	-30	13	-14	-16	11	-69	-60	-100	-1	-27	-56	-96	40	-79	-29	-103	-21	-93	-65	-60	2	-95	-8	-73	-67	-147	-70	-3217	8610	7735	-14529	4255	-1668	-8263	-18882	-5983	-1081	-12376	-12533	-970	-6494	-15234	-12691	-3108
0.295000	-22	44	90	-57	-108	-32	2	-11	-16	9	-70	-61	-97	-12	-29	-56	-97	40	-80	-29	-101	-19	-96	-66	-62	0	-97	-14	-69	-94	-148	-72	-2837	8550	7802	-14747	4263	-1941	-8996	-19469	-3703	-2051	-13083	-12514	-1433	-7242	-15395	-12698	-1338
0.295833	-24	41	87	-59	-111	-35	12	-14	-36	6	-73	-64	-99	-16	-30	-55	-102	36	-88	-30	-105	-25	-100	-67	-66	0	-100	-14	-76	-70	-149	-76	-2571	8474	7847	-14982	5383	-2334	-9766	-20025	-1336	-3151	-13754	-12554	-1047	-7974	-15464	-12579	-1018
0.296667	-27	39	88	-59	-110	-29	11	-16	-23	5	-74	-65	-97	-17	-32	-58	-102	34	-85	-33	-105	-26	-101	-68	-64	0	-100	-15	-72	-68	-150	-76	-1961	8373	7869	-15229	7960	-2839	-10542	-20522	724	-4344	-14377	-12643	-2034	-8664	-15453	-12326	226
0.297500	-23	39	88	-61	-111	-34	10	-17	-17	4	-74	-65	-97	-18	-32	-60	-104	36	-86	-31	-108	-26	-101	-73	-66	-1	-100	-14	-73	-69	-147	-76	-320	8249	7858	-15495	6825	-3449	-11325	-20981	2072	-5601	-14930	-12768	-3555	-9278	-15386	-11936	1938
0.298333	-25	41	87	-61	-109	-33	21	-18	-19	4	-75	-66	-99	-18	-31	-63	-101	33	-85	-34	-109	-25	-103	-72	-47	-1	-103	-16	-76	-70	-152	-80	-430	8101	7823	-15775	6579	-4166	-12074	-21366	3517	-6885	-15401	-12915	-1278	-9795	-15293	-11421	7566
0.299167	-29	37	85	-63	-115	-41	7	-21	-22	2	-76	-66	-121	-17	-31	-68	-101	33	-86	-34	-108	-47	-104	-73	-67	-1	-99	-16	-74	-73	-147	-74	494	7932	7768	-16066	7006	-4957	-12778	-21683	5045	-8142	-15788	-13050	-1364	-10177	-15185	-10772	5038
0.300000	-21	39	87	-60	-112	-35	15	-17	-18	5	-75	-67	-97	-15	-32	-61	-103	29	-90	-33	-105	-25	-102	-70	-66	-1	-102	-15	-76	-70	-151	-80	869	7739	7693	-16369	6771	-5813	-13413	-21929	6186	-9341	-16058	-13160	-1336	-10424	-15101	-10007	8801
0.300833	-26	42	88	-62	-112	-33	15	-16	-18	7	-75	-72	-95	-15	-30	-64	-101	33	-87	-35	-108	-25	-102	-70	-63	-4	-102	-16	-73	-69	-149	-76	1353	7532	7602	-16679	6513	-6712	-13975	-22088	6919	-10432	-16252	-13215	-684	-10528	-15062	-9145	11719
0.301667	-26	41	93	-60	-110	-34	12	-13	-18	5	-75	-64	-98	-14	-32	-61	-100	34	-86	-33	-107	-23	-101	-69	-64	-3	-101	-18	-72	-70	-148	-77	1883	7299	7499	-16968	6777	-7636	-14448	-22167	7578	-11394	-16360	-13186	-694	-10460	-15098	-8206	10967
0.302500	-26	41	86	-62	-112	-36	11	-18	-19	3	-75	-67	-99	-16	-31	-61	-98	32	-83	-35	-108	-24	-105	-70	-67	-6	-103	-26	-76	-72	-151	-76	2211	7059	7390	-17345	4555	-8550	-14830	-22171	7905	-12186	-16396	-13056	-1646	-10250	-15220	-7208	13011
0.303333	-28	38	84	-62	-113	-30	13	-16	-19	2	-74	-66	-73	-16	-31	-62	-104	28	-86	-34	-105	-25	-103	-74	-65	-5	-104	-15	-75	-74	-151	-78	1550	6801	7287	-17693	2642	-9434	-15122	-22051	8027	-12766	-16371	-12806	-83	-9908	-15448	-6174	19716
0.304167	-23	37	86	-63	-108	-36	8	-4	-19	2	-77	-67	-95	-19	-34	-53	-99	30	-100	-39	-105	-27	-103	-72	-66	-6	-103	-16	-74	-73	-149	-78	1326	6535	7177	-18058	3347	-10253	-15317	-21852	7924	-13129	-16316	-12423	622	-9449	-15784	-5127	15088
0.305000	-26	37	82	-62	-108	-36	11	-17	-18	3	-76	-67	-99	-17	-32	-61	-102	28	-87	-33	-107	-22	-101	-72	-67	-7	-98	-16	-76	-72	-150	-77	866	6267	7082	-18421	4397	-10973	-15431	-21561	7507	-13252	-16231	-11897	-713	-8889	-16234	-4088	15295
0.305833	-26	40	85	-61	-112	-34	11	-18	-22	4	-77	-65	-95	-17	-53	-59	-103	33	-86	-59	-105	-22	-102	-70	-68	-4	-100	-14	-73	-70	-147	-75	580	6002	7001	-18792	4104	-11575	-15472	-21178	6723	-13138	-16150	-11228	-1935	-8261	-16777	-3081	19629
0.306667	-27	41	84	-60	-113	-34	12	-16	-17	-7	-76	-67	-97	-15	-31	-61	-102	29	-87	-34	-108	-24	-101	-70	-67	-5	-101	-3	-73	-74	-147	-76	167	5738	6924	-19166	2700	-12033	-15460	-20700	6009	-12790	-16083	-10427	-1342	-7603	-17417	-2146	15321
0.307500	-27	38	84	-61	-110	-35	9	-21	-23	0	-78	-68	-102	-18	-48	-60	-104	32	-87	-33	-105	-24	-104	-69	-65	-4	-102	-14	-74	-73	-148	-75	-51	5497	6872	-19535	356	-12338	-15393	-20124	5283	-12215	-16044	-9499	-847	-6942	-18105	-1290	17457
0.308333	-17	39	86	-61	-113	-35	11	-13	-18	19	-76	-66	-95	-18	-28	-60	-100	33	-86	-32	-109	-23	-100	-50	-64	-3	-101	-15	-75	-70	-149	-76	-39	5281	6822	-19896	-2946	-12440	-15301	-19468	4097	-11440	-16050	-8471	-1095	-6305	-18828	-549	19090
0.309167	-28	38	86	-62	-109	-33	11	-15	-22	4	-79	-66	-93	-17	-28	-61	-101	30	-88	-33	-108	-23	-102	-70	-65	-4	-100	-14	-75	-72	-149	-76	-492	5102	6793	-20231	-6128	-12368	-15188	-18729	3075	-10497	-16099	-7367	-586	-5727	-19542	73	17049
0.310000	-26	37	82	-88	-109	-35	11	-18	-18	3	-77	-65	-96	-18	-31	-62	-103	30	-88	-43	-108	-25	-102	-69	-66	-4	-101	-16	-75	-73	-146	-76	-491	4966	6767	-20540	-7070	-12100	-15069	-17912	2439	-9418	-16191	-6217	-471	-5224	-20201	554	16162
0.310833	-25	39	85	-60	-109	-32	13	-15	-32	2	-76	-65	-95	-17	-27	-61	-104	32	-101	-32	-103	-23	-102	-69	-66	0	-101	-15	-73	-74	-146	-75	694	4887	6750	-20810	-10493	-11650	-14951	-17032	1135	-8246	-16324	-5061	-2566	-4812	-20779	885	14561
0.311667	-35	39	87	-60	-111	-32	12	12	-16	6	-75	-64	-96	-16	-30	-59	-101	32	-85	-33	-105	-24	-101	-68	-64	0	-99	-15	-74	-68	-146	-76	271	4873	6726	-21042	-14193	-11025	-14843	-16088	-42	-7015	-16489	-3899	-747	-4512	-21225	1053	17094
0.312500	-24	40	89	-59	-105	-32	13	-13	-16	6	-74	-64	-94	-19	-26	-60	-101	35	-83	-30	-105	-21	-100	-64	-63	0	-98	-16	-72	-69	-145	-73	1160	4930	6688	-21222	-15855	-10250	-14747	-15082	-761	-5756	-16673	-2791	-610	-4322	-21508	1058	12289
0.313333	-23	43	88	-59	-107	-32	16	-12	-15	7	-72	-61	-94	-16	-25	-59	-99	33	-84	-32	-105	-19	-100	-64	-63	0	-92	-12	-73	-73	-144	-73	1513	5063	6616	-21349	-17976	-9342	-14662	-14032	-1890	-4535	-16859	-1767	-1488	-4238	-21602	894	12830
0.314167	-23	42	88	-58	-112	-34	12	-12	-13	10	-75	-63	-95	-17	-26	-55	-97	36	-84	-30	-102	-22	-98	-65	-63	0	-99	-13	-73	-69	-143	-72	1243	5282	6502	-21419	-18924	-8345	-14590	-12952	-2806	-3374	-17027	-862	-2049	-4262	-21489	572	13091
0.315000	-22	42	86	-53	-109	-33	13	-14	-17	10	-74	-63	-96	-18	-30	-59	-99	33	-91	-32	-104	-24	-112	-69	-63	-1	-97	-14	-73	-80	-148	-75	1298	5580	6319	-21461	-18317	-7296	-14527	-11857	-3222	-2318	-17165	-102	-754	-4381	-21162	84	10285
0.315833	-28	36	85	-62	-114	-36	10	-22	-32	4	-78	-69	-100	-19	-31	-61	-104	32	-99	-34	-107	-26	-104	-70	-67	-1	-103	-17	-79	-75	-148	-76	1092	5979	6056	-21450	-18146	-6225	-14458	-10759	-3524	-1384	-17245	491	-861	-4570	-20608	-544	9097
0.316667	-31	36	84	-64	-113	-35	11	-16	-23	7	-77	-68	-100	-18	-31	-62	-104	29	-91	-36	-108	-25	-103	-70	-69	-5	-103	-15	-77	-72	-143	-75	277	6429	5686	-21411	-17386	-5180	-14375	-9668	-3735	-609	-17253	911	271	-4809	-19846	-1304	13054
0.317500	-28	40	86	-61	-110	-36	12	-15	-19	6	-80	-67	-98	-18	-31	-62	-102	34	-86	-34	-110	-25	-104	-68	-65	-3	-101	-16	-76	-74	-147	-75	361	6979	5206	-21349	-13478	-4195	-14270	-8590	-4121	3	-17177	1127	829	-5076	-18898	-2175	9881
0.318333	-25	42	87	-61	-112	-30	12	-15	-15	9	-74	-65	-97	-15	-29	-59	-98	33	-86	-36	-104	-23	-104	-69	-63	-4	-100	-14	-73	-70	-149	-75	-443	7590	4571	-21286	-8269	-3305	-14134	-7558	-4410	439	-17005	1137	90	-5358	-17797	-3146	6225
0.319167	-25	40	89	-59	-113	-33	12	-13	-18	9	-75	-66	-99	-14	-29	-58	-100	36	-85	-32	-107	-35	-99	-69	-65	0	-100	-16	-75	-69	-148	-73	-1198	8269	3807	-21234	-4075	-2539	-13956	-6571	-4396	687	-16739	940	-565	-5626	-16574	-4198	9162
0.320000	-26	38	87	-63	-113	-36	10	-14	-19	9	-75	-66	-98	-16	-28	-57	-100	35	-85	-32	-108	-22	-100	-66	-63	0	-99	-11	-73	-69	-148	-74	-1085	9003	2869	-21208	-736	-1924	-13728	-5654	-4331	786	-16369	550	-692	-5868	-15275	-5317	5468
0.320833	-26	45	88	-75	-110	-31	12	-12	-17	8	-76	-64	-95	-1	-29	-56	-100	36	-83	-30	-104	-21	-99	-67	-64	0	-98	-13	-74	-70	-145	-75	-1078	9782	1773	-21220	2243	-1470	-13447	-4820	-4236	717	-15914	-40	-712	-6064	-13935	-6489	4792
0.321667	-30	44	88	-56	-109	-32	13	-14	-18	11	-74	-63	-95	-12	-29	-55	-101	35	-83	-30	-107	-19	-102	-66	-61	0	-97	-11	-73	-72	-146	-72	-565	10592	515	-21287	4405	-1189	-13108	-4071	-4210	509	-15375	-803	-996	-6209	-12607	-7680	5080
0.322500	-26	41	88	-60	-113	-34	11	-14	-17	7	-76	-67	-98	-17	-29	-57	-101	35	-86	-32	-107	-23	-102	-68	-64	0	-101	-14	-78	-73	-147	-76	-104	11423	-895	-21415	6211	-1074	-12719	-3405	-3928	184	-14779	-1722	-847	-6296	-11343	-8888	1889
0.323333	-30	40	91	-65	-114	-34	3	-13	-23	10	-75	-68	-99	-17	-28	-60	-102	32	-88	-36	-111	-26	-103	-73	-60	-4	-103	-19	-77	-73	-151	-76	-333	12281	-2440	-21611	9163	-1117	-12272	-2887	-3462	-229	-14141	-2769	-351	-6321	-10179	-10093	-135
0.324167	-28	37	82	-66	-110	-38	6	-32	-24	4	-74	-68	-101	-21	-32	-59	-104	47	-85	-34	-104	-23	-101	-72	-66	-6	-100	-16	-76	-75	-149	-76	716	13158	-4110	-21880	9983	-1284	-11770	-2471	-3331	-703	-13476	-3926	-2641	-6286	-9130	-11288	-3249
0.325000	-28	39	79	-63	-112	-36	11	-17	-19	7	-76	-67	-98	-16	-32	-21	-99	33	-86	-34	-111	-23	-102	-69	-64	-3	-100	-14	-74	-73	-150	-76	729	14035	-5862	-22212	8598	-1568	-11230	-2175	-3211	-1204	-12819	-5158	-2024	-6196	-8240	-12451	-370
0.325833	-27	41	85	-59	-109	-27	12	-14	-21	9	-75	-67	-96	-16	-13	-53	-102	35	-84	-30	-107	-22	-99	-68	-64	0	-96	-12	-77	-72	-146	-74	672	14914	-7654	-22609	8715	-1922	-10658	-2003	-2681	-1701	-12183	-6441	-1848	-6064	-7525	-13580	-4154
0.326667	-24	43	103	-59	-111	-33	12	-12	-18	8	-74	-65	-96	-12	-28	-53	-99	36	-83	-32	-105	-23	-98	-69	-62	-5	-96	-13	-72	-70	-147	-75	1258	15755	-9454	-23043	7612	-2329	-10074	-1960	-2470	-2179	-11595	-7756	-1837	-5890	-6998	-14656	-6829
0.327500	-24	42	89	-59	-108	-33	12	-13	-18	7	-74	-60	-94	4	-27	-57	-94	37	-82	-30	-103	-22	-100	-68	-60	1	-96	-12	-74	-70	-149	-76	1248	16579	-11217	-23514	7033	-2748	-9480	-2048	-2204	-2608	-11068	-9066	-1619	-5693	-6659	-15674	-5981
0.328333	-28	46	88	-60	-111	-33	13	-13	-22	7	-72	-63	-94	-13	-28	-58	-98	35	-84	-32	-111	-21	-100	-68	-63	1	-97	7	-72	-68	-147	-79	1480	17348	-12893	-24003	6740	-3155	-8887	-2260	-1961	-2961	-10619	-10331	-1486	-5468	-6485	-16634	-9448
0.329167	-27	38	88	-57	-110	-31	16	-18	-18	5	-74	-63	-98	-14	-30	-55	-100	67	-84	-31	-103	-21	-99	-68	-66	1	-98	-12	-76	-72	-148	-75	2072	18066	-14446	-24494	5064	-3507	-8314	-2587	-1952	-3226	-10250	-11539	-2535	-5229	-6477	-17517	-12073
0.330000	-26	41	89	-61	-113	-35	12	-14	-19	6	-70	-63	-96	-15	-31	-55	-99	35	-86	-39	-110	-23	-101	-69	-63	1	-98	-32	-76	-69	-146	-73	1691	18711	-15808	-24956	1747	-3796	-7778	-3023	-1801	-3386	-9976	-12674	-1056	-4974	-6596	-18330	-8672
0.330833	-27	38	86	-62	-110	-21	15	-15	-25	6	-73	-67	-94	-15	-30	-58	-99	35	-87	-32	-107	-21	-101	-68	-62	0	-99	-14	-86	-70	-147	-73	1635	19263	-16944	-25378	714	-3989	-7278	-3561	-1276	-3436	-9780	-13685	85	-4711	-6825	-19056	-10207
0.331667	-27	37	88	-61	-111	-36	12	-16	-16	6	-73	-65	-97	-16	-29	-59	-99	34	-86	-35	-78	-23	-103	-73	-63	0	-101	-18	-75	-74	-151	-77	1305	19710	-17818	-25744	1206	-4093	-6831	-4196	-528	-3377	-9667	-14592	-235	-4438	-7129	-19699	-15633
0.332500	-31	37	85	-60	-116	-39	10	-16	-22	2	-76	-70	-100	-16	-30	-58	-101	35	-86	-33	-104	-19	-101	-70	-62	0	-100	-15	-72	-70	-147	-73	971	20037	-18398	-26034	1714	-4082	-6431	-4880	402	-3200	-9612	-15358	-254	-4157	-7468	-20232	-12439
0.333333	-29	39	86	-59	-112	-35	13	-14	-17	17	-72	-61	-95	-15	-29	-59	-98	35	-85	-34	-105	-21	-92	-65	-63	2	-98	-12	-73	-70	-148	-73	1121	20230	-18688	-26256	1734	-3975	-6094	-5693	1460	-2928	-9614	-15985	188	-3866	-7841	-20659	-14905
0.334167	-24	42	90	-57	-109	-29	20	-9	-17	7	-70	-63	-94	-14	-31	-53	-97	37	-84	-29	-103	-16	-99	-67	-60	2	-99	-13	-70	-69	-152	-70	1000	20280	-18678	-26398	1299	-3773	-5814	-6526	2612	-2570	-9646	-16461	215	-3576	-8191	-20983	-16603
0.335000	-25	43	91	-56	-108	-34	17	-12	-16	7	-69	-62	-94	-12	-19	-56	-95	36	-85	-21	-103	-18	-102	-67	-61	2	-96	-15	-79	-69	-145	-72	956	20171	-18395	-26480	590	-3512	-5598	-7408	3752	-2141	-9703	-16789	113	-3287	-8514	-21191	-15394
0.335833	-26	41	87	-58	-112	-35	15	-14	-18	5	-72	-65	-99	-17	-30	-59	-97	37	-83	-35	-105	-22	-102	-68	-63	0	-98	-21	-77	-74	-149	-75	779	19904	-17870	-26504	226	-3190	-5436	-8318	4999	-1710	-9758	-16980	339	-3009	-8785	-21274	-17556
0.336667	-28	39	85	-60	-114	-38	11	-12	-19	4	-75	-64	-98	-15	-30	-60	-100	33	-88	-35	-122	-25	-104	-68	-65	-1	-91	-18	-76	-72	-160	-74	279	19477	-17143	-26495	1295	-2848	-5329	-9244	6160	-1227	-9781	-17020	998	-2736	-8989	-21226	-17687
0.337500	-25	39	87	-59	-111	-33	13	-13	-15	5	-72	-64	-94	-15	-31	-57	-91	35	-84	-32	-107	-22	-101	-67	-63	1	-99	-19	-74	-72	-146	-70	838	18895	-16283	-26475	1591	-2504	-5261	-10159	6943	-769	-9777	-16938	-382	-2490	-9126	-21043	-18940
0.338333	-26	41	88	-60	-108	-25	15	-14	-17	6	-73	-62	-96	-15	-26	-58	-101	33	-85	-32	-110	-24	-102	-68	-63	0	-84	-14	-73	-72	-145	-69	1012	18159	-15343	-26465	-1090	-2195	-5232	-11098	7198	-356	-9718	-16739	335	-2278	-9197	-20732	-15529
0.339167	-29	43	88	-59	-108	-34	16	-14	-15	5	-72	-62	-97	-16	-28	-57	-102	29	-86	-34	-104	-21	-99	-67	-64	-1	-99	-17	-73	-72	-147	-75	-85	17282	-14371	-26494	-1413	-1936	-5236	-12009	7626	-16	-9608	-16445	907	-2118	-9194	-20295	-14844
0.340000	-28	40	94	-59	-113	-35	11	-16	-18	4	-75	-64	-97	-17	-32	-59	-101	43	-70	-34	-109	-26	-103	-69	-66	-1	-99	-5	-78	-73	-146	-74	185	16251	-13492	-26587	-2230	-1764	-5263	-12896	7975	230	-9435	-16078	-66	-2019	-9140	-19731	-16859
0.340833	-29	39	85	-59	-113	-38	11	-22	-19	3	-75	-65	-92	-19	-33	-62	-102	37	-87	-33	-105	-23	-99	-72	-65	1	-98	-13	-72	-74	-148	-74	64	15096	-12707	-26745	-2333	-1685	-5305	-13745	8151	362	-9210	-15647	-904	-2001	-9048	-19059	-13279
0.341667	-25	41	87	-56	-108	-33	12	-16	-14	5	-76	-67	-95	-15	-30	-60	-100	33	-87	-38	-104	-25	-102	-69	-64	-4	-102	-16	-59	-73	-147	-74	-108	13816	-12101	-26998	-2043	-1738	-5363	-14562	8021	353	-8932	-15185	-1040	-2080	-8932	-18292	-13319
0.342500	-27	39	88	-61	-113	-35	13	-16	-21	24	-75	-69	-101	-18	-32	-60	-105	34	-82	-38	-108	-24	-99	-70	-67	0	-100	-17	-77	-75	-147	-75	-24	12420	-11706	-27343	-2135	-1916	-5418	-15340	7653	206	-8604	-14714	-2158	-2269	-8818	-17452	-13807
0.343333	-33	42	86	-60	-116	-36	11	-17	-21	5	-76	-65	-97	-16	-32	-61	-102	30	-86	-36	-109	-25	-103	-69	-68	-6	-101	-16	-76	-74	-147	-76	-395	10920	-11562	-27773	-4064	-2236	-5479	-16082	7223	-125	-8247	-14260	-1899	-2580	-8715	-16549	-9249
0.344167	-30	40	88	-59	-112	-48	10	-17	-18	5	-75	-65	-99	-15	-34	-60	-98	38	-84	-34	-105	-24	-103	-69	-63	-1	-101	-16	-72	-76	-148	-77	-880	9313	-11678	-28300	-3971	-2695	-5533	-16771	6549	-606	-7876	-13838	-1080	-3022	-8646	-15621	-5646
0.345000	-29	39	87	-60	-112	-38	11	-16	-21	5	-73	-67	-95	-16	-42	-62	-100	34	-86	-34	-69	-27	-100	-73	-65	-1	-101	-14	-75	-74	-147	-78	-807	7599	-12061	-28877	-2583	-3293	-5593	-17422	5697	-1240	-7506	-13468	-1321	-3600	-8621	-14658	-9960
0.345833	-27	43	113	-58	-111	-30	13	-14	-17	9	-70	-64	-97	-14	-39	-61	-96	35	-80	-32	-107	-24	-99	-67	-63	2	-95	-12	-75	-73	-145	-73	-941	5800	-12691	-29504	-2030	-4008	-5642	-18026	4930	-2026	-7152	-13167	-1954	-4327	-8654	-13755	-4951
0.346667	-28	43	109	-56	-109	-33	16	-13	-16	9	-72	-62	-94	-13	-28	-58	-98	34	-85	-32	-105	-23	-99	-67	-62	-1	-100	-12	-72	-69	-142	-75	-807	3914	-13535	-30151	-2492	-4847	-5692	-18593	4035	-2945	-6841	-12947	-1825	-5192	-8749	-12888	-3363
0.347500	-27	43	88	-57	-112	-33	10	-16	-17	7	-72	-65	-98	-16	-30	-59	-91	34	-84	-34	-104	-25	-101	-68	-62	0	-100	-15	-75	-72	-146	-76	-874	1952	-14547	-30808	-2853	-5776	-5735	-19114	3316	-3996	-6585	-12828	-1507	-6170	-8909	-12093	-4701
0.348333	-25	15	84	-59	-115	-35	10	-16	-19	6	-75	-66	-97	-14	-30	-61	-100	29	-86	-36	-108	-28	-102	-70	-66	-5	-101	-15	-76	-74	-126	-78	-834	-77	-15663	-31409	-3684	-6799	-5783	-19598	2490	-5141	-6386	-12803	-1527	-7250	-9125	-11407	-532
0.349167	-28	38	86	-63	-114	-38	9	-12	-21	-12	-75	-69	-97	-19	-31	-61	-100	33	-86	-34	-105	-28	-100	-68	-63	-4	-100	-15	-77	-72	-150	-78	-838	-2159	-16825	-31974	-4674	-7884	-5817	-20046	1591	-6353	-6262	-12880	-781	-8448	-9380	-10847	-558
0.350000	-28	37	88	-63	-113	-39	8	-17	-21	4	-76	-67	-96	-17	-28	-59	-97	29	-85	-35	-107	-26	-101	-70	-65	-1	-100	-17	-76	-70	-147	-77	-1376	-4281	-17965	-32418	-4235	-9018	-5850	-20417	1123	-7620	-6222	-13053	1084	-9698	-9671	-10429	54
0.350833	-28	42	86	-60	-109	-34	12	-21	-21	6	-73	-66	-97	-15	-30	-62	-101	32	-86	-33	-109	-24	-99	-69	-64	-5	-100	-16	-73	-70	-143	-75	-994	-6421	-19005	-32600	-3239	-10175	-5890	-20746	684	-8908	-6267	-13321	161	-11010	-9971	-10178	407
0.351667	-25	41	88	-57	-110	-35	12	-14	-19	7	-70	-63	-95	-13	-28	-61	-102	33	-84	-33	-109	-32	-102	-70	-63	-1	-100	-14	-72	-70	-145	-79	-239	-8564	-19879	-32700	-5471	-11344	-5908	-21025	-303	-10205	-6400	-13681	101	-12337	-10271	-10095	3059
0.352500	-25	40	88	-59	-112	-32	12	-13	-17	6	-68	-64	-95	-13	-26	-61	-98	35	-83	-33	-103	-21	-100	-68	-62	0	-99	-13	-73	-70	-148	-76	-1364	-10682	-20533	-32716	-5464	-12503	-5917	-21242	-857	-11475	-6606	-14110	1897	-13651	-10536	-10195	5797
0.353333	-29	54	90	-59	-112	-36	11	-15	-15	8	-69	-63	-96	-12	-27	-59	-100	36	-82	-32	-108	-19	-99	-67	-60	2	-99	-14	-57	-65	-144	-73	-810	-12757	-20922	-32747	-5523	-13652	-5920	-21395	-1476	-12707	-6885	-14597	1466	-14930	-10758	-10463	2750
0.354167	-23	42	89	-53	-108	-31	17	-13	7	7	-72	-61	-93	3	-23	-62	-100	36	-81	-29	-102	-16	-97	-63	-64	2	-97	-14	-69	-75	-145	-73	-1040	-14773	-21012	-32735	-5208	-14762	-5899	-21493	-2212	-13876	-7215	-15128	1134	-16149	-10917	-10893	6234
0.355000	-26	43	90	-58	-110	-32	13	-13	-15	7	-70	-63	-93	-12	-26	-79	-98	35	-81	-34	-105	-21	-100	-67	-63	2	-97	-16	-70	-67	-148	-74	-1246	-16702	-20786	-32757	-4422	-15827	-5857	-21494	-2801	-14966	-7587	-15687	1587	-17298	-11002	-11478	6375
0.355833	-27	39	86	-60	-114	-34	13	-17	-19	-6	-74	-65	-100	-17	-15	-61	-102	33	-85	-34	-110	-22	-99	-68	-67	0	-100	-17	-74	-72	-150	-79	-982	-18514	-20243	-32744	-2856	-16834	-5786	-21434	-3218	-15973	-7978	-16252	1177	-18359	-11001	-12194	4826
0.356667	-29	39	80	-62	-117	-38	8	-21	-19	1	-77	-69	-98	-16	-30	-62	-103	32	-88	-42	-104	-39	-103	-75	-67	-4	-104	-18	-75	-72	-151	-82	-724	-20169	-19392	-32747	-3260	-17773	-5675	-21302	-3588	-16894	-8374	-16810	1072	-19315	-10907	-13001	7692
0.357500	-30	36	86	-60	-112	-38	7	-24	-23	4	-77	-63	-98	-17	-31	-59	-100	34	-86	-34	-108	-23	-102	-72	-65	0	-99	-16	-76	-73	-152	-82	-951	-21637	-18271	-32579	-2411	-18636	-5516	-21090	-3821	-17715	-8753	-17334	2017	-20154	-10717	-13876	12295
0.358333	-29	40	87	-82	-113	-35	12	-16	-16	4	-76	-64	-98	-14	-30	-61	-102	33	-84	-35	-105	-22	-102	-70	-66	0	-105	-17	-77	-70	-148	-77	-730	-22917	-16923	-32361	481	-19426	-5314	-20803	-4068	-18449	-9098	-17814	2221	-20886	-10443	-14789	6568
0.359167	-29	39	88	-59	-108	-29	13	-15	-21	4	-73	-63	-97	-14	-30	-60	-101	33	-84	-32	-105	-23	-100	-70	-63	0	-97	-16	-80	-73	-149	-77	-914	-23979	-15388	-32120	3679	-20137	-5056	-20438	-4094	-19087	-9391	-18238	1731	-21487	-10103	-15708	8588
0.360000	-29	41	87	-58	-113	-34	10	-13	-18	4	-70	-63	-97	-17	-28	-56	-99	34	-84	-34	-104	-21	-99	-69	-64	2	-100	-14	-74	-66	-146	-74	-834	-24814	-13740	-31899	6120	-20762	-4750	-20052	-4070	-19640	-9621	-18595	1265	-21982	-9697	-16584	11121
0.360833	-27	44	88	-57	-111	-31	12	-11	-18	8	-72	-42	-97	-15	-28	-60	-99	35	-83	-29	-104	-19	-99	-67	-63	1	-97	-15	-73	-69	-149	-74	-739	-25390	-12054	-31715	7764	-21303	-4394	-19608	-4060	-20112	-9787	-18873	1384	-22385	-9255	-17444	8128
0.361667	-26	42	88	-57	-111	-31	13	-15	-18	7	-72	-63	-92	-13	-31	-59	-98	36	-82	-16	-104	-19	-100	-68	-58	3	-100	-14	-70	-66	-145	-74	-574	-25751	-10393	-31585	8599	-21764	-4006	-19139	-3948	-20519	-9875	-19074	1383	-22691	-8800	-18200	10568
0.362500	-26	42	88	-58	-108	-32	12	-15	-19	21	-74	-65	-98	-16	-28	-63	-97	33	-84	-32	-107	-21	-100	-69	-65	0	-99	-16	-73	-69	-148	-75	-305	-25858	-8832	-31520	8749	-22147	-3598	-18656	-4020	-20861	-9887	-19185	1165	-22918	-8353	-18850	10278
0.363333	-26	41	90	-57	-111	-33	10	-16	-21	4	-73	-63	-97	-15	-29	-60	-98	36	-84	-32	-104	-23	-99	-90	-65	2	-97	-16	-72	-69	-147	-75	-616	-25727	-7425	-31513	9034	-22457	-3136	-18182	-4156	-21151	-9839	-19210	1622	-23073	-7944	-19373	9440
0.364167	-25	46	87	-62	-112	-33	10	-8	-18	3	-74	-67	-97	-17	-31	-62	-100	30	-87	-33	-109	-23	-100	-74	-68	0	-100	-22	-77	-72	-149	-78	-734	-25380	-6226	-31572	10017	-22708	-2687	-17737	-4094	-21389	-9704	-19151	574	-23173	-7589	-19759	8548
0.365000	-27	41	84	-60	-110	-38	10	-17	-23	2	-77	-67	-97	-21	-31	-65	-103	30	-88	-35	-109	-25	-102	-74	-69	-4	-99	-17	-76	-70	-149	-79	412	-24821	-5270	-31685	7135	-22896	-2249	-17344	-4350	-21590	-9530	-19016	-728	-23223	-7313	-20001	8603
0.365833	-30	41	84	-64	-114	-36	8	-18	-19	4	-78	-68	-97	-16	-31	-63	-101	33	-83	-34	-107	-23	-98	-68	-60	1	-97	-16	-74	-66	-146	-95	-585	-24080	-4608	-31826	4897	-23028	-1836	-17005	-4341	-21752	-9304	-18799	623	-23226	-7122	-20091	12123
0.366667	-27	38	87	-60	-111	-32	13	-14	-19	5	-74	-47	-96	-12	-29	-60	-102	34	-83	-32	-104	-21	-99	-74	-66	-3	-99	-16	-72	-70	-146	-79	-410	-23190	-4245	-32010	2965	-23127	-1472	-16758	-4140	-21879	-9058	-18527	99	-23206	-7043	-20043	7315
0.367500	-22	40	88	-58	-107	-32	13	-42	-21	6	-73	-66	-92	-13	-29	-62	-99	32	-84	-33	-103	-22	-99	-73	-65	0	-97	-16	-91	-68	-146	-76	-263	-22175	-4165	-32197	1224	-23187	-1164	-16598	-3938	-21983	-8797	-18202	17	-23152	-7075	-19865	8882
0.368333	-26	42	88	-58	-109	-31	11	-10	-19	5	-75	-47	-95	-12	-29	-85	-98	35	-83	-32	-103	-24	-100	-70	-67	-3	-99	-14	-72	-67	-147	-74	-267	-21055	-4406	-32386	-10	-23227	-932	-16547	-3491	-22054	-8552	-17839	187	-23084	-7224	-19566	8668
0.369167	-28	40	87	-61	-130	-34	12	-15	-17	6	-94	-67	-94	-14	-31	-62	-100	33	-84	-33	-108	-22	-100	-74	-64	-1	-98	-16	-69	-84	-146	-79	-194	-19869	-4896	-32552	-630	-23238	-787	-16604	-3045	-22090	-8328	-17447	-290	-22985	-7481	-19170	4943
0.370000	-26	39	84	-58	-110	-35	12	-16	-19	5	-72	-66	-96	-14	-19	-58	-101	35	-90	-34	-107	-24	-101	-70	-67	-1	-99	-15	-74	-68	-147	-78	261	-18597	-5607	-32684	-3238	-23237	-738	-16769	-2951	-22092	-8144	-17045	-826	-22867	-7846	-18682	4503
0.370833	-25	42	86	-46	-108	-33	11	-11	-13	9	-76	-64	-94	-15	-30	-59	-98	35	-86	-33	-104	-25	-98	-72	-62	-8	-97	-16	-74	-72	-120	-76	-214	-17311	-6495	-32713	-5334	-23223	-780	-17038	-2739	-22056	-8011	-16636	352	-22722	-8293	-18140	8335
0.371667	-23	40	87	-60	-104	-33	12	-13	-17	5	-75	-65	-92	-15	-28	-59	-97	37	-86	-31	-101	-22	-98	-70	-65	-4	-99	-13	-70	-68	-147	-74	-16	-16011	-7501	-32750	-4560	-23181	-921	-17410	-2342	-21982	-7940	-16231	516	-22558	-8815	-17559	2160
0.372500	-29	39	84	-60	-105	-32	0	-14	-17	4	-44	-65	-95	-16	-30	-60	-99	32	-86	-34	-104	-24	-100	-72	-63	-1	-98	-14	-74	-69	-146	-77	-17	-14722	-8583	-32740	-2684	-23175	-1129	-17871	-1694	-21862	-7938	-15845	-50	-22366	-9386	-16955	103
0.373333	-24	41	87	-60	-109	-32	10	-15	-19	4	-77	-67	-95	-11	-30	-60	-100	34	-85	-36	-105	-22	-102	-73	-66	-7	-102	-16	-72	-72	-148	-76	263	-13449	-9678	-32703	-1351	-23141	-1481	-18410	-1167	-21705	-8014	-15494	-342	-22152	-9993	-16358	1641
0.374167	-31	36	85	-61	-111	-28	13	-17	-17	4	-73	-65	-95	-14	-30	-57	-97	34	-97	-32	-103	-22	-100	-69	-62	0	-103	-11	-69	-70	-144	-75	232	-12203	-10747	-32552	-594	-23099	-1878	-19000	-735	-21499	-8153	-15163	-80	-21911	-10608	-15774	-3352
0.375000	-26	62	88	-58	-112	-36	12	-16	-21	5	-74	-65	-98	-16	-33	-57	-99	37	-83	-34	-108	-22	-100	-72	-64	-4	-101	-17	-74	-70	-170	-76	-42	-10990	-11742	-32358	-206	-23053	-2339	-19630	-213	-21263	-8371	-14886	-68	-21654	-11221	-15232	-3489
0.375833	-29	37	81	-61	-110	-32	13	-15	-21	5	-76	-65	-96	-18	-32	-61	-103	28	-90	-38	-108	-28	-102	-75	-66	-6	-101	-17	-75	-75	-150	-80	-76	-9826	-12621	-32106	-90	-23001	-2843	-20279	208	-20994	-8640	-14640	-93	-21383	-11809	-14742	-4677
0.376667	-29	37	84	-61	-112	-35	10	-18	-21	1	-79	-66	-98	-18	-32	-61	-100	33	-94	-35	-108	-24	-102	-74	-68	-7	-104	-17	-74	-75	-149	-91	-291	-8713	-13344	-31805	500	-22935	-3371	-20901	663	-20699	-8962	-14458	140	-21098	-12353	-14309	-7086
0.377500	-33	36	84	-62	-112	-36	37	-17	-17	4	-74	-66	-94	-18	-29	-61	-102	30	-87	-35	-114	-22	-102	-73	-66	1	-101	-17	-75	-74	-146	-77	-427	-7653	-13906	-31477	2545	-22865	-3907	-21539	1075	-20387	-9330	-14319	-504	-20820	-12843	-13951	-8502
0.378333	-25	39	86	-60	-111	-33	13	-14	-18	3	-77	-66	-104	-18	-29	-60	-108	33	-83	-35	-105	-23	-100	-72	-68	-4	-102	-19	-74	-73	-147	-77	691	-6660	-14282	-31135	1750	-22786	-4436	-22118	1059	-20077	-9722	-14232	-2135	-20553	-13267	-13675	-11157
0.379167	-25	38	84	-63	-112	-34	11	-15	-21	3	-76	-64	-97	-17	-27	-60	-102	29	-86	-34	-109	-22	-100	-72	-63	-5	-98	-15	-73	-74	-144	-77	132	-5709	-14486	-30784	511	-22698	-4938	-22642	973	-19767	-10118	-14194	-821	-20306	-13625	-13477	-7934
0.380000	-24	38	86	-62	-109	-31	13	-15	-14	3	-81	-64	-95	-17	-27	-60	-99	35	-84	-33	-108	-19	-99	-73	-66	-4	-102	-15	-72	-73	-150	-77	91	-4817	-14510	-30444	641	-22611	-5402	-23104	804	-19486	-10518	-14209	-1582	-20092	-13916	-13362	-11779
0.380833	-29	38	84	-60	-110	-31	11	-15	-19	3	-75	-64	-96	-17	-30	-56	-101	30	-85	-34	-105	-22	-102	-69	-64	-1	-100	-15	-72	-73	-149	-76	375	-3990	-14382	-30131	355	-22522	-5802	-23490	473	-19236	-10889	-14273	-2003	-19915	-14139	-13333	-12309
0.381667	-29	36	84	-59	-113	-34	12	-24	-23	1	-76	-67	-98	-18	-32	-60	-59	32	-86	-35	-107	-25	-102	-74	-67	-8	-105	-16	-74	-75	-150	-79	445	-3233	-14123	-29849	488	-22444	-6143	-23811	172	-19045	-11264	-14388	-2332	-19793	-14296	-13387	-11289
0.382500	-31	33	79	-63	-115	-36	13	-18	-24	0	-77	-67	-100	-16	-33	-62	-104	30	-90	-34	-108	-24	-98	-74	-67	-7	-102	-14	-77	-73	-149	-78	248	-2545	-13753	-29605	1018	-22370	-6407	-24031	-84	-18890	-11584	-14538	-2711	-19725	-14387	-13508	-13035
0.383333	-30	37	82	-63	-111	-36	10	-17	-23	-7	-80	-67	-98	-16	-30	-62	-103	32	-79	-35	-109	-25	-104	-73	-70	-4	-103	-16	-76	-73	-148	-79	544	-1916	-13309	-29421	-246	-22321	-6593	-24185	-324	-18809	-11858	-14732	-3767	-19716	-14423	-13700	-13907
0.384167	-27	36	81	-64	-112	-36	9	-19	-22	3	-75	-65	-99	-19	-33	-63	-101	32	-88	-38	-109	-22	-107	-73	-66	-4	-102	-21	-80	-73	-149	-78	264	-1365	-12811	-29271	-2262	-22296	-6702	-24261	-694	-18799	-12078	-14956	-2573	-19770	-14410	-13955	-8361
0.385000	-26	37	81	-63	-112	-39	12	-21	-22	3	-78	-66	-96	-15	-31	-62	-103	33	-90	-36	-108	-26	-102	-74	-67	-6	-101	-21	-77	-74	-150	-79	268	-878	-12295	-29180	-1782	-22305	-6729	-24276	-1116	-18872	-12241	-15209	-1859	-19891	-14360	-14269	-10291
0.385833	-28	39	89	-61	-112	-35	13	-15	-18	5	-75	-66	-98	-16	-31	-59	-104	34	-87	-33	-104	-36	-100	-69	-66	0	-85	-13	-74	-72	-148	-76	129	-475	-11794	-29139	-618	-22346	-6683	-24237	-1476	-19016	-12341	-15485	-2475	-20069	-14276	-14621	-13148
0.386667	-26	40	86	-60	-108	-29	13	-15	-22	5	-79	-62	-95	-15	-28	-93	-100	35	-84	-30	-102	-22	-100	-70	-65	-3	-101	-13	-73	-69	-149	-76	257	-136	-11333	-29146	-666	-22436	-6573	-24153	-1812	-19233	-12394	-15790	-2800	-20307	-14168	-15018	-8059
0.387500	-25	40	86	-59	-107	-32	13	-14	-15	7	-73	-60	-93	-15	-32	-59	-96	36	-86	-32	-105	-24	-101	-70	-63	0	-98	-13	-75	-69	-146	-73	398	124	-10930	-29195	-1386	-22572	-6407	-24040	-2017	-19524	-12391	-16103	-2327	-20587	-14044	-15439	-9675
0.388333	-26	41	87	-60	-109	-32	8	-15	-17	3	-74	-65	-94	-13	15	-49	-99	35	-85	-30	-103	-22	-100	-69	-65	0	-99	-15	-73	-69	-146	-74	284	319	-10566	-29273	-2240	-22754	-6193	-23912	-2148	-19863	-12341	-16435	-2154	-20908	-13910	-15880	-8472
0.389167	-35	40	85	-61	-102	-33	13	-17	-17	4	-74	-64	-97	-14	-29	-61	-102	33	-87	-36	-100	-26	-100	-72	-66	-4	-99	-14	-75	-76	-148	-77	326	439	-10346	-29390	-3501	-22981	-5950	-23775	-2374	-20271	-12250	-16774	-1956	-21260	-13768	-16334	-6317
0.390000	-27	38	87	-63	-113	-36	17	-16	-19	1	-78	-69	-104	-17	-33	-63	-103	33	-90	-34	-107	-25	-101	-75	-68	-6	-102	-22	-75	-73	-149	-78	160	504	-10172	-29513	-4320	-23251	-5682	-23639	-2711	-20707	-12134	-17120	-1228	-21628	-13621	-16791	-7414
0.390833	-27	36	85	-64	-112	-35	11	-19	-23	2	-75	-68	-100	-15	-33	-61	-100	33	-88	-36	-103	-23	-109	-70	-62	-1	-98	-12	-74	-72	-148	-74	-74	518	-10080	-29649	-3152	-23551	-5402	-23519	-2867	-21160	-11986	-17452	-541	-22003	-13469	-17237	-6400
0.391667	-27	39	86	-43	-112	-35	12	-14	-19	3	-69	-64	-97	-16	-30	-63	-101	34	-83	-33	-105	-22	-99	-70	-65	-3	-101	-16	-75	-68	-147	-77	1272	484	-10055	-29785	-3564	-23881	-5131	-23417	-2989	-21628	-11832	-17812	-1862	-22378	-13326	-17676	-7186
0.392500	-28	40	80	-58	-110	-32	13	-16	-15	6	-74	-63	-94	-14	-29	-59	-98	35	-85	-34	-110	-21	-97	-74	-62	7	-98	-15	-70	-67	-144	-78	980	415	-10111	-29915	-5572	-24226	-4867	-23331	-3314	-22090	-11677	-18154	-13	-22731	-13175	-18091	-2139
0.393333	-26	43	88	-56	-109	-34	15	-14	-18	11	-69	-62	-95	-17	-27	-58	-96	37	-82	-30	-104	-24	-97	-69	-63	3	-99	-15	-69	-67	-143	-72	375	315	-10212	-30034	-5115	-24578	-4629	-23277	-3388	-22531	-11530	-18489	678	-23065	-13035	-18478	-2334
0.394167	-23	43	89	-61	-110	-31	13	-11	-15	8	-70	-61	-95	-12	-26	-56	-100	38	-84	-33	-104	-22	-97	-67	-61	7	-96	-13	-69	-67	-145	-70	571	193	-10346	-30147	-5132	-24925	-4424	-23250	-3474	-22934	-11392	-18819	702	-23370	-12902	-18837	-2675
0.395000	-34	43	88	-56	-109	-31	15	-15	-16	7	-70	-62	-97	-13	-27	-60	-98	34	-83	-29	-103	-16	-98	-69	-65	0	-133	-17	-75	-68	-144	-74	131	52	-10500	-30234	-4315	-25257	-4258	-23257	-3538	-23302	-11282	-19136	1011	-23642	-12781	-19166	-402
0.395833	-27	40	85	-57	-111	-33	16	-14	-17	5	-73	-63	-95	-12	-28	-58	-96	33	-87	-32	-104	-19	-102	-69	-63	-1	-101	-16	-72	-68	-146	-75	-282	-96	-10658	-30309	-2579	-25565	-4131	-23284	-3513	-23619	-11205	-19444	2072	-23874	-12669	-19453	-782
0.396667	-25	39	87	-70	-109	-32	13	-16	-18	4	-73	-69	-74	-13	-28	-51	-100	34	-85	-33	-103	-19	-98	-70	-65	-1	-102	-18	-74	-70	-145	-77	168	-240	-10791	-30359	-1511	-25826	-4044	-23329	-3295	-23872	-11132	-19735	1551	-24064	-12578	-19700	-1031
0.397500	-27	36	82	-61	-112	-35	12	-16	-21	4	-73	-66	-96	-16	-30	-60	-102	33	-85	-32	-107	-19	-103	-73	-65	-3	-100	-15	-76	-63	-147	-77	5	-378	-10912	-30399	-1986	-26050	-4006	-23394	-3132	-24069	-11100	-20009	2503	-24209	-12502	-19904	3817
0.398333	-25	41	87	-59	-113	-36	11	-16	-26	4	-76	-66	-100	-19	-29	-60	-102	32	-86	-34	-109	-22	-103	-73	-69	-6	-102	-19	-78	-72	-148	-76	-21	-514	-10999	-30421	-270	-26215	-4006	-23471	-3208	-24209	-11100	-20264	3517	-24313	-12454	-20066	3874
0.399167	-29	37	81	-63	-120	-36	10	-19	-23	0	-75	-66	-98	-17	-30	-60	-104	38	-84	-35	-105	-24	-102	-68	-64	-13	-99	-15	-73	-72	-146	-77	25	-633	-11032	-30425	2513	-26324	-4047	-23558	-3043	-24273	-11120	-20492	3256	-24370	-12426	-20184	236
0.400000	-27	42	87	-60	-111	-34	12	-15	-17	-5	-72	-64	-99	-18	-29	-58	-101	33	-84	-33	-107	-21	-101	-69	-64	-1	-100	-18	-76	-70	-145	-74	-42	-748	-11020	-30424	4381	-26363	-4118	-23646	-2806	-24282	-11170	-20698	2586	-24390	-12435	-20264	5262
0.400833	-24	40	87	-58	-111	-31	13	-12	-16	6	-73	-57	-97	-14	-25	-58	-104	34	-82	-33	-104	-23	-100	-69	-74	0	-99	-12	-70	-66	-145	-75	284	-850	-10959	-30410	5138	-26350	-4227	-23734	-2688	-24238	-11235	-20877	2538	-24371	-12473	-20302	4857
0.401667	-26	42	90	-57	-99	-32	13	-17	-17	8	-73	-62	-101	-16	-28	-55	-98	36	-82	-31	-107	-21	-99	-68	-63	0	-98	-15	-81	-70	-146	-75	245	-946	-10826	-30392	5332	-26273	-4357	-23826	-2378	-24145	-11324	-21032	2559	-24327	-12552	-20305	5328
0.402500	-25	42	85	-59	-112	-33	11	-14	-16	5	-75	-63	-96	-15	-28	-58	-102	36	-84	-33	-105	-23	-102	-68	-58	0	-100	-13	-73	-49	-143	-76	406	-1040	-10693	-30370	4720	-26144	-4516	-23917	-2055	-24012	-11427	-21151	2187	-24239	-12663	-20277	7681
0.403333	-30	42	87	-57	-111	-33	10	-21	-16	5	-74	-34	-100	-16	-30	-60	-98	37	-82	-31	-103	-22	-102	-68	-63	0	-100	-13	-77	-72	-150	-76	404	-1141	-10494	-30342	4078	-25971	-4683	-23995	-1890	-23844	-11535	-21237	1785	-24141	-12807	-20215	6726
0.404167	-24	40	93	-61	-115	-35	10	-16	-18	4	-74	-65	-97	-14	-27	-66	-99	33	-84	-35	-110	-25	-111	-70	-65	0	-101	-13	-74	-70	-146	-78	-117	-1227	-10260	-30320	4727	-25742	-4871	-24074	-1687	-23652	-11638	-21296	1626	-24012	-12978	-20120	8226
0.405000	-26	38	87	-60	-111	-52	10	-17	-21	4	-72	-66	-99	-18	-31	-59	-100	34	-85	-32	-107	-25	-103	-69	-63	-1	-102	-13	-81	-70	-146	-74	587	-1330	-9991	-30292	4208	-25487	-5055	-24146	-1536	-23438	-11754	-21315	-338	-23869	-13176	-20013	7461
0.405833	-25	42	89	-61	-111	-32	12	-14	-18	5	-73	-61	-97	-15	-28	-58	-96	35	-85	-35	-105	-21	-101	-69	-61	-1	-101	-11	-73	-68	-147	-72	951	-1442	-9712	-30266	227	-25210	-5245	-24221	-1479	-23221	-11860	-21296	434	-23709	-13393	-19880	11268
0.406667	-25	40	91	-59	-107	-33	12	-16	-17	6	-74	-65	-98	-15	-26	-60	-105	30	-88	-34	-104	-23	-103	-67	-66	-3	-101	-13	-76	-70	-143	-75	232	-1572	-9414	-30238	-1333	-24919	-5440	-24288	-1091	-22995	-11965	-21249	883	-23543	-13630	-19737	13280
0.407500	-29	37	84	-62	-114	-36	10	-23	-21	3	-73	-65	-98	-14	-31	-61	-102	34	-84	-39	-105	-23	-105	-69	-67	-1	-88	-10	-73	-70	-148	-77	442	-1718	-9113	-30210	-3066	-24623	-5624	-24354	-768	-22773	-12058	-21168	243	-23367	-13870	-19573	11744
0.408333	-26	38	89	-61	-116	-35	10	-16	-21	4	-74	-64	-103	-22	-30	-62	-104	33	-86	-35	-105	-23	-102	-69	-67	-5	-102	-13	-76	-69	-148	-78	-108	-1875	-8809	-30178	-4099	-24329	-5802	-24416	-338	-22560	-12141	-21059	-128	-23188	-14104	-19407	14962
0.409167	-24	38	86	-63	-113	-35	8	-16	-22	6	-75	-66	-99	-16	-30	-55	-101	34	-87	-24	-107	-24	-104	-70	-66	-5	-102	-16	-74	-70	-149	-77	-132	-2045	-8516	-30138	-4742	-24043	-5977	-24480	132	-22348	-12221	-20919	-388	-23007	-14308	-19229	15004
0.410000	-25	39	88	-61	-111	-38	12	-18	-19	4	-73	-75	-98	-18	-33	-63	-100	34	-88	-35	-105	-24	-102	-68	-64	-13	-101	-16	-72	-73	-149	-76	251	-2229	-8236	-30095	-5212	-23777	-6135	-24545	543	-22154	-12287	-20758	-1173	-22830	-14535	-19052	13219
0.410833	-26	40	86	-61	-110	-38	12	-16	-17	5	-74	-66	-95	-15	-30	-59	-98	29	-87	-33	-104	-34	-102	-69	-65	-4	-100	-13	-74	-70	-147	-77	90	-2422	-7955	-30038	-7178	-23531	-6280	-24608	1038	-21966	-12337	-20577	-471	-22655	-14713	-18872	16865
0.411667	-24	40	88	-58	-108	-17	11	-18	-19	5	-74	-63	-126	-17	-35	-62	-101	33	-86	-31	-107	-22	-103	-67	-65	-3	-101	-14	-58	-73	-150	-78	-326	-2617	-7699	-29970	-6917	-23310	-6412	-24662	1422	-21794	-12393	-20383	132	-22486	-14862	-18691	20014
0.412500	-23	43	90	-61	-110	-35	11	-16	-16	6	-73	-65	-96	-14	-30	-59	-100	34	-87	-30	-102	-23	-103	-68	-61	-4	-118	-11	-69	-69	-149	-75	-310	-2809	-7459	-29891	-4666	-23116	-6525	-24712	1876	-21628	-12437	-20175	-427	-22325	-14974	-18494	14780
0.413333	-24	41	89	-59	-107	-35	17	-14	-17	5	-70	-63	-92	-14	-38	-60	-119	34	-85	-28	-101	-18	-101	-67	-61	-1	-100	-12	-69	-70	-145	-75	-556	-3011	-7233	-29793	-2560	-22947	-6617	-24753	2445	-21472	-12475	-19963	-996	-22176	-15046	-18339	17801
0.414167	-27	41	89	-60	-111	-34	10	-14	-17	7	-73	-64	-95	-12	-29	-52	-95	36	-85	-31	-104	-22	-104	-68	-57	0	-100	-12	-72	-70	-145	-73	-473	-3153	-7031	-29677	-1242	-22808	-6695	-24783	2777	-21323	-12513	-19754	-935	-22038	-15093	-18171	17974
0.415000	-38	42	89	-60	-111	-33	11	-14	-41	5	-73	-64	-98	-15	-30	-62	-101	33	-90	-31	-108	-21	-105	-70	-84	-5	-104	-16	-74	-74	-150	-79	-661	-3300	-6842	-29544	-80	-22695	-6756	-24801	3232	-21187	-12551	-19550	-781	-21918	-15080	-18011	15166
0.415833	-29	36	85	-62	-117	-42	7	-18	-23	0	-75	-68	-101	-11	-31	-64	-103	30	-88	-36	-110	-7	-105	-73	-66	-5	-103	-17	-78	-73	-149	-77	-693	-3416	-6671	-29380	955	-22605	-6790	-24799	3704	-21051	-12583	-19348	-818	-21809	-15035	-17852	16557
0.416667	-29	38	84	-64	-113	-36	9	-15	-23	3	-74	-66	-99	-19	-31	-66	-104	27	-90	-33	-110	-25	-104	-73	-68	-7	-103	-16	-78	-74	-151	-79	-630	-3502	-6505	-29187	1866	-22531	-6818	-24783	4018	-20912	-12611	-19166	-619	-21714	-14960	-17710	14611
0.417500	-29	40	86	-61	-113	-36	9	-17	-19	5	-76	-66	-98	-19	-31	-61	-73	35	-87	-48	-109	-24	-105	-72	-67	-4	-117	-17	-75	-75	-148	-76	-1043	-3548	-6359	-28959	3471	-22474	-6781	-24741	4289	-20777	-12634	-18988	2	-21629	-14848	-17565	13013
0.418333	-27	40	87	-61	-110	-34	12	-12	1	7	-74	-65	-100	-18	-26	-61	-101	34	-84	-33	-107	-22	-103	-69	-64	0	-101	-13	-75	-73	-150	-81	-755	-3559	-6240	-28695	5381	-22425	-6749	-24675	4302	-20645	-12653	-18830	-1655	-21566	-14725	-17439	10310
0.419167	-26	38	85	-59	-113	-35	8	-17	-21	5	-74	-66	-95	-17	-30	-49	-102	33	-85	-30	-104	-26	-103	-70	-59	-3	-101	-14	-74	-74	-147	-78	192	-3530	-6096	-28388	3330	-22394	-6684	-24588	4124	-20519	-12665	-18685	-2004	-21520	-14575	-17318	10671
0.420000	-25	39	86	-59	-105	-34	10	-12	-18	-15	-73	-64	-95	-16	-29	-61	-103	34	-87	-30	-107	-23	-101	-64	-64	-1	-99	-16	-74	-69	-149	-78	-655	-3468	-5986	-28040	2602	-22365	-6601	-24480	4331	-20396	-12671	-18557	-82	-21476	-14420	-17213	11540
0.420833	-27	42	84	-57	-110	-33	13	-13	-19	8	-73	-66	-96	-15	-28	-58	-101	35	-85	-30	-102	-23	-100	-68	-68	-3	-99	-13	-74	-70	-147	-75	-211	-3368	-5889	-27651	1723	-22343	-6495	-24354	4290	-20284	-12664	-18445	-117	-21450	-14252	-17114	6508
0.421667	-29	39	87	-57	-110	-35	15	-13	-12	8	-78	-66	-98	-15	-29	-62	-102	35	-83	-34	-105	-24	-102	-68	-61	-1	-99	-15	-63	-72	-149	-77	-178	-3243	-5809	-27217	1128	-22321	-6374	-24206	3969	-20174	-12641	-18353	-72	-21436	-14085	-17030	8366
0.422500	-23	38	86	-58	-112	-36	10	-15	-23	5	-74	-64	-99	-18	-31	-62	-100	35	-85	-24	-108	-24	-104	-70	-67	-5	-102	-14	-76	-41	-149	-78	-208	-3094	-5745	-26740	729	-22310	-6240	-24043	3418	-20080	-12604	-18267	937	-21431	-13921	-16957	7233
0.423333	-31	38	84	-60	-114	-36	10	-15	-27	4	-77	-67	-97	-18	-32	-67	-107	33	-87	-38	-108	-27	-103	-74	-66	-3	-103	-13	-77	-73	-151	-86	-10	-2927	-5703	-26221	842	-22299	-6086	-23867	2799	-19995	-12550	-18193	1034	-21430	-13758	-16901	4356
0.424167	-32	35	81	-63	-114	-39	6	-22	-25	2	-79	-70	-98	-22	-31	-63	-102	32	-88	-38	-115	-26	-103	-75	-69	-5	-102	-14	-77	-75	-150	-78	265	-2751	-5681	-25658	-1038	-22278	-5915	-23672	2307	-19921	-12471	-18128	906	-21433	-13597	-16840	5816
0.425000	-31	36	82	-62	-113	-32	10	-17	-23	5	-77	-67	-100	-19	-31	-64	-107	30	-90	-34	-111	-25	-101	-72	-69	-6	-104	-14	-78	-74	-149	-78	-105	-2573	-5659	-25062	-1616	-22260	-5736	-23480	1625	-19856	-12368	-18065	2413	-21436	-13434	-16796	9398
0.425833	-30	42	87	-58	-110	-35	13	-18	-21	9	-73	-64	-98	-15	-29	-60	-101	37	-93	-33	-105	-23	-102	-68	-67	0	-100	-12	-74	-73	-145	-75	-126	-2396	-5719	-24436	-397	-22247	-5553	-23279	1060	-19811	-12242	-18002	2659	-21432	-13271	-16751	3432
0.426667	-26	42	88	-59	-108	-29	27	-14	-15	7	-69	-64	-86	-13	-29	-60	-98	35	-81	-32	-100	-23	-98	-66	-61	0	-90	-9	-73	-69	-145	-76	-425	-2237	-5779	-23792	706	-22250	-5360	-23076	807	-19773	-12089	-17955	1996	-21430	-13108	-16715	4384
0.427500	-26	45	89	-57	-109	-33	15	-16	-18	7	-75	-64	-96	-13	-28	-59	-99	37	-84	-35	-107	-24	-103	-68	-65	-4	-100	-10	-75	-68	-144	-74	-318	-2097	-5872	-23141	1212	-22236	-5171	-22879	456	-19753	-11918	-17902	2056	-21421	-12942	-16682	5795
0.428333	-27	41	98	-59	-108	-31	13	-14	-18	7	-72	-59	-95	-14	-29	-60	-99	35	-82	-31	-104	-22	-98	-66	-63	-1	-99	-10	-66	-68	-145	-74	-387	-1988	-5995	-22488	1567	-22212	-4977	-22683	348	-19744	-11725	-17845	2175	-21405	-12767	-16648	1663
0.429167	-27	41	90	-58	-107	-35	15	-16	-15	6	-72	-63	-94	-14	-28	-58	-95	35	-83	-33	-101	-22	-101	-52	-66	-4	-98	-11	-69	-70	-144	-74	-371	-1901	-6145	-21848	1450	-22244	-4792	-22498	325	-19746	-11512	-17785	2317	-21375	-12585	-16609	2380
0.430000	-22	43	90	-53	-111	-33	15	-10	-16	9	-70	-62	-97	-14	-30	-59	-100	34	-84	-33	-107	-22	-99	-66	-66	1	-99	-12	-72	-68	-146	-74	-255	-1852	-6330	-21240	1318	-22248	-4609	-22317	278	-19751	-11281	-17729	2565	-21337	-12387	-16580	420
0.430833	-27	39	90	-61	-110	-34	12	-15	-19	5	-97	-65	-94	-16	-31	-59	-98	33	-86	-33	-104	-21	-100	-68	-63	-6	-98	-12	-70	-69	-145	-76	-576	-1840	-6533	-20671	2232	-22266	-4434	-22152	450	-19767	-11039	-17659	3263	-21286	-12172	-16546	-2855
0.431667	-19	39	89	-60	-109	-34	12	-16	-18	6	-74	-62	-100	-16	-32	-60	-101	30	-88	-33	-105	-24	-105	-69	-65	-1	-99	-13	-75	-72	-148	-78	-496	-1866	-6761	-20159	4302	-22274	-4269	-21992	675	-19780	-10783	-17589	2846	-21224	-11950	-16505	-5697
0.432500	-29	38	87	-60	-112	-35	11	-16	-19	2	-78	-65	-99	-16	-30	-59	-95	27	-84	-33	-103	-19	-100	-67	-66	-3	-101	-13	-74	-69	-147	-75	608	-1917	-6998	-19708	3026	-22276	-4106	-21838	699	-19788	-10518	-17512	2092	-21145	-11711	-16461	-7463
0.433333	-29	38	90	-59	-108	-25	16	-16	-15	6	-70	-61	-93	-13	-30	-60	-101	33	-85	-33	-104	-21	-98	-65	-65	1	-99	-13	-69	-69	-145	-75	-280	-2008	-7250	-19347	2624	-22276	-3956	-21728	959	-19797	-10249	-17427	3761	-21057	-11462	-16398	-6167
0.434167	-24	43	92	-55	-109	-31	16	-12	-19	2	-69	-60	-95	-15	-28	-55	-107	39	-83	-29	-105	-19	-97	-63	-64	0	-98	-10	-68	-68	-147	-73	-81	-2123	-7500	-19078	2715	-22270	-3807	-21561	1175	-19797	-9990	-17344	3165	-20953	-11205	-16336	-12611
0.435000	-22	45	92	-59	-105	-29	19	-10	-14	10	-68	-64	-95	-13	-28	-56	-96	33	-84	-31	-104	-16	-97	-65	-62	0	-94	-13	-76	-69	-146	-73	-63	-2269	-7758	-18914	3023	-22255	-3673	-21436	1273	-19788	-9736	-17252	2558	-20845	-10946	-16269	-12899
0.435833	-23	37	90	-60	-110	-34	15	-16	-22	6	-74	-64	-99	-17	-47	-60	-100	34	-86	-33	-103	-21	-103	-68	-64	-3	-102	-15	-73	-73	-151	-76	-12	-2433	-8002	-18866	3825	-22233	-3552	-21318	1473	-19775	-9494	-17160	2545	-20728	-10692	-16190	-14198
0.436667	-32	37	79	-61	-113	-34	13	-16	-19	6	-75	-63	-98	-16	-31	-61	-103	29	-87	-31	-107	-22	-100	-68	-65	0	-100	-13	-72	-72	-148	-78	63	-2608	-8229	-18936	5404	-22198	-3431	-21206	1746	-19743	-9259	-17060	2100	-20602	-10436	-16099	-18670
0.437500	-29	40	90	-58	-108	-32	13	-16	-18	5	-73	-63	-95	-15	-30	-52	-96	33	-83	-31	-98	-23	-100	-68	-61	-1	-99	-14	-72	-74	-147	-75	365	-2797	-8437	-19126	4592	-22132	-3315	-21092	1974	-19705	-9040	-16959	1180	-20470	-10189	-15995	-20691
0.438333	-28	39	87	-60	-111	-32	15	-11	-18	-7	-73	-65	-94	-13	-29	-58	-99	33	-86	-32	-104	-22	-99	-67	-63	-1	-101	-27	-77	-70	-148	-77	-113	-2986	-8626	-19442	3747	-22055	-3210	-20981	2142	-19653	-8842	-16853	1826	-20337	-9959	-15880	-18127
0.439167	-27	37	89	-60	-109	-33	12	-14	-21	4	-74	-66	-97	-16	-29	-72	-99	35	-86	-32	-108	-21	-100	-73	-66	-1	-99	-15	-77	-69	-149	-75	27	-3165	-8780	-19881	5254	-21980	-3109	-20872	2181	-19591	-8665	-16742	1307	-20206	-9752	-15750	-24495
0.440000	-42	38	85	-59	-108	-35	15	-13	-18	2	-74	-65	-99	-17	-29	-60	-101	29	-85	-34	-109	-24	-100	-70	-66	-3	-99	-17	-75	-70	-164	-75	-96	-3345	-8912	-20438	6709	-21891	-3018	-20768	2198	-19521	-8509	-16631	-110	-20071	-9561	-15611	-26841
0.440833	-27	38	85	-62	-111	-38	11	-16	-5	4	-77	-69	-98	-15	-33	-61	-100	33	-86	-34	-102	-23	-98	-69	-62	-1	-101	-14	-73	-72	-148	-75	71	-3510	-9003	-21089	6779	-21787	-2933	-20658	2068	-19448	-8374	-16511	-686	-19939	-9406	-15448	-23756
0.441667	-27	35	85	-60	-111	-19	15	-16	-22	5	-72	-65	-96	-15	-30	-58	-101	36	-86	-32	-107	-23	-100	-69	-66	0	-100	-15	-72	-69	-129	-79	166	-3658	-9068	-21832	6216	-21682	-2849	-20548	1957	-19363	-8260	-16386	-569	-19820	-9281	-15279	-26485
0.442500	-27	40	87	-58	-110	-36	11	-15	-22	4	-76	-65	-98	-15	-30	-61	-91	33	-85	-33	-108	-22	-99	-70	-65	-4	-101	-16	-74	-72	-149	-77	-107	-3790	-9102	-22643	4977	-21578	-2770	-20436	1856	-19280	-8162	-16259	-637	-19705	-9179	-15096	-24822
0.443333	-30	36	85	-61	-111	-29	11	-15	-19	3	-75	-65	-99	-17	-29	-58	-103	32	-87	-34	-107	-24	-100	-72	-65	-1	-99	-15	-73	-72	-149	-86	-53	-3904	-9105	-23502	3490	-21473	-2701	-20315	1511	-19195	-8088	-16121	-250	-19603	-9111	-14900	-23348
0.444167	-29	40	86	-59	-109	-36	10	-15	-19	1	-72	-61	-100	-17	-32	-59	-102	34	-85	-34	-111	-25	-102	-72	-67	-3	-100	-15	-76	-72	-150	-79	-65	-3996	-9083	-24388	2444	-21380	-2637	-20190	1084	-19109	-8032	-15979	445	-19512	-9069	-14700	-23326
0.445000	-29	37	84	-63	-111	-36	11	-17	-19	4	-75	-66	-99	-17	-32	-58	-102	29	-88	-39	-137	-26	-100	-69	-66	-4	-98	-18	-76	-74	-149	-58	-501	-4071	-9037	-25275	2636	-21296	-2579	-20055	736	-19036	-7981	-15823	-132	-19437	-9049	-14484	-22319
0.445833	-27	40	87	-59	-111	-34	13	-15	10	5	-73	-62	-94	-17	-30	-57	-99	34	-75	-38	-105	-24	-97	-69	-64	0	-97	-15	-74	-69	-146	-75	627	-4124	-8970	-26129	-91	-21189	-2511	-19908	236	-18964	-7940	-15654	-2165	-19374	-9050	-14275	-21543
0.446667	-24	40	87	-58	-110	-32	16	8	-4	10	-72	-62	-93	-14	-28	-56	-97	36	-87	-33	-104	-19	-98	-65	-62	0	-99	-11	-77	-69	-148	-75	-55	-4163	-8897	-26938	-3305	-21174	-2474	-19755	-155	-18904	-7912	-15465	-533	-19334	-9077	-14051	-14415
0.447500	-24	40	86	-57	-108	-34	16	-15	-17	3	-75	-65	-95	-15	-41	-52	-100	32	-84	-35	-104	-24	-98	-68	-79	-5	-102	-15	-73	-68	-146	-75	-468	-4195	-8809	-27664	-4372	-21146	-2435	-19592	-681	-18854	-7888	-15275	-575	-19306	-9123	-13841	-14654
0.448333	-28	35	87	-58	-110	-35	13	-14	-19	3	-47	-64	-97	-14	-31	-57	-102	27	-90	-40	-108	-27	-101	-70	-66	-6	-105	-17	-76	-72	-147	-77	-345	-4220	-8722	-28302	-5921	-21140	-2400	-19418	-1280	-18818	-7867	-15070	-739	-19298	-9157	-13631	-11696
0.449167	-29	38	81	-60	-113	-39	9	-17	-19	1	-77	-69	-94	-19	-34	-60	-100	34	-87	-38	-104	-25	-103	-69	-64	-1	-102	-17	-76	-70	-148	-75	-493	-4236	-8611	-28806	-7259	-21150	-2365	-19226	-1608	-18785	-7837	-14846	-985	-19301	-9198	-13431	-8238
0.450000	-29	38	84	-62	-133	-35	13	-15	-21	7	-75	-65	-95	-14	-31	-62	-99	32	-88	-32	-105	-25	-100	-73	-66	-5	-100	-13	-74	-69	-150	-77	-511	-4253	-8510	-29186	-7563	-21177	-2326	-19029	-1895	-18766	-7799	-14609	-1226	-19312	-9232	-13242	-11105
0.450833	-28	40	87	-57	-108	-34	16	-15	-22	5	-75	-63	-95	-14	-31	-61	-101	34	-88	-34	-108	-24	-101	-72	-65	-1	-102	-15	-74	-70	-151	-76	-76	-4279	-8399	-29409	-8915	-21222	-2285	-18814	-2081	-18756	-7752	-14360	-2213	-19334	-9245	-13066	-14335
0.451667	-27	39	86	-58	-105	-35	16	-9	-16	5	-73	-64	-99	-15	-30	-57	-98	32	-85	-34	-107	-23	-99	-63	-67	-1	-100	-14	-72	-68	-147	-76	-456	-4317	-8286	-29478	-10477	-21274	-2232	-18596	-1923	-18760	-7690	-14100	-1286	-19359	-9244	-12908	-10042
0.452500	-28	41	87	-57	-108	-32	13	-16	-18	7	-76	-63	-97	12	-30	-56	-100	34	-80	-31	-102	-24	-100	-68	-65	0	-101	-14	-74	-68	-146	-77	-112	-4363	-8165	-29372	-9100	-21332	-2175	-18367	-1689	-18765	-7609	-13834	-716	-19386	-9212	-12767	-13121
0.453333	-22	38	89	-58	-107	-35	13	-13	-14	9	-73	-60	-84	-13	-30	-56	-100	36	-85	-30	-104	-23	-99	-66	-62	1	-98	-12	-74	-67	-144	-74	-131	-4430	-8035	-29114	-6519	-21390	-2098	-18128	-1389	-18773	-7493	-13561	-1321	-19411	-9139	-12642	-16120
0.454167	-25	42	90	-57	-108	-33	15	-14	-15	10	-75	-62	-93	-12	-27	-56	-96	36	-83	-30	-103	-18	-99	-65	-62	0	-98	-13	-74	-67	-145	-72	-246	-4516	-7897	-28691	-4570	-21446	-2003	-17890	-1023	-18789	-7377	-13286	-1798	-19427	-9033	-12537	-9522
0.455000	-23	33	90	-59	-107	-28	18	-15	-13	10	-72	-61	-94	-11	-28	-57	-98	35	-84	-33	-102	-25	-99	-65	-60	0	-96	-11	-74	-67	-145	-75	-200	-4627	-7742	-28112	-3097	-21488	-1894	-17651	-668	-18802	-7200	-13013	-1431	-19436	-8883	-12451	-9308
0.455833	-26	40	87	-58	-114	-35	12	-16	-17	-12	-81	-65	-102	-16	-32	-59	-100	30	-86	-78	-110	-22	-103	-70	-66	-3	-101	-18	-76	-74	-147	-76	-385	-4762	-7577	-27412	-1669	-21513	-1757	-17414	-177	-18815	-7018	-12740	-1281	-19428	-8689	-12382	-5423
0.456667	-38	36	81	-62	-114	-36	10	-18	-25	3	-77	-66	-101	-16	-32	-61	-104	29	-88	-34	-109	-26	-104	-70	-66	-3	-113	-17	-81	-70	-150	-83	-289	-4919	-7367	-26583	-479	-21516	-1595	-17182	213	-18816	-6794	-12485	-1497	-19400	-8447	-12324	1825
0.457500	-33	37	85	-61	-114	-36	10	-19	-22	5	-78	-80	-97	-17	-33	-61	-100	34	-103	-32	-108	-25	-101	-68	-63	-3	-101	-14	-77	-69	-148	-73	-319	-5093	-7169	-25656	719	-21484	-1400	-16946	440	-18801	-6537	-12235	-1060	-19347	-8153	-12282	5343
0.458333	-29	38	86	-64	-111	-33	16	-16	-19	8	-76	-64	-100	-15	-31	-60	-103	35	-88	-31	-108	-22	-111	-67	-65	-3	-100	-14	-75	-68	-151	-75	-807	-5286	-6930	-24667	3394	-21427	-1177	-16720	597	-18772	-6253	-11993	-581	-19267	-7818	-12253	8531
0.459167	-28	38	88	-58	-111	-35	13	-17	-17	2	-73	-64	-93	-14	-29	-61	-99	36	-81	-29	-104	-19	-103	-66	-64	1	-100	-17	-74	-67	-146	-73	-118	-5498	-6663	-23595	4239	-21331	-923	-16500	657	-18727	-5938	-11755	-2441	-19165	-7442	-12228	10441
0.460000	-24	41	115	-57	-108	-53	15	-15	-16	9	-72	-63	-97	-13	-28	-58	-98	34	-84	-30	-104	-18	-99	-56	-64	0	-100	-12	-72	-68	-146	-73	-487	-5723	-6368	-22509	2717	-21198	-645	-16285	762	-18653	-5589	-11570	-1221	-19033	-7037	-12216	16886
0.460833	-25	40	89	-56	-108	-45	12	-16	-21	-17	-75	-65	-95	-14	-29	-60	-96	37	-82	-29	-104	-18	-99	-68	-63	0	-102	-15	-73	-67	-150	-75	-870	-5951	-6057	-21422	2929	-21038	-348	-16082	982	-18561	-5225	-11386	-1044	-18875	-6583	-12211	15264
0.461667	-25	40	87	-60	-108	-33	17	-15	-22	8	-75	-63	-98	-14	-30	-58	-98	36	-84	-32	-108	-19	-96	-67	-63	1	-99	-15	-76	-68	-143	-73	-546	-6182	-5727	-20369	2325	-20836	-27	-15889	1148	-18440	-4837	-11226	-1216	-18684	-6121	-12211	14805
0.462500	-27	41	89	-58	-110	-31	11	-18	-22	5	-75	-64	-98	-50	-32	-61	-98	35	-83	-28	-108	-15	-101	-69	-64	-1	-100	-15	-74	-67	-148	-74	-697	-6385	-5379	-19347	2071	-20608	306	-15706	1417	-18295	-4415	-11086	-1158	-18471	-5643	-12221	18295
0.463333	-29	37	91	-57	-110	-33	11	-16	-17	10	-75	-65	-97	-16	-30	-60	-103	30	-86	-30	-104	-21	-100	-68	-65	-1	-97	-19	-73	-68	-147	-72	-903	-6571	-5031	-18392	2346	-20353	649	-15528	1613	-18116	-4027	-10965	-1002	-18238	-5162	-12229	16179
0.464167	-28	38	85	-59	-109	-36	10	-17	-17	1	-77	-58	-98	-17	-30	-60	-103	32	-88	-33	-107	-24	-102	-70	-66	-5	-101	-19	-77	-72	-150	-75	-253	-6735	-4675	-17515	1439	-20078	992	-15360	1728	-17935	-3626	-10872	-2324	-17985	-4686	-12248	13858
0.465000	-34	37	85	-61	-112	-35	10	-22	-21	3	-76	-68	-100	-21	-34	-65	-104	32	-76	-31	-108	-24	-105	-72	-69	-3	-102	-13	-78	-73	-153	-76	-457	-6865	-4330	-16732	-1486	-19790	1331	-15201	1984	-17688	-3228	-10794	-1796	-17716	-4224	-12264	18461
0.465833	-27	38	87	-62	-116	-40	12	-16	-22	1	-77	-67	-101	-19	-31	-62	-101	34	-83	-31	-105	-22	-99	-68	-64	-3	-101	-18	-73	-66	-148	-73	-492	-6930	-3996	-16043	-2677	-19484	1662	-15045	2037	-17442	-2847	-10728	-884	-17420	-3781	-12289	17795
0.466667	-25	38	88	-41	-107	-32	17	-15	-17	4	-72	-62	-95	-15	-28	-60	-101	34	-85	-30	-104	-21	-98	-69	-62	0	-101	-13	-77	-70	-145	-78	-168	-6941	-3685	-15471	-2796	-19182	1968	-14900	1955	-17168	-2492	-10685	-1104	-17130	-3377	-12316	11617
0.467500	-26	41	90	-58	-109	-34	13	-15	-13	6	-72	-67	-96	-17	-28	-59	-101	36	-83	-30	-103	-22	-97	-68	-64	-3	-100	-17	-74	-68	-146	-74	-267	-6890	-3409	-15010	-3090	-18880	2252	-14764	2221	-16903	-2172	-10657	-1253	-16828	-3013	-12356	14448
0.468333	-24	39	91	-57	-110	-32	16	-13	-8	5	-70	-63	-97	-16	-26	-57	-101	35	-83	-31	-105	-22	-97	-87	-62	-1	-99	-15	-75	-68	-147	-76	-199	-6776	-3168	-14649	-3584	-18583	2503	-14634	2578	-16590	-1889	-10641	-815	-16534	-2702	-12403	11309
0.469167	-25	39	90	-59	-107	-35	13	-14	-19	4	-66	-63	-97	-23	-24	-59	-97	36	-83	-30	-103	-19	-97	-69	-63	-1	-98	-16	-74	-70	-144	-75	-382	-6588	-2968	-14392	-3936	-18297	2717	-14514	2767	-16295	-1658	-10663	-615	-16241	-2445	-12458	7071
0.470000	-29	39	88	-58	-112	-33	13	-16	-18	4	-73	-64	-95	-14	-27	-58	-100	34	-83	-33	-107	-21	-96	-68	-65	-3	-98	-13	-86	-68	-143	-72	-427	-6337	-2812	-14239	-4354	-18020	2893	-14404	2941	-15989	-1474	-10648	-731	-15949	-2246	-12520	6446
0.470833	-28	41	88	-57	-105	-31	13	-14	-17	5	-74	-41	-94	-9	-28	-58	-97	38	-83	-31	-102	-23	-99	-68	-63	-1	-100	-12	-76	-70	-144	-74	-460	-6017	-2688	-14170	-4504	-17756	3020	-14297	3231	-15692	-1344	-10665	-470	-15675	-2106	-12589	1916
0.471667	-25	40	115	-59	-116	-35	13	-14	-17	6	-73	-65	-95	-14	-27	-57	-100	35	-83	-34	-105	-22	-95	-64	-64	-3	-98	-12	-70	-67	-144	-72	-799	-5644	-2633	-14184	-3050	-17498	3100	-14203	3519	-15401	-1278	-10691	535	-15409	-2031	-12668	-1062
0.472500	-25	41	92	-56	-108	-35	15	-16	-15	6	-74	-66	-94	-13	-22	-56	-97	37	-82	-31	-103	-18	-99	-73	-63	-1	-100	-12	-73	-72	-145	-73	140	-5234	-2600	-14261	-2028	-17263	3134	-14122	3590	-15119	-1265	-10727	-1059	-15166	-2019	-12746	-4317
0.473333	-26	41	90	-63	-110	-35	15	-16	-16	9	-72	-64	-96	-16	-25	-59	-98	33	-84	-35	-105	-19	-98	-68	-65	0	-99	-14	-75	-69	-147	-75	490	-4787	-2611	-14397	-3720	-17021	3122	-14052	3618	-14857	-1316	-10769	-757	-14937	-2065	-12854	-2778
0.474167	-28	41	91	-57	-113	-38	12	-22	-17	4	-74	-68	-97	-14	-28	-59	-100	36	-84	-32	-105	-19	-98	-64	-60	1	-101	-13	-70	-66	-145	-77	-449	-4309	-2643	-14567	-2778	-16780	3067	-13989	3871	-14606	-1404	-10815	150	-14722	-2162	-12944	-2541
0.475000	-26	39	90	-58	-109	-31	16	-13	-19	6	-68	-63	-96	-12	-26	-58	-102	38	-83	-33	-103	-19	-97	-64	-63	0	-100	-18	-73	-70	-148	-74	-189	-3825	-2699	-14766	-2218	-16541	2966	-13942	3930	-14372	-1559	-10870	33	-14531	-2315	-13046	-4947
0.475833	-29	38	89	-58	-111	-33	10	-14	-21	2	-72	-67	-96	-22	-28	-59	-102	28	-84	-35	-108	-24	-99	-69	-66	-6	-102	-15	-76	-70	-148	-75	-804	-3356	-2768	-14973	-666	-16293	2831	-13907	4028	-14157	-1754	-10933	138	-14353	-2504	-13152	-1181
0.476667	-28	37	84	-61	-116	-34	12	-17	-17	5	-75	-66	-97	-16	-28	-60	-99	34	-85	-35	-108	-24	-101	-70	-65	-1	-99	-14	-76	-70	-147	-75	-1325	-2903	-2839	-15182	1724	-16032	2669	-13882	4052	-13948	-1969	-10996	336	-14185	-2719	-13252	-2314
0.477500	-26	40	89	-57	-112	-36	11	-18	-18	5	-69	-65	-97	-15	-29	-57	-103	34	-84	-36	-109	-24	-100	-67	-67	1	-103	-15	-77	-74	-147	-73	-815	-2487	-2892	-15365	3962	-15761	2476	-13869	4020	-13749	-2215	-11061	-699	-14029	-2954	-13348	-5849
0.478333	-27	40	88	-59	-113	-32	13	-22	-19	6	-72	-65	-99	-11	-28	-58	-102	33	-85	-35	-108	-21	-85	-67	-65	1	-107	-13	-74	-70	-152	-65	-694	-2123	-2951	-15526	3888	-15463	2268	-13871	4073	-13562	-2472	-11128	-212	-13882	-3195	-13436	-3526
0.479167	-26	41	89	-57	-110	-34	12	-13	-21	5	-87	-64	-95	-11	-27	-62	-104	36	-83	-30	-107	-22	-99	-68	-62	0	-100	-12	-72	-69	-146	-74	-888	-1814	-2991	-15621	5355	-15149	2044	-13875	3955	-13369	-2733	-11196	1131	-13739	-3429	-13513	-3954
0.480000	-26	39	84	-64	-107	-31	12	-15	-16	6	-69	-63	-93	-15	-26	-57	-96	35	-99	-36	-105	-19	-99	-67	-62	0	-99	-12	-72	-64	-146	-73	-397	-1577	-2966	-15725	8070	-14812	1820	-13890	3653	-13175	-2988	-11261	1060	-13591	-3652	-13579	-13301
0.480833	-28	43	87	-58	-96	-46	15	-15	-18	3	-70	-64	-95	-13	-27	-60	-100	33	-82	-29	-108	-21	-99	-67	-67	0	-100	-13	-76	-72	-136	-74	-274	-1411	-2929	-15748	10040	-14460	1589	-13921	3468	-12981	-3226	-11328	417	-13445	-3855	-13630	-12956
0.481667	-27	41	86	-67	-111	-34	12	-15	-19	5	-74	-64	-101	-16	-31	-60	-104	30	-87	-34	-109	-23	-102	-72	-66	-3	-102	-29	-78	-72	-149	-78	-58	-1326	-2858	-15717	10660	-14090	1371	-13952	3359	-12775	-3442	-11391	473	-13288	-4021	-13668	-16180
0.482500	-29	38	81	-62	-113	-36	9	-18	-23	0	-75	-74	-100	-17	-32	-60	-101	35	-86	-31	-107	-23	-102	-70	-67	-3	-103	-15	-76	-72	-148	-79	102	-1306	-2747	-15620	10475	-13704	1161	-13987	3104	-12553	-3626	-11435	793	-13122	-4150	-13681	-21047
0.483333	-4	39	85	-62	-113	-36	10	-12	-21	2	-74	-66	-97	-17	-30	-58	-102	32	-88	-34	-109	-27	-103	-70	-63	-3	-100	-24	-76	-73	-149	-77	353	-1360	-2604	-15467	9388	-13304	972	-14030	2838	-12313	-3774	-11501	604	-12938	-4234	-13683	-19215
0.484167	-29	38	81	-60	-111	-34	18	-15	-22	0	-75	-43	-96	-18	-31	-60	-105	25	-88	-33	-110	-23	-104	-72	-69	-3	-103	-18	-77	-74	-133	-77	432	-1470	-2423	-15249	7743	-12897	801	-14073	2956	-12056	-3882	-11551	408	-12745	-4280	-13667	-20871
0.485000	-28	36	82	-61	-110	-36	11	-17	-19	2	-74	-65	-99	-18	-30	-61	-116	33	-85	-32	-112	-24	-103	-69	-67	-3	-100	-17	-76	-73	-149	-78	113	-1630	-2212	-14978	6780	-12494	657	-14119	3105	-11775	-3951	-11590	1124	-12528	-4270	-13635	-19930
0.485833	-23	40	87	-59	-110	-34	13	-1	-19	3	-74	-67	-97	-16	-28	-57	-98	35	-85	-31	-105	-24	-102	-69	-62	0	-99	-14	-73	-73	-147	-81	629	-1830	-1973	-14648	5632	-12089	538	-14161	3041	-11481	-3968	-11632	-231	-12290	-4221	-13591	-17990
0.486667	-24	40	88	-59	-104	-36	13	-15	-16	5	-69	-63	-97	-15	-29	-56	-100	35	-85	-31	-107	-23	-100	-66	-63	1	-98	-16	-75	-70	-147	-76	1521	-2056	-1726	-14277	553	-11692	443	-14203	3060	-11165	-3952	-11671	-747	-12039	-4131	-13539	-14219
0.487500	-23	39	88	-60	-109	-33	12	-30	-17	5	-73	-66	-95	-16	-28	-55	-99	35	-84	-29	-103	-21	-103	-68	-64	-3	-102	-16	-75	-72	-145	-73	629	-2298	-1462	-13869	-2507	-11315	374	-14245	3384	-10838	-3900	-11709	750	-11772	-4012	-13485	-8872
0.488333	-28	39	87	-60	-105	-32	12	-15	-21	3	-70	-64	-96	-16	-28	-59	-98	34	-87	-32	-108	-21	-108	-70	-65	-3	-100	-15	-74	-72	-149	-72	1186	-2531	-1209	-13430	-5257	-10954	327	-14287	3671	-10495	-3816	-11751	257	-11486	-3870	-13426	-9282
0.489167	-28	38	88	-58	-109	-34	11	-16	-23	3	-68	-67	-98	-18	-29	-58	-102	13	-86	-32	-103	-24	-103	-72	-66	0	-99	-17	-76	-74	-146	-75	1106	-2759	-953	-12960	-7352	-10613	303	-14325	4067	-10149	-3705	-11795	-120	-11187	-3700	-13364	-3694
0.490000	-26	38	84	-61	-108	-36	12	-15	-16	3	-75	-68	-95	-17	-31	-59	-100	30	-88	-35	-107	-24	-104	-77	-58	-8	-103	-18	-76	-75	-149	-79	1077	-2961	-718	-12478	-8349	-10298	294	-14365	4622	-9795	-3577	-11843	408	-10874	-3525	-13318	-1028
0.490833	-28	37	82	-63	-112	-40	7	-10	-24	2	-75	-75	-97	-18	-31	-61	-100	32	-90	-34	-105	-25	-102	-68	-65	-1	-104	-18	-73	-72	-147	-76	1293	-3129	-498	-11995	-8319	-9997	303	-14385	5321	-9432	-3435	-11897	-177	-10538	-3343	-13271	61
0.491667	-29	43	84	-62	-112	-35	11	-15	-19	4	-75	-64	-98	-15	-30	-59	-103	30	-86	-32	-99	-24	-102	-68	-67	-1	-100	-16	-75	-73	-169	-76	1401	-3252	-306	-11466	-9879	-9718	318	-14430	6051	-9071	-3282	-11953	-411	-10191	-3178	-13238	5528
0.492500	-24	41	89	-59	-112	-36	11	-16	-17	5	-74	-65	-95	-16	-29	-59	-98	32	-83	-33	-104	-44	-101	-67	-63	-1	-99	-16	-75	-74	-146	-76	990	-3338	-147	-10959	-9915	-9456	334	-14459	6686	-8707	-3131	-12023	537	-9832	-3011	-13222	13197
0.493333	-24	41	89	-59	-112	-33	15	-28	-14	5	-70	-65	-92	-11	-26	-56	-96	35	-83	-34	-102	-23	-101	-66	-60	0	-99	-11	-72	-69	-167	-74	998	-3373	-29	-10449	-7863	-9205	356	-14486	7584	-8367	-2986	-12096	271	-9460	-2872	-13227	10574
0.494167	-23	43	90	-57	-108	-32	10	-14	-13	7	-69	-64	-93	-10	-27	-39	-97	36	-81	-30	-102	-22	-98	-66	-62	0	-100	-13	-73	-69	-144	-74	809	-3366	53	-9942	-5296	-8962	392	-14508	8748	-8023	-2850	-12183	-515	-9085	-2753	-13244	14703
0.495000	-22	43	89	-59	-110	-32	15	-14	-16	8	-70	-61	-93	-59	-27	-55	-98	35	-81	-30	-104	-22	-99	-81	-62	-1	-95	-11	-70	-67	-144	-75	1002	-3317	89	-9450	-3250	-8730	367	-14538	9340	-7689	-2731	-12270	-782	-8695	-2664	-13285	19667
0.495833	-27	42	93	-60	-110	-34	11	-14	-19	5	-73	-65	-132	-14	-31	-59	-99	32	-82	-32	-109	-23	-99	-68	-64	0	-99	-15	-74	-69	-147	-77	921	-3255	89	-8969	-1310	-8497	356	-14563	9519	-7360	-2636	-12381	-758	-8294	-2597	-13349	18243
0.496667	-28	36	108	-60	-111	-33	13	-15	-18	5	-74	-64	-100	-13	-30	-59	-101	32	-83	-33	-109	-25	-101	-67	-67	-1	-98	-13	-72	-70	-149	-86	853	-3113	52	-8501	-73	-8252	330	-14585	9519	-7032	-2549	-12494	-1073	-7878	-2555	-13432	22415
0.497500	-28	40	86	-59	-111	-36	33	-14	-19	5	-77	-67	-96	-14	-31	-56	-102	35	-90	-31	-105	-23	-102	-68	-65	-1	-101	-14	-76	-70	-147	-77	743	-2975	-10	-8053	506	-7999	288	-14604	9356	-6706	-2489	-12616	-1120	-7457	-2531	-13535	24376
0.498333	-28	41	85	-64	-111	-48	10	-15	-17	6	-75	-64	-97	-15	-29	-60	-101	33	-87	-34	-118	-25	-104	-70	-67	16	-100	-13	-73	-70	-150	-77	212	-2820	-103	-7628	2014	-7733	232	-14630	9113	-6377	-2450	-12744	-116	-7022	-2526	-13666	23717
0.499167	-29	41	84	-63	-115	-34	17	-19	-23	2	-77	-72	-100	0	-30	-59	-102	32	-83	-30	-104	-23	-102	-68	-66	0	-98	-14	-76	-70	-149	-72	123	-2656	-210	-7220	5036	-7438	166	-14637	8659	-6043	-2424	-12878	-582	-6581	-2528	-13804	23427
0.500000	-33	41	86	-61	-111	-36	13	-14	-18	4	-74	-62	-98	-13	-28	-58	-102	28	-83	-32	-109	-25	-101	-70	-66	0	-99	-14	-75	-69	-147	-75	1348	-2494	-331	-6842	4466	-7125	90	-14654	7764	-5697	-2411	-13018	-1905	-6126	-2533	-13966	23912
0.500833	-27	56	90	-62	-111	-32	15	-21	-16	5	-72	-63	-96	-14	-30	-61	-98	33	-80	-32	-103	-19	-96	-73	-65	0	-98	-13	-53	-72	-147	-76	506	-2339	-454	-6476	4084	-6790	6	-14658	7096	-5344	-2413	-13165	-390	-5664	-2533	-14147	26678
0.501667	-24	41	89	-59	-112	-35	15	-13	-16	7	-74	-62	-99	-15	-28	-58	-108	35	-63	-30	-108	-24	-98	-69	-63	0	-97	-13	-75	-70	-149	-75	408	-2201	-573	-6184	3934	-6426	-79	-14659	6354	-4972	-2429	-13318	-749	-5186	-2520	-14340	21676
0.502500	-26	39	89	-61	-112	-34	17	-13	-18	4	-75	-67	-98	-15	-28	-59	-99	35	-93	-30	-108	-22	-98	-72	-65	-1	-99	-15	-74	-70	-147	-74	161	-2081	-675	-5901	3378	-6041	-160	-14652	5384	-4590	-2443	-13476	-1143	-4710	-2489	-14547	23061
0.503333	-26	42	89	-63	-112	-35	12	-14	-21	5	-74	-63	-99	-14	-29	-60	-100	34	-78	-36	-110	-23	-99	-72	-66	-4	-101	-14	-74	-69	-147	-76	75	-1976	-766	-5653	3109	-5630	-238	-14634	4219	-4179	-2460	-13637	-1411	-4224	-2432	-14760	22022
0.504167	-26	40	85	-61	-113	-36	12	-15	-17	-12	-76	-64	-100	-19	-31	-59	-100	33	-83	-36	-109	-22	-100	-72	-63	-3	-101	-17	-74	-74	-149	-75	-78	-1893	-830	-5429	3666	-5193	-301	-14603	2779	-3762	-2471	-13798	-1503	-3745	-2342	-14978	18222
0.505000	-25	38	84	-62	-113	-34	11	-13	-17	0	-74	-64	-94	-16	-29	-58	-103	34	-84	-25	-108	-23	-99	-72	-67	-1	-99	-14	-74	-69	-147	-77	158	-1822	-857	-5248	2917	-4736	-345	-14558	1450	-3321	-2468	-13956	-1754	-3264	-2215	-15200	17259
0.505833	-24	40	89	-60	-111	-34	13	-15	-24	7	-70	-65	-99	-18	-31	-60	-101	34	-82	-31	-105	-21	-98	-70	-64	1	-97	-13	-75	-72	-146	-79	-117	-1765	-851	-5092	2642	-4263	-362	-14489	-59	-2869	-2447	-14107	-1185	-2790	-2044	-15412	20590
0.506667	-24	43	89	-60	-110	-34	16	-13	-19	5	-72	-66	-95	-13	-29	-60	-98	32	-82	-36	-104	-21	-100	-70	-64	-1	-100	-15	-70	-69	-149	-76	91	-1721	-815	-4966	2975	-3783	-366	-14408	-2046	-2416	-2415	-14262	-1483	-2324	-1838	-15627	13903
0.507500	-24	33	89	-61	-110	-39	5	-17	-21	3	-74	-65	-100	-19	-33	-61	-99	33	-82	-34	-107	-19	-96	-72	-62	2	-97	-15	-68	-72	-147	-75	-187	-1677	-735	-4861	2158	-3288	-321	-14297	-3931	-1950	-2357	-14406	-2075	-1884	-1594	-15821	10627
0.508333	-25	39	89	-60	-113	-34	11	-17	-17	4	-73	-64	-99	-18	-30	-57	-99	34	-84	-27	-108	-22	-99	-70	-65	0	-101	-15	-76	-69	-147	-78	-32	-1633	-620	-4775	-5	-2792	-271	-14184	-5934	-1492	-2277	-14543	-1762	-1454	-1308	-16000	11748
0.509167	-7	39	89	-57	-109	-33	10	-13	-22	12	-72	-67	-98	-18	-31	-61	-99	35	-83	-32	-105	-19	-98	-72	-62	0	-114	-31	-76	-69	-151	-76	-16	-1576	-471	-4702	-2366	-2291	-183	-14012	-8139	-1034	-2177	-14668	-783	-1054	-996	-16165	5306
0.510000	-25	38	88	-59	-111	-39	9	-15	-21	4	-73	-69	-98	-15	-29	-56	-99	35	-84	-34	-87	-21	-100	-69	-64	0	-101	-14	-74	-70	-148	-76	-197	-1507	-291	-4641	-4137	-1801	-68	-13829	-10353	-597	-2050	-14776	-137	-682	-651	-16298	3069
0.510833	-23	37	90	-60	-110	-34	12	-15	-17	3	-72	-66	-94	-17	-31	-61	-101	35	-82	-32	-112	-19	-98	-72	-64	1	-98	-13	-76	-74	-152	-76	-215	-1423	-81	-4582	-5154	-1322	66	-13618	-12674	-177	-1900	-14871	311	-335	-292	-16406	194
0.511667	-25	39	88	-60	-113	-38	12	-16	-17	4	-69	-39	-99	-17	-28	-59	-98	35	-82	-33	-105	-19	-100	-69	-63	1	-99	-15	-70	-69	-147	-77	-390	-1314	143	-4522	-4709	-856	220	-13382	-15150	213	-1731	-14948	926	-23	80	-16476	-4777
0.512500	-25	39	88	-58	-111	-34	12	-12	-18	3	-47	-75	-96	-16	-31	-58	-101	37	-83	-32	-105	-19	-97	-69	-62	0	-99	-12	-70	-68	-151	-75	-651	-1186	392	-4456	-1305	-412	388	-13109	-17672	577	-1545	-15006	788	251	452	-16515	-6638
0.513333	-23	41	90	-58	-109	-32	12	-14	-15	6	-72	-65	-96	-13	-26	-57	-76	37	-83	-31	-107	-18	-98	-68	-62	2	-101	-12	-70	-67	-146	-72	353	-1032	642	-4383	159	12	555	-12814	-20250	904	-1350	-15042	-1223	488	822	-16513	-7778
0.514167	-26	38	88	-57	-107	-33	13	-15	-18	2	-70	-64	-96	-15	-28	-58	-99	36	-84	-30	-101	-18	-99	-65	-66	0	-98	-5	-73	-69	-149	-76	88	-859	902	-4299	-1272	399	727	-12494	-22795	1209	-1149	-15058	-1095	679	1164	-16476	-7186
0.515000	-25	42	88	-99	-110	-34	11	-17	-15	4	-64	-62	-93	-14	-30	-59	-99	35	-83	-33	-105	-23	-103	-70	-64	-1	-100	-15	-73	-74	-148	-79	-69	-664	1158	-4200	-4173	752	881	-12151	-25152	1428	-953	-15053	-224	833	1483	-16394	-14017
0.515833	-27	37	84	-66	-110	-36	10	-21	-21	0	-78	-70	-99	-21	-33	-63	-102	30	-90	-34	-108	-32	-101	-70	-67	-12	-103	-18	-76	-70	-153	-82	-414	-448	1411	-4095	-4958	1070	1024	-11784	-26837	1615	-768	-15031	1448	945	1763	-16275	-14441
0.516667	-29	38	85	-62	-116	-38	6	-21	-17	2	-75	-69	-100	-21	-33	-52	-101	34	-85	-34	-107	-25	-104	-73	-64	-5	-102	-14	-76	-73	-152	-80	-332	-220	1659	-3968	-2809	1345	1143	-11399	-27993	1759	-590	-14981	849	1006	2005	-16107	-14868
0.517500	-28	39	85	-59	-109	-34	11	-17	-25	5	-74	-63	-99	-18	-32	-62	-102	34	-85	-32	-107	-23	-102	-73	-69	-4	-102	-15	-75	-74	-149	-81	-167	16	1897	-3833	483	1579	1236	-10992	-29087	1854	-432	-14909	480	1043	2191	-15909	-18025
0.518333	-30	40	86	-58	-111	-36	9	-18	-19	5	-92	-63	-96	-22	-30	-61	-99	34	-110	-33	-109	-23	-104	-74	-66	-3	-100	-15	-74	-74	-151	-78	174	263	2124	-3687	2153	1761	1293	-10573	-29879	1896	-304	-14820	55	1031	2330	-15670	-18263
0.519167	-25	44	85	-57	-113	-34	10	-35	-18	5	-72	-64	-99	-15	-28	-60	-98	34	-84	-34	-125	-22	-102	-68	-64	-1	-100	-17	-73	-58	-141	-77	-326	511	2341	-3536	2832	1903	1311	-10143	-30345	1887	-207	-14716	1758	975	2401	-15403	-13236
0.520000	-25	41	84	-57	-111	-36	10	-26	-21	5	-70	-63	-95	-15	-28	-58	-101	37	-82	-33	-105	-23	-100	-70	-64	-1	-99	-13	-73	-68	-150	-78	-136	770	2558	-3383	5312	1985	1286	-9706	-30597	1835	-147	-14595	2690	878	2414	-15104	-15101
0.520833	-25	50	85	-59	-109	-36	12	-13	-16	6	-73	-63	-99	-16	-26	-58	-102	34	-78	-32	-109	-24	-100	-69	-64	-1	-97	-16	-72	-68	-148	-78	-113	1005	2762	-3236	7847	2014	1225	-9267	-30348	1734	-131	-14445	1829	739	2361	-14787	-16802
0.521667	-26	42	84	-58	-110	-36	12	-17	1	-17	-72	-61	-96	-14	-26	-56	-100	37	-84	-31	-104	-23	-99	-68	-66	-1	-99	-13	-73	-69	-144	-78	-65	1242	2966	-3092	9226	1987	1119	-8832	-29727	1586	-152	-14314	1048	561	2247	-14451	-10727
0.522500	-28	41	82	-59	-109	-38	11	-15	-19	6	-75	-64	-98	-13	-28	-59	-103	32	-86	-34	-107	-25	-102	-68	-66	-4	-101	-16	-73	-69	-148	-74	116	1471	3159	-2960	9829	1910	975	-8396	-28744	1397	-216	-14156	1290	348	2069	-14105	-11774
0.523333	-26	38	85	-59	-112	-36	7	-18	-22	1	-74	-69	-101	-16	-31	-58	-83	36	-88	-35	-120	-25	-104	-74	-68	-5	-104	-16	-76	-72	-151	-79	27	1690	3358	-2846	9740	1760	796	-7962	-27340	1167	-325	-13989	1377	93	1835	-13755	-9929
0.524167	-32	33	80	-63	-115	-46	7	-19	-24	0	-76	-70	-102	-17	-31	-62	-104	32	-91	-36	-107	-25	-104	-72	-69	4	-104	-17	-75	-75	-151	-80	99	1902	3554	-2745	8825	1576	591	-7539	-25716	895	-472	-13803	1848	-182	1551	-13404	-6109
0.525000	-29	38	86	-61	-112	-38	7	-19	-24	-4	-73	-64	-98	-17	-24	-58	-101	33	-88	-34	-108	-25	-102	-75	-66	-5	-101	-14	-74	-75	-152	-76	-137	2116	3765	-2665	7961	1330	366	-7122	-23805	592	-642	-13604	3674	-493	1222	-13056	-5699
0.525833	-27	39	90	-58	-109	-36	11	-16	-15	7	-73	-62	-97	-13	-27	-58	-101	32	-85	-30	-105	-19	-99	-67	-64	0	-98	-15	-73	-68	-147	-76	-838	2315	3968	-2602	8323	1031	131	-6715	-21722	257	-840	-13387	4192	-825	847	-12718	-3546
0.526667	-24	41	91	-57	-109	-33	13	-18	-15	4	-70	-62	-94	-13	-29	-57	-98	38	-83	-30	-103	-22	-102	-68	-66	-3	-99	-11	-68	-68	-148	-74	120	2514	4184	-2572	6419	675	-116	-6323	-19385	-118	-1063	-13152	1610	-1186	434	-12396	-2864
0.527500	-25	39	89	-56	-108	-35	12	-15	-13	8	-70	-65	-95	-12	-25	-56	-99	35	-84	-34	-103	-21	-102	-69	-60	0	-101	-12	-69	-65	-146	-68	-156	2702	4388	-2560	2760	276	-355	-5938	-16527	-515	-1303	-12897	2469	-1562	-3	-12079	3670
0.528333	-25	40	88	-59	-110	-33	10	-15	-17	7	-74	-66	-95	-14	-27	-49	-98	36	-85	-30	-102	-23	-98	-68	-64	-5	-100	-13	-69	-67	-146	-73	-789	2888	4598	-2575	1559	-172	-591	-5563	-13521	-942	-1551	-12630	2333	-1947	-461	-11822	4894
0.529167	-28	41	88	-58	-108	-33	11	-15	-18	8	-70	-62	-95	-12	-27	-57	-101	34	-85	-31	-109	-21	-102	-66	-64	0	-98	-13	-73	-67	-146	-77	-591	3073	4796	-2612	46	-660	-807	-5199	-10585	-1385	-1798	-12295	1542	-2344	-932	-11572	5925
0.530000	-26	41	87	-57	-107	-34	11	-13	-31	7	-74	-62	-96	-14	-28	-56	-116	35	-83	-33	-105	-19	-100	-67	-65	-3	-100	-13	-76	-61	-146	-73	-779	3253	4986	-2675	17	-1187	-1003	-4838	-7651	-1850	-2049	-11949	1038	-2746	-1408	-11346	9818
0.530833	-29	63	87	-58	-113	-33	10	-15	-22	7	-73	-62	-98	-14	-30	-63	-104	35	-85	-33	-115	-22	-100	-68	-67	-6	-101	-12	-74	-69	-149	-74	-824	3422	5161	-2754	942	-1731	-1173	-4478	-4795	-2317	-2285	-11564	817	-3150	-1885	-11152	9304
0.531667	-27	40	89	-61	-155	-35	10	-16	-18	3	-87	-64	-95	-15	-29	-59	-98	35	-86	-35	-107	-24	-102	-69	-69	-6	-105	-11	-76	-70	-150	-77	-488	3593	5317	-2859	985	-2320	-1321	-4128	-1873	-2800	-2516	-11139	-686	-3561	-2354	-10994	7769
0.532500	-32	36	86	-58	-113	-12	8	-18	-25	4	-75	-64	-96	-17	-31	-60	-104	33	-85	-32	-107	-21	-94	-67	-64	-1	-97	-10	-75	-67	-143	-75	-797	3741	5448	-2978	294	-2888	-1439	-3760	958	-3267	-2727	-10663	-625	-3961	-2800	-10857	11430
0.533333	-25	42	90	-56	-110	-34	11	-14	-17	5	-76	-60	-96	-15	-28	-58	-110	37	-82	-32	-108	-22	-99	-66	-65	-3	-101	-10	-73	-67	-146	-74	-802	3867	5550	-3114	2076	-3487	-1528	-3391	3567	-3738	-2932	-10151	-429	-4354	-3228	-10751	9548
0.534167	-26	41	88	-53	-112	-32	13	-14	-17	6	-69	-60	-95	-12	-30	-56	-101	34	-83	-28	-104	-26	-99	-65	-64	2	-97	-10	-74	-68	-146	-72	-654	3977	5613	-3272	4969	-4086	-1602	-3013	6213	-4187	-3122	-9591	-1181	-4741	-3626	-10674	3282
0.535000	-22	44	91	-47	-105	-32	11	-11	-18	5	-70	-61	-96	9	-28	-56	-97	38	-81	-29	-107	-21	-97	-65	-65	-1	-98	-10	-80	-66	-146	-73	-583	4061	5637	-3441	7680	-4678	-1658	-2627	8571	-4620	-3286	-8990	-1645	-5124	-3991	-10623	6880
0.535833	-30	41	84	-57	-108	-33	11	-16	-18	6	-73	-63	-95	-16	-30	-61	-101	28	-84	-33	-104	-23	-102	-69	-67	0	-99	-10	-73	-72	-149	-76	-380	4116	5613	-3628	9765	-5261	-1700	-2225	10590	-5025	-3441	-8341	-1614	-5506	-4322	-10597	3885
0.536667	-27	37	88	-60	-110	-38	10	-17	-21	3	-75	-63	-98	-17	-32	-58	-98	34	-82	-34	-109	-24	-100	-69	-65	-3	-101	-13	-76	-70	-147	-77	-282	4140	5545	-3824	11129	-5820	-1724	-1807	12337	-5401	-3591	-7646	-1614	-5877	-4606	-10585	1802
0.537500	-28	39	97	-58	-110	-35	11	-16	-17	5	-72	-63	-95	-16	-31	-59	-101	32	-82	-32	-105	-22	-100	-67	-65	0	-100	-12	-74	-68	-144	-76	-187	4126	5426	-4025	10974	-6354	-1745	-1376	13614	-5741	-3717	-6907	-1648	-6245	-4845	-10589	4583
0.538333	-26	39	88	-57	-111	-33	11	-16	-13	4	-74	-65	-98	-14	-33	-58	-100	35	-83	-33	-105	-23	-101	-68	-66	-3	-101	-14	-76	-70	-146	-80	-331	4077	5259	-4234	10026	-6867	-1768	-930	14486	-6047	-3841	-6133	-1602	-6609	-5031	-10606	2767
0.539167	-28	39	89	-57	-112	-55	10	-16	-18	8	-70	-65	-97	-15	-30	-58	-97	34	-85	-19	-107	-22	-101	-67	-81	0	-100	-14	-73	-66	-144	-75	-699	3988	5029	-4455	10039	-7344	-1786	-468	15018	-6316	-3949	-5318	-1154	-6974	-5172	-10631	1718
0.540000	-25	42	87	-66	-109	-35	11	-16	-21	13	-73	-65	-99	-13	-32	-62	-100	36	-84	-34	-108	-22	-102	-73	-67	-5	-104	-15	-74	-73	-152	-76	-53	3862	4737	-4680	9097	-7793	-1816	-1	15034	-6551	-4045	-4475	-2772	-7344	-5265	-10658	-1283
0.540833	-27	35	85	-62	-110	-39	10	-21	-22	3	-75	-66	-99	-18	-34	-60	-101	32	-86	-32	-131	-25	-102	-66	-67	0	-98	-14	-76	-70	-146	-78	326	3702	4424	-4900	4938	-8198	-1841	470	14945	-6747	-4121	-3596	-2300	-7698	-5300	-10679	-181
0.541667	-25	39	89	-59	-111	-38	15	-19	-19	3	-67	-64	-97	-17	-31	-59	-93	34	-82	-36	-108	-24	-100	-70	-66	-4	-102	-18	-74	-72	-147	-80	-257	3506	4045	-5125	3190	-8571	-1876	940	15328	-6919	-4185	-2692	-1677	-8076	-5289	-10693	-2115
0.542500	-28	36	82	-63	-159	-36	11	-18	-19	2	-73	-67	-96	-17	-32	-61	-103	33	-87	-35	-107	-24	-103	-70	-65	-3	-100	-15	-76	-70	-147	-78	313	3284	3624	-5334	1044	-8902	-1916	1411	15752	-7055	-4223	-1766	-1959	-8444	-5227	-10692	-7390
0.543333	-28	38	86	-63	-113	-35	11	-17	-21	4	-75	-68	-100	-17	-29	-59	-102	35	-86	-33	-107	-24	-102	-73	-64	-1	-101	-18	-75	-73	-147	-77	264	3044	3163	-5539	-601	-9204	-1956	1871	16110	-7158	-4229	-831	-1901	-8813	-5117	-10667	-5664
0.544167	-29	38	84	-79	-109	-36	10	-22	-18	2	-74	-66	-100	-17	-33	-64	-92	30	-87	-35	-109	-23	-104	-73	-65	-3	-102	-18	-78	-74	-149	-80	245	2777	2663	-5734	-2066	-9467	-1996	2313	16408	-7255	-4225	103	-1270	-9173	-4967	-10614	-6748
0.545000	-29	29	86	-60	-111	-35	12	-21	-24	2	-73	-67	-98	-18	-31	-61	-102	33	-87	-33	-107	-26	-101	-75	-67	-4	-103	-19	-74	-73	-143	-80	610	2502	2141	-5907	-4076	-9697	-2021	2734	16674	-7334	-4175	1064	-1886	-9528	-4765	-10520	-8070
0.545833	-26	39	87	-60	-110	-34	12	-14	-19	6	-69	-66	-98	-19	-31	-59	-100	36	-86	-36	-103	-25	-98	-69	-65	1	-81	-13	-76	-70	-146	-76	593	2221	1602	-6064	-8469	-9894	-2039	3141	16770	-7397	-4086	2008	-1975	-9871	-4516	-10381	-2095
0.546667	-25	38	90	-61	-107	-32	10	-13	-18	6	-70	-64	-94	-16	-28	-58	-96	17	-86	-31	-103	-21	-99	-70	-62	-1	-102	-15	-70	-55	-145	-76	345	1932	1050	-6195	-11305	-10079	-2047	3504	16636	-7458	-3953	2941	-1931	-10204	-4238	-10198	2156
0.547500	-28	40	86	-60	-110	-34	13	-15	-16	5	-72	-65	-92	-18	-31	-59	-98	30	-86	-34	-104	-24	-102	-72	-59	0	-101	-14	-72	-74	-145	-76	297	1654	491	-6303	-12410	-10203	-2033	3840	16424	-7497	-3776	3850	-2613	-10511	-3925	-9952	-2723
0.548333	-27	39	86	-59	-110	-35	12	-16	-19	3	-82	-68	-100	-19	-32	-66	-99	32	-87	-38	-108	-25	-103	-72	-69	-5	-109	-18	-77	-75	-148	-78	56	1376	-53	-6383	-13792	-10317	-2007	4137	16236	-7538	-3547	4726	-3274	-10792	-3582	-9647	2340
0.549167	-30	33	82	-67	-114	-35	9	-18	-24	3	-75	-68	-100	-18	-31	-61	-101	30	-87	-34	-105	-24	-103	-72	-79	-1	-103	-14	-74	-70	-149	-78	318	1112	-587	-6433	-16295	-10400	-1952	4396	15991	-7574	-3286	5571	-3129	-11033	-3215	-9275	2968
0.550000	-25	37	86	-60	-110	-36	11	-13	-21	4	-76	-69	-94	-17	-31	-60	-99	34	-87	-33	-104	-25	-101	-70	-63	-6	-104	-17	-76	-72	-138	-78	193	861	-1090	-6451	-18950	-10456	-1874	4612	15569	-7603	-2979	6362	-2624	-11236	-2824	-8825	-705
0.550833	-28	34	87	-61	-109	-34	13	-17	-21	5	-73	-65	-99	-17	-30	-47	-100	34	-87	-33	-105	-24	-102	-70	-60	-4	-101	-16	-74	-73	-149	-77	63	628	-1561	-6440	-21316	-10486	-1774	4786	14994	-7623	-2628	7105	-2560	-11393	-2422	-8298	1505
0.551667	-25	40	90	-60	-107	-19	16	-13	-17	6	-74	-66	-95	-15	-28	-64	-98	34	-84	-31	-103	-24	-99	-69	-61	-5	-103	-15	-70	-72	-168	-78	37	408	-1989	-6399	-22929	-10488	-1657	4913	13984	-7635	-2247	7781	-2524	-11493	-2012	-7694	-341
0.552500	-28	37	87	-59	-113	-35	15	-14	-18	5	-70	-63	-95	-16	-26	-60	-99	33	-86	-34	-101	-21	-101	-67	-62	-1	-100	-12	-72	-76	-146	-77	-264	205	-2369	-6335	-22574	-10461	-1522	5015	12843	-7637	-1839	8389	-1488	-11538	-1602	-7006	-1312
0.553333	-23	41	90	-58	-110	-32	15	-10	-19	-1	-69	-65	-94	-15	-26	-59	-101	36	-81	-31	-102	-21	-98	-66	-63	-4	-101	-13	-73	-68	-144	-75	209	17	-2698	-6232	-21181	-10400	-1371	5073	12127	-7622	-1424	8909	-2493	-11518	-1202	-6248	-2040
0.554167	-24	38	90	-60	-107	-31	16	-10	-18	7	-69	-64	-93	-15	-26	-58	-100	32	-85	-30	-101	-21	-97	-67	-62	0	-108	-13	-69	-68	-144	-76	828	-159	-2967	-6138	-22785	-10315	-1218	5100	11325	-7588	-1005	9352	-2839	-11436	-811	-5414	-302
0.555000	-25	9	90	-31	-105	-29	18	-13	-16	6	-70	-65	-77	-12	-26	-59	-97	37	-83	-29	-104	-19	-99	-66	-64	-1	-98	-11	-73	-72	-146	-76	-387	-325	-3176	-6013	-22115	-10198	-1060	5086	10527	-7539	-593	9697	-1175	-11294	-438	-4503	1833
0.555833	-28	38	86	-60	-113	-32	15	-12	-22	3	-75	-66	-99	-15	-29	-68	-99	33	-85	-24	-105	-25	-98	-70	-64	-3	-103	-16	-73	-70	-148	-78	47	-486	-3333	-5883	-20901	-10049	-908	5049	9637	-7464	-196	9953	-1211	-11081	-82	-3519	-1168
0.556667	-26	38	88	-69	-113	-33	12	-16	-15	0	-76	-72	-102	-17	-48	-60	-101	33	-85	-35	-111	-25	-99	-69	-68	-5	-104	-22	-78	-74	-149	-79	-68	-635	-3425	-5748	-19040	-9862	-767	4989	8738	-7362	164	10113	-1285	-10805	250	-2474	3618
0.557500	-28	36	74	-63	-113	-36	11	-16	-22	1	-79	-68	-99	-17	-28	-60	-101	33	-87	-42	-109	-24	-99	-45	-64	0	-102	-15	-65	-73	-147	-77	-358	-772	-3459	-5611	-16509	-9637	-633	4910	7865	-7220	500	10190	-671	-10462	562	-1370	2963
0.558333	-25	41	89	-61	-102	-33	12	-13	-17	4	-75	-66	-100	-17	-26	-53	-97	35	-83	-34	-109	-23	-98	-70	-62	0	-99	-18	-75	-70	-144	-76	-127	-906	-3437	-5477	-13217	-9373	-520	4809	6913	-7046	791	10172	-1094	-10064	852	-225	532
0.559167	-29	41	91	-63	-111	-32	13	-12	-21	6	-74	-64	-98	-14	-26	-59	-102	35	-48	-44	-108	-23	-98	-69	-63	-1	-104	-14	-74	-67	-143	-75	96	-1033	-3368	-5355	-12083	-9073	-427	4693	5657	-6835	1038	10082	-1439	-9606	1122	959	2726
0.560000	-25	42	90	-53	-111	-30	16	-12	-23	7	-73	-63	-103	-13	-26	-60	-100	38	-82	-30	-105	-21	-100	-67	-63	3	-97	-15	-73	-69	-144	-73	-359	-1149	-3254	-5254	-10178	-8734	-353	4564	4074	-6588	1228	9896	-107	-9102	1378	2172	5635
0.560833	-22	41	88	-59	-107	-30	15	-10	-15	8	-73	-62	-95	-12	-26	-58	-99	36	-83	-35	-105	-24	-97	-68	-62	2	-97	-13	-75	-66	-143	-74	-319	-1259	-3107	-5169	-6617	-8360	-294	4420	2488	-6303	1371	9649	245	-8545	1622	3403	-860
0.561667	-24	39	90	-58	-108	-31	15	-11	6	10	-69	-61	-97	-15	-26	-59	-100	37	-82	-31	-107	-18	-97	-68	-63	1	-97	-15	-75	-67	-155	-74	-633	-1354	-2933	-5111	-3428	-7948	-272	4265	1139	-5980	1457	9337	-459	-7951	1863	4627	681
0.562500	-25	62	90	-59	-113	-30	15	-13	-17	9	-72	-60	-96	-14	-25	-57	-99	38	-83	-32	-108	-18	-98	-66	-62	2	-97	-12	-73	-65	-146	-75	-526	-1431	-2734	-5080	-1668	-7507	-259	4095	-345	-5619	1503	8979	-534	-7326	2104	5842	3161
0.563333	-27	43	89	-56	-108	-30	13	-11	-7	8	-75	-63	-109	-13	-27	-59	-96	36	-82	-30	-104	-18	-99	-67	-63	2	-98	-15	-76	-70	-148	-73	-787	-1487	-2529	-5073	-587	-7034	-266	3913	-1851	-5223	1505	8579	-141	-6678	2351	7030	-83
0.564167	-26	42	86	-60	-113	-34	11	-16	-22	5	-75	-65	-97	-17	-18	-59	-102	37	-85	-35	-108	-23	-102	-69	-68	-1	-101	-14	-77	-69	-149	-77	-938	-1513	-2318	-5095	-60	-6535	-283	3715	-3355	-4799	1482	8157	-180	-6011	2613	8176	3049
0.565000	-29	39	86	-60	-113	-36	8	-14	-22	4	-75	-66	-101	-18	-30	-62	-104	34	-88	-35	-111	-22	-104	-72	-65	-3	-103	-18	-80	-72	-154	-77	-823	-1503	-2114	-5144	-212	-6017	-304	3503	-4813	-4349	1434	7721	-200	-5337	2894	9276	3883
0.565833	-28	41	85	-62	-116	-38	8	-16	-23	5	-75	-62	-103	-14	-47	-60	-100	35	-84	-33	-108	-21	-102	-68	-60	1	-97	-12	-72	-67	-148	-73	-1167	-1443	-1923	-5209	94	-5479	-326	3278	-5963	-3872	1384	7301	816	-4649	3209	10317	3590
0.566667	-24	55	87	-59	-109	-35	12	-11	-16	8	-73	-63	-99	5	-26	-58	-99	38	-84	-32	-105	-18	-98	-66	-65	-1	-99	-15	-70	-68	-150	-74	-1010	-1340	-1758	-5298	1524	-4940	-348	3030	-7056	-3381	1332	6845	396	-3972	3541	11268	4290
0.567500	-25	44	87	-59	-111	-33	12	-12	-16	9	-72	-61	-95	-14	-28	-53	-97	37	-79	-33	-108	-21	-101	-66	-65	-1	-100	-22	-74	-66	-147	-73	191	-1182	-1624	-5402	-765	-4402	-367	2756	-8305	-2882	1290	6426	-924	-3305	3907	12129	5673
0.568333	-24	40	87	-59	-110	-26	11	-13	-17	6	-70	-63	-97	-16	-51	-57	-96	36	-81	-31	-107	-17	-98	-65	-63	0	-100	-12	-82	-68	-149	-72	-577	-961	-1523	-5523	-2294	-3866	-369	2459	-9177	-2378	1278	6032	630	-2663	4292	12882	9738
0.569167	-27	46	89	-60	-109	-34	10	-13	-18	9	-72	-62	-96	-15	-28	-57	-122	34	-84	-33	-108	-23	-105	-67	-64	0	-98	-12	-75	-70	-148	-72	-361	-683	-1464	-5657	-3163	-3348	-372	2140	-10009	-1881	1294	5662	442	-2050	4707	13522	4931
0.570000	-29	43	88	-59	-104	-34	11	-13	4	8	-74	-64	-95	-15	-30	-56	-99	35	-83	-33	-103	-19	-102	-64	-61	0	-98	-15	-72	-80	-151	-69	-453	-336	-1446	-5805	-4143	-2848	-349	1794	-10738	-1394	1347	5326	337	-1473	5135	14045	6667
0.570833	-27	43	86	-58	-109	-34	12	-14	-17	8	-74	-63	-94	-31	-28	-50	-99	35	-82	-34	-107	-22	-101	-74	-63	0	-98	-14	-73	-67	-148	-73	-352	67	-1469	-5963	-4269	-2378	-311	1423	-11166	-930	1439	5022	185	-926	5580	14440	6749
0.571667	-23	41	114	-58	-108	-34	16	-10	-19	6	-75	-63	-95	-14	-30	-58	-101	35	-82	-33	-104	-21	-99	-67	-65	0	-99	-14	-72	-70	-148	-73	-139	533	-1532	-6130	-3348	-1945	-257	1035	-11490	-489	1579	4742	447	-431	6016	14707	3199
0.572500	-24	40	50	-61	-111	-35	13	-10	-21	7	-72	-62	-93	-14	-27	-60	-110	38	-82	-32	-107	-23	-101	-70	-60	1	-98	-13	-69	-94	-148	-72	182	1049	-1629	-6316	-4418	-1543	-188	619	-11762	-76	1759	4495	1034	12	6444	14847	2280
0.573333	-21	43	88	-58	-111	-34	10	-12	-17	7	-102	-65	-97	-18	-30	-59	-98	35	-82	-34	-107	-23	-100	-69	-61	-1	-100	-19	-74	-73	-150	-74	-82	1604	-1764	-6518	-5180	-1185	-94	182	-12031	294	1975	4271	3060	403	6841	14852	5602
0.574167	-28	41	82	-61	-112	-38	8	-14	-21	3	-76	-65	-97	-14	-27	-61	-104	32	-83	-33	-108	-23	-116	-70	-63	1	-95	-12	-70	-69	-144	-72	199	2199	-1913	-6734	-3748	-869	20	-272	-12313	635	2232	4071	3644	742	7205	14747	-356
0.575000	-25	44	88	-59	-100	-33	11	-12	-17	7	-73	-64	-99	-16	-31	-58	-102	37	-82	-32	-109	-21	-100	-67	-63	1	-85	-15	-75	-69	-147	-74	26	2814	-2083	-6984	-1889	-602	139	-732	-12346	926	2510	3882	2902	1016	7517	14520	-2853
0.575833	-27	40	84	-61	-113	-35	10	-12	-19	4	-75	-66	-97	-43	-33	-61	-102	30	-86	-35	-111	-26	-103	-78	-66	-1	-100	-16	-76	-70	-148	-77	4	3437	-2265	-7250	-666	-386	269	-1201	-12290	1172	2807	3702	2591	1232	7773	14191	-956
0.576667	-28	45	84	-61	-112	-36	9	-14	-19	6	-77	-68	-103	-22	-36	-62	-101	33	-86	-36	-109	-24	-102	-74	-68	-4	-99	-17	-80	-72	-152	-76	-79	4061	-2441	-7557	467	-214	423	-1676	-12292	1380	3109	3525	3104	1394	7963	13770	-5860
0.577500	-25	40	87	-61	-112	-36	12	-14	-21	6	-76	-65	-97	-14	-32	-62	-103	34	-84	-33	-111	-26	-103	-70	-65	0	-100	-16	-74	-69	-148	-74	-36	4670	-2606	-7865	1274	-86	581	-2152	-12142	1545	3413	3348	3667	1524	8085	13280	-5588
0.578333	-27	39	85	-62	-110	-35	13	-14	-16	3	-105	-69	-98	-16	-32	-60	-101	34	-85	-34	-107	-22	-102	-69	-62	0	-98	-15	-73	-69	-149	-75	-57	5249	-2750	-8208	1829	-5	763	-2619	-11842	1672	3696	3167	3829	1561	8124	12727	-5160
0.579167	-25	40	85	-59	-112	-33	11	-14	-18	4	-74	-66	-97	-13	-31	-61	-104	35	-104	-34	-109	-25	-101	-66	-64	0	-97	-14	-73	-67	-146	-76	-508	5788	-2861	-8581	2717	39	938	-3078	-11503	1760	3953	2972	4078	1577	8090	12138	-6775
0.580000	-16	38	88	-59	-108	-56	13	-13	-18	6	-77	-64	-95	-16	-31	-58	-100	36	-86	-32	-107	-24	-101	-68	-59	0	-96	-15	-87	-68	-150	-76	-831	6262	-2949	-8975	4799	40	1136	-3523	-10916	1818	4170	2768	3771	1555	7977	11491	-6572
0.580833	-27	40	89	-62	-111	-36	15	-17	-17	5	-77	-66	-96	-15	-32	-62	-101	35	-88	-28	-110	-25	-105	-69	-63	-3	-97	-13	-72	-72	-149	-76	284	6708	-2986	-9381	3577	-5	1333	-3958	-10659	1831	4336	2555	1968	1502	7800	10839	-6757
0.581667	-23	43	89	-45	-109	-36	12	-16	-22	5	-77	-69	-101	-19	-38	-62	-101	34	-86	-36	-111	-27	-102	-70	-66	-5	-100	-16	-77	-74	-150	-80	-325	7072	-2985	-9792	1613	-56	1537	-4369	-10609	1848	4445	2323	3707	1428	7554	10181	-1468
0.582500	-29	38	86	-63	-115	-36	9	-18	-24	4	-78	-69	-101	-18	-34	-60	-103	28	-88	-35	-111	-27	-104	-69	-67	-5	-99	-16	-75	-72	-148	-76	-235	7366	-2935	-10206	1014	-145	1749	-4762	-10205	1842	4503	2089	3840	1344	7266	9542	-3641
0.583333	-31	37	88	-60	-109	-35	11	-19	-19	4	-76	-67	-100	-23	-35	-60	-105	32	-88	-34	-107	-26	-103	-70	-68	-7	-102	-15	-79	-72	-151	-80	286	7591	-2845	-10607	-25	-257	1968	-5132	-9113	1821	4491	1848	3757	1248	6931	8921	-2683
0.584167	-28	38	86	-62	-114	-39	8	-16	-22	3	-78	-67	-101	-22	-21	-60	-101	34	-90	-35	-112	-30	-107	-66	-65	-4	-99	-17	-78	-74	-148	-76	524	7749	-2700	-10994	-126	-390	2193	-5482	-7355	1798	4427	1606	4014	1158	6575	8329	222
0.585000	-29	41	87	-61	-112	-36	11	-16	-10	4	-77	-65	-99	-17	-35	-59	-105	35	-86	-35	-110	-22	-104	-67	-64	-3	-98	-15	-76	-74	-159	-72	981	7839	-2511	-11354	1163	-529	2422	-5799	-5466	1777	4310	1368	4480	1080	6196	7770	-1319
0.585833	-27	41	89	-60	-112	-35	13	-14	-17	6	-72	-63	-96	-14	-30	-60	-101	38	-86	-34	-103	-24	-103	-66	-62	-1	-98	-13	-74	-72	-145	-76	1894	7864	-2282	-11681	1215	-680	2668	-6099	-3785	1760	4150	1141	3893	1023	5822	7251	-2826
0.586667	-23	42	90	-58	-110	-30	13	-13	-17	8	-67	-63	-95	-15	-31	-56	-97	38	-84	-33	-104	-22	-99	-67	-64	1	-98	-13	-62	-69	-147	-76	2039	7827	-2020	-11968	1094	-830	2914	-6381	-2508	1743	3937	921	5252	985	5446	6765	1791
0.587500	-25	38	90	-59	-112	-34	11	-14	-19	7	-74	-64	-95	-16	-28	-43	-101	38	-86	-24	-105	-25	-102	-69	-64	0	-97	-13	-75	-69	-146	-76	2375	7744	-1728	-12213	3978	-986	3163	-6632	-1546	1750	3697	721	5576	974	5098	6328	-2062
0.588333	-26	39	89	-60	-108	-36	13	-13	-21	6	-72	-62	-88	-17	-28	-58	-99	36	-84	-32	-105	-22	-100	-67	-63	-1	-97	-12	-70	-68	-146	-77	2191	7617	-1412	-12415	8062	-1138	3430	-6870	-539	1759	3440	539	4397	995	4766	5916	-7190
0.589167	-24	41	86	-59	-111	-36	11	-15	-16	4	-74	-61	-95	-6	-29	-58	-99	28	-86	-34	-108	-23	-102	-70	-63	0	-98	-14	-74	-69	-145	-78	2003	7448	-1079	-12572	11698	-1279	3685	-7091	280	1780	3182	377	3628	1048	4473	5542	-4794
0.590000	-26	40	86	-58	-111	-36	11	-32	-17	4	-76	-65	-102	-21	-33	-58	-101	34	-86	-35	-105	-24	-102	-69	-69	-1	-99	-18	-76	-60	-148	-81	2053	7256	-733	-12686	15236	-1413	3960	-7293	1003	1817	2927	243	3464	1129	4205	5186	-10312
0.590833	-30	39	85	-62	-112	-40	7	-18	-21	0	-76	-65	-96	-17	-32	-45	-101	36	-83	-35	-105	-24	-103	-68	-67	-1	-99	-14	-75	-68	-145	-77	1482	7038	-384	-12757	19123	-1529	4226	-7470	1758	1864	2694	132	2682	1249	3981	4850	-13825
0.591667	-27	39	87	-62	-108	-34	12	-16	-17	8	-75	-63	-98	-17	-32	-61	-98	37	-85	-34	-107	-23	-101	-70	-61	0	-98	-14	-74	-69	-150	-77	742	6812	-34	-12797	22946	-1636	4488	-7632	2105	1919	2485	45	1784	1385	3783	4523	-14458
0.592500	-25	41	88	-58	-109	-39	12	-13	-17	8	-72	-62	-96	-13	-28	-57	-99	38	-84	-32	-102	-19	-99	-67	-63	1	-97	0	-72	-69	-145	-75	113	6582	304	-12812	26888	-1717	4746	-7780	1744	1982	2316	-19	2125	1549	3617	4197	-19171
0.593333	-22	42	89	-58	-105	-32	16	-10	-16	6	-70	-63	-97	-16	-28	-57	-98	37	-83	-31	-104	-21	-98	-66	-60	1	-104	-13	-73	-68	-146	-76	-824	6344	641	-12815	31546	-1784	4990	-7910	545	2047	2187	-61	2235	1722	3468	3859	-22712
0.594167	-23	44	91	-58	-109	-33	13	-13	-15	15	-69	-65	-92	-13	-26	-57	-97	38	-83	-32	-109	-18	-99	-67	-62	3	-99	-11	-70	-67	-144	-72	-456	6113	943	-12809	32767	-1815	5220	-8024	-1856	2109	2105	-92	-688	1907	3339	3508	-27048
0.595000	-26	42	89	-56	-100	-30	16	-13	-19	8	-68	-63	-97	-13	-26	-56	-99	37	-82	-31	-101	-22	-97	-68	-62	1	-107	-13	-74	-69	-145	-74	-849	5886	1240	-12815	32487	-1855	5426	-8124	-2292	2171	2065	-112	-614	2089	3208	3118	-26299
0.595833	-28	43	89	-59	-109	-35	15	-16	-18	5	-72	-64	-93	-16	-28	-62	-96	34	-86	-32	-107	-22	-102	-73	-64	0	-99	-16	-74	-73	-148	-74	-1625	5665	1502	-12833	32305	-1870	5604	-8213	3678	2221	2071	-127	-1194	2264	3074	2695	-28562
0.596667	-27	41	90	-59	-110	-56	13	-15	-21	5	-74	-70	-95	-17	-28	-61	-101	34	-84	-32	-105	-24	-100	-68	-64	0	-91	-13	-77	-73	-149	-77	-1403	5455	1741	-12866	31879	-1853	5757	-8278	10600	2263	2114	-139	-1856	2429	2924	2242	-29204
0.597500	-25	41	88	-60	-110	-33	12	-18	-19	4	-72	-65	-100	-16	-31	-62	-100	58	-84	-32	-108	-25	-103	-75	-65	0	-97	-13	-76	-74	-149	-76	-1421	5261	1953	-12927	31435	-1822	5862	-8340	12457	2289	2192	-154	-1887	2570	2743	1739	-26558
0.598333	-30	41	89	-55	-112	-35	11	-17	-24	1	-74	-59	-99	-21	-32	-61	-107	36	-86	-31	-110	-24	-103	-73	-70	0	-102	-14	-75	-75	-150	-78	-1589	5073	2135	-13018	31119	-1779	5936	-8383	11887	2300	2288	-173	-1943	2682	2542	1192	-26691
0.599167	-30	38	87	-60	-111	-39	9	-18	-23	4	-75	-66	-96	-22	-28	-60	-102	32	-85	-32	-104	-22	-103	-68	-66	0	-97	-12	-75	-72	-146	-73	-1272	4900	2283	-13138	30405	-1718	5962	-8434	10913	2298	2396	-198	-3216	2767	2303	608	-25545
0.600000	-27	41	90	-60	-109	-42	11	-15	-19	7	-73	-64	-95	-17	-30	-61	-99	36	-82	-31	-105	-25	-101	-85	-61	3	-97	-12	-77	-70	-147	-73	-1710	4731	2401	-13283	27952	-1640	5938	-8436	9868	2272	2498	-240	-2241	2811	2005	-32	-17111
0.600833	-25	42	90	-61	-111	-35	13	-15	-1	1	-72	-65	-98	-14	-28	-58	-101	37	-83	-35	-109	-25	-102	-68	-65	0	-100	-12	-75	-70	-144	-72	-2216	4579	2488	-13456	24636	-1556	5857	-8453	9319	2232	2585	-288	-1476	2815	1657	-714	-13362
0.601667	-25	50	93	-55	-110	-31	16	-13	-18	2	-72	-65	-96	-17	-28	-60	-99	36	-81	-31	-104	-21	-100	-59	-63	3	-100	-13	-73	-70	-148	-73	-2192	4481	2540	-13649	22561	-1461	5722	-8467	9358	2165	2637	-354	-2740	2772	1252	-1438	-14173
0.602500	-42	43	91	-57	-109	-32	15	-15	-19	7	-73	-64	-94	-15	-27	-56	-98	36	-83	-32	-104	-25	-101	-74	-64	1	-100	-11	-73	-72	-145	-73	-1883	4302	2559	-13856	18771	-1359	5524	-8479	9807	2086	2647	-434	-4003	2690	800	-2193	-5092
0.603333	-26	42	91	-58	-112	-31	13	-14	-11	4	-76	-39	-97	-16	-29	-62	-102	35	-84	-33	-109	-23	-104	-67	-64	0	-101	-14	-74	-72	-148	-77	-1388	4178	2548	-14070	14325	-1251	5274	-8483	10534	1988	2599	-524	-3452	2559	285	-2981	-2072
0.604167	-28	41	87	-57	-112	-33	11	-17	-17	5	-75	-66	-97	-15	-29	-57	-99	34	-84	-33	-108	-26	-103	-72	-67	2	-102	-13	-75	-72	-148	-76	-1201	4065	2502	-14290	10322	-1141	4961	-8509	11358	1878	2490	-619	-3412	2396	-272	-3785	850
0.605000	-26	41	89	-59	-111	-48	13	-15	-22	4	-76	-64	-100	-17	-28	-61	-102	34	-84	-32	-109	-23	-99	-68	-66	0	-100	-12	-73	-69	-148	-61	-1033	3962	2431	-14497	6415	-1024	4599	-8520	12239	1759	2308	-744	-3882	2196	-886	-4615	8127
0.605833	-24	43	91	-59	-110	-31	13	-18	-18	5	-74	-62	-95	-8	-28	-58	-99	38	-82	-1	-107	-24	-102	-67	-64	1	-97	-11	-73	-69	-144	-73	-826	3874	2328	-14700	3360	-907	4183	-8539	13333	1632	2039	-873	-3436	1969	-1532	-5427	11029
0.606667	-27	44	88	-58	-109	-31	15	-14	-19	1	-78	-63	-93	-15	-27	-61	-99	34	-84	-33	-103	-24	-102	-68	-64	1	-102	-14	-75	-70	-150	-77	-1062	3797	2195	-14910	1219	-798	3715	-8569	14469	1497	1695	-1018	-2748	1710	-2222	-6294	14756
0.607500	-28	41	87	-63	-113	-34	10	-19	-24	4	-76	-64	-100	-17	-31	-60	-99	35	-83	-33	-105	-25	-98	-69	-64	-4	-99	-17	-70	-68	-147	-74	-340	3731	2037	-15080	-1672	-682	3199	-8607	15334	1359	1258	-1172	-4551	1441	-2944	-7128	17346
0.608333	-24	43	89	-58	-110	-32	11	-15	-18	-35	-76	-61	-97	-13	-28	-58	-100	35	-83	-31	-107	-22	-101	-68	-62	0	-82	-11	-70	-69	-146	-76	206	3680	1853	-15248	-7167	-572	2648	-8651	15848	1226	743	-1342	-3518	1162	-3684	-7953	23495
0.609167	-26	41	86	-60	-111	-32	11	-16	-21	5	-74	-65	-98	-13	-29	-57	-103	35	-87	-31	-107	-23	-101	-69	-67	-1	-98	-12	-75	-67	-147	-75	-496	3655	1645	-15412	-10356	-461	2058	-8705	16543	1094	149	-1522	-1861	877	-4442	-8767	25561
0.610000	-26	41	88	-58	-107	-31	10	-14	-14	6	-73	-62	-95	-15	-31	-61	-102	35	-85	-30	-108	-23	-99	-70	-63	0	-98	-15	-77	-69	-151	-75	-56	3637	1412	-15567	-13543	-362	1444	-8763	16873	972	-521	-1724	-2413	591	-5208	-9572	24147
0.610833	-28	43	89	-59	-110	-32	9	-17	-19	6	-74	-63	-97	-9	-28	-58	-99	34	-83	-31	-107	-22	-103	-72	-66	-1	-98	-13	-75	-67	-149	-76	-117	3642	1158	-15721	-15894	-275	805	-8826	16850	856	-1250	-1935	-2700	311	-5982	-10361	27160
0.611667	-29	41	86	-59	-111	-31	12	-15	-17	4	-74	-61	-97	-12	-29	-59	-101	30	-82	-31	-104	-22	-99	-73	-62	-1	-99	-13	-74	-67	-148	-74	-358	3654	869	-15884	-17507	-202	153	-8886	16608	749	-2044	-2167	-1511	37	-6746	-11126	26129
0.612500	-25	44	88	-61	-109	-30	12	-14	-19	4	-75	-63	-97	-10	-24	-56	-100	36	-84	-32	-107	-19	-98	-68	-64	-3	-99	-11	-69	-66	-144	-73	-13	3686	576	-16058	-18974	-151	-511	-8946	16285	647	-2890	-2423	-1960	-229	-7504	-11858	24016
0.613333	-25	43	90	-57	-108	-30	-6	-13	-17	5	-72	-60	-98	-12	-28	-58	-102	35	-82	-29	-104	-19	-97	-70	-60	1	-93	-10	-70	-65	-137	-75	4	3719	247	-16251	-22189	-125	-1187	-9000	16056	564	-3774	-2698	-1787	-490	-8251	-12625	26506
0.614167	-24	43	89	-58	-108	-34	9	-14	-21	5	-72	-61	-70	-13	-28	-55	-96	35	-83	-29	-104	-19	-99	-66	-67	-1	-97	-11	-74	-66	-145	-70	-28	3757	-114	-16475	-23407	-130	-1860	-9050	15922	482	-4691	-2996	-465	-745	-8984	-13361	27860
0.615000	-27	42	96	-60	-109	-33	12	-15	-21	7	-73	-62	-97	-13	-31	-58	-105	30	-87	-31	-98	-21	-100	-69	-67	-4	-96	-13	-75	-70	-148	-74	402	3796	-514	-16730	-22546	-177	-2536	-9092	16117	405	-5629	-3330	-797	-1002	-9705	-14099	21480
0.615833	-29	40	85	-64	-113	-38	6	-21	-26	2	-77	-65	-102	-18	-31	-58	-112	32	-94	-34	-105	-24	-101	-69	-69	-5	-101	-14	-77	-68	-148	-77	373	3832	-946	-17014	-21155	-259	-3202	-9116	16543	332	-6578	-3690	-1839	-1261	-10400	-14845	22579
0.616667	-28	37	82	-63	-111	-35	9	-17	-21	3	-78	-63	-99	-16	-31	-59	-104	29	-88	-32	-109	-24	-101	-68	-65	-9	-104	-15	-75	-70	-149	-76	540	3864	-1424	-17321	-20166	-392	-3852	-9121	16368	261	-7536	-4076	-1714	-1526	-11073	-15595	21543
0.617500	-27	38	87	-62	-110	-39	10	-17	-22	5	-79	-62	-95	-16	-38	-58	-103	29	-87	-31	-108	-24	-98	-70	-68	-5	-102	-14	-79	-70	-148	-75	503	3883	-1951	-17678	-19367	-569	-4484	-9104	15727	185	-8489	-4499	-1523	-1804	-11717	-16356	18748
0.618333	-38	41	85	-59	-107	-34	12	-15	-18	8	-70	-62	-96	-15	-27	-57	-99	32	-86	-29	-105	-19	-100	-70	-65	-1	-99	-13	-73	-68	-125	-75	457	3892	-2540	-18058	-18918	-799	-5089	-9072	15215	101	-9423	-4949	-1397	-2102	-12332	-17133	19821
0.619167	-27	42	88	-58	-108	-35	12	-14	7	3	-75	-63	-94	-13	-29	-73	-99	33	-83	-7	-101	-22	-101	-69	-66	-3	-101	-13	-73	-70	-146	-75	349	3890	-3202	-18457	-18527	-1081	-5670	-9009	14974	0	-10335	-5440	-713	-2420	-12915	-17926	17104
0.620000	-26	42	88	-58	-113	-35	12	-14	-18	6	-70	-62	-98	-14	-27	-57	-100	33	-84	-31	-107	-7	-99	-67	-63	-4	-100	-15	-72	-69	-146	-73	-26	3875	-3952	-18878	-17185	-1407	-6204	-8926	15344	-118	-11213	-5969	509	-2777	-13464	-18752	15037
0.620833	-26	41	85	-59	-111	-34	12	-12	-18	4	-69	-65	-97	-16	-26	-31	-100	34	-83	-30	-105	-22	-98	-67	-63	-1	-101	-13	-73	-68	-149	-80	335	3851	-4782	-19291	-15943	-1780	-6695	-8822	15551	-250	-12049	-6537	-181	-3162	-13970	-19594	13245
0.621667	-28	38	87	-61	-113	-34	17	-15	-17	8	-76	-64	-97	-15	-29	-58	-96	32	-85	-33	-105	-27	-97	-67	-64	-3	-101	-16	-75	-69	-148	-75	1015	3819	-5713	-19710	-18833	-2183	-7137	-8691	14701	-435	-12845	-7142	-200	-3586	-14435	-20458	13544
0.622500	-27	40	86	-60	-111	-36	13	-15	-19	5	-77	-67	-99	-14	-29	-60	-101	35	-87	-30	-110	-23	-101	-67	-66	-3	-103	-16	-74	-68	-146	-74	78	3794	-6740	-20110	-20320	-2621	-7522	-8547	13695	-623	-13587	-7800	1391	-4045	-14850	-21346	13698
0.623333	-29	38	88	-61	-113	-35	10	-16	-19	4	-78	-66	-98	-17	-34	-62	-107	28	-86	-34	-109	-27	-105	-69	-70	-8	-105	-16	-79	-74	-151	-55	382	3776	-7871	-20493	-21706	-3079	-7850	-8379	12369	-884	-14265	-8499	1231	-4549	-15203	-22242	9115
0.624167	-29	36	81	-63	-115	-42	9	-18	-29	1	-80	-69	-101	-19	-34	-61	-116	32	-87	-36	-109	-25	-103	-70	-67	-6	-107	-18	-77	-72	-151	-78	395	3772	-9105	-20846	-22326	-3543	-8109	-8198	10631	-1158	-14855	-9243	814	-5081	-15487	-23143	9775
0.625000	-40	34	84	-63	-111	-36	10	-18	-21	5	-75	-66	-100	-18	-35	-61	-101	30	-93	-34	-107	-25	-104	-68	-66	-4	-101	-15	-77	-74	-152	-75	259	3796	-10416	-21163	-22043	-4001	-8296	-8013	8606	-1465	-15376	-10015	999	-5651	-15692	-24046	7372
0.625833	-29	41	87	-60	-111	-35	13	-16	-44	5	-80	-65	-100	-17	-30	-60	-101	34	-84	-29	-109	-22	-102	-70	-65	0	-100	-14	-74	-70	-148	-75	379	3865	-11799	-21435	-21094	-4437	-8406	-7827	6408	-1807	-15798	-10858	483	-6257	-15809	-24938	3638
0.626667	-29	40	87	-58	-109	-32	15	-13	-31	8	-74	-63	-96	-17	-29	-58	-100	33	-82	-32	-103	-22	-100	-63	-62	1	-99	-12	-75	-69	-146	-70	645	3979	-13238	-21673	-22414	-4845	-8446	-7645	3792	-2181	-16113	-11744	290	-6893	-15825	-25807	3484
0.627500	-23	42	89	-57	-108	-33	13	-14	-17	5	-79	-66	-93	-14	-30	-57	-101	24	-84	-30	-103	-21	-101	-67	-64	0	-101	-15	-74	-70	-144	-72	116	4151	-14699	-21866	-22228	-5207	-8420	-7483	825	-2587	-16317	-12677	1344	-7555	-15746	-26643	4909
0.628333	-27	40	86	-58	-109	-30	13	-14	-17	8	-73	-65	-95	-13	-28	-57	-101	33	-82	-29	-104	-22	-100	-79	-62	0	-99	-13	-80	-72	-145	-70	193	4391	-16157	-22028	-19286	-5526	-8323	-7343	-1974	-3010	-16403	-13651	1419	-8234	-15534	-27428	-2555
0.629167	-26	41	88	-57	-108	-31	13	-12	-18	7	-97	-64	-96	-13	-29	-59	-97	33	-82	-30	-109	-22	-101	-66	-63	-1	-98	-14	-75	-72	-147	-68	11	4685	-17588	-22152	-16057	-5781	-8164	-7241	-4447	-3453	-16366	-14665	780	-8931	-15218	-28152	-3634
0.630000	-31	41	87	-60	-109	-32	15	-12	-16	7	-74	-62	-93	-12	-28	-59	-97	34	-83	-35	-105	-24	-112	-66	-62	0	-99	-13	-73	-65	-147	-73	107	5075	-18955	-22250	-13479	-5982	-7956	-7183	-6877	-3914	-16207	-15721	422	-9633	-14783	-28808	-4170
0.630833	-26	40	86	-59	-110	-33	15	-16	-18	5	-73	-67	-96	-16	-25	-59	-97	34	-85	-31	-107	-23	-101	-68	-64	-1	-100	-16	-76	-76	-148	-74	118	5521	-20213	-22329	-10538	-6115	-7711	-7189	-8952	-4400	-15932	-16810	434	-10341	-14227	-29381	-9211
0.631667	-27	39	86	-59	-112	-24	11	-15	-19	4	-74	-66	-95	-15	-31	-62	-100	32	-85	-34	-81	-25	-103	-72	-64	-3	-101	-14	-72	-76	-152	-76	43	6020	-21322	-22394	-7904	-6195	-7429	-7265	-10558	-4870	-15542	-17937	322	-11045	-13567	-29861	-9459
0.632500	-28	38	86	-60	-111	-34	8	-15	-17	4	-76	-66	-101	-19	-31	-58	-102	35	-85	-30	-113	-22	-97	-69	-64	1	-99	-14	-77	-72	-145	-72	171	6562	-22249	-22449	-5842	-6216	-7128	-7425	-11687	-5363	-15053	-19087	192	-11731	-12808	-30237	-11472
0.633333	-26	40	87	-62	-111	-33	13	12	-19	5	-75	-63	-95	-15	-28	-59	-100	35	-86	-32	-107	-22	-102	-67	-65	1	-113	-13	-69	-69	-147	-74	-137	7123	-22949	-22500	-3485	-6212	-6832	-7698	-12314	-5871	-14474	-20244	662	-12401	-11968	-30511	-13985
0.634167	-24	43	90	-57	-107	-32	13	-12	-12	6	-50	-63	-94	-15	-28	-58	-96	35	-119	-32	-103	-19	-101	-66	-60	1	-97	-12	-73	-70	-145	-74	-257	7690	-23421	-22557	13	-6185	-6542	-8081	-12500	-6400	-13830	-21418	-90	-13050	-11066	-30669	-15955
0.635000	-19	43	88	-58	-108	-33	15	-11	-14	5	-68	-61	-93	-14	-26	-45	-97	39	-81	-30	-105	-18	-95	-66	-61	2	-93	-12	-73	-68	-144	-74	682	8238	-23618	-22620	74	-6160	-6284	-8593	-12904	-6941	-13141	-22590	-1250	-13668	-10120	-30722	-16507
0.635833	-25	40	89	-58	-108	-31	11	-15	-19	5	-73	-66	-126	-17	-32	-61	-102	36	-86	-31	-107	-22	-99	-70	-66	-1	-99	-13	-75	-73	-149	-76	-455	8745	-23524	-22693	1097	-6156	-6069	-9235	-13169	-7509	-12429	-23757	7	-14265	-9157	-30661	-14101
0.636667	-28	47	86	-61	-116	-38	11	-13	-21	3	-73	-65	-99	-16	-29	-60	-100	34	-87	-33	-110	-22	-101	-60	-65	0	-100	-10	-77	-70	-149	-76	-344	9178	-23133	-22775	3277	-6188	-5887	-10014	-13187	-8104	-11709	-24908	-751	-14807	-8197	-30491	-18108
0.637500	-25	41	86	-59	-111	-35	10	-13	-35	5	-73	-65	-100	-14	-31	-73	-102	37	-86	-34	-104	-21	-100	-67	-63	-1	-100	-16	-74	-70	-147	-75	-136	9518	-22442	-22856	5470	-6274	-5754	-10935	-13180	-8728	-11004	-26030	-1107	-15308	-7281	-30206	-16370
0.638333	-19	41	95	-61	-108	-35	10	-5	-14	4	-70	-63	-95	-13	-29	-57	-96	39	-85	-30	-108	-22	-101	-66	-62	2	-95	-11	-72	-69	-145	-74	-122	9766	-21464	-22942	7939	-6443	-5678	-11988	-13301	-9385	-10340	-27102	-1035	-15748	-6424	-29822	-16011
0.639167	-26	42	88	-61	-110	-33	12	-12	-41	4	-68	-68	-99	-15	-30	-58	-99	63	-86	-30	-108	-18	-98	-67	-61	2	-98	-12	-76	-70	-148	-94	-77	9899	-20203	-23035	11109	-6698	-5648	-13174	-13508	-10076	-9728	-28120	-1522	-16129	-5663	-29344	-17471
0.640000	-28	41	85	-60	-111	-34	12	-16	-18	4	-70	-63	-99	-15	-31	-59	-101	36	-90	-33	-109	-24	-100	-69	-63	-1	-109	-14	-76	-72	-147	-76	266	9905	-18691	-23123	11877	-7065	-5661	-14485	-13804	-10801	-9192	-29069	-2169	-16442	-5014	-28775	-16300
0.640833	-24	39	87	-66	-111	-38	12	-17	-21	2	-76	-67	-101	-16	-32	-56	-99	37	-91	-29	-103	-18	-99	-67	-63	1	-98	-13	-73	-72	-147	-76	-271	9793	-16951	-23196	12509	-7541	-5698	-15892	-14187	-11551	-8728	-29937	-1169	-16686	-4491	-28126	-11155
0.641667	-25	42	88	-61	-111	-36	12	-16	-17	3	-72	-62	-96	-14	-31	-57	-99	38	-86	-31	-107	-33	-101	-66	-65	1	-99	-13	-72	-74	-146	-76	-274	9564	-15029	-23260	15174	-8135	-5763	-17378	-14766	-12332	-8348	-30723	-1162	-16850	-4121	-27406	-14363
0.642500	-26	41	87	-62	-111	-33	16	-15	-21	2	-73	-70	-78	-17	-32	-58	-102	34	-90	-33	-109	-25	-99	-69	-67	0	-101	-12	-77	-73	-148	-75	-537	9223	-12965	-23308	18183	-8839	-5835	-18935	-15279	-13132	-8069	-31412	-1935	-16937	-3916	-26637	-14082
0.643333	-28	41	88	-61	-115	-38	9	-15	-19	4	-73	-67	-98	-16	-31	-60	-102	34	-85	-34	-109	-25	-103	-70	-65	16	-101	-6	-74	-73	-147	-77	-357	8793	-10805	-23337	19947	-9657	-5905	-20537	-15694	-13935	-7856	-32002	-2016	-16944	-3874	-25823	-9256
0.644167	-25	42	86	-57	-110	-35	12	-16	-15	2	-75	-66	-69	-17	-31	-61	-99	33	-90	-34	-109	-25	-102	-70	-66	-3	-103	-15	-78	-68	-148	-76	-317	8280	-8585	-23348	21066	-10567	-5968	-22142	-15911	-14736	-7733	-32423	-1116	-16869	-4002	-24990	-9854
0.645000	-27	41	86	-61	-112	-38	12	-19	-22	4	-75	-76	-100	-15	-32	-63	-122	32	-87	-32	-110	-24	-103	-69	-65	-1	-100	-17	-73	-74	-147	-76	-436	7714	-6362	-23343	21505	-11551	-5989	-23728	-16060	-15512	-7689	-32592	-845	-16718	-4287	-24143	-7183
0.645833	-26	45	89	-59	-110	-33	15	-16	-15	5	-69	-74	-96	-15	-31	-60	-98	35	-84	-32	-103	-22	-98	-67	-61	1	-99	-12	-73	-72	-146	-74	-201	7107	-4193	-23325	20685	-12577	-5986	-25261	-16198	-16254	-7689	-32680	-1035	-16505	-4735	-23280	-4850
0.646667	-26	44	88	-57	-109	-32	15	-14	-17	7	-73	-64	-95	-13	-29	-92	-99	34	-84	-29	-104	-23	-99	-69	-64	0	-97	-13	-70	-66	-146	-72	-415	6484	-2141	-23307	19508	-13633	-5957	-26724	-16088	-16953	-7751	-32699	-681	-16238	-5326	-22452	-3902
0.647500	-28	43	88	-59	-110	-31	15	-17	-21	5	-74	-65	-100	-12	-32	-62	-98	33	-86	-31	-103	-24	-101	-69	-62	0	-99	-15	-75	-70	-149	-74	-522	5860	-243	-23294	19385	-14681	-5898	-28085	-15723	-17578	-7851	-32729	-1018	-15933	-6043	-21653	-2416
0.648333	-29	37	89	-61	-111	-34	13	-19	-18	4	-75	-66	-97	-15	-31	-62	-94	32	-85	-31	-109	-27	-104	-70	-64	-5	-98	-16	-74	-73	-148	-76	809	5251	1449	-23291	15344	-15711	-5819	-29328	-15566	-18126	-7982	-32723	-2597	-15602	-6860	-20903	-863
0.649167	-25	44	92	-60	-112	-39	11	-17	-25	0	-66	-65	-102	-18	-30	-61	-103	32	-84	-32	-108	-23	-101	-68	-64	0	-98	-14	-76	-83	-147	-76	232	4672	2921	-23308	10200	-16671	-5713	-30422	-15160	-18590	-8117	-32737	-575	-15257	-7760	-20213	4659
0.650000	-27	42	86	-62	-112	-34	10	-19	-19	4	-75	-66	-97	-16	-42	-61	-101	30	-88	-35	-108	-25	-101	-72	-74	-7	-101	-15	-75	-69	-149	-75	357	4125	4122	-23359	6893	-17555	-5615	-31360	-14536	-18954	-8267	-32729	-704	-14917	-8724	-19589	2405
0.650833	-27	42	86	-60	-110	-32	12	-19	-21	6	-75	-64	-97	-15	-30	-61	-99	34	-87	-31	-105	-24	-101	-67	-62	0	-98	-23	-75	-72	-150	-74	795	3626	5045	-23446	3640	-18336	-5527	-32101	-13917	-19209	-8419	-32640	-1145	-14596	-9729	-19044	3911
0.651667	-27	40	88	-57	-109	-33	15	-16	-22	3	-73	-63	-124	-14	-28	-58	-101	32	-84	-27	-107	-18	-100	-72	-65	-3	-98	-12	-72	-70	-148	-72	917	3168	5679	-23575	1377	-19003	-5459	-32465	-13048	-19371	-8577	-32336	-1298	-14307	-10748	-18580	4960
0.652500	-27	42	86	-61	-109	-33	13	-16	-15	11	-74	-85	-96	-13	-29	-61	-102	33	-85	-30	-103	-19	-99	-68	-62	0	-99	-13	-72	-67	-147	-72	1240	2750	6017	-23751	734	-19547	-5438	-32596	-12037	-19426	-8742	-31972	-1248	-14064	-11764	-18216	3047
0.653333	-24	42	88	-61	-108	-33	13	-15	-19	4	-74	-65	-94	-13	-18	-58	-98	35	-85	-31	-122	-21	-99	-68	-65	-3	-99	-12	-73	-68	-144	-70	1955	2368	6083	-23983	-624	-19970	-5474	-32673	-11063	-19395	-8923	-31514	-2002	-13873	-12760	-17954	2791
0.654167	-30	42	92	-60	-110	-33	13	-16	-16	6	-76	-63	-92	-12	-25	-60	-102	36	-82	-30	-105	-27	-99	-68	-62	2	-99	-10	-70	-67	-133	-72	1681	2007	5874	-24264	-2061	-20277	-5582	-32684	-10051	-19288	-9116	-31003	-1429	-13733	-13718	-17787	7087
0.655000	-25	42	92	-60	-109	-32	0	-16	-21	7	-70	-64	-93	-13	-25	-56	-98	36	-84	-32	-105	-18	-97	-69	-64	-1	-100	-12	-74	-67	-146	-69	1980	1668	5418	-24598	-580	-20473	-5773	-32713	-8999	-19131	-9346	-30465	-1431	-13664	-14630	-17727	4521
0.655833	-28	38	89	-63	-107	-53	12	-16	-23	4	-72	-64	-96	-15	-29	-60	-101	33	-85	-34	-107	-26	-101	-70	-63	-5	-99	-15	-75	-72	-152	-72	1971	1321	4745	-24972	2217	-20583	-6047	-32708	-7757	-18927	-9617	-29851	-1889	-13652	-15492	-17768	2336
0.656667	-28	36	85	-62	-113	-39	9	-21	-23	-3	-74	-66	-97	-17	-31	-60	-100	29	-78	-38	-110	-25	-104	-75	-67	-5	-102	-17	-77	-73	-152	-77	2072	977	3899	-25378	4581	-20606	-6408	-32725	-6527	-18708	-9934	-29226	-2187	-13697	-16281	-17900	5980
0.657500	-32	35	85	-63	-116	-39	10	0	-24	3	-74	-67	-100	-16	-33	-62	-105	32	-86	-35	-108	-22	-101	-72	-49	-1	-101	-15	-74	-67	-149	-73	2312	620	2920	-25803	6193	-20604	-6844	-32708	-5246	-18475	-10303	-28577	-2007	-13790	-16990	-18105	3991
0.658333	-27	39	87	-62	-111	-36	12	-15	-21	5	-74	-63	-96	-18	-29	-59	-100	35	-84	-31	-110	-22	-83	-73	-65	-5	-99	-14	-76	-69	-149	-73	2120	246	1855	-26239	7273	-20574	-7350	-32721	-4023	-18267	-10732	-27918	-1669	-13933	-17621	-18377	4103
0.659167	-29	39	76	-62	-110	-32	13	-12	-17	3	-70	-64	-96	-13	-28	-56	-100	33	-88	-31	-107	-19	-100	-70	-64	-3	-100	-11	-73	-68	-147	-69	2022	-162	723	-26695	8073	-20551	-7906	-32707	-2946	-18101	-11207	-27252	-1412	-14119	-18175	-18710	4653
0.660000	-26	39	90	-60	-110	-33	12	-16	-19	7	-70	-62	-96	-15	-31	-59	-100	37	-85	-32	-104	-23	-99	-72	-64	-3	-100	-14	-73	-69	-150	-73	1866	-593	-419	-27138	8739	-20551	-8495	-32724	-1854	-17988	-11739	-26587	-921	-14344	-18646	-19077	3570
0.660833	-24	38	90	-61	-110	-35	15	-12	-14	7	-69	-61	-96	-13	-29	-58	-98	36	-97	-31	-105	-21	-99	-72	-63	0	-97	-14	-70	-65	-148	-73	1448	-1065	-1528	-27562	10435	-20639	-9080	-32704	-885	-17941	-12302	-25932	-555	-14600	-19039	-19466	2972
0.661667	-25	40	90	-58	-109	-32	13	-18	-25	5	-70	-62	-94	-15	-26	-59	-102	36	-84	-29	-107	-22	-100	-68	-64	-3	-101	-12	-73	-70	-148	-72	2313	-1554	-2561	-27960	9525	-20791	-9642	-32717	-480	-17971	-12898	-25284	-2272	-14887	-19343	-19845	1444
0.662500	-28	40	90	-60	-111	-30	12	-15	-18	7	-73	-64	-95	-16	-30	-59	-100	36	-84	-32	-104	-19	-99	-69	-62	0	-98	-13	-70	-69	-148	-75	1885	-2071	-3542	-28322	5902	-21036	-10160	-32648	-302	-18078	-13509	-24654	-880	-15192	-19574	-20219	5851
0.663333	-27	39	88	-62	-107	-33	15	-16	-19	5	-76	-63	-97	-5	-30	-58	-102	35	-86	-31	-105	-23	-102	-70	-68	-5	-102	-14	-74	-70	-149	-74	1001	-2599	-4359	-28651	4228	-21385	-10598	-32588	-80	-18268	-14106	-24046	-365	-15516	-19724	-20562	3259
0.664167	-34	37	85	-61	-110	-35	12	-22	-22	3	-74	-68	-98	-17	-34	-63	-104	29	-88	-34	-119	-24	-102	-73	-68	-3	-102	-17	-81	-73	-149	-78	750	-3138	-5073	-28932	1777	-21833	-10936	-32502	-234	-18527	-14673	-23463	-379	-15859	-19803	-20838	2281
0.665000	-30	37	85	-62	-115	-53	10	-17	-25	0	-80	-67	-102	-18	-32	-63	-108	29	-91	-34	-109	-25	-102	-74	-70	-9	-107	-18	-77	-74	-149	-79	296	-3667	-5646	-29173	-254	-22379	-11157	-32440	-342	-18851	-15202	-22906	-491	-16213	-19811	-21041	5217
0.665833	-32	33	62	-67	-110	-36	11	-17	-22	5	-75	-68	-97	-16	-31	-61	-103	32	-88	-35	-104	-16	-99	-68	-63	-1	-101	-16	-72	-70	-146	-74	-335	-4193	-6073	-29364	-1722	-22997	-11230	-32364	-740	-19209	-15654	-22372	-677	-16575	-19749	-21177	4054
0.666667	-25	42	88	-58	-109	-31	18	-13	-12	5	-75	-57	-80	-13	-27	-57	-97	33	-82	-31	-105	-22	-98	-67	-62	-3	-101	-14	-72	-70	-146	-74	-419	-4686	-6367	-29516	-4092	-23681	-11159	-32288	-1245	-19605	-16045	-21865	-2206	-16955	-19639	-21236	2914
0.667500	-24	41	87	-58	-110	-32	16	-14	-34	5	-75	-62	-95	-14	-30	-60	-103	32	-84	-31	-104	-21	-94	-68	-65	0	-99	-12	-74	-70	-144	-74	-613	-5150	-6525	-29634	-7405	-24399	-10937	-32180	-1408	-20004	-16321	-21384	-1402	-17339	-19479	-21213	7457
0.668333	-24	44	91	-57	-108	-29	17	-8	-18	5	-73	-62	-93	-13	-28	-61	-98	36	-76	-30	-102	-21	-97	-65	-64	0	-100	-11	-73	-70	-144	-73	-660	-5573	-6570	-29716	-7980	-25127	-10559	-32037	-1584	-20395	-16509	-20936	-334	-17726	-19270	-21109	7443
0.669167	-26	37	89	-61	-109	-30	24	-13	-14	7	-72	-64	-94	-15	-26	-58	-96	32	-84	-31	-101	-22	-98	-59	-61	-1	-99	-16	-70	-69	-144	-73	-1092	-5950	-6524	-29775	-7157	-25837	-10040	-31833	-1547	-20752	-16590	-20509	-387	-18117	-19033	-20936	3758
0.670000	-28	42	89	-60	-110	-32	13	-17	-16	5	-76	-64	-92	-14	-29	-59	-97	35	-87	-31	-104	-22	-99	-68	-65	-1	-100	-13	-75	-69	-133	-73	-1644	-6276	-6397	-29820	-6291	-26488	-9399	-31558	-1339	-21063	-16572	-20109	-243	-18509	-18779	-20693	7462
0.670833	-27	42	93	-59	-109	-30	17	-14	-17	7	-73	-64	-96	-13	-28	-59	-109	34	-85	-48	-107	-22	-100	-66	-63	-4	-99	-12	-73	-70	-145	-72	-1833	-6544	-6223	-29831	-5626	-27051	-8660	-31197	-1054	-21298	-16450	-19727	620	-18890	-18496	-20400	5985
0.671667	-27	44	89	-58	-107	-32	17	-24	-17	4	-78	-63	-95	-12	-28	-57	-96	34	-82	-33	-102	-19	-100	-67	-62	0	-99	-13	-69	-69	-146	-74	-2176	-6775	-6010	-29837	-4885	-27498	-7848	-30738	-309	-21454	-16243	-19366	1358	-19267	-18202	-20068	4765
0.672500	-25	41	87	-59	-108	-34	-11	-15	-16	7	-72	-65	-94	-15	-26	-58	-99	35	-83	-33	-105	-22	-98	-65	-79	0	-96	-15	-73	-68	-142	-73	-2347	-6913	-5803	-29850	-4047	-27799	-6993	-30177	518	-21529	-15963	-19025	1784	-19612	-17899	-19717	5957
0.673333	-25	43	86	-58	-107	-33	15	-15	-21	5	-77	-74	-98	-15	-27	-60	-100	33	-85	-33	-107	-39	-102	-69	-67	-1	-101	-16	-75	-69	-145	-76	-2434	-7017	-5608	-29850	-3212	-27942	-6133	-29506	1333	-21508	-15625	-18703	2697	-19933	-17586	-19370	4847
0.674167	-27	43	85	-66	-108	-34	11	-16	-18	7	-75	-62	-99	-17	-27	-57	-100	35	-84	-32	-103	-22	-94	-65	-61	-1	-96	-13	-72	-65	-143	-74	-2760	-7066	-5451	-29855	-992	-27894	-5296	-28726	2406	-21384	-15237	-18395	4061	-20211	-17292	-19036	4207
0.675000	-22	43	87	-59	-108	-35	32	-14	-18	5	-75	-63	-94	-13	-26	-66	-100	37	-84	-34	-105	-19	-99	-68	-62	-1	-99	-15	-73	-52	-146	-75	-2201	-7078	-5352	-29861	860	-27668	-4517	-27845	3270	-21176	-14835	-18115	2777	-20447	-16988	-18734	1735
0.675833	-26	41	85	-61	-109	-45	16	-16	-17	5	-73	-66	-99	-21	-29	-60	-100	34	-86	-36	-111	-25	-99	-70	-64	-1	-100	-16	-76	-72	-150	-77	-2209	-7049	-5327	-29880	-148	-27249	-3860	-26877	3937	-20887	-14429	-17851	3334	-20634	-16688	-18491	4138
0.676667	-27	41	85	-60	-114	-38	10	-14	-22	4	-76	-70	-97	-19	-30	-62	-101	43	-84	-36	-109	-23	-101	-69	-66	-5	-107	-18	-76	-72	-148	-77	-3225	-6987	-5375	-29889	1548	-26644	-3314	-25832	4948	-20525	-14028	-17599	4391	-20751	-16384	-18301	3337
0.677500	-26	50	85	-63	-113	-38	13	-15	-22	6	-74	-65	-100	-17	-28	-61	-100	35	-86	-36	-107	-23	-105	-68	-64	-1	-95	-15	-75	-70	-148	-75	-2715	-6883	-5510	-29907	2930	-25879	-2906	-24727	5595	-20110	-13656	-17371	4304	-20809	-16086	-18187	312
0.678333	-28	41	87	-60	-107	-38	13	-10	-17	5	-74	-65	-99	-16	-29	-58	-98	33	-90	-33	-104	-22	-103	-67	-65	-3	-101	-15	-75	-70	-147	-75	-2855	-6790	-5725	-29921	4994	-24966	-2654	-23584	6048	-19664	-13326	-17171	4306	-20804	-15788	-18150	1617
0.679167	-26	44	87	-60	-114	-34	13	-12	-17	7	-72	-65	-100	-17	-28	-56	-99	35	-85	-35	-109	-31	-102	-66	-53	0	-99	-15	-75	-68	-139	-73	-2984	-6667	-6035	-29937	7338	-23930	-2564	-22429	6511	-19199	-13037	-16998	4713	-20740	-15489	-18200	-297
0.680000	-25	43	87	-59	-110	-35	11	-13	-34	5	-74	-65	-99	-18	-10	-57	-100	35	-86	-32	-107	-23	-102	-66	-63	0	-99	-16	-75	-74	-149	-74	-2361	-6539	-6409	-29943	8874	-22826	-2640	-21280	6698	-18742	-12804	-16856	3378	-20621	-15192	-18336	-2731
0.680833	-23	42	88	-62	-111	-36	13	-15	-19	6	-74	-66	-93	-17	-29	-58	-104	34	-87	-35	-108	-24	-101	-67	-64	-3	-102	-13	-74	-69	-147	-74	-2047	-6414	-6850	-29946	7314	-21677	-2852	-20168	6654	-18317	-12623	-16736	3458	-20454	-14893	-18557	-825
0.681667	-26	40	86	-60	-109	-36	19	-16	-22	3	-76	-67	-98	-19	-29	-63	-103	32	-87	-34	-108	-25	-102	-69	-66	-5	-102	-18	-76	-75	-151	-78	-2006	-6290	-7338	-29923	6685	-20525	-3201	-19106	6441	-17931	-12494	-16674	4563	-20254	-14604	-18852	-17
0.682500	-30	39	82	-61	-111	-42	7	-15	-21	4	-78	-67	-101	-21	-31	-60	-104	32	-90	-38	-110	-26	-104	-68	-77	-4	-100	-25	-76	-72	-150	-76	-1361	-6170	-7859	-29928	6974	-19415	-3662	-18107	6012	-17601	-12411	-16636	3912	-20021	-14308	-19212	-5567
0.683333	-28	37	84	-62	-113	-38	11	-16	-21	2	-77	-69	-97	-22	-58	-59	-104	32	-88	-36	-110	-26	-95	-69	-66	-4	-101	-16	-77	-75	-149	-78	-988	-6061	-8392	-29890	6605	-18364	-4209	-17187	5776	-17343	-12361	-16645	2537	-19781	-14021	-19627	-3557
0.684167	-28	37	84	-61	-116	-41	9	-14	-22	2	-77	-66	-98	-19	-31	-61	-104	26	-91	-34	-109	-27	-108	-73	-65	-3	-101	-22	-77	-73	-148	-78	-542	-5963	-8925	-29846	5320	-17423	-4810	-16369	5465	-17168	-12343	-16678	1694	-19537	-13738	-20086	-4036
0.685000	-27	40	84	-60	-111	-38	11	-13	-19	4	-74	-65	-108	-22	-32	-58	-101	29	-90	-34	-107	-24	-101	-70	-66	-1	-99	-15	-78	-67	-150	-76	-237	-5889	-9434	-29785	3630	-16609	-5430	-15651	5055	-17068	-12342	-16742	965	-19308	-13467	-20572	-5978
0.685833	-23	43	85	-60	-111	-38	12	-15	-18	3	-73	-64	-97	-17	-29	-58	-100	33	-85	-31	-108	-23	-102	-61	-62	0	-97	-7	-72	-70	-146	-72	68	-5788	-9895	-29708	1377	-15953	-6045	-15045	4600	-17048	-12350	-16835	162	-19100	-13204	-21070	-4204
0.686667	-23	41	87	-58	-108	-31	18	-13	-13	7	-70	-65	-98	-17	-29	-55	-99	33	-83	-33	-105	-22	-100	-66	-63	-1	-98	-11	-74	-69	-148	-75	75	-5720	-10303	-29631	-1098	-15462	-6621	-14548	4189	-17110	-12355	-16960	-255	-18932	-12963	-21577	-5165
0.687500	-25	38	94	-57	-108	-26	13	-13	-19	6	-73	-64	-95	-15	-29	-59	-97	34	-83	-32	-102	-23	-103	-72	-63	0	-98	-12	-73	-67	-149	-51	-293	-5659	-10633	-29538	-2380	-15147	-7147	-14159	3891	-17234	-12356	-17093	-126	-18812	-12738	-22057	-5456
0.688333	-25	40	89	-57	-107	-36	13	-12	-14	8	-51	-62	-96	-18	-32	-57	-98	47	-82	-30	-107	-22	-99	-68	-66	-1	-98	-12	-73	-69	-147	-73	-4	-5606	-10877	-29443	-3456	-15000	-7587	-13875	3544	-17406	-12353	-17230	-2081	-18738	-12539	-22519	-6329
0.689167	-28	42	87	-59	-110	-39	13	-16	-18	7	-74	-63	-95	-17	-28	-60	-98	35	-84	-33	-98	-22	-102	-70	-64	-1	-101	-10	-73	-68	-150	-73	769	-5556	-11023	-29344	-8487	-15024	-7936	-13691	3059	-17621	-12306	-17371	-2650	-18720	-12350	-22932	-4113
0.690000	-26	39	86	-58	-110	-36	9	-18	-19	5	-75	-64	-96	-18	-33	-62	-98	32	-85	-34	-107	-28	-103	-70	-63	-3	-101	-15	-77	-74	-151	-98	-289	-5515	-11074	-29247	-11470	-15191	-8183	-13589	3109	-17862	-12248	-17500	-887	-18760	-12215	-23310	-2183
0.690833	-26	37	84	-62	-115	-39	9	-18	-21	2	-76	-67	-98	-17	-19	-60	-105	30	-86	-31	-107	-25	-102	-72	-63	0	-97	-14	-72	-69	-147	-73	70	-5473	-11013	-29151	-13823	-15485	-8318	-13558	3094	-18097	-12166	-17600	-1104	-18841	-12086	-23622	-5205
0.691667	-27	40	85	-58	-110	-33	12	-13	-18	6	-74	-65	-94	-17	-31	-60	-85	35	-84	-32	-103	-22	-100	-69	-64	0	-102	-14	-72	-69	-148	-79	-28	-5427	-10848	-29066	-15137	-15887	-8347	-13586	3006	-18334	-12068	-17674	-1399	-18970	-11994	-23872	-2134
0.692500	-1	40	89	-58	-107	-35	13	-11	-14	7	-72	-62	-95	-15	-29	-58	-96	36	-84	-26	-104	-22	-99	-68	-65	0	-98	-13	-88	-67	-146	-72	-64	-5383	-10582	-28993	-15440	-16357	-8282	-13660	2964	-18540	-11948	-17705	-1093	-19134	-11925	-24052	-2298
0.693333	-25	41	89	-56	-107	-36	15	-14	-16	11	-69	-63	-98	-17	-30	-58	-101	35	-82	-36	-108	-21	-99	-65	-64	1	-98	-10	-73	-68	-145	-75	119	-5341	-10219	-28928	-14978	-16884	-8125	-13762	2896	-18706	-11816	-17686	-1619	-19325	-11890	-24161	-3547
0.694167	-23	44	87	-55	-111	-34	15	-15	-13	9	-68	-63	-95	-14	-25	-58	-99	50	-80	-32	-102	-21	-99	-67	-72	1	-96	-19	-70	-68	-143	-73	194	-5297	-9769	-28888	-16560	-17424	-7902	-13892	3042	-18828	-11679	-17619	-2013	-19527	-11880	-24192	-1194
0.695000	-25	43	90	-48	-107	-31	15	-8	-18	8	-72	-63	-94	-12	-29	-61	-98	36	-81	-30	-105	-22	-101	-67	-60	3	-95	-11	-74	-67	-147	-73	-385	-5255	-9240	-28864	-16630	-17962	-7631	-14014	3120	-18881	-11553	-17499	-778	-19736	-11901	-24157	2271
0.695833	-44	41	86	-58	-109	-35	11	-15	-19	7	-72	-64	-98	-17	-30	-61	-103	30	-84	-39	-108	-25	-102	-70	-65	-12	-98	-15	-74	-70	-148	-76	-358	-5213	-8650	-28865	-14273	-18471	-7326	-14150	2864	-18883	-11434	-17333	-568	-19933	-11953	-24042	-2727
0.696667	-27	42	85	-59	-110	-39	11	-38	-17	4	-74	-65	-96	-19	-30	-64	-103	33	-84	-33	-107	-24	-100	-68	-65	-1	-99	-14	-73	-68	-148	-79	-593	-5175	-8005	-28891	-11482	-18923	-7009	-14257	2882	-18816	-11331	-17087	-1221	-20109	-12029	-23858	-1247
0.697500	-29	41	84	-59	-110	-39	9	-19	-21	4	-74	-65	-99	-18	-30	-60	-100	34	-85	-35	-85	-25	-100	-69	-64	-1	-100	-12	-79	-73	-148	-76	-492	-5131	-7330	-28933	-9209	-19306	-6704	-14347	2756	-18688	-11256	-16801	-1255	-20250	-12130	-23601	403
0.698333	-27	39	86	-60	-112	-36	13	-16	-19	1	-75	-65	-96	-18	-38	-64	-104	32	-87	-34	-107	-25	-101	-68	-66	-1	-103	-15	-75	-72	-148	-79	-600	-5102	-6644	-29000	-6982	-19612	-6425	-14411	2519	-18511	-11204	-16471	-1049	-20354	-12257	-23286	-2482
0.699167	-28	30	86	-62	-111	-38	7	-23	-22	0	-77	-66	-96	-18	-31	-63	-102	34	-85	-33	-105	-22	-104	-69	-65	-1	-99	-13	-73	-75	-150	-76	-655	-5068	-5917	-29094	-5013	-19833	-6190	-14449	2112	-18283	-11199	-16095	-1242	-20413	-12398	-22903	-1231
0.700000	-28	40	80	-60	-111	-36	12	-16	-21	4	-73	-63	-97	-16	-30	-61	-102	33	-87	-35	-107	-23	-101	-68	-64	0	-101	-14	-75	-68	-149	-76	-613	-5048	-5207	-29211	-3545	-19963	-6016	-14463	1441	-18023	-11231	-15695	-1448	-20426	-12573	-22468	-1803
0.700833	-22	40	87	-59	-111	-35	12	-16	-22	4	-75	-64	-97	-15	-31	-61	-99	34	-90	-35	-108	-24	-102	-68	-64	-4	-100	-15	-74	-72	-148	-78	-858	-5033	-4520	-29346	-2039	-20004	-5913	-14455	800	-17720	-11305	-15271	-775	-20389	-12764	-21978	-2570
0.701667	-24	39	87	-61	-110	-34	15	-14	-11	6	-73	-64	-95	-13	-30	-59	-102	33	-86	-32	-107	-22	-98	-65	-65	2	-99	-13	-72	-73	-149	-77	-880	-5024	-3856	-29502	56	-19958	-5885	-14425	138	-17427	-11421	-14833	-672	-20299	-12980	-21448	-3798
0.702500	-23	40	87	-35	-107	-35	11	-19	-19	4	-76	-65	-96	-15	-31	-60	-98	35	-86	-33	-119	-25	-103	-67	-65	-4	-103	-12	-75	-74	-151	-78	344	-5033	-3233	-29678	-1810	-19846	-5941	-14403	-632	-17126	-11587	-14396	-1343	-20174	-13214	-20873	-3736
0.703333	-28	37	86	-62	-111	-36	10	-15	-22	2	-76	-65	-100	-19	-32	-41	-99	32	-87	-32	-105	-26	-101	-69	-64	-3	-101	-15	-77	-74	-150	-78	-560	-5050	-2648	-29874	-2784	-19666	-6077	-14372	-819	-16832	-11786	-13969	318	-20008	-13467	-20276	-647
0.704167	-26	66	85	-64	-108	-36	10	-19	-21	3	-79	-65	-99	-16	-32	-61	-101	24	-80	-34	-108	-23	-102	-68	-67	-7	-95	-16	-74	-73	-151	-79	-354	-5072	-2114	-30076	-2829	-19439	-6292	-14354	-1056	-16560	-12037	-13565	-162	-19812	-13736	-19636	-4597
0.705000	-30	71	89	-62	-113	-36	8	-17	-18	2	-94	-65	-98	-17	-33	-60	-103	32	-90	-33	-108	-24	-102	-70	-66	-5	-102	-14	-77	-73	-150	-77	-285	-5107	-1640	-30292	-2757	-19179	-6585	-14352	-1487	-16315	-12313	-13185	-362	-19591	-14023	-18984	-2511
0.705833	-23	37	86	-62	-113	-34	13	-17	-23	2	-75	-65	-96	-15	-21	-58	-98	37	-85	-33	-104	-24	-98	-70	-80	-3	-101	-15	-73	-70	-148	-75	-493	-5144	-1209	-30514	-2528	-18903	-6941	-14376	-1713	-16098	-12625	-12843	-174	-19349	-14324	-18304	-2539
0.706667	-27	41	87	-61	-109	-33	12	-13	-19	7	-73	-65	-107	-16	-29	-58	-100	35	-87	-32	-105	-23	-100	-70	-65	-3	-102	-18	-75	-72	-150	-78	-405	-5192	-849	-30750	-1764	-18632	-7364	-14446	-1694	-15910	-12980	-12540	-204	-19105	-14648	-17615	-5280
0.707500	-26	50	85	-66	-112	-39	11	-21	-24	2	-77	-67	-96	-16	-30	-59	-97	35	-87	-32	-105	-23	-102	-68	-64	-5	-102	-14	-72	-93	-151	-76	218	-5242	-532	-30977	-3176	-18371	-7833	-14558	-1636	-15776	-13348	-12280	-471	-18851	-14980	-16912	-5121
0.708333	-30	39	86	-62	-109	-33	11	-15	-18	5	-73	-64	-93	-14	-29	-72	-98	34	-85	-34	-104	-24	-101	-69	-63	0	-101	-16	-73	-70	-154	-77	-114	-5295	-282	-31208	-4163	-18143	-8364	-14723	-1555	-15670	-13741	-12071	795	-18608	-15327	-16205	-1295
0.709167	-27	42	87	-67	-109	-34	13	-18	-18	4	-74	-63	-98	-15	-29	-57	-101	42	-87	-32	-108	-22	-101	-72	-66	-1	-100	-15	-73	-70	-149	-78	25	-5344	-80	-31434	-2850	-17950	-8901	-14943	-1555	-15601	-14152	-11915	1021	-18367	-15690	-15491	-6991
0.710000	-27	38	82	-62	-112	-33	13	-38	-24	6	-73	-66	-98	-17	-33	-59	-107	34	-88	-32	-107	-24	-99	-68	-64	-1	-105	-15	-75	-69	-151	-79	-267	-5404	69	-31656	-1202	-17783	-9474	-15217	-1308	-15556	-14572	-11794	561	-18143	-16059	-14787	-8626
0.710833	-25	38	88	-62	-111	-34	12	-17	-22	5	-76	-63	-118	-17	-28	-58	-99	30	-99	-35	-105	-23	-101	-78	-64	-4	-101	-16	-73	-73	-152	-77	-108	-5434	168	-31867	-305	-17726	-10050	-15546	-1178	-15543	-15002	-11723	421	-17930	-16438	-14081	-6424
0.711667	-26	38	86	-61	-110	-32	13	-18	-19	8	-73	-62	-102	-15	-31	-60	-99	34	-86	-32	-107	-22	-98	-69	-61	-3	-98	-14	-72	-69	-169	-77	116	-5461	228	-32069	522	-17704	-10627	-15933	-1107	-15544	-15425	-11692	510	-17735	-16815	-13383	-10562
0.712500	-28	40	80	-56	-108	-32	15	-17	-18	7	-74	-63	-98	-13	-29	-56	-99	34	-85	-33	-104	-21	-101	-67	-62	0	-103	-16	-72	-69	-148	-77	112	-5482	240	-32249	1356	-17745	-11195	-16376	-922	-15568	-15849	-11700	402	-17563	-17190	-12704	-10301
0.713333	-27	39	87	-59	-110	-31	12	-14	-16	2	-59	-65	-92	-13	-28	-57	-101	55	-82	-32	-103	-22	-97	-70	-63	0	-99	-13	-73	-68	-150	-75	295	-5487	215	-32419	1708	-17852	-11763	-16868	-700	-15601	-16250	-11742	270	-17414	-17558	-12047	-10240
0.714167	-21	41	89	-60	-108	-30	12	-16	-19	7	-74	-62	-97	-16	-28	-59	-99	35	-84	-30	-105	-23	-100	-68	-64	-1	-97	-14	-72	-73	-145	-74	190	-5471	157	-32575	2311	-18022	-12258	-17387	-359	-15627	-16628	-11816	843	-17289	-17905	-11407	-11998
0.715000	-34	40	87	-59	-109	-33	10	-9	-18	7	-74	-65	-96	-15	-30	-60	-102	32	-90	-35	-104	-22	-102	-68	-66	-3	-102	-19	-72	-70	-152	-77	121	-5442	46	-32681	4479	-18253	-12730	-17945	-39	-15707	-16977	-11914	783	-17194	-18239	-10803	-12866
0.715833	-29	37	86	-63	-113	-40	7	-21	-22	2	-79	-68	-100	-19	-50	-62	-101	28	-87	-35	-107	-26	-103	-72	-64	-5	-101	-18	-78	-73	-149	-77	1414	-5392	-78	-32736	3704	-18519	-13146	-18524	-127	-15771	-17284	-12039	-1039	-17118	-18541	-10226	-13422
0.716667	-31	37	82	-65	-113	-38	10	-28	-22	6	-76	-68	-97	-18	-29	-61	-104	32	-91	-39	-110	-25	-102	-72	-67	-3	-103	-21	-75	-73	-146	-77	940	-5327	-246	-32745	2715	-18833	-13500	-19114	-104	-15843	-17542	-12176	526	-17072	-18804	-9687	-8174
0.717500	-27	41	91	-61	-110	-34	12	-16	-18	4	-77	-66	-95	-16	-30	-59	-100	32	-86	-34	-107	-22	-97	-69	-67	-4	-104	-17	-74	-69	-149	-76	872	-5234	-434	-32759	3356	-19177	-13784	-19714	88	-15929	-17750	-12332	544	-17052	-19036	-9190	-9862
0.718333	-29	41	72	-59	-110	-34	12	-15	-19	21	-75	-64	-98	-43	-32	-60	-100	34	-87	-34	-104	-19	-100	-68	-64	-4	-98	-14	-73	-68	-150	-75	1081	-5127	-653	-32736	3393	-19547	-13996	-20314	246	-16024	-17900	-12499	500	-17062	-19213	-8742	-7639
0.719167	-29	35	86	-63	-111	-35	15	-16	-21	5	-76	-66	-96	-15	-31	-60	-100	57	-84	-35	-107	-21	-104	-70	-68	-5	-111	-17	-72	-69	-146	-74	1031	-5002	-897	-32759	4139	-19936	-14130	-20910	453	-16145	-17992	-12668	437	-17102	-19347	-8345	-4140
0.720000	-29	38	87	-59	-113	-34	13	-16	-17	6	-67	-64	-100	-15	-30	-57	-102	30	-86	-34	-107	-18	-100	-68	-64	-1	-95	-15	-76	-69	-146	-74	1078	-4863	-1165	-32751	5444	-20330	-14186	-21492	564	-16283	-18019	-12887	443	-17173	-19426	-8001	-3513
0.720833	-25	40	90	-58	-111	-34	12	-14	-17	4	-75	-63	-95	-15	-28	-55	-100	34	-84	-33	-104	-19	-98	-66	-64	-4	-101	-16	-72	-68	-145	-73	1660	-4710	-1452	-32754	4529	-20724	-14161	-22057	563	-16446	-17991	-13100	-559	-17274	-19456	-7721	-1171
0.721667	-25	39	94	-62	-107	-32	13	-15	-17	5	-73	-63	-67	-16	-27	-59	-101	34	-83	-31	-104	-21	-100	-67	-64	0	-97	-13	-75	-68	-146	-75	1246	-4549	-1754	-32754	2456	-21114	-14060	-22604	555	-16629	-17904	-13330	584	-17405	-19435	-7501	6575
0.722500	-27	42	85	-58	-111	-34	12	-15	-19	3	-75	-65	-100	-16	-31	-59	-102	32	-86	-38	-110	-23	-100	-66	-66	-5	-102	-19	-79	-72	-145	-74	1361	-4383	-2070	-32753	2627	-21489	-13878	-23126	436	-16850	-17773	-13577	1611	-17564	-19365	-7350	7090
0.723333	-30	39	86	-61	-111	-38	9	-17	-22	2	-77	-63	-102	-56	-34	-61	-104	30	-86	-36	-109	-25	-103	-70	-70	-5	-101	-16	-76	-75	-146	-78	1297	-4216	-2402	-32759	3658	-21853	-13638	-23631	579	-17093	-17595	-13834	1112	-17747	-19254	-7267	7780
0.724167	-30	38	86	-63	-113	-39	8	-19	-25	-1	-77	-68	-100	-27	-31	-61	-102	33	-88	-36	-108	-25	-102	-69	-65	-5	-102	-17	-77	-73	-147	-76	1209	-4042	-2731	-32755	3981	-22192	-13331	-24106	716	-17371	-17380	-14105	426	-17962	-19096	-7249	14735
0.725000	-36	36	87	-62	-113	-36	8	-17	-22	-19	-73	-67	-99	-17	-30	-61	-103	34	-86	-38	-108	-26	-101	-72	-66	-6	-101	-14	-77	-73	-149	-77	1230	-3874	-3060	-32758	3576	-22510	-12976	-24562	885	-17666	-17141	-14389	533	-18184	-18902	-7302	14728
0.725833	-26	42	91	-59	-110	-34	13	-14	-18	5	-72	-76	-100	-16	-28	-56	-98	37	-84	-31	-104	-22	-109	-68	-62	0	-99	-15	-70	-73	-144	-74	1097	-3707	-3392	-32752	2602	-22799	-12580	-24994	1080	-17986	-16888	-14683	665	-18432	-18683	-7420	17333
0.726667	-25	41	92	-55	-108	-33	26	-12	-16	9	-70	-60	-94	-11	-27	-57	-98	38	-82	-31	-108	-22	-98	-67	-62	-1	-99	-11	-72	-69	-144	-73	1074	-3555	-3719	-32763	1009	-23071	-12166	-25426	1199	-18334	-16630	-14991	591	-18693	-18449	-7606	20826
0.727500	-24	41	93	-57	-108	-33	18	-14	-17	7	-70	-63	-97	-11	-27	-56	-97	37	-81	-31	-102	-22	-98	-67	-64	0	-100	-16	-70	-73	-143	-73	807	-3414	-4039	-32750	-403	-23307	-11736	-25809	1450	-18702	-16381	-15313	740	-18970	-18203	-7855	20811
0.728333	-24	41	89	-59	-108	-31	18	-11	-16	6	-64	-62	-94	-40	-25	-55	-99	38	-81	-31	-102	-21	-96	-66	-65	-1	-98	-12	-70	-68	-144	-74	228	-3293	-4339	-32757	90	-23522	-11288	-26195	1673	-19078	-16144	-15636	877	-19249	-17956	-8168	20876
0.729167	-28	44	92	-56	-110	-34	15	-13	-15	8	-70	-64	-94	-12	-25	-53	-98	49	-83	-30	-103	-19	-98	-66	-62	4	-100	-13	-75	-72	-143	-69	1066	-3187	-4631	-32749	-1100	-23712	-10881	-26531	1501	-19463	-15930	-15968	-1402	-19538	-17718	-8536	19638
0.730000	-29	50	92	-58	-109	-31	17	-13	-17	6	-64	-61	-94	-14	-26	-53	-100	37	-83	-30	-107	-23	-98	-65	-57	0	-100	-13	-72	-67	-144	-74	825	-3084	-4905	-32760	-4044	-23877	-10484	-26924	1498	-19848	-15747	-16294	-661	-19819	-17472	-8962	23663
0.730833	-29	44	93	-57	-110	-34	16	-16	-18	5	-63	-64	-97	-16	-28	-58	-98	36	-99	-31	-105	-22	-101	-67	-62	-1	-99	-14	-73	-74	-148	-75	257	-3030	-5158	-32748	-4508	-24015	-10123	-27256	1854	-20229	-15595	-16615	-785	-20107	-17254	-9431	20907
0.731667	-23	43	93	-58	-110	-35	17	-16	-17	6	-69	-63	-96	-18	-27	-56	-99	36	-82	-35	-108	-25	-100	-67	-64	-3	-99	-12	-74	-73	-149	-72	431	-2990	-5390	-32760	-5297	-24157	-9800	-27590	1810	-20604	-15478	-16938	-1290	-20383	-17059	-9944	18742
0.732500	-29	38	87	-59	-116	-34	13	-18	-22	5	-75	-66	-102	-18	-29	-76	-102	32	-84	-30	-109	-21	-97	-67	-66	0	-101	-15	-77	-103	-146	-73	555	-2962	-5605	-32693	-5125	-24216	-9509	-27897	1716	-20962	-15392	-17246	-1328	-20650	-16878	-10485	18694
0.733333	-26	42	92	-59	-113	-32	16	-12	-22	9	-66	-61	-96	-13	-25	-56	-88	37	-83	-34	-105	-22	-99	-65	-64	0	-98	-15	-72	-70	-146	-72	576	-2961	-5798	-32609	-4148	-24290	-9276	-28187	1843	-21305	-15339	-17545	-791	-20904	-16723	-11054	14237
0.734167	-24	44	94	-58	-104	-32	17	-13	-15	7	-68	-62	-94	-10	-25	-55	-99	20	-79	-29	-101	-17	-97	-64	-63	0	-97	-11	-72	-66	-143	-68	793	-2980	-5977	-32457	-3937	-24343	-9091	-28453	1866	-21626	-15311	-17818	-1804	-21147	-16597	-11644	9407
0.735000	-24	46	94	-56	-107	-29	21	-13	-14	11	-64	-61	-92	-11	-24	-57	-97	39	-78	-30	-100	-21	-117	-67	-64	2	-95	-10	-70	-61	-145	-70	595	-3022	-6139	-32310	-5091	-24379	-8957	-28688	1637	-21928	-15308	-18095	-1304	-21378	-16490	-12244	9575
0.735833	-25	42	91	-58	-112	-36	15	-13	-19	5	-73	-40	-98	-16	-28	-59	-99	36	-84	-55	-110	-10	-98	-68	-67	-3	-100	-15	-75	-70	-149	-74	576	-3083	-6298	-32115	-3649	-24399	-8870	-28898	1397	-22225	-15322	-18352	-408	-21598	-16412	-12855	4922
0.736667	-38	41	88	-61	-113	-36	13	-14	-19	0	-74	-57	-97	-15	-30	-58	-104	34	-83	-34	-110	-24	-101	-70	-66	-1	-99	-14	-75	-66	-149	-84	633	-3160	-6436	-31899	-407	-24412	-8833	-29073	1131	-22456	-15342	-18592	-778	-21799	-16350	-13451	-4128
0.737500	-26	41	91	-59	-107	-33	17	-14	-18	7	-72	-63	-96	-17	-28	-56	-100	59	-80	-30	-107	-21	-100	-66	-63	0	-95	-14	-73	-69	-148	-73	594	-3252	-6564	-31646	2230	-24412	-8816	-29187	662	-22686	-15367	-18821	-1608	-21991	-16303	-14038	-4591
0.738333	-25	41	88	-81	-108	-35	16	-11	-15	7	-76	-65	-93	-16	-29	-56	-99	34	-83	-34	-104	-22	-99	-68	-64	-3	-99	-13	-75	-68	-147	-73	550	-3357	-6690	-31365	3779	-24410	-8840	-29293	199	-22892	-15381	-19032	-1599	-22169	-16267	-14604	-9762
0.739167	-28	40	91	-57	-107	-35	15	-14	-18	5	-72	-66	-94	-16	-28	-51	-99	35	-83	-33	-105	-19	-101	-72	-63	0	-99	-15	-74	-69	-147	-75	204	-3480	-6811	-31048	5111	-24403	-8891	-29342	-11	-23077	-15393	-19236	-1044	-22343	-16245	-15141	-14316
0.740000	-27	40	89	-58	-112	-36	20	-15	-17	3	-74	-66	-98	-15	-29	-59	-103	34	-87	-35	-111	-26	-102	-64	-66	-4	-99	-14	-75	-72	-151	-76	160	-3616	-6945	-30711	6092	-24402	-8965	-29351	-166	-23247	-15391	-19429	-480	-22506	-16230	-15650	-14824
0.740833	-29	33	86	-62	-113	-39	10	-17	-25	-3	-77	-68	-91	-19	-32	-60	-102	35	-87	-33	-105	-22	-103	-72	-62	-1	-99	-16	-74	-72	-150	-74	-111	-3755	-7041	-30340	6830	-24399	-9041	-29308	-66	-23390	-15357	-19613	-73	-22662	-16217	-16118	-18179
0.741667	-23	38	88	-62	-100	-35	13	-15	-16	26	-75	-67	-95	-13	-30	-60	-100	35	-86	-35	-108	-23	-103	-68	-63	2	-99	-14	-72	-72	-150	-56	-775	-3908	-7160	-29946	8517	-24404	-9134	-29233	153	-23525	-15337	-19785	529	-22815	-16207	-16544	-19722
0.742500	-27	38	86	-61	-116	-35	10	-15	-17	4	-76	-67	-99	-19	-34	-96	-101	33	-87	-33	-107	-42	-104	-70	-65	-3	-101	-15	-80	-75	-150	-78	-206	-4066	-7270	-29543	9054	-24415	-9226	-29115	-107	-23644	-15285	-19958	-1115	-22971	-16201	-16925	-20913
0.743333	-27	36	87	-65	-114	-36	7	-15	-18	2	-76	-68	-97	-18	-29	-60	-103	35	-88	-36	-109	-25	-105	-70	-66	-3	-104	-16	-77	-68	-150	-78	-39	-4233	-7377	-29126	6363	-24439	-9318	-28957	-534	-23758	-15220	-20118	-449	-23121	-16194	-17258	-16680
0.744167	-27	37	85	-65	-111	-38	11	-16	-17	1	-77	-70	-103	-19	-32	-59	-104	32	-90	-19	-87	-24	-103	-73	-66	-3	-100	-17	-76	-75	-149	-79	-764	-4396	-7480	-28696	6132	-24450	-9406	-28769	-241	-23858	-15140	-20275	629	-23277	-16190	-17544	-14451
0.745000	-29	30	85	-61	-113	-38	9	-15	-21	3	-76	-66	-95	-16	-33	-58	-101	33	-88	-33	-107	-32	-103	-67	-79	-4	-102	-16	-74	-72	-150	-93	-214	-4566	-7573	-28261	5211	-24519	-9497	-28554	-48	-23951	-15055	-20424	153	-23433	-16180	-17781	-14237
0.745833	-28	38	88	-61	-111	-33	10	-14	-21	2	-74	-64	-101	-18	-32	-57	-104	36	-86	-32	-105	-21	-100	-67	-64	0	-99	-14	-73	-69	-148	-75	-311	-4736	-7656	-27830	4438	-24564	-9573	-28313	-90	-24041	-14963	-20561	-76	-23586	-16174	-17976	-8137
0.746667	-24	39	98	-60	-109	-34	15	-13	-18	4	-66	-68	-94	-13	-30	-55	-100	37	-87	-34	-108	-21	-99	-67	-63	1	-99	-15	-80	-72	-146	-75	-442	-4909	-7744	-27414	3470	-24637	-9647	-28062	-187	-24128	-14881	-20696	865	-23747	-16174	-18135	-4977
0.747500	-25	40	88	-58	-112	-34	11	-13	-16	5	-74	-66	-98	-17	-31	-55	-98	36	-87	-32	-105	-19	-100	-65	-61	0	-101	-15	-76	-73	-148	-75	-9	-5085	-7790	-27005	2388	-24709	-9723	-27801	-564	-24209	-14804	-20820	-186	-23914	-16182	-18256	-2675
0.748333	-26	38	88	-60	-111	-36	10	-15	-23	4	-77	-65	-97	-14	-31	-58	-100	33	-90	-33	-107	-23	-103	-68	-66	-3	-100	-15	-75	-70	-148	-75	-63	-5255	-7834	-26617	-606	-24813	-9796	-27534	-1141	-24293	-14737	-20925	-692	-24078	-16196	-18353	3577
0.749167	-31	38	86	-62	-114	-39	8	-22	-22	1	-76	-67	-103	-17	-36	-59	-102	33	-87	-33	-110	-23	-101	-69	-67	-1	-101	-14	-74	-75	-148	-76	-530	-5423	-7856	-26243	-1456	-24865	-9867	-27256	-1626	-24367	-14690	-21013	19	-24240	-16214	-18421	8924
0.750000	-28	39	87	-60	-111	-36	10	-16	-21	2	-74	-68	-94	-15	-30	-58	-99	34	-86	-33	-103	-24	-102	-68	-63	-3	-102	-15	-75	-70	-148	-77	-638	-5591	-7859	-25892	-260	-24956	-9944	-26990	-2015	-24444	-14662	-21091	-508	-24403	-16243	-18474	6216
0.750833	-28	40	89	-58	-113	-32	11	-11	-22	4	-76	-48	-98	-17	-34	-58	-101	38	-88	-31	-108	-22	-102	-67	-64	0	-101	-15	-76	-73	-147	-76	-792	-5747	-7838	-25570	884	-25032	-10016	-26720	-2205	-24509	-14653	-21143	-1343	-24558	-16284	-18518	11030
0.751667	-29	43	81	-59	-111	-32	11	-13	-15	6	-73	-65	-95	-13	-31	-53	-98	38	-84	-29	-107	-22	-98	-67	-62	0	-101	-11	-73	-70	-146	-58	-409	-5901	-7799	-25256	1389	-25103	-10101	-26458	-2361	-24566	-14671	-21171	-1158	-24707	-16327	-18553	12168
0.752500	-26	43	88	-60	-111	-32	15	-14	-18	5	-74	-62	-100	-16	-32	-56	-98	39	-84	-30	-103	-19	-101	-65	-66	-1	-102	-13	-75	-70	-147	-72	-438	-6043	-7737	-24971	1830	-25162	-10185	-26204	-2294	-24617	-14710	-21175	-575	-24843	-16387	-18590	9581
0.753333	-25	43	90	-58	-112	-36	13	-13	-16	4	-66	-60	-97	-12	-30	-56	-98	37	-80	-33	-108	-22	-100	-66	-62	1	-100	-13	-75	-29	-143	-70	-559	-6181	-7657	-24708	1864	-25205	-10276	-25952	-1963	-24656	-14770	-21155	-564	-24961	-16445	-18629	11697
0.754167	-24	44	90	-58	-104	-29	16	-11	-15	5	-69	-67	-95	-14	-29	-51	-95	36	-82	-28	-101	-18	-98	-66	-62	0	-95	-11	-70	-69	-145	-72	-832	-6314	-7546	-24460	1595	-25230	-10368	-25709	-1531	-24679	-14844	-21088	-596	-25064	-16513	-18681	9987
0.755000	-24	44	90	-58	-112	-30	12	-14	-16	8	-70	-61	-97	-14	-28	-55	-97	38	-83	-28	-104	-24	-98	-66	-61	1	-96	-11	-70	-69	-145	-72	-1856	-6443	-7428	-24232	2396	-25236	-10468	-25472	-1121	-24685	-14933	-21046	167	-25144	-16583	-18739	8239
0.755833	-27	41	87	-61	-109	-31	12	-14	-18	4	-73	-64	-101	-19	-32	-59	-101	34	-93	-40	-105	-22	-103	-72	-66	0	-101	-15	-75	-72	-150	-77	-1921	-6569	-7298	-24019	3739	-25217	-10565	-25234	-1093	-24676	-15034	-20959	-1058	-25203	-16652	-18816	6196
0.756667	-27	40	85	-62	-114	-39	8	-10	-23	1	-77	-65	-100	-19	-34	-59	-102	32	-86	-34	-111	-27	-105	-72	-68	-3	-96	-16	-79	-75	-148	-76	-1009	-6690	-7153	-23814	1247	-25173	-10659	-25000	-1549	-24641	-15135	-20850	-1376	-25227	-16704	-18895	7184
0.757500	-29	39	85	-63	-113	-38	11	-19	-23	0	-91	-67	-101	-22	-34	-61	-105	45	-83	-33	-109	-23	-100	-70	-66	0	-100	-16	-76	-73	-146	-75	-1945	-6807	-6994	-23617	881	-25097	-10737	-24754	-1685	-24580	-15237	-20719	499	-25221	-16754	-18987	8414
0.758333	-25	43	88	-59	-109	-32	12	-12	-18	4	-73	-62	-97	-16	-30	-60	-101	33	-83	-31	-107	-23	-101	-70	-64	0	-101	-14	-75	-72	-147	-92	-1420	-6924	-6835	-23424	848	-24996	-10815	-24512	-1729	-24496	-15326	-20575	159	-25186	-16787	-19085	3816
0.759167	-27	41	87	-58	-108	-33	13	-14	-18	3	-73	-62	-97	-15	-30	-60	-100	33	-86	-31	-104	-21	-100	-69	-63	-3	-100	-13	-73	-72	-149	-74	-1349	-7045	-6664	-23231	1173	-24863	-10878	-24253	-1733	-24386	-15408	-20416	-12	-25118	-16810	-19188	6136
0.760000	-23	43	88	-60	-108	-32	13	-11	-18	5	-73	-61	-94	-15	-28	-58	-97	35	-83	-33	-104	-18	-100	-70	-64	1	-100	-14	-73	-67	-147	-79	-1291	-7167	-6500	-23036	1484	-24709	-10932	-23990	-1972	-24246	-15481	-20245	486	-25017	-16819	-19281	5600
0.760833	-24	42	88	-59	-108	-32	16	-14	-16	3	-72	-65	-97	-13	-30	-59	-86	34	-83	-33	-105	-18	-100	-67	-64	1	-99	-16	-73	-72	-146	-73	-621	-7299	-6335	-22839	2182	-24531	-10966	-23713	-2263	-24087	-15533	-20070	216	-24887	-16809	-19392	3611
0.761667	-24	45	88	-60	-113	-38	6	-14	-17	4	-73	-63	-95	-15	-29	-59	-102	34	-83	-30	-105	-21	-100	-70	-64	3	-99	-15	-75	-69	-146	-73	78	-7439	-6174	-22634	319	-24339	-10989	-23429	-2314	-23900	-15573	-19885	449	-24733	-16787	-19487	6141
0.762500	-27	42	89	-59	-109	-35	15	-16	-16	4	-74	-62	-97	-16	-30	-62	-88	39	-83	-31	-107	-23	-102	-69	-63	21	-99	-15	-76	-74	-147	-76	296	-7588	-6021	-22419	-574	-24132	-10989	-23122	-2455	-23696	-15600	-19698	2617	-24553	-16752	-19576	9995
0.763333	-25	40	88	-62	-139	-38	11	-15	-18	3	-75	-69	-96	-15	-30	-61	-97	33	-87	-32	-108	-22	-103	-70	-65	-1	-99	-12	-74	-73	-148	-74	1042	-7752	-5869	-22194	739	-23914	-10976	-22808	-2763	-23476	-15610	-19506	3034	-24357	-16702	-19650	3774
0.764167	-29	41	85	-61	-110	-34	10	-17	-18	-4	-76	-65	-100	-17	-34	-63	-101	39	-87	-34	-108	-21	-103	-69	-64	-1	-102	-17	-78	-75	-150	-75	1067	-7920	-5732	-21959	1916	-23691	-10945	-22472	-3143	-23245	-15613	-19312	1597	-24143	-16649	-19705	5748
0.765000	-21	39	80	-64	-112	-38	10	-19	-21	2	-74	-66	-100	-18	-33	-62	-105	29	-88	-39	-112	-26	-105	-73	-65	-3	-101	-18	-77	-69	-151	-79	1164	-8105	-5597	-21713	1579	-23465	-10901	-22126	-3705	-23002	-15600	-19111	730	-23922	-16584	-19744	7945
0.765833	-30	38	84	-62	-111	-36	9	-8	-19	2	-76	-67	-98	-16	-34	-64	-102	32	-86	-30	-104	-22	-100	-68	-65	0	-98	-13	-74	-72	-150	-77	918	-8293	-5466	-21442	684	-23241	-10832	-21761	-4051	-22748	-15573	-18900	1538	-23689	-16508	-19754	3956
0.766667	-25	41	89	-63	-109	-36	12	9	-17	7	-74	-63	-99	-11	-30	-59	-100	35	-83	-32	-109	-21	-99	-66	-66	8	-97	-15	-74	-72	-149	-73	954	-8497	-5349	-21174	-649	-23028	-10757	-21390	-4327	-22502	-15548	-18684	1967	-23461	-16432	-19742	5096
0.767500	-27	42	90	-60	-110	-35	16	-14	-18	5	-73	-66	-94	-14	-31	-61	-97	32	-82	-31	-104	-21	-101	-67	-65	0	-97	-13	-74	-69	-150	-75	1289	-8696	-5230	-20886	-1681	-22830	-10662	-21009	-4485	-22259	-15513	-18445	1460	-23235	-16356	-19684	3821
0.768333	-24	42	84	-58	-111	-35	13	-15	-19	6	-72	-63	-95	-12	-28	-58	-95	36	-81	-30	-104	-22	-99	-66	-61	0	-96	-12	-72	-70	-147	-111	1026	-8908	-5111	-20594	-1430	-22642	-10554	-20617	-4310	-22019	-15470	-18220	1590	-23018	-16271	-19641	1735
0.769167	-23	42	89	-61	-108	-34	12	-13	-17	4	-73	-72	-96	-16	-31	-60	-98	21	-83	-47	-107	-22	-99	-69	-62	2	-97	-13	-73	-69	-149	-77	769	-9124	-5010	-20293	38	-22484	-10431	-20218	-4023	-21793	-15425	-17960	869	-22814	-16189	-19552	115
0.770000	-25	41	91	-57	-105	-33	10	-12	-16	7	-73	-63	-97	-17	-29	-58	-99	34	-85	-29	-108	-23	-98	-68	-64	0	-95	-13	-75	-69	-169	-75	1486	-9335	-4906	-19994	-1827	-22322	-10297	-19817	-3967	-21579	-15372	-17685	-424	-22622	-16093	-19426	-623
0.770833	-25	42	90	-60	-109	-35	13	-21	-17	4	-73	-65	-98	-17	-31	-59	-99	33	-84	-29	-105	-22	-98	-67	-65	1	-96	-13	-68	-69	-148	-75	202	-9541	-4805	-19690	-2252	-22186	-10151	-19450	-3622	-21380	-15311	-17385	1310	-22445	-15992	-19279	2211
0.771667	-26	44	89	-57	-107	-32	13	-11	-21	7	-72	-61	-96	-13	-29	-57	-99	34	-82	-30	-110	-23	-98	-66	-63	2	-96	-11	-67	-68	-141	-74	35	-9732	-4704	-19393	-1859	-22062	-9979	-19019	-3077	-21192	-15242	-17058	680	-22278	-15885	-19097	-2538
0.772500	-24	39	89	-60	-107	-33	13	-13	-16	5	-73	-63	-98	-18	-31	-58	-100	35	-97	-29	-105	-23	-97	-65	-64	0	-97	-11	-73	-69	-147	-77	-149	-9914	-4608	-19113	-1298	-21950	-9798	-18616	-2439	-21016	-15158	-16704	103	-22128	-15761	-18891	-860
0.773333	-24	41	89	-60	-107	-33	9	-16	-16	5	-72	-67	-96	-17	-29	-60	-98	37	-85	-33	-91	-27	-100	-69	-63	0	-101	-14	-73	-68	-146	-77	-597	-10070	-4513	-18856	-262	-21848	-9609	-18217	-1758	-20856	-15063	-16326	137	-21993	-15623	-18661	-776
0.774167	-26	39	87	-62	-114	-34	10	-15	-18	6	-57	-68	-94	-18	-30	-61	-98	36	-84	-32	-100	-19	-98	-65	-61	1	-97	-12	-72	-68	-145	-80	-1110	-10198	-4418	-18625	1417	-21730	-9395	-17820	-951	-20698	-14943	-15916	-260	-21864	-15464	-18400	-3243
0.775000	-26	42	90	-60	-107	-34	13	-13	-17	8	-72	-62	-118	-14	-26	-55	-98	41	-85	-29	-105	-22	-100	-69	-66	-3	-97	-13	-70	-68	-146	-75	-962	-10294	-4321	-18426	639	-21637	-9184	-17433	-114	-20545	-14802	-15487	-1317	-21744	-15290	-18114	-2479
0.775833	-32	40	87	-60	-112	-35	11	-16	-19	5	-72	-88	-99	-19	-30	-59	-102	33	-83	-34	-108	-26	-103	-69	-67	-3	-99	-16	-78	-75	-149	-80	-1476	-10353	-4230	-18282	92	-21520	-8975	-17062	670	-20395	-14641	-15034	-62	-21631	-15095	-17805	2334
0.776667	-28	38	93	-61	-115	-39	9	-17	-24	2	-75	-68	-98	-18	-31	-61	-101	29	-85	-36	-110	-26	-102	-72	-66	-4	-102	-16	-74	-70	-148	-77	-1304	-10365	-4140	-18182	1922	-21390	-8728	-16695	1328	-20233	-14445	-14553	-38	-21543	-14874	-17473	-2608
0.777500	-24	39	89	-60	-105	-35	13	-13	-21	5	-73	-65	-98	-22	-47	-61	-98	35	-83	-32	-105	-23	-100	-67	-63	-3	-98	-16	-74	-69	-148	-77	-1701	-10328	-4053	-18144	4128	-21236	-8487	-16334	2022	-20058	-14227	-14055	-1266	-21397	-14631	-17123	-3109
0.778333	-22	40	90	-59	-109	-35	12	-16	-19	6	-72	-63	-98	-17	-27	-59	-100	37	-82	-46	-107	-22	-101	-69	-66	0	-100	-13	-73	-48	-147	-78	-1988	-10238	-3970	-18167	5392	-21057	-8243	-15985	2755	-19870	-13992	-13549	-1714	-21268	-14366	-16755	103
0.779167	-27	39	87	-58	-116	-35	8	-13	-19	5	-73	-65	-98	-16	-31	-61	-100	34	-83	-32	-104	-22	-99	-69	-63	-1	-97	-12	-76	-69	-147	-79	-1866	-10090	-3890	-18261	6160	-20834	-7999	-15648	3333	-19664	-13693	-13037	-1215	-21132	-14088	-16378	-3954
0.780000	-24	43	89	-57	-110	-32	12	-14	-17	7	-68	-64	-96	-17	-30	-47	-97	36	-82	-31	-104	-24	-101	-69	-63	-3	-95	-12	-74	-70	-146	-76	-1867	-9885	-3820	-18426	6353	-20620	-7752	-15323	3846	-19435	-13382	-12529	-1354	-20978	-13784	-15988	-2960
0.780833	-27	40	89	-63	-109	-33	19	-14	-21	4	-70	-66	-96	-17	-30	-59	-98	34	-86	-31	-104	-28	-100	-66	-61	-4	-81	-13	-73	-72	-148	-78	-1650	-9622	-3731	-18653	5899	-20363	-7507	-15019	4296	-19186	-13047	-12022	-1552	-20805	-13466	-15597	-4100
0.781667	-31	41	86	-60	-111	-34	11	-16	-21	5	-74	-66	-100	-19	-30	-60	-100	32	-74	-32	-109	-22	-102	-72	-60	-9	-101	-15	-74	-72	-149	-79	-1467	-9300	-3701	-18950	5597	-20080	-7267	-14735	4775	-18917	-12684	-11534	-857	-20612	-13137	-15209	-7751
0.782500	-31	37	82	-63	-115	-34	8	-17	-24	1	-81	-68	-103	-21	-32	-90	-103	34	-86	-32	-107	-24	-101	-69	-65	-6	-99	-14	-75	-74	-149	-84	-1422	-8926	-3658	-19296	6635	-19775	-7021	-14461	5258	-18618	-12291	-11061	-976	-20390	-12798	-14817	-9382
0.783333	-27	37	85	-60	-111	-39	9	-19	-21	2	-73	-65	-99	-21	-30	-56	-101	32	-87	-28	-108	-25	-102	-70	-67	-9	-101	-15	-79	-72	-148	-78	-49	-8496	-3623	-19691	4453	-19449	-6782	-14214	5220	-18299	-11881	-10615	-3604	-20146	-12454	-14431	-11172
0.784167	-27	37	84	-27	-109	-35	10	-16	-22	-21	-76	-67	-99	-22	-31	-62	-102	30	-86	-36	-108	-25	-100	-67	-67	-6	-104	-16	-78	-72	-155	-80	-337	-8019	-3605	-20126	1894	-19110	-6536	-13982	5080	-17961	-11450	-10201	-2322	-19872	-12098	-14083	-6874
0.785000	-28	35	82	-61	-111	-36	26	-19	-22	2	-74	-64	-98	-18	-29	-59	-104	29	-87	-34	-109	-25	-99	-73	-67	-6	-99	-16	-73	-73	-149	-80	-286	-7492	-3598	-20590	903	-18764	-6285	-13778	5038	-17608	-10998	-9818	-2361	-19569	-11742	-13709	-10466
0.785833	-28	39	86	-59	-110	-58	11	-16	-17	6	-73	-64	-96	-17	-30	-60	-98	34	-84	-31	-104	-19	-97	-70	-62	0	-99	-13	-75	-68	-149	-79	-96	-6930	-3593	-21067	-654	-18415	-6025	-13597	4775	-17239	-10535	-9477	-1715	-19230	-11378	-13361	-9452
0.786667	-26	43	86	-58	-111	-33	13	-13	-19	5	-74	-64	-96	-30	-24	-53	-100	35	-85	-32	-121	-18	-98	-66	-66	-1	-99	-12	-72	-67	-147	-74	-149	-6340	-3618	-21546	-1853	-18059	-5763	-13436	4452	-16870	-10064	-9170	-597	-18874	-11018	-13055	-7106
0.787500	-24	38	88	-58	-110	-31	16	-13	-18	6	-74	-63	-97	-12	-27	-57	-102	33	-83	-30	-105	-19	-96	-66	-65	-3	-99	-13	-72	-69	-150	-76	-77	-5729	-3620	-22020	-2202	-17720	-5495	-13301	4039	-16496	-9584	-8908	367	-18491	-10655	-12764	-8952
0.788333	-25	39	88	-57	-105	-33	13	-14	-15	3	-70	-63	-91	-9	-26	-57	-98	34	-82	-29	-83	-19	-96	-65	-62	-3	-98	-12	-69	-66	-146	-77	465	-5104	-3692	-22474	-4104	-17386	-5215	-13183	3339	-16137	-9103	-8690	-891	-18096	-10266	-12501	-8592
0.789167	-27	43	88	-59	-110	-32	17	-15	-18	11	-73	-63	-95	-18	-29	-59	-99	35	-86	-31	-105	-21	-100	-66	-69	-3	-99	-17	-75	-70	-150	-77	181	-4476	-3752	-22896	-6463	-17057	-4922	-13095	2672	-15772	-8626	-8517	593	-17687	-9936	-12269	-2628
0.790000	-28	41	87	-59	-114	-32	11	-18	-23	1	-76	-66	-100	-38	-32	-59	-105	33	-91	-41	-105	-22	-101	-68	-66	-7	-100	-17	-76	-73	-152	-76	2	-3851	-3831	-23292	-5519	-16737	-4628	-13023	1910	-15432	-8156	-8379	2246	-17270	-9580	-12062	-5110
0.790833	-27	36	85	-62	-113	-34	12	-23	-22	3	-74	-68	-98	-18	-31	-60	-101	32	-87	-36	-103	-22	-98	-66	-62	-3	-99	-13	-76	-70	-149	-77	-200	-3234	-3906	-23635	-3138	-16421	-4319	-12964	1119	-15101	-7687	-8276	1899	-16839	-9216	-11878	-7858
0.791667	-25	40	87	-60	-111	-31	12	-17	-19	5	-75	-66	-94	-16	-30	-59	-98	34	-86	-11	-103	-22	-99	-67	-64	-5	-99	-11	-75	-67	-151	-76	-139	-2635	-3990	-23929	-1450	-16117	-4008	-12919	291	-14798	-7230	-8210	954	-16418	-8858	-11695	-3381
0.792500	-25	41	64	-57	-109	-32	13	-16	-17	5	-74	-64	-96	-16	-30	-58	-100	35	-87	-33	-108	-23	-97	-66	-62	0	-95	-13	-73	-68	-147	-75	57	-2068	-4080	-24171	-288	-15810	-3690	-12874	-692	-14506	-6784	-8173	1077	-15997	-8493	-11587	-6517
0.793333	-29	41	88	-58	-108	-31	15	-16	-17	7	-74	-63	-96	-14	-35	-55	-99	35	-85	-30	-104	-21	-101	-66	-64	-3	-97	-11	-73	-68	-147	-73	43	-1532	-4174	-24364	246	-15505	-3374	-12846	-1575	-14243	-6355	-8159	1665	-15594	-8133	-11479	-6591
0.794167	-25	44	91	-56	-111	-30	16	-13	-17	9	-70	-60	-95	-14	-29	-55	-97	36	-83	-31	-104	-21	-99	-65	-62	3	-96	-10	-73	-67	-146	-74	94	-1041	-4261	-24505	-103	-15189	-3061	-12798	-2611	-13982	-5944	-8171	1758	-15204	-7767	-11390	-4926
0.795000	-22	42	89	-58	-105	-29	16	-17	-18	9	-70	-62	-93	-11	-27	-55	-93	35	-83	-31	-104	-22	-98	-66	-66	-1	-96	-10	-72	-68	-146	-72	145	-594	-4340	-24606	-253	-14871	-2762	-12755	-3514	-13734	-5557	-8198	1841	-14834	-7406	-11317	-6747
0.795833	-26	41	87	-59	-111	-32	33	-15	-16	6	-72	-64	-94	-16	-30	-59	-99	35	-88	-33	-122	-24	-100	-69	-65	-4	-100	-10	-62	-68	-148	-78	-158	-194	-4414	-24664	1433	-14542	-2477	-12698	-3976	-13528	-5194	-8246	2480	-14482	-7040	-11270	-7024
0.796667	-28	40	87	-60	-109	-34	13	-17	-23	4	-80	-64	-96	-18	-30	-60	-98	35	-86	-33	-105	-21	-101	-73	-65	-1	-100	-11	-73	-69	-151	-74	912	158	-4469	-24680	932	-14197	-2211	-12618	-4671	-13309	-4844	-8296	-64	-14149	-6674	-11221	-9352
0.797500	-27	40	88	-59	-109	-40	11	-16	-18	5	-76	-65	-96	-17	-31	-61	-101	34	-86	-33	-108	-24	-100	-68	-77	-3	-99	-13	-76	-69	-147	-75	812	455	-4506	-24660	-1637	-13834	-1968	-12526	-5285	-13089	-4520	-8353	545	-13829	-6311	-11188	-5747
0.798333	-27	37	87	-60	-113	-33	12	-17	-21	1	-74	-67	-99	-17	-32	-59	-103	34	-87	-36	-107	-25	-105	-72	-68	-5	-104	-14	-73	-74	-149	-77	422	693	-4527	-24617	-1793	-13456	-1749	-12409	-5348	-12874	-4253	-8420	1077	-13533	-5956	-11164	-7428
0.799167	-29	36	81	-61	-113	-39	8	-17	-23	5	-75	-69	-98	-19	-32	-60	-104	29	-88	-35	-104	-23	-102	-61	-64	-5	-99	-14	-72	-69	-150	-76	1208	886	-4524	-24532	-2591	-13053	-1560	-12259	-5313	-12635	-3952	-8478	457	-13248	-5604	-11142	-8670
0.800000	-28	38	85	-60	-110	-33	11	-15	5	6	-75	-82	-96	-16	-30	-61	-99	34	-90	-33	-104	-21	-101	-73	-65	-6	-100	-12	-75	-69	-147	-74	1377	1026	-4513	-24418	-2855	-12633	-1402	-12080	-5122	-12384	-3704	-8534	-156	-12967	-5253	-11115	-6080
0.800833	-23	35	86	-60	-108	-34	13	-14	-17	7	-73	-66	-95	-15	-30	-58	-100	35	-88	-13	-103	-21	-101	-67	-61	0	-102	-7	-73	-69	-147	-73	1137	1119	-4488	-24264	-2815	-12194	-1276	-11863	-4729	-12109	-3483	-8583	281	-12685	-4918	-11086	-7718
0.801667	-26	43	88	-59	-110	-32	15	-14	-4	6	-73	-63	-95	-12	-28	-61	-99	37	-84	-27	-104	-21	-101	-67	-65	-1	-100	-13	-73	-66	-146	-74	1408	1169	-4453	-24060	-4152	-11740	-1178	-11613	-4197	-11808	-3282	-8625	-1330	-12397	-4592	-11033	-9528
0.802500	-28	39	85	-58	-109	-33	12	-16	-21	3	-73	-64	-94	-16	-32	-60	-102	33	-88	-32	-104	-24	-101	-70	-66	-4	-99	-1	-74	-73	-147	-77	1263	1170	-4422	-23815	-7172	-11268	-1113	-11323	-3685	-11467	-3097	-8651	-1073	-12098	-4286	-11002	-4749
0.803333	-26	39	86	-62	-108	-33	9	-14	-21	3	-74	-65	-96	-17	-43	-63	-102	35	-88	-32	-104	-23	-101	-65	-67	-6	-103	-15	-73	-72	-145	-74	1144	1139	-4398	-23488	-7365	-10777	-1067	-10993	-3113	-11092	-2943	-8665	53	-11778	-3992	-10936	-4399
0.804167	-27	37	84	-62	-109	-35	11	-22	-19	4	-75	-65	-96	-18	-32	-62	-100	29	-91	-32	-105	-25	-102	-72	-63	-5	-99	-14	-73	-59	-150	-74	987	1075	-4393	-23083	-5830	-10272	-1044	-10628	-2363	-10674	-2798	-8655	-432	-11432	-3717	-10851	-8262
0.805000	-27	40	85	-60	-109	-21	9	-16	-19	3	-76	-65	-117	-16	-38	-57	-100	33	-90	-32	-105	-25	-100	-68	-66	-3	-102	-16	-76	-69	-146	-75	876	990	-4414	-22587	-5383	-9754	-1037	-10219	-1636	-10222	-2667	-8627	-1397	-11052	-3456	-10743	-2461
0.805833	-5	40	85	-58	-107	-31	13	-13	-16	5	-73	-63	-95	-14	-31	-59	-101	34	-90	-29	-104	-22	-98	-67	-70	1	-99	-12	-70	-70	-147	-79	1114	887	-4461	-21991	-5785	-9225	-1040	-9779	-949	-9720	-2554	-8574	-989	-10635	-3209	-10610	-3388
0.806667	-25	41	87	-60	-109	-34	0	-14	-18	2	-74	-65	-96	-17	-42	-60	-99	35	-104	-30	-105	-23	-99	-69	-64	-3	-102	-13	-75	-69	-147	-74	1067	763	-4548	-21294	-5659	-8691	-1045	-9305	28	-9189	-2456	-8505	-197	-10185	-2995	-10460	-4018
0.807500	-27	35	85	-58	-112	-35	9	-16	-21	5	-75	-66	-98	-17	-33	-60	-103	30	-88	-31	-104	-23	-99	-72	-66	-3	-98	0	-72	-70	-147	-76	955	632	-4683	-20479	-5443	-8148	-1049	-8801	1069	-8616	-2355	-8403	44	-9691	-2789	-10282	-92
0.808333	-23	39	89	-61	-108	-34	15	-16	-19	3	-80	-62	-96	-14	-32	-58	-98	35	-75	-30	-103	-24	-99	-70	-61	-3	-98	-13	-73	-69	-145	-74	798	507	-4856	-19547	-4766	-7601	-1045	-8267	1984	-8016	-2264	-8283	198	-9169	-2604	-10084	-624
0.809167	-23	38	85	-61	-109	-35	11	-16	-18	5	-72	-66	-95	-15	-32	-59	-100	33	-90	-31	-104	-24	-101	-69	-64	0	-100	-15	-73	-79	-146	-75	228	379	-5090	-18496	-2679	-7050	-1031	-7712	2979	-7391	-2174	-8129	1159	-8606	-2428	-9865	-60
0.810000	-26	40	87	-61	-111	-35	33	-15	-24	3	-76	-62	-96	-15	-40	-69	-100	34	-86	-33	-104	-23	-103	-69	-66	-4	-101	-14	-73	-70	-149	-76	621	263	-5360	-17332	-1419	-6500	-1004	-7142	3421	-6760	-2084	-7957	-1200	-8019	-2266	-9634	-415
0.810833	-57	41	87	-59	-111	-38	12	-13	-19	8	-72	-63	-96	-14	-32	-59	-101	35	-84	-36	-109	-24	-99	-68	-63	-1	-98	-6	-72	-66	-147	-75	1147	159	-5663	-16070	-3204	-5948	-956	-6562	3456	-6087	-1992	-7757	-1608	-7404	-2109	-9386	3970
0.811667	-26	39	90	-59	-111	-35	13	-16	-10	21	-76	-64	-95	-15	-30	-58	-99	34	-85	-27	-105	-24	-100	-70	-65	-4	-102	-14	-75	-68	-149	-76	460	70	-5997	-14725	-2098	-5403	-889	-5981	3973	-5435	-1891	-7539	362	-6777	-1962	-9143	5532
0.812500	-28	38	87	-60	-108	-33	15	-24	-19	8	-72	-64	-96	-14	-29	-60	-100	30	-86	-30	-104	-22	-100	-70	-63	1	-95	-12	-73	-67	-147	-76	689	15	-6357	-13309	-1369	-4862	-802	-5398	4312	-4759	-1783	-7298	478	-6141	-1816	-8900	4298
0.813333	-24	40	89	-58	-105	-31	15	-16	-19	7	-74	-64	-94	-12	-29	-55	-97	34	-82	-28	-104	-28	-98	-67	-63	0	-100	-15	-72	-66	-143	-75	382	-28	-6724	-11851	-39	-4322	-694	-4820	4607	-4107	-1674	-7046	109	-5510	-1670	-8662	8627
0.814167	-24	42	69	-57	-107	-33	12	-13	-15	9	-73	-63	-95	-12	-30	-56	-102	34	-85	-31	-108	-21	-100	-67	-58	2	-97	-12	-73	-63	-145	-74	133	-45	-7091	-10356	1820	-3808	-573	-4262	4759	-3470	-1559	-6778	537	-4893	-1515	-8453	7930
0.815000	-25	42	99	-59	-109	-35	11	-17	-39	8	-72	-63	-94	-15	-26	-61	-101	34	-84	-31	-108	-23	-100	-70	-66	-3	-100	-15	-74	-67	-153	-78	340	-38	-7442	-8864	3463	-3304	-426	-3732	4583	-2867	-1444	-6510	-902	-4298	-1359	-8279	6236
0.815833	-28	38	86	-64	-109	-42	9	-18	-22	4	-74	-66	-101	-19	-33	-59	-104	32	-91	-34	-111	-26	-100	-67	-66	-4	-101	-22	-75	-72	-150	-80	309	-9	-7765	-7408	2501	-2820	-286	-3229	4218	-2288	-1323	-6233	-1113	-3722	-1192	-8139	10148
0.816667	-29	38	85	-63	-112	-38	10	-18	-17	3	-77	-80	-97	-17	-32	-57	-102	26	-87	-32	-105	-24	-100	-72	-68	-8	-101	-15	-74	-72	-149	-79	36	49	-8031	-6004	3736	-2354	-131	-2761	3766	-1745	-1182	-5957	1020	-3177	-1010	-8047	12343
0.817500	-31	40	88	-59	-112	-36	12	-12	-22	8	-73	-64	-98	-15	-32	-58	-103	35	-86	-33	-107	-24	-99	-70	-67	-4	-100	-14	-90	-73	-148	-77	61	121	-8246	-4676	6842	-1915	25	-2324	3277	-1237	-1066	-5687	1496	-2675	-815	-7998	6663
0.818333	-28	40	89	-61	-113	-34	11	-15	-22	10	-73	-62	-95	-13	-29	-55	-100	52	-85	-31	-107	-21	-99	-70	-66	-4	-102	-12	-73	-70	-146	-73	-215	216	-8392	-3425	9503	-1500	182	-1937	2784	-774	-947	-5430	147	-2213	-608	-8019	10030
0.819167	-29	41	87	-60	-125	-39	12	-16	-18	8	-72	-64	-97	-15	-28	-58	-102	33	-86	-31	-107	-21	-105	-67	-63	-3	-99	-12	-74	-70	-146	-75	-85	320	-8467	-2348	10960	-1121	334	-1598	2192	-357	-827	-5186	-434	-1804	-394	-8100	9445
0.820000	-25	41	88	-57	-111	-34	9	-16	-16	7	-70	-65	-96	-15	-27	-65	-99	36	-82	-35	-102	-23	-100	-68	-67	-1	-101	-14	-70	-70	-143	-76	-84	433	-8462	-1382	11688	-801	478	-1312	1420	10	-717	-4973	132	-1442	-166	-8243	6360
0.820833	-24	37	85	-58	-109	-32	11	-13	-17	8	-73	-64	-97	-13	-29	-59	-102	34	-83	-31	-107	-21	-98	-81	-67	-3	-97	-12	-74	-70	-146	-75	-68	549	-8379	-568	11790	-472	613	-1077	637	347	-612	-4771	908	-1123	66	-8456	8216
0.821667	-26	43	90	-57	-110	-14	12	-14	-18	6	-72	-64	-100	-14	-30	-55	-103	36	-84	-29	-105	-22	-100	-68	-65	-4	-102	-15	-74	-70	-148	-75	-122	663	-8215	93	11977	-205	741	-894	-84	631	-523	-4631	1436	-853	306	-8724	5908
0.822500	-29	52	86	-59	-133	-36	11	-16	-19	6	-72	-66	-98	-17	-31	-60	-101	33	-87	-31	-105	-19	-101	-70	-59	-5	-100	-16	-74	-68	-147	-76	-596	765	-7993	596	13865	15	855	-767	-770	888	-436	-4512	2317	-627	545	-9054	4414
0.823333	-29	40	86	-62	-112	-38	11	-18	-23	2	-77	-67	-102	-15	-32	-62	-101	30	-86	-34	-108	-25	-102	-69	-68	-7	-104	-21	-77	-75	-149	-79	-393	862	-7707	940	15829	193	969	-696	-1465	1102	-367	-4439	580	-443	778	-9429	2271
0.824167	-28	37	79	-62	-114	-41	5	-19	-21	0	-79	-68	-101	-21	-33	-63	-105	28	-90	-35	-110	-24	-98	-72	-66	-7	-102	-18	-77	-75	-149	-78	337	934	-7370	1155	11532	327	1079	-667	-2676	1298	-292	-4401	-1318	-291	1010	-9844	4086
0.825000	-30	38	82	-60	-109	-34	8	-17	-23	1	-77	-67	-98	-21	-33	-61	-100	32	-88	-32	-107	-22	-102	-72	-72	-4	-103	-16	-76	-75	-148	-77	-595	991	-6996	1231	7318	414	1192	-718	-3623	1465	-232	-4406	338	-173	1229	-10282	6271
0.825833	-29	39	84	-59	-109	-35	9	-16	-18	4	-74	-65	-97	-16	-31	-61	-103	33	-83	-30	-107	-23	-102	-69	-63	0	-99	-15	-76	-70	-147	-74	164	1022	-6600	1189	1703	455	1304	-751	-4519	1618	-176	-4452	315	-88	1438	-10738	1486
0.826667	-25	42	91	-59	-108	-35	15	-12	-18	4	-75	-65	-96	-16	-28	-55	-99	23	-82	-30	-108	-19	-101	-67	-61	0	-101	-13	-70	-69	-146	-74	179	1024	-6190	1017	-3261	442	1425	-860	-5059	1749	-120	-4548	689	-21	1623	-11194	4325
0.827500	-30	43	87	-59	-107	-33	15	-14	-16	7	-72	-62	-96	-14	-28	-60	-97	36	-83	-29	-102	-21	-101	-67	-62	2	-99	-12	-72	-67	-145	-114	-338	994	-5794	836	-6288	388	1554	-1011	-5206	1869	-68	-4678	1241	22	1785	-11640	3344
0.828333	-26	43	87	-56	-109	-31	11	-13	-21	-14	-75	-61	-95	-15	-28	-58	-101	39	-90	-30	-105	-21	-99	-68	-68	0	-102	-12	-72	-68	-146	-75	-406	933	-5408	561	-7976	284	1694	-1204	-5381	1966	-22	-4850	13	45	1925	-12057	606
0.829167	-27	39	87	-58	-109	-55	10	-16	-18	7	-72	-64	-94	-16	-31	-57	-98	36	-86	-30	-95	-22	-101	-67	-61	0	-105	-12	-74	-70	-147	-75	-427	828	-5046	242	-11638	132	1846	-1410	-5370	2054	38	-5052	-857	53	2036	-12427	2740
0.830000	-28	39	85	-59	-103	-32	11	-14	-16	3	-79	-66	-101	-16	-29	-59	-100	35	-87	-29	-104	-19	-100	-67	-63	0	-101	-12	-74	-68	-148	-74	-877	691	-4708	-94	-13025	-66	2010	-1636	-5022	2120	81	-5279	1319	40	2121	-12739	5846
0.830833	-25	41	86	-61	-110	-35	11	-17	-17	5	-74	-66	-96	-17	-28	-77	-98	34	-86	-34	-100	-23	-101	-70	-63	0	-100	-14	-72	-70	-150	-74	-506	518	-4406	-438	-11202	-313	2185	-1936	-4529	2165	139	-5530	2133	20	2179	-12978	-759
0.831667	-25	42	87	-59	-109	-34	10	-16	-18	3	-79	-68	-102	-18	-31	-59	-97	30	-86	-33	-107	-24	-103	-72	-66	-4	-102	-18	-75	-74	-151	-78	-372	313	-4137	-771	-8964	-596	2363	-2239	-3768	2178	199	-5802	586	-22	2210	-13136	976
0.832500	-28	36	80	-63	-114	-36	5	-18	-22	1	-77	-67	-98	-18	-30	-61	-99	34	-87	-32	-107	-24	-100	-68	-64	-1	-104	-12	-74	-68	-149	-75	-5	75	-3894	-1082	-7802	-923	2553	-2560	-2895	2164	267	-6071	-75	-76	2221	-13195	2435
0.833333	-26	41	87	-60	-109	-35	9	-15	-18	6	-75	-57	-96	-8	-26	-59	-99	34	-85	-39	-107	-23	-102	-67	-62	0	-101	-15	-73	-68	-149	-76	-158	-182	-3667	-1371	-6579	-1288	2740	-2901	-2029	2107	338	-6336	872	-153	2211	-13154	-1582
0.834167	-24	42	89	-63	-107	-31	12	-11	-18	8	-75	-64	-95	-13	-27	-56	-97	37	-88	-30	-104	-19	-101	-66	-61	2	-93	-10	-69	-65	-147	-72	-189	-475	-3457	-1634	-5619	-1686	2924	-3270	-1114	2001	426	-6600	1028	-251	2182	-13007	664
0.835000	-24	44	91	-58	-105	-32	15	-14	-15	23	-70	-63	-94	-14	-25	-59	-97	37	-82	-27	-101	-21	-100	-68	-62	0	-98	-12	-73	-74	-149	-72	-158	-778	-3248	-1870	-5222	-2111	3091	-3653	-316	1835	491	-6833	722	-387	2145	-12740	-134
0.835833	-27	41	87	-60	-111	-32	10	-14	-21	4	-73	-64	-98	-16	-29	-60	-100	55	-86	-32	-102	-22	-100	-70	-68	-1	-98	-15	-75	-69	-149	-76	-702	-1107	-3037	-2091	-3977	-2563	3238	-4052	573	1604	571	-7042	1585	-551	2099	-12363	-1658
0.836667	-25	39	86	-61	-111	-35	10	-14	-21	0	-76	-66	-98	-17	-30	-58	-101	29	-90	-31	-107	-23	-101	-70	-64	-3	-105	-14	-76	-70	-150	-77	-837	-1434	-2800	-2286	-1007	-3024	3363	-4459	1670	1308	653	-7211	887	-754	2056	-11872	-2290
0.837500	-25	40	89	-60	-111	-36	10	-14	-16	5	-72	-64	-94	-15	-28	-58	-98	34	-86	-30	-109	-22	-100	-68	-63	0	-99	-16	-73	-67	-149	-76	236	-1763	-2530	-2482	-1872	-3494	3457	-4880	2564	935	736	-7336	-1724	-987	2022	-11275	-1933
0.838333	-25	43	86	-60	-110	-34	6	-14	-19	6	-74	-66	-96	-12	-27	-60	-99	35	-84	-30	-102	-18	-100	-68	-65	0	-98	-13	-77	-68	-148	-74	-861	-2086	-2229	-2673	-1860	-3958	3514	-5313	4050	482	821	-7408	624	-1270	1997	-10572	2026
0.839167	-25	42	85	-64	-111	-34	11	-15	-16	2	-69	-64	-95	-15	-28	-58	-102	33	-86	-33	-109	-22	-101	-67	-63	-1	-101	-13	-74	-67	-146	-77	-833	-2408	-1870	-2880	-1060	-4436	3532	-5751	5935	-38	904	-7430	952	-1589	1988	-9783	-2083
0.840000	-23	39	88	-62	-108	-35	12	-16	-18	0	-62	-65	-98	-9	-34	-60	-101	35	-88	-33	-107	-24	-104	-72	-64	-3	-100	-15	-76	-70	-150	-76	-744	-2714	-1462	-3109	-708	-4912	3515	-6191	7443	-630	989	-7384	433	-1950	1999	-8917	592
0.840833	-28	38	84	-62	-114	-39	9	-18	-22	2	-75	-67	-85	-19	-31	-62	-103	41	-88	-32	-105	-21	-100	-68	-76	-1	-98	-13	-73	-67	-147	-74	-778	-2990	-998	-3360	-223	-5318	3465	-6620	8823	-1274	1080	-7274	-66	-2338	2037	-7979	1500
0.841667	-23	41	86	-58	-103	-34	26	-17	-18	3	-74	-64	-97	-15	-52	-59	-98	32	-87	-31	-107	-21	-102	-70	-63	-4	-101	-15	-75	-70	-151	-74	-824	-3243	-494	-3644	1182	-5717	3378	-7040	10429	-1971	1173	-7105	-421	-2755	2094	-7007	-913
0.842500	-27	39	85	-61	-109	-41	15	-18	-18	2	-74	-64	-98	-16	-30	-59	-100	33	-88	-34	-110	-22	-102	-72	-67	0	-101	-15	-76	-69	-148	-77	-377	-3459	53	-3961	-137	-6085	3265	-7454	11494	-2702	1275	-6871	-1768	-3179	2176	-6013	-551
0.843333	-28	41	85	-61	-113	-36	11	-16	-19	1	-76	-64	-99	-17	-30	-61	-104	25	-90	-35	-110	-25	-101	-70	-68	-5	-104	-19	-78	-73	-148	-76	-785	-3642	645	-4312	-2344	-6408	3138	-7842	11351	-3449	1381	-6608	-1141	-3607	2286	-5021	3604
0.844167	-36	39	82	-64	-113	-35	11	-17	-22	2	-75	-67	-100	-16	-33	-62	-117	30	-93	-36	-109	-24	-102	-72	-67	-6	-91	-15	-75	-70	-151	-78	-633	-3780	1229	-4691	-2922	-6690	3000	-8205	10609	-4183	1506	-6246	-1351	-4018	2412	-4038	-2643
0.845000	-27	37	86	-58	-112	-36	9	-17	-18	1	-76	-65	-98	-17	-33	-61	-99	34	-90	-34	-108	-26	-100	-69	-64	-4	-77	-14	-78	-73	-148	-76	-708	-3879	1837	-5092	-2917	-6920	2867	-8531	10207	-4900	1643	-5862	-2808	-4400	2559	-3108	-4683
0.845833	-24	32	84	-62	-109	-34	16	-15	-15	5	-74	-62	-95	-14	-29	-62	-101	35	-87	-33	-105	-9	-98	-69	-66	-1	-98	-11	-72	-69	-147	-73	-517	-3927	2426	-5510	-3942	-7101	2745	-8815	10022	-5563	1800	-5439	-3766	-4736	2714	-2228	-1964
0.846667	-26	43	89	-57	-108	-31	17	-12	-16	-19	-72	-63	-98	-15	-27	-57	-97	38	-84	-30	-102	-23	-97	-67	-64	0	-99	-12	-76	-70	-144	-72	-305	-3940	2991	-5934	-6157	-7234	2646	-9057	9268	-6170	1989	-4998	-3061	-5021	2885	-1431	-5792
0.847500	-24	40	81	-62	-108	-33	13	-13	-17	4	-74	-63	-95	-15	-30	-58	-100	35	-87	-32	-105	-23	-98	-74	-65	-1	-99	-12	-73	-69	-138	-74	-517	-3911	3511	-6353	-9109	-7322	2585	-9251	8296	-6694	2174	-4544	-1440	-5232	3055	-736	-3555
0.848333	-24	43	87	-58	-110	-26	11	-14	-21	3	-74	-67	-76	-15	-30	-60	-109	35	-88	-33	-107	-25	-100	-70	-63	-4	-102	-15	-77	-74	-149	-66	-357	-3847	3972	-6751	-12129	-7369	2567	-9392	7706	-7136	2390	-4092	-597	-5366	3223	-158	-1936
0.849167	-31	40	85	-64	-113	-35	8	-17	-22	4	-76	-65	-98	-17	-31	-62	-99	36	-90	-34	-94	-24	-100	-68	-63	-4	-102	-11	-74	-70	-148	-72	-438	-3742	4376	-7120	-14158	-7376	2606	-9471	7118	-7438	2639	-3655	239	-5402	3389	291	-2704
0.850000	-29	39	87	-58	-111	-31	11	-15	-19	3	-73	-65	-99	-15	-28	-62	-98	36	-88	-32	-108	-21	-101	-68	-65	-5	-102	-12	-75	-75	-149	-75	-835	-3605	4691	-7441	-13497	-7347	2703	-9497	6330	-7638	2910	-3243	1066	-5347	3544	621	-2094
0.850833	-28	40	88	-59	-111	-33	12	-14	-17	4	-73	-65	-96	-16	-29	-59	-99	37	-86	-33	-115	-14	-99	-66	-66	-4	-100	-12	-74	-73	-148	-73	418	-3445	4953	-7714	-14493	-7298	2869	-9457	5068	-7712	3204	-2877	-603	-5190	3690	803	-2215
0.851667	-13	40	90	-59	-112	-33	13	-16	-19	5	-73	-63	-96	-16	-27	-59	-98	36	-84	-29	-104	-21	-98	-68	-62	-1	-102	-14	-74	-70	-144	-75	-126	-3265	5125	-7918	-14937	-7227	3096	-9365	3784	-7661	3522	-2564	1435	-4943	3817	847	2937
0.852500	-25	50	112	-61	-108	-31	15	-13	-17	6	-72	-61	-95	-16	-29	-60	-97	35	-84	-31	-110	-22	-99	-65	-61	0	-99	-12	-70	-69	-144	-76	-165	-3067	5223	-8057	-12995	-7146	3391	-9211	2420	-7494	3859	-2314	822	-4607	3937	742	-647
0.853333	-24	45	91	-56	-110	-33	16	-12	-15	6	-73	-60	-98	-15	-28	-58	-99	37	-80	-29	-108	-17	-97	-66	-65	2	-99	-13	-73	-70	-145	-74	-61	-2861	5249	-8113	-11634	-7056	3746	-9005	717	-7217	4207	-2130	-577	-4198	4041	543	416
0.854167	-26	42	90	-60	-108	-29	16	-10	-16	8	-70	-62	-95	-13	-19	-56	-99	36	-83	-31	-107	-32	-97	-64	-61	2	-97	-12	-70	-67	-145	-72	-322	-2653	5223	-8096	-10124	-6962	4146	-8757	-1179	-6836	4563	-2029	-756	-3725	4135	216	2593
0.855000	-24	43	93	-53	-97	-31	17	-11	-13	8	-69	-63	-97	-14	-25	-55	-97	37	-83	-28	-104	-19	-95	-67	-63	2	-96	-12	-75	-69	-143	-73	-317	-2447	5156	-7993	-7807	-6873	4587	-8466	-3217	-6379	4913	-2008	-1303	-3215	4218	-215	77
0.855833	-25	39	89	-61	-110	-34	11	-14	-17	4	-73	-65	-97	-16	-29	-59	-99	33	-87	-33	-108	-24	-97	-68	-63	-4	-100	-17	-76	-73	-147	-77	-136	-2253	5055	-7818	-7043	-6790	5054	-8146	-5088	-5862	5255	-2068	-3761	-2679	4296	-731	-1247
0.856667	-29	40	87	-60	-112	-35	11	-17	-19	2	-81	-68	-101	-18	-55	-61	-102	29	-85	-33	-111	-24	-102	-70	-69	-3	-102	-18	-79	-75	-150	-77	-696	-2064	4920	-7566	-7134	-6708	5537	-7798	-6670	-5287	5583	-2211	-2545	-2135	4374	-1305	2686
0.857500	-30	36	86	-63	-113	-38	11	-18	-21	2	-78	-66	-100	-16	-32	-58	-100	47	-87	-34	-109	-23	-98	-68	-65	-1	-100	-14	-78	-69	-146	-75	-384	-1889	4860	-7239	-4961	-6623	6030	-7417	-8104	-4682	5888	-2421	-1303	-1603	4467	-1920	-1644
0.858333	-27	38	88	-59	-110	-74	11	-13	-19	5	-75	-65	-95	-16	-53	-60	-97	34	-84	-33	-108	-23	-100	-69	-63	-3	-101	-15	-74	-75	-148	-74	-366	-1731	4794	-6854	-1906	-6541	6514	-7039	-9024	-4070	6165	-2706	-2213	-1111	4566	-2559	-4936
0.859167	-26	41	90	-61	-110	-34	13	-17	-15	6	-73	-64	-93	-15	-28	-57	-98	33	-86	-35	-107	-25	-101	-70	-64	0	-98	-14	-70	-72	-147	-75	-242	-1592	4763	-6412	191	-6457	6952	-6635	-9738	-3461	6400	-3052	-2992	-670	4677	-3200	-344
0.860000	-29	38	88	-58	-108	-33	13	-15	-21	21	-74	-65	-98	-15	-27	-58	-97	36	-85	-33	-105	-22	-100	-68	-65	-4	-91	-16	-78	-73	-149	-77	58	-1467	4787	-5933	1150	-6371	7359	-6241	-10593	-2877	6582	-3436	-2732	-297	4807	-3834	-2717
0.860833	-26	40	87	-59	-111	-33	15	-14	-17	7	-74	-62	-97	-16	-31	-60	-97	33	-85	-34	-109	-23	-99	-70	-63	-3	-97	-14	-73	-70	-148	-77	38	-1359	4869	-5421	1307	-6259	7703	-5856	-11017	-2331	6718	-3865	-2250	5	4952	-4437	-779
0.861667	-26	41	89	-60	-111	-33	11	-16	-17	8	-75	-66	-95	-18	-29	-57	-99	35	-83	-35	-105	-26	-99	-69	-64	-3	-119	-17	-77	-74	-147	-78	-113	-1268	5015	-4895	1196	-6127	7981	-5479	-11106	-1822	6792	-4323	-1342	217	5118	-4998	1899
0.862500	-24	40	90	-62	-102	-34	13	-14	-21	5	-74	-65	-93	-17	-29	-59	-101	33	-87	-34	-107	-24	-100	-72	-64	-7	-101	-19	-75	-72	-148	-76	-246	-1190	5230	-4359	1833	-5977	8189	-5116	-11214	-1361	6803	-4792	89	348	5297	-5504	-1588
0.863333	-26	40	85	-58	-111	-33	12	-18	-30	5	-75	-69	-97	-18	-29	-60	-100	33	-84	-34	-107	-26	-102	-72	-65	-5	-102	-17	-76	-76	-148	-77	-593	-1124	5507	-3830	4824	-5792	8312	-4773	-10954	-959	6781	-5262	957	392	5492	-5946	-2023
0.864167	-34	36	81	-62	-115	-38	9	-18	-24	1	-77	-66	-100	-19	-29	-62	-107	32	-87	-39	-118	-28	-102	-73	-67	-9	-104	-17	-76	-75	-149	-81	379	-1066	5841	-3317	6926	-5576	8346	-4451	-10867	-578	6643	-5723	-1315	365	5692	-6321	-2994
0.865000	-29	37	84	-57	-111	-38	8	-22	-23	3	-79	-69	-101	-23	-34	-62	-103	29	-90	-38	-110	-32	-103	-75	-66	-7	-104	-27	-82	-80	-152	-81	346	-1009	6224	-2828	7479	-5322	8285	-4149	-11055	-306	6468	-6162	-283	268	5899	-6624	1017
0.865833	-28	36	84	-64	-114	-41	9	-19	-22	2	-76	-69	-98	-24	-31	-60	-98	33	-86	-38	-109	-28	-100	-81	-64	-4	-100	-17	-74	-74	-147	-76	-55	-948	6648	-2381	10057	-5025	8147	-3909	-11012	-45	6241	-6566	249	133	6112	-6856	452
0.866667	-26	41	69	-58	-109	-32	16	-13	-17	4	-74	-64	-96	-34	-28	-59	-98	35	-82	-34	-102	-25	-98	-69	-61	-4	-99	-15	-72	-73	-147	-75	268	-890	7092	-1975	11887	-4693	7922	-3621	-11104	178	5958	-6940	-7	-48	6307	-7027	986
0.867500	-22	40	86	-59	-104	-34	18	-15	-16	6	-74	-64	-96	-16	-30	-58	-96	34	-87	-39	-105	-24	-100	-68	-62	-3	-100	-16	-70	-69	-146	-75	138	-830	7540	-1631	14324	-4324	7619	-3388	-11214	370	5626	-7265	-205	-239	6484	-7136	4748
0.868333	-23	40	89	-50	-108	-36	17	-15	-12	10	-72	-104	-96	-19	-27	-57	-94	36	-84	-33	-103	-23	-99	-67	-61	0	-98	-13	-77	-73	-147	-75	51	-759	7984	-1335	16955	-3918	7245	-3185	-11420	545	5255	-7539	-245	-434	6641	-7191	4950
0.869167	-25	37	86	-58	-109	-32	15	-15	-17	5	-72	-65	-96	-18	-30	-60	-98	32	-86	-34	-107	-25	-101	-69	-62	0	-98	-11	-73	-73	-147	-76	587	-686	8404	-1104	17868	-3490	6812	-3011	-11954	710	4847	-7767	-2212	-596	6768	-7228	4796
0.870000	-27	40	88	-60	-110	-35	12	-14	-21	5	-74	-65	-99	-17	-31	-59	-101	33	-90	-33	-108	-24	-99	-69	-65	-5	-101	-12	-74	-72	-146	-77	394	-608	8795	-932	16813	-3040	6331	-2857	-12286	881	4416	-7935	-1648	-730	6860	-7187	10320
0.870833	-27	38	89	-60	-110	-35	17	-14	-16	6	-70	-63	-95	-17	-50	-62	-97	37	-87	-10	-102	-24	-99	-68	-61	-1	-99	-14	-69	-68	-151	-75	90	-518	9138	-831	17781	-2592	5820	-2736	-12368	1038	3964	-8051	-664	-800	6917	-7142	10543
0.871667	-25	40	90	-58	-107	-10	17	-15	-18	6	-72	-66	-96	-16	-29	-59	-96	33	-84	-34	-102	-24	-99	-68	-60	-3	-101	-5	-72	-70	-148	-76	124	-426	9423	-787	19524	-2115	5308	-2643	-12282	1251	3499	-8118	-1930	-802	6929	-7091	5704
0.872500	-23	45	90	-59	-110	-36	13	-16	-19	5	-72	-63	-97	-16	-30	-60	-97	34	-84	-35	-104	-25	-101	-69	-62	-1	-100	-12	-69	-28	-149	-73	74	-331	9654	-804	20306	-1659	4741	-2578	-11644	1469	3032	-8136	-3648	-727	6901	-7034	10270
0.873333	-26	41	89	-58	-112	-33	15	-21	-21	3	-74	-65	-99	-18	-30	-50	-101	36	-86	-36	-105	-25	-100	-70	-66	-3	-105	-14	-77	-73	-149	-102	-18	-239	9817	-876	19989	-1214	4191	-2550	-10569	1706	2559	-8110	-4325	-570	6821	-6990	8499
0.874167	-25	37	87	-62	-111	-38	12	-17	-22	4	-73	-66	-96	-27	-27	-61	-101	34	-86	-33	-107	-24	-99	-69	-63	1	-99	-11	-72	-68	-148	-74	-315	-136	9912	-1000	19317	-792	3657	-2555	-9315	1972	2100	-8042	-4135	-329	6706	-6959	7125
0.875000	-23	42	89	-60	-108	-36	16	-12	-19	5	-72	-63	-97	-17	-29	-58	-99	35	-84	-32	-105	-23	-98	-72	-62	0	-99	-16	-74	-70	-149	-75	-294	-38	9941	-1171	18522	-410	3145	-2601	-8159	2251	1639	-7949	-3642	-14	6537	-6959	9058
0.875833	-27	41	86	-65	-111	-36	13	-17	-18	6	-74	-77	-97	-16	-31	-61	-99	33	-93	-36	-109	-28	-100	-70	-66	0	-105	-15	-75	-73	-148	-76	-230	49	9897	-1379	18252	-69	2664	-2694	-6901	2557	1199	-7828	-2653	380	6325	-6993	6164
0.876667	-22	37	86	-61	-113	-36	11	-18	-22	-15	-74	-66	-100	-17	-33	-62	-101	34	-87	-34	-108	-23	-98	-74	-64	-3	-103	-14	-78	-73	-165	-70	-586	144	9802	-1624	19401	226	2212	-2826	-5341	2859	764	-7686	-894	830	6070	-7062	4486
0.877500	-27	38	88	-64	-111	-35	13	-16	-15	5	-75	-64	-97	-16	-30	-60	-94	33	-87	-56	-108	-25	-97	-70	-65	0	-102	-13	-74	-69	-146	-77	124	232	9652	-1891	19766	465	1808	-3016	-3767	3172	346	-7530	-2195	1325	5779	-7164	1113
0.878333	-27	35	89	-63	-110	-35	40	-16	-18	3	-72	-66	-99	-16	-26	-58	-102	33	-84	-32	-108	-23	-99	-70	-65	-1	-110	-13	-79	-73	-145	-77	511	319	9457	-2185	16941	632	1435	-3247	-1917	3481	-63	-7373	-1856	1847	5446	-7332	2223
0.879167	-24	40	87	-64	-113	-35	13	-15	-23	6	-72	-64	-95	-23	-30	-60	-100	34	-83	-46	-109	-22	-99	-52	-63	0	-101	-11	-74	-68	-149	-77	-260	406	9221	-2495	16120	771	1106	-3541	590	3774	-460	-7217	-482	2382	5080	-7533	486
0.880000	-25	40	89	-79	-111	-35	10	-16	-33	6	-70	-64	-98	-17	-30	-57	-100	35	-82	-31	-105	-23	-98	-57	-65	0	-100	-12	-76	-69	-144	-74	396	490	8957	-2821	13893	835	822	-3871	2827	4043	-844	-7063	-607	2910	4676	-7782	-4167
0.880833	-26	40	89	-63	-111	-35	12	-19	-17	15	-67	-64	-94	-16	-17	-59	-97	37	-83	-36	-109	-24	-99	-73	-65	-1	-98	-11	-70	-70	-148	-77	344	575	8670	-3160	10535	832	570	-4268	4821	4278	-1217	-6920	-288	3415	4237	-8084	-1945
0.881667	-27	42	87	-60	-111	-35	10	-16	-19	3	-75	-68	-99	-19	-31	-59	-104	33	-88	-38	-109	-24	-100	-72	-67	-5	-109	-16	-79	-69	-152	-76	263	662	8361	-3510	6127	766	351	-4707	6721	4466	-1589	-6795	1457	3865	3764	-8430	-3806
0.882500	-33	37	84	-67	-117	-39	9	-21	-23	5	-75	-70	-102	-17	-31	-62	-104	33	-88	-38	-113	-26	-99	-72	-65	-3	-100	-19	-74	-73	-148	-76	614	760	8060	-3862	311	640	164	-5197	8526	4612	-1940	-6679	1946	4263	3270	-8816	-6953
0.883333	-27	37	85	-62	-113	-36	9	-11	-16	4	-75	-68	-99	-16	-31	-57	-105	30	-87	-33	-109	-26	-101	-72	-69	-5	-102	-18	-78	-75	-147	-78	476	861	7757	-4218	-8199	454	5	-5727	10254	4695	-2275	-6585	3365	4577	2742	-9249	-3748
0.884167	-30	38	87	-62	-115	-38	8	-19	-19	6	-72	-68	-98	-15	-32	-61	-101	33	-87	-28	-110	-25	-102	-72	-64	-5	-104	-16	-76	-70	-151	-79	216	975	7456	-4586	-14902	206	-132	-6292	11784	4717	-2600	-6507	5652	4804	2192	-9715	-1288
0.885000	-29	25	86	-62	-115	-34	9	-15	-23	5	-70	-69	-98	-15	-30	-59	-102	35	-87	-32	-109	-23	-100	-70	-64	-5	-105	-16	-77	-69	-148	-76	377	1105	7175	-4956	-19709	-85	-248	-6871	13044	4672	-2905	-6442	6212	4933	1613	-10221	-7007
0.885833	-27	37	89	-62	-112	-36	11	-13	-22	5	-72	-66	-98	-15	-28	-62	-101	36	-85	-33	-109	-23	-100	-62	-64	-3	-99	-14	-75	-70	-147	-76	290	1248	6908	-5351	-23849	-438	-346	-7474	14297	4556	-3190	-6411	6269	4964	1020	-10741	-2732
0.886667	-24	61	91	-59	-109	-34	17	-11	-14	6	-69	-66	-96	-12	-27	-57	-98	38	-82	-34	-102	-18	-96	-67	-62	2	-100	-14	-72	-69	-147	-74	484	1398	6663	-5718	-27584	-828	-441	-8092	15260	4368	-3454	-6370	6704	4884	397	-11309	-2467
0.887500	-27	42	87	-58	-109	-30	16	-13	-17	8	-68	-64	-97	-13	-27	-59	-98	35	-107	-35	-109	-25	-100	-67	-62	0	-100	-14	-70	-69	-145	-75	248	1569	6435	-6113	-30225	-1266	-531	-8715	15595	4111	-3697	-6360	7132	4710	-235	-11878	-5592
0.888333	-13	42	90	-56	-109	-28	15	-11	-15	7	-70	-47	-97	-14	-29	-56	-100	37	-84	-32	-105	-19	-98	-69	-59	0	-99	-12	-76	-69	-147	-75	147	1739	6238	-6505	-31875	-1736	-609	-9333	15103	3761	-3923	-6365	7223	4438	-880	-12452	-3507
0.889167	-26	39	87	-60	-110	-32	13	-16	-18	6	-70	-65	-97	-38	-28	-60	-100	34	-86	-31	-108	-21	-98	-70	-64	-4	-99	-14	-70	-69	-149	-75	199	1935	6055	-6913	-32236	-2265	-715	-9944	13936	3343	-4126	-6386	6384	4084	-1538	-13026	-5481
0.890000	-27	40	86	-59	-110	-36	-7	-15	-22	3	-73	-68	-98	-19	-29	-61	-101	34	-84	-32	-108	-24	-101	-68	-64	-3	-99	-17	-78	-74	-151	-77	-301	2133	5901	-7318	-29947	-2782	-810	-10538	12348	2850	-4311	-6429	5673	3657	-2183	-13588	-6557
0.890833	-28	40	84	-64	-117	-35	11	-16	-24	3	-61	-65	-99	-17	-31	-58	-101	33	-86	-34	-107	-22	-99	-69	-67	0	-98	-14	-73	-70	-147	-77	-46	2337	5771	-7720	-25383	-3332	-917	-11107	10368	2291	-4471	-6474	2864	3172	-2832	-14121	-8286
0.891667	-24	42	85	-57	-112	-35	15	-12	-18	5	-73	-67	-101	-18	-29	-59	-102	35	-86	-31	-107	-24	-94	-69	-65	0	-100	-14	-77	-72	-147	-76	802	2540	5659	-8119	-23397	-3899	-1035	-11653	8223	1652	-4631	-6545	688	2646	-3474	-14622	-6945
0.892500	-25	42	85	-59	-112	-34	12	-13	-17	5	-73	-64	-97	-23	-25	-58	-99	33	-84	-34	-104	-22	-98	-66	-62	1	-100	-12	-72	-67	-147	-74	-241	2743	5566	-8506	-19001	-4470	-1168	-12167	6606	948	-4776	-6617	1075	2096	-4091	-15075	-5074
0.893333	-23	40	88	-56	-108	-33	20	-12	-17	10	-72	-65	-95	-16	-26	-56	-98	35	-83	-30	-103	-19	-96	-69	-62	2	-93	-13	-70	-68	-146	-74	62	2944	5501	-8891	-13931	-5057	-1322	-12650	5369	185	-4920	-6721	-100	1527	-4691	-15472	-9313
0.894167	-24	42	89	-57	-107	-32	16	-14	-14	6	-69	-63	-86	-12	-25	-58	-99	35	-82	-59	-102	-19	-96	-66	-61	1	-94	-11	-69	-67	-143	-73	380	3136	5449	-9249	-8211	-5619	-1495	-13088	4798	-634	-5068	-6834	-717	969	-5260	-15819	-5943
0.895000	-23	43	111	-56	-105	-31	17	-12	-16	6	-70	-65	-93	-16	-13	-57	-99	34	-82	-31	-102	-18	-96	-67	-61	4	-98	-14	-73	-69	-145	-75	528	3322	5412	-9600	-2013	-6217	-1697	-13487	4937	-1487	-5232	-6969	-535	411	-5800	-16092	-6445
0.895833	-24	41	88	-58	-108	-35	15	-13	-18	-1	-75	-64	-97	-17	-31	-59	-100	34	-85	-34	-110	-24	-99	-68	-63	0	-99	-14	-75	-69	-148	-75	553	3497	5387	-9933	4231	-6794	-1924	-13832	5714	-2381	-5398	-7115	-1132	-131	-6308	-16320	-8576
0.896667	-25	38	88	-59	-111	-42	12	-15	-19	4	-75	-69	-98	-18	-31	-61	-102	33	-85	-32	-100	-24	-98	-70	-63	1	-99	-14	-75	-72	-149	-76	694	3663	5387	-10241	7387	-7361	-2175	-14128	6732	-3296	-5586	-7268	-1142	-653	-6778	-16471	-5611
0.897500	-24	37	87	-60	-112	-36	13	-4	-21	3	-74	-66	-98	-21	-41	-62	-98	56	-86	-35	-107	-24	-102	-69	-62	1	-99	-14	-74	-72	-150	-75	257	3823	5401	-10533	10284	-7924	-2457	-14364	7786	-4228	-5795	-7432	98	-1149	-7203	-16556	-1296
0.898333	-24	41	90	-57	-111	-35	10	-15	-15	2	-77	-68	-100	-19	-30	-63	-101	30	-83	-38	-105	-23	-108	-73	-65	-1	-103	-18	-76	-75	-149	-100	215	3972	5420	-10805	13968	-8480	-2770	-14544	8847	-5162	-6026	-7617	144	-1617	-7592	-16585	-7097
0.899167	-26	37	85	-62	-114	-40	8	-17	-23	2	-73	-67	-99	-21	-33	-62	-104	38	-85	-39	-109	-25	-100	-70	-65	0	-98	-14	-76	-70	-148	-78	-200	4125	5464	-11061	16460	-9013	-3109	-14650	9653	-6067	-6274	-7796	-742	-2077	-7931	-16556	-4973
0.900000	-28	38	75	-59	-112	-40	8	-16	-19	3	-73	-67	-99	-18	-30	-62	-101	34	-85	-38	-105	-23	-97	-72	-64	-5	-102	-16	-77	-73	-148	-76	-40	4271	5520	-11302	16573	-9550	-3470	-14693	9817	-6943	-6546	-7988	-1282	-2509	-8229	-16475	-2301
0.900833	-25	36	89	-60	-110	-36	12	-15	-17	15	-77	-65	-99	-19	-30	-61	-97	32	-85	-38	-108	-25	-101	-70	-65	0	-101	-6	-72	-69	-129	-77	-491	4418	5593	-11531	14874	-10058	-3855	-14678	9762	-7776	-6821	-8181	-1198	-2924	-8485	-16350	-4966
0.901667	-28	40	87	-59	-109	-36	11	-19	-19	3	-76	-67	-96	-15	-31	-62	-101	33	-58	-32	-104	-22	-99	-72	-63	1	-99	-14	-74	-78	-147	-74	-1153	4568	5677	-11751	11851	-10541	-4253	-14578	9394	-8554	-7108	-8381	-1439	-3331	-8697	-16178	-1916
0.902500	-27	41	87	-60	-112	-38	10	-14	-19	4	-72	-81	-100	-18	-31	-62	-103	33	-84	-36	-110	-27	-101	-69	-65	-1	-102	-15	-73	-72	-148	-77	-1293	4725	5777	-11972	7947	-10993	-4668	-14424	8708	-9261	-7393	-8590	-1661	-3718	-8861	-15973	-1964
0.903333	-26	34	90	-58	-104	-40	9	-15	-19	3	-76	-68	-102	-19	-32	-61	-103	34	-85	-38	-108	-26	-100	-74	-67	-1	-101	-16	-76	-72	-146	-79	-1375	4894	5892	-12193	4724	-11406	-5085	-14208	7898	-9890	-7662	-8806	-1149	-4099	-8987	-15729	-2704
0.904167	-25	37	77	-63	-111	-40	7	-15	-26	5	-75	-68	-94	-19	-31	-63	-100	30	-87	-35	-110	-28	-102	-74	-65	-3	-99	-23	-75	-73	-147	-80	-666	5073	6022	-12423	3207	-11762	-5496	-13947	6962	-10424	-7907	-9022	-2277	-4459	-9063	-15448	-2623
0.905000	-27	37	85	-61	-110	-40	8	-17	-21	3	-91	-67	-101	-19	-32	-64	-100	35	-86	-35	-120	-24	-103	-74	-62	-1	-100	-16	-76	-74	-151	-77	606	5264	6166	-12658	-1254	-12069	-5894	-13642	5747	-10856	-8120	-9253	-3906	-4805	-9106	-15133	-1020
0.905833	-24	38	85	-60	-113	-36	8	-13	-19	-10	-73	-64	-97	-16	-33	-59	-100	35	-85	-33	-107	-26	-102	-69	-62	0	-100	-13	-72	-69	-150	-75	-1541	5477	6322	-12907	-4086	-12298	-6265	-13301	4831	-11186	-8285	-9490	-2044	-5126	-9096	-14779	4791
0.906667	-22	40	90	-56	-110	-35	13	-17	-15	6	-72	-67	-97	-17	-32	-58	-99	8	-85	-35	-103	-24	-99	-70	-63	5	-100	-17	-74	-74	-149	-77	-2236	5690	6487	-13178	-5162	-12447	-6608	-12946	4114	-11413	-8411	-9749	-2309	-5432	-9063	-14397	2257
0.907500	-29	36	84	-59	-115	-41	8	-16	-21	3	-75	-67	-98	-15	-32	-60	-99	34	-91	-34	-108	-25	-99	-69	-63	0	-102	-13	-72	-70	-146	-74	-1423	5924	6660	-13459	-5564	-12511	-6914	-12583	3453	-11518	-8476	-10019	-2456	-5697	-8992	-13984	6110
0.908333	-27	40	71	-57	-112	-38	11	-13	-18	8	-74	-65	-99	-17	-38	-59	-98	35	-85	-33	-108	-28	-100	-65	-62	0	-99	-16	-76	-73	-149	-74	-530	6164	6840	-13752	-4961	-12475	-7169	-12223	2813	-11505	-8491	-10307	-2533	-5925	-8905	-13546	8504
0.909167	-26	40	86	-60	-114	-38	11	-14	-25	5	-74	-68	-96	-17	-30	-60	-97	36	-84	-34	-107	-27	-102	-69	-63	-3	-101	-16	-67	-72	-148	-74	417	6406	7019	-14058	-3174	-12343	-7370	-11881	2216	-11367	-8448	-10603	-2842	-6095	-8807	-13087	7315
0.910000	-27	42	85	-58	-110	-35	11	-16	-19	5	-72	-65	-100	-19	-32	-53	-102	36	-85	-32	-110	-25	-99	-70	-63	-3	-100	-19	-73	-73	-149	-75	2257	6656	7200	-14378	-3185	-12097	-7502	-11572	1568	-11105	-8359	-10917	-3260	-6211	-8715	-12613	8514
0.910833	-25	39	82	-60	-110	-33	10	-13	5	5	-76	-61	-94	-15	-31	-57	-102	34	-85	-33	-105	-28	-100	-72	-66	0	-99	-14	-69	-69	-149	-78	3046	6907	7376	-14689	-2589	-11753	-7571	-11306	735	-10708	-8220	-11237	-1490	-6263	-8633	-12130	14678
0.911667	-26	41	87	-58	-109	-34	10	-14	-15	5	-74	-66	-100	-19	-32	-56	-101	64	-85	-32	-108	-25	-85	-70	-65	0	-100	-16	-78	-70	-150	-74	4095	7147	7545	-15002	378	-11303	-7556	-11087	-294	-10183	-8050	-11564	-504	-6241	-8578	-11655	10286
0.912500	-24	44	86	-62	-113	-34	13	-13	-43	5	-73	-64	-95	-14	-29	-56	-99	35	-83	-32	-109	-25	-100	-68	-66	-1	-99	-15	-73	-69	-147	-73	4893	7380	7699	-15303	3565	-10762	-7476	-10933	-1601	-9529	-7860	-11894	-813	-6147	-8562	-11199	8860
0.913333	-23	43	85	-42	-110	-33	12	-13	-16	6	-72	-62	-98	-13	-31	-53	-100	35	-86	-30	-102	-24	-98	-68	-59	0	-100	-14	-72	-76	-147	-73	5774	7598	7839	-15587	5296	-10123	-7331	-10843	-3293	-8757	-7665	-12217	-935	-5988	-8605	-10770	9902
0.914167	-23	41	93	-60	-111	-36	11	-3	-17	8	-70	-63	-98	-14	-30	-55	-98	38	-86	-32	-105	-24	-100	-66	-63	0	-102	-13	-76	-67	-146	-69	5747	7793	7966	-15857	5841	-9415	-7126	-10826	-5009	-7877	-7491	-12531	-125	-5765	-8711	-10389	1014
0.915000	-23	42	88	-61	-107	-33	12	-15	-17	4	-67	-68	-98	-17	-30	-58	-100	35	-86	-30	-104	-25	-100	-69	-65	-3	-101	-15	-77	-73	-150	-75	4855	7963	8063	-16100	5936	-8647	-6877	-10892	-6707	-6910	-7353	-12836	608	-5501	-8899	-10075	-2969
0.915833	-24	39	84	-64	-117	-42	7	-21	-24	3	-70	-67	-102	-21	-34	-60	-102	33	-87	-38	-110	-26	-102	-69	-63	-1	-101	-18	-75	-65	-147	-75	3303	8131	8140	-16316	5669	-7830	-6598	-11033	-8412	-5866	-7272	-13103	1241	-5183	-9171	-9832	-6618
0.916667	-28	38	81	-62	-112	-38	11	-18	-22	3	-77	-64	-96	-19	-34	-59	-105	30	-87	-34	-100	-25	-100	-70	-69	-4	-102	-17	-79	-73	-151	-75	611	8227	8197	-16503	5923	-6985	-6307	-11257	-9977	-4772	-7258	-13362	1978	-4849	-9535	-9683	-12856
0.917500	-31	41	85	-60	-115	-38	11	-14	-33	6	-77	-62	-97	-18	-32	-57	-102	33	-85	-34	-108	-27	-101	-68	-64	0	-102	-14	-77	-70	-132	-76	-1866	8311	8226	-16655	7774	-6131	-6027	-11571	-11427	-3645	-7346	-13569	1750	-4512	-9982	-9638	-17952
0.918333	-26	37	87	-62	-112	-34	13	-13	-21	4	-73	-65	-99	-18	-31	-58	-88	33	-85	-33	-103	-22	-98	-69	-62	0	-93	-14	-75	-69	-150	-75	-2502	8357	8232	-16779	6739	-5271	-5773	-11953	-13103	-2521	-7538	-13749	-42	-4197	-10525	-9701	-22953
0.919167	-26	41	90	-59	-110	-38	1	-16	-18	6	-72	-65	-97	-13	-30	-59	-101	32	-86	-32	-111	-28	-100	-68	-63	6	-97	-14	-75	-70	-148	-68	-4464	8365	8209	-16884	5236	-4449	-5575	-12424	-14498	-1445	-7851	-13895	1828	-3924	-11141	-9879	-19868
0.920000	-25	43	88	-59	-112	-34	13	-13	-17	7	-70	-65	-100	-17	-30	-56	-100	35	-84	-32	-105	-23	-97	-65	-62	0	-98	-13	-75	-69	-149	-74	-5518	8342	8159	-16961	5191	-3668	-5442	-12963	-15725	-445	-8281	-14009	1686	-3707	-11828	-10170	-23165
0.920833	-32	42	87	-58	-109	-34	-6	-15	-16	7	-70	-62	-96	-15	-28	-55	-98	33	-84	-33	-103	-29	-100	-65	-62	-3	-97	-14	-70	-70	-147	-72	-5828	8278	8086	-17027	4102	-2945	-5409	-13576	-17013	451	-8834	-14094	1634	-3563	-12573	-10564	-21492
0.921667	-22	41	86	-59	-109	-36	15	-14	-15	5	-73	-64	-84	-18	-31	-56	-97	36	-83	-31	-104	-24	-72	-66	-62	0	-97	-13	-74	-69	-148	-72	-6047	8175	7997	-17083	2940	-2309	-5473	-14249	-17985	1209	-9495	-14151	1844	-3510	-13348	-11048	-17793
0.922500	-27	39	90	-58	-112	-36	10	-17	-21	7	-73	-65	-99	-12	-31	-60	-101	33	-82	-35	-107	-25	-103	-69	-66	-3	-98	-13	-77	-70	-148	-74	-5872	8033	7887	-17137	2163	-1770	-5657	-14966	-18816	1781	-10254	-14192	1827	-3542	-14127	-11596	-18086
0.923333	-30	53	87	-60	-112	-38	12	-18	-23	5	-75	-65	-102	-21	-32	-62	-101	34	-81	-34	-107	-25	-103	-69	-65	-1	-99	-25	-75	-75	-151	-77	-5294	7860	7761	-17195	-556	-1339	-5951	-15751	-19411	2152	-11086	-14228	495	-3672	-14889	-12191	-16616
0.924167	-29	37	82	-61	-116	-44	7	-17	-19	2	-76	-70	-100	-21	-31	-61	-101	29	-87	-38	-109	-25	-104	-69	-63	-1	-98	-15	-76	-72	-145	-46	-5432	7653	7622	-17264	-3821	-1023	-6359	-16555	-19615	2303	-11966	-14262	1300	-3884	-15592	-12790	-8622
0.925000	-28	38	82	-58	-111	-36	9	-17	-29	3	-76	-66	-102	-19	-33	-66	-104	33	-84	-34	-109	-25	-100	-72	-67	-3	-100	-14	-77	-74	-152	-78	-4807	7416	7480	-17347	-4669	-831	-6877	-17377	-19545	2221	-12865	-14310	983	-4178	-16237	-13382	-8955
0.925833	-25	43	88	-59	-102	-32	10	-13	-16	7	-73	-62	-100	-14	-30	-56	-100	38	-82	-31	-107	-23	-99	-65	-63	3	-96	-10	-74	-68	-145	-73	-4133	7154	7333	-17446	-4388	-786	-7487	-18203	-18787	1900	-13754	-14369	-118	-4533	-16771	-13909	-9748
0.926667	-23	41	89	-56	-109	-35	15	-11	-17	6	-70	-62	-82	-17	-27	-58	-97	37	-81	-31	-104	-18	-95	-77	-63	1	-96	-10	-74	-66	-147	-70	-3049	6862	7184	-17575	-4310	-871	-8175	-19025	-17448	1335	-14613	-14458	365	-4943	-17205	-14363	-2168
0.927500	-26	29	88	-57	-109	-36	9	-13	-15	7	-72	-62	-87	-14	-28	-59	-98	35	-79	-34	-103	-21	-99	-66	-62	0	-97	-12	-70	-66	-146	-74	-1549	6552	7032	-17747	-3954	-1093	-8936	-19837	-15809	541	-15404	-14580	701	-5382	-17504	-14699	-2495
0.928333	-25	42	90	-56	-108	-34	13	-13	-16	6	-70	-62	-98	-13	-30	-55	-98	36	-73	-30	-104	-21	-97	-67	-64	0	-98	-13	-72	-68	-145	-73	-26	6222	6884	-17914	-3046	-1446	-9735	-20607	-13983	-447	-16104	-14726	51	-5847	-17677	-14898	933
0.929167	-23	40	86	-57	-114	-35	11	-13	-16	6	-70	-81	-94	-15	-30	-58	-98	36	-81	-32	-108	-23	-98	-67	-58	0	-96	-10	-74	-68	-144	-68	1225	5884	6742	-18129	-1816	-1928	-10552	-21331	-12097	-1599	-16691	-14895	-759	-6263	-17709	-14930	5955
0.930000	-27	43	87	-58	-109	-32	15	-13	-18	8	-72	-68	-95	-16	-29	-58	-95	38	-84	-34	-105	-18	-97	-67	-63	0	-100	-12	-76	-68	-148	-72	1820	5534	6595	-18348	441	-2516	-11364	-21986	-9954	-2875	-17152	-15078	-1059	-6666	-17614	-14784	6041
0.930833	-24	38	88	-57	-109	-31	10	-17	-18	4	-73	-62	-95	-15	-31	-59	-102	37	-84	-32	-108	-22	-88	-70	-63	-1	-99	-14	-75	-69	-149	-74	2109	5187	6457	-18626	5060	-3203	-12153	-22563	-7371	-4226	-17483	-15266	-745	-7026	-17405	-14443	9460
0.931667	-27	42	89	-60	-115	-36	13	-17	-18	3	-72	-68	-109	-18	-34	-60	-103	32	-87	-33	-108	-22	-100	-74	-65	-4	-104	-16	-76	-70	-151	-77	3157	4839	6324	-18905	8020	-3963	-12888	-23051	-4848	-5606	-17676	-15443	-2429	-7318	-17101	-13918	12214
0.932500	-27	34	85	-59	-126	-39	9	-19	-26	2	-75	-68	-99	-12	-31	-62	-102	35	-86	-33	-105	-23	-101	-70	-63	-3	-85	-13	-72	-69	-150	-77	2614	4511	6200	-19209	8703	-4785	-13564	-23438	-2201	-6968	-17736	-15600	-1381	-7537	-16724	-13199	19016
0.933333	-22	41	88	-57	-113	-34	12	-15	-18	3	-72	-65	-96	-17	-34	-60	-100	34	-85	-32	-107	-23	-122	-72	-63	-4	-103	-14	-77	-72	-150	-75	1417	4197	6082	-19491	11184	-5648	-14158	-23719	808	-8265	-17672	-15715	-525	-7685	-16301	-12315	20243
0.934167	-24	43	89	-59	-109	-21	13	-3	-15	5	-68	-65	-94	-14	-28	-58	-98	37	-83	-34	-105	-19	-97	-67	-60	0	-101	-15	-72	-65	-146	-72	822	3905	5974	-19791	12322	-6531	-14666	-23884	3359	-9438	-17513	-15760	508	-7748	-15860	-11281	22057
0.935000	-23	44	89	-56	-105	-32	12	-13	-14	7	-68	-77	-97	-17	-31	-56	-99	37	-81	-45	-102	-19	-99	-67	-63	0	-97	-12	-73	-68	-149	-74	-146	3651	5881	-20082	13384	-7399	-15075	-23932	5415	-10451	-17266	-15716	659	-7742	-15437	-10123	26376
0.935833	-25	39	88	-58	-112	-35	10	-27	-18	3	-70	-64	-97	-15	-30	-57	-101	32	-85	-35	-107	-38	-100	-68	-66	-4	-101	-10	-73	-70	-149	-78	-1067	3426	5807	-20366	14214	-8236	-15389	-23864	7055	-11268	-16954	-15606	492	-7668	-15044	-8872	25914
0.936667	-26	37	85	-59	-110	-35	11	-16	-18	0	-74	-68	-97	-19	-33	-58	-102	30	-85	-34	-103	-24	-100	-68	-64	-4	-100	-13	-74	-70	-150	-75	-1306	3249	5769	-20625	13440	-9005	-15598	-23662	8579	-11853	-16599	-15367	-1093	-7533	-14715	-7572	24775
0.937500	-28	41	87	-59	-98	-34	8	-16	-18	4	-70	-67	-94	-17	-31	-59	-99	34	-84	-34	-107	-27	-100	-68	-62	-1	-99	-13	-79	-70	-148	-75	-1911	3126	5764	-20866	10447	-9692	-15698	-23342	10138	-12193	-16224	-15005	-672	-7349	-14454	-6258	28822
0.938333	-27	43	87	-62	-111	-38	12	-15	-21	4	-74	-60	-99	-17	-32	-58	-101	33	-85	-33	-95	-22	-98	-67	-64	-4	-101	-12	-75	-69	-149	-73	-2209	3055	5806	-21048	9161	-10271	-15704	-22900	11260	-12277	-15855	-14507	1088	-7138	-14294	-4977	27438
0.939167	-26	41	87	-58	-113	-38	10	-9	-19	9	-72	-65	-97	-15	-32	-59	-101	35	-84	-36	-107	-24	-102	-68	-86	-4	-81	-13	-73	-69	-148	-74	-2499	3048	5889	-21209	8710	-10731	-15627	-22350	11928	-12110	-15508	-13877	1928	-6910	-14231	-3754	21021
0.940000	-24	38	85	-59	-112	-39	11	-15	-15	3	-74	-69	-104	-18	-35	-61	-99	35	-85	-36	-107	-25	-101	-68	-65	-5	-105	-15	-77	-74	-152	-77	-2624	3101	6044	-21325	7170	-11044	-15470	-21697	12304	-11669	-15193	-13121	1015	-6684	-14272	-2635	23026
0.940833	-29	36	85	-63	-114	-60	8	-15	-24	1	-74	-69	-101	-19	-32	-61	-101	33	-87	-34	-109	-25	-102	-69	-64	-4	-95	-11	-73	-72	-151	-74	-2308	3232	6254	-21396	4311	-11208	-15240	-20946	12500	-11081	-14925	-12238	1	-6463	-14397	-1641	18504
0.941667	-27	37	86	-59	-112	-35	10	-13	-17	3	-74	-69	-99	-19	-33	-70	-99	34	-86	-33	-104	-23	-100	-70	-63	-3	-100	-15	-75	-74	-150	-76	-2372	3432	6517	-21427	817	-11219	-14953	-20110	12567	-10279	-14701	-11239	-408	-6263	-14607	-816	14291
0.942500	-26	37	86	-62	-113	-40	11	-23	-17	2	-75	-68	-98	-17	-32	-61	-97	33	-83	-36	-109	-26	-105	-69	-67	-6	-102	-16	-75	-73	-148	-75	-1961	3706	6829	-21419	-3158	-11076	-14615	-19200	12399	-9312	-14523	-10140	415	-6092	-14879	-181	14329
0.943333	-28	37	85	-59	-112	-35	11	-16	-19	2	-75	-67	-99	-19	-34	-75	-98	32	-82	-30	-107	-27	-101	-70	-65	-3	-102	-15	-75	-73	-151	-78	-1110	4054	7180	-21377	-6736	-10779	-14233	-18206	12148	-8243	-14380	-8977	2089	-5956	-15190	232	10890
0.944167	-27	38	99	-62	-113	-39	10	-15	-22	3	-76	-68	-98	-19	-31	-60	-102	32	-86	-36	-109	-27	-103	-73	-68	-4	-101	-15	-75	-72	-151	-81	-684	4482	7559	-21309	-8026	-10351	-13827	-17163	11785	-7115	-14268	-7748	2515	-5854	-15526	445	9204
0.945000	-29	36	85	-61	-112	-41	5	-15	-22	-1	-74	-70	-99	-21	-32	-60	-104	34	-86	-35	-109	-25	-102	-69	-66	-3	-102	-16	-77	-73	-150	-76	2	4998	7944	-21217	-8977	-9797	-13370	-16062	10935	-5967	-14169	-6498	-404	-5787	-15834	418	6934
0.945833	-26	41	85	-61	-111	-40	11	-11	-16	5	-72	-63	-94	-16	-30	-58	-99	34	-84	-32	-104	-22	-99	-64	-64	0	-96	0	-70	-66	-146	-51	494	5574	8308	-21120	-12719	-9143	-12928	-14924	9806	-4845	-14068	-5246	-890	-5742	-16110	164	9800
0.946667	-23	42	88	-53	-104	-33	13	-12	-16	16	-72	-63	-94	-16	-30	-57	-99	36	-79	-29	-118	-22	-99	-65	-60	1	-97	-13	-70	-67	-147	-73	-200	6223	8610	-21027	-14069	-8421	-12462	-13763	9028	-3787	-13958	-4018	-194	-5733	-16335	-308	10077
0.947500	-27	42	87	-60	-115	-39	9	-14	-13	6	-72	-62	-98	-15	-30	-56	-100	38	-84	-35	-109	-25	-101	-65	-68	1	-108	-12	-75	-69	-146	-75	217	6935	8812	-20958	-15339	-7637	-11995	-12584	8014	-2832	-13823	-2852	-458	-5737	-16478	-986	7964
0.948333	-27	41	87	-59	-113	-36	11	-14	-23	6	-73	-65	-101	-18	-30	-59	-103	34	-86	-32	-108	-28	-102	-68	-68	0	-101	-14	-76	-73	-151	-77	525	7700	8874	-20935	-15423	-6833	-11528	-11403	7020	-2005	-13649	-1777	-1138	-5762	-16528	-1846	11550
0.949167	-30	69	85	-63	-111	-42	7	-17	11	4	-75	-66	-99	-19	-30	-60	-102	34	-88	-36	-108	-24	-101	-68	-74	0	-100	-14	-74	-70	-149	-77	808	8520	8741	-20956	-14501	-6028	-11062	-10237	5817	-1323	-13431	-810	-1287	-5774	-16462	-2851	10611
0.950000	-26	41	85	-61	-110	-36	13	-16	-17	4	-73	-69	-99	-18	-30	-72	-97	33	-86	-38	-108	-24	-102	-67	-64	1	-100	-17	-76	-72	-149	-77	963	9389	8364	-21051	-13106	-5250	-10610	-9101	4409	-806	-13171	10	-2168	-5785	-16285	-3996	8501
0.950833	-36	42	77	-56	-112	-35	12	-12	-19	5	-73	-64	-97	-15	-29	-58	-103	32	-85	-42	-105	-25	-92	-69	-69	0	-99	-13	-74	-70	-158	-77	803	10269	7693	-21225	-13096	-4531	-10183	-8008	2960	-453	-12862	674	-1486	-5786	-15991	-5232	12094
0.951667	-26	38	86	-58	-110	-35	13	-13	-18	6	-74	-63	-97	-21	-33	-58	-101	37	-85	-33	-113	-23	-99	-65	-62	0	-100	-15	-73	-69	-147	-75	807	11168	6695	-21495	-10988	-3884	-9771	-6966	1471	-237	-12514	1159	-444	-5768	-15582	-6531	13447
0.952500	-24	40	87	-59	-108	-34	15	-12	-18	3	-70	-62	-94	-15	-28	-59	-99	35	-85	-33	-103	-22	-101	-68	-62	1	-98	-12	-73	-68	-153	-75	934	12071	5335	-21873	-7154	-3335	-9398	-6004	21	-224	-12143	1452	-758	-5731	-15072	-7856	6584
0.953333	-28	44	87	-56	-110	-34	15	-12	-19	8	-72	-64	-98	-15	-29	-57	-99	37	-86	-34	-107	-21	-99	-66	-61	1	-99	-14	-73	-69	-148	-75	862	12961	3608	-22353	-3590	-2882	-9048	-5120	-1240	-323	-11755	1531	-1302	-5674	-14478	-9176	8939
0.954167	-25	42	93	-59	-108	-28	17	-12	-18	9	-73	-59	-96	-14	-26	-56	-99	37	-85	-32	-107	-19	-99	-64	-63	1	-97	-10	-70	-65	-160	-74	1476	13823	1510	-22936	-1421	-2545	-8744	-4346	-2437	-534	-11367	1410	-1209	-5595	-13815	-10441	7725
0.955000	-24	43	88	-57	-113	-30	16	-14	-15	9	-68	-62	-91	-15	-29	-57	-98	39	-84	-31	-102	-21	-97	-65	-61	2	-98	-13	-74	-67	-148	-105	1843	14646	-907	-23611	274	-2324	-8479	-3689	-3616	-838	-10980	1067	-1213	-5501	-13106	-11667	3170
0.955833	-28	39	86	-58	-110	-34	12	-13	-18	6	-76	-63	-95	-16	-30	-58	-99	36	-88	-35	-108	-25	-94	-67	-65	0	-100	-13	-77	-68	-148	-75	2276	15406	-3607	-24357	1631	-2222	-8262	-3166	-4622	-1202	-10679	521	-1451	-5401	-12366	-12796	3048
0.956667	-30	37	85	-63	-112	-35	12	-15	-23	3	-74	-59	-99	-19	-34	-61	-101	32	-87	-38	-109	-24	-101	-73	-65	-5	-102	-16	-75	-73	-152	-78	2997	16098	-6449	-25143	2869	-2223	-8084	-2780	-5236	-1601	-10399	-231	-1469	-5280	-11624	-13814	-383
0.957500	-25	35	86	-66	-116	-40	10	-18	-22	-16	-74	-66	-99	-17	-31	-61	-102	33	-87	-38	-109	-24	-99	-69	-66	-1	-99	-14	-75	-73	-146	-72	3132	16705	-9382	-25943	5120	-2324	-7947	-2544	-5459	-2008	-10186	-1168	-985	-5158	-10896	-14706	-3817
0.958333	-31	38	87	-61	-111	-32	13	-17	-26	4	-75	-66	-100	-18	-31	-62	-97	33	-83	-36	-104	-24	-101	-70	-65	0	-104	-15	-74	-72	-149	-79	3807	17219	-12284	-26726	7805	-2509	-7847	-2467	-5449	-2405	-10046	-2279	-2047	-5050	-10213	-15464	-8079
0.959167	-25	40	93	-59	-110	-34	8	-14	-18	3	-73	-65	-95	-15	-31	-56	-103	35	-84	-35	-107	-22	-102	-69	-62	0	-97	-14	-74	-68	-146	-76	4832	17629	-15048	-27458	6616	-2759	-7783	-2550	-5691	-2755	-9993	-3538	-1601	-4953	-9589	-16087	-9218
0.960000	-30	41	88	-62	-111	-34	17	-13	-26	6	-73	-62	-137	-19	-28	-59	-102	35	-83	-35	-107	-23	-99	-68	-64	0	-99	-11	-75	-69	-152	-74	3671	17944	-17579	-28102	6918	-3063	-7745	-2782	-5541	-3057	-10022	-4916	-194	-4868	-9035	-16581	-10235
0.960833	-26	41	104	-59	-110	-35	13	-15	-15	6	-70	-63	-97	-17	-27	-59	-100	36	-81	-34	-92	-24	-101	-69	-64	0	-99	-19	-73	-69	-148	-74	3694	18154	-19751	-28637	6574	-3407	-7731	-3173	-5316	-3297	-10140	-6399	-747	-4811	-8568	-16947	-17003
0.961667	-26	40	87	-59	-109	-34	16	-14	-19	7	-73	-62	-121	-16	-31	-58	-100	34	-81	-31	-100	-24	-101	-69	-64	-1	-100	-14	-73	-74	-149	-77	3482	18265	-21476	-29032	5981	-3773	-7729	-3699	-4896	-3470	-10331	-7955	-661	-4786	-8200	-17197	-16720
0.962500	-21	36	85	-61	-111	-35	12	-13	-16	5	-74	-63	-97	-15	-29	-59	-101	32	-84	-33	-105	-22	-102	-69	-67	-1	-100	-13	-73	-70	-148	-76	3087	18315	-22698	-29287	5431	-4150	-7735	-4356	-4298	-3571	-10587	-9552	-542	-4786	-7929	-17343	-19708
0.963333	-28	40	86	-60	-110	-34	10	-14	-21	4	-74	-63	-114	-18	-30	-61	-104	32	-84	-31	-107	-26	-103	-72	-66	0	-101	-15	-78	-74	-151	-78	2539	18267	-23374	-29390	5226	-4549	-7737	-5129	-3427	-3606	-10891	-11144	-1633	-4824	-7762	-17404	-24357
0.964167	-30	36	85	-55	-109	-40	7	-17	-21	2	-75	-63	-99	-21	-31	-62	-103	32	-85	-36	-110	-31	-105	-73	-65	-4	-102	-17	-78	-73	-143	-77	1906	18193	-23495	-29354	2321	-4928	-7726	-5986	-2316	-3588	-11226	-12706	-1491	-4889	-7690	-17389	-23847
0.965000	-29	36	85	-65	-117	-38	9	-18	-19	-1	-79	-70	-101	-19	-35	-63	-103	27	-90	-39	-110	-27	-105	-73	-67	-7	-104	-18	-77	-73	-153	-82	881	18084	-23076	-29188	443	-5316	-7692	-6913	-1172	-3531	-11569	-14202	-372	-4987	-7717	-17331	-21253
0.965833	-29	37	84	-62	-114	-41	7	-21	-21	0	-75	-67	-96	-19	-32	-63	-100	32	-84	-34	-104	-25	-105	-69	-62	0	-101	-16	-73	-70	-148	-76	676	17980	-22156	-28915	649	-5702	-7635	-7885	-552	-3443	-11895	-15599	-589	-5110	-7818	-17215	-27604
0.966667	-26	38	87	-57	-110	-34	25	-13	-18	5	-74	-65	-94	-15	-41	-59	-100	38	-81	-34	-101	-22	-98	-68	-60	0	-102	-14	-72	-68	-151	-77	-118	17881	-20833	-28585	671	-6098	-7530	-8888	78	-3357	-12198	-16887	-897	-5269	-8005	-17092	-26476
0.967500	-26	39	87	-60	-108	-38	8	-15	-18	7	-74	-63	-96	-15	-29	-62	-99	34	-84	-32	-105	-21	-104	-82	-62	-11	-99	-14	-70	-69	-150	-75	-510	17801	-19196	-28189	-263	-6511	-7422	-9911	751	-3285	-12449	-18025	-651	-5449	-8267	-16957	-23983
0.968333	-27	40	85	-60	-109	-35	13	-14	-18	5	-75	-63	-95	-15	-31	-58	-99	36	-83	-36	-104	-19	-99	-67	-61	-1	-101	-11	-74	-67	-149	-74	-613	17745	-17373	-27802	-1578	-6948	-7258	-10917	1311	-3255	-12632	-18995	-422	-5656	-8545	-16821	-25502
0.969167	-26	40	90	-59	-109	-34	10	-42	-17	4	-73	-63	-97	-15	-29	-60	-96	33	-84	-33	-104	-23	-101	-69	-63	-5	-101	-13	-72	-69	-150	-75	-928	17700	-15474	-27450	-3506	-7421	-7072	-11908	1739	-3295	-12739	-19786	58	-5895	-8878	-16688	-21945
0.970000	-26	39	85	-59	-112	-35	11	-11	-18	5	-73	-64	-94	-15	-32	-56	-99	36	-87	-31	-104	-21	-101	-68	-65	-3	-101	-14	-72	-70	-150	-76	-1080	17655	-13629	-27165	-5560	-7937	-6847	-12857	1909	-3424	-12759	-20385	1402	-6164	-9230	-16569	-20893
0.970833	-29	38	85	-61	-110	-36	11	-14	-17	5	-74	-65	-94	-16	-29	-59	-99	17	-86	-33	-107	-22	-107	-70	-64	-4	-94	-12	-74	-72	-150	-73	-1314	17588	-11978	-26978	-6587	-8508	-6591	-13765	2001	-3658	-12683	-20784	2289	-6458	-9592	-16456	-20594
0.971667	-29	40	85	-59	-108	-39	11	-12	-16	6	-74	-65	-95	-7	-30	-60	-97	35	-85	-33	-104	-18	-100	-69	-61	-3	-99	-11	-74	-70	-148	-74	-1396	17465	-10621	-26908	-5711	-9134	-6314	-14620	2079	-4018	-12517	-20996	1081	-6810	-9955	-16357	-20024
0.972500	-28	41	84	-59	-109	-43	10	-15	-15	5	-73	-63	-94	-14	-32	-58	-97	34	-85	-31	-105	-23	-102	-61	-61	0	-100	-11	-74	-69	-144	-75	-386	17246	-9668	-26979	-7519	-9821	-6019	-15432	1690	-4522	-12259	-21007	-91	-7195	-10298	-16252	-17784
0.973333	-22	41	84	-60	-110	-32	11	-14	-17	3	-73	-67	-98	-16	-31	-60	-102	33	-90	-33	-107	-19	-86	-66	-66	-1	-101	-12	-78	-72	-149	-76	-1229	16896	-9170	-27182	-7852	-10582	-5712	-16198	1493	-5177	-11924	-20844	1307	-7636	-10627	-16157	-12060
0.974167	-31	40	81	-62	-112	-36	9	-16	-19	0	-75	-66	-98	-16	-30	-56	-103	35	-87	-29	-103	-18	-101	-67	-65	-1	-93	-10	-70	-66	-145	-73	-897	16366	-9161	-27520	-6846	-11407	-5400	-16924	1574	-5974	-11510	-20514	652	-8125	-10913	-16047	-14258
0.975000	-28	39	86	-58	-109	-31	13	-12	-21	3	-73	-66	-97	-14	-30	-58	-101	33	-87	-30	-103	-17	-101	-66	-63	-3	-98	-11	-76	-69	-149	-75	-580	15604	-9666	-27991	-5478	-12295	-5096	-17613	1654	-6925	-11050	-20052	476	-8681	-11182	-15932	-10059
0.975833	-22	42	84	-62	-113	-35	12	-15	-21	4	-73	-64	-98	-14	-29	-58	-104	6	-91	-34	-109	-22	-103	-67	-58	-1	-102	-15	-77	-70	-147	-74	-535	14578	-10650	-28561	-3201	-13236	-4806	-18278	1742	-8001	-10544	-19480	980	-9304	-11402	-15798	-7359
0.976667	-27	40	81	-61	-112	-35	0	-15	-21	3	-75	-66	-124	-18	-32	-59	-101	33	-75	-32	-108	-24	-102	-68	-65	-4	-101	-15	-72	-72	-150	-76	-469	13255	-12049	-29200	13	-14208	-4533	-18905	1879	-9195	-10011	-18816	1118	-9996	-11576	-15645	-7006
0.977500	1	40	84	-60	-114	-35	9	-15	-17	4	-73	-65	-95	-15	-31	-55	-99	34	-87	-35	-107	-26	-100	-69	-65	-17	-103	-13	-73	-68	-148	-76	-100	11607	-13787	-29875	389	-15210	-4288	-19541	1909	-10493	-9471	-18095	1038	-10757	-11704	-15467	-3200
0.978333	-29	40	86	-59	-110	-32	11	6	-18	5	-74	-62	-99	-17	-29	-58	-102	35	-65	-30	-108	-23	-100	-70	-64	0	-99	-12	-76	-68	-148	-76	-490	9622	-15761	-30556	304	-16222	-4072	-20160	2042	-11853	-8940	-17349	2417	-11588	-11788	-15276	4706
0.979167	-28	40	85	-60	-111	-35	11	-15	-16	8	-74	-62	-100	-15	-26	-56	-102	35	-87	-32	-107	-22	-101	-68	-65	-3	-115	-13	-73	-70	-147	-76	-349	7291	-17872	-31215	2230	-17234	-3887	-20775	2061	-13242	-8437	-16617	2553	-12479	-11825	-15058	2778
0.980000	-27	42	87	-58	-109	-33	13	-13	-15	6	-74	-62	-96	-14	-32	-57	-98	35	-86	-29	-102	-22	-99	-66	-65	0	-97	-12	-72	-72	-143	-78	-497	4607	-19994	-31816	3957	-18216	-3738	-21399	2117	-14636	-7972	-15925	2075	-13425	-11823	-14843	4435
0.980833	-27	41	86	-61	-112	-34	10	-16	-18	5	-73	-64	-94	-17	-31	-56	-126	33	-88	-32	-111	-26	-103	-69	-67	-1	-99	-14	-75	-70	-148	-76	-495	1614	-22008	-32319	4405	-19163	-3630	-21985	2097	-16001	-7561	-15295	2018	-14430	-11780	-14619	9602
0.981667	-29	42	86	-58	-114	-38	11	-15	-21	5	-77	-65	-100	-19	-34	-59	-111	34	-88	-34	-109	-25	-102	-70	-68	-5	-102	-16	-76	-74	-151	-79	-597	-1635	-23798	-32565	4225	-20054	-3555	-22565	2095	-17324	-7213	-14751	1852	-15478	-11710	-14406	8608
0.982500	-32	39	84	-62	-113	-38	4	-16	-24	3	-77	-66	-100	-19	-33	-60	-102	33	-88	-33	-108	-27	-105	-73	-66	-4	-101	-13	-76	-61	-150	-77	-797	-5055	-25266	-32684	3353	-20882	-3508	-23144	2122	-18571	-6924	-14307	1298	-16553	-11605	-14203	12273
0.983333	-31	40	84	-60	-114	-39	10	-15	-21	5	-77	-64	-100	-21	-33	-61	-104	33	-90	-36	-110	-25	-103	-70	-66	-3	-103	-16	-76	-73	-150	-78	-842	-8578	-26348	-32712	2427	-21638	-3485	-23687	2018	-19730	-6714	-13991	714	-17629	-11485	-14037	14331
0.984167	-29	38	80	-61	-114	-40	7	-18	-23	4	-76	-66	-102	-19	-33	-61	-105	34	-97	-35	-109	-27	-105	-86	-68	-4	-103	-16	-74	-73	-150	-77	-1189	-12142	-26982	-32747	2007	-22314	-3481	-24193	1820	-20768	-6576	-13805	704	-18726	-11349	-13909	14623
0.985000	-29	37	84	-62	-110	-39	6	-17	-23	1	-77	-65	-101	-22	-35	-61	-102	33	-90	-36	-109	-26	-102	-69	-67	-4	-102	-15	-76	-70	-151	-77	-1496	-15705	-27139	-32738	2672	-22906	-3483	-24646	1742	-21704	-6510	-13750	209	-19822	-11209	-13835	15529
0.985833	-46	42	89	-59	-109	-35	10	-16	-18	5	-75	-64	-94	-18	-29	-77	-102	35	-85	-32	-107	-26	-102	-72	-63	-1	-99	-10	-73	-69	-149	-73	-346	-19153	-26814	-32760	53	-23424	-3489	-25035	1412	-22517	-6515	-13836	-1424	-20891	-11063	-13823	15553
0.986667	-27	45	90	-56	-109	-34	12	-9	-17	10	-74	-62	-97	-17	-28	-60	-97	35	-82	-30	-105	-22	-97	-67	-61	0	-97	-11	-73	-68	-149	-73	-1153	-22400	-26035	-32728	-3360	-23858	-3494	-25354	1108	-23217	-6589	-14047	-292	-21932	-10931	-13888	20258
0.987500	-25	44	90	-57	-111	-38	11	-14	-15	6	-73	-64	-95	-15	-29	-57	-98	35	-84	-41	-103	-26	-100	-68	-61	-1	-101	-11	-72	-68	-146	-75	-1160	-25373	-24846	-32575	-5194	-24224	-3491	-25587	1063	-23822	-6722	-14380	-979	-22923	-10813	-14029	17229
0.988333	-29	44	90	-56	-110	-34	11	-14	-19	6	-74	-64	-98	-17	2	-57	-105	35	-84	-33	-104	-22	-98	-68	-68	-1	-100	-10	-72	-69	-149	-72	-912	-28006	-23326	-32314	-7307	-24525	-3479	-25734	825	-24326	-6910	-14821	-1417	-23864	-10724	-14245	18010
0.989167	-25	44	77	-59	-111	-35	9	-13	-22	5	-74	-64	-98	-16	-28	-56	-101	34	-86	-34	-101	-41	-100	-69	-63	-3	-100	-10	-76	-70	-149	-73	-1079	-30241	-21540	-32032	-8266	-24774	-3458	-25795	412	-24736	-7145	-15326	-1378	-24733	-10657	-14544	18324
0.990000	-26	42	87	-60	-112	-48	4	-16	-19	3	-76	-67	-96	-21	-28	-60	-99	34	-87	-33	-104	-26	-102	-70	-63	-4	-101	-13	-76	-74	-153	-75	-980	-31641	-19586	-31778	-7712	-24977	-3424	-25764	80	-25079	-7422	-15942	-1514	-25534	-10631	-14920	15227
0.990833	-26	41	85	-62	-111	-41	4	-19	-18	2	-78	-68	-98	-19	-32	-61	-100	32	-86	-58	-107	-28	-103	-72	-66	-1	-102	-15	-76	-72	-148	-74	-523	-32241	-17596	-31519	-8209	-25132	-3381	-25649	-233	-25354	-7727	-16592	-2619	-26242	-10635	-15361	13246
0.991667	-29	42	82	-59	-111	-36	10	-15	-18	6	-73	-67	-99	-18	-31	-61	-99	33	-85	-33	-105	-26	-101	-69	-64	-3	-103	-13	-75	-69	-149	-77	-955	-32495	-15643	-31335	-9110	-25259	-3338	-25451	-737	-25571	-8058	-17271	-1600	-26864	-10686	-15872	17218
0.992500	-29	41	90	-34	-113	-36	9	-13	-18	6	-74	-65	-95	-17	-29	-58	-101	36	-84	-33	-103	-25	-99	-68	-63	-1	-116	-13	-72	-70	-148	-73	-753	-32622	-13829	-31219	-7246	-25362	-3301	-25189	-1292	-25739	-8413	-17958	-989	-27383	-10781	-16418	12734
0.993333	-24	42	89	-58	-110	-31	11	-12	-18	6	-73	-66	-98	-17	-28	-56	-97	37	-84	-31	-102	-22	-99	-68	-63	0	-100	-11	-74	-68	-148	-74	-641	-32666	-12236	-31176	-4405	-25442	-3277	-24870	-1706	-25865	-8780	-18607	-1549	-27802	-10924	-17005	7769
0.994167	-24	42	114	-56	-111	-34	12	-12	-19	7	-70	-64	-93	-14	-27	-57	-95	36	-83	-15	-105	-22	-99	-68	-61	2	-97	-11	-70	-66	-145	-70	-552	-32700	-10920	-31208	-2472	-25506	-3278	-24515	-1948	-25945	-9162	-19285	-1978	-28118	-11107	-17603	10665
0.995000	-26	39	90	-56	-104	-33	16	-13	-16	6	-65	-63	-97	-15	-30	-60	-99	38	-81	-32	-102	-22	-98	-68	-63	2	-100	-14	-72	-69	-146	-76	-259	-32698	-9942	-31311	-916	-25555	-3310	-24139	-2214	-25988	-9550	-19892	-1727	-28333	-11343	-18219	5607
0.995833	-23	43	91	-58	-111	-33	12	-15	-18	4	-73	-65	-97	-16	-27	-56	-100	36	-84	-32	-105	-25	-100	-69	-65	2	-101	-13	-74	-68	-146	-78	-314	-32707	-9327	-31476	673	-25586	-3389	-23768	-2682	-25989	-9943	-20425	-1591	-28446	-11615	-18823	3158
0.996667	-29	40	86	-57	-112	-33	11	-14	-18	5	-76	-65	-93	-17	-33	-64	-102	35	-84	-31	-105	-23	-101	-70	-62	-1	-101	-12	-76	-70	-148	-76	-155	-32153	-9074	-31685	2063	-25599	-3511	-23398	-3110	-25944	-10343	-20937	-1695	-28465	-11919	-19399	2239
0.997500	-27	39	88	-59	-114	-35	10	-16	-19	4	-75	-66	-98	-17	-31	-58	-100	35	-86	-33	-99	-23	-104	-70	-65	-4	-102	-13	-74	-69	-147	-76	-5	-31081	-9175	-31926	3323	-25587	-3694	-23060	-3355	-25850	-10741	-21353	-1397	-28392	-12254	-19935	-1837
0.998333	-29	39	86	-59	-112	-35	11	-13	-19	5	-78	-67	-98	-17	-32	-62	-105	35	-84	-34	-109	-24	-103	-70	-67	-6	-103	-17	-75	-74	-150	-91	-419	-29680	-9587	-32175	5919	-25553	-3935	-22765	-3535	-25710	-11142	-21690	-1147	-28238	-12615	-20425	-4658
0.999167	-28	38	85	-62	-115	-39	6	-19	-22	0	-76	-65	-99	-17	-32	-60	-101	33	-85	-35	-104	-24	-100	-70	-62	-1	-99	-13	-74	-69	-148	-75	624	-28049	-10264	-32420	6617	-25481	-4235	-22519	-4045	-25514	-11539	-21945	-2886	-28009	-12981	-20850	-8362
1.000000	-32	41	87	-58	-109	-32	12	-15	-18	10	-74	-40	-97	-16	-32	-60	-100	37	-84	-33	-105	-25	-102	-67	-64	-1	-99	-12	-74	-72	-147	-78	745	-26238	-11145	-32610	5039	-25386	-4605	-22327	-4666	-25271	-11935	-22121	-1676	-27720	-13362	-21216	-6263
1.000833	-25	40	89	-59	-107	-36	12	-15	-18	4	-73	-63	-95	-8	-30	-60	-101	36	-84	-30	-108	-24	-80	-67	-63	0	-99	-14	-74	-69	-147	-74	386	-24308	-12159	-32712	5380	-25249	-5014	-22198	-5029	-24976	-12330	-22221	-1674	-27372	-13744	-21510	-10252
1.001667	-26	44	94	-60	-107	-33	16	-14	-18	5	-72	-64	-98	-24	-31	-59	-101	37	-83	-32	-105	-21	-99	-67	-64	0	-97	-12	-53	-68	-148	-75	781	-22285	-13209	-32726	4812	-25075	-5476	-22132	-5360	-24638	-12721	-22250	-2074	-26992	-14122	-21736	-13064
1.002500	-23	42	88	-61	-102	-34	15	-17	-16	5	-73	-65	-98	-13	-31	-58	-101	34	-84	-36	-109	-23	-100	-72	-65	0	-98	-17	-75	-69	-146	-75	603	-20203	-14276	-32757	4944	-24874	-5984	-22126	-5418	-24259	-13114	-22217	-2217	-26583	-14489	-21889	-11974
1.003333	-27	39	88	-58	-111	-35	13	-17	-17	-12	-72	-35	-95	-17	-32	-61	-101	34	-87	-34	-108	-26	-100	-68	-64	0	-100	-14	-75	-73	-148	-79	391	-18080	-15235	-32747	5718	-24637	-6515	-22169	-5488	-23840	-13502	-22126	-1833	-26164	-14844	-21967	-14579
1.004167	-27	43	86	-60	-112	-36	10	-16	-18	5	-74	-63	-95	-16	-14	-61	-98	34	-90	-34	-105	-26	-103	-72	-65	-1	-100	-15	-74	-69	-147	-77	597	-15928	-16048	-32763	5212	-24368	-7076	-22258	-5537	-23411	-13881	-21989	-2581	-25734	-15179	-21986	-17197
1.005000	-26	40	86	-62	-115	-35	11	1	-19	4	-75	-64	-99	-17	-32	-61	-101	34	-88	-35	-109	-26	-99	-70	-65	-1	-101	-19	-78	-67	-149	-80	154	-13767	-16663	-32734	2825	-24077	-7629	-22372	-5438	-22969	-14254	-21804	-1798	-25311	-15497	-21942	-14240
1.005833	-27	39	88	-59	-112	-33	13	-16	-18	3	-70	-61	-95	-12	-27	-60	-103	36	-85	-33	-108	-21	-99	-70	-65	0	-95	-12	-73	-67	-147	-75	78	-11622	-17026	-32638	2433	-23770	-8176	-22509	-5284	-22517	-14615	-21592	-1186	-24900	-15794	-21838	-14736
1.006667	-24	44	89	-56	-112	-34	16	-18	-16	3	-70	-64	-96	-16	-30	-61	-99	35	-86	-34	-103	-24	-99	-69	-64	0	-99	-14	-73	-67	-148	-85	-144	-9534	-17136	-32448	3054	-23441	-8698	-22654	-5007	-22078	-14968	-21364	-1340	-24514	-16078	-21707	-19505
1.007500	-25	39	86	-77	-113	-39	11	-19	-22	0	-75	-65	-97	-18	-32	-59	-101	34	-87	-36	-105	-25	-100	-75	-67	0	-101	-13	-74	-65	-147	-79	-398	-7506	-16968	-32234	3072	-23134	-9192	-22791	-4543	-21650	-15307	-21123	-1241	-24151	-16334	-21527	-15974
1.008333	-28	38	99	-59	-111	-36	13	-16	-16	-4	-73	-61	-97	-15	-26	-62	-101	34	-86	-35	-107	-23	-101	-69	-67	0	-100	-14	-74	-68	-147	-83	-282	-5571	-16533	-31990	2183	-22819	-9628	-22915	-4104	-21252	-15618	-20865	-954	-23817	-16572	-21325	-17183
1.009167	-51	39	88	-60	-113	-38	13	-17	-21	6	-70	-63	-95	-16	-28	-61	-98	34	-107	-36	-107	-24	-100	-70	-66	-3	-98	-12	-74	-68	-147	-77	-532	-3735	-15852	-31763	948	-22520	-10005	-23013	-3587	-20884	-15909	-20613	-1103	-23514	-16787	-21105	-17940
1.010000	-27	34	88	-60	-112	-36	12	-17	-29	7	-75	-79	-98	-16	-31	-62	-102	32	-88	-35	-109	-26	-101	-72	-66	20	-100	-13	-73	-68	-148	-79	-593	-2028	-14959	-31547	-521	-22232	-10318	-23078	-3072	-20555	-16159	-20369	-1507	-23239	-16980	-20872	-15321
1.010833	-28	40	87	-60	-110	-36	13	-18	-19	4	-74	-47	-98	-15	-30	-61	-101	35	-88	-34	-111	-23	-102	-72	-68	-3	-101	-12	-75	-70	-146	-76	-681	-469	-13895	-31364	-1819	-21967	-10554	-23093	-2585	-20266	-16379	-20131	-1765	-22984	-17148	-20651	-15741
1.011667	-29	39	87	-60	-86	-34	12	-15	-18	7	-73	-68	-99	-15	-28	-61	-102	34	-85	-31	-107	-23	-100	-69	-65	0	-102	-11	-76	-68	-148	-78	-1126	918	-12713	-31226	-1267	-21714	-10704	-23088	-1955	-20011	-16549	-19904	-1132	-22758	-17281	-20409	-15063
1.012500	-22	38	87	-63	-107	-35	17	-15	-19	6	-72	-62	-97	-15	-28	-60	-98	35	-68	-32	-107	-23	-100	-69	-64	-1	-98	-27	-73	-68	-138	-76	-522	2127	-11469	-31143	-876	-21508	-10778	-23036	-1549	-19802	-16676	-19690	-2239	-22549	-17386	-20193	-15715
1.013333	-25	41	88	-57	-107	-32	16	-13	-13	3	-72	-62	-93	-11	-31	-60	-102	34	-81	-30	-103	-19	-98	-67	-63	-1	-97	-11	-70	-67	-144	-77	-344	3138	-10210	-31111	-3748	-21319	-10765	-22947	-1463	-19627	-16737	-19494	-1387	-22350	-17454	-19995	-11069
1.014167	-25	40	86	-58	-110	-31	16	-15	-19	6	-70	-62	-96	-13	-26	-52	-99	37	-83	-30	-104	-19	-99	-68	-66	-3	-97	-8	-73	-65	-144	-75	-1085	3961	-8987	-31146	-4096	-21153	-10677	-22821	-1078	-19489	-16748	-19312	-384	-22187	-17486	-19813	-9547
1.015000	-26	41	88	-59	-109	-34	13	-13	-29	6	-72	-64	-98	-16	-28	-60	-103	32	-86	-32	-108	-25	-102	-69	-64	-3	-99	-13	-77	-68	-147	-82	-508	4591	-7853	-31239	-4599	-21012	-10513	-22684	-1009	-19381	-16701	-19148	-594	-21998	-17478	-19665	-11153
1.015833	-27	37	87	-64	-112	-38	9	-19	-24	4	-77	-68	-101	-16	-31	-60	-102	33	-86	-28	-109	-26	-103	-70	-68	-5	-98	-15	-80	-72	-148	-79	-592	5047	-6847	-31387	-4268	-20899	-10281	-22529	-913	-19302	-16597	-18991	-1068	-21832	-17431	-19537	-6967
1.016667	-30	37	88	-64	-112	-35	15	-30	-22	3	-75	-67	-115	-17	-30	-61	-103	32	-86	-34	-108	-25	-102	-69	-66	-4	-102	-15	-76	-70	-149	-74	-598	5327	-6001	-31574	-2938	-20810	-9986	-22366	-687	-19245	-16433	-18846	-1078	-21675	-17345	-19438	-6485
1.017500	-28	41	88	-65	-113	-33	12	-17	-17	3	-75	-68	-95	-15	-29	-60	-103	34	-84	-34	-105	-25	-99	-70	-64	-5	-119	-16	-73	-69	-147	-77	-104	5459	-5333	-31801	-1721	-20745	-9647	-22205	-521	-19217	-16221	-18712	-1865	-21541	-17225	-19364	-6494
1.018333	-28	35	87	-58	-111	-31	10	-16	-21	4	-74	-65	-98	-15	-24	-61	-105	32	-85	-32	-110	-24	-99	-69	-66	-1	-99	-11	-67	-67	-146	-79	-86	5450	-4858	-32046	-2796	-20710	-9274	-22054	-464	-19209	-15965	-18582	-1195	-21404	-17080	-19313	-1389
1.019167	-31	39	89	-61	-111	-33	12	-17	-23	7	-70	-63	-97	-16	-29	-58	-120	56	-84	-31	-107	-23	-100	-69	-66	-1	-100	-12	-76	-70	-146	-76	-239	5331	-4578	-32310	-2043	-20709	-8869	-21930	-400	-19236	-15677	-18464	-821	-21298	-16901	-19286	2506
1.020000	-28	37	91	-60	-109	-31	15	-14	-17	7	-113	-65	-95	-16	-26	-60	-99	30	-86	-32	-104	-22	-100	-67	-65	-3	-95	-12	-73	-70	-149	-78	210	5119	-4486	-32551	-95	-20743	-8460	-21834	-327	-19282	-15368	-18348	-1913	-21220	-16730	-19280	85
1.020833	-27	40	90	-60	-109	-32	13	-19	-18	5	-72	-65	-95	-15	-30	-59	-99	34	-85	-33	-108	-23	-101	-70	-66	-4	-99	-14	-72	-72	-147	-77	217	4842	-4581	-32682	1032	-20810	-8068	-21773	-250	-19365	-15048	-18237	-2103	-21173	-16542	-19260	5229
1.021667	-28	39	90	-60	-109	-31	15	-14	-16	-13	-76	-65	-96	-18	-30	-61	-101	30	-85	-30	-104	-23	-99	-69	-65	-4	-118	-14	-75	-70	-147	-78	173	4517	-4822	-32717	1320	-20923	-7654	-21753	-228	-19477	-14727	-18130	-1359	-21166	-16364	-19297	5785
1.022500	-27	39	89	-58	-113	-32	9	-19	-22	5	-75	-65	-99	-17	-33	-60	-86	33	-86	-34	-107	-27	-99	-70	-67	-4	-101	-15	-78	-47	-149	-78	264	4174	-5188	-32752	1411	-21077	-7286	-21769	-396	-19629	-14420	-18029	-1160	-21200	-16196	-19314	6219
1.023333	-29	37	88	-62	-111	-35	9	-17	-25	23	-75	-67	-100	-18	-33	-63	-98	27	-91	-34	-112	-25	-103	-73	-68	-6	-100	-21	-77	-74	-152	-82	350	3817	-5644	-32748	979	-21280	-6945	-21833	-552	-19820	-14139	-17931	-982	-21283	-16052	-19331	9313
1.024167	-32	36	82	-65	-113	-39	5	-23	-23	1	-76	-72	-77	-21	-32	-62	-103	29	-90	-31	-109	-27	-108	-70	-69	-7	-101	-16	-78	-74	-152	-78	433	3478	-6160	-32765	297	-21525	-6642	-21940	-621	-20044	-13884	-17840	-975	-21405	-15923	-19336	8568
1.025000	-31	39	88	-63	-110	-36	6	-21	-22	4	-77	-69	-99	-19	-34	-64	-102	28	-87	-38	-107	-25	-102	-70	-68	-3	-107	-17	-77	-75	-150	-82	247	3154	-6706	-32747	604	-21813	-6385	-22079	-756	-20303	-13671	-17753	-1202	-21573	-15827	-19325	9822
1.025833	-26	41	89	-60	-111	-33	11	-19	-21	4	-74	-67	-95	-16	-30	-60	-98	34	-87	-33	-149	-24	-99	-68	-66	-3	-100	-15	-69	-73	-146	-77	900	2857	-7251	-32762	850	-22139	-6179	-22252	-1171	-20602	-13501	-17674	-2451	-21785	-15765	-19289	10389
1.026667	-25	41	89	-56	-108	-30	15	-13	-15	-6	-69	-66	-95	-16	-27	-59	-100	36	-84	-29	-102	-21	-98	-65	-62	2	-95	-14	-70	-69	-146	-76	1665	2587	-7764	-32755	-2893	-22502	-6026	-22464	-1854	-20922	-13380	-17608	-1416	-22039	-15718	-19238	14132
1.027500	-25	42	90	-57	-109	-32	15	-16	-17	8	-69	-63	-88	-16	-28	-60	-99	36	-85	-31	-105	-21	-91	-68	-66	-1	-99	-13	-73	-70	-147	-74	466	2351	-8233	-32762	-4216	-22895	-5918	-22700	-2072	-21278	-13308	-17552	523	-22305	-15707	-19158	16800
1.028333	-4	43	82	-57	-112	-32	13	-14	-17	8	-73	-65	-95	-16	-28	-58	-100	36	-85	-32	-104	-22	-98	-65	-62	2	-105	-13	-73	-73	-143	-76	850	2138	-8629	-32740	-5331	-23302	-5860	-22955	-2208	-21644	-13285	-17512	503	-22615	-15720	-19045	14384
1.029167	-26	43	88	-56	-107	-32	11	-15	-16	5	-80	-63	-94	-15	-27	-59	-97	35	-86	-46	-102	-21	-99	-69	-67	-1	-98	-12	-70	-70	-143	-75	657	1947	-8950	-32759	-6110	-23717	-5846	-23229	-2269	-22018	-13298	-17488	896	-22925	-15746	-18897	18472
1.030000	-25	45	88	-57	-107	-34	11	-13	-15	6	-73	-65	-93	-16	-28	-61	-101	36	-87	-31	-102	-22	-100	-69	-61	0	-101	-13	-72	-69	-147	-76	569	1770	-9189	-32741	-6059	-24139	-5868	-23500	-2084	-22386	-13348	-17481	1751	-23237	-15787	-18717	18053
1.030833	-28	41	88	-61	-111	-36	12	-18	-22	12	-74	-65	-100	-14	-29	-91	-101	34	-87	-34	-107	-22	-100	-70	-66	-3	-100	-18	-76	-84	-146	-76	539	1610	-9336	-32758	-5054	-24548	-5915	-23773	-1836	-22743	-13424	-17488	1117	-23531	-15826	-18499	15672
1.031667	-27	41	87	-60	-108	-40	12	-18	-18	2	-76	-64	-97	-17	-30	-63	-104	28	-88	-35	-109	-24	-102	-70	-66	-4	-102	-34	-75	-73	-148	-79	498	1452	-9401	-32742	-6286	-24927	-5995	-24042	-1401	-23076	-13514	-17515	481	-23807	-15863	-18258	17415
1.032500	-24	39	86	-62	-112	-40	8	-22	-19	1	-51	-65	-95	-17	-29	-60	-98	37	-88	-35	-104	-26	-103	-72	-65	-4	-100	-14	-73	-69	-145	-75	99	1297	-9388	-32757	-6239	-25273	-6079	-24292	-824	-23378	-13604	-17560	1610	-24048	-15883	-17980	20834
1.033333	-27	38	88	-51	-111	-33	12	-23	-16	6	-73	-64	-96	-15	-27	-60	-99	35	-88	-32	-104	-23	-101	-69	-63	-3	-99	-13	-70	-72	-144	-76	170	1139	-9312	-32738	-4200	-25579	-6174	-24528	-356	-23630	-13691	-17617	2181	-24250	-15888	-17682	14664
1.034167	-27	42	89	-59	-110	-35	13	-16	-10	6	-73	-62	-96	-12	-25	-57	-100	49	-86	-32	-105	-18	-101	-67	-64	-3	-99	-11	-72	-69	-143	-73	-80	976	-9184	-32744	-2043	-25831	-6263	-24742	233	-23835	-13763	-17694	1622	-24404	-15872	-17362	15379
1.035000	-27	40	88	-58	-105	-32	15	-13	-17	7	-72	-60	-94	-23	-25	-59	-101	56	-85	-29	-102	-18	-97	-66	-63	0	-96	-9	-69	-68	-144	-74	180	805	-9017	-32664	-687	-26031	-6340	-24932	691	-23981	-13809	-17781	294	-24509	-15830	-17029	16073
1.035833	-25	42	88	-58	-86	-35	17	-15	-16	4	-75	-62	-118	-19	-28	-58	-100	34	-87	-32	-105	-23	-101	-70	-65	-3	-99	-14	-77	-69	-145	-75	261	628	-8828	-32595	380	-26172	-6404	-25101	941	-24080	-13829	-17887	-290	-24563	-15763	-16689	11486
1.036667	-28	38	84	-65	-108	-38	11	-17	-18	3	-74	-65	-99	-18	-30	-60	-104	30	-91	-33	-107	-23	-100	-69	-65	-3	-99	-14	-70	-72	-146	-77	157	450	-8628	-32497	1653	-26251	-6443	-25232	968	-24107	-13803	-17992	554	-24556	-15665	-16345	12435
1.037500	-27	41	88	-59	-111	-34	15	-17	-19	4	-74	-63	-94	-17	-28	-56	-97	35	-85	-31	-103	-23	-99	-70	-66	-3	-99	-13	-74	-69	-147	-77	130	280	-8439	-32389	2808	-26272	-6457	-25340	860	-24078	-13740	-18105	1590	-24501	-15543	-16014	11446
1.038333	-26	39	87	-67	-109	-35	12	-15	-17	6	-72	-62	-95	-18	-25	-59	-100	33	-86	-30	-107	-16	-99	-69	-61	0	-97	-13	-74	-70	-144	-76	-91	113	-8241	-32280	4501	-26228	-6438	-25417	1002	-23994	-13637	-18219	2186	-24382	-15399	-15692	9493
1.039167	-26	43	86	-60	-108	-34	13	-22	-19	10	-74	-62	-96	-15	-27	-57	-98	34	-83	-31	-107	-21	-100	-69	-64	0	-101	-14	-72	-67	-146	-62	93	-38	-8071	-32133	7432	-26138	-6398	-25468	1057	-23862	-13491	-18332	1468	-24242	-15233	-15388	8207
1.040000	-30	38	85	-58	-110	-35	11	-15	-18	4	-73	-64	-98	-18	-29	-59	-100	24	-90	-36	-109	-25	-101	-77	-65	0	-98	-16	-76	-70	-148	-76	1161	-168	-7933	-31983	6824	-25994	-6312	-25500	818	-23688	-13312	-18435	791	-24056	-15057	-15105	8723
1.040833	-28	33	82	-63	-108	-36	8	-17	-21	0	-77	-66	-96	-18	-29	-58	-100	34	-87	-34	-104	-22	-98	-73	-64	0	-98	-8	-73	-72	-149	-78	212	-274	-7815	-31783	6606	-25815	-6199	-25505	932	-23478	-13098	-18525	2382	-23829	-14868	-14848	12228
1.041667	-25	40	82	-61	-109	-35	11	-13	-18	5	-73	-62	-97	-17	-27	-57	-104	47	-88	-32	-108	-22	-105	-68	-66	0	-98	-13	-73	-73	-147	-76	452	-355	-7728	-31561	6676	-25601	-6063	-25494	1191	-23233	-12854	-18571	1652	-23582	-14674	-14624	8114
1.042500	-28	40	85	-58	-111	-34	10	-27	-23	3	-74	-63	-105	-16	-29	-60	-102	33	-85	-17	-107	-24	-100	-72	-66	-3	-99	-15	-75	-72	-148	-76	422	-402	-7669	-31291	6304	-25364	-5902	-25460	1408	-22976	-12594	-18662	1024	-23319	-14481	-14434	10399
1.043333	-31	38	85	-62	-111	-36	9	-15	-22	5	-76	-64	-100	-17	-32	-59	-102	33	-87	-33	-107	-23	-92	-69	-67	0	-99	-14	-75	-73	-149	-77	291	-419	-7629	-30980	6322	-25111	-5724	-25413	1636	-22708	-12319	-18698	1366	-23038	-14293	-14275	10168
1.044167	-29	38	85	-59	-112	-36	7	-16	-21	0	-74	-65	-98	-18	-30	-60	-103	33	-86	-33	-107	-24	-100	-70	-69	-5	-101	-16	-76	-73	-149	-79	118	-407	-7608	-30618	7029	-24851	-5525	-25350	1957	-22437	-12043	-18714	1141	-22759	-14111	-14148	7417
1.045000	-28	37	82	-63	-110	-35	10	-15	-21	0	-74	-64	-80	-16	-29	-59	-104	33	-87	-35	-108	-25	-95	-70	-63	-1	-100	-15	-76	-72	-149	-80	325	-357	-7594	-30217	5283	-24586	-5322	-25277	2336	-22190	-11769	-18699	292	-22475	-13940	-14054	7806
1.045833	-27	42	85	-58	-109	-33	11	-15	-18	5	-67	-36	-98	-16	-27	-56	-101	36	-83	-34	-107	-22	-97	-68	-64	-1	-98	-15	-76	-70	-155	-76	-107	-283	-7582	-29763	3350	-24327	-5112	-25193	2734	-21905	-11504	-18659	1750	-22196	-13780	-13994	11648
1.046667	-38	44	88	-57	-107	-31	15	-14	-15	5	-70	-60	-94	-13	-26	-53	-99	36	-86	-30	-105	-21	-98	-65	-63	0	-98	-14	-74	-69	-143	-73	-144	-189	-7570	-29266	3265	-24081	-4910	-25104	3190	-21659	-11251	-18594	2153	-21926	-13642	-13962	6457
1.047500	-24	43	86	-58	-109	-31	11	-15	-17	0	-75	-66	-98	-14	-28	-56	-101	35	-84	-32	-103	-24	-100	-66	-63	0	-101	-14	-77	-70	-145	-67	-424	-82	-7550	-28734	3418	-23847	-4717	-24998	3780	-21427	-11019	-18505	1529	-21674	-13513	-13960	4781
1.048333	-26	40	86	-57	-112	-35	10	-16	-17	1	-76	-65	-97	-18	-31	-59	-100	32	-86	-16	-108	-24	-100	-72	-66	-19	-100	-16	-75	-73	-147	-79	-336	29	-7517	-28174	2706	-23638	-4539	-24899	4185	-21212	-10815	-18389	1437	-21432	-13405	-13985	6362
1.049167	-26	39	85	-62	-113	-40	8	-18	-21	2	-76	-116	-102	-19	-31	-60	-102	33	-85	-31	-105	-25	-101	-68	-63	-3	-100	-19	-76	-70	-149	-77	-444	153	-7463	-27571	1766	-23434	-4366	-24782	4430	-20985	-10628	-18248	1791	-21203	-13298	-14028	1651
1.050000	-31	41	85	-59	-112	-38	10	-14	-17	3	-75	-64	-99	-15	-29	-58	-100	35	-85	-36	-108	-25	-102	-72	-65	-1	-100	-15	-75	-70	-147	-77	-524	270	-7394	-26963	833	-23260	-4217	-24660	4717	-20818	-10466	-18089	1718	-20986	-13209	-14087	1747
1.050833	-26	38	87	-60	-111	-38	9	-18	-15	3	-74	-68	-98	-17	-30	-60	-100	32	-85	-34	-107	-25	-102	-69	-63	1	-101	-17	-76	-72	-150	-77	-400	382	-7303	-26339	-62	-23090	-4081	-24529	5194	-20637	-10329	-17910	1555	-20779	-13116	-14163	1269
1.051667	-27	38	87	-60	-111	-36	11	-17	-17	3	-75	-67	-96	-16	-31	-56	-101	33	-86	-12	-107	-25	-101	-69	-64	-5	-97	-13	-75	-70	-144	-76	-705	476	-7195	-25712	-150	-22941	-3960	-24388	5578	-20467	-10211	-17723	2543	-20576	-13023	-14255	-1849
1.052500	-27	40	89	-58	-111	-35	11	-17	-22	29	-74	-68	-98	-16	-31	-60	-99	34	-84	-32	-105	-22	-101	-73	-62	0	-100	-14	-75	-72	-149	-74	-1087	553	-7070	-25091	1654	-22803	-3857	-24240	5807	-20306	-10116	-17516	2790	-20389	-12927	-14352	-3582
1.053333	-25	41	91	-62	-113	-32	0	-14	-17	6	-76	-68	-94	-14	-31	-57	-95	35	-86	-25	-107	-22	-102	-69	-63	0	-101	-12	-72	-90	-145	-74	-24	611	-6939	-24483	541	-22676	-3766	-24081	5754	-20141	-10029	-17300	1023	-20204	-12820	-14457	-5416
1.054167	-25	40	92	-57	-108	-30	12	-15	-18	7	-73	-67	-70	-13	-30	-59	-101	35	-82	-32	-104	-19	-100	-70	-64	0	-98	-12	-73	-69	-145	-67	-636	647	-6800	-23889	-1369	-22551	-3680	-23912	5837	-19974	-9953	-17090	2586	-20022	-12705	-14569	-2307
1.055000	-24	41	91	-60	-111	-32	12	-17	-16	6	-70	-64	-84	-13	-35	-59	-97	35	-84	-32	-102	-24	-101	-63	-61	0	-98	-11	-73	-69	-146	-74	-535	658	-6664	-23328	-1465	-22433	-3594	-23743	6044	-19813	-9886	-16880	2413	-19845	-12583	-14680	-6446
1.055833	-25	39	90	-62	-114	-34	10	-16	-18	5	-76	-72	-111	-21	-34	-59	-98	33	-85	-36	-103	-23	-102	-74	-65	-1	-101	-17	-75	-74	-150	-78	-298	644	-6535	-22804	-1578	-22309	-3524	-23561	6134	-19647	-9826	-16676	2196	-19670	-12415	-14793	-6850
1.056667	-29	35	87	-64	-113	-43	7	-21	-22	3	-79	-73	-100	-22	-35	-61	-109	29	-90	-38	-111	-28	-112	-73	-67	-6	-103	-18	-77	-74	-151	-79	-376	602	-6426	-22316	-722	-22189	-3444	-23376	6211	-19475	-9757	-16473	2353	-19498	-12234	-14899	-6210
1.057500	-31	38	85	-64	-117	-39	7	-19	-24	3	-72	-70	-100	-19	-35	-63	-102	30	-85	-34	-108	-25	-104	-72	-64	-3	-101	-16	-77	-73	-151	-77	-539	544	-6332	-21863	1097	-22050	-3351	-23174	6225	-19289	-9678	-16275	2466	-19320	-12024	-14999	-8793
1.058333	-28	36	87	-63	-114	-38	8	-19	-18	7	-75	-67	-100	-16	-34	-60	-102	30	-81	-36	-108	-27	-104	-80	-65	0	-102	-15	-68	-74	-150	-78	-46	461	-6262	-21471	1715	-21904	-3247	-22970	6311	-19107	-9593	-16096	1467	-19141	-11792	-15091	-9940
1.059167	-24	38	89	-62	-114	-33	10	-17	-16	4	-73	-69	-101	-26	-31	-58	-100	34	-87	-33	-102	-23	-99	-69	-63	-4	-102	-14	-73	-82	-150	-78	-306	350	-6219	-21125	2130	-21744	-3126	-22763	6307	-18918	-9486	-15923	2596	-18969	-11529	-15174	-5578
1.060000	-23	37	89	-61	-111	-35	12	-14	-18	7	-70	-66	-96	-17	-21	-62	-97	34	-84	-34	-104	-27	-103	-70	-64	-3	-99	-14	-77	-73	-153	-78	-322	219	-6213	-20839	4582	-21579	-2993	-22545	5996	-18726	-9363	-15767	3636	-18795	-11237	-15237	-9038
1.060833	-25	38	77	-62	-110	-35	15	-16	-13	6	-72	-66	-99	-21	-30	-62	-100	32	-85	-34	-105	-23	-99	-69	-64	-15	-99	-15	-75	-72	-151	-74	-526	54	-6239	-20611	6874	-21396	-2837	-22325	5671	-18537	-9226	-15621	3498	-18627	-10925	-15294	-12738
1.061667	-28	39	89	-60	-114	-36	12	-16	-17	5	-74	-67	-99	-15	-28	-56	-101	30	-83	-33	-107	-27	-101	-72	-66	-7	-101	-14	-73	-69	-148	-78	-520	-119	-6301	-20449	7725	-21207	-2663	-22102	5295	-18346	-9064	-15501	2845	-18461	-10589	-15327	-9498
1.062500	-28	36	86	-59	-114	-33	13	-17	-18	5	-74	-67	-111	-18	-26	-62	-98	34	-84	-33	-104	-25	-100	-72	-63	-1	-100	-15	-75	-72	-152	-80	-327	-324	-6374	-20348	7662	-21005	-2476	-21874	4791	-18161	-8888	-15370	3075	-18308	-10239	-15339	-13010
1.063333	-28	38	87	-61	-127	-38	9	-15	-21	5	-74	-66	-100	-18	-30	-61	-103	35	-84	-36	-107	-1	-100	-70	-66	-3	-101	-16	-75	-69	-150	-77	-428	-562	-6531	-20314	7010	-20792	-2270	-21649	4075	-17982	-8685	-15264	3436	-18158	-9875	-15333	-13521
1.064167	-27	37	85	-63	-121	-38	11	-17	-23	3	-77	-68	-100	-23	-34	-62	-103	30	-87	-36	-109	-25	-102	-73	-65	-6	-101	-17	-80	-73	-152	-81	-452	-832	-6691	-20348	5553	-20573	-2057	-21421	3192	-17807	-8473	-15167	2951	-18021	-9509	-15306	-12414
1.065000	-31	38	84	-63	-113	-41	8	-18	-22	4	-76	-69	-101	-21	-32	-63	-104	32	-87	-39	-112	-28	-104	-73	-68	-5	-102	-18	-78	-75	-154	-81	-558	-1129	-6886	-20453	4231	-20351	-1830	-21197	2379	-17608	-8248	-15080	2694	-17891	-9139	-15251	-14405
1.065833	-26	38	85	-63	-115	-40	9	-16	-21	1	-77	-69	-101	-18	-31	-60	-101	33	-86	-33	-107	-24	-98	-68	-67	1	-99	-14	-75	-69	-148	-78	-803	-1461	-7102	-20602	4531	-20116	-1592	-20966	1571	-17476	-8004	-14996	2900	-17764	-8768	-15173	-15147
1.066667	-24	39	88	-59	-110	-34	13	-13	-16	8	-70	-63	-99	-15	-28	-58	-97	37	-82	-32	-107	-23	-94	-69	-62	-13	-99	-14	-73	-69	-147	-76	256	-1832	-7341	-20823	2653	-19894	-1361	-20737	426	-17323	-7763	-14922	612	-17654	-8415	-15076	-16643
1.067500	-24	43	90	-60	-107	-31	16	-13	-17	9	-74	-64	-96	-16	-32	-58	-96	33	-84	-31	-104	-22	-98	-68	-63	0	-98	-13	-73	-70	-147	-76	35	-2241	-7599	-21099	-1709	-19672	-1130	-20511	-573	-17183	-7513	-14853	974	-17557	-8079	-14962	-12707
1.068333	-28	66	88	-57	-112	-34	11	-10	-16	9	-74	-65	-95	-14	-27	-57	-97	36	-81	-34	-103	-24	-102	-69	-61	1	-97	-12	-74	-66	-145	-74	-397	-2686	-7870	-21423	-4043	-19452	-908	-20289	-990	-17042	-7265	-14787	839	-17460	-7762	-14827	-14843
1.069167	-26	44	88	-56	-98	-53	16	-12	-14	9	-73	-65	-97	-14	-29	-57	-100	36	-82	-31	-107	-25	-102	-68	-61	2	-98	-12	-61	-72	-148	-75	-39	-3169	-8157	-21778	-7113	-19262	-699	-20064	-1391	-16908	-7024	-14727	371	-17377	-7480	-14680	-15495
1.070000	-23	43	86	-57	-111	-32	12	-11	-18	5	-74	-65	-94	-12	-31	-58	-101	35	-87	-32	-104	-25	-95	-70	-64	0	-101	-15	-72	-68	-145	-75	-136	-3690	-8453	-22209	-9043	-19029	-494	-19849	-1663	-16779	-6791	-14671	206	-17296	-7216	-14514	-11710
1.070833	-23	42	88	-57	-110	-34	15	-12	-15	8	-72	-66	-97	-17	-30	-59	-96	37	-83	-29	-107	-24	-95	-67	-61	0	-92	-14	-77	-69	-148	-75	-122	-4209	-8745	-22639	-9273	-18824	-318	-19618	-1960	-16651	-6561	-14607	521	-17220	-6983	-14342	-12378
1.071667	-26	41	89	-58	-108	-33	10	-11	-18	7	-72	-65	-95	-14	-47	-57	-103	38	-83	-31	-108	-26	-101	-68	-64	2	-99	-13	-73	-69	-146	-74	162	-4792	-9040	-23091	-9633	-18626	-160	-19403	-2220	-16525	-6345	-14546	-531	-17139	-6778	-14171	-12574
1.072500	-24	40	87	-59	-110	-31	13	-11	11	8	-72	-65	-97	-15	-28	-57	-99	36	-84	-28	-105	-22	-99	-67	-63	-1	-100	-14	-72	-69	-152	-72	-145	-5366	-9327	-23544	-10887	-18430	-25	-19188	-2313	-16394	-6135	-14485	-104	-17064	-6604	-13978	-6727
1.073333	-18	39	87	-57	-110	-34	11	-14	-18	8	-70	-63	-94	-16	-29	-58	-97	33	-83	-33	-105	-23	-102	-72	-64	-1	-98	-15	-75	-68	-149	-74	-63	-5939	-9606	-23997	-9516	-18243	96	-18977	-2351	-16262	-5938	-14425	406	-16987	-6454	-13810	-5699
1.074167	-24	40	80	-60	-113	-34	12	-13	-17	6	-73	-64	-96	-17	-30	-57	-99	34	-85	-32	-103	-19	-99	-69	-63	1	-88	-13	-69	-69	-146	-70	-145	-6500	-9866	-24430	-6826	-18044	196	-18762	-2384	-16125	-5745	-14362	-271	-16901	-6327	-13615	-9496
1.075000	-25	43	88	-56	-109	-32	13	-11	-16	7	-69	-61	-94	-13	-26	-55	-99	36	-82	-29	-105	-23	-100	-68	-60	3	-95	-12	-70	-66	-147	-72	-387	-7040	-10111	-24843	-4763	-17852	273	-18550	-2476	-15983	-5568	-14297	-1009	-16813	-6215	-13438	-4113
1.075833	-28	42	88	-57	-110	-32	15	-12	-18	7	-72	-62	-98	-15	-30	-58	-99	37	-84	-32	-107	-19	-99	-67	-64	28	-96	-15	-73	-72	-151	-73	-176	-7546	-10343	-25215	-3408	-17661	331	-18349	-2358	-15844	-5397	-14236	-811	-16718	-6124	-13276	-5272
1.076667	-24	39	86	-60	-113	-35	11	-13	-18	6	-74	-64	-96	-16	-29	-66	-100	40	-84	-31	-108	-23	-101	-68	-62	0	-99	-14	-73	-69	-149	-74	-393	-7998	-10538	-25544	-2125	-17471	367	-18154	-2240	-15694	-5233	-14168	-603	-16613	-6040	-13119	-7599
1.077500	-25	40	88	-53	-109	-35	12	-16	-19	4	-73	-62	-101	-21	-32	-60	-103	36	-81	-31	-107	-22	-100	-67	-62	0	-96	-15	-77	-70	-149	-74	-248	-8385	-10703	-25817	-1189	-17281	395	-17945	-2269	-15543	-5071	-14104	-785	-16503	-5961	-12978	-4964
1.078333	-10	42	86	-62	-114	-33	12	-14	-15	3	-72	-64	-98	-16	-28	-58	-99	34	-83	-33	-107	-22	-100	-69	-64	-1	-101	-14	-74	-69	-145	-75	-233	-8694	-10837	-26026	-300	-17100	401	-17744	-2344	-15412	-4899	-14030	-717	-16383	-5887	-12849	-4837
1.079167	-10	38	87	-57	-107	-32	12	-14	-19	7	-62	-62	-98	-17	-29	-60	-101	37	-83	-31	-108	-19	-98	-68	-64	0	-97	-14	-66	-61	-149	-77	-861	-8906	-10933	-26170	2020	-16919	399	-17549	-2374	-15248	-4777	-13960	-82	-16262	-5814	-12742	-2808
1.080000	-25	43	88	-60	-112	-32	13	-13	-18	5	-73	-60	-98	-15	-28	-58	-98	35	-84	-31	-108	-21	-107	-66	-63	-1	-96	-12	-76	-68	-148	-74	-262	-9020	-10989	-26245	3342	-16762	386	-17355	-2451	-15104	-4638	-13888	-1912	-16127	-5737	-12651	-823
1.080833	-28	33	87	-59	-111	-32	15	-15	-14	6	-73	-63	-99	-16	-30	-58	-98	37	-85	-32	-108	-17	-99	-69	-66	-3	-97	-12	-76	-72	-147	-74	-32	-9023	-10999	-26246	1130	-16614	364	-17164	-2450	-14969	-4509	-13811	-1595	-15994	-5665	-12575	6461
1.081667	-26	43	86	-61	-111	-36	11	-17	-17	4	-75	-65	-96	-16	-33	-59	-100	35	-85	-34	-108	-25	-102	-70	-63	-4	-98	-14	-76	-75	-150	-76	-761	-8922	-10964	-26177	937	-16497	330	-16979	-2220	-14847	-4391	-13739	-891	-15858	-5586	-12523	10635
1.082500	-28	19	84	-63	-114	-38	9	-18	-23	2	-78	-69	-97	-18	-32	-60	-102	35	-87	-33	-107	-21	-101	-70	-67	0	-100	-14	-77	-80	-149	-76	-281	-8700	-10879	-26027	-145	-16383	303	-16792	-2256	-14728	-4278	-13657	-1458	-15713	-5502	-12485	10353
1.083333	-29	40	87	-56	-116	-38	11	-14	-23	5	-75	-64	-101	-17	-29	-59	-104	30	-87	-34	-110	-27	-103	-69	-65	-3	-100	-14	-73	-73	-148	-77	-488	-8371	-10745	-25804	-701	-16327	265	-16607	-2159	-14623	-4173	-13573	-1348	-15570	-5416	-12465	14812
1.084167	-31	39	81	-59	-114	-34	11	-13	-24	3	-33	-63	-103	-17	-35	-62	-107	35	-86	-34	-110	-23	-104	-73	-68	-3	-101	-16	-82	-73	-149	-79	-626	-7941	-10568	-25504	-776	-16277	236	-16428	-2008	-14534	-4083	-13491	-305	-15425	-5327	-12466	14078
1.085000	-26	37	84	-60	-114	-34	11	-16	-22	0	-79	-64	-99	-16	-32	-60	-102	34	-86	-44	-109	-24	-101	-69	-68	-3	-98	-12	-73	-69	-147	-77	-136	-7421	-10321	-25133	-1143	-16257	209	-16246	-1955	-14451	-3996	-13401	-1199	-15278	-5233	-12475	11125
1.085833	-25	43	87	-58	-109	-31	13	-16	-16	4	-69	-64	-97	-16	-32	-59	-98	41	-84	-30	-105	-19	-100	-67	-61	2	-97	-11	-73	-70	-147	-35	201	-6824	-10034	-24697	-3867	-16263	195	-16068	-1807	-14385	-3922	-13308	-1178	-15136	-5140	-12497	13997
1.086667	-25	42	90	-57	-112	-33	13	-11	-17	8	-69	-66	-96	-15	-27	-56	-96	39	-82	-31	-105	-19	-98	-67	-62	0	-98	-12	-74	-68	-147	-77	-74	-6174	-9705	-24197	-5271	-16285	185	-15904	-1638	-14333	-3855	-13214	178	-14997	-5044	-12534	14934
1.087500	-28	36	88	-58	-110	-32	15	-15	-16	3	-70	-57	-99	-15	-32	-57	-100	41	-83	-30	-108	-19	-98	-69	-66	0	-98	-12	-73	-69	-153	-79	-35	-5489	-9329	-23642	-5021	-16327	189	-15742	-1492	-14283	-3793	-13119	282	-14860	-4955	-12580	7045
1.088333	-25	41	88	-58	-109	-34	11	-14	-18	6	-69	-62	-95	-15	-35	-59	-97	37	-82	-30	-108	-22	-100	-69	-66	2	-98	-13	-73	-68	-146	-77	-111	-4792	-8916	-23034	-4925	-16377	207	-15588	-1310	-14244	-3733	-13022	-514	-14722	-4863	-12631	9248
1.089167	-23	41	87	-58	-111	-28	12	-14	-19	3	-72	-64	-98	-18	-29	-57	-100	37	-85	-32	-107	-23	-99	-72	-64	0	-96	-14	-75	-72	-146	-79	18	-4098	-8464	-22379	-5414	-16429	249	-15439	-1069	-14208	-3676	-12928	-662	-14589	-4763	-12688	7500
1.090000	-27	36	86	-61	-110	-38	9	-17	-19	2	-74	-63	-97	-18	-29	-62	-101	34	-90	-35	-110	-26	-102	-73	-67	-3	-100	-16	-75	-74	-148	-80	-10	-3432	-7988	-21692	-5784	-16480	309	-15305	-797	-14190	-3616	-12833	-440	-14462	-4661	-12750	2410
1.090833	-27	38	84	-63	-111	-38	11	-17	-19	2	-76	-66	-99	-21	-33	-62	-102	34	-90	-34	-107	-23	-99	-69	-64	-3	-101	-18	-74	-74	-147	-79	29	-2807	-7487	-20977	-6363	-16509	404	-15171	-494	-14131	-3541	-12732	-508	-14313	-4553	-12808	4734
1.091667	-27	36	87	-57	-111	-38	11	-13	-19	4	-74	-63	-100	-17	-32	-62	-84	35	-85	-34	-105	-24	-101	-74	-64	1	-100	-12	-74	-70	-148	-81	-345	-2243	-6970	-20254	-6589	-16524	511	-15048	-223	-14076	-3457	-12636	-117	-14172	-4439	-12866	511
1.092500	-22	40	89	-59	-108	-35	13	-11	-16	5	-69	-67	-99	-19	-32	-59	-99	37	-84	-33	-107	-22	-97	-69	-64	1	-99	-13	-76	-72	-145	-34	-1161	-1753	-6441	-19531	-4755	-16503	658	-14940	9	-14006	-3360	-12543	916	-14021	-4319	-12929	-4006
1.093333	-26	42	85	-61	-111	-35	15	-10	-16	2	-73	-64	-96	-15	-28	-59	-99	36	-83	-30	-109	-24	-100	-66	-63	1	-96	-9	-73	-68	-149	-77	-686	-1344	-5914	-18821	-1964	-16455	835	-14837	224	-13920	-3243	-12452	-400	-13862	-4183	-13017	-5977
1.094167	-23	24	92	-56	-110	-36	16	-11	-16	6	-80	-65	-96	-16	-29	-60	-95	36	-83	-31	-105	-22	-97	-73	-63	0	-98	-12	-74	-72	-146	-76	222	-1021	-5387	-18139	-2669	-16363	1040	-14743	153	-13808	-3105	-12370	-922	-13699	-4042	-13042	-8249
1.095000	-21	42	89	-58	-109	-32	16	-11	-21	8	-70	-62	-98	-16	-28	-55	-97	36	-84	-32	-103	-21	-99	-67	-61	3	-98	-9	-73	-68	-146	-74	-717	-790	-4876	-17482	-1421	-16232	1267	-14663	291	-13675	-2947	-12291	357	-13519	-3884	-13093	-8705
1.095833	-23	40	87	-59	-132	-35	15	-13	-16	5	-72	-66	-97	-18	-33	-56	-99	36	-85	-32	-104	-21	-100	-72	-64	1	-96	-12	-77	-72	-150	-77	-19	-645	-4376	-16900	-339	-16060	1522	-14588	586	-13511	-2770	-12222	-314	-13330	-3718	-13148	-13945
1.096667	-26	39	87	-60	-112	-39	15	-14	-17	6	-75	-68	-97	-17	-29	-42	-99	34	-83	-34	-109	-24	-108	-70	-66	0	-101	-14	-75	-69	-149	-78	44	-577	-3898	-16371	1062	-15846	1789	-14528	681	-13318	-2565	-12163	-503	-13115	-3534	-13203	-14118
1.097500	-27	37	85	-58	-111	-38	12	-12	-21	7	-64	-69	-102	-21	-33	-60	-101	35	-85	-33	-108	-25	-102	-70	-67	-4	-101	-14	-75	-70	-150	-111	-12	-584	-3450	-15912	2946	-15585	2090	-14464	609	-13093	-2341	-12105	-168	-12895	-3341	-13253	-16359
1.098333	-27	40	86	-61	-114	-39	12	-13	-19	5	-76	-68	-98	-18	-36	-60	-101	33	-87	-36	-108	-25	-105	-69	-65	-4	-105	-15	-75	-70	-150	-80	158	-637	-3032	-15535	5111	-15292	2393	-14412	626	-12843	-2107	-12060	-979	-12659	-3142	-13308	-19961
1.099167	-28	37	80	-61	-110	-41	10	-17	-21	2	-77	-68	-99	-19	-33	-61	-99	33	-85	-34	-100	-23	-102	-69	-64	0	-100	-12	-73	-72	-149	-84	194	-731	-2654	-15252	4877	-14954	2706	-14361	699	-12561	-1851	-12020	-1300	-12409	-2935	-13358	-19347
1.100000	-25	40	86	-60	-111	-36	9	-13	-17	6	-73	-67	-97	-17	-31	-58	-121	36	-87	-35	-111	-26	-104	-68	-65	-3	-100	-14	-76	-70	-150	-78	-273	-867	-2290	-15058	5603	-14587	3016	-14321	868	-12262	-1589	-11992	0	-12144	-2722	-13416	-15293
1.100833	-27	41	73	-58	-136	-34	15	-12	-23	4	-77	-67	-99	-16	-32	-60	-103	35	-86	-33	-108	-24	-103	-72	-66	-3	-100	-14	-76	-70	-135	-79	-45	-1013	-1968	-14953	7657	-14193	3318	-14278	900	-11941	-1325	-11968	127	-11868	-2512	-13478	-21160
1.101667	-29	43	87	-57	-110	-36	11	-14	-19	8	-70	-66	-99	-31	-32	-57	-96	34	-84	-35	-104	-17	-105	-67	-65	0	-101	-12	-72	-67	-149	-75	-237	-1168	-1687	-14933	9340	-13778	3603	-14240	824	-11606	-1062	-11953	-578	-11582	-2308	-13538	-20192
1.102500	-26	41	86	-64	-109	-35	12	-13	-19	7	-72	-67	-97	-16	-32	-59	-100	35	-84	-32	-107	-23	-100	-67	-66	-1	-102	-14	-79	-68	-149	-74	-78	-1321	-1442	-14997	10181	-13374	3863	-14204	775	-11259	-811	-11946	-719	-11292	-2120	-13612	-17376
1.103333	-30	39	85	-61	-113	-36	11	-15	-23	5	-73	-65	-97	-16	-31	-59	-103	34	-86	-35	-107	-24	-105	-69	-72	-1	-102	-13	-72	-67	-150	-77	-232	-1452	-1230	-15131	10452	-12905	4092	-14173	687	-10929	-574	-11941	-392	-10999	-1951	-13679	-20414
1.104167	-28	40	86	-59	-114	-35	20	-12	-18	4	-75	-67	-99	-21	-34	-60	-99	34	-87	-38	-107	-26	-103	-61	-65	0	-98	-16	-80	-74	-151	-77	-183	-1573	-1052	-15322	9875	-12453	4291	-14140	595	-10562	-362	-11948	-445	-10706	-1798	-13753	-18723
1.105000	-28	39	87	-62	-110	-35	3	-14	-19	5	-81	-65	-96	-18	-29	-59	-100	62	-86	-34	-108	-25	-104	-70	-66	-1	-101	-13	-74	-69	-148	-77	-38	-1665	-900	-15556	8523	-12004	4446	-14128	568	-10212	-177	-11944	-494	-10415	-1664	-13825	-20204
1.105833	-31	42	87	-59	-110	-33	13	-13	-17	7	-74	-64	-100	-16	-32	-60	-99	36	-84	-32	-103	-31	-100	-67	-61	2	-98	-13	-70	-73	-146	-74	-341	-1734	-770	-15808	7242	-11555	4560	-14077	619	-9876	-21	-11946	105	-10123	-1564	-13890	-21774
1.106667	-24	44	88	-55	-110	-33	12	-13	-16	4	-73	-64	-97	-16	-28	-62	-96	35	-85	-35	-107	-23	-101	-68	-62	2	-100	-15	-75	-70	-147	-76	-97	-1788	-673	-16068	6447	-11122	4610	-14055	658	-9553	90	-11948	-647	-9842	-1505	-13956	-22206
1.107500	-27	38	84	-60	-110	-35	9	-15	-26	3	-76	-65	-102	-18	-35	-59	-98	35	-85	-34	-104	-23	-101	-66	-63	1	-102	-12	-76	-94	-147	-75	1146	-1820	-589	-16307	1873	-10690	4623	-14027	647	-9238	163	-11950	-1557	-9571	-1472	-14014	-21675
1.108333	-25	42	87	-57	-110	-36	11	-11	-18	4	-74	-67	-96	-16	-28	-58	-100	35	-84	-30	-112	-26	-102	-68	-64	2	-100	-13	-73	-69	-145	-76	80	-1846	-517	-16516	-1715	-10276	4572	-13998	864	-8939	192	-11951	145	-9300	-1473	-14065	-14739
1.109167	-22	44	87	-58	-107	-32	20	-12	-10	5	-75	-62	-96	-18	-32	-58	-98	34	-85	-31	-105	-21	-100	-67	-55	-1	-97	-13	-76	-72	-149	-75	356	-1868	-460	-16665	-4325	-9876	4489	-13985	1207	-8663	178	-11948	-521	-9044	-1515	-14108	-14386
1.110000	-28	38	84	-59	-112	-35	9	-14	-19	-7	-81	-65	-99	-15	-29	-58	-100	33	-87	-35	-108	-23	-102	-68	-65	-3	-102	-13	-74	-72	-147	-77	230	-1888	-407	-16747	-6604	-9499	4342	-13967	1528	-8402	116	-11942	-716	-8796	-1589	-14134	-8221
1.110833	-26	40	87	-63	-112	-35	11	-14	-22	1	-74	-65	-102	-18	-32	-58	-102	34	-85	-34	-108	-24	-103	-72	-65	0	-110	-16	-77	-74	-149	-76	50	-1918	-348	-16741	-7902	-9141	4159	-13953	1773	-8151	24	-11933	-718	-8552	-1696	-14140	-1364
1.111667	-25	40	87	-61	-112	-36	12	-14	-17	2	-75	-65	-95	-17	-29	-59	-99	36	-86	-38	-108	-24	-101	-68	-63	0	-100	-14	-76	-73	-146	-76	285	-1959	-283	-16635	-7855	-8802	3957	-13938	2188	-7910	-107	-11915	-1128	-8316	-1812	-14153	3302
1.112500	-23	41	88	-60	-109	-36	16	-13	-15	-19	-74	-65	-98	-18	-28	-59	-98	36	-83	-33	-104	-22	-99	-69	-63	1	-100	-14	-75	-78	-145	-76	797	-2013	-213	-16426	-9196	-8488	3684	-13925	2794	-7676	-272	-11896	-1513	-8064	-1960	-14142	9198
1.113333	-26	40	87	-59	-110	-34	12	-14	-22	1	-73	-62	-97	-12	-29	-57	-102	57	-84	-34	-108	-23	-101	-69	-64	-1	-98	-13	-74	-72	-148	-77	359	-2084	-126	-16110	-9995	-8188	3399	-13910	3240	-7439	-462	-11868	-101	-7815	-2122	-14124	20410
1.114167	-24	41	57	-59	-113	-36	1	-13	-16	4	-74	-66	-98	-18	-28	-56	-98	36	-85	-31	-107	-22	-101	-69	-62	0	-99	-15	-75	-79	-143	-77	292	-2175	-22	-15684	-8258	-7907	3103	-13904	3658	-7206	-675	-11850	24	-7561	-2294	-14099	21055
1.115000	-22	42	86	-60	-109	-33	10	-14	-15	13	-74	-65	-96	-16	-21	-57	-100	34	-85	-34	-108	-25	-101	-68	-67	0	-99	-14	-76	-73	-148	-77	-116	-2281	96	-15156	-5875	-7651	2786	-13896	4226	-6972	-899	-11828	-792	-7302	-2472	-14068	23267
1.115833	-28	37	86	-63	-112	-13	8	-18	-24	1	-77	-68	-101	-23	-32	-58	-103	33	-86	-32	-107	-23	-102	-69	-67	-3	-101	-19	-87	-74	-148	-77	-50	-2398	241	-14532	-3863	-7408	2472	-13884	4821	-6725	-1129	-11804	-990	-7028	-2644	-14034	29578
1.116667	-29	37	84	-63	-112	-39	10	-16	-21	-19	-76	-66	-98	-22	-32	-59	-101	33	-88	-39	-99	-24	-103	-69	-68	-6	-102	-15	-77	-74	-149	-78	103	-2519	403	-13831	-1660	-7182	2161	-13880	5332	-6465	-1354	-11784	-756	-6732	-2803	-14003	26971
1.117500	-27	39	85	-59	-109	-35	12	-17	-17	4	-74	-64	-96	-19	-29	-59	-100	33	-85	-34	-108	-23	-102	-70	-66	4	-103	-17	-76	-75	-147	-78	290	-2636	592	-13055	256	-6962	1862	-13861	5802	-6185	-1575	-11762	-854	-6423	-2947	-13973	28316
1.118333	-28	40	86	-59	-111	-34	11	-15	-17	4	-74	-60	-98	-18	-29	-57	-102	33	-84	-36	-114	-25	-100	-69	-67	-1	-99	-14	-74	-72	-143	-75	472	-2745	796	-12222	1776	-6748	1576	-13844	6512	-5888	-1782	-11748	-858	-6085	-3073	-13951	29195
1.119167	-25	41	87	-59	-110	-32	11	-14	-19	4	-74	-65	-101	-18	-29	-57	-103	35	-86	-34	-105	-25	-100	-68	-65	-3	-100	-14	-75	-72	-135	-80	348	-2839	1014	-11342	3703	-6540	1310	-13826	7266	-5573	-1970	-11744	-166	-5744	-3168	-13943	27003
1.120000	-28	42	88	-59	-113	-33	12	-14	-18	9	-72	-65	-98	-18	-28	-60	-84	40	-85	-38	-109	-23	-97	-67	-66	0	-99	-13	-73	-69	-145	-78	282	-2907	1236	-10449	6873	-6330	1066	-13804	7913	-5235	-2134	-11738	-164	-5375	-3242	-13947	26893
1.120833	-28	44	89	-61	-109	-33	13	-16	-18	7	-72	-65	-95	-14	-29	-56	-100	38	-83	-31	-105	-15	-100	-67	-64	0	-99	-13	-74	-68	-147	-75	1542	-2945	1470	-9547	6724	-6115	852	-13777	8536	-4885	-2283	-11720	-1931	-4984	-3281	-13972	26256
1.121667	-27	40	91	-59	-109	-34	15	-14	-3	7	-69	-62	-99	-10	-28	-55	-102	37	-84	-40	-107	-23	-98	-67	-63	-3	-99	-12	-78	-68	-142	-75	1058	-2951	1689	-8657	5340	-5888	663	-13749	9467	-4513	-2402	-11762	-478	-4574	-3295	-14012	30148
1.122500	-26	39	90	-59	-118	-32	15	-14	-18	5	-72	-67	-96	-15	-28	-56	-101	37	-84	-34	-108	-24	-98	-68	-66	-5	-103	-13	-75	-68	-145	-78	1245	-2921	1899	-7793	5213	-5639	504	-13715	10391	-4126	-2498	-11788	-582	-4155	-3271	-14072	25439
1.123333	-29	39	88	-63	-111	-35	10	-18	-24	6	-73	-67	-98	-4	-26	-58	-100	11	-91	-39	-108	-26	-100	-73	-66	-4	-101	-14	-76	-69	-146	-78	1372	-2843	2133	-6971	4775	-5368	370	-13683	11417	-3720	-2578	-11825	-678	-3724	-3224	-14135	24494
1.124167	-26	36	84	-62	-111	-40	5	-19	-26	0	-76	-68	-101	-18	-32	-61	-103	30	-90	-28	-110	-25	-101	-73	-68	-5	-102	-15	-68	-70	-146	-76	1187	-2730	2331	-6183	5532	-5086	268	-13636	13170	-3311	-2612	-11868	-1007	-3281	-3143	-14260	25308
1.125000	-30	39	85	-62	-112	-44	10	-15	-18	5	-72	-73	-98	-4	-28	-60	-104	30	-90	-35	-107	-24	-99	-69	-65	-3	-100	-15	-75	-69	-146	-73	1180	-2572	2498	-5456	6708	-4770	189	-13585	14989	-2893	-2631	-11918	-1408	-2842	-3040	-14375	21927
1.125833	-22	41	81	-61	-110	-33	15	-14	-19	5	-72	-64	-97	-12	-27	-56	-102	35	-84	-31	-98	-23	-86	-66	-65	-3	-99	-13	-73	-70	-145	-73	1435	-2371	2661	-4787	5684	-4421	138	-13521	16007	-2470	-2634	-11980	-2501	-2402	-2911	-14515	18427
1.126667	-25	42	93	-57	-105	-31	17	-15	-15	7	-81	-60	-94	-11	-25	-57	-100	38	-82	-55	-104	-22	-96	-68	-61	0	-98	-12	-70	-66	-145	-72	846	-2147	2784	-4200	3400	-4057	103	-13452	16508	-2061	-2619	-12051	-1767	-1976	-2770	-14672	21195
1.127500	-24	41	91	-57	-111	-32	36	-13	-16	6	-70	-64	-95	-13	-25	-55	-97	36	-85	-34	-101	-21	-96	-79	-63	0	-102	-12	-73	-68	-148	-73	795	-1896	2879	-3668	2793	-3657	85	-13375	16478	-1660	-2589	-12129	-1168	-1566	-2617	-14844	16305
1.128333	-26	41	90	-58	-108	-31	16	-21	-19	8	-69	-61	-96	-13	-24	-57	-98	59	-83	-32	-103	-19	-98	-69	-63	0	-99	-12	-72	-66	-146	-72	482	-1625	2952	-3209	3354	-3237	99	-13285	16109	-1266	-2548	-12212	-1412	-1178	-2473	-15034	10092
1.129167	-26	42	90	-57	-117	-32	16	-15	-16	5	-70	-64	-97	-12	-25	-55	-100	37	-82	-32	-102	-28	-99	-67	-63	0	-99	-14	-73	-68	-146	-72	398	-1339	2995	-2813	3511	-2792	81	-13182	15299	-897	-2495	-12307	-1922	-817	-2291	-15232	12375
1.130000	-26	38	87	-55	-109	-33	13	-14	-18	4	-68	-63	-97	-13	-26	-56	-98	33	-85	-35	-103	-19	-99	-72	-63	0	-99	-13	-73	-67	-144	-73	542	-1048	3018	-2477	3301	-2334	89	-13065	13919	-550	-2438	-12398	-1628	-492	-2127	-15440	7264
1.130833	-25	39	87	-68	-109	-36	11	-15	-21	5	-74	-65	-98	-15	-27	-58	-102	34	-83	-32	-103	-13	-98	-70	-64	-1	-104	-16	-78	-72	-149	-74	211	-762	3022	-2197	3646	-1869	102	-12939	12091	-233	-2374	-12498	-1558	-203	-1960	-15656	4671
1.131667	-26	38	87	-59	-109	-34	10	-16	-19	4	-75	-67	-98	-18	-28	-59	-102	33	-83	-36	-109	-24	-100	-70	-65	-4	-102	-16	-76	-70	-151	-76	50	-484	3012	-1968	4052	-1404	111	-12797	9824	50	-2287	-12600	-1657	41	-1793	-15877	5167
1.132500	-28	37	86	-60	-110	-36	9	-23	-23	0	-76	-67	-97	-19	-29	-60	-101	32	-84	-31	-107	-24	-99	-67	-62	2	-99	-15	-75	-72	-148	-84	-144	-218	3002	-1766	4736	-941	126	-12636	7556	304	-2229	-12701	-1009	241	-1625	-16093	2455
1.133333	-24	40	87	-59	-111	-32	12	-16	-16	4	-73	-64	-98	-25	-25	-57	-98	32	-84	-6	-103	-40	-99	-68	-64	1	-100	-14	-70	-70	-147	-73	-655	21	2986	-1611	7036	-496	128	-12460	5190	509	-2151	-12804	-582	388	-1462	-16311	1772
1.134167	-23	42	90	-90	-107	-33	11	-16	-17	5	-70	-63	-97	-14	-28	-56	-101	37	-83	-28	-88	-16	-101	-67	-61	2	-99	-11	-73	-77	-146	-73	297	245	2983	-1474	7436	-73	131	-12271	2318	685	-2072	-12906	-2297	480	-1287	-16524	-238
1.135000	-24	43	90	-56	-109	-29	12	-14	-13	7	-69	-61	-111	-15	-26	-53	-96	37	-84	-32	-102	-18	-97	-65	-62	3	-99	-12	-70	-67	-146	-68	-78	443	2984	-1360	5585	305	119	-12070	-742	810	-1989	-13004	-819	516	-1114	-16735	2984
1.135833	-19	42	88	-58	-108	-33	12	-13	-16	5	-74	-64	-93	-15	-27	-56	-97	47	-82	-30	-104	-21	-99	-68	-64	-1	-99	-15	-73	-74	-147	-75	-469	611	3002	-1257	6037	658	98	-11863	-3785	884	-1910	-13108	-307	492	-936	-16937	1107
1.136667	-26	40	88	-61	-110	-35	11	-18	-17	3	-74	-64	-96	-18	-32	-55	-101	33	-85	-35	-107	-26	-102	-70	-64	0	-100	-14	-75	-74	-150	-76	-91	756	3046	-1162	6129	949	64	-11641	-7050	916	-1822	-13205	-402	411	-751	-17129	-962
1.137500	-28	39	88	-60	-112	-31	12	-14	-19	3	-73	-64	-97	-17	-30	-58	-101	35	-86	-33	-104	-22	-99	-69	-65	-10	-101	-13	-73	-70	-147	-73	-283	882	3103	-1062	6727	1194	27	-11404	-10374	901	-1738	-13301	-508	275	-542	-17298	-634
1.138333	-25	39	89	-59	-112	-32	10	-14	-17	8	-73	-63	-96	-27	-26	-56	-97	37	-91	-34	-108	-22	-99	-68	-61	2	-96	-13	-73	-69	-147	-72	-395	982	3180	-956	8028	1371	-3	-11164	-13780	844	-1651	-13389	-16	82	-339	-17449	-4594
1.139167	-27	45	90	-58	-109	-38	11	-14	-17	7	-73	-63	-98	-18	-29	-58	-101	34	-84	-30	-122	-23	-100	-70	-66	0	-98	-14	-77	-70	-147	-74	32	1067	3292	-833	8053	1489	-90	-10915	-17222	741	-1573	-13474	-1602	-164	-119	-17576	-7710
1.140000	-26	40	88	-63	-112	-27	9	-15	-29	3	-73	-65	-99	-18	-30	-56	-101	32	-90	-35	-111	-25	-102	-73	-67	-4	-101	-15	-76	-73	-151	-77	-90	1136	3417	-693	4178	1537	-166	-10670	-20626	593	-1495	-13554	-1590	-468	109	-17682	-4232
1.140833	9	41	86	-60	-112	-35	10	-18	-24	3	-75	-67	-100	-21	-31	-62	-98	33	-84	-34	-109	-24	-103	-70	-66	-1	-103	-15	-75	-75	-148	-72	-280	1205	3558	-529	1455	1524	-245	-10411	-23742	409	-1435	-13628	349	-822	352	-17748	-5261
1.141667	-26	40	88	-62	-138	-33	15	-13	-17	6	-73	-66	-96	-15	-39	-58	-98	34	-86	-34	-109	-23	-101	-73	-66	-1	-102	-12	-72	-70	-147	-76	-367	1262	3708	-344	234	1445	-337	-10153	-26456	191	-1368	-13691	369	-1211	597	-17788	-10054
1.142500	-28	40	90	-60	-109	-32	9	-15	-22	6	-73	-67	-100	-18	-31	-60	-100	35	-86	-33	-109	-22	-104	-72	-75	1	-101	-17	-77	-75	-147	-75	-423	1337	3877	-129	-1574	1305	-438	-9892	-28849	-64	-1330	-13746	-916	-1645	845	-17784	-8341
1.143333	-28	40	86	-65	-113	-34	10	-15	-22	6	-74	-58	-101	-6	-30	-59	-101	34	-87	-34	-117	-24	-104	-70	-66	-3	-100	-15	-77	-70	-150	-74	-208	1388	4038	113	-3494	1108	-545	-9630	-30900	-346	-1301	-13790	-772	-2107	1085	-17745	-11458
1.144167	-26	39	87	-84	-113	-38	10	-17	-19	4	-75	-68	-99	-19	-31	-59	-101	33	-90	-36	-107	-24	-103	-74	-63	-3	-100	-17	-77	-76	-148	-75	-223	1452	4202	372	-4830	862	-659	-9360	-32428	-654	-1305	-13826	-373	-2597	1305	-17657	-11803
1.145000	-27	38	89	-65	-112	-36	11	-19	-22	3	-72	-65	-96	-18	-30	-60	-102	35	-86	-35	-110	-24	-102	-72	-68	-5	-101	-14	-75	-73	-149	-75	-372	1527	4361	649	-6002	557	-772	-9091	-32727	-991	-1325	-13844	-400	-3108	1507	-17525	-10207
1.145833	-26	41	90	-60	-111	-33	15	-14	-17	9	-73	-64	-97	-15	-27	-56	-100	38	-86	-30	-104	-21	-99	-79	-65	1	-100	-14	-72	-73	-144	-72	-437	1609	4511	948	-7119	223	-889	-8811	-32741	-1336	-1376	-13837	-74	-3630	1681	-17342	-10116
1.146667	-24	42	91	-62	-105	-33	11	-15	-18	10	-70	-61	-64	-10	-26	-57	-96	23	-86	-31	-105	-21	-97	-66	-63	0	-98	-12	-72	-68	-147	-70	-804	1704	4642	1245	-7259	-159	-1011	-8529	-32723	-1703	-1461	-13839	867	-4160	1808	-17121	-9708
1.147500	-27	40	90	-59	-110	-34	15	-15	-19	5	-72	-68	-97	-15	-28	-60	-101	36	-85	-32	-102	-21	-100	-68	-64	1	-103	-23	-75	-73	-148	-75	-196	1784	4758	1541	-8273	-565	-1128	-8241	-32400	-2091	-1582	-13817	-271	-4685	1885	-16848	-11834
1.148333	-24	40	85	-61	-108	-36	12	-14	-16	6	-72	-66	-97	-15	-28	-60	-100	21	-85	-36	-104	-22	-101	-70	-65	-4	-102	-14	-77	-74	-149	-93	122	1870	4863	1826	-12689	-1000	-1244	-7942	-31990	-2484	-1729	-13761	1112	-5199	1902	-16544	-6568
1.149167	-25	36	85	-63	-113	-43	8	-18	-23	1	-74	-68	-98	-17	-29	-61	-101	34	-86	-28	-102	-22	-101	-73	-66	3	-102	-16	-79	-72	-149	-78	-810	1959	4953	2091	-14218	-1461	-1361	-7625	-31612	-2887	-1911	-13720	3519	-5695	1859	-16191	-6173
1.150000	-27	37	87	-61	-112	-38	10	-17	-18	6	-74	-66	-99	-15	-29	-60	-104	32	-88	-35	-109	-22	-102	-70	-66	-3	-101	-17	-73	-72	-128	-76	-447	2045	5027	2321	-15117	-1939	-1465	-7302	-31038	-3294	-2125	-13642	3582	-6167	1749	-15801	-9317
1.150833	-26	40	88	-60	-111	-35	10	-17	-19	5	-73	-68	-96	-17	-30	-61	-100	23	-86	-33	-105	-22	-103	-70	-72	-1	-101	-16	-76	-72	-152	-76	-632	2125	5092	2520	-14107	-2424	-1575	-6955	-29109	-3701	-2364	-13543	3135	-6611	1570	-15380	-4790
1.151667	-29	38	86	-60	-114	-32	6	-16	-23	2	-74	-66	-98	-15	-31	-55	-102	34	-86	-34	-105	-23	-100	-69	-64	-4	-100	-15	-74	-74	-148	-75	-869	2193	5141	2657	-11380	-2915	-1667	-6618	-25828	-4107	-2631	-13417	3397	-7019	1320	-14927	-5961
1.152500	-23	42	87	-59	-109	-36	12	-14	-18	5	-75	-67	-93	-14	-30	-57	-99	36	-85	-32	-105	-22	-100	-68	-64	-3	-103	-15	-74	-65	-145	-75	-669	2250	5177	2732	-8467	-3411	-1762	-6199	-22997	-4513	-2924	-13269	2085	-7385	1005	-14459	-7076
1.153333	-28	38	88	-57	-109	-32	12	-15	-18	5	-72	-62	-95	-16	-28	-53	-100	32	-82	-33	-103	-18	-99	-68	-62	1	-97	-13	-73	-67	-149	-74	-786	2294	5202	2733	-7718	-3885	-1854	-5788	-19781	-4907	-3233	-13094	2014	-7709	626	-13977	-1816
1.154167	-24	42	88	-57	-110	-33	11	-12	-19	7	-73	-64	-96	-16	-28	-56	-100	37	-82	-29	-105	-19	-98	-66	-64	0	-97	-8	-73	-66	-147	-70	-1176	2319	5218	2668	-5298	-4390	-1938	-5354	-16237	-5289	-3552	-12887	2798	-7985	202	-13488	1576
1.155000	-24	41	89	-60	-108	-32	11	-15	-14	8	-72	-63	-96	-14	-28	-56	-95	36	-85	-31	-98	-18	-100	-65	-64	-11	-97	-11	-74	-67	-147	-94	-1180	2325	5218	2514	-1035	-4874	-2028	-4902	-12837	-5655	-3875	-12652	2072	-8215	-272	-13000	-2852
1.155833	-27	41	87	-60	-109	-33	11	-18	-15	5	-74	-66	-96	-16	-31	-51	-99	35	-86	-35	-105	-24	-101	-68	-64	-1	-97	-15	-74	-72	-150	-75	-1251	2311	5202	2275	3430	-5340	-2113	-4427	-9275	-6009	-4207	-12376	958	-8399	-786	-12519	860
1.156667	-30	37	82	-65	-114	-17	10	-17	-15	1	-77	-66	-99	-21	-33	-80	-104	28	-91	-35	-109	-25	-104	-72	-66	-6	-101	-17	-79	-73	-151	-78	-832	2285	5175	1954	6905	-5791	-2202	-3938	-5912	-6336	-4526	-12075	693	-8543	-1319	-12050	764
1.157500	-29	36	85	-64	-112	-43	7	-21	-23	0	-80	-66	-98	-18	-34	-60	-100	33	-86	-32	-107	-25	-103	-69	-65	0	-100	-8	-77	-70	-150	-74	-794	2249	5126	1570	9722	-6217	-2287	-3418	-3118	-6637	-4834	-11735	753	-8634	-1853	-11600	-2305
1.158333	-30	39	84	-63	-111	-50	10	-16	-19	6	-75	-66	-96	-16	-31	-60	-105	33	-86	-31	-107	-22	-101	-66	-65	1	-98	-14	-74	-70	-148	-76	-713	2225	5059	1111	11702	-6628	-2383	-2889	-525	-6910	-5126	-11344	421	-8689	-2389	-11171	-568
1.159167	-27	42	94	-60	-112	-33	9	-14	-18	5	-77	-64	-96	-16	-30	-57	-100	35	-84	-34	-105	-23	-101	-68	-65	-1	-99	-13	-82	-72	-147	-74	-474	2153	4959	598	12621	-7020	-2486	-2346	2024	-7153	-5388	-10911	91	-8707	-2910	-10773	-2499
1.160000	-28	40	87	-60	-111	-24	13	-14	-17	6	-76	-62	-95	-17	-30	-58	-98	33	-86	-32	-104	-19	-102	-69	-64	1	-97	-11	-69	-70	-146	-74	-678	2103	4828	38	13754	-7390	-2595	-1799	4181	-7359	-5623	-10427	731	-8695	-3405	-10399	-3917
1.160833	-24	43	87	-58	-108	-33	13	-16	-17	6	-75	-65	-92	-16	-29	-58	-102	34	-82	-31	-105	-19	-99	-68	-64	0	-102	-11	-73	-70	-148	-73	-152	2056	4657	-550	14926	-7741	-2709	-1251	5874	-7536	-5829	-9894	-457	-8660	-3865	-10057	-5936
1.161667	-25	40	87	-58	-108	-33	20	-13	-17	6	-70	-63	-94	-17	-29	-58	-99	35	-83	-31	-104	-18	-98	-68	-65	2	-98	-12	-66	-68	-147	-76	773	1999	4449	-1151	12311	-8075	-2842	-711	7136	-7671	-5995	-9300	-979	-8605	-4288	-9754	-4167
1.162500	-26	43	86	-58	-112	-36	13	-16	-21	7	-77	-64	-97	-14	-29	-59	-101	36	-83	-27	-107	-21	-77	-68	-65	0	-97	-11	-73	-74	-162	-74	-173	1994	4197	-1745	11299	-8388	-2974	-181	8356	-7778	-6125	-8654	-22	-8536	-4651	-9479	-1431
1.163333	-28	41	85	-56	-112	-34	8	-13	-19	7	-74	-64	-99	-16	-28	-58	-109	33	-86	-33	-103	-21	-100	-69	-63	2	-99	-13	-74	-70	-147	-74	282	1984	3896	-2320	9996	-8689	-3093	336	9017	-7853	-6211	-7953	-610	-8457	-4959	-9236	-5409
1.164167	-24	40	85	-60	-115	-39	9	-17	-21	4	-78	-66	-98	-32	-30	-60	-117	34	-86	-32	-108	-26	-101	-72	-66	-1	-101	-14	-75	-73	-148	-74	174	1998	3555	-2866	8399	-8975	-3259	827	9462	-7895	-6263	-7200	-970	-8378	-5207	-9022	-1633
1.165000	-28	38	85	-61	-110	-21	10	-17	-19	4	-75	-65	-97	-19	-32	-62	-102	30	-88	-35	-103	-24	-104	-72	-65	-1	-99	-14	-73	-72	-152	-75	95	2026	3165	-3366	6765	-9245	-3395	1290	9924	-7911	-6230	-6389	-618	-8298	-5389	-8815	-1173
1.165833	-30	41	85	-61	-112	-36	8	-18	-22	-5	-77	-65	-101	-17	-31	-60	-101	35	-82	-40	-107	-19	-98	-72	-64	0	-97	-10	-73	-70	-146	-74	188	2086	2742	-3797	5411	-9526	-3515	1721	10286	-7899	-6154	-5520	-1161	-8215	-5500	-8665	-3318
1.166667	-26	42	87	-56	-110	-31	7	-14	-23	10	-70	-64	-98	-14	-29	-56	-101	34	-84	-29	-104	-21	-98	-69	-66	0	-87	-7	-77	-73	-147	-73	170	2152	2276	-4167	1305	-9727	-3620	2118	10522	-7873	-6022	-4596	-1333	-8147	-5546	-8503	-1083
1.167500	-25	40	89	-58	-108	-33	13	-13	-19	8	-74	-61	-93	-11	-24	-56	-100	37	-85	-31	-105	-19	-98	-67	-62	-3	-99	-11	-74	-69	-147	-75	-285	2230	1787	-4459	-1973	-9969	-3702	2469	10398	-7834	-5828	-3623	-93	-8092	-5526	-8361	3248
1.168333	-27	46	89	-79	-110	-35	13	-12	-18	8	-70	-38	-92	-13	-26	-58	-97	34	-83	-29	-103	-16	-97	-69	-63	0	-98	-10	-70	-68	-148	-72	-60	2361	1277	-4677	-3663	-10181	-3749	2779	10012	-7778	-5564	-2607	-258	-8041	-5439	-8222	-2232
1.169167	-24	45	90	-56	-111	-33	15	-15	-22	7	-72	-61	-98	-12	-26	-57	-99	35	-96	-32	-76	-21	-99	-72	-64	-1	-98	-13	-73	-69	-147	-74	-156	2416	752	-4821	-5580	-10372	-3760	3038	9759	-7728	-5249	-1561	-1188	-8006	-5294	-8087	-1436
1.170000	-27	37	87	-56	-108	-35	15	-16	-18	6	-72	-64	-95	-13	-28	-59	-101	32	-84	-33	-109	-19	-99	-67	-66	0	-97	-12	-74	-72	-148	-75	57	2500	228	-4891	-8001	-10560	-3726	3249	9424	-7666	-4857	-490	-1246	-7982	-5089	-7947	-276
1.170833	-26	43	88	-58	-112	-33	15	-16	-19	4	-69	-64	-94	-12	-30	-58	-101	40	-81	-33	-102	-18	-98	-70	-69	0	-101	-11	-73	-72	-146	-76	111	2585	-269	-4889	-9963	-10719	-3640	3414	9231	-7611	-4413	595	-938	-7968	-4828	-7789	-3938
1.171667	-11	38	89	-59	-108	-33	17	-13	-17	9	-72	-64	-97	-14	-28	-60	-101	33	-83	-32	-107	-19	-97	-66	-61	0	-97	-14	-73	-70	-148	-53	115	2646	-749	-4830	-11684	-10855	-3508	3525	9134	-7552	-3913	1690	-1650	-7961	-4517	-7614	-1789
1.172500	-25	40	89	-59	-111	-33	17	-12	-19	5	-73	-62	-98	-13	-12	-57	-98	33	-83	-33	-107	-19	-98	-69	-64	-1	-100	-13	-72	-72	-147	-75	133	2688	-1180	-4721	-13050	-10959	-3324	3589	9115	-7504	-3362	2771	-2501	-7963	-4165	-7412	-2244
1.173333	-25	41	90	-67	-109	-35	13	-14	-19	5	-70	-63	-96	-15	-28	-61	-103	32	-85	-32	-107	-21	-101	-74	-64	0	-99	-14	-76	-72	-149	-76	-325	2693	-1562	-4574	-13500	-11037	-3093	3601	9038	-7453	-2778	3814	-1998	-7970	-3777	-7180	-3306
1.174167	-24	39	86	-61	-110	-36	11	-17	-21	4	-74	-62	-98	-14	-29	-56	-100	35	-84	-31	-103	-19	-97	-65	-62	0	-98	-11	-72	-70	-144	-73	-465	2676	-1874	-4393	-13021	-11071	-2814	3573	8742	-7403	-2151	4822	-2984	-7969	-3352	-6906	-2979
1.175000	-27	37	92	-59	-110	-32	17	-12	-17	7	-68	-63	-95	-11	-29	-60	-99	34	-84	-31	-101	-19	-97	-68	-60	1	-92	-12	-74	-70	-148	-76	594	2607	-2101	-4206	-16208	-11075	-2505	3501	8072	-7353	-1532	5768	-4778	-7974	-2909	-6592	-1010
1.175833	-27	42	91	-58	-104	-34	12	-11	-19	6	-72	-63	-94	-14	-28	-59	-87	34	-86	-32	-104	-21	-99	-69	-66	-1	-99	-13	-74	-97	-150	-75	-432	2505	-2252	-4011	-18670	-11023	-2159	3384	7568	-7300	-907	6640	-3339	-7971	-2447	-6226	4408
1.176667	-28	40	87	-62	-115	-32	13	-16	-19	6	-74	-64	-98	-15	-31	-61	-102	33	-94	-33	-108	-23	-99	-66	-66	-1	-108	-12	-74	-69	-147	-76	-181	2365	-2314	-3827	-19375	-10966	-1798	3238	7219	-7236	-289	7440	-3693	-7955	-1974	-5813	910
1.177500	-27	41	89	-61	-110	-34	18	-15	-23	6	-75	-62	-98	-15	-31	-59	-99	55	-86	-32	-105	-22	-98	-68	-67	0	-101	-12	-75	-70	-147	-76	-109	2189	-2288	-3662	-18905	-10847	-1434	3060	7052	-7163	294	8139	-3645	-7929	-1502	-5332	2416
1.178333	-27	34	88	-59	-97	-33	16	-15	-18	6	-70	-63	-95	-15	-29	-59	-100	35	-86	-30	-105	-22	-98	-74	-65	-4	-98	-11	-73	-72	-146	-75	-221	1978	-2161	-3519	-16899	-10689	-1058	2858	7206	-7072	836	8739	-2818	-7871	-1030	-4798	1483
1.179167	-24	42	90	-60	-108	-33	13	-13	5	7	-75	-64	-94	-14	-25	-55	-102	47	-85	-30	-104	-23	-98	-67	-65	-4	-99	-11	-73	-68	-144	-72	-214	1738	-1954	-3393	-13353	-10491	-703	2640	7468	-6967	1317	9220	-2432	-7817	-569	-4199	-2726
1.180000	-28	38	90	-60	-107	-33	18	-13	-19	8	-72	-62	-95	-13	-27	-57	-103	42	-88	-28	-103	-22	-96	-67	-68	-1	-96	-28	-72	-69	-148	-76	119	1476	-1667	-3350	-11725	-10260	-374	2404	7822	-6828	1710	9597	-2583	-7723	-125	-3525	-3959
1.180833	-27	43	89	-59	-111	-34	15	-16	-21	5	-73	-63	-80	-17	-29	-60	-101	35	-85	-33	-107	-24	-100	-67	-66	0	-100	-22	-74	-73	-146	-75	-313	1205	-1307	-3348	-10155	-9995	-77	2169	7977	-6672	2021	9841	-750	-7600	303	-2801	-223
1.181667	-28	67	87	-59	-113	-32	15	-13	-19	5	-74	-66	-96	-15	-30	-60	-102	30	-91	-14	-105	-24	-99	-70	-64	8	-102	-13	-75	-70	-149	-78	-113	920	-896	-3355	-6604	-9701	174	1931	7876	-6490	2239	9975	10	-7446	704	-2013	-4993
1.182500	-28	34	88	-61	-114	-38	10	-19	-31	2	-78	-66	-101	-19	-31	-61	-102	37	-87	-32	-107	-26	-100	-69	-66	-3	-101	-13	-75	-72	-149	-75	-150	650	-436	-3425	-3109	-9385	379	1703	7838	-6275	2358	9999	-423	-7257	1083	-1152	-4611
1.183333	-26	36	86	-60	-116	-38	7	-16	-22	3	-75	-65	-100	-15	-30	-61	-104	33	-90	-33	-109	-24	-99	-68	-67	-8	-102	-12	-78	-72	-148	-76	-135	386	51	-3540	-1136	-9039	536	1488	7416	-6026	2377	9921	-438	-7031	1427	-251	1370
1.184167	-29	40	88	-62	-114	-36	11	-19	-24	4	-80	-67	-99	-16	-31	-58	-102	54	-85	-33	-107	-23	-103	-68	-68	-4	-101	-14	-77	-74	-149	-69	-230	153	555	-3696	-128	-8677	638	1287	6870	-5756	2297	9744	206	-6765	1750	705	-515
1.185000	-32	37	87	-59	-114	-36	12	-17	-22	2	-75	-66	-97	-15	-27	-61	-104	35	-88	-33	-104	-22	-100	-68	-66	-4	-98	-13	-77	-74	-148	-77	-237	-58	1058	-3884	112	-8296	691	1113	6204	-5464	2133	9489	310	-6459	2048	1706	1591
1.185833	-24	43	97	-57	-109	-33	13	-18	38	5	-72	-64	-96	-25	-28	-57	-99	38	-84	-31	-103	-23	-100	-68	-64	0	-99	-10	-72	-70	-143	-76	9	-234	1541	-4104	-570	-7903	694	963	5418	-5121	1894	9157	277	-6116	2319	2738	3552
1.186667	-4	41	92	-57	-107	-32	16	-11	-17	10	-72	-63	-95	-11	-27	-59	-99	37	-83	-31	-103	-22	-97	-67	-63	-3	-98	-9	-74	-72	-146	-73	-58	-344	1988	-4346	-1168	-7507	646	838	4764	-4760	1579	8772	1043	-5733	2568	3784	2643
1.187500	-27	42	91	-58	-109	-31	16	-13	-18	8	-74	-62	-118	-14	-27	-56	-98	38	-96	-30	-105	-23	-98	-69	-63	0	-98	-13	-74	-70	-143	-73	-379	-412	2388	-4606	-134	-7096	559	736	4183	-4378	1223	8345	1090	-5319	2800	4840	2622
1.188333	-27	39	91	-57	-108	-31	9	-13	-14	5	-73	-63	-96	-13	-27	-58	-102	35	-82	-33	-105	-19	-98	-74	-65	3	-96	-11	-70	-68	-132	-77	860	-432	2729	-4871	-2014	-6674	445	662	3437	-3972	845	7892	-528	-4867	3010	5889	3003
1.189167	-24	42	90	-58	-109	-31	13	-19	-22	23	-73	-64	-97	-15	-28	-60	-95	35	-84	-32	-103	-24	-102	-68	-68	-3	-99	-12	-73	-70	-147	-84	306	-393	3005	-5143	-4391	-6240	302	607	2831	-3555	456	7425	1281	-4397	3213	6919	8711
1.190000	-27	37	101	-61	-111	-36	12	-17	-19	4	-74	-68	-101	-17	-28	-62	-103	16	-86	-35	-105	-24	-98	-70	-66	-3	-100	-15	-77	-75	-147	-79	107	-303	3202	-5417	-4727	-5795	147	586	2453	-3106	89	6946	1420	-3896	3408	7921	6063
1.190833	-39	37	85	-63	-112	-38	9	-21	-25	2	-87	-69	-97	-16	-29	-61	-100	33	-90	-33	-107	-21	-99	-70	-68	0	-99	-14	-75	-69	-146	-74	64	-148	3323	-5679	-4846	-5331	-9	577	2092	-2646	-236	6514	1491	-3368	3595	8888	6299
1.191667	-33	38	89	-60	-111	-35	15	-18	-22	6	-75	-65	-99	-16	-27	-63	-104	33	-83	12	-107	-22	-101	-68	-66	0	-98	-13	-74	-85	-147	-78	-208	60	3361	-5933	-3988	-4852	-167	583	1706	-2167	-508	6089	1473	-2828	3780	9795	7695
1.192500	-28	37	90	-58	-111	-34	16	-17	-19	5	-74	-66	-97	-14	-27	-60	-103	34	-82	-57	-107	-22	-100	-69	-70	-1	-98	-13	-75	-70	-145	-75	-332	315	3314	-6176	-2054	-4350	-315	600	1267	-1686	-710	5702	1545	-2277	3956	10638	6151
1.193333	-28	39	88	-56	-111	-33	15	-13	-9	6	-74	-63	-95	-16	-26	-62	-103	32	-82	-30	-105	-21	-98	-68	-66	1	-98	-23	-70	-69	-143	-74	110	631	3189	-6415	-1823	-3825	-448	619	839	-1173	-835	5352	658	-1727	4120	11405	4708
1.194167	-22	43	92	-58	-108	-36	16	-14	-17	6	-72	-50	-93	-14	-9	-58	-96	37	-81	-29	-102	-21	-96	-67	-60	1	-95	-10	-70	-68	-142	-73	-319	991	2981	-6652	-2537	-3269	-555	642	397	-666	-871	5053	1838	-1178	4274	12087	7643
1.195000	-27	43	90	-59	-107	-31	19	-13	-17	9	-72	-61	-93	-13	-25	-57	-97	33	-92	-29	-100	-18	-96	-67	-60	1	-94	-9	-73	-68	-144	-75	-197	1388	2690	-6883	-786	-2694	-642	648	-193	-148	-814	4810	2695	-644	4408	12678	3626
1.195833	-28	43	79	-58	-111	-32	17	-17	-22	6	-73	-63	-98	-15	-33	-61	-102	34	-84	-31	-108	-21	-100	-69	-67	0	-99	-1	-77	-72	-146	-76	-88	1825	2334	-7126	1860	-2098	-701	644	-672	366	-672	4614	2107	-116	4518	13181	-1710
1.196667	-32	38	87	-61	-114	-34	13	-16	-22	4	-75	-66	-97	-17	-30	-63	-102	33	-86	-26	-108	-22	-99	-72	-66	17	-99	-14	-75	-72	-149	-78	-48	2283	1922	-7370	3865	-1479	-730	632	-1033	889	-443	4472	1577	389	4606	13580	-221
1.197500	-30	41	89	-60	-111	-35	12	-21	-21	1	-73	-63	-99	-18	-31	-61	-118	34	-86	-31	-105	-25	-101	-69	-65	0	-99	-15	-76	-72	-146	-85	285	2767	1462	-7629	5271	-845	-732	595	-1541	1410	-144	4379	2173	867	4667	13893	-4595
1.198333	-27	40	87	-63	-110	-27	13	-16	-23	3	-75	-67	-97	-19	-32	-64	-102	27	-88	-33	-108	-25	-102	-72	-66	-4	-101	-14	-75	-73	-151	-80	512	3260	965	-7907	6409	-201	-706	539	-2010	1918	212	4326	2518	1315	4694	14097	-6925
1.199167	-29	40	84	-65	-119	-38	7	-22	-22	1	-76	-68	-98	-1	-33	-62	-101	29	-83	-33	-108	-24	-103	-70	-67	0	-99	-14	-72	-73	-151	-77	423	3766	446	-8207	7333	443	-659	460	-2393	2411	607	4315	2291	1727	4688	14221	-6049
1.200000	-27	39	86	-60	-111	-33	11	-16	-19	5	-73	-66	-98	-16	-31	-60	-102	33	-85	-31	-108	-23	-100	-68	-64	0	-101	-14	-76	-72	-150	-78	309	4267	-92	-8534	8377	1083	-603	356	-2892	2900	1014	4338	2179	2104	4646	14246	-6985
1.200833	-27	23	85	-60	-112	-33	11	-17	-19	6	-72	-62	-93	-14	-30	-58	-101	34	-85	-31	-104	-23	-102	-63	-67	2	-101	-12	-74	-68	-147	-98	46	4764	-625	-8887	10724	1696	-525	225	-3299	3356	1415	4386	2182	2447	4572	14199	-7086
1.201667	-28	34	85	-59	-108	-33	11	-13	-17	7	-72	-62	-97	-17	-25	-60	-103	34	-81	-30	-104	-31	-99	-69	-63	2	-102	-13	-73	-68	-148	-78	854	5241	-1146	-9267	11225	2280	-441	70	-3955	3791	1793	4449	75	2741	4461	14082	-7080
1.202500	-28	41	87	-58	-109	-38	13	-18	-17	9	-86	-63	-95	-15	-32	-58	-90	34	-83	-31	-107	-24	-103	-68	-64	0	-100	-15	-72	-72	-148	-76	500	5689	-1615	-9674	9307	2812	-363	-112	-4461	4189	2122	4538	1240	3007	4324	13870	-1405
1.203333	-26	61	86	-60	-110	-48	12	-16	-18	4	-74	-63	-98	-18	-30	-62	-100	33	-83	-33	-107	-23	-99	-69	-66	0	-102	-17	-76	-73	-148	-80	64	6109	-2090	-10102	9321	3299	-286	-319	-4602	4553	2384	4593	1123	3228	4162	13611	-1211
1.204167	-26	42	85	-60	-111	-34	9	-15	-18	4	-76	-65	-98	-16	-31	-52	-102	34	-84	-35	-105	-23	-100	-72	-68	-4	-101	-14	-74	-70	-147	-79	390	6486	-2492	-10545	8801	3731	-222	-546	-4949	4866	2574	4659	77	3408	3982	13300	167
1.205000	-27	39	81	-62	-115	-32	10	-15	-19	5	-74	-66	-99	-14	-33	-60	-100	36	-84	-35	-107	-24	-111	-69	-64	-3	-100	-14	-77	-72	-149	-78	162	6830	-2837	-10994	8443	4075	-167	-789	-5241	5142	2673	4714	-668	3527	3790	12942	4602
1.205833	-31	41	87	-58	-108	-32	11	-14	-18	9	-70	-65	-91	-15	-30	-57	-101	37	-83	-32	-105	-21	-101	-69	-64	1	-98	-5	-74	-73	-148	-74	-149	7129	-3102	-11435	8231	4335	-130	-1054	-5805	5360	2681	4756	-851	3650	3593	12552	5290
1.206667	-23	41	88	-58	-108	-33	12	-18	-15	8	-70	-66	-96	-14	-30	-61	-96	35	-82	-33	-102	-19	-101	-69	-62	0	-100	-13	-75	-72	-149	-76	264	7376	-3296	-11858	6787	4536	-115	-1338	-6452	5517	2592	4769	-2639	3707	3395	12127	6062
1.207500	-28	37	84	-59	-115	-38	8	-17	-18	4	-74	-49	-103	-15	-31	-59	-99	35	-83	-32	-105	-22	-100	-73	-64	0	-98	-15	-73	-68	-145	-76	85	7570	-3402	-12256	3791	4654	-121	-1633	-7044	5622	2410	4758	-2387	3738	3208	11685	11770
1.208333	-19	41	85	-58	-110	-31	10	-13	-19	8	-74	-63	-99	-12	-31	-59	-101	35	-83	-39	-115	-19	-100	-69	-65	-1	-99	-13	-73	-50	-147	-78	-266	7726	-3414	-12612	3015	4685	-148	-1941	-7911	5656	2153	4720	-1633	3727	3026	11222	13254
1.209167	-26	40	87	-58	-109	-34	-3	-15	-16	8	-72	-64	-95	-15	-31	-57	-99	38	-85	-33	-105	-22	-101	-70	-60	0	-100	-13	-74	-69	-152	-73	-575	7830	-3336	-12919	3281	4641	-191	-2262	-8783	5645	1820	4650	-2176	3684	2864	10752	10564
1.210000	-27	61	86	-61	-110	-33	11	-15	-18	6	-73	-64	-97	-12	-28	-59	-100	34	-83	-23	-105	-22	-102	-70	-65	-4	-99	-13	-74	-70	-147	-76	-820	7892	-3168	-13167	2853	4525	-250	-2590	-9059	5571	1433	4553	-2969	3610	2716	10263	14822
1.210833	-28	40	86	-59	-120	-32	10	-18	-17	2	-72	-63	-95	-13	-29	-56	-99	36	-86	-32	-102	-24	-102	-72	-64	-3	-99	-14	-70	-70	-144	-75	-537	7913	-2911	-13337	1645	4349	-319	-2926	-9108	5444	1011	4430	-3312	3514	2592	9775	15029
1.211667	-24	42	87	-59	-109	-33	12	-14	-17	6	-74	-64	-94	-13	-31	-58	-80	35	-52	-33	-104	-21	-102	-70	-63	-1	-100	-13	-74	-69	-147	-74	-478	7905	-2575	-13458	-94	4124	-391	-3266	-9213	5269	569	4280	-3313	3398	2485	9276	15512
1.212500	-26	42	88	-58	-108	-30	13	-17	-16	5	-72	-65	-93	-13	-28	-56	-95	36	-85	-33	-104	-23	-103	-72	-64	0	-100	-12	-74	-69	-145	-75	-491	7866	-2162	-13495	-2343	3859	-457	-3613	-9084	5051	136	4110	-3032	3260	2398	8775	17594
1.213333	-25	41	90	-56	-104	-31	13	-14	-15	8	-73	-64	-95	-12	-31	-59	-98	39	-84	-31	-108	-22	-102	-73	-61	0	-97	-10	-69	-65	-146	-74	-474	7805	-1688	-13462	-4587	3563	-507	-3961	-8481	4805	-279	3917	-2420	3115	2324	8263	16061
1.214167	-24	43	90	-57	-109	-30	13	-13	-16	7	-72	-64	-97	-11	-26	-61	-98	36	-84	-31	-103	-19	-104	-69	-64	0	-102	-13	-72	-66	-147	-72	-818	7726	-1159	-13374	-5504	3248	-538	-4310	-7177	4533	-644	3713	-1244	2965	2262	7751	13581
1.215000	-25	43	90	-55	-107	-31	16	-12	-14	6	-35	-64	-97	-16	-29	-60	-109	35	-84	-28	-103	-23	-102	-70	-63	-1	-100	-14	-73	-70	-148	-76	-80	7634	-601	-13225	-6803	2934	-535	-4658	-5671	4250	-953	3489	-2656	2816	2199	7218	8711
1.215833	-30	37	87	-63	-115	-36	11	-43	-24	2	-76	-66	-96	-17	-32	-58	-104	33	-86	-35	-104	-25	-102	-74	-64	-1	-99	-28	-76	-69	-149	-78	385	7540	-13	-13044	-10717	2619	-499	-4989	-3967	3969	-1188	3264	-1764	2680	2142	6677	9345
1.216667	-28	37	86	-58	-112	-34	13	-19	-18	5	-76	-64	-99	-21	-32	-60	-104	33	-87	-64	-110	-24	-107	-72	-64	-4	-101	-14	-75	-74	-152	-77	-62	7445	581	-12831	-11296	2324	-398	-5330	-2266	3696	-1338	3033	143	2566	2080	6119	6947
1.217500	-28	40	85	-60	-115	-35	13	-30	-22	4	-74	-65	-96	-18	-30	-51	-99	33	-87	-35	-108	-23	-102	-72	-63	-1	-101	-15	-73	-73	-151	-74	623	7357	1169	-12595	-11386	2052	-250	-5650	-1496	3453	-1393	2800	935	2470	2018	5550	93
1.218333	-27	39	87	-59	-108	-33	13	-17	-18	5	-74	-63	-96	-17	-10	-57	-99	33	-87	-33	-104	-21	-111	-73	-66	-1	-98	-14	-73	-72	-148	-77	533	7273	1733	-12385	-10050	1812	-35	-5964	-376	3230	-1355	2576	2525	2404	1942	4956	-3002
1.219167	-27	43	86	-56	-111	-34	13	-16	-23	5	-70	-66	-97	-17	-27	-57	-101	34	-85	-33	-105	-24	-100	-69	-66	0	-99	-15	-72	-72	-147	-76	509	7198	2261	-12190	-7307	1596	231	-6260	1646	3048	-1218	2348	4510	2368	1854	4362	-10390
1.220000	-25	43	89	-57	-113	-34	15	-11	-18	6	-74	-64	-100	-23	-28	-58	-101	34	-83	-29	-105	-24	-100	-69	-62	-1	-97	-14	-75	-72	-148	-75	718	7135	2754	-12023	-4272	1430	566	-6531	4570	2911	-997	2134	4383	2366	1755	3741	-17833
1.220833	-26	43	90	-58	-110	-41	13	-15	-16	8	-74	-64	-96	-15	-29	-56	-98	35	-86	-30	-104	-23	-99	-69	-62	-3	-116	-14	-73	-69	-148	-75	751	7059	3184	-11907	-3290	1289	954	-6782	9357	2819	-689	1936	5285	2402	1638	3113	-20132
1.221667	-28	40	87	-57	-112	-34	16	-12	-23	7	-73	-61	-96	-17	-32	-62	-102	35	-83	-29	-108	-22	-100	-68	-61	0	-99	-14	-78	-70	-150	-75	878	7046	3547	-11855	-346	1191	1393	-7005	15275	2778	-309	1740	6573	2466	1513	2474	-23228
1.222500	-28	43	88	-57	-113	-40	7	-15	-22	5	-74	-61	-98	-17	-28	-58	-102	34	-84	-33	-112	-24	-102	-69	-65	-1	-101	-15	-76	-72	-150	-77	515	7016	3832	-11873	4405	1127	1873	-7205	19748	2788	122	1555	6095	2572	1379	1827	-32382
1.223333	-30	40	86	-59	-114	-35	10	-14	-23	3	-77	-64	-101	-22	-35	-62	-105	46	-87	-33	-110	-26	-103	-73	-68	-3	-102	-19	-78	-74	-153	-82	4	6989	4049	-11966	8823	1098	2390	-7372	22398	2843	601	1383	5309	2699	1235	1186	-32187
1.224167	-31	36	84	-62	-114	-44	6	-18	-22	1	-75	-67	-100	-19	-29	-61	-105	33	-86	-31	-110	-24	-103	-72	-68	0	-100	-16	-75	-75	-150	-77	30	6977	4193	-12135	11823	1097	2934	-7510	23819	2950	1106	1221	6223	2866	1100	553	-31886
1.225000	-26	40	85	-60	-110	-38	10	-13	-19	3	-75	-63	-97	-38	-30	-59	-102	30	-84	-33	-105	-23	-101	-68	-65	0	-99	-16	-77	-70	-150	-78	-397	6974	4260	-12392	13860	1128	3489	-7614	24200	3098	1608	1070	7084	3054	960	-75	-32701
1.225833	-25	50	88	-52	-110	-38	12	-12	-17	4	-73	-61	-94	-16	-28	-57	-99	35	-84	-30	-105	-22	-101	-59	-63	1	-96	-11	-76	-69	-132	-76	-572	6970	4256	-12702	15268	1174	4036	-7690	23676	3283	2130	922	6200	3265	831	-686	-31680
1.226667	-25	44	89	-56	-112	-34	15	-11	-14	8	-70	-61	-98	-14	-27	-56	-99	37	-80	-19	-102	-19	-96	-65	-63	2	-97	-13	-73	-68	-148	-74	-565	6973	4185	-13091	16560	1240	4567	-7734	22704	3490	2614	778	5288	3494	711	-1281	-31661
1.227500	-23	42	91	-56	-107	-33	11	7	-17	8	-69	-82	-99	-12	-25	-56	-99	36	-83	-29	-105	-21	-98	-69	-63	1	-97	-11	-73	-66	-146	-79	-890	6966	4049	-13536	19856	1317	5064	-7757	21485	3729	3061	633	5247	3736	608	-1856	-30762
1.228333	-25	41	89	-55	-108	-32	13	-12	-16	11	-70	-60	-95	-11	-29	-56	-99	38	-82	-27	-104	-18	-103	-66	-64	0	-97	-10	-72	-68	-147	-75	-631	6967	3859	-14033	24559	1402	5529	-7748	20001	3980	3455	490	3371	3987	520	-2411	-27999
1.229167	-26	42	69	-56	-111	-36	12	-11	-18	11	-69	-63	-128	-12	-25	-59	-99	36	-82	-29	-104	-18	-100	-68	-63	1	-100	-12	-68	-67	-151	-77	68	6962	3620	-14570	25802	1489	5930	-7729	18069	4238	3788	335	2836	4245	447	-2945	-20114
1.230000	-25	43	87	-56	-109	-33	11	-13	-18	7	-70	-63	-99	-14	-27	-62	-100	33	-83	-29	-103	-22	-101	-68	-63	0	-99	-11	-75	-70	-151	-76	-964	6956	3342	-15131	28703	1584	6275	-7680	16435	4499	4053	178	3797	4507	394	-3461	-13448
1.230833	-25	42	86	-59	-111	-39	10	-11	-22	6	-70	-64	-97	-15	-27	-57	-102	36	-84	-32	-105	-22	-102	-69	-67	0	-87	-12	-73	-70	-148	-62	-867	6940	3032	-15711	30821	1678	6546	-7626	14801	4754	4239	5	2067	4765	360	-3957	-11574
1.231667	-27	42	86	-59	-110	-34	13	-12	-19	5	-72	-92	-100	-18	-29	-60	-100	32	-83	-16	-107	-25	-101	-70	-64	-3	-100	-16	-79	-72	-151	-79	-1498	6923	2697	-16288	31403	1774	6746	-7557	12995	4998	4351	-179	712	5015	330	-4444	-4345
1.232500	-30	58	85	-63	-115	-40	6	-14	-25	3	-75	-65	-98	-17	-28	-60	-100	33	-84	-34	-108	-25	-101	-67	-62	-3	-99	-13	-74	-72	-147	-70	-1741	6909	2350	-16852	31030	1869	6867	-7476	10878	5238	4387	-373	304	5257	318	-4913	56
1.233333	-25	41	84	-61	-109	-34	11	-13	-18	6	-72	-64	-98	-14	-29	-57	-100	34	-83	-38	-107	-17	-101	-67	-63	0	-98	-14	-75	-74	-150	-76	-1337	6884	1999	-17396	30429	1972	6913	-7394	8637	5446	4343	-585	-1405	5477	300	-5374	2933
1.234167	-25	44	88	-58	-103	-44	12	-10	-13	10	-68	-66	-93	-14	-24	-56	-99	35	-83	-31	-105	-21	-97	-66	-61	-3	-96	-9	-73	-66	-145	-74	-1083	6859	1639	-17917	28787	2074	6879	-7302	6203	5638	4226	-813	-2623	5674	287	-5833	9011
1.235000	-26	45	90	-59	-107	-29	12	-10	-13	10	-70	-63	-96	-6	-26	-55	-98	34	-83	-34	-102	-21	-97	-66	-63	-1	-97	-13	-74	-70	-147	-73	-1202	6824	1274	-18394	24744	2179	6724	-7215	3959	5804	4038	-1055	-2715	5828	258	-6299	17088
1.235833	-24	44	88	-56	-111	-33	15	-14	-24	9	-69	-63	-99	-13	-29	-58	-101	34	-86	-32	-108	-23	-99	-68	-57	-4	-100	-12	-73	-72	-153	-78	-895	6786	910	-18833	22400	2285	6578	-7127	2017	5933	3785	-1318	-4315	5946	207	-6773	14700
1.236667	-28	40	88	-61	-110	-35	13	-15	-19	6	-74	-68	-99	-14	-28	-59	-100	34	-84	-22	-107	-21	-99	-67	-52	-3	-101	-15	-74	-72	-150	-76	-963	6741	557	-19219	20065	2402	6320	-7041	438	6037	3474	-1577	-6536	6013	135	-7256	17491
1.237500	-28	39	85	-62	-112	-33	13	-16	-15	6	-73	-66	-95	-14	-29	-61	-99	30	-86	-35	-104	-24	-98	-68	-63	0	-99	-12	-63	-73	-147	-75	-720	6700	207	-19552	15587	2527	5997	-6950	-644	6113	3116	-1887	-7246	6031	27	-7754	19396
1.238333	-25	42	91	-62	-108	-32	12	-13	-16	6	-72	-67	-98	-12	-26	-52	-105	34	-83	-29	-107	-22	-98	-82	-61	-3	-97	-15	-75	-73	-147	-75	-708	6659	-136	-19836	10766	2658	5619	-6848	-966	6157	2707	-2197	-7156	5980	-117	-8273	14886
1.239167	-25	42	98	-62	-111	-33	11	-15	-21	6	-73	-66	-91	-16	-27	-58	-99	33	-84	-32	-107	-22	-98	-67	-62	0	-96	-14	-73	-70	-147	-76	-562	6618	-488	-20072	5436	2798	5186	-6786	-754	6168	2259	-2528	-7868	5875	-307	-8811	16434
1.240000	-27	42	89	-63	-111	-35	12	-15	-21	4	-74	-67	-100	-14	-30	-57	-100	29	-80	-36	-108	-23	-98	-69	-66	-8	-100	-18	-76	-74	-150	-77	-310	6583	-848	-20253	-240	2943	4705	-6713	-31	6147	1768	-2878	-8236	5695	-553	-9383	16110
1.240833	-30	39	109	-63	-112	-38	11	-18	-19	3	-73	-66	-99	-13	-30	-59	-104	30	-86	-34	-105	-21	-99	-67	-65	-5	-99	-12	-74	-72	-149	-76	-614	6555	-1215	-20384	-5427	3096	4184	-6646	1177	6102	1249	-3250	-7081	5454	-851	-9979	13825
1.241667	-26	42	91	-59	-112	-33	12	-14	-18	5	-69	-64	-97	-5	-8	-55	-98	37	-83	-31	-107	-21	-98	-43	-65	-3	-100	-13	-75	-72	-149	-78	-247	6554	-1599	-20471	-9104	3255	3625	-6590	2653	6026	683	-3658	-6036	5142	-1210	-10620	13290
1.242500	-28	23	87	-60	-110	-32	15	-14	-18	8	-72	-65	-95	-15	-27	-59	-100	32	-86	-32	-105	-22	-99	-67	-65	-1	-99	0	-76	-70	-149	-74	1054	6565	-1986	-20513	-16157	3402	3036	-6538	3988	5923	88	-4088	-4890	4767	-1626	-11285	13885
1.243333	-26	41	90	-62	-111	-35	12	-14	-18	4	-73	-66	-96	-16	-30	-58	-103	34	-86	-31	-108	-23	-100	-70	-67	11	-101	-14	-77	-74	-148	-76	28	6601	-2437	-20519	-22272	3553	2418	-6512	5547	5797	-551	-4560	-1793	4341	-2100	-11987	16403
1.244167	-31	40	87	-61	-111	-22	15	-12	-12	6	-73	-66	-97	-14	-28	-57	-104	30	-86	-31	-109	-22	-99	-65	-67	-3	-100	-11	-76	-70	-144	-74	545	6664	-2905	-20487	-26521	3691	1779	-6502	6989	5643	-1216	-5072	-926	3857	-2634	-12733	12741
1.245000	-25	41	86	-61	-111	-34	13	-15	-18	4	-74	-67	-96	-15	-42	-56	-99	35	-84	-34	-105	-22	-98	-68	-64	-1	-101	-12	-74	-70	-146	-74	715	6776	-3400	-20421	-30153	3815	1119	-6514	8025	5462	-1927	-5632	234	3334	-3226	-13520	14782
1.245833	-21	41	90	-57	-104	-32	19	-13	-14	6	-69	-65	-93	-14	-29	-53	-98	35	-86	-28	-103	-24	-97	-66	-57	2	-85	-8	-74	-68	-145	-74	373	6916	-3927	-20333	-32639	3917	447	-6554	8629	5254	-2677	-6249	1878	2749	-3873	-14358	15692
1.246667	-22	44	90	-57	-108	-29	18	-11	-15	9	-67	-63	-92	-22	-24	-50	-99	38	-82	-28	-107	-19	-98	-65	-62	2	-98	-8	-74	-67	-144	-70	378	7102	-4480	-20223	-32750	3985	-237	-6637	8675	5007	-3484	-6940	2746	2129	-4575	-15250	13236
1.247500	-29	46	93	-57	-111	-34	12	-11	-17	8	-68	-63	-97	-15	-27	-55	-101	33	-82	-30	-107	-19	-97	-65	-62	0	-99	-11	-76	-66	-144	-73	800	7333	-5062	-20097	-32731	4014	-940	-6762	8363	4722	-4342	-7700	2963	1479	-5326	-16200	11566
1.248333	-29	42	86	-57	-111	-32	13	-14	-19	4	-74	-63	-96	-14	-29	-53	-103	30	-85	-30	-104	-22	-102	-68	-70	-4	-101	-12	-75	-70	-145	-77	266	7612	-5665	-19951	-32752	3994	-1659	-6941	7794	4390	-5258	-8542	4361	794	-6124	-17210	14969
1.249167	-30	40	84	-61	-113	-34	6	-15	-6	2	-72	-66	-95	-18	-32	-59	-102	33	-86	-30	-105	-22	-99	-67	-66	0	-100	-11	-74	-74	-147	-76	232	7940	-6282	-19795	-32728	3919	-2372	-7161	6845	4012	-6206	-9466	4491	84	-6950	-18274	8856
1.250000	-28	40	86	-59	-109	-33	10	-15	-22	7	-73	-63	-95	-16	-30	-56	-101	32	-90	-30	-102	-21	-100	-69	-68	-4	-100	-10	-75	-70	-147	-72	2	8323	-6903	-19634	-32751	3780	-3097	-7445	5618	3575	-7211	-10461	3722	-652	-7811	-19405	5142
1.250833	-32	40	87	-59	-110	-34	13	-17	-19	5	-73	-65	-99	-15	-33	-59	-103	34	-68	-29	-109	-23	-101	-67	-64	1	-100	-11	-76	-68	-147	-74	94	8740	-7522	-19474	-32735	3571	-3816	-7782	4020	3084	-8258	-11562	3093	-1418	-8698	-20590	5051
1.251667	-27	40	87	-60	-110	-34	13	-15	-17	2	-74	-65	-97	-16	-7	-59	-100	30	-84	-30	-104	-22	-103	-69	-66	-3	-101	-13	-74	-73	-146	-75	114	9200	-8129	-19316	-32405	3281	-4524	-8181	2272	2517	-9342	-12738	2685	-2213	-9592	-21813	-1431
1.252500	-24	42	89	-56	-105	-31	15	-12	-16	7	-102	-66	-98	-16	-30	-59	-98	35	-84	-32	-107	-21	-99	-67	-64	0	-99	-18	-76	-69	-145	-75	-59	9686	-8720	-19168	-32002	2908	-5237	-8633	146	1876	-10452	-13994	1993	-3047	-10487	-23078	-4348
1.253333	-25	35	87	-58	-110	-32	12	-15	-18	7	-72	-63	-97	-14	-28	-58	-99	33	-83	-29	-105	-43	-103	-70	-63	15	-99	-10	-72	-69	-143	-76	197	10197	-9285	-19038	-31617	2431	-5937	-9132	-2394	1156	-11562	-15309	1591	-3918	-11369	-24351	-6465
1.254167	-26	45	90	-57	-103	-32	-5	-10	-15	10	-70	-63	-94	-16	-28	-61	-97	36	-84	-30	-102	-18	-99	-74	-60	2	-98	-8	-73	-67	-145	-74	39	10719	-9835	-18933	-30488	1854	-6610	-9700	-4758	354	-12685	-16677	1593	-4836	-12218	-25628	-9307
1.255000	-23	45	91	-57	-109	-32	15	-18	-22	9	-73	-60	-95	-14	-26	-58	-96	36	-82	-31	-103	-19	-100	-69	-67	1	-98	-9	-73	-68	-146	-74	-181	11225	-10363	-18854	-26243	1165	-7269	-10296	-6918	-535	-13777	-18094	815	-5805	-13049	-26882	-11426
1.255833	-27	42	88	-58	-114	-36	13	-16	-19	7	-74	-64	-99	-15	-31	-61	-98	34	-87	-34	-108	-16	-101	-72	-65	-1	-101	-14	-81	-74	-150	-77	985	11745	-10866	-18819	-23548	375	-7896	-10919	-9256	-1496	-14836	-19523	-853	-6833	-13827	-28092	-12518
1.256667	-27	39	85	-63	-113	-38	11	-18	-22	4	-80	-67	-99	-17	-34	-63	-102	35	-90	-38	-110	-26	-105	-74	-68	-6	-105	-14	-74	-75	-152	-79	267	12220	-11346	-18828	-21571	-528	-8487	-11570	-11108	-2545	-15839	-20978	253	-7918	-14540	-29228	-8647
1.257500	-30	35	85	-64	-113	-39	9	-24	-24	2	-77	-68	-97	-18	-33	-64	-102	32	-87	-35	-109	-24	-101	-74	-68	-3	-102	-22	-74	-70	-152	-77	266	12666	-11800	-18875	-17716	-1533	-9038	-12227	-12322	-3660	-16767	-22418	-483	-9059	-15175	-30272	-11811
1.258333	-28	42	89	-60	-109	-39	12	-18	-15	8	-74	-63	-97	-16	-29	-64	-92	35	-84	-33	-107	-23	-104	-68	-64	-1	-98	-11	-73	-72	-147	-78	535	13058	-12244	-18976	-14537	-2633	-9547	-12906	-13317	-4848	-17654	-23830	-999	-10247	-15728	-31208	-11868
1.259167	-31	41	86	-60	-109	-34	16	-18	-17	5	-75	-65	-100	-15	-29	-62	-100	35	-84	-34	-109	-21	-102	-69	-63	5	-102	-11	-78	-74	-148	-74	532	13385	-12684	-19133	-10710	-3827	-10004	-13577	-13890	-6082	-18339	-25190	-1662	-11475	-16178	-32001	-11138
1.260000	-29	42	89	-62	-114	-34	12	-14	-18	6	-74	-66	-97	-9	-28	-60	-100	35	-81	-36	-108	-24	-102	-69	-64	1	-101	-14	-74	-72	-147	-74	473	13633	-13111	-19349	-6007	-5100	-10418	-14228	-14124	-7354	-18947	-26485	-2532	-12726	-16523	-32413	-12549
1.260833	-24	44	92	-59	-115	-35	13	-12	-19	6	-73	-64	-99	-14	-29	-60	-100	35	-82	-33	-113	-22	-100	-69	-67	1	-100	-14	-74	-75	-149	-76	862	13799	-13536	-19611	-3191	-6426	-10771	-14907	-14179	-8645	-19415	-27690	-3614	-14001	-16756	-32582	-13280
1.261667	-28	40	90	-60	-112	-35	13	-14	-28	5	-73	-61	-97	-14	-29	-60	-101	38	-82	-43	-109	-22	-101	-67	-68	1	-98	-10	-76	-70	-147	-76	610	13871	-13952	-19927	-998	-7798	-11072	-15565	-14007	-9934	-19737	-28798	-2486	-15261	-16874	-32664	-9192
1.262500	-26	42	89	-61	-109	-33	13	-17	-17	21	-74	-65	-97	-15	-28	-58	-100	36	-83	-29	-108	-22	-102	-68	-64	-1	-100	-4	-77	-74	-149	-73	511	13841	-14365	-20292	3659	-9158	-11311	-16223	-13745	-11216	-19906	-29794	-2285	-16489	-16866	-32684	-9765
1.263333	-27	41	87	-64	-111	-35	12	-16	-16	7	-75	-64	-97	-14	-27	-60	-103	34	-86	-32	-109	-24	-102	-67	-56	0	-98	-11	-75	-72	-147	-72	337	13711	-14768	-20692	8825	-10580	-11498	-16883	-13498	-12460	-19921	-30662	-3032	-17653	-16739	-32716	-9845
1.264167	-24	39	89	-62	-114	-35	12	-15	-22	3	-75	-67	-98	-18	-31	-60	-102	36	-86	-33	-105	-24	-102	-67	-67	-3	-100	-13	-77	-87	-151	-73	445	13476	-15157	-21134	13088	-11947	-11625	-17549	-13360	-13645	-19769	-31405	-3232	-18740	-16506	-32707	-3882
1.265000	-30	40	85	-65	-98	-35	11	-17	-21	3	-77	-65	-101	-21	-29	-60	-104	30	-88	-34	-110	-26	-105	-72	-68	-1	-99	-14	-78	-73	-151	-78	414	13143	-15528	-21591	16226	-13271	-11692	-18231	-13439	-14758	-19466	-32024	-2508	-19715	-16169	-32731	-3109
1.265833	-26	57	84	-63	-114	-38	12	-17	-18	5	-78	-67	-98	-17	-30	-59	-101	36	-84	-30	-105	-28	-97	-67	-65	0	-99	-11	-75	-72	-148	-66	331	12717	-15854	-22077	18332	-14516	-11695	-18918	-13643	-15777	-19019	-32440	-1891	-20562	-15738	-32710	-1044
1.266667	-27	41	90	-59	-108	-30	18	-13	-14	8	-75	-60	-96	-11	-38	-56	-100	37	-84	-29	-105	-19	-97	-65	-62	3	-96	-10	-75	-69	-147	-70	294	12203	-16135	-22567	19423	-15672	-11640	-19640	-13844	-16702	-18429	-32598	-1682	-21259	-15247	-32725	1863
1.267500	-28	45	89	-64	-111	-32	16	-14	-19	1	-72	-63	-97	-13	-27	-53	-97	36	-82	-27	-104	-21	-97	-64	-62	4	-98	-11	-97	-70	-146	-74	-134	11599	-16354	-23044	20569	-16717	-11520	-20395	-13911	-17527	-17724	-32681	-1214	-21785	-14701	-32710	3280
1.268333	-27	41	88	-60	-109	-31	16	-10	-17	9	-73	-63	-94	-12	-27	-79	-100	37	-85	-29	-104	-22	-97	-63	-61	1	-97	-11	-74	-68	-145	-73	-740	10965	-16492	-23519	23039	-17648	-11337	-21191	-13857	-18237	-16894	-32704	-1096	-22127	-14133	-32678	6084
1.269167	-25	44	91	-57	-108	-30	16	-13	-23	6	-72	-60	-96	-13	-27	-56	-100	37	-84	-27	-105	-19	-100	-56	-64	2	-98	-16	-75	-68	-146	-75	288	10259	-16536	-23984	23307	-18451	-11084	-22033	-14055	-18837	-16024	-32727	-3202	-22282	-13565	-32367	6820
1.270000	-27	42	85	-64	-109	-33	13	-13	-17	5	-76	-62	-97	-13	-28	-55	-98	39	-87	-32	-105	-21	-101	-64	-65	0	-99	-12	-72	-69	-145	-73	69	9513	-16476	-24422	21601	-19110	-10771	-22911	-14289	-19329	-15086	-32725	-1790	-22243	-13022	-31906	12405
1.270833	-39	40	97	-57	-111	-32	15	-15	-21	6	-74	-63	-96	-14	-28	-56	-104	36	-86	-31	-113	-18	-100	-69	-64	1	-99	-14	-74	-70	-146	-74	-482	8751	-16305	-24827	22058	-19631	-10403	-23824	-14052	-19700	-14098	-32732	-1230	-22015	-12528	-31341	12722
1.271667	-28	41	87	-60	-109	-34	15	-14	-17	8	-73	-67	-94	-15	-28	-55	-100	37	-87	-35	-107	-22	-101	-66	-62	4	-98	-12	-74	-72	-145	-73	-145	7966	-16015	-25202	22164	-20016	-9974	-24769	-13593	-19972	-13113	-32713	-1179	-21603	-12118	-30704	12870
1.272500	-26	40	86	-60	-110	-33	17	-14	-17	6	-73	-65	-95	-13	-28	-59	-100	36	-85	-32	-105	-22	-100	-59	-66	2	-100	-15	-72	-68	-144	-75	-396	7198	-15614	-25546	23257	-20271	-9505	-25740	-12883	-20145	-12160	-32728	-923	-21028	-11809	-30017	15469
1.273333	-26	41	86	-63	-112	-35	15	-13	-17	5	-76	-64	-99	-11	-28	-60	-101	34	-87	-38	-104	-22	-103	-68	-63	0	-100	-15	-73	-72	-145	-75	-378	6458	-15111	-25859	24871	-20410	-8979	-26723	-11972	-20226	-11275	-32733	-628	-20314	-11626	-29281	15455
1.274167	-23	40	84	-63	-131	-36	11	-17	-21	1	-78	-66	-96	-15	-28	-58	-101	33	-86	-32	-103	-19	-101	-66	-61	1	-99	-14	-72	-68	-142	-75	287	5731	-14504	-26136	24758	-20442	-8473	-27698	-10971	-20221	-10485	-32724	-1978	-19476	-11588	-28502	14898
1.275000	-26	41	85	-59	-111	-32	15	-15	-17	6	-70	-61	-93	-12	-27	-67	-100	36	-84	-31	-104	-21	-99	-72	-65	2	-98	-12	-72	-60	-147	-75	-17	5028	-13827	-26392	22217	-20391	-7957	-28643	-9913	-20135	-9823	-32733	-1442	-18556	-11709	-27691	19050
1.275833	-27	39	85	-46	-110	-35	9	-15	-21	3	-77	-64	-99	-17	-29	-61	-100	34	-85	-32	-107	-24	-99	-74	-55	-5	-102	-17	-75	-75	-146	-77	-112	4358	-13099	-26640	21778	-20270	-7453	-29549	-8742	-19987	-9331	-32724	-440	-17558	-12002	-26855	18845
1.276667	-27	38	84	-62	-107	-39	20	-17	-18	1	-75	-66	-95	-36	-31	-62	-103	29	-87	-29	-107	-25	-102	-72	-66	-4	-101	-15	-75	-70	-147	-80	-445	3727	-12346	-26867	22321	-20107	-6984	-30394	-7353	-19767	-9002	-32727	-856	-16526	-12468	-26012	14177
1.277500	-22	41	87	-61	-109	-38	11	-16	-23	2	-77	-64	-93	-16	-30	-61	-99	33	-85	-32	-107	-26	-100	-77	-67	-5	-102	-15	-73	-72	-146	-76	-775	3136	-11598	-27083	21878	-19907	-6576	-31162	-5745	-19492	-8892	-32652	-1444	-15493	-13095	-25167	15863
1.278333	-27	40	86	-60	-108	-35	10	-16	-17	4	-72	-63	-94	-17	-31	-60	-101	29	-86	-28	-103	-24	-101	-70	-66	-4	-101	-14	-74	-69	-147	-78	-612	2572	-10889	-27322	20737	-19711	-6245	-31846	-4200	-19170	-8989	-32581	-1078	-14486	-13875	-24334	12149
1.279167	-25	41	88	-62	-110	-34	11	-18	-19	4	-74	-64	-96	-17	-29	-61	-100	34	-85	-31	-105	-42	-102	-70	-66	-5	-102	-13	-74	-68	-146	-76	-698	2038	-10239	-27529	19265	-19517	-6007	-32354	-2540	-18819	-9307	-32473	-895	-13541	-14790	-23525	9038
1.280000	-27	40	88	-60	-109	-35	9	-19	-6	6	-75	-63	-96	-15	-30	-62	-116	29	-85	-32	-107	-24	-100	-72	-64	0	-99	-14	-70	-66	-145	-79	-243	1518	-9684	-27760	16883	-19356	-5887	-32542	-856	-18441	-9834	-32357	-1189	-12675	-15844	-22747	7926
1.280833	-23	42	88	-58	-109	-34	10	-16	-21	3	-75	-66	-97	-16	-31	-60	-90	30	-84	-34	-108	-25	-109	-75	-64	-6	-102	-15	-75	-69	-146	-77	118	1012	-9253	-28011	14066	-19246	-5898	-32656	700	-18057	-10568	-32213	-1027	-11910	-16976	-22011	4093
1.281667	-27	40	88	-60	-111	-31	11	-17	-17	2	-76	-66	-98	-16	-31	-62	-98	27	-85	-34	-105	-25	-101	-73	-68	-5	-103	-18	-75	-74	-147	-80	-438	502	-8969	-28275	12743	-19198	-6041	-32685	2165	-17680	-11488	-32036	-248	-11278	-18166	-21332	1967
1.282500	-27	38	84	-66	-114	-38	11	-21	-21	0	-75	-70	-98	-18	-33	-62	-101	29	-84	-35	-108	-28	-101	-75	-67	-6	-104	-16	-73	-72	-150	-79	481	-6	-8832	-28548	10694	-19215	-6323	-32710	3303	-17323	-12560	-31803	-1677	-10779	-19360	-20707	-1548
1.283333	-28	37	86	-62	-112	-35	9	-17	-21	2	-75	-66	-97	-17	-23	-63	-103	26	-86	-34	-109	-25	-101	-74	-65	-7	-104	-16	-75	-72	-147	-80	930	-530	-8860	-28840	5178	-19320	-6742	-32707	4022	-16996	-13754	-31521	-772	-10434	-20544	-20152	-64
1.284167	-4	38	87	-62	-111	-30	8	-19	-24	3	-75	-67	-100	-16	-32	-61	-104	30	-88	-32	-109	-24	-102	-79	-65	-7	-103	-18	-76	-75	-153	-77	-22	-1078	-9055	-29150	2157	-19501	-7291	-32716	4752	-16722	-15018	-31209	132	-10248	-21679	-19652	-911
1.285000	-30	38	86	-60	-113	-36	9	-9	-21	3	-74	-68	-101	-19	-33	-61	-102	30	-87	-36	-108	-26	-103	-73	-66	-4	-101	-16	-78	-76	-151	-77	578	-1654	-9408	-29462	-1510	-19765	-7944	-32713	5238	-16508	-16318	-30754	-136	-10214	-22732	-19219	-4199
1.285833	-24	26	88	-60	-109	-32	12	-18	-17	7	-72	-65	-95	-13	-30	-58	-100	32	-87	-32	-105	-23	-102	-70	-61	-3	-93	-13	-72	-73	-146	-74	440	-2261	-9902	-29783	-4560	-20116	-8684	-32709	5636	-16372	-17614	-30263	353	-10340	-23676	-18843	-2432
1.286667	-22	42	89	-57	-111	-32	15	3	-17	8	-72	-64	-98	-16	-19	-56	-97	36	-63	-30	-104	-23	-99	-68	-62	0	-99	-12	-76	-73	-147	-74	113	-2893	-10521	-30099	-6721	-20552	-9480	-32711	5740	-16319	-18851	-29696	946	-10611	-24482	-18534	-3592
1.287500	-26	42	90	-48	-109	-34	11	-13	-19	9	-72	-64	-96	-13	-30	-57	-98	35	-81	-30	-107	-21	-114	-90	-63	0	-99	-13	-73	-72	-149	-74	352	-3555	-11238	-30410	-8372	-21061	-10300	-32702	5755	-16359	-19985	-29063	163	-11018	-25124	-18278	-5304
1.288333	-25	43	88	-58	-113	-34	13	-13	-18	4	-76	-64	-100	-15	-29	-55	-98	35	-75	-33	-105	-22	-99	-69	-61	-1	-100	-15	-74	-72	-148	-76	231	-4229	-12027	-30705	-11762	-21639	-11105	-32710	5673	-16498	-20965	-28346	696	-11547	-25604	-18074	-2679
1.289167	-22	39	86	-61	-109	-35	12	-12	-19	4	-73	-64	-93	-14	-28	-55	-100	33	-84	-33	-105	-22	-101	-68	-65	0	-99	-10	-72	-73	-148	-76	-281	-4920	-12831	-30986	-12702	-22282	-11866	-32699	5273	-16729	-21757	-27638	1620	-12182	-25898	-17901	-1564
1.290000	-25	41	86	-60	-115	-36	9	-18	-21	3	-76	-67	-107	-15	-34	-58	-102	29	-87	-35	-109	-28	-102	-73	-67	-1	-102	-16	-80	-75	-166	-78	-335	-5620	-13666	-31238	-11517	-22971	-12533	-32714	4724	-17052	-22335	-26874	1367	-12901	-26012	-17768	-7526
1.290833	-23	39	82	-67	-117	-39	6	-17	-24	4	-79	-67	-102	-18	-32	-58	-99	30	-88	-48	-110	-25	-102	-70	-66	-3	-98	-13	-77	-68	-147	-74	-494	-6303	-14420	-31456	-10254	-23702	-13073	-32696	4197	-17452	-22675	-26088	810	-13682	-25943	-17651	-5419
1.291667	-28	40	88	-59	-109	-36	13	-16	1	7	-75	-64	-96	-15	-32	-53	-101	34	-87	-31	-107	-24	-102	-69	-62	-1	-98	-13	-77	-69	-150	-76	-142	-6963	-15121	-31648	-9706	-24447	-13459	-32663	3257	-17929	-22766	-25297	1066	-14514	-25717	-17563	-4594
1.292500	-27	44	88	-60	-143	-39	13	-16	-18	8	-75	-63	-97	-14	-30	-56	-98	34	-83	-34	-109	-25	-99	-68	-65	1	-94	-13	-74	-68	-146	-73	27	-7583	-15724	-31783	-9583	-25201	-13672	-32575	2168	-18464	-22610	-24524	1210	-15361	-25339	-17488	-6047
1.293333	-24	43	88	-59	-109	-32	13	-14	0	10	-76	-64	-88	-15	-29	-52	-97	41	-82	-31	-105	-22	-98	-67	-63	0	-96	-12	-73	-68	-145	-73	124	-8155	-16197	-31881	-10194	-25940	-13697	-32497	859	-19037	-22219	-23777	612	-16216	-24836	-17429	-4339
1.294167	-23	40	90	-60	-109	-33	16	-12	-14	9	-69	-61	-92	-14	-28	-55	-98	37	-83	-30	-105	-23	-86	-63	-60	0	-94	-9	-72	-66	-144	-72	56	-8659	-16521	-31940	-10917	-26658	-13524	-32403	-543	-19628	-21623	-23073	120	-17052	-24231	-17379	-5075
1.295000	-25	44	91	-57	-104	-31	16	-13	-15	8	-70	-65	-95	-13	-27	-55	-95	37	-83	-30	-102	-24	-96	-66	-60	0	-95	-12	-75	-67	-145	-72	-524	-9086	-16684	-31949	-9769	-27315	-13162	-32304	-1635	-20224	-20834	-22419	633	-17862	-23551	-17353	-5985
1.295833	-26	41	88	-62	-108	-35	13	-14	-18	8	-74	-63	-100	-14	-28	-58	-101	35	-85	-32	-105	-22	-101	-68	-63	0	-99	-13	-74	-67	-149	-77	-180	-9435	-16670	-31925	-7405	-27918	-12620	-32178	-2625	-20797	-19910	-21816	-403	-18632	-22796	-17342	-8090
1.296667	-28	41	86	-73	-112	-35	13	-16	-17	3	-75	-59	-97	-18	-31	-58	-100	34	-83	-31	-107	-26	-101	-68	-65	0	-98	-10	-75	-67	-146	-75	584	-9685	-16476	-31849	-8059	-28422	-11910	-32008	-3877	-21333	-18884	-21270	-768	-19345	-22029	-17349	-6903
1.297500	-27	39	71	-60	-110	-33	11	-16	-22	5	-73	-64	-98	-21	-32	-57	-102	36	-85	-36	-105	-25	-100	-69	-65	0	-98	-13	-72	-69	-148	-76	-510	-9831	-16111	-31744	-6175	-28836	-11066	-31778	-4530	-21817	-17801	-20776	553	-19992	-21245	-17379	-6023
1.298333	-25	38	84	-63	-109	-34	10	-15	-25	4	-78	-68	-99	-16	-30	-59	-103	33	-86	-35	-107	-26	-102	-73	-69	-6	-102	-18	-76	-73	-148	-83	-183	-9886	-15583	-31604	-3857	-29136	-10122	-31474	-4802	-22238	-16712	-20340	474	-20575	-20467	-17442	-10271
1.299167	-30	38	84	-64	-112	-40	9	-22	-24	4	-77	-66	-99	-17	-32	-57	-101	33	-87	-43	-105	-24	-102	-70	-67	0	-96	-13	-73	-70	-146	-78	-291	-9826	-14896	-31428	-599	-29310	-9104	-31074	-4843	-22579	-15647	-19946	573	-21079	-19700	-17539	-7971
1.300000	-28	40	82	-61	-138	-38	11	-18	-18	4	-77	-65	-96	-14	-29	-59	-99	33	-85	-34	-104	-24	-100	-67	-75	-4	-101	-15	-45	-68	-147	-78	-151	-9672	-14081	-31229	2395	-29367	-8069	-30564	-4367	-22851	-14657	-19606	994	-21522	-18958	-17652	-8551
1.300833	-27	39	82	-60	-112	-33	12	-15	-25	5	-76	-64	-97	-13	-30	-59	-102	32	-83	-35	-104	-24	-101	-68	-64	-3	-99	-14	-72	-69	-146	-78	67	-9426	-13163	-31016	4680	-29292	-7048	-29931	-3690	-23055	-13760	-19298	197	-21901	-18238	-17806	-9825
1.301667	-30	39	85	-62	-111	-35	13	-34	-23	2	-75	-64	-98	-14	-31	-59	-102	36	-82	-33	-105	-24	-99	-70	-51	-1	-100	-13	-74	-68	-147	-94	315	-9124	-12174	-30793	3659	-29097	-6079	-29163	-3145	-23183	-12982	-19024	-338	-22234	-17545	-17989	-6717
1.302500	-27	42	86	-61	-111	-33	12	-14	-21	6	-72	-65	-99	-17	-29	-62	-100	32	-85	-34	-110	-24	-100	-68	-65	-1	-103	-15	-75	-69	-148	-79	97	-8751	-11113	-30572	2520	-28786	-5190	-28256	-2338	-23266	-12328	-18774	689	-22516	-16877	-18208	-1641
1.303333	-27	40	89	-63	-110	-35	15	-16	-19	11	-90	-61	-95	-13	-29	-62	-99	29	-82	-32	-105	-24	-101	-70	-67	-1	-102	-12	-73	-70	-146	-78	301	-8323	-10039	-30359	2769	-28364	-4411	-27205	-1335	-23297	-11811	-18548	886	-22759	-16229	-18445	-4881
1.304167	-30	38	86	-62	-110	-35	13	-16	-13	5	-72	-65	-100	-17	-30	-62	-103	30	-87	-34	-107	-25	-100	-69	-65	0	-102	-15	-76	-69	-148	-80	189	-7867	-8956	-30131	2744	-27846	-3767	-26020	-87	-23298	-11421	-18340	390	-22973	-15591	-18700	-1705
1.305000	-28	41	84	-61	-110	-35	12	-16	-22	3	-74	-65	-96	-16	-29	-62	-135	32	-83	-32	-108	-24	-103	-74	-69	0	-102	-12	-75	-68	-148	-79	355	-7381	-7907	-29926	1161	-27257	-3272	-24720	1089	-23282	-11156	-18150	380	-23172	-14963	-18973	1592
1.305833	-28	40	87	-62	-109	-34	19	-14	-22	7	-73	-65	-94	-17	-31	-63	-103	33	-85	-32	-105	-22	-99	-72	-65	1	-100	-12	-72	-67	-147	-76	347	-6898	-6910	-29729	-1154	-26611	-2927	-23315	2164	-23260	-10988	-17973	851	-23342	-14318	-19249	267
1.306667	-19	44	89	-58	-107	-30	16	-17	-21	7	-72	-63	-95	-16	-28	-60	-102	36	-84	-31	-108	-25	-101	-70	-66	-3	-118	-12	-74	-70	-148	-79	329	-6420	-5988	-29576	-3925	-25927	-2734	-21843	3120	-23249	-10904	-17816	891	-23521	-13684	-19527	2983
1.307500	-27	41	87	-60	-111	-36	11	-15	-19	4	-51	-65	-95	-19	-31	-62	-102	34	-83	-32	-103	-19	-100	-68	-65	3	-100	-14	-74	-67	-147	-78	219	-5972	-5150	-29432	-6505	-25223	-2674	-20306	4049	-23244	-10877	-17670	637	-23682	-13052	-19798	2912
1.308333	-26	42	86	-59	-111	-34	11	-4	-18	9	-75	-63	-96	-18	-30	-59	-100	33	-86	-31	-104	-23	-102	-85	-65	0	-102	-11	-74	-73	-147	-70	-107	-5555	-4424	-29317	-7801	-24516	-2738	-18751	4805	-23262	-10886	-17546	1101	-23835	-12426	-20057	2455
1.309167	-26	40	90	-62	-108	-33	13	-14	-18	7	-69	-62	-94	-19	-30	-62	-99	35	-84	-19	-104	-19	-100	-68	-64	0	-101	-12	-73	-69	-147	-77	-53	-5188	-3805	-29221	-7592	-23827	-2899	-17203	5348	-23293	-10912	-17440	506	-23985	-11810	-20298	1997
1.310000	-28	41	86	-61	-111	-36	7	-16	-17	5	-73	-64	-96	-16	-30	-62	-100	33	-87	-32	-105	-17	-102	-69	-51	0	-103	-12	-72	-56	-145	-74	1079	-4852	-3303	-29145	-10448	-23174	-3128	-15712	5195	-23341	-10925	-17355	-951	-24115	-11236	-20523	2199
1.310833	-29	41	88	-62	-115	-35	12	-15	-18	8	-75	-62	-92	-16	-31	-61	-101	35	-84	-31	-103	-19	-101	-68	-62	0	-101	-15	-73	-68	-146	-85	22	-4571	-2922	-29091	-11820	-22563	-3404	-14287	5101	-23394	-10917	-17289	-13	-24236	-10654	-20727	5263
1.311667	-25	40	89	-58	-107	-38	10	-17	-17	5	-70	-64	-95	-16	-30	-58	-102	34	-84	-31	-103	-22	-102	-70	-64	0	-101	-13	-73	-72	-165	-76	226	-4340	-2657	-29054	-11911	-22009	-3685	-12966	5246	-23440	-10872	-17244	-503	-24332	-10121	-20908	1279
1.312500	-24	42	90	-60	-110	-33	12	-12	-16	6	-72	-56	-94	-15	-29	-58	-99	34	-83	-33	-104	-21	-96	-67	-63	2	-102	-14	-74	-68	-146	-76	267	-4155	-2495	-29029	-11526	-21517	-3953	-11772	5170	-23476	-10778	-17215	-373	-24376	-9642	-21078	2359
1.313333	-28	42	91	-56	-112	-33	12	-14	-16	10	-73	-67	-94	-16	-28	-56	-97	38	-81	-28	-102	-22	-99	-74	-62	0	-99	-12	-73	-68	-144	-44	156	-4013	-2435	-29012	-10534	-21094	-4178	-10734	5016	-23484	-10637	-17195	108	-24440	-9221	-21232	1734
1.314167	-25	43	92	-58	-109	-33	13	-14	-22	6	-73	-62	-95	-17	-28	-65	-103	36	-83	-29	-105	-19	-97	-65	-62	0	-101	-11	-72	-69	-146	-74	139	-3909	-2452	-29005	-8773	-20734	-4332	-9870	5028	-23453	-10447	-17186	-173	-24442	-8864	-21379	-1160
1.315000	-9	44	90	-58	-109	-32	11	-15	-17	7	-73	-66	-95	-17	-29	-57	-113	36	-86	-31	-103	-15	-102	-69	-66	0	-103	-16	-72	-68	-147	-73	320	-3836	-2561	-29000	-9246	-20451	-4411	-9203	4937	-23390	-10208	-17186	-655	-24412	-8579	-21520	-2005
1.315833	-27	37	85	-60	-112	-38	6	-19	-25	1	-65	-68	-102	-22	-33	-62	-103	33	-90	-34	-109	-25	-100	-70	-65	-1	-100	-13	-76	-72	-159	-76	-285	-3776	-2708	-28997	-9375	-20232	-4391	-8724	4678	-23232	-9926	-17180	646	-24343	-8359	-21666	1505
1.316667	-29	38	87	-64	-114	-40	8	-16	-21	1	-77	-66	-100	-19	-32	-60	-103	33	-88	-35	-111	-26	-101	-70	-67	-5	-104	-17	-76	-72	-151	-76	-350	-3728	-2895	-28997	-6784	-20073	-4263	-8441	4162	-23027	-9620	-17162	848	-24229	-8198	-21826	-3320
1.317500	-27	39	86	-62	-109	-35	9	-17	-19	1	-76	-64	-96	-16	-32	-61	-100	30	-86	-30	-107	-23	-100	-70	-67	0	-101	-13	-76	-70	-153	-77	-639	-3680	-3105	-28988	-3579	-19968	-4027	-8350	3876	-22750	-9282	-17129	81	-24090	-8099	-21970	-4746
1.318333	-26	40	86	-63	-109	-36	7	-18	-21	6	-76	-65	-99	-17	-31	-60	-100	35	-87	-30	-110	-24	-102	-73	-65	-5	-101	-16	-68	-70	-149	-75	-684	-3627	-3317	-28982	-1071	-19914	-3696	-8444	3863	-22403	-8937	-17073	-361	-23915	-8049	-22137	-2290
1.319167	-29	41	87	-58	-108	-32	13	7	-17	4	-73	-63	-96	-16	-32	-59	-121	33	-86	-30	-108	-23	-100	-69	-65	-1	-98	-14	-75	-70	-149	-76	-964	-3558	-3524	-28971	1010	-19899	-3276	-8703	3744	-21997	-8587	-16976	-292	-23717	-8040	-22311	-5337
1.320000	-27	43	87	-77	-111	-33	7	-16	-17	5	-73	-64	-95	-17	-31	-59	-100	35	-85	-29	-110	-26	-100	-70	-64	0	-98	-14	-74	-69	-148	-76	-981	-3469	-3711	-28961	2468	-19923	-2786	-9117	3498	-21558	-8246	-16876	-510	-23507	-8060	-22488	-4355
1.320833	-28	43	87	-60	-109	-33	11	-16	-19	4	-73	-66	-96	-15	-30	-60	-99	35	-87	-31	-107	-21	-97	-68	-66	-3	-98	-14	-75	-73	-149	-74	-808	-3362	-3870	-28954	2906	-19975	-2245	-9650	3093	-21036	-7922	-16728	-711	-23284	-8103	-22672	-3392
1.321667	-26	41	105	-59	-110	-35	11	-16	-18	3	-72	-65	-96	-15	-29	-58	-98	36	-99	-30	-108	-23	-101	-69	-64	-3	-97	-14	-73	-68	-149	-77	-1158	-3219	-3994	-28951	2989	-20051	-1683	-10293	2695	-20509	-7618	-16550	-372	-23057	-8148	-22838	-3550
1.322500	-27	42	84	-60	-112	-33	10	-15	-16	2	-74	-66	-96	-19	-32	-62	-102	28	-84	-33	-105	-24	-100	-69	-68	-1	-99	-17	-76	-70	-151	-77	-1610	-3059	-4082	-28958	3880	-20144	-1113	-11013	2342	-19977	-7342	-16342	-733	-22833	-8196	-22993	-3161
1.323333	-27	40	86	-62	-135	-35	8	-17	-21	2	-75	-67	-97	-16	-32	-62	-102	33	-87	-35	-107	-27	-103	-76	-68	-6	-100	-17	-76	-69	-152	-79	-528	-2880	-4130	-28967	1217	-20251	-565	-11790	1436	-19457	-7092	-16109	-2592	-22621	-8230	-23116	-2809
1.324167	-31	37	82	-63	-114	-39	6	-18	-18	-5	-76	-70	-101	-22	-33	-63	-103	33	-88	-31	-108	-27	-101	-70	-63	-3	-98	-17	-76	-72	-154	-77	-1283	-2673	-4133	-29000	-1655	-20364	-56	-12591	689	-18964	-6872	-15856	-1626	-22420	-8243	-23190	2221
1.325000	-38	37	84	-63	-115	-36	9	-15	-18	5	-72	-66	-98	-16	-31	-56	-102	33	-88	-35	-109	-26	-103	-72	-65	0	-101	-16	-76	-70	-148	-77	-1328	-2449	-4108	-29048	-2424	-20483	385	-13398	344	-18528	-6678	-15591	-2938	-22234	-8238	-23215	-128
1.325833	-28	40	87	-62	-107	-32	13	-14	-17	4	-72	-64	-98	-14	0	-59	-101	34	-83	-29	-103	-21	-97	-68	-64	-3	-98	-13	-75	-69	-148	-80	-1017	-2216	-4044	-29117	-3375	-20600	744	-14184	-3	-18149	-6514	-15318	-3692	-22069	-8217	-23161	1234
1.326667	-24	42	70	-59	-107	-33	16	-11	-16	7	-68	-62	-95	-14	-28	-56	-96	36	-81	-32	-105	-24	-97	-67	-61	0	-97	-11	-74	-67	-144	-75	-1345	-1979	-3965	-29198	-3472	-20727	998	-14943	-328	-17853	-6382	-15052	-3188	-21928	-8172	-23030	2928
1.327500	-24	42	89	-56	-105	-31	12	-13	-17	7	-69	-63	-96	-16	-30	-61	-98	37	-83	-27	-102	-22	-98	-68	-63	1	-97	-11	-75	-67	-148	-73	-1500	-1744	-3873	-29284	-2282	-20844	1142	-15661	-649	-17645	-6271	-14781	-2583	-21814	-8131	-22813	1535
1.328333	-28	43	93	-32	-112	-35	11	-13	-18	9	-70	-64	-97	-13	-28	-56	-101	35	-83	-30	-109	-23	-94	-69	-64	0	-97	-12	-75	-70	-145	-96	-787	-1519	-3780	-29442	-2646	-20959	1170	-16326	-1034	-17530	-6189	-14579	-3147	-21721	-8079	-22498	1677
1.329167	-24	44	91	-58	-108	-33	16	5	-16	9	-69	-64	-97	-13	-27	-58	-100	36	-85	-30	-104	-21	-98	-68	-63	1	-98	-13	-74	-68	-148	-73	-1044	-1306	-3691	-29602	-3710	-21071	1079	-16939	-1340	-17516	-6129	-14380	-1420	-21639	-8039	-22083	6403
1.330000	-25	41	89	-68	-108	-35	11	-13	-17	4	-73	-63	-94	-12	-27	-57	-98	40	-81	-32	-105	-23	-100	-72	-41	1	-98	-10	-72	-67	-148	-74	-1142	-1112	-3617	-29787	-2525	-21173	870	-17485	-1622	-17595	-6102	-14224	-7	-21578	-8009	-21560	3425
1.330833	-25	37	87	-58	-112	-33	11	-12	0	6	-76	-64	-100	-14	-32	-56	-99	35	-85	-33	-107	-23	-98	-73	-64	0	-101	-14	-76	-72	-148	-70	-1259	-943	-3574	-29995	-762	-21265	551	-17994	-1671	-17757	-6099	-14106	77	-21536	-8015	-20936	588
1.331667	-3	37	89	-60	-113	-36	12	-14	-24	7	-74	-64	-98	-15	-28	-60	-102	35	-87	-36	-112	-32	-101	-74	-65	-3	-102	-14	-78	-69	-154	-77	-905	-802	-3560	-30224	292	-21352	127	-18410	-1549	-17998	-6136	-14033	-205	-21503	-8059	-20219	3811
1.332500	-28	37	86	-60	-113	-38	9	-16	-19	2	-76	-67	-100	-11	-31	-59	-100	34	-86	-32	-104	-24	-100	-72	-62	0	-101	-11	-73	-70	-147	-73	-754	-682	-3587	-30457	1014	-21415	-386	-18771	-1650	-18303	-6210	-13981	190	-21478	-8155	-19420	1027
1.333333	-30	41	90	-60	-84	-33	12	1	-15	7	-70	-60	-99	-14	-29	-57	-101	37	-85	-32	-105	-22	-98	-70	-62	-1	-99	-12	-70	-69	-146	-72	-1283	-595	-3655	-30718	1283	-21473	-992	-19146	-1682	-18652	-6330	-14015	842	-21461	-8314	-18551	670
1.334167	-24	42	91	-56	-108	-32	17	-12	-14	8	-68	-61	-97	-12	-27	-56	-115	38	-83	-31	-103	-19	-97	-67	-64	0	-97	-12	-73	-70	-141	-72	-978	-534	-3769	-30977	788	-21510	-1672	-19478	-1789	-19033	-6507	-14069	1380	-21448	-8548	-17631	1449
1.335000	-23	44	91	-55	-108	-30	13	-10	-17	5	-68	-63	-93	-14	-29	-53	-99	38	-82	-32	-105	-27	-96	-67	-59	0	-97	-10	-72	-68	-144	-74	-745	-503	-3929	-31248	354	-21539	-2422	-19756	-1858	-19392	-6752	-14153	2021	-21439	-8863	-16677	-3
1.335833	-25	44	91	-51	-109	-34	13	-14	-19	7	-70	-63	-98	-14	-29	-57	-99	36	-84	-33	-105	-19	-100	-67	-64	-3	-97	-14	-78	-73	-146	-73	-1275	-498	-4142	-31510	1890	-21558	-3228	-20043	-1644	-19821	-7077	-14266	2510	-21435	-9271	-15709	-909
1.336667	-25	40	87	-61	-112	-34	11	-16	-22	5	-74	-64	-99	-16	-33	-60	-101	34	-86	-34	-110	-18	-102	-68	-64	-4	-99	-24	-74	-75	-148	-76	-116	-518	-4393	-31767	1865	-21562	-4078	-20321	-1765	-20175	-7479	-14392	1160	-21425	-9766	-14741	-2457
1.337500	-26	43	89	-58	-107	-34	12	-4	-21	5	-72	-64	-98	-16	-30	-56	-98	32	-86	-33	-107	-22	-100	-66	-64	0	-98	-15	-76	-73	-146	-74	-9	-562	-4681	-32007	-75	-21552	-4967	-20602	-1997	-20489	-7967	-14532	2446	-21422	-10348	-13805	1670
1.338333	-28	39	87	-60	-104	-32	10	-15	-18	7	-72	-65	-96	-14	-28	-57	-101	36	-85	-41	-103	-22	-101	-67	-63	-3	-134	-15	-74	-73	-145	-75	-376	-610	-5005	-32234	465	-21537	-5895	-20890	-1772	-20780	-8543	-14669	2344	-21422	-11015	-12916	-319
1.339167	-24	37	88	-59	-112	-49	9	-11	-19	5	-74	-64	-98	-18	-30	-58	-102	34	-85	-32	-105	-23	-101	-67	-66	-4	-99	-14	-73	-73	-145	-74	160	-677	-5356	-32441	581	-21522	-6839	-21196	-1646	-21000	-9199	-14799	1862	-21423	-11757	-12088	-1212
1.340000	-28	37	85	-60	-111	-36	12	-13	-21	5	-73	-65	-97	-19	-29	-61	-103	35	-86	-36	-111	-25	-107	-72	-68	-4	-100	-12	-75	-74	-152	-78	147	-751	-5727	-32617	1032	-21506	-7799	-21521	-1485	-21159	-9955	-14911	1679	-21436	-12577	-11341	738
1.340833	-31	51	84	-62	-114	-36	9	-22	-26	3	-77	-67	-101	-17	-31	-61	-104	35	-82	-34	-110	-23	-100	-70	-65	-6	-101	-14	-74	-73	-121	-76	250	-836	-6104	-32702	1636	-21490	-8753	-21861	-1214	-21257	-10773	-15005	1946	-21451	-13440	-10680	-697
1.341667	-26	37	85	-60	-109	-33	12	-15	-18	5	-73	-64	-97	-16	-29	-56	-99	32	-84	-35	-88	-22	-99	-68	-66	-5	-98	-12	-78	-73	-148	-76	952	-927	-6486	-32740	1086	-21487	-9692	-22224	-912	-21297	-11653	-15081	728	-21481	-14348	-10119	-1591
1.342500	-29	40	88	-59	-110	-33	11	-13	-18	7	-73	-65	-98	-17	-30	-58	-101	35	-83	-33	-107	-26	-101	-70	-66	-1	-100	-14	-77	-72	-147	-74	645	-1024	-6862	-32751	-1408	-21500	-10610	-22604	-735	-21287	-12582	-15103	1350	-21526	-15270	-9666	2653
1.343333	-17	39	86	-63	-109	-31	11	-15	-22	7	-76	-67	-98	-15	-27	-59	-100	36	-85	-35	-107	-21	-102	-70	-65	-3	-97	-13	-74	-70	-147	-73	424	-1123	-7226	-32753	-1442	-21533	-11492	-23008	-689	-21237	-13532	-15149	2257	-21589	-16191	-9320	2016
1.344167	-29	41	87	-61	-111	-30	11	-18	-19	5	-76	-65	-93	-16	-26	-61	-102	37	-83	-32	-105	-22	-104	-69	-65	-4	-99	-16	-76	-73	-159	-59	508	-1216	-7570	-32759	13	-21593	-12320	-23431	-457	-21161	-14492	-15154	1737	-21667	-17099	-9076	-2208
1.345000	-32	38	84	-60	-110	-34	11	-17	-16	5	-74	-65	-98	-17	-23	-61	-102	35	-85	-36	-104	-24	-101	-48	-63	-3	-99	-13	-74	-70	-149	-76	415	-1320	-7892	-32749	550	-21677	-13079	-23871	-223	-21067	-15430	-15144	773	-21770	-17967	-8952	1317
1.345833	-27	42	87	-59	-111	-17	12	-16	-18	5	-70	-62	-97	-15	-27	-59	-96	38	-81	-32	-103	-18	-99	-67	-64	0	-96	-12	-69	-66	-145	-72	572	-1416	-8178	-32760	-29	-21801	-13756	-24305	-283	-20973	-16337	-15120	780	-21893	-18783	-8879	-385
1.346667	-26	54	86	-59	-108	-29	15	-14	-15	11	-70	-64	-92	-12	-35	-60	-99	36	-82	-29	-103	-17	-97	-67	-62	-3	-98	-11	-70	-67	-145	-73	503	-1517	-8434	-32743	-889	-21962	-14342	-24753	-410	-20890	-17193	-15097	1098	-22041	-19532	-8922	-1786
1.347500	-26	41	88	-58	-103	-31	16	-14	-21	6	-72	-69	-92	-16	-26	-61	-98	37	-81	-31	-105	-18	-100	-69	-64	0	-99	-14	-72	-67	-146	-73	535	-1617	-8646	-32754	-1816	-22169	-14829	-25205	-388	-20846	-17977	-15083	994	-22216	-20200	-9030	-457
1.348333	-26	39	82	-58	-110	-33	10	-16	-15	7	-73	-64	-98	-17	-29	-64	-103	32	-82	-34	-111	-24	-102	-69	-64	0	-99	-14	-76	-72	-147	-76	517	-1724	-8830	-32745	-2675	-22424	-15209	-25656	-303	-20837	-18661	-15091	940	-22411	-20781	-9210	-1980
1.349167	-28	39	86	-63	-112	-33	10	-18	-22	3	-97	-67	-97	-15	-32	-62	-100	38	-85	-32	-105	-19	-101	-70	-66	-1	-101	-11	-73	-64	-146	-74	81	-1831	-8948	-32757	-2219	-22722	-15474	-26072	-306	-20883	-19267	-15112	1361	-22624	-21263	-9442	-2522
1.350000	-27	40	85	-61	-110	-32	11	-16	-19	7	-70	-64	-96	-19	-41	-63	-101	34	-87	-31	-105	-24	-102	-69	-64	-1	-98	-14	-75	-69	-147	-75	751	-1936	-9050	-32743	-2089	-23072	-15627	-26513	-362	-20986	-19752	-15171	-290	-22862	-21649	-9721	-4143
1.350833	-26	41	76	-61	-109	-31	12	-18	-18	6	-73	-66	-95	-16	-28	-61	-99	33	-86	-32	-103	-19	-101	-70	-63	-15	-99	-14	-75	-69	-147	-73	942	-2043	-9099	-32757	-4667	-23468	-15668	-26914	-504	-21159	-20132	-15267	285	-23120	-21938	-10025	-1185
1.351667	-28	40	85	-60	-110	-33	12	-15	-16	5	-72	-64	-96	-15	-30	-60	-102	34	-83	-31	-103	-19	-101	-66	-64	22	-99	-12	-68	-68	-146	-75	291	-2152	-9104	-32737	-4315	-23908	-15605	-27291	-438	-21396	-20408	-15409	934	-23397	-22138	-10358	-1557
1.352500	-25	43	88	-57	-109	-33	12	-17	-19	5	-69	-62	-96	-17	-28	-58	-99	36	-83	-30	-104	-21	-99	-68	-66	0	-99	-12	-73	-70	-145	-74	706	-2258	-9092	-32754	-4041	-24388	-15445	-27637	-586	-21707	-20561	-15608	251	-23687	-22248	-10704	-4265
1.353333	-29	44	88	-57	-109	-23	15	-13	-18	5	-68	-61	-92	-15	-27	-58	-101	35	-83	-29	-102	-18	-98	-68	-63	3	-96	-10	-70	-67	-130	-73	139	-2370	-9000	-32734	-2972	-24907	-15199	-27950	-578	-22078	-20627	-15849	5	-23986	-22280	-11068	-2038
1.354167	-24	44	89	-58	-102	-38	17	-12	-16	8	-70	-61	-92	-14	-38	-56	-97	35	-83	-27	-100	-19	-99	-67	-61	2	-96	-10	-70	-69	-142	-69	111	-2475	-8902	-32749	-1453	-25458	-14887	-28230	-483	-22511	-20608	-16145	303	-24300	-22245	-11438	-3417
1.355000	-25	45	90	-57	-105	-32	13	-12	-13	11	-67	-60	-93	-14	-28	-57	-100	34	-84	-29	-104	-17	-98	-63	-62	4	-96	-10	-72	-65	-147	-69	421	-2587	-8760	-32734	-130	-26030	-14527	-28471	-406	-22995	-20513	-16492	-814	-24623	-22153	-11817	-5604
1.355833	-27	43	86	-59	-110	-33	15	-12	-17	3	-97	-64	-98	-13	-29	-59	-100	34	-84	-32	-104	-22	-98	-68	-65	0	-100	-23	-72	-68	-148	-73	158	-2695	-8606	-32755	-828	-26619	-14130	-28679	-207	-23537	-20367	-16891	-756	-24956	-22017	-12203	-2927
1.356667	-28	37	81	-62	-110	-36	10	-17	-19	1	-76	-66	-98	-18	-34	-63	-116	28	-91	-33	-111	-24	-100	-69	-66	-3	-102	-14	-76	-70	-149	-77	9	-2805	-8422	-32741	688	-27210	-13720	-28840	-145	-24103	-20169	-17330	66	-25295	-21838	-12594	-1345
1.357500	-29	38	85	-63	-111	-39	8	-18	-24	0	-81	-66	-98	-17	-33	-61	-99	36	-86	-31	-105	-24	-100	-68	-67	-3	-101	-12	-76	-68	-147	-74	181	-2901	-8221	-32757	3808	-27788	-13323	-28957	43	-24698	-19931	-17800	-41	-25635	-21636	-12980	-6873
1.358333	-29	30	85	-61	-110	-35	11	-14	-21	7	-75	-64	-95	-15	-32	-61	-103	32	-88	-33	-108	-21	-100	-69	-66	-1	-102	-14	-77	-72	-150	-76	-119	-2997	-8009	-32730	6586	-28357	-12897	-29037	351	-25295	-19681	-18295	-351	-25981	-21414	-13380	-4204
1.359167	-23	41	86	-57	-111	-35	-9	-14	-18	8	-74	-63	-100	-16	-30	-56	-101	35	-87	-32	-109	-22	-100	-68	-65	-1	-97	-13	-77	-66	-148	-75	-60	-3090	-7789	-32664	8518	-28898	-12526	-29077	291	-25911	-19427	-18802	161	-26324	-21176	-13783	-3755
1.360000	-26	40	87	-59	-109	-35	13	-14	-18	6	-74	-63	-95	-14	-27	-56	-101	33	-84	-31	-103	-7	-108	-69	-66	0	-97	-13	-73	-67	-148	-77	-163	-3180	-7567	-32568	10029	-29403	-12188	-29073	446	-26506	-19171	-19315	835	-26668	-20935	-14176	-5351
1.360833	-23	44	88	-57	-110	-32	11	-13	-19	8	-72	-62	-95	-14	-30	-55	-98	36	-85	-31	-103	-22	-98	-69	-65	0	-97	-14	-75	-68	-148	-77	-196	-3266	-7325	-32445	10698	-29867	-11899	-29034	675	-27087	-18929	-19823	994	-27013	-20686	-14624	-2859
1.361667	-26	41	89	-60	-109	-32	13	-13	-16	9	-75	-64	-98	-13	-30	-60	-98	34	-84	-31	-105	-19	-97	-67	-62	-4	-96	-13	-76	-68	-147	-76	-33	-3353	-7132	-32278	10859	-30285	-11664	-28961	867	-27639	-18701	-20316	1058	-27354	-20442	-15066	-2635
1.362500	-28	41	87	-58	-109	-36	20	-14	-22	8	-76	-64	-97	-14	-53	-57	-100	34	-86	-32	-105	-22	-98	-69	-64	-4	-98	-14	-73	-69	-146	-79	-351	-3439	-6932	-32090	11874	-30652	-11476	-28856	1216	-28159	-18492	-20778	1434	-27686	-20196	-15515	-1958
1.363333	-28	41	87	-62	-109	-34	12	-14	-16	8	-73	-66	-95	-15	-29	-61	-99	35	-66	-31	-103	-21	-100	-69	-64	0	-97	-14	-73	-70	-149	-80	62	-3529	-6746	-31876	12856	-30970	-11344	-28715	1529	-28636	-18308	-21202	-195	-28003	-19954	-15997	-2476
1.364167	-25	38	88	-63	-109	-38	10	-14	-30	6	-74	-65	-90	-16	-30	-58	-99	35	-84	-34	-109	-25	-101	-73	-66	-3	-94	-15	-77	-74	-150	-79	905	-3624	-6577	-31642	9651	-31235	-11259	-28545	1628	-29067	-18145	-21580	-789	-28317	-19714	-16447	-139
1.365000	-26	37	85	-62	-111	-38	12	-16	-21	5	-76	-73	-99	-21	-32	-62	-101	30	-91	-38	-110	-21	-105	-73	-66	-5	-103	-19	-76	-76	-151	-83	36	-3732	-6431	-31385	8000	-31450	-11214	-28345	2067	-29455	-17999	-21905	449	-28613	-19477	-16931	1630
1.365833	-26	35	84	-63	-114	-29	11	-15	-23	4	-53	-69	-99	-15	-28	-61	-103	33	-85	-34	-109	-23	-101	-72	-63	-1	-96	-15	-75	-70	-153	-79	728	-3834	-6299	-31103	6035	-31622	-11202	-28119	2133	-29775	-17862	-22166	-247	-28888	-19232	-17414	-3
1.366667	-25	42	91	-60	-105	-32	13	-14	-16	8	-74	-63	-97	-15	-27	-64	-102	36	-85	-31	-105	-21	-97	-67	-63	-1	-98	-14	-70	-70	-149	-77	670	-3946	-6194	-30813	4028	-31739	-11212	-27871	2065	-30056	-17739	-22376	-1065	-29143	-18993	-17906	5387
1.367500	-26	39	88	-63	-107	-33	1	-14	-13	5	-73	-63	-95	9	-28	-57	-97	33	-84	-32	-103	-22	-101	-68	-62	-1	-99	-14	-70	-61	-146	-77	692	-4074	-6119	-30516	2301	-31823	-11251	-27605	2005	-30290	-17627	-22519	-1738	-29377	-18759	-18385	3856
1.368333	-24	34	89	-63	-108	-32	15	-13	-16	6	-74	-68	-94	-17	1	-57	-99	35	-86	-33	-102	-21	-98	-68	-52	0	-100	-14	-74	-72	-148	-78	1216	-4204	-6069	-30217	1229	-31866	-11271	-27317	1849	-30476	-17519	-22622	-3192	-29592	-18529	-18858	1955
1.369167	-24	39	94	-61	-109	-33	12	-14	-19	7	-72	-56	-97	-15	-28	-56	-102	35	-85	-30	-107	-22	-100	-70	-66	-3	-97	-13	-75	-74	-147	-76	1223	-4347	-6045	-29910	-2258	-31882	-11280	-27025	1648	-30615	-17410	-22630	-3379	-29781	-18304	-19313	4125
1.370000	-27	40	89	-61	-110	-34	12	-14	-19	8	-74	-66	-98	-16	-30	-57	-103	34	-85	-31	-118	-22	-102	-68	-61	-3	-99	-15	-76	-75	-148	-76	596	-4499	-6049	-29612	-4319	-31867	-11309	-26715	1422	-30717	-17303	-22604	-1679	-29947	-18088	-19748	6088
1.370833	-26	44	85	-63	-109	-35	13	-14	-13	6	-73	-65	-93	-14	-28	-58	-98	35	-86	-31	-103	-24	-103	-76	-64	-4	-99	-14	-76	-70	-147	-76	855	-4650	-6078	-29317	-3709	-31828	-11307	-26401	1311	-30784	-17189	-22521	-1571	-30089	-17877	-20155	357
1.371667	-27	40	89	-60	-111	-33	12	-17	-17	6	-73	-58	-101	-15	-32	-56	-99	37	-83	-29	-104	-23	-103	-68	-66	-3	-99	-13	-75	-74	-150	-75	610	-4813	-6132	-29033	-2743	-31767	-11277	-26081	1363	-30814	-17075	-22400	-2054	-30209	-17690	-20530	767
1.372500	-28	39	116	-62	-114	-36	11	-14	-40	3	-75	-76	-96	-16	-30	-59	-103	34	-88	-32	-108	-25	-103	-70	-62	-3	-98	-14	-75	-73	-148	-75	581	-4975	-6209	-28766	-2189	-31691	-11220	-25762	1056	-30822	-16961	-22241	-1737	-30299	-17513	-20865	1123
1.373333	-26	43	88	-62	-110	-36	11	-17	-21	7	-74	-66	-96	-17	-30	-60	-99	34	-87	-31	-105	-23	-101	-68	-66	-3	-101	-14	-75	-74	-150	-74	469	-5134	-6308	-28509	-1530	-31598	-11131	-25452	684	-30798	-16851	-22055	-1337	-30372	-17362	-21164	-2635
1.374167	-27	38	86	-65	-112	-36	9	21	-18	5	-74	-67	-96	-16	-29	-58	-98	34	-86	-31	-104	-23	-101	-68	-60	0	-97	-12	-70	-91	-144	-69	285	-5294	-6419	-28261	-1510	-31492	-11020	-25141	383	-30746	-16730	-21848	-1361	-30413	-17235	-21412	-1884
1.375000	-25	40	88	-59	-109	-32	15	-15	-14	7	-76	-64	-103	-16	-32	-58	-100	34	-85	-27	-104	-21	-101	-69	-65	0	-97	-13	-73	-70	-149	-75	108	-5455	-6551	-28034	-1751	-31365	-10892	-24846	179	-30676	-16620	-21629	-928	-30436	-17132	-21625	-3203
1.375833	-24	42	89	-60	-112	-35	10	-15	-17	6	-79	-64	-96	-17	-33	-60	-99	34	-85	-33	-108	-26	-100	-68	-57	-1	-99	-14	-75	-70	-147	-74	-171	-5614	-6688	-27820	-844	-31235	-10748	-24564	368	-30582	-16523	-21411	240	-30434	-17069	-21794	-4983
1.376667	-28	38	86	-63	-113	-34	11	-17	-22	5	-75	-65	-99	1	-31	-61	-102	34	-87	-31	-105	-23	-94	-75	-67	0	-100	-16	-75	-73	-149	-75	-234	-5765	-6831	-27616	1583	-31084	-10593	-24290	633	-30462	-16430	-21179	-443	-30410	-17026	-21920	-6178
1.377500	-25	40	87	-52	-109	-40	10	-15	-18	6	-74	-62	-97	-17	-30	-60	-100	35	-84	-31	-108	-23	-100	-67	-65	-1	-98	-13	-67	-81	-147	-74	596	-5912	-6972	-27424	269	-30917	-10439	-24035	347	-30319	-16352	-20960	-1712	-30354	-17006	-22004	-6012
1.378333	-27	41	87	-61	-110	-36	11	-18	-16	6	-75	-68	-95	-16	-41	-62	-99	36	-83	-34	-105	-22	-100	-68	-57	1	-100	-16	-75	-69	-146	-73	-319	-6058	-7115	-27238	-263	-30727	-10297	-23783	672	-30158	-16288	-20746	367	-30276	-17013	-22060	-2782
1.379167	-26	40	91	-61	-104	-36	10	-15	-16	3	-73	-65	-99	-14	-29	-60	-101	36	-84	-32	-105	-23	-100	-67	-64	-1	-99	-13	-75	-68	-145	-75	-8	-6205	-7241	-27060	-74	-30521	-10173	-23553	1128	-29963	-16242	-20542	185	-30168	-17044	-22069	-5905
1.380000	-28	37	89	-60	-110	-32	12	-16	-21	6	-74	-69	-95	-15	-29	-60	-99	33	-91	-30	-104	-19	-99	-68	-65	-3	-100	-12	-74	-69	-149	-74	36	-6345	-7361	-26890	-143	-30289	-10068	-23331	1123	-29746	-16217	-20354	161	-30041	-17082	-22060	-3235
1.380833	-26	37	87	-60	-115	-34	9	-15	-18	8	-73	-64	-99	-14	-28	-61	-100	34	-84	-34	-110	-23	-100	-70	-65	-1	-100	-15	-74	-68	-149	-74	-87	-6482	-7459	-26724	-220	-30045	-9998	-23124	1028	-29502	-16205	-20180	400	-29879	-17158	-22025	-2339
1.381667	-25	40	88	-60	-113	-36	12	-17	-18	6	-75	-75	-104	-19	-29	-61	-101	35	-86	-35	-110	-24	-102	-72	-78	-4	-102	-16	-80	-75	-150	-76	9	-6624	-7539	-26560	357	-29782	-9960	-22930	943	-29234	-16218	-20018	124	-29697	-17242	-21970	-3191
1.382500	-28	37	85	-68	-114	-40	7	-22	-19	2	-74	-69	-102	-17	-30	-61	-102	33	-86	-38	-109	-25	-102	-69	-64	-1	-100	-16	-74	-72	-147	-75	292	-6773	-7591	-26399	-1538	-29478	-9960	-22738	679	-28927	-16240	-19866	-217	-29479	-17323	-21895	-1637
1.383333	-21	37	64	-56	-108	-35	10	-17	-19	5	-77	-67	-99	-18	-29	-62	-103	32	-83	-35	-108	-23	-102	-70	-66	0	-101	-16	-78	-73	-146	-79	-219	-6902	-7614	-26237	-3232	-29156	-9998	-22553	73	-28597	-16276	-19728	1351	-29241	-17413	-21804	4053
1.384167	-28	33	88	-61	-114	-38	9	-17	-23	0	-75	-66	-100	-18	-31	-62	-103	30	-87	-39	-111	-25	-104	-72	-58	-1	-101	-14	-79	-74	-148	-76	119	-7029	-7613	-26079	-2288	-28812	-10066	-22367	-652	-28241	-16327	-19600	1665	-28977	-17496	-21713	852
1.385000	-29	37	87	-64	-112	-36	9	-19	-21	4	-80	-68	-99	-18	-32	-62	-98	34	-90	-36	-107	-24	-102	-69	-67	-4	-101	-16	-78	-75	-146	-76	-9	-7179	-7573	-25920	-1104	-28444	-10166	-22183	-1222	-27860	-16386	-19473	492	-28692	-17576	-21604	1435
1.385833	-26	42	87	-59	-109	-31	20	-16	-15	7	-74	-62	-94	-11	-29	-57	-98	34	-84	-34	-107	-22	-99	-62	-64	1	-107	-13	-77	-69	-144	-74	370	-7337	-7508	-25766	-1128	-28052	-10287	-21995	-1911	-27456	-16443	-19353	-346	-28379	-17644	-21484	6285
1.386667	-25	42	90	-57	-109	-32	15	-14	-17	9	-72	-62	-95	-12	-27	-27	-98	36	-82	-30	-104	-19	-98	-66	-63	0	-99	-15	-74	-69	-143	-74	674	-7444	-7412	-25617	-1751	-27649	-10427	-21821	-2753	-27034	-16506	-19235	32	-28054	-17704	-21352	4227
1.387500	-24	55	89	-58	-109	-30	13	-12	-14	10	-70	-60	-94	-14	-27	-57	-100	36	-83	-34	-105	-23	-97	-65	-63	1	-99	-14	-74	-68	-142	-74	511	-7578	-7300	-25478	-2755	-27229	-10576	-21611	-3576	-26595	-16562	-19116	105	-27713	-17747	-21219	6086
1.388333	-26	42	89	-57	-108	-33	13	-14	-17	8	-75	-64	-96	-12	-27	-60	-98	33	-84	-30	-104	-23	-100	-68	-65	-1	-100	-16	-73	-69	-145	-73	567	-7695	-7153	-25340	-3954	-26794	-10721	-21411	-4216	-26140	-16608	-18995	17	-27361	-17774	-21071	7655
1.389167	-23	41	88	-59	-111	-34	-6	-18	-14	24	-73	-62	-97	-15	-28	-58	-100	33	-84	-38	-105	-24	-100	-67	-64	0	-98	-14	-73	-72	-144	-75	492	-7815	-6996	-25211	-4669	-26350	-10864	-21203	-4598	-25682	-16639	-18870	468	-26998	-17782	-20906	7113
1.390000	-28	39	87	-61	-112	-33	11	-18	-19	2	-76	-66	-98	-18	-30	-60	-101	35	-85	-41	-105	-25	-103	-70	-68	-6	-100	-19	-78	-74	-147	-77	163	-7921	-6821	-25093	-3776	-25898	-10990	-20982	-4669	-25215	-16654	-18742	177	-26634	-17766	-20728	7292
1.390833	-28	36	86	-63	-112	-39	-13	-17	-22	2	-76	-67	-98	-21	-31	-61	-101	32	-85	-33	-109	-28	-99	-69	-67	-1	-99	-17	-78	-69	-181	-77	1045	-8004	-6638	-24980	-5515	-25442	-11087	-20755	-4861	-24745	-16641	-18598	-1111	-26254	-17726	-20519	7490
1.391667	-28	39	87	-62	-111	-35	10	-13	-21	4	-76	-65	-101	-16	-25	-57	-100	35	-85	-33	-109	-22	-99	-72	-66	-4	-103	-18	-75	-72	-146	-75	231	-8076	-6452	-24873	-7307	-24985	-11152	-20523	-4597	-24279	-16603	-18444	1142	-25876	-17647	-20296	12505
1.392500	-29	40	87	-60	-104	-33	13	-15	-21	3	-74	-60	-96	-14	-28	-57	-104	32	-84	-33	-108	-21	-97	-67	-64	0	-98	-12	-73	-67	-143	-75	18	-8131	-6270	-24770	-6912	-24530	-11203	-20281	-4129	-23811	-16532	-18280	557	-25490	-17579	-20045	9888
1.393333	-29	44	93	-57	-110	-32	15	-14	-16	5	-75	-63	-96	-12	-25	-55	-116	36	-81	-31	-107	-21	-96	-67	-61	1	-99	-14	-74	-66	-143	-73	-81	-8166	-6095	-24672	-6821	-24078	-11175	-20028	-3950	-23351	-16445	-18108	-152	-25111	-17469	-19767	11469
1.394167	-25	43	87	-59	-105	-30	24	-11	-11	7	-72	-62	-95	-12	-26	-53	-99	38	-84	-31	-102	-19	-95	-66	-56	1	-101	-13	-73	-65	-142	-73	-463	-8181	-5935	-24581	-5985	-23634	-11133	-19771	-3702	-22897	-16315	-17919	224	-24730	-17340	-19461	13040
[truncated: 10,326 more rows]
[truncated: 15 more columns]
