# Supplementary material for: Novel Methods for Surface EMG Analysis and Exploration Based on Multi-Modal Gaussian Mixture Models
Source: PLoS One. 2016 Jun 30;11(6):e0157239. doi: 10.1371/journal.pone.0157239 (PMC4928879; doi:10.1371/journal.pone.0157239)
Supplement: S1 File — (ZIP) [file pone.0157239.s001.zip › Haf_horses_trot_data/Haf_h04_t1_kin.trc]

PathFileType	4	(X/Y/Z)	D:\Users\zsoldosr\Desktop\HaflingerProjektEMGBiopsy\RawData\M2\Landegat1r.trc
DataRate	CameraRate	NumFrames	NumMarkers	Units	OrigDataRate	OrigDataStartFrame	OrigNumFrames
120.00	120.00	1200	7	mm	120.00	1	1200
Frame#	Time	Head			Withers			Sacrum			HFL			HFR			HHL			HHR
		X1	Y1	Z1	X2	Y2	Z2	X3	Y3	Z3	X4	Y4	Z4	X5	Y5	Z5	X6	Y6	Z6	X7	Y7	Z7
1	0.000	996.85651	186.29520	1367.87817	-194.81625	303.96146	1273.96423	-926.51172	371.27313	1278.82874	119.67218	440.54044	-17.16979	313.50735	74.54895	44.64236	-919.09973	510.64697	49.63773	-1001.89362	244.79376	-2.40457
2	0.008	995.30316	186.09294	1371.23389	-195.15538	304.32864	1275.75085	-926.68109	372.93735	1279.45361	94.68793	442.99933	-16.51829	353.29059	76.90788	40.96091	-887.85345	505.94998	50.40389	-1026.52319	246.37408	-2.22268
3	0.017	993.72870	185.87944	1374.69873	-195.36504	304.80991	1277.67700	-926.80957	374.48331	1280.29199	69.70833	445.19681	-16.06610	392.72626	79.29886	38.06452	-856.37744	500.94049	50.87034	-1051.29688	248.15703	-2.11745
4	0.025	992.15088	185.63469	1378.32776	-195.34769	305.48901	1279.85120	-926.86261	375.83179	1281.53027	44.73039	447.06226	-15.83281	431.52887	81.69012	36.45345	-824.42401	495.50983	50.98359	-1076.25830	250.10487	-2.05587
5	0.033	990.62445	185.32407	1382.11487	-195.05009	306.40253	1282.33289	-926.80908	376.95599	1283.29529	19.72418	448.68732	-15.68687	469.44745	84.00536	36.32119	-791.80963	489.74826	50.93858	-1101.31946	251.94577	-1.88832
6	0.042	989.20819	184.91405	1386.00806	-194.45615	307.53140	1285.12769	-926.61664	377.86633	1285.63782	-5.37389	450.17352	-15.52977	506.08801	86.21813	37.60794	-758.53955	483.84479	51.01686	-1126.38062	253.48451	-1.53217
7	0.050	987.93640	184.40721	1389.91760	-193.57475	308.80594	1288.19666	-926.25629	378.58109	1288.53711	-30.64332	451.58032	-15.37130	540.76105	88.36519	39.92527	-724.83624	478.04086	51.45889	-1151.45154	254.79694	-1.09435
8	0.058	986.82410	183.85620	1393.73059	-192.43294	310.13422	1291.47229	-925.71002	379.10019	1291.90735	-56.11582	452.94870	-15.25792	572.50464	90.44402	42.48829	-691.13556	472.58572	52.37577	-1176.63269	256.08081	-0.73610
9	0.067	985.89771	183.33531	1397.33728	-191.07008	311.43628	1294.87537	-924.97296	379.40561	1295.60583	-81.71659	454.32214	-15.20835	600.19275	92.40551	44.33377	-658.14063	467.67651	53.62578	-1202.02161	257.44766	-0.50663
10	0.075	985.19727	182.90207	1400.66028	-189.52554	312.66284	1298.32227	-924.05475	379.49524	1299.45837	-107.32725	455.76556	-15.20743	622.76025	94.25449	44.78484	-626.77417	463.49115	54.75892	-1227.60474	258.86465	-0.30119
11	0.083	984.73816	182.57603	1403.66638	-187.82600	313.79193	1301.72668	-922.98676	379.40799	1303.28589	-132.87488	457.31674	-15.18420	639.61432	96.04857	43.70608	-597.93665	460.25934	55.13272	-1253.12878	260.17557	0.21825
12	0.092	984.48767	182.33258	1406.35156	-185.98483	314.80945	1304.99951	-921.82928	379.20767	1306.91626	-158.26306	458.93283	-14.84659	650.92310	97.83981	41.32666	-572.26233	458.26184	54.12968	-1278.02649	261.17807	1.70691
13	0.100	984.37836	182.11888	1408.71912	-184.01366	315.69183	1308.04541	-920.66138	378.95319	1310.19690	-183.16525	460.58597	-13.44264	657.43207	99.68240	37.95367	-550.06067	457.80206	51.35913	-1301.57422	261.77362	4.89380
14	0.108	984.33203	181.89351	1410.76965	-181.93816	316.40204	1310.75720	-919.55286	378.69125	1313.01611	-206.83322	462.43484	-9.76517	659.88971	101.58040	33.87288	-531.42981	459.18079	46.77679	-1323.25330	262.03549	10.07863
15	0.117	984.28503	181.65352	1412.49976	-179.80974	316.89377	1313.01233	-918.53833	378.46744	1315.31567	-228.04529	464.83344	-2.44690	658.52014	103.35818	29.31385	-516.44507	462.66281	40.68739	-1342.94189	262.20023	16.92944
16	0.125	984.20416	181.41949	1413.90015	-177.70377	317.12656	1314.68164	-917.61066	378.32968	1317.07910	-245.16513	468.10178	9.72142	652.97803	104.68608	24.33220	-505.31888	468.38412	33.60487	-1360.73877	262.71667	24.80235
17	0.133	984.08453	181.20012	1414.95203	-175.69870	317.08698	1315.65369	-916.73315	378.32001	1318.30933	-256.21603	472.24149	27.37467	642.85327	105.34362	18.87728	-498.41385	476.11395	26.10210	-1376.63818	264.10077	33.24501
18	0.142	983.94452	180.97050	1415.62732	-173.85045	316.80411	1315.86145	-915.86072	378.46976	1319.01880	-259.11044	476.87192	49.87803	628.26160	105.52694	13.25057	-496.11957	484.99097	18.85355	-1390.26978	266.50021	42.26120
19	0.150	983.82623	180.68625	1415.90112	-172.18295	316.35449	1315.29639	-914.95587	378.79822	1319.22852	-252.54788	481.57150	74.89254	609.88770	105.82802	8.34048	-498.79358	493.59412	12.68108	-1400.88452	269.57004	52.01240
20	0.158	983.78778	180.34119	1415.77112	-170.69917	315.84418	1314.01050	-913.99036	379.30521	1318.97449	-237.34265	486.25485	98.95333	588.54791	106.74278	4.99198	-506.85944	500.51337	8.25651	-1407.63147	272.86063	62.08981
21	0.167	983.89063	180.01944	1415.26990	-169.40065	315.37122	1312.10632	-912.94110	379.96185	1318.30859	-216.42010	490.98288	118.92736	565.03113	108.27721	3.26329	-520.74915	505.07217	5.70298	-1409.85889	276.11057	71.17216
22	0.175	984.18951	179.87685	1414.45679	-168.29907	315.00174	1309.71411	-911.79529	380.71289	1317.29346	-192.92590	495.52390	133.33295	540.25281	110.13268	2.58180	-540.23901	507.59225	4.58345	-1407.30591	279.17474	77.70042
23	0.183	984.71954	180.06552	1413.40234	-167.41652	314.76880	1306.96057	-910.56415	381.49683	1315.99146	-168.60129	499.35925	142.52818	515.09613	112.06207	2.35233	-563.73077	508.96558	4.25967	-1400.07654	281.80200	81.06144
24	0.192	985.46814	180.65645	1412.19189	-166.77998	314.67792	1303.94482	-909.29449	382.26163	1314.45850	-143.89041	502.07840	147.85132	490.08551	113.94638	2.23407	-588.82623	510.01083	4.23652	-1388.32410	283.51941	81.90934
25	0.200	986.34515	181.56064	1410.92761	-166.41675	314.72400	1300.73474	-908.06702	382.95996	1312.74414	-118.76260	503.66400	150.72169	465.36896	115.72847	2.08421	-613.81787	511.17932	4.22824	-1372.02502	283.85324	81.06728
26	0.208	987.19690	182.49886	1409.70801	-166.35469	314.91803	1297.38000	-906.98108	383.53616	1310.89209	-93.12463	504.34628	152.23717	440.91061	117.40158	1.81361	-638.24194	512.60114	4.06423	-1351.11584	282.69577	78.40337
27	0.217	987.88007	183.19673	1408.61169	-166.61745	315.30179	1293.93408	-906.13873	383.92676	1308.93323	-66.91608	504.27280	153.02803	416.64297	119.00691	1.35592	-662.28711	514.21222	3.67447	-1325.71082	280.37424	73.24355
28	0.225	988.32770	183.67839	1407.70398	-167.20398	315.94412	1290.48376	-905.62714	384.08405	1306.87268	-40.16570	503.45648	153.26286	392.53372	120.60403	0.74753	-686.21277	515.88507	3.13618	-1296.15747	277.40692	65.71703
29	0.233	988.54816	184.19894	1407.04602	-168.07361	316.91537	1287.15747	-905.49243	383.99622	1304.67627	-12.94413	501.93137	152.87244	368.57950	122.24339	0.11670	-710.15771	517.54248	2.63664	-1263.01172	274.26544	57.24769
30	0.242	988.59265	184.89761	1406.70129	-169.16467	318.23831	1284.09424	-905.71631	383.68240	1302.27551	14.77676	499.84460	151.78253	344.77393	123.93074	-0.40257	-734.12762	519.18750	2.34658	-1227.02844	271.30060	49.75039
31	0.250	988.53687	185.72906	1406.74231	-170.42184	319.83969	1281.39941	-906.21313	383.19501	1299.63110	43.18729	497.44113	149.95090	321.08954	125.61873	-0.71207	-758.07904	520.85480	2.29506	-1189.11755	268.74402	44.59866
32	0.258	988.46558	186.66676	1407.23950	-171.78801	321.54922	1279.13293	-906.85638	382.62509	1296.80652	72.54453	494.95807	147.29311	297.44800	127.25410	-0.78465	-782.01746	522.55475	2.34407	-1150.18542	266.73083	42.24184
33	0.267	988.41284	187.73523	1408.23779	-173.17552	323.16467	1277.33618	-907.51984	382.06793	1293.95984	103.01131	492.56976	143.66502	273.71191	128.83182	-0.70390	-805.99976	524.25043	2.32321	-1110.96545	265.39151	42.38908
34	0.275	988.29608	188.86827	1409.75415	-174.45966	324.53586	1276.05798	-908.10669	381.57883	1291.28223	134.54422	490.44119	138.92213	249.76553	130.41179	-0.62764	-830.07135	525.87683	2.19194	-1072.06287	264.95447	44.34200
35	0.283	987.94672	189.89473	1411.79724	-175.50644	325.60782	1275.34875	-908.55927	381.16077	1288.95581	166.93391	488.67316	132.95551	225.60803	132.06290	-0.65390	-854.23669	527.39594	2.04426	-1034.20093	265.72073	47.28632
36	0.292	987.22913	190.68373	1414.37000	-176.21533	326.41528	1275.23706	-908.85529	380.78030	1287.13306	200.06961	487.14545	125.69588	201.33009	133.77666	-0.72274	-878.47241	528.81976	1.98919	-998.25916	267.90027	50.48959
37	0.300	986.14569	191.25336	1417.43909	-176.54405	327.05295	1275.72107	-908.99579	380.39886	1285.92285	234.15106	485.61639	117.23385	177.01053	135.47244	-0.70977	-902.76563	530.21106	2.05938	-964.79736	271.46674	53.38383
38	0.308	984.83734	191.70677	1420.91577	-176.49945	327.63120	1276.77954	-908.99243	380.00107	1285.38403	269.52426	484.02130	107.99280	152.64726	137.09467	-0.58999	-927.16071	531.68469	2.21360	-933.51788	276.19373	55.58364
39	0.317	983.47089	192.11322	1424.69312	-176.11131	328.22791	1278.38232	-908.85962	379.60211	1285.53027	306.34695	482.45297	98.61338	128.16463	138.67436	-0.44238	-951.74414	533.25836	2.36021	-903.38928	281.80786	56.88552
40	0.325	982.15491	192.51782	1428.68701	-175.41621	328.86261	1280.49438	-908.60999	379.23199	1286.34229	344.38934	480.89911	89.62585	103.49892	140.29059	-0.34380	-976.57336	534.75800	2.39813	-873.30627	288.04202	57.27388
41	0.333	980.96533	192.99144	1432.83618	-174.45370	329.50198	1283.07288	-908.24719	378.91495	1287.78296	382.98358	479.21448	81.30944	78.66425	141.99898	-0.29979	-1001.60358	536.09851	2.34357	-842.57129	294.55185	56.95802
42	0.342	979.96808	193.59315	1437.09485	-173.26193	330.08463	1286.06287	-907.75977	378.66895	1289.80969	421.18500	477.19839	73.70161	53.70786	143.80444	-0.23880	-1026.68542	537.49542	2.36744	-810.92749	300.89111	56.34767
43	0.350	979.19763	194.32872	1441.41626	-171.87317	330.55322	1289.39905	-907.12109	378.51813	1292.37732	458.20584	474.48630	66.61958	28.64319	145.66905	-0.07850	-1051.69946	539.19672	2.62850	-778.36053	306.64581	55.87339
44	0.358	978.67633	195.16901	1445.72717	-170.31480	330.87979	1293.01208	-906.29956	378.48727	1295.43152	493.81390	470.60065	59.88187	3.45639	147.54974	0.18802	-1076.69312	541.18530	3.11943	-744.96521	311.56787	55.80636
45	0.367	978.44543	196.05060	1449.92505	-168.60844	331.07025	1296.83167	-905.26965	378.58484	1298.90051	528.30975	465.40381	53.65872	-21.86389	149.45734	0.49060	-1101.81750	543.25385	3.67397	-711.01013	315.55640	56.24104
46	0.375	978.50189	196.81213	1453.90808	-166.76573	331.15280	1300.78406	-904.01929	378.80270	1302.69141	562.00952	459.44370	48.48349	-47.31384	151.43053	0.74201	-1127.13037	545.25763	4.10548	-677.08160	318.54987	57.13980
47	0.383	978.71558	197.20747	1457.61328	-164.79060	331.16318	1304.78345	-902.55450	379.13120	1306.68860	594.46387	453.77167	44.78441	-72.80508	153.41043	0.90736	-1152.50940	547.21851	4.35296	-644.13306	320.47260	58.28951
48	0.392	978.91040	197.11475	1461.02136	-162.68535	331.13757	1308.72546	-900.90558	379.56525	1310.75317	624.12317	449.27734	42.29972	-98.07605	155.19077	1.10822	-1177.72852	549.23120	4.53594	-613.35382	321.28333	59.18683
49	0.400	979.02106	196.67581	1464.11768	-160.45515	331.11356	1312.48865	-899.13037	380.09750	1314.72485	648.97522	446.07321	39.92088	-122.69537	156.54263	1.70132	-1202.52686	551.36523	5.01348	-585.82996	321.00204	59.07219
50	0.408	979.10193	196.13005	1466.86536	-158.11655	331.11893	1315.94385	-897.30933	380.71701	1318.43396	667.57678	443.67700	36.26521	-146.10947	157.37787	3.18233	-1226.58142	553.61804	6.41784	-562.18024	319.61392	57.27350
51	0.417	979.24292	195.61227	1469.21960	-155.70898	331.15649	1318.96155	-895.53040	381.41223	1321.72205	679.60754	441.63461	30.55099	-167.70258	157.73752	5.91985	-1249.49866	555.89325	9.40554	-542.49170	317.00043	53.56604
52	0.425	979.50763	195.14406	1471.15613	-153.29686	331.21127	1321.41992	-893.86810	382.16238	1324.46228	685.71692	439.68018	23.04729	-186.91037	157.64911	9.95068	-1270.89197	558.06567	14.22397	-526.56763	313.02881	48.16082
53	0.433	979.88049	194.71783	1472.67407	-150.95706	331.26572	1323.21399	-892.35883	382.92331	1326.57275	686.90173	437.67453	14.87783	-203.33176	157.07153	15.10606	-1290.44507	560.05060	20.58243	-514.22107	307.67542	41.43080
54	0.442	980.26776	194.34932	1473.77148	-148.75764	331.30832	1324.26379	-890.98438	383.63165	1328.02441	683.81830	435.75812	7.32207	-216.68222	155.88074	21.49684	-1307.91541	561.76605	27.96810	-505.46786	301.04950	33.72930
55	0.450	980.58276	194.05377	1474.43164	-146.74005	331.34238	1324.52332	-889.68481	384.23135	1328.84412	676.42535	434.23282	1.01643	-226.35672	153.83177	29.82673	-1323.07739	563.10596	36.00884	-500.58588	293.37360	25.42234
56	0.458	980.80988	193.81476	1474.63538	-144.91522	331.38950	1323.98877	-888.39856	384.69595	1329.09277	664.19446	433.25320	-4.12125	-230.90305	150.71793	40.73751	-1335.59375	563.95410	44.48997	-500.02283	285.06000	17.06334
57	0.467	980.98730	193.61086	1474.38123	-143.27400	331.47916	1322.69995	-887.09497	385.02747	1328.83240	646.84113	432.98465	-8.17832	-228.52621	146.69707	53.49704	-1344.95386	564.17676	53.10461	-504.20187	276.90472	9.56277
58	0.475	981.16309	193.42218	1473.68994	-141.80188	331.63745	1320.73669	-885.77612	385.24469	1328.11047	625.05933	433.66010	-10.94125	-218.54373	142.25890	65.82312	-1350.64819	563.73615	61.33656	-513.28790	270.13809	4.01068
59	0.483	981.38446	193.19547	1472.59961	-140.48743	331.88425	1318.21021	-884.45551	385.37057	1326.96777	600.52484	435.18179	-12.38639	-201.89127	137.70691	75.54317	-1352.42200	562.89178	68.62443	-527.17798	265.96576	0.97543
60	0.492	981.73175	192.87430	1471.15723	-139.32880	332.22717	1315.24768	-883.13873	385.42990	1325.44592	575.04376	437.13721	-12.93660	-180.21008	132.90924	82.13692	-1350.25464	562.19940	74.61133	-545.71204	264.77042	-0.03589
61	0.500	982.32452	192.46518	1469.41235	-138.34448	332.65265	1311.96667	-881.82501	385.46317	1323.58557	549.66376	439.18494	-13.10279	-155.00369	127.69213	86.47403	-1344.06482	562.23895	79.19668	-568.23615	265.83817	-0.14286
62	0.508	983.23706	192.01340	1467.41492	-137.57738	333.12411	1308.45630	-880.52753	385.52982	1321.42444	524.59808	441.19470	-13.18772	-127.46298	122.23433	89.58878	-1333.47949	563.29840	82.20247	-593.00348	268.00845	-0.18267
63	0.517	984.41772	191.54596	1465.22595	-137.08051	333.57825	1304.78235	-879.28632	385.68741	1318.99756	499.73517	443.20932	-13.33710	-98.47961	117.03069	91.95053	-1317.94617	565.25775	82.99158	-618.08716	270.46512	-0.39987
64	0.525	985.72852	191.08046	1462.92932	-136.89352	333.91974	1301.01172	-878.16022	385.97101	1316.33850	474.98251	445.29956	-13.63407	-68.66528	112.64828	93.45029	-1297.13696	567.74475	80.80353	-642.72064	272.89767	-0.75831
65	0.533	987.05286	190.63821	1460.62292	-137.02505	334.04245	1297.23706	-877.20959	386.38531	1313.47510	450.31418	447.44632	-14.07947	-38.41235	109.48869	93.70884	-1271.23987	570.37537	75.68407	-667.09912	275.24472	-1.22188
66	0.542	988.34601	190.21912	1458.40479	-137.44965	333.88052	1293.57361	-876.47858	386.90790	1310.42236	425.76904	449.61322	-14.57992	-7.92761	107.68297	92.44270	-1240.89563	572.84918	68.82999	-691.47827	277.50732	-1.74917
67	0.550	989.60852	189.80893	1456.37891	-138.11971	333.44708	1290.13000	-875.97705	387.50989	1307.18848	401.42123	451.78305	-15.02437	22.76395	107.15730	89.65111	-1207.00024	574.93475	61.95271	-715.89026	279.70706	-2.20639
68	0.558	990.82428	189.42096	1454.65967	-138.98236	332.82620	1286.97839	-875.67236	388.18060	1303.81274	377.29318	453.90051	-15.35712	53.74725	107.71182	85.55284	-1170.56750	576.44299	56.41769	-740.27002	281.86877	-2.43385
69	0.567	991.90662	189.08649	1453.36682	-139.98782	332.12787	1284.15344	-875.50208	388.92572	1300.40247	353.33139	455.91534	-15.58067	85.14488	109.03195	80.49289	-1132.55786	577.20551	52.79564	-764.54718	283.99298	-2.40606
70	0.575	992.70911	188.79849	1452.61731	-141.08359	331.44315	1281.67480	-875.40222	389.74841	1297.11267	329.47800	457.85782	-15.70803	117.17375	110.70329	74.93726	-1093.68237	577.08972	50.97315	-788.69128	286.05756	-2.26183
71	0.583	993.09424	188.49706	1452.50415	-142.20255	330.82303	1279.57373	-875.32904	390.64883	1294.09229	305.69034	459.79141	-15.72812	150.16325	112.30183	69.40346	-1054.39270	576.05078	50.60215	-812.74377	288.05054	-2.18189
72	0.592	992.99780	188.11650	1453.07617	-143.25941	330.28137	1277.90601	-875.26312	391.63535	1291.45178	281.89383	461.72830	-15.68232	184.37895	113.51610	64.24860	-1015.17017	574.14941	51.43949	-836.79102	289.98105	-2.25334
73	0.600	992.46454	187.63303	1454.33435	-144.16156	329.81326	1276.74609	-875.19421	392.72076	1289.25891	257.99423	463.60864	-15.73734	219.89404	114.22404	59.49244	-976.86499	571.46790	53.31460	-860.88922	291.87738	-2.41266
74	0.608	991.62811	187.07027	1456.24097	-144.82970	329.41830	1276.16467	-875.09943	393.90698	1287.55273	233.93512	465.34937	-16.02216	256.70532	114.51231	54.88613	-940.55804	568.04004	55.86544	-885.04205	293.78204	-2.50019
75	0.617	990.62994	186.47859	1458.73022	-145.21732	329.10977	1276.20496	-874.93982	395.17355	1286.37646	209.69775	466.98083	-16.39877	294.88608	114.60237	50.17844	-906.80109	563.87469	58.45876	-909.25616	295.71582	-2.40358
76	0.625	989.54419	185.90794	1461.72485	-145.31305	328.90909	1276.86926	-874.67957	396.47562	1285.81018	185.27167	468.69278	-16.55356	334.51984	114.71446	45.32940	-875.06000	558.94220	60.46681	-933.57458	297.67450	-2.16729
77	0.633	988.36816	185.37442	1465.14600	-145.12497	328.84070	1278.12036	-874.29816	397.74908	1285.95166	160.67419	470.62949	-16.34612	375.41656	114.98205	40.57037	-844.14612	553.17291	61.55734	-958.05371	299.67398	-1.93910
78	0.642	987.07861	184.84674	1468.91077	-144.66243	328.93124	1279.89526	-873.78076	398.91867	1286.84973	135.96619	472.70871	-15.95437	416.78265	115.47681	36.37653	-813.06921	546.61707	61.75780	-982.73340	301.72910	-1.80949
79	0.650	985.69629	184.27673	1472.93225	-143.92690	329.20419	1282.12158	-873.11200	399.91016	1288.47424	111.20816	474.71265	-15.64439	457.04446	116.28221	33.39259	-781.33423	539.54382	61.37906	-1007.59180	303.77139	-1.73690
80	0.658	984.28662	183.63876	1477.13635	-142.91353	329.66870	1284.72949	-872.28162	400.67188	1290.74585	86.40582	476.48773	-15.49802	494.16040	117.42522	32.26570	-748.74329	532.25372	60.83263	-1032.52551	305.65390	-1.62491
81	0.667	982.91809	182.93799	1481.46704	-141.62108	330.31116	1287.65466	-871.28894	401.18738	1293.57080	61.49742	478.02527	-15.40012	526.68457	118.67466	33.27611	-715.26154	524.89050	60.44607	-1057.43433	307.25629	-1.41690
82	0.675	981.66290	182.18958	1485.86328	-140.05901	331.09076	1290.83203	-870.13898	401.46298	1296.85461	36.40839	479.40115	-15.22017	554.80292	119.54153	35.99624	-681.08698	517.54694	60.44536	-1082.33130	308.55792	-1.11242
83	0.683	980.61670	181.39301	1490.24878	-138.24464	331.94257	1294.19373	-868.83569	401.51382	1300.49792	11.13975	480.70313	-14.96402	580.00684	119.59261	39.51337	-646.76379	510.43539	60.98003	-1107.33777	309.65607	-0.77112
84	0.692	979.88361	180.53078	1494.54199	-136.19229	332.79532	1297.66943	-867.37964	401.36450	1304.37817	-14.23191	482.01743	-14.75349	603.61096	118.73633	42.96084	-613.16876	503.82706	61.96819	-1132.55310	310.72321	-0.48866
85	0.700	979.53412	179.59671	1498.65759	-133.90521	333.59048	1301.18457	-865.77795	401.05042	1308.34070	-39.65276	483.41336	-14.69969	625.72632	117.22400	45.57435	-581.30267	497.90836	62.91910	-1157.91260	311.84241	-0.22695
86	0.708	979.56012	178.62422	1502.51672	-131.37814	334.27820	1304.65735	-864.05811	400.61533	1312.21387	-65.12817	484.90634	-14.73898	645.49463	115.45695	46.54749	-552.01611	492.82953	63.06681	-1183.10376	312.87280	0.39195
87	0.717	979.86035	177.67975	1506.06897	-128.61099	334.80624	1307.99927	-862.27258	400.10437	1315.82617	-90.57967	486.42023	-14.39490	661.92706	113.80956	45.36109	-525.85504	488.84598	61.74490	-1207.56995	313.58289	2.05189
88	0.725	980.28711	176.82205	1509.28784	-125.62614	335.13297	1311.11401	-860.48773	399.55157	1319.01758	-115.60477	487.81601	-12.66410	674.45410	112.50008	42.21764	-503.05133	486.32303	58.66833	-1230.69910	313.91263	5.39434
89	0.733	980.71240	176.06828	1512.15405	-122.47739	335.23999	1313.89221	-858.75751	398.98227	1321.66919	-139.27719	489.08652	-8.22299	682.99182	111.46039	37.89031	-483.59662	485.59210	53.97434	-1252.10913	314.00085	10.60904
90	0.742	981.05341	175.39635	1514.65942	-119.24719	335.11868	1316.21118	-857.09558	398.43262	1323.73425	-160.05295	490.50955	0.27159	687.70862	110.39955	33.08347	-467.39536	486.78714	48.04739	-1271.69287	314.03708	17.35119
91	0.750	981.26971	174.77214	1516.81348	-116.03728	334.76239	1317.94397	-855.46844	397.95627	1325.22925	-175.92334	492.58478	13.99053	688.60516	109.01033	28.03492	-454.47308	489.84424	41.28297	-1289.36609	314.23502	25.09191
92	0.758	981.36371	174.17584	1518.62793	-112.95205	334.18158	1318.97522	-853.81555	397.61212	1326.19763	-184.70361	495.77209	33.51563	685.16992	107.03986	22.69708	-445.09274	494.60980	33.98174	-1304.87292	314.83102	33.57716
93	0.767	981.37115	173.61084	1520.09839	-110.07754	333.41837	1319.21887	-852.08350	397.44717	1326.68054	-184.34412	499.97906	57.84559	676.58002	104.44862	17.09977	-439.67389	500.78751	26.44250	-1317.78149	315.93881	42.95081
94	0.775	981.34003	173.09578	1521.21289	-107.47019	332.54288	1318.63794	-850.25623	397.48383	1326.70068	-173.96930	504.48190	83.74638	662.47632	101.76803	11.62466	-438.67740	507.80576	19.20642	-1327.45691	317.45474	53.30886
95	0.783	981.30994	172.64456	1521.98169	-105.16036	331.63651	1317.26160	-848.36389	397.71600	1326.26477	-155.22882	508.68073	106.94434	643.51953	100.01838	7.05133	-442.57455	514.75128	13.08674	-1333.09326	319.15552	63.96355
96	0.792	981.30908	172.25002	1522.45288	-103.16270	330.77658	1315.18433	-846.46198	398.10849	1325.37964	-131.69638	512.46930	124.54366	621.08142	99.89508	4.04511	-451.80005	520.49005	8.71113	-1334.03149	320.80188	73.27036
97	0.800	981.37811	171.89618	1522.69971	-101.48548	330.02829	1312.54443	-844.59912	398.59933	1324.07104	-106.43223	515.77325	136.30354	596.61145	101.18644	2.55658	-466.62054	524.29852	6.13122	-1330.12109	322.08588	79.60959
98	0.808	981.59174	171.58881	1522.80273	-100.13269	329.43369	1309.49109	-842.80402	399.11453	1322.38354	-80.66978	518.33649	143.80295	571.32233	103.16323	2.00401	-486.66434	526.42957	4.95544	-1321.63660	322.52966	82.67056
99	0.817	982.03992	171.35703	1522.84277	-99.10206	329.00238	1306.15637	-841.10083	399.58932	1320.36938	-54.52557	520.02722	148.76593	545.99329	105.23684	1.85596	-510.37534	527.71448	4.62992	-1308.79919	321.58826	83.35773
100	0.825	982.76678	171.21780	1522.88977	-98.38716	328.72305	1302.63782	-839.53540	399.97977	1318.08167	-27.96285	520.95911	152.16087	520.90479	107.16573	1.81043	-535.53882	528.80774	4.61341	-1291.51001	318.98279	82.30186
101	0.833	983.72229	171.15427	1522.99084	-97.98296	328.59842	1298.99377	-838.17712	400.26111	1315.58105	-0.98499	521.22485	154.31607	496.09579	108.93590	1.68855	-560.61053	529.98608	4.52528	-1269.56299	314.92017	79.06142
102	0.842	984.79047	171.14246	1523.18530	-97.88868	328.67746	1295.25525	-837.09473	400.41495	1312.93848	26.46613	520.72260	155.31865	471.57101	110.59431	1.38925	-585.17950	531.31714	4.21693	-1242.96960	309.94894	73.12465
103	0.850	985.85162	171.19470	1523.52527	-98.10065	329.05984	1291.46204	-836.32855	400.41776	1310.22473	54.47498	519.31744	155.25620	447.29596	112.18343	0.90837	-609.41077	532.80933	3.73363	-1212.08691	304.63995	65.18990
104	0.858	986.79974	171.35847	1524.07434	-98.59494	329.86627	1287.70044	-835.86768	400.24817	1307.48743	83.06732	517.07129	154.29636	423.21820	113.75333	0.34161	-633.50757	534.44470	3.22242	-1177.60669	299.39514	57.07913
105	0.867	987.53925	171.66664	1524.89050	-99.31360	331.17432	1284.11011	-835.63800	399.90167	1304.73486	112.22750	514.25580	152.62134	399.29694	115.33587	-0.17321	-657.54810	536.14215	2.83725	-1140.48657	294.46140	50.63955
106	0.875	988.00690	172.10304	1526.01465	-100.16659	332.93411	1280.85132	-835.51550	399.40250	1301.96277	141.98915	511.16516	150.29971	375.49277	116.92047	-0.55877	-681.52448	537.78906	2.66131	-1101.75549	290.01349	46.88602
107	0.883	988.18463	172.61000	1527.47217	-101.04638	334.92871	1278.06091	-835.36432	398.80652	1299.20740	172.43529	507.98724	147.28976	351.79642	118.48444	-0.83605	-705.42792	539.32947	2.65888	-1062.26501	286.21509	45.90603
108	0.892	988.07471	173.11075	1529.28479	-101.84481	336.84778	1275.82715	-835.08160	398.17569	1296.56116	203.58615	504.79764	143.53484	328.22003	120.02943	-1.05159	-729.29089	540.78003	2.70449	-1022.66650	283.29700	47.17989
109	0.900	987.66882	173.54395	1531.47192	-102.46124	338.43665	1274.19727	-834.62787	397.53912	1294.14661	235.33972	501.58063	138.97794	304.72034	121.59555	-1.22764	-753.16376	542.16852	2.67076	-983.65826	281.56305	49.92605
110	0.908	986.95221	173.90186	1534.03796	-102.80466	339.60229	1273.20020	-834.03192	396.88336	1292.09473	267.57819	498.35086	133.57556	281.19147	123.22930	-1.37856	-777.07452	543.51385	2.51666	-946.16113	281.23886	53.38710
111	0.917	985.95721	174.23267	1536.95789	-102.80367	340.41251	1272.85901	-833.36578	396.17578	1290.53223	300.35858	495.22473	127.32859	257.52890	124.90582	-1.47538	-801.02582	544.86804	2.33611	-911.05432	282.35223	56.96050
112	0.925	984.79913	174.58240	1540.18530	-102.42391	341.02005	1273.18652	-832.70453	395.39359	1289.56213	333.95663	492.27734	120.25376	233.65236	126.50979	-1.41841	-825.00812	546.31458	2.28841	-878.57355	284.79950	60.16066
113	0.933	983.61810	174.93585	1543.68079	-101.67822	341.57828	1274.17773	-832.08813	394.53778	1289.24744	368.67218	489.40967	112.39326	209.52383	127.97401	-1.15673	-849.01843	547.91284	2.44517	-848.07526	288.43805	62.61292
114	0.942	982.51050	175.24742	1547.41101	-100.62016	342.18753	1275.80823	-831.50354	393.62756	1289.61389	404.58936	486.30164	103.82857	185.18573	129.39809	-0.78642	-873.11755	549.59204	2.70074	-818.49207	293.05612	64.13311
115	0.950	981.53394	175.51868	1551.30334	-99.32001	342.87500	1278.03723	-830.89606	392.69229	1290.66162	441.42175	482.54556	94.70560	160.71811	130.93373	-0.45774	-897.45203	551.11652	2.85578	-788.88721	298.30969	64.77890
116	0.958	980.73059	175.81689	1555.24011	-97.83399	343.59976	1280.80579	-830.19849	391.77090	1292.36865	478.47083	478.02539	85.34760	136.15732	132.62009	-0.25280	-922.11450	552.37134	2.85261	-758.67487	303.75180	64.83333
117	0.967	980.14624	176.20264	1559.11182	-96.19006	344.27841	1284.03625	-829.35620	390.90799	1294.69202	514.90015	473.00186	76.19839	111.48805	134.39760	-0.15490	-947.00232	553.61493	2.86567	-727.62238	308.96799	64.68146
118	0.975	979.84076	176.64613	1562.85352	-94.40111	344.82672	1287.64001	-828.33765	390.14532	1297.56885	550.27039	467.68817	67.57034	86.67938	136.22473	-0.07651	-971.92657	555.20886	3.08304	-695.76025	313.66718	64.62463
119	0.983	979.85333	177.07227	1566.42822	-92.48615	345.19678	1291.52612	-827.13184	389.52151	1300.91687	584.81641	461.91040	59.58143	61.69461	138.12390	0.07198	-996.81702	557.23663	3.50189	-663.32025	317.64130	64.79887
120	0.992	980.17224	177.48515	1569.79248	-90.47507	345.38324	1295.60266	-825.74005	389.07690	1304.63379	619.03320	455.44507	52.43473	36.49597	140.13379	0.30761	-1021.75513	559.49890	3.96720	-630.75745	320.72375	65.21851
121	1.000	980.75787	177.95782	1572.88928	-88.39509	345.40918	1299.77051	-824.17407	388.84723	1308.60095	652.83783	448.71497	46.63262	11.11172	142.23393	0.58047	-1046.84351	561.75275	4.31695	-598.75256	322.78458	65.82368
122	1.008	981.58826	178.49106	1575.65918	-86.25299	345.32037	1303.91968	-822.46191	388.85406	1312.68506	685.22406	442.67938	42.52014	-14.24042	144.26447	0.92376	-1072.06274	563.91589	4.52455	-568.13440	323.72485	66.42094
123	1.017	982.67322	178.96642	1578.04395	-84.02779	345.17249	1307.93225	-820.64899	389.10449	1316.73743	714.68640	437.91589	39.58411	-39.04843	145.95267	1.63260	-1097.20117	566.08734	4.84192	-539.70483	323.49365	66.59935
124	1.025	984.01392	179.25226	1579.99048	-81.68044	345.00488	1311.68872	-818.79071	389.58694	1320.59985	739.80426	434.21838	36.55121	-62.53256	147.09523	3.25771	-1121.83289	568.38586	5.85374	-513.98419	322.07477	65.86557
125	1.033	985.55487	179.30829	1581.45557	-79.17446	344.83881	1315.07288	-816.94739	390.25955	1324.12170	759.66797	431.13083	32.19167	-83.83981	147.66449	6.37214	-1145.38965	570.75690	8.26050	-491.09131	319.42523	63.91827
126	1.042	987.19080	179.19102	1582.39380	-76.49819	344.69397	1317.97717	-815.18268	391.05484	1327.18201	774.09363	428.55637	25.98627	-102.26675	147.69562	11.33744	-1167.39282	573.00208	12.44380	-470.89709	315.46930	60.73273
127	1.050	988.80676	178.99193	1582.75427	-73.68206	344.58990	1320.30786	-813.55115	391.90088	1329.70459	783.47131	426.69775	18.27156	-117.34424	147.14371	18.35386	-1187.65100	574.98096	18.23891	-453.26770	310.18637	56.42917
128	1.058	990.30511	178.78441	1582.51172	-70.80176	344.53778	1321.98340	-812.07208	392.73187	1331.65857	788.30548	425.68298	10.01355	-128.58163	145.84659	27.75473	-1206.17139	576.61688	25.17098	-438.22302	303.73529	51.10496
129	1.067	991.63971	178.61562	1581.67786	-67.96358	344.53372	1322.92761	-810.70679	393.48407	1333.04626	788.78058	425.44177	2.38304	-134.88367	143.55571	39.97383	-1222.85278	577.76825	32.86305	-425.99841	296.51770	44.75507
130	1.075	992.84760	178.50835	1580.27417	-65.27499	344.55670	1323.07251	-809.36517	394.09564	1333.88684	784.68610	425.73358	-3.76716	-134.53430	140.12189	54.67788	-1237.22144	578.33661	41.18123	-416.94275	289.03571	37.35313
131	1.083	994.02496	178.46182	1578.31628	-62.81274	344.57599	1322.37830	-807.94727	394.51257	1334.20032	775.69159	426.37466	-8.11765	-126.40726	135.69946	70.02588	-1248.38318	578.38269	49.94018	-411.32599	281.63879	29.04499
132	1.092	995.27344	178.47351	1575.82739	-60.61023	344.57098	1320.86377	-806.38995	394.70126	1333.99634	761.72235	427.60422	-10.67082	-111.04105	130.54794	83.61456	-1255.35327	577.90662	58.50813	-409.33649	274.49118	20.32808
133	1.100	996.67352	178.55484	1572.85059	-58.66885	344.55176	1318.61865	-804.69446	394.66656	1333.26941	743.24335	429.73657	-11.74171	-90.15985	124.67157	94.27023	-1257.66504	576.78632	65.95444	-411.27563	267.82712	12.12689
134	1.108	998.29388	178.71043	1569.43823	-56.97768	344.55743	1315.78723	-802.92847	394.45154	1332.00476	721.29791	432.32541	-12.13635	-65.55899	117.95852	102.39485	-1255.59814	575.18268	71.72690	-417.61450	262.21759	5.58208
135	1.117	1000.20862	178.91100	1565.64478	-55.53270	344.63132	1312.53003	-801.20618	394.11533	1330.19617	697.22253	434.50244	-12.65174	-38.63083	110.63450	108.82880	-1249.72437	573.78625	76.05171	-428.77539	258.50165	1.46667
136	1.125	1002.48743	179.09712	1561.54248	-54.35300	344.80176	1308.98486	-799.65277	393.72495	1327.86243	672.19366	435.99390	-13.41398	-10.34634	103.33794	113.97694	-1240.26367	573.47290	79.39250	-444.91840	257.23602	-0.29424
137	1.133	1005.15283	179.21034	1557.22473	-53.48738	345.07895	1305.24634	-798.37292	393.36539	1325.05200	646.95868	437.08710	-14.15840	18.71552	96.78893	117.80139	-1226.80640	574.66827	81.38670	-465.70117	258.14417	-0.52165
138	1.142	1008.15723	179.22693	1552.78882	-53.00809	345.45380	1301.37341	-797.43457	393.13538	1321.83887	621.89990	438.19666	-14.74721	48.24445	91.50876	120.09973	-1208.59790	577.06000	80.72496	-489.87628	260.28931	-0.27191
139	1.150	1011.41644	179.17102	1548.31921	-52.98932	345.89645	1297.41748	-796.86499	393.12137	1318.31616	597.17639	439.77112	-15.14039	78.03108	87.73936	120.71896	-1185.18481	579.95129	76.50271	-515.46216	262.77798	-0.29466
140	1.158	1014.83716	179.08772	1543.89355	-53.47403	346.35919	1293.45337	-796.65613	393.36578	1314.58643	572.77759	442.00958	-15.28861	107.91098	85.43969	119.68147	-1156.85974	582.74872	69.43745	-540.78790	265.17148	-0.77038
141	1.167	1018.29199	179.00235	1539.60400	-54.44577	346.77768	1289.59448	-796.78058	393.84940	1310.74951	548.60376	444.60526	-15.24395	137.80910	84.35734	117.21510	-1124.56287	585.09479	61.51160	-565.26514	267.40027	-1.47453
142	1.175	1021.60962	178.92082	1535.57227	-55.82805	347.06531	1285.97864	-797.20349	394.51047	1306.89355	524.57642	447.07397	-15.18755	167.78333	84.16225	113.72409	-1089.44824	586.79260	54.64696	-589.12933	269.53149	-2.11234
143	1.183	1024.62036	178.85927	1531.93994	-57.51512	347.11795	1282.73083	-797.87488	395.28741	1303.09558	500.69531	449.25348	-15.23816	198.03075	84.50916	109.72081	-1052.50110	587.74878	49.79022	-612.75586	271.61304	-2.50450
144	1.192	1027.20508	178.83508	1528.84192	-59.41054	346.85220	1279.93237	-798.71661	396.14011	1299.42773	477.02844	451.23959	-15.40079	228.84723	85.05444	105.68364	-1014.46637	587.87109	46.95095	-636.32074	273.63510	-2.62193
145	1.200	1029.30029	178.83939	1526.38586	-61.43958	346.25897	1277.62512	-799.63275	397.04523	1295.96973	453.58969	453.11914	-15.66438	260.52515	85.51649	101.86873	-976.02643	586.97827	45.75560	-659.86133	275.59351	-2.57407
146	1.208	1030.86340	178.84738	1524.64771	-63.53134	345.42142	1275.83740	-800.53699	398.00122	1292.81592	430.22937	455.02917	-15.94282	293.22565	85.77325	98.18634	-937.95929	585.01532	45.90029	-683.41077	277.53296	-2.52822
147	1.217	1031.85010	178.82774	1523.67102	-65.60425	344.47998	1274.60120	-801.37244	399.04544	1290.06213	406.79437	457.05942	-16.11757	326.94360	85.98726	94.26225	-901.19586	582.25195	47.18858	-707.02197	279.48349	-2.58078
148	1.225	1032.23853	178.73975	1523.46387	-67.57723	343.57376	1273.94519	-802.11896	400.24908	1287.79065	383.31421	458.98410	-16.23559	361.60803	86.55316	89.70670	-866.62579	578.97388	49.24492	-730.71814	281.41470	-2.70515
149	1.233	1032.05542	178.56221	1524.00293	-69.39153	342.79254	1273.88269	-802.79395	401.68253	1286.08679	359.88174	460.52051	-16.44609	397.14514	87.74490	84.40169	-834.57422	575.14661	51.43528	-754.47571	283.29001	-2.80106
150	1.242	1031.36902	178.32487	1525.24402	-71.01865	342.16086	1274.40942	-803.43933	403.37164	1285.06812	336.47363	461.79376	-16.76205	433.39807	89.52449	78.55343	-804.53564	570.53052	53.17612	-778.26685	285.09265	-2.77718
151	1.250	1030.27405	178.09401	1527.13013	-72.44863	341.66217	1275.50854	-804.08685	405.27356	1284.86108	312.95636	463.14670	-17.03064	470.07999	91.76445	72.52446	-775.58075	564.96185	54.16565	-802.11035	286.80655	-2.62742
152	1.258	1028.88318	177.91681	1529.59473	-73.67165	341.27966	1277.15320	-804.71838	407.29160	1285.54419	289.17575	464.68756	-17.09252	506.87433	94.38267	66.71990	-746.90894	558.48950	54.35128	-826.08484	288.46103	-2.45500
153	1.267	1027.31775	177.78438	1532.55786	-74.66682	341.01379	1279.31030	-805.25793	409.31317	1287.12402	265.01517	466.40424	-16.85504	543.52374	97.16139	61.65691	-718.00293	551.31427	53.86321	-850.28613	290.18637	-2.38424
154	1.275	1025.68628	177.66510	1535.91614	-75.40092	340.86850	1281.94824	-805.60950	411.23938	1289.54895	240.45599	468.36316	-16.30985	579.75415	99.63211	58.00685	-688.53198	543.64136	52.97065	-874.74969	292.12619	-2.41646
155	1.283	1024.06128	177.55083	1539.55273	-75.83884	340.84064	1285.04333	-805.70764	412.99866	1292.73157	215.63033	470.46219	-15.61604	615.04761	101.30238	56.28968	-658.32855	535.62775	52.00009	-899.41101	294.22742	-2.41123
156	1.292	1022.47955	177.44240	1543.36304	-75.96023	340.92529	1288.57275	-805.54163	414.54959	1296.57104	190.72244	472.40509	-15.00629	648.40558	102.04034	56.26980	-627.46826	527.42554	51.24363	-924.15161	296.23016	-2.24828
157	1.300	1020.97241	177.31943	1547.26440	-75.76676	341.11340	1292.49902	-805.14758	415.86566	1300.95764	165.79990	474.07526	-14.55146	678.39917	102.13336	56.73556	-596.31934	519.18146	50.85569	-948.89862	297.94916	-1.96394
158	1.308	1019.58112	177.15321	1551.18433	-75.27637	341.38055	1296.75598	-804.58820	416.91898	1305.76489	140.81227	475.58728	-14.20441	703.66309	101.96746	56.17485	-565.48212	510.99789	50.78575	-973.69421	299.42001	-1.68916
159	1.317	1018.33282	176.93358	1555.04968	-74.51410	341.68268	1301.24561	-803.93347	417.68597	1310.85168	115.68614	477.05283	-14.00647	723.47876	101.74590	53.79218	-535.66083	502.96381	50.82341	-998.65839	300.76892	-1.50710
160	1.325	1017.21252	176.68025	1558.79065	-73.50298	341.96164	1305.84424	-803.24670	418.15723	1316.06226	90.36705	478.52148	-14.06607	737.97803	101.38728	49.89420	-507.53082	495.22339	50.67269	-1023.85461	302.07559	-1.38968
161	1.333	1016.16522	176.44417	1562.34314	-72.25485	342.15701	1310.41882	-802.58063	418.32553	1321.22607	64.89547	479.99792	-14.34766	747.91956	100.62823	45.40648	-481.63013	488.00372	50.00487	-1049.14282	303.29770	-1.15740
162	1.342	1015.11798	176.28899	1565.64966	-70.77425	342.21423	1314.84204	-801.97803	418.18152	1326.16650	39.55383	481.39740	-14.37856	754.30249	99.34280	41.14834	-458.30209	481.62628	48.55519	-1074.09644	304.23779	-0.36466
163	1.350	1014.00281	176.26291	1568.66821	-69.07809	342.08533	1318.99048	-801.47156	417.74359	1330.72302	14.99026	482.56644	-12.95212	757.96289	97.71408	37.57651	-437.72476	476.53384	46.24217	-1098.08704	304.67093	1.69945
164	1.358	1012.76874	176.38556	1571.37842	-67.21004	341.73230	1322.73315	-801.08008	417.07697	1334.76941	-7.72621	483.57098	-8.15421	759.17786	96.04749	34.88481	-420.02728	473.24994	43.20538	-1120.59106	304.62439	5.61833
165	1.367	1011.37445	176.64038	1573.75916	-65.23683	341.13232	1325.93201	-800.80316	416.27438	1338.22119	-27.11175	485.01617	2.10287	757.50104	94.55238	32.80975	-405.35565	472.19470	39.72477	-1141.45947	304.49542	11.39239
166	1.375	1009.78033	176.98169	1575.76660	-63.23523	340.27979	1328.45850	-800.61218	415.44070	1341.03784	-41.26977	487.73337	19.23070	752.15491	93.34084	30.28657	-393.80457	473.54153	36.12793	-1160.78491	304.79602	18.53871
167	1.383	1007.97021	177.36073	1577.34106	-61.27881	339.19208	1330.20911	-800.44354	414.69531	1343.22498	-47.94604	492.19138	43.14086	742.80469	92.50169	25.92218	-385.40680	477.30405	32.76577	-1178.44202	305.76807	26.60457
168	1.392	1005.98029	177.73077	1578.43811	-59.43312	337.91855	1331.11755	-800.20551	414.16071	1344.82483	-45.20203	498.38397	71.66547	729.93762	92.10916	19.38159	-380.24780	483.36331	29.92229	-1193.75232	307.24380	35.42538
169	1.400	1003.90540	178.04991	1579.04749	-57.75723	336.53946	1331.16992	-799.80707	413.93207	1345.89063	-32.96856	505.84915	100.63181	714.35950	92.22481	12.16436	-378.51764	491.21136	27.57373	-1205.55994	308.81097	44.90434
170	1.408	1001.88702	178.30884	1579.18469	-56.30122	335.14828	1330.41284	-799.19800	414.04956	1346.45923	-13.89719	513.77679	125.44547	696.38098	92.89339	6.49688	-380.48853	499.85803	25.23920	-1212.64893	310.02179	54.60829
171	1.417	1000.06866	178.53717	1578.86560	-55.10489	333.83044	1328.94507	-798.39709	414.48828	1346.53906	8.16954	521.44696	143.51234	675.77222	94.07777	3.45208	-386.46838	508.19370	22.20667	-1214.32397	310.50116	63.54280
172	1.425	998.54144	178.78387	1578.10376	-54.20593	332.65408	1326.89819	-797.49695	415.16467	1346.11621	30.60925	528.46814	155.05029	652.59381	95.61625	2.47879	-396.61743	515.38690	18.10470	-1210.84729	310.01917	70.49654
173	1.433	997.34210	179.09908	1576.93860	-53.64589	331.66568	1324.41589	-796.64709	415.96277	1345.16699	52.69991	534.64819	161.71782	627.67456	97.30911	2.44344	-410.68701	520.93768	13.39189	-1203.19128	308.45291	74.89690
174	1.442	996.48230	179.50757	1575.44629	-53.46429	330.88910	1321.63379	-796.01978	416.77161	1343.66724	74.73372	539.85925	165.03976	602.10645	99.05394	2.54373	-428.07516	524.64410	9.17727	-1192.12695	305.62946	77.06712
175	1.450	995.96100	179.99564	1573.70972	-53.69133	330.33817	1318.66028	-795.77222	417.51154	1341.60266	97.19066	544.02521	165.97893	576.60840	100.84740	2.43132	-448.25391	526.80914	6.38275	-1177.62549	301.35446	77.27299
176	1.458	995.77252	180.53899	1571.78845	-54.35011	330.03192	1315.56653	-796.01526	418.13910	1338.98120	120.45209	547.09570	165.17844	551.43628	102.70723	2.04785	-470.78860	528.22675	5.08172	-1159.17847	295.68140	74.99750
177	1.467	995.91718	181.13112	1569.72961	-55.46571	329.99524	1312.39307	-796.79828	418.63837	1335.84094	144.72371	548.98730	163.14821	526.61548	104.62915	1.50850	-494.86478	529.61774	4.65313	-1136.48047	289.04831	69.76321
178	1.475	996.39569	181.77246	1567.59045	-57.06108	330.24704	1309.17236	-798.10645	419.01398	1332.25793	169.98056	549.71832	160.36285	502.11588	106.54712	1.00345	-519.43726	531.21033	4.42306	-1109.76245	282.08560	62.34368
179	1.483	997.17389	182.44160	1565.43567	-59.12686	330.79797	1305.95007	-799.85858	419.29474	1328.35168	196.02945	549.49213	157.24451	477.88089	108.36763	0.65934	-543.91394	532.89038	4.08436	-1079.68933	275.31992	54.64071
180	1.492	998.14734	183.09497	1563.32410	-61.59030	331.67120	1302.79285	-801.91327	419.52316	1324.27539	222.70950	548.48218	153.98764	453.83954	110.06414	0.44474	-568.22943	534.50671	3.66782	-1047.13525	269.08301	48.52186
181	1.500	999.16125	183.70110	1561.31226	-64.32014	332.91235	1299.78394	-804.09979	419.73203	1320.18628	249.97067	546.74213	150.52007	429.94107	111.67088	0.23386	-592.42419	535.98352	3.30527	-1013.02258	263.61942	44.97970
182	1.508	1000.05896	184.25345	1559.46948	-67.16985	334.54974	1297.01575	-806.25586	419.93710	1316.21814	277.77548	544.34155	146.63112	406.15115	113.21931	-0.06341	-616.47388	537.28766	3.05034	-978.12750	259.14362	44.11108
183	1.517	1000.70959	184.74644	1557.88721	-70.02388	336.53836	1294.57788	-808.25336	420.13504	1312.47156	306.04819	541.40399	142.08238	382.43347	114.71593	-0.44962	-640.37622	538.41925	2.85836	-942.94568	255.81024	45.47350
184	1.525	1001.01532	185.17114	1556.66833	-72.81186	338.74472	1292.54163	-810.02271	420.28748	1309.02185	334.73367	538.02789	136.71989	358.78256	116.12540	-0.84641	-664.19434	539.43646	2.66726	-907.87537	253.74603	48.38492
185	1.533	1000.91876	185.53633	1555.89441	-75.49300	340.97888	1290.95337	-811.57434	420.31317	1305.93103	363.85925	534.23059	130.55684	335.24350	117.39508	-1.13855	-688.00037	540.42938	2.46668	-873.56958	253.06927	52.17539
186	1.542	1000.41888	185.86794	1555.59839	-78.03350	343.05011	1289.83777	-812.99438	420.10715	1303.25964	393.51505	530.02216	123.76521	311.81097	118.54316	-1.24192	-711.84113	541.48486	2.30082	-840.96198	253.78561	56.35962
187	1.550	999.57043	186.19826	1555.76978	-80.39037	344.82245	1289.20496	-814.40344	419.58246	1301.07617	423.78101	525.52856	116.60911	288.32776	119.66481	-1.13646	-735.74377	542.68890	2.22528	-810.75018	255.76605	60.54453
188	1.558	998.44855	186.57198	1556.38367	-82.50851	346.24982	1289.05493	-815.89319	418.71027	1299.45898	454.65567	520.97180	109.33349	264.59674	120.86298	-0.90422	-759.70093	544.10376	2.26660	-782.82599	258.91068	64.24912
189	1.567	997.11877	187.04242	1557.41809	-84.33363	347.37857	1289.38220	-817.47424	417.52899	1298.48486	486.05496	516.50226	102.05183	240.56953	122.23349	-0.71677	-783.69275	545.69702	2.38726	-756.38043	263.23141	66.97840
190	1.575	995.63007	187.65927	1558.85059	-85.83353	348.31448	1290.18335	-819.07263	416.11853	1298.21875	517.87830	512.13135	94.77031	216.32404	123.83188	-0.65808	-807.76453	547.27637	2.45247	-730.55853	268.70233	68.47742
191	1.583	994.01678	188.46681	1560.63770	-87.01085	349.16800	1291.45850	-820.57068	414.56760	1298.71057	550.02405	507.86108	87.56081	191.93076	125.61599	-0.61642	-832.02136	548.60077	2.32069	-704.86804	275.09000	68.85493
192	1.592	992.32275	189.48695	1562.69446	-87.89116	350.00662	1293.19946	-821.85168	412.95612	1299.98547	582.45776	503.57434	80.62010	167.41220	127.50819	-0.46221	-856.50665	549.71967	2.06567	-679.09473	281.99530	68.48993
193	1.600	990.63715	190.68140	1564.91541	-88.49573	350.83618	1295.37317	-822.82800	411.34933	1302.02405	615.20532	498.85150	74.22375	142.77357	129.47052	-0.22467	-881.15540	551.04626	1.98470	-653.12024	289.02286	67.83628
194	1.608	989.08759	191.94528	1567.21826	-88.83028	351.60907	1297.91736	-823.45502	409.79407	1304.75305	647.94757	493.37186	68.71929	118.03476	131.47137	0.00024	-905.90063	552.95062	2.29489	-626.93292	295.85910	67.23736
195	1.617	987.78326	193.14963	1569.54700	-88.89913	352.25107	1300.75842	-823.73480	408.32364	1308.04980	679.64392	487.36923	64.29365	93.19962	133.48067	0.18505	-930.74847	555.43188	2.93185	-600.74341	302.26578	66.82155
196	1.625	986.77057	194.18909	1571.83667	-88.72093	352.69736	1303.82605	-823.70776	406.97772	1311.76807	708.71509	481.50482	60.64688	68.21054	135.49371	0.34383	-955.72015	558.12494	3.63422	-575.01306	308.09579	66.49796
197	1.633	986.03186	195.00948	1573.99500	-88.32448	352.92184	1307.05090	-823.43176	405.81824	1315.76868	733.69623	476.36551	57.05064	43.01779	137.50095	0.47786	-980.79712	560.56317	4.15443	-550.37720	313.27792	66.00625
198	1.642	985.50757	195.61830	1575.92017	-87.73032	352.94507	1310.34778	-822.96606	404.91367	1319.92700	753.86975	472.02182	52.72375	17.73074	139.44308	0.63740	-1005.95959	562.57739	4.42576	-527.53503	317.73419	64.98338
199	1.650	985.12335	196.08160	1577.52551	-86.93790	352.82025	1313.60461	-822.37073	404.30942	1324.12097	769.29755	468.14935	47.20592	-7.28403	141.16974	1.06727	-1031.18799	564.39740	4.55544	-507.10019	321.33008	63.07835
200	1.658	984.80994	196.49927	1578.74841	-85.93214	352.60114	1316.68945	-821.71008	404.01495	1328.22168	780.36102	464.49329	40.50878	-31.41721	142.49898	2.25406	-1056.35156	566.36304	4.75610	-489.44019	323.89682	60.09224
201	1.667	984.50964	196.95821	1579.54175	-84.70530	352.30829	1319.46753	-821.04492	404.00653	1332.09204	787.34198	461.00690	33.01263	-53.92563	143.37288	4.74783	-1081.12268	568.64581	5.38120	-474.63855	325.26892	56.01798
202	1.675	984.18628	197.49480	1579.87109	-83.27590	351.92603	1321.81323	-820.41815	404.23538	1335.59595	790.19434	457.77463	25.25797	-74.11029	143.87448	8.92914	-1105.03186	571.17603	6.93064	-462.63037	325.33148	50.96450
203	1.683	983.83850	198.07678	1579.73145	-81.69087	351.43600	1323.61658	-819.84558	404.63501	1338.61377	788.58258	455.07578	17.70460	-91.50781	144.05598	15.03605	-1127.67358	573.73895	9.83555	-453.35779	324.08539	45.07135
204	1.692	983.49078	198.61102	1579.15332	-80.01416	350.86023	1324.78967	-819.31439	405.12183	1341.05457	782.19269	453.34778	10.54843	-105.84286	143.73721	23.46200	-1148.93665	576.15857	14.17837	-446.80994	321.68762	38.47627
205	1.700	983.16760	199.01260	1578.17114	-78.31256	350.27069	1325.27283	-818.78918	405.59665	1342.85840	770.97552	452.86261	3.81393	-116.43359	142.46503	34.78366	-1168.98572	578.37555	19.69973	-443.00018	318.44254	31.35331
206	1.708	982.88177	199.29086	1576.78284	-76.64816	349.74838	1325.03833	-818.22650	405.96552	1343.99060	755.23639	453.50885	-2.29505	-121.69083	139.78833	48.95651	-1187.92212	580.32373	26.05993	-441.97614	314.74936	23.98968
207	1.717	982.65521	199.54790	1574.94385	-75.08020	349.33859	1324.09570	-817.59277	406.16754	1344.43494	735.69135	454.92603	-7.24724	-119.99075	135.62491	64.34572	-1205.45410	581.83685	33.02261	-443.86945	310.98944	16.82299
208	1.725	982.54785	199.88428	1572.60144	-73.66923	349.04242	1322.49475	-816.87714	406.18790	1344.20007	713.29797	456.78305	-10.54629	-111.20978	130.22975	78.26527	-1220.94141	582.78558	40.45505	-448.96667	307.44025	10.40023
209	1.733	982.65027	200.32286	1569.73914	-72.47613	348.82874	1320.31824	-816.09900	406.06433	1343.33435	688.95862	458.89444	-12.20215	-96.77176	123.80269	88.96594	-1233.65332	583.24323	48.17943	-457.75323	304.42578	5.26838
210	1.742	983.04285	200.82535	1566.39124	-71.55959	348.65146	1317.66101	-815.31238	405.88727	1341.91650	663.51721	461.05438	-12.74087	-78.39136	116.34073	96.66654	-1242.86060	583.47864	55.77991	-470.75226	302.48517	1.79901
211	1.750	983.78259	201.33749	1562.61548	-70.97856	348.46643	1314.60999	-814.60504	405.77106	1340.01880	637.81287	463.03128	-12.80596	-57.35745	107.99148	102.51379	-1247.95544	583.81201	62.60579	-488.15198	302.08212	-0.01014
212	1.758	984.92218	201.81067	1558.46338	-70.79762	348.23935	1311.23608	-814.09180	405.80862	1337.68188	612.38037	464.88132	-12.84525	-34.60104	99.36892	107.18199	-1248.76636	584.43982	68.05308	-509.52954	303.15042	-0.58795
213	1.767	986.50958	202.21983	1553.98279	-71.08658	347.95029	1307.59851	-813.89929	406.04346	1334.92200	587.26758	466.89105	-13.04450	-10.78262	91.34554	110.61887	-1245.55786	585.44958	71.93456	-533.78021	305.14209	-0.59505
214	1.775	988.54797	202.56729	1549.24780	-71.91150	347.59796	1303.75122	-814.14148	406.46805	1331.74817	562.35040	469.16644	-13.35399	13.67752	84.62485	112.51021	-1238.52954	586.97430	74.48962	-559.32373	307.46469	-0.61495
215	1.783	990.94183	202.88440	1544.37561	-73.32261	347.19904	1299.74866	-814.88757	407.03833	1328.18079	537.62512	471.51361	-13.65800	38.49878	79.53770	112.65369	-1227.42542	589.15063	75.79458	-584.74304	309.76999	-0.93332
216	1.792	993.49475	203.22922	1539.49915	-75.33759	346.77649	1295.66406	-816.13751	407.69385	1324.27295	513.17126	473.64075	-13.97248	63.48230	76.06583	111.13705	-1211.73926	591.90869	75.25707	-609.41150	311.95355	-1.52785
217	1.800	995.99829	203.64320	1534.73328	-77.91645	346.32715	1291.61072	-817.82147	408.37656	1320.11609	489.01602	475.45016	-14.35624	88.51385	73.92677	108.38870	-1191.26819	594.89764	72.06909	-633.49011	314.05536	-2.20403
218	1.808	998.30652	204.13617	1530.18384	-80.94817	345.78305	1287.74060	-819.82477	409.04730	1315.82092	465.05743	477.18909	-14.73310	113.61337	72.67152	105.04123	-1166.41187	597.65259	66.25311	-657.41650	316.18417	-2.73186
219	1.817	1000.30804	204.72714	1525.97827	-84.27900	345.02048	1284.20752	-822.02026	409.69754	1311.48840	441.10699	479.23953	-14.97816	139.00745	71.81932	101.70941	-1138.01062	599.85974	59.04834	-681.44800	318.41876	-2.96112
220	1.825	1001.89154	205.44136	1522.26880	-87.76550	343.93527	1281.12170	-824.29120	410.33932	1307.19897	417.04742	481.68878	-15.10389	165.07657	71.00254	98.78001	-1107.01050	601.43597	52.19693	-705.58624	320.72076	-2.89834
221	1.833	1002.97455	206.25455	1519.19971	-91.29456	342.52252	1278.54004	-826.53918	410.97638	1303.01660	392.92856	484.25650	-15.21055	192.16956	70.06953	96.22368	-1074.26001	602.32532	46.92587	-729.74146	323.00470	-2.70598
222	1.842	1003.53638	207.07346	1516.86633	-94.75658	340.89148	1276.48889	-828.68463	411.59882	1299.00000	368.86993	486.68967	-15.32753	220.48566	69.07936	93.62469	-1040.45789	602.39404	43.55228	-753.86316	325.25958	-2.60749
223	1.850	1003.60541	207.78810	1515.30469	-98.02384	339.21786	1274.98657	-830.66833	412.21161	1295.20984	344.91803	488.94022	-15.43430	250.10507	68.18826	90.47778	-1006.12775	601.62616	41.84237	-777.96545	327.52136	-2.71868
224	1.858	1003.21814	208.35008	1514.52039	-100.97114	337.67538	1274.04297	-832.45630	412.85110	1291.71143	321.04578	490.98679	-15.54218	281.04401	67.53503	86.49599	-971.58978	600.16681	41.48951	-802.09259	329.79504	-2.95376
225	1.867	1002.39740	208.80139	1514.51318	-103.52075	336.37982	1273.65198	-834.04321	413.57813	1288.58643	297.22205	492.76038	-15.69517	313.23413	67.16886	81.74237	-937.05652	598.09082	42.23213	-826.27905	332.05649	-3.11873
226	1.875	1001.17310	209.23410	1515.27319	-105.67218	335.36487	1273.78674	-835.45142	414.45837	1285.94617	273.38647	494.24356	-15.94141	346.48865	67.05478	76.52715	-902.92236	595.37140	43.79623	-850.53412	334.25739	-3.09271
227	1.883	999.61237	209.73352	1516.76025	-107.49004	334.59348	1274.40430	-836.71875	415.51965	1283.91064	249.39679	495.57272	-16.25735	380.53784	67.18939	71.19839	-869.90356	592.06165	45.88369	-874.84283	336.31180	-2.91119
228	1.892	997.81378	210.34547	1518.88464	-109.05798	333.98941	1275.45459	-837.87488	416.71143	1282.56372	225.08951	497.02161	-16.47838	415.08716	67.63300	66.07665	-838.59363	588.30127	48.14270	-899.19202	338.14694	-2.68167
229	1.900	995.86932	211.06723	1521.52771	-110.43404	333.47485	1276.89270	-838.92804	417.92523	1281.94006	200.40704	498.82806	-16.37838	449.84402	68.35117	61.50971	-808.84772	584.12067	50.14491	-923.62256	339.80438	-2.46873
230	1.908	993.83691	211.85428	1524.57849	-111.63295	333.00491	1278.68579	-839.87170	419.06281	1282.05115	175.46405	500.99948	-15.89024	484.53427	69.13662	57.84784	-779.82428	579.32788	51.49494	-948.23425	341.45761	-2.28565
231	1.917	991.74780	212.63779	1527.92358	-112.63400	332.57455	1280.81396	-840.69440	420.07037	1282.89941	150.45596	503.27869	-15.23332	518.86597	69.73137	55.36431	-750.64124	573.70740	52.02977	-973.10248	343.22562	-2.11388
232	1.925	989.62207	213.33791	1531.42029	-113.40257	332.19376	1283.26428	-841.38562	420.92636	1284.46472	125.46428	505.32898	-14.71788	552.42004	69.89450	54.20488	-720.88354	567.33350	51.92888	-998.19971	345.01654	-1.90997
233	1.933	987.48700	213.87540	1534.91772	-113.91257	331.86160	1286.02136	-841.94196	421.62036	1286.69385	100.40118	506.98361	-14.45028	584.61627	69.37305	54.27212	-690.54919	560.52405	51.60833	-1023.41370	346.67850	-1.67680
234	1.942	985.40814	214.22028	1538.29626	-114.15743	331.55814	1289.05872	-842.37256	422.12891	1289.50598	75.15562	508.31699	-14.33252	614.82697	68.03934	55.06833	-659.73407	553.51099	51.46725	-1048.63708	348.15228	-1.48346
235	1.950	983.47705	214.42935	1541.48047	-114.14600	331.25015	1292.33191	-842.69348	422.40152	1292.79858	49.70677	509.52478	-14.26075	642.45599	66.12520	55.76826	-628.54321	546.33722	51.71920	-1073.84656	349.39825	-1.34514
236	1.958	981.75519	214.59222	1544.43445	-113.88919	330.90353	1295.77429	-842.91455	422.37848	1296.44873	24.11045	510.76520	-14.23010	666.81293	64.16042	55.60736	-597.27124	539.04242	52.38896	-1099.10352	350.38040	-1.18201
237	1.967	980.25354	214.76541	1547.14819	-113.38843	330.48846	1299.29663	-843.03302	422.02322	1300.31177	-1.53810	512.07776	-14.26396	687.00073	62.58217	54.22716	-566.58270	531.80927	53.30599	-1124.47327	351.16385	-0.93024
238	1.975	978.94250	214.97177	1549.61035	-112.63630	329.97778	1302.79333	-843.04443	421.34161	1304.22144	-27.10069	513.42932	-14.14832	702.23749	61.43583	51.64236	-537.47589	524.93262	54.01501	-1149.89221	351.86261	-0.51066
239	1.983	977.75751	215.20442	1551.78088	-111.63006	329.34616	1306.15393	-842.96210	420.38596	1307.99695	-52.29942	514.79205	-13.11901	712.40173	60.48567	48.01513	-510.97687	518.75287	53.80601	-1175.04712	352.48575	0.40472
240	1.992	976.62329	215.42081	1553.60132	-110.38666	328.57025	1309.26807	-842.82581	419.24484	1311.45837	-76.53014	516.16205	-9.88471	718.07886	59.53143	43.60327	-487.77878	513.65009	52.00851	-1199.41199	352.97562	2.42999
241	2.000	975.48145	215.57230	1555.03101	-108.95159	327.63229	1312.02319	-842.68652	418.02057	1314.45374	-98.68191	517.56934	-3.07004	719.98938	58.51373	38.82812	-468.11353	510.04141	48.32653	-1222.49512	353.37695	6.11161
242	2.008	974.28876	215.64215	1556.05688	-107.40133	326.52695	1314.29858	-842.57513	416.81219	1316.88782	-117.14222	519.11383	8.36484	718.38586	57.37846	34.08354	-451.89496	508.33069	42.93423	-1244.05420	353.84271	11.54611
243	2.017	973.01978	215.64177	1556.65613	-105.83709	325.25800	1315.96997	-842.47736	415.71533	1318.73242	-130.07190	520.92493	24.94578	712.95154	55.97830	29.28941	-439.00095	508.82507	36.33318	-1264.04858	354.50497	18.38504
244	2.025	971.69574	215.58412	1556.76392	-104.36583	323.83371	1316.92578	-842.33325	414.82181	1320.00830	-135.69043	523.02039	46.39405	703.26465	54.19405	23.85900	-429.51715	511.66177	29.13675	-1282.39636	355.44849	26.15894
245	2.033	970.37268	215.47665	1556.30249	-103.07358	322.27377	1317.09277	-842.06427	414.21014	1320.75928	-132.68652	525.34906	71.13741	689.39703	52.21272	17.49566	-423.78561	516.66486	21.94814	-1298.73474	356.73230	34.54510
246	2.042	969.08588	215.32945	1555.24292	-102.00783	320.61627	1316.45654	-841.61395	413.92938	1321.03174	-121.18554	527.92664	96.16470	672.01587	50.64580	11.00888	-422.28760	523.08667	15.42427	-1312.35010	358.29578	43.37006
247	2.050	967.85388	215.15977	1553.62134	-101.17968	318.91159	1315.06787	-840.97852	413.98419	1320.86768	-103.33732	530.69238	117.92443	651.88232	50.15713	5.90724	-425.55093	529.61261	10.31725	-1322.34985	359.89761	52.39998
248	2.058	966.73761	214.99361	1551.50598	-100.58178	317.21283	1313.03076	-840.21234	414.32953	1320.30530	-82.22392	533.39020	134.10873	629.49963	50.87428	3.05204	-434.18542	534.92761	7.11508	-1327.98999	361.19617	61.06627
249	2.067	965.85461	214.85329	1548.97461	-100.21182	315.56860	1310.47766	-839.41260	414.87769	1319.38098	-60.09921	535.67346	144.65965	605.39307	52.36440	2.06791	-448.75601	538.43127	5.60373	-1329.01245	361.86145	68.41229
250	2.075	965.33331	214.73586	1546.10962	-100.09015	314.00839	1307.53687	-838.69519	415.51453	1318.12927	-37.83794	537.19971	150.95006	580.35278	54.15996	2.01101	-468.99591	540.44995	5.08598	-1325.71704	361.64719	73.59370
251	2.083	965.23804	214.63014	1542.97717	-100.26199	312.53055	1304.30872	-838.17114	416.12518	1316.58179	-15.51324	537.72491	154.41451	555.12805	56.03866	2.12822	-493.11057	541.76221	4.95167	-1318.56042	360.35278	76.53033
252	2.092	965.54321	214.55844	1539.62109	-100.78534	311.12354	1300.86865	-837.92981	416.62109	1314.76611	7.03318	537.19446	156.03130	530.10559	57.90705	2.05670	-518.59052	542.93640	4.85115	-1307.64417	357.77002	77.67728
253	2.100	966.18872	214.57309	1536.09338	-101.71166	309.80960	1297.27966	-838.03052	416.94754	1312.71216	29.98856	535.67908	156.42484	505.37186	59.68256	1.74395	-543.75842	544.16162	4.61008	-1292.67310	353.81442	77.04536
254	2.108	967.10657	214.72388	1532.46448	-103.06426	308.67233	1293.60779	-838.50049	417.07104	1310.46399	53.49787	533.21179	155.97009	480.89713	61.30716	1.29103	-568.21619	545.50244	4.19429	-1273.37476	348.66846	73.99359
255	2.117	968.18701	215.03424	1528.80432	-104.81809	307.85492	1289.94019	-839.33746	416.97186	1308.08508	77.58427	529.81146	154.87961	456.64468	62.81952	0.80022	-592.23828	547.01013	3.66148	-1249.86206	342.72583	68.24448
256	2.125	969.28064	215.48459	1525.18591	-106.89597	307.51874	1286.39526	-840.51245	416.65524	1305.65259	102.18328	525.63586	153.28279	432.60046	64.32101	0.33229	-616.14380	548.65405	3.11612	-1222.62634	336.43842	60.71867
257	2.133	970.23480	216.02496	1521.70679	-109.19706	307.75964	1283.10571	-841.97205	416.16275	1303.23962	127.32096	520.87781	151.17912	408.72632	65.84354	-0.07061	-640.04846	550.34271	2.69572	-1192.34436	330.17780	53.17703
258	2.142	970.91779	216.61226	1518.49548	-111.64023	308.53482	1280.18408	-843.63586	415.55609	1300.88623	153.16049	515.56812	148.40317	384.95688	67.35445	-0.39301	-663.91858	551.99487	2.49538	-1159.77893	324.18973	47.23406
259	2.150	971.23682	217.22290	1515.70667	-114.18336	309.66409	1277.70532	-845.39911	414.88559	1298.58875	179.81055	509.70969	144.75674	361.25900	68.85831	-0.66103	-687.72534	553.55286	2.47599	-1125.73767	318.65402	43.72809
260	2.158	971.14124	217.84023	1513.49390	-116.80228	310.90408	1275.71814	-847.15948	414.17413	1296.34045	207.18118	503.50757	140.16222	337.62897	70.38400	-0.91523	-711.50372	554.99969	2.50471	-1090.96594	313.75574	42.71835
261	2.167	970.61993	218.44803	1511.96118	-119.45038	312.03879	1274.26624	-848.85541	413.41702	1294.19299	235.09375	497.27136	134.63954	314.05353	71.91049	-1.15662	-735.31213	556.37640	2.47361	-1056.09131	309.73022	43.74403
262	2.175	969.71521	219.03340	1511.14917	-122.03731	312.93588	1273.39722	-850.47717	412.59094	1292.26807	263.48325	491.15955	128.21657	290.48898	73.38909	-1.32416	-759.19348	557.73334	2.36327	-1021.71216	306.82837	46.07129
263	2.183	968.51630	219.59583	1511.05981	-124.44381	313.55658	1273.14929	-852.04822	411.67328	1290.72180	292.46783	485.11093	120.94927	266.84366	74.80704	-1.34930	-783.15710	559.09418	2.24173	-988.42505	305.18268	48.94442
264	2.192	967.12122	220.15523	1511.66016	-126.55417	313.94434	1273.53479	-853.59827	410.65860	1289.70337	322.28738	478.95810	112.96635	243.01552	76.18333	-1.23538	-807.17834	560.48206	2.20286	-956.64093	304.74496	51.78695
265	2.200	965.60541	220.74054	1512.87598	-128.28136	314.21072	1274.54114	-855.13892	409.55682	1289.32312	353.17969	472.51859	104.43512	218.95552	77.56067	-1.06820	-831.23413	561.93164	2.28330	-926.37036	305.37140	54.23178
266	2.208	964.00031	221.37292	1514.62048	-129.58017	314.49951	1276.14001	-856.64923	408.37738	1289.64209	385.20682	465.63638	95.50372	194.68063	79.00462	-0.93361	-855.33209	563.48944	2.45378	-897.24609	306.91754	56.03291
267	2.217	962.29071	222.07086	1516.82080	-130.45494	314.91309	1278.28333	-858.08203	407.12015	1290.67761	418.13812	458.33075	86.32693	170.24863	80.56538	-0.84363	-879.50012	565.21667	2.68122	-868.75714	309.22974	57.02504
268	2.225	960.44147	222.85858	1519.40308	-130.96332	315.44339	1280.89856	-859.38330	405.79037	1292.40906	451.53015	450.85208	77.12466	145.71841	82.25967	-0.76726	-903.81104	567.07434	2.92871	-840.43909	312.07864	57.18767
269	2.233	958.44739	223.74870	1522.28027	-131.20529	315.97360	1283.92041	-860.50769	404.41949	1294.78711	484.94858	443.44345	68.17672	121.12054	84.07561	-0.67905	-928.41125	568.85242	3.12433	-811.92035	315.16925	56.70943
270	2.242	956.37402	224.72559	1525.36426	-131.29150	316.35071	1287.31604	-861.42725	403.06244	1297.74548	518.16211	436.10727	59.84272	96.43686	85.98831	-0.55555	-953.38068	570.48877	3.27953	-782.92847	318.21494	55.93208
271	2.250	954.33344	225.75784	1528.57495	-131.31117	316.45685	1291.05627	-862.13684	401.77789	1301.20764	551.14960	428.59329	52.58226	71.60315	87.99323	-0.38171	-978.58636	572.18445	3.50855	-753.33875	320.96442	55.18473
272	2.258	952.43011	226.80492	1531.83484	-131.31546	316.24442	1295.06970	-862.64893	400.61880	1305.08667	583.74084	420.75647	46.89078	46.56924	90.09483	-0.17287	-1003.80640	573.97260	3.80390	-723.22839	323.18164	54.67308
273	2.267	950.73663	227.81476	1535.07202	-131.30519	315.75110	1299.23340	-862.98230	399.63126	1309.28259	615.16791	412.99530	43.07613	21.33896	92.24945	0.03791	-1028.93652	575.73633	4.05932	-692.88116	324.65063	54.50042
274	2.275	949.29645	228.73921	1538.22559	-131.24155	315.07660	1303.41089	-863.15753	398.85303	1313.68030	644.20831	405.94116	40.81840	-4.05957	94.37106	0.23319	-1054.04797	577.57794	4.27952	-662.77759	325.22986	54.68421
275	2.283	948.15088	229.53580	1541.23193	-131.08551	314.32208	1307.49792	-863.20007	398.31604	1318.15076	669.75043	399.80234	39.06270	-29.54858	96.40428	0.43375	-1079.26794	579.67212	4.53604	-633.59515	324.86505	55.10109
276	2.292	947.32111	230.16147	1544.02917	-130.81461	313.55859	1311.41321	-863.14557	398.04391	1322.55420	691.03918	394.39008	36.64310	-54.87561	98.31730	0.77424	-1104.52490	582.00012	4.91615	-606.15985	323.49951	55.42142
277	2.300	946.71582	230.60251	1546.58105	-130.41232	312.83847	1315.06946	-863.04260	398.03299	1326.74475	707.60474	389.51294	32.91522	-79.56201	100.01369	1.63033	-1129.40479	584.38068	5.68063	-581.29639	321.02008	55.09987
278	2.308	946.10291	230.90778	1548.85974	-129.86649	312.20023	1318.37244	-862.94696	398.24271	1330.58032	719.25922	385.10934	27.84056	-103.00604	101.32855	3.55561	-1153.33997	586.62860	7.34464	-559.61670	317.33896	53.53049
279	2.317	945.24384	231.16394	1550.81213	-129.17502	311.66162	1321.23865	-862.90552	398.61313	1333.93628	726.18469	381.19235	21.83359	-124.58972	102.11690	6.96016	-1175.94800	588.66089	10.42804	-541.40564	312.48450	50.34650
280	2.325	944.08148	231.42911	1552.36890	-128.34830	311.22293	1323.60327	-862.93933	399.07913	1336.71326	728.80402	377.84918	15.58787	-143.75827	102.32390	11.91855	-1197.14990	590.44714	15.08488	-526.67871	306.57019	45.59471
281	2.333	942.76886	231.71190	1553.47522	-127.41284	310.88571	1325.41516	-863.03491	399.57181	1338.83545	727.38525	375.35950	9.79488	-160.14227	101.98643	18.38104	-1216.98669	591.89069	21.05279	-515.31042	299.70819	39.61580
282	2.342	941.52631	232.00259	1554.10999	-126.41996	310.66418	1326.62292	-863.14630	400.02274	1340.24390	721.79852	374.13889	4.74437	-173.47021	101.08516	26.55593	-1235.37439	592.80341	27.92237	-507.18262	292.01862	32.80737
283	2.350	940.52032	232.28070	1554.28613	-125.44907	310.56467	1327.16650	-863.20990	400.37183	1340.90625	711.66516	374.33560	0.15129	-183.03207	99.37241	36.92330	-1251.95483	593.05792	35.40472	-502.34357	283.70505	25.52338
284	2.358	939.80682	232.51843	1554.03040	-124.59237	310.55435	1326.98755	-863.17072	400.57471	1340.85620	696.83209	375.64954	-4.30225	-187.34943	96.51994	49.46555	-1266.03259	592.66235	43.35374	-501.09885	275.08234	18.15541
285	2.367	939.30017	232.72331	1553.35339	-123.92545	310.56598	1326.05139	-863.00818	400.60538	1340.21704	677.83118	377.61505	-8.24159	-184.99332	92.42430	62.79977	-1276.69531	591.57092	51.46886	-503.95593	266.65286	11.27515
286	2.375	938.85376	232.95059	1552.23523	-123.48372	310.54382	1324.36987	-862.74530	400.45700	1339.14673	655.83710	379.72473	-10.91531	-175.82516	87.19316	74.69469	-1283.21533	589.62927	59.02421	-511.42432	259.25595	5.62562
287	2.383	938.40863	233.25505	1550.64661	-123.26311	310.48233	1322.01257	-862.44110	400.15390	1337.74878	632.11993	381.48581	-12.18321	-161.03690	80.87731	83.78262	-1285.47241	586.85236	65.17053	-523.76770	253.94633	1.80076
288	2.392	938.02698	233.64584	1548.58093	-123.24362	310.42264	1319.09290	-862.17810	399.76288	1336.04810	607.55493	382.79950	-12.62687	-142.18686	73.40276	90.38573	-1283.91199	583.65289	69.65018	-540.89453	251.41003	-0.13264
289	2.400	937.84235	234.06818	1546.05859	-123.41592	310.42276	1315.73206	-862.04633	399.38278	1334.02246	582.61609	383.99060	-12.84385	-120.55463	64.88710	95.60661	-1278.99133	580.73486	72.96232	-562.29028	251.42227	-0.66750
290	2.408	938.01416	234.42427	1543.10718	-123.80019	310.51999	1312.03125	-862.12744	399.11353	1331.62915	557.58191	385.33932	-13.09895	-97.08740	55.91722	100.10130	-1270.64551	578.70624	75.51354	-586.73505	253.01089	-0.56914
291	2.417	938.63794	234.64378	1539.75586	-124.45133	310.69559	1308.06628	-862.48212	399.02423	1328.83118	532.58496	386.90201	-13.43051	-72.48801	47.32599	103.80674	-1258.23083	577.66846	76.67897	-612.38947	255.16402	-0.50133
292	2.425	939.68488	234.71959	1536.05164	-125.44487	310.87442	1303.90161	-863.14240	399.13791	1325.62476	507.63803	388.65079	-13.77225	-47.23349	39.76080	106.32303	-1241.01282	577.17358	75.12903	-637.74915	257.32568	-0.76191
293	2.433	941.06335	234.66196	1532.07434	-126.85361	310.96252	1299.61389	-864.10980	399.43616	1322.05017	482.75974	390.52740	-14.06769	-21.55527	33.52097	107.28172	-1218.81067	576.61871	70.29596	-662.39954	259.39395	-1.29827
294	2.442	942.67194	234.46686	1527.93713	-128.72388	310.86743	1295.31299	-865.35840	399.87341	1318.17749	458.04138	392.42972	-14.35311	4.51773	28.60983	106.56487	-1192.21057	575.61682	63.21947	-686.69330	261.50223	-1.93323
295	2.450	944.38080	234.14221	1523.78369	-131.05399	310.48953	1291.14392	-866.84106	400.38922	1314.09314	433.56625	394.26086	-14.71254	31.00143	24.83236	104.35329	-1162.25549	574.03668	55.82732	-711.03015	263.77979	-2.52701
296	2.458	946.07080	233.72008	1519.76306	-133.79030	309.74054	1287.26086	-868.49194	400.91800	1309.89685	409.29413	396.03857	-15.16728	57.81409	21.91915	101.01274	-1130.01233	571.85242	49.68582	-735.51660	266.17230	-2.96755
297	2.467	947.70447	233.23412	1515.98816	-136.84319	308.60239	1283.78906	-870.22705	401.40689	1305.70313	385.10712	397.90518	-15.63998	84.86887	19.61140	96.97200	-1096.30994	569.03503	45.44002	-760.03052	268.51044	-3.17347
298	2.475	949.28601	232.70445	1512.53760	-140.10045	307.16388	1280.80701	-871.95618	401.83200	1301.62952	360.96396	399.95416	-16.03636	112.30933	17.67918	92.65226	-1061.69519	565.62280	43.07537	-784.42676	270.72684	-3.18294
299	2.483	950.74353	232.16409	1509.49658	-143.42798	305.59073	1278.35681	-873.60858	402.18906	1297.77600	336.89682	402.10876	-16.31083	140.51895	15.93153	88.38739	-1026.57556	561.78131	42.40036	-808.66687	272.87741	-3.14944
300	2.492	951.88263	231.70773	1506.97156	-146.67056	304.05231	1276.46375	-875.15149	402.48065	1294.21606	312.90347	404.21045	-16.45006	169.86563	14.22780	84.32384	-991.46399	557.63995	43.20948	-832.81824	275.00888	-3.21463
301	2.500	952.48425	231.47179	1505.06140	-149.66731	302.66190	1275.14917	-876.58783	402.72748	1291.01587	288.93961	406.14224	-16.47795	200.49895	12.51621	80.36996	-957.13763	553.16034	45.18760	-856.96985	277.10895	-3.39934
302	2.508	952.46130	231.53241	1503.82434	-152.28535	301.46695	1274.42871	-877.94086	402.97522	1288.25964	264.96121	407.84912	-16.49155	232.37148	10.87486	76.27541	-924.50159	548.22113	47.85459	-881.16760	279.15039	-3.58855
303	2.517	951.91626	231.83984	1503.26855	-154.45639	300.47470	1274.30542	-879.23792	403.27832	1286.04834	240.92355	409.35291	-16.61454	265.36465	9.46210	71.83427	-894.09961	542.72247	50.63342	-905.42896	281.12311	-3.62167
304	2.525	951.05054	232.25902	1503.36536	-156.18918	299.67380	1274.76392	-880.49805	403.67279	1284.47412	216.75711	410.79889	-16.85283	299.33615	8.46643	67.06497	-865.67383	536.59222	52.99928	-929.76685	283.03217	-3.44084
305	2.533	950.02716	232.66032	1504.06226	-157.54424	299.04202	1275.76501	-881.72107	404.15115	1283.59033	192.38254	412.38223	-17.04626	334.04745	8.11391	62.20321	-838.35693	529.77203	54.60940	-954.19733	284.90466	-3.15457
306	2.542	948.92090	232.98045	1505.28320	-158.58775	298.55377	1277.24707	-882.88306	404.66031	1283.40198	167.77457	414.18604	-17.02303	369.12689	8.58346	57.54221	-811.28497	522.27008	55.35949	-978.76160	286.75873	-2.91234
307	2.550	947.76471	233.22272	1506.92322	-159.35886	298.19113	1279.14185	-883.94348	405.12689	1283.88220	142.97546	416.15479	-16.75849	404.20496	9.84264	53.33898	-783.92822	514.23804	55.39159	-1003.49707	288.53607	-2.73469
308	2.558	946.58844	233.40889	1508.86816	-159.86603	297.94830	1281.39087	-884.86029	405.48318	1284.99316	118.03347	418.16650	-16.38974	439.07394	11.62478	49.88185	-756.01477	505.93231	55.01172	-1028.36047	290.11383	-2.51115
309	2.567	945.40460	233.54068	1511.03442	-160.10210	297.82535	1283.95032	-885.60522	405.68597	1286.69824	92.97404	420.08920	-16.08340	473.64972	13.61346	47.53641	-727.37921	497.55768	54.56495	-1053.24255	291.41312	-2.14523
310	2.575	944.20764	233.61107	1513.37280	-160.06134	297.82175	1286.78662	-886.17065	405.72787	1288.96631	67.80866	421.85513	-15.86206	507.74490	15.62771	46.61908	-697.94983	489.22192	54.39391	-1078.10693	292.51563	-1.67203
311	2.583	943.03040	233.62305	1515.82910	-159.75154	297.93387	1289.87085	-886.56311	405.62012	1291.75732	42.53288	423.47903	-15.63892	540.84381	17.60651	47.15797	-667.86493	481.02573	54.78289	-1103.05603	293.64798	-1.22577
312	2.592	941.98846	233.57903	1518.32178	-159.19797	298.15088	1293.17249	-886.78699	405.35617	1294.99316	17.13697	424.99985	-15.40059	572.06903	19.51675	48.66683	-637.57446	473.05899	55.81996	-1128.22034	294.99814	-0.91656
313	2.600	941.20837	233.47769	1520.75757	-158.43736	298.44888	1296.65149	-886.83746	404.90576	1298.55042	-8.37754	426.46817	-15.22675	600.34875	21.39023	50.18490	-607.82935	465.36050	57.31001	-1153.64429	296.55530	-0.75510
314	2.608	940.71509	233.33109	1523.05542	-157.50391	298.78821	1300.24963	-886.71387	404.25006	1302.28076	-33.99815	427.95438	-15.17499	624.64856	23.35721	50.75938	-579.55005	458.02094	58.76765	-1179.26306	298.13293	-0.62454
315	2.617	940.45605	233.15561	1525.14795	-156.41698	299.11490	1303.88843	-886.44556	403.41440	1306.02856	-59.69118	429.51389	-15.22778	644.20569	25.53505	49.95755	-553.61682	451.30048	59.49462	-1204.86035	299.51062	-0.23057
316	2.625	940.41467	232.94424	1526.97424	-155.18256	299.36957	1307.47375	-886.10150	402.45810	1309.63623	-85.37972	431.16306	-15.25247	658.74365	27.94048	47.85461	-530.68359	445.62173	58.79828	-1230.00464	300.54123	0.95176
317	2.633	940.63403	232.66760	1528.49756	-153.80801	299.50110	1310.90076	-885.76837	401.43594	1312.94934	-110.89292	432.89310	-14.82867	668.54858	30.56063	44.68072	-511.08630	441.47574	56.23328	-1254.13257	301.20532	3.56825
318	2.642	941.15063	232.29443	1529.70313	-152.32126	299.46576	1314.05420	-885.51208	400.37897	1315.83704	-135.79752	434.70496	-13.08584	674.26489	33.46572	40.67653	-494.84885	439.28510	51.71885	-1276.81323	301.65448	8.01222
319	2.650	941.92468	231.81422	1530.57080	-150.78058	299.21954	1316.80811	-885.34833	399.30576	1318.21533	-159.15662	436.62057	-8.88572	676.46436	36.73039	36.16882	-481.81982	439.31253	45.52855	-1297.88745	302.11499	14.12565
320	2.658	942.79858	231.26341	1531.07031	-149.26578	298.73492	1319.02771	-885.24084	398.24710	1320.05188	-179.51190	438.67703	-1.21950	675.26208	40.19349	31.47854	-471.92557	441.68976	38.17232	-1317.29419	302.69113	21.35823
321	2.667	943.54688	230.71933	1531.17407	-147.85913	298.02197	1320.58313	-885.12531	397.26077	1321.35034	-195.24469	441.06216	10.68806	670.26208	43.46684	26.62714	-465.36456	446.42215	30.23489	-1334.87183	303.38876	29.21436
322	2.675	944.00946	230.25150	1530.85962	-146.62784	297.11807	1321.37427	-884.94586	396.42157	1322.12805	-204.91284	444.20358	27.37660	660.95251	46.24493	21.31032	-462.58676	453.20651	22.32171	-1350.33325	304.30441	37.54111
323	2.683	944.16516	229.88588	1530.10120	-145.60965	296.07089	1321.35229	-884.68152	395.79337	1322.40637	-207.17090	448.36612	48.55248	647.27539	48.47002	15.47043	-464.10840	461.16403	15.16788	-1363.25793	305.58420	46.41437
324	2.692	944.10583	229.60074	1528.86560	-144.80937	294.94312	1320.52380	-884.34741	395.40308	1322.21497	-201.00919	453.20715	72.25142	629.78540	50.30017	9.87518	-470.33694	468.83032	9.60904	-1373.08862	307.17929	55.69368
325	2.700	944.00452	229.33209	1527.12451	-144.21332	293.80988	1318.94641	-883.97284	395.23004	1321.60120	-186.91293	458.08978	95.02785	609.25879	52.03861	5.67959	-481.61761	474.76410	6.11709	-1379.25854	308.75250	64.61292
326	2.708	944.08661	229.00140	1524.88489	-143.81050	292.73160	1316.71741	-883.57788	395.21402	1320.63257	-167.33279	462.67093	113.51630	586.39825	53.89034	3.34443	-498.25031	478.45050	4.42170	-1381.40942	309.83661	71.90697
327	2.717	944.56006	228.56429	1522.19873	-143.60361	291.73309	1313.95630	-883.16888	395.27518	1319.38208	-145.19312	466.84885	126.15194	561.96594	55.77550	2.39624	-519.77997	480.47275	3.82354	-1379.54053	310.04910	76.59713
328	2.725	945.52917	228.03577	1519.12927	-143.60780	290.81561	1310.78308	-882.75293	395.33743	1317.90308	-122.21540	470.39316	133.54022	536.81323	57.54114	2.13115	-544.37128	481.75443	3.70567	-1373.88867	309.12234	78.73065
329	2.733	946.95306	227.47597	1515.71912	-143.84854	289.98706	1307.30261	-882.35724	395.33914	1316.21875	-98.83447	472.98160	137.36607	511.58691	59.17195	2.11579	-569.77271	482.87024	3.67858	-1364.56177	306.80887	79.08916
330	2.742	948.66144	226.97073	1512.01001	-144.36154	289.27985	1303.59912	-882.03729	395.22437	1314.33264	-74.96825	474.46878	139.14880	486.57098	60.70237	2.12944	-594.76868	484.05087	3.56044	-1351.36963	302.95309	78.06918
331	2.750	950.42267	226.61848	1508.07373	-145.18822	288.74686	1299.74097	-881.86694	394.93649	1312.24878	-50.48942	474.92722	139.79152	461.83240	62.17201	1.99165	-619.28796	485.43790	3.32452	-1334.06738	297.69019	75.22617
332	2.758	952.07404	226.48628	1504.00708	-146.36127	288.45383	1295.79968	-881.91736	394.42764	1309.97803	-25.34608	474.50302	139.71356	437.36462	63.67005	1.57351	-643.60931	487.06116	2.98748	-1312.65820	291.45810	70.09882
333	2.767	953.60413	226.56523	1499.91187	-147.88052	288.47998	1291.87756	-882.23956	393.67932	1307.53650	0.42971	473.30380	139.06416	413.12265	65.24496	0.92600	-667.83606	488.74252	2.57469	-1287.44983	284.77719	63.14891
334	2.775	955.06342	226.79585	1495.89441	-149.69641	288.90408	1288.11511	-882.85559	392.72394	1304.95032	26.80347	471.37784	137.85378	389.06671	66.82235	0.27783	-691.93311	490.27454	2.16392	-1258.97388	278.05783	55.74343
335	2.783	956.44055	227.11942	1492.07825	-151.72459	289.75537	1284.65930	-883.75214	391.64227	1302.26025	53.84885	468.80673	136.05403	365.16986	68.30286	-0.16796	-715.93164	491.63345	1.86447	-1227.97241	271.59113	49.44080
336	2.792	957.68152	227.48639	1488.59937	-153.88223	290.96451	1281.62219	-884.87885	390.51874	1299.50708	81.75661	465.78314	133.64606	341.37485	69.70660	-0.40659	-739.91479	492.91693	1.71294	-1195.39417	265.62033	45.34989
337	2.800	958.74854	227.86288	1485.57983	-156.10599	292.36807	1279.06958	-886.15704	389.38931	1296.71521	110.73789	462.55072	130.58003	317.60535	71.14922	-0.55900	-763.90857	494.20245	1.63338	-1162.22559	260.37338	43.88966
338	2.808	959.57483	228.26395	1483.11255	-158.33505	293.76840	1277.04321	-887.49841	388.24832	1293.92798	140.89801	459.36942	126.77705	293.80548	72.67914	-0.68918	-787.89691	495.53116	1.53249	-1129.19348	256.05283	44.79974
339	2.817	960.04272	228.74805	1481.25879	-160.48410	295.00299	1275.58032	-888.82092	387.10278	1291.27002	172.17181	456.46127	122.16239	269.93561	74.23067	-0.77672	-811.88776	496.91293	1.38678	-1096.59058	252.84151	47.26759
340	2.825	960.10205	229.35620	1480.04138	-162.43860	295.98102	1274.70825	-890.05646	385.98657	1288.94092	204.42558	453.78241	116.59731	245.96042	75.71947	-0.80574	-835.92444	498.31595	1.23580	-1064.40564	250.92393	50.27880
341	2.833	959.84528	230.07814	1479.43384	-164.07976	296.68500	1274.42993	-891.15594	384.92532	1287.14075	237.63013	451.03732	109.95840	221.87276	77.11306	-0.78218	-860.04785	499.71710	1.14971	-1032.62805	250.42609	53.12214
342	2.842	959.41998	230.87706	1479.37244	-165.31906	297.16541	1274.72278	-892.09302	383.91089	1286.00562	271.89838	448.10001	102.46577	197.70166	78.45703	-0.70108	-884.25977	501.16193	1.19362	-1001.39819	251.29266	55.64269
343	2.850	958.92505	231.72458	1479.78748	-166.11716	297.51968	1275.55444	-892.86261	382.89731	1285.58765	307.39813	445.12683	94.68864	173.46187	79.84627	-0.57613	-908.53595	502.73764	1.38515	-970.88538	253.27818	57.99133
344	2.858	958.39172	232.61156	1480.62207	-166.47862	297.84607	1276.89819	-893.47211	381.81921	1285.87317	344.19305	442.21649	87.11977	149.12242	81.35963	-0.47639	-932.87537	504.46994	1.67862	-941.07300	256.09531	60.15046
345	2.867	957.81226	233.53799	1481.83130	-166.43228	298.20193	1278.73376	-893.92841	380.63934	1286.82166	382.01251	439.32562	80.00431	124.64554	83.04626	-0.46393	-957.33856	506.22095	1.96756	-911.65869	259.51273	61.79704
346	2.875	957.17981	234.50655	1483.36511	-166.01506	298.58945	1281.03577	-894.23065	379.38150	1288.39185	420.15460	436.46042	73.51779	100.02080	84.89983	-0.51153	-982.02393	507.75479	2.13169	-882.16687	263.31012	62.63208
347	2.883	956.51453	235.52956	1485.14026	-165.26984	298.96362	1283.76453	-894.37085	378.11542	1290.54663	457.77133	433.54364	67.75744	75.25914	86.82312	-0.52030	-1006.95837	509.03000	2.15865	-852.18042	267.24536	62.71465
348	2.892	955.86267	236.62469	1487.04407	-164.25227	299.25723	1286.86584	-894.33667	376.91867	1293.24524	494.42386	430.05933	62.56199	50.37436	88.72136	-0.41240	-1032.05994	510.29626	2.17268	-821.47113	271.05630	62.42744
349	2.900	955.31866	237.78188	1488.97778	-163.03201	299.41757	1290.27527	-894.11523	375.84732	1296.43469	530.30548	425.26862	57.67441	25.34921	90.59930	-0.19473	-1057.22766	511.82440	2.31286	-789.97571	274.45132	62.18365
350	2.908	955.04443	238.94363	1490.88599	-161.68179	299.43262	1293.92273	-893.69440	374.92847	1300.04651	565.67548	419.08954	53.22380	0.14023	92.49957	0.07447	-1082.39014	513.71851	2.63330	-757.80359	277.16101	62.21622
351	2.917	955.19342	240.03973	1492.73779	-160.26123	299.32327	1297.73645	-893.06433	374.17264	1303.99390	599.96063	412.54840	49.74688	-25.26758	94.43204	0.34277	-1107.54456	515.90100	3.06045	-725.32104	279.01685	62.58614
352	2.925	955.79926	241.03577	1494.49060	-158.80405	299.11688	1301.64111	-892.22955	373.58209	1308.16687	631.54761	407.01630	47.44857	-50.83514	96.38402	0.56464	-1132.75049	518.19012	3.45636	-693.16602	279.96393	63.24061
353	2.933	956.75873	241.93953	1496.07764	-157.31487	298.83560	1305.54980	-891.22699	373.14841	1312.42676	658.64081	403.04608	45.65278	-76.42593	98.31116	0.73865	-1157.97449	520.49219	3.79844	-662.17493	280.02267	63.96803
354	2.942	957.91992	242.76381	1497.42566	-155.77856	298.50323	1309.35498	-890.13013	372.85934	1316.61316	680.22845	400.19476	43.19004	-101.73132	100.10166	1.05115	-1182.98657	522.85052	4.30770	-633.27234	279.22083	64.30697
355	2.950	959.16376	243.49272	1498.47485	-154.17987	298.14847	1312.93103	-889.03094	372.71323	1320.56335	696.21106	397.80957	39.15644	-126.26968	101.60534	1.94613	-1207.40405	525.28540	5.48199	-607.29083	277.53897	63.58754
356	2.958	960.39899	244.10367	1499.18311	-152.52319	297.79999	1316.14661	-888.01160	372.71878	1324.13477	707.02026	395.67026	33.37464	-149.44553	102.73457	3.93271	-1230.78406	527.69958	7.96195	-584.77051	274.91989	61.18064
357	2.967	961.52783	244.62059	1499.51611	-150.83652	297.49496	1318.87927	-887.12146	372.87540	1327.21912	713.24908	393.98618	26.45320	-170.61880	103.48996	7.29145	-1252.73828	529.95428	12.14726	-565.86920	271.28564	56.78647
358	2.975	962.47058	245.11716	1499.44360	-149.15475	297.29309	1321.02686	-886.36682	373.15082	1329.74194	715.32013	393.10504	19.39379	-189.23221	103.87204	12.00290	-1272.99365	531.93591	17.90786	-550.46124	266.57413	50.52626
359	2.983	963.22296	245.65419	1498.94910	-147.50429	297.25467	1322.51575	-885.71216	373.47888	1331.65161	713.29401	393.36874	12.92447	-204.93607	103.80466	18.03581	-1291.35205	533.54175	24.77980	-538.39215	260.84946	42.78925
360	2.992	963.86011	246.23547	1498.03088	-145.90738	297.39423	1323.30042	-885.08936	373.77780	1332.90833	706.93298	394.99374	7.08744	-217.41080	103.07716	25.78423	-1307.59668	534.69183	32.37638	-529.71545	254.30681	34.02907
361	3.000	964.48981	246.82935	1496.68945	-144.39172	297.67148	1323.35217	-884.42499	373.96539	1333.48621	695.92859	397.67719	1.47932	-225.75687	101.38672	35.98677	-1321.41064	535.28619	40.50837	-524.74426	247.15208	24.73969
362	3.008	965.20734	247.40115	1494.91980	-142.98660	298.02991	1322.65552	-883.68091	373.96780	1333.40674	680.28107	400.43954	-3.98460	-228.26010	98.63936	48.67194	-1332.38696	535.12323	48.98944	-523.94647	239.67442	15.64987
363	3.017	966.07233	247.92383	1492.71216	-141.71175	298.43213	1321.22278	-882.87585	373.74203	1332.78357	660.65289	402.38034	-8.62959	-223.43808	95.15425	62.18443	-1340.09717	533.99713	57.39560	-527.78821	232.55196	7.88059
364	3.025	967.11957	248.38785	1490.06128	-140.57379	298.86591	1319.10938	-882.06396	373.29730	1331.78882	638.16309	403.55676	-11.67456	-211.30905	91.30261	73.98567	-1344.17493	531.95050	65.06182	-536.60474	226.92953	2.57900
365	3.033	968.38763	248.80382	1486.98511	-139.57594	299.33221	1316.41260	-881.28992	372.68893	1330.53101	613.83820	404.72040	-13.13601	-193.23206	87.00920	82.64964	-1344.41980	529.41992	71.41884	-550.61591	223.83939	0.06181
366	3.042	969.92053	249.18800	1483.52881	-138.73419	299.82800	1313.25366	-880.56482	372.00241	1328.98523	588.49969	406.38251	-13.65765	-170.84970	81.88773	88.62643	-1340.77002	527.09711	76.30678	-569.79962	223.39740	-0.52810
367	3.050	971.73547	249.55359	1479.74768	-138.08508	300.33481	1309.75110	-879.88934	371.34686	1327.07703	562.89325	408.45923	-13.81326	-145.50125	75.85078	93.15089	-1333.07935	525.57019	79.78812	-593.14917	224.76367	-0.47955
368	3.058	973.80115	249.91322	1475.69934	-137.68127	300.81464	1305.99939	-879.29163	370.84622	1324.80347	537.49396	410.67838	-13.87243	-118.20908	69.38255	96.96648	-1320.95532	525.01495	81.58714	-618.44843	226.89029	-0.57063
369	3.067	976.04126	250.28113	1471.44592	-137.58401	301.20316	1302.06958	-878.83069	370.60638	1322.23938	512.36847	412.97662	-13.89313	-89.75552	63.21822	100.04677	-1303.90771	525.20074	80.94438	-643.69312	229.12830	-0.89196
370	3.075	978.35162	250.67032	1467.04749	-137.85751	301.40494	1298.03406	-878.56732	370.66693	1319.44812	487.48450	415.32965	-13.91881	-60.69073	57.92202	101.97222	-1281.72510	525.74915	77.31030	-668.31091	231.26512	-1.27759
371	3.083	980.64716	251.07275	1462.56458	-138.55457	301.30405	1293.99683	-878.53503	370.98831	1316.42371	462.92432	417.55731	-14.08002	-31.31967	53.75533	102.33901	-1254.71143	526.34460	71.16565	-692.62012	233.30251	-1.66178
372	3.092	982.88177	251.45346	1458.08972	-139.69162	300.80307	1290.09912	-878.72449	371.49197	1313.11792	438.68140	419.56607	-14.43174	-1.71780	50.74313	101.00764	-1223.62402	526.75690	64.02058	-716.88232	235.28177	-2.05973
373	3.100	984.99915	251.79070	1453.78064	-141.23805	299.87830	1286.48792	-879.08789	372.09958	1309.51501	414.56891	421.49133	-14.85274	28.17508	48.75718	98.14990	-1189.48523	526.71710	57.56433	-741.12701	237.23048	-2.42126
374	3.108	986.91565	252.10497	1449.82532	-143.12959	298.60806	1283.27344	-879.56268	372.74063	1305.69360	390.46545	423.48172	-15.19717	58.42567	47.56149	94.14240	-1153.34082	525.88550	52.78065	-765.31763	239.18513	-2.64888
375	3.117	988.55762	252.44472	1446.37317	-145.27533	297.14297	1280.51184	-880.09814	373.35394	1301.84753	366.42996	425.51474	-15.44784	89.10458	46.83873	89.44343	-1116.06165	524.13098	49.82933	-789.42816	241.17722	-2.71386
376	3.125	989.87732	252.86223	1443.52441	-147.55054	295.64108	1278.22498	-880.66553	373.89587	1298.23669	342.51941	427.46063	-15.67170	120.41083	46.25126	84.50492	-1078.30286	521.68378	48.54083	-813.47644	243.18301	-2.69075
377	3.133	990.85950	253.38866	1441.34985	-149.79796	294.22067	1276.43604	-881.24829	374.34567	1295.08191	318.67105	429.27847	-15.87680	152.68849	45.52534	79.69775	-1040.58582	518.79865	48.72001	-837.51727	245.15126	-2.69095
378	3.142	991.53186	254.01694	1439.88171	-151.84563	292.95721	1275.18909	-881.83179	374.70404	1292.50830	294.78442	431.07410	-15.99960	186.23421	44.49405	75.21214	-1003.48474	515.48999	50.09334	-861.59070	247.07288	-2.77372
379	3.150	991.94843	254.71318	1439.10486	-153.54330	291.89679	1274.54114	-882.40027	374.98636	1290.56812	270.82285	432.91809	-16.03017	221.13559	43.13152	70.98232	-967.73120	511.66394	52.25506	-885.71710	248.96962	-2.88438
380	3.158	992.15674	255.44647	1438.97498	-154.80856	291.05066	1274.53674	-882.93567	375.22092	1289.28235	246.80032	434.71783	-16.06551	257.34015	41.58286	66.77323	-933.94476	507.25714	54.68771	-909.92822	250.86057	-2.88396
381	3.167	992.18451	256.20453	1439.44653	-155.64598	290.38620	1275.18298	-883.41748	375.44550	1288.66724	222.67715	436.35214	-16.19206	294.76129	40.09449	62.39165	-902.18933	502.20721	56.84109	-934.27484	252.80746	-2.70827
382	3.175	992.05438	256.98041	1440.49109	-156.11736	289.84396	1276.44458	-883.82623	375.68900	1288.73572	198.33173	437.87109	-16.34696	333.23584	38.89118	57.84738	-871.90002	496.44360	58.29806	-958.82794	254.94089	-2.47961
383	3.183	991.79840	257.75607	1442.09717	-156.29025	289.37067	1278.26025	-884.14801	375.95084	1289.47717	173.65662	439.50699	-16.36667	372.46182	38.14252	53.37406	-842.28064	490.00156	58.90883	-983.65051	257.33362	-2.38113
384	3.192	991.44910	258.50739	1444.23730	-156.20520	288.93860	1280.56519	-884.37646	376.20361	1290.85156	148.64957	441.45505	-16.17223	412.01212	37.98172	49.34076	-812.68909	483.08981	58.77924	-1008.71753	259.81927	-2.41979
385	3.200	991.02563	259.21420	1446.82556	-155.87413	288.54590	1283.30225	-884.51001	376.41840	1292.80737	123.42091	443.62927	-15.85401	451.39734	38.41980	46.18482	-782.69879	475.98184	58.17707	-1033.90027	262.04721	-2.39100
386	3.208	990.54327	259.85992	1449.73157	-155.29718	288.20883	1286.42151	-884.54504	376.58112	1295.29797	98.10255	445.73590	-15.54918	490.14087	39.19296	44.39757	-752.02808	468.89368	57.45519	-1059.07483	263.76968	-2.11082
387	3.217	990.04242	260.42731	1452.82788	-154.48012	287.95010	1289.87073	-884.47125	376.67459	1298.27832	72.74302	447.60052	-15.28313	527.75964	39.78788	44.40599	-720.56238	461.96643	56.98827	-1084.22864	265.01135	-1.61870
388	3.225	989.60791	260.89771	1455.99341	-153.44202	287.78577	1293.58899	-884.27264	376.65750	1301.68494	47.29906	449.25204	-15.01004	563.60535	39.79720	46.20261	-688.46027	455.30255	57.08885	-1109.47119	266.02576	-1.13098
389	3.233	989.33374	261.26770	1459.10535	-152.21231	287.72418	1297.50513	-883.93329	376.48688	1305.42505	21.69326	450.73569	-14.74385	596.72949	39.30038	48.97773	-656.22321	449.01572	57.87940	-1134.94287	267.11679	-0.83416
390	3.242	989.26477	261.56247	1462.06787	-150.82150	287.76892	1301.54333	-883.44269	376.15909	1309.37988	-4.11697	452.05893	-14.57035	626.01160	38.75171	51.38160	-624.66205	443.23663	59.15196	-1160.65771	268.38904	-0.69440
391	3.250	989.39502	261.81131	1464.84143	-149.28934	287.91028	1305.63123	-882.80475	375.70218	1313.40125	-30.10638	453.30661	-14.56718	650.50354	38.50178	52.38244	-594.75098	438.11450	60.34536	-1186.38000	269.66232	-0.35712
392	3.258	989.69165	262.03333	1467.43652	-147.61874	288.11066	1309.69751	-882.05005	375.13052	1317.30127	-56.19912	454.64685	-14.68033	669.66443	38.53768	51.77529	-567.38940	433.87698	60.71689	-1211.60596	270.63425	0.85279
393	3.267	990.09137	262.26212	1469.86987	-145.80640	288.30185	1313.65625	-881.23584	374.43741	1320.87549	-82.24299	456.16992	-14.56849	683.44275	38.65218	49.87840	-543.18939	430.83322	59.62756	-1235.69897	271.12277	3.70307
394	3.275	990.49957	262.54956	1472.11938	-143.86685	288.39572	1317.39001	-880.42786	373.63284	1323.96265	-107.90867	457.79254	-13.49092	692.32947	38.76848	47.03117	-522.39514	429.29803	56.78138	-1258.18811	271.21820	8.58071
395	3.283	990.81659	262.93024	1474.12720	-141.84897	288.29922	1320.75049	-879.67346	372.76346	1326.48547	-132.55438	459.37134	-10.36412	697.16351	39.01691	43.49651	-504.94232	429.53012	52.28497	-1278.97034	271.25064	15.22690
396	3.292	990.99109	263.38293	1475.84180	-139.82825	287.93182	1323.57959	-878.98059	371.89871	1328.44080	-155.08911	460.93103	-4.01675	698.61292	39.52114	39.58155	-490.68573	431.71643	46.52901	-1298.11914	271.66940	23.02152
397	3.300	991.03912	263.83307	1477.24158	-137.88739	287.25262	1325.73914	-878.31970	371.11511	1329.85913	-174.00226	462.81573	6.55069	696.76501	40.23158	35.48804	-479.67365	435.98462	39.98237	-1315.46118	272.86469	31.48477
398	3.308	990.97589	264.21576	1478.31482	-136.10336	286.28235	1327.13098	-877.65131	370.47867	1330.77148	-187.61176	465.47604	21.94303	691.19421	40.97808	30.95115	-472.18564	442.31848	32.99773	-1330.34839	274.88187	40.52882
399	3.317	990.77252	264.52606	1479.04150	-134.53470	285.09265	1327.70154	-876.95538	370.02283	1331.19531	-194.23828	468.88834	41.93548	681.44678	41.60831	25.35466	-468.52924	450.37006	25.82170	-1341.81030	277.38046	50.23640
400	3.325	990.42706	264.78625	1479.39844	-133.20508	283.77588	1327.44128	-876.23834	369.74698	1331.13477	-192.47183	472.43066	64.96794	667.58118	42.10570	18.57657	-468.90610	459.36234	18.85695	-1348.94653	279.98074	60.24728
401	3.333	990.02649	264.99176	1479.35901	-132.10144	282.42499	1326.38452	-875.51270	369.63263	1330.59375	-182.10611	475.60199	88.19627	650.24524	42.65908	11.66333	-473.53345	468.20776	12.78423	-1351.32300	282.46805	69.38277
402	3.342	989.70435	265.12732	1478.89148	-131.19727	281.11337	1324.60461	-874.77612	369.64990	1329.59155	-164.94904	478.50616	108.50100	630.16858	43.56526	6.26632	-482.79715	475.79160	8.27193	-1349.16211	284.63098	76.21956
403	3.350	989.57117	265.21841	1477.97559	-130.47894	279.87366	1322.19971	-874.01184	369.75528	1328.17041	-143.97003	481.41943	123.94016	607.80310	44.95631	3.24942	-497.13531	481.32837	5.57728	-1343.08008	286.04868	80.23229
404	3.358	989.69330	265.32922	1476.61487	-129.95406	278.70090	1319.27820	-873.20898	369.89267	1326.38660	-121.49236	484.24753	134.39185	583.62476	46.67858	2.15357	-516.52771	484.73975	4.38944	-1333.46436	286.11829	81.99630
405	3.367	990.10828	265.50455	1474.82520	-129.64395	277.57861	1315.94788	-872.38538	369.99841	1324.29138	-98.49767	486.63669	140.92265	558.41705	48.50021	1.98945	-539.83936	486.70181	4.04293	-1320.12646	284.40479	81.94842
406	3.375	990.83490	265.74255	1472.62598	-129.57114	276.50809	1312.30920	-871.59515	370.00998	1321.92334	-75.14071	488.32578	144.76193	532.96967	50.30601	2.05782	-565.02368	488.06519	3.94936	-1302.58228	280.95804	79.48128
407	3.383	991.84735	266.04211	1470.05701	-129.75195	275.52768	1308.45300	-870.91272	369.88239	1319.31995	-51.28922	489.16263	146.77898	507.70135	52.06886	2.05743	-590.37555	489.27002	3.80408	-1280.52246	276.19513	73.83168
408	3.392	993.04657	266.45160	1467.19690	-130.19662	274.70844	1304.46765	-870.40509	369.60165	1316.53516	-26.77329	489.02084	147.50786	482.69144	53.79090	1.87884	-615.28113	490.44409	3.50690	-1254.01746	270.60953	65.49034
409	3.400	994.29169	267.03616	1464.14856	-130.90375	274.13693	1300.45068	-870.11456	369.18326	1313.64063	-1.51464	487.85065	147.29440	457.91171	55.49948	1.47709	-639.81256	491.72522	3.07934	-1223.53271	264.69504	56.28459
410	3.408	995.45935	267.81784	1461.01978	-131.85023	273.90234	1296.51294	-870.05481	368.66119	1310.70337	24.42783	485.77954	146.38231	433.34811	57.21767	0.89597	-664.15808	493.23132	2.61784	-1189.97961	258.95520	48.36390
411	3.417	996.46411	268.77341	1457.92139	-132.99835	274.07117	1292.76685	-870.21350	368.07480	1307.75708	50.91512	483.12277	144.96379	408.98901	58.91840	0.29654	-688.43451	494.93369	2.22773	-1154.76624	253.82668	43.33213
412	3.425	997.26398	269.85474	1454.95557	-134.31784	274.64835	1289.30396	-870.55762	367.45209	1304.79260	77.92071	480.15515	143.10245	384.80396	60.54547	-0.16114	-712.68323	496.68713	1.96761	-1119.56604	249.60683	41.88322
413	3.433	997.86426	271.00015	1452.19958	-135.79082	275.56113	1286.18677	-871.04279	366.80066	1301.80322	105.66331	476.92743	140.64461	360.77222	62.07796	-0.45693	-736.90131	498.35345	1.84184	-1085.76270	246.46889	43.61696
414	3.442	998.29382	272.16504	1449.71460	-137.38789	276.68622	1283.46313	-871.62439	366.11868	1298.84668	134.43991	473.40326	137.36040	336.89209	63.55207	-0.67576	-761.07935	499.90872	1.82066	-1053.98047	244.51491	47.15936
415	3.450	998.60236	273.34048	1447.55151	-139.04156	277.89212	1281.18762	-872.26282	365.40445	1296.05640	164.34967	469.66354	133.14421	313.12787	65.04075	-0.87736	-785.20813	501.38184	1.83857	-1024.02466	243.75919	50.93856
416	3.458	998.86322	274.52731	1445.74390	-140.64499	279.06467	1279.42163	-872.92310	364.64984	1293.60059	195.25754	465.91312	127.98905	289.38742	66.59574	-1.04928	-809.27771	502.73331	1.80772	-995.11847	244.10040	54.12565
417	3.467	999.12555	275.71024	1444.31702	-142.07886	280.12326	1278.21924	-873.57446	363.83377	1291.64160	226.98801	462.31912	121.85114	265.56207	68.17614	-1.14353	-833.31616	503.94757	1.70950	-966.30017	245.39452	56.80176
418	3.475	999.37250	276.86438	1443.29785	-143.24469	281.03384	1277.61780	-874.19141	362.92596	1290.30493	259.52484	458.90652	114.69605	241.56480	69.67427	-1.12493	-857.40704	505.15109	1.64745	-936.91223	247.52562	59.28850
419	3.483	999.54071	277.97470	1442.71021	-144.08406	281.80585	1277.64099	-874.75427	361.90070	1289.66394	293.09650	455.59161	106.67425	217.36328	71.05947	-1.00772	-881.62402	506.46844	1.72311	-906.83783	250.39687	61.54716
420	3.492	999.57233	279.04245	1442.56689	-144.57928	282.47098	1278.30005	-875.24750	360.75131	1289.74133	328.06476	452.17111	98.12177	192.99095	72.44421	-0.84803	-905.99194	507.87631	1.89735	-876.28754	253.91408	63.26282
421	3.500	999.45288	280.08112	1442.85779	-144.74313	283.05069	1279.58716	-875.65100	359.49304	1290.52234	364.59488	448.35934	89.40469	168.49191	73.95204	-0.69832	-930.52789	509.28500	2.04029	-845.49286	257.94696	64.27120
422	3.508	999.22516	281.11050	1443.53760	-144.60478	283.53952	1281.46631	-875.92987	358.15826	1291.97107	402.32895	444.05032	80.88089	143.87527	75.60109	-0.58696	-955.24585	510.68787	2.09746	-814.61169	262.23907	64.76080
423	3.517	998.98608	282.14328	1444.52991	-144.19586	283.92233	1283.87036	-876.03735	356.79315	1294.04138	440.40308	439.39764	72.90604	119.13115	77.37450	-0.52325	-980.10547	512.20374	2.16706	-783.72852	266.41925	65.09351
424	3.525	998.84869	283.17236	1445.74402	-143.54031	284.18933	1286.71045	-875.93176	355.45062	1296.67761	477.83829	434.56253	65.72989	94.24193	79.27567	-0.48494	-1005.03046	513.96802	2.39299	-752.85583	270.14771	65.48872
425	3.533	998.89185	284.17334	1447.08936	-142.65604	284.32852	1289.88794	-875.59064	354.18207	1299.81274	514.00732	429.51785	59.43383	69.18510	81.26286	-0.41315	-1030.00330	515.98749	2.80194	-722.00067	273.19034	65.94504
426	3.542	999.14917	285.12076	1448.47913	-141.56557	284.32635	1293.30762	-875.01093	353.03296	1303.36572	548.89624	423.96719	53.98170	43.95419	83.28041	-0.26385	-1055.09155	518.11230	3.27429	-691.29614	275.38480	66.41575
427	3.550	999.63239	286.00275	1449.83398	-140.30147	284.18155	1296.88757	-874.20508	352.03836	1307.23743	582.85309	417.56918	49.39187	18.56696	85.33975	-0.05297	-1080.35791	520.16711	3.65885	-661.07629	276.58704	66.92262
428	3.558	1000.34979	286.81940	1451.09070	-138.89606	283.91068	1300.55835	-873.20587	351.22321	1311.30688	615.79102	410.50275	45.84483	-6.95035	87.43690	0.18016	-1105.76953	522.13525	3.89125	-631.81012	276.63181	67.48036
429	3.567	1001.30396	287.56610	1452.20886	-137.36572	283.54770	1304.25427	-872.07556	350.60983	1315.43237	646.58527	403.58572	43.34878	-32.56882	89.47990	0.41995	-1131.16907	524.18121	4.06643	-604.01093	275.39206	67.94763
430	3.575	1002.47913	288.22012	1453.15918	-135.71152	283.14157	1307.90210	-870.90289	350.21613	1319.45642	673.41040	397.63165	41.28229	-58.17743	91.36024	0.71986	-1156.24329	526.47211	4.54596	-578.25641	272.87393	67.93112
431	3.583	1003.83173	288.74670	1453.90784	-133.93935	282.74594	1311.41089	-869.78314	350.04248	1323.21228	694.70117	392.81506	38.50757	-83.43369	92.98600	1.32182	-1180.52295	528.99078	5.97756	-555.19733	269.18958	66.82130
432	3.592	1005.28961	289.12061	1454.41479	-132.07664	282.41101	1314.66626	-868.79199	350.07104	1326.54480	709.81573	388.73721	34.02188	-107.72125	94.27474	2.69800	-1203.55884	531.50610	8.97020	-535.38892	264.46851	63.99207
433	3.600	1006.76129	289.34058	1454.63782	-130.16885	282.18689	1317.53662	-867.96429	350.28101	1329.33618	719.03418	384.95273	27.57647	-130.28494	95.18557	5.33525	-1225.14587	533.73602	13.67001	-519.07880	258.80902	59.09145
434	3.608	1008.16064	289.43347	1454.54016	-128.26318	282.12381	1319.88928	-867.28174	350.64908	1331.52161	723.15735	381.38556	19.84477	-150.42502	95.69823	9.48691	-1245.28125	535.53723	19.77794	-506.20074	252.26758	52.20776
435	3.617	1009.43866	289.44772	1454.09827	-126.39728	282.25400	1321.60779	-866.67834	351.12967	1333.08789	722.95587	378.42630	11.98922	-167.64542	95.74556	15.24497	-1263.86963	536.89606	26.91979	-496.58527	244.91290	43.77257
436	3.625	1010.58813	289.42557	1453.29907	-124.60114	282.57376	1322.60425	-866.06494	351.64539	1334.05859	718.67340	376.67188	4.88666	-181.56802	95.13351	22.92345	-1280.46118	537.77356	34.85004	-490.19269	236.89760	34.36189
437	3.633	1011.62567	289.38062	1452.13599	-122.90482	283.04541	1322.82324	-865.36176	352.10046	1334.46948	709.91766	376.44666	-1.18640	-191.38736	93.51125	33.21972	-1294.27625	537.97754	43.36753	-487.20636	228.42329	24.63539
438	3.642	1012.58142	289.31232	1450.60889	-121.34148	283.61179	1322.23926	-864.52332	352.39975	1334.34937	696.13873	377.50714	-6.11263	-195.45096	90.61349	46.44429	-1304.47852	537.13330	52.07485	-487.98792	219.77036	15.42984
439	3.650	1013.50690	289.23419	1448.72144	-119.94614	284.21707	1320.86084	-863.55243	352.47473	1333.71497	677.42474	379.14569	-9.67326	-192.08136	86.56988	61.31895	-1310.45898	534.89886	60.19199	-492.96918	211.59039	7.76950
440	3.658	1014.48193	289.17938	1446.47339	-118.75259	284.82877	1318.74451	-862.50165	352.32388	1332.58765	654.83795	380.67429	-11.90138	-181.01752	81.73390	75.22163	-1312.07300	531.36340	66.85870	-502.52185	205.04123	2.50671
441	3.667	1015.60730	289.17957	1443.85437	-117.78966	285.44461	1316.00146	-861.45996	352.03354	1331.01245	629.92303	381.99405	-13.13277	-163.56152	76.19516	86.16034	-1309.65405	527.18237	71.83740	-516.91919	201.23750	-0.20055
442	3.675	1016.98706	289.23907	1440.84900	-117.07932	286.08545	1312.77979	-860.52679	351.74585	1329.05518	604.07434	383.48190	-13.65797	-141.48520	69.71467	94.07524	-1303.58801	523.27582	75.65901	-536.21802	200.39581	-0.97837
443	3.683	1018.70068	289.33456	1437.44934	-116.64006	286.77908	1309.23071	-859.78888	351.59824	1326.77588	578.21387	385.30515	-13.72711	-116.23654	62.22664	100.06259	-1293.83337	520.38464	78.72262	-559.66089	201.66266	-0.84420
444	3.692	1020.77002	289.43027	1433.67065	-116.49655	287.52850	1305.47925	-859.31146	351.68414	1324.21301	552.66736	387.30566	-13.63997	-88.84409	54.20185	104.97520	-1279.84338	518.76044	80.33768	-585.36523	203.83395	-0.70127
445	3.700	1023.14203	289.48938	1429.56348	-116.68759	288.28317	1301.61377	-859.13373	352.04422	1321.38745	527.39526	389.36743	-13.62682	-60.07065	46.44211	108.92949	-1260.95825	518.08032	79.07849	-611.30212	206.11639	-0.95613
446	3.708	1025.69324	289.48785	1425.21692	-117.26318	288.94202	1297.69861	-859.26459	352.67490	1318.31665	502.36783	391.45166	-13.82206	-30.54684	39.69615	111.58646	-1236.98865	517.66681	74.29684	-636.49286	208.27768	-1.51227
447	3.717	1028.25427	289.42154	1420.75781	-118.26755	289.37766	1293.80225	-859.68347	353.55283	1315.02234	477.59750	393.50586	-14.24806	-0.74844	34.42820	112.57703	-1208.43860	516.94385	67.04659	-661.02338	210.34474	-2.11259
448	3.725	1030.67114	289.28937	1416.33374	-119.71015	289.46286	1290.02307	-860.34259	354.65320	1311.53564	453.03632	395.50714	-14.77831	29.11090	30.71503	111.78198	-1176.24756	515.66766	59.36775	-685.30957	212.33305	-2.59560
449	3.733	1032.85938	289.08026	1412.08289	-121.54320	289.11746	1286.49438	-861.16760	355.92676	1307.91406	428.63702	397.45465	-15.24321	59.03984	28.30851	109.37642	-1141.47290	513.74811	52.91916	-709.59546	214.24762	-2.89086
450	3.742	1034.79431	288.79083	1408.12488	-123.67076	288.36365	1283.35413	-862.06500	357.26917	1304.26050	404.38580	399.34033	-15.56755	89.11890	26.83944	105.69797	-1105.06995	511.10199	48.32988	-733.90936	216.15317	-2.96928
451	3.750	1036.47717	288.44424	1404.56812	-125.97892	287.32925	1280.69482	-862.94043	358.55194	1300.71350	380.25168	401.14957	-15.81254	119.48228	25.95986	101.13706	-1067.73035	507.73563	45.46753	-758.20331	218.10556	-2.87561
452	3.758	1037.92371	288.08524	1401.50745	-128.35043	286.18829	1278.54395	-863.72235	359.69144	1297.41492	356.20621	402.85413	-16.07790	150.41467	25.32175	96.14571	-1029.90662	503.82800	44.04330	-782.44739	220.08257	-2.74437
453	3.767	1039.15271	287.76065	1399.01685	-130.66110	285.09714	1276.90002	-864.38269	360.67648	1294.48987	332.23471	404.45367	-16.34783	182.30914	24.56808	91.19270	-992.09326	499.64536	43.93896	-806.65112	222.03079	-2.71328
454	3.775	1040.17395	287.50467	1397.15002	-132.78264	284.16696	1275.77979	-864.94232	361.55176	1292.04053	308.30234	406.01239	-16.53124	215.44630	23.48689	86.55623	-955.12543	495.32770	45.05869	-830.84680	223.92384	-2.80465
455	3.783	1040.98547	287.33389	1395.93945	-134.60092	283.46054	1275.22949	-865.45325	362.39105	1290.14722	284.36926	407.56061	-16.64872	249.87198	22.14921	82.16971	-920.07556	490.78391	47.00407	-855.06812	225.75832	-2.91095
456	3.792	1041.58411	287.24524	1395.39893	-136.04211	282.98901	1275.30127	-865.96350	363.26218	1288.87122	260.37497	409.05923	-16.81505	285.52896	20.84891	77.71439	-887.60370	485.80621	49.04705	-879.34540	227.54532	-2.90624
457	3.800	1041.97620	287.21332	1395.52722	-137.09416	282.71448	1276.02283	-866.48572	364.19284	1288.24744	236.19388	410.56052	-17.02802	322.38620	19.93292	72.87775	-857.36841	480.21216	50.51545	-903.71881	229.35942	-2.76679
458	3.808	1042.17749	287.19858	1396.29956	-137.80199	282.57523	1277.38110	-866.98975	365.17102	1288.28735	211.70746	412.23083	-17.12788	360.32220	19.66609	67.58868	-828.27533	473.92462	51.11396	-928.25146	231.36743	-2.59494
459	3.817	1042.20862	287.16245	1397.65613	-138.23129	282.51996	1279.32483	-867.41998	366.16644	1288.99500	186.90421	414.18347	-16.96984	398.95135	20.18792	62.09615	-799.30536	467.03052	50.86740	-953.01025	233.68028	-2.51601
460	3.825	1042.09998	287.06607	1399.51013	-138.42775	282.52664	1281.77539	-867.72046	367.13739	1290.36084	161.86261	416.37607	-16.55408	437.67810	21.54138	56.86192	-769.93970	459.72537	49.97513	-978.00195	236.14384	-2.53055
461	3.833	1041.89551	286.86816	1401.76428	-138.39998	282.60181	1284.64233	-867.85095	368.03113	1292.34546	136.67068	418.58527	-16.03912	475.95776	23.66209	52.39460	-739.97186	452.21326	48.75684	-1003.15198	238.42236	-2.50984
462	3.842	1041.64685	286.54797	1404.31567	-138.13022	282.76007	1287.83801	-867.79327	368.79178	1294.88416	111.37428	420.54849	-15.62453	513.52502	26.26730	49.21072	-709.30865	444.72632	47.56835	-1028.37976	240.32002	-2.35024
463	3.850	1041.40503	286.11612	1407.06287	-137.59521	282.99673	1291.28772	-867.55103	369.37411	1297.90796	85.99380	422.20691	-15.36584	550.29999	28.88980	47.79524	-678.01825	437.50970	46.72626	-1053.65417	241.90105	-2.06858
464	3.858	1041.21631	285.59451	1409.91650	-136.78134	283.28583	1294.92957	-867.14435	369.76260	1301.35278	60.56185	423.68021	-15.18054	585.92932	31.16988	48.29334	-646.41809	430.70645	46.48154	-1078.98804	243.34090	-1.76105
465	3.867	1041.12354	285.00485	1412.80017	-135.69119	283.60883	1298.70776	-866.60181	369.97137	1305.14404	35.08689	425.07724	-15.01307	619.42822	33.01972	50.13221	-615.10541	424.34225	46.89414	-1104.43433	244.77235	-1.53025
466	3.875	1041.16040	284.37485	1415.64954	-134.34412	283.97314	1302.56677	-865.94952	370.02182	1309.17163	9.50959	426.46701	-14.88931	649.38611	34.55352	52.07610	-584.90759	418.43585	47.66186	-1130.04065	246.22249	-1.39886
467	3.883	1041.33191	283.73273	1418.41284	-132.76775	284.39963	1306.44763	-865.20453	369.92804	1313.27039	-16.22695	427.90765	-14.86014	674.54541	36.00469	52.87367	-556.68689	413.11731	48.17088	-1155.70032	247.59006	-1.15326
468	3.892	1041.59790	283.09076	1421.03870	-130.98665	284.89325	1310.28589	-864.38379	369.69315	1317.22815	-42.09840	429.40897	-14.91305	694.20209	37.58934	51.94416	-531.10114	408.67447	47.78242	-1181.00049	248.65652	-0.20183
469	3.900	1041.88477	282.44098	1423.47156	-129.02295	285.41620	1314.00513	-863.52258	369.31897	1320.83093	-67.99003	430.92914	-14.79587	708.28101	39.37010	49.44080	-508.52737	405.51453	46.11230	-1205.27002	249.20848	2.25727
470	3.908	1042.11218	281.76334	1425.66528	-126.91187	285.88718	1317.50745	-862.67529	368.83322	1323.92346	-93.59008	432.42410	-13.77272	717.32581	41.33687	45.85942	-489.14276	404.08459	43.13207	-1227.92310	249.26053	6.69079
471	3.917	1042.21338	281.03671	1427.59595	-124.71494	286.20804	1320.67041	-861.89081	368.30026	1326.43811	-118.17251	433.91498	-10.58045	722.32544	43.58453	41.73779	-473.00479	404.79205	39.10041	-1248.78540	249.11896	12.89228
472	3.925	1042.14905	280.25275	1429.25806	-122.51828	286.29178	1323.35144	-861.18652	367.80069	1328.38062	-140.45306	435.58377	-3.81685	724.14020	46.29874	37.52430	-460.10767	407.94083	34.44114	-1267.96533	249.16959	20.29758
473	3.933	1041.91516	279.42719	1430.64905	-120.41695	286.08939	1325.40332	-860.54523	367.40601	1329.79346	-158.67316	437.80402	7.55695	722.90564	49.54911	33.38998	-450.42838	413.60168	29.60159	-1285.38318	249.66550	28.49346
474	3.942	1041.53711	278.59451	1431.75635	-118.49346	285.61478	1326.69653	-859.93341	367.16333	1330.71814	-170.95343	440.91879	23.93957	718.07153	53.10400	29.01136	-443.95300	421.41229	24.87352	-1300.49060	250.68564	37.36678
475	3.950	1041.04968	277.78702	1432.55383	-116.80041	284.93610	1327.14319	-859.32397	367.08731	1331.17786	-175.62308	444.82401	44.77823	709.05933	56.46459	23.76043	-440.77237	430.56146	20.33363	-1312.43604	252.15964	46.90699
476	3.958	1040.48486	277.01102	1433.00696	-115.35582	284.14282	1326.71155	-858.70892	367.16183	1331.18213	-171.59421	449.01999	68.26884	695.88013	59.19869	17.48564	-441.23529	440.06006	16.00146	-1320.41541	253.88531	56.83383
477	3.967	1039.88257	276.24194	1433.08167	-114.15303	283.32782	1325.43054	-858.09296	367.34766	1330.74072	-159.22995	453.26801	91.63247	679.11890	61.30892	11.12220	-445.93741	448.98932	12.01503	-1323.93823	255.56177	66.25425
478	3.975	1039.30286	275.45361	1432.74878	-113.17812	282.57211	1323.38635	-857.47632	367.59399	1329.87207	-140.78278	457.72855	112.03515	659.38879	63.15604	6.13800	-455.40479	456.50696	8.67850	-1323.00366	256.85367	73.83811
479	3.983	1038.82495	274.65143	1431.98730	-112.42416	281.91589	1320.70776	-856.84778	367.85620	1328.60510	-119.24258	462.37552	127.64628	637.10107	65.00803	3.26293	-469.79959	461.91656	6.32677	-1318.01880	257.43625	78.70139
480	3.992	1038.53125	273.87131	1430.78943	-111.89448	281.34369	1317.54028	-856.19916	368.10306	1326.96997	-96.71972	466.78329	138.13686	612.86194	66.86625	2.08871	-488.86035	465.07089	4.98737	-1309.34985	256.98306	81.00452
481	4.000	1038.48340	273.15546	1429.16125	-111.59915	280.80652	1314.02283	-855.54443	368.30569	1324.99121	-73.99572	470.44324	144.27133	587.61859	68.67719	1.79447	-511.63742	466.61383	4.30154	-1296.95020	255.19182	81.25928
482	4.008	1038.70081	272.53461	1427.12134	-111.55470	280.26755	1310.27185	-854.92499	368.43314	1322.69055	-51.05306	472.99130	147.15535	562.19702	70.43033	1.79034	-536.42053	467.53964	3.89486	-1280.47827	251.95972	79.26642
483	4.017	1039.15393	272.02493	1424.71143	-111.78868	279.74240	1306.37073	-854.39935	368.46411	1320.10144	-27.65243	474.26855	147.83264	536.97784	72.10793	1.77519	-561.61353	468.52036	3.58735	-1259.67053	247.53001	74.37476
484	4.025	1039.77148	271.63531	1422.01025	-112.34238	279.31201	1302.37219	-854.02747	368.39603	1317.28235	-3.62533	474.38208	147.20520	512.02838	73.71853	1.60852	-586.52539	469.73209	3.29522	-1234.56555	242.38034	66.74361
485	4.033	1040.45557	271.37201	1419.13513	-113.25871	279.09946	1298.32446	-853.85907	368.24097	1314.31824	21.04441	473.63989	145.97737	487.31244	75.29341	1.25757	-611.13586	471.12537	2.96786	-1205.53369	237.02376	57.85286
486	4.042	1041.10144	271.22971	1416.22876	-114.54717	279.22607	1294.31372	-853.92682	368.01868	1311.30347	46.26402	472.27362	144.55940	462.78964	76.82298	0.78066	-635.57434	472.61627	2.59567	-1173.35510	231.93555	49.81086
487	4.050	1041.61560	271.17706	1413.43262	-116.15335	279.77692	1290.48413	-854.24121	367.75281	1308.31897	71.94239	470.31039	143.04253	438.44275	78.29337	0.26853	-659.93689	474.09882	2.21021	-1139.38757	227.53967	44.42619
488	4.058	1041.93628	271.16483	1410.85327	-117.97507	280.77228	1287.00110	-854.78644	367.46060	1305.40820	98.09974	467.79480	141.29591	414.24847	79.74532	-0.20459	-684.27417	475.50293	1.87839	-1105.45740	224.15805	42.65193
489	4.067	1042.04541	271.15710	1408.55627	-119.90974	282.13864	1283.98059	-855.52283	367.13550	1302.56421	124.91102	464.93732	139.06358	390.16278	81.22652	-0.58803	-708.57324	476.85941	1.68074	-1073.24683	221.94958	44.27661
490	4.075	1041.96143	271.14172	1406.58813	-121.87642	283.72147	1281.46069	-856.40253	366.74695	1299.76733	152.62299	461.99359	136.03104	366.16492	82.73602	-0.88633	-732.78113	478.22501	1.62790	-1043.56665	220.93993	47.95791
491	4.083	1041.72107	271.11749	1404.99768	-123.80170	285.34698	1279.44263	-857.38696	366.25739	1297.05286	181.37326	459.16138	131.94724	342.26160	84.25957	-1.15346	-756.89343	479.59286	1.61362	-1016.06342	221.10954	51.99681
492	4.092	1041.35876	271.09271	1403.84070	-125.60422	286.87888	1277.94556	-858.44714	365.63101	1294.53638	211.13113	456.52356	126.67315	318.42609	85.78324	-1.38928	-780.98767	480.94275	1.53204	-989.55573	222.41031	55.41273
493	4.100	1040.89014	271.07864	1403.16882	-127.19695	288.23492	1277.01746	-859.55383	364.83832	1292.38147	241.85159	454.00491	120.12400	294.56946	87.25677	-1.49999	-805.15289	482.30457	1.40016	-962.81683	224.74480	58.19365
494	4.108	1040.31348	271.07056	1403.01624	-128.50320	289.37811	1276.70215	-860.67090	363.86670	1290.75708	273.63721	451.52554	112.35125	270.57214	88.63575	-1.41632	-829.41730	483.70749	1.31648	-935.24695	227.97757	60.60393
495	4.117	1039.62244	271.05521	1403.39478	-129.47919	290.31305	1277.01611	-861.75580	362.72632	1289.80396	306.74420	449.17291	103.69769	246.35709	89.95683	-1.19654	-853.76941	485.11908	1.34542	-906.89136	231.96071	62.58835
496	4.125	1038.81763	271.03851	1404.29419	-130.12573	291.08673	1277.95166	-862.76392	361.44110	1289.60303	341.43274	447.07590	94.73843	221.93770	91.33295	-0.96399	-878.22717	486.44922	1.44606	-877.97314	236.54607	63.86719
497	4.133	1037.91479	271.04538	1405.68530	-130.47357	291.76273	1279.49023	-863.65619	360.04068	1290.16492	377.74072	445.19241	86.05911	197.37163	92.88013	-0.78329	-902.83179	487.62561	1.50340	-848.58215	241.56448	64.35223
498	4.142	1036.94482	271.08780	1407.52136	-130.55753	292.38321	1281.60107	-864.39966	358.57004	1291.45447	415.28244	443.34946	78.09863	172.68491	94.63960	-0.65371	-927.58344	488.74338	1.47522	-818.72937	246.80342	64.32558
499	4.150	1035.94714	271.14270	1409.73572	-130.40512	292.95837	1284.23254	-864.96533	357.09601	1293.42273	453.18536	441.42886	71.13296	147.85930	96.57555	-0.58416	-952.44299	490.07401	1.48088	-788.47742	252.01938	64.20805
500	4.158	1034.96509	271.16479	1412.24658	-130.04152	293.47754	1287.31104	-865.33167	355.69058	1296.01721	490.34979	439.32904	65.26240	122.88094	98.61262	-0.57323	-977.38861	491.84186	1.69309	-757.94714	256.97900	64.22413
501	4.167	1034.04700	271.11224	1414.96741	-129.49631	293.91608	1290.75220	-865.48651	354.40891	1299.17822	526.01447	436.69821	60.32283	97.77237	100.66056	-0.53994	-1002.42596	494.06778	2.17832	-727.26099	261.52194	64.33801
502	4.175	1033.24866	270.96103	1417.80579	-128.80295	294.24164	1294.47034	-865.42480	353.28711	1302.83057	560.10919	433.01660	56.01747	72.55612	102.68602	-0.38603	-1027.55530	496.56805	2.81857	-696.55640	265.57352	64.44193
503	4.183	1032.62134	270.71350	1420.66333	-127.99342	294.42975	1298.38306	-865.14844	352.35883	1306.87854	592.97479	428.13773	52.31007	47.21448	104.72829	-0.10638	-1052.77808	499.03098	3.36736	-666.09137	269.04895	64.53548
504	4.192	1032.19409	270.39349	1423.44861	-127.09084	294.48462	1302.41333	-864.67194	351.66724	1311.19849	624.66870	422.62305	49.49169	21.70300	106.79840	0.20629	-1078.11731	501.25787	3.66533	-636.30212	271.77289	64.72776
505	4.200	1031.96960	270.02048	1426.09302	-126.09845	294.45306	1306.49170	-864.03088	351.25281	1315.63708	654.41180	417.48572	47.70117	-3.97177	108.85838	0.44334	-1103.55200	503.35336	3.79753	-607.73334	273.54254	65.05748
506	4.208	1031.92651	269.59604	1428.55090	-124.99716	294.40958	1310.54675	-863.28900	351.12979	1320.01892	680.74908	413.47052	46.43895	-29.65469	110.85706	0.61250	-1128.87817	505.60950	4.07069	-580.94519	274.23804	65.27848
507	4.217	1032.02319	269.11862	1430.78723	-123.76620	294.41565	1314.48828	-862.53406	351.28223	1324.16284	702.28375	410.53278	44.59898	-55.02060	112.68277	0.95040	-1153.62537	508.24908	4.98481	-556.49597	273.82928	64.83252
508	4.225	1032.20203	268.59186	1432.76477	-122.41177	294.49887	1318.20215	-861.85791	351.68137	1327.90149	718.22510	408.12723	41.05016	-79.59058	114.18338	1.90832	-1177.20557	511.22888	7.12035	-534.93085	272.30661	63.05604
509	4.233	1032.39758	268.01501	1434.44482	-120.97353	294.67126	1321.55969	-861.32538	352.29053	1331.10144	728.60809	405.78705	35.37183	-102.72525	115.28323	3.98043	-1199.26526	514.26331	10.79971	-516.66907	269.61807	59.46573
510	4.242	1032.54688	267.38791	1435.79639	-119.50938	294.95468	1324.42834	-860.95148	353.04810	1333.67810	734.25665	403.28409	28.14499	-123.71628	115.97232	7.48577	-1219.83130	517.05432	15.87347	-501.85895	265.65384	53.96910
511	4.250	1032.60559	266.73096	1436.79871	-118.07852	295.38031	1326.68726	-860.69922	353.85757	1335.59290	736.23224	400.63098	20.51371	-142.02182	116.18113	12.55855	-1239.03247	519.43390	21.93163	-490.40112	260.34137	46.88390
512	4.258	1032.56396	266.08359	1437.43762	-116.73050	295.96320	1328.24084	-860.49414	354.60339	1336.84399	735.04932	398.23062	13.39226	-157.36676	115.73426	19.44047	-1256.70715	521.35059	28.65154	-482.17181	253.77435	38.75238
513	4.267	1032.44141	265.47903	1437.69910	-115.50008	296.68253	1329.02173	-860.24841	355.18478	1337.46887	730.36420	396.69785	6.99071	-169.30151	114.38693	28.72806	-1272.27502	522.81299	35.89342	-477.24329	246.16832	30.12522
514	4.275	1032.26123	264.92825	1437.56592	-114.40865	297.48499	1328.98596	-859.89532	355.55301	1337.54150	721.39142	396.32159	1.09226	-176.48148	111.91402	40.91746	-1285.00195	523.79669	43.53997	-475.92377	237.74040	21.50676
515	4.283	1032.04565	264.42371	1437.01965	-113.46672	298.30432	1328.11865	-859.41840	355.72354	1337.14221	707.65015	396.86212	-4.26026	-176.94022	108.32069	55.22257	-1294.33960	524.17041	51.26911	-478.66736	228.88071	13.47908
516	4.292	1031.83667	263.95486	1436.04504	-112.67625	299.08539	1326.44617	-858.85242	355.75238	1336.31531	689.44165	397.84747	-8.58709	-169.64847	103.92605	69.22895	-1299.91943	523.84436	58.46517	-485.92230	220.57072	6.78841
517	4.300	1031.70691	263.52802	1434.62598	-112.03745	299.80756	1324.04260	-858.25903	355.70441	1335.06396	667.71222	398.99670	-11.50163	-155.41794	99.00974	80.53998	-1301.50403	523.04034	64.42789	-497.88873	214.30455	2.14164
518	4.308	1031.74927	263.17767	1432.74023	-111.55452	300.49774	1321.02246	-857.70111	355.63986	1333.38342	643.56915	400.26385	-13.14271	-136.04269	93.44521	88.62967	-1299.14600	522.26019	68.74329	-514.44373	211.14716	-0.22771
519	4.317	1032.05969	262.95325	1430.36877	-111.23651	301.21225	1317.51917	-857.22559	355.61465	1331.29443	618.10193	401.64053	-13.95336	-113.13745	86.93955	94.63431	-1293.06885	522.01123	71.44861	-535.26031	210.92543	-0.87256
520	4.325	1032.70837	262.88495	1427.50989	-111.10068	301.99570	1313.65747	-856.86218	355.67804	1328.84216	592.34625	403.22452	-14.25302	-87.85483	79.62051	99.75299	-1283.24414	522.59253	72.67614	-559.43262	212.50557	-0.88720
521	4.333	1033.71289	262.95895	1424.17859	-111.18095	302.85129	1309.53687	-856.63623	355.86639	1326.07312	566.90607	405.15509	-14.22719	-61.05527	72.19876	104.28503	-1269.25378	523.97302	72.08150	-585.18372	214.69423	-1.11350
522	4.342	1035.05640	263.12100	1420.39429	-111.53296	303.73349	1305.23694	-856.58582	356.20044	1323.02319	541.80243	407.34760	-14.10041	-33.39658	65.54883	107.83040	-1250.63184	525.82666	69.00113	-610.83716	216.85724	-1.65150
523	4.350	1036.71436	263.29480	1416.17969	-112.22995	304.55511	1300.83484	-856.76215	356.68338	1319.72058	516.83704	409.61212	-14.06260	-5.29190	60.25090	109.86533	-1227.29297	527.74103	63.38826	-635.82104	218.92378	-2.21732
524	4.358	1038.62830	263.40350	1411.58508	-113.34747	305.20062	1296.42297	-857.20770	357.30191	1316.19287	491.90472	411.82843	-14.20046	23.11179	56.47776	110.08392	-1199.67578	529.46698	56.34203	-660.35590	221.00243	-2.66815
525	4.367	1040.67871	263.39395	1406.70984	-114.93426	305.54166	1292.12134	-857.92322	358.03629	1312.47217	467.06763	413.85040	-14.56485	51.79166	54.11272	108.51694	-1168.68396	530.93292	49.55358	-684.73926	223.09898	-3.02916
526	4.375	1042.72571	263.24896	1401.69531	-116.98099	305.47382	1288.07751	-858.85303	358.86694	1308.60693	442.46054	415.61987	-15.08338	80.68549	52.89584	105.55110	-1135.60046	531.94104	44.33215	-709.11182	225.15439	-3.29645
527	4.383	1044.66260	262.98703	1396.70142	-119.41319	304.97803	1284.44031	-859.90338	359.76425	1304.68530	418.12625	417.38608	-15.50296	109.74371	52.50712	101.80396	-1101.86450	532.06738	41.21368	-733.50537	227.16081	-3.41671
528	4.392	1046.43103	262.65518	1391.87976	-122.11233	304.14899	1281.31445	-860.98218	360.67963	1300.84875	393.97229	419.44720	-15.66838	139.11024	52.58761	97.88556	-1068.63550	531.04773	40.24113	-757.90167	229.16946	-3.39451
529	4.400	1048.00354	262.30447	1387.35559	-124.93914	303.15051	1278.73450	-862.03088	361.56946	1297.25891	369.86679	421.74173	-15.72843	169.15048	52.78165	94.21111	-1036.42139	529.06171	41.23392	-782.26849	231.23317	-3.32656
530	4.408	1049.35461	261.97516	1383.23901	-127.74120	302.14590	1276.68726	-863.03052	362.43881	1294.04272	345.75620	423.95349	-15.89822	200.24307	52.83552	90.90196	-1005.20056	526.47296	43.73704	-806.58612	233.32402	-3.30609
531	4.417	1050.44824	261.71408	1379.64453	-130.35762	301.26474	1275.16223	-863.98846	363.35074	1291.28247	321.66003	425.87555	-16.19226	232.56873	52.70316	87.73459	-974.83325	523.44879	47.03688	-830.86517	235.31029	-3.33269
532	4.425	1051.26758	261.57422	1376.66931	-132.63719	300.60104	1274.18591	-864.92181	364.38742	1289.05322	297.57297	427.49835	-16.50569	266.13922	52.56298	84.25029	-945.13043	519.92725	50.46133	-855.12903	237.04005	-3.32433
533	4.433	1051.84314	261.58875	1374.36206	-134.47113	300.21045	1273.81506	-865.83765	365.60202	1287.44421	273.42923	428.91400	-16.77493	300.94476	52.70568	80.05052	-915.74805	515.79181	53.61872	-879.38379	238.46069	-3.18325
534	4.442	1052.22595	261.76093	1372.72766	-135.82759	300.10870	1274.10388	-866.71533	366.98782	1286.53198	249.14890	430.26410	-16.96180	336.95062	53.36912	75.04996	-886.35260	510.97104	56.35136	-903.66223	239.71297	-2.88690
535	4.450	1052.45850	262.05750	1371.74292	-136.75861	300.27850	1275.07031	-867.50757	368.47061	1286.34814	224.68192	431.70770	-17.00888	373.96222	54.67117	69.50307	-856.81738	505.41733	58.57996	-928.06372	241.07744	-2.52798
536	4.458	1052.56787	262.41193	1371.35974	-137.36183	300.67340	1276.67859	-868.16132	369.93915	1286.87842	199.97778	433.39026	-16.85433	411.56067	56.68072	63.84781	-827.16296	499.10562	60.23614	-952.70850	242.79442	-2.24624
537	4.467	1052.54871	262.76630	1371.52100	-137.72379	301.22705	1278.84570	-868.63794	371.30435	1288.08765	174.99686	435.37433	-16.48069	449.21381	59.41016	58.55301	-797.41949	492.11874	61.29214	-977.67194	244.92537	-2.13701
538	4.475	1052.37659	263.09683	1372.16943	-137.88559	301.88498	1281.46729	-868.92041	372.52460	1289.93652	149.80759	437.52118	-16.01830	486.51935	62.68872	54.07239	-767.61438	484.69717	61.79607	-1002.89880	247.23721	-2.15988
539	4.483	1052.06982	263.38330	1373.23267	-137.84271	302.63486	1284.44531	-869.01031	373.57346	1292.37561	124.53074	439.56390	-15.67896	523.31445	66.21416	50.83308	-737.79541	477.17059	61.87742	-1028.19116	249.27437	-2.12170
540	4.492	1051.72522	263.58594	1374.60217	-137.56537	303.49460	1287.69824	-868.92151	374.41901	1295.34119	99.19517	441.36423	-15.49791	559.43665	69.75467	49.17841	-708.01563	469.79190	61.71355	-1053.38696	250.76535	-1.85488
541	4.500	1051.47815	263.67145	1376.14368	-137.02493	304.46719	1291.15625	-868.67352	375.04581	1298.76501	73.76557	442.98694	-15.31609	594.37952	73.14051	49.21307	-678.37714	462.61908	61.45890	-1078.52539	251.88260	-1.41117
542	4.508	1051.41272	263.64465	1377.74329	-136.21198	305.52084	1294.75745	-868.28589	375.46671	1302.57214	48.22660	444.54181	-15.03413	627.18018	76.13773	50.52510	-649.12103	455.61047	61.19209	-1103.78845	252.99382	-1.01100
543	4.517	1051.51599	263.55423	1379.33997	-135.13641	306.61996	1298.44922	-867.77386	375.70538	1306.65845	22.58042	446.06277	-14.73834	656.59387	78.58823	52.09283	-620.65100	448.82138	60.88900	-1129.31042	254.27055	-0.79358
544	4.525	1051.72375	263.47321	1380.89990	-133.81288	307.75882	1302.18530	-867.15222	375.78113	1310.87708	-3.16561	447.55154	-14.56865	681.46667	80.63914	52.74725	-593.47119	442.45715	60.40137	-1155.00037	255.60223	-0.59341
545	4.533	1051.99329	263.45758	1382.37305	-132.24678	308.95062	1305.91809	-866.44867	375.70715	1315.04602	-28.99645	449.04971	-14.56194	701.05396	82.59718	51.81458	-568.07086	436.78470	59.46614	-1180.43335	256.75540	0.13107
546	4.542	1052.30029	263.52124	1383.70203	-130.43863	310.18243	1309.59070	-865.71375	375.49875	1318.96973	-54.87255	450.60968	-14.61750	715.13391	84.57255	49.29116	-544.83813	432.08560	57.76043	-1204.92822	257.53653	2.16320
547	4.550	1052.59753	263.64658	1384.85217	-128.40787	311.37939	1313.12903	-865.00897	375.19067	1322.47205	-80.63912	452.24811	-14.39886	724.03613	86.43421	45.57204	-524.09399	428.69736	54.98626	-1227.88501	257.91080	6.12850
548	4.558	1052.82727	263.79846	1385.80750	-126.21495	312.41226	1316.43164	-864.37897	374.84207	1325.43445	-105.87542	453.96179	-13.13552	728.54529	88.06616	41.14666	-506.16473	427.00232	50.96574	-1249.10498	258.03912	12.07370
549	4.567	1052.95923	263.93472	1386.55798	-123.96196	313.14359	1319.36719	-863.82727	374.51578	1327.81506	-129.78415	455.79156	-9.65947	729.48425	89.50951	36.47633	-491.37500	427.30862	45.71012	-1268.72400	258.23209	19.48846
550	4.575	1052.99609	264.03186	1387.10352	-121.76959	313.48553	1321.78394	-863.31702	374.25641	1329.63611	-151.17123	457.94699	-2.74848	727.17969	90.83200	31.88511	-479.95844	429.74908	39.42365	-1286.79358	258.92572	27.73336
551	4.583	1052.95715	264.09900	1387.44739	-119.74593	313.44046	1323.53040	-862.79626	374.09451	1330.94507	-168.54166	460.90637	8.59370	721.32629	91.95027	27.28837	-471.97870	434.24359	32.45387	-1302.90576	260.53583	36.41484
552	4.592	1052.86108	264.16296	1387.57776	-117.96503	313.10068	1324.48413	-862.23175	374.06439	1331.77698	-180.27310	465.16046	24.95292	711.43982	92.68486	22.16851	-467.43237	440.51691	25.25946	-1316.18750	263.07837	45.46240
553	4.600	1052.72119	264.24792	1387.45471	-116.46125	312.60620	1324.57886	-861.62878	374.20242	1332.14136	-184.67358	470.61362	45.99920	697.47705	93.03099	16.26679	-466.49078	448.14899	18.44185	-1325.65894	266.07135	54.82639
554	4.608	1052.55115	264.35632	1387.02246	-115.23586	312.08890	1323.81677	-861.02539	374.52359	1332.03210	-180.35541	476.56818	69.91199	679.96191	93.32768	10.34647	-469.57849	456.41360	12.68056	-1330.70190	268.95642	63.94704
555	4.617	1052.37024	264.46643	1386.23413	-114.27211	311.63885	1322.26294	-860.46069	375.00916	1331.44958	-167.46814	482.48511	93.57600	659.55713	94.04967	5.77350	-477.22455	464.07785	8.47316	-1331.34668	271.38708	71.69005
556	4.625	1052.20654	264.57291	1385.06995	-113.55254	311.29568	1320.02917	-859.94635	375.61438	1330.41858	-148.35974	488.26688	113.71456	636.79480	95.36992	3.21450	-489.92627	469.84396	5.91016	-1328.14246	273.10492	77.13873
557	4.633	1052.09814	264.72748	1383.54370	-113.06967	311.05060	1317.25293	-859.47131	376.27655	1328.98975	-126.20446	493.84705	128.34944	612.29883	97.04747	2.20666	-507.87689	473.23413	4.64499	-1321.63489	273.81055	80.32394
558	4.642	1052.08569	265.02032	1381.69543	-112.82709	310.86243	1314.07556	-859.02899	376.92529	1327.22229	-103.11019	499.00781	137.53152	586.91620	98.80151	1.92391	-530.29083	474.86823	4.11242	-1311.87463	273.21143	81.75436
559	4.650	1052.19543	265.52704	1379.56458	-112.83907	310.68909	1310.61914	-858.63544	377.49677	1325.16479	-79.71780	503.51428	142.68761	561.42151	100.57195	1.83930	-555.21490	475.80133	3.87509	-1298.40417	271.15918	81.30509
560	4.658	1052.42432	266.28012	1377.17480	-113.13241	310.52521	1306.97144	-858.32825	377.94205	1322.84937	-55.95181	507.18378	145.37199	536.21930	102.35774	1.75462	-580.64514	476.73679	3.72289	-1280.66333	267.75903	78.12764
561	4.667	1052.74951	267.27740	1374.55823	-113.74156	310.43219	1303.18762	-858.15204	378.23376	1320.30127	-31.64864	509.83475	146.59175	511.36371	104.08510	1.59435	-605.65369	477.88354	3.54748	-1258.39026	263.35080	71.80651
562	4.675	1053.15466	268.48950	1371.77747	-114.69299	310.53888	1299.31726	-858.14014	378.36884	1317.55823	-6.74075	511.34470	146.87468	486.75330	105.71143	1.28770	-630.23145	479.22382	3.26658	-1231.77417	258.41428	63.22472
563	4.683	1053.62695	269.85461	1368.92334	-115.98232	311.00470	1295.43970	-858.30664	378.36481	1314.67590	18.72700	511.80234	146.51598	462.31006	107.27477	0.82374	-654.57971	480.68320	2.84813	-1201.46631	253.48257	54.23867
564	4.692	1054.12598	271.30048	1366.10986	-117.55825	311.95807	1291.68188	-858.65198	378.25952	1311.71814	44.68855	511.40256	145.60609	438.03656	108.81763	0.29944	-678.80743	482.17804	2.37587	-1168.66431	249.05324	46.85948
565	4.700	1054.57031	272.79132	1363.47974	-119.33655	313.43210	1288.19592	-859.16467	378.11246	1308.74097	71.18256	510.30386	144.06494	413.94598	110.34586	-0.16993	-702.96240	483.63712	2.01132	-1135.20007	245.46681	42.68782
566	4.708	1054.85474	274.34204	1361.20740	-121.23568	315.33142	1285.10291	-859.81421	377.99863	1305.78870	98.35712	508.70166	141.80769	389.99396	111.85449	-0.54176	-727.07513	485.01080	1.83829	-1103.12598	242.83495	42.45052
567	4.717	1054.87500	275.98761	1359.47009	-123.19056	317.46207	1282.45862	-860.55554	377.98846	1302.91016	126.41300	506.82062	138.78682	366.10986	113.34091	-0.84181	-751.16040	486.29919	1.79210	-1073.68958	241.21370	45.49683
568	4.725	1054.55115	277.74686	1358.38489	-125.13411	319.61249	1280.27917	-861.34851	378.10773	1300.17737	155.50757	504.87390	134.94327	342.26501	114.79228	-1.11247	-775.21765	487.56845	1.75122	-1046.68774	240.79390	49.94284
569	4.733	1053.86230	279.60275	1357.97742	-126.98060	321.63138	1278.59009	-862.17194	378.30646	1297.68188	185.64148	503.08563	130.17067	318.47202	116.19496	-1.35373	-799.25360	488.90097	1.65591	-1020.84845	241.70561	53.86388
570	4.742	1052.87415	281.50299	1358.20728	-128.63202	323.45157	1277.44214	-863.01959	378.48126	1295.52405	216.70749	501.56921	124.29082	294.72278	117.54083	-1.50051	-823.30267	490.34174	1.54373	-994.62048	243.75082	56.52575
571	4.750	1051.70801	283.39063	1359.01477	-129.99942	325.06427	1276.88574	-863.88470	378.53271	1293.81079	248.66565	500.25568	117.16315	270.94446	118.82112	-1.48875	-847.39807	491.87305	1.50674	-966.94666	246.45836	58.46188
572	4.758	1050.45996	285.24072	1360.34595	-131.02565	326.48907	1276.94702	-864.74933	378.40237	1292.64636	281.63593	499.07581	108.87923	247.01328	120.06022	-1.33171	-871.53113	493.36130	1.59361	-938.10022	249.31480	60.51488
573	4.767	1049.16516	287.06732	1362.15137	-131.70107	327.76120	1277.62891	-865.58484	378.07596	1292.11377	315.83899	498.07495	99.81850	222.82559	121.33853	-1.09349	-895.69843	494.61478	1.74737	-909.74432	252.03433	62.94121
574	4.775	1047.82788	288.90744	1364.38464	-132.06017	328.92136	1278.91943	-866.35999	377.57135	1292.26099	351.42386	497.32495	90.51166	198.36755	122.75534	-0.83227	-919.97809	495.59833	1.85930	-883.16174	254.73108	65.34963
575	4.783	1046.45178	290.79678	1367.00854	-132.15860	330.00259	1280.79114	-867.04474	376.92734	1293.09937	388.30722	496.83435	81.45999	173.71156	124.36832	-0.61469	-944.48401	496.48608	1.86735	-857.42487	257.75977	67.19445
576	4.792	1045.05066	292.74750	1369.99231	-132.04897	331.01682	1283.19409	-867.60797	376.20404	1294.60962	426.14740	496.51038	73.05843	148.94528	126.12706	-0.50147	-969.23999	497.51315	1.82248	-830.45886	261.38696	68.12532
577	4.800	1043.65198	294.74329	1373.28931	-131.76907	331.94724	1286.05017	-868.01489	375.48663	1296.75110	464.41782	496.19019	65.61689	124.10602	127.91893	-0.47160	-994.14264	498.88132	1.87580	-801.50977	265.64270	68.07277
578	4.808	1042.29797	296.75046	1376.82544	-131.34161	332.75772	1289.26660	-868.22986	374.87115	1299.47192	502.51697	495.66037	59.34776	99.18544	129.71095	-0.43212	-1019.06494	500.70697	2.16255	-771.43323	270.33652	67.37621
579	4.817	1041.03931	298.73123	1380.50647	-130.77962	333.41641	1292.75586	-868.22363	374.43872	1302.71094	539.87531	494.63144	54.31348	74.16653	131.53563	-0.29860	-1043.98267	502.92557	2.65971	-741.23975	275.14212	66.81746
580	4.825	1039.92480	300.64984	1384.23010	-130.08827	333.91492	1296.44788	-867.97882	374.24182	1306.39014	575.93457	492.98584	50.52225	49.02353	133.42590	-0.05188	-1068.98340	505.28479	3.17331	-711.25659	279.75629	67.14902
581	4.833	1038.99072	302.47031	1387.89722	-129.26019	334.27350	1300.28552	-867.49652	374.30688	1310.40625	610.05261	491.06943	48.01392	23.71631	135.45000	0.24141	-1094.14624	507.54688	3.51842	-681.34497	284.00198	68.45757
582	4.842	1038.25354	304.16309	1391.42126	-128.27548	334.53656	1304.21094	-866.80475	374.63892	1314.62708	641.49506	489.45929	46.61617	-1.74719	137.62926	0.48446	-1119.40503	509.71771	3.69178	-651.49548	287.77942	70.19819
583	4.850	1037.70203	305.73053	1394.73840	-127.11464	334.76202	1308.15015	-865.96399	375.22327	1318.88928	669.44611	488.49808	45.69991	-27.22714	139.83221	0.65376	-1144.49609	512.04590	3.91063	-622.29102	290.94833	71.80383
584	4.858	1037.29553	307.21350	1397.80798	-125.77736	335.00586	1312.00635	-865.06128	376.02866	1323.00830	693.03070	488.09589	44.34617	-52.45291	141.85812	0.89764	-1168.99170	514.80676	4.64119	-594.90454	293.25098	72.90453
585	4.867	1036.97363	308.65353	1400.59888	-124.29360	335.31149	1315.65808	-864.19409	377.01273	1326.80371	711.43542	487.86319	41.67101	-77.03757	143.52206	1.60971	-1192.40894	518.04791	6.51624	-570.56573	294.33777	72.95280
586	4.875	1036.67297	310.05493	1403.07825	-122.72134	335.71167	1318.96545	-863.44629	378.12567	1330.12805	724.19379	487.37811	37.09696	-100.43021	144.68301	3.33020	-1214.39624	521.53180	9.97057	-549.97656	293.89612	71.11177
587	4.883	1036.34216	311.39117	1405.22253	-121.13148	336.23257	1321.78577	-862.86261	379.31274	1332.88611	731.52417	486.36078	30.72025	-121.96878	145.33168	6.43328	-1234.83545	524.98840	14.92414	-533.24347	291.76563	66.76331
588	4.892	1035.95056	312.63879	1407.02820	-119.58530	336.89212	1323.99524	-862.43323	380.51569	1335.03796	734.18927	484.80173	23.43729	-141.07855	145.58783	10.94075	-1253.69873	528.31451	20.87157	-520.16980	287.91107	59.93959
589	4.900	1035.48767	313.79617	1408.49792	-118.12181	337.69226	1325.50452	-862.09833	381.66943	1336.58643	732.85046	483.00174	16.28788	-157.38879	145.48251	16.78346	-1270.79956	531.46100	27.23296	-510.44400	282.34384	51.20983
590	4.908	1034.96106	314.87946	1409.62170	-116.76514	338.61200	1326.25952	-861.77173	382.70523	1337.55627	727.62518	481.39099	9.57257	-170.57162	144.81540	24.28322	-1285.75757	534.39166	33.69975	-503.77066	275.15866	41.31158
591	4.917	1034.39429	315.91675	1410.37537	-115.53794	339.60901	1326.23120	-861.37256	383.57056	1337.97961	718.19641	480.34897	2.98418	-179.82370	143.29599	34.17526	-1298.25793	537.15228	40.35223	-500.08777	266.63806	30.90733
592	4.925	1033.82227	316.94507	1410.73279	-114.46531	340.63190	1325.41113	-860.85535	384.24695	1337.88586	704.29095	480.14505	-3.30840	-183.51321	140.78488	46.67451	-1308.24402	539.65094	47.40276	-499.67706	257.33279	20.66038
593	4.933	1033.28931	318.00006	1410.67346	-113.56955	341.64142	1323.82520	-860.22681	384.74838	1337.29333	686.07343	480.85748	-8.30343	-180.01083	137.45673	60.33020	-1315.72241	541.51782	54.79797	-503.03287	248.20316	11.54096
594	4.942	1032.85266	319.10156	1410.18274	-112.86473	342.63089	1321.54626	-859.54028	385.11316	1336.21082	664.23376	482.30563	-11.26670	-169.10178	133.65652	72.47591	-1320.37598	542.55475	62.07916	-510.61252	240.65623	4.78995
595	4.950	1032.58740	320.24835	1409.24780	-112.35880	343.62585	1318.68713	-858.87140	385.40051	1334.65381	639.91162	484.14914	-12.57760	-152.07419	129.47665	81.30714	-1321.55298	543.10846	68.55190	-522.81659	235.99243	1.09228
596	4.958	1032.58130	321.42010	1407.85620	-112.06146	344.66174	1315.37622	-858.29279	385.68427	1332.65674	614.38995	486.11987	-13.08492	-130.59647	124.65492	87.09926	-1318.68726	543.73889	73.51030	-540.07544	234.52011	-0.17575
597	4.967	1032.90930	322.57639	1405.99487	-111.99247	345.75958	1311.72998	-857.86304	386.03561	1330.27087	588.60541	488.11618	-13.27276	-106.01230	119.00511	91.28560	-1311.46558	544.79645	76.35028	-562.09973	235.40643	-0.36355
598	4.975	1033.60425	323.66354	1403.66003	-112.18878	346.90503	1307.83740	-857.62915	386.51093	1327.55127	562.94739	490.12650	-13.30955	-79.36716	112.85213	94.90079	-1299.60229	546.35675	76.62502	-587.04974	237.46274	-0.36039
599	4.983	1034.64404	324.64075	1400.87476	-112.70506	348.02957	1303.76880	-857.62787	387.15640	1324.54675	537.50378	492.18207	-13.34073	-51.52145	106.99517	97.99971	-1282.82190	548.27771	74.20361	-612.58435	239.86659	-0.39302
600	4.992	1035.95789	325.49942	1397.69849	-113.60220	349.01941	1299.59998	-857.88293	388.00476	1321.29529	512.33472	494.29901	-13.51134	-23.11508	102.26582	100.03648	-1261.14160	550.33807	69.49613	-637.56152	242.24487	-0.53431
601	5.000	1037.43933	326.25540	1394.22278	-114.92488	349.75290	1295.43469	-858.40320	389.05518	1317.82422	487.48871	496.41199	-13.87453	5.48392	99.11261	100.46155	-1235.01099	552.37378	63.42995	-662.07513	244.47255	-0.87496
602	5.008	1038.96582	326.93298	1390.55835	-116.67780	350.13419	1291.40759	-859.18262	390.27261	1314.15417	462.93579	498.46893	-14.33459	34.14932	97.53451	99.08604	-1205.17871	554.23694	57.08117	-686.49463	246.52950	-1.37321
603	5.017	1040.42200	327.55325	1386.82666	-118.81882	350.12076	1287.66064	-860.19531	391.61319	1310.30542	438.58459	500.57718	-14.69590	62.89075	97.30536	96.10784	-1172.49438	555.69031	51.27108	-710.96326	248.45314	-1.83395
604	5.025	1041.71582	328.12833	1383.15515	-121.27317	349.74786	1284.30420	-861.38556	393.03662	1306.31812	414.34271	502.87506	-14.84498	91.77014	98.15320	91.94807	-1137.79407	556.41455	46.44262	-735.44714	250.33009	-2.08295
605	5.033	1042.79529	328.67279	1379.66968	-123.95119	349.11801	1281.39380	-862.67419	394.49814	1302.29102	390.17117	505.20889	-14.92766	120.94522	99.75224	87.11838	-1101.85608	556.22632	42.84044	-759.89502	252.24191	-2.11775
606	5.042	1043.65710	329.21619	1376.48438	-126.75559	348.35376	1278.94067	-863.98907	395.94531	1298.39587	366.06635	507.23657	-15.19907	150.73410	101.71057	82.13451	-1065.35596	555.28271	40.70228	-784.28644	254.21507	-2.07821
607	5.050	1044.33118	329.79373	1373.69238	-129.57747	347.56128	1276.95056	-865.29169	397.33569	1294.82434	341.98221	508.97003	-15.61527	181.52130	103.67039	77.39599	-1028.84546	553.90332	40.19205	-808.62878	256.23563	-2.10266
608	5.058	1044.84937	330.42200	1371.36609	-132.29419	346.82281	1275.45483	-866.57629	398.66455	1291.72241	317.86603	510.75177	-15.86861	213.57460	105.44404	73.03221	-992.83838	552.23682	41.21556	-832.94751	258.26889	-2.21932
609	5.067	1045.22571	331.08551	1369.56042	-134.78546	346.20004	1274.51257	-867.85596	399.97083	1289.18115	293.74863	512.64557	-15.87990	246.98080	107.06329	68.85128	-957.90717	550.18890	43.35694	-857.24768	260.27621	-2.34077
610	5.075	1045.46265	331.75589	1368.31384	-136.96033	345.73825	1274.19067	-869.14105	401.31155	1287.26147	269.65854	514.43359	-15.85166	281.72137	108.73862	64.52196	-924.56519	547.54749	45.93999	-881.52484	262.23334	-2.34518
611	5.083	1045.56482	332.42062	1367.65076	-138.77710	345.46527	1274.54236	-870.41455	402.72815	1286.00757	245.49704	516.10669	-15.87451	317.70923	110.77934	59.85167	-892.94324	544.12506	48.23582	-905.82068	264.13416	-2.18715
612	5.092	1045.54272	333.08002	1367.57874	-140.24696	345.38449	1275.58533	-871.62708	404.22476	1285.45117	221.11453	517.86755	-15.83872	354.69977	113.46110	54.93388	-862.64899	539.86096	49.77856	-930.21814	266.01743	-1.94570
613	5.100	1045.40784	333.72299	1368.08264	-141.41435	345.47406	1277.28650	-872.71936	405.77017	1285.61279	196.46893	519.82813	-15.63925	392.23135	116.93126	50.11114	-833.02917	534.85583	50.49351	-954.80096	267.97403	-1.75563
614	5.108	1045.17896	334.32077	1369.11902	-142.32007	345.69925	1279.56494	-873.64813	407.31805	1286.49658	171.64755	521.90637	-15.29955	429.75748	121.20932	45.84008	-803.50208	529.33557	50.52357	-979.61554	270.04156	-1.68227
615	5.117	1044.88904	334.83820	1370.61047	-142.97412	346.03702	1282.31897	-874.39221	408.81821	1288.07629	146.73605	523.92773	-14.93684	466.86429	126.14984	42.57721	-773.67041	523.55347	50.05531	-1004.62823	272.09326	-1.65795
616	5.125	1044.57751	335.24286	1372.44995	-143.35602	346.49060	1285.45081	-874.94238	410.21298	1290.28943	121.71220	525.82977	-14.60187	503.33514	131.43121	40.71067	-743.30743	517.73242	49.32126	-1029.73279	273.91806	-1.55151
617	5.133	1044.27966	335.51196	1374.52222	-143.43481	347.07184	1288.87427	-875.29364	411.44040	1293.05176	96.51542	527.65594	-14.24845	538.99548	136.69290	40.49267	-712.35614	512.07666	48.60629	-1054.83777	275.40628	-1.29433
618	5.142	1044.02515	335.64093	1376.72803	-143.19131	347.77704	1292.50964	-875.44672	412.45004	1296.27161	71.16605	529.37018	-13.88037	573.42993	141.65103	41.90150	-680.96198	506.73209	48.18176	-1079.94226	276.61301	-0.93275
619	5.150	1043.84021	335.64282	1378.99353	-142.63028	348.58640	1296.28076	-875.41321	413.21814	1299.84863	45.73627	530.92468	-13.56004	605.73010	146.14401	44.38531	-649.45746	501.72379	48.23585	-1105.11975	277.70966	-0.58857
620	5.158	1043.74170	335.53723	1381.26257	-141.78015	349.47678	1300.11987	-875.21387	413.75531	1303.67053	20.24647	532.38477	-13.33639	634.53613	150.17471	46.78045	-618.31647	497.00421	48.77743	-1130.43726	278.88049	-0.35603
621	5.167	1043.73022	335.35001	1383.48572	-140.68086	350.42648	1303.97058	-874.87488	414.10074	1307.61279	-5.33233	533.82300	-13.25676	658.49011	153.79028	47.82344	-588.18073	492.59921	49.54470	-1155.86890	280.17758	-0.15971
622	5.175	1043.78882	335.12390	1385.61597	-139.36459	351.40802	1307.78101	-874.42999	414.30139	1311.53174	-31.00317	535.23975	-13.33910	676.77979	156.86002	46.92196	-559.83582	488.68628	50.00634	-1181.19141	281.47235	0.36877
623	5.183	1043.88110	334.90179	1387.61462	-137.84415	352.38416	1311.49207	-873.92450	414.40076	1315.26355	-56.71221	536.60181	-13.43966	689.40466	159.10138	44.31942	-534.03467	485.52811	49.49894	-1205.91382	282.58713	1.88885
624	5.192	1043.95264	334.68967	1389.45813	-136.12544	353.30261	1315.02625	-873.40973	414.44431	1318.64636	-82.29678	537.84198	-13.03452	697.13660	160.38028	40.56358	-511.31927	483.42398	47.52266	-1229.43750	283.47638	5.07441
625	5.200	1043.93311	334.45709	1391.13513	-134.23349	354.08258	1318.28149	-872.92749	414.47739	1321.55713	-107.31228	538.88025	-11.05023	701.18982	160.87213	36.08131	-491.96991	482.76590	44.02829	-1251.37988	284.22424	10.18477
626	5.208	1043.75244	334.17084	1392.63538	-132.22575	354.62292	1321.13330	-872.49158	414.53592	1323.93152	-130.85178	539.87561	-5.94957	702.58716	160.84630	31.24439	-476.09018	484.04791	39.43170	-1271.68677	284.92667	16.95771
627	5.217	1043.36560	333.80731	1393.94202	-130.18921	354.84509	1323.44434	-872.07983	414.65323	1325.76172	-151.50034	541.41028	3.86595	701.56451	160.40152	26.41525	-463.72028	487.69183	34.33102	-1290.39478	285.78088	24.92959
628	5.225	1042.77368	333.34998	1395.02844	-128.22720	354.73035	1325.07910	-871.64532	414.87381	1327.07813	-167.41556	543.96204	19.34532	697.54382	159.47546	21.69367	-454.87204	493.78387	29.17280	-1307.27441	287.22534	33.72704
629	5.233	1042.01758	332.80072	1395.85828	-126.43864	354.32214	1325.92310	-871.14563	415.24530	1327.92065	-176.55255	547.28485	40.13155	689.70612	158.08801	16.89956	-449.59198	502.01041	24.15574	-1321.65564	289.76248	43.08438
630	5.242	1041.15369	332.18280	1396.38806	-124.89727	353.70560	1325.90869	-870.57245	415.78891	1328.31018	-177.19128	550.78418	64.47750	677.62512	156.61836	12.08758	-448.10831	511.76904	19.38739	-1332.55115	293.55609	52.71433
631	5.250	1040.24109	331.52005	1396.57361	-123.64353	352.98541	1325.03638	-869.96075	416.48502	1328.24536	-168.89801	554.22650	89.62352	661.39136	155.74747	7.88854	-450.87543	522.11768	15.03423	-1339.03125	298.16315	62.04889
632	5.258	1039.34790	330.82440	1396.37463	-122.69173	352.26529	1323.37781	-869.37341	417.28976	1327.72449	-153.29810	557.75934	112.49456	641.35449	155.95523	5.00838	-458.37326	531.66663	11.32297	-1340.71960	302.77011	70.02895
633	5.267	1038.55920	330.10846	1395.75989	-122.04318	351.62491	1321.05798	-868.87329	418.15652	1326.76392	-133.43393	561.53235	130.80833	618.19318	157.16202	3.52430	-470.83472	538.96844	8.47506	-1338.00623	306.70258	75.58720
634	5.275	1037.96753	329.39197	1394.71204	-121.69474	351.10492	1318.22876	-868.50055	419.03757	1325.39624	-111.99844	565.49200	143.87956	593.11853	158.95064	2.93774	-488.15152	543.42242	6.60339	-1331.61060	309.53577	78.59595
635	5.283	1037.64392	328.68652	1393.22681	-121.64274	350.71277	1315.03845	-868.27026	419.87646	1323.65759	-90.27627	569.36566	152.29440	567.43439	160.95973	2.70251	-509.67938	545.68274	5.59367	-1321.87097	310.92075	79.76530
636	5.292	1037.61438	327.99387	1391.31384	-121.89006	350.43988	1311.60620	-868.18689	420.61145	1321.57886	-68.41128	572.72253	157.02042	541.89850	162.99466	2.49743	-533.94202	546.94653	5.13262	-1308.50745	310.63934	79.29896
637	5.300	1037.85352	327.33014	1389.00891	-122.45570	350.27890	1308.01221	-868.25983	421.19397	1319.18921	-46.09524	575.15668	158.96751	516.68982	164.96710	2.21186	-559.13702	548.06671	4.88933	-1290.97827	308.80682	76.31805
638	5.308	1038.29077	326.73605	1386.38770	-123.37211	350.24371	1304.30725	-868.50232	421.61090	1316.53186	-23.04299	576.49646	158.98318	491.75800	166.84708	1.86131	-584.17896	549.37592	4.64140	-1268.94897	305.87341	70.08224
639	5.317	1038.82117	326.25183	1383.56860	-124.66164	350.39185	1300.53845	-868.91760	421.88861	1313.67590	0.82835	576.79724	157.80040	467.03387	168.61804	1.47971	-608.87695	550.90613	4.27341	-1242.56079	302.40533	61.35875
640	5.325	1039.32764	325.89056	1380.69983	-126.30629	350.83359	1296.78430	-869.49103	422.07147	1310.70984	25.44401	576.18945	155.91862	442.46979	170.28572	1.06023	-633.35919	552.56818	3.76946	-1212.50842	298.92688	52.27646
641	5.333	1039.70801	325.63550	1377.92883	-128.23831	351.69931	1293.17139	-870.19678	422.19928	1307.71973	50.68668	574.84290	153.60733	418.06277	171.91998	0.59425	-657.72839	554.24591	3.24009	-1180.06055	295.89801	45.17250
642	5.342	1039.89063	325.45248	1375.37061	-130.36707	353.05582	1289.84570	-871.00629	422.30640	1304.76782	76.49863	572.98627	150.96718	393.83917	173.58554	0.11488	-682.03241	555.84320	2.86045	-1146.99243	293.65176	41.63828
643	5.350	1039.83923	325.30734	1373.10352	-132.61520	354.82523	1286.91565	-871.89282	422.43173	1301.88672	102.94813	570.85065	147.94821	369.79788	175.26489	-0.32433	-706.28168	557.31183	2.71256	-1115.13013	292.33713	41.99525
644	5.358	1039.55090	325.17450	1371.18909	-134.92422	356.79694	1284.42188	-872.83972	422.60895	1299.10449	130.23050	568.61609	144.39952	345.89380	176.90170	-0.67265	-730.47137	558.66663	2.71623	-1085.60193	292.03046	45.16032
645	5.367	1039.04871	325.02856	1369.68591	-137.23219	358.74069	1282.36694	-873.84869	422.83823	1296.48523	158.56354	566.37903	140.13029	322.04599	178.43663	-0.87735	-754.61255	559.96295	2.71178	-1058.42163	292.83286	49.29196
646	5.375	1038.36853	324.84039	1368.64648	-139.45694	360.51205	1280.76685	-874.93091	423.07477	1294.14038	188.00400	564.14844	134.89824	298.16000	179.83727	-0.92016	-778.75104	561.24005	2.57983	-1032.66724	294.76868	53.01936
647	5.383	1037.53979	324.58652	1368.10779	-141.50012	362.06799	1279.66748	-876.08624	423.23566	1292.20520	218.41528	561.94202	128.44504	274.17841	181.16400	-0.85940	-802.94031	562.51337	2.33438	-1007.08960	297.73453	56.07380
648	5.392	1036.56958	324.25473	1368.09082	-143.26642	363.42413	1279.12292	-877.29443	423.21152	1290.80664	249.69601	559.89636	120.68061	250.08942	182.50897	-0.77695	-827.19788	563.82111	2.13962	-980.84985	301.61203	58.75822
649	5.400	1035.44995	323.84180	1368.60583	-144.68871	364.62018	1279.16992	-878.51721	422.90195	1290.04456	281.98703	558.18524	111.82223	225.89182	183.89619	-0.69172	-851.50458	565.21234	2.17154	-953.82349	306.31799	61.16351
650	5.408	1034.18164	323.35315	1369.65259	-145.74918	365.71091	1279.82336	-879.70361	422.26666	1289.98608	315.60870	556.81891	102.32177	201.58537	185.33893	-0.56091	-875.84668	566.67444	2.41610	-926.23376	311.74823	63.05521
651	5.417	1032.78613	322.79666	1371.21240	-146.47913	366.75372	1281.08191	-880.79785	421.34152	1290.66321	350.79800	555.62659	92.72236	177.16454	186.89185	-0.36980	-900.28516	568.09821	2.64590	-898.21252	317.74713	64.23676
652	5.425	1031.29614	322.17133	1373.23352	-146.93172	367.77859	1282.92883	-881.74945	420.21091	1292.07227	387.42612	554.41718	83.55357	152.58069	188.60158	-0.19527	-924.95581	569.37256	2.65920	-869.77930	324.10733	64.81219
653	5.433	1029.75317	321.47763	1375.62341	-147.14989	368.76709	1285.32471	-882.51611	418.97742	1294.18042	424.83859	553.06775	75.24590	127.76323	190.47675	-0.12999	-949.91901	570.56775	2.51957	-840.99902	330.56067	65.13204
654	5.442	1028.21167	320.73083	1378.26428	-147.15450	369.66089	1288.20361	-883.06543	417.74872	1296.93604	461.98938	551.43262	68.04544	102.72249	192.46478	-0.14333	-975.05188	571.95306	2.48824	-811.98291	336.82587	65.50831
655	5.450	1026.73645	319.94220	1381.03992	-146.95374	370.39462	1291.48035	-883.38000	416.62250	1300.27759	497.92841	549.17706	61.91053	77.54286	194.46535	-0.08540	-1000.16913	573.77844	2.76020	-782.80707	342.67917	65.99950
656	5.458	1025.39209	319.09412	1383.84912	-146.55850	370.93817	1295.06409	-883.45905	415.66318	1304.13635	532.27148	545.84644	56.57819	52.25595	196.44000	0.14780	-1025.21338	576.05530	3.31667	-753.53943	347.94611	66.49741
657	5.467	1024.23438	318.14783	1386.60071	-145.98666	371.31293	1298.87036	-883.31451	414.89883	1308.43225	565.19080	541.22821	51.89161	26.82898	198.43513	0.50047	-1050.29907	578.52148	3.96366	-724.34229	352.48953	66.93885
658	5.475	1023.30573	317.07257	1389.21204	-145.25514	371.56519	1302.82373	-882.96936	414.34576	1313.06042	596.88293	535.63904	48.00255	1.25052	200.46286	0.83544	-1075.58081	580.86023	4.47758	-695.51373	356.24442	67.36777
659	5.483	1022.61945	315.85352	1391.61523	-144.37372	371.73767	1306.85181	-882.46143	414.02689	1317.88159	626.92786	529.84125	45.09525	-24.45078	202.47702	1.06804	-1101.09741	582.98517	4.77058	-667.42969	359.16644	67.86523
660	5.492	1022.14178	314.47681	1393.75513	-143.34781	371.87384	1310.87769	-881.84906	413.96741	1322.72363	654.10516	524.63190	42.91624	-50.19684	204.44159	1.20452	-1126.69348	585.08203	5.00510	-640.47046	361.12988	68.44468
661	5.500	1021.80481	312.92566	1395.57813	-142.18433	372.02734	1314.81348	-881.20831	414.18579	1327.39551	676.86121	520.36761	40.65625	-75.76212	206.28429	1.39428	-1151.94067	587.40704	5.63895	-615.04980	361.97101	68.91076
662	5.508	1021.54663	311.19165	1397.03113	-140.90210	372.24942	1318.55774	-880.62115	414.68997	1331.71301	694.05920	516.79413	37.30001	-100.68015	207.82309	2.02316	-1176.17749	590.04767	7.32372	-591.70319	361.60529	68.77937
663	5.517	1021.32416	309.28989	1398.08789	-139.54514	372.57175	1321.99536	-880.15796	415.46582	1335.53271	705.42633	513.39679	32.29060	-124.29730	208.84351	3.61803	-1198.86462	592.85559	10.58836	-571.01508	360.03159	67.42071
664	5.525	1021.10095	307.26349	1398.77002	-138.17805	373.00580	1325.00134	-879.85461	416.46286	1338.77539	711.45966	509.84460	26.02852	-145.94089	209.26396	6.55664	-1219.92981	595.58716	15.50436	-553.38232	357.25400	64.35941
665	5.533	1020.85004	305.17078	1399.11890	-136.85970	373.55380	1327.45227	-879.69775	417.59836	1341.41785	712.94189	506.07767	19.51077	-165.09824	209.18332	10.94243	-1239.62610	598.03644	21.67828	-538.91705	353.26349	59.48111
666	5.542	1020.56158	303.06934	1399.14734	-135.62537	374.21405	1329.23914	-879.63049	418.77628	1343.46594	710.35400	502.25888	13.38544	-181.48886	208.68021	16.87682	-1258.05212	600.05536	28.60627	-527.58850	348.13986	52.99831
667	5.550	1020.23297	301.00043	1398.82520	-134.49551	374.97058	1330.27441	-879.57648	419.89917	1344.93506	703.63770	498.79041	7.54770	-194.78073	207.56859	24.85966	-1274.83984	601.54248	36.00710	-519.38611	342.09280	45.26423
668	5.558	1019.85754	298.98022	1398.10071	-133.49164	375.78156	1330.49878	-879.46912	420.87372	1345.84583	692.49658	496.26773	1.76327	-203.95358	205.45129	35.63691	-1289.20752	602.43842	43.78564	-514.39905	335.29678	36.63452
669	5.567	1019.43066	297.01208	1396.92493	-132.63844	376.59125	1329.89221	-879.27441	421.62540	1346.21704	676.87122	495.21722	-3.51038	-207.17050	202.10886	49.14923	-1300.25061	602.74127	51.71378	-512.84937	327.79132	27.48310
670	5.575	1018.97443	295.09677	1395.26758	-131.96069	377.36319	1328.48840	-878.99957	422.11700	1346.05603	657.23401	495.66962	-7.38789	-202.93393	197.80371	63.64979	-1307.31274	602.50665	59.21030	-515.06738	319.68500	18.37348
671	5.583	1018.55206	293.22247	1393.11646	-131.48495	378.10458	1326.38000	-878.68604	422.35776	1345.35291	634.59894	497.05511	-9.62738	-191.36005	192.99951	76.55484	-1310.25464	601.82635	65.51624	-521.41309	311.52255	10.24718
672	5.592	1018.23950	291.36581	1390.47827	-131.23726	378.85876	1323.70239	-878.38898	422.40341	1344.08569	610.21228	498.72049	-10.82432	-173.93845	187.79460	86.39564	-1309.42114	600.89386	70.20928	-532.12811	304.49969	4.23792
673	5.600	1018.09363	289.51422	1387.39270	-131.23404	379.67014	1320.60071	-878.15967	422.33951	1342.23389	585.06494	500.44699	-11.56703	-152.40030	181.92415	93.53413	-1305.30542	600.08685	73.51071	-547.20728	300.04694	0.97274
674	5.608	1018.15204	287.67325	1383.93359	-131.48196	380.55258	1317.19824	-878.04645	422.24887	1339.79797	559.62714	502.32382	-12.01357	-128.10394	175.34973	99.08662	-1298.08301	599.90283	75.84196	-566.46222	298.78940	0.02564
675	5.617	1018.43939	285.84283	1380.17175	-131.99428	381.47952	1313.58301	-878.10529	422.19794	1336.81970	534.06927	504.36475	-12.21532	-102.02759	168.60057	103.70313	-1287.32153	600.71204	76.97256	-589.33228	299.99326	0.20099
676	5.625	1018.96014	283.99356	1376.15918	-132.80563	382.38293	1309.81323	-878.39795	422.25366	1333.38904	508.59061	506.47623	-12.34195	-74.89215	162.48715	107.34931	-1272.21704	602.47638	75.88741	-614.43781	302.27026	0.36875
677	5.633	1019.67896	282.08710	1371.97827	-133.96475	383.16205	1305.93933	-878.97644	422.48648	1329.62280	483.38898	508.59955	-12.57903	-47.20963	157.63316	109.71001	-1252.23560	604.79590	71.83760	-640.02832	304.65131	0.06488
678	5.642	1020.52881	280.11798	1367.77563	-135.50519	383.71008	1302.02502	-879.87048	422.94009	1325.63184	458.50208	510.69235	-13.00468	-19.28937	154.27887	110.52400	-1227.51660	607.24890	65.38623	-665.08710	306.88800	-0.56560
679	5.650	1021.44330	278.11615	1363.71704	-137.41898	383.94330	1298.16077	-881.08179	423.60620	1321.51050	433.85666	512.70728	-13.57732	8.71371	152.34534	109.72466	-1198.75293	609.52118	58.14223	-689.58435	309.06335	-1.20797
680	5.658	1022.34912	276.12134	1359.94519	-139.65614	383.82495	1294.45654	-882.57660	424.43231	1317.34436	409.37509	514.66858	-14.19336	36.74612	151.57565	107.50124	-1166.90540	611.28979	51.65847	-713.87427	311.22656	-1.65865
681	5.667	1023.13885	274.18103	1356.59558	-142.14900	383.38223	1291.01404	-884.27771	425.35175	1313.21533	385.00018	516.65332	-14.73226	64.86324	151.62994	104.25574	-1133.00574	612.23639	46.75036	-738.19147	313.37234	-1.86099
682	5.675	1023.69952	272.35876	1353.80444	-144.83304	382.69650	1287.89893	-886.06860	426.30951	1309.20276	360.73138	518.65289	-15.13111	93.27548	152.10214	100.45839	-1098.02454	612.24158	43.58212	-762.56268	315.52518	-1.88383
683	5.683	1023.96637	270.70428	1351.68896	-147.64471	381.87173	1285.13977	-887.82074	427.27570	1305.38403	336.61813	520.58887	-15.39876	122.35223	152.56285	96.50681	-1062.77600	611.48175	42.08305	-786.92670	317.70239	-1.85145
684	5.692	1023.92529	269.21457	1350.33984	-150.50435	381.00720	1282.75378	-889.43298	428.25906	1301.83167	312.63058	522.51086	-15.48345	152.49088	152.67981	92.63803	-1027.80444	610.20160	42.14625	-811.24463	319.86688	-1.85296
685	5.700	1023.57739	267.84369	1349.82141	-153.30496	380.18466	1280.77856	-890.85730	429.31232	1298.61365	288.63989	524.54315	-15.33208	183.91257	152.29810	88.87807	-993.33667	608.40839	43.50994	-835.52777	321.95792	-1.91897
686	5.708	1022.91797	266.54593	1350.17517	-155.92006	379.47083	1279.28369	-892.09772	430.50464	1295.80518	264.57376	526.59875	-15.11101	216.62152	151.45032	85.01022	-959.51959	605.92462	45.71647	-859.80841	323.93024	-2.01294
687	5.717	1021.95221	265.29877	1351.42700	-158.23105	378.92355	1278.34814	-893.19006	431.87094	1293.49817	240.43845	528.43597	-15.09103	250.58472	150.33542	80.65480	-926.73572	602.66608	48.29906	-884.11719	325.77954	-2.02738
688	5.725	1020.72583	264.08380	1353.57227	-160.16296	378.58380	1278.02795	-894.17035	433.38547	1291.78687	216.19153	529.99017	-15.32421	285.86462	149.21411	75.55607	-895.45764	598.72192	50.89762	-908.48694	327.56271	-1.87614
689	5.733	1019.31433	262.86200	1356.54529	-161.70740	378.46130	1278.34070	-895.05029	434.98206	1290.74634	191.74512	531.46881	-15.60236	322.49954	148.28479	69.84120	-865.71851	594.20465	53.18762	-932.95618	329.38416	-1.61467
690	5.742	1017.77606	261.58551	1360.21411	-162.91078	378.53568	1279.26672	-895.81885	436.58783	1290.42456	167.06357	533.15283	-15.67856	360.28207	147.65073	63.97227	-836.91516	589.12219	54.86353	-957.58130	331.35358	-1.41108
691	5.750	1016.14160	260.22363	1364.41418	-163.83340	378.77484	1280.75940	-896.46411	438.14294	1290.83704	142.16861	535.14545	-15.46050	398.69928	147.33098	58.51460	-808.26111	583.40814	55.75786	-982.42639	333.51004	-1.37063
692	5.758	1014.44489	258.77319	1368.99915	-164.51469	379.15613	1282.75977	-896.98737	439.60587	1291.96191	117.11341	537.28473	-15.05823	437.08981	147.28055	53.98067	-779.34967	577.07397	55.93893	-1007.48547	335.72873	-1.42714
693	5.767	1012.75122	257.26132	1373.87122	-164.96407	379.66806	1285.20728	-897.39655	440.94876	1293.74573	91.96915	539.30670	-14.67627	474.84076	147.45084	50.77281	-750.19775	570.33746	55.69225	-1032.64978	337.78085	-1.42996
694	5.775	1011.15491	255.74100	1378.97498	-165.16820	380.29315	1288.04480	-897.69049	442.14948	1296.11926	66.76395	541.07568	-14.42976	511.40091	147.81750	49.08845	-720.89838	563.51764	55.38783	-1057.80457	339.52014	-1.27922
695	5.783	1009.73578	254.29193	1384.25488	-165.10767	381.00098	1291.21582	-897.85400	443.18845	1299.01099	41.46229	542.63892	-14.27875	546.13745	148.30429	48.79435	-691.45972	556.80182	55.34760	-1082.93567	340.94455	-0.96235
696	5.792	1008.50629	253.01582	1389.61316	-164.77345	381.75775	1294.66125	-897.86908	444.05209	1302.34399	16.03547	544.09741	-14.13594	578.27435	148.75665	49.36409	-661.96350	550.25562	55.78808	-1108.13281	342.15778	-0.56139
697	5.800	1007.40839	251.97325	1394.92334	-164.16772	382.53394	1298.31677	-897.72650	444.74121	1306.02039	-9.50744	545.48743	-13.99026	606.98462	149.09586	49.95501	-632.75171	544.00842	56.75235	-1133.50488	343.30756	-0.23538
698	5.808	1006.33905	251.05850	1400.07410	-163.29207	383.30713	1302.11328	-897.42798	445.27127	1309.91113	-35.16540	546.82074	-13.91076	631.53156	149.43741	49.75245	-604.46655	538.25842	57.99210	-1159.07227	344.47702	-0.06704
699	5.817	1005.16943	249.98340	1404.99194	-162.13943	384.06000	1305.97363	-896.98755	445.65924	1313.86060	-60.95742	548.16736	-13.94091	651.36267	149.93185	48.35880	-577.92493	533.18097	58.92931	-1184.69165	345.63074	0.14672
700	5.825	1003.82825	248.53687	1409.65039	-160.70297	384.76944	1309.80994	-896.43524	445.91605	1317.69556	-86.84896	549.64490	-13.94984	666.13226	150.53381	45.78692	-553.90308	528.98730	58.84110	-1209.98889	346.64139	0.96326
701	5.833	1002.38086	246.81148	1414.05176	-158.99609	385.39761	1313.51721	-895.81171	446.05725	1321.24121	-112.66348	551.32129	-13.48841	675.79187	151.03581	42.21611	-532.96753	525.98010	57.16064	-1234.38440	347.36462	3.13392
702	5.842	1000.95557	245.05942	1418.19031	-157.06432	385.89191	1316.96875	-895.15564	446.10980	1324.34631	-137.99814	553.11761	-11.73182	680.75281	151.26144	37.92631	-515.40637	524.48633	53.68345	-1257.36414	347.76099	7.21198
703	5.850	999.62262	243.46954	1422.04297	-154.98497	386.19113	1320.02063	-894.49274	446.10306	1326.91260	-162.06619	554.85529	-7.63793	681.77344	151.14577	33.32816	-501.26846	524.82373	48.62633	-1278.73450	347.94647	13.17262
704	5.858	998.36511	242.13348	1425.57410	-152.86256	386.23932	1322.53125	-893.82831	446.06451	1328.90942	-183.57562	556.42212	-0.24331	679.42523	150.67455	28.78187	-490.48846	527.28583	42.51524	-1298.51196	348.15314	20.48189
705	5.867	997.11359	241.06665	1428.73010	-150.81613	386.00394	1324.37646	-893.14886	446.02594	1330.35815	-200.90552	557.95862	11.23327	673.65564	149.78854	24.26644	-483.02002	532.03247	35.94342	-1316.63989	348.75009	28.55547
706	5.875	995.79620	240.21060	1431.46106	-148.95555	385.48596	1325.45789	-892.44141	446.02670	1331.29443	-212.47083	559.95361	27.37802	664.02753	148.43947	19.40100	-478.94391	538.95245	29.37440	-1332.80151	350.22693	37.09862
707	5.883	994.37329	239.45810	1433.75269	-147.36044	384.72256	1325.71594	-891.71564	446.11179	1331.73938	-216.86322	562.93066	48.09509	650.33521	146.88211	14.09472	-478.49982	547.55249	23.11649	-1346.31641	352.86884	46.09500
708	5.892	992.85614	238.70345	1435.62439	-146.07335	383.78918	1325.15100	-891.01068	446.32367	1331.69788	-213.06522	566.89166	71.77596	632.80774	145.78859	9.09018	-482.03076	556.85626	17.45168	-1356.23376	356.37143	55.46019
709	5.900	991.31451	237.89110	1437.09839	-145.10542	382.78381	1323.82910	-890.38293	446.68069	1331.17126	-201.35757	571.30444	95.22218	611.91296	145.77719	5.43397	-489.89734	565.46857	12.71524	-1361.76978	360.01001	64.52885
710	5.908	989.84723	237.04315	1438.17847	-144.44821	381.79483	1321.86353	-889.88519	447.15897	1330.16772	-183.87326	575.65649	115.02799	588.38824	146.87988	3.47989	-502.37482	572.06976	9.17603	-1362.77368	363.20062	72.01907
711	5.917	988.54559	236.25201	1438.85632	-144.08821	380.88513	1319.38599	-889.54797	447.70206	1328.71155	-163.40207	579.68042	129.39980	563.32764	148.65097	2.77140	-519.53949	576.17084	6.90174	-1359.69568	365.64227	76.92265
712	5.925	987.49268	235.61734	1439.14221	-144.01845	380.09030	1316.52124	-889.37762	448.24414	1326.84607	-141.69974	583.09314	138.62860	537.77942	150.61569	2.64297	-540.93536	578.36841	5.74166	-1353.03821	366.99930	79.39139
713	5.933	986.75439	235.18005	1439.08435	-144.24338	379.41855	1313.36841	-889.36932	448.72324	1324.62427	-119.25005	585.52942	144.07011	512.29504	152.50876	2.61167	-565.17322	579.70074	5.35145	-1342.84106	366.82568	80.23809
714	5.942	986.34375	234.93228	1438.75452	-144.77667	378.87036	1309.99707	-889.51874	449.09064	1322.09558	-96.08379	586.78278	147.04858	487.01517	154.28963	2.43389	-590.39948	580.85077	5.29119	-1328.68799	364.91302	79.55996
715	5.950	986.21063	234.86703	1438.23108	-145.63174	378.46338	1306.46021	-889.82428	449.31561	1319.31018	-72.30474	586.93591	148.50269	461.97656	156.02184	2.06676	-615.42487	582.05420	5.19625	-1310.14111	361.54077	76.46704
716	5.958	986.25610	234.99715	1437.59998	-146.80803	378.23608	1302.81458	-890.28668	449.37946	1316.32788	-48.05755	586.21906	149.03687	437.20456	157.72296	1.57555	-640.02917	583.40601	4.87503	-1287.11865	357.29797	70.35131
717	5.967	986.35046	235.33241	1436.95020	-148.27902	378.24973	1299.13965	-890.90753	449.27783	1313.21741	-23.38232	584.77808	148.96390	412.66696	159.36380	1.03306	-664.39685	584.91760	4.31424	-1259.96313	352.72565	62.00504
718	5.975	986.36768	235.83794	1436.36145	-149.99319	378.58353	1295.54578	-891.68549	449.04300	1310.04871	1.79230	582.59680	148.32944	388.30429	160.94058	0.49710	-688.69580	586.48804	3.66993	-1229.34473	348.16653	53.34430
719	5.983	986.22675	236.43002	1435.90430	-151.89571	379.28574	1292.15442	-892.60828	448.75092	1306.88232	27.57719	579.60132	147.02351	364.10522	162.47778	0.02452	-712.98950	588.04041	3.17603	-1196.20667	343.85684	46.31936
720	5.992	985.89142	237.00043	1435.64404	-153.94743	380.30881	1289.05981	-893.64636	448.48889	1303.76062	54.08512	575.81226	144.92589	340.07983	164.01440	-0.34928	-737.26526	589.58295	2.95237	-1161.75513	340.01166	42.17017
721	6.000	985.34393	237.43753	1435.64429	-156.11346	381.50912	1286.31946	-894.75977	448.30621	1300.72034	81.43168	571.42761	141.94725	316.16638	165.57936	-0.60763	-761.50061	591.11975	2.91718	-1127.29956	336.83755	41.28345
722	6.008	984.59546	237.71596	1435.97986	-158.33600	382.71866	1283.98035	-895.91467	448.18524	1297.81970	109.70084	566.80035	138.01535	292.23090	167.14641	-0.72140	-785.70056	592.62482	2.90168	-1093.89172	334.54590	43.19608
723	6.017	983.68506	237.97144	1436.74805	-160.52390	383.81570	1282.10706	-897.09222	448.04822	1295.14307	138.88678	562.27417	133.07921	268.17078	168.66922	-0.69693	-809.89465	594.09863	2.80844	-1062.06238	333.32782	46.70988
724	6.025	982.62054	238.39827	1438.04224	-162.56670	384.74097	1280.77783	-898.28241	447.79810	1292.79321	168.91183	557.96442	127.09678	243.98602	170.16090	-0.62768	-834.12463	595.58240	2.66696	-1031.82190	333.28192	50.44984
725	6.033	981.37238	239.10168	1439.91064	-164.36514	385.47705	1280.05432	-899.46967	447.36978	1290.88831	199.74005	553.76917	120.06785	219.74341	171.68944	-0.60513	-858.42261	597.11462	2.58636	-1002.76062	334.38123	53.62176
726	6.042	979.93097	240.08517	1442.35742	-165.86096	386.03629	1279.95996	-900.62427	446.75165	1289.54688	231.49823	549.58148	112.10458	195.48080	173.28659	-0.61488	-882.79797	598.68182	2.64898	-974.21875	336.49948	56.25885
727	6.050	978.31470	241.30811	1445.35449	-167.04193	386.46042	1280.48669	-901.70648	445.96851	1288.86023	264.46378	545.39313	103.43546	171.15556	174.90138	-0.58628	-907.26843	600.21875	2.81424	-945.60657	339.45486	58.72424
728	6.058	976.55054	242.69019	1448.82605	-167.92245	386.80753	1281.61511	-902.67926	445.06018	1288.87549	298.86853	541.21423	94.35262	146.68472	176.50212	-0.50310	-931.89661	601.64532	2.93188	-916.67035	343.08258	61.08052
729	6.067	974.68451	244.07231	1452.63708	-168.52429	387.12820	1283.31982	-903.51245	444.07410	1289.59851	334.68021	536.95862	85.16571	122.00250	178.16006	-0.40813	-956.74493	602.93304	2.88664	-887.47101	347.28400	63.01643
730	6.075	972.79852	245.24420	1456.61536	-168.86761	387.44302	1285.56079	-904.17676	443.06259	1291.00415	371.50299	532.52313	76.23089	97.08995	179.96803	-0.33100	-981.78741	604.21149	2.74624	-858.17181	351.93115	64.24783
731	6.083	970.99579	246.09305	1460.61792	-168.96907	387.73273	1288.27661	-904.64270	442.07843	1293.04932	408.65753	527.92676	67.96342	71.98611	181.94565	-0.25461	-1006.91504	605.71674	2.71751	-828.84827	356.72629	64.84413
732	6.092	969.34625	246.71210	1464.59070	-168.84445	387.95663	1291.38831	-904.88831	441.16983	1295.68323	445.46002	523.15869	60.69795	46.74683	184.02850	-0.13013	-1032.04578	607.57153	2.95601	-799.43018	361.26901	65.16702
733	6.100	967.85406	247.30357	1468.53931	-168.51147	388.08136	1294.80737	-904.90326	440.37842	1298.84888	481.46027	518.02539	54.58326	21.39783	186.12140	0.07610	-1057.20593	609.71710	3.46411	-769.79718	365.26257	65.55354
734	6.108	966.48950	248.01019	1472.45935	-167.98811	388.09128	1298.44958	-904.68457	439.74146	1302.47595	516.39099	512.42236	49.71148	-4.05206	188.17134	0.33656	-1082.49939	611.98999	4.10015	-739.94098	368.54404	66.12875
735	6.117	965.25500	248.84955	1476.31311	-167.28604	387.98959	1302.24121	-904.23346	439.28961	1306.47168	549.95886	506.63080	46.26422	-29.60776	190.17468	0.57893	-1108.00439	614.20764	4.65192	-710.06091	370.96924	66.89891
736	6.125	964.21167	249.74707	1480.04407	-166.40573	387.80127	1306.11157	-903.56342	439.04102	1310.71667	581.66284	501.11600	44.28572	-55.28961	192.14044	0.74074	-1133.69031	616.29071	4.99062	-680.53845	372.38797	67.87874
737	6.133	963.41827	250.61818	1483.59241	-165.34116	387.56165	1309.98340	-902.71216	438.99957	1315.06641	610.69836	496.10077	43.22955	-81.05750	194.04939	0.84668	-1159.39490	618.33716	5.20992	-651.87726	372.68918	69.02683
738	6.142	962.85706	251.43340	1486.90820	-164.09224	387.30066	1313.77039	-901.74902	439.15878	1319.35583	635.98035	491.50946	41.98478	-106.69504	195.81174	1.11721	-1184.79492	620.53296	5.67835	-624.72766	371.80585	70.05296
739	6.150	962.44348	252.21750	1489.96838	-162.67850	387.04431	1317.37244	-900.76990	439.50668	1323.41162	656.32098	487.31326	39.45409	-131.74228	197.27602	1.98872	-1209.38354	622.96057	7.00596	-599.91852	369.69318	70.31083
740	6.158	962.07892	253.00832	1492.75488	-161.14627	386.81717	1320.67065	-899.87494	440.03363	1327.07568	670.88361	483.64676	35.00751	-155.53760	198.31329	3.93543	-1232.62524	625.51733	9.81710	-578.29138	366.34833	68.94891
741	6.167	961.69904	253.80406	1495.20557	-159.56308	386.64282	1323.53430	-899.13562	440.73029	1330.22449	679.66205	480.54077	28.66250	-177.36765	198.88083	7.22110	-1254.25317	628.01782	14.33720	-560.38623	361.85645	65.30230
742	6.175	961.30334	254.53398	1497.20837	-158.00174	386.54364	1325.83899	-898.56866	441.56793	1332.77673	683.38086	477.92560	21.13841	-196.65262	198.97726	11.83863	-1274.32703	630.28918	20.22379	-546.29321	356.39630	59.23259
743	6.183	960.92230	255.11496	1498.66394	-156.52528	386.53217	1327.48523	-898.13306	442.48138	1334.69653	682.84363	475.98227	13.52430	-213.06009	198.58273	17.71882	-1292.93433	632.16010	26.91688	-535.80261	350.16544	51.14227
744	6.192	960.55670	255.55156	1499.54578	-155.17839	386.60587	1328.40564	-897.74860	443.37473	1335.98560	678.31268	475.20880	6.61812	-226.36508	197.64365	25.05893	-1309.92029	633.48151	34.09510	-528.68945	343.27664	41.72449
745	6.200	960.17786	255.95840	1499.90283	-153.98837	386.75223	1328.56177	-897.33032	444.14731	1336.66699	669.36096	476.01184	0.62638	-235.93576	196.05881	34.40449	-1324.85913	634.20599	41.72476	-524.97064	335.78564	31.68825
746	6.208	959.76886	256.47729	1499.81982	-152.97263	386.94989	1327.94055	-896.82715	444.71881	1336.76575	655.40216	478.17307	-4.44132	-240.33914	193.74377	45.97973	-1337.12134	634.34839	49.72231	-525.01599	327.88895	21.70864
747	6.217	959.34460	257.17664	1499.36743	-152.13907	387.17206	1326.55920	-896.23975	445.04526	1336.29517	636.58051	480.79596	-8.35277	-237.97849	190.75330	58.69265	-1346.02979	633.80017	57.62233	-529.41650	320.18088	12.66287
748	6.225	958.95892	258.03491	1498.57117	-151.48102	387.40738	1324.47656	-895.60565	445.13937	1335.26978	614.07501	483.05621	-10.87413	-228.37155	187.20563	70.37740	-1351.13525	632.31360	64.57938	-538.65955	313.75616	5.71032
749	6.233	958.69763	258.98401	1497.41846	-150.98425	387.67789	1321.79028	-894.97076	445.07794	1333.73218	589.47742	484.85236	-12.20541	-212.47977	183.03549	79.42931	-1352.35388	629.86859	69.82066	-552.91125	309.78564	1.69355
750	6.242	958.64136	259.94614	1495.88721	-150.64362	388.02408	1318.61230	-894.37024	444.96652	1331.75464	564.07007	486.50656	-12.89695	-191.90433	178.00845	85.83084	-1349.82666	626.96838	73.22227	-572.00867	308.67789	0.32075
751	6.250	958.82489	260.86658	1493.97327	-150.47177	388.46741	1315.04456	-893.82764	444.89517	1329.41333	538.55792	488.23065	-13.36749	-168.13663	172.09402	90.50786	-1343.65503	624.39716	75.28067	-595.11755	309.73099	0.30946
752	6.258	959.22614	261.72055	1491.70959	-150.49823	388.98846	1311.16638	-893.36719	444.92816	1326.77563	513.12384	490.09387	-13.68428	-142.30753	165.72443	94.18197	-1333.68188	622.74109	76.33789	-620.38550	311.77188	0.45485
753	6.267	959.78784	262.50058	1489.18152	-150.76573	389.53079	1307.04016	-893.02545	445.11432	1323.89868	487.73499	492.15009	-13.81260	-115.18890	159.62082	96.95285	-1319.46460	622.13086	75.93204	-645.83264	314.00568	0.28908
754	6.275	960.46228	263.22546	1486.51648	-151.32619	390.00580	1302.72888	-892.84741	445.48792	1320.81970	462.46014	494.35522	-13.91240	-87.30029	154.40878	98.56074	-1300.55261	622.27850	73.15282	-670.64691	316.17599	-0.13320
755	6.283	961.24017	263.94516	1483.84863	-152.23093	390.28638	1298.31580	-892.87183	446.06030	1317.54834	437.45154	496.51422	-14.23965	-58.96964	150.36700	98.75171	-1276.90906	622.71954	67.72641	-695.09180	318.24988	-0.64843
756	6.292	962.11426	264.71509	1481.28442	-153.50702	390.21988	1293.91724	-893.11389	446.81470	1314.06702	412.71997	498.53766	-14.76543	-30.33447	147.45227	97.44735	-1249.06641	623.08618	60.58595	-719.55493	320.23932	-1.15028
757	6.300	963.02942	265.56732	1478.91553	-155.13513	389.68341	1289.67273	-893.55048	447.70663	1310.34399	388.11838	500.61066	-15.15127	-1.41867	145.45667	94.75757	-1217.87744	623.16699	53.31139	-744.11627	322.18726	-1.55321
758	6.308	963.88257	266.48322	1476.85657	-157.05757	388.65637	1285.71692	-894.11896	448.67316	1306.38232	363.57980	502.85947	-15.21307	27.79578	144.07895	90.97848	-1184.25256	622.75970	47.19685	-768.68604	324.13605	-1.76143
759	6.317	964.52979	267.34430	1475.22388	-159.20349	387.25375	1282.15076	-894.73657	449.65274	1302.28003	339.19241	505.12488	-15.10123	57.42914	142.98843	86.56371	-1149.21008	621.68713	42.90734	-793.17780	326.11429	-1.75953
760	6.325	964.80505	267.94736	1474.07703	-161.49481	385.68472	1279.03625	-895.32483	450.60010	1298.21326	315.00443	507.24100	-14.98663	87.76768	141.91568	82.00858	-1113.94312	620.01233	40.72730	-817.56329	328.14102	-1.67061
761	6.333	964.62482	268.19427	1473.41711	-163.83382	384.16260	1276.41394	-895.82660	451.49008	1294.35107	290.92703	509.20746	-14.90875	119.14783	140.62177	77.69383	-1079.49365	617.95941	40.70882	-841.87335	330.19745	-1.64831
762	6.342	964.06818	268.24124	1473.23560	-166.09482	382.83185	1274.32349	-896.21198	452.32132	1290.81177	266.84399	511.05884	-14.90230	151.76891	138.87839	73.73729	-1046.30017	615.54285	42.46277	-866.16101	332.22879	-1.73703
763	6.350	963.29327	268.35333	1473.54541	-168.13016	381.74518	1272.81030	-896.47711	453.11673	1287.68518	242.71729	512.77618	-15.03729	185.67908	136.61147	69.96391	-1014.24597	612.52875	45.14003	-890.46320	334.19043	-1.85301
764	6.358	962.41321	268.68854	1474.38245	-169.79626	380.87857	1271.91675	-896.63959	453.90622	1285.06299	218.54025	514.32599	-15.32721	220.89542	133.99095	66.07909	-983.09595	608.76819	47.91217	-914.81219	336.07080	-1.87262
765	6.367	961.45386	269.25702	1475.77478	-170.99435	380.16754	1271.66711	-896.72876	454.69775	1283.03271	194.23355	515.76062	-15.67024	257.43619	131.31960	61.88175	-952.63953	604.32117	50.39285	-939.25214	337.90018	-1.74537
766	6.375	960.37585	269.96719	1477.70300	-171.70041	379.54837	1272.05957	-896.77081	455.46686	1281.65308	169.70285	517.25366	-15.91689	295.21143	128.88972	57.36438	-922.52869	599.25775	52.51827	-963.82202	339.75711	-1.54632
767	6.383	959.14777	270.68787	1480.10522	-171.96005	378.98621	1273.06299	-896.77478	456.17847	1280.95435	144.94714	518.99377	-15.96033	333.91367	126.92364	52.72931	-892.29034	593.53516	54.23752	-988.55737	341.74359	-1.41077
768	6.392	957.80725	271.32062	1482.90942	-171.84976	378.47943	1274.62024	-896.72809	456.81311	1280.95398	120.01237	521.04041	-15.75920	373.04123	125.53777	48.33186	-861.52087	587.12512	55.47920	-1013.50146	343.91483	-1.40799
769	6.400	956.43964	271.81329	1486.02979	-171.43298	378.04608	1276.65857	-896.60114	457.36301	1281.65417	94.92863	523.25842	-15.38443	412.05014	124.69362	44.58928	-830.02722	580.16064	56.27528	-1038.66187	346.19055	-1.48055
770	6.408	955.12854	272.12573	1489.34900	-170.74178	377.71027	1279.10510	-896.35583	457.80682	1283.02991	69.71204	525.40375	-15.00716	450.51828	124.18908	41.92501	-797.84961	572.90936	56.78663	-1063.97144	348.34900	-1.48958
771	6.417	953.96826	272.23969	1492.73633	-169.78482	377.49216	1281.89526	-895.95532	458.09726	1285.02856	44.36604	527.29694	-14.74540	488.15234	123.78461	40.65442	-765.17810	565.66602	57.25397	-1089.32910	350.14893	-1.31249
772	6.425	953.07458	272.19073	1496.08435	-168.56528	377.39532	1284.96936	-895.37366	458.17789	1287.58386	18.89588	528.91724	-14.58288	524.57629	123.37247	40.80001	-732.22217	558.61938	57.91692	-1114.66858	351.49103	-0.93413
773	6.433	952.53400	272.04163	1499.31665	-167.09326	377.40051	1288.26489	-894.60327	458.01367	1290.62366	-6.68011	530.38080	-14.43962	559.07330	122.97552	41.97755	-699.17828	551.77197	58.90762	-1140.00940	352.52856	-0.47522
774	6.442	952.36969	271.83340	1502.37012	-165.38742	377.47247	1291.71399	-893.65228	457.59607	1294.05347	-32.34414	531.81659	-14.29054	590.55469	122.64754	43.39453	-666.38733	545.07849	60.18666	-1165.45313	353.58417	-0.10653
775	6.450	952.55640	271.59116	1505.19727	-163.46680	377.57312	1295.24463	-892.53723	456.93271	1297.73779	-58.09908	533.25708	-14.21403	617.84924	122.42992	44.09705	-634.50909	538.63947	61.52161	-1191.08081	354.85818	0.12144
776	6.458	953.02563	271.36615	1507.77930	-161.34055	377.66925	1298.78601	-891.28143	456.05835	1301.51038	-83.94918	534.68866	-14.25231	640.11560	122.34909	43.46368	-604.43170	532.69952	62.48732	-1216.80701	356.25455	0.42101
777	6.467	953.67065	271.24268	1510.10571	-159.00723	377.72803	1302.26709	-889.92340	455.04803	1305.19836	-109.80709	536.12592	-14.15628	657.05377	122.46011	41.45695	-576.93018	527.57300	62.54944	-1242.26379	357.50244	1.31744
778	6.475	954.38818	271.29095	1512.14124	-156.46942	377.71213	1305.60339	-888.52319	453.99347	1308.64038	-135.39005	537.61664	-13.19322	668.82422	122.89383	38.39134	-552.42657	523.62469	61.22433	-1266.81836	358.38132	3.54710
779	6.483	955.12610	271.51318	1513.82922	-153.75325	377.58298	1308.68396	-887.15070	452.96375	1311.69824	-160.10278	539.28467	-10.18556	675.88544	123.81068	34.60636	-531.06665	521.23779	58.19056	-1289.80847	358.85257	7.68879
780	6.492	955.89349	271.81781	1515.11926	-150.91785	377.31073	1311.36951	-885.85327	451.99008	1314.27417	-182.86304	541.35388	-3.83983	678.82129	125.24433	30.37103	-512.95258	520.79272	53.32861	-1310.82910	359.06436	13.73229
781	6.500	956.73383	272.02859	1515.98352	-148.05109	376.88525	1313.50806	-884.62860	451.08426	1316.32373	-202.02380	544.00458	6.88545	678.01385	126.95050	25.87259	-498.27448	522.65137	46.76338	-1329.79297	359.28839	21.11777
782	6.508	957.65985	271.97839	1516.42139	-145.25838	376.31293	1314.96021	-883.42700	450.26654	1317.84583	-215.57416	547.18384	22.56508	673.33105	128.47845	21.11847	-487.28076	527.02222	38.86747	-1346.74365	359.80579	29.30178
783	6.517	958.60406	271.65686	1516.45361	-142.64284	375.60571	1315.62427	-882.17963	449.58246	1318.86060	-221.48230	550.63757	43.01147	664.26825	129.48355	16.01582	-480.18530	533.71674	30.20028	-1361.60339	360.76285	38.24010
784	6.525	959.47552	271.21912	1516.10449	-140.27806	374.78171	1315.45789	-880.83734	449.09680	1319.39148	-218.22861	554.11078	66.73060	650.50464	130.03319	10.85283	-477.14880	541.96777	21.55408	-1374.02417	362.18277	48.23420
785	6.533	960.25708	270.83893	1515.38391	-138.19513	373.87103	1314.49048	-879.39862	448.86282	1319.45764	-205.83200	557.45538	90.72961	632.30151	130.61423	6.53172	-478.38687	550.49310	14.06201	-1383.36523	364.08728	59.18134
786	6.542	961.02460	270.61578	1514.28455	-136.39780	372.91306	1312.81763	-877.90851	448.88995	1319.07727	-186.47195	560.61841	111.55688	610.47656	131.71419	3.84647	-484.33307	557.86255	8.84275	-1388.80847	366.42102	69.93445
787	6.550	961.90613	270.57996	1512.79480	-134.88864	371.94879	1310.57825	-876.43103	449.13391	1318.27734	-163.37241	563.57422	127.08692	586.22217	133.37935	2.70237	-495.68088	563.07983	6.18145	-1389.70532	368.91785	78.61632
788	6.558	963.03754	270.71478	1510.92456	-133.67679	371.01321	1307.92017	-875.01965	449.50430	1317.10181	-138.89111	566.19336	137.28816	560.82727	135.30309	2.40552	-512.89996	566.07477	5.30112	-1385.90576	371.13843	83.89912
789	6.567	964.50879	270.98755	1508.72351	-132.76767	370.12695	1304.96912	-873.70630	449.88416	1315.60913	-113.85973	568.17609	143.39511	535.23511	137.21521	2.36377	-535.23486	567.60779	5.14525	-1377.59619	372.49854	86.00534
790	6.575	966.30823	271.38672	1506.27466	-132.16101	369.29443	1301.81030	-872.51056	450.16605	1313.86560	-88.26720	569.18604	146.75729	509.83411	139.01111	2.29123	-560.49780	568.61499	5.11560	-1364.83130	372.33945	86.10696
791	6.583	968.32446	271.91138	1503.68042	-131.86047	368.52393	1298.49634	-871.45831	450.28802	1311.93896	-62.01830	569.07098	148.38647	484.68372	140.65944	2.08785	-586.35291	569.66736	5.02464	-1347.44556	370.28937	84.71321
792	6.592	970.41235	272.50974	1501.05957	-131.87125	367.86499	1295.07495	-870.58923	450.23969	1309.88745	-35.17327	567.91101	148.95499	459.79077	142.17657	1.73244	-611.58411	570.93304	4.77659	-1325.36133	366.56860	81.17592
793	6.600	972.44800	273.08118	1498.52795	-132.18033	367.43469	1291.61731	-869.94214	450.04468	1307.74414	-7.86324	565.84521	148.80479	435.17014	143.64041	1.23972	-636.09650	572.38660	4.32185	-1298.76428	361.78650	74.92948
794	6.608	974.34973	273.56335	1496.15796	-132.74315	367.39743	1288.23120	-869.53467	449.73532	1305.50452	19.83067	562.98187	148.01083	410.80780	145.12669	0.66779	-660.23877	573.93414	3.74344	-1268.05701	356.55252	66.69585
795	6.617	976.06854	273.96722	1493.97864	-133.49417	367.87985	1285.04810	-869.35175	449.31750	1303.13599	47.93415	559.47504	146.53473	386.67233	146.64192	0.12452	-684.30560	575.47137	3.22519	-1233.87073	351.31082	58.26545
796	6.625	977.54675	274.34186	1492.04175	-134.37457	368.86752	1282.18140	-869.34381	448.76566	1300.62634	76.60667	555.51196	144.30692	362.74130	148.15616	-0.29809	-708.40338	576.95752	2.91816	-1197.11096	346.31717	51.41145
797	6.633	978.71613	274.72937	1490.46997	-135.34830	370.17529	1279.69189	-869.43494	448.07129	1298.02917	106.12257	551.25494	141.23497	338.96521	149.65810	-0.58402	-732.52496	578.41937	2.82232	-1158.80750	341.69650	47.07455
798	6.642	979.54840	275.12900	1489.41357	-136.38574	371.53680	1277.60107	-869.54620	447.27417	1295.46167	136.76883	546.84772	137.22063	315.22723	151.15964	-0.75654	-756.65100	579.88123	2.79869	-1119.80530	337.58130	45.26871
799	6.650	980.05414	275.51926	1488.96338	-137.43192	372.74234	1275.94043	-869.62891	446.43716	1293.07373	168.67807	542.38977	132.14680	291.39597	152.69458	-0.83886	-780.78906	581.33771	2.71001	-1080.64404	334.20526	45.45544
800	6.658	980.23718	275.91486	1489.11182	-138.39424	373.70483	1274.77856	-869.68335	445.61212	1291.01965	201.70282	537.98206	125.87963	267.40939	154.28281	-0.86798	-804.96259	582.79016	2.53574	-1041.82605	331.89136	46.95343
801	6.667	980.10596	276.36682	1489.77319	-139.15820	374.43134	1274.20288	-869.74487	444.82883	1289.43518	235.53775	533.84686	118.38424	243.27475	155.88104	-0.88115	-829.19690	584.26276	2.36805	-1004.16260	330.94150	49.16484
802	6.675	979.71527	276.90134	1490.83093	-139.62054	374.97263	1274.27954	-869.84723	444.09909	1288.42273	270.08481	530.19348	109.78758	219.02382	157.42017	-0.86557	-853.51007	585.76410	2.31495	-968.63373	331.47589	51.56091
803	6.683	979.15350	277.46643	1492.19104	-139.72314	375.39148	1275.02881	-869.99292	443.42026	1288.05322	305.65289	526.95038	100.28716	194.67781	158.88612	-0.77536	-877.91144	587.26160	2.39431	-935.66492	333.37848	53.59164
804	6.692	978.49963	277.95807	1493.81641	-139.46445	375.74252	1276.43042	-870.14685	442.77661	1288.37219	342.69635	523.84985	90.18063	170.21687	160.34518	-0.61781	-902.42596	588.71533	2.51536	-904.60651	336.40576	54.79313
805	6.700	977.80988	278.32196	1495.71472	-138.88210	376.06000	1278.44421	-870.24927	442.14560	1289.39905	381.35791	520.73163	80.00158	145.59317	161.89465	-0.47004	-927.10303	590.12958	2.58171	-874.15411	340.29651	55.00304
806	6.708	977.14886	278.59338	1497.88257	-138.02682	376.34918	1281.01685	-870.23584	441.51007	1291.12366	421.26578	517.57941	70.39528	120.78119	163.58961	-0.38823	-951.97412	591.57727	2.62139	-843.24426	344.75800	54.40671
807	6.717	976.62256	278.81030	1500.24451	-136.94519	376.58716	1284.07605	-870.05493	440.87015	1293.50647	461.66238	514.38495	61.87360	95.79955	165.40848	-0.33219	-977.01349	593.15234	2.75686	-811.44629	349.41125	53.39494
808	6.725	976.34991	278.94864	1502.66553	-135.67348	376.74649	1287.53174	-869.67786	440.24866	1296.48242	501.65375	511.07803	54.76360	70.67496	167.30437	-0.20368	-1002.16022	594.89697	3.05215	-778.71289	353.81085	52.39120
809	6.733	976.39569	278.97147	1505.02942	-134.24136	376.82568	1291.29163	-869.09985	439.68768	1299.96509	540.47937	507.38641	49.16814	45.39017	169.27768	0.05246	-1027.36951	596.81372	3.47791	-745.09100	357.54529	51.75239
810	6.742	976.74481	278.89307	1507.27930	-132.67999	376.85098	1295.27124	-868.32898	439.23831	1303.85095	577.64105	502.97845	44.97217	19.90179	171.35760	0.38779	-1052.64807	598.88971	3.95673	-710.74261	360.36533	51.72261
811	6.750	977.35516	278.77307	1509.37524	-131.02344	376.85001	1299.39258	-867.37311	438.94849	1308.02209	612.66315	498.15018	42.09064	-5.78894	173.53683	0.67860	-1078.03784	601.07013	4.36828	-676.10303	362.22742	52.38361
812	6.758	978.22516	278.66797	1511.24109	-129.29582	376.83563	1303.57666	-866.24066	438.85492	1312.34753	644.85376	493.90610	40.43360	-31.58524	175.72923	0.84616	-1103.53687	603.30389	4.63814	-641.94995	363.19983	53.60124
813	6.767	979.37695	278.59851	1512.76978	-127.49776	376.81543	1307.73230	-864.95605	438.97354	1316.68506	673.40143	490.93427	39.43008	-57.24796	177.76994	1.00454	-1129.01904	605.61237	4.90511	-609.32520	363.30844	54.98890
814	6.775	980.78418	278.54614	1513.88831	-125.61176	376.80542	1311.74841	-863.56879	439.28912	1320.88171	697.41742	488.96194	37.92564	-82.34775	179.48286	1.54296	-1154.15894	608.02979	5.60069	-579.28735	362.43015	55.92551
815	6.783	982.33710	278.46722	1514.62012	-123.62124	376.83545	1315.49744	-862.14661	439.75793	1324.78125	715.97113	487.24890	34.71460	-106.28815	180.77040	3.05256	-1178.41357	610.50488	7.36405	-552.59100	360.36066	55.72692
816	6.792	983.86157	278.30182	1515.04956	-121.53043	376.94223	1318.84558	-860.76477	440.32178	1328.23804	728.56390	485.29779	29.24169	-128.41800	181.62379	6.05891	-1201.23438	612.90717	10.73661	-529.55176	357.02533	53.94545
817	6.800	985.19061	277.97797	1515.21753	-119.37688	377.15057	1321.66602	-859.49390	440.91534	1331.13672	735.59796	483.10773	22.05084	-148.16483	182.03024	10.79345	-1222.34583	615.11084	15.81941	-510.17889	352.53735	50.53819
818	6.808	986.25958	277.46646	1515.09656	-117.22464	377.45648	1323.84973	-858.37805	441.46545	1333.40527	738.07281	481.06268	14.49315	-165.12051	181.88977	17.34932	-1241.69946	617.02521	22.29915	-494.36877	347.03217	45.77201
819	6.817	987.12378	276.83252	1514.64111	-115.14486	377.82547	1325.30859	-857.41339	441.89816	1335.01770	736.64423	479.61078	7.68027	-178.84042	181.06071	26.06747	-1259.13062	618.51538	29.78249	-482.02893	340.58160	40.02147
820	6.825	987.88403	276.18640	1513.81409	-113.20274	378.20715	1325.97546	-856.54858	442.15942	1335.98938	731.06854	478.95758	1.76039	-188.24533	179.46231	37.46273	-1274.15637	619.38062	38.01534	-473.16541	333.28088	33.61978
821	6.833	988.61450	275.62274	1512.58118	-111.45152	378.55313	1325.81079	-855.71332	442.23499	1336.36877	720.62262	479.06433	-3.55207	-191.45667	177.07007	51.34065	-1286.11255	619.46967	46.83015	-467.94489	325.32379	26.81228
822	6.842	989.34888	275.21359	1510.90076	-109.92515	378.82950	1324.81970	-854.85779	442.14557	1336.21497	704.97192	479.86270	-8.01231	-186.93723	173.88312	66.01019	-1294.40271	618.70325	55.85939	-466.69318	317.01978	19.83304
823	6.850	990.11633	274.99609	1508.73914	-108.63081	379.03079	1323.06458	-853.97363	441.92261	1335.56836	684.70746	481.34119	-11.00174	-174.81546	169.90468	79.04189	-1298.68774	617.01263	64.31709	-469.80554	308.85785	13.08494
824	6.858	990.96704	274.94394	1506.11743	-107.55132	379.19339	1320.66040	-853.08209	441.59299	1334.44336	661.12311	483.40863	-12.48375	-156.65851	165.00832	89.11871	-1298.96411	614.50464	71.32817	-477.56305	301.63226	7.25782
825	6.867	991.93976	274.92816	1503.14197	-106.66296	379.38336	1317.75317	-852.21161	441.18750	1332.84497	635.61035	485.79007	-13.08352	-134.29636	158.99567	96.68362	-1295.41333	611.70892	76.57742	-489.93719	296.38031	3.12446
826	6.875	993.02631	274.73019	1499.96912	-105.95869	379.65378	1314.48767	-851.39124	440.75729	1330.78625	609.41388	488.14197	-13.32896	-109.18631	152.03609	102.79851	-1288.10913	609.46521	80.37280	-506.70062	293.86066	1.02331
827	6.883	994.21979	274.21777	1496.72620	-105.46085	380.00906	1310.97717	-850.65540	440.37363	1328.29382	583.47882	490.24350	-13.41636	-82.36392	144.87250	107.97926	-1276.81567	608.41180	82.81323	-527.58661	293.92834	0.48331
828	6.892	995.56946	273.47577	1493.45703	-105.22031	380.40640	1307.28662	-850.04395	440.11130	1325.41174	558.13531	492.07834	-13.51728	-54.53955	138.41571	112.06227	-1260.99829	608.53021	83.08330	-551.73505	295.59161	0.49724
829	6.900	997.13721	272.65070	1490.14661	-105.30495	380.78110	1303.44360	-849.59729	440.02896	1322.20630	533.21307	493.79645	-13.79047	-26.19394	133.25749	114.62126	-1240.13599	609.26306	80.08315	-577.36877	297.76886	0.29925
830	6.908	998.92072	271.78378	1486.80005	-105.77724	381.06473	1299.47668	-849.34955	440.15372	1318.76501	508.47141	495.65695	-14.16582	2.39374	129.58705	115.34877	-1214.18066	610.03058	73.80817	-602.85956	299.89417	-0.21349
831	6.917	1000.82831	270.87347	1483.49377	-106.66254	381.19009	1295.45654	-849.31738	440.47595	1315.18433	483.78595	497.86017	-14.44446	31.09869	127.32642	114.23138	-1183.72412	610.48120	65.74294	-627.68622	301.89734	-0.79223
832	6.925	1002.69659	269.96210	1480.36816	-107.92712	381.09906	1291.50842	-849.48523	440.96005	1311.54211	459.18488	500.25336	-14.63463	59.85005	126.25024	111.53981	-1149.76477	610.41016	57.91573	-652.07379	303.88440	-1.25213
833	6.933	1004.33197	269.11499	1477.60486	-109.49090	380.76068	1287.78906	-849.79388	441.56683	1307.87903	434.79962	502.46436	-14.92922	88.60297	126.09148	107.69893	-1113.38318	609.68555	51.74656	-676.31079	305.93073	-1.53559
834	6.942	1005.57275	268.38116	1475.39966	-111.26342	380.18652	1284.44141	-850.14673	442.26678	1304.22583	410.67606	504.45166	-15.32638	117.44177	126.54799	103.15963	-1075.53162	608.22223	47.61870	-700.51532	308.03937	-1.64520
835	6.950	1006.34442	267.77728	1473.90698	-113.16429	379.42905	1281.56152	-850.44550	443.03079	1300.65674	386.70169	506.51901	-15.60407	146.66606	127.23666	98.35243	-1036.93262	606.01929	45.27035	-724.68848	310.15942	-1.63162
836	6.958	1006.65369	267.28314	1473.20166	-115.11562	378.56433	1279.20410	-850.63745	443.81964	1297.30713	362.73123	508.78857	-15.66403	176.68118	127.76872	93.62834	-998.12720	603.24329	44.43817	-748.82007	312.23773	-1.58000
837	6.967	1006.53729	266.85028	1473.29517	-117.02283	377.67346	1277.40918	-850.73212	444.60287	1294.34131	338.71713	511.07739	-15.59489	207.78842	127.88788	89.11485	-959.76074	600.12195	45.04290	-772.92896	314.26703	-1.57410
838	6.975	1006.02814	266.42398	1474.16187	-118.76974	376.83316	1276.21484	-850.77374	445.38635	1291.90149	314.71454	513.17926	-15.49923	240.12357	127.57156	84.58721	-922.82019	596.70660	46.86319	-797.04749	316.26538	-1.65663
839	6.983	1005.15845	265.96631	1475.75024	-120.24146	376.10742	1275.65063	-850.80139	446.20352	1290.08264	290.75992	514.97845	-15.48131	273.75421	127.00606	79.57133	-888.29932	592.86194	49.28065	-821.20874	318.23438	-1.78717
840	6.992	1003.97809	265.46268	1477.99316	-121.35979	375.52798	1275.72668	-850.82562	447.07874	1288.94885	266.77524	516.47168	-15.64330	308.73080	126.38815	73.70967	-856.45526	588.43988	51.48524	-845.44775	320.17346	-1.84953
841	7.000	1002.55243	264.89752	1480.81433	-122.10427	375.07642	1276.42847	-850.82178	448.01196	1288.54871	242.63144	517.84570	-15.92816	345.05957	125.76706	67.04585	-826.55017	583.33887	52.89589	-869.80579	322.14105	-1.76561
842	7.008	1000.93994	264.23846	1484.14380	-122.50294	374.70050	1277.71814	-850.74188	448.99622	1288.91162	218.26056	519.38580	-16.10553	382.69086	125.08731	60.01330	-797.44342	577.50989	53.33731	-894.33374	324.26776	-1.60845
843	7.017	999.18188	263.47629	1487.93262	-122.59909	374.35712	1279.54199	-850.54010	450.02954	1290.04590	193.65649	521.25287	-15.99381	421.45386	124.31499	53.30276	-768.31543	571.03381	52.91365	-919.06512	326.61325	-1.52134
844	7.025	997.31079	262.65225	1492.14307	-122.41946	374.04071	1281.84180	-850.19012	451.09393	1291.92810	168.81418	523.40070	-15.60035	460.93347	123.46117	47.73558	-738.81635	564.13678	51.86009	-943.97522	328.99396	-1.51660
845	7.033	995.36755	261.81186	1496.71631	-121.96487	373.78381	1284.56494	-849.68298	452.12936	1294.48926	143.74048	525.61060	-15.09526	500.45218	122.44943	44.09148	-708.80151	557.07904	50.50408	-968.99231	331.08426	-1.45271
846	7.042	993.42725	260.96954	1501.55261	-121.22044	373.63708	1287.66528	-849.01703	453.04837	1297.62939	118.50169	527.60522	-14.68882	539.12793	121.07643	42.81298	-678.16949	550.03442	49.23010	-994.04968	332.69763	-1.21104
847	7.050	991.59802	260.12958	1506.52539	-120.17430	373.63477	1291.09424	-848.19586	453.78174	1301.24878	93.18903	529.25830	-14.44372	575.90552	119.26981	43.63382	-646.95319	543.08130	48.40183	-1019.12720	333.90100	-0.81737
848	7.058	989.98181	259.28839	1511.50537	-118.83566	373.77026	1294.79236	-847.23132	454.29837	1305.25732	67.84721	530.66882	-14.25593	609.70776	117.28368	45.51574	-615.46960	536.29626	48.27302	-1044.27734	334.94601	-0.41711
849	7.067	988.62341	258.37976	1516.38928	-117.23879	374.00436	1298.68848	-846.14575	454.59497	1309.56213	42.45554	532.01221	-14.05406	639.74170	115.51936	47.18019	-584.33850	529.80231	48.84623	-1069.59216	336.08490	-0.15725
850	7.075	987.46649	257.22885	1521.12073	-115.42754	374.29147	1302.70142	-844.96887	454.69098	1314.05334	16.94444	533.39374	-13.90952	665.61053	114.26405	47.81347	-554.36536	523.74066	49.75581	-1095.09033	337.35712	-0.03852
851	7.083	986.38629	255.65446	1525.66858	-113.43393	374.58978	1306.74023	-843.73376	454.62006	1318.58545	-8.73159	534.83978	-13.88274	687.05664	113.56293	47.26791	-526.39026	518.29504	50.36592	-1120.60706	338.58218	0.19659
852	7.092	985.28979	253.69310	1529.98779	-111.26768	374.85858	1310.70654	-842.47980	454.40402	1322.96509	-34.46804	536.33350	-13.74261	703.73938	113.23745	45.67997	-501.14139	513.77203	50.05069	-1145.71960	339.53409	1.12338
853	7.100	984.13922	251.62787	1534.03101	-108.92355	375.06122	1314.49805	-841.25690	454.04279	1326.97778	-59.95083	537.82721	-12.75574	715.46936	113.10719	43.09499	-479.11938	510.59439	48.43504	-1169.80273	340.08380	3.51142
854	7.108	982.90271	249.74214	1537.77698	-106.40349	375.16669	1318.00562	-840.11755	453.53925	1330.44641	-84.62383	539.35699	-9.65038	722.60193	113.18867	39.57087	-460.56284	509.19189	45.48028	-1192.33728	340.27295	7.86799
855	7.117	981.55353	248.14674	1541.21765	-103.74040	375.14713	1321.11304	-839.09436	452.92096	1333.27087	-107.49181	541.16785	-2.87478	725.92334	113.59827	35.47283	-445.47040	509.89719	41.44768	-1213.19629	340.36728	14.01773
856	7.125	980.09576	246.82365	1544.32056	-101.00611	374.98175	1323.70251	-838.17859	452.23618	1335.42944	-126.91412	543.51868	8.86614	726.02893	114.29424	31.35828	-433.66263	512.89032	36.81382	-1232.50244	340.79413	21.33254
857	7.133	978.56262	245.70369	1547.01880	-98.30067	374.66199	1325.66174	-837.31372	451.55112	1336.96130	-140.79779	546.37463	26.08085	722.89294	114.99535	27.41455	-424.95105	518.17993	32.15940	-1250.19849	341.87299	29.42491
858	7.142	977.00464	244.69101	1549.23633	-95.73112	374.18933	1326.89038	-836.41150	450.95737	1337.93799	-147.10120	549.48541	48.13503	716.06592	115.34686	23.14965	-419.31076	525.52161	27.95371	-1265.76489	343.61142	38.44752
859	7.150	975.48865	243.67526	1550.91846	-93.38863	373.57437	1327.31274	-835.38794	450.55472	1338.42712	-144.46231	552.70355	73.04071	705.19965	115.17351	17.96544	-416.91492	534.30817	24.29270	-1278.23022	345.81415	48.64521
860	7.158	974.09192	242.56653	1552.04370	-91.33418	372.84204	1326.89673	-834.20245	450.40366	1338.46936	-133.14560	556.10510	97.68890	690.32373	114.72129	12.17470	-418.11545	543.63586	20.86702	-1286.44727	348.25073	59.58816
861	7.167	972.87354	241.34286	1552.63123	-89.59923	372.03836	1325.67175	-832.87994	450.49396	1338.08228	-115.47274	559.82025	118.95525	671.74353	114.60686	7.12236	-423.33752	552.43921	17.25645	-1289.63855	350.65100	69.81469
862	7.175	971.85809	240.05365	1552.73499	-88.19199	371.22955	1323.73474	-831.50427	450.75668	1337.26721	-94.56319	563.76898	135.12390	649.94495	115.29562	3.96816	-432.84772	559.66168	13.37283	-1287.86389	352.67178	77.51891
863	7.183	971.04175	238.77136	1552.43469	-87.10243	370.49023	1321.23254	-830.18835	451.09790	1336.00647	-72.55938	567.58179	146.30052	625.74896	116.71236	2.66972	-446.64929	564.68408	9.70243	-1281.82458	353.91541	81.96268
864	7.192	970.40961	237.54944	1551.82935	-86.31413	369.87976	1318.32324	-829.04266	451.42737	1334.26379	-50.21783	570.77100	153.56943	600.30530	118.47883	2.39474	-464.57526	567.68164	6.96413	-1272.12476	353.89813	83.93578
865	7.200	969.96552	236.41721	1551.01831	-85.82051	369.41815	1315.13513	-828.15515	451.67130	1332.00903	-27.55553	572.92798	158.02167	574.61719	120.30530	2.40482	-486.16730	569.41913	5.45191	-1258.79553	352.17181	84.33211
866	7.208	969.74109	235.39354	1550.07422	-85.63358	369.08032	1311.74500	-827.58038	451.78009	1329.25049	-4.40105	573.83081	160.45212	549.15051	122.07898	2.32372	-510.30145	570.69513	4.86173	-1241.46387	348.72943	82.67014
867	7.217	969.76978	234.48837	1549.03149	-85.78287	368.82059	1308.18701	-827.33453	451.74173	1326.05017	19.36396	573.51990	161.48288	523.97571	123.78819	2.02795	-535.41516	571.96533	4.66922	-1219.80640	344.11276	77.79456
868	7.225	970.06122	233.68929	1547.90076	-86.29958	368.61542	1304.48560	-827.39795	451.58606	1322.51843	43.74235	572.25018	161.61887	499.07437	125.45305	1.56257	-560.42206	573.35730	4.47358	-1193.86523	338.97937	69.80574
869	7.233	970.57959	232.96179	1546.71045	-87.18314	368.50415	1300.69470	-827.72394	451.36212	1318.79785	68.69834	570.26758	161.16197	474.42731	127.08870	1.05500	-585.07001	574.87256	4.10809	-1164.11255	333.76636	60.53968
870	7.242	971.22260	232.28250	1545.55090	-88.37599	368.60443	1296.92029	-828.24872	451.10654	1315.03711	94.24708	567.67938	160.18124	449.98138	128.70918	0.60785	-609.49390	576.47571	3.61591	-1131.33887	328.75024	52.25083
871	7.250	971.84155	231.67505	1544.56201	-89.77654	369.06955	1293.30786	-828.89630	450.83893	1311.36401	120.49247	564.55200	158.57133	425.68088	130.32886	0.25551	-633.82397	578.06982	3.13935	-1096.45947	324.14990	46.33068
872	7.258	972.30011	231.19144	1543.87061	-91.28259	369.98804	1290.00134	-829.57690	450.58505	1307.86731	147.61209	560.95587	156.11685	401.50665	131.92795	-0.03250	-658.09662	579.53430	2.80183	-1060.31653	320.10886	43.10606
873	7.267	972.50861	230.85605	1543.55823	-92.82643	371.30426	1287.10266	-830.19403	450.38763	1304.59485	175.72040	556.97565	152.62253	377.45023	133.45854	-0.33474	-682.29950	580.82391	2.63774	-1023.56561	316.74155	42.26083
874	7.275	972.41571	230.64700	1543.68091	-94.37193	372.83606	1284.66565	-830.67889	450.27625	1301.57312	204.71838	552.82831	148.05110	353.50113	134.91440	-0.69587	-706.45721	582.01208	2.58454	-986.73273	314.22806	43.22310
875	7.283	971.99463	230.52161	1544.28711	-95.88480	374.37155	1282.72083	-831.03113	450.22321	1298.83313	234.38489	548.73767	142.43938	329.64792	136.34097	-1.03542	-730.62750	583.23187	2.54173	-950.48071	312.77863	45.39106
876	7.292	971.24908	230.44385	1545.40198	-97.30887	375.75488	1281.30249	-831.32239	450.13550	1296.42358	264.60065	544.70428	135.74124	305.83444	137.77292	-1.19708	-754.84314	584.56989	2.44984	-915.80701	312.50436	48.26113
877	7.300	970.22449	230.38100	1547.00281	-98.56878	376.90594	1280.45276	-831.65149	449.89905	1294.41589	295.44080	540.66473	127.90325	281.95029	139.20905	-1.10615	-779.10742	586.02319	2.33896	-883.64514	313.36469	51.38566
878	7.308	968.99371	230.27602	1549.03027	-99.59430	377.80743	1280.20496	-832.08270	449.43753	1292.90552	327.18259	536.65021	119.01305	257.89029	140.63660	-0.85473	-803.40906	587.53540	2.30498	-854.03638	315.28076	54.23873
879	7.317	967.62225	230.06152	1551.42078	-100.34423	378.49774	1280.57422	-832.60693	448.73206	1291.99487	360.22678	532.63806	109.30038	233.59036	142.06883	-0.61853	-827.74792	589.04633	2.39522	-825.93958	318.24878	56.27637
880	7.325	966.16425	229.72440	1554.10864	-100.81101	379.05832	1281.56042	-833.14813	447.80051	1291.76660	394.82947	528.54694	99.12317	209.05125	143.56392	-0.48018	-852.17834	590.49878	2.51443	-798.07300	322.23795	57.20672
881	7.333	964.69147	229.32037	1557.01648	-101.00840	379.57852	1283.15222	-833.60535	446.68146	1292.26855	430.86688	524.35095	88.95272	184.34846	145.19324	-0.37649	-876.79742	591.83972	2.50901	-769.75842	327.02780	57.16159
882	7.342	963.29681	228.91360	1560.06812	-100.95534	380.11511	1285.32239	-833.89563	445.43149	1293.50745	467.89423	519.96667	79.22824	159.56416	146.99271	-0.23296	-901.66504	593.10693	2.37267	-740.91663	332.21115	56.57946
883	7.350	962.06482	228.53748	1563.19751	-100.66529	380.67401	1288.02100	-833.97009	444.11954	1295.45251	505.32895	515.18951	70.26689	134.72284	148.94087	-0.05899	-926.74603	594.47803	2.29366	-711.57813	337.32413	55.93468
884	7.358	961.04968	228.19046	1566.33887	-100.14478	381.22137	1291.17651	-833.80640	442.82190	1298.04321	542.51166	509.87170	62.35502	109.78458	150.96735	0.11443	-951.92725	596.16681	2.46399	-681.64136	341.98740	55.55199
885	7.367	960.27972	227.81435	1569.41968	-99.39915	381.70959	1294.70410	-833.40411	441.62015	1301.19824	578.74005	504.02167	55.78130	84.66496	153.00647	0.30024	-977.08667	598.28186	2.90664	-651.07520	345.96808	55.58224
886	7.375	959.77344	227.32388	1572.36926	-98.43970	382.10239	1298.51343	-832.78357	440.59055	1304.82239	613.35199	497.79340	50.71060	59.29865	155.07024	0.50480	-1002.20703	600.70721	3.47488	-620.18970	349.16238	56.05245
887	7.383	959.52795	226.70612	1575.13452	-97.28752	382.38754	1302.50745	-831.97717	439.79163	1308.81128	645.73138	491.56308	47.04861	33.70221	157.20941	0.67735	-1027.42712	603.14166	3.97024	-589.63147	351.58099	56.88025
888	7.392	959.50806	226.03378	1577.68555	-95.96964	382.57022	1306.58032	-831.02179	439.25998	1313.04761	675.27594	485.88553	44.37156	7.99490	159.36981	0.80466	-1052.88599	605.38538	4.29541	-560.21680	353.28497	57.82642
889	7.400	959.66833	225.37860	1579.99731	-94.50770	382.65872	1310.61572	-829.96277	439.00787	1317.39099	701.39355	481.14850	41.95285	-17.55530	161.36945	1.07457	-1078.50732	607.51587	4.54940	-532.81787	354.25043	58.44545
890	7.408	959.97253	224.75706	1582.01538	-92.91158	382.66199	1314.48987	-828.86066	439.02094	1321.67505	723.42706	477.31369	38.89923	-42.45483	163.03476	1.95377	-1103.94434	609.72174	5.06876	-508.22971	354.33929	58.15385
891	7.417	960.39258	224.12881	1583.64392	-91.18645	382.59723	1318.08032	-827.78735	439.26672	1325.72253	740.63776	474.13080	34.37493	-66.01312	164.30347	4.07500	-1128.65710	612.06232	6.43929	-486.94269	353.42377	56.47826
892	7.425	960.90009	223.43799	1584.79089	-89.34267	382.49347	1321.27283	-826.80957	439.70926	1329.37097	752.54095	471.57538	28.04502	-87.51306	165.23706	7.92572	-1152.07959	614.41418	9.30428	-469.05371	351.49585	53.29190
893	7.433	961.45679	222.67862	1585.41626	-87.40154	382.38773	1323.96362	-825.96790	440.30829	1332.49500	759.32294	469.89145	20.50748	-106.35703	165.94301	13.65415	-1173.86646	616.57489	13.94592	-454.42572	348.63049	48.81312
894	7.442	962.02582	221.89746	1585.51367	-85.40268	382.31863	1326.05969	-825.26184	441.00409	1335.01538	761.57336	469.13663	12.91768	-122.09091	166.41769	21.31543	-1194.02661	618.36383	20.11584	-442.87909	344.89975	43.42799
895	7.450	962.59155	221.15454	1585.06885	-83.40816	382.32025	1327.47925	-824.64697	441.70935	1336.89490	759.48431	469.07379	6.02165	-134.16312	166.48431	31.21760	-1212.72583	619.62793	27.38317	-434.30316	340.38821	37.51704
896	7.458	963.14984	220.51384	1584.06714	-81.49283	382.40842	1328.15295	-824.04510	442.32385	1338.12659	752.65088	469.68130	-0.05556	-141.41501	165.89215	43.63069	-1229.83643	620.21265	35.51779	-428.72974	335.23404	31.36299
897	7.467	963.68066	220.01529	1582.52246	-79.72552	382.56909	1328.03125	-823.36707	442.76263	1338.72351	740.60425	471.11011	-5.19562	-142.20908	164.50177	57.85567	-1244.59009	619.98700	44.39400	-426.34973	329.62082	25.13374
898	7.475	964.15118	219.63736	1580.48340	-78.15662	382.76837	1327.10229	-822.54419	442.98456	1338.71924	723.40247	473.09583	-9.03148	-135.67563	162.35732	71.94112	-1255.71973	618.88501	53.56769	-427.47107	323.79242	18.93104
899	7.483	964.55383	219.31920	1578.02588	-76.81472	382.97726	1325.40881	-821.55737	443.00787	1338.16821	701.94769	475.16519	-11.36477	-122.55325	159.41817	83.95088	-1262.17627	616.89850	62.08829	-432.45428	318.11310	12.93524
900	7.492	964.93707	219.00047	1575.24219	-75.70894	383.18597	1323.05188	-820.45203	442.89752	1337.12659	677.71973	477.17975	-12.51500	-104.52206	155.37402	93.36150	-1263.83350	614.12567	68.92665	-441.60803	313.14545	7.58938
901	7.500	965.40320	218.63509	1572.22388	-74.83855	383.39893	1320.16858	-819.32825	442.73468	1335.62390	652.14905	479.23157	-13.03127	-83.17606	150.04257	100.80466	-1261.40588	610.98517	73.81161	-455.00311	309.61816	3.55832
902	7.508	966.07483	218.19586	1569.04358	-74.21092	383.62006	1316.89905	-818.31122	442.59158	1333.66418	626.19653	481.37067	-13.26321	-59.66501	143.84201	106.84319	-1255.66870	608.30365	77.48405	-472.40320	308.10901	1.30860
903	7.517	967.04187	217.67596	1565.75415	-73.85585	383.83948	1313.35559	-817.52112	442.51959	1331.25403	600.31091	483.51355	-13.41417	-34.73624	137.65915	111.46239	-1246.74585	606.93915	80.63467	-493.41074	308.60748	0.65395
904	7.525	968.32245	217.07974	1562.40271	-73.82520	384.02631	1309.61304	-817.05164	442.55206	1328.42200	574.73279	485.45306	-13.69009	-8.85181	132.30637	114.39651	-1233.96741	607.23315	82.59883	-517.31055	310.43710	0.78566
905	7.533	969.87793	216.40875	1559.03992	-74.18076	384.13440	1305.72070	-816.95544	442.70813	1325.22156	549.68695	487.09155	-14.17557	17.70377	128.17976	115.47227	-1216.38257	608.84747	81.66692	-542.76831	312.71109	0.82694
906	7.542	971.64221	215.65790	1555.72949	-74.97910	384.12259	1301.72791	-817.23712	442.98724	1321.72852	525.20850	488.62213	-14.73430	44.76279	125.32107	114.69551	-1193.54871	611.07214	76.88437	-568.33484	314.88245	0.39198
907	7.550	973.50555	214.82089	1552.56873	-76.25407	383.96948	1297.70776	-817.85870	443.36575	1318.04285	501.09625	490.31085	-15.16387	72.19550	123.58687	112.24988	-1165.88354	613.24536	69.20351	-593.29028	316.87827	-0.35314
908	7.558	975.29059	213.89380	1549.69788	-77.99635	383.66620	1293.76941	-818.75238	443.80768	1314.28662	477.11377	492.25293	-15.39702	99.86681	122.71135	108.47826	-1134.41089	615.02173	60.84124	-617.68469	318.84589	-1.04651
909	7.567	976.78345	212.88684	1547.27637	-80.13782	383.19586	1290.05029	-819.83105	444.28619	1310.58899	453.07004	494.46262	-15.47090	127.71960	122.37105	103.80172	-1100.29834	616.31421	53.79232	-641.81067	320.88901	-1.45033
910	7.575	977.80316	211.84192	1545.44250	-82.55863	382.53479	1286.68762	-820.99347	444.79639	1307.06519	428.86655	496.96320	-15.42461	155.89447	122.24745	98.61543	-1064.48242	616.96490	48.84329	-665.85559	323.01044	-1.53927
911	7.583	978.24988	210.82721	1544.29456	-85.11854	381.68890	1283.78979	-822.12982	445.34891	1303.79639	404.59119	499.64136	-15.35492	184.75262	122.01051	93.25880	-1027.55017	616.72375	45.72218	-689.88354	325.17957	-1.45240
912	7.592	978.10303	209.90366	1543.89648	-87.68113	380.71997	1281.42639	-823.13831	445.95801	1300.82324	380.41568	502.24347	-15.38786	214.72427	121.36560	88.01305	-989.90796	615.55591	43.95076	-713.93817	327.37070	-1.38144
913	7.600	977.39532	209.09811	1544.28516	-90.11589	379.72357	1279.64026	-823.95270	446.63431	1298.15625	356.41489	504.61984	-15.51216	246.06845	120.19420	82.98691	-952.07971	613.64099	43.34700	-738.06958	329.56094	-1.44562
914	7.608	976.18689	208.41620	1545.48022	-92.29894	378.79251	1278.45984	-824.55731	447.38965	1295.80664	332.54730	506.72812	-15.64376	278.80872	118.61309	77.97705	-914.98413	611.15204	43.88445	-762.28314	331.72818	-1.62734
915	7.617	974.52649	207.86732	1547.50208	-94.13092	377.99994	1277.90161	-824.97931	448.25302	1293.83569	308.70432	508.45044	-15.81420	312.90768	116.87743	72.58121	-879.86456	608.21802	45.35975	-786.53137	333.84232	-1.79751
916	7.625	972.43024	207.44728	1550.35999	-95.56456	377.38660	1277.96460	-825.27020	449.27029	1292.37280	284.73795	509.75211	-16.08562	348.39420	115.21418	66.54057	-847.59998	604.88965	47.22252	-810.78394	335.85974	-1.81860
917	7.633	969.91364	207.09908	1554.01611	-96.61988	376.94907	1278.62439	-825.48254	450.46780	1291.56372	260.51547	510.93689	-16.34694	385.27368	113.70935	60.00252	-817.96405	601.00934	48.76140	-835.08496	337.75623	-1.66548
918	7.642	967.02942	206.72711	1558.38293	-97.36789	376.64685	1279.83594	-825.65070	451.82074	1291.51147	235.98843	512.44464	-16.35450	423.41501	112.29126	53.54395	-789.76398	596.31293	49.49558	-859.52277	339.58670	-1.45072
919	7.650	963.86938	206.26724	1563.35181	-97.88602	376.42667	1281.54602	-825.78033	453.27075	1292.25916	211.19891	514.44415	-15.97810	462.50562	110.80801	47.99719	-761.76135	590.72601	49.32483	-884.15845	341.49442	-1.31614
920	7.658	960.55957	205.72154	1568.79346	-98.21255	376.25665	1283.70508	-825.84784	454.76077	1293.79688	186.23224	516.71576	-15.36366	501.96146	109.12456	44.19669	-733.33093	584.45734	48.42773	-909.00378	343.57983	-1.29136
921	7.667	957.24390	205.12248	1574.56030	-98.33097	376.15070	1286.27148	-825.81122	456.23816	1296.07532	161.17950	518.86731	-14.80816	540.86511	107.13311	42.67754	-704.33612	577.84143	47.16977	-934.03455	345.71130	-1.24756
922	7.675	954.03546	204.49396	1580.53357	-98.19313	376.15060	1289.20862	-825.63062	457.63452	1299.01465	136.09814	520.68542	-14.46149	578.06042	104.78756	43.31850	-674.72412	571.12183	45.96535	-959.18054	347.56415	-1.01505
923	7.683	950.98492	203.84164	1586.65112	-97.75934	376.28094	1292.47546	-825.28345	458.85959	1302.50964	110.96851	522.24762	-14.25269	612.38055	102.26665	45.21116	-644.42133	564.37787	45.11986	-984.35229	348.93805	-0.59052
924	7.692	948.09442	203.16133	1592.88013	-97.02238	376.52509	1296.01587	-824.76910	459.82343	1306.43762	85.70954	523.68561	-14.10094	642.92212	100.01521	47.07282	-613.51807	557.65637	44.83945	-1009.54102	349.97366	-0.18389
925	7.700	945.34381	202.44554	1599.17896	-96.00381	376.83145	1299.75366	-824.11188	460.46240	1310.66956	60.24412	525.02954	-14.03783	669.15399	98.45942	47.94029	-582.46704	551.07855	45.24412	-1034.85583	350.99713	-0.00149
926	7.708	942.70880	201.67889	1605.48364	-94.73568	377.13266	1303.59778	-823.35767	460.74606	1315.07202	34.54118	526.32037	-14.11903	690.74109	97.66457	47.49849	-552.12836	544.80017	46.18373	-1060.39832	352.18799	-0.02594
927	7.717	940.16510	200.86626	1611.70654	-93.24588	377.36749	1307.44958	-822.56628	460.67578	1319.50085	8.65110	527.66742	-14.25092	707.33881	97.32700	45.83895	-523.59534	538.96893	47.07904	-1086.06982	353.44061	0.01515
928	7.725	937.68286	200.05928	1617.75342	-91.55789	377.49451	1311.20581	-821.80554	460.28668	1323.79370	-17.18227	529.11060	-13.89718	718.73792	97.07098	43.10310	-497.87292	533.78186	47.07328	-1111.47900	354.49643	0.63918
929	7.733	935.23322	199.30133	1623.53748	-89.70138	377.48907	1314.75513	-821.14209	459.64218	1327.77209	-42.34484	530.53937	-11.80633	725.22571	96.69596	39.47816	-475.60959	529.57776	45.45442	-1136.03662	355.16132	2.56480
930	7.742	932.79260	198.57961	1628.97876	-87.72198	377.33487	1317.97864	-820.62476	458.82642	1331.26770	-65.68163	531.84338	-6.23578	727.57190	96.20084	35.41961	-457.00739	526.83643	42.05789	-1159.22595	355.49493	6.37706
931	7.750	930.31812	197.86238	1634.01123	-85.68095	377.02234	1320.75232	-820.26489	457.94199	1334.16223	-85.45019	533.17334	4.40693	726.52234	95.65672	31.53840	-441.90070	526.07196	37.35880	-1180.85339	355.85889	12.07400
932	7.758	927.74036	197.14130	1638.59045	-83.64594	376.54825	1322.95361	-820.02448	457.09781	1336.40796	-99.54876	535.03577	21.11502	722.31824	95.07625	27.99673	-429.95203	527.65411	32.18269	-1200.98242	356.69766	19.12659
933	7.767	925.01703	196.42940	1642.68628	-81.68428	375.91144	1324.47375	-819.81879	456.38995	1338.01367	-105.84411	537.99023	43.86678	714.67090	94.41975	24.14154	-420.90015	531.63312	27.26782	-1219.53210	358.21838	27.07168
934	7.775	922.17621	195.72742	1646.27686	-79.85954	375.11691	1325.23181	-819.53870	455.89893	1339.01770	-102.66756	542.12390	70.86314	703.17334	93.71736	19.14106	-414.76715	537.74524	22.99777	-1235.91724	360.31537	35.84235
935	7.783	919.29022	194.99277	1649.34937	-78.22210	374.19730	1325.18945	-819.08508	455.69531	1339.46790	-90.00259	546.94324	98.34636	687.74438	93.20267	13.18430	-411.90466	545.48151	19.35949	-1249.03369	362.71542	45.46535
936	7.792	916.43799	194.17097	1651.90991	-76.80193	373.22723	1324.36511	-818.40515	455.82776	1339.41333	-70.29238	551.89197	122.12667	668.70203	93.27144	7.71889	-412.88605	554.06024	16.07931	-1257.58325	365.05777	55.55389
937	7.800	913.70087	193.25345	1653.99658	-75.61522	372.29871	1322.83899	-817.51855	456.29547	1338.89600	-47.15945	556.74347	139.83405	646.61096	94.13344	4.13706	-418.32159	562.44965	12.93273	-1260.69348	366.94727	65.03210
938	7.808	911.16418	192.27217	1655.67371	-74.67435	371.48279	1320.74072	-816.51599	457.03311	1337.94507	-23.22842	561.34766	151.58624	622.30188	95.58490	2.57069	-428.56714	569.48486	10.01329	-1258.50464	368.08212	72.47353
939	7.817	908.90686	191.27936	1657.00134	-73.99358	370.82291	1318.22083	-815.53375	457.92346	1336.57373	0.58076	565.29608	158.73694	596.84949	97.27629	2.22789	-443.58984	574.30994	7.68306	-1251.97815	368.26318	77.13683
940	7.825	906.99493	190.36896	1658.01074	-73.59786	370.34192	1315.41260	-814.72064	458.82544	1334.77966	24.33607	568.08746	162.58374	571.18622	99.01613	2.30823	-463.03943	577.01843	6.21294	-1241.91602	367.23196	79.52945
941	7.833	905.48267	189.65831	1658.70789	-73.53090	370.03690	1312.40393	-814.20941	459.61069	1332.55566	48.32874	569.51013	164.07474	545.76990	100.74960	2.33141	-485.97864	578.50549	5.51126	-1228.29590	364.66531	80.34564
942	7.842	904.41418	189.20383	1659.09961	-73.84978	369.87881	1309.23779	-814.09393	460.20218	1329.91162	72.77802	569.72406	163.93135	520.67920	102.46112	2.10836	-510.75345	579.62396	5.23243	-1210.55640	360.49442	79.09082
943	7.850	903.81390	188.95767	1659.21545	-74.60672	369.83273	1305.93738	-814.41638	460.59250	1326.89355	97.81797	568.97998	162.67232	495.86887	104.15219	1.68816	-535.82892	580.79688	5.02359	-1188.27490	355.12543	74.60550
944	7.858	903.66925	188.81860	1659.10950	-75.82332	369.89209	1302.53821	-815.16229	460.82593	1323.58618	123.54700	567.37390	160.61739	471.29138	105.81653	1.22975	-560.57483	582.16486	4.67655	-1161.54956	349.20346	66.89301
945	7.867	903.92261	188.70547	1658.84546	-77.46735	370.11111	1299.10950	-816.26318	460.96320	1320.10278	150.02408	564.95367	157.95135	446.89893	107.41363	0.85832	-585.02588	583.70892	4.17957	-1130.97729	343.24927	57.74892
946	7.875	904.47668	188.57378	1658.48486	-79.44924	370.60803	1295.75830	-817.61249	461.05847	1316.56177	177.27106	561.84937	154.73521	422.63531	108.92429	0.58467	-609.32849	585.30566	3.66164	-1097.48535	337.58142	49.61860
947	7.883	905.20349	188.40433	1658.08228	-81.64098	371.51141	1292.61609	-819.08801	461.15045	1313.06494	205.30991	558.16956	150.86053	398.45300	110.40662	0.31080	-633.56329	586.81702	3.27863	-1062.19421	332.43121	44.24016
948	7.892	905.95251	188.21440	1657.67651	-83.90115	372.86359	1289.81494	-820.56970	461.25525	1309.68530	234.15332	553.97400	146.11906	374.33810	111.91661	-0.04786	-657.77087	588.17932	3.10989	-1026.21252	327.96759	42.16609
949	7.900	906.57019	188.04962	1657.29004	-86.09961	374.56039	1287.46411	-821.95367	461.36276	1306.46545	263.74759	549.42407	140.38243	350.31525	113.43282	-0.44959	-681.96252	589.43420	3.10439	-990.30518	324.24707	42.98286
950	7.908	906.93915	187.93608	1656.94897	-88.14014	376.39240	1285.63538	-823.16754	461.43848	1303.42542	293.92960	544.80347	133.67653	326.38708	114.91456	-0.75958	-706.14832	590.67584	3.12182	-954.77246	321.30774	45.76529
951	7.917	907.01587	187.84531	1656.70166	-89.96811	378.14218	1284.36377	-824.18872	461.42450	1300.59033	324.55551	540.25238	126.05122	302.47864	116.34645	-0.86361	-730.37115	591.99329	3.05078	-919.85724	319.29700	49.56997
952	7.925	906.83282	187.71133	1656.60596	-91.55868	379.65793	1283.66296	-825.05438	461.24951	1298.02710	355.74249	535.59534	117.48885	278.48886	117.72370	-0.76540	-754.68207	593.45544	2.90453	-886.23883	318.35675	53.79847
953	7.933	906.46960	187.48633	1656.69800	-92.90219	380.88678	1283.53357	-825.84155	460.85672	1295.85754	387.86758	530.58887	108.05956	254.36649	119.08654	-0.59656	-779.08362	595.06976	2.81282	-854.80103	318.45523	58.17348
954	7.942	906.02551	187.17708	1656.98047	-93.99835	381.88031	1283.96387	-826.62372	460.23743	1294.23083	421.28137	525.17627	98.07501	230.10284	120.51872	-0.49210	-803.51416	596.76007	2.90319	-825.77563	319.49689	62.36167
955	7.950	905.60315	186.82770	1657.43323	-94.85585	382.76004	1284.92517	-827.43225	459.43857	1293.27393	456.03098	519.44104	88.01919	205.67752	122.07035	-0.46536	-827.93677	598.45477	3.17099	-798.38989	321.51044	65.76332
956	7.958	905.29865	186.48093	1658.02112	-95.49464	383.63953	1286.36560	-828.24249	458.52829	1293.05798	491.81271	513.44568	78.35743	181.05876	123.74293	-0.43563	-852.44543	600.06531	3.42664	-771.54175	324.53757	67.82480
957	7.967	905.20050	186.15488	1658.68860	-95.94805	384.54962	1288.21301	-828.98529	457.55811	1293.60303	528.09863	507.16287	69.42855	156.25766	125.50464	-0.33546	-877.19745	601.40082	3.41389	-744.60760	328.38004	68.48392
958	7.975	905.38715	185.83466	1659.36560	-96.25365	385.42883	1290.40356	-829.57507	456.56586	1294.90027	564.25488	500.55276	61.50830	131.32268	127.30682	-0.16460	-902.21912	602.47437	3.13422	-717.51288	332.59344	68.18779
959	7.983	905.91425	185.47800	1659.98535	-96.43111	386.18271	1292.90552	-829.94037	455.59467	1296.91833	599.61786	493.65265	54.86614	106.28738	129.15590	0.03314	-927.37781	603.70203	2.93190	-690.30798	336.69806	67.52023
960	7.992	906.80084	185.05081	1660.48975	-96.46941	386.74490	1295.70300	-830.04169	454.68854	1299.59363	633.46906	486.65668	49.71365	81.15048	131.11078	0.22584	-952.55188	605.42822	3.09329	-662.88574	340.34537	66.88101
961	8.000	908.03210	184.56902	1660.82251	-96.33927	387.09308	1298.76746	-829.87482	453.87650	1302.82214	664.94202	479.94916	46.07668	55.87643	133.18045	0.41494	-977.71643	607.57147	3.55569	-635.07788	343.35971	66.44284
962	8.008	909.57947	184.08925	1660.92761	-96.01073	387.24213	1302.04407	-829.46368	453.17810	1306.47119	693.10004	473.91638	43.58383	30.43204	135.30563	0.61371	-1002.90912	609.84039	4.06419	-606.95642	345.69604	66.25250
963	8.017	911.41644	183.65759	1660.74780	-95.45517	387.24182	1305.44922	-828.85120	452.62299	1310.40283	717.13916	468.71301	41.39849	4.90442	137.39877	0.87410	-1028.21252	612.02802	4.43734	-579.01556	347.37650	66.27736
964	8.025	913.51569	183.27158	1660.21851	-94.64853	387.15857	1308.87109	-828.09052	452.25626	1314.48535	736.44525	464.23328	38.47002	-20.36682	139.33340	1.41741	-1053.70239	614.12543	4.67210	-552.07031	348.46472	66.34529
965	8.033	915.83453	182.88425	1659.26611	-93.58453	387.03876	1312.17529	-827.23706	452.12378	1318.58447	750.58331	460.22528	33.91962	-44.78195	140.96747	2.72960	-1079.32837	616.25854	4.91985	-527.01941	349.03650	66.06551
966	8.042	918.30475	182.45599	1657.81787	-92.27773	386.89359	1315.21924	-826.34369	452.24734	1322.55347	759.43384	456.55963	27.51066	-67.60907	142.21936	5.40754	-1104.80151	618.54047	5.49124	-504.63101	349.10114	64.87865
967	8.050	920.83588	182.00665	1655.82300	-90.75956	386.70905	1317.87048	-825.46008	452.60651	1326.23401	763.28973	453.50684	20.00931	-88.15866	143.08188	9.86687	-1129.58691	620.96826	6.89096	-485.39093	348.54602	62.28522
968	8.058	923.33734	181.60735	1653.26709	-89.08037	386.46274	1320.02148	-824.62750	453.14740	1329.47217	762.63879	451.55673	12.73450	-105.92767	143.56163	16.28025	-1153.10376	623.40063	9.66199	-469.46313	347.15363	58.09270
969	8.067	925.75446	181.31476	1650.16162	-87.30634	386.15018	1321.59460	-823.86578	453.80359	1332.13599	757.77594	451.01904	6.44869	-120.55200	143.64183	24.79114	-1175.04822	625.63824	14.02122	-456.77679	344.69144	52.46687
970	8.075	928.08667	181.12161	1646.53101	-85.51024	385.80338	1322.53381	-823.16327	454.50153	1334.12439	748.60992	451.94046	0.94374	-131.40585	143.27577	35.63349	-1195.50684	627.52869	19.71719	-447.20203	341.07816	45.75306
971	8.083	930.36536	180.98183	1642.40674	-83.76471	385.47989	1322.79651	-822.48102	455.16196	1335.37000	734.88214	454.06735	-4.12685	-137.20242	142.36404	48.71671	-1214.70715	628.98651	26.35812	-440.71985	336.51935	38.25834
972	8.092	932.62537	180.85396	1637.82568	-82.13213	385.24088	1322.36084	-821.76849	455.72211	1335.84839	716.69458	456.84436	-8.37269	-136.48413	140.80341	62.86620	-1232.64526	629.96021	33.74724	-437.47162	331.44492	30.21420
973	8.100	934.89819	180.70543	1632.83081	-80.65351	385.13116	1321.24023	-820.97864	456.15405	1335.59521	694.84930	459.75793	-11.08710	-128.85098	138.50482	75.98223	-1248.82593	630.37274	41.74770	-437.72504	326.32526	21.93189
974	8.108	937.22455	180.50946	1627.47913	-79.34985	385.15948	1319.48804	-820.08887	456.44128	1334.70862	670.57916	462.60712	-12.24793	-115.35321	135.21802	86.54214	-1262.22144	630.08105	49.94077	-441.86523	321.64087	13.99996
975	8.117	939.66718	180.24384	1621.84937	-78.23318	385.29791	1317.18970	-819.11847	456.55606	1333.30859	645.00812	465.40173	-12.47794	-97.62665	130.58060	94.60920	-1271.68408	628.98016	57.57943	-450.32520	317.99167	7.33947
976	8.125	942.30096	179.88428	1616.03394	-77.32008	385.50345	1314.44360	-818.12622	456.48923	1331.48242	618.92365	468.12039	-12.35359	-77.05377	124.61757	101.06203	-1276.63904	627.13397	63.83962	-463.38135	316.01480	2.87817
977	8.133	945.18359	179.41010	1610.11804	-76.64525	385.73035	1311.33655	-817.19684	456.28745	1329.27527	592.83459	470.59750	-12.20545	-54.59445	118.01225	106.36198	-1277.30811	624.79602	68.23230	-481.03156	315.98434	0.90369
978	8.142	948.32373	178.80730	1604.16443	-76.26736	385.93503	1307.93140	-816.43127	456.04837	1326.71826	567.04297	472.70831	-12.22960	-30.87253	111.73303	110.33482	-1274.24927	622.46997	71.02463	-502.86432	317.50262	0.72960
979	8.150	951.66589	178.06042	1598.22461	-76.26227	386.09235	1304.27393	-815.93292	455.88983	1323.84985	541.68805	474.55328	-12.50912	-6.25476	106.51234	112.64836	-1267.76306	620.84119	73.00338	-527.67822	319.74405	1.12635
980	8.158	955.10217	177.16098	1592.37268	-76.70832	386.20773	1300.41333	-815.78778	455.90952	1320.72241	516.75952	476.33557	-12.99986	19.03690	102.65620	113.15356	-1257.61658	620.37158	74.39664	-553.59985	322.01343	1.13299
981	8.167	958.49054	176.12627	1586.72375	-77.66550	386.29871	1296.42615	-816.04364	456.14749	1317.40076	492.09265	478.19058	-13.55539	44.80508	100.12823	111.94875	-1243.15186	621.01141	74.24227	-579.14417	324.04105	0.51824
982	8.175	961.65881	175.00580	1581.41724	-79.14972	386.35495	1292.42822	-816.69812	456.58505	1313.95532	467.49023	480.16013	-14.03027	70.84448	98.66087	109.33208	-1223.74670	622.35590	71.27696	-603.94897	325.89969	-0.39091
983	8.183	964.41992	173.86893	1576.59033	-81.11744	386.31406	1288.56116	-817.70270	457.18860	1310.44995	442.88376	482.22302	-14.39827	97.02570	97.84149	105.71958	-1199.35510	623.91248	65.35927	-628.36432	327.77484	-1.15948
984	8.192	966.60901	172.77838	1572.36487	-83.47564	386.07684	1284.96045	-818.97302	457.95099	1306.91968	418.29459	484.32855	-14.74244	123.39783	97.25343	101.56346	-1170.64014	625.20447	57.75965	-652.73987	329.77179	-1.54164
985	8.200	968.11646	171.76277	1568.84180	-86.10715	385.56183	1281.73083	-820.40228	458.88712	1303.36951	393.73230	486.42059	-15.12878	150.20322	96.57024	97.28571	-1138.68127	625.89081	50.32359	-677.18518	331.86642	-1.55438
986	8.208	968.89905	170.80797	1566.09460	-88.88652	384.77011	1278.94836	-821.88141	459.99628	1299.83228	369.20898	488.45511	-15.52666	177.78424	95.55968	93.19926	-1104.72327	625.88525	44.58900	-701.69293	333.99188	-1.40336
987	8.217	968.97272	169.88014	1564.16821	-91.67844	383.80869	1276.67639	-823.31482	461.24481	1296.41687	344.75900	490.41693	-15.82774	206.42007	94.11762	89.40121	-1070.15369	625.19177	41.36515	-726.26221	336.11777	-1.31644
988	8.225	968.39240	168.95827	1563.07861	-94.33743	382.84637	1274.97156	-824.62488	462.59192	1293.25745	320.39478	492.32266	-15.92760	236.24197	92.27136	85.73248	-1036.27502	623.71729	40.73484	-750.88818	338.23993	-1.39923
989	8.233	967.23303	168.04779	1562.80664	-96.72503	382.03479	1273.87231	-825.75488	464.01013	1290.44348	296.07486	494.17035	-15.86350	267.32590	90.10606	81.87088	-1003.67719	621.36597	42.20457	-775.52631	340.33929	-1.59251
990	8.242	965.58252	167.17232	1563.30042	-98.74008	381.44763	1273.38782	-826.67297	465.47662	1288.02954	271.73492	495.89059	-15.84554	299.80020	87.72010	77.49106	-972.09766	618.13885	44.82431	-800.12677	342.37903	-1.73281
991	8.250	963.53906	166.34383	1564.49011	-100.34620	381.07007	1273.49780	-827.37683	466.97128	1286.08154	247.33246	497.42673	-16.04134	333.76859	85.22027	72.45199	-941.11420	614.13416	47.60210	-824.68872	344.33450	-1.69508
992	8.258	961.20703	165.53677	1566.30005	-101.57508	380.82843	1274.16345	-827.89795	468.48312	1284.69910	222.84125	498.86646	-16.33894	369.13495	82.72017	66.95435	-910.57996	609.56482	50.12044	-849.25720	346.20712	-1.50627
993	8.267	958.69019	164.70746	1568.64331	-102.49596	380.64160	1275.33801	-828.29138	469.99826	1283.99133	198.22433	500.44086	-16.40595	405.57513	80.32152	61.49471	-880.41638	604.65350	52.52671	-873.86792	348.02307	-1.30394
994	8.275	956.09467	163.83548	1571.40820	-103.17262	380.47083	1276.97888	-828.60974	471.48425	1284.02917	173.46429	502.32623	-16.05001	442.62265	78.08361	56.62419	-850.40503	599.45361	54.90655	-898.53723	349.83630	-1.19041
995	8.283	953.53778	162.93275	1574.46790	-103.63539	380.32916	1279.05334	-828.87695	472.89172	1284.82092	148.61911	504.42181	-15.45950	479.70139	76.04721	52.75629	-820.16742	593.84277	56.98803	-923.30481	351.70245	-1.13944
996	8.292	951.12708	162.02991	1577.71045	-103.87608	380.24832	1281.53235	-829.07520	474.16681	1286.33191	123.76588	506.43304	-14.96747	516.17712	74.26672	50.12000	-789.28979	587.66302	58.43480	-948.21075	353.61707	-1.04576
997	8.300	948.92719	161.16853	1581.05322	-103.86219	380.24445	1284.38086	-829.15637	475.26367	1288.51563	98.89936	508.15884	-14.69503	551.46606	72.75188	48.75892	-757.59521	580.90735	59.16620	-973.22125	355.47064	-0.85548
998	8.308	946.96350	160.37236	1584.42798	-103.56197	380.30487	1287.55017	-829.07159	476.14789	1291.32678	73.95698	509.59360	-14.55669	585.05792	71.42820	48.50174	-725.28174	573.84351	59.38401	-998.23822	357.10043	-0.61560
999	8.317	945.24951	159.60681	1587.76855	-102.96503	380.39166	1290.97522	-828.79663	476.78601	1294.70654	48.89008	510.86026	-14.47189	616.39014	70.25922	48.88874	-692.73944	566.87726	59.40860	-1023.20142	358.43842	-0.40031
1000	8.325	943.79346	158.79524	1591.00574	-102.08707	380.45801	1294.57715	-828.33655	477.13425	1298.55933	23.68061	512.13379	-14.46609	644.70001	69.38859	49.18151	-660.29095	560.28784	59.47930	-1048.15747	359.58536	-0.23894
1001	8.333	942.58136	157.88301	1594.06030	-100.95715	380.46857	1298.26672	-827.71918	477.15213	1302.74976	-1.66528	513.51019	-14.58127	669.08069	69.05190	48.63958	-628.14374	554.17908	59.65108	-1073.21204	360.71625	-0.12207
1002	8.342	941.57605	156.86743	1596.84998	-99.60027	380.40497	1301.94177	-826.99072	476.83234	1307.11755	-27.08898	514.91455	-14.56362	688.72766	69.35190	46.87999	-596.58270	548.61615	59.80342	-1098.39648	361.91913	0.01368
1003	8.350	940.73743	155.77341	1599.30518	-98.03394	380.25378	1305.48535	-826.21069	476.20752	1311.49084	-52.29760	516.20001	-13.46519	703.17114	70.22755	43.93479	-566.17218	543.75647	59.63506	-1123.53345	363.10684	0.43076
1004	8.358	940.02844	154.63713	1601.36914	-96.27975	379.99991	1308.77136	-825.44006	475.33209	1315.69141	-76.42492	517.26416	-9.63440	712.45544	71.59832	40.06495	-537.68530	539.91437	58.65284	-1148.17249	364.09152	1.72114
1005	8.367	939.40283	153.51118	1602.99084	-94.37058	379.63925	1311.67444	-824.72955	474.27362	1319.54504	-97.81298	518.09558	-1.28464	717.16687	73.41424	35.66562	-511.79730	537.48926	56.31289	-1171.69910	364.76227	4.60186
1006	8.375	938.79919	152.43927	1604.13062	-92.34774	379.18903	1314.07959	-824.11035	473.11984	1322.89905	-114.18145	518.93030	12.90914	718.11523	75.61707	31.20595	-488.87653	536.82770	52.28135	-1193.62329	365.16638	9.42282
1007	8.383	938.15417	151.42090	1604.76221	-90.25991	378.67462	1315.88940	-823.58215	471.97836	1325.64404	-123.06499	520.29419	33.39959	715.82831	78.09931	26.93507	-469.07697	538.22162	46.58287	-1213.79834	365.47607	15.96054
1008	8.392	937.43695	150.42609	1604.86316	-88.16754	378.10806	1317.02869	-823.10541	470.96899	1327.73181	-122.37389	522.57739	59.05799	710.28296	80.65203	22.58117	-452.60284	541.99219	39.55227	-1232.32666	366.03381	23.74260
1009	8.400	936.68158	149.43918	1604.40869	-86.14417	377.48611	1317.44385	-822.60852	470.21375	1329.17383	-111.42107	525.60010	86.61529	701.09125	83.00450	17.62165	-439.85635	548.39648	31.71111	-1249.20068	367.36258	32.41532
1010	8.408	935.97852	148.47037	1603.38672	-84.26634	376.80884	1317.10999	-822.00702	469.81284	1330.01477	-91.98217	528.84595	111.67838	687.95020	84.99098	12.14054	-431.35248	557.24493	23.71407	-1263.90369	369.78360	41.81287
1011	8.417	935.42957	147.53320	1601.82275	-82.59531	376.09073	1316.04553	-821.22937	469.82083	1330.30115	-67.70165	531.97668	131.10277	670.88226	86.66970	7.20776	-427.54599	567.48785	16.42006	-1275.26990	372.92560	51.80855
1012	8.425	935.12219	146.63361	1599.78223	-81.16606	375.34946	1314.32324	-820.24652	470.24567	1330.07214	-41.90716	534.83398	144.31453	650.23511	88.23418	3.95557	-428.82227	577.32263	10.82139	-1281.91614	375.92047	61.90680
1013	8.433	935.13324	145.77838	1597.35010	-79.99330	374.59503	1312.06116	-819.08966	471.05661	1329.36804	-16.24438	537.17328	152.42213	626.81689	89.83894	2.51099	-435.73306	585.00256	7.50069	-1283.10645	378.13959	70.89619
1014	8.442	935.52911	144.97092	1594.60864	-79.08738	373.83649	1309.39880	-817.84497	472.17969	1328.23901	8.96455	538.68341	156.73491	601.88867	91.56255	2.16896	-448.98309	589.78961	6.14741	-1279.20435	379.45050	77.43294
1015	8.450	936.34711	144.20485	1591.63000	-78.46957	373.08746	1306.46716	-816.63312	473.49435	1326.74084	33.97382	539.12317	158.22034	576.60651	93.41745	2.17526	-468.47885	592.23560	5.88560	-1271.09265	379.80347	81.23029
1016	8.458	937.57477	143.48010	1588.47949	-78.17931	372.36398	1303.36536	-815.58563	474.85486	1324.92444	59.23676	538.36249	157.66142	551.53577	95.31076	2.09866	-492.37708	593.51990	5.95665	-1259.20703	378.90704	83.10082
1017	8.467	939.15460	142.80927	1585.22205	-78.27121	371.68796	1300.15381	-814.82269	476.13068	1322.83020	85.14863	536.44012	155.80615	526.78253	97.09521	1.81925	-517.89746	594.57111	5.96276	-1243.31299	376.43674	83.50925
1018	8.475	941.00604	142.20055	1581.93274	-78.79711	371.09802	1296.87329	-814.43646	477.22980	1320.49500	111.87116	533.57758	153.28041	502.31036	98.69373	1.39751	-543.11115	595.79071	5.74804	-1223.04871	372.44897	81.70709
1019	8.483	943.03290	141.65881	1578.70288	-79.77270	370.66058	1293.57288	-814.48468	478.09268	1317.96375	139.38495	530.01605	150.40932	478.05496	100.13513	0.93902	-567.55457	597.25336	5.29921	-1198.40015	367.43631	76.83707
1020	8.492	945.12488	141.19890	1575.62976	-81.14892	370.47864	1290.32593	-814.98907	478.68976	1315.29456	167.64185	525.90460	147.22394	453.93994	101.49516	0.51947	-591.54779	598.86560	4.70956	-1169.75879	361.98544	69.48633
1021	8.500	947.16766	140.83411	1572.80212	-82.81604	370.67993	1287.22900	-815.92523	479.03455	1312.55762	196.63928	521.38049	143.64670	429.90784	102.84076	0.16197	-615.41821	600.43066	4.12553	-1137.79309	356.49930	61.64954
1022	8.508	949.04553	140.55869	1570.30188	-84.64259	371.35645	1284.38733	-817.20520	479.17517	1309.83508	226.40088	516.59717	139.59244	405.94086	104.22111	-0.15812	-639.26453	601.83679	3.69733	-1103.31494	351.18060	55.39435
1023	8.517	950.63934	140.34128	1568.21484	-86.51801	372.48450	1281.89502	-818.67908	479.15680	1307.21716	256.89185	511.64749	134.93881	382.04938	105.67564	-0.48814	-663.09619	603.18109	3.51144	-1067.13599	346.13092	51.80387
1024	8.525	951.84058	140.12659	1566.62622	-88.36842	373.90378	1279.82239	-820.16809	478.99875	1304.78003	287.95840	506.55914	129.50874	358.24304	107.20844	-0.84612	-686.94037	604.59998	3.51260	-1029.91699	341.47464	50.88408
1025	8.533	952.57581	139.86243	1565.59875	-90.14302	375.37979	1278.21912	-821.51270	478.70380	1302.55383	319.42340	501.37476	123.14906	334.51419	108.77055	-1.17204	-710.83423	606.10748	3.54370	-992.16345	337.45642	52.06987
1026	8.542	952.82953	139.53275	1565.15625	-91.78683	376.69574	1277.12744	-822.61658	478.27576	1300.52563	351.30768	496.15649	115.84760	310.83557	110.30054	-1.34869	-734.79846	607.64197	3.48829	-954.49103	334.44165	54.70576
1027	8.550	952.65082	139.15633	1565.28564	-93.22584	377.72372	1276.58337	-823.47388	477.71790	1298.69507	383.91669	490.90887	107.77507	287.14279	111.77258	-1.31148	-758.82257	609.14587	3.35880	-917.92609	332.79236	58.13293
1028	8.558	952.13428	138.76610	1565.94543	-94.38509	378.45273	1276.60608	-824.16083	477.01779	1297.12671	417.61868	485.58234	99.24207	263.33426	113.21906	-1.13990	-782.88416	610.60516	3.25906	-883.68774	332.70078	61.56961
1029	8.567	951.38672	138.39171	1567.07263	-95.22955	378.96655	1277.19727	-824.78253	476.16772	1295.94397	452.54065	480.11816	90.58759	239.33258	114.69957	-0.97845	-806.99225	612.06421	3.27009	-852.29248	334.13806	64.28567
1030	8.575	950.50323	138.04462	1568.59216	-95.79408	379.38379	1278.35339	-825.41498	475.20569	1295.29004	488.45917	474.47989	82.06459	215.12552	116.23456	-0.86620	-831.18103	613.56732	3.36369	-822.95032	336.93439	65.97343
1031	8.583	949.56561	137.72060	1570.42920	-96.16557	379.79361	1280.06323	-826.07971	474.20355	1295.29102	524.86707	468.76047	73.86317	190.73981	117.81223	-0.72545	-855.48633	615.04468	3.40156	-794.17883	340.83282	66.73624
1032	8.592	948.65436	137.41901	1572.50867	-96.42616	380.22122	1282.28857	-826.74854	473.22214	1296.02271	561.16772	463.15598	66.21413	166.21204	119.44737	-0.51570	-879.95721	616.33899	3.26189	-764.90643	345.47348	66.76250
1033	8.600	947.85876	137.15068	1574.74585	-96.61258	380.62988	1284.95850	-827.36389	472.29965	1297.49475	596.91650	457.69354	59.43007	141.57562	121.18439	-0.29778	-904.62616	617.45868	3.03650	-734.81580	350.43625	66.21651
1034	8.608	947.26953	136.93312	1577.04907	-96.71526	380.94867	1287.98376	-827.86713	471.45740	1299.65454	631.83624	452.19708	53.89327	116.85651	123.04596	-0.12250	-929.45648	618.68634	3.00101	-703.94983	355.34320	65.38073
1035	8.617	946.95428	136.78392	1579.33813	-96.69981	381.11447	1291.27710	-828.21936	470.70071	1302.39990	665.52802	446.62021	49.91628	92.05850	124.99592	0.05046	-954.36963	620.32324	3.32143	-672.37219	359.90567	64.68890
1036	8.625	946.94171	136.70352	1581.55017	-96.53360	381.11234	1294.76672	-828.40753	470.03622	1305.60596	697.21271	441.28027	47.44515	67.14345	126.97903	0.27654	-979.30042	622.42346	3.89082	-640.22461	363.93216	64.53003
1037	8.633	947.22479	136.65904	1583.63660	-96.19976	380.98355	1298.39392	-828.43549	469.49435	1309.15125	725.80768	436.77322	45.90137	42.07053	128.99504	0.51585	-1004.23737	624.78375	4.46428	-607.92944	367.34470	65.02822
1038	8.642	947.76599	136.59982	1585.55896	-95.69167	380.79105	1302.09497	-828.31146	469.12067	1312.92053	750.22217	433.57150	44.36967	16.88705	131.03641	0.68303	-1029.22998	627.14050	4.87822	-576.29639	370.13895	65.97261
1039	8.650	948.49817	136.49118	1587.28369	-95.00113	380.58243	1305.78320	-828.04114	468.94217	1316.79211	769.61249	431.56573	41.91907	-8.16849	132.95227	0.88549	-1054.32690	629.38562	5.12844	-546.46472	372.27869	66.85588
1040	8.658	949.33575	136.32895	1588.76697	-94.11486	380.38327	1309.34790	-827.63208	468.94479	1320.63086	783.58270	430.15430	37.90827	-32.61230	134.53539	1.58989	-1079.48083	631.58850	5.34414	-519.59131	373.61859	66.98274
1041	8.667	950.18988	136.13414	1589.95056	-93.02162	380.20807	1312.67163	-827.10095	469.07858	1324.28857	792.25128	428.89444	32.40238	-55.79422	135.72299	3.46323	-1104.44006	633.86682	5.83054	-496.41965	373.90442	65.73228
1042	8.675	950.97174	135.94220	1590.77759	-91.72489	380.06561	1315.64673	-826.47302	469.28226	1327.60352	796.00275	427.91089	26.32176	-77.03586	136.57512	7.02298	-1128.70459	636.25098	7.09788	-477.15063	372.86487	62.84831
1043	8.683	951.60303	135.78711	1591.21045	-90.25105	379.95740	1318.17957	-825.77747	469.50592	1330.41162	795.15265	427.66223	20.74501	-95.74512	137.13495	12.49638	-1151.69678	638.62744	9.66566	-461.69141	370.38791	58.44061
1044	8.692	952.04272	135.68414	1591.23010	-88.64954	379.87881	1320.18713	-825.04462	469.71591	1332.57788	789.83545	428.48969	15.87853	-111.46570	137.35719	20.06211	-1173.06726	640.81982	13.75276	-449.89880	366.60269	52.76181
1045	8.700	952.30542	135.62740	1590.82751	-86.99191	379.82059	1321.59216	-824.29913	469.88956	1334.03979	780.09625	430.37781	10.87793	-123.61380	137.01495	30.13848	-1192.80920	642.72168	19.20719	-441.65466	361.76877	46.08561
1046	8.708	952.44586	135.60263	1589.99951	-85.36967	379.76376	1322.32019	-823.55176	470.00397	1334.83386	766.13995	432.97766	4.87344	-130.95157	135.70358	43.05910	-1211.02600	644.34924	25.73299	-436.92358	356.19125	38.68726
1047	8.717	952.52380	135.59708	1588.74695	-83.88136	379.67776	1322.30713	-822.79517	470.02438	1335.06189	748.54895	435.77173	-1.79585	-131.78741	133.19968	58.03993	-1227.53394	645.74823	33.07608	-435.80847	350.25726	30.80064
1048	8.725	952.58795	135.60394	1587.07300	-82.60851	379.52823	1321.52161	-822.00604	469.90854	1334.81799	728.14673	438.39594	-7.53195	-125.30322	129.72768	72.81667	-1241.64600	646.80420	41.00064	-438.53430	344.44669	22.65788
1049	8.733	952.68958	135.62566	1584.98132	-81.59951	379.28860	1319.98633	-821.16327	469.62357	1334.14685	705.65735	440.87555	-10.91335	-112.35403	125.53042	85.11523	-1252.38269	647.26422	49.19375	-445.38672	339.29807	14.71513
1050	8.742	952.89935	135.66425	1582.49084	-80.87317	378.95364	1317.78259	-820.27478	469.16714	1333.05237	681.62036	443.33774	-12.03750	-94.66211	120.38851	94.39964	-1258.92639	647.06982	57.17772	-456.59467	335.40292	7.85795
1051	8.750	953.30762	135.70099	1579.64331	-80.42980	378.55029	1315.03430	-819.39178	468.58664	1331.51941	656.59808	445.68469	-12.08204	-73.76877	113.99416	101.67173	-1260.96558	646.53033	64.35912	-472.14709	333.31329	3.13308
1052	8.758	954.00909	135.68082	1576.49231	-80.25844	378.13412	1311.87195	-818.60028	467.97641	1329.53345	631.23553	447.76813	-11.99186	-50.80383	106.64825	107.89478	-1258.71069	646.13696	70.34029	-491.71725	333.21082	0.95339
1053	8.767	955.06842	135.51303	1573.10120	-80.34748	377.76767	1308.39697	-817.99902	467.44681	1327.09448	605.96942	449.61316	-12.09388	-26.57999	99.25759	113.13821	-1252.48682	646.34607	75.12292	-514.62195	334.64838	0.60979
1054	8.775	956.48108	135.11476	1569.55127	-80.70695	377.48999	1304.67725	-817.67773	467.08228	1324.22681	580.84039	451.38498	-12.43345	-1.60013	92.74211	116.94728	-1242.23413	647.45789	78.70259	-539.61792	336.82199	0.80905
1055	8.783	958.17102	134.48059	1565.93274	-81.38550	377.29425	1300.76819	-817.70361	466.91226	1320.98132	555.76508	453.23724	-12.95188	23.91873	87.62496	118.94345	-1227.44177	649.45447	80.41612	-565.12335	339.11630	0.65332
1056	8.792	960.01733	133.69946	1562.33191	-82.45483	377.12720	1296.73608	-818.10803	466.91632	1317.43457	530.84344	455.17908	-13.51604	49.90781	84.01079	119.03990	-1207.58130	651.88654	79.12823	-590.11023	341.30872	0.02187
1057	8.800	961.87817	132.90382	1558.83423	-83.96939	376.89948	1292.66980	-818.87610	467.05759	1313.68433	506.25150	457.13165	-13.99738	76.26701	81.72058	117.41119	-1182.63684	654.09668	74.42072	-614.51996	343.40289	-0.75660
1058	8.808	963.61841	132.20096	1555.52966	-85.93124	376.49875	1288.68250	-819.95190	467.30750	1309.83728	481.99765	459.08209	-14.36188	102.80363	80.43472	114.42896	-1153.28027	655.61743	67.41566	-638.72101	345.45230	-1.34862
1059	8.817	965.13239	131.62740	1552.51709	-88.28085	375.82581	1284.90161	-821.25684	467.64761	1305.99146	457.94943	461.06128	-14.68587	129.36188	79.75613	110.58214	-1120.62366	656.24451	60.18835	-662.93182	347.51099	-1.60044
1060	8.825	966.34149	131.17003	1549.90149	-90.91655	374.85040	1281.45374	-822.70087	468.06860	1302.22766	433.98611	463.05798	-15.05990	156.01955	79.25471	106.35042	-1085.80176	655.85999	54.42549	-687.14307	349.64322	-1.54414
1061	8.833	967.17761	130.82669	1547.78125	-93.72104	373.63367	1278.45117	-824.18182	468.57135	1298.61365	410.04504	465.07596	-15.46998	183.11505	78.60052	102.09888	-1049.64978	654.42517	50.70917	-711.28119	351.88965	-1.35932
1062	8.842	967.57751	130.61801	1546.23022	-96.57070	372.29626	1275.98621	-825.59839	469.16577	1295.20593	386.10492	467.16199	-15.80757	211.04132	77.66647	98.02639	-1012.65546	652.09460	48.86954	-735.33545	354.21387	-1.25932
1063	8.850	967.49664	130.54944	1545.29077	-99.33526	370.96796	1274.12646	-826.87793	469.86798	1292.05103	362.16336	469.31564	-16.00509	240.04105	76.47439	94.08623	-975.19348	649.10748	48.60636	-759.36554	356.54312	-1.34228
1064	8.858	966.92987	130.58969	1544.98486	-101.88589	369.75031	1272.91382	-827.99396	470.69336	1289.20374	338.23749	471.46356	-16.10721	270.22293	75.08015	89.94804	-937.87219	645.55328	49.68758	-783.43524	358.82700	-1.54178
1065	8.867	965.91089	130.68814	1545.32739	-104.11555	368.69864	1272.36768	-828.96167	471.65067	1286.75769	314.35071	473.50287	-16.20799	301.69720	73.53934	85.16745	-901.67944	641.40149	51.84617	-807.56909	361.01718	-1.69655
1066	8.875	964.48761	130.80577	1546.32056	-105.96452	367.82593	1272.48547	-829.81982	472.73798	1284.85229	290.46228	475.33569	-16.36646	334.59323	71.93329	79.50028	-867.63733	636.65173	54.61663	-831.76465	363.06653	-1.67557
1067	8.883	962.70850	130.92026	1547.93848	-107.43280	367.12100	1273.23694	-830.60986	473.92151	1283.63269	266.45026	476.94946	-16.54674	368.93753	70.36824	73.11371	-836.10480	631.29572	57.31303	-856.02344	364.97424	-1.49007
1068	8.892	960.64063	131.00803	1550.12683	-108.56201	366.56458	1274.56494	-831.35718	475.11960	1283.19104	242.19574	478.47504	-16.61909	404.53036	68.96279	66.53024	-806.44348	625.24878	59.29603	-880.36597	366.80475	-1.28482
1069	8.900	958.38464	131.04396	1552.81250	-109.39864	366.14038	1276.40063	-832.05615	476.23117	1283.54883	217.65100	480.11703	-16.45564	440.90991	67.82616	60.38688	-777.52161	618.41071	60.25486	-904.83777	368.69034	-1.19501
1070	8.908	956.05542	131.00906	1555.90515	-109.96827	365.84604	1278.68066	-832.66919	477.18481	1284.68311	192.84930	481.99496	-16.04909	477.44791	67.01818	55.21716	-748.49542	610.78625	60.24342	-929.49292	370.75433	-1.21838
1071	8.917	953.75214	130.88521	1559.30115	-110.27175	365.69492	1281.35864	-833.14319	477.95972	1286.55078	167.89801	484.00821	-15.54781	513.52649	66.54742	51.35974	-719.02979	602.53418	59.56581	-954.33862	372.92340	-1.22282
1072	8.925	951.54834	130.66956	1562.89478	-110.29787	365.70078	1284.40540	-833.43115	478.57220	1289.09399	142.92035	485.90903	-15.13702	548.65442	66.36883	48.98396	-689.00525	593.87036	58.60288	-979.31165	374.93835	-1.07719
1073	8.933	949.50354	130.39362	1566.59692	-110.04089	365.85489	1287.79150	-833.50842	479.04184	1292.23816	117.96320	487.54401	-14.87732	582.43756	66.33140	48.11285	-658.32971	584.98346	57.67355	-1004.34326	376.64240	-0.77970
1074	8.942	947.66852	130.09660	1570.34692	-109.50894	366.11673	1291.46680	-833.37799	479.35730	1295.89465	92.97681	488.96881	-14.69956	614.40149	66.20269	48.49262	-627.06604	576.03857	57.02920	-1029.42285	378.11292	-0.46288
1075	8.950	946.07104	129.79257	1574.10205	-108.72160	366.42505	1295.35498	-833.06714	479.47235	1299.96106	67.86396	490.34998	-14.53806	643.79401	65.86440	49.43620	-595.60962	567.16620	56.84294	-1054.58765	379.51178	-0.28399
1076	8.958	944.70587	129.48654	1577.81433	-107.70648	366.71622	1299.36267	-832.61707	479.33228	1304.31213	42.54707	491.80240	-14.43187	669.59119	65.48277	49.98413	-564.70288	558.50269	57.07616	-1079.87402	380.92770	-0.28083
1077	8.967	943.54974	129.20715	1581.41858	-106.49323	366.93555	1303.38916	-832.07013	478.90079	1308.79114	17.03236	493.32266	-14.46731	690.76770	65.37929	49.37755	-535.27637	550.28021	57.35128	-1105.25000	382.31628	-0.28410
1078	8.975	942.57239	129.00284	1584.83936	-105.10174	367.04190	1307.33215	-831.46558	478.17526	1313.21204	-8.57592	494.85596	-14.53447	706.62860	65.74844	47.37392	-508.22079	542.80621	56.99086	-1130.50488	383.50827	0.10437
1079	8.983	941.72357	128.90915	1588.00256	-103.54083	367.01089	1311.09216	-830.84515	477.19022	1317.37500	-34.04357	496.33948	-14.03248	717.03235	66.59869	44.13842	-484.20721	536.40057	55.27935	-1155.18018	384.31073	1.50919
1080	8.992	940.92816	128.92667	1590.84229	-101.82381	366.83508	1314.57104	-830.25653	476.00867	1321.09863	-58.80541	497.65292	-11.78925	722.50671	67.85497	40.03609	-463.58109	531.41284	51.82685	-1178.69824	384.68237	4.58375
1081	9.000	940.11041	129.02426	1593.30396	-99.97998	366.51331	1317.66858	-829.74066	474.71320	1324.25439	-81.73968	498.69012	-6.33369	724.06567	69.41408	35.61284	-446.32996	528.21100	46.77366	-1200.64380	384.78632	9.56341
1082	9.008	939.23187	129.16109	1595.34314	-98.05389	366.03668	1320.28162	-829.30945	473.40057	1326.78284	-101.25933	499.65167	3.73590	722.59338	71.13290	31.49358	-432.20352	527.10583	40.69784	-1220.91150	384.86896	16.09550
1083	9.017	938.30780	129.30310	1596.91870	-96.10411	365.38849	1322.30859	-828.93121	472.17859	1328.69043	-115.57531	501.15564	19.48443	718.31165	72.75763	27.92794	-420.98907	528.32257	34.30170	-1239.56702	385.20270	23.65022
1084	9.025	937.37476	129.41562	1597.99817	-94.20415	364.55630	1323.65723	-828.53668	471.15836	1330.02783	-122.73009	503.73059	41.05794	710.89136	74.03316	24.37790	-412.75284	531.92151	28.09257	-1256.55798	386.08652	31.98379
1085	9.033	936.45398	129.46483	1598.57568	-92.43537	363.55054	1324.25635	-828.04767	470.42667	1330.85657	-120.93176	507.23117	66.77834	700.02075	74.97688	19.92081	-407.88226	537.60748	22.30129	-1271.42090	387.67206	41.15862
1086	9.042	935.56470	129.44559	1598.66846	-90.86720	362.41858	1324.06885	-827.41498	470.01758	1331.22339	-109.90240	511.06741	93.03887	685.76880	75.85918	14.40918	-406.99854	544.68555	17.07168	-1283.17969	389.75842	51.15751
1087	9.050	934.75385	129.39014	1598.29382	-89.54002	361.23254	1323.10083	-826.64172	469.91495	1331.15454	-91.84295	514.86005	115.80653	668.40198	76.94074	8.97760	-410.80847	552.16150	12.63532	-1290.70496	391.87347	61.35551
1088	9.058	934.09442	129.33434	1597.46228	-88.46738	360.05869	1321.40515	-825.78241	470.07080	1330.66467	-70.18041	518.54706	132.79189	648.10278	78.32329	5.03107	-419.83847	558.82910	9.24858	-1293.39136	393.54034	70.36715
1089	9.067	933.66559	129.28331	1596.19629	-87.65004	358.94272	1319.07788	-824.92090	470.41046	1329.76428	-47.41033	522.01215	144.24663	625.20618	79.94938	3.00558	-434.24835	563.68323	7.03244	-1291.47766	394.39761	76.79250
1090	9.075	933.53894	129.21509	1594.54163	-87.08622	357.90958	1316.24390	-824.13965	470.83514	1328.46692	-24.46941	524.92438	151.75873	600.55743	81.68632	2.34761	-453.71310	566.56940	5.84633	-1285.62366	394.08215	80.34995
1091	9.083	933.76837	129.10959	1592.55237	-86.77850	356.96262	1313.02930	-823.49719	471.24112	1326.79272	-1.45403	526.91528	156.70961	575.23785	83.41499	2.26754	-477.01752	568.13782	5.29796	-1276.20398	392.12286	81.88742
1092	9.092	934.37714	128.96918	1590.28027	-86.73939	356.09232	1309.53857	-823.02759	471.55054	1324.77075	21.77985	527.76080	159.84480	549.98767	85.07847	2.24278	-502.12125	569.16406	4.98802	-1263.04944	388.17004	81.96707
1093	9.100	935.35101	128.81142	1587.78394	-86.99364	355.29117	1305.84595	-822.75293	471.72607	1322.44043	45.44648	527.44012	161.60281	525.04083	86.70544	2.06761	-527.31262	570.16937	4.70072	-1245.79041	382.34186	79.93749
1094	9.108	936.64709	128.65378	1585.13196	-87.57556	354.56696	1302.00586	-822.69275	471.75330	1319.85291	69.71534	526.13855	162.34300	500.35220	88.34610	1.71820	-551.99719	571.38007	4.33897	-1224.29431	375.16119	74.91479
1095	9.117	938.20996	128.51941	1582.39795	-88.51580	353.96500	1298.07813	-822.86163	471.61768	1317.06873	94.61091	524.20605	162.34250	475.83649	89.97290	1.25714	-576.28101	572.79639	3.85081	-1198.79175	367.21664	67.31464
1096	9.125	939.96997	128.44302	1579.65796	-89.81459	353.59064	1294.15344	-823.25702	471.30698	1314.15222	120.09205	521.96942	161.76288	451.46164	91.51915	0.78182	-600.37921	574.35046	3.28436	-1169.79773	359.00754	58.93124
1097	9.133	941.83356	128.45396	1576.99329	-91.41984	353.59219	1290.36487	-823.84851	470.83057	1311.16980	146.23889	519.43878	160.58835	427.24457	92.98814	0.36363	-624.43933	575.96027	2.79851	-1138.03564	350.94208	51.72745
1098	9.142	943.69159	128.55560	1574.48328	-93.23978	354.07541	1286.86780	-824.57666	470.23212	1308.19165	173.25488	516.36298	158.65060	403.18710	94.45398	0.01889	-648.54071	577.55017	2.53957	-1104.37183	343.29077	46.84629
1099	9.150	945.44299	128.72308	1572.19580	-95.17994	355.00165	1283.79846	-825.36462	469.58362	1305.29102	201.25647	512.68707	155.81429	379.23840	95.98158	-0.28270	-672.69604	579.13782	2.53135	-1069.65588	336.18488	44.52470
1100	9.158	947.00580	128.92415	1570.19592	-97.15966	356.17691	1281.24329	-826.13904	468.94772	1302.54016	230.15051	508.69739	152.04872	355.34964	97.56931	-0.57880	-696.87164	580.78809	2.67248	-1034.54834	329.76273	44.47099
1101	9.167	948.31323	129.14183	1568.56055	-99.09705	357.35962	1279.24292	-826.85297	468.32013	1299.99255	259.70111	504.68323	147.32892	331.51147	99.16281	-0.86348	-721.03564	582.46429	2.79996	-999.58704	324.30539	46.15546
1102	9.175	949.31305	129.36362	1567.36755	-100.88962	358.38666	1277.81238	-827.49963	467.61771	1297.67029	289.68561	500.71307	141.61934	307.70566	100.72077	-1.08973	-745.18896	584.05664	2.78761	-965.46619	320.18826	48.94398
1103	9.183	949.98083	129.55769	1566.66296	-102.41293	359.21942	1276.95508	-828.10541	466.75580	1295.60327	320.08307	496.74820	134.95590	283.87384	102.23973	-1.20318	-769.36298	585.54175	2.63971	-933.08929	317.67731	52.20071
1104	9.192	950.33496	129.69009	1566.44092	-103.54377	359.90732	1276.66187	-828.70605	465.73090	1293.88257	351.14691	492.75937	127.44579	259.93228	103.72366	-1.17938	-793.58972	586.98596	2.48347	-903.10583	316.76520	55.34651
1105	9.200	950.43463	129.76143	1566.64868	-104.20336	360.52045	1276.91174	-829.31531	464.60623	1292.64453	383.21011	488.69595	119.20646	235.77722	105.17920	-1.05488	-817.89203	588.43005	2.43341	-875.32349	317.25241	57.89130
1106	9.208	950.36279	129.80832	1567.21094	-104.39667	361.09781	1277.68433	-829.90625	463.43927	1292.01172	416.39069	484.45898	110.37173	211.32458	106.64686	-0.88692	-842.31055	589.85059	2.47839	-848.73621	318.93265	59.51802
1107	9.217	950.20630	129.87894	1568.05310	-104.20564	361.63235	1278.96973	-830.42358	462.24927	1292.06189	450.47311	479.89990	101.11641	186.57758	108.20411	-0.70489	-866.89624	591.17834	2.51004	-822.20380	321.59619	60.17358
1108	9.225	950.04736	130.00958	1569.10522	-103.73505	362.08295	1280.75671	-830.81097	461.04178	1292.82446	485.01611	474.81824	91.62582	161.62234	109.91014	-0.54636	-891.67084	592.35858	2.44361	-795.02783	324.94568	60.08122
1109	9.233	949.96808	130.20778	1570.29407	-103.06575	362.39539	1283.01453	-831.03052	459.84204	1294.28467	519.55493	469.05902	82.10780	136.54614	111.73913	-0.46149	-916.64221	593.47937	2.33549	-766.97565	328.59641	59.62603
1110	9.242	950.05182	130.45673	1571.54907	-102.24739	362.52576	1285.68872	-831.06866	458.68945	1296.38879	553.74066	462.73666	72.90796	111.37775	113.60640	-0.42819	-941.82495	594.75421	2.34901	-738.01392	332.14575	59.16200
1111	9.250	950.37201	130.73267	1572.81091	-101.31256	362.46011	1288.71021	-830.92969	457.60709	1299.04785	587.41376	456.22430	64.51848	86.09109	115.48412	-0.34317	-967.19507	596.31396	2.58217	-708.16522	335.29263	58.90891
1112	9.258	950.97528	131.00169	1574.02771	-100.28973	362.22153	1292.00610	-830.61768	456.59903	1302.15393	620.58820	449.72809	57.39269	60.62497	117.42578	-0.13170	-992.68463	598.14270	2.99666	-677.56909	337.89282	58.99535
1113	9.267	951.87585	131.21489	1575.14465	-99.20650	361.85400	1295.50122	-830.12427	455.67029	1305.60583	653.08820	443.24347	51.84266	34.92014	119.44968	0.17169	-1018.26184	600.16608	3.47221	-646.57739	339.89407	59.50908
1114	9.275	953.06537	131.33488	1576.10547	-98.08312	361.38965	1299.11267	-829.43616	454.83096	1309.31335	684.07715	437.12488	47.95082	8.99405	121.47893	0.45314	-1043.95508	602.29523	3.88118	-615.78784	341.30539	60.45011
1115	9.283	954.52576	131.35884	1576.85852	-96.92029	360.83267	1302.74573	-828.55292	454.09158	1313.18274	712.22345	432.06461	45.26868	-16.99338	123.42168	0.66105	-1069.77759	604.48816	4.17865	-586.03125	342.20377	61.63952
1116	9.292	956.22418	131.30579	1577.35107	-95.69151	360.17413	1306.29712	-827.49896	453.46408	1317.09900	736.27679	428.37485	42.76402	-42.70871	125.23226	0.98895	-1095.60229	606.80481	4.47857	-558.28021	342.65732	62.66649
1117	9.300	958.10095	131.20444	1577.51733	-94.34398	359.42511	1309.66345	-826.32281	452.95392	1320.91907	755.27557	425.84482	39.33469	-67.65747	126.85201	1.92145	-1121.05530	609.32855	5.11189	-533.40198	342.62262	62.95014
1118	9.308	960.07019	131.10033	1577.28784	-92.80943	358.64529	1312.74365	-825.08856	452.54755	1324.47632	768.61676	424.20670	34.36782	-91.25223	128.14774	4.02618	-1145.57190	612.02075	6.61872	-511.87555	341.94498	61.97459
1119	9.317	962.03687	131.03476	1576.61682	-91.04166	357.92505	1315.43799	-823.86731	452.22336	1327.60266	776.34900	423.34985	27.92476	-112.88034	128.96994	7.62511	-1168.63123	614.66943	9.52220	-493.75375	340.46112	59.53062
1120	9.325	963.92883	131.00972	1575.48340	-89.06375	357.32861	1317.64673	-822.72705	451.97604	1330.15540	779.20428	423.24789	20.60657	-131.95560	129.24246	12.67111	-1189.98462	617.03088	13.99297	-478.87085	338.08240	55.71391
1121	9.333	965.71796	131.00583	1573.87122	-86.97267	356.86435	1319.27026	-821.70782	451.81934	1332.03992	777.98804	423.96832	13.19379	-148.02652	128.95090	19.00529	-1209.68787	619.03162	19.81662	-467.05353	334.82330	50.72569
1122	9.342	967.41785	131.01688	1571.76575	-84.90123	356.50278	1320.21021	-820.79663	451.76303	1333.23657	772.80005	425.69229	6.22616	-160.80035	128.08310	26.75978	-1227.85522	620.76379	26.69713	-458.25226	330.86346	44.69726
1123	9.350	969.07440	131.05467	1569.16553	-82.97929	356.20871	1320.38049	-819.93964	451.77997	1333.81006	763.01605	428.45422	-0.09732	-169.70432	126.58946	36.38598	-1244.30029	622.19312	34.36194	-452.61945	326.58600	37.66000
1124	9.358	970.74286	131.14781	1566.08276	-81.30612	355.96268	1319.73413	-819.08643	451.79282	1333.86584	748.14685	431.80981	-5.48771	-173.38342	124.35208	47.94022	-1258.40625	622.94427	42.40773	-450.48315	322.41647	29.67205
1125	9.367	972.47998	131.32849	1562.53772	-79.93149	355.76404	1318.29126	-818.22321	451.70587	1333.47498	728.53784	435.05017	-9.31169	-170.31903	121.28198	60.20275	-1269.41382	622.63226	50.41207	-452.24561	318.61307	21.05413
1126	9.375	974.36554	131.59425	1558.56213	-78.85532	355.62256	1316.14331	-817.37689	451.45047	1332.64246	705.29370	437.79022	-11.27806	-160.19568	117.42841	71.03458	-1276.85303	621.28503	58.05303	-458.32269	315.35883	12.64779
1127	9.383	976.47559	131.88693	1554.20117	-78.05179	355.54706	1313.42773	-816.60156	451.01041	1331.33472	679.94843	440.11111	-11.95921	-144.15280	112.77489	79.02158	-1280.65710	619.24213	64.88847	-469.02869	313.01413	5.79810
1128	9.392	978.83167	132.12598	1549.51575	-77.50139	355.53046	1310.28650	-815.95691	450.42639	1329.52197	654.10834	442.25458	-12.10678	-123.80286	107.09640	84.41187	-1280.92163	616.96680	70.44146	-484.35980	312.03961	1.66064
1129	9.400	981.41870	132.25993	1544.58569	-77.20827	355.54272	1306.82678	-815.48999	449.77689	1327.20520	628.79102	444.37424	-12.06648	-100.47870	100.33423	88.30338	-1277.65430	615.01172	74.60399	-503.93408	312.57513	0.24874
1130	9.408	984.21558	132.26987	1539.50146	-77.20052	355.53552	1303.10559	-815.22809	449.14600	1324.42395	604.07416	446.46555	-12.04188	-75.15491	92.95323	91.41429	-1270.65527	613.85095	77.51013	-526.91376	314.22696	0.38209
1131	9.417	987.18219	132.14117	1534.34802	-77.52384	355.44647	1299.15417	-815.18323	448.59607	1321.24426	579.60297	448.45505	-12.23717	-48.55392	85.74940	93.75456	-1259.47729	613.65125	78.92924	-551.80798	316.37506	0.68469
1132	9.425	990.25824	131.86858	1529.19519	-78.23000	355.19785	1295.02783	-815.35754	448.15448	1317.73450	555.19153	450.34009	-12.67201	-21.17444	79.44736	94.97709	-1243.55225	614.22162	78.12399	-576.92761	318.60873	0.46641
1133	9.433	993.36597	131.47835	1524.11450	-79.35896	354.69818	1290.83411	-815.73633	447.83276	1313.94092	530.88727	452.21014	-13.18462	6.70926	74.48129	94.74873	-1222.53284	615.17584	74.55919	-601.36322	320.81812	-0.22860
1134	9.442	996.37610	131.01729	1519.22253	-80.91994	353.86298	1286.71704	-816.28137	447.65167	1309.88611	506.77969	454.15320	-13.63455	34.99530	70.92406	92.96558	-1196.62598	616.11792	68.65156	-625.18988	323.00937	-1.03820
1135	9.450	999.12292	130.52692	1514.68652	-82.88079	352.66083	1282.81555	-816.95435	447.61310	1305.61353	482.88556	456.19366	-14.01449	63.67841	68.52710	89.81854	-1166.62524	616.73621	61.70297	-648.80835	325.16449	-1.63952
1136	9.458	1001.49457	130.03123	1510.67798	-85.17637	351.15179	1279.23193	-817.73816	447.66382	1301.22766	459.17447	458.31659	-14.37009	92.80115	66.89536	85.70378	-1133.58411	616.79596	55.17466	-672.43750	327.26935	-1.90023
1137	9.467	1003.45367	129.53928	1507.32703	-87.72572	349.47598	1276.03162	-818.61572	447.72818	1296.87476	435.61069	460.46698	-14.71962	122.43521	65.67268	81.07483	-1098.43494	616.06769	49.98676	-696.11401	329.37048	-1.88136
1138	9.475	1004.96350	129.07120	1504.71533	-90.43654	347.79150	1273.26611	-819.54919	447.75940	1292.70154	412.10510	462.57492	-15.06168	152.72559	64.59232	76.32880	-1061.89392	614.40613	46.38220	-719.85046	331.52301	-1.75588
1139	9.483	1005.96613	128.67699	1502.88428	-93.19570	346.21069	1270.99194	-820.49792	447.75177	1288.83118	388.52850	464.64221	-15.36683	183.94376	63.44054	71.73669	-1024.56677	611.89606	44.30168	-743.68231	333.72513	-1.69872
1140	9.492	1006.42706	128.40491	1501.83618	-95.86396	344.77472	1269.26941	-821.44257	447.74011	1285.35901	364.82391	466.71039	-15.59138	216.37399	62.05219	67.42317	-986.99121	608.76202	43.66459	-767.62378	335.93204	-1.79357
1141	9.500	1006.35547	128.26230	1501.53760	-98.29227	343.46344	1268.15186	-822.38593	447.78308	1282.37000	341.02191	468.78677	-15.73213	250.13013	60.33180	63.37446	-949.71191	605.16516	44.31172	-791.65393	338.08710	-1.97858
1142	9.508	1005.79156	128.21550	1501.93213	-100.35843	342.22125	1267.67419	-823.33142	447.91858	1279.95264	317.15295	470.84271	-15.82685	285.18234	58.27597	59.44096	-913.41968	601.13831	45.89770	-815.75128	340.15680	-2.09414
1143	9.517	1004.80280	128.20099	1502.96326	-102.00103	340.98917	1267.84412	-824.25940	448.13751	1278.19836	293.18109	472.78845	-15.91782	321.49442	55.99970	55.40925	-878.78162	596.63702	47.91902	-839.93329	342.16003	-2.03664
1144	9.525	1003.50342	128.12836	1504.58447	-103.22720	339.73517	1268.63794	-825.12262	448.39795	1277.18799	269.01221	474.50931	-16.02020	359.00824	53.70868	51.18633	-845.98926	591.57275	49.83099	-864.27557	344.16437	-1.85966
1145	9.533	1002.05756	127.90347	1506.73657	-104.08639	338.46899	1270.00928	-825.86511	448.64612	1276.97473	244.57446	476.04080	-16.08095	397.54752	51.56805	46.94680	-814.60632	585.81342	51.17546	-888.86847	346.26874	-1.71427
1146	9.542	1000.62500	127.47361	1509.32104	-104.62745	337.23929	1271.90674	-826.44836	448.82050	1277.57166	219.86133	477.61395	-15.98039	436.82153	49.56347	43.11645	-783.90399	579.27014	51.69785	-913.72986	348.52478	-1.68741
1147	9.550	999.29413	126.85217	1512.20825	-104.87352	336.11926	1274.28955	-826.85919	448.85785	1278.95020	194.88104	479.40598	-15.64709	476.46304	47.51196	40.25393	-753.26526	572.03473	51.43446	-938.78497	350.80740	-1.69867
1148	9.558	998.07611	126.10173	1515.26770	-104.83092	335.17810	1277.12842	-827.09753	448.71259	1281.05212	169.65173	481.34436	-15.17694	515.97473	45.22528	38.89171	-722.31390	564.39136	50.68008	-963.94629	352.86078	-1.59123
1149	9.567	996.95703	125.29601	1518.39453	-104.51141	334.44769	1280.39209	-827.16589	448.36798	1283.80457	144.24799	483.24075	-14.75466	554.64795	42.63527	39.34457	-690.83154	556.65485	49.81157	-989.17084	354.51248	-1.30128
1150	9.575	995.94141	124.48908	1521.51392	-103.94194	333.90787	1284.03125	-827.07166	447.82550	1287.12878	118.74775	484.99133	-14.46231	591.56848	39.74421	41.52358	-658.72601	548.98291	49.14098	-1014.44580	355.78198	-0.90329
1151	9.583	995.04919	123.69727	1524.56799	-103.15989	333.49634	1287.97339	-826.82971	447.08704	1290.93982	93.14021	486.59650	-14.26134	625.72668	36.59224	44.77599	-626.14001	541.37744	48.89595	-1039.80750	356.85809	-0.54858
1152	9.592	994.29645	122.90379	1527.50769	-102.20131	333.13531	1292.12866	-826.45752	446.14478	1295.14417	67.35645	488.11935	-14.12539	656.18726	33.40040	47.95936	-593.53546	533.86267	49.19162	-1065.35156	357.98254	-0.36295
1153	9.600	993.69550	122.09584	1530.29688	-101.08640	332.75504	1296.40002	-825.96985	444.98578	1299.62659	41.39051	489.62781	-14.08864	682.21362	30.57572	49.97468	-561.65430	526.60071	49.93734	-1091.13196	359.24026	-0.32838
1154	9.608	993.25305	121.29569	1532.90833	-99.80885	332.29877	1300.69434	-825.38147	443.60455	1304.23242	15.33814	491.09314	-14.13530	703.28784	28.40948	50.33391	-531.38184	519.84967	50.77778	-1117.03369	360.48438	-0.22146
1155	9.617	992.94751	120.54527	1535.30554	-98.33805	331.71973	1304.92419	-824.71918	442.01407	1308.77075	-10.65154	492.44977	-13.93500	719.17035	26.93620	49.13771	-503.53622	513.88715	51.13699	-1142.69861	361.47949	0.40812
1156	9.625	992.72296	119.86711	1537.43860	-96.63882	330.98285	1308.99548	-824.02911	440.24976	1313.04504	-36.29668	493.69238	-12.59180	730.11609	26.13617	46.68484	-478.68378	508.99051	50.39210	-1167.54321	362.04980	2.24180
1157	9.633	992.51758	119.25379	1539.25293	-94.70044	330.07367	1312.79407	-823.36646	438.35895	1316.88464	-60.90343	494.72437	-8.77090	736.94342	26.02032	43.37270	-457.09055	505.44620	48.12923	-1190.94653	362.12616	5.97252
1158	9.642	992.29236	118.68304	1540.69934	-92.55527	328.99872	1316.18555	-822.76996	436.39563	1320.16711	-83.12914	495.36966	-1.14078	740.55859	26.56808	39.79134	-438.79303	503.53226	44.33117	-1212.50928	361.77240	11.83014
1159	9.650	992.03192	118.12498	1541.74512	-90.27757	327.76740	1319.02808	-822.23682	434.43295	1322.83728	-101.09148	495.76578	11.35722	741.19159	27.77512	36.42796	-423.74496	503.46378	39.36662	-1232.12805	361.28293	19.36594
1160	9.658	991.73584	117.55107	1542.37573	-87.96864	326.37906	1321.19470	-821.71515	432.56711	1324.90320	-112.74297	496.42294	29.29627	738.20911	29.60400	33.12010	-411.96271	505.36783	33.76986	-1249.80786	361.23483	27.84506
1161	9.667	991.41156	116.94938	1542.57751	-85.73853	324.83215	1322.59314	-821.12006	430.90640	1326.41235	-116.21191	497.67023	52.13350	730.82825	31.82557	29.01255	-403.57648	509.26465	27.97309	-1265.34668	362.17120	36.86207
1162	9.675	991.06799	116.32578	1542.32263	-83.68711	323.14227	1323.17566	-820.36859	429.55469	1327.42249	-110.40740	499.27875	77.58767	718.98694	34.08035	23.35136	-398.81494	514.95514	22.24682	-1278.06836	364.05447	46.50961
1163	9.683	990.72906	115.69244	1541.58301	-81.88486	321.35635	1322.93713	-819.41748	428.57840	1327.97998	-96.05157	500.75281	102.04273	703.48114	36.11468	16.51236	-398.00482	521.87109	16.87247	-1286.92188	366.22314	56.79906
1164	9.692	990.46008	115.05631	1540.36072	-80.36182	319.54642	1321.91443	-818.28290	427.97147	1328.10962	-75.84393	501.81845	122.26676	685.23621	37.89157	10.06111	-401.54138	528.99115	12.23690	-1291.02917	367.95010	66.89149
1165	9.700	990.35455	114.41482	1538.69653	-79.11558	317.77435	1320.18799	-817.03296	427.66113	1327.81970	-52.92065	502.51224	137.09460	664.61694	39.52344	5.51688	-409.81287	535.06226	8.69999	-1290.20654	368.83850	75.22422
1166	9.708	990.47913	113.76329	1536.65576	-78.13171	316.05966	1317.87463	-815.76123	427.54816	1327.11548	-29.23595	502.88312	147.29732	641.72437	41.14504	3.20868	-423.18033	539.29523	6.42220	-1284.94092	368.68375	80.71604
1167	9.717	990.83960	113.12183	1534.31396	-77.39915	314.39111	1315.10583	-814.56366	427.52844	1326.00903	-5.45672	502.78320	154.10851	617.10486	42.81299	2.42131	-441.74438	541.87372	5.24877	-1275.81567	367.14856	83.60407
1168	9.725	991.41339	112.56152	1531.73804	-76.91821	312.76358	1312.00659	-813.52710	427.49545	1324.52075	18.33173	501.93695	158.33740	591.70135	44.50991	2.25729	-464.62375	543.57947	4.76469	-1262.96021	363.78168	84.59520
1169	9.733	992.19989	112.17080	1528.97803	-76.70648	311.19162	1308.68164	-812.72406	427.35504	1322.67749	42.23261	500.11075	160.51299	566.25769	46.21447	2.16698	-489.78656	545.02942	4.55851	-1246.08545	358.45398	83.46811
1170	9.742	993.20703	111.99715	1526.09119	-76.79870	309.70261	1305.20654	-812.20630	427.04706	1320.52087	66.44947	497.24429	161.16229	541.07416	47.91132	1.95485	-515.24170	546.42212	4.37703	-1224.92590	351.58475	79.31593
1171	9.750	994.40997	112.04900	1523.15869	-77.23489	308.34192	1301.63123	-812.00116	426.55029	1318.12219	91.17896	493.47794	160.78247	516.19702	49.56187	1.60304	-540.14069	547.82129	4.10106	-1199.53967	343.83002	72.13035
1172	9.758	995.76617	112.31676	1520.26221	-78.03679	307.19199	1298.00513	-812.10840	425.87213	1315.58496	116.51862	489.06137	159.71872	491.61218	51.14174	1.15845	-564.54871	549.32538	3.71064	-1170.33203	335.70627	63.45877
1173	9.767	997.24567	112.76827	1517.46851	-79.17655	306.37939	1294.41333	-812.49780	425.04297	1313.02905	142.49646	484.21600	158.12144	467.29587	52.69749	0.69470	-588.71625	550.91406	3.24063	-1138.00366	327.51312	55.44634
1174	9.775	998.81012	113.34908	1514.85205	-80.56667	306.04242	1290.98914	-813.10468	424.11447	1310.56311	169.15039	479.05670	155.96960	443.20410	54.29115	0.28587	-612.79077	552.44617	2.77026	-1103.46411	319.44202	49.60361
1175	9.783	1000.36523	113.99536	1512.50940	-82.09773	306.24924	1287.88208	-813.83252	423.13849	1308.25061	196.55933	473.61090	153.14618	419.25656	55.90370	-0.03314	-636.85284	553.87573	2.42327	-1067.60889	311.70044	46.39026
1176	9.792	1001.75500	114.64831	1510.53674	-83.69335	306.91183	1285.20154	-814.57147	422.14349	1306.09241	224.79199	467.90930	149.53864	395.36523	57.47803	-0.29821	-660.92468	555.27393	2.28280	-1031.11865	304.56430	45.52761
1177	9.800	1002.82953	115.27006	1509.00256	-85.32374	307.78958	1282.99243	-815.23151	421.13800	1304.06567	253.80569	462.04184	145.05887	371.48138	59.02920	-0.58844	-684.97070	556.69067	2.31372	-994.56567	298.33868	46.46164
1178	9.808	1003.51794	115.85272	1507.94434	-86.96621	308.60675	1281.26892	-815.77368	420.11118	1302.18555	283.43597	456.09598	139.58862	347.60672	60.61285	-0.93216	-708.98029	558.11963	2.38622	-958.72205	293.30359	48.61391
1179	9.817	1003.82935	116.41096	1507.38489	-88.55611	309.17984	1280.06238	-816.22260	419.02493	1300.52686	313.55850	450.09232	133.00517	323.77417	62.21984	-1.24879	-733.00714	559.54498	2.37674	-924.64557	289.66943	51.40503
1180	9.825	1003.81421	116.96894	1507.34326	-89.97501	309.46051	1279.42822	-816.64398	417.83246	1299.20947	344.25607	443.99762	125.28696	299.98099	63.79476	-1.41079	-757.11255	560.95416	2.27648	-893.22742	287.51498	54.20596
1181	9.833	1003.53424	117.55556	1507.83215	-91.07943	309.50528	1279.41113	-817.09827	416.50647	1298.36987	375.80295	437.77127	116.55863	276.12372	65.30829	-1.35727	-781.31512	562.33630	2.18525	-864.46631	286.76172	56.41746
1182	9.842	1003.02795	118.20528	1508.84814	-91.74940	309.42374	1280.02014	-817.60553	415.04855	1298.12756	408.45340	431.47479	107.09559	252.04883	66.75887	-1.15246	-805.59680	563.72247	2.18792	-837.34021	287.21466	57.66735
1183	9.850	1002.30573	118.94003	1510.35889	-91.94165	309.32153	1281.23340	-818.14233	413.46997	1298.55371	442.21341	425.28448	97.32352	227.67953	68.18039	-0.92661	-829.94409	565.17139	2.27180	-810.54431	288.59613	57.90589
1184	9.858	1001.42871	119.72469	1512.29285	-91.71841	309.24203	1283.01978	-818.65942	411.76773	1299.65686	476.84720	419.15707	87.66728	203.05801	69.66439	-0.74834	-854.39099	566.67627	2.35365	-783.24426	290.56232	57.34665
1185	9.867	1000.56274	120.47056	1514.55054	-91.21051	309.14655	1285.34692	-819.10327	409.93802	1301.39697	512.04504	412.59637	78.34247	178.27356	71.30286	-0.59728	-879.01221	568.20544	2.38643	-755.16797	292.77142	56.33563
1186	9.875	999.87769	121.11819	1517.04492	-90.53623	308.95560	1288.17078	-819.43207	408.00906	1303.71094	547.44666	405.05090	69.43595	153.38678	73.11088	-0.44986	-903.86523	569.84631	2.46252	-726.29449	294.94229	55.20725
1187	9.883	999.40515	121.69006	1519.71863	-89.75666	308.59973	1291.42310	-819.62177	406.04926	1306.52600	582.57001	396.45468	61.19574	128.41315	75.04403	-0.31768	-928.94049	571.70905	2.71740	-696.67328	296.82480	54.21659
1188	9.892	999.04254	122.24012	1522.51770	-88.89348	308.03903	1295.01599	-819.66541	404.14600	1309.76331	616.84668	387.27444	54.09647	103.33279	77.05224	-0.19088	-954.15540	573.70667	3.12430	-666.47809	298.18198	53.55086
1189	9.900	998.67737	122.77963	1525.37134	-87.96568	307.26437	1298.85742	-819.57080	402.37839	1313.34131	649.69794	378.20935	48.61510	78.10559	79.09425	-0.01442	-979.42346	575.69177	3.53888	-636.08374	298.85373	53.31761
1190	9.908	998.27869	123.28395	1528.19629	-87.00639	306.29156	1302.86060	-819.35291	400.80209	1317.17346	680.52777	369.91412	44.94057	52.70578	81.15501	0.22221	-1004.75104	577.69379	3.86789	-606.07794	298.81848	53.49394
1191	9.917	997.90125	123.74910	1530.90137	-86.05136	305.14774	1306.93787	-819.02490	399.44086	1321.15906	708.64423	362.79166	42.68723	27.15076	83.20631	0.44432	-1030.18701	579.80701	4.09969	-577.25061	298.16867	53.86977
1192	9.925	997.62903	124.19209	1533.39722	-85.11178	303.86270	1310.98608	-818.59601	398.28549	1325.17310	733.20483	356.84549	40.85072	1.53720	85.14449	0.62626	-1055.62720	582.03540	4.36261	-550.48663	296.98941	54.02380
1193	9.933	997.50311	124.60744	1535.62354	-84.15643	302.48471	1314.88062	-818.07843	397.30130	1329.06201	753.31250	351.78760	38.25782	-23.88724	86.86644	0.96765	-1080.71069	584.34155	5.03354	-526.48926	295.21350	53.44592
1194	9.942	997.50159	124.96365	1537.55139	-83.12074	301.10016	1318.48230	-817.49518	396.44061	1332.65161	768.30225	347.39233	34.14703	-48.65588	88.31702	1.95982	-1104.92871	586.68213	6.68625	-505.56927	292.60522	51.78832
1195	9.950	997.57611	125.23444	1539.14087	-81.94669	299.80942	1321.65723	-816.88556	395.66342	1335.76379	778.05750	343.62857	28.42673	-72.05624	89.39410	4.23283	-1127.84937	588.97766	9.83397	-487.73505	288.91440	49.00621
1196	9.958	997.68488	125.41281	1540.32227	-80.62843	298.67413	1324.30066	-816.30310	394.95749	1338.24023	783.05237	340.43695	21.60235	-93.20395	89.96716	8.20990	-1149.24121	591.12305	14.61904	-472.93073	284.05179	45.26274
1197	9.967	997.79645	125.50259	1541.04150	-79.21798	297.70660	1326.35474	-815.79987	394.33710	1339.96973	783.96149	337.78696	14.56383	-111.28714	89.99271	13.90213	-1168.96875	592.94714	20.73645	-461.16083	278.14609	40.76171
1198	9.975	997.87598	125.51096	1541.31677	-77.78587	296.89673	1327.82520	-815.40082	393.82022	1340.93872	781.21747	336.01102	8.22783	-125.96143	89.45668	21.06144	-1186.85645	594.13086	27.66539	-452.40582	271.46973	35.68950
1199	9.983	997.88556	125.45155	1541.25208	-76.37803	296.21982	1328.80811	-815.09393	393.40244	1341.28442	775.23700	335.49786	2.98592	-137.68637	88.31374	29.38079	-1202.86438	594.39453	34.93924	-446.32220	264.32068	30.23030
1200	9.992	997.82745	125.35184	1541.00745	-74.99799	295.62296	1329.50732	-814.83960	393.04568	1341.28467	767.18683	335.96661	-1.51489	-147.71436	86.70528	38.40400	-1217.57068	593.92645	42.28970	-441.88995	256.95532	24.57382
