# Supplementary material for: Novel Methods for Surface EMG Analysis and Exploration Based on Multi-Modal Gaussian Mixture Models
Source: PLoS One. 2016 Jun 30;11(6):e0157239. doi: 10.1371/journal.pone.0157239 (PMC4928879; doi:10.1371/journal.pone.0157239)
Supplement: S1 File — (ZIP) [file pone.0157239.s001.zip › Haf_horses_trot_data/Haf_h04_t2_emg.anc]

File_Type:	Analog R/C ASCII	Generation#:	2
Board_Type:	NI USB-6225	Polarity:	Bipolar
Trial_Name:	Landegat	Trial#:	2	Duration(Sec.):	9.999166	#Channels:	64
BitDepth:	16	PreciseRate:	1200.000000
Name	LDL	acc1x	acc1y	acc1z	GM1L	acc2x	acc2y	acc2z	GM2L	acc3x	acc3y	acc3z	GM3L	acc4x	acc4y	acc4z	LDR	acc5x	acc5y	acc5z	GM1R	acc6x	acc6y	acc6z	GM2R	acc7x	acc7y	acc7z	GM3R	acc8x	acc8y	acc8z	BLDL	acc9x	acc9y	acc9z	BGM1L	acc10x	acc10y	acc10z	BGM2L	acc11x	acc11y	acc11z	BGM3L	acc12x	acc12y	acc12z	BLDR
Rate	1200	1200	1200	1200	1200	1200	1200	1200	1200	1200	1200	1200	1200	1200	1200	1200	1200	1200	1200	1200	1200	1200	1200	1200	1200	1200	1200	1200	1200	1200	1200	1200	1200	1200	1200	1200	1200	1200	1200	1200	1200	1200	1200	1200	1200	1200	1200	1200	1200
Range	5000	5000	5000	5000	5000	5000	5000	5000	5000	5000	5000	5000	5000	5000	5000	5000	5000	5000	5000	5000	5000	5000	5000	5000	5000	5000	5000	5000	5000	5000	5000	5000	5000	5000	5000	5000	5000	5000	5000	5000	5000	5000	5000	5000	5000	5000	5000	5000	5000
0.000000	-28	50	86	-60	-109	-34	11	-17	-18	-4	-74	-66	-97	-14	-30	-60	-102	34	-84	-31	-105	-22	-100	-69	-67	-4	-98	-15	-74	-70	-153	-75	37	6216	-5042	-9976	-1980	399	2801	-4397	3783	1915	5858	1408	2825	1862	9394	9593	-3955
0.000833	-26	44	87	-61	-108	-35	11	-16	-17	5	-68	-66	-94	-13	-27	-67	-99	36	-86	2	-102	-23	-101	-69	-64	0	-97	-13	-75	-67	-147	-75	-63	6450	-5145	-10398	-1171	457	3185	-4805	5312	2004	6137	1166	2446	1746	9320	9061	-3613
0.001667	-25	43	82	-60	-109	-33	11	-17	-21	6	-70	-66	-97	-17	-30	-61	-100	34	-85	-30	-103	-23	-101	-70	-70	-3	-98	-14	-74	-68	-150	-77	241	6619	-5192	-10817	-1341	483	3544	-5188	7235	2075	6317	916	2300	1610	9158	8544	1828
0.002500	-26	42	90	-59	-110	-34	11	-17	-19	6	-72	-66	-97	-14	-29	-66	-99	35	-85	-32	-109	-24	-100	-69	-63	0	-100	-15	-73	-70	-147	-76	425	6715	-5174	-11217	-2041	470	3881	-5533	9150	2129	6394	671	2972	1472	8925	8049	1424
0.003333	-27	42	86	-61	-108	-33	11	-3	-16	6	-72	-69	-94	-15	-29	-62	-99	34	-83	-32	-108	-22	-100	-68	-66	-3	-100	-14	-73	-69	-148	-76	390	6751	-5091	-11599	-2573	420	4194	-5834	10206	2175	6374	445	3788	1337	8611	7583	4092
0.004167	-28	43	87	-60	-111	-31	11	-18	-17	6	-72	-66	-97	-14	-29	-58	-97	28	-85	-31	-105	-23	-101	-70	-64	-1	-98	-9	-75	-70	-147	-75	558	6725	-4951	-11951	-2622	338	4474	-6143	10873	2213	6260	229	4260	1218	8241	7149	6556
0.005000	-28	41	88	-59	-110	-33	27	-18	-22	5	-73	-66	-96	-13	-44	-58	-100	34	-86	-30	-105	-24	-100	-68	-64	-4	-97	-15	-74	-70	-150	-75	483	6649	-4732	-12272	-1423	229	4729	-6407	11326	2256	6060	38	4995	1119	7823	6741	7458
0.005833	-28	40	86	-59	-110	-33	11	-18	-21	5	-101	-67	-100	-13	-31	-60	-99	58	-90	-31	-104	-24	-104	-72	-65	-4	-97	-14	-75	-73	-149	-73	297	6531	-4499	-12555	2646	96	4955	-6654	11438	2289	5790	-126	5291	1044	7363	6369	8121
0.006667	-28	43	84	-55	-109	-34	10	-19	-19	4	-74	-65	-96	-15	-32	-61	-101	29	-88	-33	-104	-24	-102	-72	-74	-4	-105	-16	-76	-72	-151	-78	1042	6398	-4199	-12795	5380	-55	5159	-6877	10557	2331	5461	-270	3621	1009	6872	6015	7864
0.007500	-31	37	82	-62	-111	-35	8	-23	-22	2	-75	-65	-99	-18	-33	-61	-99	37	-86	-31	-102	-26	-99	-68	-66	-3	-99	-13	-72	-73	-151	-75	475	6205	-3858	-12996	7566	-212	5340	-7080	9173	2375	5091	-370	5005	1009	6375	5690	12887
0.008333	-28	40	87	-57	-111	-32	11	-16	-17	-15	-75	-66	-96	-15	-43	-57	-103	34	-87	-30	-107	-23	-101	-69	-65	0	-97	-15	-74	-67	-147	-76	133	6013	-3487	-13158	12411	-373	5503	-7270	7688	2439	4706	-457	5063	1039	5882	5384	9213
0.009167	-28	42	88	-52	-110	-32	13	-15	-19	3	-74	-66	-97	-14	-27	-59	-98	35	-88	-60	-104	-24	-100	-69	-65	-4	-101	-14	-77	-72	-148	-74	58	5821	-3096	-13283	17221	-537	5645	-7453	5394	2473	4312	-508	4329	1103	5398	5085	7588
0.010000	-28	38	82	-59	-112	-36	12	-17	-18	5	-76	-66	-98	-17	-31	-62	-101	34	-88	-33	-107	-26	-104	-70	-58	-3	-99	-17	-76	-73	-151	-81	-238	5626	-2685	-13382	23188	-693	5769	-7629	2686	2523	3939	-527	3760	1195	4930	4784	6361
0.010833	-28	37	88	-62	-112	-39	11	-18	-27	0	-75	-67	-98	-17	-32	-99	-103	34	-88	-35	-110	-27	-103	-74	-68	-4	-102	-18	-76	-74	-150	-79	-429	5445	-2267	-13452	29866	-836	5886	-7796	-766	2574	3593	-523	3618	1315	4491	4476	1330
0.011667	-29	37	82	-60	-110	-34	13	-16	-19	2	-73	-67	-98	-17	-32	-60	-102	34	-86	-35	-107	-25	-101	-70	-68	9	-100	-15	-75	-73	-152	-77	-61	5278	-1852	-13518	32767	-958	5990	-7953	-5971	2620	3298	-491	2193	1453	4085	4153	-2600
0.012500	-25	39	90	-62	-109	-34	10	-16	-19	2	-75	-67	-97	-19	-31	-78	-101	38	-85	-34	-105	-27	-102	-70	-64	-5	-102	-17	-77	-73	-151	-77	-474	5127	-1443	-13579	32722	-1066	6091	-8105	-12115	2658	3049	-448	2042	1607	3714	3821	-2392
0.013333	-26	39	97	-112	-108	-34	12	-16	-18	3	-74	-66	-100	-17	-30	-60	-97	33	-87	-35	-103	-24	-100	-70	-64	-1	-100	-12	-73	-72	-150	-79	-493	5001	-1057	-13638	32604	-1151	6187	-8255	-15493	2686	2868	-383	1915	1758	3376	3421	-8067
0.014167	-26	40	89	-60	-109	-35	12	-16	-17	3	-75	-67	-95	-16	-30	-61	-99	34	-78	-35	-103	-24	-111	-69	-64	-3	-101	-15	-74	-74	-148	-75	-367	4895	-682	-13704	32230	-1216	6274	-8390	-12101	2695	2745	-319	955	1903	3068	3002	-14967
0.015000	-27	39	87	-65	-135	-38	12	-15	-17	3	-76	-70	-97	-17	-32	-61	-104	32	-90	-39	-108	-27	-102	-74	-67	-22	-102	-16	-75	-76	-153	-78	-444	4805	-337	-13796	31718	-1262	6347	-8522	-4907	2688	2680	-247	-280	2033	2781	2531	-14579
0.015833	-29	37	82	-63	-113	-39	7	-21	-22	-1	-60	-72	-97	-18	-33	-56	-99	34	-88	-36	-107	-24	-101	-70	-65	-3	-102	-17	-76	-76	-148	-77	-409	4743	-1	-13896	31431	-1279	6411	-8637	-219	2662	2677	-178	-169	2145	2519	2016	-19976
0.016667	-21	38	84	-63	-112	-36	6	-16	-21	4	-77	-69	-98	-17	-31	-62	-102	34	-91	-36	-110	-28	-101	-72	-67	-5	-103	-16	-75	-69	-151	-75	-604	4694	258	-14026	30971	-1283	6468	-8740	762	2617	2722	-116	1348	2225	2266	1438	-23807
0.017500	-30	40	86	-61	-110	-36	11	-17	-19	3	-81	-69	-98	-14	-31	-60	-99	33	-88	-35	-110	-27	-103	-69	-64	-4	-104	-18	-76	-75	-152	-77	-599	4669	502	-14169	30620	-1267	6504	-8829	-1200	2541	2800	-65	1434	2265	2014	814	-24371
0.018333	-28	34	84	-66	-112	-38	7	-17	-19	3	-78	-75	-99	-15	-32	-61	-102	33	-87	-38	-110	-27	-107	-72	-66	-3	-107	-15	-74	-74	-149	-78	-628	4646	709	-14337	30241	-1236	6509	-8906	-4789	2437	2903	-34	880	2266	1755	132	-27280
0.019167	-27	35	99	-63	-112	-38	9	-17	-23	1	-77	-70	-102	-19	-32	-60	-103	33	-88	-33	-105	-25	-104	-72	-65	-5	-103	-16	-76	-74	-150	-79	-1043	4642	879	-14519	29740	-1183	6482	-8962	-8640	2314	3018	-16	936	2223	1475	-598	-28871
0.020000	-25	42	84	-61	-114	-36	9	-16	-17	5	-76	-68	-97	-14	-28	-58	-99	36	-88	-32	-107	-26	-103	-70	-52	-3	-105	-13	-70	-70	-147	-76	-386	4642	1011	-14706	26475	-1127	6430	-9001	-12866	2172	3119	-19	-901	2137	1178	-1369	-30155
0.020833	-25	38	86	-58	-108	-34	12	-14	-14	5	-74	-65	-94	-13	-30	-57	-83	35	-86	-31	-104	-22	-101	-66	-62	0	-98	-13	-74	-68	-147	-73	-457	4651	1105	-14904	18185	-1060	6327	-9033	-17138	2004	3192	-49	-683	1994	832	-2199	-25728
0.021667	-28	40	86	-57	-110	-35	10	-18	-21	5	-76	-64	-97	-11	-30	-61	-100	35	-84	-31	-109	-23	-104	-69	-65	0	-99	-12	-68	-70	-149	-75	-769	4662	1164	-15096	10596	-991	6170	-9048	-20162	1812	3227	-104	-1160	1803	445	-3063	-24688
0.022500	-24	39	87	-58	-109	-36	9	-15	-18	6	-49	-64	-100	-13	-31	-57	-100	35	-85	-31	-108	-26	-101	-69	-66	0	-99	-15	-75	-75	-150	-76	-384	4675	1183	-15285	4158	-920	5960	-9052	-22470	1605	3210	-185	-2094	1562	6	-3961	-22511
0.023333	-27	36	84	-60	-135	-38	8	-38	-21	1	-77	-66	-98	-14	-30	-61	-105	35	-86	-32	-108	-25	-105	-74	-83	-3	-104	-16	-76	-73	-149	-69	-894	4688	1166	-15461	-279	-845	5679	-9053	-23892	1381	3116	-291	-2686	1285	-486	-4883	-15169
0.024167	-28	40	84	-63	-115	-40	4	-18	-19	3	-80	-66	-102	-16	-32	-61	-103	35	-88	-33	-108	-25	-103	-67	-65	-1	-99	-14	-76	-72	-148	-76	-1123	4708	1122	-15627	-2571	-780	5331	-9044	-24519	1152	2941	-419	-2766	969	-1030	-5825	-11114
0.025000	-28	39	85	-62	-118	-36	7	-18	-19	6	-77	-64	-98	-13	-32	-60	-100	35	-86	-33	-107	-24	-105	-70	-65	0	-100	-10	-74	-69	-150	-76	-561	4731	1037	-15774	-4604	-716	4918	-9036	-24621	913	2686	-577	-3911	628	-1630	-6768	-7390
0.025833	-27	39	82	-61	-110	-38	10	-15	-21	4	-74	-60	-97	-15	-32	-60	-101	35	-86	-83	-104	-23	-100	-68	-65	0	-100	-15	-73	-72	-149	-77	-438	4752	919	-15902	-8483	-661	4436	-9027	-24298	674	2329	-761	-3730	266	-2288	-7724	1387
0.026667	-25	39	85	-58	-109	-33	10	-16	-18	5	-73	-62	-92	-12	-28	-57	-98	28	-81	-31	-102	-22	-98	-69	-67	0	-98	-27	-75	-68	-146	-75	-420	4784	780	-16016	-10333	-618	3879	-9023	-23671	437	1876	-964	-3235	-118	-3006	-8662	6757
0.027500	-24	42	88	-57	-109	-30	11	-11	-18	7	-70	-61	-93	-13	-28	-68	-101	34	-83	-29	-105	-22	-97	-67	-61	1	-98	-12	-73	-67	-146	-73	-367	4816	601	-16119	-11351	-595	3253	-9029	-22755	208	1316	-1197	-3830	-505	-3764	-9618	6391
0.028333	-24	43	88	-58	-104	-30	21	-10	-24	5	-74	-59	-93	-10	-24	-53	-95	38	-82	-26	-101	-16	-96	-66	-65	1	-98	-11	-70	-60	-141	-74	-390	4860	395	-16216	-13567	-592	2569	-9041	-21613	-19	654	-1458	-4461	-891	-4566	-10545	13589
0.029167	-28	42	89	-56	-111	-30	12	-11	-16	8	-72	-62	-93	-12	-27	-57	-99	35	-84	-31	-102	-21	-98	-65	-61	11	-97	-11	-73	-67	-143	-74	-167	4900	154	-16315	-17217	-611	1814	-9059	-20724	-234	-104	-1768	-4335	-1272	-5403	-11458	16461
0.030000	-26	43	92	-59	-107	-32	10	-14	-18	4	-77	-63	-97	-12	-28	-58	-99	34	-85	-31	-104	-30	-100	-72	-69	0	-100	-10	-73	-72	-152	-78	-47	4949	-118	-16420	-21226	-658	1007	-9099	-19750	-441	-954	-2067	-4478	-1643	-6271	-12347	18277
0.030833	-26	39	84	-61	-111	-35	9	-15	-18	4	-76	-67	-96	-18	-31	-59	-99	30	-88	-32	-108	-25	-101	-70	-65	-1	-102	-15	-76	-72	-147	-78	71	4999	-424	-16540	-25230	-746	161	-9143	-18613	-628	-1879	-2415	-4983	-1997	-7154	-13231	22427
0.031667	-27	38	85	-62	-110	-34	10	-15	-22	2	-79	-67	-97	-17	-34	-61	-101	32	-90	-33	-103	-32	-102	-73	-65	-6	-101	-3	-76	-74	-149	-76	-68	5053	-759	-16672	-28770	-848	-718	-9204	-17180	-802	-2884	-2796	-5401	-2338	-8058	-14103	22332
0.032500	-30	38	84	-63	-112	-36	7	-16	-21	0	-76	-58	-97	-18	-33	-55	-99	30	-91	-35	-109	-25	-100	-72	-65	-3	-101	-16	-74	-73	-147	-76	-456	5108	-1128	-16836	-30165	-990	-1607	-9268	-15157	-958	-3956	-3208	-5125	-2658	-8957	-14971	21605
0.033333	-26	42	86	-61	-110	-22	13	-38	-18	4	-74	-65	-96	-16	-30	-58	-98	34	-86	-32	-104	-22	-101	-70	-62	-1	-101	-15	-74	-73	-149	-76	49	5145	-1529	-17014	-30349	-1178	-2511	-9344	-12690	-1097	-5080	-3658	-6153	-2966	-9857	-15794	19332
0.034167	-26	40	85	-59	-112	-34	13	-12	-18	6	-70	-64	-95	-10	-30	-58	-97	36	-86	-35	-107	-26	-99	-70	-63	-1	-100	-15	-74	-72	-146	-74	485	5197	-1970	-17235	-32710	-1404	-3419	-9428	-10390	-1224	-6252	-4145	-5795	-3255	-10743	-16635	21289
0.035000	-27	41	89	-59	-111	-32	10	-13	-18	16	-72	-68	-97	-14	-30	-57	-100	36	-88	-32	-103	-23	-101	-72	-64	-1	-102	-21	-74	-73	-145	-73	-214	5223	-2449	-17485	-32747	-1669	-4305	-9518	-7002	-1336	-7441	-4672	-4917	-3538	-11607	-17479	20415
0.035833	-28	40	86	-61	-111	-32	15	-13	-16	5	-72	-66	-95	-15	-28	-56	-100	34	-86	-35	-108	-22	-101	-70	-66	-1	-99	-13	-74	-73	-150	-74	174	5243	-2971	-17743	-32760	-1977	-5166	-9609	-3420	-1438	-8643	-5236	-5024	-3816	-12448	-18337	15920
0.036667	-30	33	86	-58	-110	-33	12	-12	-16	5	-73	-67	-97	-14	-31	-59	-98	34	-90	-33	-105	-21	-98	-69	-63	-3	-101	-17	-98	-75	-147	-73	-15	5243	-3547	-18067	-32751	-2314	-5980	-9693	400	-1528	-9850	-5846	-4297	-4097	-13254	-19205	16610
0.037500	-26	40	87	-61	-111	-35	11	-16	-17	7	-66	-77	-99	-16	-32	-59	-101	35	-88	-34	-107	-27	-100	-68	-64	0	-98	-13	-75	-74	-149	-74	-87	5226	-4172	-18378	-31348	-2684	-6742	-9767	4572	-1618	-11039	-6473	-3099	-4384	-14012	-20085	13744
0.038333	-26	40	73	-61	-115	-34	12	-15	-21	3	-73	-62	-98	-16	-32	-60	-101	35	-86	-33	-108	-24	-101	-69	-66	-1	-100	-16	-77	-75	-152	-75	33	5194	-4862	-18722	-29964	-3072	-7442	-9826	8858	-1704	-12198	-7197	-3690	-4683	-14723	-20982	10445
0.039167	-28	41	85	-63	-114	-40	9	-15	-21	6	-73	-66	-103	-16	-31	-59	-101	36	-84	-35	-112	-26	-101	-68	-65	-3	-97	-16	-76	-72	-148	-74	165	5145	-5622	-19060	-30316	-3471	-8064	-9862	12823	-1793	-13308	-7928	-3484	-4993	-15364	-21893	11015
0.040000	-42	43	87	-62	-107	-33	15	-13	-19	5	-73	-65	-100	-15	-31	-59	-101	33	-87	-34	-105	-22	-101	-69	-64	-4	-97	-14	-74	-73	-150	-51	283	5080	-6463	-19388	-29494	-3886	-8601	-9868	16426	-1888	-14355	-8700	-1922	-5328	-15944	-22817	12123
0.040833	-28	42	88	-60	-105	-38	10	-16	-17	7	-92	-66	-95	-13	-24	-60	-97	34	-85	-34	-104	-23	-98	-67	-62	0	-97	-14	-72	-72	-141	-73	412	5005	-7384	-19700	-26504	-4289	-9047	-9843	19568	-1998	-15321	-9507	-747	-5689	-16444	-23751	6246
0.041667	-26	44	88	-64	-107	-31	15	-13	-15	7	-70	-66	-96	-14	-29	-59	-98	35	-85	-32	-102	-19	-94	-66	-64	-1	-99	-13	-74	-70	-160	-76	319	4909	-8392	-19990	-23020	-4680	-9398	-9779	22372	-2118	-16201	-10350	247	-6081	-16867	-24692	7198
0.042500	-28	41	91	-59	-110	-33	10	-15	-18	8	-69	-68	-96	-16	-31	-56	-100	35	-85	-31	-112	-24	-99	-70	-65	-3	-98	-14	-75	-70	-148	-73	797	4817	-9475	-20245	-20657	-5047	-9654	-9680	24293	-2265	-16982	-11226	1314	-6494	-17194	-25614	7274
0.043333	-28	41	88	-62	-109	-32	13	-63	-19	7	-73	-62	-96	-14	-29	-60	-99	34	-86	-31	-108	-21	-97	-65	-65	-4	-97	-14	-77	-70	-149	-74	947	4728	-10633	-20470	-18208	-5383	-9811	-9541	25730	-2434	-17644	-12124	1944	-6947	-17426	-26518	4637
0.044167	-28	42	90	-57	-111	-33	11	-15	-16	9	-74	-63	-97	-16	-29	-60	-101	22	-84	-31	-108	-22	-100	-70	-66	-3	-99	-14	-76	-73	-147	-74	775	4646	-11850	-20655	-15623	-5695	-9885	-9369	26847	-2641	-18183	-13050	2353	-7421	-17557	-27387	5389
0.045000	-27	40	89	-24	-107	-29	15	-12	-15	8	-75	-62	-97	-16	-27	-60	-102	33	-84	-29	-105	-21	-97	-66	-61	-15	-96	-13	-72	-73	-148	-74	635	4580	-13123	-20801	-12784	-5950	-9873	-9160	27083	-2874	-18585	-13989	2706	-7926	-17579	-28170	3946
0.045833	-28	40	90	-59	-111	-33	13	-16	-18	7	-75	-60	-96	-16	-31	-61	-102	36	-91	-31	-105	-22	-100	-69	-65	-3	-99	-14	-72	-72	-147	-73	476	4541	-14422	-20918	-8832	-6175	-9797	-8935	26898	-3153	-18855	-14942	3267	-8456	-17492	-28890	2730
0.046667	-28	39	89	-61	-110	-32	16	-14	-18	7	-73	-65	-93	-18	-27	-74	-99	34	-81	-31	-107	-21	-94	-68	-64	-1	-97	-13	-73	-70	-149	-73	606	4531	-15728	-21004	-4185	-6357	-9661	-8694	26425	-3467	-18984	-15912	2524	-9015	-17296	-29517	960
0.047500	-22	41	89	-57	-110	-32	15	-14	-23	5	-72	-63	-100	-17	-27	-60	-100	35	-81	-31	-104	-24	-98	-68	-63	-3	-98	-12	-75	-73	-147	-73	1234	4565	-17004	-21071	-3658	-6506	-9486	-8454	24687	-3834	-18976	-16904	2354	-9597	-16989	-30033	1078
0.048333	-27	77	92	-58	-109	-34	13	-13	-16	8	-72	-64	-98	-17	-27	-60	-102	32	-84	-30	-105	-24	-100	-73	-65	0	-97	-19	-74	-73	-148	-80	445	4631	-18243	-21129	-1950	-6622	-9289	-8230	23233	-4247	-18833	-17896	3464	-10195	-16583	-30429	2424
0.049167	-24	39	85	-60	-111	-34	10	-16	-22	0	-76	-67	-98	-18	-27	-59	-99	33	-81	-32	-100	-22	-99	-67	-66	-3	-99	-13	-72	-68	-145	-76	683	4749	-19392	-21182	-12	-6731	-9049	-8033	21748	-4710	-18564	-18893	2826	-10797	-16085	-30696	-2114
0.050000	-27	36	93	-60	-111	-35	12	-14	-21	3	-76	-65	-97	-17	-29	-61	-105	29	-85	-32	-105	-22	-100	-68	-68	-4	-101	-16	-76	-73	-150	-78	561	4912	-20462	-21247	2265	-6827	-8866	-7887	20192	-5222	-18184	-19928	2637	-11431	-15505	-30831	-737
0.050833	-27	37	85	-61	-113	-33	12	-16	-19	4	-78	-67	-97	-18	-25	-62	-100	33	-86	-33	-105	-24	-100	-70	-67	-5	-100	-18	-72	-72	-149	-77	541	5130	-21401	-21323	5144	-6920	-8662	-7815	18572	-5778	-17702	-20884	2601	-12057	-14851	-30825	-2009
0.051667	-29	37	82	-57	-113	-35	13	-15	-18	5	-75	-68	-94	-17	-29	-59	-101	34	-85	-35	-105	-22	-101	-70	-62	-1	-100	-18	-74	-72	-147	-77	445	5387	-22205	-21432	8703	-7026	-8515	-7836	16949	-6378	-17138	-21872	1611	-12694	-14141	-30687	-4995
0.052500	-26	40	86	-58	-113	-28	13	-13	-17	6	-77	-67	-98	-16	-28	-63	-100	34	-85	-30	-104	-22	-100	-70	-67	-4	-100	-16	-76	-72	-149	-75	399	5683	-22846	-21557	9704	-7127	-8394	-7969	15143	-7025	-16503	-22855	1035	-13327	-13401	-30435	-5168
0.053333	-26	42	87	-67	-110	-32	12	-14	-18	5	-74	-65	-97	-15	-30	-60	-101	35	-83	-30	-107	-23	-102	-74	-63	0	-95	-14	-76	-73	-147	-74	69	6017	-23328	-21719	11612	-7333	-8317	-8238	13347	-7714	-15827	-23823	1592	-13938	-12641	-30063	-2809
0.054167	-24	43	85	-58	-113	-32	15	-14	-21	6	-76	-90	-100	-18	-27	-56	-101	37	-84	-32	-107	-17	-100	-70	-66	-1	-100	-16	-77	-73	-147	-74	202	6377	-23639	-21914	15752	-7550	-8288	-8659	11480	-8438	-15129	-24771	1267	-14557	-11890	-29603	-8432
0.055000	-27	41	86	-58	-111	-33	11	-15	-18	8	-73	-63	-100	-14	-27	-58	-98	34	-81	-36	-107	-22	-102	-72	-65	0	-97	-16	-69	-73	-149	-74	-159	6760	-23783	-22142	19475	-7830	-8305	-9239	9750	-9193	-14429	-25695	621	-15140	-11160	-29064	-8949
0.055833	-26	42	86	-59	-111	-34	13	-16	-16	5	-73	-67	-97	-17	-30	-66	-99	33	-85	-33	-105	-22	-100	-70	-64	-1	-100	-16	-75	-74	-150	-96	-148	7144	-23759	-22400	22020	-8164	-8361	-9985	7890	-9996	-13744	-26588	363	-15701	-10477	-28460	-7944
0.056667	-30	40	84	-64	-114	-38	8	-19	-21	4	-74	-68	-98	-19	-6	-60	-104	33	-87	-33	-108	-24	-107	-75	-66	-3	-91	-18	-76	-74	-152	-78	-187	7533	-23569	-22676	23783	-8578	-8449	-10906	5988	-10752	-13090	-27449	397	-16234	-9844	-27819	-10938
0.057500	-30	37	82	-64	-115	-38	12	-18	-23	2	-78	-70	-99	2	-36	-61	-105	33	-86	-33	-107	-23	-101	-72	-66	-1	-102	-16	-75	-74	-151	-76	-442	7904	-23214	-22946	24457	-9050	-8549	-11979	4110	-11579	-12469	-28264	131	-16716	-9287	-27154	-9411
0.058333	-27	40	82	-69	-114	-38	8	-23	-26	4	-75	-64	-100	-16	-31	-60	-102	30	-86	-35	-109	-23	-105	-107	-65	-4	-104	-18	-74	-75	-149	-78	-499	8246	-22701	-23255	24729	-9603	-8654	-13225	2239	-12402	-11900	-29022	-284	-17151	-8812	-26484	-8966
0.059167	-28	41	84	-61	-112	-36	11	-16	-18	3	-74	-86	-109	-17	-29	-60	-101	33	-83	-36	-97	-21	-101	-70	-66	0	-102	-15	-75	-74	-150	-79	-750	8553	-22034	-23538	25061	-10223	-8741	-14606	649	-13221	-11383	-29710	-322	-17517	-8428	-25819	-9041
0.060000	-22	42	87	-59	-111	-34	11	-16	-18	6	-72	-62	-95	-15	-28	-59	-97	35	-83	-32	-105	-21	-101	-69	-61	0	-98	-10	-68	-68	-144	-73	-934	8819	-21209	-23808	26113	-10909	-8797	-16110	-607	-14029	-10930	-30343	-1275	-17816	-8138	-25172	-9014
0.060833	-23	33	89	-59	-104	-29	15	-13	-15	2	-73	-62	-93	-13	-27	-56	-98	36	-85	-27	-102	-19	-98	-69	-62	1	-96	-10	-69	-58	-146	-73	-49	9024	-20238	-24055	23007	-11661	-8809	-17710	-2664	-14828	-10530	-30903	-2315	-18053	-7945	-24550	-7909
0.061667	-25	43	90	-57	-107	-32	13	-15	-16	7	-73	-61	-94	-12	-27	-58	-99	36	-98	-32	-103	-11	-99	-70	-63	0	-97	-10	-72	-68	-147	-73	-870	9169	-19131	-24274	19952	-12460	-8759	-19376	-4599	-15612	-10186	-31400	-825	-18204	-7851	-23954	-2891
0.062500	-28	44	89	-58	-110	-33	13	-14	-15	7	-60	-63	-92	-17	-29	-61	-100	35	-82	-28	-104	-21	-99	-69	-62	1	-97	-11	-73	-69	-145	-75	-871	9239	-17892	-24456	17583	-13301	-8640	-21068	-5905	-16339	-9891	-31790	-1399	-18273	-7846	-23390	-4617
0.063333	-9	41	89	-59	-109	-39	16	-14	-12	7	-75	-64	-93	-15	-27	-58	-95	36	-83	-31	-100	-21	-100	-72	-81	1	-100	-13	-70	-70	-143	-73	-887	9244	-16525	-24602	14527	-14171	-8449	-22779	-7308	-17103	-9643	-32111	-999	-18266	-7944	-22852	-1668
0.064167	-23	39	87	-59	-109	-34	12	-25	-17	5	-75	-69	-95	-18	-31	-64	-100	32	-85	-34	-107	-22	-102	-74	-63	0	-99	-14	-76	-73	-151	-80	-918	9171	-15047	-24711	12219	-15055	-8189	-24455	-8595	-17796	-9433	-32345	-366	-18187	-8102	-22345	-305
0.065000	-26	39	88	-61	-109	-35	10	-19	-25	3	-76	-66	-97	-19	-29	-62	-100	32	-87	-34	-108	-25	-103	-75	-67	-4	-116	-14	-82	-75	-149	-76	-937	9034	-13449	-24792	11136	-15938	-7848	-26065	-9578	-18445	-9261	-32494	-761	-18048	-8333	-21853	-538
0.065833	-31	34	81	-63	-114	-38	8	-19	-24	1	-78	-87	-99	-18	-32	-66	-105	29	-90	-35	-105	-25	-102	-75	-64	0	-97	-13	-73	-76	-151	-74	-510	8827	-11767	-24844	7692	-16796	-7454	-27563	-10573	-19035	-9117	-32561	-1837	-17856	-8638	-21367	995
0.066667	-28	40	87	-60	-111	-40	13	-17	-18	4	-78	-67	-98	-17	-29	-62	-99	33	-86	-34	-108	-23	-100	-70	-69	0	-98	-15	-73	-73	-146	-74	-791	8560	-10015	-24879	4159	-17617	-7020	-28933	-11260	-19572	-9007	-32543	-1049	-17620	-9003	-20890	5933
0.067500	-25	38	84	-59	-108	-33	15	-16	-17	4	-74	-66	-96	-16	-29	-58	-102	33	-85	-34	-102	-23	-98	-72	-66	0	-97	-11	-72	-69	-146	-75	-624	8240	-8220	-24908	3211	-18381	-6567	-30154	-11686	-20047	-8921	-32441	-877	-17369	-9425	-20422	2576
0.068333	-23	41	90	-60	-109	-34	11	-15	-17	5	-75	-66	-94	-16	-28	-57	-97	34	-86	-32	-102	-30	-97	-69	-60	-3	-99	-14	-72	-64	-145	-64	-711	7869	-6408	-24941	3047	-19094	-6108	-31213	-11730	-20450	-8869	-32271	-1734	-17112	-9886	-19963	1110
0.069167	-22	40	87	-59	-107	-33	13	-15	-15	6	-75	-63	-90	-15	-28	-56	-98	30	-86	-32	-103	-23	-99	-69	-63	0	-94	-12	-69	-68	-146	-77	-542	7460	-4612	-24987	2724	-19731	-5679	-32045	-11584	-20787	-8850	-32014	-2175	-16868	-10394	-19508	2813
0.070000	-23	39	85	-62	-110	-36	10	-15	-18	5	-77	-69	-98	-18	-27	-60	-98	33	-95	-35	-110	-24	-100	-68	-63	-1	-100	-16	-76	-69	-148	-76	-272	7016	-2869	-25063	2377	-20287	-5295	-32433	-11366	-21052	-8878	-31699	-1718	-16648	-10935	-19071	-634
0.070833	-28	39	85	-63	-109	-39	15	-18	-19	4	-76	-88	-99	-17	-30	-60	-99	28	-86	-35	-108	-26	-100	-70	-63	0	-101	-17	-74	-70	-148	-79	-104	6548	-1214	-25168	1772	-20755	-4986	-32582	-10771	-21245	-8938	-31311	-2111	-16456	-11520	-18641	803
0.071667	-23	41	88	-60	-109	-36	11	-16	-16	5	-73	-69	-97	-18	-30	-60	-101	33	-86	-33	-108	-12	-99	-69	-64	-1	-121	-16	-77	-72	-149	-76	146	6060	308	-25315	509	-21144	-4762	-32661	-9868	-21365	-9053	-30851	-2709	-16306	-12131	-18244	1935
0.072500	-25	38	82	-61	-104	-40	10	-16	-19	5	-75	-65	-96	-19	-28	-60	-100	29	-86	-34	-107	-27	-102	-70	-67	0	-101	-16	-76	-69	-148	-73	441	5564	1654	-25505	-253	-21456	-4649	-32681	-8654	-21432	-9222	-30359	-2398	-16196	-12769	-17884	1324
0.073333	-25	41	84	-57	-110	-36	9	-16	-18	7	-78	-68	-99	-19	-32	-61	-101	30	-79	-33	-107	-27	-104	-74	-66	-5	-105	-18	-76	-78	-150	-78	529	5054	2794	-25744	1266	-21694	-4658	-32704	-7052	-21429	-9452	-29809	-2139	-16130	-13430	-17576	1304
0.074167	-27	35	84	-62	-113	-41	8	-21	-23	2	-79	-68	-98	-3	-27	-63	-101	32	-86	-32	-107	-26	-102	-73	-63	0	-102	-18	-72	-70	-148	-77	1637	4547	3694	-26021	121	-21881	-4792	-32698	-5786	-21381	-9737	-29207	-3324	-16097	-14101	-17323	1148
0.075000	-26	33	90	-60	-109	-39	10	-19	-17	3	-72	-66	-96	-19	-29	-59	-99	33	-86	-31	-104	-25	-101	-68	-61	-1	-100	-16	-79	-73	-148	-78	1481	4035	4342	-26337	-2349	-22017	-5050	-32711	-4575	-21292	-10093	-28583	-1737	-16095	-14789	-17139	5977
0.075833	-26	41	86	-61	-113	-19	9	-16	-17	5	-73	-66	-97	-21	-28	-58	-100	32	-86	-34	-107	-25	-102	-72	-62	0	-102	-17	-74	-69	-147	-75	1614	3516	4712	-26693	-2118	-22129	-5425	-32713	-2954	-21176	-10495	-27917	-1402	-16108	-15483	-17030	3607
0.076667	-27	37	85	-62	-110	-38	11	-17	-22	2	-75	-64	-97	-18	-29	-63	-101	32	-90	-36	-99	-23	-102	-73	-66	-4	-102	-17	-77	-70	-151	-79	1925	2997	4803	-27074	-2466	-22233	-5905	-32711	-1592	-21036	-10959	-27220	-1190	-16135	-16180	-17005	3944
0.077500	-27	38	86	-61	-112	-40	11	-21	-19	13	-77	-66	-92	-18	-28	-60	-102	33	-87	-32	-109	-23	-102	-73	-68	-3	-101	-15	-76	-73	-150	-77	1889	2481	4615	-27470	-2056	-22347	-6465	-32721	-446	-20886	-11465	-26521	-938	-16167	-16860	-17050	5228
0.078333	-30	39	86	-42	-110	-34	11	-18	-17	4	-76	-65	-99	-16	-30	-61	-102	32	-87	-32	-108	-24	-105	-73	-64	-5	-101	-17	-78	-73	-150	-79	2078	1959	4160	-27880	-731	-22475	-7090	-32711	448	-20731	-12013	-25800	-900	-16191	-17514	-17171	4020
0.079167	-28	40	85	-60	-111	-36	9	-22	-22	3	-76	-66	-97	-16	-34	-61	-101	33	-90	-33	-107	-23	-103	-75	-66	0	-103	-16	-75	-69	-150	-77	2660	1439	3461	-28287	-1572	-22645	-7745	-32718	937	-20585	-12578	-25075	-1917	-16204	-18123	-17351	2932
0.080000	-27	42	86	-57	-109	-34	15	-13	-16	7	-72	-65	-94	-14	-25	-58	-97	34	-87	-30	-96	-21	-99	-68	-60	3	-94	-17	-68	-65	-145	-75	2076	914	2541	-28684	-3885	-22854	-8401	-32604	917	-20434	-13145	-24356	-1010	-16204	-18679	-17583	6465
0.080833	-25	44	86	-42	-107	-35	13	-17	-17	7	-74	-64	-93	-14	-27	-60	-99	33	-85	-30	-104	-22	-99	-69	-66	-1	-103	-15	-73	-70	-147	-75	1927	384	1442	-29066	-3528	-23122	-9032	-32455	676	-20302	-13704	-23648	-601	-16191	-19184	-17854	4405
0.081667	-29	41	85	-60	-116	-36	11	-17	-17	4	-76	-67	-99	-19	-30	-60	-102	28	-92	-34	-107	-24	-129	-74	-68	-1	-104	-17	-77	-72	-150	-76	1641	-146	207	-29424	-2257	-23441	-9600	-32279	250	-20177	-14236	-22954	-1065	-16176	-19613	-18142	871
0.082500	-28	41	84	-63	-98	-36	9	-21	-23	1	-79	-68	-95	-23	-32	-61	-99	29	-87	-35	-103	-24	-100	-70	-67	1	-102	-17	-75	-70	-147	-76	1293	-671	-1099	-29746	-1801	-23807	-10080	-32100	-420	-20078	-14725	-22275	-1112	-16147	-19955	-18427	3859
0.083333	-30	41	91	-63	-111	-34	11	-17	-17	7	-75	-65	-96	-18	-29	-62	-102	32	-102	-33	-105	-23	-102	-70	-65	1	-100	-17	-85	-70	-148	-76	1086	-1198	-2442	-30041	-2117	-24211	-10453	-31922	-1276	-19980	-15162	-21621	-994	-16127	-20204	-18695	1433
0.084167	-27	42	86	-60	-112	-34	12	-13	-21	4	-78	-65	-96	-17	-30	-61	-109	29	-87	-32	-104	-22	-102	-70	-66	-1	-101	-17	-75	-72	-148	-77	561	-1719	-3760	-30296	-2677	-24667	-10697	-31738	-2217	-19891	-15532	-21004	-789	-16110	-20358	-18924	901
0.085000	-30	42	108	-63	-109	-33	11	-14	-21	7	-74	-64	-98	-16	-28	-60	-104	30	-90	-35	-107	-22	-102	-105	-61	0	-100	-15	-76	-69	-147	-77	230	-2233	-5022	-30524	-3272	-25087	-10804	-31527	-3193	-19801	-15826	-20419	-346	-16112	-20415	-19107	1539
0.085833	-26	42	84	-61	-108	-34	11	16	-17	6	-76	-72	-97	-15	-31	-60	-99	30	-87	-34	-107	-22	-100	-69	-66	0	-100	-25	-78	-73	-145	-75	-552	-2740	-6174	-30717	-3317	-25504	-10792	-31277	-3935	-19705	-16042	-19866	405	-16139	-20376	-19228	-298
0.086667	-26	42	86	-62	-111	-34	12	-13	-19	7	-70	-65	-99	-17	-30	-58	-80	32	-88	-32	-105	-25	-109	-68	-64	-1	-99	-14	-76	-68	-148	-76	-1563	-3232	-7177	-30888	-1082	-25883	-10584	-30964	-4277	-19595	-16169	-19384	1390	-16199	-20244	-19281	-667
0.087500	-26	42	87	-57	-108	-33	13	-13	-19	8	-73	-64	-96	-16	-28	-58	-101	35	-84	-31	-103	-19	-98	-68	-61	1	-99	-15	-74	-70	-155	-73	-981	-3705	-8008	-31030	-145	-26187	-10260	-30572	-4994	-19465	-16222	-18886	365	-16303	-20025	-19265	-2223
0.088333	-26	43	88	-61	-104	-36	12	-14	-16	10	-72	-62	-91	-13	-26	-56	-97	34	-83	-30	-108	-25	-99	-64	-62	1	-98	-11	-70	-67	-145	-62	-1267	-4158	-8644	-31154	-1952	-26401	-9809	-30081	-6017	-19316	-16199	-18463	2002	-16441	-19733	-19183	1035
0.089167	-26	45	87	-58	-108	-32	13	-15	-28	27	-73	-67	-95	-15	-28	-57	-101	33	-86	-32	-100	-22	-97	-64	-61	0	-101	-14	-73	-70	-145	-72	-2063	-4588	-9071	-31260	-900	-26481	-9256	-29483	-6248	-19156	-16111	-18089	2849	-16629	-19386	-19046	-529
0.090000	-26	41	85	-60	-114	-35	10	-17	-18	8	-73	-65	-98	-16	-31	-84	-102	33	-92	-39	-107	-26	-102	-69	-73	-1	-103	-15	-76	-74	-149	-78	-1860	-4992	-9289	-31365	-551	-26463	-8633	-28774	-6241	-18949	-15970	-17764	2753	-16856	-18993	-18863	-1873
0.090833	-30	37	82	-62	-114	-36	-1	-18	-25	6	-78	-68	-102	-17	-33	-60	-103	32	-92	-36	-108	-24	-101	-69	-68	-13	-110	-16	-80	-75	-152	-78	-2094	-5363	-9296	-31452	691	-26272	-7952	-27930	-5909	-18720	-15774	-17478	3186	-17116	-18557	-18632	-102
0.091667	-29	39	86	-60	-115	-40	10	-17	-21	9	-73	-66	-101	-18	-32	-53	-110	30	-90	-34	-112	-25	-101	-68	-68	-3	-102	-14	-80	-70	-148	-75	-2243	-5700	-9113	-31531	2467	-25934	-7258	-26966	-5465	-18476	-15546	-17235	3896	-17407	-18096	-18388	-1342
0.092500	-27	40	90	-58	-115	-38	16	-17	-21	8	-73	-67	-98	-15	-32	-60	-101	34	-87	-33	-108	-25	-98	-66	-65	-4	-99	-14	-55	-70	-147	-75	-2063	-6007	-8761	-31608	3863	-25413	-6572	-25882	-4954	-18221	-15293	-17031	3259	-17713	-17628	-18149	-2584
0.093333	-28	38	80	-58	-111	-33	12	-15	-19	7	-70	-63	-95	-11	-29	-57	-109	34	-84	-31	-102	-23	-100	-70	-63	-3	-98	-13	-72	-67	-144	-77	-2148	-6274	-8267	-31681	3464	-24803	-5944	-24687	-4299	-17959	-15027	-16868	3557	-18030	-17164	-17922	904
0.094167	-27	41	88	-53	-110	-32	15	-15	-15	6	-67	-64	-95	-15	-31	-59	-97	36	-84	-30	-102	-24	-98	-67	-64	-1	-98	-12	-77	-68	-144	-78	-2042	-6506	-7689	-31751	5052	-24033	-5381	-23399	-3431	-17727	-14760	-16741	3819	-18349	-16708	-17745	1706
0.095000	-24	40	89	-57	-109	-32	16	-14	-15	11	-69	-64	-92	-12	-26	-57	-88	37	-84	-31	-102	-32	-98	-68	-63	16	-96	-12	-69	-65	-144	-73	-1988	-6707	-6992	-31818	7756	-23157	-4922	-22051	-2645	-17461	-14497	-16645	3437	-18656	-16269	-17616	-2295
0.095833	-26	42	68	-58	-108	-33	17	-21	-17	8	-69	-62	-100	-13	-29	-61	-99	37	-82	-30	-103	-23	-97	-66	-63	-1	-97	-12	-73	-69	-146	-76	-1984	-6870	-6280	-31884	9323	-22203	-4585	-20667	-1807	-17253	-14250	-16582	2841	-18941	-15855	-17557	1025
0.096667	-25	42	87	-59	-108	-34	16	-16	-17	9	-67	-62	-95	-14	-28	-58	-100	37	-87	-31	-104	-24	-99	-68	-65	-4	-97	-14	-72	-68	-147	-76	-1800	-7005	-5568	-31939	8978	-21198	-4380	-19277	-1160	-17081	-14019	-16542	2800	-19203	-15468	-17580	174
0.097500	-27	37	86	-60	-108	-35	11	-18	-18	6	-72	-66	-87	-16	-31	-62	-102	34	-85	-32	-107	-26	-99	-68	-64	-4	-101	-14	-76	-75	-150	-78	-1868	-7112	-4888	-31986	7906	-20180	-4316	-17904	-534	-16949	-13807	-16529	2980	-19425	-15106	-17687	-1059
0.098333	-28	38	84	-60	-110	-36	10	-17	-24	4	-76	-67	-100	-17	-29	-63	-102	30	-84	-34	-109	-28	-103	-74	-72	-9	-101	-18	-86	-74	-150	-79	-1515	-7187	-4272	-32021	6257	-19180	-4389	-16578	-186	-16874	-13620	-16532	2509	-19616	-14778	-17888	549
0.099167	-32	35	81	-63	-112	-43	8	-22	-21	4	-77	-68	-98	-16	-48	-64	-104	33	-87	-33	-109	-25	-103	-68	-65	-5	-100	-16	-75	-73	-148	-77	-1116	-7236	-3742	-32030	4047	-18218	-4587	-15325	101	-16844	-13451	-16547	2168	-19761	-14471	-18167	-392
0.100000	-28	39	86	-59	-110	-38	15	-17	-18	6	-76	-64	-97	-15	-27	-45	-96	36	-86	-31	-103	-23	-99	-66	-33	0	-99	-14	-73	-69	-146	-75	-1251	-7263	-3307	-32024	2847	-17341	-4897	-14183	763	-16873	-13302	-16569	2611	-19854	-14186	-18531	-428
0.100833	-26	42	86	-56	-105	-32	16	-13	-23	5	-70	-64	-98	-12	-26	-60	-99	34	-85	-33	-103	-21	-97	-66	-64	0	-96	-15	-76	-72	-147	-80	-666	-7276	-3011	-32000	1448	-16576	-5299	-13181	1176	-16957	-13176	-16607	1139	-19945	-13933	-18973	-2136
0.101667	-23	42	87	-57	-109	-36	16	-15	-22	3	-73	-64	-100	-15	-29	-59	-101	34	-67	-31	-104	-23	-94	-67	-68	0	-99	-15	-73	-68	-147	-76	-111	-7272	-2829	-31950	-3684	-15940	-5765	-12326	658	-17087	-13065	-16651	946	-19993	-13700	-19480	261
0.102500	-26	36	85	-58	-109	-36	13	-33	-21	5	-72	-69	-96	-14	-26	-62	-100	35	-84	-33	-103	-18	-99	-68	-65	0	-99	-14	-75	-66	-150	-73	-623	-7258	-2785	-31877	-5936	-15449	-6273	-11657	731	-17263	-12965	-16696	1372	-20021	-13479	-20034	1026
0.103333	-27	41	86	-56	-108	-38	12	-14	-21	3	-74	-63	-95	-14	-27	-59	-102	39	-82	-32	-105	-23	-100	-66	-63	0	-99	-15	-75	-70	-147	-74	-221	-7232	-2857	-31777	-8054	-15113	-6794	-11099	734	-17473	-12887	-16746	925	-20031	-13275	-20622	-1648
0.104167	-27	39	81	-59	-104	-38	11	-15	-19	5	-74	-64	-98	-15	-29	-61	-100	35	-85	-33	-104	-24	-101	-67	-66	0	-101	-15	-74	-73	-151	-78	-338	-7203	-3045	-31657	-9272	-14924	-7307	-10740	739	-17710	-12807	-16784	592	-20034	-13105	-21225	555
0.105000	-26	39	84	-58	-112	-34	11	-12	-18	2	-74	-66	-96	-14	-24	-59	-101	17	-88	-31	-104	-21	-101	-67	-68	0	-104	-15	-74	-70	-147	-78	-136	-7169	-3337	-31508	-9801	-14909	-7764	-10546	948	-17957	-12741	-16816	54	-20040	-12943	-21820	-614
0.105833	-28	37	84	-64	-112	-35	12	-14	-19	6	-69	-67	-96	-14	-28	-59	-100	34	-86	-36	-107	-24	-99	-69	-64	0	-100	-16	-74	-70	-147	-73	8	-7125	-3714	-31348	-9982	-15032	-8166	-10507	1212	-18198	-12676	-16833	-1158	-20049	-12802	-22399	-2434
0.106667	-26	41	85	-58	-110	-36	12	-15	-18	-14	-76	-67	-98	-15	-29	-61	-101	32	-90	-32	-107	-24	-101	-69	-67	-3	-102	-15	-76	-74	-149	-77	-44	-7086	-4162	-31160	-12383	-15299	-8488	-10613	1221	-18429	-12620	-16831	-1034	-20072	-12687	-22940	-335
0.107500	-32	38	85	-60	-110	-36	9	-18	-27	2	-75	-67	-97	-16	-31	-62	-101	34	-84	-34	-107	-24	-103	-66	-61	1	-100	-14	-69	-60	-146	-75	-154	-7035	-4648	-30962	-13030	-15649	-8709	-10833	1476	-18640	-12563	-16805	-206	-20104	-12590	-23420	1804
0.108333	-19	42	86	-56	-109	-31	13	-13	-17	7	-72	-66	-96	-14	-28	-56	-99	35	-80	-31	-96	-21	-98	-65	-62	3	-102	-14	-74	-75	-146	-75	39	-6987	-5159	-30751	-11489	-16094	-8834	-11154	1758	-18822	-12510	-16750	-344	-20154	-12530	-23836	-3256
0.109167	-25	42	88	-59	-109	-34	12	-13	-14	7	-73	-64	-95	-14	-29	-55	-101	37	-82	-31	-105	-24	-100	-68	-62	1	-100	-13	-72	-69	-148	-78	-198	-6929	-5670	-30540	-9708	-16618	-8857	-11555	2234	-18966	-12466	-16667	-650	-20215	-12499	-24176	-1452
0.110000	-42	41	86	-58	-113	-33	11	-15	-17	4	-75	-69	-94	-17	-28	-58	-100	33	-86	-33	-105	-22	-102	-69	-62	-1	-103	-15	-76	-74	-149	-77	239	-6873	-6175	-30327	-8475	-17180	-8785	-12015	2652	-19062	-12422	-16547	-944	-20293	-12504	-24434	-1400
0.110833	-28	41	85	-61	-114	-60	9	-18	-23	4	-74	-66	-97	-17	-30	-62	-101	33	-86	-35	-108	-26	-105	-75	-64	-1	-101	-16	-79	-76	-150	-76	991	-6805	-6653	-30117	-7213	-17758	-8623	-12496	3220	-19121	-12381	-16391	-1211	-20367	-12539	-24583	-3532
0.111667	-28	38	84	-59	-112	-34	15	-15	-15	5	-73	-67	-96	0	-31	-56	-96	35	-83	-34	-102	-21	-98	-69	-66	0	-101	-12	-74	-73	-148	-76	1460	-6733	-7057	-29909	-6459	-18318	-8390	-12983	3630	-19125	-12337	-16193	-1356	-20445	-12616	-24637	-1998
0.112500	-10	40	88	-60	-113	-34	11	-10	-22	4	-75	-32	-98	-16	-30	-59	-97	35	-85	-34	-109	-24	-102	-73	-64	0	-101	-11	-76	-68	-147	-79	1109	-6653	-7410	-29715	-5879	-18857	-8102	-13455	3632	-19082	-12299	-15956	-1473	-20516	-12721	-24590	-3254
0.113333	-26	41	86	-59	-108	-35	15	-14	-17	7	-74	-64	-98	-16	-29	-46	-100	34	-84	-34	-102	-21	-98	-70	-63	-1	-99	-13	-75	-69	-147	-74	534	-6572	-7689	-29534	-4046	-19345	-7771	-13894	3802	-19015	-12263	-15680	-975	-20572	-12857	-24434	-3835
0.114167	-29	40	71	-75	-111	-36	9	-18	-19	6	-74	-65	-98	-17	-29	-60	-103	33	-87	-33	-108	-24	-102	-72	-64	-1	-100	-13	-72	-72	-146	-75	574	-6480	-7885	-29375	-1618	-19780	-7432	-14291	3951	-18866	-12227	-15371	-1653	-20600	-13021	-24198	-4881
0.115000	-27	41	87	-61	-112	-34	11	-17	-18	5	-76	-69	-100	-21	-31	-60	-101	32	-88	-34	-107	-25	-98	-74	-66	-5	-102	-17	-78	-73	-149	-78	1159	-6390	-8005	-29231	-3916	-20140	-7100	-14628	3089	-18712	-12191	-15024	-1694	-20610	-13214	-23861	-3420
0.115833	-33	37	82	-63	-112	-17	8	-19	-24	0	-77	-66	-99	-18	-32	-60	-99	30	-88	-36	-110	-23	-101	-73	-65	-9	-100	-14	-75	-72	-148	-76	332	-6295	-8026	-29108	-4851	-20416	-6787	-14896	2818	-18525	-12154	-14652	-3	-20578	-13419	-23433	-925
0.116667	-26	40	88	-61	-109	-36	10	-17	-23	6	-78	-66	-99	-18	-32	-62	-100	33	-48	-33	-105	-25	-100	-73	-68	-3	-100	-15	-78	-75	-150	-80	692	-6189	-7990	-29009	-5338	-20616	-6527	-15096	2537	-18318	-12119	-14265	-165	-20511	-13639	-22917	-4278
0.117500	-28	40	87	-60	-113	-40	10	-12	-22	4	-76	-65	-99	-22	-31	-61	-102	33	-88	-34	-109	-26	-102	-87	-68	-6	-100	-15	-75	-72	-145	-77	397	-6090	-7820	-28933	-5335	-20738	-6322	-15233	2095	-18100	-12089	-13857	-16	-20407	-13866	-22333	-1952
0.118333	-32	39	86	-62	-112	-39	9	-17	-22	2	-78	-67	-98	-17	-29	-64	-103	28	-88	-36	-110	-13	-104	-75	-67	-6	-99	-15	-76	-75	-148	-79	111	-5994	-7602	-28882	-5000	-20782	-6188	-15312	1761	-17868	-12061	-13455	-33	-20260	-14090	-21685	-2184
0.119167	-31	34	86	-60	-113	-38	9	-18	-22	3	-59	-64	-99	-16	-29	-58	-105	30	-88	-33	-108	-23	-103	-74	-70	-5	-100	-12	-78	-73	-148	-77	241	-5899	-7309	-28854	-4054	-20762	-6132	-15336	1303	-17657	-12043	-13060	-1844	-20074	-14309	-20979	-3201
0.120000	-32	41	88	-57	-111	-34	12	-15	-9	6	-73	-63	-95	-13	-27	-62	-102	33	-86	-29	-108	-22	-99	-67	-63	0	-99	-13	-76	-68	-147	-73	417	-5813	-6954	-28850	-5737	-20696	-6157	-15316	419	-17445	-12024	-12684	-3486	-19856	-14520	-20227	-1615
0.120833	-25	45	88	-52	-110	-32	13	-13	-21	6	-72	-61	-94	-10	-24	-58	-111	33	-86	-32	-107	-22	-98	-68	-64	-4	-90	-12	-70	-69	-146	-74	-49	-5739	-6543	-28873	-6692	-20575	-6270	-15275	-321	-17259	-12053	-12342	-3252	-19617	-14725	-19438	2226
0.121667	-25	42	86	-57	-109	-34	13	-15	-53	7	-72	-61	-95	-13	-26	-56	-102	33	-87	-31	-102	-21	-98	-68	-61	0	-96	-14	-70	-68	-131	-75	-62	-5672	-6097	-28923	-5352	-20436	-6464	-15219	-1091	-17113	-12093	-12038	-2565	-19359	-14916	-18622	-1737
0.122500	-26	41	87	-57	-109	-44	13	-15	-18	4	-76	-64	-97	-13	-28	-60	-99	35	-85	-16	-103	-21	-99	-69	-64	-1	-101	-17	-68	-72	-146	-72	-482	-5621	-5622	-28990	-3674	-20280	-6733	-15165	-1578	-16955	-12163	-11786	-2071	-19094	-15095	-17788	-707
0.123333	-26	42	87	-58	-110	-34	11	-16	-18	6	-73	-63	-97	-16	-29	-63	-101	37	-86	-36	-104	-23	-101	-68	-66	-3	-99	-16	-75	-73	-151	-76	-419	-5587	-5132	-29087	-3129	-20129	-7075	-15127	-2334	-16854	-12267	-11587	-2245	-18832	-15261	-16955	1137
0.124167	-27	40	84	-14	-113	-36	9	-16	-22	2	-78	-68	-99	-16	-29	-60	-102	32	-86	-36	-103	-24	-102	-68	-63	-3	-100	-17	-73	-70	-147	-90	-587	-5563	-4635	-29196	-2819	-19978	-7467	-15114	-3213	-16762	-12405	-11447	-1879	-18577	-15412	-16117	-1408
0.125000	-26	39	84	-61	-110	-35	10	-16	-21	2	-72	-68	-98	-18	-29	-61	-99	35	-85	-32	-107	-24	-100	-69	-63	0	-98	-16	-73	-72	-148	-76	-1035	-5556	-4143	-29331	-2426	-19859	-7903	-15138	-3894	-16717	-12583	-11368	-1511	-18344	-15554	-15299	12
0.125833	-26	43	67	-58	-109	-33	16	-16	-19	5	-70	-65	-98	-14	-29	-60	-99	36	-82	-34	-103	-23	-99	-67	-52	0	-100	-14	-75	-73	-148	-75	-1056	-5562	-3670	-29475	-1716	-19764	-8372	-15214	-4535	-16705	-12795	-11351	-1074	-18135	-15687	-14486	-92
0.126667	-25	39	87	-58	-110	-33	13	-15	-19	10	-55	-60	-94	-15	-27	-58	-98	35	-84	-34	-107	-22	-98	-67	-62	1	-94	-13	-70	-69	-147	-72	-1269	-5582	-3228	-29637	128	-19708	-8855	-15341	-4513	-16712	-13048	-11394	-202	-17962	-15812	-13709	-1194
0.127500	-18	42	87	-57	-107	-34	15	-13	-15	5	-70	-63	-97	-15	-27	-57	-98	37	-80	-29	-103	-18	-97	-66	-59	3	-98	-3	-73	-69	-146	-73	-1302	-5613	-2825	-29809	3543	-19696	-9343	-15532	-3943	-16752	-13336	-11486	99	-17830	-15939	-12964	-2893
0.128333	-24	42	85	-58	-110	-31	16	-14	-12	10	-67	-60	-94	-11	-36	-55	-95	36	-80	-28	-97	-22	-99	-64	-61	6	-96	-10	-73	-68	-143	-68	-321	-5655	-2479	-29992	3159	-19726	-9823	-15746	-4338	-16816	-13650	-11634	-484	-17736	-16059	-12260	-3461
0.129167	-24	45	90	-56	-110	-32	16	-13	-15	9	-69	-62	-97	-15	-27	-55	-97	37	-78	-28	-105	-21	-97	-64	-60	2	-96	-11	-67	-67	-145	-73	-1269	-5705	-2188	-30183	2875	-19799	-10287	-16105	-4355	-16905	-13996	-11821	747	-17695	-16181	-11608	-557
0.130000	-26	41	87	-78	-111	-32	12	-13	-15	7	-72	-62	-96	-27	-30	-57	-100	33	-82	-32	-105	-23	-102	-68	-66	1	-99	-14	-75	-70	-146	-75	-1068	-5760	-1976	-30380	3657	-19919	-10720	-16490	-3854	-17014	-14347	-12034	-53	-17694	-16304	-11001	-5406
0.130833	-29	38	85	-60	-113	-32	11	-15	-24	4	-72	-72	-102	-18	-32	-59	-103	28	-83	-32	-107	-24	-100	-70	-69	0	-100	-13	-77	-72	-150	-77	-801	-5816	-1804	-30576	4609	-20079	-11113	-16921	-3442	-17138	-14705	-12268	-465	-17740	-16429	-10448	-4743
0.131667	-24	39	86	-60	-113	-35	11	-17	-17	5	-72	-67	-95	-18	-30	-58	-104	34	-84	-32	-107	-24	-102	-72	-64	-1	-88	-15	-81	-70	-149	-77	-811	-5870	-1718	-30771	5877	-20271	-11462	-17400	-2820	-17268	-15063	-12516	-117	-17825	-16556	-9948	-5476
0.132500	-27	38	85	-63	-114	-38	10	-17	-23	3	-75	-67	-101	-19	-33	-60	-98	29	-83	-31	-107	-19	-101	-68	-66	0	-90	-15	-78	-70	-145	-76	-938	-5913	-1692	-30960	7478	-20491	-11748	-17918	-2132	-17410	-15397	-12766	70	-17942	-16681	-9505	-8755
0.133333	-28	41	88	-59	-114	-36	9	-16	-19	5	-70	-64	-99	-15	-34	-60	-103	34	-82	-32	-107	-23	-101	-68	-66	0	-101	-13	-75	-72	-145	-75	-512	-5950	-1741	-31140	6710	-20736	-11991	-18479	-1806	-17564	-15708	-13010	-549	-18093	-16807	-9116	-10064
0.134167	-27	35	88	-59	-113	-31	15	-13	-21	4	-72	-64	-98	-17	-30	-60	-104	33	-82	-29	-107	-22	-99	-57	-65	0	-98	-12	-74	-69	-146	-79	-744	-5975	-1846	-31317	5607	-21000	-12171	-19061	-1474	-17719	-15984	-13243	265	-18267	-16932	-8782	-6460
0.135000	-25	41	88	-59	-108	-34	12	-14	-70	5	-70	-64	-96	-17	-29	-58	-99	36	-87	-30	-108	-22	-100	-70	-66	0	-99	-12	-75	-65	-145	-74	-589	-5986	-2010	-31488	6349	-21274	-12289	-19665	-1271	-17886	-16218	-13466	639	-18458	-17049	-8503	-10690
0.135833	-26	42	88	-59	-108	-32	15	-11	-17	6	-74	-63	-95	-19	-30	-61	-101	33	-84	-35	-104	-23	-98	-68	-65	-1	-98	-13	-74	-68	-147	-75	-582	-5981	-2223	-31647	7232	-21552	-12344	-20271	-1015	-18051	-16401	-13669	381	-18666	-17166	-8279	-12153
0.136667	-27	40	87	-61	-108	-31	12	-14	-19	9	-74	-63	-96	-17	-30	-59	-99	36	-85	-32	-103	-22	-99	-73	-64	-6	-99	-13	-73	-69	-146	-74	-342	-5976	-2480	-31801	6791	-21829	-12356	-20878	-995	-18232	-16538	-13856	407	-18881	-17271	-8099	-7855
0.137500	-32	40	86	-61	-112	-36	12	-14	-18	4	-75	-66	-96	3	-30	-61	-91	30	-86	-33	-105	-22	-99	-67	-65	0	-100	-15	-75	-67	-144	-74	-200	-5909	-2765	-31940	5647	-22102	-12304	-21484	-1085	-18410	-16611	-14028	763	-19099	-17370	-7967	-9460
0.138333	-27	40	87	-60	-112	-39	23	-15	-21	1	-76	-65	-97	-17	-31	-66	-103	34	-84	-34	-103	-26	-99	-70	-67	-5	-102	-14	-77	-69	-147	-77	-152	-5844	-3073	-32070	4350	-22361	-12207	-22080	-909	-18620	-16636	-14189	822	-19316	-17448	-7882	-7295
0.139167	-28	38	85	-63	-111	-36	10	-14	-19	3	-76	-66	-98	-18	-31	-60	-101	32	-87	-36	-104	-23	-99	-74	-67	-5	-98	-16	-55	-70	-148	-75	78	-5756	-3389	-32192	2525	-22613	-12062	-22659	-773	-18790	-16605	-14339	884	-19529	-17519	-7835	-4276
0.140000	-27	21	87	-61	-110	-36	12	-15	-16	2	-43	-59	-93	-19	-32	-61	-102	34	-86	-33	-107	-25	-100	-73	-68	-4	-97	-15	-92	-73	-149	-75	77	-5647	-3711	-32296	962	-22844	-11878	-23220	-675	-18988	-16531	-14480	1049	-19733	-17567	-7831	-2870
0.140833	-27	38	87	-65	-111	-39	12	-17	-19	2	-76	-68	-96	-18	-31	-62	-100	30	-86	-38	-105	-24	-98	-70	-66	-1	-98	-14	-75	-69	-147	-74	-14	-5519	-4024	-32403	1135	-23052	-11664	-23758	-236	-19183	-16415	-14617	213	-19924	-17597	-7867	-788
0.141667	-27	45	87	-59	-111	-38	12	-16	-19	-8	-76	-68	-97	-15	-31	-61	-100	34	-86	-33	-105	-24	-97	-74	-77	-3	-100	-17	-76	-73	-149	-75	995	-5372	-4322	-32479	-1016	-23237	-11432	-24267	-498	-19385	-16280	-14767	-2021	-20113	-17615	-7941	903
0.142500	-28	38	88	-62	-109	-36	12	-15	-17	2	-75	-64	-96	-18	-30	-66	-100	33	-86	-34	-87	-24	-98	-76	-66	-4	-100	-13	-73	-69	-150	-73	553	-5216	-4599	-32569	-4235	-23401	-11172	-24757	-930	-19589	-16104	-14922	-390	-20287	-17614	-8056	7619
0.143333	-28	45	85	-60	-111	-34	12	-21	-21	3	-75	-67	-97	-13	-29	-61	-101	33	-85	-34	-107	-21	-100	-74	-65	0	-99	-12	-78	-69	-150	-74	533	-5038	-4856	-32625	-5167	-23535	-10913	-25229	-725	-19789	-15924	-15095	-8	-20461	-17596	-8209	6870
0.144167	-27	37	85	-60	-114	-36	10	-17	-22	4	-78	-67	-99	-18	-30	-60	-103	35	-87	-34	-109	-25	-101	-73	-66	9	-100	-17	-72	-73	-149	-74	847	-4855	-5083	-32699	-6313	-23650	-10648	-25677	-744	-19991	-15753	-15285	-212	-20612	-17561	-8397	8418
0.145000	-26	37	55	-61	-108	-36	11	-16	-15	4	-76	-67	-98	-32	-31	-57	-97	34	-86	-31	-105	-22	-100	-69	-62	2	-87	-15	-74	-72	-137	-74	690	-4665	-5272	-32733	-6103	-23732	-10383	-26100	-610	-20189	-15556	-15494	-276	-20764	-17512	-8624	11025
0.145833	-26	42	84	-60	-111	-36	10	-14	-16	5	-75	-66	-94	-18	-30	-56	-96	34	-87	-33	-107	-23	-102	-72	-62	0	-100	-15	-73	-70	-148	-73	626	-4470	-5433	-32767	-4622	-23794	-10142	-26501	-313	-20380	-15388	-15728	104	-20906	-17452	-8891	10601
0.146667	-28	43	88	-59	-108	-32	13	-16	-17	4	-75	-66	-93	-18	-30	-62	-98	36	-87	-32	-100	-18	-101	-69	-64	0	-99	-16	-73	-74	-153	-76	1012	-4273	-5567	-32758	-4325	-23834	-9904	-26875	-194	-20564	-15236	-15984	-860	-21046	-17378	-9203	10673
0.147500	-26	41	87	-60	-108	-38	12	-16	-17	5	-76	-66	-95	-17	-29	-59	-97	36	-84	-31	-108	-24	-101	-72	-62	0	-99	-16	-76	-70	-148	-74	939	-4080	-5673	-32767	-5284	-23848	-9700	-27227	-24	-20754	-15114	-16263	-153	-21177	-17296	-9552	16054
0.148333	-25	40	84	-60	-107	-34	13	-15	-16	4	-77	-59	-97	-18	-31	-63	-99	34	-86	-33	-109	-21	-102	-69	-67	0	-99	-14	-73	-72	-151	-77	935	-3900	-5756	-32755	-3786	-23849	-9522	-27559	28	-20927	-15007	-16557	608	-21309	-17212	-9944	15066
0.149167	-26	36	85	-57	-112	-36	10	-23	-19	3	-76	-68	-99	-18	-30	-61	-99	37	-79	-4	-104	-24	-103	-70	-65	2	-99	-14	-74	-74	-149	-75	753	-3728	-5822	-32767	-1310	-23828	-9375	-27865	328	-21102	-14930	-16871	424	-21435	-17124	-10366	12404
0.150000	-27	37	86	-64	-135	-35	11	-18	-21	2	-77	-68	-98	-18	-31	-64	-101	34	-91	-33	-107	-24	-104	-74	-66	3	-102	-17	-75	-75	-152	-77	925	-3573	-5870	-32736	398	-23803	-9265	-28144	845	-21269	-14885	-17199	-79	-21561	-17038	-10834	16452
0.150833	-29	37	85	-63	-112	-36	10	-22	-13	4	-75	-68	-97	-17	-33	-60	-91	36	-88	-33	-108	-25	-104	-70	-67	-3	-104	-17	-77	-74	-151	-77	1136	-3427	-5912	-32700	1660	-23763	-9184	-28395	1189	-21434	-14858	-17530	-110	-21681	-16945	-11328	14364
0.151667	-28	39	108	-61	-108	-32	12	-15	-18	4	-75	-67	-97	-15	-30	-63	-99	34	-91	-31	-105	-24	-103	-70	-65	-3	-99	-17	-75	-64	-152	-77	1028	-3304	-5947	-32621	2671	-23716	-9135	-28613	1720	-21588	-14852	-17866	-155	-21802	-16858	-11855	13338
0.152500	-29	40	85	-61	-109	-33	12	-19	-18	5	-76	-65	-99	-14	-32	-57	-100	35	-86	-42	-105	-25	-101	-69	-76	-1	-100	-16	-73	-74	-148	-75	1024	-3204	-5982	-32541	3369	-23668	-9113	-28803	2437	-21748	-14868	-18221	-439	-21918	-16774	-12397	12545
0.153333	-28	40	84	-62	-111	-32	15	-15	-21	-12	-72	-65	-93	-15	-29	-61	-101	36	-88	-30	-102	-24	-101	-70	-64	0	-100	2	-75	-88	-148	-76	827	-3129	-6021	-32436	4212	-23624	-9125	-28954	3210	-21901	-14893	-18536	-593	-22038	-16696	-12956	8747
0.154167	-27	41	89	-63	-109	-32	12	-17	-18	5	-75	-66	-96	-14	-24	-61	-99	36	-86	-31	-107	-23	-101	-68	-56	-6	-100	-16	-73	-72	-148	-74	467	-3077	-6067	-32304	6354	-23581	-9154	-29071	4112	-22060	-14930	-18861	-193	-22155	-16619	-13521	6007
0.155000	-28	38	86	-64	-107	-31	15	-15	-19	4	-75	-62	-94	-12	-28	-61	-100	34	-90	-32	-102	-23	-99	-70	-63	2	-95	-13	-70	-69	-148	-76	1094	-3054	-6123	-32161	6849	-23551	-9202	-29153	4166	-22212	-14972	-19173	-1780	-22268	-16552	-14088	1585
0.155833	-28	39	87	-62	-109	-33	13	-16	-18	4	-75	-73	-97	-13	-31	-62	-99	35	-86	-28	-105	-26	-101	-66	-65	-3	-99	-16	-77	-70	-148	-75	790	-3060	-6191	-31991	4361	-23508	-9260	-29198	3823	-22373	-15016	-19473	-1160	-22385	-16488	-14651	1983
0.156667	-27	38	84	-66	-112	-30	12	-17	-18	3	-74	-66	-101	-16	-31	-63	-101	32	-90	-36	-111	-26	-103	-70	-66	-4	-99	-16	-76	-73	-152	-72	242	-3097	-6275	-31812	3982	-23535	-9327	-29206	4307	-22534	-15055	-19753	-670	-22501	-16428	-15198	-2761
0.157500	-29	37	85	-66	-113	-40	9	-16	-22	1	-80	-70	-99	-17	-30	-60	-103	32	-90	-32	-107	-26	-101	-73	-66	-4	-99	-17	-76	-74	-150	-77	687	-3158	-6359	-31601	2608	-23550	-9387	-29175	4207	-22693	-15086	-20017	-324	-22619	-16375	-15713	-7473
0.158333	-30	33	84	-67	-109	-38	9	-17	-23	4	-78	-69	-98	-17	-30	-63	-103	33	-90	-38	-112	-27	-103	-69	-66	-3	-101	-18	-77	-73	-152	-77	329	-3249	-6458	-31391	1876	-23586	-9453	-29102	4150	-22858	-15110	-20255	139	-22733	-16321	-16198	-8022
0.159167	-28	39	86	-62	-112	-39	10	-13	-21	6	-77	-65	-101	-17	-30	-60	-99	35	-85	-33	-109	-26	-99	-65	-66	-5	-101	-15	-77	-74	-149	-75	251	-3360	-6561	-31142	1826	-23639	-9503	-28994	4244	-23017	-15122	-20474	577	-22855	-16274	-16645	-11718
0.160000	-25	42	85	-61	-125	-38	11	-14	-18	11	-73	-62	-97	-13	-28	-57	-100	37	-85	-32	-104	-24	-100	-66	-64	-1	-96	-12	-72	-69	-148	-74	872	-3501	-6672	-30887	971	-23716	-9548	-28853	4269	-23182	-15124	-20665	-341	-22974	-16229	-17045	-14860
0.160833	-21	44	90	-58	-111	-33	16	-16	-16	7	-70	-63	-97	-15	-32	-57	-98	37	-86	-33	-105	-21	-96	-64	-62	0	-96	-13	-73	-70	-149	-73	876	-3668	-6792	-30623	-2131	-23812	-9583	-28683	4207	-23351	-15121	-20817	415	-23108	-16196	-17413	-12427
0.161667	-25	40	87	-59	-112	-35	13	-16	-17	7	-73	-60	-94	-13	-26	-57	-99	36	-84	-31	-102	-21	-99	-42	-60	1	-94	-10	-69	-67	-147	-75	969	-3844	-6898	-30344	-2493	-23932	-9619	-28485	4078	-23508	-15105	-20994	1699	-23248	-16161	-17723	-11890
0.162500	-23	42	89	-57	-104	-34	16	-14	-15	8	-73	-61	-96	-5	-29	-55	-97	38	-83	-31	-104	-22	-117	-67	-61	0	-95	-14	-72	-68	-146	-72	871	-4043	-7020	-30055	-1104	-24069	-9634	-28258	3963	-23670	-15087	-21122	1366	-23400	-16137	-17994	-15485
0.163333	-25	39	85	-58	-107	-34	13	-15	-15	29	-73	-62	-96	-12	-25	-59	-96	34	-83	-32	-105	-22	-101	-67	-56	0	-96	-16	-72	-68	-145	-76	666	-4256	-7124	-29767	-387	-24231	-9655	-28024	3882	-23828	-15064	-21232	731	-23546	-16119	-18214	-10411
0.164167	-26	40	87	-60	-112	-36	12	-17	-19	4	-74	-66	-97	-16	-29	-62	-99	33	-83	-34	-107	-51	-103	-69	-66	-4	-99	-15	-76	-72	-149	-78	667	-4482	-7236	-29457	-311	-24402	-9668	-27765	3772	-23981	-15040	-21317	1038	-23711	-16105	-18399	-9002
0.165000	-29	40	87	-63	-110	-39	12	-10	-3	4	-76	-64	-97	-17	-28	-61	-103	32	-86	-33	-109	-26	-103	-75	-77	-5	-99	-17	-74	-72	-147	-78	430	-4718	-7332	-29146	-269	-24588	-9688	-27501	3956	-24128	-15011	-21382	1074	-23884	-16103	-18541	-6987
0.165833	-27	38	85	-64	-113	-39	9	-19	-21	33	-77	-68	-83	-19	-32	-63	-102	32	-87	-33	-108	-25	-100	-70	-64	-3	-99	-16	-74	-69	-148	-76	421	-4955	-7421	-28838	-444	-24775	-9702	-27224	4209	-24266	-14981	-21423	1394	-24065	-16102	-18652	-1344
0.166667	-28	40	86	-61	-111	-38	13	-15	-19	3	-75	-65	-97	-15	-29	-58	-100	30	-84	-33	-105	-22	-100	-70	-67	-3	-96	-14	-76	-69	-148	-77	236	-5198	-7497	-28515	-542	-24967	-9726	-26953	4478	-24400	-14955	-21447	2320	-24253	-16113	-18738	1223
0.167500	-25	41	89	-58	-109	-32	16	-12	-14	13	-74	-63	-97	-15	-28	-57	-96	35	-83	-34	-107	-21	-99	-69	-63	0	-98	-12	-70	-67	-147	-76	-126	-5443	-7565	-28199	685	-25150	-9752	-26678	5055	-24522	-14916	-21443	3126	-24447	-16130	-18807	4639
0.168333	-34	42	89	-59	-107	-31	18	-12	-17	13	-75	-60	-94	-15	-26	-53	-97	37	-82	-31	-103	-19	-98	-67	-63	2	-99	-11	-68	-66	-146	-72	286	-5683	-7610	-27881	1602	-25327	-9797	-26411	5301	-24637	-14903	-21431	1794	-24640	-16155	-18865	6296
0.169167	-24	43	90	-57	-110	-30	18	-12	-17	8	-72	-64	-94	-14	-29	-57	-102	33	-84	-31	-101	-21	-97	-66	-61	0	-98	-13	-72	-65	-145	-74	385	-5924	-7671	-27571	-1119	-25489	-9832	-26161	4420	-24743	-14902	-21397	1931	-24836	-16188	-18920	11348
0.170000	-25	40	89	-61	-112	-31	17	-14	-25	5	-75	-67	-96	-14	-28	-58	-97	33	-87	-31	-103	-22	-100	-69	-66	-4	-102	-17	-74	-69	-147	-73	-628	-6165	-7708	-27259	-922	-25636	-9882	-25917	4222	-24841	-14874	-21350	2689	-25034	-16232	-18977	13645
0.170833	-30	37	85	-61	-111	-38	15	-7	-15	5	-77	-66	-95	-15	-30	-61	-104	30	-86	-35	-105	-22	-104	-69	-64	0	-101	-14	-73	-72	-149	-77	-282	-6397	-7738	-26953	-946	-25754	-9940	-25686	4065	-24917	-14861	-21284	1920	-25220	-16282	-19041	11197
0.171667	-23	37	88	-61	-109	-32	18	-15	-17	1	-75	-65	-95	-15	-30	-59	-100	34	-86	-34	-100	-21	-100	-67	-64	-1	-102	-17	-73	-69	-149	-69	-539	-6620	-7763	-26648	-229	-25839	-9991	-25466	3753	-24991	-14853	-21207	1630	-25397	-16327	-19113	13562
0.172500	-25	39	89	-61	-110	-36	17	-12	-15	6	-75	-64	-93	-16	-28	-57	-98	34	-41	-34	-102	-24	-99	-68	-61	0	-100	-14	-73	-72	-147	-74	-596	-6834	-7775	-26349	1108	-25903	-10049	-25255	3737	-25046	-14841	-21113	1982	-25556	-16376	-19197	11147
0.173333	-25	40	89	-63	-107	-33	11	-15	-18	1	-75	-65	-97	-17	-32	-58	-100	32	-86	-35	-107	-23	-104	-69	-64	-5	-103	-29	-77	-73	-152	-75	-271	-7039	-7782	-26082	2586	-25924	-10103	-25074	3840	-25090	-14837	-21008	820	-25700	-16430	-19298	7320
0.174167	-27	35	86	-64	-116	-40	8	-17	-21	2	-76	-68	-83	-19	-29	-59	-99	32	-85	-35	-109	-24	-101	-65	-64	0	-101	-16	-73	-68	-147	-72	-213	-7230	-7782	-25774	1313	-25911	-10140	-24896	3770	-25113	-14829	-20895	481	-25807	-16467	-19397	7860
0.175000	-28	36	86	-98	-111	-33	12	-15	-14	3	-75	-64	-100	-15	-30	-58	-102	30	-86	-35	-109	-22	-102	-76	-67	-3	-100	-14	-75	-79	-148	-76	-746	-7410	-7773	-25493	1541	-25862	-10177	-24728	4073	-25117	-14821	-20766	1337	-25894	-16506	-19508	8145
0.175833	-25	39	88	-62	-114	-32	11	-13	-26	6	-74	-62	-100	-15	-28	-58	-102	35	-86	-34	-110	-25	-100	-67	-66	-3	-101	-14	-75	-72	-148	-74	-871	-7582	-7757	-25225	3560	-25783	-10194	-24565	4438	-25101	-14814	-20636	940	-25947	-16525	-19617	868
0.176667	-27	39	87	-60	-109	-33	12	-15	-21	5	-76	-65	-96	-17	-30	-40	-101	33	-92	-34	-107	-24	-102	-68	-66	-5	-99	-13	-86	-73	-147	-77	-790	-7730	-7728	-24958	5132	-25675	-10202	-24409	4761	-25063	-14806	-20493	-32	-25967	-16540	-19731	2303
0.177500	-26	41	87	-61	-111	-34	10	-17	-22	4	-75	-66	-98	-18	-31	-60	-100	32	-87	-35	-108	-26	-101	-69	-67	-7	-101	-14	-74	-74	-147	-76	-287	-7861	-7695	-24705	5383	-25539	-10191	-24255	4922	-25003	-14802	-20345	0	-25950	-16519	-19832	1715
0.178333	-28	38	86	-61	-109	-35	12	-17	-23	4	-74	-65	-96	-15	-29	-60	-101	30	-82	-32	-104	-24	-102	-66	-67	-3	-100	-16	-76	-74	-149	-77	-288	-7972	-7652	-24456	4999	-25379	-10166	-24088	4997	-24916	-14794	-20191	520	-25897	-16517	-19919	-1582
0.179167	-26	39	86	-61	-113	-35	7	-15	-18	4	-75	-64	-99	-17	-43	-57	-108	32	-83	-33	-107	-26	-102	-53	-66	-6	-103	-14	-76	-69	-146	-76	-506	-8062	-7589	-24218	3985	-25204	-10118	-23916	4897	-24809	-14794	-20030	331	-25843	-16484	-19988	494
0.180000	-29	39	85	-59	-109	-30	11	-13	-19	6	-72	-64	-94	-15	-26	-58	-99	33	-83	-33	-102	-22	-100	-49	-64	-4	-97	-12	-70	-68	-144	-75	-836	-8133	-7516	-23986	2526	-25008	-10057	-23732	4190	-24673	-14791	-19861	268	-25687	-16426	-20032	1041
0.180833	-21	41	89	-60	-110	-39	13	-15	-19	5	-73	-63	-86	-17	-28	-57	-97	35	-83	-30	-103	-24	-99	-67	-65	-5	-101	-16	-76	-68	-146	-66	-1387	-8180	-7423	-23771	2002	-24815	-9993	-23537	3260	-24525	-14794	-19693	1040	-25537	-16386	-20048	1307
0.181667	-29	37	85	-61	-110	-34	12	-18	-19	5	-74	-65	-96	-18	-28	-59	-100	29	-88	-34	-91	-23	-102	-92	-66	-6	-102	-17	-75	-72	-149	-82	-1211	-8210	-7328	-23558	2924	-24623	-9926	-23324	2415	-24354	-14814	-19514	148	-25360	-16327	-20039	73
0.182500	-29	37	85	-62	-115	-39	9	-22	-22	3	-76	-67	-101	-21	-30	-57	-99	33	-85	-35	-103	-26	-103	-69	-64	-5	-101	-17	-73	-73	-147	-74	-438	-8211	-7204	-23362	-121	-24421	-9849	-23086	382	-24162	-14840	-19329	-385	-25159	-16264	-19989	3068
0.183333	-25	41	76	-61	-113	-32	9	-16	-22	5	-73	-65	-99	-17	-28	-59	-102	33	-86	-38	-110	-24	-103	-66	-65	-5	-103	-16	-78	-67	-147	-67	-1306	-8199	-7066	-23172	-1729	-24238	-9774	-22825	-1777	-23961	-14868	-19139	853	-24942	-16200	-19913	7342
0.184167	-29	38	87	-59	-110	-34	10	-16	-22	6	-74	-67	-98	-21	-27	-52	-103	34	-84	-30	-105	-23	-100	-70	-64	-5	-102	-17	-75	-72	-150	-77	-1124	-8162	-6905	-22993	-2581	-24063	-9707	-22541	-3643	-23758	-14909	-18943	-53	-24720	-16147	-19805	3077
0.185000	-29	47	86	-62	-111	-35	19	-18	-19	4	-73	-64	-95	-21	-28	-62	-102	33	-86	-36	-109	-27	-103	-68	-67	-3	-100	-15	-74	-73	-150	-77	-1510	-8107	-6739	-22823	-2491	-23898	-9640	-22230	-4886	-23516	-14958	-18734	-116	-24484	-16091	-19665	5406
0.185833	-26	39	86	-59	-107	-34	13	-18	-12	5	-75	-65	-97	-18	11	-59	-99	21	-87	-33	-103	-24	-102	-69	-63	-3	-101	-16	-73	-74	-150	-76	-1565	-8060	-6552	-22670	-1737	-23744	-9581	-21896	-5832	-23288	-15009	-18520	390	-24254	-16047	-19498	4128
0.186667	-24	39	89	-61	-109	-35	12	-17	-17	7	-74	-65	-95	-16	-28	-58	-96	36	-85	-39	-103	-23	-101	-69	-63	0	-100	-14	-76	-68	-147	-75	-1192	-7962	-6351	-22496	-247	-23616	-9529	-21540	-6562	-23054	-15066	-18300	-95	-24027	-16006	-19306	750
0.187500	-26	40	87	-59	-108	-30	15	-16	-13	5	-75	-63	-93	-17	-29	-60	-97	33	-81	-31	-105	-24	-99	-68	-65	0	-98	-13	-73	-72	-147	-76	-822	-7872	-6133	-22336	-1526	-23498	-9480	-21165	-7108	-22818	-15113	-18049	-272	-23811	-15977	-19100	1338
0.188333	-25	43	87	-59	-109	-35	16	-15	-15	2	-70	-62	-95	-15	-28	-57	-97	37	-84	-32	-102	-23	-100	-67	-65	0	-101	-14	-73	-70	-146	-73	-1137	-7778	-5913	-22179	-1964	-23396	-9433	-20767	-7504	-22590	-15162	-17790	1322	-23608	-15949	-18872	4060
0.189167	-24	40	89	-58	-109	-33	15	-16	-19	6	-74	-66	-95	-11	-27	-60	-100	35	-86	-32	-104	-26	-100	-67	-62	1	-100	-14	-73	-67	-147	-77	-722	-7693	-5684	-22016	360	-23307	-9390	-20356	-7843	-22366	-15197	-17520	1622	-23424	-15925	-18643	-2690
0.190000	-30	36	86	-58	-109	-35	11	-18	-24	3	-77	-67	-100	-19	-33	-65	-101	33	-91	-38	-107	-39	-105	-70	-68	-5	-103	-18	-76	-75	-165	-77	-803	-7601	-5455	-21851	3296	-23232	-9346	-19950	-7957	-22154	-15220	-17234	546	-23261	-15911	-18404	-2641
0.190833	-31	34	74	-64	-117	-39	8	-21	-24	-8	-77	-72	-99	-10	-35	-66	-103	29	-94	-35	-105	-27	-102	-72	-66	-4	-103	-17	-74	-73	-152	-78	-692	-7518	-5220	-21676	5355	-23154	-9283	-19528	-8138	-21939	-15207	-16923	-250	-23108	-15877	-18154	-1261
0.191667	-30	37	86	-60	-102	-38	11	-18	-21	2	-75	-67	-96	-19	-32	-64	-100	35	-91	-35	-109	-25	-102	-69	-66	0	-100	-18	-74	-73	-148	-76	-549	-7440	-4988	-21484	6882	-23082	-9211	-19106	-8242	-21736	-15173	-16590	-267	-22973	-15835	-17906	-4925
0.192500	-29	37	85	-62	-113	-32	15	-16	-21	6	-73	-66	-96	25	-29	-63	-101	33	-90	-38	-103	-26	-100	-69	-62	-3	-102	-16	-69	-72	-147	-74	-508	-7375	-4747	-21286	7646	-23000	-9123	-18685	-8237	-21537	-15104	-16232	-567	-22854	-15775	-17658	-3054
0.193333	-31	39	88	-60	-111	-34	13	-15	-17	4	-75	-67	-96	-16	-31	-62	-99	34	-87	-34	-103	-25	-102	-69	-65	-3	-101	-16	-73	-73	-150	-76	-472	-7324	-4542	-21072	7972	-22917	-9015	-18271	-8159	-21345	-14999	-15857	-1064	-22741	-15695	-17413	-2960
0.194167	-27	38	86	-63	-110	-31	13	-16	-16	5	-72	-68	-95	-17	-29	-61	-79	36	-86	-36	-104	-24	-98	-69	-64	0	-101	-13	-70	-69	-145	-77	-818	-7287	-4332	-20850	8654	-22815	-8887	-17867	-7843	-21156	-14851	-15458	-587	-22641	-15589	-17170	-3347
0.195000	-26	39	87	-59	-107	-24	15	-14	-18	4	-73	-67	-94	-16	-28	-62	-97	37	-84	-30	-103	-24	-107	-68	-61	0	-100	-12	-72	-68	-146	-77	-1240	-7259	-4132	-20612	10088	-22693	-8731	-17473	-7264	-20972	-14667	-15040	-1054	-22543	-15447	-16929	-3622
0.195833	-24	38	86	-61	-108	-33	15	-13	-22	3	-74	-64	-95	-16	-28	-59	-99	33	-86	-33	-104	-26	-99	-68	-63	-1	-99	-14	-73	-69	-148	-65	-562	-7251	-3952	-20371	7330	-22553	-8560	-17116	-7326	-20785	-14439	-14599	-2752	-22444	-15276	-16696	-3020
0.196667	-22	39	86	-58	-109	-33	13	-16	-17	5	-73	-66	-98	-15	-30	-62	-102	35	-84	-31	-105	-24	-100	-50	-64	23	-99	-14	-74	-69	-148	-77	-1361	-7258	-3784	-20124	4684	-22378	-8370	-16737	-7406	-20603	-14174	-14149	-537	-22351	-15071	-16455	1710
0.197500	-26	38	85	-63	-125	-36	9	-16	-18	4	-75	-66	-99	-18	-31	-62	-102	34	-85	-36	-110	-28	-101	-70	-67	-1	-101	-16	-78	-72	-148	-77	-1107	-7273	-3631	-19876	3300	-22176	-8163	-16392	-7277	-20409	-13872	-13672	-444	-22218	-14829	-16219	-2550
0.198333	-27	37	86	-64	-117	-34	9	-15	-22	5	-78	-70	-100	-21	-34	-62	-102	34	-88	-36	-105	-29	-102	-72	-65	-4	-107	-18	-82	-75	-150	-78	-642	-7299	-3497	-19646	1792	-21945	-7944	-16061	-7155	-20207	-13536	-13189	-806	-22081	-14558	-15985	-269
0.199167	-26	32	80	-67	-114	-42	5	-17	-21	1	-82	-69	-96	-19	-33	-62	-102	39	-86	-36	-111	-27	-103	-70	-64	-4	-104	-14	-77	-70	-148	-76	-396	-7319	-3372	-19425	447	-21672	-7712	-15739	-6882	-19994	-13168	-12690	-750	-21913	-14250	-15737	-30
0.200000	-31	38	82	-60	-112	-33	0	-14	-18	6	-74	-63	-97	-14	-30	-58	-99	35	-82	-29	-104	-22	-98	-67	-66	-4	-100	-11	-77	-70	-149	-76	-136	-7338	-3264	-19160	-4	-21360	-7474	-15432	-6487	-19753	-12779	-12193	-690	-21716	-13924	-15492	-3333
0.200833	-25	39	72	-58	-107	-32	10	-12	-16	8	-70	-62	-94	-14	-30	-57	-98	38	-81	-31	-104	-23	-99	-68	-64	1	-98	-11	-74	-72	-146	-73	612	-7347	-3170	-18954	-2750	-21018	-7240	-15135	-5980	-19497	-12380	-11699	-1419	-21488	-13568	-15239	-3673
0.201667	-24	40	90	-58	-111	-35	12	-12	-15	7	-72	-65	-98	-14	-30	-57	-98	38	-84	-32	-107	-21	-97	-67	-62	0	-99	-13	-70	-69	-147	-77	473	-7349	-3094	-18772	-5569	-20643	-7012	-14848	-5286	-19222	-11979	-11207	-88	-21215	-13201	-14983	490
0.202500	-25	41	88	-58	-108	-34	11	-31	-19	6	-72	-63	-92	-15	-25	-63	-101	28	-80	-30	-101	-22	-98	-70	-63	1	-98	-12	-69	-69	-147	-76	929	-7325	-3021	-18620	-5505	-20241	-6800	-14570	-4652	-18908	-11567	-10726	571	-20903	-12828	-14724	-3802
0.203333	-23	42	88	-59	-88	-35	12	-12	-18	7	-73	-61	-96	-16	-27	-59	-97	37	-83	-31	-105	-22	-137	-69	-63	0	-99	-14	-72	-70	-147	-75	954	-7279	-2970	-18505	-4598	-19810	-6592	-14295	-3803	-18566	-11170	-10260	208	-20546	-12452	-14463	-5255
0.204167	-24	40	88	-60	-109	-35	11	-17	-17	3	-65	-63	-97	-15	-28	-57	-100	35	-83	-28	-108	-23	-99	-70	-64	0	-98	-12	-70	-68	-147	-76	787	-7198	-2923	-18420	-4401	-19356	-6405	-14031	-2905	-18210	-10807	-9818	-496	-20148	-12082	-14201	-2181
0.205000	-26	40	89	-58	-108	-47	11	-12	-13	5	-72	-64	-97	-15	-29	-58	-100	35	-85	-45	-104	-21	-97	-67	-64	2	-102	-12	-73	-68	-148	-76	846	-7087	-2885	-18384	-4293	-18886	-6228	-13767	-1944	-17798	-10405	-9398	-474	-19704	-11718	-13944	-5468
0.205833	-25	39	86	-57	-110	-33	10	-18	-21	2	-73	-63	-96	-15	-29	-56	-102	35	-82	-32	-104	-22	-96	-70	-65	-3	-99	-12	-73	-69	-148	-100	613	-6932	-2851	-18388	-4110	-18404	-6064	-13511	-1047	-17372	-10051	-9008	-275	-19224	-11364	-13687	-3176
0.206667	-26	40	88	-59	-109	-34	10	-14	-22	3	-74	-65	-98	-18	-33	-59	-102	30	-87	-33	-107	-23	-97	-72	-46	0	-98	-15	-76	-72	-145	-75	555	-6743	-2831	-18440	-3945	-17922	-5912	-13261	-431	-16923	-9716	-8650	-131	-18705	-11027	-13442	-2088
0.207500	-28	39	84	-65	-114	-36	9	-17	-25	9	-79	-66	-97	-16	-30	-60	-102	25	-80	-30	-104	-22	-96	-68	-64	0	-101	-12	-73	-70	-147	-75	294	-6500	-2814	-18528	-3106	-17433	-5768	-13015	296	-16458	-9395	-8326	423	-18155	-10699	-13199	-3530
0.208333	-24	27	88	-56	-108	-33	15	0	-14	5	-73	-61	-93	-14	-28	-56	-98	33	-84	-31	-102	-21	-96	-68	-58	1	-98	-6	-70	-70	-144	-72	-183	-6207	-2808	-18660	-321	-16948	-5615	-12774	1142	-15973	-9094	-8035	466	-17580	-10382	-12969	-2836
0.209167	-22	41	90	-58	-105	-32	15	-15	-15	4	-72	-63	-96	-13	-30	-47	-100	30	-82	-31	-103	-21	-96	-66	-64	2	-100	-12	-70	-69	-146	-72	628	-5899	-2805	-18826	-338	-16479	-5463	-12545	1050	-15496	-8805	-7799	-1664	-16999	-10084	-12766	-4893
0.210000	-27	39	72	-61	-113	-34	12	-13	-21	5	-73	-65	-99	-15	-31	-59	-101	34	-90	-38	-104	-25	-100	-70	-65	0	-100	-16	-77	-70	-150	-76	179	-5533	-2820	-19039	-1521	-16021	-5306	-12331	613	-15026	-8529	-7583	-495	-16407	-9793	-12575	-1203
0.210833	-27	38	87	-61	-110	-35	11	-15	-16	2	-86	-60	-98	-18	-31	-60	-101	33	-87	-34	-105	-23	-99	-70	-66	-6	-100	-16	-76	-72	-152	-73	50	-5124	-2839	-19267	-410	-15577	-5125	-12119	748	-14562	-8256	-7404	-821	-15813	-9503	-12402	-4097
0.211667	-23	38	86	-61	-109	-33	11	-16	-16	4	-74	-63	-97	-15	-32	-58	-99	35	-85	-36	-104	-23	-99	-69	-64	1	-97	-6	-69	-69	-149	-76	518	-4681	-2873	-19513	38	-15141	-4928	-11920	631	-14114	-7978	-7259	-1661	-15218	-9211	-12244	-4514
0.212500	-23	38	86	-59	-109	-31	13	-28	-23	1	-75	-67	-100	-16	-30	-58	-102	21	-88	-34	-104	-26	-100	-69	-66	0	-103	-13	-75	-73	-148	-74	523	-4212	-2937	-19777	1215	-14727	-4703	-11736	333	-13698	-7687	-7155	-1919	-14644	-8917	-12106	-3552
0.213333	-25	38	86	-58	-114	-32	12	-14	-18	5	-74	-66	-96	-16	-28	-59	-98	34	-85	-35	-101	-24	-100	-68	-63	0	-101	-15	-88	-72	-146	-75	620	-3718	-3012	-20045	3086	-14326	-4458	-11564	219	-13290	-7402	-7079	-1508	-14089	-8607	-11984	-6865
0.214167	-26	39	87	-59	-110	-34	11	-16	2	5	-75	-65	-98	-21	-31	-59	-100	59	-84	-30	-109	-24	-101	-70	-63	0	-100	-16	-77	-70	-147	-74	1208	-3211	-3121	-20300	2748	-13937	-4182	-11406	178	-12917	-7097	-7025	-2675	-13562	-8301	-11875	-8598
0.215000	-25	53	84	-61	-111	-34	9	-16	-21	0	-77	-65	-97	-15	-30	-61	-101	32	-91	-33	-109	-27	-104	-75	-67	-1	-101	-15	-80	-73	-151	-77	979	-2692	-3267	-20541	42	-13559	-3891	-11265	84	-12575	-6774	-7004	-1722	-13064	-7979	-11778	-4264
0.215833	-29	38	82	-61	-115	-38	5	-19	-19	4	-77	-67	-100	-21	-32	-59	-99	33	-88	-34	-107	-26	-101	-70	-65	-1	-101	-14	-76	-72	-150	-77	973	-2164	-3446	-20752	-577	-13176	-3571	-11125	-105	-12252	-6433	-7000	-931	-12597	-7632	-11685	-6586
0.216667	-27	39	85	-62	-112	-34	9	-17	-22	1	-79	-65	-97	-17	-28	-62	-102	34	-91	-33	-105	-25	-104	-73	-66	-4	-102	-15	-76	-72	-149	-77	1062	-1643	-3669	-20929	-268	-12803	-3243	-11002	-243	-11944	-6072	-7009	-1447	-12161	-7269	-11597	-10682
0.217500	-28	39	84	-60	-114	-34	9	-19	-18	3	-77	-66	-100	-6	-31	-63	-101	32	-88	-33	-104	-28	-102	-74	-66	-3	-102	-15	-76	-73	-150	-78	1040	-1137	-3939	-21063	-464	-12422	-2900	-10883	-357	-11657	-5693	-7031	-2256	-11755	-6897	-11494	-6891
0.218333	-30	38	85	-60	-112	-34	2	-19	-21	4	-76	-67	-97	-18	-30	-63	-100	33	-90	-32	-109	-17	-104	-74	-68	-5	-105	-17	-72	-74	-150	-77	1129	-639	-4247	-21142	-1024	-12027	-2559	-10768	-427	-11366	-5303	-7061	-2736	-11381	-6508	-11385	-9302
0.219167	-27	41	87	-59	-112	-36	12	-19	-19	4	-77	-64	-100	-17	-30	-65	-102	20	-85	-34	-104	-24	-103	-70	-67	0	-103	-16	-77	-73	-147	-76	934	-163	-4592	-21156	-2183	-11614	-2217	-10650	-538	-11073	-4901	-7092	-4019	-11024	-6113	-11263	-9225
0.220000	-25	2	88	-59	-110	-34	10	-19	-17	5	-72	-67	-95	-12	-27	-60	-99	35	-88	-31	-102	-23	-101	-70	-65	-1	-100	-12	-79	-68	-146	-75	871	284	-4973	-21124	-4039	-11179	-1892	-10494	-879	-10768	-4489	-7126	-5284	-10692	-5712	-11120	-6759
0.220833	-26	42	85	-52	-107	-33	13	-15	-18	6	-113	-66	-95	-15	-27	-61	-99	35	-86	-29	-104	-22	-100	-68	-60	0	-100	-12	-73	-68	-148	-75	752	704	-5384	-21026	-5679	-10722	-1586	-10399	-1087	-10438	-4080	-7157	-4546	-10373	-5313	-10959	-7285
0.221667	-29	41	88	-58	-111	-32	12	-14	-21	6	-74	-61	-95	-15	-28	-60	-99	34	-86	-31	-103	-22	-102	-72	-65	-3	-103	-16	-74	-70	-147	-75	438	1090	-5810	-20870	-5321	-10242	-1307	-10257	-844	-10082	-3681	-7182	-3037	-10051	-4920	-10771	-6205
0.222500	-27	37	84	-57	-113	-34	12	-14	-19	6	-75	-65	-93	-12	-29	-57	-100	34	-86	-30	-105	-23	-101	-68	-64	-3	-99	-15	-75	-68	-146	-72	1085	1437	-6240	-20651	-6222	-9726	-1059	-10099	-662	-9684	-3283	-7203	-4611	-9728	-4536	-10557	-6411
0.223333	-28	39	86	-59	-113	-36	10	-18	-19	3	-77	-66	-99	-16	-29	-63	-101	34	-81	-35	-109	-25	-103	-73	-67	-6	-109	-17	-75	-65	-150	-77	899	1741	-6661	-20381	-9625	-9184	-854	-9919	-861	-9250	-2909	-7212	-2849	-9401	-4173	-10321	-932
0.224167	-28	35	79	-62	-114	-36	11	-17	-23	0	-79	-65	-101	-17	-32	-62	-100	29	-91	-34	-109	-25	-102	-69	-67	0	-102	-14	-75	-69	-146	-77	234	2015	-7051	-20059	-9531	-8602	-681	-9710	-652	-8761	-2553	-7201	-1154	-9051	-3833	-10056	-697
0.225000	-31	39	55	-62	-113	-33	11	-18	-22	4	-76	-67	-96	-16	-29	-60	-100	34	-88	-33	-110	-26	-98	-72	-67	-4	-119	-17	-78	-70	-150	-76	457	2250	-7402	-19686	-9451	-7999	-551	-9479	-471	-8230	-2227	-7194	-1392	-8682	-3512	-9774	-783
0.225833	-28	35	84	-45	-109	-33	38	-15	-21	2	-77	-65	-105	-16	-30	-61	-104	33	-88	-36	-109	-23	-101	-72	-67	-1	-100	-15	-73	-69	-149	-76	201	2447	-7722	-19272	-8051	-7379	-449	-9216	214	-7656	-1930	-7151	-1270	-8285	-3216	-9474	3444
0.226667	-27	38	85	-60	-109	-35	10	-17	-17	5	-75	-67	-101	-14	-29	-61	-98	35	-86	-32	-108	-18	-102	-69	-62	0	-98	-15	-76	-72	-148	-75	34	2606	-7927	-18819	-5602	-6717	-394	-8925	1219	-7034	-1668	-7108	34	-7859	-2949	-9162	3092
0.227500	-22	39	88	-51	-112	-35	12	-18	-16	7	-73	-65	-84	-17	-29	-60	-95	35	-85	-33	-104	-24	-100	-70	-61	0	-98	-12	-75	-70	-149	-74	441	2731	-8071	-18331	-3851	-6056	-376	-8607	1924	-6385	-1436	-7055	-359	-7398	-2704	-8849	2636
0.228333	-24	40	95	-34	-105	-33	13	-10	-13	9	-73	-62	-96	-15	-25	-55	-96	39	-79	-29	-101	-19	-92	-66	-59	4	-93	-11	-73	-69	-142	-67	470	2823	-8121	-17810	-4227	-5374	-382	-8258	2510	-5690	-1246	-6992	441	-6904	-2481	-8533	7502
0.229167	-24	40	90	-57	-108	-35	13	-10	-15	11	-72	-60	-92	-12	-26	-55	-99	28	-81	-29	-104	-21	-99	-67	-63	1	-94	-8	-74	-67	-143	-73	201	2888	-8075	-17262	-2073	-4708	-423	-7916	3289	-4988	-1093	-6931	2082	-6385	-2284	-8257	8810
0.230000	-25	41	92	-58	-108	-34	13	-12	-16	9	-70	-64	-97	-17	-27	-58	-97	27	-82	-32	-107	-23	-87	-68	-59	0	-97	-13	-77	-72	-147	-75	-14	2912	-7928	-16683	1751	-4044	-477	-7510	4089	-4273	-979	-6870	2189	-5842	-2103	-7996	4964
0.230833	-25	37	85	-62	-113	-38	7	-17	-21	5	-74	-64	-96	-17	-29	-61	-97	33	-84	-34	-107	-24	-102	-70	-67	-1	-96	-14	-74	-73	-152	-76	-16	2915	-7681	-16071	4997	-3411	-555	-7109	5077	-3560	-894	-6809	1380	-5277	-1928	-7760	9645
0.231667	-27	37	88	-60	-110	-35	9	-14	-21	7	-73	-63	-96	-21	-39	-62	-99	47	-85	-45	-104	-25	-101	-73	-66	-3	-90	-16	-78	-73	-149	-78	11	2894	-7337	-15436	6981	-2781	-638	-6697	5759	-2859	-848	-6751	1507	-4696	-1753	-7571	8446
0.232500	-27	35	86	-62	-108	-39	7	-19	-22	5	-82	-66	-97	-19	-16	-63	-100	33	-84	-32	-107	-24	-100	-72	-66	-4	-98	-12	-74	-72	-130	-76	-132	2852	-6903	-14764	8421	-2196	-727	-6290	6222	-2177	-821	-6696	1976	-4111	-1591	-7428	6883
0.233333	-29	38	87	-59	-110	-34	11	-14	-18	6	-73	-63	-97	-18	-30	-60	-100	34	-78	-32	-116	-24	-101	-69	-65	-1	-98	-14	-77	-66	-149	-76	-144	2792	-6420	-14061	9001	-1655	-814	-5871	6734	-1530	-827	-6655	2027	-3536	-1422	-7342	8943
0.234167	-24	38	89	-61	-107	-28	12	-15	-18	4	-74	-65	-97	-16	-28	-63	-98	35	-83	-32	-104	-22	-100	-69	-66	-4	-99	-11	-73	-70	-147	-75	-359	2722	-5878	-13319	9098	-1161	-899	-5472	7008	-927	-860	-6615	2068	-2975	-1251	-7316	7303
0.235000	-25	38	88	-58	-110	-32	12	-12	-16	8	-70	-64	-95	-17	-28	-57	-108	34	-84	-32	-105	-24	-100	-67	-65	2	-95	-12	-77	-68	-146	-75	-680	2629	-5302	-12544	10239	-724	-976	-5081	7203	-379	-912	-6591	2736	-2442	-1074	-7358	7128
0.235833	-24	39	90	-63	-109	-31	12	-13	-18	6	-76	-67	-95	-16	-27	-57	-98	36	-83	-32	-105	-19	-99	-69	-67	0	-99	-13	-90	-70	-151	-76	-112	2537	-4718	-11742	10673	-354	-1040	-4719	7236	106	-989	-6578	990	-1954	-891	-7470	5440
0.236667	-25	36	86	-59	-113	-33	11	-14	-17	9	-72	-32	-94	-17	-27	-58	-99	37	-86	-30	-105	-22	-109	-65	-67	1	-97	-13	-76	-69	-147	-76	469	2434	-4150	-10907	6755	-42	-1091	-4380	6457	528	-1082	-6572	713	-1502	-706	-7655	7754
0.237500	-28	46	85	-59	-111	-24	11	-15	-19	7	-75	-64	-99	-16	-29	-56	-102	34	-84	-32	-108	-21	-101	-68	-66	-1	-99	-18	-78	-70	-147	-81	-273	2326	-3620	-10042	5617	223	-1127	-4071	5946	882	-1190	-6578	2232	-1103	-518	-7890	8226
0.238333	-29	38	82	-60	-128	-32	11	-13	-17	6	-72	-64	-98	-16	-27	-56	-102	33	-86	-38	-108	-23	-100	-69	-68	0	-98	-15	-75	-69	-146	-75	-70	2214	-3138	-9162	4211	380	-1145	-3790	5139	1176	-1306	-6588	1727	-765	-332	-8193	4014
0.239167	-27	40	84	-60	-110	-32	27	-10	-17	7	-76	-67	-97	-38	-29	-55	-101	36	-85	-35	-102	-21	-100	-67	-65	0	-99	-17	-75	-67	-145	-75	-41	2103	-2726	-8273	3515	498	-1145	-3539	4185	1422	-1436	-6608	1248	-487	-148	-8543	6353
0.240000	-27	41	88	-57	-109	-33	9	-13	-18	8	-70	-63	-95	-17	-30	-36	-98	35	-86	-32	-83	-25	-102	-66	-64	18	-97	-14	-76	-68	-146	-75	85	1984	-2393	-7380	3046	545	-1134	-3326	3099	1562	-1573	-6626	1397	-276	25	-8940	4800
0.240833	-27	43	86	-61	-110	-28	12	-16	0	5	-72	-64	-95	-18	-28	-60	-97	34	-82	-31	-104	-21	-96	-66	-63	0	-97	-11	-75	-69	-147	-77	194	1866	-2152	-6508	2056	544	-1089	-3147	1766	1665	-1711	-6655	264	-124	185	-9373	2089
0.241667	-25	41	87	-61	-111	-33	11	-14	-19	8	-69	-62	-96	-15	-25	-58	-100	69	-82	-32	-109	-25	-99	-66	-64	3	-95	-13	-75	-69	-143	-76	249	1742	-2004	-5679	-2080	487	-1032	-2988	175	1723	-1851	-6686	-62	-33	333	-9821	3952
0.242500	-25	43	88	-62	-109	-32	25	-14	-19	7	-72	-66	-76	-18	-29	-58	-100	36	-87	-31	-104	-19	-98	-68	-63	0	-100	-13	-67	-70	-147	-78	-44	1608	-1947	-4904	-4487	382	-958	-2883	-1304	1737	-1985	-6715	1432	-1	454	-10280	5897
0.243333	-27	39	88	-59	-111	-35	11	-16	-19	7	-72	-64	-98	-16	-28	-61	-103	36	-84	-31	-107	-23	-102	-69	-64	1	-96	-15	-73	-69	-145	-77	-128	1470	-1979	-4200	-4652	232	-863	-2799	-2772	1714	-2113	-6751	1568	-23	556	-10730	-453
0.244167	-27	40	87	-59	-114	-34	12	-15	-21	5	-74	-60	-87	-17	-28	-61	-97	35	-83	-33	-104	-22	-99	-68	-65	0	-98	-14	-75	-72	-135	-76	-363	1318	-2085	-3581	-4239	49	-754	-2740	-4002	1666	-2223	-6790	699	-81	626	-11164	1752
0.245000	-26	42	87	-58	-110	-36	13	-17	-19	5	-70	-63	-95	-15	-30	-61	-98	36	-84	-29	-102	-19	-102	-68	-64	0	-98	-13	-72	-67	-145	-75	-164	1152	-2252	-3053	-4125	-165	-625	-2710	-5304	1609	-2324	-6828	786	-173	675	-11561	1514
0.245833	-25	39	86	-40	-109	-34	12	-16	-17	5	-70	-58	-97	-15	-29	-60	-100	33	-84	-32	-103	-21	-101	-68	-66	0	-101	-13	-74	-69	-147	-78	-122	963	-2467	-2633	-4071	-402	-479	-2705	-6743	1523	-2394	-6872	1469	-302	693	-11919	-2060
0.246667	-22	41	89	-58	-109	-34	13	-15	-18	27	-73	-63	-95	-15	-28	-58	-94	37	-98	-33	-104	-19	-99	-69	-65	0	-97	-12	-73	-68	-146	-72	-90	761	-2710	-2315	-4501	-666	-319	-2700	-8157	1435	-2451	-6919	1311	-449	711	-12225	-206
0.247500	-25	38	86	-53	-109	-36	13	-28	-18	6	-74	-65	-99	-14	-29	-60	-101	34	-86	-33	-104	-19	-101	-69	-65	0	-99	-13	-73	-70	-146	-77	-345	523	-2966	-2106	-5086	-947	-139	-2768	-9296	1341	-2470	-6969	1464	-616	667	-12463	-1802
0.248333	-24	40	87	-58	-109	-33	13	-14	-18	2	-75	-64	-97	-14	-29	-59	-99	35	-84	-35	-107	-21	-100	-75	-67	-3	-104	-14	-74	-69	-147	-73	-927	260	-3208	-1991	-3815	-1241	53	-2838	-9881	1230	-2474	-7026	2731	-793	625	-12640	-3089
0.249167	-27	37	82	-59	-115	-34	9	-16	-17	5	-76	-63	-97	-16	-16	-59	-100	35	-86	-34	-104	-18	-99	-69	-64	-3	-98	-6	-73	-70	-142	-74	-889	-35	-3432	-1958	-1254	-1545	268	-2929	-10013	1118	-2417	-7086	1620	-979	576	-12730	-4675
0.250000	-27	37	86	-58	-114	-35	11	-16	-24	3	-76	-98	-99	-15	-27	-63	-103	35	-87	-35	-107	-24	-102	-70	-67	-5	-104	-16	-79	-75	-145	-78	-193	-369	-3612	-1998	-2214	-1883	488	-3054	-10539	992	-2347	-7153	514	-1176	518	-12743	-4037
0.250833	-29	38	84	-63	-112	-56	8	-15	-21	4	-76	-65	-96	-15	-30	-65	-103	30	-88	-38	-104	-25	-103	-72	-66	-4	-102	-13	-78	-76	-148	-75	-1081	-732	-3744	-2075	-125	-2225	732	-3198	-10197	852	-2223	-7217	2571	-1374	470	-12674	-1743
0.251667	-25	41	84	-61	-113	-35	12	-14	-17	6	-76	-67	-97	-16	-29	-50	-95	34	-85	-38	-104	-21	-101	-69	-64	-4	-101	-16	-76	-73	-148	-75	-711	-1124	-3810	-2179	2279	-2575	984	-3368	-9555	689	-2073	-7281	1713	-1582	428	-12522	-5918
0.252500	-25	37	88	-59	-114	-38	25	-12	-17	5	-74	-64	-95	-16	-30	-61	-98	35	-85	-36	-107	-25	-100	-66	-63	-4	-101	-14	-73	-72	-149	-73	-703	-1546	-3796	-2298	4114	-2936	1240	-3565	-9065	497	-1884	-7343	738	-1799	399	-12284	-2882
0.253333	-24	38	86	-60	-111	-32	13	-16	-19	3	-74	-68	-120	-19	-29	-62	-99	35	-85	-36	-96	-24	-100	-69	-64	0	-100	-14	-75	-73	-147	-74	-706	-1987	-3729	-2404	4612	-3299	1505	-3794	-8550	274	-1664	-7394	438	-2030	396	-11970	-3133
0.254167	0	39	89	-61	-112	-35	10	-36	-16	6	-73	-67	-98	-15	-27	-59	-100	36	-83	-36	-104	-25	-102	-70	-63	-1	-100	-13	-77	-57	-145	-74	-718	-2446	-3570	-2482	4443	-3682	1763	-4044	-7991	9	-1412	-7438	-126	-2278	430	-11579	-4769
0.255000	-25	39	89	-58	-107	-34	13	-12	-21	6	-75	-66	-96	-16	-28	-64	-100	36	-84	-31	-104	-23	-100	-70	-67	-4	-98	-14	-74	-70	-148	-73	-574	-2921	-3330	-2523	708	-4068	2019	-4323	-7543	-301	-1132	-7462	-831	-2550	475	-11123	-2559
0.255833	-29	40	91	-58	-113	-36	12	-16	-18	5	-74	-66	-96	-15	-31	-61	-100	37	-84	-26	-108	-26	-103	-69	-73	0	-99	-15	-77	-72	-147	-76	-721	-3395	-3022	-2514	-2349	-4457	2257	-4621	-6927	-667	-838	-7448	381	-2842	571	-10589	1954
0.256667	-30	40	86	-61	-111	-41	12	-15	-21	9	-77	-68	-100	-18	-33	-58	-102	32	-88	-35	-107	-24	-102	-72	-66	-5	-102	-15	-77	-70	-150	-77	-456	-3863	-2646	-2459	-2621	-4840	2478	-4938	-6286	-1081	-525	-7449	412	-3171	697	-10005	-2764
0.257500	-32	37	108	-62	-115	-38	6	-21	-25	2	-77	-68	-99	-19	-34	-62	-103	32	-87	-34	-105	-26	-103	-73	-67	-4	-101	-16	-75	-76	-147	-74	-704	-4310	-2205	-2351	-1842	-5213	2677	-5261	-5326	-1547	-199	-7393	-340	-3514	869	-9356	-1060
0.258333	-27	38	86	-61	-110	-35	10	-14	-19	-8	-77	-68	-78	-17	-32	-62	-102	33	-86	-33	-108	-24	-102	-72	-68	-4	-101	-14	-76	-72	-149	-76	-561	-4736	-1711	-2204	-1512	-5578	2847	-5596	-3949	-2060	131	-7298	-507	-3889	1071	-8671	1811
0.259167	-27	42	86	-59	-110	-36	5	-17	-21	4	-75	-66	-95	-16	-30	-62	-101	32	-85	-33	-103	-24	-97	-69	-67	-5	-101	-16	-74	-73	-141	-75	-566	-5121	-1177	-2023	-1565	-5923	2988	-5931	-2346	-2616	464	-7166	-432	-4273	1303	-7940	-660
0.260000	-28	40	86	-60	-102	-33	11	-13	-15	5	-74	-67	-93	-15	-29	-59	-100	33	-86	-31	-105	-22	-99	-68	-63	-1	-96	-13	-73	-73	-147	-74	-573	-5470	-602	-1825	-2103	-6242	3094	-6259	-522	-3191	793	-6986	-850	-4672	1575	-7190	2512
0.260833	-25	45	89	-56	-107	-31	16	-14	-18	4	-72	-65	-96	-17	-18	-56	-99	34	-84	-30	-103	-24	-108	-68	-64	0	-99	-12	-73	-70	-146	-73	-397	-5766	-7	-1631	-3325	-6528	3169	-6574	1721	-3793	1111	-6763	-914	-5074	1850	-6413	3234
0.261667	-25	37	87	-58	-110	-34	16	-12	-17	5	-35	-63	-94	-14	-28	-58	-99	36	-83	-30	-102	-21	-96	-67	-61	1	-98	-12	-73	-68	-147	-74	-655	-6013	600	-1435	-4134	-6778	3209	-6867	4635	-4389	1421	-6491	219	-5474	2170	-5629	2674
0.262500	-23	35	89	-57	-109	-31	13	-14	-19	7	-73	-65	-96	-14	-27	-58	-98	29	-82	-32	-102	-22	-97	-68	-52	-1	-96	-13	-74	-69	-148	-73	-822	-6204	1209	-1321	-3355	-6987	3221	-7136	8021	-4971	1716	-6177	-105	-5854	2481	-4848	2614
0.263333	-28	43	87	-61	-99	-32	15	-15	-17	5	-75	-64	-94	-13	-28	-57	-100	33	-83	-31	-105	-19	-95	-67	-64	0	-97	-14	-74	-68	-145	-73	159	-6338	1804	-1245	-7324	-7155	3211	-7376	10514	-5539	1996	-5816	-2573	-6194	2793	-4081	2497
0.264167	-27	57	89	-59	-110	-34	10	-15	-18	1	-72	-67	-99	-14	-29	-62	-101	32	-85	-32	-104	-23	-97	-72	-66	-1	-101	-16	-52	-70	-148	-77	-454	-6419	2388	-1233	-11554	-7273	3181	-7578	12014	-6057	2260	-5409	-397	-6493	3100	-3324	5974
0.265000	-26	42	86	-61	-113	-40	10	-15	-22	3	-80	-66	-98	-17	-30	-58	-104	33	-88	-35	-111	-26	-100	-72	-66	-3	-99	-17	-79	-59	-149	-78	-411	-6443	2941	-1310	-13310	-7370	3144	-7740	13124	-6510	2506	-4996	-122	-6731	3391	-2611	915
0.265833	-25	39	85	-60	-113	-35	10	-17	-22	2	-73	-69	-101	-18	-17	-59	-99	37	-83	-33	-107	-23	-97	-69	-65	15	-98	-14	-78	-70	-148	-75	-362	-6418	3481	-1469	-13733	-7369	3113	-7856	14052	-6885	2748	-4535	-561	-6900	3667	-1921	1860
0.266667	-14	42	88	-59	-111	-35	12	-16	-17	6	-66	-64	-99	-17	-26	-60	-96	36	-83	-32	-109	-24	-98	-69	-64	0	-98	-13	-73	-69	-148	-82	-292	-6343	3981	-1720	-12906	-7350	3091	-7924	14632	-7174	2975	-4058	-672	-6984	3919	-1285	1657
0.267500	-28	45	89	-57	-109	-33	16	-14	-17	6	-70	-64	-96	-16	-27	-59	-101	35	-81	-30	-101	-21	-96	-80	-64	3	-97	-12	-74	-67	-147	-75	-310	-6228	4446	-2057	-11322	-7294	3100	-7946	14791	-7369	3202	-3565	-816	-6981	4145	-715	-1064
0.268333	-21	44	90	-56	-104	-33	15	-13	-15	8	-68	-61	-90	-11	-17	-53	-97	40	-80	-28	-102	-21	-97	-69	-59	4	-96	-11	-69	-66	-145	-74	25	-6079	4885	-2477	-11806	-7210	3134	-7922	14756	-7463	3418	-3128	-1722	-6884	4341	-204	-1594
0.269167	-22	50	91	-35	-109	-32	15	-11	-15	6	-69	-60	-97	-14	-23	-57	-96	37	-81	-27	-107	-18	-98	-65	-63	3	-98	-13	-73	-66	-143	-76	-256	-5899	5247	-2971	-11851	-7100	3219	-7851	15363	-7455	3634	-2637	379	-6692	4500	216	2102
0.270000	-26	43	86	-60	-110	-33	11	-13	-22	5	-72	-62	-98	-31	-25	-59	-99	33	-85	-30	-107	-22	-98	-73	-67	0	-97	-12	-78	-69	-147	-77	-143	-5701	5595	-3521	-8483	-6981	3347	-7751	16073	-7348	3854	-2199	1545	-6409	4620	556	-2783
0.270833	-27	42	86	-60	-108	-34	13	-15	-19	4	-68	-63	-98	-15	-30	-61	-102	33	-73	-31	-108	-23	-98	-69	-67	0	-98	-14	-75	-72	-147	-78	-250	-5457	5896	-4108	-3866	-6849	3535	-7600	16579	-7142	4084	-1805	598	-6038	4720	812	-5103
0.271667	-25	42	87	-59	-109	-33	13	-16	-15	4	-72	-63	-95	-13	-26	-56	-100	35	-82	-29	-108	-22	-98	-67	-65	-3	-97	-17	-75	-68	-145	-76	-3	-5209	6167	-4703	-307	-6717	3788	-7424	16430	-6850	4317	-1452	-434	-5580	4787	979	-2188
0.272500	-26	43	88	-59	-110	-33	13	-14	-17	5	-72	-63	-96	-16	-29	-60	-97	26	-83	-32	-107	-24	-93	-69	-66	0	-99	-15	-76	-70	-148	-77	149	-4949	6400	-5297	2178	-6597	4092	-7214	15523	-6499	4557	-1164	-549	-5060	4832	1049	-5536
0.273333	-26	40	86	-62	-112	-35	12	-17	-18	5	-74	-65	-98	-17	-12	-62	-102	34	-84	-33	-110	-24	-101	-72	-70	-6	-100	-16	-78	-73	-150	-77	33	-4679	6605	-5870	4057	-6492	4456	-6996	14145	-6057	4804	-940	-774	-4487	4859	1028	-3948
0.274167	-29	39	82	-60	-111	-36	11	-18	-19	3	-74	-65	-99	-18	-30	-61	-102	30	-80	-30	-105	-24	-99	-69	-65	0	-83	-15	-76	-72	-147	-75	245	-4400	6784	-6390	5053	-6401	4870	-6744	12427	-5582	5062	-790	-1313	-3875	4879	925	-2385
0.275000	-23	41	86	-64	-110	-34	10	-17	-21	2	-77	-63	-97	-16	-35	-59	-98	32	-86	-33	-104	-23	-99	-68	-65	-1	-100	-16	-72	-69	-147	-76	24	-4122	6936	-6848	5872	-6333	5317	-6498	10697	-5088	5312	-723	-1301	-3249	4889	740	-3656
0.275833	-25	39	85	-61	-108	-33	13	-18	-21	4	-72	-65	-98	12	-31	-59	-102	33	-87	-32	-104	-22	-96	-68	-65	-1	-99	-13	-75	-74	-146	-76	-254	-3845	7069	-7231	7764	-6288	5787	-6246	8983	-4581	5557	-734	-1354	-2627	4897	476	-4120
0.276667	-28	40	86	-60	-109	-35	39	-15	-21	3	-74	-68	-98	-17	-28	-59	-105	34	-86	-32	-105	-23	-98	-70	-70	-1	-101	-16	-76	-70	-147	-77	813	-3570	7185	-7520	6592	-6268	6265	-6011	6692	-4082	5789	-836	-3077	-2015	4915	143	-5793
0.277500	-28	37	84	-60	-111	-35	11	-18	-21	4	-75	-66	-105	-17	-33	-61	-104	35	-86	-33	-105	-24	-99	-69	-64	-1	-98	-13	-76	-74	-148	-75	311	-3296	7281	-7711	4045	-6264	6735	-5784	4775	-3600	6005	-1013	-1130	-1441	4943	-255	-1878
0.278333	-26	40	82	-60	-110	-42	12	-15	-19	5	-75	-68	-99	-18	-31	-60	-102	34	-83	-32	-107	-23	-99	-68	-64	-1	-98	-17	-75	-74	-146	-85	119	-3032	7366	-7799	3563	-6270	7185	-5574	3534	-3159	6195	-1270	-721	-919	4988	-670	-5121
0.279167	-25	43	84	-61	-113	-36	13	-13	-21	5	-75	-68	-96	-16	-28	-61	-101	35	-86	-35	-109	-26	-101	-68	-63	-1	-99	-17	-70	-74	-146	-75	377	-2783	7433	-7790	2269	-6287	7588	-5384	2035	-2752	6351	-1599	-1104	-458	5051	-1129	-3934
0.280000	-26	42	97	-56	-111	-33	12	-13	-15	6	-72	-64	-98	-18	-30	-58	-99	37	-83	-29	-104	-23	-98	-65	-60	1	-95	-19	-74	-73	-147	-75	273	-2539	7494	-7671	1176	-6308	7935	-5218	695	-2393	6469	-1988	-1416	-73	5127	-1613	-736
0.280833	-19	43	86	-60	-108	-36	15	-12	-14	7	-81	-66	-94	-15	-30	-58	-101	37	-83	-52	-104	-25	-98	-67	-62	0	-94	-16	-73	-70	-147	-74	314	-2314	7535	-7477	702	-6310	8206	-5087	-377	-2094	6536	-2433	-924	234	5222	-2112	-1861
0.281667	-27	43	88	-58	-108	-39	10	-15	-17	8	-72	-65	-97	-22	-31	-60	-101	34	-86	-32	-108	-26	-98	-68	-66	-6	-97	-16	-77	-75	-150	-77	491	-2108	7561	-7183	-1005	-6298	8398	-4968	-1623	-1849	6553	-2920	-1710	457	5324	-2612	-1837
0.282500	-31	40	86	-62	-115	-38	10	-16	-22	3	-75	-67	-100	-16	-28	-93	-124	32	-86	-34	-107	-24	-99	-70	-66	-7	-100	-12	-76	-70	-147	-75	18	-1920	7577	-6859	-3624	-6261	8493	-4876	-2928	-1642	6520	-3435	-636	606	5441	-3097	3295
0.283333	-27	37	86	-60	-134	-36	11	-15	-23	4	-72	-53	-100	-16	-31	-61	-100	35	-85	-32	-105	-24	-100	-72	-65	-1	-97	-19	-76	-74	-149	-75	114	-1751	7574	-6474	-3240	-6200	8494	-4801	-4324	-1489	6429	-3970	336	676	5561	-3566	1307
0.284167	-42	41	88	-58	-113	-39	10	-14	-18	4	-73	-66	-99	-15	-28	-60	-100	35	-85	-33	-95	-25	-100	-70	-63	-4	-98	-16	-74	-73	-148	-75	49	-1606	7557	-6056	-941	-6084	8394	-4748	-5634	-1365	6286	-4506	-266	684	5677	-4011	-2395
0.285000	-28	43	87	-58	-110	-34	11	-15	-19	-3	-70	-62	-96	-17	-31	-62	-104	37	-85	-33	-107	-24	-100	-70	-63	-3	-99	-15	-75	-74	-149	-77	179	-1481	7526	-5618	1641	-5932	8199	-4703	-6646	-1269	6084	-5036	-953	633	5785	-4431	1600
0.285833	-22	42	86	-59	-109	-36	12	-14	-18	2	-72	-63	-97	-21	-28	-59	-97	37	-84	-33	-105	-22	-100	-70	-66	-5	-97	-16	-72	-72	-146	-76	365	-1378	7476	-5176	4257	-5729	7915	-4671	-7738	-1192	5831	-5540	-577	542	5876	-4820	-900
0.286667	-27	42	81	-56	-112	-35	12	-13	-18	34	-70	-63	-95	-14	-27	-58	-103	34	-83	-30	-107	-23	-98	-66	-63	0	-99	-13	-69	-69	-151	-74	114	-1300	7412	-4751	6930	-5482	7547	-4643	-8498	-1114	5537	-6024	-376	420	5952	-5176	-577
0.287500	-24	42	88	-57	-110	-33	12	-13	-18	2	-74	-66	-93	-15	-26	-57	-98	28	-77	-30	-102	-39	-97	-68	-63	-1	-98	-12	-73	-68	-145	-73	127	-1239	7338	-4342	8931	-5191	7113	-4614	-8965	-1035	5195	-6469	-686	291	6000	-5502	1870
0.288333	-24	43	93	-58	-107	-33	16	-17	-17	7	-68	-64	-92	-11	-26	-59	-100	38	-85	-29	-100	-21	-97	-65	-61	0	-97	-12	-69	-67	-142	-75	-68	-1204	7240	-3968	10511	-4858	6618	-4597	-9392	-935	4818	-6867	-1002	159	6018	-5799	1080
0.289167	-24	43	88	-52	-108	-33	15	-12	-16	4	-72	-63	-93	-14	-24	-57	-94	36	-87	-31	-100	-22	-100	-66	-64	0	-99	-23	-73	-68	-144	-76	-651	-1182	7138	-3626	13456	-4492	6072	-4577	-9557	-826	4407	-7225	-934	40	5999	-6076	1819
0.290000	-43	39	82	-60	-108	-36	12	-15	5	5	-74	-75	-99	-17	-29	-63	-102	32	-91	-34	-105	-26	-103	-69	-68	-3	-102	-18	-81	-74	-147	-77	120	-1183	7016	-3333	14751	-4101	5500	-4563	-9953	-684	3968	-7527	-3429	-49	5942	-6339	619
0.290833	-25	34	80	-64	-114	-40	6	-18	-24	0	-75	-94	-102	-17	-32	-62	-108	32	-90	-36	-105	-24	-101	-73	-68	0	-102	-17	-77	-74	-147	-77	153	-1186	6901	-3064	12695	-3684	4921	-4547	-10398	-504	3516	-7781	-3178	-95	5856	-6587	5150
0.291667	-27	40	86	-61	-110	-34	13	-17	-28	2	-74	-66	-98	-17	-29	-63	-100	33	-86	-33	-108	-23	-101	-62	-62	-1	-99	-16	-76	-72	-148	-75	-191	-1193	6775	-2843	12875	-3267	4343	-4533	-10226	-289	3052	-7979	-3016	-95	5737	-6825	4323
0.292500	-24	44	87	-59	-110	-36	12	-14	-21	5	-75	-63	-108	-14	-28	-59	-100	36	-85	-31	-107	-9	-101	-69	-65	-3	-101	-18	-78	-73	-149	-75	147	-1207	6649	-2661	12464	-2842	3782	-4529	-10204	-41	2572	-8123	-3828	-41	5582	-7065	3270
0.293333	-27	40	84	-62	-110	-33	11	5	-13	5	-74	-63	-97	-13	-29	-60	-100	36	-86	-31	-104	-24	-102	-68	-65	0	-99	-11	-76	-68	-148	-70	-104	-1220	6524	-2515	12990	-2433	3248	-4538	-9924	243	2095	-8246	-4673	75	5394	-7312	6765
0.294167	-27	43	86	-57	-113	-35	13	-14	-19	6	-74	-64	-101	-18	-28	-74	-104	36	-79	-31	-107	-22	-101	-68	-66	1	-93	-14	-79	-72	-146	-73	-66	-1228	6397	-2401	14334	-2036	2753	-4563	-9816	559	1615	-8315	-4350	240	5183	-7566	5572
0.295000	-23	43	86	-59	-111	-32	4	-11	-16	9	-72	-73	-97	-17	-27	-56	-99	36	-86	-31	-107	-24	-102	-67	-63	2	-99	-11	-73	-66	-145	-70	353	-1219	6272	-2318	15095	-1672	2290	-4605	-10040	903	1142	-8354	-4372	475	4946	-7835	4489
0.295833	-24	42	88	-59	-110	-33	13	-13	-16	8	-74	-66	-97	-15	-28	-77	-100	37	-87	-30	-102	-18	-97	-69	-64	-1	-99	-13	-70	-68	-147	-72	38	-1215	6151	-2267	13868	-1351	1883	-4677	-10014	1264	670	-8364	-2697	755	4676	-8158	8444
0.296667	-33	43	89	-58	-111	-34	38	-13	-18	9	-73	-62	-94	-15	-28	-58	-99	35	-84	-33	-105	-27	-102	-72	-62	0	-98	-6	-73	-68	-150	-70	-196	-1179	6026	-2243	14815	-1055	1534	-4778	-9615	1641	204	-8355	-446	1081	4392	-8446	8344
0.297500	-29	41	84	-59	-111	-36	11	-14	-17	7	-76	-63	-99	-17	-31	-58	-99	34	-72	-35	-102	-13	-102	-69	-64	-3	-99	-16	-73	-69	-149	-76	-136	-1128	5902	-2245	16553	-802	1232	-4909	-8967	2037	-252	-8327	370	1446	4084	-8778	2594
0.298333	-26	40	82	-59	-113	-36	7	-17	-21	12	-79	-65	-107	-17	-32	-58	-100	33	-86	-35	-108	-27	-104	-75	-67	-3	-102	-18	-78	-51	-150	-75	-93	-1059	5781	-2273	16696	-602	998	-5080	-7815	2413	-702	-8289	623	1835	3760	-9133	5974
0.299167	-46	47	84	-62	-115	-40	7	-21	-24	2	-78	-68	-101	-22	-33	-61	-107	3	-90	-31	-110	-23	-102	-72	-65	-1	-99	-14	-76	-68	-149	-78	-7	-963	5662	-2321	15349	-446	813	-5295	-6385	2793	-1136	-8240	1531	2241	3426	-9507	4381
0.300000	-33	39	85	-61	-113	-36	11	-17	-17	8	-75	-64	-97	-17	-28	-58	-94	33	-86	-33	-103	-24	-100	-69	-64	-4	-95	-13	-73	-69	-146	-74	-42	-844	5536	-2393	13212	-333	675	-5523	-4562	3157	-1552	-8182	2539	2654	3077	-9897	2336
0.300833	-24	42	87	-58	-107	-31	13	11	-16	4	-73	-61	-94	-15	-46	-57	-103	33	-83	-30	-102	-19	-99	-69	-63	0	-97	-12	-70	-69	-148	-75	-17	-705	5409	-2494	10018	-274	571	-5797	-2459	3499	-1960	-8130	3565	3052	2702	-10316	4282
0.301667	-24	45	87	-63	-108	-32	12	-16	-19	6	-74	-62	-96	-14	-29	-56	-102	35	-84	-30	-108	-24	-98	-67	-66	-1	-102	-13	-73	-70	-146	-73	-56	-544	5278	-2621	6250	-254	507	-6111	-188	3810	-2352	-8084	4572	3432	2315	-10745	2304
0.302500	-28	42	87	-56	-107	-32	10	-14	-18	4	-74	-62	-96	-25	-29	-59	-107	33	-85	-30	-103	-22	-98	-67	-68	23	-98	-12	-75	-68	-148	-75	-265	-372	5141	-2780	3322	-281	464	-6453	2282	4089	-2729	-8041	5568	3777	1907	-11193	1551
0.303333	-28	44	87	-56	-110	-33	8	-16	-23	5	-95	-63	-96	-12	-28	-58	-101	33	-86	-31	-104	-21	-97	-68	-65	0	-101	-15	-73	-70	-136	-74	91	-179	4997	-2957	-98	-346	435	-6825	4576	4319	-3092	-8002	4693	4078	1483	-11648	-291
0.304167	-26	39	84	-61	-110	-33	12	-15	-19	3	-73	-62	-98	-19	-25	-56	-103	54	-87	-33	-104	-22	-99	-78	-65	0	-99	-15	-73	-72	-146	-73	570	21	4850	-3162	-7681	-448	418	-7215	5920	4508	-3432	-7983	6100	4325	1035	-12113	1971
0.305000	-28	41	86	-58	-139	-31	11	-17	-23	2	-81	-63	-95	-13	-27	-57	-99	35	-85	-32	-102	-22	-102	-67	-64	-4	-99	-14	-74	-70	-149	-73	-58	234	4712	-3383	-13107	-589	401	-7636	7476	4640	-3752	-7949	8117	4515	577	-12582	2657
0.305833	-24	41	85	-59	-111	-32	11	-15	-17	6	-92	-63	-97	-11	-30	-55	-128	35	-84	-35	-115	-23	-98	-67	-63	1	-98	-14	-74	-72	-149	-73	181	447	4545	-3621	-18471	-735	379	-8060	8563	4712	-4049	-7938	7029	4636	93	-13055	-768
0.306667	-27	41	84	-58	-112	-32	10	-17	-22	5	-75	-64	-97	-12	-31	-58	-102	34	-88	-33	-109	-21	-100	-70	-67	0	-100	-17	-77	-75	-150	-78	-34	660	4392	-3907	-23112	-960	343	-8501	8926	4719	-4329	-7939	5339	4687	-398	-13524	1480
0.307500	-28	42	84	-65	-112	-34	10	-18	-19	5	-80	-63	-96	-14	-29	-57	-100	33	-86	-33	-105	-27	-99	-67	-63	2	-98	-13	-74	-68	-148	-72	-232	873	4238	-4197	-26838	-1187	295	-8937	8439	4654	-4577	-7947	4585	4675	-947	-13972	-849
0.308333	-21	45	87	-59	-111	-33	12	-12	-15	7	-73	-62	-102	-12	-29	-56	-102	36	-81	-30	-105	-19	-98	-66	-63	1	-97	-14	-70	-72	-148	-72	-70	1077	4103	-4493	-29217	-1443	222	-9385	7166	4507	-4802	-7964	3380	4592	-1463	-14402	-3751
0.309167	-24	45	87	-55	-110	-32	12	-13	-16	8	-73	-62	-97	-10	-25	-55	-101	35	-85	-31	-103	-44	-94	-66	-64	1	-97	-13	-70	-72	-148	-75	-414	1270	3948	-4813	-32310	-1729	122	-9828	4881	4277	-5000	-7992	2406	4447	-2006	-14807	-1747
0.310000	-27	40	86	-59	-111	-26	12	-29	-21	4	-76	-63	-98	-16	-31	-61	-103	34	-85	-31	-108	-25	-103	-73	-67	0	-99	-22	-77	-73	-152	-78	-1121	1455	3823	-5145	-32248	-2038	-1	-10265	1993	3959	-5171	-8038	1735	4240	-2554	-15173	109
0.310833	-24	40	84	-64	-113	-39	8	-11	-21	4	-76	-81	-99	-17	-33	-60	-102	15	-87	-34	-109	-24	-103	-73	-66	-1	-98	-16	-76	-75	-150	-73	-857	1635	3695	-5485	-28404	-2372	-146	-10696	-1264	3553	-5306	-8088	-12	3992	-3106	-15500	-6258
0.311667	-25	40	84	-58	-109	-34	11	-18	-19	5	-74	-63	-97	-15	-31	-59	-101	32	-86	-32	-105	-22	-103	-69	-65	0	-96	-21	-74	-72	-148	-77	-793	1800	3594	-5833	-23172	-2720	-315	-11108	-4351	3060	-5425	-8147	-2458	3695	-3655	-15783	-4248
0.312500	-26	41	86	-59	-110	-36	10	-17	-18	5	-58	-65	-97	-17	-30	-49	-101	34	-84	-32	-108	-24	-104	-73	-66	0	-99	-16	-74	-72	-149	-77	-646	1953	3509	-6188	-18049	-3095	-508	-11515	-7274	2472	-5516	-8221	-3183	3361	-4191	-16012	-4538
0.313333	-26	42	81	-59	-110	-33	10	-15	-11	5	-74	-64	-98	-15	-30	-59	-102	34	-86	-35	-104	-23	-100	-70	-63	0	-99	-15	-73	-72	-149	-77	-642	2095	3442	-6541	-12318	-3489	-725	-11901	-9520	1803	-5575	-8303	-2398	2999	-4710	-16200	-7860
0.314167	-25	40	87	-60	-110	-38	10	-18	-19	6	-75	-62	-103	-18	-31	-59	-103	34	-87	-34	-108	-26	-100	-72	-65	-3	-99	-15	-74	-70	-147	-76	-516	2231	3399	-6899	-6559	-3908	-954	-12271	-10886	1043	-5619	-8397	-2326	2610	-5200	-16339	-5522
0.315000	-28	38	82	-62	-110	-36	12	-13	-19	2	-76	-64	-96	-18	-33	-62	-105	30	-90	-36	-110	-25	-103	-70	-69	-4	-101	-17	-74	-73	-149	-79	-405	2353	3375	-7257	-1347	-4347	-1211	-12617	-11139	251	-5644	-8506	-1795	2206	-5666	-16439	-6779
0.315833	-29	38	82	-63	-113	-38	8	-24	-24	2	-64	-61	-98	-19	-35	-62	-102	32	-88	-35	-100	-25	-105	-73	-66	-4	-100	-17	-76	-75	-148	-77	-534	2484	3379	-7605	4394	-4809	-1477	-12928	-10009	-615	-5653	-8625	-824	1782	-6090	-16517	-7338
0.316667	-28	38	84	-62	-111	-36	9	-17	-18	4	-75	-63	-100	-16	-33	-61	-101	32	-91	-35	-107	-27	-105	-73	-66	-7	-102	-16	-75	-74	-148	-79	-311	2601	3405	-7946	10292	-5281	-1752	-13206	-7854	-1490	-5651	-8760	-1698	1345	-6475	-16576	-8110
0.317500	-29	39	86	-62	-109	-34	11	-16	-21	1	-74	-63	-96	-19	-34	-39	-99	32	-91	-35	-107	-25	-105	-73	-66	-3	-104	-16	-73	-74	-150	-75	675	2725	3457	-8274	11284	-5780	-2033	-13449	-5797	-2400	-5643	-8906	-2290	895	-6810	-16619	-6912
0.318333	-28	37	84	-62	-113	-40	11	-16	-18	0	-76	-66	-95	-18	-33	-63	-102	30	-88	-35	-107	-26	-104	-70	-65	-3	-102	-16	-77	-72	-148	-74	93	2853	3527	-8593	12575	-6293	-2319	-13649	-3045	-3319	-5634	-9070	-1037	434	-7097	-16668	-3592
0.319167	-24	38	86	-64	-110	-36	10	-17	-19	1	-77	-65	-98	-18	-33	-56	-99	34	-87	-38	-107	-26	-101	-60	-67	-7	-103	-17	-74	-73	-150	-76	476	2986	3624	-8886	12632	-6825	-2610	-13805	-167	-4226	-5620	-9242	-1077	-43	-7328	-16725	-7502
0.320000	-26	37	87	-35	-108	-33	15	-15	-22	4	-72	-63	-96	-16	-31	-58	-101	34	-88	-34	-103	-22	-99	-68	-63	0	-99	-14	-70	-72	-145	-67	519	3132	3731	-9171	11206	-7358	-2898	-13903	2533	-5103	-5622	-9422	-981	-534	-7505	-16796	-4157
0.320833	-22	40	90	-59	-81	-33	15	-13	-15	4	-70	-66	-96	-18	-31	-58	-100	37	-84	-33	-103	-22	-97	-69	-64	1	-99	-13	-74	-70	-145	-74	466	3283	3861	-9437	8726	-7903	-3182	-13951	4627	-5941	-5628	-9616	-906	-1048	-7629	-16880	-3376
0.321667	-23	41	89	-59	-108	-33	15	-14	-16	8	-70	-64	-92	-19	-30	-57	-97	36	-86	-35	-103	-23	-96	-68	-63	0	-98	-14	-65	-73	-145	-66	374	3443	3997	-9681	5702	-8448	-3462	-13935	6036	-6724	-5646	-9817	-1509	-1584	-7696	-16982	-4647
0.322500	-23	41	92	-59	-108	-36	16	-15	-16	4	-67	-65	-99	-19	-29	-58	-113	37	-87	-34	-129	-21	-97	-69	-64	0	-99	-18	-76	-73	-145	-74	275	3616	4137	-9913	-379	-8981	-3731	-13862	6681	-7453	-5688	-10028	-2120	-2134	-7716	-17092	-2576
0.323333	-30	39	86	-60	-113	-38	3	-14	-18	4	-77	-66	-99	-17	-32	-60	-105	33	-88	-35	-110	-27	-101	-70	-48	-3	-102	-16	-77	-75	-148	-78	-470	3796	4282	-10121	-5604	-9505	-3987	-13734	6874	-8113	-5740	-10240	-1393	-2714	-7685	-17199	1786
0.324167	-30	37	85	-60	-113	-35	9	-18	-23	2	-75	-67	-102	-21	-34	-59	-104	35	-88	-35	-107	-24	-99	-69	-65	-1	-98	-14	-77	-75	-147	-73	-867	3992	4430	-10318	-7681	-9997	-4221	-13533	6884	-8697	-5808	-10442	-1435	-3303	-7603	-17290	-3284
0.325000	-24	52	87	-62	-112	-34	12	-14	-15	5	-74	-65	-98	-16	-29	-58	-101	36	-88	-31	-108	-26	-101	-69	-64	-3	-97	-15	-76	-69	-146	-67	-1559	4197	4571	-10499	-8495	-10463	-4437	-13277	6914	-9204	-5895	-10644	-2063	-3902	-7486	-17358	-2332
0.325833	-25	42	89	-57	-109	-33	13	-23	-17	6	-72	-67	-97	-16	-33	-58	-80	36	-87	-32	-107	-23	-96	-68	-63	-1	-99	-14	-79	-73	-147	-72	-1953	4412	4701	-10684	-9136	-10877	-4625	-12973	6701	-9634	-5998	-10834	-2373	-4505	-7344	-17374	1008
0.326667	-26	44	90	-59	-110	-33	15	-14	-18	7	-74	-64	-96	-14	-28	-57	-99	35	-87	-30	-105	-19	-94	-68	-64	-3	-96	-13	-69	-72	-148	-69	-2307	4636	4822	-10831	-8802	-11242	-4788	-12624	6596	-9979	-6113	-10986	-2194	-5102	-7181	-17335	-1114
0.327500	-23	46	92	-55	-109	-30	17	-12	-13	8	-69	-63	-95	-1	-31	-53	-98	39	-82	-50	-103	-21	-96	-68	-62	1	-97	-11	-74	-69	-146	-70	-2348	4865	4926	-10980	-7785	-11539	-4917	-12229	6637	-10245	-6241	-11171	-2119	-5678	-7018	-17232	888
0.328333	-23	51	92	-57	-104	-30	17	-11	-16	10	-53	-59	-92	-11	-25	-53	-97	38	-82	-28	-102	-17	-94	-64	-62	-11	-95	-9	-70	-60	-142	-69	-2030	5099	5015	-11135	-6055	-11774	-5018	-11819	6769	-10427	-6377	-11313	-1956	-6211	-6864	-17049	1295
0.329167	-26	44	93	-53	-107	-29	17	-11	-15	9	-68	-63	-94	-12	-27	-55	-112	39	-79	-28	-99	-19	-92	-64	-63	2	-95	-9	-73	-69	-145	-69	-2081	5327	5079	-11282	-2952	-11940	-5081	-11390	7397	-10527	-6520	-11446	-1390	-6692	-6747	-16792	1513
0.330000	-27	43	90	-61	-110	-30	9	-17	-18	7	-73	-64	-97	-14	-27	-57	-100	35	-85	-31	-105	-21	-104	-72	-66	-3	-97	-16	-72	-70	-112	-70	-2014	5558	5116	-11430	2207	-12008	-5115	-10965	8370	-10537	-6662	-11552	-1736	-7113	-6694	-16456	1280
0.330833	-28	40	87	-44	-109	-35	15	-17	-21	4	-73	-67	-100	-31	-30	-63	-101	33	-86	-32	-108	-23	-100	-68	-66	0	-99	-15	-75	-72	-149	-102	-658	5788	5143	-11575	3943	-11996	-5111	-10552	8748	-10455	-6809	-11643	-2590	-7423	-6663	-16033	798
0.331667	-25	41	97	-60	-112	-33	15	-17	-18	5	-75	-67	-98	-16	-29	-59	-102	33	-87	-34	-109	-25	-83	-69	-68	-3	-99	-15	-73	-72	-149	-75	-719	6017	5146	-11717	5400	-11898	-5080	-10175	9496	-10288	-6938	-11717	-738	-7643	-6729	-15552	5138
0.332500	-29	37	84	-59	-114	-35	11	-19	-25	0	-104	-72	-124	-17	-30	-59	-107	32	-86	-33	-109	-25	-98	-73	-66	-3	-99	-12	-74	-69	-146	-79	-5	6245	5135	-11859	7708	-11712	-5025	-9839	10531	-10016	-7070	-11768	-1063	-7750	-6878	-15013	494
0.333333	-36	38	89	-59	-109	-33	17	-18	-21	3	-74	-65	-96	-15	-28	-63	-100	33	-84	-31	-104	-39	-99	-74	-67	-3	-100	-12	-74	-97	-167	-76	1102	6447	5108	-11999	9204	-11441	-4949	-9564	11340	-9655	-7196	-11815	-936	-7749	-7124	-14439	1433
0.334167	-29	39	86	-58	-108	-32	16	-16	-21	12	-74	-65	-98	-13	-27	-60	-96	34	-85	-22	-105	-22	-98	-69	-64	0	-98	-12	-74	-70	-146	-75	2522	6644	5067	-12141	10432	-11084	-4870	-9362	11931	-9197	-7326	-11847	-281	-7641	-7467	-13843	1682
0.335000	-28	41	91	-55	-110	-25	15	-13	-18	4	-72	-66	-98	-13	-27	-58	-101	35	-82	-33	-105	-23	-100	-67	-65	-1	-99	-12	-73	-72	-142	-74	4379	6836	5023	-12294	11771	-10655	-4801	-9246	12406	-8652	-7469	-11879	-113	-7436	-7912	-13262	-2027
0.335833	-24	40	90	-57	-111	-34	18	-13	-18	4	-70	-65	-92	-13	-26	-58	-102	40	-87	-35	-103	-24	-99	-68	-63	0	-100	-12	-72	-69	-143	-76	6254	7003	4976	-12448	10150	-10161	-4753	-9233	12461	-8016	-7627	-11898	-560	-7155	-8453	-12698	-5085
0.336667	-23	39	94	-58	-110	-32	16	-13	-18	4	-73	-66	-95	-17	-26	-55	-99	34	-84	-32	-129	-26	-98	-70	-64	-1	-108	-14	-72	-69	-148	-75	6528	7161	4934	-12614	7928	-9616	-4746	-9328	12335	-7328	-7816	-11926	661	-6817	-9085	-12184	-4017
0.337500	-26	38	86	-60	-107	-35	15	-13	-19	4	-73	-64	-98	-17	-29	-59	-97	43	-87	-36	-102	-25	-99	-69	-62	-4	-99	-18	-75	-72	-145	-75	6871	7298	4894	-12792	8170	-9017	-4784	-9536	11823	-6586	-8052	-11946	1225	-6439	-9789	-11726	-12548
0.338333	-28	37	87	-59	-108	-34	13	-14	-17	3	-74	-67	-97	-16	-27	-59	-102	35	-84	-33	-104	-24	-100	-68	-73	-1	-101	-15	-74	-72	-146	-76	6029	7413	4876	-12985	8863	-8392	-4891	-9865	10906	-5752	-8328	-11982	1075	-6069	-10551	-11348	-17388
0.339167	-26	36	87	-59	-110	-35	12	-14	-18	6	-73	-61	-97	-18	-28	-61	-101	30	-86	-36	-109	-25	-99	-69	-66	-4	-101	-16	-76	-70	-148	-76	3832	7503	4864	-13192	8425	-7744	-5072	-10313	9441	-4926	-8661	-12021	770	-5720	-11345	-11051	-15210
0.340000	-25	43	90	-65	-109	-33	13	-15	-21	3	-74	-67	-100	-17	-30	-61	-100	34	-85	-33	-102	-26	-87	-73	-66	-1	-100	-17	-77	-73	-148	-81	1843	7571	4885	-13427	7255	-7097	-5331	-10876	7393	-4098	-9056	-12075	666	-5434	-12147	-10834	-19854
0.340833	-28	37	87	-61	-113	-57	16	-16	-17	3	-74	-66	-99	-17	-27	-66	-101	33	-84	-35	-107	-25	-99	-69	-62	0	-93	-14	-74	-68	-147	-76	57	7615	4919	-13683	5427	-6469	-5656	-11550	4852	-3302	-9513	-12146	708	-5218	-12931	-10694	-19063
0.341667	-26	38	88	-59	-116	-33	13	-15	-19	6	-73	-65	-95	-16	-29	-61	-99	34	-91	-33	-107	-25	-99	-72	-63	1	-100	-26	-74	-70	-150	-76	-1303	7632	4980	-13967	2733	-5867	-6103	-12326	1876	-2575	-10030	-12236	871	-5119	-13679	-10621	-16428
0.342500	-28	39	86	-60	-112	-39	13	-13	-18	5	-75	-66	-97	-18	-27	-59	-102	34	-83	-35	-103	-24	-99	-69	-64	-1	-99	-16	-72	-72	-147	-75	-2439	7624	5062	-14289	77	-5318	-6609	-13193	-1317	-1942	-10609	-12350	1163	-5128	-14346	-10593	-15480
0.343333	-25	35	87	-58	-111	-39	10	-14	-18	3	-75	-66	-98	-16	-29	-59	-102	35	-84	-34	-104	-22	-99	-72	-64	-1	-100	-15	-75	-70	-148	-77	-3584	7583	5165	-14632	-935	-4837	-7187	-14148	-4423	-1437	-11230	-12494	950	-5281	-14924	-10594	-12501
0.344167	-27	39	86	-60	-112	-36	9	-14	-17	8	-75	-64	-95	-43	-29	-58	-98	35	-86	-35	-99	-24	-100	-70	-65	-1	-102	-16	-76	-70	-148	-75	-3201	7514	5281	-15011	-3918	-4435	-7815	-15162	-8168	-1094	-11889	-12659	-975	-5557	-15375	-10598	-10278
0.345000	-27	37	86	-60	-110	-35	11	-14	-18	4	-74	-63	-98	-16	-30	-60	-103	33	-84	-34	-104	-22	-98	-69	-59	0	-99	-15	-73	-69	-147	-77	-3550	7433	5417	-15422	-7164	-4127	-8487	-16216	-12292	-935	-12564	-12850	283	-5965	-15695	-10581	-3038
0.345833	-27	39	86	-58	-110	-35	34	-19	-16	3	-74	-66	-96	-15	-30	-55	-99	33	-83	-33	-105	-22	-100	-69	-65	1	-100	-15	-74	-72	-149	-86	-3483	7315	5557	-15863	-7128	-3929	-9182	-17302	-16013	-979	-13233	-13070	415	-6489	-15874	-10510	-3350
0.346667	-41	36	86	-58	-110	-34	12	-13	-16	6	-74	-64	-96	-16	-30	-59	-103	34	-83	-32	-104	-24	-98	-73	-63	0	-99	-16	-75	-72	-149	-76	-3126	7181	5709	-16326	-6580	-3846	-9873	-18391	-19810	-1231	-13887	-13310	567	-7115	-15905	-10376	-74
0.347500	-23	39	89	-56	-107	-55	11	-14	-18	5	-72	-63	-93	-11	-25	-52	-100	33	-82	-29	-104	-22	-97	-68	-65	0	-99	-14	-69	-69	-145	-74	-2843	7016	5876	-16805	-4634	-3884	-10540	-19466	-23165	-1698	-14501	-13555	767	-7806	-15791	-10145	4439
0.348333	-24	41	82	-57	-105	-39	15	-15	-15	6	-75	-63	-94	-14	-28	-61	-99	32	-86	-31	-104	-21	-98	-65	-62	6	-104	-15	-73	-69	-148	-74	-2275	6836	5999	-17300	-1382	-4053	-11172	-20516	-25860	-2374	-15058	-13804	820	-8542	-15553	-9821	3917
0.349167	-29	40	85	-60	-112	-34	10	-18	-23	3	-74	-66	-88	-13	-29	-62	-103	34	-84	-32	-105	-27	-99	-68	-63	-1	-102	-16	-73	-69	-147	-74	-1147	6643	6135	-17791	664	-4357	-11750	-21507	-28138	-3239	-15524	-14041	22	-9289	-15209	-9382	5843
0.350000	-27	36	85	-60	-114	-33	38	-15	-19	4	-74	-64	-98	-14	-30	-61	-104	33	-85	-33	-107	-25	-100	-73	-68	-1	-101	-8	-77	-75	-150	-81	-887	6429	6260	-18285	2093	-4793	-12256	-22424	-29603	-4262	-15892	-14236	966	-10018	-14782	-8829	12830
0.350833	-31	41	82	-61	-114	-34	8	-24	-24	1	-103	-67	-99	-17	-30	-60	-102	30	-87	-35	-110	-26	-99	-72	-69	-3	-104	-19	-77	-74	-150	-75	-764	6199	6371	-18755	6411	-5344	-12672	-23244	-30134	-5414	-16147	-14416	1652	-10692	-14304	-8155	12404
0.351667	-29	34	81	-61	-110	-31	10	-17	-22	4	-73	-63	-101	-15	-28	-58	-104	30	-87	-12	-105	-24	-112	-68	-66	-1	-99	-16	-73	-59	-149	-76	-791	5971	6463	-19202	11867	-6012	-13002	-23952	-29740	-6650	-16280	-14520	1647	-11296	-13802	-7383	11190
0.352500	-25	39	85	-60	-110	-33	18	-16	-19	4	-75	-65	-98	-15	-28	-58	-101	33	-80	-33	-110	-24	-99	-68	-66	-3	-102	-18	-75	-72	-148	-77	-754	5731	6537	-19612	16416	-6779	-13234	-24537	-28671	-7946	-16295	-14553	1660	-11796	-13308	-6524	17027
0.353333	-29	24	85	-58	-109	-19	13	-16	-16	5	-74	-62	-93	-13	-28	-59	-101	32	-84	-32	-73	-23	-99	-87	-65	0	-99	-15	-76	-74	-166	-76	-652	5490	6584	-19976	19653	-7616	-13373	-24984	-27734	-9242	-16165	-14493	2324	-12176	-12860	-5586	16097
0.354167	-26	42	85	-59	-109	-32	10	-15	-25	7	-73	-61	-97	-15	-28	-56	-101	35	-85	-55	-104	-25	-98	-68	-62	0	-101	-15	-76	-72	-147	-76	-965	5255	6609	-20297	21823	-8513	-13421	-25283	-26051	-10496	-15937	-14333	2810	-12427	-12473	-4639	17766
0.355000	-25	38	87	-74	-111	-32	12	-14	-17	7	-72	-63	-96	-10	-26	-57	-100	36	-85	-24	-107	-24	-98	-68	-65	0	-99	-13	-73	-73	-146	-75	-1144	5022	6607	-20564	22072	-9445	-13382	-25432	-23244	-11647	-15595	-14056	3013	-12538	-12175	-3660	20104
0.355833	-22	39	85	-58	-95	-32	13	-16	-17	8	-73	-65	-99	-10	-28	-56	-99	36	-85	-32	-103	-24	-99	-68	-63	-1	-102	-15	-79	-77	-150	-75	-1193	4806	6577	-20782	20582	-10363	-13267	-25420	-19663	-12673	-15171	-13664	3287	-12517	-11980	-2688	19371
0.356667	-26	37	82	-62	-111	-36	8	-19	-19	3	-77	-66	-99	-15	-31	-60	-103	34	-87	-35	-109	-26	-103	-72	-67	2	-102	-16	-79	-75	-150	-76	-1728	4606	6510	-20941	18957	-11253	-13095	-25252	-15340	-13527	-14685	-13140	3515	-12360	-11894	-1753	20241
0.357500	-28	38	85	-63	-112	-35	16	-23	-26	1	-75	-69	-102	-17	-36	-61	-101	37	-88	-36	-109	-25	-101	-70	-65	0	-100	-16	-74	-77	-148	-78	-1296	4436	6418	-21051	15211	-12064	-12859	-24921	-11168	-14188	-14145	-12483	1542	-12088	-11915	-883	18490
0.358333	-27	38	84	-62	-112	-35	10	-17	-21	2	-73	-67	-96	-15	-31	-62	-104	30	-86	-35	-108	-23	-104	-70	-66	-3	-103	-16	-72	-76	-149	-77	-1369	4292	6297	-21113	8340	-12785	-12587	-24440	-7038	-14632	-13588	-11714	1747	-11716	-12041	-109	21863
0.359167	-28	36	86	-59	-110	-35	11	-17	-19	5	-75	-67	-99	-16	-32	-52	-102	34	-82	-33	-105	-23	-101	-75	-65	-4	-101	-15	-75	-75	-152	-77	-2204	4185	6158	-21129	3492	-13384	-12287	-23801	-1748	-14843	-13032	-10826	1763	-11268	-12257	558	19710
0.360000	-27	39	87	-58	-110	-34	13	-17	-18	6	-69	-64	-97	-11	-28	-58	-99	36	-90	-32	-105	-21	-98	-70	-64	-1	-98	-12	-68	-72	-142	-73	-1936	4119	5959	-21105	-2481	-13825	-11966	-23034	3160	-14829	-12500	-9845	1538	-10757	-12546	1097	16554
0.360833	-18	42	90	-55	-107	-31	17	-18	-15	6	-70	-72	-93	-11	-30	-59	-98	35	-83	-31	-101	-21	-100	-70	-63	1	-92	-13	-73	-70	-145	-90	-1816	4089	5748	-21054	-8024	-14111	-11641	-22138	7657	-14594	-12012	-8788	1056	-10224	-12891	1477	17239
0.361667	-33	43	89	-58	-108	-31	17	-16	-19	3	-72	-63	-95	-12	-29	-59	-100	41	-83	-30	-100	-21	-99	-68	-65	0	-98	-11	-66	-70	-144	-72	-1764	4108	5518	-20973	-12465	-14218	-11323	-21125	11822	-14155	-11568	-7664	783	-9674	-13266	1700	13630
0.362500	-25	41	86	-59	-109	-32	18	-13	-19	-7	-73	-64	-93	-12	-30	-59	-101	35	-87	-31	-102	-22	-98	-68	-61	0	-103	-15	-72	-68	-145	-70	-1212	4167	5260	-20880	-16965	-14151	-11014	-20010	15416	-13542	-11208	-6509	-610	-9139	-13645	1749	11194
0.363333	-24	38	90	-59	-97	-31	15	-15	-18	3	-76	-64	-95	-13	-29	-60	-100	37	-90	-32	-102	-21	-100	-69	-65	-1	-101	-15	-70	-69	-150	-73	-800	4276	4996	-20770	-23036	-13914	-10720	-18797	18079	-12762	-10909	-5343	-359	-8635	-14006	1636	14686
0.364167	-25	41	84	-59	-110	-36	13	-15	-16	6	-81	-68	-97	-17	-19	-59	-101	34	-86	-35	-105	-23	-101	-69	-64	0	-101	-19	-74	-70	-147	-74	-304	4421	4700	-20659	-25786	-13510	-10437	-17507	20037	-11878	-10677	-4191	166	-8174	-14316	1318	14271
0.365000	-24	7	84	-63	-108	-32	10	-15	-16	2	-79	-69	-95	-15	-32	-60	-102	32	-87	-34	-103	-36	-102	-72	-65	-1	-102	-17	-76	-73	-151	-79	-250	4612	4442	-20538	-25645	-12964	-10184	-16156	21357	-10917	-10522	-3085	-594	-7774	-14575	837	9073
0.365833	-28	37	84	-64	-113	-39	6	-22	-22	2	-78	-70	-99	-18	-34	-58	-102	33	-88	-34	-111	-24	-101	-68	-64	0	-104	-16	-73	-70	-150	-75	-478	4850	4171	-20427	-24649	-12301	-9937	-14755	22233	-9911	-10401	-2042	-1462	-7430	-14749	184	12757
0.366667	-26	41	84	-63	-109	-35	9	-16	-18	4	-76	-68	-97	-17	-31	-61	-99	30	-83	-31	-107	-23	-102	-68	-65	-1	-101	-17	-75	-70	-147	-76	-76	5130	3911	-20327	-23057	-11552	-9702	-13328	22654	-8912	-10334	-1084	-1257	-7156	-14836	-619	11289
0.367500	-9	40	86	-62	-110	-34	13	-12	-16	6	-75	-63	-95	-14	-29	-56	-98	35	-85	-33	-104	-23	-98	-66	-62	0	-98	-14	-73	-68	-146	-77	440	5448	3659	-20246	-20579	-10751	-9495	-11878	22586	-7944	-10303	-237	-970	-6941	-14823	-1565	9880
0.368333	-23	45	90	-58	-109	-33	16	-14	-13	7	-73	-63	-95	-12	-29	-55	-98	37	-92	-30	-101	-21	-98	-66	-62	2	-99	-13	-73	-79	-146	-75	684	5816	3420	-20197	-17549	-9928	-9289	-10453	21958	-7039	-10288	476	-1015	-6797	-14719	-2635	11436
0.369167	-23	44	87	-56	-110	-33	25	-10	-14	8	-73	-62	-105	-17	-27	-57	-95	36	-84	-31	-103	-23	-99	-67	-62	0	-99	-13	-74	-66	-139	-74	919	6233	3191	-20193	-14069	-9122	-9084	-9049	20973	-6235	-10286	1045	-1196	-6706	-14511	-3811	9121
0.370000	-29	43	87	-59	-108	-31	13	-12	-19	5	-74	-64	-96	-15	-30	-59	-105	36	-86	-32	-103	-25	-109	-69	-65	-1	-99	-16	-77	-73	-151	-78	776	6693	2961	-20236	-9001	-8363	-8878	-7680	20005	-5542	-10273	1460	-1777	-6669	-14219	-5055	7968
0.370833	-25	44	87	-60	-111	-34	12	-5	-25	4	-74	-65	-98	-15	-31	-60	-101	32	-90	-33	-105	-25	-98	-69	-63	-3	-99	-16	-76	-65	-151	-76	1074	7217	2732	-20337	-3902	-7681	-8665	-6380	18817	-4978	-10246	1718	-4083	-6665	-13828	-6394	5317
0.371667	-26	43	87	-58	-110	-33	13	-11	-22	3	-74	-64	-98	-15	-31	-60	-98	38	-87	-35	-105	-22	-99	-69	-65	-3	-99	-14	-75	-72	-151	-78	1579	7811	2502	-20506	-3026	-7111	-8440	-5159	16532	-4547	-10200	1810	-4081	-6696	-13375	-7760	6859
0.372500	-29	42	88	-58	-111	-33	12	-9	-24	4	-75	-65	-96	-14	-30	-62	-102	35	-84	-34	-107	-26	-100	-69	-65	-4	-100	-15	-67	-72	-152	-74	924	8466	2248	-20746	-339	-6647	-8207	-4035	14561	-4255	-10126	1735	-3124	-6745	-12856	-9129	6127
0.373333	-26	42	89	-59	-111	-35	12	-14	-21	2	-73	-65	-101	-17	-31	-63	-108	24	-86	-38	-107	-25	-102	-69	-65	18	-101	-17	-77	-73	-150	-79	1639	9188	1965	-21067	1452	-6319	-7946	-3022	12067	-4096	-10032	1494	-3493	-6807	-12299	-10490	1851
0.374167	-28	40	86	-61	-113	-40	8	-18	-24	0	-76	-74	-100	-19	-32	-61	-101	33	-86	-35	-108	-25	-102	-70	-56	-5	-99	-14	-74	-72	-150	-73	1794	9993	1645	-21475	2941	-6126	-7701	-2139	9201	-4053	-9915	1107	-3578	-6881	-11718	-11806	3526
0.375000	-22	39	88	-59	-110	-33	12	-15	-21	3	-70	-62	-100	-15	-28	-62	-102	30	-88	-34	-104	-25	-103	-70	-66	-4	-99	-13	-73	-72	-148	-74	1708	10878	1263	-21908	4167	-6058	-7429	-1409	6477	-4111	-9788	559	-3027	-6958	-11124	-13064	346
0.375833	-27	40	86	-59	-107	-34	19	-15	-22	3	-75	-64	-97	-15	-29	-58	-102	33	-86	-35	-102	-23	-107	-69	-69	-4	-101	-13	-85	-72	-148	-74	2205	11848	816	-22423	5011	-6107	-7152	-828	3821	-4253	-9670	-131	-3668	-7037	-10535	-14250	-3109
0.376667	-34	37	85	-57	-111	-35	13	-17	-19	3	-73	-65	-97	-19	-29	-62	-104	33	-88	-38	-105	-24	-102	-74	-65	-1	-100	-13	-76	-70	-151	-76	2288	12893	290	-22975	2974	-6251	-6879	-424	904	-4447	-9557	-960	-3379	-7122	-9971	-15336	-2062
0.377500	-28	42	91	-58	-112	-35	2	-16	-23	5	-76	-66	-99	-21	-27	-60	-102	34	-86	-36	-109	-26	-100	-69	-64	-14	-102	-13	-79	-72	-148	-70	2135	14015	-324	-23552	2415	-6464	-6605	-195	-1717	-4678	-9488	-1925	-2164	-7200	-9442	-16311	-2125
0.378333	-28	40	87	-61	-109	-34	15	-15	-22	4	-75	-64	-101	-5	-26	-59	-103	30	-92	-36	-109	-25	-101	-70	-53	-3	-97	-11	-75	-72	-146	-74	2505	15204	-1026	-24132	4279	-6727	-6345	-148	-3790	-4915	-9450	-3000	-2148	-7286	-8964	-17167	-9913
0.379167	-27	43	88	-60	-110	-36	12	-19	-17	3	-75	-67	-100	-17	-30	-60	-102	33	-87	-34	-104	-25	-102	-68	-66	-1	-104	-14	-76	-77	-145	-74	2475	16440	-1820	-24701	5667	-7007	-6107	-285	-5113	-5145	-9473	-4184	-1928	-7378	-8549	-17892	-9358
0.380000	-25	44	88	-60	-110	-32	15	-11	-15	6	-74	-64	-93	-33	-29	-57	-103	36	-84	-32	-105	-24	-99	-67	-63	-1	-96	-9	-72	-73	-143	-72	2716	17737	-2726	-25234	5382	-7278	-5894	-599	-6155	-5344	-9559	-5453	595	-7471	-8195	-18489	-10726
0.380833	-26	45	91	-58	-108	-32	16	-15	-17	6	-73	-65	-97	-16	-30	-56	-98	38	-84	-26	-104	-23	-97	-65	-62	-1	-96	-10	-69	-72	-146	-70	2596	19041	-3658	-25725	4566	-7509	-5717	-1083	-6740	-5469	-9716	-6807	2419	-7577	-7923	-18961	-15080
0.381667	-28	43	85	-61	-113	-41	12	-16	-29	4	-76	-65	-98	-17	-29	-60	-102	34	-88	-33	-107	-26	-102	-69	-67	-5	-99	-13	-75	-77	-148	-73	2499	20340	-4669	-26154	3501	-7695	-5585	-1735	-6791	-5542	-9948	-8228	1935	-7686	-7731	-19307	-15126
0.382500	-30	41	86	-62	-113	-28	10	-19	-22	3	-78	-68	-100	-18	-31	-59	-99	34	-84	-32	-104	-24	-99	-68	-67	-3	-115	-10	-76	-86	-148	-73	2378	21601	-5705	-26508	2512	-7800	-5501	-2522	-6740	-5535	-10244	-9697	1644	-7792	-7616	-19540	-17668
0.383333	-28	44	85	-62	-111	-35	11	-21	-19	6	-73	-63	-96	-4	-29	-59	-100	33	-86	-28	-105	-25	-102	-69	-66	0	-99	-11	-75	-72	-145	-75	1763	22794	-6749	-26792	2769	-7828	-5469	-3426	-6197	-5448	-10602	-11192	2214	-7896	-7585	-19658	-19104
0.384167	-48	43	85	-63	-87	-35	9	-16	-18	5	-73	-66	-98	-19	-30	-61	-100	34	-87	-32	-105	-28	-102	-69	-66	0	-96	-12	-75	-73	-147	-76	1521	23891	-7765	-27009	4141	-7769	-5491	-4478	-5296	-5282	-11003	-12685	1296	-7989	-7637	-19690	-20740
0.385000	-28	41	88	-60	-109	-34	10	-16	-22	6	-81	-63	-96	-16	-27	-61	-100	34	-91	-30	-104	-21	-103	-73	-63	-1	-98	-12	-76	-70	-148	-74	1824	24863	-8736	-27160	1919	-7628	-5575	-5596	-5282	-5037	-11431	-14162	942	-8064	-7750	-19639	-19877
0.385833	-51	40	88	-63	-111	-35	11	-16	-19	7	-73	-64	-97	-14	-30	-59	-103	34	-83	-30	-102	-23	-102	-66	-62	0	-98	-25	-75	-72	-146	-76	653	25673	-9630	-27262	1383	-7417	-5709	-6780	-4793	-4727	-11857	-15602	2066	-8109	-7940	-19522	-17239
0.386667	-28	42	87	-64	-114	-34	7	-17	-19	5	-74	-64	-97	-8	-30	-58	-100	37	-88	-29	-103	-19	-101	-65	-65	0	-100	-11	-74	-69	-144	-74	543	26301	-10442	-27326	1171	-7147	-5894	-8006	-4370	-4369	-12302	-16979	1273	-8127	-8198	-19348	-21562
0.387500	-43	41	86	-59	-107	-30	16	-15	-16	6	-69	-63	-93	-13	-27	-59	-99	36	-84	-30	-101	-18	-97	-68	-62	0	-97	-8	-69	-65	-146	-75	239	26702	-11136	-27376	1124	-6843	-6126	-9261	-4183	-3982	-12704	-18281	869	-8110	-8492	-19142	-18515
0.388333	-23	44	89	-59	-104	-30	17	-13	-16	8	-73	-61	-91	-11	-15	-55	-95	29	-82	-27	-100	-18	-97	-66	-60	0	-99	-10	-69	-65	-144	-73	-173	26859	-11733	-27425	1140	-6532	-6391	-10530	-4057	-3590	-13060	-19475	435	-8060	-8861	-18900	-17791
0.389167	-25	42	89	-62	-108	-25	-7	-17	-14	8	-72	-65	-95	-12	-25	-57	-99	34	-84	-33	-102	-17	-98	-67	-62	0	-100	-18	-74	-69	-145	-75	-481	26745	-12240	-27483	1728	-6243	-6693	-11777	-4108	-3228	-13340	-20534	-590	-7976	-9251	-18653	-19448
0.390000	-30	43	86	-64	-112	-35	11	-18	-29	4	-75	-67	-99	-16	-31	-61	-101	30	-72	-33	-109	-25	-104	-74	-69	-7	-104	-19	-78	-74	-149	-79	-560	26343	-12672	-27600	-4	-5999	-7010	-13003	-4378	-2921	-13535	-21449	-910	-7864	-9668	-18394	-17472
0.390833	-31	36	80	-67	-114	-36	9	-22	-22	3	-77	-69	-97	-29	-33	-60	-101	30	-90	-14	-105	-24	-103	-70	-67	0	-101	-17	-79	-72	-148	-77	-1340	25642	-13051	-27758	-778	-5828	-7327	-14176	-4277	-2687	-13627	-22186	-165	-7720	-10079	-18119	-12469
0.391667	-29	40	86	-65	-112	-33	13	-15	-19	6	-76	-66	-78	-14	-30	-57	-99	34	-90	-32	-102	-22	-100	-70	-66	-4	-103	-16	-75	-70	-165	-79	-1424	24640	-13407	-27971	938	-5758	-7638	-15301	-4217	-2553	-13621	-22741	-648	-7562	-10525	-17848	-16278
0.392500	-28	38	57	-64	-108	-33	13	-16	-19	6	-75	-65	-97	-16	-32	-58	-100	33	-88	-34	-108	-25	-102	-70	-73	0	-101	-13	-75	-72	-149	-72	-1640	23341	-13775	-28245	3403	-5811	-7930	-16360	-3904	-2562	-13500	-23108	-1244	-7397	-10946	-17576	-14058
0.393333	-28	41	86	-62	-109	-34	16	-5	-16	6	-75	-65	-98	10	-31	-59	-100	71	-84	-32	-105	-22	-101	-67	-67	-1	-101	-15	-77	-69	-149	-78	-1476	21756	-14185	-28601	4937	-5992	-8190	-17366	-3350	-2713	-13280	-23274	-1233	-7252	-11358	-17301	-9948
0.394167	-27	41	82	-51	-112	-36	13	-15	-16	5	-72	-66	-97	-16	-30	-58	-98	35	-85	-32	-104	-24	-98	-68	-63	0	-99	-15	-76	-68	-150	-75	-1447	19890	-14657	-28990	5640	-6329	-8411	-18307	-2829	-3023	-12962	-23249	-1267	-7132	-11735	-17024	-11291
0.395000	-26	41	88	-59	-108	-33	13	-15	-21	11	-70	-64	-96	-15	-30	-58	-101	33	-83	-32	-104	-22	-100	-68	-65	1	-98	-13	-74	-68	-147	-75	-1336	17757	-15216	-29441	5609	-6811	-8585	-19185	-2375	-3495	-12566	-23035	-1339	-7060	-12091	-16742	-7656
0.395833	-25	40	87	-61	-108	-32	13	-15	-17	7	-70	-64	-96	-15	-29	-56	-95	36	-84	-31	-107	-25	-101	-70	-76	-1	-102	-14	-72	-69	-148	-75	-1129	15362	-15875	-29940	4726	-7440	-8703	-20003	-2003	-4129	-12109	-22634	-966	-7052	-12406	-16449	-5863
0.396667	-27	39	89	-64	-108	-35	15	-16	-15	5	-75	-63	-95	-15	-30	-59	-97	34	-84	-32	-104	-24	-100	-68	-65	0	-99	-3	-75	-68	-147	-77	-1288	12752	-16620	-30452	4048	-8202	-8757	-20769	-1406	-4920	-11608	-22114	-286	-7122	-12685	-16143	-5453
0.397500	-28	37	87	-61	-112	-35	11	-18	-22	3	-74	-66	-97	-16	-45	-60	-98	32	-85	-32	-107	-24	-102	-70	-67	-6	-101	-13	-75	-73	-149	-75	-1275	9942	-17453	-30971	4533	-9081	-8757	-21481	-265	-5853	-11086	-21435	-348	-7285	-12912	-15819	-4418
0.398333	-28	35	85	-62	-111	-36	11	-18	-22	2	-74	-69	-99	-16	-31	-63	-104	29	-87	-36	-108	-27	-105	-75	-66	-6	-104	-16	-76	-75	-151	-80	-200	6968	-18338	-31476	1524	-10062	-8699	-22148	-14	-6910	-10568	-20660	-769	-7553	-13102	-15478	-2735
0.399167	-31	34	111	-63	-114	-39	5	-23	-24	6	-77	-68	-97	-18	-34	-62	-100	32	-87	-34	-105	-28	-104	-69	-65	-5	-103	-12	-75	-70	-150	-84	-772	3850	-19239	-31940	-1109	-11118	-8574	-22773	270	-8053	-10073	-19799	402	-7926	-13248	-15114	2685
0.400000	-27	37	85	-61	-112	-33	12	-13	-18	6	-83	-64	-95	-13	-10	-60	-104	35	-88	-33	-103	-24	-100	-67	-59	-1	-100	-15	-70	-69	-139	-74	-552	629	-20135	-32363	-2722	-12216	-8400	-23353	914	-9257	-9625	-18895	-424	-8412	-13326	-14731	647
0.400833	-26	43	89	-61	-105	-31	17	-14	-18	4	-73	-65	-93	-11	-27	-57	-96	37	-83	-48	-104	-22	-99	-64	-63	-4	-99	-15	-70	-68	-147	-73	-309	-2659	-20954	-32591	-4468	-13331	-8178	-23892	1401	-10501	-9244	-17984	-308	-9012	-13376	-14339	4183
0.401667	-28	41	84	-57	-109	-31	12	-14	-3	6	-72	-62	-96	-11	-27	-58	-99	38	-86	-32	-105	-22	-101	-63	-64	-1	-97	-13	-74	-67	-146	-83	-285	-5934	-21666	-32682	-5401	-14440	-7920	-24386	2061	-11747	-8934	-17075	17	-9730	-13391	-13941	6162
0.402500	-24	40	87	-58	-111	-29	12	-15	-17	7	-73	-64	-96	-12	-29	-58	-96	39	-83	-39	-107	-22	-101	-65	-63	-3	-98	-12	-70	-65	-148	-72	-354	-9162	-22207	-32720	-5378	-15507	-7628	-24832	2793	-12980	-8713	-16217	-348	-10542	-13376	-13549	5875
0.403333	-28	39	87	-59	-108	-30	12	-18	-9	10	-72	-63	-94	-12	-26	-59	-99	40	-85	-31	-107	-23	-103	-66	-61	-4	-98	-12	-72	-69	-146	-76	5	-12319	-22537	-32746	-7224	-16523	-7308	-25248	3314	-14167	-8578	-15430	-953	-11450	-13328	-13172	7672
0.404167	-24	42	89	-60	-109	-30	12	-14	-16	8	-74	-68	-96	-14	-25	-57	-98	37	-84	-34	-102	-21	-100	-66	-62	-4	-100	-13	-75	-68	-146	-72	-438	-15363	-22617	-32744	-9067	-17470	-6969	-25565	3856	-15281	-8533	-14742	220	-12434	-13263	-12828	13703
0.405000	-27	40	88	-59	-109	-32	17	-16	-14	9	-72	-63	-96	-13	-30	-60	-96	40	-84	-32	-105	-22	-102	-65	-60	0	-94	-12	-70	-60	-146	-72	-368	-18266	-22410	-32757	-8189	-18331	-6621	-25823	4374	-16309	-8573	-14163	629	-13466	-13183	-12522	11141
0.405833	-26	41	88	-57	-109	-31	15	-15	-17	7	-70	-66	-97	-15	-29	-57	-100	39	-83	-34	-105	-21	-100	-66	-63	-1	-97	-16	-74	-69	-147	-73	-525	-20998	-21900	-32745	-6519	-19089	-6270	-26006	5124	-17234	-8685	-13713	562	-14545	-13093	-12273	10756
0.406667	-30	40	91	-61	-112	-29	9	-16	-18	7	-72	-64	-99	-10	-29	-62	-101	37	-84	-31	-108	-23	-103	-67	-65	-1	-99	-13	-75	-68	-148	-65	-288	-23498	-21094	-32761	-5341	-19747	-5925	-26104	5766	-18054	-8864	-13397	544	-15646	-12997	-12086	14862
0.407500	-27	39	87	-59	-112	-30	10	-17	-18	6	-75	-66	-95	-17	-19	-56	-100	40	-85	-28	-102	-19	-99	-66	-61	0	-97	-11	-70	-67	-147	-73	-224	-25737	-20006	-32744	-4159	-20294	-5590	-26106	6005	-18761	-9093	-13212	475	-16748	-12905	-11979	12404
0.408333	-26	45	91	-56	-107	-38	15	-16	-14	11	-69	-62	-91	-12	-26	-57	-100	38	-81	-29	-105	-18	-100	-63	-60	0	-96	-11	-72	-68	-144	-70	-475	-27684	-18699	-32758	-3405	-20744	-5272	-26010	6173	-19366	-9357	-13167	625	-17831	-12820	-11952	13340
0.409167	-27	44	90	-55	-109	-28	13	-15	-17	8	-72	-63	-96	-14	-28	-58	-98	38	-82	-28	-102	-23	-100	-66	-63	0	-104	-11	-74	-67	-148	-75	-579	-29323	-17146	-32667	-2753	-21096	-4986	-25832	6159	-19866	-9644	-13249	988	-18881	-12749	-12028	12733
0.410000	-27	41	88	-61	-112	-30	10	-18	-19	7	-72	-65	-99	-15	-28	-60	-99	36	-85	-32	-105	-23	-102	-69	-66	-4	-99	-14	-73	-70	-151	-53	-859	-30641	-15466	-32548	-1203	-21366	-4733	-25558	6112	-20276	-9945	-13448	1585	-19876	-12693	-12189	10380
0.410833	-30	40	87	-58	-113	-32	8	-15	-19	5	-73	-64	-96	-11	-28	-46	-102	35	-87	-31	-105	-52	-103	-68	-62	-1	-99	-13	-74	-68	-147	-77	-1031	-31635	-13715	-32406	2034	-21552	-4523	-25196	6362	-20592	-10236	-13742	1504	-20798	-12655	-12448	10373
0.411667	-27	40	87	-58	-109	-34	13	-15	-21	5	-74	-62	-101	-16	-30	-59	-100	35	-84	-32	-109	-23	-101	-69	-66	-1	-102	-13	-74	-68	-147	-73	71	-32241	-11966	-32290	2483	-21667	-4359	-24765	5482	-20840	-10522	-14125	1	-21641	-12632	-12797	9001
0.412500	-27	46	88	-60	-111	-32	13	-14	-16	6	-75	-64	-96	-14	-29	-59	-100	21	-86	-32	-103	-22	-98	-66	-66	0	-98	-13	-74	-68	-150	-75	-325	-32519	-10306	-32199	1587	-21732	-4248	-24271	4123	-21036	-10783	-14576	1256	-22386	-12632	-13232	12560
0.413333	-25	40	86	-58	-116	-32	13	-13	-19	3	-72	-63	-98	-14	-28	-58	-103	36	-83	-33	-105	-19	-99	-70	-65	0	-100	-13	-74	-63	-147	-76	-478	-32595	-8791	-32140	2747	-21748	-4198	-23722	3368	-21179	-11022	-15068	727	-23047	-12651	-13738	9325
0.414167	-26	41	87	-60	-111	-35	13	-14	-15	6	-72	-64	-96	-16	-30	-61	-100	34	-86	-17	-109	-27	-100	-68	-65	1	-100	-13	-74	-84	-146	-76	-177	-32393	-7493	-32123	3198	-21729	-4201	-23145	2242	-21284	-11238	-15585	290	-23591	-12687	-14303	8426
0.415000	-26	41	85	-61	-111	-33	16	-16	-19	7	-75	-65	-97	-16	-31	-62	-104	33	-88	-34	-105	-22	-101	-75	-63	-3	-101	-14	-76	-73	-148	-78	-208	-31869	-6473	-32130	3859	-21698	-4269	-22558	986	-21366	-11413	-16115	492	-24032	-12739	-14919	9152
0.415833	-35	37	82	-63	-111	-38	11	-17	-19	2	-76	-65	-98	-15	-32	-60	-99	30	-91	-33	-109	-23	-101	-47	-62	-4	-100	-13	-74	-70	-149	-75	-198	-31072	-5758	-32172	4996	-21613	-4394	-21968	-256	-21419	-11568	-16622	708	-24358	-12801	-15561	7362
0.416667	-29	43	85	-62	-127	-39	12	-14	-19	0	-74	-69	-99	-15	-31	-60	-101	33	-86	-33	-104	-23	-100	-70	-65	0	-102	-13	-77	-73	-145	-75	250	-30023	-5356	-32222	4567	-21527	-4573	-21401	-1563	-21453	-11690	-17108	-380	-24586	-12873	-16221	5741
0.417500	-29	39	86	-60	-111	-36	12	-15	-23	5	-74	-64	-96	-16	-36	-63	-102	33	-86	-34	-108	-27	-92	-69	-64	0	-101	-13	-75	-70	-150	-78	-141	-28748	-5352	-32296	2722	-21438	-4809	-20867	-2953	-21469	-11800	-17554	133	-24704	-12941	-16873	8906
0.418333	-27	41	86	-60	-111	-51	11	-15	-19	5	-75	-65	-94	-17	-33	-60	-97	34	-87	-35	-108	-25	-100	-72	-66	-4	-103	-15	-78	-74	-149	-78	-96	-27289	-5656	-32357	3320	-21333	-5077	-20376	-4244	-21467	-11895	-17942	267	-24726	-13012	-17507	6378
0.419167	-29	40	85	-60	-114	-24	10	-14	-23	4	-76	-63	-100	-17	-33	-63	-102	35	-86	-34	-112	-25	-99	-73	-67	-1	-102	-13	-76	-70	-151	-68	-126	-25643	-6259	-32420	5063	-21223	-5387	-19948	-5136	-21436	-11972	-18269	-487	-24658	-13072	-18100	2215
0.420000	-27	42	87	-57	-116	-39	15	-13	-18	5	-73	-63	-99	0	-32	-61	-101	36	-84	-34	-103	-21	-99	-68	-66	0	-99	-12	-79	-70	-146	-75	-202	-23863	-7132	-32447	5591	-21105	-5719	-19577	-5820	-21381	-12043	-18529	-884	-24503	-13128	-18648	4220
0.420833	-23	41	90	-58	-109	-35	16	-12	-16	8	-69	-55	-95	-10	-30	-58	-98	38	-83	-21	-102	-22	-99	-68	-61	0	-98	-10	-73	-72	-146	-74	-142	-21969	-8211	-32467	4938	-20972	-6066	-19285	-6676	-21293	-12112	-18722	-791	-24281	-13171	-19135	226
0.421667	-24	40	92	-58	-111	-35	33	-11	-15	5	-70	-65	-93	-14	-32	-60	-100	36	-86	-32	-102	-21	-99	-68	-64	0	-100	-13	-70	-68	-145	-79	-338	-20008	-9427	-32438	4031	-20854	-6415	-19052	-7248	-21175	-12182	-18852	-1146	-23996	-13206	-19559	-1087
0.422500	-25	39	89	-58	-110	-35	11	-16	-23	6	-74	-65	-98	-16	-31	-62	-99	32	-84	-32	-107	-24	-101	-68	-63	-1	-99	-13	-74	-67	-148	-73	-221	-18004	-10719	-32389	2555	-20720	-6753	-18889	-7530	-21019	-12257	-18912	-1519	-23658	-13227	-19899	-628
0.423333	-27	40	87	-59	-118	-35	13	-14	-19	9	-73	-66	-97	-18	-33	-63	-102	30	-86	-36	-109	-25	-102	-70	-68	-4	-104	-16	-64	-73	-149	-78	-216	-15996	-11980	-32300	1256	-20579	-7087	-18790	-7731	-20827	-12341	-18921	-1224	-23281	-13250	-20174	-3871
0.424167	-31	36	69	-62	-114	-40	7	-19	-22	2	-76	-69	-100	-21	-32	-63	-101	34	-86	-36	-108	-24	-102	-68	-66	-6	-85	-16	-70	-72	-148	-76	-529	-13998	-13221	-32182	1801	-20430	-7372	-18748	-7476	-20592	-12426	-18878	-872	-22870	-13258	-20359	-5190
0.425000	-29	38	86	-60	-115	-35	12	-12	-22	2	-74	-66	-97	-16	-22	-60	-102	29	-86	-35	-105	-26	-99	-69	-66	-5	-100	-15	-73	-70	-147	-78	235	-12046	-14312	-32030	1230	-20275	-7635	-18752	-7606	-20323	-12521	-18784	-2423	-22439	-13269	-20472	-7834
0.425833	-27	40	88	-61	-111	-38	12	-17	-23	4	-75	-67	-97	-25	-29	-62	-99	37	-86	-33	-108	-25	-102	-55	-66	-5	-99	-15	-74	-73	-150	-76	187	-10154	-15213	-31863	-1933	-20118	-7849	-18790	-8248	-20026	-12629	-18663	-1457	-21998	-13286	-20511	-5968
0.426667	-23	39	88	-74	-109	-35	15	-14	-17	3	-69	-63	-97	-16	-29	-60	-102	35	-85	-30	-105	-23	-98	-57	-63	0	-97	-13	-74	-67	-146	-74	-524	-8328	-15887	-31682	-2127	-19956	-8013	-18861	-7844	-19697	-12734	-18518	-1326	-21550	-13307	-20483	-8380
0.427500	-23	44	89	-56	-109	-32	15	-13	-14	7	-75	-61	-95	-13	-36	-57	-98	38	-83	-30	-102	-21	-99	-66	-58	0	-99	-12	-70	-66	-145	-70	-225	-6678	-16303	-31492	-2733	-19799	-8135	-18953	-7458	-19358	-12847	-18359	-1960	-21111	-13343	-20401	-11191
0.428333	-22	42	91	-58	-107	-30	13	-10	-14	10	-72	-63	-93	-12	1	-52	-98	39	-83	-31	-102	-19	-96	-63	-58	2	-97	-11	-75	-66	-142	-72	-315	-5136	-16448	-31319	-2447	-19646	-8196	-19052	-7043	-19004	-12959	-18195	-2184	-20690	-13395	-20269	-9664
0.429167	-21	45	94	-53	-107	-28	37	-11	-16	8	-72	-62	-91	-13	-28	-58	-95	36	-83	-29	-102	-21	-99	-65	-67	1	-104	-13	-76	-68	-148	-73	-402	-3733	-16326	-31157	-1480	-19506	-8215	-19163	-6392	-18653	-13076	-18038	-1876	-20296	-13467	-20109	-11650
0.430000	-30	43	90	-59	-110	-30	13	-16	-19	3	-70	-63	-98	-15	-29	-60	-100	38	-87	-34	-110	-22	-99	-69	-64	0	-98	-13	-70	-69	-133	-77	-127	-2487	-15949	-31031	-1114	-19394	-8179	-19272	-5697	-18316	-13185	-17889	-2522	-19932	-13559	-19923	-14092
0.430833	-29	39	86	-61	-109	-34	10	-17	-21	6	-58	-64	-98	-17	-31	-59	-103	35	-87	-32	-108	-16	-98	-68	-64	-1	-99	-16	-76	-70	-151	-76	-412	-1400	-15352	-30937	-2513	-19265	-8093	-19377	-5067	-17998	-13288	-17754	-1841	-19609	-13668	-19720	-10710
0.431667	-25	39	84	-61	-84	-34	13	-16	-16	2	-75	-66	-98	-17	-32	-59	-100	34	-91	-34	-107	-24	-103	-69	-75	-4	-100	-16	-76	-73	-153	-79	-92	-483	-14553	-30869	-1566	-19179	-7972	-19483	-4225	-17710	-13369	-17634	-1336	-19316	-13793	-19517	-10308
0.432500	-26	38	82	-61	-112	-35	10	-21	-21	3	-76	-67	-99	-18	-39	-61	-101	35	-87	-39	-107	-24	-98	-68	-63	2	-100	-14	-78	-74	-151	-76	-231	269	-13619	-30875	730	-19109	-7803	-19571	-3182	-17445	-13438	-17533	-1546	-19075	-13923	-19324	-15356
0.433333	-26	39	97	-60	-111	-33	10	-23	-19	9	-76	-64	-96	-15	-28	-58	-102	37	-90	-30	-108	-23	-101	-69	-63	-3	-100	-13	-78	-70	-149	-75	-636	861	-12598	-30895	2293	-19071	-7584	-19665	-1943	-17244	-13485	-17447	-1651	-18888	-14058	-19136	-11730
0.434167	-26	39	86	-59	-107	-32	16	-15	-18	7	-74	-63	-97	-17	-30	-45	-100	37	-86	-30	-104	-19	-99	-69	-63	2	-100	-12	-76	-72	-149	-75	-524	1299	-11543	-31012	2606	-19061	-7383	-19751	-1065	-17085	-13514	-17383	-1433	-18750	-14197	-18977	-12799
0.435000	-27	43	95	-58	-111	-32	12	-15	-16	20	-76	-60	-96	-14	-28	-57	-99	34	-88	-30	-105	-19	-101	-69	-65	0	-100	-13	-75	-69	-155	-75	-826	1595	-10498	-31146	2109	-19093	-7143	-19848	-341	-16984	-13517	-17335	-1411	-18674	-14333	-18843	-14090
0.435833	-24	43	86	-58	-109	-32	13	-14	-17	6	-73	-62	-98	-35	-29	-59	-100	37	-86	-30	-103	-21	-97	-88	-64	-1	-99	-12	-76	-70	-149	-76	-693	1763	-9521	-31326	956	-19162	-6889	-19948	237	-16942	-13504	-17306	-1196	-18660	-14459	-18750	-11356
0.436667	-25	43	87	-59	-110	-33	15	5	-17	5	-72	-62	-96	-15	-27	-56	-101	35	-86	-29	-103	-21	-101	-70	-65	-3	-99	-12	-76	-68	-150	-75	-675	1819	-8647	-31532	-151	-19269	-6631	-20062	626	-16962	-13467	-17284	-578	-18694	-14570	-18685	-11062
0.437500	-25	43	89	-59	-108	-34	12	-16	-17	6	-73	-62	-95	-18	-29	-60	-100	33	-85	-31	-109	-23	-99	-69	-64	0	-101	-13	-74	-70	-149	-75	-1003	1779	-7923	-31766	139	-19417	-6368	-20193	1210	-17045	-13405	-17273	-147	-18794	-14663	-18661	-9772
0.438333	-25	43	85	-61	-110	-34	13	-19	-18	4	-73	-59	-97	-17	-29	-56	-100	35	-84	-30	-104	-18	-103	-72	-67	-3	-101	-13	-75	-68	-150	-74	-464	1666	-7380	-32012	137	-19620	-6118	-20347	1534	-17201	-13332	-17274	-1748	-18954	-14735	-18667	-10343
0.439167	-30	38	84	-50	-112	-38	12	-17	-18	5	-75	-62	-98	-17	-30	-59	-103	32	-96	-32	-107	-21	-100	-68	-63	0	-101	-14	-75	-70	-148	-76	130	1493	-6990	-32264	-3707	-19861	-5871	-20520	980	-17407	-13242	-17268	-1086	-19166	-14785	-18700	-6232
0.440000	-23	41	87	-56	-110	-34	27	-16	-21	4	-75	-67	-102	-16	-28	-58	-102	35	-87	-30	-107	-22	-99	-69	-67	-3	-103	-13	-76	-72	-132	-74	-331	1278	-6803	-32507	-5210	-20152	-5638	-20725	854	-17683	-13141	-17273	259	-19429	-14807	-18764	-4000
0.440833	-30	39	82	-59	-110	-34	11	-26	-21	5	-76	-67	-96	-15	-28	-61	-102	33	-88	-31	-105	-21	-99	-67	-61	3	-98	-11	-70	-69	-148	-72	114	1048	-6790	-32652	-6970	-20482	-5427	-20952	640	-18006	-13007	-17279	115	-19742	-14811	-18842	-5106
0.441667	-33	40	88	-61	-109	-35	16	-16	-30	3	-75	-64	-95	-17	-28	-58	-99	32	-83	-30	-105	-22	-99	-68	-64	0	-102	-14	-73	-69	-146	-75	42	800	-6939	-32723	-7740	-20853	-5235	-21210	467	-18386	-12927	-17285	399	-20096	-14795	-18935	-596
0.442500	-25	40	86	-59	-110	-36	13	-16	-16	7	-73	-66	-98	-16	-28	-65	-98	32	-83	-32	-105	-23	-99	-76	-64	0	-101	-13	-75	-69	-148	-74	124	567	-7242	-32745	-7937	-21262	-5071	-21490	317	-18806	-12820	-17296	1460	-20488	-14764	-19030	-320
0.443333	-23	42	88	-61	-109	-35	11	-16	-19	-16	-76	-73	-99	-19	-29	-56	-99	35	-85	-32	-107	-23	-98	-67	-64	0	-102	-23	-78	-69	-146	-75	424	344	-7652	-32751	-8095	-21701	-4935	-21798	101	-19268	-12720	-17307	1193	-20906	-14718	-19119	-411
0.444167	-24	40	88	-61	-113	-34	11	-16	-19	6	-77	-68	-96	-16	-30	-43	-108	34	-87	-34	-107	-24	-99	-68	-78	-3	-102	-12	-75	-70	-147	-75	712	144	-8146	-32763	-10409	-22160	-4828	-22123	-164	-19760	-12632	-17328	1749	-21345	-14665	-19193	3558
0.445000	-30	39	87	-53	-111	-36	10	-17	-23	5	-76	-67	-84	-17	-30	-59	-104	34	-85	-33	-109	-23	-101	-72	-65	12	-98	-15	-76	-73	-147	-76	610	-7	-8690	-32738	-10411	-22635	-4753	-22464	-274	-20254	-12560	-17357	2980	-21795	-14610	-19240	7483
0.445833	-25	44	87	-62	-114	-36	11	-16	-18	7	-73	-66	-94	-17	-31	-57	-100	34	-86	-33	-110	-24	-100	-69	-67	0	-98	-16	-70	-70	-145	-75	814	-159	-9249	-32766	-8003	-23118	-4712	-22811	-473	-20768	-12512	-17399	2978	-22240	-14571	-19263	3625
0.446667	-25	43	80	-60	-104	-34	15	-17	-16	7	-73	-63	-96	-18	-30	-58	-98	33	-88	-29	-101	-27	-102	-69	-63	2	-94	-12	-73	-70	-146	-76	878	-259	-9787	-32749	-5633	-23592	-4699	-23161	-653	-21277	-12476	-17455	2628	-22682	-14495	-19242	6639
0.447500	-23	44	92	-61	-110	-35	11	-14	-16	8	-70	-65	-92	-19	-29	-56	-101	36	-87	-33	-105	-23	-101	-67	-60	0	-99	-12	-74	-68	-145	-76	1162	-334	-10282	-32763	-4233	-24060	-4723	-23508	-1010	-21780	-12467	-17527	2035	-23109	-14460	-19181	8107
0.448333	-22	42	90	-61	-108	-32	12	-26	-17	6	-73	-66	-97	-18	-34	-60	-101	35	-85	-33	-104	-24	-100	-72	-65	-1	-97	-13	-74	-73	-150	-77	1090	-379	-10714	-32747	-3550	-24506	-4779	-23850	-1233	-22264	-12479	-17618	1113	-23517	-14432	-19079	6583
0.449167	-27	41	88	-72	-111	-40	11	-19	-19	3	-76	-67	-99	-17	-28	-58	-105	33	-85	-33	-110	-24	-102	-72	-63	0	-98	-14	-74	-68	-148	-76	960	-398	-11058	-32761	-3235	-24925	-4857	-24178	-1213	-22724	-12510	-17729	563	-23883	-14406	-18924	8396
0.450000	-30	38	86	-53	-111	-35	11	-18	-21	4	-75	-69	-99	-19	-30	-63	-103	35	-87	-33	-108	-25	-104	-72	-66	-3	-101	-14	-73	-73	-152	-57	1032	-406	-11313	-32743	-2366	-25307	-4967	-24495	-975	-23144	-12563	-17868	360	-24220	-14416	-18731	8100
0.450833	-26	39	85	-61	-113	-33	10	-27	-21	3	-74	-65	-98	-16	-55	-61	-100	40	-87	-34	-107	-25	-103	-74	-67	-5	-103	-13	-74	-70	-148	-77	712	-395	-11474	-32758	-46	-25639	-5098	-24782	-490	-23529	-12623	-18021	706	-24511	-14432	-18486	8374
0.451667	-28	39	85	-61	-108	-33	10	-19	-22	4	-75	-66	-95	-17	-29	-61	-103	35	-88	-31	-107	-24	-102	-70	-65	-5	-102	-15	-75	-72	-148	-76	821	-377	-11521	-32738	3118	-25919	-5241	-25050	-9	-23857	-12700	-18199	-382	-24754	-14459	-18211	7271
0.452500	-25	42	86	-62	-111	-32	10	-18	-19	4	-77	-65	-98	1	-11	-59	-99	30	-87	-33	-105	-24	-102	-51	-67	-8	-100	-15	-74	-69	-149	-77	1356	-356	-11494	-32754	2370	-26150	-5400	-25291	-279	-24149	-12780	-18393	-587	-24951	-14507	-17903	8162
0.453333	-29	40	84	-58	-109	-34	11	-15	-21	5	-75	-66	-96	-16	-28	-60	-101	33	-86	-33	-105	-23	-101	-67	-66	12	-102	-15	-73	-68	-147	-79	216	-340	-11361	-32743	3337	-26322	-5578	-25510	-82	-24382	-12860	-18604	984	-25097	-14555	-17567	10969
0.454167	-26	40	89	-58	-110	-32	10	-16	-15	4	-73	-64	-97	-17	-33	-57	-99	37	-86	-33	-104	-27	-99	-70	-63	-3	-102	-13	-73	-69	-145	-74	522	-328	-11210	-32748	4562	-26434	-5756	-25695	163	-24564	-12944	-18828	523	-25201	-14612	-17217	7802
0.455000	-27	41	86	-61	-107	-30	12	-13	-19	5	-73	-68	-94	-17	-27	-59	-99	35	-86	-35	-104	-22	-99	-67	-64	-4	-99	-14	-73	-67	-145	-74	320	-334	-11011	-32753	5500	-26495	-5938	-25865	378	-24696	-13008	-19062	155	-25260	-14678	-16862	10215
0.455833	-26	41	86	-59	-108	-32	10	-15	-16	4	-81	-67	-95	-18	-28	-52	-100	34	-86	-33	-107	-18	-100	-68	-62	-1	-100	-15	-75	-73	-149	-74	-109	-351	-10741	-32745	6319	-26503	-6115	-26011	504	-24778	-13067	-19297	60	-25276	-14743	-16505	9566
0.456667	-28	41	86	-62	-113	-27	10	-15	-19	4	-75	-66	-98	-17	-32	-61	-103	35	-86	-47	-109	-26	-101	-70	-74	-5	-103	-15	-76	-73	-149	-75	-44	-385	-10483	-32723	7286	-26467	-6284	-26136	346	-24809	-13117	-19532	-294	-25252	-14812	-16161	7517
0.457500	-30	41	84	-61	-114	-39	7	-18	-21	9	-78	-70	-104	-19	-35	-63	-101	35	-85	-35	-108	-1	-100	-68	-66	-3	-103	-18	-77	-74	-149	-76	213	-427	-10221	-32659	5476	-26378	-6435	-26238	147	-24796	-13145	-19762	-313	-25189	-14875	-15829	8246
0.458333	-28	40	96	-60	-105	-35	10	-15	-18	3	-74	-66	-96	-17	-30	-62	-103	34	-85	-36	-110	-26	-104	-72	-69	-4	-105	-16	-66	-74	-152	-79	-197	-492	-9966	-32633	4241	-26262	-6578	-26339	71	-24733	-13158	-19980	621	-25093	-14933	-15528	12071
0.459167	-27	40	92	-61	-113	-34	9	-16	-17	4	-73	-68	-102	-19	-9	-59	-102	35	-86	-34	-107	-23	-100	-63	-66	-3	-101	-14	-77	-73	-149	-77	-32	-569	-9738	-32554	5249	-26105	-6693	-26402	-296	-24623	-13157	-20177	660	-24969	-14979	-15259	7275
0.460000	-28	39	87	-60	-111	-35	10	-23	-18	5	-73	-64	-95	-13	-28	-59	-98	34	-82	-33	-105	-21	-101	-72	-65	20	-98	-12	-73	-69	-145	-73	-284	-645	-9531	-32500	6114	-25927	-6786	-26469	-792	-24494	-13131	-20348	258	-24819	-15000	-15016	7683
0.460833	-24	43	92	-59	-108	-33	13	-13	-15	0	-70	-64	-92	-16	-27	-48	-99	36	-82	-32	-103	-18	-98	-67	-62	0	-98	-13	-73	-69	-146	-74	-246	-756	-9360	-32418	5471	-25731	-6856	-26517	-1230	-24328	-13102	-20494	267	-24651	-15044	-14823	9612
0.461667	-25	39	88	-58	-109	-33	13	-16	-19	4	-69	-65	-93	-14	-30	-57	-98	34	-81	-33	-102	-22	-100	-72	-63	0	-99	-13	-73	-72	-155	-75	-310	-862	-9214	-32333	4584	-25527	-6910	-26566	-1425	-24135	-13050	-20613	556	-24467	-15063	-14663	6494
0.462500	-26	40	90	-61	-107	-34	12	-13	-18	5	-64	-64	-96	-16	-30	-61	-98	17	-83	-34	-107	-19	-98	-68	-62	0	-99	-16	-75	-69	-146	-75	-405	-982	-9095	-32230	3396	-25318	-6933	-26601	-1634	-23921	-12991	-20696	558	-24265	-15077	-14544	7896
0.463333	-28	38	87	-58	-127	-33	12	-15	-19	4	-73	-65	-96	-14	-29	-59	-101	34	-82	-32	-105	-19	-100	-69	-65	-1	-97	-13	-76	-70	-148	-74	-463	-1099	-8991	-32095	1774	-25113	-6939	-26629	-1911	-23688	-12935	-20746	506	-24056	-15082	-14476	7722
0.464167	-30	39	87	-62	-109	-36	10	-14	-21	5	-73	-65	-99	-17	-32	-60	-100	34	-86	-36	-105	-21	-100	-60	-65	-1	-98	-16	-74	-72	-146	-76	-817	-1220	-8902	-31946	1101	-24905	-6921	-26648	-1778	-23439	-12882	-20751	885	-23840	-15079	-14444	6614
0.465000	-26	39	86	-63	-110	-35	8	-17	-44	2	-76	-66	-97	-16	-32	-61	-103	30	-87	-34	-108	-24	-104	-73	-68	-5	-101	-21	-76	-75	-147	-77	-872	-1342	-8813	-31756	2384	-24709	-6887	-26652	-1292	-23180	-12818	-20727	42	-23619	-15074	-14450	5798
0.465833	-30	38	82	-64	-114	-36	9	-21	-24	3	-75	-70	-98	-19	-34	-61	-102	30	-94	-35	-105	-23	-102	-70	-66	-1	-102	-14	-74	-70	-147	-75	144	-1453	-8712	-31533	379	-24518	-6833	-26618	-1624	-22917	-12751	-20652	-911	-23388	-15057	-14485	5728
0.466667	-24	39	86	-60	-110	-34	12	-14	-18	6	-75	-66	-96	-15	-29	-58	-99	35	-85	-34	-103	-22	-99	-69	-64	-4	-96	-15	-65	-72	-146	-74	-530	-1557	-8596	-31270	-1047	-24339	-6772	-26602	-1603	-22649	-12705	-20542	865	-23156	-15047	-14564	9376
0.467500	-24	40	89	-59	-104	-32	11	-13	-18	10	-70	-63	-94	-15	-31	-56	-97	36	-69	-32	-101	-22	-97	-69	-60	0	-97	-12	-73	-70	-145	-73	-403	-1654	-8460	-30969	-914	-24168	-6700	-26546	-1288	-22380	-12660	-20398	220	-22924	-15033	-14650	5528
0.468333	-25	45	91	-56	-111	-34	13	-13	-5	9	-70	-66	-100	-15	-26	-56	-98	35	-81	-35	-104	-21	-96	-66	-61	1	-99	-14	-75	-68	-143	-72	-478	-1748	-8299	-30627	-1062	-24015	-6639	-26466	-1232	-22118	-12629	-20217	114	-22695	-15017	-14768	7177
0.469167	-23	43	88	-58	-112	-32	11	-15	-17	8	-73	-64	-94	-13	-30	-57	-111	36	-82	-33	-105	-23	-98	-68	-61	1	-97	-13	-74	-70	-145	-74	-539	-1835	-8112	-30245	-616	-23869	-6538	-26360	-947	-21863	-12605	-20011	372	-22476	-15006	-14907	7371
0.470000	-26	42	85	-60	-109	-34	12	-32	-17	5	-76	-68	-98	-17	-31	-59	-100	34	-85	-33	-105	-25	-99	-84	-63	-5	-99	-14	-75	-72	-165	-75	-360	-1919	-7888	-29819	893	-23731	-6458	-26228	-471	-21615	-12589	-19780	-43	-22248	-15000	-15061	5591
0.470833	-29	40	86	-63	-111	-32	11	-18	-17	5	-76	-64	-104	-15	-30	-61	-101	30	-83	-34	-109	-26	-100	-70	-66	-1	-97	-13	-74	-70	-147	-78	151	-1993	-7635	-29353	477	-23602	-6372	-26066	-81	-21375	-12573	-19530	-768	-22026	-14976	-15222	5133
0.471667	1	41	87	-61	-110	-35	13	-15	-16	6	-73	-64	-97	-17	-33	-61	-98	35	-83	-34	-108	-26	-97	-68	-62	-3	-96	-15	-74	-70	-150	-84	-235	-2065	-7363	-28851	-48	-23478	-6283	-25871	386	-21151	-12565	-19250	544	-21812	-14949	-15392	9041
0.472500	-28	40	87	-63	-111	-35	13	-28	-19	3	-75	-63	-95	-17	-30	-56	-97	32	-85	-34	-105	-22	-99	-70	-68	-5	-98	-14	-72	-72	-149	-76	-357	-2142	-7068	-28304	1938	-23357	-6196	-25655	906	-20937	-12544	-18962	1079	-21599	-14917	-15560	5300
0.473333	-25	41	86	-60	-114	-34	11	-18	1	4	-74	-63	-95	-19	-33	-62	-101	32	-86	-34	-105	-27	-100	-72	-64	-6	-114	-17	-78	-70	-151	-79	-564	-2221	-6768	-27734	4559	-23240	-6106	-25400	1445	-20737	-12520	-18667	516	-21408	-14874	-15739	3555
0.474167	-29	37	80	-63	-112	-38	7	-23	-18	2	-76	-79	-96	-17	-30	-60	-102	32	-85	-32	-104	-26	-101	-72	-66	-5	-98	-14	-70	-68	-148	-76	-354	-2301	-6453	-27130	5916	-23122	-6013	-25127	2095	-20531	-12481	-18361	445	-21216	-14810	-15890	6462
0.475000	-27	40	86	-63	-111	-35	12	-27	-16	5	-74	-63	-96	-18	-30	-61	-100	34	-87	-33	-109	-23	-101	-69	-63	-3	-99	-15	-73	-69	-149	-67	-318	-2393	-6147	-26511	6235	-23011	-5914	-24833	2763	-20378	-12433	-18061	904	-21039	-14735	-16066	3301
0.475833	-27	41	82	-60	-108	-34	13	-21	-18	0	-75	-64	-98	-15	-31	-87	-103	7	-84	-34	-104	-25	-102	-70	-66	-5	-102	-15	-76	-72	-150	-78	-341	-2490	-5840	-25875	5745	-22897	-5814	-24520	3295	-20221	-12363	-17763	1002	-20870	-14633	-16220	3805
0.476667	-31	39	84	-62	-110	-34	15	-17	-19	5	-74	-62	-99	-18	-28	-59	-101	32	-85	-34	-108	-24	-100	-68	-66	-3	-100	1	-73	-68	-149	-76	-94	-2588	-5591	-25240	4680	-22783	-5708	-24197	3597	-20074	-12265	-17475	811	-20713	-14507	-16370	3693
0.477500	-26	39	87	-60	-111	-35	11	-18	-22	3	-96	-62	-95	-16	-31	-60	-102	35	-85	-31	-107	-23	-100	-69	-64	-3	-102	-16	-77	-72	-149	-77	-207	-2696	-5348	-24614	3960	-22673	-5596	-23860	3710	-19943	-12156	-17199	1077	-20568	-14352	-16504	1755
0.478333	-31	37	84	-62	-110	-35	10	-19	-19	5	-73	-64	-98	-18	-28	-60	-103	29	-90	-35	-108	-22	-100	-69	-65	-4	-100	-15	-74	-69	-150	-76	-472	-2806	-5148	-24001	4787	-22559	-5473	-23518	4081	-19819	-12017	-16928	1309	-20433	-14169	-16627	1018
0.479167	-22	40	87	-62	-110	-31	11	-17	-21	6	-76	-62	-80	-15	-32	-60	-102	33	-84	-32	-104	-23	-101	-68	-64	-4	-102	-17	-76	-70	-150	-76	619	-2918	-4981	-23414	2998	-22447	-5349	-23170	4087	-19714	-11855	-16681	168	-20306	-13955	-16736	-788
0.480000	-27	40	80	-61	-110	-33	13	-15	-17	11	-72	-64	-97	-13	-29	-56	-100	35	-86	-33	-104	-21	-97	-64	-60	5	-100	-13	-74	-66	-145	-83	175	-3024	-4861	-22853	-369	-22329	-5210	-22825	3745	-19597	-11672	-16440	1673	-20192	-13710	-16829	2275
0.480833	-24	44	86	-63	-109	-29	16	-13	-17	8	-74	-57	-95	-15	-75	-58	-98	36	-84	-30	-103	-21	-96	-66	-63	0	-98	-13	-75	-68	-147	-77	-25	-3128	-4803	-22330	-1558	-22213	-5070	-22485	3636	-19520	-11472	-16221	1452	-20088	-13435	-16911	-2145
0.481667	-25	43	87	-60	-112	-32	12	-16	-21	7	-76	-61	-97	-17	-31	-61	-103	34	-87	-33	-108	-25	-100	-70	-62	-4	-100	-15	-76	-74	-150	-78	297	-3226	-4750	-21857	-3070	-22105	-4928	-22148	3255	-19414	-11263	-16023	1111	-19994	-13134	-16984	-3490
0.482500	-29	40	84	-62	-113	-34	11	-22	-24	3	-77	-66	-107	-19	-33	-63	-100	35	-87	-33	-108	-21	-98	-72	-64	-3	-99	-14	-74	-72	-152	-79	126	-3303	-4758	-21425	-3709	-21984	-4770	-21821	2863	-19326	-11033	-15847	752	-19898	-12810	-17027	-3070
0.483333	-26	41	87	-59	-111	-33	15	-18	-21	6	-75	-63	-98	-15	-31	-60	-102	32	-87	-33	-108	-22	-105	-72	-66	-1	-99	-14	-75	-69	-149	-79	-49	-3366	-4811	-21040	-3373	-21869	-4610	-21502	2712	-19244	-10799	-15657	400	-19814	-12464	-17055	-6208
0.484167	-28	40	86	-58	-110	-30	11	-17	-21	6	-80	-62	-97	-15	-30	-60	-100	32	-92	-30	-107	-23	-100	-72	-66	-1	-99	-13	-73	-72	-149	-78	319	-3405	-4897	-20698	-4256	-21729	-4448	-21187	2680	-19164	-10564	-15498	-225	-19732	-12107	-17058	-8347
0.485000	-27	40	86	-60	-110	-42	9	-22	-17	7	-73	-65	-94	-15	-30	-58	-100	35	-87	-32	-105	-25	-112	-70	-65	0	-98	-14	-73	-72	-147	-97	19	-3422	-5018	-20401	-6211	-21637	-4276	-20883	2769	-19088	-10333	-15354	1152	-19650	-11741	-17043	-5454
0.485833	-26	40	87	-60	-109	-33	12	-17	-22	6	-73	-65	-93	-15	-30	-62	-92	32	-88	-33	-104	-22	-100	-70	-64	-4	-100	-12	-75	-68	-148	-77	-41	-3412	-5166	-20137	-5368	-21522	-4099	-20583	3107	-19012	-10105	-15213	1516	-19570	-11371	-17008	-8636
0.486667	-25	42	88	-58	-110	-32	15	-16	-17	7	-73	-62	-95	-12	-31	-61	-98	36	-83	-32	-105	-21	-101	-72	-65	-1	-98	-12	-72	-72	-146	-75	-200	-3370	-5341	-19906	-2886	-21407	-3922	-20304	3673	-18936	-9888	-15084	697	-19489	-11003	-16945	-14320
0.487500	-25	42	90	-58	-107	-32	22	-15	-14	7	-74	-65	-92	-5	-30	-52	-97	33	-86	-30	-102	-19	-98	-67	-63	0	-96	-11	-72	-67	-147	-74	-274	-3308	-5536	-19704	-1045	-21296	-3742	-20032	3990	-18857	-9678	-14960	277	-19405	-10649	-16861	-12202
0.488333	-27	45	98	-58	-109	-30	18	-19	-16	7	-73	-63	-92	-13	-29	-57	-99	38	-82	-30	-103	-22	-99	-68	-63	1	-98	-11	-74	-67	-144	-70	-170	-3227	-5747	-19526	-248	-21189	-3555	-19758	3697	-18785	-9488	-14845	571	-19326	-10311	-16751	-15918
0.489167	-24	43	88	-58	-107	-28	15	-11	-17	10	-74	-65	-95	-12	-28	-58	-102	34	-86	-30	-102	-22	-99	-69	-63	0	-97	-11	-74	-68	-147	-72	-266	-3131	-5975	-19357	428	-21085	-3371	-19491	3463	-18710	-9310	-14732	409	-19247	-9995	-16620	-18579
0.490000	-28	41	87	-60	-110	-34	13	-18	-22	3	-77	-67	-98	-17	-32	-59	-102	33	-133	-36	-109	-27	-103	-64	-66	-4	-101	-17	-74	-74	-151	-77	-195	-3027	-6212	-19215	950	-20985	-3186	-19250	3439	-18641	-9150	-14628	216	-19165	-9710	-16470	-18446
0.490833	-31	36	81	-66	-112	-63	7	-17	-22	2	-79	-69	-99	-22	-33	-64	-103	30	-90	-34	-108	-24	-104	-70	-68	-4	-99	-15	-75	-66	-150	-76	-392	-2916	-6455	-19077	1592	-20881	-2995	-19004	3353	-18564	-8990	-14514	735	-19076	-9445	-16292	-21294
0.491667	-28	41	87	-60	-113	-35	9	-16	-17	4	-75	-69	-97	-16	-32	-60	-100	34	-85	-34	-103	-27	-101	-72	-66	-3	-99	-18	-74	-73	-147	-77	-728	-2815	-6701	-18952	3779	-20788	-2808	-18761	3450	-18488	-8847	-14405	1027	-18991	-9206	-16094	-22481
0.492500	-28	39	87	-62	-111	-33	11	-46	-21	3	-76	-65	-98	-16	-30	-67	-102	28	-85	-34	-108	-25	-102	-73	-66	-1	-99	-15	-73	-69	-147	-77	103	-2732	-6976	-18842	4590	-20697	-2624	-18524	2829	-18411	-8709	-14291	-547	-18900	-8999	-15885	-24109
0.493333	-25	40	88	-90	-111	-36	9	-15	-16	6	-74	-66	-97	-18	-32	-60	-97	33	-83	-32	-104	-24	-99	-72	-64	-1	-98	-17	-78	-72	-146	-68	89	-2669	-7203	-18750	2608	-20605	-2435	-18294	1865	-18333	-8571	-14181	378	-18811	-8820	-15657	-20686
0.494167	-26	43	88	-59	-113	-36	10	-13	-17	6	-35	-65	-98	-13	-28	-59	-98	33	-82	-35	-105	-24	-102	-69	-59	0	-97	-16	-72	-69	-146	-75	-546	-2646	-7454	-18684	2844	-20520	-2255	-18068	1586	-18257	-8438	-14068	558	-18719	-8662	-15423	-20028
0.495000	-25	42	89	-59	-111	-32	10	-13	-17	3	-73	-65	-96	-14	-32	-58	-101	36	-83	-33	-111	-24	-101	-69	-63	-1	-97	-14	-72	-73	-146	-75	-201	-2666	-7694	-18653	2047	-20436	-2078	-17850	925	-18177	-8300	-13958	612	-18630	-8534	-15185	-18789
0.495833	-24	42	90	-62	-112	-33	3	-13	-19	3	-73	-70	-96	-15	-31	-59	-98	35	-84	-35	-107	-23	-100	-70	-62	-1	-98	-17	-65	-66	-145	-75	-320	-2729	-7928	-18671	1714	-20359	-1910	-17641	140	-18094	-8161	-13849	446	-18540	-8419	-14942	-13916
0.496667	-24	41	88	-61	-109	-36	11	-14	-17	4	-73	-64	-94	-17	-32	-61	-98	35	-83	-34	-146	-26	-100	-70	-62	8	-98	-15	-76	-70	-147	-76	-332	-2839	-8151	-18734	1645	-20284	-1751	-17434	-492	-18012	-8011	-13739	465	-18455	-8324	-14705	-12141
0.497500	-25	41	87	-62	-108	-36	10	-18	-21	8	-76	-66	-97	-17	-33	-61	-98	33	-84	-34	-105	-24	-103	-72	-65	-6	-100	-16	-77	-73	-151	-75	25	-3002	-8352	-18864	625	-20209	-1602	-17241	-1014	-17930	-7854	-13631	-143	-18368	-8241	-14469	-10512
0.498333	-30	41	84	-61	-156	-39	8	-17	-17	1	-77	-70	-100	-18	-33	-64	-103	29	-87	-40	-107	-28	-103	-73	-61	-8	-105	-18	-74	-75	-154	-80	-385	-3213	-8536	-19065	-2591	-20133	-1468	-17058	-1248	-17843	-7683	-13526	261	-18287	-8170	-14247	-4086
0.499167	-30	35	81	-64	-114	-41	5	-23	-25	13	-76	-70	-97	-21	-34	-63	-104	30	-88	-36	-105	-25	-102	-73	-68	-6	-102	-18	-77	-75	-149	-78	-428	-3452	-8679	-19338	-3426	-20051	-1343	-16865	-1655	-17766	-7501	-13422	506	-18199	-8091	-14027	-827
0.500000	-25	38	86	-59	-112	-34	10	-16	-18	2	-75	-66	-96	-15	-27	-61	-107	30	-90	-34	-108	-22	-99	-78	-62	-3	-100	-15	-76	-70	-146	-77	-337	-3736	-8788	-19696	-2800	-19968	-1226	-16707	-2240	-17631	-7309	-13313	-39	-18107	-8019	-13825	-4155
0.500833	-27	43	89	-60	-108	-35	11	-17	-22	4	-75	-62	-96	-15	-30	-59	-97	34	-84	-32	-105	-22	-99	-67	-64	-7	-99	-13	-72	-67	-144	-75	-392	-4044	-8862	-20134	-2898	-19884	-1123	-16555	-2479	-17562	-7115	-13215	-614	-18019	-7947	-13637	2633
0.501667	-25	39	85	-60	-109	-31	11	-15	-16	5	-74	-62	-95	-17	-31	-59	-100	34	-88	-34	-105	-24	-105	-69	-65	-4	-99	-14	-72	-68	-147	-75	44	-4372	-8889	-20651	-3733	-19798	-1039	-16411	-2509	-17463	-6908	-13115	-934	-17927	-7862	-13455	6010
0.502500	-28	42	87	-59	-107	-33	11	-16	-19	5	-76	-66	-98	-14	-32	-58	-101	33	-85	-34	-104	-23	-100	-67	-66	-1	-100	-15	-74	-72	-146	-77	155	-4708	-8869	-21234	-5103	-19705	-960	-16280	-2358	-17367	-6697	-13018	-1292	-17832	-7776	-13306	8015
0.503333	-19	41	87	-59	-111	-32	10	-13	-18	5	-76	-62	-95	-15	-29	-58	-110	35	-87	-33	-107	-25	-102	-67	-64	-3	-100	-12	-76	-68	-148	-75	109	-5035	-8800	-21882	-6930	-19610	-900	-16161	-2091	-17263	-6484	-12924	-1350	-17735	-7678	-13168	13795
0.504167	-25	44	66	-59	-110	-33	11	-14	-28	9	-76	-64	-97	-18	-32	-59	-99	36	-90	-33	-107	-22	-98	-68	-52	-4	-100	-14	-77	-70	-148	-74	26	-5352	-8685	-22566	-8194	-19481	-840	-16051	-2025	-17163	-6275	-12827	-1025	-17635	-7571	-13047	14329
0.505000	-28	40	88	-62	-111	-33	11	-15	-18	5	-72	-63	-97	-16	-30	-56	-103	35	-87	-32	-109	-26	-100	-68	-65	-8	-100	-13	-73	-72	-148	-75	-339	-5639	-8517	-23283	-7525	-19400	-793	-15959	-1961	-17059	-6068	-12735	-564	-17528	-7455	-12938	13712
0.505833	-27	39	87	-57	-110	-32	15	-19	-21	5	-74	-65	-98	-16	-32	-58	-100	34	-86	-32	-102	-21	-98	-66	-63	2	-100	-13	-66	-74	-148	-73	109	-5903	-8295	-24000	-6314	-19285	-741	-15874	-1915	-16958	-5865	-12641	-2162	-17419	-7326	-12843	11286
0.506667	-23	42	87	-58	-111	-33	11	-17	-18	3	-78	-63	-94	-15	-30	-58	-100	35	-86	-33	-98	-24	-98	-69	-65	-1	-101	-11	-72	-72	-148	-77	585	-6123	-8052	-24698	-8446	-19170	-699	-15806	-2158	-16855	-5677	-12552	-1958	-17306	-7188	-12766	12419
0.507500	-26	59	88	-60	-109	-33	15	-15	-21	0	-74	-65	-95	-15	-34	-62	-98	37	-83	-32	-103	-24	-98	-65	-60	0	-100	-10	-69	-69	-151	-76	-210	-6320	-7756	-25350	-7955	-19048	-645	-15738	-1855	-16749	-5479	-12460	-1145	-17188	-7032	-12701	11861
0.508333	-23	41	90	-58	-111	-31	16	-16	-16	7	-72	-63	-95	2	-27	-56	-98	38	-83	-33	-105	-21	-98	-68	-63	-3	-99	-10	-70	-69	-146	-74	150	-6431	-7438	-25936	-7488	-18922	-590	-15686	-1561	-16642	-5299	-12372	-1826	-17068	-6869	-12646	7545
0.509167	-22	45	84	-59	-109	-32	16	-15	-14	7	-43	-62	-92	-17	-30	-59	-99	36	-80	-31	-104	-23	-99	-65	-61	1	-97	-11	-73	-84	-147	-75	-58	-6525	-7093	-26441	-6204	-18794	-522	-15642	-1276	-16536	-5128	-12284	-2150	-16949	-6700	-12605	11056
0.510000	-26	40	85	-61	-110	-32	11	-19	-18	5	-73	-66	-97	-15	-31	-58	-99	33	-86	-79	-107	-26	-101	-70	-68	0	-102	-13	-74	-73	-147	-76	-53	-6576	-6736	-26832	-4270	-18662	-449	-15605	-1025	-16436	-4959	-12196	-1833	-16823	-6521	-12574	11503
0.510833	-28	38	87	-63	-108	-34	13	-19	-22	3	-75	-69	-98	-16	-32	-59	-103	32	-87	-35	-107	-24	-99	-68	-66	0	-100	-15	-77	-73	-149	-79	294	-6593	-6371	-27097	-2380	-18525	-356	-15569	-770	-16308	-4789	-12113	-2536	-16691	-6329	-12550	11678
0.511667	-26	42	84	-59	-108	-34	13	-18	-19	2	-73	-66	-62	-13	-29	-59	-101	32	-84	-32	-108	-24	-99	-70	-67	-4	-99	-13	-77	-69	-146	-75	137	-6571	-6003	-27214	-3182	-18379	-243	-15537	-570	-16182	-4619	-12028	-2029	-16553	-6122	-12537	16320
0.512500	9	43	86	-51	-110	-33	13	-18	-19	4	-73	-66	-95	-17	-32	-60	-102	33	-84	-33	-105	-25	-103	-67	-63	0	-100	-13	-64	-72	-149	-75	-289	-6525	-5645	-27191	-2307	-18231	-116	-15509	-455	-16046	-4444	-11947	-692	-16407	-5907	-12532	19344
0.513333	-24	41	85	-60	-111	-35	13	-19	-19	7	-74	-66	-99	-15	-30	-58	-99	34	-83	-34	-102	-22	-100	-69	-66	0	-103	-13	-73	-72	-146	-76	-160	-6458	-5294	-26990	466	-18069	32	-15478	-544	-15897	-4262	-11871	-1203	-16255	-5688	-12536	13145
0.514167	-24	37	84	-59	-111	-36	12	-1	-18	5	-70	-68	-95	-16	-30	-61	-101	35	-85	-32	-107	-23	-101	-69	-62	1	-100	-15	-76	-73	-148	-75	-316	-6378	-4964	-26674	2734	-17900	204	-15449	-652	-15738	-4073	-11798	-1956	-16092	-5456	-12547	13542
0.515000	-26	38	87	-61	-112	-35	11	-17	-19	3	-76	-53	-98	-22	-31	-61	-101	32	-87	-34	-92	-24	-103	-73	-66	-3	-107	-17	-75	-74	-150	-77	-119	-6299	-4651	-26192	3761	-17716	389	-15419	-681	-15563	-3872	-11737	-1782	-15925	-5219	-12572	10452
0.515833	-29	33	82	-66	-112	-64	9	-21	-23	2	-77	-68	-100	-18	-31	-64	-100	32	-88	-30	-107	-23	-101	-70	-65	0	-98	-16	-94	-70	-147	-75	-204	-6215	-4356	-25578	4174	-17521	602	-15384	-635	-15367	-3659	-11674	-1274	-15732	-4970	-12598	3474
0.516667	-27	38	84	-62	-112	-34	12	13	-21	3	-75	-70	-98	-15	-57	-61	-101	32	-86	-34	-108	-24	-100	-72	-67	0	-103	-18	-77	-74	-149	-66	-264	-6138	-4088	-24848	3931	-17308	827	-15348	-568	-15173	-3431	-11627	-560	-15531	-4714	-12636	838
0.517500	-28	38	86	-60	-115	-38	9	-17	-19	2	-73	-67	-97	-18	-31	-63	-101	33	-87	-36	-109	-22	-101	-74	-66	-1	-102	-17	-74	-73	-138	-79	-169	-6064	-3839	-24031	3546	-17083	1066	-15309	-392	-14928	-3187	-11589	230	-15309	-4453	-12688	-4851
0.518333	-28	38	85	-63	-112	-36	8	-19	-21	1	-66	-66	-100	-4	-36	-63	-103	32	-87	-33	-109	-12	-102	-72	-64	-4	-102	-21	-77	-78	-151	-77	-436	-6001	-3609	-23146	3984	-16844	1325	-15268	-3	-14682	-2935	-11564	1136	-15076	-4187	-12735	-9989
0.519167	-26	43	85	-63	-114	-41	9	-21	-19	3	-76	-69	-99	-19	-31	-64	-100	33	-86	-33	-113	-26	-103	-70	-64	0	-96	-17	-76	-73	-149	-78	-203	-5943	-3395	-22218	5081	-16586	1589	-15226	202	-14415	-2673	-11547	406	-14813	-3918	-12790	-14497
0.520000	-27	42	88	-61	-108	-34	12	-16	-18	5	-72	-64	-96	-17	-32	-62	-96	34	-82	-33	-102	-21	-99	-69	-62	0	-97	-13	-73	-70	-149	-69	755	-5890	-3194	-21270	2119	-16311	1866	-15177	-155	-14133	-2402	-11553	-148	-14536	-3646	-12853	-15887
0.520833	-26	38	87	-60	-110	-35	11	-17	-16	5	-73	-62	-97	-18	-28	-64	-96	36	-79	-32	-103	-19	-99	-72	-65	0	-96	-13	-74	-73	-147	-74	-119	-5844	-3003	-20339	736	-16025	2145	-15137	-242	-13842	-2133	-11558	1169	-14242	-3375	-12913	-14611
0.521667	-25	45	86	-62	-108	-32	12	-16	-16	4	-73	-63	-95	-16	-32	-61	-99	33	-86	-31	-103	-19	-98	-68	-64	-1	-97	-11	-74	-70	-146	-75	291	-5796	-2820	-19444	119	-15725	2423	-15095	-303	-13537	-1865	-11579	597	-13931	-3111	-12997	-20365
0.522500	-25	38	86	-59	-107	-36	4	-16	-18	4	-74	-65	-94	-17	-28	-60	-99	34	-87	-32	-101	-21	-102	-72	-66	0	-100	-13	-72	-72	-147	-72	145	-5741	-2639	-18613	-108	-15414	2699	-15060	-247	-13227	-1603	-11632	500	-13601	-2848	-13069	-19661
0.523333	-25	39	85	-63	-108	-38	10	-16	-16	3	-76	-70	-98	-18	-32	-63	-104	30	-91	-35	-105	-21	-101	-70	-65	-4	-102	-16	-72	-73	-149	-75	118	-5689	-2460	-17862	156	-15092	2967	-15030	-216	-12901	-1354	-11690	910	-13260	-2598	-13152	-20929
0.524167	-27	39	85	-64	-113	-39	30	-21	-19	1	-79	-66	-97	-18	-30	-61	-98	33	-86	-36	-105	-23	-101	-70	-64	-4	-101	-15	-72	-73	-146	-70	140	-5615	-2275	-17202	1232	-14752	3226	-15000	-325	-12574	-1116	-11762	622	-12905	-2354	-13231	-23799
0.525000	-30	39	84	-62	-110	-35	11	-17	-21	0	-61	-63	-96	-14	-30	-63	-100	32	-90	-38	-103	-23	-102	-73	-62	-4	-101	-13	-75	-73	-150	-77	184	-5533	-2090	-16661	140	-14404	3464	-14981	-543	-12243	-893	-11846	320	-12553	-2128	-13307	-22662
0.525833	-26	43	63	-64	-111	-34	7	-14	-17	2	-76	-63	-96	-18	-31	-58	-99	35	-86	-30	-109	-22	-101	-68	-63	-5	-100	-14	-72	-68	-146	-75	-107	-5433	-1903	-16211	6	-14041	3692	-14967	-586	-11913	-697	-11941	995	-12191	-1913	-13386	-19346
0.526667	-28	40	86	-60	-104	-31	12	4	-18	4	-73	-62	-95	-14	-4	-58	-99	33	-88	-33	-105	-22	-100	-66	-63	0	-97	-10	-73	-80	-145	-75	-22	-5320	-1719	-15876	2651	-13667	3893	-14965	-564	-11580	-521	-12038	1022	-11832	-1721	-13461	-24142
0.527500	-22	44	96	-57	-108	-31	12	-14	-16	7	-73	-63	-95	-14	-28	-57	-98	35	-83	-31	-105	-23	-98	-63	-62	-1	-96	-12	-72	-69	-145	-72	-252	-5193	-1537	-15645	5503	-13286	4068	-14968	-403	-11254	-370	-12144	506	-11483	-1546	-13536	-20520
0.528333	-26	46	88	-59	-109	-31	15	-10	-15	8	-72	-60	-95	-13	-30	-63	-96	35	-83	-29	-101	-22	-98	-65	-62	0	-95	-8	-68	-68	-143	-73	-82	-5054	-1359	-15509	7296	-12891	4214	-14980	-249	-10927	-243	-12254	512	-11141	-1391	-13602	-15673
0.529167	-21	51	91	-56	-107	-32	15	-12	-15	6	-70	-64	-92	-15	-28	-56	-97	37	-84	-31	-104	-23	-97	-64	-61	5	-95	-9	-76	-70	-137	-70	-222	-4907	-1184	-15453	8707	-12492	4326	-15001	-219	-10608	-155	-12378	895	-10821	-1268	-13670	-16637
0.530000	-24	43	89	-62	-108	-35	10	-39	-17	8	-72	-63	-95	-16	-29	-75	-99	35	-88	-33	-105	-24	-99	-67	-62	-4	-97	-12	-76	-70	-145	-74	-245	-4749	-1032	-15464	9376	-12091	4400	-15031	-229	-10299	-72	-12489	551	-10514	-1170	-13729	-11743
0.530833	-25	17	86	-62	-108	-36	9	-18	-18	6	-75	-68	-97	-21	-33	-61	-114	33	-88	-51	-105	-29	-101	-70	-65	-5	-94	-13	-78	-76	-149	-75	-279	-4592	-885	-15503	9638	-11682	4442	-15061	-7	-9989	-53	-12598	327	-10224	-1096	-13785	-8745
0.531667	-27	39	85	-61	-112	-16	10	-19	-21	4	-75	-67	-97	-18	-32	-65	-100	33	-88	-36	-111	-28	-101	-73	-64	-4	-101	-15	-77	-76	-145	-76	-772	-4434	-754	-15563	10247	-11275	4443	-15096	399	-9698	-48	-12695	776	-9946	-1052	-13827	-7542
0.532500	-29	35	81	-62	-97	-39	8	-21	-22	0	-76	-69	-101	-18	-35	-62	-105	30	-87	-35	-107	-29	-100	-73	-67	0	-99	-15	-77	-80	-151	-77	-1214	-4277	-639	-15612	12012	-10865	4411	-15130	749	-9403	-64	-12784	249	-9683	-1033	-13863	-6534
0.533333	-28	37	88	-57	-114	-38	11	-6	-21	7	-74	-66	-98	-16	-32	-60	-101	45	-86	-35	-104	-27	-102	-74	-65	-3	-99	-14	-77	-73	-147	-75	-291	-4125	-542	-15638	10122	-10472	4336	-15169	797	-9117	-113	-12859	-1006	-9432	-1045	-13886	-5655
0.534167	-25	40	86	-53	-107	-38	11	-15	-15	7	-73	-64	-99	-18	-30	-59	-100	33	-86	-32	-107	-23	-100	-70	-63	-1	-99	-12	-73	-73	-147	-85	-692	-3982	-460	-15618	7952	-10068	4227	-15201	1014	-8840	-185	-12904	475	-9190	-1089	-13899	-1342
0.535000	-28	38	88	-56	-109	-33	13	-15	-19	15	-72	-53	-96	-13	-28	-59	-99	34	-83	-26	-103	-25	-100	-73	-66	-3	-98	-14	-70	-72	-146	-75	-464	-3856	-393	-15532	6677	-9688	4076	-15236	1261	-8566	-285	-12943	105	-8956	-1159	-13906	-6797
0.535833	-26	40	87	-56	-112	-36	12	-15	-17	8	-72	-63	-98	-15	-29	-57	-100	33	-86	-32	-104	-24	-97	-72	-63	0	-94	-16	-75	-75	-147	-75	-407	-3746	-336	-15377	4945	-9323	3888	-15265	1348	-8298	-406	-12960	-214	-8722	-1258	-13898	-6462
0.536667	-25	42	87	-57	-87	-33	16	-38	-23	6	-73	-63	-96	-14	-29	-59	-104	35	-84	-31	-105	-23	-98	-70	-65	0	-100	-13	-73	-67	-145	-76	-299	-3641	-286	-15145	3122	-8973	3677	-15291	1458	-8040	-549	-12962	-343	-8481	-1377	-13886	-5074
0.537500	-29	36	88	-58	-109	-34	13	-15	-18	4	-74	-65	-96	-15	-29	-59	-103	30	-88	-31	-104	-22	-98	-69	-65	-3	-98	-14	-74	-70	-146	-75	-83	-3561	-238	-14834	1486	-8644	3437	-15309	1568	-7774	-708	-12944	-574	-8232	-1517	-13858	-5867
0.538333	-23	39	86	-60	-109	-35	13	-16	-22	3	-78	-64	-95	-17	-30	-59	-101	33	-90	-32	-105	-23	-98	-70	-66	-4	-102	-17	-72	-70	-148	-77	499	-3484	-183	-14446	-2274	-8333	3173	-15327	1382	-7513	-889	-12911	-1195	-7972	-1676	-13826	-4252
0.539167	-25	29	85	-60	-109	-36	5	-17	-17	-12	-74	-65	-97	-18	-31	-59	-99	34	-87	-34	-107	-26	-100	-69	-66	0	-102	-16	-76	-74	-147	-77	201	-3423	-128	-13991	-5785	-8033	2891	-15333	1036	-7246	-1077	-12866	-58	-7693	-1848	-13783	3487
0.540000	-25	40	87	-60	-109	-34	12	-17	-41	2	-75	-66	-95	-15	-29	-59	-102	33	-87	-33	-108	-24	-100	-70	-66	-3	-103	-16	-77	-74	-147	-77	308	-3364	-32	-13468	-6583	-7750	2593	-15346	586	-6973	-1272	-12805	343	-7396	-2027	-13742	4145
0.540833	-27	35	88	-63	-113	-39	12	-19	-21	3	-73	-67	-99	-16	-30	-59	-100	35	-86	-33	-110	-26	-114	-69	-65	-1	-100	-15	-75	-73	-148	-76	184	-3305	78	-12904	-6554	-7484	2293	-15330	279	-6705	-1461	-12736	-122	-7073	-2209	-13693	5848
0.541667	-25	41	78	-61	-109	-35	16	-17	-18	5	-75	-68	-96	-10	-28	-59	-98	37	-87	-32	-107	-22	-98	-70	-62	0	-99	-15	-77	-72	-135	-76	82	-3248	216	-12309	-6965	-7225	1989	-15325	5	-6398	-1674	-12658	-543	-6727	-2394	-13648	10858
0.542500	-24	39	72	-60	-113	-38	12	-19	-18	5	-74	-65	-95	-16	-28	-60	-101	36	-82	-46	-108	-25	-97	-67	-64	0	-100	-13	-73	-70	-146	-75	81	-3191	381	-11702	-7803	-6971	1690	-15309	-470	-6089	-1872	-12587	-426	-6346	-2581	-13607	10678
0.543333	-26	41	88	-61	-108	-34	17	-16	-19	6	-92	-65	-96	-17	-30	-59	-98	34	-56	-31	-104	-24	-98	-69	-64	-1	-99	-14	-75	-72	-149	-75	76	-3122	579	-11091	-8588	-6716	1399	-15291	-836	-5760	-2060	-12506	-373	-5951	-2736	-13572	14727
0.544167	-25	42	88	-60	-102	-35	12	-16	-17	4	-74	-66	-97	-15	-29	-60	-99	37	-85	-33	-105	-26	-100	-68	-66	1	-99	-14	-75	-68	-145	-74	253	-3050	802	-10500	-9072	-6457	1124	-15261	-977	-5414	-2241	-12441	-231	-5526	-2885	-13546	15856
0.545000	-26	42	88	-61	-110	-33	12	-26	-17	4	-74	-68	-95	-18	-29	-62	-99	36	-85	-33	-105	-23	-99	-72	-64	-4	-100	-14	-75	-69	-151	-74	407	-2957	1050	-9926	-8944	-6208	869	-15221	-840	-5044	-2407	-12378	162	-5081	-3016	-13534	15527
0.545833	-25	61	89	-60	-108	-33	13	-17	-17	6	-73	-64	-97	-14	-29	-60	-110	35	-84	-33	-104	-22	-98	-68	-63	-3	-98	-11	-70	-70	-147	-74	623	-2855	1314	-9382	-7198	-5904	635	-15177	-490	-4663	-2561	-12327	-170	-4617	-3125	-13533	16419
0.546667	-23	43	88	-61	-107	-33	15	-12	-13	4	-72	-63	-127	-16	-29	-60	-101	37	-83	-31	-102	-21	-96	-67	-61	2	-99	-29	-70	-64	-148	-75	1818	-2735	1584	-8877	-7789	-5602	424	-15118	-774	-4256	-2680	-12291	-1722	-4133	-3211	-13552	15326
0.547500	-23	41	89	-56	-108	-32	12	-15	-18	5	-72	-64	-96	-14	-29	-58	-96	37	-84	-32	-104	-22	-96	-68	-65	0	-97	-10	-69	-69	-145	-70	1261	-2597	1852	-8418	-9599	-5277	245	-15050	-1054	-3834	-2788	-12273	-103	-3642	-3270	-13589	20679
0.548333	-25	40	90	-58	-111	-38	11	-13	-18	-6	-75	-64	-98	-16	-27	-61	-102	32	-88	-35	-107	-23	-99	-70	-65	0	-101	-14	-74	-69	-146	-75	1001	-2446	2105	-7997	-9216	-4927	92	-14968	-590	-3389	-2872	-12269	-124	-3144	-3302	-13651	18071
0.549167	-27	39	86	-60	-111	-36	10	-17	-19	4	-77	-63	-97	-17	-29	-61	-102	37	-90	-33	-105	-23	-98	-73	-65	-3	-102	-13	-74	-68	-144	-72	1069	-2272	2338	-7612	-8790	-4551	-28	-14868	-49	-2933	-2936	-12292	-479	-2642	-3312	-13734	18350
0.550000	-28	41	87	-59	-110	-12	11	-14	-16	5	-74	-65	-99	-17	-31	-67	-101	33	-88	-36	-109	-25	-102	-70	-66	-3	-100	-14	-74	-72	-151	-75	929	-2090	2544	-7261	-6791	-4152	-128	-14758	712	-2463	-2968	-12326	-964	-2150	-3284	-13839	20839
0.550833	-30	39	85	-60	-112	-35	9	-19	-19	2	-75	-64	-97	-28	-33	-65	-100	30	-92	-36	-107	-25	-105	-73	-66	-4	-102	-17	-75	-72	-152	-77	773	-1884	2716	-6928	-3678	-3715	-195	-14626	1969	-1992	-2976	-12382	-1585	-1657	-3234	-13977	19178
0.551667	-29	39	84	-61	-110	-33	11	-16	-19	4	-74	-45	-95	-17	-31	-61	-104	35	-87	-36	-108	-24	-102	-73	-66	-1	-99	-13	-76	-70	-154	-78	925	-1667	2844	-6638	-1609	-3259	-236	-14476	3344	-1515	-2959	-12453	-2877	-1178	-3150	-14112	18401
0.552500	-24	33	86	-58	-109	-34	10	-16	-17	5	-73	-66	-98	-19	-29	-59	-100	34	-87	-28	-109	-23	-100	-68	-66	0	-99	-16	-78	-72	-148	-73	537	-1437	2926	-6319	145	-2779	-252	-14309	4430	-1040	-2924	-12547	-1964	-716	-3047	-14279	23171
0.553333	-27	40	85	-60	-110	-62	9	-14	-18	5	-77	-75	-96	-15	-30	-62	-100	29	-85	-35	-109	-23	-103	-70	-64	0	-98	-13	-73	-66	-147	-78	405	-1195	2961	-6016	4124	-2283	-254	-14129	5090	-576	-2850	-12656	-1425	-272	-2919	-14465	20545
0.554167	-27	40	87	-55	-111	-34	11	-15	-16	7	-73	-63	-100	-17	-30	-59	-102	35	-76	-34	-108	-24	-101	-68	-65	1	-96	-15	-76	-70	-148	-74	154	-944	2950	-5715	8657	-1767	-229	-13924	5931	-116	-2761	-12783	-1795	135	-2767	-14667	15954
0.555000	-24	41	86	-59	-110	-33	12	-16	-15	4	-73	-63	-109	-15	-29	-29	-97	33	-86	-33	-107	-24	-100	-68	-65	-1	-98	-13	-72	-67	-146	-75	128	-688	2895	-5401	11663	-1246	-201	-13713	6675	319	-2652	-12924	-2453	523	-2598	-14879	19273
0.555833	-27	41	88	-59	-108	-33	11	-14	-16	5	-72	-63	-98	-18	-33	-60	-100	38	-87	-31	-107	-23	-101	-70	-64	0	-96	-14	-75	-68	-150	-74	342	-417	2808	-5078	11951	-724	-162	-13481	6584	744	-2526	-13076	-2527	874	-2405	-15108	14858
0.556667	-24	39	84	-64	-118	-36	10	-17	-21	1	-76	-67	-100	-16	-33	-63	-102	30	-87	-33	-109	-25	-102	-74	-70	-5	-100	-17	-77	-69	-149	-76	257	-151	2681	-4736	10315	-218	-122	-13248	6125	1104	-2385	-13238	-2385	1189	-2201	-15340	12447
0.557500	-26	38	85	-63	-114	-39	9	-19	-22	1	-78	-67	-99	-7	-36	-63	-102	28	-87	-33	-107	-25	-100	-70	-69	-3	-100	-16	-74	-68	-149	-76	219	135	2555	-4379	7811	278	-78	-12992	5447	1451	-2229	-13409	-1929	1468	-1977	-15574	11875
0.558333	-29	37	82	-62	-113	-38	6	-17	-19	3	-75	-67	-97	-10	-31	-63	-98	28	-88	-35	-105	-23	-102	-75	-69	-6	-103	-16	-74	-69	-147	-76	181	419	2419	-3999	5745	748	-45	-12738	4833	1759	-2063	-13580	-1387	1707	-1737	-15806	8268
0.559167	-29	38	85	-63	-110	-36	10	-13	-18	3	-75	-66	-97	-16	-35	-63	-103	29	-88	-32	-108	-25	-101	-72	-61	-3	-101	-14	-74	-69	-148	-77	-170	709	2258	-3604	6055	1183	-14	-12466	4760	2030	-1887	-13752	-987	1907	-1483	-16034	7527
0.560000	-25	43	87	-74	-105	-32	16	-15	-18	3	-69	-63	-93	-14	-10	-58	-99	35	-85	-29	-105	-21	-98	-72	-62	0	-101	-13	-72	-65	-143	-75	542	987	2119	-3182	5417	1578	2	-12194	4214	2256	-1713	-13917	-2330	2065	-1216	-16253	4820
0.560833	-25	42	89	-56	-105	-33	17	-13	-17	7	-73	-63	-92	-15	-28	-61	-112	35	-85	-30	-104	-18	-97	-67	-63	-1	-98	-15	-75	-69	-145	-74	458	1300	1989	-2759	2368	1919	7	-11923	3030	2433	-1536	-14079	-1377	2182	-939	-16464	7862
0.561667	-11	41	89	-58	-110	-35	15	-14	-17	5	-74	-64	-99	-14	-30	-59	-101	35	-84	-31	-103	-22	-98	-67	-62	0	-100	-16	-55	-68	-145	-73	-239	1604	1901	-2314	2811	2206	-8	-11643	2206	2560	-1367	-14232	-713	2261	-649	-16661	6605
0.562500	-30	40	86	-59	-109	-32	18	-13	-14	4	-73	-65	-95	-14	-29	-59	-99	37	-92	-32	-104	-22	-98	-67	-60	0	-98	-13	-52	-68	-147	-75	26	1907	1806	-1869	3461	2427	-38	-11371	1325	2642	-1198	-14371	-576	2290	-359	-16843	4295
0.563333	-24	42	87	-58	-109	-41	13	-15	-16	5	-75	-66	-62	-12	-26	-59	-98	34	-85	-28	-104	-23	-98	-68	-63	-3	-102	-14	-74	-69	-144	-72	-186	2206	1754	-1421	5065	2585	-79	-11094	547	2675	-1056	-14503	-621	2278	-60	-17003	7018
0.564167	-22	42	88	-61	-112	-36	11	-16	-19	5	-76	-65	-100	-18	-30	-60	-99	33	-86	-32	-109	-25	-102	-70	-64	-1	-99	-16	-75	-69	-145	-72	-350	2508	1739	-975	5963	2668	-144	-10822	-392	2659	-920	-14611	-1160	2223	242	-17135	5428
0.565000	-30	43	87	-60	-112	-41	35	-18	-19	3	-76	-68	-102	-21	-32	-62	-105	34	-88	-32	-108	-27	-102	-72	-67	-3	-102	-18	-79	-73	-146	-76	33	2809	1751	-537	3594	2681	-219	-10541	-1871	2595	-810	-14703	-1960	2129	538	-17245	2922
0.565833	-26	41	85	-64	-117	-39	9	-21	-21	2	-75	-70	-99	-18	-31	-60	-103	32	-86	-33	-109	-25	-97	-69	-63	-3	-102	-14	-73	-69	-144	-74	-487	3111	1802	-103	-1048	2626	-301	-10277	-3187	2502	-714	-14765	-252	1996	843	-17314	5598
0.566667	-7	39	89	-59	-108	-33	3	-14	-19	6	-73	-66	-94	-17	-30	-60	-100	36	-83	-33	-104	-24	-97	-70	-59	-1	-98	-14	-69	-69	-148	-75	-727	3413	1881	305	-2751	2500	-388	-10001	-4241	2342	-648	-14807	846	1814	1131	-17353	4816
0.567500	-22	41	92	-57	-105	-36	15	-15	-16	6	-72	-65	-97	-15	-26	-56	-97	37	-83	-40	-101	-21	-98	-68	-64	0	-96	-14	-69	-68	-144	-70	-603	3706	1982	694	-2340	2309	-477	-9733	-5036	2148	-608	-14823	557	1590	1408	-17354	-2576
0.568333	-24	44	89	-58	-104	-34	9	-15	-14	7	-88	-64	-95	-15	-27	-59	-102	36	-82	-29	-103	-19	-96	-68	-61	0	-97	-11	-70	-67	-145	-72	-935	3982	2109	1054	-1400	2054	-565	-9463	-5689	1920	-593	-14817	211	1324	1668	-17313	-1010
0.569167	-23	45	96	-55	-112	-34	18	-16	-17	6	-73	-63	-96	-16	-26	-56	-99	37	-80	-28	-102	-19	-97	-68	-50	0	-96	-14	-52	-70	-144	-72	-893	4270	2250	1382	-884	1739	-644	-9193	-6403	1648	-608	-14803	692	1016	1901	-17232	-4202
0.570000	-23	41	86	-56	-107	-34	16	-16	-18	8	-70	-64	-96	-8	-27	-59	-103	36	-84	-32	-107	-22	-97	-68	-64	-3	-98	-13	-73	-49	-145	-76	-985	4531	2402	1659	-201	1349	-716	-8928	-6859	1348	-649	-14737	1640	663	2107	-17110	-8244
0.570833	-27	41	87	-59	-109	-38	15	-17	-21	4	-75	-61	-97	-17	-28	-57	-101	34	-84	-29	-108	-24	-98	-70	-65	-3	-100	-16	-75	-70	-148	-75	-860	4783	2574	1903	276	949	-768	-8663	-7343	1011	-720	-14658	1939	275	2281	-16942	-8057
0.571667	-26	40	88	-59	-108	-34	16	-15	-16	7	-87	-65	-97	-16	-28	-57	-105	35	-84	-31	-105	-22	-96	-68	-62	-1	-97	-10	-78	-68	-147	-73	-826	5024	2748	2087	405	497	-802	-8388	-7749	647	-807	-14551	2360	-151	2420	-16728	-11059
0.572500	-27	41	87	-56	-109	-33	13	-15	-19	6	-74	-64	-98	-17	-29	-59	-99	39	-80	-31	-109	-23	-97	-69	-64	-1	-97	-23	-75	-72	-147	-75	-1275	5245	2927	2212	1905	5	-806	-8114	-7835	246	-914	-14425	3394	-617	2516	-16469	-12393
0.573333	-25	41	88	-59	-118	-36	15	-15	-17	3	-73	-64	-97	-16	-27	-61	-102	33	-86	-34	-110	-26	-98	-70	-70	-5	-99	-15	-74	-70	-147	-78	-451	5447	3099	2272	3628	-517	-794	-7838	-7993	-187	-1045	-14271	2254	-1109	2562	-16169	-14555
0.574167	-29	46	82	-59	-114	-36	7	-17	-24	3	-76	-66	-101	-18	-31	-59	-102	39	-82	-32	-105	-25	-98	-57	-64	-3	-99	-13	-76	-73	-147	-73	211	5632	3274	2262	1683	-1061	-747	-7549	-8319	-637	-1184	-14098	2483	-1628	2574	-15825	-12181
0.575000	-26	39	86	-57	-108	-36	11	-15	-17	5	-74	-62	-98	-13	-28	-58	-103	36	-84	-32	-109	-25	-101	-72	-65	-1	-97	-15	-73	-70	-146	-75	-753	5810	3444	2173	1856	-1626	-684	-7261	-8084	-1128	-1339	-13895	3173	-2169	2532	-15444	-10879
0.575833	-25	41	86	-57	-109	-34	13	-15	-16	5	-70	-64	-95	-16	-31	-59	-100	32	-83	-34	-105	-23	-99	-68	-58	-1	-98	-12	-75	-70	-148	-77	-328	5932	3605	2013	1203	-2202	-591	-6956	-7992	-1634	-1494	-13668	2466	-2729	2440	-15020	-15101
0.576667	-25	40	86	-60	-112	-35	13	-15	-17	-16	-69	-65	-97	-17	-29	-58	-101	35	-83	-34	-105	-24	-99	-72	-66	-1	-98	-15	-77	-69	-147	-74	-567	6052	3759	1773	604	-2786	-480	-6646	-7833	-2160	-1653	-13426	2217	-3302	2304	-14579	-12036
0.577500	-26	39	87	-59	-112	-33	12	-16	-16	4	-72	-63	-99	-16	-31	-63	-103	33	-82	-32	-109	-24	-99	-70	-81	-1	-99	-13	-74	-70	-148	-78	-723	6140	3909	1463	93	-3372	-354	-6325	-7458	-2704	-1815	-13152	2357	-3879	2119	-14110	-12429
0.578333	-29	39	85	-61	-112	-38	11	-18	-28	4	-75	-64	-96	-17	-28	-61	-104	34	-84	-32	-109	-22	-101	-72	-68	-4	-100	-14	-76	-69	-148	-78	-474	6207	4043	1078	-376	-3955	-206	-5991	-7065	-3263	-1979	-12854	1181	-4449	1896	-13624	-13869
0.579167	-29	38	82	-60	-112	-52	10	-14	-19	6	-75	-63	-97	-16	-30	-59	-102	33	-107	-33	-109	-24	-100	-68	-64	-1	-118	-12	-76	-73	-148	-77	-440	6248	4170	628	-3065	-4528	-52	-5638	-6639	-3822	-2131	-12528	989	-5008	1636	-13124	-9388
0.580000	-24	41	82	-58	-110	-32	12	-15	-16	6	-76	-75	-95	-12	-28	-57	-98	37	-84	-30	-103	-18	-97	-66	-64	1	-100	-12	-85	-73	-145	-73	-732	6264	4286	122	-3980	-5082	105	-5272	-6170	-4381	-2285	-12168	1739	-5545	1339	-12619	-4712
0.580833	-25	38	87	-60	-111	-34	13	-14	-19	5	-74	-61	-98	-15	-27	-58	-100	35	-85	-34	-104	-22	-98	-68	-63	1	-100	-12	-73	-72	-147	-74	-595	6252	4374	-439	-2478	-5622	257	-4897	-5761	-4928	-2432	-11785	1211	-6070	1011	-12116	-8678
0.581667	-27	41	86	-60	-113	-36	11	-15	-21	2	-76	-65	-96	-16	-30	-61	-100	33	-85	-33	-108	-22	-100	-72	-64	-1	-104	-16	-76	-73	-147	-77	-569	6223	4465	-1034	-583	-6132	395	-4508	-5161	-5459	-2579	-11371	234	-6554	659	-11629	-4151
0.582500	-27	36	84	-64	-114	-40	8	-17	-22	3	-76	-66	-98	-16	-34	-64	-102	35	-85	-33	-114	-23	-101	-72	-63	-3	-101	-13	-73	-69	-146	-74	-332	6149	4530	-1653	461	-6607	523	-4101	-4507	-5966	-2718	-10912	-183	-6994	296	-11148	-1749
0.583333	-25	35	85	-62	-110	-35	13	-15	-11	4	-76	-86	-101	-14	-31	-60	-101	34	-84	-32	-107	-23	-100	-69	-62	-3	-103	-13	-74	-77	-147	-75	-386	6082	4572	-2285	1149	-7036	635	-3677	-3772	-6440	-2851	-10427	-509	-7396	-80	-10691	-3687
0.584167	-27	39	86	-61	-113	-39	10	-18	-18	3	-75	-66	-96	-16	-31	-62	-99	29	-85	-33	-105	-42	-102	-72	-65	0	-109	-13	-75	-70	-146	-74	-341	5942	4589	-2917	1359	-7429	715	-3259	-3130	-6865	-2977	-9902	-762	-7733	-454	-10261	-218
0.585000	-25	38	85	-50	-112	-34	9	-17	1	2	-75	-68	-99	-24	-33	-62	-103	36	-87	-31	-107	-23	-101	-70	-66	-3	-101	-13	-74	-72	-149	-78	-239	5795	4583	-3539	1385	-7766	770	-2822	-2533	-7241	-3097	-9339	-644	-8042	-824	-9862	-96
0.585833	-25	39	89	-62	-111	-38	9	-15	-17	4	-74	-67	-96	-18	-30	-61	-100	35	-84	-31	-108	-23	-103	-73	-65	0	-99	-12	-73	-73	-146	-73	-548	5625	4547	-4133	2503	-8051	794	-2390	-1646	-7553	-3204	-8736	-100	-8278	-1179	-9490	-246
0.586667	-56	41	87	-60	-111	-34	15	-13	-16	5	-74	-65	-95	-17	-29	-61	-98	35	-83	-31	-105	-19	-99	-68	-63	0	-98	-12	-73	-85	-149	-75	-492	5432	4484	-4691	5012	-8279	784	-1946	-671	-7803	-3302	-8089	-937	-8464	-1522	-9150	-440
0.587500	-24	42	89	-58	-108	-34	13	-13	-17	3	-74	-65	-81	-15	-30	-61	-97	36	-82	-30	-103	-9	-100	-69	-63	-4	-99	-11	-76	-69	-145	-72	261	5211	4392	-5203	3932	-8447	741	-1509	-268	-7992	-3387	-7402	-1160	-8589	-1835	-8843	1234
0.588333	-23	42	88	-57	-110	-33	13	-13	-14	3	-70	-64	-95	-5	-28	-57	-98	36	-83	-28	-104	-21	-98	-67	-62	2	-96	-12	-70	-69	-145	-66	-496	4966	4263	-5658	4077	-8557	660	-1074	517	-8091	-3442	-6673	-48	-8659	-2117	-8571	3968
0.589167	-23	37	87	-58	-108	-33	12	-13	-16	3	-73	-63	-95	-15	-28	-59	-98	36	-84	-29	-95	-19	-97	-69	-63	-3	-99	-13	-72	-69	-145	-73	-108	4700	4117	-6053	4426	-8612	549	-653	1274	-8130	-3491	-5914	-595	-8678	-2369	-8330	-637
0.590000	-31	39	85	-61	-116	-33	10	-16	-22	2	-76	-66	-108	-14	-32	-63	-107	32	-88	-33	-107	-26	-101	-74	-67	-5	-104	-17	-78	-73	-150	-76	-190	4404	3932	-6388	5152	-8619	408	-242	1856	-8101	-3509	-5116	-602	-8654	-2581	-8129	1794
0.590833	-29	36	82	-66	-113	-40	9	-21	-28	-1	-79	-72	-99	-17	-36	-64	-103	34	-88	-36	-109	-26	-100	-72	-65	-4	-103	-19	-74	-73	-151	-78	-218	4104	3729	-6645	6193	-8569	251	154	2324	-7999	-3488	-4287	-377	-8577	-2747	-7917	497
0.591667	-27	37	97	-59	-112	-35	11	-18	-19	2	-74	-67	-97	-16	-32	-59	-99	32	-87	-38	-108	-27	-99	-70	-65	-11	-104	-19	-76	-72	-151	-76	62	3783	3506	-6842	7160	-8478	81	530	2141	-7841	-3422	-3423	-677	-8464	-2863	-7773	-2231
0.592500	-24	39	87	-60	-111	-32	13	-15	-17	2	-75	-69	-96	-17	-31	-53	-97	34	-95	-33	-103	-25	-100	-72	-63	1	-104	-17	-73	-74	-150	-76	447	3449	3274	-6965	4703	-8350	-95	879	1759	-7625	-3311	-2530	-669	-8324	-2935	-7626	-514
0.593333	-26	38	86	-61	-111	-38	11	-16	-19	4	-74	-67	-98	-17	-30	-62	-98	33	-87	-34	-105	-25	-103	-72	-63	0	-99	-13	-75	-73	-116	-73	114	3110	3024	-7029	2547	-8220	-275	1222	1604	-7370	-3145	-1624	326	-8154	-2953	-7489	2799
0.594167	-25	41	89	-58	-110	-34	13	-15	-17	3	-73	-66	-96	-17	-32	-62	-102	33	-80	-34	-103	-23	-99	-69	-58	-1	-100	-15	-75	-73	-150	-76	271	2764	2776	-7034	2481	-8031	-440	1535	1324	-7068	-2923	-702	217	-7973	-2923	-7363	-3539
0.595000	-25	39	86	-51	-114	-36	11	-14	-18	6	-72	-66	-103	-15	-30	-62	-101	34	-83	-33	-108	-24	-102	-73	-65	3	-98	-15	-75	-72	-149	-77	199	2412	2512	-6964	2472	-7851	-592	1815	1391	-6767	-2644	217	-339	-7775	-2841	-7236	-3547
0.595833	-23	41	89	-58	-110	-32	16	-12	-16	5	-69	-64	-101	-13	-29	-60	-100	35	-84	-15	-103	-25	-99	-70	-62	0	-101	-12	-72	-72	-149	-79	351	2060	2277	-6899	1518	-7637	-719	2075	1556	-6450	-2306	1129	-248	-7580	-2705	-7117	-1590
0.596667	-23	40	90	-57	-107	-32	11	-18	-17	4	-69	-63	-95	-16	-27	-61	-100	35	-84	-33	-105	-10	-99	-75	-64	-3	-100	-15	-74	-72	-148	-75	299	1714	2042	-6774	12	-7498	-814	2302	1731	-6132	-1917	2031	211	-7385	-2545	-6988	-4529
0.597500	-26	39	87	-60	-111	-34	11	-16	-19	3	-73	-64	-99	-18	-25	-64	-102	32	-87	-33	-107	-25	-102	-69	-66	-3	-103	-17	-73	-73	-150	-80	185	1373	1820	-6619	-2068	-7336	-884	2503	2013	-5823	-1467	2910	157	-7213	-2338	-6849	-1875
0.598333	-25	34	84	-62	-112	-41	5	-21	-24	2	-77	-67	-98	-39	-30	-65	-102	30	-90	-36	-109	-27	-107	-76	-69	-7	-105	-21	-76	-74	-150	-79	222	1043	1622	-6448	-4725	-7195	-906	2679	2100	-5534	-981	3747	-40	-7039	-2102	-6693	-563
0.599167	-32	36	79	-63	-101	-41	6	-22	-25	0	-76	-68	-102	-18	-31	-62	-105	29	-87	-32	-105	-25	-104	-75	-67	0	-102	-17	-75	-72	-147	-78	-42	729	1448	-6260	-7712	-7059	-891	2835	2057	-5265	-446	4550	308	-6887	-1837	-6509	144
0.600000	-29	40	85	-58	-112	-22	12	-11	-18	2	-74	-66	-94	-16	-27	-58	-101	35	-83	-31	-107	-24	-100	-69	-63	0	-109	-16	-75	-53	-144	-75	-112	426	1294	-6063	-10104	-6949	-844	2969	1971	-5025	101	5287	-210	-6761	-1557	-6304	820
0.600833	-24	38	88	-61	-110	-32	13	0	-15	7	-72	-64	-95	-14	-29	-58	-99	34	-92	-30	-104	-22	-98	-70	-63	0	-100	-13	-73	-70	-145	-76	818	131	1181	-5880	-15790	-6859	-764	3079	1267	-4826	654	5966	-1419	-6660	-1270	-6067	1763
0.601667	-25	40	86	-78	-109	-34	12	-11	-16	5	-74	-65	-97	-16	-29	-59	-98	34	-85	-29	-102	-23	-100	-70	-58	0	-99	-15	-79	-72	-144	-73	87	-118	1090	-5697	-21011	-6784	-659	3168	714	-4656	1201	6574	-131	-6588	-977	-5793	5946
0.602500	-28	41	88	-55	-111	-35	11	-13	-16	8	-74	-63	-95	-15	-30	-61	-81	34	-84	-29	-107	-25	-103	-70	-63	0	-100	-12	-74	-72	-145	-74	160	-397	1020	-5528	-23798	-6726	-535	3238	517	-4522	1731	7108	-670	-6538	-681	-5473	284
0.603333	-22	38	82	-62	-109	-33	12	-13	-17	7	-40	-63	-94	-15	-32	-59	-100	35	-83	-28	-105	-22	-97	-70	-63	0	-100	-16	-74	-70	-145	-75	206	-639	988	-5361	-25631	-6670	-392	3300	212	-4422	2214	7556	-986	-6514	-426	-5116	714
0.604167	-27	40	86	-59	-113	-34	9	-13	-21	7	-73	-65	-99	-16	-25	-59	-100	35	-83	-29	-110	-19	-103	-72	-62	1	-99	-13	-74	-69	-143	-74	207	-869	960	-5251	-25743	-6621	-245	3345	256	-4351	2637	7915	-878	-6511	-178	-4708	239
0.605000	-23	40	86	-57	-112	-36	11	-12	-7	6	-74	-63	-98	-18	-29	-60	-98	34	-83	-30	-110	-21	-99	-68	-66	-10	-99	-8	-77	-73	-145	-73	150	-1076	963	-5141	-23978	-6571	-100	3381	918	-4304	2995	8189	-1147	-6528	44	-4249	-3523
0.605833	-25	40	85	-56	-109	-35	9	-14	-16	7	-69	-62	-95	-23	-28	-59	-96	36	-86	-29	-105	-41	-99	-72	-65	-3	-99	-15	-70	-70	-144	-72	287	-1274	989	-5059	-23390	-6520	27	3409	1766	-4276	3234	8365	-1984	-6559	237	-3732	-3885
0.606667	-30	38	87	-59	-108	1	11	-13	-16	5	-73	-63	-95	-15	-30	-61	-100	29	-68	-31	-103	-24	-102	-72	-64	0	-98	-14	-75	-78	-146	-77	-213	-1461	1008	-4996	-22466	-6459	133	3423	2744	-4262	3421	8452	-1194	-6602	394	-3166	1808
0.607500	-27	38	85	-59	-113	-35	8	-15	-18	5	-76	-64	-94	-17	-32	-61	-101	33	-84	-29	-104	-23	-98	-68	-60	0	-101	-14	-70	-68	-143	-72	-38	-1623	1055	-4953	-19175	-6385	216	3457	4009	-4251	3477	8447	-927	-6639	533	-2540	-459
0.608333	-25	30	88	-57	-107	-52	12	-13	-16	9	-90	-64	-93	-12	-27	-59	-99	35	-87	-28	-103	-23	-100	-68	-61	-1	-96	-11	-68	-68	-145	-72	-172	-1764	1102	-4933	-15385	-6299	265	3461	5734	-4234	3419	8373	-1361	-6678	633	-1871	-593
0.609167	-23	43	91	-58	-109	-31	13	-13	-17	5	-74	-62	-93	-15	-29	-80	-98	36	-84	-29	-107	-23	-98	-70	-63	-1	-99	-14	-75	-69	-144	-70	-74	-1900	1149	-4933	-12573	-6199	275	3479	7050	-4221	3245	8215	-1590	-6706	708	-1155	3649
0.610000	-45	40	84	-60	-108	-58	10	-15	-17	4	-73	-64	-96	-17	-30	-60	-102	30	-86	-31	-105	-25	-102	-70	-65	-3	-99	-19	-73	-72	-148	-75	12	-2012	1188	-4948	-10453	-6082	243	3481	7738	-4187	2966	7985	-1125	-6719	763	-398	446
0.610833	-26	36	88	-61	-111	-34	9	-17	-19	10	-77	-68	-99	-17	-31	-60	-101	29	-88	-33	-108	-25	-100	-73	-67	-3	-100	-17	-78	-74	-149	-77	-13	-2103	1222	-4976	-8281	-5946	173	3494	8210	-4124	2589	7706	-894	-6704	810	395	1253
0.611667	-27	39	85	-61	-110	-33	24	-16	-16	3	-74	-66	-94	-18	-29	-61	-99	30	-87	-31	-107	-24	-100	-68	-67	-4	-99	-15	-76	-73	-149	-79	68	-2162	1240	-5010	-6137	-5795	61	3499	8464	-4054	2131	7382	-1006	-6654	856	1215	2197
0.612500	-25	41	90	-58	-109	-33	15	-16	-18	6	-73	-70	-99	-18	-31	-59	-99	33	-85	3	-105	-24	-99	-70	-65	-1	-98	-15	-75	-72	-149	-75	-311	-2189	1235	-5052	-3448	-5613	-80	3504	8581	-3940	1605	7015	-503	-6568	910	2048	866
0.613333	-27	42	89	-62	-109	-33	19	-18	-17	5	-74	-63	-96	-16	-30	-57	-100	34	-85	-32	-108	-23	-101	-67	-65	-1	-98	-15	-74	-68	-145	-75	-742	-2183	1206	-5097	868	-5432	-258	3504	8809	-3793	1032	6635	-139	-6433	984	2888	575
0.614167	-26	40	88	-58	-112	-35	11	-17	-18	5	-72	-68	-100	-17	-30	-84	-99	35	-85	-32	-105	-23	-102	-68	-65	0	-98	-16	-74	-72	-148	-77	276	-2139	1140	-5146	2519	-5224	-459	3504	8168	-3606	434	6243	-1414	-6256	1080	3720	-567
0.615000	-27	41	85	-62	-108	-33	12	-17	-18	3	-76	-66	-97	-18	-30	-63	-102	29	-86	-33	-109	-25	-103	-75	-67	-5	-101	-15	-75	-92	-149	-76	-33	-2059	1040	-5197	2233	-5001	-683	3491	7543	-3380	-155	5844	29	-6027	1213	4534	4380
0.615833	-27	38	85	-62	-115	-33	11	-18	-23	1	-76	-68	-100	-18	-33	-63	-105	33	-110	-31	-107	-21	-99	-72	-66	-1	-97	-13	-74	-68	-150	-78	-208	-1920	907	-5245	3426	-4755	-938	3473	7471	-3107	-719	5468	-53	-5744	1384	5326	2733
0.616667	-26	40	87	-59	-111	-36	13	-18	-21	3	-73	-64	-98	-17	-30	-60	-101	35	-85	-28	-110	-22	-101	-68	-69	0	-98	-15	-74	-61	-149	-76	-68	-1733	730	-5313	3754	-4497	-1138	3440	7176	-2803	-1235	5108	71	-5414	1600	6081	3932
0.617500	-29	40	85	-58	-111	-32	10	-19	-19	3	-72	-65	-99	-18	-31	-73	-105	32	-84	-33	-110	-22	-102	-69	-66	-1	-99	-16	-76	-72	-151	-78	-254	-1497	508	-5386	4365	-4221	-1366	3397	6982	-2453	-1682	4775	448	-5029	1854	6798	6924
0.618333	-24	34	82	-58	-111	-33	8	-18	-21	4	-75	-66	-97	-17	-32	-59	-102	33	-86	-33	-109	-24	-104	-72	-65	-3	-101	-10	-74	-72	-138	-76	-305	-1202	245	-5478	5686	-3919	-1576	3342	6885	-2073	-2046	4483	638	-4602	2141	7445	6150
0.619167	-31	38	85	-59	-111	-33	10	-17	-23	4	-74	-66	-97	-16	-28	-60	-109	32	-87	-33	-108	-22	-102	-72	-68	0	-100	-13	-75	-70	-150	-77	99	-857	-59	-5596	5697	-3598	-1747	3262	6523	-1659	-2303	4237	-132	-4139	2464	8038	6026
0.620000	-27	42	87	-56	-109	-33	13	-15	-16	2	-73	-63	-96	-15	-27	-57	-99	36	-83	-31	-107	-19	-98	-67	-62	0	-99	-15	-72	-67	-129	-70	-83	-451	-403	-5749	3923	-3256	-1919	3171	6104	-1218	-2459	4036	898	-3636	2801	8564	10947
0.620833	-25	43	86	-57	-108	-32	15	-13	-14	8	-73	-62	-97	-11	-29	-57	-100	33	-84	-32	-104	-21	-99	-67	-66	2	-97	-13	-73	-67	-146	-74	-146	9	-783	-5946	4235	-2900	-2050	3057	5623	-765	-2493	3881	1368	-3114	3142	9018	8890
0.621667	-22	43	87	-57	-109	-33	12	-13	-16	6	-72	-66	-97	-14	-30	-57	-100	36	-83	-31	-107	-21	-94	-66	-67	0	-99	-14	-77	-69	-126	-74	-335	516	-1194	-6196	5645	-2523	-2148	2926	5203	-300	-2421	3776	707	-2581	3475	9399	4250
0.622500	-27	41	86	-62	-110	-31	13	-16	-22	5	-74	-66	-96	-14	-30	-58	-100	33	-63	-36	-108	-24	-100	-68	-67	-1	-96	-12	-76	-68	-147	-73	-290	1059	-1631	-6504	6080	-2135	-2205	2771	5038	170	-2237	3718	22	-2037	3787	9706	6381
0.623333	-23	43	87	-58	-109	-32	11	-16	-19	5	-75	-67	-102	-17	-32	-59	-102	33	-85	-34	-126	-25	-103	-70	-64	-1	-100	-32	-80	-74	-130	-75	-83	1634	-2086	-6880	5317	-1732	-2233	2595	4579	630	-1964	3701	12	-1508	4054	9936	1654
0.624167	-31	38	84	-63	-114	-39	8	-19	-24	3	-77	-66	-99	-12	-31	-60	-103	30	-81	-35	-112	-24	-103	-69	-67	-1	-99	-15	-75	-70	-147	-76	-289	2237	-2543	-7310	4348	-1318	-2222	2396	3919	1086	-1609	3725	76	-986	4276	10101	133
0.625000	-26	41	86	-58	-110	1	13	-15	-19	5	-72	-66	-97	-17	-31	-58	-100	34	-84	-25	-105	-25	-100	-69	-61	0	-93	-14	-75	-70	-150	-73	-176	2849	-3008	-7806	3307	-896	-2180	2181	3308	1514	-1192	3778	-204	-497	4435	10197	491
0.625833	-25	43	87	-58	-111	-34	1	-16	-17	7	-74	-64	-96	-15	-30	-104	-102	35	-84	-32	-109	-22	-100	-73	-64	-3	-98	-12	-72	-69	-153	-74	-206	3454	-3455	-8357	2564	-483	-2114	1946	2660	1919	-741	3860	-277	-41	4524	10232	-2681
0.626667	-29	42	89	-58	-108	-32	15	-12	-19	7	-70	-62	-98	-13	-30	-57	-99	32	-80	-28	-103	-19	-100	-67	-63	-8	-99	-12	-70	-69	-148	-75	-584	4060	-3884	-8952	3759	-80	-2027	1688	2165	2288	-276	3957	-239	374	4533	10217	-3409
0.627500	-22	43	90	-55	-109	-29	16	-12	-16	5	-73	-63	-95	-13	-27	-58	-97	37	-80	-27	-102	-16	-99	-67	-65	0	-99	-10	-72	-65	-146	-73	251	4633	-4277	-9585	4077	303	-1924	1412	1406	2617	178	4065	-2166	740	4462	10143	-5354
0.628333	-24	44	90	-52	-107	-24	16	-12	-12	9	-69	-62	-92	-12	-28	-55	-98	36	-80	-21	-103	-17	-98	-66	-61	3	-100	-12	-72	-70	-145	-73	173	5157	-4640	-10228	2183	660	-1818	1104	442	2905	603	4171	-843	1049	4317	10029	-1830
0.629167	-22	45	92	-53	-105	-28	20	-11	-19	8	-69	-58	-95	-12	-25	-48	-93	37	-79	-27	-104	-17	-96	-64	-60	-1	-99	-11	-73	-68	-147	-72	-363	5634	-4941	-10890	3132	988	-1706	780	-105	3142	964	4264	-115	1300	4097	9880	-2278
0.630000	-26	42	89	-58	-105	-31	13	-11	-19	5	-73	-63	-96	-14	-27	-53	-100	34	-74	-55	-105	-19	-97	-68	-63	-7	-103	-15	-74	-72	-150	-75	-49	6044	-5206	-11521	3611	1266	-1597	435	-861	3325	1258	4341	-659	1489	3811	9703	-3600
0.630833	-27	44	86	-59	-111	-33	9	-15	-19	5	-47	-65	-98	-15	-31	-60	-98	32	-86	-31	-107	-22	-98	-73	-67	-3	-102	-17	-95	-73	-153	-77	-136	6382	-5395	-12113	5041	1497	-1512	67	-1519	3458	1468	4404	-822	1626	3480	9499	-633
0.631667	-26	36	84	-62	-109	-34	12	-15	-21	3	-78	-65	-98	-15	-31	-59	-103	32	-86	-34	-83	-24	-101	-73	-66	-6	-101	-15	-76	-75	-152	-78	-148	6643	-5521	-12650	6785	1666	-1431	-327	-2129	3535	1583	4437	-275	1709	3112	9284	-1211
0.632500	-18	38	82	-60	-112	-39	11	-17	-22	1	-68	-70	-99	-16	-31	-57	-102	34	-87	-30	-107	-23	-101	-67	-66	-3	-103	-15	-74	-72	-149	-75	115	6830	-5574	-13107	7596	1782	-1362	-708	-2796	3566	1605	4441	-983	1745	2736	9064	-1857
0.633333	-46	37	86	-59	-114	-32	11	-16	-22	5	-75	-66	-96	-14	-30	-61	-103	34	-87	-31	-112	-23	-98	-70	-67	0	-102	-16	-76	-72	-152	-77	73	6943	-5557	-13475	6092	1831	-1309	-1136	-3546	3538	1528	4409	-176	1740	2362	8841	2066
0.634167	-25	42	87	-43	-115	-34	11	-13	-22	8	-70	-82	-99	-15	-29	-58	-103	36	-84	-30	-108	-22	-100	-67	-64	-1	-102	-15	-76	-72	-147	-73	105	6982	-5474	-13741	6410	1821	-1270	-1577	-4347	3461	1362	4345	774	1695	2005	8614	2401
0.635000	-36	39	85	-59	-111	-34	11	-13	-21	6	-73	-63	-98	-13	-28	-58	-103	35	-85	-30	-107	-21	-101	-70	-62	1	-107	-12	-73	-68	-147	-75	202	6954	-5318	-13896	7770	1744	-1244	-2032	-5081	3328	1120	4245	719	1624	1691	8395	-1752
0.635833	-25	43	87	-58	-108	-33	13	-12	-18	7	-73	-64	-101	-15	-29	-58	-99	35	-84	-31	-108	-21	-99	-67	-62	3	-99	-15	-75	-70	-148	-74	242	6865	-5109	-13937	8228	1605	-1218	-2501	-5648	3165	810	4110	518	1535	1420	8174	1256
0.636667	-24	42	86	-58	-112	-31	12	-13	-18	7	-100	-63	-99	-12	-28	-55	-101	16	-88	-32	-104	-23	-98	-70	-66	0	-101	-13	-72	-69	-149	-75	349	6733	-4838	-13869	7465	1411	-1204	-2983	-6318	2957	456	3942	1014	1428	1217	7963	-303
0.637500	-25	39	88	-59	-103	-36	13	-21	-18	7	-73	-64	-97	-15	-32	-59	-99	35	-84	-32	-105	-22	-99	-70	-65	0	-101	-15	-58	-50	-148	-75	232	6564	-4526	-13699	5856	1166	-1179	-3470	-7145	2715	67	3747	1653	1321	1078	7755	-1843
0.638333	-26	40	85	-60	-108	-35	11	-17	-19	6	-74	-65	-96	-14	-28	-58	-99	34	-85	-24	-107	-22	-101	-70	-63	-1	-101	-14	-75	-68	-149	-75	261	6375	-4176	-13441	3422	879	-1150	-3969	-8009	2447	-323	3532	1697	1216	1014	7551	-675
0.639167	-28	41	85	-61	-112	-35	12	-17	-21	8	-74	-64	-97	-16	-32	-63	-101	33	-86	-32	-108	-23	-100	-72	-66	-3	-100	-15	-74	-92	-149	-75	161	6170	-3807	-13107	1120	559	-1101	-4466	-8791	2170	-706	3299	1854	1126	1017	7347	-1913
0.640000	-18	41	86	-61	-111	-33	13	-17	-18	6	-73	-63	-86	-14	-29	-56	-102	32	-87	-32	-108	-21	-102	-69	-69	-1	-103	-15	-74	-70	-147	-75	-248	5969	-3404	-12718	458	244	-1022	-4961	-9179	1900	-1052	3053	2678	1050	1087	7139	-1414
0.640833	-45	39	82	-60	-115	-35	-16	-17	-21	5	-76	-66	-95	-15	-32	-62	-101	32	-86	-33	-105	-10	-98	-67	-62	-8	-97	-12	-74	-66	-147	-72	291	5785	-3004	-12302	59	-134	-921	-5441	-9195	1601	-1350	2802	1697	995	1213	6928	-2334
0.641667	-22	40	86	-62	-111	-34	11	-15	-18	6	-75	-67	-98	-15	-31	-60	-107	34	-88	-42	-109	-23	-100	-69	-65	0	-101	-13	-76	-68	-149	-74	860	5617	-2607	-11880	-3468	-489	-782	-5920	-9862	1329	-1586	2550	2056	964	1384	6699	529
0.642500	-25	38	82	-61	-109	-45	15	-14	-17	5	-76	-65	-96	-13	-32	-61	-104	30	-87	-31	-105	-22	-99	-72	-65	-7	-98	-18	-73	-69	-146	-76	485	5479	-2226	-11481	-4015	-834	-606	-6376	-10294	1081	-1752	2303	2854	954	1577	6454	2209
0.643333	-26	42	87	-62	-110	-33	13	-15	-17	5	-74	-66	-94	-16	-28	-61	-61	34	-83	-34	-108	-26	-101	-69	-64	0	-101	-14	-75	-68	-146	-75	1332	5380	-1867	-11113	-4442	-1167	-387	-6814	-11173	863	-1838	2059	2402	977	1795	6191	-143
0.644167	-24	63	87	-62	-110	-32	12	-16	-17	5	-79	-66	-99	-17	-30	-59	-99	33	-85	-35	-105	-25	-99	-70	-64	0	-99	-13	-75	-73	-148	-80	1496	5311	-1537	-10799	-3548	-1470	-121	-7231	-12309	679	-1836	1835	2466	1022	2005	5900	2159
0.645000	-26	40	87	-59	-110	-35	12	-17	-21	5	-72	-67	-97	-13	-32	-61	-102	35	-82	-30	-104	-23	-99	-72	-64	0	-98	-12	-76	-72	-148	-75	1432	5285	-1237	-10570	-1472	-1735	185	-7618	-13789	567	-1748	1627	2982	1101	2203	5584	1179
0.645833	-24	39	85	-59	-100	-31	36	-15	-19	6	-70	-64	-94	-15	-27	-59	-100	33	-84	-32	-107	-22	-98	-61	-64	0	-96	-11	-72	-68	-148	-70	1431	5266	-981	-10419	1120	-1961	536	-7973	-15550	466	-1579	1439	2060	1200	2379	5237	-618
0.646667	-26	39	89	-58	-109	-33	13	-15	-18	7	-93	-66	-99	-11	-28	-60	-99	36	-82	-29	-102	-22	-98	-72	-61	0	-96	-12	-75	-69	-148	-72	1177	5337	-764	-10359	1652	-2137	920	-8296	-16030	446	-1314	1269	1878	1320	2491	4851	-56
0.647500	-49	39	87	-61	-111	-38	13	-16	-13	5	-70	-67	-97	-15	-29	-57	-99	37	-83	-31	-108	-27	-101	-67	-62	0	-98	-14	-62	-67	-146	-73	711	5403	-591	-10399	4072	-2264	1334	-8584	-13198	480	-1017	1123	2587	1469	2567	4438	1253
0.648333	-25	40	86	-58	-107	-30	15	-15	-16	4	-72	-66	-88	-16	-29	-60	-97	34	-84	-34	-104	-23	-101	-48	-63	-1	-98	-11	-74	-69	-149	-75	613	5499	-458	-10528	8564	-2340	1778	-8839	-7502	572	-643	994	2202	1625	2578	3983	-5459
0.649167	-25	39	86	-60	-98	-34	9	-16	-17	20	-73	-67	-96	-3	-29	-59	-101	36	-84	-30	-105	-24	-100	-67	-60	0	-98	-11	-73	-67	-145	-73	81	5611	-356	-10742	13107	-2358	2241	-9051	-529	722	-223	890	1678	1798	2536	3503	-5869
0.650000	-27	40	87	-60	-111	-35	15	-17	-18	4	-75	-62	-97	-16	-31	-60	-102	35	-86	-27	-108	-11	-101	-70	-68	-5	-100	-13	-76	-76	-152	-76	-160	5733	-305	-11036	16818	-2331	2693	-9236	4928	924	223	804	1546	1992	2426	2987	-7556
0.650833	-28	40	82	-58	-114	-38	10	-21	-22	2	-76	-67	-99	-16	-31	-60	-100	34	-86	-33	-98	-26	-102	-64	-66	0	-100	-13	-76	-72	-137	-78	-547	5858	-275	-11392	20088	-2249	3191	-9375	7659	1171	695	733	1476	2171	2266	2446	-13789
0.651667	-25	40	84	-61	-110	-34	13	-17	-22	3	-76	-77	-96	-15	-30	-61	-102	34	-78	-31	-103	-24	-99	-69	-65	-1	-99	-11	-74	-73	-151	-76	-761	5985	-272	-11789	22593	-2117	3660	-9479	8342	1463	1165	674	1165	2366	2051	1877	-15231
0.652500	-23	42	88	-57	-112	-36	12	-18	-18	-11	-74	-63	-97	-15	-31	-59	-101	35	-85	-29	-107	-24	-99	-76	-66	-4	-100	-12	-75	-72	-141	-77	-1093	6102	-292	-12224	24545	-1950	4108	-9553	7754	1782	1625	625	1066	2564	1792	1287	-17784
0.653333	-27	41	87	-57	-111	-32	16	-16	-21	5	-74	-61	-95	-15	-29	-60	-102	35	-92	-31	-87	-24	-101	-67	-66	-3	-99	-13	-74	-69	-148	-74	-1676	6208	-331	-12675	26905	-1743	4537	-9594	6793	2128	2066	576	1263	2759	1499	678	-19997
0.654167	-27	42	87	-59	-112	-31	17	-16	-19	5	-77	-63	-97	-13	-28	-61	-100	35	-82	-31	-104	-24	-100	-69	-65	-3	-102	-12	-72	-69	-146	-75	-1485	6297	-382	-13129	29247	-1519	4928	-9608	5936	2482	2462	521	-386	2954	1177	56	-22453
0.655000	-29	41	87	-60	-109	-33	15	-15	-18	5	-73	-63	-96	-14	-26	-61	-97	34	-84	-31	-103	-22	-100	-66	-64	0	-99	-11	-72	-70	-146	-73	-990	6363	-443	-13582	27040	-1232	5278	-9600	3985	2835	2824	461	-839	3144	847	-580	-22501
0.655833	-27	41	88	-60	-112	-32	16	-15	-21	4	-73	-65	-94	-14	-28	-61	-98	33	-84	-32	-102	-27	-97	-67	-64	0	-100	-12	-73	-69	-152	-74	-1744	6412	-510	-14000	25694	-947	5572	-9567	2179	3172	3120	389	1545	3318	501	-1220	-20350
0.656667	-26	39	88	-62	-109	-36	12	-16	-17	5	-74	-65	-97	-18	-29	-61	-94	30	-88	-34	-110	-26	-99	-69	-64	-1	-99	-16	-76	-74	-151	-76	-1283	6439	-587	-14398	23907	-654	5815	-9520	638	3486	3350	299	2307	3483	157	-1871	-23368
0.657500	-27	38	87	-63	-112	-35	11	-22	-23	2	-79	-70	-100	-19	-29	-61	-102	32	-87	-35	-107	-24	-99	-68	-65	-1	-101	-17	-76	-65	-149	-76	-1439	6435	-662	-14752	21974	-353	5998	-9454	-666	3771	3519	185	2190	3635	-168	-2513	-19263
0.658333	-27	40	87	-63	-114	-36	11	-16	-21	3	-75	-67	-111	-18	-29	-62	-100	30	-86	-35	-102	-25	-109	-72	-64	-3	-101	-15	-78	-74	-148	-76	-1385	6416	-737	-15068	19944	-56	6110	-9358	-1809	4011	3632	50	2118	3762	-483	-3158	-16107
0.659167	-26	39	88	-61	-118	-34	12	-16	-19	5	-75	-67	-103	-18	-29	-59	-102	34	-85	-33	-107	-26	-100	-68	-66	-1	-101	-17	-76	-74	-151	-76	-1333	6378	-813	-15345	18210	228	6158	-9289	-2907	4202	3632	-114	1247	3860	-784	-3797	-13751
0.660000	-25	40	90	-61	-113	-34	12	-13	-19	5	-73	-72	-107	-16	-28	-60	-102	35	-83	-33	-108	-24	-100	-64	-64	0	-98	-14	-73	-68	-145	-73	-1253	6324	-897	-15588	13309	521	6129	-9201	-4004	4338	3581	-304	130	3931	-1060	-4428	-8145
0.660833	-26	42	89	-59	-111	-28	16	-16	-18	5	-74	-62	-96	-15	-27	-58	-99	36	-84	-29	-105	-23	-98	-67	-87	0	-97	-12	-76	-70	-148	-76	-1364	6246	-970	-15801	8108	782	6028	-9111	-4812	4412	3435	-528	477	3955	-1325	-5060	981
0.661667	-25	42	90	-61	-111	-33	12	-15	-19	7	-73	-61	-98	-16	-25	-48	-98	33	-84	-34	-107	-25	-100	-68	-64	0	-97	-14	-73	-68	-146	-74	-1198	6161	-1052	-15984	4449	1034	5851	-9025	-5659	4421	3221	-776	-57	3934	-1582	-5683	1533
0.662500	-25	3	88	-59	-108	-45	18	-14	-14	6	-73	-62	-96	-14	-27	-57	-99	36	-81	-30	-103	-22	-101	-65	-68	1	-99	-12	-73	-69	-147	-75	-1273	6062	-1138	-16152	631	1222	5604	-8944	-6471	4369	2933	-1062	-1059	3868	-1834	-6297	6692
0.663333	-25	42	89	-59	-111	-31	12	-15	-16	4	-75	-65	-87	-13	-47	-58	-99	35	-83	-33	-105	-22	-99	-67	-65	0	-97	-13	-72	-68	-147	-75	-1116	5952	-1230	-16288	-4105	1393	5281	-8869	-7343	4257	2570	-1372	-1075	3737	-2079	-6903	13013
0.664167	-27	40	86	-67	-110	-33	10	-17	-22	4	-77	-63	-98	-17	-31	-61	-107	33	-84	-33	-109	-26	-102	-65	-65	0	-98	-15	-73	-73	-148	-78	-1351	5830	-1330	-16453	-9026	1525	4886	-8809	-8266	4083	2142	-1712	-1244	3555	-2333	-7498	13215
0.665000	-25	40	87	-61	-110	-34	11	-16	-18	3	-77	-61	-98	-17	-47	-62	-101	33	-86	-36	-109	-19	-101	-70	-68	-5	-101	-17	-75	-73	-148	-75	-1395	5718	-1442	-16602	-14008	1622	4434	-8762	-9218	3833	1645	-2075	-2174	3318	-2599	-8089	16464
0.665833	-30	39	85	-59	-113	-58	11	-17	-19	1	-76	-66	-99	-18	-30	-60	-104	30	-85	-32	-126	-24	-101	-65	-64	1	-100	-12	-74	-70	-147	-80	-1345	5602	-1564	-16754	-18633	1683	3920	-8726	-10345	3594	1105	-2462	-2845	3034	-2887	-8674	17762
0.666667	-27	40	88	-57	-111	-34	13	-19	-22	4	-75	-62	-91	-12	-28	-57	-99	37	-84	-31	-104	-19	-98	-64	-66	0	-98	-12	-72	-68	-146	-70	-1544	5497	-1701	-16921	-21441	1698	3354	-8707	-11681	3296	499	-2877	-3230	2667	-3202	-9264	17718
0.667500	-25	39	88	-59	-108	-31	15	-15	-16	5	-72	-63	-95	-14	-27	-56	-100	36	-84	-30	-104	-18	-95	-65	-65	1	-99	-10	-70	-68	-146	-69	-1314	5365	-1855	-17101	-21671	1675	2742	-8706	-12819	2966	-151	-3312	-4589	2265	-3553	-9846	17135
0.668333	-25	42	91	-56	-113	-30	18	-13	-18	6	-73	-63	-94	-7	-28	-56	-97	37	-83	-31	-101	-18	-99	-66	-61	1	-101	-12	-73	-68	-144	-70	-126	5254	-2031	-17297	-24041	1619	2091	-8723	-14235	2616	-849	-3770	-5794	1812	-3932	-10429	17085
0.669167	-24	43	89	-57	-104	-30	21	-12	-17	5	-72	-61	-93	-12	-28	-55	-99	36	-83	-31	-103	-21	-98	-62	-62	2	-99	-11	-69	-66	-146	-70	-678	5143	-2239	-17507	-25049	1494	1397	-8755	-14619	2260	-1586	-4252	-4314	1333	-4358	-11033	20427
0.670000	-27	43	89	-57	-108	-31	15	-16	-11	5	-72	-66	-96	-15	-29	-59	-98	40	-87	-33	-105	-22	-103	-65	-64	0	-101	-13	-74	-74	-149	-74	-453	5034	-2484	-17716	-23561	1342	675	-8812	-14145	1899	-2359	-4759	-4336	811	-4830	-11638	15313
0.670833	-19	41	88	-59	-114	-34	10	-14	-17	5	-74	-68	-99	-17	-28	-59	-101	35	-88	-36	-110	-18	-103	-68	-64	0	-101	-14	-76	-88	-149	-73	-273	4930	-2766	-17989	-21435	1157	-60	-8879	-13499	1548	-3157	-5288	-4158	273	-5332	-12258	15112
0.671667	-27	41	89	-59	-109	-51	12	-16	-17	7	-74	-67	-103	-16	-30	-60	-81	34	-85	-34	-108	-22	-101	-69	-63	0	-99	-13	-74	-70	-149	-80	-118	4827	-3097	-18239	-18877	972	-804	-8968	-11943	1206	-3986	-5840	-4015	-286	-5885	-12906	14338
0.672500	-24	42	89	-58	-110	-36	13	-7	-21	5	-75	-66	-97	-16	-30	-60	-102	35	-87	-31	-108	-30	-103	-68	-63	0	-102	-15	-74	-70	-148	-66	218	4722	-3479	-18494	-16121	676	-1547	-9075	-9593	880	-4844	-6431	-3313	-856	-6466	-13570	10743
0.673333	-27	40	86	-58	-109	-36	12	-17	-21	4	-76	-67	-99	-18	-29	-58	-103	33	-85	-31	-110	-24	-103	-70	-65	0	-102	-15	-75	-74	-151	-77	947	4616	-3929	-18740	-16383	381	-2286	-9193	-6985	561	-5723	-7056	-2688	-1438	-7085	-14261	8521
0.674167	-22	38	84	-61	-112	-41	8	2	-19	4	-77	-69	-99	-18	-31	-60	-102	32	-87	-32	-107	-46	-103	-69	-65	-3	-103	-16	-74	-70	-150	-76	898	4506	-4448	-18977	-17959	57	-3010	-9327	-3862	261	-6617	-7707	-983	-2009	-7724	-14980	11083
0.675000	-26	41	86	-59	-107	-34	13	-17	-19	5	-72	-67	-95	-15	-30	-59	-109	36	-86	-27	-109	-22	-101	-72	-64	0	-101	-15	-75	-70	-149	-77	1171	4386	-5044	-19194	-16929	-299	-3712	-9481	-95	-21	-7519	-8399	-56	-2588	-8386	-15729	6236
0.675833	-27	41	93	-59	-110	-35	13	-18	-21	6	-74	-64	-95	-18	-26	-57	-101	33	-88	-29	-108	-24	-101	-72	-66	-1	-100	-15	-76	-68	-145	-74	1017	4262	-5733	-19397	-14630	-689	-4386	-9645	4522	-307	-8432	-9130	-96	-3161	-9060	-16515	3492
0.676667	-28	41	85	-58	-110	-35	12	-14	-22	6	-74	-64	-97	-14	-31	-61	-102	30	-86	-31	-107	-22	-101	-70	-67	0	-100	-10	-75	-72	-149	-76	1075	4126	-6515	-19563	-12907	-1103	-5030	-9825	9264	-584	-9343	-9900	-245	-3745	-9744	-17341	5830
0.677500	-26	38	84	-51	-113	-35	11	-19	-22	5	-75	-66	-101	-16	-28	-60	-101	36	-87	-32	-107	-24	-102	-72	-66	-18	-103	-14	-50	-69	-148	-75	1336	3987	-7385	-19701	-11496	-1540	-5627	-10012	13746	-873	-10258	-10717	18	-4325	-10426	-18197	2637
0.678333	-31	36	84	-60	-112	-34	11	-14	-17	4	-74	-67	-95	-16	-32	-61	-103	27	-87	-38	-109	-25	-101	-74	-67	0	-102	-13	-76	-72	-148	-78	1240	3842	-8353	-19811	-10449	-2001	-6190	-10212	17821	-1178	-11154	-11575	290	-4920	-11093	-19083	2819
0.679167	-27	43	88	-60	-109	-35	26	-16	-19	8	-77	-66	-96	-18	-27	-61	-99	33	-84	-32	-105	-24	-101	-72	-64	0	-101	-15	-73	-78	-148	-77	1111	3704	-9417	-19885	-10079	-2475	-6698	-10415	21089	-1505	-12033	-12465	296	-5519	-11739	-19999	3748
0.680000	-27	41	88	-61	-109	-35	13	-16	-16	2	-75	-64	-96	-14	-21	-60	-98	32	-84	-26	-103	-21	-100	-68	-63	0	-95	-12	-72	-69	-145	-73	1062	3576	-10585	-19931	-9859	-2971	-7162	-10620	23702	-1853	-12874	-13392	293	-6137	-12358	-20943	3113
0.680833	-29	42	89	-61	-110	-33	17	-16	-18	7	-70	-64	-95	-15	-27	-60	-98	33	-84	-30	-107	-24	-101	-68	-65	3	-99	-13	-74	-73	-149	-75	917	3461	-11846	-19953	-8398	-3476	-7584	-10824	25958	-2270	-13677	-14358	55	-6787	-12949	-21918	2528
0.681667	-27	37	84	-68	-112	-35	11	-15	-21	4	-75	-66	-97	-17	-30	-74	-100	35	-87	-34	-107	-26	-102	-69	-63	-3	-102	-14	-76	-73	-149	-76	1894	3371	-13201	-19963	-9639	-3997	-7955	-11029	26912	-2733	-14438	-15362	-1360	-7475	-13504	-22915	1759
0.682500	-29	35	86	-63	-93	-35	12	-19	-22	5	-76	-67	-100	-19	-30	-59	-100	33	-85	-32	-108	-23	-97	-69	-64	1	-100	-11	-73	-72	-136	-75	1458	3327	-14618	-19960	-12340	-4517	-8272	-11223	26908	-3245	-15122	-16387	-109	-8195	-14009	-23916	5721
0.683333	-30	40	89	-61	-110	-38	12	-18	-13	6	-74	-64	-96	-15	-29	-61	-110	25	-86	-33	-109	-24	-104	-69	-65	0	-99	-13	-75	-74	-147	-75	1142	3323	-16090	-19959	-12860	-5052	-8551	-11415	26932	-3828	-15742	-17427	-81	-8948	-14458	-24914	2510
0.684167	-28	40	87	-57	-112	-62	11	-17	-18	6	-75	-66	-99	-19	-30	-62	-101	34	-85	-34	-108	-26	-102	-68	-65	0	-102	-15	-77	-75	-148	-77	1311	3371	-17595	-19962	-13533	-5586	-8790	-11591	26352	-4474	-16282	-18478	-212	-9752	-14851	-25909	2637
0.685000	-25	39	87	-60	-114	-36	11	-17	-10	7	-72	-57	-99	-16	-28	-61	-100	34	-84	-31	-107	-29	-99	-68	-63	0	-99	-12	-76	-75	-144	-76	1110	3483	-19121	-19983	-13423	-6135	-8996	-11760	25363	-5188	-16732	-19528	-246	-10592	-15178	-26880	3103
0.685833	-26	40	90	-62	-110	-30	15	-15	-17	6	-72	-63	-97	-16	-31	-61	-99	32	-83	-30	-111	-24	-99	-66	-64	1	-100	-28	-75	-73	-148	-77	1012	3660	-20629	-20028	-12666	-6694	-9179	-11922	24128	-5969	-17093	-20566	42	-11477	-15445	-27807	976
0.686667	-29	41	87	-66	-108	-35	12	-17	-21	3	-70	-64	-97	-15	-28	-60	-100	35	-82	-31	-104	-22	-99	-67	-67	0	-99	-10	-75	-72	-146	-74	1258	3904	-22093	-20109	-13403	-7275	-9342	-12084	22405	-6820	-17356	-21591	-351	-12407	-15644	-28731	-292
0.687500	-26	41	88	-59	-111	-32	16	-13	-18	7	-70	-65	-97	-14	-29	-58	-99	33	-100	-33	-105	-19	-95	-98	-64	0	-99	-10	-68	-69	-144	-75	833	4216	-23481	-20225	-15296	-7876	-9503	-12243	20552	-7735	-17523	-22593	356	-13371	-15776	-29578	2841
0.688333	-25	40	88	-53	-103	-32	15	-12	-18	23	-68	-60	-92	5	-25	-56	-98	36	-82	-29	-100	-27	-97	-67	-60	1	-99	-10	-69	-69	-145	-73	907	4592	-24757	-20385	-14353	-8515	-9669	-12412	18714	-8708	-17603	-23561	362	-14365	-15837	-30355	524
0.689167	-25	53	88	-55	-108	-31	15	-13	-15	7	-69	-67	-97	-15	-26	-58	-99	35	-84	-32	-103	-22	-96	-66	-62	1	-100	-12	-72	-69	-145	-73	678	5018	-25907	-20594	-11486	-9197	-9841	-12596	16809	-9735	-17593	-24485	-183	-15377	-15838	-31050	-3108
0.690000	-24	39	85	-58	-109	-34	10	-17	-23	2	-74	-66	-98	-16	-31	-61	-101	32	-86	-35	-108	-27	-102	-73	-65	-5	-105	-16	-78	-75	-150	-78	505	5492	-26889	-20851	-8148	-9929	-10034	-12810	14719	-10787	-17512	-25362	-559	-16398	-15776	-31664	-647
0.690833	-31	29	82	-62	-114	-41	8	-22	-25	0	-75	-68	-100	-19	-32	-63	-103	29	-90	-39	-108	-26	-100	-70	-65	-5	-102	-14	-75	-74	-148	-77	555	5995	-27677	-21143	-4367	-10701	-10236	-13053	12423	-11891	-17351	-26169	-401	-17408	-15650	-32180	-3590
0.691667	-30	37	84	-59	-112	-36	11	-19	-23	2	-72	-91	-99	-17	-29	-61	-100	34	-83	-35	-107	-27	-100	-70	-65	-3	-102	-15	-75	-73	-149	-77	392	6520	-28251	-21468	-497	-11529	-10452	-13344	10131	-13000	-17134	-26919	-500	-18402	-15468	-32490	-4408
0.692500	-26	36	96	-59	-111	-35	13	-15	-18	3	-72	-66	-96	-16	-28	-60	-98	33	-86	-36	-105	-27	-101	-68	-64	-1	-100	-13	-72	-74	-146	-76	215	7033	-28594	-21821	3262	-12403	-10682	-13696	7667	-14095	-16867	-27598	-629	-19353	-15237	-32630	-4510
0.693333	-27	37	89	-57	-107	-41	10	-14	-18	7	-72	-65	-95	-17	-27	-59	-99	34	-83	-33	-112	-27	-100	-69	-63	-3	-99	-15	-75	-73	-149	-72	22	7522	-28688	-22192	7361	-13327	-10911	-14118	5218	-15219	-16567	-28205	-341	-20250	-14972	-32668	-6406
0.694167	-28	41	86	-57	-112	-35	15	-13	-18	4	-70	-67	-95	-17	-27	-60	-98	34	-84	-31	-108	-25	-98	-68	-65	0	-100	-12	-72	-70	-147	-74	-403	7961	-28533	-22571	12231	-14305	-11136	-14631	2901	-16269	-16247	-28739	-134	-21067	-14672	-32707	-6554
0.695000	-26	43	88	-53	-110	-36	12	-12	-16	8	-69	-64	-96	-38	-29	-59	-98	41	-82	-31	-103	-24	-98	-66	-61	-1	-96	-14	-75	-70	-147	-74	253	8337	-28120	-22945	14730	-15313	-11337	-15229	202	-17300	-15943	-29199	-1736	-21793	-14355	-32709	-8262
0.695833	-23	54	88	-57	-110	-36	15	-13	-15	8	-69	-64	-95	-14	-26	-53	-97	33	-85	-31	-105	-23	-109	-65	-63	-1	-95	-13	-56	-67	-146	-73	288	8629	-27460	-23302	13695	-16338	-11500	-15931	-2789	-18292	-15589	-29584	-981	-22415	-14020	-32658	-4642
0.696667	-22	42	86	-57	-111	-35	13	-15	-18	3	-73	-65	-97	-16	-30	-58	-103	33	-83	-32	-105	-24	-98	-67	-65	-3	-110	-15	-74	-69	-148	-77	-247	8827	-26554	-23657	14710	-17382	-11622	-16733	-4984	-19224	-15282	-29907	-924	-22932	-13691	-32408	-5809
0.697500	-34	39	89	-59	-109	-39	8	-15	-18	4	-75	-65	-96	-19	-30	-59	-100	34	-86	-33	-107	-26	-101	-69	-65	-4	-99	-17	-74	-69	-149	-75	-67	8922	-25426	-23935	15107	-18424	-11679	-17638	-7232	-20091	-14986	-30164	-1164	-23321	-13360	-31954	-7283
0.698333	-26	39	87	-60	-108	-38	12	-19	-19	2	-78	-62	-98	-18	-33	-64	-104	30	-90	-36	-109	-28	-104	-70	-68	-7	-100	-16	-77	-72	-151	-81	-253	8898	-24091	-24197	16483	-19443	-11659	-18644	-9125	-20890	-14716	-30369	-1217	-23591	-13055	-31366	-5024
0.699167	-30	33	85	-62	-114	-42	8	-23	-22	0	-78	-69	-100	-19	-32	-60	-101	30	-92	-36	-107	-26	-101	-72	-68	-6	-104	-16	-76	-72	-151	-77	-537	8774	-22572	-24409	18445	-20426	-11555	-19742	-10715	-21598	-14463	-30510	-1042	-23711	-12777	-30644	-5265
0.700000	-26	39	87	-60	-112	-35	16	-17	-19	4	-75	-67	-97	-16	-29	-33	-102	30	-90	-34	-105	-23	-99	-69	-62	-4	-98	-16	-73	-69	-145	-95	-621	8539	-20878	-24576	19385	-21349	-11365	-20909	-12282	-22215	-14237	-30602	-1667	-23712	-12535	-29794	-5358
0.700833	-24	41	86	-58	-111	-36	13	-13	-18	2	-75	-62	-96	-15	-24	-61	-99	36	-85	-29	-105	-24	-98	-65	-65	-4	-98	-15	-75	-67	-146	-78	-805	8210	-19038	-24697	17812	-22201	-11088	-22138	-13656	-22743	-14035	-30660	-1123	-23594	-12344	-28832	-1671
0.701667	-27	39	87	-61	-108	-34	7	-14	-17	5	-74	-63	-95	-17	-27	-60	-101	34	-88	-32	-104	-26	-99	-66	-64	-4	-99	-19	-75	-67	-147	-76	-1027	7796	-17097	-24799	18541	-22959	-10702	-23398	-14364	-23177	-13852	-30678	-721	-23367	-12201	-27785	-174
0.702500	-23	43	88	-61	-108	-38	13	-15	-17	4	-78	-64	-96	-16	-27	-60	-86	33	-87	-31	-104	-23	-99	-67	-64	-5	-98	-13	-72	-67	-147	-75	-1143	7326	-15071	-24830	20481	-23613	-10266	-24673	-14852	-23519	-13685	-30662	-982	-23041	-12126	-26652	-3165
0.703333	-26	41	87	-60	-108	-41	17	-16	-13	6	-74	-66	-96	-14	-29	-57	-98	36	-87	-32	-103	-24	-101	-65	-64	-1	-97	-14	-73	-68	-146	-77	-977	6803	-12999	-24860	21097	-24157	-9760	-25941	-15257	-23772	-13502	-30616	-1097	-22638	-12114	-25467	1282
0.704167	-27	41	86	-62	-110	-33	13	-15	-19	3	-78	-64	-96	-16	-29	-60	-100	33	-86	-31	-117	-24	-100	-68	-65	-6	-100	-16	-76	-68	-145	-75	-646	6264	-10910	-24864	20218	-24585	-9191	-27177	-15406	-23939	-13386	-30545	-849	-22176	-12177	-24243	985
0.705000	-27	41	86	-60	-109	-34	13	-34	-22	8	-75	-66	-96	-16	-26	-58	-100	35	-85	-32	-104	-25	-99	-67	-63	-3	-97	-13	-74	-60	-145	-74	-842	5716	-8826	-24874	18641	-24887	-8605	-28344	-15140	-24021	-13254	-30447	-882	-21667	-12311	-23006	-1282
0.705833	-27	43	88	-58	-108	-33	17	-13	-21	7	-75	-64	-98	-16	-27	-59	-94	36	-77	-28	-104	-22	-100	-67	-62	-4	-94	-16	-75	-70	-147	-74	-820	5183	-6783	-24890	16433	-25068	-8021	-29426	-14673	-24030	-13135	-30321	-716	-21137	-12532	-21770	-341
0.706667	-28	40	87	-59	-117	-33	15	-17	-16	4	-76	-65	-96	-15	-28	-61	-98	33	-86	-34	-109	-25	-103	-69	-65	-4	-100	-15	-72	-73	-148	-76	-556	4670	-4840	-24930	13831	-25141	-7479	-30409	-14056	-23971	-13038	-30173	-549	-20592	-12835	-20565	-487
0.707500	-28	38	87	-60	-113	-35	11	-17	-21	4	-76	-66	-98	-17	-30	-52	-98	36	-85	-31	-104	-23	-97	-68	-57	0	-85	-12	-72	-69	-147	-75	-659	4209	-3010	-24999	12453	-25102	-6992	-31266	-13124	-23856	-12967	-29986	-383	-20060	-13219	-19417	-158
0.708333	-23	41	90	-60	-109	-33	16	-16	-17	9	-73	-62	-94	-15	-27	-41	-96	36	-82	-28	-105	-26	-99	-65	-60	1	-95	-11	-72	-68	-143	-74	15	3791	-1336	-25108	11074	-24973	-6601	-32008	-12342	-23681	-12927	-29766	-1682	-19537	-13690	-18340	-794
0.709167	-23	42	90	-57	-109	-31	16	-14	-16	7	-70	-62	-95	-16	-26	-59	-96	38	-83	-31	-103	-28	-98	-66	-64	0	-97	-12	-75	-69	-146	-77	679	3422	141	-25270	6508	-24770	-6319	-32415	-12302	-23476	-12934	-29513	-1112	-19060	-14245	-17370	3351
0.710000	-28	40	88	-62	-112	-34	5	-18	-21	12	-76	-65	-98	-15	-29	-60	-95	29	-85	-33	-107	-25	-102	-70	-67	-6	-99	-16	-77	-73	-150	-76	183	3109	1413	-25486	5251	-24509	-6183	-32597	-11555	-23240	-12992	-29220	-418	-18624	-14873	-16511	4464
0.710833	-35	38	85	-61	-110	-34	12	-19	-19	5	-75	-51	-97	-17	-33	-63	-104	29	-104	-34	-122	-26	-101	-69	-66	-4	-101	-14	-76	-77	-149	-78	832	2842	2444	-25753	3770	-24210	-6205	-32659	-10614	-22978	-13102	-28884	-1163	-18232	-15571	-15770	2670
0.711667	-28	38	87	-60	-111	-33	-10	-14	-18	3	-75	-59	-97	-17	-30	-59	-100	34	-90	-31	-103	-24	-99	-68	-65	-3	-102	-13	-72	-69	-146	-73	682	2629	3221	-26072	2592	-23896	-6378	-32702	-9560	-22707	-13277	-28486	-1428	-17887	-16318	-15164	6096
0.712500	-31	42	88	-57	-107	-33	12	-15	-15	8	-73	-64	-98	-17	-31	-60	-102	33	-86	-26	-104	-33	-101	-68	-61	0	-99	-14	-74	-74	-151	-74	458	2435	3735	-26437	1883	-23586	-6711	-32699	-8337	-22423	-13511	-28036	-1295	-17595	-17107	-14698	5261
0.713333	-25	42	89	-59	-110	-32	16	-17	-18	5	-78	-64	-101	-18	-32	-56	-101	35	-84	-29	-107	-23	-102	-68	-65	0	-99	-15	-74	-73	-150	-58	776	2276	3996	-26842	1118	-23301	-7200	-32716	-6988	-22148	-13814	-27533	-2154	-17347	-17918	-14375	3978
0.714167	-28	41	86	-65	-110	-34	12	-15	-17	5	-75	-64	-99	-18	-29	-59	-101	32	-102	-33	-108	-15	-99	-67	-66	1	-99	-16	-96	-72	-146	-75	896	2126	3977	-27285	-2476	-23059	-7820	-32701	-5561	-21880	-14170	-26973	-1859	-17144	-18726	-14186	6051
0.715000	-27	43	85	-59	-108	-32	11	-16	-19	3	-78	-65	-98	-15	-31	-40	-103	30	-87	-32	-109	-25	-101	-69	-67	-4	-102	-16	-77	-73	-145	-78	487	1980	3715	-27741	-4660	-22887	-8558	-32720	-3932	-21632	-14576	-26361	-1190	-16990	-19521	-14130	7570
0.715833	-29	41	87	-63	-113	-36	8	-18	-18	6	-76	-65	-100	-18	-32	-59	-103	34	-84	-32	-109	-27	-95	-69	-65	1	-100	-14	-74	-73	-147	-76	601	1830	3224	-28210	-4568	-22770	-9371	-32700	-2403	-21414	-15011	-25695	-1665	-16862	-20276	-14181	2347
0.716667	-35	43	87	-59	-112	-31	10	-15	-21	5	-76	-67	-100	-19	-32	-61	-102	34	-87	-33	-109	-24	-100	-69	-65	-4	-102	1	-75	-73	-149	-77	372	1659	2537	-28671	-4052	-22745	-10230	-32717	-699	-21185	-15470	-24982	-1838	-16770	-20972	-14344	3823
0.717500	-28	41	86	-60	-112	-36	10	-17	-18	5	-77	-63	-99	-16	-33	-49	-101	33	-84	-33	-109	-28	-101	-72	-66	-1	-100	-16	-76	-76	-148	-77	395	1474	1654	-29113	-4527	-22806	-11098	-32698	628	-20992	-15935	-24228	-1599	-16699	-21584	-14588	3452
0.718333	-29	41	85	-60	-111	-32	11	-18	-21	4	-77	-67	-101	-19	-33	-59	-102	43	-88	-31	-108	-25	-103	-72	-67	-4	-100	-17	-77	-74	-150	-77	181	1261	655	-29529	-5039	-22947	-11930	-32714	1660	-20815	-16383	-23445	-1249	-16654	-22106	-14904	1068
0.719167	-21	42	84	-60	-113	-34	7	-16	-24	5	-75	-66	-97	-17	-33	-60	-100	35	-85	-30	-109	-27	-102	-73	-65	0	-96	-15	-76	-70	-149	-78	-465	1022	-435	-29905	-5816	-23172	-12690	-32706	2534	-20665	-16798	-22648	-1050	-16628	-22510	-15269	2087
0.720000	-26	41	88	-55	-108	-31	10	-15	-3	9	-75	-63	-96	-17	-28	-58	-99	34	-84	-31	-103	-22	-99	-70	-63	-1	-96	-16	-72	-74	-147	-77	-930	756	-1571	-30236	-6735	-23466	-13329	-32662	3091	-20524	-17165	-21839	-643	-16622	-22800	-15670	836
0.720833	-25	45	88	-56	-108	-34	13	-17	-16	7	-74	-62	-77	-15	-29	-56	-99	34	-83	-29	-102	-21	-99	-69	-62	-1	-99	-14	-72	-72	-146	-76	-1292	456	-2718	-30517	-6455	-23829	-13823	-32549	3386	-20401	-17469	-21051	525	-16644	-22975	-16097	345
0.721667	-21	44	88	-58	-108	-32	13	-21	-17	5	-73	-80	-96	-17	-28	-60	-99	36	-82	-31	-104	-21	-98	-72	-62	0	-98	-14	-72	-69	-163	-77	-1154	131	-3822	-30744	-4953	-24211	-14138	-32376	3512	-20281	-17703	-20280	443	-16689	-23031	-16530	-1333
0.722500	-27	38	86	-56	-109	-33	10	-15	-19	5	-73	-64	-95	-17	-29	-59	-99	40	-85	-29	-103	-23	-98	-72	-66	-3	-99	-16	-75	-73	-147	-77	-412	-207	-4849	-30915	-7279	-24632	-14251	-32198	2540	-20167	-17858	-19548	771	-16765	-22968	-16961	-547
0.723333	-26	37	88	-59	-110	-27	15	-17	-19	5	-75	-67	-97	-21	-29	-61	-104	32	-86	-33	-109	-23	-101	-75	-63	-4	-102	-16	-76	-70	-124	-77	-1393	-570	-5764	-31037	-7511	-25047	-14149	-31990	1876	-20052	-17917	-18868	2451	-16871	-22804	-17378	1457
0.724167	-29	34	71	-60	-114	-40	8	-18	-26	0	-80	-69	-100	-22	-30	-62	-103	29	-86	-33	-105	-23	-101	-74	-68	-7	-84	-18	-75	-70	-150	-78	-1020	-935	-6534	-31101	-7028	-25452	-13827	-31752	1262	-19927	-17892	-18249	2303	-16999	-22544	-17773	-2283
0.725000	-30	37	87	-62	-110	-39	11	-15	-18	5	-75	-56	-101	-17	-29	-59	-103	32	-86	-33	-105	-24	-100	-72	-67	-5	-100	-16	-75	-69	-148	-88	-1000	-1306	-7152	-31123	-6066	-25812	-13290	-31478	476	-19793	-17779	-17709	2475	-17170	-22197	-18148	127
0.725833	-25	40	87	-62	-110	-36	13	-15	-19	3	-75	-70	-99	-18	-29	-59	-100	22	-84	-36	-105	-24	-100	-70	-65	-3	-101	-19	-74	-69	-149	-75	-1118	-1680	-7590	-31109	-4472	-26109	-12564	-31147	-225	-19653	-17592	-17255	2903	-17368	-21781	-18496	-544
0.726667	-27	38	89	-63	-110	-36	11	-14	-19	5	-74	-65	-94	-18	-31	-58	-99	33	-87	-34	-105	-24	-99	-68	-62	-3	-100	-16	-74	-70	-149	-76	-996	-2050	-7853	-31060	-2006	-26332	-11665	-30752	-793	-19498	-17339	-16883	2439	-17600	-21312	-18820	-2510
0.727500	-23	41	89	-58	-109	-33	12	-12	-16	7	-74	-50	-95	-18	-27	-58	-98	35	-85	-32	-111	-21	-97	-68	-63	-1	-100	-16	-74	-70	-149	-74	-806	-2412	-7936	-30989	-2309	-26450	-10629	-30276	-1373	-19334	-17033	-16605	2138	-17852	-20796	-19116	-1454
0.728333	-26	40	87	-61	-109	-35	15	-15	-16	6	-80	-62	-94	-14	-30	-58	-96	34	-83	-33	-104	-22	-97	-68	-63	-1	-97	-14	-69	-72	-147	-74	-1284	-2765	-7860	-30900	-2193	-26463	-9498	-29708	-1623	-19160	-16678	-16433	3391	-18119	-20244	-19388	1785
0.729167	-25	43	89	-56	-109	-52	11	-14	-15	8	-74	-65	-96	-17	-29	-56	-96	37	-81	-26	-103	-19	-96	-67	-61	-1	-93	-14	-75	-73	-146	-74	-1027	-3111	-7620	-30806	99	-26357	-8307	-29036	-1754	-18980	-16303	-16334	3534	-18406	-19662	-19636	-2562
0.730000	-28	38	86	-79	-112	-35	8	-16	-19	3	-75	-65	-97	-18	-32	-59	-99	32	-85	-36	-105	-27	-101	-72	-66	-6	-101	-15	-77	-74	-150	-80	-912	-3448	-7255	-30714	2266	-26136	-7115	-28267	-1281	-18800	-15919	-16326	2824	-18691	-19090	-19866	-2002
0.730833	-27	35	86	-62	-111	-38	7	-17	-18	2	-77	-64	-103	-34	-32	-61	-101	32	-88	-14	-109	-28	-98	-72	-67	-6	-103	-19	-78	-76	-152	-78	-615	-3777	-6785	-30629	3246	-25772	-5958	-27388	-569	-18615	-15536	-16397	2604	-18970	-18488	-20079	-831
0.731667	-28	37	87	-63	-113	-38	9	-19	-21	0	-76	-68	-99	-23	-33	-63	-101	28	-88	-36	-108	-27	-103	-75	-70	-7	-91	-19	-77	-77	-151	-79	-439	-4096	-6247	-30576	3435	-25303	-4890	-26416	154	-18442	-15170	-16534	2703	-19234	-17886	-20280	-3431
0.732500	-30	34	84	-63	-112	-40	5	-19	-22	0	-80	-69	-99	-23	-32	-62	-101	30	-87	-38	-111	-24	-100	-70	-66	-4	-102	-16	-76	-77	-150	-77	-359	-4407	-5645	-30485	3293	-24714	-3934	-25351	940	-18273	-14796	-16731	2378	-19469	-17284	-20467	-2407
0.733333	-28	37	92	-61	-111	-35	8	-18	-19	2	-75	-66	-99	-17	-31	-60	-100	30	-86	-38	-107	-25	-101	-73	-69	-4	-101	-15	-77	-75	-150	-80	-144	-4714	-5040	-30433	3039	-24036	-3143	-24207	1562	-18120	-14496	-16979	1956	-19674	-16693	-20644	-2682
0.734167	-27	38	87	-59	-111	-34	9	-15	-19	3	-76	-66	-98	-18	-30	-63	-101	30	-86	-36	-107	-23	-100	-70	-65	0	-100	-15	-75	-72	-149	-76	-308	-5019	-4450	-30395	3499	-23267	-2531	-23003	2131	-17985	-14206	-17251	2092	-19841	-16109	-20830	-3122
0.735000	-26	38	87	-57	-108	-33	9	-18	-22	1	-76	-66	-97	-16	-30	-62	-102	32	-86	-34	-104	-25	-99	-72	-65	-3	-98	-16	-73	-72	-148	-74	-191	-5320	-3893	-30373	5413	-22440	-2130	-21774	2680	-17869	-13951	-17549	1485	-19969	-15547	-20978	-4138
0.735833	-26	38	88	-58	-108	-33	11	-15	-18	6	-74	-66	-98	-14	-31	-62	-100	33	-88	-33	-104	-22	-98	-66	-61	-3	-98	-15	-72	-73	-149	-74	1091	-5628	-3414	-30367	3174	-21572	-1951	-20556	2149	-17781	-13722	-17843	389	-20055	-15010	-21134	-3784
0.736667	-29	37	101	-58	-112	-32	8	-16	-22	1	-74	-64	-96	-15	-29	-59	-102	34	-85	-36	-104	-23	-98	-70	-68	-5	-101	-15	-76	-73	-149	-75	241	-5934	-3012	-30370	658	-20684	-1986	-19310	1755	-17716	-13522	-18139	1601	-20098	-14502	-21293	-79
0.737500	-28	38	88	-58	-110	-34	9	-15	-19	4	-72	-65	-99	-16	-32	-60	-102	32	-87	-40	-105	-24	-99	-70	-52	-1	-98	-14	-75	-72	-150	-76	239	-6243	-2712	-30376	-525	-19797	-2229	-18116	1536	-17671	-13340	-18418	740	-20105	-14018	-21441	-4081
0.738333	-26	38	89	-59	-110	-25	10	-15	-18	4	-66	-67	-98	-17	-38	-60	-102	35	-84	-34	-103	-27	-102	-72	-64	-3	-98	-16	-77	-74	-152	-79	-41	-6553	-2519	-30379	-1931	-18934	-2664	-16983	1161	-17653	-13173	-18663	373	-20076	-13579	-21586	-2044
0.739167	-45	37	86	-61	-109	-38	9	-16	-23	3	-75	-66	-99	-16	-31	-60	-100	32	-91	-33	-87	-25	-101	-70	-67	-1	-100	-27	-74	-73	-149	-76	-434	-6866	-2438	-30385	-2899	-18110	-3254	-15933	983	-17655	-13014	-18883	443	-20017	-13173	-21726	-1377
0.740000	-28	38	85	-43	-110	-39	8	-16	-21	2	-77	-66	-96	-17	-32	-63	-103	30	-86	-34	-109	-26	-103	-70	-68	-5	-102	-14	-77	-73	-149	-75	-518	-7180	-2467	-30379	-3305	-17343	-3976	-14990	728	-17670	-12857	-19056	-14	-19939	-12820	-21854	-2993
0.740833	-30	39	84	-62	-112	-38	10	-17	-19	6	-76	-65	-98	-14	-32	-59	-103	42	-78	-33	-107	-26	-100	-70	-67	-1	-98	-12	-74	-72	-147	-76	-341	-7483	-2604	-30368	-6243	-16651	-4775	-14171	230	-17696	-12693	-19181	-716	-19844	-12511	-21974	-2803
0.741667	-26	43	89	-61	-112	-34	11	-7	-16	7	-75	-64	-97	-18	-33	-58	-100	35	-85	-31	-107	-26	-100	-68	-67	-1	-101	-11	-75	-73	-149	-74	-363	-7779	-2835	-30356	-9169	-16054	-5619	-13485	6	-17727	-12522	-19261	400	-19748	-12246	-22097	1444
0.742500	-31	42	87	-62	-112	-38	8	-15	-19	8	-77	-65	-93	-15	-32	-62	-102	26	-84	-32	-108	-24	-100	-68	-66	-3	-102	-14	-75	-70	-148	-73	619	-8066	-3150	-30296	-9456	-15552	-6456	-12952	-243	-17758	-12339	-19283	442	-19653	-12031	-22200	-1512
0.743333	-28	43	84	-59	-111	-35	11	-22	-21	9	-73	-64	-99	-24	-32	-59	-99	36	-84	-31	-107	-23	-98	-69	-64	-4	-99	-14	-77	-73	-148	-75	507	-8368	-3530	-30233	-8879	-15145	-7247	-12557	-174	-17784	-12142	-19254	-359	-19570	-11863	-22305	-2721
0.744167	-46	42	86	-60	-113	-36	9	-15	-21	7	-76	-64	-98	-16	-30	-57	-102	33	-86	-32	-100	-26	-101	-68	-63	-4	-100	-14	-73	-69	-144	-74	318	-8583	-3958	-30155	-8734	-14859	-7965	-12319	40	-17802	-11936	-19174	-410	-19508	-11742	-22385	44
0.745000	-27	54	88	-60	-111	-34	23	-12	-17	7	-75	-62	-95	-18	-31	-59	-97	36	-86	-32	-105	-24	-99	-67	-64	-6	-99	-12	-75	-68	-147	-76	403	-8808	-4409	-30061	-8866	-14671	-8564	-12215	-31	-17804	-11727	-19047	-68	-19451	-11661	-22456	-2637
0.745833	-24	43	89	-59	-109	-34	12	-13	-16	10	-75	-64	-96	-14	-27	-58	-99	36	-85	-30	-105	-23	-97	-69	-64	-3	-96	-13	-73	-68	-145	-73	52	-9001	-4878	-29953	-8814	-14588	-9026	-12255	18	-17779	-11515	-18876	-141	-19417	-11618	-22503	-2171
0.746667	-28	43	88	-35	-109	-34	7	-13	-16	9	-73	-63	-99	-16	-29	-61	-99	35	-84	-30	-105	-9	-98	-68	-76	0	-98	-13	-74	-69	-146	-76	-1	-9160	-5328	-29835	-8629	-14598	-9328	-12413	-229	-17747	-11310	-18660	-334	-19409	-11613	-22525	-1898
0.747500	-29	43	87	-60	-109	-36	12	-15	-19	6	-75	-66	-91	-17	-28	-58	-100	32	-83	-32	-105	-23	-100	-72	-66	-3	-99	-14	-75	-72	-145	-73	-52	-9287	-5749	-29705	-8038	-14701	-9470	-12690	-664	-17693	-11113	-18416	-129	-19420	-11640	-22506	-2855
0.748333	-26	41	89	-60	-99	-32	11	-15	-18	5	-75	-66	-98	-17	-43	-61	-101	32	-85	-34	-105	-26	-100	-72	-65	-5	-101	-15	-77	-75	-147	-78	-459	-9376	-6124	-29575	-5744	-14883	-9454	-13055	-587	-17612	-10939	-18135	-174	-19451	-11696	-22488	-3404
0.749167	-28	38	86	-62	-114	-36	11	-19	-19	4	-77	-67	-95	-17	-29	-60	-98	36	-84	-31	-104	-21	-99	-73	-75	-3	-100	-13	-74	-70	-148	-76	423	-9419	-6431	-29438	-5902	-15140	-9279	-13494	-1080	-17525	-10797	-17804	-1284	-19492	-11775	-22413	-4696
0.750000	-30	35	84	-62	-110	-36	8	-19	-28	5	-75	-68	-99	-21	-32	-64	-102	32	-90	-35	-109	-25	-101	-73	-67	-5	-102	-33	-80	-72	-149	-78	-158	-9425	-6671	-29315	-7018	-15459	-8972	-13998	-1661	-17400	-10691	-17497	466	-19542	-11885	-22299	-694
0.750833	-30	38	85	-64	-114	-38	9	-19	-24	3	-79	-69	-113	-16	-32	-63	-102	34	-88	-33	-109	-24	-101	-73	-68	-6	-108	-17	-76	-73	-152	-77	-332	-9388	-6820	-29188	-5572	-15824	-8558	-14534	-1659	-17281	-10634	-17154	457	-19594	-12012	-22139	-3649
0.751667	-31	36	77	-62	-112	-34	12	-17	-22	-47	-76	-67	-97	-15	-32	-59	-104	30	-88	-33	-108	-24	-112	-70	-68	-4	-101	-16	-75	-78	-150	-79	-122	-9306	-6881	-29082	-4557	-16228	-8075	-15098	-1941	-17151	-10620	-16797	-52	-19647	-12160	-21921	-3523
0.752500	-27	42	85	-63	-112	-33	10	-13	-21	3	-75	-67	-97	-18	-33	-61	-101	34	-86	-35	-108	-25	-120	-72	-65	-3	-104	-15	-75	-72	-152	-78	-309	-9202	-6848	-28988	-2763	-16668	-7545	-15669	-1969	-17026	-10660	-16437	-1040	-19695	-12333	-21650	-2341
0.753333	-52	37	85	-62	-115	-34	12	-15	-18	6	-105	-66	-98	-15	-31	-62	-102	35	-84	-34	-105	-25	-99	-72	-64	-1	-99	-16	-75	-73	-153	-77	-487	-9058	-6729	-28918	-637	-17133	-7010	-16239	-1927	-16914	-10758	-16073	-1703	-19734	-12530	-21325	-4015
0.754167	-28	41	88	-60	-108	-33	12	-15	-19	5	-74	-64	-94	-15	-30	-58	-100	38	-83	-32	-107	-22	-98	-69	-64	6	-99	-14	-73	-72	-149	-75	-113	-8880	-6523	-28869	-660	-17607	-6504	-16790	-2274	-16825	-10899	-15716	-2867	-19769	-12751	-20934	-4477
0.755000	-21	41	88	-58	-109	-34	12	-15	-16	12	-72	-63	-97	-15	-29	-58	-96	37	-81	-33	-109	-23	-97	-68	-66	0	-97	-19	-74	-70	-147	-74	-339	-8681	-6235	-28850	-2051	-18095	-6062	-17319	-2458	-16771	-11127	-15371	-2602	-19789	-12998	-20487	-219
0.755833	-25	42	88	-60	-111	-31	11	-15	-19	5	-75	-63	-102	-16	-30	-59	-100	35	-83	-32	-107	-22	-96	-70	-67	0	-97	-11	-77	-75	-149	-78	-223	-8463	-5880	-28857	-668	-18588	-5719	-17819	-2613	-16754	-11385	-15044	-2023	-19808	-13280	-19977	-1927
0.756667	-26	38	88	-62	-115	-12	9	-16	-22	4	-74	-65	-100	-17	-30	-59	-101	35	-86	-34	-110	-27	-100	-73	-67	-6	-100	-12	-77	-74	-156	-80	-299	-8237	-5468	-28898	1677	-19085	-5496	-18281	-2367	-16784	-11702	-14735	-2165	-19822	-13588	-19409	-4476
0.757500	-29	38	82	-64	-113	-38	8	-19	-21	0	-77	-66	-100	-18	-33	-62	-113	33	-85	-33	-107	-23	-98	-72	-64	-1	-100	-14	-76	-74	-150	-78	-334	-7991	-5008	-28964	2895	-19563	-5399	-18702	-1856	-16865	-12054	-14440	-2629	-19833	-13931	-18783	-870
0.758333	-28	40	86	-62	-113	-35	5	-17	-19	5	-76	-64	-99	-17	-30	-60	-102	34	-83	-33	-110	-24	-99	-73	-64	-3	-99	-13	-79	-74	-149	-73	-155	-7745	-4518	-29062	3272	-20053	-5437	-19090	-1920	-17000	-12435	-14182	-2291	-19850	-14292	-18119	-2809
0.759167	-31	39	87	-62	-112	-33	11	-17	-19	6	-74	-62	-100	-16	-26	-60	-100	33	-82	-32	-110	-24	-100	-44	-67	-3	-100	-13	-75	-75	-150	-77	-296	-7498	-4011	-29185	3148	-20523	-5638	-19436	-2089	-17193	-12839	-13945	-1441	-19869	-14679	-17406	-2129
0.760000	-26	40	90	-58	-109	-32	11	-15	-23	4	-73	-62	-93	-14	-28	-57	-99	36	-84	-31	-110	-22	-98	-72	-64	-12	-97	-10	-75	-72	-139	-74	-289	-7258	-3495	-29336	2217	-20984	-5970	-19748	-2257	-17439	-13255	-13741	-956	-19905	-15095	-16661	-475
0.760833	-25	45	91	-58	-102	-30	15	-13	-16	9	-72	-59	-92	-17	-25	-60	-99	34	-82	-29	-103	-22	-97	-66	-61	0	-95	-9	-72	-73	-146	-73	-294	-7027	-3005	-29514	1074	-21430	-6425	-20035	-2189	-17733	-13677	-13571	-1060	-19952	-15524	-15887	-1361
0.761667	-26	68	91	-58	-109	-31	13	-13	-17	5	-74	-59	-94	-12	-30	-58	-99	18	-85	-29	-101	-21	-98	-57	-65	-3	-96	-10	-69	-72	-148	-72	-607	-6802	-2530	-29715	1903	-21864	-6992	-20299	-1751	-18073	-14096	-13433	-606	-20024	-15966	-15098	-1004
0.762500	-26	42	90	-58	-107	-30	17	-12	-15	5	-73	-59	-95	-11	-24	-58	-102	35	-83	-29	-101	-19	-95	-65	-63	0	-97	-11	-70	-70	-146	-73	190	-6597	-2106	-29937	1609	-22274	-7634	-20545	-1785	-18444	-14495	-13335	-1836	-20115	-16400	-14313	-1704
0.763333	-26	68	94	-57	-109	-36	16	-17	-16	5	-74	-62	-96	-12	-27	-60	-96	36	-81	-29	-103	-23	-80	-69	-65	-1	-97	-12	-68	-72	-147	-49	79	-6405	-1727	-30172	-1428	-22670	-8338	-20778	-2146	-18847	-14880	-13269	-987	-20232	-16841	-13532	2497
0.764167	-26	40	88	-60	-113	-34	12	-15	-32	3	-68	-60	-95	-16	-28	-59	-99	35	-81	-30	-105	-22	-99	-70	-64	-1	-99	-11	-77	-70	-147	-76	-655	-6233	-1409	-30431	-1482	-23043	-9082	-21009	-1643	-19273	-15235	-13236	-446	-20372	-17238	-12771	1575
0.765000	-26	41	89	-60	-115	-36	9	-16	-18	3	-76	-66	-97	-17	-29	-61	-101	29	-88	-32	-100	-23	-100	-72	-67	-5	-101	-15	-77	-82	-146	-73	-398	-6073	-1158	-30689	-1858	-23399	-9821	-21241	-1575	-19681	-15561	-13236	-454	-20534	-17624	-12040	842
0.765833	-28	39	86	-63	-112	-24	9	-17	-22	3	-77	-64	-100	-1	-29	-61	-103	34	-86	-33	-107	-26	-101	-70	-62	-3	-97	-12	-72	-68	-149	-73	-506	-5907	-972	-30956	-1201	-23734	-10538	-21474	-1292	-20090	-15844	-13257	-220	-20721	-17975	-11343	2975
0.766667	-27	42	91	-59	-109	-34	12	-16	-17	3	-75	-66	-97	-14	-28	-60	-104	34	-86	-32	-104	-24	-98	-70	-62	-1	-79	-14	-75	-72	-148	-75	-532	-5798	-867	-31221	195	-24042	-11197	-21719	-766	-20486	-16093	-13312	25	-20930	-18282	-10699	1552
0.767500	-25	40	89	-59	-100	-34	13	-10	-16	4	-72	-64	-92	-16	-29	-60	-93	35	-84	-31	-105	-24	-98	-67	-63	-1	-99	-9	-84	-66	-147	-72	-127	-5682	-837	-31487	746	-24334	-11793	-21973	-346	-20862	-16307	-13393	-866	-21153	-18546	-10110	588
0.768333	-23	44	90	-58	-103	-31	11	-13	-16	7	-73	-63	-92	-13	-29	-58	-96	38	-83	-29	-105	-23	-98	-67	-61	0	-84	-11	-75	-83	-148	-70	-440	-5581	-888	-31742	-826	-24601	-12299	-22240	293	-21207	-16486	-13498	156	-21386	-18756	-9594	4074
0.769167	-24	42	90	-59	-111	-32	12	-19	-15	7	-74	-61	-99	-13	-26	-58	-99	35	-83	-29	-104	-24	-99	-68	-62	-3	-99	-12	-73	-68	-147	-73	-583	-5496	-1010	-31990	-91	-24861	-12703	-22531	949	-21518	-16647	-13622	1179	-21631	-18917	-9153	4464
0.770000	-27	22	87	-57	-110	-33	11	-16	-18	4	-74	-65	-99	-17	-32	-59	-96	35	-87	-31	-107	-25	-101	-72	-85	-3	-100	-16	-76	-74	-150	-75	-633	-5417	-1209	-32222	2239	-25100	-13026	-22835	1390	-21796	-16746	-13769	566	-21882	-19033	-8790	-18
0.770833	-28	39	87	-59	-115	-36	10	-15	-17	-3	-75	-69	-96	-18	-29	-63	-102	32	-88	-32	-104	-27	-102	-70	-66	-4	-107	-13	-75	-72	-149	-74	-782	-5347	-1468	-32442	4247	-25326	-13232	-23153	2113	-22033	-16838	-13924	37	-22129	-19095	-8506	3040
0.771667	-28	38	87	-59	-111	-33	11	-14	-16	5	-74	-66	-98	-17	-32	-62	-97	35	-87	-29	-103	-24	-102	-68	-61	-3	-100	-13	-74	-72	-149	-76	-543	-5282	-1783	-32612	5029	-25536	-13327	-23483	2768	-22234	-16905	-14095	301	-22372	-19114	-8292	2003
0.772500	-27	41	84	-58	-111	-39	9	-14	-17	4	-74	-66	-95	-17	-30	-63	-98	33	-90	-31	-104	-25	-101	-70	-65	-4	-101	-13	-73	-70	-147	-76	-753	-5224	-2145	-32714	5324	-25736	-13332	-23826	3333	-22405	-16949	-14277	752	-22611	-19095	-8186	722
0.773333	-30	58	84	-60	-110	-35	10	-16	-19	3	-75	-66	-98	-18	-34	-66	-111	30	-87	-34	-107	-28	-102	-73	-67	-4	-101	-16	-75	-74	-149	-79	-615	-5169	-2553	-32729	5182	-25927	-13251	-24181	3555	-22552	-16989	-14478	845	-22837	-19046	-8151	2416
0.774167	-29	38	92	-61	-111	-36	8	-17	-21	0	-66	-67	-96	-17	-30	-62	-100	30	-87	-32	-105	-25	-101	-74	-64	-5	-100	-12	-70	-72	-148	-76	-406	-5108	-2981	-32757	4470	-26100	-13093	-24538	3576	-22668	-17005	-14672	759	-23047	-18970	-8187	1457
0.775000	-26	39	87	-59	-108	-35	10	-15	-17	5	-73	-65	-96	-15	-31	-61	-101	32	-87	-36	-107	-27	-99	-72	-64	-3	-100	-13	-75	-70	-147	-76	-826	-5052	-3435	-32740	4780	-26265	-12875	-24888	3926	-22768	-17014	-14889	1242	-23241	-18875	-8296	1615
0.775833	-28	39	85	-59	-110	-40	11	-15	-19	3	-74	-64	-65	-15	-30	-62	-101	32	-85	-31	-105	-24	-99	-74	-67	-1	-100	-14	-74	-66	-144	-76	-452	-4986	-3902	-32761	5188	-26424	-12615	-25260	3896	-22863	-17017	-15108	29	-23423	-18773	-8473	478
0.776667	-28	37	86	-57	-110	-39	12	-15	-17	4	-74	-40	-97	-17	-10	-63	-100	30	-88	-32	-107	-24	-100	-72	-65	-1	-99	-15	-74	-73	-148	-77	40	-4917	-4361	-32744	1483	-26533	-12324	-25620	3155	-22940	-17010	-15336	-14	-23585	-18647	-8709	3359
0.777500	-24	38	85	-59	-115	-36	11	-17	-22	13	-79	-64	-98	-17	-31	-61	-101	33	-88	-34	-105	-23	-99	-72	-68	6	-104	-17	-77	-73	-149	-77	-558	-4843	-4811	-32763	229	-26686	-12017	-25968	3059	-23032	-16991	-15578	52	-23731	-18564	-8997	4043
0.778333	-29	36	85	-58	-114	-36	11	-16	-23	3	-74	-66	-101	-17	-32	-64	-100	32	-90	-34	-109	-24	-100	-78	-67	-1	-102	-14	-76	-72	-151	-79	-7	-4754	-5240	-32750	-925	-26791	-11706	-26309	2796	-23114	-16959	-15815	-751	-23860	-18470	-9328	1169
0.779167	-28	37	89	-57	-111	-33	9	-17	-19	4	-76	-64	-97	-17	-7	-60	-99	33	-85	-31	-105	-23	-98	-74	-65	-1	-102	-18	-76	-72	-148	-77	89	-4665	-5645	-32754	-1321	-26879	-11403	-26630	2589	-23192	-16925	-16077	-556	-23973	-18374	-9692	3791
0.780000	-30	37	87	-60	-110	-35	13	-18	-18	6	-73	-64	-97	-14	-28	-46	-84	33	-85	-32	-105	-22	-99	-70	-63	1	-99	-15	-73	-68	-146	-77	34	-4543	-6021	-32759	-1683	-26945	-11107	-26932	2328	-23307	-16871	-16335	346	-24068	-18302	-10079	2251
0.780833	-31	43	91	-56	-111	-36	12	-18	-7	6	-73	-65	-97	-13	-28	-62	-100	34	-85	-31	-104	-21	-98	-73	-63	0	-99	-15	-74	-69	-136	-77	179	-4418	-6362	-32753	-2072	-26988	-10857	-27220	2130	-23416	-16813	-16607	291	-24154	-18221	-10502	-130
0.781667	-23	38	87	-61	-111	-36	10	-17	-17	3	-75	-64	-94	-17	-33	-62	-98	32	-114	-38	-110	-29	-102	-69	-64	-3	-101	-17	-76	-73	-149	-79	309	-4281	-6674	-32766	-4855	-27012	-10624	-27477	1841	-23539	-16738	-16891	590	-24229	-18159	-10924	1450
0.782500	-25	35	85	-63	-113	-38	11	-17	-17	2	-78	-72	-99	-17	-33	-62	-100	34	-91	-34	-107	-23	-100	-70	-62	-1	-87	-14	-74	-75	-149	-78	63	-4130	-6940	-32751	-5627	-27007	-10427	-27709	1491	-23665	-16651	-17173	1412	-24295	-18099	-11392	3038
0.783333	-27	38	89	-60	-110	-39	9	-18	-21	5	-74	-67	-98	-12	-31	-63	-98	35	-81	-34	-108	-24	-102	-68	-60	-1	-101	-12	-76	-68	-148	-78	234	-3960	-7175	-32767	-4215	-26987	-10258	-27909	1143	-23800	-16548	-17468	1418	-24350	-18059	-11846	-2584
0.784167	-27	39	88	-61	-113	-35	11	-17	-19	2	-76	-67	-96	-16	-31	-62	-100	32	-87	-34	-108	-24	-101	-69	-66	-1	-101	-21	-74	-68	-150	-78	185	-3782	-7373	-32748	-2763	-26935	-10119	-28084	992	-23945	-16433	-17767	1300	-24399	-17982	-12309	-1124
0.785000	-27	37	86	-60	-112	-38	10	-16	-21	5	-75	-64	-98	-13	-32	-44	-99	34	-90	-32	-105	-23	-102	-69	-60	-1	-99	-15	-73	-69	-146	-77	408	-3592	-7537	-32760	-1917	-26868	-10012	-28222	429	-24078	-16310	-18071	1453	-24443	-17916	-12770	-886
0.785833	-27	38	87	-80	-110	-34	11	-18	-19	2	-73	-66	-99	-16	-32	-59	-101	35	-87	-32	-105	-22	-99	-68	-68	-1	-101	-14	-76	-67	-148	-78	655	-3392	-7669	-32745	-1100	-26781	-9928	-28323	-198	-24221	-16178	-18371	1193	-24487	-17842	-13235	-1898
0.786667	-26	37	86	-59	-110	-34	11	-15	-18	6	-44	-64	-94	-13	-30	-59	-87	36	-86	-31	-87	-24	-99	-70	-63	-1	-98	-14	-74	-66	-146	-74	820	-3184	-7801	-32754	-487	-26682	-9879	-28392	-453	-24354	-16042	-18673	704	-24522	-17755	-13699	1842
0.787500	-24	40	88	-60	-119	-32	15	-7	-19	5	-72	-63	-96	-13	-29	-58	-101	33	-84	-30	-104	-21	-96	-66	-60	0	-98	-12	-70	-67	-146	-75	777	-2976	-7881	-32726	-127	-26571	-9835	-28423	-610	-24480	-15904	-18970	521	-24563	-17659	-14155	3612
0.788333	-22	42	89	-57	-109	-33	16	-16	-18	6	-72	-63	-93	-12	-27	-56	-87	37	-83	-30	-102	-21	-96	-65	-63	0	-95	-13	-72	-64	-144	-70	492	-2770	-7935	-32677	1057	-26453	-9815	-28419	-654	-24599	-15771	-19259	1001	-24601	-17549	-14607	5790
0.789167	-24	42	89	-57	-111	-31	15	-15	-22	7	-72	-65	-95	-13	-29	-61	-99	34	-85	-29	-107	-24	-97	-65	-61	0	-99	-12	-72	-65	-147	-78	641	-2572	-7991	-32572	3130	-26333	-9835	-28380	-531	-24706	-15643	-19538	85	-24640	-17433	-15057	6597
0.790000	-26	40	87	-59	-111	-32	9	-18	-23	0	-76	-67	-101	-17	-34	-60	-102	34	-92	-35	-108	-44	-105	-72	-68	-7	-104	-18	-76	-72	-148	-77	1537	-2384	-8033	-32470	1105	-26216	-9825	-28305	-1171	-24806	-15528	-19802	-207	-24685	-17302	-15498	9380
0.790833	-35	35	81	-63	-115	-44	9	-22	-23	1	-78	-70	-103	-19	-34	-62	-104	28	-90	-34	-109	-22	-99	-72	-66	0	-99	-17	-75	-69	-149	-74	695	-2209	-8068	-32327	1009	-26102	-9835	-28191	-1300	-24883	-15422	-20038	1107	-24726	-17159	-15920	12948
0.791667	-27	38	85	-60	-109	-33	15	-24	-19	4	-76	-65	-96	-16	-23	-59	-102	32	-85	-33	-95	-25	-96	-70	-64	-3	-99	-14	-74	-67	-147	-76	865	-2046	-8088	-32152	1140	-25997	-9861	-28046	-1376	-24950	-15319	-20254	473	-24773	-17016	-16335	9926
0.792500	-30	37	87	-59	-105	-35	16	-17	-19	27	-69	-63	-98	-15	-30	-58	-104	32	-85	-32	-104	-25	-97	-69	-65	-18	-98	-16	-73	-70	-134	-74	774	-1912	-8104	-31988	1399	-25901	-9886	-27868	-1417	-25000	-15265	-20440	437	-24819	-16871	-16730	11797
0.793333	-28	42	88	-60	-109	-33	17	-17	-15	4	-76	-65	-96	-18	-28	-57	-100	34	-88	-32	-103	-24	-96	-69	-65	-3	-103	-16	-75	-69	-146	-72	714	-1805	-8111	-31743	2285	-25823	-9924	-27657	-1369	-25042	-15223	-20603	642	-24870	-16732	-17106	10384
0.794167	-25	43	90	-61	-109	-25	13	-12	-17	-10	-69	-64	-95	-14	-28	-58	-98	35	-84	-33	-105	-24	-95	-66	-64	1	-92	-13	-70	-66	-145	-68	880	-1726	-8111	-31490	3568	-25754	-9962	-27418	-1234	-25072	-15199	-20730	192	-24924	-16602	-17462	7399
0.795000	-24	42	90	-60	-107	-29	17	-13	-18	7	-73	-62	-97	4	-26	-57	-98	35	-83	-30	-104	-22	-94	-69	-65	0	-97	-14	-72	-66	-144	-70	1175	-1675	-8096	-31206	1746	-25706	-10005	-27159	-986	-25094	-15195	-20827	-111	-24987	-16491	-17798	5844
0.795833	-24	45	90	-58	-109	-29	-7	-18	-18	7	-67	-60	-95	-11	-28	-56	-98	38	-82	-30	-108	-22	-96	-65	-63	3	-95	-12	-74	-68	-145	-73	654	-1684	-8077	-30898	811	-25673	-10060	-26876	-725	-25113	-15217	-20895	554	-25049	-16397	-18086	6173
0.796667	-25	42	87	-60	-108	-29	13	-14	-17	6	-72	-58	-99	-13	-28	-57	-101	37	-83	-33	-105	-21	-97	-67	-65	1	-99	-14	-75	-69	-146	-69	785	-1687	-8045	-30560	1984	-25656	-10120	-26579	-590	-25121	-15261	-20933	384	-25123	-16333	-18387	-1453
0.797500	-28	38	89	-62	-112	-32	11	-17	-16	6	-73	-64	-98	-14	-29	-58	-102	36	-83	-33	-108	-24	-98	-68	-65	0	-100	-17	-76	-72	-147	-74	610	-1769	-8004	-30204	3472	-25659	-10190	-26263	-130	-25131	-15318	-20940	-74	-25196	-16285	-18637	-4468
0.798333	-26	40	88	-61	-111	-31	12	-17	-19	3	-74	-67	-100	-14	-32	-60	-103	33	-90	-31	-109	-24	-104	-75	-65	-4	-102	-18	-76	-75	-152	-75	683	-1853	-7945	-29832	4193	-25673	-10263	-25942	-27	-25141	-15385	-20919	-150	-25281	-16273	-18867	-6403
0.799167	-31	36	82	-63	-116	-38	6	-18	-22	1	-76	-62	-100	-17	-31	-62	-102	34	-85	-35	-110	-25	-102	-69	-65	0	-100	-15	-75	-74	-149	-74	689	-1987	-7867	-29436	4047	-25695	-10344	-25607	-353	-25148	-15476	-20878	45	-25357	-16282	-19054	-12060
0.800000	-26	40	86	-61	-109	-31	11	-15	-18	5	-60	-61	-99	-21	-31	-57	-101	34	-83	-30	-105	-23	-103	-66	-67	0	-99	-15	-73	-72	-148	-74	564	-2150	-7771	-29032	3121	-25725	-10427	-25268	-546	-25146	-15561	-20804	-67	-25442	-16324	-19215	-13784
0.800833	-26	46	91	-58	-111	-31	16	-13	-15	5	-68	-60	-93	-13	-29	-57	-98	39	-83	-32	-108	-22	-97	-67	-63	3	-98	-12	-76	-73	-147	-73	681	-2351	-7661	-28629	1694	-25770	-10519	-24931	-555	-25161	-15657	-20721	39	-25525	-16389	-19351	-16809
0.801667	-25	43	87	-57	-108	-30	12	-16	-17	6	-68	-63	-110	-13	-27	-59	-98	38	-86	-29	-103	-21	-97	-66	-65	3	-98	-13	-74	-68	-147	-74	363	-2581	-7535	-28234	710	-25819	-10614	-24599	-315	-25163	-15751	-20616	627	-25614	-16508	-19465	-19479
0.802500	-25	37	89	-57	-110	-33	12	-14	-42	7	-72	-62	-96	-15	-26	-57	-99	38	-81	-30	-105	-22	-96	-68	-63	1	-97	-13	-74	-69	-145	-74	118	-2841	-7395	-27838	1210	-25868	-10714	-24275	81	-25183	-15841	-20497	20	-25697	-16586	-19550	-22023
0.803333	-25	41	90	-59	-109	-33	11	-13	-16	5	-69	-62	-96	-6	-28	-59	-101	38	-80	-39	-104	-19	-96	-70	-62	3	-100	-14	-73	-68	-148	-76	934	-3123	-7247	-27463	-1808	-25925	-10809	-23956	-129	-25196	-15925	-20370	-1262	-25779	-16715	-19617	-22487
0.804167	-25	41	89	-56	-110	-33	10	-13	-5	8	-67	-64	-93	-15	-28	-56	-97	40	-82	-30	-103	-23	-101	-67	-65	3	-121	-12	-74	-69	-147	-70	71	-3425	-7090	-27107	-4160	-25975	-10911	-23651	11	-25205	-15994	-20234	652	-25859	-16849	-19668	-16915
0.805000	-25	42	89	-57	-111	-31	10	-12	-18	8	-67	-62	-96	-13	-26	-58	-102	38	-81	-30	-105	-22	-117	-69	-63	2	-101	-13	-75	-68	-148	-75	45	-3748	-6923	-26773	-4387	-26020	-11004	-23355	295	-25215	-16057	-20093	546	-25927	-16990	-19708	-19607
0.805833	-27	42	88	-59	-108	-31	11	-40	-21	6	-72	-63	-97	-12	-27	-56	-100	39	-84	-31	-105	-25	-100	-69	-62	0	-101	-15	-70	-69	-150	-75	-19	-4083	-6748	-26467	-4283	-26065	-11092	-23078	478	-25221	-16107	-19949	130	-25997	-17128	-19736	-15798
0.806667	-26	41	87	-58	-110	-33	12	-12	-18	3	-72	-63	-99	-16	-78	-60	-102	36	-85	-34	-104	-24	-100	-69	-62	-1	-102	-14	-73	-72	-149	-78	47	-4436	-6592	-26183	-3312	-26100	-11172	-22815	1000	-25219	-16143	-19804	63	-26057	-17267	-19759	-10686
0.807500	-25	23	89	-59	-108	-32	7	-15	-21	7	-73	-64	-97	-15	-30	-56	-98	37	-83	-50	-102	-22	-100	-67	-65	0	-107	-11	-72	-68	-149	-74	312	-4761	-6405	-25925	-1494	-26117	-11237	-22562	1610	-25205	-16163	-19647	44	-26101	-17387	-19771	-8192
0.808333	-25	41	88	-56	-110	-30	13	-14	-16	10	-69	-62	-92	-12	-28	-53	-99	39	-80	-32	-102	-19	-99	-66	-62	1	-98	-11	-73	-67	-144	-74	734	-5154	-6241	-25699	-2082	-26122	-11285	-22328	1900	-25188	-16167	-19496	-587	-26131	-17491	-19782	-3345
0.809167	-24	42	89	-58	-109	-30	13	-12	-17	6	-73	-68	-95	-11	-26	-55	-97	37	-81	-32	-101	-21	-100	-68	-64	0	-102	-14	-74	-62	-147	-75	-119	-5519	-6082	-25495	-2860	-26116	-11317	-22105	2135	-25155	-16169	-19350	210	-26154	-17574	-19797	5572
0.810000	-28	38	86	-60	-110	-33	12	-15	-19	8	-69	-65	-100	-14	-31	-62	-100	34	-85	-36	-108	-24	-103	-70	-64	-5	-101	-16	-75	-70	-153	-79	-371	-5886	-5935	-25318	-892	-26097	-11326	-21898	2318	-25116	-16157	-19201	240	-26168	-17635	-19810	5583
0.810833	-31	39	85	-60	-91	-33	9	-16	-22	4	-74	-68	-100	-15	-29	-61	-102	35	-86	-30	-108	-25	-102	-73	-67	-1	-102	-17	-77	-63	-149	-78	-511	-6257	-5794	-25157	1784	-26049	-11311	-21696	2636	-25059	-16136	-19056	-560	-26151	-17660	-19810	7356
0.811667	-30	40	86	-62	-112	-34	23	-17	-19	4	-73	-65	-100	-14	-30	-58	-102	19	-86	-36	-108	-24	-102	-70	-64	0	-100	-16	-75	-72	-147	-76	-465	-6618	-5665	-25002	3515	-25983	-11270	-21506	2853	-24987	-16110	-18912	-1060	-26121	-17655	-19821	12614
0.812500	-26	40	88	-59	-111	-30	-4	-14	-19	6	-75	-67	-98	-12	-27	-59	-99	34	-85	-31	-104	-22	-98	-68	-50	0	-103	-14	-73	-70	-148	-76	-396	-6974	-5555	-24888	4700	-25897	-11204	-21322	2814	-24899	-16076	-18767	-899	-26081	-17618	-19827	11212
0.813333	-27	39	87	-63	-111	-34	12	-17	-18	6	-74	-65	-97	-11	-28	-59	-99	33	-86	-34	-105	-26	-97	-69	-61	-1	-102	-14	-75	-68	-146	-76	-493	-7326	-5442	-24776	5285	-25794	-11107	-21142	3147	-24804	-16038	-18625	-974	-26018	-17552	-19823	12663
0.814167	-27	39	87	-60	-108	-34	15	-18	-18	6	-75	-65	-96	-15	-29	-61	-99	33	-86	-33	-108	-23	-99	-70	-57	-3	-102	-14	-74	-70	-148	-74	-462	-7662	-5348	-24666	5089	-25665	-10988	-20965	4170	-24687	-15995	-18485	-893	-25938	-17447	-19820	12369
0.815000	-26	42	86	-60	-112	-35	12	-18	-17	3	-73	-66	-92	-14	-33	-61	-102	32	-86	-36	-109	-29	-105	-73	-64	-3	-102	-14	-75	-70	-148	-78	-784	-8000	-5267	-24567	4942	-25523	-10849	-20781	5106	-24563	-15947	-18343	-401	-25847	-17314	-19808	9920
0.815833	-30	36	85	-53	-112	-38	9	-19	-19	3	-75	-70	-101	-17	-34	-63	-101	33	-91	-33	-107	-24	-100	-72	-65	-1	-102	-14	-76	-69	-152	-95	-1249	-8317	-5189	-24469	6294	-25359	-10682	-20608	5638	-24422	-15893	-18197	-363	-25736	-17158	-19781	7947
0.816667	-28	41	86	-59	-112	-41	11	-17	-23	3	-74	-42	-98	-17	-31	-64	-103	33	-88	-36	-110	-27	-102	-70	-66	-3	-102	-16	-76	-70	-150	-79	-379	-8622	-5121	-24377	4731	-25184	-10501	-20436	5246	-24267	-15835	-18053	-1843	-25610	-16977	-19746	5047
0.817500	-52	42	87	-62	-109	-35	12	-17	-19	3	-78	-67	-98	-17	-33	-64	-103	29	-88	-34	-108	-24	-102	-70	-68	-7	-103	-17	-76	-70	-151	-78	-882	-8914	-5055	-24276	2026	-24997	-10301	-20237	4767	-24108	-15761	-17902	-398	-25468	-16777	-19702	7748
0.818333	-27	37	84	-60	-111	-38	11	-21	-23	0	-76	-67	-95	-18	-32	-62	-101	29	-90	-36	-105	-24	-107	-76	-66	-4	-102	-15	-75	-72	-152	-79	-963	-9180	-4995	-24179	1373	-24804	-10100	-20048	4435	-23934	-15681	-17747	-409	-25317	-16565	-19640	3483
0.819167	-28	38	82	-60	-114	-41	9	-18	-22	1	-75	-69	-90	-18	-34	-64	-100	30	-87	-36	-109	-27	-101	-70	-64	-1	-121	-16	-77	-74	-149	-80	-824	-9430	-4939	-24083	20	-24602	-9880	-19849	3736	-23754	-15585	-17586	-174	-25156	-16341	-19562	2928
0.820000	-28	39	84	-58	-112	-36	11	-19	5	3	-72	-64	-97	-15	-28	-61	-102	32	-104	-36	-103	-26	-101	-73	-68	-1	-98	-12	-72	-68	-147	-75	-1081	-9652	-4882	-24001	-590	-24396	-9660	-19642	3256	-23566	-15479	-17413	173	-24979	-16108	-19466	3534
0.820833	-26	41	77	-57	-109	-34	15	-15	-17	5	-73	-65	-98	-14	-30	-60	-104	30	-87	-32	-105	-23	-101	-70	-65	-1	-100	-14	-70	-72	-146	-76	-1255	-9860	-4827	-23875	-350	-24195	-9444	-19432	2758	-23379	-15358	-17236	183	-24801	-15880	-19356	1521
0.821667	-27	43	81	-57	-107	-35	12	-19	-15	3	-74	-65	-96	-15	-29	-60	-100	34	-110	-33	-103	-24	-101	-70	-63	-3	-98	-13	-72	-67	-147	-76	-986	-10036	-4772	-23767	-1494	-24002	-9232	-19219	2068	-23172	-15221	-17051	-778	-24614	-15656	-19233	1635
0.822500	-28	40	85	-58	-111	-34	11	-17	-17	4	-73	-65	-95	-16	-32	-65	-101	32	-86	-34	-103	-26	-103	-70	-64	0	-98	-12	-73	-64	-151	-76	-1080	-10188	-4723	-23663	-3856	-23822	-9032	-19000	1532	-22988	-15069	-16853	378	-24427	-15439	-19091	6756
0.823333	-25	40	84	-60	-110	-38	9	-17	-23	0	-76	-66	-100	-17	-33	-61	-100	30	-91	-40	-107	-27	-102	-74	-67	-6	-104	-15	-75	-70	-150	-78	-823	-10299	-4668	-23559	-3747	-23647	-8840	-18779	851	-22801	-14908	-16644	1135	-24241	-15236	-18936	5633
0.824167	-31	35	84	-63	-110	-59	7	-21	-21	5	-76	-67	-98	-19	-31	-63	-103	33	-91	-33	-107	-25	-102	-74	-66	0	-99	-12	-86	-69	-150	-75	-887	-10394	-4621	-23450	-2514	-23486	-8657	-18551	-4	-22603	-14720	-16420	681	-24056	-15044	-18768	3425
0.825000	-26	41	85	-61	-111	-36	11	-18	-18	5	-76	-65	-98	-17	-28	-59	-101	34	-87	-34	-105	-21	-104	-69	-66	-3	-102	-14	-75	-70	-148	-73	-768	-10476	-4568	-23338	-1728	-23336	-8485	-18324	-730	-22418	-14525	-16186	286	-23869	-14868	-18590	8027
0.825833	-28	39	95	-60	-110	-14	11	-15	-19	7	-74	-65	-98	-17	-30	-62	-101	34	-86	-56	-105	-24	-102	-73	-63	-3	-99	-13	-72	-70	-146	-73	-266	-10538	-4517	-23225	-1024	-23204	-8329	-18101	-1405	-22226	-14316	-15939	968	-23699	-14706	-18395	6329
0.826667	-24	42	87	-59	-110	-33	11	-17	-16	9	-73	-66	-96	-16	-27	-56	-98	38	-86	-34	-103	-23	-100	-67	-64	0	-101	-13	-72	-69	-161	-73	43	-10562	-4470	-23110	-195	-23073	-8185	-17881	-2315	-22043	-14097	-15678	1745	-23519	-14554	-18191	6671
0.827500	-25	40	89	-42	-107	-32	12	-14	-17	9	-70	-63	-95	-15	-25	-61	-95	38	-85	-31	-102	-21	-100	-64	-60	1	-96	-9	-72	-67	-147	-69	336	-10559	-4433	-22990	247	-22966	-8054	-17664	-3279	-21862	-13873	-15407	1780	-23352	-14415	-17976	7875
0.828333	-19	44	90	-58	-109	-31	13	-14	-15	10	-74	-62	-95	-13	-25	-53	-95	38	-83	-47	-103	-18	-99	-66	-59	0	-99	-11	-70	-68	-144	-68	232	-10540	-4399	-22864	1119	-22850	-7933	-17456	-3990	-21688	-13643	-15123	1692	-23198	-14290	-17751	6560
0.829167	-24	45	90	-55	-104	-30	15	-14	-12	11	-66	-60	-91	-10	-25	-55	-95	40	-82	-28	-104	-19	-98	-63	-62	0	-107	-7	-72	-69	-143	-72	-73	-10505	-4376	-22730	3881	-22742	-7826	-17250	-4489	-21520	-13415	-14838	1745	-23048	-14170	-17515	6375
0.830000	-26	44	88	-59	-108	-31	11	-15	-17	-8	-72	-70	-96	-14	-28	-56	-101	35	-62	-30	-103	-21	-99	-68	-65	0	-98	-13	-74	-72	-147	-75	725	-10455	-4370	-22588	5275	-22629	-7729	-17057	-5073	-21357	-13186	-14545	-246	-22913	-14062	-17276	3904
0.830833	-27	39	97	-63	-112	-35	5	-15	-18	5	-74	-66	-97	-15	-32	-60	-104	29	-88	-34	-109	-27	-102	-69	-64	-5	-100	-12	-74	-74	-149	-78	618	-10391	-4369	-22433	3708	-22509	-7638	-16868	-5814	-21195	-12965	-14244	363	-22777	-13943	-17018	7805
0.831667	-27	40	87	-62	-112	-36	8	-17	-17	5	-73	-65	-94	-18	-30	-60	-100	35	-87	-34	-107	-21	-100	-68	-64	-3	-99	-18	-77	-74	-153	-78	-104	-10315	-4386	-22262	4628	-22373	-7546	-16684	-6109	-21039	-12749	-13940	877	-22646	-13827	-16754	7754
0.832500	-25	40	110	-63	-113	-40	6	-19	-23	3	-75	-66	-98	-17	-28	-61	-102	34	-85	-32	-115	-23	-100	-66	-64	-4	-100	-13	-75	-73	-150	-76	-210	-10227	-4407	-22073	4653	-22219	-7462	-16508	-6397	-20870	-12531	-13631	679	-22510	-13699	-16466	6687
0.833333	-29	40	87	-62	-110	-34	12	-17	-19	4	-72	-65	-97	-15	-29	-64	-99	35	-87	-34	-104	-22	-98	-67	-63	-1	-102	-16	-75	-72	-149	-80	-436	-10131	-4445	-21870	5167	-22038	-7377	-16329	-6201	-20702	-12325	-13321	146	-22374	-13564	-16171	9346
0.834167	-27	43	92	-60	-113	-33	11	-18	-17	6	-70	-64	-100	-14	-28	-59	-101	37	-82	-30	-107	-21	-94	-69	-66	-9	-97	-14	-73	-70	-145	-76	-455	-10028	-4491	-21657	5888	-21833	-7292	-16172	-5867	-20522	-12125	-13004	-389	-22229	-13422	-15860	7871
0.835000	-26	43	87	-61	-110	-33	12	-14	-17	34	-68	-63	-99	-17	-26	-59	-98	38	-85	-30	-105	-19	-96	-66	-63	0	-97	-13	-75	-68	-148	-76	-268	-9919	-4553	-21430	5452	-21599	-7207	-16014	-5709	-20332	-11940	-12691	-2888	-22070	-13269	-15535	6021
0.835833	-25	43	88	-59	-105	-33	11	-16	-17	8	-70	-62	-95	-14	-27	-57	-99	35	-85	-27	-104	-17	-97	-72	-66	-6	-95	-14	-73	-65	-148	-74	-625	-9801	-4620	-21190	2739	-21337	-7126	-15863	-5415	-20128	-11753	-12370	-3519	-21891	-13105	-15195	9146
0.836667	-29	43	89	-58	-107	-32	13	-16	-17	9	-68	-114	-96	-8	-30	-62	-102	33	-85	-31	-104	-18	-99	-68	-63	1	-97	-15	-73	-80	-150	-78	-1149	-9678	-4696	-20951	2414	-21016	-7042	-15715	-5071	-19900	-11579	-12053	-2114	-21687	-12929	-14833	8790
0.837500	-26	46	88	-59	-109	-34	15	-14	-18	4	-70	-66	-96	-11	-29	-58	-100	33	-83	-18	-108	-19	-97	-69	-63	-1	-102	-14	-73	-68	-144	-76	-1239	-9541	-4773	-20712	3298	-20724	-6960	-15569	-4679	-19651	-11412	-11733	-2289	-21448	-12747	-14457	2402
0.838333	-25	40	86	-59	-109	-33	13	-14	-18	5	-73	-66	-100	-15	-29	-58	-102	35	-85	-15	-104	-21	-98	-72	-63	0	-100	-16	-73	-68	-149	-77	-1316	-9396	-4852	-20482	2919	-20380	-6879	-15421	-4058	-19368	-11249	-11407	-3204	-21191	-12560	-14072	5210
0.839167	-32	36	85	-60	-111	-36	12	-15	-19	2	-98	-67	-99	-14	-31	-60	-101	35	-87	-33	-105	-21	-100	-73	-69	0	-102	-16	-75	-73	-149	-74	-1021	-9237	-4932	-20259	1349	-20006	-6795	-15278	-3479	-19057	-11089	-11078	-2349	-20879	-12372	-13669	2569
0.840000	-27	41	86	-60	-110	-33	13	-3	-22	6	-69	-65	-98	-16	-47	-62	-102	32	-87	-33	-105	-22	-101	-69	-65	-1	-99	-16	-76	-69	-153	-74	-644	-9063	-5007	-20054	-394	-19614	-6714	-15134	-2727	-18727	-10936	-10748	-1520	-20537	-12175	-13257	-891
0.840833	-28	42	85	-59	-110	-36	13	-14	-17	3	-75	-67	-100	-10	-30	-57	-101	34	-84	-33	-114	-21	-98	-67	-66	1	-99	-16	-73	-68	-145	-74	-410	-8859	-5083	-19870	-2509	-19208	-6633	-14989	-1905	-18349	-10786	-10420	-1580	-20150	-11984	-12844	-946
0.841667	-24	40	87	-61	-111	-32	17	-13	-18	6	-99	-65	-94	-14	-30	-57	-99	35	-88	-34	-103	-19	-97	-69	-62	-1	-100	-13	-73	-70	-149	-75	-313	-8644	-5155	-19730	-4189	-18792	-6560	-14843	-1108	-17943	-10635	-10086	-1301	-19722	-11797	-12407	-5111
0.842500	-10	44	88	-81	-112	-35	16	-15	-16	6	-70	-66	-97	-15	-29	-59	-98	34	-84	-32	-105	-14	-98	-69	-63	0	-101	-15	-74	-70	-148	-63	-476	-8397	-5232	-19599	-3940	-18373	-6487	-14704	-129	-17533	-10493	-9755	-539	-19238	-11618	-11977	-7825
0.843333	-26	42	86	-59	-111	-35	16	-13	-25	5	-70	-63	-96	-15	-30	-59	-96	36	-85	-34	-108	-23	-99	-68	-68	-1	-99	-13	-72	-68	-148	-75	196	-8122	-5308	-19517	-3766	-17954	-6422	-14562	724	-17092	-10347	-9421	-2007	-18760	-11450	-11551	-11679
0.844167	-26	41	87	-57	-108	-34	12	-16	-18	5	-73	-64	-101	-13	-33	-56	-100	34	-85	-31	-107	-23	-101	-67	-65	0	-99	-13	-74	-84	-147	-74	756	-7825	-5384	-19474	-7298	-17532	-6360	-14422	828	-16633	-10202	-9101	-1357	-18236	-11290	-11130	-11115
0.845000	-26	41	86	-57	-112	-33	11	-14	-29	6	-72	-64	-98	-16	-28	-56	-104	34	-86	-32	-107	-24	-101	-69	-63	0	-98	-13	-73	-70	-147	-74	-210	-7492	-5502	-19477	-7477	-17121	-6303	-14287	1344	-16169	-10046	-8780	844	-17689	-11135	-10722	-11777
0.845833	-27	40	84	-59	-111	-33	12	-12	-19	4	-73	-64	-97	-16	-30	-59	-99	33	-80	-42	-105	-24	-97	-66	-63	0	-98	-13	-74	-70	-149	-76	162	-7126	-5558	-19509	-7258	-16718	-6249	-14150	1733	-15700	-9921	-8473	938	-17128	-10994	-10329	-16777
0.846667	-28	41	86	-58	-110	1	13	-13	-18	4	-69	-63	-95	-15	-27	-58	-99	33	-86	-30	-107	-22	-99	-69	-66	-3	-97	0	-70	-69	-145	-73	283	-6731	-5650	-19584	-5981	-16320	-6194	-14021	1738	-15235	-9758	-8174	409	-16549	-10851	-9947	-14774
0.847500	-25	43	86	-58	-112	-33	13	-13	-16	5	-70	-64	-96	-15	-29	-60	-82	36	-83	-31	-108	-22	-99	-65	-41	-3	-99	-12	-74	-72	-147	-76	408	-6296	-5757	-19698	-4104	-15938	-6143	-13896	1593	-14770	-9604	-7900	684	-15968	-10715	-9590	-16590
0.848333	-26	43	85	-58	-109	-34	11	-15	-15	5	-72	-63	-98	-18	-29	-60	-88	35	-84	-32	-104	-25	-100	-68	-63	-4	-100	-13	-73	-72	-147	-76	840	-5836	-5872	-19837	-2114	-15563	-6094	-13782	1423	-14313	-9447	-7628	342	-15399	-10584	-9258	-18634
0.849167	-29	37	82	-60	-111	-35	9	-9	-21	2	-74	-67	-100	-17	-30	-61	-100	34	-86	-34	-104	-25	-97	-65	-61	-3	-100	-13	-51	-72	-147	-78	1028	-5341	-5989	-20013	-2828	-15178	-6037	-13663	1044	-13873	-9279	-7382	688	-14833	-10432	-8945	-15404
0.850000	-28	37	82	-59	-105	-36	9	-15	-19	0	-75	-67	-96	-19	-29	-63	-102	32	-90	-36	-107	-26	-101	-72	-68	-7	-101	-14	-76	-75	-150	-74	889	-4818	-6103	-20212	-1790	-14803	-5981	-13558	899	-13444	-9103	-7163	2054	-14290	-10305	-8663	-12224
0.850833	-29	38	85	-60	-112	-39	6	-16	-21	3	-76	-67	-96	-22	-33	-61	-101	32	-90	-33	-107	-26	-100	-64	-64	-6	-102	-16	-76	-74	-152	-79	1075	-4266	-6237	-20426	1270	-14415	-5908	-13451	868	-13023	-8916	-6965	2419	-13755	-10143	-8402	-16854
0.851667	-28	38	87	-60	-109	-27	8	-17	-21	2	-78	-64	-97	-43	-31	-61	-100	32	-90	-32	-105	-24	-100	-70	-64	-6	-102	-14	-73	-74	-147	-74	1055	-3687	-6354	-20641	4022	-14016	-5810	-13349	967	-12618	-8715	-6788	2089	-13238	-9972	-8164	-12859
0.852500	-28	39	87	-75	-109	-36	8	-16	-19	3	-77	-65	-96	-17	-31	-60	-102	29	-90	-26	-105	-24	-99	-68	-65	-5	-90	-13	-75	-72	-146	-75	1273	-3094	-6470	-20865	5347	-13604	-5739	-13249	1036	-12218	-8500	-6639	2116	-12740	-9779	-7955	-10481
0.853333	-26	40	88	-61	-112	-35	9	-18	-22	2	-76	-65	-97	-17	-9	-59	-103	30	-87	-33	-107	-23	-99	-68	-64	-4	-103	-13	-74	-70	-149	-76	1304	-2484	-6573	-21078	6109	-13170	-5634	-13148	882	-11821	-8234	-6510	2315	-12263	-9570	-7766	-11323
0.854167	-26	32	89	-57	-110	-34	10	-13	-16	6	-74	-63	-96	-15	-29	-58	-97	32	-87	-33	-103	3	-96	-68	-61	-1	-96	-13	-74	-70	-148	-73	1421	-1869	-6666	-21298	5861	-12710	-5519	-13043	572	-11425	-8024	-6409	1954	-11798	-9342	-7603	-7031
0.855000	-27	43	88	-60	-109	-33	12	-11	-17	4	-72	-63	-93	-14	-29	-60	-99	47	-86	-32	-107	-19	-99	-66	-65	-5	-99	-14	-73	-70	-145	-69	1419	-1248	-6741	-21494	4238	-12211	-5391	-12933	296	-11024	-7769	-6333	2205	-11350	-9095	-7457	-6181
0.855833	-33	40	85	-61	-113	-33	12	-14	-17	7	-73	-64	-97	-15	-31	-59	-99	37	-87	-35	-110	-23	-117	-68	-65	-3	-101	-14	-74	-73	-146	-73	968	-632	-6805	-21677	3006	-11703	-5258	-12818	86	-10617	-7502	-6276	3644	-10898	-8831	-7333	-5587
0.856667	-26	41	58	-60	-114	-34	15	-15	-21	3	-75	-68	-99	-17	-31	-60	-102	33	-87	-35	-108	-23	-101	-75	-67	-4	-103	-19	-77	-76	-152	-40	972	-25	-6845	-21835	2737	-11154	-5115	-12688	60	-10200	-7230	-6240	2614	-10454	-8553	-7225	-5183
0.857500	-31	36	85	-64	-116	-40	8	-17	-24	5	-77	-66	-102	-17	-32	-61	-109	30	-86	-36	-107	-24	-105	-68	-65	-4	-101	-15	-94	-75	-147	-74	1522	564	-6862	-21962	-1691	-10572	-4968	-12539	-568	-9754	-6942	-6209	972	-9990	-8252	-7128	-2736
0.858333	-31	40	85	-61	-111	-38	12	-14	-18	6	-73	-64	-100	-18	-25	-61	-103	28	-86	-34	-109	-23	-101	-72	-67	-3	-103	-16	-79	-74	-152	-77	570	1130	-6864	-22064	-3907	-9952	-4813	-12375	-940	-9285	-6655	-6207	2453	-9536	-7952	-7049	1214
0.859167	-30	41	85	-64	-111	-38	12	-15	-42	6	-78	-64	-99	-14	-30	-62	-100	33	-86	-38	-109	-24	-103	-70	-48	-4	-102	-17	-76	-70	-146	-74	785	1662	-6839	-22124	-5180	-9309	-4665	-12183	-1235	-8785	-6364	-6210	1607	-9025	-7640	-6976	-1700
0.860000	-25	38	89	-61	-110	-35	15	-18	-17	6	-72	-64	-97	-14	-31	-100	-98	36	-82	-33	-105	-19	-101	-68	-64	0	-99	-15	-72	-72	-148	-74	702	2161	-6792	-22152	-5888	-8631	-4519	-11959	-1678	-8258	-6072	-6216	1025	-8510	-7331	-6916	2220
0.860833	-28	43	87	-59	-108	-35	15	-13	-18	5	-70	-61	-93	-14	-28	-56	-103	37	-81	-32	-104	-36	-100	-72	-63	-1	-98	-14	-72	-69	-145	-75	640	2622	-6728	-22140	-5906	-7924	-4379	-11711	-2120	-7709	-5788	-6232	997	-7968	-7018	-6864	2946
0.861667	-24	44	86	-58	-107	-34	15	-14	-18	7	-74	-59	-95	-14	-30	-59	-98	35	-84	-33	-103	-21	-98	-70	-62	-4	-98	-16	-72	-82	-166	-76	486	3032	-6652	-22081	-5202	-7206	-4253	-11426	-2543	-7120	-5518	-6250	-227	-7394	-6713	-6818	1711
0.862500	-27	42	86	-58	-104	-32	17	-14	-19	6	-70	-60	-96	-10	-28	-55	-101	37	-62	-30	-126	-19	-96	-72	-64	0	-96	-13	-74	-73	-145	-74	433	3397	-6560	-21980	-7544	-6467	-4147	-11109	-3094	-6500	-5261	-6268	-1200	-6793	-6416	-6775	3818
0.863333	-27	41	88	-59	-107	-35	13	-14	-17	6	-66	-62	-97	-14	-28	-56	-102	35	-84	-31	-105	-21	-98	-69	-65	0	-99	-13	-74	-70	-144	-72	8	3704	-6458	-21829	-8489	-5719	-4020	-10749	-3127	-5850	-5012	-6290	583	-6163	-6125	-6738	8659
0.864167	-28	40	87	-55	-112	-35	13	-16	-21	3	-76	-63	-96	-16	-29	-59	-102	34	-84	-34	-104	-22	-99	-72	-77	-5	-101	-12	-74	-73	-147	-74	217	3959	-6346	-21620	-6292	-4964	-3980	-10355	-2855	-5180	-4790	-6308	901	-5513	-5844	-6701	3533
0.865000	-29	40	86	-60	-110	-52	12	-17	-18	3	-74	-72	-96	5	-31	-60	-103	32	-90	-33	-108	-24	-100	-74	-67	-5	-100	-16	-75	-74	-145	-78	181	4152	-6230	-21357	-3290	-4203	-3929	-9920	-2143	-4490	-4573	-6320	-472	-4848	-5572	-6671	4242
0.865833	-29	38	84	-61	-114	-38	10	-18	-23	3	-77	-66	-100	-17	-30	-103	-101	35	-84	-32	-105	-23	-99	-72	-63	-5	-102	-14	-70	-73	-147	-73	290	4305	-6102	-21024	-716	-3446	-3889	-9442	-1324	-3782	-4382	-6328	-1736	-4164	-5309	-6639	6523
0.866667	-30	36	84	-60	-111	-35	15	-19	-21	4	-55	-63	-95	-11	-27	-59	-101	33	-86	-33	-104	-22	-100	-70	-65	18	-98	-13	-81	-69	-147	-75	113	4399	-5980	-20624	1250	-2701	-3873	-8931	-401	-3070	-4202	-6325	-2568	-3476	-5052	-6606	2624
0.867500	-25	43	89	-55	-111	-34	16	-13	-16	7	-72	-64	-97	-11	-28	-56	-92	39	-63	-34	-107	-18	-96	-67	-64	-1	-112	-16	-70	-70	-145	-72	-136	4446	-5855	-20148	2225	-1965	-3865	-8384	865	-2347	-4048	-6317	-3235	-2790	-4800	-6584	4391
0.868333	-24	42	88	-58	-107	-32	17	-24	-24	9	-70	-62	-94	-13	-25	-55	-98	36	-82	-31	-101	-21	-96	-68	-63	1	-97	-11	-70	-66	-145	-70	-70	4452	-5739	-19591	2260	-1253	-3867	-7812	1899	-1627	-3910	-6300	-3140	-2120	-4551	-6566	3911
0.869167	-26	45	91	-55	-107	-31	13	-16	-15	7	-72	-63	-93	-11	-27	-58	-96	36	-79	-30	-101	-21	-96	-68	-64	-1	-99	-13	-73	-74	-145	-72	-389	4416	-5633	-18939	2559	-563	-3872	-7214	2681	-923	-3768	-6278	-2350	-1474	-4304	-6559	2284
0.870000	-27	42	87	-84	-108	-32	16	-16	-17	6	-73	-63	-108	-3	-28	-59	-98	30	-82	-34	-107	-24	-98	-69	-65	-1	-99	-14	-70	-72	-154	-73	-783	4345	-5546	-18196	4593	95	-3894	-6597	3597	-235	-3643	-6241	-2807	-857	-4056	-6568	1470
0.870833	-28	42	85	-58	-111	-38	12	-15	-21	5	-73	-68	-101	-16	-27	-22	-98	30	-85	-34	-107	-21	-103	-70	-65	0	-101	-18	-76	-75	-147	-76	154	4256	-5467	-17343	2824	722	-3874	-5971	3642	437	-3525	-6192	-4438	-274	-3799	-6586	1058
0.871667	-26	42	87	-60	-111	-31	13	-13	-18	6	-73	-64	-98	-16	-30	-61	-99	36	-84	-34	-105	-23	-100	-72	-64	0	-100	-13	-73	-69	-146	-74	-532	4147	-5398	-16378	1293	1309	-3859	-5331	3420	1075	-3406	-6127	-2051	264	-3530	-6628	5237
0.872500	-27	32	88	-58	-108	-32	15	-15	-19	5	-73	-67	-96	-16	-29	-62	-117	36	-84	-32	-107	-42	-102	-70	-62	-13	-100	-14	-74	-70	-150	-74	-463	4022	-5361	-15338	1225	1850	-3820	-4702	3465	1684	-3288	-6052	-1887	748	-3259	-6690	931
0.873333	-25	42	87	-62	-105	-39	10	-18	-18	9	-73	-66	-95	4	-32	-62	-97	32	-84	-35	-107	-25	-105	-70	-63	-4	-100	-14	-74	-73	-149	-76	-373	3901	-5339	-14196	1342	2341	-3759	-4079	3547	2258	-3167	-5963	-2017	1183	-2974	-6782	2822
0.874167	-29	38	87	-59	-112	-35	8	-21	-22	3	-76	-67	-99	-18	-32	-60	-100	32	-84	-40	-105	-23	-101	-68	-65	-3	-99	-12	-82	-70	-149	-74	-553	3780	-5334	-12951	2256	2791	-3660	-3457	3572	2789	-3037	-5848	-2107	1559	-2678	-6896	3686
0.875000	-25	42	86	-59	-96	-32	11	-16	-17	7	-72	-64	-98	-12	-28	-58	-99	36	-86	-33	-108	-23	-102	-68	-64	0	-101	-11	-73	-66	-146	-74	-579	3667	-5346	-11629	3888	3178	-3532	-2859	3447	3276	-2901	-5729	-2085	1878	-2361	-7045	1756
0.875833	-29	42	88	-60	-110	-32	11	-17	-18	6	-72	-67	-97	-17	-28	-62	-101	32	-86	-32	-103	-22	-100	-68	-84	-4	-99	-13	-74	-69	-149	-75	-126	3565	-5368	-10245	3155	3508	-3365	-2286	3112	3718	-2756	-5591	-2628	2133	-2037	-7233	2436
0.876667	-26	43	86	-60	-112	-33	10	-21	-18	7	-72	-66	-97	-17	-28	-60	-98	33	-84	-33	-105	-25	-103	-68	-63	-3	-97	-14	-73	-70	-147	-74	-489	3479	-5402	-8812	2698	3776	-3163	-1735	2851	4108	-2606	-5440	-701	2335	-1694	-7452	7242
0.877500	-25	42	89	-62	-111	-31	13	-17	-16	6	-74	-66	-97	-14	-30	-60	-99	34	-85	-33	-105	-24	-117	-69	-69	-5	-102	-13	-74	-70	-148	-77	-515	3403	-5436	-7360	5363	3987	-2925	-1210	2363	4454	-2445	-5266	541	2483	-1343	-7711	3038
0.878333	-28	42	87	-59	-110	-31	12	-21	-19	7	-70	-65	-94	-14	-1	-61	-99	34	-86	-34	-104	-23	-105	-72	-66	-5	-101	-14	-75	-69	-149	-76	-656	3350	-5484	-5907	8592	4129	-2650	-717	1903	4745	-2277	-5083	-6	2574	-981	-7998	1835
0.879167	-26	40	84	-58	-112	-31	12	-17	-16	7	-72	-66	-98	-15	-30	-62	-101	34	-84	-38	-105	-24	-102	-70	-60	-1	-99	-11	-72	-72	-149	-77	-453	3311	-5500	-4473	9579	4219	-2338	-247	1281	4991	-2107	-4902	-713	2623	-611	-8317	5750
0.880000	-24	39	90	-60	-107	-33	13	-23	-17	6	-69	-63	-94	-13	-30	-61	-97	36	-85	-31	-104	-21	-101	-70	-65	-3	-96	-12	-82	-67	-146	-74	-291	3285	-5505	-3088	8190	4238	-1999	187	82	5188	-1934	-4685	-422	2628	-236	-8663	2835
0.880833	-25	42	89	-59	-110	-31	17	-18	-14	9	-70	-64	-94	-14	-28	-61	-104	35	-93	-32	-105	-21	-100	-69	-63	0	-97	-14	-70	-68	-147	-76	-374	3266	-5509	-1785	4666	4196	-1641	590	-1239	5330	-1768	-4483	-73	2592	142	-9035	4248
0.881667	-26	55	86	-59	-109	-32	15	-16	-19	3	-76	-63	-96	-15	-28	-61	-99	33	-87	-33	-105	-23	-100	-73	-67	-4	-99	-15	-74	-65	-148	-76	-284	3250	-5483	-581	-43	4094	-1272	954	-2663	5414	-1602	-4280	59	2518	508	-9429	5062
0.882500	-28	38	87	-61	-112	-34	11	-21	-21	6	-75	-64	-103	-17	-31	-59	-103	33	-88	-33	-107	-24	-102	-69	-63	-1	-98	-13	-70	-70	-148	-77	-375	3228	-5429	493	-3943	3936	-894	1312	-4163	5461	-1440	-4082	785	2418	878	-9821	3604
0.883333	-13	39	90	-61	-111	-35	15	-18	-14	4	-76	-70	-94	-17	-28	-60	-100	36	-88	-33	-107	-22	-99	-73	-66	-3	-100	-9	-85	-70	-148	-77	-638	3198	-5341	1418	-5211	3722	-518	1608	-5292	5448	-1292	-3891	1318	2292	1235	-10219	3569
0.884167	-26	39	88	-61	-109	-34	10	-16	-22	5	-73	-62	-97	-21	-36	-61	-111	33	-88	-33	-105	-24	-98	-73	-62	-1	-99	-14	-73	-70	-147	-76	311	3152	-5230	2180	-8094	3453	-155	1885	-6819	5391	-1158	-3720	-529	2142	1571	-10598	1737
0.885000	-28	41	90	-75	-109	-38	15	-17	-19	4	-75	-65	-96	-14	-28	-61	-101	34	-88	-33	-108	-24	-97	-70	-64	-4	-91	-15	-74	-69	-145	-76	-299	3081	-5083	2766	-10340	3140	198	2134	-8473	5276	-1040	-3571	1348	1979	1894	-10980	5817
0.885833	-28	36	85	-62	-109	-34	12	-18	-19	2	-70	-66	-102	-21	-29	-61	-104	33	-91	-16	-105	-24	-99	-75	-67	-1	-99	-13	-74	-70	-148	-78	-498	2980	-4905	3202	-8558	2809	520	2343	-9447	5120	-925	-3442	1711	1793	2193	-11327	2281
0.886667	-24	39	90	-60	-105	-32	12	-14	-17	6	-72	-65	-95	-16	-28	-59	-98	34	-86	-32	-105	-23	-97	-70	-63	-3	-100	-14	-76	-70	-146	-75	-221	2845	-4690	3448	-6148	2383	821	2525	-10134	4911	-830	-3345	1557	1591	2468	-11645	1243
0.887500	-28	37	91	-58	-107	-31	15	-12	-17	9	-72	-63	-92	-14	-26	-58	-100	35	-88	-31	-118	-19	-96	-69	-63	-1	-95	-11	-70	-70	-146	-74	-598	2668	-4445	3520	-1572	1959	1087	2665	-10245	4655	-745	-3262	1769	1380	2717	-11916	1938
0.888333	-24	43	90	-57	-114	-31	15	-12	-14	6	-72	-62	-94	-14	-27	-56	-96	36	-87	-31	-102	-21	-97	-65	-59	-1	-90	-13	-73	-68	-145	-72	-751	2452	-4175	3432	3900	1502	1317	2764	-10123	4346	-673	-3238	1681	1150	2937	-12137	-855
0.889167	-30	39	88	-60	-110	-32	16	-13	-17	7	-73	-66	-95	-14	-28	-59	-99	37	-85	-34	-104	-23	-97	-66	-63	0	-99	-13	-73	-69	-147	-75	-275	2191	-3876	3194	5288	1016	1507	2812	-10176	3988	-608	-3240	-466	903	3125	-12301	-1870
0.890000	-26	40	97	-57	-111	-33	8	-11	-23	4	-77	-68	-98	-17	-34	-64	-103	32	-90	-33	-109	-26	-107	-74	-67	-3	-101	-16	-76	-75	-153	-79	-580	1889	-3549	2817	1777	510	1677	2807	-10346	3582	-552	-3285	105	633	3278	-12398	2223
0.890833	-31	33	81	-68	-116	-40	6	-19	-27	2	-79	-69	-104	-19	-45	-65	-107	30	-92	-36	-110	-27	-102	-72	-68	-4	-101	-15	-77	-73	-151	-80	-736	1550	-3198	2335	-167	0	1819	2750	-10298	3136	-488	-3348	1699	365	3409	-12416	-758
0.891667	-28	35	88	-63	-113	-34	10	-16	-24	2	-76	-68	-102	-19	-32	-63	-103	33	-83	-34	-108	-24	-104	-73	-66	-1	-98	-13	-78	-96	-150	-75	-725	1173	-2816	1763	-503	-518	1936	2630	-9964	2647	-419	-3458	1183	62	3507	-12361	-4734
0.892500	-25	41	87	-62	-111	-36	10	-14	-18	13	-76	-65	-96	-17	-31	-61	-99	26	-86	-35	-110	-25	-102	-70	-63	0	-98	-13	-70	-69	-147	-76	-680	767	-2416	1132	-1395	-1039	2035	2446	-9356	2118	-315	-3573	-112	-246	3580	-12226	-586
0.893333	-28	40	88	-59	-110	-33	11	-14	-18	4	-74	-67	-98	-17	-33	-59	-102	36	-86	-31	-108	-22	-100	-67	-65	2	-98	-11	-77	-72	-149	-76	-458	329	-1991	460	-2650	-1556	2124	2192	-8374	1550	-242	-3719	-229	-577	3633	-12011	-3121
0.894167	-24	42	88	-61	-112	-34	9	3	-16	5	-74	-66	-99	-16	-31	-58	-95	34	-86	-32	-108	-24	-101	-68	-62	1	-98	-12	-73	-66	-147	-75	-528	-125	-1551	-223	-3541	-2074	2210	1863	-7011	953	-127	-3882	379	-920	3666	-11716	-3234
0.895000	-24	43	126	-55	-110	-34	10	-15	-16	6	-72	-65	-96	-18	-31	-57	-97	36	-84	-30	-104	-21	-110	-69	-60	1	-97	-12	-73	-68	-146	-74	-516	-598	-1092	-911	-3056	-2581	2300	1467	-5338	334	5	-4059	809	-1281	3682	-11348	-1773
0.895833	-23	45	89	-59	-105	-32	11	-17	-17	8	-67	-63	-94	-16	-30	-57	-96	36	-57	-29	-105	-23	-100	-67	-61	0	-96	-10	-70	-68	-130	-72	-405	-1078	-616	-1563	-994	-3084	2397	997	-3107	-300	166	-4237	645	-1642	3693	-10903	-2943
0.896667	-24	79	89	-60	-110	-33	13	-15	-16	7	-72	-67	-97	-17	-32	-57	-99	30	-85	-33	-104	-21	-100	-69	-65	0	-99	-12	-72	-68	-148	-76	-729	-1564	-130	-2168	2814	-3565	2516	457	-654	-946	352	-4417	822	-2016	3711	-10396	-2253
0.897500	-23	42	87	-58	-112	-35	11	-16	-16	-3	-76	-67	-97	-19	-21	-57	-101	33	-85	-34	-108	-25	-102	-73	-66	0	-99	-12	-76	-70	-148	-74	-11	-2045	368	-2717	4737	-4039	2650	-150	1355	-1591	567	-4599	-1347	-2389	3703	-9823	-3735
0.898333	-24	42	88	-62	-132	-36	10	-17	-21	4	-77	-70	-97	-22	-36	-63	-103	32	-88	-36	-109	-29	-103	-73	-67	-5	-104	-16	-77	-72	-184	-79	164	-2522	873	-3187	2395	-4500	2811	-816	2857	-2236	804	-4757	-742	-2761	3711	-9211	884
0.899167	-29	39	80	-63	-116	-39	7	-23	-21	0	-76	-69	-100	-24	-35	-61	-100	29	-91	-5	-107	-23	-102	-72	-67	-5	-101	-15	-77	-70	-149	-76	-206	-2972	1396	-3575	1541	-4938	3003	-1537	4540	-2852	1075	-4896	79	-3110	3732	-8551	115
0.900000	-28	41	90	-58	-108	-33	12	-17	-17	4	-74	-65	-98	-19	-33	-61	-101	8	-86	-53	-107	-23	-103	-69	-63	0	-108	-15	-75	-69	-149	-75	51	-3405	1904	-3876	-744	-5355	3226	-2287	6021	-3440	1371	-5014	-380	-3439	3771	-7867	-833
0.900833	-24	42	92	-57	-110	-32	12	-16	-18	5	-72	-63	-96	-15	-29	-56	-101	32	-85	-30	-107	-21	-98	-68	-65	-4	-101	-11	-76	-68	-147	-72	-205	-3822	2424	-4095	-2616	-5753	3479	-3077	7579	-3996	1687	-5109	-734	-3743	3822	-7164	2485
0.901667	-28	40	88	-60	-111	-31	13	-15	-19	6	-73	-66	-97	-22	-30	-58	-103	35	-86	-31	-107	-23	-105	-68	-62	0	-100	-14	-73	-67	-148	-74	-197	-4199	2945	-4238	-3970	-6130	3759	-3883	9017	-4491	2030	-5180	-405	-4015	3890	-6458	690
0.902500	-23	42	90	-59	-111	-32	12	-17	-18	35	-73	-63	-95	-16	-29	-58	-97	34	-85	-31	-107	-23	-99	-70	-64	-4	-103	-14	-75	-69	-149	-73	329	-4537	3467	-4316	-5903	-6483	4071	-4698	10118	-4972	2384	-5225	-1701	-4249	3968	-5763	-756
0.903333	-27	42	86	-59	-108	-33	15	-13	-19	7	-75	-62	-95	-13	-30	-60	-86	32	-86	-31	-113	-22	-100	-67	-62	-4	-102	-12	-72	-67	-150	-73	232	-4840	3984	-4332	-9720	-6814	4410	-5518	11218	-5409	2763	-5238	-1205	-4438	4061	-5092	2818
0.904167	-24	42	87	-57	-107	-31	13	-17	-16	5	-74	-63	-95	-16	-59	-60	-97	37	-84	-29	-104	-23	-102	-69	-63	-1	-102	-13	-74	-62	-148	-73	-6	-5088	4497	-4312	-10415	-7118	4774	-6304	12309	-5730	3154	-5234	160	-4581	4164	-4448	2465
0.905000	-27	39	85	-67	-110	-30	15	-13	-16	5	-72	-65	-94	-14	-26	-58	-101	34	-93	-28	-104	-21	-103	-68	-65	-1	-104	-13	-74	-68	-146	-74	-15	-5289	5018	-4258	-8739	-7391	5157	-7092	13298	-6015	3558	-5200	211	-4677	4276	-3848	-3383
0.905833	-26	39	102	-58	-109	-31	10	-14	-21	6	-74	-59	-94	-15	-29	-59	-97	38	-83	-29	-104	-22	-100	-70	-63	-1	-120	-11	-72	-70	-147	-70	15	-5424	5537	-4192	-7078	-7622	5556	-7829	14414	-6234	3965	-5154	-604	-4720	4394	-3289	-231
0.906667	-24	39	86	-62	-109	-33	13	-15	-18	5	-74	-64	-96	-19	-31	-58	-100	34	-90	-27	-108	-23	-96	-69	-66	-4	-102	-13	-75	-72	-149	-74	337	-5505	6039	-4137	-6282	-7852	5969	-8520	15206	-6391	4376	-5093	-997	-4719	4510	-2797	-1451
0.907500	-4	39	86	-61	-110	-36	13	-19	-16	3	-76	-66	-96	-15	-29	-59	-100	35	-83	-29	-102	-22	-98	-67	-63	-3	-100	-11	-72	-50	-146	-69	246	-5511	6537	-4091	-6243	-8023	6381	-9150	15983	-6484	4793	-5022	-303	-4667	4631	-2355	-2329
0.908333	-19	41	89	-59	-110	-30	16	-13	-17	8	-72	-64	-93	-14	-26	-58	-98	36	-99	-32	-105	-22	-98	-67	-61	-1	-99	-10	-64	-69	-144	-70	312	-5453	7018	-4083	-6412	-8169	6797	-9716	16606	-6517	5207	-4945	1080	-4579	4749	-1991	665
0.909167	-25	41	92	-58	-108	-33	13	-13	-13	16	-44	-62	-94	-15	-27	-57	-99	39	-85	-27	-101	-18	-97	-69	-64	-1	-101	-11	-73	-72	-148	-74	290	-5328	7479	-4111	-6207	-8272	7200	-10221	16372	-6490	5606	-4881	1389	-4461	4857	-1696	194
0.910000	-26	39	88	-35	-109	-32	12	-14	-16	5	-73	-64	-96	-17	-30	-58	-98	36	-85	-31	-108	-24	-102	-74	-62	-3	-100	-12	-74	-75	-147	-75	-268	-5132	7915	-4189	-5039	-8336	7600	-10644	15465	-6412	5990	-4823	1154	-4310	4966	-1473	809
0.910833	-38	40	86	-62	-115	-34	22	-17	-21	5	-74	-64	-98	-17	-32	-62	-101	35	-84	-32	-110	-24	-100	-70	-67	-3	-101	-23	-75	-73	-149	-77	192	-4869	8320	-4313	-3796	-8357	7965	-10994	13716	-6287	6361	-4779	-1063	-4144	5067	-1319	-673
0.911667	-24	41	86	-61	-112	-33	13	-15	-18	5	-73	-63	-87	-16	-30	-59	-97	39	-88	-31	-104	-25	-102	-67	-60	-1	-100	-12	-75	-75	-146	-75	757	-4540	8684	-4486	-5849	-8340	8313	-11264	11302	-6113	6705	-4758	-1441	-3957	5173	-1229	1921
0.912500	-26	15	88	-58	-107	-31	12	-10	-17	8	-72	-64	-95	-15	-31	-60	-97	37	-84	-29	-104	-19	-99	-68	-63	0	-96	-13	-74	-68	-144	-73	-119	-4134	9004	-4704	-5014	-8277	8622	-11462	9760	-5906	7027	-4759	175	-3773	5273	-1211	2369
0.913333	-25	42	99	-60	-110	-32	12	-13	-15	10	-74	-63	-96	-14	-30	-60	-107	36	-85	-31	-107	-15	-101	-67	-63	-3	-103	-12	-73	-68	-145	-72	115	-3721	9268	-4955	-4869	-8179	8898	-11584	7908	-5662	7325	-4792	198	-3589	5379	-1270	-1447
0.914167	-26	42	90	-60	-108	-30	13	-14	-16	9	-73	-65	-95	-18	-32	-61	-100	37	-84	-29	-105	-22	-99	-66	-63	0	-97	-15	-76	-73	-147	-76	-18	-3245	9472	-5236	-4347	-8038	9127	-11614	6169	-5388	7563	-4854	3	-3410	5479	-1341	1917
0.915000	-25	39	90	-58	-110	-31	11	-18	-16	7	-73	-62	-97	-14	-32	-64	-100	54	-85	-31	-107	-24	-102	-70	-66	9	-98	-13	-75	-72	-147	-79	-186	-2740	9611	-5534	-3252	-7865	9297	-11629	5024	-5103	7758	-4958	214	-3250	5578	-1483	246
0.915833	-15	38	87	-61	-112	-33	10	-17	-26	5	-69	-64	-100	-16	-34	-65	-104	38	-84	-32	-107	-23	-99	-68	-66	-3	-97	-10	-77	-69	-147	-78	-22	-2209	9685	-5783	-1395	-7654	9420	-11547	4267	-4788	7908	-5087	-427	-3102	5685	-1667	-2740
0.916667	-28	40	89	-63	-111	-33	13	-21	-21	6	-72	-65	-77	1	-32	-63	-104	38	-86	-32	-109	-25	-103	-67	-64	-1	-98	-14	-75	-75	-150	-76	68	-1675	9689	-6116	-1702	-7419	9478	-11419	3744	-4465	7994	-5254	-333	-2974	5792	-1884	-835
0.917500	-29	41	90	-62	-112	-35	13	-16	-19	6	-70	-67	-101	-17	-32	-65	-100	35	-86	-35	-105	-22	-99	-67	-67	-1	-98	-17	-74	-70	-150	-77	-103	-1143	9622	-6348	132	-7146	9473	-11237	3240	-4130	8018	-5453	576	-2860	5898	-2131	518
0.918333	-21	37	87	-60	-111	-36	13	-18	-21	2	-75	-64	-97	-16	-33	-62	-101	36	-84	-33	-110	-26	-100	-70	-65	-5	-100	-16	-74	-72	-150	-78	-12	-634	9485	-6549	4434	-6856	9398	-11012	2448	-3786	7975	-5681	-185	-2765	6000	-2399	-6178
0.919167	-26	38	88	-63	-109	-34	10	-15	-17	3	-74	-66	-98	-35	-31	-63	-102	32	-87	-35	-109	-26	-99	-68	-65	-1	-100	-16	-73	-72	-150	-76	-207	-156	9289	-6707	8148	-6540	9265	-10745	1623	-3432	7863	-5934	-1496	-2677	6102	-2675	-4027
0.920000	-26	40	89	-59	-112	-32	13	-15	-19	5	-70	-63	-95	-13	-30	-45	-97	39	-82	-33	-103	-25	-98	-68	-62	-7	-97	-12	-74	-67	-144	-76	-61	291	9038	-6755	9594	-6210	9066	-10444	175	-3080	7685	-6204	-1904	-2597	6201	-2964	-3582
0.920833	-26	44	91	-59	-114	-31	17	-11	-16	19	-69	-62	-96	-13	-26	-59	-101	36	-83	-33	-103	-22	-97	-65	-59	2	-96	-23	-74	-66	-146	-62	-41	688	8730	-6749	9282	-5871	8805	-10116	-1798	-2730	7438	-6480	-1974	-2519	6279	-3257	-5632
0.921667	-24	39	91	-58	-108	-31	18	-14	-18	10	-73	-62	-95	-14	-30	-35	-100	37	-82	-32	-105	-22	-96	-69	-64	0	-98	-13	-72	-69	-147	-73	43	1026	8389	-6662	7234	-5533	8485	-9771	-4047	-2383	7121	-6773	-2212	-2438	6343	-3553	-2380
0.922500	-47	38	88	-60	-110	-34	16	-15	-17	8	-73	-62	-98	-15	-29	-60	-102	34	-85	-34	-105	-23	-99	-68	-62	0	-98	-17	-73	-70	-147	-75	33	1305	7990	-6500	4296	-5189	8110	-9406	-6463	-2044	6750	-7059	-2393	-2349	6388	-3840	-2981
0.923333	-23	40	89	-60	-111	-31	16	-14	-19	3	-75	-66	-100	-15	-30	-59	-66	36	-86	-33	-109	-29	-96	-72	-67	-6	-101	-15	-75	-70	-149	-77	-317	1523	7618	-6256	1951	-4852	7686	-9025	-8663	-1720	6314	-7350	-1969	-2244	6402	-4122	-3130
0.924167	-31	36	88	-61	-112	-34	10	-17	-22	3	-67	-67	-80	-21	-32	-61	-104	34	-85	-33	-108	-24	-98	-69	-67	0	-99	-12	-73	-61	-146	-74	-65	1678	7220	-5944	404	-4522	7223	-8634	-10394	-1395	5846	-7600	-2417	-2114	6398	-4385	-4025
0.925000	-27	38	88	-58	-110	-32	13	-15	-17	5	-74	-65	-95	-14	-27	-58	-97	37	-84	-31	-108	-22	-98	-70	-65	-1	-99	-15	-78	-69	-147	-76	760	1778	6821	-5569	-4587	-4209	6738	-8240	-12390	-1096	5334	-7841	-2525	-1962	6358	-4635	-2354
0.925833	-25	33	89	-60	-110	-31	13	-15	-19	8	-41	-61	-97	-11	-28	-60	-101	35	-84	-32	-107	-22	-96	-70	-62	0	-96	-11	-74	-69	-149	-76	-150	1819	6433	-5147	-6797	-3914	6224	-7842	-13285	-813	4808	-8044	-707	-1780	6290	-4868	2381
0.926667	-26	41	90	-58	-110	-33	16	-14	-17	7	-75	-63	-96	-13	-26	-64	-99	35	-84	-33	-105	-22	-96	-68	-62	3	-99	-14	-74	-70	-145	-72	75	1809	6070	-4694	-7230	-3643	5679	-7450	-13005	-555	4266	-8219	-737	-1562	6189	-5080	-52
0.927500	-24	40	90	-59	-110	-30	17	-11	-16	8	-69	-61	-91	-12	-27	-55	-98	35	-81	-28	-107	-24	-95	-67	-62	5	-98	-10	-74	-53	-145	-70	-231	1754	5741	-4227	-6248	-3394	5169	-7063	-12132	-316	3723	-8346	-197	-1316	6052	-5268	4017
0.928333	-22	43	92	-56	-107	-28	15	-12	-15	9	-69	-63	-95	-12	-28	-52	-96	39	-79	-29	-118	-22	-95	-66	-62	1	-97	-13	-70	-68	-143	-70	-305	1669	5447	-3756	-3806	-3174	4643	-6680	-10415	-100	3184	-8431	969	-1041	5881	-5440	4315
0.929167	-23	44	91	-58	-107	-27	18	-7	-13	10	-66	-49	-90	-11	-25	-53	-94	44	-81	-28	-104	-19	-96	-65	-62	2	-96	-11	-66	-67	-160	-70	-103	1553	5195	-3305	218	-2981	4129	-6315	-7883	88	2668	-8466	641	-738	5686	-5589	2719
0.930000	-24	44	88	-57	-107	-29	15	-13	-17	6	-70	-65	-96	-30	-31	-57	-100	30	-85	-29	-104	-21	-101	-91	-63	-1	-99	-14	-75	-73	-148	-74	75	1416	4982	-2875	2133	-2841	3627	-5966	-5353	250	2179	-8449	-129	-422	5455	-5720	4506
0.930833	-28	41	87	-61	-112	-35	10	-21	-21	4	-73	-64	-99	-17	-31	-58	-101	35	-85	-32	-107	-27	-104	-70	-64	0	-99	-14	-74	-73	-149	-81	-158	1274	4816	-2491	4953	-2677	3159	-5629	-2816	392	1729	-8381	1292	-80	5211	-5823	8269
0.931667	-25	39	88	-60	-112	-32	11	-16	-22	3	-74	-66	-100	-19	-31	-58	-103	35	-90	-34	-129	-24	-102	-69	-65	-3	-101	-16	-79	-75	-151	-78	67	1126	4700	-2156	9640	-2557	2724	-5323	-897	512	1319	-8262	1447	273	4941	-5909	2178
0.932500	-31	38	84	-61	-117	-39	7	-18	-25	33	-76	-63	-101	-17	-31	-61	-103	34	-86	-33	-111	-23	-104	-68	-67	0	-100	-25	-78	-73	-151	-74	-27	992	4621	-1878	13780	-2467	2327	-5028	435	623	955	-8088	-32	636	4667	-5964	2089
0.933333	-27	42	87	-58	-112	-32	10	-14	-21	5	-73	-65	-100	-15	-31	-60	-104	35	-86	-30	-107	-22	-102	-68	-65	-8	-99	-14	-74	-73	-149	-74	15	868	4584	-1665	16028	-2391	1969	-4758	937	716	631	-7868	-1104	993	4374	-6006	3577
0.934167	-26	41	93	-59	-111	-39	9	-15	-18	6	-70	-63	-96	-15	-29	-57	-99	35	-84	-30	-104	-23	-103	-67	-64	9	-99	-12	-72	-72	-145	-73	-16	761	4554	-1523	17217	-2334	1652	-4519	627	801	362	-7604	-1598	1341	4082	-6030	-8
0.935000	-26	43	90	-56	-109	-33	12	-11	-14	7	-70	-62	-95	-3	-30	-58	-100	36	-85	-32	-116	-24	-102	-69	-64	-1	-96	-12	-74	-70	-148	-74	-39	674	4599	-1447	17589	-2294	1380	-4313	-149	881	129	-7301	-2739	1674	3782	-6050	1506
0.935833	-25	42	88	-58	-110	-30	12	-14	-17	8	-73	-63	-96	-15	-28	-57	-99	36	-85	-31	-103	-23	-100	-68	-63	0	-95	-12	-73	-64	-145	-75	-299	614	4644	-1442	17601	-2262	1148	-4140	-1160	960	-61	-6966	-3635	1985	3486	-6052	1123
0.936667	-26	41	90	-60	-107	-32	12	-13	-17	6	-72	-61	-97	-15	-44	-61	-100	36	-86	-32	-96	-22	-100	-67	-64	-1	-97	-13	-74	-70	-150	-75	-652	576	4691	-1496	18431	-2240	963	-3999	-1984	1045	-225	-6597	-2677	2274	3186	-6058	596
0.937500	-28	70	89	-57	-110	-33	11	-6	-22	6	-75	-64	-96	-14	-30	-58	-100	33	-86	-32	-103	-21	-101	-72	-65	0	-97	-13	-75	-65	-147	-75	-913	574	4746	-1608	20669	-2223	811	-3905	-2693	1137	-361	-6206	-3168	2532	2886	-6054	188
0.938333	-26	40	86	-58	-112	-33	11	-15	-21	5	-74	-66	-98	-16	-33	-61	-103	33	-92	-35	-105	-22	-102	-69	-65	0	-103	-15	-75	-70	-148	-77	-275	586	4797	-1769	19208	-2212	699	-3850	-4009	1242	-480	-5805	-5380	2761	2587	-6066	439
0.939167	-27	37	85	-59	-113	-36	9	-17	-40	1	-77	-66	-99	-19	-33	-61	-102	32	-90	-33	-104	-24	-101	-72	-67	-6	-102	-14	-77	-70	-144	-74	-971	633	4846	-1978	17734	-2199	614	-3840	-4913	1362	-591	-5396	-3539	2960	2294	-6088	5754
0.940000	-30	35	86	-62	-110	-33	11	-16	-22	2	-75	-95	-98	-17	-32	-63	-107	29	-92	-35	-93	-23	-103	-72	-65	-3	-97	-16	-75	-73	-151	-78	-897	699	4877	-2219	16711	-2177	577	-3871	-5416	1498	-693	-4984	-3474	3130	1997	-6129	2556
0.940833	-28	38	86	-59	-109	-36	9	-18	-21	3	-76	-66	-97	-17	-33	-61	-100	34	-88	-32	-103	-21	-103	-70	-65	-1	-99	-13	-74	-69	-148	-70	-690	792	4896	-2486	14060	-2165	561	-3953	-5913	1649	-798	-4590	-3269	3282	1703	-6200	5228
0.941667	-28	36	85	-60	-110	-32	13	-14	-16	8	-74	-65	-76	-13	-31	-61	-101	33	-91	-35	-103	-25	-101	-69	-64	-3	-100	-14	-73	-69	-147	-76	-478	895	4889	-2781	11315	-2141	560	-4079	-5917	1818	-914	-4215	-2013	3406	1400	-6305	6867
0.942500	-23	38	85	-61	-110	-33	13	-15	-19	2	-43	-68	-95	-12	-31	-61	-99	34	-88	-35	-104	-23	-99	-70	-61	-1	-100	-18	-72	-69	-146	-69	-468	1016	4858	-3088	9242	-2110	576	-4254	-5441	2003	-1042	-3883	-562	3518	1098	-6457	5465
0.943333	-4	38	86	-59	-105	-33	13	-15	-22	5	-76	-68	-97	-14	-30	-60	-100	33	-101	-35	-104	-22	-115	-72	-63	-3	-99	-13	-73	-68	-148	-74	-165	1143	4805	-3406	4629	-2065	603	-4484	-4930	2197	-1181	-3588	12	3620	792	-6665	6108
0.944167	-28	38	89	-59	-110	-31	12	-16	-22	3	-75	-66	-97	-15	-31	-62	-99	36	-85	-33	-108	-25	-101	-70	-62	-1	-100	-19	-75	-70	-150	-83	-484	1283	4730	-3733	-490	-2009	631	-4766	-4215	2401	-1341	-3356	2611	3718	481	-6937	10800
0.945000	-26	37	86	-62	-110	-34	12	-16	-15	4	-73	-67	-95	-15	-29	-56	-99	42	-87	-38	-104	-24	-99	-70	-65	-1	-99	-16	-74	-73	-147	-74	-352	1423	4625	-4056	-3159	-1937	658	-5094	-3134	2606	-1516	-3188	4535	3818	167	-7275	6696
0.945833	-28	37	87	-58	-124	-32	13	-13	-21	5	-70	-65	-94	-14	-27	-59	-98	36	-84	-30	-102	-22	-99	-69	-61	1	-95	-13	-70	-70	-148	-74	-243	1567	4516	-4400	-5283	-1847	677	-5466	-1394	2812	-1703	-3099	5246	3928	-145	-7690	4791
0.946667	-23	38	89	-61	-111	-33	13	-13	-17	5	-73	-64	-95	-14	-28	-59	-98	16	-84	-34	-105	-23	-97	-68	-63	0	-97	-12	-70	-68	-146	-70	-15	1705	4382	-4738	-8401	-1741	685	-5883	580	3016	-1903	-3091	5787	4055	-462	-8183	6977
0.947500	-22	39	90	-59	-109	-50	16	-16	-15	5	-75	-65	-97	-17	-29	-59	-98	36	-85	-30	-104	-33	-100	-69	-61	0	-98	-15	-73	-69	-149	-68	-72	1852	4243	-5078	-11925	-1626	679	-6336	2532	3204	-2123	-3175	6071	4187	-778	-8749	2352
0.948333	-24	40	88	-58	-112	-34	15	-15	-15	5	-76	-65	-96	-21	-30	-61	-100	34	-84	-33	-105	-27	-101	-52	-63	0	-100	-12	-72	-70	-147	-74	-201	1981	4095	-5421	-15257	-1497	641	-6829	4761	3386	-2347	-3350	5819	4333	-1092	-9390	2168
0.949167	-25	38	86	-60	-110	-34	9	-19	-19	3	-73	-66	-101	-18	-31	-63	-100	33	-84	-32	-102	-23	-101	-68	-63	0	-99	-14	-73	-73	-147	-74	-86	2119	3951	-5761	-18503	-1355	580	-7335	6877	3531	-2577	-3612	5536	4486	-1399	-10089	995
0.950000	-26	37	88	-61	-114	-35	9	-15	-19	3	-75	-68	-98	-3	-33	-63	-101	34	-86	-34	-110	-28	-103	-74	-65	-4	-102	-15	-75	-72	-149	-76	-126	2243	3827	-6111	-20374	-1215	482	-7868	8647	3657	-2814	-3958	5391	4639	-1696	-10844	-2271
0.950833	-27	36	85	-62	-112	-38	30	-16	-23	4	-76	-69	-100	-21	-32	-65	-100	32	-87	-38	-109	-24	-104	-74	-74	-4	-118	-16	-78	-75	-150	-77	-379	2373	3689	-6452	-19264	-1076	354	-8400	10611	3756	-3049	-4381	5075	4786	-1992	-11645	-3866
0.951667	-26	38	84	-63	-114	-36	9	-17	-18	2	-75	-66	-98	-32	-30	-61	-102	30	-86	-36	-108	-24	-100	-74	-69	-4	-99	-15	-77	-72	-148	-77	537	2507	3580	-6790	-19865	-945	181	-8912	11704	3821	-3278	-4867	3132	4926	-2265	-12465	-6866
0.952500	-24	36	96	-60	-110	-34	-39	-21	-17	4	-75	-65	-96	-16	-34	-64	-102	34	-85	-32	-102	-25	-100	-72	-66	-5	-100	-13	-77	-78	-149	-76	141	2638	3504	-7124	-21007	-832	-30	-9426	12254	3851	-3511	-5417	3693	5036	-2531	-13298	-3653
0.953333	-27	38	87	-57	-110	-35	11	-15	-18	5	-72	-64	-96	-17	-28	-59	-100	36	-81	-32	-107	-23	-98	-77	-64	-3	-98	-13	-72	-73	-147	-75	22	2780	3451	-7453	-18987	-724	-283	-9907	13057	3841	-3750	-6011	3187	5118	-2787	-14127	-7639
0.954167	-27	39	87	-58	-109	-17	11	-14	-18	2	-77	-67	-95	-14	-30	-61	-101	34	-83	-33	-107	-23	-97	-69	-61	0	-101	-12	-72	-69	-146	-73	429	2919	3420	-7797	-17034	-677	-584	-10362	12911	3790	-3987	-6639	2311	5156	-3039	-14941	-8385
0.955000	-26	38	87	-59	-108	-33	12	-14	-21	3	-75	-62	-96	-14	-13	-57	-99	34	-82	-33	-104	-23	-91	-69	-65	-4	-99	-13	-76	-73	-147	-73	423	3081	3423	-8092	-14622	-656	-932	-10776	11934	3690	-4234	-7287	1315	5141	-3290	-15713	-6576
0.955833	-27	39	85	-58	-112	-35	13	-12	-16	5	-73	-65	-98	-14	-30	-60	-104	35	-85	-33	-110	-21	-98	-66	-64	0	-98	-12	-77	-70	-145	-78	309	3247	3450	-8405	-11376	-678	-1322	-11144	10010	3541	-4490	-7944	893	5070	-3553	-16443	-8384
0.956667	-27	40	86	-61	-110	-35	11	-33	-21	1	-79	-66	-98	-19	-28	-63	-98	33	-85	-36	-108	-28	-100	-72	-68	-5	-103	-15	-77	-77	-150	-78	763	3427	3503	-8704	-9667	-748	-1752	-11472	7190	3336	-4768	-8607	-213	4932	-3833	-17126	-8507
0.957500	-29	32	84	-64	-111	-35	10	-18	-22	3	-79	-68	-97	-18	-35	-63	-102	30	-88	-36	-104	-25	-99	-72	-66	-6	-99	-14	-76	-74	-150	-77	426	3620	3559	-8986	-9778	-866	-2214	-11746	3948	3070	-5060	-9248	688	4737	-4127	-17740	-3263
0.958333	-28	38	86	-60	-111	-35	11	-21	-19	3	-75	-69	-98	-19	-33	-62	-88	32	-85	-34	-107	-26	-102	-74	-67	-5	-101	-16	-79	-78	-149	-74	261	3831	3678	-9261	-7799	-1037	-2710	-11958	247	2741	-5388	-9876	1147	4476	-4452	-18299	-5237
0.959167	-28	37	85	-63	-112	-34	8	-17	-19	4	-75	-69	-98	-17	-46	-61	-100	30	-86	-38	-107	-25	-100	-70	-65	-3	-100	-15	-75	-72	-148	-74	148	4053	3789	-9520	-4844	-1262	-3232	-12155	-3310	2353	-5742	-10469	246	4156	-4807	-18750	-8713
0.960000	-26	39	89	-57	-112	-34	12	-16	-18	8	-73	-65	-96	-14	-29	-59	-97	35	-83	-51	-107	-23	-100	-67	-63	0	-98	-14	-73	-73	-147	-72	190	4296	3905	-9764	-2661	-1534	-3770	-12294	-6531	1901	-6126	-11027	-800	3787	-5205	-19144	-4143
0.960833	-24	41	92	-81	-109	-32	15	-13	-13	7	-70	-65	-95	-14	-28	-58	-95	38	-83	-35	-104	-24	-98	-63	-62	1	-98	-12	-74	-69	-145	-72	251	4546	4028	-10006	-1420	-1857	-4325	-12394	-9698	1381	-6543	-11549	-997	3354	-5646	-19476	-6772
0.961667	-25	40	92	-58	-105	-32	15	-17	-16	7	-70	-64	-97	-15	-29	-59	-98	52	-82	-30	-104	-21	-98	-66	-63	0	-97	-11	-73	-72	-152	-73	-153	4806	4143	-10231	-203	-2217	-4879	-12464	-12091	803	-6990	-12027	-692	2871	-6132	-19744	-6512
0.962500	-25	40	92	-72	-107	-38	12	-17	-16	6	-72	-62	-96	-18	-27	-56	-97	36	-81	-31	-103	-23	-98	-83	-59	6	-94	-11	-73	-72	-145	-70	-581	5083	4260	-10447	752	-2636	-5431	-12499	-13376	166	-7462	-12458	-515	2354	-6653	-19945	-4256
0.963333	-24	42	92	-58	-109	-31	16	-15	-15	4	-74	-61	-96	-14	-26	-59	-98	36	-83	-31	-103	-22	-98	-65	-62	1	-98	-12	-70	-69	-146	-74	-1247	5356	4347	-10649	1344	-3082	-5971	-12512	-13698	-527	-7947	-12831	-280	1797	-7211	-20096	-6026
0.964167	-26	39	91	-58	-109	-34	11	-18	-8	5	-73	-64	-96	-17	-30	-59	-101	34	-84	-32	-105	-23	-102	-72	-67	0	-99	-12	-74	-69	-146	-74	-2360	5638	4427	-10841	3788	-3562	-6493	-12499	-12909	-1267	-8443	-13151	190	1211	-7786	-20192	-5969
0.965000	-30	38	89	-59	-112	-33	10	-15	-21	8	-75	-67	-97	-18	-30	-60	-121	27	-121	-35	-107	-27	-99	-72	-64	0	-100	-14	-78	-70	-149	-79	-1711	5916	4490	-11024	5613	-4071	-6991	-12468	-11826	-2043	-8931	-13408	-1513	602	-8384	-20245	-7945
0.965833	-28	35	90	-53	-114	-38	10	-24	-22	1	-75	-66	-99	-19	-31	-60	-101	32	-88	-32	-107	-24	-104	-69	-52	-1	-99	-15	-74	-73	-147	-74	-1584	6208	4545	-11193	4530	-4593	-7448	-12412	-10697	-2842	-9395	-13596	-1199	-38	-8972	-20245	-4610
0.966667	-27	37	87	-60	-109	-34	15	-15	-17	6	-73	-63	-95	-17	-29	-60	-100	34	-109	-31	-109	-26	-99	-66	-64	1	-98	-15	-73	-67	-147	-74	-2313	6487	4572	-11352	5811	-5098	-7862	-12341	-8691	-3651	-9826	-13722	-1049	-682	-9547	-20204	-5199
0.967500	-24	38	89	-60	-101	-29	16	-14	-18	5	-74	-61	-93	-14	-29	-57	-95	34	-66	-28	-102	-21	-97	-65	-62	0	-99	-13	-72	-68	-143	-74	-1536	6760	4590	-11496	5794	-5658	-8227	-12256	-7036	-4467	-10212	-13780	-1493	-1334	-10091	-20122	-5513
0.968333	-24	38	89	-59	-111	-32	17	-14	-14	7	-76	-62	-97	-16	-26	-56	-102	36	-86	-30	-104	-23	-98	-65	-62	1	-100	-12	-70	-67	-145	-74	-1379	7029	4589	-11638	5637	-6192	-8534	-12157	-5461	-5262	-10539	-13771	-2053	-1980	-10588	-19991	-1707
0.969167	-24	34	89	-57	-107	-30	16	-18	-15	7	-70	-53	-97	-15	-26	-56	-97	34	-82	-29	-105	-21	-98	-65	-63	1	-99	-12	-75	-69	-146	-69	-1473	7287	4579	-11767	5992	-6721	-8789	-12053	-3949	-6028	-10803	-13708	-2140	-2624	-11030	-19815	-2218
0.970000	-27	36	89	-60	-111	-33	15	-15	-19	5	-69	-62	-96	-16	-29	-58	-101	33	-86	-6	-107	-23	-99	-67	-66	-3	-100	-15	-74	-72	-149	-76	-630	7529	4548	-11894	5711	-7232	-8973	-11940	-2783	-6747	-10994	-13585	-3381	-3239	-11402	-19579	-3069
0.970833	-29	38	67	-62	-111	-36	11	-19	-15	6	-72	-67	-99	-19	-32	-60	-102	41	-84	-48	-108	-24	-100	-64	-62	0	-98	-18	-76	-74	-148	-75	-421	7762	4520	-12013	2809	-7711	-9084	-11822	-1972	-7404	-11104	-13418	-3238	-3823	-11693	-19273	469
0.971667	-25	38	87	-60	-111	-42	12	-15	-17	4	-70	-68	-97	-17	-53	-58	-99	35	-85	-33	-104	-23	-100	-67	-61	0	-102	-16	-73	-70	-152	-79	-26	7980	4484	-12133	1369	-8159	-9125	-11704	-1266	-7986	-11138	-13212	-2762	-4366	-11902	-18906	658
0.972500	-26	36	87	-61	-109	-33	13	-14	-19	5	-74	-66	-97	-16	-31	-61	-97	34	-85	-32	-103	-23	-102	-67	-63	0	-101	10	-74	-73	-154	-77	1108	8184	4443	-12250	1609	-8567	-9090	-11589	-369	-8474	-11096	-12975	-2957	-4855	-12024	-18470	-4363
0.973333	-27	37	87	-61	-111	-36	6	-17	-18	7	-75	-64	-94	-15	-44	-58	-100	34	-87	-35	-108	-24	-102	-69	-64	-4	-103	-17	-76	-73	-151	-77	2145	8362	4398	-12373	2366	-8920	-8990	-11493	880	-8867	-10983	-12721	-3065	-5281	-12073	-17944	-1029
0.974167	-23	41	69	-61	-113	-38	10	-21	-19	5	-76	-68	-99	-18	-31	-63	-101	32	-85	-35	-107	-10	-101	-77	-63	0	-100	-16	-75	-72	-149	-74	3666	8532	4355	-12495	3179	-9212	-8817	-11401	2087	-9141	-10815	-12464	-2623	-5632	-12050	-17351	-3536
0.975000	-25	38	85	-61	-113	-33	12	-17	-22	7	-73	-66	-96	-16	-30	-58	-100	33	-84	-36	-107	-25	-101	-69	-65	-1	-102	-15	-75	-73	-143	-74	5151	8674	4310	-12628	4519	-9433	-8599	-11333	3310	-9289	-10608	-12213	-2377	-5913	-11975	-16687	-7200
0.975833	-25	40	89	-67	-105	-31	12	-16	-17	6	-75	-64	-97	-17	-30	-60	-98	37	-86	-32	-107	-26	-99	-65	-63	0	-99	-15	-73	-73	-148	-76	5689	8799	4273	-12769	6154	-9570	-8331	-11303	4525	-9305	-10379	-11980	-2589	-6112	-11871	-15952	-7887
0.976667	2	38	87	-58	-113	-32	-5	-18	-16	6	-68	-66	-95	-15	-29	-58	-99	34	-85	-34	-107	-24	-98	-70	-67	-3	-114	-13	-72	-70	-150	-114	5516	8898	4233	-12916	8214	-9616	-8042	-11303	5627	-9179	-10142	-11776	-2227	-6237	-11757	-15163	-12946
0.977500	-28	38	88	-59	-110	-33	13	-14	-22	6	-76	-65	-100	-18	-31	-61	-99	33	-85	-34	-114	-24	-100	-69	-64	-1	-101	-16	-75	-72	-151	-76	4729	8969	4194	-13076	11797	-9560	-7742	-11342	7047	-8908	-9917	-11605	-1423	-6292	-11669	-14336	-17061
0.978333	-28	38	89	-59	-109	-33	10	-21	-21	2	-72	-64	-97	-17	-30	-59	-87	32	-87	-34	-105	-24	-100	-73	-68	-5	-104	-15	-74	-74	-150	-87	3815	9016	4160	-13239	15044	-9396	-7447	-11428	8493	-8493	-9748	-11479	-2894	-6274	-11620	-13490	-22177
0.979167	-29	34	86	-67	-112	-38	10	-17	-21	5	-75	-65	-97	-17	-29	-60	-101	32	-86	-34	-100	-26	-100	-69	-64	-3	-100	-13	-74	-68	-150	-76	2533	9041	4133	-13415	13911	-9115	-7182	-11561	8981	-7933	-9626	-11394	-2664	-6207	-11641	-12634	-22365
0.980000	-26	41	88	-58	-107	-38	10	-16	-22	3	-75	-65	-91	-15	-28	-59	-100	35	-85	-33	-105	-25	-100	-72	-65	0	-100	-14	-73	-84	-149	-74	704	9031	4111	-13594	14042	-8719	-6957	-11747	9946	-7240	-9578	-11359	-1317	-6094	-11746	-11793	-21940
0.980833	-30	39	90	-58	-109	-34	11	-15	-19	6	-75	-65	-96	-18	-28	-59	-100	33	-87	-31	-104	-22	-101	-68	-62	0	-101	-13	-73	-69	-150	-73	234	9001	4091	-13789	13108	-8215	-6793	-11994	10982	-6435	-9618	-11364	-1349	-5966	-11951	-10985	-24857
0.981667	-25	39	87	-62	-109	-57	10	-15	-23	0	-77	-66	-96	-15	-29	-62	-103	32	-86	-35	-109	-25	-103	-70	-70	-5	-102	-18	-74	-73	-151	-78	-778	8914	4078	-13983	12176	-7617	-6707	-12298	12050	-5552	-9752	-11417	-1274	-5832	-12273	-10232	-20730
0.982500	-29	35	84	-64	-116	-39	6	-17	-24	2	-77	-69	-101	-22	-33	-61	-103	33	-85	-39	-108	-26	-79	-69	-65	-4	-101	-16	-73	-69	-149	-76	-1517	8814	4073	-14193	10673	-6940	-6702	-12656	13060	-4588	-9974	-11499	-873	-5715	-12699	-9546	-19520
0.983333	-27	38	64	-59	-111	-41	10	-13	-21	3	-74	-66	-102	-22	-30	-59	-101	35	-85	-38	-109	-24	-100	-70	-64	9	-103	-15	-74	-70	-148	-75	-1722	8675	4075	-14406	8415	-6190	-6783	-13083	13787	-3599	-10298	-11605	-1370	-5644	-13199	-8948	-18313
0.984167	0	39	87	-60	-110	-33	10	-15	-21	4	-74	-68	-98	-8	-27	-62	-101	32	-84	-76	-108	-24	-102	-73	-69	0	-101	-13	-74	-69	-150	-76	-2021	8504	4092	-14630	3360	-5408	-6963	-13568	14277	-2618	-10699	-11729	-656	-5631	-13779	-8450	-11981
0.985000	-16	41	89	-60	-108	-35	9	-24	-18	5	-72	-68	-97	-19	-32	-62	-98	35	-84	-34	-107	-25	-102	-72	-62	0	-100	-16	-76	-74	-150	-74	-2277	8297	4116	-14869	-343	-4594	-7218	-14110	14641	-1694	-11174	-11864	477	-5691	-14402	-8055	-4637
0.985833	-22	39	88	-63	-109	-35	10	-17	-14	3	-74	-66	-95	-17	-29	-60	-100	34	-95	-33	-102	-25	-104	-68	-64	-1	-99	-14	-72	-69	-150	-75	-1965	8055	4156	-15118	-2211	-3867	-7554	-14707	14396	-858	-11696	-11993	-69	-5840	-15047	-7765	-6063
0.986667	-26	40	88	-62	-111	-32	19	-17	-14	5	-69	-66	-96	-15	-30	-60	-97	35	-83	-33	-103	-24	-101	-68	-63	6	-102	-15	-75	-72	-150	-75	-2186	7783	4208	-15380	-4141	-3163	-7944	-15350	13735	-167	-12248	-12113	-612	-6092	-15657	-7577	519
0.987500	-23	42	89	-60	-110	-33	11	-14	-17	6	-77	-64	-83	-12	-29	-59	-100	35	-83	-31	-107	-29	-100	-68	-63	-1	-98	-15	-72	-68	-149	-75	-2062	7476	4277	-15664	-7003	-2557	-8381	-16039	12374	356	-12810	-12215	-251	-6446	-16212	-7486	5675
0.988333	-24	41	92	-68	-105	-31	13	-16	-15	5	-72	-63	-102	-14	-31	-59	-99	36	-84	-30	-102	-23	-99	-68	-61	1	-101	-12	-75	-68	-147	-74	-2314	7150	4358	-15967	-10018	-2071	-8835	-16762	10307	673	-13349	-12299	163	-6899	-16674	-7474	6226
0.989167	-11	45	89	-58	-110	-35	12	-14	-15	3	-73	-64	-94	-13	-27	-67	-98	33	-84	-33	-104	-24	-105	-72	-66	-4	-98	-12	-73	-68	-148	-74	-2327	6797	4448	-16276	-12406	-1741	-9299	-17524	7574	747	-13842	-12360	240	-7438	-17011	-7528	12013
0.990000	-25	40	85	-62	-112	-35	9	-1	-18	1	-76	-66	-99	-18	-34	-63	-105	29	-90	-34	-109	-28	-105	-73	-67	-5	-101	-8	-76	-74	-154	-81	-2011	6419	4551	-16621	-13843	-1582	-9733	-18297	4072	564	-14260	-12398	780	-8056	-17187	-7632	15008
0.990833	-31	35	84	-67	-116	-42	4	-22	-24	-1	-73	-68	-95	-17	-34	-64	-105	27	-105	-36	-110	-28	-105	-74	-72	-4	-102	-15	-75	-72	-151	-80	-2079	6033	4673	-16970	-13039	-1630	-10114	-19072	266	124	-14570	-12410	1939	-8721	-17180	-7749	17638
0.991667	-28	38	86	-60	-112	-33	7	0	-17	2	-74	-66	-99	-19	-33	-64	-103	30	-88	-33	-105	-25	-101	-74	-66	-3	-96	-16	-77	-72	-151	-77	-1874	5633	4799	-17334	-10171	-1837	-10420	-19837	-3539	-581	-14762	-12406	1517	-9426	-16974	-7872	20353
0.992500	-27	39	88	-61	-110	-35	8	-18	-14	1	-77	-62	-96	-15	-51	-60	-102	30	-95	-33	-107	-24	-101	-74	-66	-1	-97	-14	-72	-72	-149	-77	-999	5243	4933	-17703	-10445	-2265	-10637	-20578	-8269	-1539	-14814	-12387	1865	-10129	-16573	-7966	25070
0.993333	-28	41	110	-56	-108	-32	10	-15	-23	4	-72	-63	-95	-14	-31	-61	-101	29	-84	-32	-103	-24	-101	-67	-64	0	-98	-14	-73	-72	-147	-78	-1799	4853	5065	-18085	-8432	-2874	-10742	-21293	-12329	-2729	-14735	-12370	4053	-10811	-15980	-8019	30305
0.994167	-21	42	88	-61	-108	-30	10	-16	-18	4	-76	-62	-102	-15	-29	-59	-98	26	-84	-32	-103	-23	-98	-69	-65	-4	-100	-11	-73	-72	-147	-74	-1463	4483	5194	-18452	-5519	-3664	-10737	-21960	-15581	-4111	-14506	-12346	3556	-11449	-15222	-8010	29541
0.995000	-24	40	87	-61	-109	-30	11	-13	-19	6	-74	-65	-97	-14	-28	-58	-102	32	-86	-33	-104	-22	-98	-68	-65	0	-97	-12	-73	-72	-146	-74	-1463	4112	5304	-18824	-2225	-4611	-10621	-22568	-18220	-5653	-14133	-12334	3291	-12016	-14310	-7930	32767
0.995833	-27	41	89	-58	-107	-32	10	-13	-19	4	-73	-72	-95	-16	-26	-56	-99	35	-82	-29	-100	-21	-97	-68	-65	-1	-98	-10	-73	-70	-146	-72	-1600	3810	5403	-19169	1476	-5681	-10387	-23106	-20229	-7287	-13636	-12329	3879	-12497	-13292	-7767	32767
0.996667	-28	42	86	-57	-112	-31	11	-12	-16	8	-73	-63	-98	-13	-29	-57	-99	33	-76	-31	-108	-23	-101	-68	-61	0	-108	-9	-76	-72	-146	-74	-1555	3536	5470	-19492	5647	-6842	-10064	-23560	-21524	-8971	-13039	-12347	3976	-12872	-12204	-7520	32527
0.997500	-26	41	86	-59	-109	-33	8	4	-18	3	-75	-65	-100	-3	-34	-59	-102	32	-85	-33	-108	-23	-99	-70	-66	-1	-102	-15	-75	-74	-145	-75	-1531	3308	5504	-19773	7138	-8055	-9659	-23925	-22516	-10644	-12361	-12359	4017	-13126	-11096	-7191	32767
0.998333	-26	38	82	-63	-109	-36	9	-16	-21	0	-76	-67	-97	-17	-33	-61	-105	28	-87	-35	-108	-27	-102	-73	-69	0	-103	-1	-76	-75	-149	-82	-2239	3135	5498	-20034	9032	-9290	-9197	-24192	-22907	-12247	-11623	-12389	4724	-13269	-10019	-6791	32270
0.999167	-30	36	81	-65	-113	-39	4	-18	-23	0	-79	-70	-100	-13	-33	-56	-100	30	-87	-35	-109	-25	-100	-70	-64	-3	-101	-14	-78	-73	-147	-77	-2295	3032	5449	-20223	12653	-10503	-8686	-24349	-23172	-13715	-10867	-12418	4049	-13288	-9005	-6321	31961
1.000000	-26	38	82	-64	-109	-34	10	-18	-21	7	-74	-63	-97	-14	-28	-57	-97	36	-83	-34	-105	-23	-98	-68	-65	0	-98	-4	-73	-67	-145	-73	-2287	3001	5348	-20358	15599	-11667	-8172	-24398	-22961	-14996	-10123	-12440	2941	-13197	-8110	-5814	30674
1.000833	-27	43	97	-58	-110	-31	13	-13	-17	6	-72	-98	-95	-14	-27	-53	-96	33	-80	-31	-104	-21	-95	-68	-61	2	-96	-13	-82	-68	-143	-68	-1986	3035	5196	-20444	16655	-12721	-7678	-24335	-22257	-16057	-9422	-12459	1987	-13013	-7360	-5251	28070
1.001667	-25	42	87	-59	-109	-33	13	-12	-15	6	-70	-64	-94	-14	-29	-53	-97	34	-81	-33	-105	-22	-97	-66	-64	0	-98	-12	-74	-68	-144	-75	-1842	3138	4993	-20477	16860	-13686	-7228	-24160	-21291	-16857	-8796	-12448	1061	-12732	-6785	-4682	26869
1.002500	-26	43	88	-58	-108	-30	12	-10	-15	7	-70	-75	-96	-16	-27	-47	-98	34	-79	-30	-103	-22	-96	-67	-62	3	-97	-13	-76	-70	-147	-76	-1291	3313	4748	-20459	15763	-14489	-6842	-23867	-19634	-17376	-8261	-12398	1701	-12403	-6398	-4118	25195
1.003333	-23	43	89	-60	-116	-34	16	-11	-15	9	-70	-61	-95	-14	-28	-53	-98	34	-80	-31	-103	-22	-98	-67	-62	2	-97	-13	-72	-39	-144	-75	-690	3539	4470	-20402	13346	-15138	-6539	-23462	-17272	-17602	-7838	-12290	3329	-12021	-6205	-3579	22221
1.004167	-24	42	90	-56	-108	-33	16	-7	-11	7	-69	-63	-96	-14	-30	-58	-79	36	-79	-30	-102	-18	-99	-68	-64	3	-97	-11	-74	-72	-148	-75	-349	3811	4168	-20314	11228	-15620	-6331	-22940	-14191	-17542	-7541	-12120	3474	-11612	-6200	-3077	20074
1.005000	-25	43	90	-59	-126	-34	15	-11	-15	8	-68	-63	-99	-15	-28	-55	-98	34	-81	-32	-108	-23	-99	-69	-64	3	-97	-13	-75	-68	-145	-74	207	4134	3850	-20213	10883	-15914	-6227	-22314	-10162	-17183	-7378	-11868	2393	-11192	-6365	-2631	15814
1.005833	-25	42	88	-60	-108	-32	13	-13	-18	7	-72	-75	-97	-15	-30	-57	-100	35	-82	-31	-103	-21	-98	-70	-64	2	-97	-13	-75	-50	-151	-76	1356	4481	3537	-20116	7070	-16038	-6218	-21575	-6825	-16582	-7339	-11528	1244	-10788	-6674	-2246	13129
1.006667	-25	42	90	-60	-111	-36	12	-14	-18	8	-69	-64	-96	-17	-30	-45	-98	34	-82	-31	-108	-26	-101	-72	-63	4	-99	-13	-76	-72	-150	-77	426	4849	3239	-20041	2861	-15992	-6307	-20743	-3731	-15760	-7421	-11090	1875	-10398	-7110	-1940	14248
1.007500	-24	41	86	-70	-111	-21	13	-15	-18	6	-74	-67	-100	-17	-34	-59	-100	34	-84	-33	-105	-22	-98	-66	-62	0	-98	-11	-75	-70	-148	-75	414	5236	2965	-19996	-292	-15787	-6474	-19813	-161	-14754	-7601	-10544	774	-10043	-7602	-1724	7411
1.008333	-26	43	88	-76	-108	-35	13	-13	-16	9	-70	-65	-96	-12	-27	-52	-98	35	-83	-29	-102	-22	-99	-69	-62	0	-98	-14	-70	-67	-144	-73	545	5634	2725	-20019	-3479	-15445	-6701	-18789	3337	-13615	-7856	-9896	473	-9726	-8142	-1597	6495
1.009167	-24	44	90	-58	-107	-36	16	-11	-14	8	-59	-64	-96	-13	-28	-53	-97	37	-82	-52	-103	-24	-100	-66	-62	3	-98	-11	-72	-68	-147	-75	458	6049	2520	-20099	-5990	-14995	-6982	-17680	6667	-12401	-8164	-9151	64	-9456	-8687	-1574	4427
1.010000	-26	42	87	-61	-110	-38	12	-15	-19	3	-72	-65	-98	-15	-27	-58	-102	34	-87	-31	-108	-25	-102	-70	-66	0	-102	-23	-74	-70	-149	-76	1026	6487	2344	-20295	-7105	-14459	-7281	-16497	9822	-11166	-8491	-8318	-896	-9215	-9201	-1659	195
1.010833	-27	41	89	-62	-113	-38	11	-19	-21	3	-74	-67	-100	-19	-32	-61	-105	32	-87	-34	-110	-25	-101	-69	-65	-1	-93	-15	-75	-73	-151	-78	2365	6961	2198	-20583	-9819	-13861	-7571	-15246	12339	-9952	-8811	-7404	-1884	-9013	-9657	-1853	-2450
1.011667	-25	37	85	-60	-109	-34	13	-16	-19	2	-73	-63	-100	-16	-5	-56	-101	26	-87	-30	-107	-24	-100	-70	-69	0	-99	-15	-72	-69	-150	-76	2237	7493	2079	-20982	-12863	-13238	-7833	-13938	14432	-8811	-9083	-6428	-1357	-8841	-10032	-2160	-489
1.012500	-28	40	85	-60	-116	-35	13	-13	-17	8	-72	-64	-96	-16	-27	-56	-99	35	-85	-30	-100	-23	-98	-65	-60	2	-98	-15	-69	-68	-147	-74	2435	8086	1959	-21497	-13392	-12608	-8037	-12572	15918	-7773	-9284	-5399	-1337	-8681	-10305	-2582	-5794
1.013333	-25	39	87	-38	-108	-33	12	-13	-21	4	-72	-63	-93	-13	-27	-56	-98	34	-87	-29	-104	-24	-100	-68	-63	-3	-100	-14	-74	-67	-147	-75	2423	8766	1838	-22118	-13490	-11998	-8174	-11176	16908	-6880	-9398	-4352	-1712	-8535	-10468	-3119	-9428
1.014167	-26	37	44	-62	-107	-36	12	-16	-17	5	-73	-56	-97	-9	-28	-58	-101	34	-87	-31	-105	-23	-100	-70	-64	0	-98	-16	-70	-68	-146	-72	2802	9543	1686	-22844	-14515	-11433	-8222	-9756	17460	-6163	-9400	-3302	-2119	-8389	-10531	-3765	-7991
1.015000	-15	41	86	-62	-109	-35	12	-15	-22	3	-74	-66	-97	-16	-29	-60	-101	32	-86	-33	-102	-19	-102	-73	-66	-5	-103	-17	-75	-69	-152	-78	3130	10435	1497	-23680	-16075	-10927	-8171	-8337	17251	-5621	-9294	-2289	-1937	-8240	-10489	-4523	-11792
1.015833	-30	36	80	-61	-90	-40	7	-26	-23	2	-75	-66	-100	-34	-29	-59	-105	30	-88	-33	-107	-24	-100	-72	-63	-3	-99	-15	-75	-70	-149	-75	2681	11475	1252	-24576	-17785	-10495	-8013	-6935	16395	-5232	-9067	-1323	-1892	-8067	-10352	-5384	-12672
1.016667	-23	38	85	-62	-109	-34	13	-14	-22	5	-73	-66	-94	-16	-28	-58	-105	45	-85	-32	-108	-24	-101	-69	-63	-4	-102	-15	-75	-68	-150	-77	2629	12600	951	-25522	-19371	-10132	-7750	-5570	14892	-5038	-8763	-439	-2030	-7882	-10136	-6340	-13496
1.017500	-30	36	85	-61	-112	-34	11	-15	-18	13	-75	-66	-97	-19	-30	-60	-102	30	-88	-36	-109	-23	-100	-72	-64	-4	-102	-18	-77	-70	-149	-73	2673	13871	575	-26486	-19940	-9849	-7391	-4260	13088	-4999	-8319	348	-1693	-7674	-9861	-7383	-15920
1.018333	-28	15	80	-60	-110	-36	11	-16	-21	2	-76	-67	-99	-19	-28	-60	-101	54	-84	-32	-109	-24	-100	-69	-64	-5	-103	-17	-76	-70	-135	-76	2420	15253	128	-27433	-17839	-9638	-6938	-3021	11552	-5094	-7835	1011	-1842	-7448	-9548	-8495	-17757
1.019167	-26	36	85	-62	-114	-36	11	-16	-18	15	-76	-70	-97	-17	-30	-60	-114	30	-86	-34	-107	-25	-101	-68	-64	0	-102	-13	-74	-69	-147	-74	3324	16726	-388	-28334	-17211	-9492	-6409	-1885	9186	-5296	-7315	1531	-3319	-7208	-9218	-9647	-20605
1.020000	-24	40	85	-64	-108	-32	11	-13	-18	3	-73	-66	-99	-16	-27	-57	-121	32	-82	-29	-103	-18	-97	-66	-66	0	-101	-14	-73	-69	-144	-70	2997	18280	-970	-29165	-17375	-9391	-5825	-866	6214	-5567	-6799	1893	-2128	-6954	-8884	-10843	-18072
1.020833	-26	45	90	-59	-108	-32	15	-12	-17	5	-83	-61	-92	-14	-27	-59	-98	38	-84	-29	-103	-21	-98	-66	-61	5	-98	-10	-69	-69	-146	-69	2638	19881	-1622	-29905	-14927	-9334	-5208	11	3858	-5881	-6316	2080	-2486	-6697	-8569	-12067	-21790
1.021667	-26	41	89	-59	-109	-30	15	-11	-17	7	-73	-65	-96	-15	-27	-57	-100	37	-85	-39	-87	-19	-96	-68	-65	0	-100	-14	-74	-69	-146	-72	2458	21485	-2332	-30528	-12549	-9293	-4583	728	1595	-6204	-5899	2082	-2666	-6448	-8290	-13286	-23095
1.022500	12	41	87	-60	-110	-35	13	-15	7	7	-88	-61	-98	-17	-29	-58	-100	37	-84	-31	-104	-22	-97	-67	-65	0	-100	-10	-73	-69	-160	-70	1946	23048	-3083	-31016	-9322	-9260	-3978	1268	-169	-6493	-5580	1898	-2547	-6212	-8052	-14472	-22355
1.023333	-27	40	88	-57	-110	-34	11	-14	-18	5	-74	-67	-101	-19	-33	-60	-101	33	-76	-34	-83	-23	-100	-69	-66	0	-99	-16	-77	-81	-152	-73	1089	24524	-3877	-31373	-5802	-9206	-3424	1617	-1527	-6725	-5388	1513	-2351	-6003	-7875	-15605	-24422
1.024167	-30	35	86	-61	-112	-36	9	-16	-22	0	-75	-65	-97	-16	-30	-62	-102	35	-87	-34	-105	-23	-98	-72	-63	0	-97	-14	-60	-73	-149	-74	555	25872	-4698	-31593	-4059	-9126	-2932	1769	-2797	-6869	-5344	936	-2959	-5820	-7742	-16658	-25006
1.025000	-25	38	86	-58	-110	-35	12	-13	-14	7	-70	-64	-95	-18	-30	-60	-99	35	-82	-31	-104	-8	-99	-69	-64	10	-95	-15	-74	-72	-148	-74	-308	27049	-5553	-31686	-3532	-8995	-2530	1711	-3865	-6912	-5469	166	-2046	-5682	-7674	-17616	-19824
1.025833	-27	45	84	-59	-110	15	11	-12	-19	3	-72	-75	-96	-17	-29	-59	-98	35	-85	-33	-105	-22	-97	-70	-64	1	-98	-12	-72	-70	-147	-76	-963	27994	-6429	-31662	-629	-8816	-2254	1446	-4733	-6834	-5761	-788	-1435	-5592	-7658	-18453	-20433
1.026667	-25	40	90	-57	-108	-32	13	-12	-17	6	-69	-62	-100	-17	-29	-58	-99	36	-83	-32	-105	-19	-97	-68	-65	2	-95	-14	-74	-70	-146	-74	-1755	28727	-7320	-31544	3243	-8574	-2097	973	-5407	-6638	-6231	-1912	-1807	-5548	-7698	-19155	-23128
1.027500	-24	43	90	-56	-111	-55	12	-12	-17	8	-72	-62	-98	-14	-28	-56	-99	37	-82	-30	-104	-22	-96	-68	-63	3	-97	-12	-72	-67	-143	-73	-2154	29158	-8227	-31348	6173	-8281	-2090	310	-5585	-6328	-6861	-3207	-2089	-5563	-7791	-19711	-18009
1.028333	-24	41	91	-55	-107	-29	12	-10	-15	8	-72	-61	-96	-13	-28	-59	-97	37	-68	-26	-103	-21	-94	-66	-61	2	-94	-11	-88	-68	-144	-73	-2318	29280	-9146	-31102	7759	-7938	-2220	-542	-5562	-5899	-7643	-4639	-1427	-5628	-7924	-20112	-17905
1.029167	-24	43	91	-55	-104	-29	15	-13	-14	-8	-69	-59	-94	-12	-27	-55	-96	36	-79	-27	-103	-19	-96	-66	-61	3	-95	-12	-68	-67	-142	-72	-2481	29078	-10069	-30833	8635	-7554	-2501	-1564	-5159	-5387	-8538	-6194	-1267	-5744	-8102	-20352	-16957
1.030000	-28	43	89	-53	-108	-32	12	-15	-17	6	-73	-61	-98	-14	-16	-60	-101	34	-84	-33	-107	-22	-101	-66	-62	0	-97	-16	-73	-70	-147	-76	-2297	28529	-11006	-30562	8853	-7149	-2917	-2737	-4642	-4816	-9528	-7856	-1523	-5903	-8323	-20442	-13909
1.030833	-29	40	87	-59	-111	-67	8	-4	-19	4	-73	-64	-100	-15	-31	-60	-102	32	-85	-34	-108	-26	-101	-70	-66	0	-98	-10	-73	-72	-146	-78	-2218	27626	-11942	-30299	8977	-6734	-3458	-4031	-3954	-4201	-10563	-9571	-1342	-6102	-8578	-20373	-12512
1.031667	-29	39	87	-60	-111	-35	11	-15	-19	3	-76	-65	-101	-17	-35	-61	-104	30	-88	-36	-109	-26	-102	-77	-67	-4	-98	-17	-75	-73	-147	-80	-2561	26369	-12865	-30113	10401	-6343	-4095	-5420	-2740	-3581	-11614	-11338	-1057	-6331	-8872	-20176	-9944
1.032500	-31	33	84	-61	-111	-33	13	-19	-23	2	-77	-64	-98	-19	-32	-61	-102	30	-87	-33	-107	-26	-103	-70	-66	-3	-99	-11	-76	-74	-148	-75	-1689	24778	-13767	-29966	10191	-5987	-4812	-6883	-1692	-2988	-12646	-13131	-2239	-6575	-9201	-19847	-8861
1.033333	-28	17	87	-56	-111	-32	13	-13	-21	7	-76	-63	-98	-15	-29	-57	-100	32	-86	-33	-124	-23	-101	-68	-64	-1	-98	-14	-73	-70	-147	-76	-1443	22855	-14643	-29892	7349	-5692	-5589	-8395	-1115	-2453	-13621	-14896	-838	-6835	-9566	-19423	-2531
1.034167	-26	42	107	-58	-109	-30	13	-13	-17	7	-77	-62	-72	-12	-30	-57	-100	33	-86	-31	-104	-23	-100	-67	-65	-1	-99	-13	-63	-69	-144	-74	-1747	20633	-15459	-29885	7064	-5485	-6387	-9938	150	-2016	-14493	-16610	-394	-7101	-9966	-18923	-1290
1.035000	-33	40	88	-56	-108	-30	13	-16	-17	6	-73	-63	-93	-10	-32	-58	-99	35	-85	-32	-107	-25	-92	-66	-63	0	-97	-12	-73	-70	-146	-76	-1111	18128	-16219	-29964	5730	-5392	-7208	-11469	1211	-1706	-15237	-18228	-614	-7365	-10405	-18370	-999
1.035833	-27	40	88	-58	-108	-32	13	-13	-17	4	-70	-65	-95	-13	-29	-58	-101	34	-84	-30	-103	-22	-99	-67	-65	-3	-86	-14	-70	-66	-146	-75	-1031	15356	-16895	-30099	4726	-5418	-7991	-12980	2330	-1548	-15832	-19765	-575	-7622	-10869	-17786	2968
1.036667	-26	39	86	-60	-110	-33	15	-15	-18	6	-72	-66	-94	-19	-28	-59	-98	35	-85	-32	-108	-21	-100	-67	-63	0	-98	-15	-74	-69	-147	-76	-850	12376	-17466	-30313	4214	-5582	-8719	-14447	3359	-1564	-16263	-21158	-407	-7876	-11366	-17202	3942
1.037500	-22	40	86	-59	-109	-36	13	-17	-3	4	-74	-67	-97	-16	-30	-59	-99	34	-84	-32	-104	-25	-102	-75	-63	-1	-100	-15	-75	-72	-147	-76	-286	9213	-17910	-30544	3186	-5889	-9375	-15859	4123	-1771	-16482	-22395	-1301	-8123	-11878	-16637	4652
1.038333	0	41	86	-62	-111	-34	12	-16	-18	8	-74	-67	-96	-14	-24	-60	-102	35	-86	-33	-105	-27	-103	-73	-66	-4	-99	-15	-74	-69	-148	-76	-423	5907	-18211	-30812	434	-6344	-9943	-17211	4625	-2172	-16525	-23451	-626	-8363	-12398	-16126	9741
1.039167	-26	38	86	-60	-111	-36	9	-18	-19	6	-74	-67	-72	-16	-31	-67	-100	35	-84	-33	-105	-25	-101	-68	-65	-1	-100	-16	-75	-74	-150	-76	-335	2505	-18347	-31088	138	-6943	-10395	-18490	4774	-2774	-16378	-24321	-22	-8599	-12910	-15654	11965
1.040000	-28	40	86	-60	-114	-35	10	-17	-21	6	-73	-68	-99	-15	-29	-63	-103	34	-85	-25	-107	-26	-102	-70	-64	11	-101	-14	-74	-67	-148	-75	-97	-968	-18310	-31344	1223	-7671	-10732	-19700	4744	-3567	-16058	-24977	-199	-8841	-13405	-15266	8837
1.040833	-28	36	88	-73	-112	-36	12	-17	-8	6	-74	-65	-100	-18	-30	-62	-100	37	-83	-32	-105	-22	-100	-66	-64	0	-101	-15	-73	-68	-151	-74	-197	-4451	-18092	-31580	1570	-8517	-10934	-20827	4763	-4535	-15574	-25425	-281	-9096	-13875	-14955	13598
1.041667	-22	41	88	-58	-111	-35	13	-17	-18	33	-72	-65	-95	-13	-38	-63	-99	37	-83	-32	-105	-23	-101	-70	-63	2	-99	-12	-75	-69	-147	-74	127	-7876	-17692	-31773	990	-9460	-11023	-21884	4307	-5658	-14961	-25674	-24	-9375	-14309	-14728	13739
1.042500	-23	43	88	-58	-105	-33	17	-15	-17	8	-73	-67	-97	-16	-27	-62	-99	39	-83	-32	-104	-21	-99	-67	-63	1	-99	-8	-76	-69	-151	-75	90	-11196	-17121	-31922	53	-10491	-10990	-22870	3818	-6922	-14241	-25723	239	-9686	-14692	-14589	13205
1.043333	-26	41	89	-57	-111	-33	16	-14	-18	8	-69	-65	-95	-14	-25	-82	-98	37	-82	-32	-101	-21	-99	-72	-63	0	-98	-12	-72	-68	-147	-73	115	-14413	-16392	-32013	-1241	-11579	-10856	-23798	3324	-8293	-13449	-25589	675	-10041	-15024	-14527	15493
1.044167	-25	36	88	-59	-110	-34	17	-14	-17	8	-64	-67	-95	-17	-27	-62	-97	37	-83	-32	-107	-23	-100	-68	-64	0	-98	-13	-69	-72	-148	-75	233	-17464	-15531	-32055	-1936	-12715	-10620	-24666	2948	-9730	-12663	-25280	1800	-10450	-15298	-14536	14569
1.045000	-31	41	84	-60	-111	-31	13	-15	-19	5	-73	-66	-93	-14	-26	-67	-100	35	-84	-32	-108	-23	-100	-70	-66	0	-99	-12	-75	-70	-147	-72	-234	-20331	-14554	-32040	-512	-13868	-10317	-25477	2934	-11204	-11882	-24830	3472	-10917	-15514	-14597	13818
1.045833	-29	42	89	-58	-111	-32	13	-13	-16	6	-69	-63	-93	-13	-27	-60	-98	36	-82	-32	-103	-22	-98	-75	-60	3	-95	-11	-70	-69	-154	-72	163	-22971	-13509	-31987	1129	-15009	-9951	-26228	2509	-12667	-11161	-24260	2627	-11446	-15674	-14708	11150
1.046667	-24	43	87	-59	-108	-31	18	-12	-17	-11	-73	-63	-93	-12	-27	-45	-101	29	-83	-30	-103	-22	-98	-69	-64	-1	-98	-12	-68	-67	-145	-74	765	-25350	-12424	-31899	-370	-16114	-9558	-26933	1238	-14098	-10539	-23598	3496	-12053	-15787	-14850	13223
1.047500	-27	41	111	-56	-110	-33	15	-13	-17	7	-70	-65	-93	-16	-26	-59	-103	34	-85	-30	-103	-23	-97	-69	-60	1	-96	-11	-72	-67	-148	-75	-14	-27446	-11348	-31795	999	-17217	-9152	-27586	780	-15466	-10040	-22864	5107	-12738	-15869	-14998	13185
1.048333	-26	43	87	-56	-108	-34	13	-12	-19	3	-74	-64	-97	-18	-28	-44	-99	35	-82	-23	-104	-25	-99	-68	-65	0	-99	-12	-73	-70	-148	-73	321	-29234	-10317	-31682	1971	-18254	-8743	-28192	101	-16753	-9708	-22102	4418	-13491	-15921	-15149	8430
1.049167	-30	40	85	-58	-111	-36	12	-9	-16	5	-74	-61	-97	-13	-28	-62	-100	33	-83	-31	-103	-24	-100	-72	-63	2	-98	-11	-69	-72	-152	-75	245	-30701	-9369	-31571	3501	-19231	-8362	-28747	-584	-17917	-9532	-21327	3894	-14297	-15959	-15282	9425
1.050000	-25	41	84	-62	-110	-32	15	-13	-21	3	-77	-66	-95	-19	-29	-60	-100	33	-86	-31	-105	-24	-99	-69	-63	-4	-105	-15	-73	-72	-148	-76	144	-31795	-8560	-31480	5721	-20148	-8023	-29238	-1162	-18953	-9557	-20585	4490	-15164	-16000	-15374	6704
1.050833	-28	36	81	-65	-110	-35	11	-4	-17	1	-75	-70	-95	-18	-29	-62	-102	32	-88	-36	-107	-23	-100	-69	-64	-3	-102	-19	-75	-74	-160	-76	177	-32317	-7918	-31420	8106	-20962	-7735	-29664	-1601	-19832	-9758	-19872	3623	-16067	-16048	-15459	3684
1.051667	-27	39	85	-62	-111	-38	16	-15	-22	-1	-77	-68	-98	-16	-31	-60	-100	32	-85	-33	-108	-24	-98	-69	-66	-6	-103	-17	-74	-73	-150	-75	187	-32530	-7466	-31389	7454	-21719	-7509	-30024	-2114	-20565	-10137	-19233	2963	-16998	-16125	-15497	4632
1.052500	-30	42	86	-61	-109	-35	17	-16	-17	8	-73	-66	-98	-16	-31	-60	-101	35	-85	-32	-105	-25	-100	-68	-64	-1	-101	-10	-70	-73	-149	-75	44	-32648	-7250	-31404	8158	-22342	-7361	-30303	-2516	-21149	-10677	-18669	2923	-17941	-16229	-15492	5160
1.053333	-27	42	88	-60	-112	-33	17	-14	-19	3	-72	-68	-96	-16	-31	-57	-100	35	-83	-33	-104	-23	-98	-67	-91	-1	-102	-13	-73	-74	-147	-75	122	-32676	-7269	-31456	10541	-22889	-7278	-30507	-2710	-21589	-11360	-18205	2038	-18875	-16374	-15450	-1336
1.054167	-24	40	89	-80	-110	-34	16	-12	-18	4	-70	-64	-98	-15	-29	-58	-101	36	-83	-34	-108	-24	-97	-68	-63	2	-101	-15	-73	-72	-147	-73	-39	-32614	-7536	-31554	11905	-23351	-7279	-30625	-2650	-21889	-12155	-17839	1035	-19772	-16561	-15378	-489
1.055000	-29	40	88	-61	-109	-34	17	-13	-17	5	-72	-70	-94	-16	-31	-56	-97	38	-84	-29	-100	-22	-100	-69	-62	0	-99	-14	-75	-73	-146	-74	202	-32018	-8042	-31681	11402	-23712	-7349	-30654	-3035	-22069	-13020	-17583	234	-20627	-16791	-15283	-1889
1.055833	-29	44	85	-63	-139	-34	12	-14	-19	5	-74	-66	-97	-14	-31	-60	-99	35	-84	-33	-107	-24	-100	-83	-61	0	-99	-14	-74	-73	-149	-74	105	-31119	-8768	-31847	10318	-23980	-7484	-30600	-3306	-22149	-13928	-17423	-134	-21416	-17049	-15172	-5564
1.056667	-26	41	87	-60	-111	-35	12	-17	-21	3	-76	-72	-99	-22	-35	-60	-101	34	-86	-35	-107	-24	-101	-72	-66	-3	-104	-17	-77	-76	-151	-77	67	-29957	-9694	-32027	8570	-24157	-7685	-30452	-3498	-22142	-14836	-17365	-457	-22139	-17345	-15065	-4975
1.057500	-29	36	84	-66	-115	-36	11	-23	-24	3	-77	-69	-100	-16	-34	-63	-103	34	-88	-34	-111	-25	-104	-70	-64	-5	-103	-19	-75	-74	-150	-76	244	-28550	-10788	-32218	6006	-24248	-7927	-30217	-3732	-22077	-15703	-17385	-780	-22766	-17642	-14955	-6901
1.058333	-28	39	87	-61	-115	-39	9	-18	-22	3	-75	-67	-102	-19	-35	-63	-102	34	-86	-38	-107	-23	-101	-63	-67	-5	-103	-16	-76	-76	-150	-78	-43	-26951	-11944	-32406	4805	-24249	-8214	-29892	-3592	-21968	-16498	-17481	-631	-23302	-17944	-14864	-7855
1.059167	-27	39	85	-61	-113	-8	11	-17	-17	3	-76	-66	-97	-16	-34	-68	-101	30	-86	-36	-107	-24	-103	-72	-64	-4	-102	-17	-76	-72	-148	-76	73	-25172	-13178	-32605	4483	-24169	-8512	-29483	-3175	-21831	-17186	-17629	-1559	-23738	-18228	-14812	-9940
1.060000	-28	42	87	-59	-111	-33	12	-17	-18	4	-73	-60	-96	-13	-32	-59	-100	34	-84	-33	-114	-25	-98	-67	-63	-1	-101	-15	-73	-70	-147	-76	889	-23247	-14431	-32684	-214	-24016	-8894	-28997	-3855	-21693	-17738	-17814	-2008	-24067	-18474	-14796	-9427
1.060833	-25	43	87	-56	-92	-31	15	-14	-16	7	-73	-63	-96	-12	-28	-58	-98	34	-84	-31	-102	-28	-99	-68	-65	-1	-98	-13	-63	-67	-144	-75	44	-21216	-15626	-32737	-3691	-23791	-9233	-28456	-4264	-21568	-18142	-18024	-1291	-24307	-18682	-14826	-6701
1.061667	-26	40	88	-57	-110	-31	13	-16	-18	6	-72	-60	-94	-13	-34	-59	-99	33	-84	-31	-98	-21	-101	-70	-62	0	-98	-13	-73	-70	-146	-74	335	-19125	-16713	-32735	-6119	-23515	-9589	-27854	-4245	-21449	-18383	-18219	-2151	-24456	-18831	-14910	-11011
1.062500	-17	41	89	-59	-110	-34	15	-16	-17	5	-72	-62	-95	-13	-28	-58	-97	37	-82	-31	-104	-19	-97	-66	-60	0	-98	-11	-72	-68	-136	-69	201	-16986	-17648	-32757	-7993	-23191	-9934	-27216	-4198	-21386	-18463	-18439	-2674	-24521	-18908	-15048	-8252
1.063333	-21	42	90	-56	-105	-32	16	-15	-15	7	-57	-62	-93	-14	-30	-60	-97	33	-87	-32	-113	-19	-102	-67	-59	0	-99	-12	-70	-67	-150	-75	159	-14853	-18392	-32738	-9376	-22841	-10277	-26547	-3842	-21346	-18385	-18618	-2736	-24522	-18917	-15250	-8061
1.064167	-25	43	89	-57	-110	-26	12	-17	-18	10	-74	-63	-95	-16	-31	-59	-99	34	-84	-35	-108	-23	-102	-69	-65	-3	-101	-14	-76	-67	-148	-74	220	-12751	-18904	-32757	-9498	-22460	-10575	-25860	-3303	-21345	-18163	-18765	-3278	-24465	-18852	-15503	-10030
1.065000	-29	38	85	-60	-111	-33	12	-17	-22	4	-73	-64	-97	-19	-22	-60	-105	29	-91	-35	-111	-24	-101	-69	-66	-3	-102	-16	-78	-72	-149	-79	318	-10709	-19167	-32746	-11587	-22079	-10843	-25169	-2905	-21377	-17815	-18868	-3457	-24362	-18717	-15815	-7884
1.065833	-27	37	85	-63	-110	-35	12	-19	-24	1	-77	-67	-97	-18	-31	-61	-102	30	-84	-35	-107	-22	-95	-72	-67	-5	-98	-15	-76	-69	-149	-81	-30	-8744	-19153	-32759	-12591	-21706	-11065	-24488	-2172	-21424	-17364	-18916	-2495	-24224	-18512	-16170	-3746
1.066667	-25	39	88	-58	-107	-34	2	-13	-16	7	-72	-31	-94	-15	-30	-58	-99	33	-86	-36	-105	-25	-97	-67	-63	0	-99	-14	-74	-68	-148	-74	-79	-6903	-18874	-32752	-10770	-21353	-11238	-23822	-1359	-21498	-16842	-18912	-2413	-24069	-18252	-16569	-8485
1.067500	-24	43	87	-58	-109	-32	15	-13	-16	4	-74	-64	-95	-16	-30	-57	-97	34	-81	-34	-102	-33	-98	-68	-64	-3	-100	-16	-72	-70	-146	-75	-505	-5206	-18337	-32751	-8194	-21036	-11360	-23186	-429	-21576	-16274	-18860	-2855	-23906	-17954	-17005	-6940
1.068333	-22	41	88	-58	-107	-30	15	-13	-15	6	-70	-64	-93	-13	-26	-56	-97	33	-81	-35	-103	-9	-97	-65	-61	-1	-98	-13	-73	-67	-146	-74	-521	-3670	-17561	-32738	-6622	-20764	-11423	-22578	364	-21663	-15702	-18760	-2701	-23742	-17624	-17463	-4793
1.069167	-23	42	89	-56	-112	-31	13	-13	-14	4	-70	-78	-87	-15	-30	-57	-96	35	-80	-30	-101	-23	-96	-66	-62	-1	-98	-14	-75	-68	-141	-75	-550	-2319	-16579	-32657	-5437	-20544	-11430	-22014	972	-21724	-15146	-18615	-2154	-23589	-17289	-17941	-7559
1.070000	-25	39	86	-62	-111	-34	9	-14	-16	4	-72	-63	-96	-14	-30	-59	-100	34	-86	-33	-108	-31	-99	-69	-64	-4	-100	-14	-75	-70	-148	-75	-670	-1154	-15423	-32585	-4437	-20384	-11375	-21490	1339	-21769	-14644	-18439	-2177	-23445	-16948	-18428	-5679
1.070833	-28	40	87	-61	-113	-36	8	-16	-18	3	-75	-67	-100	-17	-32	-61	-102	30	-86	-34	-109	-26	-101	-68	-66	15	-100	-17	-78	-73	-151	-77	-731	-183	-14138	-32480	-3692	-20277	-11266	-21013	1382	-21794	-14199	-18239	-2548	-23314	-16629	-18918	-5705
1.071667	-25	40	87	-60	-113	-33	9	-14	-16	5	-73	-57	-78	-14	-30	-58	-97	32	-86	-34	-107	-28	-101	-68	-65	-1	-99	-16	-76	-67	-148	-76	-920	589	-12778	-32434	-2520	-20230	-11101	-20574	1376	-21757	-13844	-17997	-2291	-23188	-16328	-19394	-5977
1.072500	-27	41	88	-65	-110	-35	9	-13	-15	4	-74	-63	-96	-14	-32	-59	-100	33	-84	-33	-109	-25	-99	-68	-66	-5	-101	-14	-74	-70	-150	-76	-1062	1170	-11391	-32338	227	-20234	-10886	-20183	1466	-21685	-13582	-17798	-2972	-23076	-16076	-19857	-6038
1.073333	-26	40	91	-59	-116	-38	7	-16	-19	7	-74	-70	-99	-15	-55	-62	-103	34	-110	-36	-108	-27	-103	-69	-67	-3	-103	-15	-76	-73	-150	-77	-206	1558	-10036	-32299	-373	-20285	-10636	-19837	698	-21573	-13428	-17588	-4106	-22973	-15849	-20298	-5626
1.074167	-29	34	88	-59	-111	-36	8	-12	-24	0	-76	-67	-100	-16	-31	-60	-103	32	-86	-32	-107	-13	-99	-68	-64	-14	-100	-15	-75	-72	-150	-86	-1084	1803	-8739	-32267	-1080	-20369	-10345	-19517	185	-21403	-13369	-17369	-2588	-22870	-15674	-20713	-1333
1.075000	-28	41	91	-58	-110	-36	10	-17	-17	5	-73	-44	-94	-13	-31	-60	-101	36	-90	-32	-105	-25	-103	-68	-65	0	-98	-15	-74	-73	-149	-74	-951	1901	-7540	-32262	-901	-20485	-10032	-19236	54	-21194	-13383	-17182	-2616	-22775	-15542	-21092	-4184
1.075833	-25	40	91	-61	-107	-32	11	-13	-17	5	-74	-68	-97	-13	-29	-59	-103	35	-93	-34	-105	-22	-98	-66	-62	21	-98	-14	-70	-72	-149	-76	-741	1864	-6480	-32277	-1038	-20616	-9698	-18984	-189	-20952	-13533	-17023	-2544	-22676	-15455	-21440	-1882
1.076667	-23	40	93	-60	-107	-34	8	-15	-19	6	-68	-66	-97	-13	-30	-59	-99	35	-87	-32	-105	-23	-101	-68	-61	-3	-98	-13	-75	-53	-151	-73	-734	1731	-5591	-32306	-865	-20771	-9369	-18763	-413	-20688	-13731	-16899	-2145	-22583	-15410	-21756	-1276
1.077500	-26	40	93	-60	-110	-35	8	-17	-19	6	-74	-66	-98	-16	-31	-61	-100	32	-87	-32	-104	-21	-101	-70	-65	-3	-96	-14	-75	-73	-152	-77	-707	1522	-4887	-32351	-172	-20925	-9033	-18565	-755	-20408	-13984	-16808	-2058	-22484	-15407	-22035	-2079
1.078333	-29	38	93	-61	-111	-38	9	-22	-25	7	-74	-66	-98	-15	-32	-60	-101	32	-87	-32	-109	-24	-104	-70	-69	-1	-100	-15	-77	-75	-147	-75	-233	1263	-4372	-32415	-1637	-21092	-8708	-18394	-1222	-20135	-14280	-16763	-2713	-22399	-15424	-22274	-655
1.079167	-30	40	91	-60	-115	-33	9	-14	-26	6	-75	-69	-99	-14	-29	-60	-104	28	-86	-35	-107	-22	-100	-68	-64	-3	-101	3	-76	-69	-147	-73	-470	975	-4054	-32474	-3494	-21257	-8401	-18244	-1525	-19879	-14571	-16754	-1715	-22322	-15474	-22474	4912
1.080000	-24	41	94	-58	-109	-31	11	-11	-21	9	-73	-66	-91	-13	-28	-56	-101	37	-84	-32	-104	-19	-99	-69	-64	-3	-97	-11	-70	-68	-147	-74	-150	691	-3914	-32554	-3244	-21429	-8120	-18115	-2153	-19659	-14913	-16787	-1438	-22267	-15534	-22639	3020
1.080833	-25	41	92	-58	-108	-32	13	-11	-16	9	-72	-64	-93	-15	-26	-58	-103	33	-87	-31	-104	-19	-104	-68	-63	0	-96	-12	-72	-69	-148	-73	-93	411	-3949	-32621	-2520	-21618	-7865	-18017	-2759	-19490	-15220	-16860	-1803	-22235	-15617	-22773	2845
1.081667	-26	41	92	-59	-105	-34	12	-14	-19	5	-77	-63	-98	-19	-29	-59	-102	29	-86	-35	-104	-23	-101	-70	-64	-4	-101	-16	-70	-85	-148	-77	-172	159	-4133	-32715	-2492	-21820	-7646	-17945	-3093	-19395	-15505	-16973	-1700	-22249	-15707	-22871	6654
1.082500	-29	38	88	-61	-113	-36	12	-14	-22	5	-77	-66	-100	-22	-30	-59	-102	30	-87	-36	-103	-22	-99	-69	-63	0	-97	-15	-76	-69	-146	-75	-47	-49	-4444	-32736	-2830	-22040	-7455	-17906	-3441	-19374	-15747	-17113	-1434	-22301	-15802	-22934	5131
1.083333	-25	40	90	-36	-107	-30	24	-14	-18	6	-76	-64	-96	7	-28	-58	-99	35	-83	-34	-102	-23	-99	-70	-65	0	-99	-13	-70	-70	-147	-73	1	-212	-4847	-32757	-3655	-22293	-7306	-17887	-3550	-19445	-15953	-17286	-2436	-22406	-15895	-22971	6613
1.084167	-28	39	90	-61	-109	-34	13	-15	-18	5	-74	-66	-97	-16	-28	-60	-98	30	-86	-36	-104	-24	-93	-72	-63	17	-103	-14	-75	-70	-149	-76	-21	-324	-5323	-32760	-4710	-22580	-7180	-17917	-3618	-19613	-16085	-17481	-3427	-22567	-15993	-22978	7968
1.085000	-25	53	88	-59	-109	-33	12	-13	-22	6	-82	-60	-96	-15	-28	-61	-99	34	-85	-34	-109	-23	-100	-73	-63	-3	-101	-16	-78	-69	-133	-74	-214	-386	-5843	-32759	-4658	-22909	-7091	-17984	-3683	-19877	-16196	-17696	-2416	-22792	-16080	-22958	7756
1.085833	-26	40	90	-61	-108	-35	16	-14	-16	5	-76	-61	-97	-15	-29	-36	-102	34	-84	-34	-103	-22	-99	-72	-64	0	-99	-12	-72	-70	-147	-74	-489	-407	-6380	-32764	-2411	-23293	-7017	-18095	-3015	-20245	-16236	-17927	-1563	-23074	-16165	-22907	7424
1.086667	-25	41	87	-58	-111	-29	13	-12	-29	4	-72	-62	-96	-16	-28	-58	-98	37	-83	-31	-103	-23	-105	-68	-64	0	-99	-11	-76	-70	-171	-73	418	-388	-6910	-32755	-2529	-23713	-6966	-18253	-2737	-20695	-16224	-18172	-2165	-23427	-16249	-22834	6684
1.087500	-25	43	89	-62	-112	-30	16	-11	-16	7	-74	-64	-95	-13	-27	-57	-98	64	-85	-34	-104	-23	-97	-66	-62	0	-99	-10	-72	-68	-144	-74	267	-342	-7416	-32765	-3874	-24190	-6935	-18453	-2858	-21235	-16164	-18416	123	-23830	-16325	-22735	11117
1.088333	-25	42	87	-58	-107	-29	17	-18	-16	4	-75	-59	-97	-15	-26	-58	-101	36	-83	-30	-103	-19	-97	-69	-62	0	-96	-12	-74	-69	-142	-74	242	-275	-7879	-32750	-2953	-24710	-6919	-18712	-2353	-21849	-16071	-18673	730	-24291	-16398	-22611	8437
1.089167	-24	44	88	-58	-108	-31	16	-12	-14	5	-74	-62	-92	-14	-26	-59	-99	39	-82	-30	-108	-24	-101	-68	-62	-3	-97	-12	-70	-67	-148	-75	380	-201	-8293	-32766	-2291	-25276	-6908	-19024	-1896	-22517	-15949	-18926	1341	-24786	-16463	-22467	8633
1.090000	-25	40	84	-59	-110	-32	12	-15	-18	-3	-78	-67	-98	-17	-29	-61	-102	30	-88	-34	-109	-26	-104	-73	-66	-5	-103	-17	-79	-73	-131	-77	406	-138	-8656	-32755	-875	-25875	-6903	-19382	-1151	-23227	-15793	-19181	1947	-25317	-16527	-22298	9733
1.090833	-30	36	80	-67	-115	-38	5	-21	-24	0	-82	-68	-99	-22	-32	-63	-104	35	-92	-32	-109	-24	-104	-70	-68	-3	-103	-13	-75	-68	-148	-78	332	-70	-8953	-32767	1388	-26493	-6895	-19782	-368	-23953	-15626	-19424	2185	-25854	-16574	-22097	7645
1.091667	-27	40	84	-62	-113	-32	11	-14	-19	3	-74	-67	-102	-16	-31	-59	-101	35	-86	-33	-108	-24	-100	-66	-68	-1	-101	-13	-76	-72	-149	-77	784	2	-9192	-32748	2311	-27119	-6881	-20224	0	-24667	-15443	-19658	1712	-26400	-16622	-21874	5899
1.092500	-26	40	85	-58	-112	-32	8	-14	-21	3	-73	-63	-101	-14	-30	-59	-103	37	-84	-30	-101	-25	-101	-73	-62	0	-95	-13	-73	-67	-148	-76	503	1	-9376	-32764	1737	-27740	-6869	-20673	308	-25369	-15265	-19882	3005	-26934	-16661	-21627	9568
1.093333	-72	41	87	-57	-108	-31	11	-13	-15	25	-60	-62	-96	-15	-31	-60	-99	36	-84	-30	-105	-19	-99	-68	-61	0	-95	-5	-75	-67	-146	-77	550	-1	-9512	-32743	3535	-28338	-6850	-21223	570	-26044	-15098	-20091	3676	-27436	-16694	-21358	7483
1.094167	-25	43	86	-56	-110	-30	9	-14	-15	5	-70	-61	-93	-13	-29	-50	-95	37	-82	-31	-103	-22	-99	-70	-67	5	-96	-10	-76	-68	-145	-76	567	-29	-9607	-32761	5987	-28915	-6832	-21762	637	-26665	-14938	-20285	3272	-27900	-16730	-21062	3480
1.095000	-22	45	88	-66	-107	-28	11	-11	-14	6	-72	-62	-94	-13	-30	-59	-97	36	-83	-32	-102	-19	-98	-68	-62	0	-100	-11	-69	-66	-147	-75	559	-77	-9671	-32738	7126	-29442	-6809	-22330	446	-27212	-14802	-20461	2985	-28309	-16735	-20755	6371
1.095833	-25	41	88	-59	-108	-30	10	-12	-18	7	-72	-62	-94	-14	-28	-53	-103	39	-86	-28	-103	-17	-97	-68	-63	1	-94	-11	-72	-65	-147	-74	850	-145	-9707	-32754	7174	-29907	-6781	-22900	223	-27688	-14683	-20612	3037	-28656	-16741	-20423	3892
1.096667	-28	44	82	-57	-108	-13	12	-10	-15	6	-72	-63	-97	-13	-28	-57	-101	35	-85	-29	-105	-19	-99	-67	-64	0	-95	-26	-73	-69	-149	-74	790	-231	-9731	-32738	6679	-30307	-6751	-23483	-40	-28077	-14587	-20748	2995	-28934	-16747	-20081	3176
1.097500	-27	40	84	-58	-113	-32	9	-16	-23	3	-77	-56	-100	-15	-25	-59	-99	34	-87	-34	-107	-9	-99	-70	-64	-4	-100	-14	-73	-70	-150	-77	923	-318	-9731	-32697	5742	-30630	-6722	-24057	-345	-28371	-14513	-20858	2908	-29138	-16723	-19722	3599
1.098333	-29	37	82	-62	-113	-39	9	-16	-19	3	-76	-73	-98	-17	-34	-60	-104	32	-91	-36	-108	-23	-103	-74	-70	-5	-101	-14	-78	-75	-171	-80	744	-412	-9729	-32593	4993	-30877	-6691	-24628	-469	-28578	-14461	-20948	3119	-29258	-16702	-19358	2292
1.099167	-31	34	85	-62	-116	-33	6	-18	-26	0	-78	-73	-101	-19	-31	-63	-103	32	-107	-34	-117	-24	-101	-72	-66	-4	-103	0	-77	-72	-150	-77	81	-491	-9708	-32470	5792	-31041	-6653	-25175	-225	-28682	-14424	-21007	3173	-29293	-16656	-18990	1965
1.100000	-28	36	97	-60	-112	-31	11	-15	-18	5	-77	-65	-98	-15	-31	-59	-100	32	-88	-31	-105	-21	-100	-68	-65	0	-93	-14	-74	-70	-147	-74	917	-550	-9677	-32316	5107	-31124	-6611	-25710	-524	-28705	-14392	-21034	797	-29251	-16602	-18619	12
1.100833	-27	42	89	-57	-109	-32	11	-13	-15	9	-73	-67	-94	-11	-32	-57	-99	53	-85	-30	-104	-19	-101	-68	-62	0	-98	-13	-74	-72	-147	-75	779	-587	-9633	-32138	1343	-31135	-6572	-26215	-1471	-28650	-14375	-21041	643	-29139	-16534	-18250	3964
1.101667	-28	40	87	-59	-108	-36	12	-14	-19	7	-73	-66	-99	-19	-30	-58	-102	33	-87	-34	-107	-22	-99	-56	-62	0	-98	-13	-72	-70	-146	-75	93	-615	-9576	-31941	283	-31077	-6525	-26689	-1929	-28520	-14352	-21019	207	-28953	-16450	-17889	2669
1.102500	-25	42	90	-60	-110	-31	12	-12	-18	6	-75	-67	-96	9	-30	-58	-98	34	-83	-32	-105	-23	-99	-70	-63	0	-99	-15	-73	-69	-148	-74	460	-594	-9501	-31714	-1354	-30961	-6473	-27129	-2475	-28329	-14324	-20973	-603	-28705	-16357	-17547	1540
1.103333	-25	39	89	-62	-108	-35	13	-13	-16	9	-76	-68	-94	-17	-28	-59	-97	34	-86	-35	-103	-21	-99	-70	-63	-3	-98	-15	-73	-68	-148	-75	180	-549	-9406	-31475	-2396	-30781	-6413	-27532	-2918	-28086	-14292	-20903	-1040	-28415	-16249	-17212	3931
1.104167	-25	42	90	-61	-107	-35	13	-15	-16	5	-75	-76	-98	-23	-29	-60	-98	35	-102	-32	-107	-24	-86	-68	-64	-1	-100	-15	-75	-74	-146	-73	-95	-488	-9284	-31201	-2646	-30557	-6336	-27899	-3228	-27803	-14240	-20812	-784	-28082	-16133	-16902	2398
1.105000	-23	40	88	-59	-109	-36	11	-12	-14	7	-74	-65	-95	-17	-30	-59	-99	34	-86	-33	-104	-25	-103	-69	-63	0	-104	-15	-73	-69	-146	-79	61	-398	-9132	-30902	-2923	-30298	-6261	-28220	-3346	-27491	-14168	-20706	-1576	-27711	-16000	-16613	1001
1.105833	-24	42	90	-59	-109	-34	13	-13	-15	6	-74	-68	-98	-16	-30	-61	-100	37	-87	-33	-103	-22	-96	-68	-62	0	-102	-15	-74	-69	-145	-73	-242	-289	-8950	-30580	-4598	-30001	-6163	-28510	-3245	-27162	-14068	-20580	-1454	-27323	-15859	-16348	4216
1.106667	-26	38	89	-60	-112	-41	11	-12	-19	4	-74	-67	-97	-17	-29	-59	-101	36	-85	-32	-110	-27	-102	-70	-60	-1	-103	-15	-75	-68	-146	-78	-555	-172	-8734	-30241	-3594	-29695	-6054	-28739	-2732	-26821	-13944	-20447	-1469	-26927	-15712	-16111	4619
1.107500	-29	40	87	-61	-113	-39	8	-15	-1	6	-77	-95	-103	-19	-30	-61	-101	33	-84	-49	-108	-23	-99	-69	-64	0	-98	-15	-74	-68	-148	-75	-703	-49	-8488	-29871	-937	-29364	-5917	-28929	-2003	-26477	-13775	-20296	-1400	-26525	-15545	-15898	-174
1.108333	-25	37	87	-60	-108	-34	13	-15	-18	8	-76	-64	-98	-12	-27	-59	-100	35	-82	-31	-107	-24	-100	-69	-61	1	-100	-13	-70	-68	-143	-75	-784	59	-8228	-29491	1208	-29031	-5773	-29081	-1023	-26135	-13591	-20146	-1023	-26119	-15374	-15711	3158
1.109167	-23	42	89	-57	-109	-34	13	-14	-17	8	-72	-64	-101	-16	-27	-61	-95	36	-82	-29	-102	-22	-99	-69	-63	0	-98	-15	-72	-68	-145	-76	-487	156	-7919	-29090	2509	-28691	-5604	-29186	-41	-25808	-13350	-19995	-266	-25737	-15205	-15556	2235
1.110000	-24	41	87	-61	-112	-35	9	-15	-19	1	-70	-65	-98	-14	-28	-62	-102	35	-85	-34	-108	-25	-101	-73	-64	-3	-94	-15	-74	-69	-145	-78	-632	223	-7605	-28660	3746	-28359	-5430	-29253	1032	-25494	-13129	-19848	893	-25370	-15029	-15422	836
1.110833	-27	40	86	-62	-109	-36	9	-16	-28	5	-73	-74	-99	-18	-30	-63	-102	5	-85	-32	-107	-25	-100	-72	-63	-1	-99	-17	-76	-72	-149	-79	-475	266	-7281	-28248	4758	-28026	-5237	-29270	2183	-25191	-12862	-19698	1129	-25025	-14854	-15316	2527
1.111667	-27	40	86	-61	-112	-39	10	-18	-17	6	-73	-65	-97	-15	-29	-61	-100	34	-85	-36	-105	-24	-102	-72	-67	-1	-98	-15	-75	-47	-146	-76	-331	261	-6943	-27814	5454	-27702	-5028	-29252	3352	-24907	-12567	-19553	910	-24694	-14670	-15224	1226
1.112500	-27	42	87	-58	-108	-34	11	-16	-21	5	-72	-62	-97	-18	-29	-60	-100	33	-65	-32	-104	-24	-97	-68	-63	2	-98	-14	-72	-68	-147	-76	-798	216	-6614	-27378	7461	-27383	-4812	-29191	4457	-24634	-12261	-19411	1326	-24391	-14494	-15154	1135
1.113333	-25	43	89	-62	-107	-32	13	-15	-16	9	-69	-64	-93	-12	-28	-61	-99	36	-83	-32	-104	-23	-99	-69	-65	-1	-103	-9	-72	-67	-164	-75	-250	120	-6295	-26960	9111	-27076	-4593	-29094	5157	-24379	-11942	-19273	313	-24111	-14319	-15115	-306
1.114167	-28	39	88	-59	-110	-35	10	-15	-18	8	-69	-62	-96	-17	-28	-61	-103	32	-91	-30	-107	-25	-103	-69	-64	1	-98	-13	-74	-68	-147	-75	222	-29	-6000	-26516	6591	-26771	-4369	-28961	5264	-24124	-11619	-19147	781	-23846	-14147	-15084	2710
1.115000	-26	42	87	-58	-108	-38	17	-16	-26	9	-73	-61	-101	-13	-30	-62	-103	33	-87	-33	-109	-26	-102	-69	-61	-3	-101	-21	-72	-72	-148	-76	-646	-225	-5727	-26093	6329	-26476	-4155	-28798	5677	-23897	-11302	-19022	1397	-23605	-13982	-15079	3897
1.115833	-28	38	82	-58	-112	-35	10	-15	-22	-12	-74	-62	-104	-12	-29	-60	-103	32	-87	-32	-105	-22	-99	-69	-65	0	-98	-13	-70	-68	-149	-75	-233	-472	-5483	-25683	5685	-26184	-3938	-28601	5861	-23658	-10976	-18893	861	-23374	-13819	-15081	1273
1.116667	-23	41	88	-58	-137	-34	13	-16	-17	7	-72	-61	-98	-14	-31	-60	-100	35	-87	-35	-107	-24	-100	-69	-66	0	-98	-26	-62	-72	-150	-79	-97	-755	-5280	-25288	5318	-25897	-3737	-28380	5838	-23432	-10689	-18773	836	-23144	-13662	-15101	4446
1.117500	-27	38	84	-59	-111	-32	13	-14	-21	5	-76	-64	-97	-16	-30	-72	-102	29	-88	-33	-107	-23	-100	-68	-66	-3	-100	-14	-74	-70	-149	-75	59	-1083	-5122	-24912	5202	-25611	-3542	-28130	5649	-23207	-10402	-18648	1349	-22934	-13502	-15127	3518
1.118333	-29	38	86	-61	-93	-35	11	4	-22	5	-75	-67	-99	-16	-30	-60	-102	30	-90	-33	-108	-23	-101	-70	-59	-3	-101	-11	-75	-73	-149	-76	217	-1431	-5008	-24560	5037	-25337	-3364	-27858	5326	-22971	-10135	-18522	865	-22726	-13353	-15166	1969
1.119167	-29	39	85	-61	-114	-35	12	-16	-21	4	-75	-63	-101	-16	-31	-58	-103	29	-88	-34	-113	-24	-101	-68	-69	0	-99	-14	-76	-73	-147	-77	47	-1802	-4937	-24224	2148	-25058	-3199	-27568	4892	-22735	-9880	-18386	1108	-22514	-13195	-15215	4626
1.120000	-28	43	84	-55	-107	-34	13	-15	-15	7	-63	-64	-99	-14	-31	-57	-97	33	-84	-30	-103	-23	-100	-61	-62	2	-97	-13	-75	-72	-143	-73	-77	-2182	-4913	-23904	721	-24783	-3044	-27255	4552	-22497	-9645	-18244	1902	-22302	-13025	-15269	7077
1.120833	-22	41	90	-56	-111	-33	15	-19	-15	8	-68	-86	-96	-12	-27	-53	-99	34	-84	-32	-103	-21	-98	-66	-61	0	-96	-10	-73	-68	-147	-74	33	-2559	-4934	-23658	1070	-24517	-2914	-26930	3991	-22256	-9443	-18097	1844	-22090	-12849	-15338	1992
1.121667	-27	39	90	-61	-108	-30	17	-13	-15	9	-69	-63	-97	-15	-27	-58	-98	35	-84	-22	-103	-18	-98	-65	-60	-5	-96	-12	-72	-70	-147	-65	-320	-2949	-5002	-23341	1347	-24256	-2790	-26601	3616	-22010	-9244	-17941	1412	-21879	-12664	-15416	4282
1.122500	-24	43	89	-57	-111	-33	15	-12	-19	7	-72	-64	-96	-14	-27	-57	-99	33	-86	-28	-104	-21	-101	-64	-63	0	-98	-12	-72	-69	-148	-73	-249	-3316	-5105	-23080	748	-24000	-2711	-26261	3164	-21763	-9064	-17776	1079	-21671	-12460	-15498	4339
1.123333	-28	42	88	-56	-158	-35	15	-13	10	8	-75	-65	-100	-16	-32	-60	-102	32	-86	-33	-109	-23	-102	-68	-61	-3	-92	-15	-77	-75	-148	-75	-304	-3665	-5247	-22865	-94	-23753	-2593	-25914	2599	-21517	-8903	-17607	1210	-21443	-12244	-15588	1558
1.124167	-27	40	85	-60	-115	-34	9	-19	-18	2	-74	-68	-101	-14	-28	-58	-101	33	-86	-31	-109	-24	-101	-68	-65	0	-101	-13	-74	-70	-147	-75	-294	-3987	-5409	-22658	-971	-23507	-2502	-25559	1992	-21263	-8743	-17425	1576	-21222	-12002	-15675	2631
1.125000	-31	40	87	-60	-111	-33	12	-14	-18	7	-72	-64	-97	-16	-29	-61	-100	33	-84	-32	-103	-23	-102	-70	-64	1	-100	-13	-75	-72	-147	-76	-314	-4279	-5599	-22457	-1721	-23274	-2418	-25203	1320	-21015	-8598	-17245	1838	-21001	-11742	-15765	1054
1.125833	-27	41	87	-58	-111	-32	13	-15	-19	32	-69	-64	-97	-15	-27	-56	-101	13	-86	-29	-103	-22	-99	-70	-67	-1	-98	-13	-70	-68	-146	-73	-642	-4547	-5795	-22276	-1227	-23045	-2336	-24850	744	-20766	-8460	-17051	2410	-20783	-11463	-15854	144
1.126667	-28	41	111	-59	-110	-32	17	-15	-15	6	-69	-63	-96	-14	-27	-59	-100	34	-84	-31	-112	-19	-99	-67	-63	-1	-100	-14	-55	-70	-145	-76	-447	-4784	-6023	-22115	401	-22829	-2254	-24496	332	-20517	-8314	-16863	1687	-20563	-11164	-15936	-2164
1.127500	-25	43	88	-57	-109	-31	17	-14	-16	8	-70	-63	-93	-14	-26	-55	-98	35	-82	-30	-102	-18	-98	-69	-66	0	-99	-14	-73	-68	-144	-72	549	-4988	-6242	-21957	-2075	-22619	-2169	-24147	-292	-20279	-8169	-16670	1446	-20350	-10849	-16013	-2075
1.128333	-26	42	89	-57	-107	-29	63	-11	-18	4	-68	-63	-96	-14	-26	-56	-99	33	-83	-30	-103	-19	-97	-68	-65	-1	-98	-12	-70	-67	-119	-70	-246	-5172	-6457	-21818	-2932	-22412	-2077	-23802	-409	-20039	-8023	-16482	2525	-20139	-10522	-16079	-248
1.129167	-23	43	91	-57	-104	-29	16	-14	-15	6	-69	-64	-95	-13	-27	-56	-98	36	-81	-28	-97	-21	-95	-67	-61	0	-99	-11	-70	-69	-143	-69	16	-5331	-6665	-21694	-2934	-22211	-1975	-23462	-395	-19807	-7877	-16301	1620	-19935	-10185	-16130	-5607
1.130000	-24	40	89	-59	-104	-33	16	-16	-22	6	-70	-64	-97	-15	-27	-59	-101	33	-86	-34	-104	-22	-99	-69	-64	-1	-102	-16	-73	-70	-146	-74	114	-5483	-6871	-21589	-2574	-22017	-1867	-23125	-269	-19588	-7728	-16130	1377	-19743	-9844	-16169	-4553
1.130833	-29	38	85	-61	-114	-59	10	-19	-24	0	-77	-68	-110	-18	-30	-77	-105	29	-86	-38	-109	-26	-101	-73	-68	-3	-104	-21	-77	-73	-149	-77	-21	-5620	-7054	-21500	-1445	-21828	-1747	-22798	-59	-19370	-7571	-15971	1683	-19549	-9497	-16186	-6331
1.131667	-26	37	81	-63	-114	-34	13	-18	-19	1	-75	-67	-102	-18	-32	-58	-105	33	-88	-36	-110	-27	-88	-72	-68	-3	-105	1	-78	-73	-148	-76	-138	-5741	-7218	-21431	375	-21636	-1611	-22477	172	-19159	-7418	-15821	1420	-19366	-9153	-16186	-9669
1.132500	-26	37	86	-64	-113	-38	9	-19	-12	-18	-77	-68	-99	-18	-30	-59	-104	35	-85	-36	-108	-24	-100	-70	-66	0	-102	-16	-75	-69	-148	-77	-68	-5865	-7358	-21385	-528	-21440	-1463	-22167	345	-18950	-7256	-15677	1037	-19183	-8810	-16162	-10139
1.133333	-26	36	86	-60	-108	-32	12	-17	-19	3	-74	-63	-97	-17	-29	-58	-100	35	-85	-36	-105	-24	-100	-72	-64	0	-101	-15	-75	-69	-152	-73	-556	-5989	-7474	-21378	-875	-21246	-1305	-21862	424	-18742	-7093	-15554	1603	-19012	-8483	-16116	-7923
1.134167	-26	40	88	-60	-109	-34	11	-19	-16	4	-75	-65	-98	-16	-29	-60	-100	70	-83	-33	-108	-24	-102	-69	-63	-3	-102	-15	-74	-70	-148	-76	-166	-6119	-7569	-21400	504	-21054	-1131	-21570	400	-18540	-6937	-15446	1568	-18842	-8166	-16050	-14095
1.135000	-25	41	86	-61	-110	-32	12	-16	-14	5	-72	-62	-94	-16	-29	-56	-99	34	-86	-34	-108	-25	-102	-63	-65	-1	-99	-14	-75	-69	-147	-76	-436	-6260	-7638	-21465	1603	-20843	-952	-21287	503	-18344	-6778	-15354	1335	-18677	-7869	-15963	-15482
1.135833	-25	41	89	-60	-109	-32	10	-15	-10	5	-72	-65	-96	-16	-29	-56	-99	35	-86	-33	-105	-23	-100	-67	-62	0	-102	-16	-75	-68	-148	-73	-395	-6412	-7689	-21575	1400	-20634	-796	-21015	470	-18152	-6627	-15277	1027	-18521	-7586	-15859	-14612
1.136667	-27	39	101	-60	-111	-36	11	-14	-17	3	-72	-64	-96	-16	-30	-59	-104	32	-87	-34	-108	-24	-98	-69	-61	1	-100	-14	-75	-69	-148	-75	-328	-6579	-7721	-21729	740	-20428	-578	-20751	446	-17969	-6481	-15216	592	-18364	-7324	-15740	-18480
1.137500	-26	40	88	-59	-98	-36	12	-17	-17	5	-75	-65	-97	-18	-36	-62	-99	35	-86	-31	-108	-23	-100	-69	-65	-1	-102	-16	-72	-65	-149	-75	-468	-6757	-7741	-21930	-25	-20216	-378	-20502	409	-17782	-6339	-15166	137	-18213	-7080	-15604	-18126
1.138333	-27	41	86	-59	-112	-36	11	-17	-16	3	-74	-64	-96	-19	-31	-61	-99	33	-87	-33	-105	-26	-104	-70	-66	0	-101	-15	-73	-66	-148	-77	-316	-6949	-7750	-22167	-1308	-20006	-196	-20260	231	-17607	-6197	-15130	-87	-18066	-6854	-15460	-18290
1.139167	-25	39	85	-60	-109	-36	9	-18	-19	2	-74	-67	-99	-22	-30	-62	-103	33	-88	-34	-108	-27	-135	-74	-65	-3	-101	-15	-78	-72	-152	-78	-480	-7143	-7759	-22446	-2214	-19794	1	-20023	149	-17431	-6069	-15106	180	-17925	-6647	-15308	-19385
1.140000	-26	41	87	-56	-111	-40	9	-15	-22	3	-74	-66	-96	-19	-31	-61	-102	33	-90	-32	-108	-27	-103	-48	-66	-4	-101	-15	-75	-72	-148	-76	-631	-7349	-7764	-22752	-1841	-19588	170	-19798	40	-17265	-5932	-15093	-562	-17787	-6457	-15150	-20294
1.140833	-28	39	85	-59	-113	-40	12	-18	-17	5	-75	-67	-101	-21	-30	-69	-99	35	-87	-35	-107	-23	-99	-68	-64	-3	-98	-14	-74	-65	-149	-75	208	-7553	-7781	-23082	-5005	-19381	345	-19573	-496	-17106	-5802	-15081	-1764	-17659	-6282	-14989	-19832
1.141667	-26	42	89	-59	-111	-36	12	-16	-18	4	-74	-64	-98	-15	-29	-60	-101	38	-86	-32	-107	-23	-101	-70	-65	0	-117	-15	-73	-69	-146	-74	-562	-7761	-7804	-23426	-7600	-19188	492	-19359	-545	-16956	-5668	-15078	-114	-17524	-6106	-14828	-15106
1.142500	-28	41	88	-59	-110	-35	18	-15	-17	4	-73	-66	-94	-15	-31	-60	-94	34	-84	-32	-104	-21	-100	-67	-64	0	-100	-11	-74	-69	-148	-74	-391	-7984	-7841	-23770	-8558	-19003	635	-19150	-616	-16817	-5527	-15098	-464	-17411	-5969	-14667	-17358
1.143333	-25	43	87	-52	-111	-35	13	-15	-19	6	-72	-62	-98	-16	-28	-56	-99	35	-84	-32	-108	-23	-101	-67	-64	-1	-101	-12	-76	-70	-145	-73	-329	-8163	-7890	-24111	-9485	-18830	758	-18942	-769	-16688	-5386	-15079	-808	-17298	-5826	-14520	-13614
1.144167	-27	42	86	-57	-110	-32	3	-16	-19	7	-73	-64	-73	-17	-30	-60	-103	35	-113	-31	-107	-21	-99	-68	-65	-3	-98	-12	-75	-70	-146	-75	-491	-8347	-7954	-24433	-9455	-18664	864	-18743	-581	-16556	-5234	-15079	-240	-17190	-5689	-14371	-9966
1.145000	-31	40	86	-57	-111	-33	12	-16	-22	3	-72	-64	-98	-17	-29	-56	-103	33	-85	-30	-107	-28	-99	-67	-69	-3	-100	-12	-76	-60	-146	-74	-586	-8516	-8020	-24730	-8413	-18516	960	-18542	-481	-16458	-5074	-15074	-13	-17094	-5550	-14228	-8008
1.145833	-26	42	85	-55	-111	-32	13	-12	-17	6	-74	-63	-97	-14	-27	-55	-104	32	-83	-27	-104	-18	-97	-64	-63	2	-96	-10	-73	-67	-145	-74	-146	-8667	-8086	-24988	-9383	-18381	1039	-18343	-606	-16355	-4896	-15062	-1417	-17000	-5416	-14098	-5121
1.146667	-24	70	88	-55	-110	-32	16	-13	-15	7	-72	-62	-94	-14	-27	-55	-104	38	-83	-29	-103	-22	-98	-64	-64	2	-118	-10	-73	-67	-142	-70	-77	-8793	-8142	-25207	-10510	-18258	1106	-18149	-496	-16274	-4723	-15048	-562	-16913	-5271	-13979	1310
1.147500	-24	40	87	-58	-117	-31	17	-12	-16	-6	-69	-62	-93	-13	-35	-57	-100	34	-86	-28	-102	-19	-97	-66	-63	0	-97	-10	-72	-69	-145	-73	174	-8896	-8177	-25372	-8780	-18151	1167	-17959	-436	-16185	-4522	-15016	-387	-16834	-5128	-13872	-201
1.148333	-23	44	74	-68	-107	-32	15	-15	-17	6	-73	-63	-94	-14	-30	-58	-97	36	-84	-31	-105	-22	-100	-63	-62	0	-100	-15	-75	-74	-146	-93	101	-8962	-8190	-25486	-6030	-18057	1221	-17778	-378	-16116	-4325	-14985	-1522	-16756	-4976	-13772	-386
1.149167	-26	38	85	-61	-111	-31	11	-13	-19	6	-74	-62	-98	1	-30	-59	-100	36	-85	-31	-108	-22	-94	-65	-62	-1	-97	-11	-70	-69	-145	-73	66	-8999	-8160	-25541	-4157	-17958	1276	-17597	-227	-16041	-4110	-14929	-1906	-16680	-4816	-13683	4369
1.150000	-28	42	86	-60	-112	-34	12	-18	-16	5	-72	-66	-98	-16	-32	-55	-99	35	-85	-36	-110	-25	-100	-67	-64	-3	-101	-14	-79	-74	-145	-76	-269	-9009	-8084	-25538	-2730	-17887	1326	-17424	-172	-15973	-3891	-14873	-1205	-16601	-4649	-13607	3153
1.150833	-28	36	81	-65	-115	-35	9	-16	-22	2	-76	-64	-102	-19	-33	-60	-103	32	-88	-36	-111	-26	-101	-70	-70	-5	-101	-15	-78	-68	-145	-77	-383	-8985	-7953	-25473	-1362	-17844	1383	-17256	-173	-15897	-3663	-14801	-842	-16516	-4467	-13541	6707
1.151667	-27	40	87	-62	-111	-33	10	-13	-19	5	-74	-68	-99	-16	-32	-66	-101	35	-87	-31	-103	-27	-101	-69	-64	-3	-100	-15	-79	-73	-147	-74	33	-8927	-7759	-25339	-479	-17720	1462	-17096	-9	-15817	-3428	-14718	-877	-16423	-4276	-13481	10896
1.152500	-27	38	88	-56	-109	-35	16	-14	-18	10	-74	-64	-93	-15	-31	-59	-105	33	-85	-35	-109	-24	-101	-67	-64	-5	-99	-13	-73	-73	-146	-78	-138	-8842	-7507	-25144	581	-17635	1549	-16949	-27	-15723	-3191	-14624	-816	-16314	-4075	-13432	12253
1.153333	-28	40	88	-59	-111	-46	13	-16	-17	5	-73	-65	-99	-17	-33	-56	-102	35	-84	-31	-98	-22	-103	-68	-65	-4	-101	-16	-75	-52	-146	-75	-419	-8730	-7193	-24887	3161	-17539	1645	-16810	-62	-15619	-2951	-14525	-672	-16194	-3865	-13395	14440
1.154167	-24	40	87	-60	-109	-33	9	-15	-18	6	-73	-65	-101	-15	-29	-57	-98	33	-82	-32	-108	-24	-101	-69	-65	0	-100	-14	-73	-70	-147	-77	535	-8590	-6820	-24564	2809	-17429	1762	-16677	-296	-15497	-2709	-14426	-1800	-16047	-3653	-13371	15472
1.155000	-25	37	88	-59	-109	-31	10	-13	-18	7	-70	-64	-99	-16	-32	-56	-98	38	-86	-31	-103	-24	-101	-68	-62	0	-97	-15	-75	-69	-150	-74	-99	-8431	-6394	-24178	681	-17302	1901	-16565	-687	-15355	-2468	-14319	-602	-15885	-3435	-13358	20987
1.155833	-27	38	90	-59	-128	-35	11	-12	-17	5	-70	-65	-96	-17	-33	-60	-102	36	-85	-31	-105	-24	-102	-69	-61	0	-98	-15	-76	-69	-147	-74	-342	-8251	-5929	-23738	540	-17161	2056	-16463	-893	-15195	-2233	-14220	-1083	-15694	-3211	-13354	19143
1.156667	-29	38	86	-60	-112	-36	10	-16	-21	2	-78	-67	-98	-18	-35	-61	-104	29	-85	-34	-109	-26	-104	-73	-65	-8	-104	-18	-77	-75	-152	-79	76	-8064	-5433	-23243	-200	-16998	2225	-16375	-1013	-15015	-2002	-14125	-1323	-15478	-2989	-13370	19427
1.157500	-28	35	85	-64	-130	-42	8	-17	-25	1	-79	-68	-102	-22	-34	-60	-103	33	-86	-35	-108	-27	-103	-68	-67	-3	-102	-16	-78	-73	-150	-75	46	-7852	-4909	-22695	-224	-16809	2412	-16300	-1076	-14801	-1766	-14027	-1320	-15232	-2771	-13386	19088
1.158333	-29	38	82	-63	-113	-36	9	-17	-21	2	-76	-68	-99	-19	-35	-61	-100	34	-87	-35	-109	-25	-105	-69	-66	-5	-103	-16	-74	-72	-155	-79	-113	-7634	-4389	-22112	607	-16595	2612	-16228	-1215	-14564	-1539	-13944	-1249	-14955	-2558	-13421	13617
1.159167	-28	37	87	-59	-111	-38	8	-19	-21	4	-79	-69	-96	-18	-31	-59	-100	33	-86	-36	-107	-26	-105	-72	-63	-3	-100	-16	-74	-69	-151	-75	402	-7400	-3880	-21492	47	-16349	2834	-16171	-1496	-14297	-1317	-13865	-1519	-14653	-2343	-13460	8320
1.160000	-25	43	90	-59	-110	-33	12	-12	-16	6	-73	-66	-99	-15	-29	-56	-100	36	-90	-33	-103	-22	-100	-66	-63	0	-99	-11	-75	-65	-146	-75	107	-7156	-3390	-20844	-1956	-16075	3055	-16122	-1609	-14004	-1102	-13793	171	-14319	-2143	-13512	7894
1.160833	-27	38	88	-58	-114	-36	12	-18	-19	5	-74	-64	-82	-15	-28	-57	-103	36	-84	-30	-105	-23	-99	-70	-63	0	-120	-12	-73	-66	-147	-85	194	-6899	-2938	-20190	-1458	-15777	3275	-16086	-1735	-13686	-889	-13737	629	-13967	-1951	-13571	1334
1.161667	-21	41	90	-57	-109	-33	16	-13	-15	6	-73	-64	-97	-23	-29	-56	-101	35	-83	-33	-103	-22	-97	-65	-63	0	-100	-14	-72	-65	-147	-75	314	-6637	-2538	-19534	314	-15449	3498	-16059	-1803	-13347	-693	-13691	-153	-13587	-1769	-13640	-5688
1.162500	-24	40	90	-69	-108	-32	15	-14	-19	4	-74	-64	-95	-14	0	-55	-99	38	-83	-29	-105	-22	-95	-69	-63	-1	-97	-10	-69	-66	-146	-74	194	-6361	-2191	-18892	1358	-15100	3706	-16039	-1956	-13005	-501	-13656	-479	-13194	-1599	-13711	-3856
1.163333	-25	39	91	-46	-105	-35	17	-11	-16	5	-73	-63	-96	-14	-28	-57	-100	34	-85	-30	-109	-22	-98	-67	-62	15	-101	-12	-70	-68	-144	-74	109	-6077	-1910	-18281	1760	-14728	3917	-16024	-2251	-12606	-320	-13627	-119	-12790	-1445	-13790	-8520
1.164167	-28	40	88	-57	-113	-50	11	-17	-21	3	-78	-66	-99	-17	-17	-64	-97	35	-84	-33	-105	-24	-100	-67	-66	-4	-101	-14	-73	-68	-149	-67	122	-5780	-1693	-17706	2069	-14330	4106	-16021	-2215	-12212	-155	-13610	177	-12374	-1307	-13872	-9982
1.165000	-25	38	86	-66	-112	-34	12	-15	-21	3	-76	-68	-95	-16	-31	-58	-103	32	-92	-31	-107	-25	-101	-70	-65	-5	-103	-15	-68	-69	-147	-79	253	-5478	-1541	-17184	2239	-13916	4274	-16015	-2034	-11812	0	-13593	233	-11955	-1185	-13957	-8695
1.165833	-28	38	87	-61	-113	-34	17	-17	-24	0	-79	-70	-100	-16	-31	-62	-101	34	-87	-31	-105	-24	-99	-69	-65	-3	-100	-13	-70	-68	-146	-74	20	-5159	-1438	-16721	2988	-13483	4420	-16013	-1891	-11399	140	-13580	542	-11533	-1075	-14033	-10975
1.166667	-30	39	86	-62	-113	-34	13	-15	-19	4	-74	-66	-96	-16	-28	-57	-100	34	-88	-34	-107	-39	-98	-72	-63	0	-101	-13	-73	-68	-147	-74	-418	-4839	-1395	-16337	5711	-13044	4540	-16006	-1693	-10987	268	-13564	1226	-11110	-982	-14113	-11121
1.167500	-24	49	89	-58	-109	-34	13	-14	-33	4	-53	-66	-98	-13	-26	-57	-98	36	-85	-29	-107	-21	-99	-66	-60	0	-98	-15	-72	-67	-146	-72	331	-4514	-1394	-16033	7249	-12599	4631	-16013	-1704	-10577	375	-13551	-33	-10694	-911	-14184	-12331
1.168333	-27	41	88	-60	-107	-31	16	-14	-15	7	-73	-62	-94	-15	-27	-55	-97	32	-88	-32	-105	-22	-98	-49	-62	0	-98	-13	-70	-66	-151	-68	149	-4192	-1429	-15815	5695	-12149	4690	-16019	-1789	-10175	473	-13531	1086	-10286	-859	-14249	-7538
1.169167	-24	41	88	-58	-109	-31	15	-11	-17	5	-72	-73	-93	-12	1	-57	-99	39	-82	-30	-122	-21	-97	-68	-62	2	-99	-13	-72	-67	-147	-72	-511	-3879	-1490	-15684	6674	-11696	4712	-16014	-1510	-9783	546	-13509	1622	-9896	-820	-14311	-6888
1.170000	-24	40	88	-62	-107	-35	12	-15	-18	4	-72	-64	-101	-17	-28	-59	-102	35	-90	-31	-109	-31	-100	-69	-64	-1	-98	-14	-74	-69	-148	-73	-270	-3577	-1551	-15645	7344	-11257	4707	-16030	-1352	-9411	603	-13482	1385	-9509	-802	-14362	-7531
1.170833	-26	39	81	-64	-101	-34	12	-17	-19	4	-76	-61	-98	-19	-31	-61	-100	34	-92	-31	-107	-23	-100	-68	-64	0	-107	-14	-74	-70	-142	-73	-552	-3285	-1618	-15704	8770	-10817	4675	-16032	-1085	-9041	640	-13441	1353	-9137	-803	-14408	-4143
1.171667	-25	41	87	-60	-111	-34	12	-15	-13	5	-72	-66	-105	-14	-29	-58	-97	37	-86	-32	-107	-22	-95	-68	-62	1	-99	-15	-72	-68	-148	-73	-711	-3012	-1663	-15792	10376	-10393	4609	-16032	-854	-8687	659	-13396	1635	-8771	-814	-14433	-5308
1.172500	-25	41	86	-63	-112	-31	12	-14	-19	6	-61	-65	-102	-22	-29	-57	-101	35	-85	-32	-108	-22	-99	-67	-65	-1	-99	-15	-78	-72	-176	-74	-464	-2769	-1691	-15958	11180	-9980	4519	-16028	-671	-8361	666	-13338	458	-8422	-845	-14452	-6224
1.173333	-33	-9	85	-60	-112	-35	10	-17	-22	4	-76	-66	-98	-17	-31	-60	-103	34	-87	-29	-105	-26	-105	-70	-70	-5	-100	-15	-77	-72	-149	-77	-747	-2551	-1688	-16170	9757	-9593	4402	-16026	-418	-8049	655	-13275	824	-8088	-887	-14461	-1612
1.174167	-32	37	82	-62	-132	-38	6	-7	-25	2	-79	-68	-99	-19	-32	-65	-102	37	-86	-31	-109	-24	-101	-67	-65	0	-100	-13	-77	-72	-146	-75	-730	-2359	-1648	-16408	9824	-9216	4280	-16009	-204	-7748	627	-13201	1704	-7759	-936	-14448	-453
1.175000	-27	42	93	-62	-111	-32	10	-16	-17	7	-73	-66	-96	-15	-29	-60	-101	34	-87	-38	-105	-23	-102	-70	-65	-6	-94	-15	-72	-72	-148	-75	-483	-2203	-1566	-16660	10722	-8863	4129	-15992	-95	-7469	584	-13118	1308	-7439	-993	-14427	-5861
1.175833	-26	41	95	-61	-113	-33	13	-16	-15	7	-68	-66	-97	-15	-31	-59	-100	38	-84	-33	-103	-23	-100	-68	-63	-1	-99	-13	-74	-70	-146	-77	-189	-2078	-1450	-16903	10588	-8537	3976	-15966	112	-7197	529	-13030	635	-7130	-1061	-14383	-2231
1.176667	-29	39	85	-59	-110	-33	10	-17	-21	3	-74	-65	-93	-16	-32	-59	-101	24	-86	-35	-105	-24	-101	-67	-68	-5	-99	-12	-74	-72	-147	-76	188	-1982	-1291	-17114	8892	-8194	3813	-15936	102	-6942	441	-12936	543	-6822	-1136	-14328	-3943
1.177500	-29	39	87	-60	-112	-15	11	-16	-21	4	-74	-66	-101	-16	-32	-61	-101	33	-86	-33	-105	-27	-101	-68	-64	-4	-99	-14	-73	-69	-147	-77	-82	-1921	-1096	-17279	6547	-7927	3653	-15896	-73	-6688	382	-12837	439	-6519	-1201	-14260	-6828
1.178333	-26	39	86	-60	-110	-35	12	-17	-22	3	-77	-65	-97	-17	-32	-61	-100	33	-88	-34	-103	-24	-97	-72	-69	-6	-101	-14	-87	-72	-148	-77	-744	-1882	-866	-17376	3748	-7653	3497	-15850	-320	-6438	294	-12733	107	-6215	-1269	-14182	-5107
1.179167	-27	37	84	-59	-111	-33	9	-17	-17	4	-75	-67	-97	-15	-31	-60	-101	33	-87	-34	-107	-26	-102	-68	-65	-3	-101	-14	-73	-69	-147	-76	-1072	-1860	-607	-17392	951	-7386	3348	-15790	-682	-6185	210	-12624	-205	-5906	-1328	-14085	-7402
1.180000	-26	40	87	-57	-109	-32	12	-16	-17	3	-76	-63	-95	-13	-32	-78	-98	34	-84	-33	-104	-21	-99	-67	-68	-4	-99	-11	-74	-69	-146	-72	-1118	-1865	-316	-17304	-633	-7131	3211	-15724	-963	-5923	118	-12510	50	-5592	-1382	-13984	-8418
1.180833	-27	43	86	-57	-110	-32	10	-26	-22	-18	-74	-66	-97	-15	-32	-60	-102	33	-90	-34	-107	-23	-100	-68	-66	0	-100	-19	-73	-70	-148	-75	-479	-1878	-25	-17117	-2444	-6883	3083	-15649	-1489	-5663	22	-12408	-1436	-5271	-1425	-13872	-10360
1.181667	-27	40	85	-59	-108	-34	12	-15	-19	1	-76	-66	-95	-17	-29	-57	-101	32	-87	-33	-107	-23	-101	-70	-67	-6	-102	-17	-75	-69	-149	-77	140	-1902	312	-16821	-7565	-6642	2961	-15569	-2282	-5386	-67	-12306	-1348	-4940	-1464	-13758	-7348
1.182500	-30	37	84	-82	-109	-38	10	-18	-19	1	-75	-65	-103	-16	-30	-61	-101	32	-84	-35	-104	-22	-102	-69	-63	-1	-100	-13	-75	-68	-150	-74	-403	-1915	642	-16406	-9464	-6390	2887	-15474	-2491	-5089	-151	-12198	-631	-4595	-1482	-13646	-4579
1.183333	-27	39	88	-62	-109	-35	11	-17	-18	5	-74	-66	-98	-17	-31	-59	-101	34	-85	-36	-108	-23	-102	-70	-65	0	-101	-21	-77	-69	-148	-74	157	-1926	976	-15886	-11161	-6133	2788	-15373	-2755	-4773	-228	-12101	-1336	-4234	-1490	-13536	-6267
1.184167	-28	38	86	-61	-113	-36	9	-15	-18	4	-74	-68	-97	-16	-34	-58	-103	36	-86	-35	-105	-24	-102	-69	-65	0	-100	-15	-70	-69	-151	-74	190	-1927	1311	-15261	-11978	-5865	2720	-15307	-2742	-4435	-301	-12008	-1532	-3858	-1486	-13433	-1338
1.185000	-28	37	87	-60	-110	-32	11	-14	-22	3	-73	-66	-100	-15	-32	-57	-100	33	-85	-32	-105	-16	-99	-69	-65	-5	-98	-15	-75	-69	-149	-74	129	-1916	1638	-14541	-11662	-5575	2676	-15139	-2421	-4074	-363	-11920	-1123	-3466	-1456	-13338	-578
1.185833	-26	43	86	-62	-110	-32	13	-19	-18	6	-74	-63	-94	-16	-32	-56	-99	36	-87	-33	-108	-24	-99	-68	-63	-4	-99	-12	-70	-67	-148	-72	407	-1875	1955	-13752	-10878	-5264	2644	-15010	-2063	-3685	-411	-11839	-1778	-3053	-1425	-13255	-716
1.186667	-23	41	86	-55	-109	-32	13	-15	-18	6	-70	-63	-97	-16	-60	-57	-102	37	-85	-30	-103	-25	-99	-72	-65	0	-97	-13	-74	-69	-150	-76	740	-1814	2265	-12897	-12226	-4933	2628	-14873	-1483	-3268	-444	-11769	-1814	-2622	-1377	-13193	3954
1.187500	-23	43	92	-57	-108	-32	11	-15	-18	10	-72	-64	-95	-14	-31	-53	-97	38	-81	-33	-104	-24	-98	-69	-62	1	-97	-13	-73	-69	-147	-74	650	-1728	2551	-12010	-11794	-4564	2631	-14730	-415	-2825	-462	-11713	-1170	-2164	-1310	-13152	7896
1.188333	-26	44	90	-58	-108	-29	16	-13	-15	10	-70	-63	-95	-13	-29	-55	-102	37	-83	-29	-102	-19	-97	-68	-62	-9	-97	-9	-73	-67	-146	-75	984	-1615	2831	-11099	-9428	-4160	2648	-14575	701	-2352	-470	-11661	-1267	-1696	-1236	-13140	2433
1.189167	-27	41	90	-58	-111	-32	10	-16	-18	21	-68	-64	-98	-14	-27	-58	-102	36	-82	-30	-105	-22	-100	-70	-65	0	-99	-12	-74	-70	-147	-75	914	-1448	3084	-10194	-6883	-3732	2674	-14416	1742	-1875	-464	-11635	-1700	-1212	-1147	-13147	5429
1.190000	-28	40	88	-62	-113	-35	10	-16	-22	5	-75	-66	-99	-17	-32	-62	-70	33	-86	-33	-109	-26	-102	-74	-67	-26	-104	-16	-76	-74	-152	-81	903	-1318	3308	-9313	-4862	-3273	2716	-14253	2368	-1349	-449	-11619	-1869	-724	-1055	-13190	5826
1.190833	-28	34	85	-64	-118	-41	6	-25	-22	-3	-77	-68	-101	-17	-34	-62	-102	32	-88	-34	-109	-28	-104	-76	-67	-5	-103	-15	-79	-80	-150	-84	874	-1127	3516	-8472	-2993	-2775	2769	-14073	2923	-814	-413	-11614	-1895	-216	-941	-13250	2669
1.191667	-28	39	87	-60	-111	-34	13	-16	-22	3	-75	-65	-97	-15	-31	-61	-102	33	-86	-32	-104	-24	-101	-70	-65	-4	-101	-14	-77	-69	-150	-80	679	-912	3698	-7687	-1321	-2253	2840	-13891	3907	-280	-361	-11625	-2033	293	-820	-13343	5729
1.192500	-23	42	87	-60	-112	-34	10	-13	-19	7	-74	-64	-97	-15	-30	-59	-101	35	-84	-32	-105	-23	-99	-73	-65	-4	-100	-12	-76	-75	-147	-76	580	-678	3856	-6980	50	-1710	2914	-13700	5391	282	-301	-11651	-2062	802	-686	-13463	4978
1.193333	-28	41	90	-62	-108	-33	16	-15	-21	6	-73	-64	-94	-16	-28	-62	-100	32	-85	-30	-107	-19	-100	-68	-65	-1	-98	-13	-70	-68	-148	-77	368	-430	3985	-6359	2085	-1150	3000	-13499	7117	833	-227	-11690	-1701	1294	-544	-13612	4748
1.194167	-25	42	86	-58	-108	-31	12	-19	-19	26	-69	-64	-95	-13	-27	-59	-98	35	-85	-32	-103	-21	-101	-70	-67	-4	-100	-13	-68	-69	-146	-51	417	-165	4084	-5831	4598	-576	3109	-13295	8871	1370	-145	-11748	-2973	1773	-392	-13777	5178
1.195000	-23	28	86	-57	-108	-31	12	-13	-16	7	-69	-62	-95	-15	-26	-64	-103	35	-83	-26	-103	-17	-97	-67	-65	12	-98	-11	-72	-67	-146	-76	968	105	4155	-5392	2859	4	3173	-13086	9980	1894	-46	-11819	-3578	2228	-233	-13986	7608
1.195833	-25	28	88	-58	-108	-31	13	-14	-18	7	-68	-63	-94	-12	-26	-55	-100	40	-83	-29	-101	-18	-100	-67	-64	1	-98	-11	-70	-66	-145	-74	144	394	4206	-5044	2248	577	3255	-12867	11243	2386	53	-11900	-2318	2646	-62	-14180	12265
1.196667	-25	40	87	-58	-107	-33	12	-15	-18	8	-70	-63	-98	-16	-28	-57	-100	34	-86	-29	-100	-21	-98	-66	-65	0	-99	-14	-74	-70	-148	-75	526	683	4222	-4798	1505	1142	3337	-12642	12266	2846	162	-11969	-3097	3033	120	-14408	9533
1.197500	-25	43	86	-63	-110	-33	11	-14	-17	4	-76	-67	-98	-15	-29	-59	-101	33	-86	-33	-108	-21	-101	-68	-69	-4	-102	-15	-74	-72	-149	-75	542	976	4214	-4615	1053	1684	3405	-12415	12934	3258	280	-12095	-3701	3370	317	-14646	13200
1.198333	-29	38	84	-62	-115	-35	11	-18	-21	5	-75	-68	-102	-17	-31	-63	-107	29	-93	-34	-109	-25	-103	-70	-68	-5	-103	-17	-76	-76	-149	-77	579	1270	4180	-4510	1529	2197	3457	-12182	13070	3629	403	-12212	-4051	3651	521	-14891	14180
1.199167	-31	36	84	-63	-117	-40	13	-19	-24	0	-77	-69	-101	-19	-31	-60	-109	32	-87	-33	-109	-24	-102	-70	-67	-3	-103	-18	-77	-72	-147	-75	587	1569	4136	-4440	2943	2680	3499	-11934	12704	3939	535	-12314	-4480	3880	750	-15133	12817
1.200000	-52	36	84	-62	-110	-32	12	-15	-17	5	-72	-64	-94	-21	-26	-56	-103	33	-86	-33	-104	-19	-98	-68	-62	1	-98	-12	-73	-69	-147	-74	729	1871	4075	-4409	2026	3124	3521	-11686	12037	4197	674	-12424	-4152	4042	986	-15377	15146
1.200833	-23	42	87	-53	-107	-30	15	-21	-16	8	-72	-63	-93	-14	-29	-58	-97	36	-82	-31	-105	-22	-98	-67	-62	-3	-99	-12	-74	-72	-147	-82	375	2173	3997	-4400	1269	3512	3521	-11435	11162	4377	809	-12535	-2267	4134	1242	-15621	19336
1.201667	-25	42	86	-62	-108	-31	17	-14	-15	7	-69	-64	-97	-12	-28	-55	-99	35	-87	-31	-102	-19	-96	-67	-63	0	-98	-13	-72	-69	-146	-72	386	2473	3911	-4386	1853	3850	3494	-11183	9793	4493	950	-12642	-1150	4151	1514	-15856	12233
1.202500	-31	41	87	-59	-109	-30	26	-17	-17	7	-73	-66	-94	-12	-29	-53	-99	37	-82	-29	-103	-19	-97	-66	-62	0	-98	-30	-75	-70	-146	-69	214	2773	3823	-4357	2242	4135	3443	-10925	8304	4534	1096	-12753	-926	4092	1798	-16080	12588
1.203333	-26	42	88	-60	-110	-29	13	-13	-17	9	-75	-63	-93	-12	-29	-50	-100	36	-78	-30	-104	-21	-97	-69	-62	7	-98	-12	-75	-69	-146	-74	265	3071	3733	-4303	1673	4342	3363	-10639	6711	4506	1241	-12848	-547	3961	2092	-16284	14390
1.204167	-25	43	96	-59	-107	-31	11	-13	-16	8	-75	-65	-99	-16	-28	-57	-100	37	-84	-29	-107	-19	-98	-69	-63	0	-111	-13	-75	-70	-147	-72	157	3369	3654	-4204	1229	4498	3261	-10411	4914	4409	1376	-12942	224	3750	2394	-16488	9093
1.205000	-25	44	88	-57	-111	-32	13	-13	-15	9	-72	-62	-95	-13	-17	-53	-97	37	-81	-31	-102	-19	-100	-69	-68	2	-97	-12	-72	-67	-144	-73	183	3668	3584	-4055	1054	4587	3127	-10153	3104	4252	1511	-13023	764	3481	2697	-16655	10521
1.205833	-23	41	90	-57	-107	-30	11	6	-15	10	-73	-65	-100	-15	-30	-56	-97	39	-83	-31	-104	-21	-99	-69	-65	0	-112	-12	-73	-69	-146	-73	54	3963	3529	-3849	983	4618	2974	-9892	1182	4036	1632	-13099	1510	3142	2998	-16808	9609
1.206667	-24	42	87	-60	-111	-35	12	-14	-17	5	-74	-63	-97	-16	-32	-57	-101	33	-85	-33	-104	-23	-101	-70	-65	0	-100	-13	-76	-68	-147	-73	-403	4252	3497	-3579	2108	4581	2798	-9635	-755	3767	1742	-13164	2475	2740	3289	-16927	7559
1.207500	-21	41	86	-62	-111	-34	10	-16	-29	6	-76	-66	-97	-16	-31	-57	-99	37	-84	-30	-107	-21	-97	-70	-63	1	-96	-11	-77	-66	-147	-84	-517	4548	3491	-3244	5117	4493	2610	-9369	-2578	3457	1834	-13217	2561	2291	3566	-17021	6057
1.208333	-24	43	90	-58	-107	-34	12	-13	-17	9	-73	-61	-95	-13	-28	-55	-97	39	-80	-30	-107	-21	-101	-72	-60	1	-97	-13	-72	-66	-147	-72	434	4830	3507	-2851	4431	4344	2407	-9101	-4818	3113	1907	-13260	1819	1798	3815	-17074	3857
1.209167	-23	43	90	-56	-107	-43	15	-12	-13	10	-75	-62	-93	-14	-27	-57	-96	38	-82	-29	-98	-22	-98	-70	-62	2	-95	-12	-70	-68	-147	-67	-400	5105	3551	-2411	3578	4143	2198	-8827	-6706	2744	1951	-13296	2848	1268	4024	-17097	6814
1.210000	-22	42	89	-59	-111	-35	12	-15	-15	8	-73	-66	-96	-22	-30	-56	-99	38	-84	-34	-105	-23	-102	-72	-64	0	-101	-13	-74	-69	-148	-74	-167	5368	3626	-1930	4135	3917	1975	-8550	-8386	2345	1956	-13326	2576	716	4189	-17084	773
1.210833	-27	40	79	-62	-110	-35	10	-17	-23	8	-75	-65	-96	-16	-30	-61	-103	35	-85	-32	-104	-24	-100	-102	-66	0	-101	-16	-77	-57	-148	-75	-33	5621	3735	-1417	4339	3597	1759	-8263	-10164	1950	1932	-13344	2467	147	4306	-17034	208
1.211667	-24	40	88	-59	-111	-35	13	-12	-17	16	-75	-62	-98	-17	-30	-56	-100	38	-84	-31	-108	-26	-100	-73	-64	0	-98	-13	-73	-68	-148	-73	-156	5861	3874	-887	3697	3260	1550	-7973	-11738	1539	1869	-13360	2372	-428	4365	-16938	-176
1.212500	-25	44	89	-57	-108	-33	15	-3	-18	9	-73	-64	-98	-16	-29	-59	-99	37	-81	-31	-105	-23	-99	-67	-64	1	-97	-13	-72	-83	-146	-74	-294	6082	4047	-361	3968	2885	1348	-7672	-12967	1134	1767	-13347	2896	-1008	4357	-16802	-4587
1.213333	-23	42	87	-56	-109	-31	12	-15	-15	8	-70	-60	-95	-15	-29	-57	-96	20	-80	-31	-103	-24	-98	-69	-62	0	-97	-12	-75	-67	-145	-74	-41	6280	4242	140	2732	2476	1172	-7367	-14108	721	1617	-13343	2725	-1576	4280	-16624	-6472
1.214167	-23	41	88	-62	-107	-33	22	-15	-18	6	-76	-64	-96	-16	-27	-60	-102	32	-85	-30	-103	-22	-99	-70	-74	-3	-99	-13	-73	-67	-147	-76	-489	6452	4450	608	1489	2030	973	-7055	-15049	310	1423	-13330	3288	-2134	4127	-16410	-2935
1.215000	-27	41	89	-57	-108	-35	11	-18	-21	8	-73	-66	-97	-19	-27	-60	-100	35	-83	-32	-107	-18	-103	-72	-64	-3	-100	-15	-74	-69	-151	-76	-457	6603	4704	1018	2939	1543	809	-6739	-15881	-125	1180	-13313	3127	-2675	3907	-16153	-7431
1.215833	-28	39	82	-61	-112	-36	6	-18	-23	5	-75	-66	-97	-16	-29	-62	-102	34	-85	-32	-103	-22	-99	-68	-65	0	-101	-12	-74	-67	-151	-75	-601	6723	4968	1370	4972	1034	662	-6412	-16323	-516	904	-13291	2539	-3192	3618	-15868	-8871
1.216667	-27	39	86	-59	-112	-36	13	-15	-19	6	-75	-62	-100	-17	-32	-59	-101	34	-85	-33	-107	-22	-101	-70	-65	0	-102	-17	-75	-72	-137	-76	-557	6821	5249	1628	6275	492	536	-6082	-16588	-932	578	-13261	2294	-3691	3258	-15522	-5357
1.217500	-35	38	81	-59	-113	-35	12	-18	-18	4	-74	-67	-97	-17	-31	-61	-102	33	-91	-35	-108	-22	-101	-70	-65	-3	-104	-15	-74	-73	-151	-78	-561	6877	5537	1802	6760	-72	420	-5751	-16426	-1356	223	-13219	2484	-4167	2837	-15158	-8342
1.218333	-27	39	84	-60	-112	-38	11	-18	-23	3	-78	-67	-97	-18	-5	-64	-102	33	-87	-34	-107	-24	-103	-73	-65	-3	-104	-19	-77	-73	-149	-77	-741	6910	5828	1883	6944	-663	323	-5405	-15886	-1795	-172	-13167	2259	-4616	2365	-14769	-6441
1.219167	-25	36	81	-64	-110	-40	10	-17	-18	5	-76	-66	-98	-17	-31	-63	-102	30	-91	-36	-108	-24	-102	-72	-65	0	-103	-17	-72	-72	-151	-77	-712	6906	6115	1852	6773	-1279	237	-5059	-15312	-2240	-585	-13094	1930	-5045	1850	-14360	-4913
1.220000	-27	39	85	-59	-110	-36	12	-18	-18	4	-73	-65	-97	-16	-30	-62	-108	33	-87	-32	-108	-19	-102	-68	-64	-1	-100	-18	-72	-72	-147	-75	-703	6873	6401	1726	6496	-1915	166	-4699	-14520	-2709	-1020	-13003	1929	-5448	1300	-13930	-5180
1.220833	-27	41	85	-59	-113	-33	15	-15	-17	5	-70	-65	-95	4	-27	-59	-96	35	-85	-35	-103	-18	-94	-83	-64	0	-99	-11	-74	-72	-147	-74	-991	6796	6671	1497	7502	-2566	98	-4310	-13583	-3196	-1462	-12887	1258	-5838	725	-13491	-3728
1.221667	-22	38	89	-57	-104	-33	12	-12	-16	1	-79	-64	-98	-17	-29	-60	-98	32	-84	-32	-102	-24	-99	-67	-58	0	-100	-15	-75	-72	-146	-75	-171	6689	6916	1173	5506	-3227	28	-3956	-12820	-3698	-1912	-12745	-661	-6216	132	-13054	-4649
1.222500	-23	40	87	-62	-111	-35	15	-14	-17	4	-74	-66	-94	-15	-51	-59	-101	34	-91	-58	-107	-24	-99	-68	-64	-4	-98	-13	-73	-73	-147	-77	-473	6547	7130	770	2092	-3902	-33	-3564	-11746	-4206	-2361	-12562	440	-6579	-460	-12622	279
1.223333	-24	39	84	-75	-111	-36	12	-17	-41	0	-76	-68	-100	-17	-34	-60	-104	28	-87	-36	-108	-26	-100	-73	-69	-6	-102	-19	-77	-104	-151	-80	-311	6368	7310	295	1472	-4573	-100	-3161	-10362	-4771	-2799	-12340	114	-6936	-1048	-12207	-1667
1.224167	-27	37	82	-73	-111	-36	8	-19	-19	2	-75	-67	-98	-18	-33	-63	-100	46	-86	-35	-104	-26	-101	-69	-64	-3	-99	-18	-73	-73	-147	-78	101	6165	7450	-230	924	-5241	-180	-2736	-8958	-5319	-3212	-12063	-498	-7280	-1605	-11806	-925
1.225000	-27	41	84	-62	-105	-34	12	-15	-17	5	-72	-69	-97	-16	-32	-58	-100	34	-86	-35	-107	-24	-99	-70	-65	-3	-100	-17	-75	-73	-155	-77	67	5927	7543	-804	1897	-5890	-259	-2291	-7144	-5861	-3603	-11734	-826	-7614	-2137	-11433	1523
1.225833	-69	38	87	-59	-109	-36	11	-13	-17	5	-73	-65	-96	-17	-31	-59	-97	30	-84	-32	-109	-25	-99	-69	-63	-1	-88	-13	-77	-73	-147	-75	70	5659	7583	-1400	4582	-6518	-351	-1836	-5311	-6407	-3960	-11335	-867	-7940	-2629	-11091	-43
1.226667	-3	40	86	-58	-111	-34	11	-6	-17	6	-84	-66	-98	-17	-34	-59	-97	34	-85	-31	-103	-24	-99	-67	-63	-17	-97	-11	-75	-69	-147	-73	554	5373	7566	-2002	6351	-7109	-447	-1364	-3552	-6925	-4283	-10868	-1974	-8266	-3078	-10795	-51
1.227500	-25	43	88	-57	-110	-33	12	-12	-16	7	-75	-65	-97	-11	-30	-59	-92	34	-84	-30	-105	-23	-99	-69	-65	-1	-98	-9	-73	-67	-145	-73	419	5057	7494	-2592	6644	-7659	-556	-883	-1736	-7416	-4555	-10322	-1659	-8578	-3474	-10547	5446
1.228333	-25	42	90	-56	-107	-30	16	-17	-16	6	-73	-65	-97	-14	-32	-72	-96	38	-82	-28	-105	-19	-97	-66	-62	0	-97	-9	-72	-68	-139	-73	619	4728	7359	-3164	8775	-8154	-663	-385	179	-7862	-4788	-9700	-1610	-8877	-3813	-10345	4248
1.229167	-22	43	90	-56	-107	-29	15	-11	-17	6	-73	-65	-95	-11	-30	-56	-102	37	-83	-28	-103	-18	-97	-68	-63	0	-99	-8	-67	-64	-147	-73	521	4382	7166	-3701	11387	-8598	-780	108	2202	-8256	-4967	-8997	-1931	-9162	-4090	-10183	1162
1.230000	-22	42	90	-56	-108	-31	10	-14	-16	7	-74	-63	-95	-14	-26	-61	-99	35	-86	-31	-105	-21	-100	-69	-63	-1	-98	-12	-75	-68	-150	-76	418	4023	6906	-4199	13321	-8975	-896	619	4181	-8587	-5098	-8213	-2095	-9428	-4309	-10114	4748
1.230833	-27	40	84	-60	-112	-34	11	-18	-18	2	-77	-70	-88	-15	-34	-53	-102	32	-87	-33	-108	-23	-101	-76	-65	-6	-101	-14	-74	-69	-150	-77	691	3660	6597	-4640	14531	-9281	-1009	1088	5721	-8843	-5165	-7350	-1864	-9670	-4459	-10079	1303
1.231667	-30	28	88	-59	-111	-34	12	-18	-19	3	-77	-67	-101	-19	-34	-64	-101	33	-87	-34	-105	-25	-101	-72	-67	-3	-101	-15	-74	-72	-148	-81	522	3295	6237	-5007	14612	-9516	-1112	1563	7018	-9018	-5176	-6408	-1696	-9882	-4548	-10102	765
1.232500	-23	38	84	-62	-114	-36	10	-19	-23	3	-80	-69	-99	-45	-31	-60	-103	35	-87	-49	-104	-23	-100	-91	-66	-7	-100	-12	-72	-68	-149	-76	580	2937	5840	-5318	12975	-9676	-1203	2023	7888	-9109	-5115	-5381	-1562	-10059	-4569	-10170	1791
1.233333	-30	40	86	-50	-111	-34	12	-18	9	6	-75	-68	-95	-19	-30	-60	-102	36	-87	-30	-103	-25	-102	-73	-62	-3	-99	-13	-73	-70	-131	-73	446	2584	5401	-5557	10662	-9772	-1279	2456	8413	-9118	-4994	-4293	-1341	-10198	-4526	-10280	-591
1.234167	-26	29	86	-62	-110	-31	15	-16	-17	4	-76	-64	-97	-17	-27	-60	-100	35	-84	-31	-104	-22	-96	-69	-63	-5	-101	-12	-74	-67	-149	-73	-166	2244	4937	-5716	9707	-9800	-1336	2864	8841	-9044	-4801	-3146	-1254	-10303	-4426	-10435	-1039
1.235000	-27	41	87	-49	-109	-32	17	-15	-15	5	-73	-62	-146	-18	-27	-59	-101	38	-83	-29	-104	-18	-98	-67	-63	0	-98	-12	-70	-69	-148	-84	535	1912	4453	-5814	7091	-9774	-1371	3233	8856	-8896	-4543	-1953	-2439	-10356	-4273	-10610	-3778
1.235833	-24	44	90	-59	-109	-29	16	-15	-16	7	-74	-64	-95	-15	-26	-53	-100	16	-84	-30	-107	-22	-97	-68	-72	-6	-101	-13	-75	-69	-148	-76	641	1591	3963	-5836	1413	-9700	-1381	3565	8579	-8687	-4210	-730	-1120	-10367	-4064	-10814	-820
1.236667	-24	42	89	-59	-110	-32	12	-15	-19	7	-74	-63	-97	-16	-26	-58	-104	36	-84	-30	-105	-23	-98	-70	-66	-3	-99	-12	-77	-70	-148	-76	144	1292	3466	-5798	-1487	-9588	-1372	3856	8601	-8419	-3812	517	-634	-10336	-3812	-11023	-2477
1.237500	-26	40	88	-59	-110	-33	12	-17	-19	6	-75	-67	-97	-19	-21	-60	-101	35	-84	-52	-104	-21	-98	-69	-65	-4	-98	-17	-76	-73	-147	-75	247	1010	2993	-5709	-4761	-9447	-1327	4108	8400	-8097	-3338	1775	-927	-10255	-3512	-11222	-4570
1.238333	-28	41	92	-60	-111	-35	13	-19	-16	6	-79	-64	-95	-18	-31	-61	-100	35	-84	-31	-108	-25	-101	-72	-65	-3	-99	-13	-69	-69	-148	-78	-62	750	2534	-5564	-7259	-9289	-1265	4312	8291	-7764	-2808	3020	-978	-10133	-3179	-11407	-1411
1.239167	-46	38	85	-60	-113	-34	12	-17	-19	1	-73	-67	-100	-19	-29	-61	-105	30	-85	-32	-107	-25	-101	-75	-63	-6	-100	-15	-77	-75	-149	-72	-97	511	2109	-5381	-9486	-9117	-1171	4485	7962	-7406	-2218	4229	-436	-9972	-2820	-11550	-2717
1.240000	-26	41	85	-61	-112	-34	6	-16	-40	4	-73	-65	-97	-17	-28	-60	-103	34	-88	-32	-107	-27	-101	-69	-65	-6	-103	-8	-72	-69	-148	-78	149	295	1716	-5166	-12948	-8944	-1066	4617	7270	-7048	-1583	5386	-1272	-9778	-2435	-11644	-3336
1.240833	-28	40	86	-60	-110	-33	15	-16	-21	7	-73	-64	-97	-18	-30	-61	-100	43	-82	-28	-86	-22	-97	-69	-63	-4	-96	-12	-72	-70	-149	-75	-68	105	1372	-4927	-19326	-8759	-923	4715	6393	-6695	-908	6480	-690	-9555	-2033	-11675	1459
1.241667	-23	42	75	-59	-110	-36	15	-16	-16	6	-70	-63	-97	-17	-28	-59	-95	35	-82	-29	-104	-23	-97	-68	-62	-3	-97	-12	-72	-76	-146	-74	-141	-66	1069	-4679	-23747	-8601	-767	4781	5587	-6369	-210	7496	126	-9304	-1618	-11623	2417
1.242500	-24	44	88	-57	-104	-33	16	-15	-17	6	-74	-63	-96	-23	-30	-59	-99	36	-82	-29	-121	-21	-97	-96	-65	0	-99	-12	-69	-68	-146	-77	-214	-212	827	-4419	-26366	-8450	-600	4821	4984	-6074	510	8400	-396	-9039	-1204	-11487	-2988
1.243333	-24	41	67	-59	-109	-32	17	-14	-16	6	-74	-62	-95	-19	-28	-56	-99	38	-83	-29	-107	-23	-99	-68	-65	-4	-98	-11	-73	-69	-146	-110	-379	-343	632	-4165	-28687	-8314	-424	4840	4640	-5819	1226	9221	-757	-8764	-792	-11246	-98
1.244167	-25	45	89	-57	-109	-32	16	-13	-18	6	-74	-62	-97	-15	-29	-59	-98	35	-91	-28	-105	-23	-98	-67	-63	-1	-97	2	-73	-69	-146	-74	-505	-453	495	-3923	-30724	-8185	-241	4839	4367	-5605	1919	9910	-361	-8489	-394	-10897	-2480
1.245000	-25	44	89	-56	-107	-34	13	-14	-17	6	-72	-61	-115	-16	-27	-57	-98	36	-83	-30	-107	-21	-97	-69	-65	-4	-96	-12	-83	-70	-145	-72	-650	-542	409	-3697	-31829	-8071	-57	4825	3886	-5440	2571	10463	-308	-8211	-6	-10430	-4590
1.245833	-23	43	88	-58	-107	-32	16	-14	-17	6	-73	-62	-95	-13	-24	-59	-101	33	-84	-36	-103	-22	-97	-66	-64	-1	-97	-12	-69	-68	-145	-75	-592	-615	370	-3492	-32172	-7959	122	4805	2879	-5317	3172	10878	-576	-7940	362	-9834	-1941
1.246667	-25	43	88	-57	-110	-32	17	-13	-16	6	-73	-62	-95	-13	-28	-56	-98	37	-83	-30	-101	-22	-95	-65	-56	-4	-96	-6	-73	-69	-143	-70	-832	-671	384	-3316	-31786	-7859	292	4781	2096	-5237	3693	11145	-414	-7682	710	-9119	-2635
1.247500	-27	42	89	-60	-108	-34	17	-12	-16	6	-73	-63	-95	-12	-18	-58	-102	30	-86	-30	-102	-19	-96	-66	-55	0	-98	-11	-69	-67	-145	-73	-1234	-722	426	-3171	-29624	-7757	453	4755	2407	-5191	4131	11274	162	-7435	1033	-8273	-1549
1.248333	-23	42	90	-57	-107	-33	-17	-15	-21	6	-74	-64	-95	-12	-30	-57	-98	34	-86	-31	-105	-21	-98	-66	-64	-1	-100	-14	-75	-67	-145	-73	-770	-761	509	-3057	-26999	-7657	591	4731	3326	-5180	4456	11253	-1168	-7214	1328	-7307	-1538
1.249167	-26	42	95	-61	-110	-35	13	-14	-21	2	-76	-63	-96	-14	-28	-57	-101	33	-84	-56	-103	-18	-96	-66	-69	-1	-98	-11	-88	-67	-147	-73	-265	-789	621	-2987	-27694	-7556	713	4715	4052	-5179	4671	11118	-782	-7000	1594	-6224	1994
1.250000	-28	42	89	-59	-109	-36	12	-15	-18	5	-77	-66	-98	-12	-31	-60	-102	33	-86	-31	-107	-22	-103	-68	-66	-4	-101	-15	-74	-70	-148	-76	-1050	-819	753	-2945	-25326	-7450	808	4701	5053	-5196	4759	10797	280	-6811	1836	-5040	3566
1.250833	-27	38	82	-61	-114	-36	13	-15	-18	5	-76	-56	-99	-15	-30	-61	-102	42	-86	-36	-107	-25	-100	-68	-66	-4	-103	-14	-76	-70	-148	-76	-631	-843	901	-2942	-22688	-7327	900	4698	5444	-5210	4718	10385	-187	-6626	2056	-3747	145
1.251667	-26	39	88	-61	-112	-34	12	-13	-22	6	-75	-70	-98	-16	-30	-61	-102	34	-84	-33	-107	-23	-98	-64	-65	-4	-100	-13	-79	-69	-150	-73	-662	-858	1058	-2995	-19337	-7195	928	4698	5365	-5210	4552	9862	-361	-6462	2254	-2373	2613
1.252500	-28	42	86	-62	-112	-33	15	-15	-19	5	-74	-65	-95	-15	-28	-65	-102	35	-84	-35	-107	-22	-80	-69	-62	-4	-98	-13	-75	-69	-149	-77	-748	-880	1212	-3037	-15406	-7044	939	4700	5480	-5194	4262	9244	277	-6296	2434	-940	672
1.253333	-27	39	87	-82	-108	-35	13	-16	-17	3	-75	-66	-82	-14	-31	-60	-102	35	-83	-32	-103	-19	-100	-66	-65	-3	-99	-11	-76	-69	-148	-74	-322	-910	1361	-3121	-11304	-6879	931	4707	5680	-5154	3861	8550	-250	-6137	2598	534	-1919
1.254167	-26	43	95	-58	-109	-34	11	-16	-15	7	-72	-66	-98	-12	-30	-57	-97	36	-83	-33	-105	-24	-103	-67	-63	-1	-99	-10	-73	-68	-147	-74	-284	-927	1496	-3257	-9882	-6698	884	4708	5620	-5075	3365	7797	98	-5974	2757	2031	435
1.255000	-22	42	89	-57	-109	-32	12	-29	-13	7	-69	-63	-98	-14	-32	-56	-100	38	-84	-33	-104	-21	-100	-65	-63	-3	-99	-13	-72	-68	-148	-73	-572	-956	1612	-3414	-7490	-6495	825	4707	5398	-4961	2796	7009	1387	-5808	2904	3518	2577
1.255833	-25	40	88	-60	-109	-33	12	-14	-18	6	-73	-64	-98	-15	-29	-58	-104	36	-85	-31	-108	-24	-102	-69	-65	1	-99	-11	-75	-68	-150	-73	-422	-986	1707	-3605	-3089	-6286	696	4693	4865	-4800	2191	6200	1454	-5618	3057	4988	-3036
1.256667	-28	43	85	-56	-111	-33	10	-16	-19	7	-74	-65	-104	-19	-33	-62	-103	32	-87	-35	-110	-27	-104	-68	-69	-5	-100	-19	-78	-72	-151	-56	-539	-1013	1768	-3801	1108	-6054	560	4668	4472	-4602	1515	5385	834	-5434	3203	6402	-156
1.257500	-32	36	85	-62	-116	-36	7	-19	-26	21	-78	-65	-101	-18	-29	-60	-102	33	-86	-44	-111	-26	-105	-70	-65	-3	-99	-14	-74	-69	-149	-76	-337	-1037	1810	-4020	3926	-5806	398	4614	4057	-4351	853	4588	635	-5217	3361	7755	707
1.258333	-26	39	84	-60	-116	-36	11	-17	-17	4	-75	-67	-98	-19	-31	-63	-103	34	-84	-36	-107	-25	-103	-68	-68	-5	-101	-10	-75	-74	-152	-80	-438	-1056	1812	-4255	6385	-5543	210	4565	3851	-4066	213	3834	728	-4981	3514	9008	-1197
1.259167	-31	36	85	-62	-113	-36	10	-18	-23	4	-74	-66	-99	-19	-29	-62	-102	35	-108	-33	-109	-25	-104	-72	-64	-1	-101	-15	-76	-73	-151	-75	-405	-1058	1778	-4495	7960	-5268	3	4478	3730	-3737	-386	3134	568	-4729	3675	10151	1724
1.260000	-24	40	86	-60	-132	-33	12	-14	-17	22	-74	-62	-98	-17	-30	-63	-101	36	-85	-33	-105	-21	-102	-65	-66	-1	-98	-12	-78	-68	-148	-74	-400	-1044	1707	-4741	8794	-4982	-219	4365	3374	-3383	-901	2500	467	-4442	3830	11165	1453
1.260833	-23	45	89	-58	-110	-31	12	-15	-18	8	-68	-53	-96	-13	-27	-59	-99	40	-85	-22	-104	-19	-102	-68	-64	0	-98	-13	-70	-67	-147	-74	-609	-1009	1601	-4983	10256	-4690	-455	4218	3287	-3008	-1319	1949	1006	-4145	3982	12045	3225
1.261667	-27	43	87	-58	-109	-28	15	-15	-25	7	-69	-63	-97	-16	-28	-59	-99	34	-83	-31	-104	-24	-98	-64	-62	0	-98	-12	-77	-68	-147	-75	-237	-949	1448	-5223	11780	-4388	-701	4039	3578	-2615	-1671	1481	-68	-3830	4121	12775	3402
1.262500	-25	44	88	-59	-107	-30	13	-14	-16	44	-69	-62	-95	-15	-30	-59	-98	37	-76	10	-103	-22	-100	-69	-63	-3	-99	-11	-70	-68	-147	-73	394	-854	1266	-5443	8753	-4088	-948	3831	3220	-2217	-1899	1112	-685	-3497	4249	13342	2879
1.263333	-32	43	91	-60	-108	-34	15	-12	-29	6	-70	-61	-95	-17	-29	-61	-102	33	-85	-32	-104	-22	-100	-67	-61	0	-99	-13	-48	-39	-148	-72	-1029	-727	1040	-5660	7216	-3789	-1216	3585	3277	-1821	-2011	836	738	-3162	4350	13755	5437
1.264167	-24	42	85	-60	-108	-33	13	-17	-18	3	-75	-62	-94	-17	-27	-60	-98	34	-84	-33	-108	-22	-103	-67	-68	-3	-103	-14	-74	-68	-148	-76	-572	-559	782	-5858	6168	-3471	-1447	3301	3488	-1437	-2008	660	3	-2818	4425	14047	1170
1.265000	-27	38	85	-60	-110	-48	12	-18	-21	6	-74	-75	-100	-16	-32	-62	-104	30	-88	-35	-108	-24	-104	-72	-68	-4	-101	-15	-76	-72	-128	-80	-441	-351	485	-6045	5404	-3192	-1689	2987	3651	-1064	-1899	583	-354	-2473	4466	14124	3281
1.265833	-30	37	82	-64	-113	-34	10	-21	-24	1	-78	-84	-99	-17	-31	-17	-101	32	-90	-35	-107	-25	-103	-70	-67	-5	-101	-14	-73	-70	-147	-75	-629	-92	163	-6200	5126	-2902	-1916	2645	3750	-715	-1687	592	93	-2130	4487	14096	2611
1.266667	-38	37	84	-61	-112	-31	11	-15	-17	6	-73	-65	-97	-15	-29	-61	-102	33	-90	-34	-108	-24	-101	-70	-64	0	-102	-14	-78	-69	-147	-57	-354	209	-196	-6373	5735	-2621	-2130	2265	3722	-384	-1404	688	-303	-1792	4442	13943	-706
1.267500	-27	38	87	-60	-109	-30	16	-11	-19	-16	-76	-63	-94	-13	-23	-60	-98	33	-83	-31	-101	-21	-99	-69	-64	0	-100	-14	-73	-68	-145	-75	-228	556	-570	-6529	3831	-2351	-2331	1863	3622	-78	-1058	851	-679	-1464	4367	13659	-885
1.268333	-25	42	90	-60	-108	-30	16	-17	-31	7	-70	-61	-95	-14	-29	-59	-98	35	-84	-33	-104	-25	-100	-66	-62	1	-98	-6	-75	-68	-143	-73	-1399	936	-970	-6693	2386	-2095	-2514	1437	3549	200	-672	1075	453	-1146	4256	13292	2688
1.269167	-23	42	89	-59	-104	-29	17	-14	-15	5	-73	-64	-95	-15	-27	-58	-97	52	-84	-33	-102	-21	-100	-68	-61	-3	-98	-13	-76	-69	-144	-74	-1431	1352	-1387	-6865	3437	-1851	-2687	977	3143	452	-273	1342	497	-847	4104	12836	-2301
1.270000	-23	41	88	-62	-116	-32	12	-16	-15	4	-74	-65	-101	-16	-32	-60	-100	32	-88	-35	-104	-25	-104	-70	-64	-4	-102	-15	-72	-70	-148	-74	-1236	1796	-1821	-7062	4867	-1627	-2841	502	2614	677	108	1636	-201	-559	3917	12317	-2078
1.270833	-25	36	88	-63	-109	-33	11	-11	-16	4	-76	-66	-100	-18	-31	-65	-100	36	-90	-33	-107	-22	-103	-73	-65	-4	-98	-15	-74	-70	-150	-75	-1160	2266	-2257	-7284	5311	-1409	-2974	8	1947	886	466	1951	-463	-288	3702	11754	394
1.271667	-26	42	87	-61	-110	-35	11	-14	-16	7	-74	-62	-94	-17	-29	-57	-99	33	-84	-32	-109	-23	-105	-67	-62	-4	-99	-12	-73	-68	-147	-76	-868	2761	-2695	-7536	5120	-1217	-3087	-494	1235	1075	775	2264	-288	-24	3469	11165	-2308
1.272500	-26	42	86	-61	-110	-33	13	-15	-17	4	-83	-65	-99	-18	-31	-64	-98	30	-86	-31	-103	-22	-102	-70	-64	0	-100	-14	-74	-70	-151	-77	-573	3233	-3123	-7825	4381	-1035	-3184	-1009	468	1244	1014	2567	-389	218	3226	10562	-545
1.273333	-23	40	88	-60	-114	-39	9	-15	-17	4	-82	-66	-98	-19	-31	-59	-103	33	-87	-35	-111	-26	-104	-74	-67	-4	-99	-15	-76	-69	-154	-76	-445	3711	-3536	-8163	3678	-877	-3262	-1531	-611	1399	1170	2844	-465	448	2984	9963	-275
1.274167	-28	39	84	-62	-114	-38	9	-18	-23	0	-78	-76	-98	-19	-32	-61	-138	28	-86	-34	-105	-23	-101	-58	-66	-4	-99	-13	-74	-68	-149	-79	-453	4177	-3917	-8518	3702	-733	-3312	-2053	-1901	1548	1243	3093	164	665	2750	9386	-921
1.275000	-23	42	87	-59	-114	-36	11	-16	-19	6	-73	-63	-94	-19	-29	-58	-99	33	-86	-33	-110	-22	-102	-73	-64	-4	-97	-14	-75	-66	-147	-90	-341	4617	-4269	-8922	5038	-609	-3340	-2582	-3319	1679	1217	3295	-266	871	2531	8837	-1203
1.275833	-27	41	88	-60	-108	-31	15	-16	-15	5	-70	-62	-94	-17	-30	-60	-112	33	-85	-33	-105	-21	-100	-72	-65	-1	-99	-13	-74	-69	-150	-77	756	5028	-4580	-9364	2883	-501	-3341	-3100	-5365	1802	1104	3446	-1517	1058	2336	8318	-1188
1.276667	-25	41	89	-59	-111	-33	15	-16	-18	3	-73	-64	-99	-16	-30	-58	-99	35	-83	-33	-107	-11	-100	-72	-64	-4	-97	-13	-75	-68	-191	-77	109	5397	-4836	-9818	968	-409	-3311	-3613	-6962	1915	902	3541	-252	1240	2174	7848	2592
1.277500	-25	37	86	-62	-110	-34	11	-15	-17	3	-74	-65	-96	-17	-31	-59	-99	32	-88	-33	-105	-23	-100	-70	-64	-3	-100	-13	-75	-68	-152	-77	-29	5734	-5038	-10293	615	-336	-3249	-4116	-8303	2014	623	3586	-961	1404	2050	7422	-891
1.278333	-27	30	89	-59	-108	-34	12	-17	-23	1	-76	-114	-97	-17	-30	-58	-104	33	-86	-33	-105	-22	-105	-73	-68	-7	-101	-14	-76	-68	-150	-77	-9	5988	-5166	-10762	165	-275	-3149	-4600	-9819	2101	291	3573	-981	1556	1965	7047	934
1.279167	-24	36	86	-59	-111	-35	12	-17	-21	2	-76	-63	-97	-16	-3	-60	-102	33	-87	-34	-107	-22	-95	-55	-63	0	-98	-12	-73	-68	-147	-78	197	6211	-5235	-11227	-91	-225	-3008	-5074	-11204	2187	-79	3508	-755	1701	1923	6723	1535
1.280000	-25	42	88	-58	-109	-35	12	-14	-16	4	-72	-61	-96	-14	-29	-56	-97	34	-84	-30	-103	-21	-98	-69	-64	0	-100	-13	-70	-65	-146	-74	223	6376	-5197	-11669	-101	-190	-2822	-5521	-12635	2249	-478	3399	-1130	1835	1919	6451	177
1.280833	-25	41	88	-59	-111	-32	15	-11	-33	5	-69	-64	-105	-13	-26	-55	-100	36	-85	-32	-104	-21	-96	-65	-64	1	-95	-11	-72	-65	-147	-79	336	6493	-5145	-12082	-2595	-168	-2594	-5953	-14108	2307	-873	3244	-1706	1953	1947	6213	587
1.281667	-26	42	91	-58	-101	-33	13	-15	-21	5	-73	-62	-97	-13	-29	-59	-102	37	-85	-30	-104	-24	-99	-69	-65	1	-99	-14	-73	-74	-150	-73	-15	6556	-4991	-12456	-5087	-155	-2318	-6361	-15420	2344	-1261	3046	-90	2066	1996	6019	4984
1.282500	-29	40	86	-60	-114	-36	11	-16	-27	3	-72	-64	-101	-17	-31	-58	-101	35	-87	9	-105	-19	-96	-69	-65	2	-99	-11	-73	-67	-148	-75	485	6578	-4771	-12768	-4520	-138	-1985	-6743	-16682	2373	-1596	2834	1040	2178	2078	5865	1889
1.283333	-26	42	90	-58	-111	-33	13	-13	-21	3	-74	-63	-98	-14	-31	-60	-99	34	-83	-32	-105	-21	-99	-69	-61	1	-101	-14	-73	-69	-149	-75	1508	6567	-4457	-13032	-2712	-131	-1605	-7101	-17713	2388	-1891	2594	1159	2283	2164	5721	-33
1.284167	-24	39	87	-59	-110	-34	13	-14	-17	5	-73	-62	-96	-16	-31	-59	-103	33	-85	-35	-103	-24	-99	-70	-64	3	-102	-12	-74	-68	-149	-75	2429	6522	-4142	-13236	-1313	-118	-1153	-7430	-18651	2396	-2107	2349	1171	2383	2254	5604	2575
1.285000	-28	41	86	-57	-111	-34	8	-9	-17	4	-69	-67	-96	-15	-31	-57	-99	34	-84	-30	-105	-22	-99	-68	-63	2	-100	-14	-75	-68	-147	-75	2274	6458	-3718	-13370	-64	-104	-692	-7731	-19698	2398	-2247	2100	1935	2483	2331	5496	-223
1.285833	-26	40	86	-62	-112	-33	12	-11	-25	6	-70	-74	-94	-15	-29	-60	-100	34	-87	-31	-105	-22	-97	-72	-64	0	-99	-12	-74	-68	-150	-74	2043	6383	-3313	-13452	1456	-87	-171	-8008	-21165	2381	-2287	1858	2853	2583	2393	5386	101
1.286667	-27	42	89	-59	-111	-35	20	-13	-16	6	-70	-63	-98	-15	-30	-57	-98	35	-83	-30	-104	-24	-97	-68	-63	1	-98	-26	-75	-72	-147	-74	2164	6305	-2849	-13472	3305	-57	386	-8252	-23035	2399	-2239	1623	3571	2680	2423	5285	150
1.287500	-24	42	89	-60	-108	-33	12	-14	-14	6	-70	-63	-93	-16	-27	-48	-97	35	-83	-30	-104	-22	-97	-67	-64	0	-97	-12	-73	-68	-146	-73	2054	6230	-2367	-13435	6093	-3	969	-8474	-23591	2403	-2090	1411	4673	2783	2424	5165	-1435
1.288333	-24	44	91	-56	-110	-30	5	-10	-15	8	-69	-63	-93	-14	-29	-55	-95	37	-83	-27	-100	-21	-96	-68	-65	3	-96	-11	-76	-56	-146	-72	2071	6170	-1875	-13386	10931	29	1574	-8663	-18933	2422	-1847	1216	5283	2881	2392	5024	-3168
1.289167	-24	41	89	-57	-111	-31	11	-11	-18	10	-69	-64	-96	-11	-26	-57	-99	34	-84	-29	-118	-21	-98	-70	-65	2	-96	-11	-74	-67	-146	-75	3416	6124	-1391	-13293	13568	87	2178	-8831	-9915	2447	-1524	1052	3929	2977	2313	4865	-6325
1.290000	-26	43	87	-52	-108	-34	12	-17	-22	5	-83	-64	-99	-19	-32	-62	-103	35	-90	-32	-111	-25	-107	-73	-68	-4	-114	-15	-80	-76	-152	-79	3217	6092	-914	-13191	15149	151	2790	-8979	-1819	2484	-1124	908	4891	3069	2183	4670	-2952
1.290833	-33	38	82	-59	-117	-39	6	-16	-21	1	-75	-67	-102	-16	-29	-60	-79	33	-86	-36	-108	-23	-103	-72	-65	1	-100	-13	-75	-70	-148	-77	3073	6096	-449	-13074	19067	247	3391	-9094	2669	2544	-651	799	4539	3170	2028	4456	-6226
1.291667	-28	40	82	-58	-114	-32	13	-15	-21	6	-75	-65	-99	-15	-29	-59	-101	34	-87	-33	-107	-22	-102	-70	-65	0	-102	-13	-74	-84	-148	-77	3098	6123	-9	-12967	21985	340	3969	-9191	3836	2630	-137	710	3955	3264	1823	4196	-7743
1.292500	-29	43	87	-59	-110	-33	13	-21	-19	8	-72	-65	-95	-14	-30	-58	-102	35	-83	-30	-104	-25	-104	-72	-64	0	-101	-12	-74	-70	-150	-76	2213	6177	397	-12881	25025	440	4511	-9268	3451	2733	421	647	3198	3354	1577	3902	-6460
1.293333	-26	43	88	-57	-110	-30	24	-16	-17	7	-74	-65	-97	-14	-29	-61	-99	33	-83	-31	-104	-22	-102	-70	-62	15	-98	-13	-73	-68	-150	-76	1149	6253	782	-12807	28535	557	5014	-9332	2711	2860	997	610	2619	3446	1316	3558	-9123
1.294167	-27	46	89	-56	-109	-31	13	-17	-19	8	-73	-67	-94	-10	-30	-58	-100	35	-82	-31	-103	-4	-102	-70	-63	-1	-100	-12	-72	-68	-149	-75	613	6341	1122	-12786	29988	678	5468	-9380	1969	2999	1563	592	908	3532	1032	3185	-10901
1.295000	-24	38	88	-56	-109	-34	16	-15	-25	7	-70	-65	-100	-13	-27	-56	-101	33	-84	-31	-103	-21	-100	-73	-62	0	-99	-14	-70	-66	-151	-76	-421	6455	1420	-12798	29559	810	5861	-9420	1524	3157	2127	590	642	3615	727	2763	-6631
1.295833	-26	41	87	-56	-109	-30	36	-16	-18	4	-76	-64	-96	-14	-27	-56	-129	34	-84	-31	-105	-22	-101	-70	-66	0	-99	-14	-75	-68	-148	-74	-966	6578	1687	-12849	30986	935	6185	-9454	1343	3330	2657	597	380	3691	417	2297	-8776
1.296667	-25	40	87	-52	-112	-34	12	-14	-19	7	-74	-67	-100	-15	-27	-57	-104	32	-98	-31	-109	-22	-93	-69	-65	-1	-99	-15	-74	-65	-148	-74	-1548	6692	1910	-12951	31487	1061	6449	-9487	1658	3505	3134	614	-389	3765	106	1784	-12530
1.297500	-27	40	87	-58	-111	-34	21	-19	-19	3	-77	-68	-97	-16	-30	-60	-102	28	-86	-33	-107	-25	-104	-69	-68	-5	-104	-17	-73	-69	-150	-77	-1784	6813	2099	-13088	30816	1187	6634	-9521	2315	3684	3565	632	-775	3834	-197	1235	-9111
1.298333	-28	36	82	-50	-110	-34	10	-14	-21	2	-78	-69	-99	-19	-32	-61	-101	29	-90	-39	-111	-27	-110	-72	-68	-5	-104	-26	-77	-73	-153	-78	-1682	6914	2248	-13269	30544	1291	6749	-9559	2347	3860	3921	648	-938	3895	-493	645	-11219
1.299167	-31	36	81	-61	-114	-39	6	-22	-27	-3	-80	-70	-102	-18	-40	-62	-105	28	-75	-34	-109	-26	-102	-75	-67	-4	-103	-18	-76	-73	-150	-79	-2002	7013	2375	-13478	30149	1402	6792	-9601	1855	4033	4207	661	-276	3949	-771	9	-11694
1.300000	-29	37	85	-61	-112	-38	9	-15	-18	-5	-74	-67	-98	-21	-32	-60	-102	30	-88	-34	-115	-25	-101	-67	-65	0	-100	-17	-76	-69	-185	-77	-1921	7090	2471	-13723	29761	1498	6761	-9651	898	4192	4408	665	1573	3999	-1029	-623	-11657
1.300833	-23	39	86	-57	-108	-45	12	-13	-17	5	-76	-66	-95	-15	-27	-59	-99	32	-83	-32	-102	-23	-99	-68	-63	-3	-98	-16	-75	-69	-145	-76	-1978	7150	2537	-13982	28927	1585	6664	-9716	-484	4330	4515	653	1979	4026	-1282	-1303	-14412
1.301667	-24	41	88	-58	-109	-35	12	-14	-13	5	-72	-65	-96	-16	-30	-59	-99	36	-82	-32	-103	-24	-99	-66	-63	-1	-97	-14	-75	-73	-147	-74	-2479	7182	2576	-14256	27474	1649	6494	-9796	-1100	4448	4531	616	1485	4034	-1519	-2009	-15852
1.302500	-24	40	88	-57	-110	-33	16	-16	-21	2	-70	-66	-97	-17	-32	-61	-99	32	-84	-33	-104	-22	-98	-69	-64	-4	-101	-13	-75	-70	-147	-73	-1864	7190	2593	-14545	23567	1708	6264	-9892	-1737	4519	4453	561	-91	4016	-1757	-2740	-18729
1.303333	-24	41	91	-57	-111	-35	11	-10	-15	3	-73	-65	-95	-16	-29	-59	-99	34	-84	-33	-103	-22	-99	-69	-62	0	-100	-13	-68	-69	-147	-74	-2494	7176	2587	-14829	16315	1744	5974	-10000	-2592	4563	4274	470	571	3968	-1980	-3483	-15548
1.304167	-25	38	89	-58	-108	-39	-14	-16	-17	5	-74	-67	-99	-16	-35	-60	-97	35	-79	-29	-104	-23	-98	-66	-63	-1	-98	-15	-73	-69	-149	-75	-3125	7140	2558	-15114	11455	1765	5628	-10126	-2443	4572	4000	354	178	3885	-2213	-4237	-15156
1.305000	-27	34	88	-58	-112	-17	15	-16	-17	5	-72	-63	-95	-15	-28	-60	-100	34	-84	-30	-105	-23	-101	-56	-66	-5	-97	-12	-74	-67	-146	-74	-2635	7080	2516	-15390	6998	1767	5243	-10270	-2132	4540	3643	200	-402	3766	-2449	-4993	-15058
1.305833	-28	42	89	-59	-116	-35	12	-12	-17	8	-73	-65	-101	-17	-29	-62	-103	35	-84	-30	-109	-25	-99	-68	-65	0	-97	-13	-76	-72	-147	-76	-2884	7010	2453	-15663	3722	1749	4812	-10418	-1470	4494	3197	6	-702	3601	-2708	-5762	-9454
1.306667	-27	41	89	-61	-110	-35	13	-18	-18	3	-74	-63	-97	-16	-31	-63	-102	38	-86	-31	-133	-25	-100	-72	-65	-5	-98	-16	-74	-72	-149	-78	-2675	6917	2368	-15924	623	1720	4348	-10581	-766	4364	2663	-229	-1159	3392	-2990	-6534	-6407
1.307500	-29	39	87	-62	-113	-35	11	-38	-25	3	-75	-64	-96	-18	-31	-95	-105	33	-84	-29	-104	-23	-97	-68	-63	-3	-97	-11	-73	-68	-148	-75	-1909	6815	2275	-16182	-4229	1672	3865	-10764	-436	4220	2067	-509	-2836	3136	-3293	-7299	-3610
1.308333	-24	41	89	-57	-109	-52	11	-12	-17	5	-74	-61	-94	-15	-28	-58	-96	37	-84	-29	-104	-16	-97	-67	-65	-4	-97	-11	-73	-68	-149	-74	-1865	6703	2163	-16443	-12072	1602	3361	-10912	-413	4031	1393	-839	-2598	2833	-3624	-8059	3774
1.309167	-24	41	87	-57	-108	-31	15	-12	-15	9	-75	-60	-80	-10	-28	-59	-97	36	-85	-27	-100	-32	-97	-67	-60	-3	-96	-11	-70	-70	-147	-74	-1860	6583	2033	-16707	-17404	1516	2836	-11068	-245	3810	662	-1217	-1909	2484	-3992	-8812	8204
1.310000	-28	43	104	-57	-109	-32	12	-15	-18	5	-75	-63	-96	-16	-31	-60	-99	34	-87	-31	-104	-24	-100	-67	-65	-4	-100	-13	-76	-73	-148	-75	-1238	6452	1892	-16987	-20795	1401	2308	-11236	-171	3553	-111	-1651	-2779	2092	-4390	-9565	7055
1.310833	-28	37	86	-59	-114	-56	8	-5	-21	5	-76	-67	-100	-16	-31	-61	-107	37	-90	-34	-107	-22	-99	-70	-63	-4	-99	-15	-74	-70	-150	-75	-734	6320	1745	-17279	-23896	1273	1777	-11383	239	3268	-944	-2129	-3974	1661	-4821	-10315	13583
1.311667	-26	41	116	-57	-109	-32	13	-15	-18	7	-75	-64	-95	-16	-29	-60	-99	35	-85	-30	-105	-23	-99	-68	-63	8	-100	-15	-75	-70	-147	-75	-644	6186	1574	-17601	-26975	1125	1253	-11515	1072	2964	-1802	-2648	-4401	1193	-5284	-11056	16385
1.312500	-28	40	89	-60	-113	-34	15	-15	-18	7	-73	-62	-94	-18	-29	-61	-95	34	-85	-32	-104	-22	-98	-67	-63	-3	-96	-13	-75	-69	-149	-72	-585	6047	1397	-17939	-29654	949	739	-11630	2313	2637	-2690	-3255	-4485	695	-5778	-11807	17721
1.313333	-17	43	91	-57	-79	-32	16	-14	-15	9	-73	-66	-97	-15	-29	-58	-98	34	-82	-30	-101	-23	-129	-68	-64	-10	-99	-13	-73	-70	-146	-73	-81	5912	1207	-18297	-31897	761	233	-11727	3864	2291	-3601	-3906	-4620	164	-6288	-12564	21831
1.314167	-26	41	91	-61	-111	-33	13	-12	-18	7	-74	-65	-95	-15	-43	-59	-99	35	-87	-35	-107	-24	-99	-69	-64	-3	-98	-13	-72	-72	-148	-74	-16	5771	1009	-18679	-32759	535	-262	-11804	5580	1936	-4531	-4605	-4486	-378	-6827	-13339	22654
1.315000	-26	42	87	-60	-110	-34	11	-15	-18	8	-74	-68	-97	-18	-31	-59	-101	32	-86	-32	-108	-26	-100	-68	-65	-3	-101	-15	-77	-73	-149	-72	-296	5634	793	-19083	-32750	291	-741	-11865	7689	1569	-5470	-5365	-4052	-946	-7380	-14136	23319
1.315833	-30	40	86	-64	-113	-35	12	-18	-21	-11	-77	-68	-97	-18	-33	-59	-100	32	-88	-32	-109	-22	-99	-72	-66	0	-97	-14	-77	-68	-152	-75	397	5498	561	-19495	-32752	9	-1205	-11900	9834	1204	-6409	-6168	-5329	-1519	-7940	-14974	22123
1.316667	-28	41	87	-60	-111	-36	11	-17	-18	5	-75	-66	-100	-19	-33	-60	-105	35	-88	-31	-108	-24	-100	-66	-62	15	-99	-15	-78	-75	-151	-76	852	5365	317	-19914	-32747	-287	-1652	-11922	10921	859	-7353	-7034	-5006	-2108	-8514	-15851	22761
1.317500	-27	38	89	-62	-114	-38	9	-19	-17	5	-74	-67	-104	-18	-33	-60	-101	32	-88	-38	-110	-24	-101	-72	-65	0	-103	-15	-77	-78	-149	-73	248	5236	43	-20318	-32752	-618	-2086	-11928	12500	458	-8296	-7946	-3900	-2698	-9075	-16771	20616
1.318333	-28	30	88	-60	-113	-36	10	-16	-24	4	-75	-68	-101	-21	-35	-63	-105	33	-88	-33	-108	-25	-99	-74	-78	-4	-101	-17	-77	-73	-154	-75	701	5083	-250	-20707	-32744	-973	-2507	-11918	13897	112	-9230	-8908	-3687	-3299	-9630	-17738	15246
1.319167	-31	37	85	-63	-113	-39	7	-17	-22	5	-76	-67	-98	-16	-33	-64	-104	30	-87	-33	-111	-26	-103	-70	-67	-4	-101	-17	-76	-73	-148	-75	643	4985	-582	-21060	-32763	-1355	-2922	-11899	15201	-241	-10121	-9887	-3356	-3888	-10169	-18748	14673
1.320000	-27	41	86	-62	-112	-38	10	-15	-18	5	-73	-68	-100	-18	-32	-59	-98	33	-81	-36	-108	-21	-100	-67	-63	-1	-99	-15	-81	-70	-150	-74	771	4878	-968	-21372	-32369	-1761	-3323	-11871	16420	-594	-11035	-10923	-2719	-4487	-10687	-19800	10807
1.320833	-25	44	86	-65	-111	-36	10	-12	-17	4	-72	-63	-107	-15	-29	-58	-97	34	-83	-32	-104	-24	-98	-67	-62	0	-97	-12	-75	-69	-147	-74	1011	4775	-1417	-21627	-31983	-2201	-3728	-11838	17286	-949	-11900	-12011	-2951	-5083	-11179	-20897	6928
1.321667	-26	43	87	-60	-112	-32	15	-13	-16	7	-72	-66	-98	-16	-32	-61	-98	35	-85	-34	-104	-19	-83	-69	-64	-1	-92	-13	-72	-69	-148	-76	1058	4674	-1944	-21817	-31580	-2634	-4124	-11802	17698	-1317	-12736	-13111	-2195	-5689	-11643	-22020	6601
1.322500	-25	38	85	-56	-111	-35	10	-17	-21	4	-74	-43	-96	-15	-31	-60	-101	33	-85	-32	-107	-23	-101	-73	-65	-1	-97	-13	-73	-70	-148	-75	745	4586	-2565	-21939	-31061	-3095	-4528	-11772	17972	-1680	-13538	-14241	-843	-6297	-12071	-23153	7045
1.323333	-28	42	86	-33	-111	-36	11	-15	-19	3	-75	-65	-99	-21	-33	-62	-102	30	-87	-33	-109	-21	-102	-72	-67	-5	-100	-17	-75	-72	-149	-79	855	4505	-3291	-21982	-27886	-3575	-4927	-11740	17933	-2066	-14297	-15389	-634	-6908	-12454	-24287	404
1.324167	-28	41	81	-63	-112	-40	7	-18	-19	6	-76	-65	-99	-17	-33	-62	-97	57	-85	-34	-104	-23	-101	-70	-64	-4	-96	-13	-69	-70	-147	-73	819	4444	-4123	-21937	-19963	-4058	-5333	-11711	17593	-2470	-14996	-16539	-512	-7515	-12784	-25386	805
1.325000	-24	41	85	-60	-103	-33	9	-16	-18	5	-75	-65	-95	-17	-32	-62	-100	33	-85	-32	-114	-22	-98	-70	-65	0	-97	-13	-83	-69	-150	-77	844	4391	-5089	-21821	-12866	-4549	-5742	-11687	16756	-2898	-15638	-17695	262	-8125	-13065	-26457	1264
1.325833	-26	42	84	-60	-103	-36	9	-16	-18	2	-75	-66	-100	-16	-30	-59	-102	32	-85	-31	-107	-23	-100	-72	-66	-1	-97	-13	-74	-68	-150	-64	677	4367	-6182	-21632	-6849	-5044	-6157	-11677	15858	-3353	-16206	-18843	1010	-8733	-13283	-27458	-1082
1.326667	-26	41	86	-60	-105	-33	11	-14	-21	5	-73	-64	-94	-14	-29	-61	-96	53	-85	-31	-103	-21	-96	-69	-62	-1	-97	-16	-72	-68	-150	-75	724	4365	-7412	-21384	-1745	-5541	-6572	-11672	15063	-3841	-16708	-19980	1351	-9346	-13442	-28388	1058
1.327500	-26	43	87	-36	-105	-31	25	-17	-18	7	-73	-63	-96	-13	-32	-59	-96	34	-81	-30	-104	-21	-96	-67	-64	-3	-95	-25	-72	-68	-146	-74	870	4402	-8767	-21092	968	-6037	-6998	-11692	14129	-4371	-17126	-21106	1723	-9953	-13535	-29209	1339
1.328333	-25	43	88	-57	-102	-29	13	-11	-14	8	-73	-62	-92	-12	-29	-59	-101	35	-80	-30	-103	-19	-96	-67	-63	-1	-96	-11	-73	-73	-146	-76	519	4472	-10246	-20772	3165	-6537	-7430	-11730	13430	-4939	-17455	-22201	2678	-10554	-13563	-29924	639
1.329167	-23	45	89	-57	-105	-30	16	-11	-17	9	-83	-59	-93	-11	-27	-72	-96	36	-84	-34	-102	-18	-96	-67	-63	-3	-96	-11	-72	-69	-145	-72	526	4599	-11833	-20444	5084	-7040	-7867	-11796	13090	-5547	-17697	-23259	2202	-11127	-13522	-30510	-276
1.330000	-26	41	70	-58	-107	-32	13	-14	-16	9	-73	-62	-98	-14	-29	-61	-101	34	-101	-29	-105	-22	-98	-68	-64	-4	-95	-15	-73	-67	-147	-76	1374	4772	-13520	-20133	2669	-7555	-8310	-11900	12024	-6207	-17850	-24275	1971	-11729	-13418	-30974	852
1.330833	-28	40	84	-63	-115	-32	13	-17	-31	5	-74	-68	-100	-16	-29	-63	-105	30	-85	-35	-108	-25	-103	-69	-65	-6	-100	-16	-75	-76	-149	-76	428	5008	-15290	-19844	2392	-8070	-8750	-12043	11305	-6885	-17902	-25243	3006	-12272	-13249	-31300	2869
1.331667	-28	38	86	-58	-110	-33	15	-15	-21	5	-74	-65	-96	-15	-32	-63	-103	20	-86	-34	-103	-26	-100	-72	-63	-4	-98	-16	-74	-72	-150	-78	611	5303	-17106	-19609	2819	-8600	-9193	-12234	10709	-7605	-17856	-26159	2055	-12809	-13021	-31498	-1030
1.332500	-30	37	84	-62	-112	-34	12	-17	-24	2	-79	-66	-98	-17	-17	-64	-102	34	-84	-33	-108	-24	-101	-69	-68	-3	-98	-13	-74	-73	-147	-86	602	5656	-18920	-19435	3966	-9132	-9622	-12463	10012	-8360	-17713	-27018	1405	-13312	-12740	-31564	79
1.333333	-25	38	87	-62	-109	-28	16	-16	-23	4	-75	-64	-95	-16	-28	-61	-103	33	-66	-33	-108	-23	-99	-68	-63	-8	-100	-13	-77	-72	-149	-77	418	6050	-20710	-19346	6129	-9678	-10035	-12779	9359	-9145	-17476	-27808	1382	-13785	-12419	-31505	-1421
1.334167	-24	41	87	-60	-99	-30	15	-14	-17	9	-75	-64	-87	-18	-26	-60	-98	36	-85	-32	-102	-19	-98	-67	-62	-4	-100	-14	-69	-68	-146	-74	697	6493	-22424	-19337	9015	-10241	-10434	-13159	8372	-9948	-17151	-28526	1059	-14221	-12074	-31331	-3935
1.335000	-23	42	89	-61	-105	-30	16	-13	-16	9	-75	-62	-94	-12	-27	-57	-98	36	-84	-31	-104	-23	-97	-65	-65	-1	-96	-13	-73	-70	-166	-76	867	6949	-24033	-19427	9265	-10824	-10800	-13627	6848	-10762	-16740	-29174	735	-14621	-11720	-31045	-4235
1.335833	-24	42	89	-58	-110	-30	16	-15	-16	8	-73	-65	-98	-12	-53	-56	-99	35	-84	-30	-105	-22	-100	-68	-65	0	-98	-13	-77	-74	-146	-74	197	7412	-25488	-19612	10311	-11413	-11131	-14175	5264	-11586	-16250	-29746	1092	-14980	-11360	-30664	-2076
1.336667	-30	40	87	-60	-113	-30	16	-11	-19	8	-72	-67	-98	-11	-27	-58	-99	35	-56	-34	-105	-21	-119	-68	-64	0	-101	-12	-76	-72	-147	-76	359	7856	-26745	-19887	13449	-12023	-11414	-14824	3098	-12408	-15690	-30237	602	-15296	-11015	-30198	-8007
1.337500	-35	39	88	-58	-112	-24	12	-15	-18	8	-73	-67	-98	-14	-28	-59	-101	35	-84	-32	-104	-21	-100	-68	-65	-1	-99	-14	-69	-72	-148	-75	253	8263	-27768	-20244	16678	-12643	-11641	-15539	811	-13221	-15074	-30652	-131	-15573	-10705	-29661	-9218
1.338333	-26	37	84	-61	-110	-32	16	-15	-17	6	-74	-68	-96	-16	-28	-58	-101	34	-92	-34	-108	-22	-99	-68	-66	-1	-102	-13	-75	-73	-147	-81	415	8612	-28517	-20671	18991	-13272	-11798	-16380	-1547	-14025	-14399	-30988	-357	-15815	-10439	-29068	-8473
1.339167	-29	39	86	-59	-111	-34	12	-18	-21	5	-62	-66	-97	-18	-30	-61	-96	32	-85	-24	-107	-23	-103	-70	-65	-1	-102	-14	-77	-74	-149	-75	623	8887	-28978	-21148	20762	-13916	-11881	-17308	-4270	-14813	-13685	-31228	-121	-16012	-10228	-28430	-12157
1.340000	-23	38	86	-58	-115	-32	11	-17	-21	6	-74	-68	-100	-15	-31	-58	-102	4	-87	-33	-108	-24	-100	-69	-65	-4	-101	-1	-74	-73	-148	-76	576	9066	-29121	-21661	21729	-14569	-11874	-18316	-7040	-15570	-12942	-31432	-262	-16183	-10075	-27766	-11905
1.340833	-27	39	110	-60	-113	-33	10	-17	-18	6	-73	-70	-102	-15	-31	-57	-99	35	-85	-30	-105	-19	-101	-66	-62	16	-100	-12	-73	-73	-147	-75	653	9142	-28932	-22189	21797	-15223	-11767	-19398	-9659	-16306	-12179	-31535	-636	-16335	-9995	-27077	-12291
1.341667	-24	43	88	-59	-109	-33	9	-16	-18	8	-72	-67	-95	-16	-30	-57	-98	36	-84	-45	-107	-22	-97	-68	-61	0	-99	-12	-75	-69	-146	-75	343	9102	-28409	-22714	22195	-15897	-11559	-20542	-11857	-17017	-11416	-31570	-281	-16474	-9984	-26389	-12853
1.342500	-28	35	88	-59	-111	-32	12	-16	-18	7	-76	-65	-98	-15	-31	-56	-98	34	-82	-32	-103	-23	-99	-68	-63	-1	-100	-13	-74	-75	-148	-82	99	8943	-27556	-23220	23989	-16570	-11244	-21735	-13535	-17702	-10654	-31530	-559	-16614	-10045	-25700	-13378
1.343333	-28	42	88	-59	-111	-34	11	-16	-16	4	-72	-66	-95	-17	-29	-56	-98	33	-83	-40	-108	-34	-99	-69	-66	0	-100	-14	-72	-63	-145	-76	912	8668	-26385	-23684	21458	-17261	-10827	-22966	-15793	-18369	-9905	-31418	-1515	-16756	-10172	-25030	-12604
1.344167	-23	42	86	-58	-118	-34	12	-16	-16	12	-72	-67	-96	-15	-29	-60	-100	33	-84	-32	-103	-21	-102	-72	-63	0	-99	-13	-75	-70	-147	-75	11	8286	-24926	-24091	19037	-17953	-10296	-24189	-17524	-19005	-9197	-31247	-154	-16917	-10355	-24384	-7215
1.345000	-23	42	87	-56	-110	-35	9	-13	-17	8	-73	-64	-98	-15	-29	-58	-98	35	-85	-33	-105	-23	-102	-67	-65	0	-99	-15	-73	-68	-148	-75	44	7810	-23195	-24446	18078	-18656	-9670	-25443	-18246	-19609	-8540	-31011	-557	-17090	-10585	-23763	-9013
1.345833	-24	41	88	-61	-109	-33	12	5	-16	7	-72	-63	-98	-17	-30	-58	-98	36	-87	-33	-105	-18	-99	-66	-61	0	-99	-11	-72	-69	-148	-73	91	7253	-21237	-24722	16812	-19341	-8954	-26644	-18561	-20186	-7932	-30711	-575	-17283	-10858	-23179	-5192
1.346667	-24	44	89	-58	-109	-31	11	-12	-14	10	-70	-64	-93	-13	-28	-57	-95	35	-87	-36	-104	-23	-100	-52	-61	3	-97	-14	-70	-67	-147	-70	-26	6634	-19100	-24930	15964	-20043	-8181	-27799	-18654	-20732	-7408	-30367	-390	-17487	-11161	-22623	-2100
1.347500	-18	41	88	-57	-107	-31	10	-9	-14	9	-73	-63	-95	-18	-31	-59	-94	33	-83	-33	-102	-23	-98	-68	-64	0	-99	-14	-72	-69	-152	-76	-282	5975	-16835	-25072	15598	-20718	-7362	-28879	-18278	-21242	-6981	-29966	-544	-17737	-11483	-22109	-1997
1.348333	1	43	90	-58	-108	-31	10	-16	-13	6	-72	-64	-93	-14	-29	-58	-99	34	-70	-29	-103	-24	-100	-70	-61	1	-97	-14	-68	-68	-147	-73	12	5296	-14490	-25155	12287	-21364	-6534	-29880	-17583	-21714	-6661	-29533	-1127	-17985	-11811	-21633	202
1.349167	-26	42	88	-61	-110	-33	10	-13	-21	6	-85	-67	-97	-17	-30	-60	-100	34	-86	-24	-103	-22	-99	-68	-65	-4	-100	-14	-76	-69	-149	-74	-407	4631	-12114	-25182	8892	-21974	-5708	-30773	-16702	-22135	-6465	-29065	-6	-18230	-12137	-21198	6207
1.350000	-28	95	87	-61	-112	-34	8	-18	-19	7	-74	-64	-99	-14	-30	-62	-101	32	-85	-34	-107	-25	-103	-70	-66	-5	-100	-15	-76	-70	-149	-73	-613	3983	-9755	-25177	8253	-22544	-4930	-31565	-15574	-22504	-6428	-28576	299	-18471	-12453	-20799	4186
1.350833	-26	40	85	-60	-113	-32	9	-27	-19	6	-74	-67	-98	-17	-32	-62	-102	33	-90	-34	-108	-25	-103	-70	-63	-4	-100	-18	-76	-74	-152	-76	-856	3374	-7456	-25161	8206	-23047	-4219	-32192	-13965	-22807	-6487	-28072	-287	-18693	-12756	-20434	3581
1.351667	-29	42	86	-61	-111	-33	10	-17	-15	7	-73	-65	-97	-23	-30	-60	-103	42	-88	-33	-104	-24	-103	-70	-66	-4	-100	-13	-73	-68	-148	-75	-746	2824	-5277	-25122	7189	-23487	-3608	-32504	-12373	-23043	-6710	-27560	-596	-18884	-13036	-20101	6103
1.352500	-25	40	87	-59	-110	-33	18	-15	-18	7	-74	-66	-97	-18	-25	-63	-100	33	-88	-32	-104	-24	-100	-70	-64	-5	-101	-15	-76	-70	-151	-74	-796	2332	-3265	-25104	5463	-23849	-3121	-32617	-10911	-23207	-7084	-27039	-231	-19030	-13303	-19807	2952
1.353333	-27	41	89	-60	-111	-32	11	-18	-18	6	-75	-64	-96	-15	-30	-62	-101	33	-85	-31	-104	-24	-103	-70	-64	-5	-100	-13	-72	-70	-146	-74	-873	1917	-1448	-25110	3627	-24137	-2764	-32677	-9400	-23296	-7576	-26530	-311	-19126	-13546	-19538	3595
1.354167	-28	41	88	-57	-108	-30	13	-9	-16	6	-69	-65	-93	-17	-33	-63	-100	36	-84	-34	-104	-22	-100	-66	-63	0	-100	-11	-73	-64	-148	-75	-772	1568	137	-25167	1537	-24352	-2558	-32694	-7926	-23306	-8210	-26029	-524	-19167	-13773	-19301	4449
1.355000	0	39	88	-59	-109	-32	15	-15	-17	8	-73	-64	-95	-14	-27	-62	-98	36	-81	-32	-105	-31	-100	-69	-63	-4	-99	-26	-74	-68	-146	-76	-778	1289	1471	-25249	-452	-24494	-2508	-32710	-6601	-23245	-8937	-25546	-349	-19145	-13994	-19096	4137
1.355833	-26	35	89	-61	-111	-32	11	-15	-19	21	-75	-65	-97	-17	-33	-62	-101	34	-87	-30	-105	-25	-102	-66	-64	-1	-98	-10	-76	-69	-149	-76	-1104	1061	2541	-25404	-716	-24580	-2602	-32707	-5202	-23106	-9735	-25082	-790	-19064	-14204	-18914	4295
1.356667	-28	38	85	-61	-112	-34	11	-18	-21	1	-74	-82	-99	-21	-30	-62	-103	30	-90	-34	-109	-24	-100	-74	-72	-7	-103	-15	-80	-72	-149	-78	-221	891	3330	-25619	-3931	-24617	-2836	-32725	-4335	-22913	-10579	-24648	-2661	-18924	-14417	-18756	3492
1.357500	-28	38	82	-64	-113	-36	9	-23	-23	3	-78	-67	-101	-21	-36	-67	-104	29	-87	-35	-104	-24	-104	-67	-68	-5	-102	-12	-76	-73	-151	-77	-529	756	3849	-25884	-8299	-24620	-3188	-32710	-3532	-22657	-11432	-24201	-1861	-18727	-14631	-18619	7705
1.358333	-30	36	87	-60	-110	-38	10	-17	-22	3	-75	-66	-100	-19	-33	-61	-102	34	-85	-33	-107	-23	-102	-72	-67	-4	-101	-16	-74	-72	-148	-77	-775	648	4101	-26215	-9514	-24601	-3638	-32727	-2249	-22359	-12278	-23784	-2872	-18497	-14852	-18506	5382
1.359167	-29	37	82	-60	-94	-34	11	-17	-21	2	-74	-63	-97	-17	-31	-63	-105	29	-87	-32	-107	-22	-101	-70	-67	-4	-101	-14	-76	-70	-148	-77	-473	546	4104	-26587	-10880	-24577	-4139	-32711	-1384	-22035	-13062	-23382	-3653	-18239	-15079	-18416	6054
1.360000	-25	40	89	-60	-111	-33	11	-14	-18	6	-73	-63	-121	-16	-27	-60	-88	37	-84	-29	-107	-23	-99	-69	-67	0	-99	-12	-75	-69	-144	-70	-417	461	3880	-27000	-11258	-24572	-4703	-32721	-599	-21694	-13766	-22987	-3578	-17968	-15312	-18347	7513
1.360833	-25	41	89	-59	-107	-30	16	-21	-13	9	-68	-63	-93	-14	-30	-59	-99	37	-82	-29	-101	-21	-100	-66	-63	2	-97	-10	-72	-70	-147	-73	-429	353	3440	-27448	-10840	-24593	-5258	-32704	190	-21340	-14359	-22602	-3302	-17719	-15560	-18310	5949
1.361667	-22	43	90	-57	-107	-32	17	-15	-13	5	-76	-63	-93	-12	-28	-52	-96	37	-82	-29	-100	-19	-100	-68	-63	0	-98	-11	-70	-70	-149	-73	-78	224	2827	-27910	-11955	-24655	-5770	-32708	638	-21015	-14821	-22224	-3797	-17497	-15811	-18302	4840
1.362500	-24	41	88	-57	-110	-31	15	-13	-15	7	-69	-66	-94	-14	-29	-58	-96	36	-84	-32	-102	-49	-97	-68	-62	1	-99	-17	-69	-69	-145	-73	-473	61	2065	-28378	-14207	-24753	-6219	-32553	853	-20708	-15130	-21838	-2100	-17322	-16054	-18326	8357
1.363333	-23	41	89	-56	-104	-30	13	-12	-17	4	-91	-63	-93	-13	-28	-59	-100	38	-82	-29	-100	-21	-99	-72	-64	1	-99	-13	-73	-70	-146	-73	-230	-135	1199	-28835	-13643	-24907	-6579	-32348	1017	-20439	-15287	-21463	-960	-17217	-16303	-18390	6212
1.364167	-25	41	85	-60	-109	-53	8	-12	-13	7	-74	-65	-100	-16	-30	-60	-102	36	-87	-30	-108	-18	-100	-69	-65	7	-102	-15	-75	-72	-148	-75	-32	-371	252	-29277	-11349	-25113	-6812	-32077	976	-20217	-15281	-21080	-771	-17190	-16501	-18490	2536
1.365000	-27	43	85	-59	-110	-32	10	-14	-19	4	-75	-52	-126	-15	-33	-62	-101	32	-85	-32	-109	-23	-102	-73	-65	-4	-102	-19	-77	-74	-149	-77	-253	-645	-746	-29688	-9108	-25357	-6916	-31774	704	-20049	-15115	-20701	439	-17262	-16686	-18633	5156
1.365833	-28	37	84	-62	-112	-36	8	-24	-21	2	-74	-68	-99	-17	-33	-61	-103	35	-87	-35	-105	-33	-100	-70	-65	-1	-104	-16	-74	-70	-125	-75	6	-958	-1750	-30062	-6775	-25630	-6865	-31425	280	-19933	-14803	-20315	1866	-17409	-16821	-18814	2358
1.366667	-28	42	85	-58	-111	-34	17	-13	-17	4	-73	-65	-95	-14	-77	-61	-98	34	-84	-31	-107	-22	-100	-69	-67	0	-100	-17	-77	-70	-144	-74	197	-1305	-2760	-30390	-3918	-25914	-6669	-31025	-204	-19865	-14369	-19942	2210	-17661	-16903	-19033	1603
1.367500	-23	44	88	-60	-109	-31	13	-12	-16	8	-72	-64	-97	-16	-29	-55	-103	36	-84	-23	-109	-21	-99	-66	-62	0	-97	-14	-73	-69	-147	-73	35	-1674	-3681	-30674	-1451	-26194	-6328	-30569	-843	-19851	-13829	-19562	2401	-17996	-16919	-19295	1854
1.368333	-26	45	89	-57	-109	-33	13	-11	-16	7	-72	-62	-96	-15	-40	-57	-97	37	-81	-29	-104	-18	-80	-65	-62	0	-97	-14	-74	-69	-143	-72	-73	-2064	-4565	-30901	1039	-26446	-5855	-30039	-1441	-19882	-13218	-19197	3243	-18410	-16867	-19586	79
1.369167	-25	46	90	-56	-108	-34	16	-13	-16	8	-70	-59	-94	-15	-28	-57	-97	35	-81	-30	-105	-22	-100	-66	-61	0	-97	-10	-74	-65	-144	-62	-380	-2471	-5374	-31095	5138	-26653	-5270	-29428	-1642	-19941	-12568	-18865	4269	-18886	-16732	-19905	-492
1.370000	-25	43	86	-59	-108	-31	13	-14	-16	5	-72	-64	-98	-16	-30	-57	-100	22	-84	-32	-105	-18	-101	-70	-63	-1	-99	-14	-74	-74	-150	-73	491	-2885	-6102	-31236	7648	-26788	-4598	-28726	-2117	-20029	-11908	-18549	3192	-19406	-16517	-20246	-2610
1.370833	-28	46	88	-62	-112	-35	11	-15	-16	5	-73	-64	-98	-17	-35	-60	-98	33	-86	-32	-110	-24	-105	-72	-65	-1	-98	-15	-75	-70	-150	-75	669	-3297	-6738	-31341	6825	-26836	-3871	-27933	-2963	-20127	-11266	-18270	4252	-19942	-16208	-20600	812
1.371667	-26	43	87	-57	-110	-32	16	-15	-28	7	-73	-68	-97	-16	-31	-59	-99	33	-85	-32	-105	-19	-98	-68	-64	1	-101	-12	-88	-73	-148	-73	346	-3701	-7273	-31402	7888	-26771	-3108	-27045	-2971	-20221	-10675	-18021	4542	-20482	-15819	-20959	-87
1.372500	-11	42	86	-59	-110	-33	15	-14	-22	5	-75	-64	-97	-13	-30	-59	-99	33	-87	-33	-110	-26	-101	-72	-62	-1	-100	-13	-73	-72	-147	-74	670	-4090	-7712	-31432	7720	-26591	-2361	-26072	-2875	-20306	-10145	-17817	3948	-21000	-15346	-21310	-1644
1.373333	-28	43	87	-60	-109	-33	15	-15	-19	3	-77	-68	-101	-15	-34	-60	-115	28	-90	-35	-107	-25	-102	-70	-65	-1	-101	-17	-77	-75	-151	-65	436	-4461	-8062	-31441	7839	-26284	-1649	-25008	-2481	-20375	-9704	-17667	3443	-21480	-14808	-21653	211
1.374167	-27	43	86	-62	-114	-39	10	-16	-21	2	-77	-66	-101	-18	-32	-60	-103	33	-87	-26	-108	-26	-102	-70	-65	-3	-99	-27	-74	-70	-148	-74	507	-4801	-8316	-31419	7929	-25843	-995	-23865	-1847	-20417	-9345	-17562	3372	-21894	-14215	-21968	-601
1.375000	-24	43	87	-61	-109	-34	10	-15	-18	4	-75	-65	-102	-42	-31	-58	-99	32	-86	-34	-102	-25	-102	-70	-63	-3	-97	-14	-75	-69	-153	-75	966	-5115	-8491	-31405	6613	-25282	-439	-22664	-1071	-20425	-9084	-17512	2352	-22245	-13560	-22270	-1447
1.375833	-27	42	89	-61	-110	-36	12	-15	-16	5	-75	-66	-95	-15	-30	-58	-97	34	-86	-36	-105	-25	-100	-72	-63	-1	-99	-14	-94	-70	-147	-75	863	-5403	-8594	-31337	2593	-24603	-1	-21432	-332	-20406	-8905	-17515	2697	-22507	-12881	-22538	2077
1.376667	-27	39	102	-60	-110	-33	12	-14	-19	2	-74	-66	-98	-14	-31	-59	-100	30	-85	-34	-107	-25	-100	-72	-70	0	-98	-15	-77	-70	-148	-78	756	-5658	-8623	-31277	921	-23828	306	-20173	544	-20351	-8800	-17578	2969	-22687	-12186	-22772	2931
1.377500	-27	39	86	-61	-111	-36	11	-16	-17	4	-72	-66	-98	-18	-36	-57	-101	32	-87	-35	-108	-27	-102	-76	-62	-5	-100	-14	-78	-69	-148	-74	606	-5880	-8592	-31216	1062	-22975	474	-18916	1370	-20269	-8758	-17695	2128	-22770	-11488	-22978	-1128
1.378333	-27	38	90	-70	-112	-35	12	-17	2	3	-77	-67	-97	-17	-31	-62	-83	33	-87	-33	-109	-27	-101	-73	-66	-5	-102	-16	-77	-70	-150	-78	578	-6069	-8508	-31147	1045	-22064	501	-17675	2291	-20161	-8759	-17854	1296	-22774	-10816	-23147	2314
1.379167	-27	39	88	-61	-110	-32	9	-18	-19	4	-74	-66	-95	-18	-31	-58	-101	33	-87	-33	-109	-26	-103	-79	-68	-4	-100	-13	-74	-72	-149	-77	780	-6229	-8375	-31081	105	-21121	389	-16483	3077	-20032	-8778	-18048	1022	-22696	-10169	-23292	2101
1.380000	-28	42	90	-57	-107	-31	13	-15	-15	7	-75	-62	-96	-22	-28	-59	-99	16	-85	-30	-105	-23	-99	-68	-63	0	-97	-12	-73	-66	-146	-75	446	-6339	-8197	-31003	-1216	-20164	156	-15355	3804	-19900	-8794	-18272	816	-22552	-9568	-23398	1170
1.380833	-23	42	88	-58	-108	-32	12	-16	-17	6	-73	-63	-97	-13	-30	-66	-101	35	-83	-31	-102	-25	-98	-55	-64	0	-97	-11	-75	-70	-147	-75	453	-6463	-7987	-30926	-3155	-19235	-205	-14323	4619	-19741	-8797	-18518	546	-22361	-9024	-23487	2593
1.381667	-33	41	94	-58	-112	-35	12	-14	-17	5	-73	-58	-99	-16	-30	-60	-102	32	-85	-33	-107	-25	-99	-70	-63	-1	-101	-11	-75	-70	-148	-79	404	-6551	-7748	-30856	-5214	-18359	-619	-13397	5363	-19591	-8774	-18773	386	-22135	-8539	-23561	1374
1.382500	-28	38	82	-60	-112	-38	8	-18	-23	2	-78	-68	-98	-17	-31	-82	-102	30	-85	-31	-107	-23	-100	-69	-66	-4	-100	-11	-76	-68	-147	-75	-28	-6609	-7473	-30774	-6081	-17545	-1097	-12596	6075	-19439	-8695	-19022	591	-21882	-8124	-23615	1627
1.383333	-26	35	86	-58	-103	-35	12	-12	-21	5	-74	-65	-93	-14	-29	-59	-102	30	-86	-33	-103	-24	-101	-69	-64	0	-100	-15	-74	-69	-147	-76	706	-6659	-7183	-30693	-6945	-16825	-1609	-11918	6462	-19301	-8571	-19253	-722	-21631	-7772	-23658	155
1.384167	-25	60	86	-59	-109	-34	11	-15	-21	3	-75	-64	-99	-15	-31	-56	-99	32	-84	-31	-104	-22	-99	-69	-67	-4	-100	-13	-74	-69	-165	-78	1217	-6692	-6873	-30610	-10918	-16203	-2117	-11393	5803	-19167	-8386	-19452	-387	-21396	-7490	-23694	2383
1.385000	-28	35	85	-61	-109	-31	12	-13	-18	3	-56	-66	-95	-14	-31	-87	-102	30	-85	-32	-104	-23	-99	-70	-64	0	-100	-12	-73	-68	-151	-79	218	-6715	-6549	-30533	-11877	-15704	-2601	-11035	5637	-19042	-8153	-19608	51	-21190	-7270	-23725	3026
1.385833	-27	38	87	-59	-112	-33	10	-12	-18	7	-75	-64	-96	-17	-30	-59	-93	35	-83	-32	-105	-22	-98	-69	-65	1	-100	-13	-74	-67	-148	-75	584	-6727	-6214	-30442	-12795	-15325	-3023	-10755	5272	-18928	-7880	-19716	-1013	-21011	-7108	-23753	-213
1.386667	-28	37	86	-59	-109	-33	12	-14	-18	7	-74	-63	-97	-15	-31	-61	-102	33	-86	-31	-104	-19	-100	-70	-66	0	-97	-12	-74	-67	-145	-76	374	-6735	-5871	-30367	-12484	-15069	-3368	-10652	4738	-18820	-7567	-19753	-1479	-20881	-6999	-23774	1615
1.387500	-25	42	87	-57	-108	-31	16	-12	-18	6	-72	-64	-97	-12	-34	-58	-102	33	-83	-29	-107	-18	-99	-67	-59	1	-99	-13	-72	-66	-142	-74	132	-6734	-5537	-30270	-11632	-14939	-3621	-10672	4045	-18721	-7241	-19729	-1417	-20798	-6929	-23783	385
1.388333	-24	41	90	-62	-111	-30	15	-9	-17	7	-69	-59	-97	1	-27	-56	-100	33	-83	-31	-105	-18	-96	-65	-58	3	-96	-13	-72	-67	-142	-72	237	-6728	-5206	-30190	-10932	-14923	-3776	-10810	3175	-18616	-6902	-19632	-2469	-20755	-6895	-23784	-1767
1.389167	-23	41	92	-59	-112	-30	16	-11	-17	5	-73	-65	-92	-13	-29	-58	-101	35	-84	-29	-103	-18	-108	-72	-62	-1	-100	-13	-73	-67	-142	-76	77	-6724	-4889	-30108	-12598	-15016	-3824	-11059	2254	-18518	-6585	-19462	-2380	-20759	-6888	-23777	26
1.390000	-25	39	87	-63	-108	-33	8	-13	-25	5	-73	-65	-97	-17	-31	-63	-99	30	-88	-38	-107	-24	-103	-72	-64	-4	-101	-15	-76	-68	-149	-77	-389	-6713	-4596	-30039	-12078	-15227	-3776	-11396	1815	-18417	-6301	-19225	-1323	-20797	-6904	-23748	1842
1.390833	-28	35	85	-64	-114	-38	8	-17	-23	0	-79	-67	-104	-19	-32	-62	-102	29	-87	-41	-110	-23	-102	-72	-67	-5	-101	-19	-76	-74	-148	-78	-391	-6680	-4320	-29976	-9019	-15465	-3621	-11798	1319	-18298	-6058	-18909	-1328	-20850	-6933	-23687	-3536
1.391667	-29	39	86	-59	-111	-35	13	-14	-23	3	-70	-65	-98	-16	-33	-59	-102	30	-88	-35	-108	-24	-102	-67	-66	0	-100	-13	-75	-72	-145	-77	-617	-6646	-4073	-29908	-6073	-15790	-3400	-12251	1077	-18174	-5868	-18534	-1681	-20918	-6974	-23594	-1837
1.392500	-28	43	86	-58	-111	-31	12	-11	-18	5	-74	-65	-96	-16	-50	-56	-101	34	-87	-31	-100	-22	-99	-67	-64	0	-96	-14	-76	-70	-148	-74	-513	-6596	-3856	-29856	-4297	-16155	-3096	-12740	850	-18031	-5747	-18105	-1578	-20986	-7021	-23469	-1999
1.393333	-26	43	89	-62	-116	-32	15	-14	-21	3	-74	-63	-97	-15	-51	-58	-100	35	-90	-32	-105	-23	-101	-67	-62	0	-98	-14	-74	-62	-146	-73	13	-6534	-3680	-29818	-2759	-16551	-2782	-13250	561	-17885	-5705	-17628	-1159	-21041	-7084	-23292	-4745
1.394167	-25	41	91	-58	-109	-31	16	-11	-21	9	-73	-63	-97	-15	-29	-56	-103	35	-87	-31	-108	-24	-98	-67	-65	0	-97	-12	-74	-69	-147	-74	241	-6455	-3539	-29777	-1699	-16962	-2425	-13768	193	-17722	-5744	-17120	-1038	-21075	-7165	-23064	-3502
1.395000	-22	44	89	-60	-111	-32	13	-12	-16	6	-72	-61	-96	-14	-28	-56	-97	36	-88	-34	-105	-24	-100	-66	-65	0	-98	-13	-75	-70	-146	-75	-283	-6361	-3436	-29752	-1163	-17377	-2102	-14274	-395	-17561	-5869	-16599	-868	-21072	-7269	-22781	-4745
1.395833	-49	42	90	-58	-109	-29	15	-12	-17	9	-73	-65	-96	-15	-29	-55	-100	37	-88	-32	-102	-23	-99	-66	-77	-4	-98	-12	-75	-69	-147	-72	-902	-6241	-3367	-29735	-55	-17772	-1830	-14765	-810	-17393	-6081	-16064	-41	-21028	-7404	-22438	-5742
1.396667	-25	43	91	-59	-111	-31	16	-13	-34	5	-70	-63	-95	-13	-29	-58	-100	38	-87	-33	-104	-24	-99	-66	-63	5	-104	-12	-70	-69	-147	-75	-975	-6099	-3333	-29736	1590	-18147	-1631	-15229	-1135	-17232	-6362	-15542	-615	-20939	-7580	-22034	-7083
1.397500	-26	42	86	-62	-109	-34	12	-14	-17	6	-76	-66	-99	-40	-36	-58	-99	34	-90	-33	-105	-25	-99	-67	-64	-1	-101	-16	-76	-72	-148	-74	-422	-5937	-3333	-29725	-1012	-18492	-1524	-15658	-2447	-17079	-6723	-15027	-873	-20802	-7803	-21568	-6262
1.398333	-27	37	85	-62	-110	-38	10	-16	-25	1	-75	-67	-98	-17	-33	-60	-101	30	-91	-36	-109	-27	-107	-70	-67	-5	-103	-21	-76	-75	-147	-79	-1514	-5749	-3362	-29728	-1803	-18799	-1541	-16065	-2940	-16939	-7152	-14545	283	-20615	-8086	-21039	-3906
1.399167	-30	36	82	-63	-118	-41	6	-22	-25	2	-77	-72	-103	-22	-38	-59	-102	29	-90	-35	-109	-27	-105	-70	-64	-3	-101	-15	-80	-76	-149	-76	-1335	-5533	-3402	-29732	-2175	-19063	-1666	-16417	-3127	-16817	-7625	-14092	-394	-20385	-8421	-20447	-7164
1.400000	-29	41	86	-61	-114	-36	9	-14	-21	4	-79	-67	-97	-21	-30	-58	-100	35	-86	-39	-108	-25	-101	-66	-64	0	-100	-16	-75	-68	-144	-75	-1492	-5294	-3460	-29738	-2617	-19294	-1936	-16739	-3473	-16723	-8145	-13692	-506	-20113	-8816	-19794	-4719
1.400833	-23	43	89	-58	-107	-32	12	-11	-16	9	-69	-64	-96	-16	-30	-57	-99	38	-83	-34	-104	-24	-88	-65	-65	1	-96	-14	-73	-72	-147	-75	-1724	-5030	-3527	-29747	-3053	-19487	-2340	-17024	-3708	-16658	-8696	-13340	-141	-19821	-9284	-19101	-4651
[truncated: 10,318 more rows]
[truncated: 15 more columns]
