# Supplementary material for: Novel Methods for Surface EMG Analysis and Exploration Based on Multi-Modal Gaussian Mixture Models
Source: PLoS One. 2016 Jun 30;11(6):e0157239. doi: 10.1371/journal.pone.0157239 (PMC4928879; doi:10.1371/journal.pone.0157239)
Supplement: S1 File — (ZIP) [file pone.0157239.s001.zip › Haf_horses_trot_data/Haf_h04_t2_kin.trc]

PathFileType	4	(X/Y/Z)	D:\Users\zsoldosr\Desktop\HaflingerProjektEMGBiopsy\RawData\M2\Landegat2r.trc
DataRate	CameraRate	NumFrames	NumMarkers	Units	OrigDataRate	OrigDataStartFrame	OrigNumFrames
120.00	120.00	1200	7	mm	120.00	1	1200
Frame#	Time	Head			Withers			Sacrum			HFL			HFR			HHL			HHR
		X1	Y1	Z1	X2	Y2	Z2	X3	Y3	Z3	X4	Y4	Z4	X5	Y5	Z5	X6	Y6	Z6	X7	Y7	Z7
1	0.000	1008.31006	108.91647	1468.64294	-106.32973	226.57001	1274.69458	-835.27136	325.67764	1292.64160	366.42926	325.53659	-16.71245	183.28979	-51.10423	82.53596	-1012.64001	477.26819	45.25322	-779.49097	193.68164	-3.47457
2	0.008	1008.45068	108.28664	1467.73486	-108.82761	225.22580	1273.57703	-836.31903	325.56296	1289.99341	342.29462	327.59326	-17.03354	215.90964	-53.67520	78.53168	-974.15857	472.11166	46.10144	-803.79578	195.71719	-3.54385
3	0.017	1008.47095	107.62391	1467.06909	-111.12668	223.98398	1272.73486	-837.36682	325.47931	1287.59131	318.21057	329.55627	-17.25850	249.28952	-56.56726	74.52532	-936.46283	466.74646	47.50187	-828.09729	197.69684	-3.64757
4	0.025	1008.27887	106.88378	1466.84546	-113.07619	222.90308	1272.38220	-838.39563	325.43512	1285.64014	294.11395	331.38226	-17.37661	283.94754	-59.81360	70.33150	-900.35608	460.97870	49.54734	-852.43109	199.59584	-3.72483
5	0.033	1007.84192	106.02969	1467.19250	-114.60345	221.98334	1272.64001	-839.36365	325.41367	1284.28442	269.90588	333.06348	-17.44196	320.10736	-63.19445	65.69101	-866.36584	454.64972	51.79010	-876.84961	201.44125	-3.67267
6	0.042	1007.20471	105.07227	1468.16785	-115.71332	221.19324	1273.54260	-840.22021	325.39203	1283.60754	245.51190	334.62692	-17.47240	357.71954	-66.45770	60.55225	-834.35822	447.67654	53.62522	-901.36487	203.29259	-3.48336
7	0.050	1006.44971	104.09108	1469.77283	-116.45717	220.51137	1275.06250	-840.92474	325.35611	1283.63892	220.85501	336.21188	-17.37905	396.48944	-69.42706	55.21252	-803.60254	440.08234	54.69282	-925.96216	205.19043	-3.25437
8	0.058	1005.61963	103.16726	1471.93958	-116.89196	219.94290	1277.13904	-841.45929	325.29660	1284.37109	195.90538	337.98264	-17.07201	435.95374	-71.97324	50.22460	-773.26611	431.94229	54.92924	-950.66766	207.10925	-3.05273
9	0.067	1004.71472	102.28893	1474.52979	-117.05576	219.50362	1279.70068	-841.82410	325.19305	1285.77478	170.75412	339.88770	-16.65074	475.57138	-74.02924	46.22561	-742.77197	423.32993	54.45979	-975.54468	208.96136	-2.85034
10	0.075	1003.76337	101.37914	1477.39282	-116.96597	219.19955	1282.67639	-842.02521	325.00894	1287.80615	145.53279	341.73975	-16.32033	514.78076	-75.65331	43.78446	-711.79590	414.38376	53.56873	-1000.62463	210.67618	-2.59645
11	0.083	1002.82910	100.37273	1480.43042	-116.62865	219.01968	1285.99231	-842.06842	324.70737	1290.41382	120.27180	343.49197	-16.11250	552.97217	-77.00291	43.20502	-680.15637	405.35095	52.66725	-1025.87256	212.27449	-2.28958
12	0.092	1001.96295	99.22927	1483.60046	-116.05034	218.93265	1289.56726	-841.95831	324.26163	1293.53455	94.90887	345.20236	-15.89090	589.36072	-78.21810	44.31986	-647.84204	396.49036	52.17195	-1051.23401	213.83911	-1.98595
13	0.100	1001.19659	97.93929	1486.86755	-115.24728	218.88918	1293.31458	-841.69806	323.65521	1297.08252	69.40475	346.85770	-15.59866	622.94458	-79.35659	46.43423	-615.15039	387.97089	52.35918	-1076.71570	215.43826	-1.77008
14	0.108	1000.55188	96.53584	1490.15125	-114.24332	218.84108	1297.15332	-841.29016	322.88779	1300.94812	43.79044	348.40814	-15.33205	652.70032	-80.42665	48.51608	-582.75006	379.88416	53.23773	-1102.38293	217.09120	-1.69169
15	0.117	1000.03381	95.07079	1493.33386	-113.05460	218.76617	1301.01440	-840.74213	321.97559	1304.99902	18.08975	349.91263	-15.21307	677.83118	-81.33368	49.61191	-551.59180	372.34918	54.44205	-1128.23596	218.72258	-1.64772
16	0.125	999.64325	93.58260	1496.31213	-111.67674	218.66837	1304.83496	-840.07635	320.93109	1309.06665	-7.74759	351.52133	-15.26231	697.86230	-81.83955	49.25719	-522.71271	365.60263	55.24768	-1154.03796	220.11319	-1.25097
17	0.133	999.37006	92.10125	1499.02368	-110.09412	218.54630	1308.54944	-839.33978	319.74915	1312.94629	-33.74750	353.27209	-15.24596	712.67017	-81.75145	47.51365	-496.98517	360.00122	54.83049	-1179.24170	221.01466	0.16304
18	0.142	999.13147	90.68274	1501.43884	-108.30514	218.36710	1312.07935	-838.60071	318.43069	1316.43701	-59.66620	354.97903	-14.46271	722.55646	-81.03320	44.67021	-474.90411	355.95908	52.66667	-1203.18762	221.36803	3.27190
19	0.150	998.80096	89.38385	1503.54932	-106.33808	218.07730	1315.32983	-837.92242	317.01233	1319.39319	-84.76404	356.41580	-11.70761	728.20599	-79.68393	41.07513	-456.53101	353.83380	48.76520	-1225.45361	221.34824	8.34585
20	0.158	998.36188	88.17460	1505.35278	-104.25194	217.63219	1318.18884	-837.32910	315.55713	1321.74866	-107.82108	357.69113	-5.53580	730.33533	-77.69760	37.17540	-441.65936	353.82471	43.55096	-1245.93372	221.23804	15.07087
21	0.167	997.91058	86.95212	1506.83911	-102.13133	217.00436	1320.53369	-836.79352	314.13348	1323.50659	-127.31857	359.29645	5.37237	729.21692	-75.20414	33.34255	-430.13348	355.99557	37.53866	-1264.56238	221.30696	22.89128
22	0.175	997.47900	85.65990	1507.99402	-100.07411	216.17946	1322.24060	-836.25385	312.80539	1324.71155	-141.41867	361.53073	21.79232	724.53021	-72.54759	29.43027	-422.09167	360.33087	31.11017	-1281.04907	221.73051	31.48877
23	0.183	997.00446	84.31354	1508.80884	-98.17078	215.16698	1323.20081	-835.64404	311.62384	1325.41553	-147.92651	364.10330	43.37276	715.75452	-70.12881	24.71739	-417.90619	366.58640	24.53283	-1294.84717	222.55945	40.86327
24	0.192	996.47473	82.92775	1509.28369	-96.48497	214.00970	1323.34265	-834.92450	310.62848	1325.65564	-145.03760	366.54544	68.11847	702.76666	-68.18008	18.73287	-417.86475	373.99515	18.11862	-1305.27637	223.72139	50.99871
25	0.200	995.96497	81.50639	1509.41174	-95.04408	212.77635	1322.65479	-834.10046	309.85464	1325.45557	-132.85101	368.72580	92.59007	686.01221	-66.65643	12.22623	-421.93573	381.30884	12.38612	-1311.70508	225.03888	61.36952
26	0.208	995.54767	80.07848	1509.16663	-93.84438	211.54343	1321.19434	-833.21527	309.31723	1324.83350	-113.93866	370.82477	113.33618	666.13196	-65.27004	6.86204	-429.87579	387.34106	7.99333	-1313.78015	226.27032	70.71355
27	0.217	995.25061	78.68819	1508.52283	-92.86803	210.36978	1319.07031	-832.32599	308.98557	1323.80872	-91.73782	372.95453	128.70535	643.67065	-63.72535	3.71265	-441.67682	391.51508	5.29910	-1311.57971	227.07387	77.61839
28	0.225	995.08398	77.37592	1507.48438	-92.10209	209.28125	1316.41296	-831.47858	308.78198	1322.40735	-68.48877	374.88049	139.20612	619.27765	-61.96681	2.46893	-457.84583	394.04242	4.01118	-1305.41943	226.92125	81.59138
29	0.233	995.08478	76.17625	1506.07849	-91.54504	208.27667	1313.34619	-830.70081	308.60513	1320.66406	-44.92542	376.18649	146.23181	593.87061	-60.13614	2.18457	-478.61176	395.64667	3.48716	-1295.41455	225.20168	83.19277
30	0.242	995.33154	75.10709	1504.33826	-91.20361	207.34258	1309.97437	-830.01654	308.35941	1318.61829	-21.13797	376.58768	150.85324	568.28015	-58.38403	2.17825	-502.80853	396.96039	3.26167	-1281.32092	221.55595	82.82674
31	0.250	995.89392	74.16879	1502.30969	-91.09623	206.46890	1306.38147	-829.46484	307.97910	1316.31018	2.91980	375.96237	153.63477	542.89270	-56.77631	2.14590	-528.36237	398.20346	3.09978	-1262.80872	216.11153	79.93016
32	0.258	996.77014	73.36349	1500.06689	-91.25903	205.66063	1302.63452	-829.09827	307.44000	1313.78882	27.35974	374.33286	154.92905	517.75623	-55.28996	1.95490	-553.80200	399.41806	2.85147	-1239.75220	209.35254	73.84431
33	0.267	997.88275	72.71195	1497.70776	-91.73624	204.95450	1298.79236	-828.96088	306.75504	1311.12317	52.27896	371.91995	155.04066	492.82672	-53.86496	1.57329	-578.74640	400.70520	2.46764	-1212.30627	201.83926	65.11920
34	0.275	999.12030	72.24960	1495.33130	-92.54974	204.44891	1294.93225	-829.06610	305.95831	1308.40234	77.71780	368.96396	154.20528	468.08215	-52.45048	1.07384	-603.34180	402.13058	1.99843	-1180.96265	194.10034	55.59498
35	0.283	1000.36267	72.00209	1493.02466	-93.67056	204.29924	1291.17419	-829.38837	305.07971	1305.71350	103.73450	365.50992	152.55200	443.53802	-51.01305	0.58917	-627.78009	403.66284	1.54107	-1146.71143	186.64435	47.47685
36	0.292	1001.47412	71.96583	1490.87451	-95.02633	204.63379	1287.67139	-829.86292	304.11676	1303.10388	130.44009	361.58508	150.16463	419.18073	-49.53539	0.20528	-652.17200	405.25781	1.20719	-1111.18018	179.90337	42.49157
37	0.300	1002.33948	72.10300	1488.97632	-96.53700	205.43672	1284.56238	-830.39673	303.03302	1300.56226	157.97282	357.39661	147.12373	394.93198	-48.01199	-0.10784	-676.53284	406.85632	1.06414	-1076.35669	174.15590	41.42910
38	0.308	1002.92773	72.34827	1487.42566	-98.13673	206.51096	1281.92786	-830.90637	301.81021	1298.06665	186.46942	353.17148	143.41060	370.73569	-46.46169	-0.42564	-700.84680	408.39288	1.08015	-1043.74585	169.56708	43.82774
39	0.317	1003.28088	72.63345	1486.30017	-99.76279	207.58138	1279.79736	-831.35938	300.49359	1295.66089	215.99217	349.01544	138.85934	346.60532	-44.93979	-0.75425	-725.12683	409.85989	1.14074	-1013.69067	166.25639	48.08502
40	0.325	1003.45612	72.90468	1485.65295	-101.33251	208.44872	1278.19458	-831.77594	299.15833	1293.46729	246.44434	344.98187	133.28841	322.56110	-43.48060	-1.04146	-749.40619	411.28876	1.13310	-985.52673	164.24297	52.37518
41	0.333	1003.49780	73.12167	1485.52087	-102.74110	209.05544	1277.16711	-832.19537	297.85522	1291.63660	277.61993	341.13443	126.62193	298.58347	-42.02304	-1.25697	-773.72943	412.71063	1.03794	-958.19830	163.39337	55.74509
42	0.342	1003.43054	73.26999	1485.92236	-103.88676	209.44398	1276.76892	-832.64813	296.60419	1290.29932	309.43134	337.56406	118.88222	274.59244	-40.48985	-1.37314	-798.13007	414.18179	0.94686	-930.76538	163.51254	58.34063
43	0.350	1003.24945	73.37303	1486.84045	-104.70137	209.69069	1277.02942	-833.14252	295.40414	1289.54541	342.08255	334.31830	110.16232	250.43445	-38.91785	-1.32765	-822.59540	415.75006	0.97115	-902.70361	164.45775	60.65991
44	0.358	1002.91168	73.47957	1488.21899	-105.16585	209.87151	1277.94031	-833.66119	294.23468	1289.42896	375.94565	331.27158	100.67239	225.99390	-37.37926	-1.12524	-847.08789	417.37601	1.14506	-873.96533	166.14711	62.80466
45	0.367	1002.34900	73.64671	1489.97424	-105.30339	210.04405	1279.46277	-834.16364	293.06635	1289.97742	411.23718	328.20816	90.81716	201.32118	-35.85053	-0.88644	-871.62195	419.07422	1.45591	-844.76782	168.49512	64.49575
46	0.375	1001.53308	73.91135	1492.01062	-105.15868	210.22791	1281.53638	-834.59290	291.87878	1291.19263	447.79062	324.94604	81.12286	176.52824	-34.25919	-0.70484	-896.29321	420.95566	1.87184	-815.32623	171.35341	65.53186
47	0.383	1000.55823	74.24706	1494.23608	-104.77496	210.39900	1284.08496	-834.88239	290.67224	1293.05139	485.08136	321.14828	71.98399	151.62640	-32.57475	-0.56786	-921.18176	422.87122	2.25602	-785.77167	174.48361	66.04034
48	0.392	999.62402	74.58102	1496.56946	-104.17890	210.50377	1287.02429	-834.96844	289.47256	1295.50964	522.36731	316.34628	63.59168	126.56561	-30.81295	-0.42882	-946.25427	424.45633	2.44437	-756.19305	177.58618	66.34106
49	0.400	998.92438	74.86780	1498.93848	-103.37954	210.48445	1290.27258	-834.80927	288.32703	1298.51013	558.83173	310.51468	56.17705	101.34265	-28.97565	-0.26157	-971.43005	425.71841	2.48165	-726.62714	180.40598	66.64806
50	0.408	998.56415	75.10931	1501.28345	-102.37630	210.31261	1293.76147	-834.39539	287.28970	1301.98499	593.81799	304.25784	50.11784	75.99733	-27.01054	-0.06555	-996.68695	427.06744	2.56278	-697.04889	182.81117	66.95450
51	0.417	998.54822	75.31570	1503.55762	-101.16698	210.01076	1297.43860	-833.74530	286.40961	1305.85071	626.95679	298.31992	45.74802	50.53242	-24.87912	0.15283	-1022.04205	428.76672	2.75014	-667.48676	184.74506	67.19138
52	0.425	998.82153	75.48386	1505.70801	-99.75031	209.63829	1301.25378	-832.89447	285.72424	1310.00085	657.94342	293.27481	43.13148	24.91501	-22.65305	0.39701	-1047.50073	430.75537	2.93133	-638.16040	186.13860	67.39398
53	0.433	999.31946	75.60583	1507.66028	-98.12334	209.25958	1305.14258	-831.88708	285.25729	1314.30237	686.26654	289.44568	41.83101	-0.80922	-20.49260	0.65958	-1073.03247	432.91977	3.02611	-609.49725	186.88684	67.66043
54	0.442	999.98663	75.67749	1509.33484	-96.28748	208.92392	1309.01953	-830.77374	285.01648	1318.59607	711.11176	286.74100	40.82292	-26.43242	-18.54812	0.97879	-1098.49304	435.28326	3.18351	-582.05884	186.86728	67.96983
55	0.450	1000.77460	75.69271	1510.67102	-94.26738	208.65811	1312.77710	-829.61029	284.98331	1322.70691	731.38293	284.70810	38.79977	-51.56786	-16.90861	1.61334	-1123.52502	437.90619	3.85688	-556.46069	185.98166	68.02454
56	0.458	1001.63507	75.63989	1511.64294	-92.12096	208.47047	1316.28638	-828.45288	285.10907	1326.46204	746.08667	282.89301	34.70065	-75.65451	-15.60352	3.06889	-1147.59070	440.65997	5.67395	-533.32117	184.21065	67.24940
57	0.467	1002.50574	75.52270	1512.25586	-89.92903	208.36279	1319.40479	-827.34930	285.33322	1329.70618	755.01672	281.16507	28.25875	-98.04413	-14.62335	5.83546	-1170.19958	443.21515	9.07443	-513.19495	181.61328	64.99830
58	0.475	1003.31873	75.38655	1512.51843	-87.77930	208.33740	1321.99207	-826.33148	285.60446	1332.31262	758.94861	279.82617	20.30996	-118.17935	-13.97861	10.12455	-1191.16309	445.30725	14.02254	-496.43689	178.26176	60.86478
59	0.483	1004.05127	75.31550	1512.42419	-85.75364	208.39868	1323.92957	-825.40741	285.89249	1334.20459	759.00421	279.47357	12.35089	-135.71725	-13.75653	15.92808	-1210.53320	446.91055	20.15436	-483.08771	174.17407	54.88539
60	0.492	1004.76270	75.39174	1511.95349	-83.91740	208.54433	1325.13110	-824.55835	286.19632	1335.39197	755.76575	280.53445	5.40741	-150.42880	-14.11937	23.36694	-1228.22070	448.14331	27.16005	-472.96008	169.29095	47.47708
61	0.500	1005.56104	75.64635	1511.06946	-82.31475	208.74835	1325.54370	-823.75616	286.52402	1335.97498	748.81146	282.79913	-0.55445	-161.72137	-15.30698	32.92189	-1243.78162	449.05231	34.89323	-465.92462	163.55913	39.15719
62	0.508	1006.51825	76.03232	1509.71716	-80.96941	208.95914	1325.14783	-822.98993	286.84903	1336.07996	737.09711	285.54291	-5.79550	-168.11609	-17.58514	44.93209	-1256.58997	449.43570	43.19496	-462.15854	157.08670	30.30401
63	0.517	1007.57379	76.38930	1507.85107	-79.88539	209.12711	1323.96472	-822.27374	287.10193	1335.77734	720.05286	288.15103	-9.84367	-167.75467	-21.00262	58.48217	-1266.10693	448.88791	51.73487	-462.14746	150.20248	21.24625
64	0.525	1008.53210	76.46574	1505.46167	-79.04991	209.24225	1322.06189	-821.63574	287.20859	1335.06360	698.38232	290.50418	-12.08078	-159.89014	-25.27940	71.23810	-1271.98999	447.14276	59.90225	-466.47171	143.45268	12.65596
65	0.533	1009.25665	76.15140	1502.57581	-78.44084	209.34644	1319.54443	-821.10022	287.13049	1333.90100	673.76270	292.74237	-12.81671	-145.47696	-30.18245	81.09892	-1274.10864	444.42407	66.90797	-475.50482	137.67505	5.70230
66	0.542	1009.85309	75.65016	1499.25354	-78.03560	209.50818	1316.53394	-820.67175	286.87851	1332.26501	647.95691	294.90607	-12.96366	-126.22302	-35.86473	87.81142	-1272.53430	441.40591	72.25513	-489.23407	133.86429	1.41718
67	0.550	1010.58826	75.27161	1495.57678	-77.82176	209.77618	1313.14160	-820.33630	286.50320	1330.16418	622.17773	296.92493	-13.08048	-103.60220	-42.54518	92.58639	-1267.33423	438.87854	75.97108	-507.40414	132.55969	-0.24557
68	0.558	1011.70416	75.16862	1491.62256	-77.81126	210.13794	1309.45337	-820.07941	286.08084	1327.62817	596.84723	298.76367	-13.28255	-78.66568	-49.98759	96.56664	-1258.26196	437.39728	78.07890	-529.45850	133.36270	-0.41017
69	0.567	1013.32391	75.32272	1487.45447	-78.04745	210.50815	1305.53918	-819.90692	285.69836	1324.68860	571.80359	300.48044	-13.59992	-52.21117	-57.49767	100.01990	-1244.76160	437.02121	78.02156	-554.02881	135.29854	-0.27312
70	0.575	1015.40961	75.60989	1483.13586	-78.59353	210.74919	1301.47607	-819.84985	285.42932	1321.37793	546.83972	302.18817	-14.00949	-24.88751	-64.29754	102.55347	-1226.34143	437.37167	75.04780	-579.23724	137.55702	-0.39463
71	0.583	1017.77887	75.85880	1478.73376	-79.50728	210.70293	1297.36938	-819.94885	285.31003	1317.75012	521.96643	303.96759	-14.40042	2.86307	-69.80531	103.62064	-1202.94641	437.97278	69.21463	-603.93982	139.75906	-0.82300
72	0.592	1020.22357	75.96115	1474.32312	-80.81622	210.23047	1293.34875	-820.23431	285.33270	1313.88892	497.29385	305.80841	-14.72411	30.87018	-73.74266	102.89272	-1175.06506	438.44037	61.71409	-628.12933	141.80003	-1.42151
73	0.600	1022.59772	75.94395	1470.01660	-82.50906	209.26738	1289.54102	-820.71808	285.45978	1309.89746	472.90628	307.67120	-15.04584	59.13883	-76.16060	100.40590	-1143.59607	438.46002	54.18395	-652.20233	143.71155	-1.99815
74	0.608	1024.76794	75.92043	1465.97974	-84.54612	207.86481	1286.04077	-821.38837	285.64777	1305.88159	448.81805	309.58026	-15.42684	87.70798	-77.37794	96.51228	-1109.57385	437.83130	47.84822	-676.33954	145.60425	-2.36853
75	0.617	1026.56921	76.00911	1462.40210	-86.86899	206.17244	1282.90051	-822.20630	285.86185	1301.94055	424.97449	311.57550	-15.86133	116.64037	-77.83704	91.74051	-1073.93213	436.50067	43.18382	-700.46771	147.58002	-2.45999
76	0.625	1027.85889	76.29131	1459.45581	-89.39502	204.37131	1280.15149	-823.11774	286.07721	1298.16797	401.27264	313.64206	-16.30560	146.10858	-77.94825	86.63845	-1037.49023	434.49384	40.18278	-724.48907	149.64217	-2.37105
77	0.633	1028.57104	76.79990	1457.27368	-92.00718	202.61139	1277.82837	-824.07892	286.28171	1294.66321	377.58713	315.72888	-16.70727	176.41510	-78.00627	81.64545	-1001.01392	431.94080	38.80041	-748.43274	151.71332	-2.29303
78	0.642	1028.72607	77.52458	1455.93848	-94.55389	200.98888	1275.98022	-825.06958	286.48495	1291.53369	353.85107	317.76639	-17.02407	207.87782	-78.17214	76.99216	-965.17761	429.02316	38.99171	-772.39832	153.73502	-2.35209
79	0.650	1028.40088	78.42687	1455.48547	-96.86701	199.55118	1274.66650	-826.08319	286.72046	1288.88684	330.10333	319.70218	-17.23593	240.68884	-78.45259	72.62651	-930.51526	425.76154	40.42350	-796.42755	155.71786	-2.50970
80	0.658	1027.67224	79.46062	1455.91760	-98.79971	198.30872	1273.94446	-827.10431	287.02945	1286.82166	306.38910	321.53268	-17.34330	274.88196	-78.71513	68.27964	-897.37048	422.03268	42.48128	-820.48438	157.70276	-2.61525
81	0.667	1026.57678	80.58690	1457.21375	-100.27267	197.24728	1273.84998	-828.09259	287.43896	1285.42505	282.64270	323.26016	-17.37592	310.41745	-78.79012	63.67714	-865.76685	417.73843	44.56217	-844.54712	159.70435	-2.56415
82	0.675	1025.10876	81.78494	1459.31714	-101.30038	196.34093	1274.38318	-828.98553	287.95108	1284.76733	258.72119	324.89819	-17.38375	347.24606	-78.54265	58.71791	-835.34943	412.81549	46.24533	-868.66760	161.72348	-2.39500
83	0.683	1023.26740	83.04842	1462.12378	-101.97129	195.56488	1275.51086	-829.71912	288.53745	1284.89136	234.52412	326.53558	-17.37262	385.22305	-77.84346	53.53951	-805.56354	407.22083	47.29974	-892.93817	163.81055	-2.24327
84	0.692	1021.11823	84.36208	1465.49780	-102.38984	194.90802	1277.17749	-830.24988	289.13959	1285.80334	210.04619	328.29593	-17.26037	423.98608	-76.56432	48.49075	-775.91125	401.00397	47.67474	-917.42761	166.01811	-2.20035
85	0.700	1018.80029	85.68597	1469.31567	-102.62185	194.38046	1279.32007	-830.56091	289.68411	1287.47119	185.34682	330.21457	-16.96809	463.02597	-74.65172	44.05098	-746.06799	394.33075	47.48564	-942.12140	168.24173	-2.20191
86	0.708	1016.48578	86.95331	1473.50952	-102.67732	194.00690	1281.87927	-830.65369	290.10468	1289.83179	160.49760	332.17786	-16.56355	501.87326	-72.20615	40.74751	-715.88403	387.40686	46.95076	-966.93115	170.24509	-2.08819
87	0.717	1014.34076	88.08521	1478.05298	-102.52943	193.80173	1284.80334	-830.53784	290.34967	1292.80164	135.54303	334.01587	-16.19688	540.11157	-69.52989	39.04107	-685.35883	380.41144	46.31966	-991.78412	171.87929	-1.77006
88	0.725	1012.47076	89.03617	1482.89514	-102.14570	193.74199	1288.03967	-830.22467	290.37555	1296.29004	110.47910	335.66718	-15.90529	577.19702	-67.07369	39.13542	-654.59595	373.50101	45.83798	-1016.68250	173.17885	-1.30070
89	0.733	1010.86084	89.84238	1487.91711	-101.50759	193.76733	1291.52673	-829.72601	290.14746	1300.20374	85.26996	337.19879	-15.63165	612.32593	-65.19136	40.73832	-623.78851	366.82870	45.72219	-1041.69812	174.31091	-0.84079
90	0.742	1009.39667	90.62286	1492.96631	-100.61456	193.81056	1295.19580	-829.05994	289.65134	1304.43896	59.89523	338.68350	-15.38608	644.53406	-63.86256	42.95872	-593.29120	360.51508	46.07012	-1066.91309	175.46033	-0.55911
91	0.750	1007.97937	91.51900	1497.92529	-99.48047	193.82480	1298.97644	-828.25763	288.90018	1308.86389	34.35510	340.14404	-15.26079	672.93250	-62.73755	44.64537	-563.69080	354.62903	46.71518	-1092.31714	176.67287	-0.45445
92	0.758	1006.60858	92.61496	1502.73279	-98.12466	193.78226	1302.79773	-827.37030	287.92419	1313.31177	8.65683	341.61755	-15.30689	696.79559	-61.50437	45.01226	-535.72607	349.27704	47.21600	-1117.73218	177.82426	-0.20438
93	0.767	1005.32782	93.90707	1507.34863	-96.56270	193.65649	1306.58240	-826.47174	286.75751	1317.58948	-17.13849	343.18686	-15.39251	715.56030	-60.12094	43.89550	-510.05103	344.69489	47.06234	-1142.77344	178.77216	0.82391
94	0.775	1004.10718	95.32069	1511.71802	-94.80768	193.41078	1310.24060	-825.64819	285.43555	1321.49866	-42.81415	344.85962	-15.05165	729.06445	-58.65373	41.46636	-487.05231	341.19220	45.88588	-1166.91479	179.54323	3.34182
95	0.783	1002.83118	96.72334	1515.77307	-92.88345	193.00089	1313.66833	-824.96893	284.00119	1324.86877	-67.84604	346.46722	-13.35931	737.84509	-57.06400	37.96667	-466.88049	339.05222	43.53159	-1189.70837	180.32265	7.73628
96	0.792	1001.41229	97.97300	1519.45996	-90.83730	192.38463	1316.75073	-824.45605	282.50781	1327.59473	-91.27353	347.85437	-8.99981	742.92609	-55.32159	33.82775	-449.60291	338.53375	40.06332	-1210.93396	181.20384	13.82276
97	0.800	999.86359	99.03073	1522.75793	-88.73866	191.53516	1319.36548	-824.07202	281.01617	1329.65308	-111.75729	349.25958	-0.52370	745.06781	-53.60743	29.70618	-435.29364	339.86911	35.72968	-1230.51001	182.13397	21.06803
98	0.808	998.24115	99.99432	1525.66919	-86.66272	190.45764	1321.39063	-823.73273	279.59421	1331.08325	-127.74353	351.40979	13.36633	744.23743	-52.17052	25.96379	-424.02429	343.15765	30.87417	-1248.27478	183.19756	29.05190
99	0.817	996.57220	100.98286	1528.18689	-84.67549	189.19250	1322.72144	-823.33990	278.31903	1331.95520	-137.42065	354.95236	33.25175	739.80566	-51.08414	22.20409	-415.85321	348.30536	25.84280	-1263.79590	184.67938	37.68644
100	0.825	994.87561	102.02808	1530.27051	-82.83325	187.79872	1323.28687	-822.81726	277.26672	1332.34058	-138.78302	359.74005	58.09271	731.14362	-50.34545	17.74320	-410.87079	355.05652	20.92009	-1276.33276	186.76643	47.02518
101	0.833	993.19604	103.09344	1531.86475	-81.18692	186.33739	1323.05920	-822.13251	276.48645	1332.28723	-130.71237	364.99402	84.84875	718.10492	-49.95142	12.62685	-409.27734	362.94510	16.32416	-1285.01746	189.35713	56.77907
102	0.842	991.57648	104.16042	1532.94189	-79.77969	184.86945	1322.05627	-821.30389	275.97873	1331.81238	-114.45023	370.10898	109.43776	701.03546	-49.66253	7.88105	-411.42273	371.16599	12.24062	-1289.21045	192.11971	65.90028
103	0.850	990.04047	105.25836	1533.51111	-78.64527	183.45273	1320.34119	-820.39587	275.69382	1330.91772	-93.27008	374.95276	128.72995	680.45020	-49.02140	4.56039	-417.73688	378.64478	8.84447	-1288.84924	194.63506	72.87992
104	0.858	988.63568	106.41426	1533.59387	-77.81138	182.12285	1318.01575	-819.50507	275.54785	1329.60486	-70.31345	379.50934	142.02240	657.04047	-47.75905	2.82461	-428.60504	384.45459	6.32658	-1284.43921	196.46834	76.87790
105	0.867	987.47455	107.60899	1533.21692	-77.30055	180.88135	1315.20190	-818.74194	275.44669	1327.87891	-47.11169	383.57947	150.59998	631.88458	-45.99261	2.12681	-444.26477	388.27783	4.79488	-1276.55273	197.09901	78.41525
106	0.875	986.70789	108.79061	1532.41943	-77.13009	179.70952	1312.01758	-818.21234	275.30469	1325.74475	-23.88354	386.88287	156.15683	606.15399	-44.03614	1.90330	-464.48083	390.48697	4.06984	-1265.28357	195.97444	78.42342
107	0.883	986.44574	109.92507	1531.24084	-77.31884	178.58981	1308.56006	-818.00018	275.05359	1323.20667	-0.39804	389.24899	159.83165	580.58008	-42.13055	1.84296	-488.04877	391.80237	3.74789	-1250.20251	192.84904	76.75436
108	0.892	986.69275	111.03879	1529.70740	-77.89499	177.52582	1304.89868	-818.15204	274.65295	1320.28564	23.56110	390.60059	162.18611	555.36255	-40.32362	1.76790	-513.10132	392.88080	3.48420	-1230.77637	188.02457	72.29578
109	0.900	987.36041	112.20458	1527.85046	-78.89404	176.55678	1301.08545	-818.66742	274.10132	1317.04773	48.06567	390.90433	163.47743	530.45972	-38.53690	1.53397	-538.24078	394.11459	3.11413	-1206.79138	182.19164	64.61446
110	0.908	988.32880	113.48362	1525.73315	-80.33919	175.75278	1297.18018	-819.50165	273.42816	1313.61145	73.06534	390.21109	163.83382	505.82990	-36.72062	1.09832	-563.02100	395.62244	2.61676	-1178.60718	176.10828	55.02301
111	0.917	989.48694	114.88919	1523.45435	-82.20592	175.20148	1293.28589	-820.57904	272.66840	1310.12329	98.52768	388.61908	163.28920	481.45804	-34.92769	0.57990	-587.49609	397.34152	2.06638	-1147.37256	170.41089	46.05020
112	0.925	990.73230	116.39465	1521.13647	-84.40110	174.99741	1289.56177	-821.81244	271.84634	1306.71619	124.55733	386.21936	161.81042	457.30081	-33.22330	0.14504	-611.80371	399.15814	1.58997	-1115.05151	165.51784	40.18192
113	0.933	991.95282	117.96436	1518.90588	-86.78735	175.20659	1286.18433	-823.11652	270.97723	1303.46765	151.33754	383.16870	159.36696	433.26758	-31.58739	-0.15329	-636.05273	401.00403	1.31174	-1083.82007	161.57796	38.71868
114	0.942	993.02301	119.58060	1516.87427	-89.23288	175.80856	1283.28210	-824.40613	270.06741	1300.38416	178.98022	379.71066	155.92374	409.25739	-29.96721	-0.39380	-660.27844	402.83969	1.26509	-1055.04590	158.63173	41.03865
115	0.950	993.82037	121.24191	1515.13696	-91.63766	176.67372	1280.90674	-825.60529	269.11191	1297.44409	207.46144	376.06357	151.40547	385.22467	-28.35939	-0.67934	-684.44751	404.54398	1.33173	-1028.77075	156.80647	44.97318
116	0.958	994.24713	122.94765	1513.77979	-93.92287	177.60339	1279.06628	-826.67761	268.10233	1294.67017	236.65128	372.35931	145.77130	361.18860	-26.78414	-1.02741	-708.55530	405.95462	1.32462	-1003.93909	156.18965	48.49654
117	0.967	994.24835	124.69321	1512.88135	-96.01481	178.40416	1277.77539	-827.65039	267.02591	1292.14978	266.39380	368.69388	139.10565	337.17480	-25.23487	-1.36267	-732.68323	407.10229	1.16991	-979.00415	156.65311	51.07759
118	0.975	993.83484	126.46017	1512.50476	-97.85027	178.95468	1277.07031	-828.60089	265.85284	1290.00391	296.65094	365.16513	131.57741	313.18314	-23.68360	-1.59512	-756.91992	408.22443	0.95705	-952.85614	157.95023	53.26739
119	0.983	993.09235	128.20474	1512.69165	-99.39471	179.22902	1276.98291	-829.60870	264.54828	1288.35718	327.62106	361.81445	123.31534	289.17523	-22.10578	-1.67217	-781.27533	409.48981	0.82110	-925.43915	159.90495	55.49569
120	0.992	992.12952	129.88095	1513.46082	-100.65102	179.27190	1277.51245	-830.70410	263.09726	1287.32361	359.67746	358.55698	114.36009	265.04834	-20.50792	-1.59267	-805.69934	410.88184	0.83726	-897.31128	162.48589	57.61690
121	1.000	991.01538	131.47722	1514.79749	-101.64792	179.15344	1278.62305	-831.84741	261.50476	1286.99817	393.14380	355.19800	104.77972	240.69365	-18.91065	-1.42488	-830.15619	412.31158	0.96849	-868.83386	165.71291	59.24857
122	1.008	989.78314	133.01608	1516.63855	-102.41749	178.92978	1280.25842	-832.94775	259.78296	1287.44446	428.05640	351.48764	94.82478	216.09874	-17.28755	-1.26027	-854.67419	413.70065	1.07008	-839.96045	169.49380	60.19949
123	1.017	988.45898	134.52789	1518.89465	-102.97697	178.62711	1282.35327	-833.90558	257.95523	1288.68213	464.08182	347.12891	84.91652	191.31679	-15.58678	-1.11452	-879.33246	415.05621	1.04710	-810.55713	173.58734	60.62447
124	1.025	987.05933	136.04228	1521.48865	-103.32018	178.25034	1284.84216	-834.64673	256.06760	1290.68506	500.61240	341.83557	75.53755	166.37488	-13.78786	-0.94897	-904.20038	416.58170	1.03318	-780.67804	177.70129	60.88847
125	1.033	985.59625	137.59004	1524.35437	-103.42301	177.79797	1287.67114	-835.13110	254.18771	1293.38892	536.86346	335.57950	67.21593	141.28447	-11.87466	-0.77348	-929.28583	418.56467	1.28418	-750.53735	181.56960	61.28523
126	1.042	984.12433	139.18358	1527.40796	-103.26164	177.26941	1290.80493	-835.34802	252.39409	1296.70667	572.00549	328.73331	60.48356	116.07684	-9.82990	-0.61465	-954.52100	420.98672	1.86138	-720.35632	184.97234	61.86936
127	1.050	982.76117	140.79550	1530.54480	-102.82595	176.66977	1294.21838	-835.31268	250.76651	1300.53906	605.40430	321.81583	55.68981	90.77023	-7.68802	-0.43311	-979.80249	423.40955	2.52817	-690.29559	187.74821	62.55337
128	1.058	981.63495	142.36964	1533.66455	-102.11800	176.02077	1297.87891	-835.05804	249.37442	1304.77637	636.64233	315.22919	52.81152	65.35334	-5.51157	-0.18796	-1005.08856	425.46805	2.99023	-660.50629	189.78200	63.30112
129	1.067	980.81433	143.85489	1536.69470	-101.14725	175.36578	1301.73035	-834.62622	248.26382	1309.29468	665.25238	309.20557	51.29439	39.81082	-3.33207	0.07468	-1030.44263	427.26572	3.14417	-631.21417	190.97430	64.17817
130	1.075	980.28113	145.22778	1539.59741	-99.93286	174.75023	1305.69031	-834.06104	247.45715	1313.95374	690.59003	303.75235	50.08919	14.14024	-1.19346	0.27906	-1055.90759	429.14459	3.11141	-602.75171	191.24039	65.22186
131	1.083	979.95453	146.48380	1542.36755	-98.51092	174.19417	1309.65698	-833.40686	246.95990	1318.59680	711.93988	298.76733	48.09878	-11.56233	0.77425	0.46384	-1081.30615	431.35370	3.21537	-575.56909	190.51682	66.25381
132	1.092	979.73523	147.61575	1545.00073	-96.93813	173.68930	1313.51758	-832.71729	246.75876	1323.05957	728.63959	294.26923	44.58923	-36.94608	2.38837	0.90730	-1106.16687	433.94986	3.98513	-550.26196	188.76682	66.79433
133	1.100	979.53778	148.60962	1547.44385	-95.28503	173.22456	1317.15210	-832.05865	246.81776	1327.19165	740.30389	290.28903	39.27992	-61.36688	3.51995	2.12370	-1129.89258	436.76801	6.02488	-527.51605	186.00726	66.15134
134	1.108	979.29767	149.45700	1549.59131	-93.62479	172.81654	1320.43469	-831.49841	247.08528	1330.87122	747.17505	286.63123	32.46017	-84.02570	4.14010	4.62715	-1152.08740	439.50034	9.68353	-507.88412	182.29465	63.67876
135	1.117	978.95837	150.16795	1551.32788	-92.02861	172.51468	1323.23865	-831.08624	247.50027	1334.00439	750.11444	282.97891	25.00773	-104.17188	4.24159	8.66729	-1172.72278	441.90295	14.81234	-491.57043	177.63034	59.09145
136	1.125	978.48004	150.76781	1552.57861	-90.56606	172.37138	1325.44153	-830.83789	247.98569	1336.52478	750.01123	279.17395	17.89447	-121.28528	3.72825	14.32629	-1191.92834	443.89767	20.93721	-478.45480	171.89272	52.58751
137	1.133	977.88501	151.27777	1553.33276	-89.30227	172.40036	1326.93176	-830.72723	248.44461	1338.39673	747.14795	275.31281	11.47041	-135.04947	2.39686	21.91852	-1209.62756	445.46432	27.67372	-468.35068	164.91565	44.67371
138	1.142	977.25787	151.70792	1553.62463	-88.28966	172.56406	1327.61792	-830.69983	248.77905	1339.61438	740.99878	271.69318	5.36358	-144.82239	-0.04302	32.12000	-1225.38049	446.55579	34.94630	-461.29276	156.65399	35.88894
139	1.150	976.67358	152.06976	1553.49133	-87.55825	172.80006	1327.44324	-830.70416	248.92596	1340.19800	730.54126	268.74960	-0.70838	-149.11194	-3.90197	45.26851	-1238.54041	447.09015	42.80186	-457.61249	147.24284	26.69506
140	1.158	976.14661	152.38939	1552.94189	-87.10658	173.05724	1326.40222	-830.71680	248.87962	1340.19531	715.07764	266.91956	-6.21185	-146.28549	-9.26680	60.25337	-1248.45410	446.85233	50.99016	-457.78870	137.00833	17.63087
141	1.167	975.65143	152.71289	1551.96033	-86.90083	173.31598	1324.55261	-830.74390	248.67197	1339.66406	695.00171	266.42004	-10.25648	-136.04205	-15.88414	74.62607	-1254.52661	445.59528	58.76424	-462.29056	126.69307	9.54853
142	1.175	975.17725	153.09470	1550.53223	-86.89050	173.58583	1322.01135	-830.80273	248.33611	1338.64246	671.66089	267.11972	-12.56781	-119.66733	-23.47906	86.33655	-1256.42554	443.42340	65.18643	-471.42157	117.68504	3.51911
143	1.183	974.78015	153.56546	1548.65747	-87.03090	173.89194	1318.93323	-830.90277	247.90010	1337.14404	646.58984	268.63770	-13.58589	-98.96942	-31.98553	95.01438	-1254.31409	440.88562	69.75470	-485.18234	111.59232	0.19537
144	1.192	974.60028	154.10811	1546.34705	-87.29844	174.26289	1315.47656	-831.04578	247.40085	1335.18298	620.98792	270.55728	-13.88866	-75.43707	-41.23439	101.43465	-1248.58533	438.65808	72.68323	-503.37314	109.16456	-0.79003
145	1.200	974.78894	154.67464	1543.62146	-87.70130	174.71478	1311.76965	-831.24585	246.88606	1332.79395	595.53613	272.58511	-13.89599	-50.11807	-50.64037	106.35069	-1239.30432	437.16357	74.28998	-525.44843	109.69276	-0.60852
146	1.208	975.39557	155.22754	1540.51990	-88.28504	175.22736	1307.89734	-831.54236	246.40970	1330.02917	570.41266	274.58890	-13.89988	-23.72668	-59.42276	110.04006	-1226.04041	436.40955	74.19597	-549.98401	111.69340	-0.40638
147	1.217	976.36121	155.75584	1537.11438	-89.12173	175.72798	1303.91235	-831.99054	246.02664	1326.94617	545.53394	276.54962	-14.07368	3.28027	-67.01460	112.47843	-1208.25024	436.12662	71.58206	-575.09277	114.04041	-0.70167
148	1.225	977.61157	156.25606	1533.50732	-90.28468	176.10057	1299.85925	-832.64001	245.77972	1323.60059	520.82330	278.49625	-14.45532	30.62454	-73.19934	113.55940	-1185.81897	435.93088	66.23724	-599.70190	116.32859	-1.39143
149	1.233	979.08997	156.71925	1529.81311	-91.82361	176.22037	1295.80078	-833.51654	245.68927	1320.05322	496.30292	280.44409	-14.97787	58.13198	-78.02897	113.19447	-1159.25439	435.42126	59.08688	-623.85059	118.52004	-2.14491
150	1.242	980.70905	157.14308	1526.15149	-93.75070	175.99370	1291.82996	-834.60858	245.76031	1316.37512	472.03772	282.38147	-15.51203	85.70237	-81.69518	111.39198	-1129.44092	434.37238	51.75595	-647.90411	120.62607	-2.73426
151	1.250	982.32330	157.54126	1522.65466	-96.03909	175.38937	1288.05640	-835.86383	245.99152	1312.63672	448.03220	284.31250	-15.94060	113.32059	-84.41599	108.32259	-1097.32324	432.77606	45.67423	-671.99487	122.67258	-3.07426
152	1.258	983.75452	157.94014	1519.46729	-98.63189	174.45638	1284.58264	-837.20148	246.36502	1308.89111	424.19373	286.26489	-16.25226	141.08838	-86.40989	104.30875	-1063.85083	430.58563	41.49157	-696.07062	124.71357	-3.14931
153	1.267	984.84021	158.37367	1516.73792	-101.45538	173.30736	1281.49060	-838.53241	246.84093	1305.17383	400.40369	288.26004	-16.52376	169.24065	-87.93735	99.74238	-1030.03003	427.66599	39.25273	-720.08740	126.78737	-3.02630
154	1.275	985.47540	158.86813	1514.60388	-104.42556	172.06943	1278.84399	-839.78613	247.38332	1301.53735	376.58804	290.29428	-16.80497	198.11140	-89.27208	94.96580	-996.69403	424.07962	38.87109	-744.05811	128.89340	-2.86775
155	1.283	985.61224	159.43018	1513.17517	-107.44132	170.84659	1276.69751	-840.94495	247.99039	1298.09583	352.73499	292.32516	-17.08439	228.01443	-90.60727	90.14687	-964.17578	420.05786	40.16800	-768.02069	130.99744	-2.83240
156	1.292	985.23102	160.05814	1512.52075	-110.37714	169.71405	1275.10205	-842.05048	248.69360	1295.01465	328.89609	294.26599	-17.33799	259.10699	-92.03630	85.23352	-932.45746	415.64880	42.64373	-792.01147	133.04774	-2.95074
157	1.300	984.33521	160.75632	1512.66492	-113.09470	168.72098	1274.10339	-843.15979	249.53522	1292.44739	305.11798	296.03238	-17.54674	291.40073	-93.57558	80.03747	-901.62390	410.74603	45.61007	-816.04694	135.00504	-3.10435
158	1.308	982.96558	161.53162	1513.59790	-115.47298	167.88786	1273.73242	-844.29065	250.54092	1290.49756	281.32526	297.61633	-17.69714	324.89447	-95.12762	74.38024	-871.86914	405.35461	48.55041	-840.13281	136.88147	-3.14381
159	1.317	981.19812	162.37387	1515.28455	-117.44231	167.20332	1273.99109	-845.40540	251.69017	1289.22375	257.33627	299.11786	-17.77284	359.60150	-96.47096	68.23599	-843.11011	399.52484	51.18064	-864.31012	138.77252	-3.05129
160	1.325	979.14423	163.24004	1517.65845	-119.00291	166.62747	1274.84961	-846.43390	252.90265	1288.65320	233.04413	300.71082	-17.73704	395.40662	-97.36102	61.81286	-814.91968	393.17493	53.29893	-888.66437	140.82994	-2.95709
161	1.333	976.95410	164.06772	1520.62195	-120.20885	166.11241	1276.25659	-847.31360	254.07509	1288.79456	208.50266	302.51538	-17.55006	431.97095	-97.65436	55.50528	-786.85901	386.18619	54.74648	-913.25244	143.13260	-2.97189
162	1.342	974.77203	164.81056	1524.07117	-121.12413	165.63242	1278.15295	-848.01782	255.14658	1289.64917	183.79959	304.48141	-17.21691	468.84180	-97.35742	49.78392	-758.71637	378.58679	55.46331	-938.04688	145.53830	-3.04835
163	1.350	972.67017	165.46146	1527.92358	-121.78558	165.19806	1280.48096	-848.55457	256.11243	1291.20532	158.97327	306.43127	-16.84265	505.60742	-96.62363	45.16825	-730.47400	370.57355	55.54757	-962.97229	147.75403	-3.04002
164	1.358	970.63129	166.04434	1532.11743	-122.19965	164.84358	1283.18762	-848.94183	256.96912	1293.42004	134.04762	308.21149	-16.57669	541.88025	-95.73157	42.20823	-702.19183	362.41714	55.25198	-987.96960	149.60930	-2.84676
165	1.367	968.59930	166.58960	1536.58167	-122.36164	164.59903	1286.22412	-849.18805	257.66638	1296.21594	109.02542	309.81219	-16.42268	577.12579	-94.98262	41.24504	-673.93341	354.33429	54.85653	-1013.02539	151.17555	-2.48363
166	1.375	966.57092	167.11304	1541.22229	-122.26961	164.46994	1289.54053	-849.29193	258.12802	1299.49634	83.87897	311.33426	-16.22624	610.51556	-94.55585	42.04253	-645.74377	346.41315	54.54719	-1038.17639	152.65282	-2.08281
167	1.383	964.63977	167.61081	1545.94238	-121.92653	164.43851	1293.08105	-849.25061	258.30719	1303.16016	58.58795	312.83978	-15.91681	640.98419	-94.43399	43.68345	-617.72723	338.67313	54.40664	-1063.49036	154.20222	-1.82758
168	1.392	962.92798	168.07855	1550.66345	-121.33782	164.47766	1296.77893	-849.06702	258.20886	1307.10303	33.15808	314.30472	-15.62295	667.49017	-94.39926	44.97123	-590.20313	331.14511	54.40767	-1089.00635	155.83533	-1.79420
169	1.400	961.47626	168.53020	1555.32813	-120.50843	164.55949	1300.55615	-848.75702	257.87024	1311.20386	7.59985	315.72702	-15.51315	689.24817	-94.15045	45.09419	-563.74097	323.90027	54.35945	-1114.66907	157.44260	-1.83360
170	1.408	960.21161	168.98624	1559.88879	-119.44230	164.65550	1304.32654	-848.35406	257.33289	1315.30530	-18.09045	317.18875	-15.59848	705.81903	-93.52747	43.89934	-538.99353	317.11462	53.90926	-1140.28845	158.87361	-1.59031
171	1.417	959.01532	169.44308	1564.28748	-118.14888	164.73526	1307.99841	-847.91034	256.63104	1319.21191	-43.86551	318.76486	-15.59965	717.18353	-92.56421	41.58585	-516.51715	311.13025	52.64946	-1165.49463	159.96033	-0.55133
172	1.425	957.80194	169.86380	1568.45996	-116.65626	164.76187	1311.47278	-847.48938	255.79875	1322.72766	-69.47067	320.41730	-14.79841	723.80188	-91.33199	38.41746	-496.72693	306.40308	50.26333	-1189.75745	160.59703	1.88827
173	1.433	956.52734	170.20499	1572.35706	-115.01847	164.69388	1314.64111	-847.14679	254.87854	1325.71313	-94.26318	322.00851	-12.02340	726.42847	-89.88322	34.79286	-479.92035	303.39496	46.63332	-1212.60669	160.86746	6.14942
174	1.442	955.16357	170.44833	1575.93970	-113.31055	164.49805	1317.38708	-846.90753	253.92387	1328.11133	-117.10388	323.41879	-5.96663	725.64325	-88.32683	31.21682	-466.27240	302.49451	41.87122	-1233.86670	161.02344	12.13273
175	1.450	953.68799	170.60501	1579.15869	-111.61723	164.15646	1319.59167	-846.75348	252.99820	1329.92590	-136.45575	324.73257	4.47051	721.49341	-86.82509	27.83453	-455.81836	303.93451	36.26526	-1253.59839	161.36020	19.30698
176	1.458	952.09857	170.69226	1581.95337	-110.01897	163.66121	1321.14551	-846.62653	252.17036	1331.18811	-150.59540	326.36371	20.03198	713.65625	-85.56269	24.09496	-448.50513	307.68951	30.18221	-1271.81934	162.14436	27.18535
177	1.467	950.44354	170.71263	1584.25842	-108.57908	163.01849	1321.96155	-846.45343	251.50583	1331.93616	-157.72754	328.79990	40.70499	701.96832	-84.74329	19.27516	-444.33051	313.43512	23.98635	-1288.19287	163.54065	35.63443
178	1.475	948.79169	170.66312	1586.02356	-107.34013	162.27031	1321.98914	-846.18140	251.05493	1332.20190	-156.33698	332.06128	64.92090	686.72034	-84.40002	13.53457	-443.45050	320.57690	18.03543	-1301.85010	165.50375	44.72586
179	1.483	947.16949	170.55147	1587.23792	-106.32616	161.49866	1321.22864	-845.80078	250.83780	1332.00317	-146.25494	335.63062	89.34225	668.39465	-84.17500	8.16582	-446.17133	328.27097	12.74759	-1311.62268	167.73213	54.27949
180	1.492	945.60303	170.38310	1587.92896	-105.54643	160.78732	1319.74036	-845.34399	250.83350	1331.34985	-129.47943	339.03485	110.23086	647.32874	-83.55621	4.46919	-452.86371	335.44705	8.56829	-1316.67908	169.75568	63.46125
181	1.500	944.20758	170.15259	1588.14136	-105.00510	160.17737	1317.63660	-844.87622	250.98718	1330.25647	-109.19330	342.20422	125.55855	623.93701	-82.35046	2.65601	-463.87457	341.06342	5.74456	-1317.00659	171.12712	70.95903
182	1.508	943.15289	169.88943	1587.91614	-104.71299	159.65977	1315.05078	-844.48560	251.22658	1328.74805	-87.81491	345.17291	135.66937	599.04083	-80.75225	2.08117	-479.47528	344.65216	4.16468	-1313.23511	171.53003	75.90057
183	1.517	942.56036	169.69247	1587.28088	-104.69364	159.20193	1312.10144	-844.26807	251.47180	1326.85437	-66.28043	347.73471	142.01347	573.57581	-79.05653	2.04163	-499.54773	346.59039	3.45433	-1305.97681	170.68631	78.56324
184	1.525	942.46753	169.68045	1586.25232	-104.98170	158.77634	1308.87170	-844.30670	251.64911	1324.60327	-44.64795	349.50400	145.74666	548.11975	-77.42377	2.08827	-523.02332	347.71353	3.18764	-1295.29639	168.27310	79.73946
185	1.533	942.81714	169.93597	1584.84094	-105.61606	158.37338	1305.41260	-844.65326	251.71219	1322.01953	-22.69611	350.13690	147.43927	522.85529	-75.83466	1.97859	-548.09302	348.71082	3.03566	-1280.73425	164.10258	79.39722
186	1.542	943.45111	170.50313	1583.06970	-106.63380	158.00084	1301.76086	-845.31738	251.64795	1319.14087	-0.14978	349.45026	147.44243	497.80270	-74.22475	1.64017	-573.31183	349.85999	2.79633	-1261.78687	158.38004	76.54476
187	1.550	944.19550	171.37355	1580.99768	-108.06387	157.68889	1297.96350	-846.26855	251.46280	1316.04102	23.17484	347.48410	146.13351	472.99191	-72.60693	1.14405	-598.17438	351.18210	2.37388	-1238.35645	151.64748	70.62869
188	1.558	944.98499	172.46132	1578.70789	-109.90688	157.51428	1294.10535	-847.45062	251.16757	1312.82825	47.30249	344.52954	143.88577	448.45096	-71.02131	0.62596	-622.73718	352.66580	1.78801	-1210.83801	144.48216	62.62108
189	1.567	945.86145	173.63792	1576.27295	-112.11240	157.60956	1290.32300	-848.79877	250.77023	1309.61499	72.18390	340.99243	140.96660	424.12018	-69.46904	0.18839	-647.15936	354.28336	1.19074	-1179.96753	137.30501	54.53218
190	1.575	946.84595	174.80139	1573.74414	-114.58219	158.10664	1286.78430	-850.24365	250.27795	1306.48730	97.81918	337.18851	137.51033	399.87405	-67.93284	-0.16019	-671.54877	355.92017	0.78930	-1146.64038	130.38356	48.15062
191	1.583	947.86334	175.90735	1571.17834	-117.19521	159.04295	1283.64233	-851.70612	249.69627	1303.48486	124.30591	333.30493	133.56581	375.62518	-66.41930	-0.47007	-695.94965	357.43549	0.67222	-1111.73608	123.90583	44.30452
192	1.592	948.78998	176.95932	1568.66272	-119.83030	160.31891	1281.00085	-853.10120	249.02295	1300.59937	151.79849	329.48975	129.13225	351.35999	-64.96613	-0.76997	-720.36609	358.79718	0.73252	-1075.97363	118.04273	42.94875
193	1.600	949.51868	177.98682	1566.29309	-122.38006	161.73758	1278.91577	-854.36646	248.26270	1297.82092	180.42413	325.83691	124.12334	327.10565	-63.58102	-1.04243	-744.79309	360.09723	0.78683	-1039.93652	113.01104	43.59332
194	1.608	949.98291	179.02299	1564.13611	-124.75671	163.08896	1277.41675	-855.49335	247.44287	1295.19666	210.19708	322.28687	118.34283	302.89941	-62.20103	-1.24205	-769.23547	361.44135	0.73138	-1004.29572	109.09792	45.64253
195	1.617	950.16998	180.08737	1562.23291	-126.89375	164.22752	1276.52246	-856.53223	246.59204	1292.83533	240.99081	318.74478	111.59097	278.72449	-60.77043	-1.32838	-793.70654	362.84070	0.58292	-969.96387	106.53724	48.55121
196	1.625	950.13977	181.17200	1560.62573	-128.75249	165.10312	1276.23743	-857.56219	245.72284	1290.87378	272.65808	315.33130	103.83386	254.48224	-59.29857	-1.31007	-818.21136	364.21423	0.43645	-937.82764	105.35889	51.79470
197	1.633	950.01404	182.24448	1559.35632	-130.32843	165.74261	1276.54407	-858.64392	244.84909	1289.44629	305.21756	312.33899	95.25868	230.08948	-57.79881	-1.24869	-842.74280	365.51773	0.40195	-908.15845	105.44669	54.79576
198	1.642	949.90375	183.28848	1558.43335	-131.64050	166.21307	1277.40686	-859.78552	243.99509	1288.65784	338.93445	309.88870	86.16444	205.53912	-56.26010	-1.18142	-867.31140	366.83673	0.52560	-880.38049	106.68385	57.03534
199	1.650	949.84003	184.33795	1557.81531	-132.70749	166.58496	1278.78247	-860.94263	243.17203	1288.56714	374.17780	307.78052	76.90154	180.82697	-54.67253	-1.07307	-891.97418	368.30997	0.74679	-853.52332	108.93879	58.24995
200	1.658	949.79871	185.44257	1557.42688	-133.53117	166.90063	1280.62451	-862.04205	242.35136	1289.18384	411.06421	305.72781	67.96866	155.92268	-53.01754	-0.89834	-916.81384	369.95575	0.95490	-826.77350	111.97807	58.46862
201	1.667	949.77869	186.60736	1557.18384	-134.09535	167.16246	1282.88562	-863.00891	241.48219	1290.48071	449.14905	303.56668	60.00609	130.84398	-51.27035	-0.70489	-941.86548	371.62604	1.09606	-799.60297	115.46510	57.92389
202	1.675	949.82031	187.79047	1556.99976	-134.37675	167.35181	1285.52197	-863.78491	240.54333	1292.41370	487.38342	301.30328	53.60890	105.65617	-49.42615	-0.53979	-967.08124	373.22604	1.22064	-771.67450	119.02042	56.96793
203	1.683	949.96753	188.94403	1556.79651	-134.35857	167.46362	1288.49744	-864.33795	239.56628	1294.93176	524.40192	299.07407	49.09578	80.38100	-47.49423	-0.37769	-992.38470	374.87735	1.42466	-742.83203	122.28461	55.96850
204	1.692	950.26697	190.03331	1556.52832	-134.03957	167.52356	1291.77722	-864.66418	238.61078	1297.97168	559.05591	296.91431	46.29804	54.97639	-45.46902	-0.16888	-1017.74200	376.73349	1.73822	-713.14227	124.95721	55.19879
205	1.700	950.77325	191.03961	1556.17407	-133.43430	167.57809	1295.31506	-864.78217	237.73700	1301.45032	590.73566	294.79379	44.65980	29.40306	-43.34394	0.07263	-1043.17334	378.77493	2.08503	-682.88318	126.84167	54.81207
206	1.708	951.50397	191.96689	1555.69873	-132.56429	167.67470	1299.04395	-864.72314	236.99783	1305.26355	619.23956	292.99551	43.61480	3.67969	-41.15762	0.28065	-1068.71411	380.87775	2.36239	-652.50677	127.89429	54.86254
207	1.717	952.42926	192.82156	1555.02698	-131.45195	167.84323	1302.87317	-864.52307	236.43524	1309.28760	644.47083	291.79089	42.60237	-22.07814	-39.00655	0.45259	-1094.35535	382.99200	2.54276	-622.65564	128.18243	55.28128
208	1.725	953.52271	193.57794	1554.06042	-130.12877	168.08304	1306.69055	-864.21613	236.07187	1313.37866	666.07959	290.81168	40.82972	-47.58049	-37.03603	0.75399	-1119.97925	385.20001	2.71869	-594.21106	127.77170	55.78223
209	1.733	954.78143	194.18420	1552.71997	-128.64810	168.36568	1310.36682	-863.83484	235.90671	1317.37854	683.24640	289.44415	37.45153	-72.31985	-35.39349	1.55202	-1145.30591	387.63678	3.14716	-568.18042	126.64417	55.78608
210	1.742	956.19696	194.60324	1550.97119	-127.08351	168.65390	1313.76257	-863.41547	235.91666	1321.12512	695.12469	287.48212	32.02675	-95.65720	-34.14116	3.34436	-1169.90088	390.37659	4.29510	-545.34070	124.67283	54.58262
211	1.750	957.72864	194.83524	1548.80908	-125.51096	168.92499	1316.74341	-863.00226	236.05753	1324.46863	701.65454	285.09476	24.83993	-116.96375	-33.28296	6.56695	-1193.31482	393.32755	6.71129	-525.95605	121.65047	51.72513
212	1.758	959.31097	194.90421	1546.23315	-123.98865	169.18588	1319.19434	-862.64276	236.27626	1327.28503	703.63354	282.70432	16.92762	-135.73111	-32.87993	11.45484	-1215.27466	396.21881	10.69904	-509.89081	117.38158	47.25864
213	1.767	960.88818	194.83812	1543.23413	-122.55197	169.46838	1321.02722	-862.37170	236.53046	1329.48108	701.82526	280.94623	9.51990	-151.58966	-33.05263	18.20173	-1235.72351	398.74878	16.12292	-496.96667	111.82164	41.55107
214	1.775	962.44519	194.65919	1539.79199	-121.22729	169.80569	1322.17566	-862.18945	236.79094	1330.99390	696.16809	280.40408	3.20934	-164.01627	-33.98810	27.30019	-1254.62476	400.74918	22.57707	-487.20450	105.11888	34.98986
215	1.783	964.01270	194.37492	1535.88135	-120.04635	170.21594	1322.58923	-862.05493	237.03329	1331.79431	685.93335	281.25577	-2.11309	-171.76144	-35.95322	39.34615	-1271.69434	402.22018	29.70158	-480.84259	97.50008	27.86495
216	1.792	965.65833	193.98149	1531.48047	-119.04678	170.70465	1322.23730	-861.91205	237.22318	1331.90100	670.63977	283.03076	-6.53286	-172.95795	-39.04708	53.94541	-1286.36694	403.23315	37.35923	-478.26880	89.24429	20.45514
217	1.800	967.46326	193.49207	1526.58118	-118.26339	171.26955	1321.11646	-861.73694	237.29810	1331.39771	650.81067	284.89526	-9.79130	-166.47470	-43.01619	69.02429	-1297.96375	403.75018	45.52302	-479.95334	80.87418	13.18301
218	1.808	969.47534	192.96391	1521.19238	-117.71947	171.90280	1319.26550	-861.55878	237.18774	1330.41199	627.79297	286.41864	-11.76543	-152.94312	-47.57893	82.00126	-1305.82581	403.57599	53.88910	-486.31088	73.30507	6.72816
219	1.817	971.67719	192.48605	1515.34082	-117.42273	172.59738	1316.77917	-861.43274	236.86650	1329.05090	603.00812	287.77982	-12.77883	-134.07690	-52.79634	91.70992	-1309.46313	402.60437	61.64838	-497.47806	67.61973	1.92548
220	1.825	974.02069	192.13391	1509.07056	-117.36986	173.35312	1313.80054	-861.40265	236.37308	1327.36597	577.53638	289.24396	-13.24615	-111.49954	-58.85427	98.76357	-1308.73999	401.08020	67.87570	-513.31262	64.54994	-0.69315
221	1.833	976.48596	191.93842	1502.44580	-117.55810	174.17534	1310.48560	-861.49017	235.78488	1325.36694	552.04907	290.84491	-13.41094	-86.43134	-65.53876	104.27460	-1303.81140	399.53720	72.17085	-533.54822	64.08055	-1.40112
222	1.842	979.08582	191.88373	1495.54382	-117.99612	175.06033	1306.96021	-861.70392	235.18585	1323.04028	526.79614	292.49783	-13.50919	-59.82866	-72.13774	108.74575	-1294.76086	398.47641	74.68134	-557.37598	65.45081	-1.20791
223	1.850	981.82166	191.92047	1488.43323	-118.70697	175.97488	1303.30640	-862.05133	234.64740	1320.37109	501.76157	294.14755	-13.77912	-32.38336	-77.87231	112.05365	-1281.33130	398.13000	75.42805	-583.02979	67.60281	-1.13582
224	1.858	984.65900	191.98921	1481.16968	-119.72054	176.84468	1299.58215	-862.54437	234.21832	1317.37122	476.88477	295.84000	-14.25300	-4.49295	-82.28119	113.90320	-1263.09143	398.42734	73.88844	-608.66992	69.77820	-1.56531
225	1.867	987.55157	192.03291	1473.82349	-121.06219	177.54863	1295.84998	-863.20056	233.92676	1314.08948	452.13132	297.69836	-14.76986	23.65248	-85.22929	114.09576	-1239.87488	399.00253	69.54634	-633.54651	71.73912	-2.29495
226	1.875	990.44696	191.99930	1466.50781	-122.74400	177.93695	1292.19104	-864.03827	233.79623	1310.60168	427.47760	299.79947	-15.19200	51.95024	-86.79114	112.61841	-1212.05286	399.31897	62.83725	-657.87982	73.55992	-3.01310
227	1.883	993.25800	191.85722	1459.38257	-124.75542	177.89848	1288.69824	-865.06750	233.85135	1306.99512	402.92804	302.04623	-15.52894	80.33945	-87.20383	109.67161	-1180.47827	398.95264	55.27073	-682.06445	75.36055	-3.52678
228	1.892	995.86316	191.61371	1452.63660	-127.05962	177.43114	1285.45740	-866.28101	234.09888	1303.36023	378.56348	304.15793	-15.87709	108.84276	-86.79264	105.60971	-1146.23608	397.72287	48.51434	-706.28003	77.18069	-3.73429
229	1.900	998.13812	191.30585	1446.46045	-129.60002	176.64572	1282.53772	-867.64856	234.51164	1299.79260	354.45868	305.91876	-16.28149	137.62268	-85.85066	100.84097	-1110.32336	395.65466	43.54510	-730.53705	79.01102	-3.65190
230	1.908	1000.00861	190.96130	1441.02136	-132.30336	175.71188	1279.99365	-869.12048	235.03621	1296.38879	330.53204	307.42719	-16.66481	166.98172	-84.60771	95.77380	-1073.42480	392.96851	40.61783	-754.80347	80.89111	-3.45981
231	1.917	1001.48462	190.56894	1436.45435	-135.07057	174.79668	1277.87439	-870.63843	235.61633	1293.23840	306.61569	308.94290	-16.90014	197.28168	-83.27747	90.76222	-1036.00037	389.94537	39.61303	-779.06165	82.87994	-3.38793
232	1.925	1002.60541	190.11333	1432.84888	-137.76923	174.02347	1276.23230	-872.14447	236.21921	1290.42554	282.61533	310.57364	-16.96754	228.79385	-82.01122	85.97200	-998.60583	386.69504	40.27620	-803.32495	84.93319	-3.51779
233	1.933	1003.34210	189.62878	1430.22229	-140.24565	173.45772	1275.12317	-873.58270	236.84872	1288.04016	258.50629	312.21057	-17.01178	261.60599	-80.80277	81.27329	-962.12793	383.12656	42.27131	-827.63110	86.91973	-3.72571
234	1.942	1003.60974	189.18326	1428.51697	-142.36261	173.11377	1274.59314	-874.90002	237.53564	1286.18408	234.28279	313.72052	-17.18914	295.70319	-79.50407	76.34769	-927.61322	379.10275	45.02009	-851.99316	88.76782	-3.82031
235	1.950	1003.41400	188.79837	1427.63477	-144.04556	172.96939	1274.66028	-876.04950	238.31351	1284.96240	209.95963	315.17053	-17.44528	331.06183	-77.89979	70.95353	-895.64117	374.53918	47.68438	-876.37634	90.52521	-3.70744
236	1.958	1002.92816	188.40671	1427.47681	-145.30231	172.98532	1275.30432	-876.99628	239.19897	1284.46204	185.53685	316.81985	-17.52397	367.56274	-75.76472	65.09650	-865.84399	369.36462	49.58276	-900.75653	92.28349	-3.44763
237	1.967	1002.37555	187.90720	1427.95093	-146.19765	173.12802	1276.47485	-877.72363	240.18414	1284.72852	160.97476	318.83737	-17.26035	404.87329	-72.93900	59.03330	-837.22192	363.49899	50.50414	-925.17181	94.08885	-3.18537
238	1.975	1001.88507	187.25351	1428.95947	-146.80270	173.38432	1278.11072	-878.23743	241.23273	1285.75391	136.28250	321.06479	-16.80037	442.51443	-69.41928	53.21893	-808.87903	356.96112	50.54746	-949.69287	95.92643	-3.00258
239	1.983	1001.46143	186.48080	1430.39624	-147.15659	173.75789	1280.15540	-878.56152	242.27948	1287.48193	111.54842	323.16486	-16.43414	480.03165	-65.38214	48.21996	-780.32416	349.92743	49.88978	-974.36633	97.76013	-2.85764
240	1.992	1001.04028	185.66147	1432.14087	-147.26160	174.25363	1282.56055	-878.72308	243.25220	1289.83167	86.81885	324.95871	-16.26976	517.09436	-61.08627	44.57026	-751.27454	342.64166	48.75283	-999.18219	99.55170	-2.67763
241	2.000	1000.58691	184.84003	1434.06274	-147.10254	174.86662	1285.28552	-878.73914	244.10484	1292.72656	62.04471	326.49591	-16.18822	553.42932	-56.75818	42.63184	-721.51099	335.35034	47.44215	-1024.07678	101.25430	-2.44851
242	2.008	1000.14996	184.01138	1436.05652	-146.66734	175.58417	1288.29480	-878.61371	244.82089	1296.10864	37.15744	327.90335	-16.05035	588.56873	-52.59686	42.46829	-690.96533	328.29016	46.33818	-1048.97278	102.80949	-2.18713
243	2.017	999.81018	183.16032	1438.06738	-145.95937	176.38797	1291.55176	-878.34326	245.38757	1299.92371	12.12903	329.29074	-15.83786	621.63300	-48.75317	43.63612	-659.82635	321.61798	45.80309	-1073.81787	104.13419	-1.88187
244	2.025	999.62781	182.30499	1440.06396	-145.00279	177.24957	1295.01050	-877.92133	245.78046	1304.09192	-13.02319	330.71933	-15.63155	651.43475	-45.19588	45.11435	-628.55920	315.36951	46.03130	-1098.61658	105.18039	-1.53236
245	2.033	999.64642	181.49246	1441.99146	-143.83499	178.13480	1298.60657	-877.34668	245.98221	1308.48938	-38.26682	332.20218	-15.52138	676.79504	-41.77404	45.76901	-597.88422	309.53018	46.89384	-1123.45654	106.06432	-1.20501
246	2.042	999.89825	180.75241	1443.76636	-142.48250	179.01732	1302.25378	-876.63422	245.99669	1312.94409	-63.60272	333.76746	-15.52988	696.76471	-38.44995	44.97471	-568.72284	304.13333	47.86347	-1148.41541	106.98622	-0.89030
247	2.050	1000.40118	180.04701	1445.31152	-140.94652	179.87950	1305.84924	-875.82391	245.83188	1317.24402	-89.05136	335.50406	-15.50447	710.78693	-35.30540	42.67107	-542.03503	299.32172	48.17149	-1173.33264	107.96138	-0.25030
248	2.058	1001.13470	179.29095	1446.58447	-139.21909	180.70303	1309.28406	-874.98065	245.50209	1321.17603	-114.50916	337.46951	-14.92345	718.95557	-32.37413	39.05781	-518.55322	295.38055	47.16376	-1197.70007	108.80347	1.38839
249	2.067	1001.98029	178.44997	1447.56995	-137.31306	181.46756	1312.44604	-874.17877	245.05283	1324.58203	-139.51599	339.56934	-12.79469	722.08588	-29.57637	34.50361	-498.62744	292.76416	44.60090	-1220.89990	109.40211	4.67433
250	2.075	1002.72290	177.59190	1448.24634	-135.28024	182.14812	1315.21924	-873.47223	244.54871	1327.38708	-163.10858	341.67368	-7.87149	721.23138	-26.81576	29.54893	-482.30115	292.05872	40.72396	-1242.60474	109.88634	9.78820
251	2.083	1003.18091	176.81384	1448.57361	-133.20653	182.70415	1317.48779	-872.86859	244.04507	1329.58728	-183.90698	343.88300	0.96475	716.98077	-24.14457	24.61637	-469.44739	293.74017	36.07465	-1262.83887	110.50706	16.36406
252	2.092	1003.32666	176.14871	1448.50952	-131.18678	183.08925	1319.14294	-872.32672	243.59201	1331.22168	-200.29443	346.53925	14.46675	709.23541	-21.78825	19.66104	-459.88171	297.88165	31.22084	-1281.59058	111.43291	23.86662
253	2.100	1003.26190	175.56471	1448.02405	-129.30069	183.28668	1320.09277	-871.78241	243.24606	1332.34351	-210.48755	349.90704	32.80360	697.60773	-19.94064	14.45000	-453.53827	304.18701	26.59068	-1298.50952	112.72081	31.98789
254	2.108	1003.13031	175.01472	1447.11060	-127.60567	183.33246	1320.27832	-871.18481	243.05750	1332.99561	-212.74469	353.96957	55.08881	681.93994	-18.53139	9.33407	-450.60089	312.14819	22.38197	-1312.97925	114.43304	40.69681
255	2.117	1003.05695	174.46686	1445.79321	-126.13940	183.30518	1319.69421	-870.52234	243.04993	1333.19580	-206.21368	358.61594	79.00372	662.49866	-17.25183	5.29663	-451.45563	320.96436	18.47964	-1324.27271	116.59764	49.98286
256	2.125	1003.09973	173.92677	1444.11719	-124.92700	183.29449	1318.40198	-869.82458	243.21513	1332.93848	-191.98865	363.77948	101.26801	639.93933	-15.84198	2.98794	-456.59351	329.56573	14.60269	-1331.67554	119.03030	59.45211
257	2.133	1003.28290	173.43396	1442.12744	-123.98956	183.36835	1316.52283	-869.14685	243.52121	1332.20618	-172.86969	369.28906	119.10672	615.26306	-14.26220	2.12257	-466.45184	336.90732	10.71024	-1334.73267	121.32359	68.08383
258	2.142	1003.69904	173.01941	1439.84180	-123.34521	183.55725	1314.20642	-868.55420	243.92361	1330.98352	-151.63129	374.84460	131.59253	589.61340	-12.56716	1.95055	-481.10547	342.26663	7.23766	-1333.47754	123.01471	74.64984
259	2.150	1004.48926	172.68961	1437.24023	-123.00848	183.85986	1311.59045	-868.10413	244.37335	1329.26892	-129.72192	380.14273	139.53531	563.86340	-10.78329	1.89560	-500.08929	345.51422	4.80823	-1328.27930	123.70876	78.62240
260	2.158	1005.68799	172.46036	1434.30615	-122.99947	184.26054	1308.77026	-867.83447	244.82060	1327.07483	-107.47504	384.88089	144.29198	538.37305	-8.96193	1.70255	-522.44812	347.18219	3.62326	-1319.35632	123.09087	80.39928
261	2.167	1007.13953	172.38400	1431.08667	-123.35367	184.75174	1305.79492	-867.77112	245.21265	1324.42432	-84.82910	388.74289	146.91333	513.14038	-7.19839	1.34581	-546.83716	348.13196	3.25647	-1306.48608	120.96217	80.36122
262	2.175	1008.59662	172.51903	1427.70313	-124.11575	185.35114	1302.68555	-867.94495	245.49844	1321.35535	-61.65463	391.47217	148.05370	488.07947	-5.53078	0.92568	-571.90625	349.07813	3.08987	-1289.21997	117.38484	78.06647
263	2.183	1009.88300	172.87094	1424.31628	-125.31316	186.10837	1299.46753	-868.39667	245.64536	1317.93579	-37.85391	392.92395	148.13136	463.16599	-3.91314	0.55077	-596.88251	350.32138	2.74783	-1267.30664	112.77092	72.82756
264	2.192	1010.94824	173.38101	1421.10022	-126.92481	187.10870	1296.20361	-869.16388	245.64774	1314.26379	-13.42642	393.10107	147.40274	438.43723	-2.31573	0.25046	-621.63733	351.80960	2.18174	-1240.89685	107.71356	64.93022
265	2.200	1011.81378	173.96054	1418.22705	-128.87608	188.45613	1293.00317	-870.25848	245.52400	1310.45398	11.58121	392.22961	146.01033	413.89905	-0.76189	-0.02956	-646.26440	353.36725	1.57798	-1210.53247	102.72469	55.96317
266	2.208	1012.50958	174.52716	1415.84277	-131.07010	190.21138	1289.98938	-871.64868	245.31596	1306.62317	37.19232	390.73138	144.04224	389.49817	0.75087	-0.36838	-670.81702	354.85260	1.16621	-1177.23596	98.17829	48.08268
267	2.217	1013.04083	175.03084	1414.05737	-133.41966	192.32185	1287.25305	-873.26031	245.08417	1302.88062	63.54962	389.01138	141.50912	365.21182	2.26014	-0.78764	-695.31091	356.19702	1.00893	-1142.72437	94.40219	43.14761
268	2.225	1013.37421	175.46173	1412.96521	-135.84418	194.61996	1284.84082	-874.99304	244.88821	1299.31604	90.85352	387.29480	138.32393	341.05719	3.73978	-1.19524	-719.76050	357.41315	0.96435	-1109.16638	91.68005	42.14446
269	2.233	1013.43628	175.84888	1412.65784	-138.24510	196.90063	1282.78821	-876.74207	244.75923	1295.99146	119.24112	385.67847	134.39212	317.00403	5.12584	-1.44828	-744.18347	358.59146	0.85565	-1078.17065	90.17329	44.72628
270	2.242	1013.13269	176.24835	1413.20642	-140.50214	199.00346	1281.14941	-878.42139	244.67725	1292.95752	148.70872	384.19647	129.62891	292.96930	6.45642	-1.50039	-768.58539	359.83643	0.63937	-1049.92456	89.93227	49.22869
271	2.250	1012.39606	176.70901	1414.63721	-142.50540	200.84103	1279.98877	-879.97876	244.57056	1290.28857	179.13702	382.79907	123.88931	268.87305	7.82948	-1.43015	-792.95978	361.17877	0.41602	-1023.40955	90.94207	53.62868
272	2.258	1011.21912	177.24677	1416.92639	-144.19298	202.39169	1279.34924	-881.38934	244.34766	1288.09448	210.42329	381.44427	117.06157	244.65540	9.25056	-1.33405	-817.32153	362.57819	0.31484	-997.20233	93.09113	56.78252
273	2.267	1009.64075	177.84615	1420.01257	-145.56216	203.68712	1279.23633	-882.63892	243.94147	1286.49548	242.64232	380.21863	109.24174	220.29289	10.64983	-1.24767	-841.70496	363.99887	0.37757	-970.11426	96.18700	58.79120
274	2.275	1007.70837	178.48059	1423.79736	-146.64905	204.79034	1279.62622	-883.71497	243.32941	1285.58716	276.04474	379.23831	100.74133	195.80894	12.00958	-1.14924	-866.13977	365.44373	0.54677	-941.57892	100.06071	60.31850
275	2.283	1005.48480	179.13504	1428.14270	-147.49431	205.76175	1280.48816	-884.60718	242.52458	1285.42261	310.85492	378.46942	91.96872	171.23523	13.42013	-1.02655	-890.66589	366.91193	0.72702	-911.69000	104.61988	61.76644
276	2.292	1003.08099	179.79852	1432.90308	-148.12265	206.63278	1281.79797	-885.31268	241.56508	1286.01831	347.07407	377.65552	83.30849	146.57101	15.01032	-0.91624	-915.33752	368.35223	0.84645	-880.83600	109.80632	63.07549
277	2.300	1000.63116	180.44547	1437.95483	-148.54277	207.40453	1283.53784	-885.83270	240.50888	1287.36572	384.39981	376.36563	75.04869	121.78836	16.83344	-0.85236	-940.19220	369.72241	0.91117	-849.31055	115.53058	64.01774
278	2.308	998.24225	181.04709	1443.18896	-148.75185	208.06488	1285.69238	-886.16248	239.42824	1289.43835	422.19336	374.27148	67.43310	96.86729	18.82328	-0.81693	-965.21741	371.10709	1.00452	-817.26813	121.65609	64.52375
279	2.317	995.97375	181.59006	1448.50464	-148.73773	208.60388	1288.24329	-886.28741	238.40387	1292.19324	459.52924	371.50348	60.77859	71.79877	20.86077	-0.75207	-990.34241	372.68536	1.19831	-784.93134	128.01334	64.79274
280	2.325	993.85333	182.07281	1453.81885	-148.48306	209.02620	1291.16370	-886.18896	237.50879	1295.57190	495.47092	368.60013	55.44969	46.56110	22.89540	-0.60622	-1015.48865	374.58304	1.50658	-752.69543	134.40244	65.13672
281	2.333	991.91443	182.49600	1459.04749	-147.97002	209.36250	1294.41418	-885.85754	236.78935	1299.49402	529.48425	366.01038	51.65913	21.13152	24.95929	-0.37407	-1040.64819	376.79688	1.92725	-721.01099	140.59694	65.73637
282	2.342	990.19971	182.85934	1464.08752	-147.18564	209.66278	1297.94214	-885.30304	236.26904	1303.85059	561.56390	363.74603	49.26496	-4.48901	27.08405	-0.10418	-1065.91956	379.17996	2.41725	-690.26184	146.35721	66.54144
283	2.350	988.72595	183.16635	1468.84229	-146.12947	209.97647	1301.68066	-884.55768	235.96742	1308.50134	591.76349	361.62784	47.75102	-30.25291	29.25853	0.13313	-1091.42517	381.54901	2.85550	-660.79584	151.45334	67.33277
284	2.358	987.47540	183.42786	1473.24670	-144.81830	210.34280	1305.54480	-883.67139	235.90659	1313.27917	619.56567	359.61865	46.38663	-56.01880	31.39150	0.33244	-1117.15454	383.89316	3.16194	-633.00269	155.67914	67.82824
285	2.367	986.42560	183.64871	1477.24915	-143.28635	210.78496	1309.42322	-882.70319	236.09950	1318.00208	643.78314	357.68958	44.35445	-81.49585	33.30585	0.67628	-1142.89014	386.37399	3.46253	-607.26587	158.82700	67.74528
286	2.375	985.56036	183.81400	1480.79358	-141.58806	211.30028	1313.17810	-881.71576	236.54214	1322.49231	663.08063	355.61426	40.80299	-106.19995	34.85704	1.59454	-1168.19421	389.11472	4.17222	-583.84387	160.66759	66.78837
287	2.383	984.85577	183.89229	1483.82764	-139.80054	211.86789	1316.66016	-880.77155	237.21942	1326.59802	676.73279	353.09833	35.12011	-129.46725	36.03202	3.63270	-1192.46887	392.06586	5.92102	-562.92017	161.01282	64.61577
288	2.392	984.28040	183.85146	1486.32275	-138.01239	212.47589	1319.72339	-879.92615	238.10977	1330.20203	684.91785	350.17914	27.46621	-150.56107	36.87465	7.18209	-1215.24243	395.02167	9.19018	-544.78485	159.80762	60.90366
289	2.400	983.81256	183.67868	1488.28174	-136.30096	213.13765	1322.23425	-879.21692	239.17621	1333.22107	688.27393	347.43481	18.85590	-168.81857	37.38243	12.37732	-1236.43738	397.71286	13.94142	-529.82251	157.10921	55.50447
290	2.408	983.45752	183.39056	1489.72021	-134.71835	213.88298	1324.07764	-878.64923	240.34897	1335.60974	687.25891	345.59830	10.43611	-183.71027	37.48470	19.38325	-1256.21460	399.95300	19.75103	-518.30298	152.98882	48.55046
291	2.417	983.22491	183.03481	1490.63416	-133.29828	214.73552	1325.16541	-878.19312	241.52040	1337.36023	681.78625	345.07999	2.83662	-194.57782	37.01455	28.73623	-1274.53967	401.77808	26.27623	-510.32211	147.52028	40.40745
292	2.425	983.07404	182.68597	1490.98792	-132.07071	215.69406	1325.44470	-877.80005	242.56857	1338.48975	671.32172	345.84824	-3.63768	-200.14944	35.80014	40.91776	-1290.99194	403.38287	33.46008	-505.96402	140.88931	31.51648
293	2.433	982.94543	182.41722	1490.74280	-131.06372	216.73462	1324.90613	-877.43170	243.39804	1339.01965	655.44855	347.50223	-8.53358	-198.77945	33.91654	55.16685	-1304.98926	404.81183	41.32299	-505.45984	133.51289	22.33251
294	2.442	982.86328	182.26218	1489.88928	-130.29446	217.82533	1323.58960	-877.07416	243.97238	1338.96118	634.61755	349.51996	-11.48294	-189.70645	31.64006	69.19198	-1315.99133	405.80130	49.62150	-509.19156	126.09814	13.54309
295	2.450	982.92688	182.22284	1488.44141	-129.76628	218.93648	1321.58411	-876.72784	244.31546	1338.31531	610.38733	351.56525	-12.80291	-173.76855	29.03006	80.73738	-1323.44287	406.08258	57.70316	-517.53540	119.66277	6.24182
296	2.458	983.19727	182.30991	1486.41956	-129.47359	220.04881	1319.01672	-876.39252	244.48029	1337.08386	584.66003	353.56223	-13.29716	-152.68085	25.81157	89.19272	-1326.87561	405.73752	64.70494	-530.66370	115.34677	1.48232
297	2.467	983.68250	182.52533	1483.85779	-129.40854	221.16438	1316.02759	-876.06775	244.51852	1335.28723	558.70435	355.59045	-13.48768	-128.06607	21.81763	95.36152	-1326.19177	405.18768	70.01774	-548.48486	113.78603	-0.57754
298	2.475	984.43719	182.80019	1480.81421	-129.57068	222.30498	1312.73669	-875.76556	244.48184	1332.98352	532.95404	357.77194	-13.47141	-101.16183	17.39238	100.16084	-1321.57764	404.98630	73.64034	-570.49805	114.56242	-0.89908
299	2.483	985.57727	183.00252	1477.35754	-129.97632	223.48653	1309.22229	-875.51801	244.44284	1330.27136	507.40778	360.12231	-13.36554	-72.88306	13.24703	103.89693	-1313.06458	405.60086	75.88832	-595.36316	116.54975	-0.76936
300	2.492	987.16187	183.02060	1473.54932	-130.65962	224.68279	1305.53369	-875.37817	244.49005	1327.25977	482.05331	362.47424	-13.41093	-43.84839	10.01411	106.39375	-1300.31067	407.24091	76.65588	-621.10376	118.79729	-0.92718
301	2.500	989.12018	182.81322	1469.44946	-131.66127	225.80811	1301.72571	-875.41779	244.69525	1324.02869	456.98267	364.64340	-13.70267	-14.37727	8.00768	107.38171	-1282.84033	409.78079	75.27556	-646.31647	120.93106	-1.44463
302	2.508	991.29260	182.40538	1465.14429	-133.00266	226.73332	1297.88086	-875.71399	245.10117	1320.62866	432.21368	366.63110	-14.14565	15.40981	7.26370	106.75196	-1260.48743	412.80466	71.33224	-670.83337	122.95573	-2.10767
303	2.517	993.47552	181.88077	1460.76746	-134.66212	227.32822	1294.10815	-876.32263	245.73889	1317.10522	407.61221	368.58810	-14.61500	45.42786	7.65003	104.60284	-1233.61267	415.82034	65.40363	-695.10803	124.95724	-2.71321
304	2.525	995.44940	181.35513	1456.49719	-136.57973	227.52173	1290.52332	-877.25140	246.63274	1313.51257	383.08444	370.61093	-15.03088	75.60219	8.91942	101.17879	-1202.99194	418.48007	58.82550	-719.45947	126.96851	-3.12934
305	2.533	997.03986	180.91231	1452.52808	-138.68576	227.34608	1287.22314	-878.44391	247.77405	1309.90466	358.68915	372.65231	-15.36983	105.99510	10.71654	96.82431	-1169.60132	420.58652	52.90025	-743.91058	128.97873	-3.28875
306	2.542	998.18127	180.56662	1449.02185	-140.92316	226.92046	1284.27002	-879.78217	249.09698	1306.32581	334.50256	374.63403	-15.63741	136.86224	12.62199	91.96551	-1134.39502	422.04523	48.41296	-768.36963	130.96347	-3.22699
307	2.550	998.92450	180.28915	1446.06458	-143.24390	226.39435	1281.69641	-881.12109	250.50352	1302.82458	310.49509	376.54459	-15.81726	168.55495	14.25313	87.05585	-1098.08594	422.90778	45.62430	-792.78491	132.91501	-3.09166
308	2.558	999.37469	180.05209	1443.67310	-145.58513	225.90616	1279.52625	-882.34180	251.92316	1299.48108	286.55615	378.39050	-15.90521	201.36972	15.38430	82.41777	-1061.06458	423.31219	44.41475	-817.14685	134.87001	-3.05419
309	2.567	999.61212	179.84592	1441.84424	-147.84842	225.56448	1277.79822	-883.38568	253.34369	1296.40515	262.57364	380.10626	-15.99648	235.46323	15.99791	78.05973	-1023.56549	423.31454	44.46341	-841.44672	136.84982	-3.17874
310	2.575	999.66473	179.67157	1440.58459	-149.90469	225.43378	1276.57141	-884.24866	254.79880	1293.70728	238.47446	381.60385	-16.22143	270.90015	16.22548	73.67139	-985.97070	422.80743	45.47327	-865.69873	138.80818	-3.36478
311	2.583	999.52802	179.53427	1439.91223	-151.62814	225.52855	1275.90710	-884.94989	256.34073	1291.48462	214.21153	382.99109	-16.53605	307.74088	16.27313	68.84007	-949.01428	421.60217	47.21941	-889.96277	140.70108	-3.43136
312	2.592	999.19879	179.44109	1439.83472	-152.93970	225.82764	1275.84094	-885.50159	258.00751	1289.81799	189.75534	384.59744	-16.70908	346.00058	16.38230	63.36169	-913.62091	419.58099	49.33201	-914.31134	142.54468	-3.28137
313	2.600	998.70514	179.39185	1440.30298	-153.82843	226.29208	1276.36890	-885.89154	259.80240	1288.75806	165.10565	386.61810	-16.57622	385.50110	16.79181	57.44784	-880.30054	416.71426	51.21127	-938.80188	144.38885	-2.99548
314	2.608	998.11420	179.37927	1441.20239	-154.33505	226.86913	1277.45349	-886.09009	261.69550	1288.32959	140.28961	388.85919	-16.20350	425.81873	17.64473	51.66893	-848.64343	412.99432	52.33440	-963.49280	146.29715	-2.75443
315	2.617	997.52319	179.38800	1442.41394	-154.51154	227.50607	1279.03772	-886.07874	263.62610	1288.57068	115.35330	390.95178	-15.80067	466.38113	18.90386	46.69719	-817.61267	408.49304	52.57645	-988.43433	148.31454	-2.65871
316	2.625	997.03442	179.37186	1443.85730	-154.38962	228.18315	1281.05359	-885.86536	265.51080	1289.53870	90.34039	392.70874	-15.54571	506.56561	20.44963	43.04748	-786.31213	403.41006	52.17459	-1013.60675	150.37773	-2.64492
317	2.633	996.71692	179.25354	1445.46582	-153.97690	228.92731	1283.42725	-885.46942	267.26804	1291.25378	65.23657	394.21832	-15.45503	545.74548	22.23789	40.95995	-754.35425	397.95428	51.51303	-1038.90625	152.30856	-2.58362
318	2.642	996.58234	178.97139	1447.15344	-153.27283	229.78470	1286.08557	-884.90460	268.82510	1293.65979	39.96304	395.67474	-15.39233	583.32581	24.23785	40.41885	-721.72223	392.25513	50.99254	-1064.20654	153.94156	-2.39356
319	2.650	996.59943	178.50839	1448.83118	-152.28552	230.77968	1288.96191	-884.17395	270.10873	1296.63672	14.48016	397.17648	-15.24484	618.70062	26.30898	41.13666	-688.56787	386.43982	50.96208	-1089.45215	155.24268	-2.06097
320	2.658	996.74359	177.87186	1450.43237	-151.03539	231.89832	1291.99683	-883.27399	271.06335	1300.03162	-11.15704	398.68988	-15.05100	651.11029	28.30861	42.47752	-655.20203	380.67694	51.62111	-1114.73267	156.36615	-1.65414
321	2.667	997.03925	177.07545	1451.89966	-149.54214	233.09767	1295.13489	-882.20972	271.68823	1303.68250	-36.88358	400.16150	-14.92805	679.62079	30.23934	43.60161	-622.26697	375.09061	52.87504	-1140.20618	157.55586	-1.30248
322	2.675	997.52991	176.15727	1453.16992	-147.81018	234.32153	1298.31885	-881.01447	272.04517	1307.43164	-62.68933	401.62308	-14.94228	703.25635	32.16355	43.86176	-590.82678	369.76849	54.22247	-1165.90234	158.89420	-1.04056
323	2.683	998.23022	175.21060	1454.19482	-145.83134	235.51865	1301.48181	-879.75153	272.22711	1311.12439	-88.56512	403.18466	-14.98368	721.12610	34.04361	43.00731	-562.11414	364.92413	54.83038	-1191.60364	160.21271	-0.61463
324	2.692	999.14648	174.36313	1454.95337	-143.60388	236.65601	1304.53870	-878.48749	272.31784	1314.59949	-114.37598	404.92529	-14.55899	732.71375	35.76407	41.03500	-537.09631	360.96973	53.84079	-1216.82581	161.28786	0.57479
325	2.700	1000.28174	173.67181	1455.42590	-141.15244	237.71266	1307.38831	-877.26074	272.37674	1317.69543	-139.67572	406.83606	-12.68851	738.27618	37.25928	38.05864	-516.24829	358.42120	50.76737	-1240.94141	162.05719	3.27369
326	2.708	1001.58136	173.07352	1455.56738	-138.53458	238.66316	1309.91650	-876.07275	272.44843	1320.27966	-163.53290	408.86969	-8.17945	738.70898	38.53714	34.33757	-499.63354	357.79395	45.74174	-1263.46826	162.62469	7.94949
327	2.717	1002.94495	172.48599	1455.32214	-135.83098	239.46924	1311.99963	-874.89795	272.57672	1322.28247	-184.56555	411.10098	0.04133	734.81653	39.60678	30.12973	-487.10272	359.52313	39.40044	-1284.23230	163.17355	14.46625
328	2.725	1004.30298	171.89447	1454.65625	-133.13048	240.08751	1313.51135	-873.69196	272.81433	1323.70569	-201.16687	413.89291	12.84741	726.86047	40.45237	25.34385	-478.49335	363.79901	32.47022	-1303.23804	164.00812	22.20984
329	2.733	1005.61774	171.32159	1453.56921	-130.51770	240.49422	1314.34180	-872.40308	273.21527	1324.59692	-211.60559	417.60135	30.63937	714.87762	41.12043	19.67229	-473.81738	370.37396	25.45042	-1320.38843	165.52379	30.57745
330	2.742	1006.81189	170.74246	1452.08960	-128.06169	240.70970	1314.42004	-870.99896	273.81464	1325.00964	-214.10736	422.13428	52.74147	699.18201	41.80652	13.43964	-473.35468	378.51218	18.69997	-1335.22644	167.88329	39.37983
331	2.750	1007.78198	170.04549	1450.26538	-125.81109	240.80003	1313.73303	-869.49219	274.61157	1324.97888	-207.58191	427.14407	77.00278	680.31219	42.78767	7.92760	-477.56458	387.05313	12.72142	-1346.93604	170.85640	48.73640
332	2.758	1008.52966	169.15941	1448.13611	-123.79994	240.85547	1312.33435	-867.94067	275.56329	1324.52161	-192.82990	432.38519	100.11377	658.72540	44.23027	4.30276	-486.84570	394.59088	8.16158	-1354.65625	174.08432	58.47925
333	2.767	1009.21326	168.19333	1445.70691	-122.05505	240.96159	1310.33557	-866.42786	276.59933	1323.64966	-172.61310	437.70828	118.98415	634.96045	46.04744	2.58363	-501.34970	400.01688	5.37857	-1357.82056	177.25378	67.68231
334	2.775	1010.01196	167.34872	1442.98535	-120.59901	241.17479	1307.87683	-865.03809	277.64786	1322.38342	-149.94824	442.95407	132.34091	609.88831	47.99154	1.99813	-520.82117	403.19043	4.08569	-1356.31543	180.00812	75.01847
335	2.783	1011.00616	166.76033	1440.02795	-119.45368	241.50882	1305.09290	-863.83734	278.65497	1320.76123	-126.51410	447.87457	140.88724	584.40027	49.88455	1.82477	-544.15625	404.89734	3.62329	-1350.37817	181.91512	79.76965
336	2.792	1012.21637	166.46423	1436.91833	-118.64415	241.94659	1302.08899	-862.86395	279.59390	1318.84290	-102.68671	452.13239	146.10005	558.99329	51.67186	1.68295	-569.39172	406.06445	3.48325	-1340.21484	182.55966	82.25497
337	2.800	1013.65631	166.43297	1433.74072	-118.19704	242.47705	1298.93445	-862.13190	280.46518	1316.70569	-78.35403	455.41827	149.20461	533.79590	53.33086	1.44876	-594.80298	407.19852	3.41766	-1325.69849	181.71063	82.96653
338	2.808	1015.30292	166.60748	1430.59436	-118.13313	243.13116	1295.67639	-861.63727	281.28729	1314.42493	-53.37973	457.54541	150.94719	508.80505	54.85671	1.12705	-619.75073	408.44302	3.26707	-1306.53955	179.50191	81.58376
339	2.817	1017.05353	166.92090	1427.59326	-118.45657	243.99570	1292.36914	-861.36121	282.07672	1312.03455	-27.68637	458.45502	151.71324	484.01822	56.29622	0.76309	-644.32983	409.81073	2.91894	-1282.66968	176.41241	77.36579
340	2.825	1018.74774	167.31181	1424.84473	-119.14192	245.19655	1289.10388	-861.27472	282.82736	1309.49878	-1.26501	458.23245	151.66331	459.45740	57.72750	0.39662	-668.74634	411.29675	2.41058	-1254.39795	172.99878	70.43609
341	2.833	1020.25616	167.72812	1422.45679	-120.13136	246.84807	1286.00623	-861.34827	283.51263	1306.75598	25.82828	457.14911	150.86618	435.13510	59.20095	0.03971	-693.09186	412.87589	1.93821	-1222.35522	169.66022	62.25997
342	2.842	1021.51855	168.13338	1420.54932	-121.35036	248.97623	1283.19812	-861.55530	284.11414	1303.80811	53.56476	455.57877	149.36220	411.00446	60.70990	-0.31628	-717.36768	414.46127	1.67868	-1187.38232	166.61703	54.83768
343	2.850	1022.48309	168.49603	1419.24365	-122.72565	251.45787	1280.75525	-861.86615	284.64453	1300.75085	82.06729	453.76306	147.11568	386.97974	62.23175	-0.67258	-741.57727	415.94720	1.63680	-1150.36914	164.00218	49.60823
344	2.858	1023.07990	168.75961	1418.64355	-124.18380	254.04291	1278.70520	-862.24628	285.13419	1297.72632	111.57556	451.73599	143.99478	363.00589	63.77208	-1.00149	-765.76965	417.31226	1.67572	-1112.06128	161.94936	46.99146
345	2.867	1023.25500	168.87001	1418.82324	-125.63343	256.46762	1277.07043	-862.66370	285.60278	1294.87903	142.24745	449.53418	139.87660	339.06531	65.32910	-1.26100	-789.98724	418.61862	1.65156	-1072.96228	160.64972	46.64762
346	2.875	1022.98328	168.85292	1419.82458	-126.95984	258.56830	1275.90784	-863.09625	286.05066	1292.34204	174.01959	447.31085	134.72745	315.12762	66.85385	-1.43210	-814.22510	419.91534	1.51849	-1033.51990	160.36359	47.99318
347	2.883	1022.29126	168.83974	1421.64783	-128.05110	260.31055	1275.30225	-863.53442	286.47055	1290.23572	206.66597	445.19510	128.55003	291.13190	68.29730	-1.51659	-838.47229	421.23285	1.35627	-994.55005	161.37248	50.48527
348	2.892	1021.28290	169.00287	1424.25293	-128.83447	261.75232	1275.32300	-863.97650	286.86191	1288.66479	240.03343	443.20801	121.32475	267.01993	69.66599	-1.51013	-862.75122	422.64484	1.31264	-957.35742	163.83540	53.53776
349	2.900	1020.05481	169.43317	1427.57312	-129.29308	262.99158	1275.99109	-864.41510	287.23080	1287.71375	274.23300	441.38254	113.08975	242.75436	71.00362	-1.40759	-887.11401	424.17511	1.45869	-923.00360	167.66331	56.42886
350	2.908	1018.60767	170.07806	1431.51855	-129.45758	264.11655	1277.28113	-864.82581	287.57895	1287.44177	309.56308	439.81781	104.07316	218.30482	72.36098	-1.21555	-911.62494	425.67834	1.68636	-891.26666	172.63925	58.55641
351	2.917	1016.94061	170.82158	1435.99390	-129.37952	265.17053	1279.14185	-865.16650	287.90475	1287.88013	346.27460	438.51447	94.68155	193.65312	73.80063	-0.96294	-936.32281	426.97739	1.79765	-860.70044	178.61949	59.73240
352	2.925	1015.15161	171.58803	1440.93250	-129.09991	266.14108	1281.51111	-865.38599	288.21555	1289.03186	384.39948	437.26843	85.34915	168.81424	75.38348	-0.72076	-961.17944	428.10556	1.73083	-829.90344	185.48627	60.07528
353	2.933	1013.35016	172.34668	1446.29199	-128.63426	266.97723	1284.32251	-865.43427	288.53397	1290.87402	423.69232	435.74155	76.40015	143.83537	77.12773	-0.57037	-986.12579	429.34219	1.66269	-798.38928	192.98845	59.76195
354	2.942	1011.56647	173.06839	1452.02063	-127.98076	267.63080	1287.51001	-865.27289	288.89465	1293.35913	463.61163	433.59802	68.06087	118.76163	79.00887	-0.51759	-1011.13348	430.98901	1.82146	-766.24036	200.73448	59.04019
355	2.950	1009.81152	173.71381	1458.04822	-127.13303	268.09494	1291.01343	-864.88190	289.33490	1296.41626	503.33252	430.75085	60.62915	93.58662	81.00357	-0.46362	-1036.23340	433.10120	2.24071	-733.47101	208.30093	58.32559
356	2.958	1008.14502	174.25305	1464.28540	-126.08344	268.41260	1294.77820	-864.26447	289.88568	1299.95215	541.89850	427.58923	54.58104	68.24686	83.09340	-0.29865	-1061.46399	435.45941	2.74093	-699.99927	215.32217	58.08298
357	2.967	1006.62573	174.68976	1470.60962	-124.82548	268.65683	1298.74976	-863.44604	290.56802	1303.85229	578.50391	424.87665	50.40944	42.68201	85.23833	-0.02983	-1086.84399	437.79993	3.10979	-666.01819	221.53140	58.56988
358	2.975	1005.25806	175.05502	1476.88062	-123.36172	268.90613	1302.86267	-862.46600	291.39154	1307.98438	612.70715	423.25311	48.22353	16.90517	87.39275	0.22237	-1112.34656	440.03146	3.28726	-632.21130	226.76741	59.68454
359	2.983	1004.01166	175.37439	1482.98804	-121.71075	269.22412	1307.02771	-861.36462	292.35052	1312.20203	644.36926	422.58533	47.32483	-8.94800	89.52002	0.38724	-1137.82861	442.25851	3.44422	-599.68713	230.92200	60.98157
360	2.992	1002.82349	175.66223	1488.88147	-119.90878	269.64447	1311.12854	-860.17944	293.42188	1316.34607	673.17468	422.02795	46.34023	-34.59499	91.55415	0.60442	-1162.96497	444.67371	4.01017	-569.71411	233.87805	61.76695
361	3.000	1001.59064	175.93427	1494.56580	-118.00681	270.17239	1315.03052	-858.94952	294.56693	1320.25391	698.07941	421.08209	44.04932	-59.62027	93.37502	1.25788	-1187.25208	447.38626	5.62223	-543.29553	235.51852	61.27354
362	3.008	1000.21753	176.20276	1500.06543	-116.06087	270.80591	1318.59619	-857.72052	295.73944	1323.78198	717.61774	420.08356	39.89894	-83.48355	94.85597	2.87259	-1210.14014	450.27182	8.83891	-520.84271	235.76369	58.96018
363	3.017	998.66010	176.46870	1505.37708	-114.11897	271.55365	1321.69763	-856.54291	296.90186	1326.82617	731.03979	419.46021	33.89342	-105.51215	95.92444	5.89637	-1231.25684	453.06323	13.78906	-502.24274	234.60019	54.74828
364	3.025	996.92633	176.72427	1510.44556	-112.21855	272.42859	1324.21973	-855.45880	298.03625	1329.32837	738.83447	419.23825	26.61339	-124.98273	96.57417	10.52206	-1250.47681	455.59302	20.14797	-487.19803	232.09592	48.95980
365	3.033	995.05927	176.97253	1515.18018	-110.39352	273.42743	1326.06335	-854.48187	299.13596	1331.26355	741.97498	419.38959	19.18709	-141.29428	96.81941	16.80172	-1267.69653	457.83417	27.43718	-475.52957	228.37643	42.04984
366	3.042	993.10376	177.24158	1519.50830	-108.67861	274.52063	1327.15210	-853.58929	300.18936	1332.62012	740.90698	420.11493	12.59421	-153.92505	96.58441	25.01190	-1282.60571	459.75574	35.32363	-467.31421	223.61299	34.38515
367	3.050	991.06793	177.55746	1523.41016	-107.10528	275.65964	1327.44141	-852.73773	301.17178	1333.39197	735.32593	421.55133	6.85876	-161.93518	95.68098	35.67471	-1294.75940	461.23163	43.68961	-462.85904	218.06094	26.21467
368	3.058	988.93164	177.91805	1526.88086	-105.69292	276.79620	1326.91895	-851.89032	302.04980	1333.58020	724.69489	423.36798	1.30076	-163.71448	94.02823	48.70993	-1303.77063	462.06610	52.40665	-462.57108	212.10695	17.88076
369	3.067	986.70514	178.31186	1529.88806	-104.44697	277.90204	1325.60425	-851.02679	302.79941	1333.19775	708.94360	425.03574	-4.17393	-157.94025	91.80019	62.56162	-1309.37439	462.13217	61.05558	-466.82932	206.34132	10.13245
370	3.075	984.46454	178.73929	1532.40234	-103.36744	278.97345	1323.55371	-850.13446	303.42941	1332.27759	688.84241	426.53070	-8.53829	-144.80490	89.17238	74.87329	-1311.42847	461.58582	68.95947	-475.86481	201.63969	4.09701
371	3.083	982.31665	179.19882	1534.44397	-102.45615	280.02448	1320.85889	-849.20306	303.98279	1330.87964	665.69958	428.32629	-10.88376	-125.81274	86.02649	84.27515	-1309.87146	460.94153	75.48375	-489.68549	198.94418	0.60442
372	3.092	980.33911	179.68198	1536.06555	-101.71693	281.07404	1317.63428	-848.23553	304.51517	1329.07214	640.72839	430.71637	-11.54870	-102.67764	82.09464	91.07580	-1304.56226	460.85788	80.24513	-508.15207	198.60588	-0.56211
373	3.100	978.57428	180.19711	1537.30566	-101.15570	282.12860	1313.99939	-847.25714	305.08081	1326.90747	614.82312	433.54156	-11.51011	-76.77536	77.39140	96.27365	-1295.13196	461.82443	82.94034	-530.73682	200.00854	-0.55611
374	3.108	977.06677	180.76553	1538.17944	-100.78835	283.17450	1310.06213	-846.31403	305.73276	1324.41907	588.66528	436.45123	-11.37865	-49.15353	72.42558	100.42622	-1281.05151	463.98572	83.05002	-555.97015	202.12222	-0.53749
375	3.117	975.85553	181.39734	1538.70691	-100.65378	284.17868	1305.90405	-845.46350	306.51904	1321.63647	562.72046	439.16196	-11.33305	-20.54385	67.98903	103.45596	-1261.93286	467.15051	80.11071	-581.88684	204.32407	-0.91510
376	3.125	974.92682	182.09508	1538.94214	-100.81571	285.08875	1301.58191	-844.75861	307.47217	1318.59985	537.21289	441.56744	-11.43055	8.63965	64.76201	105.03356	-1237.80432	470.94308	74.39124	-607.29584	206.53026	-1.46226
377	3.133	974.21381	182.84329	1538.98474	-101.34334	285.83539	1297.15149	-844.23523	308.60364	1315.36902	512.17456	443.73480	-11.70303	38.19313	63.01695	104.92521	-1209.10901	474.97534	67.04877	-632.08398	208.80109	-1.91769
378	3.142	973.63977	183.57130	1538.95728	-102.27629	286.33517	1292.69751	-843.90192	309.90286	1312.02295	487.52676	445.75439	-12.15790	67.98871	62.58143	103.15350	-1176.58667	478.90292	59.59732	-656.53857	211.09476	-2.26037
379	3.150	973.13794	184.17067	1538.96375	-103.59129	286.50769	1288.34631	-843.73462	311.33078	1308.63965	463.20383	447.57599	-12.79656	97.91798	63.07840	99.97947	-1141.23962	482.39691	53.26500	-680.88599	213.33292	-2.55260
380	3.158	972.65027	184.57660	1539.06555	-105.19687	286.32751	1284.24707	-843.68176	312.81415	1305.27759	439.20358	449.04987	-13.60079	127.93145	64.17801	95.77718	-1104.14551	485.19504	48.66214	-705.22217	215.50099	-2.77440
381	3.167	972.12933	184.81621	1539.29944	-106.96444	285.86975	1280.53577	-843.68103	314.26520	1301.98071	415.48895	450.15448	-14.47842	158.12520	65.63431	90.95344	-1066.17712	487.21472	45.88211	-729.53534	217.62369	-2.85810
382	3.175	971.52960	184.98004	1539.71655	-108.76798	285.28418	1277.31433	-843.68066	315.62158	1298.80396	391.88446	451.19519	-15.25117	188.77243	67.22908	85.91725	-1028.03076	488.54013	44.85470	-753.78107	219.72382	-2.82347
383	3.183	970.79242	185.15720	1540.39697	-110.50267	284.72192	1274.65540	-843.65295	316.87411	1295.82190	368.15826	452.64978	-15.74635	220.23378	68.76276	80.99165	-990.44690	489.28235	45.48798	-777.95502	221.81625	-2.79339
384	3.192	969.86011	185.37868	1541.42700	-112.08051	284.28085	1272.61353	-843.59625	318.07031	1293.12317	344.22852	454.68613	-15.93002	252.77396	70.08833	76.26178	-954.26306	489.45773	47.45598	-802.09399	223.90050	-2.85756
385	3.200	968.71454	185.60559	1542.87048	-113.42342	283.99387	1271.23059	-843.53058	319.28943	1290.80457	320.19263	456.96771	-15.93817	286.46790	71.15590	71.51515	-920.19171	488.96594	50.07917	-826.25574	225.96887	-2.99157
386	3.208	967.38757	185.76839	1544.75269	-114.47089	283.84799	1270.53369	-843.48676	320.59695	1288.96301	296.13623	459.02545	-15.94757	321.33755	72.01518	66.40810	-888.41547	487.66782	52.58669	-850.50739	228.01286	-3.10415
387	3.217	965.91760	185.81831	1547.07227	-115.19766	283.80692	1270.53003	-843.48840	322.01270	1287.68188	272.00885	460.70428	-16.02292	357.47134	72.80829	60.73241	-858.42291	485.47348	54.45116	-874.88507	230.02388	-3.11072
388	3.225	964.32660	185.75067	1549.82019	-115.62244	283.82910	1271.20276	-843.52930	323.50732	1287.00989	247.70642	462.17810	-16.11889	394.88626	73.74387	54.56889	-829.36292	482.37726	55.46110	-899.38623	232.03288	-2.98987
389	3.233	962.65808	185.58780	1552.97656	-115.79266	283.89136	1272.51038	-843.56732	325.01828	1286.95337	223.18079	463.69250	-16.15733	433.38800	74.95963	48.29591	-800.50311	478.48215	55.63469	-924.01868	234.10291	-2.80100
390	3.242	960.98608	185.35541	1556.49854	-115.75162	284.00299	1274.38989	-843.54645	326.47769	1287.50684	198.41348	465.45691	-16.02845	472.61563	76.40468	42.52315	-771.35168	474.00970	55.15033	-948.80493	236.20018	-2.61261
391	3.250	959.37378	185.07741	1560.32397	-115.51505	284.19614	1276.77002	-843.42578	327.83075	1288.68579	173.38689	467.57352	-15.64684	512.06848	77.87241	37.99567	-741.58954	469.24786	54.28370	-973.74628	238.15402	-2.42526
392	3.258	957.85962	184.76556	1564.38062	-115.07185	284.50400	1279.58618	-843.17957	329.03577	1290.49927	148.15686	469.84732	-15.10184	551.07233	79.07913	35.43797	-711.05762	464.45490	53.35981	-998.81641	239.81549	-2.19587
393	3.267	956.49072	184.41783	1568.58496	-114.39938	284.94287	1282.77979	-842.78180	330.06451	1292.89917	122.83252	471.89386	-14.60377	588.74799	79.78496	35.20990	-679.78546	459.79260	52.70654	-1023.97723	241.17671	-1.89592
394	3.275	955.35767	184.04132	1572.84766	-113.47697	285.50159	1286.28503	-842.20709	330.90433	1295.78320	97.44073	473.55011	-14.24944	623.99133	79.94418	36.86346	-648.02020	455.34744	52.56626	-1049.22375	242.34879	-1.54852
395	3.283	954.57446	183.65482	1577.08459	-112.29231	286.14194	1290.02197	-841.44379	331.55832	1299.03748	71.92221	474.95154	-14.00014	655.66431	79.69652	39.14869	-616.24805	451.17664	53.00235	-1074.60413	243.49353	-1.24646
396	3.292	954.19904	183.26694	1581.22388	-110.84471	286.80634	1293.89856	-840.49921	332.04440	1302.55664	46.21701	476.30466	-13.84247	682.95740	79.22368	40.73763	-585.15930	447.29785	53.82854	-1100.15820	244.71616	-1.08213
397	3.300	954.19043	182.86195	1585.20801	-109.14570	287.42767	1297.81580	-839.40192	332.38287	1306.22388	20.26453	477.81030	-13.81250	705.46948	78.63991	41.00886	-555.54102	443.70926	54.61567	-1125.82324	245.96228	-0.98667
398	3.308	954.44733	182.39621	1588.99097	-107.21470	287.94147	1301.67529	-838.20654	332.58395	1309.89209	-5.95340	479.61023	-13.82793	722.97412	77.96176	40.08607	-528.12158	440.48358	54.82569	-1151.33972	247.03206	-0.60462
399	3.317	954.85260	181.81851	1592.52087	-105.07281	288.30432	1305.38354	-836.98907	332.65915	1313.39172	-32.21310	481.55481	-13.44059	735.37299	77.19008	38.24876	-503.42938	437.83386	53.99109	-1176.22144	247.73283	0.70411
400	3.325	955.28967	181.13029	1595.73206	-102.74220	288.50851	1308.84937	-835.82599	332.63739	1316.55615	-57.85748	483.12100	-11.65411	742.99048	76.38513	35.59807	-481.73962	436.08469	51.83469	-1199.92920	248.07408	3.63346
401	3.333	955.66370	180.42264	1598.56287	-100.25577	288.57294	1311.97131	-834.77032	332.55902	1319.25195	-81.76785	483.89008	-6.98311	746.66107	75.63301	32.35604	-463.13989	435.58655	48.31227	-1222.13928	248.32332	8.48470
402	3.342	955.92914	179.81157	1600.96521	-97.67004	288.51169	1314.63074	-833.83832	332.46359	1321.40076	-102.47830	484.22153	2.23120	747.20355	75.02701	29.05324	-447.66388	436.67087	43.59773	-1242.77344	248.83992	14.95417
403	3.350	956.09967	179.35463	1602.90100	-95.06560	288.31381	1316.70386	-833.00562	332.38959	1322.97754	-118.26440	485.13312	17.33953	744.82935	74.59956	25.98819	-435.40918	439.60880	37.99979	-1261.75110	249.85643	22.47334
404	3.358	956.23145	179.05681	1604.34460	-92.53406	287.96100	1318.08752	-832.20996	332.38266	1323.99194	-127.10522	487.40320	38.67733	739.12897	74.21437	22.66705	-426.57068	444.44641	31.83998	-1278.71899	251.42667	30.68221
405	3.367	956.39563	178.89841	1605.28467	-90.16273	287.45923	1318.71265	-831.36707	332.50198	1324.46655	-127.00269	491.03967	64.74854	729.52954	73.69905	18.26821	-421.39716	450.83563	25.40596	-1292.96631	253.51367	39.52862
406	3.375	956.65869	178.83475	1605.71826	-88.01929	286.85233	1318.54724	-830.40234	332.80774	1324.42749	-117.22900	495.51712	92.01646	715.80188	73.16449	12.84173	-420.17114	458.06619	19.05702	-1303.59521	256.03485	48.98443
407	3.383	957.07623	178.80981	1605.65259	-86.14090	286.21375	1317.60059	-829.28168	333.33337	1323.90417	-99.49625	500.28610	116.20435	698.20374	73.08302	7.68306	-423.25708	465.22141	13.33904	-1309.85754	258.83401	58.59515
408	3.392	957.68518	178.77068	1605.11670	-84.53800	285.62695	1315.92896	-828.02136	334.06744	1322.93066	-77.19235	505.05725	134.65707	677.26965	73.85954	4.16048	-431.13373	471.37918	8.87588	-1311.44409	261.66650	67.25515
409	3.400	958.49463	178.66989	1604.15552	-83.21141	285.15948	1313.63086	-826.68066	334.95627	1321.54431	-53.18454	509.66327	147.48779	653.77063	75.39394	2.50720	-444.31470	475.92563	6.05268	-1308.54346	264.19717	73.73061
410	3.408	959.50989	178.48639	1602.81226	-82.16795	284.84103	1310.83044	-825.35162	335.91351	1319.78394	-28.71472	513.85974	156.33017	628.76410	77.27065	2.03387	-462.92688	478.83151	4.73094	-1301.57813	265.98242	77.58382
411	3.417	960.76361	178.25320	1601.12598	-81.42467	284.65967	1307.65125	-824.14587	336.83276	1317.68616	-3.99600	517.39380	162.49097	603.25867	79.18852	2.00099	-485.96069	480.60016	4.34156	-1290.76428	266.53220	79.20941
412	3.425	962.29541	178.04483	1599.14893	-81.00970	284.57681	1304.19043	-823.17218	337.61328	1315.28577	21.02679	520.11926	166.45114	577.83246	81.05476	1.99798	-511.26947	481.88684	4.31203	-1275.90527	265.54272	78.79373
413	3.433	964.10693	177.92188	1596.94946	-80.96391	284.55911	1300.51404	-822.50812	338.18991	1312.62451	46.48758	521.95331	168.40416	552.66406	82.87317	1.86359	-536.87256	483.16489	4.29067	-1256.63403	263.12836	75.76411
414	3.442	966.13843	177.89998	1594.60535	-81.32961	284.61853	1296.67700	-822.17889	338.54785	1309.76379	72.56622	522.81470	168.65614	527.76514	84.65308	1.55485	-561.97083	484.65781	4.08635	-1232.80469	259.78314	69.64272
415	3.450	968.28271	177.98941	1592.19922	-82.12486	284.83655	1292.75671	-822.15308	338.71826	1306.78052	99.39520	522.64661	167.57710	503.11813	86.37068	1.11157	-586.59644	486.37024	3.63396	-1204.66052	256.09161	61.13584
416	3.458	970.43616	178.22816	1589.81506	-83.31908	285.35181	1288.87646	-822.35199	338.76505	1303.74915	127.01788	521.46100	165.43690	478.70392	88.01028	0.63101	-610.91919	488.15594	3.01591	-1172.78809	252.48940	52.08359
417	3.467	972.52771	178.63000	1587.53088	-84.82540	286.30273	1285.20117	-822.67114	338.76901	1300.74036	155.42567	519.42767	162.39539	454.49475	89.63622	0.18332	-635.06250	489.89532	2.43903	-1138.12134	249.24251	44.52191
418	3.475	974.48456	179.12901	1585.41638	-86.51518	287.73486	1281.90186	-823.01208	338.79715	1297.82813	184.58905	516.93689	158.59674	430.43982	91.34123	-0.22474	-659.16370	491.60858	2.11350	-1101.99402	246.52588	39.91228
419	3.483	976.20410	179.59843	1583.53491	-88.24171	289.53564	1279.11011	-823.30658	338.86707	1295.07703	214.46652	514.40363	154.16307	406.46274	93.10402	-0.59925	-683.31995	493.33224	2.08463	-1065.96545	244.48532	38.83839
420	3.492	977.58777	179.89606	1581.95020	-89.85748	291.47433	1276.89832	-823.51233	338.94888	1292.52307	245.01956	511.97818	149.10782	382.49445	94.80940	-0.92878	-707.49988	494.96619	2.19419	-1031.41541	243.26688	40.82185
421	3.500	978.58594	179.91307	1580.73474	-91.22578	293.32443	1275.29688	-823.59088	338.99695	1290.18433	276.17468	509.56793	143.33119	358.51917	96.40871	-1.19769	-731.60901	496.35770	2.23727	-999.11816	243.00565	44.45049
422	3.508	979.20978	179.62845	1579.96204	-92.23553	294.95337	1274.31689	-823.50641	338.96573	1288.08838	307.81512	507.06973	136.67526	334.56842	97.93466	-1.38783	-755.64758	497.52585	2.14577	-968.91248	243.77515	48.26915
423	3.517	979.51764	179.13708	1579.68115	-92.82152	296.32523	1273.95935	-823.25592	338.81635	1286.29602	339.96088	504.45654	128.97894	310.65308	99.39703	-1.47446	-779.73267	498.68301	2.01668	-939.81995	245.54918	51.70387
424	3.525	979.58417	178.63841	1579.89819	-92.98186	297.46786	1274.21509	-822.89246	338.53845	1284.91956	372.90182	501.72424	120.17560	286.71759	100.79633	-1.44798	-803.96454	499.98978	1.98184	-910.82092	248.24026	54.91164
425	3.533	979.46149	178.36307	1580.57507	-92.77603	298.44681	1275.06750	-822.50818	338.16541	1284.11316	407.00888	498.85315	110.40131	262.64972	102.19238	-1.34058	-828.35785	501.39240	2.06373	-881.53687	251.77654	57.96867
426	3.542	979.17200	178.43657	1581.63318	-92.29492	299.33612	1276.49280	-822.19122	337.75867	1284.02039	442.43475	495.78107	100.01157	238.31760	103.66713	-1.19749	-852.90240	502.72873	2.16321	-852.12231	256.11456	60.55222
427	3.550	978.74487	178.78847	1582.96814	-91.61887	300.18512	1278.45496	-821.98340	337.37686	1284.71289	478.97787	492.34692	89.47185	213.64786	105.27165	-1.02230	-877.59619	503.92786	2.18031	-822.78094	261.15594	62.28271
428	3.558	978.24640	179.21494	1584.47388	-90.79376	300.99402	1280.89612	-821.85797	337.05618	1286.18250	516.14197	488.25104	79.20386	188.69931	107.01559	-0.80349	-902.42230	505.11047	2.13311	-793.52106	266.66290	63.12304
429	3.567	977.79620	179.53290	1586.05884	-89.83393	301.71365	1283.73914	-821.72809	336.81381	1288.37646	553.31311	483.22784	69.57886	163.61963	108.85719	-0.58384	-927.35748	506.50476	2.15698	-764.17914	272.29169	63.40899
430	3.575	977.55078	179.67300	1587.65271	-88.73631	302.27332	1286.90283	-821.48303	336.66321	1291.22461	589.89685	477.34097	61.05586	138.50839	110.74068	-0.42651	-952.38837	508.25818	2.39576	-734.54095	277.70331	63.55147
431	3.583	977.62476	179.67761	1589.22424	-87.49620	302.62192	1290.31812	-821.03345	336.62161	1294.64392	625.33948	470.93765	54.15919	113.34409	112.65730	-0.31655	-977.49341	510.33865	2.86890	-704.47101	282.62848	63.75967
432	3.592	978.03607	179.65439	1590.79883	-86.11818	302.75757	1293.93481	-820.33801	336.70752	1298.53650	659.07251	464.41235	49.21376	88.03029	114.64400	-0.17821	-1002.66162	512.57294	3.41188	-673.99951	286.86655	64.04163
433	3.600	978.75079	179.68896	1592.42102	-84.61363	302.73059	1297.71265	-819.40198	336.93588	1302.78979	690.42749	458.19159	46.05387	62.48940	116.70882	0.01524	-1027.95459	514.76233	3.78896	-643.34082	290.26111	64.37641
434	3.608	979.74823	179.76236	1594.05835	-82.98854	302.61984	1301.59790	-818.25934	337.31961	1307.27661	718.61316	452.68625	43.88850	36.74818	118.75897	0.22092	-1053.46301	516.82239	3.90882	-612.85229	292.68744	64.80329
435	3.617	981.02490	179.77213	1595.57471	-81.23642	302.50119	1305.50818	-816.95734	337.87201	1311.85168	742.75378	448.07782	41.55321	10.99974	120.64064	0.45197	-1079.11865	518.85919	3.95273	-582.97046	294.06088	65.35883
436	3.625	982.55737	179.63354	1596.81250	-79.34402	302.42819	1309.33264	-815.55212	338.59662	1316.35022	761.97229	444.17728	38.05872	-14.34906	122.24922	0.96851	-1104.54358	521.08276	4.38810	-554.22339	294.31879	65.94431
437	3.633	984.26312	179.34006	1597.66260	-77.30683	302.43030	1312.94507	-814.11115	339.47723	1320.59778	775.71423	440.45251	32.94473	-38.65448	123.54433	2.33368	-1129.09045	523.59460	5.88570	-527.31860	293.40506	66.18246
438	3.642	986.00183	178.94336	1598.06934	-75.14686	302.52368	1316.21582	-812.71332	340.48996	1324.43433	784.13110	436.30759	26.39109	-61.11244	124.48421	5.15369	-1152.11426	526.27521	9.04288	-503.06937	291.32373	65.38898
439	3.650	987.62549	178.51062	1598.01892	-72.91925	302.72260	1319.02014	-811.43701	341.61514	1327.74097	787.89026	431.52161	19.22954	-80.94397	125.01180	9.75467	-1173.27588	528.94403	14.02251	-482.08920	288.14832	62.83862
440	3.658	989.03497	178.09308	1597.51929	-70.69820	303.03867	1321.24316	-810.33319	342.82355	1330.45276	787.52887	426.46924	12.50529	-97.54416	125.05547	16.26118	-1192.53503	531.58710	20.48223	-464.57825	283.92169	58.18257
441	3.667	990.21399	177.70999	1596.57068	-68.55691	303.47232	1322.78503	-809.39612	344.05554	1332.55164	783.12561	421.91675	6.66805	-110.35571	124.48981	24.98356	-1209.90576	534.23633	27.88432	-450.43420	278.63776	51.58407
442	3.675	991.21930	177.35808	1595.16040	-66.55772	303.99963	1323.56897	-808.56348	345.22061	1334.04944	774.41992	418.62659	1.41620	-118.35522	123.14182	36.40364	-1225.26782	536.57947	35.78960	-439.57101	272.36472	43.47460
443	3.683	992.13116	177.03731	1593.27771	-64.74907	304.56598	1323.55383	-807.75220	346.21643	1334.97021	761.13373	417.05432	-3.47497	-119.86377	120.91188	50.31904	-1238.20007	538.00513	43.87971	-432.15643	265.27512	34.29900
444	3.692	993.02185	176.77376	1590.92639	-63.16370	305.10577	1322.74622	-806.89868	346.96008	1335.34143	743.38647	417.21783	-7.53123	-113.58466	117.86868	65.06778	-1247.97571	538.24854	51.95564	-428.56726	257.57571	24.55382
445	3.700	993.94604	176.60649	1588.13904	-61.81829	305.58237	1321.21167	-805.97894	347.41873	1335.19202	721.86871	418.73346	-10.11571	-99.84985	114.09131	78.29746	-1253.96045	537.64160	59.86502	-429.15884	249.62576	15.07219
446	3.708	994.92810	176.54102	1584.98413	-60.71531	306.01233	1319.07007	-805.01202	347.61353	1334.54724	697.64117	420.94995	-11.30227	-80.34555	109.44019	88.69203	-1255.97839	536.61713	67.18677	-434.08920	242.22307	7.14629
447	3.717	995.98431	176.54016	1581.54041	-59.84631	306.45029	1316.46521	-804.05042	347.59888	1333.41870	671.90308	423.27084	-11.74809	-56.90811	103.74886	96.49086	-1254.19104	535.48218	73.30132	-443.35223	236.59065	1.97186
448	3.725	997.16907	176.55531	1577.86841	-59.20137	306.95105	1313.52283	-803.16406	347.44568	1331.80872	645.77222	425.47537	-11.94771	-30.93188	97.31071	102.47537	-1248.74280	534.63861	77.89752	-457.10931	233.71045	-0.29336
449	3.733	998.56006	176.53511	1574.01587	-58.79127	307.53799	1310.32544	-802.42303	347.23886	1329.73279	619.96692	427.56268	-12.09570	-3.40683	90.93665	107.04749	-1239.49963	534.50323	80.88361	-475.72745	233.54964	-0.69389
450	3.742	1000.20032	176.42984	1570.04224	-58.66413	308.18591	1306.91724	-801.88654	347.07486	1327.23108	594.70288	429.48602	-12.35080	24.99533	85.49290	110.18304	-1225.97449	535.19415	81.79259	-498.74329	235.16454	-0.53375
451	3.750	1002.06635	176.22836	1566.03442	-58.89038	308.82642	1303.33337	-801.59717	347.04193	1324.36523	569.90192	431.26208	-12.78920	53.86769	81.50060	111.73396	-1207.58655	536.50793	79.89162	-524.16370	237.51172	-0.49962
452	3.758	1004.06592	175.96111	1562.09644	-59.52597	309.37128	1299.63000	-801.57520	347.19452	1321.21387	545.37354	433.05524	-13.30164	82.98212	79.06676	111.61766	-1184.15955	538.15063	75.06088	-549.75330	239.95117	-0.71748
453	3.767	1006.05469	175.64743	1558.33362	-60.58229	309.73480	1295.89893	-801.81708	347.54828	1317.87073	520.91870	435.01450	-13.72503	112.19540	78.01584	109.89189	-1156.16162	539.85876	68.26419	-574.56958	242.23317	-1.17874
454	3.775	1007.86237	175.29007	1554.86841	-62.01712	309.84967	1292.25903	-802.29974	348.09601	1314.43909	496.45578	437.14685	-14.00159	141.41154	78.02934	106.77810	-1124.50244	541.36877	61.08203	-598.82867	244.36017	-1.82114
455	3.783	1009.31201	174.90993	1551.85046	-63.74884	309.68332	1288.82910	-802.98132	348.82764	1311.02393	472.02341	439.34796	-14.21025	170.63344	78.70995	102.62447	-1090.18555	542.40723	54.91198	-622.97998	246.43242	-2.42836
456	3.792	1010.24365	174.52859	1549.42126	-65.68456	309.25336	1285.70667	-803.79163	349.73093	1307.72363	447.65424	441.51910	-14.47277	200.03711	79.66223	97.83269	-1054.05176	542.73578	50.45262	-647.21814	248.52240	-2.74739
457	3.800	1010.55469	174.14772	1547.68286	-67.73988	308.63058	1282.96570	-804.63177	350.76913	1304.61462	423.35507	443.62531	-14.82408	229.95134	80.60352	92.77621	-1016.70343	542.26038	47.70233	-671.51599	250.65193	-2.73987
458	3.808	1010.21667	173.78413	1546.71167	-69.83719	307.91669	1280.66687	-805.40216	351.87964	1301.73975	399.17001	445.65366	-15.19250	260.72699	81.34717	87.73479	-978.60870	541.11224	46.38723	-695.80414	252.80081	-2.60951
459	3.817	1009.23004	173.48914	1546.58081	-71.89224	307.21280	1278.86438	-806.04382	353.01889	1299.12415	375.13379	447.59302	-15.50292	292.60233	81.74593	82.81355	-940.24091	539.49542	46.32015	-720.07336	254.91779	-2.57572
460	3.825	1007.58508	173.30093	1547.34998	-73.81006	306.60318	1277.60706	-806.55792	354.20129	1296.81030	351.21365	449.42154	-15.75468	325.68005	81.76697	77.83548	-902.23645	537.47394	47.40002	-744.37219	256.96466	-2.69350
461	3.833	1005.29028	173.17833	1549.03186	-75.49939	306.14362	1276.93420	-806.98840	355.48322	1294.87354	327.33408	451.09662	-15.97652	360.03687	81.51816	72.41824	-865.53552	534.98859	49.40071	-768.72424	258.94489	-2.85869
462	3.842	1002.41071	173.00763	1551.58118	-76.89594	305.83966	1276.86438	-807.37891	356.91504	1293.40979	303.36169	452.66245	-16.12457	395.81598	81.13696	66.29952	-831.09045	531.95483	51.76827	-793.09747	260.85980	-2.91905
463	3.850	999.07806	172.70192	1554.90308	-77.97661	305.64246	1277.38708	-807.73712	358.50626	1292.50854	279.11154	454.30441	-16.08095	433.14514	80.69121	59.62768	-799.12231	528.28284	53.75507	-817.48083	262.66638	-2.80739
464	3.858	995.47711	172.27216	1558.86279	-78.75546	305.48831	1278.46912	-808.02820	360.22357	1292.23657	254.48444	456.17178	-15.79537	471.90390	80.12421	52.99694	-768.84271	523.89355	54.86281	-841.93060	264.34393	-2.60360
465	3.867	991.78613	171.78363	1563.31177	-79.26430	305.34668	1280.06592	-808.19879	362.00693	1292.63965	229.56036	458.21991	-15.37307	511.54361	79.28453	47.23291	-739.10382	518.74402	55.02833	-866.53784	266.01740	-2.46376
466	3.875	988.11877	171.28241	1568.12012	-79.53010	305.23291	1282.12708	-808.21130	363.77734	1293.74915	204.48940	460.29507	-14.96289	551.18903	78.03917	43.09872	-709.16974	512.87347	54.43133	-891.37610	267.90863	-2.46656
467	3.883	984.53314	170.77509	1573.19812	-79.56262	305.18765	1284.59875	-808.05670	365.44412	1295.57312	179.36041	462.26080	-14.63080	589.89722	76.35840	41.05404	-678.83521	506.45468	53.35047	-916.42834	270.01981	-2.50651
468	3.892	981.06256	170.23964	1578.49792	-79.35531	305.24655	1287.42798	-807.74084	366.92096	1298.06970	154.22076	463.99310	-14.38159	626.75342	74.31569	41.03286	-648.09131	499.73700	52.17012	-941.58173	272.00705	-2.39150
469	3.900	977.72168	169.65073	1583.98352	-78.89449	305.41776	1290.56274	-807.27264	368.13547	1301.14172	129.08025	465.42978	-14.20522	660.89197	71.98717	42.35703	-616.91931	492.91159	51.31565	-966.75891	273.56042	-2.06276
470	3.908	974.52002	169.01328	1589.59705	-78.16975	305.67529	1293.94629	-806.66638	369.03903	1304.66260	103.86005	466.66229	-14.08894	691.64276	69.45039	43.98449	-585.40063	486.07663	51.09398	-992.00507	274.74484	-1.65047
471	3.917	971.47681	168.35492	1595.25403	-77.17772	305.97247	1297.51099	-805.94147	369.61813	1308.49451	78.44604	467.88104	-14.04516	718.55347	66.96338	44.96246	-553.90485	479.30600	51.56604	-1017.42120	275.85934	-1.34288
472	3.925	968.60211	167.69328	1600.84814	-75.92020	306.26199	1301.17908	-805.12006	369.88937	1312.48853	52.79248	469.25061	-14.09682	741.11017	64.84991	44.78230	-523.15527	472.69617	52.48434	-1043.03833	277.09399	-1.22420
473	3.933	965.87756	167.04538	1606.26367	-74.40408	306.50452	1304.86377	-804.23059	369.89529	1316.48816	26.98438	470.78680	-14.11747	758.62433	63.12928	43.40183	-494.11658	466.39127	53.31742	-1068.73486	278.37805	-1.14961
474	3.942	963.27051	166.44257	1611.39856	-72.64489	306.66644	1308.46729	-803.31580	369.70731	1320.33643	1.30103	472.28613	-13.50367	770.66125	61.56884	40.98393	-467.69781	460.61551	53.41645	-1094.20007	279.47217	-0.69306
475	3.950	960.74011	165.90923	1616.17578	-70.67255	306.72009	1311.87573	-802.43420	369.40945	1323.87915	-23.64819	473.43820	-10.99408	777.50513	60.04274	37.79760	-444.47565	455.70999	52.26718	-1118.92725	280.13358	0.79019
476	3.958	958.23517	165.44879	1620.53784	-68.53854	306.64972	1314.95837	-801.64496	369.06754	1326.97229	-46.74130	474.17294	-4.95651	780.01624	58.59902	34.36728	-424.69250	452.16522	49.68448	-1142.36133	280.28839	3.89555
477	3.967	955.71521	165.04059	1624.44043	-66.31858	306.45224	1317.57886	-800.97900	368.71933	1329.50842	-66.32742	475.01709	6.19455	778.99084	57.26032	31.25185	-408.40961	450.53217	45.85875	-1164.19336	280.16205	8.77666
478	3.975	953.17737	164.63918	1627.84851	-64.10254	306.12531	1319.61023	-800.41644	368.39294	1331.44250	-80.40558	476.88577	23.60988	774.65424	55.92416	28.32846	-395.57306	451.20483	41.23883	-1184.46960	280.22662	15.05349
479	3.983	950.65973	164.19464	1630.72876	-61.97562	305.66321	1320.94592	-799.88513	368.13367	1332.78577	-86.74805	480.25974	47.14227	766.78680	54.47902	24.58788	-386.06525	454.30237	36.32851	-1203.32813	280.92285	22.21208
480	3.992	948.21796	163.67438	1633.04956	-60.00200	305.07562	1321.51111	-799.28375	368.01758	1333.57385	-83.44867	484.71478	74.36247	755.26831	53.00207	19.18726	-379.85126	459.68164	31.50407	-1220.58887	282.35965	30.04292
481	4.000	945.90247	163.08009	1634.78857	-58.21630	304.40265	1321.27551	-798.52441	368.13715	1333.84143	-70.48825	489.47418	100.90381	740.31946	51.85678	12.76363	-377.08527	466.90341	26.89018	-1235.55225	284.31873	38.63591
482	4.008	943.75867	162.45355	1635.94092	-56.62537	303.70404	1320.26013	-797.57306	368.56427	1333.61292	-50.62259	494.21399	122.63725	722.22339	51.51588	7.17445	-378.06726	475.15802	22.34794	-1247.14160	286.49304	48.01839
483	4.017	941.83600	161.83565	1636.53101	-55.22404	303.03824	1318.53857	-796.46204	369.31000	1332.89709	-27.67834	499.03296	137.97072	701.14667	52.18224	3.76364	-383.14594	483.32382	17.69771	-1254.26758	288.57559	57.74203
484	4.025	940.19556	161.22824	1636.61304	-54.01595	302.44824	1316.22791	-795.27435	370.31070	1331.68994	-4.10895	503.85785	147.98203	677.51093	53.61818	2.40939	-392.66040	490.27036	13.10383	-1256.29834	290.22205	66.65557
485	4.033	938.92450	160.62341	1636.24707	-53.02430	301.95694	1313.46472	-794.11774	371.45432	1329.98621	19.43744	508.25967	154.51656	652.28479	55.38482	2.20288	-406.84900	495.27710	9.17206	-1253.36401	291.10934	73.33448
486	4.042	938.12799	160.04172	1635.47815	-52.29298	301.56873	1310.37390	-793.10870	372.61789	1327.79126	43.07764	511.79541	158.63167	626.57300	57.18290	2.31880	-425.59247	498.28696	6.50294	-1246.08948	290.96552	77.12730
487	4.050	937.88635	159.51300	1634.34265	-51.88480	301.27744	1307.04993	-792.36462	373.69470	1325.12683	66.98621	514.27051	160.62549	601.04871	58.95095	2.28045	-448.04474	499.88211	5.18634	-1234.90540	289.49271	78.47314
488	4.058	938.22583	159.04526	1632.87878	-51.87500	301.07550	1303.55713	-791.98932	374.61755	1322.03479	91.32858	515.67139	160.70859	575.87939	60.74659	1.96516	-472.62695	500.92905	4.77563	-1219.67737	286.48053	77.79917
489	4.067	939.12317	158.63133	1631.13135	-52.33433	300.96387	1299.94055	-792.05023	375.36807	1318.58325	116.30440	516.04163	159.27975	551.00220	62.59814	1.49947	-497.76453	502.03128	4.64887	-1200.00159	282.09802	74.63512
490	4.075	940.51575	158.26932	1629.15710	-53.30154	300.96564	1296.24756	-792.56244	375.96042	1314.87354	142.07037	515.45959	156.78517	526.36017	64.44447	1.07243	-522.67120	503.34314	4.39078	-1175.70898	276.88177	68.41294
491	4.083	942.31256	157.96686	1627.02466	-54.75935	301.14301	1292.55359	-793.48682	376.41602	1311.03979	168.64832	514.03754	153.55148	501.94058	66.19890	0.77763	-547.27399	504.83380	3.91832	-1147.08606	271.40619	59.80323
492	4.092	944.40198	157.71997	1624.81018	-56.63153	301.61090	1288.97083	-794.74023	376.75833	1307.22974	195.96657	511.89069	149.75102	477.70313	67.83572	0.56087	-571.68958	506.47275	3.35622	-1114.86865	266.09937	50.82093
493	4.100	946.63641	157.49222	1622.60779	-58.79807	302.50873	1285.63489	-796.20654	377.03839	1303.57239	223.97040	509.11655	145.42738	453.57123	69.38380	0.30959	-596.00720	508.20581	2.89449	-1080.28772	261.30658	43.80607
494	4.108	948.81055	157.23441	1620.54675	-61.11268	303.91229	1282.68176	-797.74615	377.34970	1300.15283	252.62769	505.82092	140.53854	429.49487	70.87172	-0.02794	-620.28821	509.95486	2.67884	-1045.07080	257.31107	40.40881
495	4.117	950.67810	156.91650	1618.78552	-63.42108	305.75116	1280.22754	-799.21881	377.77451	1297.01245	281.86343	502.13281	135.00249	405.46503	72.31346	-0.41338	-644.54346	511.63229	2.69320	-1011.04504	254.25456	41.00689
496	4.125	952.01221	156.53973	1617.46790	-65.58400	307.81180	1278.35681	-800.51416	378.29596	1294.16492	311.55685	498.16895	128.74300	381.48093	73.74060	-0.76215	-668.74237	513.12488	2.75862	-979.44714	252.19977	44.54090
497	4.133	952.67218	156.13242	1616.67920	-67.50025	309.82846	1277.11755	-801.56415	378.77579	1291.60925	341.64554	494.01721	121.74052	357.54013	75.19209	-1.01095	-692.87024	514.35144	2.69614	-950.46698	251.22830	49.15250
498	4.142	952.63312	155.72362	1616.44092	-69.12356	311.59201	1276.52319	-802.34540	379.02570	1289.35767	372.25552	489.72089	114.03659	333.64459	76.65402	-1.15634	-716.96008	515.36090	2.48806	-923.29626	251.35638	53.48030
499	4.150	951.97614	155.32336	1616.72876	-70.46466	313.00516	1276.55737	-802.89282	378.91068	1287.48267	403.65698	485.23599	105.73783	309.78510	78.09761	-1.22697	-741.07275	516.33575	2.27761	-896.69641	252.50800	57.28419
500	4.158	950.85596	154.93436	1617.49353	-71.57115	314.08109	1277.17957	-803.29663	378.41513	1286.13464	436.05008	480.49115	97.04207	285.89392	79.55399	-1.23079	-765.24640	517.46082	2.20699	-869.80920	254.61563	60.78040
501	4.167	949.44904	154.56970	1618.67810	-72.49522	314.90808	1278.33423	-803.65802	377.64078	1285.48926	469.43713	475.44162	88.15414	261.83942	81.07576	-1.15607	-789.48505	518.78430	2.27442	-842.49304	257.62015	63.82941
502	4.175	947.90405	154.25946	1620.22107	-73.26669	315.58997	1279.95850	-804.03424	376.73618	1285.66736	503.66214	469.93738	79.20462	237.51582	82.68372	-1.00706	-813.80609	520.23560	2.37183	-814.95728	261.39969	65.98834
503	4.183	946.33429	154.03073	1622.04993	-73.87778	316.19000	1281.98950	-804.41608	375.80676	1286.70239	538.47864	463.75992	70.42136	212.92294	84.35899	-0.79510	-838.26733	521.69385	2.40165	-787.31970	265.73718	67.04821
504	4.192	944.83124	153.86684	1624.08643	-74.28403	316.71259	1284.37427	-804.74298	374.88373	1288.56409	573.53436	456.94510	62.33145	188.13736	86.09142	-0.53309	-862.93866	523.05060	2.33868	-759.50873	270.35663	67.26672
505	4.200	943.47369	153.70509	1626.25708	-74.42294	317.12521	1287.07983	-804.93774	373.96204	1291.18933	608.31921	449.86197	55.62570	163.23639	87.94316	-0.27508	-887.83350	524.36505	2.26618	-731.36035	275.01904	67.11530
506	4.208	942.33014	153.48865	1628.49524	-74.24001	317.39478	1290.09595	-804.93896	373.05066	1294.49597	642.12488	443.01031	50.82587	138.25243	89.96150	-0.08804	-912.86945	525.86237	2.33364	-702.73889	279.56952	66.91774
507	4.217	941.44263	153.19777	1630.73560	-73.71042	317.51266	1293.42163	-804.71881	372.19525	1298.39148	674.04346	436.85046	47.98744	113.17060	92.06717	0.03687	-937.93970	527.71887	2.63555	-673.63782	283.87982	66.75937
508	4.225	940.81177	152.83252	1632.90405	-72.84706	317.49866	1297.03723	-804.28644	371.47110	1302.77490	703.14856	431.61597	46.50468	87.95412	94.14934	0.16132	-963.01953	529.96307	3.15155	-644.24127	287.79626	66.64401
509	4.233	940.41040	152.39307	1634.91394	-71.69154	317.39404	1300.88550	-803.68140	370.96030	1307.53052	728.76062	427.24384	45.28043	62.57512	96.19458	0.30809	-988.18677	532.42352	3.72294	-614.91986	291.19958	66.62422
510	4.242	940.20581	151.87564	1636.67822	-70.29680	317.25299	1304.86816	-802.95532	370.72794	1312.52063	750.43750	423.54883	43.25636	37.09326	98.21761	0.51415	-1013.53528	534.79779	4.13740	-586.17419	294.06244	66.77726
511	4.250	940.16919	151.27016	1638.12012	-68.71486	317.12689	1308.85510	-802.15021	370.80557	1317.58325	767.78528	420.31653	39.80359	11.79794	100.13698	1.01766	-1039.03748	536.98444	4.38754	-558.58667	296.37036	67.08289
512	4.258	940.27496	150.56519	1639.17371	-66.99327	317.04617	1312.69617	-801.29089	371.18536	1322.53821	780.55243	417.23367	34.77562	-12.71706	101.79657	2.32915	-1064.43542	539.18524	4.82391	-532.76526	298.01135	67.30860
513	4.267	940.49567	149.76602	1639.77698	-65.17448	317.01630	1316.23682	-800.39758	371.82785	1327.20850	788.95074	413.96820	28.48909	-35.62585	103.04684	5.03913	-1089.20911	541.60925	6.09193	-509.25058	298.77588	67.01995
514	4.275	940.80389	148.91440	1639.87268	-63.29872	317.02997	1319.33630	-799.50281	372.67773	1331.44934	793.56799	410.46149	21.73347	-56.03964	103.80925	9.54542	-1112.71704	544.21918	8.87116	-488.45071	298.45157	65.72313
515	4.283	941.17896	148.08978	1639.42151	-61.41165	317.07727	1321.88245	-798.66010	373.67178	1335.16077	794.73694	407.11658	15.46867	-73.23676	104.10289	16.01923	-1134.51245	546.77808	13.42060	-470.61365	296.89764	63.03268
516	4.292	941.60883	147.37100	1638.40552	-59.56820	317.14948	1323.79358	-797.93329	374.73718	1338.28259	792.15051	404.51053	10.03391	-86.74670	103.89914	24.68214	-1154.51025	549.08282	19.38607	-455.82370	294.05334	58.79287
517	4.300	942.08527	146.78221	1636.81335	-57.82996	317.24243	1325.01331	-797.36261	375.79178	1340.78992	785.17065	402.84680	4.79157	-95.91467	102.93571	35.96607	-1172.80579	551.08044	26.20048	-444.07822	289.92957	53.10313
518	4.308	942.60248	146.28406	1634.62939	-56.26086	317.35486	1325.50781	-796.93408	376.74988	1342.68860	773.32123	401.99298	-0.80149	-99.43301	100.86916	49.88232	-1189.35583	552.78448	33.57423	-435.43173	284.63959	46.20244
519	4.317	943.16895	145.81158	1631.84863	-54.92090	317.47943	1325.26782	-796.58356	377.53607	1344.00354	756.63452	401.97217	-6.01604	-96.01382	97.61345	65.05769	-1203.71643	554.19336	41.46844	-430.08405	278.45178	38.31854
520	4.325	943.82495	145.30630	1628.49365	-53.85706	317.59814	1324.31226	-796.23694	378.09973	1344.75842	735.84839	402.91071	-9.58885	-85.65384	93.29004	79.11151	-1215.01611	555.25507	49.65915	-428.33313	271.74728	29.67597
521	4.333	944.64728	144.72694	1624.61536	-53.09594	317.69873	1322.69238	-795.85498	378.41852	1344.95874	712.15375	404.67047	-11.26372	-69.67676	87.91249	90.35600	-1222.37402	555.83411	57.49671	-430.47070	264.94122	20.68771
522	4.342	945.73596	144.06441	1620.28223	-52.64304	317.79736	1320.49536	-795.45227	378.49725	1344.58545	686.74573	406.90466	-11.79957	-49.72540	81.46947	98.62689	-1225.45410	555.86377	64.17472	-436.72156	258.55975	12.19382
523	4.350	947.18848	143.35559	1615.57190	-52.49032	317.93695	1317.83594	-795.08893	378.36426	1343.60437	660.66736	409.28030	-11.93929	-27.13199	74.32501	104.49962	-1224.58545	555.60699	69.24165	-447.17914	253.36792	5.44352
524	4.358	949.07404	142.65332	1610.55847	-52.62876	318.16141	1314.83142	-794.84503	378.06827	1341.98865	634.65387	411.53506	-12.02321	-2.82748	67.26334	108.38490	-1220.36133	555.62628	72.88098	-461.76968	250.20313	1.46359
525	4.367	951.42303	141.96530	1605.29932	-53.05886	318.49234	1311.57959	-794.79401	377.67975	1339.74219	608.97620	413.51599	-12.22994	22.62518	61.07874	110.42072	-1213.04895	556.50598	75.54721	-480.37421	249.42772	0.19568
526	4.375	954.22369	141.24706	1599.84583	-53.79346	318.92010	1308.15479	-794.98633	377.28754	1336.91394	583.60907	415.24805	-12.67370	48.90082	56.20060	110.71355	-1202.25940	558.56024	77.11517	-502.67816	250.55858	0.43508
527	4.383	957.40363	140.45053	1594.27051	-54.85186	319.40018	1304.62219	-795.44733	376.98511	1333.59351	558.48657	416.89386	-13.30351	75.74763	52.66344	109.46573	-1187.19165	561.66675	76.62199	-527.57727	252.62357	0.74344
528	4.392	960.81830	139.54393	1588.67554	-56.24939	319.84869	1301.05127	-796.18091	376.85440	1329.88953	533.59460	418.59564	-13.91884	102.92456	50.30348	106.95679	-1167.29858	565.38800	73.20459	-553.31635	254.84113	0.38114
529	4.400	964.26678	138.51089	1583.18335	-57.98683	320.14343	1297.51782	-797.17432	376.95029	1325.91150	508.92395	420.39819	-14.34161	130.24078	48.90464	103.48721	-1142.76245	569.19373	67.17287	-578.63794	256.91367	-0.50965
530	4.408	967.52350	137.35965	1577.93701	-60.04293	320.15207	1294.09375	-798.40094	377.29132	1321.76770	484.40277	422.32141	-14.55626	157.63065	48.20724	99.36790	-1114.36328	572.60175	59.98558	-603.34021	258.88150	-1.38974
531	4.417	970.38391	136.12073	1573.10474	-62.37304	319.79169	1290.83887	-799.81787	377.85596	1317.56458	459.93713	424.40442	-14.70313	185.20650	47.91343	94.90436	-1083.05408	575.27692	53.30084	-627.72766	260.87213	-1.88977
532	4.425	972.69434	134.83257	1568.86792	-64.91615	319.07886	1287.80835	-801.35754	378.58633	1313.39612	435.49283	426.62848	-14.95273	213.25423	47.76358	90.34724	-1049.72986	577.01953	48.12383	-652.03076	262.96265	-2.00517
533	4.433	974.33069	133.51147	1565.39221	-67.60471	318.12177	1285.06641	-802.92236	379.41727	1309.34070	411.10178	428.87909	-15.34917	242.12038	47.62378	85.83533	-1015.19836	577.74524	44.68941	-676.32422	265.15778	-1.95442
534	4.442	975.18878	132.12955	1562.79822	-70.36363	317.07446	1282.68896	-804.40442	380.32071	1305.47766	386.81750	431.03781	-15.76693	272.04095	47.50823	81.31970	-980.13245	577.56171	42.85505	-700.63776	267.40768	-1.95836
535	4.450	975.23236	130.64316	1561.14124	-73.09908	316.09665	1280.75122	-805.72961	381.32813	1301.90625	362.68137	433.04117	-16.06618	303.09885	47.50438	76.57382	-944.99274	576.70532	42.42253	-724.98712	269.62952	-2.08495
536	4.458	974.53394	129.04518	1560.40967	-75.69643	315.31787	1279.31299	-806.88708	382.52011	1298.74048	338.69330	434.86014	-16.25480	335.32205	47.66115	71.37650	-910.07190	575.31342	43.19471	-749.36603	271.74341	-2.23628
537	4.467	973.24786	127.38150	1560.53967	-78.04128	314.80182	1278.41113	-807.91254	383.98886	1296.08228	314.76746	436.53870	-16.40739	368.73990	47.93307	65.71972	-875.72473	573.34949	44.92575	-773.77771	273.72583	-2.28492
538	4.475	971.52191	125.71700	1561.43469	-80.05464	314.53815	1278.05627	-808.85052	385.77411	1294.01538	290.73749	438.23199	-16.48152	403.32184	48.22156	59.85463	-842.54596	570.71979	47.26550	-798.24097	275.61911	-2.20668
539	4.483	969.42688	124.08824	1562.98511	-81.71554	314.46887	1278.23584	-809.72479	387.81427	1292.62769	266.44592	440.08261	-16.35732	438.89316	48.47013	54.18744	-811.13135	567.37878	49.73609	-822.77423	277.47791	-2.08613
540	4.492	966.98718	122.48813	1565.08704	-83.05033	314.53210	1278.92188	-810.52350	389.97043	1292.00635	241.82457	442.07184	-16.03435	475.15781	48.67212	49.17010	-781.55157	563.30786	51.79413	-847.40796	279.34167	-2.03288
541	4.500	964.25903	120.89926	1567.65039	-84.09896	314.69434	1280.07849	-811.20264	392.10437	1292.20605	216.90349	444.08710	-15.65700	511.79349	48.79985	45.25344	-753.17700	558.42761	52.99738	-872.18085	281.27896	-2.08587
542	4.508	961.34924	119.33636	1570.58386	-84.88557	314.95300	1281.66663	-811.70984	394.12970	1293.23071	191.75867	446.07727	-15.35303	548.45813	48.80224	42.84599	-725.13354	552.65161	53.19016	-897.10999	283.35416	-2.16576
543	4.517	958.37329	117.83677	1573.78882	-85.41013	315.32367	1283.64856	-812.00873	396.00208	1295.03284	166.47897	448.01086	-15.14822	584.67529	48.62723	42.18296	-696.88660	546.07166	52.56042	-922.16852	285.46313	-2.11623
544	4.525	955.42358	116.42040	1577.17139	-85.65718	315.82721	1285.98938	-812.09058	397.68872	1297.52539	141.16176	449.77805	-15.01113	619.69897	48.26418	43.09930	-668.33765	538.97632	51.52028	-947.30408	287.34778	-1.83788
545	4.533	952.56793	115.08600	1580.64453	-85.60988	316.46967	1288.65430	-811.97192	399.15741	1300.60352	115.83835	451.29730	-14.89095	652.53113	47.84195	44.89268	-639.52393	531.65375	50.50537	-972.49738	288.85147	-1.39816
546	4.542	949.84814	113.82583	1584.12231	-85.26086	317.22791	1291.60107	-811.68158	400.38406	1304.15796	90.45285	452.60544	-14.76385	682.18646	47.58504	46.53595	-610.45740	524.26038	49.84006	-997.77527	290.04187	-0.97093
547	4.550	947.28613	112.61295	1587.53101	-84.61447	318.05566	1294.77246	-811.24957	401.35425	1308.07153	64.95660	453.80875	-14.68245	707.96753	47.63149	47.20777	-581.24170	516.84924	49.69546	-1023.18811	291.12219	-0.69150
548	4.558	944.89630	111.39943	1590.82129	-83.68263	318.89706	1298.09534	-810.70447	402.05411	1312.21204	39.31097	455.07074	-14.71949	729.47186	47.95665	46.66072	-552.24561	509.44867	50.05514	-1048.80249	292.28503	-0.57091
549	4.567	942.67279	110.15236	1593.95300	-82.48078	319.69424	1301.48279	-810.07721	402.47070	1316.42810	13.47815	456.54974	-14.82333	746.44653	48.39907	45.06208	-524.15820	502.16241	50.66152	-1074.62109	293.55609	-0.46403
550	4.575	940.58002	108.86566	1596.86243	-81.02700	320.39691	1304.83508	-809.40985	402.60687	1320.54651	-12.41357	458.25732	-14.63023	758.81641	48.73551	42.60874	-497.86298	495.22534	50.99150	-1100.41382	294.76480	-0.03854
551	4.583	938.56885	107.53410	1599.45007	-79.34554	320.97638	1308.04126	-808.76147	402.48828	1324.38013	-37.85825	459.99817	-13.31418	766.86371	48.84466	39.43318	-474.19019	488.96109	50.36948	-1125.64282	295.70166	1.27112
552	4.592	936.59436	106.14374	1601.60327	-77.47604	321.42361	1310.98364	-808.19904	402.16467	1327.75403	-61.86490	461.55246	-9.62961	771.19922	48.76326	35.81213	-453.70734	483.76404	48.25202	-1149.64282	296.28696	4.13014
553	4.600	934.62549	104.68599	1603.24377	-75.47973	321.72797	1313.54626	-807.76984	401.71637	1330.53955	-83.00372	463.10269	-2.13182	772.36084	48.52986	32.18002	-436.65234	480.13156	44.50918	-1171.98108	296.63763	8.85726
554	4.608	932.64746	103.17680	1604.35779	-73.43178	321.86932	1315.62012	-807.47095	401.25165	1332.67822	-99.61725	465.38486	10.50164	770.36847	48.07167	28.66685	-423.00159	478.59137	39.48544	-1192.67261	297.05707	15.12700
555	4.617	930.66370	101.66339	1604.96912	-71.40715	321.83551	1317.10547	-807.23535	400.89063	1334.18188	-109.91931	469.14679	28.98784	764.77734	47.24806	24.72378	-412.57330	479.46600	33.78735	-1211.97791	297.92148	22.29607
556	4.625	928.70203	100.19755	1605.09302	-69.47155	321.64337	1317.91626	-806.95111	400.74683	1335.10291	-111.94467	474.49384	52.73975	755.23566	46.02082	19.63692	-405.13989	482.67566	27.97246	-1229.93921	299.46222	30.01113
557	4.633	926.81982	98.79943	1604.72742	-67.67757	321.34320	1317.98962	-806.50360	400.91638	1335.49939	-104.31961	480.84250	79.14327	741.85925	44.70940	13.63440	-400.65662	487.86176	22.39580	-1246.09473	301.65601	38.40775
558	4.642	925.09332	97.45538	1603.87622	-66.06375	321.00323	1317.30151	-805.82141	401.46396	1335.41846	-87.92319	487.41522	103.83749	724.98804	43.95707	8.13314	-399.51025	494.62402	17.28183	-1259.54126	304.31689	47.72359
559	4.650	923.59772	96.14210	1602.56763	-64.65908	320.68732	1315.88257	-804.90973	402.39597	1334.89404	-66.10791	493.76700	122.85303	704.82806	44.22632	4.49100	-402.45874	502.33044	12.85459	-1269.21802	307.17004	57.67442
560	4.658	922.40344	94.84229	1600.85645	-63.49083	320.44147	1313.82178	-803.85577	403.64191	1333.94849	-42.48901	499.77496	134.91034	681.73608	45.44268	2.83323	-410.24707	509.73541	9.36617	-1274.32727	309.84766	67.09977
561	4.667	921.59131	93.54633	1598.81152	-62.59045	320.29541	1311.24878	-802.80408	405.07153	1332.59155	-18.91296	505.21930	141.40425	656.69971	47.21696	2.38337	-423.28156	515.35565	6.99258	-1274.73169	311.93890	74.39170
562	4.675	921.25012	92.24811	1596.49731	-61.99866	320.26541	1308.30420	-801.91882	406.53918	1330.82263	4.41177	509.70016	144.53253	631.01752	49.18834	2.37042	-441.44458	518.56439	5.65399	-1270.93335	313.05914	78.66199
563	4.683	921.44244	90.94712	1593.95935	-61.76944	320.35489	1305.10986	-801.34979	407.92392	1328.63989	27.79398	512.92615	145.81477	605.56360	51.12671	2.33925	-463.74274	520.00653	5.00285	-1263.50476	312.84229	80.43218
564	4.692	922.17566	89.67061	1591.22449	-61.96511	320.56357	1301.74976	-801.20764	409.15320	1326.05603	51.47192	514.87042	145.89594	580.59021	52.93664	2.09538	-488.29108	520.80579	4.66652	-1252.52637	310.94135	80.75706
565	4.700	923.39838	88.47867	1588.32141	-62.64287	320.90045	1298.26917	-801.54822	410.20856	1323.11194	75.57318	515.70300	144.99478	556.01160	54.61995	1.66321	-513.28143	521.70215	4.40562	-1237.62488	307.21283	79.76109
566	4.708	925.01251	87.40833	1585.31384	-63.83965	321.38855	1294.69946	-802.36609	411.10971	1319.88184	100.19983	515.61169	143.24106	531.68127	56.19815	1.19899	-537.89343	522.89618	4.07582	-1218.45166	301.93353	76.56202
567	4.717	926.89337	86.42143	1582.31958	-65.55529	322.07657	1291.09412	-803.59998	411.88528	1316.46973	125.49440	514.62653	140.72697	507.51297	57.68150	0.83916	-562.11853	524.29950	3.62235	-1195.02686	295.70221	70.67065
568	4.725	928.90106	85.43530	1579.48157	-67.73981	323.06046	1287.54883	-805.15350	412.55417	1312.99426	151.60956	512.69128	137.50482	483.48907	59.06685	0.60228	-586.14850	525.77435	3.11665	-1167.75940	289.13742	63.00340
569	4.733	930.87494	84.38333	1576.92786	-70.29736	324.47345	1284.18982	-806.91486	413.13208	1309.56567	178.62045	509.87531	133.62250	459.61517	60.35819	0.39823	-610.09625	527.20776	2.69513	-1137.35107	282.72180	55.41034
570	4.742	932.63666	83.24092	1574.76477	-73.10170	326.41272	1281.14954	-808.76678	413.64508	1306.26990	206.47789	506.37958	129.10075	435.86685	61.61411	0.11839	-633.99817	528.53247	2.44435	-1104.69910	276.78607	49.53041
571	4.750	934.01025	82.02697	1573.08875	-76.00912	328.84424	1278.54590	-810.58875	414.12564	1303.16064	235.04950	502.41260	123.91307	412.16498	62.91057	-0.25266	-657.85797	529.76727	2.34469	-1070.69141	271.50482	46.12693
572	4.758	934.85205	80.77837	1571.98328	-78.86907	331.57404	1276.47363	-812.27026	414.59579	1300.26257	264.21191	498.13852	118.05498	388.43372	64.24985	-0.61820	-681.68665	530.97137	2.28413	-1035.96460	266.96869	45.11446
573	4.767	935.08270	79.51513	1571.50708	-81.54163	334.32153	1275.00146	-813.74573	415.04111	1297.59778	293.89532	493.66074	111.60741	364.67453	65.57990	-0.87330	-705.53198	532.16797	2.15421	-1000.93903	263.34491	45.91188
574	4.775	934.69696	78.24830	1571.68445	-83.91948	336.83823	1274.17017	-815.02747	415.39499	1295.22290	324.11588	489.03305	104.72752	340.93994	66.87910	-0.99903	-729.44421	533.36353	1.97053	-966.16797	260.94421	47.82946
575	4.783	933.74158	77.00439	1572.50696	-85.94640	338.98517	1273.99121	-816.19409	415.56995	1293.24072	355.00641	484.30814	97.60716	317.25409	68.18198	-1.04527	-753.42859	534.57367	1.84672	-932.59631	260.08148	50.31080
576	4.792	932.28864	75.81602	1573.94641	-87.62350	340.75027	1274.44348	-817.33673	415.51794	1291.78003	386.74390	479.51935	90.40307	293.56503	69.56303	-1.05606	-777.46436	535.82343	1.85115	-901.30438	260.85004	52.91269
577	4.800	930.42285	74.70409	1575.95715	-88.99179	342.22244	1275.47595	-818.50146	415.25882	1290.96167	419.41428	474.64371	83.18623	269.74112	71.09315	-1.02911	-801.55560	537.14886	1.93877	-872.75110	263.08118	55.18167
578	4.808	928.24591	73.67488	1578.47192	-90.09663	343.52289	1277.01904	-819.66736	414.85178	1290.87085	452.95520	469.63791	75.97437	245.63101	72.77179	-0.94079	-825.75800	538.54791	1.99467	-846.25500	266.55383	56.69891
579	4.817	925.87451	72.71773	1581.40747	-90.96096	344.73273	1279.00159	-820.76813	414.34265	1291.54395	487.17551	464.52979	68.86364	221.17821	74.52202	-0.78970	-850.14673	539.95667	1.94149	-820.45068	271.12268	57.25263
580	4.825	923.41943	71.81442	1584.67017	-91.58729	345.87195	1281.36755	-821.73370	413.74112	1292.96497	521.74084	459.60345	62.24063	196.47345	76.27000	-0.59582	-874.75031	541.36047	1.84993	-794.24731	276.59906	56.93297
581	4.833	920.97400	70.95939	1588.16248	-91.97668	346.92267	1284.08411	-822.52014	413.04605	1295.07593	556.21387	455.34760	56.79001	171.66142	78.01271	-0.38343	-899.53760	542.91107	1.91751	-767.22955	282.66086	56.07919
582	4.842	918.61719	70.15589	1591.79700	-92.13802	347.85632	1287.13562	-823.11597	412.28796	1297.80029	590.22681	451.92487	53.07765	146.81915	79.80661	-0.17109	-924.46112	544.77625	2.26023	-739.36835	288.94745	55.10663
583	4.850	916.40637	69.40193	1595.50098	-92.08766	348.64844	1290.50879	-823.53436	411.54062	1301.06201	623.47144	448.94067	51.11353	121.93257	81.71573	0.04668	-949.47504	546.89453	2.76626	-710.69373	295.17761	54.33678
584	4.858	914.36920	68.69217	1599.20496	-91.85191	349.29147	1294.17932	-823.80341	410.89505	1304.78271	655.37866	446.01385	50.36677	96.93301	83.78259	0.28155	-974.54089	549.09155	3.24638	-681.27722	301.17813	53.96241
585	4.867	912.51599	68.01617	1602.83594	-91.46010	349.80853	1298.10352	-823.95313	410.43112	1308.87402	684.95795	443.32559	50.08992	71.75224	85.99840	0.50272	-999.66302	551.28705	3.61698	-651.38147	306.86295	54.08908
586	4.875	910.85498	67.34976	1606.32617	-90.92669	350.24908	1302.21240	-824.00092	410.20245	1313.23071	711.12708	441.35632	49.54648	46.38823	88.27577	0.65980	-1024.89136	553.44348	3.86516	-621.55798	312.17944	54.72722
587	4.883	909.38855	66.65906	1609.62024	-90.24414	350.66284	1306.40515	-823.94891	410.22861	1317.72925	733.17773	440.27063	48.07298	20.93684	90.49617	0.79636	-1050.24365	555.55853	4.00645	-592.61841	317.01874	55.73156
588	4.892	908.10217	65.91618	1612.67004	-89.39339	351.07584	1310.55237	-823.79651	410.49716	1322.22839	750.91528	439.78912	45.16591	-4.37114	92.57130	1.16732	-1075.59668	557.75891	4.17332	-565.50385	321.15460	56.74058
589	4.900	906.95923	65.11803	1615.42236	-88.36420	351.48865	1314.51282	-823.55438	410.97705	1326.57312	764.55377	439.47531	40.67255	-29.10056	94.42935	2.24467	-1100.61914	560.24426	4.71102	-541.05627	324.29645	57.21233
590	4.908	905.90814	64.30704	1617.80945	-87.17146	351.89285	1318.15137	-823.25146	411.62573	1330.60779	774.54364	438.96884	34.96362	-52.64323	96.00691	4.52608	-1124.80933	563.08264	6.16031	-519.77454	326.22589	56.65380
591	4.917	904.90198	63.57353	1619.75720	-85.85170	352.29230	1321.34937	-822.93207	412.38654	1334.19312	781.23413	438.12646	28.82228	-74.36771	97.28059	8.27923	-1147.67493	566.09204	9.03165	-501.73999	326.84747	54.85403
592	4.925	903.91724	63.00795	1621.20239	-84.45059	352.70981	1324.01074	-822.64374	413.18915	1337.21704	784.52075	437.14368	22.93546	-93.71179	98.26387	13.48023	-1168.93286	569.00665	13.45811	-486.77863	326.12585	51.84704
593	4.933	902.96014	62.63963	1622.10449	-83.02177	353.17007	1326.06494	-822.41614	413.96045	1339.59766	783.82483	436.55609	17.36323	-110.15512	99.00908	19.99742	-1188.55518	571.71033	19.10212	-474.72253	324.08417	47.72429
594	4.942	902.06390	62.43826	1622.44922	-81.63022	353.68460	1327.46021	-822.23541	414.64377	1341.28784	778.42334	436.99634	11.56154	-123.13672	99.59094	27.87132	-1206.63000	574.17456	25.44262	-465.55576	320.88422	42.55209
595	4.950	901.27008	62.35806	1622.23706	-80.34898	354.24976	1328.15442	-822.03748	415.21542	1342.28076	767.86987	438.73303	5.07598	-131.91141	99.98508	37.38331	-1223.12097	576.28235	32.10218	-459.39990	316.81805	36.40524
596	4.958	900.60718	62.36496	1621.46936	-79.24867	354.84528	1328.11548	-821.73975	415.68057	1342.60339	752.30835	441.35742	-1.62704	-135.47986	100.04652	48.56226	-1237.74414	577.91339	38.96125	-456.45862	312.20612	29.42195
597	4.967	900.09253	62.44846	1620.15662	-78.37881	355.44415	1327.33301	-821.29376	416.04874	1342.31348	732.60974	444.16428	-7.12100	-132.97894	99.67946	60.50184	-1250.06006	579.09912	46.02205	-456.98792	307.35175	21.87116
598	4.975	899.75000	62.61852	1618.33398	-77.75411	356.03754	1325.83435	-820.72467	416.30536	1341.50403	710.05701	446.86487	-10.22205	-124.35117	98.86403	71.58006	-1259.59021	579.95953	53.12481	-461.29593	302.61215	14.28781
599	4.983	899.62231	62.87820	1616.05530	-77.36127	356.64810	1323.69238	-820.12616	416.41504	1340.28162	685.69873	449.55701	-11.17011	-110.46454	97.48586	80.62370	-1265.93787	580.64111	59.85461	-469.72992	298.54663	7.57805
600	4.992	899.77332	63.19484	1613.38000	-77.18056	357.31836	1321.01318	-819.61414	416.37061	1338.71533	660.24133	452.21472	-11.17825	-92.56854	95.36839	87.56471	-1268.92883	581.37561	65.74295	-482.56699	295.90997	2.77260
601	5.000	900.27277	63.49619	1610.36243	-77.20889	358.08713	1317.90674	-819.28534	416.22522	1336.81714	634.36780	454.65048	-11.15894	-71.80101	92.58531	92.87425	-1268.54407	582.45111	70.44209	-499.87680	295.21909	0.37365
602	5.008	901.16571	63.69409	1607.04663	-77.47476	358.96848	1314.46265	-819.20538	416.07645	1334.56079	608.62476	456.75897	-11.35598	-49.07880	89.65436	96.77470	-1264.64294	584.11261	73.66761	-521.35278	296.26740	-0.08500
603	5.017	902.44952	63.71577	1603.47217	-78.03645	359.94073	1310.75049	-819.41046	416.03604	1331.89832	583.19922	458.59943	-11.72694	-25.12309	87.33725	99.16782	-1256.80725	586.50214	75.01898	-545.94556	298.28259	0.29533
604	5.025	904.07166	63.53049	1599.68506	-78.95983	360.94156	1306.83704	-819.91547	416.19342	1328.79065	558.07550	460.32526	-12.20951	-0.43391	86.24164	99.97821	-1244.53198	589.56860	74.00027	-571.86804	300.55280	0.53768
605	5.033	905.94403	63.17291	1595.74792	-80.28590	361.86685	1302.80322	-820.72064	416.58395	1325.25159	533.21509	462.03741	-12.78052	24.69830	86.60472	99.29739	-1227.58398	593.03955	70.45061	-597.53302	302.76770	0.25241
606	5.042	907.95581	62.73194	1591.75293	-82.00902	362.58865	1298.74902	-821.81317	417.19272	1321.35815	508.59109	463.74100	-13.41749	50.08846	88.32539	97.32650	-1206.16467	596.58643	64.96232	-622.39978	304.91211	-0.42418
607	5.050	909.98572	62.30108	1587.82617	-84.08282	362.99854	1294.78137	-823.16553	417.98099	1317.21558	484.18292	465.48697	-14.01046	75.59783	91.07600	94.35042	-1180.81494	599.96222	58.69640	-646.75220	307.05988	-1.14765
608	5.058	911.91437	61.95502	1584.11279	-86.45092	363.05493	1290.99548	-824.73358	418.90924	1312.90979	459.92413	467.43735	-14.39733	101.19784	94.43401	90.72003	-1152.23254	602.94269	52.76665	-671.00244	309.26694	-1.63692
609	5.067	913.62134	61.74763	1580.75635	-89.07446	362.79807	1287.47144	-826.45331	419.95251	1308.48853	435.72745	469.66998	-14.55628	127.03090	98.02342	86.78372	-1121.16748	605.26770	47.83120	-695.32690	311.55142	-1.80122
610	5.075	914.97998	61.68454	1577.88611	-91.93174	362.32385	1284.28333	-828.24432	421.10211	1304.00330	411.55115	472.06729	-14.65201	153.37485	101.58554	82.82368	-1088.47656	606.72803	44.15581	-719.70587	313.89206	-1.73326
611	5.083	915.87292	61.71081	1575.60999	-94.99149	361.74384	1281.50391	-830.02283	422.35156	1299.55603	387.35675	474.48141	-14.81705	180.56409	104.96086	78.98902	-1055.18201	607.26923	41.91624	-744.08344	316.22382	-1.61461
612	5.092	916.21362	61.74971	1574.00964	-98.18246	361.15277	1279.19739	-831.72046	423.68695	1295.28333	363.11716	476.82385	-15.02891	208.90028	108.05777	75.21500	-1022.27350	606.98328	41.31863	-768.43774	318.47806	-1.60030
613	5.100	915.95325	61.75184	1573.13037	-101.38573	360.61584	1277.41260	-833.31274	425.08411	1291.33325	338.88879	479.00964	-15.22097	238.57706	110.84315	71.26447	-990.36115	606.00336	42.37446	-792.77710	320.63422	-1.72682
614	5.108	915.08459	61.71636	1572.97449	-104.46044	360.17377	1276.18079	-834.82898	426.51471	1287.86511	314.75015	480.95770	-15.37515	269.67633	113.34999	66.93680	-959.56671	604.40277	44.67971	-817.12610	322.70709	-1.89540
615	5.117	913.64728	61.68375	1573.51880	-107.28487	359.84686	1275.51086	-836.31757	427.96469	1285.01624	290.67230	482.65625	-15.50765	302.18457	115.66212	62.24958	-929.68604	602.18640	47.54097	-841.50464	324.71069	-1.96592
616	5.125	911.72168	61.70325	1574.73169	-109.78402	359.63690	1275.39038	-837.80322	429.42761	1282.86401	266.49451	484.21515	-15.61727	335.95462	117.84727	57.45744	-900.33429	599.29108	50.29856	-865.92133	326.65186	-1.88594
617	5.133	909.40979	61.79207	1576.56128	-111.93095	359.53406	1275.79260	-839.26923	430.87598	1281.44104	242.05035	485.80231	-15.65700	370.68176	119.93755	52.94371	-871.06030	595.58685	52.56597	-890.39795	328.52139	-1.71849
618	5.142	906.81525	61.93104	1578.92493	-113.72832	359.53143	1276.68762	-840.66296	432.25897	1280.76086	217.29858	487.52802	-15.56225	405.97302	121.99248	49.06986	-841.52075	590.97717	54.27331	-914.99323	330.31241	-1.55353
619	5.150	904.03485	62.09568	1581.72864	-115.18599	359.63657	1278.04761	-841.92169	433.52454	1280.81909	192.30562	489.41534	-15.30590	441.44946	124.10670	46.09124	-811.58246	585.48657	55.51447	-939.79938	332.10867	-1.43383
620	5.158	901.16364	62.27943	1584.88818	-116.31042	359.86639	1279.84692	-843.00073	434.64075	1281.58325	167.15082	491.40433	-14.94745	476.78326	126.31830	44.17292	-781.24573	579.24414	56.37869	-964.88684	334.05014	-1.35130
621	5.167	898.30023	62.49883	1588.32666	-117.10738	360.23041	1282.06128	-843.88251	435.59698	1282.99817	141.87900	493.36157	-14.61453	511.67563	128.54778	43.42088	-750.51410	572.44861	56.94991	-990.21509	336.08020	-1.24447
622	5.175	895.53369	62.77398	1591.96045	-117.58461	360.71948	1284.66675	-844.56732	436.38483	1285.00256	116.51866	495.12854	-14.39897	545.80884	130.63118	43.87452	-719.37390	565.32587	57.37845	-1015.63617	337.89795	-1.02925
623	5.183	892.92572	63.10177	1595.69910	-117.75092	361.30481	1287.63196	-845.06146	436.98010	1287.53760	91.09344	496.62747	-14.29062	578.74207	132.40839	45.45063	-687.86780	558.05164	57.87804	-1041.03125	339.30313	-0.70642
624	5.192	890.51611	63.46260	1599.45508	-117.62013	361.94147	1290.90991	-845.36548	437.33875	1290.53772	65.59369	497.95261	-14.22722	609.77374	133.85124	47.78372	-656.17114	550.72156	58.66019	-1066.41260	340.42584	-0.39419
625	5.200	888.33875	63.84075	1603.14624	-117.21665	362.57578	1294.42847	-845.47266	437.41867	1293.92004	39.98108	499.27948	-14.19094	637.91455	135.12160	50.09377	-624.64502	543.41821	59.82165	-1091.87695	341.55197	-0.20394
626	5.208	886.42267	64.23341	1606.69531	-116.57280	363.15579	1298.08618	-845.38373	437.21390	1297.58032	14.22372	500.71417	-14.22153	662.07617	136.41278	51.41679	-593.84033	536.30591	61.23907	-1117.48657	342.82306	-0.12347
627	5.217	884.78412	64.65367	1610.03271	-115.72013	363.64386	1301.75793	-845.12482	436.76086	1301.38806	-11.67426	502.29843	-14.28565	681.40625	137.73534	51.11038	-564.43530	529.68176	62.55518	-1143.18018	344.13733	-0.00503
628	5.225	883.41919	65.11929	1613.10205	-114.68088	364.02582	1305.31348	-844.75311	436.12283	1305.18652	-37.57245	504.04498	-14.07960	695.58807	138.92905	49.11224	-537.14307	523.94666	63.22782	-1168.71338	345.29462	0.46713
629	5.233	882.29517	65.63967	1615.85815	-113.46531	364.31213	1308.63599	-844.34570	435.36887	1308.80420	-63.01215	505.91077	-12.90679	704.96259	139.84851	45.76639	-512.57709	519.53656	62.63288	-1193.63403	346.16061	1.85366
630	5.242	881.35413	66.22533	1618.26208	-112.08267	364.51935	1311.62695	-843.97974	434.54803	1312.07019	-87.09235	507.82837	-9.74153	710.37256	140.49413	41.52694	-491.10870	516.88879	60.24575	-1217.39343	346.71066	4.81696
631	5.250	880.53790	66.89690	1620.27441	-110.55946	364.64722	1314.20300	-843.70819	433.68701	1314.84045	-108.57654	509.82132	-3.44195	712.70789	140.97954	36.84661	-472.86243	516.41687	55.82202	-1239.58374	347.03494	9.67268
632	5.258	879.81335	67.66888	1621.85254	-108.94492	364.68109	1316.28870	-843.53595	432.81647	1317.02197	-126.16074	512.13391	7.08719	712.38293	141.32979	32.16454	-457.86707	518.44159	49.46596	-1260.11011	347.35614	16.11188
633	5.267	879.17816	68.52841	1622.95520	-107.30272	364.60840	1317.80725	-843.41101	431.99277	1318.57983	-138.47748	515.28577	22.80301	709.12482	141.35048	27.70184	-446.22650	523.14124	41.57843	-1279.07117	347.96350	23.49501
634	5.275	878.64886	69.43465	1623.54846	-105.70220	364.41943	1318.67871	-843.24316	431.30096	1319.52722	-143.75446	519.79578	44.01572	702.24304	140.81697	23.20022	-438.23499	530.50311	32.78366	-1296.39905	349.04443	31.39174
635	5.283	878.24493	70.34097	1623.61047	-104.20925	364.10406	1318.82983	-842.94312	430.84076	1319.91138	-140.12982	525.62299	69.22989	691.22974	139.77242	18.19489	-434.36005	540.02466	23.90744	-1311.66589	350.61243	39.78880
636	5.292	877.98303	71.22595	1623.13477	-102.87257	363.66354	1318.21265	-842.45770	430.69604	1319.79932	-127.31128	532.09766	94.60837	676.25549	138.67374	12.81042	-435.09668	550.29303	15.99314	-1324.21631	352.59433	48.79130
637	5.300	877.88208	72.10541	1622.13428	-101.71469	363.12714	1316.82397	-841.78302	430.90054	1319.26208	-107.68790	538.50916	115.58662	657.99878	138.25218	7.99209	-440.92291	559.25635	10.11549	-1333.32288	354.85907	58.07469
638	5.308	877.97064	73.01267	1620.64429	-100.73888	362.55118	1314.71533	-840.95685	431.42084	1318.36499	-84.82516	544.45520	129.66412	637.02051	138.96931	4.66520	-452.40466	565.42029	6.77036	-1338.27881	357.13705	66.58019
639	5.317	878.29187	73.96622	1618.71777	-99.94939	362.00211	1311.98462	-840.04700	432.16132	1317.16431	-61.09442	549.69354	137.58345	613.73370	140.60971	2.94553	-469.87488	568.79535	5.47181	-1338.64185	359.04089	72.90565
640	5.325	878.89978	74.95587	1616.41846	-99.36827	361.53778	1308.75330	-839.14514	432.98337	1315.70142	-37.18488	554.01282	141.89864	588.88147	142.63023	2.30025	-492.45447	570.50928	5.24245	-1334.45801	360.18936	76.27113
641	5.333	879.85242	75.96291	1613.81079	-99.03447	361.19080	1305.14514	-838.35999	433.73883	1314.00366	-13.06842	557.26038	144.80473	563.44696	144.69911	2.12801	-517.82129	571.69763	5.31888	-1326.05115	360.23593	77.09472
642	5.342	881.19812	76.98950	1610.95325	-98.99213	360.96057	1301.27051	-837.79901	434.30579	1312.09521	11.32245	559.37427	147.24057	538.12720	146.71840	2.04455	-543.61182	572.93091	5.29832	-1313.56250	358.89490	76.32546
643	5.350	882.95306	78.05919	1607.90125	-99.28646	360.82489	1297.21765	-837.54675	434.60324	1310.00378	36.05038	560.36719	149.25810	513.14990	148.61494	1.85288	-568.74023	574.36267	5.03251	-1296.85718	356.12097	74.23666
644	5.358	885.08325	79.18805	1604.71667	-99.96466	360.77808	1293.06165	-837.65265	434.58545	1307.75891	61.22763	560.31793	150.61943	488.47061	150.32422	1.47318	-593.23901	576.00037	4.56828	-1275.84375	352.21451	70.27776
645	5.367	887.49786	80.35995	1601.47595	-101.06526	360.87238	1288.88708	-838.13196	434.23715	1305.38660	86.97070	559.38232	151.09245	464.01266	151.90268	0.92721	-617.44250	577.78656	4.04737	-1250.70520	347.67221	64.12902
646	5.375	890.06055	81.53016	1598.26721	-102.59529	361.21442	1284.81140	-838.97021	433.57874	1302.90247	113.39648	557.71265	150.51033	439.74670	153.51259	0.32113	-641.54382	579.62561	3.60943	-1221.87988	342.97675	56.53934
647	5.383	892.62030	82.65552	1595.18506	-104.51231	361.90939	1280.98718	-840.11786	432.67001	1300.30237	140.63960	555.39771	148.78490	415.64929	155.24217	-0.19572	-665.59949	581.44012	3.34187	-1190.06519	338.51236	49.11104
648	5.392	895.03516	83.72945	1592.33179	-106.72543	362.97961	1277.58081	-841.48315	431.59991	1297.55750	168.77110	552.56134	145.91333	391.67297	157.03514	-0.53043	-689.64447	583.17511	3.23747	-1156.31189	334.55386	43.51458
649	5.400	897.18005	84.77870	1589.81775	-109.10809	364.30505	1274.73889	-842.94281	430.46484	1294.65271	197.70639	549.37683	141.94304	367.75845	158.81868	-0.74885	-713.72046	584.79669	3.20200	-1121.89258	331.25003	40.83354
650	5.408	898.95728	85.81367	1587.74805	-111.51337	365.65109	1272.56262	-844.36859	429.34601	1291.64880	227.23564	545.98944	136.98482	343.85632	160.58255	-0.98788	-737.85645	586.33655	3.13868	-1087.80493	328.65393	41.22577
651	5.417	900.31134	86.80548	1586.20410	-113.79446	366.77844	1271.10181	-845.65271	428.29028	1288.69263	257.17432	542.54102	131.27444	319.92963	162.31909	-1.26031	-762.06873	587.87225	3.02390	-1054.37073	326.83871	43.89725
652	5.425	901.23889	87.72462	1585.22900	-115.82613	367.53561	1270.36279	-846.72906	427.30222	1285.97205	287.55164	539.12061	125.10243	295.93939	163.99666	-1.45466	-786.36780	589.43982	2.89114	-1021.39844	325.96313	47.51848
653	5.433	901.78101	88.57176	1584.82446	-117.52097	367.88391	1270.32166	-847.59082	426.35376	1283.67163	318.66064	535.65588	118.64554	271.84027	165.62337	-1.49763	-810.74829	591.01978	2.78069	-988.66705	326.17395	50.95516
654	5.442	902.00293	89.36989	1584.96240	-118.84148	367.88977	1270.93274	-848.28680	425.40454	1281.94299	350.85284	531.97626	111.93159	247.59160	167.25267	-1.41659	-835.17792	592.60400	2.72969	-956.16516	327.47357	53.75631
655	5.450	901.98096	90.15651	1585.60059	-119.80079	367.69379	1272.13770	-848.88721	424.42841	1280.88904	384.23932	527.95142	104.94589	223.16541	168.91606	-1.27286	-859.63794	594.21613	2.75582	-923.97437	329.69095	56.06925
656	5.458	901.79718	90.98465	1586.68884	-120.43922	367.44592	1273.87439	-849.43762	423.42578	1280.55908	418.53693	523.54742	97.72536	198.54761	170.61761	-1.11037	-884.17969	595.86133	2.83306	-892.08215	332.55942	58.19300
657	5.467	901.53711	91.91992	1588.16479	-120.79002	367.23703	1276.08142	-849.93481	422.40567	1280.95886	453.19702	518.73413	90.34624	173.74153	172.36186	-0.95283	-908.89386	597.49304	2.90446	-860.33984	335.85443	60.16633
658	5.475	901.28491	93.02730	1589.94641	-120.86529	367.07285	1278.69617	-850.33752	421.36865	1282.06836	487.76611	513.26904	82.82378	148.76956	174.15306	-0.79386	-933.82886	599.06781	2.93571	-828.55011	339.45319	61.73199
659	5.483	901.12012	94.33612	1591.94360	-120.66820	366.89954	1281.66113	-850.59381	420.31689	1283.85303	522.06378	506.81485	75.20713	123.66479	176.00403	-0.60429	-958.97369	600.63068	2.97775	-796.55737	343.23553	62.68408
660	5.492	901.12152	95.80186	1594.08911	-120.20924	366.65097	1284.93408	-850.66522	419.26968	1286.26599	555.97986	499.49130	67.93956	98.45624	177.93782	-0.37753	-984.29169	602.27100	3.12346	-764.27484	346.98367	63.14291
661	5.500	901.36475	97.32452	1596.34534	-119.51367	366.28479	1288.48889	-850.53613	418.26044	1289.24463	589.33130	491.90375	61.86247	73.14221	179.94908	-0.13129	-1009.72156	604.03857	3.40597	-731.68622	350.42404	63.43122
662	5.508	901.90039	98.82330	1598.67444	-118.62173	365.79663	1292.30383	-850.21027	417.32529	1292.71204	621.90167	484.45853	57.59567	47.67624	181.99211	0.12992	-1035.18408	605.97644	3.79758	-698.86182	353.30811	63.79279
663	5.517	902.73395	100.27480	1601.01660	-117.58382	365.21515	1296.34009	-849.70599	416.49789	1296.57690	653.17548	477.19861	55.02834	22.01662	184.03188	0.39017	-1060.66797	608.07324	4.22512	-666.00201	355.42334	64.30782
664	5.525	903.83472	101.68424	1603.29578	-116.44702	364.58417	1300.52319	-849.05359	415.80508	1300.72925	681.94183	470.33514	53.40530	-3.79732	186.04475	0.59470	-1086.24548	610.18738	4.57527	-633.51337	356.56177	64.97652
665	5.533	905.15552	103.05045	1605.43030	-115.23627	363.93997	1304.73901	-848.28967	415.25977	1305.03430	706.61768	464.31152	51.68016	-29.58627	187.92577	0.76495	-1111.92334	612.20422	4.81641	-602.04529	356.49133	65.71319
666	5.542	906.63965	104.35796	1607.33911	-113.94605	363.29294	1308.84741	-847.44666	414.85825	1309.33643	726.15393	459.32190	48.87856	-54.94760	189.45728	1.19317	-1137.51062	614.18585	5.16393	-572.38971	354.97888	66.19456
667	5.550	908.22278	105.59953	1608.94653	-112.55241	362.62854	1312.70679	-846.55017	414.58243	1313.47253	740.47321	455.16412	44.45797	-79.19958	190.42218	2.46108	-1162.58032	616.24744	6.14210	-545.31903	351.85223	65.82423
668	5.558	909.84412	106.80885	1610.18811	-111.03698	361.92920	1316.19434	-845.63019	414.40640	1317.28748	750.17413	451.46198	38.51688	-101.48236	190.73103	5.16109	-1186.54236	618.36267	8.43573	-521.47644	347.06686	63.96313
669	5.567	911.46332	108.04863	1611.01965	-109.40482	361.19009	1319.21558	-844.73120	414.30548	1320.64709	755.98584	447.85535	31.72886	-120.98666	190.42101	9.58742	-1208.90210	620.37097	12.50108	-501.27277	340.73523	60.20776
670	5.575	913.06848	109.36415	1611.42090	-107.68627	360.42047	1321.69934	-843.90417	414.25412	1323.44971	758.28424	444.15540	24.97660	-137.13928	189.55174	15.79794	-1229.47070	622.13501	18.26511	-484.83209	333.04523	54.51504
671	5.583	914.66876	110.76485	1611.38269	-105.93074	359.64532	1323.58191	-843.17987	414.20892	1325.63098	756.89972	440.50409	18.75893	-149.50131	188.05482	24.03405	-1248.23608	623.58313	25.26309	-472.11755	324.17603	47.16129
672	5.592	916.28259	112.23773	1610.89307	-104.20386	358.90005	1324.79150	-842.54346	414.09991	1327.16675	751.30139	437.41675	12.82435	-157.23883	185.64981	34.85515	-1265.10339	624.61456	33.02206	-463.15442	314.36310	38.56887
673	5.600	917.92908	113.76121	1609.93481	-102.57868	358.21204	1325.25208	-841.93646	413.85144	1328.07654	740.96191	435.53400	6.56840	-158.84079	182.08333	48.32923	-1279.80066	625.09027	41.29942	-458.14282	304.01709	29.18251
674	5.608	919.61871	115.31126	1608.50061	-101.11213	357.59146	1324.90894	-841.29132	413.41541	1328.41748	725.80249	435.16467	0.00833	-153.01712	177.46834	63.04639	-1291.85034	624.92688	50.00519	-457.40958	293.78391	19.62869
675	5.617	921.35547	116.86514	1606.60132	-99.82843	357.03793	1323.75757	-840.56964	412.78418	1328.25769	706.52594	436.06830	-5.76745	-139.91980	172.12541	76.66709	-1300.60486	624.07867	58.85035	-461.29297	284.61069	11.00205
676	5.625	923.15796	118.40434	1604.25317	-98.72712	356.55087	1321.85828	-839.77234	411.97937	1327.65100	684.37006	437.70093	-9.55341	-121.03558	166.18190	87.64061	-1305.52539	622.44806	67.09785	-470.02713	277.69092	4.67715
677	5.633	925.07825	119.91472	1601.46851	-97.79909	356.13586	1319.32727	-838.92151	411.04016	1326.63318	660.41510	439.60846	-11.29489	-98.13724	159.65678	95.88948	-1306.46741	620.03864	73.87371	-483.76401	273.92200	1.36554
678	5.642	927.19379	121.37468	1598.27747	-97.03547	355.80542	1316.30823	-838.04010	410.02298	1325.23413	635.34119	441.57150	-11.90321	-72.65359	152.83817	102.02621	-1303.53564	617.26782	78.82516	-502.55908	273.20587	0.39310
679	5.650	929.56763	122.73639	1594.74048	-96.43835	355.57455	1312.93506	-837.15094	408.99725	1323.48376	609.72858	443.51212	-12.16570	-45.61111	146.30315	106.53961	-1296.67542	614.88977	82.24748	-525.66553	274.52368	0.35439
680	5.658	932.20807	123.93427	1590.93237	-96.03506	355.44470	1309.30713	-836.29199	408.03314	1321.41113	584.12024	445.41440	-12.35222	-17.70546	140.59843	109.64530	-1285.50342	613.45447	84.34853	-551.03674	276.72833	0.31679
681	5.667	935.06311	124.92158	1586.93188	-95.87783	355.38577	1305.48987	-835.52325	407.19653	1319.04541	558.80865	447.31693	-12.53010	10.62637	136.01659	111.40693	-1269.51575	612.94232	84.59212	-576.54297	279.11185	0.05096
682	5.675	938.04285	125.69640	1582.83044	-96.02454	355.33713	1301.54053	-834.91705	406.55170	1316.41748	533.80182	449.28357	-12.79211	39.11728	132.58150	111.82988	-1248.45105	612.91553	82.11739	-601.39282	281.39850	-0.40830
683	5.683	941.04114	126.30408	1578.72644	-96.51532	355.21863	1297.53589	-834.54529	406.16266	1313.56128	508.98297	451.34302	-13.20150	67.60938	130.09177	110.96423	-1222.54797	612.86871	76.84116	-625.86334	283.52481	-0.95679
684	5.692	943.95166	126.81602	1574.71313	-97.35423	354.94104	1293.58594	-834.46844	406.08902	1310.51672	484.27747	453.47070	-13.69840	96.06644	128.23473	108.96881	-1192.52039	612.44360	69.93305	-650.32861	285.50616	-1.44664
685	5.700	946.68292	127.29218	1570.88000	-98.50269	354.43436	1289.82434	-834.71558	406.36420	1307.33301	459.70288	455.61853	-14.14597	124.61263	126.74092	106.07611	-1159.32495	611.42834	63.12796	-674.88770	287.40717	-1.77631
686	5.708	949.15906	127.75322	1567.32300	-99.89317	353.69138	1286.38098	-835.25482	406.96152	1304.06226	435.28796	457.72403	-14.46413	153.51302	125.38564	102.55496	-1123.92224	609.65277	57.71801	-699.47620	289.31906	-1.93450
687	5.717	951.30554	128.18402	1564.14954	-101.45162	352.78009	1283.35779	-835.98108	407.78436	1300.75037	410.99310	459.73215	-14.68134	183.07104	123.91313	98.68427	-1087.11340	607.01404	54.18006	-724.01440	291.30347	-1.96765
688	5.725	953.04736	128.57896	1561.47119	-103.10529	351.80185	1280.81885	-836.74207	408.70538	1297.44397	386.75220	461.65408	-14.87397	213.51611	122.07448	94.65275	-1049.48145	603.60980	52.42153	-748.46820	293.35449	-1.94931
689	5.733	954.32965	128.98433	1559.38123	-104.77338	350.83923	1278.80005	-837.39398	409.63004	1294.21313	362.54892	463.53726	-15.10491	244.99019	119.71866	90.45015	-1011.45618	599.65210	52.13462	-772.86060	295.40613	-1.94784
690	5.742	955.13916	129.46541	1557.93567	-106.36002	349.94482	1277.32214	-837.84888	410.52972	1291.15942	338.39349	465.35291	-15.39308	277.62329	116.81754	85.89053	-973.51044	595.20288	53.00970	-797.24390	297.36566	-1.99216
691	5.750	955.50537	130.04190	1557.15637	-107.76488	349.15503	1276.39551	-838.09320	411.42047	1288.40894	314.25339	467.01550	-15.68458	311.57651	113.41338	80.77473	-936.38824	590.13019	54.77114	-821.65735	299.18347	-2.07120
692	5.758	955.48633	130.67163	1557.03931	-108.90882	348.49457	1276.01917	-838.18109	412.31763	1286.10803	290.02594	468.54211	-15.85935	346.99332	109.55434	75.08716	-901.02264	584.28394	57.03605	-846.11487	300.90924	-2.14191
693	5.767	955.16217	131.26993	1557.54541	-109.75587	347.97284	1276.18030	-838.20148	413.20633	1284.40393	265.58533	470.07800	-15.82495	383.87317	105.32307	69.10780	-867.92358	577.58783	59.22431	-870.62952	302.65259	-2.14277
694	5.775	954.62250	131.74715	1558.59888	-110.31181	347.57919	1276.85706	-838.22546	414.04395	1283.40369	240.87080	471.76001	-15.60770	421.93613	100.92470	63.35766	-836.63971	570.02917	60.77533	-895.24579	304.50385	-2.04468
695	5.783	953.93750	132.05545	1560.11487	-110.60034	347.27982	1278.02234	-838.26550	414.78372	1283.14172	215.91113	473.62985	-15.30815	460.61703	96.64993	58.38894	-806.08795	561.70337	61.46316	-920.04077	306.51315	-1.89444
696	5.792	953.14691	132.21078	1562.02356	-110.63902	347.03217	1279.64709	-838.27820	415.39804	1283.59204	190.77519	475.62238	-15.02017	499.21390	92.75063	54.55869	-775.36151	552.86090	61.43934	-945.07288	308.66068	-1.77615
697	5.800	952.28894	132.27780	1564.26294	-110.42906	346.80743	1281.70142	-838.19727	415.88281	1284.70642	165.53636	477.59909	-14.81339	537.07422	89.40189	51.97532	-744.02588	543.80792	61.02203	-970.31677	310.78729	-1.70558
698	5.808	951.43378	132.32074	1566.76184	-109.95560	346.59326	1284.15332	-837.96429	416.24008	1286.44226	140.26331	479.43121	-14.70116	573.73059	86.66847	50.61380	-711.88232	534.74219	60.51364	-995.66113	312.65948	-1.58789
699	5.817	950.67670	132.36044	1569.44409	-109.19711	346.37720	1286.96814	-837.54211	416.46118	1288.76294	114.97566	481.09229	-14.61702	608.85608	84.45952	50.37455	-678.81433	525.75854	60.19936	-1020.99451	314.17676	-1.32551
700	5.825	950.09918	132.38805	1572.23816	-108.14274	346.13681	1290.10193	-836.91650	416.53250	1291.61780	89.59979	482.67935	-14.48096	641.99243	82.61383	50.98565	-644.88293	516.99567	60.40214	-1046.30603	315.47125	-0.95697
701	5.833	949.74261	132.39871	1575.07776	-106.80502	345.84525	1293.49280	-836.09558	416.44666	1294.92407	64.01816	484.30704	-14.28938	672.34082	80.99046	51.90852	-610.47699	508.68115	61.39458	-1071.69751	316.77289	-0.63623
702	5.842	949.61133	132.39398	1577.89307	-105.21548	345.48087	1297.05884	-835.10870	416.20367	1298.56958	38.18939	485.98859	-14.13038	698.92963	79.50850	52.43818	-576.37573	501.02603	63.15468	-1097.28516	318.19299	-0.46168
703	5.850	949.68872	132.37592	1580.61206	-103.40822	345.03244	1300.70410	-833.99640	415.81921	1302.41833	12.20508	487.63086	-14.11076	720.99939	78.22192	51.99764	-543.65259	494.16678	65.17126	-1123.07495	319.65771	-0.35023
704	5.858	949.94757	132.35782	1583.16699	-101.40784	344.50098	1304.32446	-832.79413	415.33017	1306.30261	-13.79437	489.15778	-14.17789	738.20331	77.26576	50.38428	-513.42303	488.23318	66.54440	-1148.86499	320.98386	-0.01839
705	5.867	950.34778	132.36725	1585.49756	-99.23149	343.89349	1307.81348	-831.52985	414.77112	1310.02039	-39.64978	490.57776	-13.87750	750.51556	76.70752	47.76279	-486.54163	483.42337	66.35767	-1174.18457	321.96130	1.04046
706	5.875	950.83289	132.42331	1587.55054	-96.90070	343.21173	1311.06628	-830.23865	414.14655	1313.36682	-64.94534	491.85785	-12.24513	758.11951	76.53363	44.51640	-463.41071	480.04059	64.03986	-1198.38257	322.46045	3.47992
707	5.883	951.33398	132.51056	1589.27893	-94.45273	342.44293	1313.98010	-828.96802	413.43274	1316.18372	-88.72171	492.96017	-7.97430	761.43970	76.71196	41.12153	-444.00751	478.47916	59.53242	-1220.90161	322.53879	7.72786
708	5.892	951.79041	132.58400	1590.63940	-91.94681	341.55780	1316.44983	-827.75421	412.61185	1318.39648	-109.50287	494.15036	0.26521	760.99658	77.22661	37.92188	-428.10681	479.12061	53.24206	-1241.52295	322.42569	13.63842
709	5.900	952.18091	132.60617	1591.59509	-89.46223	340.51840	1318.36401	-826.59668	411.71667	1320.01672	-125.58832	496.01389	13.54245	756.98315	78.07835	34.70662	-415.57941	482.21069	45.79781	-1260.32971	322.38647	20.67876
710	5.908	952.53564	132.57608	1592.11768	-87.08456	339.29623	1319.60889	-825.45496	410.84045	1321.10608	-135.18311	498.93469	32.28208	749.16986	79.22603	30.58268	-406.58215	487.74585	37.74501	-1277.41248	322.56250	28.48869
711	5.917	952.91754	132.52007	1592.18542	-84.88326	337.89478	1320.08118	-824.26910	410.09998	1321.72571	-136.44336	502.62750	55.59894	737.41089	80.53156	24.71679	-401.53870	495.31616	29.45053	-1292.64111	322.95123	37.21053
712	5.925	953.39270	132.46594	1591.78699	-82.89447	336.36224	1319.71021	-822.98779	409.59128	1321.90674	-128.32809	506.37152	80.72125	722.13556	81.84288	17.45527	-401.00275	504.02063	21.36422	-1305.60962	323.54773	47.22541
713	5.933	954.00977	132.42958	1590.92749	-81.12177	334.77774	1318.48267	-821.58868	409.35947	1321.65588	-111.99515	509.68063	103.54290	704.11981	83.16245	10.48141	-405.50098	512.53937	14.26918	-1315.55969	324.38373	58.36161
714	5.942	954.80005	132.40079	1589.62659	-79.55040	333.21930	1316.45618	-820.08380	409.38751	1320.97583	-90.62317	512.58044	120.75288	683.81201	84.65071	5.52686	-415.43488	519.45642	9.01684	-1321.44849	325.40253	69.23341
715	5.950	955.79700	132.32834	1587.90894	-78.16335	331.74124	1313.74866	-818.50897	409.60931	1319.88342	-67.27533	515.23108	131.75706	661.29993	86.40410	3.01188	-431.00787	523.97223	5.95608	-1322.44189	326.38483	77.66358
716	5.958	957.05371	132.14243	1585.79932	-76.95689	330.37576	1310.50854	-816.90662	409.93756	1318.41553	-43.37280	517.49182	138.27043	636.96820	88.30850	2.14503	-451.75903	526.39697	4.70073	-1318.39941	326.95682	82.19949
717	5.967	958.62836	131.81412	1583.32739	-75.95064	329.14703	1306.87927	-815.32104	410.28290	1316.62378	-19.09912	518.99561	142.35539	611.67346	90.18654	1.95925	-475.99774	527.69592	4.43605	-1309.68994	326.60889	83.21851
718	5.975	960.55145	131.39204	1580.53589	-75.18324	328.07498	1302.97705	-813.81384	410.55795	1314.56238	5.66074	519.48956	145.17947	586.22583	91.96922	1.89669	-501.43597	528.67212	4.42650	-1296.59851	324.81635	82.20564
719	5.983	962.81653	130.96840	1577.48352	-74.70113	327.17462	1298.89026	-812.47363	410.68439	1312.27905	30.97620	518.97046	147.08554	561.02759	93.64268	1.75032	-526.62073	529.70001	4.29469	-1279.14307	321.33789	79.94827
720	5.992	965.38824	130.61235	1574.24365	-74.55167	326.47409	1294.69067	-811.39929	410.60730	1309.81628	56.89063	517.58154	148.06944	536.15466	95.19907	1.46345	-551.29816	530.88672	3.95668	-1257.34229	316.43124	75.89526
721	6.000	968.19873	130.34106	1570.90088	-74.77211	326.04413	1290.45422	-810.66870	410.29846	1307.21362	83.43884	515.48309	148.06981	511.55396	96.69263	1.02622	-575.71521	532.22339	3.45872	-1231.37854	310.69733	69.39042
722	6.008	971.14502	130.13934	1567.53564	-75.36594	325.99835	1286.28259	-810.30774	409.74872	1304.49280	110.65681	512.82709	147.08931	487.15845	98.20024	0.48028	-600.08582	533.68530	2.92373	-1201.58337	304.75720	61.02382
723	6.017	974.10944	129.99329	1564.21765	-76.28914	326.44348	1282.31104	-810.27234	408.97357	1301.64880	138.64180	509.70105	145.17148	462.92450	99.73334	-0.06069	-624.46277	535.25446	2.51017	-1168.54932	299.07199	52.55563
724	6.025	976.98468	129.90005	1561.02039	-77.46524	327.39899	1278.69360	-810.45636	408.03427	1298.69153	167.56659	506.05322	142.32124	438.82117	101.26344	-0.48093	-648.77539	536.85522	2.30593	-1133.28247	293.91473	45.87833
725	6.033	979.67981	129.84908	1558.03259	-78.81232	328.73492	1275.56750	-810.73065	407.02441	1295.69128	197.53554	501.84225	138.53767	414.81152	102.79921	-0.76990	-672.95703	538.37653	2.27131	-1097.03296	289.44025	42.14998
726	6.042	982.11945	129.81517	1555.35181	-80.25262	330.19034	1273.02832	-810.99176	406.00864	1292.76221	228.43694	497.22467	133.87354	390.87244	104.37962	-1.00706	-697.02716	539.77869	2.28200	-1060.81299	285.79105	41.50640
727	6.050	984.24817	129.77605	1553.07703	-81.69754	331.48376	1271.13367	-811.19141	404.99417	1290.02637	259.99176	492.47513	128.41942	367.01462	105.98315	-1.25420	-721.04663	541.12616	2.23129	-1025.07410	283.14029	43.22996
728	6.058	986.03467	129.71465	1551.29773	-83.03107	332.42999	1269.92065	-811.33746	403.96024	1287.61609	291.95575	487.77368	122.27457	343.26187	107.53114	-1.51443	-745.04614	542.54211	2.11646	-989.88794	281.69012	46.20696
729	6.067	987.47931	129.61469	1550.07239	-84.12302	332.97876	1269.41333	-811.47125	402.88522	1285.67444	324.33514	483.10291	115.52458	319.62280	109.01433	-1.74371	-769.01770	544.10175	2.02470	-955.39587	281.63928	49.44279
730	6.075	988.61334	129.48557	1549.40796	-84.86952	333.18512	1269.61523	-811.62946	401.75662	1284.33191	357.43488	478.32141	108.22623	296.05331	110.50653	-1.86395	-792.95026	545.74146	2.03499	-921.97717	283.04895	52.34637
731	6.083	989.47449	129.37112	1549.26050	-85.22581	333.15784	1270.50647	-811.81274	400.56973	1283.68335	391.59235	473.31512	100.42255	272.43149	112.05722	-1.81886	-816.86511	547.33887	2.14326	-889.96399	285.73492	54.69949
732	6.092	990.09149	129.31573	1549.55347	-85.20566	333.00702	1272.04822	-811.98096	399.31396	1283.78491	426.80313	468.07477	92.18243	248.61252	113.66185	-1.63090	-840.81848	548.82080	2.26618	-859.26184	289.37714	56.45259
733	6.100	990.50732	129.33746	1550.20435	-84.85413	332.80084	1274.18652	-812.06921	397.97372	1284.65881	462.64523	462.65891	83.64262	224.52888	115.31184	-1.38843	-864.87634	550.13086	2.29794	-829.28528	293.70221	57.55449
734	6.108	990.80151	129.42677	1551.13623	-84.21584	332.54700	1276.85425	-812.01056	396.55148	1286.29102	498.58963	457.07037	74.98970	200.23152	117.02490	-1.17728	-889.07715	551.25037	2.20708	-799.27417	298.50073	57.95878
735	6.117	991.08185	129.55305	1552.28296	-83.31978	332.20874	1279.97302	-811.75598	395.07932	1288.63062	534.45624	451.01312	66.34171	175.81943	118.82144	-1.01978	-913.40167	552.34662	2.11003	-768.69464	303.52234	57.75681
736	6.125	991.46423	129.67334	1553.59192	-82.18818	331.73468	1283.46265	-811.28589	393.61127	1291.60034	570.52948	444.00684	57.85582	151.34361	120.68297	-0.87148	-937.79620	553.74280	2.20007	-737.37207	308.42401	57.23529
737	6.133	992.04907	129.74022	1555.01501	-80.85009	331.07904	1287.25134	-810.61188	392.21075	1295.11011	606.96606	436.25220	50.24863	126.79041	122.57268	-0.67234	-962.22375	555.62579	2.57801	-705.36029	312.83649	56.73878
738	6.142	992.88263	129.71533	1556.48560	-79.34312	330.22089	1291.27844	-809.76898	390.93698	1299.06018	643.24713	428.79135	44.76134	102.11939	124.49077	-0.40764	-986.70142	557.87476	3.15434	-672.83801	316.50146	56.47840
739	6.150	993.95715	129.59357	1557.91199	-77.71033	329.18607	1295.48560	-808.80078	389.83743	1303.33936	678.40967	422.33578	42.07400	77.29491	126.45732	-0.12409	-1011.31378	560.21851	3.70042	-640.17169	319.35553	56.48230
740	6.158	995.26270	129.40433	1559.19250	-75.99416	328.04099	1299.80920	-807.74261	388.94769	1307.82312	711.33588	416.84210	41.52661	52.31233	128.47102	0.10399	-1036.13538	562.49316	4.02433	-607.98883	321.42944	56.66020
741	6.167	996.79504	129.16374	1560.24158	-74.22182	326.85706	1304.16833	-806.61182	388.28705	1312.36926	740.75732	412.16666	41.50954	27.24486	130.47337	0.26591	-1061.08472	564.71887	4.17868	-577.09961	322.66559	56.83836
742	6.175	998.50977	128.84065	1561.00684	-72.39254	325.69193	1308.45105	-805.41644	387.85782	1316.81763	765.49677	408.34637	40.43870	2.33327	132.29079	0.57493	-1085.84778	566.96814	4.58748	-548.27197	322.89731	56.72870
743	6.183	1000.31299	128.38698	1561.45801	-70.48490	324.59283	1312.51611	-804.17639	387.64975	1321.00439	784.88129	405.50504	37.53049	-21.88902	133.70470	1.55712	-1109.92249	569.22607	5.97304	-522.00128	321.97809	55.96085
744	6.192	1002.10510	127.78372	1561.55872	-68.48048	323.58911	1316.21619	-802.93481	387.63715	1324.78528	798.99255	403.60220	32.87114	-44.60428	134.60167	3.88562	-1132.78137	571.38184	9.00246	-498.45874	319.84308	54.23678
745	6.200	1003.81982	127.06158	1561.26331	-66.37859	322.68436	1319.42529	-801.75201	387.77402	1328.05310	808.58569	402.17310	27.08742	-64.95612	134.96597	8.05376	-1154.06628	573.35199	13.86827	-477.64777	316.45923	51.44628
746	6.208	1005.42566	126.28176	1560.54053	-64.19645	321.87018	1322.05225	-800.68701	387.99649	1330.75134	814.56683	400.60278	21.09751	-82.27325	134.78706	14.28911	-1173.59668	575.12921	20.21281	-459.57245	311.80505	47.64912
747	6.217	1006.91119	125.49237	1559.38672	-61.96947	321.13806	1324.03247	-799.76672	388.22922	1332.87683	817.30652	398.68195	15.65297	-95.98975	134.01569	22.87378	-1191.20007	576.62903	27.49022	-444.29672	305.92908	42.99699
748	6.225	1008.27393	124.72028	1557.81091	-59.75546	320.47562	1325.30786	-798.95667	388.39072	1334.46228	816.37335	396.74432	10.72567	-105.18451	132.50908	34.30035	-1206.55676	577.67975	35.41796	-431.96759	299.01645	37.63885
749	6.233	1009.51465	123.98222	1555.81763	-57.63023	319.85974	1325.81494	-798.17090	388.39685	1335.54529	810.91882	395.32733	5.63011	-108.24051	130.03673	48.55047	-1219.03723	578.19940	43.97690	-422.81555	291.38440	31.64493
750	6.242	1010.64337	123.27905	1553.41028	-55.66664	319.25525	1325.50012	-797.31952	388.17508	1336.14441	800.39197	394.76245	0.08218	-103.64532	126.48164	64.09709	-1227.65430	578.16071	52.86500	-417.08905	283.36383	25.03935
751	6.250	1011.69257	122.61334	1550.60327	-53.91230	318.62659	1324.35144	-796.35443	387.69586	1336.25305	785.05322	394.99426	-5.11877	-91.37683	121.91614	78.39745	-1231.52588	577.52869	61.22399	-414.99695	275.21185	17.98156
752	6.258	1012.71643	122.01306	1547.42139	-52.38608	317.96405	1322.42102	-795.28754	386.98825	1335.84827	765.78754	395.75790	-8.88121	-72.95490	116.32690	89.82448	-1230.53296	576.46631	68.18024	-416.74387	267.27164	10.99530
753	6.267	1013.77441	121.51225	1543.88867	-51.08898	317.29828	1319.82446	-794.18201	386.11948	1334.90698	743.47235	396.89407	-10.99130	-50.28217	109.55183	98.56241	-1225.25903	575.43817	73.49001	-422.58398	260.23108	5.00316
754	6.275	1014.93268	121.10986	1540.02856	-50.02030	316.68326	1316.71765	-793.12885	385.16467	1333.41736	718.91205	398.41708	-12.00124	-24.86783	101.71614	105.52705	-1216.27576	575.01550	77.45605	-432.75949	255.04495	0.93406
755	6.283	1016.28253	120.74479	1535.87073	-49.19327	316.16199	1313.25610	-792.22571	384.19415	1331.38696	693.16803	400.35544	-12.38961	2.26154	93.53105	111.12260	-1203.60461	575.63239	80.10729	-447.47083	252.41336	-0.90333
756	6.292	1017.92004	120.31615	1531.45093	-48.64299	315.74008	1309.55933	-791.56183	383.27856	1328.84753	667.27032	402.56885	-12.43334	30.43987	85.99048	115.16057	-1186.71375	577.35663	80.54750	-466.80698	252.29579	-1.08003
757	6.300	1019.88867	119.73106	1526.82361	-48.42634	315.38165	1305.70337	-791.20117	382.49442	1325.85400	641.70538	404.76270	-12.49961	59.22626	79.85143	117.37265	-1165.00110	579.79529	77.59925	-490.15643	253.94922	-0.66463
758	6.308	1022.15259	118.92736	1522.09509	-48.61280	315.03067	1301.74097	-791.16968	381.91171	1322.48071	616.46753	406.75739	-12.86901	88.33788	75.37772	117.70222	-1138.40674	582.28912	71.24032	-515.81952	256.40247	-0.54071
759	6.317	1024.61572	117.88557	1517.42493	-49.26355	314.64410	1297.73047	-791.45459	381.56610	1318.82251	591.43054	408.62537	-13.46762	117.61469	72.38531	116.32364	-1107.58630	584.19061	63.02392	-541.88452	258.95401	-0.97868
760	6.325	1027.12122	116.66519	1512.98071	-50.40185	314.19641	1293.76343	-792.00732	381.44067	1314.99060	566.58990	410.52563	-14.03895	146.93246	70.47694	113.57466	-1073.60632	585.09174	55.09460	-567.33813	261.33942	-1.73453
761	6.333	1029.43481	115.39956	1508.90625	-51.98741	313.64453	1289.97205	-792.74866	381.47937	1311.09900	542.03046	412.53702	-14.42814	176.16687	69.27489	109.87408	-1037.53418	584.94629	49.00038	-592.11139	263.54385	-2.43477
762	6.342	1031.30432	114.19289	1505.32886	-53.91823	312.90613	1286.50305	-793.58221	381.61292	1307.24524	517.73694	414.65942	-14.65603	205.32211	68.49350	105.64935	-1000.20825	583.87109	45.18178	-616.50220	265.61896	-2.85264
763	6.350	1032.57092	113.02627	1502.36902	-56.06446	311.89935	1283.47437	-794.41235	381.77347	1303.50781	493.53815	416.87537	-14.83484	234.64285	67.93497	101.24734	-962.26007	581.89459	43.30707	-640.75488	267.66925	-2.97092
764	6.358	1033.20947	111.80196	1500.13342	-58.30408	310.61304	1280.95093	-795.16321	381.91086	1299.96985	469.29425	419.15945	-15.04121	264.51144	67.45860	96.85175	-924.23792	579.03033	42.97300	-664.95758	269.81033	-2.91857
765	6.367	1033.28149	110.48514	1498.70374	-60.53409	309.13217	1278.95239	-795.79468	382.01999	1296.74365	445.02832	421.44269	-15.26998	295.25201	66.91519	92.44954	-886.79688	575.35303	43.95774	-689.12543	272.04916	-2.84432
766	6.375	1032.88562	109.21118	1498.12537	-62.66320	307.59344	1277.47974	-796.31006	382.15985	1293.95508	420.80984	423.59811	-15.50920	327.02371	66.18678	87.82643	-850.87512	570.96301	46.01192	-713.29980	274.27338	-2.82622
767	6.383	1032.14917	108.24257	1498.41943	-64.60616	306.11850	1276.53516	-796.74701	382.43903	1291.70105	396.65808	425.49298	-15.79672	359.84497	65.30824	82.64601	-817.42926	566.01538	48.68799	-737.55286	276.39944	-2.87948
768	6.392	1031.18481	107.74091	1499.60522	-66.29172	304.77802	1276.12146	-797.15100	382.96307	1290.02454	372.57495	427.11432	-16.13938	393.70288	64.44539	76.66512	-786.73914	560.60321	51.36328	-761.91223	278.44867	-2.97028
769	6.400	1029.99170	107.57918	1501.68030	-67.68074	303.59161	1276.23291	-797.54578	383.76865	1288.92371	348.52667	428.65106	-16.43569	428.62891	63.72319	69.95807	-758.10089	554.58392	53.43921	-786.34723	280.44855	-3.01548
770	6.408	1028.46851	107.46297	1504.57690	-68.77530	302.54761	1276.85229	-797.91736	384.79861	1288.38831	324.41061	430.35431	-16.55348	464.64136	63.09626	62.96949	-730.38379	547.72241	54.57226	-810.83490	282.37936	-2.94918
771	6.417	1026.54150	107.18250	1508.17993	-69.60454	301.62885	1277.95557	-798.21875	385.94788	1288.44128	300.09235	432.31122	-16.43177	501.59799	62.35856	56.38631	-702.81409	539.99335	54.75828	-835.38379	284.24466	-2.80067
772	6.425	1024.23022	106.67473	1512.38025	-70.19777	300.82922	1279.51880	-798.38971	387.12726	1289.13464	275.47412	434.40475	-16.09904	539.12158	61.25243	50.97820	-675.16302	531.64539	54.27171	-860.01953	286.08261	-2.65868
773	6.433	1021.62903	105.95601	1517.07703	-70.56718	300.15518	1281.52502	-798.38141	388.27356	1290.49634	250.55930	436.44263	-15.66445	576.62726	59.59583	47.45795	-647.39807	522.98138	53.48033	-884.77673	287.88269	-2.53935
774	6.442	1018.86798	105.08237	1522.16064	-70.70735	299.62317	1283.96240	-798.17535	389.32617	1292.49658	225.43974	438.31226	-15.25813	613.30499	57.34935	46.21938	-619.42719	514.17029	52.66419	-909.67725	289.58185	-2.34158
775	6.450	1016.06641	104.11429	1527.52039	-70.60446	299.25269	1286.81494	-797.78662	390.22977	1295.06714	200.20699	440.01831	-14.93762	648.08734	54.62131	46.96358	-591.20569	505.29761	52.02209	-934.72949	291.15735	-1.98611
776	6.458	1013.31372	103.08421	1533.05518	-70.24690	299.05176	1290.05286	-797.24994	390.95364	1298.13770	174.89862	441.58929	-14.67906	679.82642	51.62178	48.61535	-562.93915	496.47180	51.72738	-959.94739	292.64825	-1.54103
777	6.467	1010.66870	102.01213	1538.66956	-69.63329	299.00519	1293.62402	-796.60248	391.49109	1301.64758	149.49370	443.04831	-14.44745	707.67767	48.56481	49.84334	-535.12323	487.83362	51.83426	-985.34540	294.09619	-1.15533
778	6.475	1008.15448	100.92969	1544.27197	-68.77481	299.07257	1297.44495	-795.87592	391.84119	1305.52246	123.92128	444.47586	-14.25665	731.28601	45.60841	49.83311	-508.40115	479.53448	52.16832	-1010.92938	295.50189	-0.91894
779	6.483	1005.76709	99.86987	1549.77625	-67.69011	299.19397	1301.40637	-795.09906	391.99255	1309.64526	98.10205	445.99600	-14.16665	750.53864	42.85986	48.56501	-483.36493	471.72366	52.37753	-1036.69250	296.83905	-0.81689
780	6.492	1003.48975	98.86001	1555.09998	-66.39658	299.29987	1305.38953	-794.31000	391.92447	1313.85352	72.04462	447.65182	-14.18551	765.30066	40.37485	46.39318	-460.42932	464.55484	52.06812	-1062.56323	298.08585	-0.73227
781	6.500	1001.28345	97.93724	1560.17053	-64.90547	299.32544	1309.28284	-793.56238	391.63287	1317.96741	45.95340	449.31366	-14.06178	775.58618	38.15033	43.55961	-439.82556	458.25110	50.90884	-1088.28809	299.17288	-0.34606
782	6.508	999.07599	97.13828	1564.93384	-63.22444	299.22260	1312.98047	-792.91461	391.15393	1321.81470	20.28061	450.77277	-13.04545	781.86102	36.13221	40.24679	-421.70673	453.15619	48.70655	-1113.36853	299.93253	0.97939
783	6.517	996.79242	96.45815	1569.34534	-61.37402	298.95868	1316.37354	-792.41058	390.54681	1325.23889	-4.20282	451.92914	-9.87064	784.85437	34.21080	36.93975	-406.25763	449.64166	45.42469	-1137.21094	300.22125	3.98068
784	6.525	994.40558	95.85005	1573.35388	-59.40874	298.50287	1319.34717	-792.06189	389.85828	1328.10596	-26.29059	452.92380	-3.06321	784.96423	32.25043	34.29212	-393.67590	447.95441	41.15263	-1159.43384	300.10101	8.95023
785	6.533	991.93823	95.27252	1576.90967	-57.41666	297.81973	1321.78455	-791.83472	389.11880	1330.32275	-44.38910	454.19855	8.70851	781.97003	30.21067	32.30376	-384.08459	448.20572	36.13251	-1180.01099	299.86597	15.50195
786	6.542	989.42914	94.70492	1579.97705	-55.49239	296.88782	1323.57300	-791.64532	388.35727	1331.84741	-56.71539	456.31616	26.27717	775.37433	28.22261	29.83155	-377.50354	450.42139	30.75988	-1199.06543	299.90979	22.97466
787	6.550	986.92291	94.12973	1582.52966	-53.70939	295.73236	1324.61743	-791.37970	387.60156	1332.68713	-61.38528	459.53320	49.33640	764.98352	26.47719	25.41952	-373.89215	454.43369	25.42678	-1216.50635	300.53864	30.95968
788	6.558	984.47070	93.53783	1584.54224	-52.10947	294.42908	1324.85876	-790.93756	386.88760	1332.90063	-56.91049	463.57748	75.73209	751.21533	25.10563	18.87095	-373.24237	459.73419	20.37518	-1231.79211	301.78827	39.40591
789	6.567	982.12018	92.93819	1585.99951	-50.70804	293.06824	1324.28821	-790.26831	386.29333	1332.59229	-43.59247	467.91174	101.57997	734.83582	24.25678	11.80178	-375.75934	465.53668	15.73429	-1243.95752	303.34744	48.31519
790	6.575	979.92218	92.34343	1586.90503	-49.50910	291.72427	1322.94690	-789.37769	385.92657	1331.87439	-24.14105	472.13217	122.93556	716.27271	24.16985	6.34115	-382.03748	471.00800	11.64982	-1251.92480	304.70667	57.29504
791	6.583	977.94470	91.77388	1587.27673	-48.51846	290.45297	1320.91614	-788.32092	385.83737	1330.82153	-2.00610	476.01614	137.98589	695.37427	24.98639	3.38627	-392.91364	475.50269	8.36261	-1255.04175	305.43347	65.32328
792	6.592	976.27478	91.27060	1587.14111	-47.74870	289.29016	1318.30176	-787.19580	385.96405	1329.45740	20.66486	479.33398	147.51643	672.10486	26.51403	2.33826	-408.92279	478.69644	6.11102	-1253.48010	305.28204	71.18649
793	6.600	975.00549	90.84720	1586.53772	-47.22328	288.24167	1315.21704	-786.13104	386.17734	1327.77466	43.24646	481.81683	153.38222	647.14929	28.34288	2.15607	-429.70526	480.65140	4.85931	-1247.97498	304.05786	74.42393
794	6.608	974.20386	90.44262	1585.51904	-46.98214	287.28561	1311.77063	-785.26611	386.35046	1325.75903	65.78906	483.27618	156.99158	621.54498	30.18718	2.16564	-453.79004	481.83456	4.26652	-1239.06494	301.52054	75.56805
795	6.617	973.88684	89.97588	1584.13855	-47.08176	286.39847	1308.05701	-784.72485	386.39447	1323.40540	88.50964	483.66074	159.01628	596.03369	31.99406	2.10016	-479.18457	482.86874	4.00253	-1226.65747	297.52417	75.11350
796	6.625	974.02661	89.43541	1582.44824	-47.58568	285.57858	1304.14819	-784.59003	386.26550	1320.73450	111.65570	482.99890	159.77882	570.88782	33.80780	1.89034	-504.48761	484.12628	3.87736	-1210.27979	292.19781	72.62228
797	6.633	974.56793	88.90140	1580.50684	-48.54605	284.85376	1300.09900	-784.88623	385.95807	1317.80957	135.41884	481.32727	159.53453	546.09338	35.63513	1.54308	-529.31995	485.64410	3.71226	-1189.61450	285.92484	67.35522
798	6.642	975.43536	88.50577	1578.38904	-49.97930	284.28827	1295.97485	-785.58002	385.48712	1314.73730	159.89565	478.68277	158.47083	521.55811	37.41007	1.10574	-553.81995	487.31250	3.33890	-1164.83997	279.18610	59.60374
799	6.650	976.53394	88.35876	1576.18713	-51.84447	283.98495	1291.88611	-786.59485	384.87537	1311.63965	185.10901	475.13293	156.65233	497.20557	39.07296	0.65266	-578.15790	489.01007	2.75581	-1136.71411	272.45496	51.08805
800	6.658	977.75732	88.47342	1574.00220	-54.04272	284.05698	1287.98999	-787.82611	384.16803	1308.61914	211.05727	470.79141	154.07697	472.98956	40.64510	0.26159	-602.44775	490.67410	2.17167	-1106.60803	266.18954	44.20913
801	6.667	979.00580	88.76328	1571.94031	-56.44856	284.56598	1284.45251	-789.15619	383.44583	1305.73218	237.73607	465.79871	150.71855	448.87415	42.18254	-0.04139	-626.75513	492.33005	1.83034	-1076.34106	260.77365	40.92134
802	6.675	980.18524	89.12868	1570.11816	-58.94865	285.45847	1281.40747	-790.48242	382.77545	1302.97754	265.07590	460.29782	146.51147	424.80386	43.70066	-0.31749	-651.07971	494.02219	1.81604	-1047.44080	256.36444	41.80275
803	6.683	981.17987	89.52389	1568.65576	-61.45402	286.55923	1278.94092	-791.74298	382.13617	1300.31128	292.88766	454.44464	141.40396	400.73038	45.17824	-0.63828	-675.36713	495.69592	1.99912	-1020.38879	252.93106	45.81083
804	6.692	981.85272	89.94090	1567.65454	-63.88459	287.64194	1277.10242	-792.91461	381.42889	1297.70007	320.96793	448.41022	135.43222	376.68329	46.61332	-0.98851	-699.56775	497.21838	2.14629	-994.75476	250.46625	51.01498
805	6.700	982.09668	90.37486	1567.18591	-66.15271	288.52621	1275.92114	-794.00262	380.55920	1295.18701	349.30414	442.31387	128.70662	352.75885	48.04462	-1.29440	-723.68604	498.55414	2.12274	-969.76373	248.99774	55.79813
806	6.708	981.88312	90.81131	1567.29053	-68.16721	289.13345	1275.40662	-795.03674	379.49899	1292.91968	378.14447	436.16602	121.36024	329.00372	49.50208	-1.50921	-747.75684	499.80615	1.97830	-944.53516	248.47066	59.60045
807	6.717	981.26678	91.23328	1567.97778	-69.85187	289.48715	1275.54150	-796.05798	378.28555	1291.10706	407.82327	429.91989	113.51192	305.33737	50.97767	-1.62680	-771.80432	501.08026	1.85872	-918.31207	248.76239	62.74622
808	6.725	980.35730	91.65588	1569.22778	-71.16624	289.67780	1276.28223	-797.09387	376.99203	1289.94141	438.50800	423.54236	105.23323	281.59915	52.47493	-1.64085	-795.84393	502.42560	1.86908	-890.85425	249.75034	65.71872
809	6.733	979.26843	92.13571	1570.98987	-72.12509	289.79742	1277.57422	-798.13696	375.68585	1289.53833	470.15982	416.96509	96.53421	257.65152	54.03569	-1.54070	-819.90015	503.86932	1.99414	-862.45020	251.30524	68.66540
810	6.742	978.07727	92.71429	1573.18323	-72.79214	289.88074	1279.37012	-799.14026	374.38055	1289.92456	502.70468	410.00909	87.43867	233.45029	55.71070	-1.34843	-844.01611	505.41879	2.14809	-833.50000	253.28162	71.41885
811	6.750	976.83252	93.37196	1575.70972	-73.23595	289.90134	1281.63306	-800.03046	373.03873	1291.06934	536.06726	402.48492	78.16393	209.05640	57.52211	-1.11957	-868.24268	507.03336	2.28075	-804.22144	255.56599	73.72713
812	6.758	975.57928	94.06853	1578.47034	-73.49225	289.80286	1284.32043	-800.72913	371.63229	1292.92505	570.02808	394.40454	69.23505	184.57660	59.42202	-0.89462	-892.59973	508.65295	2.40025	-774.70178	258.08740	75.44645
813	6.767	974.35736	94.80656	1581.37402	-73.56719	289.52402	1287.37817	-801.17694	370.18295	1295.44055	604.18146	386.07721	61.39415	160.05115	61.32999	-0.67530	-917.06805	510.27429	2.54945	-745.04816	260.75702	76.61707
814	6.775	973.20679	95.61214	1584.33911	-73.45943	289.01886	1290.75342	-801.35223	368.75665	1298.55469	637.97711	377.93762	55.33630	135.42308	63.23370	-0.45142	-941.62280	511.92853	2.77610	-715.41138	263.43259	77.37656
815	6.783	972.19586	96.46962	1587.29028	-73.17407	288.27353	1294.40100	-801.27258	367.44199	1302.18921	670.66077	370.25735	51.37768	110.63136	65.18088	-0.21796	-966.25702	513.63123	3.07904	-685.90149	265.93527	77.81851
816	6.792	971.41321	97.31538	1590.15161	-72.72426	287.31485	1298.27148	-800.98254	366.32394	1306.24622	701.22717	363.20935	49.25430	85.68218	67.18893	0.02791	-990.99030	515.43713	3.39158	-656.54785	268.07858	77.97924
817	6.800	970.91656	98.08845	1592.85217	-72.12448	286.21042	1302.29626	-800.53772	365.46518	1310.60730	728.68219	357.07809	48.15810	60.63629	69.21143	0.27146	-1015.85919	517.41882	3.62991	-627.38379	269.70636	77.93297
818	6.808	970.69495	98.76727	1595.33752	-71.37865	285.05319	1306.38159	-799.98865	364.89978	1315.13318	752.40570	352.08142	47.01565	35.57825	71.16644	0.49673	-1040.84778	519.59241	3.78627	-598.58325	270.71588	77.81985
819	6.817	970.67639	99.37104	1597.56763	-70.47095	283.93240	1310.41333	-799.37079	364.62711	1319.66321	772.05847	348.23282	44.93909	10.66000	72.94720	0.81010	-1065.77747	521.96655	4.03535	-570.52625	271.01776	77.74187
820	6.825	970.76794	99.93427	1599.50476	-69.37515	282.90796	1314.26587	-798.70758	364.60974	1324.02209	787.31238	345.47586	41.47788	-13.76837	74.40573	1.57207	-1090.23071	524.55225	4.79129	-543.76849	270.49438	77.60433
821	6.833	970.89258	100.47017	1601.09607	-68.07758	281.99963	1317.81287	-798.02454	364.78802	1328.04150	798.03827	343.66452	36.56441	-37.08633	75.41632	3.31571	-1113.63623	527.26495	6.62987	-518.97668	269.04498	77.00847
822	6.842	971.00397	100.96291	1602.27124	-66.58713	281.19745	1320.93799	-797.35876	365.10544	1331.57922	804.61914	342.47849	30.50669	-58.53513	75.95268	6.46510	-1135.53882	529.91461	9.99933	-496.84720	266.66745	75.30299
823	6.850	971.08746	101.39493	1602.96143	-64.93116	280.48450	1323.54712	-796.75470	365.52219	1334.52368	807.75140	341.61172	24.02669	-77.51575	76.03949	11.17750	-1155.78528	532.32031	14.89621	-477.94513	263.45068	71.84155
824	6.858	971.15155	101.76281	1603.12305	-63.15540	279.85629	1325.57251	-796.23950	366.00357	1336.78650	807.87146	341.13416	17.94983	-93.76263	75.65874	17.52811	-1174.42285	534.37390	20.87330	-462.50931	259.44800	66.31038
825	6.867	971.20935	102.06689	1602.74341	-61.32916	279.32108	1326.96130	-795.79285	366.49826	1338.30872	804.80310	341.48816	12.52194	-107.03754	74.62445	25.86510	-1191.46265	536.01733	27.40656	-450.44333	254.58426	58.87640
826	6.875	971.26782	102.31154	1601.82971	-59.54710	278.87723	1327.65930	-795.34839	366.93530	1339.09717	797.88165	343.00037	7.17249	-116.40839	72.50948	36.73886	-1206.70569	537.27881	34.24328	-441.58960	248.77348	50.02702
827	6.883	971.33704	102.52586	1600.39600	-57.91618	278.49731	1327.60669	-794.83582	367.24066	1339.25708	786.39783	345.55814	1.38576	-120.07614	68.93639	49.95382	-1219.72900	538.26276	41.40942	-436.04416	242.12650	40.25970
828	6.892	971.44940	102.77100	1598.45935	-56.52444	278.14191	1326.75525	-794.22095	367.34918	1338.94568	770.21307	348.64722	-4.27650	-116.56497	63.99874	63.70019	-1230.01184	538.90430	48.88081	-434.19257	234.95016	29.97946
829	6.900	971.67847	103.11948	1596.04114	-55.41546	277.78430	1325.09741	-793.51459	367.21719	1338.26782	750.11591	351.55804	-8.54353	-106.02322	58.10987	75.42422	-1237.07349	538.84515	56.24942	-436.50327	227.63170	19.76073
830	6.908	972.13953	103.62352	1593.15137	-54.58695	277.42487	1322.68872	-792.76624	366.84473	1337.23218	727.33105	353.85886	-10.84456	-89.93903	51.40831	83.87381	-1240.62024	537.81641	62.79489	-443.35953	220.77785	10.67068
831	6.917	972.94934	104.28658	1589.78271	-54.00669	277.09088	1319.64221	-792.05090	366.27643	1335.79089	702.83002	355.71585	-11.78094	-69.98129	43.66968	89.78812	-1240.65845	536.08179	67.95478	-454.94077	215.40204	4.06833
832	6.925	974.17517	105.04805	1585.93665	-53.64225	276.82034	1316.09387	-791.44720	365.58203	1333.89307	677.40442	357.54254	-12.20183	-47.45045	34.90651	94.57356	-1237.33044	534.34564	71.65591	-471.15796	212.50754	0.65625
833	6.933	975.82825	105.79779	1581.65320	-53.49430	276.64105	1312.16589	-791.01758	364.84949	1331.51392	651.80042	359.50305	-12.48736	-23.31021	25.74212	98.87523	-1230.55713	533.25568	74.03748	-491.68478	212.26843	-0.26752
834	6.942	977.88171	106.42080	1577.01233	-53.60941	276.55515	1307.95190	-790.80725	364.18204	1328.65930	626.38110	361.48578	-12.74248	1.74899	17.08160	102.40788	-1219.88635	533.02948	74.87146	-515.60730	213.85966	-0.19789
835	6.950	980.26147	106.84439	1572.11841	-54.06557	276.52502	1303.53125	-790.84857	363.67694	1325.35938	601.12170	363.34698	-13.07040	27.29480	9.61166	104.57458	-1204.71094	533.51636	73.52615	-541.13971	216.18097	-0.17427
836	6.958	982.85864	107.05910	1567.08765	-54.94115	276.46094	1298.99548	-791.15808	363.39545	1321.66443	575.97961	365.06201	-13.50731	53.14284	3.60706	104.98041	-1184.69617	534.41125	69.61525	-566.56494	218.56316	-0.44717
837	6.967	985.59027	107.10676	1562.04346	-56.28218	276.22137	1294.46704	-791.73193	363.34668	1317.64343	550.97485	366.72946	-13.96191	79.30264	-1.00486	103.58875	-1160.08154	535.30603	63.57727	-591.34698	220.81720	-0.93554
838	6.975	988.39148	107.04767	1557.10461	-58.08638	275.63824	1290.09106	-792.54614	363.49588	1313.38196	526.11298	368.49304	-14.33018	105.82973	-4.49279	100.68178	-1131.61511	535.78918	56.63271	-615.84790	222.93280	-1.51610
839	6.983	991.14246	106.93784	1552.37195	-60.31094	274.57510	1286.00073	-793.55963	363.78607	1308.98120	501.42639	370.43359	-14.60532	132.72052	-7.19535	96.74142	-1100.22070	535.61310	50.18369	-640.42145	224.92566	-2.03731
840	6.992	993.68030	106.83572	1547.93945	-62.88833	272.99915	1282.29150	-794.71747	364.15256	1304.55542	476.94781	372.51486	-14.85630	159.98387	-9.44244	92.28781	-1066.74255	534.69739	45.13276	-665.08447	226.86810	-2.34869
841	7.000	995.87714	106.79333	1543.91235	-65.72878	271.00732	1279.02759	-795.95306	364.53253	1300.23193	452.61841	374.64767	-15.13870	187.77005	-11.50389	87.74719	-1031.94592	533.03601	41.71045	-689.70984	228.87643	-2.39464
842	7.008	997.66266	106.83021	1540.41040	-68.71063	268.77710	1276.26074	-797.19324	364.87125	1296.13818	428.32318	376.78384	-15.45131	216.36057	-13.55368	83.38780	-996.56360	530.67499	39.86746	-714.22491	231.01715	-2.27699
843	7.017	998.99359	106.96210	1537.56616	-71.68086	266.49048	1274.03406	-798.37134	365.12543	1292.37500	404.00677	378.91907	-15.76034	246.01532	-15.63374	79.27626	-961.24487	527.70813	39.55494	-738.64478	233.25522	-2.18749
844	7.025	999.82623	107.24506	1535.50952	-74.47388	264.28418	1272.37756	-799.44373	365.28070	1289.01111	379.70602	381.04059	-16.02688	276.85803	-17.67183	75.25548	-926.53912	524.20892	40.55547	-763.04120	235.47507	-2.23923
845	7.033	1000.12433	107.73409	1534.32446	-76.94067	262.23193	1271.30835	-800.39606	365.36926	1286.10889	355.48343	383.09558	-16.22595	308.90240	-19.53825	71.01397	-892.88617	520.21045	42.38000	-787.48126	237.57185	-2.37359
846	7.042	999.90247	108.39692	1533.99683	-78.98323	260.35181	1270.83484	-801.23895	365.44940	1283.75085	331.34827	385.01157	-16.36669	342.12372	-21.08442	66.28214	-860.51990	515.71820	44.46145	-811.96521	239.55585	-2.45029
847	7.050	999.22992	109.11595	1534.41919	-80.58068	258.63583	1270.95361	-802.00397	365.56454	1282.03735	307.21588	386.77182	-16.46194	376.46619	-22.21647	61.05482	-829.39746	510.64011	46.32732	-836.45148	241.53043	-2.41046
848	7.058	998.16705	109.78203	1535.46313	-81.78542	257.08054	1271.64246	-802.73254	365.72748	1281.05872	282.94293	388.47607	-16.47539	411.79099	-22.92139	55.62314	-799.25128	504.80469	47.66132	-860.94012	243.58475	-2.32511
849	7.067	996.74567	110.35010	1537.01880	-82.68568	255.69336	1272.86035	-803.44916	365.92181	1280.86316	258.40991	390.29364	-16.34817	447.82938	-23.20314	50.41868	-769.72131	498.12820	48.33046	-885.51599	245.76883	-2.30157
850	7.075	995.03302	110.81946	1538.98315	-83.35474	254.48399	1274.55505	-804.13690	366.10040	1281.44177	233.58186	392.30664	-16.08227	484.22888	-23.14444	45.91818	-740.45093	490.69470	48.36206	-910.28723	248.07803	-2.36542
851	7.083	993.17297	111.20405	1541.26086	-83.81910	253.46291	1276.67407	-804.74213	366.20035	1282.74036	208.53571	394.39307	-15.76997	520.66528	-23.02989	42.64834	-711.12585	482.69437	47.89634	-935.26331	250.34636	-2.40683
852	7.092	991.34125	111.52528	1543.79443	-84.06157	252.64203	1279.17505	-805.20618	366.17664	1284.68958	183.39732	396.33331	-15.51422	556.81989	-23.17952	41.06326	-681.52850	474.31918	47.16018	-960.35437	252.28421	-2.25513
853	7.100	989.66364	111.82214	1546.56079	-84.04713	252.02312	1282.02747	-805.49292	366.01328	1287.22742	158.21188	398.04663	-15.32447	592.19299	-23.65188	41.25766	-651.56616	465.68869	46.43690	-985.50250	253.73947	-1.84366
854	7.108	988.18127	112.15082	1549.51318	-83.75049	251.58553	1285.20264	-805.59430	365.70093	1290.29761	132.92023	399.64856	-15.12850	626.02380	-24.33040	42.81295	-621.23993	456.87292	46.00895	-1010.73346	254.86276	-1.29111
855	7.117	986.89594	112.54091	1552.52869	-83.17204	251.29108	1288.65686	-805.52185	365.21512	1293.83240	107.44940	401.28848	-14.87467	657.45294	-25.18134	44.92810	-590.67944	447.94617	46.09512	-1036.10559	255.97115	-0.81360
856	7.125	985.83923	112.93805	1555.43225	-82.33727	251.09375	1292.32446	-805.30096	364.51895	1297.73633	81.78918	402.96973	-14.61731	685.70428	-26.13623	46.71206	-560.27264	439.00330	46.78390	-1061.65894	257.25812	-0.56114
857	7.133	985.07562	113.22459	1558.07092	-81.28358	250.93930	1296.12085	-804.96716	363.58475	1301.88245	55.99063	404.54739	-14.49684	710.10577	-26.91597	47.51890	-530.73108	430.21286	47.92964	-1087.36768	258.67883	-0.51174
858	7.142	984.63977	113.31377	1560.36218	-80.04356	250.76762	1299.94812	-804.56433	362.40802	1306.11340	30.09662	405.96112	-14.56244	730.09918	-27.24430	47.11392	-502.95114	421.89594	49.07346	-1113.08960	260.05099	-0.40902
859	7.150	984.48572	113.20694	1562.29565	-78.63458	250.52451	1303.70056	-804.14911	361.00815	1310.25024	4.16345	407.34897	-14.53945	745.36377	-27.06466	45.51895	-477.71667	414.50214	49.54360	-1138.50171	261.17206	0.29732
860	7.158	984.49103	112.98007	1563.90137	-77.06443	250.16805	1307.26929	-803.79095	359.43076	1314.10669	-21.49579	408.84204	-13.67019	755.98236	-26.44281	42.82512	-455.49597	408.52145	48.73133	-1163.06726	261.94376	2.34560
861	7.167	984.51727	112.72491	1565.19836	-75.35197	249.66673	1310.54419	-803.55023	357.74286	1317.51038	-46.09009	410.49838	-10.71825	762.46838	-25.46837	39.29747	-436.49475	404.43210	46.32792	-1186.22144	262.46060	6.27888
862	7.175	984.48517	112.48189	1566.16248	-73.54082	248.99704	1313.41211	-803.44391	356.01263	1320.32910	-68.41269	412.52060	-4.24528	765.39209	-24.29792	35.49076	-420.79706	402.61792	42.37094	-1207.68750	262.93909	12.06766
863	7.183	984.39368	112.22226	1566.74243	-71.69357	248.14337	1315.76123	-803.42664	354.29898	1322.49402	-87.00024	415.16629	6.91325	764.82257	-23.11189	31.85111	-408.41583	403.25809	37.15311	-1227.49194	263.58362	19.17061
864	7.192	984.27570	111.88331	1566.89478	-69.87791	247.10780	1317.49011	-803.40167	352.66602	1324.00830	-100.13763	418.29535	23.25729	760.27661	-22.04303	28.11221	-399.33691	406.31384	31.10403	-1245.64380	264.52649	27.02469
865	7.200	984.14691	111.43112	1566.59033	-68.15610	245.92458	1318.51794	-803.25787	351.20245	1324.93152	-105.89148	421.43286	44.44524	751.27795	-21.21804	23.44857	-393.62732	411.52704	24.69175	-1261.90027	265.84802	35.45827
866	7.208	983.98724	110.91015	1565.80566	-66.58109	244.65318	1318.79285	-802.91345	350.00998	1325.34717	-102.67859	424.37610	68.99872	737.90912	-20.71606	17.50693	-391.52380	418.29654	18.39925	-1275.75427	267.59521	44.61078
867	7.217	983.78412	110.40862	1564.53528	-65.19600	243.34865	1318.29614	-802.34613	349.15485	1325.32568	-90.49701	427.28741	93.92271	720.81995	-20.39782	11.20061	-393.46887	425.60410	12.78751	-1286.46631	269.70032	54.41277
868	7.225	983.61951	109.96658	1562.80237	-64.03343	242.04709	1317.05017	-801.59692	348.62674	1324.90918	-71.61691	430.27734	115.44649	700.75891	-19.88639	6.15747	-400.04645	432.15656	8.43517	-1293.20850	271.88943	64.03720
869	7.233	983.67072	109.55009	1560.64905	-63.11917	240.77618	1315.12329	-800.75116	348.34305	1324.12061	-49.37964	433.23441	131.07127	678.29492	-18.85788	3.28637	-411.85730	436.87695	5.63609	-1295.44727	273.72971	71.94807
870	7.242	984.07990	109.11707	1558.12610	-62.47810	239.55533	1312.62402	-799.91260	348.18427	1322.98193	-26.22192	435.91382	140.78893	654.04297	-17.31764	2.20173	-429.24390	439.60376	4.19250	-1293.24536	274.75427	76.88602
871	7.250	984.87274	108.66935	1555.28040	-62.13738	238.38602	1309.67822	-799.18561	348.02826	1321.51807	-3.05511	438.04395	146.22942	628.79340	-15.49394	1.98347	-451.51251	441.11447	3.62430	-1287.04053	274.49847	78.92610
872	7.258	986.00806	108.23975	1552.13159	-62.12886	237.26010	1306.40076	-798.66272	347.78021	1319.75427	20.07556	439.35559	149.09064	603.24902	-13.59045	1.98600	-476.59937	442.30594	3.50409	-1277.08862	272.49365	79.14982
873	7.267	987.43951	107.87181	1548.67322	-62.48960	236.17407	1302.88013	-798.41278	347.39487	1317.72119	43.36798	439.58765	150.40279	577.81317	-11.70493	1.94031	-502.28571	443.60028	3.52209	-1263.24072	268.46576	78.12364
874	7.275	989.14136	107.61349	1544.92749	-63.25535	235.14168	1299.18420	-798.47229	346.87015	1315.46741	67.05548	438.59427	150.65309	552.64441	-9.86099	1.75587	-527.50281	445.05139	3.43786	-1245.22168	262.61505	75.20173
875	7.283	991.09869	107.49376	1540.98669	-64.44327	234.22318	1295.38281	-798.84705	346.22025	1313.06482	91.32111	436.42490	150.07364	527.78955	-8.07209	1.41841	-552.21887	446.66019	3.12455	-1222.96460	255.53227	69.60911
876	7.292	993.24902	107.50640	1536.98938	-66.02815	233.54832	1291.57385	-799.52045	345.46002	1310.60059	116.23419	433.29016	148.79170	503.23206	-6.37201	0.97641	-576.69312	448.42194	2.59984	-1196.72144	247.84721	61.79261
877	7.300	995.45276	107.62081	1533.07715	-67.93416	233.28006	1287.89160	-800.45721	344.60764	1308.15417	141.78964	429.47046	146.87837	478.89148	-4.77705	0.51651	-601.07355	450.19696	1.98888	-1167.05798	240.06439	53.43513
878	7.308	997.54395	107.79091	1529.38611	-70.05785	233.52042	1284.48450	-801.59662	343.68054	1305.76038	168.03078	425.18903	144.33713	454.66992	-3.25826	0.10987	-625.37439	451.80560	1.48177	-1134.89063	232.57225	46.48186
879	7.317	999.37830	107.97015	1526.05859	-72.30313	234.22850	1281.48145	-802.84570	342.67673	1303.38354	195.09735	420.56897	141.10489	430.51306	-1.77303	-0.22721	-649.60699	453.26044	1.25660	-1101.46875	225.64507	42.30690
880	7.325	1000.83734	108.13434	1523.23206	-74.59756	235.22104	1278.97229	-804.09497	341.56982	1300.95959	223.13449	415.69940	137.09021	406.40555	-0.29101	-0.52735	-673.83771	454.70847	1.32303	-1068.07568	219.48065	41.36884
881	7.333	1001.83331	108.28607	1521.01245	-76.88168	236.25562	1277.01367	-805.25928	340.33066	1298.48535	252.17033	410.66565	132.20522	382.33069	1.21082	-0.83323	-698.10083	456.16614	1.47331	-1035.57581	214.25432	43.17319
882	7.342	1002.32471	108.44680	1519.46204	-79.08889	237.13187	1275.64368	-806.31500	338.95203	1296.05872	282.09299	405.52667	126.38669	358.27338	2.74554	-1.15788	-722.35919	457.50607	1.48826	-1004.24768	210.15152	46.51479
883	7.350	1002.32697	108.64675	1518.61230	-81.13852	237.74545	1274.89099	-807.30609	337.46494	1293.84790	312.77139	400.31982	119.64705	334.23547	4.30928	-1.46340	-746.60205	458.69202	1.34340	-973.98389	207.33165	50.07038
884	7.358	1001.90057	108.91112	1518.47607	-82.94733	238.09171	1274.77148	-808.30994	335.93176	1292.04077	344.21527	395.10715	112.15114	310.20181	5.88599	-1.66924	-770.88770	459.83105	1.16224	-944.52875	205.78943	53.06045
885	7.367	1001.12329	109.24964	1519.04089	-84.44445	238.25278	1275.27661	-809.38135	334.41122	1290.79602	376.61060	389.95264	104.20123	286.10056	7.46629	-1.70218	-795.26410	461.02014	1.05925	-915.59839	205.33156	55.45567
886	7.375	1000.09064	109.64799	1520.25317	-85.57864	238.36328	1276.37134	-810.51752	332.92487	1290.21594	410.17401	384.82721	96.11971	261.82516	9.04374	-1.55874	-819.73053	462.32758	1.08537	-886.93451	205.74599	57.58681
887	7.383	998.92212	110.06821	1522.02295	-86.32265	238.54036	1278.00635	-811.66156	331.45209	1290.34985	444.96176	379.59509	88.16479	237.29375	10.61193	-1.31351	-844.29303	463.88211	1.25696	-858.32690	206.91426	59.58018
888	7.392	997.70142	110.48651	1524.24194	-86.68309	238.81366	1280.13416	-812.72931	329.95621	1291.20947	480.80115	374.05835	80.49773	212.48367	12.20641	-1.05973	-868.99854	465.81250	1.58064	-829.62018	208.74352	61.17677
889	7.400	996.42999	110.92970	1526.79663	-86.71009	239.10641	1282.71655	-813.63788	328.41833	1292.77649	517.30719	367.94971	73.19936	187.45045	13.89077	-0.83802	-893.89929	468.04794	2.01980	-800.70264	211.05032	62.04225
890	7.408	995.10626	111.43604	1529.57532	-86.48170	239.28375	1285.71887	-814.32428	326.85358	1295.00354	553.88452	361.03647	66.41665	162.31674	15.68265	-0.62534	-918.99121	470.22705	2.43053	-771.49750	213.54608	62.14487
891	7.417	993.80634	111.99847	1532.48853	-86.06612	239.23325	1289.09961	-814.75208	325.30963	1297.82092	589.75159	353.49719	60.53962	137.17761	17.55754	-0.39689	-944.20880	471.99402	2.66257	-741.96210	215.91718	61.79784
892	7.425	992.63153	112.58598	1535.48547	-85.50432	238.91995	1292.80530	-814.91418	323.85315	1301.14417	624.08875	346.10263	56.13382	111.99638	19.50905	-0.16753	-969.49127	473.43188	2.76217	-712.06726	217.90773	61.36883
893	7.433	991.62927	113.19138	1538.52649	-84.81924	238.38663	1296.77148	-814.83112	322.55045	1304.87708	656.28406	339.62009	53.50812	86.65034	21.55275	0.04885	-994.82910	474.95004	2.89117	-681.81189	219.32523	61.03468
894	7.442	990.80054	113.81981	1541.53540	-84.01898	237.71863	1300.92139	-814.54376	321.45358	1308.91272	685.98395	334.03845	52.22953	61.08640	23.68099	0.26554	-1020.24182	476.79013	3.07238	-651.31598	220.00989	60.85110
895	7.450	990.15002	114.44787	1544.41089	-83.08968	237.01472	1305.16101	-814.10217	320.59137	1313.12659	712.77698	328.85986	51.24419	35.37544	25.83802	0.47517	-1045.72510	478.90726	3.22093	-620.92114	219.88196	60.88400
896	7.458	989.69684	115.02161	1547.07581	-82.00812	236.36456	1309.38037	-813.55316	319.95969	1317.37231	735.91351	324.08490	49.58350	9.68433	27.91311	0.67813	-1071.18176	481.21100	3.39522	-591.20111	218.96777	61.14061
897	7.467	989.43994	115.48341	1549.49207	-80.77480	235.81812	1313.45801	-812.93567	319.52408	1321.48682	754.49194	320.22443	46.71381	-15.67685	29.73758	1.05995	-1096.31128	483.69003	3.94328	-562.86353	217.29849	61.42888
898	7.475	989.34058	115.78757	1551.63342	-79.42528	235.37703	1317.26599	-812.28766	319.24112	1325.30640	767.95502	317.46057	42.34371	-40.20157	31.11708	2.08128	-1120.57410	486.32004	5.44559	-536.61902	214.85406	61.29623
899	7.483	989.33417	115.91434	1553.45459	-78.00864	235.01590	1320.68164	-811.65656	319.07471	1328.68628	776.47217	315.45218	36.45052	-63.25912	31.91081	4.26626	-1143.42749	488.95279	8.42144	-513.08112	211.61745	60.12712
900	7.492	989.34991	115.88506	1554.89783	-76.56416	234.70557	1323.60254	-811.09485	318.99332	1331.51086	780.83264	313.79608	29.55554	-84.25885	32.10958	7.87906	-1164.63489	491.36563	12.97737	-492.66211	207.58214	57.43018
901	7.500	989.33588	115.75546	1555.93176	-75.11633	234.43127	1325.95361	-810.63635	318.95929	1333.69263	781.89282	312.31036	22.55661	-102.79810	31.81689	12.89108	-1184.23743	493.41183	18.79360	-475.48117	202.70633	53.08368
902	7.508	989.26398	115.60421	1556.55957	-73.68707	234.20192	1327.67786	-810.27631	318.92532	1335.17358	780.08252	311.06439	16.07195	-118.69821	31.06719	19.34726	-1202.23621	495.05240	25.43013	-461.42245	196.91544	47.31574
903	7.517	989.11401	115.52342	1556.78149	-72.31403	234.03723	1328.72278	-809.97510	318.84207	1335.94788	775.21271	310.29910	10.02656	-131.68939	29.57569	27.76573	-1218.37793	496.26434	32.57550	-450.37170	190.18265	40.50844
904	7.525	988.88385	115.57483	1556.57068	-71.05379	233.94315	1329.03271	-809.68646	318.66620	1336.09436	766.58807	310.23566	4.01105	-140.67743	26.79278	38.85844	-1232.21484	496.99530	40.10659	-442.45779	182.63458	32.99986
905	7.533	988.61267	115.74876	1555.88806	-69.96291	233.89578	1328.56226	-809.38513	318.35999	1335.74609	753.49561	310.91193	-1.89894	-143.66113	22.42933	52.32553	-1243.26855	497.09091	47.95018	-438.10217	174.53676	25.04931
906	7.542	988.36725	115.99463	1554.70728	-69.07617	233.84729	1327.30237	-809.07220	317.89392	1335.00244	735.85352	312.15186	-6.86997	-139.14246	16.82574	66.07985	-1251.15393	496.22702	55.77411	-437.87051	166.22437	17.03989
907	7.550	988.22620	116.27378	1553.02185	-68.39683	233.75903	1325.29956	-808.76392	317.25620	1333.88538	714.44519	313.68811	-10.11491	-127.41422	10.57463	77.47279	-1255.63110	494.21985	62.88462	-442.28888	158.26248	9.70559
908	7.558	988.27344	116.57120	1550.84570	-67.90134	233.63455	1322.65247	-808.47925	316.45364	1332.37085	690.49542	315.36444	-11.74676	-110.07074	3.86047	85.42580	-1256.60681	491.42307	68.59548	-451.66779	151.65170	4.04817
909	7.567	988.57947	116.87997	1548.21924	-67.55997	233.51482	1319.48914	-808.23322	315.51285	1330.43323	665.18854	317.14767	-12.49496	-88.80823	-3.57588	90.86468	-1254.08301	488.54852	72.64540	-465.99838	147.51703	0.79389
910	7.575	989.20459	117.17178	1545.20093	-67.36337	233.44705	1315.93469	-808.04114	314.49356	1328.06226	639.50995	318.96509	-12.89175	-64.95190	-11.81388	95.23934	-1247.94104	486.21124	75.10071	-485.01825	146.31932	-0.23964
911	7.583	990.21570	117.38040	1541.84290	-67.33588	233.45903	1312.08533	-807.92938	313.48889	1325.26428	614.06189	320.71432	-13.11097	-39.50253	-20.37923	99.20322	-1237.73071	484.71973	75.84758	-507.99551	147.44057	-0.13540
912	7.592	991.66455	117.43459	1538.18445	-67.53198	233.54697	1308.00427	-807.93500	312.60107	1322.06140	588.94366	322.40585	-13.27988	-13.16910	-28.53767	102.54099	-1222.84058	484.00500	74.35332	-533.33728	149.73141	-0.08925
913	7.600	993.53784	117.30157	1534.26709	-68.02800	233.66583	1303.74353	-808.09601	311.91147	1318.49524	564.00964	324.11105	-13.54759	13.65434	-35.72381	104.70184	-1202.94409	483.65295	70.14986	-559.15692	152.34927	-0.61332
914	7.608	995.72266	117.00581	1530.15295	-68.90576	233.71844	1299.37537	-808.44598	311.45834	1314.62427	539.17517	325.84027	-13.94858	40.85767	-41.66142	105.21931	-1178.24902	483.16608	63.59608	-584.40045	154.91342	-1.48346
915	7.617	998.01404	116.64123	1525.94043	-70.22429	233.56180	1295.01123	-809.01031	311.23383	1310.51794	514.46924	327.60815	-14.39320	68.46477	-46.27606	103.91900	-1149.39990	482.24585	56.01065	-609.01794	157.22949	-2.28871
916	7.625	1000.18878	116.34413	1521.75964	-71.99742	233.05397	1290.79407	-809.79431	311.19980	1306.25317	489.95837	329.46188	-14.78839	96.46926	-49.65516	100.97855	-1117.28381	480.77795	48.95195	-633.32141	159.24071	-2.84115
917	7.633	1002.09882	116.21313	1517.75476	-74.19266	232.12675	1286.86414	-810.77167	311.30511	1301.91602	465.65991	331.38037	-15.11557	124.82254	-52.06756	96.84203	-1082.91516	478.63300	43.39304	-657.52386	161.06364	-3.13664
918	7.642	1003.68860	116.26572	1514.08459	-76.74091	230.82951	1283.32666	-811.88562	311.49142	1297.60962	441.50833	333.30151	-15.40777	153.56209	-53.89527	92.06432	-1047.39673	475.69266	39.64564	-681.68866	162.87500	-3.21289
919	7.650	1004.94849	116.46838	1510.92261	-79.53747	229.30951	1280.24719	-813.06952	311.69617	1293.45837	417.40955	335.21213	-15.70795	182.90851	-55.49794	87.16837	-1011.85681	472.03781	37.83679	-705.83282	164.78197	-3.14517
920	7.658	1005.87726	116.78242	1508.42798	-82.43670	227.74562	1277.66846	-814.27417	311.86734	1289.59448	393.31494	337.12546	-16.03879	213.18222	-57.13337	82.51781	-977.25879	467.85889	37.97566	-729.98877	166.77159	-3.04677
921	7.667	1006.46246	117.19061	1506.70740	-85.26337	226.28247	1275.62720	-815.47778	311.98615	1286.13733	369.23749	339.05017	-16.36901	244.60971	-58.92888	78.22081	-944.18274	463.21326	39.58894	-754.19244	168.76106	-3.01645
922	7.675	1006.68127	117.69940	1505.80176	-87.84483	225.00629	1274.15710	-816.67059	312.07141	1283.18347	345.20630	340.96857	-16.62744	277.25464	-60.83404	74.11665	-912.71326	458.02295	41.78376	-778.45300	170.70953	-3.09891
923	7.683	1006.51416	118.32410	1505.70361	-90.04738	223.95216	1273.28467	-817.83319	312.15759	1280.80884	321.21191	342.79156	-16.78631	311.11911	-62.64978	69.90178	-882.44220	452.22107	43.80859	-802.74969	172.64264	-3.24629
924	7.692	1005.94452	119.08224	1506.37720	-91.80252	223.11295	1273.02258	-818.92938	312.26801	1279.07813	297.18872	344.45087	-16.88400	346.20999	-64.16925	65.35495	-852.69080	445.80792	45.36640	-827.06036	174.56639	-3.32777
925	7.700	1004.98279	119.97736	1507.75708	-93.11198	222.44878	1273.35876	-819.91461	312.39691	1278.04858	273.03522	346.06799	-16.92173	382.45514	-65.21779	60.48576	-822.89661	438.82196	46.42850	-851.39783	176.44852	-3.25317
926	7.708	1003.70813	120.96970	1509.74451	-94.02729	221.90523	1274.25281	-820.74902	312.51270	1277.76050	248.64624	347.87903	-16.83117	419.59161	-65.62007	55.51032	-792.81055	431.31265	47.00349	-875.81671	178.29083	-3.07079
927	7.717	1002.23688	121.99532	1512.22485	-94.61417	221.43155	1275.65247	-821.40814	312.58304	1278.22766	223.96205	349.94125	-16.58850	457.17261	-65.28804	50.75918	-762.38770	423.35455	47.12236	-900.37531	180.14075	-2.89008
928	7.725	1000.66577	123.01447	1515.08557	-94.92274	220.99176	1277.51343	-821.88580	312.58875	1279.43811	199.02982	352.04825	-16.27526	494.72064	-64.32397	46.64790	-731.63660	415.07669	46.88071	-925.10333	182.02982	-2.74341
929	7.733	999.07904	124.01570	1518.21082	-94.97827	220.57016	1279.80481	-822.18427	312.51205	1281.35449	173.97925	353.98120	-15.99946	531.91699	-62.99768	43.67817	-700.58801	406.63849	46.43497	-949.99878	183.90871	-2.56891
930	7.742	997.56091	124.99735	1521.48389	-94.78930	220.17094	1282.50232	-822.30396	312.32874	1283.91748	148.90242	355.70038	-15.78940	568.56696	-61.59633	42.31307	-669.29187	398.20715	45.99585	-975.02716	185.64037	-2.28710
931	7.750	996.17175	125.96402	1524.81018	-94.36136	219.81003	1285.57825	-822.24390	312.01718	1287.05737	123.77646	357.28284	-15.58222	604.29443	-60.23883	42.69997	-637.83881	389.96747	45.80112	-1000.13562	187.08945	-1.86093
932	7.758	994.94641	126.91729	1528.12537	-93.70349	219.50482	1288.99207	-822.00879	311.56964	1290.70288	98.51901	358.80688	-15.31276	638.31824	-58.87983	44.44419	-606.45483	382.04016	46.00966	-1025.30237	188.25137	-1.33907
933	7.767	993.90662	127.84605	1531.38647	-92.82645	219.26205	1292.68250	-821.61047	310.99249	1294.77527	73.09454	360.29718	-15.01687	669.53040	-57.44131	46.63363	-575.56140	374.43304	46.61307	-1050.56628	189.30524	-0.87926
934	7.775	993.05396	128.74075	1534.55688	-91.74104	219.06738	1296.56689	-821.06512	310.29312	1299.17310	47.51453	361.75998	-14.84242	696.74390	-55.80645	48.20368	-545.71790	367.18591	47.45608	-1075.97278	190.46057	-0.63783
935	7.783	992.38647	129.59763	1537.58472	-90.45804	218.88861	1300.54407	-820.39789	309.46222	1303.75903	21.77692	363.27350	-14.89797	718.96814	-53.84038	48.46513	-517.51868	360.49338	48.25169	-1101.48218	191.73036	-0.54671
936	7.792	991.92200	130.39380	1540.39563	-88.98730	218.68573	1304.50110	-819.65820	308.47186	1308.35559	-4.11865	364.98764	-15.03002	735.67078	-51.55568	47.28903	-491.50861	354.65176	48.56344	-1126.90356	192.94171	-0.19508
937	7.800	991.66638	131.09007	1542.90845	-87.34216	218.41687	1308.31860	-818.92444	307.30118	1312.75793	-30.04721	366.97571	-14.65682	746.94263	-49.13005	44.85192	-468.13379	349.97852	47.89098	-1151.84595	193.93207	1.09298
938	7.808	991.57214	131.67081	1545.05884	-85.55058	218.04387	1311.87463	-818.28418	305.96439	1316.76172	-55.50812	369.08240	-12.71533	753.42816	-46.72307	41.45304	-447.72675	346.82132	45.86860	-1175.78040	194.70041	3.98811
939	7.817	991.55170	132.15874	1546.80835	-83.66132	217.53094	1315.04785	-817.79852	304.50360	1320.19592	-79.38916	371.09805	-7.78946	755.96008	-44.33746	37.56147	-430.51111	345.53940	42.42092	-1198.24194	195.38730	8.74886
940	7.825	991.52332	132.58908	1548.13782	-81.73871	216.84052	1317.71692	-817.46851	302.97079	1322.95801	-100.01044	373.13919	1.55680	755.07703	-41.92536	33.67597	-416.62152	346.36682	37.75952	-1218.95410	196.08369	15.05464
941	7.833	991.43970	132.97942	1549.04419	-79.85212	215.94283	1319.76721	-817.22961	301.43256	1325.03357	-115.42755	375.55255	16.27797	750.78369	-39.65022	29.86152	-406.12463	349.37091	32.30428	-1237.79639	196.79526	22.35146
942	7.842	991.27661	133.33148	1549.53772	-78.06696	214.83487	1321.10107	-816.97845	299.97232	1326.48096	-123.69409	378.42444	36.33549	742.74640	-37.86319	25.52690	-399.05267	354.53235	26.61323	-1254.67188	197.63176	30.36648
943	7.850	991.01300	133.65514	1549.61719	-76.43951	213.55406	1321.65259	-816.61584	298.67972	1327.38953	-123.15445	381.51907	60.35368	730.76434	-36.71928	20.04306	-395.47327	361.58594	21.21586	-1269.26770	198.78372	39.26819
944	7.858	990.65942	133.96889	1549.24316	-75.01318	212.17529	1321.40002	-816.08490	297.63141	1327.83862	-113.33887	384.64255	85.51440	715.09668	-35.95729	13.76649	-395.57410	369.73700	16.39682	-1280.90869	200.30026	49.24659
945	7.867	990.29169	134.28084	1548.35193	-73.81535	210.78616	1320.37036	-815.39063	296.86234	1327.87488	-95.95593	387.82816	108.20857	696.27661	-35.11881	8.11055	-399.75446	377.76691	12.20082	-1288.72461	202.01550	59.77544
946	7.875	990.01874	134.58524	1546.90698	-72.86209	209.45573	1318.63623	-814.59387	296.35004	1327.51477	-74.28497	391.20599	125.73695	674.73730	-33.91948	4.32338	-408.60699	384.45947	8.68659	-1292.05737	203.59802	69.33950
947	7.883	989.93604	134.87730	1544.92871	-72.16930	208.21451	1316.30664	-813.79034	296.02856	1326.75403	-51.14648	394.72424	137.60884	650.95813	-32.38765	2.50835	-422.63293	389.07733	6.08146	-1290.82190	204.62440	76.23766
948	7.892	990.11993	135.17635	1542.47498	-71.75913	207.05556	1313.50928	-813.08307	295.81635	1325.57715	-27.75565	398.02502	145.00623	625.78259	-30.69703	1.95152	-441.76349	391.74023	4.53815	-1285.42334	204.64238	79.90092
949	7.900	990.63458	135.53416	1539.60864	-71.65691	205.95338	1310.36646	-812.55438	295.64032	1323.97314	-4.23636	400.64926	149.33292	600.14661	-28.95131	1.89437	-464.91449	393.26489	3.85750	-1276.21191	203.20790	81.17881
950	7.908	991.52496	136.00647	1536.39673	-71.88683	204.88831	1306.97900	-812.25049	295.44824	1321.95593	19.56281	402.28500	151.48259	574.63043	-27.15609	1.86049	-490.14581	394.49393	3.64502	-1263.10950	200.02802	81.00626
951	7.917	992.79584	136.62160	1532.93079	-72.47226	203.87010	1303.42139	-812.18933	295.21011	1319.57397	43.80511	402.83478	151.98482	549.41626	-25.32685	1.66672	-515.68774	395.81677	3.55827	-1245.80823	195.17340	79.10326
952	7.925	994.38281	137.38971	1529.32068	-73.43143	202.95602	1299.75537	-812.37799	294.90860	1316.90906	68.65887	402.38574	151.25186	524.47681	-23.55153	1.32957	-540.77112	397.20047	3.34684	-1224.15454	189.09303	74.52026
953	7.933	996.14972	138.31439	1525.66589	-74.75705	202.25618	1296.05652	-812.82306	294.52011	1314.06653	94.23334	401.16107	149.59590	499.73108	-21.91784	0.92395	-565.42419	398.54352	2.90630	-1198.30017	182.38593	67.25347
954	7.942	997.93518	139.37286	1522.05847	-76.39690	201.92136	1292.43225	-813.52673	294.00989	1311.16052	120.53928	399.38434	147.19705	475.13477	-20.40625	0.50745	-589.87793	399.90298	2.32833	-1168.70142	175.57196	58.78392
955	7.950	999.61212	140.51071	1518.60901	-78.26555	202.09045	1289.01306	-814.47058	293.35394	1308.29138	147.59000	397.09998	144.10301	450.70728	-18.91946	0.11564	-614.27264	401.33972	1.79660	-1136.13074	169.01524	51.13116
956	7.958	1001.10248	141.67825	1515.43945	-80.28021	202.79892	1285.91943	-815.59912	292.56027	1305.51599	175.47093	394.22968	140.27568	426.45789	-17.39750	-0.24244	-638.65100	402.78021	1.44377	-1101.60730	162.93332	45.73640
957	7.967	1002.33771	142.87173	1512.66260	-82.38178	203.92575	1283.23425	-816.81976	291.65744	1302.83093	204.25272	390.83267	135.68622	402.30762	-15.85214	-0.58443	-663.02148	404.15265	1.30421	-1066.14429	157.44005	43.09473
958	7.975	1003.23865	144.12303	1510.37683	-84.52194	205.24362	1281.00647	-818.03143	290.66565	1300.20996	233.91684	387.16125	130.34573	378.15576	-14.31596	-0.91607	-687.36743	405.49539	1.31854	-1030.48376	152.66081	42.95963
959	7.983	1003.74927	145.44611	1508.66443	-86.63589	206.52643	1279.27490	-819.16888	289.58490	1297.67676	264.36719	383.45758	124.26921	353.99374	-12.80478	-1.20446	-711.66241	406.86740	1.35453	-995.07574	148.83698	44.64881
960	7.992	1003.85547	146.82750	1507.57788	-88.63395	207.62097	1278.08081	-820.22681	288.39746	1295.33508	295.47916	379.82785	117.46294	329.88058	-11.33028	-1.41100	-735.93799	408.25842	1.29652	-960.32910	146.28387	47.33813
961	8.000	1003.56720	148.26312	1507.13245	-90.42119	208.45609	1277.45825	-821.24658	287.07654	1293.34009	327.21652	376.26950	109.93098	305.82120	-9.90095	-1.52135	-760.27271	409.63489	1.14885	-926.84436	145.22932	50.34844
962	8.008	1002.91876	149.75641	1507.31775	-91.92684	209.03268	1277.42090	-822.27686	285.60632	1291.85327	359.73865	372.71405	101.71631	281.72565	-8.48917	-1.53553	-784.70508	411.00360	1.02608	-895.24921	145.67088	53.24919
963	8.017	1001.98828	151.28333	1508.10950	-93.12310	209.41162	1277.96179	-823.33466	283.99359	1291.00220	393.34424	369.08630	92.98849	257.47437	-7.03814	-1.46830	-809.22223	412.39899	1.03532	-865.67242	147.40681	55.72776
964	8.025	1000.88269	152.80084	1509.45740	-94.02110	209.67960	1279.06299	-824.38983	282.25870	1290.86133	428.26312	365.33752	84.06088	232.99536	-5.50519	-1.36313	-833.81506	413.85037	1.17214	-837.47992	150.21048	57.47551
965	8.033	999.69238	154.29071	1511.25964	-94.64568	209.90161	1280.70178	-825.37744	280.42804	1291.45911	464.41876	361.40125	75.30278	208.30516	-3.86819	-1.25693	-858.50421	415.37375	1.34466	-809.66693	153.90163	58.27761
966	8.042	998.46387	155.77090	1513.37683	-95.01276	210.09036	1282.84802	-826.22272	278.53534	1292.79028	501.33307	357.17346	67.06897	183.47705	-2.10917	-1.13818	-883.32623	416.98703	1.50812	-781.47247	158.25232	58.18033
967	8.050	997.21295	157.26804	1515.68164	-95.12764	210.20964	1285.45935	-826.86072	276.62476	1294.81897	538.28369	352.56250	59.70429	158.55450	-0.23539	-0.98829	-908.30939	418.69586	1.70807	-752.60980	162.90892	57.50420
968	8.058	995.98950	158.77856	1518.08386	-94.99356	210.20634	1288.48193	-827.24841	274.75195	1297.48206	574.55231	347.55573	53.56431	133.52631	1.70079	-0.81978	-933.43945	420.43927	1.96619	-723.07263	167.45419	56.66266
969	8.067	994.91522	160.25395	1520.53259	-94.61782	210.04651	1291.85657	-827.37097	272.97864	1300.69910	609.55188	342.26691	48.96791	108.37056	3.67412	-0.63539	-958.64355	422.18741	2.25768	-692.91479	171.53593	55.97757
970	8.075	994.10797	161.63658	1523.01697	-94.01612	209.73619	1295.51819	-827.24194	271.36798	1304.37927	642.81573	336.88867	46.02144	83.06699	5.74734	-0.41544	-983.86652	424.05307	2.58548	-662.26147	174.93359	55.62749
971	8.083	993.59949	162.90567	1525.53564	-93.21264	209.32440	1299.39429	-826.89691	269.98126	1308.41711	673.88507	331.53705	44.37632	57.58703	7.95185	-0.15942	-1009.14929	426.11618	2.92602	-631.41992	177.57150	55.65520
972	8.092	993.34778	164.08582	1528.04077	-92.23167	208.87930	1303.40271	-826.38287	268.86658	1312.68506	702.12622	326.27307	43.25095	31.93816	10.16550	0.10556	-1034.56458	428.30844	3.19427	-600.92499	179.47084	55.97891
973	8.100	993.28687	165.21558	1530.42383	-91.09111	208.44807	1307.44751	-825.74823	268.04767	1317.03333	726.65710	321.38129	41.83254	6.23636	12.20801	0.36253	-1060.08728	430.55682	3.38146	-571.54443	180.62645	56.37751
974	8.108	993.35852	166.30040	1532.56079	-89.80757	208.04160	1311.41699	-825.03510	267.52069	1321.30261	746.59241	317.30450	39.51853	-19.25409	13.95672	0.72498	-1085.50696	432.86975	3.70692	-544.21796	180.96342	56.41536
975	8.117	993.52264	167.29654	1534.35718	-88.40433	207.65509	1315.18884	-824.27582	267.25342	1325.34082	761.41388	314.11322	35.82993	-44.07715	15.33318	1.57928	-1110.38953	435.28766	4.66985	-519.78650	180.38339	55.50261
976	8.125	993.75031	168.14551	1535.76099	-86.90804	207.29285	1318.64429	-823.50146	267.19119	1329.01721	771.12830	311.40448	30.59594	-67.58797	16.30368	3.47484	-1134.17505	437.79907	6.90505	-498.65512	178.74319	53.21834
977	8.133	994.01111	168.81586	1536.76135	-85.33782	206.97641	1321.67993	-822.75726	267.27289	1332.22668	776.20068	308.85999	24.36571	-89.09750	16.89659	6.77853	-1156.46008	440.32007	10.81025	-480.76584	175.82327	49.56125
978	8.142	994.27795	169.31699	1537.35986	-83.70553	206.73538	1324.20984	-822.10010	267.43896	1334.88855	777.25116	306.58969	18.20413	-108.05618	17.15187	11.51794	-1177.19141	442.74176	16.27847	-465.88892	171.45819	44.82761
979	8.150	994.54620	169.69205	1537.53467	-82.03267	206.59222	1326.16052	-821.56775	267.62479	1336.94922	774.63403	304.92764	12.77262	-124.11349	16.99717	17.66974	-1196.50684	444.87131	22.85736	-453.92685	165.73904	39.31461
980	8.158	994.84381	169.99921	1537.24048	-80.36832	206.55321	1327.46545	-821.14862	267.75494	1338.38306	768.31439	304.10724	7.71444	-136.87442	16.11226	25.64263	-1214.38562	446.35028	30.14465	-445.03561	158.98586	33.19311
981	8.167	995.22223	170.28943	1536.43286	-78.78959	206.60434	1328.05859	-820.78412	267.74603	1339.18372	757.99597	304.06720	2.22300	-145.35052	14.02414	36.21007	-1230.41992	446.87271	37.99627	-439.54694	151.54474	26.58553
982	8.175	995.73602	170.59064	1535.08252	-77.38105	206.71329	1327.87988	-820.40460	267.52322	1339.35315	743.33051	304.56042	-3.65782	-147.85260	10.51287	49.40336	-1243.81567	446.44919	46.31522	-437.85013	143.76639	19.66988
983	8.183	996.42688	170.90161	1533.18225	-76.20612	206.83929	1326.89722	-819.96820	267.05890	1338.90601	724.40869	305.51065	-8.66660	-143.04620	5.86909	63.47867	-1253.64551	445.23853	54.62076	-440.35632	136.12128	12.79529
984	8.192	997.32013	171.20761	1530.74658	-75.28958	206.94591	1325.13293	-819.47534	266.40594	1337.88440	702.10913	307.01093	-11.65486	-131.12390	0.57278	75.76276	-1259.30872	443.27228	61.96591	-447.44049	129.23488	6.62456
985	8.200	998.42535	171.51320	1527.80847	-74.62266	207.01715	1322.67554	-818.96155	265.67438	1336.34973	677.72223	308.92496	-12.84221	-113.55212	-5.24270	84.77183	-1260.86169	440.59247	67.49132	-459.24994	123.88710	2.01362
986	8.208	999.73761	171.84824	1524.42053	-74.18414	207.06355	1319.66418	-818.47998	264.96738	1334.35352	652.35596	310.94089	-13.23262	-91.97672	-11.78308	90.99713	-1258.82190	437.57092	71.12653	-475.59445	120.83325	-0.51378
987	8.217	1001.26318	172.23351	1520.64209	-73.96191	207.10385	1316.24927	-818.08527	264.34900	1331.93408	626.70862	312.99854	-13.39097	-67.67432	-19.05377	95.71417	-1253.56311	434.89920	73.55518	-496.06137	120.29526	-1.23880
988	8.225	1003.05334	172.64862	1516.51831	-73.96722	207.14343	1312.55627	-817.82697	263.85468	1329.13538	601.14081	315.16876	-13.39781	-41.60800	-26.56305	99.66550	-1244.85144	433.22415	75.24431	-519.83154	121.64757	-1.12851
989	8.233	1005.17889	173.03770	1512.07751	-74.23843	207.16705	1308.67004	-817.75372	263.50455	1326.01233	575.84204	317.30966	-13.38466	-14.53864	-33.57769	102.83433	-1231.92358	432.78839	75.59153	-545.35889	123.81932	-1.14407
990	8.242	1007.65137	173.33835	1507.35376	-74.83286	207.14113	1304.64624	-817.91254	263.30548	1322.62610	550.89563	319.23669	-13.52939	13.02121	-39.50869	104.85499	-1214.06750	433.34659	73.38184	-570.97723	126.01545	-1.61778
991	8.250	1010.37799	173.50708	1502.42651	-75.81036	207.01981	1300.54138	-818.33630	263.25153	1319.04297	526.25092	320.98596	-13.85616	40.86302	-44.10260	105.40022	-1191.20471	434.36194	68.17470	-595.90344	128.01282	-2.31384
992	8.258	1013.19336	173.53831	1497.43091	-77.20938	206.74568	1296.44128	-819.03094	263.32574	1315.33484	501.78360	322.72745	-14.27491	68.97662	-47.42381	104.36540	-1163.96106	435.28308	60.99663	-620.25299	129.91928	-2.93054
993	8.267	1015.93695	173.46365	1492.51721	-79.01997	206.24582	1292.46948	-819.97156	263.49915	1311.57239	477.43658	324.55078	-14.68969	97.39697	-49.69989	101.86753	-1133.30249	435.73740	53.64784	-644.35339	131.84753	-3.35159
994	8.275	1018.50513	173.32304	1487.82068	-81.17795	205.45142	1288.76721	-821.10168	263.73407	1307.81201	453.24698	326.41861	-15.06676	126.14778	-51.19442	98.17792	-1100.19116	435.57886	47.58130	-668.36603	133.81342	-3.55992
995	8.283	1020.83917	173.14572	1483.47168	-83.58920	204.34869	1285.45276	-822.33301	264.00500	1304.09033	429.23773	328.28882	-15.43527	155.28546	-52.18917	93.67554	-1065.47607	434.74719	43.39173	-692.33142	135.78101	-3.57163
996	8.292	1022.89410	172.95648	1479.60718	-86.15300	203.01192	1282.59351	-823.55933	264.31226	1300.43518	405.38129	330.15930	-15.81506	185.00598	-52.96955	88.79321	-1029.88757	433.13239	40.99232	-716.26709	137.69855	-3.46018
997	8.300	1024.63245	172.78297	1476.35583	-88.76031	201.57878	1280.21777	-824.69855	264.66296	1296.90686	381.62976	332.01935	-16.16808	215.65839	-53.77596	83.92022	-993.96606	430.72421	40.07895	-740.18787	139.54672	-3.34763
998	8.308	1026.02527	172.65918	1473.81372	-91.28569	200.19444	1278.34692	-825.73395	265.04700	1293.63733	357.90900	333.89304	-16.42865	247.56294	-54.77461	79.24911	-958.08575	427.71161	40.42843	-764.11884	141.39621	-3.34756
999	8.317	1027.03015	172.62506	1472.03076	-93.59909	198.97432	1277.01318	-826.69934	265.45068	1290.80530	334.12817	335.86975	-16.55404	280.84808	-56.03074	74.69878	-922.75775	424.19980	41.82438	-788.09552	143.33054	-3.47724
1000	8.325	1027.58862	172.71405	1471.01331	-95.59869	197.99306	1276.25037	-827.62561	265.88828	1288.56580	310.21219	337.96158	-16.54772	315.50278	-57.48111	70.04442	-888.82367	420.08228	43.89829	-812.13068	145.32495	-3.62101
1001	8.333	1027.69397	172.92548	1470.71875	-97.24103	197.27481	1276.07471	-828.50677	266.39612	1287.01538	286.15121	339.95999	-16.49715	351.48840	-58.93655	65.11128	-857.04840	415.26605	46.13329	-836.22491	147.28793	-3.64491
1002	8.342	1027.44067	173.20798	1471.05469	-98.54262	196.78897	1276.47522	-829.30499	266.99478	1286.20117	262.01172	341.58289	-16.54327	388.72162	-60.13823	59.88972	-827.41516	409.72977	47.98701	-860.41498	149.17445	-3.53577
1003	8.350	1026.96704	173.48824	1471.90613	-99.55127	196.47653	1277.41882	-829.97583	267.66840	1286.13586	237.79822	342.89377	-16.66500	426.98489	-60.88365	54.58713	-799.02362	403.42328	49.07546	-884.74640	151.01271	-3.37905
1004	8.358	1026.38452	173.71326	1473.16663	-100.30828	196.29137	1278.86267	-830.49243	268.37634	1286.80225	213.39099	344.33887	-16.63373	465.89758	-61.11750	49.61099	-770.78796	396.32309	49.30186	-909.21509	152.85182	-3.23628
1005	8.367	1025.76794	173.86232	1474.74866	-100.82616	196.21501	1280.76660	-830.85315	269.07693	1288.15881	188.74092	346.13998	-16.35904	504.97351	-60.91388	45.48849	-742.07990	388.54285	48.84137	-933.78406	154.68701	-3.08912
1006	8.375	1025.17395	173.93289	1476.58252	-101.09363	196.24228	1283.09839	-831.07294	269.74133	1290.15198	163.95416	348.05304	-16.02041	543.70728	-60.43208	42.74527	-712.72980	380.35217	48.05332	-958.42828	156.41960	-2.86705
1007	8.383	1024.65002	173.92188	1478.60364	-101.09435	196.36739	1285.82947	-831.16858	270.34476	1292.72559	139.11958	349.82727	-15.76673	581.60559	-59.85440	41.73245	-682.72241	372.09998	47.36016	-983.13031	157.89931	-2.49405
1008	8.392	1024.23560	173.82500	1480.73865	-100.81750	196.58162	1288.92480	-831.14850	270.84634	1295.81250	114.20277	351.44284	-15.57090	618.07068	-59.30481	42.42787	-652.05444	364.03668	47.11328	-1007.88904	159.06183	-1.96853
1009	8.400	1023.96375	173.65155	1482.90271	-100.25928	196.87277	1292.33618	-831.01270	271.18948	1299.32642	89.11935	352.96530	-15.36644	652.20190	-58.82911	44.29056	-620.82629	356.21063	47.53712	-1032.76367	160.06456	-1.42954
1010	8.408	1023.86340	173.42487	1485.00891	-99.42518	197.22812	1296.00183	-830.75983	271.32455	1303.16406	63.82660	354.46332	-15.15295	682.81891	-58.40432	46.31705	-589.43176	348.60324	48.71490	-1057.84070	161.19250	-1.07446
1011	8.417	1023.95270	173.16177	1486.97876	-98.33003	197.63901	1299.84485	-830.39417	271.23331	1307.20959	38.32843	355.99316	-15.00811	708.79163	-57.93661	47.44852	-558.66992	341.29144	50.48866	-1083.15002	162.56232	-0.96911
1012	8.425	1024.22412	172.86043	1488.74854	-96.99142	198.09064	1303.77368	-829.93158	270.94626	1311.33228	12.65189	357.57532	-15.01919	729.32587	-57.31799	47.08734	-529.61548	334.43896	52.33867	-1108.61523	164.01062	-0.92825
1013	8.433	1024.63989	172.50853	1490.27136	-95.42638	198.54227	1307.68286	-829.40271	270.52716	1315.38232	-13.13617	359.20001	-15.09233	744.06091	-56.48948	45.20245	-503.27414	328.29291	53.46665	-1133.96106	165.25804	-0.49886
1014	8.442	1025.14368	172.09253	1491.51489	-93.65804	198.92606	1311.45532	-828.85266	270.02972	1319.19043	-38.86450	360.81851	-14.70004	753.18597	-55.39053	42.04371	-480.27295	323.25275	53.14009	-1158.64063	166.07945	1.00274
1015	8.450	1025.66223	171.60434	1492.45715	-91.72827	199.17133	1314.96460	-828.32990	269.48129	1322.59570	-64.09613	362.31354	-12.76372	757.46051	-53.91749	38.00444	-460.80457	319.80420	51.03159	-1181.99976	166.39091	4.27034
1016	8.458	1026.08972	171.05965	1493.08630	-89.70886	199.22571	1318.07666	-827.86334	268.90109	1325.48926	-87.91949	363.61978	-7.82254	757.82800	-52.02707	33.66352	-444.78113	318.33258	47.28828	-1203.61658	166.28023	9.56823
1017	8.467	1026.31006	170.50493	1493.39502	-87.69869	199.06042	1320.65637	-827.44574	268.31424	1327.83618	-108.89227	365.01654	1.63826	754.80798	-49.81145	29.47631	-432.03021	319.03601	42.37533	-1223.43872	165.96857	16.52468
1018	8.475	1026.27539	169.97334	1493.36780	-85.80202	198.67686	1322.57751	-827.03632	267.75476	1329.65552	-125.11368	366.99515	16.74109	748.25879	-47.43077	25.26160	-422.44269	321.94537	36.86127	-1241.56055	165.80727	24.46698
1019	8.483	1026.04614	169.43997	1492.97498	-84.10181	198.10860	1323.73645	-826.58118	267.27124	1330.98267	-134.31989	369.55771	37.48650	737.80011	-45.07112	20.38126	-416.06775	326.93256	31.21417	-1257.90979	166.31215	32.90297
1020	8.492	1025.73120	168.85374	1492.18445	-82.64433	197.40482	1324.06995	-826.04163	266.92804	1331.84387	-134.45099	372.17859	62.20245	723.40997	-42.94864	14.72200	-413.15173	333.68527	25.65852	-1272.01208	167.86838	41.74374
1021	8.500	1025.43677	168.19188	1490.96863	-81.44241	196.61766	1323.57629	-825.41699	266.78564	1332.24316	-124.98010	374.63367	87.79861	705.44434	-41.16112	9.24621	-414.09167	341.64020	20.21769	-1282.92920	170.19687	51.13515
1022	8.508	1025.27075	167.46515	1489.30713	-80.49132	195.80249	1322.32153	-824.74457	266.86984	1332.16467	-107.82086	377.19403	110.80936	684.30341	-39.56799	5.19547	-419.32324	349.85321	14.97065	-1289.62964	172.44708	60.82766
1023	8.517	1025.34033	166.70158	1487.19702	-79.78429	195.01193	1320.42627	-824.08197	267.15948	1331.59009	-86.36020	380.05371	128.88345	660.57678	-37.98811	2.96131	-429.18030	357.03394	10.27396	-1291.61963	173.91002	69.70148
1024	8.525	1025.71802	165.94304	1484.66455	-79.32394	194.28511	1318.03613	-823.48975	267.59946	1330.51404	-63.40237	383.02280	141.61424	635.31714	-36.38005	2.05251	-443.76654	362.12061	6.65488	-1289.15869	174.31622	76.37615
1025	8.533	1026.40222	165.25687	1481.76501	-79.12625	193.65073	1315.28870	-823.02148	268.11984	1328.95044	-40.18384	385.66278	149.85042	609.64093	-34.75353	1.80136	-462.82672	365.00272	4.43699	-1282.79663	173.50209	80.36611
1026	8.542	1027.30334	164.73828	1478.57861	-79.21412	193.13736	1312.28662	-822.71808	268.64731	1326.92871	-16.89630	387.57440	154.57326	584.15088	-33.10060	1.74618	-485.47064	366.46378	3.47432	-1272.72864	171.16382	82.12881
1027	8.550	1028.30652	164.46828	1475.19226	-79.60933	192.77417	1309.09204	-822.60547	269.11368	1324.48755	6.59100	388.53134	156.54927	558.91962	-31.42543	1.62070	-510.11707	367.44519	3.23890	-1258.63464	167.08548	81.87486
1028	8.558	1029.35693	164.46335	1471.68262	-80.33132	192.59225	1305.74316	-822.69659	269.47076	1321.67493	30.50751	388.39078	156.46085	533.84302	-29.74071	1.33265	-535.22955	368.49368	3.14849	-1240.08130	161.45782	78.98369
1029	8.567	1030.45007	164.68840	1468.12842	-81.39326	192.64001	1302.27783	-822.99817	269.69968	1318.56091	55.10922	387.09052	154.96101	508.89578	-28.07055	0.94255	-560.10938	369.71655	2.85228	-1216.94897	154.81358	72.97349
1030	8.575	1031.55127	165.10193	1464.63086	-82.78675	192.99911	1298.75696	-823.51599	269.80237	1315.24426	80.50748	384.79391	152.61884	484.13190	-26.47274	0.54601	-584.76074	371.04932	2.30540	-1189.52002	147.72629	64.60578
1031	8.583	1032.56787	165.66324	1461.31494	-84.46945	193.77347	1295.27747	-824.25470	269.78476	1311.83960	106.61829	381.84158	149.80992	459.59271	-24.99154	0.17028	-609.32739	372.48651	1.67445	-1158.39819	140.67291	55.70451
1032	8.592	1033.38953	166.31976	1458.31287	-86.37630	195.03203	1291.95776	-825.20953	269.65121	1308.45117	133.36743	378.44238	146.61127	435.27319	-23.58270	-0.21170	-633.87152	374.04739	1.18956	-1124.53003	134.07266	48.19950
1033	8.600	1033.93286	167.01254	1455.74658	-88.44501	196.73560	1288.90198	-826.35156	269.41556	1305.15002	160.84993	374.62466	142.89555	411.10870	-22.15745	-0.61258	-658.39087	375.66681	0.99003	-1089.27380	128.30673	43.48773
1034	8.608	1034.15552	167.69241	1453.71814	-90.62585	198.71826	1286.17749	-827.62183	269.10925	1301.97217	189.22404	370.54340	138.56935	386.99399	-20.70485	-0.99997	-682.84686	377.25195	1.02426	-1054.23010	123.65616	42.20873
1035	8.617	1034.05054	168.33340	1452.30725	-92.86438	200.74976	1283.82947	-828.94781	268.76245	1298.94861	218.56979	366.49283	133.61505	362.88068	-19.27841	-1.32848	-707.20142	378.73508	1.09804	-1020.71228	120.22569	44.04704
1036	8.625	1033.63879	168.93710	1451.57043	-95.07768	202.62665	1281.91321	-830.27228	268.37329	1296.14966	248.85045	362.62488	127.95702	338.81903	-17.87765	-1.57189	-731.45184	380.02008	1.03313	-989.23633	117.99754	47.75256
1037	8.633	1032.94800	169.52328	1451.54675	-97.14954	204.23083	1280.50269	-831.56299	267.90274	1293.69604	279.93842	358.94385	121.42033	314.85477	-16.47383	-1.70871	-755.65009	381.06995	0.80135	-959.53308	116.95517	51.77220
1038	8.642	1031.98059	170.11382	1452.25916	-98.95623	205.53656	1279.66809	-832.79950	267.30206	1291.73572	311.77969	355.47125	113.81277	290.93762	-15.09284	-1.72862	-779.88013	382.06384	0.53881	-930.93994	117.08007	55.10529
1039	8.650	1030.69971	170.72810	1453.69995	-100.40958	206.58195	1279.44958	-833.95752	266.54730	1290.41333	344.57587	352.17841	105.07046	266.94440	-13.75026	-1.66094	-804.19232	383.27011	0.42942	-902.71320	118.28730	57.62803
1040	8.658	1029.07214	171.38908	1455.80615	-101.48327	207.43570	1279.85315	-835.00525	265.65201	1289.84180	378.70026	348.88712	95.39999	242.74176	-12.39460	-1.55193	-828.57428	384.75018	0.54380	-874.22601	120.42963	59.71673
1041	8.667	1027.14526	172.11610	1458.45764	-102.20403	208.17413	1280.86267	-835.90643	264.65021	1290.07971	414.38861	345.46933	85.32736	218.25925	-10.94368	-1.43182	-853.00055	386.31241	0.77147	-845.15063	123.37006	61.61930
1042	8.675	1025.05273	172.91119	1461.51624	-102.62061	208.85654	1282.45032	-836.62823	263.57132	1291.12231	451.51923	341.96228	75.58054	193.53787	-9.32178	-1.31333	-877.51367	387.74030	0.92083	-815.51025	127.03628	63.17500
1043	8.683	1022.93463	173.76114	1464.86987	-102.77476	209.49542	1284.57471	-837.14691	262.44012	1292.91528	489.60696	338.27625	66.78363	168.68579	-7.53382	-1.19252	-902.23291	388.97461	0.90529	-785.56110	131.33508	64.06698
1044	8.692	1020.89087	174.63699	1468.43091	-102.69149	210.04648	1287.17395	-837.44641	261.29788	1295.38647	527.81396	334.14856	59.27603	143.78435	-5.67556	-1.06445	-927.23315	390.13150	0.84472	-755.62421	136.03188	64.20987
1045	8.700	1019.00238	175.48584	1472.11755	-102.38758	210.43321	1290.16797	-837.51740	260.20416	1298.46252	564.96912	329.65155	53.27357	118.82010	-3.79318	-0.92809	-952.45337	391.41147	0.95249	-725.95929	140.80116	63.83268
1046	8.708	1017.34833	176.24675	1475.86011	-101.88353	210.59299	1293.47266	-837.35809	259.21429	1302.06531	599.97437	325.25159	48.90681	93.70358	-1.82861	-0.75214	-977.74426	392.99963	1.31858	-696.71527	145.35345	63.25226
1047	8.717	1015.98834	176.88542	1479.60876	-101.20349	210.51944	1297.01245	-836.97473	258.37024	1306.10388	632.40979	321.11362	45.96371	68.37180	0.26495	-0.49775	-1002.98004	395.04712	1.84858	-667.96497	149.46092	62.64735
1048	8.725	1014.93335	177.40634	1483.31067	-100.36172	210.27097	1300.71985	-836.38403	257.71283	1310.46802	662.48425	316.88986	43.87304	42.84259	2.44529	-0.19581	-1028.18445	397.55981	2.35904	-639.81024	152.94138	62.05128
1049	8.733	1014.13971	177.83679	1486.87280	-99.35299	209.93613	1304.52625	-835.61890	257.28491	1315.02295	690.28894	312.36395	42.01690	17.18059	4.61177	0.06763	-1053.50610	400.31772	2.72543	-612.48926	155.65125	61.45966
1050	8.742	1013.51660	178.21379	1490.17310	-98.16158	209.59149	1308.35425	-834.73230	257.11420	1319.61145	715.22913	307.94604	39.95614	-8.48862	6.63672	0.28083	-1078.96411	403.09360	3.02405	-586.38239	157.44351	60.82815
1051	8.750	1012.95886	178.56450	1493.10962	-96.78046	209.28696	1312.11108	-833.79236	257.20087	1324.06653	736.11365	304.34753	37.31711	-33.86295	8.38982	0.64416	-1104.24243	405.82547	3.57887	-561.91974	158.16476	59.96729
1052	8.758	1012.42444	178.86957	1495.61584	-95.22198	209.05649	1315.68604	-832.86768	257.52936	1328.23633	751.72723	301.77036	33.52904	-58.42314	9.79818	1.59090	-1128.76367	408.53824	4.94591	-539.51007	157.73761	58.52615
1053	8.767	1011.95282	179.06659	1497.64063	-93.51511	208.93115	1318.95813	-832.00800	258.07828	1331.99707	761.49524	299.78876	28.09474	-81.55765	10.88416	3.59782	-1151.97937	411.22430	7.73251	-519.53668	156.19215	56.11431
1054	8.775	1011.59058	179.10655	1499.14539	-91.69669	208.94287	1321.81055	-831.23322	258.80585	1335.25232	765.79150	298.18518	21.32965	-102.69485	11.71641	6.91859	-1173.61877	413.79956	12.17348	-502.32709	153.57977	52.45486
1055	8.783	1011.34460	178.99268	1500.11768	-89.80714	209.11789	1324.14209	-830.53699	259.63470	1337.93066	765.61609	297.32971	14.35862	-121.40427	12.26786	11.57663	-1193.67041	416.15179	17.94699	-488.05109	149.89841	47.50565
1056	8.792	1011.20221	178.76889	1500.57446	-87.89576	209.46706	1325.86621	-829.89526	260.46417	1339.98669	761.83411	297.63916	8.08601	-137.45889	12.28554	17.71893	-1212.14526	418.18774	24.55535	-476.69653	145.17126	41.49129
1057	8.800	1011.16034	178.49210	1500.54236	-86.02833	209.98083	1326.90784	-829.27039	261.19849	1341.39758	754.55103	299.16864	2.47344	-150.53064	11.30465	25.98877	-1228.88416	419.84509	31.77215	-468.20654	139.58994	34.79059
1058	8.808	1011.23755	178.21420	1500.03027	-84.28360	210.62460	1327.20276	-828.61572	261.76761	1342.15454	743.17505	301.64700	-2.87000	-159.47552	8.89717	37.21439	-1243.53613	421.06287	39.60507	-462.63602	133.44879	27.78414
1059	8.817	1011.47015	177.96161	1499.02173	-82.73624	211.34076	1326.70959	-827.89215	262.14767	1342.25806	727.16370	304.54770	-7.63457	-162.28183	5.09270	51.11939	-1255.54785	421.68219	47.88887	-460.22885	126.96728	20.79029
1060	8.825	1011.89874	177.72235	1497.48267	-81.43755	212.07095	1325.43225	-827.09302	262.37610	1341.71936	706.83484	307.25470	-10.97903	-157.46918	0.45679	65.45679	-1264.16077	421.48431	56.00857	-461.44305	120.37705	14.10850
1061	8.833	1012.54565	177.47473	1495.38513	-80.40862	212.78152	1323.43640	-826.25635	262.52991	1340.55347	683.44458	309.38983	-12.71213	-145.39316	-4.48123	77.29100	-1268.74646	420.41034	63.05805	-466.89609	114.19205	8.15009
1062	8.842	1013.40338	177.23253	1492.73364	-79.65048	213.47180	1320.84180	-825.45673	262.67908	1338.77905	658.47455	311.03253	-13.51729	-127.74005	-9.76885	85.32996	-1269.26074	418.69244	68.35135	-477.14008	109.27689	3.48082
1063	8.850	1014.47290	177.03525	1489.56531	-79.16191	214.16579	1317.78650	-824.78607	262.86169	1336.45068	632.99158	312.59799	-14.01882	-106.21185	-15.80070	90.52545	-1266.12109	416.85104	71.87692	-492.35959	106.49541	0.56942
1064	8.858	1015.81702	176.88617	1485.92712	-78.95432	214.89061	1314.38611	-824.32831	263.09369	1333.67017	607.51898	314.40677	-14.34862	-82.02615	-22.66199	94.55710	-1259.62305	415.56619	74.09000	-512.22424	106.09436	-0.58605
1065	8.867	1017.53137	176.72916	1481.86731	-79.05926	215.64877	1310.71826	-824.13556	263.38864	1330.54138	582.17963	316.44797	-14.50687	-56.09137	-29.89021	98.30525	-1249.52307	415.35477	75.05440	-535.76361	107.45522	-0.57878
1066	8.875	1019.64490	176.50105	1477.44678	-79.52605	216.40233	1306.83386	-824.22827	263.76453	1327.13110	556.93286	318.62915	-14.55632	-29.13974	-36.75483	101.61005	-1235.10193	416.28128	74.01810	-561.32019	109.57153	-0.30014
1067	8.883	1022.08008	176.17722	1472.74939	-80.40929	217.07956	1302.78345	-824.61230	264.23898	1323.47595	531.77136	320.94702	-14.54402	-1.68936	-42.60565	103.82278	-1215.70459	417.96512	70.13919	-587.14331	111.71723	-0.40558
1068	8.892	1024.71484	175.75020	1467.87280	-81.74601	217.58920	1298.64404	-825.28363	264.83081	1319.60510	506.76172	323.30035	-14.53562	26.01807	-47.09185	104.38591	-1191.31775	419.83649	63.54075	-612.27100	113.66370	-0.99837
1069	8.900	1027.43115	175.20879	1462.93408	-83.52885	217.82942	1294.53540	-826.21765	265.56305	1315.54871	481.98364	325.48517	-14.62900	53.97403	-50.16926	103.11574	-1162.65527	421.39960	55.49093	-636.68726	115.48025	-1.78715
1070	8.908	1030.10181	174.55937	1458.09619	-85.69847	217.70715	1290.61096	-827.36444	266.44397	1311.32971	457.48026	327.45642	-14.84319	82.25475	-51.95234	100.17129	-1130.85315	422.33792	47.69516	-660.78149	117.29328	-2.43146
1071	8.917	1032.60315	173.82422	1453.54956	-88.16834	217.18304	1287.01355	-828.65674	267.43561	1306.98083	433.24707	329.34494	-15.11030	110.93059	-52.65384	95.91064	-1097.23730	422.51727	41.59872	-684.85968	119.17432	-2.74640
1072	8.925	1034.85254	173.02345	1449.44958	-90.85664	216.31314	1283.83105	-830.02002	268.46280	1302.58582	409.23459	331.22806	-15.39064	140.12259	-52.58371	90.78542	-1063.21582	421.97217	38.11054	-709.01526	121.12485	-2.75447
1073	8.933	1036.79504	172.19972	1445.90552	-93.68983	215.24269	1281.09277	-831.38092	269.46375	1298.28369	385.34918	333.05957	-15.71324	170.09406	-52.09065	85.28724	-1029.89307	420.80362	37.42749	-733.19562	123.11008	-2.63522
1074	8.942	1038.37170	171.42845	1443.02075	-96.57530	214.15201	1278.80371	-832.68341	270.42188	1294.23083	361.49777	334.76547	-16.10511	201.20349	-51.51812	79.90200	-997.56848	418.98126	38.91509	-757.32599	125.09941	-2.58072
1075	8.950	1039.53699	170.75887	1440.89355	-99.37922	213.19774	1276.97803	-833.90546	271.36252	1290.56580	337.65915	336.28046	-16.55223	233.71802	-51.12919	74.98592	-965.99347	416.36960	41.43374	-781.41003	127.06729	-2.65867
1076	8.958	1040.29797	170.17004	1439.57410	-101.94472	212.48206	1275.65039	-835.05383	272.34045	1287.39941	313.85501	337.60962	-16.99849	267.69363	-50.96855	70.59969	-935.11487	412.99896	44.02068	-805.51367	128.98326	-2.80221
1077	8.967	1040.69592	169.61638	1439.04382	-104.14024	212.04675	1274.86328	-836.13403	273.41660	1284.82300	290.04779	338.92181	-17.32755	303.03848	-50.84237	66.50592	-905.05377	409.10400	46.32281	-829.68701	130.84399	-2.90169
1078	8.975	1040.75293	169.09288	1439.22058	-105.90034	211.88065	1274.64526	-837.12335	274.62448	1282.90979	266.10291	340.39954	-17.44613	339.60263	-50.42837	62.38846	-875.56287	404.89014	48.44270	-853.93768	132.68936	-2.88990
1079	8.983	1040.48865	168.62329	1439.98535	-107.23690	211.93909	1274.99512	-837.97229	275.95575	1281.71167	241.86887	342.05307	-17.38798	377.13916	-49.38852	58.09182	-846.05457	400.38818	50.44694	-878.26691	134.56973	-2.78186
1080	8.992	1039.98645	168.20212	1441.23132	-108.21734	212.16861	1275.87988	-838.63342	277.36911	1281.26062	217.29594	343.85602	-17.21083	415.23795	-47.48010	53.70760	-816.04761	395.49457	52.12817	-902.71973	136.53534	-2.66610
1081	9.000	1039.38379	167.78241	1442.88525	-108.92059	212.52600	1277.24963	-839.08679	278.80399	1281.56665	192.45490	345.85406	-16.88172	453.41016	-44.63623	49.53505	-785.38348	390.10294	53.24496	-927.37292	138.61606	-2.61289
1082	9.008	1038.80164	167.31558	1444.88037	-109.39646	212.99164	1279.05420	-839.33911	280.19730	1282.61096	167.46053	347.99023	-16.40609	491.29172	-40.98614	46.00910	-754.20068	384.22711	53.81242	-952.25964	140.73898	-2.57529
1083	9.017	1038.30212	166.78650	1447.12915	-109.65279	213.57343	1281.25366	-839.40631	281.49426	1284.35010	142.39836	350.05032	-15.93625	528.72498	-36.81415	43.60068	-722.80756	378.03088	54.08080	-977.33606	142.71910	-2.42674
1084	9.025	1037.90417	166.21077	1449.53223	-109.67076	214.29079	1283.81445	-839.29907	282.64838	1286.72925	117.28754	351.87122	-15.61218	565.56714	-32.44786	42.66779	-691.47217	371.73495	54.31659	-1002.50397	144.37520	-2.08176
1085	9.033	1037.62134	165.61263	1451.99072	-109.42766	215.14967	1286.70105	-839.01959	283.62393	1289.68921	92.08423	353.45718	-15.41368	601.34998	-28.18299	43.28206	-660.30884	365.51633	54.65838	-1027.66455	145.65475	-1.57571
1086	9.042	1037.46204	165.01463	1454.41736	-108.91208	216.13486	1289.86804	-838.56873	284.40192	1293.15869	66.72852	354.90726	-15.24811	635.07153	-24.22741	45.02015	-629.40613	359.50430	55.14502	-1052.81506	146.70468	-1.08100
1087	9.050	1037.40808	164.43468	1456.74646	-108.12786	217.22128	1293.25781	-837.95978	284.97229	1297.04285	41.19437	356.32693	-15.09390	665.37311	-20.57342	46.90160	-599.04578	353.80182	55.76152	-1078.07068	147.79112	-0.79349
1088	9.058	1037.43665	163.88495	1458.91565	-107.08599	218.38150	1296.79895	-837.22876	285.32718	1301.22144	15.48505	357.79227	-15.02281	691.01611	-17.03260	47.81857	-569.77899	348.49258	56.36698	-1103.53735	149.08417	-0.72701
1089	9.067	1037.54199	163.37848	1460.84265	-105.79225	219.58212	1300.40710	-836.43640	285.47369	1305.54761	-10.40399	359.38538	-15.08482	711.23981	-13.48462	47.17098	-542.29675	343.69043	56.60663	-1129.16614	150.53291	-0.63254
1090	9.075	1037.71301	162.92822	1462.44678	-104.24699	220.78201	1303.98584	-835.65698	285.43707	1309.84192	-36.43463	361.20627	-15.07978	725.86694	-9.96405	44.99596	-517.21869	339.61090	55.96894	-1154.66272	151.91827	-0.03887
1091	9.083	1037.91492	162.53391	1463.68250	-102.46164	221.93384	1307.42712	-834.95740	285.23978	1313.89197	-62.31488	363.22745	-14.31058	735.32251	-6.49771	41.61664	-494.99677	336.58768	53.97740	-1179.46863	153.01099	1.71576
1092	9.092	1038.10632	162.17114	1464.54736	-100.47452	222.97906	1310.61267	-834.37506	284.89273	1317.48181	-87.23563	365.21759	-11.54258	740.45490	-3.02212	37.40508	-475.96857	335.00281	50.35428	-1202.94165	153.71558	5.28176
1093	9.100	1038.26428	161.79118	1465.07227	-98.35083	223.84509	1313.41577	-833.90338	284.40796	1320.44592	-109.82065	367.08850	-5.27604	742.00586	0.46717	32.78074	-460.39996	335.20648	45.08408	-1224.68237	154.10429	10.86672
1094	9.108	1038.39001	161.33727	1465.29834	-96.17133	224.46338	1315.70508	-833.49377	283.81860	1322.71045	-128.35571	369.26575	5.82382	740.08496	3.77944	28.06244	-448.46069	337.49979	38.44810	-1244.66553	154.41965	18.08125
1095	9.117	1038.50427	160.76813	1465.24719	-94.01988	224.80188	1317.35474	-833.07391	283.20227	1324.29834	-141.00854	372.35986	22.48022	734.19208	6.60382	23.19160	-440.20490	342.05103	30.99486	-1263.02515	155.10794	26.30973
1096	9.125	1038.63269	160.07523	1464.90039	-91.97139	224.88327	1318.26245	-832.57025	282.68237	1325.29614	-145.93304	376.58917	44.36009	723.81604	8.71252	17.89960	-435.62299	348.66669	23.40062	-1279.67712	156.74673	35.13378
1097	9.133	1038.78357	159.29727	1464.20068	-90.08116	224.77089	1318.36902	-831.92712	282.38721	1325.80127	-141.73041	381.70963	69.67011	709.02863	10.16632	12.36845	-434.81873	356.67133	16.39642	-1293.99817	159.69426	44.43559
1098	9.142	1038.94336	158.51964	1463.07422	-88.38634	224.53922	1317.66992	-831.12323	282.39828	1325.89221	-128.57742	387.27435	95.23616	690.46179	11.34264	7.47839	-438.15369	364.99350	10.72542	-1304.80737	163.65326	54.16857
1099	9.150	1039.12317	157.82791	1461.46472	-86.91986	224.25974	1316.22253	-830.17981	282.72513	1325.62097	-108.86417	392.92688	117.62856	668.83765	12.64656	4.10767	-446.14948	372.33401	6.87396	-1310.91077	167.77477	63.82318
1100	9.158	1039.39319	157.26126	1459.36804	-85.71794	223.99945	1314.14185	-829.15479	283.31500	1325.01038	-85.96869	398.46561	134.68324	644.86841	14.21978	2.36945	-459.28394	377.60431	4.77739	-1311.85522	171.30875	72.13947
1101	9.167	1039.81677	156.83321	1456.83496	-84.81538	223.81541	1311.57715	-828.13141	284.07782	1324.06335	-62.31091	403.66919	146.06366	619.48523	15.99590	1.72681	-477.66608	380.56335	3.87971	-1308.05640	173.92709	77.85963
1102	9.175	1040.38721	156.56578	1453.94678	-84.24265	223.74727	1308.67603	-827.20782	284.90979	1322.77954	-38.74359	408.28387	152.70438	593.65570	17.87233	1.56565	-500.44360	381.93576	3.53912	-1300.16479	175.43613	80.86494
1103	9.183	1041.06616	156.47699	1450.80542	-84.02830	223.81250	1305.55823	-826.48523	285.71848	1321.16248	-15.18256	412.09348	155.95885	567.97852	19.72818	1.48575	-525.70825	382.75726	3.38482	-1288.41870	175.50873	82.01191
1104	9.192	1041.83496	156.56638	1447.52502	-84.19926	224.01103	1302.30798	-826.05145	286.43802	1319.22510	8.70999	414.88751	157.03850	542.63879	21.44114	1.30710	-551.50818	383.66864	3.26191	-1272.57764	173.87695	81.69014
1105	9.200	1042.68408	156.82584	1444.20032	-84.77578	224.34637	1298.97827	-825.96222	287.02252	1317.00208	33.19379	416.53430	156.83217	517.62079	22.99590	1.00640	-576.84479	384.81317	3.03219	-1252.30908	170.69958	79.14340
1106	9.208	1043.57861	157.24161	1440.90601	-85.75495	224.85690	1295.61707	-826.23248	287.43472	1314.56030	58.37030	417.12183	155.90413	492.86194	24.48169	0.62659	-601.61584	386.14297	2.60677	-1227.57080	166.56331	73.58881
1107	9.217	1044.44360	157.77527	1437.72791	-87.08840	225.63278	1292.30212	-826.84180	287.64859	1311.99194	84.23376	416.89835	154.51721	468.30170	25.95528	0.20914	-626.05469	387.61292	2.05278	-1198.74915	162.12851	65.60159
1108	9.225	1045.17139	158.36548	1434.77124	-88.68776	226.78683	1289.15137	-827.74689	287.66043	1309.39343	110.76756	416.09406	152.69266	443.89600	27.40831	-0.21114	-650.38062	389.17023	1.56291	-1166.57153	157.84464	57.05750
1109	9.233	1045.64160	158.96652	1432.14795	-90.46549	228.37595	1286.28589	-828.88007	287.49530	1306.84229	138.04530	414.85052	150.30405	419.61053	28.85546	-0.60129	-674.69849	390.74200	1.31145	-1131.90894	153.88730	49.96449
1110	9.242	1045.75476	159.56955	1429.96936	-92.36360	230.32971	1283.78491	-830.13556	287.20663	1304.37793	166.25119	413.26038	147.18022	395.41779	30.34800	-0.94937	-699.01514	392.26947	1.31660	-1095.59949	150.27921	45.46656
1111	9.250	1045.47595	160.16985	1428.34644	-94.33972	232.45871	1281.67969	-831.37921	286.85876	1302.01099	195.55632	411.49597	143.19518	371.31201	31.90594	-1.26417	-723.30658	393.73035	1.43510	-1058.32129	147.10295	43.64723
1112	9.258	1044.85095	160.72589	1427.38940	-96.33449	234.54314	1279.98865	-832.49677	286.49265	1299.76404	225.96822	409.88815	138.26933	347.28223	33.49937	-1.53944	-747.56982	395.12796	1.48361	-1020.58850	144.59801	43.95771
1113	9.267	1043.95703	161.17719	1427.18665	-98.25691	236.42348	1278.75293	-833.43683	286.11209	1297.70337	257.33054	408.72363	132.27803	323.29388	35.07550	-1.73331	-771.81311	396.48431	1.38129	-982.96216	143.09409	45.72652
1114	9.275	1042.85156	161.49196	1427.77637	-100.00197	238.03210	1278.03491	-834.21637	285.70279	1295.93213	289.49030	407.99387	125.03477	299.32047	36.56447	-1.80200	-796.03522	397.84521	1.21138	-946.35547	142.89224	48.34459
1115	9.283	1041.57727	161.67644	1429.14050	-101.48265	239.38234	1277.88855	-834.89648	285.26111	1294.56470	322.49982	407.46170	116.46080	275.32666	37.91693	-1.75346	-820.25769	399.23892	1.13080	-911.95117	144.12198	51.17805
1116	9.292	1040.15662	161.76483	1431.22070	-102.65179	240.54839	1278.34094	-835.54602	284.80518	1293.70410	356.67877	406.92468	106.78175	251.21973	39.18428	-1.63905	-844.54657	400.63397	1.21167	-880.40192	146.64542	53.59390
1117	9.300	1038.55920	161.81772	1433.94409	-103.50399	241.63071	1279.39075	-836.20758	284.35275	1293.42737	392.42078	406.36322	96.54114	226.89172	40.51181	-1.50420	-868.97229	401.96301	1.38013	-851.07574	150.19887	55.20087
1118	9.308	1036.73120	161.89639	1437.23792	-104.05880	242.70683	1281.01648	-836.87689	283.89597	1293.77991	429.86893	405.83914	86.42354	202.31479	42.03179	-1.38017	-893.57324	403.19238	1.50127	-822.47614	154.62540	55.93486
1119	9.317	1034.69019	162.02010	1441.01392	-104.33685	243.79898	1283.17847	-837.50439	283.41486	1294.77686	468.69122	405.24686	77.01471	177.54379	43.76368	-1.28107	-918.35016	404.40833	1.53539	-793.41956	159.81580	55.88799
1120	9.325	1032.56165	162.16083	1445.15283	-104.34822	244.87335	1285.81714	-838.01709	282.91168	1296.40613	508.05762	404.17529	68.64645	152.64418	45.62292	-1.18768	-943.26917	405.81488	1.59567	-763.54846	165.49564	55.21284
1121	9.333	1030.49683	162.28117	1449.51648	-104.09904	245.86513	1288.85413	-838.34442	282.42410	1298.62866	546.82227	402.12457	61.41450	127.63853	47.53896	-1.06317	-968.29272	407.57312	1.82716	-732.91760	171.24983	54.18837
1122	9.342	1028.56177	162.37064	1453.97864	-103.60321	246.71980	1292.19836	-838.43597	282.01306	1301.38135	583.90820	398.92188	55.29134	102.49108	49.51405	-0.87508	-993.41577	409.64169	2.25307	-701.55493	176.70453	53.22416
1123	9.350	1026.72803	162.44173	1458.45886	-102.88386	247.42488	1295.75781	-838.27246	281.74603	1304.58203	618.75964	394.95822	50.29002	77.14571	51.57268	-0.62024	-1018.64740	411.81598	2.72818	-669.50507	181.59927	52.71540
1124	9.358	1024.97229	162.48445	1462.93665	-101.96597	248.01218	1299.44751	-837.86902	281.68500	1308.13037	651.37830	391.11331	46.61495	51.58440	53.69799	-0.34691	-1043.98047	413.92337	3.04335	-637.06244	185.79260	52.86459
1125	9.367	1023.32404	162.44725	1467.42224	-100.87003	248.54303	1303.19019	-837.26874	281.87671	1311.90588	681.76093	388.21097	44.41800	25.85283	55.80657	-0.10822	-1069.40967	415.98526	3.12772	-604.87439	189.27869	53.58310
1126	9.375	1021.79883	162.27962	1471.90039	-99.61123	249.08934	1306.90747	-836.52545	282.34097	1315.76672	709.36047	386.38480	43.24993	0.06717	57.79157	0.11964	-1094.89807	418.19528	3.14318	-573.92004	192.09618	54.47695
1127	9.383	1020.36658	161.96411	1476.30554	-98.20401	249.70876	1310.51538	-835.68854	283.06268	1319.55750	733.07178	385.14584	41.93920	-25.53674	59.57869	0.49212	-1120.23755	420.73138	3.44547	-545.33679	194.17188	54.90858
1128	9.392	1019.00134	161.50531	1480.54517	-96.66510	250.42589	1313.92078	-834.80261	283.99490	1323.12378	751.63330	383.92258	39.10724	-50.49220	61.13166	1.34279	-1144.97461	423.58423	4.55692	-520.03662	195.31473	54.20330
1129	9.400	1017.69495	160.91962	1484.52893	-95.01120	251.23788	1317.02209	-833.91669	285.07150	1326.33020	764.25372	382.42712	33.98003	-74.09262	62.42201	3.14178	-1168.57080	426.53415	7.02473	-498.39563	195.32391	51.94973
1130	9.408	1016.42029	160.24121	1488.18274	-93.26100	252.13400	1319.71692	-833.08502	286.22034	1329.07385	771.10645	380.73804	26.97439	-95.58591	63.36913	6.29111	-1190.66992	429.30469	11.10747	-480.33752	194.03510	48.14229
1131	9.417	1015.11334	159.53548	1491.46191	-91.44349	253.10616	1321.90723	-832.34863	287.37082	1331.28870	773.11292	379.12793	19.44497	-114.40005	63.80816	10.98669	-1211.14526	431.79135	16.64427	-465.65060	191.33450	43.06375
1132	9.425	1013.69897	158.89520	1494.33447	-89.60417	254.14574	1323.49670	-831.70917	288.45621	1332.94153	771.12085	377.80048	12.63654	-130.21851	63.53432	17.40310	-1229.90210	434.08090	23.25457	-454.21960	187.20810	37.07617
1133	9.433	1012.15826	158.38689	1496.75928	-87.80687	255.23895	1324.39148	-831.12085	289.41565	1334.02100	765.34802	376.83896	6.76906	-142.69043	62.37352	26.01792	-1246.68530	436.20657	30.60770	-446.12741	181.77074	30.47914
1134	9.442	1010.55072	157.99376	1498.70361	-86.12728	256.36551	1324.51440	-830.51221	290.20517	1334.52576	755.53064	376.33920	1.25152	-150.75800	60.25318	37.42834	-1261.02637	437.98663	38.53270	-441.66357	175.26303	23.48919
1135	9.450	1008.91174	157.60384	1500.17358	-84.63420	257.49527	1323.82422	-829.82336	290.81335	1334.45374	741.41113	376.46042	-4.13242	-152.56085	57.26423	51.29964	-1272.35242	439.14417	46.88993	-441.24426	168.08865	16.37516
1136	9.458	1007.15955	157.05511	1501.22681	-83.36977	258.59235	1322.33130	-829.03735	291.26489	1333.80115	723.08344	377.33136	-8.63220	-146.71967	53.66852	65.57794	-1280.13733	439.54077	55.32297	-445.29437	160.93793	9.68414
1137	9.467	1005.18384	156.28482	1501.96350	-82.34387	259.63440	1320.10852	-828.18585	291.61075	1332.57947	701.12836	378.90973	-11.42634	-133.57498	49.71292	77.58287	-1284.00293	439.32068	63.15802	-454.07306	154.86292	4.27817
1138	9.475	1002.99872	155.43082	1502.47290	-81.54410	260.62839	1317.28259	-827.32690	291.91974	1330.83997	676.63318	380.92026	-12.64560	-114.73376	45.30814	86.10297	-1283.81006	438.88116	69.63589	-467.54868	150.97693	0.90913
1139	9.483	1000.75854	154.69107	1502.76489	-80.95334	261.60733	1314.00305	-826.52063	292.26489	1328.66711	650.93652	383.02670	-13.07806	-91.89777	40.12422	91.91232	-1279.59399	438.74988	74.34847	-485.54156	149.76863	-0.41103
1140	9.492	998.67657	154.13159	1502.77686	-80.56520	262.61340	1310.40063	-825.82001	292.69803	1326.13928	625.11829	385.05817	-13.31881	-66.42096	34.18363	96.39379	-1271.26611	439.45099	77.26116	-507.62863	150.70880	-0.51902
1141	9.500	996.95215	153.66563	1502.45972	-80.39459	263.67609	1306.56201	-825.26910	293.24231	1323.30994	599.67883	386.97189	-13.58361	-39.36935	28.10863	100.23727	-1258.42419	441.28775	78.10820	-532.56238	152.71059	-0.44672
1142	9.508	995.70203	153.17087	1501.83960	-80.48519	264.79022	1302.53528	-824.90479	293.90561	1320.22571	574.62842	388.77118	-13.94080	-11.53214	22.69523	103.29069	-1240.58081	444.15848	76.16148	-558.45172	154.93884	-0.69996
1143	9.517	994.91174	152.62454	1501.00452	-80.90428	265.90564	1298.35864	-824.75586	294.68976	1316.94495	549.77679	390.54669	-14.39008	16.61786	18.48894	105.04625	-1217.59546	447.63940	71.02492	-583.92969	157.09631	-1.20801
1144	9.525	994.46478	152.12332	1500.06958	-81.71507	266.93997	1294.09143	-824.83844	295.59628	1313.53540	524.96503	392.44293	-14.83938	44.87936	15.72805	105.08627	-1189.87512	451.20776	63.46409	-608.70380	159.17352	-1.76229
1145	9.533	994.21649	151.79056	1499.15869	-82.93871	267.80304	1289.83582	-825.15204	296.63022	1310.05835	500.17871	394.59946	-15.14379	73.17590	14.38515	103.29662	-1158.27869	454.38443	55.18921	-633.05432	161.20175	-2.26659
1146	9.542	994.03583	151.68991	1498.39172	-84.53551	268.41635	1285.73999	-825.67328	297.79489	1306.55127	475.52649	397.07709	-15.21757	101.47236	14.22387	99.88602	-1123.90393	456.85245	47.93164	-657.25940	163.19415	-2.65890
1147	9.550	993.80762	151.78105	1497.87573	-86.42085	268.73868	1281.96765	-826.34845	299.08047	1303.02991	451.09045	399.70117	-15.14219	129.85161	14.94446	95.29362	-1087.88770	458.51376	42.72309	-681.42780	165.15402	-2.85735
1148	9.558	993.41040	151.91544	1497.70557	-88.49689	268.79486	1278.64917	-827.09772	300.45572	1299.52393	426.86545	402.13110	-15.11816	158.57086	16.27496	90.04983	-1051.30786	459.37564	39.80317	-705.57013	167.08450	-2.85230
1149	9.567	992.71252	151.90768	1497.97424	-90.67089	268.67581	1275.85767	-827.84076	301.87210	1296.10730	402.81781	404.19373	-15.27363	187.97949	17.93847	84.62763	-1015.08264	459.51321	39.04599	-729.69116	168.99365	-2.75418
1150	9.575	991.62787	151.68216	1498.77087	-92.85283	268.50192	1273.62744	-828.52460	303.28497	1292.87659	378.87305	405.97733	-15.58111	218.38757	19.66059	79.33032	-979.82922	459.12332	40.26149	-753.81995	170.90016	-2.70640
1151	9.583	990.17157	151.36725	1500.16907	-94.95058	268.38190	1271.98474	-829.13739	304.68100	1289.92065	354.92410	407.61951	-15.94296	249.98180	21.26068	74.23569	-945.93652	458.36844	43.02534	-777.99512	172.82379	-2.77879
1152	9.592	988.44250	151.20071	1502.23059	-96.87761	268.38638	1270.95703	-829.70532	306.08258	1287.33154	330.92389	409.16409	-16.28969	282.86237	22.70877	69.19859	-913.73126	457.20203	46.58276	-802.24927	174.75061	-2.93064
1153	9.600	986.53101	151.31850	1505.01025	-98.56834	268.53955	1270.56287	-830.27161	307.51709	1285.23376	306.87991	410.59802	-16.58304	317.09357	24.11272	63.96930	-883.28754	455.45844	50.13641	-826.59601	176.63579	-3.03400
1154	9.608	984.42188	151.66399	1508.53076	-99.99093	268.83179	1270.80408	-830.86115	308.98578	1283.76257	282.76395	411.98599	-16.74830	352.59552	25.68260	58.42118	-854.16461	453.01450	53.13569	-851.02057	178.45628	-2.97014
1155	9.617	982.01691	152.09900	1512.75586	-101.14754	269.24149	1271.66479	-831.45416	310.46683	1283.00818	258.48163	413.52039	-16.70043	389.04111	27.68863	52.70977	-825.65222	449.81137	55.30067	-875.51855	180.25696	-2.75584
1156	9.625	979.27289	152.52493	1517.59583	-102.05518	269.74667	1273.11218	-831.99933	311.94043	1282.99951	233.91806	415.38275	-16.42207	425.98145	30.34374	47.22267	-797.25330	445.82599	56.52423	-900.14117	182.14673	-2.54264
1157	9.633	976.28583	152.88957	1522.92883	-102.72032	270.32733	1275.09912	-832.44452	313.39752	1283.72766	209.03870	417.56000	-15.96592	463.04126	33.66802	42.42677	-768.79614	441.13715	56.87127	-924.96118	184.20424	-2.45818
1158	9.642	973.23322	153.15643	1528.62390	-103.13167	270.97214	1277.57324	-832.74866	314.82913	1285.15674	183.94067	419.79227	-15.47450	499.94843	37.45604	38.81823	-740.19226	436.00644	56.61866	-949.98724	186.35196	-2.46535
1159	9.650	970.26477	153.29776	1534.56665	-103.26979	271.69058	1280.48621	-832.88190	316.21857	1287.23010	158.74246	421.77847	-15.12759	536.43604	41.32895	36.90341	-711.26672	430.79858	56.12988	-975.14331	188.36639	-2.39644
1160	9.658	967.45111	153.30157	1540.66772	-103.11514	272.50562	1283.79309	-832.83032	317.53683	1289.88611	133.46222	423.43704	-14.95876	572.11224	44.88405	36.99985	-681.81970	425.79092	55.67205	-1000.33972	190.04176	-2.11923
1161	9.667	964.80249	153.17603	1546.85217	-102.65268	273.42065	1287.44458	-832.59723	318.73981	1293.05847	108.05704	424.87506	-14.83900	606.32745	47.81028	38.96311	-651.77850	421.08191	55.43040	-1025.55408	191.35730	-1.66402
1162	9.675	962.31738	152.94315	1553.04956	-101.88136	274.40421	1291.37622	-832.19495	319.78604	1296.66541	82.50699	426.23334	-14.65838	638.14880	49.93438	42.03663	-621.30518	416.67389	55.59832	-1050.85461	192.51268	-1.21152
1163	9.683	960.01831	152.63669	1559.19446	-100.82111	275.40955	1295.50525	-831.63934	320.65741	1300.60974	56.81766	427.63251	-14.43582	666.52246	51.39327	44.99012	-590.80847	412.58755	56.30009	-1076.34473	193.75635	-0.95365
1164	9.692	957.94189	152.31679	1565.22717	-99.50751	276.39587	1299.73352	-830.95502	321.35376	1304.77124	30.99207	429.12805	-14.28758	690.48956	52.59107	46.69661	-560.90155	408.86667	57.42879	-1102.05029	195.14032	-0.90372
1165	9.700	956.09552	152.06544	1571.08643	-97.97779	277.33331	1303.95300	-830.18201	321.88834	1308.99243	5.04309	430.71103	-14.27091	709.35040	53.76932	46.70359	-532.34381	405.55164	58.57396	-1127.79480	196.47156	-0.75973
1166	9.708	954.43188	151.93912	1576.69727	-96.25976	278.19925	1308.05481	-829.37769	322.29553	1313.08350	-20.91400	432.37393	-14.09862	722.88898	54.84443	45.17804	-505.92593	402.73889	59.08171	-1153.10791	197.48761	0.10811
1167	9.717	952.87177	151.93129	1581.96887	-94.37457	278.97504	1311.93518	-828.61426	322.62225	1316.85596	-46.50101	434.10788	-12.93565	731.62244	55.70523	42.47105	-482.32239	400.66528	58.25969	-1177.32898	198.06564	2.46233
1168	9.725	951.35248	151.99133	1586.81030	-92.35427	279.64569	1315.49084	-827.96497	322.90335	1320.15820	-70.92331	435.91614	-9.54404	736.70007	56.46117	38.95819	-461.97491	399.68549	55.66783	-1199.93933	198.33374	6.75494
1169	9.733	949.85010	152.07544	1591.15540	-90.25932	280.19556	1318.61511	-827.47650	323.14954	1322.89380	-92.93692	438.04822	-2.62867	739.23315	57.37353	35.15834	-445.05219	400.17316	51.30856	-1220.80566	198.63260	12.78092
1170	9.742	948.36420	152.16702	1594.97437	-88.17821	280.60745	1321.20007	-827.14386	323.36502	1325.02136	-110.99158	441.04126	8.86736	739.53162	58.58214	31.58125	-431.54327	402.50107	45.57459	-1240.04578	199.30804	19.88843
1171	9.750	946.90332	152.24864	1598.25757	-86.20796	280.87082	1323.13806	-826.90564	323.58078	1326.54419	-123.40088	445.07153	25.39018	736.97784	59.88044	28.23454	-421.43042	406.98114	38.99713	-1257.67798	200.49767	27.55467
1172	9.758	945.48468	152.28944	1600.99280	-84.42955	280.98550	1324.32666	-826.66437	323.87091	1327.49072	-128.46475	449.62564	46.38256	730.60596	60.80633	24.45620	-414.81763	413.64197	32.00261	-1273.41150	202.17705	35.72493
1173	9.767	944.12836	152.29239	1603.15991	-82.88923	280.96426	1324.68726	-826.32385	324.33792	1327.89783	-124.93057	454.23782	70.08534	719.85474	61.04186	19.54401	-412.01056	422.09869	24.91219	-1286.68152	204.36545	44.63095
1174	9.775	942.84491	152.32671	1604.74121	-81.59546	280.83801	1324.19153	-825.82269	325.07416	1327.80212	-113.01828	458.95715	93.60507	704.95331	60.77215	13.72392	-413.48224	431.50653	18.15230	-1296.79883	207.13008	54.22028
1175	9.783	941.64508	152.46507	1605.73132	-80.53729	280.65244	1322.87561	-825.15063	326.12259	1327.23401	-94.92065	463.95340	113.78549	686.61090	60.64151	8.28912	-419.70947	440.54303	12.34377	-1303.13330	210.39151	63.64355
1176	9.792	940.57373	152.70615	1606.14917	-79.70943	280.45847	1320.83081	-824.34796	327.46017	1326.21851	-73.61719	469.15295	128.77272	665.44128	61.24988	4.49618	-431.02710	447.81812	8.07660	-1305.31641	213.82394	71.41332
1177	9.800	939.72223	152.99809	1606.03931	-79.12140	280.30334	1318.17542	-823.49097	329.00299	1324.78296	-51.15411	474.20294	138.71147	641.98590	62.65954	2.56445	-447.48834	452.60190	5.56419	-1303.37036	216.94086	76.37569
1178	9.808	939.19824	153.30829	1605.45776	-78.78979	280.21960	1315.02905	-822.66351	330.62076	1322.96326	-28.24954	478.64630	144.91574	617.05396	64.47110	1.90350	-468.53577	455.18738	4.48591	-1297.54272	219.24277	78.55631
1179	9.817	939.08240	153.63904	1604.46350	-78.72943	280.21954	1311.49890	-821.93213	332.16898	1320.80566	-4.96231	482.17023	148.71144	591.55750	66.30200	1.83234	-492.68701	456.55972	4.18179	-1287.91724	220.34862	78.74500
1180	9.825	939.40588	154.00439	1603.12463	-78.95390	280.30188	1307.67822	-821.34119	333.53979	1318.36584	18.78226	484.68359	150.97495	566.10193	68.06682	1.88697	-518.01306	457.65317	4.06213	-1274.25977	220.09760	77.24879
1181	9.833	940.14783	154.41846	1601.51440	-79.47859	280.46783	1303.64783	-820.92603	334.68555	1315.70361	43.07117	486.24084	152.20149	540.89551	69.86191	1.80845	-543.23389	458.88834	3.84126	-1256.26685	218.61192	73.48918
1182	9.842	941.24268	154.89677	1599.70178	-80.31552	280.74524	1299.48364	-820.72418	335.59158	1312.87732	67.97711	486.95300	152.63383	515.93256	71.72012	1.50159	-568.06262	460.31238	3.46620	-1233.85730	216.27103	66.97594
1183	9.850	942.59430	155.46153	1597.75452	-81.46251	281.20972	1295.27368	-820.76257	336.25006	1309.94165	93.52264	486.92343	152.33571	491.19711	73.54236	1.01049	-592.63086	461.90024	2.98169	-1207.29468	213.56114	58.36166
1184	9.858	944.08813	156.13715	1595.74817	-82.89357	281.98242	1291.13281	-821.02795	336.67731	1306.94324	119.72763	486.25064	151.26941	466.71439	75.23579	0.45915	-617.03809	463.61084	2.47441	-1177.32642	210.95349	49.46474
1185	9.867	945.59503	156.92554	1593.77307	-84.55511	283.17725	1287.19885	-821.45911	336.93616	1303.91296	146.69495	485.08102	149.37828	442.47382	76.82901	-0.02866	-641.32800	465.34598	2.04455	-1145.41821	208.88855	42.56416
1186	9.875	946.98621	157.78996	1591.93408	-86.37170	284.80783	1283.61194	-821.97461	337.11426	1300.87573	174.57144	483.57800	146.60564	418.38745	78.40811	-0.38956	-665.54785	467.00320	1.76852	-1113.59973	207.69292	39.52154
1187	9.883	948.14923	158.67133	1590.33167	-88.25383	286.73877	1280.48999	-822.50818	337.27991	1297.87451	203.41766	481.83203	142.87514	394.34387	80.00023	-0.65306	-689.74957	468.54581	1.66486	-1083.56836	207.47495	40.81661
1188	9.892	948.98511	159.51849	1589.04565	-90.10072	288.74957	1277.91919	-823.01703	337.45685	1294.97241	233.14191	479.88129	138.12390	370.28116	81.58107	-0.90705	-713.96667	470.01428	1.68089	-1055.84473	208.21521	45.06602
1189	9.900	949.41443	160.30463	1588.14197	-91.80500	290.64859	1275.95654	-823.46912	337.61755	1292.23499	263.53821	477.79559	132.34306	346.22241	83.14119	-1.18827	-738.19849	471.46692	1.71364	-1029.83496	209.92302	49.86505
1190	9.908	949.41620	161.03441	1587.67163	-93.26535	292.33325	1274.63464	-823.83521	337.70001	1289.73523	294.42056	475.67462	125.57773	322.22131	84.67325	-1.41409	-762.42725	472.91669	1.66827	-1004.34155	212.64101	53.47381
1191	9.917	949.05420	161.75397	1587.64697	-94.40420	293.78363	1273.96277	-824.09558	337.65491	1287.57825	325.76953	473.60934	117.95537	298.24307	86.13921	-1.47124	-786.65826	474.36087	1.54496	-978.06067	216.36835	55.72161
1192	9.925	948.44678	162.53059	1588.03870	-95.18323	295.03610	1273.92920	-824.24854	337.48486	1285.90979	357.77069	471.65063	109.71110	274.15161	87.50954	-1.35323	-810.93860	475.80969	1.45555	-950.21405	221.00772	57.40671
1193	9.933	947.70392	163.39789	1588.80408	-95.60724	296.16077	1274.51038	-824.31244	337.24210	1284.88672	390.74255	469.70392	101.07532	249.82864	88.83113	-1.16440	-835.33679	477.24905	1.49187	-920.87439	226.35110	59.21012
1194	9.942	946.89935	164.33109	1589.90454	-95.70866	297.23459	1275.68005	-824.31464	336.99606	1284.62915	424.94177	467.45721	92.12583	225.25400	90.22470	-1.00921	-859.90356	478.64734	1.61186	-890.58850	232.13805	61.24663
1195	9.950	946.09552	165.27902	1591.29285	-95.51892	298.30411	1277.40723	-824.26392	336.79810	1285.18909	460.28989	464.60059	82.90488	200.47275	91.80153	-0.90575	-884.66736	479.98221	1.70135	-859.81146	238.16983	63.22317
1196	9.958	945.37311	166.21173	1592.90356	-95.05241	299.35529	1279.64661	-824.12933	336.66397	1286.55432	496.29932	461.13483	73.69683	175.53012	93.58264	-0.81700	-909.64819	481.23996	1.70338	-828.68280	244.33936	64.77877
1197	9.967	944.81244	167.14066	1594.66650	-94.31717	300.32037	1282.33154	-823.85327	336.58264	1288.66345	532.32520	457.32825	65.04435	150.45734	95.49098	-0.72763	-934.81873	482.47958	1.68053	-797.15717	250.53178	65.78431
1198	9.975	944.44330	168.11020	1596.53040	-93.33698	301.12659	1285.37610	-823.39081	336.53198	1291.40576	567.85236	453.56796	57.54187	125.28674	97.43416	-0.63573	-960.08411	483.86917	1.77991	-765.25293	256.59958	66.40747
1199	9.983	944.23022	169.16917	1598.46680	-92.16563	301.75595	1288.67725	-822.74725	336.48779	1294.61401	602.63660	450.31232	51.55704	100.04974	99.36780	-0.51626	-985.34564	485.55521	2.11139	-733.12811	262.46985	66.91388
1200	9.992	944.10046	170.31261	1600.44653	-90.88839	302.27017	1292.11438	-821.99084	336.43719	1298.06982	636.84631	447.65689	46.74944	74.77635	101.28401	-0.35816	-1010.57031	487.49097	2.63099	-700.93927	268.20023	67.44181
