# Supplementary material for: Novel Methods for Surface EMG Analysis and Exploration Based on Multi-Modal Gaussian Mixture Models
Source: PLoS One. 2016 Jun 30;11(6):e0157239. doi: 10.1371/journal.pone.0157239 (PMC4928879; doi:10.1371/journal.pone.0157239)
Supplement: S1 File — (ZIP) [file pone.0157239.s001.zip › Haf_horses_trot_data/Haf_h04_t3_emg.anc]

File_Type:	Analog R/C ASCII	Generation#:	2
Board_Type:	NI USB-6225	Polarity:	Bipolar
Trial_Name:	Landegat	Trial#:	3	Duration(Sec.):	9.999166	#Channels:	64
BitDepth:	16	PreciseRate:	1200.000000
Name	LDL	acc1x	acc1y	acc1z	GM1L	acc2x	acc2y	acc2z	GM2L	acc3x	acc3y	acc3z	GM3L	acc4x	acc4y	acc4z	LDR	acc5x	acc5y	acc5z	GM1R	acc6x	acc6y	acc6z	GM2R	acc7x	acc7y	acc7z	GM3R	acc8x	acc8y	acc8z	BLDL	acc9x	acc9y	acc9z	BGM1L	acc10x	acc10y	acc10z	BGM2L	acc11x	acc11y	acc11z	BGM3L	acc12x	acc12y	acc12z	BLDR
Rate	1200	1200	1200	1200	1200	1200	1200	1200	1200	1200	1200	1200	1200	1200	1200	1200	1200	1200	1200	1200	1200	1200	1200	1200	1200	1200	1200	1200	1200	1200	1200	1200	1200	1200	1200	1200	1200	1200	1200	1200	1200	1200	1200	1200	1200	1200	1200	1200	1200
Range	5000	5000	5000	5000	5000	5000	5000	5000	5000	5000	5000	5000	5000	5000	5000	5000	5000	5000	5000	5000	5000	5000	5000	5000	5000	5000	5000	5000	5000	5000	5000	5000	5000	5000	5000	5000	5000	5000	5000	5000	5000	5000	5000	5000	5000	5000	5000	5000	5000
0.000000	-30	36	94	-62	-111	-35	10	-18	-21	4	-75	-68	-101	-19	-32	-62	-101	34	-87	-45	-108	-26	-104	-68	-64	0	-99	-17	-74	-72	-151	-81	-327	3791	3349	-2557	12662	-1460	1418	-9452	8382	568	-1360	-10775	-1303	501	-1058	-15651	4365
0.000833	-30	36	84	-62	-113	-38	9	-22	-22	0	-83	-68	-97	-33	-32	-62	-105	29	-86	-36	-91	-26	-103	-75	-65	0	-99	-15	-74	-72	-150	-77	-253	4100	3650	-2416	15338	-1399	1343	-9159	8961	527	-1395	-10705	-944	448	-1040	-16019	3089
0.001667	-25	35	87	-62	-110	-38	10	5	-17	3	-75	-69	-99	-19	-30	-63	-102	33	-86	-35	-108	-16	-101	-70	-64	-1	-99	-10	-75	-73	-149	-79	-341	4403	3950	-2277	16974	-1333	1266	-8867	9495	459	-1433	-10700	-745	366	-1035	-16414	5755
0.002500	-24	37	87	-59	-110	-35	13	-17	-25	1	-74	-66	-94	-19	-28	-62	-102	32	-86	-34	-105	-27	-103	-70	-66	-1	-100	-13	-76	-69	-147	-77	-349	4734	4257	-2120	16960	-1265	1181	-8584	9369	359	-1464	-10655	-850	246	-1045	-16804	6466
0.003333	-28	37	86	-59	-133	-35	12	-17	-19	5	-76	-65	-97	-18	-30	-64	-103	29	-87	-44	-105	-28	-101	-70	-66	-7	-99	-15	-77	-67	-150	-76	-437	5016	4556	-1956	16508	-1189	1088	-8300	9084	236	-1492	-10606	-740	95	-1059	-17223	7275
0.004167	-28	39	87	-60	-112	-35	11	-18	-22	3	-78	-91	-100	-15	-30	-62	-102	32	-85	-36	-108	-26	-102	-73	-68	-1	-102	-16	-75	-93	-149	-53	-513	5322	4858	-1772	16085	-1113	992	-7975	8829	80	-1514	-10555	-1004	-88	-1074	-17640	7225
0.005000	-29	36	84	-61	-108	-36	11	-18	-18	3	-74	-66	-98	-19	-32	-63	-104	30	-87	-38	-115	-28	-100	-68	-68	-1	-99	-15	-76	-72	-149	-81	45	5626	5152	-1577	11305	-1031	896	-7742	7649	-95	-1524	-10502	-926	-304	-1080	-18063	8440
0.005833	-29	38	87	-64	-112	-39	9	-16	-23	1	-78	-72	-95	-18	-32	-66	-102	30	-87	-36	-104	-29	-105	-73	-68	-3	-103	-19	-77	-73	-148	-79	-406	5926	5440	-1360	7827	-955	796	-7465	7000	-296	-1528	-10453	158	-551	-1072	-18479	12194
0.006667	-30	47	82	-65	-113	-39	8	-18	-23	0	-85	-70	-103	-22	-33	-64	-109	32	-91	-41	-112	-28	-104	-74	-72	-6	-103	-17	-78	-76	-152	-81	-255	6222	5721	-1133	5023	-882	700	-7189	6451	-511	-1525	-10408	-202	-833	-1049	-18888	9044
0.007500	-29	35	82	-63	-112	-39	9	-18	-28	0	-77	-70	-102	-17	-30	-61	-102	30	-86	-34	-108	-23	-101	-68	-65	-5	-101	-16	-77	-72	-148	-75	-265	6524	6000	-876	1789	-813	613	-6904	5497	-742	-1508	-10364	206	-1141	-996	-19273	12073
0.008333	-30	36	86	-62	-110	-34	17	-15	-18	5	-73	-65	-99	-13	-17	-61	-102	34	-87	-45	-104	-23	-100	-70	-64	0	-116	-12	-73	-70	-147	-75	-194	6811	6269	-621	-1202	-767	521	-6622	4467	-988	-1489	-10338	840	-1489	-923	-19636	12234
0.009167	-28	38	85	-60	-112	-33	13	-14	-27	4	-76	-67	-100	-14	-30	-60	-90	30	-88	-32	-108	-23	-99	-69	-64	0	-101	-14	-76	-88	-150	-74	-162	7086	6526	-354	-3316	-744	425	-6330	3658	-1269	-1470	-10328	578	-1881	-825	-19963	11191
0.010000	-24	39	86	-95	-111	-35	12	-14	-22	5	-74	-64	-97	-14	-29	-60	-101	32	-86	-34	-109	-25	-102	-68	-66	2	-98	-14	-77	-69	-145	-74	-35	7348	6775	-84	-7481	-758	331	-6047	2618	-1557	-1448	-10335	443	-2309	-700	-20242	12132
0.010833	-25	44	88	-57	-107	-35	13	-1	-18	7	-74	-64	-105	-15	-31	-60	-100	35	-84	-32	-101	-25	-100	-68	-65	0	-99	-15	-76	-73	-147	-72	-269	7590	7015	181	-11127	-811	236	-5744	1618	-1866	-1438	-10364	1241	-2781	-551	-20462	15293
0.011667	-24	42	87	-61	-110	-34	27	-11	-15	6	-75	-64	-94	-15	-29	-61	-97	33	-87	-32	-104	-23	-100	-69	-66	-3	-98	-15	-65	-53	-145	-74	-195	7804	7249	439	-12080	-911	130	-5448	782	-2193	-1438	-10412	1504	-3297	-387	-20615	9715
0.012500	-29	42	87	-59	-110	-33	12	-15	-18	7	-73	-65	-97	-15	-33	-61	-101	35	-85	-33	-103	-24	-99	-70	-65	0	-100	-13	-76	-74	-146	-76	-390	7994	7475	701	-11705	-1061	21	-5140	137	-2536	-1454	-10483	1523	-3853	-208	-20694	7847
0.013333	-23	42	89	-59	-109	-33	11	-15	-18	5	-73	-65	-96	-15	-29	-59	-102	35	-87	-36	-108	-23	-100	-70	-63	-5	-99	-13	-75	-70	-147	-74	-332	8147	7691	896	-11352	-1267	-99	-4832	-636	-2887	-1494	-10574	1423	-4457	-23	-20689	8327
0.014167	-26	42	87	-72	-110	-31	12	-13	-18	6	-73	-64	-95	15	-29	-60	-99	34	-84	-31	-103	-22	-96	-70	-62	-1	-99	-14	-68	-70	-147	-77	-323	8260	7895	1074	-11104	-1524	-230	-4517	-1228	-3271	-1559	-10685	1314	-5098	161	-20591	3033
0.015000	-27	42	78	-59	-112	-36	11	-17	-22	4	-75	-66	-98	-17	-31	-59	-101	33	-82	-34	-105	-23	-101	-72	-67	-9	-102	-17	-75	-69	-149	-75	-245	8330	8088	1208	-11219	-1839	-375	-4204	-1620	-3670	-1664	-10817	1146	-5767	335	-20398	1634
0.015833	-28	36	85	-60	-110	-35	9	-18	-21	0	-74	-65	-96	-17	-27	-60	-103	32	-86	-31	-102	-21	-99	-70	-65	-1	-101	-15	-75	-68	-148	-75	-161	8360	8272	1284	-11499	-2197	-550	-3885	-2060	-4069	-1795	-10956	1038	-6456	506	-20104	-972
0.016667	-24	43	86	-59	-111	-36	11	-14	-21	2	-74	-64	-93	-16	-27	-58	-100	35	-85	-31	-105	-23	-100	-72	-64	-5	-102	-19	-75	-68	-147	-75	-360	8336	8450	1320	-10840	-2606	-715	-3567	-2396	-4484	-1976	-11109	1320	-7160	626	-19715	-4244
0.017500	-29	39	84	-62	-111	-32	8	-15	-21	6	-74	-66	-96	-18	-30	-59	-102	34	-90	-32	-105	-24	-103	-73	-65	-5	-102	-17	-76	-72	-171	-77	-380	8259	8586	1277	-8062	-3052	-912	-3245	-2386	-4904	-2195	-11260	1048	-7864	727	-19235	-6855
0.018333	-28	40	82	-63	-113	-38	11	-18	-19	3	-75	-69	-98	-18	-31	-53	-102	30	-95	-39	-108	-24	-103	-73	-64	-7	-105	-19	-77	-70	-151	-76	387	8136	8717	1183	-7784	-3517	-1123	-2930	-2886	-5321	-2454	-11407	-6	-8559	793	-18654	-9283
0.019167	-30	40	82	-62	-109	-35	11	-18	-21	3	-76	-65	-97	-18	-32	-61	-101	30	-87	-34	-108	-23	-102	-72	-65	-5	-103	-18	-77	-53	-153	-76	-101	7959	8822	1018	-7884	-3994	-1351	-2609	-3162	-5729	-2754	-11539	626	-9209	815	-17994	-6344
0.020000	-27	52	86	-59	-111	-34	10	-16	-19	3	-76	-67	-97	-17	-30	-59	-102	32	-88	-34	-104	-22	-100	-73	-65	-3	-102	-15	-74	-46	-154	-76	-111	7741	8904	788	-6127	-4474	-1595	-2286	-3044	-6124	-3098	-11650	-225	-9843	796	-17254	-10579
0.020833	-28	38	85	-62	-111	-35	9	-15	-22	3	-75	-67	-95	-17	-29	-57	-102	37	-88	-35	-108	-23	-102	-73	-64	-3	-102	-16	-76	-68	-150	-76	-18	7473	8948	468	-5578	-4943	-1852	-1959	-3133	-6503	-3477	-11728	-648	-10386	730	-16454	-10015
0.021667	-24	43	85	-47	-111	-33	8	-12	-16	5	-75	-68	-97	-19	-31	-60	-97	34	-85	-32	-107	-38	-102	-73	-64	-4	-104	-14	-75	-69	-152	-76	-64	7168	8961	149	-5314	-5388	-2128	-1634	-3134	-6855	-3888	-11779	-976	-10875	612	-15605	-8786
0.022500	-28	42	85	-61	-113	-35	10	-15	-23	5	-72	-65	-97	-17	-29	-62	-103	32	-85	-34	-109	-25	-102	-73	-66	-3	-103	-14	-74	-69	-152	-80	-285	6829	8930	-245	-3918	-5797	-2409	-1314	-2955	-7174	-4322	-11782	-1807	-11273	454	-14730	-10613
0.023333	-28	40	84	-59	-111	-36	10	-17	-22	1	-74	-67	-102	-22	-33	-58	-139	30	-86	-35	-105	-24	-103	-75	-67	-6	-102	-18	-78	-76	-156	-80	-73	6451	8846	-677	-4082	-6156	-2709	-982	-3047	-7461	-4772	-11728	-2720	-11586	243	-13824	-10913
0.024167	-27	38	80	-61	-115	-42	5	-18	-19	4	-77	-68	-101	-24	-32	-62	-103	30	-88	-36	-109	-25	-104	-73	-68	-3	-105	-17	-79	-72	-133	-78	-315	6056	8719	-1131	-4827	-6458	-3005	-661	-3219	-7688	-5233	-11615	-1833	-11786	-5	-12916	-6033
0.025000	-26	37	81	-59	-111	-38	8	-18	-19	2	-77	-68	-98	-23	-34	-60	-103	29	-83	-35	-105	-23	-104	-75	-65	-3	-104	-17	-75	-68	-154	-81	-148	5647	8544	-1592	-2566	-6693	-3307	-335	-3301	-7866	-5689	-11434	-1685	-11882	-296	-12030	-8204
0.025833	-28	39	81	-62	-113	-41	8	-22	-18	2	-79	-67	-98	-22	-33	-62	-103	25	-90	-35	-110	-27	-107	-75	-68	-6	-104	-19	-76	-75	-152	-80	-199	5229	8312	-2057	280	-6862	-3610	-12	-3248	-7988	-6136	-11176	-1907	-11864	-612	-11165	-9878
0.026667	-27	41	82	-60	-104	-40	9	-16	0	4	-78	-66	-101	-21	-32	-65	-104	28	-87	-34	-109	-17	-103	-69	-68	-6	-96	-16	-74	-72	-148	-78	-277	4808	8027	-2501	1660	-6964	-3904	305	-3444	-8049	-6547	-10845	-1550	-11737	-952	-10348	-6002
0.027500	-24	40	85	-59	-110	-32	28	-15	-22	3	-73	-70	-82	-16	-27	-60	-100	30	-83	-31	-104	-23	-100	-73	-64	0	-99	-12	-72	-69	-160	-76	-29	4393	7689	-2918	2039	-6993	-4198	616	-3897	-8048	-6927	-10433	-1090	-11509	-1310	-9581	-7742
0.028333	-23	43	90	-58	-109	-33	15	-11	-16	6	-70	-62	-93	-16	-29	-58	-101	34	-83	-30	-107	-25	-96	-74	-59	1	-96	-15	-69	-68	-148	-75	-27	3986	7301	-3297	1810	-6964	-4464	901	-4161	-7982	-7250	-9934	-921	-11177	-1681	-8879	-6278
0.029167	-21	41	88	-58	-104	-34	13	-14	-17	3	-73	-63	-93	-15	-27	-58	-97	34	-82	-31	-102	-19	-98	-68	-64	0	-100	-13	-73	-68	-147	-75	-70	3590	6870	-3627	706	-6880	-4714	1195	-4489	-7860	-7515	-9375	-912	-10759	-2048	-8245	-4672
0.030000	-28	39	87	-59	-107	-33	15	-13	-17	6	-75	-64	-96	-17	-27	-59	-99	34	-82	-26	-105	-19	-99	-66	-63	3	-98	-13	-69	-68	-149	-74	-145	3215	6394	-3894	-459	-6757	-4931	1454	-4623	-7676	-7694	-8726	-649	-10261	-2408	-7687	-4509
0.030833	-23	42	89	-58	-104	-31	15	-13	-18	4	-74	-64	-94	-15	-28	-56	-107	36	-83	-32	-103	-21	-99	-67	-63	0	-100	-15	-72	-70	-147	-76	-324	2859	5889	-4097	-168	-6593	-5112	1686	-4305	-7438	-7784	-7987	-301	-9702	-2745	-7203	-3515
0.031667	-28	40	86	-63	-111	-32	11	-15	-16	5	-78	-69	-99	-16	-30	-61	-102	33	-90	-34	-107	-25	-102	-72	-67	-4	-120	-15	-77	-72	-150	-78	295	2515	5357	-4228	-1904	-6412	-5252	1906	-4423	-7151	-7768	-7176	-843	-9088	-3049	-6791	-4301
0.032500	-28	37	86	-62	-112	-36	9	-16	-24	0	-77	-68	-99	-14	-29	-63	-104	35	-84	-32	-105	-24	-100	-72	-64	0	-101	-14	-75	-72	-158	-75	35	2205	4778	-4285	-5129	-6218	-5336	2092	-4614	-6817	-7637	-6294	443	-8438	-3311	-6441	591
0.033333	-27	41	86	-64	-113	-33	13	-15	-22	4	-75	-65	-98	-16	-31	-60	-99	36	-83	-34	-107	-9	-101	-68	-64	-1	-99	-13	-74	-70	-148	-74	-159	1911	4254	-4264	-5093	-6032	-5364	2240	-4316	-6443	-7387	-5349	397	-7764	-3527	-6157	-835
0.034167	-27	52	85	-60	-111	-34	15	-13	-19	3	-74	-66	-98	-17	-30	-62	-101	36	-82	-31	-107	-23	-98	-69	-64	0	-97	-14	-75	-73	-151	-75	-43	1634	3704	-4181	-5153	-5856	-5328	2360	-4092	-6047	-7017	-4342	333	-7079	-3690	-5922	-828
0.035000	-24	61	89	-59	-109	-33	13	-16	-16	3	-74	-66	-95	-15	-27	-58	-99	36	-84	-33	-103	-22	-100	-69	-62	0	-99	-13	-70	-68	-146	-73	-276	1377	3165	-4036	-4180	-5708	-5232	2438	-3608	-5625	-6520	-3284	394	-6396	-3791	-5732	1269
0.035833	-25	42	90	-57	-110	-32	17	-12	-26	6	-72	-65	-96	-17	-29	-47	-98	36	-83	-30	-105	-22	-97	-69	-62	2	-98	-12	-74	-68	-147	-73	-366	1113	2653	-3837	-2472	-5587	-5067	2483	-3052	-5193	-5903	-2202	493	-5732	-3833	-5573	-65
0.036667	-24	39	90	-59	-108	-33	15	-12	-22	6	-72	-63	-96	-14	-28	-58	-104	36	-82	-30	-104	-22	-101	-68	-65	0	-97	-13	-75	-67	-150	-74	-73	896	2172	-3601	-1852	-5516	-4839	2495	-2520	-4753	-5181	-1085	49	-5095	-3814	-5453	-993
0.037500	-25	42	88	-61	-111	-39	12	-14	-15	4	-72	-45	-101	-19	-31	-62	-100	34	-85	-31	-110	-23	-100	-70	-64	-3	-101	-17	-76	-70	-152	-75	-341	665	1727	-3337	-3021	-5484	-4554	2464	-1739	-4324	-4366	33	636	-4489	-3741	-5312	2762
0.038333	-27	38	84	-61	-112	-36	13	-17	-19	2	-73	-64	-95	-22	-32	-62	-102	32	-86	-33	-108	-24	-100	-73	-65	-4	-99	-14	-73	-69	-148	-75	-324	445	1335	-3055	-1583	-5493	-4193	2401	-973	-3905	-3462	1156	929	-3920	-3609	-5177	1931
0.039167	-24	41	66	-61	-110	-34	13	-14	-18	5	-72	-66	-77	-19	-32	-63	-102	36	-86	-33	-104	-24	-98	-72	-64	-3	-100	-17	-76	-70	-150	-76	-302	222	995	-2745	1067	-5550	-3793	2318	-292	-3503	-2504	2261	482	-3394	-3425	-5041	-1805
0.040000	-56	39	85	-62	-110	-35	12	-19	-19	2	-74	-66	-101	-21	-30	-61	-109	30	-88	-32	-111	-26	-102	-79	-62	-6	-102	-17	-75	-70	-150	-78	-235	3	713	-2497	2851	-5645	-3352	2196	467	-3127	-1498	3333	84	-2918	-3203	-4883	1042
0.040833	-28	38	82	-63	-113	-40	9	-18	-23	1	-61	-68	-100	-21	-26	-64	-102	30	-86	-32	-110	-25	-99	-70	-64	-3	-100	-14	-76	-69	-149	-76	-101	-208	488	-2245	3800	-5771	-2869	2063	951	-2772	-476	4360	314	-2485	-2938	-4696	-1239
0.041667	-27	37	85	-61	-110	-36	13	-17	-19	3	-74	-63	-100	-16	-31	-59	-102	18	-84	-32	-103	-23	-101	-73	-66	-1	-101	-15	-80	-69	-147	-75	-92	-418	333	-2019	4338	-5927	-2368	1911	1272	-2456	534	5317	279	-2105	-2651	-4475	-1963
0.042500	-26	38	88	-58	-108	-36	12	-16	-18	4	-68	-63	-96	-18	-29	-72	-103	33	-85	-30	-107	-22	-97	-72	-64	0	-98	-14	-73	-70	-148	-74	7	-624	233	-1835	4394	-6105	-1854	1749	1592	-2169	1505	6201	148	-1766	-2341	-4220	-602
0.043333	-17	40	85	-58	-111	-34	15	-14	-19	2	-74	-65	-95	-16	-28	-59	-101	33	-90	-31	-105	-22	-97	-68	-67	-1	-101	-14	-76	-68	-146	-74	-90	-809	187	-1693	4446	-6291	-1309	1582	2283	-1924	2404	6993	595	-1483	-2019	-3925	-1438
0.044167	-32	38	78	-61	-110	-32	12	-17	-19	5	-72	-63	-96	-15	-31	-61	-100	34	-87	-31	-107	-22	-99	-72	-65	13	-100	-14	-77	-70	-148	-56	-301	-979	185	-1596	5670	-6480	-836	1419	3147	-1712	3217	7694	1076	-1220	-1686	-3586	-1071
0.045000	-28	39	87	-60	-110	-35	13	-14	-23	3	-74	-66	-96	-15	-32	-62	-100	33	-88	-33	-105	-23	-96	-69	-68	-4	-103	-16	-77	-72	-145	-74	202	-1126	247	-1544	6041	-6658	-351	1261	3308	-1529	3916	8290	42	-996	-1351	-3205	-2116
0.045833	-30	37	85	-63	-113	-34	12	-15	-21	3	-70	-65	-98	-16	-28	-73	-103	32	-85	-34	-107	-23	-100	-74	-65	0	-101	-16	-75	-73	-147	-75	225	-1238	340	-1540	2676	-6821	111	1114	2842	-1374	4493	8766	664	-807	-1018	-2784	2036
0.046667	-26	38	87	-62	-103	-33	12	-16	-19	4	-73	-69	-97	-18	-32	-59	-97	33	-85	-41	-104	-23	-100	-72	-65	-1	-101	-15	-75	-74	-127	-77	-174	-1318	472	-1576	1552	-6958	541	991	2812	-1248	4922	9129	600	-642	-683	-2327	3120
0.047500	-23	40	88	-61	-112	-31	13	-13	-19	7	-70	-65	-97	-14	-30	-60	-101	37	-82	-32	-107	-23	-97	-68	-62	0	-94	-12	-72	-70	-144	-73	140	-1350	624	-1658	-343	-7056	936	888	2525	-1141	5211	9379	9	-491	-346	-1837	2402
0.048333	-24	44	90	-60	-110	-33	16	-13	-18	6	-78	-64	-102	-16	-30	-59	-100	69	-80	-36	-108	-18	-97	-66	-63	0	-99	-15	-77	-75	-149	-72	220	-1328	793	-1774	-1507	-7117	1295	802	2457	-1032	5347	9509	-22	-360	-9	-1315	4850
0.049167	-29	43	86	-59	-112	-35	12	-14	-40	5	-77	-64	-98	-16	-31	-59	-100	34	-81	-31	-105	-21	-101	-66	-61	2	-96	-11	-73	-69	-149	-73	484	-1249	970	-1924	-1832	-7127	1610	742	2678	-952	5350	9530	188	-235	342	-767	3089
0.050000	-24	44	90	-56	-109	-31	13	-13	-15	7	-75	-62	-98	-15	-30	-60	-100	35	-82	-32	-105	-25	-99	-67	-61	2	-98	-4	-74	-72	-149	-76	607	-1104	1143	-2113	-1787	-7077	1897	709	2806	-853	5219	9444	-607	-114	705	-205	691
0.050833	-23	42	90	-58	-111	-33	9	-14	-18	5	-74	-63	-96	-15	-49	-58	-101	37	-80	-31	-107	-22	-96	-67	-65	-1	-99	-14	-74	-69	-147	-73	236	-899	1307	-2339	-3865	-6972	2159	689	2825	-754	4979	9264	-415	6	1094	368	2250
0.051667	-22	43	87	-59	-110	-33	11	-15	-22	5	-75	-63	-97	-14	-26	-60	-104	32	-81	-53	-105	-22	-96	-68	-63	-4	-98	-12	-73	-70	-148	-74	76	-623	1449	-2599	-3765	-6802	2401	695	3172	-634	4656	9000	16	128	1505	948	2052
0.052500	-26	45	89	-58	-104	-33	10	-13	-17	8	-73	-61	-96	-8	-27	-58	-97	36	-82	-30	-103	-22	-97	-66	-65	-3	-97	-11	-73	-53	-145	-73	82	-277	1563	-2887	-1722	-6562	2618	715	3492	-491	4272	8666	-161	260	1956	1531	-3315
0.053333	-26	42	87	-58	-107	-30	12	-12	-17	8	-74	-64	-97	-13	-29	-58	-100	35	-85	-33	-101	-22	-95	-65	-63	-1	-97	-12	-72	-70	-147	-72	-1	122	1648	-3233	-15	-6257	2835	746	3905	-318	3852	8274	-168	399	2446	2109	-642
0.054167	-23	42	88	-56	-109	-31	15	13	-23	5	-74	-62	-94	-12	-27	-56	-101	35	-83	-30	-102	-18	-96	-66	-64	-3	-97	-12	-69	-66	-145	-74	122	588	1677	-3608	809	-5887	3044	786	3962	-116	3427	7831	61	550	2977	2677	-1486
0.055000	-26	43	88	-56	-105	-29	12	-9	-13	11	-88	-62	-94	-16	-40	-55	-101	36	-84	-30	-103	-17	-94	-64	-60	0	-96	-12	-70	-68	-145	-72	0	1100	1707	-4030	1062	-5452	3263	828	3880	121	3023	7358	98	719	3547	3223	-2626
0.055833	-24	45	87	-56	-107	-27	15	-10	-19	7	-76	-62	-96	-12	-25	-56	-97	36	-84	-29	-102	-19	-96	-64	-62	-3	-100	-14	-69	-67	-145	-73	47	1648	1678	-4486	573	-4960	3487	863	3826	391	2661	6866	622	879	4149	3749	-177
0.056667	-24	42	88	-33	-105	-31	12	-13	-15	9	-74	-61	-93	-13	-28	-75	-101	32	-86	-31	-103	-28	-100	-66	-66	-1	-98	-14	-75	-70	-148	-74	-40	2216	1601	-4995	-125	-4409	3723	887	3851	688	2372	6366	1193	1051	4776	4254	-2213
0.057500	-30	38	82	-60	-120	-36	8	-17	-29	3	-78	-68	-100	-17	-31	-60	-103	33	-86	-35	-108	-24	-100	-69	-75	-4	-102	-18	-78	-75	-149	-76	-397	2805	1492	-5542	399	-3811	3971	906	4249	1014	2164	5871	1142	1229	5426	4729	-3649
0.058333	-27	38	82	-64	-111	-33	10	-15	-17	-5	-76	-66	-98	-18	-30	-59	-102	33	-87	-30	-107	-26	-100	-70	-66	0	-101	-15	-75	-68	-151	-75	-55	3389	1341	-6126	1372	-3174	4233	905	4414	1367	2060	5391	188	1413	6089	5183	-4330
0.059167	-26	40	86	-60	-112	-35	12	-15	-21	6	-72	-64	-99	-18	-28	-56	-101	34	-86	-30	-107	-22	-97	-91	-65	-1	-98	-12	-76	-70	-167	-73	151	3964	1167	-6740	-1331	-2502	4511	886	3664	1735	2054	4927	423	1595	6739	5603	-2550
0.060000	-27	42	87	-59	-112	-34	13	-13	-18	8	-53	-63	-94	-19	-30	-59	-101	34	-83	-4	-109	-21	-100	-68	-63	2	-98	-15	-74	-69	-147	-72	-454	4505	966	-7373	-1366	-1812	4789	844	3810	2112	2148	4494	704	1779	7363	5992	-1649
0.060833	-23	39	86	-59	-108	-33	13	-14	-18	7	-74	-64	-100	-17	-29	-56	-100	32	-83	-30	-107	-22	-99	-72	-67	1	-98	-13	-76	-69	-147	-73	44	5008	750	-8024	-1209	-1112	5074	782	3898	2491	2357	4090	178	1955	7952	6354	-3599
0.061667	-24	40	91	-58	-111	-35	12	-13	-19	6	-68	-61	-96	-16	-29	-58	-101	35	-82	-28	-104	-21	-98	-68	-63	1	-97	-10	-72	-65	-145	-72	-4	5461	527	-8679	-875	-415	5350	694	3946	2863	2642	3723	131	2125	8491	6685	-2079
0.062500	-22	43	89	-58	-111	-30	13	-13	-13	9	-72	-64	-96	-17	-28	-59	-98	37	-83	-28	-104	-19	-98	-67	-87	1	-96	-10	-75	-67	-148	-70	-113	5831	301	-9327	-580	279	5617	585	4023	3225	2997	3387	59	2285	8950	6984	-2805
0.063333	-23	43	90	-57	-108	-33	11	-13	-16	9	-73	-61	-94	-15	-30	-60	-99	36	-83	-27	-103	-24	-99	-67	-61	3	-95	-11	-75	-68	-148	-70	44	6211	90	-9949	-325	945	5834	450	3976	3563	3402	3087	-638	2435	9336	7266	-3391
0.064167	-25	43	91	-57	-102	-35	15	-14	-15	7	-72	-63	-98	-14	-28	-59	-100	33	-83	-30	-103	-19	-98	-65	-63	2	-96	-14	-75	-67	-147	-75	185	6496	-105	-10536	-3144	1586	6062	294	3588	3877	3833	2818	-466	2585	9631	7517	-1148
0.065000	-27	40	87	-53	-115	-35	11	-19	-23	3	-49	-65	-98	-17	-32	-60	-103	29	-87	-33	-110	-27	-103	-72	-74	-1	-101	-16	-78	-69	-151	-78	-90	6724	-266	-11069	-4585	2190	6229	112	3332	4159	4277	2576	337	2724	9820	7749	2977
0.065833	-29	36	87	-61	-114	-34	8	-19	-24	4	-74	-69	-99	-19	-31	-65	-108	29	-88	-33	-105	-27	-100	-68	-63	-1	-99	-19	-77	-72	-149	-77	-59	6906	-391	-11534	-3790	2747	6358	-79	3023	4413	4706	2367	222	2863	9917	7963	-186
0.066667	-29	38	89	-61	-112	-36	13	-19	-21	4	-74	-43	-95	-18	-31	-62	-105	34	-85	-31	-105	-25	-102	-69	-66	0	-101	-13	-74	-72	-148	-75	-163	7046	-470	-11934	-2958	3250	6435	-290	2746	4627	5092	2188	-176	3001	9916	8165	2068
0.067500	-26	38	88	-58	-103	-33	16	-13	-18	6	-70	-63	-97	-15	-27	-62	-103	32	-68	-31	-103	-13	-99	-70	-64	2	-97	-11	-70	-69	-147	-77	-101	7155	-501	-12245	-3381	3731	6457	-516	2410	4816	5431	2035	-80	3143	9816	8362	4614
0.068333	-22	42	102	-53	-109	-29	17	-13	-15	6	-68	-61	-91	-15	-28	-57	-97	36	-80	-30	-102	-22	-97	-65	-62	0	-98	-10	-73	-67	-146	-73	-56	7239	-480	-12464	-4517	4150	6419	-752	2214	4967	5691	1894	248	3287	9633	8538	4625
0.069167	-26	40	90	-58	-109	-30	17	-13	-17	6	-69	-62	-94	-14	-22	-61	-99	32	-83	-31	-103	-26	-97	-66	-62	2	-98	-11	-72	-67	-147	-74	-19	7307	-415	-12619	-5850	4519	6327	-1004	2055	5091	5888	1781	293	3433	9370	8708	7118
0.070000	-25	43	92	-55	-110	-31	15	-14	-16	5	-70	-65	-96	-16	-30	-60	-100	36	-82	-32	-101	-23	-96	-66	-63	1	-97	-14	-78	-69	-148	-58	23	7365	-293	-12672	-7046	4840	6172	-1262	1845	5183	5967	1674	403	3586	9045	8873	7623
0.070833	-19	43	91	-60	-104	-30	17	-13	-16	7	-69	-65	-96	-16	-27	-58	-101	36	-84	-33	-105	-14	-99	-64	-62	0	-99	-14	-73	-51	-150	-73	-42	7432	-130	-12650	-7024	5120	5962	-1532	1786	5274	5984	1590	721	3747	8673	9030	8170
0.071667	-26	38	90	-53	-108	-31	16	-11	-18	3	-70	-64	-98	-16	-27	-57	-103	36	-81	-30	-107	-22	-97	-66	-65	0	-97	-14	-75	-68	-154	-76	33	7512	73	-12553	-5192	5369	5699	-1806	1855	5344	5892	1524	182	3912	8267	9182	7405
0.072500	-23	40	89	-55	-105	-30	12	-13	-17	5	-70	-65	-98	-14	-28	-59	-99	38	-84	-36	-107	-25	-99	-68	-70	0	-98	-13	-74	-69	-147	-73	497	7599	312	-12394	-6674	5583	5396	-2088	1253	5407	5737	1477	-173	4085	7848	9327	8790
0.073333	-26	40	93	-56	-108	-33	13	-14	-4	4	-72	-67	-127	-18	-30	-59	-104	32	-86	-34	-109	-25	-100	-70	-64	-5	-101	-16	-75	-75	-152	-76	-227	7721	574	-12194	-6478	5774	5056	-2376	1651	5467	5513	1441	661	4255	7419	9462	12034
0.074167	-30	39	86	-59	-115	-36	11	-17	-21	3	-73	-66	-96	-16	-28	-61	-101	36	-90	-33	-107	-22	-99	-68	-64	0	-97	-13	-70	-66	-150	-74	-272	7837	854	-11953	-4693	5950	4684	-2664	2722	5533	5244	1441	20	4430	7005	9603	8883
0.075000	-25	41	90	-56	-110	-36	7	-14	-16	5	-68	-57	-97	-16	-29	-60	-98	35	-81	-31	-103	-23	-100	-68	-64	0	-98	-14	-69	-68	-150	-75	-355	7980	1137	-11699	-2694	6108	4288	-2954	3505	5606	4933	1433	13	4601	6606	9713	10652
0.075833	-24	42	97	-55	-110	-30	16	-12	-16	5	-68	-61	-92	-12	-25	-56	-97	37	-96	-32	-103	-12	-97	-67	-65	-1	-96	-12	-68	-68	-145	-78	-189	8142	1410	-11443	-335	6259	3888	-3246	3818	5685	4604	1460	183	4760	6240	9812	9382
0.076667	-23	42	89	-55	-104	-30	15	-13	-16	3	-94	-62	-92	-13	-27	-58	-100	34	-82	-31	-101	-21	-95	-67	-62	0	-96	-11	-69	-67	-148	-76	-1	8307	1662	-11202	2593	6400	3478	-3538	3651	5770	4272	1504	-70	4901	5899	9887	6857
0.077500	-25	41	85	-45	-110	-33	11	-15	-21	2	-72	-63	-98	-15	-29	-59	-103	36	-82	-33	-105	-21	-98	-73	-62	-5	-108	-14	-76	-73	-148	-75	75	8477	1885	-10993	2743	6537	3074	-3829	2427	5876	3953	1572	-534	5019	5593	9936	5835
0.078333	-28	39	85	-60	-113	-35	10	-15	-12	4	-75	-64	-100	-15	-30	-60	-107	30	-86	-31	-110	-23	-101	-69	-68	-5	-98	-10	-73	-72	-150	-75	-378	8641	2070	-10817	2848	6667	2688	-4111	675	5954	3668	1663	135	5118	5325	9951	7814
0.079167	-30	42	85	-58	-111	-33	11	-16	-19	3	-73	-64	-98	-16	-30	-57	-101	34	-85	-32	-104	-22	-99	-68	-67	-4	-100	-14	-75	-70	-148	-75	-424	8795	2214	-10695	4990	6794	2325	-4384	-2004	6050	3422	1772	-118	5186	5097	9934	3285
0.080000	-25	41	86	-61	-105	-30	13	-13	-19	4	-74	-64	-94	-16	-31	-58	-88	34	-86	-34	-105	-23	-98	-68	-65	-3	-100	-13	-73	-72	-149	-75	-351	8925	2306	-10653	7006	6910	1992	-4649	-5882	6140	3226	1903	-799	5217	4869	9867	1690
0.080833	-23	43	70	-57	-105	-32	12	-14	-16	7	-75	-64	-97	-15	-27	-47	-99	34	-83	-30	-104	-23	-103	-67	-64	0	-100	-15	-75	-73	-148	-74	-47	9032	2336	-10626	7946	7011	1694	-4903	-9539	6219	3083	2020	-1128	5214	4676	9761	2524
0.081667	-26	40	87	-64	-113	-35	10	-14	-18	2	-74	-63	-100	-27	-29	-60	-101	33	-87	-33	-109	-24	-102	-69	-64	-4	-99	-15	-80	-73	-151	-76	-26	9099	2318	-10692	8191	7092	1438	-5143	-10181	6295	2996	2211	-1489	5182	4495	9602	-264
0.082500	-30	39	86	-63	-112	-38	8	-19	-22	3	-78	-67	-100	-19	-31	-62	-100	35	-84	-35	-104	-24	-100	-64	-66	-5	-99	-15	-77	-76	-149	-76	-57	9128	2230	-10810	7977	7158	1228	-5362	-6710	6327	2967	2381	-1998	5114	4324	9399	411
0.083333	-25	39	59	-60	-112	-34	11	-16	-18	1	-73	-63	-97	-18	-28	-60	-102	34	-84	-33	-105	-25	-101	-69	-65	-1	-98	-12	-72	-74	-148	-78	-126	9113	2094	-10997	7393	7189	1062	-5563	-1667	6351	2992	2555	-2256	5018	4153	9148	-481
0.084167	-26	40	87	-59	-111	-36	11	-15	-15	5	-75	-65	-99	-19	8	-61	-103	33	-85	-33	-108	-14	-100	-69	-66	-3	-98	-15	-74	-74	-149	-77	-329	9048	1902	-11240	7204	7191	951	-5745	1839	6346	3056	2727	-2136	4899	3972	8860	-2361
0.085000	-28	61	85	-61	-111	-39	7	-18	-21	3	-93	-64	-98	-17	-30	-62	-102	32	-85	-32	-107	-25	-102	-72	-64	-3	-99	-12	-76	-73	-151	-77	-425	8933	1665	-11533	8835	7153	885	-5898	2468	6317	3160	2897	-2349	4762	3787	8496	-3618
0.085833	-27	51	86	-63	-110	-38	11	-18	-21	7	-75	-66	-98	-18	-32	-63	-100	30	-96	-33	-109	-25	-102	-70	-64	-3	-100	-14	-75	-76	-150	-80	168	8769	1388	-11869	7314	7075	867	-6024	-780	6261	3287	3053	-3011	4621	3588	8105	-5114
0.086667	-25	36	85	-61	-111	-39	9	-21	-25	3	-74	-64	-98	-5	-29	-51	-108	33	-86	-33	-104	-24	-103	-70	-67	-5	-101	-14	-73	-75	-149	-78	-353	8562	1066	-12243	5220	6952	896	-6127	-5202	6183	3429	3182	-1937	4465	3371	7683	-2679
0.087500	-31	41	86	-57	-111	-34	11	-17	-15	8	-72	-63	-96	-17	-29	-60	-101	34	-93	-29	-104	-22	-99	-66	-62	0	-96	-27	-72	-72	-147	-75	-131	8307	747	-12640	4875	6791	970	-6205	-9632	6086	3576	3309	-2126	4319	3147	7228	-6467
0.088333	-9	43	90	-57	-108	-34	15	-15	-18	2	-72	-62	-96	-14	-28	-57	-100	37	-83	-29	-103	-21	-90	-66	-63	0	-98	-12	-73	-77	-146	-73	231	8012	394	-13062	4012	6581	1080	-6247	-14319	5966	3710	3396	-1744	4180	2905	6738	-7068
0.089167	-24	40	87	-59	-109	-36	15	-18	-17	7	-74	-64	-95	-16	-31	-62	-102	44	-86	-31	-104	-21	-96	-69	-62	0	-100	-12	-72	-69	-150	-78	390	7681	29	-13495	4090	6330	1221	-6273	-18158	5835	3823	3467	-1028	4058	2648	6219	-8463
0.090000	-31	40	88	-59	-111	-38	17	-18	-18	5	-77	-65	-98	-17	-30	-63	-99	33	-84	-33	-105	-23	-102	-72	-67	-4	-103	-13	-76	-73	-153	-81	697	7315	-334	-13939	5222	6038	1393	-6282	-21253	5689	3909	3461	-746	3952	2385	5676	-11282
0.090833	-27	36	82	-60	-113	-38	8	-22	-26	4	-76	-68	-102	-19	-31	-64	-105	30	-86	-35	-108	-25	-120	-70	-65	-3	-88	-13	-74	-70	-153	-77	1556	6941	-696	-14385	4730	5721	1595	-6258	-23626	5547	3966	3439	-1269	3874	2129	5116	-12521
0.091667	-26	38	88	-59	-111	-39	12	-17	-3	8	-76	-67	-100	-17	-6	-62	-103	33	-87	-33	-105	-25	-100	-73	-65	-4	-101	-17	-75	-70	-150	-79	1502	6549	-1045	-14833	4026	5374	1817	-6225	-24979	5399	3980	3376	-53	3813	1868	4530	-9706
0.092500	-25	37	85	-58	-108	-36	12	-16	-16	5	-74	-66	-93	-17	-28	-63	-100	35	-77	-33	-103	-25	-99	-72	-63	-7	-101	-15	-72	-67	-151	-79	1236	6144	-1383	-15279	6371	5011	2050	-6176	-25890	5265	3955	3271	609	3773	1612	3922	-11937
0.093333	-24	39	67	-58	-110	-38	13	-17	-16	5	-76	-68	-98	-15	-27	-61	-98	33	-84	-33	-105	-25	-98	-72	-64	-4	-101	-17	-73	-70	-151	-76	1134	5753	-1707	-15735	9660	4639	2296	-6113	-25747	5134	3884	3125	388	3755	1365	3290	-14104
0.094167	-23	40	87	-58	-110	-35	13	-15	-17	5	-75	-65	-94	-15	-29	-58	-97	35	-83	-39	-102	-23	-97	-70	-62	0	-99	-14	-73	-68	-146	-77	953	5346	-2012	-16151	12024	4266	2544	-6046	-24403	5015	3773	2940	752	3752	1130	2635	-11459
0.095000	-26	42	88	-56	-107	-33	12	-12	-17	7	-75	-67	-95	-19	-27	-61	-98	35	-83	-30	-102	-21	-97	-69	-61	0	-98	-16	-69	-64	-148	-74	433	4966	-2302	-16576	13544	3899	2811	-5972	-22913	4911	3622	2712	1299	3755	905	1955	-11593
0.095833	-22	44	92	-59	-107	-34	13	-10	-14	9	-73	-66	-94	-13	-27	-58	-98	35	-74	-32	-99	-21	-98	-68	-62	1	-99	-11	-69	-70	-145	-73	33	4598	-2584	-16988	14756	3548	3022	-5897	-21375	4817	3428	2457	1953	3764	693	1247	-10773
0.096667	-22	43	91	-57	-102	-34	15	-11	-17	10	-73	-63	-96	-16	-27	-59	-99	33	-81	-30	-101	-19	-97	-69	-59	0	-97	-13	-70	-68	-149	-74	-394	4254	-2850	-17391	15736	3215	3238	-5828	-19435	4739	3196	2162	3841	3763	489	508	-10190
0.097500	-26	44	97	-59	-109	-35	11	-13	-17	7	-72	-64	-100	-16	-28	-59	-101	33	-85	-31	-109	-22	-101	-70	-59	1	-99	-16	-74	-69	-147	-76	-868	3925	-3114	-17781	17235	2905	3430	-5767	-17110	4671	2933	1826	5626	3758	293	-254	-9491
0.098333	-27	41	85	-84	-111	-35	8	-12	-18	4	-75	-67	-99	-18	-33	-65	-102	30	-87	-35	-107	-25	-102	-70	-70	-3	-102	-5	-76	-73	-151	-80	-1441	3623	-3372	-18153	20948	2633	3592	-5699	-14047	4615	2642	1490	5136	3733	97	-1057	-8867
0.099167	-29	41	87	-63	-117	-39	8	-17	-21	5	-77	-69	-100	-16	-31	-62	-101	41	-92	-36	-107	-25	-96	-75	-66	-1	-102	-14	-75	-70	-148	-77	-1093	3339	-3631	-18497	22552	2405	3720	-5642	-11535	4577	2330	1120	3763	3688	-86	-1879	-9063
0.100000	-29	40	87	-60	-110	-38	11	-6	-21	4	-76	-67	-100	-18	-32	-65	-102	29	-87	-33	-107	-22	-102	-70	-68	-3	-101	-19	-77	-70	-154	-79	-1450	3082	-3884	-18819	21767	2189	3807	-5593	-9893	4524	1998	729	4536	3616	-279	-2731	-3380
0.100833	-29	39	87	-60	-113	-34	11	-16	-19	2	-76	-67	-97	-16	-29	-84	-103	25	-86	-32	-109	-24	-103	-74	-69	-6	-100	-12	-74	-69	-149	-77	-1753	2851	-4149	-19108	22673	2019	3841	-5552	-7622	4479	1647	323	3974	3511	-477	-3603	-2709
0.101667	-28	42	87	-60	-98	-32	9	-12	-17	5	-73	-65	-101	-28	-29	-63	-102	34	-85	-32	-108	-22	-102	-72	-65	1	-100	-3	-73	-69	-147	-80	-1522	2646	-4421	-19367	21461	1881	3828	-5515	-4549	4431	1284	-95	3806	3375	-686	-4500	-302
0.102500	-25	42	89	-61	-112	-34	12	-13	-19	3	-74	-65	-95	-17	-29	-61	-100	36	-85	-32	-105	-25	-120	-72	-67	-1	-104	-12	-76	-68	-148	-78	-1408	2473	-4702	-19592	19307	1772	3758	-5485	-18	4373	905	-526	3592	3196	-912	-5417	3546
0.103333	-26	40	88	-60	-110	-34	17	-14	-46	3	-73	-65	-97	-17	-31	-63	-105	33	-86	-32	-105	-25	-101	-69	-65	1	-99	-15	-74	-66	-148	-77	-1316	2334	-4994	-19777	16309	1689	3632	-5457	4189	4305	512	-959	2796	2980	-1152	-6361	4848
0.104167	-28	41	88	-60	-110	-34	15	-14	-22	2	-77	-59	-97	-32	-30	-61	-103	34	-85	-32	-104	-25	-101	-68	-68	-3	-101	-11	-75	-68	-148	-79	-872	2234	-5285	-19926	11024	1610	3447	-5432	7035	4211	104	-1416	1041	2717	-1418	-7311	6234
0.105000	-31	33	86	-59	-113	-34	11	-16	-21	1	-75	-66	-101	-18	-32	-61	-104	32	-87	-34	-107	-26	-99	-69	-68	-1	-101	-13	-78	-70	-148	-79	-871	2176	-5610	-20037	3044	1552	3205	-5406	9051	4101	-317	-1860	1039	2416	-1700	-8274	11424
0.105833	-33	41	86	-62	-111	-34	11	-18	-24	1	-78	-69	-99	-17	-31	-62	-105	30	-90	-75	-110	-28	-103	-72	-67	-4	-105	-15	-79	-73	-148	-79	-770	2170	-5873	-20105	-2450	1490	2901	-5381	10371	3964	-756	-2338	1339	2074	-1999	-9246	11463
0.106667	-29	37	84	-62	-107	-36	9	-19	-23	3	-97	-72	-101	-22	-32	-62	-107	28	-91	-39	-110	-31	-104	-74	-69	-4	-107	-16	-79	-73	-166	-79	-764	2220	-6158	-20142	-6150	1425	2545	-5350	11026	3797	-1209	-2785	800	1693	-2316	-10220	8059
0.107500	-33	37	84	-63	-111	-36	11	-18	-22	1	-78	-68	-100	-18	-31	-74	-105	32	-87	-32	-105	-27	-101	-69	-60	-3	-100	-15	-76	-69	-148	-76	-755	2344	-6415	-20134	-10374	1356	2143	-5312	11367	3606	-1676	-3248	151	1279	-2643	-11189	10205
0.108333	-23	42	88	-57	-109	-33	7	-15	-14	5	-73	-64	-93	-15	-32	-59	-99	36	-85	-33	-103	-40	-99	-62	-63	0	-99	-10	-74	-70	-146	-75	-514	2530	-6646	-20101	-15203	1264	1696	-5269	11179	3383	-2161	-3726	85	834	-2986	-12170	7279
0.109167	-26	42	87	-56	-109	-32	15	-15	-17	6	-73	-66	-110	-16	-30	-57	-100	34	-83	-31	-104	-28	-99	-69	-63	-3	-100	-13	-75	-70	-149	-75	-477	2788	-6836	-20038	-19709	1153	1212	-5228	10803	3129	-2663	-4214	337	349	-3338	-13150	5249
0.110000	-27	47	89	-58	-111	-34	11	-15	-16	4	-98	-65	-96	-17	-33	-58	-101	35	-86	-32	-107	-27	-99	-72	-63	-8	-100	-13	-76	-67	-148	-76	-390	3119	-6969	-19952	-24277	1020	693	-5181	10392	2837	-3190	-4725	571	-155	-3686	-14121	5099
0.110833	-24	41	89	-60	-107	-33	13	-14	-15	8	-74	-66	-96	-16	-30	-57	-98	37	-85	-34	-107	-14	-100	-69	-64	-1	-100	-14	-75	-69	-148	-75	-271	3515	-7037	-19847	-28374	863	156	-5136	10222	2541	-3736	-5248	487	-685	-4037	-15091	2838
0.111667	-32	42	87	-56	-107	-33	15	-16	-19	3	-74	-62	-95	-15	-30	-57	-102	34	-84	-31	-107	-23	-100	-70	-66	0	-98	-13	-75	-67	-148	-75	-376	3982	-7019	-19721	-30199	677	-392	-5098	10880	2175	-4298	-5796	454	-1228	-4383	-16051	1588
0.112500	-28	41	88	-55	-110	-34	13	-13	-18	6	-75	-64	-96	-15	-33	-58	-99	34	-85	-33	-103	-23	-100	-69	-58	-1	-101	-13	-75	-68	-147	-74	111	4503	-6913	-19589	-31187	473	-941	-5058	11301	1809	-4869	-6370	-607	-1781	-4716	-17004	-141
0.113333	-26	16	88	-56	-109	-32	13	-14	-21	30	-73	-63	-96	-14	-29	-56	-103	35	-84	-32	-103	-22	-96	-69	-65	-3	-99	-12	-58	-67	-147	-73	257	5084	-6705	-19446	-32752	250	-1491	-5034	11197	1415	-5461	-6981	422	-2340	-5043	-17964	2403
0.114167	-27	40	88	-56	-108	-30	15	-19	-18	8	-72	-62	-94	-8	-27	-59	-100	35	-83	-28	-102	-21	-97	-67	-60	0	-99	-12	-70	-67	-150	-74	-163	5678	-6395	-19301	-32733	0	-2008	-5029	12465	1003	-6058	-7628	933	-2910	-5354	-18917	2060
0.115000	-58	43	88	-56	-110	-32	11	-12	-23	5	-77	-62	-98	-17	-31	-59	-102	33	-87	-35	-107	-24	-98	-69	-68	0	-100	-15	-73	-65	-149	-73	91	6336	-5986	-19132	-32754	-260	-2533	-5044	13511	564	-6672	-8327	559	-3481	-5660	-19866	529
0.115833	-31	41	88	-58	-110	-35	9	-15	-17	4	-73	-62	-100	-13	-34	-57	-102	36	-84	-32	-105	-10	-101	-66	-65	0	-97	-11	-72	-68	-148	-69	232	6974	-5485	-19006	-32552	-539	-3019	-5090	14891	112	-7279	-9064	348	-4046	-5955	-20802	2217
0.116667	-28	43	90	-53	-109	-31	13	-11	-18	7	-70	-59	-94	-11	-27	-61	-98	35	-82	-29	-104	-21	-96	-65	-65	1	-98	-14	-73	-69	-145	-73	201	7596	-4908	-18869	-30420	-839	-3457	-5177	16545	-365	-7894	-9857	218	-4611	-6240	-21732	1644
0.117500	-27	41	89	-56	-110	-32	11	-13	-22	7	-72	-63	-94	-12	-10	-59	-99	36	-86	-32	-108	-25	-102	-69	-62	2	-99	-12	-75	-72	-148	-74	380	8183	-4273	-18739	-27375	-1162	-3883	-5298	17763	-860	-8503	-10708	-677	-5162	-6520	-22649	688
0.118333	-28	41	90	-58	-111	-34	13	-12	-19	6	-73	-64	-103	-17	-31	-60	-100	35	-84	-33	-105	-19	-98	-68	-64	0	-99	-16	-76	-73	-147	-73	431	8720	-3604	-18628	-24592	-1495	-4246	-5465	18588	-1379	-9101	-11593	-738	-5719	-6804	-23556	3217
0.119167	-27	44	87	-59	-112	-36	10	-15	-26	5	-73	-62	-99	-13	-29	-58	-103	59	-82	-32	-108	-21	-99	-67	-66	-1	-97	-11	-74	-68	-147	-73	407	9187	-2932	-18532	-19870	-1862	-4569	-5689	19589	-1915	-9675	-12542	-730	-6267	-7094	-24439	4247
0.120000	-26	42	89	-57	-131	-30	12	-12	-17	5	-73	-63	-97	-15	-30	-58	-100	36	-84	-31	-105	-21	-97	-66	-63	3	-100	-12	-75	-70	-148	-73	488	9566	-2289	-18439	-13034	-2239	-4840	-5963	20439	-2482	-10237	-13544	-1237	-6808	-7386	-25298	-34
0.120833	-26	43	89	-56	-110	-32	11	-14	-16	7	-72	-60	-94	-18	-29	-58	-97	42	-86	-31	-102	-21	-99	-69	-59	-1	-97	-8	-70	-67	-147	-72	539	9845	-1710	-18409	-6822	-2658	-5070	-6295	21149	-3071	-10772	-14582	-1613	-7342	-7693	-26120	2048
0.121667	-26	49	92	-57	-107	-31	12	-10	-16	9	-70	-62	-86	-16	-26	-57	-101	36	-83	-29	-103	-19	-96	-67	-56	3	-98	-9	-73	-64	-145	-74	600	10020	-1222	-18389	-2994	-3109	-5266	-6681	20962	-3683	-11278	-15654	-1669	-7864	-8013	-26905	1391
0.122500	-26	43	87	-57	-109	-31	13	-15	-19	6	-73	-62	-94	-15	-27	-59	-102	34	-84	-31	-105	-19	-85	-68	-68	1	-98	-11	-74	-66	-147	-75	456	10098	-850	-18401	-591	-3598	-5424	-7135	20219	-4317	-11748	-16770	-1968	-8378	-8350	-27639	-190
0.123333	-27	41	94	-56	-110	-33	11	-14	-21	5	-74	-63	-98	-15	-28	-59	-101	32	-87	-33	-108	-22	-100	-69	-65	1	-100	-13	-74	-69	-148	-75	603	10065	-631	-18446	257	-4125	-5557	-7640	18912	-4966	-12184	-17872	-2435	-8879	-8706	-28324	838
0.124167	-29	37	84	-63	-112	-38	8	-51	-23	0	-77	-66	-101	-18	-36	-59	-109	33	-87	-33	-110	-24	-97	-67	-66	0	-102	-12	-76	-68	-150	-75	656	9953	-572	-18526	52	-4682	-5671	-8202	16835	-5622	-12567	-18987	-2694	-9354	-9075	-28932	-505
0.125000	-27	37	98	-62	-111	-35	4	-17	-19	3	-75	-67	-97	-17	-31	-61	-104	33	-90	-35	-104	-26	-100	-73	-66	-3	-104	-14	-77	-72	-150	-77	194	9757	-694	-18642	214	-5281	-5782	-8810	14978	-6286	-12912	-20105	-2505	-9809	-9453	-29466	-1114
0.125833	-27	40	88	-60	-113	-38	10	-16	-23	2	-75	-66	-97	-19	-35	-62	-100	32	-87	-35	-104	-24	-99	-73	-79	-4	-102	-17	-75	-72	-150	-76	502	9503	-1004	-18792	377	-5905	-5896	-9482	13182	-6952	-13214	-21195	-3248	-10235	-9844	-29922	-2828
0.126667	-30	40	87	-62	-132	-36	9	-18	-21	4	-77	-65	-99	-17	-33	-60	-101	30	-88	-38	-112	-26	-101	-69	-65	0	-107	-17	-76	-72	-152	-75	873	9214	-1495	-18939	-4006	-6571	-6028	-10186	10315	-7597	-13463	-22244	-3013	-10615	-10232	-30280	-1946
0.127500	-26	43	88	-59	-109	-33	11	-15	-17	5	-69	-66	-96	-15	-27	-57	-100	34	-83	-30	-100	-24	-98	-69	-63	1	-98	-16	-74	-68	-146	-73	34	8908	-2171	-19200	-5998	-7242	-6184	-10932	8556	-8217	-13663	-23241	-2356	-10952	-10621	-30541	-1536
0.128333	-25	44	123	-56	-109	-33	13	-13	-15	8	-69	-64	-93	-13	-27	-55	-97	36	-86	-31	-97	-26	-95	-68	-61	2	-96	-11	-73	-64	-146	-68	231	8604	-3011	-19455	-6853	-7935	-6376	-11703	6936	-8808	-13818	-24171	-2494	-11253	-11006	-30711	-4034
0.129167	-23	44	90	-61	-109	-33	15	-14	-16	7	-73	-65	-97	-16	-27	-58	-97	34	-85	-32	-103	-27	-96	-68	-62	1	-100	-15	-76	-68	-147	-72	128	8326	-3996	-19739	-6128	-8634	-6607	-12483	5328	-9359	-13932	-25033	-2553	-11507	-11384	-30782	-2637
0.130000	-28	43	115	-60	-110	-35	13	-18	-19	6	-73	-62	-95	-16	-28	-60	-100	36	-86	-30	-107	-25	-101	-70	-64	1	-99	-11	-65	-67	-146	-76	42	8094	-5103	-20056	-4227	-9335	-6889	-13333	3672	-9869	-14002	-25812	-2553	-11709	-11743	-30758	-3616
0.130833	-26	43	88	-57	-108	-31	16	-14	-15	5	-73	-64	-95	-15	-28	-57	-99	34	-84	-31	-103	-17	-97	-67	-64	0	-100	-12	-70	-68	-150	-77	69	7919	-6307	-20396	-1080	-10030	-7226	-14186	2000	-10334	-14037	-26475	-3357	-11876	-12088	-30637	-4439
0.131667	-25	42	79	-60	-110	-34	11	-16	-19	-15	-73	-65	-96	-18	-30	-61	-99	33	-86	-35	-104	-28	-102	-76	-73	-3	-101	-14	-75	-70	-139	-78	24	7817	-7554	-20764	-407	-10721	-7620	-15045	226	-10745	-14041	-27096	-3500	-12012	-12419	-30435	-2840
0.132500	-28	38	85	-62	-112	-39	8	-21	-21	2	-76	-76	-102	-24	-31	-62	-103	32	-90	-31	-110	-27	-102	-69	-63	0	-100	-17	-76	-69	-147	-78	-134	7788	-8900	-21148	1865	-11386	-8057	-15918	-1409	-11102	-14010	-27590	-2607	-12113	-12728	-30146	47
0.133333	-26	43	86	-60	-109	-36	-6	-18	-21	3	-74	-65	-100	-18	-28	-60	-102	32	-86	-33	-108	-34	-100	-51	-68	-1	-101	-14	-77	-69	-149	-75	-101	7840	-10237	-21551	6827	-12038	-8535	-16798	-3192	-11418	-13955	-27990	-2670	-12211	-13026	-29784	-3440
0.134167	-27	40	86	-61	-111	-31	13	-13	-18	4	-74	-65	-99	-16	-29	-60	-103	32	-88	-31	-107	-26	-99	-68	-67	0	-102	-13	-74	-68	-148	-49	-193	7959	-11558	-21965	11926	-12668	-9047	-17678	-4528	-11689	-13880	-28297	-2972	-12277	-13306	-29366	-1626
0.135000	-28	43	88	-59	-105	-34	15	-16	-18	3	-73	-63	-96	-15	-28	-58	-101	36	-83	-32	-103	-23	-99	-69	-67	0	-101	-14	-73	-78	-147	-75	-42	8141	-12838	-22389	15484	-13277	-9583	-18578	-5917	-11938	-13791	-28520	-2634	-12359	-13582	-28897	-121
0.135833	-24	44	87	-58	-109	-33	13	-11	-14	6	-66	-64	-92	-16	-25	-58	-98	36	-84	-30	-107	-23	-98	-67	-63	2	-99	-11	-73	-66	-144	-73	-535	8371	-14053	-22824	18376	-13874	-10129	-19477	-7708	-12169	-13692	-28660	-2095	-12453	-13846	-28396	-1500
0.136667	-22	44	92	-57	-104	-30	15	-11	-22	4	-73	-67	-94	-15	-27	-57	-99	36	-82	-29	-102	-22	-98	-67	-63	0	-98	-22	-74	-69	-147	-73	-885	8631	-15182	-23255	20885	-14469	-10669	-20389	-9670	-12408	-13590	-28736	-2038	-12574	-14117	-27880	438
0.137500	-23	44	88	-60	-108	-33	11	-13	-19	7	-74	-66	-94	-17	-25	-58	-100	37	-85	-31	-108	-23	-101	-68	-63	-1	-98	-16	-72	-69	-148	-75	-598	8904	-16206	-23689	23544	-15061	-11188	-21302	-11711	-12660	-13504	-28748	-1824	-12722	-14387	-27357	616
0.138333	-28	43	86	-59	-113	-34	11	-16	-16	4	-76	-68	-99	-15	-30	-60	-101	35	-81	-32	-108	-19	-100	-67	-67	-1	-101	-11	-77	-73	-149	-75	-677	9155	-17097	-24105	27278	-15657	-11653	-22214	-13466	-12957	-13389	-28713	-1051	-12900	-14668	-26836	312
0.139167	-28	42	86	-60	-111	-34	9	-15	-23	5	-57	-66	-96	-15	-29	-62	-102	36	-84	-34	-110	-25	-99	-70	-66	0	-99	-17	-75	-72	-150	-77	-684	9378	-17840	-24514	31464	-16274	-12064	-23125	-14576	-13309	-13300	-28644	-1505	-13117	-14959	-26330	-313
0.140000	-26	42	87	-62	-112	-36	17	-13	-21	4	-78	-68	-102	-18	-32	-60	-104	35	-90	-31	-108	-24	-102	-72	-68	-5	-104	-18	-78	-80	-150	-77	119	9541	-18417	-24904	30830	-16910	-12383	-24037	-16711	-13733	-13219	-28552	-1669	-13371	-15271	-25858	863
0.140833	-30	39	85	-64	-112	-40	5	-17	-25	2	-77	-69	-100	-17	-29	-60	-107	35	-85	-31	-110	-19	-103	-68	-66	-1	-102	-15	-74	-72	-149	-76	-224	9640	-18821	-25268	30682	-17579	-12607	-24955	-18326	-14240	-13150	-28439	-564	-13653	-15591	-25427	3738
0.141667	-25	40	88	-58	-100	-32	10	-25	-19	7	-75	-63	-98	-16	-31	-63	-98	37	-84	-31	-108	-22	-100	-67	-62	0	-102	-15	-75	-70	-148	-77	33	9648	-19056	-25610	30459	-18306	-12736	-25862	-19219	-14844	-13100	-28333	-1194	-13968	-15928	-25012	1343
0.142500	-23	40	87	-60	-110	-35	10	-16	-19	12	-72	-65	-117	-15	-28	-59	-100	36	-85	-32	-104	-18	-101	-69	-64	0	-101	-14	-74	-73	-147	-75	-125	9550	-19115	-25929	29254	-19071	-12743	-26760	-20004	-15545	-13076	-28225	-1112	-14308	-16281	-24651	3388
0.143333	-27	39	89	-60	-108	-33	12	-14	-16	5	-72	-64	-96	-14	-29	-60	-99	36	-77	-32	-105	-19	-99	-69	-66	0	-105	-5	-72	-70	-151	-79	-187	9333	-19002	-26220	27345	-19875	-12629	-27633	-19767	-16334	-13080	-28136	-707	-14664	-16649	-24333	3626
0.144167	-28	39	87	-60	-112	-34	11	-16	-23	5	-74	-66	-97	-22	-29	-61	-105	37	-84	-30	-108	-19	-100	-70	-69	0	-102	-14	-76	-69	-150	-83	-115	9003	-18730	-26485	25332	-20725	-12390	-28480	-18486	-17213	-13118	-28062	-986	-15038	-17025	-24059	3022
0.145000	-27	34	94	-62	-111	-38	11	-15	-24	6	-75	-67	-100	-16	-29	-62	-105	34	-87	-32	-109	-12	-101	-69	-78	0	-101	-16	-76	-73	-150	-76	-64	8541	-18319	-26728	20100	-21605	-12032	-29284	-17401	-18157	-13198	-28004	-1028	-15413	-17401	-23818	3681
0.145833	-29	39	85	-61	-112	-36	10	-16	-22	5	-75	-69	-99	-14	-30	-60	-87	34	-85	-35	-124	-19	-102	-72	-66	-1	-104	-17	-76	-72	-150	-77	-396	7981	-17776	-26945	15039	-22520	-11568	-30044	-15868	-19160	-13322	-27995	-354	-15788	-17773	-23610	6940
0.146667	-55	34	85	-62	-108	-35	10	-32	-18	6	-74	-66	-101	-18	-31	-61	-102	35	-85	-35	-108	-19	-101	-72	-67	-3	-102	-15	-73	-62	-149	-76	-376	7308	-17137	-27150	12552	-23433	-10999	-30743	-14093	-20181	-13496	-27957	-360	-16155	-18136	-23432	3716
0.147500	-22	38	89	-61	-110	-31	11	-15	-15	-8	-72	-66	-95	-17	-24	-59	-97	36	-73	-31	-102	-17	-99	-70	-62	2	-98	-15	-74	-69	-146	-73	-618	6523	-16418	-27336	10178	-24352	-10356	-31374	-12051	-21206	-13723	-27956	-331	-16513	-18481	-23268	3568
0.148333	-25	37	99	-62	-110	-34	12	-15	-21	8	-72	-64	-99	-15	-29	-62	-101	32	-86	-35	-111	-22	-100	-65	-63	1	-81	-13	-73	-70	-150	-73	-579	5666	-15657	-27528	6561	-25262	-9649	-31940	-9954	-22206	-14009	-27964	-194	-16863	-18809	-23118	4945
0.149167	-25	38	87	-63	-111	-36	12	-19	-18	2	-74	-67	-105	-17	-31	-59	-99	35	-86	-32	-107	-21	-101	-69	-63	1	-100	-15	-76	-73	-149	-75	-591	4728	-14900	-27709	2565	-26133	-8906	-32380	-7656	-23159	-14340	-27979	-61	-17214	-19111	-22967	2950
0.150000	-26	37	86	-53	-110	-35	11	-17	-17	5	-74	-65	-96	-14	-28	-61	-101	35	-84	-33	-105	-22	-101	-72	-63	1	-98	-13	-74	-70	-148	-80	-597	3728	-14129	-27898	-1446	-26963	-8160	-32572	-5438	-24043	-14727	-27989	115	-17560	-19375	-22809	3814
0.150833	-25	40	89	-61	-107	-30	12	-15	-15	7	-73	-75	-93	-18	-32	-59	-98	35	-85	-32	-104	-22	-103	-68	-61	0	-99	-13	-75	-72	-148	-75	-624	2690	-13418	-28095	-5282	-27736	-7414	-32650	-3549	-24838	-15150	-27984	190	-17916	-19609	-22641	3483
0.151667	-26	42	89	-62	-110	-33	13	-15	-36	8	-75	-66	-96	-15	-28	-59	-100	37	-86	-35	-114	-21	-100	-70	-64	-1	-99	-9	-72	-68	-142	-73	-608	1620	-12792	-28308	-8051	-28451	-6711	-32692	-1441	-25531	-15605	-27949	419	-18285	-19805	-22448	2698
0.152500	-27	41	87	-61	-107	-30	13	-13	-17	7	-72	-64	-95	-18	-29	-72	-99	35	-85	-33	-104	-23	-101	-72	-65	0	-97	-14	-73	-70	-150	-74	-584	532	-12258	-28538	-8566	-29093	-6078	-32702	897	-26105	-16079	-27888	317	-18681	-19962	-22229	2005
0.153333	-24	41	87	-47	-109	-29	16	-16	-17	8	-75	-64	-95	-15	-28	-59	-98	34	-87	-33	-107	-22	-100	-64	-63	-7	-98	-14	-74	-70	-144	-68	-9	-561	-11844	-28789	-12127	-29654	-5509	-32718	2221	-26572	-16556	-27780	-405	-19119	-20083	-21976	1682
0.154167	-26	41	86	-58	-107	-29	16	-15	-17	7	-73	-60	-93	-13	-41	-61	-101	35	-85	-33	-100	-18	-97	-70	-61	0	-98	-12	-70	-93	-145	-75	-526	-1643	-11567	-29053	-15678	-30143	-5053	-32706	3638	-26917	-17018	-27628	423	-19603	-20171	-21692	4564
0.155000	-22	44	87	-25	-107	-28	15	-13	-15	5	-75	-63	-93	-15	-27	-58	-97	37	-80	-32	-102	-21	-95	-73	-64	0	-98	-13	-72	-66	-170	-72	-357	-2687	-11425	-29333	-16787	-30558	-4704	-32720	5310	-27164	-17454	-27422	-160	-20140	-20219	-21377	1629
0.155833	-25	40	85	-58	-108	-29	16	-12	-15	7	-76	-62	-93	-31	-27	-58	-96	34	-88	-25	-102	-21	-96	-68	-62	1	-99	-13	-70	-67	-145	-69	-41	-3710	-11432	-29627	-17707	-30907	-4474	-32703	6615	-27319	-17833	-27155	-229	-20730	-20231	-21042	2319
0.156667	-22	43	88	-56	-107	-32	12	-13	-15	6	-69	-65	-95	-15	-30	-59	-96	35	-84	-35	-103	-21	-102	-70	-61	-5	-104	-17	-73	-72	-149	-73	106	-4677	-11564	-29921	-16783	-31208	-4362	-32723	8052	-27406	-18153	-26837	-65	-21389	-20220	-20667	2283
0.157500	-27	40	82	-63	-111	-34	8	-18	-25	1	-75	-66	-97	-17	-33	-60	-101	22	-87	-39	-107	-24	-102	-69	-63	-1	-101	-14	-73	-72	-150	-75	88	-5639	-11823	-30219	-14076	-31446	-4355	-32701	9457	-27428	-18377	-26461	-153	-22097	-20176	-20280	1055
0.158333	-36	42	86	-62	-114	-33	10	-18	-22	3	-74	-66	-98	-17	-32	-63	-100	37	-84	-38	-107	-26	-102	-69	-66	-1	-104	-16	-78	-74	-150	-74	386	-6532	-12170	-30500	-12828	-31643	-4434	-32715	10371	-27434	-18502	-26036	-501	-22853	-20101	-19879	115
0.159167	-27	40	85	-62	-114	-32	11	-14	-21	6	-73	-66	-96	-14	-29	-60	-103	35	-86	-38	-107	-24	-100	-73	-64	-3	-102	-15	-74	-72	-145	-75	119	-7375	-12598	-30767	-11906	-31810	-4600	-32699	11182	-27424	-18511	-25558	266	-23658	-19995	-19477	2575
0.160000	-28	40	86	-60	-95	-32	15	-15	-17	5	-73	-66	-97	-18	-32	-61	-99	36	-83	-31	-105	-22	-101	-68	-62	0	-105	-16	-73	-73	-151	-73	277	-8153	-13066	-30999	-8108	-31952	-4799	-32712	11510	-27418	-18394	-25048	353	-24493	-19864	-19083	-250
0.160833	-27	42	86	-58	-110	-34	10	-13	-7	4	-73	-65	-97	-14	-27	-59	-98	32	-82	-34	-102	-23	-101	-69	-63	2	-102	-16	-70	-68	-149	-74	333	-8869	-13554	-31191	-3181	-32073	-5041	-32708	11620	-27441	-18148	-24512	305	-25339	-19698	-18703	-2287
0.161667	-9	41	86	-59	-109	-33	12	-11	-19	5	-72	-64	-93	-16	-30	-58	-100	36	-82	-34	-105	-17	-98	-69	-62	0	-86	-13	-72	-68	-149	-73	523	-9524	-14019	-31344	421	-32173	-5282	-32691	11447	-27499	-17778	-23960	629	-26182	-19503	-18353	-651
0.162500	-26	40	87	-59	-107	-34	9	-16	-17	5	-69	-62	-96	-17	-28	-59	-100	35	-82	-30	-105	-23	-101	-70	-65	-1	-102	-13	-75	-67	-148	-75	727	-10106	-14446	-31446	2090	-32275	-5502	-32639	10604	-27604	-17303	-23410	791	-27000	-19274	-18034	-2996
0.163333	-26	41	87	-60	-108	-30	10	-13	-17	6	-72	-65	-95	-15	-31	-62	-100	50	-83	-33	-107	-14	-99	-68	-62	1	-103	-12	-73	-68	-150	-75	802	-10615	-14795	-31485	2680	-32341	-5683	-32540	9651	-27750	-16685	-22862	888	-27774	-19005	-17763	-2852
0.164167	-27	41	88	-25	-110	-34	12	-15	-18	5	-70	-63	-96	-38	-32	-60	-99	34	-82	-32	-104	-21	-100	-67	-64	-3	-103	-12	-72	-67	-150	-74	1005	-11033	-15049	-31464	2376	-32393	-5785	-32451	8378	-27945	-15987	-22336	1244	-28483	-18691	-17533	-2847
0.165000	-27	37	85	-59	-111	-35	10	-18	-22	3	-76	-67	-97	-17	-33	-62	-104	30	-90	-38	-105	-25	-104	-72	-68	-5	-109	-15	-96	-75	-151	-77	1017	-11374	-15182	-31383	2188	-32421	-5855	-32333	6727	-28174	-15207	-21836	1627	-29113	-18327	-17358	-3542
0.165833	-33	35	84	-65	-114	-40	6	-21	-26	-3	-79	-69	-100	-21	-33	-64	-102	32	-87	-35	-108	-24	-105	-72	-68	-3	-110	-16	-75	-74	-152	-77	916	-11610	-15172	-31231	4039	-32417	-5814	-32190	5367	-28421	-14379	-21375	1593	-29633	-17920	-17229	-3609
0.166667	-30	34	82	-63	-113	-41	6	-17	-18	3	-77	-67	-98	-19	-31	-61	-103	28	-86	-33	-105	-24	-103	-69	-69	-6	-104	-15	-75	-72	-152	-77	1599	-11754	-15024	-31021	3007	-32348	-5691	-32007	2997	-28671	-13516	-20953	758	-30039	-17453	-17148	-4632
0.167500	-29	40	86	-63	-109	-36	11	-16	-19	9	-67	-66	-96	-17	-29	-59	-108	35	-84	-30	-105	-22	-102	-68	-63	0	-101	-13	-73	-72	-148	-72	1260	-11791	-14720	-30745	-682	-32229	-5495	-31762	303	-28907	-12649	-20583	2026	-30326	-16930	-17110	-970
0.168333	-26	50	89	-59	-108	-36	11	-13	-15	7	-69	-63	-96	-14	-28	-60	-99	36	-83	-31	-103	-24	-97	-67	-63	2	-102	-12	-72	-68	-148	-74	926	-11727	-14272	-30424	-1600	-32042	-5195	-31453	-1182	-29117	-11798	-20265	1737	-30478	-16346	-17118	-2630
0.169167	-27	38	89	-61	-107	-32	13	-14	-19	0	-72	-65	-97	-29	-31	-56	-101	33	-84	-31	-105	-22	-98	-68	-67	-3	-102	-13	-74	-70	-146	-74	872	-11570	-13689	-30053	-2952	-31769	-4848	-31048	-2709	-29280	-10990	-20002	1430	-30508	-15711	-17163	-2628
0.170000	-24	50	90	-60	-113	-36	10	-14	-18	9	-72	-63	-97	-16	-29	-59	-99	36	-82	-32	-107	-26	-100	-68	-67	0	-100	-12	-72	-72	-149	-74	796	-11307	-12980	-29651	-3159	-31415	-4454	-30545	-3749	-29364	-10230	-19786	1297	-30404	-15024	-17236	-1321
0.170833	-25	40	90	-60	-108	-34	12	-16	-25	6	-73	-65	-97	0	-30	-60	-98	34	-84	-34	-105	-23	-102	-68	-59	2	-99	-13	-74	-72	-151	-74	757	-10952	-12163	-29223	-2816	-30945	-4032	-29914	-4545	-29371	-9542	-19625	1086	-30176	-14301	-17330	-2200
0.171667	-32	43	90	-78	-111	-36	9	-17	-18	7	-72	-65	-95	-14	-29	-63	-100	34	-84	-31	-108	-25	-102	-70	-62	0	-98	-13	-81	-68	-146	-75	856	-10519	-11261	-28779	-3941	-30377	-3604	-29156	-5521	-29278	-8934	-19507	800	-29835	-13539	-17435	-2840
0.172500	-27	40	88	-60	-109	-35	8	-19	-15	4	-67	-69	-99	-17	-31	-61	-103	33	-86	-35	-103	-25	-100	-68	-64	0	-100	-17	-70	-70	-147	-79	504	-10011	-10288	-28330	-6887	-29688	-3194	-28266	-5997	-29108	-8413	-19433	1499	-29380	-12762	-17549	246
0.173333	-29	38	89	-61	-115	-36	9	-18	-21	0	-75	-68	-100	-17	-34	-63	-110	32	-86	-34	-110	-29	-102	-74	-57	-8	-100	-18	-76	-73	-149	-82	521	-9439	-9265	-27892	-7011	-28896	-2824	-27232	-5818	-28776	-7969	-19372	1385	-28843	-11972	-17665	-503
0.174167	-33	41	84	-61	-112	-38	8	-16	-22	3	-78	-68	-99	-17	-30	-63	-105	32	-88	-33	-109	-24	-99	-69	-64	-3	-98	-15	-74	-76	-146	-76	460	-8822	-8225	-27464	-5626	-27991	-2499	-26071	-5261	-28347	-7613	-19370	813	-28218	-11180	-17776	-3318
0.175000	-26	43	87	-59	-109	-33	12	-16	-22	3	-76	-63	-97	-15	-30	-59	-101	35	-98	-38	-104	-24	-97	-68	-65	-3	-99	-14	-73	-69	-147	-78	401	-8171	-7186	-27064	-4966	-26988	-2250	-24792	-4370	-27811	-7332	-19374	742	-27537	-10414	-17883	-746
0.175833	-27	41	87	-57	-107	-33	0	-15	-16	6	-72	-73	-98	-14	-28	-57	-99	34	-85	-34	-104	-23	-98	-66	-62	1	-97	-13	-73	-67	-143	-75	400	-7513	-6166	-26701	-5261	-25899	-2075	-23399	-3758	-27166	-7111	-19383	1025	-26818	-9679	-17978	-2261
0.176667	-28	9	87	-58	-109	-30	13	-13	-15	11	-70	-67	-94	-13	-28	-55	-98	37	-84	-33	-105	-24	-98	-66	-63	0	-100	-15	-67	-67	-147	-75	229	-6857	-5188	-26367	-5355	-24733	-1985	-21923	-2971	-26431	-6938	-19397	911	-26079	-8995	-18072	-2679
0.177500	-26	39	86	-59	-108	-31	11	-15	-21	3	-72	-65	-95	-16	-18	-57	-101	34	-85	-34	-105	-26	-98	-70	-64	-1	-99	-14	-75	-69	-150	-76	-35	-6217	-4259	-26099	-5377	-23517	-1971	-20396	-2120	-25605	-6820	-19403	765	-25332	-8369	-18160	-2039
0.178333	-29	38	86	-60	-112	-34	10	-15	-18	2	-75	-66	-101	-17	-29	-58	-110	34	-85	-31	-108	-24	-98	-73	-66	-3	-98	-18	-74	-70	-148	-77	-339	-5609	-3393	-25840	-5048	-22264	-2029	-18841	-1515	-24717	-6733	-19390	864	-24585	-7807	-18246	-2920
0.179167	-25	41	89	-60	-111	-34	10	-16	-22	2	-73	-65	-97	-23	-30	-58	-104	33	-84	-34	-109	-26	-100	-69	-64	-1	-98	-16	-72	-69	-145	-79	-247	-5051	-2609	-25645	-2971	-20998	-2156	-17272	-797	-23768	-6674	-19354	809	-23852	-7317	-18335	-2998
0.180000	-27	39	96	-57	-109	-31	11	-16	-17	5	-76	-65	-98	-17	-29	-57	-100	35	-84	-34	-104	-29	-97	-68	-65	0	-99	-14	-79	-69	-149	-77	982	-4546	-1901	-25489	-1586	-19737	-2304	-15732	-764	-22774	-6632	-19286	-545	-23147	-6908	-18435	-4322
0.180833	-27	40	88	-57	-110	-34	10	-17	-19	7	-70	-65	-95	-15	-27	-56	-107	35	-83	-31	-104	-22	-98	-72	-63	-1	-97	-13	-72	-69	-147	-78	743	-4103	-1275	-25380	-3815	-18504	-2493	-14245	-1657	-21746	-6603	-19179	197	-22479	-6583	-18544	-1309
0.181667	-26	40	87	-51	-111	-33	11	-17	-21	4	-75	-65	-94	-18	-32	-60	-103	32	-85	-36	-108	-22	-99	-73	-67	-1	-100	-12	-77	-73	-149	-77	-301	-3736	-734	-25307	-3077	-17316	-2686	-12844	-1440	-20714	-6591	-19032	399	-21854	-6336	-18678	-1703
0.182500	-25	40	84	-62	-114	-36	9	-19	-23	2	-74	-68	-98	-16	-27	-59	-102	34	-85	-36	-108	-25	-98	-70	-63	0	-101	-16	-76	-69	-148	-76	-56	-3426	-268	-25270	-3215	-16197	-2869	-11556	-1710	-19690	-6585	-18840	113	-21263	-6162	-18828	-2665
0.183333	-26	42	86	-57	-108	-33	12	-16	-18	4	-74	-65	-96	-16	-28	-60	-102	44	-83	-34	-103	-24	-99	-73	-65	-23	-99	-14	-73	-69	-148	-81	-342	-3196	118	-25259	-2895	-15164	-3025	-10408	-2124	-18681	-6588	-18594	34	-20720	-6060	-19032	-564
0.184167	-24	41	82	-40	-110	-33	12	-16	-21	1	-77	-64	-98	-17	-28	-58	-101	34	-85	-35	-105	-24	-99	-74	-67	-3	-105	-15	-72	-69	-149	-76	-754	-3027	437	-25280	-2486	-14242	-3138	-9417	-2660	-17713	-6603	-18302	-186	-20221	-6036	-19212	-1128
0.185000	-30	39	85	-59	-111	-33	10	-17	-18	4	-77	-66	-96	-17	-28	-60	-103	32	-86	-35	-107	-25	-99	-72	-68	2	-101	-14	-75	-70	-150	-79	-625	-2912	687	-25322	-2389	-13445	-3201	-8598	-3432	-16782	-6628	-17953	-1145	-19767	-6056	-19440	-1689
0.185833	-29	43	86	-57	-96	-33	9	-17	-21	5	-76	-73	-100	-18	-29	-60	-103	33	-85	-34	-109	-24	-99	-72	-63	0	-101	-15	-75	-72	-149	-75	-830	-2846	879	-25378	-4713	-12781	-3209	-7953	-4263	-15914	-6674	-17565	-875	-19363	-6123	-19695	1155
0.186667	-29	50	80	-63	-111	-77	10	-16	-21	5	-78	-66	-97	-16	-29	-59	-103	30	-90	-35	-108	-21	-111	-70	-66	0	-97	-16	-72	-70	-146	-74	-1220	-2823	1022	-25446	-4699	-12263	-3153	-7504	-4857	-15119	-6732	-17119	-228	-18993	-6234	-19966	2607
0.187500	-27	41	88	-56	-110	-29	13	-13	-17	6	-73	-58	-95	-13	-30	-60	-99	38	-84	-31	-101	-18	-99	-68	-63	2	-99	-13	-68	-70	-145	-83	-1431	-2823	1120	-25525	-2988	-11903	-3045	-7245	-5572	-14414	-6815	-16635	-524	-18674	-6374	-20247	-558
0.188333	-22	42	90	-55	-108	-30	17	-10	-15	9	-69	-61	-95	-10	-25	-55	-99	38	-83	-33	-102	-19	-95	-66	-60	4	-96	-11	-68	-66	-146	-70	-1662	-2843	1167	-25617	-2322	-11703	-2895	-7171	-6130	-13798	-6920	-16117	-1029	-18394	-6545	-20538	2030
0.189167	-23	24	86	-56	-110	-34	15	-12	-15	7	-75	-65	-98	-14	-28	-57	-99	34	-85	-31	-105	-19	-97	-69	-65	0	-98	-13	-74	-70	-149	-72	-1625	-2877	1184	-25712	-3158	-11658	-2713	-7277	-6809	-13292	-7050	-15568	-815	-18162	-6741	-20834	2121
0.190000	-28	40	89	-60	-111	-34	15	-15	-18	6	-75	-63	-96	24	-29	-60	-100	35	-86	-34	-105	-22	-99	-70	-66	1	-99	-15	-76	-72	-149	-75	-1674	-2909	1157	-25816	-4461	-11775	-2511	-7544	-7173	-12889	-7221	-14996	-666	-17965	-6949	-21108	1556
0.190833	-28	39	86	-68	-111	-35	10	-17	-22	4	-74	-100	-98	-17	-31	-61	-102	35	-86	-34	-107	-19	-97	-70	-65	2	-101	-12	-70	-107	-152	-74	-1684	-2929	1103	-25923	-6089	-12022	-2303	-7958	-7346	-12591	-7364	-14416	-670	-17810	-7170	-21353	2762
0.191667	-27	42	90	-60	-111	-33	11	-15	-21	6	-74	-62	-98	-18	-29	-58	-101	35	-99	-32	-107	-21	-100	-70	-64	13	-99	-12	-72	-70	-149	-73	-1735	-2933	1017	-26038	-7358	-12413	-2111	-8492	-7255	-12408	-7550	-13832	-421	-17689	-7403	-21552	2193
0.192500	-24	43	90	-59	-121	-31	12	-17	-21	8	-72	-66	-96	0	-29	-62	-100	38	-87	-29	-105	-22	-99	-70	-65	2	-99	-12	-72	-70	-149	-73	-1907	-2916	899	-26186	-6701	-12913	-1947	-9130	-6408	-12334	-7743	-13260	-174	-17608	-7651	-21716	2188
0.193333	-27	38	90	-60	-111	-34	12	-15	-21	6	-70	-62	-92	-14	-27	-60	-97	37	-91	-31	-104	-21	-99	-70	-63	0	-97	-12	-74	-68	-151	-72	-1467	-2871	752	-26282	-5082	-13510	-1833	-9845	-5456	-12365	-7944	-12706	-1033	-17557	-7917	-21812	959
0.194167	-25	42	75	-59	-109	-31	11	-15	-16	6	-70	-64	-94	-13	-28	-59	-101	34	-86	-30	-103	-18	-97	-68	-63	3	-101	-11	-70	-68	-148	-72	-1059	-2808	574	-26413	-7265	-14185	-1773	-10608	-5963	-12499	-8141	-12184	-612	-17542	-8199	-21836	3046
0.195000	-22	43	92	-57	-108	-31	13	-4	-17	6	-72	-62	-96	-14	-28	-55	-100	36	-84	-27	-102	-17	-96	-68	-64	0	-96	-7	-68	-67	-146	-73	-1555	-2713	375	-26556	-6515	-14910	-1784	-11406	-5458	-12723	-8341	-11701	106	-17543	-8506	-21782	3879
0.195833	-26	41	91	-57	-107	-29	7	-12	-17	8	-62	-61	-91	-11	-27	-58	-99	35	-83	-28	-103	-21	-96	-66	-61	3	-95	-12	-74	-66	-145	-87	-1180	-2601	145	-26710	-5493	-15666	-1872	-12205	-5253	-13034	-8523	-11271	-243	-17578	-8827	-21646	1146
0.196667	-24	46	96	-57	-108	-30	13	-13	-19	8	-72	-62	-94	-12	-27	-72	-98	30	-83	-27	-101	-17	-96	-67	-63	1	-98	-10	-72	-64	-145	-70	-1215	-2468	-98	-26868	-3728	-16445	-2032	-12994	-4810	-13422	-8703	-10900	-168	-17636	-9174	-21426	2843
0.197500	-39	42	89	-62	-108	-31	16	-12	-15	9	-72	-64	-95	-13	-27	-57	-100	34	-83	-32	-104	-11	-96	-66	-65	0	-98	-12	-74	-67	-149	-66	-1185	-2325	-375	-27046	-1159	-17238	-2264	-13753	-3994	-13870	-8863	-10601	230	-17719	-9542	-21105	1714
0.198333	-28	38	87	-61	-111	-35	9	-16	-23	2	-74	-66	-100	-19	-33	-60	-103	32	-87	-32	-113	-25	-100	-70	-67	-3	-103	-17	-79	-74	-150	-76	-916	-2177	-664	-27227	1958	-18006	-2563	-14462	-3323	-14373	-9006	-10373	-160	-17824	-9931	-20735	396
0.199167	-59	35	85	-64	-117	-36	9	-18	-23	1	-76	-68	-99	-19	-34	-61	-103	32	-88	-43	-105	-26	-98	-70	-66	-1	-102	-11	-74	-69	-152	-78	-842	-2026	-964	-27417	1708	-18745	-2909	-15109	-2962	-14913	-9128	-10217	45	-17944	-10329	-20271	1460
0.200000	-24	38	88	-59	-108	-33	11	-15	-22	9	-76	-66	-99	-19	-32	-60	-103	32	-87	-19	-104	-25	-99	-73	-65	-1	-99	-14	-76	-73	-153	-75	-876	-1874	-1275	-27618	2848	-19448	-3297	-15691	-2100	-15493	-9235	-10141	728	-18091	-10737	-19743	3206
0.200833	-25	34	88	-59	-110	-38	9	-13	-18	5	-75	-64	-98	-18	-30	-60	-99	34	-83	-33	-108	-32	-99	-67	-65	0	-99	-14	-68	-68	-150	-75	-479	-1745	-1592	-27827	6271	-20114	-3705	-16211	-1448	-16082	-9326	-10148	563	-18248	-11139	-19161	-873
0.201667	-27	42	87	-58	-111	-33	12	-14	-22	4	-74	-64	-98	-18	-32	-58	-100	33	-84	-32	-105	-23	-98	-68	-67	0	-98	-13	-75	-70	-148	-78	-508	-1633	-1906	-28044	9243	-20742	-4126	-16659	-580	-16683	-9398	-10235	371	-18436	-11541	-18537	335
0.202500	-27	40	87	-59	-111	-38	1	-14	-17	5	-74	-65	-98	-16	-31	-58	-100	35	-85	-35	-103	-24	-99	-70	-64	0	-101	-12	-74	-69	-147	-75	-356	-1548	-2215	-28268	10411	-21332	-4537	-17045	194	-17290	-9466	-10393	380	-18634	-11920	-17884	853
0.203333	-25	41	87	-58	-109	-35	12	-16	-19	6	-72	-64	-96	-7	-31	-62	-101	36	-84	-31	-105	-24	-99	-68	-63	0	-101	-15	-74	-72	-151	-77	-378	-1490	-2513	-28497	10628	-21882	-4921	-17374	867	-17890	-9531	-10622	500	-18865	-12282	-17216	-960
0.204167	-25	40	86	-64	-113	-36	15	-15	-23	4	-75	-64	-98	-16	-30	-60	-99	30	-88	-33	-110	-24	-101	-72	-68	-3	-102	-14	-75	-72	-149	-76	-229	-1469	-2798	-28731	9762	-22397	-5270	-17661	1449	-18502	-9588	-10915	436	-19121	-12613	-16555	-111
0.205000	-29	43	88	-59	-149	-38	24	-16	-21	8	-75	-67	-98	-17	-32	-61	-104	30	-88	-34	-104	-26	-103	-67	-65	-5	-101	-15	-74	-73	-149	-79	59	-1485	-3069	-28968	8208	-22879	-5569	-17911	1899	-19050	-9646	-11262	15	-19399	-12904	-15910	-732
0.205833	-28	38	84	-61	-113	-36	11	-18	-23	2	-76	-68	-99	-16	-33	-61	-104	33	-90	-36	-109	-28	-103	-70	-72	-5	-108	-17	-75	-74	-150	-78	81	-1538	-3310	-29207	7624	-23335	-5815	-18150	2397	-19600	-9710	-11657	-975	-19703	-13153	-15296	-879
0.206667	-32	39	81	-62	-114	-39	8	-21	-21	2	-78	-70	-100	-17	-35	-65	-104	30	-92	-36	-110	-34	-105	-73	-70	-5	-104	-16	-77	-74	-150	-78	295	-1630	-3530	-29450	8216	-23781	-5980	-18383	2736	-20125	-9780	-12079	-2671	-20037	-13354	-14726	-1853
0.207500	-29	41	82	-61	-105	-39	-11	-16	-22	3	-79	-70	-98	-18	-30	-60	-101	32	-86	-31	-107	-24	-98	-65	-65	-4	-100	-16	-70	-70	-141	-75	940	-1748	-3726	-29684	4117	-24174	-6103	-18622	953	-20608	-9856	-12523	-3079	-20390	-13500	-14201	-1237
0.208333	-27	43	88	-58	-108	-34	3	-18	-17	9	-72	-63	-94	-13	-29	-61	-97	35	-85	-32	-108	-22	-98	-68	-64	-1	-98	-13	-73	-68	-147	-76	353	-1917	-3897	-29941	968	-24570	-6157	-18891	-121	-21070	-9949	-12983	-1878	-20771	-13607	-13737	861
0.209167	-26	46	81	-56	-109	-35	17	-14	-16	6	-75	-66	-97	-15	-30	-58	-105	38	-85	-32	-109	-21	-99	-67	-63	-1	-98	-16	-76	-68	-147	-75	575	-2112	-4047	-30164	-1125	-24939	-6145	-19195	-75	-21500	-10049	-13458	-2056	-21191	-13670	-13336	-2183
0.210000	-26	43	89	-57	-112	-35	12	-12	-16	8	-72	-56	-98	-15	-28	-63	-98	36	-85	-31	-108	-24	-98	-67	-66	0	-99	-11	-73	-70	-148	-74	733	-2339	-4166	-30393	-3066	-25316	-6097	-19549	363	-21901	-10167	-13929	-1995	-21610	-13687	-13003	-472
0.210833	-27	42	87	-59	-108	-34	11	-13	-16	9	-73	-65	-93	-15	-29	-57	-99	37	-85	-31	-107	-22	-98	-66	-64	0	-99	-8	-70	-69	-147	-77	751	-2595	-4288	-30630	-4556	-25635	-5997	-19959	949	-22274	-10294	-14391	-1517	-22028	-13674	-12743	-894
0.211667	-25	42	88	-56	-108	-33	12	-13	-17	8	-74	-63	-92	-14	-24	-58	-98	35	-84	-40	-100	-22	-99	-69	-66	-1	-98	-13	-73	-69	-147	-74	708	-2872	-4404	-30856	-4869	-25979	-5878	-20434	1386	-22623	-10430	-14847	-1140	-22505	-13633	-12544	-1965
0.212500	-30	43	87	-56	-110	-32	13	-14	-16	6	-75	-63	-96	-13	-28	-60	-101	34	-83	-32	-105	-23	-97	-67	-63	2	-97	-14	-74	-69	-148	-79	951	-3160	-4477	-31078	-7125	-26264	-5741	-20967	818	-22940	-10575	-15277	-934	-22964	-13573	-12412	-1777
0.213333	-26	42	90	-57	-111	-33	15	-19	-21	5	-73	-62	-93	-15	-29	-58	-77	35	-83	-32	-107	-22	-98	-69	-67	0	-99	-14	-74	-68	-147	-75	707	-3465	-4564	-31299	-8414	-26548	-5605	-21559	292	-23240	-10727	-15691	553	-23421	-13500	-12339	949
0.214167	-24	42	87	-63	-108	-30	18	-10	-17	8	-73	-61	-97	-12	-28	-59	-101	35	-85	-29	-101	-22	-97	-67	-49	0	-97	-11	-74	-67	-147	-75	748	-3780	-4655	-31506	-6455	-26813	-5484	-22205	-63	-23520	-10873	-16085	1087	-23876	-13428	-12319	-2659
0.215000	-22	43	90	-62	-108	-31	11	-14	-18	5	-75	-65	-102	-12	-30	-58	-101	35	-86	-31	-103	-22	-99	-68	-64	0	-102	-14	-76	-66	-150	-75	657	-4094	-4748	-31708	-4029	-27059	-5391	-22900	197	-23810	-11023	-16469	926	-24321	-13363	-12355	-3130
0.215833	-27	42	86	-63	-115	-33	12	-13	-17	7	-76	-62	-95	-13	-27	-59	-99	34	-83	-32	-103	-21	-100	-66	-63	1	-97	-11	-72	-69	-145	-74	773	-4404	-4856	-31900	-2796	-27284	-5329	-23636	664	-24056	-11168	-16826	986	-24742	-13312	-12428	-1583
0.216667	-24	42	89	-56	-108	-32	11	-12	-17	8	-73	-62	-99	-14	-24	-52	-103	37	-84	-30	-104	-18	-94	-66	-62	2	-98	-13	-73	-66	-144	-75	855	-4710	-4973	-32077	-2108	-27492	-5311	-24398	898	-24316	-11312	-17179	1284	-25148	-13283	-12542	-3737
0.217500	-26	42	87	-57	-110	-31	13	-13	-15	6	-74	-62	-95	-15	-28	-59	-102	34	-84	-33	-100	-22	-98	-67	-64	1	-77	-13	-75	-69	-149	-76	690	-5010	-5112	-32251	-1631	-27681	-5341	-25173	1347	-24571	-11438	-17515	1486	-25524	-13279	-12682	-3436
0.218333	-28	40	87	-39	-107	-34	11	-13	-16	4	-74	-66	-98	-16	-27	-61	-103	34	-85	-32	-107	-23	-97	-69	-65	0	-100	-15	-75	-70	-149	-76	654	-5297	-5270	-32397	-1180	-27835	-5421	-25947	1902	-24822	-11572	-17848	1561	-25872	-13300	-12852	-3776
0.219167	-26	41	89	-62	-110	-35	11	-12	-21	7	-76	-64	-100	-16	-28	-59	-100	33	-85	-35	-110	-25	-82	-65	-65	-3	-100	-22	-76	-69	-149	-74	559	-5575	-5450	-32545	-79	-27996	-5543	-26703	2543	-25079	-11716	-18185	1737	-26191	-13352	-13045	-4335
0.220000	-27	38	87	-57	-110	-35	12	-15	-19	4	-76	-64	-97	-14	-30	-61	-104	35	-81	-32	-107	-19	-99	-70	-64	0	-98	-15	-73	-72	-151	-76	430	-5831	-5646	-32640	2958	-28118	-5708	-27430	3737	-25335	-11794	-18523	1194	-26479	-13435	-13255	-5259
0.220833	-27	41	89	-63	-111	-35	11	-14	-17	5	-74	-65	-96	-14	-29	-59	-96	35	-82	-32	-107	-28	-101	-85	-62	0	-100	-12	-74	-63	-146	-75	997	-6074	-5865	-32729	2381	-28225	-5919	-28117	3685	-25596	-11892	-18868	201	-26729	-13544	-13481	-5360
0.221667	-26	41	88	-57	-110	-32	12	-14	-14	4	-75	-64	-99	-15	-29	-61	-99	36	-80	-31	-103	-21	-98	-69	-64	1	-100	-12	-75	-67	-149	-79	411	-6299	-6101	-32734	1044	-28314	-6154	-28741	3549	-25860	-11981	-19225	1123	-26962	-13684	-13725	-1781
0.222500	-26	40	88	-58	-137	-36	10	-16	-17	3	-75	-64	-98	-16	-27	-58	-102	35	-84	-38	-111	-23	-101	-69	-63	0	-99	-30	-80	-67	-147	-75	547	-6506	-6352	-32762	1394	-28387	-6415	-29297	4292	-26116	-12069	-19591	667	-27159	-13856	-13978	-4071
0.223333	-27	40	86	-61	-101	-36	12	-17	-22	1	-77	-67	-99	-16	-32	-63	-103	32	-85	-34	-109	-23	-102	-68	-67	-4	-102	-18	-78	-73	-151	-58	500	-6700	-6618	-32747	1088	-28443	-6684	-29781	4623	-26374	-12156	-19973	562	-27331	-14011	-14255	-2168
0.224167	-29	36	81	-62	-116	-40	7	-21	-25	-1	-77	-67	-100	-18	-33	-63	-104	8	-85	-35	-107	-24	-101	-72	-73	-5	-103	-16	-75	-72	-150	-79	318	-6873	-6887	-32762	1191	-28476	-6959	-30185	4991	-26624	-12236	-20358	571	-27480	-14191	-14540	-1042
0.225000	-33	35	80	-59	-113	-38	7	-19	-24	3	-76	-66	-101	-3	-31	-63	-104	34	-87	-34	-109	-26	-100	-73	-68	-3	-101	-16	-75	-75	-150	-80	351	-7034	-7160	-32750	2414	-28499	-7222	-30496	5555	-26859	-12315	-20752	461	-27603	-14378	-14845	-1728
0.225833	-27	37	86	-58	-85	-39	12	-18	-21	0	-76	-67	-99	-18	-29	-61	-105	33	-85	-33	-111	-23	-101	-73	-67	-3	-101	-16	-76	-72	-150	-78	723	-7174	-7425	-32759	1700	-28499	-7469	-30731	5862	-27081	-12403	-21154	-229	-27709	-14553	-15160	-1516
0.226667	-30	37	82	-60	-112	-40	10	-17	-17	3	-74	-62	-98	-17	-29	-60	-99	32	-84	-34	-105	-23	-100	-69	-64	-3	-99	-16	-74	-69	-147	-76	811	-7296	-7685	-32760	-203	-28480	-7694	-30879	6434	-27273	-12497	-21543	369	-27782	-14720	-15493	2726
0.227500	-27	42	87	-77	-109	-38	12	-16	-17	3	-73	-63	-96	-14	-28	-58	-99	36	-82	-30	-91	-21	-97	-66	-61	2	-98	-15	-73	-73	-146	-77	1083	-7400	-7927	-32742	381	-28447	-7887	-30945	6745	-27446	-12597	-21929	463	-27843	-14870	-15841	1007
0.228333	-26	43	91	-57	-110	-35	16	-13	-15	3	-69	-65	-98	-15	-26	-58	-98	37	-83	-33	-108	-22	-97	-65	-64	1	-103	-12	-81	-65	-146	-74	844	-7494	-8157	-32677	1851	-28400	-8053	-30938	6807	-27589	-12704	-22297	137	-27885	-14999	-16211	325
0.229167	-23	44	90	-55	-108	-34	17	-13	-15	5	-69	-65	-97	-15	-31	-53	-100	35	-82	-31	-104	-22	-97	-64	-62	32	-96	-13	-74	-69	-148	-74	876	-7573	-8362	-32531	2224	-28338	-8182	-30860	6809	-27701	-12825	-22631	450	-27906	-15106	-16596	3642
0.230000	-26	41	89	-56	-109	-41	6	-14	-16	6	-72	-64	-94	-15	-27	-60	-111	36	-83	-30	-103	-22	-99	-67	-62	0	-97	-13	-72	-65	-147	-73	816	-7632	-8540	-32371	1632	-28262	-8283	-30769	6297	-27774	-12960	-22971	937	-27909	-15178	-16989	2574
0.230833	-26	44	76	-57	-109	-34	16	-13	-17	8	-70	-64	-96	-15	-29	-58	-98	38	-79	-31	-103	-18	-98	-65	-63	1	-98	-8	-73	-68	-147	-76	557	-7682	-8692	-32160	781	-28172	-8350	-30519	5717	-27817	-13105	-23256	867	-27891	-15227	-17394	3818
0.231667	-23	41	88	-57	-108	-35	11	-10	-19	4	-70	-66	-98	-12	-28	-100	-105	34	-84	-33	-107	-24	-102	-72	-63	-1	-101	-16	-76	-72	-151	-78	509	-7709	-8813	-31927	-35	-28077	-8400	-30274	5321	-27818	-13274	-23509	736	-27866	-15246	-17800	4661
0.232500	-26	52	88	-60	-113	-39	9	-17	-22	1	-75	-67	-100	-17	-31	-63	-102	33	-81	-36	-103	-36	-100	-70	-67	0	-100	-13	-65	-69	-148	-77	211	-7727	-8898	-31653	-137	-27961	-8419	-29975	4966	-27780	-13418	-23712	917	-27812	-15236	-18204	4462
0.233333	-29	38	68	-59	-108	-36	11	3	-22	1	-73	-65	-98	-13	-29	-66	-102	36	-85	-34	-107	-24	-98	-72	-65	-3	-101	-13	-75	-68	-150	-76	-159	-7726	-8970	-31353	2093	-27840	-8429	-29647	4982	-27706	-13582	-23857	884	-27744	-15201	-18605	3880
0.234167	-26	39	86	-60	-110	-33	15	-15	-19	3	-74	-64	-96	-28	-31	-62	-102	35	-119	-32	-101	-19	-98	-67	-67	-3	-99	-12	-72	-69	-148	-75	493	-7708	-8965	-31029	2297	-27708	-8429	-29291	4319	-27600	-13746	-23971	-178	-27663	-15147	-18995	2330
0.235000	-29	39	88	-57	-110	-49	13	-14	-17	4	-75	-53	-97	-13	-28	-61	-100	36	-81	-33	-105	-19	-100	-68	-62	0	-100	-11	-72	-72	-147	-73	84	-7676	-8970	-30674	-42	-27577	-8429	-28911	3425	-27465	-13911	-24009	658	-27568	-15078	-19366	6088
0.235833	-26	42	90	-56	-105	-33	15	-14	-15	4	-70	-63	-94	-16	-29	-57	-100	37	-83	-35	-107	-21	-97	-66	-63	2	-97	-10	-73	-70	-131	-75	-214	-7631	-8899	-30305	415	-27431	-8434	-28512	3727	-27303	-14069	-24004	436	-27460	-15000	-19711	3773
0.236667	-23	42	91	-56	-109	-30	13	-12	-15	4	-80	-65	-94	-14	-26	-58	-96	40	-83	-36	-102	-19	-96	-65	-65	0	-98	-11	-72	-69	-146	-73	-21	-7578	-8811	-29908	302	-27286	-8451	-28103	3731	-27129	-14219	-23951	404	-27346	-14920	-20043	2977
0.237500	-25	49	87	-59	-113	-33	12	-12	-15	6	-74	-65	-100	-18	-28	-58	-99	36	-86	-33	-107	-24	-99	-69	-64	1	-97	-26	-75	-75	-149	-75	-286	-7513	-8716	-29498	1236	-27147	-8485	-27696	3985	-26933	-14356	-23859	193	-27237	-14844	-20353	3512
0.238333	-28	41	99	-60	-109	-34	9	-14	-21	5	-70	-67	-99	-17	-31	-62	-103	36	-83	-34	-104	-25	-101	-69	-59	0	-99	-15	-78	-73	-148	-75	-335	-7436	-8585	-29076	3010	-26998	-8532	-27284	4422	-26736	-14478	-23722	-161	-27114	-14771	-20595	1484
0.239167	-28	40	86	-63	-113	-38	11	-15	-18	3	-75	-70	-100	-18	-30	-59	-100	35	-86	-39	-110	-26	-116	-76	-65	0	-98	-17	-75	-74	-147	-76	-75	-7363	-8446	-28649	3489	-26856	-8593	-26880	4459	-26530	-14575	-23549	-923	-26987	-14709	-20815	45
0.240000	-25	41	85	-65	-110	-34	11	-15	-19	1	-78	-51	-98	-19	-31	-62	-101	29	-86	-38	-107	-27	-100	-72	-67	-5	-102	-15	-77	-76	-154	-80	-408	-7281	-8285	-28219	1882	-26720	-8671	-26494	4250	-26329	-14663	-23342	-389	-26867	-14670	-20998	2243
0.240833	-31	37	85	-63	-114	-40	6	-19	-24	3	-78	-68	-96	-19	-31	-62	-101	33	-86	-35	-107	-21	-102	-69	-65	-1	-100	-13	-61	-73	-147	-75	-343	-7201	-8118	-27792	3137	-26586	-8755	-26099	4227	-26132	-14722	-23102	-189	-26743	-14639	-21123	59
0.241667	-27	38	88	-61	-109	-34	15	-5	-18	5	-75	-68	-99	-21	-30	-61	-103	33	-87	-34	-107	-24	-100	-69	-66	-1	-102	-14	-74	-73	-136	-76	-382	-7129	-7944	-27371	5565	-26461	-8845	-25728	4172	-25947	-14759	-22844	-332	-26625	-14636	-21214	-3355
0.242500	-29	34	86	-60	-113	-36	10	-16	-19	6	-75	-66	-98	-19	-30	-64	-102	32	-83	-34	-105	-25	-102	-77	-65	0	-102	-14	-74	-72	-146	-77	-483	-7058	-7768	-26959	6891	-26349	-8941	-25374	4129	-25776	-14772	-22573	-577	-26512	-14651	-21252	-1269
0.243333	-25	39	64	-59	-111	-35	10	-19	-21	5	-73	-66	-101	-44	-31	-64	-103	32	-84	-34	-104	-27	-100	-70	-63	0	-99	-15	-75	-69	-148	-78	-464	-6988	-7604	-26569	6993	-26246	-9031	-25037	3780	-25621	-14772	-22295	-426	-26402	-14687	-21251	-3765
0.244167	-26	37	89	-62	-110	-35	12	-16	-21	4	-76	-67	-96	-17	-31	-62	-101	29	-86	-33	-104	-28	-104	-72	-67	-7	-101	-15	-76	-70	-149	-79	-645	-6948	-7440	-26195	6454	-26174	-9117	-24728	3057	-25486	-14744	-22014	-80	-26299	-14742	-21212	-4427
0.245000	-30	37	87	-60	-111	-39	11	-4	-19	5	-84	-67	-97	-19	-32	-63	-101	28	-87	-34	-105	-26	-100	-70	-65	-3	-100	-17	-76	-70	-148	-80	-562	-6911	-7293	-25843	5296	-26085	-9193	-24434	2346	-25366	-14701	-21730	-290	-26203	-14809	-21133	-3908
0.245833	-25	40	85	-63	-108	-36	11	-17	-19	4	-79	-68	-97	-19	-31	-64	-99	32	-86	-35	-108	-29	-101	-72	-66	-8	-104	-18	-78	-74	-147	-81	-501	-6880	-7158	-25514	4192	-26028	-9242	-24169	2065	-25269	-14649	-21452	-442	-26114	-14889	-21026	-4681
0.246667	-30	37	86	-63	-111	-36	9	-15	-21	4	-76	-67	-100	-17	-31	-61	-100	18	-87	-35	-104	-28	-100	-72	-66	-1	-102	-16	-73	-72	-146	-78	-842	-6860	-7034	-25206	4883	-25980	-9271	-23917	2402	-25208	-14579	-21174	-12	-26029	-14969	-20883	-4245
0.247500	-27	42	87	-87	-112	-35	13	-14	-18	6	-73	-66	-92	-16	-28	-61	-92	35	-82	-29	-103	-23	-96	-69	-61	1	-99	-16	-72	-68	-146	-75	-186	-6848	-6923	-24918	4445	-25948	-9279	-23692	1945	-25121	-14503	-20902	-1163	-25950	-15049	-20715	-4881
0.248333	-34	40	87	-60	-110	-33	11	-22	-19	4	-75	-67	-97	-18	-33	-62	-100	35	-86	-32	-108	-29	-100	-69	-63	0	-101	0	-75	-70	-147	-79	-116	-6848	-6836	-24667	161	-25937	-9267	-23498	240	-25076	-14429	-20647	-816	-25882	-15128	-20539	-201
0.249167	-28	39	84	-63	-113	-40	10	-16	-23	3	-76	-67	-99	-22	-34	-61	-102	36	-86	-33	-107	-24	-98	-69	-66	-1	-99	-16	-75	-72	-147	-77	-747	-6847	-6765	-24434	-1145	-25927	-9205	-23317	-164	-25040	-14353	-20395	-710	-25814	-15197	-20337	460
0.250000	-6	44	86	-59	-110	-38	49	-14	-18	4	-74	-66	-97	-13	-26	-59	-101	35	-83	-31	-104	-24	-100	-69	-66	1	-99	-15	-74	-69	-145	-77	-390	-6853	-6704	-24226	-3488	-25934	-9163	-23163	-798	-25013	-14278	-20149	-942	-25754	-15242	-20133	-44
0.250833	-24	47	88	-58	-104	-32	13	-15	-14	6	-72	-64	-94	-15	-28	-58	-97	37	-84	-31	-103	-35	-96	-68	-62	-12	-101	-15	-73	-69	-145	-76	-436	-6857	-6661	-24047	-5103	-25943	-9085	-23019	-1309	-24994	-14214	-19916	-763	-25700	-15273	-19924	2912
0.251667	-25	42	92	-59	-105	-34	13	-16	-18	4	-73	-64	-97	-16	-27	-57	-104	36	-83	-28	-108	-25	-99	-68	-63	0	-99	-13	-77	-70	-144	-75	-609	-6861	-6626	-23886	-5645	-25962	-8991	-22893	-1447	-24978	-14157	-19686	-639	-25645	-15284	-19715	2423
0.252500	-31	44	89	-57	-110	-32	11	-14	-19	6	-72	-62	-98	-14	-27	-56	-101	36	-82	-28	-105	-21	-99	-67	-64	0	-96	-11	-76	-70	-147	-75	-419	-6862	-6604	-23746	-5634	-25980	-8889	-22777	-1504	-24968	-14111	-19458	-1732	-25596	-15271	-19506	1912
0.253333	-26	44	76	-59	-111	-32	13	-14	-19	1	-69	-85	-96	-11	-27	-56	-100	36	-83	-30	-102	-18	-98	-66	-64	-1	-99	-12	-69	-67	-146	-74	-586	-6856	-6588	-23627	-7309	-25989	-8782	-22669	-2038	-24943	-14075	-19233	-1717	-25538	-15240	-19303	4649
0.254167	-27	43	86	-57	-108	-30	16	-14	-15	5	-69	-62	-76	-13	-26	-53	-102	35	-83	-28	-102	-32	-97	-66	-62	2	-96	-11	-69	-67	-145	-73	-608	-6844	-6575	-23517	-6608	-25996	-8681	-22557	-2458	-24903	-14043	-19006	-1384	-25490	-15186	-19101	6066
0.255000	-44	45	91	-56	-107	-29	17	-10	-16	6	-65	-61	-92	-12	-25	-52	-98	39	-81	-28	-105	-16	-96	-63	-65	1	-97	-12	-70	-67	-145	-72	-530	-6828	-6551	-23445	-4347	-25993	-8579	-22445	-2442	-24860	-14028	-18775	-1631	-25415	-15116	-18910	2402
0.255833	-24	51	88	-57	-109	-29	17	-12	-17	7	-70	-61	-97	-12	-27	-52	-100	35	-82	-29	-105	-19	-98	-66	-69	2	-95	-12	-74	-67	-146	-72	-688	-6807	-6560	-23376	-2438	-25975	-8496	-22321	-2212	-24800	-14016	-18541	-1884	-25345	-15043	-18722	4421
0.256667	-24	47	91	-56	-108	-30	17	-18	-16	7	-70	-62	-99	-12	-24	-55	-99	33	-85	-30	-104	-17	-99	-66	-63	1	-97	-14	-72	-69	-147	-74	-581	-6778	-6554	-23320	-1634	-25940	-8427	-22188	-2182	-24720	-14015	-18301	-1971	-25260	-14946	-18547	3466
0.257500	-25	42	86	-60	-113	-35	11	-18	-23	4	-73	-64	-99	-13	-30	-58	-108	37	-95	-31	-105	-22	-101	-68	-62	0	-99	-12	-75	-69	-149	-76	-544	-6742	-6538	-23271	-1309	-25888	-8378	-22038	-1766	-24628	-14018	-18053	-2311	-25162	-14847	-18374	1747
0.258333	-28	39	87	-60	-109	-33	13	-13	-26	4	-72	-66	-102	-15	-29	-56	-101	36	-87	-33	-104	-21	-101	-58	-62	1	-98	-13	-75	-72	-153	-75	-405	-6705	-6521	-23234	-1150	-25806	-8344	-21865	-785	-24514	-14024	-17796	-2527	-25049	-14756	-18199	2721
0.259167	-28	40	88	-57	-113	-35	12	-13	-21	6	-73	-64	-100	-14	-30	-60	-100	37	-87	-33	-108	-23	-101	-73	-65	0	-98	-12	-76	-67	-150	-75	-476	-6660	-6501	-23205	-1042	-25708	-8336	-21679	96	-24371	-14030	-17527	-2059	-24920	-14669	-18037	1985
0.260000	-27	28	86	-59	-101	-35	15	-14	-19	5	-73	-64	-98	-15	-30	-60	-99	37	-85	-35	-108	-21	-101	-70	-63	0	-99	-13	-73	-69	-149	-77	-737	-6609	-6440	-23180	212	-25585	-8345	-21460	985	-24212	-14038	-17249	-1003	-24774	-14596	-17870	1835
0.260833	-27	43	89	-59	-110	-33	15	-15	-18	6	-73	-62	-97	-13	-27	-62	-100	34	-87	-33	-104	-22	-101	-90	-66	1	-97	-13	-73	-73	-146	-74	-455	-6557	-6435	-23166	1947	-25437	-8378	-21225	1450	-24030	-14043	-16965	-1537	-24609	-14540	-17704	367
0.261667	-26	42	88	-58	-111	-34	16	-15	-18	28	-72	-63	-96	-13	-30	-58	-99	32	-85	-33	-104	-19	-98	-69	-64	0	-98	-11	-73	-76	-172	-75	-40	-6504	-6398	-23154	-570	-25274	-8428	-20969	284	-23830	-14043	-16674	-1365	-24436	-14504	-17544	2196
0.262500	-28	41	88	-57	-110	-32	15	-12	-21	5	-74	-63	-95	-12	-29	-56	-107	37	-82	-32	-102	-22	-98	-73	-63	0	-100	-13	-73	-69	-148	-74	-611	-6447	-6347	-23144	-901	-25091	-8504	-20694	-127	-23615	-14044	-16379	-533	-24249	-14496	-17376	3233
0.263333	-26	39	107	-57	-107	-34	15	-12	-17	6	-73	-69	-96	-14	-29	-57	-100	35	-87	-31	-107	-19	-96	-69	-62	11	-96	-14	-72	-69	-146	-75	-443	-6389	-6319	-23142	-1505	-24894	-8582	-20407	-945	-23386	-14039	-16079	-758	-24049	-14510	-17207	578
0.264167	-25	42	87	-62	-109	-35	15	-12	-19	6	-77	-66	-96	-16	-32	-58	-99	36	-86	-35	-110	-22	-98	-67	-64	-1	-101	-16	-76	-70	-147	-74	-654	-6330	-6236	-23136	-1628	-24686	-8678	-20115	-2197	-23147	-14034	-15778	-225	-23854	-14552	-17035	2343
0.265000	-30	38	84	-61	-110	-64	8	-18	-17	3	-77	-66	-98	-17	-33	-62	-100	33	-87	-38	-109	-25	-101	-76	-67	2	-102	-16	-88	-74	-152	-79	-625	-6275	-6173	-23131	-1391	-24474	-8779	-19821	-3060	-22902	-14028	-15476	168	-23629	-14621	-16862	1161
0.265833	-31	34	84	-63	-113	-39	6	-19	-23	2	-77	-70	-105	-19	-36	-60	-109	32	-88	-35	-103	-26	-101	-73	-69	-3	-95	-15	-78	-76	-150	-79	-359	-6215	-6104	-23125	-948	-24244	-8883	-19519	-3774	-22648	-14016	-15161	-496	-23417	-14707	-16677	-314
0.266667	-30	35	85	-63	-115	-41	8	-19	-22	4	-75	-67	-105	-17	-31	-58	-104	33	-86	-34	-111	-24	-104	-72	-64	0	-101	-15	-75	-74	-143	-76	-394	-6157	-6029	-23119	-3459	-24020	-8973	-19222	-4477	-22391	-14003	-14873	-437	-23200	-14805	-16480	577
0.267500	-27	41	87	-60	-109	-39	10	-16	-19	6	-74	-65	-99	-17	-35	-59	-99	33	-85	-30	-102	-22	-99	-62	-60	0	-99	-15	-72	-70	-149	-75	-658	-6097	-5953	-23103	-4612	-23785	-9095	-18937	-4678	-22137	-13995	-14575	503	-22987	-14920	-16277	2792
0.268333	-22	51	85	-58	-109	-36	12	-14	-13	5	-73	-63	-95	-14	-29	-58	-97	35	-83	-32	-103	-19	-99	-70	-61	1	-99	-14	-74	-66	-148	-76	-482	-6040	-5873	-23089	-3699	-23564	-9198	-18668	-4611	-21885	-13985	-14286	653	-22783	-15041	-16062	-2161
0.269167	-23	43	88	-60	-108	-35	15	-14	-17	4	-72	-65	-97	-16	-29	-59	-101	34	-109	-33	-96	-19	-98	-69	-64	0	-99	-14	-73	-73	-148	-76	-538	-5992	-5792	-23072	-2671	-23345	-9298	-18418	-4147	-21645	-13983	-14003	385	-22585	-15168	-15839	-1219
0.270000	-25	42	87	-60	-107	-35	12	-25	-14	3	-73	-67	-93	-16	-30	-58	-102	35	-81	-33	-104	-22	-98	-73	-63	-3	-99	-14	-74	-72	-149	-74	-376	-5941	-5706	-23045	-2539	-23134	-9386	-18188	-3833	-21399	-13986	-13725	310	-22401	-15289	-15601	-389
0.270833	-26	41	88	-59	-110	-35	11	-14	-16	5	-74	-65	-98	-16	-28	-59	-105	34	-83	-33	-102	-21	-98	-70	-50	-1	-99	-16	-70	-72	-146	-76	17	-5895	-5624	-23015	-2364	-22930	-9470	-17985	-3384	-21163	-13992	-13452	619	-22225	-15408	-15350	-2327
0.271667	-27	42	88	-61	-112	-36	11	-15	-22	3	-77	-63	-98	12	-29	-60	-101	35	-83	-33	-107	-22	-100	-72	-63	-1	-99	-16	-75	-73	-147	-75	305	-5846	-5523	-22978	-1952	-22743	-9551	-17804	-2907	-20937	-14013	-13192	1020	-22062	-15518	-15088	-1048
0.272500	-30	41	84	-60	-112	-36	11	-16	-17	3	-74	-67	-100	-15	-27	-61	-101	33	-83	-36	-107	-22	-102	-72	-65	-3	-101	-15	-75	-72	-148	-75	423	-5803	-5448	-22931	-1444	-22563	-9622	-17649	-2695	-20721	-14056	-12940	1140	-21909	-15615	-14809	-1678
0.273333	-30	39	86	-62	-115	-36	6	-17	-21	2	-77	-68	-98	-16	-30	-60	-104	33	-86	-36	-105	-24	-100	-73	-67	-1	-103	-22	-78	-75	-150	-75	155	-5762	-5393	-22879	357	-22404	-9687	-17525	-2358	-20511	-14070	-12689	1330	-21773	-15703	-14516	-1908
0.274167	-30	37	84	-64	-112	-36	8	-19	-22	3	-76	-65	-98	-18	-33	-60	-101	32	-64	-33	-107	-24	-100	-70	-66	0	-98	-16	-74	-68	-150	-75	98	-5716	-5261	-22817	3509	-22257	-9735	-17421	-1984	-20306	-14106	-12444	483	-21632	-15771	-14206	-2961
0.275000	-26	41	89	-60	-109	-35	16	-16	-17	5	-74	-66	-99	-16	-28	-60	-100	34	-85	-33	-104	-21	-100	-70	-62	-1	-99	-14	-74	-72	-150	-74	429	-5655	-5168	-22747	2321	-22123	-9780	-17348	-2340	-20115	-14157	-12204	-311	-21509	-15837	-13887	-2026
0.275833	-24	43	87	-59	-110	-32	11	-14	-16	6	-73	-59	-94	-13	-35	-60	-100	35	-88	-31	-104	-23	-101	-67	-61	0	-99	-14	-73	-69	-145	-74	-776	-5616	-5071	-22666	2321	-22012	-9816	-17297	-2116	-19924	-14214	-11971	471	-21381	-15881	-13553	1436
0.276667	-25	42	89	-58	-110	-34	12	-15	-27	6	-70	-63	-97	-16	-29	-60	-103	36	-82	-34	-105	-21	-99	-67	-64	1	-96	-15	-70	-73	-147	-75	-930	-5562	-4981	-22588	3217	-21911	-9842	-17248	-1792	-19748	-14282	-11743	-238	-21264	-15928	-13215	-1559
0.277500	-26	43	88	-59	-112	-35	12	-14	-18	6	-73	-66	-97	-14	-21	-60	-101	32	-87	-33	-101	-28	-99	-69	-67	-3	-99	-14	-75	-72	-146	-75	-977	-5505	-4886	-22498	4026	-21826	-9895	-17239	-1360	-19575	-14352	-11522	73	-21144	-15968	-12866	956
0.278333	-27	42	86	-62	-110	-59	9	-14	-19	6	-75	-65	-98	-17	-29	-63	-102	33	-85	-34	-104	-29	-104	-69	-64	-3	-98	-17	-75	-70	-149	-81	-1098	-5439	-4795	-22402	5358	-21752	-9876	-17229	-694	-19404	-14422	-11305	658	-21022	-15996	-12503	1061
0.279167	-29	43	88	-59	-110	-38	11	-15	-22	4	-85	-64	-94	-16	-29	-61	-100	35	-84	-33	-110	-22	-99	-67	-65	-3	-99	-14	-76	-72	-147	-72	-1003	-5361	-4701	-22296	7342	-21689	-9884	-17230	-150	-19242	-14495	-11085	1122	-20881	-16026	-12139	-218
0.280000	-29	39	86	-58	-110	-35	12	-14	-12	4	-75	-65	-97	-14	-30	-61	-103	34	-85	-34	-105	-22	-98	-66	-67	0	-99	-13	-74	-70	-148	-76	-769	-5280	-4608	-22182	6427	-21632	-9885	-17238	97	-19081	-14563	-10868	1421	-20755	-16056	-11772	417
0.280833	-24	41	87	-58	-108	-34	12	-14	-19	3	-74	-62	-96	-9	-27	-60	-100	37	-83	-33	-105	-19	-97	-73	-65	1	-99	-13	-70	-68	-147	-74	-1101	-5182	-4533	-22067	5840	-21578	-9888	-17249	185	-18924	-14633	-10661	2491	-20615	-16083	-11401	3592
0.281667	-28	37	87	-61	-110	-36	39	-14	-18	5	-77	-65	-99	-15	-29	-63	-103	33	-88	-35	-107	-24	-100	-67	-72	0	-100	-16	-76	-72	-141	-75	-927	-5085	-4466	-21939	7642	-21526	-9877	-17266	-135	-18775	-14681	-10454	2973	-20464	-16113	-11040	-441
0.282500	-29	40	86	-61	-113	-38	9	-17	-21	2	-74	-67	-99	-15	-29	-63	-102	36	-86	-32	-107	-22	-99	-67	-63	-1	-98	-15	-76	-72	-148	-75	-687	-4976	-4393	-21815	8666	-21465	-9866	-17273	-205	-18625	-14712	-10250	2899	-20298	-16143	-10677	-826
0.283333	-17	41	86	-75	-112	-38	13	-16	-17	0	-75	-63	-97	-17	-29	-62	-100	35	-85	-33	-108	-22	-100	-66	-64	0	-99	-16	-72	-70	-148	-75	-273	-4866	-4338	-21679	8342	-21397	-9857	-17282	-264	-18477	-14747	-10054	2230	-20120	-16162	-10316	614
0.284167	-25	41	86	-57	-107	-32	13	-16	-22	5	-74	-64	-97	-17	-32	-63	-101	36	-86	-34	-102	-22	-98	-68	-65	0	-99	-15	-77	-73	-151	-76	-152	-4758	-4289	-21540	7551	-21312	-9854	-17272	-580	-18330	-14758	-9865	2129	-19934	-16181	-9974	-2153
0.285000	-27	41	88	-59	-111	-40	10	-14	-21	6	-75	-65	-99	-15	-29	-62	-100	36	-84	-34	-105	-23	-102	-70	-65	2	-102	-16	-75	-72	-148	-77	-174	-4633	-4256	-21395	6412	-21209	-9846	-17278	-880	-18177	-14750	-9678	2344	-19728	-16195	-9638	-1328
0.285833	-26	39	87	-58	-109	-38	10	-15	-17	3	-77	-56	-99	-17	-30	-63	-104	35	-86	-33	-109	-21	-104	-69	-65	-1	-102	-16	-75	-73	-150	-78	127	-4521	-4234	-21246	5151	-21081	-9843	-17263	-1218	-18022	-14706	-9502	2323	-19513	-16197	-9322	-1352
0.286667	-29	41	88	-61	-109	-38	10	-16	-19	4	-75	-64	-97	-25	-27	-62	-102	36	-83	-34	-108	-22	-102	-70	-67	0	-99	-15	-74	-87	-147	-75	275	-4408	-4227	-21088	4383	-20921	-9840	-17240	-1722	-17857	-14676	-9330	2920	-19278	-16187	-9015	-1630
0.287500	-26	43	86	-58	-107	-32	13	-13	-15	6	-75	-63	-77	-12	-22	-57	-99	36	-84	-31	-101	-17	-98	-65	-62	-1	-100	-11	-67	-67	-146	-73	236	-4307	-4233	-20920	5556	-20728	-9840	-17205	-2040	-17683	-14607	-9161	2189	-19022	-16165	-8728	-1192
0.288333	-21	45	92	-53	-105	-39	16	-13	-15	7	-72	-62	-92	-15	-26	-57	-98	40	-82	-30	-111	-17	-98	-67	-63	0	-99	3	-68	-68	-146	-76	1016	-4215	-4260	-20758	3164	-20506	-9845	-17165	-2819	-17500	-14526	-9006	509	-18756	-16128	-8467	-762
0.289167	-27	40	89	-58	-108	-32	13	-14	-16	8	-74	-66	-96	-14	-27	-60	-101	35	-86	-30	-104	-21	-98	-70	-62	-3	-100	-13	-70	-72	-146	-76	520	-4139	-4303	-20586	-17	-20247	-9832	-17116	-3379	-17301	-14427	-8860	2235	-18472	-16071	-8226	4289
0.290000	-24	40	86	-63	-111	-32	13	-15	-23	2	-77	-66	-96	-16	-31	-62	-102	35	-83	-33	-93	-23	-100	-74	-65	-5	-104	-15	-70	-63	-150	-78	503	-4071	-4362	-20408	-1272	-19954	-9873	-17064	-3328	-17086	-14318	-8720	1978	-18171	-16002	-8019	1820
0.290833	-29	37	84	-59	-112	-36	9	-18	-22	2	-77	-66	-99	-17	-31	-61	-102	13	-84	-33	-105	-22	-100	-72	-61	-1	-101	-13	-74	-72	-146	-78	773	-4019	-4433	-20230	-2958	-19624	-9877	-16996	-3362	-16848	-14191	-8577	1572	-17839	-15910	-7833	3155
0.291667	-33	42	85	-60	-109	-27	10	-17	-16	2	-77	-69	-96	-18	-31	-60	-99	35	-86	-35	-104	-24	-101	-72	-63	-1	-103	-18	-77	-73	-151	-78	761	-3980	-4516	-20042	-3320	-19257	-9902	-16923	-3082	-16590	-14060	-8457	1777	-17497	-15806	-7679	3932
0.292500	-28	40	87	-60	-111	-33	8	-18	-18	6	-75	-66	-96	-18	-31	-59	-100	36	-86	-35	-107	-23	-103	-74	-64	-1	-99	-14	-74	-72	-150	-78	874	-3951	-4607	-19847	-2203	-18856	-9918	-16837	-2512	-16308	-13920	-8333	1742	-17125	-15681	-7560	2449
0.293333	-33	44	88	-57	-111	-33	12	-15	-21	6	-74	-67	-98	-17	-31	-62	-101	34	-85	-31	-105	-21	-102	-73	-62	0	-98	-16	-107	-73	-124	-75	1292	-3933	-4706	-19647	-3093	-18429	-9926	-16742	-2354	-16005	-13777	-8219	810	-16731	-15542	-7476	2294
0.294167	-23	43	88	-59	-115	-33	15	-16	-15	6	-73	-64	-97	-15	-30	-61	-74	34	-83	-32	-102	-22	-101	-69	-62	0	-99	-16	-70	-69	-147	-75	1045	-3927	-4810	-19443	-4266	-17977	-9942	-16637	-2184	-15682	-13604	-8110	1566	-16306	-15388	-7424	5885
0.295000	-25	42	89	-34	-96	-32	13	-15	-15	5	-72	-63	-94	-18	-30	-58	-98	35	-83	-32	-104	-22	-99	-70	-62	0	-97	-13	-73	-69	-149	-76	1209	-3908	-4902	-19233	-2470	-17502	-9945	-16515	-2145	-15328	-13482	-8006	1849	-15868	-15224	-7413	1930
0.295833	-22	42	90	-59	-109	-31	12	-16	-15	7	-72	-62	-96	-17	-29	-56	-100	36	-82	-32	-104	-22	-102	-70	-62	1	-95	-12	-68	-68	-145	-74	1132	-3893	-4996	-19015	69	-17004	-9946	-16380	-2388	-14957	-13333	-7909	1627	-15395	-15050	-7431	-1266
0.296667	-24	42	92	-57	-105	-33	16	-12	-17	10	-73	-63	-95	-14	-24	-58	-100	35	-82	-29	-101	-21	-98	-70	-58	2	-102	-13	-70	-66	-149	-75	1180	-3877	-5099	-18797	1555	-16513	-9936	-16230	-2671	-14565	-13192	-7819	1436	-14907	-14871	-7491	550
0.297500	-24	43	89	-58	-110	-35	10	-18	-19	6	-75	-70	-93	-16	-27	-59	-98	33	-85	-33	-103	-22	-98	-70	-63	-3	-98	-13	-69	-68	-148	-75	1190	-3846	-5154	-18568	2517	-16007	-9927	-16061	-2863	-14161	-13052	-7739	1084	-14398	-14689	-7588	-3216
0.298333	-33	37	94	-61	-110	-39	10	-22	-23	3	-77	-68	-100	-21	-32	-66	-105	26	-90	-36	-107	-26	-102	-66	-65	-4	-102	-17	-75	-75	-151	-79	1077	-3811	-5215	-18339	3230	-15491	-9909	-15873	-2747	-13742	-12914	-7662	522	-13870	-14498	-7713	-3689
0.299167	-29	35	85	-63	-116	-41	9	-23	-22	-3	-80	-91	-99	-21	-33	-62	-102	29	-87	-49	-104	-26	-101	-74	-66	-4	-104	-16	-75	-73	-149	-79	1199	-3748	-5244	-18097	3628	-14972	-9874	-15655	-2436	-13309	-12789	-7588	34	-13314	-14302	-7865	-4367
0.300000	-27	35	85	-62	-114	-36	5	-18	-19	2	-77	-69	-95	-19	-28	-62	-101	29	-86	-34	-105	-26	-100	-75	-65	-4	-101	-15	-72	-72	-152	-78	1090	-3668	-5258	-17855	4498	-14451	-9830	-15414	-1995	-12864	-12630	-7518	-229	-12749	-14100	-8038	-6610
0.300833	-28	39	88	-59	-110	-39	10	-17	-18	4	-77	-58	-98	-17	-24	-59	-98	33	-83	-34	-108	-25	-99	-72	-63	-3	-99	-16	-77	-73	-147	-76	819	-3570	-5247	-17606	7285	-13925	-9770	-15143	-1339	-12411	-12491	-7462	-735	-12166	-13905	-8231	-7283
0.301667	-29	34	86	-62	-111	-39	13	-18	-18	3	-77	-66	-97	-16	-30	-61	-100	32	-86	-34	-108	-26	-100	-72	-65	0	-99	-14	-74	-72	-148	-75	1223	-3457	-5216	-17352	7617	-13395	-9700	-14841	-1188	-11954	-12347	-7393	-2490	-11575	-13674	-8432	-9146
0.302500	-27	41	89	-60	-108	-35	12	-17	-17	3	-76	-65	-96	-18	-28	-60	-99	33	-75	-32	-100	-24	-99	-70	-65	0	-100	-14	-75	-73	-150	-74	698	-3308	-5154	-17093	5295	-12870	-9609	-14509	-1393	-11498	-12198	-7339	-1119	-10998	-13451	-8643	-5329
0.303333	-28	38	89	-58	-141	-38	11	-16	-15	6	-74	-66	-98	-15	-29	-59	-98	34	-82	-36	-103	-24	-88	-70	-64	0	-99	-12	-73	-69	-124	-73	298	-3147	-5072	-16835	5136	-12315	-9511	-14144	-1222	-11039	-12047	-7286	-843	-10373	-13208	-8851	-7229
0.304167	-25	36	88	-59	-108	-41	11	-17	-12	5	-75	-67	-97	-16	-29	-63	-97	33	-83	-31	-103	-23	-99	-73	-63	-1	-97	-12	-75	-69	-149	-58	363	-2970	-4972	-16574	3793	-11763	-9390	-13748	-1089	-10575	-11892	-7234	-1173	-9766	-12954	-9057	-7459
0.305000	-26	40	89	-62	-111	-32	13	-19	-19	4	-76	-70	-98	-17	-29	-59	-101	33	-84	-35	-110	-29	-100	-72	-65	0	-98	-27	-76	-69	-148	-74	-62	-2769	-4850	-16316	2878	-11203	-9259	-13318	-1013	-10110	-11723	-7186	-1383	-9164	-12682	-9243	-4606
0.305833	-31	39	86	-61	-113	-39	11	-18	-22	1	-78	-74	-100	-19	-33	-65	-104	33	-86	-33	-109	-28	-102	-74	-67	-3	-102	-16	-77	-75	-149	-80	-264	-2555	-4725	-16058	2213	-10632	-9116	-12849	-1134	-9640	-11545	-7142	-1035	-8566	-12389	-9411	-4776
0.306667	-26	40	86	-62	-114	-38	11	-47	-22	4	-79	-70	-101	-18	-35	-62	-103	30	-87	-39	-112	-27	-105	-75	-68	-6	-103	-15	-76	-76	-150	-82	123	-2319	-4586	-15802	-53	-10037	-8954	-12351	-1520	-9170	-11354	-7074	-2053	-7974	-12072	-9552	-4628
0.307500	-29	35	85	-62	-112	-39	11	-19	-19	1	-69	-70	-93	-18	-29	-110	-105	33	-90	-33	-104	-23	-100	-72	-63	-3	-101	-12	-68	-68	-146	-77	-103	-2084	-4444	-15542	-4331	-9420	-8777	-11817	-1995	-8682	-11132	-6993	-1653	-7388	-11727	-9654	738
0.308333	-28	39	88	-57	-108	-33	16	-18	-18	3	-74	-66	-94	-14	-27	-60	-97	35	-82	-35	-108	-21	-100	-70	-63	-1	-99	-13	-72	-69	-149	-76	-145	-1798	-4303	-15291	-5722	-8799	-8594	-11265	-2186	-8194	-10900	-6918	-1123	-6816	-11359	-9728	1449
0.309167	-28	39	86	-58	-111	-34	30	-16	6	4	-76	-67	-98	-12	-30	-58	-100	6	-87	-36	-104	-22	-100	-72	-65	-1	-100	-15	-72	-68	-146	-75	-169	-1515	-4177	-15041	-5253	-8157	-8406	-10687	-2218	-7691	-10637	-6821	-1358	-6254	-10962	-9762	-1061
0.310000	-27	39	88	-58	-110	-33	16	-15	-21	4	-75	-69	-99	-15	-29	-61	-101	35	-81	-32	-105	-19	-100	-70	-66	0	-101	-17	-73	-51	-146	-76	-238	-1220	-4058	-14796	-5478	-7502	-8209	-10088	-2352	-7172	-10361	-6710	-1417	-5709	-10538	-9756	3501
0.310833	-25	40	88	-58	-113	-34	16	-15	-18	4	-73	-67	-96	-14	-27	-59	-100	35	-99	-45	-107	-23	-101	-70	-63	0	-100	-13	-70	-68	-147	-77	-163	-912	-3955	-14552	-6402	-6843	-8010	-9472	-2826	-6639	-10053	-6586	-1296	-5177	-10085	-9713	2313
0.311667	-26	39	88	-59	-99	-35	8	-14	-19	5	-74	-66	-97	-17	-29	-61	-100	33	-83	-33	-102	-22	-102	-74	-61	-3	-100	-17	-74	-70	-150	-77	-218	-594	-3872	-14310	-6962	-6165	-7799	-8847	-3188	-6092	-9720	-6439	-1457	-4671	-9621	-9640	2066
0.312500	-27	39	87	-58	-110	-39	13	-17	-19	6	-76	-62	-97	-17	-28	-60	-99	33	-82	6	-110	-24	-103	-73	-63	-1	-97	-18	-70	-70	-147	-76	-151	-258	-3801	-14066	-7272	-5490	-7593	-8223	-3399	-5527	-9349	-6281	-1653	-4173	-9129	-9525	3674
0.313333	-25	41	87	-59	-105	9	18	-16	-16	3	-73	-67	-96	-15	-30	-60	-98	33	-84	-35	-104	-21	-101	-69	-63	-1	-102	-15	-70	-69	-148	-79	-95	80	-3749	-13808	-6900	-4818	-7379	-7601	-3622	-4944	-8978	-6103	-1492	-3702	-8617	-9391	3279
0.314167	-25	40	87	-58	-108	-38	15	-18	-17	5	-76	-62	-96	-9	-30	-61	-99	34	-83	-33	-104	-21	-101	-72	-65	-1	-98	-13	-72	-67	-149	-76	-365	431	-3707	-13539	-4536	-4155	-7167	-6988	-3494	-4364	-8574	-5913	-1144	-3247	-8088	-9230	3515
0.315000	-25	39	89	-46	-109	-35	11	-15	-18	4	-74	-66	-95	-17	-31	-60	-105	26	-87	-38	-103	-24	-99	-69	-65	-4	-99	-15	-72	-70	-148	-77	86	780	-3676	-13263	-3139	-3507	-6958	-6400	-3596	-3759	-8150	-5714	-2588	-2822	-7556	-9067	1559
0.315833	-28	39	85	-60	-107	-35	10	-19	-25	6	-77	-64	-95	-16	-31	-62	-97	46	-84	-32	-97	-22	-101	-67	-65	-1	-99	-12	-72	-66	-148	-72	160	1135	-3643	-12964	-5335	-2882	-6733	-5826	-4410	-3139	-7708	-5505	-1720	-2421	-7015	-8887	4657
0.316667	-30	43	85	-58	-108	-32	13	-14	-21	6	-65	-59	-92	-15	-29	-57	-100	34	-85	-31	-103	-24	-101	-67	-64	0	-98	-13	-72	-68	-146	-74	-414	1481	-3599	-12647	-4064	-2266	-6514	-5287	-4375	-2531	-7253	-5302	-1071	-2043	-6476	-8719	3870
0.317500	-29	42	87	-58	-110	-32	13	-13	-16	-1	-73	-67	-94	-14	-29	-58	-100	51	-85	-32	-103	-23	-102	-68	-64	-5	-101	-16	-74	-72	-147	-66	-148	1818	-3552	-12304	-2546	-1685	-6293	-4786	-4144	-1919	-6796	-5099	-1884	-1698	-5946	-8565	1825
0.318333	-26	40	67	-63	-110	-38	11	-13	-18	4	-74	-67	-100	-15	-30	-58	-102	36	-86	-36	-108	-26	-101	-68	-61	-1	-100	-16	-77	-69	-148	-75	-203	2145	-3469	-11945	421	-1137	-6062	-4316	-3836	-1318	-6338	-4907	-2004	-1372	-5417	-8424	3796
0.319167	-27	42	88	-58	-108	-34	12	-15	-21	5	-75	-69	-101	-32	-32	-59	-102	34	-85	-31	-107	-26	-102	-68	-63	0	-100	-15	-78	-73	-150	-72	-319	2451	-3343	-11561	4505	-625	-5825	-3891	-3028	-728	-5886	-4721	-1062	-1083	-4904	-8319	1171
0.320000	-28	37	88	-57	-112	-35	12	-14	-19	7	-74	-63	-98	-15	-31	-59	-101	36	-82	-32	-107	-22	-103	-76	-66	2	-99	-13	-74	-70	-150	-74	-58	2732	-3185	-11166	8641	-145	-5584	-3504	-1618	-147	-5440	-4555	-1918	-818	-4408	-8246	-685
0.320833	-25	44	89	-55	-111	-34	16	-12	-15	4	-72	-65	-102	-14	-28	-57	-100	38	-81	-30	-105	-23	-100	-67	-64	2	-99	-15	-74	-68	-147	-72	-105	2981	-2968	-10762	8400	300	-5327	-3151	-543	405	-5018	-4408	-2381	-579	-3932	-8219	2430
0.321667	-3	43	87	-56	-111	-34	12	-17	-19	4	-70	-64	-94	-13	-28	-57	-101	37	-82	-30	-104	-21	-100	-68	-67	3	-97	-13	-73	-73	-147	-73	-297	3193	-2670	-10355	6324	712	-5068	-2837	-36	937	-4611	-4290	-2139	-373	-3477	-8232	3821
0.322500	-24	43	88	-59	-111	-31	13	-13	-28	4	-70	-66	-98	-16	-27	-60	-101	47	-82	-31	-109	-25	-98	-67	-66	2	-98	-14	-73	-69	-148	-74	-391	3358	-2311	-9956	2338	1084	-4798	-2555	13	1433	-4239	-4199	-2090	-197	-3050	-8300	-1051
0.323333	-26	42	88	-58	-110	-34	13	-16	-24	5	-75	-65	-99	-15	-30	-61	-100	33	-84	-30	-104	-26	-101	-73	-68	-3	-100	-17	-50	-70	-149	-76	-566	3484	-1877	-9566	-1951	1419	-4525	-2304	347	1890	-3902	-4138	-1339	-49	-2634	-8417	1084
0.324167	-29	39	82	-62	-101	-39	10	-17	-19	4	-102	-68	-98	-18	-30	-62	-104	32	-86	-31	-107	-25	-98	-68	-64	1	-99	-16	-73	-85	-151	-75	-403	3555	-1369	-9197	-3645	1725	-4235	-2074	1125	2317	-3580	-4097	-349	76	-2274	-8584	-100
0.325000	-27	41	86	-60	-110	-36	12	-17	-22	1	-75	-68	-99	-17	-30	-60	-103	36	-85	-33	-107	-26	-100	-70	-68	-8	-102	-17	-77	-72	-151	-76	-439	3575	-799	-8844	-1856	1994	-3951	-1867	2259	2699	-3298	-4093	-124	176	-1933	-8802	-1304
0.325833	-28	40	86	-61	-111	-36	7	-15	-19	3	-74	-68	-98	-18	-29	-61	-105	30	-87	-32	-110	-26	-100	-69	-66	0	-101	-15	-76	-72	-149	-75	-344	3540	-170	-8519	1045	2237	-3657	-1670	3226	3037	-3047	-4113	-593	258	-1614	-9066	550
0.326667	-27	43	87	-61	-111	-36	13	-13	-17	5	-75	-69	-98	-18	-30	-58	-101	33	-86	-31	-108	-23	-100	-76	-64	0	-102	-18	-70	-72	-145	-73	-292	3449	498	-8206	2836	2446	-3353	-1489	3702	3357	-2825	-4160	-873	321	-1327	-9378	-955
0.327500	-26	42	85	-60	-107	-34	16	-13	-22	7	-70	-65	-96	-16	-27	-60	-100	36	-82	-29	-107	-21	-98	-66	-64	2	-97	-11	-70	-73	-143	-70	-607	3311	1195	-7909	3844	2624	-3054	-1313	3983	3623	-2631	-4235	-120	374	-1065	-9720	-998
0.328333	-24	46	90	-55	-109	-34	16	-11	-18	11	-69	-64	-105	-13	-29	-60	-96	37	-83	-27	-102	-21	-97	-61	-63	3	-98	-13	-72	-68	-147	-72	-309	3110	1892	-7623	3348	2772	-2753	-1154	4051	3847	-2476	-4336	-998	412	-839	-10112	-2670
0.329167	-23	45	102	-61	-108	-34	15	-16	-18	-1	-70	-64	-94	-12	-29	-56	-99	38	-84	-29	-107	-21	-100	-63	-64	1	-97	-12	-72	-69	-149	-77	109	2879	2564	-7341	-2730	2883	-2454	-1000	3107	4032	-2320	-4461	-1024	449	-635	-10525	-807
0.330000	-23	44	91	-56	-107	-34	15	-14	-17	8	-68	-63	-95	-10	-29	-56	-96	38	-83	-28	-107	-22	-97	-68	-60	2	-97	-13	-73	-68	-149	-74	-504	2577	3190	-7051	-6401	2965	-2153	-856	2409	4176	-2192	-4611	353	475	-457	-10966	263
0.330833	-26	28	86	-59	-109	-35	12	-11	-18	6	-72	-61	-79	-16	-26	-55	-97	35	-83	-29	-103	-21	-98	-68	-65	-1	-98	-12	-72	-66	-146	-74	-145	2248	3741	-6732	-9368	3004	-1857	-724	1622	4288	-2066	-4781	-46	506	-300	-11418	-3730
0.331667	-28	44	85	-58	-108	-33	12	-18	-18	5	-75	-65	-96	-16	-32	-61	-103	32	-87	-33	-108	-8	-104	-72	-66	-5	-100	-16	-73	-75	-149	-78	-56	1885	4229	-6380	-10810	3015	-1568	-603	592	4357	-1956	-4973	-272	532	-165	-11879	-1706
0.332500	-28	41	84	-61	-114	-38	7	-22	-17	1	-76	-68	-113	-17	-32	-62	-101	33	-86	-33	-105	-23	-102	-73	-65	-3	-99	-15	-79	-66	-148	-76	-177	1509	4609	-5978	-10662	2989	-1276	-499	-471	4392	-1841	-5178	-207	564	-45	-12336	-3458
0.333333	-29	42	85	-61	-111	-33	10	-15	-22	4	-74	-65	-76	-17	-41	-62	-101	33	-87	-34	-107	-24	-116	-73	-64	-1	-100	-14	-75	-69	-150	-79	-204	1115	4876	-5516	-9099	2924	-976	-413	-1552	4393	-1727	-5404	-953	592	67	-12791	-5277
0.334167	-27	42	86	-61	-109	-33	9	-25	-25	3	-75	-65	-97	-18	-32	-60	-100	35	-85	-34	-104	-25	-104	-69	-64	-5	-100	-18	-73	-73	-148	-77	-16	725	5022	-4986	-10053	2815	-673	-348	-2688	4358	-1611	-5647	-935	619	176	-13224	-3656
0.335000	-27	42	86	-61	-111	-33	13	-13	-14	3	-74	-67	-97	-16	-29	-59	-99	34	-78	-36	-104	-19	-98	-68	-65	-1	-100	-15	-72	-70	-149	-73	-252	338	5039	-4385	-9948	2667	-365	-318	-3681	4282	-1479	-5903	72	637	277	-13623	-479
0.335833	-27	43	89	-58	-104	-32	13	-11	-15	4	-70	-64	-92	-17	-30	-59	-96	37	-80	-32	-102	-19	-97	-68	-61	1	-99	-15	-68	-70	-148	-75	-292	-25	4945	-3705	-7516	2478	-49	-316	-5059	4173	-1339	-6181	-361	642	385	-13986	-4451
0.336667	-22	43	90	-60	-108	-33	13	-12	-17	5	-72	-62	-93	-17	-30	-58	-97	36	-72	-34	-103	-22	-98	-67	-62	-1	-99	-15	-69	-68	-145	-73	-394	-365	4728	-2955	-5051	2247	278	-351	-6257	4021	-1195	-6472	-789	637	483	-14312	-1582
0.337500	-23	39	90	-56	-109	-35	12	-15	-19	10	-74	-67	-98	-22	-32	-61	-100	35	-84	-32	-108	-3	-102	-69	-66	-1	-103	-14	-75	-74	-149	-83	-362	-678	4413	-2134	-3480	1979	622	-430	-7423	3833	-1039	-6783	-476	606	621	-14569	895
0.338333	-25	38	86	-63	-115	-30	11	-16	-22	3	-75	-65	-97	-18	-45	-61	-102	34	-86	-38	-108	-24	-103	-72	-67	-3	-102	-17	-75	-65	-148	-74	-390	-943	4021	-1250	-1790	1676	979	-550	-8985	3610	-869	-7098	-218	551	768	-14806	-197
0.339167	-28	41	87	-62	-113	-36	8	-17	-17	5	-78	-68	-99	-23	-36	-62	-102	32	-86	-36	-107	-25	-104	-70	-70	-3	-101	-17	-75	-75	-152	-75	-403	-1161	3563	-350	-162	1344	1351	-710	-10229	3350	-690	-7432	-81	468	932	-14955	2255
0.340000	-27	39	86	-62	-114	-34	10	-19	-28	2	-77	-68	-101	-16	-35	-62	-104	30	-88	-28	-110	-28	-105	-75	-70	-6	-103	-17	-77	-75	-152	-78	-323	-1339	3077	577	1244	985	1737	-918	-10357	3056	-500	-7771	401	345	1124	-15031	2025
0.340833	-32	36	87	-63	-110	-43	7	-19	-23	1	-77	-67	-99	-21	-35	-64	-105	32	-85	-35	-109	-23	-105	-92	-64	5	-103	-16	-75	-73	-148	-76	-337	-1446	2581	1507	3758	604	2141	-1168	-9710	2731	-296	-8110	1302	189	1346	-15034	1611
0.341667	-27	38	86	-62	-111	-34	9	-17	-21	4	-82	-67	-97	-17	-32	-62	-101	32	-86	-49	-102	-25	-102	-74	-65	-4	-97	-17	-75	-70	-147	-74	-220	-1507	2097	2413	7684	201	2555	-1469	-8032	2376	-91	-8450	1064	-12	1590	-14953	290
0.342500	-27	40	87	-62	-109	-35	10	-16	-11	4	-74	-63	-98	-21	-32	-61	-102	30	-85	-34	-113	-25	-102	-72	-65	-3	-97	-16	-74	-72	-146	-76	277	-1524	1652	3271	6849	-206	2981	-1814	-5465	2004	143	-8791	724	-254	1867	-14791	328
0.343333	-26	40	89	-63	-110	-34	12	-14	-17	4	-75	-66	-96	-17	-31	-51	-101	32	-83	-35	-108	-25	-100	-68	-64	-4	-101	-15	-74	-72	-146	-78	-362	-1489	1265	4046	7043	-621	3409	-2202	-2941	1604	362	-9120	2452	-539	2174	-14549	2687
0.344167	-24	37	86	-60	-108	-32	12	-15	-19	4	-75	-66	-96	-18	-31	-51	-102	32	-85	-35	-90	-23	-101	-72	-67	-4	-101	-15	-75	-73	-147	-79	-145	-1416	956	4728	6982	-1035	3834	-2633	-2312	1197	630	-9433	2144	-863	2505	-14227	-1545
0.345000	-24	35	89	-61	-112	-35	9	-17	-38	5	-77	-67	-99	-21	-30	-59	-102	38	-85	-34	-108	-25	-102	-70	-69	-5	-100	-18	-76	-74	-152	-77	-16	-1309	734	5287	5617	-1454	4261	-3089	-2359	774	897	-9729	1757	-1223	2861	-13828	452
0.345833	-28	42	85	-64	-110	-35	12	-18	-19	6	-75	-66	-96	-19	-31	-61	-102	33	-87	-36	-107	-26	-101	-72	-66	0	-100	-13	-76	-72	-148	-77	2	-1171	607	5709	4605	-1856	4687	-3590	-2111	346	1179	-9998	1722	-1611	3236	-13357	-178
0.346667	-26	40	89	-60	-110	-35	10	-17	-16	6	-76	-68	-97	-21	-28	-62	-99	32	-78	-32	-104	-24	-103	-64	-65	0	-98	-18	-74	-73	-148	-77	-18	-1021	581	5981	4887	-2263	5106	-4114	-1417	-83	1466	-10237	1576	-2017	3621	-12819	-2001
0.347500	-27	43	89	-60	-115	-34	-35	-17	-16	9	-72	-63	-98	-14	-29	-56	-98	37	-83	-31	-105	-24	-103	-66	-64	0	-97	-14	-74	-69	-145	-59	146	-859	649	6089	2245	-2640	5520	-4660	-682	-513	1804	-10442	1274	-2435	4021	-12219	-865
0.348333	-25	41	89	-61	-111	-31	17	-14	-21	6	-74	-64	-96	-11	-31	-61	-104	34	-86	-31	-109	-23	-101	-70	-64	-3	-100	-16	-77	-70	-152	-84	-41	-700	803	6019	-775	-3025	5921	-5226	-511	-944	2139	-10608	2116	-2860	4414	-11569	4272
0.349167	-25	42	87	-60	-112	-39	7	-19	-19	6	-74	-64	-98	-18	-29	-60	-101	45	-85	-30	-115	-24	-103	-72	-65	0	-97	-14	-65	-70	-147	-75	42	-542	1035	5779	-2083	-3395	6307	-5798	-32	-1366	2500	-10735	1780	-3286	4809	-10868	1408
0.350000	-23	41	89	-61	-110	-33	27	-18	-19	9	-76	-62	-97	-15	-31	-60	-99	34	-85	-31	-102	-23	-99	-69	-60	-1	-97	-15	-70	-72	-147	-77	-125	-403	1325	5377	-3662	-3761	6683	-6369	2650	-1788	2881	-10810	1010	-3678	5187	-10145	2594
0.350833	-25	41	88	-59	-107	-33	10	-17	-16	8	-72	-62	-95	-14	-28	-58	-99	34	-84	-32	-91	-24	-101	-73	-64	-3	-98	-15	-73	-73	-148	-76	-41	-291	1658	4809	-6713	-4117	7049	-6947	6150	-2201	3283	-10841	1087	-4056	5548	-9406	5556
0.351667	-27	40	86	-59	-110	-33	12	-15	-17	6	-73	-63	-94	-15	-30	-60	-100	32	-84	-32	-105	-22	-100	-69	-65	-3	-99	-13	-72	-73	-147	-77	-204	-201	2022	4098	-9935	-4472	7411	-7510	9709	-2604	3711	-10825	1377	-4409	5885	-8644	2543
0.352500	-25	39	95	-60	-110	-32	11	-13	-18	5	-75	-64	-93	-16	-28	-59	-101	34	-85	-34	-105	-23	-95	-72	-63	-3	-100	-16	-75	-70	-146	-103	-348	-144	2405	3262	-12651	-4823	7763	-8056	13208	-2998	4154	-10762	1150	-4704	6201	-7901	3604
0.353333	-25	40	85	-60	-111	-33	12	-10	-19	7	-74	-63	-98	-16	-29	-59	-100	30	-93	-34	-105	-23	-99	-68	-64	0	-98	-15	-74	-70	-132	-74	-164	-119	2779	2321	-14816	-5169	8108	-8581	16620	-3379	4617	-10644	1033	-4964	6484	-7172	3024
0.354167	-23	43	93	-58	-110	-31	11	-12	-17	7	-73	-63	-96	-15	-29	-51	-97	35	-83	-32	-102	-21	-99	-68	-66	-1	-101	-14	-74	-70	-147	-74	-85	-132	3140	1308	-15636	-5511	8449	-9078	20339	-3751	5100	-10490	1183	-5190	6738	-6480	2203
0.355000	-23	44	88	-61	-110	-30	13	-6	-19	8	-74	-64	-94	-15	-40	-55	-97	37	-85	-33	-103	-22	-98	-68	-61	0	-100	-12	-70	-69	-147	-73	-100	-178	3469	245	-14538	-5848	8788	-9539	23924	-4121	5597	-10288	423	-5334	6958	-5842	2566
0.355833	-24	42	87	-58	-109	-29	16	-13	-21	6	-73	-63	-99	-17	-30	-57	-97	37	-82	-32	-104	-19	-95	-67	-61	0	-97	-15	-70	-70	-147	-73	421	-252	3754	-835	-16359	-6178	9123	-9965	25876	-4469	6105	-10046	-1273	-5448	7142	-5258	2674
0.356667	-21	43	89	-59	-107	-33	11	-11	-15	6	-73	-62	-111	-16	-29	-58	-97	34	-85	-34	-103	-22	-100	-69	-62	-3	-102	-14	-72	-70	-148	-73	19	-359	4008	-1913	-17790	-6522	9450	-10359	27257	-4813	6622	-9771	292	-5512	7299	-4748	6969
0.357500	-27	38	82	-63	-110	-35	8	-16	-19	3	-75	-66	-100	-18	-32	-63	-99	32	-84	-35	-105	-21	-100	-76	-65	-1	-102	-17	-75	-72	-151	-74	57	-486	4221	-2968	-16578	-6816	9778	-10705	28627	-5141	7152	-9466	-7	-5532	7430	-4314	3185
0.358333	-30	41	84	-62	-121	-61	9	-19	-21	2	-74	-66	-85	-16	-34	-60	-103	32	-86	-38	-109	-29	-102	-74	-65	-4	-104	-21	-78	-74	-150	-75	105	-632	4382	-3972	-15350	-7111	10105	-11002	29246	-5448	7678	-9139	-615	-5503	7543	-3952	3652
0.359167	-26	39	88	-64	-113	-35	11	-15	-19	4	-73	-66	-101	-18	-33	-61	-101	34	-85	-36	-107	-27	-101	-69	-65	-6	-102	-17	-76	-72	-149	-76	321	-790	4508	-4900	-13567	-7384	10425	-11251	29442	-5732	8217	-8785	-708	-5443	7642	-3675	3498
0.360000	-25	41	87	-59	-81	-34	10	-17	-19	2	-75	-66	-98	-3	-33	-60	-99	35	-85	-35	-104	-25	-102	-70	-65	-4	-102	-14	-73	-68	-151	-73	344	-966	4590	-5746	-11280	-7629	10740	-11451	29429	-5999	8720	-8424	-256	-5358	7734	-3481	1314
0.360833	-26	46	87	-61	-110	-36	11	-15	-17	6	-76	-66	-99	-17	-33	-60	-100	33	-86	-36	-104	-22	-98	-67	-64	1	-102	-13	-72	-67	-149	-77	484	-1126	4637	-6495	-11530	-7846	11050	-11599	28960	-6237	9225	-8057	-932	-5246	7820	-3363	1298
0.361667	-27	38	85	-59	-108	-32	10	-15	-17	-1	-75	-63	-98	-15	-31	-58	-102	33	-51	-31	-103	-23	-98	-68	-63	-3	-100	-15	-74	-68	-147	-75	165	-1284	4667	-7141	-12858	-8032	11340	-11705	28387	-6445	9709	-7712	-423	-5126	7908	-3313	6607
0.362500	-24	41	87	-60	-109	-33	20	-15	-16	5	-73	-66	-96	-17	-31	-58	-102	34	-86	-36	-109	-25	-98	-67	-62	-15	-98	-14	-115	-68	-147	-75	-113	-1439	4676	-7688	-11221	-8180	11622	-11748	27461	-6623	10167	-7342	120	-4999	8016	-3322	5048
0.363333	-25	42	87	-58	-110	-4	12	-14	-17	5	-74	-68	-96	-17	-28	-60	-98	34	-84	-32	-105	-24	-98	-69	-63	-3	-99	-16	-74	-69	-147	-73	-345	-1583	4670	-8128	-7952	-8290	11885	-11751	26369	-6766	10591	-7005	217	-4874	8137	-3384	3578
0.364167	-25	42	87	-63	-111	-36	9	-16	-18	4	-75	-65	-96	24	-33	-58	-99	33	-86	-32	-105	-25	-96	-69	-52	0	-98	-14	-74	-69	-148	-76	-191	-1707	4657	-8469	-4716	-8359	12125	-11700	25093	-6877	10975	-6695	564	-4752	8279	-3475	6967
0.365000	-28	37	81	-61	-112	-36	9	-18	-19	2	-78	-68	-128	-23	-36	-64	-102	28	-87	-35	-108	-27	-101	-74	-68	-4	-102	-19	-77	-77	-176	-81	7	-1817	4638	-8725	-1437	-8389	12343	-11610	23083	-6953	11319	-6411	870	-4644	8440	-3590	3852
0.365833	-29	40	81	-70	-115	-41	7	-19	-23	0	-77	-70	-98	-21	-34	-64	-103	29	-86	-34	-105	-19	-103	-74	-67	-1	-102	-16	-76	-73	-150	-78	-39	-1904	4627	-8893	2225	-8372	12542	-11462	20746	-6985	11629	-6161	731	-4549	8638	-3701	3541
0.366667	-26	36	88	-60	-114	-40	8	-16	-18	4	-75	-69	-100	-23	-33	-60	-101	33	-87	-36	-108	-27	-98	-73	-67	-1	-102	-16	-76	-72	-152	-80	-46	-1974	4611	-8997	6019	-8314	12721	-11269	17751	-6982	11883	-5953	558	-4473	8858	-3813	3754
0.367500	-26	38	87	-60	-110	-48	8	-15	-21	1	-73	-64	-97	-17	-30	-57	-101	33	-85	-30	-105	-23	-100	-69	-65	3	-95	-13	-73	-72	-148	-77	-193	-2012	4610	-9038	10071	-8220	12874	-11035	13940	-6941	12099	-5783	628	-4418	9092	-3897	2381
0.368333	7	44	89	-58	-111	-33	11	-12	-28	5	-70	-62	-96	-17	-29	-59	-98	33	-83	-30	-103	-24	-95	-68	-62	0	-98	-13	-73	-68	-142	-76	-369	-2039	4607	-9037	15389	-8087	13008	-10754	9897	-6866	12265	-5666	542	-4384	9371	-3957	2063
0.369167	-27	39	90	-57	-109	-35	11	-16	-19	6	-73	-64	-98	-16	-30	-61	-100	28	-84	-31	-109	-23	-98	-73	-65	-1	-99	-11	-70	-68	-149	-78	233	-2046	4605	-8996	18147	-7923	13109	-10435	4706	-6764	12389	-5599	-1113	-4372	9657	-3974	1391
0.370000	-24	38	89	-58	-108	-34	7	-12	-17	24	-74	-64	-95	-17	-29	-46	-103	35	-84	-30	-104	-22	-96	-69	-61	1	-98	-11	-73	-68	-155	-76	223	-2038	4603	-8935	17899	-7725	13187	-10073	-1177	-6623	12470	-5582	-252	-4372	9955	-3961	6044
0.370833	-24	42	91	-76	-111	-34	12	-15	-19	6	-74	-66	-95	-16	-28	-59	-101	34	-68	-33	-104	-22	-97	-76	-64	0	-103	-13	-81	-69	-147	-77	38	-2015	4597	-8848	19399	-7508	13250	-9675	-6602	-6459	12508	-5612	-820	-4394	10261	-3900	3396
0.371667	-26	37	89	-59	-110	-35	11	-14	-21	-16	-73	-64	-95	-15	-27	-59	-79	35	-85	-32	-105	-22	-96	-67	-64	-1	-100	-12	-74	-70	-148	-76	66	-1981	4585	-8753	19574	-7277	13282	-9243	-12234	-6262	12510	-5688	-1807	-4424	10564	-3804	2996
0.372500	-25	39	88	-60	-109	-34	10	-18	-19	4	-76	-67	-98	-14	-28	-61	-101	33	-81	-32	-107	-22	-100	-74	-65	-1	-96	-14	-66	-69	-146	-77	39	-1930	4563	-8641	19806	-7000	13295	-8775	-17769	-6043	12479	-5775	-2566	-4433	10867	-3669	3997
0.373333	-28	37	86	-61	-97	-34	11	-17	-21	5	-75	-70	-101	-15	-30	-58	-105	30	-87	-33	-110	-24	-102	-70	-69	-4	-103	-13	-78	-65	-151	-60	-69	-1881	4523	-8526	20393	-6723	13277	-8275	-22730	-5800	12421	-5947	-3160	-4476	11161	-3505	781
0.374167	-29	40	86	-61	-111	-35	10	-17	-23	4	-77	-70	-98	-15	6	-79	-103	35	-85	-34	-102	-23	-97	-68	-62	0	-104	-12	-77	-69	-149	-76	202	-1815	4476	-8395	20122	-6426	13233	-7743	-26896	-5521	12339	-6121	-4560	-4482	11445	-3325	-1384
0.375000	-25	22	90	-56	-112	-34	10	-15	-17	9	-74	-63	-96	-14	-27	-61	-102	36	-82	-30	-105	-24	-101	-70	-63	0	-99	-12	-73	-62	-149	-74	149	-1746	4409	-8258	18662	-6122	13157	-7186	-29976	-5211	12221	-6312	-4474	-4461	11718	-3135	1246
0.375833	-25	43	91	-57	-110	-26	18	-13	-16	9	-73	-61	-98	-13	-26	-56	-98	39	-79	-31	-103	-18	-98	-66	-64	1	-103	-12	-78	-68	-146	-74	125	-1671	4323	-8103	20303	-5801	13050	-6598	-31575	-4874	12086	-6515	-3899	-4402	11962	-2957	-423
0.376667	-26	43	92	-55	-110	-33	16	-13	-17	8	-73	-63	-94	-12	-25	-57	-104	40	-78	-32	-105	-19	-98	-69	-63	1	-98	-12	-73	-67	-145	-75	101	-1595	4220	-7933	23477	-5471	12901	-5994	-32221	-4503	11924	-6724	-4602	-4306	12188	-2798	-4744
0.377500	-24	39	88	-65	-109	-33	15	-15	-21	4	-73	-65	-99	-14	-28	-59	-102	36	-83	-46	-107	-28	-98	-69	-69	-3	-102	-13	-75	-79	-148	-78	17	-1514	4089	-7750	25971	-5131	12707	-5378	-32231	-4095	11729	-6928	-5198	-4160	12379	-2682	-2846
0.378333	-25	37	93	-61	-111	-36	9	-18	-21	2	-74	-67	-96	-15	-27	-58	-102	37	-84	-31	-108	-23	-101	-70	-66	0	-101	-14	-75	-76	-148	-74	36	-1422	3966	-7544	27405	-4779	12474	-4746	-32325	-3646	11513	-7117	-4523	-3958	12562	-2612	-6367
0.379167	-29	38	87	-58	-111	-35	13	-15	-18	4	-74	-63	-98	-16	-26	-62	-103	33	-88	-34	-109	-22	-100	-69	-60	-3	-99	-15	-75	-73	-148	-77	6	-1325	3799	-7316	27755	-4414	12197	-4115	-32090	-3157	11262	-7287	-3892	-3687	12705	-2616	-7897
0.380000	-27	42	86	-61	-111	-34	8	-15	-19	2	-79	-65	-100	-16	-46	-57	-100	33	-83	-33	-105	-22	-99	-68	-66	-6	-102	-14	-73	-72	-145	-73	-130	-1216	3637	-7067	26815	-4043	11869	-3494	-31149	-2616	10971	-7437	-3295	-3341	12818	-2710	-8291
0.380833	-28	36	56	-61	-113	-34	12	-15	-22	5	-75	-66	-98	-17	-29	-60	-100	33	-85	-32	-103	-21	-101	-70	-64	-3	-98	-15	-73	-73	-147	-74	-264	-1095	3468	-6808	25047	-3643	11484	-2863	-29773	-2021	10634	-7546	-2392	-2935	12890	-2902	-11245
0.381667	-26	39	86	-62	-113	-36	5	-16	-23	1	-76	-70	-99	-17	-13	-60	-102	32	-86	-38	-107	-26	-103	-72	-67	-4	-104	-19	-78	-73	-150	-79	-739	-962	3295	-6536	23881	-3233	11044	-2261	-27530	-1383	10246	-7656	-1488	-2463	12923	-3210	-12230
0.382500	-27	28	82	-65	-112	-36	9	-16	-22	1	-75	-68	-99	-23	-29	-61	-102	29	-87	-38	-102	-23	-102	-73	-65	-1	-100	-17	-76	-75	-149	-75	-902	-807	3123	-6253	20679	-2802	10556	-1683	-24743	-690	9792	-7721	-2468	-1921	12913	-3647	-14554
0.383333	-28	39	88	-63	-113	-30	15	-14	-21	3	-75	-70	-99	-21	-31	-58	-103	35	-84	-38	-108	-22	-100	-70	-65	-1	-76	-18	-77	-73	-150	-75	-924	-634	2983	-5953	12924	-2356	10012	-1141	-22197	53	9275	-7760	-1257	-1322	12850	-4220	-11933
0.384167	-27	39	88	-64	-112	-38	11	-14	-17	2	-77	-65	-95	-17	-29	-61	-101	29	-83	-36	-87	-26	-104	-70	-64	-3	-100	-15	-76	-69	-149	-76	-1178	-445	2803	-5713	7281	-1901	9441	-655	-18941	840	8688	-7771	84	-667	12724	-4931	-12395
0.385000	-28	41	86	-61	-111	-36	9	-18	-19	5	-78	-69	-99	-19	-32	-61	-101	33	-86	-34	-110	-25	-104	-73	-66	-1	-102	-17	-74	-73	-152	-77	-880	-234	2663	-5475	650	-1435	8787	-216	-15689	1655	8016	-7751	1086	23	12529	-5770	-14423
0.385833	-27	51	88	-61	-113	-36	9	-12	-23	1	-76	-67	-99	-17	-28	-60	-103	34	-70	-34	-108	-25	-104	-69	-66	0	-101	-15	-72	-70	-145	-78	-880	-3	2541	-5278	-5271	-972	8111	149	-11355	2496	7264	-7703	2296	746	12265	-6731	-11616
0.386667	-26	40	84	-62	-107	-36	12	-13	-16	2	-76	-66	-96	-17	-27	-60	-99	32	-84	-33	-102	-22	-101	-70	-65	-1	-99	-13	-73	-72	-149	-77	-853	244	2440	-5129	-10437	-515	7406	447	-5708	3337	6440	-7622	3177	1477	11908	-7800	-12156
0.387500	-27	42	86	-61	-108	-33	12	-13	-15	4	-73	-65	-94	-15	-26	-56	-111	35	-83	-32	-101	-17	-100	-69	-65	1	-104	-12	-72	-68	-145	-73	-472	514	2359	-5039	-15355	-67	6673	653	1389	4164	5517	-7510	3231	2204	11457	-8955	-12330
0.388333	-29	42	90	-58	-105	-29	16	-9	-16	6	-72	-64	-97	-15	-27	-58	-98	35	-81	-29	-103	-19	-98	-70	-88	4	-95	-10	-73	-67	-125	-73	-459	795	2310	-5026	-21891	338	5919	766	7645	4965	4520	-7361	4104	2909	10890	-10194	-8195
0.389167	-23	43	87	-60	-109	-36	12	-12	-22	3	-74	-65	-85	-16	-31	-59	-101	35	-83	-31	-108	-22	-100	-69	-66	0	-100	-14	-72	-69	-146	-77	-592	1085	2283	-5107	-25219	696	5159	779	11652	5703	3444	-7177	5066	3588	10208	-11470	-5980
0.390000	-24	55	85	-58	-107	-35	12	-11	-15	3	-51	-66	-96	-19	-31	-59	-102	30	-85	-31	-105	-22	-100	-69	-65	-3	-101	-15	-74	-70	-153	-80	-828	1381	2285	-5277	-25579	995	4397	708	14856	6371	2299	-6941	5084	4209	9402	-12757	-9179
0.390833	-30	39	85	-61	-110	-38	9	-16	-21	1	-78	-68	-97	-18	-33	-61	-99	30	-85	-40	-105	-24	-99	-68	-66	-3	-101	-14	-91	-69	-148	-78	-854	1682	2315	-5538	-25265	1224	3643	486	17518	6947	1100	-6665	4690	4774	8482	-14016	-5482
0.391667	-28	42	85	-61	-111	-35	35	-10	-18	5	-76	-64	-96	-16	-32	-58	-103	35	-87	-34	-107	-23	-101	-69	-66	-1	-101	-16	-74	-73	-147	-76	-568	1979	2368	-5907	-25173	1366	2905	179	18811	7404	-126	-6340	4567	5271	7447	-15231	-5043
0.392500	-27	15	85	-60	-108	-32	11	-13	-19	5	-74	-65	-97	-18	-29	-53	-99	35	-84	-33	-105	-21	-100	-79	-56	0	-101	-16	-76	-70	-149	-77	-909	2275	2451	-6370	-24720	1407	2181	-232	19092	7728	-1372	-5947	4298	5680	6298	-16361	-5414
0.393333	-26	34	87	-59	-113	-35	13	8	-18	8	-72	-66	-97	-17	-28	-59	-100	37	-85	-34	-107	-23	-98	-69	-66	0	-98	-15	-73	-67	-147	-70	-1087	2561	2548	-6932	-24374	1342	1498	-747	18361	7906	-2609	-5559	4218	6019	5044	-17403	-3047
0.394167	-24	42	86	-59	-109	-33	13	-11	-19	7	-73	-62	-94	-17	-30	-57	-101	35	-84	-31	-105	-19	-101	-67	-63	0	-100	-15	-75	-68	-147	-75	-1192	2837	2669	-7577	-24107	1164	851	-1350	16628	7923	-3821	-5104	3897	6277	3703	-18314	-2703
0.395000	-5	43	89	-60	-110	-38	13	-13	-14	9	-56	-63	-96	-13	-28	-57	-99	37	-82	-31	-105	-19	-100	-66	-62	0	-99	-13	-73	-68	-132	-76	-1507	3101	2795	-8305	-22479	860	244	-2042	14984	7772	-4991	-4620	3460	6449	2299	-19085	-1622
0.395833	-23	59	91	-57	-107	-29	16	-13	-14	9	-70	-61	-93	-14	-29	-53	-97	39	-78	-31	-104	-15	-96	-67	-61	2	-99	-12	-81	-69	-145	-73	-1170	3348	2932	-9091	-20036	458	-311	-2803	13542	7449	-6079	-4118	1764	6546	861	-19709	-2371
0.396667	-22	45	92	-55	-110	-32	8	-12	-15	10	-70	-63	-96	-11	-27	-55	-97	34	-81	-32	-103	-21	-98	-66	-61	0	-97	-13	-70	-63	-144	-72	-679	3582	3066	-9928	-21163	-66	-835	-3639	11220	6956	-7085	-3606	537	6573	-593	-20172	750
0.397500	-22	51	88	-60	-109	-32	11	-15	-17	7	-73	-66	-97	-15	-30	-58	-101	39	-82	-33	-105	-18	-98	-67	-63	6	-100	-15	-74	-70	-148	-75	-1059	3794	3198	-10809	-18922	-703	-1302	-4527	10121	6316	-7973	-3108	-542	6538	-2036	-20486	3245
0.398333	-31	41	85	-62	-112	-39	9	-25	-25	4	-75	-66	-99	-18	-32	-63	-103	34	-87	-38	-110	-25	-105	-77	-57	-4	-102	-17	-77	-72	-152	-77	-291	3997	3315	-11703	-15309	-1434	-1734	-5423	9382	5496	-8739	-2634	-2364	6444	-3445	-20639	1036
0.399167	-31	39	82	-63	-114	-38	6	-21	-21	3	-78	-67	-99	-14	-27	-61	-105	33	-87	-36	-107	-25	-102	-72	-68	-7	-102	-17	-74	-73	-149	-76	322	4191	3440	-12596	-11294	-2222	-2117	-6344	8802	4570	-9353	-2195	-2845	6307	-4782	-20644	4618
0.400000	-24	39	107	-60	-122	-32	9	-16	-21	4	-77	-65	-97	-18	-34	-59	-101	35	-86	-35	-104	-23	-100	-69	-66	-5	-103	-16	-72	-74	-147	-74	527	4373	3537	-13441	-6957	-3096	-2463	-7269	8585	3521	-9831	-1824	-3035	6124	-6028	-20506	4773
0.400833	-28	40	82	-60	-110	-34	7	-13	-18	6	-76	-64	-96	-17	-34	-60	-103	34	-87	-36	-105	-24	-101	-68	-83	-4	-103	-16	-76	-74	-148	-77	570	4547	3636	-14317	-2229	-3997	-2782	-8188	8656	2381	-10145	-1536	-3965	5894	-7154	-20244	3798
0.401667	-26	42	73	-59	-110	-36	9	-15	-24	5	-76	-63	-99	-19	-29	-59	-101	35	-87	-35	-108	-23	-101	-70	-64	-6	-102	-17	-74	-90	-147	-74	748	4713	3711	-15115	-994	-4925	-3072	-9080	8196	1174	-10313	-1350	-3848	5627	-8145	-19861	4880
0.402500	-28	39	85	-60	-109	-34	9	-16	-18	5	-77	-64	-97	-18	-31	-59	-103	34	-88	-34	-104	-21	-100	-72	-65	-5	-98	-16	-73	-74	-147	-74	532	4875	3772	-15854	294	-5853	-3347	-9932	7156	-69	-10323	-1283	-3252	5311	-8984	-19376	7125
0.403333	-24	40	88	-62	-108	-80	6	-16	-15	4	-75	-64	-97	-16	-32	-58	-100	34	-87	-33	-104	-24	-99	-69	-64	-3	-101	-16	-75	-80	-146	-75	466	5031	3823	-16519	3078	-6759	-3607	-10734	5310	-1322	-10204	-1353	-3628	4950	-9656	-18796	2139
0.404167	-24	41	86	-62	-110	-33	8	-16	-19	5	-77	-61	-96	-24	-30	-59	-101	32	-88	-34	-110	-25	-100	-70	-65	-7	-100	-15	-72	-75	-147	-75	395	5185	3861	-17114	5139	-7621	-3864	-11479	3001	-2558	-9951	-1567	-4094	4531	-10162	-18137	2704
0.405000	-28	36	87	-61	-110	-35	7	-17	-21	-6	-79	-65	-99	-21	-33	-61	-99	33	-90	-36	-107	-27	-102	-70	-65	-5	-99	-18	-78	-77	-150	-77	485	5335	3891	-17609	5166	-8403	-4111	-12154	259	-3763	-9597	-1936	-3823	4080	-10497	-17418	3163
0.405833	-18	37	82	-60	-113	-39	6	-17	-18	2	-80	-65	-98	-21	-33	-60	-101	29	-91	-38	-113	-27	-104	-70	-67	-14	-103	-18	-75	-76	-151	-78	452	5483	3912	-18019	5010	-9139	-4372	-12771	-2377	-4905	-9153	-2451	-3345	3573	-10663	-16636	285
0.406667	-28	37	84	-63	-113	-68	7	-23	-22	3	-79	-66	-101	-24	-34	-46	-103	28	-90	-38	-109	-29	-104	-75	-66	-7	-105	-19	-78	-76	-151	-82	478	5617	3936	-18339	5077	-9757	-4630	-13313	-4831	-5961	-8638	-3115	-3145	3023	-10675	-15813	1915
0.407500	-32	38	82	-63	-113	-38	5	-19	-19	0	-81	-68	-98	-21	-34	-61	-105	20	-91	-40	-105	-26	-102	-72	-65	-1	-100	-17	-73	-73	-146	-75	445	5768	3962	-18560	5596	-10262	-4890	-13780	-6859	-6905	-8072	-3913	-2592	2440	-10530	-14945	2310
0.408333	-27	40	88	-60	-104	-32	10	-15	-25	5	-75	-65	-93	-19	-32	-61	-101	30	-86	-33	-104	-30	-99	-69	-63	0	-98	-14	-79	-75	-146	-76	53	5901	3991	-18696	7727	-10651	-5158	-14183	-8208	-7724	-7483	-4841	-1362	1821	-10270	-14045	1454
0.409167	-26	41	87	-59	-113	-35	12	-18	-19	4	-76	-66	-97	-19	-30	-61	-99	38	-84	-35	-104	-25	-102	-73	-63	-5	-99	-14	-75	-74	-148	-74	-186	6031	4024	-18745	11946	-10902	-5422	-14524	-8984	-8407	-6883	-5878	-989	1178	-9896	-13123	-112
0.410000	-28	40	87	-57	-109	-34	15	-18	-1	2	-77	-65	-95	-16	-30	-62	-101	30	-84	-32	-104	-25	-101	-70	-60	0	-97	-15	-73	-74	-147	-76	304	6151	4066	-18706	12385	-11035	-5688	-14802	-10532	-8935	-6295	-7014	-473	527	-9439	-12183	288
0.410833	-25	40	87	-60	-109	-34	15	-17	-18	3	-75	-66	-98	-17	-43	-62	-100	33	-85	-34	-107	-24	-100	-69	-66	-22	-102	-14	-75	-74	-146	-75	-151	6262	4118	-18598	12833	-11013	-5947	-15035	-11652	-9304	-5742	-8211	1131	-111	-8932	-11242	2603
0.411667	-28	33	85	-62	-110	-35	12	-16	-21	2	-76	-68	-96	-16	-29	-60	-102	29	-86	-35	-104	-24	-99	-70	-64	-5	-100	-16	-77	-72	-147	-76	-83	6363	4175	-18416	13554	-10864	-6190	-15221	-12383	-9499	-5231	-9440	1662	-724	-8404	-10318	-1345
0.412500	-25	38	88	-60	-107	-33	12	-18	-17	5	-76	-66	-93	-16	-29	-65	-97	30	-91	-34	-104	-22	-101	-72	-67	-4	-101	-15	-70	-69	-145	-75	-116	6455	4243	-18162	14116	-10583	-6414	-15372	-12597	-9525	-4780	-10676	2744	-1298	-7872	-9413	412
0.413333	-24	41	85	-63	-107	-35	13	-16	-16	6	-70	-66	-96	-17	-29	-58	-99	30	-85	-35	-107	-24	-100	-68	-63	0	-99	-12	-74	-72	-150	-72	0	6537	4321	-17853	14418	-10185	-6613	-15489	-11888	-9383	-4406	-11895	2833	-1823	-7387	-8530	-61
0.414167	-28	42	87	-59	-110	-35	13	-16	-18	7	-74	-69	-100	-18	-26	-57	-101	33	-79	-33	-103	-22	-100	-66	-62	1	-100	-13	-74	-72	-144	-70	398	6613	4400	-17507	14828	-9675	-6785	-15584	-10537	-9073	-4116	-13077	2275	-2287	-6967	-7703	-879
0.415000	-25	39	96	-60	-112	-38	16	-15	-17	8	-73	-67	-100	-21	-30	-60	-101	33	-85	-38	-110	-24	-100	-69	-64	0	-102	-17	-70	-67	-147	-75	835	6676	4478	-17103	11820	-9072	-6925	-15665	-9223	-8610	-3927	-14191	2218	-2682	-6647	-6952	788
0.415833	-25	38	86	-60	-108	-34	13	-18	-17	4	-75	-65	-98	-16	-29	-56	-99	35	-82	-29	-105	-19	-99	-67	-62	2	-99	-7	-74	-69	-147	-75	365	6738	4565	-16672	8671	-8374	-7034	-15730	-7590	-7992	-3833	-15207	2711	-3002	-6453	-6282	5276
0.416667	-22	45	88	-58	-108	-33	16	-21	-13	25	-70	-61	-93	-15	-26	-55	-95	36	-81	-31	-104	-19	-100	-65	-59	3	-100	-13	-72	-65	-145	-73	244	6792	4639	-16226	7735	-7606	-7102	-15793	-5907	-7252	-3855	-16118	2383	-3246	-6405	-5719	1990
0.417500	-26	37	87	-56	-108	-31	15	-15	-19	8	-74	-75	-98	-17	-29	-58	-103	33	-101	-33	-105	-21	-97	-68	-65	-1	-102	-15	-76	-69	-149	-79	85	6847	4709	-15752	7014	-6787	-7144	-15854	-3961	-6405	-3986	-16905	1942	-3426	-6526	-5296	3170
0.418333	-27	41	89	-58	-112	-56	12	-18	-21	7	-73	-64	-100	-16	-28	-55	-101	35	-84	-33	-108	-22	-104	-68	-66	0	-108	-17	-73	-69	-147	-75	195	6902	4767	-15278	5326	-5937	-7149	-15915	-1895	-5472	-4223	-17554	1830	-3543	-6814	-4965	6063
0.419167	-24	40	87	-58	-109	-32	12	-15	-22	6	-73	-68	-98	-15	-29	-39	-100	34	-83	-31	-107	-21	-100	-68	-65	0	-101	-14	-75	-67	-151	-76	469	6962	4818	-14809	3162	-5073	-7135	-15983	-111	-4476	-4572	-18061	1885	-3611	-7280	-4813	4426
0.420000	-24	42	88	-59	-109	-33	8	-17	-23	7	-74	-62	-95	-15	-29	-57	-101	34	-84	-33	-107	-19	-100	-69	-67	-1	-104	-13	-75	-60	-149	-74	507	7033	4850	-14344	1136	-4216	-7109	-16070	1548	-3453	-5030	-18421	1818	-3644	-7914	-4803	6913
0.420833	-29	40	86	-59	-110	-32	12	-14	-21	8	-73	-62	-95	-8	-28	-60	-73	38	-85	-34	-107	-21	-100	-68	-64	0	-100	-15	-73	-66	-147	-74	607	7109	4863	-13937	-608	-3390	-7085	-16177	3152	-2426	-5584	-18634	1734	-3656	-8694	-4969	7579
0.421667	-26	47	89	-63	-110	-32	12	-14	-18	6	-74	-63	-94	-12	-28	-55	-98	37	-83	-32	-103	-19	-100	-66	-65	0	-102	-14	-74	-67	-148	-73	804	7200	4858	-13545	-1888	-2609	-7070	-16311	4541	-1444	-6225	-18712	1858	-3674	-9616	-5295	7428
0.422500	-26	40	86	-58	-111	-32	11	-14	-15	7	-73	-64	-96	-15	-28	-58	-101	35	-85	-35	-105	-27	-102	-66	-65	-1	-102	-14	-73	-68	-147	-74	765	7303	4829	-13206	-1732	-1904	-7085	-16480	5871	-538	-6940	-18656	1368	-3711	-10635	-5783	6743
0.423333	-22	41	85	-59	-111	-35	11	-13	-19	5	-76	-67	-97	-16	-30	-57	-103	30	-85	-32	-105	-25	-101	-67	-70	-13	-101	-17	-75	-74	-149	-78	1324	7422	4771	-12933	-4603	-1290	-7121	-16695	5766	257	-7716	-18486	557	-3787	-11727	-6432	6575
0.424167	-30	37	84	-64	-114	-41	7	-18	-22	5	-77	-65	-98	-17	-32	-58	-102	33	-86	-45	-107	-24	-103	-67	-64	-3	-101	-16	-74	-72	-150	-76	1024	7553	4684	-12708	-8081	-779	-7209	-16948	5344	920	-8536	-18206	1770	-3908	-12853	-7212	11168
0.425000	-29	38	85	-61	-110	-38	7	-17	-18	4	-75	-66	-100	-19	-31	-61	-102	33	-85	-34	-108	-24	-99	-67	-64	-1	-100	-18	-69	-74	-150	-78	997	7706	4570	-12561	-9291	-389	-7343	-17250	5183	1428	-9394	-17837	1258	-4094	-13981	-8116	7921
0.425833	-25	39	82	-61	-113	-36	9	-15	-21	4	-76	-66	-90	-15	-29	-58	-100	33	-86	-40	-104	-26	-100	-68	-66	-3	-103	-16	-76	-73	-148	-78	1175	7875	4421	-12492	-10709	-128	-7542	-17607	4394	1754	-10261	-17404	946	-4346	-15064	-9113	9653
0.426667	-26	38	87	-62	-112	-34	10	-15	-21	5	-75	-64	-97	7	-31	-59	-99	34	-84	-34	-103	-24	-101	-67	-65	-4	-100	-17	-75	-76	-151	-77	1200	8060	4240	-12501	-11270	-3	-7796	-18020	3409	1868	-11125	-16910	895	-4669	-16082	-10175	10184
0.427500	-27	42	86	-62	-111	-33	11	-15	-18	5	-72	-65	-95	-13	-27	-57	-99	35	-83	-33	-103	-21	-98	-69	-64	-3	-98	-16	-72	-69	-145	-74	1073	8259	4018	-12595	-10717	-18	-8106	-18459	2378	1783	-11961	-16391	695	-5058	-16987	-11264	8707
0.428333	-26	43	88	-56	-108	-25	13	-11	-17	9	-70	-62	-97	-14	-27	-59	-100	33	-84	-32	-110	-16	-100	-65	-65	1	-97	-16	-72	-70	-133	-72	1462	8473	3750	-12772	-11617	-174	-8469	-18979	778	1487	-12758	-15858	73	-5521	-17766	-12367	8533
0.429167	-23	43	87	-59	-108	-31	15	-12	-16	5	-72	-63	-88	-11	-28	-57	-100	34	-82	-15	-102	-23	-99	-65	-66	-1	-99	-15	-72	-72	-147	-75	1414	8704	3440	-13020	-12245	-468	-8871	-19524	-1163	988	-13490	-15337	487	-6035	-18384	-13429	11686
0.430000	-26	41	87	-59	-105	-29	13	-12	-10	7	-73	-64	-93	-14	-29	-58	-96	35	-85	-32	-103	-22	-99	-72	-61	0	-98	-13	-81	-69	-145	-74	1341	8945	3082	-13364	-9396	-884	-9297	-20091	-3246	293	-14191	-14825	191	-6588	-18830	-14418	8646
0.430833	-24	43	85	-59	-107	-32	10	-14	-16	5	-76	-66	-114	-15	-30	-61	-96	29	-58	-30	-101	-21	-100	-66	-63	-1	-99	-15	-75	-73	-145	-74	1061	9193	2691	-13762	-5011	-1412	-9742	-20682	-5116	-568	-14804	-14348	-386	-7161	-19098	-15304	5913
0.431667	-27	40	86	-63	-110	-32	20	-18	-21	4	-75	-65	-97	-17	-31	-61	-102	29	-87	-36	-109	-27	-103	-69	-66	-5	-107	-17	-75	-79	-148	-79	824	9446	2258	-14228	-1175	-2047	-10193	-21276	-6966	-1580	-15342	-13916	-252	-7739	-19203	-16060	7631
0.432500	-30	38	82	-62	-113	-39	7	-21	-19	0	-76	-70	-99	-18	-32	-62	-108	30	-85	-33	-103	-24	-105	-85	-69	0	-99	-18	-75	-75	-147	-78	683	9708	1798	-14738	1981	-2745	-10625	-21849	-9027	-2690	-15792	-13528	-276	-8294	-19139	-16647	4309
0.433333	-26	35	85	-62	-114	-35	8	-15	-16	-10	-75	-68	-93	-16	-29	-60	-104	30	-87	-33	-130	-27	-104	-70	-66	-4	-100	-16	-75	-73	-153	-79	575	9965	1328	-15296	4892	-3513	-11040	-22387	-10835	-3870	-16172	-13184	-783	-8816	-18921	-17052	3522
0.434167	-24	40	87	-59	-111	-34	9	-15	-16	6	-75	-65	-73	-16	-31	-59	-122	30	-86	-32	-105	-24	-99	-67	-66	-1	-100	-15	-74	-72	-149	-78	466	10219	867	-15879	7174	-4302	-11417	-22870	-12360	-5074	-16494	-12882	-782	-9278	-18607	-17255	2585
0.435000	-22	39	88	-60	-110	-44	11	-18	-18	3	-74	-65	-94	-13	-29	-61	-100	32	-85	-32	-107	-24	-104	-74	-63	0	-100	-13	-75	-70	-149	-75	36	10453	432	-16481	9159	-5112	-11764	-23281	-13476	-6267	-16731	-12619	-560	-9670	-18197	-17231	696
0.435833	-23	44	87	-58	-108	-34	15	-14	-13	6	-73	-64	-97	-15	-27	-60	-99	35	-82	-43	-103	-21	-99	-67	-63	1	-98	-13	-68	-68	-144	-74	-439	10662	55	-17090	12379	-5901	-12073	-23601	-13538	-7410	-16939	-12383	-1000	-9964	-17739	-16984	-517
0.436667	-22	44	89	-57	-108	-32	12	-16	-17	5	-73	-63	-92	-11	-28	-58	-98	36	-84	-32	-98	-21	-100	-68	-65	0	-99	-24	-73	-72	-153	-75	20	10847	-240	-17701	13200	-6672	-12360	-23814	-13797	-8453	-17120	-12167	-2199	-10163	-17272	-16515	-3027
0.437500	-25	40	87	-59	-111	-38	11	-15	-17	5	-72	-65	-95	-15	-29	-62	-102	33	-87	-38	-105	-26	-102	-69	-66	-1	-101	-15	-75	-69	-148	-77	-436	10999	-427	-18308	11504	-7388	-12618	-23903	-14295	-9356	-17311	-11959	-806	-10256	-16832	-15830	322
0.438333	-28	38	87	-63	-107	-38	11	-17	-23	2	-76	-68	-97	-16	-28	-59	-100	30	-90	-52	-101	-23	-100	-73	-67	-5	-102	-10	-74	-70	-148	-77	-816	11121	-494	-18888	11920	-8033	-12857	-23862	-13430	-10094	-17462	-11734	-968	-10232	-16447	-14927	-2663
0.439167	-28	39	86	-60	-113	-45	12	-17	-18	6	-74	-65	-97	-4	-30	-72	-98	30	-88	-35	-104	-24	-102	-70	-64	-1	-100	-15	-74	-74	-150	-77	-584	11216	-405	-19436	11188	-8594	-13099	-23670	-12279	-10643	-17645	-11485	-1428	-10104	-16145	-13845	-3626
0.440000	-27	37	95	-59	-113	-38	9	-16	-18	0	-79	-69	-99	-19	-31	-61	-102	29	-91	-36	-108	-26	-103	-73	-66	0	-108	3	-75	-72	-149	-80	-786	11286	-167	-19958	10764	-9060	-13347	-23332	-10564	-10997	-17869	-11203	-1675	-9877	-15957	-12595	-2738
0.440833	-30	37	84	-66	-116	-39	9	-21	-23	1	-77	-67	-97	-19	-35	-59	-101	33	-88	-39	-107	-25	-102	-74	-63	-3	-101	-17	-74	-70	-148	-77	-960	11353	273	-20438	10825	-9430	-13623	-22835	-8180	-11136	-18115	-10867	-2002	-9551	-15896	-11212	-4954
0.441667	-23	41	88	-63	-111	-34	9	-15	-21	5	-33	-66	-100	-18	-28	-59	-100	33	-87	-34	-108	-22	-101	-69	-66	-4	-102	-18	-76	-78	-150	-76	-747	11417	867	-20882	9258	-9690	-13941	-22193	-5452	-11076	-18407	-10472	-2718	-9158	-15966	-9731	-6275
0.442500	-27	41	84	-62	-111	-36	10	-14	-18	5	-72	-62	-100	-16	-28	-84	-104	34	-86	-35	-94	-23	-102	-72	-66	-1	-99	-15	-74	-69	-150	-77	-958	11508	1634	-21288	5294	-9852	-14304	-21414	-2286	-10828	-18734	-10014	-1766	-8703	-16178	-8182	-3269
0.443333	-30	40	89	-59	-111	-34	5	-15	-18	6	-75	-66	-98	-17	-31	-58	-99	35	-86	-33	-104	-33	-99	-69	-64	-3	-99	-15	-76	-70	-148	-75	-1141	11634	2548	-21658	3470	-9912	-14741	-20494	1142	-10409	-19099	-9494	-1327	-8206	-16517	-6596	-4215
0.444167	-26	39	85	-61	-111	-34	19	-17	-18	4	-74	-63	-100	-16	-30	-60	-101	34	-87	-32	-105	-24	-101	-72	-66	-5	-100	-15	-72	-72	-144	-76	-1160	11816	3586	-21989	2623	-9878	-15239	-19469	4466	-9852	-19490	-8894	-1132	-7687	-16981	-5016	-7205
0.445000	-29	41	85	-62	-111	-32	11	-16	-17	5	-75	-66	-97	-18	-34	-63	-102	32	-87	-34	-105	-23	-100	-69	-64	-3	-100	-16	-74	-69	-151	-77	-1058	12075	4707	-22290	1138	-9759	-15802	-18337	7860	-9174	-19899	-8237	-545	-7164	-17539	-3478	-4047
0.445833	-28	38	85	-60	-109	-35	9	-16	-21	3	-76	-64	-98	-35	-30	-60	-100	30	-90	-33	-108	-24	-101	-72	-66	-6	-101	-17	-75	-72	-149	-77	-860	12424	5875	-22559	-507	-9568	-16436	-17121	10399	-8424	-20310	-7516	-258	-6660	-18171	-2020	-5555
0.446667	-27	39	84	-81	-111	-33	10	-16	-17	6	-74	-67	-97	-17	-32	-62	-102	33	-87	-33	-108	-25	-102	-67	-65	-3	-105	-16	-75	-72	-150	-76	-810	12868	7060	-22807	-1890	-9312	-17114	-15847	12154	-7626	-20691	-6750	-238	-6180	-18839	-666	-5990
0.447500	-27	41	87	-61	-111	-33	10	-14	-22	6	-72	-64	-97	-17	-29	-58	-97	35	-86	-32	-101	-23	-99	-65	-65	0	-99	-17	-72	-68	-147	-73	-547	13428	8176	-23048	-3332	-9008	-17831	-14542	13096	-6820	-21032	-5948	-134	-5744	-19514	550	-4993
0.448333	-25	37	87	-60	-108	-33	11	-14	-18	6	-73	-64	-97	-15	-32	-61	-104	33	-88	-33	-110	-23	-99	-70	-64	0	-99	-16	-73	-66	-151	-76	-97	14089	9195	-23252	-4746	-8674	-18571	-13234	13250	-6041	-21319	-5124	-153	-5363	-20180	1612	-5848
0.449167	-24	39	88	-60	-109	-35	9	-18	-23	7	-74	-68	-98	-21	-26	-59	-102	34	-85	-31	-105	-26	-98	-66	-62	0	-98	-15	-76	-70	-150	-73	-227	14850	10062	-23466	-5211	-8309	-19298	-11943	13225	-5309	-21523	-4289	-597	-5026	-20781	2483	-5323
0.450000	-25	37	88	-61	-110	-34	12	-16	-17	8	-70	-64	-96	-17	-30	-59	-99	40	-85	-34	-105	-26	-99	-69	-55	2	-97	-15	-73	-63	-151	-73	219	15693	10720	-23676	-6749	-7944	-20003	-10707	12158	-4643	-21626	-3458	-2120	-4758	-21295	3155	-6532
0.450833	-25	39	87	-58	-109	-36	13	-15	6	7	-72	-66	-95	-18	-30	-59	-99	34	-82	-34	-105	-23	-100	-68	-64	0	-99	-16	-73	-73	-148	-74	374	16602	11143	-23896	-11434	-7571	-20652	-9528	9094	-4062	-21627	-2650	-1496	-4537	-21711	3620	-3217
0.451667	-25	40	88	-61	-115	-38	11	-15	-18	6	-72	-66	-95	-16	-29	-58	-101	35	-85	-32	-104	-24	-100	-68	-65	-1	-101	-13	-73	-72	-147	-75	-142	17549	11282	-24123	-12698	-7209	-21225	-8426	6481	-3579	-21505	-1877	-1118	-4369	-21992	3879	-3153
0.452500	-24	39	89	-61	-109	-34	15	-14	-21	4	-70	-66	-94	-15	-29	-60	-100	38	-83	-31	-105	-22	-100	-68	-62	0	-98	-13	-73	-69	-148	-77	-101	18518	11131	-24368	-13564	-6860	-21694	-7429	3586	-3188	-21265	-1158	-1281	-4250	-22139	3923	-4816
0.453333	-24	39	86	-60	-111	-35	12	-16	-16	9	-74	-66	-92	-16	-27	-59	-96	28	-85	-24	-104	-23	-99	-69	-63	-4	-99	-14	-70	-69	-147	-74	-329	19469	10669	-24628	-12993	-6535	-22038	-6544	1141	-2898	-20910	-506	-1034	-4169	-22131	3773	-2487
0.454167	-27	39	90	-15	-108	-33	16	-13	-17	8	-72	-62	-97	-11	-27	-58	-104	34	-84	-32	-102	-21	-98	-66	-64	-1	-96	-12	-74	-70	-147	-75	-595	20358	9917	-24896	-10977	-6234	-22240	-5788	-786	-2697	-20452	73	-576	-4115	-21972	3427	-3365
0.455000	-24	42	91	-58	-108	-32	18	-15	-14	6	-70	-64	-95	-13	-27	-53	-99	37	-82	-26	-102	-19	-97	-58	-65	0	-98	-10	-70	-67	-143	-70	-453	21156	8891	-25175	-8603	-5960	-22286	-5163	-2642	-2575	-19898	559	-1032	-4087	-21670	2906	-4535
0.455833	-23	40	87	-56	-107	-32	18	-13	-14	5	-73	-65	-90	-22	-26	-59	-100	34	-82	-31	-101	-22	-98	-66	-63	1	-97	-10	-70	-66	-145	-74	-633	21822	7628	-25455	-8491	-5718	-22167	-4671	-4279	-2511	-19290	946	-218	-4071	-21235	2230	-1858
0.456667	-21	43	92	-64	-105	-34	12	-15	-18	7	-73	-65	-93	-16	-26	-59	-98	37	-81	-31	-102	-25	-95	-68	-62	0	-100	-12	-75	-70	-147	-78	-919	22327	6171	-25739	-6016	-5508	-21877	-4307	-5134	-2509	-18609	1210	1369	-4066	-20685	1413	-911
0.457500	-27	39	87	-66	-111	-35	12	-19	-21	4	-75	-69	-98	-18	-19	-61	-103	33	-90	-34	-108	-25	-102	-70	-66	4	-99	-12	-73	-70	-148	-75	-866	22642	4559	-26016	-1465	-5330	-21415	-4080	-5806	-2537	-17920	1371	2883	-4059	-20040	486	-5001
0.458333	-28	40	88	-60	-113	-38	10	-19	-21	3	-76	-69	-98	-16	-30	-62	-110	33	-84	-19	-108	-23	-102	-72	-67	-3	-100	-14	-77	-73	-149	-75	-988	22762	2857	-26286	2307	-5171	-20794	-3969	-5857	-2580	-17237	1403	3246	-4051	-19322	-528	-1802
0.459167	-24	37	111	-60	-111	-36	19	-15	-18	3	-74	-67	-99	-16	-32	-61	-100	36	-87	-34	-108	-25	-101	-86	-65	-3	-100	-13	-77	-75	-148	-74	-905	22651	1130	-26521	4364	-5041	-20031	-3970	-6035	-2626	-16588	1315	3007	-4034	-18548	-1611	-1745
0.460000	-28	40	89	-61	-111	-32	13	-17	-21	3	-74	-66	-105	-18	-29	-60	-102	34	-87	-28	-108	-26	-102	-70	-60	-3	-101	-14	-76	-70	-148	-78	-861	22319	-568	-26743	5662	-4933	-19139	-4062	-6406	-2668	-15988	1128	2905	-4017	-17761	-2735	-2621
0.460833	-28	41	92	-59	-112	-35	12	-16	-22	6	-75	-100	-99	-17	-29	-60	-100	35	-84	-36	-105	-23	-100	-72	-65	-1	-98	-14	-81	-66	-147	-74	-762	21759	-2186	-26942	6281	-4839	-18139	-4254	-6550	-2692	-15467	753	2566	-3999	-16972	-3880	-456
0.461667	-27	41	88	-59	-109	-32	11	-15	-18	5	-76	-62	-96	-16	-29	-51	-103	40	-82	-30	-105	-24	-100	-69	-65	1	-99	-12	-73	-69	-147	-77	-715	20985	-3676	-27115	6391	-4781	-17051	-4520	-6686	-2692	-15028	285	2179	-3982	-16213	-5037	-959
0.462500	-27	43	89	-61	-124	-32	12	-14	-21	5	-74	-63	-96	-21	-27	-59	-100	33	-86	-32	-104	-24	-100	-69	-65	0	-100	-12	-74	-68	-145	-75	-999	20008	-5026	-27279	7149	-4737	-15912	-4843	-6606	-2670	-14692	-314	2131	-3975	-15498	-6188	-927
0.463333	-27	39	88	-60	-108	-30	13	-15	-21	5	-73	-65	-94	-16	-28	-60	-102	33	-85	-32	-104	-23	-98	-70	-64	1	-98	-13	-74	-67	-148	-78	-688	18845	-6211	-27412	7821	-4710	-14747	-5215	-6485	-2624	-14456	-1025	1053	-3987	-14843	-7336	-1654
0.464167	-24	40	87	-59	-108	-63	11	-15	-22	3	-76	-66	-98	-19	-29	-61	-100	34	-86	-32	-105	-26	-96	-70	-63	4	-99	-14	-75	-69	-148	-75	-273	17552	-7214	-27543	4237	-4710	-13577	-5631	-7838	-2560	-14322	-1856	895	-4024	-14262	-8460	675
0.465000	-27	39	85	-63	-113	-35	11	-16	-18	1	-78	-66	-99	-22	-32	-65	-104	32	-90	-36	-107	-19	-100	-72	-65	-1	-104	-19	-76	-72	-151	-80	-803	16103	-8049	-27676	2794	-4732	-12437	-6075	-8318	-2488	-14287	-2790	1097	-4075	-13769	-9550	1825
0.465833	-30	28	82	-64	-112	-28	9	-19	-24	-1	-81	-73	-101	-24	-32	-64	-104	33	-88	-36	-108	-28	-103	-74	-65	-4	-103	-18	-77	-73	-152	-82	-459	14588	-8719	-27805	1417	-4766	-11347	-6546	-8469	-2407	-14319	-3817	518	-4164	-13360	-10608	-904
0.466667	-28	34	86	-64	-113	-35	11	-16	-22	2	-76	-67	-99	-19	-32	-60	-104	30	-81	-36	-109	-28	-110	-72	-67	-5	-101	-16	-77	-70	-150	-79	-451	12998	-9257	-27950	556	-4833	-10330	-7024	-7772	-2339	-14423	-4922	461	-4287	-13040	-11620	1848
0.467500	-26	38	87	-61	-113	-34	10	-15	-21	4	-74	-68	-99	-21	-29	-59	-100	35	-86	-31	-108	-25	-101	-70	-62	0	-81	-16	-77	-69	-149	-76	-488	11375	-9693	-28117	-149	-4920	-9404	-7516	-6791	-2281	-14571	-6098	510	-4453	-12805	-12591	1927
0.468333	-26	41	88	-59	-109	-34	11	-14	-15	6	-73	-66	-95	-16	-28	-66	-97	34	-85	-31	-100	-24	-104	-72	-60	0	-99	-15	-74	-70	-150	-75	-313	9730	-10072	-28316	-427	-5039	-8600	-8023	-5956	-2258	-14750	-7324	73	-4656	-12650	-13527	1334
0.469167	-22	43	88	-59	-109	-36	12	-13	-15	7	-73	-65	-95	-16	-28	-60	-97	34	-84	-31	-104	-23	-102	-66	-62	0	-98	-16	-73	-69	-148	-77	-135	8095	-10431	-28549	-3254	-5183	-7927	-8535	-5274	-2280	-14942	-8595	-60	-4899	-12568	-14420	3245
0.470000	-26	41	86	-59	-109	-33	16	-15	-17	3	-75	-64	-96	-16	-27	-58	-99	32	-84	-32	-103	-24	-105	-70	-67	-5	-98	-15	-75	-70	-148	-77	-292	6478	-10800	-28815	-4402	-5358	-7389	-9072	-4383	-2348	-15120	-9888	-23	-5186	-12554	-15264	6400
0.470833	-28	56	91	-59	-110	-34	11	-17	-17	6	-72	-67	-84	-18	-30	-60	-103	28	-84	-31	-104	-24	-102	-68	-63	-26	-101	-14	-72	-69	-147	-80	-177	4894	-11251	-29116	-3166	-5565	-6996	-9593	-3759	-2474	-15274	-11178	-264	-5489	-12596	-16058	2655
0.471667	-29	40	88	-60	-105	-34	11	-15	-22	5	-74	-68	-95	-16	-28	-60	-104	33	-85	-42	-105	-21	-101	-69	-64	-5	-103	-15	-73	-69	-148	-76	-163	3349	-11728	-29455	-1805	-5808	-6762	-10140	-2527	-2664	-15393	-12444	-639	-5832	-12683	-16798	4397
0.472500	-28	38	85	-60	-109	-36	11	-31	-22	6	-72	-68	-98	-18	-31	-61	-101	27	-86	-33	-107	-26	-102	-68	-63	-1	-99	-15	-61	-52	-149	-78	2	1839	-12343	-29827	-1286	-6085	-6655	-10705	-1250	-2922	-15460	-13669	-625	-6191	-12813	-17478	5428
0.473333	-27	40	85	-62	-111	-38	12	-16	-19	3	-75	-68	-99	-21	-32	-63	-99	28	-87	-33	-108	-25	-103	-69	-67	-6	-102	-17	-77	-72	-150	-79	-115	366	-13066	-30218	-1037	-6402	-6695	-11288	-211	-3253	-15479	-14830	-427	-6560	-12977	-18102	3363
0.474167	-24	36	82	-65	-112	-38	9	-18	-27	7	-74	-69	-98	-19	-31	-62	-100	30	-84	-33	-107	-26	-101	-67	-65	-3	-96	-14	-76	-75	-149	-76	-74	-1068	-13903	-30617	-930	-6749	-6866	-11881	977	-3649	-15437	-15909	-745	-6966	-13163	-18645	4260
0.475000	-28	40	89	-60	-110	-34	13	-12	-38	7	-73	-66	-97	-17	-28	-58	-100	34	-85	-31	-107	-24	-98	-68	-65	-1	-99	-15	-76	-72	-146	-76	-156	-2464	-14841	-31020	-768	-7148	-7154	-12493	1827	-4118	-15346	-16890	-1012	-7370	-13373	-19112	3353
0.475833	-28	41	88	-63	-105	-32	15	-12	-18	10	-75	-62	-95	-13	-25	-57	-101	34	-81	-28	-103	-21	-98	-67	-62	0	-96	-11	-73	-66	-145	-78	-440	-3828	-15863	-31414	-52	-7590	-7551	-13136	2457	-4658	-15207	-17751	-878	-7778	-13606	-19488	2224
0.476667	-24	45	93	-55	-109	-31	13	-12	-15	10	-68	-63	-98	-15	-27	-56	-96	35	-77	-28	-105	-23	-98	-64	-57	1	-97	-14	-73	-69	-147	-75	-107	-5167	-16946	-31784	1572	-8085	-8033	-13795	3798	-5267	-15035	-18484	-1633	-8194	-13860	-19772	313
0.477500	-38	41	89	-58	-113	-33	11	-13	-24	10	-86	-64	-97	-15	-28	-59	-102	32	-83	-30	-109	-23	-102	-72	-66	-3	-129	-14	-73	-69	-147	-79	540	-6499	-18064	-32126	-1033	-8634	-8590	-14475	4087	-5935	-14840	-19076	-1838	-8616	-14132	-19959	733
0.478333	-29	38	87	-60	-112	-34	11	-15	-18	4	-74	-50	-98	-15	-32	-61	-101	12	-86	-31	-103	-23	-100	-72	-64	-1	-99	-12	-74	-70	-150	-78	-87	-7812	-19167	-32428	-2403	-9238	-9187	-15164	5241	-6636	-14626	-19515	-1048	-9047	-14420	-20041	3325
0.479167	-28	40	88	-58	-111	-35	13	-14	-21	7	-72	-64	-98	-15	-28	-59	-104	33	-81	-28	-112	-23	-99	-72	-64	-3	-98	-9	-74	-68	-148	-76	47	-9099	-20220	-32629	-2962	-9887	-9807	-15858	6727	-7417	-14417	-19804	-1485	-9483	-14727	-20023	-722
0.480000	-29	43	87	-57	-111	-33	12	-14	-18	6	-82	-62	-98	-16	-29	-59	-101	12	-96	-29	-107	-22	-98	-68	-65	-4	-100	-11	-72	-68	-148	-78	5	-10357	-21187	-32688	-3475	-10601	-10430	-16549	7818	-8228	-14213	-19942	-1424	-9942	-15057	-19903	124
0.480833	-27	41	86	-57	-109	-32	17	-14	-18	6	-74	-64	-98	-14	-29	-59	-98	35	-84	-32	-107	-22	-101	-68	-65	-1	-101	-12	-68	-69	-144	-75	142	-11570	-22032	-32733	-3167	-11364	-11040	-17249	9593	-9077	-14034	-19941	-1067	-10420	-15397	-19689	-348
0.481667	-32	40	85	-57	-111	-33	10	-16	-19	6	-73	-67	-99	-17	-32	-62	-105	30	-86	-32	-107	-23	-100	-69	-65	-1	-101	-13	-77	-69	-149	-79	277	-12737	-22734	-32738	-2243	-12199	-11615	-17935	11763	-9955	-13886	-19812	-834	-10931	-15750	-19398	-1168
0.482500	-32	37	85	-59	-112	-36	10	-17	-25	5	-78	-72	-99	-17	-30	-63	-103	35	-84	-31	-105	-23	-101	-68	-63	-6	-101	-14	-74	-68	-139	-76	454	-13861	-23267	-32750	-4249	-13087	-12126	-18585	13579	-10855	-13778	-19567	-942	-11474	-16100	-19033	-342
0.483333	-30	40	86	-61	-111	-33	12	-15	-19	3	-74	-65	-97	-14	-19	-59	-101	36	-85	-33	-83	-23	-99	-70	-66	-1	-102	-13	-72	-69	-148	-78	286	-14854	-23621	-32757	-6101	-14028	-12563	-19209	15715	-11771	-13713	-19230	-884	-12065	-16459	-18617	3561
0.484167	-25	40	86	-57	-110	-33	20	-17	-23	7	-73	-67	-98	-15	-29	-61	-102	37	-84	-30	-107	-23	-102	-70	-65	-1	-105	-15	-75	-65	-147	-76	543	-15763	-23790	-32749	-5765	-15015	-12910	-19790	17428	-12704	-13696	-18820	-1414	-12712	-16814	-18164	90
0.485000	-27	41	84	-58	-113	-36	12	-17	-21	6	-74	-65	-99	-15	-29	-56	-102	36	-84	-34	-108	-25	-102	-68	-65	0	-101	-15	-74	-68	-146	-76	374	-16543	-23778	-32754	-5151	-16043	-13177	-20319	18931	-13648	-13718	-18360	-1878	-13392	-17144	-17696	-174
0.485833	-27	39	88	-58	-114	-35	3	-14	-24	3	-76	-67	-100	-17	-32	-58	-103	37	-86	-33	-105	-24	-101	-73	-64	-3	-102	-16	-74	-69	-150	-77	414	-17193	-23600	-32746	-4850	-17101	-13287	-20787	20131	-14592	-13778	-17881	-2166	-14165	-17445	-17235	1571
0.486667	-29	39	86	-59	-109	-39	9	-18	-16	5	-75	-68	-96	-18	-28	-61	-102	36	-85	-24	-108	-25	-102	-70	-65	-1	-82	-15	-76	-70	-147	-76	456	-17687	-23277	-32717	-4516	-18184	-13301	-21192	20652	-15529	-13868	-17406	-2139	-14972	-17699	-16793	-742
0.487500	-26	43	79	-59	-111	-33	13	-14	-17	7	-66	-66	-96	-16	-26	-60	-100	37	-85	-32	-102	-23	-99	-52	-62	1	-98	-14	-70	-63	-145	-74	464	-18020	-22836	-32602	-4419	-19264	-13192	-21513	20796	-16457	-13975	-16951	-2225	-15830	-17898	-16393	437
0.488333	-27	43	89	-56	-108	-33	20	-15	-18	7	-72	-64	-94	-13	-27	-57	-96	39	-83	-30	-103	-21	-98	-69	-63	0	-96	-14	-68	-66	-145	-70	336	-18188	-22315	-32506	-4439	-20333	-12973	-21762	20556	-17368	-14093	-16552	-2312	-16743	-18027	-16056	178
0.489167	-27	41	87	-57	-109	-36	15	-14	-15	5	-72	-67	-94	-13	-29	-61	-104	35	-86	-33	-102	-26	-99	-68	-64	-8	-96	-17	-72	-69	-145	-76	118	-18188	-21753	-32405	-3340	-21368	-12643	-21929	20059	-18254	-14201	-16223	-1746	-17706	-18075	-15788	-387
0.490000	-27	42	87	-58	-111	-35	12	-14	-21	1	-77	-92	-97	-27	-31	-62	-103	34	-87	-34	-105	-23	-103	-73	-69	-3	-101	-16	-73	-69	-147	-76	73	-18033	-21177	-32335	-154	-22347	-12208	-22019	19515	-19109	-14295	-15981	-1773	-18695	-18026	-15612	-1110
0.490833	-30	38	84	-63	-92	-39	12	-18	-26	3	-77	-69	-98	-16	-30	-62	-101	33	-88	-36	-108	-23	-99	-65	-66	-1	-97	-16	-69	-69	-147	-74	758	-17727	-20638	-32289	-523	-23252	-11685	-22018	17170	-19926	-14351	-15827	-2251	-19696	-17873	-15520	-2004
0.491667	-26	42	86	-59	-108	-39	12	-15	-18	0	-65	-69	-95	-16	-29	-68	-101	33	-87	-34	-105	-50	-102	-70	-66	-1	-98	-19	-70	-73	-144	-75	267	-17291	-20143	-32265	-1995	-24080	-11079	-21948	14503	-20698	-14368	-15790	-714	-20706	-17614	-15526	1162
0.492500	-29	42	85	-59	-110	-34	15	-15	-19	4	-80	-67	-97	-16	-30	-64	-102	33	-84	-36	-108	-24	-103	-69	-64	0	-97	-14	-72	-72	-149	-74	225	-16734	-19726	-32281	-1872	-24803	-10416	-21799	12619	-21416	-14327	-15836	-672	-21704	-17246	-15626	-2645
0.493333	-30	42	86	-59	-109	-33	12	-13	-23	-1	-76	-67	-98	-18	-33	-62	-100	33	-84	-32	-105	-22	-101	-70	-65	-1	-96	-15	-75	-70	-150	-72	269	-16086	-19400	-32314	-2261	-25404	-9714	-21589	10385	-22077	-14238	-15992	-505	-22678	-16775	-15811	-2266
0.494167	-26	43	88	-90	-110	-36	12	-14	-21	7	-75	-68	-96	-15	-30	-59	-102	34	-85	-32	-101	-22	-100	-69	-63	-1	-96	-16	-77	-70	-146	-73	146	-15373	-19188	-32388	-1748	-25889	-8990	-21327	7999	-22672	-14090	-16239	-427	-23618	-16202	-16077	-2151
0.495000	-26	46	88	-58	-107	-32	16	-12	-22	7	-75	-68	-94	-14	-28	-61	-97	37	-79	-34	-100	-19	-98	-66	-61	1	-97	-16	-70	-69	-146	-72	98	-14639	-19074	-32469	18	-26248	-8269	-21019	5675	-23202	-13894	-16572	-516	-24498	-15552	-16409	-3994
0.495833	-22	47	89	-55	-108	-32	15	-12	-16	8	-72	-62	-93	-13	-25	-57	-94	36	-80	-30	-99	-18	-98	-67	-61	2	-95	-16	-68	-66	-144	-70	279	-13857	-19057	-32579	160	-26484	-7574	-20681	2749	-23665	-13653	-16970	-988	-25308	-14846	-16789	-5146
0.496667	-18	45	91	-56	-104	-28	17	-9	-14	8	-72	-61	-92	-12	-27	-55	-98	37	-81	-28	-102	-17	-95	-67	-62	1	-96	-13	-70	-67	-143	-73	-45	-13111	-19118	-32673	-349	-26607	-6921	-20321	-150	-24051	-13381	-17414	-400	-26044	-14113	-17210	-2110
0.497500	-28	45	88	-58	-109	-30	12	-21	-24	6	-74	-63	-97	-15	-28	-59	-101	33	-86	-32	-107	-22	-101	-69	-63	-1	-86	-15	-77	-69	-145	-73	-22	-12391	-19230	-32735	2237	-26621	-6334	-19962	-2839	-24371	-13096	-17890	-195	-26685	-13357	-17642	-5175
0.498333	-32	40	84	-60	-110	-33	10	-28	-24	6	-77	-75	-98	-19	-33	-63	-113	28	-91	-33	-110	-24	-104	-74	-68	-5	-101	-18	-74	-74	-145	-76	-243	-11727	-19405	-32741	6022	-26550	-5831	-19615	-4974	-24619	-12808	-18372	-405	-27231	-12621	-18080	-7464
0.499167	-30	40	85	-62	-112	-35	9	-16	-23	5	-78	-66	-100	-17	-34	-61	-102	33	-92	-34	-108	-24	-102	-83	-69	-4	-102	-17	-75	-69	-148	-76	-181	-11125	-19560	-32759	8456	-26395	-5419	-19277	-6459	-24795	-12528	-18840	-464	-27673	-11916	-18488	-5016
0.500000	-30	39	86	-61	-113	-33	10	-17	-16	6	-79	-64	-100	-17	-31	-61	-102	30	-85	-66	-107	-23	-103	-70	-65	-1	-101	-15	-76	-72	-150	-77	-80	-10605	-19705	-32762	9724	-26193	-5105	-18974	-7709	-24912	-12268	-19273	-280	-28009	-11287	-18865	-7143
0.500833	-17	40	88	-58	-111	-30	6	-12	-18	8	-74	-64	-96	-17	-28	-59	-101	36	-83	-31	-107	-23	-101	-64	-67	-3	-101	-16	-78	-73	-155	-76	-180	-10170	-19760	-32757	10247	-25958	-4902	-18709	-8359	-24974	-12054	-19661	-240	-28253	-10743	-19193	-6618
0.501667	-30	40	89	-62	-111	-32	11	-14	-21	8	-75	-67	-98	-17	-26	-59	-100	36	-86	-32	-109	-21	-102	-69	-65	-1	-103	-15	-76	-69	-148	-73	-137	-9809	-19754	-32767	9595	-25712	-4792	-18488	-8595	-24996	-11888	-19978	-169	-28387	-10311	-19452	-5811
0.502500	-28	43	87	-56	-131	-31	13	-14	-22	5	-73	-60	-98	-16	-27	-58	-100	35	-82	-29	-104	-21	-100	-66	-78	0	-99	-14	-74	-70	-148	-75	-233	-9528	-19631	-32749	8627	-25467	-4811	-18326	-8541	-24971	-11777	-20228	39	-28436	-9988	-19641	-5887
0.503333	-26	43	88	-59	-111	-33	10	-14	-27	7	-75	-63	-98	-15	-27	-55	-99	36	-91	-30	-107	-22	-101	-67	-65	-1	-101	-14	-73	-68	-147	-74	-629	-9318	-19392	-32765	9018	-25253	-4914	-18223	-7899	-24931	-11724	-20391	-197	-28396	-9792	-19748	-5637
0.504167	-30	43	89	-35	-113	-32	11	-13	-21	8	-73	-62	-97	-14	-28	-59	-100	0	-83	-30	-104	-21	-100	-69	-64	-1	-102	-14	-74	-69	-152	-76	-81	-9167	-19008	-32746	6781	-25084	-5106	-18176	-8127	-24873	-11729	-20469	-1826	-28292	-9732	-19778	-5956
0.505000	-26	40	88	-57	-110	-34	10	-17	-17	7	-72	-62	-101	-15	-26	-59	-101	39	-83	-27	-108	-22	-102	-70	-65	-1	-102	-14	-75	-68	-151	-74	-114	-9059	-18487	-32760	2299	-24956	-5365	-18193	-9010	-24805	-11792	-20459	-2255	-28104	-9797	-19720	-1597
0.505833	-30	40	87	-62	-114	-29	10	-16	-24	6	-74	-65	-103	-16	-28	-60	-103	36	-83	-32	-107	-22	-104	-69	-72	-3	-103	-26	-74	-73	-150	-76	-280	-8981	-17839	-32743	847	-24908	-5675	-18268	-8960	-24742	-11900	-20364	-3184	-27876	-9981	-19583	-3123
0.506667	-29	42	85	-58	-112	-35	8	-18	-24	3	-75	-64	-99	-17	-53	-61	-105	33	-87	-33	-107	-26	-107	-73	-67	-6	-107	-16	-77	-73	-150	-77	-272	-8916	-17065	-32760	-844	-24917	-6034	-18400	-9368	-24691	-12048	-20194	-3065	-27610	-10265	-19376	-2492
0.507500	-32	36	82	-77	-116	-36	8	-17	-22	7	-74	-67	-98	-15	-28	-60	-104	36	-87	-31	-103	-22	-99	-66	-64	-3	-109	-13	-73	-67	-146	-73	-313	-8840	-16167	-32733	-1808	-24983	-6392	-18570	-9519	-24644	-12210	-19946	-3175	-27327	-10635	-19100	-732
0.508333	-25	42	89	-62	-110	-33	16	-14	-21	4	-73	-64	-95	-13	-25	-58	-98	39	-82	-31	-103	-19	-98	-66	-64	-1	-101	-15	-73	-72	-146	-73	-451	-8744	-15185	-32680	-2202	-25115	-6752	-18791	-9569	-24624	-12393	-19648	-3062	-27005	-11076	-18773	-1281
0.509167	-27	42	95	-58	-112	-33	13	-13	-21	7	-70	-63	-97	-16	-26	-57	-99	36	-73	-33	-104	-23	-97	-67	-62	0	-99	-11	-70	-67	-149	-72	-176	-8621	-14146	-32572	-3261	-25293	-7102	-19050	-9764	-24628	-12571	-19296	-3244	-26710	-11567	-18404	-1330
0.510000	-27	42	89	-61	-109	-32	-3	-12	-19	5	-75	-64	-95	-12	-30	-58	-99	35	-81	-30	-105	-23	-99	-69	-65	-4	-99	-15	-72	-70	-149	-73	-130	-8452	-13069	-32435	-5847	-25512	-7416	-19341	-9749	-24651	-12737	-18914	-2336	-26410	-12082	-18009	2589
0.510833	-27	42	90	-59	-116	-31	13	-14	-15	7	-73	-64	-95	-15	-27	-58	-96	35	-84	-33	-105	-23	-101	-69	-67	0	-102	-16	-73	-69	-148	-75	-151	-8241	-11995	-32318	-5908	-25762	-7685	-19656	-9431	-24696	-12877	-18507	-2032	-26146	-12601	-17600	2557
0.511667	-26	42	87	-59	-110	-33	12	-13	-18	6	-84	-70	-98	-16	-28	-60	-99	36	-84	-33	-115	-23	-99	-70	-63	0	-101	-17	-76	-69	-149	-75	-100	-7974	-10942	-32180	-4637	-26028	-7897	-19987	-8884	-24764	-12991	-18082	-2159	-25916	-13107	-17184	311
0.512500	-28	41	87	-62	-113	-33	10	-13	-19	8	-73	-66	-98	-16	-26	-60	-101	37	-85	-32	-107	-24	-99	-69	-62	-1	-100	-14	-78	-64	-150	-73	136	-7649	-9931	-32057	-3858	-26294	-8052	-20329	-7968	-24839	-13069	-17689	-1713	-25723	-13584	-16780	4106
0.513333	-26	44	88	-59	-108	-34	6	-12	-19	7	-74	-65	-96	-15	-30	-59	-96	38	-86	-32	-102	-23	-98	-68	-63	0	-99	-15	-75	-72	-148	-69	291	-7276	-9003	-31939	-3544	-26556	-8131	-20671	-7304	-24928	-13112	-17291	-1251	-25579	-14025	-16397	3138
0.514167	-27	43	85	-61	-114	-34	11	-15	-19	7	-74	-68	-95	-15	-27	-60	-101	36	-86	-34	-105	-22	-99	-72	-65	0	-100	-12	-70	-68	-147	-73	-160	-6855	-8161	-31828	-3138	-26801	-8157	-21017	-6348	-25025	-13117	-16919	-995	-25501	-14414	-16042	2700
0.515000	-27	42	91	-58	-111	-23	13	-17	-18	6	-77	-67	-97	-17	-29	-62	-101	33	-85	-34	-103	-22	-100	-70	-64	-1	-99	-16	-76	-72	-148	-84	-334	-6396	-7439	-31730	-3169	-27032	-8122	-21356	-5291	-25125	-13101	-16575	-668	-25445	-14759	-15730	3273
0.515833	-26	41	88	-60	-115	-34	4	-17	-22	4	-75	-66	-98	-15	-28	-59	-98	36	-85	-34	-102	-28	-98	-70	-62	0	-96	-11	-73	-68	-145	-73	-232	-5901	-6835	-31638	-3062	-27227	-8031	-21685	-4525	-25222	-13063	-16257	-398	-25452	-15047	-15455	2750
0.516667	-27	39	89	-57	-109	-33	10	-11	-19	8	-73	-63	-94	-1	-28	-59	-94	33	-87	-32	-102	-22	-98	-70	-65	0	-97	-14	-74	-69	-146	-74	-468	-5390	-6363	-31560	-906	-27411	-7903	-22009	-3398	-25313	-13013	-15975	-373	-25522	-15296	-15236	2895
0.517500	-26	43	88	-59	-111	-33	11	-22	-21	2	-76	-66	-95	-17	-29	-60	-100	34	-86	-33	-105	-13	-97	-69	-65	-3	-100	-13	-77	-69	-118	-75	42	-4866	-6017	-31485	871	-27571	-7740	-22317	-2631	-25404	-12970	-15737	-1238	-25623	-15499	-15062	1344
0.518333	-31	38	85	-63	-112	-38	11	-16	-24	5	-75	-68	-87	-16	-31	-62	-100	30	-87	-38	-104	-23	-100	-73	-63	-1	-101	-17	-77	-60	-150	-79	137	-4339	-5792	-31422	-790	-27710	-7562	-22607	-3358	-25484	-12936	-15519	-28	-25771	-15677	-14938	4519
0.519167	-28	41	87	-58	-110	-33	10	-15	-18	4	-76	-69	-96	-18	-32	-60	-102	35	-86	-33	-107	-21	-100	-68	-65	-1	-100	-15	-68	-72	-147	-75	-267	-3818	-5679	-31360	18	-27836	-7369	-22885	-3374	-25558	-12926	-15340	861	-25949	-15825	-14860	3750
0.520000	-26	38	86	-60	-113	-34	10	-7	-19	7	-74	-67	-96	-19	-30	-60	-100	35	-88	-38	-108	-23	-101	-69	-63	0	-102	-14	-74	-69	-148	-76	102	-3315	-5677	-31309	279	-27959	-7182	-23147	-3604	-25628	-12949	-15188	1148	-26149	-15957	-14824	1818
0.520833	-25	41	88	-58	-109	-42	11	-17	-17	6	-74	-66	-98	-23	-30	-60	-99	33	-86	-34	-122	-22	-100	-69	-60	0	-98	-23	-74	-73	-150	-76	98	-2839	-5763	-31256	1286	-28070	-7005	-23396	-3606	-25696	-13005	-15058	1285	-26360	-16080	-14830	3478
0.521667	-26	41	85	-57	-112	-35	11	-13	-25	6	-75	-65	-98	-15	-26	-60	-117	34	-85	-33	-105	-22	-102	-70	-64	0	-102	-13	-74	-69	-147	-75	-5	-2399	-5919	-31208	2333	-28182	-6846	-23629	-3421	-25752	-13101	-14956	1583	-26578	-16191	-14868	2159
0.522500	-26	42	87	-69	-113	-34	11	-13	-18	3	-74	-67	-97	-18	-29	-62	-102	29	-88	-34	-97	-23	-99	-70	-66	-1	-100	-14	-73	-70	-169	-80	30	-1989	-6138	-31165	2637	-28297	-6712	-23854	-3412	-25807	-13233	-14878	1181	-26783	-16303	-14939	903
0.523333	-27	41	87	-58	-110	-35	-5	-17	-19	4	-74	-72	-96	-18	-30	-62	-102	29	-86	-35	-104	-24	-103	-73	-67	-6	-102	-15	-76	-72	-133	-79	119	-1618	-6436	-31127	426	-28415	-6609	-24064	-3554	-25859	-13399	-14823	1851	-26975	-16402	-15032	2707
0.524167	-29	36	76	-62	-113	-41	6	-19	-23	1	-78	-69	-101	-22	-32	-68	-103	30	-91	-39	-108	-24	-100	-70	-65	1	-100	-17	-74	-72	-152	-80	109	-1286	-6689	-31089	187	-28516	-6526	-24258	-3132	-25903	-13583	-14782	2448	-27131	-16489	-15140	3775
0.525000	-30	38	82	-61	-113	-39	10	-18	-21	0	-75	-67	-100	-16	-29	-59	-104	30	-87	-38	-108	-25	-101	-70	-69	-5	-103	-16	-75	-73	-153	-83	55	-994	-6985	-31055	1711	-28613	-6474	-24445	-2664	-25958	-13779	-14767	2497	-27256	-16564	-15264	-294
0.525833	-30	37	82	-60	-112	-38	8	-18	-21	3	-75	-68	-97	-22	-30	-60	-104	29	-90	-36	-108	-29	-101	-70	-68	-4	-102	-16	-75	-72	-149	-65	-111	-741	-7286	-31027	3010	-28691	-6449	-24618	-2071	-25977	-13973	-14771	2697	-27331	-16611	-15397	1620
0.526667	-25	38	82	-61	-112	-34	9	-15	-21	1	-48	-68	-97	-18	-30	-60	-104	32	-90	-36	-108	-26	-102	-70	-66	-4	-103	-19	-76	-70	-149	-80	-277	-523	-7571	-30996	3158	-28743	-6436	-24777	-1584	-26002	-14152	-14799	3007	-27359	-16633	-15534	1364
0.527500	-25	38	84	-66	-116	-34	9	-14	-17	5	-74	-65	-93	-15	-29	-59	-100	33	-87	-33	-132	-23	-98	-67	-63	-1	-97	-11	-74	-70	-154	-75	-477	-332	-7841	-30967	2726	-28769	-6447	-24921	-1223	-26010	-14300	-14835	3022	-27336	-16618	-15673	336
0.528333	-23	42	87	-88	-112	-35	13	-11	-13	7	-74	-65	-107	-16	-29	-58	-98	36	-86	-33	-101	-22	-97	-66	-62	0	-98	-15	-72	-67	-149	-76	-463	-172	-8072	-30939	1750	-28742	-6463	-25053	-994	-26007	-14413	-14943	3255	-27264	-16569	-15817	1670
0.529167	-23	35	86	-56	-109	-34	13	-12	-14	4	-73	-64	-95	-16	-31	-58	-103	38	-86	-33	-103	-23	-100	-69	-61	1	-98	-15	-73	-68	-148	-76	-426	-38	-8310	-30911	736	-28671	-6494	-25171	-796	-25983	-14483	-15070	3630	-27147	-16481	-15960	1161
0.530000	-24	40	87	-64	-108	-32	11	-13	-14	3	-74	-62	-99	-17	-31	-61	-100	34	-86	-32	-104	-22	-99	-68	-65	-1	-99	-13	-70	-67	-149	-76	-671	73	-8499	-30883	826	-28543	-6519	-25270	-315	-25912	-14503	-15242	3908	-26982	-16357	-16103	1034
0.530833	-26	38	87	-63	-109	-36	9	-14	-18	3	-74	-67	-94	-18	-30	-59	-99	33	-85	-34	-110	-24	-101	-72	-65	2	-99	-13	-74	-70	-131	-73	-340	172	-8654	-30841	1573	-28361	-6550	-25348	143	-25862	-14462	-15465	3203	-26777	-16194	-16241	-65
0.531667	-26	37	86	-59	-112	-35	10	-1	-22	5	-77	-69	-100	-21	-33	-64	-103	29	-87	-35	-107	-25	-102	-73	-66	-5	-103	-19	-76	-70	-150	-78	140	249	-8789	-30802	-1594	-28116	-6583	-25409	-559	-25762	-14377	-15759	3553	-26555	-16006	-16389	2294
0.532500	-22	36	81	-63	-113	-40	7	-21	-21	1	-81	-72	-100	-17	-33	-63	-102	33	-87	-33	-108	-21	-101	-73	-66	-6	-102	-16	-70	-67	-147	-76	-336	322	-8879	-30741	-2181	-27810	-6608	-25440	-357	-25625	-14235	-16049	4280	-26296	-15795	-16527	3580
0.533333	-29	36	82	-61	-108	-34	10	-16	-24	2	-76	-67	-96	-17	-33	-62	-101	32	-91	-34	-104	-22	-100	-70	-64	-3	-101	-14	-75	-70	-150	-76	36	389	-8950	-30685	-2404	-27455	-6635	-25454	-507	-25456	-14050	-16415	3799	-26032	-15575	-16668	871
0.534167	-27	41	86	-59	-110	-33	8	-15	-18	4	-77	-68	-97	-18	-34	-61	-101	35	-86	-31	-107	-23	-99	-77	-63	0	-100	-17	-74	-69	-147	-76	-126	449	-8991	-30580	-1892	-27052	-6666	-25437	-1023	-25256	-13840	-16824	3455	-25757	-15354	-16811	3002
0.535000	-25	11	84	-60	-109	-32	13	-13	-15	6	-78	-66	-95	-13	-28	-58	-100	36	-87	-33	-105	-23	-97	-68	-61	0	-100	-13	-69	-68	-145	-51	-297	504	-9017	-30473	-1060	-26620	-6698	-25401	-1437	-25025	-13616	-17273	3490	-25482	-15149	-16946	2416
0.535833	-24	25	88	-59	-110	-31	13	-13	-17	7	-74	-65	-97	-16	-28	-58	-97	37	-81	-31	-101	-26	-96	-65	-61	0	-98	-14	-70	-67	-144	-72	-25	562	-9012	-30348	-144	-26171	-6736	-25334	-1602	-24776	-13389	-17753	2750	-25217	-14975	-17085	1104
0.536667	-23	42	88	-58	-109	-31	12	-12	-15	7	-78	-62	-93	-14	-15	-56	-97	35	-83	-31	-97	-22	-99	-66	-60	0	-99	-13	-70	-67	-145	-72	88	611	-8996	-30197	-1761	-25721	-6791	-25254	-1718	-24520	-13185	-18249	2720	-24959	-14839	-17217	2296
0.537500	-24	38	88	-58	-105	-15	11	-16	-17	5	-74	-64	-96	-15	-33	-61	-100	34	-87	-32	-104	-22	-100	-72	-67	0	-90	-15	-72	-73	-150	-77	-169	663	-8964	-30031	-2044	-25286	-6857	-25156	-1583	-24237	-13015	-18751	3466	-24721	-14749	-17344	4865
0.538333	-24	41	87	-61	-112	-38	6	-19	-22	5	-55	-64	-96	-19	-31	-59	-100	34	-85	-32	-105	-24	-98	-73	-66	-1	-100	-15	-76	-68	-147	-74	-126	717	-8918	-29846	-101	-24882	-6936	-25044	-1613	-23958	-12897	-19244	3151	-24487	-14725	-17456	653
0.539167	-29	39	84	-63	-113	-34	11	-17	-21	4	-75	-64	-96	-21	-33	-62	-104	32	-87	-34	-110	-24	-101	-73	-68	-5	-99	-15	-75	-69	-150	-77	-225	771	-8858	-29641	1963	-24530	-7036	-24920	-1472	-23686	-12836	-19718	2822	-24278	-14762	-17558	2065
0.540000	-23	38	86	-62	-116	-36	8	-21	-22	2	-56	-67	-99	-19	-42	-61	-104	30	-88	-36	-110	-26	-100	-74	-68	-6	-102	-18	-78	-76	-153	-79	-23	825	-8780	-29422	2767	-24236	-7161	-24792	-1283	-23424	-12848	-20161	2923	-24061	-14860	-17645	3017
0.540833	-29	37	90	-64	-112	-39	8	-23	-21	2	-75	-68	-100	-19	-31	-61	-104	29	-90	-41	-107	-41	-103	-69	-65	-1	-104	-15	-87	-69	-147	-75	120	879	-8707	-29184	3205	-24003	-7299	-24654	-943	-23181	-12927	-20543	2582	-23862	-15014	-17710	1446
0.541667	-26	37	86	-61	-110	-33	11	-17	-21	30	-76	-65	-97	-18	-48	-62	-102	34	-84	-32	-105	-25	-100	-70	-65	-1	-101	-15	-76	-70	-149	-77	182	934	-8605	-28931	3223	-23846	-7468	-24520	-797	-22962	-13085	-20867	1938	-23667	-15225	-17754	3074
0.542500	-25	41	88	-52	-110	-34	10	-17	-19	7	-73	-63	-97	-17	-30	-57	-101	35	-84	-32	-107	-22	-100	-68	-64	0	-97	-17	-76	-69	-147	-74	179	984	-8500	-28669	2768	-23767	-7652	-24391	-858	-22754	-13311	-21121	1630	-23472	-15482	-17776	2702
0.543333	-25	43	86	-62	-109	-36	11	-18	-19	8	-73	-65	-91	-17	-32	-57	-100	36	-85	-30	-108	-18	-99	-66	-64	-3	-100	-14	-75	-69	-164	-73	143	1025	-8383	-28393	3145	-23753	-7855	-24271	-748	-22582	-13600	-21295	1963	-23282	-15777	-17774	2586
0.544167	-28	39	87	-62	-112	-35	13	-17	-23	6	-73	-63	-97	-15	-33	-58	-104	33	-84	-34	-108	-22	-100	-94	-69	0	-100	-13	-74	-69	-149	-76	274	1059	-8259	-28111	4552	-23808	-8083	-24167	-619	-22431	-13935	-21387	1794	-23084	-16093	-17747	1779
0.545000	-23	40	87	-56	-111	-33	13	-17	-18	6	-74	-65	-97	-15	-31	-59	-101	38	-84	-34	-103	-22	-100	-66	-63	-3	-102	-13	-75	-70	-151	-76	794	1078	-8123	-27817	1915	-23909	-8320	-24068	-1143	-22301	-14313	-21392	1825	-22884	-16420	-17700	2641
0.545833	-27	41	86	-61	-115	-36	10	-19	-19	5	-74	-63	-97	-15	-28	-60	-102	35	-88	-32	-111	-21	-103	-70	-65	2	-103	-14	-76	-69	-148	-75	205	1080	-7983	-27513	616	-24052	-8570	-23988	-917	-22182	-14707	-21311	2689	-22679	-16731	-17629	5452
0.546667	-31	44	88	-60	-112	-34	12	-21	-19	7	-74	-63	-98	-14	-31	-55	-101	36	-83	-32	-107	-19	-102	-69	-64	-3	-99	-12	-74	-70	-151	-73	385	1075	-7840	-27201	163	-24223	-8822	-23914	-561	-22078	-15096	-21162	1957	-22471	-17024	-17540	2525
0.547500	-26	42	87	-60	-111	-34	12	-17	-17	7	-73	-60	-97	-16	-30	-59	-98	38	-105	-34	-107	-22	-98	-67	-64	-3	-98	-11	-74	-69	-146	-72	550	1049	-7690	-26876	-414	-24392	-9064	-23852	-429	-21990	-15464	-20934	1799	-22259	-17274	-17427	4903
0.548333	-28	42	88	-56	-108	-31	15	-17	-23	8	-73	-63	-98	-13	-29	-61	-102	36	-84	-32	-105	-19	-98	-70	-68	1	-98	-12	-72	-72	-148	-78	549	994	-7571	-26553	-808	-24560	-9295	-23808	-360	-21871	-15800	-20649	1513	-22046	-17488	-17314	4852
0.549167	-29	38	88	-59	-110	-35	11	-19	-22	3	-77	-66	-98	-16	-9	-59	-108	32	-85	-32	-102	-18	-98	-68	-66	0	-98	-12	-74	-67	-149	-76	347	928	-7410	-26213	-280	-24707	-9502	-23758	-108	-21759	-16081	-20312	723	-21832	-17641	-17178	3735
0.550000	-27	37	88	-68	-108	-41	12	-17	-21	8	-74	-75	-96	-16	-29	-63	-101	35	-83	-34	-107	-22	-98	-69	-64	-1	-96	-13	-58	-69	-150	-73	373	839	-7281	-25871	-2338	-24828	-9676	-23712	-132	-21630	-16293	-19925	101	-21623	-17733	-17045	4273
0.550833	-24	43	82	-59	-113	-36	15	-16	-22	6	-76	-66	-98	-13	-27	-61	-102	37	-81	-33	-105	-22	-100	-67	-64	7	-99	-13	-76	-73	-148	-76	33	734	-7171	-25520	-4434	-24882	-9812	-23655	-126	-21491	-16432	-19521	420	-21416	-17758	-16908	7574
0.551667	-26	39	89	-60	-109	-36	11	-18	-22	4	-73	-65	-98	-22	-30	-60	-101	34	-84	-32	-107	-24	-101	-69	-63	-1	-96	-14	-75	-72	-156	-78	39	613	-7077	-25168	-3704	-24896	-9898	-23591	-109	-21321	-16486	-19095	34	-21223	-17716	-16775	3808
0.552500	-25	28	89	-58	-110	-33	11	-16	-18	5	-74	-65	-96	-19	-30	-60	-98	33	-83	-32	-104	-21	-100	-68	-65	-1	-99	-14	-74	-70	-149	-76	-156	473	-7005	-24813	-2228	-24855	-9921	-23515	224	-21139	-16437	-18666	-971	-21039	-17614	-16649	3406
0.553333	-25	38	89	-56	-111	-32	11	-13	-18	6	-75	-65	-77	-14	-29	-59	-101	36	-82	-31	-105	-23	-100	-72	-64	-1	-97	-12	-77	-72	-148	-73	-193	322	-6932	-24456	-1733	-24759	-9881	-23419	500	-20934	-16333	-18250	-1852	-20871	-17443	-16526	4703
0.554167	-25	40	89	-59	-110	-34	13	-16	-19	7	-74	-64	-101	-17	-30	-60	-99	35	-69	-25	-103	-21	-99	-68	-63	-4	-98	-13	-73	-69	-146	-76	-210	158	-6958	-24120	-1692	-24609	-9767	-23300	792	-20715	-16121	-17841	-2127	-20716	-17224	-16437	1860
0.555000	-28	39	88	-56	-111	-68	12	-14	-18	6	-73	-63	-95	-14	-26	-60	-98	36	-81	-30	-102	-18	-99	-72	-66	-1	-97	-12	-70	-67	-146	-72	-172	-12	-6977	-23800	-2032	-24417	-9587	-23152	1267	-20482	-15837	-17457	-2178	-20580	-16956	-16312	2038
0.555833	-11	39	89	-57	-109	-31	13	-14	-19	6	-73	-64	-96	-16	-28	-60	-98	34	-83	-30	-102	-19	-98	-68	-65	0	-96	-11	-75	-67	-145	-73	-102	-190	-7039	-23504	-2425	-24186	-9331	-22985	1469	-20238	-15477	-17101	-2203	-20462	-16647	-16221	878
0.556667	-27	42	92	-60	-107	-33	1	-15	-18	3	-77	-69	-97	-15	-28	-60	-99	35	-88	-33	-105	-21	-101	-70	-64	-5	-102	-15	-75	-69	-147	-76	-248	-380	-7135	-23239	-2075	-23930	-9008	-22791	1859	-20007	-15060	-16784	-2337	-20368	-16312	-16150	-771
0.557500	-29	35	82	-65	-111	-38	9	-21	-19	0	-77	-70	-99	-18	-30	-64	-105	26	-86	-34	-111	-21	-104	-75	-63	-5	-91	-14	-75	-70	-150	-74	-391	-575	-7269	-23014	364	-23655	-8621	-22574	2537	-19773	-14590	-16496	-2826	-20288	-15950	-16096	-2482
0.558333	-29	35	58	-67	-113	-39	10	-18	-21	3	-79	-72	-99	-17	-30	-62	-100	32	-86	-33	-104	-23	-103	-78	-65	-7	-103	-16	-76	-73	-148	-78	317	-773	-7432	-22833	207	-23369	-8176	-22318	2464	-19552	-14087	-16248	-3586	-20226	-15569	-16024	-3874
0.559167	-28	37	86	-63	-113	-40	9	-18	-19	2	-76	-66	-97	-19	-30	-59	-107	30	-84	-34	-108	-24	-103	-74	-68	-4	-100	-15	-76	-70	-148	-76	-31	-977	-7626	-22711	-628	-23091	-7687	-22048	2593	-19351	-13552	-16032	-2652	-20175	-15172	-15975	-1177
0.560000	-31	40	86	-60	-112	-35	11	-17	-3	1	-78	-68	-99	-18	-33	-62	-101	34	-84	-33	-107	-24	-103	-72	-67	-5	-102	-16	-78	-80	-149	-74	-72	-1190	-7845	-22647	225	-22827	-7155	-21757	2975	-19174	-12996	-15846	-2924	-20139	-14772	-15931	-5177
0.560833	-25	41	87	-60	-111	-38	8	-15	-19	4	-77	-65	-95	-16	-30	-60	-98	39	-69	-34	-105	-23	-103	-72	-63	-5	-101	5	-73	-70	-149	-75	-74	-1413	-8085	-22649	636	-22582	-6596	-21448	3175	-19024	-12436	-15689	-2928	-20108	-14359	-15890	-5196
0.561667	-25	39	88	-59	-109	-34	8	-13	-17	4	-75	-64	-97	-19	-3	-59	-100	34	-86	-31	-105	-21	-101	-68	-63	-4	-100	-14	-69	-70	-146	-77	70	-1648	-8338	-22714	1567	-22362	-6016	-21124	3606	-18907	-11885	-15559	-2983	-20091	-13944	-15852	-5767
0.562500	-27	44	89	-58	-111	-36	11	-16	-17	6	-73	-65	-97	-17	-28	-59	-94	34	-85	-32	-107	-25	-103	-70	-65	-3	-97	-14	-76	-72	-144	-76	248	-1902	-8592	-22855	2779	-22178	-5439	-20799	4225	-18824	-11333	-15451	-2872	-20079	-13525	-15809	-7777
0.563333	-28	60	88	-59	-110	-35	51	-15	-18	7	-72	-65	-98	-17	-28	-59	-103	32	-83	-32	-107	-23	-99	-68	-65	-5	-97	-11	-75	-72	-144	-76	506	-2174	-8845	-23061	1567	-22015	-4870	-20472	4670	-18775	-10807	-15363	-2977	-20072	-13099	-15770	-8749
0.564167	-26	40	87	-62	-111	-35	12	-16	-23	2	-77	-63	-97	-16	-29	-60	-104	34	-82	-32	-104	-22	-100	-72	-67	-8	-101	-13	-75	-70	-144	-76	72	-2462	-9078	-23328	-251	-21912	-4324	-20148	4995	-18757	-10298	-15284	-1920	-20057	-12661	-15723	-5664
0.565000	-29	41	86	-61	-109	-39	11	-21	-23	5	-76	-67	-99	-17	-32	-62	-99	29	-92	-38	-109	-24	-104	-72	-67	-7	-107	-16	-78	-74	-148	-77	154	-2777	-9302	-23661	911	-21843	-3810	-19833	5120	-18772	-9809	-15218	-1710	-20066	-12216	-15669	-8151
0.565833	-32	37	82	-64	-114	-40	9	-21	-23	0	-79	-68	-96	-17	-30	-62	-103	37	-104	-36	-105	-23	-100	-72	-67	-6	-104	-18	-75	-73	-149	-77	150	-3106	-9486	-24031	2791	-21773	-3325	-19524	5218	-18807	-9343	-15161	-1926	-20056	-11752	-15605	-10279
0.566667	-32	36	85	-63	-112	-39	11	-17	-23	8	-74	-66	-99	-17	-28	-61	-103	29	-88	-39	-110	-26	-101	-70	-67	-5	-101	-16	-75	-74	-149	-94	171	-3456	-9640	-24445	3025	-21739	-2883	-19238	4975	-18866	-8898	-15095	-1572	-20051	-11273	-15534	-7993
0.567500	-28	46	88	-58	-109	-35	13	-15	-14	4	-72	-64	-96	-15	-27	-59	-98	36	-84	-31	-105	-23	-102	-74	-64	-1	-98	-14	-76	-70	-144	-75	348	-3828	-9747	-24880	1768	-21719	-2476	-18951	4537	-18930	-8473	-15037	-1116	-20032	-10772	-15455	-10194
0.568333	-26	44	88	-60	-109	-32	20	-11	-13	8	-68	-65	-91	-13	-25	-57	-99	38	-83	-30	-104	-22	-92	-65	-60	0	-97	-9	-69	-66	-146	-72	702	-4224	-9817	-25328	-88	-21712	-2122	-18694	4116	-19006	-8071	-14976	-873	-20008	-10249	-15369	-10146
0.569167	-27	43	90	-58	-109	-33	17	-14	-17	6	-72	-63	-96	-15	-26	-57	-96	35	-82	-31	-101	-21	-99	-67	-62	0	-98	-12	-70	-72	-147	-74	1100	-4633	-9844	-25773	-1911	-21713	-1804	-18458	3650	-19085	-7687	-14921	-300	-19978	-9708	-15273	-9842
0.570000	-25	42	90	-57	-109	-35	13	-14	-15	7	-70	-59	-96	-11	-28	-58	-99	36	-82	-30	-103	-23	-100	-66	-64	0	-109	-11	-70	-69	-145	-72	523	-5059	-9825	-26194	-2852	-21691	-1526	-18249	3377	-19152	-7311	-14861	562	-19932	-9137	-15164	-10721
0.570833	-30	42	89	-58	-110	-32	13	-13	-17	5	-70	-62	-96	-14	-27	-59	-99	35	-81	-31	-99	-22	-98	-64	-62	0	-99	-11	-72	-67	-148	-74	95	-5489	-9767	-26575	-1562	-21665	-1282	-18056	3340	-19208	-6943	-14801	658	-19875	-8547	-15051	-10593
0.571667	-27	42	89	-58	-108	-32	8	-15	-19	4	-75	-63	-96	-21	-26	-58	-102	33	-81	-30	-102	-23	-99	-67	-65	-3	-98	-18	-75	-67	-148	-73	845	-5927	-9676	-26908	-1860	-21607	-1062	-17888	2583	-19243	-6584	-14750	-598	-19796	-7934	-14932	-10843
0.572500	-29	38	87	-60	-110	-33	11	-16	-21	5	-70	-63	-98	-14	-28	-62	-99	34	-87	-31	-107	-23	-101	-66	-64	0	-99	-11	-74	-69	-149	-74	328	-6370	-9550	-27174	-3622	-21549	-861	-17745	1676	-19250	-6222	-14702	320	-19702	-7309	-14802	-6792
0.573333	-29	13	89	-59	-109	-35	10	-12	-23	2	-75	-64	-98	-15	-29	-62	-102	35	-83	-32	-108	-26	-101	-67	-66	-3	-102	-15	-78	-73	-151	-76	-52	-6810	-9399	-27362	-2327	-21450	-678	-17621	1402	-19231	-5866	-14650	159	-19583	-6667	-14668	-7929
0.574167	-31	37	84	-63	-112	-35	7	-16	-21	2	-94	-72	-98	-15	-30	-59	-102	34	-84	-34	-103	-25	-98	-66	-63	-1	-98	-12	-75	-67	-147	-72	-177	-7228	-9250	-27457	-1761	-21317	-494	-17515	1031	-19175	-5505	-14602	-253	-19441	-6017	-14524	-7177
0.575000	-26	38	89	-58	-105	-30	12	-12	-17	1	-70	-64	-95	-13	-29	-58	-101	35	-81	-31	-107	-22	-98	-66	-65	11	-99	-14	-74	-69	-148	-73	-648	-7638	-9076	-27461	-702	-21156	-311	-17434	766	-19090	-5132	-14563	-392	-19281	-5370	-14380	-5279
0.575833	-27	41	90	-60	-107	-30	12	-13	-17	6	-70	-65	-96	-14	-26	-57	-102	38	-83	-32	-105	-22	-98	-73	-65	6	-99	-12	-73	-67	-148	-69	-646	-8026	-8863	-27372	911	-20966	-117	-17365	589	-18958	-4766	-14527	-15	-19096	-4734	-14232	-5742
0.576667	-27	40	90	-56	-108	-24	12	-11	-17	7	-70	-66	-97	-15	-30	-58	-99	34	-82	-34	-99	-21	-99	-66	-60	1	-96	-15	-73	-68	-145	-74	-53	-8396	-8675	-27186	1417	-20744	84	-17317	418	-18813	-4393	-14503	-616	-18894	-4114	-14081	-6025
0.577500	-24	39	88	-57	-108	-33	7	-15	-19	3	-74	-65	-96	-9	-26	-61	-101	59	-83	-32	-104	-26	-103	-72	-62	-1	-97	-16	-74	-72	-149	-76	-229	-8742	-8488	-26916	330	-20505	297	-17284	422	-18626	-4030	-14485	-139	-18676	-3525	-13930	-1877
0.578333	-28	40	96	-60	-113	-35	9	-42	-19	3	-73	-67	-99	-22	-31	-61	-100	35	-85	-34	-107	-25	-99	-70	-66	-4	-94	-17	-76	-73	-153	-76	-408	-9059	-8309	-26566	1767	-20243	534	-17252	367	-18416	-3672	-14472	57	-18435	-2960	-13778	-1123
0.579167	-27	41	82	-61	-112	-35	9	-18	-23	5	-75	-66	-98	-19	-30	-69	-101	32	-84	-35	-108	-24	-101	-70	-69	-6	-100	-15	-74	-69	-151	-77	-169	-9350	-8140	-26139	4169	-19968	784	-17237	355	-18186	-3299	-14460	-392	-18189	-2440	-13627	-2451
0.580000	-31	40	84	-60	-128	-34	8	-18	-18	4	-76	-65	-100	-19	-32	-62	-103	32	-86	-34	-109	-27	-99	-70	-66	-11	-101	-15	-77	-69	-149	-76	16	-9609	-7982	-25658	5452	-19685	1049	-17218	362	-17933	-2974	-14455	-591	-17933	-1972	-13472	2586
0.580833	-28	41	86	-62	-112	-34	8	-19	-21	4	-76	-67	-99	-19	-39	-58	-100	33	-87	-34	-108	-21	-100	-72	-60	-5	-103	-18	-75	-70	-148	-76	-12	-9834	-7830	-25128	5616	-19400	1326	-17209	156	-17667	-2652	-14442	-355	-17672	-1558	-13319	2870
0.581667	-30	35	82	-61	-110	-34	9	-11	-22	2	-74	-68	-97	-18	-33	-63	-104	30	-88	-38	-107	-25	-100	-76	-67	-4	-103	-10	-75	-72	-151	-81	-189	-10038	-7696	-24574	5171	-19122	1600	-17202	57	-17400	-2350	-14435	-297	-17421	-1211	-13170	4003
0.582500	-28	38	84	-63	-116	-35	5	-21	-22	1	-77	-70	-98	-22	-32	-61	-116	34	-87	-35	-105	-28	-98	-70	-65	-1	-102	-18	-76	-70	-149	-78	-171	-10206	-7561	-23990	4248	-18846	1889	-17180	34	-17126	-2075	-14424	-311	-17166	-919	-13014	5920
0.583333	-1	13	85	-62	-110	-35	8	-16	-17	6	-92	-65	-98	-18	-30	-60	-100	34	-91	-36	-108	-26	-118	-73	-66	-5	-100	-17	-74	-72	-149	-78	-176	-10348	-7433	-23399	3599	-18592	2163	-17175	-14	-16855	-1832	-14395	16	-16923	-697	-12880	6020
0.584167	-30	40	86	-63	-111	-35	12	-21	-21	3	-75	-67	-96	-22	-31	-60	-95	32	-91	-36	-105	-25	-100	-70	-65	-5	-100	-19	-76	-73	-151	-80	-545	-10462	-7308	-22811	4171	-18356	2429	-17159	36	-16592	-1616	-14358	294	-16693	-542	-12739	7347
0.585000	-27	40	86	-63	-111	-35	11	-19	-19	3	-75	-65	-98	-19	-31	-59	-99	30	-87	-38	-105	-25	-99	-70	-64	-8	-101	-17	-72	-72	-149	-78	-345	-10547	-7190	-22238	3970	-18137	2673	-17139	-350	-16341	-1437	-14310	-821	-16472	-445	-12607	6768
0.585833	-27	41	87	-61	-108	-35	11	-21	-17	5	-75	-66	-88	-22	-32	-61	-98	35	-85	-36	-105	-26	-98	-72	-74	-4	-100	-17	-76	-72	-152	-79	-493	-10607	-7065	-21682	553	-17944	2891	-17106	-895	-16103	-1296	-14244	-178	-16275	-412	-12470	11288
0.586667	-28	38	88	-61	-110	-38	7	-22	-17	5	-78	-66	-96	-19	-31	-63	-102	34	-86	-34	-105	-28	-102	-74	-66	-5	-102	-16	-67	-75	-149	-79	-723	-10643	-6941	-21149	-182	-17771	3084	-17073	-718	-15875	-1187	-14164	-63	-16087	-427	-12343	12898
0.587500	-16	43	89	-59	-110	-34	15	-18	-17	6	-72	-84	-98	-18	-28	-61	-98	28	-84	-38	-104	-23	-96	-69	-62	-1	-101	-15	-72	-68	-147	-77	-363	-10650	-6804	-20636	-1480	-17617	3248	-17024	-793	-15667	-1113	-14060	-717	-15912	-497	-12217	13327
0.588333	-25	44	92	-57	-108	-36	16	-16	-17	7	-70	-59	-93	-14	-28	-55	-99	39	-82	-31	-104	-25	-93	-69	-62	0	-97	-7	-72	-69	-146	-72	-767	-10626	-6665	-20151	-2113	-17488	3368	-16975	-763	-15474	-1069	-13943	-773	-15755	-590	-12103	18043
0.589167	-25	41	89	-60	-110	-32	15	-17	-21	5	-70	-61	-99	-16	-29	-59	-101	33	-87	-36	-104	-26	-98	-72	-66	-4	-102	-16	-73	-70	-149	-79	-839	-10587	-6524	-19705	-2278	-17372	3454	-16919	-796	-15299	-1055	-13810	-328	-15611	-720	-11991	19059
0.590000	-24	43	89	-75	-108	-32	12	-17	-17	0	-76	-64	-95	-19	-31	-60	-102	32	-90	-38	-103	-41	-102	-72	-61	-7	-107	-16	-72	-69	-150	-79	-682	-10493	-6372	-19293	-2583	-17270	3505	-16855	-1040	-15141	-1066	-13663	-802	-15480	-870	-11885	18934
0.590833	-30	37	86	-62	-111	-36	10	-21	-23	5	-76	-66	-110	-18	-28	-62	-102	32	-86	-36	-92	-23	-99	-74	-62	-3	-98	-14	-72	-69	-149	-76	-765	-10392	-6213	-18910	-5190	-17164	3525	-16782	-1182	-14983	-1086	-13524	-415	-15355	-1021	-11785	21014
0.591667	-26	42	91	-60	-111	-35	12	-16	-19	4	-76	-67	-99	-18	-30	-60	-99	33	-86	-38	-109	-23	-100	-70	-65	-7	-102	-19	-73	-73	-148	-94	-692	-10249	-6047	-18560	-5456	-17073	3517	-16710	-1235	-14846	-1125	-13320	22	-15227	-1175	-11694	20348
0.592500	-26	42	86	-59	-110	-33	13	-18	-16	3	-72	-64	-97	-17	-30	-59	-101	49	-86	-36	-104	-24	-101	-69	-66	-3	-99	-16	-74	-72	-146	-79	-783	-10063	-5868	-18241	-3542	-16970	3490	-16627	-1385	-14708	-1159	-13133	-400	-15108	-1318	-11610	13019
0.593333	-24	40	90	-66	-110	-32	11	-15	-18	5	-74	-66	-98	-16	-30	-59	-101	33	-84	-30	-103	-25	-99	-69	-66	-3	-99	-16	-75	-113	-148	-77	-912	-9843	-5684	-17954	-1804	-16855	3437	-16536	-1497	-14576	-1194	-12944	-853	-14989	-1437	-11538	11476
0.594167	-24	42	90	-77	-111	-32	13	-14	-24	6	-70	-65	-94	-14	-26	-58	-100	37	-85	-35	-103	-23	-98	-67	-63	-1	-98	-16	-70	-68	-145	-73	-594	-9587	-5498	-17689	-859	-16729	3378	-16446	-1618	-14446	-1220	-12752	-1078	-14860	-1528	-11477	6750
0.595000	-22	29	90	-57	-107	-30	16	-13	-15	5	-69	-62	-97	-16	-29	-59	-101	36	-81	-31	-102	-19	-98	-66	-69	1	-97	-12	-72	-69	-149	-75	-462	-9294	-5296	-17471	-340	-16581	3322	-16354	-1726	-14306	-1230	-12563	-1058	-14731	-1594	-11429	377
0.595833	-23	46	91	-53	-108	-30	13	-12	-9	8	-69	-52	-90	-15	-27	-58	-95	30	-81	-31	-102	-21	-97	-65	-62	1	-96	-11	-69	-65	-143	-73	-406	-8973	-5097	-17274	-424	-16409	3266	-16255	-2022	-14163	-1219	-12381	-601	-14589	-1612	-11392	-2739
0.596667	-22	43	96	-52	-105	-28	16	-11	2	7	-68	-59	-94	-13	-28	-59	-97	34	-81	-30	-101	-19	-98	-65	-67	2	-97	-11	-51	-68	-145	-74	-327	-8627	-4891	-17094	-491	-16211	3225	-16156	-2180	-14025	-1182	-12211	198	-14447	-1605	-11392	-7565
0.597500	-21	41	88	-57	-111	-32	10	-15	-18	4	-69	-64	-94	-17	-19	-52	-100	34	-87	-32	-107	-24	-101	-68	-64	-4	-100	-15	-72	-68	-147	-76	-594	-8259	-4686	-16940	1213	-15991	3197	-16077	-2136	-13871	-1125	-12061	851	-14296	-1548	-11366	-11598
0.598333	-23	37	86	-58	-110	-35	11	-14	-19	1	-75	-66	-97	-19	-32	-62	-102	29	-90	-31	-108	-27	-102	-72	-64	-4	-100	-17	-75	-73	-153	-79	-412	-7878	-4480	-16798	3570	-15734	3196	-15953	-2336	-13703	-1030	-11919	-308	-14140	-1461	-11374	-15631
0.599167	-30	32	85	-60	-112	-42	8	-19	-25	-1	-80	-66	-100	-18	-34	-65	-102	35	-88	-35	-107	-25	-104	-68	-66	5	-102	-16	-77	-70	-149	-76	240	-7481	-4265	-16672	1492	-15460	3226	-15842	-2921	-13516	-905	-11795	130	-13962	-1331	-11401	-16431
0.600000	-29	37	82	-61	-111	-35	11	-15	-17	2	-75	-66	-98	-15	-33	-61	-101	32	-88	-35	-108	-25	-103	-66	-64	4	-103	-13	-74	-70	-150	-78	-81	-7096	-4057	-16528	1445	-15155	3288	-15731	-2805	-13321	-744	-11692	1264	-13783	-1175	-11438	-17234
0.600833	-25	37	87	-58	-103	-34	11	-15	-19	0	-73	-66	-94	-15	-33	-62	-103	34	-87	-35	-104	-23	-101	-70	-66	-4	-102	-14	-76	-69	-149	-79	174	-6718	-3846	-16386	1370	-14828	3377	-15620	-2807	-13104	-555	-11602	690	-13597	-992	-11497	-20929
0.601667	-27	37	87	-60	-110	-34	11	-14	-19	4	-73	-64	-94	-17	-33	-61	-102	32	-87	-33	-105	-23	-101	-69	-64	-3	-100	-13	-75	-68	-145	-75	77	-6369	-3643	-16233	1614	-14481	3502	-15502	-2639	-12878	-341	-11538	672	-13404	-792	-11562	-18849
0.602500	-27	41	89	-62	-111	-36	13	-15	-17	1	-72	-62	-103	-17	-32	-65	-103	36	-90	-29	-110	-23	-101	-68	-64	0	-100	-13	-79	-70	-164	-75	-100	-6039	-3439	-16050	2045	-14124	3654	-15384	-2404	-12640	-107	-11487	879	-13210	-587	-11643	-19097
0.603333	-18	43	88	-58	-111	-36	9	-16	-15	5	-72	-62	-98	-17	-33	-62	-99	34	-87	-34	-107	-31	-102	-67	-61	0	-100	-12	-74	-72	-145	-76	-117	-5745	-3243	-15845	2485	-13767	3829	-15268	-2439	-12396	140	-11460	145	-13010	-376	-11739	-18838
0.604167	-26	60	87	-58	-110	-35	13	-15	-16	5	-70	-65	-96	-16	-32	-61	-100	34	-87	-35	-102	-24	-98	-68	-62	4	-98	-16	-72	-68	-147	-78	89	-5490	-3059	-15610	74	-13401	4022	-15145	-2272	-12151	394	-11449	77	-12810	-174	-11844	-15476
0.605000	-24	39	87	-60	-110	-34	11	-15	-17	3	-75	-68	-94	-16	-31	-61	-100	32	-88	-33	-104	-23	-97	-73	-68	-1	-101	-13	-73	-69	-146	-79	-52	-5281	-2881	-15306	-945	-13052	4225	-15023	-1841	-11901	652	-11438	655	-12612	10	-11958	-10761
0.605833	-29	38	80	-60	-110	-38	9	-19	-18	4	-74	-64	-97	-26	-33	-64	-102	30	-91	-34	-108	-27	-103	-73	-67	-5	-101	-15	-74	-72	-147	-84	-102	-5122	-2718	-14967	96	-12717	4435	-14892	-1684	-11653	898	-11472	457	-12417	177	-12081	-12327
0.606667	-29	37	87	-64	-114	-38	9	-22	-23	1	-78	-68	-99	-21	-33	-65	-103	28	-90	-36	-112	-29	-101	-75	-75	-9	-105	-18	-77	-75	-151	-80	-549	-5002	-2562	-14576	678	-12405	4640	-14766	-1217	-11420	1126	-11502	0	-12226	314	-12209	-7671
0.607500	-31	34	80	-62	-112	-40	-17	-17	-21	1	-77	-68	-101	-19	-33	-62	-103	30	-90	-34	-103	-27	-101	-70	-64	-3	-100	-14	-74	-68	-145	-75	-822	-4918	-2418	-14118	-144	-12121	4838	-14629	-753	-11184	1341	-11538	97	-12038	424	-12332	-3876
0.608333	-24	40	87	-61	-107	-34	13	-17	-17	5	-75	-66	-94	-18	-27	-57	-96	37	-87	-34	-104	-24	-100	-69	-63	-3	-101	-17	-72	-70	-145	-75	-1137	-4880	-2283	-13621	-1450	-11860	5020	-14496	-393	-10977	1515	-11584	284	-11861	494	-12457	-2466
0.609167	-25	35	85	-62	-110	-34	24	-15	-21	5	-74	-67	-94	-17	-29	-61	-99	29	-87	-35	-105	-26	-100	-74	-66	-5	-100	-15	-58	-70	-147	-77	-868	-4872	-2164	-13086	-3163	-11647	5169	-14368	-122	-10786	1657	-11632	-203	-11699	525	-12591	2535
0.610000	-26	40	87	-61	-108	-36	12	-15	-16	5	-73	-66	-99	-21	-36	-57	-99	32	-85	-36	-110	-25	-100	-72	-64	-1	-100	-17	-76	-72	-147	-74	-458	-4890	-2049	-12516	-4827	-11471	5291	-14240	122	-10628	1755	-11682	-548	-11545	522	-12712	4074
0.610833	-27	41	94	-60	-111	-36	13	-15	-16	2	-75	-66	-97	-15	-29	-58	-101	32	-85	-34	-109	-27	-102	-68	-64	-1	-99	-17	-74	-70	-147	-75	-583	-4928	-1919	-11924	-5291	-11338	5372	-14116	550	-10478	1809	-11726	-73	-11403	484	-12824	4924
0.611667	-26	40	86	-61	-111	-32	10	-15	-17	6	-73	-65	-99	-21	-32	-61	-101	35	-84	-33	-104	-27	-102	-72	-66	-5	-99	-13	-75	-75	-150	-77	-276	-4979	-1848	-11326	-4132	-11242	5420	-13991	755	-10366	1814	-11770	-696	-11281	414	-12929	3977
0.612500	-26	39	89	-63	-113	-34	6	-10	-21	5	-73	-65	-97	-27	-28	-59	-103	34	-84	-34	-105	-25	-100	-75	-65	-1	-98	-15	-74	-69	-144	-77	511	-5033	-1751	-10734	-6070	-11187	5406	-13876	137	-10278	1773	-11806	-1253	-11173	319	-13020	2927
0.613333	-25	43	87	-61	-111	-32	11	-13	-18	6	-74	-63	-95	-17	-34	-62	-102	34	-85	-33	-104	-23	-100	-72	-63	-3	-97	-15	-73	-69	-150	-76	-156	-5081	-1653	-10163	-6519	-11166	5376	-13766	227	-10218	1681	-11830	-98	-11085	200	-13098	4366
0.614167	-24	41	88	-61	-110	-35	12	-16	-19	1	-72	-64	-98	-16	-29	-58	-99	34	-82	-34	-107	-23	-100	-69	-67	-5	-97	-16	-70	-67	-146	-75	248	-5115	-1543	-9625	-5716	-11166	5292	-13656	275	-10181	1546	-11849	-447	-11009	68	-13154	-1729
0.615000	-27	43	89	-59	-110	-32	15	-16	-17	6	-72	-63	-51	-15	-29	-61	-101	30	-84	-35	-107	-23	-103	-68	-64	-1	-99	-16	-75	-72	-149	-77	547	-5139	-1461	-9140	-4932	-11191	5160	-13563	192	-10167	1373	-11856	-277	-10954	-84	-13203	-1705
0.615833	-26	40	89	-84	-110	-34	10	-15	-18	4	-74	-62	-95	-18	-29	-58	-101	36	-82	-32	-101	-21	-98	-67	-65	0	-101	-13	-69	-66	-144	-72	581	-5129	-1359	-8708	-3716	-11224	4996	-13467	-50	-10162	1165	-11847	-280	-10913	-234	-13217	-3159
0.616667	-27	41	92	-58	-105	-31	11	-11	-17	9	-70	-64	-97	-15	-27	-56	-101	34	-83	-31	-104	-12	-99	-65	-63	3	-104	-11	-70	-66	-147	-72	287	-5097	-1264	-8347	-1857	-11262	4790	-13388	-501	-10170	930	-11828	-871	-10890	-390	-13215	-6140
0.617500	-26	44	90	-59	-109	-32	10	-12	-18	9	-74	-68	-99	-21	-28	-57	-101	34	-83	-32	-107	-22	-99	-69	-67	0	-99	-17	-76	-68	-163	-73	143	-5030	-1169	-8053	-2186	-11291	4546	-13318	-917	-10181	670	-11803	-872	-10869	-540	-13204	-6076
0.618333	-25	42	85	-60	-110	-33	10	-12	-18	7	-74	-64	-94	-23	-31	-60	-104	33	-85	-32	-105	-24	-100	-70	-67	-1	-99	-16	-73	-69	-149	-76	-56	-4928	-1076	-7829	-1485	-11304	4300	-13258	-931	-10187	408	-11743	193	-10858	-686	-13169	-1904
0.619167	-25	43	102	-57	-111	-33	10	-16	-17	8	-75	-66	-99	-21	-33	-57	-100	34	-86	-33	-107	-25	-100	-74	-65	0	-100	-16	-82	-74	-147	-74	216	-4794	-991	-7660	1986	-11281	4029	-13199	-1165	-10184	138	-11716	46	-10850	-823	-13113	-4802
0.620000	-27	39	86	-61	-114	-32	10	-15	-18	4	-74	-66	-96	-17	-33	-58	-100	32	-87	-32	-108	-24	-101	-72	-64	-1	-101	-15	-75	-68	-147	-74	366	-4623	-910	-7556	4950	-11230	3744	-13152	-1463	-10161	-133	-11655	-493	-10826	-944	-13042	-3823
0.620833	-28	41	90	-58	-111	-33	15	-16	-16	6	-73	-65	-98	-21	-34	-58	-97	36	-85	-30	-105	-22	-100	-68	-64	0	-99	-17	-74	-69	-146	-76	563	-4416	-849	-7502	5195	-11137	3461	-13107	-1967	-10116	-391	-11591	-243	-10814	-1056	-12957	-524
0.621667	-26	43	90	-60	-109	-32	11	-15	-17	6	-73	-64	-94	-14	-30	-36	-97	34	-85	-31	-101	-21	-100	-68	-61	-21	-99	-14	-72	-68	-143	-73	614	-4180	-800	-7486	3679	-10987	3171	-13072	-2576	-10042	-635	-11519	374	-10779	-1153	-12855	-1862
0.622500	-27	41	77	-57	-110	-33	12	-17	-15	2	-70	-64	-84	-17	-32	-62	-100	33	-85	-32	-104	-19	-103	-67	-65	0	-98	-12	-73	-73	-149	-75	616	-3915	-771	-7497	1428	-10799	2884	-13039	-2889	-9936	-858	-11458	177	-10727	-1241	-12752	614
0.623333	-26	42	86	-58	-110	-35	8	-16	-22	6	-73	-66	-96	-21	-30	-64	-101	33	-86	-33	-110	-25	-102	-86	-67	-4	-101	-16	-80	-69	-150	-78	448	-3622	-763	-7526	-912	-10562	2608	-13015	-3229	-9801	-1063	-11398	-415	-10650	-1317	-12647	1445
0.624167	-29	36	85	-62	-109	-38	9	-17	-24	9	-77	-67	-97	-19	-33	-61	-104	30	-87	-31	-105	-23	-102	-67	-64	-4	-99	-14	-75	-69	-150	-75	-176	-3303	-770	-7544	-1834	-10277	2343	-12984	-3468	-9619	-1236	-11339	-183	-10534	-1373	-12543	1163
0.625000	-30	42	85	-58	-111	-35	13	-19	-18	-15	-77	-65	-96	-18	-33	-60	-100	28	-84	-28	-105	-22	-104	-69	-65	-4	-101	-14	-73	-72	-149	-76	-807	-2962	-792	-7550	-273	-9956	2093	-12958	-3276	-9393	-1393	-11287	-53	-10385	-1441	-12445	1154
0.625833	-35	38	81	-58	-109	-33	10	-17	-26	11	-77	-64	-99	-18	-32	-60	-101	28	-86	-35	-108	-24	-102	-70	-70	-4	-101	-16	-75	-70	-147	-76	3	-2598	-837	-7533	-1165	-9595	1855	-12929	-3633	-9157	-1525	-11239	-708	-10194	-1491	-12364	941
0.626667	-28	38	87	-59	-110	-34	10	-19	-19	4	-75	-68	-97	-18	-32	-61	-102	32	-85	-44	-105	-21	-103	-70	-50	-5	-101	-15	-77	-73	-146	-78	-142	-2228	-893	-7476	-2279	-9207	1634	-12896	-3855	-8871	-1637	-11207	715	-9957	-1533	-12293	5525
0.627500	-27	39	88	-58	-112	-34	10	-13	-16	5	-70	-66	-93	-17	-30	-60	-102	34	-83	-32	-105	-24	-103	-67	-63	0	-97	-15	-74	-67	-146	-75	-126	-1835	-954	-7377	-1712	-8798	1425	-12856	-3457	-8549	-1732	-11174	471	-9673	-1558	-12248	3472
0.628333	-23	43	90	-57	-107	-31	15	-11	-17	8	-63	-66	-97	-15	-47	-57	-97	36	-81	-38	-107	-16	-98	-65	-62	0	-96	-13	-73	-67	-147	-72	50	-1439	-1026	-7230	-1967	-8383	1239	-12812	-2893	-8209	-1817	-11159	110	-9344	-1583	-12237	5966
0.629167	-13	42	88	-61	-111	-34	12	-12	-15	7	-73	-63	-94	-13	-30	-58	-96	36	-81	-31	-105	-21	-110	-67	-61	0	-96	-12	-72	-68	-158	-75	42	-1029	-1095	-7036	-1958	-7968	1054	-12771	-2046	-7842	-1895	-11158	168	-8968	-1605	-12256	7703
0.630000	-27	43	91	-56	-110	-31	16	-14	-17	6	-72	-62	-95	-17	-30	-58	-99	36	-82	-32	-107	-18	-99	-68	-64	-1	-97	-12	-74	-69	-147	-76	45	-636	-1165	-6797	-1171	-7552	894	-12728	-1030	-7451	-1960	-11171	1	-8547	-1622	-12312	7294
0.630833	-23	40	90	-56	-110	-34	10	-14	-19	-19	-75	-63	-96	-16	-29	-59	-101	36	-82	-33	-104	-21	-100	-73	-64	-1	-96	-11	-52	-63	-148	-75	389	-239	-1224	-6514	-1766	-7148	738	-12659	-196	-7042	-2033	-11197	-1365	-8087	-1627	-12402	8525
0.631667	-24	41	89	-57	-109	-35	12	-14	-16	5	-72	-66	-99	-21	-30	-69	-102	32	-86	-35	-107	-22	-100	-73	-65	-9	-99	-15	-73	-70	-150	-79	229	145	-1280	-6194	-2540	-6753	590	-12598	643	-6622	-2110	-11247	-1435	-7596	-1636	-12540	13677
0.632500	-28	37	87	-58	-111	-39	9	-18	-22	2	-77	-66	-96	-19	-30	-63	-102	32	-82	-33	-104	-23	-101	-72	-65	-4	-97	-14	-70	-69	-149	-78	286	549	-1313	-5834	-458	-6368	455	-12525	1216	-6181	-2177	-11305	-2196	-7067	-1641	-12707	12539
0.633333	-26	40	87	-58	-109	-35	12	-14	-17	5	-74	-68	-96	-17	-29	-62	-98	34	-61	-33	-108	-23	-99	-68	-67	-4	-99	-12	-74	-69	-148	-76	212	891	-1334	-5450	482	-6000	332	-12444	1505	-5732	-2252	-11381	-3184	-6520	-1638	-12940	11884
0.634167	-26	42	88	-48	-108	-35	15	-13	-17	4	-73	-63	-95	-14	-27	-58	-100	35	-82	-31	-98	-18	-98	-69	-66	-7	-96	-12	-73	-70	-146	-74	343	1242	-1332	-5046	170	-5641	215	-12357	1970	-5275	-2326	-11474	-2712	-5953	-1637	-13162	15314
0.635000	-24	38	90	-58	-105	-31	15	-11	-16	5	-74	-62	-93	-13	-24	-56	-100	36	-83	-31	-117	-17	-97	-66	-61	-1	-96	-12	-73	-66	-145	-73	359	1565	-1314	-4645	584	-5291	108	-12258	2626	-4801	-2402	-11578	-2393	-5384	-1632	-13440	13523
0.635833	-23	45	90	-53	-108	-29	17	-9	-18	6	-48	-60	-94	-13	-24	-55	-96	35	-81	-30	-102	-18	-97	-66	-62	0	-95	-11	-72	-67	-176	-74	184	1866	-1273	-4242	1390	-4947	4	-12153	3382	-4332	-2478	-11693	-2570	-4817	-1625	-13746	14370
0.636667	-24	44	86	-56	-105	-30	16	-11	-13	9	-70	-59	-93	-15	-22	-58	-96	33	-79	-31	-105	-21	-95	-65	-62	0	-95	-10	-72	-72	-143	-72	159	2141	-1217	-3852	2606	-4597	-76	-12038	4247	-3857	-2553	-11820	-2574	-4260	-1615	-14082	15385
0.637500	-24	42	85	-58	-114	-31	17	-12	-14	6	-73	-65	-97	-17	-27	-58	-95	35	-83	-31	-101	-21	-98	-68	-65	-1	-97	-13	-73	-70	-146	-75	6	2384	-1153	-3487	4528	-4244	-153	-11910	4955	-3385	-2618	-11953	-2325	-3724	-1608	-14439	13907
0.638333	-27	40	89	-60	-111	-34	13	-14	-21	15	-74	-65	-96	-16	-28	-61	-107	33	-82	-32	-107	-23	-101	-69	-64	0	-96	-13	-73	-70	-148	-77	-398	2616	-1044	-3134	8079	-3882	-220	-11772	5862	-2912	-2673	-12081	-1770	-3208	-1592	-14805	10827
0.639167	-25	37	86	-59	-67	-31	15	-12	-19	5	-75	-66	-96	-19	-28	-61	-98	33	-86	-31	-101	-22	-99	-61	-62	-1	-99	-14	-74	-70	-149	-75	-70	2813	-927	-2848	9129	-3500	-265	-11614	6118	-2446	-2716	-12220	-2382	-2720	-1574	-15178	8096
0.640000	-27	38	89	-59	-113	-35	11	-16	-19	4	-77	-65	-102	-18	-31	-60	-102	30	-84	-34	-108	-24	-102	-76	-65	-5	-100	-16	-75	-74	-151	-80	-299	2997	-798	-2587	7481	-3095	-303	-11448	6051	-1986	-2744	-12348	-1278	-2281	-1550	-15558	10993
0.640833	-17	37	104	-58	-112	-38	12	-18	-22	0	-74	-65	-99	-17	-31	-64	-103	30	-84	-32	-105	-22	-102	-68	-64	10	-98	-14	-74	-74	-149	-80	-342	3155	-645	-2367	8180	-2682	-316	-11249	6583	-1531	-2749	-12461	-914	-1854	-1515	-15922	6706
0.641667	-25	39	90	-57	-111	-34	13	-16	-21	5	-72	-66	-96	-10	-30	-59	-97	35	-85	-27	-107	-22	-99	-69	-64	-1	-98	-15	-70	-72	-148	-76	-49	3309	-479	-2193	8479	-2238	-315	-11035	6937	-1093	-2757	-12562	-643	-1483	-1473	-16276	5518
0.642500	-26	39	91	-58	-109	-32	18	-14	-18	7	-73	-63	-96	-18	-30	-60	-98	32	-84	-30	-102	-22	-100	-68	-63	-1	-97	-13	-73	-70	-137	-75	-108	3439	-299	-2060	9087	-1780	-302	-10803	7373	-671	-2702	-12637	-281	-1154	-1422	-16616	5778
0.643333	-25	38	92	-59	-108	-35	12	-14	-19	5	-74	-75	-98	-18	-29	-58	-102	34	-84	-31	-101	-22	-102	-69	-67	-3	-98	-15	-72	-68	-146	-77	-223	3568	-101	-1979	9861	-1312	-270	-10541	7596	-280	-2647	-12693	172	-884	-1354	-16926	2554
0.644167	-27	37	88	-59	-112	-33	15	3	-17	4	-75	-64	-95	-16	-28	-59	-102	32	-84	-32	-90	-22	-100	-67	-68	-3	-99	-15	-74	-43	-147	-75	69	3681	106	-1940	9200	-839	-227	-10259	7249	82	-2568	-12721	-174	-627	-1274	-17202	184
0.645000	-29	43	94	-57	-111	-33	13	-16	-21	4	-76	-66	-98	-17	-30	-59	-100	34	-82	-30	-107	-24	-100	-67	-62	0	-101	-15	-77	-72	-146	-76	-136	3794	329	-1940	6612	-372	-169	-9951	7003	409	-2478	-12723	557	-427	-1173	-17440	1956
0.645833	-24	38	103	-63	-111	-34	13	-13	-21	11	-76	-66	-97	-17	-30	-60	-103	33	-87	-36	-107	-24	-102	-69	-65	-4	-102	-14	-76	-69	-148	-77	-208	3921	564	-1977	6206	81	-102	-9617	6778	698	-2351	-12689	884	-269	-1063	-17634	133
0.646667	-27	78	95	-60	-110	-34	12	-17	-18	4	-76	-65	-97	-17	-30	-61	-99	32	-84	-34	-107	-22	-101	-70	-64	-1	-96	-15	-78	-73	-151	-75	-272	4008	812	-2047	6513	520	-25	-9259	6353	934	-2218	-12629	647	-153	-927	-17774	-5075
0.647500	-24	41	92	-60	-111	-35	16	-15	-15	7	-73	-65	-96	-16	-29	-59	-99	35	-84	-35	-103	-21	-100	-67	-64	17	-87	-12	-72	-67	-145	-74	-324	4114	1083	-2139	5228	928	57	-8878	5797	1140	-2068	-12532	596	-66	-769	-17861	-3440
0.648333	-25	42	93	-57	-108	-31	13	-14	-14	7	-99	-64	-98	-16	-29	-58	-99	30	-83	-32	-104	-19	-101	-68	-62	0	-98	-13	-73	-72	-149	-75	-150	4221	1346	-2253	2218	1281	138	-8482	4986	1284	-1919	-12418	794	-29	-604	-17899	-5646
0.649167	-27	39	90	-61	-113	-45	9	-16	-19	6	-74	-66	-96	-15	-32	-60	-103	36	-87	-33	-100	-23	-99	-68	-66	-1	-100	-12	-87	-67	-147	-74	-138	4319	1628	-2383	-634	1584	214	-8067	4149	1380	-1765	-12273	857	-17	-405	-17871	-7096
0.650000	-27	40	92	-58	-109	-32	13	-16	-16	20	-76	-63	-96	-16	-29	-59	-111	35	-82	-38	-105	-21	-99	-67	-65	0	-100	-13	-75	-69	-149	-77	-32	4428	1914	-2512	-3045	1830	285	-7636	3161	1416	-1614	-12110	773	-45	-211	-17785	-6990
0.650833	-28	41	93	-56	-82	-30	13	-34	-15	9	-74	-61	-96	-15	-29	-59	-100	36	-84	-34	-105	-21	-99	-70	-64	-6	-99	-12	-74	-66	-167	-74	23	4529	2207	-2642	-4896	2006	343	-7192	2361	1410	-1480	-11931	1155	-105	0	-17637	-8818
0.651667	-28	40	92	-57	-110	-31	13	-14	-18	7	-75	-62	-93	-15	-29	-61	-99	33	-85	-33	-107	-18	-99	-69	-64	-1	-100	-13	-70	-67	-149	-78	-165	4629	2502	-2760	-4634	2114	382	-6739	2013	1314	-1360	-11743	1738	-201	215	-17433	-9632
0.652500	-25	42	90	-56	-109	-32	12	-12	-19	6	-75	-64	-97	-14	-27	-58	-101	35	-83	-34	-104	-19	-98	-68	-65	-1	-102	-12	-73	-87	-147	-74	383	4724	2799	-2861	-4479	2147	400	-6281	1207	1239	-1268	-11555	694	-325	432	-17169	-11792
0.653333	-27	35	89	-55	-110	-30	13	-12	-19	6	-73	-63	-97	-16	-28	-60	-102	33	-83	-32	-93	-19	-95	-69	-63	0	-98	-13	-72	-66	-147	-78	339	4826	3093	-2938	-7431	2109	386	-5823	96	1087	-1204	-11362	1093	-488	645	-16853	-8917
0.654167	-22	39	92	-56	-107	-53	17	-13	-16	7	-73	-63	-94	-13	-26	-58	-97	37	-81	-33	-103	-17	-95	-67	-60	-1	-98	-14	-69	-66	-147	-72	-207	4919	3385	-2983	-7350	1998	349	-5366	-362	903	-1183	-11178	1190	-670	845	-16481	-8905
0.655000	-23	42	93	-56	-104	-29	16	-11	-16	10	-70	-61	-96	-13	-25	-56	-96	38	-81	-35	-104	-17	-95	-65	-59	1	-96	-12	-73	-66	-146	-70	-34	5007	3664	-3001	-7789	1821	276	-4921	-1228	676	-1201	-11004	883	-907	1024	-16066	-10610
0.655833	-22	44	90	-55	-107	-31	15	-14	-13	7	-73	-64	-95	-13	-24	-56	-96	36	-81	-31	-101	-17	-97	-66	-62	0	-99	-13	-73	-67	-144	-70	-8	5089	3935	-2980	-7729	1563	167	-4483	-1996	418	-1271	-10840	733	-1171	1169	-15612	-7878
0.656667	-22	43	89	-57	-110	-31	15	-10	-15	9	-70	-62	-97	-12	-26	-57	-101	37	-83	-35	-105	-23	-97	-68	-63	0	-96	-14	-75	-68	-147	-72	146	5160	4197	-2933	-7073	1269	19	-4053	-2779	132	-1387	-10696	1056	-1463	1273	-15131	-7889
0.657500	-27	42	87	-45	-113	-36	10	-15	-21	4	-76	-67	-101	-19	-30	-59	-103	33	-84	-33	-110	-24	-98	-66	-63	0	-99	-14	-78	-72	-149	-76	318	5226	4447	-2847	-6080	913	-153	-3645	-3716	-168	-1550	-10557	826	-1780	1336	-14615	-8387
0.658333	-26	40	85	-62	-111	-39	9	-14	-18	6	-75	-66	-97	-17	-29	-61	-100	34	-87	-34	-107	-23	-99	-70	-65	-3	-100	-13	-73	-70	-150	-76	168	5280	4687	-2732	-6836	509	-360	-3250	-4386	-524	-1765	-10430	1101	-2126	1341	-14069	-4160
0.659167	-27	41	87	-53	-110	-34	12	-15	-21	5	-73	-64	-98	-17	-30	-62	-100	34	-84	-33	-105	-19	-99	-70	-63	-1	-99	-15	-74	-73	-153	-75	145	5330	4910	-2596	-5283	67	-591	-2865	-4955	-816	-2020	-10307	1401	-2495	1283	-13503	-1312
0.660000	-25	38	88	-60	-112	-34	11	-16	-19	2	-74	-67	-99	-16	-25	-59	-101	33	-83	-34	-120	-19	-100	-70	-66	-3	-100	-11	-75	-72	-149	-76	252	5363	5131	-2441	-1997	-403	-849	-2522	-5706	-1159	-2319	-10186	1270	-2883	1158	-12938	-5333
0.660833	-28	40	87	-59	-111	-29	13	-14	-42	3	-72	-63	-99	-17	-28	-60	-104	34	-84	-32	-105	-21	-117	-69	-64	0	-99	-14	-73	-69	-149	-74	175	5385	5324	-2277	1069	-902	-1124	-2152	-6110	-1499	-2659	-10059	1253	-3287	963	-12364	-1420
0.661667	-25	41	89	-59	-107	-35	16	-14	-21	5	-74	-65	-104	-17	-27	-57	-99	34	-83	-32	-103	-17	-100	-69	-64	-1	-100	-14	-74	-68	-147	-73	281	5396	5515	-2112	3316	-1422	-1409	-1820	-6449	-1851	-3015	-9919	1279	-3697	684	-11792	-421
0.662500	-32	39	88	-58	-107	-36	15	-12	-17	11	-73	-62	-97	-15	-28	-58	-104	33	-84	-29	-103	-19	-101	-66	-61	1	-98	-13	-68	-69	-146	-98	247	5383	5688	-1960	4933	-1958	-1707	-1503	-6672	-2196	-3408	-9760	916	-4113	347	-11229	-656
0.663333	-26	41	90	-57	-109	-34	15	-16	-17	-4	-72	-63	-96	-14	-29	-58	-90	34	-83	-30	-104	-22	-102	-66	-63	0	-99	-14	-73	-72	-148	-73	440	5354	5846	-1839	5121	-2506	-2001	-1204	-6931	-2543	-3811	-9595	485	-4533	-61	-10674	2323
0.664167	-23	25	86	-60	-109	-35	16	-13	-18	7	-72	-64	-95	-15	-29	-58	-99	34	-82	-34	-108	-22	-101	-70	-63	0	-101	-15	-76	-68	-148	-76	495	5298	5978	-1714	4226	-3056	-2290	-921	-7132	-2897	-4201	-9344	822	-4952	-537	-10137	2121
0.665000	-25	38	89	-59	-111	-39	12	-14	-4	4	-74	-68	-100	-19	-31	-62	-102	33	-79	-35	-108	-24	-105	-73	-65	-1	-103	-21	-78	-75	-153	-76	320	5212	6090	-1642	4585	-3611	-2577	-632	-6955	-3249	-4614	-9076	1341	-5370	-1066	-9629	3190
0.665833	-48	35	82	-63	-118	-43	9	-18	-24	1	-78	-68	-103	-22	-31	-62	-103	29	-88	-35	-111	-26	-105	-75	-68	-4	-102	-16	-65	-74	-150	-78	604	5114	6178	-1611	5742	-4161	-2841	-403	-6821	-3597	-4992	-8745	229	-5763	-1626	-9142	3051
0.666667	-28	41	87	-61	-113	-38	10	-18	-19	1	-76	-66	-100	-21	-33	-63	-99	29	-83	-45	-107	-24	-111	-73	-66	-3	-103	-17	-76	-74	-153	-76	834	4978	6231	-1624	3048	-4709	-3088	-148	-7415	-3948	-5347	-8361	205	-6148	-2215	-8684	5418
0.667500	-27	40	114	-59	-114	-39	9	1	-19	5	-73	-64	-96	-16	-31	-60	-101	34	-85	-32	-107	-23	-102	-70	-73	0	-98	-16	-75	-72	-148	-75	210	4817	6256	-1686	2347	-5244	-3312	77	-7400	-4293	-5665	-7907	588	-6508	-2814	-8250	7307
0.668333	-23	43	90	-59	-108	-39	16	-14	-15	7	-70	-65	-93	-16	-30	-73	-98	37	-84	-30	-105	-22	-99	-68	-60	0	-102	-15	-70	-68	-143	-76	318	4615	6237	-1803	1539	-5773	-3512	299	-7114	-4641	-5949	-7391	27	-6859	-3415	-7849	4290
0.669167	-26	42	90	-59	-105	-34	13	-16	-19	5	-72	-67	-94	-17	-28	-59	-98	36	-83	-31	-104	-19	-104	-73	-64	-4	-101	-16	-74	-74	-148	-74	116	4396	6175	-1969	1334	-6291	-3689	504	-6816	-4985	-6181	-6807	-58	-7187	-4003	-7477	6090
0.670000	-28	40	89	-56	-111	-33	12	-15	-13	6	-76	-64	-96	-16	-30	-62	-101	33	-85	-32	-99	-22	-100	-73	-64	-1	-101	-14	-72	-70	-151	-76	178	4142	6065	-2177	1337	-6791	-3837	697	-6507	-5321	-6360	-6147	37	-7488	-4556	-7147	5015
0.670833	-28	38	89	-56	-111	-34	11	-14	-21	3	-73	-65	-98	-17	-30	-57	-103	34	-84	-32	-105	-21	-107	-75	-66	-3	-101	-13	-70	-69	-147	-78	175	3857	5912	-2424	1418	-7272	-3957	879	-6298	-5651	-6483	-5431	-335	-7764	-5062	-6843	4087
0.671667	-28	40	86	-57	-108	-32	13	-15	-18	4	-76	-61	-95	-17	-32	-62	-101	36	-60	-31	-103	-22	-101	-70	-63	0	-101	-14	-74	-70	-151	-74	-10	3548	5707	-2704	-1091	-7748	-4053	1049	-6021	-5967	-6538	-4648	-107	-8013	-5508	-6555	5069
0.672500	-26	42	87	-60	-109	-36	10	-15	-16	5	-75	-68	-98	-19	-30	-59	-101	34	-86	-35	-103	-23	-100	-68	-62	-4	-108	-21	-73	-70	-150	-74	-340	3223	5450	-3009	-2107	-8178	-4126	1199	-5691	-6267	-6540	-3816	351	-8227	-5887	-6335	7099
0.673333	-25	38	85	-60	-109	-34	9	-18	-16	0	-77	-67	-100	-21	-33	-60	-107	30	-90	-32	-109	-24	-101	-73	-66	-4	-103	-18	-73	-73	-150	-60	-370	2876	5148	-3328	-682	-8598	-4169	1329	-5655	-6533	-6470	-2935	-82	-8412	-6191	-6122	2773
0.674167	-28	37	85	-61	-134	-36	9	-18	-17	2	-77	-70	-97	-19	-31	-60	-99	33	-85	-33	-104	-24	-100	-84	-66	-1	-101	-16	-77	-72	-148	-74	-597	2523	4808	-3642	870	-8981	-4189	1449	-5209	-6787	-6311	-2011	-427	-8559	-6405	-5929	4050
0.675000	-25	41	84	-61	-104	-33	10	-14	-17	4	-77	-64	-96	-17	16	-56	-100	32	-84	-35	-104	-23	-99	-69	-65	0	-101	-15	-76	-68	-148	-75	-395	2157	4425	-3952	1014	-9336	-4191	1546	-4943	-7005	-6137	-1076	-429	-8673	-6535	-5760	4547
0.675833	-24	41	87	-59	-108	-34	11	-16	-14	5	-73	-65	-95	-17	-30	-57	-101	34	-83	-32	-102	-21	-98	-67	-60	-3	-99	-15	-85	-74	-147	-74	-360	1809	4011	-4238	692	-9652	-4159	1625	-4797	-7184	-5884	-79	-615	-8750	-6577	-5610	1449
0.676667	-19	41	89	-59	-109	-33	10	-14	-15	7	-73	-64	-93	-60	-30	-57	-96	35	-83	-32	-101	-21	-100	-69	-60	-1	-98	-14	-69	-66	-146	-73	-457	1462	3570	-4502	278	-9938	-4113	1677	-4455	-7325	-5570	900	-598	-8793	-6535	-5465	1294
0.677500	-25	41	85	-59	-116	-33	10	-30	-18	5	-74	-66	-97	-17	-32	-59	-97	32	-85	-34	-103	-23	-97	-69	-63	-4	-99	-14	-73	-70	-150	-55	-355	1122	3108	-4730	-142	-10181	-4044	1711	-4042	-7423	-5208	1867	-294	-8806	-6413	-5334	-1309
0.678333	-26	41	86	-61	-112	-35	1	-27	-16	5	-75	-67	-100	-18	-27	-59	-101	34	-86	-34	-107	-25	-102	-72	-62	-4	-99	-17	-73	-73	-150	-76	-444	803	2636	-4918	627	-10373	-3951	1718	-3311	-7473	-4796	2817	246	-8774	-6208	-5191	-3484
0.679167	-28	36	73	-60	-110	-34	10	-15	-19	3	-75	-68	-96	-17	-31	-62	-102	33	-83	-34	-108	-23	-99	-72	-63	-5	-98	-15	-74	-70	-148	-78	-465	510	2165	-5055	2911	-10530	-3835	1712	-2237	-7471	-4341	3742	-165	-8709	-5936	-5035	-5314
0.680000	-25	40	84	-61	-109	-34	8	-18	-17	3	-73	-68	-87	-18	-32	-58	-100	34	-84	-35	-107	-22	-100	-72	-65	-5	-101	-14	-75	-70	-149	-75	6	246	1707	-5143	1072	-10629	-3697	1677	-1769	-7425	-3841	4633	-274	-8609	-5595	-4867	-4976
0.680833	-26	38	90	-78	-109	-35	11	-16	-23	4	-74	-66	-97	-17	-31	-61	-103	32	-84	-33	-109	-23	-99	-62	-64	-1	-102	-13	-72	-70	-149	-76	-559	25	1258	-5192	93	-10685	-3535	1625	-805	-7327	-3315	5471	886	-8480	-5213	-4673	-1665
0.681667	-26	40	86	-57	-109	-35	11	-16	-19	4	-77	-76	-108	-17	-32	-59	-104	34	-85	-32	-109	-27	-101	-72	-69	-4	-103	-14	-77	-74	-149	-76	-344	-167	834	-5191	-316	-10684	-3350	1551	340	-7188	-2766	6239	445	-8324	-4782	-4451	-3790
0.682500	-29	36	81	-60	-113	-39	8	-17	-22	2	-75	-68	-99	-17	-31	-62	-102	33	-86	-49	-104	-24	-101	-70	-63	0	-120	-16	-74	-72	-148	-78	-504	-311	438	-5151	-1332	-10628	-3144	1460	1281	-6998	-2194	6948	480	-8135	-4316	-4187	-868
0.683333	-26	39	86	-59	-112	-36	11	-17	-18	2	-67	-69	-95	-16	-30	-104	-101	35	-83	-30	-103	-25	-99	-73	-63	-4	-103	-13	-72	-70	-149	-79	-552	-426	75	-5074	-2512	-10519	-2916	1352	2234	-6795	-1627	7580	608	-7915	-3823	-3882	-627
0.684167	-26	38	85	-61	-109	-34	16	-14	-16	1	-74	-63	-95	-16	-29	-77	-101	33	-84	-33	-105	-25	-98	-70	-64	-5	-119	-12	-74	-70	-149	-75	-427	-465	-255	-4979	-3192	-10357	-2667	1241	3267	-6501	-1057	8134	240	-7664	-3315	-3525	-1875
0.685000	-27	41	85	-57	-105	-34	13	-14	-21	2	-74	-66	-98	-16	-28	-77	-103	34	-82	-32	-103	-24	-100	-69	-65	-3	-102	-13	-75	-72	-148	-79	-184	-463	-553	-4867	-6314	-10141	-2404	1114	3970	-6194	-498	8600	177	-7388	-2801	-3118	-1987
0.685833	-28	41	89	-59	-111	-35	12	-13	-19	4	-75	-64	-97	-16	-28	-57	-101	33	-84	-35	-110	-27	-103	-69	-66	-4	-102	-14	-78	-73	-147	-77	-127	-415	-820	-4757	-8965	-9877	-2127	982	4660	-5857	30	8975	738	-7080	-2278	-2637	281
0.686667	-26	41	85	-60	-108	-35	13	-14	-18	3	-75	-66	-95	-10	-30	-60	-99	30	-84	-33	-104	-32	-100	-69	-64	-4	-102	-14	-75	-73	-150	-76	128	-314	-1052	-4650	-8967	-9558	-1840	849	5092	-5493	534	9256	176	-6743	-1767	-2145	-4501
0.687500	-25	44	89	-58	-109	-33	15	-14	-15	5	-69	-63	-94	-15	-27	-58	-97	36	-83	-32	-102	-24	-96	-68	-61	0	-97	-17	-73	-68	-144	-73	-155	-164	-1258	-4561	-8482	-9191	-1547	721	5240	-5105	992	9448	-474	-6374	-1258	-1576	-5192
0.688333	-24	45	91	-58	-103	-30	16	-12	-18	-5	-72	-62	-94	-12	-26	-60	-98	35	-80	-30	-101	-21	-96	-64	-62	0	-96	-9	-74	-68	-151	-74	12	37	-1444	-4507	-8966	-8788	-1249	592	5066	-4704	1387	9547	-807	-5982	-766	-958	-3528
0.689167	-23	43	91	-59	-110	-33	13	-14	-16	6	-73	-63	-97	-15	-28	-57	-99	34	-84	-24	-104	-25	-98	-68	-65	0	-99	-10	-72	-84	-145	-75	-7	274	-1614	-4496	-9767	-8350	-974	471	5178	-4299	1730	9553	-729	-5557	-289	-290	-5834
0.690000	-26	39	90	-59	-110	-34	11	-15	-18	4	-74	-66	-97	-15	-31	-61	-101	33	-90	-34	-107	-24	-99	-69	-66	-3	-102	-13	-75	-74	-149	-76	-235	542	-1774	-4536	-10738	-7902	-703	360	5490	-3871	1997	9473	-606	-5109	162	408	-4353
0.690833	-28	40	86	-59	-113	-28	7	-17	-27	0	-77	-66	-98	-15	-28	-59	-102	30	-86	-32	-107	-24	-99	-70	-67	-1	-103	-12	-73	-70	-149	-80	-161	853	-1921	-4629	-11794	-7390	-456	256	5522	-3442	2198	9313	-602	-4638	596	1149	-3808
0.691667	-28	40	85	-60	-110	-35	9	-16	-17	5	-74	-16	-95	-17	-31	-60	-100	6	-90	-35	-108	-27	-99	-70	-65	-1	-102	-15	-74	-73	-148	-75	-408	1179	-2068	-4790	-11865	-6873	-238	167	5728	-3016	2326	9079	-151	-4145	1008	1903	-3817
0.692500	-26	40	87	-53	-107	-35	10	-17	-17	3	-75	-67	-97	-14	-29	-60	-98	34	-86	-47	-107	-23	-98	-68	-63	-4	-102	-9	-73	-62	-147	-77	-510	1517	-2213	-5014	-9806	-6350	-25	93	6026	-2599	2373	8779	-133	-3640	1390	2673	-3686
0.693333	-29	38	85	-59	-108	-35	11	-15	-18	4	-73	-61	-98	-17	-27	-59	-105	33	-84	-34	-103	-22	-97	-69	-63	0	-100	-12	-73	-70	-150	-75	159	1864	-2359	-5309	-10589	-5817	142	30	5141	-2187	2358	8425	-789	-3113	1754	3452	-3848
0.694167	-24	41	88	-61	-110	-32	11	-13	-17	7	-73	-68	-94	-18	-28	-59	-82	34	-86	-33	-104	-21	-96	-68	-62	0	-99	-15	-73	-70	-147	-75	-310	2206	-2511	-5666	-11710	-5286	271	-30	4331	-1790	2273	8015	128	-2584	2094	4231	-449
0.695000	-23	42	88	-67	-103	-32	12	-13	-17	5	-74	-64	-93	-15	-29	-58	-97	33	-82	-31	-103	-22	-96	-68	-61	0	-98	-13	-72	-68	-145	-75	-161	2533	-2666	-6081	-10619	-4764	368	-49	3736	-1410	2125	7570	-349	-2049	2407	4977	-3529
0.695833	-25	45	91	-57	-107	-30	15	-11	-16	5	-72	-63	-95	-16	-27	-58	-99	36	-80	-30	-104	-18	-95	-66	-63	0	-94	-12	-69	-73	-146	-75	-92	2838	-2821	-6551	-9754	-4249	415	-72	3033	-1045	1928	7091	-371	-1523	2696	5702	-2785
0.696667	-23	42	90	-57	-108	-31	11	-12	-12	8	-75	-64	-92	-14	-26	-56	-95	37	-93	-30	-102	-19	-96	-68	-61	2	-97	-13	-67	-66	-145	-74	-152	3113	-2978	-7067	-8111	-3752	429	-94	2611	-702	1688	6596	-358	-1005	2971	6392	-2493
0.697500	-22	58	91	-50	-105	-32	11	-14	-16	4	-73	-64	-96	-16	-30	-59	-98	34	-86	-34	-92	-22	-97	-79	-64	-1	-98	-17	-70	-72	-170	-78	-62	3348	-3128	-7622	-5333	-3269	406	-98	2344	-393	1422	6087	-565	-507	3221	7033	-4084
0.698333	-26	37	105	-60	-112	-40	8	-32	-16	2	-76	-69	-97	-14	-31	-62	-103	28	-88	-35	-109	-26	-102	-77	-69	3	-102	-23	-78	-74	-152	-80	313	3549	-3268	-8181	-4056	-2815	348	-112	2122	-78	1135	5583	-1064	-28	3455	7629	-4128
0.699167	-31	34	84	-64	-113	-40	8	-17	-27	0	-81	-67	-100	-22	-33	-57	-104	29	-86	-35	-103	-25	-100	-74	-66	0	-101	-18	-76	-69	-149	-78	26	3714	-3381	-8759	-3781	-2375	267	-120	2097	214	859	5087	-174	436	3679	8166	179
0.700000	-31	39	87	-61	-111	-38	8	-19	-64	0	-78	-69	-99	-17	-33	-60	-102	32	-84	-36	-107	-26	-100	-74	-67	-5	-101	-16	-74	-72	-147	-77	181	3837	-3477	-9313	-977	-1956	174	-129	2200	484	585	4607	72	871	3895	8642	-2021
0.700833	-25	38	87	-61	-112	-34	9	-17	-17	3	-76	-68	-94	-17	-30	-60	-102	30	-87	-36	-103	-23	-99	-73	-64	2	-101	-16	-74	-74	-149	-76	250	3919	-3538	-9844	2973	-1561	46	-151	2239	745	339	4153	-348	1274	4097	9049	-3173
0.701667	-25	40	89	-60	-110	-35	11	-17	-17	2	-77	-67	-95	-23	-29	-58	-97	35	-83	-31	-102	-23	-100	-70	-63	-1	-100	-16	-73	-70	-147	-75	258	3971	-3558	-10331	5700	-1186	-75	-182	2275	988	129	3726	-569	1645	4292	9386	838
0.702500	-23	45	88	-59	-109	-33	10	-14	-19	5	-73	-67	-94	-16	-27	-60	-101	33	-85	-34	-121	-24	-99	-72	-65	-1	-99	-16	-74	-66	-149	-75	245	3986	-3542	-10769	7329	-830	-206	-231	2544	1221	-43	3329	-569	1985	4478	9650	-540
0.703333	-23	40	89	-62	-110	-34	45	-14	-17	2	-75	-66	-96	-14	-27	-58	-101	33	-83	-31	-104	-22	-98	-69	-63	-1	-98	-17	-78	-69	-146	-77	84	3977	-3477	-11138	8365	-489	-329	-301	3111	1447	-160	2979	-856	2289	4654	9839	550
0.704167	-32	42	87	-60	-109	-36	12	-16	-14	6	-70	-65	-95	-14	-29	-56	-96	35	-83	-32	-104	-26	-99	-70	-62	0	-98	-15	-72	-72	-146	-76	229	3954	-3368	-11440	8602	-169	-444	-388	3790	1658	-221	2652	-1064	2556	4828	9955	3503
0.705000	-24	43	89	-59	-111	-32	15	-15	-11	3	-86	-70	-97	-17	-28	-58	-101	34	-82	-32	-103	-24	-100	-72	-65	0	-101	-16	-75	-72	-148	-75	183	3911	-3209	-11666	8725	140	-544	-505	4522	1861	-221	2357	-706	2786	4986	9993	4011
0.705833	-29	39	73	-65	-112	-39	8	-15	-18	5	-75	-67	-98	-17	-31	-60	-101	32	-83	-34	-104	-26	-105	-73	-65	-1	-100	-18	-76	-74	-151	-76	-227	3868	-3004	-11815	10009	432	-628	-651	5667	2058	-173	2094	-504	2986	5142	9962	3638
0.706667	-28	37	85	-63	-113	-38	11	-17	-22	4	-78	-62	-101	-22	-32	-61	-103	28	-86	-35	-109	-24	-104	-75	-69	-8	-101	-19	-77	-74	-151	-77	300	3808	-2755	-11891	8422	723	-699	-831	6317	2238	-65	1853	-1635	3139	5280	9858	3573
0.707500	-30	41	85	-62	-111	-39	10	-16	-21	2	-76	-66	-97	-17	-28	-60	-100	34	-87	-32	-107	-23	-105	-72	-62	1	-98	-11	-72	-70	-147	-73	188	3790	-2453	-11882	4219	1002	-717	-1030	6557	2415	96	1641	-653	3268	5409	9698	7617
0.708333	-24	43	90	-57	-107	-36	13	-13	-16	8	-70	-62	-96	-14	-29	-57	-98	35	-80	-31	-102	-21	-97	-67	-64	1	-92	-12	-74	-69	-147	-103	40	3765	-2123	-11822	2507	1270	-723	-1263	7682	2572	308	1440	-811	3354	5522	9465	5303
0.709167	-25	42	91	-61	-109	-33	13	-15	-17	7	-70	-67	-96	-13	-25	-56	-100	36	-82	-31	-85	-19	-98	-70	-66	-5	-97	-15	-73	-69	-148	-75	137	3752	-1765	-11709	417	1527	-705	-1531	8892	2717	549	1262	-671	3410	5609	9178	4853
0.710000	-25	42	89	-64	-108	-32	11	-13	-17	6	-72	-64	-98	-15	-28	-59	-101	33	-83	-30	-103	-22	-100	-69	-62	2	-98	-13	-73	-70	-165	-76	-44	3759	-1386	-11549	-844	1769	-658	-1823	10043	2852	822	1056	-182	3433	5672	8840	6606
0.710833	-28	23	89	-58	-109	-32	12	-16	-21	6	-75	-65	-96	-14	-28	-58	-102	34	-80	-29	-102	-22	-99	-69	-62	-1	-99	-15	-72	-67	-147	-75	-249	3789	-994	-11365	-1696	2001	-584	-2146	10966	2971	1108	867	163	3430	5708	8456	5977
0.711667	-28	37	86	-59	-110	-42	17	-47	-19	5	-70	-65	-96	-15	-28	-58	-103	32	-81	-32	-108	-21	-99	-67	-63	-1	-98	-15	-74	-70	-145	-76	-196	3832	-602	-11174	-3522	2251	-487	-2488	11240	3081	1400	676	0	3401	5708	8044	6033
0.712500	-25	40	87	-72	-108	-31	11	-15	-19	6	-70	-67	-97	-15	-29	-57	-103	36	-82	-31	-107	-25	-98	-68	-62	-1	-86	-15	-74	-70	-146	-74	-374	3900	-208	-10978	-6879	2419	-363	-2846	11289	3177	1688	474	941	3354	5689	7600	9868
0.713333	-27	38	87	-62	-109	-35	15	-14	-16	4	-75	-67	-93	-14	-26	-56	-99	35	-84	-32	-104	-23	-97	-69	-61	0	-96	-12	-70	-68	-134	-69	-425	3982	170	-10803	-7379	2596	-220	-3216	11424	3273	1962	267	1052	3287	5618	7135	8458
0.714167	-26	40	87	-59	-109	-32	13	-15	-19	8	-73	-66	-118	-15	-29	-55	-98	32	-84	-30	-103	-21	-99	-67	-63	2	-99	-15	-75	-72	-147	-74	-721	4082	524	-10656	-6284	2751	-53	-3601	11331	3362	2212	53	520	3211	5518	6668	5065
0.715000	-25	41	61	-59	-111	-31	11	-14	-16	10	-72	-69	-109	-11	-29	-58	-101	35	-83	-31	-108	-25	-100	-69	-65	0	-101	-15	-75	-73	-149	-76	-814	4189	851	-10555	-6138	2879	127	-3990	11032	3445	2426	-174	363	3123	5383	6199	7655
0.715833	-28	41	84	-58	-113	-33	9	-16	-21	5	-75	-67	-99	-16	-31	-57	-99	35	-78	-34	-103	-23	-98	-67	-62	1	-99	-14	-73	-46	-146	-75	-603	4304	1143	-10496	-6918	2992	327	-4372	10510	3536	2609	-401	532	3038	5222	5744	5320
0.716667	-24	42	90	-59	-111	-31	11	-14	-18	9	-70	-65	-124	-14	-28	-57	-99	36	-97	-30	-103	-21	-97	-72	-63	1	-99	-13	-72	-69	-147	-76	-710	4415	1398	-10498	-7306	3073	545	-4750	10952	3632	2751	-631	610	2960	5037	5310	3677
0.717500	-26	41	90	-57	-109	-32	11	-14	-15	7	-73	-64	-97	-14	-29	-60	-99	33	-84	-32	-105	-21	-97	-69	-65	0	-100	-14	-74	-74	-145	-77	-797	4532	1607	-10559	-7250	3122	776	-5115	11688	3726	2832	-856	632	2884	4828	4901	3195
0.718333	-27	39	87	-60	-110	-34	8	-19	-25	1	-72	-66	-97	-16	-32	-63	-100	33	-84	-32	-105	-24	-99	-73	-65	-29	-105	-15	-74	-74	-150	-77	-688	4643	1756	-10684	-6297	3150	1018	-5464	11764	3830	2909	-1074	704	2823	4612	4532	1842
0.719167	-27	38	85	-60	-110	-33	11	-16	-18	5	-74	-65	-99	-12	-28	-49	-102	33	-83	-32	-102	-21	-97	-69	-66	-3	-99	-15	-73	-73	-147	-76	-815	4740	1893	-10867	-3176	3152	1267	-5791	12014	3948	2934	-1274	1201	2777	4392	4204	2165
0.720000	-26	38	89	-58	-105	-43	12	-17	-17	5	-74	-66	-96	-16	-31	-60	-101	35	-83	-32	-105	-23	-97	-69	-65	-1	-97	-17	-74	-73	-148	-75	-395	4823	1972	-11107	-327	3130	1537	-6090	11475	4071	2922	-1460	409	2750	4183	3918	-411
0.720833	-27	37	85	-63	-112	-35	11	-15	-13	6	-74	-64	-96	-15	-29	-59	-122	32	-84	-31	-104	-22	-96	-67	-65	0	-99	-15	-73	-69	-145	-75	-228	4884	2002	-11402	-492	3090	1817	-6371	9771	4207	2888	-1616	1246	2759	3991	3685	1727
0.721667	-25	40	86	-59	-107	-32	11	-15	-18	5	-72	-63	-95	-14	-28	-58	-98	37	-83	-32	-103	-21	-95	-68	-63	-1	-100	-15	-72	-69	-147	-73	-627	4929	1993	-11738	2461	3032	2102	-6622	8632	4343	2834	-1748	1952	2758	3817	3503	1188
0.722500	-27	39	88	-61	-108	-36	10	-15	-14	6	-72	-62	-97	-15	-29	-58	-101	36	-84	-33	-109	-19	-97	-68	-64	0	-99	-18	-74	-72	-145	-74	-180	4944	1936	-12116	5275	2953	2398	-6846	6941	4465	2765	-1851	2121	2796	3673	3366	-1943
0.723333	-26	41	88	-78	-109	-33	10	-14	-16	6	-74	-65	-99	-19	-34	-62	-101	35	-86	-32	-105	-22	-100	-74	-66	-1	-85	-15	-78	-74	-150	-59	11	4935	1844	-12512	8880	2866	2697	-7049	5239	4615	2694	-1920	2370	2851	3560	3266	-1086
0.724167	-26	37	84	-61	-113	-36	8	-17	-21	2	-77	-66	-95	-15	-31	-67	-100	30	-85	-33	-107	-23	-75	-68	-62	-3	-102	-14	-73	-70	-148	-75	225	4906	1720	-12930	12953	2771	3007	-7215	3232	4744	2628	-1959	2523	2932	3492	3228	-3554
0.725000	-25	38	87	-74	-109	-34	10	-16	-22	3	-32	-64	-96	-17	-33	-60	-98	34	-86	-32	-105	-24	-97	-73	-65	-3	-102	-15	-76	-72	-150	-77	602	4858	1556	-13357	16657	2644	3319	-7356	835	4862	2568	-1961	1769	3024	3450	3172	-6609
0.725833	-28	38	87	-61	-113	-35	10	-19	-22	2	-76	-65	-101	-16	-31	-61	-105	32	-85	-32	-108	-24	-99	-74	-67	-6	-101	-14	-77	-72	-149	-78	771	4786	1365	-13784	17164	2554	3632	-7481	-1990	4967	2532	-1938	1972	3151	3446	3158	-5736
0.726667	-30	39	87	-60	-113	-35	5	-18	-22	2	-75	-67	-98	-21	-31	-62	-100	34	-85	-34	-105	-27	-99	-73	-63	-4	-101	-14	-75	-72	-147	-76	837	4680	1142	-14204	18828	2438	3951	-7578	-5677	5053	2496	-1892	2310	3255	3470	3155	-7110
0.727500	-25	40	90	-61	-109	-32	12	-17	-21	4	-73	-64	-94	-13	-29	-57	-100	35	-85	-31	-104	-22	-97	-69	-63	-3	-92	-12	-68	-68	-146	-72	887	4599	898	-14607	21985	2318	4296	-7653	-10444	5120	2527	-1820	1621	3393	3515	3142	-13491
0.728333	-26	42	86	-59	-107	-31	16	-14	-14	7	-70	-60	-95	-13	-27	-60	-98	37	-84	-30	-104	-21	-96	-64	-63	0	-97	-12	-74	-69	-148	-57	936	4488	620	-14995	24051	2190	4583	-7713	-15429	5159	2567	-1739	1180	3509	3568	3118	-12436
0.729167	-26	43	90	-59	-108	-32	16	-14	-16	6	-73	-66	-92	-13	-28	-59	-97	34	-78	-31	-102	-18	-96	-68	-62	-3	-101	-13	-73	-69	-148	-72	1175	4369	322	-15356	24526	2055	4886	-7759	-19470	5170	2629	-1670	1353	3634	3624	3061	-13255
0.730000	-27	42	88	-60	-108	-30	20	-12	-16	-22	-74	-64	-96	-12	-28	-59	-96	36	-84	-33	-103	-23	-97	-68	-63	0	-98	-10	-85	-70	-147	-73	1055	4258	5	-15687	24460	1915	5179	-7812	-20650	5153	2721	-1547	947	3750	3663	2970	-14903
0.730833	-24	41	90	-60	-110	-34	13	-15	-17	4	-72	-66	-99	-16	-29	-60	-98	30	-82	-33	-104	-23	-97	-69	-62	-1	-99	-14	-75	-72	-148	-74	792	4143	-327	-15993	23720	1775	5455	-7810	-19158	5100	2831	-1453	669	3850	3686	2834	-13881
0.731667	-24	41	87	-61	-112	-34	13	-14	-21	4	-75	-66	-97	-17	-27	-61	-100	30	-86	-38	-107	-28	-100	-73	-64	-5	-100	-13	-77	-70	-150	-76	450	4030	-679	-16262	22832	1623	5711	-7824	-16842	5028	2957	-1365	1817	3930	3662	2636	-13475
0.732500	-16	38	86	-63	-113	-36	9	-22	-22	3	-76	-67	-99	-18	-33	-57	-98	30	-86	-34	-107	-28	-101	-70	-63	-4	-101	-17	-76	-76	-152	-77	-257	3939	-1040	-16496	23305	1475	5933	-7824	-15404	4949	3096	-1278	3130	3987	3601	2385	-11944
0.733333	-28	42	89	-62	-85	-34	16	-17	-17	6	-75	-72	-97	-16	-30	-60	-101	33	-84	-33	-108	-27	-104	-72	-64	-1	-107	-16	-73	-70	-149	-77	-544	3860	-1408	-16697	23977	1324	6122	-7820	-15852	4799	3232	-1201	2109	4011	3485	2071	-12232
0.734167	-26	42	89	-57	-109	-32	16	-14	-17	6	-70	-64	-96	-18	-30	-61	-98	33	-79	-32	-101	-24	-100	-69	-64	0	-98	-12	-76	-70	-150	-75	-313	3793	-1774	-16860	20155	1178	6279	-7809	-18661	4651	3369	-1142	1492	4018	3305	1687	-8615
0.735000	-24	44	92	-49	-111	-47	12	-14	-19	5	-72	-62	-96	-17	-27	-59	-99	34	-83	-33	-107	-23	-96	-61	-62	3	-99	-12	-73	-66	-149	-72	-756	3753	-2145	-16995	18489	1023	6385	-7798	-21339	4476	3483	-1091	1605	3951	3056	1234	-5278
0.735833	-23	38	89	-56	-107	-31	16	-13	-16	8	-73	-61	-95	-21	-28	-76	-102	35	-85	-32	-101	-22	-97	-68	-61	1	-97	-12	-68	-67	-146	-75	-564	3723	-2516	-17095	17083	876	6437	-7793	-24155	4292	3578	-1055	930	3856	2734	716	-6211
0.736667	-24	43	91	-53	-104	-26	17	-16	-17	7	-73	-62	-92	-13	-25	-41	-98	37	-83	-30	-101	-22	-98	-67	-61	0	-98	-12	-68	-67	-145	-73	-678	3716	-2884	-17166	16340	734	6441	-7773	-26699	4084	3637	-1033	492	3723	2345	133	-1787
0.737500	-27	41	86	-55	-109	-33	13	-13	-15	6	-65	-66	-96	-15	-28	-57	-97	38	-85	-35	-101	-23	-99	-70	-61	1	-99	-16	-73	-69	-148	-75	-773	3728	-3244	-17212	16075	596	6377	-7761	-28819	3871	3655	-1029	428	3536	1887	-506	-321
0.738333	-5	42	86	-62	-128	-38	11	-16	-16	3	-76	-69	-96	-19	-31	-58	-99	34	-87	-35	-105	-21	-101	-73	-65	-3	-101	-17	-76	-74	-144	-75	-836	3764	-3592	-17227	16447	468	6248	-7749	-30150	3643	3623	-1038	-537	3308	1358	-1204	206
0.739167	-24	39	85	-60	-113	-39	9	-16	-22	2	-75	-69	-98	-17	-30	-61	-109	33	-88	-39	-110	-27	-100	-70	-67	-5	-101	-18	-74	-70	-150	-72	-827	3824	-3938	-17222	13838	357	6054	-7741	-30856	3414	3536	-1050	-802	3042	775	-1953	3053
0.740000	-27	40	84	-60	-112	-36	9	-18	-23	0	-78	-70	-100	-22	-32	-62	-101	29	-88	-38	-102	-26	-103	-74	-70	-7	-102	-18	-78	-74	-152	-42	-890	3899	-4271	-17196	11816	260	5795	-7738	-30577	3171	3387	-1083	-431	2728	136	-2747	6632
0.740833	-26	37	84	-63	-115	-41	7	-18	-21	0	-79	-66	-96	-22	-32	-61	-100	33	-86	-36	-105	-30	-104	-72	-63	-4	-100	-15	-75	-70	-148	-77	-628	3999	-4593	-17152	11380	180	5470	-7730	-29700	2926	3180	-1124	-1057	2392	-524	-3565	4296
0.741667	-26	41	88	-62	-109	-36	11	-14	-16	3	-74	-66	-98	-17	-32	-58	-98	33	-88	-33	-104	-23	-98	-68	-64	-6	-100	-13	-75	-70	-148	-81	-564	4118	-4908	-17095	9960	115	5082	-7728	-28007	2676	2898	-1181	-1489	2016	-1231	-4419	7302
0.742500	-24	38	87	-61	-110	-36	10	-17	-18	2	-73	-73	-97	-18	-30	-60	-100	32	-88	-35	-96	-27	-101	-70	-67	-5	-100	-14	-76	-69	-149	-76	-307	4249	-5217	-17028	5915	60	4628	-7730	-26204	2424	2547	-1256	-1366	1619	-1946	-5279	9079
0.743333	-26	40	86	-61	-134	-34	10	-16	-16	7	-74	-67	-95	-18	-30	-58	-97	33	-87	-34	-102	-19	-100	-36	-62	-4	-98	-14	-74	-68	-148	-77	-308	4402	-5516	-16955	511	25	4123	-7737	-24490	2174	2128	-1344	-1425	1193	-2677	-6197	7465
0.744167	-25	41	89	-61	-109	-36	13	-17	7	5	-75	-65	-95	-16	-31	-57	-99	36	-82	-31	-107	-22	-99	-68	-66	-4	-100	-14	-75	-69	-146	-72	-240	4574	-5803	-16886	-5466	23	3567	-7750	-23003	1917	1635	-1461	-1732	750	-3411	-7115	8423
0.745000	-28	40	86	-60	-109	-35	13	-17	-18	4	-75	-67	-95	-17	-31	-60	-102	33	-87	-33	-104	-23	-101	-68	-64	-3	-101	-14	-75	-69	-148	-75	-246	4765	-6077	-16823	-11349	-22	2967	-7772	-21827	1660	1078	-1597	-1839	291	-4142	-8047	7352
0.745833	-26	39	86	-61	-110	-36	10	-21	-21	3	-76	-67	-95	-17	-32	-55	-101	34	-68	-33	-105	-24	-101	-70	-63	-5	-102	-15	-77	-69	-148	-76	-424	4970	-6331	-16770	-15926	-41	2327	-7798	-20361	1398	448	-1767	-1896	-185	-4861	-8990	5879
0.746667	-27	38	88	-67	-111	-36	3	-16	-21	8	-74	-66	-97	-19	-31	-61	-100	33	-86	-34	-107	-25	-100	-68	-65	-6	-101	-14	-97	-69	-149	-76	-231	5179	-6568	-16736	-18576	-60	1652	-7841	-17941	1139	-240	-1959	-3071	-673	-5560	-9940	3827
0.747500	-25	41	89	-61	-108	-35	12	-22	-19	3	-72	-66	-99	-17	-29	-60	-99	42	-83	-32	-107	-19	-100	-68	-62	-1	-100	-15	-74	-69	-164	-72	205	5449	-6780	-16724	-24304	-80	964	-7893	-15812	880	-989	-2192	-3824	-1168	-6245	-10896	3812
0.748333	-24	43	71	-62	-109	-35	12	-15	-16	5	-74	-64	-98	-18	-30	-58	-99	35	-85	-31	-108	-23	-102	-67	-63	0	-104	-16	-74	-69	-147	-76	-24	5703	-6967	-16722	-28697	-122	261	-7962	-12394	612	-1788	-2469	-3498	-1682	-6908	-11875	5512
0.749167	-29	40	87	-62	-120	-36	9	-17	-22	4	-84	-67	-100	-18	-34	-63	-100	37	-85	-32	-105	-22	-100	-69	-65	-3	-99	-13	-75	-70	-150	-78	544	5978	-7126	-16756	-31078	-170	-455	-8038	-8230	351	-2631	-2781	-4208	-2214	-7554	-12856	1446
0.750000	-25	36	91	-62	-111	-36	12	-15	-18	7	-70	-65	-98	-19	-32	-59	-99	42	-82	-31	-105	-24	-102	-72	-66	0	-97	-11	-72	-72	-150	-76	329	6260	-7253	-16825	-32608	-241	-1161	-8129	-4189	84	-3523	-3142	-4410	-2762	-8179	-13844	2622
0.750833	-29	38	91	-61	-105	-33	11	-12	-17	6	-72	-66	-95	-22	-30	-61	-101	32	-83	-30	-104	-21	-100	-68	-65	0	-97	-12	-76	-68	-149	-76	107	6561	-7353	-16918	-32750	-332	-1849	-8232	40	-189	-4447	-3547	-5111	-3326	-8780	-14850	3221
0.751667	-27	38	90	-61	-109	-33	12	-14	-22	5	-73	-62	-97	-15	-30	-59	-104	32	-83	-17	-107	-23	-102	-69	-65	-5	-100	-13	-72	-66	-147	-76	118	6826	-7425	-17045	-32759	-453	-2523	-8340	4681	-466	-5401	-4002	-5870	-3914	-9364	-15863	2867
0.752500	-29	36	85	-61	-109	-32	17	0	-19	4	-73	-65	-97	-14	-29	-60	-109	30	-77	-31	-105	-23	-100	-70	-64	0	-97	-14	-72	-68	-148	-78	304	7096	-7476	-17201	-32735	-603	-3163	-8452	9142	-750	-6364	-4504	-5435	-4525	-9927	-16892	3518
0.753333	-25	39	86	-60	-109	-31	13	-12	-19	6	-72	-65	-95	-14	-30	-62	-96	37	-83	-31	-104	-26	-97	-68	-63	2	-100	-13	-74	-70	-148	-74	66	7354	-7501	-17383	-32749	-780	-3771	-8566	13592	-1044	-7346	-5055	-3773	-5164	-10472	-17951	7182
0.754167	-51	37	88	-62	-108	-31	17	-9	-14	10	-101	-64	-93	-14	-27	-56	-96	34	-83	-30	-101	-19	-96	-67	-58	0	-95	-12	-68	-67	-148	-74	241	7582	-7517	-17584	-32598	-988	-4340	-8675	17687	-1350	-8311	-5646	-3104	-5833	-11004	-19023	3969
0.755000	-28	40	92	-58	-107	-31	17	-14	-14	10	-70	-65	-93	-13	-15	-52	-96	38	-81	-28	-108	-21	-96	-66	-63	1	-96	-13	-73	-72	-145	-74	183	7777	-7525	-17805	-31424	-1226	-4854	-8774	21436	-1676	-9281	-6291	-2670	-6520	-11515	-20110	3856
0.755833	-26	41	89	-61	-111	-35	15	-12	-18	9	-61	-64	-95	-11	-26	-57	-94	36	-83	-30	-107	-19	-98	-67	-60	1	-95	-11	-73	-70	-144	-67	239	7929	-7542	-18042	-29871	-1495	-5327	-8860	24579	-2020	-10234	-6974	-1833	-7243	-12002	-21205	5304
0.756667	-24	49	90	-57	-109	-29	15	-15	-17	9	-73	-65	-97	-15	-29	-57	-100	35	-81	-30	-103	-22	-103	-68	-65	0	-96	-11	-74	-73	-148	-76	374	8036	-7574	-18291	-28554	-1793	-5747	-8923	27191	-2386	-11138	-7697	-1291	-7979	-12462	-22305	2568
0.757500	-31	38	88	-61	-114	-36	9	-16	3	7	-75	-67	-98	-16	-29	-25	-99	36	-85	-32	-108	-24	-101	-70	-63	-1	-99	-13	-77	-72	-149	-76	400	8097	-7629	-18554	-26772	-2130	-6118	-8962	29487	-2772	-12003	-8449	-798	-8721	-12892	-23393	2664
0.758333	-30	38	85	-61	-111	-39	12	-16	-19	5	-75	-65	-101	-17	-30	-59	-101	34	-86	-33	-109	-24	-100	-70	-66	-4	-99	-13	-76	-74	-151	-78	388	8113	-7721	-18819	-24954	-2487	-6429	-8963	31171	-3177	-12816	-9230	-414	-9465	-13281	-24466	2141
0.759167	-27	42	86	-58	-111	-36	11	-15	-21	5	-72	-65	-101	-17	-28	-58	-99	33	-84	-33	-107	-26	-100	-69	-66	-3	-102	-17	-77	-72	-149	-74	391	8083	-7851	-19092	-22796	-2880	-6697	-8936	32322	-3606	-13560	-10040	273	-10202	-13620	-25518	1004
0.760000	-28	38	87	-59	-111	-32	11	-12	-19	5	-75	-65	-95	-13	-29	-52	-102	32	-90	-30	-103	-24	-99	-69	-64	-4	-99	-13	-75	-72	-146	-76	426	8010	-8039	-19367	-18583	-3287	-6920	-8865	32767	-4053	-14226	-10869	874	-10924	-13907	-26519	-508
0.760833	-24	41	86	-58	-112	-38	0	-14	-21	3	-74	-65	-98	-15	-26	-58	-100	36	-82	-31	-108	-25	-101	-68	-66	-1	-101	-14	-75	-75	-148	-73	1156	7912	-8281	-19652	-17086	-3735	-7102	-8755	32529	-4521	-14818	-11714	526	-11609	-14127	-27455	-1462
0.761667	-31	38	85	-65	-111	-33	12	-13	-16	7	-75	-66	-95	-15	-26	-59	-102	33	-88	-31	-105	-22	-101	-67	-62	2	-99	-16	-73	-68	-146	-73	893	7790	-8592	-19943	-16071	-4215	-7251	-8605	31970	-5001	-15306	-12566	1405	-12255	-14276	-28313	903
0.762500	-24	41	86	-59	-114	-32	13	-12	-19	28	-75	-64	-95	-14	-31	-60	-102	33	-85	-32	-107	-23	-98	-69	-64	0	-99	-15	-72	-68	-146	-84	1001	7657	-8970	-20241	-13207	-4719	-7376	-8428	30806	-5495	-15696	-13426	902	-12846	-14356	-29067	-2715
0.763333	-28	40	86	-59	-108	-33	13	-13	-17	5	-72	-64	-95	-13	-29	-58	-101	36	-83	-31	-127	-25	-99	-67	-63	0	-95	-12	-70	-68	-149	-76	967	7522	-9417	-20552	-10603	-5250	-7484	-8216	29151	-5999	-15988	-14280	969	-13373	-14352	-29716	-2359
0.764167	-24	34	86	-60	-110	-7	13	-15	-16	4	-74	-67	-94	-17	-30	-58	-100	34	-87	-33	-104	-23	-100	-68	-77	-1	-100	-15	-75	-75	-148	-75	863	7429	-9938	-20879	-6629	-5800	-7578	-7995	27066	-6502	-16181	-15144	1192	-13842	-14272	-30231	-2214
0.765000	-24	39	87	-61	-114	-33	10	-14	-19	4	-77	-70	-85	-19	-30	-65	-104	32	-90	-39	-108	-28	-103	-96	-67	-3	-103	-21	-75	-73	-149	-78	838	7310	-10528	-21230	-1177	-6373	-7678	-7769	24907	-7008	-16276	-16012	965	-14233	-14115	-30620	-3364
0.765833	-28	37	84	-51	-112	-39	9	-21	-24	2	-79	-72	-103	-21	-33	-62	-102	33	-86	-36	-108	-26	-103	-70	-65	-1	-102	-22	-79	-73	-150	-92	1022	7259	-11176	-21592	2672	-6955	-7783	-7556	22378	-7511	-16274	-16866	389	-14548	-13884	-30849	-4250
0.766667	-27	38	81	-63	-114	-30	10	-17	-22	-1	-78	-68	-97	-17	-30	-64	-105	30	-84	-36	-109	-26	-101	-70	-69	-3	-101	-18	-77	-70	-147	-77	718	7255	-11880	-21978	5978	-7554	-7892	-7370	19954	-8002	-16187	-17717	808	-14785	-13594	-30925	-1200
0.767500	-27	41	87	-55	-111	-33	9	-16	-19	7	-80	-65	-95	-32	-31	-61	-100	33	-84	-32	-102	-23	-99	-68	-64	0	-98	-18	-73	-69	-146	-87	637	7308	-12638	-22389	11973	-8142	-8017	-7225	17096	-8478	-16022	-18554	637	-14953	-13229	-30846	-3239
0.768333	-24	41	86	-59	-108	-31	15	-17	-18	7	-73	-63	-93	-16	-27	-53	-98	32	-85	-31	-102	-19	-99	-107	-65	-1	-99	-14	-72	-68	-144	-75	359	7416	-13436	-22829	18367	-8734	-8168	-7154	13791	-8945	-15790	-19390	175	-15055	-12829	-30603	-4245
0.769167	-22	41	74	-62	-107	-31	13	-15	-16	7	-72	-66	-94	-17	-28	-61	-101	30	-86	-31	-102	-25	-100	-69	-64	-1	-99	-14	-74	-68	-146	-76	314	7581	-14256	-23285	23373	-9312	-8340	-7164	10333	-9391	-15505	-20209	39	-15099	-12398	-30213	-1628
0.770000	-28	40	88	-59	-109	-32	13	-15	-19	5	-75	-65	-95	-16	-29	-61	-98	33	-86	-32	-102	-23	-99	-69	-63	-1	-101	-15	-70	-66	-146	-74	205	7807	-15084	-23754	26646	-9867	-8530	-7278	6537	-9825	-15174	-21017	25	-15087	-11954	-29673	-2649
0.770833	-26	40	87	-60	-109	-32	12	-15	-17	11	-72	-66	-92	-14	-30	-60	-99	32	-87	-33	-107	-25	-100	-68	-64	0	-101	-13	-76	-61	-146	-75	15	8071	-15893	-24239	27953	-10400	-8736	-7518	2768	-10248	-14810	-21808	-331	-15043	-11509	-28996	-1102
0.771667	-25	41	88	-58	-108	-33	13	-17	-19	6	-76	-65	-98	-15	-31	-59	-96	30	-86	-31	-108	-23	-107	-67	-65	-3	-102	-30	-76	-69	-146	-74	-233	8370	-16660	-24737	27770	-10906	-8949	-7905	-912	-10661	-14424	-22577	-311	-14960	-11098	-28201	35
0.772500	-27	40	87	-66	-111	-34	11	-17	-19	4	-75	-67	-97	-17	-33	-64	-101	32	-88	-35	-109	-26	-102	-69	-64	-3	-102	-14	-58	-70	-149	-75	-707	8694	-17367	-25236	27747	-11396	-9164	-8446	-4217	-11063	-14024	-23319	37	-14852	-10696	-27301	300
0.773333	-26	40	87	-60	-111	-35	11	-16	-21	5	-74	-69	-100	-18	-34	-63	-102	33	-88	-36	-108	-25	-103	-70	-63	-1	-103	-21	-77	-73	-150	-76	-1204	9002	-17982	-25729	29125	-11810	-9371	-9158	-6868	-11469	-13627	-24032	-191	-14727	-10352	-26309	946
0.774167	-29	39	86	-60	-112	-39	10	-19	-22	5	-72	-68	-99	-15	-33	-62	-100	33	-88	-33	-107	-26	-103	-60	-67	-1	-100	-15	-68	-70	-149	-70	-1039	9304	-18467	-26200	28331	-12206	-9554	-10015	-10083	-11868	-13222	-24705	-1286	-14584	-10070	-25259	556
0.775000	-25	41	88	-57	-111	-36	12	-17	-16	7	-70	-63	-99	-17	-32	-58	-98	34	-84	-33	-104	-24	-100	-68	-63	0	-100	-15	-74	-73	-148	-74	-1710	9563	-18816	-26655	25561	-12558	-9702	-11053	-13370	-12280	-12825	-25350	-131	-14439	-9862	-24172	4231
0.775833	-23	44	89	-59	-108	-33	15	-15	-17	9	-78	-65	-95	-12	-29	-57	-97	38	-83	-30	-102	-22	-100	-67	-62	0	-100	-11	-70	-70	-146	-72	-1986	9765	-19008	-27077	24704	-12881	-9812	-12260	-15285	-12707	-12442	-25948	-165	-14295	-9725	-23069	2908
0.776667	-23	46	92	-57	-108	-30	17	-14	-17	9	-69	-62	-94	-12	-29	-59	-100	36	-82	-31	-101	-18	-97	-83	-63	-1	-99	-11	-69	-67	-147	-74	-1858	9896	-19019	-27465	22935	-13178	-9871	-13632	-16974	-13150	-12080	-26500	-649	-14158	-9678	-21978	3127
0.777500	-23	43	90	-59	-112	-35	15	-17	-17	11	-69	-63	-98	-16	-30	-58	-96	34	-86	-34	-105	-22	-99	-69	-65	-3	-100	-15	-75	-69	-150	-73	-1860	9938	-18845	-27820	22063	-13462	-9874	-15141	-17850	-13617	-11714	-27009	-1025	-14037	-9715	-20926	4434
0.778333	-29	40	85	-60	-111	-35	11	-15	-17	7	-76	-66	-98	-16	-31	-62	-104	30	-90	-28	-102	-25	-102	-69	-63	-1	-99	-14	-73	-73	-153	-76	-1930	9877	-18475	-28129	21838	-13724	-9812	-16755	-18208	-14095	-11377	-27462	-862	-13931	-9838	-19922	3633
0.779167	-27	41	91	-61	-110	-35	11	-21	-18	5	-74	-66	-97	-13	-32	-62	-102	33	-85	-32	-104	-23	-100	-73	-67	1	-101	-14	-75	-72	-156	-74	-1660	9707	-17909	-28387	20168	-13978	-9685	-18449	-18639	-14594	-11056	-27863	-1107	-13841	-10012	-19001	2868
0.780000	-28	41	88	-60	-112	-38	13	-14	-19	6	-74	-66	-98	-15	-31	-57	-102	34	-94	-35	-110	-22	-99	-69	-65	0	-102	-14	-75	-69	-150	-76	-1803	9421	-17163	-28604	16389	-14235	-9492	-20185	-18525	-15113	-10759	-28227	-505	-13778	-10261	-18176	5515
0.780833	-27	40	93	-59	-112	-32	12	-12	-22	5	-75	-65	-98	-17	-27	-61	-104	33	-84	-33	-107	-21	-100	-70	-65	-1	-101	-14	-77	-73	-153	-84	-1693	9026	-16248	-28773	15192	-14513	-9244	-21958	-17769	-15646	-10486	-28512	-217	-13751	-10563	-17464	4367
0.781667	-25	42	87	-61	-112	-34	12	-13	-19	7	-74	-64	-98	-15	-31	-79	-101	26	-88	-36	-110	-24	-101	-72	-63	-1	-104	-17	-75	-73	-150	-77	-1459	8515	-15200	-28905	14914	-14802	-8937	-23711	-16868	-16187	-10243	-28764	-488	-13748	-10908	-16882	1415
0.782500	-31	39	87	-65	-113	-33	9	-17	-21	1	-76	-66	-100	-41	-30	-59	-102	33	-87	-31	-109	-21	-101	-68	-65	-1	-98	-4	-76	-74	-150	-76	-1384	7907	-14023	-28955	13468	-15118	-8586	-25401	-15573	-16728	-10031	-28961	-628	-13776	-11279	-16426	3453
0.783333	-26	43	85	-59	-112	-34	8	-14	-18	5	-73	-64	-97	-10	-28	-59	-101	35	-83	-31	-105	-26	-101	-72	-64	0	-98	-12	-75	-69	-149	-75	-1153	7204	-12767	-29046	10682	-15471	-8216	-27001	-14585	-17263	-9861	-29118	-256	-13844	-11672	-16109	2014
0.784167	-24	42	88	-59	-112	-33	26	-12	-18	6	-74	-65	-98	-14	-29	-59	-98	37	-84	-33	-103	-22	-98	-68	-63	-3	-96	-15	-75	-69	-148	-75	-1046	6423	-11479	-29076	7096	-15859	-7833	-28457	-13205	-17789	-9744	-29228	-151	-13947	-12083	-15942	1639
0.785000	-25	42	85	-59	-109	-35	12	-16	-21	1	-75	-63	-92	-17	-28	-58	-102	33	-83	-31	-105	-23	-82	-69	-66	-6	-98	-15	-74	-73	-147	-77	-828	5580	-10189	-29082	2783	-16287	-7459	-29776	-11427	-18287	-9679	-29298	-293	-14085	-12506	-15899	1976
0.785833	-28	41	84	-59	-109	-35	11	-14	-19	2	-74	-64	-95	-29	-28	-62	-101	33	-83	-33	-108	-25	-102	-69	-64	-3	-100	-15	-79	-72	-147	-76	-824	4689	-8952	-29077	-1291	-16752	-7118	-30913	-9695	-18760	-9687	-29329	-262	-14253	-12925	-15998	1081
0.786667	-27	39	85	-59	-130	-34	10	-17	-21	0	-77	-63	-100	-16	-28	-58	-104	33	-84	-32	-107	-24	-101	-46	-67	-6	-101	-13	-75	-72	-148	-76	-885	3784	-7799	-29058	-3486	-17257	-6812	-31867	-7346	-19197	-9772	-29320	-90	-14444	-13350	-16220	736
0.787500	-28	37	69	-60	-110	-32	12	-10	-21	4	-73	-43	-94	-13	-27	-57	-99	35	-84	-32	-103	-21	-98	-66	-63	0	-99	-33	-72	-68	-146	-72	-217	2851	-6768	-29033	-6209	-17800	-6572	-32351	-5035	-19586	-9943	-29267	-1126	-14655	-13784	-16559	-1292
0.788333	-22	40	88	-57	-107	-31	13	-12	-17	2	-75	-63	-95	-13	-27	-67	-96	36	-83	-29	-109	-19	-97	-65	-65	0	-98	-12	-68	-66	-145	-73	-100	1923	-5897	-29005	-12363	-18388	-6413	-32562	-3712	-19927	-10207	-29181	-610	-14877	-14232	-17008	728
0.789167	-25	39	85	-56	-105	-31	15	-18	-16	7	-74	-61	-97	-13	-27	-59	-98	34	-84	-31	-104	-24	-99	-81	-63	-3	-96	-14	-73	-68	-149	-74	-378	987	-5232	-28989	-14867	-18983	-6348	-32634	-1267	-20224	-10568	-29051	-436	-15117	-14690	-17540	-828
0.790000	-28	41	87	-56	-110	-35	12	-15	-17	4	-75	-65	-101	-22	-28	-59	-100	34	-84	-35	-107	-26	-101	-68	-61	-3	-101	-15	-76	-75	-147	-75	19	127	-4770	-28974	-16475	-19601	-6371	-32688	926	-20473	-11030	-28884	-645	-15359	-15163	-18139	-3544
0.790833	-28	40	85	-68	-117	-38	9	-15	-19	1	-81	-65	-98	-17	-31	-59	-100	33	-83	-33	-109	-26	-100	-68	-62	0	-97	-13	-76	-72	-147	-76	4	-706	-4527	-28964	-16446	-20252	-6497	-32688	3123	-20671	-11571	-28666	-906	-15596	-15652	-18782	-3722
0.791667	-30	38	88	-58	-109	-35	12	-18	-22	5	-74	-64	-97	-18	-38	-62	-102	35	-83	-35	-109	-25	-98	-75	-65	-3	-100	-13	-76	-70	-148	-79	129	-1495	-4507	-28964	-15358	-20915	-6701	-32707	5080	-20827	-12195	-28404	-813	-15832	-16160	-19460	-5601
0.792500	-30	35	84	-60	-110	-36	10	-18	-22	18	-76	-66	-101	-18	-31	-61	-104	33	-84	-34	-108	-26	-101	-70	-68	0	-98	-14	-73	-69	-147	-75	610	-2233	-4701	-28973	-13803	-21598	-6975	-32713	6613	-20958	-12877	-28098	-1527	-16064	-16674	-20137	-6216
0.793333	-28	39	87	-59	-110	-34	12	-19	-19	3	-74	-64	-100	-14	-31	-63	-96	34	-84	-33	-103	-23	-102	-73	-63	0	-98	-12	-73	-70	-149	-75	669	-2917	-5091	-28987	-14192	-22302	-7307	-32708	7925	-21062	-13598	-27744	-1461	-16302	-17203	-20798	-3646
0.794167	-24	70	87	-58	-109	-36	12	-17	-18	0	-74	-65	-98	-16	-29	-58	-100	35	-82	-33	-105	-22	-97	-68	-65	0	-100	1	-70	-70	-144	-73	560	-3543	-5651	-29006	-12045	-23018	-7669	-32720	9089	-21158	-14334	-27343	-719	-16531	-17728	-21431	-2072
0.795000	-26	36	86	-58	-107	-33	15	-14	-17	1	-73	-63	-95	-15	-39	-61	-101	34	-82	-31	-107	-22	-98	-69	-59	2	-98	-11	-72	-67	-145	-74	671	-4115	-6338	-29028	-7877	-23753	-8040	-32702	9847	-21244	-15087	-26894	-585	-16772	-18247	-22001	-4465
0.795833	-23	39	90	-58	-102	-22	16	-12	-16	6	-69	-63	-93	-14	-25	-56	-97	35	-81	-31	-102	-21	-95	-67	-61	2	-99	-17	-68	-66	-142	-72	736	-4631	-7122	-29053	-4464	-24509	-8386	-32718	10844	-21343	-15754	-26405	-523	-17016	-18735	-22514	-1893
0.796667	-24	43	89	-57	-102	-29	17	-13	-15	6	-69	-61	-92	-11	-24	-56	-101	36	-79	-31	-103	-18	-95	-64	-66	3	-96	-10	-70	-68	-143	-74	733	-5100	-7959	-29079	-2392	-25279	-8694	-32699	11358	-21456	-16370	-25881	99	-17293	-19181	-22933	-1740
0.797500	-26	40	86	-57	-109	-32	12	-14	-29	5	-74	-66	-98	-16	-28	-57	-97	32	-84	-33	-105	-23	-97	-69	-61	1	-97	-16	-76	-76	-146	-75	664	-5525	-8813	-29076	-917	-26061	-8929	-32624	11448	-21588	-16900	-25332	731	-17566	-19572	-23265	-2220
0.798333	-29	39	84	-60	-110	-34	11	-13	-19	5	-70	-65	-93	-16	-31	-62	-107	30	-122	-42	-109	-25	-99	-70	-68	-4	-104	-16	-77	-73	-150	-80	925	-5898	-9633	-29117	-260	-26841	-9071	-32467	11256	-21753	-17304	-24765	1381	-17872	-19889	-23491	-725
0.799167	-27	39	82	-61	-114	-40	8	-16	-23	2	-76	-68	-100	-21	-32	-62	-102	32	-88	-35	-109	-24	-103	-72	-64	0	-102	-16	-77	-72	-135	-65	1038	-6235	-10367	-29121	-239	-27605	-9089	-32310	10821	-21912	-17564	-24181	1912	-18204	-20108	-23603	-853
0.800000	-27	41	85	-62	-112	-36	10	-16	-19	4	-75	-64	-96	-16	-30	-65	-101	30	-86	-36	-104	-24	-101	-68	-65	0	-101	-14	-74	-68	-148	-75	637	-6523	-10988	-29115	865	-28341	-8985	-32156	10725	-22102	-17666	-23604	2317	-18562	-20218	-23607	-710
0.800833	-24	41	87	-59	-109	-34	11	-1	-17	6	-74	-65	-98	-15	-32	-63	-99	35	-86	-34	-103	-22	-99	-70	-63	11	-102	-14	-76	-75	-149	-77	899	-6780	-11464	-29094	2651	-29034	-8743	-32006	10471	-22301	-17599	-23040	1785	-18953	-20213	-23503	-1713
0.801667	-26	40	88	-60	-107	-34	11	-15	-15	3	-73	-63	-97	-14	-29	-53	-104	37	-83	-35	-108	-21	-99	-72	-64	1	-100	-14	-70	-68	-146	-77	1292	-6998	-11761	-29063	-8	-29676	-8363	-31860	8514	-22502	-17362	-22507	2162	-19369	-20077	-23302	-87
0.802500	-27	43	87	-59	-110	-33	11	-14	-21	7	-70	-80	-95	-15	-27	-61	-102	35	-83	-33	-105	-19	-97	-72	-64	0	-97	-13	-72	-69	-156	-75	505	-7180	-11867	-29015	-360	-30237	-7858	-31691	7033	-22698	-16958	-22009	2579	-19813	-19810	-23006	628
0.803333	-26	42	88	-58	-109	-35	11	-15	-18	7	-77	-63	-95	-14	-26	-61	-98	38	-81	-32	-107	-19	-97	-72	-61	0	-97	-14	-72	-67	-148	-74	632	-7334	-11785	-28956	-940	-30717	-7233	-31495	5345	-22885	-16403	-21559	1632	-20276	-19415	-22622	-1972
0.804167	-26	44	90	-61	-108	-34	11	-15	-18	5	-70	-64	-94	-12	-29	-60	-101	35	-82	-34	-105	-22	-98	-68	-62	0	-99	-16	-75	-68	-119	-76	488	-7461	-11495	-28877	-1211	-31091	-6522	-31249	3582	-23044	-15714	-21170	1042	-20754	-18900	-22181	-463
0.805000	-28	42	85	-59	-110	-33	11	-19	-46	4	-72	-64	-98	-13	-31	-63	-101	35	-103	-34	-105	-21	-99	-72	-66	-1	-103	-13	-72	-68	-149	-78	538	-7552	-11007	-28786	-732	-31346	-5749	-30943	2054	-23186	-14910	-20840	960	-21241	-18281	-21688	-1421
0.805833	-30	38	85	-60	-111	-33	15	-18	-22	4	-73	-65	-97	-14	-32	-62	-101	35	-85	-35	-104	-24	-100	-73	-67	-3	-101	-15	-77	-72	-148	-79	525	-7620	-10347	-28684	579	-31473	-4935	-30540	824	-23294	-14025	-20579	303	-21724	-17568	-21168	-2873
0.806667	-29	38	87	-61	-109	-35	8	-21	-19	1	-76	-68	-99	-15	-31	-62	-61	35	-87	-43	-104	-25	-104	-74	-65	-4	-103	-10	-78	-74	-152	-78	419	-7665	-9528	-28569	-993	-31470	-4120	-30039	-720	-23377	-13101	-20391	498	-22197	-16792	-20629	-1608
0.807500	-27	37	89	-62	-113	-40	8	-19	-21	3	-78	-67	-100	-15	-29	-61	-101	35	-84	-36	-105	-24	-99	-69	-65	-1	-112	-15	-73	-70	-147	-76	219	-7679	-8568	-28440	-1384	-31314	-3336	-29418	-1871	-23424	-12163	-20265	1394	-22641	-15970	-20092	833
0.808333	-27	42	87	-58	-111	-32	11	-6	-16	5	-70	-64	-98	-13	-27	-58	-107	35	-84	-34	-104	-22	-97	-68	-65	0	-95	-13	-75	-68	-146	-75	2	-7698	-7502	-28299	64	-31021	-2633	-28675	-3023	-23453	-11273	-20211	622	-23064	-15132	-19572	-2804
0.809167	-27	27	89	-62	-112	-32	12	-15	-17	5	-70	-62	-96	-16	-30	-59	-100	36	-83	-34	-107	-26	-98	-68	-64	1	-96	-11	-75	-69	-146	-75	-335	-7668	-6370	-28161	904	-30595	-2028	-27811	-3771	-23466	-10408	-20213	-115	-23445	-14294	-19091	-1242
0.810000	-23	42	89	-58	-107	-32	13	-17	-14	5	-72	-64	-99	-16	-29	-59	-99	36	-82	-30	-102	-22	-80	-65	-62	1	-97	-12	-74	-68	-146	-77	-198	-7639	-5207	-28016	-144	-30046	-1546	-26822	-4500	-23469	-9651	-20267	242	-23789	-13496	-18660	-287
0.810833	-27	43	88	-58	-109	-30	12	-15	-19	21	-74	-61	-93	-14	-29	-60	-98	35	-82	-30	-105	-24	-100	-84	-64	1	-97	-11	-75	-65	-146	-74	-276	-7605	-4061	-27868	-1940	-29388	-1214	-25717	-5037	-23474	-9001	-20363	394	-24083	-12744	-18294	-1285
0.811667	-25	42	89	-58	-109	-33	16	-16	-15	5	-74	-63	-94	-15	-30	-60	-88	32	-81	-31	-105	-11	-98	-63	-62	0	-98	-13	-70	-68	-147	-74	-221	-7570	-2927	-27721	-3961	-28633	-1047	-24515	-5365	-23486	-8493	-20490	483	-24332	-12069	-18004	268
0.812500	-27	40	79	-59	-109	-32	13	-19	-21	2	-74	-64	-95	-13	-28	-59	-100	35	-81	-31	-103	-22	-101	-60	-63	1	-98	-11	-72	-72	-146	-72	-200	-7532	-1865	-27578	-5578	-27817	-1015	-23234	-5432	-23513	-8121	-20631	711	-24542	-11477	-17791	-105
0.813333	-24	41	88	-56	-110	-35	15	-13	-16	6	-52	-65	-95	-16	-27	-58	-116	35	-83	-30	-107	-22	-97	-64	-62	0	-96	-13	-70	-68	-145	-70	-527	-7507	-888	-27462	-5396	-26938	-1149	-21913	-4637	-23559	-7906	-20781	1071	-24702	-10977	-17676	-205
0.814167	-24	40	88	-57	-105	-30	13	-16	-17	4	-73	-64	-94	-16	-27	-57	-102	35	-82	-30	-97	-21	-98	-66	-65	-1	-99	-13	-72	-90	-146	-74	-466	-7488	-22	-27306	-3022	-26085	-1425	-20577	-3332	-23631	-7831	-20921	647	-24830	-10569	-17655	-1157
0.815000	-23	42	90	-57	-111	-34	17	-14	-12	6	-72	-66	-98	-16	-29	-58	-99	35	-86	-38	-105	-23	-100	-65	-63	0	-101	-15	-75	-72	-147	-73	-25	-7489	706	-27185	-4511	-25234	-1821	-19256	-3252	-23733	-7901	-21055	473	-24925	-10262	-17732	-351
0.815833	-28	38	84	-60	-112	-35	12	-15	-21	-3	-77	-67	-94	-16	-28	-58	-100	32	-80	-31	-104	-22	-100	-64	-61	1	-102	-14	-69	-69	-145	-73	-761	-7503	1304	-27064	-4857	-24425	-2307	-17974	-2738	-23853	-8086	-21155	1291	-24996	-10041	-17906	1947
0.816667	-16	41	89	-57	-110	-31	16	-12	-15	7	-70	-62	-92	-15	-44	-56	-100	36	-84	-32	-102	-18	-100	-62	-63	0	-97	-10	-73	-68	-144	-70	-500	-7533	1746	-26962	-4143	-23689	-2861	-16768	-2299	-23986	-8370	-21215	645	-25049	-9903	-18172	-960
0.817500	-25	40	88	-56	-108	-32	15	-16	-16	8	-73	-65	-95	-17	-32	-58	-101	35	-85	-33	-104	-23	-103	-68	-63	0	-104	-17	-76	-75	-150	-77	-644	-7591	1990	-26874	-2919	-23039	-3448	-15682	-2174	-24159	-8740	-21242	705	-25100	-9841	-18530	839
0.818333	-27	34	86	-59	-111	-36	13	-18	-19	2	-75	-66	-94	-17	-33	-60	-103	33	-87	-33	-108	-25	-105	-69	-65	-3	-99	-14	-73	-88	-150	-76	-763	-7664	2192	-26792	-945	-22503	-4031	-14721	-1921	-24329	-9153	-21215	933	-25146	-9822	-18961	521
0.819167	-25	36	85	-58	-108	-39	12	-17	-18	4	-77	-66	-98	-17	-34	-61	-101	32	-87	-23	-103	-24	-102	-68	-66	0	-103	-15	-75	-68	-147	-75	-563	-7752	2209	-26722	1749	-22078	-4574	-13909	-1588	-24499	-9588	-21136	788	-25199	-9849	-19446	-196
0.820000	-26	37	86	-61	-111	-35	13	-16	-17	2	-77	-66	-95	-16	-25	-61	-102	33	-101	-34	-104	-26	-102	-70	-66	0	-99	-14	-74	-69	-148	-76	-372	-7851	2110	-26698	1541	-21782	-5061	-13261	-1687	-24656	-10029	-21005	727	-25263	-9904	-20028	584
0.820833	-29	36	84	-59	-113	-35	13	-15	-16	3	-74	-65	-96	-17	-33	-59	-103	33	-86	-34	-104	-26	-100	-69	-62	-1	-103	-15	-77	-70	-125	-74	-684	-7962	1886	-26621	1315	-21610	-5459	-12778	-1640	-24793	-10447	-20820	1358	-25338	-9971	-20634	3990
0.821667	-25	40	87	-60	-109	-36	13	-16	-18	4	-76	-65	-97	-17	-29	-59	-98	34	-87	-31	-102	-23	-100	-73	-65	-6	-101	-14	-74	-68	-148	-74	-573	-8074	1610	-26588	3224	-21549	-5760	-12471	-1987	-24907	-10822	-20581	1241	-25434	-10050	-21267	1033
0.822500	-28	37	86	-60	-111	-9	13	-19	-21	5	-74	-65	-98	-15	-30	-61	-102	32	-87	-33	-102	-24	-100	-68	-67	-1	-104	-14	-73	-69	-148	-74	-754	-8185	1239	-26568	4995	-21619	-5944	-12323	-2137	-24981	-11139	-20292	1034	-25538	-10122	-21919	1376
0.823333	-27	39	87	-60	-110	-35	11	-14	-19	3	-75	-67	-97	-15	-33	-61	-102	32	-86	-36	-104	-25	-103	-74	-65	-5	-105	-18	-77	-73	-151	-77	-262	-8284	822	-26565	5119	-21775	-6013	-12329	-2208	-24986	-11393	-19961	1012	-25660	-10193	-22584	3324
0.824167	-29	35	52	-63	-114	-39	9	-17	-19	3	-77	-67	-99	-19	-33	-63	-103	32	-87	-34	-108	-25	-100	-72	-65	-3	-99	-15	-76	-69	-153	-76	793	-8379	374	-26571	4512	-22006	-5961	-12463	-2617	-24995	-11565	-19579	665	-25792	-10246	-23220	1608
0.825000	-29	36	86	-58	-108	-41	10	-16	-18	5	-78	-65	-98	-19	-31	-61	-103	34	-85	-33	-110	-27	-100	-74	-63	-1	-103	-18	-79	-72	-151	-74	759	-8451	-87	-26592	3570	-22295	-5809	-12708	-3054	-24920	-11662	-19165	370	-25911	-10293	-23819	2670
0.825833	-25	37	85	-65	-94	-39	10	-16	-21	4	-76	-66	-96	-17	-30	-63	-102	33	-88	-31	-110	-25	-101	-73	-64	-6	-103	-15	-73	-70	-151	-77	361	-8505	-545	-26631	2438	-22621	-5560	-13039	-3490	-24794	-11686	-18714	250	-26028	-10335	-24365	2698
0.826667	-30	37	85	-61	-113	-39	10	-17	-19	4	-75	-68	-98	-21	-32	-65	-102	34	-87	-32	-109	-25	-102	-73	-73	-3	-103	-15	-75	-72	-150	-75	317	-8535	-982	-26682	1724	-22986	-5233	-13424	-3656	-24616	-11637	-18234	217	-26122	-10372	-24826	2360
0.827500	-25	37	87	-78	-112	-34	9	-17	-18	21	-72	-67	-94	-16	-29	-61	-101	33	-85	-31	-104	-25	-99	-70	-62	0	-102	-1	-72	-68	-147	-75	74	-8535	-1392	-26751	2405	-23299	-4862	-13835	-3160	-24383	-11524	-17730	-141	-26191	-10409	-25237	1799
0.828333	-24	42	88	-58	-108	-35	8	-12	-17	7	-66	-62	-94	-17	-9	-62	-101	36	-82	-28	-101	-24	-96	-69	-60	1	-99	-11	-73	-67	-142	-74	503	-8509	-1757	-26840	-402	-23607	-4462	-14256	-3812	-24103	-11362	-17211	-946	-26222	-10460	-25525	1397
0.829167	-27	40	89	-53	-108	-32	13	-16	-16	7	-70	-66	-97	-16	-28	-58	-100	35	-85	-31	-99	-23	-96	-69	-64	0	-100	-16	-72	-64	-147	-70	21	-8457	-2083	-26951	-3695	-23879	-4069	-14637	-4559	-23784	-11161	-16678	-155	-26200	-10524	-25711	4534
0.830000	-27	42	89	-61	-109	-31	15	-13	-13	8	-74	-62	-95	-15	-28	-62	-114	32	-82	-30	-104	-21	-97	-67	-62	0	-99	-12	-72	-67	-146	-72	92	-8384	-2374	-27079	-4699	-24094	-3691	-14980	-4556	-23431	-10932	-16129	-612	-26146	-10610	-25785	1546
0.830833	-27	40	85	-59	-98	-33	13	-5	-19	3	-75	-63	-97	-18	-30	-58	-103	33	-82	-31	-107	-25	-101	-69	-67	-5	-102	-13	-74	-67	-146	-74	82	-8289	-2573	-27233	-5654	-24250	-3363	-15272	-4580	-23050	-10689	-15581	-585	-26028	-10725	-25729	2320
0.831667	-27	41	86	-60	-110	-32	10	-15	-17	5	-74	-61	-93	-18	-31	-62	-104	33	-87	-33	-108	-24	-99	-73	-68	-1	-103	-16	-73	-72	-150	-79	27	-8174	-2739	-27413	-5392	-24337	-3093	-15494	-4258	-22652	-10449	-15025	-550	-25854	-10868	-25555	2444
0.832500	-28	38	82	-63	-111	-36	7	-13	-23	4	-76	-69	-97	-19	-29	-59	-98	34	-86	-34	-103	-25	-98	-69	-64	-3	-102	-15	-72	-68	-148	-65	13	-8038	-2846	-27608	-4337	-24349	-2894	-15633	-3990	-22243	-10210	-14497	-725	-25614	-11027	-25251	1055
0.833333	-29	39	86	-61	-108	-33	10	-16	-17	-19	-75	-63	-96	-16	-31	-58	-100	32	-86	-34	-104	-22	-97	-67	-64	-1	-100	-13	-74	-67	-148	-74	408	-7897	-2904	-27823	-5530	-24291	-2785	-15692	-4337	-21835	-9989	-13964	-1216	-25323	-11220	-24814	559
0.834167	-26	38	87	-57	-110	-33	12	-16	-21	7	-74	-61	-96	-16	-28	-60	-100	36	-81	-29	-104	-26	-97	-67	-65	1	-97	-14	-77	-69	-147	-72	283	-7744	-2920	-28061	-7103	-24169	-2764	-15673	-4511	-21442	-9798	-13459	-526	-24981	-11431	-24249	3473
0.835000	-25	40	89	-62	-108	-34	12	-14	-18	5	-75	-62	-97	-16	-28	-57	-99	43	-81	-32	-108	-23	-95	-66	-64	-1	-98	-14	-72	-66	-145	-73	213	-7592	-2892	-28317	-5762	-23977	-2828	-15586	-4631	-21048	-9636	-12962	-473	-24585	-11659	-23591	994
0.835833	-24	40	90	-57	-107	-32	15	-13	-16	8	-72	-58	-94	-18	-26	-56	-98	35	-79	-29	-99	-22	-94	-68	-63	0	-93	-11	-72	-66	-144	-70	33	-7442	-2840	-28583	-3583	-23756	-2977	-15441	-4431	-20689	-9515	-12499	-563	-24162	-11900	-22827	-816
0.836667	-21	42	91	-58	-107	-33	12	-11	-14	10	-72	-58	-93	-9	-24	-53	-94	37	-79	-28	-107	-22	-95	-67	-59	1	-95	-11	-69	-65	-139	-70	69	-7300	-2743	-28869	-2034	-23504	-3203	-15250	-3852	-20356	-9437	-12066	-272	-23710	-12138	-21978	1063
0.837500	-10	44	89	-56	-107	-34	15	-14	-13	6	-73	-60	-98	-16	-29	-57	-102	35	-81	-30	-105	-22	-97	-66	-65	0	-98	-14	-73	-73	-176	-78	123	-7167	-2643	-29163	-956	-23193	-3497	-15034	-3655	-20056	-9400	-11674	-265	-23245	-12383	-21063	-1013
0.838333	-27	40	87	-58	-117	-38	8	-15	-18	5	-74	-61	-98	-18	-16	-58	-101	32	-82	-32	-105	-25	-101	-73	-65	-1	-99	-14	-75	-76	-147	-74	-70	-7045	-2522	-29461	-4	-22881	-3868	-14804	-3305	-19786	-9406	-11320	-512	-22776	-12611	-20082	-1650
0.839167	-27	50	85	-60	-109	-35	11	-15	-17	5	-76	-63	-97	-17	-31	-59	-101	32	-92	-49	-108	-24	-100	-68	-65	-4	-99	-13	-87	-70	-148	-76	-1	-6937	-2402	-29756	560	-22559	-4241	-14577	-2968	-19547	-9454	-11006	-487	-22303	-12828	-19071	-1892
0.840000	-27	37	88	-59	-110	-33	12	-22	-23	0	-75	-64	-99	-18	-31	-66	-108	29	-84	-33	-109	-25	-103	-75	-68	-5	-104	-17	-75	-73	-150	-77	-38	-6839	-2282	-30055	1333	-22247	-4669	-14378	-2682	-19345	-9548	-10734	-110	-21846	-13031	-18036	-2783
0.840833	-30	38	85	-60	-111	-39	24	-18	-23	5	-78	-65	-100	-19	-32	-60	-104	29	-84	-32	-112	-22	-101	-70	-66	-3	-98	-16	-75	-69	-141	-76	-326	-6759	-2175	-30340	3942	-21932	-5115	-14213	-1754	-19165	-9678	-10516	-176	-21404	-13206	-17005	-4214
0.841667	-28	39	86	-60	-111	-33	13	-19	-22	25	-76	-63	-94	-15	-31	-58	-98	33	-83	-33	-108	-23	-102	-69	-66	-3	-100	-16	-74	-73	-147	-77	286	-6690	-2076	-30619	4089	-21628	-5586	-14101	-1885	-19012	-9854	-10346	-2238	-20987	-13367	-15989	-6058
0.842500	-26	38	72	-60	-105	-36	16	-13	-17	6	-70	-61	-98	-14	-31	-56	-103	34	-85	-34	-103	-21	-100	-69	-64	0	-98	-12	-72	-69	-146	-74	80	-6635	-2003	-30891	1318	-21356	-6056	-14053	-2797	-18878	-10067	-10226	-2687	-20613	-13513	-15012	-3576
0.843333	-26	40	88	-61	-109	-31	13	-11	-21	6	-73	-69	-92	-14	-29	-55	-99	17	-86	-30	-104	-23	-98	-68	-63	-4	-100	-13	-73	-68	-149	-76	-40	-6595	-1952	-31143	782	-21101	-6533	-14081	-2369	-18761	-10315	-10153	-3102	-20252	-13640	-14084	-6422
0.844167	-28	42	87	-62	-108	-32	15	-17	-17	8	-72	-62	-94	-13	-30	-47	-100	34	-85	-33	-105	-26	-102	-69	-63	-3	-99	-13	-75	-69	-151	-75	133	-6566	-1934	-31383	-770	-20870	-7015	-14183	-2164	-18653	-10600	-10123	-2932	-19931	-13767	-13223	-6874
0.845000	-27	37	87	-62	-110	-33	16	-15	-19	1	-75	-66	-98	-15	-31	-59	-101	29	-86	-32	-105	-24	-102	-70	-64	-5	-101	-15	-75	-73	-161	-76	76	-6546	-1947	-31599	-1549	-20650	-7485	-14365	-1801	-18558	-10914	-10144	-2987	-19639	-13886	-12426	-5716
0.845833	-26	40	88	-63	-112	-10	12	-15	-17	2	-74	-67	-96	-15	-29	-58	-101	32	-86	-35	-107	-25	-101	-70	-65	-1	-104	-15	-74	-69	-148	-78	22	-6532	-1997	-31800	-1657	-20456	-7969	-14632	-1361	-18457	-11278	-10206	-2748	-19377	-14011	-11714	-5944
0.846667	-28	39	85	-62	-114	-34	13	-14	-23	3	-86	-69	-96	-18	-31	-60	-100	33	-85	-35	-105	-22	-100	-70	-64	-3	-101	-16	-74	-69	-150	-78	231	-6518	-2082	-31979	-2954	-20273	-8447	-14971	-1280	-18350	-11661	-10306	-3033	-19145	-14151	-11090	-6624
0.847500	-28	40	86	-61	-114	-39	12	-14	-19	3	-74	-64	-95	-17	-29	-57	-101	33	-84	-32	-105	-18	-99	-72	-62	0	-98	-14	-69	-67	-148	-77	99	-6507	-2201	-32143	-6016	-20105	-8928	-15386	-804	-18228	-12065	-10439	-2201	-18930	-14314	-10549	-3296
0.848333	-19	44	89	-59	-108	-33	37	-11	-14	7	-72	-64	-142	-17	-31	-58	-97	35	-85	-32	-103	-24	-98	-69	-63	0	-98	-14	-72	-70	-150	-78	97	-6498	-2376	-32288	-6553	-19951	-9412	-15863	-171	-18099	-12500	-10601	-1402	-18740	-14510	-10103	-3558
0.849167	-28	45	85	-63	-112	-35	10	-19	-21	3	-76	-66	-97	-18	-29	-60	-102	33	-86	-32	-104	-22	-100	-72	-60	0	-98	-15	-73	-69	-150	-76	468	-6478	-2557	-32414	-5766	-19800	-9897	-16396	49	-17958	-12946	-10789	-1131	-18565	-14732	-9736	-6661
0.850000	-28	39	88	-59	-108	-33	13	-17	-18	4	-73	-65	-93	-16	-32	-59	-104	34	-84	-33	-102	-24	-100	-68	-63	0	-99	-12	-74	-69	-148	-84	1108	-6452	-2783	-32516	-5592	-19662	-10386	-16972	538	-17797	-13406	-11002	-932	-18398	-14995	-9453	-3288
0.850833	-22	41	88	-60	-108	-32	11	-15	-21	4	-77	-65	-96	-17	-28	-58	-101	36	-85	-34	-105	-23	-98	-69	-66	-1	-99	-15	-72	-68	-149	-75	1150	-6418	-3039	-32620	-6087	-19536	-10874	-17595	801	-17627	-13886	-11230	-473	-18244	-15288	-9243	-3888
0.851667	-29	38	87	-62	-111	-34	11	-15	-18	4	-72	-46	-96	-18	-28	-59	-100	34	-87	-34	-107	-24	-99	-70	-63	0	-99	-14	-74	-69	-148	-69	792	-6372	-3323	-32697	-6421	-19416	-11350	-18236	993	-17451	-14356	-11478	323	-18106	-15618	-9108	-3238
0.852500	-27	41	89	-58	-107	-32	10	-16	-18	4	-75	-68	-97	-16	-27	-60	-99	36	-85	-19	-105	-23	-99	-43	-64	0	-99	-15	-74	-70	-148	-75	584	-6313	-3630	-32738	-6533	-19303	-11827	-18892	1181	-17271	-14818	-11734	1164	-17969	-15975	-9031	-825
0.853333	-26	38	86	-59	-109	-32	26	-15	-18	5	-73	-65	-96	-15	-28	-57	-100	33	-82	-33	-103	-23	-99	-70	-64	2	-95	-13	-70	-66	-133	-77	554	-6236	-3955	-32761	-6080	-19205	-12274	-19548	1299	-17090	-15263	-12000	1456	-17857	-16355	-9006	-489
0.854167	-24	42	90	-57	-110	-32	10	-12	-18	5	-73	-67	-97	-18	-25	-58	-99	36	-82	-31	-103	-22	-98	-64	-59	0	-98	-14	-75	-67	-148	-75	322	-6147	-4296	-32752	-3779	-19124	-12692	-20199	1899	-16942	-15685	-12277	1834	-17754	-16745	-9034	334
0.855000	-26	43	91	-43	-105	-33	12	-12	-17	7	-76	-65	-93	-4	-26	-58	-98	38	-81	-30	-104	-22	-99	-69	-60	4	-95	-12	-72	-64	-149	-73	587	-6040	-4647	-32767	-2287	-19069	-13073	-20829	1953	-16763	-16075	-12563	1242	-17672	-17134	-9104	-180
0.855833	-26	43	90	-67	-109	-35	13	-14	-18	7	-72	-63	-98	-17	-28	-58	-99	37	-83	-32	-104	-14	-97	-65	-62	2	-94	-13	-74	-59	-150	-74	468	-5918	-5004	-32748	-4260	-19028	-13400	-21436	502	-16633	-16432	-12857	1967	-17610	-17517	-9203	3682
0.856667	-24	42	92	-53	-112	-34	11	-15	-17	8	-73	-72	-86	-14	-26	-60	-99	37	-85	-30	-104	-27	-103	-70	-61	0	-100	-14	-73	-67	-147	-74	-201	-5786	-5363	-32767	-3149	-19025	-13676	-22018	279	-16540	-16732	-13165	1814	-17575	-17875	-9337	4222
0.857500	-29	37	86	-58	-69	-35	7	-18	-23	3	-77	-66	-98	-19	-30	-65	-102	33	-85	-33	-103	-24	-102	-70	-65	-25	-94	-16	-77	-69	-149	-79	-81	-5637	-5717	-32735	-2508	-19053	-13881	-22555	308	-16481	-16994	-13481	1379	-17567	-18199	-9498	3844
0.858333	-27	36	85	-58	-112	-35	9	-18	-23	6	-77	-68	-100	-18	-30	-63	-103	33	-87	-34	-107	-25	-103	-72	-68	-7	-103	-18	-78	-72	-147	-77	-142	-5476	-6067	-32691	-1068	-19115	-14014	-23047	770	-16470	-17204	-13803	1636	-17608	-18479	-9674	6309
0.859167	-30	34	85	-60	-113	-36	10	-18	-22	4	-76	-67	-99	-19	-31	-62	-103	29	-86	-34	-108	-23	-102	-72	-66	-4	-100	-13	-78	-72	-150	-76	-95	-5305	-6396	-32597	693	-19216	-14067	-23493	1507	-16504	-17353	-14133	2214	-17675	-18709	-9865	5813
0.860000	-27	40	87	-59	-115	-36	12	-17	-19	3	-90	-68	-98	-19	-42	-63	-100	33	-84	-34	-107	-26	-103	-70	-66	-3	-100	-17	-74	-72	-150	-78	156	-5128	-6727	-32479	1945	-19363	-14043	-23896	2275	-16602	-17455	-14480	2086	-17784	-18884	-10090	5280
0.860833	-24	37	85	-59	-113	-32	11	-15	-17	5	-75	-68	-97	-16	-29	-59	-100	34	-79	-39	-105	-24	-101	-68	-64	-3	-102	-16	-72	-73	-149	-75	11	-4949	-6998	-32348	383	-19549	-13943	-24250	2993	-16753	-17508	-14833	2467	-17937	-19015	-10324	8003
0.861667	-26	38	87	-58	-110	-33	10	-14	-6	4	-75	-67	-98	-18	-31	-61	-78	37	-84	-32	-108	-24	-102	-69	-66	-3	-100	-16	-78	-73	-148	-78	-39	-4763	-7257	-32174	1092	-19783	-13765	-24562	3991	-16966	-17523	-15202	2654	-18128	-19056	-10574	8584
0.862500	-27	39	87	-83	-111	-31	10	-13	-19	6	-74	-65	-97	-18	-26	-58	-102	36	-84	-32	-108	-24	-103	-67	-63	0	-97	-16	-75	-64	-149	-74	-22	-4583	-7493	-31985	3500	-20063	-13530	-24831	4804	-17224	-17500	-15578	2298	-18355	-19053	-10844	3955
0.863333	-26	39	87	-53	-109	-32	15	-15	-18	8	-75	-65	-96	-35	-30	-59	-99	35	-83	-32	-104	-25	-101	-67	-63	-3	-97	-14	-74	-70	-163	-75	-252	-4406	-7697	-31768	5146	-20383	-13227	-25035	5710	-17544	-17448	-15965	1559	-18623	-19004	-11135	5024
0.864167	-25	38	85	-60	-111	-33	9	-15	-15	5	-76	-64	-97	-4	-31	-58	-78	35	-86	-33	-108	-26	-102	-69	-66	-5	-99	-15	-75	-73	-147	-77	-253	-4243	-7867	-31539	5433	-20743	-12909	-25256	6084	-17913	-17379	-16361	1111	-18927	-18897	-11441	2894
0.865000	-30	38	86	-57	-111	-32	11	-16	-19	4	-77	-67	-98	-19	-32	-63	-102	33	-87	-35	-107	-26	-103	-72	-67	-3	-104	-17	-77	-75	-152	-82	-357	-4096	-8025	-31292	5400	-21139	-12510	-25425	6311	-18329	-17296	-16769	1140	-19263	-18767	-11768	23
0.865833	-29	34	80	-62	-114	-35	3	-21	-24	3	-76	-69	-99	-21	-31	-64	-103	32	-88	-36	-108	-27	-103	-75	-74	-8	-101	-15	-77	-73	-152	-78	-294	-3958	-8114	-31027	4988	-21556	-12107	-25563	6312	-18788	-17201	-17172	876	-19618	-18594	-12107	-562
0.866667	-29	35	84	-63	-111	-36	13	-17	-18	4	-76	-67	-97	-19	-30	-64	-104	33	-91	-38	-108	-24	-103	-73	-68	-4	-102	-18	-73	-76	-150	-78	-350	-3842	-8192	-30750	4542	-22004	-11694	-25685	5915	-19250	-17109	-17572	570	-19993	-18405	-12465	-3143
0.867500	-33	38	80	-59	-109	-32	11	-18	-19	3	-74	-63	-95	-17	-29	-78	-100	34	-84	-34	-108	-24	-101	-72	-68	-3	-102	-15	-73	-72	-147	-77	-770	-3743	-8230	-30457	5306	-22456	-11283	-25796	5553	-19742	-17014	-17968	719	-20376	-18205	-12836	-4787
0.868333	-24	41	85	-58	-108	-30	15	-13	-63	6	-69	-62	-93	-15	-28	-58	-99	36	-85	-35	-102	-21	-97	-68	-62	-3	-98	-9	-70	-69	-148	-72	-541	-3674	-8252	-30164	6351	-22915	-10886	-25895	4872	-20245	-16924	-18353	-370	-20774	-17993	-13225	-6903
0.869167	-24	40	86	-58	-111	-30	12	-13	-19	6	-73	-64	-112	-15	-27	-55	-101	35	-103	-32	-104	-23	-97	-69	-67	0	-100	-15	-74	-69	-148	-76	-286	-3631	-8250	-29866	3254	-23378	-10521	-26000	2869	-20747	-16849	-18727	-125	-21177	-17798	-13630	-5014
0.870000	-56	40	88	-59	-108	-30	13	-13	-16	9	-70	-62	-96	-15	-28	-55	-101	36	-84	-30	-104	-22	-97	-81	-61	1	-100	-12	-73	-72	-148	-73	-804	-3614	-8209	-29564	2571	-23831	-10185	-26103	1842	-21242	-16775	-19080	246	-21572	-17604	-14038	-3767
0.870833	-24	43	89	-58	-107	-30	17	-13	-14	8	-70	-61	-96	-30	-27	-56	-98	36	-83	-31	-105	-22	-101	-66	-62	0	-99	-13	-75	-69	-149	-73	-411	-3624	-8210	-29266	2040	-24261	-9885	-26222	1142	-21727	-16714	-19418	-360	-21957	-17433	-14459	-6110
0.871667	-26	44	85	-61	-111	-32	10	10	-15	4	-73	-62	-97	-17	-28	-56	-100	36	-83	-33	-104	-23	-99	-68	-65	0	-98	-19	-72	-69	-148	-75	-576	-3666	-8174	-28970	2199	-24679	-9636	-26340	1031	-22182	-16650	-19730	197	-22334	-17280	-14877	-2230
0.872500	-26	40	84	-59	-110	-28	11	-14	-19	5	-72	-63	-97	-15	-31	-59	-101	37	-85	-32	-105	-22	-97	-68	-65	0	-99	-12	-73	-69	-151	-76	-515	-3738	-8141	-28675	2868	-25059	-9430	-26480	1243	-22618	-16595	-20016	502	-22693	-17150	-15289	-1152
0.873333	-28	42	87	-59	-109	-32	11	-16	-18	4	-72	-64	-94	-15	-28	-58	-102	33	-86	-33	-105	-24	-102	-73	-67	-4	-100	-13	-74	-69	-148	-75	-435	-3841	-8109	-28389	4215	-25417	-9274	-26618	1749	-23023	-16536	-20280	-321	-23037	-17037	-15709	-291
0.874167	-28	36	85	-61	-110	-34	11	-17	-24	7	-73	-65	-96	-18	-17	-66	-99	35	-86	-31	-103	-22	-100	-70	-64	0	-96	-13	-73	-67	-150	-75	-583	-3972	-8085	-28106	3073	-25738	-9161	-26772	2036	-23388	-16471	-20512	-224	-23366	-16944	-16095	3547
0.875000	-30	42	88	-56	-110	-31	12	-16	-16	6	-73	-62	-96	-16	-28	-57	-100	36	-83	-29	-108	-22	-98	-68	-66	0	-105	-15	-75	-67	-138	-73	-718	-4123	-8068	-27831	3071	-26013	-9091	-26942	2407	-23730	-16406	-20726	399	-23662	-16875	-16465	7589
0.875833	-25	41	87	-57	-109	-29	15	-14	-18	9	-70	-61	-95	-13	-27	-56	-100	33	-84	-29	-103	-17	-97	-65	-61	0	-95	-12	-70	-67	-145	-74	-783	-4300	-8064	-27563	4798	-26256	-9060	-27121	2888	-24031	-16325	-20930	-246	-23944	-16827	-16815	4623
0.876667	-22	44	95	-58	-108	-28	15	-13	-23	7	-69	-61	-95	-12	-26	-56	-98	35	-82	-30	-102	-19	-97	-66	-61	0	-104	-12	-70	-72	-145	-70	-1031	-4496	-8074	-27301	6469	-26467	-9067	-27307	3644	-24309	-16241	-21082	-936	-24205	-16794	-17136	7202
0.877500	-27	39	87	-61	-107	-31	15	-14	-19	-8	-74	-62	-94	-15	-27	-59	-101	33	-87	-36	-105	-21	-98	-68	-65	0	-98	-14	-75	-69	-147	-76	-649	-4718	-8104	-27055	7025	-26649	-9102	-27505	4189	-24557	-16147	-21232	-1016	-24448	-16784	-17431	8448
0.878333	-26	40	86	-63	-108	-33	15	-18	-17	3	-74	-69	-99	-16	-29	-59	-100	32	-86	-33	-105	-24	-100	-87	-67	-5	-101	-14	-76	-73	-148	-76	-854	-4950	-8143	-26807	7060	-26793	-9156	-27700	4751	-24775	-16043	-21346	-1091	-24669	-16775	-17690	6887
0.879167	-27	40	92	-62	-111	-35	12	-15	-19	6	-74	-26	-93	-15	-30	-59	-100	30	-86	-32	-103	-23	-100	-67	-62	-1	-98	-15	-75	-69	-148	-75	-830	-5186	-8195	-26566	6642	-26911	-9227	-27895	5014	-24971	-15927	-21464	-1774	-24867	-16781	-17913	8136
0.880000	-27	28	88	-59	-111	-31	12	-16	-17	4	-74	-66	-98	-18	-31	-59	-98	33	-83	-32	-137	-23	-97	-68	-62	-3	-98	-13	-75	-48	-147	-75	-522	-5430	-8258	-26328	6035	-26998	-9305	-28080	4828	-25149	-15805	-21562	-2747	-25047	-16784	-18106	6452
0.880833	-25	42	87	-61	-111	-34	13	-18	-17	12	-73	-67	-94	-16	-29	-59	-100	34	-85	-32	-107	-24	-101	-70	-64	-5	-99	-13	-75	-72	-147	-74	-786	-5678	-8332	-26104	6339	-27070	-9384	-28265	4823	-25308	-15678	-21641	-2527	-25205	-16807	-18260	4843
0.881667	-23	41	88	-59	-109	-31	12	-17	-15	4	-75	-66	-96	-18	-29	-63	-99	29	-86	-34	-107	-25	-102	-69	-66	-4	-101	-5	-76	-74	-151	-81	-685	-5914	-8415	-25879	7802	-27119	-9460	-28429	5218	-25456	-15552	-21709	-2684	-25348	-16831	-18383	2835
0.882500	-27	37	85	-60	-113	-36	10	-21	-21	0	-76	-68	-98	-17	-32	-62	-103	30	-86	-34	-102	-22	-102	-72	-66	0	-96	-14	-72	-70	-146	-78	-46	-6141	-8498	-25656	4525	-27154	-9524	-28580	4628	-25586	-15423	-21756	-2976	-25467	-16856	-18476	2586
0.883333	-25	40	87	-57	-108	-32	12	-17	-17	4	-73	-66	-95	-15	-28	-59	-88	32	-90	-33	-104	-22	-101	-73	-64	-3	-98	-12	-72	-68	-149	-78	-720	-6353	-8583	-25440	2074	-27172	-9578	-28710	4513	-25705	-15299	-21790	-1970	-25569	-16880	-18548	4481
0.884167	-26	39	90	-60	-110	-32	17	-17	-17	-1	-74	-67	-98	-15	-28	-59	-97	33	-85	-34	-103	-24	-99	-69	-64	-1	-99	-14	-73	-69	-151	-76	-501	-6554	-8668	-25225	707	-27171	-9619	-28822	4471	-25814	-15183	-21816	-2270	-25654	-16910	-18601	921
0.885000	-27	37	85	-62	-109	-34	11	-17	-18	5	-76	-68	-97	-18	-28	-61	-100	36	-87	-38	-100	-24	-101	-70	-62	0	-100	-16	-74	-72	-149	-76	-548	-6727	-8740	-25019	-382	-27160	-9647	-28909	4400	-25905	-15074	-21822	-1970	-25719	-16940	-18640	2434
0.885833	-25	38	86	-62	-110	-34	29	-15	-21	1	-81	-70	-98	-17	-29	-61	-96	28	-85	-32	-108	-24	-102	-70	-65	-6	-102	-16	-76	-73	-146	-77	-606	-6881	-8809	-24809	-930	-27130	-9662	-28973	4364	-25993	-14981	-21809	-1972	-25764	-16974	-18666	1947
0.886667	-28	39	82	-62	-112	-34	9	-18	-26	5	-76	-67	-95	-16	-28	-59	-100	30	-87	-34	-109	-27	-102	-69	-65	-10	-102	-15	-72	-69	-146	-75	-472	-7005	-8865	-24608	-592	-27081	-9668	-29006	4150	-26045	-14903	-21780	-2111	-25785	-17006	-18690	782
0.887500	-24	40	85	-61	-109	-32	11	5	-21	4	-75	-67	-95	-17	-29	-58	-100	35	-87	-33	-103	-23	-99	-68	-64	-3	-98	-12	-72	-69	-148	-75	-213	-7103	-8901	-24410	-3179	-27007	-9662	-29006	3384	-26076	-14838	-21727	-2016	-25787	-17039	-18712	910
0.888333	-18	45	87	-58	-108	-32	11	-16	-16	11	-72	-64	-95	-14	-27	-56	-98	36	-83	-30	-103	-23	-101	-68	-61	0	-84	-10	-72	-70	-145	-70	-514	-7169	-8941	-24220	-5523	-26910	-9660	-28980	2507	-26087	-14796	-21658	-1212	-25763	-17067	-18730	3989
0.889167	-27	36	91	-57	-111	-31	15	-16	-17	6	-74	-66	-101	-16	-28	-59	-100	36	-86	-30	-108	-25	-102	-66	-64	0	-101	-12	-82	-68	-148	-77	-540	-7215	-8963	-24043	-4851	-26788	-9663	-28915	1374	-26070	-14777	-21570	-1239	-25724	-17101	-18757	-104
0.890000	-29	43	85	-55	-111	-34	11	-19	-23	8	-74	-65	-99	-16	-29	-60	-101	32	-82	-32	-107	-24	-104	-72	-67	1	-102	-15	-73	-72	-149	-77	-439	-7232	-8973	-23879	-3471	-26633	-9676	-28821	179	-26022	-14782	-21463	-1499	-25661	-17132	-18808	-786
0.890833	-30	38	85	-61	-114	-34	5	-18	-25	6	-77	-66	-98	-17	-31	-59	-102	33	-85	-33	-104	-23	-101	-72	-65	-3	-101	-12	-73	-68	-145	-73	-135	-7226	-8964	-23720	-3005	-26444	-9701	-28687	-1152	-25923	-14803	-21333	-1169	-25579	-17163	-18820	519
0.891667	-29	39	87	-60	-111	-32	10	-19	-19	6	-74	-66	-95	-16	-28	-58	-100	16	-84	-32	-107	-23	-102	-72	-66	-1	-101	-13	-76	-79	-148	-76	-211	-7192	-8938	-23581	-2756	-26223	-9744	-28518	-2491	-25806	-14850	-21187	-918	-25472	-17190	-18859	-2870
0.892500	-29	38	85	-58	-110	-33	13	-16	-23	6	-70	-65	-94	-15	-28	-60	-102	33	-86	-32	-108	-19	-100	-68	-66	0	-103	-12	-74	-67	-146	-75	-203	-7144	-8898	-23453	-2961	-25974	-9812	-28314	-3838	-25647	-14919	-21020	-1413	-25350	-17221	-18904	-2737
0.893333	-27	19	85	-59	-112	-31	15	-15	-22	7	-72	-65	-100	-13	-26	-58	-102	35	-78	-29	-107	-10	-101	-68	-64	-3	-88	-15	-73	-67	-148	-73	76	-7078	-8837	-23341	-3669	-25705	-9903	-28075	-4992	-25447	-15012	-20845	-1438	-25210	-17253	-18950	-3350
0.894167	-25	40	87	-64	-109	-31	22	-15	-15	7	-70	-61	-98	-14	-29	-57	-100	34	-83	-33	-104	-21	-99	-67	-64	1	-99	-17	-72	-69	-146	-73	151	-6999	-8757	-23244	-3346	-25417	-10026	-27797	-5845	-25219	-15124	-20651	-857	-25052	-17291	-18994	-4693
0.895000	-24	44	88	-56	-108	-29	16	-14	-15	8	-74	-64	-96	-13	-28	-55	-96	35	-82	-30	-103	-19	-96	-66	-65	-1	-99	-13	-73	-67	-146	-73	19	-6917	-8655	-23163	-744	-25118	-10172	-27486	-6453	-24959	-15268	-20448	-612	-24881	-17339	-19036	-5505
0.895833	-24	43	92	-56	-100	-30	15	-12	-14	11	-70	-61	-94	-13	-19	-56	-96	36	-80	-27	-105	-21	-97	-64	-60	3	-95	-11	-73	-64	-144	-68	211	-6825	-8539	-23093	-1542	-24825	-10349	-27137	-7567	-24674	-15427	-20227	-997	-24696	-17387	-19070	-6277
0.896667	-21	45	93	-55	-128	-24	16	-10	-17	10	-70	-62	-94	-12	-26	-56	-96	38	-81	-25	-102	-17	-94	-65	-59	3	-95	-10	-70	-67	-145	-72	-574	-6734	-8387	-23044	-2731	-24540	-10542	-26755	-8390	-24376	-15610	-20003	608	-24508	-17454	-19100	-2885
0.897500	-24	43	87	-57	-110	-31	11	-17	-26	6	-70	-63	-96	-12	-29	-57	-127	30	-83	-31	-104	-22	-99	-70	-66	-1	-99	-15	-73	-70	-146	-74	-658	-6653	-8215	-23001	-1596	-24279	-10762	-26350	-8891	-24070	-15808	-19769	559	-24313	-17532	-19110	-5492
0.898333	-28	41	88	-58	-110	-32	11	-16	-23	5	-74	-64	-98	-18	-33	-66	-104	32	-85	-33	-107	-26	-99	-70	-67	-3	-102	-16	-76	-73	-151	-78	-1228	-6571	-8016	-22974	-631	-24046	-10978	-25906	-9384	-23766	-16010	-19524	483	-24121	-17616	-19107	-4126
0.899167	-23	37	82	-61	-116	-33	9	-21	-26	3	-78	-66	-101	-16	-32	-63	-104	32	-90	-34	-108	-23	-98	-72	-68	-5	-101	-17	-76	-70	-147	-75	-1628	-6486	-7793	-22950	1098	-23842	-11192	-25431	-9417	-23463	-16232	-19267	589	-23926	-17702	-19076	-3389
0.900000	-28	37	88	-60	-113	-33	11	-15	-21	5	-78	-65	-101	-15	-31	-61	-102	28	-87	-33	-105	-22	-98	-72	-65	-3	-99	-17	-75	-72	-148	-75	-1492	-6413	-7543	-22932	3428	-23687	-11398	-24931	-9221	-23170	-16440	-19002	704	-23738	-17792	-19027	-3764
0.900833	-26	41	88	-60	-112	-35	13	-14	-18	4	-77	-64	-95	-16	-28	-57	-99	33	-85	-32	-105	-21	-97	-67	-63	-4	-101	-18	-73	-69	-145	-70	-1089	-6340	-7269	-22916	3159	-23573	-11581	-24425	-8982	-22903	-16642	-18709	624	-23560	-17876	-18939	-3250
0.901667	-25	39	85	-56	-109	-31	13	-15	-16	2	-74	-62	-96	-15	-28	-60	-100	29	-90	-32	-104	-29	-98	-68	-64	0	-100	-13	-72	-69	-144	-74	-1251	-6278	-6975	-22900	1918	-23505	-11728	-23856	-8352	-22658	-16813	-18406	1851	-23398	-17953	-18822	1317
0.902500	-25	42	90	-57	-110	-32	12	-12	-23	4	-74	-64	-97	-14	-32	-57	-67	38	-86	-34	-107	-23	-98	-66	-63	-1	-99	-12	-76	-70	-144	-73	-1026	-6215	-6661	-22883	3139	-23479	-11830	-23303	-7674	-22452	-16960	-18085	1831	-23255	-18002	-18678	-371
0.903333	-26	22	89	-61	-109	-32	15	-12	-18	6	-72	-64	-96	-14	-29	-58	-100	36	-86	-32	-108	-21	-98	-67	-57	0	-95	-11	-72	-69	-146	-72	-754	-6155	-6334	-22862	4695	-23495	-11881	-22693	-6899	-22273	-17070	-17746	1196	-23127	-18028	-18496	-1823
0.904167	-28	42	87	-53	-110	-32	15	-14	-18	3	-91	-64	-97	-16	-32	-57	-99	34	-86	-31	-105	-21	-99	-65	-64	-3	-97	-14	-69	-70	-146	-74	-560	-6094	-6001	-22845	4435	-23537	-11868	-22094	-6101	-22137	-17130	-17385	1607	-23025	-18022	-18280	1153
0.905000	-28	41	90	-58	-113	-35	11	-13	-18	3	-76	-65	-97	-15	-27	-58	-101	33	-87	-34	-107	-24	-100	-66	-50	-4	-98	-13	-72	-70	-145	-75	-389	-6034	-5659	-22803	3112	-23606	-11795	-21486	-5423	-22028	-17134	-16995	2311	-22940	-17965	-18030	-878
0.905833	-27	40	87	-59	-112	-31	1	-18	-18	3	-77	-67	-98	-18	-21	-63	-100	34	-90	-33	-105	-23	-102	-68	-66	-4	-98	-15	-74	-73	-148	-78	-265	-5969	-5321	-22764	2103	-23682	-11649	-20864	-4524	-21951	-17078	-16586	2631	-22877	-17866	-17743	-22
0.906667	-26	40	87	-61	-112	-35	10	-19	-22	4	-75	-69	-98	-19	-31	-64	-102	32	-91	-36	-110	-26	-102	-72	-67	-6	-101	-16	-74	-70	-150	-77	-74	-5909	-4994	-22715	1285	-23764	-11443	-20250	-3439	-21900	-16959	-16156	2589	-22827	-17705	-17428	597
0.907500	-30	36	85	-63	-114	-36	16	-17	-26	0	-76	-46	-99	-18	-30	-62	-103	33	-88	-33	-104	-22	-100	-68	-65	-3	-95	-13	-76	-69	-146	-77	50	-5830	-4690	-22654	1162	-23824	-11161	-19630	-2294	-21852	-16765	-15696	2247	-22783	-17493	-17078	-33
0.908333	-26	42	89	-59	-107	-32	13	-16	-16	6	-73	-67	-94	-14	-32	-62	-100	36	-65	-32	-104	-22	-100	-66	-62	-1	-95	-14	-72	-68	-145	-74	-3	-5750	-4364	-22579	2893	-23866	-10834	-19026	-1013	-21827	-16518	-15224	2484	-22746	-17214	-16701	223
0.909167	-27	39	88	-58	-109	-31	17	-15	-17	5	-65	-64	-94	-16	-28	-59	-103	34	-88	-32	-103	-21	-98	-68	-67	-1	-95	-14	-61	-70	-145	-76	787	-5670	-4081	-22499	1939	-23868	-10460	-18437	-407	-21779	-16204	-14726	2016	-22710	-16891	-16307	-834
0.910000	-24	43	89	-58	-109	-31	15	-14	-18	4	-72	-67	-97	-15	-31	-60	-100	36	-72	-31	-101	-22	-100	-67	-66	-1	-99	-11	-74	-69	-146	-73	812	-5581	-3819	-22407	-1340	-23839	-10048	-17868	-411	-21726	-15832	-14217	3884	-22664	-16512	-15897	3745
0.910833	-25	41	87	-58	-107	-40	10	-13	-19	9	-72	-65	-98	-16	-29	-57	-100	36	-87	-31	-105	-21	-100	-67	-62	0	-95	-12	-74	-75	-146	-73	741	-5492	-3588	-22313	-1628	-23751	-9611	-17333	-44	-21645	-15422	-13694	3867	-22602	-16088	-15476	1818
0.911667	-25	44	89	-61	-110	-34	16	-15	-17	7	-74	-67	-97	-16	-27	-59	-100	15	-86	-33	-104	-22	-101	-67	-64	2	-95	-14	-75	-68	-144	-72	969	-5403	-3380	-22203	-2410	-23608	-9168	-16814	211	-21539	-14968	-13173	3207	-22511	-15630	-15049	1644
0.912500	-26	43	88	-62	-112	-35	15	-13	-16	7	-73	-75	-94	-14	-26	-60	-98	35	-87	-34	-103	-23	-99	-66	-64	0	-96	-13	-70	-67	-143	-75	1036	-5303	-3208	-22089	-2126	-23407	-8726	-16356	554	-21382	-14490	-12652	2886	-22399	-15149	-14622	3598
0.913333	-26	43	87	-60	-108	-31	17	-12	-17	8	-74	-66	-94	-16	-28	-59	-99	36	-91	-33	-105	-19	-97	-68	-63	-11	-99	-12	-72	-68	-147	-74	911	-5208	-3063	-21971	-818	-23139	-8303	-15901	997	-21191	-14000	-12136	2775	-22248	-14657	-14194	2036
0.914167	-24	40	91	-59	-115	-34	12	-13	-19	5	-72	-69	-99	-17	-27	-57	-99	34	-86	-36	-107	-22	-100	-68	-66	1	-97	-15	-72	-68	-147	-73	1152	-5104	-2952	-21853	-577	-22816	-7912	-15510	1201	-20936	-13504	-11634	1463	-22057	-14159	-13760	925
0.915000	-25	43	88	-57	-108	-30	16	-13	-18	5	-73	-65	-96	-18	-28	-60	-101	33	-85	-36	-94	-24	-98	-70	-66	1	-100	-12	-74	-72	-152	-76	1073	-4996	-2870	-21733	-2216	-22435	-7559	-15167	1079	-20634	-13013	-11151	1796	-21815	-13679	-13376	4493
0.915833	-27	42	89	-56	-111	-36	9	-16	-17	4	-75	-66	-99	-18	-28	-57	-98	36	-85	-32	-104	-22	-99	-68	-64	0	-98	-12	-77	-68	-143	-73	1137	-4884	-2815	-21610	-1235	-22001	-7248	-14861	1014	-20276	-12539	-10689	2362	-21551	-13210	-12983	3003
0.916667	-25	42	90	-58	-105	-28	17	-13	-16	8	-72	-60	-93	-14	-25	-56	-97	33	-83	-31	-100	-18	-100	-66	-62	-1	-97	-22	-69	-68	-146	-79	1130	-4766	-2791	-21488	1628	-21510	-6994	-14611	1117	-19870	-12088	-10256	1880	-21233	-12786	-12617	-1435
0.917500	-25	42	89	-60	-108	-32	12	-15	-18	4	-75	-65	-99	-15	-27	-56	-99	35	-85	-33	-103	-23	-102	-70	-64	-5	-103	-15	-74	-77	-149	-75	840	-4638	-2791	-21373	4147	-20986	-6796	-14409	1511	-19428	-11676	-9860	1315	-20885	-12400	-12275	1436
0.918333	-30	38	84	-65	-110	-34	12	-15	-19	4	-76	-68	-99	-12	-30	-62	-98	32	-91	-35	-105	-27	-102	-73	-63	-3	-101	-17	-77	-73	-149	-76	664	-4506	-2820	-21247	5586	-20428	-6653	-14241	1752	-18949	-11296	-9497	1315	-20479	-12054	-11952	-836
0.919167	-29	41	87	-61	-109	-33	12	-15	-21	3	-80	-67	-97	-17	-29	-60	-99	33	-86	-33	-107	-23	-102	-70	-64	-4	-102	-18	-74	-73	-149	-77	1079	-4355	-2860	-21131	6703	-19844	-6558	-14121	2027	-18438	-10952	-9172	1205	-20073	-11762	-11658	-2352
0.920000	-27	40	87	-59	-110	-35	11	-15	-19	4	-75	-66	-98	-17	-30	-63	-103	33	-86	-38	-110	-25	-100	-64	-66	-3	-102	-16	-78	-72	-146	-75	1879	-4198	-2928	-21009	7124	-19237	-6510	-14034	2502	-17904	-10655	-8896	1004	-19616	-11516	-11393	-2177
0.920833	-26	41	79	-60	-111	-33	13	-13	-18	5	-75	-66	-95	-19	-30	-60	-100	35	-87	-33	-105	-24	-100	-69	-64	-5	-100	-16	-75	-74	-148	-76	1681	-4027	-3005	-20872	7306	-18623	-6505	-13985	2992	-17352	-10374	-8650	797	-19148	-11321	-11160	-4166
0.921667	-27	40	89	-60	-111	-36	11	-14	-18	5	-75	-63	-96	-17	-28	-59	-100	33	-87	-39	-102	-24	-102	-69	-63	-3	-101	-15	-73	-72	-143	-75	1110	-3849	-3096	-20723	9016	-18002	-6523	-13958	3632	-16800	-10123	-8453	-304	-18659	-11166	-10959	-5335
0.922500	-24	40	86	-56	-108	-38	12	-13	-16	4	-76	-64	-96	-18	-31	-58	-102	33	-85	-32	-107	-23	-101	-70	-67	-3	-98	-10	-74	-73	-148	-79	1444	-3661	-3201	-20552	9102	-17385	-6566	-13959	3738	-16250	-9918	-8298	-2874	-18168	-11052	-10791	-7775
0.923333	-23	40	86	-60	-110	-38	10	-17	-16	4	-76	-66	-97	-17	-28	-63	-103	30	-88	-38	-108	-28	-102	-73	-66	-5	-101	-17	-76	-75	-147	-77	1388	-3467	-3316	-20369	4790	-16774	-6614	-13974	3300	-15715	-9726	-8189	-2376	-17671	-10962	-10657	-5157
0.924167	-31	36	85	-64	-112	-39	9	-15	-25	0	-77	-66	-99	-21	-35	-63	-105	30	-88	-35	-108	-25	-100	-72	-67	-5	-102	-14	-74	-41	-147	-78	769	-3290	-3433	-20148	3324	-16169	-6659	-13994	3668	-15186	-9539	-8116	-1992	-17167	-10889	-10557	-5987
0.925000	-28	38	85	-63	-113	-36	11	-18	-19	1	-78	-65	-98	-19	-33	-61	-104	25	-87	-34	-108	-25	-101	-74	-67	-10	-104	-16	-74	-74	-149	-78	812	-3060	-3558	-19897	1490	-15562	-6695	-14018	3724	-14681	-9361	-8085	-2775	-16666	-10827	-10494	-7984
0.925833	-27	36	84	-64	-108	-36	10	-18	-22	3	-88	-75	-99	-19	-31	-63	-103	29	-90	-36	-107	-24	-102	-73	-65	-5	-101	-17	-75	-75	-148	-78	807	-2850	-3691	-19606	323	-15003	-6706	-14041	3404	-14183	-9170	-8094	-3478	-16169	-10760	-10464	-5247
0.926667	-24	39	87	-63	-114	-38	8	-18	-21	2	-80	-69	-97	-19	-32	-60	-101	30	-87	-46	-105	-27	-87	-73	-66	-6	-104	-17	-76	-76	-150	-78	814	-2639	-3823	-19270	-918	-14437	-6692	-14050	2851	-13709	-8980	-8139	-3621	-15675	-10685	-10467	-6124
0.927500	-26	37	84	-61	-112	-36	10	-17	-17	5	-76	-66	-98	-31	-30	-59	-98	33	-90	-34	-107	-23	-101	-70	-63	-3	-100	-14	-74	-70	-145	-76	941	-2423	-3961	-18893	-2687	-13878	-6638	-14041	2146	-13252	-8770	-8209	-4185	-15182	-10584	-10501	-6839
0.928333	-25	42	87	-59	-110	-32	12	-14	-17	7	-75	-51	-97	-16	-28	-58	-99	35	-86	-33	-100	-21	-98	-69	-64	-4	-99	-13	-75	-70	-146	-73	896	-2210	-4105	-18463	-6841	-13343	-6547	-14008	1402	-12811	-8545	-8315	-3523	-14683	-10458	-10574	-3694
0.929167	-26	40	89	-61	-111	-36	11	-18	-19	7	-74	-65	-97	-13	-30	-63	-100	35	-84	-32	-108	-24	-100	-70	-62	2	-96	-12	-72	-69	-148	-74	477	-1996	-4277	-18004	-8118	-12812	-6422	-13956	959	-12391	-8310	-8450	-2201	-14191	-10295	-10677	-2141
0.930000	-23	40	90	-61	-107	-36	15	-13	-17	6	-74	-65	-101	-15	-30	-67	-100	37	-84	-34	-104	-22	-99	-69	-63	2	-100	-12	-72	-70	-151	-74	297	-1782	-4421	-17500	-6889	-12289	-6253	-13874	550	-11978	-8051	-8610	-2114	-13686	-10100	-10812	-5075
0.930833	-19	38	88	-60	-111	-34	10	-13	-15	2	-74	-64	-88	-17	-28	-60	-100	35	-84	-33	-105	-24	-101	-70	-64	-1	-100	-12	-73	-69	-150	-75	267	-1573	-4591	-16968	-5939	-11781	-6044	-13758	373	-11569	-7778	-8798	-2372	-13170	-9856	-10967	-669
0.931667	-27	40	88	-60	-110	-33	9	-14	-21	4	-75	-66	-101	-16	-31	-60	-102	36	-85	-38	-114	-23	-102	-68	-66	-1	-100	-14	-76	-73	-152	-78	207	-1361	-4775	-16403	-6155	-11271	-5806	-13604	34	-11167	-7491	-9005	-2186	-12642	-9577	-11151	-559
0.932500	-27	37	85	-66	-115	-38	-23	-18	-24	2	-76	-42	-96	-16	-30	-60	-104	35	-87	-34	-108	-24	-100	-70	-69	-5	-100	-13	-73	-69	-151	-75	178	-1146	-4954	-15816	-6521	-10773	-5529	-13412	-301	-10759	-7193	-9222	-2450	-12102	-9251	-11344	-611
0.933333	-28	39	88	-60	-111	-31	11	-14	-18	5	-76	-62	-96	-9	-28	-58	-100	35	-86	-34	-104	-22	-101	-74	-64	-1	-98	-14	-73	-69	-151	-75	111	-937	-5156	-15215	-7161	-10265	-5235	-13184	-466	-10344	-6885	-9449	-2780	-11540	-8887	-11552	2044
0.934167	-26	39	90	-60	-110	-31	13	-14	-24	8	-76	-64	-98	-13	-27	-57	-98	35	-82	-31	-104	-21	-99	-66	-63	-11	-100	-11	-73	-67	-150	-74	-77	-721	-5354	-14613	-7657	-9765	-4910	-12924	-653	-9924	-6574	-9680	-2538	-10959	-8468	-11761	1862
0.935000	-27	39	87	-58	-108	-30	13	-12	-19	6	-72	-65	-95	-13	-27	-57	-101	35	-84	-31	-104	-21	-98	-66	-64	0	-96	-11	-74	-67	-149	-74	-275	-509	-5558	-14019	-6632	-9271	-4574	-12624	-620	-9486	-6256	-9914	-1631	-10358	-8049	-11967	2774
0.935833	-24	45	120	-56	-109	-28	16	-11	-17	5	-73	-53	-94	-11	-26	-55	-99	39	-82	-30	-100	-19	-97	-65	-62	0	-99	-11	-69	-67	-146	-75	-170	-300	-5754	-13432	-4654	-8772	-4218	-12289	-555	-9035	-5940	-10136	-2196	-9740	-7584	-12159	1832
0.936667	-25	45	90	-81	-105	-27	15	-11	-12	9	-72	-59	-92	-12	-25	-57	-98	16	-83	-31	-100	-19	-98	-64	-62	3	-90	-10	-68	-67	-147	-70	115	-96	-5950	-12870	-6777	-8279	-3869	-11925	-1135	-8569	-5631	-10345	-1907	-9110	-7098	-12337	4498
0.937500	-24	44	89	-59	-109	-32	15	-12	-19	6	-73	-67	-95	-13	-27	-58	-99	36	-86	-31	-104	-21	-98	-67	-65	0	-97	-30	-75	-72	-148	-74	-384	102	-6138	-12337	-6033	-7790	-3517	-11533	-986	-8092	-5321	-10534	-453	-8479	-6585	-12486	5647
0.938333	-27	41	85	-59	-110	-33	15	-15	-16	5	-79	-63	-98	-25	-27	-58	-101	32	-86	-41	-107	-23	-99	-65	-64	-3	-99	-15	-76	-70	-147	-76	-283	290	-6309	-11836	-4922	-7308	-3168	-11115	-822	-7591	-5020	-10689	-430	-7836	-6059	-12604	2149
0.939167	-27	41	87	-61	-111	-34	13	-10	-19	2	-77	-68	-98	-17	-29	-59	-102	35	-88	-36	-105	-23	-99	-57	-65	0	-102	-19	-76	-62	-149	-75	-506	469	-6445	-11382	-2331	-6829	-2826	-10670	-429	-7101	-4725	-10816	-115	-7198	-5519	-12675	4882
0.940000	-26	39	88	-60	-111	-34	11	-16	-21	3	-77	-65	-94	-19	-29	-62	-101	38	-88	-36	-109	-25	-113	-68	-63	-3	-103	-14	-77	-74	-154	-79	-440	631	-6551	-10967	981	-6363	-2496	-10209	97	-6589	-4433	-10898	241	-6570	-4976	-12709	3969
0.940833	-30	39	85	-62	-113	-38	6	-17	-23	1	-70	-66	-100	-18	-29	-61	-101	33	-86	-34	-107	-23	-100	-70	-66	-1	-100	-13	-77	-72	-151	-77	-275	777	-6619	-10600	3956	-5899	-2164	-9723	193	-6070	-4142	-10930	-145	-5959	-4421	-12694	3052
0.941667	-31	41	87	-60	-111	-36	12	-18	-21	6	-73	-65	-99	-13	-29	-55	-100	34	-84	-32	-109	-28	-103	-70	-57	2	-100	-12	-76	-70	-149	-74	-284	911	-6642	-10275	2622	-5451	-1850	-9235	-41	-5546	-3853	-10910	56	-5371	-3868	-12622	5209
0.942500	-29	42	88	-58	-113	-34	16	-14	-4	5	-73	-64	-99	-15	-28	-58	-100	33	-85	-35	-104	-19	-97	-67	-64	1	-101	-14	-74	-75	-149	-75	-446	1020	-6619	-9996	1119	-5004	-1551	-8712	-168	-5035	-3565	-10837	1210	-4822	-3321	-12509	7774
0.943333	-24	42	86	-56	-108	-32	13	-16	-18	5	-69	-62	-95	-15	-27	-57	-99	34	-84	-31	-102	-22	-96	-67	-63	0	-98	-12	-73	-67	-147	-74	-503	1101	-6537	-9766	1376	-4582	-1266	-8190	-649	-4528	-3276	-10707	1577	-4305	-2777	-12344	2285
0.944167	-29	39	88	-56	-104	-33	13	-13	-19	8	-73	-63	-95	-17	-29	-58	-101	33	-87	-30	-103	-25	-100	-67	-65	0	-98	-12	-74	-85	-163	-77	-606	1154	-6404	-9580	1981	-4167	-993	-7666	-1159	-4031	-2983	-10517	1504	-3834	-2237	-12139	3864
0.945000	-27	40	86	-57	-109	-33	15	-16	-6	2	-74	-63	-97	-16	-30	-59	-101	32	-85	-32	-104	-23	-100	-69	-65	0	-101	-14	-73	-70	-150	-75	-355	1186	-6217	-9421	2349	-3776	-721	-7141	-1417	-3556	-2685	-10270	1727	-3409	-1714	-11898	4308
0.945833	-26	41	86	-57	-110	-35	12	-11	-19	5	-73	-65	-98	-16	-30	-61	-101	30	-86	-35	-108	-24	-101	-66	-65	1	-100	-14	-82	-66	-147	-76	-430	1188	-5985	-9296	3391	-3394	-500	-6614	-1716	-3098	-2380	-9967	2053	-3035	-1205	-11621	1259
0.946667	-25	39	87	-58	-110	-34	13	-16	-22	2	-75	-66	-99	-17	-32	-61	-104	32	-87	-33	-108	-24	-97	-69	-67	0	-102	-24	-75	-70	-148	-76	-510	1164	-5697	-9191	4170	-3033	-276	-6086	-2097	-2661	-2073	-9615	2140	-2714	-716	-11340	2607
0.947500	-34	39	87	-56	-113	-34	15	-14	-17	5	-74	-64	-101	-17	-31	-58	-101	33	-85	-31	-109	-25	-99	-67	-64	0	-101	-13	-75	-68	-142	-74	-434	1112	-5371	-9101	4563	-2692	-64	-5568	-2195	-2251	-1760	-9220	2215	-2434	-246	-11030	1562
0.948333	-23	44	89	-56	-109	-32	15	-11	-15	17	-75	-63	-98	-15	-28	-58	-97	43	-87	-32	-103	-22	-98	-67	-63	0	-98	-13	-74	-70	-148	-74	-601	1037	-5019	-9009	5552	-2367	125	-5068	-1977	-1884	-1451	-8792	2693	-2209	192	-10734	942
0.949167	-27	37	86	-61	-110	-36	13	-17	-19	3	-73	-65	-96	-16	-30	-62	-101	32	-84	-31	-108	-25	-101	-68	-63	1	-99	-15	-74	-67	-147	-75	-632	930	-4648	-8916	7806	-2068	294	-4579	-1749	-1531	-1143	-8336	2275	-2019	608	-10432	-615
0.950000	-24	40	86	-59	-109	-32	15	-16	-18	5	-74	-56	-100	-18	-32	-58	-99	32	-98	-30	-82	-22	-102	-67	-65	0	-98	-12	-74	-68	-150	-75	-84	799	-4263	-8809	5751	-1787	461	-4116	-2279	-1218	-833	-7862	1442	-1874	980	-10192	-835
0.950833	-27	42	88	-59	-111	-33	11	-13	2	4	-72	-64	-96	-15	-31	-56	-103	33	-83	-33	-104	-25	-102	-69	-68	-1	-120	-19	-76	-69	-148	-76	-440	650	-3886	-8679	3951	-1533	586	-3669	-2624	-929	-535	-7387	2062	-1757	1327	-9968	2273
0.951667	-27	38	86	-59	-110	-33	10	-14	-16	5	-74	-63	-96	-19	-28	-59	-101	32	-84	-33	-108	-26	-101	-70	-67	0	-99	-14	-75	-70	-150	-76	-223	483	-3520	-8517	1551	-1299	715	-3248	-3055	-667	-249	-6916	1464	-1667	1628	-9801	-1799
0.952500	-23	41	88	-59	-110	-38	11	-15	-17	5	-73	-66	-96	-17	-30	-56	-99	32	-86	-32	-103	-23	-100	-67	-64	-4	-100	-14	-70	-69	-147	-74	-345	283	-3176	-8307	164	-1091	831	-2856	-3199	-434	22	-6455	1456	-1594	1889	-9663	-327
0.953333	-27	40	86	-59	-110	-34	12	-13	-15	6	-72	-70	-95	-16	-29	-58	-100	30	-108	-30	-103	-22	-100	-66	-60	1	-97	-15	-74	-69	-149	-74	-241	89	-2861	-8037	-697	-912	936	-2501	-3102	-212	280	-6026	712	-1534	2104	-9594	-594
0.954167	-24	41	85	-58	-108	-34	11	-12	-16	5	-75	-63	-96	-17	-29	-56	-101	35	-94	-30	-105	-26	-99	-67	-65	1	-100	-14	-74	-73	-147	-74	-197	-130	-2571	-7700	-2125	-756	1036	-2176	-3411	-10	509	-5623	-263	-1480	2273	-9587	-2195
0.955000	-27	39	88	-60	-108	-33	13	-12	-19	5	-73	-64	-93	-14	-28	-55	-100	34	-83	-29	-120	-21	-97	-66	-63	0	-98	-13	-68	-68	-146	-75	-179	-358	-2322	-7295	-7738	-635	1135	-1895	-4035	179	721	-5262	-885	-1425	2388	-9641	-1891
0.955833	-11	40	89	-58	-105	-32	13	-13	-16	4	-72	-62	-95	-16	-28	-53	-97	37	-82	-29	-107	-21	-98	-66	-62	-4	-100	-14	-73	-69	-155	-76	-537	-596	-2105	-6808	-11920	-550	1240	-1648	-4376	360	908	-4947	159	-1374	2457	-9756	1691
0.956667	-3	42	87	-60	-105	-31	12	-12	-16	6	-74	-64	-97	-15	-28	-56	-101	32	-86	-34	-109	-25	-99	-67	-62	5	-99	-14	-75	-73	-147	-76	-514	-847	-1922	-6242	-10915	-483	1355	-1446	-4523	533	1068	-4689	-219	-1314	2478	-9930	-2551
0.957500	-25	30	91	-61	-112	-36	8	-18	-18	1	-76	-65	-100	-19	-32	-56	-103	29	-87	-32	-107	-22	-100	-68	-65	-3	-102	-16	-76	-75	-147	-79	-572	-1097	-1760	-5580	-8062	-451	1492	-1284	-4080	700	1207	-4485	-1386	-1249	2454	-10148	-2746
0.958333	-25	37	85	-62	-116	-38	10	-13	1	3	-74	-68	-96	-19	-31	-57	-100	30	-91	-34	-111	-24	-99	-72	-65	-3	-101	-17	-75	-73	-148	-79	-522	-1361	-1618	-4837	-5515	-459	1648	-1160	-3069	870	1317	-4328	-1693	-1172	2399	-10403	-357
0.959167	-28	38	99	-61	-110	-36	9	-16	-23	3	-73	-66	-98	-17	-31	-60	-104	34	-86	-30	-109	-23	-110	-67	-65	0	-100	-14	-75	-75	-150	-78	-479	-1605	-1480	-4017	-3677	-494	1839	-1074	-2053	1038	1428	-4233	-1522	-1095	2311	-10693	-2744
0.960000	-27	42	88	-60	-113	-36	10	-14	-21	4	-74	-95	-99	-15	-28	-58	-102	34	-86	-31	-108	-22	-101	-72	-65	-1	-99	-15	-73	-72	-147	-78	-426	-1853	-1340	-3134	-2921	-568	2061	-1030	-1217	1198	1517	-4191	-1514	-1017	2199	-10993	-1339
0.960833	-26	0	85	-60	-108	-34	13	-17	-17	4	-74	-67	-96	-16	-30	-60	-99	36	-84	-32	-103	-21	-98	-69	-67	-4	-100	-14	-73	-72	-145	-78	-403	-2095	-1192	-2205	-2722	-675	2325	-1023	-644	1348	1600	-4196	-1332	-932	2078	-11299	-1716
0.961667	-26	40	87	-58	-107	-32	13	-16	-18	4	-70	-63	-90	-14	-27	-57	-99	38	-84	-29	-105	-18	-99	-69	-65	0	-99	-12	-75	-72	-146	-77	-470	-2315	-1018	-1245	-1699	-822	2622	-1047	-186	1480	1682	-4246	-851	-867	1953	-11589	-2520
0.962500	-25	42	88	-58	-110	-32	15	-9	-18	9	-70	-63	-94	-16	-26	-55	-102	36	-85	-29	-104	-18	-98	-68	-70	1	-98	-13	-73	-90	-145	-73	-540	-2527	-816	-245	689	-1004	2968	-1111	399	1604	1769	-4337	-854	-813	1835	-11861	-2994
0.963333	-25	42	89	-56	-107	-32	13	-14	-22	6	-72	-66	-94	-12	-25	-61	-98	37	-83	-28	-87	-16	-96	-69	-63	1	-98	-12	-72	-66	-146	-76	210	-2722	-601	685	-1223	-1227	3348	-1203	189	1684	1868	-4465	-1843	-785	1739	-12098	-3866
0.964167	-53	41	86	-57	-130	-32	13	-13	-18	6	-72	-62	-97	-14	-28	-58	-99	36	-70	-31	-107	-21	-97	-56	-65	-1	-98	-12	-75	-83	-145	-75	-36	-2894	-289	1591	-3869	-1486	3767	-1335	181	1728	1985	-4611	-294	-787	1674	-12289	116
0.965000	-27	42	87	-57	-108	-36	12	-17	-22	3	-75	-73	-101	-16	-29	-59	-101	33	-86	-33	-108	-19	-99	-70	-66	-4	-103	-18	-77	-73	-150	-80	52	-3044	35	2423	-3926	-1775	4213	-1495	851	1723	2119	-4797	-479	-827	1646	-12419	-3699
0.965833	-30	44	84	-63	-115	-35	9	-17	-25	-5	-78	-70	-100	-16	-30	-61	-102	33	-87	-35	-109	-23	-99	-68	-65	-1	-102	-17	-74	-69	-147	-78	322	-3164	407	3160	-3703	-2094	4687	-1676	1759	1670	2286	-4982	-514	-904	1677	-12481	-2974
0.966667	-29	40	87	-61	-112	-36	8	-15	-21	4	-77	-68	-100	-18	-22	-61	-104	34	-87	-31	-109	-22	-102	-25	-64	-1	-101	-19	-77	-72	-151	-77	251	-3264	821	3772	-2992	-2444	5173	-1887	2807	1557	2480	-5167	-360	-1037	1759	-12470	-1798
0.967500	-27	44	87	-58	-111	-34	9	-17	-17	7	-73	-65	-97	-15	-30	-60	-101	35	-84	-31	-108	-21	-102	-68	-61	3	-96	-14	-72	-68	-147	-76	24	-3345	1275	4238	-1420	-2814	5662	-2122	4006	1370	2703	-5351	-169	-1212	1903	-12378	-2680
0.968333	-24	45	91	-55	-109	-33	13	-13	-19	10	-70	-63	-98	-14	-29	-57	-99	36	-82	-30	-101	-17	-98	-67	-62	0	-97	-13	-75	-68	-146	-76	218	-3373	1754	4531	-2065	-3203	6171	-2374	5004	1110	2951	-5525	-565	-1446	2112	-12205	-1734
0.969167	-23	44	92	-55	-112	-32	13	-17	-17	7	-70	-64	-97	-14	-27	-55	-100	36	-84	-59	-104	-18	-98	-70	-65	-1	-97	-8	-73	-69	-147	-75	-21	-3398	2249	4640	-4091	-3603	6592	-2649	5125	773	3219	-5680	552	-1739	2380	-11949	4240
0.970000	-25	42	90	-56	-109	-32	15	-14	-11	6	-72	-64	-94	-16	-65	-58	-102	34	-83	-27	-104	-16	-98	-67	-63	0	-99	-12	-73	-67	-147	-76	-45	-3405	2759	4554	-4260	-4013	7003	-2944	3693	368	3512	-5815	1046	-2085	2717	-11613	3266
0.970833	-26	42	89	-56	-104	-33	11	-14	-19	5	-74	-64	-94	-16	-27	-57	-98	34	-83	-30	-105	-21	-98	-68	-70	-5	-99	-14	-60	-68	-147	-75	-100	-3392	3258	4267	-3686	-4423	7361	-3256	1486	-115	3815	-5919	881	-2484	3099	-11195	2623
0.971667	-29	42	90	-57	-107	-33	12	-15	-13	7	-73	-65	-83	-12	-26	-66	-96	34	-85	-31	-105	-19	-96	-66	-60	-3	-100	-13	-68	-69	-145	-74	-19	-3379	3743	3802	-3340	-4822	7658	-3583	-725	-666	4133	-5985	719	-2921	3536	-10704	6469
0.972500	-23	39	89	-57	-119	-32	12	-24	-18	3	-70	-66	-94	-16	-28	-60	-104	34	-85	-32	-104	-21	-99	-70	-64	-1	-100	-14	-75	-69	-147	-75	45	-3348	4208	3124	-3399	-5208	7878	-3920	-2547	-1261	4450	-6017	1109	-3394	4001	-10148	4359
0.973333	-26	41	85	-60	-112	-33	13	-15	-13	5	-75	-64	-93	-17	-29	-61	-101	30	-88	-36	-109	-23	-100	-70	-66	-4	-101	-15	-77	-72	-150	-77	-206	-3322	4662	2278	-4452	-5573	8021	-4263	-4415	-1904	4761	-6012	1654	-3888	4497	-9536	5370
0.974167	-25	37	95	-62	-112	-35	9	-18	-24	2	-75	-69	-100	-19	-30	-60	-103	32	-81	-32	-105	-22	-98	-68	-62	0	-101	-15	-70	-70	-147	-75	-287	-3293	5032	1295	-6228	-5899	8086	-4608	-5573	-2567	5062	-5985	1518	-4386	5015	-8868	5999
0.975000	-24	41	88	-60	-111	-33	18	-16	-19	6	-72	-66	-95	-17	-26	-51	-101	32	-83	-32	-107	-22	-101	-66	-63	0	-99	-13	-73	-69	-148	-74	-294	-3268	5370	163	-7016	-6189	8073	-4953	-4925	-3248	5348	-5885	855	-4863	5542	-8171	4545
0.975833	-24	43	90	-56	-85	-28	18	-13	-16	9	-70	-66	-96	-16	-27	-56	-98	35	-83	-32	-101	-18	-99	-65	-63	1	-103	-13	-69	-69	-147	-73	-466	-3253	5659	-1016	-4615	-6425	7987	-5288	-3322	-3928	5611	-5769	538	-5306	6062	-7451	3616
0.976667	-24	41	91	-55	-109	-30	13	-15	-16	7	-72	-63	-95	-14	-21	-55	-101	36	-82	-29	-102	-22	-100	-68	-60	0	-97	-11	-70	-68	-145	-74	20	-3247	5890	-2280	-3432	-6622	7818	-5613	-1979	-4574	5843	-5628	-891	-5668	6568	-6717	773
0.977500	-22	39	91	-56	-108	-30	15	-14	-17	6	-70	-66	-96	-15	-27	-60	-99	33	-84	-33	-103	-19	-102	-72	-63	0	-101	-12	-77	-77	-149	-75	-354	-3249	6063	-3586	-4052	-6758	7611	-5925	-326	-5183	6043	-5469	299	-6030	7046	-5990	3145
0.978333	-24	40	86	-59	-112	-32	11	-17	-22	3	-76	-75	-98	-24	-31	-60	-102	32	-86	-32	-107	-21	-102	-73	-66	-5	-100	-14	-74	-70	-147	-75	-621	-3252	6184	-4881	-1555	-6836	7357	-6214	1942	-5722	6218	-5286	1270	-6264	7493	-5264	-237
0.979167	-28	39	82	-59	-110	-31	13	-18	-21	5	-73	-64	-97	-17	-34	-61	-102	32	-85	-32	-104	-22	-101	-69	-65	-1	-100	-12	-73	-70	-126	-75	-230	-3281	6250	-6136	-532	-6851	7070	-6467	3657	-6185	6363	-5097	1973	-6395	7900	-4564	-1072
0.980000	-23	40	87	-57	-110	-30	13	-15	2	3	-77	-65	-97	-19	-29	-57	-102	-3	-91	-34	-105	-21	-99	-72	-66	-3	-104	-15	-75	-72	-146	-74	-154	-3306	6274	-7326	153	-6810	6791	-6692	5188	-6551	6480	-4910	1270	-6411	8267	-3897	559
0.980833	-29	38	85	-60	-112	-32	13	-18	-33	6	-73	-66	-98	-18	-30	-58	-104	32	-85	-34	-109	-11	-100	-73	-65	0	-86	-15	-76	-70	-147	-74	-292	-3335	6248	-8415	1190	-6710	6505	-6879	6402	-6799	6577	-4721	488	-6300	8580	-3279	-1124
0.981667	-25	41	90	-57	-110	-34	12	-14	-17	7	-80	-67	-98	-15	-30	-58	-99	35	-83	-32	-97	-23	-99	-70	-62	-1	-101	-15	-76	-73	-147	-72	-217	-3365	6196	-9381	1052	-6559	6247	-7026	7224	-6929	6651	-4552	-734	-6067	8835	-2716	-2464
0.982500	-28	39	87	-64	-111	-35	-3	-17	-21	3	-77	-65	-95	-13	-30	-59	-99	33	-84	-33	-104	-12	-99	-70	-64	-3	-98	-14	-70	-72	-148	-74	-375	-3387	6112	-10202	-757	-6360	6032	-7127	7963	-6920	6717	-4401	-249	-5691	9037	-2213	706
0.983333	-25	43	89	-59	-111	-33	12	-18	-19	8	-70	-66	-99	-17	-33	-61	-103	38	-82	-31	-107	-19	-100	-67	-64	-1	-101	-14	-75	-76	-147	-74	-388	-3403	6003	-10872	124	-6118	5876	-7182	8687	-6780	6774	-4288	46	-5199	9179	-1774	-282
0.984167	-26	46	88	-62	-114	-32	11	-17	-22	6	-73	-66	-96	-15	-32	-57	-102	35	-85	-33	-107	-23	-98	-73	-66	-1	-100	-15	-73	-72	-147	-74	-372	-3417	5883	-11366	1256	-5849	5783	-7192	9335	-6500	6830	-4192	-626	-4586	9268	-1410	-3557
0.985000	-26	39	90	-60	-134	-34	11	-23	-18	6	-73	-66	-98	-17	-32	-61	-95	35	-85	-33	-108	-21	-99	-72	-64	0	-98	-15	-75	-75	-148	-75	-421	-3416	5750	-11689	676	-5551	5757	-7152	10302	-6087	6888	-4137	-1102	-3870	9302	-1119	825
0.985833	-26	43	88	-62	-110	-35	13	-21	-17	5	-74	-67	-97	-17	-30	-58	-100	32	-87	-30	-108	-18	-101	-73	-65	-3	-99	-15	-74	-92	-150	-75	-361	-3400	5615	-11840	-1060	-5237	5822	-7075	11120	-5543	6953	-4121	-1079	-3076	9283	-901	474
0.986667	-30	40	89	-59	-111	-34	11	-19	-17	4	-75	-66	-97	-16	-32	-60	-101	32	-84	-29	-107	-23	-98	-72	-65	-1	-101	-17	-76	-76	-147	-77	-339	-3367	5479	-11821	-2960	-4879	5954	-6949	11656	-4892	7054	-4141	-927	-2215	9213	-754	1502
0.987500	-24	41	93	-60	-112	-33	20	-19	-21	6	-74	-65	-97	-14	-29	-55	-100	36	-84	-32	-102	-22	-87	-68	-64	-3	-100	-11	-73	-72	-144	-72	-160	-3320	5348	-11644	-4937	-4582	6156	-6788	11880	-4146	7100	-4195	-1102	-1319	9102	-672	3619
0.988333	-28	43	87	-57	-135	-31	15	-15	-19	7	-70	-60	-94	-14	-26	-59	-97	34	-85	-28	-102	-18	-95	-68	-62	-1	-96	-12	-73	-68	-143	-74	-190	-3262	5230	-11325	-6330	-4265	6418	-6604	12023	-3319	7186	-4281	-1089	-414	8943	-662	2692
0.989167	-28	44	90	-59	-109	-34	12	-16	-18	4	-73	-64	-96	-16	-28	-62	-98	34	-84	-31	-105	-22	-97	-67	-65	0	-101	-14	-72	-74	-147	-73	-500	-3186	5117	-10880	-4697	-3958	6722	-6389	12216	-2439	7266	-4399	-704	483	8749	-701	2296
0.990000	-26	39	87	-60	-109	-35	11	-15	-21	4	-75	-64	-99	-16	-26	-60	-102	33	-86	-33	-107	-24	-97	-70	-68	-4	-100	-14	-74	-79	-151	-77	-373	-3106	5015	-10330	-1873	-3668	7054	-6166	11578	-1537	7342	-4529	-2244	1337	8514	-798	-5
0.990833	-27	41	84	-61	-110	-39	9	-17	-25	2	-76	-69	-98	-18	-33	-58	-103	33	-86	-39	-107	-23	-100	-67	-62	-3	-100	-14	-82	-75	-147	-75	-328	-3014	4935	-9694	-1772	-3397	7413	-5932	9878	-614	7407	-4677	-1738	2134	8246	-934	2602
0.991667	-27	40	86	-59	-112	-14	9	-13	-21	6	-72	-65	-96	-18	-34	-60	-100	34	-84	-32	-109	-24	-98	-69	-67	0	-99	-14	-75	-68	-148	-75	-520	-2903	4866	-8997	1491	-3145	7764	-5691	8482	291	7445	-4826	-917	2846	7977	-1104	1570
0.992500	-26	42	87	-59	-109	-34	9	-13	-19	6	-73	-66	-99	-18	-27	-59	-100	33	-78	-30	-104	-22	-98	-67	-64	1	-98	-14	-75	-73	-146	-76	-293	-2816	4812	-8249	4437	-2918	8094	-5461	6514	1153	7482	-4976	-1303	3461	7675	-1309	-200
0.993333	-26	41	85	-59	-111	-36	6	-14	-19	5	-72	-63	-98	-16	-27	-61	-99	33	-86	-31	-107	-23	-101	-67	-62	-1	-101	-17	-72	-69	-147	-75	-179	-2713	4755	-7486	7817	-2713	8393	-5242	4513	1950	7442	-5113	-1803	3970	7365	-1534	2400
0.994167	-24	43	88	-57	-109	-36	15	-14	-16	5	-69	-65	-99	-18	-27	-59	-98	36	-110	-31	-105	-21	-93	-66	-63	0	-98	-13	-75	-70	-149	-74	-27	-2610	4749	-6716	10835	-2525	8636	-5031	2353	2659	7387	-5234	-1611	4367	7045	-1782	1176
0.995000	-22	43	88	-56	-104	-33	10	-12	-11	7	-70	-62	-93	-14	-28	-55	-99	37	-82	-31	-103	-21	-98	-66	-59	1	-97	-5	-69	-70	-139	-75	177	-2507	4738	-5965	12868	-2368	8813	-4858	-35	3277	7284	-5333	-2399	4645	6729	-2040	94
0.995833	-22	43	89	-57	-111	-31	15	-10	-16	8	-70	-63	-97	-15	-26	-57	-97	36	-80	-30	-101	-16	-97	-66	-59	2	-98	-8	-69	-68	-146	-76	-12	-2407	4738	-5245	11722	-2205	8921	-4699	-2515	3783	7124	-5404	-2501	4809	6418	-2306	2202
0.996667	-24	40	88	-56	-104	-30	20	-13	-16	6	-68	-62	-92	-5	-23	-53	-99	38	-79	-28	-102	-17	-96	-67	-63	2	-96	-11	-70	-65	-145	-76	-274	-2308	4784	-4570	12280	-2068	8937	-4571	-4999	4173	6923	-5452	-2692	4859	6119	-2594	2569
0.997500	-24	49	87	-58	-111	-33	13	-13	-21	7	-68	-64	-98	-16	8	-60	-102	36	-81	-32	-108	-19	-97	-69	-65	-1	-99	-16	-75	-69	-148	-77	-268	-2214	4772	-3946	14583	-1943	8873	-4471	-7640	4437	6668	-5474	-3373	4816	5841	-2877	-2468
0.998333	-32	37	82	-59	-110	-34	10	-17	-18	5	-73	-67	-100	-17	-29	-58	-105	32	-86	-34	-107	-23	-100	-66	-72	-5	-103	-18	-75	-82	-149	-82	-419	-2118	4804	-3386	16298	-1823	8716	-4400	-9851	4577	6365	-5465	-3764	4691	5579	-3201	-388
0.999167	-30	34	80	-65	-114	-38	8	-18	-21	1	-74	-68	-101	-18	-31	-60	-102	32	-86	-34	-105	-22	-99	-69	-65	0	-100	-16	-74	-69	-149	-80	-315	-2014	4846	-2889	16605	-1706	8486	-4350	-11909	4609	6031	-5429	-3872	4500	5358	-3521	-1740
1.000000	-27	39	81	-62	-110	-31	29	-15	-19	3	-74	-66	-97	-15	-28	-58	-103	34	-83	-34	-110	-23	-98	-70	-72	1	-102	-15	-77	-70	-148	-78	-99	-1910	4894	-2463	16156	-1593	8173	-4329	-13492	4535	5654	-5381	-4060	4262	5172	-3856	-3283
1.000833	-29	38	84	-62	-110	-33	15	-15	-21	3	-72	-65	-102	-17	-27	-58	-105	29	-84	-33	-104	-19	-99	-69	-63	-9	-100	-16	-76	-70	-147	-78	104	-1798	4945	-2133	15451	-1497	7793	-4330	-14265	4370	5252	-5314	-4040	3997	5019	-4210	-1875
1.001667	-23	21	85	-62	-110	-32	13	-14	-15	3	-73	-76	-95	-13	-28	-56	-100	37	-83	-30	-105	-19	-96	-65	-64	0	-101	-15	-72	-69	-144	-77	49	-1683	4998	-1867	14928	-1361	7355	-4356	-14543	4127	4826	-5257	-3589	3726	4910	-4588	-3006
1.002500	-26	41	87	-58	-108	-28	13	-15	-17	5	-68	-63	-95	-16	-27	-58	-100	35	-101	-33	-104	-18	-97	-68	-63	2	-98	-11	-73	-69	-148	-75	-158	-1562	5050	-1692	15748	-1248	6861	-4401	-14287	3833	4393	-5210	-2871	3457	4841	-4986	-2990
1.003333	-23	42	89	-45	-113	-32	16	-4	-16	5	-70	-64	-96	-16	-28	-57	-100	35	-83	-32	-104	-19	-96	-44	-64	0	-99	-14	-75	-70	-143	-75	309	-1431	5104	-1591	16601	-1126	6337	-4469	-13943	3506	3944	-5183	-3455	3215	4809	-5420	-5018
1.004167	-28	40	87	-62	-108	-31	13	-15	-19	36	-69	-63	-95	-15	-28	-59	-100	36	-84	-31	-104	-19	-98	-67	-63	0	-99	-13	-72	-69	-149	-74	812	-1271	5145	-1571	12169	-1000	5785	-4554	-14003	3167	3501	-5172	-2834	3009	4815	-5881	-2930
1.005000	-27	41	88	-57	-108	-36	12	-14	-21	4	-70	-65	-99	-15	-28	-58	-97	33	-85	-30	-103	-22	-99	-66	-63	3	-99	-13	-76	-70	-144	-74	215	-1158	5187	-1628	8786	-899	5220	-4660	-12414	2834	3062	-5238	-1131	2850	4857	-6365	-1106
1.005833	-27	41	86	-61	-112	-33	11	-14	-18	4	-72	-66	-93	-16	-29	-60	-99	33	-85	-34	-105	-24	-103	-69	-65	0	-100	-14	-75	-70	-146	-76	459	-1014	5219	-1768	4396	-789	4649	-4783	-10574	2527	2627	-5333	-804	2748	4920	-6893	-4081
1.006667	-27	38	84	-61	-110	-35	10	-15	-21	3	-75	-69	-100	-16	-33	-60	-102	30	-87	-39	-108	-24	-100	-72	-65	-3	-102	-18	-78	-74	-150	-78	450	-863	5243	-1981	260	-698	4083	-4920	-8249	2271	2198	-5486	70	2695	5000	-7440	-1148
1.007500	-32	38	85	-61	-113	-38	7	-19	-24	1	-73	-68	-96	-16	-31	-62	-105	35	-85	-32	-112	-25	-101	-72	-65	0	-98	-14	-75	-70	-147	-76	460	-707	5266	-2260	-3445	-593	3536	-5075	-5098	2079	1789	-5683	1393	2704	5097	-8014	-2159
1.008333	-27	40	87	-59	-109	-31	15	-12	-19	4	-69	-61	-96	-14	-29	-56	-102	33	-82	-30	-104	-19	-97	-67	-67	1	-95	-10	-70	-69	-148	-60	549	-550	5277	-2601	-6343	-516	3005	-5238	-1652	1953	1376	-5944	1843	2754	5165	-8618	-3403
1.009167	-27	41	90	-56	-109	-33	12	-15	-17	8	-69	-61	-95	-13	-26	-58	-98	36	-83	-32	-103	-21	-99	-70	-63	4	-96	-11	-70	-67	-149	-73	388	-392	5280	-3003	-11371	-460	2485	-5421	1796	1905	960	-6259	2420	2840	5217	-9244	-1125
1.010000	-22	42	88	-57	-110	-33	-10	-14	-15	7	-69	-62	-95	-15	-29	-58	-99	35	-83	-30	-105	-3	-97	-67	-60	2	-97	-9	-73	-67	-146	-77	167	-235	5278	-3456	-14667	-429	1996	-5621	5345	1937	530	-6618	2872	2960	5227	-9891	1588
1.010833	-24	42	89	-56	-107	-33	11	-14	-29	5	-72	-62	-92	-16	-26	-57	-83	30	-82	-30	-94	-23	-99	-72	-67	0	-97	-11	-73	-67	-146	-75	192	-77	5272	-3952	-15416	-434	1521	-5837	8421	2066	88	-7017	2426	3087	5182	-10546	-3050
1.011667	-26	43	90	-57	-110	-31	2	-12	-18	8	-69	-61	-95	-15	-28	-56	-102	33	-84	-30	-107	-22	-96	-69	-64	1	-97	-9	-75	-66	-146	-74	-136	77	5254	-4483	-15767	-468	1068	-6064	11133	2218	-380	-7441	2823	3222	5071	-11213	-1335
1.012500	-25	43	90	-57	-110	-31	15	-10	-19	7	-73	-55	-95	-12	-29	-55	-94	33	-82	-29	-102	-21	-98	-68	-66	0	-97	-11	-72	-65	-145	-75	95	240	5243	-5042	-16719	-546	633	-6311	12665	2444	-876	-7877	3544	3344	4874	-11876	-431
1.013333	-27	40	88	-59	-107	-33	11	-12	-16	7	-69	-62	-94	-12	-28	-57	-98	32	-84	-31	-103	-9	-96	-67	-46	2	-98	-11	-74	-67	-160	-74	68	397	5224	-5626	-17426	-665	215	-6571	12959	2709	-1404	-8311	3864	3444	4580	-12534	-2457
1.014167	-25	41	90	-59	-108	-32	15	-11	-18	8	-69	-62	-98	-15	-28	-56	-92	33	-85	-31	-102	-23	-97	-67	-64	0	-100	-13	-74	-65	-147	-63	-95	560	5212	-6214	-17911	-831	-186	-6849	12076	2985	-1969	-8727	3506	3504	4186	-13173	-988
1.015000	-25	69	88	-57	-105	-33	17	-11	-16	7	-73	-62	-94	-13	-29	-56	-103	36	-86	-32	-103	-21	-95	-68	-60	1	-97	-10	-70	-66	-148	-74	84	723	5192	-6813	-18101	-1049	-583	-7154	9907	3254	-2574	-9113	2764	3523	3667	-13797	-1902
1.015833	-26	43	87	-57	-109	-35	11	-14	-18	5	-75	-64	-95	-16	-28	-58	-99	35	-90	-30	-103	-19	-97	-65	-64	1	-98	-15	-72	-66	-145	-74	-291	894	5178	-7408	-16595	-1314	-960	-7486	7032	3487	-3213	-9454	3082	3500	3049	-14354	-2249
1.016667	-23	42	86	-55	-109	-34	16	-19	-19	8	-73	-63	-95	-11	-27	-56	-101	36	-83	-31	-103	-22	-96	-66	-63	0	-98	-14	-70	-67	-151	-75	-403	1064	5166	-7999	-13251	-1637	-1330	-7835	3548	3657	-3875	-9738	2355	3425	2310	-14876	-3599
1.017500	-24	42	89	-53	-109	-34	15	-13	-18	8	-72	-65	-94	-16	-29	-56	-101	36	-84	-35	-104	-23	-97	-67	-64	-1	-99	-16	-76	-73	-150	-76	239	1242	5150	-8574	-12953	-2008	-1689	-8222	-1345	3744	-4568	-9959	989	3294	1460	-15344	-3286
1.018333	-27	37	86	-60	-112	-53	10	-15	-18	6	-76	-66	-98	-17	-31	-60	-103	34	-90	-34	-108	-25	-101	-70	-67	-3	-99	-11	-77	-70	-150	-76	-442	1423	5131	-9139	-10297	-2428	-2037	-8638	-5231	3723	-5261	-10101	1693	3115	500	-15754	16
1.019167	-28	38	77	-60	-111	-36	12	-18	-23	3	-70	-67	-101	-19	-28	-61	-105	33	-88	-33	-107	-24	-100	-72	-64	-3	-100	-15	-77	-73	-153	-78	-372	1619	5124	-9686	-5252	-2897	-2366	-9089	-8018	3578	-5961	-10168	1485	2883	-538	-16096	-3765
1.020000	-26	41	86	-73	-113	-38	11	-16	-18	6	-75	-66	-95	-16	-33	-59	-99	34	-84	-34	-108	-24	-107	-68	-62	-3	-103	-15	-75	-70	-149	-56	-509	1819	5115	-10210	1052	-3417	-2680	-9567	-9511	3292	-6640	-10156	587	2611	-1644	-16360	-1266
1.020833	-27	41	88	-59	-111	-33	11	-17	-23	7	-66	-65	-99	-17	-33	-83	-104	35	-85	-35	-104	-22	-99	-73	-65	-4	-99	-13	-75	-70	-150	-80	-741	2030	5105	-10708	8381	-3976	-2967	-10074	-9444	2852	-7286	-10065	-737	2293	-2799	-16559	-921
1.021667	-27	40	89	-65	-111	-33	11	-15	-17	6	-73	-63	-96	-14	-30	-59	-101	36	-85	-33	-104	-22	-88	-69	-52	-3	-97	-12	-74	-70	-147	-74	-711	2247	5104	-11180	15946	-4586	-3232	-10604	-8175	2257	-7879	-9905	-1791	1934	-3963	-16682	-2200
1.022500	-24	39	88	-58	-108	-32	10	-15	-17	16	-72	-66	-95	-16	-31	-63	-98	35	-87	-32	-99	-19	-101	-73	-62	-3	-96	-11	-72	-72	-150	-76	-697	2469	5102	-11630	19525	-5237	-3471	-11145	-6303	1506	-8406	-9683	-2694	1531	-5125	-16735	-1409
1.023333	-26	42	86	-61	-112	-30	10	-18	-18	5	-75	-66	-99	-18	-30	-62	-100	32	-87	-44	-105	-25	-102	-74	-66	-9	-102	-16	-75	-69	-151	-76	-1075	2698	5103	-12040	21109	-5922	-3683	-11701	-3777	604	-8850	-9410	-2712	1100	-6254	-16728	2692
1.024167	-28	35	87	-62	-111	-38	11	-18	-24	1	-76	-64	-99	-17	-33	-66	-104	30	-90	-35	-108	-23	-100	-73	-64	-4	-99	-13	-75	-78	-151	-77	-1158	2940	5118	-12422	22864	-6637	-3859	-12238	-1049	-422	-9186	-9094	-3351	626	-7316	-16656	-1219
1.025000	-27	40	85	-62	-111	-38	12	-17	-22	4	-75	-66	-100	-17	-32	-61	-105	34	-69	-34	-103	-22	-100	-73	-66	-6	-102	-14	-73	-70	-149	-76	-1557	3186	5140	-12766	22426	-7378	-3997	-12762	1570	-1558	-9421	-8772	-4018	123	-8283	-16535	-1138
1.025833	-28	37	84	-60	-111	-33	11	-15	-19	2	-76	-57	-100	-16	-31	-64	-105	32	-86	-34	-114	-23	-100	-74	-66	-6	-101	-14	-75	-73	-151	-75	-1478	3432	5174	-13069	18676	-8138	-4106	-13262	3644	-2784	-9532	-8407	-3790	-404	-9130	-16377	1280
1.026667	-9	40	90	-60	-113	-38	11	-17	-23	3	-76	-66	-101	-18	-32	-62	-101	33	-87	-36	-108	-24	-103	-73	-66	-14	-103	-18	-76	-74	-149	-75	-1213	3695	5223	-13337	12669	-8904	-4176	-13717	5212	-4077	-9522	-8061	-2486	-961	-9829	-16174	-949
1.027500	-29	39	84	-60	-108	-35	11	-13	-19	11	-75	-65	-97	-15	-32	-61	-105	33	-87	-33	-107	-21	-99	-70	-62	-4	-100	-15	-74	-69	-147	-75	-995	3952	5291	-13568	5283	-9669	-4186	-14120	6607	-5391	-9386	-7739	-1902	-1534	-10363	-15942	415
1.028333	-24	44	87	-61	-109	-32	13	-14	-19	6	-72	-63	-96	-16	-27	-58	-97	37	-78	-27	-104	-23	-93	-67	-64	0	-98	-15	-66	-70	-145	-74	-604	4222	5377	-13761	-2750	-10415	-4221	-14463	7763	-6701	-9137	-7458	-1261	-2125	-10726	-15682	-363
1.029167	-24	42	89	-60	-107	-32	15	-12	-17	8	-63	-64	-94	-14	-29	-58	-97	36	-85	-30	-102	-19	-97	-68	-61	0	-100	-12	-72	-69	-147	-73	-306	4487	5476	-13914	-9715	-11122	-4204	-14735	8889	-7980	-8780	-7222	476	-2730	-10904	-15398	-1504
1.030000	-23	42	88	-51	-109	-35	16	-13	-17	6	-70	-63	-96	-16	-27	-58	-100	37	-84	-28	-102	-18	-97	-68	-63	0	-98	-15	-73	-70	-162	-72	78	4759	5596	-14035	-13701	-11788	-4172	-14933	9991	-9189	-8324	-7056	1366	-3340	-10893	-15091	-2463
1.030833	-26	41	85	-59	-111	-32	11	-14	-22	21	-90	-62	-98	-15	-29	-59	-100	34	-120	-32	-108	-22	-100	-68	-64	-4	-98	-14	-72	-69	-145	-73	911	5056	5729	-14129	-18945	-12381	-4114	-15049	9910	-10308	-7789	-6967	1316	-3939	-10704	-14766	-3331
1.031667	-27	42	87	-56	-109	-33	4	-14	-23	6	-74	-64	-99	-19	-29	-60	-103	36	-86	-32	-100	-24	-100	-70	-62	-1	-93	-17	-74	-73	-146	-78	520	5313	5883	-14190	-23037	-12896	-4053	-15088	9931	-11283	-7194	-6959	3170	-4523	-10348	-14424	771
1.032500	-28	36	85	-60	-111	-36	7	-19	-21	5	-74	-64	-98	-17	-29	-68	-100	35	-88	-32	-109	-25	-103	-68	-65	0	-98	-14	-73	-73	-146	-75	570	5596	6058	-14226	-22835	-13312	-3978	-15045	10084	-12096	-6556	-7035	2768	-5069	-9836	-14056	-2582
1.033333	-25	41	84	-59	-109	-38	11	-15	-17	6	-70	-66	-98	-23	-31	-59	-102	35	-85	-29	-103	-24	-99	-70	-63	0	-99	-15	-74	-73	-149	-74	654	5881	6238	-14242	-20820	-13604	-3898	-14931	9920	-12730	-5891	-7207	2566	-5580	-9207	-13682	-1028
1.034167	-27	41	87	-57	-109	-35	13	-13	-16	9	-72	-63	-100	-15	-28	-59	-97	37	-84	-31	-104	-23	-100	-68	-60	1	-96	-15	-70	-68	-145	-74	331	6170	6455	-14241	-17005	-13766	-3814	-14756	9665	-13160	-5257	-7462	2640	-6029	-8472	-13292	232
1.035000	-26	41	92	-53	-108	-32	13	-13	-11	10	-70	-61	-93	-17	-36	-57	-97	38	-83	-28	-102	-22	-101	-66	-60	1	-99	-13	-72	-70	-145	-74	-62	6458	6624	-14221	-11538	-13790	-3727	-14521	9156	-13381	-4626	-7812	2740	-6415	-7689	-12910	-899
1.035833	-24	44	89	-53	-110	-32	6	-14	-16	9	-68	-62	-111	-12	-24	-56	-94	38	-80	-29	-104	-22	-100	-66	-63	1	-98	-12	-73	-69	-143	-74	157	6746	6813	-14199	-7676	-13666	-3629	-14247	8243	-13382	-4040	-8224	2403	-6705	-6884	-12534	-582
1.036667	-24	43	95	-55	-111	-31	16	-12	-18	7	-69	-65	-94	-15	-26	-57	-100	38	-82	-29	-100	-21	-96	-66	-61	2	-97	-11	-72	-66	-141	-75	84	7029	6999	-14156	-4884	-13390	-3531	-13941	7096	-13154	-3518	-8707	3116	-6927	-6110	-12186	4037
1.037500	-24	38	88	-58	-107	-32	15	-13	-18	9	-68	-64	-96	-16	-26	-64	-98	37	-81	-32	-104	-22	-99	-69	-64	-3	-99	-16	-75	-69	-148	-74	294	7307	7170	-14105	114	-12963	-3425	-13623	5692	-12715	-3075	-9244	3239	-7048	-5396	-11865	1796
1.038333	-27	39	86	-57	-110	-34	15	-15	-18	4	-73	-67	-96	-16	-29	-59	-102	37	-82	-33	-105	-24	-100	-68	-64	-1	-105	-15	-75	-70	-148	-77	581	7588	7326	-14068	5592	-12392	-3306	-13308	4380	-12063	-2717	-9823	2947	-7062	-4778	-11603	405
1.039167	-27	38	85	-51	-90	-36	11	-17	-22	3	-74	-67	-96	-19	-29	-59	-98	34	-83	-34	-105	-25	-100	-72	-64	-4	-103	-15	-74	-70	-150	-75	846	7862	7466	-14018	9589	-11691	-3178	-13003	3098	-11224	-2462	-10429	2846	-6981	-4286	-11379	3409
1.040000	-29	37	58	-59	-111	-33	13	-15	-21	4	-75	-66	-99	-18	-32	-60	-104	30	-111	-36	-108	-26	-102	-73	-67	-5	-100	-17	-77	-70	-149	-78	922	8117	7577	-13969	12063	-10877	-3048	-12730	1724	-10217	-2319	-11045	2659	-6811	-3960	-11244	683
1.040833	-28	36	82	-62	-118	-38	9	-18	-25	0	-78	-69	-98	-19	-41	-60	-104	35	-84	-34	-105	-25	-98	-73	-65	-6	-103	-15	-73	-69	-149	-77	692	8373	7647	-13916	13596	-9960	-2912	-12495	347	-9060	-2295	-11652	2226	-6556	-3808	-11194	731
1.041667	-28	38	72	-59	-107	-34	11	-14	-19	5	-73	-65	-97	-18	-29	-60	-101	34	-86	-34	-103	-9	-102	-69	-56	0	-100	-13	-72	-72	-148	-65	453	8606	7732	-13862	14007	-8968	-2781	-12314	-1165	-7804	-2396	-12236	2070	-6243	-3849	-11235	556
1.042500	-23	40	86	-58	-110	-33	15	-13	-16	8	-75	-67	-96	-15	-27	-59	-98	35	-83	-23	-104	-23	-97	-68	-63	-1	-103	-14	-74	-69	-148	-75	429	8819	7766	-13810	13772	-7924	-2663	-12203	-2892	-6490	-2635	-12787	1934	-5883	-4092	-11377	-780
1.043333	-28	36	85	-59	-108	-34	13	-14	-23	5	-73	-64	-98	-15	-29	-59	-100	36	-87	-35	-104	-23	-96	-69	-63	0	-100	-12	-74	-69	-150	-75	71	9015	7773	-13769	14725	-6868	-2589	-12164	-4354	-5147	-3014	-13289	1636	-5509	-4534	-11627	-808
1.044167	-26	39	120	-58	-109	-31	12	32	-17	6	-77	-68	-95	-16	-29	-60	-101	33	-84	-32	-103	-24	-97	-70	-63	-4	-103	-16	-76	-72	-150	-77	258	9184	7757	-13732	13227	-5820	-2565	-12206	-6488	-3824	-3525	-13740	519	-5143	-5158	-11979	-1378
1.045000	-26	38	85	-60	-109	-34	13	-14	-19	5	-75	-65	-97	-15	-27	-58	-99	32	-83	-35	-107	-24	-100	-75	-63	-1	-102	-13	-75	-70	-152	-75	12	9328	7718	-13709	9250	-4810	-2571	-12331	-9154	-2550	-4175	-14129	1346	-4807	-5956	-12418	3647
1.045833	-27	38	87	-62	-108	-36	15	-16	-17	6	-75	-67	-98	8	-31	-61	-103	33	-82	-32	-104	-25	-101	-72	-64	-4	-102	-14	-75	-74	-150	-76	-105	9452	7655	-13705	8095	-3862	-2660	-12545	-10889	-1362	-4955	-14457	790	-4521	-6889	-12938	2489
1.046667	-28	40	82	-51	-112	-34	10	-9	-21	4	-73	-67	-98	-17	-30	-59	-102	30	-85	-38	-110	-25	-100	-72	-59	-4	-101	-14	-74	-72	-150	-74	160	9548	7591	-13706	6217	-2995	-2832	-12844	-12572	-311	-5852	-14722	396	-4313	-7930	-13544	3143
1.047500	-24	40	86	-61	-110	-35	12	-15	19	5	-76	-65	-98	-21	-29	-58	-100	33	-87	-35	-105	-23	-99	-72	-62	-3	-100	-14	-76	-72	-151	-73	207	9621	7495	-13732	4775	-2232	-3097	-13221	-13718	574	-6836	-14932	543	-4195	-9042	-14134	5669
1.048333	-24	39	88	-58	-109	-36	10	-12	-16	7	-72	-65	-95	-16	-31	-59	-99	35	-84	-32	-105	-43	-100	-68	-61	-1	-99	-12	-70	-72	-150	-73	350	9664	7391	-13780	3908	-1612	-3468	-13686	-14162	1255	-7873	-15095	912	-4180	-10187	-14765	5356
1.049167	-28	39	86	-58	-110	-36	12	-9	-18	4	-91	-68	-98	-17	-30	-60	-98	32	-87	-34	-103	-24	-98	-68	-62	0	-100	-15	-74	-72	-149	-73	757	9688	7277	-13858	2216	-1127	-3935	-14215	-14605	1708	-9012	-15227	242	-4266	-11322	-15375	4989
1.050000	-25	39	87	-58	-110	-36	13	-14	-18	5	-74	-64	-99	-15	-30	-60	-100	30	-84	-50	-113	-24	-99	-70	-66	-1	-100	-14	-74	-70	-146	-74	581	9689	7159	-13962	-1170	-802	-4509	-14812	-15214	1927	-10139	-15341	348	-4462	-12399	-15931	8932
1.050833	-26	39	90	-58	-111	-33	11	-16	-19	5	-73	-65	-98	-17	-31	-57	-88	36	-86	-32	-104	-23	-100	-68	-64	0	-100	-13	-73	-73	-146	-74	681	9672	7034	-14101	-2092	-635	-5172	-15462	-14929	1877	-11268	-15450	384	-4758	-13384	-16405	8185
1.051667	-24	40	90	-58	-108	-33	12	-13	-17	5	-75	-67	-95	-13	-28	-57	-99	35	-105	-33	-103	-23	-100	-70	-63	0	-100	-11	-70	-70	-148	-74	1007	9639	6905	-14268	-1500	-629	-5931	-16162	-13670	1571	-12343	-15566	1	-5138	-14232	-16765	3552
1.052500	-23	37	91	-58	-108	-44	11	-15	-16	0	-73	-64	-94	-17	-29	-61	-98	40	-82	-34	-103	-22	-100	-68	-61	-1	-97	-13	-73	-73	-147	-74	1180	9597	6761	-14469	-1354	-785	-6752	-16891	-12282	1019	-13342	-15703	-125	-5581	-14957	-16988	6562
1.053333	-26	16	90	-60	-110	-32	12	-17	-19	5	-73	-66	-95	-16	-27	-57	-70	37	-84	-32	-102	-22	-101	-60	-65	-1	-99	-15	-73	-72	-147	-74	1420	9546	6608	-14707	-2036	-1091	-7630	-17644	-11204	231	-14249	-15868	-148	-6076	-15505	-17044	4111
1.054167	-24	39	89	-58	-109	-31	15	-18	-17	6	-72	-63	-125	-15	-28	-59	-105	34	-84	-31	-103	-21	-98	-67	-68	-1	-97	-13	-70	-69	-148	-75	1628	9488	6440	-14975	-2360	-1534	-8534	-18408	-10011	-756	-15005	-16059	-511	-6591	-15883	-16926	2638
1.055000	-26	42	93	-56	-107	-31	15	-17	-18	7	-72	-63	-95	-15	-30	-52	-98	38	-79	-31	-102	-22	-97	-66	-62	6	-97	-11	-72	-68	-145	-70	1798	9431	6253	-15269	-2489	-2106	-9444	-19159	-8467	-1892	-15628	-16280	-675	-7107	-16078	-16614	3186
1.055833	-25	37	91	-57	-107	-27	16	-9	-15	8	-70	-64	-95	-14	-25	-58	-101	35	-84	-33	-102	-19	-98	-66	-62	0	-99	-12	-73	-67	-145	-70	1734	9383	6036	-15593	-1968	-2785	-10343	-19902	-6661	-3203	-16086	-16516	-551	-7592	-16118	-16110	817
1.056667	-23	40	92	-57	-107	-30	16	-15	-18	11	-73	-64	-95	-15	-27	-59	-99	36	-84	-15	-103	-22	-101	-68	-64	-1	-101	-13	-73	-77	-149	-60	1372	9320	5795	-15938	735	-3574	-11205	-20628	-4820	-4582	-16374	-16759	-181	-8027	-16019	-15421	202
1.057500	-28	37	84	-59	-113	-34	12	-18	-24	4	-74	-67	-99	-17	-26	-60	-102	30	-87	-35	-105	-23	-100	-67	-64	-3	-100	-14	-73	-66	-146	-77	1479	9275	5515	-16304	3008	-4427	-12003	-21313	-3756	-5985	-16489	-16988	-771	-8389	-15805	-14553	-1637
1.058333	-29	37	84	-59	-113	-34	11	-19	-23	1	-76	-65	-100	-16	-29	-59	-100	35	-88	-34	-105	-24	-102	-69	-66	-17	-102	-15	-75	-70	-150	-78	1170	9236	5203	-16682	1959	-5339	-12718	-21941	-3591	-7368	-16448	-17167	148	-8668	-15511	-13514	1107
1.059167	-28	35	86	-63	-112	-33	11	-17	-18	4	-74	-39	-95	-18	-29	-59	-101	33	-88	-39	-107	-26	-99	-70	-65	-5	-103	-15	-78	-73	-149	-78	193	9212	4859	-17068	3395	-6277	-13331	-22510	-2319	-8673	-16257	-17311	77	-8844	-15169	-12339	705
1.060000	-27	37	87	-60	-111	-34	13	-18	-22	5	-74	-69	-98	-18	-29	-61	-102	36	-87	-34	-107	-25	-100	-68	-64	-3	-108	-17	-77	-69	-149	-76	-262	9200	4485	-17456	4043	-7220	-13834	-23008	-978	-9861	-15944	-17355	-410	-8914	-14823	-11089	-1421
1.060833	-27	39	87	-59	-117	-36	13	-15	-18	-8	-73	-64	-97	0	-29	-59	-99	36	-84	-33	-108	-28	-101	-68	-63	0	-99	-14	-76	-68	-152	-76	-788	9198	4097	-17841	5240	-8137	-14222	-23422	346	-10884	-15539	-17283	-125	-8872	-14507	-9703	483
1.061667	-28	39	88	-64	-110	-32	13	-15	-21	6	-73	-67	-98	-15	-29	-57	-102	44	-83	-34	-103	-23	-99	-66	-62	-5	-98	-21	-75	-68	-146	-75	-1219	9204	3706	-18223	6229	-9025	-14488	-23746	1660	-11699	-15072	-17078	-7	-8730	-14240	-8313	-119
1.062500	-24	40	88	-56	-107	-36	16	-14	-18	4	-70	-64	-96	-15	-27	-55	-100	34	-83	-33	-107	-24	-98	-66	-63	-1	-98	-13	-73	-65	-146	-70	-1136	9219	3324	-18606	5834	-9843	-14641	-23964	2748	-12275	-14584	-16718	-355	-8487	-14098	-6927	-459
1.063333	-23	41	87	-59	-107	-33	15	-15	-18	7	-70	-63	-95	-16	-30	-61	-69	44	-81	-32	-102	-21	-100	-69	-61	0	-98	-14	-74	-66	-152	-72	-1100	9250	2979	-18975	2275	-10560	-14680	-24070	3645	-12591	-14107	-16186	150	-8164	-14058	-5575	2407
1.064167	-24	43	88	-56	-112	-35	12	-14	-19	5	-73	-64	-133	-16	-28	-60	-101	35	-86	-36	-109	-23	-99	-69	-64	-3	-102	-15	-74	-66	-148	-74	-1085	9278	2681	-19337	461	-11153	-14619	-24060	4889	-12640	-13676	-15476	82	-7761	-14149	-4292	3848
1.065000	-31	41	86	-58	-112	-36	13	-15	-19	4	-76	-72	-102	-15	-33	-60	-105	34	-99	-36	-109	-22	-97	-70	-67	-4	-102	-16	-78	-73	-150	-81	-895	9327	2469	-19682	354	-11608	-14477	-23925	6399	-12408	-13315	-14584	-1032	-7313	-14381	-3122	-158
1.065833	-28	37	85	-62	-113	-40	8	-23	-24	0	-57	-69	-100	-25	-33	-62	-105	32	-90	-38	-109	-25	-100	-72	-67	-4	-104	-16	-78	-70	-149	-76	-1170	9382	2360	-20017	219	-11905	-14259	-23654	8005	-11927	-13055	-13515	-1844	-6822	-14731	-2084	2750
1.066667	-28	37	85	-61	-107	-35	7	-17	-24	4	-77	-65	-99	-18	-33	-63	-108	32	-88	-33	-107	-25	-100	-51	-65	-4	-104	-13	-75	-70	-149	-80	-1308	9460	2373	-20329	-1072	-12030	-13987	-23243	8896	-11192	-12904	-12291	-1536	-6319	-15195	-1212	2963
1.067500	-27	38	86	-59	-110	-36	8	-17	-21	4	-76	-58	-95	-17	-30	-11	-100	35	-88	-33	-109	-21	-99	-70	-66	-4	-100	-14	-73	-69	-147	-73	-1386	9567	2533	-20629	-2981	-11974	-13689	-22694	9550	-10248	-12878	-10928	-1366	-5813	-15739	-513	1574
1.068333	-26	45	87	-56	-108	-32	15	-15	-16	6	-72	-69	-96	-15	-29	-59	-101	32	-90	-30	-103	-21	-98	-65	-62	1	-98	-12	-74	-67	-143	-76	-1326	9706	2851	-20913	-5217	-11733	-13340	-22010	10076	-9139	-12964	-9470	-1628	-5326	-16345	-6	2591
1.069167	-23	42	93	-58	-105	-30	13	-15	-16	6	-78	-63	-93	-13	-30	-60	-99	33	-86	-31	-101	-23	-99	-68	-65	-1	-97	-9	-72	-70	-147	-73	-1026	9898	3335	-21176	-7212	-11329	-12997	-21192	10409	-7900	-13165	-7938	-1748	-4871	-16964	292	1761
1.070000	-25	43	88	-57	-105	-33	15	-12	-17	6	-73	-64	-96	-14	-29	-59	-96	33	-88	-33	-104	-18	-96	-67	-62	3	-99	-15	-72	-67	-147	-75	-1211	10160	3984	-21420	-7217	-10753	-12656	-20244	10686	-6560	-13459	-6369	-873	-4459	-17558	388	1247
1.070833	-25	42	89	-64	-108	-31	15	-13	-19	6	-74	-62	-102	-16	-30	-57	-101	37	-86	-31	-108	-18	-98	-66	-66	0	-100	-11	-73	-85	-146	-68	-860	10499	4795	-21643	-6121	-10033	-12319	-19162	10367	-5216	-13819	-4819	-326	-4098	-18081	287	-452
1.071667	-25	46	89	-57	-109	-31	13	-13	-17	7	-73	-63	-96	-15	-28	-60	-100	37	-81	-33	-102	-19	-99	-67	-62	-1	-98	-12	-72	-70	-145	-75	-21	10931	5753	-21849	-8905	-9172	-11996	-17965	8298	-3877	-14219	-3333	375	-3801	-18501	0	1256
1.072500	-25	44	90	-60	-107	-31	10	-14	-16	7	-75	-70	-97	-14	-31	-49	-99	34	-83	-33	-102	-24	-99	-69	-61	-1	-103	-15	-73	-69	-146	-77	-453	11467	6834	-22018	-8822	-8214	-11698	-16665	6804	-2600	-14623	-1933	759	-3560	-18775	-454	1747
1.073333	-25	33	88	-61	-111	-34	13	-18	-19	5	-75	-66	-96	-19	-34	-64	-102	33	-90	-34	-108	-26	-102	-76	-65	-4	-101	-14	-73	-70	-151	-77	-378	12119	7996	-22196	-8244	-7191	-11416	-15285	5162	-1428	-15007	-685	-6	-3379	-18888	-1067	-1216
1.074167	-27	38	87	-61	-112	-40	10	-16	-14	3	-76	-70	-98	-19	-34	-61	-101	34	-86	-32	-103	-22	-100	-67	-63	-25	-100	-12	-74	-70	-148	-75	-272	12886	9186	-22348	-7096	-6124	-11148	-13838	3564	-390	-15334	401	-240	-3251	-18802	-1812	579
1.075000	-24	41	89	-60	-112	-32	11	-12	-17	7	-72	-64	-91	-14	-29	-58	-96	35	-85	-33	-105	-23	-100	-68	-56	0	-97	-14	-73	-68	-147	-70	-238	13759	10346	-22494	-5050	-5062	-10901	-12355	1856	490	-15582	1282	60	-3170	-18525	-2650	-780
1.075833	-23	43	91	-58	-102	-33	15	-22	-13	7	-73	-66	-96	-18	-31	-58	-99	35	-83	-32	-104	-22	-98	-67	-60	0	-95	-12	-75	-78	-145	-74	-276	14721	11415	-22639	-2080	-4025	-10683	-10850	-47	1192	-15736	1931	-206	-3134	-18057	-3573	-1998
1.076667	-24	44	92	-57	-137	-33	12	-11	-15	7	-69	-64	-96	-14	-27	-56	-99	36	-84	-32	-102	-24	-100	-66	-63	0	-96	-13	-72	-68	-145	-73	-200	15764	12314	-22799	-1651	-3042	-10478	-9360	-2522	1701	-15774	2326	-120	-3121	-17411	-4549	-1089
1.077500	-23	42	88	-57	-105	-31	15	1	-18	3	-72	-65	-96	-16	-44	-59	-100	34	-83	-30	-103	-22	-100	-68	-65	-3	-98	-13	-73	-70	-149	-78	-342	16861	12999	-22983	-134	-2156	-10283	-7914	-4599	2024	-15691	2459	-33	-3136	-16619	-5561	1120
1.078333	-26	40	87	-59	-108	-34	8	-15	-14	6	-73	-66	-96	-16	-33	-60	-99	33	-88	-28	-103	-22	-105	-73	-64	-5	-98	-16	-74	-74	-147	-77	-222	17988	13367	-23200	3334	-1389	-10123	-6537	-6560	2170	-15493	2335	-535	-3155	-15702	-6583	-3408
1.079167	-27	40	87	-59	-103	-35	13	-16	-36	3	-70	-68	-95	-16	-30	-63	-98	33	-86	-31	-104	-26	-102	-69	-63	-5	-101	-15	-75	-72	-149	-78	-264	19106	13393	-23454	6140	-749	-9970	-5259	-8157	2156	-15182	1959	-1027	-3178	-14702	-7595	-2697
1.080000	-26	41	86	-60	-111	-32	15	-14	-18	4	-72	-66	-97	-14	-42	-64	-101	32	-86	-32	-105	-24	-102	-70	-65	-3	-99	-14	-74	-70	-147	-75	-229	20178	13029	-23750	7084	-255	-9841	-4104	-9863	2004	-14772	1332	-1185	-3195	-13665	-8579	-2356
1.080833	-34	41	87	-58	-113	-32	8	-16	-17	5	-70	-63	-98	-6	-30	-60	-102	35	-84	-29	-108	-24	-98	-68	-60	-4	-95	-15	-75	-69	-147	-75	-289	21162	12255	-24102	7304	85	-9727	-3093	-11266	1740	-14295	477	-1149	-3198	-12633	-9522	-4352
1.081667	-24	18	86	-61	-108	-31	11	-16	-17	5	-74	-65	-94	-15	-28	-68	-99	33	-86	-31	-105	-25	-100	-76	-66	-8	-101	-15	-70	-70	-147	-78	-219	22023	11070	-24498	6582	274	-9642	-2257	-11832	1386	-13770	-573	-1395	-3186	-11657	-10418	-3356
1.082500	-30	39	87	-60	-113	-33	10	-18	-18	1	-72	-67	-98	-18	-29	-62	-100	32	-87	-33	-103	-22	-100	-68	-62	-4	-100	-14	-75	-69	-147	-75	-280	22725	9481	-24934	4897	320	-9547	-1608	-11982	986	-13223	-1775	-1622	-3151	-10769	-11254	-3985
1.083333	-25	41	86	-59	-112	-30	12	-16	-21	4	-72	-63	-97	-26	-29	-60	-101	34	-85	-33	-104	-23	-101	-69	-77	-3	-103	-16	-73	-70	-146	-73	-378	23245	7539	-25412	3767	242	-9542	-1160	-11563	559	-12691	-3101	-1138	-3097	-9997	-12038	-4165
1.084167	-28	39	85	-36	-109	-31	13	-15	-19	-21	-72	-66	-96	-15	-28	-59	-102	32	-88	-32	-105	-24	-103	-69	-66	-4	-100	-16	-74	-74	-147	-49	-223	23534	5303	-25916	3873	50	-9534	-922	-10380	143	-12200	-4562	-1510	-3022	-9379	-12770	-5169
1.085000	-24	40	88	-59	-110	-31	12	-16	-17	4	-47	-65	-99	-16	-29	-51	-103	33	-84	-32	-105	-36	-99	-69	-64	-3	-102	-18	-75	-68	-149	-74	304	23587	2844	-26423	102	-225	-9556	-893	-10065	-251	-11775	-6080	-1926	-2937	-8928	-13447	-4571
1.085833	-27	43	84	-59	-135	-36	13	-15	-22	5	-75	-65	-98	-16	-30	-59	-102	32	-91	-35	-109	-25	-99	-72	-66	-4	-102	-17	-80	-70	-151	-75	-204	23383	251	-26930	-1826	-563	-9595	-1078	-8463	-596	-11434	-7620	-1245	-2835	-8655	-14075	-2558
1.086667	-28	37	84	-66	-110	-33	11	-18	-22	4	-73	-67	-98	-16	-29	-60	-102	32	-83	-33	-105	-24	-100	-70	-67	-5	-102	-6	-74	-74	-149	-77	-171	22928	-2376	-27415	-2210	-937	-9662	-1463	-6456	-876	-11199	-9154	-1821	-2732	-8564	-14654	-6371
1.087500	-28	40	85	-62	-112	-36	11	-17	-16	4	-81	-65	-118	-18	-31	-58	-101	33	-84	-34	-103	-23	-101	-66	-64	0	-100	-13	-70	-61	-149	-75	-246	22220	-4962	-27869	-2573	-1318	-9746	-2030	-5051	-1085	-11068	-10643	-2037	-2622	-8631	-15195	-4680
1.088333	-23	42	88	-57	-110	-29	15	-12	-15	5	-69	-60	-94	-8	-29	-56	-98	36	-81	-30	-98	-21	-96	-65	-63	0	-97	-13	-72	-68	-145	-72	-411	21266	-7407	-28281	-2558	-1691	-9832	-2757	-3863	-1242	-11061	-12064	-1791	-2529	-8849	-15707	-5425
1.089167	-24	43	86	-60	-109	-32	12	-13	0	5	-70	-62	-95	-15	-30	-58	-100	33	-84	-31	-104	-23	-99	-64	-60	-4	-100	-11	-72	-69	-150	-77	-523	20094	-9661	-28649	-1915	-2033	-9937	-3634	-2792	-1291	-11159	-13386	-1694	-2451	-9197	-16190	-6708
1.090000	-24	43	86	-61	-108	-33	13	-16	-18	-23	-73	-65	-97	-22	-33	-60	-100	30	-86	-41	-107	-29	-98	-68	-67	-4	-102	-14	-76	-73	-152	-77	-328	18743	-11653	-28965	-3962	-2329	-10032	-4627	-2262	-1292	-11359	-14602	-1665	-2395	-9650	-16648	-5872
1.090833	-26	41	82	-60	-112	-34	8	-27	-22	5	-70	-66	-99	-16	-31	-59	-102	33	-83	-33	-107	-24	-100	-69	-63	0	-99	-13	-81	-70	-149	-75	-607	17233	-13345	-29226	-5693	-2563	-10114	-5709	-1767	-1234	-11632	-15660	-1067	-2368	-10152	-17070	-1981
1.091667	-28	44	86	-60	-110	-31	13	-16	-18	5	-73	-65	-99	-17	-28	-59	-99	26	-83	-32	-105	-23	-98	-68	-63	-1	-102	-13	-73	-72	-149	-78	-704	15612	-14718	-29440	-4749	-2738	-10179	-6850	-1769	-1135	-11968	-16563	-1321	-2376	-10697	-17469	-5650
1.092500	-29	45	89	-60	-109	-35	12	-24	-18	4	-70	-64	-96	-18	-28	-58	-99	35	-84	-33	-103	-22	-101	-72	-63	1	-101	-12	-72	-72	-147	-76	-815	13906	-15774	-29616	-2960	-2853	-10221	-8035	-1308	-1018	-12337	-17307	-1558	-2422	-11244	-17826	-5636
1.093333	-26	42	86	-61	-108	-33	11	-14	-19	5	-72	-65	-86	-17	-28	-57	-102	32	-86	-30	-102	-21	-98	-67	-63	-3	-101	-13	-73	-69	-148	-76	-759	12147	-16514	-29766	-1916	-2910	-10230	-9219	-510	-893	-12716	-17881	-1443	-2513	-11769	-18151	-2753
1.094167	-32	41	86	-59	-107	-32	11	-16	-18	5	-72	-63	-95	-17	-30	-58	-98	34	-83	-31	-104	-35	-99	-69	-64	-3	-101	-12	-70	-70	-148	-75	-742	10384	-16979	-29896	-1288	-2928	-10209	-10382	-198	-785	-13083	-18283	-1153	-2645	-12250	-18420	-3767
1.095000	-26	41	88	-58	-109	-31	13	-13	-15	11	-68	-64	-96	-17	-26	-56	-100	49	-83	-29	-97	-19	-97	-67	-62	3	-102	-13	-72	-69	-145	-75	-644	8641	-17210	-30021	-946	-2924	-10154	-11509	154	-714	-13418	-18521	-943	-2830	-12675	-18634	-1173
1.095833	-26	43	82	-57	-108	-30	13	-12	-11	0	-72	-63	-94	-14	-27	-58	-101	34	-84	-28	-103	-19	-97	-67	-65	-3	-100	-10	-73	-72	-145	-73	-476	6942	-17253	-30150	-1042	-2924	-10069	-12577	473	-701	-13699	-18604	-707	-3063	-13025	-18789	-442
1.096667	-30	42	89	-58	-107	-30	12	-11	-16	9	-68	-63	-95	-17	-25	-57	-96	34	-84	-30	-99	-18	-98	-68	-60	1	-97	-10	-81	-68	-146	-72	-418	5304	-17186	-30299	-551	-2954	-9962	-13577	982	-767	-13917	-18531	-105	-3345	-13298	-18860	-317
1.097500	-27	41	88	-66	-107	-28	13	-13	-17	4	-69	-65	-96	-14	-27	-59	-99	34	-85	-32	-105	-22	-101	-68	-63	1	-100	-15	-74	-70	-148	-77	-379	3730	-17067	-30469	2018	-3030	-9840	-14499	2261	-929	-14066	-18334	-193	-3682	-13505	-18850	108
1.098333	-30	37	82	-62	-114	-36	8	-15	-3	3	-74	-66	-98	-19	-31	-55	-103	16	-87	-35	-108	-28	-105	-73	-64	-3	-103	-15	-76	-75	-150	-78	368	2227	-16930	-30663	1543	-3177	-9706	-15337	2410	-1197	-14136	-18017	-602	-4065	-13651	-18745	291
1.099167	-31	34	81	-63	-114	-32	5	-19	-22	1	-75	-73	-102	-23	-31	-62	-103	28	-90	-38	-107	-26	-101	-74	-70	0	-102	-17	-79	-74	-150	-77	184	810	-16888	-30887	191	-3443	-9571	-16083	2713	-1576	-14133	-17598	472	-4502	-13735	-18540	4195
1.100000	-27	37	86	-65	-115	-36	9	-16	-19	2	-73	-70	-98	-18	-30	-62	-100	32	-90	-33	-109	-27	-104	-74	-66	-6	-103	-14	-76	-73	-151	-76	197	-538	-16948	-31135	689	-3824	-9446	-16747	3753	-2081	-14064	-17099	277	-4986	-13784	-18237	1312
1.100833	-27	39	87	-61	-108	-35	10	-19	-18	4	-62	-65	-97	-18	-29	-60	-100	33	-86	-29	-105	-22	-100	-72	-66	-1	-105	-13	-73	-69	-149	-76	434	-1810	-17127	-31399	965	-4330	-9327	-17336	4640	-2713	-13930	-16548	1033	-5521	-13810	-17842	2864
1.101667	-27	43	87	-61	-110	-34	10	-14	-19	4	-74	-67	-96	-15	-29	-60	-82	32	-85	-34	-105	-23	-101	-65	-62	-3	-99	-14	-70	-72	-147	-74	664	-3028	-17453	-31680	1718	-4999	-9236	-17879	5728	-3463	-13753	-15970	1096	-6101	-13829	-17360	3479
1.102500	-23	44	88	-60	-108	-33	13	-15	-14	12	-72	-63	-96	-16	-27	-57	-97	33	-85	-31	-104	-23	-100	-70	-64	-8	-99	-15	-73	-73	-148	-74	692	-4217	-17923	-31963	3165	-5820	-9163	-18332	6692	-4333	-13544	-15380	413	-6750	-13860	-16802	2413
1.103333	-26	42	88	-59	-109	-34	10	-15	-18	6	-73	-65	-92	-17	-27	-57	-101	34	-87	-30	-107	-26	-99	-73	-65	0	-99	-12	-74	-68	-147	-74	1031	-5370	-18512	-32241	2513	-6797	-9117	-18762	7131	-5308	-13320	-14805	56	-7448	-13913	-16178	2810
1.104167	-29	41	86	-59	-105	-33	11	-14	-19	6	-77	-65	-96	-15	-27	-60	-102	34	-85	-32	-91	-24	-101	-64	-65	-4	-97	-14	-75	-69	-149	-72	877	-6515	-19197	-32491	490	-7922	-9096	-19159	7633	-6373	-13082	-14268	698	-8211	-13992	-15516	7054
1.105000	-30	41	86	-61	-112	-34	15	-16	-18	-5	-77	-66	-101	-16	-29	-59	-100	34	-85	-33	-105	-42	-101	-72	-65	-6	-100	-13	-73	-70	-148	-74	1212	-7642	-19935	-32654	508	-9185	-9086	-19534	8166	-7531	-12855	-13780	626	-9031	-14105	-14830	5001
1.105833	-29	39	84	-66	-111	-36	12	-18	-21	2	-76	-100	-98	-18	-29	-62	-105	28	-90	-35	-105	-26	-102	-72	-65	0	-101	-15	-75	-75	-148	-76	1263	-8759	-20684	-32701	1236	-10568	-9091	-19905	8724	-8751	-12638	-13363	885	-9903	-14257	-14146	3735
1.106667	-27	38	87	-62	-114	-36	9	-21	-23	0	-80	-70	-99	-19	-32	-63	-105	29	-88	-39	-110	-25	-105	-73	-69	4	-108	-18	-75	-75	-150	-78	1174	-9887	-21386	-32744	647	-12058	-9095	-20272	9235	-10021	-12448	-13035	1606	-10835	-14444	-13490	6602
1.107500	-38	35	82	-62	-115	-16	9	-18	-21	0	-94	-72	-98	-16	-29	-63	-103	30	-92	-35	-104	-24	-101	-70	-63	-35	-100	-13	-75	-73	-149	-76	1368	-10994	-22001	-32735	-1002	-13612	-9087	-20637	9339	-11312	-12278	-12793	2838	-11812	-14647	-12874	4796
1.108333	-28	42	89	-60	-107	-34	15	-14	-7	0	-75	-65	-94	-13	-30	-56	-103	34	-96	-33	-102	-21	-98	-70	-63	-1	-101	-14	-72	-69	-147	-76	1272	-12071	-22476	-32751	-2873	-15201	-9057	-21009	9161	-12617	-12134	-12660	3699	-12845	-14876	-12330	5398
1.109167	-27	42	87	-60	-108	-77	11	-13	-15	5	-74	-66	-95	-15	-29	-57	-99	34	-85	-35	-105	-28	-98	-70	-64	-1	-98	-12	-73	-72	-146	-74	1059	-13120	-22784	-32749	-4534	-16796	-8999	-21383	8662	-13920	-12019	-12638	3363	-13927	-15102	-11883	5625
1.110000	-26	41	88	-59	-110	-33	12	-15	-22	1	-76	-68	-96	11	-27	-57	-99	34	-86	-41	-103	-24	-100	-69	-63	-3	-103	-14	-73	-72	-148	-76	814	-14106	-22893	-32731	-5438	-18365	-8904	-21753	8081	-15208	-11925	-12730	3135	-15046	-15319	-11548	4879
1.110833	-27	13	89	-60	-110	-34	11	-14	-18	6	-74	-66	-96	-13	-25	-58	-98	38	-85	-34	-107	-21	-98	-96	-64	0	-100	-12	-73	-68	-147	-76	555	-15017	-22810	-32755	-4362	-19879	-8764	-22121	7891	-16469	-11846	-12930	3010	-16187	-15502	-11342	4294
1.111667	-27	43	88	-59	-109	-30	12	-14	-18	4	-76	-68	-94	-16	-27	-57	-101	35	-83	-32	-105	-34	-100	-66	-64	-3	-98	-15	-74	-68	-145	-75	1074	-15820	-22463	-32747	-4916	-21310	-8569	-22481	6821	-17682	-11777	-13240	1829	-17337	-15647	-11274	2727
1.112500	-31	44	88	-60	-112	-33	12	-11	-21	3	-73	-65	-95	-17	-25	-62	-98	38	-84	-36	-104	-22	-100	-69	-65	0	-99	-12	-70	-70	-147	-76	622	-16511	-21933	-32682	-7287	-22628	-8327	-22796	5070	-18843	-11713	-13648	1790	-18492	-15741	-11345	5804
1.113333	-26	41	90	-58	-109	-32	11	-14	-15	7	-69	-64	-96	-15	-25	-58	-99	37	-85	-33	-107	-23	-96	-68	-64	0	-98	-14	-76	-72	-147	-76	181	-17077	-21217	-32543	-6421	-23808	-8026	-23087	4186	-19948	-11648	-14146	1087	-19638	-15767	-11561	3003
1.114167	-26	42	90	-62	-110	-35	15	-14	-13	5	-73	-64	-96	-14	-27	-57	-97	54	-85	-34	-108	-22	-100	-67	-63	0	-99	-14	-73	-67	-146	-74	156	-17489	-20350	-32414	-5736	-24839	-7687	-23336	2984	-20985	-11572	-14718	637	-20753	-15716	-11915	2400
1.115000	-27	43	90	-58	-112	-34	34	-14	-18	5	-69	-64	-93	-13	-27	-58	-102	38	-83	-29	-103	-22	-99	-68	-66	-4	-99	-11	-75	-68	-148	-77	-95	-17753	-19375	-32271	-4001	-25697	-7311	-23536	1910	-21950	-11486	-15358	-53	-21846	-15602	-12406	3077
1.115833	-29	42	91	-61	-112	-34	8	-15	-9	5	-75	-65	-98	-15	-28	-60	-101	36	-86	-31	-105	-24	-99	-70	-62	-1	-88	-10	-72	-68	-145	-75	-400	-17858	-18339	-32161	-1772	-26387	-6910	-23680	864	-22829	-11390	-16040	-128	-22859	-15393	-13005	726
1.116667	-25	44	90	-61	-108	-32	16	-13	-16	6	-72	-65	-93	-12	-26	-62	-98	37	-82	-30	-101	-19	-86	-67	-62	-1	-99	-13	-68	-68	-145	-77	-307	-17813	-17290	-32080	-652	-26893	-6491	-23757	-193	-23616	-11281	-16753	-875	-23803	-15122	-13704	-1045
1.117500	-15	41	90	-58	-105	-32	3	-17	-19	5	-70	-64	-96	-14	-28	-62	-101	35	-82	-32	-103	-23	-101	-73	-65	-3	-98	-9	-72	-69	-149	-76	-617	-17612	-16278	-32039	-1107	-27226	-6085	-23789	-815	-24307	-11169	-17474	-793	-24657	-14789	-14476	1698
1.118333	-29	38	87	-60	-112	-36	9	-15	-17	-39	-76	-68	-100	-18	-30	-61	-103	34	-88	-33	-108	-26	-100	-72	-64	-5	-99	-15	-72	-72	-150	-84	-729	-17323	-15353	-32039	990	-27389	-5693	-23754	-1080	-24878	-11048	-18186	-699	-25404	-14402	-15306	680
1.119167	-28	42	98	-58	-111	-34	11	-17	-23	3	-75	-66	-99	-17	-29	-61	-104	33	-83	-32	-107	-24	-102	-77	-67	-8	-98	-15	-77	-72	-150	-77	-694	-16910	-14543	-32075	4133	-27395	-5336	-23665	-1469	-25349	-10933	-18872	-1269	-26039	-13968	-16162	-2811
1.120000	-30	41	86	-59	-109	-32	21	-15	-22	4	-74	-67	-99	-41	-29	-62	-111	29	-88	-33	-105	-24	-99	-68	-65	-4	-98	-12	-72	-72	-150	-77	-773	-16426	-13891	-32150	6135	-27262	-5030	-23526	-1589	-25696	-10821	-19507	-1744	-26553	-13512	-17020	-688
1.120833	-28	43	90	-57	-129	-32	11	-13	-18	4	-73	-65	-97	-14	-27	-60	-99	33	-83	-34	-105	-22	-107	-68	-66	-4	-99	-17	-73	-70	-149	-74	-789	-15901	-13421	-32250	6877	-27005	-4788	-23349	-1817	-25931	-10734	-20099	-1807	-26935	-13047	-17854	-2677
1.121667	-26	41	88	-58	-110	-31	13	-10	-17	4	-75	-62	-93	-14	-29	-59	-100	32	-85	-33	-102	-22	-98	-67	-61	-3	-96	-12	-72	-70	-147	-73	-713	-15354	-13126	-32386	7001	-26651	-4617	-23138	-2211	-26035	-10671	-20612	-1889	-27190	-12603	-18647	-3638
1.122500	-25	43	91	-59	-109	-33	11	-15	-19	6	-72	-68	-94	-15	-27	-59	-102	33	-85	-24	-107	-23	-101	-69	-65	-3	-99	-15	-76	-72	-163	-74	-531	-14829	-13017	-32522	6223	-26220	-4525	-22912	-2642	-26037	-10642	-21056	-1952	-27323	-12173	-19376	-3115
1.123333	-28	42	86	-61	-113	-34	11	-14	-22	6	-73	-66	-96	-17	-28	-49	-102	32	-90	-35	-109	-27	-103	-70	-66	-6	-99	-14	-76	-70	-149	-76	-684	-14335	-13076	-32678	4986	-25746	-4512	-22675	-2795	-25926	-10662	-21411	-1852	-27336	-11821	-20031	-3921
1.124167	-32	38	85	-63	-114	-38	8	-18	-22	3	-77	-69	-102	-16	-31	-62	-108	33	-86	-32	-105	-33	-100	-70	-65	-4	-98	-16	-74	-74	-149	-75	-892	-13897	-13276	-32719	5066	-25241	-4578	-22438	-2516	-25703	-10708	-21672	-1741	-27233	-11523	-20582	-3641
1.125000	-29	41	89	-61	-111	-33	10	-10	-21	2	-72	-67	-117	-14	-28	-60	-105	29	-88	-35	-111	-24	-102	-69	-64	-5	-100	-15	-73	-72	-150	-76	-460	-13542	-13594	-32758	4438	-24730	-4721	-22210	-2713	-25396	-10818	-21851	-2649	-27031	-11300	-21040	-4605
1.125833	-29	38	89	-60	-112	-32	11	-17	-22	4	-73	-68	-96	-18	-31	-64	-102	30	-88	-36	-107	-25	-100	-74	-66	-6	-100	-15	-72	-72	-153	-79	-445	-13275	-13980	-32750	522	-24239	-4926	-22000	-3633	-25007	-10976	-21938	-1988	-26754	-11174	-21382	-1513
1.126667	-30	37	87	-62	-113	-36	8	-21	-22	-16	-74	-75	-101	-17	-29	-60	-104	29	-91	-35	-107	-25	-104	-73	-66	-6	-101	-15	-75	-74	-151	-76	-856	-13108	-14404	-32767	-544	-23778	-5189	-21815	-3505	-24555	-11183	-21938	-2102	-26398	-11141	-21614	-1923
1.127500	-26	41	88	-60	-110	-34	11	-16	-18	5	-73	-68	-99	-16	-30	-63	-101	34	-93	-33	-108	-21	-97	-68	-59	-6	-96	-14	-73	-70	-149	-77	-595	-13032	-14811	-32746	-2084	-23360	-5486	-21653	-3727	-24059	-11442	-21870	-2382	-25992	-11202	-21744	-3165
1.128333	-24	45	89	-57	-109	-30	13	-13	-15	22	-68	-64	-96	-14	-28	-55	-97	37	-85	-31	-101	-19	-97	-66	-62	-1	-99	-16	-72	-68	-147	-73	-712	-13045	-15174	-32762	-2836	-23000	-5813	-21526	-3919	-23534	-11712	-21732	-2164	-25557	-11361	-21770	-1247
1.129167	-26	39	88	-55	-109	-29	13	-13	-18	5	-66	-65	-95	-14	-26	-59	-101	33	-86	-32	-110	-18	-96	-66	-64	0	-96	-12	-69	-68	-148	-76	-717	-13133	-15454	-32742	-3053	-22705	-6153	-21435	-3952	-23002	-12026	-21536	-2009	-25117	-11614	-21710	-2297
1.130000	-26	39	88	-52	-108	-30	13	-15	-19	3	-73	-94	-95	-15	-29	-58	-102	33	-87	-31	-103	-23	-98	-69	-67	-3	-99	-13	-73	-72	-148	-74	-377	-13278	-15631	-32757	-3374	-22471	-6490	-21374	-4157	-22476	-12360	-21295	-2671	-24654	-11938	-21566	-3390
1.130833	-29	39	89	-56	-110	-33	15	-14	-19	5	-72	-67	-98	-15	-29	-68	-102	32	-87	-30	-104	-24	-102	-68	-67	-9	-97	-13	-74	-70	-150	-74	-431	-13455	-15648	-32740	-5991	-22303	-6813	-21345	-4679	-21932	-12692	-21018	-2277	-24215	-12318	-21357	-1083
1.131667	-26	56	85	-58	-111	-35	11	-16	-21	4	-75	-68	-99	-15	-31	-58	-100	33	-85	-35	-105	-21	-99	-67	-68	-1	-102	-5	-70	-70	-148	-77	-542	-13642	-15530	-32754	-6259	-22189	-7109	-21345	-4672	-21505	-13022	-20727	-1718	-23803	-12759	-21106	1
1.132500	-26	33	82	-61	-111	-35	10	-16	-22	2	-76	-69	-100	-16	-33	-59	-108	32	-91	-34	-105	-19	-98	-72	-65	0	-98	-14	-73	-73	-149	-77	-584	-13814	-15247	-32725	-4380	-22119	-7366	-21365	-4509	-21078	-13327	-20418	-1777	-23429	-13218	-20812	-4457
1.133333	-25	51	88	-59	-109	-35	12	4	-19	4	-73	-67	-103	-17	-31	-56	-99	34	-87	-32	-104	-23	-97	-68	-62	0	-100	-16	-75	-62	-150	-76	-782	-13944	-14809	-32616	-2872	-22091	-7575	-21406	-4106	-20713	-13598	-20111	-1859	-23092	-13681	-20501	-2385
1.134167	-27	40	85	-60	-110	-33	13	-14	-17	3	-72	-65	-73	-15	-34	-58	-99	35	-86	-34	-107	-11	-96	-67	-64	1	-99	-13	-74	-69	-148	-74	-635	-14012	-14234	-32470	-2204	-22090	-7732	-21459	-3894	-20407	-13825	-19808	-1881	-22809	-14134	-20183	-2877
1.135000	-29	43	89	-57	-107	-32	13	-5	-16	6	-73	-63	-96	-17	-28	-58	-98	34	-82	-29	-104	-21	-98	-66	-64	2	-97	-15	-73	-70	-148	-75	-583	-13987	-13536	-32281	-1548	-22108	-7837	-21525	-3590	-20160	-14002	-19525	-2532	-22565	-14557	-19874	-4282
1.135833	-24	43	87	-58	-111	-34	16	-11	-13	8	-73	-63	-92	-12	-30	-55	-99	36	-83	-32	-105	-21	-99	-51	-63	2	-97	-14	-70	-67	-144	-73	-507	-13876	-12747	-32103	-1548	-22139	-7889	-21601	-3073	-19979	-14121	-19253	-2614	-22368	-14929	-19594	-3228
1.136667	-27	44	89	-55	-111	-31	16	-12	-17	9	-70	-63	-96	-19	-31	-58	-94	40	-82	-30	-103	-22	-96	-66	-61	3	-98	-11	-69	-70	-149	-74	-565	-13647	-11893	-31920	-1671	-22166	-7890	-21677	-2636	-19857	-14182	-19028	-1999	-22233	-15246	-19340	-4318
1.137500	-24	43	89	-58	-111	-33	10	-12	-18	8	-73	-63	-96	-15	-51	-59	-98	33	-84	-32	-107	-24	-99	-69	-64	-1	-99	-15	-73	-70	-146	-75	-925	-13295	-11007	-31753	-285	-22194	-7847	-21766	-1858	-19789	-14187	-18822	-1636	-22136	-15490	-19132	-4330
1.138333	-19	23	87	-59	-108	-33	11	-14	-19	-7	-77	-65	-97	-21	-34	-62	-101	35	-86	-35	-107	-23	-101	-72	-65	-3	-96	-15	-76	-75	-151	-78	-835	-12823	-10116	-31601	1674	-22210	-7755	-21848	-904	-19766	-14133	-18649	-2145	-22080	-15655	-18972	-5043
1.139167	-29	40	86	-62	-114	-38	11	-16	-19	4	-74	-69	-114	-17	-34	-63	-100	28	-85	-38	-110	-27	-103	-70	-66	-5	-100	-18	-76	-73	-148	-78	-339	-12230	-9261	-31475	-125	-22211	-7634	-21938	-1120	-19784	-14030	-18506	-1471	-22077	-15741	-18856	-2910
1.140000	-27	40	89	-63	-111	-36	46	-16	-18	3	-77	-70	-101	-21	-36	-66	-102	30	-87	-35	-107	-27	-103	-70	-66	-9	-103	-17	-79	-72	-150	-81	-724	-11532	-8457	-31364	606	-22201	-7481	-22024	-611	-19831	-13877	-18394	-813	-22074	-15751	-18801	-2001
1.140833	-31	36	87	-64	-113	-38	7	-23	-23	1	-77	-68	-96	-18	-24	-64	-103	33	-86	-38	-107	-26	-107	-76	-64	-5	-100	-13	-74	-72	-147	-77	-412	-10725	-7742	-31277	1484	-22182	-7303	-22114	-388	-19901	-13687	-18309	-853	-22112	-15680	-18789	-4307
1.141667	-26	46	88	-61	-111	-33	11	-14	-18	5	-74	-66	-99	-17	-30	-64	-99	34	-84	-30	-108	-25	-101	-70	-63	-5	-99	-13	-67	-72	-148	-80	-186	-9846	-7128	-31218	2450	-22160	-7112	-22213	-69	-19987	-13485	-18256	-507	-22172	-15552	-18836	-1516
1.142500	-26	40	86	-61	-112	-33	11	-17	-19	4	-74	-65	-94	-23	-27	-61	-97	34	-86	-32	-104	-24	-101	-70	-66	-6	-101	-14	-70	-69	-148	-76	-211	-8892	-6638	-31184	3249	-22139	-6913	-22312	676	-20094	-13270	-18226	29	-22253	-15374	-18915	-1561
1.143333	-25	44	85	-60	-109	-32	10	-16	-15	3	-72	-66	-96	-17	-28	-61	-97	33	-86	-34	-102	-24	-100	-65	-63	-4	-99	-17	-69	-69	-148	-119	-27	-7889	-6268	-31170	3761	-22128	-6713	-22424	1408	-20204	-13045	-18220	68	-22351	-15156	-19035	-1771
1.144167	-24	39	87	-63	-110	-32	13	-17	-18	2	-79	-65	-93	-15	-27	-60	-98	40	-85	-30	-103	-26	-101	-70	-64	-6	-101	-14	-73	-69	-149	-75	267	-6864	-6025	-31174	1211	-22141	-6520	-22545	1397	-20331	-12836	-18231	345	-22464	-14917	-19182	665
1.145000	-30	38	84	-61	-111	-33	12	-16	-19	5	-74	-67	-98	-15	-28	-62	-103	34	-87	-32	-105	-25	-103	-72	-64	-1	-101	-14	-76	-72	-151	-79	38	-5835	-5912	-31198	84	-22184	-6332	-22679	1653	-20468	-12643	-18263	810	-22597	-14672	-19340	4270
1.145833	-27	39	82	-61	-111	-34	12	-19	-22	2	-75	-66	-101	-18	-21	-62	-102	32	-85	-35	-105	-25	-116	-73	-66	-4	-103	-18	-75	-72	-148	-77	177	-4821	-5913	-31227	1373	-22258	-6170	-22826	1940	-20624	-12479	-18310	589	-22741	-14433	-19511	983
1.146667	-36	37	80	-66	-112	-38	16	-18	-22	4	-76	-68	-99	-16	-45	-63	-102	32	-86	-35	-107	-26	-102	-70	-64	-3	-100	-17	-76	-69	-145	-77	104	-3839	-6011	-31267	2542	-22378	-5985	-22981	2182	-20794	-12348	-18369	352	-22899	-14226	-19674	2824
1.147500	-26	29	84	-61	-108	-36	13	-18	-17	1	-74	-70	-99	-19	-27	-60	-101	34	-86	-35	-104	-24	-95	-70	-64	0	-101	-14	-75	-69	-149	-76	160	-2903	-6197	-31312	2238	-22521	-5835	-23152	1817	-20990	-12253	-18430	484	-23071	-14050	-19821	4075
1.148333	-24	51	87	-60	-110	-35	10	-16	-16	6	-70	-66	-92	-16	-26	-60	-100	35	-83	-30	-104	-24	-98	-69	-60	-7	-100	-13	-73	-66	-149	-75	235	-2024	-6445	-31358	1029	-22754	-5700	-23338	1222	-21206	-12202	-18522	701	-23263	-13915	-19949	3035
1.149167	-27	37	84	-62	-110	-39	10	-19	-22	4	-74	-66	-100	15	-28	-59	-100	35	-83	-31	-105	-23	-100	-69	-64	1	-98	-16	-73	-67	-149	-75	130	-1206	-6743	-31403	-511	-23018	-5576	-23534	1015	-21459	-12186	-18613	1012	-23470	-13835	-20043	4387
1.150000	-26	42	82	-63	-112	-36	13	-15	-19	4	-75	-66	-97	-16	-29	-60	-100	33	-85	-31	-105	-23	-100	-80	-66	-1	-97	-14	-73	-67	-146	-77	122	-498	-7066	-31445	-1749	-23336	-5471	-23744	820	-21744	-12204	-18713	1379	-23692	-13802	-20101	3854
1.150833	-27	43	88	-58	-111	-35	16	-15	-18	5	-69	-65	-83	-18	-22	-59	-98	35	-81	-32	-105	-23	-100	-68	-64	0	-98	-14	-75	-68	-148	-77	39	147	-7393	-31484	-2128	-23703	-5379	-23955	501	-22062	-12253	-18823	1791	-23935	-13827	-20112	3686
1.151667	-35	40	87	-57	-111	-35	11	-15	-32	6	-70	-65	-98	-16	-28	-56	-100	35	-84	-32	-105	-23	-100	-68	-55	-3	-100	-12	-75	-70	-144	-75	125	702	-7712	-31518	-1098	-24109	-5304	-24181	252	-22417	-12330	-18942	1165	-24192	-13895	-20076	2432
1.152500	-27	39	87	-59	-109	-33	11	-17	-17	6	-72	-66	-95	-13	-29	-60	-103	34	-85	-30	-104	-22	-101	-67	-64	0	-99	-14	-72	-69	-149	-76	690	1174	-8007	-31546	-3328	-24560	-5253	-24415	-1015	-22800	-12420	-19063	738	-24468	-14008	-19991	2990
1.153333	-27	41	85	-57	-110	-52	17	-15	-21	5	-72	-62	-97	-15	-29	-57	-99	36	-83	-31	-107	-16	-99	-67	-67	-3	-97	-12	-74	-67	-151	-73	-4	1572	-8267	-31572	-3940	-25034	-5188	-24639	-1796	-23217	-12527	-19188	1430	-24750	-14156	-19857	5176
1.154167	-26	41	87	-51	-108	-32	16	-10	-15	9	-66	-69	-97	-12	-28	-56	-99	36	-84	-32	-102	-19	-97	-66	-61	3	-97	-14	-70	-68	-144	-73	-29	1888	-8483	-31594	-3365	-25521	-5174	-24868	-2063	-23644	-12633	-19318	1147	-25040	-14326	-19679	1423
1.155000	-23	44	87	-55	-110	-29	16	-11	-16	6	-73	-62	-93	-9	-29	-53	-100	16	-82	-30	-102	-18	-96	-63	-66	0	-118	-12	-70	-44	-145	-74	-276	2135	-8644	-31613	-2553	-26015	-5136	-25100	-2156	-24090	-12744	-19452	1143	-25334	-14519	-19462	2921
1.155833	-27	43	87	-55	-110	-29	16	-11	-18	13	-73	-63	-95	-11	-26	-57	-102	35	-83	-30	-108	-19	-96	-64	-61	1	-98	-12	-72	-67	-143	-73	-357	2317	-8758	-31639	-1241	-26502	-5138	-25328	-2505	-24536	-12842	-19587	928	-25622	-14713	-19210	2389
1.156667	-26	44	86	-55	-110	-27	13	-11	-18	7	-73	-65	-102	-15	-27	-56	-99	35	-82	-31	-108	-22	-97	-66	-65	-1	-100	-14	-77	-70	-144	-74	-173	2443	-8829	-31657	606	-26979	-5145	-25559	-3208	-24980	-12940	-19720	-84	-25903	-14911	-18938	1144
1.157500	-26	39	85	-60	-113	-34	11	-16	-21	5	-73	-66	-96	-15	-31	-59	-104	35	-72	-34	-110	-4	-98	-68	-65	-1	-98	-15	-74	-68	-147	-75	121	2517	-8851	-31682	51	-27416	-5178	-25783	-4093	-25392	-13023	-19847	-789	-26164	-15100	-18640	955
1.158333	-27	40	84	-58	-110	-34	11	-16	-19	3	-74	-69	-99	-14	-32	-58	-102	30	-87	-33	-110	-22	-100	-66	-66	-1	-103	-15	-77	-74	-162	-76	-115	2542	-8833	-31710	288	-27821	-5234	-26005	-4370	-25776	-13093	-19976	-371	-26395	-15279	-18331	3741
1.159167	-29	41	86	-59	-112	-32	15	-14	-40	6	-73	-66	-96	-14	-32	-59	-91	34	-86	-33	-107	-26	-99	-68	-65	-1	-102	-12	-75	-70	-150	-73	-139	2532	-8780	-31738	2769	-28172	-5302	-26217	-4248	-26140	-13158	-20091	-402	-26592	-15436	-18021	490
1.160000	-29	41	88	-59	-110	-16	12	-14	-23	7	-77	-66	-102	-16	-33	-58	-100	35	-86	-29	-107	-21	-99	-70	-64	-4	-100	-13	-77	-72	-141	-70	-116	2483	-8709	-31768	5185	-28464	-5390	-26422	-3667	-26392	-13211	-20193	-582	-26750	-15574	-17715	259
1.160833	-29	44	87	-58	-112	-31	13	-17	-10	8	-73	-65	-96	-12	-29	-56	-102	36	-86	-34	-105	-22	-102	-69	-63	0	-99	-11	-70	-70	-146	-73	340	2406	-8621	-31801	6194	-28691	-5503	-26624	-2902	-26614	-13260	-20289	-569	-26857	-15694	-17424	1316
1.161667	-27	45	88	-53	-107	-39	15	-14	-17	7	-73	-66	-95	-16	-32	-58	-97	38	-84	-31	-104	-22	-100	-70	-61	3	-101	-13	-75	-70	-146	-73	558	2298	-8531	-31830	6501	-28856	-5631	-26811	-2171	-26768	-13312	-20374	-584	-26915	-15794	-17159	-931
1.162500	-26	44	88	-56	-109	-32	12	-16	-18	8	-73	-64	-97	-13	-45	-57	-97	35	-82	-29	-103	-22	-115	-73	-65	0	-99	-11	-72	-68	-145	-74	701	2166	-8443	-31856	6195	-28951	-5786	-26995	-1702	-26844	-13360	-20443	-751	-26917	-15884	-16920	606
1.163333	-23	67	92	-55	-109	-33	16	-9	-17	7	-70	-64	-97	-15	-32	-59	-101	39	-85	-30	-104	-23	-98	-70	-61	0	-93	-12	-73	-70	-121	-74	560	2009	-8355	-31870	5327	-28978	-5952	-27159	-1552	-26850	-13427	-20501	-526	-26865	-15961	-16712	645
1.164167	-25	42	88	-58	-109	-33	-6	-16	-17	8	-73	-64	-95	-16	-31	-45	-98	38	-85	-30	-105	-23	-102	-73	-64	-3	-100	-12	-74	-68	-148	-72	339	1836	-8286	-31871	5015	-28942	-6129	-27314	-1099	-26801	-13498	-20540	108	-26756	-16027	-16541	-126
1.165000	-28	36	87	-60	-111	-35	13	-16	-23	4	-75	-66	-101	-15	-32	-63	-100	33	-92	-34	-108	-25	-102	-73	-67	11	-102	-15	-75	-58	-149	-78	423	1643	-8237	-31854	6262	-28846	-6318	-27451	-255	-26648	-13583	-20569	47	-26594	-16096	-16410	-90
1.165833	-30	38	82	-62	-114	-38	9	-22	-26	9	-82	-68	-100	-19	-34	-61	-108	32	-90	-33	-109	-27	-100	-74	-69	-5	-101	-15	-77	-69	-148	-75	822	1444	-8202	-31812	4439	-28690	-6509	-27567	-572	-26451	-13674	-20575	-652	-26380	-16154	-16318	-198
1.166667	-31	38	81	-62	-113	-38	11	-36	-25	0	-77	-69	-99	-19	-33	-66	-109	33	-92	-36	-109	-26	-102	-74	-65	-5	-103	-15	-76	-69	-141	-80	249	1227	-8182	-31736	2088	-28488	-6699	-27666	-823	-26193	-13776	-20571	308	-26119	-16216	-16258	2886
1.167500	-28	41	85	-59	-110	-36	10	-18	-21	4	-76	-66	-96	-21	-32	-62	-101	34	-88	-34	-129	-26	-100	-70	-67	-3	-101	-14	-75	-67	-149	-77	375	1011	-8178	-31623	1346	-28238	-6884	-27721	-643	-25884	-13887	-20542	37	-25819	-16275	-16235	495
1.168333	-24	42	87	-58	-104	-35	15	-13	-16	6	-73	-62	-96	-17	-28	-58	-100	37	-86	-30	-113	-23	-99	-67	-62	2	-93	-13	-72	-67	-147	-75	454	786	-8190	-31467	91	-27952	-7058	-27758	-561	-25542	-13998	-20505	-298	-25486	-16338	-16250	2837
1.169167	-24	42	88	-68	-110	-34	12	-16	-18	3	-75	-66	-96	-11	-29	-59	-98	35	-86	-30	-101	-21	-99	-69	-64	0	-100	-14	-69	-66	-146	-85	446	564	-8208	-31270	-736	-27647	-7222	-27768	-1	-25174	-14114	-20447	-1049	-25131	-16407	-16298	4097
1.170000	-24	24	82	-59	-111	-35	12	-13	-18	4	-76	-66	-98	-17	-27	-57	-98	35	-88	-31	-101	-22	-99	-63	-62	0	-100	-12	-72	-68	-146	-48	232	336	-8233	-31028	-1043	-27323	-7365	-27737	679	-24789	-14232	-20369	-1326	-24759	-16472	-16369	3460
1.170833	-26	42	89	-58	-112	-33	13	-7	-18	4	-76	-65	-97	-50	-28	-58	-101	37	-84	-32	-102	-17	-99	-67	-64	1	-99	-17	-73	-66	-144	-72	480	126	-8248	-30732	-3331	-26990	-7488	-27670	818	-24375	-14336	-20278	-1618	-24383	-16539	-16467	4173
1.171667	-26	36	87	-60	-107	-34	12	-9	-17	4	-75	-63	-94	-14	-27	-59	-99	36	-84	-31	-103	-22	-96	-70	-63	0	-97	-12	-70	-66	-146	-97	89	-73	-8255	-30397	-6267	-26653	-7587	-27569	860	-24001	-14427	-20167	-923	-24008	-16605	-16585	7992
1.172500	-25	41	85	-61	-108	-36	11	-13	-16	13	-76	-69	-96	-31	-27	-60	-98	33	-85	-34	-103	-23	-98	-68	-64	-1	-99	-17	-76	-68	-148	-76	-66	-257	-8251	-30009	-5999	-26314	-7657	-27427	965	-23621	-14500	-20043	-774	-23642	-16666	-16718	5490
1.173333	-28	39	84	-62	-85	-35	9	-15	-19	3	-76	-68	-96	-19	-30	-60	-99	29	-87	-39	-103	-26	-101	-72	-66	-3	-99	-15	-75	-72	-153	-78	-34	-428	-8229	-29575	-4477	-25987	-7703	-27249	1326	-23259	-14544	-19902	-1177	-23295	-16713	-16868	3929
1.174167	-28	37	85	-63	-111	-36	12	-15	-19	1	-77	-70	-94	-19	-31	-58	-105	33	-87	-34	-103	-24	-98	-69	-64	0	-96	-13	-76	-69	-150	-76	173	-570	-8173	-29097	-3715	-25659	-7715	-27025	1670	-22913	-14560	-19739	-1405	-22956	-16749	-17012	6340
1.175000	-19	40	88	-61	-110	-36	11	-14	-16	7	-76	-67	-95	-15	-28	-58	-99	35	-85	-29	-107	-25	-100	-67	-64	0	-96	-12	-75	-69	-147	-74	268	-693	-8109	-28587	-3433	-25356	-7705	-26772	1893	-22592	-14547	-19563	-2109	-22647	-16764	-17170	4116
1.175833	-28	42	87	-58	-110	-30	13	-13	-18	6	-72	-66	-97	-16	-29	-57	-99	36	-83	-33	-102	-21	-99	-66	-60	0	-97	-12	-73	-69	-147	-74	-39	-792	-8017	-28044	-3507	-25059	-7661	-26479	2581	-22294	-14497	-19370	-3118	-22374	-16762	-17320	4369
1.176667	-25	46	87	-56	-107	-35	10	-11	-13	7	-76	-65	-95	-12	-28	-55	-96	37	-83	-31	-105	-21	-98	-65	-60	0	-93	-10	-70	-67	-145	-73	-198	-874	-7904	-27464	-4093	-24779	-7594	-26155	3552	-22022	-14420	-19170	-3633	-22117	-16731	-17468	4362
1.177500	-23	43	88	-60	-108	-32	11	-14	-17	-16	-74	-66	-97	-16	-29	-58	-98	35	-94	-32	-103	-21	-98	-67	-61	-4	-97	-13	-74	-69	-148	-76	-182	-936	-7783	-26896	-4098	-24517	-7506	-25807	4123	-21778	-14314	-18974	-3605	-21899	-16674	-17612	3078
1.178333	-28	57	85	-59	-112	-35	7	-17	-21	6	-74	-68	-96	-16	-28	-60	-100	20	-86	-34	-108	-24	-103	-70	-66	-6	-100	-19	-73	-72	-149	-76	-265	-982	-7649	-26293	-1987	-24268	-7399	-25438	4460	-21558	-14178	-18737	-2765	-21707	-16582	-17739	2303
1.179167	-27	36	87	-61	-109	-32	15	-15	-16	5	-75	-67	-96	-18	-30	-61	-98	32	-85	-32	-105	-23	-99	-69	-67	-4	-98	-16	-73	-74	-147	-77	309	-1010	-7510	-25687	-1632	-24032	-7268	-25049	4270	-21348	-14015	-18504	-2594	-21538	-16452	-17857	743
1.180000	-27	40	88	-47	-109	-33	12	-18	-18	5	-73	-65	-94	-14	-29	-61	-100	35	-82	-30	-110	-19	-102	-70	-67	-3	-99	-14	-73	-73	-145	-74	8	-1033	-7379	-25074	-3228	-23812	-7125	-24642	3711	-21157	-13832	-18275	-699	-21392	-16284	-17953	3879
1.180833	-25	40	87	-57	-108	-33	13	-30	-16	5	-70	-64	-132	-18	-31	-57	-102	33	-84	-38	-103	-22	-99	-67	-65	-4	-100	-13	-79	-69	-146	-78	-267	-1054	-7262	-24474	-1989	-23603	-6967	-24224	3840	-20976	-13633	-18051	-237	-21268	-16074	-18029	1255
1.181667	-26	40	89	-62	-121	-32	11	-18	-22	4	-75	-67	-97	-16	-31	-57	-100	36	-84	-34	-104	-22	-99	-67	-65	-5	-101	-17	-72	-69	-147	-78	-21	-1069	-7163	-23879	-1284	-23407	-6797	-23808	3959	-20812	-13425	-17816	-14	-21161	-15826	-18085	669
1.182500	-31	37	84	-63	-112	-36	10	-19	-21	1	-74	-68	-101	-16	-25	-61	-105	32	-88	-34	-107	-19	-101	-67	-68	-3	-100	-14	-74	-69	-147	-77	45	-1094	-7084	-23297	-168	-23209	-6611	-23392	4008	-20649	-13204	-17586	863	-21061	-15540	-18114	1576
1.183333	-28	41	84	-57	-109	-33	12	-15	-21	3	-75	-64	-97	-14	-30	-59	-101	34	-86	-31	-84	-16	-100	-67	-67	-6	-103	-15	-73	-68	-149	-76	143	-1117	-7055	-22731	1223	-23048	-6420	-22983	3682	-20496	-12982	-17383	1913	-20971	-15216	-18117	-219
1.184167	-28	40	87	-60	-108	-32	15	-14	-19	6	-73	-65	-97	-14	-31	-62	-102	34	-86	-34	-104	-21	-100	-66	-65	-1	-102	-18	-65	-72	-146	-78	446	-1154	-7055	-22197	1261	-22878	-6221	-22583	2944	-20340	-12751	-17180	1854	-20885	-14854	-18089	-1583
1.185000	-29	41	84	-58	-109	-34	12	-18	-22	1	-75	-66	-98	-17	-34	-60	-107	35	-86	-32	-108	-23	-101	-70	-57	-1	-105	-18	-78	-72	-147	-81	25	-1200	-7081	-21688	-662	-22729	-6012	-22200	2371	-20186	-12526	-16994	2688	-20805	-14455	-18030	1395
1.185833	-26	40	85	-61	-113	-36	10	-15	-21	5	-75	-67	-96	-19	-31	-56	-105	32	-85	-33	-109	-26	-100	-69	-64	-3	-103	-17	-76	-70	-147	-79	-121	-1257	-7155	-21217	3	-22575	-5796	-21831	1992	-20035	-12294	-16820	3134	-20723	-14048	-17941	3
1.186667	-27	39	86	-62	-98	-38	11	-16	-22	5	-75	-68	-100	-19	-32	-60	-101	32	-84	-34	-108	-24	-102	-70	-69	-6	-102	-16	-76	-69	-149	-77	16	-1324	-7256	-20777	1935	-22440	-5573	-21482	1534	-19882	-12063	-16661	2893	-20634	-13612	-17782	-4292
1.187500	-29	40	86	-62	-112	-36	13	-15	-16	4	-66	-67	-97	8	-29	-59	-100	35	-84	-41	-109	-24	-103	-68	-63	0	-101	-14	-73	-73	-146	-77	52	-1401	-7387	-20380	2815	-22339	-5341	-21149	1079	-19729	-11823	-16513	2905	-20537	-13154	-17654	-2100
1.188333	-25	44	93	-58	-110	-35	13	-13	-15	8	-69	-66	-98	-17	-29	-57	-96	36	-81	-29	-112	-18	-97	-65	-53	0	-98	-14	-75	-68	-145	-75	46	-1489	-7542	-20038	2286	-22178	-5100	-20841	370	-19580	-11586	-16387	3518	-20437	-12693	-17469	-3945
1.189167	-26	38	89	-60	-112	-34	12	-16	-16	5	-74	-65	-119	-16	-31	-59	-102	34	-84	-33	-108	-24	-101	-69	-62	-1	-101	-11	-74	-72	-146	-77	27	-1590	-7713	-19733	1208	-22066	-4858	-20562	-280	-19439	-11342	-16273	3867	-20330	-12226	-17241	-5142
1.190000	-24	40	92	-61	-110	-35	10	-15	-18	6	-74	-69	-98	-18	-32	-60	-102	33	-84	-51	-108	-24	-100	-70	-66	1	-102	-15	-77	-68	-150	-78	130	-1700	-7896	-19537	-1	-21953	-4611	-20305	-1037	-19301	-11089	-16173	3296	-20219	-11765	-16993	-5184
1.190833	-30	38	87	-65	-114	-40	8	-11	-22	5	-75	-68	-98	-17	-29	-62	-107	34	-86	-33	-107	-23	-100	-68	-62	0	-101	-13	-73	-69	-147	-77	84	-1797	-8072	-19388	-985	-21848	-4356	-20068	-1732	-19164	-10822	-16079	2965	-20086	-11306	-16712	-6984
1.191667	-27	40	86	-77	-108	-35	11	-15	-18	4	-73	-67	-98	-16	-30	-59	-102	33	-83	-33	-105	-25	-101	-68	-64	-3	-101	-12	-75	-72	-137	-80	-237	-1936	-8241	-19322	-376	-21743	-4096	-19852	-1796	-19035	-10544	-15990	3428	-19952	-10870	-16415	-7627
1.192500	-27	38	86	-60	-112	-34	7	-15	-17	5	-72	-66	-98	-17	-30	-58	-105	35	-90	-34	-108	-25	-99	-72	-64	0	-98	-14	-75	-70	-146	-76	250	-2064	-8396	-19341	-185	-21643	-3837	-19653	-1861	-18905	-10258	-15911	3025	-19801	-10452	-16093	-9921
1.193333	-28	39	88	-59	-112	-32	11	-13	-19	6	-70	-66	-99	-16	-30	-60	-101	34	-87	-34	-105	-23	-97	-68	-65	-11	-100	-13	-74	-68	-146	-77	362	-2203	-8527	-19448	-3109	-21541	-3577	-19475	-2193	-18790	-9953	-15818	4017	-19643	-10054	-15759	-8146
1.194167	-28	40	90	-58	-115	-35	15	-15	-18	5	-43	-62	-95	-15	-28	-58	-100	34	-82	-33	-108	-22	-96	-66	-65	-5	-97	-13	-79	-67	-143	-74	-139	-2343	-8629	-19648	-2954	-21438	-3321	-19316	-1598	-18670	-9640	-15746	3827	-19471	-9687	-15415	-9342
1.195000	-27	40	90	-56	-110	-30	16	-13	-17	8	-72	-64	-114	-14	-31	-61	-101	35	-82	-32	-102	-23	-97	-67	-63	-1	-98	-13	-72	-69	-146	-74	41	-2501	-8700	-19941	-2991	-21336	-3064	-19163	-1038	-18549	-9313	-15658	3036	-19289	-9346	-15065	-11464
1.195833	-24	41	91	-53	-104	-30	15	-23	-18	6	-69	-63	-92	-13	-30	-56	-98	40	-81	-31	-101	-19	-95	-69	-63	0	-96	-11	-70	-66	-144	-74	-61	-2663	-8736	-20324	-2258	-21200	-2819	-19028	-420	-18442	-8978	-15564	2780	-19096	-9038	-14719	-10265
1.196667	-25	45	88	-56	-107	-30	15	-10	-13	11	-69	-65	-92	-13	-26	-55	-100	36	-85	-30	-99	-18	-94	-66	-59	1	-97	0	-69	-63	-145	-72	-101	-2842	-8737	-20794	-1043	-21098	-2578	-18901	367	-18324	-8636	-15466	2756	-18893	-8763	-14381	-12073
1.197500	-28	41	89	-55	-109	-31	10	-12	-10	5	-48	-67	-96	-13	-28	-57	-100	30	-83	-33	-105	-22	-97	-69	-65	-1	-98	-17	-75	-67	-147	-74	1	-3035	-8730	-21351	120	-20965	-2351	-18783	1093	-18194	-8292	-15362	2220	-18685	-8521	-14051	-13357
1.198333	-34	30	82	-60	-113	-36	8	-16	-22	3	-77	-67	-101	-16	-31	-60	-113	29	-88	-36	-112	-24	-100	-72	-68	-4	-99	-17	-76	-73	-150	-76	-156	-3245	-8697	-21977	-955	-20815	-2136	-18670	1549	-18078	-7951	-15241	2585	-18468	-8308	-13737	-11274
1.199167	-18	37	81	-62	-115	-38	7	-21	-22	0	-76	-68	-101	-18	-35	-61	-101	30	-86	-34	-104	-25	-102	-72	-65	-4	-100	-19	-75	-77	-148	-75	-292	-3462	-8640	-22659	-155	-20646	-1929	-18570	1952	-17937	-7606	-15113	3032	-18236	-8116	-13432	-10385
1.200000	-45	35	84	-60	-113	-32	12	-12	-16	5	-75	-69	-96	-14	-28	-58	-98	34	-101	-34	-100	-25	-98	-70	-65	-1	-101	-16	-73	-70	-147	-76	-363	-3699	-8578	-23383	2433	-20453	-1739	-18462	1914	-17785	-7269	-14958	2730	-18004	-7955	-13149	-13807
1.200833	-26	38	87	-58	-107	-33	21	-13	-6	8	-72	-67	-95	-16	-28	-58	-97	36	-83	-33	-107	-24	-99	-70	-61	-1	-100	-17	-75	-70	-147	-74	-345	-3945	-8513	-24130	4834	-20237	-1561	-18357	1923	-17610	-6943	-14805	2066	-17770	-7815	-12888	-11009
1.201667	-27	39	88	-36	-109	-33	12	-12	-17	8	-72	-64	-97	-16	-28	-57	-101	36	-82	-27	-110	-25	-100	-68	-61	0	-99	-21	-76	-72	-149	-73	-29	-4200	-8455	-24887	5837	-20002	-1397	-18257	1808	-17424	-6633	-14639	1728	-17531	-7692	-12646	-10586
1.202500	-27	43	89	-57	-113	-31	10	-13	-16	8	-70	-66	-53	-14	-28	-57	-101	35	-83	-31	-105	-21	-101	-68	-62	1	-102	-16	-73	-70	-147	-72	-116	-4467	-8415	-25634	6073	-19736	-1244	-18157	1518	-17227	-6343	-14459	2389	-17300	-7590	-12440	-11069
1.203333	-25	42	88	-58	-110	-31	9	-11	-17	5	-70	-62	-95	-14	-30	-57	-101	21	-84	-32	-104	-15	-100	-70	-62	0	-99	-16	-76	-68	-147	-75	-191	-4733	-8383	-26347	5821	-19462	-1110	-18056	1008	-17009	-6070	-14271	2906	-17072	-7497	-12251	-8578
1.204167	-25	42	89	-63	-108	-31	10	-13	-17	7	-70	-65	-96	-18	-28	-58	-99	36	-83	-30	-104	-21	-98	-68	-63	0	-96	-16	-75	-69	-150	-75	-95	-4996	-8379	-27008	5178	-19169	-978	-17953	553	-16779	-5815	-14076	2489	-16851	-7414	-12088	-7912
1.205000	-25	39	88	-63	-111	-34	10	-15	-17	5	-74	-68	-94	-39	-30	-59	-100	32	-93	-33	-104	-22	-103	-70	-63	0	-101	-16	-74	-70	-150	-74	-95	-5250	-8398	-27588	5432	-18872	-863	-17850	212	-16534	-5580	-13874	2335	-16637	-7337	-11946	-6751
1.205833	-24	40	85	-62	-107	-32	16	-16	-19	-18	-78	-67	-99	-16	-29	-61	-100	33	-84	-34	-110	-24	-102	-70	-65	-1	-102	-18	-76	-73	-152	-78	173	-5476	-8437	-28077	6135	-18571	-761	-17748	-279	-16297	-5371	-13670	1219	-16441	-7264	-11830	-5916
1.206667	-28	37	84	-64	-112	-35	6	-21	-18	1	-75	-70	-102	-19	-32	-60	-102	32	-90	-36	-111	-21	-105	-75	-69	-7	-107	-22	-79	-77	-127	-85	378	-5694	-8496	-28463	2778	-18268	-660	-17643	-1204	-16051	-5182	-13469	1079	-16258	-7193	-11731	-1647
1.207500	-31	37	81	-66	-114	-34	11	-18	-21	1	-77	-70	-97	-21	-19	-84	-104	32	-87	-33	-107	-23	-102	-68	-62	-4	-102	-19	-70	-72	-150	-77	-457	-5862	-8564	-28719	1292	-17969	-559	-17527	-1366	-15797	-5008	-13256	1251	-16082	-7112	-11648	2670
1.208333	-26	41	86	-61	-108	-30	10	-16	-17	5	-76	-67	-96	-16	-28	-58	-91	34	-87	-30	-104	-22	-99	-84	-65	-3	-102	-14	-73	-69	-149	-72	-697	-6016	-8639	-28847	-499	-17683	-463	-17413	-1815	-15552	-4848	-13049	374	-15925	-7031	-11572	3552
1.209167	-31	41	76	-65	-110	-32	12	-16	-19	5	-74	-67	-100	-15	-31	-61	-104	33	-90	-33	-103	-21	-100	-69	-65	-3	-92	-16	-72	-70	-147	-75	-917	-6131	-8717	-28838	-1805	-17419	-368	-17300	-2228	-15316	-4700	-12846	292	-15784	-6941	-11533	8200
1.210000	-21	42	89	-60	-110	-32	11	-16	-15	3	-73	-65	-95	-14	-30	-59	-100	36	-85	-32	-105	-22	-102	-63	-62	0	-103	-16	-72	-70	-148	-74	-817	-6209	-8778	-28704	-2371	-17181	-273	-17184	-2329	-15092	-4547	-12641	430	-15657	-6828	-11493	8716
1.210833	-23	42	87	-61	-108	-31	13	-17	-14	6	-72	-70	-80	-15	-28	-59	-98	36	-85	-34	-100	-21	-97	-68	-60	1	-101	-15	-70	-70	-149	-75	-616	-6251	-8820	-28437	-2464	-16959	-171	-17065	-2429	-14883	-4433	-12444	-130	-15537	-6728	-11471	8433
1.211667	-26	44	91	-59	-108	-32	12	-15	-16	5	-73	-66	-96	-16	-30	-58	-98	37	-85	-32	-101	-23	-98	-64	-63	0	-102	-14	-53	-73	-147	-74	-438	-6263	-8825	-28032	-5154	-16769	-60	-16941	-2430	-14695	-4307	-12255	174	-15434	-6596	-11457	10084
1.212500	-27	43	86	-61	-112	-33	12	-15	-19	5	-72	-68	-98	-16	-30	-49	-99	34	-91	-36	-109	-23	-99	-68	-64	-1	-103	-12	-72	-68	-153	-73	-568	-6253	-8796	-27509	-6175	-16605	60	-16820	-2247	-14529	-4177	-12071	728	-15339	-6449	-11448	12040
1.213333	-25	57	87	-59	-110	-35	11	-16	-19	3	-73	-66	-98	-17	-32	-51	-101	38	-85	-55	-107	-22	-97	-67	-63	0	-98	-14	-70	-72	-150	-74	-408	-6218	-8696	-26879	-4853	-16464	194	-16695	-2128	-14376	-4038	-11898	278	-15252	-6296	-11450	7326
1.214167	-29	45	88	-59	-134	-34	13	-14	-16	5	-72	-60	-95	-17	-31	-58	-100	35	-87	-34	-105	-23	-98	-68	-61	-1	-97	-10	-72	-68	-148	-74	-464	-6180	-8545	-26165	-3239	-16344	337	-16569	-1822	-14245	-3897	-11734	-410	-15164	-6090	-11457	9123
1.215000	-23	43	87	-60	-107	-35	13	-15	-16	4	-74	-67	-102	-19	-33	-61	-101	34	-87	-33	-105	-19	-97	-69	-63	0	-100	-15	-76	-67	-149	-75	-77	-6130	-8336	-25376	-2395	-16243	497	-16442	-1716	-14139	-3731	-11580	-742	-15080	-5880	-11475	11277
1.215833	-26	43	85	-61	-110	-35	10	-15	-19	5	-74	-65	-132	-17	-32	-59	-99	35	-87	-31	-103	-23	-101	-68	-62	0	-100	-12	-73	-70	-145	-73	252	-6078	-8056	-24533	-1938	-16164	672	-16311	-1666	-14039	-3570	-11434	-1071	-14994	-5639	-11492	11482
1.216667	-23	50	84	-56	-73	-33	17	-12	-16	8	-70	-62	-94	-16	-30	-59	-98	35	-85	-33	-105	-19	-97	-65	-63	0	-97	-12	-73	-69	-146	-74	180	-6050	-7720	-23663	-1741	-16084	863	-16180	-1710	-13959	-3392	-11292	-1586	-14908	-5382	-11522	15613
1.217500	-25	46	88	-59	-107	-35	17	10	-16	8	-73	-63	-94	-16	-31	-55	-99	33	-85	-34	-103	-23	-99	-69	-64	-4	-99	-12	-72	-70	-147	-75	39	-6028	-7333	-22774	-1473	-16019	1062	-16052	-1807	-13892	-3197	-11171	-1630	-14805	-5103	-11556	17770
1.218333	-28	42	86	-60	-111	-35	12	-16	-23	3	-73	-66	-99	-19	-33	-61	-104	33	-90	-43	-105	-23	-100	-68	-65	-3	-102	-15	-75	-74	-149	-77	-246	-6030	-6891	-21911	-169	-15957	1275	-15919	-1588	-13829	-2990	-11059	-1404	-14700	-4806	-11598	19344
1.219167	-27	44	86	-61	-113	-33	10	-17	-21	4	-73	-67	-97	-18	-30	-62	-101	33	-91	-36	-105	-23	-98	-73	-68	-1	-100	-16	-77	-69	-150	-76	-232	-6042	-6413	-21034	2539	-15909	1494	-15788	-1280	-13767	-2773	-10956	-2093	-14583	-4486	-11647	19094
1.220000	-28	41	87	-58	-108	-31	10	-13	-23	8	-72	-62	-95	-19	-31	-61	-100	32	-88	-13	-103	-22	-97	-68	-65	0	-99	-13	-75	-72	-148	-75	242	-6072	-5912	-20219	967	-15842	1726	-15655	-1860	-13687	-2545	-10866	-2273	-14452	-4144	-11708	19298
1.220833	-27	45	88	-63	-109	-33	15	-13	-17	5	-68	-62	-96	-14	-1	-59	-100	37	-82	-33	-104	-22	-98	-67	-63	-1	-102	-14	-69	-72	-145	-75	-595	-6126	-5401	-19459	386	-15780	1958	-15524	-1978	-13634	-2315	-10793	-1411	-14308	-3811	-11773	20455
1.221667	-27	24	88	-59	-108	-29	15	-13	-15	8	-69	-64	-93	-13	-29	-58	-98	34	-95	-41	-102	-19	-96	-69	-62	0	-101	-21	-73	-69	-146	-75	-342	-6177	-4902	-18770	1175	-15716	2192	-15396	-1871	-13564	-2076	-10729	-2058	-14154	-3469	-11851	14353
1.222500	-27	42	91	-58	-110	-30	15	10	-18	5	-70	-66	-98	-13	-28	-58	-102	35	-83	-32	-104	-18	-95	-68	-66	1	-98	-13	-75	-68	-146	-75	-149	-6232	-4418	-18148	1695	-15649	2419	-15268	-2084	-13483	-1856	-10683	-2060	-13990	-3124	-11938	12940
1.223333	-26	40	88	-59	-107	-32	11	-14	-19	9	-73	-64	-97	-14	-28	-61	-103	32	-85	-33	-107	-22	-81	-72	-77	0	-98	-13	-74	-72	-151	-76	-68	-6290	-3972	-17610	2328	-15589	2636	-15148	-2110	-13391	-1641	-10648	-1899	-13813	-2792	-12036	7766
1.224167	-25	43	87	-59	-110	-35	11	-18	-23	4	-77	-68	-97	-17	-30	-60	-99	34	-83	-31	-104	-21	-99	-70	-64	0	-100	-15	-76	-70	-147	-78	25	-6351	-3569	-17148	3205	-15517	2851	-15030	-1856	-13290	-1428	-10626	-2166	-13620	-2462	-12142	1551
1.225000	-28	39	88	-61	-113	-34	11	-15	-22	5	-75	-66	-94	-14	-30	-60	-102	33	-82	-35	-109	-22	-99	-78	-64	0	-102	-15	-75	-70	-150	-77	185	-6343	-3229	-16768	1377	-15445	3043	-14906	-1821	-13178	-1237	-10618	-2421	-13421	-2156	-12257	-3077
1.225833	-25	41	90	-58	-112	-18	12	-16	-22	5	-76	-66	-104	-31	-32	-60	-103	36	-84	-33	-110	-23	-99	-73	-68	0	-103	-19	-76	-75	-138	-79	61	-6323	-2952	-16462	120	-15363	3220	-14803	-1899	-13056	-1065	-10624	-1735	-13209	-1874	-12381	-3201
1.226667	-26	39	87	-61	-114	-35	9	-16	-19	3	-75	-67	-100	-16	-30	-59	-108	33	-85	-32	-103	-24	-102	-73	-68	-1	-101	-16	-76	-72	-149	-81	210	-6265	-2742	-16222	1270	-15278	3394	-14704	-2110	-12919	-913	-10628	-1781	-12990	-1613	-12511	-9455
1.227500	-27	42	89	-59	-110	-17	8	-15	-18	7	-74	-64	-97	-16	-28	-58	-97	36	-83	-30	-104	-23	-101	-72	-63	0	-99	-14	-79	-70	-148	-77	4	-6150	-2597	-16039	2513	-15178	3543	-14601	-2031	-12773	-782	-10674	-2092	-12764	-1379	-12646	-12574
1.228333	-23	43	90	-60	-108	-32	13	-13	-12	11	-72	-62	-93	-10	-26	-55	-100	40	-81	-30	-104	-11	-99	-69	-61	1	-97	-13	-69	-68	-145	-73	-38	-5995	-2524	-15918	2429	-15069	3674	-14516	-1922	-12625	-677	-10712	-1784	-12534	-1184	-12781	-12161
1.229167	-25	41	90	-58	-102	-29	12	-15	-15	6	-72	-64	-97	-13	-28	-57	-99	37	-84	-30	-104	-21	-99	-68	-65	0	-98	-12	-74	-84	-147	-77	-36	-5787	-2514	-15821	1845	-14947	3783	-14438	-1878	-12458	-595	-10766	-1420	-12305	-1025	-12923	-15462
1.230000	-24	45	91	-60	-110	-32	13	-14	-15	6	-70	-63	-95	-13	-19	-53	-97	45	-84	-30	-102	-18	-98	-67	-61	-3	-100	-12	-73	-65	-146	-70	10	-5530	-2559	-15751	857	-14804	3876	-14368	-1775	-12292	-542	-10828	-1457	-12074	-900	-13061	-15221
1.230833	-21	39	90	-63	-104	-30	38	-12	-18	5	-73	-61	-86	-13	-28	-58	-101	37	-82	-29	-103	-18	-98	-68	-63	0	-98	-12	-64	-69	-146	-76	-57	-5227	-2643	-15701	-478	-14593	3945	-14317	-1830	-12108	-504	-10899	-1266	-11842	-817	-13199	-15552
1.231667	-28	42	88	-61	-111	-33	11	-17	-21	5	-73	-63	-99	-14	-31	-56	-100	36	-85	-31	-104	-22	-101	-68	-83	-4	-99	-14	-76	-72	-147	-76	-249	-4889	-2759	-15657	-803	-14445	4006	-14272	-1664	-11926	-488	-10987	-618	-11616	-767	-13329	-15771
1.232500	-30	40	72	-64	-113	-35	8	-19	-18	3	-107	-66	-98	-14	-29	-60	-103	34	-88	-32	-107	-23	-102	-67	-64	-3	-100	-14	-72	-69	-141	-76	-284	-4522	-2890	-15602	1122	-14219	4047	-14237	-1222	-11726	-480	-11068	-408	-11392	-747	-13448	-16029
1.233333	-26	43	86	-60	-110	-34	11	-15	-18	4	-74	-63	-95	-14	-27	-55	-100	37	-83	-32	-104	-22	-98	-69	-56	-4	-100	-12	-73	-72	-145	-74	389	-4131	-3016	-15532	308	-13958	4083	-14216	-1561	-11514	-487	-11166	-826	-11167	-761	-13559	-15893
1.234167	-26	47	88	-60	-110	-32	15	-17	-13	7	-70	-64	-93	-12	-27	-57	-101	35	-85	-30	-103	-21	-97	-65	-63	1	-99	-14	-73	-67	-144	-74	-285	-3738	-3136	-15438	-841	-13656	4110	-14205	-1450	-11283	-493	-11260	267	-10948	-802	-13649	-11021
1.235000	-26	44	88	-62	-108	-34	17	-15	-15	6	-75	-63	-93	-13	-27	-57	-99	36	-84	-28	-105	-19	-97	-65	-62	-3	-99	-13	-72	-67	-146	-70	-431	-3359	-3228	-15311	-222	-13326	4128	-14205	-917	-11046	-503	-11361	106	-10731	-869	-13734	-13281
1.235833	-25	35	88	-59	-109	-32	17	-12	-14	6	-70	-63	-93	-11	-27	-55	-98	37	-82	-29	-104	-19	-96	-63	-64	0	-96	-10	-68	-67	-145	-70	-235	-2998	-3284	-15154	-138	-12953	4136	-14258	-693	-10792	-526	-11463	573	-10519	-954	-13796	-10696
1.236667	-25	44	90	-57	-104	-29	16	-13	-19	7	-70	-63	-94	-9	-25	-53	-96	40	-79	-28	-102	-17	-95	-66	-64	5	-96	-9	-73	-69	-143	-72	-359	-2668	-3295	-14962	495	-12539	4136	-14238	-389	-10516	-541	-11569	832	-10313	-1057	-13831	-8643
1.237500	-25	42	88	-61	-103	-33	16	-13	-18	10	-70	-61	-96	-28	-27	-55	-100	37	-81	-30	-103	-22	-97	-65	-61	0	-97	-17	-75	-69	-150	-72	-345	-2392	-3256	-14735	1803	-12103	4123	-14261	43	-10234	-553	-11676	846	-10106	-1166	-13876	-8855
1.238333	-27	44	86	-60	-109	-36	11	-14	-15	6	-74	-65	-99	-31	-27	-57	-100	36	-86	-33	-110	-22	-99	-68	-63	-5	-99	-13	-76	-72	-147	-73	143	-2164	-3165	-14473	1403	-11632	4107	-14294	450	-9928	-553	-11781	428	-9901	-1282	-13888	-7018
1.239167	-32	43	86	-62	-113	-36	12	-17	-18	5	-75	-64	-97	-15	-30	-61	-98	36	-83	-33	-107	-25	-102	-69	-61	4	-99	-13	-70	-70	-150	-74	57	-1994	-3009	-14186	191	-11145	4077	-14328	986	-9609	-565	-11882	869	-9692	-1392	-13876	-1498
1.240000	-25	43	87	-60	-110	-38	12	-17	-16	2	-75	-66	-103	-14	-33	-59	-101	33	-83	-36	-94	-23	-97	-69	-67	-4	-101	-17	-77	-72	-148	-78	211	-1895	-2812	-13871	1606	-10641	4038	-14368	1201	-9290	-566	-11981	936	-9484	-1506	-13854	-3667
1.240833	-30	49	85	-62	-117	-36	7	-18	-24	3	-77	-66	-97	-17	-31	-60	-104	36	-83	-33	-108	-24	-100	-72	-66	-1	-99	9	-73	-77	-148	-76	119	-1856	-2555	-13535	3774	-10129	3982	-14403	1413	-8934	-564	-12069	535	-9266	-1603	-13806	-5663
1.241667	-25	44	86	-60	-110	-33	11	-12	-18	5	-74	-63	-96	-18	-27	-60	-92	38	-82	-32	-108	-23	-98	-69	-65	2	-97	-14	-74	-70	-148	-76	101	-1883	-2263	-13186	4753	-9622	3912	-14437	1382	-8585	-569	-12150	69	-9042	-1692	-13760	-2937
1.242500	-26	37	88	-61	-114	-34	12	-15	-15	7	-73	-60	-95	-15	-27	-57	-98	35	-83	-32	-105	-19	-96	-68	-66	-1	-97	-13	-72	-70	-146	-75	180	-1951	-1941	-12822	4540	-9120	3819	-14471	990	-8233	-578	-12218	-10	-8811	-1769	-13685	-6521
1.243333	-27	41	85	-58	-108	-32	13	-14	-17	4	-73	-63	-96	-13	-27	-58	-102	33	-74	-32	-104	-21	-96	-69	-66	1	-98	-13	-70	-69	-145	-77	-84	-2108	-1591	-12457	2958	-8640	3705	-14499	630	-7875	-593	-12282	74	-8571	-1835	-13607	-6525
1.244167	-22	43	89	-57	-108	-32	12	-15	-19	3	-72	-63	-97	-16	-29	-56	-98	36	-83	-33	-103	-22	-90	-69	-64	-1	-100	-12	-74	-72	-148	-75	-1026	-2295	-1230	-12088	380	-8181	3569	-14526	159	-7526	-620	-12342	331	-8316	-1885	-13532	-5980
1.245000	-27	41	86	-60	-111	-34	12	-16	-18	5	-70	-65	-98	-17	-31	-56	-101	34	-85	-33	-108	-23	-98	-70	-64	0	-104	-15	-74	-70	-147	-76	-1573	-2513	-875	-11723	-1433	-7757	3409	-14546	-409	-7194	-665	-12385	711	-8052	-1924	-13447	-7176
1.245833	-25	44	85	-60	-109	-34	12	-15	-21	4	-76	-78	-99	-18	-31	-59	-99	33	-83	-33	-103	-22	-100	-72	-66	-4	-102	-16	-85	-74	-148	-75	-1425	-2755	-524	-11350	-995	-7365	3231	-14565	-686	-6842	-723	-12424	524	-7777	-1956	-13370	-5682
1.246667	-27	41	86	-62	-114	-38	11	-15	-21	2	-73	-64	-101	-18	-30	-60	-103	35	-84	-40	-107	-24	-102	-72	-64	0	-102	-17	-69	-72	-148	-76	-682	-3006	-197	-10979	-2097	-7007	3010	-14579	-1617	-6502	-803	-12461	-761	-7484	-1977	-13294	-4334
1.247500	-27	39	86	-57	-117	-34	12	-14	-16	5	-73	-66	-97	-19	-31	-56	-99	36	-90	-33	-107	-22	-99	-68	-67	0	-101	-9	-76	-70	-147	-75	-705	-3259	107	-10590	-4895	-6684	2778	-14589	-2769	-6201	-895	-12491	156	-7178	-1991	-13229	2157
1.248333	-25	43	85	-59	-111	-36	15	-12	-18	-1	-70	-63	-98	-17	-31	-58	-101	36	-92	-35	-109	-22	-100	-69	-66	1	-98	-13	-75	-68	-147	-76	-545	-3497	370	-10213	-5143	-6401	2522	-14600	-3105	-5899	-1012	-12522	-3	-6862	-2009	-13184	3093
1.249167	-31	38	86	-62	-112	-35	10	-17	-23	4	-73	-67	-102	-22	-33	-60	-102	35	-85	-34	-105	-17	-100	-73	-63	1	-98	-15	-75	-69	-136	-76	-111	-3714	596	-9842	-5846	-6146	2255	-14607	-3656	-5604	-1144	-12555	57	-6527	-2015	-13156	5496
1.250000	-25	41	88	-59	-107	-35	16	-14	-24	7	-72	-62	-100	-15	-29	-58	-97	36	-78	-30	-102	-21	-100	-72	-62	0	-98	-14	-70	-68	-147	-75	-48	-3899	775	-9451	-5746	-5923	1974	-14615	-3971	-5322	-1299	-12594	304	-6179	-2033	-13146	9209
1.250833	-24	45	89	-58	-108	-33	16	-13	-15	-11	-69	-63	-95	-15	-30	-60	-98	36	-84	-33	-102	-21	-98	-67	-61	2	-98	-16	-73	-68	-172	-81	24	-4045	919	-9053	-5288	-5718	1688	-14619	-3948	-5048	-1457	-12637	148	-5822	-2053	-13167	9213
1.251667	-23	40	86	-57	-113	-35	13	-15	-18	6	-85	-61	-96	-17	-30	-63	-100	37	-82	-31	-115	-22	-100	-70	-68	1	-99	-13	-74	-67	-145	-76	443	-4144	1021	-8642	-5994	-5528	1398	-14629	-3867	-4778	-1635	-12692	-482	-5452	-2076	-13216	8869
1.252500	-24	44	89	-57	-110	-30	16	-10	-16	5	-72	-62	-97	-16	-31	-58	-101	34	-85	-29	-105	-22	-98	-67	-65	0	-98	-12	-75	-66	-145	-76	328	-4197	1085	-8222	-7968	-5346	1117	-14637	-3278	-4501	-1793	-12757	66	-5071	-2099	-13283	12819
1.253333	-28	39	89	-59	-112	-32	15	-16	-21	11	-70	-62	-96	-15	-32	-58	-98	36	-86	-36	-103	-22	-100	-72	-65	-1	-97	-11	-72	-68	-144	-73	287	-4220	1118	-7789	-7031	-5158	852	-14646	-2539	-4228	-1961	-12831	-67	-4679	-2124	-13405	12373
1.254167	-27	40	89	-59	-109	-32	18	-13	-16	6	-69	-62	-95	-15	-29	-58	-98	34	-91	-27	-101	-22	-98	-69	-63	1	-97	-11	-68	-70	-145	-73	443	-4139	1124	-7349	-4451	-4962	593	-14654	-1701	-3938	-2128	-12917	-697	-4276	-2150	-13552	8150
1.255000	-24	42	91	-55	-103	-32	16	-12	-19	6	-69	-60	-93	-16	-32	-58	-96	37	-84	-32	-102	-18	-99	-67	-64	1	-100	-12	-70	-66	-146	-69	458	-4029	1112	-6908	-2520	-4780	364	-14665	-432	-3638	-2257	-13016	-1190	-3866	-2175	-13727	11009
1.255833	-24	41	89	-56	-111	-15	16	-13	-16	7	-72	-62	-96	-16	-29	-58	-98	37	-85	-32	-104	-22	-98	-68	-63	1	-97	-12	-73	-50	-146	-73	471	-3874	1088	-6472	-1276	-4509	166	-14672	748	-3317	-2380	-13128	-1266	-3449	-2191	-13933	9919
1.256667	-22	44	91	-58	-108	-32	18	-14	-19	6	-73	-67	-94	-14	-29	-55	-103	34	-88	-31	-118	-23	-100	-68	-65	-1	-102	-13	-75	-66	-146	-75	438	-3678	1059	-6034	1331	-4253	-1	-14681	2370	-2990	-2470	-13249	-1138	-3037	-2210	-14174	9355
1.257500	-29	39	87	-60	-114	-35	12	-18	-19	5	-73	-63	-96	-15	-31	-62	-101	36	-87	-33	-105	-27	-100	-68	-63	-1	-99	-13	-90	-69	-147	-72	618	-3432	1024	-5606	4642	-3945	-129	-14679	3932	-2641	-2531	-13378	-1409	-2618	-2194	-14431	10680
1.258333	-30	40	86	-58	-112	-33	-8	-17	-19	4	-75	-66	-103	-5	-33	-62	-102	32	-88	-36	-105	-26	-102	-74	-65	-3	-103	-17	-81	-75	-150	-77	793	-3146	992	-5195	6801	-3607	-219	-14670	4529	-2277	-2556	-13516	-1482	-2203	-2171	-14712	10011
1.259167	-26	38	86	-58	-114	-36	11	-18	-19	4	-74	-58	-97	-18	-35	-63	-104	33	-90	-41	-110	-24	-102	-72	-67	-4	-100	-14	-74	-70	-146	-77	665	-2840	969	-4798	8777	-3228	-267	-14648	4929	-1890	-2539	-13655	-1093	-1784	-2119	-15002	10137
1.260000	-28	49	89	-57	-111	-32	-14	-17	-16	5	-76	-99	-98	-17	-32	-60	-100	33	-86	-35	-107	-24	-101	-70	-64	-4	-101	-14	-75	-69	-147	-76	1018	-2501	943	-4425	8463	-2820	-268	-14605	4863	-1498	-2481	-13797	-1804	-1378	-2043	-15303	9025
1.260833	-27	26	87	-56	-110	-35	12	-16	-19	5	-74	-65	-97	-15	-30	-60	-99	30	-85	-33	-101	-23	-101	-70	-62	-4	-98	-13	-74	-88	-144	-74	883	-2142	936	-4081	4284	-2380	-231	-14552	4502	-1086	-2413	-13942	-1010	-987	-1941	-15585	11794
1.261667	-26	42	89	-58	-110	-40	17	-16	-15	3	-73	-64	-98	-14	-30	-22	-100	34	-82	-32	-104	-23	-99	-69	-64	-4	-99	-12	-72	-68	-145	-79	398	-1769	925	-3761	3716	-1905	-154	-14469	5307	-677	-2241	-14075	-786	-609	-1808	-15897	10892
1.262500	-19	37	92	-55	-105	-30	13	-16	-16	7	-70	-63	-95	-14	-29	-57	-99	36	-78	-30	-84	-24	-99	-70	-65	0	-97	-12	-62	-68	-145	-73	515	-1372	917	-3471	3462	-1411	-43	-14368	6190	-269	-2058	-14207	-1293	-249	-1640	-16182	8642
1.263333	-25	40	89	-55	-102	-31	13	-18	-21	6	-70	-62	-94	-14	-28	-63	-100	33	-82	-30	-102	-19	-99	-70	-63	0	-97	-11	-74	-67	-147	-74	467	-974	907	-3201	4376	-903	96	-14238	7364	133	-1842	-14329	-1516	86	-1439	-16456	9686
1.264167	-26	41	91	-57	-110	-33	13	-16	-19	7	-72	-63	-98	-14	-30	-56	-102	36	-83	-30	-105	-22	-103	-70	-66	-1	-98	-13	-75	-68	-146	-73	403	-574	893	-2969	5723	-388	262	-14090	8429	517	-1595	-14443	-1406	399	-1205	-16708	7445
1.265000	-29	40	86	-59	-114	-36	-9	-39	-22	3	-76	-68	-101	-19	-30	-60	-107	30	-87	-33	-110	-24	-101	-72	-67	-3	-93	-15	-79	-73	-149	-76	470	-171	871	-2748	6566	116	449	-13898	9187	887	-1314	-14540	-2036	679	-940	-16941	5534
1.265833	-30	38	86	-59	-115	-36	6	-19	-25	1	-80	-69	-102	-17	-32	-70	-104	34	-86	-32	-107	-23	-102	-72	-69	-5	-104	-27	-78	-70	-147	-75	355	230	845	-2541	4632	608	649	-13681	9543	1231	-1011	-14621	-1514	932	-645	-17139	7204
1.266667	-29	35	85	-61	-114	-34	9	-18	-25	3	-74	-70	-101	-17	-30	-63	-107	33	-96	-35	-108	-24	-102	-72	-66	-3	-100	-15	-76	-72	-148	-77	167	626	810	-2349	4265	1078	860	-13429	9672	1544	-690	-14676	-937	1149	-324	-17313	8009
1.267500	-27	41	88	-59	-119	-34	11	-13	-18	3	-72	-68	-97	-17	-28	-57	-95	35	-83	-31	-105	-22	-101	-70	-61	1	-99	-16	-76	-69	-146	-74	166	1020	768	-2158	5609	1518	1072	-13145	9684	1816	-358	-14716	-1288	1334	20	-17451	2973
1.268333	-24	42	88	-60	-57	-30	16	-12	-16	50	-68	-63	-91	-16	-26	-56	-98	35	-82	-31	-102	-24	-99	-66	-63	2	-93	-10	-70	-59	-145	-74	43	1402	714	-1977	6659	1915	1282	-12831	9811	2055	-19	-14730	-1465	1481	384	-17557	5210
1.269167	-26	44	90	-57	-107	-32	16	-14	-17	7	-69	-65	-100	-16	-28	-56	-99	35	-82	-31	-107	-27	-100	-69	-65	2	-95	-13	-74	-69	-147	-73	182	1772	657	-1775	5093	2258	1482	-12492	9301	2244	313	-14723	-1619	1588	758	-17634	5055
1.270000	-25	43	89	-57	-112	-34	8	-13	-17	6	-62	-64	-97	-17	-27	-53	-99	35	-82	-32	-108	-22	-99	-67	-65	3	-99	-12	-72	-67	-146	-76	138	2128	595	-1582	862	2544	1666	-12124	8515	2385	638	-14693	-1723	1659	1139	-17677	3435
1.270833	-25	42	89	-57	-108	-30	15	-13	-15	6	-69	-64	-94	-17	-27	-57	-83	20	-83	-28	-101	-23	-99	-68	-63	3	-96	-9	-76	-69	-147	-73	259	2465	541	-1379	-3521	2765	1839	-11727	7881	2479	948	-14641	-1704	1680	1521	-17692	4873
1.271667	-25	43	91	-69	-91	-34	12	-14	-18	7	-70	-64	-100	-15	-25	-55	-102	36	-84	-30	-105	-22	-100	-68	-64	1	-97	-17	-73	-65	-145	-75	411	2785	487	-1178	-6928	2923	1992	-11310	7203	2522	1228	-14560	-1602	1661	1899	-17670	3351
1.272500	-24	44	89	-59	-111	-35	13	-15	-18	3	-72	-64	-98	-18	-29	-60	-102	32	-85	-32	-108	-23	-100	-53	-67	0	-98	-12	-74	-69	-147	-79	-87	3082	454	-970	-7760	3006	2128	-10867	6640	2519	1496	-14456	-1188	1599	2255	-17617	1781
1.273333	-27	47	89	-57	-112	-34	10	-17	-17	10	-79	-65	-97	-18	-28	-61	-99	34	-86	-34	-107	-25	-102	-72	-68	-6	-100	-15	-88	-70	-148	-77	-124	3358	438	-740	-6576	3022	2241	-10408	5937	2455	1688	-14333	-2036	1486	2595	-17530	-507
1.274167	-29	39	86	-61	-111	-35	11	-16	-21	1	-53	-67	-99	-19	-30	-58	-103	35	-86	-30	-103	-17	-98	-70	-66	0	-99	-13	-72	-69	-147	-80	194	3612	452	-567	-8554	2975	2334	-9926	4387	2361	1855	-14181	-1996	1331	2913	-17409	93
1.275000	-25	41	89	-60	-109	-33	13	-16	-14	2	-74	-65	-94	-16	-28	-58	-100	36	-86	-29	-104	-19	-97	-72	-64	-3	-100	-11	-72	-68	-137	-75	-305	3841	499	-388	-8281	2857	2411	-9433	3439	2213	1975	-14006	-1316	1126	3197	-17252	-169
1.275833	-27	42	89	-58	-110	-33	15	-13	-16	5	-72	-62	-98	-12	-27	-57	-101	35	-85	-29	-107	-21	-98	-67	-65	1	-98	-13	-73	-67	-146	-76	1	4043	578	-233	-7836	2681	2466	-8925	2582	2018	2043	-13809	-1419	879	3439	-17063	-4834
1.276667	-23	46	88	-56	-99	-31	17	-12	-15	5	-68	-60	-93	-12	-26	-58	-98	38	-85	-30	-102	-17	-98	-66	-62	0	-99	-13	-72	-67	-143	-73	-272	4252	705	-111	-6736	2441	2508	-8402	1860	1778	2049	-13613	-971	583	3633	-16839	-4037
1.277500	-25	42	72	-59	-108	-31	15	-14	-16	4	-72	-62	-97	-16	-29	-57	-99	35	-85	-34	-102	-21	-100	-67	-62	-7	-98	-12	-73	-70	-150	-76	-559	4365	865	-34	-4757	2146	2515	-7877	1261	1496	1997	-13369	-360	234	3770	-16580	-6460
1.278333	-29	40	89	-61	-109	-34	13	-16	-23	2	-73	-66	-97	-16	-30	-60	-104	36	-87	-34	-105	-23	-101	-72	-55	-4	-102	-11	-77	-72	-149	-78	-345	4483	1071	-7	-2101	1797	2514	-7345	681	1174	1883	-13135	-527	-153	3851	-16284	-8981
1.279167	-29	36	86	-61	-111	-33	13	-18	-18	5	-70	-65	-93	-16	-29	-61	-102	36	-87	-34	-109	-24	-102	-70	-65	-1	-99	-12	-74	-72	-149	-73	-323	4586	1311	-31	-2347	1406	2493	-6798	-14	817	1717	-12879	-357	-586	3870	-15948	-8441
1.280000	-61	38	87	-60	-111	-33	16	-13	-21	34	-70	-66	-100	-16	-28	-58	-102	34	-85	-35	-105	-21	-100	-69	-63	3	-100	-14	-75	-69	-148	-75	-619	4659	1595	-116	-2152	981	2448	-6257	-574	421	1486	-12615	470	-1064	3817	-15581	-6252
1.280833	-25	39	87	-58	-112	-33	15	-12	-18	5	-74	-64	-96	-15	-31	-58	-103	35	-84	-34	-108	-25	-103	-67	-64	0	-99	-14	-72	-70	-148	-77	-573	4711	1902	-269	12	511	2379	-5707	-1280	-10	1200	-12347	781	-1574	3701	-15177	-11260
1.281667	-22	40	86	-62	-110	-34	11	-14	-18	-6	-73	-66	-99	-21	-32	-58	-102	35	-88	-33	-107	-23	-101	-69	-65	-1	-100	-15	-76	-73	-125	-77	-774	4742	2237	-489	2547	9	2295	-5162	-1957	-470	865	-12072	654	-2113	3503	-14744	-10265
1.282500	-27	40	84	-61	-112	-38	9	-17	-22	5	-74	-64	-101	-18	-28	-60	-101	33	-86	-32	-104	-24	-102	-66	-66	20	-96	-13	-73	-69	-146	-75	-660	4758	2586	-770	3569	-504	2178	-4616	-2806	-955	484	-11794	637	-2675	3242	-14282	-9265
1.283333	-26	39	87	-60	-109	-32	16	-13	-16	7	-70	-64	-98	-16	-31	-61	-99	35	-86	-32	-103	-22	-102	-76	-65	0	-96	-13	-74	-72	-152	-76	-746	4761	2948	-1111	4048	-1039	2038	-4070	-3707	-1459	66	-11514	1834	-3256	2911	-13794	-11200
1.284167	-24	39	88	-59	-110	-35	15	-13	-17	6	-62	-64	-98	-17	-26	-58	-100	35	-87	-38	-107	-22	-102	-69	-64	-3	-97	-14	-74	-68	-147	-74	-786	4745	3303	-1510	4267	-1577	1865	-3535	-4766	-1982	-388	-11231	3724	-3848	2506	-13286	-8504
1.285000	-27	40	85	-59	-99	-31	13	-14	-19	6	-73	-64	-99	-16	-31	-60	-103	30	-85	-32	-104	-23	-100	-69	-67	-3	-99	-13	-75	-88	-149	-75	-816	4723	3654	-1950	4071	-2125	1666	-3012	-5836	-2513	-862	-10945	3641	-4442	2049	-12764	-7739
1.285833	-27	39	88	-58	-112	-33	9	-14	-22	6	-75	-65	-95	-17	-33	-58	-102	33	-86	-33	-104	-25	-104	-69	-65	-6	-100	-14	-79	-68	-148	-77	-1057	4691	3990	-2425	4811	-2663	1436	-2488	-6474	-3052	-1353	-10633	2708	-5029	1540	-12240	-7618
1.286667	-28	36	86	-62	-117	-32	9	-15	-21	5	-75	-70	-99	-18	-27	-60	-103	35	-91	-35	-107	-22	-101	-73	-62	-1	-100	-17	-74	-70	-150	-70	-900	4648	4302	-2926	6948	-3198	1174	-1974	-6941	-3595	-1853	-10342	2159	-5597	986	-11716	-7795
1.287500	-25	38	87	-59	-108	-34	12	-15	-19	6	-74	-65	-95	-17	-29	-57	-100	35	-85	-33	-104	-24	-102	-69	-70	-3	-96	-13	-77	-69	-146	-75	-187	4599	4594	-3438	4935	-3703	881	-1473	-8190	-4088	-2347	-10020	1843	-6136	407	-11194	-6086
1.288333	-22	39	87	-56	-109	-33	16	-13	-14	9	-69	-62	-97	-15	-27	-52	-95	37	-84	-33	-104	-21	-99	-60	-64	1	-97	-11	-74	-73	-145	-72	-651	4538	4849	-3954	3411	-4185	570	-987	-8967	-4574	-2828	-9688	2316	-6641	-198	-10689	-2239
1.289167	-25	38	88	-61	-110	-31	13	-40	-21	9	-73	-66	-96	-16	-31	-67	-98	38	-88	-33	-103	-21	-101	-69	-64	-1	-100	-15	-75	-73	-149	-75	-354	4454	5065	-4458	2715	-4638	234	-517	-9557	-5037	-3289	-9333	1814	-7110	-818	-10214	-5078
1.290000	-26	39	88	-62	-107	-39	13	-12	-16	7	-73	-68	-96	-17	-29	-57	-101	36	-87	-34	-109	-24	-102	-72	-59	0	-91	-13	-76	-73	-150	-73	-199	4379	5242	-4898	2240	-5061	-127	-68	-9839	-5454	-3728	-8950	1338	-7530	-1417	-9765	-2145
1.290833	-27	38	86	-62	-113	-39	13	-17	-21	5	-75	-67	-99	-18	-35	-61	-101	28	-85	-32	-104	-22	-99	-72	-61	0	-97	-14	-73	-69	-149	-75	6	4286	5377	-5385	2437	-5424	-492	369	-9767	-5828	-4126	-8531	1175	-7886	-2004	-9358	-1171
1.291667	-26	36	87	-60	-113	-38	10	-14	-22	5	-74	-58	-100	-13	-31	-58	-104	35	-84	-33	-108	-23	-104	-72	-67	15	-98	-15	-74	-72	-139	-75	205	4172	5470	-5788	3620	-5766	-870	784	-9555	-6153	-4483	-8078	967	-8189	-2551	-8972	-1682
1.292500	-26	37	88	-60	-109	-34	13	-14	-23	4	-72	-63	-98	-11	-32	-60	-104	19	-86	-32	-107	-21	-100	-74	-65	-1	-99	-15	-73	-72	-151	-76	422	4046	5519	-6153	2135	-6055	-1239	1194	-9294	-6424	-4787	-7586	604	-8431	-3055	-8629	-110
1.293333	-24	39	89	-70	-110	-34	12	-15	-12	6	-70	-64	-95	-16	-31	-57	-102	36	-85	-33	-107	-19	-98	-78	-64	-1	-99	-14	-70	-70	-151	-75	294	3901	5528	-6457	372	-6305	-1600	1567	-8953	-6640	-5037	-7036	809	-8612	-3502	-8327	4804
1.294167	-25	39	88	-58	-105	-33	12	-13	-16	5	-73	-63	-94	-15	-29	-62	-101	35	-86	-30	-102	-22	-98	-70	-63	0	-99	-14	-72	-70	-146	-77	423	3738	5495	-6701	1290	-6518	-1946	1922	-8437	-6790	-5226	-6440	566	-8738	-3884	-8065	1692
1.295000	-24	35	92	-87	-108	-34	13	-15	-16	5	-73	-62	-93	-14	-27	-56	-99	37	-83	-31	-103	-21	-99	-69	-66	0	-100	-12	-73	-69	-147	-91	301	3564	5424	-6889	3430	-6695	-2265	2256	-7503	-6887	-5351	-5791	89	-8802	-4192	-7841	2291
1.295833	-25	41	88	-59	-108	-33	12	-13	-17	5	-72	-65	-81	-12	-28	-56	-98	35	-84	-33	-100	-19	-98	-72	-60	1	-100	-13	-72	-68	-143	-73	359	3367	5311	-7021	4665	-6839	-2528	2570	-6797	-6935	-5408	-5081	121	-8817	-4419	-7648	4967
1.296667	-22	41	89	-56	-105	-36	15	-14	-16	3	-70	-64	-92	-11	-17	-55	-100	39	-82	-30	-98	-21	-97	-67	-63	2	-99	-11	-73	-68	-155	-75	313	3162	5173	-7092	4598	-6956	-2808	2857	-6308	-6925	-5403	-4324	240	-8791	-4569	-7492	2927
1.297500	-24	41	89	-60	-108	-34	10	-13	-17	5	-70	-63	-94	-16	-28	-56	-100	36	-85	-33	-104	-18	-99	-68	-63	0	-100	-14	-74	-73	-145	-76	253	2934	4998	-7121	3927	-7063	-3026	3112	-5817	-6877	-5330	-3522	-34	-8726	-4635	-7365	4511
1.298333	-26	39	86	-66	-112	-38	9	-17	-22	2	-76	-70	-100	-22	-31	-62	-105	29	-91	-36	-112	-25	-113	-70	-67	-5	-104	-16	-77	-77	-151	-78	248	2694	4796	-7094	3293	-7148	-3192	3343	-5190	-6796	-5192	-2686	15	-8634	-4624	-7260	3793
1.299167	-31	37	81	-65	-116	-41	7	-10	-22	0	-76	-68	-95	-19	-32	-65	-100	28	-88	-41	-109	-28	-101	-74	-64	-1	-102	-15	-74	-74	-149	-78	88	2451	4579	-7017	3356	-7225	-3315	3549	-4299	-6678	-4984	-1779	666	-8509	-4535	-7159	1384
1.300000	-28	38	91	-61	-109	-35	8	-16	-18	2	-75	-67	-100	-21	-33	-60	-103	30	-85	-34	-107	-25	-99	-69	-61	0	-102	-14	-81	-75	-148	-77	11	2202	4344	-6904	5496	-7291	-3379	3729	-3363	-6540	-4715	-838	725	-8374	-4383	-7077	339
1.300833	-26	38	88	-59	-112	-38	9	-16	-22	4	-74	-63	-95	-17	-30	-60	-99	32	-86	-32	-107	-26	-102	-73	-64	0	-102	-15	-75	-72	-148	-79	752	1951	4098	-6759	4812	-7361	-3401	3874	-3299	-6389	-4392	115	-129	-8237	-4167	-6992	549
1.301667	-25	41	87	-36	-108	-33	7	-14	37	6	-74	-68	-97	-18	-29	-62	-101	35	-83	-34	-103	-26	-99	-69	-64	-7	-100	-12	-76	-76	-150	-66	225	1700	3847	-6584	3330	-7435	-3365	3994	-2973	-6232	-4018	1090	682	-8095	-3907	-6911	4324
1.302500	-25	42	87	-60	-109	-36	10	-15	-17	6	-73	-65	-93	-17	-28	-57	-98	33	-83	-32	-104	-24	-100	-69	-63	0	-99	-14	-70	-72	-145	-76	80	1455	3588	-6384	2940	-7505	-3296	4077	-2287	-6080	-3600	2063	125	-7956	-3610	-6811	1233
1.303333	-25	42	89	-59	-105	-35	32	-15	-14	7	-70	-65	-95	-16	-29	-59	-102	34	-82	-32	-102	-23	-100	-68	-50	1	-98	-14	-74	-68	-145	-76	57	1209	3334	-6168	1152	-7584	-3177	4131	-1889	-5919	-3143	3034	-445	-7834	-3299	-6702	3158
1.304167	-29	43	87	-58	-110	-31	12	-13	-22	4	-68	-64	-96	-15	-29	-57	-102	34	-90	-32	-105	-24	-101	-67	-65	-3	-102	-12	-73	-70	-146	-76	-200	979	3090	-5947	-1085	-7668	-3027	4154	-1576	-5776	-2665	3976	-761	-7723	-2950	-6569	4513
1.305000	-27	39	85	-61	-107	-32	10	-15	-21	4	-76	-64	-99	-16	-30	-59	-104	13	-86	-32	-108	-24	-100	-68	-65	-1	-102	-8	-105	-70	-145	-76	-334	762	2851	-5719	-3157	-7750	-2850	4143	-1674	-5644	-2166	4894	-1002	-7625	-2610	-6408	3314
1.305833	-30	37	85	-62	-110	-34	11	-19	-31	0	-75	-66	-99	-17	-30	-62	-104	39	-84	-30	-109	-26	-102	-73	-66	-4	-103	-17	-75	-72	-149	-78	-10	555	2638	-5491	-6988	-7834	-2651	4103	-2023	-5522	-1634	5768	-1272	-7548	-2275	-6216	2823
1.306667	-30	35	82	-65	-114	-35	7	-21	-23	2	-78	-75	-99	-22	-34	-63	-104	28	-91	-40	-112	-30	-105	-73	-68	-5	-103	-17	-80	-75	-150	-83	-198	357	2438	-5274	-11395	-7914	-2435	4035	-2083	-5418	-1164	6577	-552	-7473	-1956	-5987	5955
1.307500	-29	36	82	-66	-111	-36	6	-21	-23	2	-78	-68	-101	-19	-33	-61	-101	30	-85	-31	-102	-24	-102	-66	-65	-4	-99	-15	-76	-72	-149	-76	-141	184	2273	-5039	-12781	-7976	-2209	3947	-1847	-5310	-677	7329	-770	-7408	-1650	-5711	1430
1.308333	-26	53	90	-60	-110	-33	-13	-14	-15	6	-73	-66	-95	-14	-31	-58	-99	36	-87	-68	-108	-25	-103	-67	-70	1	-99	-13	-70	-78	-146	-76	-181	19	2130	-4856	-12821	-8033	-1985	3833	-738	-5211	-220	7998	-2266	-7350	-1370	-5387	-2464
1.309167	-26	40	87	-57	-111	-26	11	-14	-15	6	-72	-64	-102	-16	-31	-59	-95	35	-82	-32	-107	-22	-101	-68	-62	0	-97	-15	-76	-73	-150	-74	-109	-134	2016	-4678	-12977	-8068	-1766	3702	708	-5115	196	8584	-4139	-7291	-1113	-5019	174
1.310000	-23	42	89	-61	-111	-32	4	-15	-19	7	-73	-63	-95	-13	-29	-57	-97	35	-85	-30	-103	-22	-101	-68	-66	-5	-98	-12	-69	-63	-148	-75	-269	-277	1933	-4519	-13613	-8084	-1563	3556	1763	-5022	571	9084	-4287	-7224	-886	-4596	-2044
1.310833	-22	41	89	-59	-108	-33	15	-14	-16	6	-55	-63	-96	-15	-31	-61	-100	33	-78	-31	-103	-7	-100	-69	-63	-1	-98	-14	-72	-72	-149	-75	-441	-407	1872	-4388	-14716	-8085	-1347	3402	2742	-4918	891	9486	-3668	-7146	-679	-4122	-1194
1.311667	-27	41	88	-58	-111	-33	24	-18	-18	3	-74	-64	-97	-14	-29	-59	-103	36	-85	-34	-104	-21	-100	-70	-59	3	-100	-12	-73	-72	-149	-72	-340	-527	1843	-4284	-15970	-8050	-1207	3239	3660	-4810	1148	9788	-3281	-7050	-495	-3598	142
1.312500	-25	42	87	-58	-110	-32	12	-13	-17	8	-75	-63	-98	-13	-29	-59	-103	30	-86	-30	-105	-18	-98	-70	-66	-3	-98	-13	-74	-68	-147	-73	-490	-636	1846	-4208	-16496	-7992	-1068	3077	4219	-4681	1345	9997	-2635	-6931	-323	-3025	-67
1.313333	-30	41	88	-58	-110	-32	39	-13	-18	5	-75	-63	-95	-14	-28	-60	-98	37	-85	-31	-104	-6	-100	-72	-62	-3	-98	-13	-72	-76	-150	-72	-589	-731	1871	-4162	-15035	-7916	-951	2922	4810	-4544	1468	10103	-2225	-6783	-159	-2388	178
1.314167	-28	39	85	-58	-109	-35	12	-14	-18	7	-76	-65	-96	-16	-28	-60	-102	32	-88	-33	-105	-22	-99	-67	-65	-1	-96	-13	-75	-69	-148	-73	40	-825	1916	-4147	-15062	-7813	-865	2775	4989	-4391	1527	10119	-2811	-6604	2	-1705	-789
1.315000	-19	39	88	-59	-109	-32	11	-15	-18	5	-77	-66	-96	-15	-29	-59	-100	35	-86	-39	-103	-22	-98	-81	-64	0	-98	-15	-75	-70	-150	-69	-47	-891	1981	-4156	-16736	-7690	-805	2641	5192	-4224	1520	10053	-1487	-6395	170	-977	3533
1.315833	-27	39	85	-60	-111	-38	10	-19	-19	5	-78	-67	-95	-16	-24	-59	-100	34	-83	-32	-103	-22	-99	-66	-60	0	-96	-12	-69	-69	-146	-73	-224	-947	2056	-4194	-15499	-7558	-769	2528	6337	-4035	1447	9912	-1168	-6144	368	-205	218
1.316667	-22	41	96	-57	-105	-32	13	-13	-14	8	-72	-65	-97	-12	-28	-57	-99	36	-83	-30	-109	-19	-98	-67	-63	1	-85	-12	-75	-68	-147	-77	-99	-982	2135	-4260	-14676	-7391	-739	2432	7466	-3838	1328	9697	-754	-5865	553	594	-998
1.317500	-24	43	87	-58	-109	-35	11	-13	-16	7	-73	-63	-96	-13	-43	-56	-100	37	-85	-33	-108	-24	-100	-65	-63	0	-96	-16	-75	-69	-149	-74	-66	-995	2212	-4348	-12638	-7223	-767	2353	8912	-3621	1166	9420	-282	-5551	775	1421	574
1.318333	-26	42	87	-58	-108	-38	8	-14	-19	5	-74	-66	-100	-21	-32	-58	-101	35	-87	-34	-107	-25	-100	-69	-65	1	-99	-16	-64	-75	-153	-76	-194	-981	2282	-4457	-9342	-7038	-790	2296	10425	-3401	970	9101	176	-5206	1027	2279	264
1.319167	-26	40	89	-59	-110	-35	10	-17	-17	4	-70	-64	-96	-18	-28	-78	-100	35	-85	-34	-107	-25	-100	-70	-64	0	-99	-14	-75	-70	-150	-76	-74	-927	2343	-4576	-6924	-6837	-826	2260	11536	-3162	757	8738	-112	-4824	1320	3155	-194
1.320000	-24	41	86	-58	-97	-34	10	-14	-16	6	-72	-65	-97	-17	-27	-57	-102	35	-85	-31	-105	-24	-108	-66	-63	0	-98	-15	-74	-68	-150	-63	-153	-833	2372	-4711	-6511	-6625	-863	2241	12554	-2915	535	8349	776	-4411	1643	3995	-1096
1.320833	-24	42	88	-56	-108	-33	13	-15	-18	5	-58	-63	-97	-15	-24	-56	-101	33	-83	-22	-105	-23	-100	-69	-66	-3	-98	-12	-73	-68	-148	-74	-114	-690	2379	-4853	-3702	-6405	-907	2232	13529	-2660	318	7939	1396	-3974	2003	4906	-1669
1.321667	10	43	87	-56	-111	-32	11	-14	-21	8	-69	-64	-97	-16	-27	-58	-102	35	-82	-31	-105	-21	-97	-66	-62	0	-98	-12	-74	-68	-137	-75	-132	-498	2348	-5000	342	-6166	-944	2233	14226	-2392	136	7528	1476	-3517	2393	5769	-3089
1.322500	-23	40	88	-59	-107	-33	12	-16	-22	-5	-73	-65	-97	-17	-26	-57	-97	35	-73	-32	-105	-23	-98	-67	-65	-3	-100	-14	-74	-70	-147	-73	-116	-248	2276	-5154	3244	-5915	-979	2240	14692	-2125	-16	7113	1704	-3041	2810	6615	-2228
1.323333	-26	38	85	-59	-94	-32	10	-18	-21	3	-73	-65	-97	-17	-28	-63	-103	33	-87	-32	-105	-24	-103	-70	-65	-9	-98	-13	-75	-70	-153	-73	-59	57	2157	-5311	4724	-5653	-1009	2242	14678	-1844	-128	6707	1981	-2561	3245	7432	-3090
1.324167	-27	37	84	-62	-111	-38	4	-18	-23	2	-91	-66	-100	-21	-30	-59	-99	9	-87	-33	-108	-25	-102	-68	-64	-7	-102	-16	-75	-67	-149	-76	-122	422	1997	-5473	5487	-5358	-1018	2239	14271	-1560	-189	6315	1794	-2059	3692	8214	-3898
1.325000	-26	7	81	-62	-110	-34	10	-14	-18	5	-75	-64	-98	-18	-30	-61	-103	36	-87	-34	-107	-26	-108	-70	-68	-5	-101	-14	-76	-73	-149	-76	-68	836	1787	-5644	5326	-5046	-1022	2226	13528	-1265	-189	5943	1500	-1556	4131	8950	-4090
1.325833	-28	40	82	-59	-112	-33	9	-15	-26	2	-74	-67	-92	-19	-30	-59	-99	32	-85	-19	-110	-27	-102	-70	-64	-7	-103	-16	-75	-74	-147	-75	-59	1299	1532	-5829	4748	-4699	-1010	2195	12663	-962	-131	5589	1473	-1058	4552	9632	-4510
1.326667	-29	36	86	-62	-114	-35	9	-15	-17	3	-63	-69	-96	-21	-31	-62	-100	32	-90	-39	-105	-27	-104	-70	-66	21	-103	-16	-74	-70	-149	-75	-303	1798	1231	-6033	5476	-4324	-987	2149	12059	-653	-21	5277	1558	-562	4950	10254	-4960
1.327500	-27	38	85	-60	-112	-36	11	-14	-17	-17	-74	-67	-98	-21	-31	-58	-101	33	-86	-30	-105	-22	-101	-66	-64	-4	-99	-16	-75	-70	-148	-73	207	2331	894	-6261	5451	-3917	-948	2077	10975	-331	150	4991	470	-85	5296	10810	-6652
1.328333	-25	44	85	-57	-111	-35	11	-12	-17	6	-69	-62	-98	-17	-27	-60	-99	36	-83	-15	-107	-24	-102	-65	-62	-5	-99	-9	-69	-70	-146	-73	577	2885	520	-6528	1676	-3476	-905	1978	9195	-6	361	4729	1318	379	5585	11291	-3535
1.329167	-24	44	86	-61	-110	-33	20	-12	-16	6	-69	-64	-95	-18	-30	-34	-98	37	-84	-33	-104	-21	-99	-66	-62	-3	-101	-13	-69	-69	-148	-74	132	3444	110	-6827	1186	-2993	-860	1855	8432	321	609	4498	1834	820	5802	11700	-3312
1.330000	-22	42	89	-57	-109	-30	12	-13	-17	7	-69	-62	-93	-15	-30	-58	-99	38	-80	-30	-102	-21	-99	-69	-63	-3	-95	-12	-72	-68	-145	-74	228	4000	-310	-7169	1071	-2502	-806	1699	7451	659	884	4291	1427	1229	5936	12024	-3805
1.330833	-23	42	87	-58	-107	-32	13	-12	-14	5	-72	-65	-93	-17	-10	-61	-101	34	-84	-33	-100	-23	-100	-68	-62	-3	-101	-16	-70	-72	-145	-73	286	4531	-746	-7567	1817	-1978	-755	1490	6751	997	1163	4099	1385	1603	5982	12267	-375
1.331667	0	42	86	-59	-109	-45	9	-16	-17	2	-73	-64	-98	-22	-33	-60	-98	32	-86	-34	-108	-28	-105	-76	-65	-7	-101	-11	-76	-74	-147	-74	154	5036	-1172	-7975	3220	-1437	-718	1302	6381	1329	1432	3935	1546	1940	5934	12413	-230
1.332500	-27	41	84	-63	-110	-40	9	-18	-22	2	-73	-65	-101	-7	-32	-63	-103	30	-90	-35	-102	-24	-103	-69	-63	-4	-102	-19	-75	-73	-146	-74	315	5495	-1585	-8433	4956	-886	-688	1067	5998	1660	1687	3792	728	2238	5799	12497	-550
1.333333	-29	35	84	-61	-111	-30	13	-18	-21	1	-75	-65	-96	-16	-32	-59	-102	35	-88	-31	-105	-23	-96	-69	-66	-7	-101	-14	-73	-56	-145	-72	258	5902	-1967	-8912	4324	-340	-675	798	5402	1974	1904	3647	1021	2485	5570	12482	2874
1.334167	-28	39	84	-59	-110	-33	10	-15	-14	4	-72	-63	-96	-17	-38	-61	-102	33	-88	-33	-104	-23	-101	-70	-62	-5	-101	-16	-73	-95	-148	-74	120	6250	-2309	-9411	5648	190	-677	511	5217	2274	2071	3517	1307	2686	5266	12389	4794
1.335000	-25	41	88	-59	-105	-35	12	-13	-17	3	-72	-63	-93	-16	-30	-60	-107	36	-83	-33	-101	-23	-99	-70	-67	-6	-100	-23	-69	-70	-145	-72	161	6529	-2598	-9907	8604	696	-705	202	4885	2557	2176	3389	457	2837	4887	12212	1738
1.335833	-23	42	88	-61	-107	-35	16	-13	-15	5	-73	-63	-94	-17	-29	-55	-96	7	-86	-34	-104	-23	-99	-66	-63	0	-97	-13	-68	-70	-144	-73	69	6736	-2823	-10392	10753	1163	-752	-128	4439	2814	2215	3258	-238	2948	4455	11962	5320
1.336667	-27	42	90	-56	-109	-59	13	-16	-17	4	-72	-63	-94	-14	-28	-59	-96	36	-83	-30	-102	-19	-102	-66	-57	1	-97	-13	-76	-70	-145	-69	7	6871	-2979	-10843	11279	1574	-825	-475	3850	3039	2176	3122	-340	2998	3986	11644	5184
1.337500	-21	43	88	-58	-109	-35	12	-12	-16	7	-72	-58	-99	-13	-27	-58	-100	34	-86	-36	-103	-25	-101	-68	-62	0	-101	-11	-72	-69	-146	-75	-51	6937	-3063	-11261	11279	1927	-975	-837	3839	3225	2059	2975	-618	3008	3494	11259	4277
1.338333	-26	38	88	-59	-107	-38	10	-17	-19	2	-73	-66	-98	-19	-30	-42	-102	32	-86	-34	-108	-27	-96	-72	-66	-4	-101	-14	-76	-74	-149	-78	-88	6935	-3065	-11621	10930	2212	-1043	-1210	4293	3378	1870	2819	-1047	2978	2996	10815	6068
1.339167	-25	49	89	-62	-111	-41	8	-16	-7	2	-74	-66	-70	-17	-30	-62	-101	30	-91	-34	-109	-28	-104	-74	-67	-6	-99	-12	-75	-76	-149	-78	-380	6880	-2988	-11909	10259	2417	-1170	-1591	4052	3492	1614	2654	-1263	2914	2517	10328	6142
1.340000	-27	41	86	-61	-114	-40	10	-17	-19	2	-76	-68	-100	-21	-31	-63	-102	32	-90	-38	-109	-28	-103	-74	-66	-7	-103	-17	-74	-76	-153	-83	-705	6774	-2834	-12122	10474	2542	-1316	-1979	3454	3557	1295	2475	-1017	2817	2067	9798	6584
1.340833	-30	37	84	-61	-112	-40	7	-18	-21	0	-77	-67	-98	-19	-40	-62	-102	29	-87	-36	-110	-28	-103	-73	-67	-6	-102	-13	-74	-75	-149	-79	-643	6642	-2601	-12248	11007	2586	-1463	-2369	1919	3587	928	2288	-1704	2704	1668	9244	5372
1.341667	-28	35	86	-59	-112	-39	12	-16	-19	2	-75	-68	-99	-17	-28	-62	-103	33	-86	-35	-122	-26	-102	-72	-61	-3	-99	-14	-76	-74	-150	-75	-198	6464	-2301	-12296	7382	2555	-1611	-2764	-1417	3577	522	2095	-1264	2572	1328	8694	7365
1.342500	-25	40	87	-61	-113	-36	10	-17	-24	23	-72	-67	-98	-17	-25	-60	-98	32	-64	-36	-104	-25	-101	-72	-66	-5	-102	-13	-74	-74	-150	-76	-401	6282	-1946	-12255	5480	2447	-1750	-3157	-4162	3523	110	1896	-449	2438	1058	8078	8478
1.343333	-26	37	87	-59	-110	-36	11	-17	-18	2	-73	-66	-97	-17	-28	-61	-102	28	-73	-34	-104	-24	-102	-72	-66	-3	-100	-12	-69	-73	-149	-78	-124	6088	-1547	-12142	3702	2274	-1873	-3552	-7260	3448	-317	1694	-541	2302	854	7479	5768
1.344167	-27	39	88	-79	-107	-39	10	-15	-19	1	-75	-66	-116	-17	-29	-59	-101	32	-87	-33	-102	-24	-101	-72	-65	-5	-102	-12	-74	-74	-141	-76	-136	5899	-1114	-11966	2362	2039	-1969	-3944	-10463	3334	-730	1488	139	2174	728	6884	7481
1.345000	-29	37	85	-60	-110	-40	10	-17	-17	4	-74	-66	-96	-22	-29	-61	-96	30	-90	-32	-104	-27	-101	-73	-64	-3	-102	-14	-66	-79	-149	-78	-1	5729	-666	-11746	1458	1757	-2031	-4332	-13866	3208	-1108	1293	913	2058	670	6297	6120
1.345833	-27	38	88	-62	-109	-36	10	-16	-23	2	-81	-67	-95	-19	-30	-61	-101	32	-91	-35	-108	-27	-104	-73	-66	-6	-105	-15	-76	-74	-151	-78	167	5579	-214	-11496	1335	1453	-2055	-4717	-17857	3067	-1451	1102	670	1968	671	5724	4091
1.346667	-35	36	84	-64	-113	-40	9	-16	-21	2	-76	-67	-99	-22	-29	-61	-105	32	-91	-38	-110	-26	-101	-70	-67	-6	-102	-16	-77	-75	-158	-77	294	5445	229	-11238	-1401	1132	-2020	-5097	-21999	2938	-1731	930	862	1904	731	5166	4110
1.347500	-26	38	87	-62	-112	-38	10	-33	-21	2	-76	-70	-95	-19	-29	-58	-101	28	-90	-34	-105	-23	-100	-69	-66	-5	-102	-15	-73	-73	-147	-76	339	5341	648	-10981	-3016	819	-1925	-5471	-24069	2811	-1943	783	2133	1868	832	4637	4638
1.348333	-27	51	88	-61	-111	-36	12	-15	-21	4	-74	-67	-96	-18	-30	-60	-102	32	-90	-36	-108	-30	-99	-70	-62	12	-102	-14	-73	-70	-150	-76	676	5290	1029	-10762	-2371	502	-1774	-5833	-22843	2700	-2083	643	3109	1860	963	4123	-1953
1.349167	-28	40	88	-61	-113	-38	12	-9	-19	2	-74	-66	-100	-23	-32	-60	-99	34	-86	-32	-108	-25	-98	-69	-64	-1	-98	-15	-90	-74	-149	-77	316	5255	1366	-10592	-1492	227	-1556	-6190	-18305	2621	-2150	529	2938	1892	1104	3634	-3340
1.350000	-27	39	97	-62	-113	-36	12	-14	-17	5	-74	-66	-96	-16	-30	-58	-100	25	-90	-35	-108	-23	-98	-67	-64	0	-100	-14	-74	-70	-148	-75	212	5240	1642	-10488	-1573	-10	-1267	-6536	-13372	2565	-2136	448	2455	1955	1248	3168	-4907
1.350833	-26	41	87	-58	-107	-31	13	-16	-19	1	-72	-64	-96	-18	-33	-58	-99	35	-84	-31	-105	-24	-99	-66	-62	-1	-98	-14	-75	-73	-151	-83	395	5252	1865	-10465	-2048	-191	-909	-6864	-10194	2556	-2043	379	2601	2039	1376	2723	-8558
1.351667	-27	44	88	-59	-139	-35	9	-15	-19	4	-72	-63	-97	-18	-30	-56	-100	35	-84	-31	-104	-24	-100	-68	-62	0	-99	-11	-74	-72	-146	-77	459	5277	2021	-10529	-2314	-320	-483	-7190	-9278	2585	-1876	340	2741	2160	1498	2304	-8958
1.352500	-25	43	88	-62	-124	-34	13	-16	-16	6	-73	-64	-98	-17	-32	-59	-103	35	-84	-30	-105	-23	-99	-65	-64	-1	-99	-13	-72	-70	-146	-76	294	5316	2118	-10688	-1635	-383	5	-7483	-10145	2654	-1661	322	2485	2303	1557	1900	-10355
1.353333	-11	41	89	-58	-109	-35	13	-15	-19	5	-70	-62	-93	-15	-27	-58	-101	36	-83	-33	-105	-7	-97	-68	-66	0	-99	-12	-67	-68	-148	-75	45	5360	2152	-10932	705	-383	544	-7766	-12103	2794	-1345	326	2889	2465	1589	1514	-10817
1.354167	-23	42	87	-59	-104	-41	18	-14	-17	4	-72	-60	-95	-18	-30	-55	-98	37	-82	-28	-107	-23	-97	-68	-47	0	-98	-12	-74	-68	-149	-76	116	5414	2151	-11271	5323	-313	1141	-8016	-14307	2922	-1004	346	3451	2646	1578	1138	-12285
1.355000	-26	43	88	-58	-110	-31	16	-13	-18	4	-72	-60	-83	-12	-29	-53	-100	38	-81	-28	-107	-21	-96	-66	-81	1	-97	-10	-72	-67	-145	-75	467	5435	2052	-11691	6666	-185	1766	-8245	-17209	3111	-617	377	4012	2840	1521	765	-11441
1.355833	-26	46	89	-57	-109	-22	17	-12	-18	6	-72	-61	-95	-11	-28	-65	-102	36	-83	-29	-104	-18	-96	-66	-63	2	-100	-9	-70	-66	-145	-75	-191	5452	1933	-12177	9257	-8	2416	-8438	-18831	3330	-203	417	4488	3037	1419	415	-7330
1.356667	-3	43	90	-56	-110	-31	15	-13	-18	4	-72	-62	-96	-14	-28	-56	-99	38	-81	-29	-109	-23	-98	-70	-66	0	-100	-13	-58	-66	-147	-75	-83	5454	1755	-12725	13079	226	3084	-8603	-19262	3567	218	454	3687	3234	1276	59	-9575
1.357500	-28	37	82	-61	-109	-32	11	-16	-18	4	-76	-64	-99	-22	-30	-59	-104	40	-87	-30	-107	-22	-95	-68	-64	0	-100	-13	-70	-68	-146	-87	-296	5432	1587	-13313	16749	494	3745	-8734	-18950	3837	650	494	3435	3430	1089	-300	-6784
1.358333	-35	38	85	-61	-114	-36	12	-16	-21	2	-75	-64	-97	-17	-30	-58	-100	38	-83	-32	-108	-26	-100	-83	-67	-1	-102	-15	-77	-72	-150	-76	-465	5390	1387	-13917	20503	786	4385	-8828	-18257	4061	1072	524	2783	3613	876	-665	-6263
1.359167	-27	37	88	-60	-112	-34	12	-16	-18	4	-75	-65	-92	-12	-30	-56	-100	35	-85	-33	-104	-24	-99	-68	-63	1	-100	-14	-74	-70	-151	-72	-534	5325	1169	-14531	24572	1097	4986	-8889	-17457	4302	1472	549	1632	3783	633	-1032	-7138
1.360000	-25	34	89	-61	-110	-33	13	-16	-17	5	-75	-63	-96	-14	-30	-57	-101	39	-83	-28	-105	-24	-96	-66	-65	2	-102	-13	-78	-72	-148	-75	-575	5238	943	-15127	25493	1410	5537	-8917	-16861	4521	1843	553	1002	3935	371	-1419	-6157
1.360833	-25	42	84	-61	-112	-30	15	-12	-21	5	-75	-46	-96	-19	-28	-57	-102	36	-85	-30	-110	-24	-97	-67	-65	0	-102	-12	-73	-70	-148	-73	-810	5123	712	-15704	25902	1710	6017	-8913	-15875	4710	2171	539	1251	4059	102	-1823	-3073
1.361667	-27	44	88	-58	-112	-31	13	-15	-18	9	-73	-61	-100	-15	-27	-58	-99	37	-83	-30	-107	-56	-100	-68	-64	2	-98	-14	-74	-70	-147	-74	-771	5011	480	-16239	27647	1996	6417	-8878	-15078	4865	2449	481	603	4153	-178	-2243	-6141
1.362500	-25	43	88	-59	-113	-34	27	-12	-18	7	-73	-63	-96	-11	-27	-57	-100	51	-83	-31	-105	-24	-99	-67	-64	1	-99	-11	-70	-77	-148	-73	-987	4877	245	-16737	28176	2254	6739	-8820	-14039	4970	2665	445	-234	4211	-460	-2683	-5455
1.363333	-24	42	88	-56	-109	-33	13	-13	-18	9	-69	-64	-97	-14	-27	-59	-97	36	-82	-29	-102	-21	-98	-67	-63	4	-98	-12	-73	-70	-150	-75	-835	4734	16	-17176	26027	2472	6914	-8738	-12979	5031	2799	361	-884	4227	-745	-3155	-2860
1.364167	-43	42	87	-59	-113	-35	12	-14	-18	40	-70	-66	-98	-14	-28	-60	-101	35	-86	-31	-105	-25	-100	-70	-63	0	-103	-13	-75	-69	-151	-75	-763	4588	-216	-17559	21703	2648	6991	-8640	-12157	5034	2901	245	-1371	4206	-1024	-3646	-4425
1.365000	-28	39	85	-59	-111	-36	10	-14	-27	5	-76	-65	-99	-21	-34	-67	-100	34	-88	-34	-109	-26	-102	-73	-64	-6	-102	-15	-76	-73	-153	-77	-815	4446	-442	-17883	15563	2776	6954	-8524	-11519	4997	2909	105	-1585	4135	-1308	-4167	-2877
1.365833	-31	38	82	-62	-116	-24	7	-19	-22	13	-75	-66	-100	-18	-31	-62	-102	29	-86	-36	-110	-26	-102	-72	-66	-4	-101	-16	-74	-74	-151	-79	-624	4313	-669	-18147	8596	2854	6796	-8396	-11076	4885	2840	-57	-1832	4020	-1586	-4707	-1143
1.366667	-29	41	91	-60	-94	-39	10	-16	-21	4	-73	-65	-98	-17	-31	-63	-103	27	-90	-34	-108	-26	-102	-68	-66	-5	-103	-14	-77	-72	-151	-73	-666	4186	-891	-18358	2394	2883	6520	-8257	-10668	4737	2695	-254	-2042	3845	-1865	-5271	371
1.367500	-26	40	86	-58	-110	-34	17	-14	-24	5	-73	-65	-96	-14	-30	-60	-98	36	-85	-30	-104	-23	-100	-70	-67	-3	-101	-12	-72	-70	-151	-73	-772	4086	-1107	-18521	-1749	2861	6130	-8113	-10309	4546	2472	-471	-2598	3644	-2145	-5856	1614
1.368333	-19	41	88	-59	-110	-33	13	-10	-17	9	-70	-65	-92	-21	-27	-61	-100	36	-84	-29	-102	-28	-99	-67	-63	-1	-100	-12	-70	-69	-147	-72	43	3996	-1325	-18646	-8461	2788	5642	-7965	-11369	4318	2179	-713	-3651	3387	-2435	-6452	3001
1.369167	-24	46	89	-58	-110	-32	16	-28	-19	7	-68	-62	-93	-14	-27	-57	-98	35	-82	-30	-104	-19	-97	-67	-64	-3	-99	-14	-75	-69	-146	-70	-247	3929	-1542	-18738	-15169	2664	5058	-7817	-12242	4055	1804	-987	-3199	3078	-2738	-7091	8041
1.370000	-27	41	87	-58	-108	-33	19	-12	-17	8	-69	-61	-94	-14	-28	-61	-105	34	-84	-3	-102	-19	-97	-67	-61	-1	-98	-18	-72	-68	-147	-70	-216	3883	-1758	-18806	-18516	2501	4390	-7676	-12556	3768	1358	-1288	-3935	2719	-3058	-7743	6804
1.370833	-24	42	89	-57	-111	-53	15	-13	-34	9	-69	-64	-98	-15	-30	-53	-99	38	-82	-30	-105	-19	-96	-65	-64	0	-99	-13	-73	-72	-145	-72	-42	3858	-1968	-18858	-21280	2303	3663	-7545	-12918	3460	844	-1624	-4300	2320	-3397	-8418	8742
1.371667	-26	45	89	-63	-109	-31	15	-12	-15	9	-69	-63	-96	-14	-28	-57	-99	32	-84	-32	-108	-21	-85	-69	-60	1	-96	-13	-72	-68	-146	-74	-204	3856	-2176	-18895	-22649	2074	2878	-7406	-12004	3141	264	-1992	-4369	1879	-3756	-9122	9301
1.372500	-26	42	87	-58	-110	-32	11	-12	-19	9	-72	-65	-97	-16	-29	-58	-100	34	-83	-32	-104	-19	-97	-69	-65	-1	-97	-15	-72	-72	-150	-73	-333	3880	-2378	-18949	-22571	1825	2065	-7290	-9961	2814	-372	-2395	-4194	1397	-4139	-9852	7515
1.373333	-23	43	88	-61	-110	-36	10	-14	-17	5	-73	-65	-95	-15	-29	-59	-99	30	-85	-34	-108	-28	-102	-69	-66	-25	-99	-15	-74	-72	-150	-77	23	3921	-2581	-18957	-23971	1558	1231	-7181	-7365	2478	-1064	-2834	-4388	883	-4554	-10629	6037
1.374167	-30	41	85	-63	-112	-36	8	-17	-18	51	-73	-66	-99	-21	-35	-57	-102	33	-86	-33	-107	-23	-99	-67	-62	-4	-98	-14	-82	-70	-150	-73	-69	3994	-2767	-18984	-25867	1289	413	-7091	-4285	2149	-1795	-3339	-4145	332	-4987	-11451	8248
1.375000	-25	45	87	-60	-112	-32	11	-13	-18	7	-72	-64	-87	-17	-31	-50	-100	35	-86	-33	-104	-21	-97	-68	-66	-1	-99	-11	-74	-66	-148	-73	-16	4084	-2956	-19008	-25238	1018	-392	-7025	-1264	1818	-2573	-3887	-3950	-253	-5447	-12306	5081
1.375833	-27	43	89	-59	-100	-34	12	-15	-17	8	-70	-63	-97	-14	-47	-58	-97	37	-83	-30	-104	-22	-99	-67	-62	1	-97	-13	-70	-76	-150	-74	-138	4197	-3133	-19032	-23788	746	-1164	-6984	2030	1487	-3392	-4492	-3415	-867	-5935	-13254	2386
1.376667	-23	46	89	-59	-105	-32	16	-16	-15	7	-68	-61	-97	-16	-28	-55	-97	36	-82	-33	-105	-22	-99	-68	-63	0	-101	-11	-79	-69	-146	-73	-29	4335	-3308	-19053	-22917	491	-1896	-6972	5931	1156	-4239	-5162	-2733	-1498	-6439	-14242	3456
1.377500	-24	44	87	-57	-126	-34	13	-14	-16	6	-75	-64	-102	-15	-28	-58	-102	34	-85	-32	-102	-21	-97	-68	-65	0	-100	-13	-72	-66	-149	-75	-43	4480	-3481	-19063	-22470	240	-2583	-7001	9596	816	-5109	-5896	-2510	-2154	-6966	-15296	885
1.378333	-29	40	86	-63	-112	-35	11	-16	-22	3	-75	-64	-100	-16	-31	-57	-113	35	-86	-35	-108	-23	-100	-55	-64	-3	-102	-15	-75	-68	-151	-76	-218	4665	-3649	-19069	-21888	4	-3203	-7065	11930	472	-6005	-6697	-3129	-2830	-7500	-16418	1464
1.379167	-32	38	84	-62	-112	-38	12	-16	-22	3	-75	-65	-101	-18	-31	-60	-101	30	-87	-34	-105	-26	-100	-70	-64	-4	-99	-13	-75	-70	-149	-75	-120	4860	-3820	-19063	-21314	-220	-3771	-7171	13114	125	-6891	-7560	-3106	-3522	-8047	-17598	1978
1.380000	-26	42	84	-62	-113	-34	12	-15	-19	3	-85	-69	-98	-18	-28	-53	-98	32	-86	-36	-104	-23	-100	-70	-63	-3	-103	-15	-72	-68	-148	-76	-168	5075	-3988	-19035	-20115	-439	-4275	-7316	14346	-251	-7793	-8500	-2540	-4229	-8594	-18828	1112
1.380833	-26	37	84	-64	-111	-34	11	-17	-21	3	-75	-63	-97	-17	-30	-59	-103	32	-84	-36	-107	-25	-101	-73	-65	-3	-117	-15	-76	-70	-148	-57	-126	5310	-4166	-18994	-16703	-682	-4714	-7513	16549	-643	-8696	-9503	-2098	-4945	-9139	-20095	817
1.381667	-26	39	84	-63	-110	-36	10	-18	-21	2	-78	-73	-100	-17	-31	-63	-101	32	-90	-42	-108	-25	-104	-69	-67	-4	-104	-16	-77	-74	-149	-77	636	5558	-4349	-18933	-14900	-867	-5102	-7766	18786	-1085	-9593	-10577	-2412	-5674	-9673	-21387	-73
1.382500	-32	39	80	-65	-114	-36	9	-19	0	28	-75	-66	-95	-18	-29	-57	-100	30	-86	-34	-108	-26	-101	-68	-66	-1	-98	-14	-70	-67	-149	-76	309	5819	-4543	-18853	-15497	-1086	-5437	-8049	20887	-1519	-10467	-11693	-1352	-6397	-10186	-22681	3524
1.383333	-30	40	86	-59	-111	-34	11	-13	-19	4	-74	-65	-93	-18	-29	-58	-102	32	-86	-34	-103	-18	-100	-73	-65	-1	-99	-13	-75	-69	-152	-76	266	6092	-4755	-18763	-13504	-1330	-5727	-8386	23148	-2006	-11317	-12854	-1361	-7128	-10686	-23977	1769
1.384167	-29	40	86	-62	-111	-38	12	-17	-22	5	-74	-65	-101	-19	-30	-59	-102	33	-86	-35	-102	-24	-101	-68	-67	-1	-100	-13	-72	-73	-151	-76	423	6374	-4988	-18657	-12243	-1599	-5977	-8765	24450	-2528	-12135	-14050	-1085	-7860	-11154	-25229	1518
1.385000	-31	40	86	-60	-110	-36	-10	-19	-19	4	-73	-65	-95	-16	-32	-64	-101	30	-84	-34	-105	-23	-103	-70	-66	-1	-101	-14	-76	-73	-151	-79	182	6653	-5247	-18544	-10549	-1900	-6202	-9185	26000	-3098	-12917	-15279	-1015	-8587	-11604	-26430	2058
1.385833	-26	40	74	-60	-113	-35	10	-19	-18	4	-75	-66	-95	-18	-29	-60	-101	30	-88	-34	-105	-24	-104	-72	-62	-3	-102	-12	-59	-72	-149	-74	157	6933	-5535	-18432	-8517	-2250	-6414	-9639	27741	-3708	-13654	-16522	-1044	-9314	-12000	-27550	529
1.386667	-28	38	87	-62	-109	-35	11	-17	-19	5	-76	-68	-96	-19	-30	-62	-103	32	-84	-34	-103	-26	-103	-72	-65	-1	-121	-16	-74	-69	-149	-77	328	7206	-5856	-18327	-7935	-2647	-6617	-10127	28755	-4349	-14330	-17765	-1335	-10039	-12366	-28576	-492
1.387500	-28	41	84	-59	-111	-35	11	-17	-23	0	-75	-64	-98	-16	-29	-60	-105	35	-84	-31	-107	-23	-100	-74	-64	-3	-97	-13	-74	-69	-146	-74	46	7476	-6214	-18235	-9849	-3138	-6816	-10643	29092	-5030	-14946	-18992	-465	-10758	-12690	-29480	2124
1.388333	-28	42	86	-60	-128	-34	13	-12	-16	7	-83	-63	-95	-16	-25	-48	-99	34	-82	-30	-104	-22	-98	-66	-62	0	-96	-12	-74	-66	-146	-81	15	7726	-6614	-18164	-9854	-3686	-7025	-11178	29111	-5750	-15481	-20193	63	-11471	-12976	-30274	1112
1.389167	-18	41	90	-61	-109	-33	13	-17	-18	6	-74	-65	-97	-17	-28	-58	-100	35	-86	-29	-102	-22	-97	-68	-63	-18	-101	-14	-73	-68	-147	-72	-91	7952	-7073	-18116	-8445	-4315	-7258	-11737	28819	-6492	-15940	-21367	21	-12189	-13219	-30935	-2092
1.390000	-23	40	86	-60	-113	-32	11	-15	-18	4	-74	-61	-95	-17	-30	-59	-100	32	-86	-34	-105	-26	-101	-70	-65	-1	-98	-14	-73	-70	-148	-82	-4	8155	-7579	-18113	-7368	-5025	-7511	-12312	28208	-7267	-16328	-22496	98	-12897	-13424	-31459	-63
1.390833	-26	54	85	-62	-118	-35	9	-17	-19	5	-74	-69	-99	-22	-30	-59	-99	34	-86	-33	-105	-23	-102	-72	-64	-3	-100	-15	-77	-70	-147	-77	276	8336	-8114	-18144	-6149	-5804	-7780	-12900	26799	-8059	-16615	-23567	453	-13585	-13576	-31839	-1625
1.391667	-29	41	88	-63	-110	-34	12	-15	-14	2	-74	-63	-98	-21	-31	-59	-97	33	-86	-34	-109	-25	-102	-69	-65	-5	-98	-13	-74	-68	-148	-75	157	8482	-8706	-18218	-4265	-6665	-8077	-13509	24886	-8858	-16808	-24569	466	-14245	-13692	-32097	-2134
1.392500	-28	42	89	-59	-110	-34	18	-14	-16	7	-73	-63	-97	-18	-29	-58	-102	35	-86	-30	-104	-24	-100	-67	-62	0	-83	-13	-82	-68	-148	-76	94	8595	-9339	-18340	-2378	-7585	-8393	-14128	22593	-9657	-16899	-25500	402	-14877	-13762	-32221	-1766
1.393333	-25	43	89	-58	-113	-33	11	-14	-19	8	-70	-62	-107	-19	-29	-61	-104	40	-84	-33	-108	-22	-101	-68	-63	0	-98	-15	-76	-69	-147	-75	8	8680	-10011	-18520	-6	-8558	-8724	-14770	19909	-10444	-16891	-26350	770	-15467	-13792	-32216	-2712
1.394167	-28	45	88	-59	-107	-31	15	-12	-16	8	-73	-64	-94	-19	-26	-59	-100	36	-91	-26	-102	-22	-99	-68	-60	-1	-99	-12	-69	-68	-149	-75	0	8730	-10707	-18746	4334	-9560	-9057	-15433	17229	-11209	-16788	-27123	1106	-16006	-13782	-32106	-3125
1.395000	-24	42	90	-56	-108	-25	15	-12	-17	8	-72	-61	-98	-17	-21	-57	-97	38	-81	-29	-105	-19	-97	-69	-62	0	-96	-13	-72	-66	-145	-74	619	8753	-11425	-19022	8013	-10576	-9387	-16126	13917	-11949	-16584	-27811	-114	-16471	-13737	-31874	-4733
1.395833	-24	46	88	-58	-105	-30	17	-13	-15	7	-70	-62	-94	-15	-26	-56	-98	35	-83	-28	-103	-17	-95	-65	-66	2	-98	-10	-70	-68	-144	-74	700	8742	-12144	-19338	8298	-11591	-9706	-16856	9321	-12660	-16287	-28416	253	-16865	-13657	-31558	-2399
1.396667	-25	47	93	-53	-109	-28	16	-11	-27	9	-72	-61	-96	-13	-24	-53	-99	38	-81	-16	-104	-21	-97	-65	-62	1	-98	-10	-70	-64	-144	-73	375	8708	-12857	-19700	11787	-12568	-10004	-17632	5657	-13319	-15904	-28947	613	-17173	-13547	-31160	-3158
1.397500	-42	43	90	-56	-108	-29	17	-11	-18	8	-70	-62	-94	-15	-26	-57	-103	36	-87	-30	-105	-19	-98	-68	-61	0	-98	-12	-74	-73	-145	-75	464	8651	-13554	-20108	14940	-13568	-10266	-18454	1953	-13949	-15445	-29410	480	-17392	-13416	-30684	-4752
1.398333	-27	42	87	-58	-110	-35	13	-21	-24	3	-68	-65	-82	-19	-31	-58	-107	35	-86	-34	-108	-24	-100	-73	-68	-6	-101	-16	-76	-69	-147	-75	370	8576	-14209	-20554	19189	-14477	-10480	-19319	-1707	-14517	-14920	-29792	411	-17512	-13262	-30154	-3095
1.399167	-31	39	81	-64	-111	-39	12	-19	-22	1	-79	-66	-99	-19	-30	-60	-103	35	-91	-34	-103	-22	-97	-63	-67	-3	-100	-11	-73	-66	-148	-76	611	8487	-14800	-20995	23742	-15318	-10618	-20229	-5225	-15037	-14336	-30114	679	-17534	-13086	-29568	-3656
1.400000	-26	44	87	-61	-112	-34	12	-15	-19	5	-75	-66	-98	-15	-55	-56	-99	32	-85	-36	-102	-22	-97	-69	-67	-3	-101	-23	-75	-68	-149	-77	765	8386	-15306	-21465	27229	-16075	-10699	-21180	-8697	-15499	-13703	-30389	5	-17472	-12899	-28946	-4576
1.400833	-27	41	77	-59	-111	-34	15	-15	-18	4	-73	-62	-96	-14	-28	-56	-100	35	-85	-36	-107	-23	-97	-68	-66	-3	-100	-12	-75	-68	-144	-78	328	8272	-15712	-21940	27250	-16749	-10677	-22176	-11882	-15921	-13042	-30611	-49	-17320	-12694	-28296	-1882
1.401667	-29	43	90	-51	-109	-34	12	-16	-17	5	-72	-64	-104	-16	-29	-55	-102	35	-83	-32	-105	-22	-100	-66	-62	1	-98	-12	-77	-70	-147	-73	164	8160	-15997	-22414	28485	-17325	-10566	-23200	-14311	-16291	-12371	-30802	178	-17103	-12511	-27632	-12
1.402500	-19	41	89	-59	-113	-32	13	-14	-17	8	-70	-63	-95	-12	-27	-55	-100	36	-84	-32	-101	-21	-105	-68	-65	0	-96	-11	-72	-66	-150	-72	105	8026	-16144	-22889	30723	-17815	-10356	-24247	-16497	-16625	-11705	-30957	-242	-16832	-12322	-26962	-2912
1.403333	-26	41	90	-56	-108	-32	19	-15	-17	9	-70	-61	-95	-15	-27	-57	-108	35	-82	-31	-103	-21	-99	-68	-62	1	-97	-13	-73	-66	-149	-75	-147	7894	-16120	-23353	31468	-18230	-10040	-25300	-17947	-16922	-11061	-31092	-659	-16522	-12148	-26289	-368
1.404167	-30	45	89	-58	-112	-35	16	-16	-16	5	-68	-65	-97	1	-26	-56	-99	35	-59	-32	-104	-21	-98	-76	-64	1	-100	-12	-73	-67	-148	-75	-47	7753	-15997	-23797	30000	-18512	-9638	-26353	-18975	-17189	-10452	-31210	-610	-16191	-11994	-25625	-98
1.405000	-25	42	90	-57	-110	-35	13	-14	-21	-16	-75	-64	-96	-14	-29	-61	-101	32	-84	-34	-105	-19	-99	-68	-63	0	-98	-12	-73	-66	-150	-76	-208	7605	-15697	-24220	27092	-18747	-9146	-27372	-19422	-17434	-9899	-31313	-359	-15862	-11869	-24980	-197
1.405833	-26	42	87	-59	-110	-38	11	-18	-19	3	-75	-65	-100	-16	-29	-59	-103	33	-85	-35	-108	-24	-100	-76	-66	-1	-99	-16	-60	-68	-149	-76	-199	7448	-15258	-24625	23389	-18921	-8583	-28362	-19124	-17662	-9422	-31405	-74	-15544	-11779	-24357	1551
[truncated: 10,312 more rows]
[truncated: 15 more columns]
