# Supplementary material for: Novel Methods for Surface EMG Analysis and Exploration Based on Multi-Modal Gaussian Mixture Models
Source: PLoS One. 2016 Jun 30;11(6):e0157239. doi: 10.1371/journal.pone.0157239 (PMC4928879; doi:10.1371/journal.pone.0157239)
Supplement: S1 File — (ZIP) [file pone.0157239.s001.zip › Haf_horses_trot_data/Haf_h04_t3_kin.trc]

PathFileType	4	(X/Y/Z)	D:\Users\zsoldosr\Desktop\HaflingerProjektEMGBiopsy\RawData\M2\Landegat3r.trc
DataRate	CameraRate	NumFrames	NumMarkers	Units	OrigDataRate	OrigDataStartFrame	OrigNumFrames
120.00	120.00	1200	7	mm	120.00	1	1200
Frame#	Time	Head			Withers			Sacrum			HFL			HFR			HHL			HHR
		X1	Y1	Z1	X2	Y2	Z2	X3	Y3	Z3	X4	Y4	Z4	X5	Y5	Z5	X6	Y6	Z6	X7	Y7	Z7
1	0.000	974.35321	165.58855	1574.57056	-46.32109	313.23093	1314.40308	-790.06989	376.53574	1337.14587	613.30133	418.19250	-11.95044	40.71811	73.57548	112.31702	-1166.31250	584.87866	80.96709	-470.50119	278.83228	-0.57883
2	0.008	976.26605	164.11340	1570.45862	-47.64238	312.84296	1310.51038	-791.40344	376.94119	1332.77026	588.38110	419.83807	-12.93471	65.76283	69.39435	111.43921	-1148.21729	588.25269	78.31162	-496.85147	281.13315	0.03081
3	0.017	978.10052	162.54268	1566.47375	-49.18372	312.54446	1306.59644	-792.81458	377.40808	1328.26257	563.47607	421.62619	-13.68635	90.99402	65.89841	109.81963	-1127.17590	591.36572	73.24593	-522.85352	283.22885	-0.04469
4	0.025	979.81030	160.86589	1562.70068	-51.10501	312.41092	1302.67651	-794.35156	377.97598	1323.57715	538.58649	423.61539	-14.11870	116.38187	63.36041	107.12404	-1101.74609	593.93738	65.44756	-548.22620	285.07962	-0.86371
5	0.033	981.37219	159.15152	1559.21082	-53.46444	312.44965	1298.82324	-796.02161	378.64847	1318.76746	513.73810	425.80194	-14.29910	141.79724	61.63871	103.47194	-1072.22791	595.78729	56.66048	-572.98175	286.87012	-1.88928
6	0.042	982.74713	157.47849	1556.11328	-56.21474	312.53467	1295.15637	-797.79688	379.39404	1313.93445	488.99963	428.12537	-14.38443	167.28143	60.42849	99.21516	-1040.01099	596.87268	49.15156	-597.39661	288.84030	-2.56329
7	0.050	983.84113	155.88631	1553.54932	-59.24724	312.43488	1291.79871	-799.62732	380.15829	1309.17346	464.48346	430.39551	-14.54861	193.14503	59.41969	94.73608	-1007.02484	597.14801	44.44615	-621.71558	291.06540	-2.74428
8	0.058	984.50531	154.39217	1551.65222	-62.45336	311.95743	1288.83887	-801.45074	380.88953	1304.55420	440.28140	432.40396	-14.86907	219.80238	58.34636	90.31721	-975.26654	596.45660	42.98055	-646.03192	293.45169	-2.65119
9	0.067	984.59814	153.02057	1550.52808	-65.74901	311.07156	1286.33069	-803.20776	381.57327	1300.12915	416.31671	434.19650	-15.25440	247.51891	57.04139	86.01292	-945.95984	594.65173	44.30922	-670.35321	295.88104	-2.55045
10	0.075	984.04669	151.77414	1550.24500	-69.05289	309.90369	1284.31213	-804.86505	382.24722	1295.95264	392.37521	436.01526	-15.55586	276.35071	55.46726	81.59663	-919.10254	591.80304	47.49238	-694.66321	298.28809	-2.54747
11	0.083	982.85345	150.60124	1550.83020	-72.26340	308.64890	1282.80811	-806.42834	382.98462	1292.09082	368.33142	437.97211	-15.74401	306.29321	53.68549	76.70388	-894.05542	588.16602	51.45453	-718.97510	300.64377	-2.60523
12	0.092	981.07648	149.43517	1552.28357	-75.26660	307.48810	1281.82239	-807.92908	383.86108	1288.63330	344.22638	439.96783	-15.90296	337.41281	51.77766	71.10628	-870.12048	583.98236	55.25243	-743.33057	302.93893	-2.65910
13	0.100	978.79303	148.26312	1554.57874	-77.96654	306.53430	1281.33362	-809.39331	384.92435	1285.69763	320.13043	441.84979	-16.08494	369.81628	49.75220	64.91032	-846.47827	579.40088	58.30363	-767.74652	305.16565	-2.68174
14	0.108	976.06653	147.12576	1557.65479	-80.31301	305.81058	1281.30444	-810.81110	386.18713	1283.40662	296.00781	443.55228	-16.24582	403.50568	47.54453	58.54793	-822.22766	574.49280	60.48570	-792.21979	307.28806	-2.68822
15	0.117	972.96759	146.04321	1561.40967	-82.30565	305.26831	1281.69556	-812.12872	387.63266	1281.85840	271.72360	445.14563	-16.30534	438.29471	45.12187	52.61639	-796.76123	569.24597	61.98475	-816.77124	309.26678	-2.70154
16	0.125	969.61273	144.98166	1565.70129	-83.97066	304.83350	1282.47852	-813.27338	389.21436	1281.12158	247.16028	446.79572	-16.19723	473.85812	42.49419	47.74216	-769.98743	563.61346	63.05658	-841.42419	311.10526	-2.70483
17	0.133	966.14783	143.89474	1570.37646	-85.33177	304.45016	1283.64502	-814.18994	390.86365	1281.22327	222.29971	448.64813	-15.87563	509.76855	39.61161	44.51601	-742.19470	557.56854	63.88360	-866.16919	312.84589	-2.63456
18	0.142	962.69519	142.75853	1575.30615	-86.39853	304.10303	1285.20288	-814.86230	392.50735	1282.13928	197.21265	450.67722	-15.39063	545.41583	36.38320	43.33257	-713.74414	551.09497	64.52219	-891.00568	314.52792	-2.43307
19	0.150	959.31409	141.58080	1580.39551	-87.17206	303.80814	1287.16223	-815.31049	394.07748	1283.80872	171.98788	452.71021	-14.91133	579.91638	32.81887	44.07792	-684.89032	544.23981	64.95201	-915.98120	316.15497	-2.10995
20	0.158	956.00366	140.40459	1585.56787	-87.65343	303.58557	1289.52039	-815.56927	395.51971	1286.15698	146.65994	454.63614	-14.55637	612.19507	29.12977	45.98143	-655.85852	537.18439	65.18479	-941.15015	317.71851	-1.74517
21	0.167	952.75665	139.26628	1590.74695	-87.84624	303.44058	1292.25256	-815.66736	396.79959	1289.11035	121.22821	456.42117	-14.30687	641.28809	25.71540	47.92171	-626.96930	530.16992	65.29755	-966.51733	319.24533	-1.43828
22	0.175	949.60730	138.14749	1595.84753	-87.75830	303.35715	1295.30737	-815.61676	397.89313	1292.60107	95.70996	457.97925	-14.14656	666.63867	22.95941	48.99119	-598.62366	523.36176	65.36983	-992.03967	320.77161	-1.24244
23	0.183	946.61591	137.01300	1600.77881	-87.40495	303.29510	1298.60938	-815.41595	398.77139	1296.55811	70.09521	459.28986	-14.13985	688.04590	20.99457	48.84517	-571.21283	516.84979	65.41734	-1017.68066	322.28369	-1.13099
24	0.192	943.81598	135.86389	1605.45679	-86.80685	303.20010	1302.06262	-815.06445	399.39584	1300.88599	44.32166	460.55386	-14.29776	705.30762	19.72644	47.57249	-545.04449	510.71295	65.35138	-1043.43933	323.74884	-1.04718
25	0.200	941.19226	134.71756	1609.81458	-85.98192	303.02579	1305.55322	-814.58307	399.72885	1305.44995	18.41840	462.00003	-14.35578	718.08679	19.03288	45.30766	-520.31500	505.01508	64.96656	-1069.30298	325.13907	-0.94295
26	0.208	938.70068	133.58032	1613.79675	-84.94244	302.75040	1308.95789	-814.02319	399.74997	1310.07544	-7.28571	463.60974	-13.54215	726.28528	18.86517	42.09587	-497.15479	499.83441	64.00244	-1095.15430	326.33704	-0.68068
27	0.217	936.29242	132.45918	1617.34717	-83.70316	302.38171	1312.15430	-813.46252	399.46185	1314.55908	-32.03058	465.18994	-10.53566	730.36963	19.16315	38.15418	-475.70087	495.32513	62.21295	-1120.67834	327.11633	0.12955
28	0.225	933.92987	131.36034	1620.40881	-82.29404	301.94638	1315.02661	-812.98566	398.89163	1318.69104	-54.59277	466.71362	-3.81781	731.02869	19.77175	33.99471	-456.15204	491.72336	59.36609	-1145.36169	327.35852	2.11794
29	0.233	931.60175	130.25975	1622.93530	-80.76723	301.45874	1317.46704	-812.65735	398.09164	1322.28662	-73.32520	468.39343	7.83171	728.52466	20.47363	30.01627	-438.81915	489.33533	55.25533	-1168.67224	327.23190	5.78742
30	0.242	929.32910	129.10678	1624.89368	-79.19418	300.89835	1319.37427	-812.49878	397.13672	1325.22302	-86.28162	470.37314	25.01678	722.52881	20.98790	26.02271	-424.13428	488.51025	49.79677	-1190.31348	327.00113	11.09475
31	0.250	927.15204	127.88112	1626.25757	-77.65411	300.22723	1320.65344	-812.47418	396.12674	1327.45691	-91.43744	472.68274	47.44827	712.57031	20.99716	21.37521	-412.54340	489.57965	43.13829	-1210.31238	326.82233	17.52330
32	0.258	925.11127	126.62688	1627.00598	-76.21943	299.42331	1321.22583	-812.49622	395.19244	1329.01160	-87.24994	475.35968	73.32689	698.60388	20.41381	15.82769	-404.33496	492.73761	35.64278	-1228.85400	326.87994	24.58838
33	0.267	923.24280	125.41238	1627.13110	-74.94888	298.49533	1321.04419	-812.45355	394.48282	1329.94397	-73.89984	478.29120	98.99390	681.14722	19.64780	10.17303	-399.61090	497.86536	27.79310	-1245.96008	327.40591	32.20893
34	0.275	921.57898	124.27557	1626.65210	-73.88728	297.47806	1320.10706	-812.24988	394.12997	1330.31335	-54.01874	481.26422	120.34349	660.87891	19.38923	5.73529	-398.49408	504.44153	20.20674	-1261.20667	328.42099	40.61251
35	0.283	920.15802	123.22176	1625.62341	-73.06175	296.41959	1318.46814	-811.83679	394.20721	1330.16797	-31.24481	484.14203	135.25381	638.29272	20.03541	3.18233	-401.36963	511.56580	13.67425	-1273.68054	329.65854	49.88889
36	0.292	919.04291	122.25343	1624.12305	-72.48065	295.37119	1316.23352	-811.23077	394.70383	1329.54626	-8.00201	486.70895	144.26727	613.90918	21.47059	2.15856	-408.89453	518.05701	8.93710	-1282.26672	330.74915	59.48166
37	0.300	918.31970	121.38600	1622.23303	-72.14506	294.37695	1313.54150	-810.51135	395.53598	1328.48132	14.99835	488.61642	149.12189	588.52002	23.34575	1.94855	-421.77435	522.87225	6.25999	-1286.14917	331.39200	68.02683
38	0.308	918.06403	120.63791	1620.03320	-72.06894	293.45761	1310.52979	-809.80133	396.58228	1327.00671	37.87396	489.58350	151.25548	562.91870	25.36131	2.02554	-440.20044	525.71997	5.23708	-1285.19385	331.37976	74.02087
39	0.317	918.31104	120.01016	1617.59924	-72.29461	292.60794	1307.30322	-809.23718	397.71600	1325.16016	60.90137	489.46249	151.45146	537.54846	27.35298	2.04445	-463.05396	527.15253	5.09747	-1279.85242	330.51392	76.99628
40	0.325	919.04565	119.47475	1614.99133	-72.89113	291.82019	1303.92346	-808.94385	398.82947	1322.98669	84.36542	488.17441	150.14545	512.53394	29.25657	1.79221	-488.07690	528.04626	5.17270	-1270.60583	328.51901	77.80446
41	0.333	920.20227	118.98264	1612.25415	-73.92976	291.11172	1300.42749	-809.01672	399.84799	1320.54028	108.52380	485.69833	147.69518	487.86072	31.00797	1.28304	-513.30334	529.04510	5.07364	-1257.54016	325.10809	77.41078
42	0.342	921.67310	118.48615	1609.43750	-75.44453	290.53656	1296.86218	-809.51477	400.71976	1317.88489	133.53702	482.10867	144.41612	463.43646	32.54265	0.71673	-537.98376	530.35895	4.65970	-1240.49097	320.24802	75.70666
43	0.350	923.32147	117.96094	1606.61475	-77.40649	290.18378	1293.30688	-810.46405	401.39233	1315.09338	159.42444	477.61365	140.55484	439.14178	33.90811	0.26251	-562.21558	531.92346	4.00639	-1219.40735	314.31189	71.91905
44	0.358	924.98688	117.42586	1603.88806	-79.73567	290.16098	1289.87097	-811.86157	401.80185	1312.24084	186.12146	472.50116	136.27820	414.92117	35.25046	-0.07287	-586.28607	533.62457	3.33582	-1194.49670	307.85291	65.96390
45	0.367	926.48419	116.94359	1601.38989	-82.33763	290.55060	1286.67480	-813.66693	401.89575	1309.39905	213.59103	466.96799	131.63297	390.80225	36.66948	-0.38759	-610.37378	535.37872	2.88239	-1166.21777	301.32828	58.97848
46	0.375	927.62323	116.56663	1599.27222	-85.12939	291.35004	1283.83057	-815.78979	401.67197	1306.63904	241.80908	461.05872	126.58076	366.81705	38.16906	-0.76128	-634.50946	537.09607	2.72207	-1135.27332	295.06940	52.62473
47	0.383	928.25616	116.28274	1597.66663	-88.03761	292.43869	1281.43262	-818.09039	401.17825	1304.03052	270.68332	454.77994	121.07866	342.92554	39.70783	-1.17204	-658.63727	538.64417	2.70412	-1102.50159	289.29318	48.16666
48	0.392	928.30988	116.03934	1596.64893	-90.97899	293.60931	1279.55957	-820.40326	400.45828	1301.61768	300.08081	448.18762	115.07985	319.04575	41.24210	-1.49930	-682.71985	539.97772	2.62144	-1068.61877	284.08633	46.08857
49	0.400	927.78473	115.80420	1596.24402	-93.84354	294.64569	1278.27771	-822.57495	399.50211	1299.39429	329.92889	441.35828	108.55132	295.13507	42.77196	-1.63177	-706.81030	541.26855	2.42397	-1034.02209	279.51315	46.18791
50	0.408	926.74139	115.58666	1596.44971	-96.49876	295.40201	1277.63293	-824.50134	398.26437	1297.33997	360.31793	434.34116	101.53454	271.16986	44.35826	-1.58246	-731.01770	542.74500	2.22017	-998.89880	275.75827	47.86526
51	0.417	925.28107	115.41392	1597.24304	-98.82072	295.85190	1277.63452	-826.14844	396.74170	1295.50830	391.48737	427.18692	94.16790	247.07043	46.04570	-1.46141	-755.39618	544.44098	2.13615	-963.58807	273.12802	50.46700
52	0.425	923.51605	115.30370	1598.57458	-100.74078	296.07565	1278.25342	-827.54761	395.02362	1294.06104	423.63766	419.93845	86.65988	222.74110	47.80142	-1.34032	-779.87268	546.19135	2.20457	-928.86652	271.90469	53.46210
53	0.433	921.55182	115.25623	1600.36768	-102.27928	296.18506	1279.43872	-828.76788	393.25568	1293.20471	456.75522	412.54910	79.22026	198.17529	49.56856	-1.20267	-804.34595	547.86707	2.35519	-895.78162	272.17380	56.35510
54	0.442	919.48987	115.25038	1602.52173	-103.52413	296.25366	1281.13684	-829.87903	391.55356	1293.09546	490.59613	404.90494	72.01636	173.45476	51.33348	-1.02603	-828.82947	549.54022	2.50047	-864.92871	273.77155	58.64705
55	0.450	917.43286	115.25222	1604.92871	-104.56052	296.30270	1283.29834	-830.91925	389.94992	1293.78992	524.78406	396.92987	65.20367	148.65686	53.12169	-0.83846	-853.40662	551.35638	2.62186	-835.82141	276.43011	60.00621
56	0.458	915.47791	115.23898	1607.49390	-105.42404	296.31540	1285.86914	-831.88141	388.40366	1295.25867	558.91510	388.64056	58.99748	123.81095	54.96555	-0.67031	-878.13757	553.28815	2.74369	-807.20117	279.92987	60.38944
57	0.467	913.70959	115.20113	1610.14111	-106.10782	296.24841	1288.78357	-832.72522	386.85397	1297.42725	592.53503	380.19775	53.71033	98.91609	56.90077	-0.50586	-903.06873	555.11835	2.85566	-778.02588	284.03461	60.00018
58	0.475	912.19141	115.12148	1612.81055	-106.58879	296.05054	1291.97095	-833.40509	385.28326	1300.21021	624.96460	372.02692	49.64882	73.92624	58.94474	-0.30976	-928.22333	556.73773	2.94888	-748.01221	288.38153	59.18948
59	0.483	910.95209	114.97569	1615.45300	-106.84579	295.69296	1295.37231	-833.89075	383.74091	1303.51978	655.27240	364.74588	46.84547	48.75260	61.03847	-0.07306	-953.56860	558.30328	3.07531	-717.33533	292.55829	58.34912
60	0.492	909.98486	114.75432	1618.01343	-106.86407	295.18683	1298.94458	-834.17230	382.31671	1307.25879	682.56366	358.77277	44.87728	23.34694	63.08900	0.17558	-979.03436	560.04443	3.30744	-686.17511	296.25757	57.82742
61	0.500	909.26013	114.46355	1620.41882	-106.63333	294.57025	1302.64465	-834.25793	381.09879	1311.32007	706.20795	354.13351	43.02771	-2.21920	65.07665	0.40668	-1004.55511	562.07941	3.67330	-654.68585	299.32642	57.86614
62	0.508	908.73572	114.10537	1622.58032	-106.14579	293.88519	1306.40906	-834.16937	380.14874	1315.58704	725.74573	350.67151	40.58644	-27.70971	67.00995	0.71707	-1030.12097	564.33850	4.10294	-623.24976	301.70697	58.50670
63	0.517	908.36047	113.67392	1624.40674	-105.39444	293.17126	1310.14734	-833.93671	379.49249	1319.93066	740.77148	348.20959	37.01140	-52.68742	68.78790	1.49018	-1055.74719	566.61212	4.47974	-592.69159	303.34384	59.47935
64	0.525	908.07849	113.17419	1625.81824	-104.37794	292.46158	1313.74780	-833.59497	379.11514	1324.20300	751.08911	346.50900	32.07549	-76.53786	70.21735	3.33614	-1081.32568	568.76959	4.84980	-564.25012	304.09073	60.16440
65	0.533	907.84125	112.63141	1626.75586	-103.12262	291.76080	1317.08203	-833.18811	378.96625	1328.24390	756.91779	345.26031	26.03773	-98.58836	71.17212	6.75889	-1106.50610	570.84735	5.60493	-539.21521	303.70236	59.74061
66	0.542	907.62408	112.07346	1627.18384	-101.70099	291.03174	1320.00708	-832.77057	378.97531	1331.90283	758.75330	344.22488	19.53247	-118.25316	71.67179	11.94183	-1130.74609	572.88782	7.40025	-518.42773	301.93811	57.56818
67	0.550	907.42847	111.51595	1627.08435	-100.21008	290.23367	1322.37695	-832.39832	379.06183	1335.05957	756.89905	343.46848	13.11712	-135.07471	71.79565	18.91157	-1153.57251	574.81470	10.74042	-502.03708	298.61880	53.54831
68	0.558	907.27417	110.97048	1626.45142	-98.73689	289.37256	1324.07288	-832.10822	379.14050	1337.63062	751.07312	343.43506	6.90729	-148.51923	71.50851	27.84405	-1174.82996	576.49084	15.60764	-489.70328	293.64343	48.07401
69	0.567	907.18994	110.44723	1625.28528	-97.35611	288.49500	1325.03735	-831.89771	379.12875	1339.56226	740.58942	344.56955	0.77319	-157.57344	70.57802	39.01014	-1194.64026	577.80383	21.59312	-481.03848	287.07697	41.65801
70	0.575	907.20758	109.93972	1623.59338	-96.12532	287.65417	1325.27393	-831.71826	378.95599	1340.82007	725.12885	346.81747	-4.96840	-160.72963	68.77945	52.04235	-1213.15466	578.67535	28.34031	-475.92139	279.20670	34.65636
71	0.583	907.36346	109.42426	1621.39136	-95.06917	286.88693	1324.81006	-831.49323	378.57645	1341.38110	705.32257	349.63916	-9.35704	-156.88837	66.14993	65.32080	-1230.26978	579.04797	35.74783	-474.54108	270.53699	27.24001
72	0.592	907.70123	108.87847	1618.70447	-94.19586	286.19177	1323.67737	-831.15240	377.98428	1341.23035	682.48157	352.47275	-11.72497	-146.29683	62.80483	76.79245	-1245.43896	578.83990	43.77562	-477.26721	261.80856	19.55885
73	0.600	908.26855	108.29042	1615.57373	-93.52202	285.52579	1321.92468	-830.67065	377.21411	1340.37695	657.86890	355.05704	-12.48698	-130.28760	58.54223	85.59102	-1257.72803	577.87085	52.10141	-484.43582	254.01822	12.05982
74	0.608	909.10913	107.65035	1612.05957	-93.07104	284.83215	1319.63037	-830.09381	376.31616	1338.89099	632.37115	357.39685	-12.58237	-110.37439	52.99884	92.34614	-1266.15442	575.98541	59.96801	-496.11545	248.29242	5.71290
75	0.617	910.26184	106.94294	1608.23499	-92.86420	284.07852	1316.89063	-829.53564	375.32385	1336.91101	606.61359	359.56317	-12.59116	-87.82057	46.30687	97.95599	-1270.14258	573.35394	66.46530	-512.04590	245.41617	1.59963
76	0.625	911.76056	106.14742	1604.17249	-92.91451	283.28473	1313.79370	-829.13116	374.26321	1334.58386	580.97009	361.54245	-12.68229	-63.60822	39.28899	102.62366	-1269.70117	570.50873	71.12138	-531.84509	245.26785	-0.06595
77	0.633	913.62061	105.23995	1599.94385	-93.22458	282.51703	1310.40247	-828.98584	373.18927	1331.99719	555.50830	363.31387	-12.93965	-38.41679	32.91114	105.99827	-1265.09644	568.09973	74.24654	-554.93445	246.84561	-0.23622
78	0.642	915.81506	104.19638	1595.62415	-93.80843	281.84439	1306.76196	-829.16962	372.17834	1329.17664	530.19775	364.97986	-13.41166	-12.61449	27.78868	107.69584	-1256.36096	566.67786	76.47647	-580.03882	248.96835	-0.11558
79	0.650	918.26160	102.99153	1591.29358	-94.72095	281.29327	1302.92273	-829.72461	371.29510	1326.11816	505.11200	366.68439	-14.00241	13.67101	24.13861	107.58115	-1243.12964	566.42584	77.75022	-605.45209	250.90887	-0.28832
80	0.658	920.82483	101.61229	1587.04663	-96.04128	280.83871	1298.96619	-830.65417	370.58182	1322.80688	480.32007	368.50409	-14.51366	40.39855	21.83225	105.81214	-1224.93420	566.90948	76.98714	-630.18988	252.49287	-0.74565
81	0.667	923.33612	100.08917	1583.00000	-97.81406	280.40924	1295.01501	-831.91974	370.05316	1319.23022	455.75864	370.44742	-14.83678	67.47388	20.44587	102.77251	-1201.69043	567.33496	73.21689	-654.39362	253.91585	-1.27843
82	0.675	925.61957	98.49572	1579.28796	-100.01396	279.87772	1291.21729	-833.45795	369.69397	1315.39294	431.31442	372.47906	-15.05060	94.77304	19.48473	98.92340	-1173.93176	567.13300	66.88574	-678.59827	255.49420	-1.69772
83	0.683	927.51422	96.91080	1576.04675	-102.56266	279.08688	1287.70911	-835.19550	369.47519	1311.32324	406.92172	374.55029	-15.31155	122.29141	18.64585	94.63585	-1142.62280	566.10223	59.70168	-703.05450	257.40588	-1.89512
84	0.692	928.89246	95.40002	1573.39941	-105.36208	277.93301	1284.58594	-837.04510	369.37222	1307.07678	382.56091	376.62747	-15.68660	150.23660	17.78337	90.16330	-1108.79590	564.18469	53.42952	-727.69458	259.61053	-1.88236
85	0.700	929.67169	94.01452	1571.44189	-108.30374	276.43280	1281.90552	-838.90045	369.36697	1302.75830	358.23755	378.70648	-16.09511	178.96512	16.70110	85.71751	-1073.29932	561.43433	49.06736	-752.37280	261.94754	-1.79961
86	0.708	929.82605	92.77637	1570.22729	-111.25964	274.71472	1279.70679	-840.65356	369.43344	1298.53186	333.96716	380.78613	-16.38142	208.78473	15.19069	81.42678	-1036.73975	558.06793	46.80615	-777.00677	264.24286	-1.81293
87	0.717	929.39258	91.67138	1569.75891	-114.08205	272.96158	1278.02063	-842.22339	369.53491	1294.59058	309.73434	382.82916	-16.45069	239.82248	13.21263	77.21052	-999.55237	554.28973	46.33100	-801.57831	266.39334	-1.97376
88	0.725	928.45239	90.66777	1569.99829	-116.62501	271.34680	1276.86609	-843.56433	369.64905	1291.09521	285.48059	384.77554	-16.37265	272.11115	10.88826	72.77780	-962.15723	550.06537	47.14796	-826.09552	268.40781	-2.19025
89	0.733	927.09656	89.73779	1570.88440	-118.78287	269.98230	1276.24573	-844.66638	369.77957	1288.14758	261.13309	386.60159	-16.32569	305.69971	8.35722	67.79764	-925.21210	545.18744	48.83821	-850.58447	270.35309	-2.31955
90	0.742	925.41473	88.86211	1572.34363	-120.52266	268.89545	1276.14600	-845.55725	369.93951	1285.81738	236.61133	388.36768	-16.38617	340.63351	5.68208	62.15533	-889.70496	539.54681	51.07316	-875.10028	272.27432	-2.28144
91	0.750	923.49731	88.02008	1574.28809	-121.88110	268.04630	1276.53796	-846.29022	370.13565	1284.17200	211.85828	390.16974	-16.42950	376.89996	2.85248	56.12882	-856.48590	533.19293	53.41390	-899.71655	274.20798	-2.12660
92	0.758	921.42804	87.18664	1576.61877	-122.92295	267.36682	1277.38379	-846.91412	370.35382	1283.26550	186.89676	392.03604	-16.30613	414.35220	-0.15600	50.35118	-825.52234	526.15979	55.28888	-924.50226	276.23923	-2.00392
93	0.767	919.28308	86.33882	1579.23804	-123.69395	266.79883	1278.64832	-847.45001	370.54462	1283.11096	161.82303	393.90689	-16.05486	452.59543	-3.36382	45.59758	-795.84668	518.42737	56.27536	-949.50122	278.43677	-2.00134
94	0.775	917.14313	85.45507	1582.05591	-124.20354	266.31256	1280.30542	-847.88928	370.63785	1283.67822	136.71420	395.71609	-15.82227	490.96097	-6.81469	42.51615	-766.35315	510.05884	56.30820	-974.70294	280.70270	-2.02618
95	0.783	915.09448	84.51846	1584.99451	-124.43889	265.90100	1282.33533	-848.20612	370.57632	1284.91577	111.54443	397.47534	-15.63159	528.59985	-10.55808	41.40932	-736.43323	501.23965	55.62994	-1000.03235	282.79123	-1.91022
96	0.792	913.21716	83.52167	1587.98767	-124.38756	265.55826	1284.71753	-848.37262	370.32562	1286.77136	86.23944	399.21652	-15.40778	564.56726	-14.55038	42.08487	-705.89325	492.17218	54.65859	-1025.39575	284.50195	-1.59962
97	0.800	911.57648	82.45509	1590.97900	-124.05065	265.25916	1287.42639	-848.37006	369.86572	1289.19788	60.76654	400.88519	-15.15542	597.92004	-18.55048	43.80430	-674.64124	483.00995	53.84995	-1050.75366	285.82260	-1.18890
98	0.808	910.21838	81.30234	1593.91772	-123.44150	264.95792	1290.42249	-848.19244	369.18762	1292.14282	35.12061	402.41809	-14.97594	627.94763	-22.18721	45.52805	-642.63904	473.88181	53.55913	-1076.16162	286.94815	-0.82217
99	0.817	909.16168	80.05570	1596.75464	-122.57371	264.60803	1293.64087	-847.85040	368.28754	1295.52759	9.28516	403.88837	-14.95749	654.29578	-25.21293	46.43434	-610.10590	464.91071	53.97440	-1101.71326	288.13812	-0.59063
100	0.825	908.39752	78.72097	1599.43506	-121.45173	264.18250	1296.98486	-847.37494	367.16214	1299.23743	-16.73755	405.46356	-15.07475	676.69470	-27.66156	46.23226	-577.73090	456.22577	55.05842	-1127.43945	289.48227	-0.47369
101	0.833	907.89362	77.30826	1601.89185	-120.07536	263.67596	1300.33508	-846.81390	365.81891	1303.11890	-42.83746	407.23462	-15.10325	694.58362	-29.71645	44.95012	-546.66663	447.99127	56.39165	-1153.26257	290.84235	-0.31348
102	0.842	907.59497	75.83414	1604.05371	-118.45467	263.09155	1303.56396	-846.21906	364.29416	1306.98572	-68.70490	409.16379	-14.44932	707.23108	-31.46568	42.56538	-518.22583	440.44766	57.11347	-1178.92822	291.98874	0.24344
103	0.850	907.43170	74.32748	1605.86096	-116.62107	262.42850	1306.54883	-845.63434	362.65390	1310.63672	-93.68121	411.17670	-12.02097	714.41431	-32.88291	39.06799	-493.43298	433.96686	56.24467	-1203.93677	292.75626	1.79618
104	0.858	907.33813	72.82158	1607.26929	-114.62789	261.67999	1309.17712	-845.08679	360.97263	1313.88965	-116.58118	413.28348	-6.43507	716.77734	-34.02826	34.80757	-472.72937	429.00882	53.20834	-1227.69092	293.15131	4.98184
105	0.867	907.26886	71.34139	1608.24194	-112.54340	260.83337	1311.34521	-844.57739	359.31662	1316.61499	-135.74451	415.63141	3.53222	715.23523	-35.11760	30.39750	-456.02344	425.98264	48.08819	-1249.80981	293.36627	10.01539
106	0.875	907.20477	69.89685	1608.74475	-110.44262	259.86951	1312.95251	-844.07275	357.74731	1318.75037	-149.34369	418.35895	18.57161	710.18604	-36.39759	26.08751	-443.00922	425.17133	41.47788	-1270.22571	293.64691	16.51847
107	0.883	907.14825	68.48696	1608.74988	-108.40224	258.77350	1313.90540	-843.50836	356.33307	1320.29089	-155.60730	421.43689	38.60994	701.43628	-38.03861	21.44725	-433.52722	426.69238	34.10458	-1288.93225	294.10532	23.92933
108	0.892	907.11847	67.10469	1608.24719	-106.49466	257.54727	1314.13208	-842.81140	355.14639	1321.26563	-153.05200	424.73489	62.44846	688.69312	-39.97626	16.04540	-427.77753	430.38397	26.54616	-1305.72314	294.73175	31.99942
109	0.900	907.14954	65.73613	1607.25269	-104.77765	256.21051	1313.60193	-841.93622	354.24411	1321.71313	-141.39520	428.13339	87.30719	672.01611	-41.70177	10.43153	-426.29077	435.68512	19.28647	-1320.17859	295.56396	40.84606
110	0.908	907.28998	64.37359	1605.80774	-103.28580	254.79933	1312.33972	-840.89093	353.64774	1321.66919	-122.55511	431.57593	109.39268	651.87390	-42.47331	5.92262	-429.72333	441.62250	12.93179	-1331.71765	296.65918	50.54948
111	0.917	907.60669	63.03265	1603.96533	-102.03339	253.36288	1310.42737	-839.73621	353.32996	1321.16443	-99.90076	435.00922	125.85652	628.99829	-41.94854	3.31274	-438.61865	446.99493	8.15658	-1339.62488	297.90469	60.58236
112	0.925	908.18726	61.73760	1601.77966	-101.02986	251.94742	1307.98450	-838.56274	353.21222	1320.22888	-76.14117	438.18018	136.24496	604.33044	-40.43217	2.29557	-453.21832	450.90375	5.32202	-1343.24158	298.96622	69.59498
113	0.933	909.12299	60.49126	1599.30225	-100.29583	250.58296	1305.13428	-837.46600	353.18832	1318.89624	-52.32892	440.65659	142.00487	578.85767	-38.48805	2.08846	-473.12097	453.24652	4.16669	-1342.27795	299.38376	76.06249
114	0.942	910.47626	59.26817	1596.58203	-99.86849	249.28888	1301.97595	-836.53113	353.16132	1317.20764	-28.49847	442.09549	144.99632	553.28625	-36.52901	2.08784	-496.82178	454.52850	3.96319	-1336.87903	298.66864	79.41724
115	0.950	912.25250	58.03604	1593.67004	-99.79722	248.08949	1298.58154	-835.82404	353.06854	1315.21472	-4.45313	442.35089	146.51492	527.93860	-34.70492	1.98163	-522.11383	455.36020	4.01961	-1327.28735	296.37769	80.34381
116	0.958	914.38788	56.78574	1590.62769	-100.12791	247.03249	1295.01343	-835.38892	352.88928	1312.98413	19.98291	441.41843	147.18993	502.90012	-32.98120	1.66082	-547.38025	456.22192	3.95605	-1313.51160	292.24887	79.68752
117	0.967	916.75684	55.54471	1587.52759	-100.87869	246.20561	1291.34534	-835.25580	352.62921	1310.59644	44.91595	439.40662	147.25766	478.15332	-31.32320	1.17329	-572.15802	457.37775	3.62659	-1295.41968	286.36505	77.35831
118	0.975	919.19843	54.35646	1584.45251	-102.02174	245.73846	1287.67676	-835.45020	352.29233	1308.13342	70.35968	436.50262	146.75710	453.63940	-29.79236	0.66820	-596.59863	458.88202	3.04774	-1273.02844	279.17535	72.70317
119	0.983	921.54144	53.24196	1581.49927	-103.48868	245.76775	1284.13416	-835.98566	351.86731	1305.65552	96.31879	432.86270	145.60664	429.29019	-28.43046	0.26647	-620.90796	460.66504	2.40077	-1246.60913	271.31265	65.75952
120	0.992	923.62146	52.18307	1578.77954	-105.20038	246.35690	1280.85046	-836.83521	351.32443	1303.17505	122.91260	428.53400	143.67841	405.06284	-27.15434	-0.04641	-645.18225	462.56714	1.93328	-1216.65930	263.31699	57.78929
121	1.000	925.29962	51.14120	1576.40918	-107.09660	247.42651	1277.93396	-837.90784	350.61621	1300.65173	150.35046	423.52045	140.86050	380.95270	-25.84457	-0.36641	-669.42548	464.39801	1.77480	-1183.90479	255.48755	50.63520
122	1.008	926.48071	50.08659	1574.49207	-109.13618	248.77521	1275.45813	-839.06519	349.70593	1298.04785	178.75772	417.91724	137.07953	356.95901	-24.46610	-0.72906	-693.61328	466.04117	1.84053	-1149.24768	247.98987	45.70504
123	1.017	927.12537	49.01201	1573.10645	-111.26865	250.17020	1273.48145	-840.17853	348.60046	1295.40112	208.04294	411.96118	132.32133	333.06070	-23.04488	-1.06285	-717.74988	467.46283	1.90851	-1113.53101	241.01700	43.46805
124	1.025	927.24738	47.92346	1572.29956	-113.40405	251.42609	1272.06311	-841.17865	347.34607	1292.83606	237.96042	405.90259	126.62627	309.21909	-21.58765	-1.27251	-741.87207	468.66379	1.78999	-1077.30713	234.81697	43.61201
125	1.033	926.89630	46.82595	1572.08801	-115.40536	252.44470	1271.25867	-842.06531	346.00067	1290.52356	268.33246	399.84402	120.07381	285.36346	-20.09013	-1.33181	-766.01782	469.70050	1.47883	-1040.95544	229.66913	45.45487
126	1.042	926.13391	45.72469	1572.45728	-117.11248	253.22647	1271.10339	-842.88123	344.60919	1288.64087	299.20978	393.77753	112.81790	261.39719	-18.56734	-1.30063	-790.20758	470.70645	1.16251	-1005.06665	225.84894	48.28893
127	1.050	925.02405	44.63568	1573.36304	-118.38792	253.86411	1271.59717	-843.67407	343.19424	1287.34058	330.82138	387.68588	105.08778	237.26743	-17.01152	-1.27213	-814.44037	471.82062	1.04838	-970.57666	223.52850	51.52122
128	1.058	923.64258	43.58459	1574.74023	-119.16105	254.50354	1272.69788	-844.46277	341.76163	1286.73047	363.42694	381.48447	97.07489	212.99309	-15.40948	-1.26334	-838.70135	473.14868	1.18857	-938.31726	222.67336	54.61634
129	1.067	922.08514	42.58425	1576.51685	-119.45099	255.25563	1274.33374	-845.22656	340.30896	1286.87085	397.17862	375.02264	88.86593	188.59471	-13.79836	-1.18724	-862.97662	474.79694	1.49707	-908.32196	223.06274	57.07695
130	1.075	920.45911	41.61594	1578.62231	-119.35462	256.11993	1276.44666	-845.91241	338.83542	1287.78198	431.95792	368.30872	80.56754	164.05519	-12.20667	-0.99811	-887.27686	476.82776	1.88298	-879.67932	224.42540	58.58016
131	1.083	918.86450	40.64502	1580.98718	-118.99413	256.99875	1279.01611	-846.45471	337.34711	1289.44983	467.34921	361.52850	72.40968	139.37608	-10.60056	-0.77522	-911.71460	479.11853	2.30344	-851.18726	226.50909	59.09425
132	1.092	917.37982	39.65770	1583.53784	-118.45923	257.77170	1282.02417	-846.80017	335.85797	1291.82751	502.87854	354.78964	64.70287	114.59924	-8.91867	-0.60299	-936.49548	481.27579	2.68687	-822.08093	229.01248	58.85796
133	1.100	916.06683	38.67029	1586.19470	-117.79225	258.35071	1285.41821	-846.92383	334.39697	1294.84167	538.21265	348.07098	57.88190	89.73107	-7.11256	-0.46008	-961.66455	482.91452	2.92905	-792.13562	231.54910	58.24762
134	1.108	914.97919	37.69133	1588.87720	-117.01211	258.69281	1289.11902	-846.82654	333.01001	1298.40271	573.11176	341.28113	52.48711	64.71523	-5.15964	-0.27782	-987.00928	484.12848	3.03194	-761.36377	233.73892	57.60227
135	1.117	914.15173	36.69016	1591.51428	-116.14252	258.78976	1293.04126	-846.52222	331.74670	1302.40881	607.20416	334.32233	48.79014	39.50401	-3.06367	-0.04903	-1012.34088	485.39133	3.10975	-729.84802	235.28172	57.15575
136	1.125	913.58783	35.61873	1594.04736	-115.22134	258.65265	1297.09827	-846.02747	330.65100	1306.74719	639.67102	327.43701	46.51247	14.08795	-0.88403	0.17229	-1037.65088	487.03925	3.24032	-697.79590	235.94986	57.08682
137	1.133	913.26245	34.44498	1596.42310	-114.28448	258.30484	1301.19592	-845.36188	329.76312	1311.29480	669.20886	321.34985	44.99409	-11.49277	1.24763	0.37370	-1062.99500	489.07996	3.41557	-665.62195	235.61801	57.50059
138	1.142	913.13220	33.15643	1598.58301	-113.34070	257.77832	1305.23169	-844.55896	329.11508	1315.91443	694.50415	316.56290	43.39162	-37.03786	3.18200	0.70289	-1088.36804	491.36108	3.63274	-633.99780	234.28923	58.30872
139	1.150	913.14569	31.75523	1600.45862	-112.35788	257.11896	1309.09680	-843.67883	328.71393	1320.45239	714.72052	312.71579	40.78685	-62.08595	4.82092	1.53911	-1113.58313	493.76514	4.06437	-603.88110	232.00629	59.13615
140	1.158	913.24738	30.25792	1601.97546	-111.27087	256.40634	1312.68311	-842.80261	328.53381	1324.74744	729.58917	309.13956	36.52762	-85.95927	6.14895	3.43033	-1138.21680	496.20120	5.17079	-576.36957	228.75519	59.33637
141	1.167	913.38177	28.69154	1603.06921	-110.01833	255.74500	1315.88965	-842.00848	328.52786	1328.65015	739.33765	305.61926	30.58710	-107.93243	7.20705	6.85130	-1161.77063	498.48328	7.53408	-552.31067	224.48691	58.20790
142	1.175	913.51080	27.08672	1603.69995	-108.58537	255.21516	1318.62817	-841.34503	328.64386	1332.04297	744.56268	302.22589	23.51485	-127.40808	8.03588	11.98743	-1183.92993	500.38940	11.48080	-532.01520	219.18910	55.36246
143	1.183	913.62671	25.47330	1603.85022	-107.00785	254.84131	1320.82336	-840.81726	328.82837	1334.84546	745.86395	298.99890	16.03230	-143.94492	8.63721	18.82365	-1204.61169	501.84460	16.91721	-515.36578	212.89554	50.90461
144	1.192	913.74255	23.88176	1603.51147	-105.34630	254.60583	1322.40881	-840.38794	329.02094	1337.00610	743.37885	296.13293	8.63177	-157.07767	8.91277	27.46245	-1223.77466	502.92740	23.55877	-502.14383	205.65695	45.24439
145	1.200	913.87738	22.34518	1602.67871	-103.66792	254.47815	1323.32813	-839.99109	329.15625	1338.50281	736.65247	294.15363	1.58579	-165.96481	8.66473	38.19167	-1241.19592	503.65115	31.18082	-492.28690	197.55829	38.78453
146	1.208	914.05042	20.88947	1601.35425	-102.04140	254.43073	1323.53955	-839.54980	329.18347	1339.34912	724.99127	293.66376	-4.62333	-169.23723	7.76968	50.86987	-1256.32544	503.78183	39.62237	-485.95770	188.76392	31.75901
147	1.217	914.27905	19.52147	1599.54504	-100.53040	254.43936	1323.02148	-838.99597	329.07654	1339.57703	708.12744	294.79391	-9.19540	-165.66083	6.28184	64.18806	-1268.38403	502.89465	48.61014	-483.44510	179.53839	24.29129
148	1.225	914.58173	18.23198	1597.26465	-99.18120	254.48051	1321.78296	-838.29272	328.82101	1339.20325	686.81323	296.94382	-11.70654	-155.15385	4.23917	76.14921	-1276.69861	500.60065	57.47443	-485.02277	170.31354	16.63821
149	1.233	914.99304	16.99695	1594.54163	-98.01743	254.53613	1319.87805	-837.45123	328.40945	1338.23584	662.66675	299.27591	-12.66559	-138.87405	1.43353	85.59383	-1280.92822	496.86023	65.18091	-490.88873	161.86279	9.48642
150	1.242	915.57922	15.76924	1591.42212	-97.04938	254.60617	1317.41016	-836.53540	327.84744	1336.72864	637.29285	301.37274	-12.99222	-118.39111	-2.45029	92.82717	-1281.10205	492.19525	71.03174	-501.16461	155.31158	3.93107
151	1.250	916.43134	14.48799	1587.95898	-96.28748	254.71866	1314.50891	-835.64771	327.15540	1334.79688	611.67133	303.24487	-13.21898	-95.03586	-7.37530	98.67726	-1277.49268	487.54239	75.29583	-515.95001	151.62057	0.81451
152	1.258	917.62762	13.10382	1584.20642	-95.75295	254.92020	1311.29590	-834.89709	326.37448	1332.55969	586.19995	304.98538	-13.43719	-69.79125	-12.70739	103.45198	-1270.23010	483.81339	78.72285	-535.27283	150.86896	-0.07616
153	1.267	919.19257	11.59605	1580.22705	-95.48759	255.24472	1307.85938	-834.37683	325.57373	1330.07898	560.97839	306.65088	-13.66277	-43.37065	-17.50982	106.89192	-1258.97473	481.43936	81.25529	-558.47308	152.14865	0.07726
154	1.275	921.08453	9.97679	1576.09631	-95.55478	255.68707	1304.25330	-834.16382	324.83914	1327.33508	536.01257	308.28998	-13.97617	-16.24048	-21.06397	108.64910	-1243.05774	480.23352	81.60744	-583.76147	154.22292	0.10978
155	1.283	923.21063	8.27702	1571.90076	-96.02463	256.20978	1300.51917	-834.31219	324.24484	1324.24768	511.26932	309.93710	-14.41014	11.35783	-23.15791	108.57855	-1221.98938	479.64899	78.50700	-609.21173	156.25999	-0.37955
156	1.292	925.44800	6.52266	1567.73767	-96.94661	256.76379	1296.71448	-834.83911	323.83292	1320.77869	486.68896	311.62146	-14.88289	39.27509	-23.99935	106.79032	-1195.90637	479.10226	72.15736	-634.01379	158.03662	-1.15945
157	1.300	927.66040	4.73790	1563.71631	-98.31865	257.28360	1292.93079	-835.71704	323.61932	1317.02185	462.21851	313.37769	-15.30117	67.32940	-23.93272	103.59916	-1165.59253	478.17087	64.26951	-658.33118	159.68243	-1.87941
158	1.308	929.71033	2.96960	1559.95142	-100.07400	257.66895	1289.29333	-836.86572	323.60815	1313.13330	437.82867	315.19720	-15.66757	95.36967	-23.26191	99.40997	-1132.12402	476.66364	56.87729	-682.49670	161.36674	-2.33543
159	1.317	931.47424	1.28017	1556.55811	-102.10605	257.80475	1285.93750	-838.15686	323.79312	1309.22632	413.52057	317.02295	-16.04033	123.44945	-22.25961	94.60929	-1096.51221	474.51047	51.22058	-706.67029	163.15067	-2.48248
160	1.325	932.85364	-0.28308	1553.65015	-104.31128	257.62509	1282.97363	-839.45490	324.14557	1305.39709	389.31482	318.83286	-16.43473	151.88855	-21.21212	89.50634	-1059.54968	471.65723	47.50951	-730.87976	165.00970	-2.41899
161	1.333	933.77271	-1.69394	1551.33008	-106.60423	257.16678	1280.47156	-840.65979	324.61319	1301.77271	365.22620	320.64484	-16.80351	181.12747	-20.40119	84.31706	-1021.78387	468.16138	45.42939	-755.10364	166.89774	-2.32930
162	1.342	934.17999	-2.94518	1549.67383	-108.89523	256.56522	1278.46765	-841.71558	325.14017	1298.47107	341.24976	322.43912	-17.08283	211.50725	-20.05373	79.15869	-983.60388	464.21796	44.68179	-779.32129	168.77151	-2.35520
163	1.350	934.05927	-4.05756	1548.72607	-111.06903	255.99652	1276.98340	-842.60083	325.68726	1295.57056	317.34628	324.17938	-17.22392	243.19246	-20.28819	74.01126	-945.54272	459.97665	45.12250	-803.53418	170.61432	-2.51481
164	1.358	933.43158	-5.07155	1548.50122	-112.99887	255.60869	1276.03589	-843.32104	326.24152	1293.13062	293.43106	325.87131	-17.23225	276.27704	-21.05587	68.69703	-908.56836	455.45651	46.57454	-827.76813	172.43683	-2.70916
165	1.367	932.35150	-6.02388	1548.97412	-114.58974	255.47653	1275.63721	-843.90118	326.81949	1291.21130	269.39893	327.54147	-17.21003	310.88791	-22.14832	62.98267	-873.81787	450.61948	48.56598	-852.05389	174.25926	-2.79550
166	1.375	930.90039	-6.94664	1550.07532	-115.81397	255.58821	1275.78735	-844.37787	327.45438	1289.87891	245.15771	329.23141	-17.24799	347.12634	-23.31109	56.79399	-841.75458	445.39896	50.36568	-876.41125	176.12564	-2.71694
167	1.383	929.17334	-7.88159	1551.70984	-116.70812	255.87076	1276.47083	-844.78900	328.16492	1289.18848	220.63876	331.01166	-17.26410	384.91736	-24.38358	50.42369	-811.68408	439.69882	51.41117	-900.88196	178.10767	-2.57364
168	1.392	927.26813	-8.87241	1553.78772	-117.33128	256.24368	1277.66040	-845.15674	328.93558	1289.15564	195.83304	332.92487	-17.09315	423.90411	-25.36515	44.56947	-782.33081	433.46567	51.58830	-925.53131	180.23222	-2.50997
169	1.400	925.27820	-9.95024	1556.23657	-117.71671	256.65955	1279.32507	-845.47473	329.72543	1289.76099	170.83536	334.89911	-16.72464	463.43750	-26.32395	40.07544	-752.77087	426.76965	51.07518	-950.36780	182.36771	-2.52010
170	1.408	923.29041	-11.13393	1558.99280	-117.85501	257.10513	1281.43323	-845.71002	330.48969	1290.98120	145.78711	336.75714	-16.32519	502.68317	-27.21817	37.53537	-722.68652	419.80099	50.13984	-975.31860	184.27357	-2.44200
171	1.417	921.38641	-12.41507	1561.98645	-117.71491	257.57651	1283.94714	-845.81714	331.19543	1292.79810	120.73169	338.41028	-16.02582	540.78162	-27.86025	37.06093	-692.00378	412.81262	49.11245	-1000.31226	185.81689	-2.15468
172	1.425	919.63696	-13.73694	1565.13330	-117.27444	258.05875	1286.81677	-845.75604	331.82126	1295.17896	95.56116	340.00140	-15.79845	576.94849	-28.07749	38.26666	-660.63354	406.05533	48.38063	-1025.34326	187.06213	-1.70216
173	1.433	918.09082	-15.02090	1568.33594	-116.53762	258.52942	1289.97693	-845.50616	332.34363	1298.06262	70.15582	341.71588	-15.56748	610.50317	-27.86037	40.41470	-628.58575	399.72879	48.33381	-1050.46680	188.21669	-1.25140
174	1.442	916.77405	-16.21558	1571.49731	-115.53402	258.97525	1293.35083	-845.06970	332.73230	1301.35901	44.56342	343.52029	-15.35828	640.82178	-27.32771	42.66303	-596.17816	393.96271	49.21964	-1075.74634	189.51685	-0.97547
175	1.450	915.69757	-17.30199	1574.54028	-114.30647	259.39679	1296.85498	-844.46936	332.95862	1304.95068	18.97180	345.17480	-15.29824	667.26392	-26.59422	44.29254	-564.12732	388.82391	50.91956	-1101.19519	191.04459	-0.91217
176	1.458	914.85815	-18.27768	1577.41406	-112.89085	259.79688	1300.40161	-843.75146	332.99960	1308.69019	-6.51898	346.51102	-15.47492	689.17041	-25.70422	44.84272	-533.49994	384.38306	52.82393	-1126.73328	192.65120	-0.87150
177	1.467	914.22571	-19.15858	1580.07996	-111.30269	260.16586	1303.89990	-842.98657	332.84265	1312.40112	-32.00781	347.71576	-15.74016	705.91260	-24.64381	44.10352	-505.47253	380.77985	53.94659	-1152.09094	194.03723	-0.41378
178	1.475	913.73724	-19.96584	1582.49414	-109.54523	260.47647	1307.25513	-842.25281	332.49573	1315.88904	-57.53540	349.23630	-15.50857	717.12537	-23.38473	42.02969	-480.95001	378.23242	53.31104	-1176.73926	194.89282	1.11285
179	1.483	913.31250	-20.69479	1584.60571	-107.63203	260.69290	1310.36816	-841.61060	331.98523	1318.96265	-82.60516	351.36679	-13.63394	723.14441	-21.91788	38.81940	-460.30420	377.06671	50.45879	-1200.07532	195.11665	4.32320
180	1.492	912.87982	-21.31958	1586.36499	-105.60339	260.78342	1313.13611	-841.08118	331.34988	1321.47205	-105.93536	354.10754	-8.56433	725.02600	-20.25549	35.04121	-443.42273	377.69431	45.65731	-1221.79614	194.97763	9.34171
181	1.500	912.38916	-21.82780	1587.72974	-103.52618	260.71841	1315.45386	-840.64008	330.65237	1323.35266	-125.70020	357.47351	1.22111	723.81848	-18.43565	31.35802	-430.01398	380.49124	39.61950	-1242.03809	195.01700	15.67824
182	1.508	911.81970	-22.23032	1588.66968	-101.48389	260.46494	1317.21753	-840.22217	329.98514	1324.62817	-139.89819	361.67645	16.72176	719.83203	-16.54762	27.90794	-419.96039	385.71371	33.06490	-1261.04663	195.75826	22.73727
183	1.517	911.19250	-22.54642	1589.16577	-99.56183	260.00681	1318.32739	-839.74017	329.45126	1325.36438	-146.42651	366.91370	37.94255	712.67334	-14.74907	24.05231	-413.45801	393.39334	26.49142	-1278.67334	197.39581	30.38854
184	1.525	910.56543	-22.80095	1589.20093	-97.82967	259.37360	1318.69348	-839.12042	329.13797	1325.62244	-143.41229	373.17914	63.33155	701.86401	-13.22243	19.02190	-410.88464	403.08322	20.23134	-1294.21277	199.69597	38.96902
185	1.533	909.99878	-23.02586	1588.75964	-96.33088	258.63370	1318.24976	-838.33954	329.09341	1325.44006	-130.56812	380.23859	89.49397	687.32581	-12.03117	13.02957	-412.66370	413.62695	14.63136	-1306.63696	202.23985	48.73225
186	1.542	909.53363	-23.25131	1587.83923	-95.08440	257.86026	1316.98315	-837.43610	329.31165	1324.83740	-110.28229	387.70184	112.23894	669.33411	-10.99103	7.50818	-419.19214	423.30081	10.10710	-1314.90503	204.68335	59.14309
187	1.550	909.20605	-23.50085	1586.46204	-94.09508	257.11160	1314.95435	-836.49115	329.74036	1323.82983	-86.39740	395.18228	128.82771	648.27332	-9.78124	3.85761	-430.71924	430.53873	6.94640	-1318.27380	206.77921	68.60373
188	1.558	909.07037	-23.79155	1584.67334	-93.36410	256.43045	1312.28784	-835.59271	330.30429	1322.43555	-61.76031	402.32214	139.25745	624.73828	-8.23177	2.22784	-447.26312	434.85513	5.08215	-1316.61694	208.31447	75.20409
189	1.567	909.19623	-24.13364	1582.53076	-92.89136	255.83867	1309.13916	-834.80591	330.92368	1320.68140	-37.30865	408.73267	145.35818	599.68933	-6.43726	1.81317	-468.32654	437.02289	4.17178	-1310.40308	209.04160	78.16536
190	1.575	909.63904	-24.53967	1580.09814	-92.67587	255.33151	1305.66028	-834.16638	331.52567	1318.60706	-12.89410	414.09149	149.08154	574.11658	-4.60513	1.80286	-492.46442	438.26215	3.82906	-1300.15759	208.61404	78.36519
191	1.583	910.41553	-25.02827	1577.44568	-92.72600	254.89412	1301.97412	-833.69421	332.05646	1316.26379	11.80566	418.28964	151.62585	548.61572	-2.88148	1.76567	-517.75031	439.38788	3.70615	-1285.99939	206.71727	77.03185
192	1.592	911.49622	-25.60258	1574.64343	-93.06958	254.53003	1298.16284	-833.41162	332.48209	1313.71265	36.97180	421.45554	153.50592	523.38812	-1.29340	1.55701	-542.93304	440.64841	3.53812	-1267.77185	203.37138	74.19894
193	1.600	912.81458	-26.22272	1571.76160	-93.74370	254.27563	1294.27979	-833.34924	332.77350	1311.02234	62.63391	423.81546	154.86388	498.45013	0.22880	1.17386	-567.72900	442.01733	3.19132	-1245.39551	198.99576	69.01394
194	1.608	914.29486	-26.81067	1568.87659	-94.76538	254.20699	1290.38245	-833.53229	332.89978	1308.26453	88.79950	425.45111	155.61998	473.77277	1.77423	0.68562	-592.25757	443.45059	2.65406	-1219.02917	194.17316	61.37809
195	1.617	915.87018	-27.28952	1566.07239	-96.10936	254.44540	1286.56055	-833.95850	332.84259	1305.50659	115.60648	426.23706	155.56163	449.33316	3.36358	0.19419	-616.65894	444.94000	2.05051	-1189.23572	189.47470	52.77331
196	1.625	917.46234	-27.60323	1563.43896	-97.71445	255.12561	1282.93945	-834.58350	332.61154	1302.80151	143.25476	426.12018	154.50586	425.08987	4.93073	-0.22432	-641.04169	446.48199	1.59858	-1157.29553	185.41986	45.61882
197	1.633	918.95911	-27.70811	1561.07690	-99.50830	256.31213	1279.65613	-835.32574	332.23804	1300.17151	171.79367	425.35458	152.40878	400.96249	6.42772	-0.56401	-665.46887	448.07672	1.44672	-1125.18921	182.37729	42.04697
198	1.642	920.22729	-27.60298	1559.09888	-101.42381	257.93192	1276.82422	-836.09204	331.75336	1297.59900	201.09863	424.30832	149.29431	376.87793	7.91709	-0.87153	-689.93042	449.70996	1.55467	-1094.76501	180.44911	42.84784
199	1.650	921.15002	-27.38547	1557.61682	-103.39677	259.79572	1274.51819	-836.81445	331.17371	1295.06995	231.01468	423.16260	145.14433	352.80368	9.46690	-1.17189	-714.34320	451.29480	1.72637	-1066.69128	179.60773	47.04337
200	1.658	921.66193	-27.22832	1556.71631	-105.35065	261.68454	1272.78638	-837.47510	330.51050	1292.64746	261.41632	421.92050	139.94609	328.73270	11.03813	-1.43224	-738.62500	452.72113	1.75580	-1040.35901	179.93866	52.49593
201	1.667	921.75598	-27.27791	1556.43884	-107.18585	263.42041	1271.66724	-838.09821	329.78873	1290.48279	292.24445	420.55890	133.81438	304.66873	12.57295	-1.59916	-762.79272	454.00537	1.58411	-1014.66748	181.57831	57.26925
202	1.675	921.46362	-27.59451	1556.78247	-108.79034	264.89868	1271.18958	-838.71960	329.04333	1288.75244	323.60162	419.08594	126.99457	280.60342	14.08944	-1.64603	-786.94659	455.27817	1.34048	-988.69897	184.50099	60.69211
203	1.683	920.83569	-28.16249	1557.71179	-110.06546	266.10556	1271.36438	-839.35175	328.29608	1287.59851	355.73825	417.50140	119.73482	256.48111	15.62831	-1.59468	-811.16888	456.63297	1.21989	-961.95837	188.50037	63.28099
204	1.692	919.93671	-28.89882	1559.16235	-110.94743	267.11304	1272.18237	-839.96606	327.53601	1287.10754	388.86041	415.73444	112.17398	232.21921	17.19101	-1.49319	-835.48376	458.07343	1.30307	-934.39160	193.31548	65.78268
205	1.700	918.84332	-29.65913	1561.04504	-111.41471	268.04559	1273.61902	-840.50366	326.72617	1287.32019	422.91583	413.68207	104.34689	207.76709	18.77574	-1.36105	-859.91357	459.54614	1.48777	-906.20593	198.73105	68.41035
206	1.708	917.63806	-30.30003	1563.26001	-111.48277	269.02747	1275.64087	-840.90192	325.83252	1288.24988	457.55493	411.26840	96.23736	183.12329	20.42042	-1.18795	-884.52600	460.95245	1.59130	-877.57104	204.59851	70.84597
207	1.717	916.40662	-30.75719	1565.71082	-111.19126	270.12070	1278.20276	-841.11584	324.84442	1289.88794	492.32776	408.35718	87.83955	158.32291	22.15626	-0.99372	-909.38129	462.20563	1.53453	-848.49829	210.81392	72.68068
208	1.725	915.23657	-31.05084	1568.31018	-110.59140	271.29144	1281.24304	-841.12518	323.77948	1292.20215	526.94458	404.72336	79.28987	133.42923	23.96395	-0.83056	-934.44128	463.36896	1.44403	-818.99280	217.26279	73.81515
209	1.733	914.20563	-31.24226	1570.98340	-109.73723	272.44095	1284.68762	-840.93121	322.68219	1295.13892	561.33142	400.34430	71.03608	108.48666	25.81594	-0.71116	-959.57898	464.69525	1.55032	-789.20392	223.74551	74.51584
210	1.742	913.36450	-31.40117	1573.67102	-108.68224	273.46906	1288.45923	-840.54968	321.62082	1298.62573	595.46838	395.58911	63.83178	83.44765	27.70646	-0.57331	-984.70117	466.44354	1.96711	-759.34070	229.98915	75.10585
211	1.750	912.73413	-31.58919	1576.32361	-107.48174	274.31491	1292.48328	-840.00165	320.68488	1302.57288	629.21423	390.80206	58.35397	58.21773	29.64054	-0.34584	-1009.83386	468.63843	2.57784	-729.50580	235.75763	75.67312
212	1.758	912.31921	-31.84598	1578.89172	-106.18858	274.96619	1296.68616	-839.30585	319.97037	1306.87268	662.03424	386.08853	54.76426	32.77750	31.63540	-0.05099	-1035.07690	471.04431	3.13754	-699.69604	240.89754	76.12492
213	1.767	912.12134	-32.17502	1581.32092	-104.83640	275.45099	1300.98865	-838.47681	319.54956	1311.40125	692.71307	381.77484	52.60359	7.18167	33.69926	0.21480	-1060.49585	473.40277	3.48333	-669.96289	245.27184	76.44509
214	1.775	912.13373	-32.55180	1583.54956	-103.42709	275.81708	1305.29761	-837.53107	319.44775	1316.01746	719.65295	378.32788	50.90118	-18.46003	35.77644	0.45085	-1086.03857	475.66031	3.67135	-640.56573	248.71846	76.77556
215	1.783	912.32416	-32.95567	1585.50854	-101.93732	276.11206	1309.50317	-836.49908	319.64337	1320.56323	741.61102	375.78500	48.52445	-43.85880	37.73080	0.91096	-1111.48010	477.94174	4.00368	-611.99451	251.08005	77.21001
216	1.792	912.63898	-33.37556	1587.12683	-100.34168	276.36984	1313.48315	-835.43317	320.08719	1324.87378	758.06775	373.87854	44.71326	-68.49167	39.41337	2.10373	-1136.38062	480.35358	5.02103	-584.87244	252.22493	77.55705
217	1.800	913.02759	-33.78621	1588.34375	-98.63536	276.60104	1317.11230	-834.39941	320.72318	1328.79980	769.19275	372.41174	39.35242	-91.73576	40.75264	4.57843	-1160.16492	482.85782	7.38283	-559.85486	252.05092	77.31339
218	1.808	913.46063	-34.14699	1589.12231	-96.84013	276.80505	1320.27209	-833.45148	321.49689	1332.23462	775.66724	371.20789	32.91375	-112.96896	41.76236	8.62865	-1182.38745	485.32391	11.50854	-537.55713	250.50412	75.84129
219	1.817	913.92908	-34.42285	1589.44824	-94.99518	276.99872	1322.86255	-832.60596	322.35733	1335.12354	778.23743	370.06525	26.21093	-131.58946	42.47765	14.22672	-1202.93530	487.64563	17.25241	-518.42810	247.58621	72.62213
220	1.825	914.43622	-34.59406	1589.31348	-93.14442	277.22348	1324.80872	-831.84521	323.25888	1337.45129	777.20380	368.94818	19.90318	-147.07376	42.93629	21.25748	-1221.91479	489.73035	24.02121	-502.61835	243.38461	67.43782
221	1.833	914.99182	-34.65778	1588.70081	-91.33143	277.52005	1326.05945	-831.13580	324.15692	1339.22351	772.30157	368.10580	13.96650	-158.86905	43.18110	29.79362	-1239.36768	491.38815	31.25729	-490.03210	238.13632	60.39103
222	1.842	915.61029	-34.62810	1587.58752	-89.60294	277.89624	1326.57935	-830.43573	324.99615	1340.45288	763.03479	367.94653	7.81116	-166.01793	43.19820	40.04817	-1255.07056	492.37003	38.82446	-480.56558	232.16356	51.77896
223	1.850	916.30969	-34.53001	1585.95691	-88.00523	278.31940	1326.34595	-829.69513	325.70447	1341.14966	749.18945	368.72012	1.24113	-167.16257	42.95290	51.74385	-1268.46741	492.53656	46.86024	-474.31647	225.69763	41.91436
224	1.858	917.11102	-34.39914	1583.80811	-86.56966	278.74384	1325.36011	-828.87036	326.20819	1341.31482	731.14825	370.25562	-4.83305	-161.39366	42.49142	63.56343	-1278.76025	491.89136	55.16748	-471.61139	218.84732	31.12991
225	1.867	918.03967	-34.28496	1581.16028	-85.30675	279.14600	1323.66321	-827.94250	326.46262	1340.93311	709.78918	372.09976	-9.11992	-149.03580	41.76540	73.82204	-1285.25159	490.48914	62.92437	-472.87805	211.80684	20.12717
226	1.875	919.13373	-34.23697	1578.04700	-84.21552	279.53253	1321.34302	-826.92407	326.46768	1339.97375	686.11353	373.95291	-11.29650	-131.36412	40.44521	81.76253	-1287.72827	488.46191	69.19465	-478.50665	205.20273	10.30525
227	1.883	920.45465	-34.28276	1574.50000	-83.29405	279.93161	1318.51563	-825.85699	326.25641	1338.40393	661.01111	375.85138	-12.10403	-109.81894	38.23683	87.74699	-1286.44836	486.22021	73.66004	-488.76874	200.17738	3.33756
228	1.892	922.07855	-34.42889	1570.54321	-82.54898	280.38617	1315.29590	-824.80853	325.88208	1336.21277	635.27655	377.90689	-12.35817	-85.63189	35.32718	92.35689	-1281.72290	484.50043	76.70715	-503.82684	197.72885	-0.07925
229	1.900	924.05646	-34.68770	1566.20544	-82.00905	280.93881	1311.77258	-823.86786	325.42676	1333.43311	609.53888	380.03809	-12.46297	-59.76260	32.35014	95.75452	-1273.48669	483.99454	78.68289	-523.62976	197.84473	-0.91089
230	1.908	926.38007	-35.08775	1561.53430	-81.73416	281.60406	1308.00415	-823.13721	325.01538	1330.14771	584.08441	382.05405	-12.61016	-32.85458	30.01714	97.76913	-1261.19653	484.89835	79.12374	-547.26746	199.57930	-0.78929
231	1.917	928.98096	-35.64616	1556.60718	-81.80863	282.35168	1304.03259	-822.71124	324.79715	1326.47034	558.90576	383.89380	-12.90675	-5.27721	28.81343	98.23412	-1244.17224	486.87009	77.02810	-572.72058	201.92249	-0.68493
232	1.925	931.74689	-36.34361	1551.53748	-82.31554	283.11105	1299.91016	-822.65387	324.88895	1322.51038	533.94806	385.67148	-13.35506	22.74613	28.88351	97.17178	-1222.13721	489.37280	72.01268	-598.10126	204.33331	-0.82983
233	1.933	934.54858	-37.13438	1546.46265	-83.29973	283.77789	1295.72571	-822.98438	325.32706	1318.35449	509.22205	387.54205	-13.88587	51.04377	30.08112	94.78354	-1195.47253	492.00269	64.97998	-622.81567	206.64725	-1.23419
234	1.942	937.27057	-37.96819	1541.51697	-84.74098	284.22226	1291.61011	-823.67651	326.05795	1314.06177	484.73422	389.58719	-14.39389	79.50379	32.08617	91.37894	-1165.02869	494.49866	57.57138	-647.17908	208.83679	-1.82004
235	1.950	939.81775	-38.79047	1536.82275	-86.55993	284.32941	1287.70935	-824.66394	326.96631	1309.66077	460.43729	391.78696	-14.78603	108.15672	34.52391	87.30362	-1131.78540	496.54822	51.14754	-671.55072	210.91539	-2.37729
236	1.958	942.10162	-39.53535	1532.50195	-88.65402	284.05734	1284.14697	-825.84650	327.93588	1305.17261	436.23788	394.06107	-15.06764	137.23013	37.05025	82.88781	-1096.64258	497.81024	46.30396	-696.01892	212.94829	-2.69362
237	1.967	944.03430	-40.14345	1528.68555	-90.92961	283.45523	1281.00122	-827.09991	328.90656	1300.65698	412.02859	396.32379	-15.34430	167.08707	39.33866	78.44241	-1060.35864	498.15308	43.08192	-720.49713	215.01428	-2.73586
238	1.975	945.53833	-40.59425	1525.49829	-93.30038	282.64261	1278.31140	-828.29730	329.87640	1296.22961	387.76880	398.51678	-15.69669	198.05222	41.10902	74.18468	-1023.53339	497.67767	41.36608	-744.90918	217.12233	-2.65153
239	1.983	946.56104	-40.91426	1523.03088	-95.66543	281.77567	1276.10132	-829.33820	330.86752	1292.03748	363.52570	400.62650	-16.07983	230.27722	42.26214	70.09399	-986.63593	496.49026	41.01376	-769.26270	219.22881	-2.61243
240	1.992	947.08508	-41.16032	1521.31970	-97.90222	281.00851	1274.39709	-830.17279	331.90625	1288.21985	339.38770	402.63858	-16.37947	263.80164	42.87568	65.93941	-950.13574	494.58386	41.77889	-793.60059	221.30276	-2.68590
241	2.000	947.12769	-41.40236	1520.34753	-99.88569	280.45721	1273.23218	-830.81146	333.01453	1284.89209	315.35513	404.48087	-16.54536	298.70218	43.07262	61.46777	-914.61987	491.93701	43.31739	-817.94965	223.33035	-2.81713
242	2.008	946.73260	-41.70265	1520.06482	-101.51722	280.17499	1272.64111	-831.31415	334.19324	1282.17053	291.31168	406.11551	-16.61567	335.10458	42.96356	56.55521	-880.66412	488.59021	45.24041	-842.32324	225.31393	-2.89628
243	2.017	945.96686	-42.09781	1520.41272	-102.74557	280.14700	1272.64355	-831.75531	335.41367	1280.18433	267.06201	407.68503	-16.61141	373.06720	42.60782	51.33763	-848.45789	484.55975	47.11531	-866.76526	227.28839	-2.86689
244	2.025	944.91724	-42.59901	1521.32935	-103.56847	280.31116	1273.23193	-832.17883	336.62509	1279.03015	242.44946	409.42834	-16.48822	412.46136	41.98050	46.26460	-817.56067	479.76117	48.54345	-891.35413	229.30843	-2.78786
245	2.033	943.68433	-43.19815	1522.74011	-104.01595	280.59494	1274.37476	-832.57361	337.76953	1278.72778	217.48373	411.41748	-16.22625	452.88266	41.07347	41.92760	-787.15076	474.12030	49.30923	-916.13812	231.38905	-2.75119
246	2.042	942.37085	-43.87325	1524.55090	-104.12866	280.94455	1276.02710	-832.88599	338.80490	1279.23279	192.32736	413.47235	-15.89802	493.65283	39.98160	38.83822	-756.54858	467.75549	49.44178	-941.08752	233.44487	-2.74042
247	2.050	941.06964	-44.60378	1526.65430	-103.94423	281.33170	1278.14075	-833.05176	339.71719	1280.47876	167.14270	415.36581	-15.60661	533.95654	38.78480	37.33900	-725.45355	460.98383	49.18885	-966.13995	235.32883	-2.64377
248	2.058	939.85687	-45.38658	1528.94348	-103.49524	281.74594	1280.66809	-833.02344	340.50269	1282.39807	141.95544	417.03198	-15.38405	572.98865	37.46256	37.51625	-693.78918	454.13086	48.91677	-991.27026	236.93094	-2.38576
249	2.067	938.78870	-46.23409	1531.32605	-102.81045	282.18332	1283.56165	-832.78339	341.15158	1284.91614	116.67307	418.54443	-15.17011	609.97998	36.01294	39.08731	-661.55389	447.36981	48.93462	-1016.49084	238.23901	-1.98224
250	2.075	937.90161	-47.16135	1533.72961	-101.91033	282.63718	1286.76990	-832.33887	341.64771	1287.94336	91.19427	420.00986	-14.89995	644.17834	34.52685	41.41344	-628.90625	440.74786	49.40300	-1041.82629	239.37717	-1.53323
251	2.083	937.21661	-48.17570	1536.10083	-100.80094	283.09216	1290.23218	-831.70758	341.96762	1291.37659	65.47583	421.53561	-14.61393	674.85779	33.12213	43.65309	-596.32648	434.32062	50.36579	-1067.30920	240.54651	-1.18725
252	2.092	936.74054	-49.26506	1538.39636	-99.47451	283.52417	1293.87634	-830.90765	342.08746	1295.10400	39.54688	423.18103	-14.44653	701.26990	31.91027	44.98254	-564.61243	428.22763	51.71522	-1092.95422	241.85065	-1.02810
253	2.100	936.46100	-50.38872	1540.56750	-97.91530	283.91168	1297.61792	-829.96289	342.00424	1298.99890	13.47974	424.90039	-14.46858	722.61365	30.93575	44.84526	-534.66528	422.66714	53.07764	-1118.71204	243.20596	-0.96197
254	2.108	936.34534	-51.48842	1542.55273	-96.10561	284.24286	1301.35779	-828.91614	341.74304	1302.91187	-12.59003	426.55200	-14.43451	738.28259	30.04619	43.11237	-507.21118	417.87378	53.84456	-1144.39075	244.40268	-0.66729
255	2.117	936.34924	-52.51372	1544.28711	-94.03645	284.50684	1304.97888	-827.83044	341.34460	1306.67358	-38.27661	427.90543	-13.51889	748.29077	28.97930	40.03644	-482.66461	414.14584	53.41759	-1169.56128	245.23665	0.43511
256	2.125	936.42163	-53.42741	1545.71460	-91.72522	284.68365	1308.34668	-826.77332	340.85455	1310.11462	-62.74200	428.80411	-10.29651	753.40576	27.61380	36.13877	-461.20233	411.82190	51.46425	-1193.59436	245.64046	3.06235
257	2.133	936.50293	-54.18961	1546.79065	-89.22818	284.73932	1311.32043	-825.79309	340.32013	1313.09473	-84.63086	429.54312	-3.07285	754.73901	25.98217	32.12666	-442.90692	411.19135	47.99126	-1215.92456	245.70265	7.65129
258	2.142	936.52985	-54.75710	1547.47705	-86.63597	284.62793	1313.76404	-824.89752	339.78766	1315.53162	-102.12073	430.93399	9.69517	753.04858	24.09352	28.56120	-427.85156	412.42609	43.23530	-1236.32153	245.60358	14.01420
259	2.150	936.45636	-55.10960	1547.74146	-84.05719	284.31161	1315.55566	-824.04785	339.30307	1317.41309	-113.01678	433.75851	28.90481	748.32336	21.85172	25.30095	-416.13843	415.56516	37.51518	-1254.86096	245.61508	21.56012
260	2.158	936.27875	-55.27344	1547.55701	-81.60231	283.78452	1316.59583	-823.17847	338.92108	1318.77661	-114.98993	438.15900	53.93732	740.05505	19.17464	21.47128	-407.92108	420.50940	31.15726	-1271.58569	246.11823	29.83911
261	2.167	936.03979	-55.30553	1546.90405	-79.36826	283.07907	1316.81555	-822.23022	338.70651	1319.67004	-106.61298	443.64841	81.85217	727.96606	16.32051	16.42274	-403.37402	426.94824	24.49792	-1286.13098	247.40826	38.82422
262	2.175	935.80518	-55.25591	1545.77783	-77.41988	282.25757	1316.18970	-821.17688	338.71481	1320.12451	-88.97266	449.60318	108.00983	712.37415	14.02834	10.77752	-402.68701	434.26135	17.99000	-1297.63330	249.33490	48.68697
263	2.183	935.63788	-55.17247	1544.19861	-75.78000	281.39600	1314.75354	-820.03546	338.96640	1320.14954	-65.66998	455.62457	128.50693	693.76306	13.03875	6.07679	-406.11786	441.53403	12.29356	-1305.04016	251.33154	59.11651
264	2.192	935.59497	-55.12782	1542.20740	-74.44125	280.56180	1312.60498	-818.86108	339.43768	1319.74512	-40.45294	461.52371	142.32352	672.38623	13.48486	3.30753	-413.96924	447.77521	8.06091	-1307.61426	252.88747	68.80907
265	2.200	935.73706	-55.19563	1539.85852	-73.39009	279.79962	1309.88672	-817.73230	340.06561	1318.91614	-15.17261	467.10855	150.95337	648.66370	14.92186	2.22865	-426.56439	452.28748	5.53345	-1305.27026	253.74231	76.05582
266	2.208	936.12494	-55.39891	1537.21606	-72.62576	279.13144	1306.75696	-816.73602	340.75613	1317.68054	9.96826	472.10959	156.34918	623.54297	16.81027	2.00890	-444.11505	454.99295	4.39673	-1298.41748	253.66663	80.07394
267	2.217	936.80060	-55.69624	1534.34998	-72.16940	278.55902	1303.35913	-815.95160	341.40665	1316.06653	35.21411	476.27371	159.60754	598.04797	18.80653	1.97484	-466.08459	456.46906	4.05272	-1287.38794	252.31921	81.40335
268	2.225	937.77130	-56.01364	1531.33496	-72.05943	278.07465	1299.79932	-815.43353	341.94000	1314.11304	60.74286	479.44275	161.11699	572.73962	20.74082	1.81066	-490.77747	457.51547	3.99133	-1272.10693	249.42264	80.74696
269	2.233	939.00659	-56.29128	1528.25281	-72.33352	277.68640	1296.14612	-815.20105	342.32336	1311.87500	86.71844	481.58902	161.14867	547.74261	22.53667	1.45996	-516.19952	458.60748	3.89180	-1252.37610	245.07578	77.88635
270	2.242	940.44202	-56.50880	1525.19214	-73.01015	277.44727	1292.45410	-815.24188	342.56137	1309.42847	113.32813	482.76703	160.03766	523.01672	24.19563	1.00111	-541.22058	459.84769	3.58072	-1228.23767	239.77693	72.25426
271	2.250	941.98541	-56.67174	1522.24963	-74.07604	277.46771	1288.79504	-815.52582	342.67407	1306.86487	140.70322	483.00006	158.03583	498.52356	25.78065	0.54208	-565.69067	461.25232	3.05237	-1200.01648	234.11447	64.26068
272	2.258	943.52173	-56.78627	1519.53064	-75.48131	277.88992	1285.27673	-816.01025	342.67514	1304.27075	168.85876	482.28217	155.25456	474.26471	27.34484	0.13496	-589.86627	462.85150	2.46085	-1168.28357	228.53003	55.54087
273	2.267	944.92090	-56.85799	1517.14819	-77.14933	278.81616	1282.03345	-816.63403	342.57114	1301.70386	197.70773	480.75342	151.78693	450.23489	28.87822	-0.23329	-613.97266	464.61627	2.02409	-1133.89709	223.28502	48.04863
274	2.275	946.06042	-56.90034	1515.21826	-78.99507	280.23071	1279.18982	-817.31323	342.38275	1299.18811	227.12271	478.75757	147.74832	426.37079	30.34272	-0.57488	-638.08398	466.41583	1.86620	-1097.93079	218.50806	43.14244
275	2.283	946.84741	-56.93288	1513.84961	-80.93500	281.98517	1276.83276	-817.96045	342.15698	1296.74939	257.01971	476.56641	143.14043	402.57202	31.75339	-0.87598	-662.16846	468.03979	1.89868	-1061.40393	214.31042	41.25171
276	2.292	947.22461	-56.97488	1513.13232	-82.88515	283.86993	1275.01550	-818.52283	341.93906	1294.45117	287.35571	474.19647	137.82915	378.75827	33.18192	-1.13588	-686.18201	469.34100	1.90747	-1025.04443	210.90146	41.97972
277	2.300	947.16400	-57.04237	1513.12805	-84.75505	285.70596	1273.77759	-819.00439	341.72577	1292.38257	318.05548	471.60907	131.74332	354.91302	34.64645	-1.35784	-710.14612	470.40616	1.77654	-989.33679	208.57150	44.40992
278	2.308	946.66248	-57.15730	1513.86072	-86.44754	287.39017	1273.15405	-819.45746	341.46609	1290.63660	349.10455	468.83557	124.95633	331.08530	36.09299	-1.51147	-734.13281	471.47754	1.57473	-954.75623	207.54729	47.51038
279	2.317	945.74530	-57.34654	1515.31519	-87.87273	288.89325	1273.16638	-819.95435	341.10840	1289.31433	380.70856	465.84738	117.55237	307.30560	37.51871	-1.56360	-758.19629	472.70770	1.44865	-921.81665	207.85201	50.50406
280	2.325	944.46613	-57.60298	1517.44373	-88.96969	290.23856	1273.80896	-820.54675	340.62769	1288.52295	413.14377	462.51965	109.58228	283.48288	38.98425	-1.52102	-782.35852	474.07120	1.47820	-890.78784	209.31380	53.01081
281	2.333	942.89697	-57.86494	1520.17029	-89.72006	291.47946	1275.05396	-821.23224	340.01804	1288.35693	446.42230	458.73727	101.15263	259.43140	40.51626	-1.42018	-806.63452	475.48016	1.62292	-861.43323	211.73259	54.90002
282	2.342	941.11420	-58.05153	1523.40295	-90.14507	292.67755	1276.86646	-821.95142	339.28424	1288.88232	480.22678	454.42502	92.41640	235.02524	42.08437	-1.29117	-831.05750	476.88855	1.77364	-833.12097	215.01251	56.05249
283	2.350	939.18506	-58.09573	1527.05444	-90.28915	293.87979	1279.20972	-822.61884	338.44571	1290.12830	514.18262	449.52005	83.51402	210.29799	43.65660	-1.13555	-855.67639	478.24640	1.83487	-805.16528	219.11441	56.32162
284	2.358	937.16089	-57.96559	1531.05273	-90.20114	295.09637	1282.04016	-823.16138	337.53848	1292.08252	548.13782	444.02966	74.69133	185.38609	45.26270	-0.95625	-880.51453	479.50330	1.80154	-777.06042	223.92349	55.72201
285	2.367	935.08569	-57.69185	1535.33154	-89.92104	296.28864	1285.30322	-823.53601	336.60861	1294.69641	582.09033	438.23401	66.53819	160.41321	46.96942	-0.78136	-905.53662	480.79034	1.80503	-748.51563	229.17818	54.56190
286	2.375	933.01001	-57.35992	1539.81628	-89.47607	297.38663	1288.93896	-823.72546	335.70786	1297.89819	615.89758	432.78769	59.99856	135.41258	48.79348	-0.61180	-930.67188	482.43668	2.04575	-719.40515	234.52493	53.30326
287	2.383	930.98730	-57.06067	1544.42786	-88.88769	298.33377	1292.88843	-823.73096	334.89175	1301.60620	649.21863	428.18262	55.84455	110.31306	50.70733	-0.39995	-955.85797	484.60019	2.58922	-689.73975	239.65593	52.29889
288	2.392	929.05426	-56.85057	1549.09448	-88.18272	299.11496	1297.09265	-823.56720	334.21210	1305.72998	681.48431	424.14914	53.99344	85.01341	52.70354	-0.12531	-981.06860	487.00168	3.22323	-659.67554	244.37624	51.69896
289	2.400	927.22369	-56.74547	1553.74915	-87.39478	299.74402	1301.47827	-823.25226	333.71146	1310.16357	711.64215	420.18506	53.45717	59.48120	54.78032	0.16497	-1006.33545	489.25519	3.63933	-629.53857	248.56723	51.53288
290	2.408	925.49109	-56.72800	1558.31921	-86.54955	300.24481	1305.94507	-822.79865	333.41940	1314.78271	738.24945	416.40616	52.92164	33.77872	56.88737	0.42239	-1031.73889	491.31750	3.75786	-599.86218	252.13783	51.76931
291	2.417	923.83551	-56.75871	1562.72290	-85.64356	300.65094	1310.36523	-822.21503	333.34875	1319.44495	760.14490	413.36435	51.35360	8.07294	58.94109	0.71716	-1057.29346	493.40784	3.77831	-571.38062	254.95166	52.27792
292	2.425	922.22156	-56.79201	1566.87927	-84.63894	301.00073	1314.59998	-821.51508	333.49646	1323.99292	777.00458	411.36301	48.30115	-17.29480	60.86434	1.37570	-1082.80127	495.68307	4.05936	-544.90277	256.78854	52.74205
293	2.433	920.61206	-56.78441	1570.71765	-83.48402	301.31842	1318.51892	-820.72491	333.84457	1328.26917	789.25977	410.15283	43.86109	-41.76036	62.57978	2.98071	-1107.80505	498.11490	5.11038	-521.10999	257.45792	52.66863
294	2.442	918.98065	-56.69658	1574.18396	-82.14204	301.60822	1322.01184	-819.88525	334.36075	1332.13818	797.62903	409.13968	38.52475	-64.61201	64.00034	6.07768	-1131.71655	500.54840	7.51294	-500.39102	256.89804	51.60368
295	2.450	917.31659	-56.49269	1577.24438	-80.60681	301.87216	1324.99463	-819.04932	335.00232	1335.50513	802.67493	407.90427	33.04256	-85.14580	65.05919	10.86629	-1154.08643	502.83746	11.59010	-482.80927	255.12953	49.35519
296	2.458	915.62500	-56.13835	1579.87891	-78.90275	302.12982	1327.41174	-818.27277	335.71405	1338.31458	804.55151	406.50992	28.06242	-102.76694	65.76637	17.24438	-1174.76880	504.91028	17.17160	-468.23209	252.22015	45.99014
297	2.467	913.92682	-55.61185	1582.06104	-77.07997	302.41580	1329.22729	-817.59167	336.42316	1340.53577	803.01379	405.30005	23.54991	-116.97760	66.17068	25.12101	-1193.81995	506.69598	23.81052	-456.52490	248.30354	41.69915
298	2.475	912.26001	-54.92259	1583.74854	-75.21496	302.76004	1330.40442	-816.99719	337.04419	1342.14880	797.61127	404.46533	18.64724	-127.16693	66.21559	34.62901	-1211.24658	508.07819	31.17264	-447.68030	243.57559	36.69210
299	2.483	910.67255	-54.10426	1584.90002	-73.40628	303.16840	1330.89294	-816.43268	337.49451	1343.14197	787.95923	403.93942	12.41256	-132.30441	65.76263	45.83226	-1226.77234	508.92468	39.12764	-441.83878	238.28459	31.12717
300	2.492	909.20624	-53.19420	1585.49084	-71.75290	303.60840	1330.63867	-815.82123	337.71915	1343.52551	774.01770	403.73868	4.93393	-131.19540	64.76112	58.05392	-1239.71289	509.08813	47.47709	-439.23547	232.70369	25.08088
301	2.500	907.88922	-52.23343	1585.51453	-70.32666	304.01846	1329.61169	-815.10571	337.71313	1343.34241	756.24426	404.04077	-2.33559	-123.42036	63.19617	69.82405	-1249.13782	508.44501	55.61386	-440.15350	227.08902	18.64385
302	2.508	906.74670	-51.26591	1584.98096	-69.16117	304.35181	1327.83215	-814.27588	337.51709	1342.64905	735.44946	404.89200	-7.65166	-109.77948	60.88271	79.85617	-1254.41516	507.02225	62.58929	-444.93167	221.75644	12.15077
303	2.517	905.81830	-50.32256	1583.91321	-68.26083	304.61658	1325.37769	-813.37152	337.19263	1341.47876	712.41223	406.21353	-10.43404	-91.66875	57.54923	87.86102	-1255.62622	505.12009	67.75038	-453.94537	217.26443	6.34696
304	2.525	905.16272	-49.43352	1582.34033	-67.61673	304.87097	1322.36670	-812.46661	336.80780	1339.83130	687.79266	407.94943	-11.43924	-70.37762	53.21949	94.24011	-1253.32678	503.35681	71.29514	-467.46109	214.36197	2.15796
305	2.533	904.84521	-48.66389	1580.29382	-67.22323	305.18274	1318.92346	-811.65167	336.43469	1337.69592	662.36884	409.96112	-11.71480	-46.95019	48.40755	99.32777	-1247.94666	502.47583	73.90833	-485.46814	213.51109	0.04440
306	2.542	904.91809	-48.10695	1577.80615	-67.09476	305.59454	1315.14819	-811.02161	336.14709	1335.07349	636.86121	412.01660	-11.84467	-22.19898	43.89891	103.11744	-1239.34912	502.91379	75.67100	-507.51349	214.45110	-0.43706
307	2.550	905.40051	-47.82796	1574.91272	-67.27333	306.11157	1311.10767	-810.66302	336.01480	1331.98560	611.53284	413.99573	-12.02953	3.34216	40.36727	105.45551	-1226.82703	504.57703	75.57561	-532.42188	216.41132	-0.30626
308	2.558	906.26471	-47.82530	1571.65955	-67.81882	306.70465	1306.84875	-810.64160	336.08856	1328.47437	586.31830	415.93082	-12.34505	29.36518	38.12572	106.26118	-1209.62488	507.07709	72.48952	-558.43243	218.71188	-0.38150
309	2.567	907.44019	-48.05618	1568.11328	-68.79094	307.31992	1302.42175	-810.98828	336.38211	1324.61084	561.20770	417.86548	-12.79822	55.68295	37.11655	105.60897	-1187.58826	510.02661	66.48701	-584.12054	221.02272	-0.84401
310	2.575	908.83673	-48.48521	1564.36719	-70.23102	307.87848	1297.90540	-811.69012	336.86963	1320.50598	536.29175	419.82822	-13.31173	82.18565	37.06821	103.72687	-1161.31091	513.05640	58.96311	-609.06702	223.23711	-1.45747
311	2.583	910.36768	-49.09477	1560.53406	-72.13953	308.26675	1293.41882	-812.69403	337.49567	1316.29553	511.60596	421.86868	-13.76704	108.84430	37.69523	100.92085	-1131.76428	515.75922	51.67809	-633.53180	225.35298	-1.98674
312	2.592	911.95520	-49.85976	1556.72656	-74.45976	308.34985	1289.11011	-813.91907	338.18155	1312.09290	487.12390	423.99948	-14.09475	135.73380	38.79123	97.47437	-1099.95850	517.80566	45.93391	-657.83972	227.43491	-2.32746
313	2.600	913.52185	-50.72816	1553.05054	-77.08757	308.03183	1285.12708	-815.26520	338.84232	1307.95313	462.81940	426.18362	-14.31534	163.05222	40.16059	93.62404	-1066.94641	519.09259	42.36740	-682.14105	229.55392	-2.45482
314	2.608	914.96997	-51.62785	1549.62085	-79.89756	307.32086	1281.59094	-816.62671	339.42584	1303.89124	438.63498	428.38290	-14.51208	191.09390	41.58224	89.55949	-1033.86450	519.66046	41.10147	-706.45557	231.74020	-2.42483
315	2.617	916.16943	-52.47945	1546.57544	-82.76311	306.33182	1278.58960	-817.92249	339.94116	1299.92712	414.47925	430.55652	-14.77711	220.13348	42.88025	85.37531	-1001.62854	519.46564	41.89211	-730.76819	233.98593	-2.36276
316	2.625	917.00659	-53.20656	1544.04602	-85.56364	305.23141	1276.18152	-819.11371	340.44928	1296.10315	390.31256	432.67087	-15.13283	250.32437	43.94426	81.03975	-970.59668	518.34607	44.19289	-755.08569	236.24231	-2.37853
317	2.633	917.45032	-53.76398	1542.11646	-88.18520	304.18182	1274.39575	-820.18835	341.03769	1292.48608	366.16516	434.71161	-15.51055	281.76343	44.72019	76.41954	-940.69287	516.24060	47.33164	-779.43597	238.42868	-2.49912
318	2.642	917.53925	-54.16905	1540.81604	-90.52676	303.30780	1273.23291	-821.14093	341.79016	1289.17932	342.05212	436.65997	-15.82401	314.57898	45.23952	71.36628	-911.72241	513.33856	50.76207	-803.83777	240.48705	-2.66799
319	2.650	917.32837	-54.49162	1540.13599	-92.51758	302.67935	1272.67700	-821.97186	342.75266	1286.32336	317.92426	438.50122	-16.01288	348.86368	45.58973	65.85023	-883.42273	509.91022	54.13663	-828.28589	242.42645	-2.78942
320	2.658	916.86890	-54.80948	1540.04028	-94.13078	302.30536	1272.70898	-822.69678	343.90463	1284.07227	293.70563	440.26443	-16.03575	384.57501	45.84161	60.05227	-855.38745	506.03354	57.21042	-852.76489	244.31155	-2.79531
321	2.667	916.21167	-55.17123	1540.47705	-95.37632	302.14151	1273.30859	-823.34430	345.15289	1282.56116	269.32263	442.03186	-15.89972	421.51511	46.04443	54.36382	-827.15649	501.57007	59.76310	-877.28723	246.21672	-2.69849
322	2.675	915.40564	-55.59355	1541.38318	-96.27815	302.11716	1274.44983	-823.93268	346.36319	1281.86670	244.68518	443.91772	-15.66340	459.32269	46.26218	49.31116	-798.44763	496.39563	61.63758	-901.92517	248.20702	-2.57783
323	2.683	914.49609	-56.08064	1542.68042	-96.85715	302.17426	1276.10205	-824.44568	347.41525	1281.98315	219.71808	446.00049	-15.37233	497.46387	46.55769	45.43965	-769.28888	490.59625	62.84621	-926.77148	250.29739	-2.48642
324	2.692	913.53540	-56.63347	1544.28101	-97.12861	302.29245	1278.23169	-824.84015	348.24756	1282.85168	194.47028	448.17145	-15.06304	535.30884	46.92339	43.19315	-739.87732	484.40497	63.56145	-951.84393	252.36459	-2.38814
325	2.700	912.58722	-57.25020	1546.09900	-97.10394	302.48242	1280.80200	-825.07214	348.86581	1284.40808	169.12030	450.13141	-14.79804	572.24670	47.28085	42.76408	-710.33978	478.02255	63.97556	-977.06665	254.19868	-2.20847
326	2.708	911.71301	-57.92924	1548.05554	-96.79113	302.75739	1283.77148	-825.11255	349.31564	1286.59729	143.79803	451.71033	-14.59746	607.63464	47.57741	43.93248	-680.66815	471.57404	64.22660	-1002.35156	255.69991	-1.91289
327	2.717	910.96582	-58.66261	1550.08008	-96.19571	303.10657	1287.08752	-824.94727	349.64682	1289.36145	118.46460	453.07260	-14.40323	640.66882	47.81516	46.05032	-650.82416	465.15375	64.42384	-1027.66614	256.96548	-1.53867
328	2.725	910.39117	-59.43091	1552.10779	-95.32337	303.48621	1290.67981	-824.57581	349.88171	1292.62781	92.99353	454.48904	-14.16945	670.47278	47.99838	48.24337	-620.90149	458.85358	64.66818	-1053.04773	258.18527	-1.19919
329	2.733	910.01465	-60.22276	1554.07397	-94.18446	303.83344	1294.45789	-824.01416	349.99707	1296.29944	67.26953	456.09668	-13.93948	696.30042	48.13966	49.70400	-591.26001	452.78293	65.02078	-1078.57410	259.48694	-1.02113
330	2.742	909.82837	-61.05147	1555.91248	-92.79426	304.09464	1298.31860	-823.29797	349.94247	1300.24658	41.24200	457.90521	-13.81218	717.58752	48.28462	49.91513	-562.52399	447.06018	65.40602	-1104.28296	260.85956	-0.99865
331	2.750	909.79590	-61.93906	1557.56250	-91.16656	304.24509	1302.15479	-822.48022	349.68292	1304.30200	15.01593	459.81702	-13.77203	733.90027	48.46774	48.66824	-535.42255	441.80060	65.51640	-1130.05334	262.14334	-0.86822
332	2.758	909.86780	-62.88962	1558.97668	-89.30963	304.28479	1305.85876	-821.62427	349.22131	1308.26855	-11.11414	461.66769	-13.41159	745.02026	48.65593	45.93167	-510.58893	437.16028	64.84404	-1155.49927	263.09396	-0.09206
333	2.767	909.99219	-63.87383	1560.11426	-87.23363	304.22009	1309.32288	-820.79413	348.59119	1311.94104	-36.65955	463.37274	-11.77125	751.21594	48.70363	41.89659	-488.45837	433.38660	62.84344	-1180.01709	263.56799	2.01466
334	2.775	910.12006	-64.82030	1560.92932	-84.96829	304.04675	1312.43848	-820.03955	347.84344	1315.14221	-60.81085	464.99246	-7.56879	753.30505	48.33301	37.19502	-469.28156	430.78247	59.12151	-1203.04163	263.65121	5.94922
335	2.783	910.21167	-65.63895	1561.37646	-82.57684	303.74536	1315.09705	-819.37775	347.04019	1317.76086	-82.35938	466.67175	0.32754	752.16760	47.29854	32.71840	-453.17523	429.62097	53.58294	-1224.25769	263.55551	11.64355
336	2.792	910.24109	-66.27473	1561.42236	-80.15282	303.29004	1317.19336	-818.78284	346.24982	1319.76550	-99.84442	468.59299	12.65924	748.12598	45.59591	28.85953	-440.18909	430.13770	46.48795	-1243.58887	263.45251	18.48791
337	2.800	910.20313	-66.73100	1561.04504	-77.80394	302.66245	1318.62622	-818.19128	345.53842	1321.18652	-111.66156	471.01697	29.84673	740.87292	43.35628	25.03542	-430.41156	432.57291	38.37077	-1261.07397	263.45911	25.83312
338	2.808	910.11578	-67.04982	1560.23267	-75.63248	301.86353	1319.30530	-817.52863	344.96558	1322.08105	-116.01636	474.29062	51.70677	729.97900	40.72480	20.31341	-424.05359	437.06165	29.86211	-1276.70142	263.68057	33.50375
339	2.817	910.00665	-67.28598	1558.98462	-73.71477	300.91714	1319.16553	-816.74530	344.58578	1322.50098	-111.47040	478.54578	76.43446	715.44568	38.10612	14.61636	-421.42999	443.32635	21.62180	-1290.21484	264.19244	41.83010
340	2.825	909.90009	-67.49095	1557.31177	-72.08701	299.86624	1318.19031	-815.84009	344.43909	1322.47778	-98.40350	483.43262	100.23701	697.72021	36.24718	9.09033	-422.89124	450.41498	14.44785	-1301.05432	265.02164	51.07900
341	2.833	909.82678	-67.70390	1555.23889	-70.74900	298.76648	1316.42651	-814.85675	344.52704	1322.03015	-79.55841	488.44968	119.17169	677.22583	35.71055	5.08962	-428.82483	456.88885	9.17979	-1308.48450	266.10815	60.71895
342	2.842	909.83942	-67.94875	1552.80664	-69.68590	297.67563	1313.98230	-813.86395	344.79880	1321.17725	-58.25470	493.34100	131.71068	654.29041	36.41926	3.01614	-439.74512	461.57114	6.16090	-1311.84534	267.23907	69.29516
343	2.850	910.00922	-68.24385	1550.06372	-68.89024	296.63861	1311.00232	-812.93915	345.16455	1319.94751	-36.32019	497.97577	139.15570	629.56812	37.91598	2.31856	-456.13434	464.25952	4.90073	-1310.83643	268.06580	75.27657
344	2.858	910.40106	-68.61955	1547.05713	-68.36969	295.67538	1307.63245	-812.15576	345.52365	1318.37708	-14.00818	502.10681	143.79376	604.01672	39.81383	2.21859	-477.61932	465.69971	4.52596	-1305.57190	268.17041	78.18247
345	2.867	911.05048	-69.11314	1543.83716	-68.14546	294.78488	1303.99365	-811.56818	345.78934	1316.50818	8.88898	505.40381	147.13811	578.41833	41.86135	2.18600	-502.37842	466.82089	4.42078	-1296.25720	267.11060	78.71826
346	2.875	911.95862	-69.73073	1540.47351	-68.24893	293.97171	1300.17676	-811.20538	345.90332	1314.39355	32.39386	507.67679	149.64066	553.14075	43.87479	2.00404	-528.06836	468.02640	4.30939	-1282.86926	264.57574	77.67440
347	2.883	913.09290	-70.42729	1537.05688	-68.71497	293.28116	1296.25427	-811.08069	345.84131	1312.09399	56.40918	508.98126	151.25305	528.22668	45.77310	1.65195	-553.28711	469.28156	4.04231	-1265.24353	260.64117	74.99001
348	2.892	914.38507	-71.14711	1533.69421	-69.56799	292.81909	1292.30078	-811.20050	345.60553	1309.66089	80.93066	509.43512	151.85844	503.59213	47.55070	1.18416	-577.84875	470.58633	3.56314	-1243.38525	255.78751	70.16888
349	2.900	915.73486	-71.86749	1530.50354	-70.80360	292.74097	1288.41296	-811.55725	345.20792	1307.11353	106.05231	509.08868	151.40985	479.17618	49.18980	0.68016	-602.07916	472.05908	2.96646	-1217.59045	250.59204	63.35100
350	2.908	917.01929	-72.57899	1527.60742	-72.38042	293.19516	1284.71301	-812.11499	344.66864	1304.43604	131.86514	508.02112	149.95638	454.95963	50.70205	0.22136	-626.23444	473.73532	2.44331	-1188.37830	245.45682	55.67280
351	2.917	918.10284	-73.25087	1525.12793	-74.22907	294.22601	1281.32861	-812.80975	344.03513	1301.62305	158.45975	506.29480	147.56586	430.91342	52.20075	-0.15392	-650.39496	475.49066	2.14514	-1156.48560	240.59064	48.70719
352	2.925	918.85101	-73.84654	1523.17993	-76.26606	295.70898	1278.36255	-813.56506	343.38254	1298.72900	185.92734	503.86798	144.24005	406.96338	53.78241	-0.47348	-674.55902	477.14426	2.07567	-1122.85608	236.08560	43.72296
353	2.933	919.15674	-74.35738	1521.85938	-78.39751	297.39978	1275.88538	-814.31281	342.77344	1295.85522	214.24457	500.77911	139.97758	383.03531	55.40735	-0.77866	-698.69983	478.61304	2.10700	-1088.41760	232.00577	41.30146
354	2.942	918.96747	-74.80101	1521.23120	-80.51208	299.06519	1273.95300	-815.01373	342.21637	1293.10828	243.23987	497.27298	134.88045	359.11932	57.00212	-1.06927	-722.79718	479.95819	2.10064	-1053.78906	228.49942	41.29636
355	2.950	918.28937	-75.19246	1521.32373	-82.48085	300.57114	1272.61938	-815.67328	341.67258	1290.59180	272.73355	493.62329	129.14761	335.23849	58.54716	-1.31380	-746.87341	481.28110	1.99580	-1019.26062	225.81650	42.99079
356	2.958	917.17078	-75.53145	1522.13159	-84.17819	301.87466	1271.93066	-816.33722	341.10095	1288.42004	302.69336	489.92548	122.97940	311.39044	60.02695	-1.48241	-770.98193	482.63474	1.83479	-985.05481	224.19617	45.45302
357	2.967	915.67761	-75.81619	1523.62292	-85.51433	302.98322	1271.91272	-817.06165	340.49191	1286.71533	333.27728	486.09192	116.47519	287.52792	61.45452	-1.56035	-795.15204	484.03705	1.73558	-951.52863	223.75859	47.96846
358	2.975	913.87292	-76.05780	1525.74792	-86.45918	303.94196	1272.56372	-817.87469	339.86234	1285.58630	364.72418	481.98685	109.59520	263.55228	62.91651	-1.53658	-819.38208	485.48456	1.78519	-919.10046	224.47163	50.24041
359	2.983	911.80872	-76.28392	1528.44922	-87.04161	304.82486	1273.85400	-818.75598	339.22577	1285.11255	397.13922	477.55646	102.26630	239.34619	64.46244	-1.40627	-843.69092	486.96628	1.96314	-887.99255	226.17509	52.24494
360	2.992	909.53125	-76.52490	1531.66309	-87.32426	305.69846	1275.73108	-819.64148	338.57248	1285.34277	430.36893	472.83069	94.51762	214.83769	66.04019	-1.18948	-868.13568	488.48169	2.17414	-858.05164	228.68433	53.91814
361	3.000	907.09644	-76.78206	1535.31433	-87.37444	306.58264	1278.12732	-820.44696	337.87894	1286.29504	464.13770	467.74298	86.43951	190.05054	67.61320	-0.92065	-892.77808	489.97995	2.30244	-828.82861	231.87738	55.01756
362	3.008	904.58167	-77.01595	1539.31567	-87.24706	307.44418	1280.96985	-821.09406	337.13605	1287.95520	498.27606	462.06610	78.15238	165.09822	69.23032	-0.64087	-917.64905	491.35361	2.28024	-799.79828	235.62811	55.33588
363	3.017	902.08014	-77.17821	1543.57788	-86.97603	308.21851	1284.18835	-821.52936	336.37076	1290.27734	532.71729	455.72354	70.00462	140.09158	70.96320	-0.39657	-942.73157	492.61670	2.18636	-770.51300	239.72087	54.95991
364	3.025	899.67767	-77.25017	1548.01831	-86.57391	308.84344	1287.72144	-821.73206	335.64203	1293.19067	567.28076	449.12964	62.75822	115.04086	72.84944	-0.20055	-967.97382	493.98639	2.22116	-740.66522	243.87601	54.23128
365	3.033	897.42914	-77.26125	1552.55872	-86.04397	309.29446	1291.51660	-821.70978	335.01489	1296.61316	601.58911	442.92957	57.35822	89.86721	74.90286	-0.02176	-993.30286	495.71216	2.51534	-710.12354	247.80766	53.50935
366	3.042	895.35535	-77.28914	1557.12256	-85.39310	309.60400	1295.52502	-821.48468	334.53809	1300.45972	635.17474	437.28174	54.24932	64.49284	77.11512	0.15948	-1018.65332	497.88797	2.99536	-678.94769	251.26517	53.01386
367	3.050	893.45422	-77.41466	1561.63721	-84.63432	309.84814	1299.68787	-821.07489	334.24200	1304.63489	667.36017	431.85757	52.93028	38.88471	79.40324	0.32509	-1044.05164	500.37320	3.45356	-647.38367	254.05255	52.83905
368	3.058	891.71698	-77.64680	1566.03394	-83.78256	310.10394	1303.92224	-820.48926	334.14166	1309.01672	697.02118	426.63635	52.28961	13.07545	81.60716	0.48512	-1069.57996	502.90430	3.75152	-615.88910	256.01382	53.01366
369	3.067	890.13397	-77.91042	1570.24609	-82.84805	310.40845	1308.11243	-819.74530	334.23367	1313.44873	722.85681	422.03857	51.23120	-12.70815	83.56554	0.81484	-1095.14819	505.35632	4.01193	-585.16864	256.99319	53.46108
370	3.075	888.68103	-78.11543	1574.20850	-81.83151	310.75168	1312.11560	-818.89050	334.50040	1317.74902	743.95630	418.28186	48.98483	-37.89516	85.16821	1.76768	-1120.35059	507.79691	4.70467	-556.11731	256.80975	53.86897
371	3.083	887.31604	-78.21507	1577.85986	-80.72559	311.10013	1315.78076	-817.99945	334.92221	1321.73755	760.03308	415.15564	45.14309	-61.63966	86.35060	3.98288	-1144.59509	510.27829	6.53020	-529.62811	255.30693	53.65137
372	3.092	886.00085	-78.19858	1581.14709	-79.52015	311.42532	1318.97559	-817.15332	335.47989	1325.26685	771.38904	412.29968	39.67601	-83.07614	87.07541	7.95773	-1167.37720	512.72070	10.02599	-506.34842	252.43759	52.17254
373	3.100	884.71655	-78.05302	1584.02686	-78.20912	311.71573	1321.60706	-816.42053	336.14737	1328.24292	778.75958	409.41797	32.98913	-101.48543	87.35784	13.80631	-1188.47046	515.00757	15.21171	-486.53876	248.26082	49.07426
374	3.108	883.45990	-77.74837	1586.46216	-76.79919	311.97296	1323.62793	-815.84235	336.88351	1330.62854	782.82788	406.44885	25.86058	-116.30783	87.29770	21.39873	-1207.89636	517.08057	21.69888	-470.14453	242.86821	44.38221
375	3.117	882.24036	-77.26291	1588.41614	-75.31890	312.20374	1325.02222	-815.41577	337.62076	1332.42712	783.64496	403.65747	19.03211	-127.00320	86.98692	30.72569	-1225.69092	518.88025	29.06171	-457.05917	236.37125	38.35772
376	3.125	881.07538	-76.61745	1589.85510	-73.82126	312.40939	1325.77954	-815.08374	338.26190	1333.65552	780.61218	401.43619	12.64836	-132.67792	86.32832	41.93086	-1241.63110	520.21118	37.04050	-447.38104	228.94734	31.31311
377	3.133	879.98126	-75.86467	1590.76111	-72.37522	312.57855	1325.87512	-814.75391	338.69934	1334.32739	772.99066	400.05789	6.29714	-132.05313	85.06286	54.66369	-1255.11719	520.74933	45.50117	-441.43622	220.86688	23.58165
378	3.142	878.97180	-75.04362	1591.13684	-71.05222	312.69092	1325.27112	-814.34174	338.85123	1334.45471	760.36365	399.60559	-0.10629	-124.36024	83.00443	67.56058	-1265.33521	520.25433	54.14656	-439.59930	212.56726	15.69173
379	3.150	878.07050	-74.16943	1590.99597	-69.91019	312.73724	1323.94128	-813.80237	338.69501	1334.04968	742.90430	399.96698	-5.71504	-110.16035	80.05621	78.95547	-1271.67188	518.73059	62.24413	-442.16910	204.82617	8.55670
380	3.158	877.32697	-73.27095	1590.35193	-68.97723	312.74429	1321.90637	-813.13458	338.27228	1333.12659	721.48254	400.92505	-9.48910	-90.95833	76.06939	88.07957	-1274.01221	516.39984	68.90383	-449.41925	198.76587	3.28622
381	3.167	876.81213	-72.41936	1589.21497	-68.25003	312.77411	1319.24866	-812.36914	337.66187	1331.70630	697.43445	402.33752	-11.32006	-68.31949	71.02979	95.16118	-1272.58423	513.68701	73.73518	-461.74292	195.35831	0.51041
382	3.175	876.59338	-71.70924	1587.59827	-67.71474	312.89233	1316.09082	-811.55914	336.95349	1329.83020	672.10638	404.14304	-11.95447	-43.48354	65.41483	100.60394	-1267.57275	511.24536	77.03819	-479.51678	194.73178	-0.18424
383	3.183	876.71539	-71.22623	1585.52515	-67.37528	313.13998	1312.55359	-810.77594	336.24594	1327.57117	646.48499	406.19513	-12.13512	-17.33097	60.10915	104.49061	-1258.83386	509.78400	79.14184	-502.22394	196.05235	0.00922
384	3.192	877.19641	-71.03580	1583.03394	-67.26971	313.52298	1308.72742	-810.10571	335.64685	1325.01477	621.01324	408.25320	-12.24819	9.60300	55.90122	106.70314	-1245.84229	509.67081	79.60517	-527.87134	198.17278	0.03789
385	3.200	878.02148	-71.17036	1580.17029	-67.46731	314.01120	1304.67310	-809.63892	335.25153	1322.22620	595.71411	410.18134	-12.48063	37.00752	53.13322	107.18955	-1228.01953	510.66339	77.42374	-554.08057	200.36456	-0.39609
386	3.208	879.13031	-71.61182	1576.98132	-68.05080	314.55164	1300.44446	-809.45105	335.11780	1319.23328	570.53973	412.04196	-12.90803	64.63892	51.69450	106.09152	-1205.25415	512.14368	72.20483	-579.56592	202.45793	-1.05473
387	3.217	880.42340	-72.30515	1573.53296	-69.08907	315.08533	1296.11243	-809.58313	335.25565	1316.03589	545.56018	413.94904	-13.46782	92.29393	51.19547	103.71007	-1178.08276	513.60156	64.90902	-604.24109	204.48880	-1.68972
388	3.225	881.79456	-73.18727	1569.92529	-70.60258	315.53891	1291.78210	-810.03021	335.63678	1312.63330	520.87622	415.93039	-14.01049	119.88513	51.22658	100.39165	-1147.43176	514.77167	57.31650	-628.48260	206.42564	-2.20441
389	3.233	883.15564	-74.19026	1566.28223	-72.53551	315.81430	1287.59387	-810.74243	336.22205	1309.06250	496.48059	417.94794	-14.41269	147.50021	51.53127	96.45122	-1114.29602	515.45544	50.94145	-652.61371	208.22485	-2.54494
390	3.242	884.43555	-75.24728	1562.73242	-74.76306	315.82269	1283.70166	-811.63763	336.98422	1305.41858	472.24881	419.93887	-14.66329	175.39774	51.95983	92.15593	-1079.56714	515.45947	46.45876	-676.78412	209.95010	-2.67987
391	3.250	885.57391	-76.32060	1559.40674	-77.13622	315.53906	1280.23840	-812.62244	337.90344	1301.83533	448.03772	421.86102	-14.86451	203.92459	52.37558	87.68929	-1043.96863	514.73199	43.88968	-701.02075	211.71112	-2.65456
392	3.258	886.51740	-77.39430	1556.43347	-79.52399	315.01575	1277.29736	-813.61414	338.94333	1298.43945	423.78421	423.75580	-15.12961	233.37465	52.67542	83.10561	-1008.09247	513.41675	43.05216	-725.29504	213.55141	-2.58255
393	3.267	887.21716	-78.42397	1553.92188	-81.82164	314.34592	1274.93506	-814.55377	340.04208	1295.31836	399.52509	425.69443	-15.48301	263.92361	52.80663	78.33768	-972.55273	511.66211	43.74222	-749.58508	215.44849	-2.57904
394	3.275	887.62854	-79.32883	1551.95227	-83.93634	313.62766	1273.18311	-815.40381	341.13147	1292.52197	375.33539	427.66306	-15.85669	295.69696	52.71293	73.22878	-938.08789	509.43143	45.62238	-773.90491	217.36687	-2.68887
395	3.283	887.71466	-80.05652	1550.58179	-85.78072	312.95746	1272.05579	-816.13550	342.16290	1290.07971	351.25836	429.58942	-16.14848	328.81735	52.35254	67.62399	-905.39502	506.54095	48.11920	-798.26904	219.29204	-2.85700
396	3.292	887.45020	-80.64259	1549.84619	-87.28899	312.42258	1271.55298	-816.72662	343.12732	1288.02185	327.25873	431.47253	-16.28065	363.35214	51.77546	61.54358	-874.77393	502.80380	50.53959	-822.65833	221.23370	-2.97376
397	3.300	886.82629	-81.18974	1549.75012	-88.44202	312.07498	1271.65649	-817.17120	344.05701	1286.40369	303.18765	433.40546	-16.22134	399.23270	51.10686	55.26193	-845.93109	498.11438	52.33881	-847.06580	223.20386	-2.96942
398	3.308	885.86218	-81.78824	1550.25562	-89.27139	311.91479	1272.33228	-817.49182	344.98810	1285.31946	278.82764	435.46643	-15.98037	436.21017	50.45379	49.22695	-818.14642	492.49155	53.28152	-871.54102	225.20654	-2.87368
399	3.317	884.61292	-82.46660	1551.28625	-89.83038	311.90387	1273.53625	-817.74603	345.91168	1284.88953	254.07367	437.60693	-15.64397	473.88840	49.81738	43.98521	-790.64069	486.10828	53.41017	-896.15613	227.25290	-2.76891
400	3.325	883.15662	-83.21706	1552.75269	-90.15659	311.99548	1275.22229	-818.00000	346.77832	1285.20862	229.05530	439.64722	-15.37453	511.80450	49.07212	40.13072	-762.82996	479.24518	52.93923	-920.95056	229.33871	-2.68519
401	3.333	881.57581	-84.03952	1554.57568	-90.25652	312.15521	1277.34619	-818.27563	347.53937	1286.28857	203.97369	441.44305	-15.25852	549.46497	48.06226	38.14885	-734.35352	472.20764	52.14781	-945.91345	231.37747	-2.57101
402	3.342	879.95160	-84.95148	1556.68933	-90.11487	312.36029	1279.86951	-818.53070	348.16516	1288.05835	178.87750	443.04285	-15.20779	586.27161	46.74870	38.17753	-705.01587	465.26636	51.30489	-971.01550	233.23267	-2.37231
403	3.350	878.36230	-85.97804	1559.03088	-89.71495	312.58752	1282.75525	-818.68579	348.64453	1290.41382	153.69501	444.59399	-15.08320	621.40491	45.26795	39.83118	-674.76886	458.59497	50.65067	-996.23792	234.84825	-2.09301
404	3.358	876.86926	-87.14995	1561.53479	-89.05491	312.80341	1285.95679	-818.66266	348.98441	1293.25769	128.36353	446.16730	-14.83430	653.87720	43.81328	42.25212	-643.71466	452.27237	50.41457	-1021.55920	236.28697	-1.78246
405	3.367	875.50085	-88.50073	1564.13159	-88.15015	312.96783	1289.41150	-818.41266	349.19937	1296.50171	102.86652	447.75824	-14.52256	682.78015	42.50027	44.43256	-612.12659	446.33768	50.80094	-1046.97461	237.66695	-1.52299
406	3.375	874.26068	-90.03952	1566.74585	-87.02571	313.04871	1293.04004	-817.93073	349.29550	1300.04602	77.22589	449.37167	-14.28032	707.43091	41.39182	45.62164	-580.53217	440.77335	51.86411	-1072.51965	239.08601	-1.39176
407	3.383	873.14807	-91.71788	1569.29382	-85.70651	313.02975	1296.74829	-817.25317	349.26410	1303.76221	51.45544	451.04471	-14.22786	727.29590	40.50355	45.53839	-549.78442	435.51291	53.33726	-1098.19019	240.53122	-1.35635
408	3.392	872.15558	-93.43315	1571.69543	-84.21014	312.90247	1300.42896	-816.44934	349.09125	1307.48315	25.54779	452.80200	-14.33453	741.99988	39.75957	44.21962	-520.93689	430.58813	54.61021	-1123.80530	241.82446	-1.17097
409	3.400	871.25079	-95.07414	1573.88574	-82.54716	312.65906	1303.96643	-815.61108	348.77429	1311.01758	-0.37817	454.54883	-14.21270	751.59412	39.06791	41.73692	-494.92035	426.24799	54.92551	-1148.93530	242.71243	-0.32134
410	3.408	870.38177	-96.56886	1575.81799	-80.73082	312.29724	1307.24451	-814.83643	348.32870	1314.19507	-25.88025	456.03577	-12.97760	756.74707	38.38149	38.25353	-472.26910	422.89197	53.65947	-1172.98816	243.07407	1.86366
411	3.417	869.50000	-97.89470	1577.45801	-78.78845	311.82391	1310.15210	-814.19977	347.78049	1316.89807	-50.10138	457.09933	-9.36354	758.47375	37.64396	34.31013	-453.09595	420.91675	50.54678	-1195.46533	243.02982	5.82557
412	3.425	868.56885	-99.05403	1578.77295	-76.76814	311.24808	1312.58521	-813.72083	347.16022	1319.05725	-71.79547	458.08344	-1.98383	757.51062	36.75148	30.65579	-437.26965	420.65240	45.75793	-1216.16553	242.80400	11.44020
413	3.433	867.56152	-100.05666	1579.72107	-74.73729	310.56702	1314.44946	-813.35828	346.50919	1320.64307	-89.44305	459.95148	10.46929	753.85986	35.58500	27.49599	-424.64771	422.38809	39.76134	-1235.12268	242.54893	18.17881
414	3.442	866.46838	-100.92052	1580.25439	-72.76969	309.76834	1315.66382	-813.03217	345.88779	1321.66504	-101.20380	463.61902	28.82121	746.96240	34.08066	24.06760	-415.25555	426.34686	33.07372	-1252.39893	242.38644	25.60034
415	3.450	865.30603	-101.66783	1580.33105	-70.92844	308.85486	1316.16504	-812.65869	345.37476	1322.16235	-104.80096	469.03055	52.54639	736.35913	32.28240	19.40245	-409.31586	432.51904	26.12627	-1267.92468	242.52454	33.65997
416	3.458	864.10895	-102.32399	1579.92847	-69.25935	307.86191	1315.91248	-812.18042	345.05338	1322.18335	-98.46173	475.23755	78.98480	722.16858	30.44802	13.65575	-407.13318	440.39532	19.34087	-1281.40808	243.24609	42.59487
417	3.467	862.91571	-102.93135	1579.04858	-67.79427	306.84601	1314.89282	-811.57697	344.98502	1321.76758	-82.86139	481.44696	103.79449	704.85864	29.16834	8.28198	-409.01801	448.86380	13.29017	-1292.24170	244.73645	52.43630
418	3.475	861.77148	-103.55272	1577.71521	-66.55532	305.86121	1313.13257	-810.86249	345.18442	1320.94116	-61.43842	487.62103	123.11049	684.70605	29.04896	4.65356	-415.30139	456.51810	8.65180	-1299.48328	246.79610	62.42779
419	3.483	860.74005	-104.24937	1575.96985	-65.55891	304.94168	1310.70886	-810.08148	345.61017	1319.72729	-37.96759	493.97919	135.78630	661.92065	30.12842	2.90986	-426.38953	462.24146	5.81632	-1302.22705	248.84221	70.93258
420	3.492	859.90216	-105.06050	1573.86389	-64.82232	304.09961	1307.73975	-809.30701	346.17163	1318.15393	-14.27325	500.30444	143.41853	637.22632	31.90211	2.31810	-442.68445	465.74277	4.54440	-1300.18896	250.31903	76.32703
421	3.500	859.33734	-106.00862	1571.44983	-64.37126	303.33493	1304.35718	-808.63190	346.74872	1316.25415	9.57251	506.01099	148.37720	611.73254	33.88160	2.16210	-463.89679	467.61609	4.17235	-1293.70264	250.87727	78.27133
422	3.508	859.09937	-107.11729	1568.77686	-64.24052	302.64658	1300.68225	-808.15131	347.22446	1314.06396	33.88232	510.65250	152.12378	586.26465	35.86865	2.04658	-488.40259	468.77216	4.10413	-1283.07495	250.22954	77.76402
423	3.517	859.20337	-108.41121	1565.89258	-64.46787	302.04724	1296.81812	-807.94165	347.52090	1311.62451	58.71204	514.11737	155.02519	561.13391	37.79763	1.81567	-514.01172	469.85010	4.01111	-1268.23694	248.20880	75.71103
424	3.525	859.62891	-109.89857	1562.84985	-65.08643	301.58762	1292.85449	-808.04205	347.61264	1308.99036	83.96393	516.48126	156.97354	536.35840	39.60067	1.46246	-539.32843	471.08728	3.75552	-1249.03748	244.96123	71.91762
425	3.533	860.31989	-111.55916	1559.71362	-66.11275	301.37543	1288.88062	-808.44586	347.51370	1306.23108	109.58887	517.82355	157.82838	511.85483	41.26149	1.04368	-564.04358	472.46671	3.30682	-1225.55969	240.92447	65.79809
426	3.542	861.18176	-113.34895	1556.56458	-67.53249	301.56607	1285.00098	-809.10474	347.26825	1303.41931	135.67099	518.15668	157.51190	487.52289	42.83954	0.61325	-588.37213	473.91925	2.73672	-1198.15613	236.64282	57.67340
427	3.550	862.09247	-115.20998	1553.50171	-69.29666	302.31036	1281.33984	-809.93787	346.95514	1300.61169	162.37833	517.47516	156.01836	463.31241	44.38887	0.21800	-612.55872	475.43866	2.22208	-1167.53345	232.61105	49.12423
428	3.558	862.92255	-117.08333	1550.64050	-71.33121	303.66730	1278.02417	-810.84723	346.66602	1297.84338	189.83148	515.81488	153.41661	439.21967	45.90291	-0.10186	-636.72168	477.05719	1.94012	-1135.00366	229.20047	42.36100
429	3.567	863.54602	-118.92683	1548.10522	-73.54587	305.54053	1275.16199	-811.74084	346.45200	1295.13782	218.01807	513.25134	149.78439	415.21765	47.36311	-0.35408	-660.89551	478.77884	1.93478	-1102.44812	226.62180	39.22811
430	3.575	863.84686	-120.72011	1546.01135	-75.83145	307.70880	1272.83972	-812.55273	346.30200	1292.52332	246.81070	509.90225	145.16951	391.25873	48.80829	-0.60358	-685.07983	480.50049	2.07851	-1071.61719	224.93228	40.18348
431	3.583	863.73248	-122.45879	1544.44958	-78.05793	309.93082	1271.12817	-813.25476	346.17181	1290.05054	276.04797	505.95663	139.68547	367.34518	50.27285	-0.89810	-709.25049	482.04846	2.16498	-1043.25806	224.15094	43.86662
432	3.592	863.15295	-124.14940	1543.48010	-80.09006	312.03030	1270.08142	-813.86389	346.01291	1287.80444	305.62720	501.60303	133.56609	343.49954	51.71132	-1.19572	-733.39349	483.38867	2.09605	-1016.84399	224.36465	48.01918
433	3.600	862.11230	-125.79820	1543.13306	-81.81749	313.91953	1269.72974	-814.44019	345.78479	1285.90564	335.55377	496.91177	127.04721	319.67117	53.09956	-1.41064	-757.53552	484.66708	1.95656	-991.04724	225.66302	51.17389
434	3.608	860.65845	-127.40175	1543.40967	-83.18336	315.58746	1270.07446	-815.06146	345.46661	1284.49561	365.90784	491.87903	120.24702	295.76300	54.51703	-1.51010	-781.72437	486.00867	1.89061	-964.66687	228.00830	53.33516
435	3.617	858.85876	-128.95369	1544.28052	-84.19595	317.07889	1271.09045	-815.78265	345.06226	1283.70630	396.76987	486.52023	113.15906	271.70438	56.04048	-1.50912	-805.99902	487.42636	1.96976	-937.34546	231.22379	55.14898
436	3.625	856.77924	-130.44902	1545.69336	-84.91232	318.46765	1272.73315	-816.60791	344.58759	1283.62964	428.18237	480.83484	105.69724	247.44824	57.65301	-1.41994	-830.39368	488.88577	2.16103	-909.39807	235.10114	56.91501
437	3.633	854.47583	-131.87505	1547.58228	-85.40013	319.81863	1274.94128	-817.48645	344.05685	1284.30762	460.15155	474.74216	97.75224	222.97070	59.30031	-1.25809	-854.94189	490.32639	2.35506	-881.11438	239.49741	58.41770
438	3.642	851.99847	-133.21407	1549.87158	-85.70425	321.14819	1277.63831	-818.33044	343.47879	1285.73840	492.66412	468.06360	89.26285	198.29108	60.94855	-1.04480	-879.64771	491.63831	2.43491	-852.41956	244.32465	59.29200
439	3.650	849.40454	-134.47130	1552.47974	-85.83749	322.40991	1280.74268	-819.04303	342.85800	1287.88428	525.72552	460.58548	80.35661	173.45064	62.57939	-0.79648	-904.47559	492.74667	2.37460	-823.09784	249.44519	59.43584
440	3.658	846.76990	-135.69173	1555.32556	-85.79079	323.52133	1284.18481	-819.54553	342.20541	1290.68469	559.37439	452.29785	71.56551	148.48511	64.20969	-0.53670	-929.39148	493.77921	2.29598	-793.11023	254.61148	59.15788
441	3.667	844.18378	-136.93523	1558.33044	-85.55016	324.41214	1287.91907	-819.79980	341.55225	1294.06982	593.52698	443.70984	63.92513	123.41014	65.91525	-0.28755	-954.39136	495.02896	2.37303	-762.61780	259.55267	58.92300
442	3.675	841.73010	-138.24055	1561.42200	-85.11234	325.05496	1291.91589	-819.81390	340.94867	1297.96741	627.68018	435.81445	58.63923	98.19372	67.78346	-0.05199	-979.48254	496.69287	2.66143	-731.80994	264.07349	59.00485
443	3.683	839.46979	-139.61324	1564.53662	-84.49174	325.46857	1296.13794	-819.62299	340.45480	1302.29749	660.82001	429.49750	56.27263	72.78635	69.83526	0.16713	-1004.68372	498.74829	3.06329	-700.82080	268.06628	59.42214
444	3.692	837.43158	-141.02931	1567.61499	-83.71453	325.70554	1300.52039	-819.26312	340.13229	1306.96167	691.73639	424.96103	56.14040	47.19292	72.01436	0.33817	-1030.03979	501.03470	3.41485	-669.78894	271.50269	60.11456
445	3.700	835.60205	-142.43733	1570.59668	-82.80687	325.82809	1304.96863	-818.75830	340.03018	1311.83154	719.44952	421.75858	56.61592	21.48679	74.23778	0.45831	-1055.56494	503.38278	3.61365	-638.97229	274.40558	61.08522
446	3.708	833.92767	-143.76732	1573.41882	-81.78485	325.88721	1309.36633	-818.12445	340.17078	1316.74341	743.28418	419.29593	56.07787	-4.15238	76.40715	0.72137	-1081.13037	505.76685	3.78683	-608.85516	276.78009	62.33802
447	3.717	832.34320	-144.95512	1576.01465	-80.65065	325.91882	1313.58081	-817.38293	340.55014	1321.51135	762.63428	417.27411	53.60745	-29.32645	78.37286	1.61676	-1106.38611	508.32394	4.39849	-580.15375	278.55154	63.68112
448	3.725	830.80096	-145.96132	1578.31946	-79.39648	325.94846	1317.47095	-816.57410	341.14661	1325.95679	777.02844	415.67676	49.07136	-53.38898	79.96381	3.78545	-1130.78125	511.10449	6.14316	-553.61096	279.53772	64.64388
449	3.733	829.28052	-146.76659	1580.28186	-78.01494	325.99292	1320.90295	-815.75897	341.92441	1329.93945	786.58618	414.44135	42.91130	-75.57962	81.09257	7.69305	-1153.76221	513.89142	9.57323	-529.70862	279.46460	64.64445
450	3.742	827.79364	-147.36214	1581.86401	-76.51099	326.05649	1323.77112	-815.00830	342.83798	1333.37158	792.08173	413.34952	35.94137	-95.15543	81.79477	13.40688	-1175.03003	516.42261	14.70650	-508.62625	278.09482	63.23396
451	3.750	826.38007	-147.74486	1583.03137	-74.91003	326.13165	1326.01245	-814.38428	343.83572	1336.21143	794.30463	412.26416	29.04431	-111.41986	82.20742	20.69937	-1194.56934	518.64258	21.03351	-490.44305	275.42883	60.18167
452	3.758	825.07953	-147.91331	1583.74646	-73.26124	326.21378	1327.59961	-813.91559	344.85022	1338.44702	793.41589	411.31256	22.66106	-123.72867	82.54887	29.35019	-1212.44592	520.57959	27.94991	-475.25302	271.70407	55.44134
453	3.767	823.90533	-147.86836	1583.97388	-71.63646	326.31021	1328.51746	-813.57452	345.78812	1340.08179	788.88666	410.81253	16.46893	-131.36966	82.94413	39.31535	-1228.55969	522.16608	35.16950	-463.15903	267.14575	49.11472
454	3.775	822.84149	-147.61848	1583.68811	-70.12217	326.42731	1328.74756	-813.28003	346.54608	1341.12524	779.93713	411.13547	9.79749	-133.40387	83.20805	50.42838	-1242.46631	523.27344	42.67570	-454.32074	261.84549	41.39144
455	3.783	821.85992	-147.18813	1582.87695	-68.80233	326.55313	1328.26904	-812.93561	347.04510	1341.58789	766.13647	412.47165	2.60942	-129.03322	82.98804	61.86968	-1253.45288	523.77942	50.29408	-449.01086	255.89331	32.51600
456	3.792	820.95020	-146.63249	1581.54126	-67.73151	326.66595	1327.07422	-812.47693	347.25418	1341.48389	747.87378	414.53644	-4.00709	-118.31247	82.00384	72.36694	-1260.95447	523.59924	57.50248	-447.57123	249.52156	22.94259
457	3.800	820.14978	-146.04671	1579.69531	-66.91920	326.75970	1325.18970	-811.90015	347.19083	1340.83862	726.29102	416.77213	-8.67003	-102.22618	79.98191	81.13434	-1264.90405	522.82159	63.78542	-450.30774	243.21230	13.63784
458	3.808	819.54279	-145.55171	1577.36755	-66.34602	326.85941	1322.69055	-811.25616	346.90250	1339.68372	702.56677	418.91766	-11.01805	-82.12849	76.74737	88.19868	-1265.59985	521.85236	69.04728	-457.40579	237.80479	6.07555
459	3.817	819.22705	-145.26402	1574.59595	-65.99559	327.01947	1319.69214	-810.62213	346.44781	1338.04529	677.51263	421.06635	-11.81517	-59.30756	72.64057	93.77608	-1263.28601	521.25153	73.49655	-468.97668	234.32780	1.46926
460	3.825	819.28192	-145.27629	1571.41394	-65.87626	327.30389	1316.31519	-810.07910	345.89417	1335.94958	651.87317	423.26651	-11.97347	-34.80785	68.52898	97.81461	-1257.85034	521.41827	77.07016	-485.22375	233.35680	-0.21351
461	3.833	819.75220	-145.64888	1567.84253	-66.02629	327.75525	1312.65125	-809.71033	345.32419	1333.43652	626.29700	425.41452	-11.99431	-9.33250	65.27778	100.15950	-1248.76672	522.50397	79.06702	-506.13507	234.48813	-0.22410
462	3.842	820.64429	-146.39879	1563.89929	-66.50715	328.36801	1308.75818	-809.60168	344.83881	1330.55737	600.99634	427.43262	-12.11847	16.71847	63.34959	100.80598	-1235.32788	524.45776	78.54770	-530.62329	236.69913	0.04776
463	3.850	821.93060	-147.49300	1559.61975	-67.38843	329.07864	1304.68115	-809.82715	344.54669	1327.35669	575.91223	429.33160	-12.47416	43.09592	62.78047	99.94221	-1217.11523	527.03918	75.19233	-556.58630	239.15833	-0.05838
464	3.858	823.55359	-148.84648	1555.07178	-68.72284	329.77524	1300.47791	-810.42694	344.53241	1323.86523	551.04926	431.18686	-13.02648	69.60423	63.31221	97.88089	-1194.31470	529.91138	69.72346	-582.29077	241.51836	-0.51919
465	3.867	825.42120	-150.33070	1550.36060	-70.51668	330.31778	1296.23621	-811.39941	344.82449	1320.11719	526.44934	433.11450	-13.60632	96.11826	64.58950	94.95464	-1167.60352	532.77563	63.50502	-607.22540	243.71928	-1.10813
466	3.875	827.41016	-151.81050	1545.62463	-72.71712	330.56680	1292.07117	-812.70813	345.39615	1316.17395	502.06668	435.19458	-14.06322	122.65485	66.32346	91.43562	-1137.84412	535.36047	57.78342	-631.63147	245.81705	-1.66009
467	3.883	829.38977	-153.18864	1541.01392	-75.23083	330.43118	1288.10620	-814.29181	346.18570	1312.12415	477.81659	437.41754	-14.35367	149.40833	68.27248	87.53930	-1105.86572	537.38708	53.24526	-655.81732	247.90897	-2.05642
468	3.892	831.24829	-154.41298	1536.66479	-77.95816	329.91077	1284.45349	-816.06586	347.11707	1308.06799	453.64844	439.71262	-14.53542	176.70441	70.17564	83.44807	-1072.38611	538.66089	50.07476	-679.93170	250.06427	-2.21647
469	3.900	832.91034	-155.45638	1532.69202	-80.81223	329.08954	1281.21021	-817.92676	348.12067	1304.10535	429.54639	441.99808	-14.72443	204.90005	71.81156	79.25817	-1038.02136	539.13220	48.21077	-704.01544	252.29103	-2.17287
470	3.908	834.33331	-156.30345	1529.19226	-83.71318	328.09482	1278.45789	-819.77124	349.14969	1300.32312	405.51514	444.21710	-15.00393	234.25717	73.06864	74.91434	-1003.31085	538.84052	47.54453	-728.10181	254.54596	-2.07572
471	3.917	835.48529	-156.96071	1526.24390	-86.57269	327.06696	1276.25732	-821.52026	350.19214	1296.78674	381.54214	446.34702	-15.34717	264.89139	73.90324	70.25677	-968.74811	537.84973	47.98526	-752.24048	256.75937	-2.07974
472	3.925	836.33191	-157.48128	1523.90442	-89.29009	326.13873	1274.64648	-823.13184	351.28024	1293.55444	357.57019	448.39587	-15.64555	296.86060	74.24525	65.14026	-934.83130	536.21716	49.38084	-776.45581	258.88031	-2.22344
473	3.933	836.84680	-157.95961	1522.20801	-91.77089	325.40762	1273.64209	-824.60449	352.47433	1290.71094	333.56293	450.37082	-15.81427	330.22513	73.98671	59.53391	-902.07361	533.93463	51.40043	-800.73828	260.90268	-2.40237
474	3.942	837.03149	-158.48915	1521.15771	-93.95577	324.90811	1273.24231	-825.97107	353.81906	1288.38550	309.52515	452.25021	-15.85763	364.99283	73.05191	53.62913	-870.83990	530.86627	53.53391	-825.08002	262.84320	-2.46839
475	3.950	836.92230	-159.12767	1520.72083	-95.83640	324.60272	1273.43030	-827.27887	355.30511	1286.71057	285.36835	454.06296	-15.80814	401.08542	71.38346	47.91573	-841.08246	526.83777	55.25130	-849.50305	264.74200	-2.37859
476	3.958	836.58179	-159.88972	1520.83154	-97.44521	324.40900	1274.17871	-828.56012	356.86380	1285.75134	260.88373	455.93909	-15.64600	438.33768	68.88515	43.10211	-812.31372	521.83075	56.20731	-874.06708	266.67905	-2.24152
477	3.967	836.08618	-160.75600	1521.40857	-98.82620	324.25470	1275.45801	-829.81006	358.39893	1285.48389	235.96036	457.94937	-15.36114	476.41040	65.47537	39.92346	-783.88647	516.04144	56.32400	-898.83234	268.69849	-2.18745
478	3.975	835.51758	-161.68892	1522.37720	-100.00601	324.11496	1277.24353	-830.98853	359.82611	1285.84241	210.72348	459.98471	-15.03346	514.63281	61.16068	38.92332	-755.29248	509.75809	55.74351	-923.78369	270.70502	-2.19676
479	3.983	834.96002	-162.64748	1523.67383	-100.98119	324.00049	1279.51074	-832.04626	361.08426	1286.78394	185.39270	461.88138	-14.76759	551.92633	56.09496	40.18727	-726.26404	503.21347	54.74474	-948.84082	272.52774	-2.12358
480	3.992	834.49219	-163.59953	1525.23315	-101.72438	323.91724	1282.22742	-832.95020	362.13412	1288.31140	160.10229	463.54422	-14.59952	586.95593	50.64155	43.12749	-696.71106	496.55734	53.66516	-973.95593	274.07327	-1.88208
481	4.000	834.17841	-164.52611	1526.98157	-102.19942	323.84161	1285.34875	-833.68707	362.96613	1290.43982	134.85004	464.96823	-14.47908	618.53088	45.24783	46.58881	-666.64600	489.91040	52.82679	-999.13562	275.36121	-1.53208
482	4.008	834.06378	-165.42152	1528.84277	-102.37692	323.72556	1288.81458	-834.25500	363.59396	1293.15076	109.53049	466.26648	-14.31606	645.96155	40.17989	49.37251	-636.21130	483.37186	52.45396	-1024.40051	276.50485	-1.21297
483	4.017	834.17181	-166.28767	1530.74487	-102.24599	323.51764	1292.54541	-834.65802	364.02557	1296.37256	84.04224	467.60788	-14.09411	668.98181	35.46892	50.79806	-605.77240	477.02255	52.59716	-1049.78674	277.68631	-1.04303
484	4.025	834.50098	-167.12331	1532.62109	-101.81796	323.18213	1296.44299	-834.90601	364.24860	1299.97827	58.35864	469.05862	-13.93635	687.36328	31.10133	50.77390	-575.95496	470.96216	53.08933	-1075.34351	279.03250	-1.04393
485	4.033	835.02673	-167.91585	1534.40601	-101.12148	322.70514	1300.39380	-835.01532	364.24997	1303.79980	32.49792	470.55322	-13.95106	700.79028	27.15528	49.39949	-547.54376	465.31390	53.54509	-1101.06873	280.46790	-1.10782
486	4.042	835.70288	-168.63588	1536.03796	-100.19196	322.09039	1304.27686	-835.00958	364.03995	1307.65002	6.55798	472.02368	-13.91963	709.21582	23.77418	46.67168	-521.28442	460.24045	53.43858	-1126.80420	281.72833	-0.98533
487	4.050	836.46326	-169.23494	1537.47058	-99.06358	321.35184	1307.97107	-834.92212	363.65546	1311.33728	-19.09937	473.46423	-13.05468	713.21704	21.05736	42.66618	-497.71478	456.02640	52.28681	-1152.15161	282.54468	-0.26066
488	4.058	837.23926	-169.65764	1538.67053	-97.77321	320.50491	1311.35486	-834.79761	363.14554	1314.67542	-43.67499	474.92853	-10.03810	713.75720	18.92712	37.88759	-477.11597	453.09113	49.83304	-1176.53455	282.83197	1.61617
489	4.067	837.98950	-169.86049	1539.60327	-96.37226	319.55560	1314.30676	-834.68414	362.55484	1317.50684	-65.94647	476.59210	-3.38342	711.53247	17.15218	33.13515	-459.56342	451.84665	46.09267	-1199.46741	282.75513	5.08441
490	4.075	838.70776	-169.82503	1540.23218	-94.93028	318.49194	1316.71106	-834.61139	361.92728	1319.73376	-84.39423	478.68320	8.13089	706.59314	15.60346	28.80213	-445.04053	452.57480	41.28541	-1220.81274	282.65045	10.14480
491	4.083	839.40808	-169.56685	1540.52319	-93.52506	317.28802	1318.46594	-834.56830	361.32587	1321.33643	-97.19421	481.35364	25.24218	698.50684	14.36902	24.46875	-433.57806	455.42175	35.73186	-1240.69849	282.84845	16.38009
492	4.092	840.10980	-169.13295	1540.44617	-92.22731	315.92273	1319.49036	-834.50006	360.83813	1322.36621	-102.16693	484.85266	47.91824	686.83679	13.57062	19.45612	-425.32379	460.37653	29.74998	-1259.15540	283.50452	23.36666
493	4.100	840.83661	-168.58125	1539.97815	-91.08931	314.40198	1319.73047	-834.33356	360.55762	1322.91101	-97.44025	489.45840	74.41849	671.54871	13.25698	13.80675	-420.55676	467.22034	23.64233	-1275.86047	284.56805	31.01001
494	4.108	841.62335	-167.95976	1539.10571	-90.14266	312.77124	1319.17090	-834.01526	360.55978	1323.04700	-83.13342	494.98798	100.68820	652.99817	13.49083	8.54019	-419.72174	475.45166	17.80292	-1290.16370	285.87564	39.50078
495	4.117	842.51788	-167.30940	1537.82629	-89.40416	311.11032	1317.84692	-833.53748	360.88184	1322.81396	-62.19330	500.91415	122.06647	631.64893	14.34837	4.78015	-423.36169	484.07080	12.71986	-1301.23816	287.21207	48.90575
496	4.125	843.57678	-166.68034	1536.15515	-88.88359	309.50821	1315.84753	-832.94556	361.50848	1322.22205	-38.55853	506.85565	136.28818	608.06409	15.76781	2.80885	-431.93646	491.62753	8.79668	-1308.20459	288.31766	58.56764
497	4.133	844.85956	-166.12682	1534.12402	-88.59067	308.03043	1313.30188	-832.32941	362.37036	1321.27026	-14.57892	512.49792	144.41048	583.08081	17.53263	2.11989	-445.73718	496.98517	6.23453	-1310.37805	288.94586	66.91723
498	4.142	846.42120	-165.67360	1531.76819	-88.54224	306.70139	1310.35352	-831.80054	363.35727	1319.96094	9.39032	517.40820	148.97150	557.59753	19.45033	2.02544	-464.67688	500.08115	4.95223	-1307.63696	288.94016	72.33421
499	4.150	848.29932	-165.30037	1529.12183	-88.77029	305.51218	1307.13074	-831.46747	364.34259	1318.30688	33.68848	521.21985	151.82837	532.19617	21.43542	2.01344	-487.68860	501.73926	4.54251	-1300.38464	288.17593	74.43227
500	4.158	850.49799	-164.96693	1526.23279	-89.32064	304.44519	1303.73157	-831.41718	365.21579	1316.33105	58.43817	523.77698	153.54732	507.09995	23.44073	1.83379	-512.71313	502.87585	4.48264	-1288.97925	286.43478	74.15350
501	4.167	852.98267	-164.63954	1523.17212	-90.23402	303.50800	1300.22705	-831.70367	365.90964	1314.06848	83.58704	525.04669	154.02066	482.31924	25.39938	1.47177	-537.91046	504.02332	4.38614	-1273.41125	283.52249	72.42030
502	4.175	855.68414	-164.29448	1520.02527	-91.52327	302.76746	1296.67932	-832.34119	366.40488	1311.57129	109.17340	525.01831	153.14018	457.77768	27.22648	1.03729	-562.59686	505.34393	4.06607	-1253.59778	279.58292	69.12738
503	4.183	858.50232	-163.91896	1516.88452	-93.16665	302.35913	1293.16504	-833.30475	366.71924	1308.91284	135.33395	523.67749	150.98445	433.42206	28.88293	0.64704	-586.89838	506.80328	3.52884	-1229.70190	275.11914	63.74324
504	4.192	861.31732	-163.51613	1513.84460	-95.11781	302.44568	1289.78381	-834.54022	366.89478	1306.18054	162.18274	521.03571	147.73759	409.24408	30.41579	0.34117	-611.05457	508.32825	2.93980	-1202.14282	270.65289	56.55870
505	4.200	864.00385	-163.09596	1511.00232	-97.31937	303.12549	1286.64331	-835.97620	366.98856	1303.45959	189.73700	517.17810	143.61478	385.23184	31.88625	0.06187	-635.16992	509.86346	2.51163	-1171.58997	266.52194	49.02080
506	4.208	866.44202	-162.66328	1508.46021	-99.70894	304.34973	1283.83447	-837.52826	367.06711	1300.81763	217.88647	512.25946	138.82425	361.37003	33.31025	-0.26720	-659.26782	511.35715	2.34746	-1139.06458	262.94293	43.02824
507	4.217	868.53015	-162.23241	1506.32617	-102.21404	305.92422	1281.42358	-839.10333	367.19580	1298.30579	246.39798	506.48279	133.56151	337.62723	34.69371	-0.63695	-683.34229	512.78070	2.37425	-1105.85315	260.01892	40.05539
508	4.225	870.20178	-161.84059	1504.70044	-104.73831	307.60217	1279.46497	-840.62244	367.40994	1295.97571	275.01270	500.05518	127.99318	313.91507	36.06300	-0.94461	-707.37903	514.14850	2.42628	-1073.07251	257.71930	40.54812
509	4.233	871.43018	-161.52284	1503.65930	-107.15129	309.18790	1278.02075	-842.05243	367.69052	1293.89734	303.60126	493.11389	122.22151	290.14160	37.45578	-1.09886	-731.39661	515.49847	2.37988	-1041.25134	256.05804	43.71868
510	4.242	872.21912	-161.27803	1503.24695	-109.30224	310.57980	1277.16113	-843.41058	367.96994	1292.16040	332.23810	485.70508	116.28113	266.26926	38.92198	-1.12799	-755.45245	516.86322	2.23810	-1010.37585	255.24463	48.01504
511	4.250	872.59424	-161.07140	1503.47131	-111.07034	311.75452	1276.93958	-844.73578	368.15457	1290.86145	361.14774	477.77206	110.11433	242.27054	40.49976	-1.14328	-779.60034	518.25195	2.11400	-980.22729	255.51245	52.06974
512	4.258	872.60156	-160.87123	1504.30383	-112.42827	312.73465	1277.36816	-846.05365	368.15628	1290.09192	390.54254	469.19193	103.56321	218.10736	42.15002	-1.19576	-803.84509	519.66162	2.11556	-950.59241	256.88550	55.35624
513	4.267	872.30750	-160.66707	1505.68140	-113.45345	313.56555	1278.41479	-847.35712	367.93097	1289.93323	420.43488	459.92194	96.46211	193.77094	43.77284	-1.22630	-828.15070	521.09698	2.24202	-921.31726	259.19592	58.10003
514	4.275	871.79077	-160.44746	1507.51599	-114.26407	314.29419	1280.01685	-848.60681	367.49344	1290.44739	450.61530	450.04306	88.72948	169.28506	45.31412	-1.15697	-852.51508	522.53833	2.39407	-892.30627	262.23972	60.69210
515	4.283	871.12524	-160.18086	1509.71899	-114.94623	314.93777	1282.09839	-849.74780	366.89813	1291.66577	480.85175	439.65158	80.41086	144.67937	46.82317	-0.99344	-877.01379	523.89697	2.45581	-863.48230	265.87949	63.18001
516	4.292	870.37396	-159.82906	1512.21960	-115.52707	315.46191	1284.58398	-850.73218	366.21237	1293.58105	511.12787	428.83823	71.72324	119.96949	48.39078	-0.80588	-901.73706	525.08728	2.38623	-834.76440	270.02280	65.24536
517	4.300	869.60156	-159.37343	1514.95129	-115.98738	315.79800	1287.40686	-851.53131	365.49707	1296.14893	541.63739	417.84854	63.13434	95.14989	50.05716	-0.62186	-926.68494	526.19464	2.28157	-806.09387	274.52234	66.56830
518	4.308	868.88434	-158.82561	1517.83093	-116.28925	315.88754	1290.50928	-852.13196	364.80127	1299.30066	572.50433	407.21942	55.44929	70.20976	51.83391	-0.41841	-951.77661	527.47516	2.30531	-777.44281	279.12918	67.13686
519	4.317	868.29620	-158.21605	1520.75818	-116.39854	315.71124	1293.83936	-852.52863	364.17105	1302.95728	603.58289	397.55582	49.63774	45.13152	53.75511	-0.19330	-976.95093	529.12921	2.54182	-748.78442	283.56879	67.22938
520	4.325	867.88690	-157.56825	1523.63721	-116.29781	315.28781	1297.34802	-852.72131	363.65775	1307.03516	634.44250	389.04892	46.22752	19.87270	55.82432	0.03613	-1002.17566	531.16736	2.96323	-720.09021	287.65778	67.18701
521	4.333	867.67444	-156.87733	1526.40076	-115.98735	314.66406	1300.98755	-852.71686	363.31683	1311.44324	664.28326	381.40857	44.76303	-5.59097	57.96477	0.25153	-1027.42761	533.46216	3.46643	-691.40045	291.32001	67.23544
522	4.342	867.65045	-156.11855	1529.01587	-115.47330	313.90875	1304.70386	-852.52600	363.20056	1316.07275	691.83948	374.42514	43.98889	-31.20605	60.06778	0.43242	-1052.75745	535.83997	3.90431	-662.93195	294.50366	67.45076
523	4.350	867.78589	-155.27650	1531.46033	-114.75944	313.10355	1308.42700	-852.15967	363.34247	1320.78906	715.61426	368.32462	42.58871	-56.82296	62.05628	0.63289	-1078.24072	538.20917	4.20917	-635.12537	297.10260	67.80269
524	4.358	868.03790	-154.36128	1533.69202	-113.85344	312.32544	1312.06372	-851.62921	363.73743	1325.43225	734.39319	363.42429	39.76719	-82.14627	63.87101	1.13224	-1103.74097	540.60773	4.56575	-608.58630	298.96732	68.14139
525	4.367	868.36230	-153.40056	1535.64636	-112.77303	311.62430	1315.49744	-850.95459	364.33612	1329.83179	747.59839	359.78940	35.32657	-106.70735	65.42846	2.46947	-1128.77222	543.07617	5.46833	-583.98273	299.98871	68.10882
526	4.375	868.72852	-152.41219	1537.25403	-111.54290	311.01340	1318.59863	-850.17731	365.06351	1333.83057	755.35211	357.32712	29.45366	-129.94342	66.67033	5.18854	-1152.67371	545.57697	7.57404	-561.92322	300.11102	67.18666
527	4.383	869.12939	-151.37639	1538.45593	-110.19170	310.48138	1321.24365	-849.36621	365.84552	1337.30615	758.28070	355.96307	22.62194	-151.28221	67.63036	9.52814	-1174.97778	548.04462	11.33841	-542.81970	299.25897	64.94414
528	4.392	869.58270	-150.23335	1539.20764	-108.75491	310.01361	1323.32983	-848.60266	366.62576	1340.17908	757.01587	355.68234	15.50601	-170.19653	68.35359	15.45058	-1195.65271	550.40594	16.68568	-526.82373	297.32050	61.23671
529	4.400	870.12097	-148.91786	1539.48169	-107.28123	309.60309	1324.78247	-847.95056	367.37210	1342.42090	751.75867	356.49432	8.60968	-186.22684	68.79521	22.91504	-1214.96375	552.54376	23.09987	-513.88989	294.22736	56.20249
530	4.408	870.77576	-147.41069	1539.27271	-105.84099	309.24664	1325.55054	-847.42963	368.07745	1344.05823	742.27985	358.32886	2.09758	-198.81219	68.85514	32.02893	-1233.04199	554.33710	30.07003	-503.93091	290.05777	50.11351
531	4.417	871.56024	-145.74727	1538.59387	-104.53000	308.93542	1325.60181	-847.01459	368.74707	1345.15210	728.24817	360.86414	-3.72150	-206.97064	68.42374	42.83168	-1249.53931	555.68213	37.36612	-496.98975	285.09283	43.18464
532	4.425	872.46448	-143.98067	1537.46436	-103.45670	308.64725	1324.93347	-846.66907	369.37085	1345.75024	709.69031	363.54202	-8.08823	-209.36960	67.39640	54.69247	-1263.64673	556.38831	44.86483	-493.28787	279.73395	35.48907
533	4.433	873.47504	-142.16676	1535.89624	-102.71123	308.34995	1323.58948	-846.38312	369.91052	1345.85571	687.30524	365.95386	-10.48834	-205.11279	65.66338	66.05534	-1274.48059	556.21191	52.20737	-493.11844	274.31433	27.08779
534	4.442	874.60632	-140.38066	1533.89014	-102.33661	308.01996	1321.66321	-846.18121	370.31766	1345.43030	662.40674	368.11841	-11.34152	-194.46034	62.94569	75.35841	-1281.59045	555.02869	58.73581	-496.74908	269.05386	18.33266
535	4.450	875.90381	-138.71761	1531.44543	-102.32713	307.65579	1319.27783	-846.10449	370.56116	1344.41895	636.51544	370.22946	-11.52715	-178.59354	58.73058	82.26875	-1285.15295	552.97040	63.91458	-504.40656	264.26797	10.15979
536	4.458	877.41602	-137.27461	1528.57495	-102.65627	307.27344	1316.54883	-846.19171	370.64197	1342.78162	610.70233	372.34253	-11.62865	-158.87727	52.69148	87.59846	-1285.65930	550.58020	67.85459	-516.20142	260.60651	3.94423
537	4.467	879.17346	-136.13603	1525.31165	-103.31461	306.89267	1313.55139	-846.47437	370.59729	1340.50989	585.23438	374.41467	-11.86780	-136.46365	45.21162	92.11649	-1283.43103	548.70874	71.17634	-532.05762	258.85150	0.63179
538	4.475	881.18292	-135.35658	1521.71313	-104.33629	306.51871	1310.31494	-846.98065	370.50293	1337.62695	559.95050	376.42593	-12.28001	-112.25255	37.33026	95.83885	-1278.32239	548.00598	74.13824	-551.80298	259.21802	-0.14174
539	4.483	883.41437	-134.93806	1517.86121	-105.79570	306.12433	1306.85083	-847.74237	370.46484	1334.18213	534.76782	378.38620	-12.77367	-86.91496	30.15562	98.30972	-1269.66614	548.56543	75.98625	-574.96387	261.01685	0.19309
540	4.492	885.79315	-134.82292	1513.86035	-107.76830	305.64117	1303.19421	-848.79346	370.59030	1330.24084	509.73871	380.31638	-13.22466	-60.90410	24.36137	99.13678	-1256.57434	550.01422	75.40941	-600.28906	263.24438	0.32126
541	4.500	888.20740	-134.91789	1509.83740	-110.27565	304.96381	1299.42529	-850.15686	370.95651	1325.87097	484.91956	382.23157	-13.57276	-34.46858	20.11391	98.22327	-1238.53577	551.82635	71.75170	-626.10645	265.35373	-0.15803
542	4.508	890.52667	-135.13545	1505.93311	-113.25606	303.97858	1295.65637	-851.83069	371.58536	1321.14099	460.33777	384.14169	-13.83505	-7.68185	17.26003	95.73865	-1215.74487	553.63861	65.69733	-651.35767	267.35446	-0.90748
543	4.517	892.62421	-135.41515	1502.28796	-116.59612	302.60791	1291.99805	-853.78674	372.43115	1316.12964	435.96790	386.09018	-14.09000	19.48051	15.48498	92.02895	-1188.89746	555.32007	58.78811	-675.94629	269.43558	-1.46506
544	4.525	894.39093	-135.70833	1499.03894	-120.19357	300.84467	1288.53772	-855.97302	373.40421	1310.93384	411.71283	388.14426	-14.43980	47.07217	14.37057	87.54020	-1158.83813	556.78162	52.45966	-700.23608	271.68771	-1.64834
545	4.533	895.74194	-135.96440	1496.32288	-123.97614	298.76596	1285.34290	-858.31329	374.41711	1305.67920	387.49500	390.32462	-14.90353	75.21965	13.47547	82.72691	-1126.37488	557.82281	47.48648	-724.51599	274.08386	-1.58907
546	4.542	896.61597	-136.13799	1494.26819	-127.86672	296.51361	1282.47522	-860.71466	375.40729	1300.52209	363.33151	392.59094	-15.35552	104.17767	12.44244	77.96958	-1092.33838	558.11865	44.02244	-748.85352	276.56494	-1.54638
547	4.550	896.97375	-136.20033	1492.97803	-131.75066	294.24512	1279.99841	-863.08691	376.33728	1295.62402	339.24924	394.89487	-15.64251	134.23148	11.01197	73.52670	-1057.70007	557.36652	41.98902	-773.20630	279.07349	-1.67536
548	4.558	896.80426	-136.14485	1492.51746	-135.47954	292.08618	1277.97449	-865.36072	377.20715	1291.11841	315.20251	397.19916	-15.72755	165.53180	9.01756	69.47841	-1023.33716	555.54315	41.36716	-797.53357	281.52173	-1.91719
549	4.567	896.12616	-135.98463	1492.90381	-138.90494	290.10602	1276.45215	-867.49475	378.06036	1287.10620	291.12494	399.45367	-15.67969	198.08817	6.45828	65.69192	-989.63818	552.87390	42.07245	-821.83533	283.80725	-2.09769
550	4.575	894.97229	-135.74712	1494.10278	-141.91522	288.31512	1275.45544	-869.46838	378.94989	1283.66516	266.97495	401.63235	-15.57801	231.90082	3.50336	61.90584	-956.61035	549.53918	43.75438	-846.14111	285.90521	-2.11411
551	4.583	893.38171	-135.47523	1496.03870	-144.45674	286.68063	1274.98254	-871.26599	379.90115	1280.86743	242.71210	403.77469	-15.46262	266.98880	0.39006	57.91632	-924.30640	545.64185	45.95929	-870.49060	287.90430	-2.00848
552	4.592	891.40631	-135.21867	1498.61719	-146.53665	285.15601	1275.01709	-872.87006	380.91373	1278.79810	218.29504	405.90045	-15.34708	303.28827	-2.67076	53.73663	-892.83984	541.31000	48.36362	-894.94043	289.93048	-1.89664
553	4.600	889.11383	-135.00398	1501.74280	-148.20627	283.71918	1275.54041	-874.26941	381.96448	1277.53784	193.70529	407.93924	-15.23988	340.56686	-5.57382	49.64318	-862.06366	536.57935	50.71826	-919.54822	292.07306	-1.86272
554	4.608	886.58521	-134.83104	1505.32227	-149.52652	282.39343	1276.53882	-875.46936	382.99426	1277.12720	168.95477	409.81305	-15.15157	378.38907	-8.33050	46.09768	-831.51672	531.31848	52.75340	-944.32642	294.33487	-1.89097
555	4.617	883.91003	-134.70448	1509.25891	-150.53894	281.22818	1278.00391	-876.48981	383.91364	1277.55579	144.07886	411.52731	-15.07419	416.16479	-10.97904	43.57243	-800.71783	525.39520	54.27810	-969.24170	296.57019	-1.87257
556	4.625	881.17749	-134.63918	1513.45020	-151.26529	280.26089	1279.92090	-877.35059	384.62598	1278.77527	119.11371	413.14413	-14.98242	453.29959	-13.53484	42.35693	-769.46265	518.84296	55.29917	-994.24951	298.54364	-1.70373
557	4.633	878.47113	-134.64653	1517.79297	-151.72350	279.49606	1282.25879	-878.05969	385.04904	1280.71545	94.05249	414.71106	-14.86771	489.28976	-16.03702	42.45844	-737.86383	511.83990	55.98550	-1019.31140	300.11841	-1.38339
558	4.642	875.86987	-134.73805	1522.18884	-151.93529	278.90729	1284.97266	-878.61627	385.13287	1283.29834	68.83954	416.23413	-14.72313	523.67285	-18.56287	43.62698	-706.13257	504.56949	56.55911	-1044.40649	301.35071	-0.99607
559	4.650	873.44489	-134.91664	1526.54773	-151.92297	278.44699	1288.00854	-879.01569	384.86389	1286.44299	43.43378	417.69467	-14.53101	555.94141	-21.14795	45.40353	-674.39465	497.13663	57.23468	-1069.56030	302.43411	-0.62429
560	4.658	871.24933	-135.16612	1530.79163	-151.70493	278.05133	1291.30505	-879.24915	384.25299	1290.06482	17.84491	419.10358	-14.30869	585.49622	-23.74679	47.17188	-642.78601	489.60651	58.18505	-1094.83496	303.57068	-0.30592
561	4.667	869.30988	-135.47197	1534.85498	-151.29167	277.64285	1294.79297	-879.30902	383.33020	1294.06665	-7.89008	420.52588	-14.13809	611.59802	-26.29617	48.30879	-611.69519	482.07446	59.45521	-1120.26208	304.83453	-0.05459
562	4.675	867.62506	-135.83403	1538.68250	-150.68353	277.13556	1298.39148	-879.20660	382.14520	1298.32483	-33.70691	422.00043	-14.11102	633.30078	-28.71489	48.34282	-581.83752	474.69482	60.82802	-1145.80750	306.14554	0.12738
563	4.683	866.17242	-136.24348	1542.22693	-149.87265	276.44592	1302.00586	-878.98480	380.75003	1302.67883	-59.46790	423.46237	-14.11691	649.61853	-30.84930	46.99088	-554.02600	467.69489	61.79321	-1171.37769	307.36057	0.31899
564	4.692	864.91333	-136.65987	1545.44641	-148.84937	275.51410	1305.52869	-878.70789	379.18204	1306.93994	-84.85425	424.78348	-13.51676	660.10327	-32.57729	44.21124	-528.88416	461.37021	61.72111	-1196.77319	308.36365	0.80788
565	4.700	863.79462	-137.01973	1548.30396	-147.61526	274.32098	1308.83887	-878.43860	377.47504	1310.92041	-109.20917	425.88351	-11.05702	665.27405	-33.97414	40.34766	-506.78015	456.05222	60.10150	-1221.61438	309.12579	2.15409
566	4.708	862.75690	-137.26906	1550.76282	-146.20422	272.87976	1311.80652	-878.21667	375.67725	1314.46057	-131.41095	426.85248	-5.24562	666.19116	-35.28941	36.08133	-487.89478	452.10419	56.71635	-1245.40686	309.72772	5.03516
567	4.717	861.75525	-137.38634	1552.78357	-144.69263	271.21274	1314.30078	-878.04767	373.85251	1317.44812	-149.89716	427.97668	5.17479	663.53125	-36.76984	31.95413	-472.26178	449.88989	51.71807	-1267.75635	310.28613	9.82494
568	4.725	860.77570	-137.38524	1554.32690	-143.18176	269.34009	1316.19946	-877.89996	372.07886	1319.83411	-162.86884	429.53149	20.96369	657.19666	-38.49546	27.78363	-459.83838	449.65607	45.54287	-1288.47205	310.87955	16.28352
569	4.733	859.83264	-137.30806	1555.36011	-141.76584	267.28735	1317.39783	-877.70917	370.45053	1321.63440	-168.45325	431.48950	42.07792	646.78357	-40.39544	22.77002	-450.67145	451.48227	38.68655	-1307.46191	311.62921	23.79540
570	4.742	858.95599	-137.20876	1555.86365	-140.51242	265.09772	1317.82117	-877.40002	369.06372	1322.90344	-165.03534	433.49445	67.09197	632.32471	-42.36237	16.57341	-445.04370	455.33768	31.52835	-1324.55859	312.76184	31.90701
571	4.750	858.18323	-137.12962	1555.83374	-139.45868	262.82938	1317.44373	-876.92334	367.98892	1323.69263	-152.38147	435.17450	92.83620	614.51538	-44.11813	10.20232	-443.44360	461.02603	24.35003	-1339.34802	314.43417	40.55381
572	4.758	857.56091	-137.09001	1555.28149	-138.61546	260.53787	1316.30371	-876.28253	367.25500	1324.02356	-132.62646	436.45706	115.34439	594.17847	-45.07350	5.33611	-446.40454	467.95465	17.54523	-1351.10718	316.53961	49.74560
573	4.767	857.14758	-137.09367	1554.23706	-137.98134	258.26660	1314.49731	-875.53265	366.84531	1323.89258	-109.26288	437.48578	131.98941	571.77356	-44.74216	2.76630	-454.33679	475.01544	11.76402	-1358.99524	318.74341	58.99376
574	4.775	857.00800	-137.14601	1552.75037	-137.56033	256.05161	1312.15149	-874.76111	366.69482	1323.29187	-84.94818	438.26364	142.71555	547.68018	-43.26351	1.94347	-467.41876	480.95129	7.65681	-1362.42249	320.62292	67.09659
575	4.783	857.20343	-137.26363	1550.88184	-137.37131	253.92886	1309.39587	-874.06451	366.69669	1322.22144	-60.67395	438.53705	149.15868	522.57947	-41.23141	1.86498	-485.49634	485.08447	5.39352	-1361.37000	321.75418	72.75773
576	4.792	857.77551	-137.45955	1548.69189	-137.45197	251.92691	1306.34338	-873.53406	366.72318	1320.69678	-36.49542	437.99646	153.01729	497.19806	-39.13082	1.86846	-507.73755	487.64651	4.54771	-1356.29956	321.75034	75.62225
577	4.800	858.72192	-137.71638	1546.24353	-137.85991	250.05209	1303.08093	-873.24750	366.65509	1318.75208	-12.24762	436.46243	155.30356	471.93570	-37.13161	1.71420	-532.41528	489.33282	4.42093	-1347.59155	320.28592	76.48090
578	4.808	859.98169	-137.98366	1543.61450	-138.65649	248.30344	1299.66895	-873.26489	366.41455	1316.44019	12.26514	433.90918	156.49130	446.90543	-35.24802	1.38998	-557.65692	490.68683	4.40131	-1335.15247	317.15506	76.16294
579	4.817	861.44769	-138.20598	1540.90234	-139.87486	246.71915	1296.15601	-873.62292	365.97855	1313.83008	37.19379	430.38528	156.81749	422.10989	-33.47124	0.95721	-582.50330	491.96423	4.17265	-1318.63159	312.39929	74.45762
580	4.825	862.99231	-138.35960	1538.21936	-141.49641	245.40704	1292.60498	-874.33246	365.35980	1311.00488	62.59442	425.95541	156.40375	397.51651	-31.78235	0.47177	-606.93933	493.31873	3.72730	-1297.84534	306.38226	70.51492
581	4.833	864.48425	-138.46690	1535.67908	-143.45296	244.52229	1289.11157	-875.38257	364.58313	1308.05701	88.49792	420.71713	155.28497	373.10480	-30.15833	-0.01878	-631.22046	494.85199	3.20053	-1272.96423	299.65216	64.16608
582	4.842	865.79517	-138.57036	1533.38745	-145.65083	244.18456	1285.79602	-876.74377	363.67950	1305.07776	114.98785	414.80118	153.44714	348.88400	-28.57045	-0.45149	-655.48657	496.53287	2.72601	-1244.47461	292.67975	56.51224
583	4.850	866.80573	-138.69664	1531.44739	-147.99969	244.38293	1282.76965	-878.36493	362.67963	1302.13843	142.18079	408.31873	150.84256	324.84073	-26.96702	-0.77965	-679.75421	498.22083	2.39799	-1213.09790	285.73401	49.31930
584	4.858	867.42157	-138.84669	1529.96350	-150.42593	244.95972	1280.11108	-880.16809	361.59515	1299.26318	170.13245	401.35376	147.38744	300.90094	-25.33547	-0.99976	-704.00183	499.80658	2.24745	-1179.72766	278.98471	44.05244
585	4.867	867.59045	-139.00148	1529.03223	-152.87030	245.68303	1277.87561	-882.05457	360.40234	1296.42188	198.74408	394.03406	143.01273	276.96469	-23.73939	-1.11900	-728.23083	501.30417	2.21378	-1145.27295	272.63190	41.35043
586	4.875	867.30573	-139.12923	1528.72461	-155.27806	246.33192	1276.12073	-883.92871	359.05771	1293.59778	227.79340	386.56833	137.72748	252.94263	-22.19189	-1.15984	-752.47455	502.80872	2.18773	-1110.38354	266.89136	41.05188
587	4.883	866.59857	-139.18642	1529.07227	-157.57784	246.75461	1274.91492	-885.72394	357.54330	1290.88489	257.12970	379.15787	131.63220	228.78430	-20.60247	-1.18394	-776.76904	504.38922	2.10695	-1075.29651	261.94183	42.46856
588	4.892	865.52313	-139.12566	1530.06836	-159.66849	246.89964	1274.31653	-887.40674	355.89236	1288.48572	286.85638	371.85336	124.88168	204.50562	-18.91514	-1.24622	-801.11224	506.01636	1.99364	-1040.04028	257.96323	44.73986
589	4.900	864.13336	-138.92390	1531.68323	-161.44916	246.80612	1274.34875	-888.96637	354.16724	1286.62622	317.28009	364.52045	117.61333	180.15794	-17.18748	-1.33525	-825.46747	507.60181	1.92351	-1004.87402	255.17204	47.20757
590	4.908	862.47742	-138.61363	1533.87891	-162.87045	246.55907	1274.99817	-890.40057	352.42490	1285.48169	348.64499	356.96558	109.92047	155.77750	-15.51745	-1.38084	-849.81726	509.08527	1.96057	-970.50879	253.68825	49.60363
591	4.917	860.61566	-138.29549	1536.61499	-163.95131	246.24445	1276.22961	-891.70520	350.69800	1285.14954	380.89667	349.09476	101.89182	131.35255	-13.92780	-1.32119	-874.20825	510.48453	2.09207	-937.73816	253.35567	51.88517
592	4.925	858.62872	-138.09322	1539.83826	-164.75293	245.91524	1278.00000	-892.87372	348.98517	1285.64697	413.68542	340.95657	93.63477	106.81479	-12.33237	-1.15781	-898.73755	511.89874	2.23692	-906.73645	253.85880	53.86706
593	4.933	856.59650	-138.05190	1543.46521	-165.33932	245.56827	1280.26086	-893.89880	347.25604	1286.92554	446.59595	332.65729	85.31209	82.11324	-10.61959	-0.95900	-923.47552	513.40979	2.31766	-876.81763	255.01395	55.11977
594	4.942	854.58020	-138.10728	1547.38733	-165.75319	245.14526	1282.95557	-894.77032	345.48340	1288.90308	479.38654	324.24551	77.22801	57.28265	-8.75155	-0.79724	-948.41223	515.01758	2.32930	-847.00085	256.73459	55.32408
595	4.950	852.62823	-138.17220	1551.49438	-166.01839	244.56088	1286.02136	-895.47449	343.67877	1291.49951	512.07306	315.56607	69.77034	32.37395	-6.78314	-0.66237	-973.48676	516.72034	2.35195	-816.73920	258.77164	54.63271
596	4.958	850.78723	-138.19951	1555.68909	-166.15306	243.74106	1289.39795	-895.99646	341.89801	1294.64868	544.74603	306.33801	63.28893	7.35083	-4.77816	-0.49453	-998.64691	518.55029	2.48735	-786.03955	260.70676	53.60829
597	4.967	849.09955	-138.17207	1559.89172	-166.17126	242.65916	1293.03296	-896.32593	340.21677	1298.28442	577.12604	296.67142	58.16731	-17.87230	-2.72813	-0.28836	-1023.86877	520.52759	2.78001	-755.06860	262.13364	52.84501
598	4.975	847.59619	-138.09154	1564.03857	-166.07358	241.35780	1296.87646	-896.46002	338.69617	1302.32642	608.35144	287.18152	54.61711	-43.31717	-0.60452	-0.08870	-1049.14771	522.62939	3.17973	-723.90918	262.74973	52.67596
599	4.983	846.29010	-137.98073	1568.06812	-165.84294	239.93425	1300.87134	-896.40283	337.36288	1306.67639	637.18988	278.47424	52.18276	-68.92079	1.54111	0.07970	-1074.51782	524.77509	3.57391	-692.76373	262.40027	53.16582
600	4.992	845.17078	-137.87733	1571.91199	-165.45132	238.49057	1304.94238	-896.16724	336.21417	1311.21606	662.29205	270.93411	49.86823	-94.55714	3.58450	0.25787	-1100.04016	526.88623	3.87816	-662.25165	261.09418	54.17273
601	5.000	844.21075	-137.82118	1575.49951	-164.86989	237.08488	1308.98718	-895.78033	335.23022	1315.80505	682.55267	264.74673	46.73970	-119.98828	5.40576	0.63911	-1125.67554	528.98438	4.11823	-633.36951	258.89221	55.28920
602	5.008	843.37195	-137.83742	1578.76807	-164.07925	235.71765	1312.87610	-895.28210	334.38287	1320.28711	697.53168	259.81900	42.25241	-144.78969	6.91592	1.67674	-1151.15576	531.14801	4.51589	-607.14392	255.76457	55.84250
603	5.017	842.60669	-137.91539	1581.66492	-163.07967	234.36060	1316.47021	-894.71643	333.64279	1324.49927	707.48230	255.83099	36.33879	-168.36319	8.05497	3.97653	-1175.99951	533.35571	5.57406	-584.27539	251.57236	55.15944
604	5.025	841.86542	-138.00288	1584.14270	-161.89432	232.99785	1319.64502	-894.12732	332.98468	1328.28369	713.03308	252.38965	29.45000	-190.04610	8.81628	7.93315	-1199.70007	535.42859	7.94551	-565.01074	246.13451	52.92400
605	5.033	841.11615	-138.03783	1586.15930	-160.56357	231.64250	1322.30481	-893.55743	332.38608	1331.50635	714.78973	249.20531	22.38593	-209.20111	9.21725	13.52661	-1221.96863	537.16852	12.02817	-549.28571	239.34325	49.24836
606	5.042	840.36182	-137.98640	1587.68274	-159.14238	230.32950	1324.37939	-893.03961	331.82581	1334.08167	712.97119	246.28816	15.77906	-225.23929	9.18775	20.55978	-1242.79224	538.50165	17.70619	-536.97400	231.31056	44.44098
607	5.050	839.64111	-137.85429	1588.69348	-157.70338	229.09570	1325.80957	-892.58435	331.28641	1335.98303	707.30853	243.96202	9.62253	-237.56290	8.53305	29.02798	-1262.22156	539.41095	24.52705	-528.04163	222.37849	38.79622
608	5.058	839.00873	-137.67509	1589.18054	-156.33121	227.95425	1326.53809	-892.17017	330.74527	1337.22705	697.31055	242.57016	3.47484	-245.34802	7.03791	39.13023	-1280.09888	539.82648	32.06445	-522.58240	212.98712	32.50825
609	5.067	838.50897	-137.48524	1589.13513	-155.10577	226.88960	1326.51563	-891.74927	330.15668	1337.85486	682.72552	242.17319	-2.68457	-247.47067	4.58031	50.73095	-1295.94031	539.68408	40.12226	-520.81055	203.59837	25.66739
610	5.075	838.16754	-137.30843	1588.55225	-154.08823	225.87402	1325.72034	-891.28088	329.45248	1337.93384	663.93970	242.57510	-7.98796	-243.08463	1.12513	62.80808	-1309.01990	538.90967	48.55184	-523.00476	194.67026	18.42462
611	5.083	838.00415	-137.16396	1587.43921	-153.31578	224.88060	1324.18018	-890.76416	328.57007	1337.54236	641.93958	243.57625	-11.45661	-232.36588	-3.40807	73.85025	-1318.58032	537.22070	56.78239	-529.39264	186.66159	11.27011
612	5.092	838.05048	-137.07967	1585.82605	-152.80057	223.89244	1321.98279	-890.23663	327.48776	1336.72925	617.83667	245.10748	-13.05058	-216.43719	-9.20942	82.92968	-1324.07935	534.30902	63.75283	-540.04285	180.15691	5.13074
613	5.100	838.35632	-137.09639	1583.76306	-152.53140	222.91638	1319.25391	-889.75195	326.24057	1335.50183	592.59113	247.07010	-13.53990	-196.67644	-16.34336	90.04459	-1325.41162	530.41357	68.65527	-554.80701	175.86655	0.99548
614	5.108	838.97900	-137.26271	1581.30408	-152.48756	221.98779	1316.12207	-889.36652	324.90973	1333.85095	567.01807	249.18115	-13.65807	-174.25177	-24.43664	95.52151	-1322.88940	526.39362	71.70300	-573.40149	174.20209	-0.83884
615	5.117	839.96057	-137.61678	1578.49329	-152.66422	221.14807	1312.69165	-889.13684	323.59924	1331.76587	541.61304	251.16971	-13.74801	-150.02379	-32.73989	99.51349	-1316.82642	523.18274	73.83431	-595.45813	174.81798	-1.12043
616	5.125	841.30127	-138.16530	1575.36816	-153.09134	220.41173	1309.03162	-889.11780	322.40576	1329.23547	516.45129	253.01822	-13.93531	-124.58582	-40.48598	102.00777	-1307.06689	521.26593	75.49232	-620.13629	176.74664	-1.00529
617	5.133	842.94452	-138.86980	1571.97546	-153.83134	219.75406	1305.18909	-889.35620	321.39371	1326.26440	491.45261	254.85960	-14.26878	-98.35843	-47.17495	102.99147	-1292.99609	520.44684	75.83820	-645.92480	179.03069	-1.15251
618	5.142	844.78717	-139.65346	1568.38220	-154.95833	219.11673	1301.21472	-889.88049	320.58914	1322.89490	466.60205	256.77454	-14.71399	-71.65541	-52.66114	102.54295	-1274.07104	520.02948	73.46952	-671.43274	181.19527	-1.57181
619	5.150	846.70557	-140.43898	1564.67676	-156.52592	218.41708	1297.18274	-890.69293	319.98920	1319.20654	441.93536	258.76932	-15.18659	-44.69652	-57.05802	100.83642	-1250.33118	519.33276	67.98409	-696.19244	183.19398	-2.05677
620	5.158	848.57410	-141.19337	1560.97278	-158.53351	217.55698	1293.20056	-891.76807	319.57611	1315.29724	417.47028	260.81100	-15.62262	-17.61394	-60.58384	98.09619	-1222.44800	517.99585	60.59960	-720.46246	185.11050	-2.47866
621	5.167	850.27130	-141.94069	1557.41711	-160.91907	216.43414	1289.40027	-893.05621	319.32507	1311.26343	393.16843	262.84320	-16.00536	9.57599	-63.51241	94.56997	-1191.42383	515.87622	53.27707	-744.60736	187.01735	-2.78134
622	5.175	851.68201	-142.72868	1554.17480	-163.58932	214.97958	1285.90906	-894.48627	319.19791	1307.19116	368.97089	264.83344	-16.35563	37.01653	-66.18754	90.52487	-1158.28101	512.87128	47.48212	-768.79895	188.95926	-2.92462
623	5.183	852.70929	-143.57964	1551.39368	-166.45059	213.20787	1282.81958	-895.96948	319.13312	1303.15637	344.85672	266.78793	-16.68997	64.99258	-68.96947	86.22957	-1123.89307	508.93402	43.67951	-793.04315	190.92657	-2.91058
624	5.192	853.29382	-144.47871	1549.18481	-169.40878	211.21942	1280.19043	-897.41522	319.06039	1299.22742	320.81033	268.71432	-16.98179	93.85091	-72.12328	81.89224	-1088.88232	504.20728	41.67433	-817.29968	192.88910	-2.83754
625	5.200	853.41467	-145.39577	1547.62463	-172.35413	209.14963	1278.06152	-898.75525	318.94547	1295.47913	296.77652	270.61633	-17.16282	123.87954	-75.75306	77.54594	-1053.58057	498.90668	41.13765	-841.55615	194.86011	-2.85774
626	5.208	853.07361	-146.30190	1546.75525	-175.15880	207.12668	1276.46338	-899.96039	318.81976	1292.01453	272.68304	272.50806	-17.17759	155.22211	-79.85206	73.01474	-1018.20386	493.06528	41.79225	-865.82593	196.86557	-3.02476
627	5.217	852.28784	-147.17830	1546.58093	-177.69576	205.25839	1275.41382	-901.03491	318.75171	1288.96289	248.48566	274.39655	-17.06503	187.93158	-84.41180	68.07087	-983.20862	486.56714	43.39108	-890.11853	198.88284	-3.21251
628	5.225	851.09717	-148.02406	1547.06799	-179.87053	203.61673	1274.91406	-901.99872	318.78394	1286.44714	224.19739	276.29086	-16.93036	222.06245	-89.44300	62.65137	-949.44470	479.33755	45.64725	-914.44031	200.86139	-3.23827
629	5.233	849.56647	-148.85933	1548.15857	-181.64474	202.21628	1274.94958	-902.87128	318.89502	1284.55310	199.83865	278.23245	-16.81310	257.63928	-94.89327	56.94721	-917.72839	471.40936	48.12679	-938.81079	202.77573	-3.05093
630	5.242	847.77728	-149.72102	1549.78467	-183.03137	201.01334	1275.49304	-903.66077	319.01831	1283.32751	175.35217	280.23700	-16.67225	294.57285	-100.64182	51.36303	-888.13562	462.84521	50.27401	-963.27051	204.63748	-2.77028
631	5.250	845.82214	-150.64650	1551.86731	-184.06528	199.93668	1276.51172	-904.35754	319.09900	1282.79541	150.65625	282.22485	-16.48870	332.61539	-106.60447	46.44709	-859.85632	453.62372	51.64012	-987.87476	206.48093	-2.54852
632	5.258	843.79926	-151.64394	1554.31287	-184.78018	198.93155	1277.97925	-904.93872	319.12347	1282.97095	125.76886	284.09186	-16.30750	371.29977	-112.76397	42.80602	-831.82642	443.65878	52.09727	-1012.65906	208.33200	-2.41527
633	5.267	841.79541	-152.66762	1557.01538	-185.20630	197.97626	1279.87891	-905.38116	319.08981	1283.84937	100.80029	285.80414	-16.20388	409.91879	-119.06686	40.93304	-803.39038	432.96356	51.85615	-1037.59424	210.17455	-2.27987
634	5.275	839.87518	-153.64061	1559.86914	-185.37291	197.06035	1282.19641	-905.67114	318.97018	1285.39490	75.83221	287.38763	-16.20171	447.61887	-125.31329	40.94238	-774.35211	421.75214	51.34030	-1062.60486	211.95929	-2.05846
635	5.283	838.08789	-154.50893	1562.78564	-185.30237	196.16299	1284.90564	-905.80627	318.71948	1287.54626	50.82831	288.90192	-16.21147	483.52075	-131.20016	42.40623	-744.63824	410.33432	51.01292	-1087.64917	213.64514	-1.75161
636	5.292	836.47516	-155.25990	1565.69324	-184.99713	195.26456	1287.95630	-905.79248	318.30670	1290.23376	25.67212	290.42261	-16.12241	516.83826	-136.52786	44.53030	-714.16199	398.93301	51.22656	-1112.77039	215.23125	-1.42981
637	5.300	835.06738	-155.90892	1568.53015	-184.43462	194.37263	1291.27563	-905.64124	317.71643	1293.38306	0.28571	292.00073	-15.93586	546.97021	-141.33984	46.53854	-683.01929	387.64069	52.17451	-1138.04626	216.77969	-1.18522
638	5.308	833.88306	-156.50356	1571.24573	-183.59123	193.51437	1294.78162	-905.36871	316.93060	1296.90381	-25.30377	293.64978	-15.75684	573.46069	-145.78787	47.89311	-651.71893	376.54449	53.88651	-1163.50049	218.36867	-1.06006
639	5.317	832.93640	-157.13429	1573.80371	-182.47531	192.69601	1298.38867	-904.99384	315.94122	1300.68152	-50.99915	295.34094	-15.70426	595.83569	-149.89389	48.27775	-621.20898	365.84290	56.11111	-1189.08960	219.97177	-0.99232
640	5.325	832.23462	-157.88564	1576.17200	-181.12027	191.89470	1301.99817	-904.53497	314.78418	1304.57788	-76.71790	296.99960	-15.79098	613.51001	-153.49969	47.49484	-592.65125	355.84116	58.17322	-1214.72620	221.44504	-0.80671
641	5.333	831.75732	-158.74245	1578.30151	-179.55247	191.09180	1305.49866	-904.01068	313.53207	1308.42944	-102.36871	298.54218	-15.71203	626.01843	-156.41116	45.41292	-567.05481	346.93250	59.13213	-1240.18970	222.63548	-0.15306
642	5.342	831.45129	-159.58553	1580.12354	-177.78802	190.27768	1308.77808	-903.44568	312.24341	1312.05286	-127.59406	299.91556	-14.64554	633.43848	-158.56998	42.12778	-544.98798	339.58228	58.20147	-1265.00745	223.44548	1.56849
643	5.350	831.25256	-160.29445	1581.57361	-175.85822	189.42207	1311.73047	-902.87329	310.93573	1315.27319	-151.47546	301.16672	-11.36609	636.44531	-160.05817	38.15490	-526.53735	334.25330	55.04858	-1288.56897	223.85406	5.00324
644	5.358	831.10901	-160.81874	1582.61047	-173.82341	188.47453	1314.25366	-902.32526	309.60529	1317.96948	-172.55768	302.53357	-4.66235	635.77344	-160.95380	34.19466	-511.51440	331.35324	49.83439	-1310.41553	223.93301	10.35703
645	5.367	830.98718	-161.17113	1583.21619	-171.76581	187.38992	1316.24731	-901.80890	308.25858	1320.09656	-189.17511	304.35904	6.37660	631.63086	-161.29007	30.50272	-499.73096	331.17685	43.04670	-1330.37866	223.81732	17.19891
646	5.375	830.87372	-161.39680	1583.38672	-169.77873	186.13614	1317.61096	-901.29376	306.93655	1321.66650	-199.68164	306.84000	22.30346	623.72278	-161.15500	26.53269	-491.17706	333.73926	35.23236	-1348.47375	223.68045	24.88188
647	5.383	830.77509	-161.54225	1583.12488	-167.95584	184.69328	1318.25049	-900.72491	305.71826	1322.71326	-202.42596	309.88132	43.00098	611.81897	-160.73447	21.46741	-486.07666	338.64215	26.88962	-1364.68945	223.76195	33.09241
648	5.392	830.71643	-161.63387	1582.43945	-166.37093	183.06456	1318.09619	-900.05762	304.69046	1323.26514	-196.11749	313.13647	66.91270	596.18860	-160.20895	15.33704	-484.85864	345.12766	18.67121	-1378.77539	224.31097	41.94398
649	5.400	830.73914	-161.68501	1581.34766	-165.05919	181.29312	1317.12439	-899.28583	303.90771	1323.34009	-181.08453	316.14642	90.68747	577.41772	-159.61505	9.40462	-488.04626	352.15295	11.55623	-1390.11646	225.35559	51.54847
650	5.408	830.89478	-161.71638	1579.87671	-164.01952	179.46242	1315.37317	-898.44244	303.37656	1322.95508	-159.93781	318.55304	110.44067	555.96863	-158.81485	5.10844	-496.11304	358.43756	6.49117	-1397.84583	226.52812	61.38822
651	5.417	831.23706	-161.75948	1578.06689	-163.23215	177.66644	1312.94507	-897.57660	303.06021	1322.13733	-136.07379	320.22675	123.98656	532.26343	-157.64389	2.84048	-509.42688	362.92673	3.73500	-1401.22278	227.20526	70.11347
652	5.425	831.81714	-161.83531	1575.97290	-162.67517	175.98157	1309.98718	-896.72876	302.88275	1320.93250	-111.65363	321.14008	131.75293	507.06442	-156.11163	1.98933	-528.02380	365.49817	2.69992	-1400.01758	226.83751	76.24067
653	5.433	832.67969	-161.92924	1573.65869	-162.33850	174.46156	1306.65613	-895.92432	302.73877	1319.39954	-87.29218	321.23572	135.67294	481.31396	-154.41354	1.76703	-550.95044	366.88351	2.48625	-1394.50720	225.07864	79.26779
654	5.442	833.84784	-161.97972	1571.18494	-162.23398	173.13458	1303.08398	-895.18628	302.52917	1317.59607	-62.89612	320.45044	137.60678	455.64359	-152.76807	1.69257	-576.17908	367.86063	2.47629	-1385.02893	221.65887	79.91864
655	5.450	835.30688	-161.89546	1568.60229	-162.39317	171.99930	1299.35962	-894.54980	302.19861	1315.56482	-38.23737	318.72720	138.61713	430.24228	-151.27341	1.55621	-601.78174	368.81439	2.42261	-1371.61243	216.38017	79.05237
656	5.458	837.00842	-161.62032	1565.96741	-162.84677	171.05286	1295.53699	-894.06293	301.73343	1313.33618	-13.12054	316.03476	139.08612	405.07724	-149.89639	1.26614	-626.93707	369.86450	2.22701	-1354.08130	209.31898	76.62261
657	5.467	838.88257	-161.19545	1563.36865	-163.59311	170.34865	1291.66675	-893.77527	301.12683	1310.94226	12.54694	312.43188	139.07425	380.11761	-148.57321	0.80766	-651.71161	371.04825	1.84659	-1332.39063	200.91959	72.06094
658	5.475	840.84180	-160.72530	1560.92065	-164.58411	170.01625	1287.82556	-893.72131	300.36279	1308.42725	38.78607	308.05853	138.52235	355.38907	-147.28711	0.25712	-676.38281	372.35330	1.34215	-1306.81360	191.83698	65.42738
659	5.483	842.78223	-160.28761	1558.72961	-165.74577	170.19704	1284.11401	-893.90485	299.44504	1305.85266	65.66949	303.04559	137.31665	330.89755	-146.05066	-0.25642	-701.07642	373.71042	0.88010	-1277.90381	182.67807	57.86096
660	5.492	844.59137	-159.89684	1556.87476	-167.02295	170.92917	1280.63733	-894.29126	298.42566	1303.28955	93.36444	297.46381	135.34105	306.58792	-144.84848	-0.62872	-725.75690	375.05457	0.61501	-1246.39868	173.83321	51.02866
661	5.500	846.16382	-159.51796	1555.41699	-168.40817	172.07449	1277.50403	-894.81915	297.37781	1300.80286	122.02814	291.37515	132.52180	282.37006	-143.62433	-0.82819	-750.36292	376.35266	0.54604	-1213.13098	165.47870	46.27750
662	5.508	847.42316	-159.09132	1554.40857	-169.91217	173.37294	1274.82837	-895.42725	296.33722	1298.44092	151.67874	284.90826	128.83713	258.12997	-142.33633	-0.89845	-774.89313	377.56512	0.51979	-1178.84998	157.72435	44.14062
663	5.517	848.33948	-158.56660	1553.89075	-171.50082	174.58121	1272.71667	-896.07550	295.28613	1296.25171	182.15744	278.26608	124.30623	233.77617	-140.97354	-0.94115	-799.38989	378.68680	0.39600	-1144.03137	150.77243	44.36178
664	5.525	848.93024	-157.92232	1553.88635	-173.06474	175.56100	1271.25171	-896.74512	294.20819	1294.32544	213.22528	271.64212	118.97639	209.30287	-139.50491	-1.06050	-823.89172	379.80573	0.18346	-1108.94873	144.94749	46.25819
665	5.533	849.24719	-157.15773	1554.39331	-174.44489	176.27673	1270.48779	-897.42273	293.12640	1292.80029	244.77197	265.09259	112.90814	184.75909	-137.90997	-1.26723	-848.41760	381.02277	0.00891	-1074.04138	140.60519	49.11758
666	5.542	849.35846	-156.28249	1555.37939	-175.49162	176.76471	1270.44141	-898.08423	292.05536	1291.79333	276.94437	258.52744	106.19729	160.19177	-136.25916	-1.45496	-872.97632	382.35059	-0.01163	-1040.19629	137.97769	52.34917
667	5.550	849.33362	-155.31441	1556.78015	-176.11980	177.10791	1271.08997	-898.68738	290.95828	1291.35315	309.99420	251.90247	99.03201	135.62126	-134.67487	-1.51115	-897.58301	383.77673	0.14806	-1008.42041	137.04039	55.41897
668	5.558	849.23737	-154.27394	1558.51013	-176.32558	177.39896	1272.38647	-899.17914	289.78333	1291.48914	344.01273	245.35880	91.67756	110.99817	-133.22794	-1.41894	-922.27612	385.38275	0.45618	-978.94037	137.53407	57.88718
669	5.567	849.12994	-153.17915	1560.47998	-176.16045	177.69092	1274.27466	-899.51373	288.51208	1292.20923	378.88297	239.04794	84.34222	86.22087	-131.89041	-1.23483	-947.11896	387.31177	0.88479	-950.79114	139.10873	59.56187
670	5.575	849.07056	-152.05437	1562.60681	-175.69185	177.97171	1276.69641	-899.66766	287.16623	1293.52209	414.39761	232.93425	77.07169	61.24199	-130.53900	-1.02547	-972.17310	389.53186	1.36813	-922.58917	141.42960	60.46591
671	5.583	849.12207	-150.94142	1564.81702	-174.98108	178.18051	1279.59131	-899.63928	285.78714	1295.42700	450.32025	226.91870	69.88096	36.09070	-129.02100	-0.83897	-997.46478	391.62640	1.72183	-893.54279	144.19188	60.69909
672	5.592	849.35144	-149.88814	1567.04492	-174.07979	178.23906	1282.89453	-899.43805	284.41406	1297.90234	486.42245	221.01210	63.04957	10.80148	-127.24847	-0.68843	-1022.96753	393.13126	1.78371	-863.58777	147.06454	60.47455
673	5.600	849.82001	-148.91740	1569.23389	-173.03381	178.07671	1286.53101	-899.07263	283.07813	1300.89319	522.50220	215.24142	57.16510	-14.62015	-125.24006	-0.54254	-1048.61121	394.15338	1.65605	-832.89740	149.66660	60.15751
674	5.608	850.56824	-148.01414	1571.33679	-171.88475	177.65694	1290.41406	-898.54218	281.81808	1304.31738	558.17474	209.58629	52.75957	-40.19069	-123.10032	-0.35987	-1074.29260	395.30005	1.62498	-801.57477	151.68472	60.09997
675	5.617	851.60889	-147.14894	1573.30835	-170.66089	176.99117	1294.45081	-897.83521	280.68707	1308.08069	592.53070	204.28896	49.92149	-65.91306	-120.93612	-0.14622	-1099.89001	397.06174	1.85754	-769.75818	152.99760	60.47454
676	5.625	852.93402	-146.31432	1575.09705	-169.36127	176.12268	1298.54724	-896.94458	279.72861	1312.07910	624.19104	199.93654	48.14235	-91.71626	-118.79733	0.08012	-1125.34778	399.45001	2.27174	-737.82983	153.62981	61.27552
677	5.633	854.51959	-145.53548	1576.64453	-167.95120	175.10864	1302.60730	-895.88837	278.95596	1316.19360	651.77002	196.95486	46.45227	-117.40556	-116.72424	0.42946	-1150.70459	402.13788	2.68927	-706.49854	153.64088	62.36556
678	5.642	856.32135	-144.83858	1577.89539	-166.37921	174.01772	1306.53003	-894.71185	278.36209	1320.28943	674.23718	195.36237	43.88694	-142.61414	-114.78819	1.25934	-1175.91211	404.89120	3.14731	-676.74084	153.09911	63.43965
679	5.650	858.27094	-144.21126	1578.80066	-164.60582	172.92230	1310.21265	-893.47498	277.93591	1324.21826	691.13348	194.96722	39.88548	-166.82118	-113.04496	3.13029	-1200.67334	407.70209	4.08105	-649.55975	152.07237	63.98338
680	5.658	860.28821	-143.60762	1579.31689	-162.62767	171.87941	1313.55469	-892.23853	277.66736	1327.82581	702.66821	195.49164	34.31844	-189.50336	-111.47558	6.52554	-1224.51990	410.51642	6.15886	-625.62750	150.57166	63.42611
681	5.667	862.30615	-142.98009	1579.40967	-160.48518	170.92667	1316.45569	-891.05139	277.54889	1330.96326	709.46466	196.70917	27.44855	-210.23277	-110.02570	11.57919	-1247.01978	413.14960	9.86427	-605.12457	148.51462	61.44177
682	5.675	864.28589	-142.29103	1579.06006	-158.25183	170.09425	1318.81360	-889.93854	277.56277	1333.49255	712.06702	198.57506	19.89349	-228.59384	-108.72413	18.15751	-1267.87378	415.48206	15.18624	-587.90979	145.78345	58.03817
683	5.683	866.21643	-141.51924	1578.26282	-156.01709	169.39935	1320.52954	-888.89832	277.65137	1335.30469	710.58044	201.13754	12.31271	-244.05405	-107.69999	26.16659	-1286.81543	417.48755	21.68157	-573.81323	142.34468	53.35757
684	5.692	868.10944	-140.67259	1577.01379	-153.87395	168.82565	1321.51929	-887.91241	277.71771	1336.38123	704.62091	204.35049	5.04304	-255.81778	-107.08990	35.65961	-1303.51782	419.07480	28.80943	-562.82935	138.29886	47.49071
685	5.700	869.98920	-139.77864	1575.30481	-151.90855	168.31931	1321.72852	-886.95752	277.67838	1336.82800	693.56287	207.90720	-1.71042	-262.68338	-106.98855	46.50957	-1317.64111	420.11343	36.28898	-555.14478	133.80826	40.44747
686	5.708	871.88354	-138.85921	1573.12952	-150.18964	167.80867	1321.15076	-886.01648	277.49814	1336.79370	677.13416	211.25792	-7.33751	-263.30002	-107.45548	57.89380	-1328.91992	420.53262	44.14429	-551.04565	129.00737	32.24321
687	5.717	873.82513	-137.92760	1570.49609	-148.76151	167.23865	1319.83582	-885.09576	277.16937	1336.35486	656.04175	213.98221	-11.03838	-256.99213	-108.58096	68.34622	-1337.22266	420.20880	52.32621	-550.80640	124.00467	23.12045
688	5.725	875.85883	-137.01540	1567.43909	-147.64066	166.60184	1317.88135	-884.23242	276.69128	1335.49463	631.85229	216.13678	-12.74252	-244.30099	-110.61337	76.71940	-1342.51929	419.01822	60.43005	-554.63141	118.99588	13.87284
689	5.733	878.04065	-136.18980	1564.01587	-146.81697	165.94402	1315.41016	-883.47925	276.07358	1334.15747	606.25360	218.07867	-13.22954	-226.53198	-113.94016	83.03902	-1344.70386	417.20773	67.85480	-562.66125	114.46170	5.93581
690	5.742	880.42859	-135.53639	1560.29016	-146.26591	165.33736	1312.53540	-882.88306	275.33908	1332.30090	580.49182	220.02985	-13.30866	-205.00243	-118.73882	88.10886	-1343.47656	415.42657	74.09187	-574.99609	111.21092	0.74909
691	5.750	883.06775	-135.12169	1556.32153	-145.97282	164.83269	1309.33215	-882.47449	274.52524	1329.91858	555.11536	221.95103	-13.39273	-180.79065	-124.58978	92.43336	-1338.39990	414.30145	78.81599	-591.72217	109.92126	-1.33681
692	5.758	885.97339	-134.96300	1552.16931	-145.95456	164.42131	1305.84180	-882.26599	273.69299	1327.03662	530.05829	223.74155	-13.65914	-154.76567	-130.57632	95.82027	-1328.90063	414.13977	81.62959	-612.70941	110.54828	-1.36599
693	5.767	889.11609	-135.02641	1547.90015	-146.25853	164.03500	1302.10681	-882.25427	272.92569	1323.69922	505.09677	225.42050	-14.13194	-127.56577	-135.81628	97.80305	-1314.31714	414.86719	81.78613	-636.98962	112.39804	-0.85671
694	5.775	892.41577	-135.25575	1543.59180	-146.93851	163.56976	1298.20471	-882.42535	272.29907	1319.96765	480.19647	227.11105	-14.67869	-99.58560	-139.82202	98.07081	-1294.23242	416.09726	78.63400	-662.66974	114.71640	-0.75954
695	5.783	895.75293	-135.59908	1539.33313	-148.02577	162.90280	1294.26038	-882.76172	271.84412	1315.92859	455.47174	228.92554	-15.13902	-71.02403	-142.44479	96.56111	-1268.78320	417.37415	72.49675	-688.06384	117.04181	-1.20648
696	5.792	898.98560	-136.00941	1535.22705	-149.51277	161.91354	1290.42834	-883.24542	271.54294	1311.69031	431.00833	230.89569	-15.46712	-41.95142	-143.75049	93.43997	-1238.64758	418.33087	64.79308	-712.64154	119.17767	-1.87108
697	5.800	901.95673	-136.43675	1531.39478	-151.35663	160.53156	1286.84863	-883.85425	271.34830	1307.36450	406.81097	232.96841	-15.74062	-12.39207	-143.99905	89.06799	-1204.83923	418.64844	57.22189	-736.70447	121.10416	-2.40774
698	5.808	904.51099	-136.82503	1527.96924	-153.49289	158.78255	1283.60596	-884.55090	271.19562	1303.04846	382.84930	235.05359	-16.07690	17.61783	-143.55920	83.89371	-1168.42236	418.06403	50.91126	-760.63928	122.95027	-2.67629
699	5.817	906.52826	-137.11525	1525.07776	-155.84004	156.78285	1280.72925	-885.27936	271.01730	1298.82483	359.06674	237.10135	-16.53082	48.09770	-142.79483	78.35652	-1130.26172	416.46838	46.18643	-784.61108	124.88493	-2.73421
700	5.825	907.94995	-137.25661	1522.82568	-158.29340	154.68973	1278.22876	-885.98352	270.77264	1294.78198	335.37628	239.12677	-17.01228	79.23647	-142.02069	72.85137	-1090.99438	414.00623	42.95187	-808.61908	126.95627	-2.72496
701	5.833	908.77753	-137.21782	1521.28674	-160.72141	152.65244	1276.13159	-886.63806	270.46530	1291.03040	311.69916	241.16023	-17.32865	111.32851	-141.46124	67.66196	-1051.17920	411.03156	41.14051	-832.62512	129.09952	-2.78729
702	5.842	909.05334	-136.99895	1520.49792	-162.97412	150.77890	1274.48853	-887.25903	270.13297	1287.69226	287.97336	243.19853	-17.37264	144.58820	-141.22824	62.86170	-1011.48199	407.78802	40.74399	-856.62164	131.23933	-2.97095
703	5.850	908.84253	-136.63860	1520.45532	-164.90683	149.11179	1273.35815	-887.88275	269.83112	1284.88086	264.10928	245.22850	-17.22829	179.09648	-141.34753	58.30364	-972.77704	404.22345	41.60577	-880.62463	133.31799	-3.17155
704	5.858	908.22058	-136.19685	1521.11414	-166.41530	147.63106	1272.78857	-888.53168	269.61053	1282.68970	240.00745	247.28891	-17.05968	214.88029	-141.77969	53.74131	-935.97668	400.20056	43.29936	-904.66895	135.31357	-3.21832
705	5.867	907.26300	-135.72731	1522.39832	-167.46397	146.29286	1272.80078	-889.19177	269.48560	1281.19165	215.65125	249.47252	-16.92837	251.97134	-142.43542	48.99865	-901.53467	395.64478	45.16176	-928.81165	137.26175	-3.04831
706	5.875	906.03809	-135.26561	1524.21826	-168.08481	145.07022	1273.38135	-889.80835	269.42865	1280.44299	191.10187	251.86838	-16.71874	290.38977	-143.21683	44.11768	-869.09912	390.47726	46.53845	-953.09863	139.21935	-2.74966
707	5.883	904.61316	-134.83629	1526.48438	-168.34494	143.96506	1274.49109	-890.30432	269.39478	1280.47949	166.42975	254.37096	-16.33937	330.04306	-144.07135	39.44130	-837.82001	384.63736	47.08295	-977.54102	141.19473	-2.45387
708	5.892	903.06659	-134.45760	1529.11133	-168.30676	143.00171	1276.08301	-890.61383	269.34027	1281.30444	141.73755	256.53528	-15.99597	370.57669	-145.03018	35.55511	-806.93604	378.18036	46.82529	-1002.13147	143.12894	-2.21224
709	5.900	901.48407	-134.13469	1532.01648	-168.00735	142.21693	1278.11365	-890.70551	269.22754	1282.88184	117.11752	258.01440	-15.97354	411.28894	-146.16898	33.08705	-775.97351	371.23862	46.03005	-1026.86328	144.95947	-1.97908
710	5.908	899.94830	-133.85783	1535.11914	-167.46291	141.64667	1280.54382	-890.57935	269.02826	1285.14514	92.51239	259.05276	-16.21278	451.20938	-147.51959	32.47236	-744.60754	363.90451	45.02856	-1051.72363	146.63776	-1.69601
711	5.917	898.53552	-133.62053	1538.34534	-166.68610	141.30580	1283.33435	-890.25067	268.71869	1288.01306	67.74200	260.15714	-16.41217	489.33701	-149.08188	33.77888	-712.60022	356.25586	44.15234	-1076.66956	148.06909	-1.34238
712	5.925	897.30640	-133.43947	1541.63110	-165.70352	141.16856	1286.44104	-889.73749	268.27258	1291.39917	42.66180	261.56555	-16.38960	524.87524	-150.88019	36.61584	-679.93237	348.47235	43.75925	-1101.64209	149.18524	-0.93040
713	5.933	896.29620	-133.34291	1544.91833	-164.55701	141.16885	1289.80994	-889.05579	267.66235	1295.20935	17.24982	263.19208	-16.18641	557.30078	-152.84360	40.13437	-646.97119	340.82220	44.15778	-1126.66077	150.10837	-0.52773
714	5.942	895.51538	-133.33827	1548.14417	-163.28517	141.21887	1293.37732	-888.22687	266.86749	1299.33569	-8.40051	264.81018	-15.97271	586.25378	-154.66907	43.22966	-614.49493	333.56027	45.37591	-1151.85730	151.07124	-0.23540
715	5.950	894.95483	-133.40062	1551.24170	-161.90169	141.22810	1297.07385	-887.29065	265.87747	1303.64917	-34.17999	266.28226	-15.90662	611.30396	-156.02359	44.98563	-583.53711	326.89233	47.00137	-1177.31921	152.16960	-0.03390
716	5.958	894.58929	-133.49150	1554.14832	-160.38245	141.12837	1300.82385	-886.30737	264.68683	1307.98889	-60.04865	267.65729	-16.00784	631.83472	-156.84372	45.02914	-555.09729	320.99591	48.26864	-1202.88110	153.31322	0.39462
717	5.967	894.37958	-133.58003	1556.80762	-158.67308	140.90250	1304.53613	-885.34473	263.30130	1312.16003	-85.92914	269.01538	-15.97795	647.29895	-157.24426	43.44691	-529.84680	316.07974	48.37342	-1228.05103	154.36885	1.71623
718	5.975	894.27277	-133.64827	1559.16748	-156.72810	140.57405	1308.09314	-884.46265	261.75244	1315.95837	-111.42889	270.34296	-14.91221	657.60327	-157.19965	40.48685	-508.03772	312.47382	46.84137	-1252.18164	155.32397	4.71306
719	5.983	894.20923	-133.68831	1561.18176	-154.55571	140.15181	1311.35388	-883.69550	260.10098	1319.21472	-135.58539	271.69635	-11.23866	663.20447	-156.51096	36.49128	-489.65723	310.61255	43.70084	-1274.82068	156.35768	9.77100
720	5.992	894.13910	-133.70094	1562.81445	-152.22743	139.59898	1314.16650	-883.03394	258.42892	1321.82922	-156.85162	273.37311	-3.17880	664.81116	-155.06702	31.96228	-474.62708	310.84692	39.34916	-1295.82593	157.68565	16.60432
721	6.000	894.03442	-133.69185	1564.04089	-149.85368	138.86845	1316.38770	-882.42004	256.82269	1323.77783	-173.26520	275.64749	10.57961	662.86414	-152.99872	27.36070	-462.92517	313.27899	34.26345	-1315.05835	159.33141	24.62427
722	6.008	893.88971	-133.66182	1564.84583	-147.55048	137.95241	1317.89978	-881.76440	255.35834	1325.09705	-182.60052	278.39984	30.36412	657.24170	-150.60995	22.76861	-454.63831	317.75076	28.80255	-1332.08032	161.19693	33.46041
723	6.017	893.71960	-133.60231	1565.22083	-145.41302	136.88699	1318.61731	-880.97778	254.10361	1325.86255	-182.72321	281.26123	55.07193	647.54712	-148.21356	17.95076	-449.94287	323.85800	23.19473	-1346.13562	163.29602	42.99812
724	6.025	893.55457	-133.50578	1565.16443	-143.50562	135.72217	1318.49902	-880.00659	253.11453	1326.16125	-172.65918	283.96457	81.81398	633.70264	-146.00455	12.90840	-449.09790	330.96497	17.65773	-1356.27893	165.67189	52.98302
725	6.033	893.43549	-133.37541	1564.68274	-141.86378	134.50323	1317.56018	-878.85602	252.41121	1326.05994	-153.87891	286.46384	106.49692	616.09924	-144.04337	8.23991	-452.49164	338.28094	12.53743	-1361.70288	168.14612	62.58111
726	6.042	893.41162	-133.22462	1563.78882	-140.50034	133.27379	1315.87500	-877.59088	251.96387	1325.58545	-129.96344	288.91913	125.81407	595.23340	-142.28455	4.73985	-460.55701	344.88040	8.32455	-1362.21802	170.31293	70.38946
727	6.050	893.54376	-133.07124	1562.51038	-139.41728	132.07349	1313.56531	-876.30890	251.70758	1324.73279	-104.38165	291.44440	138.94586	571.67786	-140.64175	2.72835	-473.58618	349.87564	5.43692	-1358.37439	171.69547	75.31252
728	6.058	893.90277	-132.92799	1560.89221	-138.61763	130.92973	1310.77771	-875.10455	251.56210	1323.49133	-78.81396	293.77451	147.17209	546.38306	-139.04163	1.89252	-491.57751	352.97073	3.87665	-1350.93713	171.81699	77.57927
729	6.067	894.55505	-132.79997	1558.98608	-138.10782	129.86081	1307.65698	-874.04767	251.44321	1321.86584	-53.45081	295.39566	152.24524	520.46350	-137.40808	1.64383	-513.82391	354.70993	3.22137	-1340.20654	170.21274	78.32117
730	6.075	895.54041	-132.68654	1556.84167	-137.89816	128.88708	1304.32007	-873.18311	251.27812	1319.87878	-28.02289	295.96179	155.36545	494.67386	-135.69461	1.51745	-538.64282	355.92053	2.98810	-1325.87073	166.59412	77.89274
731	6.083	896.85291	-132.57097	1554.51514	-138.00533	128.03789	1300.84338	-872.53973	251.02264	1317.56995	-2.30359	295.42868	157.14700	469.28439	-133.92816	1.31522	-564.17755	357.09705	2.84258	-1307.41455	161.12080	75.24432
732	6.092	898.43854	-132.41496	1552.07813	-138.45006	127.34966	1297.27100	-872.14117	250.65652	1315.00342	23.83881	293.90570	157.89665	444.26804	-132.16696	1.00921	-589.44061	358.37903	2.58984	-1284.56396	154.39308	69.35418
733	6.100	900.20752	-132.18425	1549.61145	-139.24486	126.86797	1293.64429	-872.01270	250.16422	1312.27148	50.45160	291.52032	157.76288	419.49216	-130.47058	0.60580	-614.28894	359.79401	2.16925	-1257.45166	147.10522	60.84540
734	6.108	902.05048	-131.87834	1547.19312	-140.36821	126.66129	1290.03723	-872.17169	249.53409	1309.48083	77.51544	288.40271	156.79922	394.85257	-128.89420	0.12709	-638.85870	361.33664	1.64836	-1226.67407	139.80339	51.89814
735	6.117	903.84772	-131.52711	1544.89966	-141.74265	126.82028	1286.57019	-872.60620	248.77710	1306.73157	105.02380	284.71814	155.03409	370.33261	-127.42113	-0.35693	-663.30481	362.94153	1.17299	-1193.43347	132.93468	44.95330
736	6.125	905.48029	-131.16188	1542.81140	-143.25101	127.40846	1283.38513	-873.25879	247.92523	1304.09521	133.08838	280.63773	152.50177	345.96979	-125.94881	-0.76894	-687.73938	364.50803	0.86856	-1159.49695	126.88977	41.62139
737	6.133	906.84631	-130.79295	1541.00830	-144.78403	128.39264	1280.59607	-874.03149	246.99135	1301.59192	161.90219	276.29938	149.21582	321.77859	-124.42530	-1.08092	-712.18512	365.95135	0.75726	-1126.55835	121.90067	42.18167
738	6.142	907.87500	-130.40376	1539.56372	-146.26796	129.62344	1278.25854	-874.81616	245.93047	1299.18408	191.54715	271.84488	145.15532	297.71332	-122.90726	-1.29608	-736.60565	367.26828	0.75809	-1095.34497	118.04866	45.55117
739	6.150	908.53619	-129.95760	1538.54224	-147.65573	130.88229	1276.38916	-875.53967	244.66266	1296.83386	221.91193	267.42548	140.27203	273.69061	-121.42731	-1.41831	-760.97485	368.57193	0.75990	-1065.47180	115.42267	49.91440
740	6.158	908.84351	-129.41817	1537.98950	-148.90721	131.95871	1275.02258	-876.19257	243.14754	1294.59644	252.82019	263.14008	134.48340	249.62885	-119.92432	-1.47675	-785.29968	369.98709	0.70341	-1036.20886	114.11256	53.82891
741	6.167	908.84332	-128.77223	1537.92383	-149.97073	132.72643	1274.23291	-876.81671	241.42543	1292.63831	284.23080	259.00623	127.70300	225.47174	-118.33425	-1.52698	-809.62408	371.51953	0.61536	-1007.10852	114.05318	56.92609
742	6.175	908.59650	-128.03990	1538.33557	-150.77588	133.18283	1274.08948	-877.45850	239.58357	1291.16638	316.37152	254.96451	119.93579	201.17477	-116.67411	-1.58122	-834.01147	373.09518	0.58334	-977.94531	115.00339	59.66935
743	6.183	908.16321	-127.27065	1539.19299	-151.25842	133.42166	1274.61584	-878.12225	237.69641	1290.35205	349.63275	250.88457	111.34515	176.70808	-115.01649	-1.58643	-858.49280	374.67841	0.68005	-948.50720	116.68097	62.55315
744	6.192	907.60187	-126.51952	1540.45007	-151.39857	133.56175	1275.79700	-878.75806	235.80354	1290.30298	384.23077	246.61528	102.24656	152.09622	-113.41386	-1.49728	-883.06891	376.26718	0.88600	-918.61365	118.92001	65.53683
745	6.200	906.97839	-125.81721	1542.04871	-151.22974	133.68498	1277.59546	-879.28564	233.91776	1291.06104	419.95355	242.04758	93.03416	127.38840	-111.85844	-1.32607	-907.76471	377.81061	1.08998	-888.22699	121.70520	68.15318
746	6.208	906.36609	-125.16795	1543.91370	-150.81351	133.80780	1279.95447	-879.62756	232.02855	1292.60608	456.19415	237.08405	84.03550	102.58869	-110.27493	-1.12469	-932.61731	379.22812	1.18890	-857.51416	125.01924	69.99960
747	6.217	905.83405	-124.57085	1545.95715	-150.21011	133.87930	1282.79224	-879.73071	230.12256	1294.86951	492.17279	231.60942	75.44054	77.66751	-108.55265	-0.94746	-957.61957	380.53513	1.18519	-826.79211	128.70401	71.02918
748	6.225	905.44220	-124.03084	1548.09668	-149.46240	133.80734	1286.00513	-879.57159	228.22678	1297.75977	527.22864	225.52843	67.40071	52.61319	-106.62870	-0.81267	-982.73730	381.88770	1.17752	-796.35779	132.48729	71.44722
749	6.233	905.24384	-123.55397	1550.26416	-148.59071	133.50848	1289.48401	-879.15271	226.42079	1301.18201	561.15332	218.65454	60.07909	27.42584	-104.54470	-0.67834	-1007.96545	383.45520	1.27951	-766.34802	136.07968	71.46048
750	6.242	905.28503	-123.13747	1552.39673	-147.59525	132.94720	1293.13123	-878.49628	224.79895	1305.03955	594.21545	210.76831	53.66609	2.07083	-102.40000	-0.47559	-1033.30359	385.33563	1.55369	-736.77954	139.27875	71.15664
751	6.250	905.59729	-122.76662	1554.43176	-146.46382	132.14632	1296.86938	-877.63287	223.42883	1309.22510	626.47650	202.29044	48.56964	-23.50105	-100.24883	-0.20297	-1058.72327	387.58734	1.97334	-707.72382	142.00545	70.55051
752	6.258	906.18561	-122.42897	1556.31421	-145.17783	131.17827	1300.64148	-876.59033	222.34117	1313.61121	657.09918	194.38141	45.21844	-49.25836	-98.10055	0.05035	-1084.22119	390.15375	2.42321	-679.43359	144.19769	69.65817
753	6.267	907.02155	-122.13435	1558.00085	-143.71576	130.13812	1304.39648	-875.39349	221.54160	1318.05212	684.56152	187.82423	43.25152	-75.02809	-96.03640	0.24927	-1109.77942	392.82083	2.82632	-652.30237	145.69852	68.49159
754	6.275	908.05011	-121.91188	1559.44861	-142.06180	129.10657	1308.06616	-874.07538	221.01782	1322.39490	707.31775	182.57133	41.33384	-100.48622	-94.23405	0.60615	-1135.16907	395.41266	3.37282	-626.73010	146.29242	66.99016
755	6.283	909.20477	-121.77852	1560.60547	-140.21783	128.13446	1311.55188	-872.68701	220.73431	1326.49060	724.21454	178.49701	38.03196	-125.14139	-92.84835	1.64386	-1159.90637	397.90204	4.60448	-603.08374	145.83569	64.95200
756	6.292	910.41754	-121.70930	1561.41797	-138.21030	127.25729	1314.72986	-871.29767	220.62869	1330.19775	734.81464	175.71490	32.67110	-148.34465	-91.91796	4.01183	-1183.48242	400.25287	7.14987	-581.78613	144.32019	62.03793
757	6.300	911.62854	-121.64204	1561.84460	-136.08986	126.50621	1317.46619	-869.98413	220.62006	1333.38843	739.61780	174.22211	25.61507	-169.39740	-91.39239	8.16270	-1205.60620	402.31323	11.30353	-563.32129	141.81091	57.90457
758	6.308	912.79926	-121.51921	1561.86292	-133.92531	125.89708	1319.63477	-868.80505	220.62094	1335.96216	739.70459	173.78831	17.98415	-187.70326	-91.24079	14.25879	-1226.22412	403.93808	16.91984	-548.04126	138.35712	52.40364
759	6.317	913.91687	-121.32686	1561.46423	-131.79277	125.42352	1321.12976	-867.77246	220.56148	1337.86084	735.94360	174.16739	10.85626	-202.76007	-91.55651	22.43830	-1245.29810	405.10925	23.68182	-536.00861	133.98265	45.68022
760	6.325	914.99011	-121.08815	1560.64111	-129.76445	125.06355	1321.87354	-866.84644	220.42667	1339.07800	728.52893	175.20938	4.53376	-213.78639	-92.60139	33.03198	-1262.49963	405.86182	31.32122	-527.13208	128.75540	38.06752
761	6.333	916.03943	-120.82826	1559.37415	-127.90633	124.77916	1321.82434	-865.95959	220.25351	1339.64673	717.07471	176.78743	-1.29593	-219.35550	-94.69897	46.12553	-1277.06104	406.10205	39.60404	-521.43945	122.81883	29.89330
762	6.342	917.09021	-120.56020	1557.63635	-126.27864	124.51372	1320.98291	-865.05847	220.07404	1339.61743	701.10425	178.69492	-6.59239	-217.94528	-97.97301	60.64123	-1287.98621	405.52505	48.17469	-519.18323	116.34227	21.44278
763	6.350	918.17920	-120.29665	1555.41785	-124.92499	124.20963	1319.39941	-864.13666	219.87714	1339.05310	680.75610	180.67371	-10.59486	-209.15157	-102.30859	74.38353	-1294.56067	403.82819	56.38446	-520.74298	109.57188	13.17252
764	6.358	919.36957	-120.05327	1552.74121	-123.86133	123.83463	1317.16956	-863.23608	219.62866	1338.01563	657.06946	182.61536	-12.77958	-194.00217	-107.68047	85.59309	-1296.76343	401.08521	63.44845	-526.46716	103.06137	5.95810
765	6.367	920.75098	-119.84846	1549.65344	-123.08258	123.38953	1314.41797	-862.42163	219.30777	1336.52930	631.57202	184.59770	-13.57855	-174.09245	-114.29098	94.12619	-1295.15515	397.85995	69.01006	-536.55420	97.78889	0.87661
766	6.375	922.41486	-119.71486	1546.20740	-122.58183	122.89996	1311.26953	-861.75775	218.92526	1334.58093	605.65033	186.62418	-13.79025	-150.83282	-122.17933	100.85170	-1290.28955	394.96997	73.41125	-551.05908	94.76181	-1.59353
767	6.383	924.42059	-119.69295	1542.45288	-122.36658	122.40121	1307.82483	-861.29370	218.52667	1332.16333	580.04651	188.58475	-13.90923	-125.31059	-130.83316	106.42147	-1282.17358	393.09509	77.04622	-569.93927	94.29376	-2.05848
768	6.392	926.77710	-119.80806	1538.44177	-122.46318	121.91083	1304.15100	-861.05768	218.17572	1329.29883	554.79395	190.47429	-14.14566	-98.31985	-139.35962	110.86970	-1270.20776	392.38910	79.35454	-592.70721	95.76254	-1.69913
769	6.400	929.44580	-120.06670	1534.23669	-122.91281	121.40286	1300.29626	-861.05707	217.92221	1326.03149	529.69452	192.35915	-14.55874	-70.39073	-146.94183	113.91917	-1253.58936	392.42328	78.86906	-617.94971	98.12910	-1.44979
770	6.408	932.34717	-120.46669	1529.91467	-123.76409	120.80884	1296.32202	-861.28552	217.77988	1322.41272	504.72174	194.22208	-15.07031	-41.85577	-153.09494	115.30823	-1231.88916	392.58704	74.66313	-643.78296	100.59879	-1.67353
771	6.417	935.36682	-120.99928	1525.56726	-125.05719	120.03300	1292.33118	-861.72961	217.72858	1318.50488	479.98566	196.02826	-15.54373	-12.92123	-157.72208	114.95707	-1205.42822	392.46399	67.54111	-668.98120	102.87347	-2.28107
772	6.425	938.36963	-121.63667	1521.30151	-126.79601	118.96603	1288.47168	-862.37024	217.73196	1314.38940	455.54758	197.84648	-15.90608	16.26434	-161.04095	113.01490	-1175.17419	391.88257	59.59037	-693.39282	104.98932	-2.97164
773	6.433	941.21515	-122.32332	1517.23975	-128.92932	117.51761	1284.90540	-863.17572	217.75371	1310.16003	431.33887	199.80415	-16.18130	45.59869	-163.39023	109.80513	-1142.22217	390.84906	52.78385	-717.42389	107.03970	-3.45194
774	6.442	943.77063	-122.99239	1513.51624	-131.35902	115.67807	1281.75720	-864.09283	217.76418	1305.91162	407.25256	201.93359	-16.44820	75.09695	-165.08911	105.73319	-1107.38123	389.38055	48.00264	-741.42749	109.07910	-3.60180
775	6.450	945.92963	-123.59117	1510.26599	-133.95905	113.55913	1279.08130	-865.04755	217.74158	1301.74609	383.26599	204.11833	-16.79146	104.94122	-166.45190	101.20513	-1071.18665	387.33032	45.07439	-765.49670	111.16153	-3.51621
776	6.458	947.63007	-124.08717	1507.60767	-136.59270	111.34628	1276.88000	-865.96558	217.67867	1297.78040	359.38574	206.23245	-17.21672	135.43669	-167.80151	96.56422	-1034.01660	384.55066	43.46836	-789.57654	113.31648	-3.38551
777	6.467	948.85938	-124.46309	1505.62561	-139.12875	109.19862	1275.15125	-866.80310	217.59177	1294.14075	335.56021	208.27911	-17.60029	166.89990	-169.36798	92.01614	-996.17194	381.10736	42.84600	-813.62500	115.51846	-3.35376
778	6.475	949.63788	-124.72032	1504.36255	-141.44902	107.20197	1273.91638	-867.56458	217.52164	1290.94214	311.73026	210.34364	-17.78300	199.54214	-171.21655	87.53419	-958.13446	377.15582	43.15333	-837.66321	117.72314	-3.45910
779	6.483	949.99860	-124.88029	1503.82715	-143.45425	105.38628	1273.21301	-868.29102	217.52945	1288.27747	287.86713	212.47073	-17.71075	233.44193	-173.29984	82.83786	-920.85254	372.77142	44.39770	-861.73218	119.89113	-3.61143
780	6.492	949.98145	-124.96992	1504.00159	-145.08026	103.75081	1273.07507	-869.02533	217.67621	1286.22656	263.91818	214.62912	-17.47573	268.62256	-175.51202	77.54967	-885.57544	367.98346	46.30148	-885.84497	121.99023	-3.63876
781	6.500	949.63519	-125.00990	1504.84338	-146.31027	102.28333	1273.51514	-869.77472	217.97610	1284.85889	239.79828	216.75102	-17.23712	305.10226	-177.70276	71.47235	-853.04700	362.82318	48.21096	-910.00311	124.01413	-3.44975
782	6.508	949.01642	-125.01979	1506.28503	-147.17091	100.97922	1274.51624	-870.49426	218.37178	1284.21973	215.46893	218.79532	-17.07243	342.83664	-179.73010	64.78270	-822.81287	357.22290	49.46101	-934.23688	125.98573	-3.13857
783	6.517	948.18585	-125.03221	1508.23657	-147.71124	99.84926	1276.03662	-871.10541	218.76935	1284.32532	190.97946	220.75433	-16.92673	381.61215	-181.52383	57.99971	-793.57373	350.98419	49.77439	-958.59851	127.93404	-2.87919
784	6.525	947.20532	-125.09395	1510.59546	-147.97357	98.91010	1278.02393	-871.53772	219.09558	1285.17065	166.40369	222.57693	-16.76409	421.00711	-183.08417	51.78477	-764.17297	343.98868	49.27022	-983.12732	129.86978	-2.74885
785	6.533	946.14044	-125.24248	1513.25977	-147.97592	98.16850	1280.42810	-871.75977	219.32449	1286.73340	141.75327	224.21135	-16.65179	460.47208	-184.47327	46.77414	-734.10352	336.36124	48.27248	-1007.84045	131.76286	-2.66645
786	6.542	945.06262	-125.48726	1516.13965	-147.71747	97.61572	1283.20154	-871.77753	219.45340	1288.96814	116.98038	225.72842	-16.62784	499.40256	-185.82819	43.50437	-703.31213	328.35144	47.19523	-1032.73010	133.54903	-2.49273
787	6.550	944.04248	-125.82310	1519.16040	-147.19574	97.23453	1286.29346	-871.61115	219.45444	1291.79944	92.05273	227.24738	-16.61671	537.09033	-187.34573	42.26844	-671.89722	320.13336	46.44879	-1057.75024	135.16872	-2.19287
788	6.558	943.14215	-126.25032	1522.25781	-146.41924	97.00461	1289.64734	-871.27539	219.26653	1295.12708	66.96796	228.79019	-16.51009	572.67163	-189.20547	42.85495	-640.06122	311.76160	46.35038	-1082.84790	136.60986	-1.87221
789	6.567	942.40973	-126.76808	1525.37268	-145.40839	96.89699	1293.20007	-870.77991	218.83023	1298.84131	41.71191	230.29253	-16.28883	605.21863	-191.39154	44.41246	-608.20483	303.26199	47.06543	-1108.03357	137.94040	-1.66219
790	6.575	941.86877	-127.35658	1528.44495	-144.18079	96.86528	1296.88293	-870.14178	218.11520	1302.82605	16.25812	231.72034	-16.05638	633.88196	-193.58411	45.75227	-577.02661	294.74976	48.48807	-1133.37109	139.25946	-1.59124
791	6.583	941.50854	-127.97554	1531.41589	-142.73517	96.85384	1300.62390	-869.39697	217.12939	1306.94385	-9.40997	233.14032	-15.94154	657.91284	-195.37540	45.98579	-547.51819	286.46616	50.09682	-1158.85828	140.56084	-1.50637
792	6.592	941.28619	-128.58028	1534.23547	-141.05862	96.81320	1304.34802	-868.59900	215.91382	1311.02075	-35.26361	234.64026	-15.95204	676.60388	-196.59314	44.85957	-520.70276	278.72296	51.03558	-1184.28662	141.65736	-1.01527
793	6.600	941.14014	-129.13704	1536.86487	-139.15372	96.69356	1307.97217	-867.80725	214.52780	1314.85901	-61.14056	236.19907	-15.77951	689.39722	-197.35281	42.53264	-497.25244	271.90619	50.52289	-1209.17603	142.29655	0.52574
794	6.608	941.00311	-129.62788	1539.26721	-137.05585	96.43243	1311.39563	-867.07135	213.04016	1318.27246	-86.59711	237.68752	-14.58826	696.29285	-197.90244	39.33530	-477.36450	266.50238	48.24689	-1232.90698	142.38341	3.79083
795	6.617	940.81396	-130.05122	1541.39758	-134.82968	95.96545	1314.49829	-866.41132	211.52298	1321.12378	-110.75250	239.02554	-11.07006	698.22534	-198.36057	35.76080	-460.95752	263.00525	44.39854	-1255.01965	142.06868	9.02323
796	6.625	940.52997	-130.41588	1543.20227	-132.55667	95.24731	1317.14807	-865.80243	210.04269	1323.35327	-132.26984	240.34402	-3.82980	696.67102	-198.49106	32.28767	-447.88806	261.76074	39.44452	-1275.36609	141.63327	15.82837
797	6.633	940.13654	-130.73259	1544.62732	-130.32480	94.26221	1319.21533	-865.18250	208.65558	1324.98193	-149.53571	241.96587	8.25009	692.45520	-198.01102	28.98650	-438.04590	262.83997	33.88589	-1293.90833	141.34729	23.55701
798	6.642	939.64771	-131.01729	1545.63440	-128.22018	93.02570	1320.58569	-864.47961	207.41183	1326.07446	-160.82477	244.20821	25.74782	685.21582	-197.07483	25.34856	-431.42651	266.02686	28.13124	-1310.40369	141.40825	31.83516
799	6.650	939.10028	-131.29234	1546.20349	-126.31532	91.58408	1321.17700	-863.64392	206.36029	1326.69287	-164.34125	247.12570	48.21201	674.36853	-196.05252	20.69272	-428.20056	270.93970	22.48397	-1324.32520	141.88832	40.67812
800	6.658	938.54510	-131.56776	1546.32385	-124.65770	90.01048	1320.95459	-862.67139	205.53601	1326.87158	-158.76117	250.40652	73.51469	660.08105	-195.04935	15.05049	-428.73798	277.07440	17.14921	-1335.00757	142.70999	50.11621
801	6.667	938.03772	-131.82973	1545.98669	-123.26650	88.39145	1319.93689	-861.60895	204.93524	1326.62366	-144.53888	253.65936	97.99171	642.86536	-193.93796	9.54442	-433.59241	283.67474	12.28511	-1341.83362	143.68732	59.62650
802	6.675	937.63324	-132.06117	1545.19202	-122.14023	86.80357	1318.19299	-860.53894	204.50784	1325.95923	-124.36395	256.79187	118.06714	622.78174	-192.63010	5.50664	-443.31946	289.69733	8.15659	-1344.43005	144.52184	67.94257
803	6.683	937.38916	-132.27019	1543.95984	-121.27296	85.29898	1315.83179	-859.54871	204.18178	1324.89526	-101.56146	259.88211	132.17555	599.82019	-191.14059	3.34837	-458.14417	294.19244	5.13846	-1342.84302	144.77730	73.72276
804	6.692	937.36731	-132.49037	1542.33118	-120.66657	83.90482	1312.98059	-858.70190	203.88803	1323.45081	-78.18597	262.75577	141.05629	574.73730	-189.51996	2.53608	-477.74109	296.93823	3.38643	-1337.45886	143.94864	76.61148
805	6.700	937.62335	-132.75002	1540.36218	-120.33206	82.62436	1309.76331	-858.03223	203.55704	1321.63794	-54.77399	264.97791	146.43948	548.79309	-187.83759	2.34610	-501.03998	298.53891	2.63718	-1328.59558	141.56583	77.34999
806	6.708	938.18781	-133.03737	1538.11499	-120.28862	81.45155	1306.28467	-857.55511	203.11929	1319.46423	-31.18915	266.19635	149.76224	522.91492	-186.17398	2.31767	-526.26514	299.76566	2.43725	-1316.14539	137.32770	76.57334
807	6.717	939.05334	-133.28954	1535.65796	-120.56511	80.39661	1302.61841	-857.27893	202.53087	1316.95557	-7.23993	266.28766	151.81302	497.47311	-184.53705	2.21372	-551.77692	301.03241	2.39755	-1299.69214	131.27765	73.90892
808	6.725	940.17242	-133.41750	1533.06763	-121.19858	79.49344	1298.80750	-857.20593	201.78909	1314.17456	17.18097	265.24927	152.93153	472.58633	-182.79807	1.89563	-576.90344	302.44427	2.25400	-1278.95325	123.83319	68.67284
809	6.733	941.45850	-133.35527	1530.42480	-122.21913	78.79498	1294.89111	-857.33215	200.92274	1311.21936	42.10565	263.15796	153.24910	448.30850	-180.82272	1.31183	-601.69434	303.96304	1.87054	-1254.04456	115.60387	61.12696
810	6.742	942.79376	-133.09474	1527.81567	-123.61987	78.37737	1290.94800	-857.64832	199.97888	1308.20105	67.52283	260.22775	152.81677	424.49716	-178.69485	0.54767	-626.25970	305.47852	1.26713	-1225.46838	107.19290	52.74221
811	6.750	944.05121	-132.67949	1525.33679	-125.34110	78.32726	1287.11658	-858.14178	199.01007	1305.21716	93.47552	256.69025	151.61276	400.78589	-176.68927	-0.20243	-650.61853	306.90869	0.63692	-1194.16467	99.11911	45.50066
812	6.758	945.11804	-132.17628	1523.09167	-127.29375	78.68398	1283.56604	-858.79498	198.04535	1302.32788	120.10016	252.61508	149.54095	376.88614	-174.98727	-0.78101	-674.84583	308.26385	0.21770	-1161.60522	91.77948	41.09523
813	6.767	945.90472	-131.65193	1521.18518	-129.39041	79.37994	1280.44031	-859.58044	197.06155	1299.55017	147.53159	248.00513	146.51207	352.80106	-173.53748	-1.16637	-699.05902	309.57794	0.08564	-1129.47107	85.38062	40.36017
814	6.775	946.34851	-131.15877	1519.71826	-131.54044	80.25787	1277.82825	-860.45850	195.99890	1296.88049	175.83899	242.98782	142.51898	328.70941	-172.20087	-1.41965	-723.30267	310.84528	0.11656	-1098.92615	79.99023	42.89320
815	6.783	946.42004	-130.72646	1518.77856	-133.62355	81.15982	1275.77771	-861.38507	194.80743	1294.33313	205.02295	237.80003	137.61447	304.73685	-170.87988	-1.59520	-747.53314	312.07159	0.12965	-1070.19165	75.70667	47.20090
816	6.792	946.12262	-130.35704	1518.42993	-135.48795	81.99146	1274.31689	-862.32678	193.45892	1291.96558	234.98837	232.61194	131.82060	280.84613	-169.50552	-1.71507	-771.71063	313.32190	0.03401	-1042.73804	72.65240	51.59926
817	6.800	945.48346	-130.01906	1518.70593	-136.99399	82.70813	1273.45776	-863.26740	191.92757	1289.88696	265.62924	227.44304	125.10007	256.91656	-168.01044	-1.78771	-795.87994	314.66687	-0.12362	-1015.68359	70.82657	55.19307
818	6.808	944.54333	-129.65758	1519.60303	-138.07404	83.27866	1273.20532	-864.19604	190.19879	1288.24939	297.03757	222.27451	117.47186	232.86186	-166.37091	-1.82422	-820.12256	316.12918	-0.20786	-988.17249	70.08810	58.05594
819	6.817	943.34888	-129.22426	1521.07800	-138.74448	83.69409	1273.56958	-865.08752	188.29454	1287.21155	329.51883	217.14816	109.14637	208.64088	-164.66431	-1.82718	-844.46436	317.70453	-0.11127	-959.73834	70.24226	60.60788
820	6.825	941.95294	-128.70164	1523.05603	-139.06345	83.99040	1274.55713	-865.90051	186.26495	1286.88989	363.35208	212.05652	100.48014	184.24103	-163.00171	-1.77131	-868.88989	319.36475	0.13871	-930.40295	71.11136	62.98520
821	6.833	940.42163	-128.11363	1525.44421	-139.09181	84.21777	1276.15906	-866.59308	184.16182	1287.33569	398.54831	206.80080	91.80365	159.68620	-161.40198	-1.62541	-893.39899	321.03235	0.39710	-900.43036	72.54982	64.99385
822	6.842	938.84045	-127.52150	1528.14392	-138.88222	84.38188	1278.34717	-867.12921	182.02840	1288.54919	434.74976	201.10017	83.36018	135.00894	-159.80591	-1.41139	-918.01245	322.60095	0.53978	-870.07605	74.40628	66.43630
823	6.850	937.30603	-126.99409	1531.06177	-138.47905	84.42778	1281.06628	-867.47211	179.90695	1290.50000	471.31061	194.76746	75.36668	110.21648	-158.16013	-1.20769	-942.77258	324.03027	0.57683	-839.52295	76.51021	67.34265
824	6.858	935.89929	-126.57509	1534.11536	-137.91733	84.27341	1284.23450	-867.58557	177.84756	1293.13562	507.51385	187.66443	68.04665	85.30066	-156.42847	-1.06525	-967.72327	325.45419	0.63921	-808.89880	78.67540	67.92670
825	6.867	934.66937	-126.27119	1537.23389	-137.22008	83.85666	1287.75671	-867.44678	175.90598	1296.38562	542.85077	179.57846	61.57559	60.24925	-154.57101	-0.95603	-992.85168	327.10190	0.85546	-778.29956	80.69072	68.37411
826	6.875	933.65027	-126.05586	1540.35876	-136.39775	83.17126	1291.54089	-867.05267	174.13884	1300.16406	577.16565	170.37447	56.07875	35.03673	-152.55423	-0.81785	-1018.09564	329.05844	1.22623	-747.80872	82.33908	68.71896
827	6.883	932.87744	-125.89040	1543.43921	-135.45160	82.27625	1295.50818	-866.41461	172.60248	1304.36646	610.32245	160.48193	51.83586	9.62637	-150.38068	-0.62137	-1043.42102	331.20956	1.63741	-717.52881	83.44489	68.92092
828	6.892	932.37860	-125.75142	1546.42163	-134.37610	81.27158	1299.58936	-865.55621	171.34602	1308.86719	641.72949	150.95380	49.22526	-15.99950	-148.10989	-0.39431	-1068.85278	333.41931	1.97651	-687.63599	83.89960	69.00499
829	6.900	932.15820	-125.63075	1549.24255	-133.15909	80.25378	1303.71509	-864.51825	170.39789	1313.52234	670.39124	142.71625	48.10492	-41.78592	-145.85794	-0.17709	-1094.39819	335.66998	2.22560	-658.40259	83.61864	69.09428
830	6.908	932.19366	-125.51689	1551.83325	-131.78697	79.28278	1307.80713	-863.36475	169.75262	1318.17517	695.25024	135.99725	47.51165	-67.54271	-143.78339	0.09203	-1119.89807	338.05261	2.55327	-630.19379	82.50323	69.26529
831	6.917	932.43835	-125.39534	1554.13379	-130.25984	78.38228	1311.77222	-862.17804	169.36890	1322.66187	715.36975	130.54425	46.16752	-92.90106	-142.05057	0.70697	-1144.94421	340.62747	3.40410	-603.50500	80.49020	69.33153
832	6.925	932.82562	-125.27141	1556.09937	-128.60333	77.56119	1315.49890	-861.04163	169.18301	1326.82227	730.08789	126.09644	43.11596	-117.30939	-140.75198	2.19144	-1168.99060	343.25833	5.41272	-578.97449	77.58313	68.78662
833	6.933	933.28070	-125.18398	1557.69751	-126.86181	76.82877	1318.86047	-860.01770	169.12473	1330.51172	739.28186	122.54294	38.09492	-140.08748	-139.87039	5.05070	-1191.60938	345.66260	9.05569	-557.26599	73.82507	66.99171
834	6.942	933.74615	-125.18791	1558.89966	-125.07965	76.19836	1321.73511	-859.13184	169.12640	1333.61401	743.49347	119.82849	31.67397	-160.56110	-139.37769	9.49445	-1212.65503	347.64514	14.33327	-538.85876	69.29523	63.47230
835	6.950	934.20172	-125.31905	1559.67395	-123.29341	75.68259	1324.02625	-858.36877	169.14078	1336.05457	743.61896	117.95407	24.91180	-178.20647	-139.33182	15.46312	-1232.13965	349.16489	20.83373	-523.91864	64.08435	58.12220
836	6.958	934.66150	-125.56459	1559.98669	-121.53812	75.28241	1325.66394	-857.67590	169.16295	1337.81067	740.31433	117.00870	18.53175	-192.62939	-139.82327	22.93167	-1249.92261	350.22739	28.07427	-512.38452	58.23941	51.18271
837	6.967	935.15601	-125.84871	1559.81885	-119.85160	74.98283	1326.59375	-856.97626	169.21394	1338.89990	733.63989	117.05402	12.35802	-203.24281	-140.95917	32.15311	-1265.52856	350.84766	35.77656	-504.20657	51.78293	43.04577
838	6.975	935.71283	-126.05989	1559.17310	-118.27361	74.75471	1326.77063	-856.20123	169.28558	1339.36072	723.21338	118.01807	5.75446	-208.87292	-142.94540	43.36420	-1278.29724	350.97534	43.82084	-499.54565	44.78299	34.07658
839	6.983	936.34937	-126.12071	1558.05994	-116.84457	74.55615	1326.16797	-855.32727	169.31760	1339.25549	708.68677	119.68607	-1.25022	-208.03954	-145.97409	55.93914	-1287.74109	350.27975	51.88930	-498.79153	37.39336	24.63311
840	6.992	937.07959	-126.03215	1556.48145	-115.59725	74.34818	1324.79065	-854.38110	169.23471	1338.65991	690.20630	121.69031	-7.47749	-200.05226	-150.03372	68.13631	-1293.73157	348.27441	59.29058	-502.41138	29.91640	15.31343
841	7.000	937.92694	-125.84526	1554.43835	-114.54361	74.11885	1322.68811	-853.41394	168.98796	1337.61853	668.50903	123.64233	-11.60625	-185.66022	-155.05338	78.24309	-1296.34277	344.97125	65.33667	-510.75098	22.97484	7.19068
842	7.008	938.93689	-125.61574	1551.94604	-113.67529	73.88208	1319.95398	-852.48010	168.56461	1336.13135	644.58270	125.44122	-13.51472	-166.43275	-161.11514	85.82784	-1295.65991	341.14142	69.87207	-523.86389	17.58118	1.52390
843	7.017	940.17688	-125.39775	1549.03796	-112.98409	73.65459	1316.70532	-851.62787	167.98981	1334.18982	619.36249	127.25867	-14.15987	-143.83362	-168.23877	91.55884	-1291.73706	337.70428	73.26866	-541.47900	14.68738	-1.16301
844	7.025	941.71136	-125.25624	1545.75684	-112.48633	73.44104	1313.05176	-850.89355	167.32892	1331.80579	593.68372	129.18066	-14.41747	-118.95360	-176.02603	96.12881	-1284.43811	335.13086	75.74747	-563.08771	14.44580	-1.66070
845	7.033	943.57013	-125.25609	1542.14697	-112.23106	73.23636	1309.07837	-850.29913	166.67671	1329.01367	568.12939	131.10150	-14.59779	-92.61703	-183.73441	99.68964	-1273.20959	333.44208	76.74593	-587.69739	16.04547	-1.43903
846	7.042	945.73773	-125.43602	1538.25818	-112.28646	73.02982	1304.85474	-849.86066	166.13194	1325.85779	542.85370	132.91821	-14.77119	-65.40974	-190.69821	102.04937	-1257.29175	332.44363	75.21405	-613.62622	18.35068	-1.51338
847	7.050	948.16638	-125.80748	1534.15564	-112.71680	72.79413	1300.45886	-849.60107	165.77328	1322.38025	517.76221	134.66614	-14.99108	-37.66943	-196.59268	103.00323	-1236.32422	331.86841	70.68279	-639.29211	20.61362	-2.02629
848	7.058	950.79022	-126.36687	1529.92114	-113.56084	72.46539	1295.99683	-849.55072	165.65182	1318.61658	492.80222	136.47171	-15.28825	-9.54790	-201.37967	102.47797	-1210.67383	331.39740	63.95377	-664.15253	22.62592	-2.64946
849	7.067	953.52441	-127.08681	1525.64209	-114.81550	71.94487	1291.60767	-849.73102	165.79080	1314.60828	467.99548	138.40717	-15.67520	18.89792	-205.19754	100.58356	-1181.21570	330.64526	56.66296	-688.52020	24.46835	-3.12667
850	7.075	956.25757	-127.90575	1521.41235	-116.42921	71.14638	1287.44214	-850.13184	166.17404	1310.42065	443.35443	140.42566	-16.11376	47.64792	-208.31134	97.59696	-1148.91785	329.22891	50.23462	-712.80884	26.29111	-3.44058
851	7.083	958.85815	-128.73781	1517.34778	-118.31813	70.05537	1283.62585	-850.70190	166.73322	1306.14709	418.87607	142.45258	-16.51457	76.71704	-211.00803	93.86810	-1114.58496	326.92673	45.30418	-737.18066	28.19522	-3.64669
852	7.092	961.20062	-129.50182	1513.58276	-120.39644	68.73849	1280.24109	-851.36151	167.36060	1301.89954	394.55896	144.45648	-16.83724	106.21512	-213.50873	89.75160	-1078.85767	323.81274	41.92908	-761.62292	30.18546	-3.74637
853	7.100	963.19806	-130.14507	1510.24121	-122.58500	67.30057	1277.33435	-852.02887	167.95255	1297.79688	370.38489	146.38916	-17.13147	136.38583	-215.99716	85.56367	-1042.28613	320.20270	39.99188	-786.07568	32.21658	-3.74180
854	7.108	964.81702	-130.64107	1507.41638	-124.79459	65.83902	1274.93433	-852.64313	168.45308	1293.95129	346.27789	148.21906	-17.44955	167.51108	-218.63843	81.48225	-1005.31860	316.34814	39.32148	-810.48248	34.23494	-3.69435
855	7.117	966.06500	-130.99031	1505.17590	-126.91275	64.43117	1273.06738	-853.17078	168.87161	1290.46057	322.12335	150.04648	-17.74172	199.77206	-221.52884	77.47251	-968.36627	312.18820	39.67227	-834.83545	36.19173	-3.68209
856	7.125	966.96521	-131.22997	1503.56653	-128.81198	63.13821	1271.76514	-853.60339	169.26682	1287.41614	297.85736	152.01276	-17.86025	233.24789	-224.67413	73.35148	-932.01648	307.47882	40.77676	-859.19122	38.09450	-3.73558
857	7.133	967.54187	-131.41408	1502.60803	-130.38098	61.99887	1271.06067	-853.95416	169.70122	1284.91162	273.46667	154.16248	-17.69022	267.98645	-227.99643	68.93180	-897.05273	302.07910	42.35377	-883.62512	40.01152	-3.80651
858	7.142	967.82196	-131.58031	1502.28552	-131.55937	61.02127	1270.97620	-854.25208	170.19658	1283.03589	248.95331	156.38684	-17.31886	303.98840	-231.32132	64.14920	-864.02509	296.02805	44.00628	-908.17920	41.97183	-3.79427
859	7.150	967.84247	-131.74803	1502.54724	-132.34669	60.19389	1271.51355	-854.52502	170.72003	1281.85535	224.35968	158.39023	-17.02151	341.11038	-234.40564	59.14022	-832.75952	289.41144	45.25401	-932.84167	43.91270	-3.63977
860	7.158	967.65424	-131.92867	1503.31079	-132.77887	59.50412	1272.64783	-854.77856	171.19879	1281.40027	199.70032	159.97580	-16.95974	378.99472	-237.03745	54.22645	-802.43201	282.23853	45.76566	-957.56091	45.76353	-3.38700
861	7.167	967.32037	-132.12682	1504.47803	-132.89273	58.94580	1274.32788	-854.98792	171.55382	1281.66406	174.90802	161.34583	-17.02584	417.13687	-239.10181	49.79910	-772.15955	274.49042	45.51859	-982.32758	47.53558	-3.13193
862	7.175	966.91406	-132.35115	1505.95154	-132.70711	58.51968	1276.48535	-855.10596	171.73880	1282.61450	149.94714	162.82434	-17.07840	455.05716	-240.53549	46.18598	-741.44580	266.26465	44.75378	-1007.23718	49.28476	-2.91805
863	7.183	966.51373	-132.62804	1507.64563	-132.22830	58.23038	1279.04993	-855.08008	171.75900	1284.20972	124.84863	164.48889	-17.10123	492.41177	-241.32974	43.63018	-710.15063	257.80173	43.84016	-1032.39136	51.01993	-2.70578
864	7.192	966.19281	-132.99144	1509.49023	-131.46455	58.07178	1281.95959	-854.87073	171.65799	1286.40698	99.61755	166.21628	-17.08318	528.96484	-241.66898	42.37733	-678.25745	249.37457	43.16615	-1057.75452	52.70052	-2.45081
865	7.200	966.01459	-133.46034	1511.42273	-130.43604	58.01563	1285.15771	-854.46149	171.47983	1289.15857	74.22223	167.87857	-16.95241	564.36182	-241.92520	42.60043	-645.80060	241.19077	43.07952	-1083.20959	54.29617	-2.17924
866	7.208	966.03284	-134.03218	1513.37903	-129.17427	58.02448	1288.58643	-853.85614	171.23236	1292.39282	48.65240	169.41573	-16.68712	597.80469	-242.41089	44.03745	-613.02502	233.36853	43.80228	-1108.72241	55.81923	-1.98040
867	7.217	966.28186	-134.68947	1515.29175	-127.70982	58.07556	1292.18176	-853.07349	170.88278	1295.99622	22.93732	170.84399	-16.38801	628.03955	-243.15131	45.77533	-580.53418	225.97516	45.28815	-1134.35742	57.30606	-1.91253
868	7.225	966.76318	-135.40034	1517.09290	-126.05823	58.16086	1295.87195	-852.14966	170.38657	1299.81348	-2.90552	172.28467	-16.21021	653.80920	-243.83533	46.63934	-549.21631	219.09814	47.13070	-1160.11658	58.74396	-1.85223
869	7.233	967.44440	-136.11946	1518.72021	-124.21775	58.26375	1299.57434	-851.14087	169.71774	1303.66028	-28.89117	173.87433	-16.22234	674.35266	-244.03223	45.88683	-520.01868	212.91422	48.62764	-1185.76660	60.00485	-1.39468
870	7.242	968.27112	-136.80864	1520.12012	-122.18242	58.34914	1303.19592	-850.11969	168.88474	1307.34155	-54.93536	175.59106	-16.18926	689.45776	-243.56198	43.50552	-493.70752	207.73651	49.00248	-1210.79456	60.89365	0.11776
871	7.250	969.17859	-137.44661	1521.24878	-119.96316	58.37347	1306.63623	-849.16058	167.93637	1310.67920	-80.64868	177.28397	-15.34377	699.23352	-242.55481	39.95821	-470.71680	203.98273	47.69382	-1234.57080	61.33015	3.35441
872	7.258	970.09113	-138.00764	1522.07715	-117.60122	58.28900	1309.78540	-848.31311	166.94434	1313.53687	-105.16534	178.94109	-12.36252	704.20740	-241.11212	35.79039	-451.18427	202.07196	44.55716	-1256.64612	61.46085	8.54822
873	7.267	970.92737	-138.46117	1522.59058	-115.16579	58.04114	1312.52380	-847.57635	165.96909	1315.83362	-127.11713	180.92191	-5.65977	705.39075	-239.10782	31.43986	-435.09064	202.31891	39.86134	-1276.90576	61.52982	15.30510
874	7.275	971.62988	-138.80669	1522.77686	-112.74292	57.58073	1314.72705	-846.89777	165.04861	1317.54749	-144.78320	183.71112	6.09233	703.58533	-236.40839	27.15652	-422.36267	204.82782	34.09285	-1295.38843	61.72995	23.02623
875	7.283	972.18945	-139.08958	1522.61658	-110.42046	56.88782	1316.27563	-846.19666	164.21390	1318.70471	-156.19000	187.27457	23.43251	698.68896	-233.17203	22.87292	-412.97937	209.45572	27.73380	-1311.97876	62.22614	31.47824
876	7.292	972.63861	-139.37431	1522.08667	-108.27209	55.97867	1317.06653	-845.39752	163.50734	1319.34998	-159.24622	191.03107	45.74808	690.06799	-229.81784	18.26678	-407.11865	215.86450	21.21771	-1326.28430	63.18268	40.89475
877	7.300	973.03064	-139.70448	1521.17041	-106.34759	54.90073	1317.03345	-844.45746	162.98145	1319.52344	-152.52435	194.54482	70.98086	677.37671	-226.71414	13.28799	-405.24207	223.47919	15.05380	-1337.66785	64.68668	51.46027
878	7.308	973.42590	-140.08797	1519.86340	-104.67097	53.73013	1316.17212	-843.38318	162.67419	1319.25708	-136.63226	197.84422	95.68501	660.69763	-224.01584	8.61532	-408.02869	231.33798	9.82816	-1345.31714	66.63994	62.47621
879	7.317	973.89209	-140.50108	1518.17261	-103.24899	52.55344	1314.55017	-842.22723	162.58920	1318.57983	-114.53937	201.14217	116.28847	640.35425	-221.74164	5.17667	-416.12628	238.16290	5.96689	-1348.50696	68.73010	72.09843
880	7.325	974.50732	-140.89384	1516.11230	-102.08544	51.43710	1312.29138	-841.06299	162.68884	1317.52148	-89.78802	204.45380	130.97444	617.16028	-219.79019	3.23872	-429.88708	242.94235	3.55822	-1347.03442	70.49997	78.39352
881	7.333	975.35236	-141.21272	1513.70728	-101.18811	50.41583	1309.54443	-839.95581	162.89224	1316.11377	-64.48889	207.48256	140.23462	592.43909	-217.94846	2.34596	-449.08069	245.62701	2.36114	-1341.28687	71.35817	80.92625
882	7.342	976.48499	-141.43715	1511.00195	-100.56752	49.49722	1306.45227	-838.94891	163.09467	1314.39038	-39.15631	209.83846	145.70734	567.30310	-216.07901	1.95317	-472.40717	247.02740	1.92047	-1331.69922	70.58316	80.97107
883	7.350	977.91193	-141.59023	1508.06567	-100.23650	48.66910	1303.12756	-838.06750	163.20526	1312.38367	-13.64581	211.23685	148.83870	542.20288	-214.24298	1.75647	-497.66101	248.01053	1.79474	-1318.27393	67.60995	79.83318
884	7.358	979.58270	-141.70094	1504.98535	-100.21321	47.91693	1299.64355	-837.33435	163.17172	1310.12939	12.22260	211.56468	150.48557	517.23389	-212.54858	1.59489	-523.01605	249.02930	1.71105	-1300.70117	62.44818	77.31409
885	7.367	981.40656	-141.75725	1501.85547	-100.52237	47.25290	1296.04541	-836.78082	162.97589	1307.67554	38.52838	210.90582	151.13654	492.46652	-210.99185	1.35544	-547.85144	250.20514	1.51242	-1278.73193	55.69376	72.28007
886	7.375	983.27307	-141.72475	1498.77209	-101.18046	46.74429	1292.37854	-836.43878	162.61102	1305.08984	65.27844	209.44058	151.06215	467.94467	-209.51529	1.00533	-572.29755	251.51569	1.10721	-1252.38159	48.12546	64.44886
887	7.383	985.06812	-141.60173	1495.83020	-102.16766	46.51901	1288.71960	-836.32251	162.07059	1302.45874	92.46143	207.27518	150.32295	443.63162	-208.09464	0.60056	-596.58850	252.92102	0.54061	-1222.07129	40.41519	55.20726
888	7.392	986.68677	-141.40581	1493.12830	-103.42415	46.71854	1285.18884	-836.41998	161.36624	1299.87817	120.12714	204.40445	148.83301	419.45956	-206.71207	0.21307	-620.83972	254.37506	0.00678	-1188.92249	33.12042	46.96899
889	7.400	988.04376	-141.13054	1490.77161	-104.88171	47.40176	1281.92468	-836.69678	160.54877	1297.43127	148.43933	200.85574	146.46651	395.39224	-205.33609	-0.14890	-645.02979	255.79001	-0.30238	-1154.93481	26.69717	42.05162
890	7.408	989.07892	-140.76515	1488.86072	-106.48460	48.47665	1279.04150	-837.10126	159.68710	1295.15625	177.62061	196.83969	143.14505	371.42984	-203.95038	-0.53271	-669.08356	257.11606	-0.35453	-1122.40186	21.44861	41.65209
891	7.417	989.76453	-140.33037	1487.47180	-108.17303	49.73523	1276.61267	-837.57483	158.82108	1293.03662	207.81921	192.69208	138.87128	347.59610	-202.54962	-0.95200	-692.99158	258.39508	-0.28857	-1092.62170	17.55554	45.11519
892	7.425	990.10901	-139.87050	1486.64844	-109.85342	50.97220	1274.68909	-838.07355	157.94800	1291.05579	239.00253	188.66370	133.68236	323.89951	-201.12155	-1.34119	-716.83313	259.66583	-0.28884	-1065.20715	15.14865	50.20068
893	7.433	990.14349	-139.42906	1486.40552	-111.38722	52.08237	1273.32336	-838.58167	157.03644	1289.26611	270.97635	184.82980	127.58499	300.27850	-199.64713	-1.61701	-740.71082	260.92090	-0.44012	-1038.78430	14.25143	54.59846
894	7.442	989.90363	-139.03618	1486.72485	-112.61469	53.06604	1272.57031	-839.10095	156.03656	1287.79346	303.57294	181.18109	120.54739	276.63733	-198.10342	-1.74481	-764.68213	262.17874	-0.66649	-1012.06494	14.70050	57.37551
895	7.450	989.42749	-138.70265	1487.55664	-113.41058	53.97095	1272.46631	-839.62622	154.89902	1286.79028	336.87854	177.70166	112.57388	252.89696	-196.51004	-1.72432	-788.74268	263.50150	-0.79710	-984.31897	16.20859	59.02050
896	7.458	988.76630	-138.41533	1488.84448	-113.74040	54.83740	1273.01709	-840.12793	153.59665	1286.39221	371.24854	174.34131	103.81142	228.96420	-194.92282	-1.58453	-812.88770	264.92877	-0.72698	-955.38208	18.49799	60.42014
897	7.467	987.98560	-138.13905	1490.54749	-113.66434	55.67868	1274.20508	-840.55542	152.12872	1286.69836	407.03229	170.98605	94.58859	204.75391	-193.34714	-1.39978	-837.15973	266.44342	-0.51060	-925.44519	21.37747	61.96938
898	7.475	987.14954	-137.83238	1492.62817	-113.28381	56.47855	1275.99951	-840.85712	150.52365	1287.76782	444.24307	167.47961	85.36461	180.27519	-191.75455	-1.22935	-861.60455	267.99219	-0.29146	-894.75293	24.72995	63.43448
899	7.483	986.30676	-137.46947	1495.02100	-112.68780	57.18427	1278.35742	-840.99146	148.84007	1289.61731	482.45178	163.62132	76.59297	155.61349	-190.13513	-1.08186	-886.22717	269.49930	-0.17981	-863.45483	28.46045	64.37430
900	7.492	985.49683	-137.05418	1497.62476	-111.93120	57.71587	1281.21411	-840.92279	147.15320	1292.21533	520.93115	159.14325	68.56013	130.83409	-188.46469	-0.97206	-911.00922	270.91586	-0.17872	-831.67950	32.43544	64.62303
901	7.500	984.76801	-136.61046	1500.32593	-111.03642	58.00435	1284.48328	-840.61993	145.54320	1295.48755	558.89410	153.75403	61.37837	105.95299	-186.69763	-0.91582	-935.92041	272.31876	-0.16454	-799.64038	36.45183	64.42700
902	7.508	984.19037	-136.16646	1503.03015	-110.00827	58.02332	1288.07324	-840.06525	144.09203	1299.33350	595.67566	147.32556	55.17159	80.96193	-184.80368	-0.86176	-960.92023	273.89603	0.02804	-767.62451	40.28276	64.17358
903	7.517	983.84479	-135.76891	1505.66760	-108.84682	57.78973	1291.90588	-839.26434	142.87202	1303.63904	630.76025	140.23279	50.24556	55.82939	-182.78925	-0.72447	-986.00281	275.80243	0.44962	-735.89966	43.72884	64.05608
904	7.525	983.78668	-135.49327	1508.17688	-107.54750	57.35220	1295.91919	-838.24951	141.93219	1308.27905	663.69910	133.46600	46.95359	30.50667	-180.69986	-0.49859	-1011.21844	278.04623	0.98764	-704.64636	46.64087	64.01844
905	7.533	984.01575	-135.41130	1510.49353	-106.09836	56.78479	1300.05737	-837.07190	141.29504	1313.11780	694.01556	127.99091	45.19861	4.98033	-178.60229	-0.26849	-1036.60388	280.48419	1.47076	-674.02124	48.95151	63.94667
906	7.542	984.47382	-135.53944	1512.55200	-104.48391	56.17630	1304.25342	-835.78436	140.95984	1318.01099	721.04852	123.96344	44.11578	-20.64722	-176.56784	-0.05949	-1062.09229	282.96274	1.83036	-644.31689	50.63312	63.82335
907	7.550	985.06506	-135.80519	1514.29712	-102.69194	55.61227	1308.41309	-834.42883	140.90303	1322.80945	743.79150	120.92831	42.44572	-46.07127	-174.68210	0.34430	-1087.45117	285.47681	2.25818	-616.01758	51.59528	63.65474
908	7.558	985.69525	-136.08290	1515.69971	-100.72212	55.15823	1312.40857	-833.04083	141.07939	1327.36523	761.11237	118.55096	39.19109	-70.77475	-173.05579	1.43048	-1112.25488	288.09894	3.27016	-589.63550	51.68552	63.27681
909	7.567	986.30737	-136.28828	1516.76563	-98.59642	54.84637	1316.09021	-831.66467	141.42911	1331.53589	772.46423	116.83920	34.00329	-94.15485	-171.76947	3.74194	-1135.96973	290.77805	5.51904	-565.53528	50.77507	62.31016
910	7.575	986.88129	-136.41835	1517.52136	-96.35928	54.67953	1319.31311	-830.35828	141.88277	1335.19080	778.37567	115.92776	27.32559	-115.66707	-170.78702	7.60403	-1158.17615	293.32910	9.38329	-543.98395	48.81003	60.33013
911	7.583	987.40717	-136.50658	1517.98438	-94.06467	54.65131	1321.95923	-829.17639	142.36765	1338.22424	780.06567	115.82269	20.23125	-134.88577	-169.99734	13.10667	-1178.71973	295.59918	14.71700	-525.27271	45.84608	57.04654
912	7.592	987.86688	-136.56886	1518.14514	-91.76759	54.75662	1323.94006	-828.14124	142.83238	1340.57581	778.54321	116.34729	13.71644	-151.43904	-169.41187	20.37408	-1197.57959	297.54568	21.05007	-509.66574	42.06906	52.36982
913	7.600	988.24060	-136.59468	1517.96838	-89.53058	54.98459	1325.18506	-827.22211	143.26788	1342.24146	773.93768	117.36133	7.89173	-164.67493	-169.31573	29.79900	-1214.56641	299.18082	28.01485	-497.27237	37.71156	46.42176
914	7.608	988.53156	-136.57463	1517.39795	-87.43025	55.30521	1325.63782	-826.35022	143.68625	1343.25586	765.52136	118.83224	2.12845	-173.24568	-170.09421	41.71700	-1229.17126	300.48877	35.53266	-488.08017	32.92087	39.47688
915	7.617	988.77856	-136.51192	1516.37610	-85.54556	55.66266	1325.26929	-825.46246	144.07933	1343.66968	752.44946	120.60144	-3.73142	-175.40161	-171.85550	55.49514	-1240.72339	301.31750	43.57079	-482.13101	27.73755	31.82961
916	7.625	989.04486	-136.40633	1514.87183	-83.93526	55.99133	1324.09802	-824.54016	144.40729	1343.54541	734.60150	122.36319	-8.73341	-170.18904	-174.41309	69.20003	-1248.70081	301.37183	51.80102	-479.64737	22.19144	23.73886
917	7.633	989.40619	-136.25435	1512.88611	-82.62690	56.24799	1322.19922	-823.61316	144.61658	1342.94421	712.77942	124.00534	-11.86539	-158.21307	-177.69669	80.78589	-1252.91772	300.49521	59.58294	-481.02396	16.44055	15.57966
918	7.642	989.95044	-136.07314	1510.43713	-81.62157	56.42804	1319.69421	-822.73761	144.66132	1341.89001	688.28607	125.74036	-13.25069	-140.99701	-181.96735	89.60767	-1253.50879	298.95081	66.28854	-486.71072	10.92908	8.11614
919	7.650	990.77228	-135.91655	1507.54810	-80.91060	56.54910	1316.72522	-821.97504	144.52026	1340.36597	662.47827	127.77856	-13.76045	-119.98921	-187.49655	96.42870	-1250.74268	297.33942	71.69165	-496.99289	6.45563	2.46150
920	7.658	991.95093	-135.86336	1504.24658	-80.49596	56.62302	1313.42065	-821.38153	144.21487	1338.35327	636.47693	130.04547	-14.01875	-96.31372	-194.08301	102.17043	-1244.71411	296.27090	75.92386	-511.84360	3.89380	-0.61530
921	7.667	993.52686	-135.98744	1500.56726	-80.39486	56.65366	1309.87170	-821.00031	143.82535	1335.85229	610.86871	132.28552	-14.22961	-70.90367	-200.96542	107.04239	-1235.09033	296.04477	78.78708	-531.02588	3.59854	-1.42203
922	7.675	995.48608	-136.32845	1496.56104	-80.62834	56.65359	1306.13525	-820.85486	143.48660	1332.86670	585.65186	134.30618	-14.49767	-44.48108	-207.22629	110.68782	-1221.15479	296.58725	79.35324	-553.94666	5.09009	-1.16276
923	7.683	997.75226	-136.87892	1492.30786	-81.21251	56.64365	1302.25879	-820.94550	143.34880	1329.38391	560.60791	136.10083	-14.89831	-17.46782	-212.23257	112.70058	-1202.26208	297.62305	76.71173	-579.20001	7.42221	-1.01656
924	7.692	1000.19916	-137.60027	1487.91956	-82.15905	56.62473	1298.30823	-821.26361	143.50323	1325.41382	535.67621	137.80429	-15.36191	9.96652	-215.74301	112.90121	-1178.37671	298.79477	71.03479	-604.94092	9.82187	-1.44871
925	7.700	1002.67993	-138.44508	1483.52698	-83.46915	56.54361	1294.38672	-821.80945	143.91516	1321.05164	510.97351	139.55902	-15.73650	37.75299	-217.81815	111.37259	-1150.15808	299.73907	63.69305	-630.01392	11.98004	-2.25064
926	7.708	1005.06006	-139.35896	1479.26184	-85.11540	56.29242	1290.62817	-822.57819	144.44116	1316.45508	486.58630	141.44952	-15.97283	65.82860	-218.73148	108.41064	-1118.59937	300.20886	56.43179	-654.34680	13.93289	-3.01047
927	7.717	1007.23938	-140.28951	1475.25378	-87.04337	55.76633	1287.15930	-823.52679	144.94431	1311.77319	462.44727	143.49146	-16.16474	94.15289	-218.85699	104.41756	-1084.63037	300.09424	50.46959	-678.37427	15.83444	-3.46874
928	7.725	1009.15033	-141.20662	1471.63110	-89.19730	54.94052	1284.05530	-824.56732	145.38684	1307.13159	438.41031	145.61102	-16.42870	122.79443	-218.55716	99.80808	-1048.95215	299.27277	46.14092	-702.43506	17.81479	-3.59864
929	7.733	1010.74341	-142.08565	1468.51196	-91.52699	53.88870	1281.33582	-825.59546	145.80402	1302.65076	414.36838	147.71167	-16.77669	152.00482	-218.13483	94.98094	-1012.08136	297.59625	43.16825	-726.60254	19.92294	-3.54784
930	7.742	1011.98315	-142.88298	1466.00122	-93.96437	52.73306	1279.00476	-826.53064	146.24179	1298.44836	390.29965	149.76959	-17.12029	182.15155	-217.83707	90.26302	-974.40375	295.13593	41.22712	-750.81152	22.10669	-3.50696
931	7.750	1012.85284	-143.56871	1464.19141	-96.40237	51.59451	1277.08838	-827.34534	146.74304	1294.63867	366.25604	151.78412	-17.39774	213.52164	-217.84531	85.77982	-936.27997	292.18628	40.26836	-775.00903	24.25163	-3.57368
932	7.758	1013.35205	-144.15974	1463.14832	-98.70354	50.57886	1275.63794	-828.06702	147.35078	1291.32507	342.30145	153.72751	-17.62507	246.20787	-218.21152	81.36364	-898.35107	288.96869	40.39568	-799.18433	26.27229	-3.71260
933	7.767	1013.48956	-144.69533	1462.88818	-100.73872	49.77029	1274.71094	-828.75397	148.10493	1288.59216	318.43170	155.61896	-17.80235	280.19266	-218.82016	76.63036	-861.72412	285.53595	41.52913	-823.34351	28.17639	-3.81244
934	7.775	1013.28442	-145.20497	1463.38074	-102.43004	49.21585	1274.35071	-829.45703	149.02992	1286.50745	294.54004	157.51434	-17.86642	315.48709	-219.44601	71.23179	-827.49487	281.85657	43.15798	-847.52014	30.03806	-3.78221
935	7.783	1012.77356	-145.71629	1464.57031	-103.76889	48.91409	1274.57300	-830.18695	150.11137	1285.11890	270.47055	159.39960	-17.77993	352.11996	-219.86740	65.12370	-795.85938	277.82385	44.48479	-871.78766	31.92070	-3.63182
936	7.792	1012.01263	-146.26567	1466.38599	-104.79807	48.82227	1275.36401	-830.90704	151.29221	1284.45569	246.12717	161.21881	-17.60052	389.98468	-219.99155	58.66919	-765.89441	273.27167	44.91287	-896.22552	33.84485	-3.46006
937	7.800	1011.06573	-146.88518	1468.74585	-105.57217	48.88397	1276.68811	-831.55017	152.49741	1284.53235	221.52017	162.97089	-17.41745	428.75043	-219.91101	52.53634	-736.38269	268.13336	44.34045	-920.86444	35.78484	-3.33856
938	7.808	1009.99017	-147.59624	1471.55872	-106.12367	49.05957	1278.50012	-832.04468	153.66272	1285.34558	196.70233	164.69180	-17.27355	467.92200	-219.80960	47.48042	-706.67706	262.57816	43.03499	-945.66052	37.65836	-3.22671
939	7.817	1008.83740	-148.40547	1474.72949	-106.45218	49.33548	1280.75232	-832.33887	154.75204	1286.86792	171.71167	166.39563	-17.16796	506.92776	-219.82095	44.13776	-676.69977	256.89801	41.39886	-970.53931	39.37823	-3.03012
940	7.825	1007.66870	-149.29152	1478.16235	-106.53307	49.71408	1283.39966	-832.40900	155.74527	1289.04504	146.58917	168.05745	-17.06696	545.13818	-220.00806	42.86601	-646.45807	251.33954	39.84735	-995.47583	40.94418	-2.73069
941	7.833	1006.55286	-150.21220	1481.76343	-106.33243	50.19809	1286.39795	-832.25165	156.61223	1291.79944	121.37738	169.63710	-16.91702	581.81250	-220.40799	43.55632	-615.87317	246.06421	38.75300	-1020.50769	42.42172	-2.40904
942	7.842	1005.53979	-151.13393	1485.44006	-105.82166	50.77481	1289.69714	-831.87616	157.31317	1295.04272	96.07660	171.12814	-16.69249	616.07202	-220.99655	45.49222	-584.98743	241.11301	38.37888	-1045.68042	43.84702	-2.14694
943	7.850	1004.64636	-152.04539	1489.10522	-104.98744	51.41187	1293.23779	-831.30701	157.81433	1298.67957	70.64990	172.56340	-16.42696	646.96448	-221.66824	47.55746	-554.17432	236.43210	38.79934	-1071.02344	45.23677	-1.98448
944	7.858	1003.86676	-152.94695	1492.68750	-103.83466	52.07471	1296.95093	-830.58899	158.09152	1302.59436	45.07648	173.98297	-16.21394	673.49146	-222.30020	48.77712	-524.15515	231.98572	39.81924	-1096.55347	46.62355	-1.92515
945	7.867	1003.18549	-153.83919	1496.13440	-102.38696	52.74475	1300.75378	-829.78589	158.13289	1306.63867	19.36633	175.42973	-16.16308	694.64563	-222.80261	48.69464	-495.79327	227.79959	40.93322	-1122.19592	47.97220	-1.83547
946	7.875	1002.57770	-154.72456	1499.40210	-100.68951	53.41080	1304.54480	-828.97083	157.95404	1310.63293	-6.42828	176.93475	-16.22103	709.82324	-223.12051	47.27456	-469.79437	223.99179	41.45964	-1147.64270	49.10803	-1.28973
947	7.883	1002.00439	-155.60390	1502.44397	-98.80339	54.04587	1308.20483	-828.21454	157.60643	1314.38367	-32.06049	178.47929	-15.86153	719.45459	-223.08255	44.57143	-446.58533	220.85764	40.83942	-1172.32056	49.81271	0.42356
948	7.892	1001.41309	-156.46510	1505.21509	-96.79180	54.60175	1311.60278	-827.57098	157.15402	1317.70923	-56.85394	180.04233	-13.92074	724.89111	-222.34744	40.69794	-426.41559	218.85544	38.86713	-1195.61572	50.01041	3.95971
949	7.900	1000.74719	-157.28572	1507.68103	-94.71329	55.02100	1314.60278	-827.05371	156.64003	1320.46912	-79.63312	181.74820	-8.84686	727.33765	-220.80463	36.13525	-409.45215	218.43079	35.70628	-1217.20190	49.84805	9.41209
950	7.908	999.96118	-158.05376	1509.81726	-92.62073	55.24805	1317.07520	-826.62323	156.09097	1322.59131	-98.88861	183.93716	0.80969	727.11865	-218.81030	31.60264	-395.76117	219.82727	31.74107	-1237.09290	49.62273	16.22808
951	7.917	999.03430	-158.77742	1511.60291	-90.55638	55.23618	1318.90930	-826.20007	155.54739	1324.07617	-112.96588	186.99564	16.00841	723.86658	-216.86630	27.33843	-385.29907	223.05991	27.41528	-1255.36963	49.66583	23.76909
952	7.925	997.97858	-159.46370	1513.01379	-88.55116	54.96350	1320.02222	-825.68951	155.08301	1324.97241	-120.04047	191.05626	36.84540	716.89490	-215.40924	22.85988	-378.03735	228.06384	23.15045	-1271.91296	50.22565	31.89864
953	7.933	996.82739	-160.09706	1514.02417	-86.63423	54.45209	1320.36096	-825.00940	154.79495	1325.34912	-118.30829	195.86699	61.93494	705.69080	-214.71362	17.65657	-374.11487	234.72427	19.24868	-1286.28198	51.37982	40.93665
954	7.942	995.61481	-160.65367	1514.61182	-84.84219	53.76801	1319.90491	-824.11755	154.76157	1325.27356	-107.20087	200.97571	88.06552	690.46631	-214.56589	12.04611	-373.90015	242.60791	15.74171	-1297.67542	53.02570	51.01285
955	7.950	994.37634	-161.12917	1514.76282	-83.21846	52.99518	1318.67578	-823.02625	155.00073	1324.79590	-88.63165	206.03961	111.19047	671.92078	-214.30847	7.19973	-377.99683	250.77783	12.41252	-1305.09460	54.89328	61.35535
956	7.958	993.17029	-161.54738	1514.47852	-81.81018	52.21225	1316.74512	-821.79315	155.47185	1323.94946	-66.14069	210.92218	128.50076	650.62109	-213.42276	4.10610	-387.06030	258.04260	9.12453	-1307.81641	56.59369	70.20816
957	7.967	992.08405	-161.94624	1513.78430	-80.66383	51.49100	1314.22693	-820.50739	156.10550	1322.75659	-42.60101	215.53093	139.68256	627.15527	-211.82745	2.69638	-401.35864	263.44885	6.12109	-1305.84814	57.74524	75.83775
958	7.975	991.21637	-162.34547	1512.72791	-79.81575	50.88696	1311.25879	-819.27643	156.82095	1321.22900	-19.14069	219.67021	146.24890	602.46362	-209.68979	2.20467	-420.45691	266.73544	3.85619	-1299.80920	57.98199	77.95373
959	7.983	990.64929	-162.72200	1511.36853	-79.29062	50.41577	1307.97620	-818.20898	157.53424	1319.36365	4.26166	223.08600	149.99638	577.41663	-207.30017	1.98091	-443.19073	268.48975	2.55991	-1290.24951	56.81509	77.83038
960	7.992	990.42194	-163.02165	1509.76929	-79.11599	50.05396	1304.48413	-817.40149	158.17310	1317.15173	27.93481	225.59897	152.09787	552.39429	-205.02475	1.74358	-467.87506	269.68903	2.06981	-1277.15015	53.77991	76.65579
961	8.000	990.51660	-163.19408	1508.00098	-79.33311	49.77145	1300.84155	-816.93195	158.69255	1314.60486	52.14960	227.15791	153.09669	527.48474	-203.08163	1.42287	-492.96600	270.96741	1.98014	-1260.11206	48.90022	74.12309
962	8.008	990.86639	-163.21446	1506.14819	-79.98544	49.56351	1297.07458	-816.84735	159.07788	1311.78503	77.03625	227.78072	153.21123	502.74704	-201.41821	1.02670	-517.73706	272.39465	1.87823	-1238.83838	42.79962	69.13020
963	8.017	991.37311	-163.08910	1504.30664	-81.08749	49.47305	1293.21790	-817.14709	159.33423	1308.80908	102.60754	227.48804	152.52043	478.22083	-199.87808	0.60430	-542.17444	273.84018	1.53320	-1213.38171	36.28009	61.55635
964	8.025	991.91809	-162.85875	1502.57312	-82.59448	49.60510	1289.35388	-817.78192	159.47598	1305.82178	128.85446	226.32683	151.02806	453.90601	-198.37360	0.21953	-566.44098	275.30273	0.95746	-1184.23816	29.95966	52.91228
965	8.033	992.37518	-162.58775	1501.04077	-84.40714	50.09988	1285.61890	-818.67273	159.52228	1302.95239	155.81989	224.43335	148.72122	429.80380	-196.88446	-0.09606	-590.61200	276.82916	0.33250	-1152.53101	24.25697	45.54376
966	8.042	992.63464	-162.33266	1499.79944	-86.41625	51.04611	1282.16370	-819.73541	159.49295	1300.28149	183.58365	222.03383	145.61136	405.90604	-195.40213	-0.36845	-614.68890	278.35574	-0.13077	-1120.03906	19.45111	41.46398
967	8.050	992.62115	-162.11778	1498.93689	-88.54102	52.39694	1279.10754	-820.88818	159.39493	1297.82263	212.19437	219.36703	141.71350	382.13202	-193.91434	-0.65785	-638.67737	279.77982	-0.33008	-1088.62537	15.67416	41.43076
968	8.058	992.29712	-161.93147	1498.53528	-90.72316	53.97415	1276.52637	-822.04590	159.19882	1295.52747	241.61188	216.58037	137.00967	358.36148	-192.40021	-1.00646	-662.62329	281.06674	-0.33547	-1059.32202	13.01801	44.55318
969	8.067	991.65845	-161.73695	1498.65796	-92.88722	55.56335	1274.47644	-823.13104	158.84317	1293.35034	271.70908	213.70468	131.46283	334.54758	-190.83997	-1.38725	-686.58496	282.27588	-0.30652	-1031.97388	11.67209	48.85825
970	8.075	990.72479	-161.49953	1499.33191	-94.91246	57.01578	1273.01477	-824.10095	158.27109	1291.33655	302.36548	210.74600	125.07565	310.72510	-189.25916	-1.69914	-710.61047	283.53998	-0.34776	-1005.69434	11.79480	52.61854
971	8.083	989.52911	-161.21303	1500.55151	-96.65495	58.28946	1272.19263	-824.95990	157.44580	1289.62598	333.62628	207.73833	117.92386	286.90613	-187.70346	-1.84785	-734.72827	284.95831	-0.44247	-979.48505	13.31006	55.32433
972	8.092	988.11450	-160.89006	1502.29285	-98.01128	59.42786	1272.03711	-825.74475	156.35013	1288.38586	365.75800	204.68874	110.15735	263.02411	-186.14902	-1.83909	-758.92505	286.50012	-0.48763	-952.63318	15.95889	57.46103
973	8.100	986.52771	-160.53450	1504.50989	-98.97112	60.49771	1272.54590	-826.49841	155.00378	1287.76257	399.06027	201.55380	102.00589	238.97842	-184.53384	-1.75864	-783.17139	288.06815	-0.40479	-924.89063	19.47888	59.52169
974	8.108	984.81091	-160.15096	1507.13220	-99.60316	61.53500	1273.69983	-827.24005	153.46025	1287.86218	433.57767	198.22054	93.73288	214.71597	-182.86606	-1.65909	-807.47485	289.61847	-0.23532	-896.35437	23.67966	61.42185
975	8.117	983.00433	-159.76891	1510.08142	-99.98854	62.53461	1275.47034	-827.94788	151.77313	1288.73767	468.97797	194.45409	85.54518	190.25935	-181.20938	-1.51014	-831.88300	291.14441	-0.11177	-867.18933	28.41600	62.78672
976	8.125	981.15631	-159.42683	1513.28394	-100.17732	63.45454	1277.81128	-828.56628	149.98660	1290.39294	504.64789	190.00754	77.57683	165.65131	-179.57010	-1.28049	-856.44617	292.60339	-0.12240	-837.51990	33.55774	63.47104
977	8.133	979.32690	-159.15208	1516.66980	-100.19157	64.22394	1280.65491	-829.02692	148.15402	1292.79968	539.93774	184.77495	69.93419	140.91524	-177.86414	-1.02280	-881.17334	293.98654	-0.20095	-807.49170	38.96342	63.67715
978	8.142	977.58508	-158.96474	1520.16943	-100.03841	64.76907	1283.92090	-829.26685	146.34550	1295.90723	574.45282	178.70972	62.74948	116.06732	-176.02780	-0.82201	-906.01733	295.42862	-0.16721	-777.30835	44.43843	63.71631
979	8.150	976.00085	-158.86174	1523.70728	-99.71485	65.04610	1287.53345	-829.24432	144.63785	1299.64136	608.08838	171.81656	56.31281	91.11282	-174.09879	-0.68107	-930.92902	297.10211	0.10762	-747.17474	49.73576	63.75885
980	8.158	974.63428	-158.80376	1527.20142	-99.20643	65.06413	1291.43115	-828.94934	143.10687	1303.90247	640.72498	164.44705	51.15965	66.04515	-172.13779	-0.52441	-955.92078	299.01376	0.58125	-717.20837	54.62799	63.79798
981	8.167	973.52423	-158.75139	1530.57629	-98.48734	64.88441	1295.56360	-828.40314	141.82764	1308.56689	671.95850	157.36237	47.76070	40.85547	-170.15088	-0.31377	-981.04712	301.05673	1.09595	-687.45044	58.98691	63.77916
982	8.175	972.67548	-158.70509	1533.77795	-97.53193	64.59329	1299.87573	-827.64941	140.86476	1313.49365	701.01874	151.26276	45.92741	15.54057	-168.13391	-0.09351	-1006.33398	303.20383	1.52296	-658.02673	62.77335	63.71235
983	8.183	972.05438	-158.69441	1536.76514	-96.32749	64.27391	1304.28796	-826.74432	140.25104	1318.53723	726.76166	146.34488	44.64686	-9.83414	-166.14032	0.11680	-1031.73511	305.47284	1.83711	-629.28003	65.92195	63.66874
984	8.192	971.60193	-158.73836	1539.49390	-94.87407	63.98842	1308.68774	-825.74921	139.98044	1323.55200	747.86389	142.43854	42.65447	-35.05092	-164.27927	0.47746	-1057.10156	307.83435	2.15809	-601.69885	68.26732	63.67212
985	8.200	971.24908	-158.83235	1541.91980	-93.18365	63.76616	1312.93835	-824.72394	140.02623	1328.38672	763.36218	139.40881	39.13251	-59.70789	-162.67133	1.39952	-1082.12781	310.28876	2.84063	-575.73511	69.61031	63.57629
986	8.208	970.92438	-158.95305	1544.00745	-91.28903	63.60448	1316.89478	-823.72345	140.36118	1332.88818	773.19104	137.20111	33.98866	-83.24110	-161.41501	3.43777	-1106.32837	312.84625	4.47437	-551.76074	69.80705	63.04520
987	8.217	970.56720	-159.04762	1545.72961	-89.24791	63.48602	1320.42163	-822.80017	140.95435	1336.92163	778.12817	135.67615	27.81615	-105.00465	-160.56567	7.01723	-1129.17664	315.39685	7.59807	-530.17529	68.78308	61.65564
988	8.225	970.15338	-159.05202	1547.05933	-87.13223	63.40231	1323.40857	-822.00391	141.75250	1340.39148	779.09534	134.67029	21.58200	-124.38309	-160.10764	12.23085	-1150.36340	317.77942	12.30937	-511.41068	66.53461	59.04724
989	8.233	969.70959	-158.94853	1547.96509	-85.01794	63.36902	1325.77393	-821.36584	142.67627	1343.25256	776.47827	134.17606	15.96563	-140.87828	-159.95419	18.94398	-1169.88757	319.91812	18.23488	-495.75137	63.14090	55.06054
990	8.242	969.29065	-158.78056	1548.41479	-82.98832	63.41751	1327.45837	-820.87396	143.63275	1345.50610	770.09766	134.29443	10.77489	-154.03555	-160.05219	27.14819	-1187.84949	321.78369	24.90320	-483.20847	58.72417	49.80476
991	8.250	968.94208	-158.60759	1548.37915	-81.13800	63.56281	1328.41699	-820.46985	144.52423	1347.18005	759.64978	135.00079	5.18871	-163.07811	-160.52695	37.12917	-1204.14233	323.33130	32.07516	-473.63773	53.37221	43.59700
992	8.258	968.68646	-158.46422	1547.83533	-79.56360	63.77185	1328.61584	-820.07538	145.25986	1348.29883	745.02307	136.14789	-1.10125	-166.71274	-161.60138	48.90482	-1218.30042	324.46423	39.76297	-466.99216	47.12711	36.80523
993	8.267	968.53491	-158.34834	1546.77368	-78.34674	63.96683	1328.04211	-819.62500	145.77908	1348.86072	726.46429	137.60620	-7.10067	-163.77623	-163.36307	61.41717	-1229.67163	324.91617	47.95126	-463.48392	40.11572	29.67176
994	8.275	968.50220	-158.23415	1545.20740	-77.53380	64.06436	1326.72168	-819.08936	146.05920	1348.83142	704.68555	139.26486	-11.35146	-154.15982	-165.82922	72.87777	-1237.75513	324.31854	56.19277	-463.56503	32.71666	22.25213
995	8.283	968.61646	-158.10292	1543.17151	-77.10988	64.03110	1324.72510	-818.48950	146.10216	1348.15454	680.67682	141.08743	-13.44656	-138.86411	-169.17209	82.13602	-1242.33545	322.60852	63.58280	-467.77054	25.55469	14.66249
996	8.292	968.92029	-157.95952	1540.71118	-76.98612	63.92850	1322.15967	-817.88965	145.93613	1346.78796	655.42505	143.09576	-14.15210	-119.33217	-173.55560	89.27907	-1243.42578	320.26782	69.35468	-476.50150	19.38348	7.52706
997	8.300	969.46600	-157.82368	1537.87292	-77.04448	63.88765	1319.15552	-817.37549	145.62856	1344.75867	629.81195	145.18567	-14.32960	-96.90219	-178.75693	94.93117	-1241.18188	318.09018	73.45776	-489.78952	14.98032	2.02720
998	8.308	970.30261	-157.72859	1534.70935	-77.22449	64.00900	1315.83740	-817.04382	145.26811	1342.17383	604.40967	147.18805	-14.38525	-72.58369	-184.14334	99.44084	-1235.64746	316.80035	76.35200	-507.23795	12.89093	-0.90673
999	8.317	971.45740	-157.72514	1531.28552	-77.56181	64.29266	1312.29358	-816.98816	144.93010	1339.14124	579.27905	149.07925	-14.49862	-47.03604	-189.01129	102.75587	-1226.45068	316.75552	78.15696	-528.27576	13.05444	-1.56226
1000	8.325	972.92566	-157.85741	1527.67554	-78.15121	64.66022	1308.57251	-817.26825	144.67151	1335.68237	554.23059	150.93549	-14.79181	-20.67174	-192.88223	104.70670	-1212.88525	317.80927	78.16911	-552.14624	14.73389	-1.27595
1001	8.333	974.66772	-158.12849	1523.95947	-79.08907	65.01741	1304.71289	-817.89575	144.54512	1331.76892	529.24634	152.77881	-15.24848	6.24088	-195.53946	105.21280	-1194.38452	319.47427	75.47098	-577.55743	16.97458	-1.26274
1002	8.342	976.60004	-158.50587	1520.23096	-80.43391	65.29329	1300.77979	-818.84845	144.59172	1327.42114	504.46390	154.59769	-15.70775	33.50435	-196.95749	104.30965	-1170.97058	321.26236	70.01450	-603.04028	19.19595	-1.84952
1003	8.350	978.59497	-158.95375	1516.60425	-82.18959	65.42519	1296.87878	-820.08667	144.81567	1322.72852	479.92908	156.44806	-16.01687	60.96216	-197.30496	102.13520	-1143.30847	322.85547	62.92071	-627.84393	21.32596	-2.68619
1004	8.358	980.50000	-159.44948	1513.21082	-84.30693	65.32169	1293.13867	-821.55402	145.18878	1317.80652	455.59152	158.42334	-16.17273	88.56200	-196.90457	98.93659	-1112.36707	324.02966	55.76675	-652.09021	23.47694	-3.32778
1005	8.367	982.16260	-159.97612	1510.18909	-86.70717	64.87924	1289.67322	-823.16693	145.67899	1312.77246	431.40637	160.52893	-16.32343	116.41930	-196.09604	95.03211	-1079.05859	324.55371	49.72813	-676.17554	25.69028	-3.58123
1006	8.375	983.45770	-160.50273	1507.67480	-89.31340	64.05914	1286.55188	-824.81873	146.25452	1307.75464	407.32245	162.67487	-16.62988	144.79083	-195.15833	90.72224	-1044.11255	324.22653	45.25793	-700.30920	27.95203	-3.52652
1007	8.383	984.30981	-160.97066	1505.78406	-92.05614	62.94052	1283.80396	-826.40894	146.86626	1302.90845	383.27310	164.81750	-17.11026	174.00146	-194.30542	86.21889	-1008.07159	323.02045	42.28561	-724.50171	30.24869	-3.37631
1008	8.392	984.69275	-161.30659	1504.59448	-94.85249	61.69531	1281.44800	-827.86902	147.46362	1298.40369	359.21136	167.01022	-17.62469	204.35431	-193.68411	81.60725	-971.30298	321.09937	40.54195	-748.71619	32.55447	-3.31746
1009	8.400	984.61609	-161.45882	1504.13623	-97.59325	60.51729	1279.51184	-829.16486	148.04292	1294.38269	335.12943	169.27293	-17.99104	236.04430	-193.39673	76.85670	-934.09503	318.63565	39.75993	-772.93164	34.82762	-3.41547
1010	8.408	984.11462	-161.43098	1504.39722	-100.15437	59.55676	1278.03259	-830.29285	148.66492	1290.94202	311.04285	171.54810	-18.08044	269.14102	-193.51779	71.86697	-896.90771	315.68188	39.79113	-797.14282	37.01541	-3.60443
1011	8.417	983.23682	-161.28596	1505.34143	-102.42578	58.88297	1277.05005	-831.27771	149.42020	1288.14844	286.92786	173.83224	-17.84912	303.65485	-194.03702	66.49706	-860.61353	312.21436	40.57132	-821.37848	39.06238	-3.74869
1012	8.425	982.03644	-161.10698	1506.91931	-104.34435	58.47961	1276.59729	-832.15576	150.38010	1286.05566	262.68732	176.17918	-17.38051	339.58984	-194.83832	60.67417	-826.29260	308.23157	41.86292	-845.69183	40.97418	-3.75534
1013	8.433	980.57050	-160.95204	1509.06604	-105.90845	58.27843	1276.69153	-832.95020	151.56143	1284.70313	238.24164	178.47647	-16.91575	376.90817	-195.80783	54.59618	-794.46307	303.76044	43.12324	-870.11731	42.83961	-3.64046
1014	8.442	978.90027	-160.84776	1511.69629	-107.15904	58.21649	1277.32690	-833.65790	152.91702	1284.10852	213.62656	180.40146	-16.71577	415.44498	-196.90155	48.78934	-764.53943	298.76569	43.79620	-894.66785	44.70682	-3.47540
1015	8.450	977.09125	-160.81053	1514.71082	-108.14003	58.27536	1278.47681	-834.24933	154.35934	1284.26807	188.91837	181.79520	-16.80116	454.83133	-198.09424	43.94051	-735.30591	293.16629	43.66658	-919.36548	46.51427	-3.30733
1016	8.458	975.21069	-160.84950	1518.01172	-108.86823	58.46918	1280.10327	-834.68066	155.79269	1285.15564	164.11176	182.92430	-16.93583	494.44128	-199.36423	40.68478	-705.87451	286.98096	42.87607	-944.23877	48.20581	-3.14025
1017	8.467	973.32513	-160.95943	1521.50757	-109.32967	58.80565	1282.16760	-834.91400	157.12930	1286.72046	139.14444	184.17265	-16.91965	533.41357	-200.73361	39.40752	-676.01093	280.37003	41.76127	-969.28101	49.80359	-2.95200
1018	8.475	971.50043	-161.13219	1525.10938	-109.49316	59.26625	1284.63245	-834.93134	158.30388	1288.89673	113.99118	185.63203	-16.76691	570.77966	-202.21329	39.98914	-645.77863	273.52557	40.73392	-994.43054	51.33926	-2.72403
1019	8.483	969.79712	-161.36745	1528.72974	-109.32663	59.81291	1287.45605	-834.73535	159.28978	1291.62402	88.69000	187.14560	-16.57512	605.63232	-203.72897	41.71368	-615.25421	266.58929	40.18602	-1019.63257	52.80687	-2.46985
1020	8.492	968.26105	-161.66270	1532.28906	-108.81049	60.40030	1290.58374	-834.34546	160.08308	1294.84607	63.29095	188.59352	-16.38319	637.25085	-205.21732	43.59731	-584.58856	259.65378	40.40389	-1044.89612	54.18994	-2.23225
1021	8.500	966.91638	-162.00282	1535.71912	-107.94379	60.98616	1293.94263	-833.79401	160.66954	1298.49072	37.80316	189.98602	-16.23911	665.08777	-206.70969	44.86805	-554.18469	252.78339	41.47412	-1070.26831	55.50351	-2.05223
1022	8.508	965.76276	-162.35994	1538.96057	-106.74271	61.54651	1297.44067	-833.12646	161.03102	1302.45752	12.20673	191.39566	-16.24828	688.52026	-208.23087	45.18790	-524.78015	246.06650	43.15355	-1095.79688	56.79944	-1.93851
1023	8.517	964.77429	-162.69850	1541.95947	-105.23865	62.08090	1300.97180	-832.40131	161.16820	1306.61047	-13.48035	192.89586	-16.38105	706.64795	-209.74414	44.51235	-497.31702	239.67978	44.82279	-1121.47437	58.10109	-1.80149
1024	8.525	963.89691	-162.98781	1544.66431	-103.47904	62.59460	1304.42212	-831.68323	161.09355	1310.76611	-39.06952	194.46512	-16.17639	718.73169	-211.21024	42.78651	-472.64478	233.89282	45.67394	-1147.08240	59.32184	-1.30471
1025	8.533	963.05609	-163.21196	1547.02747	-101.52460	63.07707	1307.67444	-831.02740	160.82596	1314.70349	-63.99463	195.97443	-14.58269	725.07251	-212.51224	39.89626	-451.28772	229.03094	45.04758	-1172.07715	60.26625	0.21512
1026	8.542	962.18604	-163.37108	1549.00513	-99.44055	63.49374	1310.61145	-830.46075	160.41174	1318.21045	-87.18890	197.41586	-10.10378	727.09021	-213.37704	35.99210	-433.42993	225.45865	42.68293	-1195.76819	60.77316	3.47494
1027	8.550	961.25732	-163.47887	1550.55762	-97.28776	63.79114	1313.11804	-829.96710	159.93050	1321.13269	-107.21918	199.13144	-1.19916	726.17700	-213.64883	31.63432	-419.04797	223.55743	38.75700	-1217.70715	60.88220	8.70635
1028	8.558	960.28180	-163.55415	1551.65198	-95.11650	63.91512	1315.08057	-829.48376	159.47038	1323.38989	-122.46698	201.68350	13.31452	722.62036	-213.57425	27.27094	-408.02704	223.60419	33.73106	-1237.86511	60.82841	15.46740
1029	8.567	959.29395	-163.61034	1552.26770	-92.96370	63.83435	1316.39172	-828.92041	159.11272	1324.96997	-131.01044	205.38065	33.78338	715.70996	-213.60141	22.68247	-400.23279	225.66541	28.13799	-1256.44104	60.95276	23.09852
1030	8.575	958.32880	-163.64857	1552.39661	-90.85622	63.55182	1316.97009	-828.19598	158.93752	1325.91833	-130.74109	209.94058	58.95427	704.68481	-213.90906	17.40444	-395.64307	229.68472	22.46671	-1273.50964	61.63510	31.28747
1031	8.583	957.41724	-163.65343	1552.03955	-88.82051	63.10179	1316.78040	-827.26855	159.02405	1326.31250	-120.71686	214.76071	85.56892	689.47424	-214.19791	11.75091	-394.48279	235.46658	17.11679	-1288.68970	63.11322	40.15300
1032	8.592	956.60071	-163.60670	1551.20654	-86.89394	62.54352	1315.84045	-826.14130	159.42978	1326.22705	-102.67828	219.46130	109.35908	670.58020	-213.97778	6.93444	-397.21448	242.34885	12.38055	-1301.05554	65.26440	49.80055
1033	8.600	955.94495	-163.51497	1549.91943	-85.12936	61.95190	1314.22070	-824.85461	160.15741	1325.71521	-80.29535	223.97467	127.20409	648.64893	-213.02368	3.91721	-404.40588	249.08548	8.48310	-1309.47742	67.62250	59.69480
1034	8.608	955.53430	-163.40666	1548.21521	-83.58871	61.39621	1312.03479	-823.48175	161.14246	1324.81726	-56.69586	228.22345	138.62277	624.51721	-211.50656	2.59266	-416.50775	254.35355	5.58054	-1313.20886	69.61606	68.44093
1035	8.617	955.44830	-163.30202	1546.14038	-82.33361	60.92126	1309.41797	-822.12061	162.27786	1323.57104	-33.17725	231.94746	145.21260	599.33655	-209.69070	2.22876	-433.58167	257.57364	3.70137	-1312.26135	70.78558	74.51366
1036	8.625	955.73920	-163.19987	1543.74866	-81.42286	60.54822	1306.49670	-820.87952	163.44931	1322.00854	-9.78259	234.82857	148.90201	574.17126	-207.65219	2.13990	-454.97998	259.25070	2.72493	-1307.20715	70.80913	77.50284
1037	8.633	956.42261	-163.07884	1541.10022	-80.91811	60.28442	1303.36487	-819.86389	164.55579	1320.14636	13.78448	236.65878	150.87224	549.44189	-205.44424	1.91956	-479.17346	260.38327	2.38769	-1298.54468	69.38756	78.36644
1038	8.642	957.47668	-162.90019	1538.26160	-80.88509	60.13339	1300.07581	-819.16907	165.52278	1317.98682	37.76642	237.39917	151.62796	524.96777	-203.27829	1.48022	-504.32434	261.62247	2.33038	-1286.27893	66.25287	78.10261
1039	8.650	958.84314	-162.62016	1535.30225	-81.37530	60.11472	1296.65234	-818.87170	166.31534	1315.53772	62.29858	237.15125	151.40086	500.52237	-201.32962	0.94179	-529.27954	263.07520	2.20996	-1270.10242	61.41714	76.47348
1040	8.658	960.43036	-162.20763	1532.29980	-82.39194	60.28459	1293.11890	-819.01178	166.93707	1312.84070	87.44281	236.03833	150.29800	476.11215	-199.60559	0.44992	-553.80493	264.63391	1.82357	-1249.82288	55.34196	72.50623
1041	8.667	962.11932	-161.65865	1529.35095	-83.86744	60.73476	1289.54663	-819.57819	167.41348	1309.98181	113.22995	234.10780	148.32120	451.81506	-198.06290	0.08710	-578.06189	266.19098	1.17466	-1225.58020	48.72881	66.03374
1042	8.675	963.77338	-161.00462	1526.57813	-85.68313	61.56422	1286.06763	-820.51331	167.77893	1307.06946	139.72092	231.40350	145.46666	427.64822	-196.66479	-0.16496	-602.19824	267.63562	0.46027	-1197.84143	42.17685	58.27367
1043	8.683	965.25439	-160.29503	1524.12170	-87.72283	62.82201	1282.83484	-821.73822	168.07498	1304.20264	167.03510	228.05896	141.78220	403.59070	-195.33801	-0.41060	-626.28937	268.91501	-0.05093	-1167.33911	36.04747	51.06468
1044	8.692	966.44604	-159.55952	1522.11951	-89.90814	64.44759	1279.96484	-823.17340	168.34430	1301.45593	195.26917	224.25958	137.30864	379.61133	-193.99329	-0.73517	-650.37708	270.08380	-0.23552	-1134.97058	30.49744	45.87238
1045	8.700	967.27161	-158.79189	1520.68408	-92.18576	66.27457	1277.52417	-824.73248	168.60255	1298.87354	224.39075	220.18683	132.04666	355.67136	-192.60400	-1.11878	-674.49097	271.24728	-0.20476	-1101.59009	25.58664	43.30569
1046	8.708	967.69366	-157.97575	1519.89087	-94.48795	68.10382	1275.56128	-826.30652	168.81139	1296.46594	254.21887	216.01407	125.99847	331.74600	-191.21228	-1.46883	-698.66028	272.52554	-0.15222	-1067.78381	21.41760	43.14410
1047	8.717	967.70581	-157.11235	1519.77368	-96.70503	69.78587	1274.13660	-827.77814	168.88704	1294.24182	284.54117	211.89093	119.22543	307.83380	-189.82669	-1.71554	-722.90234	273.97845	-0.18459	-1033.84839	18.20972	44.64507
1048	8.725	967.32794	-156.21312	1520.32458	-98.70042	71.26273	1273.31238	-829.06152	168.73053	1292.26355	315.35202	207.88269	111.85855	283.91324	-188.37466	-1.85349	-747.20172	275.49683	-0.28849	-1000.02380	16.26062	46.96248
1049	8.733	966.60352	-155.27135	1521.50403	-100.37059	72.55014	1273.11523	-830.12439	168.25543	1290.65576	346.98383	203.91998	104.02275	259.92294	-186.81650	-1.89960	-771.51147	276.90680	-0.37296	-966.77301	15.79102	49.51552
1050	8.742	965.59650	-154.25783	1523.25220	-101.70309	73.68417	1273.52258	-830.97839	167.42487	1289.56079	379.89734	199.85376	95.79688	235.80365	-185.22293	-1.85439	-795.79553	278.19263	-0.36092	-934.79834	16.77448	52.05926
1051	8.750	964.39038	-153.15312	1525.49719	-102.76691	74.69548	1274.49500	-831.66296	166.28561	1289.09546	414.28259	195.57959	87.32349	211.51138	-183.65933	-1.71799	-820.07281	279.49588	-0.26889	-904.61365	18.97003	54.42299
1052	8.758	963.07922	-151.97417	1528.15405	-103.64147	75.61713	1276.00854	-832.22906	164.95908	1289.33313	449.88354	191.05568	78.87901	187.00009	-182.08075	-1.51012	-844.39319	280.98688	-0.15047	-876.00671	22.14468	56.26853
1053	8.767	961.74957	-150.76472	1531.12451	-104.36481	76.46988	1278.04456	-832.71448	163.58380	1290.30042	486.16925	186.20572	70.77337	162.26244	-180.41476	-1.26952	-868.79187	282.79108	0.00846	-848.06152	26.18195	57.19918
1054	8.775	960.46594	-149.57185	1534.30566	-104.93276	77.23131	1280.56189	-833.12183	162.25998	1291.98535	522.57654	180.86465	63.26691	137.36670	-178.67239	-1.04163	-893.33636	284.79648	0.22310	-819.82831	30.94617	57.08851
1055	8.783	959.26990	-148.43196	1537.60217	-105.31517	77.84116	1283.49329	-833.41589	161.04382	1294.35083	558.60181	174.82579	56.59540	112.39752	-176.89789	-0.85313	-918.16010	286.57132	0.40395	-790.89044	36.13911	56.21997
1056	8.792	958.19391	-147.36443	1540.93372	-105.47014	78.24434	1286.75916	-833.53992	159.97137	1297.34167	593.74268	168.05850	51.04050	87.38324	-175.06320	-0.69785	-943.31567	287.88434	0.51317	-761.28235	41.37088	55.08380
1057	8.800	957.27936	-146.37654	1544.22546	-105.35790	78.43373	1290.28955	-833.44177	159.07787	1300.88269	627.46069	161.02325	46.96837	62.29694	-173.09961	-0.54758	-968.67310	289.11935	0.69554	-731.11621	46.32547	54.06939
1058	8.808	956.57251	-145.47362	1547.39978	-104.95125	78.46046	1294.03308	-833.09625	158.40672	1304.87854	659.26019	154.57031	44.61233	37.08694	-171.00449	-0.38890	-994.06970	290.77008	1.05915	-700.45557	50.81580	53.36561
1059	8.817	956.09851	-144.65883	1550.38110	-104.23921	78.40320	1297.94043	-832.51501	158.00214	1309.21045	688.71838	149.35132	43.66576	11.70757	-168.86667	-0.24033	-1019.44287	292.87137	1.50949	-669.46887	54.75601	53.06063
1060	8.825	955.84229	-143.92693	1553.11011	-103.22518	78.32681	1301.94043	-831.74170	157.89067	1313.73523	715.35254	145.42651	43.21239	-13.78406	-166.80621	-0.07156	-1044.80310	295.16522	1.88750	-638.63379	58.12549	53.17148
1061	8.833	955.75427	-143.26674	1555.54626	-101.92126	78.27097	1305.93298	-830.84344	158.06824	1318.29553	738.42126	142.42160	42.11316	-39.10698	-164.91251	0.33667	-1070.15698	297.49799	2.15475	-608.78333	60.89435	53.54184
1062	8.842	955.77087	-142.66560	1557.65491	-100.34586	78.25998	1309.79980	-829.90100	158.49753	1322.73120	756.95453	140.05719	39.50970	-63.76855	-163.26074	1.44976	-1095.38464	299.90958	2.51297	-580.90857	62.94998	53.76728
1063	8.850	955.83777	-142.10808	1559.39539	-98.52885	78.30608	1313.41724	-828.99158	159.11964	1326.88440	770.23987	138.41635	35.18353	-87.18318	-161.93024	3.81967	-1120.13550	302.46588	3.45927	-555.84473	64.12949	53.27293
1064	8.858	955.92206	-141.57167	1560.71851	-96.51689	78.41273	1316.66638	-828.17444	159.87038	1330.60364	778.31665	137.56708	29.58156	-108.75310	-160.92654	7.78530	-1143.87952	305.12653	5.64761	-534.07422	64.29041	51.57495
1065	8.867	956.01532	-141.02544	1561.57019	-94.37315	78.58240	1319.44116	-827.48730	160.68520	1333.75989	781.87976	137.36182	23.52604	-127.90042	-160.14886	13.35722	-1166.15161	307.76587	9.49909	-515.75085	63.28381	48.52469
1066	8.875	956.13568	-140.43904	1561.90027	-92.17339	78.81743	1321.65063	-826.94153	161.50830	1336.27539	781.68140	137.76852	17.71231	-144.08784	-159.49069	20.43295	-1186.76196	310.20612	14.87506	-500.85074	60.93266	44.28711
1067	8.883	956.32208	-139.79781	1561.67847	-89.99903	79.12213	1323.21008	-826.50879	162.30956	1338.13928	777.95929	138.98456	12.19316	-156.72171	-158.95486	29.09644	-1205.72095	312.26956	21.23003	-489.31815	57.18367	39.13429
1068	8.892	956.61511	-139.10323	1560.89783	-87.93089	79.50552	1324.03638	-826.11670	163.07828	1339.38574	770.33948	141.16437	6.43985	-164.86275	-158.70679	39.57595	-1222.99194	313.92563	28.12262	-481.16983	52.28378	33.29497
1069	8.900	957.03687	-138.36137	1559.56409	-86.04411	79.97034	1324.05872	-825.66602	163.79721	1340.04382	758.25317	144.12546	0.18324	-167.20004	-158.97116	51.62350	-1238.28674	315.24603	35.48870	-476.53867	46.70909	26.92995
1070	8.908	957.59332	-137.58147	1557.68909	-84.39903	80.50037	1323.24512	-825.06921	164.43878	1340.11401	741.57538	147.29010	-5.82955	-162.78404	-159.86136	63.95844	-1251.03052	316.08386	43.36122	-475.66922	40.95268	20.17233
1071	8.917	958.30273	-136.78014	1555.28943	-83.03092	81.06599	1321.62769	-824.29187	164.98364	1339.60107	720.97534	150.04053	-10.28264	-151.82733	-161.46579	74.86797	-1260.58789	316.05804	51.40380	-478.89255	35.50099	13.26894
1072	8.925	959.21918	-135.98143	1552.38428	-81.95011	81.63670	1319.30872	-823.37280	165.42842	1338.57141	697.59149	152.22885	-12.63254	-135.54015	-164.04117	83.50880	-1266.56348	315.06354	58.86184	-486.57022	31.01114	6.83910
1073	8.933	960.42261	-135.21635	1548.99829	-81.15429	82.18558	1316.43738	-822.41174	165.78416	1337.14856	672.55676	154.18845	-13.52046	-115.33809	-167.82608	90.21465	-1268.88538	313.55432	65.02895	-498.94119	28.26132	1.88032
1074	8.942	961.98859	-134.52113	1545.16626	-80.64574	82.69069	1313.16504	-821.53113	166.08264	1335.43530	646.92029	156.19202	-13.81894	-92.38623	-172.60635	95.60487	-1267.67859	312.23346	69.73756	-515.91614	27.62634	-0.86751
1075	8.950	963.96350	-133.93556	1540.93201	-80.44841	83.13341	1309.60303	-820.83893	166.37775	1333.43933	621.45349	158.15683	-13.96622	-67.60516	-177.66855	99.85882	-1263.02185	311.72375	73.32069	-537.00525	28.71249	-1.64341
1076	8.958	966.35712	-133.49492	1536.34619	-80.61420	83.49365	1305.81506	-820.40942	166.72534	1331.06689	596.29871	159.94257	-14.15801	-41.70816	-182.22034	102.79095	-1254.68176	312.39029	75.91475	-561.24329	30.72392	-1.49285
1077	8.967	969.14008	-133.21751	1531.47192	-81.20496	83.76187	1301.83594	-820.28162	167.17194	1328.21265	571.19397	161.64410	-14.50070	-15.13712	-185.73035	104.19296	-1242.05457	314.14313	76.82576	-587.12415	33.02023	-1.39694
1078	8.975	972.23389	-133.10350	1526.39246	-82.26222	83.95819	1297.70276	-820.46381	167.76553	1324.87744	546.02808	163.45993	-14.94820	11.90848	-187.97745	103.99191	-1224.50159	316.50259	74.96081	-613.09363	35.27094	-1.72388
1079	8.983	975.50757	-133.12910	1521.21130	-83.79285	84.10919	1293.48730	-820.93945	168.52751	1321.16052	520.94922	165.45009	-15.36833	39.30051	-189.01080	102.27978	-1201.86621	318.93457	70.00182	-638.33032	37.35460	-2.34251
1080	8.992	978.78931	-133.23952	1516.05408	-85.76874	84.19258	1289.31860	-821.67578	169.40913	1317.15625	496.12323	167.54007	-15.68146	66.87575	-189.08334	99.33195	-1174.71191	321.06055	62.96532	-662.87817	39.27448	-2.98132
1081	9.000	981.89063	-133.36946	1511.07715	-88.12482	84.12520	1285.37183	-822.63269	170.33955	1312.91125	471.60999	169.64920	-15.91461	94.52058	-188.53152	95.56537	-1144.08997	322.66388	55.61855	-687.13184	41.11899	-3.43735
1082	9.008	984.63782	-133.46288	1506.46875	-90.76817	83.81737	1281.81519	-823.76337	171.30289	1308.46741	447.35818	171.71944	-16.16354	122.31622	-187.67709	91.39666	-1111.06470	323.61414	49.41985	-711.37073	43.01089	-3.62191
1083	9.017	986.90637	-133.47063	1502.42505	-93.60069	83.24510	1278.75122	-825.01270	172.32602	1303.91785	423.22296	173.70566	-16.50887	150.56882	-186.79053	87.12230	-1076.39453	323.84579	44.94401	-735.67065	45.03970	-3.58766
1084	9.025	988.63568	-133.36571	1499.11682	-96.52122	82.47888	1276.20862	-826.32941	173.43109	1299.43311	399.06180	175.62891	-16.94122	179.66629	-186.05731	82.88006	-1040.54358	323.42542	42.07776	-760.01099	47.20773	-3.50948
1085	9.033	989.81775	-133.16048	1496.66699	-99.40121	81.64650	1274.18408	-827.68298	174.61797	1295.22546	374.83337	177.57701	-17.36957	209.87100	-185.55219	78.62808	-1003.85083	322.52164	40.48240	-784.35437	49.42294	-3.54652
1086	9.042	990.47565	-132.88756	1495.13843	-102.07980	80.87440	1272.68433	-829.05450	175.87251	1291.47864	350.57840	179.58926	-17.71147	241.25391	-185.25562	74.17444	-966.68317	321.24771	39.90390	-808.68030	51.55696	-3.70875
1087	9.050	990.64429	-132.57961	1494.53674	-104.40453	80.25533	1271.73022	-830.40729	177.18530	1288.31702	326.32971	181.61765	-17.91631	273.80988	-185.11087	69.30063	-929.60596	319.56781	40.26351	-833.00275	53.53592	-3.86960
1088	9.058	990.35291	-132.26759	1494.83044	-106.28403	79.83977	1271.33838	-831.67285	178.55453	1285.82129	302.07278	183.63235	-17.93068	307.57193	-185.08844	63.92544	-893.51672	317.39429	41.49855	-857.35962	55.37645	-3.88678
1089	9.067	989.62183	-131.96648	1495.96899	-107.71363	79.63634	1271.50806	-832.77124	179.97377	1284.04651	277.76956	185.64880	-17.75334	342.55664	-185.16501	58.20879	-859.39282	314.75516	43.28348	-881.79187	57.15103	-3.72753
1090	9.075	988.48065	-131.66264	1497.88245	-108.76636	79.62187	1272.21997	-833.64923	181.43059	1283.02539	253.38184	187.61719	-17.49307	378.58710	-185.25357	52.50285	-827.57239	311.75198	44.99490	-906.33850	58.94510	-3.49407
1091	9.083	986.98303	-131.33986	1500.47961	-109.55223	79.76337	1273.44434	-834.30670	182.91240	1282.76624	228.86539	189.40854	-17.28725	415.23080	-185.22519	47.21442	-797.36743	308.37418	46.03243	-931.03418	60.80469	-3.30981
1092	9.092	985.19849	-131.01048	1503.65527	-110.15915	80.03746	1275.14624	-834.78979	184.39803	1283.24512	204.16254	190.98544	-17.18074	451.97989	-185.02563	42.74250	-767.63477	304.54324	46.15105	-955.87585	62.68153	-3.19820
1093	9.100	983.20026	-130.70403	1507.30017	-110.61138	80.43341	1277.28455	-835.15662	185.85603	1284.40344	179.23444	192.49017	-17.13853	488.45923	-184.76355	39.49120	-737.62109	300.34302	45.51621	-980.80957	64.45813	-3.07860
1094	9.108	981.06445	-130.44551	1511.30933	-110.87144	80.94592	1279.81372	-835.43701	187.26140	1286.16675	154.10107	194.06363	-17.11401	524.39044	-184.65253	37.81652	-707.13568	296.03604	44.52191	-1005.79871	66.05853	-2.86101
1095	9.117	978.87006	-130.25972	1515.58960	-110.87407	81.56865	1282.69202	-835.61365	188.59067	1288.46753	128.81186	195.69528	-17.02696	559.36157	-184.88995	37.86647	-676.17896	291.87692	43.56077	-1030.87280	67.52628	-2.54868
1096	9.125	976.69006	-130.16557	1520.05896	-110.56587	82.28918	1285.88159	-835.63824	189.80905	1291.24841	103.40424	197.30374	-16.78966	592.67053	-185.59958	39.37247	-644.70026	288.04214	42.93344	-1056.08630	68.98029	-2.23979
1097	9.133	974.57922	-130.15450	1524.63684	-109.92883	83.08072	1289.33594	-835.47015	190.89099	1294.45239	77.91650	198.81268	-16.44017	623.37646	-186.74210	41.50999	-612.68750	284.67120	42.89407	-1081.47925	70.49617	-2.03517
1098	9.142	972.56824	-130.19899	1529.23804	-108.98080	83.89644	1292.99060	-835.10608	191.83118	1298.00537	52.36481	200.18756	-16.14375	650.48010	-188.03729	43.10703	-580.36285	281.85968	43.62284	-1107.06458	72.02477	-1.96598
1099	9.150	970.66693	-130.27220	1533.77417	-107.76347	84.68741	1296.76074	-834.58356	192.61343	1301.79346	26.70404	201.49391	-16.03146	673.10608	-189.14453	43.25265	-548.30621	279.63904	45.04673	-1132.76721	73.41075	-1.92487
1100	9.158	968.86169	-130.34523	1538.16431	-106.32991	85.43021	1300.54382	-833.96857	193.19537	1305.65259	0.89423	202.84737	-16.08961	690.64111	-189.99994	41.78879	-517.40747	278.00537	46.69438	-1158.31348	74.46391	-1.53468
1101	9.167	967.10974	-130.40019	1542.34070	-104.73414	86.12378	1304.22656	-833.34497	193.53915	1309.38367	-24.96814	204.33165	-16.07533	702.92334	-190.87268	39.22939	-488.61725	276.97546	47.77608	-1183.19226	75.02754	-0.11759
1102	9.175	965.34998	-130.45070	1546.25000	-103.02350	86.76093	1307.69385	-832.80005	193.64120	1312.78748	-50.52106	206.01434	-15.32233	710.53381	-191.94418	36.25970	-462.65771	276.66010	47.48532	-1206.79370	75.06540	3.00395
1103	9.183	963.52423	-130.51610	1549.85193	-101.23578	87.31197	1310.83044	-832.39996	193.53874	1315.70349	-75.01532	208.03697	-12.65495	714.80164	-192.86258	33.33716	-439.87610	277.30975	45.36604	-1228.68213	74.71075	8.00523
1104	9.192	961.58972	-130.58739	1553.11304	-99.40218	87.72612	1313.52527	-832.16150	193.31384	1318.03674	-97.24292	210.62354	-6.71475	716.99597	-192.96603	30.72849	-420.25983	279.24445	41.52163	-1248.76331	74.18935	14.39595
1105	9.200	959.52283	-130.63487	1555.99951	-97.55344	87.94180	1315.68188	-832.03802	193.08522	1319.75269	-115.61963	213.83414	3.52459	717.36145	-191.91693	28.58754	-403.62048	282.73068	36.50988	-1267.16443	73.70204	21.49401
1106	9.208	957.32605	-130.63634	1558.47534	-95.72153	87.90807	1317.22205	-831.92902	192.98212	1320.85754	-128.41974	217.49272	18.60978	715.13745	-189.86539	26.60138	-389.89893	287.98260	31.02290	-1283.98682	73.39130	29.09672
1107	9.217	955.03143	-130.59047	1560.50635	-93.93661	87.61394	1318.07861	-831.71307	193.12331	1321.38403	-133.88507	221.62605	38.64451	709.42078	-187.13129	23.78487	-379.34735	295.19669	25.60500	-1299.17493	73.36693	37.69515
1108	9.225	952.69305	-130.50899	1562.06104	-92.22641	87.10617	1318.19653	-831.28894	193.60619	1321.38611	-130.44318	226.54376	62.63951	699.98608	-184.01376	19.23105	-372.42865	304.35269	20.53656	-1312.38782	73.73083	47.92913
1109	9.233	950.37421	-130.41170	1563.11426	-90.61770	86.47241	1317.54663	-830.60822	194.49553	1320.92859	-117.82880	232.23354	87.65704	687.21777	-180.89542	13.32021	-369.61835	314.88470	15.87947	-1322.78845	74.56747	59.50674
1110	9.242	948.14215	-130.32985	1563.65405	-89.13425	85.79588	1316.14539	-829.68274	195.81714	1320.06897	-98.15509	238.20729	109.58561	671.26501	-178.17813	7.77904	-371.33984	325.59521	11.65127	-1329.15295	75.87439	70.54295
1111	9.250	946.07300	-130.29210	1563.68860	-87.79628	85.12466	1314.06372	-828.56946	197.55240	1318.84033	-74.92749	243.98296	125.50024	651.89221	-175.94025	4.12306	-377.96863	334.95874	8.04953	-1330.54700	77.49518	78.36554
1112	9.258	944.25598	-130.30925	1563.24280	-86.63105	84.47850	1311.41956	-827.35565	199.62567	1317.25647	-50.80859	249.26866	135.17444	629.35022	-173.91177	2.42400	-389.84875	341.77185	5.44773	-1326.96436	79.09793	81.49326
1113	9.267	942.78528	-130.38161	1562.35071	-85.68729	83.86832	1308.35022	-826.14917	201.90436	1315.33142	-26.69891	253.82838	140.37964	604.76221	-171.80597	1.81956	-407.13843	345.82925	4.00185	-1319.13831	80.14093	80.88686
1114	9.275	941.73468	-130.50410	1561.05347	-85.03734	83.30496	1304.98022	-825.06573	204.22285	1313.09204	-2.47229	257.50922	143.18143	579.45471	-169.56818	1.56093	-429.11560	347.93304	3.40735	-1307.71423	79.92151	78.91946
1115	9.283	941.13257	-130.66112	1559.39905	-84.76903	82.80194	1301.39746	-824.21661	206.41956	1310.57495	22.13525	260.28098	144.88539	554.23547	-167.38361	1.32597	-453.85852	349.14819	3.18059	-1292.78027	77.91046	76.99022
1116	9.292	940.95764	-130.82539	1557.43909	-84.97874	82.38078	1297.64856	-823.70020	208.37326	1307.82837	47.23468	262.10309	145.95694	529.31396	-165.45081	1.03078	-479.33557	350.18042	2.98310	-1274.09534	74.16086	74.43686
1117	9.300	941.15057	-130.96413	1555.23120	-85.75838	82.08234	1293.75208	-823.59253	210.01584	1304.91626	72.81323	262.89511	146.39777	504.62051	-163.76654	0.63985	-504.53094	351.34970	2.67200	-1251.44788	69.28171	69.87220
1118	9.308	941.63153	-131.04784	1552.84473	-87.15648	81.97815	1289.73804	-823.93182	211.31647	1301.91858	98.84723	262.67001	146.09740	480.09506	-162.18304	0.14524	-529.29199	352.76221	2.21754	-1224.84338	64.03500	63.09068
1119	9.317	942.31525	-131.05693	1550.36157	-89.13429	82.16504	1285.69763	-824.69946	212.26929	1298.93164	125.44580	261.54507	144.96019	455.74210	-160.60281	-0.36443	-553.72974	354.38348	1.65419	-1194.69104	59.07880	55.42170
1120	9.325	943.11792	-130.99394	1547.87268	-91.57160	82.73549	1281.79114	-825.81415	212.90102	1296.06433	152.84109	259.64761	142.90759	431.54678	-159.02893	-0.75921	-577.96423	356.09351	1.10946	-1161.91162	54.89795	48.76552
1121	9.333	943.95190	-130.89592	1545.47998	-94.32080	83.73235	1278.19604	-827.15369	213.28119	1293.42346	181.18164	257.10120	139.88231	407.45624	-157.46851	-1.00684	-602.07855	357.76917	0.75256	-1127.72412	51.73111	44.60129
1122	9.342	944.71436	-130.81819	1543.30139	-97.24779	85.10753	1275.04211	-828.59790	213.49959	1291.08472	210.38000	254.06210	135.84668	383.42758	-155.88040	-1.18410	-626.12372	359.34012	0.64233	-1093.23071	49.66953	43.39906
1123	9.350	945.28552	-130.79997	1541.46851	-100.22946	86.71924	1272.39514	-830.06421	213.60783	1289.06616	240.19733	250.72523	130.80826	359.43832	-154.22260	-1.37957	-650.14191	360.79205	0.67337	-1059.16260	48.89700	44.46743
1124	9.358	945.54797	-130.84938	1540.10889	-103.13540	88.37958	1270.29822	-831.51215	213.58969	1287.33301	270.44049	247.27414	124.88086	335.48605	-152.51474	-1.62460	-674.17029	362.16693	0.69027	-1025.89514	49.68411	46.42526
1125	9.367	945.41650	-130.95372	1539.32385	-105.83583	89.91846	1268.81604	-832.92554	213.39069	1285.85950	301.08902	243.79361	118.27963	311.58926	-150.81998	-1.88238	-698.23682	363.58246	0.63520	-993.57739	52.14117	48.09133
1126	9.375	944.85870	-131.10106	1539.17126	-108.23845	91.22697	1268.03235	-834.28717	212.95436	1284.69434	332.31250	240.23715	111.23412	287.72400	-149.15521	-2.07944	-722.38171	365.17554	0.57127	-962.22144	56.11700	49.08292
1127	9.383	943.89429	-131.28667	1539.65747	-110.30701	92.27872	1268.00769	-835.56256	212.23148	1283.95862	364.38535	236.49442	103.92017	263.78503	-147.48398	-2.15831	-746.65125	366.96704	0.58997	-931.73907	61.35437	49.67640
1128	9.392	942.57837	-131.49236	1540.74060	-112.04358	93.12859	1268.74634	-836.70850	211.18375	1283.79382	397.50717	232.46738	96.44965	239.65500	-145.79520	-2.11266	-771.02844	368.80191	0.71098	-901.97046	67.64275	50.20844
1129	9.400	940.98279	-131.67555	1542.34631	-113.46718	93.87331	1270.20520	-837.69995	209.80623	1284.31519	431.62149	228.07460	88.87075	215.27628	-144.11093	-1.97397	-795.44214	370.47382	0.85569	-872.74609	74.82993	50.62794
1130	9.408	939.18604	-131.79756	1544.38794	-114.60216	94.59161	1272.32056	-838.54541	208.15781	1285.59265	466.38855	223.22920	81.19798	190.67351	-142.43839	-1.77188	-819.88867	371.94800	0.93723	-843.93921	82.78015	50.55498
1131	9.417	937.27374	-131.84898	1546.77661	-115.46803	95.29993	1275.01636	-839.27264	206.35991	1287.64380	501.34235	217.81126	73.49853	165.92139	-140.74228	-1.53333	-844.44910	373.39465	0.96468	-815.43518	91.30521	49.69536
1132	9.425	935.34265	-131.84135	1549.42419	-116.07191	95.94283	1278.20251	-839.89514	204.55389	1290.43164	536.10254	211.60114	65.94322	141.06551	-138.95129	-1.31249	-869.19446	374.98337	1.02924	-787.05151	100.08981	48.15748
1133	9.433	933.49872	-131.80705	1552.24316	-116.40596	96.42252	1281.78101	-840.39575	202.85123	1293.87573	570.47052	204.35565	58.83376	116.08481	-137.02563	-1.15777	-894.16479	376.78006	1.23431	-758.53656	108.72496	46.39940
1134	9.442	931.84503	-131.80476	1555.14697	-116.45435	96.65088	1285.66614	-840.74109	201.31152	1297.87415	604.26465	196.16313	52.68088	90.93060	-135.01065	-1.03947	-919.37817	378.79614	1.62126	-729.68311	116.85532	44.90483
1135	9.450	930.45984	-131.88765	1558.05676	-116.20728	96.59694	1289.80103	-840.90564	199.96075	1302.31921	637.02942	187.62146	48.10178	65.59665	-132.97955	-0.87234	-944.78442	380.92453	2.09189	-700.46460	124.28163	43.92462
1136	9.458	929.37354	-132.06868	1560.90576	-115.67009	96.29892	1294.15210	-840.88495	198.82430	1307.10022	667.95081	179.51062	45.35031	40.12527	-130.95837	-0.61935	-970.28149	382.95969	2.48219	-671.07202	130.90977	43.51460
1137	9.467	928.56665	-132.32625	1563.63672	-114.86426	95.83273	1298.68323	-840.69781	197.93794	1312.09802	696.04181	172.45865	43.91226	14.53323	-128.93616	-0.34625	-995.81799	384.83087	2.73438	-641.84570	136.63283	43.69949
1138	9.475	927.99103	-132.62181	1566.19409	-113.82330	95.27525	1303.32703	-840.38629	197.33817	1317.18396	720.40186	166.88635	42.70914	-11.18442	-126.93407	-0.14623	-1021.40503	386.65051	2.90179	-613.21497	141.30243	44.49120
1139	9.483	927.59021	-132.91774	1568.52136	-112.58940	94.69067	1307.97424	-840.01489	197.05429	1322.22522	740.36096	162.89830	40.70891	-36.92380	-125.06966	0.04385	-1046.99548	388.56519	3.08666	-585.70923	144.81012	45.76808
1140	9.492	927.30737	-133.19792	1570.56238	-111.21556	94.12509	1312.48169	-839.66321	197.10298	1327.08594	755.51343	160.17981	37.35426	-62.36951	-123.51281	0.56737	-1072.37524	390.67288	3.52692	-559.98779	147.14014	47.18211
1141	9.500	927.09009	-133.46846	1572.26721	-109.76411	93.60147	1316.69495	-839.41150	197.47905	1331.62195	765.80627	158.24860	32.69468	-87.00522	-122.35133	1.95570	-1097.15137	392.96921	4.70049	-536.79517	148.31688	48.19477
1142	9.508	926.89453	-133.73912	1573.59473	-108.29230	93.12886	1320.47339	-839.32605	198.15031	1335.68994	771.59686	156.80539	27.34502	-110.19733	-121.54897	4.68651	-1120.86926	395.30493	7.17400	-516.77856	148.35367	48.24011
1143	9.517	926.68988	-134.01680	1574.50757	-106.83987	92.72203	1323.70386	-839.44476	199.06078	1339.17090	773.40503	155.73550	22.14885	-131.29486	-121.02221	8.99201	-1143.20447	397.47803	11.21853	-500.24503	147.26541	46.95768
1144	9.525	926.46130	-134.31081	1574.97217	-105.43188	92.41457	1326.30225	-839.75800	200.13985	1341.99683	771.51556	154.96140	17.52682	-149.72873	-120.72370	14.89601	-1164.03235	399.41895	16.63329	-487.09244	145.08723	44.34411
1145	9.533	926.21075	-134.62733	1574.96252	-104.08754	92.25272	1328.20837	-840.19745	201.31270	1344.16064	765.84607	154.48843	13.00764	-165.02548	-120.74218	22.51653	-1183.28662	401.19446	22.98844	-477.01529	141.89497	40.67964
1146	9.542	925.95294	-134.95641	1574.46387	-102.82795	92.26968	1329.37585	-840.64807	202.50075	1345.69971	756.14514	154.47934	7.63048	-176.52173	-121.37232	32.29025	-1200.74133	402.80893	29.92761	-469.79337	137.82660	36.31269
1147	9.550	925.71191	-135.27010	1573.47058	-101.67909	92.46042	1329.77063	-840.98560	203.61539	1346.65735	742.28558	155.08911	1.12054	-183.02536	-122.94369	44.51729	-1215.91931	404.15921	37.30068	-465.44278	133.06926	31.46634
1148	9.558	925.52032	-135.54060	1571.98376	-100.67078	92.77365	1329.38464	-841.12134	204.57274	1347.05627	724.51587	156.23767	-5.39235	-183.21805	-125.52532	58.40961	-1228.20837	405.14493	45.09515	-464.21890	127.84898	26.12891
1149	9.567	925.42358	-135.76088	1570.01099	-99.83216	93.12630	1328.25598	-841.03107	205.32646	1346.90955	703.51129	157.69702	-10.20653	-176.67682	-128.96469	72.00479	-1237.03259	405.64838	53.07570	-466.58340	122.44028	20.13720
1150	9.575	925.48383	-135.94917	1567.56641	-99.18349	93.43617	1326.47656	-840.76251	205.87837	1346.25171	680.08813	159.38351	-12.65881	-164.22101	-133.24020	83.50729	-1241.97925	405.60315	60.54983	-473.09494	117.18417	13.53220
1151	9.583	925.77515	-136.14314	1564.67004	-98.73845	93.65094	1324.17651	-840.42126	206.25981	1345.13806	655.05249	161.35864	-13.48218	-147.23480	-138.54456	92.49686	-1242.97839	405.22580	66.75625	-484.11368	112.57553	6.97847
1152	9.592	926.36993	-136.39534	1561.35010	-98.52304	93.75281	1321.48743	-840.13586	206.51353	1343.60522	629.34100	163.55530	-13.69301	-127.00751	-144.89212	99.59375	-1240.35059	404.97058	71.45546	-499.42575	109.31151	1.73652
1153	9.600	927.32654	-136.76210	1557.65051	-98.59060	93.74594	1318.50696	-840.02161	206.68645	1341.64624	603.73804	165.76044	-13.79802	-104.58374	-151.79712	105.35374	-1234.42883	405.28949	74.92310	-518.24561	108.00386	-1.17442
1154	9.608	928.67670	-137.27623	1553.62805	-99.02141	93.64143	1315.28882	-840.16254	206.81946	1339.20654	578.43030	167.83804	-13.96517	-80.74780	-158.46179	109.80942	-1225.03833	406.49207	77.21909	-539.81128	108.69312	-1.93528
1155	9.617	930.41010	-137.92549	1549.34692	-99.91142	93.44588	1311.85632	-840.60510	206.93956	1336.18713	553.24469	169.77516	-14.28932	-55.98459	-164.20352	112.76948	-1211.46704	408.59979	77.60381	-563.59814	110.75400	-1.74393
1156	9.625	932.46143	-138.67491	1544.88794	-101.35314	93.15817	1308.23035	-841.36090	207.08002	1332.49463	528.13855	171.59775	-14.76045	-30.52722	-168.68082	114.14729	-1193.08118	411.26486	75.08082	-588.68457	113.33397	-1.67442
1157	9.633	934.71289	-139.50694	1540.35889	-103.40887	92.77319	1304.45483	-842.42603	207.30263	1328.14136	503.23428	173.36909	-15.23084	-4.51208	-171.86624	114.00695	-1169.92822	413.95837	69.59551	-613.77295	115.84311	-2.02892
1158	9.642	937.01526	-140.41978	1535.89124	-106.07628	92.26889	1300.61096	-843.79712	207.66986	1323.28723	478.60120	175.19470	-15.55458	21.88977	-173.94363	112.51737	-1142.72192	416.24719	62.40722	-638.20056	118.12215	-2.60783
1159	9.650	939.21301	-141.39983	1531.63062	-109.26344	91.57523	1296.81921	-845.45868	208.20395	1318.16174	454.21603	177.15607	-15.75136	48.52295	-175.21072	109.94247	-1112.46118	417.87433	55.28090	-662.23901	120.31865	-3.13958
1160	9.658	941.15784	-142.41020	1527.72913	-112.81125	90.59090	1293.21765	-847.35999	208.88272	1312.95264	430.03806	179.27762	-15.97336	75.39136	-175.97769	106.61562	-1080.11377	418.63791	49.47331	-686.35547	122.63557	-3.46715
1161	9.667	942.71625	-143.40285	1524.34155	-116.56500	89.27510	1289.91577	-849.41315	209.65562	1307.77991	405.99017	181.55423	-16.30968	102.66876	-176.50598	102.85069	-1046.40076	418.34088	45.35655	-710.66125	125.12822	-3.59139
1162	9.675	943.78235	-144.33730	1521.61670	-120.42061	87.70668	1286.96997	-851.51862	210.46741	1302.74219	381.96106	183.96906	-16.69014	130.59036	-177.00732	98.85168	-1011.74841	416.99484	42.74456	-735.01160	127.69557	-3.61601
1163	9.683	944.29193	-145.18636	1519.67932	-124.29686	86.03575	1284.40503	-853.59937	211.28571	1297.95276	357.91388	186.46194	-16.99348	159.39056	-177.66147	94.70898	-976.44818	414.86938	41.37919	-759.28650	130.20151	-3.64291
1164	9.692	944.22681	-145.93297	1518.60681	-128.08919	84.40794	1282.25232	-855.61560	212.11536	1293.54077	333.91293	188.89554	-17.18127	189.27161	-178.61169	90.42573	-940.85889	412.15942	41.10741	-783.47949	132.56714	-3.71527
1165	9.700	943.60156	-146.57329	1518.42371	-131.66360	82.93820	1280.56165	-857.54706	212.99258	1289.64087	310.00656	191.14636	-17.27675	220.34708	-179.93155	85.90135	-905.57751	408.83813	41.82942	-807.62817	134.80176	-3.82754
1166	9.708	942.44562	-147.11995	1519.11060	-134.88426	81.70898	1279.38452	-859.35846	213.96533	1286.38086	286.15338	193.23317	-17.26929	252.65768	-181.59204	80.95653	-871.51410	404.88135	43.38344	-831.76459	136.95248	-3.94013
1167	9.717	940.80078	-147.59944	1520.61426	-137.64981	80.76506	1278.75464	-860.98413	215.06873	1283.86572	262.25110	195.27422	-17.12993	286.23416	-183.48950	75.45409	-839.55438	400.39453	45.39193	-855.92645	139.02058	-3.98584
1168	9.725	938.72809	-148.04991	1522.85425	-139.91830	80.11597	1278.68335	-862.34595	216.30975	1282.16187	238.18011	197.34398	-16.89812	321.05396	-185.53497	69.44423	-809.86469	395.46320	47.27219	-880.16559	140.98296	-3.92372
1169	9.733	936.30127	-148.51833	1525.72913	-141.71013	79.74594	1279.15552	-863.38855	217.66582	1281.28943	213.85580	199.38977	-16.68167	356.95929	-187.71545	63.25497	-781.67212	389.97888	48.52176	-904.52991	142.85468	-3.78173
1170	9.742	933.59180	-149.04329	1529.12292	-143.09412	79.61691	1280.12000	-864.10919	219.09232	1281.23132	189.29092	201.25835	-16.55965	393.66602	-190.05261	57.44075	-753.91077	383.73532	48.96001	-929.03210	144.66298	-3.60701
1171	9.750	930.67053	-149.62947	1532.91772	-144.15631	79.67552	1281.48962	-864.56744	220.52641	1281.94922	164.58362	202.85283	-16.52785	430.79233	-192.53015	52.60140	-725.94061	376.68958	48.70892	-953.64783	146.40829	-3.40221
1172	9.758	927.62396	-150.24458	1537.00305	-144.96016	79.87817	1283.18115	-864.86517	221.88159	1283.38635	139.80188	204.26315	-16.54482	467.84329	-195.11310	49.21289	-697.61035	369.01013	48.08749	-978.36432	148.08557	-3.13259
1173	9.767	924.55670	-150.85188	1541.27332	-145.53297	80.19899	1285.16980	-865.09930	223.05870	1285.46252	114.90393	205.67944	-16.55566	504.21307	-197.80698	47.50148	-668.92731	360.91702	47.50718	-1003.21094	149.70061	-2.78000
1174	9.775	921.56805	-151.44539	1545.62524	-145.87860	80.60231	1287.48767	-865.31860	223.98930	1288.08411	89.81500	207.20001	-16.49559	539.20050	-200.61298	47.33099	-639.88232	352.56384	47.32433	-1028.23560	151.25835	-2.39176
1175	9.783	918.72845	-152.04924	1549.96533	-145.97934	81.03027	1290.16479	-865.51440	224.66422	1291.16443	64.54211	208.77000	-16.34793	572.02051	-203.42892	48.16587	-610.56763	344.02002	47.74084	-1053.45410	152.76120	-2.06644
1176	9.792	916.08173	-152.68275	1554.21326	-145.79727	81.42281	1293.19067	-865.64020	225.10397	1294.63452	39.16217	210.30217	-16.14905	601.89355	-206.05521	49.19319	-581.40265	335.36304	48.78421	-1078.82971	154.19644	-1.85191
1177	9.800	913.66119	-153.34001	1558.29614	-145.29733	81.73674	1296.51184	-865.64307	225.31126	1298.43274	13.72485	211.78383	-15.95857	628.15393	-208.30704	49.63254	-553.18884	326.78955	50.26497	-1104.31030	155.53987	-1.69152
1178	9.808	911.48639	-154.00584	1562.14819	-144.47342	81.95026	1300.04187	-865.49408	225.26463	1302.48291	-11.78851	213.23660	-15.87941	650.17944	-210.10965	49.04245	-526.86102	318.55756	51.72350	-1129.86584	156.80522	-1.51665
1179	9.817	909.54877	-154.67021	1565.71118	-143.35893	82.05586	1303.67273	-865.20514	224.95120	1306.67249	-37.39771	214.65224	-15.95784	667.24634	-211.56003	47.34251	-503.12012	310.89890	52.53076	-1155.46082	158.02527	-1.27424
1180	9.825	907.81561	-155.32265	1568.93457	-142.01791	82.04117	1307.28333	-864.82916	224.39827	1310.84827	-62.99921	215.99960	-15.91733	678.70874	-212.96982	44.67777	-482.27106	304.09579	52.15304	-1180.95020	159.15225	-0.73804
1181	9.833	906.24414	-155.95116	1571.77283	-140.51831	81.86931	1310.74353	-864.44318	223.68216	1314.83557	-88.20856	217.28038	-14.96309	684.55298	-214.66531	41.35358	-464.35901	298.50955	50.33538	-1205.97546	160.04428	0.65004
1182	9.842	904.78778	-156.55235	1574.18091	-138.90385	81.49469	1313.91858	-864.11902	222.90610	1318.46741	-112.19354	218.58960	-11.87000	685.67981	-216.56912	37.76146	-449.37134	294.46747	47.10465	-1230.00464	160.58331	3.58998
1183	9.850	903.40179	-157.13435	1576.11743	-137.18823	80.90964	1316.67542	-863.89044	222.15854	1321.59900	-133.68036	220.14322	-5.33453	683.26147	-218.25751	34.24008	-437.32068	292.21643	42.70689	-1252.53650	160.78052	8.42862
1184	9.858	902.05432	-157.70424	1577.55322	-135.38326	80.15498	1318.89026	-863.73181	221.48732	1324.11865	-151.21173	222.20996	5.66353	677.72522	-219.59314	30.80910	-428.24615	291.92056	37.50736	-1273.33496	160.77657	14.88468
1185	9.867	900.73724	-158.26460	1578.47400	-133.53731	79.27937	1320.45447	-863.56042	220.91251	1325.96765	-163.32770	224.90628	21.66582	668.65906	-220.91357	26.92434	-422.21021	293.57053	31.85729	-1292.44421	160.81227	22.37086
1186	9.875	899.47534	-158.82799	1578.87390	-131.73451	78.30711	1321.27930	-863.26868	220.45999	1327.14771	-168.41364	228.01520	42.48414	655.70776	-222.44138	21.89849	-419.35254	296.92490	26.01551	-1309.89697	161.18668	30.51446
1187	9.883	898.31732	-159.41890	1578.74707	-130.05316	77.24416	1321.30945	-862.77087	220.16840	1327.70056	-164.91656	231.03316	66.58521	639.28394	-223.85043	15.88136	-419.99463	301.56436	20.18884	-1325.39636	162.13737	39.29336
1188	9.892	897.31567	-160.05544	1578.08899	-128.53546	76.10503	1320.54321	-862.03717	220.06790	1327.68408	-152.69269	233.52582	90.74937	620.27966	-224.56793	10.10856	-424.66675	306.86673	14.65936	-1338.27014	163.70216	48.71728
1189	9.900	896.52704	-160.73671	1576.90186	-127.19487	74.93233	1319.04211	-861.09814	220.17003	1327.17090	-134.00867	235.48907	111.18758	599.19250	-224.32434	5.92589	-433.93866	311.93686	9.87122	-1347.69373	165.62344	58.35234
1190	9.908	896.02234	-161.44875	1575.19995	-126.04032	73.78593	1316.91797	-860.02716	220.46825	1326.25342	-112.25482	237.17693	125.61380	576.01978	-223.29898	3.75919	-448.15369	315.92673	6.30821	-1353.02856	167.37338	67.08631
1191	9.917	895.87402	-162.17638	1573.01453	-125.09300	72.71626	1314.30762	-858.91309	220.92859	1325.02258	-89.77307	238.64255	134.22160	551.05127	-221.87607	3.09369	-467.17542	318.60373	4.16936	-1354.08386	168.39671	73.53069
1192	9.925	896.13055	-162.90739	1570.39331	-124.39246	71.75468	1311.34192	-857.84589	221.48079	1323.52856	-67.28589	239.63133	138.75710	525.14172	-220.34970	3.11666	-490.05750	320.36517	3.18829	-1351.11853	168.34305	77.01202
1193	9.933	896.79926	-163.63432	1567.40002	-123.99675	70.92577	1308.12085	-856.92230	222.03142	1321.77136	-44.67902	239.80249	140.98651	499.21042	-218.75906	3.18646	-515.05280	321.71710	2.83759	-1344.54797	166.97424	78.16066
1194	9.942	897.84143	-164.35323	1564.11816	-123.98112	70.26006	1304.70532	-856.25073	222.49397	1319.73706	-21.68909	238.96780	141.97461	473.80240	-217.00766	2.98116	-540.47980	322.98306	2.66139	-1334.56470	163.97784	78.13139
1195	9.950	899.17987	-165.04897	1560.64978	-124.43025	69.79208	1301.12402	-855.93878	222.80345	1317.42896	1.88446	237.16071	142.18010	448.98550	-215.10437	2.50596	-565.57446	324.33279	2.40989	-1321.00061	159.14159	77.21120
1196	9.958	900.71637	-165.68907	1557.09961	-125.40934	69.55215	1297.39258	-856.06689	222.90857	1314.87073	26.15527	234.52834	141.72676	424.52914	-213.16577	1.92694	-590.33551	325.81793	1.99486	-1303.55200	152.67175	74.62390
1197	9.967	902.35352	-166.23845	1553.55518	-126.91920	69.56523	1293.54688	-856.65637	222.77274	1312.09863	51.15808	231.20943	140.58528	400.18134	-211.31610	1.37045	-614.93719	327.44443	1.46429	-1282.10474	145.11343	69.77337
1198	9.975	904.01367	-166.67195	1550.07568	-128.87688	69.84628	1289.66296	-857.65100	222.39294	1309.15723	76.89862	227.28377	138.68144	375.78983	-209.70636	0.91792	-639.50006	329.24884	1.00712	-1256.92456	137.00092	63.18771
1199	9.983	905.65204	-166.98763	1546.68323	-131.14349	70.37460	1285.82239	-858.93170	221.81451	1306.09863	103.34650	222.82408	136.01550	351.29736	-208.45639	0.64230	-664.10583	331.24997	0.81514	-1228.76636	128.68193	56.01765
1200	9.992	907.26373	-167.22597	1543.35278	-133.56404	71.05914	1282.04175	-860.35461	221.12552	1302.98059	130.27637	218.02370	132.83360	326.73047	-207.48605	0.52051	-688.77325	333.38126	0.86848	-1198.92786	120.32309	48.93771
