# Supplementary material for: Novel Methods for Surface EMG Analysis and Exploration Based on Multi-Modal Gaussian Mixture Models
Source: PLoS One. 2016 Jun 30;11(6):e0157239. doi: 10.1371/journal.pone.0157239 (PMC4928879; doi:10.1371/journal.pone.0157239)
Supplement: S1 File — (ZIP) [file pone.0157239.s001.zip › Haf_horses_trot_data/Haf_h05_t1_emg.anc]

File_Type:	Analog R/C ASCII	Generation#:	2
Board_Type:	NI USB-6225	Polarity:	Bipolar
Trial_Name:	Larettat	Trial#:	1	Duration(Sec.):	9.999166	#Channels:	64
BitDepth:	16	PreciseRate:	1200.000000
Name	LDL	acc1x	acc1y	acc1z	GM1L	acc2x	acc2y	acc2z	GM2L	acc3x	acc3y	acc3z	GM3L	acc4x	acc4y	acc4z	LDR	acc5x	acc5y	acc5z	GM1R	acc6x	acc6y	acc6z	GM2R	acc7x	acc7y	acc7z	GM3R	acc8x	acc8y	acc8z	BLDL	acc9x	acc9y	acc9z	BGM1L	acc10x	acc10y	acc10z	BGM2L	acc11x	acc11y	acc11z	BGM3L	acc12x	acc12y	acc12z	BLDR
Rate	1200	1200	1200	1200	1200	1200	1200	1200	1200	1200	1200	1200	1200	1200	1200	1200	1200	1200	1200	1200	1200	1200	1200	1200	1200	1200	1200	1200	1200	1200	1200	1200	1200	1200	1200	1200	1200	1200	1200	1200	1200	1200	1200	1200	1200	1200	1200	1200	1200
Range	5000	5000	5000	5000	5000	5000	5000	5000	5000	5000	5000	5000	5000	5000	5000	5000	5000	5000	5000	5000	5000	5000	5000	5000	5000	5000	5000	5000	5000	5000	5000	5000	5000	5000	5000	5000	5000	5000	5000	5000	5000	5000	5000	5000	5000	5000	5000	5000	5000
0.000000	-51	17642	-17854	-30835	227	-29050	-6497	-20504	-166	-27834	-13317	-17248	138	-24364	-14969	-10731	224	11021	1542	-30533	-480	-17534	10669	-23619	-5925	-16007	7841	-23833	13701	-18119	16021	-10518	-151	-125	-124	-66	-62	-56	-105	40	-151	18	36	-74	-19	-57	81	-27	0
0.000833	-135	18635	-19927	-30940	-39	-29320	-6614	-21041	-80	-28388	-12416	-17347	102	-24275	-14680	-10379	675	12021	936	-30785	-124	-17347	10571	-23939	-5547	-16827	8210	-22502	14468	-18107	16723	-9940	-148	-129	-121	-66	-63	-58	-107	39	-152	13	35	-75	-22	-57	78	-30	-4
0.001667	-283	19454	-22011	-31004	-58	-29494	-6715	-21436	-86	-28790	-11457	-17387	227	-24128	-14365	-10074	786	13013	647	-31021	-17	-17275	10533	-24207	-5255	-17638	8778	-21207	15556	-18115	17338	-9473	-154	-128	-122	-70	-65	-58	-108	36	-156	18	34	-75	-22	-57	82	-31	-6
0.002500	-428	20090	-24050	-31040	-113	-29569	-6783	-21691	-228	-29041	-10466	-17371	-97	-23943	-14035	-9827	613	13964	647	-31226	-4	-17320	10570	-24417	-4757	-18422	9512	-19965	16638	-18153	17859	-9130	-152	-126	-121	-69	-65	-59	-107	42	-158	15	69	-74	-26	-60	80	-29	-7
0.003333	-46	20493	-25981	-31060	-84	-29546	-6815	-21815	-255	-29140	-9477	-17294	33	-23719	-13685	-9641	1294	14840	912	-31399	770	-17500	10684	-24565	-5550	-19160	10360	-18801	14144	-18232	18302	-8903	-154	-129	-120	-69	-72	-61	-111	37	-153	16	34	-77	-25	-59	79	-29	-6
0.004167	58	20642	-27749	-31062	-112	-29400	-6799	-21823	-291	-29093	-8513	-17162	30	-23489	-13313	-9517	1233	15603	1383	-31538	314	-17813	10886	-24650	-5282	-19819	11297	-17723	13367	-18327	18667	-8794	-153	-128	-122	-66	-65	-59	-109	41	-153	20	35	-76	-23	-60	85	-28	-4
0.005000	-21	20525	-29292	-31060	-162	-29145	-6731	-21726	-172	-28907	-7600	-16972	-149	-23244	-12922	-9459	611	16225	2037	-31655	12	-18244	11163	-24674	-3725	-20386	12252	-16730	14850	-18507	18971	-8794	-150	-124	-118	-66	-64	-57	-103	47	-152	21	41	-73	-22	-51	87	-25	-3
0.005833	113	20124	-30594	-31061	-310	-28779	-6615	-21556	-104	-28601	-6765	-16739	-307	-22998	-12512	-9450	749	16663	2794	-31748	561	-18784	11506	-24637	-3040	-20855	13200	-15837	15209	-18703	19205	-8905	-149	-127	-120	-67	-59	-58	-108	49	-150	21	36	-75	-21	-57	92	-27	0
0.006667	3	19434	-31605	-31077	-320	-28306	-6454	-21326	-174	-28189	-6026	-16466	-391	-22764	-12095	-9545	707	16885	3589	-31831	498	-19415	11895	-24546	-2419	-21208	14108	-15030	15652	-18919	19389	-9117	-150	-134	-122	-70	-65	-58	-105	39	-153	12	34	-75	-22	-57	80	-29	0
0.007500	-147	18463	-32228	-31106	-223	-27728	-6246	-21057	-208	-27689	-5388	-16170	-435	-22546	-11655	-9676	652	16878	4373	-31888	845	-20110	12322	-24399	-2095	-21441	14942	-14296	15199	-19146	19535	-9410	-153	-125	-119	-69	-62	-59	-102	43	-150	17	32	-80	-23	-57	84	-29	-1
0.008333	-232	17231	-32499	-31150	-100	-27056	-5988	-20759	-163	-27101	-4857	-15860	-582	-22351	-11199	-9862	389	16603	5085	-31939	873	-20834	12761	-24197	-1404	-21554	15678	-13640	14973	-19365	19644	-9774	-151	-148	-121	-69	-64	-60	-104	40	-152	23	32	-77	-22	-56	82	-31	-6
0.009167	-343	15804	-32605	-31222	54	-26294	-5688	-20454	-205	-26474	-4447	-15532	-611	-22179	-10731	-10099	35	16058	5684	-31979	792	-21591	13186	-23955	-366	-21558	16287	-13068	14781	-19564	19699	-10198	-150	-128	-120	-68	-62	-59	-103	38	-169	16	30	-77	-23	-58	84	-30	-4
0.010000	-331	14058	-32484	-31320	-27	-25464	-5355	-20162	-218	-25805	-4156	-15223	-275	-22021	-10254	-10369	257	15230	6132	-32021	895	-22325	13581	-23665	-843	-21457	16773	-12523	13476	-19733	19727	-10666	-153	-130	-122	-72	-62	-61	-104	42	-152	20	28	-76	-23	-56	80	-29	-4
0.010833	-412	12171	-32009	-31430	-98	-24581	-4995	-19884	-176	-25121	-3973	-14945	-403	-21922	-9770	-10672	-207	14123	6407	-32056	11	-23025	13925	-23336	-35	-21269	17117	-12043	15024	-19859	19722	-11158	-150	-126	-120	-65	-62	-60	-105	43	-150	19	33	-76	-22	-56	84	-27	-5
0.011667	-456	10135	-31257	-31565	24	-23663	-4611	-19623	-46	-24429	-3908	-14704	-417	-21826	-9279	-10990	-74	12755	6495	-32100	882	-23673	14198	-22974	-143	-21008	17334	-11605	12881	-19937	19693	-11667	-148	-128	-120	-67	-62	-56	-103	43	-147	21	35	-76	-16	-55	85	-30	0
0.012500	-267	7999	-30262	-31718	242	-22735	-4210	-19393	-159	-23753	-3905	-14515	-607	-21746	-8789	-11323	330	11146	6397	-32144	936	-24244	14385	-22592	-877	-20696	17420	-11210	10401	-19965	19629	-12168	-148	-126	-122	-64	-61	-42	-103	42	-148	18	28	-75	-16	-55	86	-28	0
0.013333	-335	5802	-29080	-31887	237	-21817	-3799	-19188	-198	-23120	-3965	-14387	-590	-21675	-8300	-11656	-212	9324	6124	-32206	260	-24724	14483	-22182	-151	-20349	17402	-10857	9811	-19938	19537	-12651	-150	-128	-119	-65	-61	-61	-104	57	-151	22	32	-76	-18	-55	85	-28	-4
0.014167	-389	3586	-27750	-32060	64	-20923	-3383	-19014	-42	-22465	-4093	-14330	-581	-21608	-7825	-11979	-182	7326	5703	-32272	465	-25106	14483	-21762	277	-19989	17285	-10536	9153	-19859	19428	-13096	-150	-130	-120	-65	-61	-61	-105	40	-153	20	30	-99	-23	-57	84	-32	-3
0.015000	-313	1393	-26314	-32235	42	-20072	-2972	-18863	19	-21879	-4260	-14354	-596	-21538	-7375	-12292	-298	5189	5159	-32341	274	-25385	14385	-21340	1044	-19631	17094	-10267	9828	-19743	19275	-13503	-153	-134	-128	-82	-68	-62	-110	34	-158	13	27	-81	-26	-62	74	-36	-9
0.015833	-530	-755	-24818	-32423	119	-19282	-2567	-18734	-42	-21320	-4443	-14455	-732	-21450	-6941	-12580	-413	2953	4543	-32427	-102	-25549	14204	-20913	1823	-19291	16857	-10036	11147	-19586	19116	-13847	-152	-131	-120	-68	-66	-65	-110	37	-153	13	29	-80	-26	-62	80	-34	-7
0.016667	-341	-2808	-23309	-32569	202	-18554	-2142	-18609	-24	-20795	-4629	-14632	-348	-21340	-6533	-12842	384	680	3864	-32495	620	-25602	13955	-20499	1296	-18984	16586	-9861	9442	-19403	18939	-14127	-150	-130	-105	-68	-63	-59	-109	38	-155	15	30	-79	-21	-59	79	-31	-14
0.017500	-114	-4710	-21826	-32696	124	-17910	-1788	-18501	-55	-20307	-4802	-14894	-291	-21203	-6167	-13073	568	-1585	3215	-32594	364	-25555	13639	-20077	1245	-18717	16300	-9743	8430	-19202	18753	-14338	-150	-130	-125	-67	-66	-65	-110	40	-155	16	27	-83	-23	-57	79	-31	-1
0.018333	-376	-6472	-20410	-32730	122	-17354	-1426	-18392	-39	-19848	-4950	-15213	-404	-21036	-5848	-13277	-72	-3789	2561	-32656	-493	-25412	13286	-19716	2939	-18495	16024	-9684	10498	-19004	18562	-14478	-149	-130	-124	-66	-65	-62	-110	49	-149	15	30	-77	-25	-57	81	-29	0
0.019167	-394	-8072	-19100	-32744	53	-16883	-1094	-18302	-3	-19420	-5070	-15600	-242	-20838	-5582	-13457	368	-5901	1996	-32684	-64	-25183	12911	-19375	3558	-18332	15775	-9704	11305	-18814	18369	-14543	-147	-129	-127	-69	-60	-59	-107	39	-152	18	30	-78	-22	-57	81	-29	-4
0.020000	-271	-9498	-17900	-32767	-97	-16498	-790	-18208	-85	-19016	-5147	-16044	-58	-20616	-5377	-13615	836	-7871	1522	-32694	-84	-24887	12533	-19076	4001	-18219	15562	-9796	11970	-18643	18181	-14546	-150	-129	-119	-67	-65	-63	-108	40	-151	17	32	-79	-22	-58	81	-31	0
0.020833	-236	-10754	-16837	-32742	-82	-16201	-520	-18124	-98	-18634	-5181	-16531	190	-20370	-5235	-13754	866	-9695	1170	-32689	-151	-24539	12183	-18814	4352	-18154	15391	-9967	11544	-18501	18003	-14480	-147	-129	-125	-72	-62	-62	-109	57	-147	19	32	-76	-19	-58	79	-53	-1
0.021667	-189	-11834	-15919	-32759	-38	-15985	-285	-18045	-35	-18288	-5176	-17050	292	-20107	-5162	-13897	1129	-11326	962	-32701	-28	-24149	11868	-18604	4654	-18139	15276	-10214	10578	-18395	17841	-14358	-149	-128	-121	-67	-61	-61	-108	38	-151	17	30	-78	-26	-57	82	-33	-1
0.022500	-167	-12745	-15155	-32742	-30	-15830	-92	-17979	-11	-17940	-5125	-17589	76	-19830	-5162	-14039	1309	-12750	883	-32685	-36	-23736	11603	-18450	5448	-18159	15215	-10546	10328	-18326	17704	-14187	-150	-131	-117	-70	-63	-62	-109	38	-152	15	26	-76	-24	-59	78	-31	-3
0.023333	-309	-13501	-14542	-32755	123	-15743	57	-17933	-45	-17627	-5042	-18153	-6	-19561	-5230	-14197	1577	-13962	951	-32706	245	-23311	11409	-18353	4562	-18213	15211	-10954	9223	-18297	17588	-13978	-156	-132	-121	-73	-66	-61	-113	40	-158	12	25	-82	-24	-62	75	-34	-4
0.024167	-417	-14119	-14079	-32750	261	-15703	160	-17902	-93	-17338	-4922	-18708	-216	-19298	-5364	-14385	1314	-14955	1150	-32686	-267	-22875	11302	-18308	4048	-18284	15270	-11427	10496	-18303	17507	-13733	-153	-131	-120	-72	-63	-60	-107	40	-152	19	29	-59	-25	-57	81	-33	-3
0.025000	-270	-14595	-13740	-32767	249	-15695	226	-17896	-57	-17078	-4776	-19251	-404	-19053	-5559	-14590	1610	-15733	1475	-32702	343	-22460	11277	-18322	3118	-18370	15383	-11964	8682	-18346	17464	-13468	-147	-116	-119	-67	-61	-57	-105	42	-152	18	30	-73	-21	-53	85	-28	2
0.025833	-205	-14974	-13535	-32743	367	-15718	240	-17929	45	-16860	-4625	-19778	-438	-18845	-5816	-14845	2482	-16316	1916	-32686	1044	-22064	11351	-18394	597	-18465	15535	-12554	4257	-18426	17448	-13197	-150	-126	-117	-65	-58	-57	-108	44	-151	21	33	-74	-21	-56	84	-30	0
0.026667	-361	-15261	-13428	-32760	392	-15767	204	-17999	50	-16683	-4456	-20284	-194	-18678	-6118	-15138	1812	-16707	2420	-32701	368	-21692	11495	-18521	-73	-18561	15726	-13190	3020	-18532	17471	-12935	-150	-127	-119	-66	-61	-52	-109	38	-152	21	34	-75	-16	-55	88	-30	-1
0.027500	-291	-15478	-13429	-32745	412	-15820	126	-18114	-23	-16561	-4299	-20761	-126	-18565	-6453	-15479	1740	-16924	2996	-32685	431	-21350	11734	-18688	-896	-18650	15958	-13861	1448	-18661	17524	-12654	-148	-126	-117	-74	-59	-56	-110	42	-150	19	32	-75	-21	-59	82	-38	0
0.028333	-208	-15643	-13495	-32760	293	-15883	2	-18274	10	-16492	-4154	-21205	67	-18502	-6812	-15857	1773	-16996	3610	-32703	273	-21036	12047	-18909	-1505	-18733	16217	-14547	805	-18798	17619	-12398	-148	-124	-116	-60	-57	-60	-110	41	-150	21	34	-74	-17	-59	84	-30	1
0.029167	-231	-15764	-13623	-32748	182	-15946	-154	-18484	55	-16487	-4031	-21612	-11	-18501	-7178	-16268	1546	-16936	4244	-32690	88	-20749	12428	-19160	-1881	-18802	16497	-15243	939	-18949	17748	-12167	-145	-127	-118	-65	-63	-58	-108	39	-151	19	33	-75	-22	-57	80	-34	0
0.030000	-207	-15864	-13788	-32755	177	-16001	-343	-18740	-8	-16550	-3935	-21987	207	-18558	-7528	-16700	1652	-16762	4880	-32700	563	-20485	12884	-19437	-2901	-18861	16790	-15928	-654	-19118	17907	-11957	-148	-129	-118	-67	-60	-60	-102	40	-149	15	35	-76	-22	-57	85	-32	0
0.030833	30	-15950	-13977	-32748	35	-16058	-560	-19047	-43	-16668	-3877	-22325	286	-18673	-7862	-17150	1717	-16492	5503	-32689	766	-20242	13385	-19731	-4127	-18903	17092	-16595	-2812	-19233	18094	-11774	-147	-127	-118	-69	-61	-58	-108	40	-153	17	37	-76	-22	-59	92	-32	-7
0.031667	-411	-16034	-14172	-32748	-194	-16107	-794	-19397	-16	-16862	-3858	-22626	112	-18838	-8161	-17606	609	-16151	6099	-32697	-404	-20037	13917	-20038	-3199	-18934	17397	-17236	-1217	-19367	18309	-11619	-150	-131	-120	-70	-62	-61	-109	38	-154	15	30	-79	-23	-60	84	-35	-5
0.032500	-595	-16119	-14366	-32750	-183	-16150	-1043	-19783	-14	-17119	-3884	-22894	-321	-19056	-8415	-18051	343	-15744	6660	-32691	-430	-19791	14480	-20346	-2612	-18950	17710	-17838	-165	-19480	18550	-11496	-147	-130	-120	-70	-61	-59	-102	39	-151	7	33	-79	-24	-60	82	-33	1
0.033333	-452	-16215	-14537	-32742	-301	-16191	-1296	-20203	-45	-17433	-3952	-23124	-2922	-19305	-8617	-18467	327	-15286	7180	-32690	-480	-19571	15056	-20641	-2203	-18951	18025	-18392	663	-19581	18806	-11402	-147	-122	-118	-73	-61	-56	-105	39	-151	19	35	-75	-17	-55	85	-30	-3
0.034167	-389	-16293	-14682	-32750	-382	-16224	-1549	-20647	-155	-17799	-4069	-23329	-6934	-19599	-8760	-18840	-29	-14788	7653	-32691	-798	-19351	15642	-20940	-1580	-18950	18333	-18901	1021	-19660	19083	-11339	-152	-129	-121	-68	-62	-56	-105	42	-154	18	30	-92	-22	-58	84	-30	0
0.035000	-453	-16386	-14791	-32735	-439	-16268	-1798	-21107	-206	-18202	-4228	-23499	-6581	-19894	-8847	-19167	-144	-14259	8082	-32680	-617	-19124	16217	-21214	-1194	-18939	18642	-19350	685	-19727	19362	-11306	-150	-132	-124	-72	-65	-62	-108	37	-154	18	30	-76	-24	-59	80	-31	-4
0.035833	-662	-16473	-14853	-32758	-751	-16311	-2031	-21569	-153	-18634	-4430	-23640	-4063	-20213	-8894	-19432	-406	-13689	8477	-32693	-427	-18885	16771	-21464	-136	-18916	18948	-19741	639	-19771	19669	-11296	-151	-117	-121	-69	-65	-61	-105	38	-155	19	28	-78	-24	-59	81	-31	-3
0.036667	-668	-16555	-14863	-32740	-828	-16379	-2240	-22019	-90	-19077	-4663	-23751	-3514	-20527	-8887	-19622	-259	-13094	8843	-32677	-147	-18632	17324	-21684	119	-18884	19257	-20070	-856	-19796	19983	-11317	-152	-129	-121	-69	-63	-61	-107	37	-155	20	34	-79	-21	-55	78	-30	-4
0.037500	-757	-16617	-14816	-32753	-610	-16406	-2434	-22456	-109	-19522	-4931	-23839	-2733	-20837	-8851	-19736	-279	-12461	9163	-32695	-758	-18373	17835	-21882	321	-18841	19564	-20344	-370	-19813	20300	-11359	-148	-124	-122	-72	-63	-59	-104	41	-154	19	30	-77	-22	-56	82	-34	-4
0.038333	-783	-16660	-14713	-32736	-533	-16464	-2601	-22860	-17	-19955	-5223	-23895	-1746	-21133	-8794	-19779	-646	-11814	9468	-32679	-857	-18103	18316	-22049	1115	-18789	19866	-20559	-346	-19786	20620	-11429	-149	-128	-119	-68	-63	-58	-121	43	-150	19	37	-74	-21	-55	82	-27	18
0.039167	-518	-16672	-14555	-32757	-426	-16535	-2746	-23240	-41	-20370	-5535	-23922	-927	-21435	-8731	-19744	167	-11136	9765	-32696	-8	-17827	18757	-22189	-484	-18731	20181	-20721	-4348	-19798	20943	-11515	-152	-125	-118	-67	-60	-57	-104	38	-159	19	36	-74	-19	-55	84	-28	-1
0.040000	-436	-16645	-14345	-32741	-311	-16613	-2857	-23574	-129	-20743	-5860	-23893	-300	-21668	-8684	-19647	-527	-10433	10036	-32682	-728	-17552	19153	-22307	-202	-18656	20491	-20833	-4726	-19771	21259	-11627	-150	-126	-121	-72	-58	-61	-107	38	-150	18	33	-77	-23	-58	78	-30	-3
0.040833	-431	-16573	-14085	-32762	-305	-16702	-2958	-23869	-143	-21072	-6184	-23896	111	-21894	-8658	-19484	-703	-9700	10316	-32712	-559	-17280	19503	-22395	204	-18561	20800	-20899	-5438	-19752	21581	-11747	-149	-127	-119	-70	-62	-61	-110	41	-153	19	36	-76	-14	-60	80	-26	-3
0.041667	-563	-16445	-13779	-32744	-378	-16791	-3031	-24105	-112	-21348	-6504	-23847	609	-22093	-8674	-19270	-520	-8946	10594	-32684	-583	-17016	19810	-22468	429	-18454	21107	-20923	-5396	-19737	21899	-11907	-150	-128	-120	-70	-63	-61	-108	39	-155	18	35	-77	-23	-60	82	-30	0
0.042500	-618	-16262	-13435	-32760	-260	-16893	-3095	-24296	-69	-21568	-6815	-23766	805	-22261	-8763	-19022	-665	-8178	10878	-32700	-735	-16772	20065	-22528	926	-18330	21417	-20906	-4742	-19674	22216	-12030	-151	-128	-126	-65	-63	-64	-108	41	-155	19	36	-76	-18	-59	84	-29	-4
0.043333	-734	-16015	-13067	-32747	-239	-16994	-3148	-24439	20	-21733	-7117	-23667	919	-22400	-8869	-18753	-374	-7401	11170	-32689	-302	-16547	20275	-22580	1060	-18182	21723	-20862	-4737	-19622	22523	-12183	-151	-128	-122	-76	-62	-63	-108	38	-153	15	34	-77	-24	-61	81	-28	-5
0.044167	-649	-15698	-12677	-32752	-239	-17110	-3201	-24534	-42	-21837	-7393	-23539	1148	-22510	-9065	-18469	70	-6618	11472	-32693	440	-16348	20438	-22629	9	-18015	22028	-20780	-6595	-19557	22826	-12331	-148	-131	-118	-66	-63	-61	-104	42	-152	18	50	-74	-21	-55	85	-25	-3
0.045000	-394	-15316	-12273	-32746	-96	-17222	-3260	-24586	-67	-21887	-7638	-23395	1240	-22580	-9332	-18188	-608	-5835	11787	-32684	-477	-16179	20556	-22677	821	-17833	22325	-20678	-5130	-19486	23118	-12485	-146	-122	-121	-64	-61	-56	-100	44	-147	22	34	-74	-21	-53	88	-21	1
0.045833	-115	-14868	-11867	-32738	97	-17337	-3333	-24605	0	-21894	-7860	-23233	1371	-22647	-9680	-17926	-544	-5069	12121	-32680	-270	-16051	20628	-22738	1674	-17636	22608	-20552	-3522	-19403	23398	-12631	-147	-126	-119	-67	-61	-57	-101	44	-148	21	33	-72	-23	-53	87	-24	-1
0.046667	4	-14357	-11472	-32748	231	-17459	-3426	-24600	-103	-21866	-8054	-23061	1362	-22688	-10076	-17692	-353	-4327	12428	-32688	-11	-15959	20659	-22813	1860	-17426	22877	-20413	-2118	-19312	23668	-12768	-146	-125	-115	-64	-61	-56	-101	42	-152	21	36	-73	-22	-55	86	-26	-1
0.047500	110	-13787	-11098	-32735	349	-17583	-3544	-24570	-202	-21804	-8223	-22877	1312	-22713	-10537	-17490	-465	-3608	12752	-32673	-289	-15910	20653	-22897	2006	-17206	23129	-20253	-1275	-19213	23923	-12887	-150	-138	-118	-65	-66	-58	-103	43	-150	22	33	-115	-23	-53	82	-25	-1
0.048333	-68	-13162	-10743	-32753	218	-17711	-3691	-24528	-304	-21735	-8363	-22686	900	-22730	-11042	-17327	-308	-2946	13079	-32693	-15	-15918	20614	-23005	1988	-16987	23357	-20089	-1732	-19101	24164	-12991	-151	-135	-120	-66	-63	-58	-107	40	-154	13	32	-75	-25	-58	66	-28	-5
0.049167	-188	-12493	-10426	-32740	-736	-17841	-3873	-24471	-360	-21655	-8470	-22499	161	-22734	-11573	-17204	-535	-2325	13402	-32678	-216	-15936	20551	-23133	2520	-16763	23564	-19909	-1594	-18979	24395	-13063	-153	-143	-119	-66	-65	-57	-105	40	-152	18	21	-76	-22	-57	80	-27	-6
0.050000	-59	-11777	-10127	-32754	-1720	-17974	-4086	-24413	-238	-21578	-8575	-22309	-949	-22737	-12124	-17120	-342	-1755	13714	-32691	42	-16007	20469	-23285	2578	-16541	23739	-19721	-2635	-18841	24620	-13107	-152	-126	-114	-64	-63	-53	-105	40	-155	18	34	-73	-24	-55	82	-28	-1
0.050833	-142	-11021	-9875	-32741	-1454	-18113	-4304	-24358	-260	-21517	-8658	-22126	-1215	-22737	-12675	-17078	158	-1242	14021	-32676	43	-16115	20370	-23456	2291	-16337	23882	-19536	-2677	-18706	24823	-13126	-153	-127	-117	-63	-63	-55	-107	39	-154	17	33	-75	-19	-55	81	-30	-4
0.051667	-23	-10244	-9660	-32754	-1157	-18263	-4615	-24312	-357	-21483	-8730	-21950	-776	-22739	-13206	-17058	-434	-800	14311	-32695	-400	-16256	20262	-23648	3210	-16148	23991	-19347	-1292	-18558	25021	-13108	-147	-126	-116	-64	-61	-56	-104	38	-152	20	29	-75	-18	-55	82	-27	0
0.052500	96	-9448	-9485	-32738	-941	-18415	-4930	-24277	-321	-21482	-8799	-21791	-1132	-22761	-13708	-17067	291	-407	14580	-32677	706	-16425	20154	-23862	1635	-15982	24058	-19158	-4610	-18415	25199	-13054	-148	-122	-111	-62	-56	-55	-105	41	-151	20	36	-73	-15	-58	80	-27	0
0.053333	24	-8652	-9344	-32757	-765	-18582	-5265	-24253	-419	-21519	-8871	-21641	-1505	-22764	-14158	-17091	99	-84	14831	-32694	147	-16619	20039	-24099	1087	-15835	24087	-18974	-4659	-18271	25369	-12964	-147	-124	-114	-63	-56	-55	-103	43	-150	20	37	-73	-17	-50	86	-26	0
0.054167	219	-7858	-9237	-32740	-748	-18759	-5625	-24243	-284	-21593	-8953	-21516	-1057	-22799	-14551	-17126	-178	173	15054	-32680	126	-16838	19946	-24350	942	-15722	24076	-18804	-4303	-18133	25515	-12844	-147	-126	-112	-64	-62	-53	-100	43	-151	20	35	-74	-21	-55	84	-28	0
0.055000	237	-7073	-9159	-32746	-476	-18950	-6005	-24250	-190	-21714	-9049	-21412	-336	-22836	-14876	-17164	2	371	15245	-32692	94	-17075	19849	-24621	663	-15642	24019	-18647	-2951	-17987	25650	-12693	-148	-125	-118	-67	-63	-58	-107	40	-151	19	32	-78	-19	-57	79	-29	2
0.055833	296	-6303	-9104	-32748	-356	-19153	-6385	-24273	-288	-21872	-9155	-21332	59	-22901	-15131	-17187	-333	517	15402	-32686	-197	-17320	19770	-24901	794	-15593	23929	-18513	-1134	-17877	25763	-12513	-148	-125	-120	-67	-64	-56	-102	42	-152	18	30	-76	-22	-59	81	-29	-1
0.056667	180	-5560	-9064	-32751	-237	-19369	-6773	-24306	-238	-22063	-9289	-21269	348	-22964	-15301	-17200	-670	615	15524	-32691	-214	-17579	19691	-25191	1001	-15575	23800	-18390	231	-17769	25861	-12309	-152	-127	-120	-67	-69	-62	-109	41	-153	13	30	-78	-25	-43	80	-31	-4
0.057500	319	-4858	-9040	-32748	120	-19594	-7149	-24352	-317	-22265	-9443	-21244	907	-23050	-15392	-17184	-337	670	15613	-32684	214	-17836	19643	-25486	-304	-15585	23636	-18291	-1616	-17670	25938	-12086	-148	-125	-114	-74	-58	-57	-108	42	-152	19	32	-75	-23	-59	85	-27	0
0.058333	293	-4179	-8974	-32737	191	-19828	-7506	-24399	-320	-22523	-9606	-21244	862	-23151	-15403	-17150	-810	689	15661	-32679	-723	-18094	19600	-25790	-117	-15625	23443	-18227	-153	-17583	25988	-11855	-148	-125	-117	-67	-61	-56	-104	42	-152	33	33	-76	-22	-64	82	-27	0
0.059167	69	-3545	-8988	-32745	273	-20069	-7846	-24462	-227	-22780	-9790	-21254	883	-23264	-15343	-17084	-1075	678	15665	-32686	-1005	-18352	19564	-26099	840	-15690	23219	-18191	2289	-17515	26009	-11615	-160	-122	-119	-66	-63	-61	-104	42	-126	19	33	-73	-22	-56	84	-26	1
0.060000	212	-2963	-8931	-32729	375	-20317	-8156	-24529	-222	-23037	-9987	-21303	1246	-23389	-15217	-16999	-624	639	15626	-32673	-685	-18599	19538	-26410	1027	-15775	22977	-18186	3345	-17458	26005	-11381	-149	-127	-120	-67	-59	-55	-103	43	-139	17	33	-74	-23	-56	64	-24	-1
0.060833	73	-2421	-8869	-32749	485	-20559	-8434	-24594	-236	-23286	-10196	-21374	1576	-23530	-15033	-16884	-714	587	15550	-32686	-839	-18846	19509	-26718	1418	-15875	22714	-18244	4171	-17409	25966	-11154	-149	-126	-117	-64	-62	-53	-103	42	-153	18	33	-75	-21	-59	82	-26	0
0.061667	-67	-1935	-8798	-32733	714	-20788	-8680	-24668	-293	-23521	-10403	-21474	1900	-23669	-14811	-16758	-799	514	15421	-32673	-888	-19069	19479	-27025	1718	-15980	22432	-18330	3722	-17368	25888	-10951	-151	-127	-116	-67	-63	-58	-103	40	-150	20	37	-75	-31	-56	84	-30	-1
0.062500	161	-1496	-8704	-32754	673	-21000	-8882	-24742	-332	-23728	-10607	-21593	1970	-23813	-14553	-16615	-746	434	15263	-32691	-1080	-19274	19436	-27325	2432	-16094	22141	-18462	3423	-17325	25775	-10768	-150	-115	-116	-68	-61	-57	-103	41	-153	16	32	-76	-21	-57	82	-29	0
0.063333	11	-1114	-8589	-32737	577	-21180	-9047	-24818	-285	-23896	-10794	-21735	1863	-23953	-14274	-16467	-683	344	15062	-32679	-835	-19446	19385	-27623	2894	-16199	21841	-18636	2608	-17293	25620	-10626	-152	-130	-119	-67	-63	-57	-104	41	-130	26	34	-74	-21	-59	81	-31	-6
0.064167	19	-783	-8457	-32758	691	-21321	-9173	-24891	-245	-24018	-10963	-21880	1708	-24087	-13980	-16329	-148	248	14829	-32694	-501	-19611	19319	-27910	1834	-16293	21544	-18853	1710	-17250	25426	-10516	-149	-143	-118	-67	-62	-59	-104	39	-155	17	35	-76	-21	-58	82	-29	-5
0.065000	182	-506	-8296	-32677	702	-21417	-9257	-24963	-245	-24088	-11094	-22051	1458	-24205	-13707	-16184	-404	149	14567	-32679	-616	-19732	19236	-28188	1997	-16374	21252	-19121	3076	-17198	25189	-10454	-149	-128	-119	-68	-60	-53	-105	42	-152	19	33	-73	-21	-60	79	-31	-5
0.065833	296	-266	-8133	-32577	682	-21464	-9314	-25038	-131	-24103	-11195	-22221	1609	-24307	-13444	-16098	151	47	14282	-32693	748	-19820	19122	-28450	424	-16432	20962	-19404	-383	-17138	24915	-10435	-146	-124	-117	-65	-61	-59	-108	40	-149	20	33	-75	-21	-57	80	-28	4
0.066667	333	-91	-7935	-32403	642	-21443	-9348	-25105	-97	-24063	-11254	-22397	1523	-24393	-13210	-16018	295	-58	13978	-32643	464	-19873	18995	-28700	-904	-16475	20684	-19732	-1670	-17065	24606	-10470	-141	-122	-119	-63	-64	-56	-104	41	-149	21	35	-72	-24	-60	85	-28	3
0.067500	214	43	-7743	-32224	543	-21369	-9325	-25174	-229	-23970	-11264	-22562	1711	-24451	-13004	-15976	-60	-167	13660	-32549	279	-19889	18837	-28931	-1194	-16492	20413	-20094	-1935	-16976	24262	-10558	-146	-127	-118	-67	-63	-57	-102	42	-149	19	33	-75	-21	-57	82	-31	-3
0.068333	90	130	-7537	-32002	401	-21246	-9291	-25238	-254	-23836	-11230	-22727	1808	-24489	-12847	-15975	115	-281	13340	-32383	564	-19862	18667	-29150	-1998	-16486	20159	-20481	-2324	-16873	23887	-10700	-148	-127	-118	-69	-61	-57	-104	40	-152	19	32	-78	-27	-59	81	-28	-3
0.069167	362	175	-7335	-31765	329	-21065	-9238	-25299	-284	-23661	-11147	-22867	1582	-24501	-12744	-16015	133	-402	13013	-32204	532	-19801	18459	-29343	-2505	-16472	19926	-20881	-1851	-16751	23492	-10893	-153	-129	-122	-73	-65	-57	-108	39	-153	20	30	-75	-23	-61	80	-30	-3
0.070000	368	182	-7131	-31491	212	-20834	-9168	-25350	-279	-23458	-11015	-23005	1568	-24487	-12694	-16094	94	-521	12697	-31978	328	-19707	18245	-29511	-2696	-16409	19713	-21292	-573	-16626	23082	-11131	-152	-128	-122	-69	-63	-62	-108	39	-154	17	30	-79	-23	-58	80	-32	-1
0.070833	363	145	-6933	-31195	327	-20565	-9081	-25399	-73	-23242	-10844	-23124	1985	-24453	-12704	-16217	614	-648	12392	-31728	1197	-19570	18019	-29655	-4365	-16341	19528	-21694	-2481	-16484	22664	-11420	-148	-129	-122	-69	-61	-58	-104	38	-150	19	36	-76	-24	-58	82	-32	-1
0.071667	207	77	-6740	-30878	190	-20276	-8983	-25434	-145	-23018	-10635	-23190	1604	-24398	-12770	-16377	295	-773	12103	-31451	949	-19415	17789	-29773	-4908	-16263	19364	-22096	-2103	-16338	22243	-11746	-148	-128	-117	-61	-62	-57	-105	42	-150	12	33	-76	-21	-58	81	-30	-1
0.072500	-10	-26	-6561	-30545	-59	-19982	-8880	-25463	-136	-22811	-10408	-23242	1336	-24332	-12894	-16572	-206	-907	11835	-31133	409	-19234	17552	-29860	-3784	-16171	19229	-22487	593	-16196	21831	-12103	-149	-131	-121	-68	-59	-58	-105	43	-152	19	34	-75	-18	-57	86	-39	0
0.073333	245	-158	-6391	-30203	-156	-19690	-8771	-25473	-35	-22627	-10162	-23265	1432	-24257	-13077	-16788	-16	-1038	11593	-30836	699	-19045	17315	-29922	-3310	-16085	19115	-22859	2073	-16054	21433	-12492	-149	-129	-121	-51	-60	-59	-108	39	-153	17	32	-76	-18	-59	84	-32	-3
0.074167	115	-319	-6239	-29851	-229	-19420	-8659	-25475	-45	-22474	-9913	-23259	1353	-24172	-13310	-17021	-185	-1173	11378	-30496	292	-18840	17085	-29949	-2559	-15996	19025	-23193	3395	-15918	21058	-12896	-151	-129	-120	-68	-60	-57	-107	39	-153	16	33	-75	-17	-59	81	-32	-4
0.075000	-87	-503	-6075	-29496	-234	-19185	-8547	-25456	20	-22370	-9669	-23223	1149	-24082	-13591	-17253	-39	-1307	11188	-30145	-45	-18650	16853	-29958	-1869	-15918	18955	-23503	3943	-15798	20707	-13313	-151	-130	-126	-70	-67	-62	-110	34	-155	18	32	-86	-26	-59	80	-33	-5
0.075833	-11	-711	-5971	-29142	-392	-19002	-8434	-25420	35	-22314	-9453	-23158	1037	-24009	-13921	-17481	-188	-1445	11029	-29771	-58	-18453	16638	-29935	-1098	-15850	18899	-23767	4514	-15690	20387	-13739	-152	-128	-122	-68	-66	-62	-109	39	-153	17	33	-72	-24	-72	79	-33	-3
0.076667	23	-932	-5855	-28789	-441	-18876	-8323	-25374	91	-22311	-9264	-23072	948	-23933	-14283	-17694	-548	-1568	10896	-29394	-88	-18282	16420	-29888	-32	-15802	18854	-23994	4566	-15604	20101	-14156	-152	-127	-125	-69	-64	-60	-107	37	-152	18	33	-105	-26	-59	84	-32	0
0.077500	91	-1146	-5753	-28445	-306	-18819	-8217	-25310	138	-22361	-9122	-22964	865	-23875	-14679	-17879	-172	-1712	10797	-29011	-181	-18126	16216	-29815	-250	-15770	18813	-24174	3561	-15534	19848	-14563	-151	-127	-122	-66	-64	-58	-105	40	-151	19	29	-75	-24	-58	84	-29	1
0.078333	6	-1413	-5665	-28128	-262	-18842	-8131	-25231	77	-22465	-9032	-22844	387	-23824	-15093	-18024	-647	-1843	10715	-28626	-753	-18019	16007	-29724	449	-15763	18772	-24308	5220	-15487	19636	-14953	-148	-125	-122	-66	-58	-58	-107	40	-152	18	35	-75	-19	-57	86	-30	-1
0.079167	-27	-1669	-5589	-27818	-469	-18938	-8049	-25144	146	-22620	-9044	-22714	55	-23795	-15527	-18129	-388	-1976	10655	-28236	202	-17945	15798	-29617	-31	-15785	18721	-24393	2315	-15467	19454	-15320	-152	-159	-118	-65	-60	-58	-104	44	-153	20	36	-76	-24	-56	84	-28	0
0.080000	-126	-1928	-5522	-27527	-679	-19119	-7981	-25052	159	-22815	-9039	-22582	55	-23777	-15965	-18183	113	-2106	10615	-27857	49	-17919	15583	-29499	-1096	-15828	18658	-24434	-567	-15468	19296	-15661	-149	-125	-117	-64	-61	-49	-105	42	-150	21	36	-73	-19	-56	84	-27	0
0.080833	-105	-2185	-5463	-27254	-572	-19372	-7931	-24953	73	-23041	-9168	-22454	315	-23776	-16411	-18185	-328	-2233	10588	-27479	-367	-17940	15359	-29375	-349	-15901	18573	-24436	-1025	-15494	19164	-15977	-149	-127	-112	-65	-58	-57	-108	41	-150	18	33	-76	-22	-58	81	-29	0
0.081667	-127	-2445	-5418	-27001	-288	-19694	-7898	-24852	9	-23292	-9358	-22333	397	-23786	-16858	-18130	-128	-2359	10570	-27120	12	-18023	15122	-29246	-116	-15998	18464	-24401	-1956	-15545	19054	-16285	-153	-130	-122	-68	-65	-61	-112	22	-150	15	29	-78	-24	-60	79	-29	-4
0.082500	-349	-2701	-5383	-26735	-62	-20071	-7889	-24756	-12	-23558	-9623	-22215	473	-23801	-17291	-18015	-66	-2476	10570	-26769	-27	-18154	14870	-29111	215	-16123	18335	-24327	-2070	-15614	18963	-16509	-151	-128	-119	-67	-63	-58	-108	39	-153	15	30	-79	-24	-58	77	-30	-4
0.083333	-402	-2936	-5355	-26538	-109	-20491	-7902	-24646	-93	-23817	-9949	-22111	273	-23819	-17706	-17847	-180	-2594	10569	-26426	-26	-18340	14604	-28973	610	-16273	18172	-24222	-1632	-15703	18883	-16723	-152	-132	-117	-75	-64	-60	-105	40	-154	18	37	-75	-24	-60	80	-28	-5
0.084167	-310	-3168	-5339	-26296	123	-20950	-7940	-24560	-87	-24073	-10342	-22026	486	-23833	-18097	-17623	285	-2699	10576	-26100	333	-18581	14317	-28843	-285	-16455	17979	-24097	-4126	-15805	18807	-16911	-149	-130	-124	-64	-64	-58	-108	41	-152	13	33	-76	-22	-59	81	-29	0
0.085000	-338	-3392	-5337	-26104	382	-21425	-7996	-24465	-35	-24306	-10780	-21950	489	-23829	-18463	-17358	335	-2799	10585	-25786	177	-18874	14022	-28710	-1108	-16642	17766	-23950	-5714	-15925	18733	-17068	-150	-126	-119	-61	-57	-52	-95	42	-156	19	35	-73	-21	-55	84	-34	0
0.085833	-437	-3606	-5350	-25885	710	-21909	-8083	-24383	18	-24517	-11264	-21893	466	-23832	-18799	-17055	-255	-2888	10592	-25490	-650	-19207	13703	-28589	-471	-16861	17526	-23796	-3608	-16063	18654	-17200	-149	-125	-118	-63	-59	-56	-105	42	-151	17	35	-72	-19	-56	81	-29	1
0.086667	-572	-3808	-5379	-25669	1029	-22366	-8203	-24312	64	-24694	-11777	-21852	487	-23808	-19107	-16727	17	-2972	10596	-25213	-861	-19578	13383	-28479	-410	-17094	17266	-23635	-2273	-16215	18566	-17314	-139	-127	-116	-65	-63	-55	-107	43	-122	19	34	-78	-18	-57	81	-30	1
0.087500	-564	-3994	-5422	-25444	998	-22814	-8344	-24250	54	-24834	-12306	-21816	249	-23762	-19373	-16376	202	-3043	10596	-24965	-813	-19978	13053	-28376	-566	-17345	16985	-23484	-1244	-16379	18472	-17401	-147	-125	-112	-63	-60	-58	-108	40	-154	19	34	-73	-18	-59	80	-32	0
0.088333	-575	-4164	-5483	-25204	1024	-23210	-8482	-24193	108	-24933	-12841	-21792	-7	-23690	-19599	-16017	131	-3121	10558	-24696	-779	-20388	12723	-28278	-772	-17608	16699	-23319	-1281	-16561	18363	-17473	-147	-128	-117	-64	-53	-56	-120	43	-152	17	33	-76	-23	-62	79	-32	-1
0.089167	-636	-4324	-5559	-24962	1313	-23551	-8651	-24145	198	-24985	-13359	-21765	-221	-23589	-19785	-15657	3	-3156	10583	-24462	-808	-20814	12397	-28192	-451	-17877	16400	-23171	-1320	-16753	18249	-17529	-151	-127	-118	-78	-64	-59	-110	39	-152	18	30	-78	-21	-60	79	-30	0
0.090000	-601	-4468	-5643	-24698	1259	-23818	-8826	-24097	156	-24990	-13849	-21742	-469	-23465	-19930	-15305	-121	-3197	10570	-24238	-739	-21226	12086	-28114	692	-18152	16115	-23034	-568	-16965	18124	-17571	-153	-128	-122	-61	-62	-59	-111	39	-153	12	25	-81	-23	-65	77	-32	-1
0.090833	-874	-4603	-5740	-24427	1055	-24007	-9002	-24059	179	-24951	-14296	-21701	-186	-23312	-20026	-14963	569	-3229	10553	-24026	-31	-21614	11800	-28035	736	-18422	15846	-22907	-1548	-17181	17992	-17591	-148	-127	-122	-66	-62	-58	-108	41	-150	17	28	-76	-21	-60	79	-29	-6
0.091667	-1126	-4714	-5832	-24138	1178	-24100	-9153	-24014	143	-24860	-14689	-21645	-65	-23127	-20077	-14643	677	-3249	10536	-23822	-173	-21967	11541	-27963	942	-18693	15588	-22796	142	-17418	17864	-17604	-147	-128	-121	-67	-60	-58	-105	41	-142	40	27	-77	-19	-59	80	-31	0
0.092500	-1111	-4857	-5933	-23851	1196	-24097	-9331	-23965	133	-24725	-15015	-21571	-167	-22920	-20083	-14351	702	-3264	10508	-23629	691	-22276	11316	-27903	475	-18952	15358	-22698	-215	-17664	17728	-17607	-151	-126	-120	-67	-60	-59	-104	41	-153	19	30	-75	-24	-59	85	-30	0
0.093333	-997	-4909	-6021	-23554	1188	-23999	-9480	-23913	144	-24554	-15267	-21474	1	-22697	-20045	-14088	1348	-3271	10495	-23448	1448	-22532	11132	-27836	-1264	-19198	15152	-22614	-2685	-17935	17597	-17592	-151	-125	-117	-64	-50	-63	-105	41	-154	18	33	-74	-19	-69	82	-26	0
0.094167	-971	-4993	-6104	-23259	1215	-23800	-9612	-23851	139	-24340	-15438	-21358	460	-22459	-19965	-13865	840	-3274	10465	-23273	657	-22727	10989	-27774	-1442	-19424	14980	-22532	-1940	-18212	17469	-17567	-148	-125	-117	-65	-61	-46	-105	43	-152	18	33	-74	-19	-57	79	-27	-3
0.095000	-923	-5069	-6172	-22973	1084	-23509	-9716	-23785	66	-24097	-15528	-21217	728	-22218	-19845	-13677	948	-3277	10437	-23106	746	-22856	10897	-27722	-1901	-19632	14838	-22490	-1756	-18504	17345	-17529	-149	-127	-119	-67	-63	-58	-115	37	-152	17	30	-77	-22	-59	77	-28	0
0.095833	-1061	-5137	-6218	-22692	1001	-23131	-9795	-23680	50	-23824	-15532	-21048	752	-21958	-19682	-13533	881	-3281	10404	-22946	524	-22914	10842	-27665	-1874	-19811	14730	-22450	-369	-18801	17230	-17478	-151	-127	-119	-66	-62	-59	-107	40	-148	19	33	-72	-19	-59	77	-30	-1
0.096667	-1190	-5201	-6240	-22422	818	-22679	-9854	-23608	-55	-23527	-15453	-20868	420	-21700	-19479	-13412	622	-3280	10370	-22791	216	-22901	10843	-27613	-1429	-19956	14657	-22404	1208	-19102	17129	-17413	-149	-127	-122	-66	-59	-58	-108	39	-149	19	33	-82	-18	-60	81	-27	1
0.097500	-965	-5264	-6231	-22173	694	-22159	-9890	-23496	-33	-23216	-15294	-20645	421	-21448	-19238	-13331	711	-3284	10339	-22643	352	-22821	10892	-27559	-1543	-20072	14610	-22373	507	-19446	17036	-17342	-147	-127	-116	-66	-60	-58	-105	44	-150	19	30	-75	-16	-56	80	-27	1
0.098333	-755	-5327	-6191	-21943	771	-21594	-9903	-23364	0	-22887	-15059	-20417	110	-21200	-18961	-13281	886	-3291	10289	-22499	-1	-22683	10976	-27514	-2012	-20154	14586	-22345	-1299	-19717	16952	-17263	-151	-131	-119	-68	-63	-58	-108	41	-153	17	33	-76	-22	-57	87	-28	-1
0.099167	-1011	-5396	-6120	-21732	615	-20991	-9903	-23235	21	-22555	-14766	-20173	-499	-20965	-18662	-13264	179	-3304	10249	-22362	-1099	-22485	11102	-27473	-855	-20209	14591	-22319	27	-20013	16880	-17172	-148	-118	-121	-66	-62	-57	-101	42	-153	20	32	-74	-21	-58	81	-29	0
0.100000	-697	-5463	-6010	-21543	336	-20370	-9881	-23083	-3	-22205	-14414	-19915	-823	-20731	-18325	-13263	-174	-3324	10199	-22223	-1027	-22241	11262	-27427	-139	-20209	14613	-22291	498	-20295	16814	-17079	-150	-128	-118	-63	-63	-56	-102	44	-148	21	36	-67	-17	-51	86	-24	-1
0.100833	-430	-5539	-5867	-21371	218	-19745	-9852	-22929	-98	-21880	-14020	-19662	-1397	-20517	-17967	-13286	-184	-3349	10147	-22087	-1555	-21966	11436	-27398	-118	-20183	14638	-22268	820	-20560	16756	-16979	-151	-129	-119	-64	-66	-56	-107	40	-152	18	30	-75	-28	-57	80	-28	-4
0.101667	-400	-5621	-5697	-21224	190	-19148	-9821	-22758	-40	-21555	-13601	-19409	-1843	-20321	-17586	-13328	-125	-3383	10084	-21955	-1609	-21672	11628	-27370	-360	-20130	14673	-22241	1018	-20804	16688	-16887	-136	-152	-125	-70	-65	-59	-104	39	-155	19	34	-76	-25	-59	80	-31	-4
0.102500	-462	-5707	-5502	-21094	13	-18587	-9784	-22584	-4	-21244	-13171	-19162	-2633	-20135	-17188	-13366	-111	-3412	10013	-21818	-1384	-21364	11823	-27345	-497	-20048	14707	-22209	1903	-21025	16630	-16784	-151	-130	-124	-69	-61	-57	-108	38	-156	8	28	-77	-24	-59	79	-30	-1
0.103333	-358	-5801	-5284	-20987	-168	-18078	-9744	-22404	-76	-20943	-12725	-18925	-3427	-19963	-16773	-13412	-316	-3470	9934	-21684	-1685	-21059	12015	-27324	167	-19936	14744	-22177	9663	-21210	16576	-16684	-144	-130	-125	-70	-63	-59	-105	38	-132	16	30	-74	-24	-59	80	-31	-6
0.104167	-46	-5894	-5053	-20885	-189	-17633	-9713	-22221	-7	-20666	-12290	-18699	-1945	-19799	-16351	-13449	-1	-3522	9846	-21560	-1192	-20760	12189	-27308	-73	-19808	14770	-22133	22395	-21363	16524	-16578	-149	-138	-121	-65	-65	-58	-107	38	-153	12	36	-74	-22	-58	79	-27	-4
0.105000	30	-5984	-4812	-20791	-117	-17265	-9676	-22033	34	-20407	-11869	-18488	-935	-19647	-15920	-13479	269	-3579	9743	-21423	-1482	-20481	12355	-27291	-638	-19664	14793	-22086	29332	-21476	16474	-16473	-151	-128	-117	-63	-60	-56	-101	42	-153	19	37	-72	-19	-55	86	-28	-3
0.105833	183	-6075	-4568	-20703	-177	-16986	-9642	-21850	2	-20180	-11479	-18294	-1247	-19506	-15488	-13493	251	-3645	9623	-21288	-1371	-20234	12479	-27284	-781	-19514	14795	-22038	29716	-21554	16414	-16370	-149	-126	-118	-66	-62	-56	-107	35	-156	18	34	-74	-21	-57	84	-27	-1
0.106667	663	-6161	-4337	-20624	-468	-16801	-9606	-21671	-101	-19980	-11109	-18119	-962	-19404	-15060	-13492	890	-3720	9493	-21154	-25	-20021	12569	-27277	-2998	-19364	14788	-21985	26333	-21597	16360	-16260	-153	-128	-118	-68	-65	-59	-105	35	-154	15	33	-76	-22	-61	75	-35	-1
0.107500	714	-6234	-4105	-20542	-692	-16712	-9566	-21498	-50	-19807	-10809	-17959	-1023	-19249	-14627	-13460	320	-3794	9346	-21011	-603	-19845	12620	-27268	-3522	-19213	14770	-21911	22662	-21594	16313	-16155	-151	-130	-119	-66	-63	-58	-108	35	-154	17	33	-75	-23	-58	77	-30	-3
0.108333	662	-6294	-3925	-20451	-489	-16702	-9506	-21323	13	-19659	-10525	-17813	-1189	-19130	-14202	-13401	334	-3873	9184	-20864	-533	-19708	12631	-27258	-3736	-19069	14736	-21853	18599	-21562	16259	-16040	-156	-130	-119	-68	-64	-61	-108	37	-156	18	32	-84	-25	-65	75	-29	-5
0.109167	658	-6336	-3758	-20357	-228	-16782	-9434	-21159	-45	-19545	-10287	-17671	-1116	-19010	-13787	-13312	154	-3954	9008	-20710	-340	-19613	12595	-27246	-3853	-18934	14694	-21770	15064	-21509	16212	-15918	-150	-128	-121	-68	-65	-65	-111	39	-153	17	33	-77	-23	-62	78	-24	0
0.110000	695	-6359	-3626	-20247	-234	-16939	-9334	-21001	-17	-19449	-10083	-17542	-1110	-18895	-13377	-13187	108	-4032	8819	-20545	-196	-19554	12526	-27227	-3779	-18814	14642	-21683	11831	-21388	16166	-15784	-150	-135	-118	-67	-63	-58	-108	38	-153	17	33	-78	-25	-61	78	-31	0
0.110833	610	-6353	-3515	-20123	-222	-17159	-9197	-20847	-1	-19377	-9910	-17412	-895	-18778	-12980	-13030	435	-4115	8621	-20379	-103	-19529	12419	-27208	-3892	-18709	14586	-21578	8223	-21256	16124	-15642	-151	-129	-121	-68	-64	-59	-105	39	-152	16	34	-75	-17	-60	77	-31	1
0.111667	562	-6325	-3471	-19983	-373	-17430	-9022	-20699	-39	-19346	-9762	-17288	-729	-18660	-12587	-12846	950	-4195	8416	-20195	177	-19538	12279	-27179	-4732	-18618	14521	-21464	4070	-21098	16091	-15481	-150	-127	-119	-62	-60	-61	-101	39	-149	16	32	-76	-19	-60	78	-30	0
0.112500	222	-6269	-3457	-19823	-578	-17730	-8801	-20555	-22	-19296	-9633	-17160	-734	-18547	-12206	-12611	303	-4271	8203	-20029	-280	-19572	12116	-27143	-3491	-18547	14458	-21331	1901	-20917	16058	-15310	-147	-128	-120	-67	-62	-59	-105	40	-152	19	22	-74	-21	-58	81	-29	-4
0.113333	284	-6179	-3477	-19652	-668	-18048	-8533	-20419	-42	-19298	-9508	-17026	-718	-18436	-11830	-12349	16	-4341	7997	-19802	-73	-19625	11935	-27100	-1904	-18492	14397	-21184	-560	-20719	16028	-15126	-142	-126	-117	-64	-60	-57	-107	41	-150	19	33	-74	-17	-55	82	-28	0
0.114167	435	-6067	-3541	-19461	-603	-18384	-8204	-20296	20	-19271	-9384	-16890	-954	-18326	-11470	-12082	-216	-4409	7788	-19593	26	-19693	11745	-27044	-766	-18450	14334	-21029	-3535	-20513	16001	-14934	-146	-127	-118	-52	-62	-60	-105	42	-149	19	32	-74	-23	-60	78	-30	0
0.115000	386	-5930	-3639	-19252	-446	-18701	-7823	-20166	12	-19272	-9251	-16752	-884	-18221	-11111	-11784	-734	-4472	7599	-19369	-131	-19769	11551	-26983	520	-18427	14274	-20854	-6195	-20299	15975	-14736	-153	-129	-124	-72	-63	-62	-111	36	-159	13	27	-79	-25	-63	69	-34	-6
0.115833	509	-5769	-3781	-19020	-549	-18993	-7381	-20045	-59	-19277	-9096	-16608	-737	-18120	-10756	-11468	-957	-4524	7385	-19135	45	-19836	11380	-26897	1502	-18405	14222	-20660	-8640	-20071	15951	-14527	-151	-130	-124	-67	-64	-62	-110	38	-152	18	27	-77	-21	-62	76	-33	-3
0.116667	812	-5579	-3916	-18785	-619	-19244	-6880	-19922	-77	-19274	-8904	-16455	-787	-18016	-10386	-11135	-1636	-4564	7225	-18894	118	-19891	11229	-26795	2822	-18389	14178	-20465	-10313	-19830	15930	-14308	-148	-127	-119	-68	-62	-40	-107	36	-153	20	30	-75	-22	-60	79	-28	-1
0.117500	857	-5379	-4083	-18503	-473	-19443	-6322	-19811	-68	-19270	-8675	-16299	-779	-17925	-10017	-10804	-2105	-4597	7071	-18640	534	-19930	11107	-26676	3449	-18382	14141	-20255	-12097	-19594	15902	-14099	-150	-130	-121	-66	-63	-61	-105	39	-151	17	30	-76	-23	-60	80	-43	0
0.118333	755	-5164	-4252	-18211	-241	-19594	-5719	-19697	-47	-19259	-8400	-16137	-641	-17801	-9635	-10469	-2145	-4622	6943	-18381	331	-19941	11018	-26533	3468	-18360	14106	-20037	-13031	-19349	15886	-13893	-149	-125	-119	-65	-61	-78	-105	37	-153	19	33	-96	-18	-57	81	-30	-4
0.119167	517	-4950	-4426	-17900	-343	-19682	-5068	-19594	-85	-19242	-8077	-15984	-650	-17750	-9249	-10149	-2975	-4632	6832	-18112	30	-19922	10974	-26368	4739	-18332	14076	-19817	-13162	-19104	15836	-13703	-147	-125	-118	-65	-62	-57	-105	41	-150	22	35	-75	-30	-57	81	-28	-3
0.120000	455	-4719	-4598	-17566	-451	-19705	-4393	-19489	-27	-19211	-7701	-15835	-669	-17679	-8849	-9842	-2213	-4646	6749	-17841	1231	-19873	10966	-26178	4042	-18296	14049	-19596	-15470	-18853	15791	-13517	-147	-124	-116	-65	-64	-64	-104	42	-149	21	36	-76	-22	-55	84	-27	0
0.120833	483	-4491	-4754	-17213	-597	-19676	-3685	-19386	-66	-19163	-7282	-15692	-868	-17594	-8432	-9557	-2123	-4627	6694	-17564	633	-19778	11004	-25962	4259	-18245	14019	-19387	-15886	-18600	15730	-13352	-150	-126	-117	-66	-60	-58	-104	41	-151	20	28	-75	-21	-55	86	-28	0
0.121667	222	-4268	-4895	-16850	-659	-19584	-2976	-19289	-148	-19107	-6816	-15560	-826	-17526	-8003	-9299	-1991	-4612	6657	-17292	864	-19645	11080	-25718	4760	-18172	13989	-19182	-15958	-18343	15666	-13209	-149	-127	-119	-68	-65	-73	-104	40	-155	20	35	-76	-21	-56	86	-32	-1
0.122500	246	-4058	-5004	-16469	-565	-19444	-2271	-19193	-84	-19031	-6308	-15441	-585	-17448	-7559	-9072	-1146	-4583	6649	-17021	1452	-19470	11195	-25446	5116	-18074	13946	-18991	-16036	-18080	15586	-13088	-152	-126	-118	-66	-64	-60	-105	35	-154	21	33	-103	-22	-56	82	-32	-4
0.123333	570	-3855	-5086	-16084	-656	-19259	-1593	-19097	-80	-18932	-5760	-15333	-531	-17354	-7109	-8880	-382	-4548	6654	-16754	1444	-19254	11332	-25136	5520	-17939	13895	-18821	-15375	-17816	15485	-12986	-155	-132	-130	-69	-66	-62	-109	37	-155	16	40	-78	-26	-61	79	-33	-8
0.124167	319	-3667	-5133	-15701	-689	-19037	-940	-18995	-132	-18813	-5191	-15235	-525	-17286	-6648	-8719	315	-4500	6679	-16486	1286	-18993	11495	-24799	5641	-17770	13831	-18668	-14374	-17534	15378	-12897	-150	-126	-121	-67	-63	-59	-107	43	-154	17	34	-75	-25	-57	84	-30	-14
0.125000	275	-3491	-5132	-15288	-498	-18775	-323	-18882	-160	-18663	-4593	-15145	-211	-17180	-6179	-8594	1588	-4445	6711	-16225	1842	-18682	11673	-24408	4523	-17559	13750	-18542	-14408	-17251	15250	-12826	-150	-130	-115	-65	-61	-53	-102	33	-153	20	35	-73	-18	-56	84	-28	-6
0.125833	290	-3332	-5103	-14898	-445	-18496	232	-18766	-126	-18492	-4012	-15062	-300	-17062	-5708	-8468	1446	-4376	6752	-15970	872	-18342	11845	-23998	4691	-17306	13644	-18443	-12947	-16960	15104	-12769	-149	-122	-117	-64	-59	-56	-104	42	-148	18	37	-72	-19	-51	87	-26	0
0.126667	107	-3191	-5031	-14502	-660	-18178	718	-18644	-129	-18279	-3434	-14996	-251	-16925	-5250	-8451	1021	-4309	6785	-15728	559	-17967	12006	-23547	5332	-17015	13512	-18365	-11121	-16654	14936	-12721	-133	-126	-117	-65	-61	-53	-77	42	-151	18	37	-73	-21	-57	81	-31	-3
0.127500	-31	-3070	-4921	-14129	-594	-17901	1134	-18509	-113	-18068	-2869	-14934	-31	-16762	-4796	-8431	1317	-4226	6812	-15487	930	-17560	12155	-23065	5315	-16671	13352	-18316	-9927	-16349	14747	-12683	-147	-124	-116	-63	-61	-56	-108	41	-149	5	38	-73	-21	-55	77	-26	0
0.128333	-132	-2971	-4775	-13769	-551	-17590	1473	-18364	-90	-17809	-2334	-14875	-3	-16566	-4357	-8441	1055	-4140	6827	-15254	690	-17123	12242	-22550	5404	-16288	13161	-18295	-8625	-16027	14538	-12649	-149	-128	-135	-64	-62	-57	-104	42	-148	17	45	-74	-23	-58	82	-27	0
0.129167	-148	-2887	-4598	-13436	-521	-17275	1735	-18209	-142	-17516	-1836	-14817	-76	-16336	-3941	-8476	741	-4048	6819	-15026	746	-16658	12299	-21998	4922	-15856	12936	-18295	-7316	-15691	14305	-12637	-149	-125	-118	-68	-64	-53	-103	42	-152	18	42	-74	-23	-57	82	-29	-3
0.130000	-216	-2819	-4391	-13119	-641	-16957	1923	-18059	-119	-17189	-1395	-14757	102	-16067	-3553	-8531	268	-3946	6789	-14789	645	-16177	12297	-21418	4943	-15384	12679	-18314	-5179	-15347	14048	-12583	-154	-125	-118	-65	-59	-58	-103	52	-142	17	36	-75	-24	-58	85	-26	0
0.130833	-286	-2769	-4162	-12841	-727	-16635	2039	-17856	-273	-16826	-1004	-14697	201	-15761	-3192	-8603	-182	-3841	6724	-14552	735	-15675	12239	-20806	5217	-14874	12387	-18351	-3006	-14985	13760	-12553	-149	-128	-120	-68	-62	-53	-101	42	-149	19	34	-72	-18	-55	81	-27	1
0.131667	-472	-2735	-3906	-12590	-664	-16303	2092	-17663	-405	-16425	-676	-14632	200	-15407	-2867	-8688	90	-3727	6639	-14306	541	-15163	12111	-20171	4361	-14334	12059	-18394	-1282	-14609	13442	-12520	-147	-128	-119	-67	-61	-55	-101	41	-154	12	33	-75	-22	-55	84	-27	-5
0.132500	-671	-2723	-3646	-12375	-684	-15963	2086	-17461	-334	-15989	-406	-14560	150	-15008	-2576	-8779	-483	-3609	6521	-14048	-146	-14638	11912	-19505	4568	-13758	11706	-18456	590	-14214	13094	-12489	-150	-127	-119	-64	-60	-55	-102	45	-152	20	36	-73	-21	-55	88	-29	-5
0.133333	-557	-2722	-3369	-12188	-602	-15600	2042	-17250	-235	-15508	-196	-14478	464	-14565	-2321	-8871	97	-3475	6376	-13776	850	-14102	11648	-18816	3369	-13158	11322	-18518	489	-13808	12719	-12461	-147	-121	-111	-60	-61	-52	-102	37	-151	21	36	-69	-18	-52	85	-24	0
0.134167	-566	-2733	-3085	-12033	-711	-15217	1963	-17021	-300	-14993	-48	-14395	137	-14082	-2113	-8963	159	-3341	6194	-13488	373	-13563	11312	-18106	2443	-12549	10912	-18579	1386	-13394	12307	-12448	-149	-124	-117	-65	-62	-56	-103	43	-151	18	36	-72	-26	-55	85	-27	-3
0.135000	-518	-2764	-2803	-11909	-845	-14804	1861	-16791	-345	-14450	34	-14285	-88	-13565	-1939	-9057	-357	-3204	5976	-13186	109	-13023	10918	-17383	2310	-11931	10482	-18639	2182	-12965	11871	-12447	-145	-127	-117	-68	-66	-59	-108	38	-154	17	34	-80	-24	-58	81	-29	0
0.135833	-509	-2802	-2522	-11806	-896	-14358	1756	-16559	-342	-13869	63	-14221	-211	-13011	-1803	-9140	-238	-3059	5731	-12861	190	-12480	10472	-16652	1618	-11315	10043	-18686	1906	-12531	11405	-12458	-149	-127	-117	-69	-62	-58	-104	41	-152	24	35	-78	-22	-60	81	-29	-1
0.136667	-478	-2858	-2239	-11716	-830	-13870	1655	-16315	-332	-13254	52	-14121	-447	-12415	-1696	-9213	-331	-2903	5464	-12518	64	-11937	9984	-15895	954	-10734	9595	-18720	859	-12082	10917	-12492	-147	-127	-118	-67	-63	-94	-109	42	-153	20	34	-79	-23	-57	84	-28	-3
0.137500	-446	-2921	-1961	-11631	-847	-13336	1573	-16079	-332	-12617	-5	-14024	-597	-11792	-1614	-9278	-363	-2744	5172	-12159	-38	-11399	9468	-15144	597	-10110	9138	-18737	-280	-11635	10407	-12551	-151	-127	-118	-65	-62	-57	-105	32	-149	19	36	-75	-22	-57	84	-26	-4
0.138333	-197	-2991	-1686	-11551	-843	-12757	1513	-15836	-277	-11948	-86	-13921	-202	-11145	-1556	-9317	245	-2578	4862	-11790	572	-10870	8931	-14387	-574	-9537	8704	-18739	-902	-11186	9884	-12655	-146	-127	-118	-64	-65	-61	-105	20	-151	19	37	-75	-19	-56	85	-26	0
0.139167	-335	-3069	-1409	-11481	-786	-12125	1486	-15585	-339	-11260	-195	-13823	-523	-10488	-1509	-9358	82	-2407	4540	-11410	252	-10349	8391	-13631	-1063	-8992	8277	-18725	369	-10746	9348	-12761	-149	-126	-116	-65	-62	-57	-109	41	-152	18	34	-75	-21	-58	74	-24	-3
0.140000	-627	-3149	-1140	-11362	-595	-11450	1496	-15335	-282	-10558	-316	-13719	-763	-9812	-1481	-9382	-229	-2234	4201	-11030	-315	-9844	7853	-12882	-888	-8480	7873	-18685	1502	-10313	8812	-12918	-150	-129	-126	-69	-65	-61	-104	40	-153	18	37	-75	-26	-58	81	-28	-3
0.140833	-426	-3227	-866	-11230	-396	-10719	1550	-15081	-222	-9844	-443	-13620	-631	-9138	-1454	-9388	-49	-2061	3860	-10650	-217	-9352	7342	-12144	-1478	-8004	7495	-18640	793	-9899	8284	-13106	-149	-127	-120	-65	-63	-60	-108	40	-153	13	35	-76	-22	-55	84	-30	-1
0.141667	-317	-3307	-589	-11069	-121	-9951	1639	-14845	-199	-9122	-564	-13505	-419	-8451	-1421	-9379	-101	-1892	3518	-10277	-208	-8880	6866	-11427	-2042	-7578	7147	-18540	-229	-9499	7753	-13327	-148	-128	-126	-68	-64	-68	-109	37	-154	16	34	-77	-24	-57	81	-27	-4
0.142500	-402	-3376	-306	-10880	82	-9139	1765	-14537	-108	-8392	-685	-13415	757	-7771	-1390	-9357	-120	-1720	3189	-9922	-150	-8433	6424	-10726	-2698	-7174	6841	-18432	-1421	-9121	7262	-13576	-154	-127	-121	-70	-66	-59	-98	40	-156	15	32	-81	-23	-56	79	-29	-6
0.143333	-327	-3438	-16	-10650	251	-8285	1925	-14239	-100	-7652	-778	-13307	2178	-7101	-1345	-9322	-572	-1557	2867	-9581	-279	-8016	6049	-10046	-2901	-6816	6572	-18294	-2736	-8771	6787	-13848	-154	-129	-124	-69	-64	-60	-110	17	-158	18	30	-75	-25	-59	80	-30	-6
0.144167	-490	-3491	268	-10386	390	-7405	2113	-13928	-77	-6914	-854	-13197	1682	-6437	-1288	-9268	-1007	-1396	2575	-9271	-221	-7627	5724	-9393	-2622	-6501	6348	-18113	-4260	-8453	6346	-14136	-148	-125	-126	-68	-64	-57	-104	39	-154	18	29	-75	-24	-53	84	-26	-5
0.145000	-516	-3531	566	-10079	594	-6489	2324	-13601	-75	-6180	-908	-13079	1159	-5788	-1222	-9186	-702	-1255	2292	-8983	-26	-7272	5464	-8770	-3580	-6222	6166	-17935	-5786	-8164	5945	-14437	-149	-116	-120	-63	-61	-56	-102	43	-150	19	35	-73	-18	-53	84	-24	-4
0.145833	-489	-3560	869	-9739	1023	-5560	2544	-13218	-193	-5455	-935	-12953	828	-5159	-1143	-9126	-1131	-1131	2045	-8730	-714	-6958	5270	-8188	-3770	-5986	6026	-17710	-5840	-7905	5585	-14741	-150	-126	-118	-64	-61	-57	-99	40	-154	22	36	-70	-18	-53	88	-28	-5
0.146667	-563	-3576	1175	-9371	1162	-4622	2766	-12821	-135	-4720	-941	-12824	562	-4544	-1052	-9029	-943	-1024	1833	-8508	245	-6682	5135	-7657	-4548	-5779	5925	-17456	-6943	-7685	5265	-15046	-146	-122	-118	-66	-62	-56	-104	41	-148	22	35	-73	-21	-57	81	-25	0
0.147500	-391	-3574	1483	-8984	1015	-3681	2984	-12393	-167	-4028	-921	-12680	264	-3950	-951	-8930	-957	-939	1665	-8324	236	-6455	5054	-7143	-6098	-5608	5861	-17166	-7945	-7487	4999	-15335	-148	-126	-117	-66	-64	-59	-107	43	-151	22	35	-73	-22	-57	81	-28	-1
0.148333	-325	-3545	1796	-8581	1120	-2744	3197	-11924	-144	-3333	-875	-12531	-9	-3379	-838	-8822	-1600	-877	1543	-8169	-512	-6270	5032	-6686	-6457	-5468	5825	-16849	-7573	-7326	4780	-15611	-154	-127	-121	-62	-68	-61	-107	39	-158	21	30	-78	-28	-61	78	-34	-4
0.149167	-310	-3539	2103	-8171	1159	-1816	3388	-11418	-90	-2646	-801	-12368	-468	-2829	-715	-8706	-1270	-837	1476	-8041	-389	-6125	5056	-6269	-6947	-5345	5822	-16489	-6798	-7173	4617	-15855	-148	-128	-121	-65	-69	-61	-105	41	-154	9	34	-75	-24	-56	77	-31	-4
0.150000	-217	-3506	2421	-7754	1144	-900	3570	-10868	27	-1977	-708	-12193	-540	-2299	-562	-8592	-902	-817	1474	-7931	-701	-6017	5123	-5901	-7556	-5250	5847	-16093	-5761	-7037	4504	-16070	-151	-127	-118	-64	-65	-58	-103	43	-153	23	30	-78	-25	-57	82	-29	-3
0.150833	-338	-3443	2732	-7346	1019	-6	3729	-10280	19	-1323	-578	-12013	-654	-1788	-449	-8474	-563	-822	1531	-7845	-949	-5953	5215	-5578	-8177	-5172	5886	-15658	-4844	-6910	4436	-16249	-147	-129	-121	-66	-59	-59	-105	42	-160	19	30	-74	-23	-57	82	-34	-3
0.151667	-227	-3415	3049	-6950	938	854	3863	-9657	-90	-692	-436	-11824	-434	-1297	-307	-8366	129	-843	1657	-7766	-214	-5922	5328	-5302	-9598	-5113	5941	-15182	-4778	-6783	4416	-16387	-146	-126	-94	-63	-60	-55	-104	44	-149	21	32	-75	-18	-57	84	-27	3
0.152500	-202	-3372	3351	-6580	739	1675	3974	-9007	-62	-78	-271	-11615	-565	-820	-166	-8264	294	-885	1817	-7691	-408	-5924	5446	-5068	-10650	-5067	6004	-14664	-4348	-6652	4442	-16480	-148	-126	-119	-64	-58	-57	-102	29	-148	22	36	-73	-18	-57	82	-26	0
0.153333	-227	-3326	3655	-6234	392	2458	4070	-8316	-61	517	-87	-11396	-542	-359	-17	-8176	-287	-932	2105	-7613	-1064	-5954	5567	-4875	-10070	-5036	6072	-14106	-3857	-6510	4508	-16525	-145	-124	-115	-60	-59	-57	-102	47	-150	23	36	-68	-17	-53	87	-25	1
0.154167	59	-3289	3950	-5922	319	3198	4146	-7589	12	1088	115	-11230	-494	84	137	-8103	-9	-995	2431	-7528	-616	-6006	5679	-4723	-9754	-5013	6135	-13503	-4093	-6350	4597	-16528	-147	-125	-114	-63	-58	-51	-103	45	-148	23	35	-73	-17	-56	84	-28	-3
0.155000	86	-3261	4239	-5643	105	3888	4208	-6847	107	1627	339	-11035	-662	516	294	-8053	-26	-1069	2786	-7432	-773	-6079	5773	-4612	-9242	-5014	6191	-12864	-3866	-6175	4732	-16476	-147	-126	-120	-65	-55	-58	-105	39	-154	21	29	-77	-21	-57	81	-29	0
0.155833	133	-3239	4522	-5400	-249	4518	4262	-6080	62	2144	575	-10844	-597	942	464	-8030	-225	-1129	3208	-7316	-842	-6162	5847	-4526	-8602	-5023	6243	-12183	-3489	-5973	4880	-16371	-150	-128	-118	-66	-62	-57	-105	43	-154	18	36	-75	-25	-58	80	-29	-4
0.156667	388	-3225	4798	-5195	-430	5094	4316	-5304	-15	2630	832	-10658	-430	1362	647	-8028	-104	-1189	3659	-7186	-925	-6248	5886	-4466	-7890	-5043	6273	-11465	-3194	-5746	5057	-16205	-151	-115	-122	-67	-62	-59	-110	36	-153	15	32	-76	-22	-58	80	-30	-5
0.157500	343	-3227	5069	-5022	-544	5603	4371	-4513	-22	3083	1109	-10474	-323	1781	851	-8056	-28	-1245	4138	-7015	-1210	-6340	5900	-4448	-6552	-5074	6292	-10700	-3105	-5491	5253	-15981	-150	-128	-118	-66	-64	-57	-114	39	-152	20	33	-77	-21	-59	82	-31	0
0.158333	38	-3232	5339	-4887	-693	6044	4437	-3715	3	3541	1408	-10294	-349	2205	1079	-8116	593	-1280	4618	-6855	-1074	-6426	5879	-4445	-6150	-5117	6294	-9896	-3239	-5212	5443	-15689	-150	-129	-118	-67	-62	-58	-111	40	-152	18	33	-75	-19	-56	79	-30	0
0.159167	67	-3242	5588	-4779	-718	6414	4512	-2916	10	3903	1731	-10120	-492	2628	1332	-8204	461	-1304	5098	-6661	-1711	-6506	5828	-4462	-5380	-5173	6273	-9064	-2743	-4919	5691	-15333	-147	-126	-118	-64	-60	-59	-108	57	-151	20	30	-75	-19	-59	81	-31	-1
0.160000	140	-3264	5823	-4702	-838	6706	4600	-2114	109	4255	2071	-9952	-350	3051	1611	-8321	758	-1318	5552	-6455	-1418	-6577	5741	-4492	-4956	-5242	6235	-8196	-2902	-4609	5920	-14908	-143	-126	-118	-64	-61	-56	-108	40	-150	19	35	-76	-18	-60	82	-29	1
0.160833	99	-3283	6057	-4648	-884	6924	4697	-1323	41	4570	2422	-9788	-375	3482	1927	-8472	1782	-1304	5971	-6241	-934	-6639	5645	-4539	-6152	-5324	6173	-7310	-2932	-4293	6156	-14408	-146	-128	-118	-67	-61	-60	-108	38	-148	18	35	-77	-19	-56	81	-30	1
0.161667	76	-3311	6275	-4620	-827	7060	4809	-538	-35	4847	2794	-9619	-413	3921	2276	-8654	1327	-1278	6340	-6023	-1514	-6683	5502	-4591	-5564	-5414	6091	-6403	-2402	-3971	6392	-13832	-148	-129	-120	-69	-59	-59	-108	42	-151	22	33	-77	-19	-56	81	-30	0
0.162500	13	-3335	6477	-4603	-991	7122	4929	236	9	5082	3171	-9452	-510	4363	2661	-8864	1591	-1228	6649	-5806	-1272	-6716	5338	-4657	-5086	-5519	5987	-5465	-2107	-3657	6621	-13178	-148	-128	-121	-66	-63	-61	-111	40	-152	16	23	-77	-22	-74	80	-29	0
0.163333	-85	-3355	6659	-4597	-1097	7111	5058	1004	-17	5279	3541	-9272	-441	4805	3082	-9104	1483	-1165	6889	-5602	-1183	-6728	5169	-4723	-4277	-5627	5869	-4516	-1674	-3351	6847	-12449	-153	-130	-125	-64	-63	-60	-111	40	-153	17	29	-77	-24	-56	76	-31	-3
0.164167	-97	-3385	6822	-4596	-916	7031	5179	1767	-60	5435	3951	-9076	-560	5245	3536	-9360	977	-1078	7056	-5405	-1189	-6724	4996	-4794	-2831	-5744	5742	-3560	-1159	-3057	7063	-11638	-150	-129	-122	-66	-61	-58	-111	41	-153	12	30	-75	-22	-55	80	-29	-1
0.165000	40	-3389	6966	-4598	-785	6880	5299	2527	17	5553	4341	-8859	-428	5683	4023	-9649	1148	-979	7147	-5230	-663	-6701	4813	-4867	-1878	-5858	5608	-2606	-947	-2803	7261	-10753	-152	-129	-124	-66	-67	-64	-112	43	-153	18	33	-77	-22	-58	79	-31	-4
0.165833	240	-3406	7084	-4598	-978	6668	5406	3279	7	5625	4715	-8618	-360	6108	4536	-9954	1097	-861	7161	-5078	-233	-6658	4641	-4941	-1506	-5976	5467	-1658	-456	-2573	7449	-9782	-146	-124	-117	-64	-63	-68	-109	34	-152	19	35	-75	-22	-53	80	-39	0
0.166667	106	-3415	7182	-4583	-1069	6407	5499	4034	62	5659	5072	-8359	-558	6518	5076	-10282	25	-732	7111	-4957	-926	-6597	4481	-5014	172	-6084	5317	-729	249	-2369	7612	-8744	-149	-124	-117	-63	-62	-56	-104	44	-150	21	36	-74	-19	-52	80	-28	1
0.167500	-99	-3426	7243	-4572	-806	6090	5561	4777	36	5656	5402	-8077	-547	6906	5627	-10623	-142	-593	6992	-4865	-479	-6517	4330	-5095	1588	-6192	5169	175	256	-2204	7749	-7644	-147	-125	-122	-74	-59	-58	-109	41	-151	21	30	-75	-19	-53	112	-25	0
0.168333	-372	-3432	7279	-4521	-738	5740	5587	5522	8	5609	5691	-7731	-752	7253	6175	-10980	-216	-447	6820	-4794	-388	-6413	4201	-5181	2626	-6280	5027	1058	473	-2072	7854	-6492	-148	-128	-126	-67	-62	-59	-109	40	-153	17	32	-76	-18	-58	76	-30	-3
0.169167	-410	-3452	7280	-4511	-646	5347	5574	6271	-75	5523	5937	-7365	-787	7564	6717	-11342	-441	-298	6605	-4755	-594	-6290	4085	-5265	3639	-6344	4883	1867	968	-1972	7927	-5287	-147	-128	-122	-72	-65	-61	-103	42	-152	17	32	-78	-8	-58	78	-29	-1
0.170000	-324	-3466	7256	-4458	-582	4924	5513	7019	-196	5399	6130	-6955	-629	7812	7232	-11712	-643	-143	6362	-4731	-412	-6130	3997	-5366	4629	-6372	4753	2633	1370	-1908	7965	-4041	-141	-130	-121	-66	-61	-59	-108	41	-152	15	33	-77	-23	-59	80	-29	-5
0.170833	-350	-3488	7197	-4397	-487	4479	5400	7750	-118	5239	6257	-6506	-755	8002	7712	-12083	-1091	11	6110	-4725	-499	-5950	3926	-5476	6412	-6357	4627	3333	1643	-1862	7962	-2754	-148	-127	-120	-67	-64	-57	-104	39	-153	18	33	-76	-23	-57	79	-30	9
0.171667	-273	-3506	7112	-4321	-316	4013	5228	8478	-92	5038	6311	-6022	-793	8120	8142	-12450	-780	171	5854	-4729	-309	-5740	3876	-5602	7568	-6297	4507	3955	1665	-1844	7915	-1441	-146	-104	-119	-66	-61	-58	-103	44	-149	18	33	-75	-24	-56	81	-27	0
0.172500	-300	-3532	6991	-4237	-229	3524	4998	9182	-147	4804	6289	-5492	-678	8153	8509	-12811	-701	322	5609	-4734	-729	-5506	3842	-5747	8318	-6181	4393	4496	2117	-1843	7827	-121	-147	-128	-126	-68	-64	-59	-104	43	-150	21	35	-74	-22	-49	82	-27	1
0.173333	-448	-3555	6847	-4144	-101	3024	4710	9889	-133	4529	6174	-4933	-424	8100	8797	-13163	-990	467	5386	-4742	-456	-5238	3827	-5916	9476	-6007	4278	4931	1848	-1854	7694	1192	-148	-128	-136	-70	-63	-56	-107	39	-151	17	29	-77	-24	-59	78	-29	0
0.174167	-238	-3591	6673	-4053	60	2504	4361	10558	-154	4221	5974	-4347	-141	7950	8993	-13490	-120	610	5197	-4741	833	-4940	3815	-6104	8510	-5775	4168	5270	1285	-1867	7516	2487	-148	-130	-125	-66	-61	-56	-105	41	-152	18	30	-73	-21	-56	80	-29	-5
0.175000	-247	-3599	6475	-3953	124	1962	3953	11189	-16	3871	5680	-3741	-56	7700	9087	-13798	-587	736	5045	-4726	192	-4617	3809	-6325	7850	-5457	4057	5487	1701	-1889	7295	3745	-154	-129	-125	-69	-66	-58	-111	37	-160	15	29	-79	-27	-61	77	-33	-6
0.175833	-203	-3614	6255	-3856	344	1437	3499	11775	-154	3494	5297	-3105	62	7340	9066	-14080	-514	860	4935	-4693	611	-4262	3809	-6570	7793	-5079	3944	5589	1549	-1892	7030	4958	-151	-130	-121	-69	-64	-58	-109	36	-152	18	43	-78	-21	-60	78	-32	-5
0.176667	-6	-3613	6022	-3759	385	887	2970	12296	-355	3083	4817	-2468	97	6899	8931	-14319	-285	974	4870	-4638	809	-3886	3801	-6844	7806	-4644	3835	5564	1474	-1891	6727	6109	-148	-130	-120	-68	-62	-57	-107	37	-154	17	32	-76	-22	-60	81	-29	-1
0.177500	59	-3597	5776	-3666	205	333	2451	12754	-317	2635	4250	-1821	-39	6345	8665	-14535	-401	1073	4850	-4571	834	-3485	3788	-7144	7629	-4144	3690	5412	1562	-1879	6392	7167	-150	-126	-119	-68	-61	-59	-104	38	-151	19	36	-75	-22	-59	80	-31	0
0.178333	-124	-3566	5519	-3583	256	-228	1875	13130	-185	2152	3591	-1185	66	5701	8273	-14678	-301	1161	4864	-4483	1042	-3071	3758	-7477	6930	-3596	3544	5127	1335	-1844	6033	8119	-138	-130	-121	-69	-62	-56	-110	37	-153	20	33	-75	-19	-57	82	-29	1
0.179167	-25	-3509	5259	-3511	412	-787	1275	13419	-259	1640	2862	-564	121	4976	7758	-14787	266	1235	4909	-4378	1560	-2642	3712	-7833	5330	-3004	3380	4719	1160	-1790	5642	8956	-150	-128	-117	-66	-63	-56	-104	39	-151	18	34	-75	-18	-57	79	-32	1
0.180000	-270	-3425	4996	-3452	325	-1358	657	13629	-325	1102	2056	34	-234	4172	7124	-14842	-299	1299	4973	-4259	906	-2205	3639	-8213	4894	-2385	3201	4184	1691	-1724	5239	9657	-150	-129	-118	-67	-63	-60	-107	40	-150	19	33	-75	-21	-56	81	-29	0
0.180833	-401	-3313	4737	-3402	310	-1918	35	13691	-252	534	1189	608	-142	3317	6371	-14841	-462	1342	5055	-4133	860	-1768	3541	-8612	4464	-1746	3001	3524	1533	-1635	4818	10215	-152	-129	-121	-68	-62	-60	-108	36	-150	19	33	-77	-24	-62	77	-33	0
0.181667	-328	-3166	4478	-3368	164	-2473	-583	13660	-174	-56	270	1144	-114	2368	5503	-14781	-258	1372	5135	-4009	818	-1342	3415	-9023	3744	-1106	2781	2757	1395	-1527	4380	10612	-148	-130	-126	-74	-66	-64	-110	34	-152	16	28	-81	-26	-62	77	-33	-6
0.182500	-255	-2986	4232	-3347	97	-3019	-1195	13513	-205	-667	-685	1637	-360	1386	4538	-14654	-470	1390	5214	-3886	516	-927	3263	-9439	3600	-471	2544	1879	1767	-1402	3950	10842	-149	-132	-122	-72	-64	-60	-111	36	-154	16	32	-78	-26	-60	79	-34	-3
0.183333	-224	-2769	4002	-3337	141	-3555	-1753	13254	-125	-1293	-1664	2089	-750	384	3501	-14471	-288	1388	5274	-3767	542	-537	3079	-9849	3398	140	2289	911	1998	-1257	3523	10912	-150	-133	-121	-70	-66	-61	-109	39	-154	12	33	-78	-23	-60	78	-31	-4
0.184167	-352	-2509	3791	-3333	-108	-4040	-2282	12870	-45	-1926	-2654	2479	-938	-634	2398	-14218	-223	1374	5307	-3661	-38	-172	2865	-10248	3661	714	2018	-138	2369	-1107	3106	10809	-148	-133	-122	-70	-63	-60	-107	40	-154	16	30	-78	-21	-57	84	-30	-5
0.185000	-385	-2218	3598	-3351	-283	-4512	-2757	12371	-77	-2561	-3631	2816	-935	-1651	1243	-13908	-82	1336	5304	-3570	84	156	2622	-10626	3940	1240	1739	-1252	2435	-943	2703	10526	-151	-129	-120	-66	-64	-60	-105	43	-153	19	34	-74	-21	-56	84	-29	1
0.185833	-521	-1890	3418	-3374	-153	-4955	-3169	11759	-109	-3194	-4592	3090	-974	-2665	57	-13534	249	1287	5261	-3502	145	438	2350	-10983	3680	1698	1446	-2417	2381	-772	2304	10081	-145	-128	-121	-64	-58	-57	-108	40	-152	19	33	-73	-4	-56	79	-27	0
0.186667	-749	-1529	3228	-3408	-169	-5357	-3512	11043	-194	-3821	-5503	3300	-1136	-3663	-1157	-13094	-66	1214	5167	-3457	21	670	2052	-11297	4049	2091	1146	-3616	2080	-608	1921	9473	-146	-128	-119	-65	-59	-58	-104	44	-149	19	36	-78	-19	-56	85	-28	-1
0.187500	-441	-1140	3118	-3451	-248	-5720	-3771	10232	-179	-4431	-6372	3449	-991	-4635	-2366	-12623	949	1117	5027	-3432	1875	844	1731	-11570	3009	2399	840	-4847	1126	-437	1557	8722	-148	-125	-118	-65	-77	-58	-108	40	-154	19	34	-76	-14	-56	84	-28	0
0.188333	-380	-720	2995	-3494	-240	-6045	-3951	9338	-121	-5025	-7176	3540	-1181	-5565	-3554	-12087	1038	1005	4831	-3428	1248	963	1393	-11794	2175	2628	535	-6077	1606	-276	1203	7846	-151	-127	-92	-68	-61	-58	-104	40	-153	18	32	-75	-21	-56	82	-31	-3
0.189167	-716	-277	2883	-3552	-182	-6326	-4036	8357	-132	-5596	-7902	3569	-1128	-6448	-4711	-11514	939	870	4588	-3419	780	1017	1033	-11962	1815	2773	232	-7292	2157	-127	857	6871	-148	-128	-125	-68	-63	-58	-107	38	-152	19	32	-92	-21	-57	80	-30	0
0.190000	-834	187	2783	-3604	-203	-6563	-4032	7315	-139	-6140	-8525	3546	-873	-7281	-5820	-10908	866	708	4295	-3475	286	1012	666	-12069	1209	2828	-61	-8472	2749	4	514	5809	-151	-131	-122	-70	-65	-61	-109	38	-158	13	30	-80	-26	-62	77	-36	-5
0.190833	-855	671	2695	-3653	-86	-6767	-3942	6233	-129	-6657	-9043	3478	-861	-8053	-6856	-10267	681	530	3955	-3511	-842	938	297	-12113	378	2809	-343	-9599	3207	125	176	4690	-149	-132	-122	-65	-62	-58	-112	39	-153	16	33	-75	-22	-56	78	-32	0
0.191667	-1173	1182	2614	-3691	-102	-6927	-3763	5115	-51	-7128	-9447	3374	-666	-8766	-7837	-9600	776	334	3577	-3541	-1568	813	-69	-12083	-768	2709	-619	-10663	2279	199	-177	3537	-146	-128	-122	-66	-62	-59	-105	39	-148	18	27	-81	-18	-58	80	-55	1
0.192500	-956	1705	2530	-3712	-16	-7061	-3506	3970	56	-7574	-9731	3238	-634	-9426	-8731	-8913	1601	111	3155	-3576	-936	619	-437	-11989	-2113	2532	-882	-11655	267	282	-545	2369	-139	-125	-121	-67	-59	-53	-101	42	-146	17	32	-75	-17	-56	82	-28	3
0.193333	-939	2247	2441	-3752	137	-7170	-3185	2823	90	-7990	-9888	3076	-513	-10015	-9538	-8224	1266	-119	2707	-3590	-1482	373	-792	-11824	-2246	2289	-1132	-12548	357	316	-929	1228	-145	-127	-120	-66	-61	-56	-103	43	-149	19	32	-75	-21	-52	81	-25	2
0.194167	-1079	2792	2347	-3768	82	-7261	-2808	1695	147	-8369	-9914	2906	330	-10546	-10247	-7540	494	-384	2228	-3589	-1422	72	-1131	-11601	-1310	1986	-1373	-13332	1419	314	-1351	124	-145	-129	-124	-67	-76	-56	-107	44	-151	16	32	-58	-19	-69	80	-29	-4
0.195000	-1005	3343	2235	-3773	179	-7343	-2391	541	46	-8724	-9819	2725	415	-11014	-10857	-6865	129	-653	1722	-3563	-468	-277	-1454	-11320	-470	1630	-1603	-14000	2189	256	-1798	-912	-151	-131	-126	-68	-64	-59	-107	41	-153	11	28	-79	-18	-58	78	-30	-1
0.195833	-1079	3904	2107	-3759	235	-7424	-1945	-558	-81	-9050	-9594	2552	476	-11421	-11355	-6209	-389	-940	1198	-3511	-300	-667	-1746	-10985	30	1245	-1818	-14540	2913	202	-2282	-1876	-148	-130	-125	-69	-62	-56	-107	39	-152	16	29	-75	-23	-60	80	-30	-3
0.196667	-869	4471	1963	-3748	402	-7515	-1481	-1622	-86	-9354	-9262	2388	752	-11771	-11748	-5577	-532	-1228	662	-3423	-233	-1084	-2008	-10600	59	826	-2032	-14944	3379	98	-2801	-2751	-147	-127	-121	-68	-64	-57	-108	39	-154	15	28	-75	-16	-64	80	-29	-3
0.197500	-661	5028	1791	-3717	633	-7619	-1024	-2631	-82	-9643	-8799	2239	831	-12067	-12031	-4971	-632	-1525	108	-3305	-448	-1532	-2235	-10190	-183	387	-2247	-15212	3263	-41	-3354	-3520	-151	-161	-125	-68	-61	-56	-109	41	-153	18	33	-75	-22	-59	79	-29	-5
0.198333	-844	5579	1599	-3693	718	-7744	-583	-3594	-43	-9918	-8250	2114	1008	-12308	-12201	-4413	-443	-1815	-454	-3151	-632	-2002	-2430	-9753	-664	-70	-2463	-15345	1975	-212	-3943	-4187	-149	-128	-125	-70	-64	-61	-110	35	-156	13	29	-79	-21	-61	77	-35	-4
0.199167	-855	6114	1379	-3659	863	-7899	-166	-4500	57	-10195	-7618	2013	1272	-12506	-12280	-3903	138	-2096	-1027	-2967	-972	-2485	-2577	-9294	-1461	-524	-2683	-15333	-136	-403	-4553	-4742	-150	-129	-121	-66	-61	-58	-110	38	-150	17	35	-75	-19	-60	77	-31	-3
0.200000	-658	6632	1142	-3633	1019	-8087	210	-5345	-87	-10464	-6915	1946	1039	-12654	-12199	-3433	-402	-2368	-1611	-2752	-1611	-2964	-2686	-8831	-1427	-973	-2915	-15188	-2463	-620	-5182	-5185	-148	-127	-119	-69	-60	-60	-108	39	-150	18	33	-74	-18	-59	75	-28	1
0.200833	-545	7128	871	-3605	1103	-8312	540	-6118	-105	-10736	-6148	1904	1054	-12763	-12033	-3015	86	-2626	-2199	-2514	276	-3458	-2750	-8376	-1412	-1410	-3156	-14912	-5794	-848	-5825	-5532	-147	-126	-121	-70	-63	-58	-107	38	-147	19	30	-77	-22	-61	78	-30	-4
0.201667	-628	7582	580	-3600	1022	-8576	807	-6828	-33	-11013	-5373	1887	981	-12835	-11752	-2657	196	-2861	-2801	-2266	646	-3936	-2780	-7936	-1148	-1832	-3415	-14526	-6980	-1081	-6467	-5784	-150	-129	-124	-70	-66	-60	-112	36	-152	16	27	-78	-21	-61	78	-31	-4
0.202500	-475	7995	268	-3605	1161	-8879	1014	-7469	7	-11293	-4570	1893	1171	-12876	-11381	-2351	-318	-3075	-3404	-2007	527	-4399	-2769	-7514	-779	-2226	-3692	-14024	-7953	-1319	-7085	-5950	-151	-131	-122	-74	-61	-61	-110	38	-156	15	28	-80	-22	-62	79	-30	-7
0.203333	-522	8363	-61	-3631	1200	-9222	1159	-8048	-61	-11579	-3761	1928	1132	-12883	-10908	-2091	-250	-3252	-4004	-1753	382	-4843	-2734	-7136	-529	-2588	-3979	-13427	-8524	-1541	-7701	-6036	-151	-130	-122	-72	-68	-63	-109	35	-153	19	29	-78	-25	-61	78	-33	-5
0.204167	-595	8667	-402	-3674	1139	-9598	1243	-8562	-59	-11861	-2968	1971	957	-12867	-10342	-1900	-127	-3393	-4602	-1513	-50	-5262	-2669	-6792	-414	-2917	-4280	-12756	-7707	-1749	-8273	-6056	-149	-141	-122	-67	-61	-61	-110	36	-153	19	32	-77	-22	-61	78	-31	-3
0.205000	-507	8935	-754	-3747	1072	-10007	1269	-9010	-63	-12137	-2205	2030	547	-12836	-9694	-1745	-57	-3498	-5197	-1301	-396	-5655	-2593	-6485	-132	-3204	-4591	-12017	-5354	-1933	-8817	-6018	-146	-128	-121	-70	-61	-61	-102	39	-149	27	35	-73	-15	-56	82	-30	0
0.205833	79	9128	-1121	-3820	886	-10447	1234	-9399	-31	-12407	-1490	2086	564	-12785	-8972	-1635	680	-3569	-5783	-1120	64	-6012	-2503	-6231	-276	-3459	-4916	-11244	-2906	-2083	-9268	-5935	-145	-132	-118	-68	-59	-59	-104	38	-151	16	30	-79	-19	-58	84	-29	1
0.206667	217	9249	-1500	-3968	627	-10908	1177	-9733	-64	-12660	-830	2140	337	-12723	-8185	-1566	490	-3601	-6355	-993	-561	-6352	-2424	-6026	-90	-3665	-5242	-10451	530	-2203	-9679	-5811	-149	-133	-127	-72	-61	-61	-108	36	-154	30	32	-80	-23	-61	79	-32	-3
0.207500	63	9303	-1873	-4123	603	-11385	1072	-10019	-62	-12889	-232	2183	188	-12654	-7354	-1520	-322	-3591	-6904	-917	-1119	-6633	-2356	-5872	602	-3837	-5567	-9642	3904	-2280	-10030	-5658	-150	-133	-124	-70	-66	-56	-107	37	-156	16	29	-79	-24	-60	79	-31	-5
0.208333	459	9284	-2246	-4293	597	-11861	942	-10252	-73	-13089	301	2216	184	-12574	-6483	-1492	-505	-3548	-7429	-902	-631	-6907	-2316	-5761	948	-3956	-5888	-8852	6772	-2313	-10282	-5488	-153	-130	-124	-70	-63	-60	-110	35	-153	8	32	-79	-26	-59	77	-33	-7
0.209167	659	9190	-2609	-4488	375	-12338	795	-10446	-80	-13243	759	2224	138	-12530	-5588	-1482	-841	-3461	-7922	-952	-985	-7117	-2309	-5695	1776	-4040	-6197	-8093	9425	-2298	-10472	-5294	-150	-132	-122	-69	-64	-61	-108	36	-164	15	32	-78	-23	-61	79	-30	-4
0.210000	615	9044	-2962	-4702	128	-12798	642	-10592	-75	-13355	1131	2207	-27	-12429	-4682	-1468	-1100	-3354	-8379	-1065	-991	-7298	-2347	-5671	2734	-4082	-6493	-7384	10330	-2236	-10588	-5095	-148	-129	-121	-68	-65	-62	-101	37	-152	20	32	-78	-25	-61	78	-34	-3
0.210833	560	8827	-3318	-4926	76	-13236	491	-10708	-79	-13416	1428	2171	-160	-12359	-3786	-1440	-1477	-3221	-8807	-1246	-1096	-7449	-2443	-5681	3533	-4094	-6770	-6734	10603	-2120	-10625	-4886	-148	-129	-120	-90	-65	-65	-109	37	-154	18	33	-77	-24	-59	79	-31	-1
0.211667	549	8535	-3617	-5159	-21	-13636	355	-10782	-92	-13419	1641	2105	-367	-12294	-2878	-1391	-1767	-3067	-9158	-1482	-1404	-7560	-2590	-5719	4140	-4075	-7029	-6158	9431	-1956	-10592	-4671	-146	-128	-119	-67	-62	-58	-121	37	-153	18	32	-78	-21	-58	78	-32	-3
0.212500	645	8194	-3905	-5393	-283	-14008	232	-10832	-136	-13363	1776	2011	-415	-12230	-2007	-1306	-981	-2898	-9513	-1771	-1151	-7645	-2809	-5769	4041	-4027	-7266	-5659	-563	-1746	-10495	-4457	-145	-126	-119	-67	-61	-58	-105	42	-147	18	30	-76	-17	-55	84	-31	0
0.213333	741	7802	-4163	-5623	-482	-14287	130	-10851	-126	-13246	1836	1895	-462	-12176	-1172	-1182	-1074	-2722	-9790	-2098	-1749	-7690	-3094	-5866	4453	-3968	-7481	-5255	-20051	-1490	-10344	-4251	-148	-126	-116	-66	-75	-56	-103	43	-150	19	35	-78	-19	-57	85	-30	0
0.214167	719	7362	-4381	-5848	-375	-14530	50	-10850	-102	-13070	1823	1751	-288	-12143	-385	-1011	-564	-2545	-10024	-2463	-720	-7708	-3448	-5961	4478	-3885	-7670	-4941	-32399	-1195	-10141	-4054	-147	-127	-103	-66	-61	-59	-110	38	-151	19	33	-75	-18	-55	78	-31	1
0.215000	563	6884	-4561	-6062	-447	-14701	-12	-10828	-86	-12840	1735	1585	-383	-12090	342	-780	0	-2369	-10213	-2851	-538	-7699	-3868	-6058	3406	-3794	-7838	-4719	-31526	-870	-9913	-3870	-148	-132	-124	-69	-66	-64	-110	35	-154	11	25	-80	-26	-61	77	-35	-6
0.215833	394	6371	-4702	-6259	-557	-14790	-51	-10781	-4	-12554	1589	1425	-409	-12050	1006	-482	-384	-2203	-10351	-3236	-1293	-7654	-4332	-6154	2345	-3684	-7979	-4578	-30704	-505	-9642	-3699	-137	-128	-122	-72	-64	-61	-108	37	-152	15	32	-80	-21	-58	79	-32	-3
0.216667	422	5843	-4780	-6431	-466	-14805	-74	-10712	-95	-12215	1389	1209	-489	-12000	1610	-104	-309	-2038	-10447	-3662	-818	-7574	-4840	-6241	873	-3567	-8099	-4512	-30891	-108	-9352	-3549	-149	-129	-119	-65	-61	-59	-108	40	-150	13	29	-75	-21	-58	80	-28	0
0.217500	514	5298	-4812	-6580	-556	-14732	-87	-10620	-69	-11828	1138	1003	-462	-11948	2139	343	-633	-1891	-10505	-3961	-531	-7467	-5377	-6311	-646	-3443	-8193	-4513	-29757	311	-9052	-3436	-151	-132	-120	-68	-63	-59	-111	40	-156	19	28	-78	-21	-59	79	-31	-7
0.218333	279	4744	-4793	-6704	-642	-14576	-104	-10516	-45	-11410	830	785	-693	-11882	2587	872	-581	-1751	-10528	-4277	-543	-7322	-5931	-6384	-1988	-3304	-8263	-4573	-26076	749	-8748	-3354	-147	-125	-119	-66	-63	-60	-100	36	-154	17	29	-76	-23	-57	80	-36	-1
0.219167	309	4193	-4727	-6814	-548	-14331	-129	-10386	4	-10960	487	554	-468	-11802	2958	1470	142	-1619	-10525	-4548	491	-7146	-6483	-6390	-3780	-3156	-8313	-4674	-18616	1198	-8449	-3324	-151	-109	-119	-68	-67	-60	-108	40	-151	19	30	-77	-22	-58	80	-29	-3
0.220000	579	3641	-4592	-6880	-599	-14004	-167	-10247	41	-10490	111	317	-445	-11696	3238	2149	166	-1499	-10503	-4770	1083	-6931	-7011	-6391	-5195	-2994	-8340	-4802	-9270	1657	-8161	-3345	-146	-126	-119	-70	-61	-61	-105	40	-151	21	34	-76	-18	-58	80	-29	1
0.220833	532	3098	-4416	-6933	-767	-13600	-229	-10090	-26	-10011	-299	87	-577	-11568	3433	2902	-341	-1385	-10469	-4927	1395	-6691	-7498	-6360	-5705	-2821	-8346	-4943	2785	2116	-7894	-3429	-150	-127	-120	-72	-63	-61	-105	39	-151	18	29	-76	-24	-62	79	-29	0
0.221667	481	2567	-4198	-6967	-794	-13122	-327	-9922	-73	-9524	-730	-208	-631	-11407	3551	3737	-147	-1279	-10425	-5026	2518	-6414	-7934	-6291	-6311	-2628	-8327	-5082	13436	2581	-7643	-3579	-148	-128	-127	-70	-65	-63	-108	37	-161	16	29	-77	-18	-61	79	-33	-3
0.222500	509	2057	-3946	-6981	-747	-12581	-471	-9742	-84	-9042	-1182	-471	-635	-11205	3580	4600	-349	-1178	-10381	-5058	2984	-6104	-8299	-6185	-6803	-2408	-8289	-5212	20924	3039	-7419	-3813	-149	-128	-124	-72	-63	-61	-107	36	-152	16	29	-77	-26	-61	79	-33	0
0.223333	591	1563	-3650	-6975	-837	-11983	-654	-9549	-25	-8562	-1645	-763	-582	-10955	3516	5535	-268	-1075	-10340	-5038	3851	-5763	-8586	-6034	-6933	-2163	-8224	-5318	25243	3482	-7225	-4106	-148	-132	-128	-62	-69	-63	-111	35	-154	13	24	-83	-26	-63	75	-34	16
0.224167	431	1105	-3334	-6959	-869	-11334	-893	-9346	-52	-8096	-2114	-1074	-570	-10684	3365	6506	-47	-965	-10299	-4953	4569	-5391	-8783	-5834	-6521	-1873	-8127	-5392	27045	3919	-7052	-4483	-149	-128	-122	-70	-65	-66	-105	63	-153	16	27	-79	-27	-60	77	-31	-4
0.225000	59	660	-2997	-6925	-758	-10639	-1181	-9130	-98	-7638	-2575	-1403	-478	-10347	3135	7513	-200	-852	-10271	-4824	4844	-4991	-8872	-5579	-6157	-1544	-8000	-5434	27664	4338	-6912	-4934	-148	-128	-121	-70	-60	-57	-107	42	-151	20	30	-75	-18	-58	80	-30	-3
0.225833	-197	248	-2652	-6886	-697	-9936	-1523	-8915	-64	-7206	-3037	-1755	-420	-9967	2807	8544	285	-730	-10250	-4652	5180	-4574	-8880	-5280	-6459	-1185	-7849	-5438	26233	4727	-6797	-5465	-146	-127	-120	-81	-62	-57	-102	42	-155	17	29	-75	-19	-58	80	-29	0
0.226667	-266	-143	-2311	-6847	-740	-9179	-1922	-8694	-122	-6788	-3484	-2136	-716	-9537	2386	9580	136	-609	-10247	-4460	4095	-4140	-8790	-4931	-6512	-786	-7668	-5408	26424	5093	-6711	-6070	-150	-145	-124	-67	-59	-58	-105	42	-152	17	34	-73	-22	-57	82	-33	0
0.227500	-377	-509	-1978	-6803	-642	-8434	-2369	-8474	-207	-6402	-3923	-2557	-542	-9060	1882	10612	104	-470	-10250	-4251	3962	-3702	-8613	-4531	-6702	-350	-7457	-5350	24364	5421	-6649	-6730	-143	-126	-124	-66	-60	-56	-103	41	-154	17	32	-74	-19	-58	80	-29	0
0.228333	-349	-850	-1668	-6765	-511	-7695	-2867	-8262	-165	-6027	-4328	-2994	-420	-8541	1291	11621	428	-332	-10266	-4036	3849	-3249	-8357	-4089	-7352	120	-7215	-5262	20345	5721	-6606	-7442	-148	-128	-122	-66	-63	-60	-105	42	-153	19	32	-74	-21	-61	79	-33	-3
0.229167	-349	-1162	-1388	-6732	-374	-6954	-3406	-8054	-153	-5677	-4713	-3469	-447	-7984	629	12593	-382	-185	-10294	-3831	2213	-2835	-8027	-3611	-7279	605	-6960	-5157	18836	5974	-6576	-8181	-150	-128	-121	-66	-62	-60	-102	39	-155	18	33	-73	-26	-58	79	-32	0
0.230000	-201	-1447	-1135	-6709	-78	-6246	-3971	-7852	-271	-5345	-5067	-3968	-386	-7389	-105	13518	-74	-33	-10324	-3640	1591	-2422	-7641	-3093	-7161	1096	-6654	-5035	17016	6190	-6554	-8943	-149	-127	-122	-66	-63	-57	-104	41	-150	17	33	-75	-24	-58	78	-34	-6
0.230833	-104	-1713	-935	-6696	19	-5567	-4561	-7671	-211	-5031	-5388	-4485	-152	-6765	-897	14381	61	120	-10360	-3475	670	-2039	-7210	-2583	-6918	1584	-6337	-4912	15876	6356	-6537	-9702	-145	-126	-120	-65	-65	-59	-105	41	-150	17	34	-78	-22	-57	82	-31	0
0.231667	-361	-1948	-775	-6700	-112	-4913	-5161	-7496	-108	-4735	-5672	-5035	-249	-6112	-1746	15171	-247	278	-10398	-3347	-400	-1693	-6772	-2066	-6127	2032	-6006	-4792	14586	6474	-6521	-10450	-149	-129	-122	-70	-64	-61	-109	35	-152	17	32	-65	-25	-60	75	-31	0
0.232500	-442	-2159	-668	-6730	-26	-4303	-5765	-7342	-136	-4453	-5915	-5577	-94	-5439	-2627	15871	144	438	-10435	-3259	-707	-1393	-6268	-1554	-5224	2449	-5655	-4671	10714	6547	-6490	-11149	-149	-127	-119	-66	-64	-57	-104	42	-151	19	34	-77	-19	-55	81	-30	0
0.233333	-297	-2336	-607	-6773	86	-3728	-6360	-7211	-204	-4180	-6120	-6138	-141	-4753	-3524	16475	553	602	-10467	-3209	-1017	-1147	-5780	-1072	-4792	2794	-5293	-4571	5778	6568	-6447	-11792	-145	-122	-118	-63	-57	-55	-103	41	-143	17	37	-75	-18	-53	86	-28	3
0.234167	-557	-2479	-602	-6844	-26	-3199	-6941	-7088	-170	-3913	-6281	-6693	-334	-4061	-4428	16969	-91	763	-10495	-3205	-2418	-960	-5294	-636	-3665	3067	-4931	-4492	4692	6535	-6387	-12363	-150	-127	-120	-68	-60	-58	-104	42	-138	18	35	-76	-22	-57	81	-30	0
0.235000	-555	-2609	-649	-6948	-24	-2721	-7500	-7008	-156	-3666	-6405	-7246	-303	-3372	-5321	17344	9	924	-10517	-3255	-2467	-840	-4822	-264	-2601	3243	-4571	-4439	3919	6455	-6309	-12861	-147	-129	-122	-69	-60	-59	-95	36	-153	15	30	-80	-23	-58	79	-34	-4
0.235833	-492	-2696	-738	-7081	-161	-2289	-8020	-6945	-135	-3416	-6489	-7782	-542	-2688	-6177	17595	15	1086	-10525	-3349	-2423	-776	-4369	40	-1996	3326	-4214	-4409	3749	6333	-6199	-13279	-150	-130	-121	-69	-65	-62	-108	39	-153	18	32	-77	-23	-61	78	-39	-4
0.236667	-567	-2749	-867	-7250	-177	-1901	-8490	-6908	-130	-3169	-6529	-8286	-434	-2002	-6985	17716	-42	1251	-10518	-3485	-2774	-781	-3940	262	-1410	3301	-3870	-4421	3839	6169	-6060	-13582	-149	-127	-127	-67	-61	-61	-108	38	-154	19	33	-76	-22	-57	86	-30	-5
0.237500	-470	-2774	-1033	-7454	77	-1557	-8901	-6904	-203	-2926	-6537	-8765	-179	-1323	-7725	17705	-66	1420	-10502	-3673	-2716	-840	-3542	394	-918	3186	-3547	-4459	3714	5976	-5898	-13814	-154	-127	-121	-68	-64	-58	-109	39	-151	18	30	-74	-23	-58	79	-31	-4
0.238333	-231	-2768	-1229	-7698	-35	-1259	-9257	-6928	-204	-2677	-6502	-9202	-229	-655	-8374	17559	-443	1590	-10466	-3896	-2599	-951	-3174	426	-170	2968	-3243	-4531	4665	5735	-5703	-13966	-149	-126	-121	-66	-65	-59	-109	42	-152	20	34	-75	-21	-57	82	-28	-6
0.239167	-283	-2736	-1446	-7985	-569	-995	-9541	-6976	-144	-2430	-6438	-9595	-344	1	-8928	17270	-60	1761	-10413	-4162	-2179	-1107	-2836	357	576	2669	-2969	-4640	5239	5477	-5491	-14061	-150	-129	-120	-67	-62	-59	-109	42	-153	19	34	-75	-22	-58	79	-32	-1
0.240000	-404	-2674	-1677	-8313	-770	-771	-9749	-7062	-47	-2169	-6337	-9930	-333	655	-9364	16848	504	1942	-10343	-4473	-2663	-1302	-2533	190	1435	2303	-2722	-4781	8021	5199	-5258	-14105	-148	-131	-125	-90	-64	-61	-111	38	-151	17	33	-77	-21	-61	77	-31	-3
0.240833	-356	-2584	-1923	-8682	-670	-578	-9876	-7184	-41	-1916	-6209	-10218	-264	1281	-9679	16288	471	2125	-10245	-4812	-2540	-1516	-2254	-78	2815	1894	-2507	-4953	10230	4907	-4993	-14112	-125	-130	-122	-68	-63	-62	-110	40	-152	18	32	-77	-23	-63	80	-30	-3
0.241667	-172	-2479	-2164	-9087	-836	-413	-9919	-7331	90	-1646	-6052	-10443	-251	1914	-9827	15607	1261	2310	-10127	-5188	-1653	-1752	-2010	-412	3544	1452	-2322	-5157	8732	4603	-4740	-14098	-150	-131	-125	-70	-69	-62	-110	36	-155	16	33	-76	-23	-61	79	-31	-4
0.242500	-321	-2355	-2422	-9524	-797	-279	-9877	-7510	230	-1369	-5873	-10609	-131	2538	-9910	14807	907	2514	-9987	-5589	-2405	-1992	-1788	-840	4800	1001	-2166	-5397	10271	4295	-4469	-14071	-145	-132	-125	-72	-66	-61	-105	39	-155	15	32	-80	-24	-60	80	-31	0
0.243333	-314	-2214	-2642	-9978	-504	-165	-9754	-7722	257	-1082	-5677	-10711	-253	3159	-9828	13895	972	2715	-9823	-6017	-2198	-2221	-1592	-1343	5845	546	-2031	-5668	10783	3988	-4200	-14045	-147	-131	-127	-74	-62	-63	-109	37	-153	13	27	-76	-25	-59	81	-31	-5
0.244167	-422	-2058	-2873	-10450	-419	-75	-9542	-7965	386	-790	-5464	-10758	-208	3768	-9611	12892	896	2929	-9628	-6462	-2274	-2478	-1414	-1917	6038	115	-1916	-5971	11228	3678	-3931	-14017	-146	-130	-125	-68	-63	-61	-111	38	-154	15	30	-76	-22	-60	80	-30	-1
0.245000	-506	-1890	-3097	-10920	-139	-4	-9247	-8236	371	-488	-5237	-10739	6	4374	-9271	11804	734	3128	-9403	-6931	-2415	-2721	-1254	-2564	5880	-282	-1807	-6308	11423	3364	-3663	-13989	-147	-130	-121	-64	-59	-59	-107	41	-148	19	35	-74	-16	-57	81	-28	-3
0.245833	-749	-1710	-3319	-11382	206	47	-8879	-8539	306	-188	-5005	-10672	334	4966	-8816	10644	883	3370	-9151	-7406	-2063	-2960	-1108	-3243	5126	-646	-1703	-6680	9701	3042	-3420	-13955	-145	-128	-120	-66	-57	-59	-105	39	-150	18	36	-72	-19	-57	77	-30	2
0.246667	-787	-1524	-3536	-11821	388	76	-8441	-8862	292	121	-4772	-10558	564	5541	-8258	9416	1061	3599	-8867	-7899	-1094	-3200	-975	-3976	3710	-974	-1597	-7090	6069	2713	-3152	-13914	-145	-124	-117	-66	-61	-51	-105	42	-146	18	34	-72	-23	-34	82	-31	-1
0.247500	-606	-1328	-3754	-12233	604	88	-7945	-9222	391	425	-4542	-10403	404	6115	-7601	8147	164	3826	-8558	-8397	-1124	-3444	-855	-4773	2915	-1268	-1477	-7546	6463	2375	-2899	-13841	-149	-130	-121	-66	-61	-62	-110	40	-151	19	33	-73	-22	-60	81	-30	0
0.248333	-525	-1123	-3980	-12590	893	85	-7388	-9593	477	726	-4312	-10211	623	6663	-6878	6846	-46	4058	-8220	-8899	-658	-3701	-732	-5620	2582	-1537	-1327	-8048	6899	2015	-2644	-13745	-153	-114	-124	-69	-64	-63	-110	36	-154	13	30	-97	-21	-63	77	-33	-3
0.249167	-646	-910	-4211	-12901	940	66	-6782	-9989	166	1021	-4098	-9994	838	7167	-6084	5533	0	4287	-7851	-9402	-88	-3967	-606	-6533	2143	-1788	-1147	-8590	6794	1644	-2351	-13588	-201	-132	-122	-69	-65	-60	-111	37	-153	15	29	-77	-23	-59	79	-31	0
0.250000	-716	-679	-4453	-13149	899	35	-6132	-10390	-4	1310	-3889	-9755	935	7645	-5250	4220	-202	4518	-7452	-9903	174	-4249	-470	-7508	1714	-2023	-919	-9186	6644	1246	-2051	-13370	-150	-129	-124	-67	-60	-59	-105	41	-150	17	35	-77	-22	-62	80	-33	0
0.250833	-543	-432	-4704	-13342	912	-8	-5456	-10803	51	1583	-3691	-9508	880	8080	-4386	2909	-220	4739	-7032	-10407	402	-4556	-324	-8551	1609	-2262	-644	-9831	5734	831	-1691	-13073	-147	-131	-119	-73	-64	-59	-108	39	-151	18	33	-77	-23	-58	79	-29	0
0.251667	-400	-174	-4966	-13470	976	-67	-4760	-11209	76	1836	-3512	-9257	783	8463	-3511	1605	-572	4949	-6561	-10903	308	-4886	-155	-9673	2301	-2514	-307	-10534	5639	383	-1261	-12689	-148	-129	-121	-69	-62	-59	-105	39	-151	9	29	-77	-19	-56	85	-30	0
0.252500	-321	102	-5238	-13528	901	-130	-4056	-11615	70	2072	-3342	-9013	773	8783	-2639	337	-665	5145	-6129	-11400	415	-5241	34	-10876	3173	-2789	89	-11298	4685	-88	-741	-12225	-145	-127	-124	-66	-60	-57	-102	42	-148	18	30	-74	-7	-56	85	-26	0
0.253333	-460	396	-5517	-13584	908	-203	-3355	-12009	32	2283	-3199	-8786	481	9031	-1789	-900	-514	5329	-5654	-11899	181	-5612	260	-12176	3885	-3094	554	-12124	4395	-584	-121	-11674	-145	-138	-119	-64	-58	-53	-103	42	-150	20	37	-72	-17	-55	87	-27	2
0.254167	-624	706	-5799	-13587	803	-286	-2661	-12380	18	2467	-3064	-8587	158	9199	-977	-2099	-1136	5490	-5172	-12394	-14	-6009	523	-13574	5079	-3435	1084	-13011	4964	-1097	609	-11049	-146	-128	-120	-57	-58	-55	-103	38	-150	18	36	-70	-21	-56	84	-30	0
0.255000	-274	1035	-6086	-13572	688	-373	-1990	-12736	44	2618	-2949	-8415	243	9277	-217	-3256	-486	5631	-4696	-12898	975	-6419	837	-15066	5351	-3812	1677	-13957	1625	-1630	1459	-10343	-147	-130	-121	-67	-60	-58	-105	49	-152	17	33	-75	-19	-60	81	-30	0
0.255833	-220	1382	-6370	-13554	589	-458	-1342	-13048	-5	2741	-2845	-8278	37	9268	485	-4371	-885	5745	-4215	-13405	261	-6833	1211	-16633	5316	-4211	2338	-14949	1895	-2166	2444	-9581	-149	-130	-119	-65	-63	-59	-107	37	-151	18	34	-79	-26	-58	81	-29	0
0.256667	-235	1751	-6639	-13536	800	-544	-725	-13312	-24	2834	-2746	-8178	-980	9173	1126	-5441	-1106	5840	-3745	-13916	461	-7238	1645	-18271	5003	-4628	3061	-15989	2674	-2701	3561	-8778	-151	-128	-121	-67	-62	-60	-108	34	-156	17	34	-78	-24	-60	79	-31	0
0.257500	-98	2130	-6895	-13544	878	-620	-171	-13545	-75	2889	-2657	-8125	-3563	8973	1684	-6471	-706	5915	-3287	-14425	564	-7621	2153	-19949	4257	-5051	3851	-17070	4597	-3221	4796	-7948	-148	-129	-118	-69	-61	-56	-107	40	-150	18	33	-77	-18	-55	81	-29	-3
0.258333	60	2524	-7130	-13579	105	-686	389	-13713	-293	2918	-2561	-8107	-4306	8685	2166	-7453	-389	5965	-2847	-14920	425	-7970	2737	-21664	3325	-5468	4701	-18171	6654	-3714	6134	-7112	-148	-128	-117	-52	-62	-57	-108	39	-154	41	34	-74	-23	-57	84	-26	-5
0.259167	256	2930	-7343	-13654	-217	-745	885	-13809	-550	2906	-2469	-8130	-3450	8313	2553	-8394	59	5993	-2429	-15422	1077	-8277	3412	-23383	2181	-5855	5605	-19294	7666	-4178	7547	-6297	-152	-122	-119	-67	-63	-58	-104	41	-153	22	34	-75	-22	-56	80	-29	-1
0.260000	790	3334	-7528	-13778	-187	-792	1334	-13866	-712	2860	-2371	-8197	-3131	7854	2848	-9304	1115	6002	-2030	-15920	2594	-8534	4172	-25073	537	-6194	6564	-20411	4999	-4597	9023	-5509	-147	-122	-117	-60	-62	-73	-108	40	-153	23	36	-72	-23	-48	87	-27	-4
0.260833	1000	3741	-7693	-13951	-409	-828	1737	-13823	-728	2781	-2265	-8302	-3028	7314	3050	-10179	1166	5995	-1658	-16403	2288	-8717	5018	-26690	-763	-6474	7555	-21510	4129	-4962	10510	-4779	-116	-122	-119	-67	-66	-56	-104	41	-153	23	35	-73	-27	-60	82	-27	-3
0.261667	1522	4143	-7827	-14176	-10	-854	2095	-13727	-638	2667	-2154	-8437	-2596	6705	3160	-11029	1527	5970	-1318	-16867	2017	-8829	5949	-28200	-1670	-6673	8579	-22567	3313	-5269	12023	-4113	-149	-122	-118	-66	-64	-59	-101	41	-152	22	35	-75	-22	-57	85	-27	0
0.262500	1941	4534	-7933	-14443	957	-863	2412	-13562	-547	2521	-2031	-8604	-2185	6034	3182	-11847	2607	5942	-1000	-17297	2448	-8852	6963	-29590	-2673	-6793	9629	-23571	1263	-5513	13441	-3535	-151	-124	-121	-69	-64	-56	-103	42	-154	22	32	-76	-22	-57	86	-30	-1
0.263333	1816	4912	-8017	-14752	1261	-869	2679	-13325	-525	2357	-1894	-8790	-1924	5308	3117	-12648	3406	5902	-716	-17705	2138	-8791	8049	-30787	-3842	-6800	10701	-24485	-1263	-5703	14806	-3056	-150	-125	-120	-72	-65	-58	-105	41	-153	23	33	-76	-22	-57	81	-29	-4
0.264167	2086	5280	-8073	-15089	854	-862	2919	-13011	-634	2161	-1753	-8999	-1625	4547	2969	-13428	3878	5866	-451	-18071	1760	-8636	9212	-31814	-5233	-6727	11767	-25289	-4978	-5846	16072	-2685	-149	-128	-120	-68	-61	-57	-101	39	-154	17	32	-76	-19	-57	85	-26	-1
0.265000	2876	5626	-8105	-15450	521	-849	3119	-12657	-573	1952	-1597	-9220	-929	3747	2746	-14199	3302	5831	-215	-18403	1217	-8387	10423	-32349	-6179	-6559	12819	-25958	-8703	-5912	17206	-2432	-151	-127	-129	-68	-62	-57	-107	40	-152	19	36	-75	-23	-58	82	-27	-6
0.265833	2849	5960	-8125	-15825	372	-836	3291	-12243	-439	1725	-1443	-9447	-343	2922	2457	-14961	3012	5800	7	-18683	949	-8044	11677	-32582	-6718	-6320	13847	-26472	-13207	-5947	18197	-2292	-152	-125	-117	-67	-61	-57	-104	40	-151	20	36	-69	-18	-52	86	-28	1
0.266667	2119	6271	-8126	-16196	215	-824	3435	-11775	-431	1492	-1286	-9673	375	2072	2103	-15721	3260	5779	199	-18923	910	-7619	12953	-32668	-7380	-6015	14833	-26810	-17337	-5954	19033	-2287	-152	-124	-117	-73	-60	-56	-101	41	-149	26	38	-73	-18	-53	82	-27	0
0.267500	1268	6567	-8116	-16553	-136	-816	3549	-11272	-465	1253	-1133	-9910	1034	1209	1695	-16481	2335	5769	383	-19117	315	-7113	14227	-32706	-7048	-5657	15767	-26960	-18402	-5941	19705	-2398	-149	-125	-119	-65	-59	-59	-108	41	-152	20	36	-76	-17	-57	84	-27	0
0.268333	-533	6840	-8102	-16900	-445	-811	3638	-10732	-327	1009	-994	-10146	1787	331	1239	-17244	2581	5769	540	-19264	1380	-6543	15495	-32731	-7325	-5289	16638	-26904	-22989	-5927	20217	-2637	-147	-127	-124	-87	-63	-58	-103	42	-151	20	34	-77	-21	-68	81	-30	-3
0.269167	-2083	7090	-8084	-17219	-676	-830	3705	-10174	-321	769	-878	-10380	2054	-543	752	-18008	2657	5788	690	-19364	940	-5912	16737	-32721	-8496	-4916	17429	-26644	-24525	-5905	20571	-2988	-148	-128	-120	-67	-66	-61	-110	40	-152	19	32	-80	-21	-57	82	-27	-3
0.270000	-2860	7335	-8066	-17510	-739	-856	3761	-9609	-112	532	-785	-10611	2351	-1421	233	-18777	3153	5822	828	-19426	505	-5235	17927	-32744	-8784	-4556	18133	-26173	-23136	-5898	20795	-3448	-173	-127	-124	-66	-62	-59	-108	43	-154	18	33	-72	-22	-57	80	-28	-4
0.270833	-3804	7569	-8049	-17768	-1321	-900	3791	-9049	98	313	-723	-10837	2278	-2286	-310	-19557	4955	5872	965	-19450	417	-4540	19042	-32478	-8006	-4234	18749	-25515	-20326	-5904	20902	-4009	-153	-128	-122	-66	-62	-60	-105	45	-152	19	34	-76	-17	-55	76	-26	-6
0.271667	-4635	7792	-8033	-17989	-1945	-953	3801	-8502	13	98	-701	-11040	2191	-3158	-875	-20347	6462	5941	1092	-19445	-122	-3833	20070	-31834	-6749	-3962	19264	-24662	-16539	-5943	20920	-4665	-150	-126	-119	-69	-63	-57	-107	41	-151	18	30	-78	-26	-55	82	-28	0
0.272500	-4726	8007	-8023	-18181	-1968	-1025	3793	-7985	-36	-104	-722	-11294	2084	-4017	-1452	-21143	7198	6028	1218	-19419	-435	-3141	20992	-30915	-4279	-3749	19687	-23636	-12394	-5960	20873	-5400	-146	-127	-119	-65	-63	-55	-103	47	-154	18	36	-75	-18	-53	82	-27	0
0.273333	-3436	8220	-8019	-18344	-1911	-1117	3761	-7506	51	-299	-803	-11529	2279	-4866	-2034	-21942	6815	6129	1343	-19377	-134	-2481	21788	-29771	-2555	-3607	20012	-22506	-11615	-6011	20789	-6188	-153	-129	-119	-67	-78	-59	-107	42	-152	19	33	-87	-21	-55	82	-30	-4
0.274167	-1608	8425	-8028	-18496	-1885	-1214	3699	-7078	67	-487	-934	-11767	1833	-5694	-2623	-22746	3967	6246	1465	-19333	-1159	-1873	22461	-28423	-243	-3530	20252	-21256	-9626	-6062	20699	-7033	-149	-130	-136	-66	-65	-60	-105	43	-152	18	35	-76	-23	-55	81	-31	-3
0.275000	835	8635	-8042	-18633	-1797	-1324	3617	-6704	-60	-672	-1124	-12020	1475	-6512	-3216	-23548	-873	6377	1596	-19286	-2013	-1318	22991	-26900	2837	-3522	20403	-19931	-6062	-6111	20623	-7907	-149	-128	-132	-70	-62	-61	-107	43	-155	16	30	-82	-24	-56	79	-32	-3
0.275833	2780	8840	-8068	-18786	-1713	-1438	3505	-6399	-203	-853	-1374	-12273	1359	-7298	-3808	-24353	-5409	6485	1718	-19252	-1943	-828	23374	-25215	4828	-3566	20490	-18563	-3992	-6143	20583	-8802	-152	-131	-121	-68	-66	-63	-109	41	-152	15	34	-72	-21	-58	79	-31	-1
0.276667	3042	9047	-8103	-18908	-1695	-1555	3371	-6160	-189	-1034	-1687	-12543	950	-8058	-4405	-25151	-9417	6679	1856	-19236	-2081	-437	23607	-23395	6346	-3655	20507	-17192	-2361	-6142	20602	-9693	-150	-129	-119	-66	-64	-57	-109	39	-155	13	30	-78	-23	-57	82	-30	-3
0.277500	2689	9258	-8152	-19062	-1490	-1668	3209	-5999	-189	-1218	-2061	-12818	740	-8786	-5000	-25934	-12751	6847	1991	-19250	-1686	-150	23691	-21455	7272	-3762	20476	-15835	-2166	-6098	20685	-10553	-150	-129	-120	-69	-63	-59	-109	40	-151	10	35	-75	-21	-56	80	-34	-1
0.278333	1675	9465	-8214	-19231	-1214	-1777	3016	-5918	-197	-1411	-2492	-13113	779	-9470	-5596	-26688	-14851	7018	2130	-19297	-1786	40	23623	-19418	8157	-3879	20404	-14523	-2214	-6005	20840	-11368	-150	-127	-120	-67	-60	-59	-107	38	-147	16	33	-75	-23	-55	82	-30	0
0.279167	957	9664	-8291	-19427	-999	-1875	2797	-5906	-154	-1619	-2985	-13413	697	-10103	-6192	-27407	-16151	7180	2265	-19387	-2320	119	23413	-17304	8882	-3985	20308	-13287	-2215	-5855	21076	-12103	-150	-127	-120	-68	-62	-56	-107	39	-151	18	34	-77	-22	-52	79	-32	-3
0.280000	-102	9857	-8380	-19656	-879	-1956	2554	-5983	-228	-1841	-3527	-13736	722	-10673	-6785	-28087	-15723	7372	2401	-19532	-2436	88	23061	-15161	7488	-4062	20191	-12139	-2667	-5632	21368	-12779	-148	-139	-121	-68	-64	-58	-107	42	-149	20	30	-74	-9	-53	81	-31	0
0.280833	-1358	10037	-8490	-19915	-866	-2019	2294	-6126	-256	-2075	-4115	-14045	403	-11179	-7382	-28719	-14108	7543	2534	-19721	-3140	-47	22585	-13025	6436	-4098	20063	-11104	-239	-5345	21718	-13344	-147	-129	-117	-67	-62	-55	-104	39	-151	16	29	-76	-23	-59	81	-11	-1
0.281667	-990	10207	-8615	-20204	-741	-2071	2015	-6342	-218	-2331	-4742	-14364	375	-11615	-7980	-29292	-11347	7707	2658	-19978	-2073	-285	21994	-10931	4167	-4078	19936	-10184	-2219	-4986	22112	-13809	-152	-131	-124	-74	-65	-60	-109	37	-156	13	28	-76	-23	-60	79	-34	-10
0.282500	-580	10359	-8754	-20520	-603	-2096	1725	-6620	-309	-2596	-5391	-14683	61	-11971	-8592	-29787	-7707	7870	2785	-20272	-1611	-602	21312	-8914	770	-3985	19812	-9379	-4678	-4559	22528	-14138	-151	-127	-124	-69	-64	-57	-108	36	-153	16	28	-77	-23	-57	81	-32	-6
0.283333	-491	10494	-8900	-20861	-553	-2086	1445	-6947	-336	-2870	-6058	-14996	-188	-12240	-9157	-30200	-4341	8043	2900	-20634	-1585	-994	20542	-7008	-848	-3827	19694	-8692	-5115	-4084	22936	-14347	-149	-128	-124	-74	-67	-59	-111	38	-154	24	32	-74	-19	-59	79	-30	-1
0.284167	-728	10612	-9056	-21218	-551	-2066	1169	-7324	-293	-3150	-6726	-15305	-401	-12420	-9726	-30516	-408	8167	3005	-21040	-359	-1446	19713	-5248	-2191	-3599	19575	-8130	-5890	-3564	23326	-14428	-149	-125	-121	-69	-64	-57	-105	41	-153	17	30	-77	-23	-55	84	-31	-1
0.285000	-1255	10700	-9225	-21588	-526	-2015	917	-7732	-215	-3429	-7376	-15599	-578	-12513	-10276	-30732	2968	8295	3091	-21497	269	-1938	18847	-3682	-2771	-3306	19466	-7685	-6108	-3018	23672	-14387	-147	-121	-120	-66	-64	-58	-103	42	-152	22	35	-73	-19	-53	86	-27	2
0.285833	-2037	10768	-9398	-21972	-546	-1939	700	-8172	-253	-3709	-8005	-15884	-819	-12512	-10800	-30835	5806	8410	3188	-21998	297	-2454	17961	-2346	-3036	-2970	19350	-7354	-5696	-2475	23941	-14237	-145	-120	-120	-66	-61	-55	-102	43	-132	20	33	-70	-19	-52	85	-26	2
0.286667	-2666	10817	-9577	-22351	-478	-1843	528	-8630	-245	-3976	-8591	-16155	-150	-12430	-11307	-30824	7631	8506	3270	-22532	979	-2978	17074	-1263	-4364	-2592	19227	-7128	-7310	-1927	24118	-13989	-146	-126	-118	-65	-60	-57	-103	42	-148	22	37	-74	-17	-53	82	-26	0
0.287500	-2817	10814	-9753	-22729	-427	-1721	411	-9104	-184	-4234	-9132	-16422	538	-12269	-11743	-30680	7188	8584	3336	-23093	1038	-3491	16213	-461	-5387	-2189	19104	-7004	-7335	-1419	24188	-13654	-146	-125	-118	-69	-60	-55	-102	39	-153	37	35	-75	-21	-52	87	-26	-3
0.288333	-3108	10794	-9917	-23091	-377	-1586	364	-9576	-168	-4469	-9605	-16673	939	-12039	-12189	-30412	4848	8646	3396	-23667	383	-3972	15396	53	-4654	-1777	18929	-6977	-3984	-957	24134	-13258	-147	-146	-120	-67	-60	-53	-102	41	-151	19	35	-75	-18	-55	81	-28	0
0.289167	-3565	10752	-10071	-23435	-406	-1439	400	-10054	-120	-4700	-10007	-16917	1072	-11757	-12567	-30011	2506	8697	3450	-24245	679	-4415	14628	264	-4031	-1370	18747	-7035	-1430	-534	23960	-12810	-149	-128	-120	-68	-62	-58	-105	39	-151	16	33	-74	-19	-59	84	-46	0
0.290000	-3738	10688	-10209	-23757	-301	-1284	502	-10524	-29	-4917	-10332	-17156	1050	-11435	-12902	-29483	43	8722	3501	-24822	850	-4793	13941	168	-3366	-968	18544	-7186	1197	-213	23650	-12346	-134	-92	-120	-69	-63	-59	-108	36	-153	18	32	-86	-24	-57	77	-32	-3
0.290833	-3428	10556	-10326	-24054	-90	-1126	702	-10987	17	-5130	-10582	-17397	921	-11105	-13189	-28823	-1502	8741	3537	-25378	1201	-5097	13351	-225	-2675	-586	18317	-7408	3163	63	23234	-11857	-147	-128	-120	-67	-66	-59	-107	42	-154	26	36	-75	-21	-55	81	-28	-3
0.291667	-2915	10488	-10409	-24323	-38	-961	990	-11436	70	-5347	-10746	-17645	787	-10774	-13436	-28038	-2250	8754	3630	-25899	1403	-5320	12864	-901	-1421	-217	18065	-7714	4831	274	22692	-11379	-147	-126	-120	-70	-60	-57	-107	42	-151	20	35	-76	-23	-57	81	-25	-1
0.292500	-2047	10342	-10458	-24558	67	-811	1365	-11879	42	-5590	-10844	-17906	615	-10479	-13647	-27154	-2385	8756	3716	-26382	1252	-5450	12486	-1836	805	132	17793	-8093	6513	433	22072	-10911	-145	-126	-121	-62	-61	-56	-103	42	-152	8	35	-72	-15	-52	86	-25	-1
0.293333	-1190	10190	-10470	-24767	310	-677	1813	-12324	16	-5885	-10875	-18197	673	-10237	-13837	-26174	-913	8748	3827	-26811	1501	-5484	12217	-3011	1837	478	17508	-8549	6778	538	21376	-10478	-148	-125	-119	-73	-60	-56	-104	43	-150	22	36	-76	-21	-53	85	-25	1
0.294167	-438	10020	-10445	-24964	337	-572	2329	-12768	8	-6231	-10854	-18510	620	-10066	-14015	-25122	13	8738	3962	-27186	792	-5420	12068	-4396	3070	826	17207	-9072	9320	608	20635	-10074	-148	-125	-118	-66	-60	-57	-103	40	-152	20	38	-75	-18	-55	74	-29	1
0.295000	189	9837	-10380	-25111	208	-512	2885	-13220	91	-6665	-10798	-18868	518	-10002	-14191	-24016	1215	8728	4138	-27498	1075	-5254	12033	-5957	3741	1173	16928	-9663	8982	658	19871	-9720	-146	-128	-119	-67	-61	-68	-107	36	-143	18	32	-78	-22	-56	81	-30	-1
0.295833	528	9634	-10284	-25254	366	-511	3453	-13685	132	-7193	-10723	-19255	297	-10050	-14377	-22850	2372	8719	4357	-27741	1499	-4991	12110	-7642	2601	1533	16656	-10308	6598	693	19111	-9399	-149	-129	-121	-72	-59	-60	-108	63	-149	23	33	-77	-19	-56	82	-28	0
0.296667	630	9445	-10148	-25375	796	-589	4001	-14161	120	-7837	-10651	-19728	206	-10221	-14592	-21696	1572	8717	4627	-27911	561	-4624	12295	-9419	2882	1910	16407	-11016	6880	731	18388	-9116	-147	-146	-117	-90	-62	-59	-105	38	-152	18	30	-75	-22	-57	82	-29	1
0.297500	588	9237	-9991	-25488	1223	-771	4470	-14662	24	-8610	-10601	-20140	148	-10521	-14844	-20538	1860	8723	4951	-28012	489	-4168	12573	-11264	2760	2299	16189	-11774	6695	773	17725	-8875	-151	-130	-120	-67	-64	-59	-108	39	-153	18	43	-78	-25	-55	79	-30	-3
0.298333	461	9033	-9823	-25605	997	-1089	4816	-15197	-67	-9530	-10599	-20626	76	-10954	-15152	-19403	1904	8742	5339	-28045	534	-3624	12942	-13136	2729	2691	16011	-12570	7242	816	17141	-8674	-151	-129	-124	-68	-65	-61	-110	36	-154	15	32	-81	-25	-59	79	-31	-6
0.299167	482	8835	-9651	-25688	577	-1567	4985	-15768	-92	-10590	-10663	-21130	-279	-11498	-15520	-18313	1095	8779	5790	-28015	251	-2989	13391	-15008	2895	3082	15890	-13388	7840	864	16661	-8504	-151	-129	-120	-68	-61	-59	-107	40	-151	9	30	-77	-22	-58	79	-31	-3
0.300000	1024	8651	-9482	-25787	1045	-2240	4930	-16381	-108	-11790	-10813	-21636	-96	-12149	-15964	-17285	107	8821	6316	-27926	317	-2279	13908	-16849	1879	3443	15821	-14218	6003	898	16294	-8363	-149	-128	-119	-67	-61	-60	-108	37	-152	21	34	-75	-17	-56	78	-27	0
0.300833	1578	8485	-9330	-25889	1866	-3122	4568	-17040	-219	-13122	-11066	-22132	-252	-12882	-16488	-16327	-801	8886	6911	-27790	526	-1508	14474	-18625	137	3756	15796	-15050	3293	912	16048	-8255	-150	-130	-120	-67	-61	-62	-109	37	-153	18	33	-73	-22	-60	78	-35	-1
0.301667	1484	8341	-9202	-25999	1968	-4237	3884	-17748	-297	-14566	-11432	-22617	-412	-13682	-17089	-15463	-2351	8967	7581	-27617	-507	-692	15068	-20323	253	4003	15847	-15868	4201	888	15934	-8172	-148	-130	-121	-70	-63	-64	-133	36	-151	17	30	-79	-23	-60	77	-31	-1
0.302500	1711	8243	-9085	-26117	1809	-5570	2850	-18497	-238	-16092	-11908	-23062	930	-14500	-17756	-14691	-2923	9076	8324	-27412	-540	162	15712	-21919	308	4157	15944	-16659	4597	808	15947	-8118	-146	-131	-120	-72	-66	-61	-108	38	-154	16	37	-79	-27	-61	77	-31	-3
0.303333	2262	8196	-8971	-26251	1567	-7126	1454	-19296	-10	-17666	-12491	-23465	2133	-15308	-18473	-14027	-3225	9190	9149	-27185	-490	1031	16323	-23404	465	4193	16090	-17397	4962	660	16068	-8092	-155	-141	-122	-72	-67	-62	-110	44	-158	16	30	-79	-27	-60	78	-33	-5
0.304167	2267	8221	-8843	-26394	1236	-8884	-307	-20131	151	-19248	-13169	-23814	1600	-16065	-19216	-13470	-3169	9329	10049	-26950	-831	1895	16952	-24759	571	4094	16264	-18076	4420	420	16291	-8097	-147	-129	-122	-72	-65	-64	-110	40	-153	15	27	-77	-24	-59	80	-31	-5
0.305000	2099	8330	-8654	-26552	1130	-10798	-2391	-20995	205	-20766	-13906	-24098	1032	-16725	-19958	-13022	-2421	9489	11038	-26713	-991	2722	17553	-25968	149	3846	16471	-18664	2654	85	16594	-8141	-150	-128	-121	-69	-61	-60	-107	23	-151	20	33	-76	-21	-59	79	-29	-1
0.305833	2101	8547	-8389	-26727	984	-12814	-4750	-21882	124	-22176	-14689	-24327	843	-17240	-20676	-12684	-1647	9662	12110	-26481	-1148	3485	18114	-27040	130	3426	16679	-19163	1246	-363	16953	-8227	-149	-130	-116	-65	-63	-58	-104	43	-154	10	33	-77	-19	-57	80	-29	-3
0.306667	1973	8882	-7987	-26922	728	-14865	-7309	-22777	124	-23415	-15477	-24496	655	-17631	-21331	-12458	-187	9845	13256	-26270	-996	4158	18619	-27920	-747	2841	16882	-19560	-1320	-939	17344	-8362	-149	-131	-122	-69	-61	-61	-111	43	-153	17	27	-78	-22	-60	77	-32	-5
0.307500	1833	9355	-7438	-27135	755	-16878	-9986	-23676	146	-24432	-16239	-24611	363	-17799	-21888	-12329	1313	10057	14477	-26080	-1411	4720	19056	-28639	-1831	2089	17073	-19841	-2205	-1628	17739	-8539	-148	-126	-120	-67	-64	-60	-133	41	-151	17	29	-78	-21	-60	80	-29	2
0.308333	1768	9971	-6706	-27359	722	-18775	-12687	-24541	84	-25172	-16923	-24677	183	-17743	-22296	-12293	2484	10272	15753	-25919	-1469	5134	19421	-29181	-2472	1182	17252	-20004	-3885	-2432	18129	-8775	-154	-129	-120	-70	-66	-63	-110	40	-155	16	33	-78	-23	-58	78	-33	-5
0.309167	1678	10730	-5782	-27591	481	-20494	-15330	-25393	-95	-25596	-17494	-24710	99	-17455	-22532	-12346	4463	10519	17079	-25794	-666	5386	19699	-29546	-4478	129	17384	-20048	-8646	-3339	18481	-9061	-149	-127	-122	-69	-63	-61	-107	40	-155	15	32	-81	-25	-59	81	-11	-4
0.310000	1363	11624	-4679	-27848	285	-21948	-17798	-26188	-135	-25675	-17916	-24718	-86	-16940	-22571	-12457	4932	10802	18430	-25711	-1158	5451	19882	-29727	-4497	-1018	17474	-19975	-9187	-4335	18784	-9402	-150	-129	-121	-68	-65	-60	-110	42	-153	17	25	-77	-24	-58	80	-30	-1
0.310833	1310	12644	-3422	-28113	194	-23075	-19987	-26923	-14	-25391	-18154	-24717	-167	-16196	-22386	-12681	5562	11132	19766	-25677	-1141	5316	19949	-29723	-4211	-2260	17525	-19796	-9368	-5404	19036	-9792	-149	-128	-119	-67	-61	-59	-110	40	-155	24	30	-75	-19	-58	81	-31	-3
0.311667	1494	13762	-2073	-28370	236	-23813	-21809	-27577	-80	-24742	-18187	-24740	-180	-15250	-21964	-12945	6280	11527	21055	-25696	-1194	4969	19954	-29530	-3857	-3546	17532	-19524	-8199	-6535	19231	-10237	-150	-127	-119	-66	-58	-57	-105	45	-150	19	36	-73	-17	-52	81	-32	-4
0.312500	1293	14950	-713	-28628	182	-24130	-23195	-28146	-164	-23743	-17991	-24723	-540	-14124	-21293	-13258	6455	12010	22253	-25774	-1176	4410	19845	-29160	-3169	-4876	17507	-19169	-6596	-7699	19377	-10719	-148	-121	-117	-62	-62	-56	-107	39	-149	20	35	-70	-18	-52	82	-21	0
0.313333	648	16166	562	-28884	-112	-24000	-24080	-28621	-142	-22408	-17554	-24765	-643	-12874	-20391	-13617	6223	12583	23312	-25915	-836	3644	19637	-28609	-2800	-6193	17453	-18760	-6226	-8877	19474	-11237	-146	-119	-118	-68	-60	-46	-104	45	-148	22	35	-72	-18	-57	82	-28	2
0.314167	624	17364	1651	-29128	37	-23429	-24440	-28992	-235	-20807	-16891	-24839	-574	-11547	-19269	-14006	6116	13271	24185	-26129	-576	2675	19345	-27894	-3021	-7474	17385	-18318	-7422	-10043	19542	-11776	-147	-124	-121	-67	-62	-59	-107	42	-152	21	33	-75	-19	-57	85	-35	3
0.315000	430	18497	2447	-29359	-17	-22414	-24241	-29267	-321	-18983	-16005	-24954	-936	-10196	-17958	-14429	4548	14090	24829	-26411	-1533	1516	18972	-27022	-1677	-8695	17312	-17866	-4226	-11195	19588	-12313	-150	-126	-141	-72	-65	-62	-111	37	-154	12	25	-80	-30	-64	79	-34	-6
0.315833	313	19529	2851	-29576	-359	-21008	-23512	-29442	-234	-16994	-14919	-25114	-816	-8855	-16479	-14863	3759	15062	25221	-26750	-1581	195	18544	-26010	-438	-9829	17258	-17411	-632	-12298	19646	-12889	-151	-129	-126	-70	-63	-61	-111	38	-152	16	29	-81	-22	-59	81	-32	0
0.316667	304	20411	2782	-29763	-549	-19251	-22268	-29513	-207	-14908	-13658	-25303	-922	-7585	-14870	-15309	3814	16179	25265	-27142	-1733	-1261	18068	-24882	35	-10863	17233	-16991	2385	-13369	19719	-13436	-149	-117	-120	-67	-63	-60	-108	36	-154	16	30	-79	-19	-56	84	-31	-3
0.317500	125	21088	2161	-29935	-957	-17223	-20593	-29496	-139	-12796	-12268	-25528	-1101	-6432	-13189	-15761	3341	17437	24972	-27579	-1909	-2833	17570	-23665	555	-11796	17239	-16611	4745	-14353	19824	-13955	-149	-126	-125	-70	-63	-60	-115	40	-154	19	30	-75	-22	-59	79	-30	-3
0.318333	50	21530	963	-30084	-917	-15000	-18557	-29404	-142	-10718	-10786	-25798	-1213	-5456	-11497	-16209	2984	18823	24302	-28034	-1366	-4484	17062	-22390	1007	-12626	17295	-16302	5721	-15278	19974	-14435	-148	-130	-120	-65	-61	-57	-105	42	-158	16	32	-74	-18	-56	84	-29	-4
0.319167	-40	21710	-832	-30221	-673	-12657	-16236	-29240	-191	-8748	-9268	-26084	-1256	-4650	-9846	-16649	2344	20312	23241	-28493	-1341	-6202	16562	-21074	1696	-13347	17406	-16069	6802	-16125	20176	-14865	-152	-125	-119	-64	-61	-56	-104	39	-151	19	35	-69	-19	-53	85	-30	-3
0.320000	30	21587	-3188	-30341	-872	-10279	-13749	-29031	-137	-6951	-7766	-26379	-1353	-4077	-8293	-17077	2000	21884	21784	-28936	-1124	-7951	16096	-19783	1815	-13977	17568	-15925	6187	-16892	20439	-15236	-147	-125	-119	-64	-60	-56	-107	36	-151	19	36	-73	-21	-53	80	-30	0
0.320833	105	21172	-6066	-30455	-710	-7958	-11195	-28781	-127	-5368	-6330	-26678	-1541	-3739	-6890	-17490	1401	23518	19934	-29333	-1054	-9701	15677	-18526	1363	-14524	17787	-15867	5918	-17593	20731	-15546	-146	-126	-118	-65	-61	-39	-105	43	-150	16	33	-74	-18	-58	58	-31	1
0.321667	-113	20463	-9348	-30561	-510	-5782	-8692	-28511	-162	-4040	-5009	-26961	-1753	-3638	-5675	-17879	-201	25142	17738	-29663	-1045	-11431	15317	-17328	1540	-15007	18047	-15898	6243	-18220	21083	-15788	-146	-126	-112	-64	-60	-59	-108	41	-151	19	34	-73	-21	-59	85	-30	1
0.322500	105	19464	-12910	-30672	-585	-3818	-6323	-28237	-197	-2988	-3844	-27218	-1581	-3767	-4679	-18248	-421	26712	15236	-29912	301	-13114	15040	-16282	231	-15443	18350	-16017	1580	-18780	21461	-15943	-147	-127	-116	-67	-62	-59	-105	38	-151	19	32	-74	-22	-58	80	-31	0
0.323333	110	18210	-16609	-30780	-803	-2126	-4184	-27971	-190	-2221	-2870	-27443	-1649	-4105	-3980	-18585	-1468	28169	12499	-30064	130	-14737	14836	-15350	-314	-15856	18675	-16212	157	-19265	21846	-16024	-150	-128	-120	-87	-65	-62	-108	37	-154	19	27	-79	-21	-58	79	-32	-4
0.324167	23	16725	-20297	-30895	-959	-739	-2330	-27726	-110	-1748	-2129	-27617	-1624	-4623	-3547	-18892	-2062	29459	9600	-30099	295	-16286	14724	-14569	-729	-16249	19020	-16462	-1583	-19705	22223	-16025	-147	-126	-120	-67	-63	-58	-105	42	-149	16	29	-76	-22	-58	82	-28	0
0.325000	183	15063	-23817	-31009	-1003	301	-824	-27499	-92	-1549	-1641	-27725	-1750	-5285	-3394	-19156	-2493	30531	6627	-30032	490	-17745	14700	-13972	-1204	-16646	19365	-16755	-3107	-20080	22566	-15952	-145	-124	-118	-64	-42	-55	-104	43	-147	20	30	-72	-17	-55	85	-26	0
0.325833	431	13243	-27008	-31120	-916	966	288	-27317	-34	-1615	-1427	-27777	-1813	-6059	-3526	-19384	-3207	31328	3674	-29894	491	-19105	14749	-13564	-1458	-17060	19681	-17076	-4388	-20405	22850	-15803	-145	-124	-118	-66	-62	-52	-101	45	-141	20	33	-72	-22	-52	86	-27	3
0.326667	524	11319	-29727	-31235	-799	1260	1004	-27172	-75	-1919	-1495	-27743	-1670	-6900	-3932	-19598	-3507	31787	865	-29583	538	-20367	14866	-13361	-1870	-17494	19974	-17405	-5870	-20693	23050	-15591	-149	-125	-119	-66	-62	-58	-103	43	-151	19	34	-67	-25	-56	81	-27	0
0.327500	763	9340	-31419	-31336	-675	1180	1310	-27068	-163	-2427	-1852	-27646	-1240	-7781	-4590	-19743	-3061	31883	-1700	-29235	1044	-21525	15035	-13356	-3218	-17958	20201	-17726	-9546	-20935	23156	-15316	-148	-125	-136	-65	-61	-56	-102	43	-152	20	34	-73	-17	-53	85	-26	1
0.328333	665	7350	-32144	-31429	-663	755	1261	-26996	-165	-3109	-2481	-27469	-1556	-8656	-5448	-19842	-3737	31575	-3919	-28837	275	-22566	15244	-13560	-3371	-18451	20368	-18023	-9745	-21138	23137	-14989	-148	-128	-133	-64	-63	-55	-105	42	-150	20	37	-74	-21	-58	84	-24	1
0.329167	660	5399	-32451	-31507	-538	17	873	-26953	-104	-3923	-3367	-27225	-1534	-9491	-6475	-19914	-3980	30835	-5701	-28399	-41	-23506	15472	-13930	-2631	-18967	20460	-18271	-8513	-21306	22997	-14618	-145	-127	-120	-66	-58	-55	-104	42	-151	21	36	-93	-22	-56	84	-26	0
0.330000	708	3521	-32577	-31560	-398	-1002	212	-26924	-187	-4822	-4466	-26902	-1322	-10240	-7620	-19945	-3426	29641	-6997	-27975	220	-24332	15703	-14474	-2456	-19503	20470	-18488	-7748	-21443	22732	-14214	-141	-128	-119	-67	-59	-55	-102	41	-150	21	34	-74	-19	-55	84	-28	0
0.330833	516	1729	-32554	-31593	-143	-2253	-664	-26899	-174	-5784	-5771	-26526	-1234	-10911	-8841	-19941	-3312	27985	-7726	-27607	239	-25054	15910	-15165	-2090	-20049	20392	-18607	-6899	-21560	22339	-13784	-147	-120	-117	-65	-61	-60	-104	43	-149	18	36	-74	-18	-59	84	-27	0
0.331667	284	51	-31525	-31611	-151	-3682	-1683	-26861	-128	-6770	-7218	-26091	-1022	-11496	-10098	-19909	-3069	25880	-7905	-27291	402	-25670	16080	-15979	-1580	-20600	20223	-18678	-6660	-21653	21821	-13337	-149	-127	-121	-70	-60	-56	-103	41	-152	20	35	-82	-21	-58	82	-27	-4
0.332500	373	-1490	-29572	-31579	-186	-5246	-2768	-26794	-122	-7761	-8777	-25590	-854	-11978	-11334	-19851	-2935	23356	-7485	-27062	190	-26173	16193	-16880	-661	-21147	19971	-18678	-5949	-21729	21222	-12878	-148	-125	-114	-66	-59	-55	-105	42	-150	23	38	-75	-16	-53	85	-26	1
0.333333	363	-2892	-26948	-31543	-113	-6888	-3863	-26677	-84	-8732	-10396	-25062	-831	-12371	-12510	-19765	-2635	20450	-6500	-26948	155	-26579	16236	-17854	443	-21688	19639	-18617	-5756	-21803	20540	-12419	-143	-121	-117	-69	-60	-53	-104	45	-149	25	39	-70	-16	-53	92	-24	2
0.334167	80	-4151	-23809	-31491	-119	-8591	-4906	-26502	-63	-9652	-12027	-24495	-736	-12681	-13585	-19672	-2010	17208	-5003	-26960	209	-26891	16200	-18875	707	-22208	19233	-18498	-5120	-21874	19815	-11974	-144	-120	-120	-66	-60	-55	-104	44	-148	22	35	-70	-17	-52	90	-26	-1
0.335000	-205	-5292	-20316	-31430	-198	-10303	-5838	-26254	-65	-10562	-13620	-23911	-971	-12935	-14544	-19570	-2364	13675	-3046	-27112	-465	-27111	16074	-19909	1544	-22701	18766	-18335	-1994	-21952	19065	-11547	-149	-125	-122	-68	-63	-56	-105	38	-153	19	35	-75	-24	-59	79	-30	0
0.335833	-392	-6316	-16607	-31374	-242	-11981	-6625	-25919	-119	-11397	-15127	-23311	-692	-13149	-15362	-19468	-1461	9905	-713	-27394	461	-27239	15865	-20933	1314	-23165	18257	-18130	-3802	-22054	18341	-11137	-150	-130	-120	-69	-66	-57	-105	41	-151	17	36	-75	-19	-57	81	-29	-3
0.336667	-735	-7232	-12840	-31318	-170	-13591	-7225	-25492	-67	-12173	-16499	-22707	-695	-13347	-16024	-19385	-1160	5994	1895	-27802	412	-27278	15574	-21922	1020	-23593	17712	-17907	-4160	-22167	17621	-10753	-152	-127	-119	-68	-65	-58	-105	39	-158	18	34	-77	-21	-58	84	-33	-1
0.337500	-954	-8062	-9150	-31283	-17	-15122	-7629	-24964	105	-12907	-17709	-22102	-460	-13554	-16532	-19281	-1327	2017	4661	-28321	-62	-27237	15209	-22861	1347	-23981	17133	-17670	-3650	-22311	16984	-10408	-152	-136	-118	-66	-61	-57	-103	38	-155	22	37	-75	-21	-57	84	-33	-4
0.338333	-1298	-8814	-5684	-31270	-116	-16532	-7835	-24339	171	-13595	-18714	-21512	-380	-13797	-16882	-19204	-1039	-1945	7478	-28925	-219	-27117	14780	-23741	1821	-24342	16570	-17447	-2618	-22483	16432	-10098	-150	-126	-117	-65	-63	-58	-102	39	-153	18	37	-73	-21	-58	85	-31	0
0.339167	-1459	-9513	-2542	-31290	-271	-17832	-7850	-23609	148	-14242	-19488	-20949	-305	-14092	-17116	-19145	-1231	-5820	10230	-29595	-500	-26936	14302	-24543	2753	-24664	15991	-17245	-1022	-22680	15978	-9834	-149	-130	-119	-67	-63	-58	-102	42	-151	17	27	-74	-22	-56	84	-29	-4
0.340000	-1614	-10166	223	-31347	-184	-19000	-7693	-22789	107	-14860	-20007	-20408	-356	-14451	-17221	-19102	-1287	-9553	12831	-30301	-461	-26693	13795	-25248	3192	-24956	15431	-17082	869	-22934	15639	-9617	-150	-128	-119	-68	-66	-59	-107	39	-158	17	34	-77	-23	-59	82	-32	-7
0.340833	-1600	-10790	2501	-31438	-147	-20028	-7390	-21889	167	-15461	-20263	-19902	19	-14889	-17253	-19081	-235	-13069	15186	-31011	213	-26392	13283	-25895	2934	-25213	14890	-16953	-634	-23213	15419	-9448	-155	-129	-117	-67	-63	-59	-103	38	-153	46	36	-75	-22	-56	82	-33	-7
0.341667	-1618	-11391	4296	-31557	-132	-20910	-6980	-20925	103	-16049	-20250	-19434	-122	-15406	-17197	-19066	-335	-16320	17226	-31694	-80	-26049	12779	-26439	3205	-25437	14385	-16883	-480	-23519	15314	-9319	-152	-131	-120	-66	-60	-57	-108	39	-155	16	35	-77	-24	-57	82	-41	-6
0.342500	-1936	-11980	5587	-31711	-24	-21652	-6500	-19910	52	-16618	-19977	-19003	-122	-16007	-17115	-19069	-1062	-19259	18875	-32258	-243	-25671	12304	-26907	3884	-25638	13910	-16870	1847	-23852	15315	-9247	-149	-130	-116	-66	-63	-57	-107	40	-155	18	34	-73	-21	-57	78	-31	-4
0.343333	-2030	-12509	6389	-31897	0	-22259	-5997	-18871	-17	-17221	-19462	-18618	56	-16679	-17023	-19076	-722	-21847	20116	-32523	137	-25270	11870	-27255	3898	-25814	13478	-16919	2992	-24204	15418	-9220	-150	-128	-122	-67	-66	-59	-109	40	-155	20	29	-77	-19	-57	82	-32	-1
0.344167	-1905	-13028	6733	-32098	-61	-22735	-5502	-17821	4	-17813	-18733	-18278	-22	-17413	-16948	-19094	-747	-24042	20940	-32613	190	-24846	11503	-27570	3277	-25961	13095	-17027	4002	-24565	15612	-9240	-149	-127	-119	-67	-62	-68	-105	41	-154	19	39	-77	-27	-57	80	-31	0
0.345000	-1899	-13500	6690	-32315	-43	-23093	-5059	-16791	81	-18413	-17825	-17975	45	-18184	-16899	-19105	-792	-25840	21350	-32645	596	-24415	11210	-27796	2466	-26079	12761	-17185	4041	-24917	15835	-9302	-149	-126	-116	-64	-63	-57	-104	44	-150	20	34	-72	-22	-53	86	-26	7
0.345833	-1820	-13939	6297	-32525	101	-23330	-4701	-15815	102	-19013	-16777	-17722	252	-18979	-16903	-19113	-850	-27215	21374	-32679	804	-23981	10999	-27959	2383	-26167	12478	-17395	3765	-25259	16114	-9410	-148	-122	-119	-63	-58	-53	-103	44	-149	21	34	-74	-22	-53	87	-25	0
0.346667	-1763	-14313	5633	-32671	140	-23487	-4467	-14914	54	-19617	-15648	-17509	241	-19779	-16961	-19113	-744	-28166	21052	-32685	917	-23562	10888	-28076	2776	-26224	12246	-17645	3049	-25570	16404	-9561	-147	-125	-119	-65	-65	-56	-108	43	-153	17	35	-73	-22	-53	84	-27	-3
0.347500	-1820	-14618	4778	-32726	138	-23553	-4367	-14116	72	-20227	-14467	-17341	283	-20564	-17077	-19097	185	-28690	20458	-32692	1126	-23154	10839	-28140	2383	-26246	12069	-17927	1327	-25845	16692	-9747	-152	-116	-117	-64	-56	-58	-105	42	-155	21	32	-76	-24	-55	84	-28	0
0.348333	-1660	-14837	3809	-32736	252	-23550	-4417	-13441	62	-20823	-13307	-17210	143	-21310	-17254	-19070	6	-28806	19651	-32685	520	-22769	10887	-28170	1907	-26230	11954	-18226	2422	-26068	16950	-9964	-151	-128	-121	-68	-64	-59	-109	35	-154	21	32	-76	-24	-59	79	-31	-5
0.349167	-1278	-14956	2779	-32761	252	-23489	-4624	-12908	-16	-21404	-12201	-17116	527	-21986	-17478	-19022	808	-28527	18719	-32697	1122	-22402	11021	-28159	943	-26171	11891	-18528	228	-26223	17165	-10206	-147	-127	-121	-64	-63	-60	-111	36	-176	16	32	-76	-23	-56	77	-29	-3
0.350000	-1072	-14968	1764	-32744	118	-23378	-4975	-12522	-98	-21949	-11187	-17057	522	-22592	-17733	-18947	1476	-27886	17735	-32681	1002	-22060	11223	-28117	-152	-26058	11888	-18830	-1028	-26316	17332	-10463	-149	-129	-124	-66	-62	-59	-107	39	-151	22	36	-74	-22	-55	81	-29	-1
0.350833	-1170	-14869	805	-32760	214	-23240	-5463	-12323	-55	-22462	-10321	-17030	516	-23110	-18006	-18871	1160	-26904	16784	-32699	338	-21750	11488	-28052	-616	-25900	11919	-19115	103	-26321	17428	-10737	-147	-128	-121	-83	-66	-59	-107	40	-153	17	34	-77	-22	-58	82	-29	-3
0.351667	-1125	-14664	-45	-32747	160	-23086	-6059	-12293	-15	-22923	-9625	-17042	470	-23526	-18285	-18755	1779	-25633	15962	-32675	309	-21463	11794	-27966	-909	-25690	12044	-19380	960	-26246	17451	-11018	-150	-125	-120	-66	-59	-49	-108	40	-151	18	45	-73	-21	-56	84	-28	0
0.352500	-732	-14339	-764	-32742	2	-22928	-6747	-12441	-129	-23335	-9119	-17082	528	-23832	-18541	-18636	1692	-24119	15256	-32511	168	-21209	12132	-27868	-866	-25429	12195	-19621	1883	-26085	17407	-11303	-147	-122	-117	-67	-58	-57	-104	41	-152	20	35	-72	-19	-53	82	-27	0
0.353333	-517	-13914	-1337	-32746	-67	-22775	-7491	-12763	-166	-23681	-8824	-17160	321	-24040	-18766	-18526	1481	-22411	14793	-32199	-152	-20982	12479	-27739	-1238	-25115	12392	-19825	2369	-25841	17286	-11582	-148	-124	-119	-64	-59	-55	-102	42	-150	18	38	-86	-19	-55	81	-28	0
0.354167	-349	-13410	-1754	-32761	-188	-22637	-8272	-13257	-46	-23963	-8741	-17270	433	-24140	-18940	-18398	2036	-20554	14584	-31872	287	-20783	12826	-27607	-2205	-24757	12625	-20001	-105	-25516	17098	-11847	-145	-124	-105	-66	-60	-60	-108	41	-152	19	36	-72	-23	-57	85	-29	0
0.355000	-161	-12794	-2024	-32750	-184	-22523	-9042	-13900	-68	-24174	-8865	-17414	136	-24162	-19052	-18282	1982	-18601	14652	-31553	405	-20620	13161	-27468	-2819	-24359	12887	-20147	-1239	-25121	16856	-12110	-148	-127	-121	-67	-60	-61	-108	41	-152	19	33	-73	-23	-62	79	-30	-3
0.355833	-88	-12116	-2149	-32762	-80	-22439	-9772	-14679	-136	-24310	-9184	-17595	-76	-24104	-19085	-18181	857	-16587	15017	-31278	-343	-20461	13459	-27320	-2671	-23923	13174	-20260	1301	-24658	16572	-12347	-150	-134	-144	-73	-65	-61	-109	40	-152	18	32	-78	-21	-59	80	-28	-1
0.356667	18	-11384	-2140	-32754	36	-22381	-10432	-15571	-155	-24369	-9671	-17816	-15	-23955	-19041	-18095	748	-14578	15646	-31060	-215	-20327	13719	-27165	-2503	-23458	13471	-20353	2695	-24135	16259	-12568	-151	-128	-124	-70	-64	-76	-103	39	-152	18	29	-80	-29	-63	79	-32	0
0.357500	171	-10622	-2023	-32753	82	-22358	-11001	-16557	-100	-24368	-10299	-18069	-76	-23765	-18918	-18032	302	-12612	16561	-30912	-284	-20207	13936	-27004	-2066	-22967	13783	-20418	3986	-23566	15935	-12759	-149	-129	-124	-68	-62	-60	-107	39	-154	16	34	-76	-21	-59	79	-29	-1
0.358333	568	-9834	-1809	-32754	-32	-22362	-11454	-17585	-72	-24295	-11034	-18363	-31	-23536	-18718	-17988	-251	-10735	17709	-30836	-500	-20104	14093	-26844	-1763	-22460	14086	-20476	4472	-22966	15613	-12928	-149	-126	-119	-68	-62	-58	-107	42	-150	18	30	-80	-22	-58	80	-32	-3
0.359167	677	-9052	-1525	-32735	-115	-22401	-11787	-18667	-95	-24168	-11842	-18688	-111	-23289	-18460	-17977	-109	-8985	18996	-30834	-484	-20009	14186	-26685	-1312	-21948	14377	-20524	3944	-22355	15313	-13079	-150	-127	-126	-68	-63	-19	-107	39	-153	22	34	-75	-25	-56	82	-29	-1
0.360000	500	-8280	-1186	-32757	-80	-22465	-11975	-19761	-55	-23999	-12683	-19052	-259	-23041	-18158	-17995	-365	-7379	20450	-30905	-652	-19925	14218	-26529	-638	-21439	14643	-20578	2892	-21738	15051	-13214	-149	-127	-120	-66	-64	-60	-104	37	-152	19	30	-79	-23	-57	82	-31	3
0.360833	458	-7539	-806	-32736	-67	-22554	-12027	-20840	-85	-23797	-13517	-19449	-245	-22792	-17829	-18034	-180	-5955	21980	-31043	-441	-19846	14183	-26380	-483	-20942	14882	-20643	-170	-21129	14837	-13335	-148	-134	-122	-68	-60	-61	-102	40	-148	21	34	-78	-21	-58	82	-28	2
0.361667	535	-6839	-395	-32757	-94	-22661	-11959	-21887	-171	-23579	-14322	-19876	-405	-22571	-17483	-18100	-410	-4724	23530	-31239	-555	-19773	14091	-26236	-173	-20474	15079	-20719	-423	-20536	14685	-13442	-143	-128	-120	-64	-60	-60	-104	39	-164	20	29	-78	-16	-57	85	-29	-1
0.362500	543	-6196	28	-32740	53	-22778	-11770	-22877	-131	-23351	-15064	-20335	-149	-22374	-17151	-18187	-435	-3713	25054	-31472	20	-19705	13935	-26107	-534	-20024	15232	-20813	-2194	-19986	14603	-13547	-149	-124	-118	-66	-62	-59	-104	42	-152	18	33	-77	-21	-56	84	-30	-5
0.363333	418	-5613	461	-32758	97	-22898	-11481	-23800	-190	-23131	-15721	-20810	-67	-22228	-16870	-18282	463	-2914	26505	-31737	473	-19639	13731	-25987	-1698	-19613	15340	-20926	-5320	-19473	14599	-13647	-150	-127	-118	-64	-63	-63	-107	37	-155	19	30	-77	-23	-58	82	-32	-6
0.364167	319	-5102	899	-32745	-14	-23020	-11109	-24641	-214	-22929	-16270	-21300	-301	-22123	-16598	-18378	147	-2326	27830	-32021	-94	-19576	13486	-25876	-1754	-19237	15396	-21061	-4656	-19011	14675	-13757	-151	-128	-121	-64	-60	-60	-108	39	-153	20	32	-78	-21	-57	82	-31	-3
0.365000	475	-4654	1345	-32762	-22	-23146	-10686	-25393	-249	-22752	-16697	-21788	-324	-22058	-16391	-18474	266	-1953	29005	-32308	253	-19514	13200	-25781	-1986	-18904	15397	-21214	-3774	-18611	14823	-13869	-149	-130	-120	-62	-63	-58	-110	38	-154	16	30	-79	-23	-59	82	-31	-4
0.365833	453	-4275	1794	-32747	94	-23215	-10239	-26039	-230	-22615	-17004	-22273	-206	-22044	-16291	-18558	118	-1777	29993	-32534	356	-19455	12896	-25678	-2454	-18615	15365	-21379	-1930	-18267	15048	-13996	-149	-126	-117	-47	-64	-57	-109	43	-150	19	32	-75	-19	-56	81	-26	-1
0.366667	498	-3971	2244	-32757	195	-23284	-9797	-26587	-201	-22519	-17185	-22742	-439	-22068	-16253	-18625	-19	-1789	30778	-32646	136	-19402	12571	-25625	-2624	-18384	15279	-21557	158	-17992	15341	-14144	-150	-125	-118	-64	-63	-60	-107	42	-133	20	34	-75	-13	-56	85	-28	1
0.367500	550	-3732	2720	-32744	-53	-23319	-9380	-27036	-162	-22499	-17259	-23192	-155	-22130	-16306	-18662	207	-1973	31351	-32672	520	-19348	12238	-25567	-2875	-18196	15148	-21742	70	-17774	15684	-14304	-149	-129	-118	-83	-62	-57	-107	41	-152	16	33	-75	-23	-57	80	-27	-3
0.368333	503	-3560	3139	-32746	-112	-23328	-9024	-27397	-256	-22480	-17224	-23613	-132	-22223	-16442	-18670	351	-2307	31711	-32688	887	-19304	11917	-25525	-3383	-18060	14993	-21919	-642	-17619	16071	-14484	-149	-131	-121	-67	-62	-57	-107	64	-153	15	34	-77	-19	-57	74	-29	-3
0.369167	329	-3439	3583	-32752	24	-23299	-8743	-27670	-215	-22536	-17100	-23996	-324	-22339	-16659	-18642	-346	-2763	31871	-32696	227	-19265	11601	-25484	-3156	-17974	14805	-22090	2133	-17528	16483	-14683	-147	-107	-120	-66	-62	-57	-107	42	-151	12	29	-77	-22	-59	81	-30	-3
0.370000	414	-3389	4017	-32737	-47	-23233	-8554	-27866	-126	-22635	-16905	-24323	-183	-22472	-16922	-18574	-342	-3326	31841	-32682	357	-19209	11308	-25458	-2859	-17937	14610	-22243	3694	-17492	16906	-14892	-151	-132	-122	-67	-61	-57	-109	41	-133	18	27	-76	-18	-58	80	-30	-1
0.370833	373	-3375	4445	-32755	1	-23129	-8470	-27997	-174	-22781	-16662	-24602	-341	-22612	-17284	-18460	-304	-3969	31645	-32700	264	-19201	11034	-25437	-2530	-17940	14407	-22374	4548	-17506	17326	-15114	-148	-125	-117	-66	-38	-57	-111	38	-153	13	29	-73	-21	-58	81	-33	0
0.371667	352	-3408	4842	-32738	12	-22987	-8498	-28070	-105	-22940	-16392	-24827	-337	-22754	-17668	-18306	-688	-4668	31292	-32685	306	-19179	10801	-25424	-2282	-17981	14202	-22476	4808	-17567	17738	-15341	-151	-129	-118	-65	-61	-56	-107	41	-151	16	33	-88	-21	-45	80	-30	-1
0.372500	264	-3473	5202	-32758	34	-22809	-8626	-28105	-31	-23127	-16114	-25003	-95	-22894	-18079	-18110	-951	-5403	30819	-32702	633	-19168	10599	-25416	-1964	-18067	14011	-22554	4220	-17677	18114	-15567	-147	-125	-115	-66	-60	-53	-105	38	-153	18	34	-75	-23	-57	82	-29	0
0.373333	124	-3572	5517	-32742	32	-22606	-8889	-28103	-131	-23327	-15861	-25117	-132	-23025	-18503	-17877	-1325	-6153	30234	-32690	369	-19166	10435	-25416	-1230	-18191	13838	-22600	4054	-17824	18445	-15794	-148	-129	-121	-66	-53	-59	-109	41	-150	19	29	-74	-19	-58	81	-34	-3
0.374167	103	-3700	5760	-32760	79	-22376	-9244	-28085	-156	-23525	-15621	-25180	-311	-23144	-18916	-17617	-1217	-6899	29581	-32709	354	-19177	10308	-25423	-872	-18351	13695	-22614	2911	-18002	18727	-16000	-149	-127	-119	-66	-62	-58	-111	42	-130	17	29	-74	-19	-57	79	-31	-1
0.375000	185	-3842	5937	-32745	371	-22114	-9676	-28053	-134	-23705	-15439	-25189	-323	-23250	-19318	-17331	-1437	-7624	28864	-32692	-300	-19195	10224	-25432	-537	-18532	13580	-22602	4407	-18213	18945	-16189	-149	-129	-122	-70	-61	-62	-109	39	-151	10	28	-76	-23	-60	78	-33	-3
0.375833	279	-4008	6027	-32754	504	-21849	-10177	-28016	-30	-23858	-15307	-25153	-277	-23333	-19681	-17021	-1879	-8320	28111	-32706	-354	-19222	10175	-25443	179	-18738	13510	-22560	5888	-18447	19106	-16354	-152	-127	-122	-70	-60	-61	-110	38	-151	15	32	-76	-21	-58	77	-33	-1
0.376667	315	-4187	6019	-32749	482	-21553	-10723	-27980	-1	-23980	-15240	-25081	-250	-23400	-20013	-16700	-963	-8961	27340	-32694	503	-19260	10169	-25466	-83	-18969	13481	-22501	3222	-18706	19196	-16488	-149	-128	-120	-74	-62	-61	-110	40	-150	16	29	-75	-25	-63	79	-32	-4
0.377500	33	-4378	5909	-32748	503	-21262	-11309	-27946	-66	-24058	-15242	-24970	-178	-23440	-20293	-16371	-1320	-9546	26577	-32697	-48	-19313	10196	-25489	94	-19215	13495	-22422	3485	-18989	19230	-16579	-153	-128	-121	-72	-65	-61	-104	41	-154	16	32	-75	-25	-57	81	-32	-5
0.378333	40	-4571	5690	-32749	446	-20973	-11889	-27920	56	-24078	-15311	-24834	-67	-23474	-20526	-16052	-1453	-10054	25826	-32663	-100	-19364	10248	-25517	94	-19481	13555	-22343	2690	-19289	19205	-16637	-148	-126	-121	-73	-62	-60	-104	38	-149	18	29	-77	-25	-57	82	-30	-3
0.379167	77	-4769	5357	-32736	347	-20685	-12465	-27905	123	-24050	-15441	-24679	-104	-23483	-20712	-15740	-1183	-10496	25094	-32682	-363	-19438	10342	-25551	0	-19754	13653	-22253	2206	-19605	19125	-16655	-150	-125	-125	-70	-64	-64	-108	43	-151	19	33	-73	-24	-56	81	-29	-4
0.380000	-35	-4972	4909	-32752	344	-20410	-13008	-27894	-58	-23964	-15647	-24494	-251	-23472	-20854	-15446	-951	-10849	24393	-32692	-442	-19523	10460	-25565	139	-20040	13788	-22167	1727	-19940	19002	-16630	-146	-126	-124	-68	-58	-57	-104	41	-152	16	32	-75	-19	-55	80	-38	-1
0.380833	-91	-5178	4352	-32737	306	-20158	-13502	-27894	-23	-23827	-15908	-24323	-85	-23447	-20959	-15182	-563	-11131	23724	-32679	-232	-19624	10600	-25633	16	-20331	13958	-22093	106	-20294	18837	-16566	-150	-130	-121	-69	-62	-61	-109	41	-150	19	33	-74	-22	-58	81	-31	-4
0.381667	36	-5384	3695	-32757	339	-19926	-13939	-27903	-7	-23637	-16186	-24137	22	-23405	-21036	-14948	143	-11340	23088	-32700	241	-19735	10759	-25679	-510	-20628	14158	-22035	-3143	-20668	18655	-16458	-154	-130	-121	-72	-66	-61	-111	37	-155	13	28	-79	-28	-58	77	-35	-5
0.382500	-263	-5588	2948	-32738	249	-19717	-14302	-27907	-62	-23397	-16514	-23944	-230	-23333	-21092	-14749	-311	-11426	22492	-32683	-575	-19862	10944	-25725	-121	-20929	14376	-21990	-1836	-21050	18458	-16321	-154	-130	-119	-70	-66	-62	-108	38	-154	16	32	-77	-25	-65	79	-35	-4
0.383333	-469	-5785	2125	-32761	158	-19539	-14587	-27911	-9	-23111	-16859	-23749	-70	-23248	-21127	-14579	-431	-11444	21920	-32703	-610	-19997	11141	-25780	265	-21216	14614	-21971	95	-21447	18263	-16140	-151	-130	-120	-74	-63	-64	-109	35	-154	15	26	-82	-24	-58	73	-33	-5
0.384167	-444	-5982	1242	-32743	94	-19381	-14789	-27908	-8	-22795	-17211	-23557	-86	-23143	-21160	-14452	37	-11377	21377	-32688	-413	-20152	11361	-25832	392	-21505	14856	-21969	1800	-21849	18070	-15939	-149	-129	-118	-70	-65	-59	-105	39	-149	17	32	-79	-28	-58	78	-33	0
0.385000	-410	-6171	312	-32755	22	-19259	-14917	-27901	67	-22455	-17555	-23364	-190	-23014	-21193	-14369	315	-11228	20849	-32697	-524	-20322	11593	-25889	659	-21788	15101	-21987	2918	-22256	17898	-15714	-149	-127	-117	-66	-62	-57	-107	39	-154	20	35	-74	-21	-53	74	-32	3
0.385833	-182	-6349	-655	-32745	39	-19159	-14955	-27878	79	-22100	-17885	-23175	-147	-22866	-21233	-14321	456	-11000	20346	-32684	-382	-20500	11835	-25941	751	-22066	15335	-22025	2304	-22665	17744	-15458	-148	-126	-118	-67	-60	-55	-103	42	-150	19	33	-76	-22	-57	81	-29	-3
0.386667	-145	-6515	-1635	-32746	252	-19090	-14929	-27853	-61	-21738	-18198	-22993	-148	-22694	-21287	-14319	660	-10700	19853	-32695	-727	-20697	12084	-25999	1059	-22334	15555	-22084	1863	-23073	17617	-15234	-148	-127	-112	-60	-64	-59	-105	40	-150	17	30	-75	-22	-47	82	-29	0
0.387500	-365	-6665	-2617	-32743	149	-19048	-14835	-27804	-80	-21380	-18474	-22818	-277	-22499	-21357	-14352	1111	-10333	19371	-32690	-455	-20900	12340	-26055	1322	-22593	15754	-22150	-88	-23474	17516	-14993	-170	-128	-117	-68	-63	-57	-103	40	-152	16	32	-77	-23	-57	82	-31	0
0.388333	-288	-6807	-3570	-32734	-168	-19016	-14684	-27744	-104	-21035	-18709	-22645	-242	-22287	-21433	-14420	1325	-9898	18901	-32679	-546	-21113	12600	-26109	1097	-22847	15933	-22223	-985	-23856	17452	-14757	-152	-124	-119	-81	-61	-57	-105	39	-152	19	35	-75	-18	-55	85	-30	-1
0.389167	-400	-6920	-4495	-32744	-107	-19009	-14488	-27675	-82	-20703	-18890	-22482	-333	-22054	-21530	-14526	917	-9403	18435	-32691	-1008	-21333	12858	-26171	1169	-23089	16079	-22303	278	-24241	17413	-14538	-149	-129	-117	-68	-59	-57	-107	40	-153	16	30	-77	-22	-59	77	-32	0
0.390000	-470	-7015	-5382	-32649	-203	-19010	-14250	-27594	-28	-20399	-18996	-22327	-301	-21800	-21629	-14659	1603	-8859	17973	-32677	-146	-21558	13114	-26228	402	-23316	16196	-22376	-3391	-24560	17400	-14335	-149	-133	-125	-68	-63	-59	-111	36	-156	13	29	-84	-24	-61	80	-31	-3
0.390833	-356	-7084	-6221	-32527	-484	-19027	-13986	-27498	-83	-20123	-19114	-22184	-424	-21533	-21728	-14814	1273	-8261	17517	-32694	-798	-21781	13368	-26284	218	-23529	16283	-22436	-4037	-24864	17420	-14151	-152	-127	-92	-65	-63	-60	-108	37	-154	15	32	-76	-25	-61	81	-44	-1
0.391667	-325	-7122	-6994	-32344	-412	-19040	-13704	-27388	-129	-19869	-19138	-22050	-339	-21243	-21813	-14995	1012	-7624	17039	-32674	-481	-21990	13615	-26339	258	-23720	16335	-22486	-4330	-25125	17459	-13994	-150	-127	-117	-67	-59	-57	-105	40	-153	17	34	-77	-16	-59	80	-32	-3
0.392500	-346	-7144	-7721	-32127	-318	-19052	-13414	-27272	-132	-19649	-19112	-21930	-180	-20941	-21888	-15190	826	-6954	16623	-32630	-38	-22199	13848	-26402	119	-23898	16354	-22523	-3424	-25351	17515	-13858	-146	-125	-115	-69	-59	-56	-105	41	-151	19	33	-77	-18	-59	85	-26	0
0.393333	-389	-7118	-8345	-31872	-289	-19061	-13120	-27148	-181	-19460	-19020	-21828	-187	-20634	-21938	-15407	756	-6265	16176	-32512	36	-22387	14065	-26468	121	-24056	16340	-22535	-1891	-25529	17575	-13758	-148	-126	-119	-70	-59	-57	-104	41	-150	16	35	-73	-25	-57	84	-29	0
0.394167	-672	-7087	-8921	-31582	-291	-19069	-12830	-27020	-102	-19305	-18932	-21748	-243	-20319	-21955	-15634	910	-5557	15727	-32391	33	-22556	14264	-26539	140	-24191	16300	-22527	-727	-25656	17647	-13682	-149	-126	-113	-65	-61	-61	-107	40	-149	19	35	-74	-18	-58	82	-28	1
0.395000	-361	-7000	-9430	-31261	-279	-19059	-12552	-26895	-126	-19178	-18765	-21690	77	-20008	-21945	-15872	1500	-4847	15278	-32231	688	-22693	14443	-26622	-131	-24311	16234	-22498	-2634	-25736	17714	-13633	-149	-130	-121	-67	-60	-61	-107	41	-148	17	34	-76	-23	-64	80	-31	0
0.395833	-310	-6898	-9879	-30908	-447	-19049	-12286	-26762	-196	-19072	-18577	-21653	-289	-19694	-21890	-16123	1142	-4128	14819	-32066	85	-22827	14603	-26710	389	-24408	16149	-22440	-656	-25758	17784	-13608	-136	-129	-117	-70	-62	-63	-108	41	-154	13	34	-75	-22	-59	81	-31	-1
0.396667	-441	-6766	-10262	-30525	-591	-19018	-12036	-26631	-185	-18986	-18364	-21638	-216	-19389	-21787	-16377	685	-3414	14358	-31876	-197	-22916	14738	-26806	1078	-24461	16047	-22365	5292	-25733	17848	-13600	-149	-127	-119	-68	-64	-61	-105	39	-151	15	32	-80	-23	-61	80	-31	-3
0.397500	-444	-6612	-10591	-30128	-670	-18977	-11809	-26501	-232	-18911	-18126	-21640	-134	-19089	-21639	-16638	716	-2720	13888	-31673	40	-22970	14845	-26914	1400	-24494	15932	-22262	12030	-25657	17897	-13610	-152	-128	-119	-67	-63	-60	-105	40	-154	16	34	-75	-21	-58	80	-30	-1
0.398333	-492	-6438	-10870	-29712	-610	-18922	-11591	-26373	-240	-18855	-17881	-21681	-235	-18802	-21451	-16896	586	-2048	13405	-31485	-185	-22999	14926	-27036	1720	-24503	15805	-22143	16227	-25537	17934	-13631	-148	-127	-122	-70	-63	-60	-108	37	-154	15	30	-80	-22	-60	80	-52	-3
0.399167	-511	-6247	-11105	-29287	-472	-18854	-11400	-26244	-281	-18801	-17625	-21732	-44	-18537	-21220	-17158	505	-1404	12911	-31272	-221	-22984	14983	-27169	1899	-24474	15681	-22002	16716	-25372	17959	-13662	-151	-128	-85	-64	-62	-59	-107	39	-152	17	34	-75	-18	-58	80	-31	0
0.400000	-631	-6029	-11296	-28854	-463	-18761	-11218	-26116	-228	-18756	-17371	-21805	127	-18289	-20950	-17411	5	-788	12402	-31051	-296	-22941	15011	-27312	2521	-24423	15556	-21848	15872	-25173	17969	-13690	-150	-127	-119	-66	-58	-64	-103	42	-153	18	33	-75	-22	-53	82	-28	0
0.400833	-596	-5798	-11452	-28427	-650	-18661	-11054	-25992	-222	-18702	-17118	-21896	52	-18064	-20655	-17666	-298	-206	11872	-30819	-136	-22867	15012	-27469	2962	-24344	15430	-21685	14728	-24943	17957	-13726	-152	-128	-120	-66	-64	-57	-107	43	-152	19	34	-72	-21	-56	79	-29	-3
0.401667	-584	-5559	-11582	-28009	-717	-18543	-10913	-25868	-237	-18649	-16877	-22005	62	-17871	-20335	-17913	214	334	11328	-30585	-114	-22768	14983	-27645	2190	-24238	15313	-21517	14678	-24685	17933	-13749	-147	-125	-119	-67	-65	-58	-110	39	-149	19	33	-74	-23	-56	80	-27	-1
0.402500	-618	-5314	-11687	-27600	-427	-18410	-10786	-25737	-168	-18611	-16646	-22128	-75	-17707	-19999	-18150	-141	856	10773	-30343	-813	-22645	14934	-27820	2038	-24109	15201	-21339	16745	-24412	17893	-13778	-152	-126	-121	-66	-64	-60	-108	42	-153	19	23	-74	-22	-57	80	-30	-10
0.403333	-510	-5063	-11765	-27227	-358	-18271	-10673	-25605	-236	-18557	-16424	-22257	-46	-17572	-19674	-18378	163	1283	10200	-30090	211	-22501	14857	-28011	1328	-23966	15099	-21163	15561	-24120	17842	-13794	-152	-127	-121	-69	-66	-60	-110	38	-152	20	33	-80	-22	-43	81	-28	-4
0.404167	-734	-4810	-11827	-26866	-524	-18116	-10566	-25473	-307	-18502	-16218	-22391	-336	-17473	-19311	-18592	104	1687	9621	-29825	301	-22336	14764	-28212	802	-23800	15011	-20988	15690	-23827	17773	-13793	-151	-126	-118	-68	-66	-60	-107	41	-153	20	34	-78	-24	-53	84	-29	-3
0.405000	-858	-4557	-11876	-26533	-535	-17947	-10470	-25340	-136	-18451	-16022	-22528	-325	-17400	-18977	-18789	-388	2045	9033	-29545	436	-22162	14652	-28402	676	-23620	14935	-20817	15701	-23524	17700	-13787	-149	-121	-117	-65	-73	-59	-104	44	-166	25	37	-75	-22	-52	88	-27	-1
0.405833	-867	-4303	-11911	-26202	-539	-17772	-10384	-25204	-130	-18398	-15839	-22669	-394	-17370	-18651	-18973	-284	2354	8440	-29249	579	-21976	14528	-28597	9	-23433	14866	-20654	14036	-23227	17617	-13767	-145	-121	-117	-63	-59	-58	-103	45	-150	22	41	-73	-30	-49	85	-26	2
0.406667	-960	-4064	-11941	-25946	-442	-17598	-10313	-25082	-120	-18349	-15677	-22804	-325	-17374	-18355	-19173	-425	2608	7843	-28934	461	-21798	14387	-28790	-289	-23238	14803	-20495	12030	-22921	17526	-13738	-150	-130	-118	-68	-66	-68	-104	40	-155	5	34	-75	-23	-53	82	-29	-7
0.407500	-1061	-3834	-11963	-25693	-319	-17423	-10252	-24932	-68	-18305	-15523	-22938	-146	-17414	-18083	-19296	-745	2815	7266	-28587	537	-21613	14243	-28965	-156	-23036	14760	-20351	9555	-22639	17440	-13689	-152	-125	-118	-67	-64	-57	-105	43	-152	19	34	-76	-24	-55	105	-38	-1
0.408333	-899	-3610	-11979	-25465	-254	-17240	-10212	-24790	-59	-18261	-15372	-23056	400	-17482	-17837	-19429	-161	2974	6694	-28218	1218	-21434	14090	-29123	-952	-22831	14726	-20212	5273	-22362	17357	-13636	-149	-127	-117	-68	-63	-43	-107	40	-150	20	35	-75	-23	-58	85	-30	-1
0.409167	-1041	-3399	-11994	-25260	-336	-17064	-10146	-24651	-172	-18229	-15240	-23173	25	-17582	-17624	-19546	-108	3076	6149	-27820	710	-21256	13943	-29269	-1322	-22622	14697	-20087	2500	-22089	17279	-13569	-151	-128	-119	-67	-62	-57	-109	36	-152	19	35	-78	-22	-57	77	-29	-1
0.410000	-998	-3203	-12009	-25070	-267	-16892	-10106	-24513	-214	-18202	-15111	-23278	-1	-17709	-17442	-19646	-396	3129	5618	-27387	113	-21090	13797	-29383	-890	-22423	14679	-19970	956	-21828	17221	-13494	-150	-127	-120	-67	-66	-59	-107	39	-152	19	30	-79	-25	-58	80	-30	-1
0.410833	-590	-3022	-12024	-24904	-166	-16737	-10072	-24381	-207	-18191	-14992	-23375	20	-17859	-17288	-19734	-56	3129	5116	-26918	413	-20930	13657	-29467	-700	-22230	14685	-19865	-1235	-21573	17145	-13409	-149	-128	-116	-66	-61	-53	-107	40	-150	19	33	-74	-19	-55	87	-31	0
0.411667	-611	-2859	-12045	-24752	-248	-16643	-10040	-24252	-187	-18186	-14878	-23453	-153	-18029	-17159	-19808	62	3079	4645	-26424	154	-20781	13533	-29518	-300	-22036	14664	-19770	-3248	-21327	17141	-13315	-146	-127	-118	-66	-62	-55	-102	41	-151	21	36	-75	-21	-56	85	-29	0
0.412500	-530	-2711	-12070	-24607	-93	-16480	-10009	-24134	-150	-18195	-14774	-23527	-23	-18211	-17055	-19869	71	2982	4211	-25901	-72	-20657	13420	-29535	128	-21849	14668	-19685	-5255	-21087	17128	-13217	-148	-126	-116	-63	-62	-56	-104	41	-141	20	35	-75	-18	-56	82	-22	1
0.413333	-379	-2588	-12098	-24468	3	-16386	-9982	-24024	-94	-18213	-14673	-23586	102	-18400	-16981	-19925	112	2830	3809	-25355	-251	-20521	13324	-29516	665	-21666	14680	-19607	-6895	-20851	17139	-13122	-147	-126	-108	-60	-58	-53	-104	43	-150	22	38	-75	-22	-56	82	-28	-4
0.414167	-496	-2484	-12138	-24337	73	-16322	-9951	-23934	-16	-18246	-14585	-23630	299	-18590	-16901	-19971	151	2634	3439	-24789	-402	-20411	13245	-29480	1471	-21492	14695	-19544	-8363	-20623	17167	-13016	-149	-126	-118	-61	-61	-60	-108	40	-154	18	34	-75	-22	-60	82	-31	0
0.415000	-576	-2404	-12187	-24210	72	-16295	-9916	-23853	7	-18291	-14507	-23663	520	-18757	-16846	-20018	365	2386	3102	-24212	-242	-20321	13188	-29369	1367	-21326	14716	-19481	-9973	-20402	17217	-12917	-155	-132	-124	-78	-64	-62	-110	37	-153	13	29	-75	-24	-61	77	-36	-4
0.415833	-512	-2343	-12246	-24085	-122	-16327	-9874	-23797	24	-18348	-14434	-23678	288	-18954	-16789	-20057	-425	2096	2794	-23629	-997	-20237	13147	-29238	1391	-21163	14749	-19419	-10637	-20174	17288	-12810	-150	-129	-122	-69	-64	-62	-108	39	-152	16	33	-72	-23	-66	79	-34	0
0.416667	-376	-2300	-12310	-23951	-196	-16350	-9809	-23750	55	-18407	-14388	-23676	442	-19111	-16730	-20092	-782	1768	2537	-23047	-169	-20169	13133	-29075	977	-21005	14784	-19370	-13775	-19938	17380	-12689	-149	-131	-122	-68	-64	-59	-105	38	-154	11	34	-78	-24	-63	78	-32	-5
0.417500	-323	-2277	-12378	-23819	-213	-16437	-9736	-23725	42	-18479	-14305	-23651	335	-19245	-16665	-20122	-858	1410	2302	-22481	119	-20129	13132	-28884	473	-20853	14833	-19314	-16157	-19720	17488	-12603	-148	-130	-122	-67	-63	-60	-109	40	-155	15	33	-77	-26	-59	77	-32	-4
0.418333	-587	-2273	-12450	-23685	15	-16561	-9636	-23725	105	-18556	-14253	-23598	269	-19356	-16595	-20154	-793	1010	2097	-21936	-434	-20076	13151	-28664	870	-20706	14886	-19260	-16680	-19496	17598	-12502	-149	-127	-120	-66	-61	-59	-109	42	-151	18	33	-77	-21	-64	78	-30	-1
0.419167	-663	-2285	-12528	-23548	66	-16729	-9528	-23714	74	-18643	-14204	-23546	147	-19440	-16514	-20176	338	591	1918	-21431	-120	-20053	13186	-28416	874	-20564	14944	-19204	-17272	-19271	17722	-12401	-148	-129	-120	-70	-65	-60	-103	41	-151	18	34	-74	-17	-57	80	-30	0
0.420000	-477	-2319	-12601	-23403	-258	-16940	-9388	-23784	-5	-18739	-14161	-23468	290	-19498	-16424	-20192	763	149	1761	-20965	-222	-20035	13233	-28158	935	-20424	15004	-19147	-17081	-19050	17842	-12306	-147	-127	-117	-66	-62	-58	-102	42	-147	18	32	-77	1	-59	82	-30	0
0.420833	-566	-2373	-12674	-23262	-251	-17186	-9226	-23844	-7	-18842	-14114	-23369	44	-19537	-16320	-20198	551	-309	1626	-20529	-525	-20034	13288	-27892	1077	-20292	15064	-19083	-16411	-18835	17947	-12216	-151	-128	-124	-70	-62	-58	-109	40	-149	16	30	-74	-19	-60	81	-29	1
0.421667	-464	-2440	-12737	-23114	-88	-17476	-9036	-23926	49	-18956	-14070	-23250	403	-19550	-16202	-20195	658	-773	1510	-20200	47	-20040	13347	-27616	799	-20161	15123	-19013	-17305	-18619	18042	-12131	-148	-130	-119	-69	-61	-59	-110	40	-156	18	28	-76	-18	-60	76	-29	0
0.422500	-40	-2528	-12791	-22970	66	-17795	-8826	-24029	-62	-19074	-14021	-23113	266	-19548	-16078	-20167	684	-1242	1411	-19918	-79	-20058	13402	-27338	873	-20029	15183	-18938	-17236	-18417	18118	-12041	-151	-129	-125	-68	-60	-60	-111	39	-152	16	28	-76	-22	-60	78	-30	0
0.423333	210	-2625	-12826	-22819	44	-18142	-8589	-24139	-70	-19205	-13962	-22959	-3	-19536	-15941	-20135	293	-1706	1326	-19707	-745	-20079	13454	-27064	1330	-19907	15235	-18856	-15414	-18221	18161	-11966	-154	-132	-127	-72	-65	-66	-112	36	-158	10	20	-86	-30	-65	75	-34	-7
0.424167	602	-2745	-12850	-22668	94	-18514	-8335	-24289	-88	-19345	-13889	-22784	139	-19512	-15794	-20045	233	-2157	1260	-19566	-302	-20103	13503	-26790	1188	-19777	15290	-18763	-14360	-18032	18199	-11890	-142	-132	-124	-69	-65	-61	-112	38	-153	15	30	-77	-24	-60	76	-33	-4
0.425000	813	-2866	-12846	-22508	679	-18893	-8055	-24408	-85	-19490	-13794	-22599	-3	-19485	-15635	-19937	-4	-2590	1212	-19494	0	-20127	13543	-26522	645	-19647	15339	-18664	-13950	-17850	18204	-11815	-146	-128	-119	-70	-61	-58	-114	41	-154	16	32	-76	-22	-65	81	-28	-3
0.425833	842	-3010	-12816	-22348	1170	-19288	-7762	-24542	-85	-19642	-13680	-22404	-43	-19463	-15477	-19788	44	-3006	1177	-19492	34	-20148	13568	-26247	92	-19519	15379	-18557	-14277	-17685	18170	-11753	-148	-127	-118	-66	-58	-59	-107	44	-152	18	32	-72	-19	-57	79	-40	-4
0.426667	1049	-3156	-12783	-22186	1054	-19682	-7425	-24685	-147	-19807	-13544	-22199	22	-19459	-15327	-19620	-9	-3402	1158	-19561	-14	-20165	13572	-26024	74	-19387	15405	-18446	-14213	-17526	18108	-11701	-148	-133	-119	-67	-60	-57	-105	46	-155	17	34	-72	-18	-57	86	-29	0
0.427500	1121	-3325	-12705	-22018	839	-20070	-7157	-24825	-115	-19984	-13381	-21981	-344	-19466	-15152	-19405	-314	-3772	1152	-19683	-17	-20175	13560	-25789	386	-19256	15436	-18330	-13694	-17383	18016	-11654	-151	-127	-118	-66	-60	-57	-105	45	-152	19	30	-72	-19	-57	79	-31	0
0.428333	1039	-3502	-12614	-21845	551	-20441	-6856	-24958	-65	-20167	-13194	-21762	-227	-19492	-14990	-19148	401	-4126	1161	-19853	-25	-20176	13523	-25565	-41	-19118	15457	-18211	-13408	-17247	17902	-11618	-147	-145	-121	-66	-60	-58	-108	42	-155	17	34	-78	-17	-56	84	-27	2
0.429167	1112	-3693	-12505	-21666	416	-20788	-6570	-25075	-137	-20350	-12973	-21535	-260	-19542	-14836	-18847	526	-4418	1165	-20060	-716	-20160	13466	-25348	-246	-18977	15475	-18089	-11408	-17119	17766	-11595	-147	-127	-120	-67	-59	-59	-110	42	-149	17	33	-77	-21	-60	84	-46	0
0.430000	1043	-3891	-12383	-21481	612	-21105	-6287	-25176	-204	-20535	-12723	-21305	-247	-19615	-14675	-18513	742	-4694	1215	-20298	-76	-20134	13390	-25136	-426	-18830	15493	-17965	-11021	-17001	17617	-11582	-149	-127	-143	-69	-65	-56	-105	41	-147	18	35	-76	-19	-56	82	-30	2
0.430833	1062	-4100	-12232	-21285	692	-21388	-6023	-25261	-187	-20718	-12445	-21081	-77	-19709	-14519	-18141	1498	-4944	1269	-20547	179	-20083	13292	-24934	-1157	-18671	15504	-17848	-11390	-16885	17450	-11581	-147	-128	-120	-69	-59	-56	-104	43	-149	19	30	-76	-22	-56	82	-30	0
0.431667	1056	-4320	-12087	-21079	517	-21621	-5780	-25326	-120	-20889	-12135	-20856	-240	-19821	-14363	-17733	846	-5164	1332	-20796	-526	-20021	13176	-24733	-1289	-18507	15519	-17722	-9976	-16770	17285	-11593	-148	-131	-122	-98	-66	-60	-105	41	-152	15	34	-78	-23	-57	82	-30	-7
0.432500	676	-4533	-11922	-20861	348	-21804	-5565	-25359	-130	-21056	-11804	-20636	-469	-19950	-14204	-17292	786	-5347	1414	-21033	-8	-19934	13046	-24531	-1891	-18325	15533	-17597	-8814	-16648	17124	-11617	-150	-128	-120	-66	-60	-57	-104	45	-156	18	33	-76	-21	-58	85	-31	-4
0.433333	674	-4767	-11750	-20629	352	-21924	-5370	-25363	-41	-21188	-11441	-20418	-305	-20086	-14041	-16826	649	-5504	1507	-21242	-28	-19827	12902	-24324	-2412	-18129	15552	-17487	-7306	-16521	16956	-11665	-149	-128	-121	-67	-59	-56	-108	43	-150	20	40	-75	-19	-52	81	-30	0
0.434167	757	-4986	-11556	-20385	355	-21993	-5201	-25345	5	-21301	-11063	-20207	-458	-20225	-13872	-16344	266	-5630	1614	-21419	-345	-19697	12741	-24115	-2455	-17919	15569	-17402	-5668	-16386	16799	-11706	-145	-116	-120	-66	-59	-58	-108	41	-151	17	35	-77	-19	-57	81	-30	-1
0.435000	337	-5209	-11367	-20137	254	-22004	-5062	-25303	20	-21383	-10678	-20013	-171	-20364	-13694	-15851	104	-5736	1727	-21556	-16	-19553	12575	-23899	-2838	-17690	15579	-17276	-5250	-16240	16650	-11773	-150	-141	-126	-69	-62	-58	-108	38	-152	16	41	-80	-23	-58	77	-33	-4
0.435833	64	-5429	-11170	-19869	442	-21951	-4947	-25235	51	-21430	-10274	-19828	-166	-20490	-13505	-15346	160	-5820	1849	-21632	325	-19384	12407	-23676	-3283	-17441	15591	-17183	-4984	-16067	16512	-11846	-147	-131	-127	-70	-62	-63	-111	34	-155	11	30	-79	-21	-57	78	-34	0
0.436667	-108	-5628	-10949	-19605	588	-21831	-4849	-25138	69	-21429	-9863	-19675	-534	-20594	-13301	-14837	-815	-5874	1987	-21654	-279	-19192	12238	-23441	-2710	-17168	15603	-17094	-2663	-15875	16387	-11929	-149	-130	-126	-45	-59	-59	-108	41	-151	16	30	-78	-22	-59	79	-34	-1
0.437500	1	-5814	-10726	-19306	545	-21652	-4769	-25018	105	-21385	-9457	-19481	-2103	-20672	-13073	-14333	-1029	-5914	2125	-21609	-211	-18980	12069	-23191	-2336	-16876	15617	-17010	-1250	-15655	16278	-12017	-149	-132	-125	-69	-64	-62	-108	37	-155	15	43	-77	-23	-59	78	-33	0
0.438333	-299	-5993	-10485	-19005	493	-21414	-4699	-24877	103	-21293	-9051	-19326	-6957	-20717	-12824	-13836	-1037	-5931	2271	-21500	-201	-18749	11905	-22932	-2028	-16550	15593	-16934	-392	-15409	16174	-12110	-167	-110	-125	-67	-64	-62	-105	37	-147	17	32	-86	-24	-60	76	-33	-3
0.439167	-570	-6150	-10230	-18706	528	-21120	-4648	-24713	131	-21150	-8650	-19182	-7665	-20721	-12573	-13356	-1257	-5935	2407	-21328	-149	-18495	11734	-22659	-2068	-16206	15569	-16860	681	-15127	16084	-12208	-152	-129	-121	-67	-62	-61	-104	38	-152	16	34	-74	-22	-58	79	-30	-4
0.440000	-636	-6290	-9955	-18398	440	-20771	-4606	-24531	412	-20959	-8263	-19054	-4995	-20691	-12297	-12899	-1143	-5912	2547	-21091	-217	-18223	11580	-22377	-2464	-15839	15514	-16796	1560	-14818	15975	-12308	-151	-130	-126	-73	-64	-45	-109	35	-154	17	26	-79	-29	-62	76	-34	-5
0.440833	-724	-6413	-9660	-18090	264	-20390	-4571	-24330	580	-20725	-7906	-18926	-4704	-20612	-12005	-12465	-1372	-5902	2681	-20797	-737	-17928	11423	-22078	-2386	-15446	15455	-16717	2581	-14473	15904	-12398	-151	-130	-124	-70	-62	-60	-105	35	-152	17	28	-79	-21	-59	80	-36	-3
0.441667	-906	-6506	-9333	-17780	204	-19957	-4535	-24105	464	-20448	-7563	-18815	-3884	-20491	-11700	-12055	-1171	-5869	2806	-20447	-707	-17612	11265	-21770	-2641	-15036	15354	-16665	2813	-14093	15815	-12485	-150	-129	-121	-68	-62	-61	-105	8	-156	13	27	-77	-21	-60	79	-33	0
0.442500	-959	-6588	-8986	-17472	-58	-19494	-4507	-23864	259	-20131	-7248	-18705	-2731	-20347	-11382	-11679	-1045	-5830	2920	-20059	-1049	-17279	11107	-21449	-2834	-14601	15233	-16599	3524	-13683	15723	-12563	-151	-130	-125	-69	-67	-63	-107	37	-152	16	32	-76	-25	-59	80	-33	-1
0.443333	-744	-6643	-8613	-17178	-348	-19013	-4480	-23603	163	-19783	-6958	-18615	-2181	-20122	-11055	-11332	-1216	-5780	3007	-19628	-995	-16922	10941	-21127	-2748	-14155	15075	-16536	3374	-13239	15619	-12616	-150	-129	-127	-63	-64	-59	-107	37	-154	11	27	-81	-22	-61	77	-28	0
0.444167	-628	-6679	-8222	-16888	-468	-18506	-4458	-23317	3	-19409	-6698	-18506	-1268	-19877	-10731	-11018	-299	-5730	3077	-19174	-160	-16544	10771	-20786	-3962	-13690	14886	-16462	1291	-12769	15509	-12675	-135	-133	-125	-68	-65	-59	-103	38	-154	15	28	-76	-21	-60	80	-32	-3
0.445000	-669	-6699	-7803	-16609	-669	-17984	-4438	-23008	-170	-19018	-6448	-18404	-589	-19599	-10405	-10737	-690	-5666	3133	-18695	-757	-16140	10593	-20443	-4273	-13214	14673	-16386	1599	-12272	15386	-12706	-142	-126	-118	-65	-56	-56	-102	37	-168	18	33	-74	-17	-56	82	-30	2
0.445833	-564	-6677	-7362	-16342	-636	-17452	-4416	-22677	-168	-18613	-6268	-18305	-64	-19296	-10092	-10485	-682	-5595	3162	-18208	-631	-15719	10405	-20095	-4528	-12729	14420	-16302	1855	-11760	15246	-12719	-148	-126	-119	-65	-58	-57	-103	35	-151	19	39	-69	-19	-56	79	-32	1
0.446667	-376	-6686	-6905	-16093	-597	-16923	-4404	-22316	-134	-18204	-6105	-18204	563	-18966	-9789	-10282	-755	-5523	3161	-17723	-624	-15279	10198	-19745	-4521	-12244	14138	-16214	1850	-11235	15086	-12708	-147	-126	-119	-66	-63	-57	-104	39	-151	17	34	-73	-18	-59	84	-29	0
0.447500	-307	-6656	-6443	-15858	-638	-16389	-4394	-21939	-314	-17793	-5972	-18099	904	-18620	-9504	-10107	-852	-5441	3136	-17244	-836	-14822	9982	-19398	-3938	-11761	13826	-16107	1852	-10700	14903	-12682	-149	-126	-119	-66	-61	-59	-104	40	-145	18	33	-74	-21	-59	81	-26	0
0.448333	-360	-6607	-5976	-15642	-557	-15873	-4391	-21528	-357	-17384	-5878	-17990	1355	-18254	-9245	-9966	-696	-5351	3083	-16781	-638	-14347	9752	-19050	-3595	-11277	13485	-15997	1069	-10160	14709	-12632	-151	-129	-125	-87	-66	-62	-112	36	-155	15	28	-78	-25	-60	80	-30	-6
0.449167	-130	-6544	-5512	-15438	-523	-15339	-4384	-21085	-389	-16977	-5812	-17871	1810	-17883	-8989	-9854	-153	-5253	3006	-16335	-285	-13847	9510	-18700	-4096	-10791	13131	-15873	-498	-9623	14491	-12556	-152	-129	-121	-67	-59	-59	-107	39	-160	18	21	-75	-22	-59	79	-32	-4
0.450000	-378	-6463	-5052	-15241	-688	-14813	-4379	-20609	-532	-16573	-5763	-17743	1773	-17493	-8764	-9776	-650	-5134	2904	-15912	-1383	-13333	9258	-18361	-3782	-10315	12760	-15731	413	-9093	14256	-12461	-151	-129	-121	-68	-67	-62	-108	40	-154	4	29	-76	-24	-56	81	-29	-5
0.450833	-419	-6365	-4596	-15025	-784	-14309	-4371	-20107	-380	-16177	-5745	-17613	1871	-17103	-8562	-9725	-617	-5004	2784	-15511	-1430	-12804	8996	-18027	-3342	-9841	12374	-15580	782	-8576	14002	-12342	-148	-126	-119	-66	-63	-58	-107	42	-153	22	33	-78	-23	-58	81	-26	1
0.451667	-165	-6248	-4165	-14883	-559	-13808	-4362	-19574	-282	-15781	-5746	-17469	1815	-16704	-8381	-9704	-279	-4857	2650	-15143	-1102	-12265	8728	-17701	-2877	-9380	11988	-15428	383	-8069	13723	-12201	-147	-126	-119	-66	-59	-57	-102	42	-150	21	36	-75	-19	-55	86	-26	1
0.452500	-148	-6109	-3754	-14712	-451	-13315	-4349	-19013	-273	-15386	-5766	-17324	1984	-16308	-8220	-9713	-228	-4690	2503	-14803	-1160	-11722	8458	-17387	-2172	-8923	11592	-15239	86	-7585	13426	-12050	-147	-122	-118	-64	-66	-56	-105	44	-150	24	35	-74	-16	-55	84	-27	2
0.453333	-317	-5969	-3373	-14550	-695	-12829	-4327	-18420	-136	-14986	-5799	-17175	2308	-15904	-8072	-9745	-4	-4508	2352	-14494	-854	-11170	8181	-17082	-1800	-8475	11197	-15054	-288	-7112	13110	-11886	-149	-124	-120	-64	-59	-49	-105	44	-152	22	42	-72	-19	-51	88	-25	0
0.454167	-559	-5791	-3021	-14365	-932	-12351	-4297	-17802	-58	-14584	-5843	-17021	2407	-15494	-7939	-9799	-42	-4306	2214	-14214	-619	-10614	7907	-16791	-1594	-8039	10804	-14872	-320	-6660	12775	-11714	-148	-122	-120	-65	-61	-56	-104	43	-154	19	34	-76	-16	-55	86	-27	0
0.455000	-606	-5610	-2702	-14218	-1044	-11879	-4260	-17155	58	-14170	-5889	-16868	2503	-15087	-7816	-9881	244	-4093	2044	-13959	-296	-10057	7634	-16516	-1533	-7606	10415	-14684	-1121	-6233	12416	-11545	-149	-128	-122	-67	-52	-57	-108	40	-137	20	34	-76	-18	-58	84	-31	-1
0.455833	-414	-5406	-2407	-14052	-1069	-11419	-4199	-16494	139	-13740	-5939	-16714	2378	-14681	-7697	-9982	542	-3853	1903	-13725	-427	-9502	7365	-16252	-992	-7187	10036	-14498	-1179	-5816	12038	-11366	-149	-126	-124	-69	-61	-77	-111	39	-154	16	47	-74	-22	-60	81	-30	-3
0.456667	-428	-5191	-2145	-13878	-891	-10960	-4124	-15806	34	-13293	-5977	-16561	1871	-14268	-7575	-10101	55	-3599	1778	-13512	-480	-8941	7107	-16000	901	-6764	9664	-14322	-1079	-5412	11634	-11197	-153	-129	-125	-70	-64	-63	-110	39	-153	17	35	-79	-24	-59	79	-33	-6
0.457500	-308	-4965	-1915	-13697	-925	-10513	-4039	-15101	110	-12831	-6010	-16414	1078	-13847	-7440	-10232	879	-3340	1673	-13313	914	-8403	6878	-15764	1802	-6347	9304	-14147	-3621	-5008	11221	-11031	-150	-125	-121	-72	-63	-59	-103	37	-151	18	33	-79	-21	-56	82	-30	3
0.458333	-242	-4719	-1701	-13507	-1192	-10060	-3934	-14377	158	-12334	-6027	-16269	-986	-13429	-7298	-10379	365	-3064	1590	-13126	340	-7858	6624	-15533	2788	-5930	8943	-13985	-3741	-4613	10788	-10878	-150	-125	-127	-69	-64	-81	-108	42	-153	18	30	-76	-22	-58	79	-32	0
0.459167	6	-4466	-1512	-13308	-1084	-9617	-3818	-13638	-35	-11826	-6041	-16134	-1178	-13016	-7144	-10540	-64	-2783	1531	-12945	328	-7312	6388	-15318	3340	-5512	8599	-13839	-3724	-4216	10338	-10737	-147	-126	-119	-70	-59	-58	-105	41	-154	19	34	-75	-18	-57	82	-30	-5
0.460000	105	-4202	-1340	-13102	-885	-9173	-3690	-12894	-372	-11297	-6029	-16001	-302	-12585	-6976	-10718	42	-2501	1489	-12774	556	-6779	6168	-15112	3263	-5093	8260	-13710	-3772	-3827	9867	-10614	-148	-127	-119	-69	-61	-60	-104	40	-155	18	34	-76	-22	-59	78	-31	-6
0.460833	231	-3935	-1180	-12885	-900	-8736	-3559	-12141	-504	-10757	-6017	-15885	-400	-12159	-6792	-10912	-125	-2218	1476	-12608	391	-6249	5950	-14916	3325	-4671	7922	-13606	-3797	-3424	9380	-10508	-152	-127	-119	-68	-62	-58	-108	38	-155	18	33	-74	-22	-58	81	-32	-3
0.461667	261	-3711	-1035	-12663	-851	-8301	-3431	-11392	-428	-10209	-5982	-15773	-336	-11738	-6595	-11117	-45	-1933	1479	-12442	333	-5717	5734	-14727	3805	-4235	7587	-13521	-4827	-3003	8873	-10426	-146	-128	-120	-70	-59	-58	-105	40	-150	18	33	-76	-26	-60	88	-30	0
0.462500	473	-3371	-892	-12435	-545	-7871	-3306	-10624	-473	-9654	-5941	-15668	543	-11317	-6386	-11340	733	-1657	1499	-12279	940	-5191	5522	-14546	4084	-3798	7247	-13460	-7445	-2604	8356	-10360	-146	-127	-120	-73	-63	-61	-110	38	-152	18	29	-77	-19	-59	78	-31	-1
0.463333	529	-3082	-754	-12202	-299	-7444	-3199	-9894	-423	-9099	-5894	-15570	746	-10892	-6165	-11574	217	-1389	1528	-12107	256	-4661	5308	-14376	5045	-3346	6908	-13419	-7539	-2177	7824	-10312	-148	-129	-130	-73	-65	-61	-108	44	-154	18	29	-76	-23	-60	79	-32	-3
0.464167	432	-2789	-618	-11968	-48	-7021	-3106	-9152	-310	-8551	-5838	-15472	912	-10472	-5939	-11824	-83	-1136	1559	-11940	-51	-4122	5092	-14194	5979	-2883	6556	-13397	-6815	-1751	7284	-10280	-149	-130	-126	-73	-63	-60	-108	34	-151	13	27	-74	22	-58	80	-30	-5
0.465000	480	-2482	-481	-11723	317	-6601	-3036	-8417	-279	-8028	-5783	-15367	1097	-10053	-5710	-12079	312	-888	1597	-11760	305	-3580	4869	-14019	6252	-2411	6203	-13396	-6372	-1317	6736	-10261	-149	-127	-119	-68	-63	-62	-110	41	-151	16	27	-75	-25	-60	80	-29	11
0.465833	631	-2186	-353	-11484	693	-6189	-2997	-7699	-171	-7509	-5730	-15267	977	-9639	-5485	-12350	-24	-652	1624	-11573	106	-3024	4641	-13843	6693	-1926	5847	-13409	-5578	-876	6178	-10248	-149	-126	-121	-68	-63	-59	-108	49	-150	19	27	-73	-21	-58	78	-30	-3
0.466667	652	-1874	-225	-11245	867	-5786	-2987	-7000	-25	-7036	-5688	-15151	971	-9222	-5266	-12631	-161	-424	1630	-11382	-170	-2463	4394	-13670	7483	-1436	5471	-13440	-5086	-430	5615	-10246	-150	-125	-118	-65	-59	-58	-109	43	-158	20	30	-74	-14	-57	81	-25	-3
0.467500	557	-1573	-121	-11010	1052	-5393	-3007	-6316	-70	-6587	-5655	-15017	1131	-8791	-5061	-12921	-173	-213	1618	-11182	-293	-1892	4137	-13491	8478	-939	5075	-13483	-3992	9	5046	-10248	-145	-127	-114	-67	-57	-57	-105	42	-149	16	36	-73	-18	-59	81	-30	-3
0.468333	494	-1269	-39	-10780	1094	-5024	-3060	-5657	-287	-6183	-5638	-14862	1092	-8382	-4875	-13217	-265	-12	1576	-10965	161	-1312	3859	-13311	9013	-435	4667	-13534	-3083	441	4477	-10235	-151	-127	-122	-67	-60	-61	-109	36	-153	19	30	-75	-19	-58	79	-34	-1
0.469167	423	-969	22	-10560	1242	-4668	-3145	-5024	-363	-5821	-5636	-14680	997	-7964	-4712	-13513	294	181	1502	-10746	198	-717	3560	-13125	8753	72	4239	-13587	-1713	866	3902	-10237	-149	-115	-121	-68	-61	-60	-110	39	-191	13	33	-74	-23	-61	78	-33	0
0.470000	242	-671	51	-10344	1343	-4340	-3254	-4415	-360	-5498	-5648	-14457	689	-7539	-4574	-13804	-324	368	1386	-10507	-675	-113	3237	-12936	8964	576	3795	-13643	1021	1273	3340	-10194	-148	-130	-120	-68	-65	-64	-111	39	-153	16	30	-77	-21	-62	80	-31	-3
0.470833	206	-383	38	-10134	1305	-4038	-3381	-3835	-269	-5220	-5680	-14191	1177	-7109	-4460	-14085	30	550	1236	-10250	421	498	2896	-12742	8087	1072	3335	-13697	1007	1666	2775	-10188	-148	-128	-119	-68	-62	-58	-110	20	-151	18	29	-76	-23	-62	81	-29	0
0.471667	23	-100	-18	-9933	1155	-3766	-3514	-3282	-216	-4982	-5720	-13874	1111	-6671	-4373	-14354	75	712	1040	-9980	343	1109	2527	-12545	7243	1555	2847	-13744	2459	2039	2213	-10119	-147	-128	-119	-69	-60	-59	-107	42	-149	18	30	-74	-16	-57	91	-30	0
0.472500	15	164	-125	-9738	1221	-3534	-3656	-2766	-142	-4786	-5778	-13498	921	-6228	-4323	-14601	-422	895	804	-9691	-31	1717	2133	-12344	7158	2022	2335	-13788	4617	2392	1658	-10046	-145	-128	-121	-66	-59	-59	-107	41	-139	17	32	-78	-19	-58	82	-28	0
0.473333	176	416	-282	-9553	1171	-3341	-3791	-2278	-224	-4626	-5839	-13056	957	-5777	-4300	-14821	-255	1053	526	-9388	127	2312	1705	-12140	7032	2468	1802	-13819	6793	2706	1109	-9953	-148	-131	-121	-69	-62	-61	-109	41	-154	17	32	-80	-21	-60	67	-31	-4
0.474167	211	643	-493	-9368	833	-3192	-3914	-1819	-241	-4495	-5889	-12545	965	-5324	-4307	-15003	-208	1200	222	-9068	88	2902	1233	-11930	6709	2891	1249	-13842	9207	3003	569	-9840	-147	-132	-118	-66	-59	-60	-110	40	-155	17	30	-79	-17	-66	81	-32	-1
0.475000	72	855	-757	-9189	621	-3081	-4005	-1386	-202	-4388	-5952	-11954	658	-4867	-4338	-15144	-314	1336	-122	-8741	-91	3464	766	-11719	5968	3285	678	-13856	11378	3259	34	-9712	-150	-133	-126	-70	-63	-62	-108	38	-155	15	29	-81	-22	-60	67	-34	-3
0.475833	218	1050	-1052	-9008	447	-3016	-4060	-980	-75	-4297	-5993	-11289	1073	-4415	-4390	-15236	144	1456	-486	-8395	585	3998	250	-11501	4194	3640	79	-13858	11891	3485	-488	-9560	-149	-131	-129	-73	-64	-61	-111	39	-152	15	24	-82	-22	-62	77	-31	-3
0.476667	196	1217	-1388	-8826	28	-2989	-4073	-602	-83	-4218	-6008	-10539	887	-3954	-4462	-15271	-112	1558	-867	-8040	124	4494	-284	-11273	2957	3968	-532	-13844	13584	3682	-1002	-9392	-153	-132	-126	-69	-67	-60	-110	37	-155	16	32	-78	-26	-60	76	-32	-5
0.477500	99	1361	-1750	-8639	-230	-2990	-4029	-240	11	-4151	-5999	-9702	792	-3501	-4545	-15247	-478	1638	-1250	-7688	-489	4943	-841	-11044	2370	4253	-1172	-13819	15924	3846	-1504	-9212	-151	-130	-124	-69	-64	-58	-111	37	-154	16	27	-81	-23	-61	77	-32	-4
0.478333	166	1481	-2128	-8448	-514	-3048	-3934	107	-33	-4078	-5952	-8783	741	-3059	-4634	-15156	51	1694	-1624	-7331	-413	5341	-1413	-10799	1187	4499	-1825	-13777	16964	3974	-1997	-9021	-151	-130	-122	-68	-65	-62	-110	38	-153	18	32	-78	-21	-64	77	-33	0
0.479167	75	1574	-2511	-8248	-847	-3129	-3778	447	-119	-4008	-5866	-7790	445	-2631	-4725	-14995	15	1725	-1985	-6976	-444	5674	-2003	-10546	27	4701	-2496	-13726	17614	4082	-2482	-8825	-150	-125	-121	-69	-62	-59	-109	37	-156	18	30	-76	-21	-60	78	-31	-1
0.480000	-294	1641	-2887	-8031	-1117	-3232	-3561	788	-32	-3933	-5724	-6728	432	-2226	-4814	-14767	171	1735	-2316	-6625	250	5941	-2588	-10276	-1172	4859	-3179	-13660	17458	4154	-2964	-8627	-148	-129	-124	-68	-63	-60	-108	36	-152	19	33	-81	-24	-60	74	-35	-1
0.480833	-664	1684	-3237	-7806	-1136	-3356	-3282	1131	-7	-3857	-5532	-5605	551	-1840	-4886	-14461	318	1716	-2600	-6290	572	6130	-3164	-9984	-1939	4970	-3871	-13576	17015	4203	-3440	-8437	-155	-130	-121	-68	-65	-62	-110	39	-151	16	32	-75	-22	-62	78	-32	-1
0.481667	-393	1687	-3556	-7562	-1366	-3493	-2945	1491	-43	-3778	-5293	-4440	434	-1492	-4944	-14085	190	1682	-2825	-5965	478	6235	-3714	-9673	-2238	5033	-4573	-13479	16367	4228	-3923	-8251	-151	-134	-124	-73	-66	-61	-111	32	-156	13	23	-84	-25	-66	73	-39	9
0.482500	-214	1697	-3831	-7310	-1887	-3639	-2567	1862	-112	-3696	-4994	-3225	428	-1165	-4978	-13636	646	1634	-2979	-5659	1213	6258	-4231	-9332	-3395	5060	-5276	-13353	15101	4239	-4401	-8069	-149	-131	-126	-69	-67	-61	-110	36	-154	13	25	-80	-22	-62	76	-36	-3
0.483333	-404	1687	-4048	-7029	-2001	-3774	-2139	2269	-190	-3611	-4638	-1985	-41	-879	-4983	-13115	178	1576	-3044	-5367	1105	6194	-4707	-8972	-4272	5030	-5983	-13210	14641	4230	-4884	-7905	-148	-134	-124	-68	-65	-64	-111	33	-155	15	26	-79	-25	-64	76	-34	-3
0.484167	-436	1654	-4206	-6733	-2086	-3876	-1674	2704	-181	-3526	-4229	-734	-7	-630	-4953	-12523	499	1515	-3024	-5094	1923	6038	-5120	-8548	-5632	4958	-6667	-13039	11133	4216	-5367	-7749	-151	-135	-125	-73	-63	-62	-111	46	-155	16	32	-77	-22	-66	76	-36	-5
0.485000	-262	1607	-4288	-6418	-2175	-4010	-1183	3171	-163	-3441	-3771	501	-70	-422	-4888	-11874	974	1464	-2902	-4836	1645	5796	-5465	-8102	-7294	4847	-7339	-12844	7788	4191	-5856	-7614	-147	-128	-116	-67	-59	-59	-107	37	-153	16	28	-77	-17	-81	78	-31	0
0.485833	-156	1556	-4309	-6090	-2039	-4097	-662	3660	-198	-3362	-3272	1710	-189	-253	-4779	-11164	547	1450	-2679	-4598	521	5460	-5731	-7619	-8023	4690	-7982	-12621	5895	4158	-6348	-7497	-145	-121	-120	-66	-61	-61	-101	41	-150	20	33	-73	-18	-59	81	-32	0
0.486667	-42	1500	-4254	-5752	-1913	-4150	-132	4179	-168	-3289	-2738	2854	-300	-120	-4629	-10394	941	1397	-2360	-4379	733	5038	-5909	-7098	-8767	4485	-8592	-12370	3378	4125	-6844	-7403	-148	-128	-117	-65	-63	-61	-107	41	-150	18	33	-73	-22	-58	76	-30	0
0.487500	-47	1430	-4133	-5405	-2095	-4174	407	4704	-63	-3220	-2183	3935	-245	-69	-4431	-9585	796	1397	-1947	-4177	1342	4539	-5994	-6544	-9478	4243	-9161	-12091	1205	4092	-7335	-7330	-148	-128	-116	-64	-63	-60	-108	49	-149	20	34	-73	-22	-57	81	-31	-3
0.488333	-58	1366	-3948	-5055	-2248	-4156	951	5235	-76	-3156	-1606	4920	-474	32	-4179	-8727	279	1435	-1452	-3987	1383	3969	-5985	-5961	-9943	3950	-9673	-11780	-178	4059	-7820	-7287	-146	-125	-118	-67	-60	-58	-107	42	-151	22	35	-75	-17	-56	81	-31	-1
0.489167	306	1301	-3702	-4702	-2067	-4091	1494	5758	98	-3090	-1021	5788	-225	68	-3884	-7847	381	1503	-885	-3807	998	3331	-5875	-5340	-10731	3617	-10120	-11446	-3071	4026	-8290	-7267	-149	-116	-118	-68	-60	-58	-109	41	-155	21	34	-75	-27	-58	81	-32	-5
0.490000	541	1247	-3404	-4357	-1768	-3993	2038	6253	121	-3024	-438	6522	-397	78	-3536	-6936	3	1609	-262	-3636	-204	2626	-5681	-4710	-11140	3246	-10490	-11085	-5106	3991	-8743	-7279	-154	-131	-121	-72	-65	-62	-110	39	-160	18	32	-75	-17	-60	79	-33	-1
0.490833	519	1200	-3043	-4017	-1455	-3848	2578	6700	-17	-2946	138	7108	-478	75	-3139	-6005	-1282	1766	412	-3463	-634	1887	-5377	-4055	-10084	2837	-10771	-10697	-4858	3961	-9149	-7313	-150	-125	-119	-66	-61	-59	-104	41	-143	22	35	-70	-18	-56	82	-31	-1
0.491667	591	1162	-2671	-3689	-989	-3653	3119	7083	24	-2855	700	7543	-331	62	-2686	-5046	-1371	1964	1112	-3294	707	1103	-5004	-3398	-9168	2394	-10963	-10289	-4880	3930	-9519	-7379	-142	-129	-117	-67	-62	-58	-107	30	-153	23	34	-73	-21	-52	79	-31	0
0.492500	574	1138	-2261	-3383	-492	-3427	3653	7377	15	-2746	1242	7805	-512	42	-2186	-4092	-1612	2198	1812	-3116	1363	297	-4554	-2743	-8447	1912	-11041	-9859	-4385	3887	-9833	-7461	-146	-126	-116	-66	-98	-57	-105	44	-148	23	36	-72	-18	-56	86	-27	0
0.493333	624	1122	-1837	-3100	-67	-3160	4184	7556	54	-2611	1747	7893	-696	18	-1643	-3142	-2031	2462	2496	-2944	1250	-528	-4062	-2096	-7352	1397	-11010	-9415	-3899	3837	-10079	-7595	-145	-125	-117	-68	-60	-55	-103	44	-149	26	39	-72	-17	-52	87	-26	2
0.494167	601	1118	-1400	-2843	471	-2869	4711	7604	153	-2451	2222	7810	-685	-6	-1061	-2203	-2223	2759	3150	-2761	690	-1361	-3495	-1468	-5749	851	-10859	-8961	-3358	3771	-10239	-7742	-144	-124	-116	-66	-62	-48	-105	44	-151	25	11	-75	-21	-53	87	-26	2
0.495000	645	1121	-972	-2621	960	-2536	5238	7496	139	-2255	2658	7553	-509	-24	-448	-1282	-2561	3069	3749	-2574	193	-2194	-2916	-858	-3642	282	-10588	-8496	-2462	3676	-10306	-7918	-111	-127	-122	-70	-63	-57	-105	42	-154	22	36	-73	-33	-53	85	-27	-4
0.495833	486	1136	-545	-2429	1075	-2223	5750	7220	191	-2030	3052	7132	-489	-39	196	-393	-2211	3398	4292	-2377	698	-3009	-2299	-296	-2286	-310	-10191	-8027	-2325	3559	-10264	-8118	-148	-126	-119	-70	-63	-57	-108	43	-152	22	29	-78	-22	-57	84	-27	-1
0.496667	136	1156	-132	-2273	1263	-1885	6260	6769	352	-1754	3413	6563	-807	-43	871	467	-2298	3728	4752	-2176	333	-3797	-1683	237	-769	-914	-9668	-7555	-1079	3411	-10104	-8335	-147	-128	-121	-68	-62	-56	-108	42	-151	51	34	-75	-21	-55	84	-27	-3
0.497500	-122	1187	262	-2152	1501	-1541	6756	6132	446	-1447	3735	5856	-582	-35	1555	1280	-2201	4053	5132	-1968	666	-4554	-1075	725	701	-1538	-9021	-7080	-1861	3210	-9823	-8560	-149	-125	-120	-68	-62	-56	-104	42	-158	3	32	-76	-22	-53	82	-26	-5
0.498333	-131	1217	627	-2063	1438	-1204	7233	5316	436	-1100	4030	5027	-510	-25	2243	2030	-1326	4358	5418	-1762	2242	-5268	-487	1163	962	-2165	-8254	-6620	-3383	2971	-9416	-8816	-153	-127	-122	-69	-65	-58	-105	41	-158	20	32	-77	-22	-57	81	-29	-8
0.499167	-88	1247	970	-2009	1441	-889	7683	4313	405	-721	4283	4100	-583	-7	2928	2716	-1789	4648	5607	-1560	1959	-5942	98	1556	2061	-2795	-7372	-6145	-2755	2681	-8882	-9061	-147	-127	-119	-65	-63	-56	-104	38	-153	25	34	-75	-19	-53	85	-29	1
0.500000	-254	1283	1286	-1973	1424	-553	8105	3158	362	-308	4521	3104	-672	16	3597	3319	-1427	4899	5705	-1364	-259	-6547	652	1896	2965	-3417	-6387	-5692	-2959	2325	-8230	-9311	-148	-125	-119	-65	-61	-56	-102	42	-150	47	35	-75	-18	-55	81	-28	2
0.500833	-287	1317	1575	-1982	1505	-248	8482	1879	85	127	4736	2048	-767	46	4238	3839	-1284	5115	5706	-1181	-1786	-7113	1175	2187	3702	-4032	-5310	-5244	-3183	1905	-7463	-9546	-147	-125	-119	-69	-59	-40	-103	40	-151	20	34	-75	-17	-56	85	-28	1
0.501667	-34	1345	1831	-2009	1596	41	8797	434	-225	576	4929	950	-948	76	4838	4253	-1281	5281	5615	-1027	-494	-7606	1669	2424	4204	-4634	-4154	-4809	-3214	1422	-6587	-9769	-148	-127	-121	-66	-60	-60	-103	30	-152	20	34	-74	-19	-59	79	-31	0
0.502500	126	1362	2059	-2054	1614	317	9044	-1072	-161	1029	5116	-169	-678	108	5391	4556	-832	5397	5443	-901	1378	-8036	2143	2614	3814	-5213	-2916	-4382	-4336	865	-5620	-9966	-149	-128	-120	-70	-64	-62	-105	40	-153	19	30	-78	-25	-57	82	-31	-1
0.503333	212	1373	2266	-2110	1711	580	9215	-2641	-246	1477	5297	-1292	-727	141	5880	4738	-477	5460	5192	-804	1554	-8394	2591	2763	2767	-5793	-1617	-3959	-5530	241	-4582	-10133	-148	-128	-122	-69	-64	-62	-105	39	-154	15	29	-76	-25	-60	81	-30	-4
0.504167	-98	1379	2450	-2176	1558	834	9296	-4237	-390	1925	5477	-2394	-835	179	6303	4792	-1148	5468	4879	-748	209	-8685	3033	2867	2751	-6336	-275	-3566	-4920	-454	-3496	-10258	-169	-129	-121	-72	-63	-62	-107	58	-152	19	29	-74	-21	-56	84	-29	0
0.505000	-173	1380	2617	-2244	1344	1098	9289	-5826	-297	2347	5656	-3471	-365	220	6647	4714	-686	5428	4502	-728	569	-8904	3465	2937	2850	-6854	1105	-3177	-4673	-1212	-2373	-10336	-147	-128	-118	-64	-61	-59	-103	44	-149	19	28	-73	-19	-53	88	-25	0
0.505833	-64	1369	2766	-2311	1195	1350	9171	-7349	-207	2742	5832	-4507	-279	281	6904	4494	-296	5328	4088	-755	608	-9067	3891	2967	2736	-7349	2462	-2809	-3761	-2037	-1242	-10370	-146	-135	-115	-65	-61	-56	-104	39	-152	19	35	-70	-19	-55	85	-28	-4
0.506667	-110	1349	2903	-2382	1125	1605	8952	-8797	-197	3094	6000	-5508	-306	315	7068	4131	-434	5184	3632	-834	215	-9171	4314	2967	2555	-7823	3819	-2459	-2634	-2932	-118	-10344	-147	-131	-124	-70	-65	-60	-108	40	-154	15	33	-80	-22	-58	81	-29	-4
0.507500	-166	1336	3030	-2447	1170	1860	8623	-10131	-290	3402	6166	-6470	-249	378	7147	3617	-425	4995	3153	-952	447	-9216	4749	2941	2362	-8276	5163	-2120	-1720	-3874	980	-10254	-149	-133	-124	-69	-62	-61	-107	42	-151	16	32	-73	-18	-56	82	-31	-6
0.508333	-229	1303	3154	-2504	1280	2137	8193	-11324	-358	3669	6321	-7385	-193	454	7128	3005	-668	4770	2670	-1109	70	-9218	5195	2887	2400	-8699	6468	-1805	-397	-4867	2022	-10095	-150	-128	-120	-68	-61	-60	-107	38	-158	20	29	-73	-23	-58	82	-31	-4
0.509167	-439	1280	3276	-2545	1258	2412	7660	-12353	-409	3880	6461	-8260	-229	553	7018	2172	-45	4518	2174	-1305	-51	-9178	5652	2811	1679	-9108	7710	-1516	237	-5900	3002	-9874	-150	-131	-124	-64	-62	-63	-111	40	-152	18	32	-73	-21	-58	78	-32	-5
0.510000	-362	1290	3399	-2605	1267	2699	7046	-13200	-408	4033	6577	-9090	-561	675	6825	1253	271	4241	1683	-1532	-759	-9104	6119	2713	597	-9497	8872	-1250	2172	-6968	3895	-9582	-149	-130	-120	-67	-66	-62	-112	39	-154	19	26	-76	-21	-59	80	-28	-1
0.510833	-370	1260	3529	-2647	1252	2988	6351	-13842	-424	4127	6656	-9883	-680	817	6556	211	69	3951	1207	-1785	-1074	-9007	6601	2599	46	-9875	9945	-1009	4050	-8053	4711	-9222	-150	-130	-120	-67	-63	-62	-107	41	-153	20	35	-77	-21	-58	80	-31	0
0.511667	-529	1230	3663	-2684	1200	3276	5601	-14289	-380	4169	6695	-10637	-527	993	6222	-941	1043	3656	758	-2051	-358	-8895	7081	2459	-1548	-10228	10912	-799	3784	-9163	5434	-8797	-147	-128	-121	-69	-72	-60	-107	41	-149	20	32	-74	-19	-53	86	-29	2
0.512500	-797	1224	3811	-2729	1361	3560	4814	-14532	-303	4159	6683	-11363	-648	1197	5830	-2182	484	3363	323	-2317	-1072	-8778	7559	2304	-2296	-10592	11767	-613	4916	-10279	6049	-8316	-147	-130	-118	-65	-61	-61	-104	43	-152	20	33	-74	-21	-57	81	-28	-1
0.513333	-737	1221	3964	-2760	1178	3821	4000	-14579	-288	4089	6605	-12051	-545	1433	5407	-3487	543	3077	-49	-2583	-577	-8664	8026	2116	-2770	-10935	12492	-456	5402	-11386	6575	-7782	-148	-128	-117	-66	-60	-61	-105	38	-154	21	36	-73	-22	-55	104	-29	-1
0.514167	-724	1225	4132	-2811	977	4061	3189	-14435	-264	3977	6465	-12715	-356	1692	4953	-4845	631	2812	-417	-2833	-280	-8564	8479	1903	-3181	-11266	13081	-336	5886	-12485	7004	-7211	-144	-129	-119	-66	-61	-59	-105	40	-150	18	32	-78	-21	-57	77	-29	0
0.515000	-963	1235	4309	-2859	839	4245	2397	-14119	-304	3824	6235	-13338	-512	1974	4497	-6228	394	2565	-730	-3062	-824	-8482	8892	1657	-3227	-11587	13526	-245	6362	-13529	7348	-6602	-151	-133	-125	-74	-68	-64	-111	35	-155	17	28	-73	-23	-62	75	-38	-6
0.515833	-1017	1244	4499	-2924	722	4412	1651	-13639	-283	3639	5919	-13918	-257	2277	4052	-7608	614	2346	-996	-3256	-1483	-8421	9273	1393	-3158	-11892	13832	-177	5734	-14588	7626	-5963	-149	-133	-124	-70	-64	-59	-110	36	-154	12	26	-80	-26	-61	77	-32	-8
0.516667	-854	1262	4707	-2990	673	4513	986	-13012	-149	3437	5521	-14439	81	2602	3640	-8963	1206	2162	-1204	-3407	-1500	-8393	9607	1095	-3408	-12171	13984	-134	4164	-15595	7842	-5301	-151	-134	-125	-70	-67	-61	-107	38	-153	13	29	-78	-30	-59	92	-31	-5
0.517500	-1074	1280	4935	-3069	505	4549	405	-12270	-67	3217	5034	-14915	-265	2931	3276	-10265	486	2019	-1362	-3513	-2133	-8393	9897	766	-2424	-12431	13993	-117	4723	-16547	8009	-4634	-147	-155	-124	-72	-63	-61	-109	37	-154	13	29	-80	-24	-59	77	-31	-6
0.518333	-1034	1282	5171	-3157	404	4506	-74	-11427	-43	2988	4448	-15321	-301	3259	2968	-11495	432	1906	-1467	-3571	-1968	-8432	10101	398	-1071	-12667	13870	-118	4590	-17437	8145	-3971	-151	-129	-125	-72	-63	-59	-109	38	-149	18	29	-80	-16	-56	80	-32	0
0.519167	-1016	1275	5427	-3257	146	4386	-437	-10503	-33	2760	3759	-15649	-224	3583	2732	-12624	957	1835	-1517	-3578	-1926	-8507	10242	-4	-70	-12870	13611	-134	3473	-18260	8256	-3323	-146	-128	-122	-70	-62	-59	-108	41	-150	17	29	-75	-19	-57	79	-30	2
0.520000	-1121	1270	5691	-3364	32	4181	-668	-9520	-65	2547	3038	-15903	-119	3891	2578	-13647	923	1799	-1510	-3541	-2181	-8618	10315	-437	510	-13039	13238	-160	2382	-19006	8356	-2695	-149	-131	-121	-69	-61	-57	-117	38	-150	19	34	-75	-19	-52	77	-29	-1
0.520833	-1007	1239	5975	-3473	71	3898	-770	-8510	-79	2348	2227	-16062	-136	4177	2512	-14518	1002	1797	-1450	-3462	-2257	-8765	10316	-904	1071	-13176	12755	-195	1371	-19665	8463	-2089	-126	-130	-121	-68	-58	-58	-107	39	-152	17	32	-76	-19	-55	81	-30	1
0.521667	-987	1188	6268	-3596	-55	3526	-738	-7484	-103	2183	1382	-16125	-235	4434	2534	-15260	540	1827	-1339	-3353	-2108	-8945	10244	-1396	2120	-13277	12182	-225	1086	-20240	8573	-1523	-149	-129	-120	-53	-61	-57	-107	41	-153	20	34	-79	-17	-55	82	-30	-3
0.522500	-856	1111	6574	-3713	-241	3083	-582	-6463	-100	2043	453	-16090	-135	4658	2645	-15850	90	1878	-1181	-3217	-1645	-9152	10100	-1936	2760	-13343	11526	-254	124	-20715	8701	-996	-149	-126	-121	-72	-61	-61	-109	37	-158	18	33	-77	-23	-55	82	-33	-3
0.523333	-779	1010	6892	-3828	-300	2568	-301	-5458	-98	1945	-476	-15945	-28	4840	2838	-16284	54	1953	-975	-3060	-2118	-9381	9893	-2460	3372	-13375	10815	-276	-431	-21086	8839	-517	-153	-131	-124	-75	-65	-62	-113	35	-156	13	27	-80	-24	-59	75	-38	-6
0.524167	-873	887	7220	-3933	-385	1990	91	-4490	-160	1885	-1404	-15748	-81	4984	3112	-16556	-593	2042	-724	-2906	-2314	-9630	9629	-3018	4752	-13371	10068	-275	-586	-21340	9008	-78	-148	-129	-120	-69	-63	-62	-111	37	-152	18	28	-77	-19	-56	81	-31	0
0.525000	-701	740	7567	-4028	-511	1374	588	-3559	-110	1873	-2298	-15352	185	5087	3452	-16664	356	2142	-420	-2748	-794	-9892	9321	-3577	4728	-13335	9302	-253	-3132	-21484	9189	311	-147	-128	-117	-66	-60	-59	-105	40	-151	20	36	-75	-23	-55	80	-30	3
0.525833	-706	560	7922	-4122	-742	713	1158	-2694	-11	1898	-3149	-14913	6	5141	3852	-16624	142	2246	-97	-2609	-1124	-10163	8969	-4142	4896	-13270	8533	-210	-3415	-21509	9385	653	-143	-127	-118	-67	-63	-58	-105	42	-153	19	36	-76	-16	-52	86	-28	1
0.526667	-540	359	8286	-4185	-854	28	1786	-1910	23	1952	-3933	-14390	199	5148	4289	-16432	249	2342	258	-2497	-1175	-10434	8590	-4706	4927	-13184	7779	-146	-3352	-21418	9581	947	-146	-126	-117	-72	-60	-45	-101	44	-147	21	35	-76	-19	-57	84	-28	2
0.527500	-505	133	8654	-4271	-942	-666	2455	-1205	24	2026	-4624	-13782	331	5107	4740	-16099	1095	2424	653	-2421	-1119	-10707	8197	-5250	4602	-13071	7048	-46	-3302	-21202	9785	1200	-147	-125	-121	-69	-61	-57	-105	42	-149	19	34	-70	-17	-53	82	-27	1
0.528333	-464	-108	9031	-4299	-972	-1365	3138	-592	37	2128	-5209	-13116	71	5015	5202	-15628	1588	2497	1062	-2382	-1028	-10972	7793	-5778	4499	-12944	6362	79	-3176	-20874	9976	1415	-145	-131	-117	-68	-63	-58	-103	42	-150	13	33	-74	-24	-55	81	-27	0
0.529167	-335	-366	9411	-4345	-921	-2058	3822	-65	94	2226	-5648	-12392	-205	4915	5651	-15033	1997	2544	1492	-2389	-979	-11236	7395	-6284	4319	-12792	5736	234	-3057	-20436	10147	1594	-149	-128	-119	-67	-63	-58	-111	44	-151	18	33	-69	-19	-56	81	-27	-1
0.530000	-73	-632	9800	-4382	-945	-2732	4485	339	-124	2312	-5950	-11640	-34	4715	6080	-14319	2698	2579	1939	-2446	-383	-11484	7004	-6756	3550	-12647	5177	423	-4000	-19892	10291	1741	-146	-127	-119	-66	-63	-56	-105	42	-150	18	29	-74	-22	-55	82	-27	-1
0.530833	3	-906	10188	-4419	-1014	-3384	5114	649	-290	2378	-6082	-10839	-415	4498	6467	-13495	1873	2571	2399	-2551	-1077	-11717	6635	-7193	3619	-12445	4689	629	-3040	-19251	10399	1865	-158	-129	-122	-65	-61	-56	-105	41	-149	20	30	-74	-21	-55	84	-27	-3
0.531667	19	-1178	10582	-4450	-533	-4005	5696	847	-152	2404	-6051	-10075	-232	4242	6808	-12565	1171	2541	2863	-2702	-1381	-11936	6298	-7593	3989	-12254	4273	861	-1998	-18516	10467	1970	-151	-127	-120	-63	-66	-59	-103	37	-155	15	28	-73	-26	-56	74	-28	-3
0.532500	-69	-1454	10964	-4499	-267	-4596	6219	941	-122	2371	-5845	-9288	62	3943	7092	-11544	1517	2487	3332	-2898	-1029	-12130	5992	-7947	3790	-12038	3935	1117	-1692	-17696	10484	2057	-148	-126	-119	-65	-62	-56	-105	41	-149	18	30	-74	-19	-53	81	-31	-1
0.533333	-241	-1721	11356	-4546	-62	-5145	6682	930	-59	2280	-5457	-8510	-223	3608	7320	-10433	1229	2400	3795	-3123	-973	-12306	5723	-8263	3632	-11810	3674	1377	-887	-16809	10449	2143	-146	-126	-118	-65	-60	-57	-108	39	-152	18	29	-74	-18	-51	72	-28	0
0.534167	-144	-1988	11737	-4606	271	-5659	7063	815	20	2106	-4902	-7752	127	3231	7495	-9260	673	2286	4252	-3376	-509	-12451	5494	-8538	4083	-11568	3492	1647	-690	-15870	10353	2221	-146	-126	-118	-65	-57	-58	-104	45	-155	18	29	-74	-19	-57	79	-31	-3
0.535000	28	-2231	12099	-4678	226	-6141	7404	598	4	1846	-4189	-7031	3723	2814	7556	-8027	-155	2145	4694	-3655	-409	-12575	5312	-8773	5173	-11310	3375	1911	-643	-14890	10196	2292	-151	-128	-119	-67	-65	-60	-108	39	-151	15	27	-78	-22	-58	80	-33	-5
0.535833	8	-2478	12456	-4762	59	-6588	7662	292	98	1481	-3324	-6350	8862	2352	7577	-6740	-612	1982	5123	-3937	-352	-12661	5141	-8969	5437	-11020	3324	2168	-1145	-13878	9972	2368	-149	-130	-125	-70	-63	-60	-109	36	-151	12	28	-76	-25	-60	76	-36	-3
0.536667	34	-2711	12797	-4854	18	-6994	7865	-91	172	1049	-2326	-5700	6877	1860	7539	-5410	-491	1807	5533	-4213	-47	-12711	5020	-9121	4154	-10706	3336	2411	-1716	-12839	9704	2454	-145	-130	-122	-69	-63	-77	-111	39	-151	12	29	-77	-21	-60	75	-32	0
0.537500	-109	-2932	13120	-4931	-211	-7361	8016	-546	41	517	-1216	-5094	3847	1319	7445	-4053	-1295	1613	5914	-4477	-514	-12718	4934	-9245	3029	-10372	3400	2635	-728	-11793	9369	2552	-147	-128	-122	-68	-63	-61	-112	39	-149	16	29	-79	-25	-65	77	-31	0
0.538333	-105	-3144	13419	-5059	-353	-7693	8125	-1049	-19	-105	-4	-4524	3962	748	7280	-2688	-367	1412	6267	-4723	705	-12683	4878	-9336	508	-10002	3512	2824	-2264	-10746	8990	2657	-150	-130	-124	-72	-51	-62	-107	37	-151	15	30	-78	-22	-63	79	-30	-1
0.539167	-147	-3348	13686	-5161	-374	-7986	8202	-1605	-95	-803	1278	-3979	2481	141	7136	-1332	81	1207	6588	-4937	850	-12597	4846	-9401	-2085	-9610	3661	2975	-2762	-9725	8563	2778	-146	-130	-119	-74	-64	-61	-108	39	-151	13	28	-82	-22	-61	79	-32	0
0.540000	-218	-3549	13943	-5266	-382	-8242	8255	-2184	-40	-1558	2605	-3526	1605	-490	6935	-1	-131	998	6865	-5123	835	-12460	4839	-9450	-4223	-9193	3829	3092	-2621	-8723	8095	2909	-151	-133	-129	-73	-64	-64	-112	36	-151	27	26	-80	-19	-65	75	-35	0
0.540833	-296	-3749	14165	-5368	-469	-8453	8295	-2773	52	-2354	3951	-3090	870	-1141	6727	1285	280	797	7107	-5263	1331	-12268	4852	-9479	-6495	-8746	4025	3161	-2630	-7750	7601	3059	-148	-130	-125	-70	-60	-62	-110	37	-153	10	28	-81	-23	-63	77	-30	0
0.541667	-469	-3940	14355	-5451	-522	-8611	8337	-3342	61	-3168	5317	-2694	40	-1798	6516	2521	471	596	7307	-5363	1349	-12017	4882	-9491	-8324	-8275	4237	3187	-2434	-6805	7080	3229	-132	-134	-127	-73	-61	-63	-110	40	-127	13	29	-79	-21	-62	76	-33	-6
0.542500	-609	-4127	14508	-5520	-428	-8721	8376	-3897	61	-3985	6613	-2333	-600	-2456	6312	3658	766	411	7427	-5423	1170	-11708	4925	-9501	-10023	-7786	4456	3161	-1997	-5901	6544	3412	-151	-132	-125	-70	-64	-60	-111	39	-153	11	24	-83	-24	-64	75	-35	-4
0.543333	-291	-4314	14629	-5571	-306	-8770	8423	-4397	138	-4784	7899	-2011	-908	-3104	6131	4696	1816	233	7572	-5451	2102	-11337	4984	-9504	-12367	-7267	4680	3085	-3256	-5037	5997	3615	-154	-134	-126	-70	-66	-64	-113	35	-156	13	28	-84	-27	-66	73	-36	5
0.544167	-267	-4494	14717	-5599	-317	-8749	8483	-4840	55	-5535	9106	-1731	-1920	-3720	5978	5618	1597	77	7637	-5441	1539	-10904	5058	-9504	-13852	-6739	4908	2961	-3190	-4214	5461	3839	-152	-132	-118	-57	-64	-58	-112	37	-178	11	27	-80	-24	-61	74	-33	-4
0.545000	-303	-4682	14771	-5604	-409	-8656	8564	-5200	33	-6208	10236	-1486	-2486	-4285	5865	6393	971	-64	7658	-5403	426	-10415	5149	-9507	-14082	-6201	5123	2793	-2091	-3438	4938	4086	-149	-129	-120	-65	-59	-62	-108	43	-158	18	29	-78	-19	-59	78	-33	-1
0.545833	-73	-4832	14787	-5587	-534	-8493	8657	-5479	45	-6811	11254	-1282	-2652	-4801	5794	7014	1278	-194	7634	-5348	367	-9870	5254	-9506	-14241	-5651	5328	2584	-1918	-2705	4427	4344	-147	-127	-119	-66	-63	-60	-110	38	-150	17	32	-77	-18	-58	79	-28	1
0.546667	-96	-4995	14763	-5548	-546	-8251	8757	-5657	118	-7285	12163	-1121	-2980	-5252	5769	7476	1062	-307	7567	-5278	319	-9281	5369	-9516	-14021	-5125	5519	2336	-1624	-2007	3940	4627	-121	-126	-120	-66	-63	-59	-105	43	-152	18	27	-78	-22	-59	79	-31	1
0.547500	84	-5144	14709	-5496	-699	-7940	8861	-5734	132	-7656	12954	-999	-3190	-5615	5789	7762	904	-406	7469	-5206	322	-8654	5499	-9531	-14068	-4592	5697	2066	-1730	-1344	3458	4937	-145	-131	-120	-64	-63	-62	-108	40	-152	16	34	-76	-23	-60	80	-30	-3
0.548333	382	-5280	14615	-5432	-844	-7551	8971	-5702	189	-7894	13614	-921	-3214	-5888	5857	7874	553	-481	7337	-5131	-108	-7989	5643	-9559	-13836	-4071	5855	1767	-1487	-716	3062	5265	-150	-132	-121	-66	-63	-63	-98	37	-155	13	26	-81	-23	-65	74	-33	-4
0.549167	109	-5400	14487	-5362	-903	-7094	9070	-5556	166	-8004	14141	-883	-3333	-6053	5972	7817	-53	-553	7178	-5070	-307	-7297	5812	-9587	-12573	-3561	5997	1465	-986	-119	2691	5625	-147	-132	-124	-69	-65	-66	-119	41	-153	16	28	-77	-25	-59	80	-29	0
0.550000	-162	-5500	14326	-5280	-939	-6561	9166	-5306	51	-7975	14529	-889	-3356	-6111	6133	7593	432	-638	6999	-5020	-86	-6585	6002	-9626	-11429	-3073	6124	1159	-1022	464	2363	6007	-150	-129	-119	-65	-49	-59	-109	41	-151	19	29	-79	-28	-60	79	-25	-1
0.550833	-245	-5574	14134	-5207	-925	-5978	9243	-4952	4	-7814	14788	-916	-3595	-6051	6329	7207	-323	-641	6806	-4990	-441	-5870	6211	-9666	-9226	-2605	6233	854	194	1026	2086	6423	-147	-130	-120	-65	-62	-57	-104	42	-149	18	29	-75	-21	-56	81	-27	-15
0.551667	-468	-5627	13910	-5142	-803	-5334	9291	-4506	-38	-7535	14908	-994	-3589	-5875	6563	6671	-456	-662	6602	-4985	902	-5153	6435	-9719	-7619	-2162	6316	579	-1081	1568	1862	6862	-145	-128	-117	-65	-62	-56	-102	45	-151	16	30	-75	-18	-55	85	-25	0
0.552500	-659	-5655	13651	-5094	-667	-4661	9310	-3979	-107	-7141	14904	-1103	-3886	-5587	6822	6000	159	-669	6398	-5007	659	-4451	6677	-9777	-7398	-1750	6391	319	-1967	2097	1688	7326	-147	-129	-118	-63	-61	-55	-102	45	-152	21	34	-72	-18	-53	84	-38	0
0.553333	-672	-5649	13367	-5067	-700	-3967	9297	-3386	-129	-6648	14779	-1245	-3758	-5198	7100	5217	-686	-665	6193	-5045	-841	-3769	6929	-9844	-6425	-1360	6430	89	-2003	2612	1577	7812	-152	-124	-118	-62	-61	-49	-101	44	-152	19	34	-69	-18	-50	87	-26	-3
0.554167	-544	-5615	13048	-5063	-655	-3254	9243	-2735	-91	-6072	14544	-1409	-3232	-4709	7391	4332	-663	-644	5995	-5137	-675	-3115	7192	-9915	-5370	-998	6455	-107	-2399	3112	1524	8321	-148	-125	-117	-63	-62	-55	-115	42	-146	22	37	-70	-18	-49	84	-25	1
0.555000	-530	-5547	12700	-5098	-426	-2539	9156	-2053	-28	-5419	14207	-1598	-2805	-4143	7686	3366	-451	-619	5802	-5243	-499	-2497	7462	-10002	-3705	-671	6480	-264	-2162	3598	1517	8846	-148	-124	-120	-64	-103	-56	-104	42	-151	18	35	-74	-16	-57	80	-19	-1
0.555833	-607	-5446	12315	-5166	-195	-1840	9033	-1348	136	-4721	13783	-1800	-2856	-3512	7981	2336	-680	-560	5621	-5372	-1072	-1919	7726	-10086	-1082	-373	6432	-384	-1974	4077	1573	9388	-152	-127	-120	-66	-64	-58	-104	41	-154	20	34	-73	-23	-56	81	-25	-6
0.556667	-376	-5304	11912	-5266	149	-1161	8878	-642	154	-3990	13286	-2014	-2073	-2824	8276	1265	-245	-491	5456	-5517	-865	-1386	7990	-10183	1162	-99	6392	-455	-3502	4532	1680	9933	-150	-131	-125	-68	-72	-62	-104	38	-156	13	33	-75	-25	-58	82	-31	-6
0.557500	-272	-5127	11475	-5387	315	-520	8699	52	3	-3239	12729	-2214	-1677	-2096	8559	163	-39	-404	5313	-5676	-631	-889	8242	-10276	3018	149	6327	-490	-4110	4981	1834	10499	-149	-128	-120	-66	-65	-53	-103	41	-149	17	33	-74	-22	-59	95	-30	-3
0.558333	-363	-4912	11023	-5558	463	89	8500	729	97	-2476	12125	-2417	-1659	-1347	8829	-948	-798	-293	5184	-5845	-1089	-449	8477	-10377	5435	378	6240	-482	-3080	5412	2050	11063	-148	-127	-119	-72	-65	-59	-104	38	-155	5	36	-73	-19	-55	84	-48	-6
0.559167	-321	-4657	10541	-5750	884	654	8283	1365	118	-1723	11484	-2600	-1244	-595	9081	-2064	-478	-170	5072	-6024	-803	-43	8694	-10482	7242	587	6129	-442	-3126	5823	2291	11611	-146	-126	-119	-70	-64	-56	-100	44	-149	21	36	-73	-24	-58	84	-27	-1
0.560000	-257	-4366	10042	-5970	1117	1153	8059	1944	-19	-993	10820	-2762	-1154	147	9310	-3167	-339	-30	4968	-6206	-714	314	8882	-10619	8315	769	5998	-367	-3605	6210	2562	12147	-149	-125	-118	-64	-60	-59	-102	42	-151	20	37	-72	-17	-53	87	-26	-1
0.560833	-230	-4034	9517	-6213	1149	1593	7836	2461	-97	-298	10140	-2922	-1101	868	9496	-4248	-328	127	4878	-6394	-625	641	9037	-10746	8975	935	5841	-272	-4649	6573	2851	12659	-180	-122	-119	-63	-62	-53	-99	41	-148	21	37	-69	-22	-56	82	-27	-4
0.561667	-207	-3668	8980	-6476	1117	1958	7613	2904	11	355	9468	-3038	-718	1569	9660	-5301	-139	299	4794	-6585	-671	918	9155	-10883	9886	1087	5660	-160	-5337	6905	3154	13132	-147	-126	-119	-84	-65	-56	-103	43	-152	22	36	-72	-22	-53	86	-24	-1
0.562500	-306	-3270	8439	-6751	872	2246	7401	3264	96	954	8799	-3129	-419	2208	9785	-6328	-304	481	4720	-6782	-779	1167	9232	-11028	11257	1222	5460	-40	-5638	7209	3451	13554	-148	-121	-120	-66	-65	-57	-105	42	-152	20	29	-75	-24	-53	84	-26	-3
0.563333	-291	-2829	7893	-7044	687	2452	7205	3541	15	1504	8142	-3187	-318	2816	9871	-7309	184	669	4646	-6984	-443	1382	9268	-11179	11897	1345	5240	85	-6241	7481	3729	13963	-150	-130	-120	-68	-64	-58	-105	41	-154	25	35	-74	-21	-52	81	-29	-1
0.564167	60	-2363	7357	-7361	439	2575	7029	3729	-116	1987	7509	-3209	-516	3374	9911	-8237	57	864	4577	-7196	-989	1573	9257	-11337	12436	1456	4996	201	-5050	7711	3983	14303	-148	-122	-119	-65	-62	-61	-104	41	-153	18	34	-75	-22	-55	86	-29	0
0.565000	346	-1873	6826	-7632	47	2611	6876	3828	-31	2405	6906	-3196	-178	3879	9908	-9120	-63	1058	4507	-7416	-466	1739	9206	-11496	12568	1562	4740	308	-5300	7907	4196	14569	-150	-125	-120	-67	-64	-57	-84	42	-148	19	29	-75	-24	-57	84	-29	-4
0.565833	566	-1356	6315	-7935	-240	2561	6736	3837	-12	2751	6331	-3162	5	4341	9859	-9952	863	1256	4433	-7644	302	1886	9114	-11669	11030	1657	4464	401	-6237	8071	4349	14769	-144	-122	-118	-68	-58	-56	-104	41	-149	20	34	-78	-17	-50	84	-13	0
0.566667	399	-813	5830	-8231	-557	2435	6631	3767	-35	3037	5790	-3108	-26	4758	9756	-10738	133	1446	4359	-7885	-176	2008	8975	-11840	9549	1747	4178	451	-4737	8190	4469	14891	-149	-127	-119	-68	-59	-57	-105	41	-150	20	35	-81	-17	-55	85	-29	-1
0.567500	164	-264	5398	-8527	-819	2231	6539	3620	38	3250	5276	-3038	-41	5134	9603	-11472	2	1630	4284	-8128	143	2116	8799	-12017	7637	1832	3876	473	-3440	8266	4506	14932	-147	-128	-118	-65	-61	-60	-107	41	-148	16	36	-78	-16	-52	84	-30	3
0.568333	49	305	4950	-8825	-751	1957	6459	3403	29	3405	4779	-2964	-81	5466	9391	-12157	259	1802	4213	-8380	-44	2196	8582	-12193	6125	1915	3561	453	-1978	8303	4473	14885	-144	-127	-121	-65	-60	-60	-108	40	-149	25	36	-77	-26	-58	84	-32	0
0.569167	136	872	4567	-9116	-1216	1619	6383	3125	70	3485	4315	-2904	-163	5762	9128	-12796	273	1964	4145	-8625	-376	2251	8328	-12375	4986	1996	3244	391	-618	8293	4371	14752	-149	-132	-122	-67	-64	-61	-108	38	-153	15	32	-78	-21	-58	84	-30	0
0.570000	172	1437	4228	-9405	-2392	1231	6309	2800	419	3511	3870	-2874	-90	6020	8807	-13391	306	2116	4085	-8865	316	2284	8047	-12557	3604	2082	2923	278	-783	8246	4187	14527	-147	-128	-121	-67	-58	-59	-111	42	-151	18	36	-77	-19	-61	79	-31	0
0.570833	293	2004	3930	-9701	-2798	807	6233	2447	458	3484	3437	-2875	-594	6248	8434	-13943	635	2259	4039	-9090	468	2294	7736	-12740	1617	2146	2594	112	-1112	8155	3933	14207	-147	-129	-119	-68	-59	-62	-111	38	-151	17	35	-76	-19	-60	80	-30	0
0.571667	204	2558	3679	-9995	-2512	363	6149	2058	191	3413	3017	-2929	-896	6441	8007	-14454	-250	2394	4007	-9290	-468	2279	7409	-12918	394	2258	2273	-112	-164	8026	3616	13799	-146	-127	-119	-66	-58	-59	-108	41	-150	19	36	-75	-18	-62	81	-30	1
0.572500	146	3099	3471	-10292	-2244	-95	6045	1688	251	3300	2598	-3041	-526	6606	7535	-14909	-384	2517	3997	-9466	228	2229	7059	-13095	-470	2355	1949	-387	-1537	7855	3238	13299	-144	-128	-121	-67	-61	-61	-109	43	-146	19	33	-72	-17	-57	80	-31	1
0.573333	75	3613	3305	-10590	-2081	-548	5921	1294	259	3152	2181	-3231	-369	6733	7018	-15357	-275	2642	4002	-9612	547	2158	6692	-13268	-1060	2458	1622	-739	-11523	7646	2811	12716	-135	-128	-124	-72	-63	-58	-110	40	-150	17	32	-80	-26	-63	82	-30	0
0.574167	108	4106	3175	-10901	-1892	-998	5759	904	237	2979	1755	-3496	-212	6826	6465	-15750	-412	2760	4035	-9726	497	2056	6313	-13439	-1137	2576	1315	-1140	-30285	7406	2345	12056	-146	-127	-120	-70	-59	-59	-111	42	-149	18	33	-76	-19	-59	78	-29	0
0.575000	282	4571	3078	-11216	-1640	-1428	5579	520	347	2784	1327	-3854	60	6881	5891	-16105	-291	2880	4086	-9808	303	1921	5930	-13602	-1052	2693	1008	-1605	-32366	7125	1853	11317	-151	-129	-124	-73	-66	-60	-111	39	-154	13	27	-80	-26	-60	79	-16	-1
0.575833	408	5010	3008	-11540	-1350	-1837	5362	144	160	2577	889	-4297	398	6893	5290	-16423	-663	3009	4157	-9858	-188	1770	5539	-13752	-247	2827	715	-2124	-29449	6825	1348	10519	-153	-131	-126	-74	-65	-64	-111	40	-151	13	30	-79	-21	-60	78	-32	-5
0.576667	318	5418	2963	-11868	-879	-2202	5130	-221	42	2361	447	-4832	645	6867	4672	-16691	-435	3146	4252	-9899	225	1588	5153	-13892	459	2969	431	-2694	-30832	6495	837	9646	-153	-129	-121	-72	-59	-60	-109	38	-155	15	30	-79	-22	-58	79	-32	0
0.577500	225	5789	2929	-12208	-494	-2554	4839	-579	181	2149	-1	-5458	701	6795	4057	-16919	-303	3297	4359	-9925	-494	1393	4770	-14016	1070	3119	161	-3332	-29617	6141	340	8728	-147	-130	-124	-73	-65	-59	-109	40	-154	13	30	-78	-19	-58	78	-31	-5
0.578333	336	6129	2903	-12543	-258	-2872	4538	-952	245	1935	-463	-6163	762	6678	3431	-17095	-730	3461	4478	-9940	-507	1181	4387	-14128	1979	3274	-93	-4005	-29465	5772	-135	7771	-148	-128	-119	-68	-60	-58	-105	27	-150	15	35	-77	-16	-57	82	-31	-1
0.579167	348	6429	2879	-12887	-21	-3163	4203	-1352	280	1724	-922	-6941	985	6511	2847	-17222	369	3640	4599	-9968	736	957	4014	-14217	1583	3435	-333	-4709	-29014	5390	-575	6775	-148	-127	-119	-69	-59	-58	-105	37	-151	16	34	-75	-18	-57	79	-32	0
0.580000	145	6695	2848	-13232	-155	-3443	3846	-1767	364	1526	-1378	-7780	993	6299	2269	-17285	3	3832	4725	-10015	202	729	3646	-14279	1659	3594	-559	-5476	-22519	4997	-975	5760	-147	-126	-117	-67	-61	-57	-109	39	-152	16	39	-73	-16	-63	80	-31	0
0.580833	374	6926	2806	-13579	-539	-3709	3479	-2243	377	1308	-1832	-8669	800	6036	1699	-17283	-224	4039	4843	-10092	955	497	3291	-14326	1437	3746	-768	-6252	4725	4592	-1333	4711	-99	-129	-118	-68	-63	-56	-108	42	-150	16	34	-74	-22	-56	79	-30	0
0.581667	487	7124	2744	-13920	-842	-3984	3092	-2794	217	1101	-2281	-9590	827	5731	1148	-17210	-459	4259	4951	-10212	2595	263	2944	-14342	515	3886	-962	-7051	32189	4181	-1632	3647	-152	-130	-119	-72	-65	-60	-116	37	-151	15	32	-78	-24	-60	76	-32	-6
0.582500	417	7288	2660	-14251	-1331	-4243	2696	-3439	-112	887	-2718	-10533	751	5381	619	-17058	-699	4494	5053	-10370	4120	38	2616	-14324	-1712	4015	-1134	-7859	32767	3771	-1871	2577	-150	-130	-119	-69	-65	-59	-108	39	-155	17	33	-82	-35	-60	78	-31	-4
0.583333	143	7429	2556	-14564	-1884	-4525	2304	-4194	-365	666	-3135	-11475	748	4999	97	-16826	-621	4734	5140	-10580	5184	-177	2298	-14279	-4950	4122	-1290	-8670	31921	3360	-2044	1499	-150	-129	-117	-83	-68	-60	-109	38	-155	16	29	-78	-26	-57	81	-30	-4
0.584167	187	7544	2428	-14847	-2417	-4831	1904	-5082	-645	429	-3538	-12405	985	4583	-391	-16509	-264	4984	5217	-10837	5499	-385	1999	-14201	-9209	4201	-1419	-9463	32767	2951	-2152	417	-149	-125	-120	-67	-82	-53	-105	43	-154	22	33	-75	-26	-55	81	-26	-3
0.585000	-77	7635	2273	-15141	-3018	-5156	1507	-6120	-692	167	-3914	-13302	847	4122	-884	-16114	-1113	5237	5275	-11145	3511	-589	1712	-14112	-11805	4248	-1531	-10231	32463	2543	-2199	-669	-150	-119	-117	-65	-66	-57	-102	45	-150	22	44	-73	-19	-50	85	-26	-1
0.585833	-239	7709	2096	-15397	-3426	-5512	1112	-7308	-660	-117	-4270	-14167	799	3667	-1384	-15645	-1207	5484	5324	-11501	1672	-778	1444	-13952	-13361	4255	-1619	-10980	32767	2138	-2183	-1767	-147	-125	-117	-65	-60	-53	-102	44	-150	22	37	-88	-18	-51	86	-7	2
0.586667	-251	7762	1892	-15638	-3909	-5892	716	-8653	-782	-442	-4607	-14988	830	3167	-1909	-15109	-498	5728	5354	-11896	27	-964	1189	-13793	-13922	4218	-1684	-11687	32754	1730	-2116	-2877	-148	-122	-135	-67	-63	-52	-101	40	-151	21	37	-73	-19	-49	88	-27	1
0.587500	-227	7793	1672	-15849	-4236	-6296	318	-10148	-767	-808	-4930	-15772	980	2635	-2459	-14521	-431	5967	5378	-12324	-1580	-1146	949	-13608	-12940	4133	-1726	-12359	32689	1307	-1995	-3993	-146	-124	-114	-63	-61	-51	-101	43	-149	23	45	-77	-19	-49	88	-26	4
0.588333	-138	7841	1434	-16031	-4219	-6715	-87	-11784	-697	-1217	-5230	-16505	1064	2082	-3048	-13904	-494	6194	5393	-12760	-2780	-1326	717	-13406	-11171	3995	-1737	-12979	32760	919	-1824	-5127	-146	-122	-118	-64	-52	-56	-102	43	-151	21	38	-74	-17	-55	85	-27	-1
0.589167	-287	7871	1192	-16193	-3914	-7124	-505	-13556	-744	-1678	-5526	-17201	1025	1496	-3684	-13271	-638	6414	5403	-13208	-4983	-1512	504	-13195	-8762	3796	-1721	-13547	32515	520	-1620	-6277	-146	-127	-118	-64	-64	-55	-104	40	-156	19	36	-76	-23	-55	86	-29	-3
0.590000	-713	7901	931	-16335	-3118	-7573	-934	-15422	-794	-2184	-5813	-17856	889	877	-4384	-12655	-594	6619	5410	-13652	-7953	-1702	302	-12979	-6660	3552	-1675	-14064	32101	121	-1379	-7444	-150	-128	-118	-66	-65	-60	-104	40	-153	20	33	-98	-25	-55	82	-31	-3
0.590833	-909	7932	672	-16455	-2136	-7983	-1382	-17358	-826	-2739	-6104	-18485	648	229	-5146	-12067	-865	6820	5420	-14087	-9769	-1893	114	-12762	-4374	3250	-1597	-14541	31629	-265	-1111	-8639	-148	-125	-119	-64	-62	-57	-105	38	-152	20	34	-73	-19	-52	94	-26	1
0.591667	-582	7973	420	-16552	-1220	-8353	-1872	-19303	-766	-3328	-6415	-19094	253	-460	-5985	-11535	-2736	7012	5429	-14459	-10309	-2094	-56	-12550	-648	2897	-1491	-14930	28790	-673	-822	-9864	-136	-126	-121	-63	-62	-52	-104	41	-151	23	35	-74	-21	-53	84	-28	0
0.592500	194	8020	176	-16637	96	-8680	-2387	-21254	-702	-3960	-6704	-19687	303	-1192	-6894	-11083	-3604	7188	5438	-14806	-8320	-2309	-217	-12359	2100	2490	-1337	-15287	18265	-1033	-517	-11114	-146	-125	-117	-62	-63	-55	-108	45	-152	22	38	-73	-17	-50	87	-25	1
0.593333	742	8072	-58	-16723	1642	-8947	-2939	-23162	-712	-4610	-7027	-20281	104	-1961	-7867	-10729	-5156	7369	5453	-15103	-7233	-2530	-362	-12187	4242	2038	-1177	-15601	7124	-1411	-214	-12392	-150	-125	-116	-62	-59	-52	-104	40	-152	25	37	-72	-21	-55	85	-27	0
0.594167	1093	8137	-281	-16777	3078	-9143	-3540	-25001	-609	-5311	-7375	-20867	52	-2763	-8897	-10486	-6164	7552	5466	-15353	-5114	-2761	-494	-12041	5148	1548	-977	-15888	-1873	-1778	91	-13693	-144	-122	-117	-62	-60	-56	-108	42	-151	23	37	-72	-19	-51	86	-26	1
0.595000	1325	8209	-490	-16843	4407	-9254	-4187	-26715	-557	-6004	-7748	-21471	34	-3594	-9977	-10361	-5968	7727	5478	-15551	-2327	-3012	-618	-11929	4787	1022	-751	-16125	-7089	-2144	382	-15020	-150	-126	-122	-65	-63	-59	-109	44	-152	20	35	-77	-23	-57	84	-27	0
0.595833	1515	8284	-688	-16915	5473	-9274	-4885	-28267	-569	-6691	-8146	-22066	-125	-4461	-11085	-10350	-5627	7906	5487	-15701	380	-3262	-723	-11849	3612	475	-497	-16342	-7507	-2497	665	-16374	-150	-127	-120	-65	-66	-60	-109	40	-154	21	38	-75	-18	-59	84	-27	-1
0.596667	1083	8374	-863	-16981	6136	-9198	-5626	-29627	-514	-7361	-8567	-22671	-158	-5337	-12203	-10447	-5200	8093	5493	-15799	2864	-3517	-808	-11806	1799	-87	-223	-16547	-5051	-2845	926	-17740	-149	-125	-116	-64	-63	-55	-105	43	-152	18	33	-75	-23	-53	84	-28	-3
0.597500	530	8460	-1032	-17061	6472	-9024	-6407	-30784	-555	-7991	-9018	-23233	13	-6208	-13286	-10644	-4070	8279	5488	-15857	4767	-3767	-876	-11798	240	-648	64	-16750	-4621	-3186	1165	-19112	-149	-129	-121	-67	-61	-58	-107	57	-152	22	36	-70	-21	-53	88	-29	-1
0.598333	-785	8552	-1185	-17144	6584	-8774	-7233	-31724	-778	-8592	-9492	-23793	-586	-7072	-14373	-10926	-3629	8480	5480	-15892	4276	-4013	-926	-11829	569	-1218	381	-16963	-499	-3527	1372	-20490	-147	-128	-126	-68	-63	-49	-108	38	-156	16	32	-73	-23	-56	84	-30	-3
0.599167	-2642	8642	-1337	-17246	6564	-8388	-8094	-32308	-1118	-9142	-9978	-24326	-782	-7911	-15375	-11247	-3003	8687	5458	-15905	3942	-4254	-956	-11892	578	-1773	712	-17169	4839	-3857	1554	-21856	-153	-129	-121	-67	-62	-56	-104	41	-153	21	37	-72	-19	-52	73	-32	0
0.600000	-3170	8733	-1491	-17361	6292	-7937	-8978	-32556	-941	-9630	-10450	-24814	-626	-8705	-16297	-11641	-1753	8912	5427	-15910	3606	-4482	-964	-11989	-1120	-2313	1054	-17405	8133	-4184	1696	-23202	-147	-97	-116	-68	-63	-56	-105	41	-152	20	36	-59	-19	-53	85	-28	1
0.600833	-2688	8814	-1615	-17494	5917	-7425	-9868	-32644	-694	-10066	-10964	-25246	-490	-9467	-17107	-12032	-542	9137	5381	-15919	2814	-4697	-957	-12114	-2097	-2820	1406	-17664	14133	-4508	1806	-24520	-148	-131	-117	-63	-61	-56	-108	41	-150	22	36	-72	-22	-53	84	-30	-1
0.601667	-2324	8885	-1758	-17648	5344	-6866	-10747	-32688	-770	-10454	-11451	-25621	-517	-10174	-17793	-12409	1232	9367	5323	-15943	2892	-4896	-930	-12269	-1046	-3303	1763	-17957	26546	-4834	1883	-25795	-152	-127	-116	-65	-64	-56	-104	38	-156	20	36	-73	-21	-55	84	-29	-3
0.602500	-1057	8944	-1904	-17820	4745	-6277	-11612	-32649	-591	-10797	-11923	-25921	-582	-10823	-18340	-12733	2950	9599	5220	-15997	2604	-5076	-883	-12439	1414	-3780	2129	-18284	31680	-5157	1925	-27007	-152	-129	-116	-65	-61	-57	-104	39	-155	21	51	-74	-18	-53	92	-29	-6
0.603333	252	8992	-2050	-18019	4393	-5676	-12432	-32241	-491	-11102	-12365	-26159	-470	-11413	-18726	-13044	4485	9823	5176	-16079	2801	-5240	-822	-12631	3791	-4215	2506	-18650	29241	-5478	1934	-28136	-151	-130	-118	-65	-43	-58	-109	34	-153	19	37	-75	-24	-53	81	-31	-1
0.604167	733	9027	-2196	-18237	3825	-5083	-13192	-31506	-629	-11380	-12771	-26271	-230	-11936	-18947	-13262	6114	10044	5093	-16202	3620	-5383	-749	-12826	5118	-4621	2897	-19047	29635	-5799	1913	-29171	-148	-128	-117	-65	-63	-57	-108	40	-152	22	38	-72	-23	-56	77	-31	-3
0.605000	1779	9050	-2338	-18475	3140	-4522	-13881	-30491	-845	-11637	-13129	-26327	-457	-12403	-19001	-13395	6341	10256	5011	-16371	3491	-5511	-663	-13029	7450	-4999	3303	-19477	29151	-6104	1876	-30096	-147	-124	-116	-63	-105	-58	-101	43	-150	22	38	-72	-22	-50	88	-28	0
0.605833	2514	9058	-2505	-18740	2777	-4015	-14471	-29224	-922	-11893	-13439	-26270	-239	-12814	-18900	-13445	6863	10454	4928	-16581	5223	-5624	-566	-13274	8401	-5347	3714	-19944	28651	-6432	1815	-30918	-156	-124	-117	-63	-64	-55	-101	43	-149	6	38	-73	-19	-52	86	-28	0
0.606667	2540	9049	-2661	-19026	2252	-3584	-14959	-27734	-731	-12150	-13692	-26141	-25	-13177	-18652	-13405	7106	10623	4846	-16844	5932	-5727	-468	-13443	8771	-5679	4138	-20436	28214	-6756	1745	-31627	-150	-125	-119	-66	-65	-57	-108	40	-152	19	35	-75	-49	-55	82	-30	-5
0.607500	2004	9028	-2818	-19331	2022	-3233	-15325	-26037	-470	-12409	-13894	-25930	-59	-13451	-18281	-13287	6715	10759	4780	-17142	6096	-5813	-355	-13637	9109	-5985	4579	-20955	24815	-7076	1684	-32204	-150	-124	-118	-68	-60	-52	-81	44	-150	21	34	-77	-23	-55	87	-26	-1
0.608333	1550	8995	-2964	-19648	2800	-2981	-15559	-24170	-232	-12668	-14033	-25628	-257	-13772	-17812	-13093	6207	10893	4730	-17469	5941	-5889	-240	-13819	8552	-6277	5041	-21481	17850	-7398	1634	-32511	-148	-128	-120	-49	-67	-55	-105	40	-154	21	36	-75	-23	-55	86	-35	0
0.609167	2134	8954	-3100	-19979	3535	-2847	-15663	-22155	-59	-12925	-14127	-25286	-283	-14000	-17272	-12839	5092	10943	4695	-17822	5691	-5957	-119	-13991	7745	-6553	5520	-22016	11670	-7724	1608	-32626	-149	-128	-120	-65	-65	-52	-102	41	-145	18	33	-77	-21	-55	84	-36	-1
0.610000	1854	8897	-3227	-20317	3129	-2829	-15630	-20052	124	-13160	-14167	-24809	-495	-14185	-16700	-12538	3501	11034	4688	-18197	5659	-6025	8	-14139	6790	-6810	6020	-22545	6512	-8055	1626	-32695	-150	-126	-121	-90	-60	-56	-104	40	-156	19	36	-75	-21	-56	80	-29	0
0.610833	820	8834	-3335	-20666	2999	-2929	-15462	-17901	398	-13364	-14174	-24288	-199	-14331	-16123	-12208	2337	11052	4705	-18584	6469	-6066	145	-14265	4297	-7056	6538	-23062	-167	-8390	1696	-32703	-147	-126	-118	-65	-61	-55	-104	42	-150	21	32	-91	-17	-56	82	-29	0
0.611667	400	8758	-3424	-21017	3060	-3147	-15163	-15752	247	-13518	-14150	-23711	-483	-14417	-15579	-11866	456	11036	4746	-18963	5450	-6099	291	-14370	1975	-7281	7071	-23561	-5110	-8737	1835	-32725	-150	-126	-120	-67	-64	-55	-102	42	-154	21	36	-74	-19	-57	80	-36	1
0.612500	603	8676	-3489	-21357	2845	-3475	-14752	-13668	112	-13596	-14112	-23064	200	-14443	-15103	-11540	-1337	10984	4816	-19335	4951	-6120	443	-14450	293	-7494	7616	-24034	-9129	-9093	2063	-32717	-146	-124	-119	-67	-62	-56	-102	42	-151	21	36	-73	-17	-53	84	-26	3
0.613333	572	8580	-3536	-21695	2537	-3898	-14233	-11678	323	-13579	-14069	-22367	1768	-14406	-14728	-11213	-1411	10900	4912	-19681	5713	-6124	605	-14509	-1795	-7685	8168	-24473	-13499	-9466	2393	-32725	-149	-127	-116	-65	-61	-59	-101	42	-149	21	36	-74	-16	-58	82	-27	3
0.614167	263	8481	-3565	-22017	1981	-4410	-13633	-9832	298	-13449	-14038	-21614	1124	-14283	-14469	-10924	-1282	10785	5034	-20000	4704	-6105	770	-14554	-3242	-7853	8723	-24872	-17207	-9856	2838	-32721	-146	-127	-119	-61	-60	-57	-104	43	-153	19	37	-73	-22	-42	82	-26	6
0.615000	22	8365	-3577	-22339	1335	-4940	-12967	-8171	235	-13183	-14038	-20789	588	-14073	-14361	-10689	-774	10642	5172	-20294	3925	-6059	938	-14586	-4139	-7999	9249	-25238	-20019	-10275	3415	-32720	-155	-130	-125	-78	-65	-62	-109	35	-153	13	28	-82	-26	-60	76	-35	-5
0.615833	-481	8240	-3574	-22629	735	-5608	-12263	-6730	226	-12769	-14072	-19965	1111	-13756	-14396	-10486	384	10477	5340	-20535	3107	-5976	1109	-14612	-3864	-8110	9769	-25556	-21740	-10718	4157	-32650	-149	-131	-117	-74	-65	-64	-100	36	-153	17	32	-85	-25	-61	78	-31	-3
0.616667	-1338	8120	-3553	-22897	265	-6240	-11528	-5523	75	-12184	-14151	-19060	837	-13311	-14590	-10331	1775	10297	5523	-20745	2277	-5847	1282	-14632	-2798	-8186	10259	-25837	-22836	-11203	5067	-32374	-150	-130	-124	-73	-66	-61	-108	38	-153	17	32	-82	-24	-60	81	-32	-3
0.617500	-2641	7983	-3528	-23146	-202	-6853	-10799	-4574	-91	-11440	-14290	-18108	456	-12736	-14939	-10217	3810	10093	5726	-20906	1802	-5676	1445	-14670	-2635	-8226	10719	-26073	-23122	-11722	6157	-31973	-167	-126	-125	-39	-63	-62	-109	39	-151	19	29	-79	-22	-58	81	-29	2
0.618333	-3889	7844	-3513	-23378	-1176	-7412	-10094	-3889	-199	-10524	-14498	-17113	-530	-12036	-15431	-10145	4795	9898	5932	-21024	-275	-5459	1597	-14726	-1013	-8232	11135	-26275	-21317	-12284	7427	-31461	-149	-131	-124	-67	-62	-60	-107	39	-152	15	33	-77	-21	-60	80	-27	-1
0.619167	-4688	7695	-3480	-23583	-2108	-8000	-9435	-3466	-129	-9457	-14767	-16092	-1642	-11201	-16058	-10102	5888	9695	6154	-21102	-283	-5180	1739	-14811	127	-8210	11513	-26443	-21063	-12876	8873	-30856	-149	-128	-119	-76	-65	-58	-105	39	-153	18	32	-77	-27	-53	82	-28	0
0.620000	-5442	7548	-3460	-23767	-2665	-8458	-8847	-3302	-214	-8255	-15131	-15041	-1726	-10246	-16792	-10084	6548	9492	6384	-21142	-1110	-4852	1871	-14939	781	-8158	11856	-26585	-20024	-13495	10484	-30147	-148	-126	-118	-67	-58	-59	-105	42	-151	20	33	-76	-24	-60	81	-26	0
0.620833	-5499	7394	-3452	-23932	-3084	-8811	-8347	-3383	-250	-6942	-15552	-13984	-952	-9179	-17616	-10074	5407	9279	6622	-21155	-3700	-4482	1998	-15106	2870	-8095	12170	-26702	-17717	-14130	12252	-29325	-151	-127	-113	-65	-65	-70	-105	40	-153	20	33	-75	-23	-59	84	-29	0
0.621667	-4720	7233	-3456	-24072	-3298	-9032	-7964	-3692	-83	-5552	-16049	-12938	-768	-8018	-18510	-10066	4695	9088	6862	-21141	-4818	-4059	2125	-15336	4017	-8026	12475	-26798	-15836	-14757	14152	-28387	-148	-128	-120	-67	-65	-58	-103	38	-151	15	32	-80	-22	-61	81	-31	-4
0.622500	-3872	7064	-3478	-24213	-3522	-9102	-7711	-4198	12	-4110	-16614	-11912	-649	-6784	-19440	-10048	3708	8902	7107	-21116	-5634	-3624	2265	-15623	4625	-7975	12799	-26877	-13939	-15356	16142	-27341	-149	-130	-125	-69	-66	-60	-108	40	-156	12	32	-79	-23	-62	80	-31	-3
0.623333	-3493	6895	-3506	-24308	-3614	-9005	-7602	-4885	4	-2653	-17244	-10929	-400	-5516	-20380	-10012	2565	8727	7367	-21075	-6363	-3163	2428	-15978	5082	-7967	13160	-26942	-11899	-15896	18183	-26179	-153	-134	-122	-72	-66	-62	-110	37	-161	11	27	-82	-23	-64	78	-31	-7
0.624167	-3225	6722	-3548	-24404	-3693	-8728	-7653	-5723	144	-1222	-17913	-10013	1852	-4247	-21304	-9950	2343	8572	7641	-21027	-6033	-2699	2639	-16394	4196	-7995	13593	-26993	-11744	-16345	20241	-24918	-152	-132	-120	-67	-66	-62	-108	40	-151	17	32	-79	-28	-60	79	-32	-4
0.625000	-2596	6553	-3586	-24473	-3794	-8256	-7864	-6674	211	148	-18618	-9186	4705	-3002	-22182	-9850	1688	8437	7936	-20982	-6290	-2248	2913	-16886	3320	-8099	14123	-27030	-13628	-16681	22269	-23565	-147	-126	-119	-69	-59	-59	-107	38	-152	15	34	-78	-21	-59	82	-30	0
0.625833	-2458	6364	-3627	-24533	-3617	-7587	-8249	-7716	399	1421	-19351	-8458	4069	-1817	-23016	-9720	90	8314	8265	-20953	-7367	-1843	3270	-17426	3749	-8289	14766	-27056	-22061	-16885	24222	-22127	-134	-127	-120	-68	-63	-59	-105	42	-135	13	33	-77	-18	-61	81	-30	-1
0.626667	-2249	6176	-3669	-24583	-3528	-6732	-8811	-8843	661	2567	-20100	-7866	2685	-720	-23789	-9555	-647	8204	8611	-20936	-7130	-1517	3729	-18037	3351	-8585	15546	-27072	-32528	-16929	26074	-20619	-151	-129	-117	-66	-62	-59	-108	41	-155	24	33	-77	-21	-58	85	-28	3
0.627500	-1882	5975	-3698	-24615	-3727	-5699	-9547	-10018	854	3565	-20843	-7411	2401	261	-24474	-9367	-1138	8110	9008	-20943	-6896	-1301	4314	-18696	2703	-8979	16480	-27079	-32714	-16802	27757	-19082	-147	-128	-116	-67	-60	-56	-116	56	-151	20	37	-73	-18	-59	81	-34	0
0.628333	-1798	5765	-3719	-24644	-3849	-4501	-10413	-11226	871	4398	-21577	-7123	1697	1112	-25060	-9159	-1737	8020	9455	-20983	-6917	-1234	5045	-19405	1555	-9490	17573	-27083	-32526	-16508	29251	-17534	-145	-127	-116	-64	-60	-58	-107	39	-148	16	34	-75	-18	-57	81	-30	1
0.629167	-1746	5554	-3721	-24664	-3789	-3153	-11438	-12470	760	5046	-22275	-7007	1003	1811	-25538	-8938	-2677	7947	9966	-21059	-6776	-1352	5951	-20155	247	-10100	18797	-27079	-32713	-16040	30527	-16011	-148	-127	-118	-66	-63	-56	-118	39	-152	19	32	-73	-21	-58	80	-12	1
0.630000	-1517	5328	-3708	-24683	-3594	-1683	-12599	-13716	716	5518	-22920	-7065	177	2363	-25917	-8726	-3512	7882	10553	-21175	-6077	-1704	7037	-20927	-296	-10812	20153	-27067	-32105	-15413	31578	-14534	-149	-126	-117	-66	-61	-57	-105	42	-150	21	34	-75	-23	-55	84	-31	0
0.630833	-1178	5106	-3669	-24689	-3466	-121	-13837	-14971	614	5807	-23505	-7309	-396	2761	-26176	-8529	-3476	7826	11220	-21335	-5043	-2306	8320	-21721	-1830	-11588	21601	-27057	-31378	-14653	32399	-13129	-147	-128	-119	-66	-70	-56	-108	41	-150	19	34	-73	-17	-59	80	-30	2
0.631667	-721	4879	-3611	-24704	-3518	1491	-15148	-16224	473	5928	-24013	-7718	-1196	3021	-26330	-8365	-3700	7771	11978	-21545	-5362	-3195	9783	-22518	-2799	-12420	23103	-27043	-26065	-13776	32767	-11843	-151	-131	-120	-68	-65	-59	-108	40	-151	19	16	-74	-23	-60	79	-30	-3
0.632500	-164	4655	-3529	-24719	-3620	3113	-16506	-17465	331	5893	-24439	-8303	-1865	3139	-26378	-8245	-3824	7718	12832	-21793	-4202	-4366	11423	-23301	-3532	-13272	24625	-27029	-20781	-12825	32767	-10679	-147	-126	-117	-69	-61	-52	-104	41	-151	21	34	-74	-19	-55	81	-26	0
0.633333	313	4453	-3428	-24740	-3547	4721	-17845	-18690	205	5725	-24763	-9037	-2154	3172	-26324	-8180	-3450	7673	13778	-22093	-3253	-5817	13220	-24075	-5421	-14120	26108	-27011	-19424	-11828	32767	-9674	-148	-128	-121	-66	-59	-52	-104	43	-152	20	34	-70	-25	-53	85	-39	0
0.634167	335	4284	-3283	-24766	-3417	6268	-19121	-19902	110	5438	-24985	-9892	-2612	3094	-26181	-8194	-4232	7606	14818	-22429	-3869	-7532	15158	-24832	-5437	-14923	27484	-26993	-16374	-10823	32767	-8850	-148	-126	-118	-66	-60	-55	-102	39	-151	21	33	-73	-19	-53	82	-31	0
0.635000	389	4158	-3119	-24818	-3165	7710	-20414	-21089	-23	5056	-25098	-10857	-3047	2932	-25968	-8301	-4286	7588	15937	-22813	-2851	-9477	17190	-25568	-5441	-15634	28692	-26971	-14757	-9847	32767	-8217	-153	-132	-120	-65	-62	-56	-108	37	-152	19	33	-75	-21	-58	74	-32	-1
0.635833	693	4110	-2923	-24885	-2821	9014	-21557	-22242	-24	4596	-25096	-11893	-2596	2702	-25695	-8495	-4472	7561	17146	-23222	-2305	-11575	19241	-26264	-5177	-16211	29675	-26940	-13281	-8923	32767	-7767	-150	-130	-121	-69	-66	-61	-107	41	-155	15	30	-74	-24	-58	80	-31	0
0.636667	899	4152	-2678	-24972	-2519	10150	-22549	-23335	-26	4090	-24977	-12965	-2373	2421	-25367	-8789	-4775	7546	18418	-23661	-2045	-13761	21289	-26925	-4614	-16627	30391	-26890	-11293	-8065	32363	-7519	-148	-129	-120	-67	-62	-59	-107	39	-150	18	49	-74	-22	-57	81	-31	-1
0.637500	1063	4317	-2416	-25087	-2215	11082	-23362	-24361	-118	3546	-24745	-14065	-2043	2090	-25030	-9191	-4349	7549	19737	-24113	-927	-15958	23263	-27551	-4698	-16851	30793	-26815	-11067	-7290	31629	-7462	-154	-129	-100	-68	-58	-57	-108	38	-150	19	34	-74	-19	-59	86	-30	-1
0.638333	1523	4614	-2093	-25231	-1878	11792	-23971	-25312	-177	2953	-24400	-15141	-1820	1710	-24663	-9694	-4028	7577	21084	-24567	-247	-18066	25107	-28141	-5044	-16862	30845	-26713	-11140	-6626	30734	-7593	-144	-127	-117	-65	-59	-59	-104	36	-148	20	35	-74	-15	-52	80	-35	3
0.639167	1698	5098	-1745	-25408	-1642	12248	-24336	-26166	-112	2349	-23956	-16167	-1786	1283	-24323	-10292	-4738	7634	22426	-25003	-949	-20019	26745	-28704	-3285	-16626	30531	-26581	-6779	-6066	29693	-7890	-148	-127	-118	-68	-57	-59	-107	37	-147	18	35	-76	-16	-55	84	-32	3
0.640000	1641	5742	-1359	-25610	-1458	12465	-24509	-26907	-183	1716	-23431	-17117	-1543	801	-24006	-10980	-4413	7733	23754	-25472	-378	-21718	28129	-29231	-1773	-16162	29837	-26410	-2599	-5616	28504	-8342	-152	-128	-120	-70	-63	-61	-107	38	-155	17	34	-77	-24	-60	77	-32	-7
0.640833	1617	6589	-960	-25850	-1255	12352	-24432	-27515	-298	1055	-22836	-17963	-1498	253	-23740	-11741	-3794	7881	25034	-25905	-12	-23086	29178	-29722	-594	-15471	28790	-26195	1243	-5261	27180	-8920	-151	-128	-118	-69	-67	-60	-108	47	-151	22	33	-76	-23	-59	81	-30	-1
0.641667	1645	7633	-559	-26110	-1042	11982	-24121	-27967	-260	349	-22198	-18693	-1350	-379	-23539	-12564	-3472	8094	26242	-26315	-13	-24070	29874	-30192	698	-14582	27405	-25944	4218	-5001	25725	-9617	-151	-127	-118	-69	-61	-60	-108	39	-151	19	36	-75	-26	-60	79	-32	0
0.642500	1643	8871	-181	-26398	-808	11317	-23611	-28260	-171	-424	-21535	-19293	-1192	-1113	-23420	-13419	-2986	8376	27347	-26711	581	-24629	30183	-30627	1694	-13517	25721	-25648	5952	-4823	24174	-10387	-149	-127	-120	-69	-63	-60	-108	40	-153	19	33	-76	-21	-61	80	-32	-3
0.643333	1798	10293	139	-26704	-443	10369	-22924	-28382	-205	-1296	-20870	-19751	-1181	-1961	-23393	-14293	-2676	8742	28325	-27078	700	-24749	30079	-31040	3007	-12308	23797	-25324	7625	-4714	22554	-11227	-152	-130	-120	-69	-63	-60	-105	37	-152	15	28	-82	-22	-60	78	-32	-4
0.644167	1817	11873	372	-27027	-224	9134	-22093	-28327	-254	-2277	-20232	-20074	-1142	-2934	-23472	-15156	-1813	9193	29150	-27442	995	-24418	29539	-31426	3150	-11014	21707	-24971	7651	-4671	20882	-12093	-149	-131	-116	-69	-64	-60	-107	40	-153	29	33	-73	-19	-60	80	-31	-3
0.645000	1782	13598	492	-27354	-99	7622	-21163	-28085	-164	-3391	-19651	-20252	-1064	-4043	-23656	-15985	-1256	9750	29813	-27770	915	-23662	28568	-31787	2973	-9687	19533	-24608	9212	-4676	19197	-12974	-148	-133	-118	-66	-62	-57	-104	44	-153	17	34	-75	-19	-55	82	-29	-1
0.645833	1597	15439	452	-27682	-129	5862	-20179	-27665	-75	-4654	-19148	-20309	-739	-5299	-23945	-16765	-1097	10402	30291	-28099	1319	-22529	27185	-32117	3066	-8376	17345	-24232	10025	-4728	17525	-13859	-147	-128	-120	-62	-64	-57	-100	44	-142	20	35	-73	-16	-56	79	-28	0
0.646667	1574	17352	219	-28007	-44	3859	-19188	-27082	-168	-6082	-18747	-20241	-448	-6711	-24342	-17473	182	11149	30563	-28426	2487	-21089	25418	-32425	1056	-7142	15214	-23868	6949	-4833	15900	-14718	-149	-125	-119	-60	-61	-60	-103	39	-153	19	34	-74	-33	-58	82	-28	0
0.647500	1403	19274	-235	-28327	130	1653	-18233	-26343	-213	-7678	-18462	-20089	-597	-8266	-24830	-18086	-266	11969	30610	-28753	1773	-19412	23324	-32611	557	-6026	13206	-23520	7339	-4971	14369	-15544	-150	-128	-120	-63	-65	-58	-105	41	-152	20	35	-72	-22	-58	80	-31	-5
0.648333	1332	21153	-934	-28615	204	-733	-17353	-25477	-238	-9459	-18305	-19867	-675	-9966	-25391	-18589	-354	12854	30417	-29090	2011	-17591	20949	-32686	-183	-5076	11390	-23204	7258	-5158	12970	-16299	-150	-128	-122	-73	-66	-62	-110	37	-154	15	29	-79	-23	-57	77	-33	-6
0.649167	1428	22931	-1898	-28894	362	-3270	-16579	-24512	-228	-11390	-18285	-19608	-409	-11772	-26001	-18969	-112	13807	29966	-29420	2032	-15691	18361	-32728	-893	-4331	9829	-22918	8060	-5385	11738	-16993	-151	-130	-121	-68	-63	-59	-108	39	-152	19	32	-77	-22	-60	78	-33	-4
0.650000	1369	24558	-3136	-29140	464	-5924	-15932	-23434	-266	-13444	-18389	-19330	-441	-13664	-26632	-19215	-300	14727	29237	-29767	1941	-13824	15648	-32724	-1344	-3819	8555	-22679	9664	-5666	10713	-17609	-151	-130	-121	-70	-63	-60	-108	38	-154	17	34	-77	-21	-58	81	-33	-5
0.650833	1292	25973	-4655	-29356	504	-8631	-15443	-22332	-288	-15597	-18619	-19075	-304	-15618	-27253	-19334	-291	15655	28214	-30119	2120	-12071	12896	-32743	-2315	-3548	7593	-22490	9914	-6010	9911	-18140	-148	-127	-118	-66	-60	-60	-105	39	-153	19	37	-79	-22	-57	82	-28	0
0.651667	1499	27117	-6432	-29562	543	-11369	-15116	-21225	-228	-17802	-18959	-18865	-79	-17612	-27840	-19325	357	16526	26894	-30475	2288	-10518	10184	-32731	-4271	-3544	6943	-22348	7797	-6414	9358	-18582	-147	-124	-120	-68	-65	-59	-107	39	-149	20	35	-79	-19	-55	86	-29	2
0.652500	1303	27938	-8438	-29736	596	-14083	-14948	-20144	-269	-20029	-19390	-18721	-325	-19612	-28354	-19194	-321	17305	25284	-30829	1148	-9219	7590	-32751	-4071	-3793	6601	-22261	8945	-6893	9067	-18928	-147	-124	-117	-67	-59	-57	-104	40	-149	22	35	-79	-16	-53	85	-28	4
0.653333	1247	28406	-10650	-29897	680	-16735	-14916	-19112	-232	-22240	-19882	-18673	-196	-21567	-28764	-18949	-582	17949	23392	-31173	1085	-8224	5189	-32733	-3663	-4273	6553	-22212	9954	-7436	9046	-19169	-146	-124	-118	-67	-60	-53	-104	43	-148	23	38	-73	-10	-51	87	-27	4
0.654167	1301	28495	-13010	-30033	759	-19326	-15009	-18166	-178	-24371	-20404	-18726	-74	-23474	-29044	-18628	-487	18418	21244	-31524	788	-7574	3033	-32750	-3630	-4986	6762	-22206	10659	-8057	9275	-19314	-130	-119	-118	-64	-60	-55	-105	43	-148	21	32	-75	-30	-56	85	-28	1
0.655000	1236	28178	-15475	-30163	761	-21739	-15188	-17335	-110	-26373	-20915	-18895	-121	-25268	-29163	-18217	-643	18670	18857	-31854	455	-7294	1196	-32736	-3091	-5888	7192	-22229	11619	-8748	9750	-19366	-149	-126	-124	-69	-60	-57	-105	40	-149	18	28	-77	-24	-48	85	-31	0
0.655833	1093	27454	-17980	-30289	733	-24005	-15418	-16639	-38	-28206	-21382	-19176	-70	-26930	-29110	-17768	-423	18681	16286	-32157	865	-7390	-281	-32754	-2767	-6949	7801	-22273	11830	-9483	10436	-19297	-151	-129	-120	-70	-63	-60	-104	43	-152	16	30	-78	-22	-61	84	-31	-3
0.656667	942	26322	-20438	-30412	801	-26066	-15649	-16091	-114	-29822	-21763	-19575	12	-28432	-28804	-17306	-645	18412	13595	-32427	538	-7843	-1370	-32753	-2021	-8129	8538	-22325	12247	-10305	11303	-19129	-155	-130	-121	-73	-64	-59	-109	37	-150	16	28	-80	-25	-60	81	-35	-7
0.657500	910	24820	-22770	-30543	801	-27898	-15832	-15705	-145	-31210	-22024	-20074	-79	-29763	-28321	-16843	-602	17853	10850	-32593	284	-8634	-2060	-32749	-1616	-9398	9358	-22374	11665	-11156	12311	-18864	-150	-125	-119	-77	-63	-59	-103	40	-156	17	30	-79	-22	-58	84	-30	-1
0.658333	902	22967	-24905	-30681	769	-29482	-15924	-15467	-143	-32049	-22127	-20658	-243	-30896	-27589	-16421	-189	16989	8113	-32642	102	-9722	-2350	-32742	-1841	-10736	10206	-22411	12362	-12036	13408	-18502	-150	-129	-120	-67	-61	-59	-107	40	-153	16	34	-70	-21	-57	82	-30	3
0.659167	801	20825	-26780	-30853	674	-30815	-15892	-15392	-190	-32404	-22050	-21305	-316	-31826	-26639	-16053	-445	15828	5459	-32685	-43	-11082	-2258	-32740	-977	-12091	11052	-22428	13722	-12934	14545	-18058	-151	-126	-113	-66	-61	-56	-104	40	-155	20	34	-73	-17	-56	84	-30	0
0.660000	890	18431	-28309	-31001	779	-31849	-15695	-15462	-179	-32560	-21770	-21991	-159	-32331	-25483	-15771	653	14371	2955	-32679	1263	-12654	-1806	-32747	-2178	-13434	11846	-22422	9871	-13832	15671	-17532	-149	-127	-118	-69	-61	-57	-105	41	-149	20	52	-70	-17	-58	81	-29	0
0.660833	899	15822	-29517	-31191	873	-32349	-15318	-15673	-79	-32619	-21289	-22668	-303	-32535	-24142	-15593	596	12627	659	-32702	766	-14385	-1046	-32697	-2395	-14749	12562	-22389	8898	-14718	16749	-16938	-148	-125	-117	-67	-62	-59	-108	23	-152	20	35	-70	-18	-57	80	-28	1
0.661667	853	13070	-30308	-31392	812	-32551	-14741	-16000	-115	-32668	-20596	-23393	-131	-32635	-22637	-15502	271	10667	-1342	-32690	707	-16213	-21	-32578	-2292	-16010	13179	-22330	8191	-15589	17737	-16293	-152	-129	-115	-67	-62	-73	-105	40	-151	18	34	-74	-24	-59	80	-30	-1
0.662500	681	10282	-30675	-31611	769	-32638	-13974	-16425	-138	-32667	-19698	-24050	87	-32675	-21016	-15535	500	8447	-3016	-32706	642	-18093	1210	-32375	-2154	-17207	13669	-22243	8442	-16419	18592	-15614	-152	-117	-119	-67	-67	-58	-108	40	-152	18	34	-76	-24	-58	81	-29	-1
0.663333	424	7428	-30626	-31837	692	-32683	-13021	-16926	-28	-32692	-18618	-24649	177	-32688	-19337	-15682	540	6090	-4322	-32691	423	-19970	2587	-32124	-1642	-18342	14037	-22140	9173	-17202	19288	-14922	-152	-128	-120	-65	-64	-58	-104	40	-156	17	28	-73	-26	-61	80	-29	-4
0.664167	177	4645	-30169	-32079	603	-32686	-11902	-17487	1	-32679	-17377	-25161	493	-32712	-17619	-15932	555	3620	-5240	-32697	744	-21817	4055	-31814	-1298	-19383	14276	-22025	9122	-17937	19793	-14232	-153	-129	-118	-51	-66	-59	-105	38	-153	18	33	-77	-24	-61	82	-31	-4
0.665000	99	1954	-29323	-32304	752	-32708	-10644	-18088	-24	-32694	-16021	-25566	1095	-32694	-15939	-16276	1233	1080	-5761	-32693	1567	-23579	5548	-31446	-2366	-20352	14390	-21914	5852	-18615	20137	-13576	-151	-126	-120	-68	-63	-58	-104	36	-152	16	32	-75	-27	-59	78	-30	-5
0.665833	-167	-609	-28133	-32526	525	-32432	-9298	-18713	-75	-32456	-14573	-25857	903	-32693	-14336	-16700	910	-1485	-5891	-32683	813	-25222	7000	-30990	-1821	-21247	14389	-21807	5411	-19239	20282	-12942	-150	-128	-117	-65	-68	-56	-101	40	-152	16	35	-73	-22	-56	85	-28	-1
0.666667	-190	-2993	-26652	-32667	436	-31800	-7902	-19315	-66	-31924	-13090	-26030	693	-32402	-12843	-17182	497	-4002	-5658	-32693	734	-26719	8368	-30470	-354	-22066	14284	-21727	6343	-19816	20243	-12384	-148	-125	-117	-62	-61	-51	-104	43	-151	17	42	-73	-17	-52	82	-26	0
0.667500	-170	-5165	-24962	-32706	521	-30929	-6508	-19916	-26	-31228	-11600	-26075	300	-31918	-11513	-17700	879	-6428	-5104	-32676	1276	-28050	9603	-29866	440	-22821	14095	-21671	6887	-20345	20038	-11903	-148	-132	-119	-65	-60	-55	-93	46	-149	20	34	-76	-21	-53	86	-27	-4
0.668333	-447	-7111	-23139	-32746	535	-29857	-5168	-20503	44	-30445	-10158	-26009	128	-31308	-10407	-18231	911	-8712	-4276	-32695	1239	-29199	10677	-29180	1201	-23525	13838	-21659	7453	-20830	19688	-11518	-149	-125	-120	-64	-59	-53	-104	41	-154	11	33	-74	-19	-56	79	-30	0
0.669167	-550	-8824	-21276	-32740	607	-28646	-3911	-21059	19	-29626	-8809	-25843	333	-30618	-9478	-18745	988	-10828	-3246	-32680	1256	-30170	11563	-28404	1666	-24172	13533	-21688	6950	-21280	19227	-11243	-150	-125	-124	-66	-61	-55	-103	41	-150	17	34	-75	-18	-56	85	-30	0
0.670000	-668	-10283	-19440	-32760	626	-27319	-2792	-21585	27	-28784	-7582	-25559	259	-29877	-8808	-19218	972	-12737	-2070	-32695	965	-30953	12247	-27563	2668	-24769	13205	-21761	6928	-21697	18679	-11083	-150	-119	-119	-64	-61	-53	-104	45	-154	18	35	-75	-21	-57	84	-25	2
0.670833	-748	-11546	-17722	-32746	577	-25912	-1849	-22075	-35	-27946	-6520	-25214	389	-29101	-8372	-19639	904	-14427	-790	-32684	970	-31548	12727	-26654	3447	-25323	12867	-21876	6299	-22085	18080	-11040	-147	-127	-122	-66	-61	-49	-105	44	-148	19	34	-76	-17	-55	85	-27	0
0.671667	-661	-12573	-16213	-32764	489	-24486	-1100	-22536	-150	-27129	-5656	-24810	524	-28305	-8179	-19983	1315	-15869	471	-32698	825	-31966	13003	-25700	3009	-25837	12543	-22031	5522	-22453	17463	-11116	-146	-128	-117	-64	-60	-56	-104	43	-151	23	37	-73	-21	-56	87	-25	-3
0.672500	-731	-13399	-14973	-32749	526	-23047	-563	-22967	-259	-26336	-4992	-24368	135	-27512	-8207	-20233	695	-17054	1682	-32683	-137	-32216	13089	-24713	3819	-26304	12244	-22227	7267	-22809	16855	-11306	-149	-126	-120	-64	-62	-56	-104	42	-152	20	36	-74	-19	-56	84	-28	2
0.673333	-696	-14044	-14054	-32761	520	-21658	-248	-23375	-345	-25574	-4541	-23915	207	-26733	-8433	-20385	1352	-17975	2776	-32701	1229	-32318	13008	-23720	2644	-26734	11985	-22441	4335	-23144	16285	-11606	-150	-127	-120	-65	-62	-59	-117	41	-151	19	33	-76	-19	-56	79	-32	-3
0.674167	-867	-14521	-13498	-32754	488	-20327	-146	-23767	-238	-24859	-4316	-23472	22	-25989	-8833	-20447	1828	-18637	3706	-32686	864	-32260	12791	-22732	1586	-27111	11780	-22669	3215	-23467	15776	-11995	-149	-126	-118	-67	-63	-58	-109	42	-150	22	36	-77	-22	-62	80	-27	0
0.675000	-921	-14856	-13313	-32755	500	-19116	-249	-24138	-212	-24187	-4279	-23052	-117	-25283	-9363	-20400	1497	-19058	4461	-32693	185	-32086	12465	-21788	1561	-27442	11635	-22903	3429	-23773	15345	-12465	-151	-129	-122	-67	-63	-63	-111	40	-155	20	33	-78	-23	-73	80	-32	-15
0.675833	-866	-15081	-13505	-32755	355	-18017	-530	-24491	-224	-23567	-4439	-22678	55	-24639	-9993	-20266	1733	-19239	4951	-32690	190	-31788	12077	-20888	1407	-27719	11562	-23126	4105	-24060	15002	-12995	-152	-93	-121	-68	-68	-62	-108	40	-155	18	29	-79	-25	-61	80	-30	-4
0.676667	-807	-15202	-14053	-32740	283	-17057	-953	-24832	-225	-23003	-4761	-22355	37	-24051	-10685	-20048	1743	-19192	5231	-32680	19	-31395	11663	-20071	1089	-27926	11573	-23327	5279	-24332	14749	-13569	-151	-128	-125	-72	-64	-65	-110	41	-155	17	29	-80	-27	-60	79	-31	-3
0.677500	-817	-15248	-14913	-32754	183	-16285	-1493	-25167	-245	-22498	-5218	-22095	-227	-23529	-11399	-19765	1519	-18971	5286	-32696	-104	-30912	11258	-19348	670	-28071	11659	-23475	6224	-24573	14595	-14163	-150	-128	-124	-95	-66	-60	-109	41	-153	16	27	-80	-17	-60	77	-32	0
0.678333	-633	-15234	-16032	-32736	159	-15701	-2107	-25471	-151	-22044	-5773	-21906	182	-23077	-12095	-19448	1859	-18567	5117	-32677	544	-30368	10900	-18737	-818	-28148	11806	-23610	3926	-24786	14535	-14752	-153	-131	-125	-69	-63	-62	-108	20	-153	16	32	-79	-19	-59	79	-33	-6
0.679167	-378	-15179	-17344	-32755	182	-15303	-2767	-25768	-264	-21657	-6395	-21786	128	-22701	-12747	-19088	1488	-18009	4755	-32693	-93	-29769	10613	-18247	-1434	-28157	12103	-23677	3263	-24964	14551	-15324	-150	-130	-124	-70	-56	-60	-109	40	-152	16	29	-79	-17	-59	79	-33	-1
0.680000	-176	-15087	-18787	-32741	147	-15089	-3429	-26040	-249	-21326	-7050	-21729	308	-22400	-13337	-18727	878	-17327	4231	-32677	-643	-29129	10410	-17879	-985	-28089	12447	-23687	4487	-25126	14643	-15869	-151	-129	-121	-70	-61	-61	-108	36	-152	18	22	-78	-17	-61	80	-35	-1
0.680833	-286	-14975	-20296	-32758	151	-15063	-4069	-26304	-98	-21061	-7696	-21747	621	-22161	-13826	-18376	1144	-16532	3580	-32698	-219	-28469	10368	-17643	-1497	-27949	12865	-23639	4683	-25241	14798	-16353	-151	-130	-121	-70	-64	-61	-110	38	-156	15	32	-77	-19	-59	79	-31	-4
0.681667	-474	-14855	-21790	-32746	120	-15201	-4642	-26533	-67	-20867	-8313	-21800	216	-21993	-14227	-18054	1010	-15662	2842	-32684	-661	-27805	10442	-17526	-1830	-27741	13352	-23534	4742	-25328	14990	-16798	-154	-134	-126	-67	-65	-64	-112	37	-155	10	17	-80	-27	-65	75	-38	-7
0.682500	-407	-14725	-23189	-32767	-407	-15489	-5150	-26740	-100	-20736	-8868	-21939	-145	-21878	-14512	-17769	797	-14733	2070	-32700	-779	-27140	10643	-17524	-2214	-27459	13903	-23369	3653	-25368	15224	-17159	-150	-131	-118	-74	-64	-62	-115	37	-153	16	28	-80	-18	-61	74	-34	-3
0.683333	-368	-14590	-24431	-32747	-1372	-15895	-5551	-26918	-33	-20671	-9337	-22097	-235	-21814	-14686	-17534	636	-13757	1303	-32685	-969	-26494	11010	-17621	-2374	-27100	14511	-23157	2709	-25384	15481	-17451	-151	-132	-122	-70	-63	-60	-112	35	-155	15	28	-80	-24	-62	73	-35	-4
0.684167	-357	-14451	-25472	-32753	-1721	-16385	-5853	-27077	43	-20676	-9709	-22286	-486	-21788	-14754	-17360	330	-12761	584	-32698	-1039	-25868	11493	-17805	-2134	-26680	15160	-22901	1760	-25366	15753	-17658	-150	-131	-122	-69	-65	-63	-111	34	-153	7	27	-77	-23	-60	73	-31	-3
0.685000	-461	-14311	-26269	-32745	-1384	-16982	-6046	-27211	-36	-20737	-9969	-22496	-577	-21799	-14725	-17239	540	-11746	-64	-32686	-722	-25271	12098	-18051	-3030	-26200	15827	-22605	-203	-25325	16029	-17786	-147	-128	-125	-67	-61	-61	-107	43	-152	18	33	-38	-21	-59	80	-28	-1
0.685833	-412	-14170	-26796	-32744	-1235	-17602	-6138	-27325	-126	-20866	-10121	-22711	-491	-21833	-14614	-17177	79	-10746	-601	-32686	-1350	-24717	12800	-18346	-2843	-25665	16530	-22311	551	-25260	16309	-17842	-148	-127	-120	-67	-63	-60	-104	45	-150	18	34	-75	-22	-56	81	-27	0
0.686667	-155	-14038	-27043	-32746	-962	-18243	-6138	-27423	-23	-21043	-10159	-22938	-65	-21888	-14439	-17170	268	-9762	-1008	-32685	-340	-24199	13573	-18669	-3732	-25089	17216	-22001	-2475	-25187	16590	-17834	-147	-127	-121	-67	-63	-57	-104	44	-150	22	35	-77	-29	-57	82	-27	2
0.687500	-222	-13903	-27008	-32734	-621	-18863	-6055	-27516	-4	-21265	-10093	-23164	-228	-21954	-14219	-17207	447	-8809	-1271	-32675	-221	-23721	14393	-19012	-5178	-24471	17902	-21687	-5542	-25105	16876	-17755	-146	-121	-121	-68	-59	-56	-105	45	-151	22	32	-73	-18	-53	82	-27	0
0.688333	-337	-13772	-26707	-32748	-572	-19442	-5908	-27610	-27	-21533	-9953	-23402	-431	-22022	-13976	-17280	-466	-7893	-1377	-32686	-732	-23281	15233	-19310	-4982	-23823	18565	-21391	-6152	-25021	17162	-17631	-145	-127	-122	-66	-62	-55	-104	44	-149	17	33	-75	-17	-55	84	-29	3
0.689167	-234	-13642	-26181	-32731	-483	-19971	-5716	-27708	-18	-21825	-9733	-23608	-545	-22091	-13726	-17382	-596	-7029	-1334	-32674	-320	-22867	16078	-19617	-4717	-23150	19201	-21114	-6579	-24942	17456	-17457	-163	-131	-121	-68	-62	-55	-105	46	-151	18	37	-73	-18	-55	82	-30	-5
0.690000	-159	-13507	-25436	-32753	-211	-20421	-5490	-27807	-52	-22135	-9468	-23820	-598	-22157	-13485	-17496	-740	-6213	-1136	-32689	-303	-22479	16896	-19882	-4256	-22470	19796	-20868	-5981	-24862	17766	-17245	-152	-132	-119	-67	-65	-58	-107	53	-155	15	33	-75	-36	-58	81	-29	-5
0.690833	-317	-13375	-24534	-32738	-189	-20794	-5252	-27922	-93	-22440	-9169	-24025	-750	-22218	-13278	-17620	-1231	-5452	-798	-32676	-443	-22101	17667	-20098	-3603	-21775	20347	-20651	-5250	-24795	18096	-16994	-151	-124	-119	-66	-63	-56	-100	43	-150	21	34	-73	-21	-52	85	-31	-4
0.691667	-296	-13229	-23515	-32755	-41	-21064	-5007	-28048	1	-22734	-8860	-24227	-237	-22264	-13108	-17735	-1101	-4744	-329	-32693	74	-21732	18371	-20271	-3857	-21084	20852	-20468	-7775	-24723	18464	-16717	-150	-126	-116	-65	-60	-56	-104	39	-151	21	37	-74	-8	-56	86	-22	-1
0.692500	-195	-13085	-22433	-32737	95	-21237	-4779	-28185	-72	-23007	-8559	-24426	-41	-22303	-12991	-17843	-863	-4107	239	-32677	-117	-21362	18998	-20398	-3697	-20401	21305	-20313	-9787	-24657	18855	-16421	-147	-126	-117	-63	-62	-56	-101	43	-151	23	38	-72	-22	-56	84	-29	0
0.693333	-325	-12934	-21332	-32753	268	-21316	-4574	-28343	-76	-23249	-8296	-24625	-200	-22331	-12933	-17930	-1577	-3534	889	-32694	-964	-20989	19530	-20486	-1444	-19735	21708	-20194	-8509	-24593	19287	-16112	-145	-126	-114	-63	-61	-57	-104	41	-152	21	41	-73	-21	-51	87	-25	2
0.694167	-139	-12779	-20260	-32740	558	-21305	-4396	-28514	10	-23445	-8076	-24829	51	-22355	-12935	-18004	-1563	-3024	1599	-32677	-695	-20600	19976	-20538	119	-19097	22060	-20100	-7733	-24528	19747	-15789	-152	-126	-116	-62	-64	-58	-102	46	-150	24	38	-70	-19	-57	84	-28	2
0.695000	-60	-12618	-19249	-32754	580	-21212	-4252	-28699	-99	-23594	-7919	-25035	128	-22369	-13001	-18061	-1461	-2580	2347	-32695	-307	-20201	20325	-20572	1225	-18497	22358	-20027	-6305	-24452	20245	-15459	-148	-125	-118	-68	-62	-59	-109	37	-151	20	33	-74	-22	-56	90	-31	-1
0.695833	84	-12442	-18323	-32744	654	-21052	-4141	-28889	-184	-23686	-7813	-25243	162	-22386	-13125	-18097	-1543	-2186	3124	-32682	-194	-19783	20589	-20597	1954	-17938	22624	-19967	-5368	-24366	20779	-15117	-149	-129	-119	-65	-63	-61	-108	42	-153	18	33	-70	-22	-59	82	-28	-11
0.696667	141	-12243	-17504	-32752	812	-20824	-4057	-29075	-44	-23709	-7789	-25447	233	-22388	-13293	-18124	-1400	-1844	3899	-32693	-222	-19348	20778	-20627	2517	-17425	22853	-19905	-4879	-24250	21346	-14769	-150	-127	-151	-67	-65	-60	-108	40	-135	21	35	-74	-21	-56	84	-31	-4
0.697500	19	-12031	-16807	-32745	767	-20558	-4001	-29257	-64	-23680	-7826	-25657	-130	-22394	-13502	-18137	-1555	-1551	4665	-32685	-252	-18900	20903	-20663	3837	-16964	23055	-19841	-3893	-24117	21906	-14415	-151	-115	-120	-66	-60	-60	-109	39	-152	18	32	-77	-22	-59	82	-32	-11
0.698333	-149	-11797	-16239	-32745	657	-20263	-3961	-29433	-251	-23590	-7900	-25852	-901	-22396	-13736	-18157	-1185	-1301	5402	-32686	1	-18442	20977	-20771	4076	-16567	23236	-19766	-4048	-23947	22523	-14056	-151	-131	-125	-69	-64	-62	-107	40	-154	15	29	-78	-21	-61	78	-33	-4
0.699167	-230	-11545	-15795	-32750	357	-19949	-3945	-29597	-239	-23452	-8070	-26046	-1633	-22398	-13985	-18177	-1203	-1080	6108	-32685	-534	-17979	21019	-20908	4753	-16228	23401	-19667	-1774	-23745	23131	-13692	-148	-127	-121	-67	-61	-60	-102	39	-149	17	29	-77	-22	-59	81	-29	0
0.700000	-259	-11262	-15463	-32733	259	-19627	-3929	-29729	-125	-23262	-8248	-26219	-1434	-22406	-14202	-18203	-991	-891	6773	-32675	34	-17520	21044	-21101	5272	-15963	23564	-19540	-2496	-23503	23725	-13323	-147	-128	-121	-67	-63	-59	-107	38	-152	19	33	-77	-23	-57	81	-27	0
0.700833	-234	-10949	-15225	-32749	383	-19318	-3918	-29837	-213	-23039	-8464	-26372	-1259	-22393	-14467	-18249	-48	-718	7401	-32684	588	-17077	21067	-21364	4244	-15747	23710	-19390	-5896	-23223	24301	-12951	-152	-125	-121	-67	-60	-58	-110	39	-153	15	28	-79	-17	-56	81	-32	0
0.701667	-284	-10615	-15076	-32732	192	-19026	-3909	-29918	-199	-22792	-8694	-26511	-1232	-22390	-14689	-18319	-632	-564	7980	-32673	-100	-16660	21095	-21697	4347	-15638	23861	-19203	-6148	-22906	24855	-12580	-151	-134	-128	-72	-63	-53	-110	38	-151	12	25	-79	-19	-60	81	-31	-1
0.702500	-352	-10243	-14978	-32761	250	-18757	-3889	-29961	-127	-22534	-8925	-26616	-976	-22387	-14873	-18406	-527	-420	8525	-32691	252	-16278	21147	-22108	3762	-15581	24011	-18981	-6719	-22555	25376	-12207	-147	-130	-124	-68	-64	-61	-112	38	-154	9	26	-79	-21	-60	78	-32	-4
0.703333	-490	-9846	-14915	-32734	306	-18523	-3868	-29966	-38	-22267	-9142	-26691	-893	-22384	-15014	-18529	-556	-285	9028	-32674	44	-15944	21237	-22573	3399	-15585	24167	-18728	-6189	-22169	25860	-11839	-153	-132	-124	-68	-68	-59	-110	35	-156	11	28	-78	-18	-59	78	-34	-6
0.704167	-541	-9420	-14868	-32753	334	-18320	-3838	-29935	29	-22009	-9339	-26730	-1421	-22381	-15109	-18637	-637	-144	9505	-32694	-100	-15664	21366	-23112	3159	-15650	24309	-18441	-4925	-21757	26300	-11480	-163	-129	-124	-66	-61	-58	-118	37	-155	13	26	-79	-21	-59	76	-30	-1
0.705000	-481	-8962	-14812	-32730	395	-18157	-3804	-29855	57	-21768	-9500	-26740	-1222	-22380	-15154	-18792	-48	-10	9956	-32676	443	-15444	21539	-23692	1888	-15760	24489	-18132	-5744	-21332	26692	-11124	-150	-127	-120	-68	-59	-59	-109	22	-150	20	27	-79	-19	-58	81	-31	-3
0.705833	-272	-8475	-14736	-32753	319	-18029	-3766	-29740	-11	-21560	-9623	-26709	-1469	-22381	-15145	-18926	502	130	10384	-32693	370	-15296	21747	-24319	142	-15920	24650	-17806	-7299	-20897	27034	-10783	-147	-127	-122	-65	-63	-59	-107	42	-150	18	28	-76	-21	-56	82	-26	0
0.706667	-541	-7968	-14627	-32736	281	-17942	-3729	-29585	-23	-21382	-9709	-26653	-1773	-22391	-15097	-19082	-12	258	10797	-32682	-593	-15223	21998	-24964	480	-16118	24801	-17472	-4853	-20460	27329	-10460	-150	-119	-161	-69	-62	-61	-109	39	-152	16	27	-77	-22	-60	78	-32	0
0.707500	-696	-7444	-14471	-32760	205	-17890	-3699	-29398	-117	-21254	-9753	-26565	-1804	-22401	-14996	-19233	208	389	11201	-32696	-279	-15229	22267	-25620	503	-16338	24942	-17123	-3016	-20026	27583	-10148	-147	-148	-122	-67	-61	-60	-111	39	-151	18	30	-76	-22	-58	85	-29	0
0.708333	-715	-6901	-14265	-32745	113	-17867	-3669	-29169	-181	-21159	-9745	-26451	-2015	-22431	-14863	-19373	464	518	11599	-32680	-284	-15306	22581	-26274	445	-16577	25077	-16792	-1263	-19609	27790	-9860	-149	-126	-118	-69	-61	-59	-113	41	-150	19	27	-72	-24	-60	73	-30	-1
0.709167	-632	-6349	-14009	-32755	181	-17874	-3660	-28915	-184	-21112	-9708	-26322	-1307	-22447	-14693	-19498	359	639	11989	-32694	-256	-15457	22886	-26907	532	-16820	25186	-16480	245	-19212	27955	-9597	-151	-127	-119	-68	-64	-62	-110	42	-155	20	35	-73	-22	-58	78	-32	1
0.710000	-540	-5799	-13709	-32744	143	-17906	-3663	-28638	-112	-21108	-9643	-26167	-782	-22477	-14515	-19601	453	750	12413	-32681	-238	-15670	23193	-27500	276	-17056	25271	-16202	1286	-18848	28082	-9359	-151	-129	-119	-64	-63	-58	-108	43	-153	19	32	-75	-24	-57	80	-32	-6
0.710833	-534	-5248	-13362	-32744	71	-17961	-3690	-28341	-148	-21146	-9548	-26009	-558	-22520	-14330	-19674	211	852	12763	-32684	-708	-15947	23475	-28035	749	-17273	25323	-15963	2896	-18509	28170	-9152	-149	-125	-119	-69	-63	-57	-108	40	-152	18	34	-74	-22	-57	79	-45	-4
0.711667	-558	-4710	-12981	-32745	135	-18030	-3739	-28035	-218	-21232	-9438	-25848	173	-22572	-14152	-19722	620	938	13141	-32680	-464	-16269	23723	-28520	392	-17469	25336	-15776	2747	-18216	28221	-8970	-150	-122	-118	-65	-63	-57	-104	42	-149	20	37	-77	-33	-53	81	-29	3
0.712500	-442	-4190	-12579	-32733	33	-18103	-3810	-27724	-161	-21312	-9325	-25685	1024	-22632	-13994	-19741	797	1006	13503	-32673	-1061	-16625	23925	-28933	-24	-17626	25314	-15649	4346	-17955	28239	-8822	-147	-127	-120	-67	-61	-56	-103	43	-151	22	37	-76	-17	-55	82	-28	2
0.713333	-174	-3700	-12152	-32746	77	-18211	-3908	-27415	-101	-21438	-9216	-25554	1678	-22695	-13865	-19728	422	1052	13866	-32684	-897	-17004	24054	-29267	275	-17748	25241	-15589	4943	-17734	28221	-8710	-144	-120	-102	-62	-58	-56	-101	49	-148	20	39	-74	-19	-52	85	-28	1
0.714167	275	-3245	-11733	-32729	259	-18312	-4031	-27112	-26	-21573	-9118	-25387	1876	-22767	-13778	-19691	1335	1073	14199	-32669	292	-17400	24114	-29528	-1562	-17826	25127	-15608	972	-17552	28163	-8634	-147	-130	-122	-68	-59	-60	-103	43	-148	16	37	-73	-22	-56	82	-29	1
0.715000	302	-2839	-11317	-32751	395	-18417	-4176	-26829	-11	-21718	-9044	-25254	1817	-22849	-13737	-19632	811	1068	14512	-32690	-466	-17798	24093	-29706	-1729	-17864	24964	-15702	710	-17407	28070	-8595	-151	-132	-122	-70	-63	-61	-108	35	-155	10	32	-78	-23	-59	75	-36	-5
0.715833	138	-2480	-10915	-32740	429	-18515	-4336	-26564	-79	-21852	-8990	-25137	1832	-22920	-13739	-19559	505	1040	14803	-32662	-357	-18172	23990	-29828	-1667	-17843	24767	-15874	477	-17285	27943	-8589	-150	-134	-122	-68	-62	-60	-109	39	-152	17	33	-76	-23	-58	76	-32	-3
0.716667	-30	-2167	-10530	-32754	346	-18610	-4503	-26321	-13	-21962	-8963	-25031	1738	-22984	-13790	-19463	561	1037	15066	-32596	-528	-18522	23806	-29875	-1330	-17781	24532	-16120	1429	-17184	27780	-8617	-149	-130	-121	-67	-63	-61	-105	32	-153	17	36	-73	-24	-58	80	-31	-1
0.717500	-22	-1916	-10176	-32742	338	-18699	-4684	-26100	-14	-22055	-8962	-24931	1304	-23040	-13888	-19369	508	916	15298	-32461	-480	-18833	23545	-29853	-592	-17665	24268	-16447	2782	-17095	27581	-8686	-153	-129	-119	-66	-64	-58	-104	41	-152	17	34	-75	-21	-56	80	-31	-4
0.718333	1	-1726	-9854	-32754	245	-18752	-4867	-25912	45	-22115	-8992	-24849	1360	-23078	-14024	-19291	486	816	15485	-32315	-13	-19104	23203	-29788	-317	-17510	23977	-16842	2625	-17015	27347	-8796	-150	-128	-121	-67	-63	-58	-108	38	-153	18	35	-78	-21	-56	80	-30	-15
0.719167	-5	-1599	-9564	-32738	64	-18791	-5046	-25748	87	-22133	-9046	-24769	1416	-23099	-14198	-19186	824	691	15639	-32135	577	-19317	22800	-29673	-1302	-17318	23672	-17300	-309	-16938	27075	-8943	-150	-125	-117	-62	-61	-58	-105	43	-150	19	36	-70	-23	-58	78	-32	0
0.720000	-141	-1534	-9306	-32752	38	-18815	-5217	-25619	-52	-22114	-9125	-24694	1050	-23096	-14392	-19119	189	544	15747	-31933	-269	-19486	22344	-29538	-446	-17096	23365	-17815	418	-16854	26773	-9126	-149	-126	-118	-64	-61	-58	-108	37	-149	19	35	-72	-17	-57	84	-29	2
0.720833	132	-1532	-9082	-32740	184	-18814	-5368	-25520	-177	-22055	-9223	-24624	1045	-23071	-14610	-19066	51	379	15818	-31702	-138	-19598	21850	-29374	700	-16853	23056	-18367	1333	-16764	26446	-9350	-147	-126	-118	-61	-58	-60	-103	44	-147	19	35	-74	-18	-59	79	-30	1
0.721667	195	-1593	-8881	-32746	-38	-18789	-5509	-25449	-121	-21946	-9334	-24551	751	-23017	-14827	-19036	381	193	15853	-31460	91	-19658	21326	-29206	1191	-16599	22763	-18954	1973	-16654	26085	-9622	-147	-128	-117	-66	-63	-58	-104	43	-150	19	35	-73	-21	-56	82	-29	0
0.722500	137	-1705	-8702	-32747	-130	-18749	-5634	-25403	-1	-21804	-9454	-24471	348	-22937	-15044	-19028	222	-3	15852	-31192	-117	-19669	20795	-29043	1576	-16353	22481	-19563	2788	-16535	25706	-9916	-148	-128	-118	-66	-62	-62	-105	43	-151	18	35	-76	-23	-60	76	-31	0
0.723333	93	-1868	-8537	-32696	-50	-18687	-5727	-25381	-42	-21628	-9576	-24379	485	-22836	-15244	-19040	122	-214	15811	-30908	144	-19640	20262	-28889	1713	-16092	22233	-20182	2807	-16396	25317	-10257	-153	-129	-117	-70	-65	-59	-115	37	-156	16	29	-78	-24	-61	85	-35	-6
0.724167	22	-2067	-8381	-32606	-218	-18623	-5809	-25377	-88	-21434	-9706	-24276	800	-22712	-15424	-19067	-229	-429	15758	-30608	179	-19575	19743	-28746	2439	-15859	22017	-20792	3458	-16242	24923	-10620	-150	-128	-121	-69	-60	-61	-122	42	-153	17	32	-78	-23	-60	82	-31	-1
0.725000	-171	-2299	-8220	-32472	-357	-18542	-5861	-25381	76	-21219	-9818	-24150	550	-22565	-15574	-19093	-273	-646	15678	-30286	359	-19484	19253	-28627	2613	-15647	21839	-21381	2727	-16082	24536	-11017	-148	-127	-117	-65	-61	-64	-104	44	-151	20	34	-72	-15	-58	82	-28	0
0.725833	-131	-2553	-8048	-32318	-274	-18468	-5880	-25399	782	-21008	-9934	-24013	268	-22412	-15692	-19144	72	-866	15589	-29958	68	-19383	18796	-28540	2215	-15478	21692	-21945	2192	-15911	24160	-11441	-147	-124	-116	-63	-60	-55	-102	43	-152	19	36	-74	-18	-53	84	-25	0
0.726667	-119	-2826	-7868	-32141	-296	-18413	-5898	-25430	1014	-20809	-10042	-23862	140	-22255	-15780	-19190	-415	-1090	15483	-29625	-277	-19282	18377	-28485	3073	-15350	21585	-22473	2493	-15744	23781	-11895	-150	-128	-119	-66	-61	-62	-103	51	-149	21	41	-75	-21	-53	85	-27	-3
0.727500	-214	-3104	-7666	-31939	-302	-18375	-5883	-25469	768	-20638	-10150	-23697	348	-22093	-15833	-19231	352	-1305	15373	-29289	963	-19186	18002	-28467	1623	-15275	21505	-22957	-2261	-15586	23426	-12365	-149	-124	-120	-63	-61	-56	-103	43	-154	19	34	-70	-19	-55	84	-26	3
0.728333	-33	-3381	-7448	-31711	-326	-18372	-5854	-25507	621	-20499	-10250	-23520	119	-21941	-15856	-19257	196	-1519	15265	-28953	388	-19111	17672	-28478	1167	-15258	21453	-23395	-3530	-15443	23113	-12856	-152	-126	-118	-65	-60	-60	-103	40	-153	18	35	-72	-21	-53	82	-28	-6
0.729167	252	-3645	-7208	-31455	-236	-18405	-5814	-25552	493	-20408	-10343	-23326	-343	-21804	-15853	-19256	63	-1720	15165	-28617	474	-19064	17385	-28519	1294	-15295	21428	-23772	-4465	-15328	22823	-13348	-149	-122	-119	-67	-63	-56	-102	40	-153	21	36	-72	-23	-53	84	-26	-1
0.730000	80	-3892	-6937	-31171	-196	-18482	-5754	-25596	373	-20373	-10430	-23133	-759	-21683	-15827	-19233	467	-1917	15073	-28286	490	-19054	17145	-28586	1212	-15395	21414	-24091	-4413	-15246	22563	-13847	-150	-121	-116	-65	-63	-53	-101	42	-153	22	36	-70	-17	-55	80	-28	-3
0.730833	-49	-4112	-6644	-30857	-228	-18610	-5682	-25641	288	-20395	-10517	-22938	-968	-21585	-15787	-19179	327	-2100	14990	-27960	44	-19080	16939	-28670	1019	-15558	21403	-24350	-3527	-15206	22339	-14341	-152	-124	-117	-65	-61	-57	-104	44	-153	23	35	-70	-22	-55	87	-25	-1
0.731667	-354	-4306	-6331	-30507	-253	-18773	-5594	-25684	110	-20483	-10600	-22744	-651	-21513	-15740	-19083	184	-2283	14921	-27646	34	-19153	16769	-28771	413	-15774	21388	-24552	-3064	-15205	22148	-14828	-151	-125	-119	-70	-64	-56	-99	42	-154	21	33	-74	-22	-55	82	-28	0
0.732500	-396	-4467	-6003	-30134	-131	-19022	-5494	-25722	-39	-20637	-10678	-22556	-635	-21459	-15684	-18944	708	-2452	14869	-27339	913	-19270	16632	-28871	-1716	-16042	21359	-24693	-5887	-15258	21995	-15307	-149	-121	-117	-66	-63	-56	-102	44	-154	23	36	-69	-21	-51	86	-23	0
0.733333	-383	-4585	-5660	-29716	-36	-19291	-5373	-25756	-107	-20846	-10746	-22378	-1298	-21437	-15630	-18771	160	-2608	14844	-27038	79	-19437	16516	-28973	-2288	-16355	21314	-24787	-5410	-15367	21867	-15759	-144	-124	-118	-63	-59	-51	-101	49	-149	24	37	-70	-39	-48	88	-23	3
0.734167	-290	-4675	-5313	-29277	81	-19611	-5244	-25790	-107	-21112	-10808	-22213	-824	-21435	-15581	-18556	-146	-2757	14816	-26752	-697	-19644	16416	-29060	-1976	-16705	21237	-24823	-3481	-15528	21762	-16187	-145	-125	-117	-66	-62	-53	-101	46	-151	23	38	-69	-16	-49	88	-24	-1
0.735000	-337	-4728	-4964	-28804	125	-19966	-5095	-25824	-63	-21430	-10861	-22072	-577	-21458	-15546	-18309	230	-2899	14799	-26472	-739	-19891	16323	-29146	-1874	-17086	21130	-24826	-2093	-15753	21678	-16590	-151	-124	-119	-55	-62	-60	-105	42	-155	22	18	-74	-23	-63	85	-26	0
0.735833	-732	-4750	-4627	-28300	-28	-20338	-4956	-25854	-79	-21771	-10896	-21947	-589	-21486	-15518	-18036	79	-3036	14793	-26200	-1040	-20163	16239	-29187	-1093	-17476	20990	-24782	-531	-16027	21608	-16956	-153	-126	-121	-69	-62	-58	-103	40	-153	22	36	-73	-24	-55	91	-24	-5
0.736667	-589	-4740	-4300	-27774	-36	-20713	-4751	-25875	-165	-22128	-10914	-21843	210	-21521	-15496	-17730	242	-3153	14801	-25931	-1264	-20450	16154	-29207	-789	-17876	20812	-24711	28	-16341	21547	-17282	-146	-124	-116	-65	-61	-73	-107	42	-150	21	35	-75	-21	-52	82	-26	0
0.737500	-426	-4706	-3991	-27231	21	-21070	-4553	-25885	-317	-22481	-10895	-21758	266	-21557	-15473	-17410	101	-3265	14810	-25670	-1351	-20744	16071	-29194	-403	-18267	20602	-24615	682	-16711	21489	-17565	-148	-125	-118	-68	-62	-56	-102	44	-151	24	37	-72	-18	-55	87	-26	-3
0.738333	-581	-4654	-3708	-26673	-121	-21406	-4339	-25878	-323	-22818	-10848	-21695	-134	-21585	-15447	-17080	19	-3360	14805	-25412	-964	-21036	15976	-29146	-27	-18648	20357	-24499	357	-17109	21431	-17814	-147	-127	-116	-68	-60	-57	-105	36	-155	22	36	-74	-18	-51	84	-27	0
0.739167	-621	-4588	-3453	-26108	-142	-21692	-4109	-25864	-124	-23116	-10761	-21650	176	-21595	-15415	-16751	380	-3443	14797	-25158	-780	-21308	15874	-29059	-593	-18995	20086	-24373	-359	-17537	21358	-18003	-150	-125	-116	-66	-62	-55	-103	42	-152	23	38	-73	-21	-53	84	-27	-3
0.740000	-598	-4519	-3236	-25541	-139	-21913	-3874	-25830	-149	-23361	-10638	-21638	344	-21583	-15370	-16420	-464	-3511	14775	-24912	-1010	-21551	15760	-28939	257	-19308	19795	-24241	1123	-17985	21268	-18157	-150	-124	-119	-68	-63	-61	-105	39	-151	19	33	-79	-25	-55	82	-27	-1
0.740833	-417	-4451	-3055	-24978	3	-22055	-3627	-25775	-256	-23541	-10466	-21615	918	-21549	-15304	-16122	-289	-3559	14738	-24666	485	-21752	15646	-28778	-248	-19586	19491	-24100	-1875	-18436	21166	-18265	-150	-130	-121	-68	-65	-58	-104	41	-154	17	37	-75	-26	-55	81	-29	-1
0.741667	-410	-4389	-2906	-24429	42	-22111	-3381	-25692	-344	-23643	-10269	-21606	883	-21476	-15209	-15832	-436	-3591	14691	-24423	217	-21909	15524	-28595	-704	-19811	19190	-23964	-3031	-18892	21047	-18329	-154	-128	-119	-69	-66	-58	-104	38	-156	19	34	-76	-24	-55	81	-30	-5
0.742500	-497	-4341	-2798	-23894	160	-22066	-3138	-25583	-404	-23656	-9994	-21606	602	-21379	-15080	-15567	-974	-3598	14622	-24185	10	-21994	15405	-28378	-750	-19982	18894	-23828	-3156	-19338	20908	-18350	-154	-130	-120	-80	-64	-59	-105	40	-156	20	35	-78	-26	-57	79	-32	-1
0.743333	-447	-4322	-2717	-23384	335	-21923	-2904	-25444	-345	-23576	-9700	-21598	-342	-21232	-14911	-15335	-988	-3579	14531	-23954	491	-22039	15293	-28138	-1460	-20100	18614	-23696	-2818	-19759	20757	-18331	-150	-128	-121	-68	-65	-39	-108	37	-153	20	33	-75	-25	-57	78	-32	-1
0.744167	-373	-4290	-2668	-22897	199	-21677	-2691	-25275	-360	-23411	-9371	-21589	-1774	-21065	-14710	-15123	-1038	-3538	14426	-23734	417	-22003	15193	-27879	-1958	-20161	18315	-23569	-1923	-20151	20588	-18267	-151	-126	-124	-69	-62	-61	-108	41	-154	17	32	-78	-24	-61	81	-31	-4
0.745000	-555	-4296	-2645	-22438	261	-21337	-2497	-25070	-325	-23156	-9015	-21558	-2064	-20877	-14472	-14948	-1207	-3470	14302	-23519	533	-21897	15111	-27603	-2060	-20165	18142	-23438	-1082	-20504	20416	-18181	-144	-127	-120	-68	-62	-59	-108	44	-151	20	35	-75	-17	-57	82	-28	0
0.745833	-646	-4322	-2635	-22009	458	-20912	-2336	-24835	-146	-22825	-8650	-21517	-1523	-20634	-14191	-14794	-739	-3379	14166	-23317	1338	-21719	15062	-27321	-2972	-20118	17963	-23317	-3265	-20814	20239	-18028	-146	-125	-119	-68	-59	-61	-103	43	-149	19	32	-57	-21	-56	82	-28	4
0.746667	-807	-4375	-2645	-21620	292	-20419	-2191	-24577	-221	-22431	-8283	-21452	-1344	-20383	-13887	-14666	-875	-3265	14016	-23139	751	-21485	15039	-27042	-3131	-20029	17831	-23189	-3145	-21076	20058	-17861	-146	-125	-120	-69	-63	-60	-102	42	-151	17	34	-65	-21	-55	81	-30	1
0.747500	-957	-4444	-2653	-21257	412	-19874	-2142	-24295	-228	-21999	-7929	-21360	-932	-20113	-13559	-14561	-1440	-3128	13857	-22959	104	-21192	15053	-26762	-2090	-19896	17742	-23069	2830	-21291	19890	-17662	-151	-126	-121	-69	-64	-59	-105	41	-149	36	27	-79	-19	-55	81	-15	-1
0.748333	-772	-4539	-2666	-20921	517	-19295	-2115	-23986	-294	-21497	-7601	-21246	-613	-19835	-13221	-14467	-1265	-2975	13691	-22809	112	-20850	15104	-26491	-1499	-19729	17704	-22938	15589	-21449	19733	-17438	-143	-131	-125	-72	-66	-80	-109	37	-155	15	29	-80	-26	-57	80	-33	-3
0.749167	-601	-4639	-2667	-20634	320	-18702	-2142	-23664	-355	-20989	-7301	-21095	-611	-19548	-12877	-14385	-1246	-2798	13528	-22668	35	-20471	15198	-26229	-1140	-19531	17716	-22797	26846	-21551	19598	-17182	-150	-127	-121	-69	-64	-60	-104	40	-155	15	26	-78	-21	-57	81	-33	-4
0.750000	-765	-4765	-2653	-20365	343	-18115	-2215	-23319	-288	-20466	-7043	-20912	-656	-19257	-12536	-14305	-1108	-2609	13361	-22552	23	-20068	15332	-25982	-1114	-19314	17778	-22651	29692	-21606	19482	-16906	-149	-129	-120	-69	-64	-61	-104	40	-153	19	32	-77	-25	-58	81	-30	-4
0.750833	-837	-4858	-2609	-20121	191	-17561	-2339	-22972	-206	-19957	-6839	-20707	-404	-18966	-12216	-14206	-1050	-2405	13203	-22447	-387	-19652	15514	-25753	-779	-19084	17871	-22483	29166	-21607	19395	-16608	-151	-126	-120	-67	-62	-59	-104	41	-153	15	30	-75	-23	-57	80	-29	1
0.751667	-735	-4970	-2540	-19898	63	-17059	-2512	-22622	-129	-19466	-6673	-20470	-393	-18675	-11924	-14146	-1115	-2203	13044	-22363	-582	-19247	15698	-25540	-240	-18843	18001	-22310	26375	-21560	19340	-16294	-139	-128	-120	-67	-62	-57	-105	41	-152	17	33	-77	-19	-56	78	-31	-4
0.752500	-919	-5071	-2432	-19698	102	-16624	-2731	-22250	-108	-19007	-6621	-20204	-435	-18379	-11668	-14058	-236	-1988	12895	-22292	-458	-18855	15914	-25356	-1155	-18608	18156	-22121	22786	-21474	19315	-15954	-147	-126	-117	-66	-58	-56	-107	43	-152	16	34	-75	-13	-53	82	-29	0
0.753333	-1106	-5157	-2295	-19520	38	-16273	-2987	-21929	-171	-18578	-6608	-19913	-197	-18086	-11458	-13964	-224	-1780	12752	-22233	-1264	-18496	16148	-25186	-1061	-18373	18331	-21911	20640	-21352	19319	-15628	-149	-126	-117	-66	-60	-57	-104	45	-147	20	35	-72	-16	-53	84	-28	1
0.754167	-1044	-5225	-2112	-19360	41	-16018	-3276	-21595	-108	-18196	-6663	-19604	150	-17793	-11297	-13857	484	-1568	12613	-22184	-511	-18182	16371	-25042	-1741	-18158	18508	-21688	16762	-21202	19354	-15286	-147	-126	-118	-62	-62	-57	-107	42	-152	15	36	-73	-22	-53	82	-29	2
0.755000	-873	-5274	-1898	-19219	155	-15850	-3587	-21281	-60	-17862	-6769	-19281	-114	-17503	-11199	-13754	1200	-1385	12477	-22148	-493	-17926	16585	-24917	-2953	-17961	18680	-21443	13761	-21028	19413	-14942	-146	-130	-121	-65	-64	-57	-108	43	-158	15	34	-75	-24	-57	76	-32	-7
0.755833	-360	-5302	-1646	-19101	256	-15808	-3910	-20986	-121	-17573	-6949	-18944	-211	-17203	-11156	-13640	613	-1204	12349	-22114	-1212	-17733	16775	-24815	-2532	-17783	18843	-21187	11764	-20835	19491	-14596	-153	-127	-120	-68	-53	-60	-112	37	-151	0	33	-72	-23	-57	76	-32	-1
0.756667	28	-5297	-1352	-18988	192	-15847	-4225	-20713	-96	-17324	-7162	-18602	-161	-16901	-11168	-13526	1014	-1033	12220	-22076	-1164	-17608	16929	-24743	-2570	-17630	18984	-20915	9105	-20627	19586	-14254	-152	-131	-121	-68	-65	-59	-112	37	-154	15	32	-78	-23	-67	73	-34	-10
0.757500	25	-5266	-1030	-18935	-90	-15980	-4531	-20454	-163	-17110	-7408	-18254	50	-16583	-11227	-13407	1054	-879	12097	-22039	-1685	-17554	17035	-24679	-2399	-17505	19096	-20625	6514	-20405	19695	-13918	-151	-128	-121	-68	-63	-61	-105	40	-153	16	33	-75	-22	-62	77	-31	3
0.758333	51	-5210	-680	-18890	-341	-16178	-4804	-20229	-207	-16926	-7678	-17906	-220	-16257	-11332	-13289	931	-750	11972	-21992	-1899	-17571	17090	-24638	-2147	-17407	19164	-20323	4248	-20178	19807	-13594	-149	-150	-121	-65	-64	-62	-110	40	-149	18	30	-76	-25	-63	78	-29	-1
0.759167	284	-5130	-317	-18884	-285	-16439	-5037	-20024	-65	-16762	-7957	-17561	89	-15918	-11459	-13173	1537	-636	11837	-21934	-700	-17657	17085	-24614	-3060	-17341	19193	-20011	628	-19941	19914	-13276	-147	-126	-122	-67	-63	-59	-108	41	-150	17	34	-74	-18	-59	78	-27	0
0.760000	551	-5024	62	-18910	-214	-16739	-5223	-19837	-108	-16616	-8241	-17228	202	-15574	-11640	-13070	1335	-545	11701	-21874	-658	-17810	17009	-24609	-3833	-17313	19172	-19696	-2523	-19705	20006	-12980	-148	-125	-119	-64	-59	-58	-107	42	-153	15	34	-77	-21	-58	81	-30	5
0.760833	681	-4907	448	-18980	-328	-17061	-5349	-19678	-144	-16476	-8481	-16902	281	-15218	-11819	-12976	598	-472	11548	-21796	-1370	-18022	16865	-24620	-2813	-17309	19098	-19369	-4196	-19465	20084	-12694	-148	-127	-122	-66	-60	-58	-108	43	-152	13	34	-74	-18	-57	84	-28	-1
0.761667	687	-4777	829	-19092	-367	-17382	-5405	-19537	-240	-16341	-8751	-16591	537	-14858	-12008	-12897	916	-420	11397	-21701	-826	-18277	16654	-24642	-2333	-17336	18965	-19045	-6657	-19225	20133	-12431	-152	-124	-122	-67	-62	-57	-108	42	-158	13	32	-74	-24	-59	84	-31	-3
0.762500	463	-4640	1193	-19250	-362	-17685	-5391	-19407	-191	-16196	-8966	-16294	398	-14493	-12185	-12827	1034	-389	11234	-21596	-865	-18567	16375	-24677	-2039	-17385	18776	-18714	-9178	-18980	20153	-12182	-148	-122	-121	-66	-63	-59	-110	40	-148	18	35	-74	-19	-56	79	-32	1
0.763333	316	-4486	1534	-19442	-393	-17939	-5301	-19290	-94	-16042	-9133	-16010	369	-14121	-12342	-12773	1121	-378	11053	-21471	-688	-18874	16053	-24719	-1831	-17457	18538	-18386	-11614	-18731	20143	-11953	-151	-144	-120	-65	-61	-59	-109	40	-154	17	34	-77	-24	-60	79	-31	-4
0.764167	342	-4356	1847	-19674	-343	-18141	-5141	-19183	-116	-15866	-9256	-15740	455	-13754	-12468	-12732	1269	-385	10860	-21335	-464	-19191	15659	-24759	-1814	-17542	18239	-18060	-13600	-18476	20093	-11741	-150	-129	-124	-68	-63	-60	-111	41	-155	18	33	-73	-24	-58	80	-30	-13
0.765000	564	-4219	2123	-19935	-200	-18264	-4907	-19073	-169	-15677	-9323	-15490	404	-13391	-12553	-12698	1332	-407	10660	-21182	-577	-19492	15237	-24800	-1371	-17637	17907	-17739	-14886	-18212	20006	-11541	-151	-127	-124	-87	-63	-57	-105	38	-154	16	29	-75	-22	-57	79	-32	1
0.765833	458	-4094	2350	-20219	-63	-18303	-4611	-18963	-152	-15457	-9330	-15252	455	-13028	-12596	-12677	2047	-446	10446	-20989	-138	-19769	14791	-24828	-2469	-17732	17533	-17421	-16449	-17943	19880	-11354	-152	-125	-118	-64	-53	-59	-108	42	-150	20	36	-73	-19	-62	81	-30	-3
0.766667	-85	-3977	2504	-20513	114	-18246	-4255	-18843	-125	-15226	-9282	-15018	230	-12677	-12583	-12661	1889	-496	10231	-20838	-625	-20012	14334	-24849	-2967	-17824	17126	-17113	-16738	-17666	19714	-11180	-149	-126	-115	-67	-63	-55	-104	41	-152	17	30	-75	-26	-55	84	-29	0
0.767500	-101	-3879	2657	-20811	573	-18094	-3858	-18712	-97	-14983	-9177	-14801	249	-12336	-12515	-12657	1762	-563	9995	-20654	-229	-20207	13876	-24851	-3052	-17900	16701	-16809	-18266	-17373	19511	-11021	-149	-127	-118	-66	-65	-58	-104	43	-151	11	36	-79	-21	-55	85	-30	-3
0.768333	227	-3800	2725	-21103	854	-17847	-3428	-18570	-67	-14734	-9023	-14596	353	-12011	-12389	-12652	2346	-639	9757	-20469	673	-20336	13425	-24835	-4563	-17968	16253	-16518	-20240	-17083	19274	-10873	-150	-129	-122	-68	-62	-60	-109	39	-153	13	35	-75	-21	-58	84	-33	0
0.769167	30	-3733	2731	-21368	799	-17507	-2974	-18405	-91	-14409	-8813	-14394	150	-11700	-12209	-12647	1609	-727	9523	-20271	483	-20400	12997	-24790	-4310	-17998	15807	-16236	-20095	-16769	19007	-10729	-152	-131	-117	-66	-59	-58	-103	41	-155	0	33	-75	-19	-57	84	-33	-6
0.770000	-181	-3684	2681	-21599	833	-17077	-2518	-18224	-164	-14112	-8565	-14202	-103	-11397	-11974	-12633	1468	-815	9290	-20071	1255	-20388	12601	-24721	-3834	-17993	15364	-15966	-20248	-16443	18717	-10588	-148	-125	-118	-74	-63	-61	-104	38	-151	18	35	-74	-21	-55	84	-32	0
0.770833	-155	-3650	2574	-21788	711	-16575	-2065	-18015	-103	-13795	-8276	-14015	75	-11108	-11690	-12617	1149	-905	9086	-19870	1089	-20295	12252	-24614	-3009	-17947	14934	-15706	-19942	-16134	18404	-10454	-150	-125	-118	-70	-60	-58	-92	40	-147	20	36	-77	-17	-56	81	-28	-1
0.771667	-137	-3625	2413	-21917	430	-16014	-1634	-17770	41	-13482	-7954	-13835	-61	-10827	-11355	-12586	407	-989	8853	-19666	317	-20126	11948	-24479	-1860	-17857	14520	-15462	-18922	-15804	18077	-10313	-164	-127	-117	-66	-58	-60	-104	40	-152	20	35	-75	-25	-58	85	-29	1
0.772500	-68	-3608	2203	-21983	122	-15406	-1233	-17517	192	-13158	-7612	-13659	183	-10558	-10983	-12542	165	-1073	8658	-19465	1197	-19877	11698	-24307	-938	-17718	14136	-15230	-18457	-15477	17741	-10180	-145	-127	-119	-67	-58	-56	-92	43	-149	17	36	-72	-17	-56	84	-28	2
0.773333	411	-3593	1946	-21977	-97	-14774	-875	-17252	129	-12831	-7249	-13485	363	-10296	-10579	-12483	-153	-1148	8486	-19261	1937	-19560	11498	-24102	-247	-17530	13781	-15012	-17806	-15148	17407	-10034	-150	-129	-119	-64	-59	-60	-103	39	-150	19	32	-77	-18	-57	84	-28	-5
0.774167	396	-3579	1653	-21893	-317	-14121	-564	-16949	46	-12501	-6871	-13315	303	-10041	-10143	-12406	-1860	-1209	8345	-19044	887	-19168	11357	-23859	2118	-17282	13461	-14812	-15222	-14818	17074	-9908	-147	-127	-117	-65	-58	-58	-110	40	-150	20	39	-76	-21	-56	79	-30	-5
0.775000	196	-3537	1326	-21730	-685	-13464	-302	-16619	87	-12174	-6488	-13164	446	-9789	-9685	-12311	-2549	-1253	8227	-18839	982	-18715	11267	-23590	4200	-16984	13184	-14628	-12815	-14490	16745	-9781	-148	-130	-122	-68	-64	-60	-107	39	-149	17	28	-79	-19	-58	77	-31	0
0.775833	434	-3531	979	-21488	-908	-12821	-95	-16280	-29	-11844	-6107	-12986	402	-9539	-9211	-12202	-3173	-1279	8149	-18614	964	-18208	11223	-23289	5986	-16636	12940	-14459	-10489	-14172	16425	-9650	-154	-128	-125	-66	-63	-60	-105	38	-158	21	30	-77	-22	-60	79	-29	0
0.776667	469	-3487	619	-21177	-970	-12204	63	-15923	-179	-11513	-5725	-12825	488	-9283	-8725	-12067	-3818	-1286	8103	-18384	523	-17655	11223	-22963	7740	-16238	12739	-14309	-8226	-13852	16116	-9519	-152	-128	-120	-70	-65	-62	-107	39	-154	17	30	-77	-25	-57	80	-31	0
0.777500	375	-3431	254	-20787	-1150	-11623	145	-15556	-83	-11187	-5349	-12676	457	-9033	-8230	-11916	-3772	-1266	8098	-18132	446	-17070	11256	-22590	8978	-15800	12568	-14175	-6115	-13541	15818	-9392	-149	-128	-121	-67	-62	-61	-109	38	-153	19	32	-77	-24	-64	79	-30	0
0.778333	660	-3357	-104	-20344	-1283	-11086	225	-15191	-72	-10861	-4977	-12521	420	-8777	-7731	-11761	-3990	-1237	8124	-17866	151	-16460	11316	-22203	10277	-15317	12434	-14056	-3927	-13214	15540	-9267	-151	-124	-119	-67	-62	-60	-107	41	-154	20	33	-76	-23	-59	79	-30	-3
0.779167	683	-3263	-446	-19844	-1233	-10598	246	-14807	-86	-10555	-4615	-12383	555	-8526	-7232	-11590	-3481	-1183	8184	-17567	174	-15832	11390	-21786	10499	-14803	12321	-13961	-2800	-12938	15269	-9151	-147	-125	-120	-66	-56	-61	-102	41	-149	19	33	-77	-23	-58	80	-29	2
0.780000	563	-3147	-770	-19303	-1245	-10173	234	-14437	-182	-10217	-4264	-12252	481	-8269	-6735	-11416	-2977	-1113	8280	-17250	-363	-15191	11475	-21350	10049	-14263	12233	-13883	-1171	-12647	15002	-9042	-145	-127	-139	-66	-62	-59	-102	42	-150	20	33	-74	-17	-58	80	-32	0
0.780833	396	-3022	-1065	-18732	-1194	-9783	202	-14076	-323	-9905	-3928	-12146	447	-8017	-6250	-11241	-2705	-1028	8401	-16904	-491	-14552	11553	-20893	10016	-13713	12145	-13827	332	-12366	14736	-8947	-147	-125	-120	-66	-63	-62	-105	40	-152	13	29	-75	-21	-58	79	-32	-1
0.781667	337	-2883	-1330	-18139	-1004	-9453	153	-13729	-313	-9599	-3600	-12036	333	-7766	-5764	-11067	-1237	-932	8536	-16523	62	-13925	11622	-20418	8323	-13146	12071	-13793	243	-12091	14471	-8864	-153	-131	-125	-73	-66	-63	-108	35	-153	15	30	-79	-5	-62	74	-33	-7
0.782500	191	-2728	-1550	-17552	-1021	-9171	103	-13404	-336	-9299	-3286	-11950	145	-7511	-5283	-10900	-1142	-821	8692	-16112	-470	-13305	11676	-19920	7601	-12573	11993	-13769	1557	-11817	14209	-8796	-150	-125	-119	-70	-64	-60	-108	35	-158	13	30	-78	-23	-61	76	-35	-6
0.783333	268	-2560	-1726	-16962	-959	-8923	67	-13088	-338	-8990	-2973	-11878	50	-7259	-4809	-10737	-452	-702	8855	-15672	-242	-12701	11701	-19410	6912	-12001	11904	-13771	2478	-11552	13931	-8743	-153	-131	-121	-72	-63	-65	-109	36	-155	16	29	-79	-26	-60	77	-36	-8
0.784167	56	-2390	-1855	-16398	-1066	-8707	43	-12799	-230	-8692	-2671	-11820	23	-7007	-4336	-10587	402	-581	9015	-15201	-284	-12113	11702	-18855	6153	-11430	11802	-13791	2835	-11286	13643	-8709	-147	-128	-122	-68	-66	-64	-109	39	-159	17	28	-77	-26	-57	79	-32	-1
0.785000	-21	-2219	-1939	-15858	-1219	-8500	54	-12529	-233	-8389	-2375	-11753	-281	-6746	-3869	-10452	777	-456	9171	-14702	-358	-11538	11665	-18289	5275	-10870	11678	-13832	3160	-11017	13336	-8695	-148	-122	-120	-64	-62	-57	-105	41	-152	21	30	-74	-23	-56	80	-28	-1
0.785833	-26	-2049	-1974	-15356	-1079	-8301	89	-12281	-286	-8085	-2088	-11768	-299	-6485	-3406	-10342	1064	-329	9305	-14192	-357	-10992	11589	-17703	3806	-10326	11529	-13884	3345	-10754	13012	-8707	-150	-125	-119	-66	-61	-58	-107	41	-152	21	26	-75	-18	-55	80	-30	0
0.786667	-195	-1892	-1973	-14900	-1297	-8094	167	-12056	-122	-7772	-1809	-11772	-108	-6221	-2946	-10249	1619	-207	9417	-13640	138	-10468	11477	-17096	1735	-9784	11352	-13961	3155	-10491	12653	-8749	-146	-120	-119	-66	-59	-57	-108	40	-153	21	34	-74	-25	-55	78	-26	-1
0.787500	-430	-1750	-1920	-14498	-1330	-7873	277	-11856	-147	-7455	-1540	-11794	-346	-5944	-2490	-10176	792	-95	9499	-13097	-633	-9965	11320	-16471	1272	-9292	11146	-14052	3799	-10226	12275	-8814	-146	-120	-120	-67	-59	-59	-108	40	-148	21	34	-68	-19	-52	81	-30	1
0.788333	-221	-1619	-1834	-14149	-1055	-7621	446	-11673	-213	-7120	-1273	-11840	-331	-5658	-2037	-10128	481	15	9547	-12550	-758	-9483	11130	-15807	919	-8800	10912	-14164	3634	-9968	11851	-8915	-148	-125	-119	-65	-61	-60	-104	40	-148	20	34	-76	-21	-58	81	-33	0
0.789167	105	-1521	-1711	-13859	-1084	-7333	652	-11506	-28	-6775	-1016	-11914	-472	-5363	-1589	-10098	770	116	9558	-12012	-307	-9019	10905	-15158	179	-8332	10651	-14290	2541	-9705	11443	-9049	-147	-125	-121	-55	-61	-59	-103	39	-147	18	34	-68	-18	-55	81	-29	1
0.790000	26	-1443	-1557	-13619	-940	-7001	897	-11352	-73	-6409	-769	-11994	-521	-5056	-1150	-10086	557	206	9519	-11483	-116	-8586	10648	-14479	-514	-7892	10369	-14431	1676	-9453	10990	-9223	-149	-129	-120	-70	-62	-62	-108	38	-151	16	30	-81	-17	-60	81	-32	-3
0.790833	-283	-1395	-1382	-13428	-758	-6617	1180	-11211	-225	-6021	-528	-12098	-393	-4730	-715	-10091	584	266	9438	-10978	225	-8135	10371	-13789	-1373	-7464	10075	-14582	1261	-9193	10515	-9423	-150	-129	-121	-70	-62	-73	-104	36	-152	17	32	-75	-16	-55	82	-32	1
0.791667	-505	-1374	-1173	-13254	-570	-6174	1501	-11072	-172	-5608	-292	-12212	-545	-4385	-279	-10104	446	348	9321	-10495	386	-7713	10070	-13108	-1408	-7055	9766	-14749	1211	-8937	10011	-9669	-148	-125	-119	-66	-60	-56	-103	39	-151	18	33	-76	-21	-55	66	-31	0
0.792500	-649	-1390	-958	-13141	-290	-5679	1847	-10936	-166	-5167	-65	-12347	-606	-4022	158	-10125	552	391	9152	-10049	834	-7296	9762	-12388	-1753	-6665	9451	-14925	345	-8689	9515	-9951	-144	-126	-120	-66	-58	-55	-105	37	-150	18	35	-73	-17	-53	80	-28	0
0.793333	-514	-1434	-724	-13013	17	-5127	2210	-10800	-170	-4697	144	-12494	-493	-3643	552	-10144	540	422	8950	-9642	831	-6890	9448	-11687	-2834	-6299	9134	-15111	-616	-8445	9006	-10280	-135	-122	-117	-66	-63	-53	-104	43	-149	16	30	-75	-16	-53	82	-27	1
0.794167	-332	-1512	-489	-12923	197	-4524	2584	-10658	-154	-4198	345	-12648	-616	-3249	945	-10168	-491	423	8705	-9279	721	-6491	9126	-10993	-2882	-5949	8826	-15307	-1244	-8208	8492	-10650	-147	-126	-118	-76	-59	-56	-107	42	-149	20	34	-74	-17	-58	84	-28	0
0.795000	-350	-1624	-246	-12808	585	-3876	2961	-10512	-148	-3682	534	-12814	-537	-2849	1320	-10180	2	406	8429	-8970	1868	-6097	8811	-10334	-4227	-5623	8529	-15509	-2692	-7982	7990	-11055	-147	-131	-118	-69	-64	-58	-107	39	-156	16	30	-76	-21	-53	82	-31	-1
0.795833	-291	-1758	-3	-12674	807	-3191	3332	-10355	-38	-3143	714	-12988	-722	-2435	1668	-10187	-456	364	8123	-8708	1027	-5710	8508	-9662	-4527	-5310	8248	-15714	-2591	-7762	7495	-11504	-149	-110	-121	-67	-63	-59	-103	40	-152	17	42	-78	-19	-56	81	-31	-1
0.796667	-70	-1919	240	-12502	1033	-2471	3688	-10187	-50	-2585	886	-13155	-546	-2011	2013	-10169	-908	301	7811	-8493	942	-5335	8213	-9039	-4333	-5019	7995	-15908	-2523	-7549	7018	-11982	-145	-127	-118	-66	-61	-58	-105	39	-153	15	33	-74	-21	-55	80	-28	-3
0.797500	-57	-2099	502	-12284	1401	-1737	4018	-10004	-70	-2013	1045	-13328	-429	-1588	2325	-10136	-981	216	7466	-8333	1001	-4970	7932	-8454	-4126	-4744	7748	-16101	-1899	-7338	6563	-12496	-147	-130	-121	-66	-62	-76	-111	42	-150	15	29	-75	-22	-58	78	-31	-4
0.798333	95	-2296	693	-12000	1381	-992	4316	-9805	11	-1429	1203	-13497	-598	-1165	2612	-10083	-1268	102	7122	-8227	711	-4625	7659	-7907	-3656	-4462	7530	-16283	-384	-7136	6136	-13034	-149	-126	-124	-69	-63	-60	-111	37	-155	15	29	-77	-17	-55	79	-30	-3
0.799167	105	-2501	904	-11674	1334	-243	4572	-9588	27	-848	1356	-13662	-569	-750	2871	-10003	-1278	-25	6802	-8173	912	-4295	7400	-7405	-3323	-4239	7336	-16444	-100	-6932	5744	-13594	-146	-125	-114	-68	-61	-58	-107	47	-149	18	32	-73	-17	-61	80	-29	3
0.800000	371	-2706	1101	-11268	1584	497	4805	-9352	28	-258	1515	-13811	-143	-337	3105	-9900	-648	-165	6443	-8170	1639	-3994	7144	-6962	-4134	-4010	7161	-16588	-1292	-6728	5386	-14165	-146	-124	-118	-66	-62	-59	-108	41	-151	19	33	-72	-21	-64	80	-30	1
0.800833	480	-2911	1280	-10783	1561	1212	4970	-9100	29	314	1669	-13956	-236	57	3311	-9779	-1003	-321	6117	-8207	543	-3724	6896	-6572	-3845	-3799	6997	-16698	-833	-6518	5064	-14747	-148	-126	-118	-65	-59	-59	-105	43	-151	18	18	-73	-19	-61	81	-30	0
0.801667	388	-3110	1428	-10238	1434	1898	5094	-8826	-93	870	1828	-14082	-317	438	3491	-9625	-1194	-491	5807	-8293	235	-3495	6644	-6239	-3532	-3605	6853	-16770	-778	-6276	4775	-15325	-148	-127	-122	-68	-64	-58	-108	40	-158	19	33	-79	-25	-60	79	-32	-4
0.802500	365	-3293	1569	-9624	1316	2539	5170	-8540	-134	1400	1991	-14196	-327	810	3644	-9455	-631	-659	5529	-8413	810	-3308	6386	-5963	-3961	-3428	6708	-16805	-1482	-6077	4528	-15889	-147	-125	-120	-65	-36	-58	-107	41	-150	16	30	-76	-24	-60	81	-32	0
0.803333	184	-3457	1678	-8949	1103	3130	5201	-8226	-27	1905	2168	-14288	-316	1154	3776	-9268	-498	-833	5276	-8564	560	-3169	6118	-5739	-3689	-3291	6566	-16781	-1719	-5837	4318	-16426	-152	-131	-125	-67	-63	-60	-107	39	-156	15	29	-76	-23	-59	80	-30	0
0.804167	67	-3594	1770	-8251	881	3661	5186	-7906	-56	2376	2350	-14362	-249	1481	3884	-9040	-240	-992	5059	-8737	446	-3087	5839	-5568	-2926	-3131	6417	-16698	-1895	-5581	4144	-16920	-147	-127	-119	-66	-63	-58	-101	38	-152	17	27	-75	-22	-58	80	-38	-5
0.805000	-28	-3700	1842	-7506	726	4126	5142	-7535	-22	2808	2551	-14406	-93	1795	3973	-8854	3	-1146	4883	-8922	67	-3059	5542	-5434	-1486	-3011	6262	-16547	-1878	-5306	4006	-17359	-148	-86	-121	-62	-59	-58	-104	42	-149	20	34	-75	-17	-55	81	-27	0
0.805833	-156	-3770	1892	-6752	457	4515	5070	-7155	54	3191	2754	-14427	-24	2088	4048	-8638	91	-1285	4755	-9119	-190	-3100	5227	-5339	4	-2925	6088	-16317	-1903	-5014	3899	-17732	-144	-125	-122	-70	-58	-58	-86	42	-150	18	30	-73	-18	-56	82	-29	2
0.806667	-85	-3805	1927	-6008	197	4826	4981	-6757	3	3521	2968	-14416	-142	2366	4098	-8427	644	-1425	4661	-9310	-285	-3205	4891	-5275	336	-2866	5894	-16010	-1928	-4701	3815	-18031	-152	-130	-122	-66	-62	-60	-107	40	-153	17	29	-76	-22	-58	78	-34	-4
0.807500	-230	-3806	1946	-5286	348	5045	4879	-6332	-67	3796	3192	-14376	-321	2635	4149	-8215	528	-1526	4619	-9489	-997	-3371	4541	-5225	848	-2837	5678	-15613	-1714	-4368	3764	-18231	-150	-128	-122	-63	-60	-57	-107	39	-154	19	32	-75	-19	-56	80	-31	-3
0.808333	-115	-3753	1961	-4607	304	5190	4781	-5882	28	4025	3425	-14293	42	2892	4193	-8023	1141	-1607	4627	-9639	225	-3596	4179	-5185	414	-2843	5435	-15120	-2041	-4013	3735	-18327	-145	-124	-121	-65	-61	-57	-108	42	-150	20	32	-74	-17	-59	57	-35	0
0.809167	-33	-3679	1970	-3989	-116	5241	4702	-5405	66	4197	3664	-14184	-86	3144	4227	-7867	1161	-1684	4678	-9753	-169	-3883	3798	-5142	-529	-2887	5172	-14540	-1714	-3647	3726	-18308	-145	-130	-131	-63	-60	-57	-108	41	-151	22	32	-74	-17	-56	81	-29	0
0.810000	-137	-3554	1979	-3460	-366	5205	4620	-4898	86	4309	3908	-14029	-103	3388	4263	-7694	533	-1738	4775	-9825	-817	-4217	3419	-5086	-1365	-2975	4878	-13865	-1435	-3274	3720	-18172	-151	-126	-121	-68	-63	-60	-110	40	-152	20	33	-73	-19	-58	78	-33	0
0.810833	-8	-3401	1994	-2981	-484	5080	4571	-4371	90	4360	4156	-13837	-134	3634	4307	-7571	316	-1785	4916	-9842	-1045	-4597	3038	-5006	-2585	-3099	4566	-13101	-1565	-2887	3757	-17902	-150	-128	-120	-67	-63	-60	-108	38	-149	19	33	-74	-21	-55	80	-31	0
0.811667	112	-3214	2023	-2619	-610	4881	4558	-3813	-12	4356	4410	-13601	-208	3871	4362	-7480	189	-1812	5096	-9785	-1516	-5003	2672	-4900	-3277	-3266	4235	-12251	-1961	-2499	3792	-17497	-148	-120	-118	-66	-62	-57	-107	41	-170	19	35	-76	-23	-56	80	-29	-1
0.812500	-108	-2988	2072	-2366	-731	4600	4579	-3244	-84	4295	4666	-13315	-341	4118	4437	-7425	-448	-1838	5305	-9660	-1810	-5426	2325	-4749	-3569	-3469	3882	-11310	-1730	-2109	3841	-16959	-147	-125	-118	-68	-63	-55	-102	41	-149	23	36	-74	-18	-56	82	-29	1
0.813333	110	-2769	2142	-2217	-656	4259	4635	-2609	15	4181	4925	-12986	-143	4362	4520	-7418	-563	-1865	5541	-9450	-1092	-5849	2001	-4558	-4583	-3717	3519	-10301	-1745	-1738	3891	-16291	-149	-124	-119	-66	-59	-55	-104	40	-150	21	35	-87	-25	-55	84	-30	0
0.814167	45	-2522	2239	-2178	-620	3847	4722	-1967	61	4013	5186	-12607	-415	4606	4635	-7453	-875	-1896	5788	-9162	-1680	-6291	1704	-4321	-5275	-3999	3154	-9226	-1423	-1383	3946	-15497	-147	-127	-119	-66	-63	-56	-109	42	-149	20	33	-74	-29	-56	84	-31	-4
0.815000	-204	-2265	2355	-2237	-614	3384	4839	-1295	33	3793	5443	-12192	-468	4841	4760	-7536	-1476	-1943	6049	-8788	-2340	-6705	1444	-4041	-5056	-4310	2776	-8105	-1186	-1059	3996	-14578	-152	-131	-124	-69	-64	-58	-111	37	-155	17	29	-79	-23	-61	76	-33	-5
0.815833	-271	-2007	2505	-2395	-591	2876	4979	-604	-8	3535	5699	-11725	-363	5068	4908	-7668	-1533	-1987	6313	-8328	-1771	-7086	1231	-3712	-4628	-4641	2413	-6946	-1663	-758	4049	-13560	-151	-133	-122	-72	-66	-60	-111	25	-154	16	29	-78	-24	-59	79	-31	-5
0.816667	-447	-1740	2695	-2624	-628	2345	5144	116	6	3242	5954	-11207	-370	5290	5079	-7836	-1407	-2060	6577	-7792	-2051	-7437	1073	-3339	-4077	-4981	2060	-5752	-2134	-499	4097	-12417	-148	-131	-122	-69	-65	-58	-109	38	-156	18	28	-81	-22	-58	82	-31	-4
0.817500	-357	-1483	2904	-2917	-714	1791	5317	853	-41	2913	6181	-10645	-341	5488	5262	-8067	-1017	-2145	6821	-7194	-2211	-7703	950	-2938	-3433	-5323	1724	-4547	-2704	-277	4173	-11195	-149	-129	-124	-70	-60	-58	-101	38	-152	17	30	-77	-19	-58	82	-32	-4
0.818333	-382	-1238	3140	-3252	-702	1224	5485	1606	-81	2547	6442	-10045	-245	5657	5445	-8340	-896	-2238	7046	-6547	-2064	-7921	873	-2510	-2766	-5667	1401	-3356	-2933	-113	4158	-9895	-148	-128	-120	-67	-62	-53	-108	39	-154	17	35	-75	-21	-57	81	-29	-4
0.819167	-647	-1012	3398	-3614	-644	660	5637	2378	-235	2157	6661	-9402	-167	5786	5619	-8663	-962	-2352	7243	-5871	-1980	-8071	845	-2068	-1783	-5985	1110	-2194	-3045	-3	4162	-8536	-160	-127	-119	-65	-63	-56	-125	43	-152	18	32	-74	-18	-58	81	-24	-1
0.820000	-634	-798	3667	-3988	-566	82	5762	3150	-302	1760	6854	-8729	-79	5867	5780	-9030	-417	-2471	7401	-5174	-1625	-8146	853	-1627	-1404	-6284	850	-1078	-3365	52	4137	-7138	-148	-126	-117	-65	-59	-56	-109	40	-152	19	34	-74	-18	-58	80	-27	0
0.820833	-673	-612	3947	-4347	-548	-449	5851	3921	-202	1344	7015	-8030	-266	5888	5866	-9444	-257	-2599	7526	-4482	-2134	-8146	896	-1201	-944	-6541	606	-24	-3458	43	4088	-5711	-148	-127	-118	-66	-60	-56	-105	40	-151	-6	34	-74	-23	-59	80	-31	-4
0.821667	-581	-446	4228	-4679	-649	-966	5894	4680	-72	922	7132	-7306	58	5842	6005	-9897	948	-2722	7603	-3817	-955	-8071	965	-809	-867	-6723	403	953	-4448	-26	4012	-4272	-149	-127	-121	-67	-65	-58	-107	40	-151	18	34	-77	-14	-61	81	-30	2
0.822500	-487	-305	4495	-4961	-516	-1451	5876	5429	-72	498	7210	-6567	27	5724	6037	-10386	1697	-2842	7632	-3198	-702	-7918	1056	-462	-1162	-6905	230	1845	-4478	-158	3901	-2850	-148	-128	-124	-67	-62	-77	-107	37	-152	17	32	-76	-22	-62	77	-32	0
0.823333	-655	-187	4754	-5191	-413	-1902	5788	6159	-183	77	7195	-5814	-110	5523	6010	-10906	981	-2945	7614	-2644	-1028	-7703	1150	-183	-789	-7005	96	2626	-4093	-345	3760	-1462	-152	-135	-124	-67	-67	-65	-111	33	-159	9	23	-79	-23	-64	77	-33	-5
0.824167	-683	-95	4986	-5356	-654	-2311	5638	6843	-158	-337	7116	-5062	-113	5237	5908	-11449	1124	-3030	7565	-2161	-79	-7419	1257	18	-428	-7026	0	3297	-4023	-590	3589	-119	-152	-131	-121	-70	-66	-63	-104	37	-156	18	33	-77	-25	-63	77	-34	0
0.825000	-653	-14	5204	-5449	-813	-2676	5383	7513	-42	-732	6953	-4309	-4	4869	5733	-12000	878	-3084	7444	-1766	-9	-7079	1360	124	97	-6977	-59	3842	-3500	-878	3400	1147	-149	-129	-116	-69	-62	-63	-107	38	-154	19	35	-74	-24	-60	81	-34	-3
0.825833	-612	46	5390	-5475	-782	-2988	5057	8121	-74	-1108	6687	-3563	-277	4412	5467	-12565	251	-3102	7290	-1469	-599	-6691	1454	112	1299	-6854	-86	4254	-2950	-1217	3178	2335	-147	-128	-119	-66	-60	-58	-103	40	-152	18	34	-75	-22	-61	79	-28	0
0.826667	-634	89	5538	-5432	-572	-3256	4641	8683	-96	-1464	6309	-2865	-156	3866	5110	-13132	779	-3090	7087	-1274	611	-6275	1534	-21	1384	-6662	-83	4526	-3467	-1601	2938	3398	-146	-126	-121	-66	-55	-61	-105	41	-152	17	32	-77	-32	-57	81	-29	1
0.827500	-748	122	5652	-5331	-357	-3474	4145	9185	-133	-1799	5804	-2170	-197	3236	4662	-13688	936	-3042	6847	-1173	1245	-5832	1591	-290	424	-6389	-45	4665	-3162	-2020	2688	4342	-155	-126	-121	-62	-62	-57	-105	42	-150	20	30	-77	-24	-59	84	-30	-1
0.828333	-769	145	5723	-5179	-208	-3655	3568	9622	-143	-2105	5174	-1513	-448	2535	4132	-14223	28	-2953	6570	-1171	625	-5369	1630	-699	606	-6076	24	4659	-1837	-2456	2432	5146	-149	-125	-122	-68	-63	-60	-104	40	-154	18	-11	-78	-24	-58	80	-30	0
0.829167	-678	162	5763	-4984	-164	-3784	2917	9993	-208	-2384	4417	-900	-356	1770	3525	-14726	164	-2825	6262	-1248	1250	-4902	1647	-1247	564	-5694	118	4528	-1075	-2906	2181	5798	-144	-126	-119	-73	-65	-57	-107	41	-151	30	32	-75	-24	-56	81	-29	0
0.830000	-597	180	5763	-4757	57	-3869	2206	10289	-280	-2639	3546	-333	-543	955	2861	-15182	88	-2665	5925	-1395	1021	-4434	1645	-1937	508	-5262	243	4269	-365	-3356	1942	6288	-150	-129	-122	-68	-60	-55	-105	40	-150	16	33	-75	-21	-57	81	-29	-4
0.830833	-683	202	5737	-4508	391	-3913	1453	10511	-255	-2865	2554	178	-983	102	2135	-15606	-265	-2471	5562	-1596	1021	-3972	1624	-2752	618	-4796	366	3880	293	-3793	1718	6612	-147	-126	-118	-66	-62	-56	-107	38	-135	18	30	-75	-19	-53	80	-32	-1
0.831667	-642	230	5676	-4245	554	-3919	670	10655	-141	-3056	1470	638	-1188	-778	1371	-15956	-403	-2254	5180	-1829	1174	-3523	1588	-3674	673	-4296	514	3381	958	-4209	1521	6774	-150	-131	-125	-68	-63	-57	-109	40	-155	18	30	-77	-23	-58	78	-32	-3
0.832500	-781	276	5592	-3978	465	-3891	-124	10721	-147	-3224	297	1039	-1212	-1666	589	-16228	-476	-2010	4796	-2077	1188	-3082	1544	-4714	1315	-3773	670	2780	1594	-4576	1361	6768	-145	-122	-120	-66	-60	-55	-107	38	-146	18	32	-75	-17	-53	80	-29	0
0.833333	-1016	335	5492	-3710	381	-3824	-903	10711	-168	-3354	-941	1384	-964	-2544	-194	-16414	-126	-1757	4392	-2322	1735	-2660	1492	-5847	1582	-3240	832	2087	2013	-4896	1239	6600	-147	-128	-119	-65	-61	-53	-95	41	-151	20	34	-73	-22	-55	81	-30	1
0.834167	-839	412	5367	-3448	234	-3732	-1660	10621	-103	-3463	-2220	1661	-1000	-3395	-956	-16506	-328	-1491	3991	-2545	915	-2245	1441	-7031	1873	-2711	987	1316	2858	-5142	1158	6282	-145	-125	-120	-63	-59	-55	-104	42	-151	18	35	-76	-19	-55	81	-29	0
0.835000	-990	506	5232	-3201	55	-3612	-2364	10452	-134	-3550	-3501	1873	-492	-4228	-1689	-16509	-198	-1236	3580	-2742	1327	-1848	1390	-8260	2093	-2197	1135	480	2712	-5312	1113	5820	-147	-127	-124	-69	-63	-58	-110	39	-153	18	28	-79	-17	-60	78	-34	-3
0.835833	-1099	629	5088	-2972	-23	-3469	-3005	10208	-189	-3613	-4766	2025	75	-5008	-2372	-16402	501	-981	3170	-2885	1927	-1460	1353	-9504	1567	-1695	1266	-401	2747	-5389	1120	5242	-148	-129	-128	-67	-52	-57	-110	36	-152	15	29	-76	-21	-59	79	-31	2
0.836667	-1077	780	4944	-2743	-223	-3310	-3553	9896	-223	-3656	-5977	2119	164	-5716	-2994	-16180	-121	-735	2764	-2970	880	-1076	1332	-10749	2059	-1216	1397	-1313	3503	-5367	1161	4548	-149	-129	-122	-67	-75	-59	-109	39	-154	15	29	-85	-17	-58	79	-32	0
0.837500	-1028	958	4809	-2535	-202	-3132	-4005	9511	-305	-3677	-7121	2155	111	-6378	-3540	-15850	-102	-506	2363	-2998	1035	-701	1326	-11918	2359	-765	1504	-2258	3755	-5241	1240	3767	-149	-125	-121	-68	-56	-58	-111	37	-152	17	33	-75	-21	-58	82	-31	0
0.838333	-923	1153	4673	-2341	-198	-2941	-4339	9055	-219	-3684	-8161	2133	46	-6962	-4001	-15407	16	-290	1965	-2964	750	-325	1347	-13050	2411	-343	1593	-3212	4051	-5006	1350	2933	-145	-128	-122	-65	-61	-55	-111	41	-150	20	19	-74	-19	-59	78	-30	-1
0.839167	-721	1381	4551	-2168	-507	-2745	-4557	8528	-193	-3682	-9068	2066	37	-7461	-4369	-14868	-77	-93	1560	-2874	456	43	1385	-14098	2655	44	1659	-4161	4324	-4671	1475	2056	-148	-127	-122	-66	-64	-61	-111	40	-153	20	32	-73	-21	-59	81	-28	-1
0.840000	-669	1636	4443	-2014	-683	-2541	-4646	7944	-59	-3677	-9825	1947	481	-7885	-4643	-14224	185	79	1159	-2759	1215	413	1449	-15032	2571	391	1704	-5094	4155	-4223	1618	1158	-151	-130	-122	-70	-65	-58	-110	39	-156	17	28	-76	-27	-59	78	-30	0
0.840833	-465	1904	4348	-1885	-597	-2342	-4609	7294	-66	-3669	-10413	1790	197	-8230	-4822	-13474	459	236	752	-2564	1335	775	1541	-15842	2018	708	1735	-5997	4146	-3683	1762	258	-150	-129	-94	-69	-64	-56	-110	38	-155	19	29	-74	-25	-58	79	-27	-4
0.841667	-455	2212	4286	-1774	-626	-2140	-4442	6591	-223	-3663	-10815	1592	-222	-8503	-4912	-12665	-237	382	337	-2360	-48	1130	1657	-16514	2521	992	1749	-6876	4651	-3054	1901	-625	-149	-130	-119	-68	-61	-55	-110	39	-154	16	32	-78	-24	-59	79	-29	-4
0.842500	-545	2532	4229	-1692	-692	-1954	-4158	5835	-92	-3667	-11035	1378	311	-8707	-4910	-11770	23	512	-79	-2137	67	1476	1795	-17039	2777	1250	1752	-7714	4491	-2344	2023	-1465	-149	-130	-121	-69	-63	-59	-109	41	-154	16	30	-77	-24	-59	78	-29	-1
0.843333	-303	2871	4221	-1640	-699	-1781	-3769	5028	-39	-3690	-11071	1135	343	-8845	-4831	-10821	284	629	-508	-1919	127	1801	1953	-17404	2721	1477	1746	-8506	4310	-1584	2118	-2250	-151	-128	-121	-68	-66	-63	-110	33	-154	15	29	-80	-26	-63	76	-32	-3
0.844167	-31	3210	4220	-1613	-766	-1626	-3285	4173	-103	-3730	-10918	870	138	-8943	-4688	-9832	163	738	-947	-1700	-352	2104	2124	-17608	2962	1696	1732	-9241	4012	-781	2186	-2960	-150	-131	-122	-66	-60	-62	-109	37	-153	19	30	-76	-22	-60	80	-30	0
0.845000	-73	3587	4240	-1620	-861	-1492	-2726	3282	-53	-3804	-10590	618	369	-8990	-4483	-8812	182	843	-1395	-1496	-686	2375	2316	-17646	3134	1894	1718	-9911	3826	40	2216	-3577	-146	-126	-119	-65	-60	-58	-107	40	-150	16	30	-73	-19	-58	81	-28	2
0.845833	-145	3957	4279	-1651	-781	-1399	-2107	2369	-75	-3903	-10098	364	537	-9005	-4238	-7786	46	939	-1854	-1320	-1012	2599	2513	-17524	3439	2082	1711	-10516	3935	859	2193	-4103	-146	-130	-121	-66	-62	-57	-104	43	-150	18	34	-73	-19	-55	85	-26	-3
0.846667	-248	4333	4332	-1719	-579	-1315	-1464	1431	-160	-4047	-9472	106	469	-9003	-3963	-6765	558	1028	-2323	-1166	-954	2768	2711	-17256	3347	2254	1709	-11054	3691	1648	2128	-4523	-149	-128	-117	-63	-61	-57	-109	43	-155	21	34	-72	-21	-56	84	-28	1
0.847500	-95	4709	4393	-1809	-351	-1279	-786	490	0	-4235	-8721	-126	306	-8992	-3676	-5774	718	1117	-2795	-1048	-1765	2875	2912	-16838	3194	2429	1714	-11523	4191	2399	2010	-4840	-152	-128	-120	-64	-63	-45	-108	38	-152	21	37	-73	-18	-55	78	-30	6
0.848333	55	5081	4453	-1926	-94	-1281	-172	-461	-13	-4474	-7869	-335	279	-8984	-3387	-4797	343	1199	-3286	-958	-1951	2913	3098	-16298	3748	2596	1729	-11922	4192	3084	1849	-5041	-150	-127	-122	-66	-62	-61	-110	40	-159	17	32	-76	-24	-60	82	-30	-5
0.849167	156	5444	4507	-2065	78	-1324	435	-1402	-118	-4766	-6948	-512	402	-8986	-3101	-3903	1088	1274	-3743	-894	-697	2878	3282	-15629	3435	2771	1765	-12240	3297	3689	1645	-5140	-154	-126	-119	-67	-65	-58	-109	56	-150	20	34	-75	-23	-56	81	-31	0
0.850000	156	5797	4555	-2215	259	-1417	999	-2323	-18	-5105	-5981	-652	284	-9006	-2834	-3087	607	1344	-4213	-854	-863	2766	3450	-14872	2974	2932	1815	-12489	3095	4201	1405	-5130	-149	-126	-121	-67	-62	-56	-109	41	-151	23	33	-73	-19	-55	81	-30	-1
0.850833	268	6135	4582	-2383	641	-1552	1490	-3215	-25	-5500	-4991	-748	282	-9060	-2596	-2327	566	1408	-4675	-835	244	2574	3600	-14029	2503	3096	1883	-12664	2383	4603	1131	-5029	-146	-125	-119	-64	-59	-57	-101	45	-152	24	35	-72	-22	-57	81	-29	-3
0.851667	342	6458	4587	-2555	717	-1741	1912	-4069	-43	-5952	-4004	-798	487	-9153	-2378	-1648	801	1459	-5121	-831	716	2303	3723	-13132	1921	3251	1970	-12766	1871	4891	829	-4844	-151	-124	-117	-63	-63	-56	-107	44	-153	23	35	-73	-22	-52	84	-32	0
0.852500	331	6753	4566	-2734	824	-1978	2242	-4881	63	-6456	-3040	-806	187	-9291	-2197	-1059	795	1503	-5557	-844	315	1958	3823	-12194	1425	3403	2069	-12802	1811	5062	510	-4588	-148	-125	-116	-64	-61	-52	-107	45	-150	23	36	-69	-22	-56	80	-28	-4
0.853333	448	7020	4506	-2918	817	-2274	2479	-5643	84	-7017	-2108	-762	107	-9474	-2046	-560	987	1531	-5972	-867	217	1550	3891	-11233	1048	3540	2186	-12771	1706	5114	181	-4275	-148	-121	-115	-64	-65	-52	-99	50	-152	23	37	-72	-19	-52	86	-28	1
0.854167	716	7253	4411	-3098	1100	-2636	2624	-6357	-44	-7623	-1234	-678	336	-9710	-1923	-150	1514	1552	-6365	-895	291	1084	3928	-10264	101	3658	2314	-12682	758	5051	-150	-3917	-144	-120	-117	-74	-61	-51	-104	47	-148	23	33	-70	-19	-55	86	-27	3
0.855000	466	7450	4260	-3284	1233	-3028	2679	-7017	-36	-8275	-431	-542	21	-10015	-1832	166	982	1555	-6746	-929	-1390	559	3929	-9319	-956	3745	2448	-12535	-375	4875	-477	-3534	-149	-127	-120	-68	-60	-56	-108	45	-150	24	33	-72	-23	-55	85	-28	1
0.855833	420	7606	4071	-3468	1159	-3512	2654	-7617	142	-8958	288	-380	-224	-10361	-1761	403	833	1546	-7106	-975	-1905	1	3897	-8413	-2226	3804	2583	-12338	-1682	4604	-792	-3139	-151	-126	-122	-64	-63	-57	-105	42	-152	15	30	-76	-24	-56	84	-30	-3
0.856667	440	7719	3835	-3643	1355	-4042	2548	-8158	147	-9667	930	-176	-250	-10752	-1701	563	652	1523	-7442	-1028	-1528	-585	3828	-7557	-3945	3821	2719	-12098	-2562	4243	-1099	-2739	-151	-126	-122	-73	-63	-58	-109	41	-151	16	32	-76	-40	-60	80	-32	-3
0.857500	116	7784	3588	-3818	1294	-4625	2387	-8642	37	-10383	1479	50	-94	-11185	-1651	660	29	1490	-7759	-1091	-1682	-1178	3728	-6768	-4632	3795	2843	-11816	-3056	3817	-1379	-2346	-152	-128	-119	-68	-61	-56	-107	41	-155	17	32	-77	-22	-58	85	-31	5
0.858333	64	7804	3239	-3984	1107	-5264	2186	-9086	25	-11100	1949	301	-167	-11652	-1601	709	-387	1445	-8064	-1176	-1454	-1774	3593	-6068	-4114	3714	2954	-11503	-3709	3337	-1634	-1975	-149	-127	-120	-69	-64	-57	-105	43	-147	19	35	-76	-23	-58	82	-29	-4
0.859167	101	7785	2878	-4148	1256	-5967	1947	-9482	-8	-11810	2329	558	-273	-12139	-1548	716	-876	1387	-8348	-1280	-559	-2373	3422	-5440	-2907	3565	3034	-11160	-3910	2815	-1862	-1634	-147	-113	-120	-67	-61	-60	-104	41	-152	19	32	-76	-18	-56	87	-28	1
0.860000	-82	7685	2473	-4312	1372	-6726	1691	-9838	-55	-12491	2622	815	-300	-12625	-1489	694	-887	1316	-8633	-1424	574	-2967	3214	-4923	-1738	3356	3071	-10803	-3564	2269	-2068	-1330	-149	-128	-120	-68	-60	-55	-105	42	-155	22	30	-77	-18	-57	84	-30	1
0.860833	-47	7547	2031	-4471	1365	-7544	1434	-10160	-16	-13131	2834	1093	-370	-13142	-1416	660	-290	1233	-8909	-1597	505	-3539	2973	-4528	-1256	3065	3055	-10435	-2273	1715	-2249	-1061	-148	-127	-122	-67	-61	-73	-108	40	-152	17	29	-75	-21	-60	84	-30	-1
0.861667	-275	7349	1554	-4623	1322	-8412	1192	-10451	57	-13702	2951	1299	-397	-13610	-1334	621	-211	1139	-9182	-1812	146	-4093	2696	-4238	-998	2702	3003	-10062	-830	1159	-2408	-835	-150	-160	-125	-68	-60	-56	-105	41	-153	18	28	-75	-22	-57	82	-31	-4
0.862500	-415	7104	1048	-4771	1210	-9328	969	-10741	-12	-14240	2999	1514	-70	-14100	-1239	594	645	1032	-9450	-2066	1209	-4627	2389	-4073	-1669	2261	2879	-9683	-1142	619	-2545	-644	-149	-131	-121	-69	-65	-57	-109	41	-153	20	32	-76	-22	-59	84	-30	-3
0.863333	-146	6811	522	-4913	769	-10275	782	-10971	24	-14689	2973	1697	-271	-14529	-1135	591	637	917	-9719	-2365	303	-5139	2053	-4019	-2037	1743	2681	-9312	-614	110	-2668	-499	-153	-128	-122	-67	-65	-56	-109	39	-151	19	29	-83	-22	-61	81	-36	-4
0.864167	193	6475	-12	-5051	544	-11255	629	-11192	51	-15050	2877	1845	-513	-14904	-1025	620	477	794	-9991	-2703	154	-5628	1680	-4082	-2248	1155	2410	-8950	-671	-370	-2777	-393	-150	-131	-143	-68	-64	-59	-113	37	-153	17	30	-77	-19	-59	80	-31	-3
0.865000	116	6101	-590	-5181	639	-12253	523	-11429	-36	-15317	2714	1952	-483	-15212	-919	689	225	661	-10261	-3069	50	-6093	1280	-4250	-2426	504	2062	-8604	-943	-809	-2882	-320	-149	-130	-124	-67	-61	-57	-109	38	-159	19	30	-77	-24	-61	79	-31	1
0.865833	211	5689	-1120	-5306	521	-13254	450	-11633	-100	-15485	2482	2020	-630	-15440	-820	816	-33	523	-10530	-3460	-36	-6539	851	-4517	-2135	-201	1637	-8274	-1558	-1198	-2980	-281	-144	-125	-129	-62	-61	-62	-105	41	-152	20	34	-73	-18	-59	82	-30	1
0.866667	231	5252	-1662	-5421	274	-14236	442	-11814	-79	-15547	2187	2034	-758	-15584	-738	997	-442	382	-10796	-3865	46	-6960	397	-4872	-1667	-956	1128	-7972	-2817	-1546	-3083	-276	-148	-126	-119	-65	-62	-58	-111	41	-170	17	34	-75	-24	-57	84	-28	1
0.867500	490	4794	-2187	-5535	63	-15181	458	-11992	-68	-15512	1826	2022	-405	-15631	-688	1242	-211	244	-11053	-4268	803	-7360	-83	-5300	-1658	-1736	546	-7690	-5208	-1844	-3188	-298	-149	-126	-121	-65	-63	-59	-107	43	-150	20	36	-73	-21	-53	87	-27	3
0.868333	547	4319	-2687	-5641	-67	-16088	506	-12140	-178	-15404	1397	1963	-720	-15580	-681	1539	-759	141	-11302	-4663	-66	-7741	-594	-5793	-1247	-2545	-116	-7439	-5618	-2103	-3317	-353	-146	-128	-119	-68	-62	-52	-114	45	-153	18	34	-74	-24	-57	82	-25	2
0.869167	532	3839	-3160	-5744	-222	-16929	575	-12271	-111	-15141	913	1858	-794	-15425	-716	1905	-1374	-49	-11539	-5030	-421	-8095	-1135	-6334	-215	-3348	-835	-7210	-4646	-2306	-3450	-429	-145	-125	-119	-68	-63	-59	-104	42	-152	20	37	-72	-19	-55	82	-30	0
0.870000	775	3361	-3594	-5851	-417	-17687	652	-12374	-77	-14821	365	1728	-773	-15164	-806	2340	-1201	-186	-11758	-5365	-224	-8426	-1692	-6903	995	-4147	-1608	-7014	-2871	-2468	-3606	-533	-150	-124	-120	-68	-63	-58	-103	44	-152	15	36	-76	-21	-62	82	-26	0
0.870833	530	2864	-3984	-5954	-569	-18338	723	-12437	-81	-14418	-231	1552	-788	-14806	-975	2837	-1128	-316	-11951	-5662	-688	-8720	-2277	-7473	1844	-4906	-2419	-6848	251	-2584	-3780	-660	-148	-124	-121	-68	-60	-58	-104	43	-149	20	34	-74	-19	-57	80	-51	0
0.871667	86	2418	-4317	-6057	-560	-18870	782	-12466	-165	-13949	-885	1383	-656	-14346	-1205	3408	-894	-430	-12114	-5872	-676	-8969	-2867	-8038	2067	-5618	-3261	-6683	4357	-2658	-3971	-813	-146	-121	-117	-67	-59	-57	-102	43	-149	20	35	-74	-15	-52	85	-28	0
0.872500	53	1970	-4600	-6165	-507	-19257	808	-12448	-219	-13418	-1577	1152	-669	-13800	-1523	4034	-820	-541	-12246	-6037	-1074	-9172	-3466	-8569	2503	-6259	-4117	-6555	9204	-2688	-4189	-995	-148	-125	-119	-65	-60	-56	-105	43	-153	22	36	-72	-15	-52	81	-26	-3
0.873333	126	1546	-4818	-6281	-766	-19497	785	-12391	-126	-12841	-2315	930	-868	-13172	-1921	4717	-821	-636	-12345	-6131	-1248	-9320	-4076	-9056	3255	-6828	-4986	-6436	12962	-2684	-4427	-1206	-148	-125	-121	-69	-63	-61	-105	39	-154	17	47	-72	-24	-58	80	-28	-1
0.874167	327	1146	-4983	-6403	-917	-19556	704	-12279	-72	-12227	-3079	696	-679	-12482	-2390	5452	-301	-715	-12400	-6160	-1089	-9398	-4683	-9475	3397	-7295	-5830	-6332	15258	-2633	-4679	-1445	-148	-122	-126	-64	-61	-56	-103	41	-150	19	36	-75	-17	-53	79	-29	-1
0.875000	417	777	-5076	-6536	-891	-19481	555	-12119	-79	-11592	-3865	467	-597	-11736	-2940	6234	-759	-776	-12412	-6125	-1504	-9406	-5274	-9823	3383	-7660	-6648	-6243	16484	-2541	-4957	-1716	-148	-129	-122	-70	-66	-60	-105	38	-154	16	32	-79	-19	-57	81	-29	-3
0.875833	210	429	-5114	-6683	-813	-19218	333	-11912	-181	-10950	-4647	239	-471	-10954	-3558	7047	-337	-816	-12380	-6033	1	-9334	-5849	-10071	2814	-7912	-7420	-6153	13348	-2412	-5249	-2021	-149	-129	-122	-66	-63	-59	-107	42	-153	16	33	-85	-23	-59	78	-30	-1
0.876667	129	118	-5094	-6835	-827	-18788	25	-11651	-293	-10303	-5432	19	-508	-10143	-4235	7908	-409	-855	-12301	-5885	-144	-9178	-6396	-10218	2638	-8034	-8133	-6063	9993	-2237	-5553	-2347	-148	-127	-121	-45	-63	-59	-108	39	-155	13	34	-74	-19	-57	81	-29	-5
0.877500	142	-164	-5021	-6994	-824	-18193	-366	-11355	-251	-9670	-6193	-190	-392	-9327	-4967	8783	-896	-870	-12176	-5701	-302	-8935	-6903	-10257	2796	-8036	-8778	-5965	6866	-2024	-5868	-2709	-150	-125	-119	-67	-63	-57	-112	39	-150	17	34	-74	-22	-57	74	-30	0
0.878333	-93	-420	-4900	-7174	-810	-17444	-849	-11016	-178	-9047	-6930	-392	-337	-8499	-5728	9669	-787	-859	-12005	-5489	170	-8611	-7369	-10184	2576	-7912	-9349	-5878	4191	-1767	-6190	-3096	-147	-104	-120	-65	-62	-59	-110	41	-147	18	34	-73	-19	-57	80	-28	0
0.879167	-223	-643	-4743	-7349	-934	-16560	-1423	-10636	-129	-8447	-7623	-584	-237	-7693	-6506	10557	-936	-835	-11793	-5261	16	-8202	-7789	-9985	2073	-7669	-9830	-5768	2733	-1474	-6519	-3504	-150	-125	-119	-65	-62	-58	-107	43	-149	18	36	-74	-21	-57	84	-27	-1
0.880000	-374	-842	-4547	-7533	-990	-15545	-2080	-10231	-179	-7868	-8259	-765	-351	-6917	-7286	11431	-987	-800	-11541	-5037	-197	-7717	-8153	-9679	1580	-7310	-10220	-5649	1737	-1143	-6849	-3934	-148	-126	-117	-64	-62	-59	-102	42	-151	19	43	-72	-21	-56	86	-28	-1
0.880833	-358	-1018	-4334	-7717	-1015	-14428	-2816	-9808	-135	-7327	-8837	-945	165	-6171	-8050	12290	-197	-748	-11253	-4818	879	-7161	-8454	-9262	643	-6847	-10504	-5527	-805	-763	-7183	-4386	-149	-124	-120	-66	-62	-57	-104	42	-154	18	37	-75	-14	-58	85	-28	-4
0.881667	-294	-1179	-4107	-7899	-1075	-13238	-3618	-9371	-39	-6810	-9334	-1118	194	-5463	-8788	13116	-199	-675	-10929	-4629	563	-6549	-8690	-8751	-350	-6283	-10726	-5395	-6510	-355	-7516	-4853	-152	-131	-124	-69	-65	-59	-107	40	-154	15	34	-75	-24	-61	79	-29	-7
0.882500	-426	-1319	-3874	-8071	-963	-11989	-4473	-8934	-83	-6326	-9757	-1297	20	-4802	-9464	13900	-633	-590	-10573	-4469	76	-5877	-8859	-8156	-1123	-5638	-10840	-5257	-23688	88	-7840	-5328	-148	-126	-119	-79	-62	-57	-105	38	-154	16	32	-70	-22	-57	74	-29	-1
0.883333	-447	-1458	-3650	-8228	-858	-10711	-5367	-8491	-132	-5855	-10084	-1478	271	-4178	-10064	14624	-167	-495	-10200	-4351	567	-5206	-8963	-7482	-2094	-4925	-10864	-5117	-32697	553	-8154	-5809	-151	-131	-125	-34	-66	-59	-108	38	-153	19	30	-76	-25	-59	81	-30	-5
0.884167	-337	-1532	-3429	-8365	-895	-9416	-6295	-8060	-108	-5407	-10322	-1669	452	-3607	-10587	15317	-195	-379	-9804	-4276	304	-4494	-8999	-6759	-3011	-4146	-10806	-4996	-31446	1038	-8453	-6295	-151	-126	-118	-65	-62	-58	-109	38	-153	18	33	-74	-24	-57	81	-29	1
0.885000	-473	-1616	-3229	-8479	-745	-8127	-7226	-7638	-104	-4979	-10461	-1867	429	-3074	-11000	15858	-336	-255	-9392	-4251	825	-3777	-8972	-6000	-3607	-3332	-10674	-4871	-31796	1540	-8731	-6787	-151	-126	-118	-66	-62	-57	-104	43	-152	21	36	-70	-19	-53	82	-29	1
0.885833	-421	-1680	-3055	-8561	-349	-6856	-8153	-7243	-100	-4561	-10502	-2083	460	-2544	-11307	16346	-155	-121	-8968	-4278	1403	-3069	-8892	-5230	-3766	-2499	-10489	-4778	-31645	2047	-9009	-7285	-148	-124	-116	-63	-62	-56	-104	40	-150	20	39	-70	-24	-53	84	-29	1
0.886667	-376	-1730	-2899	-8619	-68	-5644	-9036	-6868	-31	-4157	-10458	-2323	346	-2091	-11496	16733	-158	17	-8541	-4361	1787	-2383	-8756	-4478	-3886	-1667	-10242	-4728	-30738	2560	-9262	-7801	-146	-126	-117	-68	-62	-57	-105	40	-150	20	34	-73	-19	-55	77	-29	1
0.887500	-317	-1763	-2803	-8643	-131	-4490	-9921	-6533	49	-3762	-10319	-2584	287	-1630	-11564	17006	345	157	-8117	-4487	2430	-1743	-8582	-3762	-4001	-830	-9957	-4720	-30216	3065	-9489	-8326	-147	-126	-115	-66	-112	-60	-103	43	-149	22	37	-72	-18	-52	85	-25	-3
0.888333	-119	-1780	-2757	-8628	-141	-3404	-10732	-6226	-12	-3347	-10095	-2849	158	-1184	-11493	17163	218	302	-7694	-4657	2072	-1128	-8368	-3096	-3831	-15	-9641	-4769	-21924	3554	-9688	-8866	-148	-126	-116	-70	-59	-58	-103	41	-152	22	36	-74	-23	-56	81	-28	-3
0.889167	-358	-1777	-2692	-8588	106	-2399	-11485	-5955	-41	-2937	-9788	-3182	199	-739	-11303	17195	615	447	-7279	-4872	3249	-580	-8128	-2509	-3747	766	-9302	-4879	-5102	4024	-9860	-9419	-146	-129	-118	-68	-62	-58	-105	41	-144	19	34	-73	-21	-55	79	-28	0
0.890000	-551	-1751	-2688	-8512	-79	-1470	-12163	-5722	-39	-2523	-9409	-3515	120	-292	-10989	17098	662	590	-6870	-5113	3289	-85	-7869	-2007	-3364	1491	-8954	-5054	9812	4463	-9997	-9989	-148	-129	-120	-69	-63	-58	-110	40	-151	16	29	-77	-21	-60	78	-30	0
0.890833	-398	-1709	-2722	-8417	-260	-631	-12736	-5523	18	-2094	-8966	-3870	212	172	-10556	16886	7	733	-6472	-5377	2475	338	-7595	-1609	-2851	2162	-8591	-5283	22122	4875	-10090	-10574	-148	-128	-120	-69	-61	-60	-108	42	-150	18	35	-74	-27	-58	79	-29	0
0.891667	-474	-1635	-2749	-8299	-110	130	-13202	-5353	35	-1653	-8462	-4237	171	659	-10006	16539	380	867	-6082	-5658	2449	693	-7309	-1325	-2037	2757	-8230	-5576	31005	5249	-10131	-11170	-124	-126	-117	-67	-61	-61	-103	41	-152	15	34	-74	-19	-57	79	-29	-1
0.892500	-651	-1546	-2849	-8180	-204	807	-13566	-5228	7	-1200	-7906	-4629	250	1174	-9363	16067	245	1014	-5708	-5951	1921	967	-7024	-1166	-1056	3277	-7865	-5924	32767	5580	-10123	-11777	-143	-135	-119	-66	-61	-58	-102	43	-149	19	35	-72	-21	-62	82	-28	0
0.893333	-801	-1430	-2940	-8071	-520	1402	-13815	-5134	21	-739	-7310	-5039	33	1714	-8610	15481	34	1117	-5351	-6246	1368	1162	-6740	-1130	-787	3701	-7501	-6314	32383	5873	-10054	-12384	-147	-126	-116	-70	-62	-57	-105	41	-152	17	36	-75	-22	-56	81	-28	-1
0.894167	-780	-1309	-3040	-7974	-699	1929	-13907	-5073	80	-268	-6688	-5458	248	2290	-7786	14779	529	1223	-5004	-6540	1610	1273	-6456	-1216	-996	4034	-7138	-6732	31928	6105	-9921	-12981	-149	-126	-116	-66	-63	-56	-105	42	-152	19	35	-75	-18	-55	82	-32	-5
0.895000	-559	-1167	-3149	-7919	-522	2386	-13889	-5052	76	211	-6043	-5894	-45	2886	-6897	13977	310	1321	-4679	-6828	837	1297	-6177	-1430	-1522	4261	-6773	-7171	29331	6289	-9721	-13564	-150	-130	-121	-67	-63	-58	-108	-8	-161	16	33	-76	-24	-59	79	-30	0
0.895833	-638	-1010	-3255	-7900	-372	2780	-13734	-5057	230	690	-5387	-6301	-533	3518	-5957	13070	-462	1418	-4362	-7105	-589	1243	-5908	-1740	-1827	4384	-6400	-7606	28250	6425	-9444	-14123	-149	-126	-121	-68	-62	-64	-104	37	-153	17	28	-75	-22	-59	80	-34	0
0.896667	-613	-837	-3353	-7926	-635	3152	-13445	-5089	275	1174	-4726	-6758	-589	4181	-4960	12095	-137	1502	-4057	-7369	-505	1107	-5614	-2154	-2519	4403	-6010	-8027	27826	6532	-9083	-14644	-151	-129	-120	-67	-62	-60	-109	38	-150	13	35	-76	-21	-58	85	-30	0
0.897500	-584	-655	-3442	-8011	-745	3414	-13025	-5159	399	1649	-4069	-7198	-741	4862	-3928	11040	-299	1583	-3770	-7617	-956	901	-5316	-2641	-3346	4317	-5603	-8429	27042	6535	-8651	-15115	-147	-129	-119	-66	-62	-63	-104	41	-152	15	34	-76	-22	-58	84	-29	1
0.898333	-580	-473	-3513	-8153	-508	3659	-12478	-5238	452	2118	-3417	-7630	-859	5555	-2887	9928	-383	1659	-3490	-7851	-1751	619	-5001	-3193	-3774	4125	-5165	-8798	26564	6509	-8143	-15529	-147	-130	-121	-69	-62	-62	-108	39	-151	17	32	-78	-22	-61	82	-33	-1
0.899167	-464	-289	-3572	-8351	-229	3858	-11800	-5358	372	2574	-2784	-8060	-1022	6255	-1836	8768	-277	1733	-3221	-8068	-2683	277	-4648	-3783	-4098	3841	-4693	-9122	25668	6428	-7570	-15875	-146	-125	-119	-68	-60	-57	-104	45	-150	18	36	-77	0	-59	84	-45	1
0.900000	-421	-100	-3604	-8602	268	4020	-11002	-5496	244	3013	-2172	-8480	-1025	6954	-792	7583	-469	1809	-2966	-8277	-3786	-126	-4258	-4387	-3791	3463	-4179	-9404	24577	6284	-6921	-16147	-149	-127	-120	-66	-60	-59	-104	42	-150	20	36	-73	-22	-55	85	-29	-1
0.900833	-341	91	-3638	-8895	773	4139	-10095	-5663	224	3422	-1590	-8903	-888	7638	242	6371	-131	1889	-2720	-8478	-4181	-576	-3814	-4994	-3628	3005	-3627	-9645	21836	6084	-6246	-16342	-147	-126	-118	-68	-62	-59	-104	42	-150	19	39	-81	-23	-56	86	-28	-3
0.901667	-166	275	-3655	-9229	932	4215	-9092	-5872	156	3807	-1044	-9298	-1092	8304	1258	5138	-498	1972	-2490	-8674	-4898	-1065	-3321	-5584	-3962	2476	-3027	-9846	20689	5822	-5515	-16458	-147	-128	-128	-68	-61	-60	-108	40	-151	19	35	-77	-22	-59	88	-28	-3
0.902500	-199	463	-3649	-9578	1019	4254	-8000	-6068	45	4158	-534	-9691	-1074	8941	2239	3909	-468	2067	-2271	-8864	-3823	-1578	-2763	-6127	-4293	1890	-2375	-10017	17156	5504	-4754	-16487	-143	-136	-118	-66	-62	-58	-105	40	-154	16	33	-76	-38	-60	84	-30	-1
0.903333	-336	642	-3661	-9938	1282	4253	-6834	-6303	147	4478	-59	-10069	-1026	9529	3173	2687	133	2168	-2061	-9054	-2705	-2109	-2133	-6623	-4389	1277	-1676	-10159	11983	5128	-3982	-16439	-152	-130	-125	-70	-63	-58	-105	39	-151	20	34	-78	-21	-56	84	-31	-3
0.904167	-465	825	-3631	-10294	1419	4212	-5602	-6557	264	4763	374	-10428	-806	10069	4056	1487	-373	2290	-1867	-9250	-3215	-2646	-1440	-7065	-3672	625	-934	-10279	11241	4707	-3201	-16308	-150	-127	-119	-65	-64	-57	-108	34	-153	19	36	-76	-25	-56	82	-28	-1
0.905000	-384	1006	-3621	-10636	1372	4136	-4305	-6820	76	5006	771	-10764	-587	10558	4873	309	141	2426	-1683	-9450	-2476	-3175	-680	-7435	-2942	-9	-161	-10383	11687	4244	-2433	-16101	-150	-126	-117	-70	-59	-56	-104	45	-151	22	38	-74	-19	-57	85	-28	0
0.905833	-390	1192	-3612	-10943	1335	4021	-3009	-7101	-167	5213	1122	-11071	-214	10980	5625	-840	514	2577	-1500	-9656	-2250	-3687	129	-7745	-2159	-623	637	-10481	12630	3746	-1676	-15820	-148	-122	-114	-65	-62	-53	-104	50	-149	24	39	-73	-32	-53	87	-27	0
0.906667	-615	1380	-3616	-11204	1342	3867	-1685	-7389	-266	5379	1432	-11352	-169	11320	6302	-1965	535	2740	-1345	-9883	-2095	-4172	986	-8000	-985	-1193	1447	-10577	12929	3219	-955	-15500	-151	-126	-116	-67	-63	-58	-104	41	-150	21	35	-77	-23	-57	81	-30	0
0.907500	-593	1570	-3638	-11460	1278	3679	-369	-7683	-107	5514	1701	-11599	-22	11583	6894	-3052	813	2918	-1198	-10120	-1386	-4621	1866	-8197	465	-1697	2256	-10668	10074	2683	-259	-15079	-150	-124	-116	-64	-63	-56	-102	42	-148	22	37	-73	-22	-47	88	-28	0
0.908333	-293	1770	-3664	-11651	1287	3473	929	-7970	-35	5604	1941	-11802	-522	11764	7395	-4093	1023	3115	-1056	-10359	-890	-5009	2758	-8360	1842	-2114	3057	-10761	4902	2141	389	-14631	-148	-132	-118	-66	-61	-55	-104	40	-151	19	39	-74	-25	-52	82	-30	0
0.909167	-252	1983	-3717	-11805	1510	3236	2198	-8255	-218	5680	2147	-11961	-2809	11853	7804	-5110	381	3319	-922	-10613	-1546	-5372	3639	-8503	3776	-2444	3832	-10852	2019	1609	1002	-14137	-149	-128	-119	-68	-63	-36	-103	41	-152	21	36	-73	-19	-53	84	-29	-5
0.910000	-318	2206	-3777	-11922	1452	2977	3425	-8535	-344	5721	2324	-12069	-4376	11850	8117	-6090	339	3537	-792	-10880	-1356	-5675	4510	-8664	5315	-2673	4569	-10946	-1659	1093	1575	-13612	-150	-127	-118	-66	-64	-57	-103	44	-155	18	35	-76	-23	-52	84	-28	-6
0.910833	-415	2444	-3863	-12012	1108	2705	4590	-8797	-375	5709	2476	-12122	-3372	11754	8328	-7034	290	3761	-667	-11165	-1096	-5920	5330	-8803	6504	-2796	5256	-11038	-5274	604	2112	-13063	-150	-128	-119	-66	-44	-58	-105	40	-154	20	34	-73	-22	-53	85	-43	-1
0.911667	-403	2695	-3958	-12087	870	2427	5690	-9036	-455	5728	2608	-12121	-2482	11563	8434	-7946	206	3992	-545	-11447	-912	-6113	6086	-8989	7210	-2825	5880	-11137	-8663	144	2629	-12488	-147	-145	-116	-67	-60	-55	-103	43	-148	20	37	-65	-19	-49	85	-25	0
0.912500	-401	2958	-4065	-12151	399	2158	6705	-9250	-537	5692	2726	-12055	-2120	11277	8432	-8829	182	4223	-426	-11741	-477	-6258	6765	-9268	7193	-2772	6441	-11241	-11855	-275	3123	-11920	-149	-126	-118	-62	-59	-73	-105	43	-151	20	36	-72	-21	-55	82	-26	-3
0.913333	-345	3231	-4178	-12226	487	1894	7629	-9439	-468	5647	2831	-11931	-1719	10900	8330	-9683	-103	4450	-308	-12046	-75	-6352	7348	-9622	7194	-2658	6928	-11356	-13726	-659	3608	-11354	-144	-125	-117	-63	-60	-56	-104	44	-148	21	35	-73	-19	-52	84	-25	2
0.914167	-262	3512	-4298	-12324	1125	1644	8470	-9599	-331	5573	2930	-11742	-1128	10425	8117	-10510	193	4666	-193	-12366	666	-6406	7841	-10079	6809	-2504	7339	-11490	-15302	-1006	4098	-10805	-150	-127	-116	-63	-62	-57	-104	43	-154	21	35	-72	-40	-53	84	-29	0
0.915000	-176	3796	-4419	-12453	830	1418	9210	-9723	-245	5477	3021	-11502	-660	9867	7802	-11306	96	4869	-90	-12698	774	-6432	8221	-10663	6268	-2341	7659	-11653	-13840	-1318	4596	-10286	-155	-130	-121	-69	-69	-60	-104	38	-156	16	28	-77	-29	-58	79	-29	-6
0.915833	107	4082	-4538	-12632	269	1223	9848	-9810	-227	5359	3110	-11206	-25	9224	7391	-12085	-553	5060	17	-13040	1256	-6426	8506	-11369	5998	-2193	7935	-11841	-11469	-1598	5119	-9796	-149	-128	-126	-69	-63	-59	-108	40	-153	15	30	-76	-23	-58	79	-31	-5
0.916667	333	4374	-4641	-12852	118	1063	10395	-9852	-187	5227	3204	-10858	1228	8509	6892	-12833	317	5239	123	-13386	2508	-6408	8692	-12210	4743	-2089	8140	-12068	-11485	-1858	5680	-9345	-150	-129	-125	-67	-63	-60	-110	40	-153	15	30	-63	-22	-57	82	-31	-6
0.917500	313	4658	-4736	-13125	-158	946	10833	-9860	-131	5070	3289	-10467	1491	7708	6307	-13569	55	5397	234	-13745	1832	-6378	8794	-13188	3864	-2050	8305	-12348	-6865	-2107	6299	-8944	-150	-126	-121	-65	-64	-58	-105	43	-153	18	32	-75	-21	-58	82	-31	1
0.918333	520	4928	-4815	-13452	-165	869	11189	-9824	-199	4882	3384	-10046	1733	6849	5656	-14276	125	5535	337	-14114	1515	-6352	8823	-14296	3199	-2103	8429	-12689	-1538	-2355	6953	-8604	-150	-125	-120	-65	-63	-59	-108	39	-152	20	33	-74	-19	-57	84	-30	3
0.919167	581	5192	-4881	-13829	93	831	11436	-9749	-304	4697	3468	-9609	3483	5924	4944	-14966	625	5658	433	-14491	1134	-6336	8803	-15536	2758	-2263	8539	-13099	4347	-2612	7699	-8316	-146	-126	-121	-73	-53	-55	-104	41	-149	21	35	-75	-19	-55	81	-28	1
0.920000	487	5433	-4935	-14257	354	855	11591	-9636	-420	4433	3542	-9160	4675	4945	4191	-15639	1009	5763	536	-14876	955	-6338	8747	-16877	2386	-2531	8659	-13577	9462	-2887	8499	-8088	-147	-125	-121	-75	-63	-56	-109	46	-150	21	34	-73	-18	-56	82	-28	0
0.920833	612	5657	-4977	-14721	502	885	11659	-9485	-403	4162	3602	-8724	4255	3918	3404	-16290	1326	5849	635	-15270	1128	-6363	8687	-18305	1660	-2924	8787	-14136	12475	-3195	9375	-7923	-146	-125	-117	-68	-60	-56	-107	43	-204	21	30	-73	-22	-58	84	-28	2
0.921667	1417	5863	-5012	-15216	366	973	11642	-9289	-420	3857	3629	-8302	4185	2843	2594	-16936	2301	5920	731	-15668	1492	-6415	8645	-19799	678	-3429	8962	-14770	12156	-3538	10334	-7816	-149	-125	-122	-68	-62	-57	-105	41	-147	22	32	-74	-7	-57	81	-31	2
0.922500	1542	6047	-5040	-15717	32	1095	11541	-9069	-398	3519	3625	-7916	3891	1733	1783	-17557	2214	5981	829	-16064	408	-6500	8641	-21322	534	-4008	9195	-15481	14101	-3931	11359	-7764	-151	-127	-121	-68	-66	-59	-104	39	-155	16	29	-79	-23	-59	80	-31	-3
0.923333	1088	6205	-5068	-16245	-257	1247	11361	-8812	-279	3154	3590	-7587	3759	610	986	-18183	2296	6027	917	-16463	365	-6618	8701	-22863	542	-4676	9505	-16256	15337	-4364	12443	-7758	-153	-133	-134	-73	-64	-63	-110	37	-154	17	27	-80	-24	-65	78	-36	-1
0.924167	1381	6348	-5091	-16710	-455	1427	11107	-8521	-350	2753	3511	-7315	3642	-527	218	-18794	2367	6050	1019	-16851	658	-6761	8851	-24384	239	-5388	9911	-17084	14785	-4838	13587	-7781	-148	-130	-122	-69	-65	-61	-107	37	-156	16	30	-78	-19	-59	79	-34	0
0.925000	1690	6475	-5121	-17170	-565	1635	10797	-8197	-292	2341	3385	-7148	3196	-1654	-503	-19398	1806	6113	1121	-17230	545	-6931	9102	-25849	-205	-6114	10421	-17946	12510	-5351	14768	-7821	-149	-128	-121	-68	-55	-58	-109	40	-152	21	33	-73	-18	-59	81	-31	0
0.925833	1241	6588	-5154	-17593	-668	1851	10419	-7851	-338	1906	3205	-7024	2667	-2773	-1181	-20013	1559	6151	1232	-17600	583	-7122	9468	-27239	-1043	-6829	11041	-18830	8087	-5899	15972	-7880	-150	-128	-118	-65	-60	-57	-103	41	-152	2	34	-73	-19	-57	82	-29	2
0.926667	796	6684	-5199	-17972	-1013	2074	9982	-7481	-315	1457	2965	-7032	2083	-3873	-1801	-20648	1091	6189	1343	-17956	655	-7330	9949	-28527	-1936	-7494	11774	-19713	3511	-6478	17183	-7913	-148	-126	-120	-67	-61	-59	-103	38	-151	20	35	-77	-21	-57	84	-31	0
0.927500	778	6773	-5253	-18302	-1271	2296	9491	-7094	-257	1001	2661	-7155	1563	-4940	-2370	-21299	899	6225	1463	-18296	881	-7541	10559	-29689	-2923	-8086	12626	-20579	-2213	-7073	18379	-7927	-158	-126	-117	-62	-61	-61	-108	38	-153	20	36	-73	-24	-57	80	-30	0
0.928333	797	6857	-5311	-18573	-1281	2516	8956	-6690	-324	539	2296	-7398	1085	-5957	-2869	-21984	871	6268	1591	-18609	519	-7751	11288	-30711	-4331	-8581	13592	-21399	-6868	-7674	19526	-7906	-148	-127	-117	-66	-60	-58	-105	40	-149	21	35	-74	-18	-57	76	-32	1
0.929167	244	6940	-5389	-18795	-1386	2716	8375	-6269	-358	80	1875	-7764	297	-6912	-3297	-22698	443	6309	1727	-18906	360	-7952	12142	-31582	-5385	-8944	14656	-22149	-9762	-8264	20609	-7840	-148	-124	-119	-68	-63	-58	-107	39	-172	20	33	-75	-21	-57	80	-29	3
0.930000	-275	7015	-5472	-18963	-1304	2908	7755	-5848	-343	-357	1400	-8258	42	-7795	-3676	-23451	907	6356	1872	-19179	1868	-8125	13092	-32232	-6932	-9176	15796	-22812	-16629	-8835	21605	-7716	-150	-124	-122	-64	-61	-58	-105	42	-151	21	33	-74	-24	-58	78	-30	0
0.930833	-344	7115	-5560	-19090	-1646	3071	7106	-5419	-371	-781	882	-8864	-279	-8622	-3995	-24240	64	6402	2025	-19455	1313	-8278	14126	-32517	-7764	-9273	16994	-23363	-19849	-9373	22494	-7536	-151	-125	-122	-66	-65	-58	-105	42	-149	18	36	-75	-19	-56	81	-28	-5
0.931667	-396	7211	-5644	-19181	-1754	3203	6437	-5001	-448	-1171	326	-9580	-539	-9317	-4275	-25071	-618	6451	2195	-19644	1197	-8383	15221	-32657	-7956	-9239	18214	-23796	-21613	-9922	23252	-7301	-153	-128	-120	-66	-64	-58	-108	39	-155	17	35	-78	-25	-60	84	-32	-3
0.932500	-789	7320	-5729	-19254	-1666	3308	5751	-4595	-328	-1528	-256	-10402	-830	-9917	-4518	-25927	-1357	6503	2358	-19845	1218	-8444	16354	-32694	-7971	-9075	19432	-24089	-21871	-10325	23863	-7033	-150	-127	-119	-66	-62	-57	-104	44	-153	21	37	-72	-21	-57	81	-31	1
0.933333	-1280	7440	-5785	-19295	-1798	3378	5059	-4202	-276	-1846	-852	-11286	-1172	-10471	-4747	-26802	-2387	6563	2537	-20024	1035	-8451	17492	-32736	-7714	-8820	20604	-24245	-20706	-10743	24311	-6694	-146	-120	-117	-62	-53	-57	-103	42	-151	18	35	-73	-18	-58	85	-27	3
0.934167	-1631	7568	-5881	-19343	-1943	3409	4361	-3840	-292	-2120	-1445	-12230	-1190	-10898	-4971	-27676	-3161	6617	2713	-20176	1150	-8402	18650	-32723	-7461	-8498	21692	-24250	-18787	-11096	24589	-6353	-143	-127	-122	-64	-58	-56	-105	45	-147	21	38	-63	-17	-47	87	-26	1
0.935000	-1761	7705	-5946	-19406	-1888	3399	3669	-3509	-127	-2350	-2034	-13217	-783	-11234	-5203	-28546	-3570	6676	2888	-20322	1783	-8294	19693	-32456	-6987	-8141	22642	-24117	-19090	-11400	24684	-6015	-133	-127	-120	-66	-63	-59	-108	41	-152	16	30	-75	-19	-57	81	-28	1
0.935833	-2229	7848	-5999	-19491	-1599	3348	3015	-3227	-321	-2526	-2601	-14207	-1050	-11478	-5465	-29389	-4904	6737	3067	-20445	521	-8128	20696	-31851	-4753	-7787	23442	-23842	-15982	-11645	24606	-5687	-173	-129	-121	-65	-63	-59	-108	44	-151	18	30	-70	-18	-56	84	-28	-3
0.936667	-2596	7998	-6028	-19600	-1671	3262	2343	-2992	-401	-2662	-3135	-15178	-1093	-11629	-5760	-30184	-5642	6803	3242	-20557	-219	-7903	21593	-30999	-1970	-7467	24045	-23434	-11504	-11843	24364	-5393	-150	-128	-118	-64	-63	-59	-107	41	-160	15	33	-73	-23	-56	85	-30	0
0.937500	-2654	8159	-6057	-19745	-1655	3137	1737	-2820	-213	-2748	-3635	-16115	-1259	-11704	-6104	-30922	-5365	6874	3418	-20659	62	-7632	22363	-29921	342	-7203	24436	-22898	-8174	-11984	23966	-5155	-152	-124	-117	-64	-62	-56	-105	42	-153	21	37	-70	-22	-53	81	-28	0
0.938333	-2377	8317	-6067	-19932	-1422	2986	1180	-2720	-203	-2798	-4104	-16991	-1504	-11707	-6493	-31575	-5040	6951	3592	-20760	27	-7321	22995	-28630	2687	-7042	24585	-22249	-5400	-12085	23446	-4979	-147	-125	-116	-61	-60	-55	-104	44	-155	20	38	-67	-17	-53	86	-27	0
0.939167	-1640	8470	-6066	-20163	-1269	2798	682	-2710	-153	-2814	-4556	-17783	-1419	-11657	-6939	-32147	-4307	7033	3743	-20857	-355	-6983	23465	-27138	4507	-6986	24485	-21504	-4364	-12133	22807	-4889	-150	-124	-131	-62	-61	-56	-107	44	-152	22	34	-69	-18	-55	82	-30	-5
0.940000	-1138	8616	-6055	-20438	-1220	2577	277	-2769	-143	-2806	-4937	-18458	-1499	-11556	-7438	-32480	-3467	7119	3901	-20959	-986	-6632	23760	-25484	6430	-7062	24131	-20668	-3628	-12134	22092	-4898	-150	-124	-118	-67	-65	-58	-108	38	-152	19	34	-73	-25	-57	80	-31	-3
0.940833	-1158	8756	-6041	-20752	-1307	2333	-69	-2940	-204	-2783	-5322	-19019	-1594	-11430	-7988	-32619	-2502	7218	4057	-21064	-658	-6281	23885	-23682	8335	-7269	23540	-19760	-4013	-12079	21329	-4954	-152	-126	-119	-65	-63	-60	-105	41	-151	20	32	-74	-23	-59	80	-31	-1
0.941667	-1048	8877	-6013	-21095	-963	2069	-299	-3216	-213	-2759	-5693	-19439	-1324	-11278	-8583	-32696	-1322	7320	4214	-21174	-477	-5956	23823	-21769	8665	-7595	22724	-18781	-4797	-11971	20551	-5111	-150	-125	-118	-66	-63	-61	-109	40	-156	19	34	-74	-23	-59	84	-29	-4
0.942500	-914	8984	-5987	-21464	-592	1787	-421	-3604	-131	-2743	-6074	-19728	-1182	-11120	-9212	-32709	-744	7430	4377	-21291	-918	-5658	23597	-19780	9105	-8036	21708	-17743	-3056	-11807	19791	-5344	-149	-124	-118	-66	-67	-58	-107	38	-153	19	32	-77	-27	-60	80	-30	-4
0.943333	-873	9069	-5961	-21851	-552	1496	-434	-4109	-15	-2754	-6477	-19877	-887	-10967	-9875	-32745	1111	7547	4542	-21417	378	-5410	23203	-17737	7538	-8564	20522	-16663	-5969	-11572	19075	-5632	-151	-128	-119	-70	-66	-61	-107	38	-154	17	32	-80	-24	-61	82	-32	-1
0.944167	-902	9131	-5934	-22243	-384	1137	-333	-4737	-72	-2811	-6918	-19900	-1091	-10820	-10534	-32734	2357	7674	4722	-21553	3	-5218	22653	-15694	5670	-9143	19222	-15556	-7139	-11277	18429	-5973	-151	-128	-119	-55	-67	-53	-107	39	-153	17	32	-75	-26	-59	81	-30	-9
0.945000	-799	9171	-5908	-22636	-134	770	-129	-5476	-62	-2900	-7404	-19803	-948	-10687	-11203	-32725	3081	7805	4913	-21697	-158	-5096	21988	-13683	4283	-9728	17851	-14425	-6982	-10908	17872	-6342	-150	-128	-112	-64	-62	-57	-105	42	-153	17	37	-73	-22	-55	84	-26	-1
0.945833	-437	9186	-5883	-23014	-135	361	166	-6327	108	-3135	-7961	-19612	-736	-10579	-11875	-32432	4067	7946	5131	-21848	19	-5051	21189	-11753	2349	-10281	16459	-13294	-6391	-10448	17415	-6728	-148	-129	-120	-64	-59	-56	-102	42	-179	18	35	-75	-21	-55	81	-29	-3
0.946667	-66	9167	-5861	-23376	-78	-100	534	-7287	85	-3450	-8596	-19357	-642	-10496	-12545	-31933	4366	8086	5357	-22011	-117	-5091	20311	-9939	470	-10748	15101	-12177	-5277	-9908	17063	-7120	-146	-126	-118	-66	-60	-53	-105	41	-149	32	33	-74	-22	-55	81	-28	1
0.947500	25	9132	-5836	-23719	-128	-627	942	-8342	50	-3892	-9330	-19063	-720	-10434	-13205	-31257	4284	8238	5614	-22181	-21	-5207	19369	-8281	-1127	-11093	13817	-11067	-3939	-9284	16822	-7499	-146	-127	-119	-66	-63	-51	-103	41	-152	17	28	-74	-22	-58	84	-28	2
0.948333	525	9067	-5810	-24023	-228	-1233	1366	-9483	147	-4485	-10161	-18763	-276	-10399	-13856	-30404	4808	8378	5894	-22362	665	-5400	18389	-6790	-3702	-11263	12660	-10025	-5574	-8585	16684	-7855	-151	-130	-120	-68	-64	-58	-108	39	-154	17	29	-79	-6	-60	77	-33	-4
0.949167	977	8976	-5783	-24304	2	-1935	1773	-10684	94	-5247	-11089	-18497	-444	-10379	-14496	-29385	3909	8542	6202	-22546	62	-5658	17393	-5499	-5340	-11225	11678	-9026	-5000	-7802	16649	-8181	-148	-126	-117	-64	-66	-60	-110	39	-155	15	30	-77	-24	-59	78	-30	-3
0.950000	808	8866	-5742	-24542	87	-2749	2127	-11976	73	-6177	-12112	-18282	-395	-10386	-15132	-28207	1854	8693	6540	-22730	-707	-5961	16412	-4439	-5350	-10948	10905	-8106	-2561	-6957	16696	-8467	-149	-127	-118	-70	-62	-57	-107	42	-152	19	36	-74	-21	-60	79	-31	-6
0.950833	464	8734	-5691	-24750	25	-3683	2376	-13289	63	-7286	-13222	-18158	-262	-10417	-15773	-26874	400	8843	6892	-22929	-363	-6303	15470	-3626	-5380	-10424	10371	-7275	-1475	-6063	16813	-8731	-146	-127	-117	-65	-61	-60	-110	41	-151	25	34	-74	-18	-58	79	-31	2
0.951667	451	8579	-5626	-24928	122	-4750	2478	-14631	-12	-8575	-14408	-18161	-267	-10476	-16436	-25396	-1155	8991	7311	-23124	-273	-6647	14592	-3064	-5062	-9668	10088	-6552	-396	-5132	16990	-8919	-150	-126	-121	-67	-62	-57	-105	41	-151	16	32	-72	-17	-59	79	-50	2
0.952500	388	8412	-5518	-25077	90	-5961	2381	-15981	-105	-10032	-15657	-18304	-317	-10565	-17125	-23799	-2366	9127	7741	-23327	-490	-6975	13799	-2768	-4652	-8634	10076	-5946	-714	-4194	17215	-9081	-152	-125	-119	-65	-64	-57	-108	38	-152	19	35	-75	-22	-59	81	-29	-3
0.953333	164	8233	-5438	-25184	118	-7319	2041	-17332	-36	-11654	-16959	-18611	-215	-10705	-17857	-22108	-3297	9254	8196	-23529	-999	-7263	13109	-2732	-3718	-7400	10328	-5470	-1403	-3278	17474	-9204	-147	-126	-115	-64	-59	-55	-105	46	-149	21	38	-75	-25	-59	78	-28	2
0.954167	-390	8045	-5320	-25324	232	-8833	1408	-18679	16	-13404	-18273	-19082	-168	-10893	-18639	-20351	-3555	9372	8679	-23739	-1397	-7476	12533	-2959	-2491	-5994	10839	-5144	-2075	-2413	17756	-9293	-144	-126	-121	-66	-61	-57	-104	44	-150	19	35	-77	-19	-58	81	-28	1
0.955000	-1050	7850	-5184	-25433	282	-10501	461	-20017	67	-15256	-19589	-19727	-329	-11152	-19486	-18572	-3039	9460	9183	-23953	-1720	-7599	12090	-3434	-2499	-4466	11580	-4968	-3371	-1636	18057	-9353	-148	-128	-121	-65	-59	-60	-108	42	-150	15	32	-76	-23	-61	79	-36	0
0.955833	-772	7654	-5038	-25549	417	-12301	-828	-21282	12	-17167	-20871	-20535	-545	-11480	-20401	-16789	-3149	9533	9712	-24173	-2514	-7604	11783	-4143	-1342	-2867	12531	-4948	-1713	-960	18373	-9383	-151	-131	-127	-70	-63	-38	-105	39	-151	13	29	-77	-22	-59	79	-30	-1
0.956667	-264	7461	-4880	-25656	433	-14202	-2449	-22546	-30	-19095	-22094	-21483	-294	-11881	-21388	-15037	-2551	9580	10258	-24393	-977	-7472	11619	-5061	-978	-1256	13649	-5079	-4144	-419	18709	-9390	-150	-132	-126	-70	-65	-62	-109	37	-159	-10	27	-81	-26	-62	77	-35	-5
0.957500	-114	7269	-4719	-25781	429	-16184	-4386	-23743	-85	-20996	-23230	-22575	-463	-12383	-22431	-13370	-2101	9604	10828	-24616	-451	-7196	11602	-6163	-1636	316	14913	-5361	-6353	-17	19068	-9369	-151	-134	-122	-68	-63	-60	-105	39	-154	18	33	-76	-22	-58	81	-32	-4
0.958333	-158	7098	-4565	-25917	558	-18202	-6607	-24885	-51	-22828	-24245	-23758	-563	-12950	-23510	-11830	-2447	9605	11410	-24840	-1285	-6767	11722	-7432	-1241	1785	16262	-5797	-5718	216	19430	-9332	-149	-128	-120	-67	-60	-57	-108	40	-153	29	30	-75	-18	-57	77	-31	-3
0.959167	-298	6940	-4441	-26071	564	-20225	-9084	-25972	-156	-24530	-25117	-25036	-642	-13587	-24608	-10454	-2375	9574	12020	-25071	-929	-6195	11972	-8843	-1532	3100	17653	-6372	-4650	285	19818	-9270	-147	-126	-122	-68	-59	-61	-107	41	-150	18	29	-74	-17	-58	84	-30	0
0.960000	-250	6801	-4354	-26248	699	-22204	-11724	-26993	-153	-26049	-25805	-26299	-434	-14275	-25690	-9267	-2305	9512	12646	-25308	-803	-5489	12327	-10361	-1151	4204	19027	-7074	-2357	189	20220	-9191	-148	-124	-119	-64	-59	-60	-104	41	-150	18	32	-74	-18	-57	84	-27	0
0.960833	-291	6682	-4323	-26448	601	-24051	-14441	-27937	-94	-27349	-26291	-27568	-594	-14993	-26723	-8302	-2368	9417	13295	-25550	-1124	-4664	12805	-11952	-759	5074	20353	-7892	763	-52	20638	-9094	-129	-129	-119	-66	-63	-51	-105	42	-149	5	33	-75	-16	-55	82	-27	1
0.961667	24	6590	-4364	-26660	609	-25756	-17134	-28805	-138	-28374	-26558	-28783	-379	-15716	-27662	-7586	-1785	9295	13959	-25791	-306	-3752	13349	-13614	-1116	5678	21577	-8805	1576	-428	21071	-8972	-151	-126	-120	-69	-60	-55	-105	40	-154	19	17	-75	-19	-55	86	-28	-1
0.962500	282	6528	-4488	-26916	687	-27228	-19708	-29586	-183	-29110	-26608	-29906	-432	-16419	-28475	-7131	-1237	9150	14640	-26036	-242	-2780	13959	-15250	-753	6010	22670	-9813	3315	-916	21519	-8840	-151	-124	-121	-69	-48	-58	-105	40	-152	18	32	-75	-17	-58	81	-30	-1
0.963333	60	6499	-4709	-27179	580	-28438	-22078	-30292	-52	-29538	-26367	-30918	-411	-17069	-29114	-6939	-1460	8984	15341	-26284	-937	-1782	14609	-16912	520	6068	23606	-10883	7960	-1488	21972	-8682	-152	-128	-121	-69	-63	-59	-108	36	-152	18	32	-76	-23	-57	79	-32	0
0.964167	277	6502	-5031	-27461	457	-29342	-24156	-30925	11	-29642	-25894	-31783	-154	-17644	-29555	-7014	-806	8796	16054	-26527	-326	-790	15295	-18556	883	5850	24354	-11993	11302	-2119	22424	-8514	-149	-130	-122	-70	-64	-55	-104	40	-152	20	30	-77	-22	-57	80	-30	-1
0.965000	509	6550	-5454	-27752	422	-29919	-25850	-31471	5	-29427	-25174	-32347	-337	-18110	-29760	-7341	72	8604	16777	-26772	-283	148	15984	-20148	990	5379	24928	-13132	13872	-2781	22884	-8341	-149	-128	-119	-72	-64	-61	-110	39	-152	18	34	-75	-22	-56	81	-32	-10
0.965833	514	6633	-5986	-28054	234	-30131	-27086	-31944	66	-28933	-24220	-32594	-379	-18455	-29712	-7903	972	8408	17502	-27010	-191	1001	16670	-21658	911	4675	25251	-14269	14638	-3455	23290	-8163	-147	-126	-117	-69	-56	-57	-105	34	-150	21	36	-69	-19	-56	84	-30	2
0.966667	600	6762	-6603	-28358	-158	-29979	-27823	-32334	75	-28111	-23054	-32679	-319	-18662	-29391	-8686	2089	8219	18218	-27251	-30	1712	17330	-23075	821	3755	25391	-15390	14484	-4126	23696	-7998	-149	-126	-118	-66	-62	-63	-108	40	-153	20	34	-75	-19	-52	85	-30	0
0.967500	615	6934	-7296	-28661	-296	-29458	-28040	-32576	-21	-27067	-21698	-32733	-474	-18727	-28799	-9656	3007	8050	18896	-27479	-60	2260	17959	-24405	1321	2663	25339	-16481	14028	-4782	24064	-7860	-145	-124	-117	-66	-90	-57	-107	43	-151	20	35	-72	-21	-55	81	-25	1
0.968333	595	7148	-8047	-28959	-208	-28589	-27742	-32648	-50	-25822	-20173	-32741	-575	-18673	-27940	-10791	4221	7908	19535	-27710	304	2606	18549	-25611	906	1405	25105	-17516	11775	-5414	24390	-7754	-150	-127	-119	-67	-62	-59	-111	43	-149	20	12	-74	-19	-52	80	-26	2
0.969167	797	7404	-8825	-29249	-80	-27438	-26940	-32706	-142	-24432	-18536	-32751	-666	-18485	-26832	-12034	4606	7805	20109	-27917	-343	2734	19098	-26694	342	25	24723	-18481	11668	-6028	24678	-7703	-148	-127	-118	-66	-64	-60	-107	44	-138	19	33	-73	-22	-55	84	-28	0
0.970000	913	7698	-9618	-29528	19	-25906	-25673	-32703	-81	-22950	-16810	-32750	-484	-18189	-25511	-13355	4465	7755	20605	-28123	263	2614	19604	-27642	-41	-1446	24226	-19352	8928	-6622	24916	-7700	-149	-125	-119	-67	-63	-59	-104	45	-152	20	34	-75	-23	-55	86	-26	1
0.970833	975	8036	-10401	-29789	210	-24180	-24018	-32730	-36	-21440	-15059	-32656	-560	-17808	-24006	-14718	4737	7766	20997	-28319	1076	2246	20065	-28446	-1060	-2994	23637	-20128	4162	-7213	25110	-7797	-147	-125	-117	-66	-61	-57	-105	44	-150	38	33	-74	-21	-55	84	-25	0
0.971667	1067	8409	-11150	-30039	188	-22286	-22060	-32717	-97	-19948	-13309	-32340	-494	-17359	-22363	-16087	3750	7850	21262	-28503	421	1612	20487	-29103	-966	-4588	23002	-20786	2893	-7815	25263	-7927	-148	-125	-119	-66	-60	-58	-107	46	-150	22	34	-70	-21	-56	85	16	1
0.972500	1324	8807	-11840	-30289	-68	-20292	-19885	-32733	-124	-18527	-11621	-31902	-515	-16880	-20634	-17426	2917	8025	21349	-28673	652	721	20856	-29615	-887	-6225	22346	-21328	883	-8453	25379	-8159	-147	-98	-119	-65	-60	-57	-104	46	-149	19	33	-74	-19	-53	86	-25	3
0.973333	1384	9226	-12467	-30474	-112	-18261	-17592	-32723	-46	-17205	-10019	-31410	-608	-16387	-18883	-18693	2256	8290	21254	-28837	400	-424	21214	-29983	-853	-7896	21713	-21746	-247	-9143	25463	-8479	-152	-129	-118	-65	-62	-57	-107	44	-154	19	34	-73	-21	-57	84	-16	-5
0.974167	1184	9657	-13017	-30660	156	-16273	-15256	-32734	-61	-16040	-8562	-30903	-874	-15913	-17159	-19866	1709	8667	20959	-28983	41	-1814	21539	-30206	-790	-9584	21139	-22033	-786	-9893	25535	-8874	-150	-126	-117	-64	-62	-57	-104	42	-158	19	30	-80	-21	-53	81	-28	-4
0.975000	1233	10092	-13493	-30835	288	-14310	-12977	-32723	-125	-15034	-7272	-30408	-652	-15475	-15513	-20884	1582	9153	20420	-29121	446	-3445	21838	-30290	-957	-11281	20651	-22194	-3146	-10739	25593	-9354	-152	-128	-120	-65	-63	-58	-107	41	-152	17	34	-74	-27	-59	80	-48	-5
0.975833	1260	10524	-13896	-30981	226	-12650	-10834	-32727	-166	-14218	-6195	-29947	-623	-15087	-13993	-21769	1462	9772	19642	-29250	745	-5283	22120	-30237	-1162	-12985	20263	-22229	-5385	-11670	25668	-9885	-151	-127	-120	-66	-50	-58	-109	40	-154	18	34	-75	-22	-59	80	-27	-3
0.976667	752	10943	-14230	-31114	189	-11151	-8910	-32727	-78	-13594	-5351	-29525	-770	-14752	-12638	-22485	374	10506	18626	-29366	-241	-7285	22383	-30052	-254	-14680	20008	-22145	-3808	-12718	25729	-10477	-151	-128	-119	-73	-62	-60	-107	42	-154	19	34	-74	-25	-58	78	-29	-3
0.977500	717	11339	-14510	-31226	259	-9926	-7247	-32715	-5	-13153	-4747	-29157	-472	-14492	-11481	-23011	195	11360	17395	-29466	-338	-9428	22631	-29742	650	-16358	19893	-21956	-2773	-13862	25823	-11098	-148	-125	-130	-65	-64	-60	-107	40	-153	19	34	-73	-25	-59	81	-27	-1
0.978333	963	11702	-14753	-31328	429	-8991	-5878	-32726	-74	-12887	-4400	-28872	-341	-14287	-10553	-23361	259	12334	15975	-29560	-344	-11669	22859	-29312	1264	-18046	19911	-21677	-1837	-15106	25945	-11740	-151	-127	-121	-64	-61	-58	-104	42	-150	13	33	-74	-25	-57	80	-28	0
0.979167	1045	12033	-14974	-31420	447	-8367	-4813	-32710	-97	-12768	-4278	-28632	-298	-14164	-9863	-23519	-65	13425	14420	-29644	-562	-13996	23061	-28778	1777	-19694	20069	-21327	-1382	-16441	26079	-12379	-148	-117	-118	-65	-63	-59	-110	42	-150	19	41	-73	-22	-56	79	-29	-1
0.980000	838	12320	-15181	-31501	420	-8056	-4047	-32728	-109	-12783	-4453	-28450	-475	-14093	-9411	-23499	-304	14617	12778	-29714	-538	-16348	23234	-28148	2097	-21306	20351	-20919	-1436	-17844	26244	-13014	-149	-125	-117	-64	-62	-58	-101	44	-149	21	35	-76	-24	-55	80	-28	-3
0.980833	723	12564	-15403	-31582	369	-8051	-3571	-32703	-151	-12894	-4833	-28317	-518	-14065	-9191	-23313	-896	15922	11124	-29784	-772	-18690	23365	-27444	2689	-22858	20732	-20489	-1110	-19296	26417	-13619	-149	-126	-118	-68	-61	-61	-145	42	-152	18	34	-74	-23	-58	78	-30	-3
0.981667	544	12762	-15647	-31653	45	-8315	-3332	-32646	-125	-13080	-5420	-28225	-310	-14079	-9191	-22976	-1059	17300	9550	-29842	-199	-20978	23450	-26678	2571	-24336	21201	-20052	-2150	-20792	26596	-14178	-153	-129	-121	-72	-64	-63	-115	38	-154	15	30	-79	-6	-61	75	-33	-4
0.982500	390	12915	-15916	-31735	-3	-8826	-3307	-32514	-154	-13311	-6182	-28157	-303	-14115	-9381	-22501	-1210	18733	8135	-29896	-263	-23150	23479	-25869	2053	-25721	21730	-19614	-1288	-22287	26772	-14680	-154	-131	-128	-70	-65	-62	-109	38	-153	16	32	-79	-22	-61	76	-34	-23
0.983333	498	13023	-16206	-31804	122	-9525	-3418	-32345	-168	-13558	-7088	-28105	-57	-14165	-9731	-21918	-1522	20204	6961	-29944	-146	-25186	23443	-25027	1986	-26996	22285	-19218	-983	-23731	26927	-15117	-153	-131	-120	-69	-66	-60	-110	38	-150	16	29	-80	-26	-60	77	-32	-4
0.984167	510	13081	-16526	-31892	228	-10383	-3627	-32118	-171	-13800	-8100	-28051	296	-14226	-10208	-21256	-830	21672	6091	-29992	575	-27053	23338	-24175	867	-28132	22844	-18869	-4365	-25118	27051	-15488	-151	-131	-124	-73	-66	-59	-109	40	-151	20	38	-81	-23	-59	79	-30	0
0.985000	161	13094	-16875	-31973	-47	-11335	-3869	-31824	-211	-14023	-9168	-27981	166	-14279	-10771	-20536	-1221	23106	5584	-30026	-355	-28703	23160	-23337	658	-29110	23368	-18588	-4483	-26419	27126	-15786	-150	-127	-121	-67	-60	-57	-105	39	-149	20	28	-75	-22	-55	79	-30	2
0.985833	-121	13051	-17233	-32069	-207	-12330	-4101	-31453	19	-14206	-10252	-27874	71	-14335	-11385	-19787	-1082	24477	5481	-30091	39	-30114	22903	-22541	212	-29924	23829	-18381	-5278	-27607	27139	-16022	-149	-119	-124	-67	-60	-56	-105	40	-149	20	32	-76	-22	-56	79	-28	0
0.986667	-187	12946	-17588	-32166	33	-13328	-4278	-30989	156	-14368	-11305	-27759	127	-14395	-12023	-19040	-1060	25744	5790	-30150	78	-31265	22565	-21797	-117	-30562	24209	-18257	-5074	-28672	27074	-16199	-148	-130	-122	-72	-62	-57	-92	38	-149	15	29	-79	-24	-58	80	-30	0
0.987500	-122	12776	-17926	-32268	178	-14279	-4363	-30414	176	-14459	-12290	-27583	56	-14459	-12636	-18319	-1073	26813	6514	-30222	-10	-32059	22152	-21123	-191	-31017	24488	-18218	-4157	-29580	26915	-16325	-149	-131	-121	-65	-61	-58	-110	41	-150	20	35	-79	-21	-56	81	-29	-1
0.988333	-168	12536	-18220	-32380	258	-15153	-4338	-29719	274	-14528	-13162	-27349	136	-14533	-13204	-17649	-504	27696	7616	-30302	453	-32404	21673	-20531	-728	-31290	24654	-18266	-4635	-30337	26687	-16410	-148	-128	-120	-66	-61	-59	-105	39	-153	26	30	-79	-23	-57	62	-33	0
0.989167	-190	12210	-18462	-32485	207	-15930	-4211	-28888	230	-14559	-13884	-27064	339	-14627	-13692	-17058	160	28322	9038	-30425	924	-32549	21125	-20040	-1751	-31384	24661	-18396	-7522	-30938	26361	-16466	-151	-132	-121	-65	-60	-60	-109	37	-151	16	32	-78	-24	-59	80	-33	-4
0.990000	-400	11801	-18627	-32610	269	-16559	-3913	-27924	162	-14576	-14428	-26717	228	-14747	-14088	-16550	-590	28669	10726	-30557	130	-32630	20529	-19652	-1558	-31306	24547	-18590	-6429	-31380	25942	-16506	-149	-132	-127	-72	-63	-60	-111	34	-150	12	28	-82	-23	-62	75	-34	0
0.990833	-454	11284	-18700	-32697	439	-17060	-3523	-26818	58	-14578	-14773	-26310	478	-14914	-14381	-16146	-548	28698	12596	-30719	19	-32635	19903	-19375	-1361	-31063	24304	-18840	-4562	-31674	25447	-16535	-151	-132	-122	-67	-64	-59	-112	40	-152	18	33	-77	-17	-61	75	-33	-3
0.991667	-613	10663	-18662	-32747	508	-17416	-3032	-25588	-23	-14580	-14899	-25847	639	-15085	-14553	-15849	-299	28381	14548	-30898	19	-32409	19258	-19218	-1439	-30676	23943	-19136	-3141	-31822	24878	-16564	-147	-129	-121	-63	-57	-31	-112	37	-155	18	32	-78	-21	-57	78	-34	1
0.992500	-601	9929	-18507	-32742	420	-17635	-2470	-24220	21	-14596	-14803	-25320	768	-15322	-14603	-15670	-524	27694	16486	-31103	-112	-31836	18612	-19156	-1245	-30156	23470	-19463	-2030	-31846	24257	-16603	-132	-125	-124	-66	-63	-56	-107	42	-152	18	28	-77	-21	-59	78	-32	0
0.993333	-478	9078	-18222	-32764	11	-17731	-1881	-22826	-6	-14646	-14484	-24754	985	-15601	-14541	-15608	-390	26640	18318	-31326	-78	-31038	17981	-19238	-1166	-29522	22917	-19801	-1686	-31753	23603	-16646	-148	-127	-120	-63	-60	-58	-111	39	-153	19	33	-76	-18	-50	78	-31	0
0.994167	-652	8106	-17807	-32750	-239	-17711	-1274	-21342	-72	-14731	-13956	-24141	887	-15926	-14370	-15666	-693	25214	19953	-31569	-466	-30047	17376	-19417	-856	-28798	22316	-20138	-638	-31556	22929	-16716	-150	-126	-121	-64	-62	-56	-109	45	-150	20	35	-76	-17	-62	79	-29	3
0.995000	-778	7019	-17286	-32766	-303	-17609	-701	-19840	-80	-14863	-13241	-23508	683	-16268	-14095	-15827	-584	23432	21319	-31821	-445	-28916	16821	-19698	-873	-28011	21657	-20465	-1149	-31274	22266	-16789	-147	-127	-122	-66	-64	-60	-121	38	-154	18	33	-75	-21	-57	77	-29	-1
0.995833	-781	5808	-16588	-32754	-398	-17439	-177	-18361	-52	-15048	-12365	-22850	547	-16686	-13736	-16085	-215	21300	22356	-32080	-755	-27679	16335	-20070	-1184	-27179	21012	-20762	-1384	-30919	21625	-16872	-148	-132	-122	-67	-64	-59	-107	41	-153	18	32	-80	-24	-60	82	-29	0
0.996667	-740	4501	-15795	-32765	-398	-17197	261	-16943	21	-15284	-11356	-22176	113	-17093	-13302	-16428	-517	18867	23024	-32344	-1055	-26378	15923	-20520	-925	-26323	20395	-21028	-895	-30490	21036	-16955	-148	-127	-121	-72	-64	-62	-125	40	-149	19	33	-78	-22	-57	79	-29	1
0.997500	-558	3105	-14881	-32753	-303	-16982	596	-15622	-43	-15567	-10247	-21530	356	-17513	-12806	-16837	342	16185	23294	-32545	336	-25051	15597	-21039	-1598	-25469	19822	-21257	-5311	-30012	20510	-17026	-148	-127	-124	-68	-60	-59	-105	40	-149	17	32	-76	-26	-59	80	-28	2
0.998333	-749	1641	-13910	-32755	-365	-16741	815	-14417	-176	-15898	-9100	-20882	363	-17926	-12275	-17304	54	13300	23184	-32643	-266	-23743	15362	-21616	-1331	-24634	19329	-21440	-6257	-29495	20065	-17083	-147	-132	-120	-70	-64	-62	-108	41	-152	11	34	-77	2	-56	80	-30	1
0.999167	-752	133	-12854	-32754	-449	-16514	907	-13433	-133	-16272	-7897	-20271	151	-18315	-11714	-17808	-113	10272	22714	-32674	-617	-22469	15219	-22242	-814	-23834	18931	-21588	-6793	-28947	19719	-17108	-148	-127	-120	-68	-60	-61	-107	41	-152	19	33	-77	-22	-55	82	-29	1
1.000000	-809	-1388	-11744	-32745	-611	-16318	883	-12605	-125	-16663	-6732	-19698	383	-18665	-11140	-18323	32	7173	21916	-32679	-796	-21272	15175	-22896	-656	-23088	18646	-21689	-6465	-28376	19475	-17092	-151	-127	-119	-62	-73	-58	-103	42	-151	20	34	-74	-18	-55	86	-29	1
1.000833	-959	-2910	-10599	-32755	-579	-16156	742	-12012	-125	-17070	-5638	-19184	333	-18968	-10574	-18858	-10	4028	20863	-32695	-1065	-20185	15214	-23605	-294	-22413	18473	-21761	-5663	-27791	19343	-17018	-150	-127	-118	-66	-60	-58	-107	41	-149	20	34	-76	-17	-55	80	-27	1
1.001667	-961	-4396	-9450	-32737	-528	-16034	504	-11654	-92	-17476	-4640	-18738	84	-19211	-10019	-19386	23	943	19570	-32683	-999	-19229	15336	-24262	-183	-21812	18427	-21800	-5720	-27198	19314	-16889	-148	-126	-125	-72	-58	-49	-107	43	-150	16	32	-77	-22	-57	81	-30	-1
1.002500	-825	-5812	-8315	-32760	-669	-15973	187	-11528	-158	-17867	-3773	-18377	406	-19393	-9507	-19897	387	-2016	18284	-32701	-309	-18420	15530	-24954	-727	-21291	18492	-21825	-8644	-26607	19386	-16689	-149	-128	-120	-73	-64	-63	-108	38	-154	17	28	-81	-22	-58	80	-31	-3
1.003333	-909	-7128	-7215	-32741	-658	-15947	-181	-11636	-221	-18231	-3052	-18101	72	-19505	-9000	-20380	-243	-4795	16926	-32686	-699	-17764	15786	-25640	-437	-20852	18675	-21832	-7932	-26023	19542	-16415	-154	-132	-125	-67	-68	-44	-110	38	-154	18	32	-68	-23	-58	81	-29	-4
1.004167	-964	-8323	-6166	-32760	-654	-15964	-579	-11964	-141	-18551	-2498	-17923	143	-19540	-8554	-20822	-396	-7330	15637	-32703	-557	-17268	16099	-26315	-163	-20500	18953	-21832	-5888	-25448	19810	-16074	-152	-128	-124	-73	-62	-62	-109	39	-154	13	27	-77	-24	-59	79	-25	0
1.005000	-887	-9375	-5180	-32743	-636	-16015	-978	-12491	-107	-18817	-2124	-17843	142	-19507	-8158	-21227	-60	-9572	14483	-32683	-180	-16937	16447	-26963	-556	-20229	19313	-21832	-4698	-24892	20141	-15663	-147	-113	-120	-74	-61	-58	-108	41	-148	19	39	-73	-19	-55	80	-29	0
1.005833	-773	-10273	-4272	-32758	-302	-16095	-1355	-13186	-183	-19019	-1930	-17864	0	-19415	-7820	-21588	-245	-11564	13527	-32703	-395	-16768	16820	-27595	-607	-20045	19726	-21837	-3817	-24361	20535	-15192	-147	-128	-118	-64	-62	-58	-107	41	-180	16	33	-74	-19	-56	84	-28	0
1.006667	-449	-10996	-3443	-32745	-93	-16198	-1694	-14027	-178	-19157	-1921	-17996	1	-19273	-7556	-21915	-163	-13206	12849	-32685	-417	-16754	17198	-28198	-422	-19940	20173	-21857	-4007	-23857	20970	-14681	-151	-116	-127	-69	-62	-60	-110	38	-151	17	32	-76	-22	-62	80	-32	-4
1.007500	-469	-11539	-2715	-32763	-158	-16321	-1973	-14969	-110	-19215	-2079	-18218	6	-19084	-7358	-22191	-432	-14507	12468	-32702	-400	-16869	17582	-28756	96	-19902	20634	-21885	-3665	-23386	21446	-14124	-147	-128	-119	-67	-62	-62	-107	40	-150	19	32	-73	-19	-56	82	-29	0
1.008333	-763	-11898	-2089	-32747	-338	-16442	-2167	-15974	-149	-19197	-2389	-18531	-66	-18885	-7238	-22419	-580	-15462	12408	-32686	2	-17114	17958	-29285	574	-19933	21082	-21930	-3597	-22951	21931	-13578	-151	-127	-124	-68	-60	-58	-108	41	-131	18	32	-76	-22	-58	78	-29	0
1.009167	-677	-12080	-1528	-32759	-230	-16570	-2295	-17022	-191	-19107	-2838	-18924	-102	-18664	-7196	-22618	-142	-16098	12666	-32706	323	-17461	18315	-29775	297	-20019	21496	-21981	-3060	-22555	22425	-13000	-150	-128	-124	-69	-61	-60	-107	40	-151	17	32	-75	-19	-57	80	-30	-8
1.010000	-655	-12091	-1066	-32749	-32	-16697	-2334	-18063	-174	-18951	-3399	-19386	-297	-18453	-7245	-22770	-526	-16409	13246	-32689	-133	-17883	18651	-30223	714	-20159	21859	-22041	281	-22203	22909	-12466	-148	-150	-122	-66	-60	-59	-108	40	-152	12	30	-77	-24	-60	82	-29	2
1.010833	-599	-11945	-685	-32757	58	-16819	-2304	-19076	-115	-18731	-4051	-19892	-61	-18257	-7376	-22890	182	-16441	14114	-32697	1004	-18372	18957	-30626	370	-20336	22151	-22103	-1537	-21887	23376	-11972	-148	-130	-120	-65	-64	-60	-107	40	-151	16	37	-73	-23	-59	82	-27	0
1.011667	-483	-11633	-372	-32747	-105	-16924	-2206	-20025	-103	-18464	-4765	-20435	-253	-18089	-7599	-22973	82	-16222	15226	-32688	871	-18875	19234	-30982	61	-20550	22365	-22171	-1594	-21621	23821	-11535	-153	-126	-118	-63	-60	-55	-94	40	-154	17	34	-73	-23	-58	84	-28	-1
1.012500	-417	-11262	-118	-32745	-21	-17024	-2066	-20900	-180	-18161	-5498	-20998	-195	-17959	-7905	-23028	-457	-15791	16524	-32690	766	-19402	19474	-31296	253	-20779	22497	-22228	-460	-21392	24231	-11180	-147	-126	-119	-65	-63	-58	-107	36	-150	20	38	-73	-19	-56	81	-28	0
1.013333	-503	-10772	88	-32748	99	-17114	-1910	-21682	-177	-17829	-6312	-21564	-232	-17873	-8296	-23055	-541	-15191	17947	-32690	739	-19918	19680	-31556	261	-21027	22535	-22281	863	-21206	24597	-10911	-148	-124	-115	-61	-61	-55	-100	43	-152	21	36	-73	-23	-57	81	-26	1
1.014167	-337	-10223	253	-32736	34	-17197	-1728	-22372	-160	-17489	-7103	-22114	-348	-17838	-8768	-23048	-412	-14467	19436	-32641	456	-20411	19849	-31773	322	-21272	22490	-22319	2817	-21029	24915	-10732	-148	-127	-119	-65	-60	-59	-104	42	-154	20	36	-69	-24	-57	82	-28	-1
1.015000	-349	-9633	397	-32753	182	-17272	-1584	-22958	-158	-17165	-7883	-22629	-576	-17852	-9313	-23014	-206	-13667	20928	-32578	463	-20869	19985	-31943	236	-21519	22358	-22348	5020	-20933	25173	-10663	-154	-128	-125	-67	-69	-65	-112	36	-156	16	32	-78	-27	-60	79	-32	-7
1.015833	-251	-9032	520	-32735	265	-17342	-1488	-23449	-66	-16859	-8644	-23103	-215	-17903	-9922	-22949	278	-12814	22362	-32483	1138	-21266	20105	-32053	-386	-21742	22160	-22349	3800	-20832	25403	-10688	-154	-130	-122	-66	-66	-58	-116	38	-154	19	34	-80	-23	-58	78	-30	-4
1.016667	-188	-8431	648	-32757	166	-17392	-1460	-23837	-68	-16588	-9371	-23512	-380	-17992	-10586	-22848	58	-11952	23687	-32383	648	-21596	20171	-32120	-281	-21939	21913	-22335	3844	-20746	25569	-10808	-154	-126	-127	-64	-63	-57	-110	39	-154	16	34	-79	-23	-56	82	-29	-1
1.017500	-359	-7867	782	-32740	142	-17452	-1521	-24151	-9	-16362	-10064	-23857	-555	-18108	-11293	-22717	-515	-11096	24843	-32266	-110	-21854	20219	-32127	390	-22123	21617	-22300	5394	-20674	25685	-11015	-148	-127	-122	-63	-70	-57	-107	42	-149	18	35	-63	-21	-56	84	-29	1
1.018333	-340	-7350	921	-32754	-18	-17504	-1679	-24398	35	-16200	-10724	-24129	-436	-18252	-12031	-22549	-276	-10344	25801	-32137	-202	-22042	20238	-32094	593	-22232	21300	-22250	5589	-20603	25750	-11298	-147	-121	-118	-66	-63	-56	-104	40	-154	20	37	-74	-23	-53	85	-27	0
1.019167	-303	-6901	1075	-32740	-117	-17558	-1980	-24590	80	-16101	-11348	-24323	-458	-18408	-12788	-22350	-341	-9635	26546	-31996	-387	-22157	20226	-32005	916	-22312	20976	-22182	5819	-20535	25760	-11645	-147	-125	-117	-61	-60	-57	-105	41	-151	21	37	-72	-19	-51	85	-30	-4
1.020000	-255	-6523	1241	-32758	-94	-17611	-2410	-24743	46	-16081	-11936	-24446	-430	-18570	-13560	-22114	-664	-9016	27056	-31846	-259	-22201	20183	-31881	1027	-22350	20655	-22105	5160	-20458	25729	-12033	-147	-124	-119	-58	-60	-56	-107	42	-153	23	36	-74	-19	-50	81	-26	2
1.020833	-139	-6230	1422	-32742	-50	-17671	-2951	-24868	2	-16136	-12503	-24490	-423	-18733	-14328	-21848	-858	-8487	27336	-31694	-90	-22179	20109	-31712	1403	-22337	20360	-22023	4584	-20374	25650	-12458	-149	-125	-118	-62	-63	-53	-105	43	-150	3	38	-73	-22	-56	82	-29	-1
1.021667	-114	-6023	1612	-32759	66	-17738	-3620	-24980	-16	-16263	-13022	-24469	-482	-18891	-15094	-21541	-884	-8057	27392	-31541	-50	-22103	20005	-31520	1900	-22278	20110	-21945	3673	-20275	25539	-12890	-149	-126	-117	-64	-62	-50	-109	39	-151	21	36	-76	-22	-53	80	-31	-3
1.022500	-232	-5901	1810	-32745	239	-17810	-4400	-25086	4	-16465	-13566	-24387	-463	-19016	-15846	-21208	-460	-7722	27250	-31401	55	-21982	19861	-31298	1284	-22176	19879	-21876	1739	-20165	25392	-13323	-150	-128	-125	-67	-63	-57	-108	41	-152	20	34	-76	-23	-57	78	-32	-3
1.023333	-225	-5861	2006	-32759	45	-17895	-5278	-25193	-9	-16739	-14073	-24255	-589	-19175	-16567	-20841	-972	-7477	26933	-31271	-555	-21826	19683	-31057	1140	-22025	19708	-21817	2786	-20044	25223	-13737	-151	-130	-128	-70	-66	-61	-115	36	-156	15	28	-80	-27	-59	75	-32	-4
1.024167	-161	-5899	2200	-32751	-10	-17987	-6243	-25305	9	-17073	-14570	-24066	-452	-19302	-17256	-20450	-896	-7310	26481	-31160	403	-21642	19470	-30799	941	-21834	19595	-21774	234	-19907	25036	-14116	-150	-131	-126	-68	-63	-57	-111	40	-155	13	30	-80	-26	-60	76	-34	-4
1.025000	-338	-5994	2377	-32755	174	-18090	-7256	-25419	-46	-17449	-15046	-23842	-510	-19419	-17905	-20037	-471	-7212	25936	-31075	602	-21437	19220	-30533	357	-21613	19547	-21749	-2271	-19761	24846	-14451	-155	-127	-120	-68	-83	-57	-108	43	-155	16	34	-79	-23	-55	81	-30	0
1.025833	-308	-6148	2541	-32744	184	-18205	-8300	-25537	-92	-17869	-15514	-23617	-434	-19534	-18516	-19599	-779	-7172	25333	-31026	354	-21226	18933	-30270	129	-21367	19546	-21752	-2675	-19614	24646	-14745	-150	-125	-118	-66	-60	-53	-108	40	-149	20	42	-75	-18	-57	82	-31	5
1.026667	-227	-6346	2676	-32741	147	-18344	-9354	-25665	-87	-18318	-15968	-23372	-564	-19651	-19095	-19165	-459	-7179	24700	-31024	1009	-21030	18604	-30018	-283	-21105	19587	-21784	-2723	-19463	24448	-14984	-149	-122	-121	-69	-63	-56	-105	41	-148	19	34	-75	-21	-55	80	-30	1
1.027500	-184	-6574	2780	-32746	130	-18501	-10389	-25787	-111	-18785	-16406	-23148	-407	-19759	-19629	-18718	-260	-7216	24095	-31057	856	-20843	18240	-29779	-426	-20835	19670	-21844	-1762	-19317	24255	-15165	-148	-126	-121	-68	-59	-57	-105	44	-150	19	34	-99	-18	-53	81	-28	2
1.028333	-97	-6825	2855	-32733	46	-18679	-11374	-25905	-83	-19261	-16827	-22892	-661	-19921	-20122	-18275	-314	-7282	23534	-31137	653	-20676	17858	-29550	-595	-20562	19784	-21931	-328	-19179	24078	-15295	-148	-127	-119	-70	-60	-58	-109	42	-150	20	34	-77	-18	-55	80	-28	0
1.029167	35	-7076	2870	-32750	45	-18888	-12298	-26016	-14	-19735	-17224	-22675	-431	-20096	-20571	-17840	-117	-7362	23045	-31258	1283	-20536	17436	-29351	-1496	-20301	19913	-22048	-1425	-19054	23919	-15369	-150	-129	-118	-72	-60	-60	-107	41	-151	29	30	-81	-18	-55	82	-26	2
1.030000	224	-7330	2845	-32731	236	-19116	-13131	-26117	-90	-20190	-17608	-22482	-396	-20271	-20981	-17419	-150	-7451	22645	-31419	1201	-20421	16998	-29160	-2128	-20053	20054	-22181	-2204	-18937	23778	-15397	-147	-127	-121	-70	-62	-57	-108	45	-152	23	34	-76	-21	-56	81	-27	-1
1.030833	320	-7566	2782	-32754	325	-19374	-13864	-26200	-94	-20624	-17918	-22318	-529	-20490	-21352	-17013	-776	-7537	22341	-31610	162	-20335	16543	-28999	-1820	-19828	20188	-22332	187	-18847	23665	-15385	-143	-125	-121	-67	-62	-57	-104	44	-151	20	29	-76	-18	-55	88	-26	0
1.031667	591	-7779	2671	-32738	208	-19650	-14474	-26259	-81	-21027	-18210	-22184	-348	-20737	-21684	-16635	-686	-7627	22141	-31826	-52	-20283	16081	-28864	-1597	-19628	20307	-22494	2138	-18778	23568	-15343	-151	-132	-121	-69	-63	-60	-108	43	-153	20	29	-78	-21	-56	82	-26	0
1.032500	487	-7963	2517	-32758	263	-19957	-14967	-26307	-163	-21397	-18454	-22081	-286	-21019	-21975	-16283	-854	-7703	22044	-32048	-16	-20254	15622	-28754	-1204	-19456	20409	-22662	4504	-18722	23499	-15273	-150	-129	-116	-67	-62	-57	-105	43	-152	20	35	-75	-18	-55	86	-30	0
1.033333	177	-8114	2320	-32737	345	-20275	-15320	-26325	-90	-21726	-18651	-22012	-305	-21322	-22228	-15962	-771	-7775	22033	-32296	-179	-20246	15174	-28653	-769	-19323	20472	-22831	6045	-18695	23465	-15185	-149	-125	-120	-67	-65	-56	-103	44	-151	23	33	-73	-17	-52	86	-26	0
1.034167	409	-8215	2092	-32754	140	-20613	-15556	-26330	-32	-22019	-18798	-21972	-283	-21649	-22438	-15668	-318	-7842	22094	-32531	-440	-20277	14739	-28579	-345	-19220	20508	-22991	7023	-18692	23421	-15089	-149	-121	-115	-64	-61	-56	-103	43	-147	24	44	-73	-18	-51	86	-25	1
1.035000	684	-8277	1817	-32740	20	-20965	-15672	-26321	-100	-22273	-18893	-21969	-321	-21997	-22612	-15413	-466	-7902	22204	-32627	-548	-20304	14333	-28516	386	-19160	20503	-23140	7914	-18717	23401	-14993	-150	-127	-119	-68	-65	-58	-104	41	-151	19	38	-76	-22	-56	82	-29	0
1.035833	650	-8296	1511	-32758	57	-21314	-15678	-26304	-107	-22493	-18942	-21990	-338	-22346	-22742	-15196	12	-7955	22347	-32685	-308	-20354	13958	-28469	425	-19133	20460	-23266	7010	-18761	23391	-14905	-149	-128	-120	-67	-63	-62	-110	39	-152	20	33	-76	-22	-49	85	-27	0
1.036667	604	-8267	1177	-32746	-96	-21660	-15574	-26277	-59	-22672	-18940	-22037	-533	-22698	-22842	-15007	64	-8002	22501	-32685	-1027	-20409	13630	-28424	464	-19143	20381	-23368	8334	-18832	23403	-14820	-150	-126	-121	-67	-63	-56	-103	42	-152	19	35	-73	-23	-57	85	-30	-6
1.037500	660	-8195	819	-32751	-189	-21992	-15385	-26253	5	-22820	-18891	-22098	-391	-23033	-22893	-14855	108	-8047	22647	-32703	-539	-20473	13342	-28383	574	-19183	20269	-23435	6828	-18922	23392	-14753	-148	-126	-117	-66	-62	-67	-105	36	-152	20	37	-72	-16	-51	85	-36	0
1.038333	775	-8082	441	-32742	-160	-22302	-15132	-26232	-86	-22947	-18801	-22183	-195	-23353	-22904	-14738	839	-8081	22755	-32697	85	-20534	13109	-28355	122	-19253	20125	-23471	2809	-19016	23380	-14701	-146	-124	-116	-64	-55	-53	-104	42	-148	21	36	-72	-23	-55	85	-24	0
1.039167	443	-7931	47	-32735	-171	-22591	-14826	-26220	-154	-23044	-18679	-22276	-53	-23644	-22883	-14653	240	-8107	22814	-32695	-694	-20599	12923	-28309	340	-19355	19957	-23473	1974	-19166	23358	-14664	-149	-127	-118	-65	-65	-55	-104	25	-152	21	36	-72	-23	-55	87	-25	8
1.040000	251	-7743	-362	-32746	-372	-22821	-14479	-26229	-114	-23123	-18529	-22395	-202	-23894	-22816	-14607	387	-8127	22807	-32700	-366	-20660	12788	-28273	407	-19478	19767	-23445	899	-19322	23309	-14643	-152	-126	-120	-66	-87	-56	-104	46	-154	17	35	-78	-25	-56	85	-28	-3
1.040833	466	-7537	-792	-32731	-415	-23048	-14119	-26255	-91	-23182	-18358	-22520	-241	-24095	-22723	-14588	525	-8139	22727	-32684	-304	-20708	12710	-28231	626	-19621	19566	-23380	1350	-19492	23236	-14637	-148	-124	-121	-64	-66	-53	-103	43	-151	18	35	-73	-22	-58	85	-27	0
1.041667	515	-7299	-1226	-32748	-327	-23198	-13752	-26298	-152	-23227	-18171	-22656	-434	-24239	-22592	-14601	539	-8125	22567	-32697	-413	-20753	12677	-28189	921	-19776	19348	-23288	2816	-19678	23127	-14647	-150	-127	-121	-65	-61	-56	-105	41	-153	12	35	-76	-23	-56	82	-27	-4
1.042500	336	-7053	-1675	-32731	-394	-23292	-13381	-26378	-117	-23250	-17987	-22802	-225	-24336	-22433	-14650	1115	-8103	22320	-32682	90	-20794	12688	-28145	577	-19945	19127	-23165	1915	-19886	22978	-14664	-151	-124	-129	-64	-62	-59	-107	42	-154	17	36	-74	-21	-65	82	-28	-4
1.043333	158	-6791	-2129	-32753	-274	-23329	-13060	-26479	-257	-23262	-17802	-22962	-167	-24362	-22251	-14728	1242	-8048	21991	-32699	405	-20828	12739	-28096	-49	-20130	18903	-23025	-403	-20100	22789	-14685	-149	-127	-120	-79	-63	-60	-105	43	-153	16	36	-74	-22	-57	82	-29	-4
1.044167	-41	-6528	-2593	-32737	-159	-23299	-12760	-26602	-232	-23257	-17624	-23130	-510	-24331	-22048	-14828	365	-7974	21587	-32688	-629	-20851	12824	-28046	208	-20309	18665	-22868	1341	-20324	22548	-14713	-153	-128	-121	-64	-63	-61	-107	24	-153	18	34	-77	-19	-59	81	-31	-1
1.045000	85	-6261	-3064	-32755	-48	-23204	-12495	-26735	-235	-23237	-17457	-23309	-444	-24237	-21828	-14978	605	-7868	21114	-32701	-705	-20871	12938	-27999	93	-20494	18445	-22694	6823	-20555	22268	-14728	-149	-126	-117	-65	-56	-57	-104	43	-152	20	36	-73	-19	-53	82	-25	0
1.045833	-220	-6002	-3548	-32735	-10	-23043	-12263	-26906	-389	-23195	-17314	-23519	-337	-24086	-21596	-15151	698	-7729	20583	-32676	-658	-20882	13072	-27948	-220	-20675	18215	-22523	19311	-20785	21935	-14743	-147	-125	-118	-63	-59	-53	-102	44	-141	22	36	-75	-18	-62	86	-28	0
1.046667	-591	-5742	-4034	-32754	-145	-22833	-12082	-27080	-267	-23139	-17195	-23703	-272	-23887	-21366	-15348	488	-7561	20005	-32701	-738	-20892	13208	-27909	-263	-20854	17985	-22349	29594	-21022	21557	-14765	-148	-122	-116	-64	-62	-59	-103	47	-152	22	40	-75	-18	-55	85	-25	0
1.047500	-549	-5504	-4530	-32740	-65	-22569	-11946	-27267	-109	-23065	-17102	-23914	-165	-23625	-21138	-15589	494	-7359	19396	-32686	-684	-20896	13351	-27871	-279	-21020	17751	-22180	31269	-21254	21133	-14754	-151	-125	-115	-64	-63	-55	-101	43	-152	21	38	-76	-22	-53	85	-30	0
1.048333	-535	-5275	-5031	-32753	-154	-22265	-11854	-27451	-129	-22973	-17040	-24134	-125	-23365	-20914	-15853	200	-7127	18771	-32683	-766	-20906	13480	-27838	140	-21181	17510	-22022	30312	-21483	20673	-14740	-154	-127	-120	-66	-63	-59	-108	39	-156	20	33	-78	-25	-57	80	-30	-6
1.049167	-692	-5060	-5533	-32745	-134	-21920	-11799	-27637	-110	-22861	-17003	-24359	-18	-23059	-20699	-16145	277	-6860	18143	-32582	-393	-20909	13600	-27816	11	-21317	17264	-21872	29809	-21694	20183	-14712	-151	-126	-120	-66	-64	-56	-105	40	-153	20	33	-78	-23	-58	78	-29	-3
1.050000	-961	-4847	-6037	-32746	63	-21549	-11777	-27806	-168	-22721	-16988	-24559	-17	-22733	-20497	-16460	423	-6566	17522	-32479	-979	-20910	13699	-27789	-496	-21442	17012	-21732	27326	-21890	19664	-14668	-150	-164	-121	-66	-66	-58	-108	42	-152	20	33	-77	-17	-56	79	-27	-3
1.050833	-1149	-4643	-6536	-32743	-39	-21158	-11781	-27955	-206	-22565	-17003	-24794	-129	-22401	-20316	-16800	310	-6244	16923	-32338	-985	-20909	13779	-27770	-483	-21544	16749	-21612	22344	-22068	19135	-14610	-150	-124	-117	-64	-62	-55	-102	44	-152	22	35	-78	-24	-52	85	-27	0
1.051667	-1167	-4449	-7029	-32733	-142	-20767	-11797	-28082	-186	-22390	-17033	-25012	-6	-22066	-20152	-17166	836	-5905	16351	-32203	323	-20905	13826	-27759	-1046	-21619	16482	-21505	16849	-22218	18589	-14541	-150	-115	-119	-70	-64	-56	-101	44	-153	23	33	-78	-19	-52	86	-26	-1
1.052500	-1135	-4256	-7511	-32729	-220	-20380	-11850	-28182	-116	-22206	-17086	-25219	36	-21738	-20010	-17547	195	-5521	15818	-32046	-367	-20898	13839	-27746	-870	-21672	16195	-21407	13353	-22339	18044	-14455	-147	-122	-116	-64	-62	-55	-92	45	-150	19	33	-76	-22	-50	85	-25	-3
1.053333	-860	-4072	-7985	-32633	-205	-20007	-11875	-28253	-48	-22002	-17149	-25403	116	-21426	-19893	-17938	18	-5186	15322	-31883	-335	-20891	13817	-27735	-596	-21700	15902	-21322	9832	-22434	17502	-14361	-148	-128	-118	-65	-59	-53	-101	44	-151	23	37	-73	-16	-48	86	-25	-1
1.054167	-794	-3888	-8435	-32518	-183	-19651	-11954	-28285	-151	-21796	-17223	-25574	165	-21136	-19799	-18337	27	-4813	14892	-31703	-332	-20879	13745	-27727	-484	-21700	15595	-21251	6638	-22484	16974	-14259	-148	-121	-114	-63	-60	-52	-101	46	-151	22	33	-74	-19	-35	88	-27	0
1.055000	-797	-3703	-8867	-32353	41	-19326	-11983	-28288	-160	-21585	-17292	-25717	-14	-20870	-19726	-18745	-190	-4451	14470	-31505	-461	-20864	13657	-27717	-447	-21673	15285	-21187	3971	-22503	16464	-14155	-152	-126	-126	-67	-61	-56	-97	43	-153	23	32	-76	-24	-52	82	-30	-4
1.055833	-682	-3510	-9281	-32163	308	-19033	-12053	-28261	-15	-21374	-17365	-25837	157	-20639	-19678	-19149	-373	-4089	14102	-31291	-327	-20844	13518	-27706	-319	-21621	14955	-21127	1105	-22484	15976	-14043	-149	-126	-118	-73	-66	-57	-104	37	-155	18	29	-66	-22	-52	80	-28	0
1.056667	-420	-3323	-9672	-31939	346	-18769	-12084	-28190	0	-21166	-17427	-25921	351	-20433	-19649	-19546	-105	-3732	13777	-31049	132	-20817	13350	-27685	-570	-21541	14628	-21070	-2416	-22420	15518	-13933	-151	-127	-122	-69	-64	-59	-107	39	-154	17	28	-77	-12	-56	80	-31	-5
1.057500	-510	-3128	-10013	-31680	331	-18550	-12105	-28102	-57	-20968	-17476	-25970	59	-20261	-19631	-19928	-917	-3390	13481	-30778	-615	-20783	13146	-27660	-203	-21434	14297	-21005	-3772	-22314	15090	-13812	-149	-130	-117	-69	-62	-57	-105	40	-152	0	32	-78	-14	-56	79	-29	-1
1.058333	-475	-2928	-10327	-31388	468	-18354	-12101	-27985	-60	-20774	-17507	-25986	133	-20114	-19624	-20293	-1246	-3066	13220	-30490	-686	-20732	12912	-27624	359	-21306	13960	-20940	-5184	-22169	14695	-13698	-152	-127	-120	-67	-61	-58	-104	41	-150	22	30	-74	-21	-55	82	-30	0
1.059167	-402	-2732	-10610	-31071	433	-18200	-12088	-27836	-93	-20598	-17519	-25968	139	-20002	-19630	-20637	-1069	-2760	12972	-30171	-548	-20683	12644	-27580	545	-21161	13626	-20866	-6880	-21982	14334	-13587	-149	-124	-118	-63	-80	-59	-104	18	-153	21	34	-75	-21	-53	82	-28	2
1.060000	-358	-2531	-10858	-30722	244	-18073	-12048	-27670	-84	-20438	-17511	-25918	125	-19918	-19645	-20947	-1133	-2474	12736	-29823	-550	-20613	12354	-27524	618	-20991	13290	-20791	-8438	-21765	14003	-13480	-147	-115	-117	-67	-62	-56	-103	42	-151	22	34	-75	-24	-56	82	-28	1
1.060833	-287	-2336	-11072	-30345	130	-17978	-12009	-27489	-18	-20300	-17478	-25833	580	-19863	-19663	-21231	-1029	-2210	12503	-29449	-327	-20541	12037	-27455	726	-20812	12959	-20699	-10362	-21512	13701	-13379	-150	-126	-121	-66	-63	-59	-103	41	-151	18	28	-74	-33	-55	81	-28	0
1.061667	-322	-2148	-11252	-29949	23	-17905	-11944	-27308	-28	-20181	-17435	-25723	1091	-19838	-19685	-21475	-931	-1969	12268	-29050	-414	-20453	11702	-27378	1140	-20639	12628	-20606	-11770	-21234	13420	-13286	-151	-128	-120	-67	-64	-61	-107	37	-153	18	33	-77	-22	-59	81	-32	0
1.062500	-512	-1969	-11402	-29538	-9	-17857	-11890	-27123	18	-20086	-17372	-25586	877	-19831	-19708	-21682	-444	-1720	12022	-28636	-271	-20342	11349	-27290	1249	-20416	12304	-20495	-13378	-20925	13167	-13201	-150	-130	-124	-69	-65	-62	-108	37	-155	18	55	-76	-18	-57	80	-34	-3
1.063333	-651	-1793	-11516	-29112	18	-17832	-11824	-26936	0	-20007	-17286	-25430	557	-19849	-19728	-21847	-100	-1546	11761	-28198	-500	-20220	10977	-27185	913	-20208	11979	-20380	-14369	-20606	12929	-13121	-151	-127	-122	-67	-63	-61	-108	40	-152	15	29	-80	-24	-60	81	-31	-9
1.064167	-650	-1637	-11604	-28684	-6	-17814	-11760	-26750	-220	-19949	-17189	-25257	311	-19884	-19747	-21969	-318	-1367	11478	-27752	-732	-20085	10592	-27065	1098	-19991	11662	-20250	-14959	-20271	12712	-13051	-151	-129	-125	-70	-66	-65	-109	40	-147	51	32	-77	-25	-60	80	-32	0
1.065000	-491	-1494	-11662	-28253	106	-17804	-11699	-26563	-196	-19906	-17082	-25070	529	-19934	-19760	-22044	808	-1203	11170	-27290	334	-19928	10202	-26930	322	-19769	11348	-20109	-17556	-19924	12504	-12985	-152	-129	-121	-68	-64	-62	-109	39	-152	17	30	-81	-23	-59	78	-33	-1
1.065833	-481	-1364	-11701	-27827	178	-17803	-11645	-26387	-201	-19873	-16968	-24878	408	-19980	-19766	-22077	837	-1057	10837	-26822	-446	-19752	9808	-26781	-107	-19540	11043	-19962	-18086	-19576	12308	-12921	-151	-127	-124	-68	-60	-58	-107	43	-152	19	34	-67	-19	-57	80	-34	-3
1.066667	-354	-1253	-11716	-27412	40	-17802	-11601	-26218	-124	-19854	-16859	-24677	398	-20054	-19764	-22064	790	-927	10475	-26355	-53	-19563	9410	-26621	-437	-19323	10740	-19803	-18205	-19228	12115	-12861	-148	-127	-119	-65	-62	-57	-105	43	-153	16	35	-74	-18	-57	74	-29	-3
1.067500	-465	-1164	-11718	-27013	-136	-17799	-11554	-26052	-34	-19836	-16750	-24474	295	-20120	-19763	-22011	981	-803	10088	-25886	402	-19357	9020	-26444	-996	-19093	10442	-19643	-18098	-18887	11924	-12809	-156	-128	-118	-64	-63	-57	-104	43	-148	18	37	-74	-19	-55	85	-29	-4
1.068333	-524	-1096	-11702	-26614	-189	-17800	-11554	-25900	-125	-19823	-16646	-24270	-484	-20183	-19743	-21915	1199	-694	9678	-25440	153	-19141	8637	-26258	-1447	-18871	10155	-19475	-17883	-18553	11737	-12755	-142	-128	-122	-66	-61	-57	-107	40	-154	20	35	-74	-18	-57	80	-31	-1
1.069167	-563	-1056	-11688	-26276	-414	-17791	-11552	-25751	-144	-19805	-16557	-24063	-4398	-20240	-19720	-21796	1541	-587	9244	-24995	305	-18909	8263	-26060	-1839	-18643	9875	-19301	-17582	-18231	11546	-12699	-148	-127	-122	-68	-62	-57	-108	42	-136	20	36	-74	-24	-60	81	-32	0
1.070000	-480	-1028	-11660	-25944	-348	-17780	-11565	-25607	-74	-19777	-16484	-23859	-8109	-20281	-19687	-21614	2173	-489	8788	-24566	1195	-18664	7896	-25848	-2576	-18418	9615	-19121	-18350	-17919	11363	-12636	-153	-128	-122	-65	-63	-59	-109	40	-153	22	36	-73	-25	-56	78	-35	0
1.070833	-410	-1028	-11633	-25632	104	-17752	-11583	-25464	101	-19731	-16427	-23646	-6483	-20304	-19649	-21407	1600	-393	8322	-24154	511	-18410	7570	-25624	-2544	-18195	9353	-18941	-17827	-17624	11177	-12567	-149	-126	-122	-66	-62	-55	-107	42	-152	21	37	-76	-34	-59	77	-33	0
1.071667	-560	-1047	-11603	-25343	240	-17719	-11612	-25324	318	-19673	-16389	-23434	-4671	-20303	-19601	-21170	1000	-298	7846	-23733	304	-18155	7260	-25394	-2203	-17974	9116	-18753	-17127	-17337	10997	-12493	-148	-126	-121	-68	-65	-58	-107	41	-150	22	35	-76	-21	-56	81	-28	2
1.072500	-861	-1085	-11572	-25080	119	-17667	-11643	-25186	368	-19592	-16369	-23216	-4306	-20280	-19524	-20905	1235	-205	7374	-23394	575	-17895	6982	-25151	-2055	-17753	8896	-18572	-16575	-17072	10837	-12417	-147	-126	-119	-65	-60	-57	-105	42	-136	20	37	-77	-18	-60	77	-30	3
1.073333	-974	-1145	-11552	-24833	-56	-17614	-11676	-25047	268	-19494	-16364	-22990	-3298	-20229	-19476	-20613	1269	-114	6902	-23047	430	-17642	6733	-24907	-1837	-17537	8696	-18386	-15392	-16809	10649	-12308	-150	-128	-125	-68	-64	-59	-108	41	-153	18	33	-77	-19	-60	79	-32	0
1.074167	-801	-1220	-11531	-24602	-409	-17547	-11708	-24909	145	-19375	-16375	-22762	-2319	-20140	-19399	-20297	1160	-24	6442	-22721	515	-17384	6515	-24648	-1743	-17314	8521	-18199	-14295	-16562	10483	-12202	-147	-122	-119	-67	-64	-56	-104	43	-150	20	36	-74	-23	-64	84	-29	-4
1.075000	-860	-1314	-11513	-24360	-174	-17471	-11727	-24764	162	-19234	-16390	-22507	-1429	-20045	-19316	-19959	691	63	5989	-22414	43	-17135	6328	-24388	-1230	-17098	8370	-18010	-13169	-16325	10327	-12084	-153	-127	-124	-68	-65	-59	-109	39	-153	17	32	-79	-24	-58	78	-33	-1
1.075833	-1097	-1421	-11500	-24155	28	-17389	-11739	-24617	165	-19082	-16414	-22252	-873	-19914	-19239	-19599	151	154	5554	-22126	43	-16897	6176	-24123	-638	-16876	8241	-17824	-12598	-16093	10173	-11959	-154	-128	-122	-72	-65	-52	-109	38	-155	15	32	-73	-23	-59	76	-33	-4
1.076667	-1063	-1540	-11489	-23934	-107	-17298	-11734	-24463	116	-18909	-16435	-21982	-553	-19758	-19113	-19215	99	241	5139	-21856	227	-16673	6064	-23851	-675	-16654	8142	-17633	-12236	-15861	10039	-11819	-151	-129	-120	-69	-61	-58	-107	38	-151	17	30	-87	-21	-58	73	-32	-4
1.077500	-918	-1669	-11476	-23713	-151	-17202	-11713	-24306	-8	-18731	-16448	-21718	-182	-19587	-18998	-18813	-785	334	4757	-21604	-611	-16457	5975	-23577	1	-16438	8065	-17441	-11222	-15632	9913	-11668	-147	-128	-121	-66	-63	-58	-108	39	-152	15	26	-77	-23	-58	81	-30	0
1.078333	-672	-1802	-11470	-23483	-215	-17107	-11672	-24145	-64	-18545	-16448	-21408	451	-19398	-18875	-18396	-525	398	4395	-21368	561	-16249	5919	-23295	-90	-16212	8012	-17249	-12599	-15404	9779	-11516	-148	-131	-119	-65	-64	-58	-105	40	-152	19	32	-75	-19	-56	80	-32	-5
1.079167	-481	-1953	-11464	-23237	-132	-17013	-11615	-23981	-5	-18364	-16427	-21108	494	-19201	-18740	-17957	-827	466	4067	-21141	388	-16070	5884	-23014	-360	-15989	7977	-17055	-12397	-15173	9690	-11357	-149	-128	-117	-65	-61	-56	-108	39	-154	18	37	-75	-18	-55	81	-31	1
1.080000	-310	-2101	-11455	-22981	56	-16920	-11536	-23814	55	-18176	-16395	-20798	786	-19003	-18599	-17519	-1462	525	3754	-20925	-150	-15903	5871	-22730	-169	-15764	7962	-16863	-11225	-14944	9585	-11205	-147	-126	-118	-66	-63	-57	-107	39	-150	18	34	-75	-18	-57	77	-40	-1
1.080833	-105	-2252	-11444	-22709	-69	-16836	-11444	-23643	-44	-18004	-16332	-20488	936	-18803	-18449	-17061	-1317	584	3468	-20713	-150	-15749	5868	-22444	29	-15539	7959	-16670	-10391	-14708	9497	-11042	-147	-139	-118	-65	-60	-57	-109	36	-150	20	32	-75	-23	-57	80	-31	1
1.081667	174	-2400	-11428	-22422	46	-16757	-11333	-23475	-150	-17840	-16246	-20178	1070	-18614	-18295	-16597	-1319	604	3217	-20512	-164	-15605	5875	-22162	315	-15319	7958	-16478	-9884	-14474	9409	-10895	-150	-131	-125	-70	-64	-60	-111	34	-155	15	29	-78	-23	-64	71	-36	-5
1.082500	241	-2553	-11415	-22126	126	-16691	-11213	-23300	-223	-17690	-16131	-19871	1163	-18433	-18122	-16123	-1238	622	2993	-20311	-292	-15475	5883	-21874	545	-15094	7965	-16280	-9378	-14230	9329	-10746	-145	-130	-121	-84	-68	-62	-113	32	-156	13	29	-78	-22	-61	76	-32	-1
1.083333	529	-2691	-11386	-21810	49	-16620	-11081	-23134	-195	-17552	-15984	-19572	1620	-18264	-17955	-15648	-648	631	2792	-20109	285	-15350	5892	-21588	170	-14870	7972	-16086	-9907	-13989	9256	-10608	-152	-126	-127	-70	-64	-61	-112	37	-154	13	25	-90	-27	-63	75	-34	-5
1.084167	675	-2824	-11355	-21487	159	-16570	-10945	-22965	-216	-17428	-15805	-19274	1544	-18110	-17786	-15171	-698	604	2610	-19906	-233	-15232	5892	-21297	251	-14648	7972	-15881	-9171	-13742	9181	-10482	-150	-130	-121	-72	-65	-60	-108	37	-153	15	30	-91	-23	-60	77	-33	-3
1.085000	535	-2943	-11314	-21144	271	-16519	-10801	-22793	-145	-17314	-15614	-18992	1659	-17971	-17595	-14698	-1006	601	2453	-19698	-888	-15114	5881	-20978	970	-14423	7965	-15675	-7865	-13492	9138	-10360	-150	-128	-82	-69	-62	-56	-108	38	-151	13	29	-77	-24	-61	79	-30	11
1.085833	508	-3056	-11271	-20798	1	-16478	-10662	-22623	-165	-17211	-15392	-18717	1899	-17847	-17409	-14236	-616	559	2316	-19491	-391	-14998	5851	-20713	1212	-14199	7952	-15465	-7383	-13242	9042	-10257	-148	-122	-127	-68	-60	-57	-104	39	-153	13	33	-76	-19	-57	78	-31	0
1.086667	564	-3155	-11219	-20442	-81	-16433	-10521	-22456	-327	-17121	-15162	-18465	1768	-17735	-17217	-13776	-524	503	2182	-19282	-338	-14881	5806	-20421	1368	-13965	7924	-15257	-6709	-12999	8971	-10162	-146	-126	-118	-66	-61	-57	-105	37	-148	1	33	-78	-19	-57	82	-28	2
1.087500	612	-3246	-11166	-20082	-46	-16394	-10379	-22287	-311	-17035	-14913	-18226	1806	-17645	-17025	-13339	-340	421	2065	-19069	-349	-14768	5736	-20130	1337	-13763	7878	-15045	-6310	-12757	8896	-10082	-148	-129	-117	-67	-60	-56	-105	44	-150	17	33	-75	-14	-59	79	-27	1
1.088333	447	-3320	-11103	-19709	-252	-16351	-10273	-22125	-243	-16947	-14657	-18006	1951	-17557	-16824	-12917	-104	350	1939	-18859	-216	-14649	5654	-19834	1402	-13552	7818	-14820	-5826	-12525	8829	-10012	-148	-124	-121	-66	-60	-57	-105	37	-150	15	28	-75	-18	-58	80	-27	0
1.089167	235	-3389	-11041	-19372	-301	-16300	-10158	-21954	-194	-16857	-14394	-17801	1784	-17478	-16629	-12526	-21	248	1849	-18647	-180	-14526	5549	-19536	1654	-13340	7744	-14615	-5296	-12299	8758	-9956	-149	-128	-120	-64	-59	-60	-105	41	-151	18	32	-76	-21	-58	78	-30	-3
1.090000	46	-3403	-10976	-19019	-156	-16237	-10052	-21788	-155	-16762	-14133	-17614	1672	-17401	-16431	-12155	319	137	1743	-18445	-78	-14399	5433	-19240	1276	-13141	7660	-14403	-4865	-12085	8694	-9911	-151	-129	-125	-67	-63	-59	-109	33	-158	13	29	-77	-17	-59	78	-32	-1
1.090833	-163	-3492	-10911	-18661	-116	-16151	-9955	-21614	-126	-16650	-13871	-17439	1515	-17321	-16233	-11812	-59	15	1638	-18237	-869	-14265	5308	-18934	1499	-12936	7573	-14184	-3157	-11875	8633	-9869	-152	-144	-122	-65	-61	-46	-108	41	-152	19	32	-76	-18	-56	79	-29	-3
1.091667	-443	-3526	-10842	-18309	-277	-16046	-9856	-21430	-46	-16521	-13610	-17273	2011	-17220	-16029	-11494	372	-116	1537	-18033	86	-14129	5177	-18628	1624	-12742	7479	-13967	-3131	-11682	8578	-9831	-147	-125	-117	-62	-63	-60	-108	39	-153	21	26	-74	-21	-58	81	-26	-1
1.092500	-539	-3554	-10774	-17960	-463	-15912	-9740	-21235	-90	-16370	-13356	-17117	2044	-17114	-15822	-11208	846	-257	1428	-17843	502	-13981	5047	-18320	1183	-12552	7385	-13757	-2800	-11495	8534	-9799	-149	-125	-114	-63	-63	-56	-97	44	-152	21	35	-72	-22	-52	81	-28	1
1.093333	-572	-3573	-10703	-17618	-668	-15753	-9663	-21038	-30	-16200	-13100	-16970	1845	-16986	-15610	-10953	277	-409	1311	-17662	-7	-13829	4918	-18009	933	-12361	7302	-13548	-1655	-11310	8498	-9770	-148	-125	-116	-65	-59	-52	-103	43	-148	21	34	-74	-17	-50	85	-24	2
1.094167	-452	-3588	-10629	-17281	-763	-15557	-9551	-20822	-129	-16002	-12852	-16832	1468	-16839	-15395	-10740	430	-574	1183	-17490	273	-13665	4799	-17696	519	-12170	7211	-13339	-835	-11134	8468	-9737	-147	-125	-115	-73	-68	-52	-101	44	-149	21	38	-73	-21	-51	84	-24	2
1.095000	-345	-3599	-10556	-16951	-810	-15330	-9434	-20594	-243	-15782	-12607	-16694	1253	-16662	-15169	-10555	506	-724	1043	-17335	248	-13496	4691	-17386	399	-11984	7138	-13141	127	-10961	8443	-9705	-149	-129	-118	-65	-61	-58	-105	42	-152	18	37	-74	-18	-52	82	-27	-3
1.095833	-304	-3609	-10476	-16620	-850	-15070	-9304	-20364	-303	-15532	-12355	-16559	1088	-16462	-14939	-10407	188	-889	894	-17188	-155	-13308	4603	-17072	397	-11784	7080	-12959	1284	-10797	8426	-9662	-150	-128	-119	-67	-62	-53	-102	40	-168	20	34	-73	-22	-53	82	-30	2
1.096667	-115	-3605	-10381	-16292	-693	-14766	-9130	-20103	-372	-15248	-12093	-16417	1353	-16219	-14686	-10281	-46	-1049	736	-17058	394	-13105	4538	-16752	41	-11571	7040	-12774	1283	-10610	8420	-9610	-148	-124	-117	-66	-63	-55	-101	44	-156	22	33	-73	-19	-50	87	-27	-1
1.097500	-8	-3593	-10278	-15971	-578	-14428	-8936	-19825	-590	-14924	-11823	-16278	1069	-15943	-14422	-10186	21	-1206	564	-16941	127	-12871	4490	-16440	-333	-11350	7011	-12608	1923	-10427	8414	-9549	-148	-124	-117	-64	-62	-51	-101	50	-152	23	37	-73	-24	-51	88	-28	0
1.098333	236	-3573	-10161	-15655	-455	-14059	-8714	-19529	-641	-14593	-11536	-16134	206	-15638	-14139	-10105	-584	-1358	381	-16840	-1034	-12624	4466	-16094	-120	-11106	7001	-12448	3802	-10227	8426	-9481	-151	-127	-121	-73	-66	-56	-103	42	-152	21	35	-74	-17	-53	84	-28	-3
1.099167	275	-3544	-10025	-15347	-334	-13654	-8458	-19211	-524	-14224	-11235	-15990	-1729	-15295	-13839	-10067	-1092	-1499	215	-16750	-653	-12345	4468	-15820	-52	-10839	7006	-12299	4744	-10009	8413	-9394	-144	-125	-117	-69	-52	-53	-102	45	-153	23	36	-75	-23	-52	85	-25	0
1.100000	86	-3479	-9870	-15036	-350	-13217	-8164	-18867	-380	-13823	-10908	-15832	-2424	-14919	-13515	-10039	-1538	-1629	-5	-16678	-549	-12031	4486	-15524	-12	-10548	7027	-12167	5265	-9774	8392	-9299	-151	-125	-116	-66	-62	-53	-98	43	-152	23	40	-67	-18	-51	88	-26	-1
1.100833	194	-3440	-9690	-14736	-290	-12754	-7838	-18497	-335	-13401	-10565	-15678	-1493	-14513	-13169	-10024	-1696	-1744	-207	-16611	-643	-11691	4520	-15226	-166	-10234	7052	-12051	5244	-9518	8407	-9194	-150	-149	-117	-66	-59	-52	-102	43	-152	41	36	-70	-17	-49	87	-26	0
1.101667	443	-3368	-9490	-14442	-170	-12267	-7484	-18110	-323	-12960	-10210	-15518	-1145	-14080	-12803	-10023	-1612	-1846	-413	-16559	-420	-11313	4566	-14940	-250	-9884	7083	-11948	5189	-9236	8401	-9082	-150	-126	-115	-68	-64	-55	-103	40	-152	22	51	-73	-25	-55	84	-31	-6
1.102500	511	-3274	-9266	-14158	-65	-11763	-7113	-17697	-113	-12499	-9832	-15342	-800	-13618	-12422	-10025	-1755	-1926	-616	-16517	-561	-10900	4618	-14665	102	-9507	7126	-11861	5367	-8920	8389	-8958	-148	-127	-115	-68	-64	-59	-104	39	-153	21	36	-74	-23	-55	86	-29	-3
1.103333	445	-3166	-9025	-13884	-61	-11240	-6718	-17253	-48	-12014	-9450	-15191	-550	-13136	-12020	-10036	-1230	-1988	-805	-16484	-324	-10446	4674	-14400	-208	-9101	7153	-11786	5140	-8578	8370	-8833	-152	-127	-119	-70	-62	-58	-105	40	-154	21	32	-75	-24	-58	80	-33	-3
1.104167	470	-3033	-8759	-13620	-103	-10705	-6318	-16784	-42	-11526	-9056	-15028	-654	-12635	-11602	-10045	-1111	-2029	-1007	-16456	-688	-9959	4726	-14144	-624	-8662	7174	-11729	5847	-8203	8353	-8704	-150	-126	-120	-70	-63	-61	-109	39	-154	-3	30	-83	-22	-58	80	-30	0
1.105000	465	-2887	-8469	-13365	71	-10146	-5913	-16287	111	-11023	-8659	-14854	-248	-12121	-11174	-10050	-632	-2045	-1187	-16431	-72	-9432	4764	-13901	-1209	-8203	7188	-11682	4899	-7809	8317	-8581	-148	-127	-118	-64	-60	-56	-103	44	-152	23	35	-73	-21	-58	78	-26	1
1.105833	714	-2718	-8176	-13123	53	-9587	-5523	-15768	81	-10519	-8269	-14684	-383	-11603	-10746	-10053	616	-2042	-1350	-16406	647	-8880	4797	-13674	-2168	-7721	7183	-11642	3501	-7379	8294	-8462	-149	-124	-118	-56	-63	-58	-105	56	-155	21	34	-72	-17	-57	84	-28	-3
1.106667	620	-2535	-7862	-12898	-338	-9025	-5155	-15225	-53	-10013	-7894	-14518	-704	-11084	-10303	-10051	140	-2014	-1497	-16374	-160	-8301	4807	-13453	-2446	-7225	7153	-11629	3716	-6939	8254	-8359	-151	-128	-121	-67	-62	-58	-113	39	-154	19	29	-73	-25	-61	81	-31	-4
1.107500	519	-2338	-7548	-12693	-428	-8465	-4817	-14668	84	-9496	-7542	-14348	-409	-10559	-9870	-10048	350	-1967	-1618	-16361	118	-7707	4796	-13264	-3007	-6716	7106	-11616	3439	-6473	8214	-8260	-146	-126	-120	-68	-63	-58	-112	41	-151	20	32	-74	-22	-60	80	-29	3
1.108333	577	-2122	-7227	-12510	-173	-7904	-4519	-14087	304	-9007	-7214	-14188	-42	-10050	-9451	-10035	694	-1893	-1713	-16327	298	-7102	4763	-13077	-3254	-6202	7030	-11619	3284	-5997	8166	-8183	-148	-127	-120	-66	-61	-64	-107	39	-149	16	30	-83	-23	-63	82	-32	2
1.109167	208	-1907	-6913	-12351	-104	-7351	-4269	-13494	12	-8519	-6921	-14028	-44	-9557	-9043	-10018	569	-1801	-1775	-16285	182	-6486	4712	-12902	-3329	-5687	6931	-11631	3152	-5508	8118	-8114	-147	-131	-122	-67	-62	-60	-105	35	-148	15	32	-79	-19	-59	82	-30	0
1.110000	160	-1683	-6601	-12219	-167	-6794	-4072	-12884	-150	-8040	-6673	-13874	458	-9075	-8661	-10001	873	-1683	-1803	-16229	693	-5869	4640	-12740	-3638	-5182	6805	-11656	2072	-5017	8063	-8090	-148	-130	-121	-68	-59	-61	-108	37	-149	15	28	-79	-24	-62	82	-29	-1
1.110833	524	-1459	-6302	-12117	-294	-6247	-3933	-12258	102	-7574	-6465	-13721	893	-8611	-8301	-9986	1317	-1542	-1804	-16151	861	-5260	4551	-12585	-4018	-4681	6656	-11682	1278	-4525	8001	-8076	-151	-132	-122	-68	-61	-60	-110	37	-151	17	29	-76	-18	-62	78	-31	-3
1.111667	461	-1233	-6018	-12049	-242	-5745	-3858	-11633	171	-7126	-6312	-13574	987	-8164	-7973	-9967	652	-1375	-1762	-16060	9	-4666	4449	-12437	-3581	-4207	6482	-11714	2508	-4035	7935	-8079	-148	-129	-122	-66	-60	-59	-110	39	-154	16	29	-76	-22	-62	79	-26	0
1.112500	416	-1016	-5749	-12009	6	-5238	-3845	-11001	-187	-6689	-6201	-13430	991	-7735	-7677	-9961	601	-1190	-1694	-15926	180	-4092	4336	-12293	-3149	-3732	6286	-11754	2902	-3553	7869	-8111	-148	-126	-124	-63	-60	-59	-110	38	-150	17	33	-76	-24	-64	79	-30	-1
1.113333	173	-814	-5507	-12006	-129	-4751	-3885	-10370	-291	-6270	-6145	-13288	638	-7330	-7407	-9957	799	-988	-1591	-15767	133	-3545	4228	-12142	-2823	-3280	6076	-11794	2406	-3082	7784	-8164	-147	-128	-119	-66	-61	-57	-108	39	-152	21	32	-76	-17	-59	81	-28	0
1.114167	-62	-624	-5284	-12061	-392	-4281	-3976	-9737	-285	-5867	-6136	-13150	632	-6947	-7175	-9960	663	-773	-1463	-15576	-118	-3026	4118	-12018	-2368	-2856	5847	-11843	1628	-2625	7693	-8242	-168	-129	-121	-68	-62	-56	-108	40	-141	19	32	-77	-16	-63	79	-31	-3
1.115000	-25	-457	-5094	-12103	-125	-3844	-4109	-9113	-355	-5482	-6160	-13018	750	-6581	-6975	-9980	623	-552	-1313	-15352	-203	-2545	4006	-11884	-1642	-2457	5609	-11884	1036	-2183	7616	-8344	-152	-134	-127	-72	-65	-62	-114	33	-154	10	26	-81	-24	-64	76	-35	-6
1.115833	95	-310	-4927	-12200	196	-3424	-4277	-8501	-276	-5113	-6221	-12888	767	-6228	-6803	-10003	455	-320	-1137	-15081	-497	-2094	3918	-11746	-372	-2070	5374	-11925	764	-1757	7479	-8465	-155	-131	-125	-68	-64	-58	-115	34	-154	15	29	-79	-26	-62	74	-32	-1
1.116667	279	-178	-4778	-12325	234	-3027	-4461	-7896	-213	-4754	-6301	-12752	799	-5885	-6653	-10039	843	-79	-949	-14770	-557	-1682	3847	-11584	618	-1701	5135	-11953	-121	-1328	7347	-8598	-150	-130	-126	-68	-60	-52	-110	39	-155	16	30	-77	-21	-62	70	-26	-4
1.117500	263	-74	-4652	-12466	453	-2663	-4651	-7302	-296	-4407	-6404	-12619	704	-5547	-6518	-10084	878	158	-755	-14412	-1144	-1304	3794	-11458	1439	-1343	4900	-11976	-18	-918	7207	-8748	-148	-128	-124	-67	-64	-46	-109	42	-151	18	29	-77	-21	-61	79	-29	1
1.118333	-289	12	-4552	-12623	659	-2329	-4829	-6726	-267	-4063	-6510	-12473	773	-5214	-6399	-10134	170	386	-563	-14012	-1266	-961	3767	-11309	2475	-1003	4672	-11988	-473	-514	7056	-8910	-146	-128	-121	-72	-62	-57	-107	41	-152	19	32	-81	-21	-55	79	-30	0
1.119167	-238	73	-4473	-12792	698	-2028	-4994	-6172	-233	-3733	-6620	-12329	1011	-4882	-6292	-10192	762	602	-370	-13573	-492	-654	3758	-11156	2789	-671	4455	-11989	-2163	-120	6888	-9078	-146	-117	-122	-69	-61	-55	-104	42	-153	17	-7	-78	-19	-56	80	-29	-1
1.120000	132	111	-4415	-12960	765	-1760	-5115	-5637	-227	-3409	-6710	-12176	876	-4545	-6189	-10253	295	799	-200	-13082	-1335	-375	3770	-10997	3488	-346	4249	-11971	-1738	266	6699	-9255	-149	-129	-122	-66	-62	-56	-103	45	-150	18	34	-83	-23	-56	78	-25	-3
1.120833	111	137	-4366	-13115	697	-1531	-5192	-5126	-156	-3083	-6785	-12018	716	-4213	-6084	-10318	318	977	-44	-12556	-1312	-121	3798	-10842	3881	-28	4057	-11946	-1743	649	6496	-9429	-146	-95	-119	-66	-62	-53	-104	43	-153	18	37	-73	-18	-56	80	-26	0
1.121667	195	143	-4339	-13251	657	-1337	-5210	-4639	-137	-2791	-6829	-11846	743	-3872	-5976	-10385	484	1108	82	-11987	-1177	109	3836	-10685	4317	291	3873	-11901	-1576	1032	6274	-9608	-152	-127	-119	-68	-59	-56	-104	40	-151	21	35	-74	-17	-58	79	-36	-3
1.122500	-28	148	-4321	-13347	455	-1182	-5162	-4181	-113	-2497	-6844	-11658	453	-3521	-5862	-10445	391	1252	178	-11385	-1086	321	3875	-10518	4970	606	3703	-11846	-1115	1405	6037	-9777	-148	-126	-120	-69	-62	-60	-108	39	-152	18	33	-75	-19	-59	78	-29	8
1.123333	-348	148	-4312	-13398	181	-1065	-5039	-3747	-1	-2211	-6813	-11453	420	-3169	-5737	-10500	541	1341	243	-10747	-866	517	3912	-10378	5271	920	3538	-11778	-1295	1777	5785	-9934	-151	-129	-122	-73	-64	-61	-111	37	-148	18	29	-78	-25	-59	75	-32	-5
1.124167	-4	146	-4307	-13395	181	-991	-4835	-3336	-45	-1941	-6739	-11225	557	-2812	-5597	-10549	932	1404	267	-10086	-366	711	3942	-10228	4942	1233	3382	-11689	-1886	2122	5522	-10075	-148	-128	-124	-70	-62	-59	-109	38	-144	21	30	-76	-19	-55	77	-28	-1
1.125000	61	180	-4297	-13314	200	-947	-4544	-2943	-14	-1682	-6615	-10970	194	-2450	-5443	-10585	130	1434	264	-9379	-1143	901	3956	-10083	5420	1544	3236	-11584	-247	2509	5246	-10191	-146	-125	-116	-66	-66	-57	-103	42	-151	21	33	-76	-24	-57	79	-27	-6
1.125833	63	176	-4299	-13140	224	-947	-4180	-2577	52	-1437	-6445	-10683	122	-2084	-5272	-10614	85	1431	217	-8660	-887	1091	3940	-9944	5588	1849	3087	-11481	1100	2859	4961	-10292	-146	-122	-118	-63	-62	-58	-103	45	-148	23	35	-72	-19	-52	85	-24	3
1.126667	78	216	-4289	-12928	286	-980	-3739	-2217	40	-1221	-6227	-10370	165	-1727	-5094	-10633	342	1400	143	-7917	-379	1273	3888	-9814	5444	2140	2937	-11366	1914	3191	4653	-10376	-148	-121	-117	-64	-64	-57	-105	42	-150	22	33	-73	-22	-53	82	-27	2
1.127500	12	266	-4282	-12621	371	-1052	-3239	-1907	84	-1033	-5966	-10021	141	-1374	-4900	-10643	254	1341	37	-7170	-418	1455	3800	-9692	5390	2419	2778	-11242	2692	3516	4344	-10434	-147	-125	-121	-66	-63	-56	-102	43	-148	23	35	-73	-21	-52	69	-26	0
1.128333	59	335	-4253	-12221	290	-1158	-2684	-1600	82	-873	-5657	-9637	123	-1039	-4695	-10643	441	1267	-87	-6415	-349	1611	3670	-9576	4971	2682	2608	-11121	3345	3814	4023	-10471	-145	-125	-116	-62	-68	-60	-104	43	-169	19	36	-73	-18	-56	80	-27	-1
1.129167	21	416	-4217	-11751	163	-1291	-2081	-1305	62	-744	-5311	-9216	-9	-716	-4476	-10629	41	1174	-231	-5662	-366	1798	3492	-9462	4700	2927	2430	-10997	4225	4089	3693	-10483	-147	-128	-136	-65	-60	-58	-104	43	-149	21	35	-73	-19	-52	85	-23	-3
1.130000	-14	515	-4160	-11214	104	-1459	-1450	-1021	64	-653	-4931	-8758	-283	-419	-4239	-10602	82	1073	-377	-4914	312	1968	3273	-9348	3998	3142	2239	-10878	4661	4339	3361	-10471	-147	-124	-116	-63	-62	-58	-102	43	-149	18	33	-74	-23	-52	108	-27	1
1.130833	0	621	-4081	-10613	102	-1650	-799	-745	196	-599	-4517	-8264	-306	-138	-4014	-10563	546	966	-530	-4177	207	2090	3014	-9231	2785	3331	2032	-10766	5960	4557	3017	-10450	-151	-126	-117	-65	-62	-60	-105	39	-153	21	37	-74	-22	-55	81	-29	-1
1.131667	-158	742	-3976	-9970	-36	-1858	-148	-475	153	-587	-4077	-7731	-456	109	-3771	-10507	42	863	-672	-3466	-254	2215	2709	-9110	2138	3485	1803	-10660	7526	4740	2664	-10405	-149	-127	-120	-66	-66	-58	-105	40	-153	16	33	-76	-13	-53	80	-29	0
1.132500	-36	860	-3847	-9294	150	-2084	493	-207	53	-613	-3615	-7166	-291	334	-3515	-10437	989	768	-800	-2781	1249	2306	2377	-8973	751	3612	1565	-10556	6942	4891	2307	-10346	-148	-128	-119	-63	-63	-57	-103	44	-150	19	32	-70	-22	-52	84	-28	-3
1.133333	5	980	-3682	-8596	431	-2317	1119	66	149	-669	-3128	-6563	-476	530	-3246	-10348	776	688	-901	-2130	810	2362	2018	-8824	-403	3696	1310	-10462	7849	5006	1946	-10282	-147	-127	-115	-62	-59	-57	-104	42	-153	20	35	-70	-19	-53	85	-27	1
1.134167	-149	1067	-3487	-7893	403	-2563	1713	345	115	-784	-2626	-5934	-528	691	-2971	-10242	142	625	-978	-1520	713	2373	1645	-8650	-1508	3745	1044	-10378	8384	5084	1580	-10198	-129	-124	-117	-62	-58	-58	-103	39	-149	21	37	-69	-17	-49	85	-30	3
1.135000	-412	1187	-3267	-7199	409	-2820	2267	624	-9	-927	-2111	-5301	-603	819	-2684	-10115	159	577	-1024	-955	933	2333	1261	-8457	-2663	3752	763	-10306	9098	5117	1203	-10116	-147	-126	-118	-66	-63	-58	-108	36	-154	29	33	-74	-23	-53	77	-28	-1
1.135833	-413	1266	-3018	-6529	435	-3078	2776	912	79	-1109	-1590	-4631	-796	908	-2388	-9973	64	557	-1034	-442	1120	2242	886	-8234	-3545	3699	481	-10237	9932	5117	810	-10028	-147	-127	-119	-65	-63	-58	-109	40	-153	19	24	-74	-22	-57	77	-30	1
1.136667	-434	1332	-2723	-5889	449	-3334	3247	1211	85	-1318	-1048	-3961	-888	976	-2066	-9798	-297	564	-1005	18	1586	2088	534	-7974	-4363	3644	193	-10175	10104	5088	432	-9934	-149	-126	-117	-63	-70	-59	-107	40	-149	18	34	-73	-18	-51	82	-26	1
1.137500	-102	1380	-2429	-5293	455	-3583	3676	1519	84	-1560	-508	-3279	-391	1010	-1729	-9610	108	595	-930	420	2895	1881	211	-7682	-5749	3532	-95	-10121	9238	5013	33	-9842	-150	-126	-119	-64	-61	-55	-103	42	-152	12	33	-70	-19	-53	81	-28	0
1.138333	-141	1403	-2109	-4745	325	-3832	4103	1836	-8	-1832	50	-2610	-613	1017	-1375	-9381	-813	655	-830	760	2026	1606	-78	-7351	-6154	3386	-382	-10070	10060	4912	-362	-9748	-148	-125	-120	-64	-61	-59	-107	47	-149	24	34	-72	-18	-52	81	-26	-4
1.139167	-232	1406	-1771	-4249	361	-4068	4410	2160	-73	-2116	614	-1950	-740	997	-999	-9132	-1528	734	-686	1034	1002	1268	-319	-6982	-6291	3202	-655	-10015	10668	4774	-774	-9659	-150	-125	-118	-63	-59	-53	-104	42	-153	19	35	-75	-24	-58	90	-29	-1
1.140000	-246	1391	-1427	-3812	146	-4298	4728	2501	-130	-2419	1184	-1314	-626	946	-603	-8859	-1407	833	-522	1244	1068	869	-510	-6579	-6994	2981	-918	-9968	10408	4625	-1188	-9574	-148	-131	-119	-67	-64	-59	-107	41	-152	19	33	-78	-23	-58	80	-31	0
1.140833	-446	1348	-1079	-3428	-155	-4514	5024	2813	-174	-2730	1758	-706	-599	872	-181	-8559	-1746	952	-321	1387	629	416	-638	-6143	-7543	2730	-1159	-9912	10035	4444	-1601	-9489	-147	-126	-121	-66	-60	-57	-108	40	-154	18	33	-76	-25	-57	79	-30	-3
1.141667	-730	1295	-724	-3096	-242	-4721	5318	3139	-63	-3041	2340	-128	-608	778	274	-8229	-1895	1080	-108	1463	267	-84	-708	-5668	-7886	2451	-1384	-9854	9131	4241	-2022	-9408	-150	-126	-122	-69	-67	-59	-109	38	-154	17	29	-75	-25	-56	79	-28	-3
1.142500	-721	1227	-376	-2811	-592	-4890	5602	3453	-42	-3343	2923	412	-803	660	753	-7878	-2325	1222	115	1471	630	-628	-723	-5174	-7477	2146	-1583	-9784	8395	4017	-2441	-9330	-149	-128	-125	-68	-63	-58	-98	39	-152	13	30	-78	-24	-55	77	-28	0
1.143333	-350	1141	-36	-2565	-843	-5045	5890	3757	-58	-3641	3508	914	-900	521	1248	-7504	-2750	1364	346	1419	1440	-1201	-677	-4656	-6765	1812	-1756	-9704	7416	3772	-2852	-9258	-152	-129	-124	-73	-69	-59	-108	40	-156	33	28	-77	-21	-58	78	-29	-8
1.144167	-436	1051	296	-2355	-993	-5174	6192	4038	-32	-3918	4086	1366	-767	365	1802	-7114	-2443	1506	570	1302	1053	-1802	-583	-4123	-6545	1458	-1899	-9611	6275	3513	-3257	-9191	-154	-128	-121	-72	-64	-60	-107	36	-155	17	27	-80	-25	-59	78	-45	-3
1.145000	-677	951	615	-2182	-1355	-5272	6520	4299	-30	-4146	4663	1772	-978	191	2369	-6710	-2727	1640	785	1123	281	-2412	-441	-3583	-5758	1088	-2006	-9491	5811	3243	-3644	-9133	-149	-128	-120	-74	-47	-58	-104	38	-152	19	34	-75	-22	-56	80	-31	-1
1.145833	-400	847	934	-2020	-1657	-5337	6862	4517	-51	-4381	5226	2126	-742	0	2958	-6288	-1908	1778	986	883	1921	-3028	-264	-3046	-5611	697	-2083	-9362	3092	2953	-4012	-9080	-145	-126	-120	-67	-61	-59	-103	43	-151	29	34	-76	-22	-56	85	-28	0
1.146667	-475	730	1224	-1882	-2331	-5368	7230	4700	-112	-4564	5770	2430	-862	-211	3575	-5863	-1869	1895	1164	593	1155	-3639	-59	-2523	-5150	294	-2124	-9211	1752	2648	-4366	-9038	-146	-127	-118	-65	-61	-58	-103	42	-150	19	35	-76	-19	-57	84	-30	0
1.147500	-700	616	1506	-1757	-3052	-5366	7617	4830	0	-4706	6291	2679	-894	-431	4193	-5433	-2252	1994	1317	252	530	-4226	157	-2026	-4369	-127	-2136	-9039	919	2337	-4682	-9006	-148	-122	-119	-68	-59	-59	-109	41	-153	20	34	-75	-48	-59	79	-30	0
1.148333	-542	495	1747	-1642	-3695	-5326	8016	4906	33	-4801	6775	2876	-1024	-669	4859	-5012	-2111	2075	1444	-136	742	-4785	391	-1555	-3821	-556	-2115	-8849	-242	2009	-4969	-8991	-152	-131	-122	-73	-66	-58	-110	38	-160	17	32	-81	-24	-63	77	-35	-7
1.149167	-148	375	2014	-1529	-4121	-5238	8428	4917	-93	-4850	7241	3024	-930	-903	5514	-4589	-2214	2140	1553	-555	774	-5306	625	-1121	-3110	-989	-2057	-8626	-1309	1678	-5206	-8981	-149	-127	-121	-69	-64	-59	-110	38	-153	17	35	-81	-24	-61	79	-34	0
1.150000	-144	264	2290	-1419	-4464	-5110	8848	4876	-138	-4837	7667	3126	-917	-1142	6171	-4177	-2170	2206	1636	-1003	1104	-5784	853	-729	-2286	-1423	-1969	-8381	-2374	1347	-5391	-8987	-149	-127	-125	-68	-61	-58	-111	41	-149	18	30	-79	-26	-63	77	-35	-1
1.150833	-113	153	2542	-1310	-4644	-4939	9256	4756	-3	-4770	8042	3181	-545	-1382	6821	-3780	-1439	2213	1716	-1471	1744	-6213	1087	-395	-1909	-1855	-1852	-8111	-4538	988	-5521	-9003	-148	-130	-120	-66	-63	-59	-115	38	-150	16	34	-76	-17	-60	77	-31	3
1.151667	-119	47	2793	-1209	-4365	-4729	9639	4564	-23	-4647	8372	3190	-614	-1614	7427	-3392	-1657	2223	1756	-1947	666	-6586	1266	-111	-1129	-2286	-1698	-7817	-5142	631	-5585	-9034	-146	-127	-120	-68	-62	-58	-108	38	-153	20	33	-77	-19	-62	78	-36	0
1.152500	-3	-48	3043	-1123	-3539	-4484	10011	4298	-8	-4473	8651	3110	-548	-1837	8082	-3026	-2250	2216	1803	-2428	-178	-6923	1446	111	87	-2712	-1521	-7503	-4985	266	-5577	-9069	-149	-125	-118	-67	-62	-61	-109	52	-152	18	33	-75	-22	-63	81	-32	0
1.153333	193	-139	3296	-1038	-2529	-4199	10335	3956	35	-4285	8876	3079	-524	-2050	8668	-2678	-1874	2194	1846	-2902	209	-7158	1611	275	1124	-3132	-1317	-7164	-5805	-107	-5503	-9115	-149	-129	-119	-67	-61	-57	-104	53	-148	15	32	-77	-21	-61	79	-28	2
1.154167	110	-214	3552	-966	-1924	-3883	10607	3535	8	-3960	9057	2964	-532	-2238	9213	-2355	-1852	2158	1889	-3363	180	-7355	1754	380	2241	-3543	-1091	-6807	-6460	-482	-5352	-9167	-145	-124	-117	-65	-61	-56	-107	45	-148	21	35	-77	-19	-59	80	-28	3
1.155000	298	-283	3813	-908	-1254	-3532	10822	3037	74	-3632	9171	2799	-484	-2418	9705	-2059	-1779	2113	1938	-3784	225	-7497	1889	423	3025	-3945	-841	-6439	-7355	-873	-5130	-9224	-147	-127	-118	-67	-62	-58	-108	40	-152	17	29	-79	-25	-60	80	-34	-1
1.155833	266	-337	4077	-872	-630	-3160	10962	2463	163	-3263	9231	2603	-603	-2536	10129	-1789	-1605	2054	1990	-4210	-56	-7579	2009	411	3856	-4337	-592	-6057	-8079	-1272	-4834	-9279	-152	-129	-122	-69	-65	-59	-105	39	-153	17	30	-80	-22	-60	78	-31	0
1.156667	63	-369	4352	-840	58	-2755	11039	1823	227	-2855	9240	2355	-757	-2631	10493	-1549	-1430	1994	2062	-4574	-219	-7602	2138	352	4831	-4719	-286	-5670	-8447	-1682	-4483	-9328	-148	-129	-122	-68	-62	-60	-108	37	-154	11	28	-80	-22	-62	78	-33	-5
1.157500	204	-387	4625	-836	546	-2346	11030	1113	298	-2424	9201	2076	-766	-2697	10775	-1334	-724	1930	2144	-4910	-150	-7575	2271	251	5008	-5082	21	-5271	-9017	-2105	-4027	-9365	-151	-129	-119	-69	-64	-57	-94	41	-154	16	33	-77	-19	-58	81	-32	-4
1.158333	176	-380	4913	-843	799	-1913	10950	348	210	-1964	9117	1756	-1078	-2691	10979	-1150	-773	1866	2242	-5159	-1480	-7494	2419	113	5563	-5438	347	-4878	-8282	-2545	-3535	-9385	-148	-128	-117	-67	-62	-57	-107	38	-155	16	29	-76	-21	-57	80	-31	0
1.159167	224	-352	5196	-872	1393	-1469	10792	-477	27	-1486	8985	1390	-843	-2652	11077	-997	-128	1801	2344	-5351	-791	-7370	2585	-53	5585	-5783	687	-4487	-9263	-3000	-2992	-9398	-148	-128	-118	-63	-62	-57	-108	43	-153	21	33	-78	-22	-60	85	-29	-3
1.160000	236	-298	5484	-917	1764	-1017	10553	-1345	-31	-1005	8812	986	-814	-2567	11085	-910	567	1743	2458	-5533	-573	-7211	2781	-240	4822	-6114	1036	-4111	-9813	-3477	-2399	-9379	-149	-126	-118	-64	-64	-57	-105	44	-152	19	35	-72	-25	-53	84	-28	-1
1.160833	74	-229	5772	-973	1869	-564	10243	-2249	-27	-523	8602	541	-782	-2430	10995	-797	553	1684	2578	-5639	-1051	-7010	3005	-444	4848	-6426	1394	-3754	-9136	-3966	-1781	-9334	-151	-126	-118	-65	-64	-56	-100	43	-153	22	32	-79	-21	-55	84	-28	-5
1.161667	145	-137	6046	-1057	2114	-116	9865	-3173	-77	-52	8351	51	-752	-2247	10803	-750	995	1632	2699	-5691	-279	-6781	3257	-663	4792	-6732	1754	-3412	-8790	-4482	-1135	-9256	-149	-126	-116	-63	-64	-56	-126	43	-153	18	34	-74	-25	-56	84	-27	-4
1.162500	37	-26	6333	-1153	2146	325	9430	-4097	-101	406	8080	-480	-711	-2019	10512	-745	1072	1588	2819	-5694	-84	-6524	3542	-884	4512	-7021	2113	-3106	-7791	-5020	-482	-9139	-148	-127	-119	-59	-63	-56	-105	43	-150	20	49	-68	-23	-58	86	-31	-5
1.163333	-320	103	6609	-1262	2113	747	8938	-5021	-174	845	7772	-1048	-678	-1746	10128	-786	1130	1552	2936	-5651	-214	-6251	3852	-1107	4174	-7300	2473	-2825	-6035	-5578	175	-8977	-163	-133	-120	-67	-66	-49	-105	41	-154	16	30	-75	-24	-57	82	-28	-1
1.164167	-326	244	6880	-1379	2352	1157	8400	-5933	-242	1258	7438	-1664	119	-1438	9647	-871	1653	1526	3046	-5564	550	-5959	4189	-1332	3469	-7545	2827	-2582	-5580	-6160	816	-8773	-150	-127	-119	-65	-64	-60	-107	41	-153	17	34	-81	-24	-61	81	-30	0
1.165000	-355	398	7146	-1524	2613	1545	7819	-6803	-286	1642	7083	-2312	91	-1091	9092	-1000	1937	1511	3143	-5450	366	-5658	4540	-1557	2715	-7777	3164	-2369	-4887	-6755	1437	-8523	-150	-128	-120	-69	-65	-62	-82	41	-151	17	55	-75	-22	-58	80	-32	-1
1.165833	-510	555	7440	-1679	2949	1909	7211	-7623	-317	1984	6705	-2994	16	-724	8461	-1179	1074	1518	3236	-5298	-845	-5350	4915	-1775	2451	-7979	3483	-2195	-2847	-7355	2025	-8220	-148	-125	-115	-66	-60	-58	-104	41	-150	18	25	-75	-24	-60	82	-28	0
1.166667	-323	728	7662	-1841	3189	2230	6581	-8422	-340	2289	6308	-3708	388	-335	7768	-1407	946	1532	3312	-5134	-784	-5054	5265	-1998	2335	-8170	3779	-2070	-1032	-7974	2578	-7865	-121	-126	-117	-65	-61	-61	-103	44	-147	19	36	-75	-22	-58	82	-28	1
1.167500	-422	882	7908	-2011	3440	2515	5934	-9041	-462	2551	5884	-4452	151	45	7019	-1689	798	1561	3376	-4949	-419	-4764	5605	-2221	2224	-8320	4040	-1986	535	-8592	3083	-7462	-147	-126	-121	-61	-59	-56	-102	45	-151	18	32	-77	-18	-55	85	-27	0
1.168333	-555	1039	8146	-2184	3676	2753	5273	-9620	-508	2771	5438	-5219	-84	468	6235	-2025	765	1611	3421	-4757	-284	-4501	5918	-2454	1879	-8448	4278	-1940	1789	-9210	3533	-7006	-148	-128	-124	-68	-49	-56	-105	41	-152	19	35	-74	-19	-59	82	-28	0
1.169167	-542	1192	8374	-2377	3387	2950	4593	-10104	-434	2936	4963	-6016	62	868	5424	-2404	825	1677	3456	-4552	-488	-4256	6207	-2693	1582	-8550	4473	-1933	2921	-9815	3930	-6503	-150	-125	-119	-66	-64	-55	-104	43	-156	17	32	-75	-17	-58	81	-30	0
1.170000	-583	1313	8595	-2578	3076	3092	3914	-10466	-406	3059	4472	-6815	226	1250	4603	-2851	351	1760	3478	-4339	-662	-4052	6430	-2945	1418	-8623	4633	-1962	3858	-10404	4266	-5955	-137	-128	-119	-65	-61	-57	-105	41	-152	19	26	-77	-19	-59	80	-29	-4
1.170833	-672	1439	8810	-2750	2754	3179	3231	-10725	-373	3127	3945	-7640	156	1611	3782	-3310	733	1865	3487	-4127	-456	-3886	6600	-3210	781	-8681	4745	-2027	4305	-10971	4549	-5355	-148	-126	-120	-66	-62	-60	-104	41	-149	17	33	-75	-17	-64	80	-31	0
1.171667	-569	1541	9012	-2921	2180	3213	2556	-10857	-342	3153	3398	-8458	76	1945	2969	-3871	515	1984	3491	-3907	-1450	-3770	6708	-3488	497	-8713	4822	-2122	5759	-11511	4781	-4720	-147	-124	-120	-63	-60	-59	-103	43	-153	18	33	-76	-21	-57	81	-31	0
1.172500	-406	1622	9203	-3084	2183	3193	1886	-10868	-305	3117	2822	-9281	450	2247	2189	-4442	588	2122	3482	-3668	-1492	-3711	6751	-3788	168	-8733	4857	-2245	5538	-12012	4961	-4048	-143	-124	-120	-65	-64	-60	-108	41	-150	19	34	-77	-18	-57	81	-30	0
1.173333	-415	1683	9379	-3230	2525	3117	1228	-10765	-265	3038	2227	-10094	516	2504	1446	-5061	1537	2275	3465	-3462	-1231	-3714	6723	-4105	-786	-8750	4847	-2386	4658	-12473	5088	-3354	-148	-128	-127	-67	-61	-60	-109	40	-152	15	28	-78	-21	-61	77	-34	2
1.174167	-597	1722	9547	-3354	2591	2986	579	-10554	-170	2911	1584	-10887	449	2719	763	-5695	770	2444	3438	-3234	-1887	-3780	6624	-4437	-824	-8751	4807	-2537	5307	-12881	5183	-2631	-148	-129	-122	-65	-58	-59	-108	41	-149	16	33	-75	-19	-59	79	-30	0
1.175000	-469	1739	9703	-3451	2274	2808	-23	-10242	-133	2741	938	-11649	146	2885	113	-6352	826	2624	3406	-2998	-1442	-3913	6461	-4785	-787	-8764	4737	-2699	5481	-13244	5231	-1903	-149	-143	-125	-68	-62	-62	-109	40	-154	15	30	-80	-21	-61	75	-36	-4
1.175833	-344	1725	9843	-3521	1919	2581	-629	-9836	-115	2533	275	-12373	212	3001	-431	-7009	872	2824	3367	-2763	-1186	-4117	6237	-5147	-685	-8785	4641	-2852	5616	-13548	5258	-1164	-153	-129	-126	-70	-62	-63	-110	37	-153	16	29	-79	-19	-61	71	-35	0
1.176667	-341	1694	9972	-3555	1607	2320	-1178	-9358	-80	2298	-395	-13050	136	3070	-912	-7668	646	3034	3323	-2521	-1287	-4390	5967	-5513	-597	-8816	4528	-3008	5392	-13801	5256	-426	-150	-130	-125	-69	-62	-61	-111	35	-153	16	30	-79	-21	-62	76	-35	-3
1.177500	-514	1640	10098	-3560	1263	2023	-1682	-8812	12	2033	-1069	-13672	361	3086	-1307	-8308	907	3244	3266	-2278	-1154	-4730	5658	-5883	-1062	-8870	4403	-3142	3837	-13995	5255	309	-148	-128	-124	-70	-66	-62	-110	44	-151	17	47	-80	-22	-61	78	-34	0
1.178333	-491	1565	10209	-3529	989	1696	-2126	-8221	-13	1743	-1747	-14230	492	3056	-1616	-8918	1076	3477	3206	-2039	-982	-5125	5324	-6252	-1631	-8954	4282	-3259	2530	-14133	5238	1024	-148	-126	-120	-72	-61	-60	-97	39	-155	18	29	-79	-23	-59	79	-33	0
1.179167	-440	1463	10307	-3470	690	1351	-2513	-7594	-26	1440	-2407	-14709	167	2982	-1835	-9488	156	3708	3135	-1803	-1653	-5587	4975	-6613	-960	-9061	4152	-3343	3236	-14219	5220	1715	-149	-129	-122	-68	-67	-59	-110	38	-128	17	29	-80	-17	-59	78	-33	0
1.180000	-357	1343	10401	-3381	366	988	-2826	-6952	-49	1134	-3046	-15110	139	2895	-1959	-10002	179	3943	3057	-1576	-1515	-6102	4623	-6967	-255	-9205	4033	-3395	3158	-14253	5207	2367	-147	-129	-120	-65	-62	-59	-108	40	-152	17	29	-76	-22	-59	79	-32	1
1.180833	-477	1196	10485	-3277	78	614	-3060	-6311	-99	828	-3660	-15427	66	2720	-1998	-10460	415	4155	2967	-1366	-1904	-6660	4291	-7301	244	-9380	3934	-3416	2629	-14244	5194	2996	-152	-133	-124	-68	-62	-59	-110	50	-154	13	32	-78	-21	-59	78	-35	0
1.181667	-653	1049	10563	-3152	-52	231	-3207	-5693	-95	524	-4233	-15677	42	2536	-1950	-10842	689	4395	2870	-1180	-1696	-7258	3981	-7619	696	-9580	3857	-3398	1540	-14189	5202	3573	-154	-131	-125	-76	-65	-64	-112	33	-159	9	26	-80	-24	-62	76	-35	-6
1.182500	-510	851	10637	-3027	-154	-154	-3263	-5107	-63	246	-4758	-15786	149	2330	-1819	-11144	1087	4625	2775	-1021	-1031	-7880	3711	-7899	1123	-9801	3809	-3336	274	-14095	5221	4099	-153	-125	-122	-69	-69	-63	-111	34	-152	16	28	-81	-23	-62	76	-36	-6
1.183333	-435	659	10717	-2892	-385	-538	-3217	-4561	-100	-11	-5225	-15823	177	2107	-1610	-11348	1228	4803	2679	-889	-1494	-8520	3484	-8159	1911	-10048	3793	-3232	297	-13961	5261	4573	-151	-132	-124	-69	-62	-67	-111	33	-158	15	29	-79	-27	-60	75	-36	-6
1.184167	-828	451	10791	-2768	-561	-922	-3073	-4073	-126	-237	-5629	-15767	-138	1871	-1330	-11463	1803	4976	2588	-799	-1328	-9174	3316	-8384	2162	-10304	3806	-3078	550	-13801	5314	4977	-152	-131	-128	-70	-66	-59	-112	46	-154	16	30	-76	-21	-59	75	-35	0
1.185000	-736	237	10876	-2651	-725	-1300	-2824	-3650	-112	-429	-5957	-15619	-518	1631	-987	-11477	1871	5119	2497	-749	-1559	-9827	3205	-8576	2232	-10565	3860	-2886	1647	-13598	5391	5329	-147	-127	-99	-66	-64	-59	-111	38	-150	19	34	-77	-18	-58	78	-32	1
1.185833	-446	16	10967	-2563	-998	-1695	-2476	-3310	-153	-584	-6212	-15387	-277	1386	-598	-11391	1420	5231	2421	-746	-1451	-10467	3157	-8733	2483	-10818	3945	-2657	1605	-13376	5479	5609	-144	-125	-121	-66	-59	-58	-105	43	-146	21	40	-75	-17	-61	80	-26	2
1.186667	-590	-219	11051	-2505	-1213	-2091	-2019	-3045	-143	-706	-6386	-15080	133	1141	-162	-11211	2121	5297	2358	-799	-598	-11097	3173	-8857	1585	-11062	4060	-2393	-190	-13133	5587	5823	-144	-121	-120	-65	-61	-58	-105	40	-148	18	35	-76	-16	-57	82	-29	2
1.187500	-608	-442	11148	-2479	-1357	-2494	-1517	-2872	-128	-797	-6472	-14702	84	896	305	-10932	1211	5320	2313	-894	-1161	-11695	3246	-8950	1197	-11286	4202	-2101	-21	-12862	5700	5965	-144	-125	-118	-64	-63	-58	-104	39	-133	20	35	-77	-21	-57	82	-62	0
1.188333	-541	-673	11248	-2492	-1316	-2908	-919	-2783	-211	-840	-6468	-14258	54	659	794	-10565	399	5300	2284	-1043	-852	-12255	3378	-9016	847	-11479	4370	-1783	-245	-12568	5819	6041	-146	-126	-121	-69	-62	-64	-103	41	-149	21	33	-77	-23	-53	82	-30	0
1.189167	-678	-900	11353	-2543	-1521	-3341	-238	-2781	-156	-891	-6376	-13767	326	429	1291	-10114	-255	5226	2282	-1236	-535	-12776	3563	-9057	721	-11633	4553	-1450	-352	-12259	5940	6049	-147	-128	-120	-70	-59	-57	-103	39	-153	26	32	-77	-27	-56	82	-30	0
1.190000	-437	-1121	11462	-2635	-1670	-3802	495	-2866	-78	-913	-6187	-13228	421	200	1741	-9581	-610	5097	2302	-1473	-195	-13249	3795	-9078	1167	-11738	4757	-1100	41	-11930	6058	5992	-137	-131	-124	-73	-63	-59	-105	42	-153	18	29	-81	-23	-58	82	-31	-3
1.190833	-258	-1340	11572	-2763	-1330	-4287	1273	-3029	-116	-938	-5903	-12683	1958	-21	2269	-8973	-393	4916	2354	-1743	123	-13658	4069	-9072	1290	-11793	4964	-748	88	-11573	6170	5876	-147	-127	-117	-68	-63	-56	-107	39	-150	18	29	-77	-23	-58	82	-30	-3
1.191667	-141	-1548	11688	-2918	-930	-4794	2090	-3234	-163	-965	-5523	-12058	4687	-235	2741	-8295	201	4684	2432	-2042	649	-13997	4378	-9063	130	-11765	5179	-407	-675	-11193	6272	5707	-149	-129	-119	-70	-61	-56	-108	41	-153	20	33	-76	-18	-56	81	-26	-1
1.192500	-134	-1744	11805	-3102	-1351	-5330	2920	-3548	-237	-1012	-5053	-11441	3563	-440	3190	-7561	-228	4400	2536	-2359	66	-14266	4710	-9039	-350	-11723	5389	-49	11	-10788	6361	5489	-145	-126	-115	-67	-61	-56	-96	39	-151	17	32	-74	-18	-53	84	-30	1
1.193333	-31	-1934	11911	-3306	-2252	-5890	3761	-3899	-221	-1092	-4490	-10813	3084	-671	3607	-6793	-158	4073	2657	-2690	-59	-14464	5062	-9005	-825	-11596	5593	281	-17	-10366	6425	5228	-147	-126	-115	-63	-60	-58	-102	44	-150	19	38	-72	-21	-52	86	-28	0
1.194167	60	-2110	12020	-3523	-2565	-6477	4598	-4292	-53	-1209	-3840	-10191	7538	-892	3989	-5983	250	3705	2780	-3024	88	-14584	5428	-8978	-2120	-11396	5787	590	-553	-9917	6475	4936	-148	-124	-116	-64	-59	-56	-103	43	-128	21	37	-73	-21	-53	87	-26	-5
1.195000	10	-2279	12112	-3748	-2290	-7074	5419	-4713	-83	-1379	-3118	-9576	10392	-1126	4326	-5155	787	3303	2951	-3350	-17	-14619	5795	-8946	-3720	-11162	5963	878	-839	-9450	6494	4614	-146	-127	-118	-68	-98	-59	-107	47	-149	18	32	-78	-17	-56	80	-31	-1
1.195833	-196	-2444	12188	-3973	-2094	-7680	6209	-5160	-215	-1605	-2320	-9015	6552	-1366	4641	-4316	1593	2868	3113	-3662	187	-14575	6154	-8922	-4615	-10862	6130	1130	-708	-8957	6489	4276	-148	-128	-119	-68	-61	-66	-108	42	-153	17	34	-75	-19	-62	82	-31	-3
1.196667	-290	-2594	12256	-4181	-2034	-8275	6971	-5608	-87	-1881	-1455	-8406	4107	-1620	4919	-3477	1743	2417	3276	-3944	474	-14424	6520	-8902	-4283	-10513	6284	1358	-18	-8443	6460	3934	-122	-126	-119	-64	-63	-59	-103	43	-150	18	34	-74	-22	-70	82	-28	-3
1.197500	-303	-2735	12296	-4375	-1842	-8841	7682	-6050	15	-2213	-531	-7883	3368	-1886	5167	-2652	1880	1952	3434	-4199	719	-14225	6862	-8888	-4094	-10111	6422	1552	-301	-7912	6406	3592	-147	-105	-117	-66	-63	-61	-109	39	-151	19	32	-74	-22	-58	81	-27	0
1.198333	-259	-2869	12309	-4545	-1577	-9371	8341	-6474	-60	-2598	445	-7350	2284	-2171	5387	-1862	1883	1487	3576	-4417	589	-13934	7198	-8887	-4622	-9669	6540	1707	-469	-7370	6341	3262	-152	-128	-110	-64	-65	-59	-107	37	-153	15	33	-78	-25	-59	75	-31	-1
1.199167	-260	-2998	12305	-4694	-1386	-9850	8947	-6873	-45	-3028	1423	-6879	945	-2464	5593	-1110	1049	1035	3705	-4575	469	-13556	7516	-8887	-5009	-9191	6657	1835	-574	-6808	6238	2961	-148	-127	-118	-68	-63	-60	-105	40	-159	18	28	-77	-19	-56	81	-27	0
1.200000	-91	-3118	12272	-4807	-1013	-10253	9496	-7228	-57	-3484	2503	-6453	-264	-2766	5780	-411	1525	595	3809	-4724	1934	-13102	7810	-8904	-6984	-8684	6763	1923	-2740	-6246	6125	2698	-146	-126	-121	-67	-62	-57	-105	43	-150	17	33	-76	-24	-58	82	-25	-1
1.200833	28	-3233	12207	-4892	-786	-10568	9976	-7526	-102	-3962	3549	-6076	-1101	-3075	5954	226	751	174	3881	-4812	1552	-12588	8082	-8930	-8651	-8157	6865	1985	-3180	-5681	6001	2455	-146	-127	-119	-67	-44	-61	-105	41	-154	18	35	-75	-18	-53	84	-26	6
1.201667	-4	-3347	12108	-4947	-556	-10780	10388	-7763	23	-4440	4597	-5754	-1982	-3386	6127	794	26	-219	3931	-4857	1701	-12016	8332	-8963	-9442	-7618	6964	2013	-3673	-5120	5867	2268	-152	-129	-121	-66	-62	-58	-108	41	-151	15	36	-77	-22	-57	81	-27	-3
1.202500	-141	-3461	11975	-4979	-333	-10882	10725	-7932	18	-4908	5632	-5488	-2442	-3696	6300	1278	-270	-579	3945	-4858	2145	-11395	8558	-9002	-9534	-7066	7069	2018	-3903	-4560	5735	2148	-150	-128	-120	-70	-63	-58	-107	41	-158	27	34	-77	-19	-56	80	-29	0
1.203333	-234	-3573	11810	-4991	-196	-10861	10997	-8019	36	-5331	6639	-5280	-2511	-3991	6477	1682	-455	-900	3929	-4828	2128	-10732	8756	-9053	-9295	-6510	7175	1996	-3871	-4015	5597	2087	-151	-127	-118	-67	-62	-58	-109	37	-152	15	32	-80	-25	-58	79	-31	1
1.204167	-289	-3684	11612	-4990	-56	-10711	11194	-8017	92	-5700	7602	-5130	-3042	-4263	6657	1994	-378	-1182	3890	-4766	1918	-10035	8956	-9109	-9570	-5960	7289	1958	-4449	-3485	5482	2103	-148	-130	-124	-67	-64	-60	-105	42	-153	18	25	-78	-25	-56	80	-29	-1
1.205000	82	-3802	11384	-4977	-51	-10427	11325	-7918	107	-5998	8548	-5024	-3386	-4502	6842	2225	271	-1419	3809	-4675	2518	-9312	9095	-9165	-10568	-5416	7411	1900	-6592	-2974	5394	2191	-147	-125	-120	-65	-61	-56	-105	43	-150	19	29	-75	-22	-55	84	-28	0
1.205833	-80	-3906	11118	-4961	22	-10007	11385	-7718	153	-6202	9354	-4998	-3752	-4690	7035	2361	-162	-1618	3711	-4568	1942	-8581	9234	-9231	-10702	-4886	7544	1835	-6719	-2487	5291	2358	-146	-125	-124	-69	-60	-55	-104	44	-151	24	32	-75	-19	-56	81	-27	0
1.206667	-96	-4020	10829	-4959	124	-9470	11369	-7424	309	-6317	10112	-5011	-3687	-4850	7235	2414	-568	-1777	3593	-4453	1310	-7851	9346	-9300	-10052	-4375	7680	1748	-6291	-2026	5222	2604	-148	-128	-122	-68	-60	-57	-108	41	-154	16	32	-76	-18	-50	79	-28	0
1.207500	230	-4142	10511	-4969	54	-8818	11275	-7057	308	-6316	10786	-5065	-3812	-4942	7427	2381	-342	-1902	3465	-4329	1362	-7128	9444	-9369	-9133	-3882	7823	1660	-6245	-1590	5182	2927	-148	-127	-114	-65	-59	-56	-108	41	-152	19	37	-74	-17	-53	80	-31	0
1.208333	215	-4285	10171	-4998	172	-8058	11147	-6583	144	-6208	11375	-5157	-3909	-4958	7621	2278	-254	-1988	3328	-4219	1048	-6417	9517	-9436	-7835	-3411	7969	1563	-5718	-1179	5171	3324	-148	-127	-129	-70	-61	-57	-107	38	-153	18	33	-79	-21	-56	81	-31	1
1.209167	76	-4381	9818	-5051	149	-7207	10941	-6026	-30	-5985	11872	-5245	-3729	-4902	7808	2105	-21	-2045	3185	-4115	1041	-5729	9575	-9494	-6322	-2964	8116	1469	-5063	-801	5184	3783	-149	-127	-118	-67	-61	-60	-105	16	-153	19	34	-75	-19	-59	80	-29	0
1.210000	124	-4503	9447	-5134	121	-6277	10676	-5405	-79	-5657	12273	-5390	-3745	-4755	7984	1873	-115	-2070	3059	-4029	1067	-5069	9615	-9574	-4628	-2547	8256	1374	-3987	-445	5223	4304	-148	-132	-117	-66	-63	-58	-109	36	-151	17	34	-76	-22	-58	79	-29	0
1.210833	-50	-4623	9068	-5250	256	-5293	10363	-4723	-156	-5231	12586	-5507	-3993	-4528	8145	1591	-53	-2078	2932	-3963	1041	-4437	9638	-9632	-3136	-2159	8384	1280	-3692	-115	5281	4879	-148	-129	-120	-68	-65	-60	-108	40	-152	19	32	-78	-23	-63	79	-27	-3
1.211667	-328	-4740	8683	-5396	266	-4266	10005	-3995	-182	-4719	12809	-5603	-4028	-4208	8283	1272	574	-2061	2825	-3922	305	-3847	9645	-9674	-2347	-1796	8502	1195	-3451	196	5367	5495	-147	-125	-118	-68	-62	-59	-109	42	-149	20	33	-67	-18	-59	84	-28	0
1.212500	-355	-4848	8301	-5567	420	-3225	9605	-3238	-165	-4141	12946	-5671	-4053	-3791	8401	925	38	-2029	2734	-3908	-1003	-3289	9631	-9707	-689	-1464	8593	1110	-1692	483	5469	6137	-149	-125	-142	-64	-62	-59	-108	43	-147	20	34	-57	-23	-59	82	-29	-1
1.213333	-34	-4939	7921	-5767	842	-2180	9174	-2473	-178	-3505	13010	-5693	-3642	-3289	8491	553	610	-1987	2661	-3927	-322	-2777	9595	-9729	752	-1160	8657	1035	-2506	758	5580	6791	-144	-125	-119	-51	-61	-56	-105	43	-148	21	36	-75	-18	-56	85	-28	1
1.214167	-125	-5036	7554	-5995	1228	-1157	8715	-1710	-166	-2838	12999	-5664	-3612	-2708	8556	160	319	-1926	2614	-3966	-1107	-2302	9549	-9741	2258	-884	8686	958	-1907	1011	5692	7442	-145	-126	-119	-65	-63	-55	-103	43	-149	20	33	-79	-19	-56	91	-9	2
1.215000	-291	-5104	7185	-6245	1648	-162	8233	-975	-176	-2154	12924	-5576	-3783	-2050	8588	-241	-527	-1873	2585	-4040	-1691	-1867	9483	-9738	4019	-641	8674	887	-503	1246	5796	8078	-150	-130	-127	-73	-62	-46	-111	37	-155	16	26	-78	-26	-62	78	-35	-4
1.215833	-395	-5168	6834	-6508	1912	778	7745	-280	-242	-1476	12790	-5425	-4126	-1335	8595	-647	-531	-1795	2592	-4132	-1341	-1470	9402	-9715	5073	-424	8616	822	162	1472	5894	8697	-152	-143	-125	-70	-63	-59	-108	37	-153	15	27	-78	-14	-58	78	-33	-3
1.216667	-710	-5200	6505	-6763	2051	1664	7264	360	-76	-806	12611	-5200	-3994	-560	8582	-1092	-1044	-1712	2628	-4236	-1402	-1107	9305	-9678	6015	-224	8513	764	826	1688	5976	9285	-152	-133	-125	-70	-66	-56	-108	41	-155	16	30	-78	-24	-57	80	-61	-7
1.217500	-856	-5206	6194	-7021	2031	2509	6792	934	232	-169	12379	-4918	-3844	249	8547	-1534	-1510	-1627	2682	-4352	-1595	-776	9193	-9630	6946	-53	8355	702	1824	1894	6028	9823	-148	-120	-122	-68	-61	-57	-110	40	-154	15	28	-77	-19	-59	81	-28	0
1.218333	-268	-5185	5901	-7268	1780	3180	6336	1418	172	437	12111	-4577	-3321	1090	8498	-2004	-1072	-1506	2764	-4482	-698	-481	9070	-9566	7402	103	8135	640	1665	2092	6049	10303	-146	-129	-119	-65	-62	-57	-105	43	-154	21	33	-77	-24	-55	78	-32	-1
1.219167	-138	-5138	5625	-7502	1494	3802	5905	1810	6	991	11800	-4191	-3043	1929	8440	-2493	-1241	-1387	2871	-4612	-978	-212	8934	-9547	8651	235	7858	570	3107	2277	6029	10720	-147	-125	-120	-63	-60	-53	-109	36	-153	22	34	-92	-19	-56	80	-30	2
1.220000	-229	-5034	5363	-7714	1371	4331	5513	2106	192	1496	11451	-3771	-2563	2757	8372	-3014	-1888	-1251	3006	-4744	-1704	33	8789	-9416	10190	350	7521	492	4813	2452	5967	11065	-149	-125	-121	-64	-61	-57	-104	43	-149	22	35	-76	-21	-57	81	-29	0
1.220833	-128	-4943	5119	-7903	982	4748	5160	2299	236	1941	11065	-3336	-2062	3552	8306	-3577	-1732	-1100	3160	-4872	-1715	249	8641	-9336	10770	446	7126	400	5049	2616	5847	11335	-145	-126	-115	-65	-79	-58	-108	40	-149	19	34	-77	-23	-57	79	-45	0
1.221667	74	-4796	4889	-8066	460	5060	4859	2397	173	2334	10640	-2893	-1527	4302	8237	-4181	-1572	-937	3332	-4988	-1916	447	8489	-9260	11012	530	6676	290	4873	2773	5678	11529	-166	-129	-120	-67	-62	-58	-109	39	-151	18	33	-76	-22	-59	77	-32	-1
1.222500	157	-4619	4667	-8209	298	5270	4617	2401	171	2672	10175	-2458	-1064	5000	8177	-4840	-1537	-754	3519	-5105	-1831	620	8328	-9188	10498	604	6172	155	3971	2917	5451	11646	-149	-130	-121	-72	-65	-62	-110	38	-156	19	30	-80	-21	-59	77	-32	-4
1.223333	-124	-4405	4461	-8316	319	5366	4431	2318	159	2958	9663	-2051	-1083	5620	8117	-5532	-1599	-559	3714	-5211	-1891	771	8166	-9120	9567	670	5616	-5	3110	3048	5165	11676	-150	-131	-121	-74	-68	-61	-113	35	-156	17	28	-83	-29	-64	74	-34	-5
1.224167	-53	-4162	4259	-8410	184	5364	4306	2161	-4	3197	9115	-1681	-919	6165	8066	-6271	-1448	-348	3919	-5312	-2255	908	8002	-9074	8898	734	5023	-183	1028	3173	4827	11634	-151	-130	-126	-70	-68	-101	-110	39	-154	17	32	-83	-24	-60	77	-36	-1
1.225000	89	-3880	4067	-8468	-187	5276	4256	1953	-153	3394	8516	-1359	-281	6627	8027	-7052	-656	-118	4134	-5406	-2434	1033	7844	-9037	7397	792	4399	-403	-6728	3288	4434	11518	-148	-127	-122	-70	-62	-60	-110	41	-151	20	30	-78	-22	-58	82	-27	0
1.225833	145	-3565	3878	-8524	-232	5092	4272	1703	-139	3551	7881	-1097	-148	6989	7985	-7867	-839	124	4340	-5501	-3025	1138	7686	-9020	6005	856	3754	-651	-19786	3398	3990	11332	-147	-129	-121	-67	-62	-56	-105	41	-151	20	35	-75	-18	-57	84	-28	0
1.226667	328	-3215	3692	-8568	-245	4820	4350	1425	-68	3660	7191	-904	145	7258	7939	-8719	-163	374	4542	-5606	-1945	1223	7525	-9025	4325	912	3089	-942	-31652	3492	3491	11076	-151	-125	-119	-66	-63	-56	-102	42	-153	21	29	-74	-18	-56	85	-29	-3
1.227500	454	-2851	3504	-8605	-480	4469	4485	1140	-119	3733	6466	-785	405	7426	7878	-9588	624	629	4734	-5678	-1434	1291	7359	-9055	2354	977	2418	-1272	-32456	3588	2954	10755	-147	-126	-121	-65	-62	-57	-105	38	-148	24	36	-73	-19	-55	82	-26	0
1.228333	392	-2450	3318	-8654	-385	4031	4670	864	-33	3765	5700	-742	600	7493	7803	-10464	215	889	4908	-5854	-1746	1341	7188	-9105	793	1044	1745	-1651	-30758	3671	2381	10377	-146	-125	-117	-63	-59	-58	-107	41	-150	20	36	-73	-22	-55	81	-27	-9
1.229167	359	-2028	3130	-8710	-339	3559	4894	626	-113	3756	4906	-774	857	7466	7714	-11334	398	1148	5059	-6012	-1454	1372	7011	-9178	-456	1120	1086	-2063	-31258	3739	1787	9944	-148	-126	-118	-64	-62	-55	-104	41	-151	23	37	-72	-15	-53	85	-27	-3
1.230000	451	-1585	2940	-8778	-506	3009	5148	418	-116	3702	4098	-877	1064	7350	7576	-12182	439	1405	5193	-6196	-1309	1393	6825	-9272	-1072	1203	453	-2523	-30431	3816	1177	9462	-145	-126	-116	-63	-63	-55	-101	42	-152	21	37	-70	-21	-55	82	-27	2
1.230833	547	-1113	2749	-8870	-641	2416	5417	280	-95	3601	3275	-1050	960	7147	7401	-13026	329	1661	5300	-6415	-1256	1384	6624	-9377	-1500	1294	-154	-3025	-30182	3887	559	8925	-148	-125	-119	-68	-62	-31	-104	40	-150	21	35	-72	-22	-57	84	-29	0
1.231667	642	-625	2561	-8984	-769	1777	5684	207	-17	3447	2455	-1283	1428	6871	7182	-13780	815	1913	5380	-6662	-535	1364	6402	-9504	-1736	1393	-728	-3563	-29844	3959	-52	8347	-148	-128	-117	-63	-65	-59	-108	35	-151	26	35	-75	-22	-55	80	-30	0
1.232500	550	-124	2371	-9126	-1061	1111	5936	210	-34	3248	1648	-1575	1053	6522	6907	-14531	911	2162	5436	-6940	-598	1333	6164	-9632	-1479	1505	-1255	-4144	-29396	4037	-654	7727	-146	-127	-117	-63	-59	-56	-105	44	-151	20	37	-73	-18	-55	81	-28	0
1.233333	269	398	2188	-9290	-1194	420	6179	294	58	2995	868	-1911	443	6121	6584	-15171	-232	2402	5462	-7252	-1037	1283	5896	-9771	-690	1641	-1740	-4757	-29069	4111	-1223	7068	-145	-124	-116	-64	-60	-57	-109	43	-149	22	37	-68	-17	-51	85	-27	2
1.234167	313	933	2003	-9484	-1079	-294	6327	451	25	2686	122	-2288	344	5668	6195	-15772	-253	2664	5461	-7591	-279	1223	5596	-9911	-448	1757	-2177	-5402	-26508	4189	-1766	6371	-146	-124	-116	-64	-61	-52	-105	42	-156	20	34	-74	-21	-53	86	-27	1
1.235000	463	1471	1816	-9710	-1033	-1025	6439	674	-78	2328	-576	-2705	-88	5179	5750	-16302	-201	2865	5436	-7963	-108	1141	5263	-10054	-807	1893	-2562	-6072	-6439	4261	-2264	5631	-147	-126	-119	-87	-65	-61	-109	40	-151	16	33	-75	-24	-57	82	-28	-1
1.235833	263	2014	1630	-9962	-1078	-1753	6470	950	-112	1917	-1221	-3147	-515	4666	5245	-16769	-385	3091	5384	-8352	383	1058	4895	-10194	-1981	2039	-2897	-6761	27456	4336	-2711	4850	-150	-128	-118	-65	-64	-25	-105	39	-154	15	33	-78	-24	-57	80	-29	-3
1.236667	66	2566	1458	-10243	-1212	-2470	6426	1268	-203	1483	-1802	-3615	-702	4139	4686	-17170	-535	3317	5317	-8750	1569	964	4493	-10332	-3709	2188	-3178	-7459	32767	4413	-3106	4030	-147	-126	-121	-67	-66	-58	-109	40	-151	18	39	-75	-24	-56	82	-28	0
1.237500	143	3118	1265	-10540	-1152	-3175	6286	1602	-260	1012	-2317	-4110	-906	3610	4082	-17510	-940	3541	5238	-9156	2484	868	4055	-10462	-5111	2343	-3411	-8173	31345	4484	-3444	3168	-145	-126	-117	-68	-61	-62	-104	38	-152	7	28	-77	-19	-56	81	-28	0
1.238333	111	3663	1094	-10865	-1284	-3852	6050	1931	-245	519	-2771	-4623	-645	3091	3435	-17796	-668	3765	5115	-9552	3506	764	3581	-10589	-6507	2503	-3601	-8884	32767	4550	-3711	2248	-148	-128	-124	-65	-61	-58	-105	42	-149	17	32	-77	-23	-56	84	-28	0
1.239167	1	4204	918	-11201	-2059	-4497	5712	2234	-111	15	-3160	-5160	-263	2592	2764	-18032	-815	3991	5051	-9942	3311	658	3068	-10715	-6481	2661	-3753	-9583	32594	4606	-3918	1324	-146	-127	-107	-65	-64	-46	-109	40	-150	15	33	-77	-23	-57	80	-25	1
1.240000	-44	4731	743	-11559	-3484	-5108	5281	2481	315	-477	-3484	-5714	93	2124	2068	-18228	-847	4220	4926	-10313	3148	551	2526	-10835	-5799	2816	-3864	-10263	32656	4651	-4063	340	-135	-132	-125	-66	-64	-59	-111	39	-155	13	30	-79	-24	-58	76	-30	-6
1.240833	76	5249	555	-11933	-4537	-5676	4758	2637	515	-985	-3756	-6293	-528	1691	1363	-18385	-74	4456	4816	-10657	2318	443	1959	-10962	-6361	2966	-3937	-10924	32767	4683	-4144	-697	-151	-128	-121	-68	-62	-58	-109	40	-152	18	30	-79	-23	-59	79	-29	-5
1.241667	64	5752	374	-12315	-4928	-6190	4190	2685	673	-1423	-3978	-6891	-2662	1303	656	-18511	-852	4697	4700	-10983	-217	339	1372	-11086	-6052	3109	-3980	-11553	32633	4696	-4167	-1751	-149	-129	-120	-67	-62	-59	-110	38	-153	15	32	-79	-10	-62	78	-31	-4
1.242500	-16	6235	192	-12705	-5456	-6659	3485	2587	963	-1856	-4158	-7521	-3561	960	-43	-18593	-730	4947	4589	-11278	-1483	230	770	-11220	-5912	3233	-3997	-12147	32767	4700	-4129	-2832	-147	-130	-122	-66	-63	-61	-105	37	-155	13	29	-78	-19	-62	75	-32	-7
1.243333	-133	6692	10	-13107	-6276	-7077	2754	2314	1121	-2252	-4313	-8191	-2387	662	-727	-18646	-556	5197	4471	-11552	-2953	120	158	-11354	-4543	3349	-3992	-12698	32651	4671	-4048	-3993	-155	-128	-124	-66	-64	-59	-110	37	-156	15	32	-79	-21	-62	76	-34	-7
1.244167	-147	7124	-177	-13516	-7107	-7453	1969	1839	954	-2614	-4454	-8891	-2112	415	-1383	-18650	-742	5466	4349	-11814	-4278	6	-460	-11516	-2455	3437	-3965	-13194	32334	4628	-3919	-5164	-150	-131	-121	-72	-58	-61	-112	36	-155	15	27	-82	-22	-62	71	-35	0
1.245000	-149	7534	-362	-13931	-7830	-7782	1154	1149	597	-2944	-4566	-9623	-1460	208	-2012	-18606	-225	5741	4227	-12043	-4585	-110	-1067	-11682	-2311	3505	-3913	-13637	31790	4568	-3747	-6360	-147	-128	-120	-70	-63	-59	-104	41	-149	19	35	-79	-18	-60	77	-33	2
1.245833	-58	7922	-543	-14346	-8690	-8090	320	226	44	-3243	-4715	-10391	-902	44	-2605	-18496	137	6026	4102	-12275	-5148	-235	-1664	-11860	-2608	3544	-3844	-14018	26877	4483	-3547	-7589	-145	-126	-118	-67	-62	-60	-107	47	-148	20	35	-81	-17	-58	80	-31	0
1.246667	-276	8280	-729	-14768	-9277	-8361	-518	-938	-156	-3523	-4861	-11203	-897	-99	-3181	-18322	-753	6310	3961	-12510	-4366	-379	-2243	-12063	-1214	3551	-3759	-14340	8836	4367	-3320	-8848	-145	-127	-119	-67	-62	-57	-104	12	-149	20	35	-82	-22	-61	77	-33	0
1.247500	-336	8596	-914	-15193	-9263	-8617	-1354	-2337	-300	-3790	-5033	-12066	-296	-222	-3727	-18079	-688	6602	3809	-12761	-1660	-521	-2801	-12276	26	3513	-3659	-14605	-9488	4228	-3087	-10119	-146	-128	-119	-67	-64	-62	-110	41	-154	16	30	-78	-18	-59	79	-31	0
1.248333	-276	8890	-1096	-15620	-8932	-8849	-2176	-3977	-418	-4061	-5235	-12962	273	-358	-4258	-17756	-343	6896	3641	-13020	604	-685	-3326	-12511	776	3433	-3539	-14811	-20247	4056	-2818	-11424	-159	-130	-124	-69	-65	-64	-110	39	-156	17	29	-80	-45	-65	73	-35	-1
1.249167	-252	9156	-1276	-16045	-7966	-9077	-2981	-5843	-342	-4385	-5473	-13897	505	-504	-4776	-17354	-72	7189	3462	-13301	3292	-857	-3821	-12753	890	3315	-3395	-14955	-24318	3856	-2551	-12727	-152	-127	-121	-68	-65	-60	-107	37	-153	21	24	-77	-19	-60	80	-33	0
1.250000	-104	9402	-1452	-16455	-6102	-9285	-3755	-7896	-429	-4650	-5748	-14871	713	-694	-5292	-16873	119	7488	3265	-13613	5131	-1046	-4277	-13010	300	3160	-3233	-15052	-18757	3618	-2286	-14049	-150	-126	-119	-66	-63	-60	-103	37	-152	18	33	-79	-23	-59	79	-33	0
1.250833	-166	9610	-1622	-16870	-3563	-9485	-4501	-10100	-376	-4993	-6067	-15876	1159	-947	-5826	-16324	-220	7779	3052	-13955	6489	-1249	-4685	-13267	769	2943	-3050	-15097	-7266	3330	-2027	-15379	-149	-129	-120	-50	-66	-61	-105	39	-151	19	33	-76	-16	-58	82	-29	-3
1.251667	-528	9798	-1792	-17249	-660	-9677	-5206	-12420	-483	-5388	-6429	-16914	1657	-1281	-6378	-15685	-117	8069	2822	-14317	7088	-1457	-5048	-13524	1351	2687	-2846	-15103	4549	3002	-1773	-16720	-147	-126	-116	-65	-60	-57	-105	41	-154	22	30	-78	-18	-55	84	-27	2
1.252500	-398	9959	-1957	-17648	2070	-9857	-5885	-14808	-687	-5837	-6837	-17980	2033	-1726	-6984	-15052	-447	8342	2573	-14712	5246	-1674	-5364	-13777	1042	2384	-2612	-15080	15889	2618	-1534	-18063	-147	-124	-118	-67	-58	-53	-99	45	-149	22	35	-75	-19	-53	82	-27	0
1.253333	-273	10097	-2117	-18012	4520	-10013	-6536	-17225	-617	-6351	-7289	-19067	2414	-2273	-7634	-14363	-1748	8608	2312	-15122	3755	-1891	-5629	-14020	-880	2037	-2363	-15037	22776	2182	-1310	-19402	-147	-122	-116	-64	-59	-55	-101	44	-149	20	34	-74	-15	-49	86	-26	2
1.254167	-307	10211	-2274	-18348	6754	-10140	-7165	-19631	-559	-6935	-7781	-20161	2517	-2956	-8345	-13665	-2342	8829	2049	-15548	2671	-2103	-5844	-14245	-4777	1649	-2078	-14986	22163	1691	-1108	-20734	-147	-127	-115	-64	-59	-56	-101	44	-151	21	38	-69	-23	-51	84	-28	-1
1.255000	-138	10303	-2433	-18662	8393	-10267	-7778	-21962	-579	-7579	-8311	-21259	2280	-3771	-9122	-12971	-3914	9077	1774	-15987	170	-2314	-6006	-14458	-5661	1224	-1775	-14946	21196	1140	-926	-22049	-150	-127	-115	-66	-61	-56	-101	41	-155	18	37	-76	-21	-59	80	-30	-1
[truncated: 10,493 more rows]
[truncated: 15 more columns]
