# Supplementary material for: Novel Methods for Surface EMG Analysis and Exploration Based on Multi-Modal Gaussian Mixture Models
Source: PLoS One. 2016 Jun 30;11(6):e0157239. doi: 10.1371/journal.pone.0157239 (PMC4928879; doi:10.1371/journal.pone.0157239)
Supplement: S1 File — (ZIP) [file pone.0157239.s001.zip › Haf_horses_trot_data/Haf_h05_t1_kin.trc]

PathFileType	4	(X/Y/Z)	D:\Users\zsoldosr\Desktop\HaflingerProjektEMGBiopsy\RawData\13.11.12\Larettat1r.trc
DataRate	CameraRate	NumFrames	NumMarkers	Units	OrigDataRate	OrigDataStartFrame	OrigNumFrames
120.00	120.00	1200	7	mm	120.00	1	1200
Frame#	Time	Head			Withers			Sacrum			HFL			HFR			HHL			HHR
		X1	Y1	Z1	X2	Y2	Z2	X3	Y3	Z3	X4	Y4	Z4	X5	Y5	Z5	X6	Y6	Z6	X7	Y7	Z7
1	0.000	757.90863	1.16289	1613.86084	-406.78012	16.12367	1340.91052	-1121.00598	37.55712	1312.65405	140.94170	192.09845	70.04374	-161.28719	-108.77897	-11.65806	-1309.71741	162.99213	-18.47512	-896.74518	-131.13489	37.69806
2	0.008	757.01428	2.05925	1615.99561	-405.87769	16.89179	1345.07324	-1121.23938	37.85646	1316.32849	182.31746	191.23016	61.35482	-188.97797	-109.20472	-12.07287	-1338.21240	162.34906	-17.95512	-865.52112	-124.95467	39.19896
3	0.017	756.21948	2.94572	1618.14417	-404.78030	17.48338	1349.21301	-1121.35266	38.01808	1320.11682	223.74380	190.48009	52.44323	-216.93262	-109.89045	-12.25943	-1366.64551	161.71481	-17.48682	-834.59973	-118.78392	40.82928
4	0.025	755.60822	3.82061	1620.30579	-403.38699	17.81546	1353.29797	-1121.23901	37.97787	1324.10120	265.64233	190.20810	43.39105	-245.18892	-110.81515	-12.20140	-1395.01892	161.14902	-17.18214	-804.37231	-112.69113	42.59230
5	0.033	755.23486	4.69635	1622.45654	-401.70001	17.89832	1357.28027	-1120.82019	37.74590	1328.29968	308.79449	191.16876	34.92101	-273.61526	-111.74199	-12.08011	-1423.21606	160.86482	-16.97126	-775.31305	-106.79787	44.34779
6	0.042	755.11487	5.59939	1624.55078	-399.77396	17.79518	1361.09619	-1120.06873	37.37439	1332.65088	353.60089	194.32680	28.49761	-302.07397	-112.52093	-12.06664	-1450.74207	161.17567	-16.36058	-747.92914	-101.21049	45.85205
7	0.050	755.22583	6.55585	1626.52820	-397.67538	17.59003	1364.67065	-1119.03723	36.94361	1337.02539	398.91449	200.16635	25.67844	-330.43469	-113.19357	-12.16371	-1476.83325	162.24666	-14.57261	-722.74500	-95.99700	46.77802
8	0.058	755.51971	7.57643	1628.32629	-395.47260	17.36654	1367.92102	-1117.86108	36.55796	1341.24976	441.64465	207.96944	26.78669	-358.52209	-113.88025	-12.11189	-1500.87305	163.94414	-11.08728	-700.31482	-91.22945	46.72950
9	0.067	755.93689	8.65479	1629.88989	-393.23575	17.20702	1370.75720	-1116.72144	36.32216	1345.13745	477.85962	216.00217	30.07328	-386.12067	-114.67652	-11.37519	-1522.61157	166.01514	-6.04260	-681.16064	-87.05002	45.33059
10	0.075	756.41675	9.77448	1631.17407	-391.03607	17.18873	1373.08582	-1115.79028	36.29040	1348.52759	504.45007	222.72734	32.57255	-413.00604	-115.53993	-9.36795	-1542.04700	168.43761	0.12894	-665.59869	-83.72577	42.40284
11	0.083	756.90753	10.92320	1632.14441	-388.94171	17.35890	1374.81689	-1115.17822	36.44263	1351.31311	520.15118	227.66551	32.08114	-438.93799	-116.22141	-5.73498	-1559.24036	171.46223	7.46636	-653.66821	-81.60080	38.08401
12	0.092	757.37299	12.10618	1632.77844	-387.00879	17.71389	1375.87244	-1114.89868	36.71877	1353.43774	525.77124	230.89317	28.14813	-463.51202	-116.39679	-0.30912	-1574.09912	175.22968	16.64902	-645.33179	-80.96452	32.77087
13	0.100	757.78906	13.33763	1633.06116	-385.27411	18.20506	1376.19543	-1114.86914	37.05094	1354.88342	523.58307	232.22992	21.41013	-485.85925	-115.93882	7.17350	-1586.07617	179.50166	28.16655	-640.74280	-81.94287	26.94663
14	0.108	758.13361	14.62565	1632.97681	-383.75500	18.76838	1375.75781	-1114.93994	37.35410	1355.66589	515.94525	231.36559	12.90448	-504.44733	-115.13618	17.07745	-1594.24658	183.70963	41.12448	-640.27441	-84.40446	21.03094
15	0.117	758.38458	15.98321	1632.50464	-382.45172	19.35699	1374.56470	-1114.92834	37.50916	1355.82727	504.20959	228.51852	4.09656	-517.41675	-114.67321	29.36098	-1597.88843	187.12033	53.08858	-644.28998	-87.86000	15.36669
16	0.125	758.53125	17.44202	1631.62683	-381.34790	19.95283	1372.65161	-1114.66541	37.37135	1355.42065	488.86566	224.66939	-3.42815	-523.47168	-115.24465	43.02818	-1596.74609	189.30182	61.55354	-652.89850	-91.48029	10.30826
17	0.133	758.58704	19.03163	1630.34326	-380.41473	20.55246	1370.07214	-1114.05139	36.81845	1354.49817	470.37396	221.08401	-8.71988	-522.49915	-117.05222	56.26774	-1590.84778	190.58519	65.50313	-665.96686	-94.38696	6.23503
18	0.142	758.59778	20.74936	1628.67297	-379.61670	21.14403	1366.88953	-1113.09021	35.83196	1353.11755	449.43097	218.51329	-11.74714	-515.28723	-119.73199	67.37678	-1580.53198	191.86485	65.54035	-683.37616	-96.12810	3.41677
19	0.150	758.64380	22.56493	1626.64075	-378.91272	21.68936	1363.18628	-1111.88110	34.53288	1351.35278	426.47046	216.90865	-13.12627	-502.91565	-122.75389	75.64448	-1566.47949	193.94916	63.00188	-705.01141	-96.91515	1.81974
20	0.158	758.83368	24.45318	1624.26440	-378.26752	22.12549	1359.07593	-1110.57129	33.11662	1349.28516	401.50281	215.90594	-13.67406	-486.52765	-125.79500	81.45550	-1549.35327	197.01151	59.06943	-730.20245	-97.29683	1.06889
21	0.167	759.28369	26.41166	1621.54980	-377.67859	22.38885	1354.68530	-1109.30579	31.76127	1346.98511	374.77161	215.25482	-13.98238	-467.28308	-128.77931	85.73833	-1529.45056	200.66769	54.43990	-757.49768	-97.64877	0.69463
22	0.175	760.09125	28.44559	1618.49463	-377.19037	22.42942	1350.13208	-1108.19666	30.56867	1344.50208	347.10196	214.78795	-14.29198	-446.14160	-131.69606	89.33426	-1506.74915	204.59732	49.54820	-785.39752	-98.06044	0.39624
23	0.183	761.31390	30.54975	1615.10193	-376.88239	22.20106	1345.52258	-1107.31909	29.53909	1341.86060	319.34180	214.36052	-14.66141	-423.63904	-134.48352	92.69276	-1481.18286	208.73373	44.79417	-813.09436	-98.50753	0.05955
24	0.192	762.95575	32.70453	1611.39380	-376.84955	21.65378	1340.96057	-1106.72705	28.62132	1339.06165	291.86639	213.90839	-15.11816	-399.92557	-137.05931	95.90256	-1452.79688	212.87059	40.50693	-840.43384	-98.94922	-0.34988
25	0.200	764.95892	34.87370	1607.42139	-377.18616	20.73933	1336.55127	-1106.46790	27.80918	1336.09692	264.68939	213.44159	-15.66494	-374.98615	-139.35019	98.85490	-1421.74719	216.55798	36.89637	-867.51923	-99.35696	-0.83695
26	0.208	767.21167	37.01206	1603.26746	-377.97025	19.42032	1332.40015	-1106.57300	27.15628	1332.97144	237.72440	212.96814	-16.23632	-348.75101	-141.25287	101.37110	-1388.35791	219.55069	34.13643	-894.45166	-99.76397	-1.35636
27	0.217	769.57782	39.08936	1599.04199	-379.23877	17.68348	1328.60596	-1107.03491	26.70509	1329.72522	210.89517	212.46497	-16.72098	-321.09030	-142.62740	103.24671	-1353.22607	222.07222	32.40776	-921.27081	-100.26909	-1.81332
28	0.225	771.93225	41.10135	1594.87048	-380.95929	15.56427	1325.24829	-1107.79126	26.44736	1326.44312	184.15143	211.89857	-17.05008	-291.91479	-143.37955	104.27438	-1317.13806	224.32933	31.76308	-947.99976	-100.94816	-2.12849
29	0.233	774.18427	43.05547	1590.88037	-383.02258	13.15598	1322.38123	-1108.72571	26.35429	1323.24622	157.44656	211.24467	-17.25471	-261.30630	-143.50705	104.30109	-1280.84180	226.05862	32.08075	-974.68439	-101.78308	-2.29521
30	0.242	776.28406	44.95294	1587.18408	-385.27344	10.57661	1320.04565	-1109.69775	26.43179	1320.27271	130.70476	210.52023	-17.42905	-229.45799	-143.05292	103.29127	-1244.89160	226.87953	33.26213	-1001.39899	-102.67964	-2.37321
31	0.250	778.21393	46.78366	1583.86401	-387.56647	7.94326	1318.29297	-1110.58667	26.71980	1317.65283	103.84171	209.78069	-17.63371	-196.51997	-142.06268	101.31969	-1209.58875	226.68423	35.27444	-1028.22327	-103.52321	-2.44133
32	0.258	779.97144	48.53449	1580.97498	-389.80664	5.39088	1317.19751	-1111.31421	27.19735	1315.49500	76.82382	209.05898	-17.84035	-162.53207	-140.58189	98.48225	-1175.01965	225.52371	37.94445	-1055.19897	-104.24749	-2.55186
33	0.267	781.55371	50.19545	1578.55701	-391.93546	3.06897	1316.84436	-1111.84570	27.73304	1313.88135	49.67275	208.35516	-17.98720	-127.42783	-138.65248	94.81352	-1141.19250	223.43884	40.89540	-1082.31201	-104.86604	-2.70438
34	0.275	782.95087	51.75242	1576.64441	-393.87915	1.08399	1317.29541	-1112.18091	28.17432	1312.86243	22.42027	207.66966	-18.06980	-91.07859	-136.27605	90.29028	-1108.14514	220.40350	43.68725	-1109.53650	-105.41545	-2.85748
35	0.283	784.14771	53.18550	1575.25891	-395.52161	-0.54720	1318.56787	-1112.34009	28.42894	1312.45728	-4.92931	207.00612	-18.13702	-53.38513	-133.37833	84.90501	-1075.94165	216.35179	45.97095	-1136.87830	-105.91305	-2.97662
36	0.292	785.13086	54.48317	1574.39758	-396.72562	-1.89427	1320.63037	-1112.34973	28.45516	1312.66846	-32.40671	206.38402	-18.22349	-14.35156	-129.84393	78.74124	-1044.59583	211.27061	47.57341	-1164.34424	-106.40800	-3.04314
37	0.300	785.90173	55.65026	1574.03662	-397.37451	-3.07416	1323.40710	-1112.23535	28.24174	1313.50452	-60.03824	205.82559	-18.33836	25.91890	-125.60776	71.98426	-1014.00989	205.23201	48.46387	-1191.90002	-107.00796	-3.01056
38	0.308	786.48761	56.70060	1574.13892	-397.40750	-4.19799	1326.78491	-1112.02197	27.80901	1314.98645	-87.81285	205.29846	-18.49286	67.22804	-120.71252	64.85480	-983.96729	198.41016	48.69882	-1219.49243	-107.80634	-2.80583
39	0.317	786.93927	57.64793	1574.65723	-396.83218	-5.33721	1330.63379	-1111.73193	27.20926	1317.13147	-115.70668	204.73756	-18.68392	109.21864	-115.25739	57.52290	-954.15222	191.11139	48.44932	-1247.12329	-108.77615	-2.41572
40	0.325	787.32202	58.50260	1575.53247	-395.70862	-6.52496	1334.82764	-1111.37097	26.51990	1319.92725	-143.70738	204.11749	-18.86839	151.37727	-109.32049	50.05661	-924.24060	183.67784	47.95815	-1274.91357	-109.74578	-1.94768
41	0.333	787.71008	59.27111	1576.69397	-394.12152	-7.75941	1339.25073	-1110.91260	25.80408	1323.31946	-171.80901	203.44618	-18.99193	193.19850	-103.02232	42.43722	-894.09839	176.34195	47.42009	-1303.02087	-110.55923	-1.54856
42	0.342	788.18079	59.96104	1578.06091	-392.16226	-8.99003	1343.79773	-1110.30164	25.05463	1327.21301	-200.00871	202.72914	-19.04047	234.40514	-96.72112	34.66933	-863.89270	169.21060	46.96342	-1331.46143	-111.24968	-1.28269
43	0.350	788.80615	60.58448	1579.54443	-389.92078	-10.12468	1348.37549	-1109.48157	24.20407	1331.47400	-228.30208	201.97121	-19.04585	275.12457	-91.20689	26.99402	-834.01538	162.32220	46.65735	-1359.99780	-112.02081	-1.10554
44	0.358	789.64459	61.14713	1581.05273	-387.47842	-11.07159	1352.90100	-1108.42285	23.18750	1335.93262	-256.67377	201.16953	-19.04182	315.93842	-87.72017	20.14365	-804.97406	155.71288	46.44318	-1388.06006	-113.16402	-0.84888
45	0.367	790.73035	61.64363	1582.50195	-384.90579	-11.77765	1357.29114	-1107.14612	21.97867	1340.39246	-285.09717	200.30753	-19.03668	357.61926	-87.56664	15.36972	-777.29346	149.49432	46.09229	-1414.76855	-114.95236	-0.19456
46	0.375	792.05499	62.08266	1583.82886	-382.26810	-12.24148	1361.45142	-1105.73633	20.60797	1344.65210	-313.51532	199.39192	-19.01888	400.44012	-91.33633	13.97017	-751.43982	143.87798	45.24733	-1439.28015	-117.43176	1.16502
47	0.383	793.56165	62.50383	1584.99512	-379.63193	-12.50812	1365.27002	-1104.33118	19.15651	1348.54016	-341.78162	198.49225	-18.90781	443.39117	-98.22409	16.43236	-727.85284	139.10994	43.49595	-1461.21582	-120.32584	3.18316
48	0.392	795.16754	62.94234	1585.98364	-377.06818	-12.65276	1368.62378	-1103.07654	17.70556	1351.94397	-369.64203	197.71104	-18.43858	483.81494	-106.12010	21.56811	-706.97235	135.37750	40.47418	-1480.69067	-123.22065	5.35853
49	0.400	796.79529	63.37838	1586.78699	-374.64917	-12.75633	1371.39380	-1102.07666	16.31764	1354.80823	-396.88184	197.06712	-17.15498	517.74902	-112.69170	26.40903	-689.12811	132.77408	36.00285	-1498.00537	-125.79716	7.14796
50	0.408	798.38745	63.74124	1587.39221	-372.44070	-12.87716	1373.48315	-1101.37512	15.05718	1357.10522	-423.55096	196.39056	-14.55794	541.37268	-116.67789	27.72425	-674.43359	131.34621	30.18964	-1513.41895	-127.88462	8.53838
51	0.417	799.89929	63.97408	1587.77588	-370.49170	-13.03054	1374.83105	-1100.95508	13.97137	1358.81152	-449.85175	195.33546	-10.12518	553.16937	-118.16161	24.20786	-662.87286	131.11923	23.40728	-1527.06738	-129.40395	10.21157
52	0.425	801.28497	64.09473	1587.91309	-368.82202	-13.19035	1375.41699	-1100.73621	13.06711	1359.91174	-475.44720	193.53247	-3.12043	554.70258	-117.84300	17.06786	-654.53815	132.01587	16.11897	-1538.83716	-130.36708	13.09067
53	0.433	802.50519	64.17549	1587.78162	-367.41669	-13.30972	1375.25085	-1100.57410	12.33910	1360.41235	-498.74341	190.82195	7.28017	548.94019	-116.46755	8.85211	-649.77777	133.79326	8.71347	-1548.21021	-130.96437	17.63511
54	0.442	803.55182	64.26144	1587.35742	-366.23151	-13.34879	1374.35681	-1100.28198	11.80201	1360.33813	-517.14142	187.34502	21.17201	538.27081	-114.69335	1.96512	-649.10321	136.09175	1.54416	-1554.32007	-131.56734	23.46572
55	0.450	804.45013	64.33760	1586.61951	-365.20667	-13.30350	1372.76831	-1099.68445	11.49342	1359.71667	-528.40576	183.40498	37.12448	524.15771	-112.93845	-2.48491	-652.92358	138.50864	-4.88426	-1556.35938	-132.54323	29.49046
56	0.458	805.24280	64.36749	1585.56689	-364.28195	-13.21628	1370.53442	-1098.67651	11.46327	1358.57092	-531.86694	179.33432	52.57117	507.49939	-111.38211	-4.86216	-661.25287	140.67273	-9.89173	-1553.98877	-134.11359	34.37059
57	0.467	805.98523	64.33464	1584.21851	-363.41156	-13.15233	1367.72083	-1097.26001	11.75360	1356.91797	-528.27844	175.50063	65.32304	488.56348	-110.19688	-6.05763	-673.72424	142.29933	-13.04358	-1547.32031	-136.37733	37.13357
58	0.475	806.74670	64.25841	1582.59216	-362.57446	-13.16327	1364.40173	-1095.53284	12.37069	1354.77319	-518.83905	172.31908	74.72608	467.01355	-109.57114	-6.71922	-690.12573	143.21597	-14.60877	-1536.61499	-139.32539	37.58552
59	0.483	807.61005	64.18063	1580.69055	-361.77658	-13.27004	1360.65820	-1093.64221	13.26341	1352.17383	-504.60529	170.11992	81.49584	442.58771	-109.58730	-7.19096	-710.61603	143.42645	-15.32751	-1522.06604	-142.86455	36.21479
60	0.492	808.66772	64.12407	1578.51147	-361.04178	-13.47086	1356.58850	-1091.74023	14.31483	1349.19604	-486.53534	168.93265	86.78888	415.86041	-110.16904	-7.61062	-734.91638	143.09482	-15.78060	-1503.79932	-146.88770	33.73891
61	0.500	809.99933	64.07055	1576.05396	-360.39917	-13.74473	1352.30920	-1089.97009	15.36177	1345.93469	-465.61322	168.43159	91.47144	388.11090	-111.06805	-8.00863	-761.74200	142.40878	-16.16957	-1482.00854	-151.26703	30.71899
62	0.508	811.63123	63.99569	1573.31995	-359.88293	-14.02883	1347.92578	-1088.47034	16.25839	1342.46790	-442.76892	168.12593	95.92204	360.42419	-111.99542	-8.40302	-789.49774	141.55713	-16.48720	-1457.03857	-155.82747	27.47485
63	0.517	813.52002	63.90320	1570.33154	-359.54022	-14.20617	1343.51074	-1087.36694	16.92390	1338.84521	-418.73175	167.59639	100.18797	333.15643	-112.80220	-8.80924	-817.16797	140.78543	-16.66530	-1429.35376	-160.37254	24.23240
64	0.525	815.57605	63.80717	1567.14990	-359.43118	-14.13630	1339.12000	-1086.74951	17.31567	1335.10071	-393.92596	166.60150	104.20283	306.17639	-113.47855	-9.24046	-844.46252	140.26305	-16.68210	-1399.47437	-164.71402	21.25450
65	0.533	817.69781	63.71043	1563.87500	-359.62042	-13.70532	1334.82178	-1086.65112	17.39872	1331.28015	-368.41144	165.08752	107.89751	279.31384	-114.07754	-9.70962	-871.48932	139.89590	-16.66140	-1367.87817	-168.73495	18.78196
66	0.542	819.79590	63.61488	1560.62683	-360.16113	-12.87350	1330.70740	-1087.03577	17.15987	1327.45898	-341.94849	163.16971	111.19341	252.52992	-114.70895	-10.18971	-898.39856	139.44485	-16.78098	-1334.92676	-172.42331	16.92300
67	0.550	821.80865	63.53237	1557.51819	-361.07202	-11.71012	1326.88428	-1087.79211	16.61345	1323.74084	-314.21594	161.05524	113.94786	225.82951	-115.48528	-10.61252	-925.23608	138.81734	-17.06062	-1300.91943	-175.76471	15.70031
68	0.558	823.70349	63.48348	1554.63916	-362.32187	-10.38443	1323.46057	-1088.74280	15.78064	1320.24646	-285.01166	158.92651	115.94128	199.18163	-116.40520	-10.92918	-952.00134	138.11246	-17.36228	-1266.14063	-178.64206	15.18394
69	0.567	825.46259	63.49048	1552.05457	-363.83978	-9.10021	1320.53845	-1089.68054	14.65597	1317.10559	-254.29366	156.88036	116.92206	172.53227	-117.36247	-11.14290	-978.72522	137.43121	-17.58535	-1230.77502	-180.89828	15.52561
70	0.575	827.06299	63.57568	1549.80945	-365.54480	-8.02021	1318.21716	-1090.42163	13.18679	1314.45264	-222.11201	154.93642	116.65828	145.81126	-118.23932	-11.30600	-1005.46826	136.75739	-17.73811	-1194.87878	-182.40944	16.84172
71	0.583	828.46631	63.77388	1547.93811	-367.36432	-7.23759	1316.59619	-1090.85583	11.32297	1312.41455	-188.52690	153.07350	114.98814	118.94981	-118.94886	-11.48961	-1032.27966	136.01709	-17.84293	-1158.55054	-183.03993	19.04502
72	0.592	829.62915	64.12168	1546.47900	-369.22668	-6.78982	1315.77100	-1090.97437	9.11555	1311.09009	-153.55086	151.26585	111.86874	91.93547	-119.50041	-11.71098	-1059.19995	135.19301	-17.90247	-1122.11938	-182.60117	21.78656
73	0.600	830.52710	64.61104	1545.48901	-371.04694	-6.66833	1315.81982	-1090.85071	6.77176	1310.51978	-117.13289	149.49591	107.38135	64.81108	-120.04630	-11.91790	-1086.27649	134.35269	-17.95277	-1086.11426	-180.92203	24.57306
74	0.608	831.16589	65.16524	1545.04517	-372.72131	-6.81906	1316.78223	-1090.58289	4.61647	1310.66772	-79.17924	147.74580	101.68120	37.61815	-120.76678	-12.05996	-1113.52332	133.58084	-18.02303	-1051.03540	-177.99731	26.99923
75	0.617	831.56616	65.67112	1545.20972	-374.12460	-7.17572	1318.62988	-1090.24915	2.95201	1311.45483	-39.59764	145.98169	94.95135	10.36874	-121.71008	-12.12777	-1140.89111	132.88332	-18.06651	-1017.14362	-174.02116	28.91254
76	0.625	831.73425	66.02660	1545.97278	-375.11203	-7.71647	1321.25366	-1089.90063	1.89790	1312.82690	1.64717	144.14694	87.40961	-16.96225	-122.76443	-12.15083	-1168.32227	132.13742	-18.05486	-984.39294	-169.21928	30.37130
77	0.633	831.65332	66.18320	1547.22754	-375.54904	-8.44795	1324.50012	-1089.55603	1.34436	1314.76892	44.47009	142.17401	79.32410	-44.42841	-123.76707	-12.19178	-1195.81091	131.15392	-18.09903	-952.46735	-163.71788	31.50516
78	0.642	831.31866	66.20237	1548.81567	-375.36005	-9.32349	1328.23157	-1089.20300	1.04581	1317.26355	88.61234	139.99759	70.98473	-72.05959	-124.63538	-12.29076	-1223.40063	129.86830	-18.32623	-920.92474	-157.58263	32.44345
79	0.650	830.78479	66.23714	1550.60999	-374.54694	-10.23625	1332.34058	-1088.80701	0.78728	1320.26904	133.64716	137.55669	62.63067	-99.83455	-125.40240	-12.39943	-1251.12927	128.50098	-18.59930	-889.42377	-150.91167	33.33014
80	0.658	830.16846	66.39473	1552.55969	-373.16705	-11.09486	1336.72986	-1088.30920	0.49252	1323.73242	179.07516	134.79204	54.36223	-127.71461	-126.15846	-12.42824	-1278.98828	127.43311	-18.54612	-857.89081	-143.89789	34.34218
81	0.667	829.61237	66.66199	1554.66162	-371.30634	-11.87456	1341.30212	-1087.62952	0.18264	1327.60022	224.50117	131.67783	46.12053	-155.68109	-126.96647	-12.35475	-1306.95410	126.89438	-18.00935	-826.53052	-136.82239	35.63145
82	0.675	829.24316	66.97259	1556.89575	-369.05994	-12.61338	1345.96143	-1086.68677	-0.10175	1331.79980	269.80957	128.36871	37.82320	-183.74034	-127.83127	-12.21993	-1335.00745	126.82208	-17.26760	-795.71088	-129.96906	37.23572
83	0.683	829.14661	67.27540	1559.20032	-366.51620	-13.37667	1350.61194	-1085.42712	-0.31247	1336.22168	315.23535	125.43726	29.68186	-211.90535	-128.71083	-12.07691	-1362.99097	127.05384	-16.59943	-765.82129	-123.53427	39.05769
84	0.692	829.36237	67.54424	1561.49268	-363.74893	-14.21617	1355.15747	-1083.84961	-0.40517	1340.73975	361.25406	123.95237	22.59539	-240.18689	-129.52095	-11.98816	-1390.38770	127.64357	-15.71398	-737.20660	-117.59866	40.91015
85	0.700	829.88843	67.76968	1563.69397	-360.82214	-15.14064	1359.50500	-1082.01477	-0.37020	1345.23389	408.03955	125.09858	18.15849	-268.55191	-130.20584	-11.97342	-1416.38208	128.82123	-13.80506	-710.21527	-112.17413	42.55766
86	0.708	830.68433	67.95075	1565.74194	-357.80075	-16.10331	1363.56738	-1080.04175	-0.22465	1349.58191	454.43793	129.35895	17.74478	-296.84753	-130.81424	-11.97113	-1440.28833	130.62595	-10.22010	-685.26782	-107.33498	43.70507
87	0.717	831.67786	68.09052	1567.59595	-354.75525	-17.01212	1367.26331	-1078.09998	0.02126	1353.65405	497.39746	135.84009	21.06824	-324.82336	-131.46817	-11.82029	-1461.80176	132.84872	-4.92548	-662.81061	-103.33800	43.99294
88	0.725	832.78308	68.19151	1569.23401	-351.76062	-17.76064	1370.51221	-1076.37842	0.36428	1357.32007	532.85645	142.58636	25.68517	-352.21393	-132.27452	-11.12836	-1480.79626	135.34784	1.79405	-643.19769	-100.57758	43.11283
89	0.733	833.91888	68.25075	1570.64429	-348.89404	-18.26925	1373.22534	-1075.02966	0.77973	1360.45471	557.52429	147.90071	28.34821	-378.77380	-133.22388	-9.26232	-1497.08960	138.18896	9.89965	-626.62756	-99.40629	40.97556
90	0.742	835.01813	68.26025	1571.81787	-346.22760	-18.52268	1375.30225	-1074.12317	1.22210	1362.95300	570.28967	151.22180	27.06445	-404.27762	-134.12402	-5.61658	-1510.38892	141.48225	19.67621	-613.19659	-99.98041	37.75524
91	0.750	836.02679	68.20647	1572.74866	-343.81622	-18.57694	1376.64380	-1073.62317	1.65026	1364.75488	572.58984	152.60872	21.79289	-428.34735	-134.68753	0.22549	-1520.27258	145.18304	31.21802	-603.02234	-102.21655	33.78457
92	0.758	836.90247	68.07285	1573.43164	-341.68793	-18.52712	1377.17725	-1073.38855	2.02686	1365.85828	567.41638	152.01996	13.75082	-450.04370	-134.86035	8.64054	-1526.20288	148.98834	43.68039	-596.31824	-105.83864	29.38445
93	0.767	837.61304	67.85351	1573.85620	-339.83829	-18.46472	1376.88159	-1073.20056	2.29644	1366.30896	557.53204	149.46805	4.79104	-467.65778	-135.14267	20.00449	-1527.66345	152.47687	55.12791	-593.37195	-110.47257	24.71994
94	0.775	838.14154	67.56642	1574.00525	-338.23425	-18.44743	1375.79114	-1072.82556	2.37547	1366.16809	544.42218	145.42201	-3.11315	-479.19818	-136.41127	34.16851	-1524.39246	155.46661	63.52500	-594.43127	-115.72448	19.80125
95	0.783	838.49658	67.25045	1573.85986	-336.83102	-18.48793	1373.97449	-1072.09009	2.16853	1365.48450	528.56042	140.78476	-8.67852	-483.37463	-139.28554	49.80167	-1516.55493	158.16487	67.91695	-599.53986	-121.09969	14.68377
96	0.792	838.71667	66.94659	1573.40210	-335.58865	-18.56061	1371.51050	-1070.93445	1.60985	1364.28711	510.14990	136.53110	-11.75961	-480.20886	-143.68979	64.66415	-1504.70532	160.98456	68.60760	-608.54065	-125.86577	9.74733
97	0.800	838.86676	66.68118	1572.61621	-334.47687	-18.62163	1368.48328	-1069.41748	0.70288	1362.59937	489.41248	133.26947	-13.10103	-470.76147	-148.98801	76.85247	-1489.50305	164.30824	66.56606	-621.41974	-129.29445	5.70307
98	0.808	839.03107	66.46526	1571.49194	-333.47156	-18.65364	1364.99097	-1067.67981	-0.46914	1360.45703	466.40662	131.08640	-13.68147	-456.44098	-154.45479	85.77805	-1471.34656	168.30595	62.86363	-638.57672	-131.20781	3.07988
99	0.817	839.30609	66.30266	1570.02991	-332.55469	-18.71049	1361.14319	-1065.89185	-1.76500	1357.91199	441.16791	129.75003	-14.10442	-438.54053	-159.67670	92.08568	-1450.27490	172.78116	58.34019	-660.26538	-132.07864	1.74715
100	0.825	839.78668	66.19083	1568.24158	-331.72345	-18.89865	1357.04272	-1064.21252	-3.03120	1355.02673	414.23242	128.92738	-14.53751	-418.09497	-164.61838	96.89858	-1426.22070	177.19745	53.45949	-685.65765	-132.52995	1.14515
101	0.833	840.54401	66.11655	1566.14587	-330.99908	-19.31311	1352.77942	-1062.77039	-4.13858	1351.87341	386.57159	128.31421	-15.00755	-395.84515	-169.40295	101.13541	-1399.24841	181.08533	48.50700	-712.99908	-132.92442	0.79802
102	0.842	841.60486	66.05629	1563.77209	-330.42780	-19.99973	1348.43726	-1061.65259	-4.99568	1348.53296	358.93820	127.74100	-15.52350	-372.21509	-174.11395	105.25314	-1369.56873	184.49689	43.99106	-740.74841	-133.36195	0.47620
103	0.850	842.94708	65.98642	1561.17236	-330.07492	-20.95791	1344.10144	-1060.88818	-5.56459	1345.08740	331.58203	127.16801	-16.05888	-347.37051	-178.72754	109.30310	-1337.49316	187.78145	40.57431	-768.21381	-133.82629	0.10930
104	0.858	844.50983	65.89845	1558.42737	-330.01233	-22.16180	1339.86719	-1060.44421	-5.87696	1341.61389	304.46753	126.59716	-16.58549	-321.34018	-183.09137	113.07475	-1303.45520	190.96761	38.48007	-795.33246	-134.28745	-0.30558
105	0.867	846.20715	65.80331	1555.64465	-330.30209	-23.58466	1335.84875	-1060.24353	-6.02134	1338.19116	277.50351	126.02435	-17.09336	-294.07996	-186.98718	116.25140	-1268.03345	193.73367	37.37581	-822.25751	-134.74846	-0.74597
106	0.875	847.94434	65.71733	1552.94983	-330.97839	-25.20556	1332.17444	-1060.19434	-6.08276	1334.90686	250.64282	125.44220	-17.57094	-265.50864	-190.26361	118.56545	-1231.89038	195.74515	36.94290	-849.10773	-135.25064	-1.16938
107	0.883	849.63538	65.64552	1550.46631	-332.03397	-26.98814	1328.96692	-1060.21204	-6.06608	1331.85718	223.90033	124.83905	-18.01100	-235.60945	-192.88736	119.87566	-1195.64551	196.78998	37.23951	-875.89178	-135.83194	-1.52544
108	0.892	851.20129	65.57887	1548.28479	-333.41968	-28.86262	1326.32007	-1060.22729	-5.89471	1329.13611	197.27519	124.19653	-18.41461	-204.50023	-194.89648	120.13088	-1159.79736	196.89467	38.56127	-902.58221	-136.49802	-1.78846
109	0.900	852.56372	65.51756	1546.44299	-335.05701	-30.74348	1324.29456	-1060.18958	-5.49368	1326.82727	170.67091	123.50906	-18.76416	-172.35556	-196.35645	119.31896	-1124.73022	196.32234	41.10527	-929.22723	-137.24055	-1.98211
110	0.908	853.66992	65.50631	1544.94238	-336.84875	-32.56339	1322.93335	-1060.07031	-4.83905	1325.01257	143.94609	122.78420	-19.02063	-139.27003	-197.33710	117.45898	-1090.70898	195.25128	44.66978	-955.92938	-138.04306	-2.15392
111	0.917	854.52710	65.57182	1543.79041	-338.67859	-34.28748	1322.27710	-1059.86194	-3.93355	1323.78052	117.03003	122.01676	-19.16288	-105.20107	-197.89456	114.57514	-1057.84802	193.51682	48.62150	-982.73401	-138.87648	-2.31965
112	0.925	855.18921	65.58370	1543.03394	-340.40591	-35.90859	1322.36450	-1059.56824	-2.80297	1323.20825	89.95134	121.20328	-19.21149	-70.01711	-198.07657	110.65676	-1026.14417	190.78638	52.21149	-1009.63275	-139.70288	-2.46147
113	0.933	855.71320	65.32550	1542.74866	-341.87177	-37.43729	1323.22290	-1059.18823	-1.52076	1323.33704	62.76810	120.39074	-19.21889	-33.58271	-197.92522	105.66804	-995.55621	186.91124	54.95766	-1036.66846	-140.45282	-2.56865
114	0.942	856.12994	64.74748	1542.99304	-342.92938	-38.87929	1324.85632	-1058.71118	-0.18059	1324.17139	35.50282	119.67010	-19.23794	4.21198	-197.45471	99.59861	-966.02759	181.98857	56.74844	-1063.94434	-141.03918	-2.64172
115	0.950	856.43463	63.98298	1543.76868	-343.48285	-40.20885	1327.24292	-1058.12598	1.13333	1325.69019	8.13875	119.09419	-19.28024	43.45175	-196.63586	92.51364	-937.45007	176.15593	57.65746	-1091.46716	-141.49121	-2.65275
116	0.958	856.59778	63.12872	1545.01660	-343.49454	-41.37917	1330.33374	-1057.43665	2.32737	1327.85791	-19.36226	118.61125	-19.32249	84.15596	-195.39145	84.58404	-909.63684	169.42285	57.72827	-1119.08740	-141.99823	-2.54488
117	0.967	856.60278	62.16710	1546.64868	-342.96481	-42.36623	1334.04846	-1056.67017	3.30216	1330.62903	-47.04150	118.09409	-19.36370	126.22508	-193.63916	76.08825	-882.33398	161.79132	56.98750	-1146.70911	-142.68594	-2.32857
118	0.975	856.47089	61.07753	1548.56958	-341.92105	-43.19160	1338.27930	-1055.86426	3.98487	1333.94360	-74.90685	117.44386	-19.43502	169.39955	-191.38248	67.35674	-855.26300	153.58887	55.62173	-1174.41687	-143.47202	-2.10714
119	0.983	856.25586	59.94437	1550.66907	-340.41483	-43.90467	1342.90503	-1055.04138	4.34101	1337.72278	-102.92213	116.66840	-19.54259	213.26765	-188.70831	58.66698	-828.23975	145.41864	53.96681	-1202.33582	-144.22545	-1.93602
120	0.992	856.04089	58.95313	1552.82739	-338.51428	-44.54410	1347.80188	-1054.19238	4.38089	1341.87048	-131.05251	115.84887	-19.64019	257.35944	-185.71426	50.18203	-801.32672	137.66287	52.28548	-1230.51563	-144.93063	-1.75665
121	1.000	855.93341	58.27964	1554.94348	-336.29532	-45.10993	1352.84753	-1053.28540	4.16450	1346.27271	-159.28716	115.05161	-19.66946	301.24097	-182.57831	42.01268	-774.82581	130.32959	50.66067	-1258.86938	-145.69553	-1.48340
122	1.008	856.04395	58.00150	1556.95496	-333.83478	-45.57229	1357.91943	-1052.28613	3.76700	1350.79004	-187.61433	114.28529	-19.61627	344.56445	-179.77551	34.42446	-749.11194	123.40347	49.06175	-1287.00842	-146.71947	-1.02059
123	1.017	856.45929	58.09051	1558.84363	-331.20880	-45.89687	1362.89233	-1051.17090	3.23075	1355.26111	-216.01405	113.50356	-19.53330	387.18188	-178.15340	28.09223	-724.49243	117.05839	47.39505	-1314.14734	-148.25664	-0.16268
124	1.025	857.21027	58.40089	1560.60840	-328.49258	-46.06332	1367.63623	-1049.93909	2.56504	1359.52441	-244.45314	112.67149	-19.48960	429.24969	-178.61717	24.13323	-701.18781	111.53667	45.51180	-1339.35754	-150.49442	1.37212
125	1.033	858.25769	58.64767	1562.22620	-325.75983	-46.07922	1372.01953	-1048.63330	1.78342	1363.44348	-272.83154	111.86320	-19.47126	470.89862	-181.53868	23.61614	-679.39893	107.02459	43.23770	-1362.04224	-153.36197	3.63562
126	1.042	859.52838	58.48352	1563.65991	-323.08344	-45.97655	1375.91699	-1047.34082	0.93384	1366.91113	-300.93604	111.23441	-19.31255	511.39764	-186.23950	26.59750	-659.34937	103.64352	40.40192	-1382.15613	-156.50983	6.21249
127	1.050	860.94769	57.71215	1564.89270	-320.53461	-45.79034	1379.21814	-1046.16687	0.09251	1369.84497	-328.51550	110.88092	-18.66376	548.51636	-191.04388	31.38798	-641.29102	101.45741	36.86537	-1399.99390	-159.51587	8.47475
128	1.058	862.41418	56.45707	1565.92529	-318.17664	-45.54420	1381.83484	-1045.20911	-0.66206	1372.19275	-355.48767	110.73876	-17.00147	578.84607	-194.16222	34.90040	-625.50763	100.48422	32.58474	-1415.90845	-162.01212	10.16162
129	1.067	863.79083	55.05563	1566.75378	-316.05652	-45.24472	1383.70593	-1044.53809	-1.25213	1373.93604	-382.02863	110.55764	-13.66637	599.35510	-194.65543	34.23373	-612.29340	100.69899	27.64673	-1430.15820	-163.65729	11.72315
130	1.075	864.95526	53.78328	1567.36584	-314.19986	-44.88214	1384.79614	-1044.16992	-1.59869	1375.07434	-408.15436	109.92627	-7.80105	609.30524	-192.60873	28.47448	-601.94293	101.99000	22.19199	-1442.68396	-164.22098	14.07624
131	1.083	865.84253	52.72250	1567.74915	-312.60828	-44.44276	1385.09338	-1044.03589	-1.64828	1375.61157	-432.85199	108.45132	1.63422	610.52509	-188.82771	19.16746	-594.77600	104.12376	16.31598	-1452.85449	-163.85867	17.92640
132	1.092	866.44751	51.82415	1567.89050	-311.25714	-43.92269	1384.60815	-1043.97632	-1.40422	1375.55969	-453.68573	106.13373	15.25951	605.69678	-184.49704	9.18824	-591.14258	106.78272	10.08726	-1459.55408	-163.24980	23.21078
133	1.100	866.80859	50.99852	1567.77380	-310.09818	-43.33866	1383.37036	-1043.77148	-0.92059	1374.94360	-467.81799	103.49862	32.26325	596.73291	-180.69218	1.11786	-591.38098	109.65709	3.65948	-1461.76880	-163.24472	29.06399
134	1.108	866.98767	50.16938	1567.38086	-309.07373	-42.73441	1381.42175	-1043.21069	-0.25370	1373.79492	-473.74786	101.14102	50.18419	584.42627	-178.00931	-3.91458	-595.70459	112.51381	-2.60146	-1459.17688	-164.32123	34.23556
135	1.117	867.05518	49.30299	1566.69312	-308.13483	-42.17047	1378.81482	-1042.17249	0.57733	1372.14075	-471.90686	99.29616	66.16862	568.86615	-176.55116	-6.38722	-604.01147	115.21306	-8.00673	-1452.09229	-166.48221	37.66790
136	1.125	867.08124	48.41133	1565.69556	-307.24969	-41.70177	1375.61694	-1040.66772	1.57685	1369.99231	-463.74377	97.95830	78.59263	549.99536	-176.09079	-7.51775	-615.77795	117.69914	-11.72480	-1440.98401	-169.55321	38.92405
137	1.133	867.13623	47.53394	1564.37805	-306.39890	-41.35706	1371.90796	-1038.81946	2.73439	1367.34839	-450.68665	97.13242	87.54050	527.96655	-176.26952	-8.25108	-630.52966	119.84658	-13.46911	-1426.18530	-173.40723	38.24322
138	1.142	867.29309	46.71500	1562.73535	-305.57239	-41.13042	1367.77466	-1036.80200	3.99743	1364.22852	-433.84857	96.83290	94.10139	503.28546	-176.69754	-8.99072	-648.60364	121.27918	-13.92258	-1407.89038	-177.96097	36.27396
139	1.150	867.62439	45.98833	1560.76501	-304.77905	-40.98598	1363.30640	-1034.78540	5.26938	1360.70508	-414.15344	96.98532	99.44508	476.77850	-177.13135	-9.82247	-670.61920	121.64436	-14.09992	-1386.27283	-183.08032	33.72950
140	1.158	868.19495	45.38026	1558.46594	-304.05814	-40.85922	1358.58667	-1032.91211	6.44202	1356.88794	-392.40228	97.39992	104.32098	449.38910	-177.63768	-10.65442	-696.04224	121.05462	-14.47663	-1361.59961	-188.54190	31.13192
141	1.167	869.05157	44.92871	1555.84326	-303.47791	-40.65902	1353.68872	-1031.30627	7.44274	1352.88049	-369.19824	97.81174	109.01671	421.90765	-178.34351	-11.33924	-723.22992	119.97331	-14.96046	-1334.25562	-194.06708	28.72626
142	1.175	870.21399	44.69778	1552.92297	-303.11597	-40.29264	1348.69507	-1030.08276	8.25742	1348.75085	-344.89923	97.98222	113.53224	394.74658	-179.16650	-11.83810	-750.73486	118.79713	-15.36449	-1304.68030	-199.39401	26.60008
143	1.183	871.67767	44.76553	1549.76904	-303.03174	-39.70154	1343.72095	-1029.33801	8.90091	1344.54163	-319.66467	97.81259	117.76246	367.94562	-179.94373	-12.24413	-777.93280	117.67776	-15.66998	-1273.32947	-204.33786	24.84002
144	1.192	873.41913	45.17249	1546.49097	-303.25351	-38.87635	1338.90869	-1029.13049	9.38233	1340.29883	-293.49023	97.33247	121.58916	341.36823	-180.65903	-12.65808	-804.77234	116.59289	-15.98232	-1240.68115	-208.79257	23.54231
145	1.200	875.36780	45.84111	1543.23267	-303.78986	-37.84062	1334.40149	-1029.46240	9.71169	1336.09863	-266.22235	96.59523	124.87495	314.86884	-181.42163	-13.08847	-831.38757	115.51055	-16.39219	-1207.20239	-212.68915	22.78162
146	1.208	877.36505	46.53785	1540.14795	-304.64862	-36.62928	1330.32495	-1030.26514	9.88499	1332.04993	-237.63884	95.66412	127.43674	288.38593	-182.27625	-13.50584	-857.89636	114.48072	-16.88348	-1173.24060	-215.93654	22.65353
147	1.217	879.20459	46.96864	1537.37195	-305.83566	-35.29788	1326.78442	-1031.39612	9.85256	1328.28247	-207.57185	94.64639	129.04424	261.96472	-183.11722	-13.94666	-884.34912	113.59209	-17.34062	-1138.93860	-218.40466	23.27883
148	1.225	880.74445	46.94740	1535.00061	-307.33951	-33.93733	1323.87012	-1032.65491	9.54406	1324.93982	-175.99046	93.63229	129.43695	235.68410	-183.77632	-14.45959	-910.74939	112.87967	-17.66487	-1104.31445	-219.96124	24.70944
149	1.233	881.95514	46.47224	1533.08130	-309.12152	-32.64889	1321.66687	-1033.83081	8.91673	1322.16833	-142.98357	92.63543	128.36630	209.49471	-184.25609	-14.94536	-937.12061	112.28679	-17.86021	-1069.46021	-220.51047	26.86130
150	1.242	882.88129	45.70956	1531.62524	-311.11249	-31.51636	1320.26160	-1034.76367	7.98298	1320.09119	-108.65076	91.65511	125.66293	183.12059	-184.88426	-15.14986	-963.55469	111.70078	-17.98853	-1034.66772	-220.01637	29.51512
151	1.250	883.59723	44.96404	1530.63599	-313.21136	-30.61478	1319.72974	-1035.38208	6.80540	1318.77710	-72.99336	90.74575	121.29028	156.19334	-186.11024	-14.83469	-990.17053	111.02277	-18.09558	-1000.42169	-218.46408	32.32256
152	1.258	884.17279	44.56877	1530.12439	-315.29175	-30.00688	1320.11426	-1035.70776	5.45986	1318.23071	-35.90147	89.97974	115.33144	128.57060	-188.07416	-13.99033	-1017.01257	110.25323	-18.17700	-967.25122	-215.83359	34.86915
153	1.267	884.63531	44.68261	1530.09766	-317.21762	-29.71040	1321.41907	-1035.82666	4.03002	1318.42004	2.77715	89.37611	107.92824	100.55052	-190.36429	-12.96356	-1044.00952	109.50458	-18.18691	-935.48999	-212.16753	36.81137
154	1.275	884.96143	45.18955	1530.54700	-318.85779	-29.69134	1323.60999	-1035.83582	2.62735	1319.31604	43.17749	88.88338	99.26039	72.62149	-192.33774	-12.22904	-1071.05884	108.88644	-18.10217	-905.12720	-207.57101	37.96621
155	1.283	885.11841	45.86060	1531.44702	-320.09604	-29.88411	1326.61182	-1035.80627	1.35292	1320.90710	85.38298	88.43167	89.58948	44.98172	-193.71295	-11.96404	-1098.13501	108.38055	-17.99281	-875.84082	-202.12334	38.32181
156	1.292	885.11353	46.58846	1532.75159	-320.84384	-30.20458	1330.31396	-1035.78113	0.24664	1323.18457	129.35948	87.98531	79.28370	17.48155	-194.65796	-12.00992	-1125.35229	107.75405	-18.01950	-847.16602	-195.88361	38.02042
157	1.300	884.99469	47.35327	1534.39063	-321.05283	-30.56344	1334.58704	-1035.78040	-0.68301	1326.11548	174.87839	87.51044	68.76314	-10.07838	-195.43234	-12.15650	-1152.90820	106.65103	-18.29963	-818.72870	-188.97040	37.31071
158	1.308	884.82574	48.05728	1536.28748	-320.71704	-30.88973	1339.30139	-1035.79138	-1.40862	1329.61658	221.51065	86.92496	58.38767	-37.78307	-196.19316	-12.28320	-1180.86511	105.04031	-18.72685	-790.39886	-181.59351	36.48834
159	1.317	884.68378	48.57618	1538.37549	-319.86627	-31.14757	1344.33252	-1035.75867	-1.90046	1333.54724	268.72736	86.13926	48.34965	-65.63262	-197.02280	-12.32288	-1209.04810	103.42159	-19.01569	-762.28583	-174.00084	35.83083
160	1.325	884.65228	48.91057	1540.59180	-318.55750	-31.33408	1349.55872	-1035.59607	-2.15340	1337.74695	316.08536	85.20882	38.71183	-93.60698	-197.92621	-12.24141	-1237.21851	102.37289	-18.94241	-734.66309	-166.37427	35.49747
161	1.333	884.79993	49.22390	1542.86694	-316.86371	-31.46657	1354.85938	-1035.21521	-2.16916	1342.09814	363.39331	84.59857	29.72112	-121.69404	-198.80865	-12.05624	-1265.19019	102.15661	-18.45119	-707.85779	-158.80197	35.48204
162	1.342	885.16882	49.75926	1545.12622	-314.86273	-31.56777	1360.11487	-1034.55432	-1.95665	1346.53381	410.65509	85.40313	22.25520	-149.88075	-199.57274	-11.83413	-1292.71179	102.76180	-17.53200	-682.13074	-151.33339	35.69688
163	1.350	885.76001	50.63837	1547.30188	-312.63330	-31.65531	1365.20325	-1033.60059	-1.55110	1350.98425	457.62579	89.09521	17.86870	-178.13420	-200.19092	-11.69854	-1319.32581	104.07614	-15.95994	-657.67236	-143.99162	36.06430
164	1.358	886.52197	51.72225	1549.35132	-310.25604	-31.72929	1370.00061	-1032.40771	-0.98574	1355.34082	503.13196	96.56482	17.90371	-206.38513	-200.68083	-11.75078	-1344.46423	105.96062	-13.24305	-634.73035	-136.79102	36.48626
165	1.367	887.36877	52.74508	1551.26294	-307.81378	-31.75037	1374.39050	-1031.10474	-0.25222	1359.46558	544.78217	107.06296	22.07045	-234.48502	-201.15607	-11.82502	-1367.72668	108.19830	-9.03335	-613.71393	-129.82513	36.76659
166	1.375	888.20642	53.53524	1553.03796	-305.39072	-31.63961	1378.27539	-1029.87793	0.68273	1363.21326	579.48846	118.31183	27.90085	-262.13318	-201.80609	-11.36539	-1388.90222	110.55954	-3.41191	-595.14795	-123.32156	36.61264
167	1.383	888.94623	54.07455	1554.66553	-303.06897	-31.31894	1381.57410	-1028.92102	1.82492	1366.45715	604.40710	128.05728	31.94206	-288.92490	-202.66794	-9.61723	-1407.70459	112.96526	3.40740	-579.50012	-117.63271	35.74724
168	1.392	889.51556	54.47530	1556.12000	-300.92252	-30.75406	1384.20715	-1028.37695	3.12285	1369.10254	617.97058	135.38516	31.79211	-314.55017	-203.48537	-5.94084	-1423.66638	115.42090	11.43407	-567.04956	-113.20518	34.05899
169	1.400	889.86395	54.94173	1557.37610	-299.01428	-29.96898	1386.09009	-1028.30420	4.48262	1371.08350	620.78699	140.41489	27.12665	-338.75665	-203.84549	0.04299	-1436.18079	117.91470	20.86648	-557.92712	-110.48878	31.64918
170	1.408	889.95105	55.61789	1558.41272	-297.39072	-29.02991	1387.15015	-1028.66321	5.80375	1372.36182	615.48981	143.34512	19.30577	-360.90338	-203.48418	8.60707	-1444.55505	120.51846	31.69828	-552.20947	-109.77863	28.73367
171	1.417	889.74170	56.45391	1559.21582	-296.07236	-28.01004	1387.35413	-1029.31812	6.98705	1372.93372	605.30511	144.21867	10.54267	-379.60248	-202.62210	20.06625	-1448.17969	123.35959	43.15434	-549.94250	-111.09167	25.50335
172	1.425	889.22943	57.29135	1559.78711	-295.04810	-26.96554	1386.72034	-1030.05286	7.90598	1372.83264	592.59772	143.19012	2.79812	-392.95660	-202.06796	34.40280	-1446.74451	126.50099	53.58104	-551.17780	-114.14089	22.02958
173	1.433	888.45026	58.00564	1560.14111	-294.28110	-25.93469	1385.30701	-1030.62134	8.40789	1372.11841	578.26569	140.71037	-3.19839	-399.39685	-202.78619	50.53931	-1440.36316	130.00124	61.19189	-556.03052	-118.34619	18.25624
174	1.442	887.46289	58.53518	1560.28479	-293.72189	-24.94300	1383.19067	-1030.82434	8.37568	1370.85974	561.99835	137.57970	-7.63421	-398.53180	-205.20859	66.30877	-1429.51001	133.94466	65.01421	-564.62390	-122.86836	14.13425
175	1.450	886.32800	58.86376	1560.20093	-293.31992	-24.00652	1380.45496	-1030.57837	7.79667	1369.12341	543.26093	134.71361	-10.69730	-391.19501	-209.01723	79.57076	-1414.78516	138.37204	65.19413	-576.93152	-126.78272	9.90058
176	1.458	885.11566	59.01760	1559.84631	-293.03241	-23.14001	1377.18799	-1029.93323	6.79494	1366.97021	522.03186	132.64102	-12.50497	-378.73846	-213.55267	89.40115	-1396.72314	143.21033	62.58039	-592.80994	-129.44351	6.20202
177	1.467	883.92627	59.10270	1559.17102	-292.83310	-22.37311	1373.48682	-1029.03101	5.60290	1364.45850	498.52704	131.32155	-13.41061	-362.43588	-218.28983	96.24287	-1375.69067	148.23993	58.15923	-612.24713	-130.81711	3.65877
178	1.475	882.89178	59.32214	1558.14233	-292.71970	-21.76193	1369.46008	-1028.04858	4.48083	1361.64624	472.96735	130.45322	-13.87546	-343.34756	-222.98656	101.20703	-1351.83740	153.23079	52.79514	-635.18567	-131.40642	2.29681
179	1.483	882.13354	59.86096	1556.75842	-292.71649	-21.37909	1365.22522	-1027.16821	3.63368	1358.58801	445.94489	129.77744	-14.22565	-322.28644	-227.59207	105.33948	-1325.17065	158.11189	47.22058	-660.89722	-131.80035	1.66977
180	1.492	881.71283	60.74334	1555.04236	-292.86856	-21.28951	1360.90125	-1026.56067	3.14786	1355.32776	418.34753	129.14415	-14.61692	-299.70706	-232.09419	109.24957	-1295.74121	162.89420	42.07021	-688.02069	-132.32402	1.37796
181	1.500	881.60950	61.79335	1553.03210	-293.23035	-21.53372	1356.59827	-1026.34973	2.97079	1351.89966	390.80127	128.47430	-15.08270	-275.71533	-236.41116	113.05662	-1263.81653	167.54590	37.87923	-715.38428	-132.99458	1.23151
182	1.508	881.72906	62.69773	1550.78723	-293.85806	-22.13171	1352.41272	-1026.57703	2.95902	1348.33984	363.50555	127.73836	-15.58546	-250.27649	-240.39481	116.54945	-1229.87561	172.03384	35.02839	-742.49561	-133.65472	1.11686
183	1.517	881.93542	63.18157	1548.40259	-294.80664	-23.09568	1348.43530	-1027.20178	2.97809	1344.70569	336.44501	126.97347	-16.07913	-223.40720	-243.89133	119.41705	-1194.45630	176.24701	33.59979	-769.35638	-134.17741	0.93874
184	1.525	882.10498	63.19259	1546.00317	-296.11743	-24.42447	1344.76038	-1028.13379	2.98878	1341.08850	309.56256	126.26063	-16.54781	-195.19543	-246.73956	121.37125	-1158.10352	179.91940	33.35091	-796.10052	-134.60074	0.66946
185	1.533	882.16431	62.94745	1543.71875	-297.79810	-26.07870	1341.48083	-1029.26123	3.04279	1337.61047	282.82629	125.63560	-16.99593	-165.75516	-248.72705	122.15296	-1121.40784	182.84377	33.99414	-822.79669	-135.07533	0.36522
186	1.542	882.08264	62.78989	1541.66296	-299.81641	-27.96447	1338.66968	-1030.46326	3.21402	1334.40613	256.23074	125.05585	-17.42934	-135.24843	-249.65271	121.56278	-1084.98511	185.01886	35.45123	-849.44635	-135.70134	0.09874
187	1.550	881.83527	62.95523	1539.93311	-302.11407	-29.95100	1336.37219	-1031.62537	3.56650	1331.60046	229.74402	124.46526	-17.84560	-103.89015	-249.46756	119.54598	-1049.45532	186.56216	37.82648	-876.05359	-136.43044	-0.12275
188	1.558	881.38141	63.48688	1538.61304	-304.62418	-31.92037	1334.62012	-1032.66272	4.17291	1329.30042	203.27190	123.84594	-18.21406	-71.82564	-248.29462	116.22288	-1015.38770	187.55795	41.15539	-902.67810	-137.10608	-0.37928
189	1.567	880.67303	64.32594	1537.76001	-307.27716	-33.80927	1333.45337	-1033.53491	5.10860	1327.59753	176.70607	123.20033	-18.48177	-39.00959	-246.32703	111.82052	-983.08258	187.95988	45.05447	-929.43835	-137.58549	-0.77682
190	1.575	879.68634	65.37862	1537.39209	-309.99152	-35.60651	1332.92639	-1034.23901	6.39662	1326.56897	149.98904	122.52145	-18.63716	-5.24734	-243.73517	106.58084	-952.39056	187.71075	48.74514	-956.41766	-137.85188	-1.32462
191	1.583	878.45941	66.52695	1537.49902	-312.65613	-37.32382	1333.09497	-1034.78870	7.97527	1326.26697	123.10255	121.80486	-18.73846	29.65277	-240.60883	100.70002	-922.88300	186.86269	51.60481	-983.57825	-138.02415	-1.88411
192	1.592	877.08881	67.65579	1538.06470	-315.12122	-38.97938	1333.99292	-1035.20142	9.72957	1326.70703	96.03049	121.07925	-18.83798	65.74733	-236.95120	94.30283	-894.21332	185.41797	53.50007	-1010.82288	-138.27678	-2.27570
193	1.600	875.66406	68.69421	1539.07434	-317.21521	-40.59344	1335.61414	-1035.49170	11.54115	1327.86121	68.76837	120.39980	-18.91797	102.93810	-232.71768	87.47065	-866.25385	183.18542	54.53320	-1038.09570	-138.76514	-2.40436
194	1.608	874.22888	69.62046	1540.50281	-318.79517	-42.16711	1337.92017	-1035.66895	13.32461	1329.66980	41.33812	119.79525	-18.94507	141.04692	-227.82779	80.28495	-838.95996	179.94765	54.75077	-1065.40247	-139.55031	-2.28411
195	1.617	872.81201	70.43539	1542.30884	-319.80078	-43.65716	1340.86340	-1035.74768	15.03723	1332.06311	13.76671	119.22235	-18.94476	179.85817	-222.17264	72.82979	-812.25757	175.71977	54.18355	-1092.80005	-140.51634	-2.01052
196	1.625	871.43884	71.15229	1544.44019	-320.25589	-44.99438	1344.39355	-1035.76013	16.63678	1334.97461	-13.93437	118.60951	-18.97767	219.11681	-215.64658	65.16499	-786.05438	170.74899	52.97795	-1120.35986	-141.43816	-1.70988
197	1.633	870.11652	71.79316	1546.83521	-320.21899	-46.13473	1348.44373	-1035.75452	18.03795	1338.33948	-41.76277	117.93974	-19.07057	258.56848	-208.16083	57.29463	-760.27625	165.26990	51.35833	-1148.11169	-142.21040	-1.45844
198	1.642	868.84418	72.37244	1549.42590	-319.74988	-47.07943	1352.92200	-1035.77344	19.14556	1342.08386	-69.71913	117.23730	-19.18571	298.02563	-199.70639	49.19330	-734.95642	159.35803	49.53187	-1176.05688	-142.91330	-1.24862
199	1.650	867.62860	72.89539	1552.14526	-318.91379	-47.84834	1357.71729	-1035.83350	19.91303	1346.11304	-97.79790	116.50005	-19.25161	337.42780	-190.53796	40.97923	-710.34491	153.04124	47.67503	-1204.17590	-143.65933	-1.02704
200	1.658	866.48621	73.37838	1554.92847	-317.78705	-48.44522	1362.70532	-1035.92249	20.34635	1350.30945	-125.96950	115.69620	-19.23447	376.86420	-181.33713	33.17395	-686.86469	146.45403	45.87244	-1232.31909	-144.53838	-0.71486
201	1.667	865.43921	73.86187	1557.70715	-316.45023	-48.84779	1367.75427	-1036.01221	20.49298	1354.53931	-154.20158	114.81363	-19.15947	416.45648	-173.14792	26.82707	-664.97137	139.83633	43.99470	-1260.06628	-145.68694	-0.18186
202	1.675	864.50757	74.39706	1560.41101	-314.98120	-49.02531	1372.72510	-1036.07690	20.43247	1358.66125	-182.49162	113.88789	-19.07683	456.04871	-167.00182	23.25838	-645.06299	133.45699	41.73066	-1286.72510	-147.27812	0.77899
203	1.683	863.70062	75.01609	1562.98083	-313.45319	-48.96238	1377.46997	-1036.11023	20.23504	1362.54089	-210.82466	113.00455	-19.03515	494.79694	-163.31851	23.26779	-627.42267	127.60091	38.77402	-1311.59058	-149.43724	2.40759
204	1.692	863.00482	75.71635	1565.38037	-311.93915	-48.66512	1381.83777	-1036.13660	19.94529	1366.07349	-239.07985	112.28876	-19.02637	530.97943	-161.40485	26.17627	-612.19513	122.58971	34.97120	-1334.32080	-152.14836	4.78142
205	1.700	862.36877	76.47620	1567.59387	-310.51678	-48.15398	1385.68799	-1036.20789	19.62035	1369.18860	-266.98804	111.85490	-18.88156	562.24469	-159.63153	29.61242	-599.41913	118.72939	30.39173	-1355.00964	-155.16873	7.60811
206	1.708	861.70142	77.27168	1569.61682	-309.26343	-47.45928	1388.90332	-1036.38818	19.34612	1371.82922	-294.23151	111.72003	-18.19149	586.18323	-156.43898	30.58209	-589.06799	116.20950	25.30225	-1373.85498	-158.01253	10.33414
207	1.717	860.88947	78.06531	1571.45239	-308.24631	-46.61197	1391.39368	-1036.74182	19.20880	1373.92761	-320.70367	111.69794	-16.35582	601.21039	-151.30760	27.26269	-581.10913	115.06412	19.98917	-1390.77539	-159.98654	12.52810
208	1.725	859.81726	78.80237	1573.10925	-307.51315	-45.63081	1393.09473	-1037.32544	19.25517	1375.41003	-346.61487	111.36870	-12.66711	607.43719	-144.83969	20.07847	-575.61243	115.26387	14.62201	-1405.24170	-160.33435	14.16053
209	1.733	858.38361	79.43797	1574.59485	-307.08047	-44.53140	1393.96655	-1038.17188	19.48079	1376.22656	-371.91870	110.30483	-6.17786	606.55273	-138.17882	11.21648	-572.82202	116.84267	9.32927	-1416.36108	-158.65283	15.59992
210	1.742	856.53186	79.94822	1575.91187	-306.92783	-43.35146	1393.99426	-1039.25720	19.86042	1376.37683	-395.28473	108.50340	4.34602	600.70959	-132.44144	3.28743	-573.12433	119.78227	4.24069	-1423.24365	-155.36899	17.38572
211	1.750	854.27545	80.31312	1577.05994	-307.00793	-42.15881	1393.18896	-1040.47437	20.37124	1375.90552	-413.94141	106.59377	19.66314	591.65790	-128.22336	-2.08212	-576.92896	123.77200	-0.60981	-1425.44360	-151.81180	19.94056
212	1.758	851.68610	80.51944	1578.02930	-307.26300	-41.03416	1391.58948	-1041.64978	21.00906	1374.88147	-425.13470	105.45126	38.80844	580.44397	-125.26399	-4.99309	-584.46863	128.26817	-5.18393	-1423.03076	-149.65376	23.32342
213	1.767	848.85944	80.58305	1578.79016	-307.63669	-40.04833	1389.25793	-1042.60547	21.81661	1373.37952	-427.88361	105.54002	58.88777	567.17474	-122.96402	-6.49953	-595.54846	132.69846	-9.17432	-1416.32031	-149.97134	27.02984
214	1.775	845.90393	80.54701	1579.29785	-308.08398	-39.24445	1386.27625	-1043.22632	22.84758	1371.46399	-423.21307	106.70596	76.56525	551.28046	-121.20245	-7.37722	-609.43146	136.52080	-12.08287	-1405.61243	-152.70859	30.06853
215	1.783	842.94751	80.46273	1579.50940	-308.57852	-38.62540	1382.74634	-1043.49402	24.07275	1369.17798	-412.98413	108.53294	89.89989	532.29657	-120.15588	-7.96328	-625.37463	139.31940	-13.70551	-1391.04504	-157.04504	31.49623
216	1.792	840.13312	80.38368	1579.39294	-309.11356	-38.15649	1378.78735	-1043.48010	25.35932	1366.55151	-398.79797	110.72220	98.92795	510.15509	-119.80325	-8.48751	-643.63464	140.96068	-14.40425	-1372.60925	-162.15120	30.99438
217	1.800	837.59796	80.36627	1578.92529	-309.70178	-37.78049	1374.52246	-1043.31421	26.55199	1363.61426	-381.70398	113.15113	104.90180	485.15179	-120.01258	-9.08722	-665.21875	141.57536	-14.78076	-1350.33765	-167.54889	28.95550
218	1.808	835.44946	80.45824	1578.08875	-310.37509	-37.42636	1370.05981	-1043.15417	27.55853	1360.39038	-362.36169	115.76156	109.21066	458.16223	-120.57133	-9.77631	-690.24493	141.40704	-15.21843	-1324.51526	-172.98125	26.12710
219	1.817	833.74341	80.68266	1576.87036	-311.18036	-37.01453	1365.48328	-1043.16431	28.36153	1356.88965	-341.20178	118.49142	112.79412	430.47131	-121.10299	-10.53220	-717.41791	140.70776	-15.80003	-1295.73584	-178.21164	23.24307
220	1.825	832.47302	81.04154	1575.26990	-312.17181	-36.47333	1360.85266	-1043.48938	28.97539	1353.12292	-318.52466	121.24419	116.07983	403.02747	-121.38870	-11.30227	-745.18329	139.71086	-16.44674	-1264.75415	-183.07381	20.89476
221	1.833	831.57349	81.53036	1573.31775	-313.40305	-35.75752	1356.21143	-1044.23083	29.41490	1349.12720	-294.60181	123.87485	119.13717	375.96985	-121.70110	-11.91730	-772.69196	138.63594	-17.02222	-1232.27930	-187.63043	19.49562
222	1.842	830.94214	82.14137	1571.08777	-314.91998	-34.85049	1351.60669	-1045.43591	29.68940	1344.97290	-269.71320	126.26543	121.88039	348.80121	-122.68230	-12.08044	-799.80310	137.68816	-17.41432	-1198.95996	-192.01776	19.15468
223	1.850	830.47162	82.86105	1568.68835	-316.75403	-33.74959	1347.11145	-1047.09009	29.79908	1340.76208	-244.04204	128.42538	124.22878	321.02069	-124.74632	-11.60893	-826.67603	137.04630	-17.57060	-1165.45801	-196.13919	19.69030
224	1.858	830.08203	83.67656	1566.24146	-318.91843	-32.46017	1342.83118	-1049.11047	29.73296	1336.62939	-217.53658	130.45386	126.11932	292.79456	-127.42081	-10.79800	-853.46057	136.76775	-17.50046	-1132.30762	-199.71719	20.93822
225	1.867	829.73004	84.58163	1563.86682	-321.40601	-31.01005	1338.88635	-1051.35364	29.47873	1332.72632	-189.94325	132.43726	127.40701	264.83087	-129.69849	-10.25364	-880.22058	136.64642	-17.32739	-1099.73730	-202.53195	22.93943
226	1.875	829.39954	85.56594	1561.67346	-324.18909	-29.45580	1335.39050	-1053.64893	29.03108	1329.18250	-160.99965	134.45538	127.81361	237.56697	-131.13893	-10.24442	-906.97644	136.34174	-17.24429	-1067.74097	-204.47527	25.77032
227	1.883	829.08514	86.60907	1559.74524	-327.22430	-27.87341	1332.43970	-1055.84766	28.37827	1326.08081	-130.56667	136.60497	126.98782	210.86229	-132.04083	-10.54111	-933.73975	135.70311	-17.32954	-1036.28760	-205.45782	29.31602
228	1.892	828.77844	87.69651	1558.12793	-330.45734	-26.35268	1330.12146	-1057.85925	27.47977	1323.46350	-98.61566	138.93707	124.61201	184.34895	-132.77538	-10.81277	-960.52600	134.82430	-17.49658	-1005.45911	-205.36960	33.23619
229	1.900	828.45947	88.83012	1556.83936	-333.81979	-24.98587	1328.52319	-1059.65674	26.27441	1321.34497	-65.16389	141.45657	120.50761	157.72609	-133.51836	-10.91006	-987.35706	133.88206	-17.63020	-975.45648	-204.16579	37.07006
230	1.908	828.09271	90.01630	1555.89722	-337.22528	-23.84241	1327.72278	-1061.26257	24.73799	1319.71875	-30.21982	144.19551	114.69809	130.84633	-134.32648	-10.90314	-1014.25562	133.03575	-17.68012	-946.50452	-201.91974	40.36246
231	1.917	827.63379	91.25459	1555.33252	-340.57355	-22.95238	1327.76855	-1062.73267	22.96424	1318.56958	6.26453	147.17419	107.37189	103.72923	-135.15076	-10.96769	-1041.24084	132.35318	-17.64759	-918.70685	-198.76398	42.79810
232	1.925	827.04730	92.54097	1555.17944	-343.75980	-22.31157	1328.66882	-1064.14185	21.18562	1317.89624	44.40235	150.30579	98.79194	76.47725	-135.94629	-11.15898	-1068.34167	131.77650	-17.58707	-891.93402	-194.80891	44.30476
233	1.933	826.31958	93.86974	1555.45996	-346.68304	-21.89519	1330.39197	-1065.55493	19.66358	1317.71863	84.29649	153.42609	89.26694	49.14337	-136.76920	-11.34875	-1095.61267	131.17009	-17.61202	-865.83392	-190.10530	45.02797
234	1.942	825.45764	95.22867	1556.17725	-349.25153	-21.66305	1332.86707	-1066.99243	18.53622	1318.06921	125.91028	156.39835	79.18094	21.70433	-137.65714	-11.42344	-1123.12622	130.33968	-17.84212	-839.98083	-184.68347	45.21007
235	1.950	824.48364	96.59995	1557.31482	-351.39185	-21.56008	1335.98584	-1068.42334	17.77044	1318.98633	168.96532	159.15645	68.98161	-5.87923	-138.55058	-11.40108	-1150.91187	129.11249	-18.30981	-814.08276	-178.61981	45.09912
236	1.958	823.43542	97.96484	1558.83167	-353.05988	-21.52510	1339.62073	-1069.80151	17.23820	1320.50659	212.94969	161.67476	59.08189	-33.61720	-139.36884	-11.36530	-1178.87341	127.59631	-18.84680	-788.10199	-172.04559	44.91731
237	1.967	822.36584	99.30888	1560.66516	-354.24261	-21.50526	1343.64563	-1071.10327	16.82886	1322.64111	257.30011	163.91640	49.74690	-61.46909	-140.07277	-11.41287	-1206.83569	126.21073	-19.12379	-762.22565	-165.10536	44.82969
238	1.975	821.33008	100.63109	1562.74146	-354.95160	-21.46719	1347.94153	-1072.32117	16.49598	1325.34888	301.67273	165.86555	41.14429	-89.39131	-140.69867	-11.58920	-1234.72839	125.29362	-18.90625	-736.76160	-157.91306	44.89471
239	1.983	820.37000	101.94496	1564.98608	-355.21707	-21.40401	1352.39209	-1073.43420	16.23086	1328.53516	346.03229	167.69299	33.61850	-117.39663	-141.36060	-11.80368	-1262.64795	124.83779	-18.25862	-712.04443	-150.54433	45.06290
240	1.992	819.51306	103.26431	1567.33167	-355.08167	-21.33637	1356.88123	-1074.39856	16.03027	1332.07581	390.31525	169.86842	27.93571	-145.51566	-142.14209	-11.89397	-1290.70691	124.63889	-17.50256	-688.40082	-143.06845	45.24306
241	2.000	818.77942	104.59295	1569.72009	-354.59677	-21.30314	1361.29700	-1075.16187	15.88445	1335.83728	433.74609	173.03304	25.11843	-173.76944	-143.00038	-11.79516	-1318.84644	124.60734	-16.91092	-666.16382	-135.58244	45.33665
242	2.008	818.18213	105.92854	1572.10181	-353.82382	-21.34212	1365.53809	-1075.68457	15.78109	1339.68250	474.35522	177.57440	25.66161	-202.16534	-143.84244	-11.60156	-1346.71387	124.94124	-16.35633	-645.67627	-128.23863	45.20407
243	2.017	817.71576	107.26747	1574.43787	-352.83502	-21.46747	1369.50964	-1075.95825	15.72356	1343.47205	509.30408	183.04684	28.57361	-230.62370	-144.61931	-11.46429	-1373.69653	125.93478	-15.28582	-627.29236	-121.24187	44.62661
244	2.025	817.34473	108.59949	1576.70154	-351.70758	-21.65169	1373.12061	-1076.02075	15.74347	1347.07312	535.86102	188.13786	31.39794	-258.93939	-145.35641	-11.39855	-1399.18726	127.62136	-13.05672	-611.39197	-114.80850	43.31719
245	2.033	817.00555	109.89977	1578.86914	-350.51822	-21.82115	1376.28613	-1075.96021	15.87915	1350.37170	552.28534	191.57108	31.59940	-286.79388	-146.19438	-11.14560	-1422.85168	129.70990	-9.34399	-598.32275	-109.19167	41.02839
246	2.042	816.62085	111.13236	1580.90771	-349.33981	-21.88174	1378.92932	-1075.89453	16.13065	1353.27405	558.33539	192.90512	27.97786	-313.79816	-147.28256	-10.22326	-1444.57434	131.89304	-4.27033	-588.28418	-104.73639	37.70473
247	2.050	816.11377	112.26067	1582.77368	-348.23843	-21.76625	1380.97656	-1075.93579	16.44848	1355.69653	555.39447	192.31416	20.90780	-339.68091	-148.57768	-8.09893	-1464.18188	134.14673	1.90108	-581.34259	-101.79053	33.53294
248	2.058	815.42200	113.26062	1584.42542	-347.26807	-21.45887	1382.35278	-1076.16199	16.77410	1357.55322	545.94501	190.04796	11.90841	-364.43707	-149.85699	-4.32600	-1481.27283	136.73615	9.21454	-577.59979	-100.55035	28.84405
249	2.067	814.50983	114.13632	1585.83472	-346.46533	-20.97933	1382.99353	-1076.59827	17.07559	1358.76099	532.58136	186.33289	3.08861	-388.05310	-150.90425	1.49132	-1495.22827	140.01686	18.11652	-577.30798	-100.98996	23.94104
250	2.075	813.37085	114.92487	1586.98706	-345.84442	-20.35772	1382.86304	-1077.20703	17.33320	1359.26892	517.18018	181.50249	-3.85358	-409.87616	-151.72900	9.88228	-1505.30188	144.11101	28.92807	-580.77747	-102.84619	19.01570
251	2.083	812.02325	115.68053	1587.86707	-345.39569	-19.62372	1381.96912	-1077.89746	17.49392	1359.08533	500.41718	176.15466	-8.40870	-428.21497	-152.76535	21.41176	-1510.79663	148.69150	40.96215	-588.15649	-105.64635	14.23818
252	2.092	810.50977	116.44810	1588.45264	-345.09314	-18.80931	1380.36218	-1078.55469	17.45658	1358.28174	481.78406	171.22408	-10.94480	-440.79248	-154.79257	35.99828	-1511.31262	153.28433	52.25665	-599.33582	-108.76934	9.87885
253	2.100	808.89606	117.24797	1588.72192	-344.91193	-17.95914	1378.12354	-1079.07642	17.12583	1356.97388	460.38153	167.58681	-12.14548	-445.97681	-158.42741	52.26480	-1506.82788	157.77917	60.53237	-614.11682	-111.55644	6.33019
254	2.108	807.26044	118.08430	1588.65649	-344.84256	-17.13420	1375.34705	-1079.40698	16.48513	1355.30042	435.94037	165.46382	-12.76769	-443.71100	-163.61191	67.88136	-1497.54028	162.43173	64.49265	-632.47229	-113.57183	3.93941
255	2.117	805.68475	118.96139	1588.23816	-344.89581	-16.40177	1372.12817	-1079.55811	15.61000	1353.39380	409.15887	164.41663	-13.30666	-435.26923	-169.68129	80.81409	-1483.76807	167.38982	64.21058	-654.44641	-114.82097	2.70712
256	2.125	804.25000	119.88979	1587.44519	-345.10016	-15.82595	1368.56213	-1079.60486	14.62380	1351.34863	381.24982	163.84117	-13.84196	-422.30945	-175.91225	90.32536	-1465.94531	172.47044	60.63097	-679.57416	-115.59634	2.23834
257	2.133	803.02667	120.88326	1586.25952	-345.49503	-15.46446	1364.74365	-1079.66650	13.65194	1349.20325	353.22070	163.33423	-14.30301	-406.15607	-181.93222	96.94233	-1444.50049	177.52084	55.02325	-706.64569	-116.15688	2.06212
258	2.142	802.05420	121.95660	1584.68274	-346.12354	-15.36628	1360.76062	-1079.88428	12.79099	1346.94336	325.49243	162.76669	-14.70151	-387.61322	-187.69540	101.72527	-1419.79028	182.64258	48.62888	-734.34717	-116.62106	1.89949
259	2.150	801.32642	123.12408	1582.74805	-347.03256	-15.56685	1356.69153	-1080.39709	12.07034	1344.52478	298.06262	162.16429	-15.11883	-367.09363	-193.22131	105.57797	-1392.15015	187.82755	42.37295	-761.93677	-117.03215	1.63900
260	2.158	800.79956	124.39168	1580.52698	-348.27734	-16.08332	1352.61145	-1081.30920	11.43304	1341.90784	270.83026	161.55641	-15.60318	-344.80212	-198.42595	108.96923	-1361.85693	192.73695	36.85437	-789.25043	-117.42882	1.23582
261	2.167	800.41156	125.74815	1578.12598	-349.91696	-16.91857	1348.60205	-1082.65356	10.80130	1339.09509	243.73862	160.94060	-16.11584	-320.89026	-203.16238	112.00072	-1329.15759	197.00214	32.53826	-816.37634	-117.86117	0.71753
262	2.175	800.09424	127.16206	1575.67297	-351.99524	-18.06927	1344.75818	-1084.37280	10.17324	1336.15063	216.77216	160.31258	-16.57272	-295.54724	-207.30679	114.59064	-1294.52979	200.55801	29.76968	-843.42102	-118.35699	0.19325
263	2.183	799.77710	128.58514	1573.29626	-354.52338	-19.52349	1341.18579	-1086.32849	9.62196	1333.19128	189.91104	159.67323	-16.93277	-268.98447	-210.77194	116.61127	-1258.82837	203.58942	28.69026	-870.42822	-118.90615	-0.22627
264	2.192	799.39111	129.96289	1571.10962	-357.47198	-21.24575	1337.98865	-1088.33411	9.23211	1330.35999	163.10127	159.02048	-17.22098	-241.36540	-213.46443	117.92983	-1223.01672	206.13924	29.22985	-897.39105	-119.49364	-0.50401
265	2.200	798.87500	131.25316	1569.20483	-360.76941	-23.16165	1335.25134	-1090.20715	9.08476	1327.80029	136.27805	158.34544	-17.47263	-212.76270	-215.23911	118.39193	-1187.77002	207.99887	31.14989	-924.28912	-120.13137	-0.67000
266	2.208	798.18256	132.43779	1567.65625	-364.30740	-25.16645	1333.03540	-1091.82434	9.24189	1325.63440	109.38449	157.65802	-17.69574	-183.16283	-215.95618	117.85755	-1153.41553	209.07085	34.16614	-951.12946	-120.82694	-0.78711
267	2.217	797.28864	133.51563	1566.52637	-367.95154	-27.16123	1331.38879	-1093.14807	9.66752	1323.94519	82.37070	157.00087	-17.88448	-152.51172	-215.58948	116.27901	-1120.16443	209.45581	38.01922	-977.99561	-121.52141	-0.93696
268	2.225	796.18884	134.48895	1565.86377	-371.55151	-29.07990	1330.35400	-1094.21082	10.19575	1322.77490	55.22395	156.39586	-18.04740	-120.77704	-214.21985	113.70242	-1088.23547	209.16324	42.37309	-1005.03033	-122.09382	-1.18687
269	2.233	794.89203	135.35443	1565.69531	-374.95102	-30.88258	1329.96362	-1095.07532	10.65294	1322.14233	27.98404	155.80623	-18.21392	-87.95831	-211.94334	110.20773	-1057.79346	208.10141	46.75524	-1032.31323	-122.46056	-1.52783
270	2.242	793.41150	136.10664	1566.01990	-377.99365	-32.53324	1330.23242	-1095.80347	11.01219	1322.05725	0.69240	155.18309	-18.40233	-54.04361	-208.81631	105.87379	-1028.85669	206.24687	50.67427	-1059.77441	-122.69705	-1.86131
271	2.250	791.75964	136.74672	1566.80969	-380.53278	-33.99699	1331.15295	-1096.44348	11.36808	1322.51465	-26.65948	154.51337	-18.59695	-19.02092	-204.86592	100.77924	-1001.24243	203.59933	53.79507	-1087.27856	-123.01435	-2.08442
272	2.258	789.94641	137.28479	1568.01758	-382.45575	-35.26325	1332.69739	-1097.02002	11.78261	1323.48560	-54.12209	153.80634	-18.78147	17.05431	-200.13953	95.02331	-974.61493	200.12201	56.01938	-1114.79297	-123.54259	-2.18917
273	2.267	787.98279	137.74429	1569.58411	-383.70972	-36.35607	1334.81873	-1097.53223	12.23075	1324.93665	-81.74077	153.07629	-18.96534	54.03568	-194.70731	88.73917	-948.60046	195.81656	57.40018	-1142.41138	-124.20970	-2.23827
274	2.275	785.88910	138.15918	1571.44519	-384.30917	-37.31285	1337.45422	-1097.96484	12.65339	1326.86389	-109.51927	152.34637	-19.15197	91.74232	-188.51822	82.03850	-922.84265	190.78995	58.03987	-1170.19067	-124.91029	-2.24323
275	2.283	783.70630	138.55780	1573.54138	-384.32144	-38.15776	1340.53235	-1098.30469	12.97599	1329.30151	-137.42595	151.64343	-19.31423	130.01350	-181.32343	74.93956	-897.02808	185.23421	58.09938	-1198.07654	-125.64642	-2.15026
276	2.292	781.49945	138.95105	1575.82214	-383.84311	-38.89017	1343.98096	-1098.55920	13.09857	1332.28369	-165.42390	150.98669	-19.42724	168.65456	-172.95755	67.41853	-870.97009	179.31927	57.79445	-1226.02490	-126.43280	-1.94366
277	2.300	779.35071	139.33784	1578.23645	-382.98099	-39.49081	1347.72974	-1098.75464	12.94821	1335.79041	-193.49617	150.36282	-19.50546	207.40382	-163.60806	59.48836	-844.73041	173.15459	57.34565	-1254.06897	-127.22970	-1.66669
278	2.308	777.34418	139.72440	1580.71997	-381.84006	-39.93881	1351.69812	-1098.91162	12.55195	1339.72461	-221.65169	149.71219	-19.57748	246.06575	-153.72241	51.18711	-818.65344	166.89192	56.93298	-1282.26953	-127.98748	-1.37601
279	2.317	775.55396	140.12607	1583.19849	-380.51355	-40.21709	1355.78650	-1099.02515	12.01016	1343.93140	-249.89815	148.97888	-19.63535	284.67090	-143.93253	42.67297	-793.23218	160.76447	56.60688	-1310.62415	-128.70987	-1.11230
280	2.325	774.03522	140.54839	1585.60339	-379.07703	-40.29925	1359.88464	-1099.06873	11.39223	1348.23291	-278.22833	148.15825	-19.64803	323.55005	-135.12193	34.53356	-768.93927	155.02103	56.21512	-1338.89246	-129.54932	-0.82687
281	2.333	772.81604	140.99036	1587.87781	-377.58884	-40.14877	1363.88354	-1099.01477	10.68200	1352.44788	-306.62402	147.27284	-19.61367	363.21674	-128.27049	27.97707	-746.20032	149.84702	55.40907	-1366.46411	-130.81749	-0.29982
282	2.342	771.89447	141.46222	1589.96912	-376.09467	-39.74501	1367.67188	-1098.86047	9.81344	1356.40674	-335.01801	146.37170	-19.54404	403.76520	-123.94769	24.39991	-725.45166	145.29097	53.69460	-1392.50696	-132.79605	0.80802
283	2.350	771.23975	141.97646	1591.82971	-374.63464	-39.11064	1371.12781	-1098.65002	8.73071	1359.96643	-363.24341	145.57329	-19.37082	443.97614	-121.73599	24.33912	-707.13208	141.28706	50.58785	-1416.35571	-135.50269	2.71382
284	2.358	770.79449	142.53265	1593.42358	-373.24963	-38.31551	1374.11816	-1098.47119	7.41716	1363.02173	-391.05133	145.01010	-18.85577	480.98706	-120.23744	26.63740	-691.55505	137.78932	45.85475	-1437.78564	-138.66397	5.25508
285	2.367	770.48035	143.12376	1594.72656	-371.98557	-37.45316	1376.51086	-1098.42468	5.91206	1365.50964	-418.25629	144.67769	-17.60587	510.92169	-118.03429	28.73395	-678.76447	134.90485	39.65654	-1456.93970	-141.88814	7.90283
286	2.375	770.21490	143.74315	1595.72437	-370.89120	-36.59882	1378.19934	-1098.58472	4.32969	1367.40454	-444.91486	144.35664	-15.17489	530.29053	-114.73394	28.12818	-668.58014	132.91998	32.50261	-1474.09619	-144.78337	10.11586
287	2.383	769.93317	144.37798	1596.40955	-370.00693	-35.77457	1379.12073	-1098.96826	2.83440	1368.69800	-471.17938	143.67560	-11.02872	537.71857	-110.83222	23.89165	-660.89691	132.14424	24.98726	-1489.52454	-146.91898	11.78364
288	2.392	769.59326	145.00655	1596.77686	-369.35229	-34.95301	1379.25964	-1099.51831	1.57045	1369.38452	-496.65320	142.29422	-4.37691	534.65100	-106.79462	16.92487	-655.98883	132.67941	17.47136	-1503.39160	-147.84302	13.35417
289	2.400	769.16968	145.61180	1596.81921	-368.91696	-34.09579	1378.63721	-1100.11377	0.61742	1369.46802	-519.76807	140.16362	5.66596	524.10059	-102.81219	9.11206	-654.54401	134.33139	10.02504	-1515.64941	-147.36696	15.52446
290	2.408	768.64923	146.19740	1596.52930	-368.65967	-33.18980	1377.29663	-1100.60205	0.00026	1368.97693	-538.02637	137.61304	19.30077	508.80255	-99.17343	2.34284	-657.40802	136.66562	2.68969	-1525.90466	-145.93103	18.81377
291	2.417	768.03857	146.78983	1595.90344	-368.52560	-32.25713	1375.29419	-1100.84814	-0.27309	1367.95532	-549.27173	135.07581	35.22108	490.39728	-96.23711	-2.31651	-665.15485	139.12196	-4.14988	-1533.38110	-144.57005	23.27011
292	2.425	767.37585	147.43230	1594.94617	-368.47198	-31.34185	1372.69727	-1100.78003	-0.18228	1366.43201	-552.86322	132.80420	50.85693	469.47968	-94.21040	-4.93758	-677.70544	141.20326	-9.66070	-1537.25220	-144.31694	28.34460
293	2.433	766.73273	148.17291	1593.67114	-368.48050	-30.49140	1369.58215	-1100.40906	0.30124	1364.40747	-549.56317	130.93892	63.83094	446.04602	-93.19408	-6.22781	-694.45721	142.67490	-13.08845	-1537.09375	-145.58423	33.06179
294	2.442	766.20471	149.02666	1592.09497	-368.55637	-29.74505	1366.03259	-1099.81506	1.18303	1361.88306	-540.55365	129.70311	73.23425	420.25006	-93.13182	-6.89741	-714.92072	143.57306	-14.49699	-1532.83923	-148.14415	36.47945
295	2.450	765.89392	149.93243	1590.22681	-368.72217	-29.12456	1362.13782	-1099.11804	2.40807	1358.89844	-526.81879	129.37572	79.61150	392.84711	-93.71906	-7.38695	-738.75873	143.97362	-14.75703	-1524.44580	-151.56139	38.10527
296	2.458	765.88306	150.78374	1588.06433	-369.01102	-28.62165	1357.98743	-1098.45276	3.83720	1355.52991	-509.19263	130.06657	84.11137	364.87897	-94.58340	-7.85360	-765.09674	143.86075	-14.77666	-1511.85059	-155.50201	37.98925
297	2.467	766.21289	151.52087	1585.60400	-369.46295	-28.19046	1353.66467	-1097.95801	5.27267	1351.85657	-488.55353	131.52591	87.73766	337.08270	-95.47903	-8.32199	-792.57922	143.26920	-14.94998	-1495.15564	-159.75314	36.51126
298	2.475	766.87128	152.16171	1582.86499	-370.12256	-27.75333	1349.23547	-1097.77405	6.53817	1347.93604	-465.83838	133.23030	91.07465	309.65033	-96.31596	-8.79665	-820.19226	142.38722	-15.28109	-1474.68640	-164.19273	34.11372
299	2.483	767.79376	152.75055	1579.91150	-371.03540	-27.21553	1344.74841	-1098.03198	7.53425	1343.79785	-441.90515	134.69539	94.37817	282.44287	-97.10910	-9.25611	-847.57660	141.45232	-15.72071	-1450.90674	-168.78239	31.19693
300	2.492	768.87531	153.31335	1576.86072	-372.24661	-26.48310	1340.25244	-1098.82739	8.21387	1339.45874	-417.31439	135.67656	97.74219	255.31438	-97.90461	-9.64584	-874.75635	140.58871	-16.26288	-1424.32703	-173.48006	28.14409
301	2.500	769.99707	153.84927	1573.86047	-373.79742	-25.49020	1335.82007	-1100.18652	8.54634	1334.95593	-392.14941	136.17926	101.17014	228.23064	-98.73594	-9.89926	-901.84424	139.76613	-16.86755	-1395.38477	-178.18837	25.35241
302	2.508	771.05707	154.34001	1571.04980	-375.71539	-24.23231	1331.55664	-1102.03955	8.52005	1330.37122	-366.06500	136.41266	104.56540	201.23238	-99.60152	-10.00197	-928.88184	138.93675	-17.43448	-1364.37524	-182.83781	23.21220
303	2.517	771.98816	154.77054	1568.53442	-378.00244	-22.77938	1327.58850	-1104.22144	8.14262	1325.83008	-338.55902	136.67502	107.70454	174.36116	-100.44385	-10.05649	-955.84167	138.14107	-17.86972	-1331.55896	-187.42360	22.01303
304	2.525	772.75488	155.14825	1566.39124	-380.62683	-21.25451	1324.03760	-1106.50098	7.41116	1321.47974	-309.26306	137.21480	110.26035	147.58134	-101.16170	-10.23033	-982.73853	137.43031	-18.15167	-1297.29297	-191.89346	21.84782
305	2.533	773.33673	155.50787	1564.68054	-383.52142	-19.78911	1321.01147	-1108.63171	6.27651	1317.46582	-278.07355	138.14410	111.86246	120.78014	-101.70951	-10.59369	-1009.65356	136.79198	-18.32322	-1261.98157	-196.04233	22.63648
306	2.542	773.71063	155.89763	1563.44922	-386.58746	-18.48185	1318.61401	-1110.41357	4.66510	1313.92114	-245.08165	139.41098	112.14714	93.84291	-102.21298	-11.00270	-1036.62817	136.17868	-18.44027	-1225.95386	-199.53699	24.21675
307	2.550	773.84589	156.35210	1562.73315	-389.69925	-17.38970	1316.95508	-1111.74915	2.58171	1310.96411	-210.41075	140.89285	110.83359	66.72525	-102.87237	-11.22222	-1063.65039	135.53098	-18.55014	-1189.45398	-201.99565	26.33638
308	2.558	773.71039	156.87581	1562.55737	-392.70926	-16.54790	1316.13855	-1112.66211	0.19243	1308.69238	-174.10274	142.53255	107.81934	39.47398	-103.72142	-11.20696	-1090.75537	134.80508	-18.67251	-1152.71118	-203.09198	28.63600
309	2.567	773.28149	157.45221	1562.92761	-395.45670	-15.98588	1316.23022	-1113.26196	-2.21519	1307.16907	-136.10072	144.32384	103.18916	12.17474	-104.59914	-11.15799	-1118.01575	134.03030	-18.75973	-1115.96509	-202.68210	30.80428
310	2.575	772.55792	158.05876	1563.82397	-397.78317	-15.72125	1317.22778	-1113.67834	-4.34941	1306.41052	-96.30820	146.21030	97.14755	-15.13206	-105.36125	-11.27735	-1145.43848	133.28407	-18.75825	-1079.46143	-200.82562	32.74661
311	2.583	771.56390	158.67384	1565.20447	-399.54727	-15.76244	1319.05042	-1114.00537	-5.99229	1306.37769	-54.68108	148.09906	89.98960	-42.48947	-106.02204	-11.57708	-1172.96667	132.59485	-18.72279	-1043.48157	-197.72371	34.55805
312	2.592	770.34131	159.28366	1567.01416	-400.64059	-16.11127	1321.56018	-1114.28333	-7.03903	1306.99756	-11.30176	149.94521	82.09847	-69.99631	-106.69585	-11.92182	-1200.57312	131.89879	-18.76292	-1008.32336	-193.68546	36.37899
313	2.600	768.94275	159.88982	1569.18860	-401.03000	-16.69468	1324.61707	-1114.51917	-7.55678	1308.23242	33.58131	151.73785	73.88090	-97.74023	-107.46465	-12.16603	-1228.28552	131.06120	-18.89952	-974.15942	-189.01996	38.24490
314	2.608	767.43549	160.50621	1571.66064	-400.77982	-17.32519	1328.12366	-1114.71497	-7.78191	1310.11572	79.53680	153.43558	65.65324	-125.72350	-108.30284	-12.26071	-1256.12549	129.99083	-19.03899	-940.90881	-183.87131	40.00402
315	2.617	765.90930	161.14565	1574.36536	-400.00183	-17.82516	1332.01233	-1114.86731	-7.97760	1312.68665	126.01106	154.96774	57.55406	-153.86777	-109.12982	-12.26390	-1284.08716	128.79532	-19.04653	-908.29999	-178.22090	41.43182
316	2.625	764.47253	161.81133	1577.23535	-398.80249	-18.15180	1336.21118	-1114.94421	-8.28540	1315.92395	172.51486	156.29285	49.54178	-182.09979	-109.90009	-12.25677	-1312.18384	127.71780	-18.82898	-876.09326	-172.05069	42.45654
317	2.633	763.23944	162.50026	1580.18701	-397.27679	-18.37187	1340.63391	-1114.87061	-8.72156	1319.75305	218.85187	157.55200	41.53588	-210.38644	-110.59679	-12.27260	-1340.45142	126.92450	-18.40706	-844.26947	-165.48102	43.22703
318	2.642	762.30945	163.21074	1583.12085	-395.51007	-18.58070	1345.18372	-1114.54541	-9.25713	1324.06653	265.23199	159.32320	33.74974	-238.72433	-111.22259	-12.30149	-1368.87427	126.45682	-17.93192	-813.06207	-158.77243	43.96480
319	2.650	761.74872	163.94518	1585.93872	-393.57010	-18.85239	1349.75732	-1113.88513	-9.85417	1328.72791	312.11981	162.70517	27.08371	-267.12991	-111.82185	-12.32353	-1397.28247	126.34779	-17.51181	-782.85919	-152.20610	44.78420
320	2.658	761.58240	164.70659	1588.56042	-391.50537	-19.21970	1354.24915	-1112.86682	-10.46039	1333.57104	359.62521	168.88283	23.09522	-295.58600	-112.46069	-12.32205	-1425.21436	126.73129	-16.88754	-754.06262	-146.00783	45.63033
321	2.667	761.79346	165.49008	1590.92749	-389.35110	-19.66897	1358.55408	-1111.55774	-11.01826	1338.40613	406.48810	178.20407	23.05760	-323.99481	-113.20313	-12.27507	-1451.92102	127.75124	-15.37831	-727.03070	-140.37845	46.29505
322	2.675	762.33008	166.27539	1593.00342	-387.14099	-20.14866	1362.56860	-1110.12305	-11.48318	1343.03503	449.54645	189.47256	26.52633	-352.14059	-114.08783	-12.07838	-1476.69958	129.33414	-12.34495	-702.14111	-135.51311	46.44536
323	2.683	763.12439	167.03320	1594.76758	-384.91855	-20.59002	1366.18774	-1108.78662	-11.83028	1347.26575	484.61853	200.42838	30.88840	-379.64740	-115.10834	-11.40619	-1499.20776	131.24644	-7.70527	-679.80640	-131.62732	45.71743
324	2.692	764.10870	167.74214	1596.20850	-382.73828	-20.92262	1369.30200	-1107.75464	-12.05887	1350.92920	508.33002	209.26045	32.86119	-406.08368	-116.19440	-9.73433	-1519.39819	133.40964	-1.85495	-660.38611	-129.03085	43.88640
325	2.700	765.21667	168.39229	1597.31714	-380.65454	-21.08570	1371.80334	-1107.14197	-12.19699	1353.90332	519.69403	215.46277	30.68388	-431.15472	-117.20295	-6.58431	-1537.30054	135.99803	5.01204	-644.14868	-128.09814	40.96673
326	2.708	766.38153	168.97586	1598.08740	-378.70847	-21.05172	1373.59741	-1106.94360	-12.30342	1356.13672	520.53308	219.18188	24.73772	-454.64270	-117.98725	-1.62639	-1552.84607	139.27969	13.45274	-631.31152	-129.11600	37.14451
327	2.717	767.54388	169.48872	1598.51538	-376.92383	-20.84464	1374.61511	-1107.03967	-12.46918	1357.65271	514.27075	220.40347	16.59222	-475.97888	-118.51324	5.53378	-1565.65405	143.36328	24.32581	-622.12665	-132.18726	32.65202
328	2.725	768.66150	169.94014	1598.59387	-375.31000	-20.52760	1374.82385	-1107.21997	-12.80783	1358.52673	503.91827	219.05568	8.08024	-493.78314	-119.04523	15.47884	-1575.03503	147.88547	37.40145	-616.99438	-137.20570	27.68177
329	2.733	769.71021	170.35503	1598.30640	-373.86377	-20.16734	1374.23706	-1107.23657	-13.43284	1358.84375	490.89984	215.46292	0.62328	-505.98480	-120.25684	28.49748	-1580.33643	152.09375	50.58567	-616.40857	-143.77634	22.33316
330	2.742	770.68207	170.76678	1597.63501	-372.56903	-19.80518	1372.91174	-1106.88574	-14.43410	1358.66321	475.19159	210.56235	-5.19742	-510.79999	-122.84051	43.75236	-1581.14087	155.50534	61.04563	-620.65265	-151.11832	16.71895
331	2.750	771.58759	171.19818	1596.57410	-371.40134	-19.45834	1370.92822	-1106.07202	-15.85344	1358.01160	456.22870	205.73215	-9.30499	-507.80811	-126.84921	59.19054	-1577.23901	158.29884	67.09172	-629.56787	-158.13321	11.25139
332	2.758	772.46204	171.64017	1595.13550	-370.33798	-19.14738	1368.37109	-1104.82190	-17.66960	1356.90234	433.95459	202.09630	-11.78925	-498.04944	-131.60049	72.61242	-1568.76086	161.03645	68.84134	-642.76660	-163.73647	6.67319
333	2.767	773.36841	172.05946	1593.34033	-369.36551	-18.92214	1365.32605	-1103.25623	-19.80262	1355.36023	409.08459	199.89516	-13.06690	-483.22662	-136.25894	82.88426	-1556.27124	164.23639	67.50174	-660.10486	-167.34856	3.57303
334	2.775	774.38641	172.44115	1591.20337	-368.48233	-18.85718	1361.88696	-1101.54895	-22.12416	1353.43274	382.51996	198.68788	-13.73199	-464.92517	-140.36792	90.22576	-1540.47217	168.15849	64.42168	-681.61053	-169.17993	1.91120
335	2.783	775.59314	172.81360	1588.72949	-367.70148	-19.01795	1358.15710	-1099.88867	-24.47992	1351.18152	355.03619	197.96214	-14.17579	-444.27441	-143.88248	95.60963	-1521.77942	172.75206	60.61217	-706.69159	-169.95851	1.15002
336	2.792	777.04822	173.22293	1585.92554	-367.05371	-19.43564	1354.23535	-1098.44873	-26.73046	1348.66296	327.32770	197.41591	-14.56506	-421.91626	-146.96654	100.02359	-1500.23511	177.64119	56.61938	-733.84924	-170.34836	0.75697
337	2.800	778.77802	173.70122	1582.81665	-366.58554	-20.11225	1350.20325	-1097.36792	-28.77596	1345.92004	299.83398	196.93207	-14.97025	-398.11292	-149.82466	104.10155	-1475.72791	182.33525	52.65884	-761.52063	-170.65755	0.46458
338	2.808	780.75659	174.25858	1579.46411	-366.35077	-21.04033	1346.12805	-1096.73511	-30.55199	1342.99121	272.65320	196.48940	-15.41796	-372.93146	-152.56366	108.07029	-1448.20398	186.59119	48.96847	-788.88330	-170.94440	0.17221
339	2.817	782.90436	174.88298	1575.96887	-366.40112	-22.21540	1342.07971	-1096.56848	-32.02733	1339.92859	245.72711	196.08228	-15.91194	-346.41461	-155.12994	111.83283	-1417.79810	190.40434	45.94998	-815.81128	-171.21384	-0.19164
340	2.825	785.11212	175.54866	1572.45593	-366.78226	-23.62912	1338.14783	-1096.80603	-33.20894	1336.81128	218.98964	195.66983	-16.42133	-318.59784	-157.37720	115.14200	-1384.91443	193.68683	43.89437	-842.46039	-171.52139	-0.65451
341	2.833	787.26910	176.23132	1569.04895	-367.53168	-25.25266	1334.44727	-1097.32617	-34.13168	1333.74121	192.39394	195.17769	-16.87723	-289.45038	-159.18867	117.77482	-1350.20984	196.28836	42.76722	-868.97400	-171.95511	-1.14644
342	2.842	789.28241	176.90703	1565.86023	-368.67041	-27.03207	1331.10571	-1097.98206	-34.82412	1330.82104	165.88600	194.55067	-17.22355	-258.92413	-160.51111	119.57137	-1314.46375	198.33690	42.44367	-895.42004	-172.55528	-1.56426
343	2.850	791.08868	177.54172	1562.99255	-370.18698	-28.90044	1328.23779	-1098.62781	-35.26939	1328.14185	139.38000	193.80669	-17.46500	-227.06189	-161.27730	120.38323	-1278.35071	199.96823	42.94069	-921.85883	-173.29489	-1.87165
344	2.858	792.65558	178.09779	1560.53491	-372.02539	-30.79814	1325.93030	-1099.14600	-35.40553	1325.79346	112.78725	193.02303	-17.64443	-194.01389	-161.39516	120.08848	-1242.28308	200.80869	44.30237	-948.36469	-174.11774	-2.09562
345	2.867	793.97217	178.55724	1558.55383	-374.08899	-32.68299	1324.24854	-1099.47034	-35.18405	1323.87549	86.06602	192.26366	-17.78469	-159.95084	-160.84041	118.64912	-1206.53784	200.38437	46.49465	-974.99304	-174.95441	-2.27699
346	2.875	795.03680	178.93336	1557.09314	-376.25006	-34.51415	1323.25256	-1099.58838	-34.63902	1322.48877	59.22961	191.53825	-17.89140	-124.95464	-159.69272	116.10067	-1171.45410	198.68236	49.39346	-1001.76501	-175.73796	-2.44407
347	2.883	795.84851	179.25282	1556.17749	-378.35605	-36.23211	1323.00220	-1099.52527	-33.89197	1321.71460	32.31971	190.82051	-18.01115	-88.96065	-158.07349	112.49451	-1137.38513	195.94919	52.72370	-1028.66760	-176.44234	-2.58578
348	2.892	796.40680	179.52638	1555.81287	-380.23932	-37.76948	1323.54309	-1099.32104	-33.08285	1321.60120	5.36852	190.07936	-18.22529	-51.79417	-156.03630	107.85503	-1104.54163	192.33960	56.05708	-1055.68030	-177.07629	-2.66849
349	2.900	796.71637	179.74013	1555.98047	-381.73630	-39.08192	1324.88550	-1099.00720	-32.30242	1322.15735	-21.66389	189.31183	-18.54151	-13.27380	-153.52318	102.18695	-1072.94556	187.87009	58.95885	-1082.82715	-177.63235	-2.71145
350	2.908	796.79034	179.86641	1556.63696	-382.71127	-40.16856	1326.99194	-1098.59363	-31.58152	1323.35925	-48.90086	188.56195	-18.83391	26.67949	-150.47408	95.55151	-1042.44739	182.51152	61.13926	-1110.17126	-178.09706	-2.78086
351	2.917	796.65259	179.88097	1557.72498	-383.08087	-41.07101	1329.78455	-1098.06934	-30.91414	1325.17212	-76.40967	187.88045	-18.98047	67.95671	-146.90663	88.14220	-1012.76172	176.23212	62.42168	-1137.71301	-178.52798	-2.87265
352	2.925	796.34070	179.78088	1559.18188	-382.82840	-41.85346	1333.16309	-1097.42090	-30.28242	1327.57617	-104.10936	187.26675	-19.01524	110.23259	-142.84952	80.26228	-983.55200	169.04642	62.68997	-1165.34656	-179.05487	-2.88292
353	2.933	795.91034	179.59244	1560.93945	-381.99625	-42.57337	1337.02014	-1096.65820	-29.68478	1330.56616	-131.90123	186.68240	-19.04668	153.02467	-138.31277	72.21088	-954.54211	161.14951	62.00327	-1192.97827	-179.76953	-2.73045
354	2.942	795.43787	179.36348	1562.92358	-380.66080	-43.26071	1341.24756	-1095.82324	-29.16372	1334.11646	-159.77559	186.09906	-19.11349	195.82030	-133.34744	64.16455	-925.58636	152.90331	60.66563	-1220.64624	-180.62880	-2.44373
355	2.950	795.01709	179.14755	1565.05823	-378.90881	-43.91590	1345.74023	-1094.96692	-28.81043	1338.14502	-187.75346	185.50696	-19.18703	238.23112	-128.08209	56.13563	-896.67871	144.61400	59.07858	-1248.49146	-181.48776	-2.10938
356	2.958	794.74927	178.98715	1567.26721	-376.82590	-44.51805	1350.39783	-1094.11230	-28.73164	1342.51465	-215.83479	184.88872	-19.23626	280.13867	-122.76395	48.05477	-867.94855	136.42056	57.54683	-1276.62915	-182.25670	-1.78164
357	2.967	794.72961	178.90259	1569.47229	-374.49524	-45.03237	1355.11987	-1093.23193	-28.98767	1347.06177	-244.01118	184.20702	-19.25343	321.79572	-117.86363	40.00590	-839.65778	128.38773	56.20806	-1304.99097	-183.00858	-1.44607
358	2.975	795.03088	178.88664	1571.59253	-371.99554	-45.41931	1359.80334	-1092.26416	-29.55248	1351.61792	-272.28619	183.44106	-19.24268	363.82623	-114.17782	32.61068	-812.12964	120.60509	55.04673	-1333.14075	-183.95580	-0.98676
359	2.983	795.68756	178.90410	1573.55090	-369.39673	-45.65350	1364.34070	-1091.15894	-30.35107	1356.01624	-300.66772	182.61642	-19.20580	406.89459	-112.63839	27.21821	-785.65710	113.19705	53.92362	-1360.22241	-185.37160	-0.14258
360	2.992	796.68634	178.90318	1575.28320	-366.75989	-45.74301	1368.61536	-1089.92188	-31.32031	1360.10657	-329.10736	181.79706	-19.11107	450.81647	-113.63579	25.29043	-760.54352	106.27017	52.59994	-1385.31714	-187.43970	1.38895
361	3.000	797.96698	178.83624	1576.74768	-364.14203	-45.72649	1372.49622	-1088.62329	-32.39721	1363.77625	-357.42822	181.06921	-18.80312	493.62933	-116.44432	27.12470	-737.19019	99.88101	50.74621	-1407.94751	-190.08780	3.67056
362	3.008	799.43726	178.67712	1577.92590	-361.59790	-45.64481	1375.84460	-1087.37598	-33.48078	1366.96069	-385.36084	180.47885	-17.90366	531.65613	-119.53500	31.00084	-716.06769	94.09752	48.00668	-1428.12573	-192.98618	6.35764
363	3.017	800.99445	178.42300	1578.80908	-359.17896	-45.51431	1378.53369	-1086.30090	-34.45258	1369.63770	-412.75977	179.92339	-15.82955	560.84509	-121.56479	33.74137	-697.59320	89.04837	44.13259	-1446.00684	-195.66461	8.89771
364	3.025	802.53949	178.08363	1579.38696	-356.93433	-45.32848	1380.46436	-1085.48901	-35.23322	1371.80127	-439.74475	179.08070	-11.89231	578.73260	-121.97870	32.57106	-682.01019	84.89687	39.06530	-1461.68848	-197.56938	10.98111
365	3.033	803.98737	177.67442	1579.64709	-354.90689	-45.07512	1381.57581	-1084.96082	-35.81850	1373.42932	-466.28296	177.40125	-5.29598	585.65222	-120.90195	26.79658	-669.38556	81.82580	32.94703	-1475.23657	-198.12943	12.85427
366	3.042	805.28064	177.21040	1579.57935	-353.12180	-44.74698	1381.85193	-1084.64539	-36.26420	1374.48389	-491.28778	174.32217	4.79937	583.85327	-119.05325	17.96480	-659.77368	79.96499	26.05173	-1486.66992	-197.04312	15.19278
367	3.050	806.39966	176.69511	1579.17883	-351.57574	-44.34814	1381.31702	-1084.38879	-36.62948	1374.94104	-512.28284	169.76741	18.68523	575.60858	-117.50687	8.70914	-653.42487	79.26305	18.62487	-1495.82788	-194.71756	18.68032
368	3.058	807.36078	176.12463	1578.44336	-350.23520	-43.89777	1380.02649	-1083.99487	-36.92104	1374.80322	-526.52863	164.27869	35.19089	562.54297	-116.89748	1.20232	-650.83630	79.49669	10.83013	-1502.23486	-192.34630	23.61786
369	3.067	808.20337	175.50508	1577.37122	-349.04724	-43.42821	1378.05920	-1083.28479	-37.06607	1374.08337	-532.71948	158.48941	51.67131	545.91638	-117.06293	-3.81900	-652.56616	80.37520	2.93654	-1505.18188	-191.25017	29.62294
370	3.075	808.98035	174.86256	1575.96167	-347.95862	-42.98119	1375.50732	-1082.15674	-36.92628	1372.78296	-531.38385	152.80930	65.49279	526.58826	-117.54886	-6.74962	-658.91022	81.62006	-4.38162	-1504.11060	-192.02841	35.60551
371	3.083	809.76288	174.24287	1574.21667	-346.93246	-42.59642	1372.46533	-1080.61780	-36.36048	1370.88403	-523.84973	147.66238	75.64357	504.83453	-118.08956	-8.24359	-669.59991	83.05640	-10.01693	-1498.88135	-194.40565	40.27343
372	3.092	810.64990	173.70169	1572.13928	-345.95514	-42.29566	1369.01746	-1078.77002	-35.31006	1368.37024	-511.29840	143.58641	82.88177	480.62415	-118.59243	-8.93783	-683.96503	84.53445	-13.16283	-1489.56970	-197.76721	42.81866
373	3.100	811.75769	173.28987	1569.72986	-345.03467	-42.07787	1365.23352	-1076.76880	-33.84483	1365.26367	-494.68140	140.91559	88.64236	454.26563	-118.98863	-9.45367	-701.72339	85.68327	-14.21618	-1476.17322	-201.69231	43.20958
374	3.108	813.18701	173.03871	1566.98267	-344.19656	-41.92004	1361.17456	-1074.78577	-32.14069	1361.64294	-474.96448	139.51057	93.99172	426.63385	-119.32943	-10.10258	-723.17657	86.06625	-14.42181	-1458.65295	-206.06154	41.97142
375	3.117	814.98676	172.94394	1563.89661	-343.48187	-41.77515	1356.89832	-1072.99231	-30.42439	1357.62109	-453.10974	138.84689	99.32835	398.63098	-119.91397	-10.74231	-748.15417	85.63103	-14.65309	-1437.12646	-210.82883	39.76538
376	3.125	817.13684	172.97202	1560.49487	-342.94736	-41.57684	1352.46130	-1071.54932	-28.90417	1353.30237	-429.86963	138.31508	104.60804	370.59741	-121.17044	-11.02231	-775.40167	84.68954	-15.02124	-1411.95337	-215.83006	37.13162
377	3.133	819.55573	173.09151	1556.83972	-342.65887	-41.25284	1347.92334	-1070.58923	-27.70367	1348.75330	-405.67932	137.47299	109.64601	342.40112	-123.25230	-10.75473	-803.38940	83.54455	-15.36741	-1383.69641	-220.83170	34.47486
378	3.142	822.12366	173.28746	1553.03540	-342.67636	-40.73769	1343.35461	-1070.19580	-26.85165	1344.01221	-380.66046	136.10416	114.26845	314.06305	-125.63659	-10.20788	-831.20728	82.34386	-15.65952	-1353.05286	-225.61971	32.12155
379	3.150	824.70935	173.54207	1549.21912	-343.04333	-39.98078	1338.84338	-1070.39160	-26.32456	1339.13159	-354.67444	134.17355	118.32140	285.98566	-127.53210	-9.89802	-858.62720	81.18126	-16.00257	-1320.74707	-230.00706	30.29935
380	3.158	827.19214	173.81236	1545.54224	-343.78622	-38.95469	1334.49817	-1071.12720	-26.09000	1334.21155	-327.46051	131.80380	121.65141	258.50293	-128.73241	-10.03404	-885.76599	80.15588	-16.46109	-1287.33789	-233.89145	29.08517
381	3.167	829.48083	174.04108	1542.14563	-344.91476	-37.66720	1330.44128	-1072.27344	-26.12853	1329.39124	-298.81464	129.22557	124.09206	231.58601	-129.57748	-10.45319	-912.79449	79.29449	-16.96747	-1253.10767	-237.29752	28.45949
382	3.175	831.52625	174.19510	1539.13550	-346.41293	-36.17058	1326.79688	-1073.62976	-26.43948	1324.82092	-268.67566	126.70079	125.45102	204.97975	-130.35573	-10.93993	-939.78918	78.52498	-17.40331	-1218.13855	-240.25677	28.42891
383	3.183	833.31812	174.28700	1536.57507	-348.22662	-34.56071	1323.68091	-1074.95190	-27.04428	1320.64917	-237.08455	124.45699	125.53217	178.39549	-131.14688	-11.34845	-966.73743	77.76654	-17.70605	-1182.43689	-242.64343	29.06429
384	3.192	834.86401	174.36461	1534.49451	-350.26550	-32.96539	1321.19641	-1076.00793	-27.98726	1317.01941	-204.10851	122.63071	124.18598	151.63698	-131.97896	-11.58525	-993.63745	76.97375	-17.89991	-1146.01880	-244.15744	30.41744
385	3.200	836.16962	174.48692	1532.90796	-352.41373	-31.52757	1319.43530	-1076.65588	-29.32800	1314.06006	-169.78242	121.27802	121.34665	124.63969	-132.86514	-11.65005	-1020.56012	76.13002	-18.04481	-1109.02307	-244.45979	32.40177
386	3.208	837.23230	174.69533	1531.82324	-354.53503	-30.38373	1318.48059	-1076.88989	-31.10275	1311.87415	-134.06630	120.43297	117.03662	97.44664	-133.73051	-11.66404	-1047.59460	75.26704	-18.16191	-1071.82129	-243.32681	34.76049
387	3.217	838.04633	174.99467	1531.24084	-356.47705	-29.63040	1318.39490	-1076.81116	-33.23246	1310.54016	-96.83553	120.11289	111.34483	70.15910	-134.52715	-11.71966	-1074.78186	74.43848	-18.23206	-1034.98755	-240.73495	37.16020
388	3.225	838.61066	175.35860	1531.14966	-358.08612	-29.29370	1319.19922	-1076.55908	-35.47900	1310.11279	-57.92308	120.29816	104.40140	42.84146	-135.36676	-11.77198	-1102.12891	73.64388	-18.24955	-999.12903	-236.84660	39.31406
389	3.233	838.93311	175.74953	1531.52234	-359.22858	-29.32541	1320.85840	-1076.24976	-37.57265	1310.58936	-17.17337	120.92716	96.37468	15.46486	-136.29495	-11.81176	-1129.64075	72.80138	-18.26266	-964.69037	-231.90678	41.04963
390	3.242	839.03198	176.13695	1532.31592	-359.81079	-29.62321	1323.28516	-1075.93677	-39.38448	1311.87708	25.52284	121.88050	87.50335	-12.04985	-137.15451	-11.93500	-1157.32117	71.77609	-18.38353	-931.77930	-226.12300	42.29282
391	3.250	838.93768	176.50525	1533.47839	-359.79044	-30.06087	1326.36426	-1075.61182	-40.93150	1313.83972	70.17412	122.98907	78.12653	-39.77240	-137.87216	-12.13777	-1185.14417	70.50548	-18.68324	-900.09412	-219.59290	42.99334
392	3.258	838.69739	176.85190	1534.95129	-359.17764	-30.51916	1329.97852	-1075.23499	-42.24623	1316.38611	116.61366	124.10224	68.64406	-67.72788	-138.58755	-12.28032	-1213.04309	69.18727	-19.00665	-869.05841	-212.35446	43.13379
393	3.267	838.37811	177.18050	1536.67285	-358.02789	-30.91545	1334.02100	-1074.75134	-43.28612	1319.48083	164.47476	125.12951	59.40243	-95.88335	-139.40369	-12.29515	-1240.97937	68.20183	-19.00456	-838.14203	-204.54434	42.84487
394	3.275	838.06409	177.49496	1538.57959	-356.42575	-31.22693	1338.38892	-1074.09290	-43.95991	1323.07983	213.25952	125.99342	50.59322	-124.18134	-140.25771	-12.24723	-1269.00378	67.73349	-18.47666	-807.19098	-196.44498	42.40349
395	3.283	837.85040	177.80128	1540.60352	-354.46362	-31.49032	1342.97156	-1073.19714	-44.21913	1327.09155	262.48325	126.63876	42.28927	-152.58516	-141.05475	-12.19380	-1297.21411	67.60856	-17.64597	-776.52478	-188.35397	42.06115
396	3.292	837.83026	178.11511	1542.66956	-352.22556	-31.77294	1347.64429	-1072.03381	-44.12679	1331.38684	311.80365	127.18744	34.65783	-181.08124	-141.74043	-12.13250	-1325.61902	67.59821	-16.92828	-746.68890	-180.48785	41.91173
397	3.300	838.07574	178.46481	1544.69653	-349.78162	-32.13406	1352.27832	-1070.61865	-43.84454	1335.81628	360.96478	128.10178	28.24068	-209.66795	-142.25699	-12.08499	-1353.95190	67.74204	-16.36200	-718.10608	-172.99069	41.89781
398	3.308	838.61871	178.87987	1546.60632	-347.18835	-32.59634	1356.75745	-1069.00171	-43.52383	1340.23083	409.45825	130.19473	24.06772	-238.35492	-142.59627	-12.11267	-1381.57922	68.28294	-15.33002	-690.99927	-165.96405	41.88231
399	3.317	839.44464	179.36658	1548.33545	-344.49219	-33.13419	1360.98328	-1067.25244	-43.19804	1344.51355	456.07056	134.26543	23.20468	-267.10345	-142.89705	-12.22043	-1407.69958	69.40173	-12.88437	-665.57007	-159.51540	41.70269
400	3.325	840.50177	179.89673	1549.84351	-341.73883	-33.67654	1364.87280	-1065.46997	-42.80487	1348.57837	498.71625	140.33865	25.65433	-295.69269	-143.37111	-12.27043	-1431.72046	71.06460	-8.44479	-642.12085	-153.83148	41.18776
401	3.333	841.71881	180.42792	1551.11169	-338.98447	-34.12252	1368.35071	-1063.79675	-42.28994	1352.32874	534.76605	147.25772	29.61688	-323.70184	-144.14719	-11.90344	-1453.35950	73.06384	-2.15705	-621.01257	-149.22430	40.15426
402	3.342	843.01929	180.92709	1552.13574	-336.29608	-34.37411	1371.34131	-1062.39026	-41.66159	1355.63867	561.60315	153.40446	32.23945	-350.72937	-145.21321	-10.49684	-1472.29492	75.28128	5.57269	-602.59320	-146.07620	38.41808
403	3.350	844.33002	181.37029	1552.91589	-333.73779	-34.37737	1373.76025	-1061.36121	-40.97446	1358.38196	577.37506	157.83035	31.28122	-376.57623	-146.35501	-7.35843	-1487.82764	77.90967	14.66626	-587.20544	-144.69980	35.85797
404	3.358	845.58716	181.73291	1553.44763	-331.35681	-34.14310	1375.51428	-1060.72998	-40.29454	1360.46777	582.09583	160.36917	26.10883	-401.06006	-147.15216	-1.95152	-1499.07178	81.07932	25.14450	-575.22278	-145.22736	32.48984
405	3.367	846.73669	181.98529	1553.72156	-329.17899	-33.72877	1376.51074	-1060.42566	-39.67831	1361.85876	578.08801	160.96774	17.63499	-423.48712	-147.34241	6.24785	-1505.50073	84.31981	36.39557	-567.01721	-147.57321	28.46063
406	3.375	847.72968	182.10426	1553.72717	-327.21246	-33.20319	1376.68774	-1060.29944	-39.16801	1362.57520	568.73163	159.54079	7.85675	-442.19977	-147.31100	17.86081	-1507.16992	86.99924	47.03082	-562.89417	-151.42252	23.95855
407	3.383	848.52594	182.10361	1553.44922	-325.45047	-32.62687	1376.04089	-1060.14832	-38.80340	1362.67651	556.61249	156.32140	-0.94086	-454.85095	-148.02031	33.00875	-1504.37671	89.23077	55.56423	-563.08258	-156.24942	19.14949
408	3.392	849.11060	182.04265	1552.86621	-323.87396	-32.04620	1374.62268	-1059.76782	-38.63358	1362.22217	542.71863	151.95972	-7.25160	-459.57007	-150.28273	50.44683	-1497.32739	91.75287	61.05898	-567.72339	-161.38269	14.21840
409	3.400	849.50903	181.99226	1551.95667	-322.45773	-31.48396	1372.51575	-1059.01843	-38.70750	1361.25220	526.87482	147.36661	-10.84162	-456.05640	-154.09229	67.66718	-1486.25659	95.10062	63.23711	-576.81207	-166.09630	9.53856
410	3.408	849.78784	182.00290	1550.70801	-321.17599	-30.94483	1369.80774	-1057.86609	-39.05139	1359.80261	508.67438	143.42639	-12.44189	-445.52759	-158.70993	82.22319	-1471.57520	99.33639	62.35184	-590.31494	-169.77426	5.77895
411	3.417	850.04364	182.10785	1549.11487	-320.00616	-30.44729	1366.58606	-1056.38306	-39.63873	1357.92920	487.93030	140.63045	-13.11543	-429.79828	-163.32774	93.05180	-1453.65881	104.27570	59.03667	-608.38013	-172.16318	3.48639
412	3.425	850.38525	182.34012	1547.17371	-318.93512	-30.04114	1362.95056	-1054.71558	-40.36568	1355.70459	464.53784	138.94705	-13.61249	-410.50211	-167.55943	100.66622	-1432.65125	109.62177	54.11163	-630.95074	-173.47656	2.49986
413	3.433	850.91431	182.73277	1544.88110	-317.96967	-29.78719	1359.01990	-1053.04138	-41.06904	1353.19653	438.69098	138.00211	-14.14462	-388.79913	-171.43747	106.36507	-1408.56396	115.09572	48.41032	-657.00861	-174.17088	2.14249
414	3.442	851.70630	183.30360	1542.23462	-317.14145	-29.72971	1354.91870	-1051.53137	-41.59160	1350.45251	411.25848	137.35855	-14.65514	-365.37012	-175.15054	111.32557	-1381.46094	120.57631	42.67255	-684.77307	-174.63683	1.87827
415	3.450	852.79895	184.04689	1539.24170	-316.50146	-29.88628	1350.75842	-1050.32190	-41.84813	1347.50000	383.35733	136.73616	-15.09866	-340.55078	-178.79349	116.14024	-1351.52051	126.02689	37.48531	-712.77203	-175.08865	1.54096
416	3.458	854.18420	184.93510	1535.93286	-316.10770	-30.25366	1346.63367	-1049.49438	-41.83925	1344.35913	355.64514	136.05881	-15.50764	-314.50269	-182.28598	120.83447	-1319.03113	131.43054	33.32185	-740.39374	-175.59967	1.15078
417	3.467	855.80542	185.92206	1532.36926	-316.01367	-30.82101	1342.63550	-1049.07178	-41.61613	1341.06262	328.24512	135.34897	-15.94170	-287.32617	-185.46394	125.15292	-1284.46069	136.79813	30.57351	-767.62610	-176.15810	0.73750
418	3.475	857.56714	186.95491	1528.64038	-316.26413	-31.57628	1338.86780	-1049.02466	-41.22997	1337.67383	301.08038	134.62508	-16.42295	-259.05576	-188.19644	128.82375	-1248.48828	141.93187	29.34554	-794.63739	-176.73811	0.31879
419	3.483	859.35815	187.99152	1524.85645	-316.89160	-32.50338	1335.44543	-1049.28467	-40.69359	1334.28711	274.08710	133.88174	-16.92476	-229.60892	-190.42509	131.64722	-1211.82654	146.34050	29.34871	-821.53949	-177.36427	-0.06480
420	3.492	861.07800	189.00417	1521.13721	-317.90381	-33.57912	1332.47180	-1049.76221	-39.97921	1331.01160	247.23285	133.10686	-17.40298	-198.87415	-192.16187	133.49106	-1175.05444	149.72177	30.28081	-848.35834	-178.09105	-0.37039
421	3.500	862.65961	189.97375	1517.59888	-319.27264	-34.76881	1330.01477	-1050.35815	-39.04384	1327.95703	220.48431	132.29248	-17.82492	-166.89474	-193.45232	134.29132	-1138.68420	152.25540	32.16792	-875.11859	-178.93256	-0.59948
422	3.508	864.07434	190.89522	1514.34546	-320.93713	-36.01990	1328.10815	-1050.97046	-37.85421	1325.23328	193.77330	131.44284	-18.17980	-133.87129	-194.31177	134.03816	-1103.26514	154.22534	35.14421	-901.89075	-179.84596	-0.79786
423	3.517	865.32129	191.77864	1511.46753	-322.81580	-37.26365	1326.77515	-1051.50696	-36.39828	1322.95447	166.99280	130.58307	-18.46726	-99.96848	-194.73257	132.71487	-1069.26416	155.67398	39.04893	-928.75757	-180.74260	-1.02532
424	3.525	866.41754	192.62444	1509.03857	-324.81546	-38.42461	1326.05029	-1051.90527	-34.69248	1321.22607	140.04657	129.75493	-18.68208	-65.19047	-194.68854	130.23329	-1036.84265	156.45872	43.30420	-955.78918	-181.49895	-1.33942
425	3.533	867.38666	193.40793	1507.11096	-326.83249	-39.43288	1325.98303	-1052.14331	-32.79329	1320.12476	112.89745	128.98772	-18.82375	-29.40848	-194.07663	126.45338	-1005.82513	156.41727	47.16007	-983.04376	-182.03372	-1.76172
426	3.542	868.23920	194.09792	1505.71301	-328.74872	-40.24050	1326.62305	-1052.22998	-30.77921	1319.69385	85.57464	128.26729	-18.90928	7.55818	-192.76666	121.28518	-975.86725	155.56065	50.12788	-1010.53162	-182.37799	-2.23193
427	3.550	868.96344	194.67514	1504.84778	-330.43039	-40.83202	1328.00000	-1052.18396	-28.71376	1319.95166	58.13667	127.54655	-18.96378	45.86467	-190.69882	114.76940	-946.63916	154.10271	52.13123	-1038.20166	-182.61935	-2.64944
428	3.558	869.53662	195.13597	1504.50085	-331.74048	-41.21989	1330.10803	-1052.01660	-26.64887	1320.89429	30.60645	126.80332	-19.00550	85.57330	-187.84856	107.11701	-917.92773	152.11374	53.22612	-1065.97937	-182.87497	-2.94159
429	3.567	869.94281	195.49118	1504.64526	-332.56543	-41.43658	1332.90222	-1051.72937	-24.64634	1322.49731	2.94701	126.07608	-19.04282	126.56694	-184.14853	98.72415	-889.58521	149.36296	53.38152	-1093.78186	-183.34247	-3.03761
430	3.575	870.18658	195.76059	1505.23755	-332.83856	-41.52898	1336.30371	-1051.33032	-22.77651	1324.72009	-24.89336	125.41341	-19.08501	168.47047	-179.48468	90.09737	-861.43982	145.79283	52.62772	-1121.56335	-184.17148	-2.88208
431	3.583	870.29944	195.96437	1506.21545	-332.54773	-41.54494	1340.21338	-1050.84509	-21.09877	1327.51086	-52.92380	124.79096	-19.14858	210.70024	-173.74445	81.68017	-833.35712	141.83374	51.22009	-1149.38354	-185.25571	-2.54105
432	3.592	870.33679	196.11530	1507.50159	-331.72760	-41.51625	1344.52539	-1050.30200	-19.63403	1330.81140	-81.09874	124.12353	-19.24174	252.64964	-166.86533	73.67431	-805.34814	138.00200	49.51424	-1177.36523	-186.32477	-2.17841
433	3.600	870.36963	196.21873	1509.01624	-330.44037	-41.45139	1349.13245	-1049.70483	-18.36064	1334.55286	-109.36728	123.36874	-19.34383	293.89221	-158.84433	65.95840	-777.58618	134.51302	47.76456	-1205.58936	-187.21320	-1.89273
434	3.608	870.47144	196.27895	1510.69116	-328.75562	-41.33418	1353.93030	-1049.02832	-17.25812	1338.64136	-137.71910	122.55814	-19.40990	334.32526	-149.75978	58.20167	-750.35797	131.33969	46.05499	-1234.04138	-187.94543	-1.65917
435	3.617	870.70203	196.30159	1512.47144	-326.74506	-41.12650	1358.81799	-1048.24048	-16.34970	1342.94653	-166.15956	121.73640	-19.40562	374.21582	-139.95474	50.22176	-723.98877	128.38666	44.34808	-1262.53455	-188.67848	-1.38181
436	3.625	871.09406	196.29430	1514.29895	-324.48944	-40.78409	1363.69055	-1047.32495	-15.67933	1347.30688	-194.68156	120.93230	-19.33988	414.10571	-130.29404	42.43685	-698.77777	125.65707	42.56566	-1290.55090	-189.66245	-0.88206
437	3.633	871.64648	196.26292	1516.10376	-322.07803	-40.28075	1368.42749	-1046.28491	-15.25777	1351.55347	-223.27309	120.15916	-19.26461	454.55847	-122.13400	36.11179	-674.96509	123.32330	40.59164	-1317.21704	-191.17410	0.13818
438	3.642	872.33014	196.20164	1517.81372	-319.59628	-39.62167	1372.89124	-1045.14490	-15.04563	1355.53394	-251.88600	119.43417	-19.23604	495.64117	-116.79343	32.98212	-652.76459	121.58852	38.24064	-1341.66785	-193.35979	1.94541
439	3.650	873.09882	196.09267	1519.37415	-317.12061	-38.83727	1376.94116	-1043.96704	-14.97003	1359.12781	-280.36066	118.83984	-19.22045	536.17163	-114.65707	33.99344	-632.42285	120.55472	35.31881	-1363.54651	-196.08240	4.47076
440	3.658	873.89551	195.91876	1520.75659	-314.72473	-37.96632	1380.45361	-1042.86084	-14.94156	1362.25647	-308.41986	118.50874	-18.97144	573.44061	-114.60146	37.98338	-614.19147	120.25527	31.76487	-1383.04175	-198.95917	7.23102
441	3.667	874.64783	195.67119	1521.95947	-312.48126	-37.03794	1383.33423	-1041.95679	-14.86026	1364.88550	-335.83551	118.46725	-18.00056	604.00665	-114.57877	41.78563	-598.26868	120.72511	27.71645	-1400.42908	-201.51210	9.64501
442	3.675	875.27386	195.34332	1522.99902	-310.45554	-36.05782	1385.51563	-1041.35754	-14.62742	1367.00195	-362.68164	118.50173	-15.66756	625.11438	-112.97600	42.03807	-584.82813	122.00644	23.40920	-1415.70178	-203.19911	11.51320
443	3.683	875.70325	194.92369	1523.89514	-308.69647	-35.01190	1386.94751	-1041.09619	-14.17396	1368.58081	-389.24017	118.20306	-11.18137	635.98724	-109.38783	37.27333	-574.09601	124.12421	19.03577	-1428.52515	-203.48892	13.27642
444	3.692	875.89178	194.39949	1524.65588	-307.22485	-33.88803	1387.59448	-1041.12146	-13.48624	1369.58484	-415.17200	117.22034	-3.46580	638.06854	-104.44805	28.50424	-566.40393	127.02288	14.68639	-1438.23083	-202.26282	15.71913
445	3.700	875.82410	193.76578	1525.26660	-306.02411	-32.69348	1387.44153	-1041.30371	-12.60068	1369.99121	-438.55139	115.61971	8.58283	633.71265	-99.34660	18.16859	-562.20038	130.46426	10.33956	-1443.88062	-200.19429	19.31999
446	3.708	875.51440	193.03499	1525.68750	-305.04572	-31.46170	1386.49780	-1041.46216	-11.56416	1369.80762	-456.21448	113.96861	25.05755	624.70636	-95.17931	8.72408	-561.99762	134.03549	5.87629	-1444.62646	-198.48764	23.87459
447	3.717	875.00262	192.23869	1525.86621	-304.22763	-30.25200	1384.79529	-1041.41309	-10.39049	1369.06311	-465.65149	112.91257	44.11269	612.01178	-92.32958	1.61957	-566.22125	137.30388	1.16947	-1440.13452	-198.12952	28.57875
448	3.725	874.34869	191.41609	1525.75671	-303.51154	-29.13248	1382.38367	-1041.02197	-9.04094	1367.78967	-466.50861	112.72105	62.55294	596.26715	-90.47639	-3.06636	-574.97778	139.96422	-3.66375	-1430.65625	-199.39191	32.35722
449	3.733	873.63043	190.60315	1525.32715	-302.84937	-28.15235	1379.32495	-1040.23816	-7.43793	1366.01257	-460.17969	113.32449	77.67648	578.11957	-89.13905	-6.05003	-587.85773	141.87061	-8.06403	-1416.72266	-201.91556	34.30319
450	3.742	872.94019	189.82867	1524.55957	-302.20529	-27.33064	1375.69495	-1039.10583	-5.50846	1363.75500	-448.41614	114.62119	88.56915	557.95496	-88.14490	-7.95099	-604.12732	142.97849	-11.35439	-1398.80945	-205.12726	34.05650
451	3.750	872.38129	189.11148	1523.44519	-301.56268	-26.66242	1371.58728	-1037.74683	-3.24450	1361.05566	-432.54840	116.57378	95.91856	535.53125	-87.64500	-9.05005	-623.40808	143.32344	-13.35421	-1377.24390	-208.60086	31.91600
452	3.758	872.06104	188.46126	1521.97266	-300.93192	-26.12068	1367.10791	-1036.32117	-0.74881	1357.97974	-413.55566	119.08211	101.03597	510.47479	-87.84949	-9.58203	-645.84259	143.06589	-14.46554	-1352.28589	-212.13980	28.65070
453	3.767	872.07281	187.88780	1520.12305	-300.35144	-25.65204	1362.36694	-1034.99097	1.77910	1354.60229	-392.28528	121.92863	105.06218	483.08118	-88.93996	-9.74754	-671.20428	142.47990	-15.17578	-1324.24731	-215.63545	25.11873
454	3.775	872.46869	187.41183	1517.88623	-299.88556	-25.18072	1357.47290	-1033.90051	4.12494	1350.98450	-369.44263	124.87897	108.69594	454.31921	-90.94324	-9.55689	-698.40942	141.83900	-15.68627	-1293.58667	-218.93190	21.93655
455	3.783	873.23993	187.06053	1515.28528	-299.61792	-24.62426	1352.53467	-1033.16431	6.14936	1347.16992	-345.53748	127.76757	112.25693	425.31769	-93.33890	-9.11164	-726.21387	141.28427	-15.99647	-1260.92761	-221.82410	19.38063
456	3.792	874.31903	186.84608	1512.38464	-299.63797	-23.90916	1347.66187	-1032.86157	7.81549	1343.20337	-320.90320	130.47372	115.81128	396.87378	-95.26581	-8.79234	-753.88892	140.73154	-16.18098	-1226.99500	-224.13525	17.47829
457	3.800	875.59674	186.75319	1509.28650	-300.02512	-22.97484	1342.96582	-1033.03137	9.14990	1339.14587	-295.66266	132.92865	119.28151	369.18451	-96.36150	-8.87896	-781.21643	139.92392	-16.47523	-1192.50244	-225.78969	16.19167
458	3.808	876.94226	186.74501	1506.12427	-300.83447	-21.77416	1338.56067	-1033.66907	10.17907	1335.08252	-269.67365	135.20183	122.53778	342.03528	-96.96091	-9.29919	-808.24347	138.76569	-17.01233	-1158.01538	-226.79782	15.58879
459	3.817	878.22791	186.77286	1503.04590	-302.08240	-20.29100	1334.55920	-1034.72290	10.88634	1331.12573	-242.60298	137.48410	125.41763	315.17474	-97.56597	-9.79936	-835.09882	137.55948	-17.60571	-1123.81763	-227.16272	15.86509
460	3.825	879.35590	186.79263	1500.18848	-303.73651	-18.56779	1331.05469	-1036.09448	11.21910	1327.40552	-214.11348	139.95912	127.68480	288.45941	-98.42696	-10.16957	-861.89331	136.72787	-17.94662	-1089.88989	-226.83499	17.20999
461	3.833	880.27673	186.78191	1497.65979	-305.72681	-16.70496	1328.10864	-1037.64685	11.13014	1324.04492	-184.03221	142.72675	129.01242	261.81769	-99.48513	-10.37427	-888.68036	136.39590	-17.91994	-1056.08398	-225.72446	19.65953
462	3.842	880.98920	186.73634	1495.53687	-307.97604	-14.82722	1325.76392	-1039.22986	10.63396	1321.14746	-152.38164	145.79379	129.02635	235.20677	-100.52583	-10.52719	-915.47388	136.30302	-17.69774	-1022.36090	-223.69989	23.02217
463	3.850	881.52075	186.65727	1493.86804	-310.42401	-13.05546	1324.06665	-1040.72131	9.84001	1318.80176	-119.27705	149.08147	127.37216	208.57787	-101.40696	-10.69816	-942.28381	136.07968	-17.55538	-988.89691	-220.60260	26.87121
464	3.858	881.90039	186.55095	1492.67346	-313.02332	-11.49670	1323.07178	-1042.05896	8.89380	1317.08142	-84.80034	152.47647	123.80325	181.84523	-102.20806	-10.79967	-969.12604	135.58253	-17.58879	-956.02417	-216.30644	30.63935
465	3.867	882.13971	186.43146	1491.95166	-315.71671	-10.22844	1322.83337	-1043.24255	7.88392	1316.02747	-48.93457	155.92018	118.27520	154.93657	-103.06852	-10.77041	-996.02924	134.89749	-17.68418	-924.08899	-210.78650	33.82456
466	3.875	882.23438	186.31595	1491.69409	-318.42175	-9.27517	1323.39587	-1044.30615	6.84094	1315.64014	-11.55760	159.44254	110.95746	127.87318	-103.94944	-10.74549	-1023.03662	134.12663	-17.71902	-893.32605	-204.13042	36.17339
467	3.883	882.17847	186.21947	1491.89343	-321.03168	-8.60443	1324.78223	-1045.28638	5.79888	1315.89343	27.51849	163.08162	102.15401	100.73271	-104.73136	-10.88048	-1050.17725	133.27786	-17.69429	-863.77942	-196.45813	37.69333
468	3.892	881.97607	186.15179	1492.54077	-323.42621	-8.15204	1326.97803	-1046.19922	4.82631	1316.75647	68.45116	166.77319	92.23097	73.54207	-105.39825	-11.15485	-1077.44556	132.26776	-17.72670	-835.28607	-187.83209	38.51328
469	3.900	881.64063	186.11510	1493.61963	-325.48938	-7.85186	1329.92468	-1047.03760	4.01303	1318.21472	111.23422	170.35957	81.61676	46.23485	-106.02962	-11.43192	-1104.84180	131.02957	-17.92093	-807.57074	-178.27724	38.76769
470	3.908	881.19019	186.10909	1495.10156	-327.12973	-7.65062	1333.52686	-1047.79968	3.42747	1320.27161	155.59163	173.69211	70.82247	18.70044	-106.72983	-11.57966	-1132.39941	129.68565	-18.22139	-780.40594	-167.88275	38.60758
471	3.917	880.64850	186.13710	1496.94312	-328.29623	-7.51104	1337.66895	-1048.50989	3.08216	1322.91931	200.97652	176.66106	60.35678	-9.11559	-107.55858	-11.54958	-1160.14587	128.48914	-18.46455	-753.70520	-156.88341	38.25022
472	3.925	880.05084	186.20567	1499.08740	-328.98334	-7.41068	1342.23010	-1049.19470	2.95641	1326.10815	246.74539	179.12677	50.54435	-37.15224	-108.47639	-11.41512	-1188.06677	127.60921	-18.49874	-727.50989	-145.64406	37.95012
473	3.933	879.44470	186.32298	1501.46777	-329.22046	-7.34052	1347.09644	-1049.83960	3.05225	1329.74658	292.45978	180.91574	41.45981	-65.30695	-109.37279	-11.29091	-1216.11438	127.10114	-18.20441	-701.94781	-134.52516	37.90274
474	3.942	878.88715	186.49565	1504.01563	-329.05173	-7.30212	1352.15955	-1050.38647	3.41508	1333.72803	338.08911	182.00169	33.14920	-93.54051	-110.13049	-11.22824	-1244.23462	126.90332	-17.61212	-677.21863	-123.74720	38.18195
475	3.950	878.43390	186.72310	1506.66577	-328.52042	-7.29863	1357.30652	-1050.77087	4.10127	1337.94885	383.89026	182.74480	26.05523	-121.85458	-110.67818	-11.21439	-1272.33838	126.88740	-16.95131	-653.56805	-113.38704	38.75058
476	3.958	878.11670	186.99802	1509.35999	-327.66528	-7.32664	1362.41687	-1050.94824	5.11666	1342.29724	429.85748	183.99129	21.30982	-150.23393	-111.06575	-11.20847	-1300.18201	127.11018	-16.32465	-631.25732	-103.50223	39.48352
477	3.967	877.92664	187.30946	1512.04834	-326.52698	-7.37456	1367.36621	-1050.89709	6.37642	1346.63257	474.85291	186.79607	20.32592	-178.66182	-111.46928	-11.19103	-1327.30237	127.83208	-15.34472	-610.59430	-94.26120	40.15439
478	3.975	877.81689	187.63802	1514.68945	-325.15970	-7.41778	1372.03064	-1050.63330	7.74783	1350.80005	516.08856	191.55029	23.40546	-207.09482	-112.07938	-11.19260	-1353.14429	129.18727	-13.25308	-591.99847	-85.93334	40.43528
479	3.983	877.71960	187.94379	1517.25171	-323.63776	-7.41052	1376.29382	-1050.22559	9.14236	1354.67114	549.81970	197.26225	28.52738	-235.34470	-112.98618	-11.17180	-1377.27161	131.02255	-9.49286	-575.97076	-78.79238	39.98925
480	3.992	877.56311	188.16705	1519.71240	-322.05042	-7.28678	1380.05164	-1049.79236	10.54069	1358.15869	572.95624	202.18985	32.15961	-263.03870	-114.14516	-10.80515	-1399.37646	133.13477	-4.06978	-562.91309	-73.07310	38.62394
481	4.000	877.28094	188.24532	1522.05518	-320.48981	-6.97298	1383.20642	-1049.47461	11.93852	1361.19153	584.33044	205.16229	31.62381	-289.80130	-115.42125	-9.45895	-1419.12842	135.53557	2.75519	-552.96906	-68.95749	36.36649
482	4.008	876.81201	188.13084	1524.26868	-319.04153	-6.41723	1385.66309	-1049.39795	13.30544	1363.69275	585.05157	205.87813	26.48215	-315.45544	-116.58527	-6.43567	-1436.10767	138.44406	10.99834	-546.10596	-66.58176	33.40955
483	4.017	876.10114	187.81276	1526.34644	-317.77820	-5.61928	1387.33667	-1049.63696	14.58484	1365.58411	578.00970	204.39310	18.19857	-339.86050	-117.31345	-1.14118	-1449.65637	142.09363	20.98990	-542.35156	-66.06233	30.01222
484	4.025	875.10736	187.33589	1528.27869	-316.75354	-4.62106	1388.16772	-1050.18799	15.70793	1366.80566	566.65533	200.99710	9.21833	-362.30658	-117.45374	7.05581	-1458.77734	146.45447	32.72335	-541.91577	-67.41977	26.37888
485	4.033	873.81549	186.77821	1530.04089	-315.99683	-3.47320	1388.13745	-1050.96704	16.61709	1367.33667	553.67059	196.21507	1.70734	-380.94415	-117.45058	18.82166	-1462.61353	151.21384	45.12355	-545.11615	-70.42783	22.54013
486	4.042	872.24170	186.20152	1531.59180	-315.50745	-2.22716	1387.27625	-1051.83191	17.28563	1367.20703	540.12329	190.55307	-3.66252	-393.13477	-118.40002	34.19467	-1461.01367	156.18358	56.16891	-552.19885	-74.54245	18.39218
487	4.050	870.42700	185.63002	1532.88196	-315.25610	-0.94060	1385.65186	-1052.61938	17.71476	1366.48828	525.36072	184.64299	-7.43752	-396.94263	-121.38632	51.67695	-1454.34229	161.50615	63.92802	-563.11865	-78.92405	13.93108
488	4.058	868.43103	185.06389	1533.86206	-315.19693	0.33222	1383.34998	-1053.19543	17.92304	1365.27405	507.97437	179.51013	-10.11233	-392.42029	-126.58136	68.36636	-1443.03088	167.39343	67.51964	-577.42664	-82.57767	9.51329
489	4.067	866.33026	184.50653	1534.48950	-315.28357	1.54556	1380.46326	-1053.49878	17.95129	1363.66467	487.23871	176.00806	-11.83477	-381.28650	-133.10696	81.49994	-1427.54541	173.89508	67.28111	-594.59180	-84.75779	5.84566
490	4.075	864.21552	183.98029	1534.73486	-315.48175	2.65378	1377.09399	-1053.55261	17.86853	1361.75684	463.51294	174.11201	-12.85357	-365.56754	-139.79054	89.97445	-1408.38464	180.93413	64.31307	-614.54395	-85.46244	3.47062
491	4.083	862.18719	183.51015	1534.58484	-315.77899	3.61104	1373.35388	-1053.44531	17.75708	1359.62964	437.62860	173.17506	-13.49289	-346.70465	-145.93073	94.51910	-1385.89270	188.40721	59.83511	-637.45795	-85.40168	2.28516
492	4.092	860.34735	183.10197	1534.03796	-316.19287	4.37766	1369.36060	-1053.30615	17.68496	1357.33215	410.51874	172.59000	-13.94973	-325.49487	-151.47424	96.76550	-1360.23840	196.12978	54.74525	-662.87183	-85.35476	1.79268
493	4.100	858.78076	182.74696	1533.10144	-316.77032	4.91796	1365.22803	-1053.28455	17.68893	1354.87927	383.08667	172.04205	-14.34383	-302.31622	-156.70174	98.19892	-1331.60120	203.73819	49.62366	-689.60126	-85.65311	1.60042
494	4.108	857.53131	182.44165	1531.79968	-317.57629	5.19723	1361.05676	-1053.52551	17.77740	1352.26538	355.88599	171.45583	-14.75996	-277.30820	-161.80612	99.61561	-1300.32239	210.83401	45.00247	-716.57629	-86.21147	1.50528
495	4.117	856.59149	182.19431	1530.17944	-318.67786	5.18507	1356.92981	-1054.13635	17.94089	1349.49060	329.02332	170.86703	-15.22503	-250.54582	-166.70184	101.14014	-1266.87927	217.27850	41.50157	-743.33710	-86.82539	1.38495
496	4.125	855.91699	182.00386	1528.30579	-320.13004	4.85528	1352.92395	-1055.15479	18.16433	1346.58875	302.41031	170.30011	-15.73104	-222.18546	-171.11919	102.54130	-1231.77930	223.17862	39.61544	-769.85449	-87.37748	1.17175
497	4.133	855.44702	181.83873	1526.26208	-321.96655	4.18863	1349.12573	-1056.53235	18.45029	1343.64282	275.97372	169.74397	-16.25785	-192.44188	-174.81076	103.54397	-1195.59045	228.55463	39.42406	-796.22949	-87.86411	0.86394
498	4.142	855.11133	181.64236	1524.15088	-324.19211	3.19035	1345.63135	-1058.14429	18.83047	1340.77332	249.68944	169.19397	-16.76286	-161.48592	-177.64160	103.96685	-1159.03711	233.25500	40.71556	-822.54907	-88.34259	0.50851
499	4.150	854.83521	181.35645	1522.08508	-326.77686	1.90370	1342.52600	-1059.82739	19.35006	1338.11218	223.54294	168.64748	-17.19714	-129.45195	-179.52045	103.69713	-1122.95325	237.18900	43.37468	-848.85455	-88.87514	0.16731
500	4.158	854.55035	180.94868	1520.17480	-329.66153	0.40145	1339.86646	-1061.43188	20.05847	1335.78540	197.47702	168.08171	-17.54125	-96.48038	-180.37900	102.63114	-1088.15112	240.42699	47.42377	-875.16455	-89.48216	-0.11342
501	4.167	854.20728	180.42935	1518.51343	-332.77206	-1.23248	1337.68860	-1062.87488	21.00497	1333.91687	171.37059	167.47693	-17.80050	-62.68204	-180.24706	100.69361	-1055.27051	243.04523	52.63132	-901.51727	-90.11772	-0.33757
502	4.175	853.78174	179.83986	1517.16589	-336.03021	-2.91752	1336.03101	-1064.16272	22.22276	1332.62183	145.08873	166.83270	-17.98186	-28.07405	-179.25900	97.89848	-1024.58777	244.98192	58.25518	-927.97888	-90.68057	-0.57713
503	4.183	853.26563	179.22421	1516.16357	-339.35602	-4.58426	1334.94873	-1065.34668	23.72351	1331.96606	118.55299	166.15616	-18.09475	7.41713	-177.56583	94.34042	-995.91895	246.09570	63.35816	-954.60748	-91.08161	-0.91264
504	4.192	852.65039	178.60966	1515.51367	-342.66592	-6.16925	1334.51086	-1066.46387	25.49840	1331.93823	91.75800	165.45811	-18.15262	43.85513	-175.26614	90.12574	-968.76587	246.25040	67.37523	-981.42419	-91.32818	-1.32858
505	4.200	851.92242	178.00325	1515.21533	-345.86978	-7.59899	1334.78284	-1067.52319	27.51641	1332.47742	64.74297	164.74843	-18.18160	81.21574	-172.39758	85.31931	-942.61792	245.34265	70.27323	-1008.43988	-91.51238	-1.71837
506	4.208	851.07373	177.39761	1515.26807	-348.86691	-8.79342	1335.80139	-1068.51184	29.73476	1333.51221	37.55655	164.02692	-18.24255	119.41710	-168.96391	79.94827	-917.14758	243.43597	72.21964	-1035.66968	-91.75804	-1.97963
507	4.217	850.10999	176.78191	1515.66077	-351.54358	-9.71017	1337.55566	-1069.40479	32.11335	1334.98010	10.21989	163.29117	-18.38705	158.34642	-164.95906	74.05726	-892.18304	240.74686	73.26615	-1063.07202	-92.22566	-2.04737
508	4.225	849.05078	176.14799	1516.35791	-353.78140	-10.38487	1339.99756	-1070.19238	34.61361	1336.83960	-17.29744	162.56259	-18.57891	197.84990	-160.37312	67.72569	-867.59808	237.36588	73.37343	-1090.55176	-93.04445	-1.90419
509	4.233	847.93140	175.48761	1517.30347	-355.48474	-10.90325	1343.06580	-1070.90283	37.17181	1339.07312	-45.04881	161.88196	-18.73391	237.79735	-155.21698	61.00460	-843.23303	233.30765	72.61328	-1118.09375	-94.15353	-1.62455
510	4.242	846.80487	174.78276	1518.43738	-356.61172	-11.33458	1346.69104	-1071.59570	39.67009	1341.67017	-73.04301	161.24704	-18.82896	278.17761	-149.57492	53.91119	-818.93372	228.81619	71.24956	-1145.80737	-95.30498	-1.34402
511	4.250	845.73053	174.00374	1519.70850	-357.18210	-11.70337	1350.78674	-1072.33569	41.95830	1344.60254	-101.22501	160.59151	-18.90147	319.11383	-143.70589	46.61537	-794.71997	224.25714	69.59543	-1173.79517	-96.28770	-1.13177
512	4.258	844.76099	173.12907	1521.06958	-357.26175	-11.99884	1355.24976	-1073.16125	43.91696	1347.80957	-129.53105	159.85483	-18.96497	360.79626	-138.15594	39.71605	-770.85767	219.82144	67.81990	-1202.06311	-97.08040	-0.95509
513	4.267	843.94025	172.16655	1522.46667	-356.93954	-12.18438	1359.96472	-1074.06030	45.49496	1351.20728	-157.93477	159.03506	-18.98751	403.24725	-133.68268	34.32162	-747.72290	215.52269	65.91075	-1230.56128	-97.78823	-0.77707
514	4.275	843.29938	171.15404	1523.83643	-356.30875	-12.20810	1364.80603	-1074.97424	46.69882	1354.70593	-186.43184	158.16978	-18.94920	445.82721	-130.90814	31.65638	-725.65527	211.36948	63.73216	-1259.17871	-98.55679	-0.58108
515	4.283	842.84674	170.14606	1525.11780	-355.45929	-12.01798	1369.63782	-1075.82886	47.55434	1358.21289	-215.00679	157.29407	-18.88464	486.81146	-129.90659	32.19582	-704.95465	207.45605	61.03824	-1287.60376	-99.57265	-0.28217
516	4.292	842.56525	169.18462	1526.26697	-354.47922	-11.56875	1374.31104	-1076.56702	48.09247	1361.62305	-243.62572	156.42554	-18.85452	523.64728	-130.05867	34.96352	-685.94244	203.91898	57.50270	-1315.23352	-101.05093	0.32321
517	4.300	842.41132	168.26714	1527.26404	-353.45667	-10.82893	1378.66418	-1077.17468	48.37803	1364.81726	-272.22760	155.58972	-18.87077	553.83429	-130.36526	37.79156	-668.95990	200.87045	52.85051	-1341.35400	-103.13503	1.49219
518	4.308	842.31342	167.34476	1528.10938	-352.47641	-9.79830	1382.53540	-1077.69324	48.51864	1367.67542	-300.67651	154.86459	-18.82085	575.71558	-129.93143	38.45582	-654.26910	198.37589	47.01082	-1365.49890	-105.79628	3.36873
519	4.317	842.18286	166.34377	1528.81592	-351.61346	-8.51557	1385.77844	-1078.21082	48.64396	1370.09631	-328.74231	154.36731	-18.43102	589.01111	-128.10878	35.72278	-641.93134	196.46448	40.18170	-1387.61243	-108.86291	5.80859
520	4.325	841.93713	165.18175	1529.40259	-350.92386	-7.04269	1388.28125	-1078.83228	48.89429	1372.00940	-356.24158	154.10196	-17.30663	594.86615	-124.56830	29.65985	-631.84021	195.17911	32.80837	-1407.83276	-112.10192	8.36459
521	4.333	841.52124	163.77405	1529.88538	-350.43610	-5.44426	1389.97498	-1079.63721	49.38567	1373.36719	-383.26178	153.80107	-15.00629	594.81024	-119.72155	21.45065	-623.92993	194.57306	25.46729	-1426.16846	-115.19599	10.51275
522	4.342	840.91479	162.03459	1530.26563	-350.15170	-3.77904	1390.83167	-1080.63623	50.15525	1374.13403	-410.05560	153.00609	-10.98359	589.66968	-114.68125	12.95254	-618.36450	194.60800	18.62377	-1442.42249	-117.64437	11.99961
523	4.350	840.12445	159.88515	1530.52222	-350.05276	-2.10260	1390.85754	-1081.75208	51.16991	1374.29346	-436.32770	151.37442	-4.41566	579.78058	-110.49323	5.88043	-615.60730	195.09665	12.39944	-1456.31958	-118.82874	13.08819
524	4.358	839.17639	157.31017	1530.61755	-350.10934	-0.47203	1390.08887	-1082.84253	52.38786	1373.85974	-460.43646	148.99522	5.65745	565.59369	-107.73790	1.00596	-616.38428	195.75549	6.58074	-1467.55444	-118.44794	14.48202
525	4.367	838.11218	154.43091	1530.51428	-350.28836	1.06155	1388.58533	-1083.75305	53.79311	1372.87927	-479.61414	146.45578	19.56832	547.74823	-106.52234	-1.95883	-621.48914	196.28220	0.90904	-1475.68604	-117.01956	16.90616
526	4.375	836.97998	151.47079	1530.19006	-350.56091	2.46611	1386.41724	-1084.37109	55.39857	1371.41602	-491.46948	144.50632	36.14893	527.05084	-106.37861	-3.79960	-631.42249	196.42934	-4.52033	-1480.10229	-115.79684	20.62360
527	4.383	835.82898	148.61021	1529.63782	-350.90454	3.72962	1383.66089	-1084.66272	57.23804	1369.53345	-495.37012	143.60638	52.86334	504.29852	-106.62544	-5.12421	-646.06195	196.11714	-9.12026	-1480.21997	-116.02469	25.16660
528	4.392	834.71771	145.90906	1528.85547	-351.30716	4.85930	1380.39893	-1084.67896	59.33359	1367.28015	-492.31543	143.81557	67.17891	479.87054	-107.00377	-6.11443	-664.75128	195.50488	-12.26316	-1475.74194	-118.20446	29.46093
529	4.400	833.72412	143.34750	1527.83472	-351.77512	5.88692	1376.72058	-1084.53748	61.64338	1364.68225	-483.81720	144.99602	77.88225	453.83667	-107.62617	-6.77851	-686.81763	194.89337	-13.86388	-1466.67310	-121.95844	32.34784
530	4.408	832.93750	140.88641	1526.55908	-352.33585	6.86490	1372.71802	-1084.39380	64.03731	1361.74255	-471.13275	146.96098	85.22063	426.55072	-108.50363	-7.21121	-711.69250	194.48505	-14.38045	-1453.13940	-126.49129	33.14402
531	4.417	832.43396	138.50108	1525.00879	-353.03278	7.85214	1368.48230	-1084.41187	66.34577	1358.45117	-455.19489	149.50429	90.20825	398.75549	-109.43529	-7.55140	-738.48230	194.18172	-14.42665	-1435.32861	-131.16902	31.88221
532	4.425	832.24872	136.18642	1523.17517	-353.91861	8.90734	1364.09595	-1084.74463	68.44443	1354.80676	-436.76056	152.41862	93.91869	371.06293	-110.24286	-7.89050	-766.04572	193.70607	-14.45514	-1413.58228	-135.73242	29.18370
533	4.433	832.35986	133.94374	1521.08032	-355.04861	10.09221	1359.62622	-1085.52075	70.28960	1350.83289	-416.45215	155.48013	97.09306	343.62506	-110.92992	-8.28420	-793.59662	192.96823	-14.63235	-1388.42981	-140.14366	25.90608
534	4.442	832.68988	131.77881	1518.79395	-356.47424	11.46923	1355.12842	-1086.82458	71.88562	1346.58130	-394.76440	158.42879	100.06310	316.34521	-111.60134	-8.73369	-820.90283	192.14828	-14.95297	-1360.50952	-144.40320	22.82057
535	4.450	833.12598	129.71614	1516.42822	-358.23834	13.09112	1350.65442	-1088.66931	73.23302	1342.12769	-372.10461	161.02119	102.88193	289.17963	-112.31990	-9.17352	-848.02094	191.42139	-15.39369	-1330.46375	-148.49678	20.47207
536	4.458	833.55365	127.79830	1514.11865	-360.37033	14.98708	1346.26172	-1090.98535	74.30212	1337.57043	-348.74829	163.11899	105.49883	262.17957	-113.05791	-9.56117	-875.03394	190.78795	-15.90171	-1298.91882	-152.36906	19.14326
537	4.467	833.88513	126.05823	1512.00525	-362.88364	17.14599	1342.02112	-1093.62903	75.04677	1333.03064	-324.73822	164.74442	107.86008	235.37868	-113.73637	-9.93295	-901.98682	190.17802	-16.37065	-1266.51514	-155.88754	18.86922
538	4.475	834.06531	124.49675	1510.21777	-365.77814	19.50357	1338.01941	-1096.40393	75.44051	1328.64380	-299.89258	166.06528	109.90298	208.73155	-114.30743	-10.33176	-928.91846	189.55975	-16.72620	-1233.79285	-158.89963	19.54442
539	4.483	834.06628	123.08536	1508.86304	-369.03943	21.94640	1334.35559	-1099.10059	75.48294	1324.54468	-273.92310	167.31860	111.49712	182.13246	-114.82053	-10.71914	-955.84912	188.91225	-16.98698	-1201.01404	-161.26797	21.02619
540	4.492	833.88202	121.78374	1508.01526	-372.63272	24.33931	1331.13306	-1101.54993	75.18350	1320.85425	-246.53893	168.73547	112.43204	155.43810	-115.39973	-11.00677	-982.77307	188.20918	-17.21596	-1168.22461	-162.75362	23.14649
541	4.500	833.51624	120.55689	1507.72021	-376.49509	26.56229	1328.45715	-1103.66260	74.57072	1317.67957	-217.50877	170.48416	112.46309	128.51387	-116.14892	-11.15129	-1009.70752	187.42972	-17.45318	-1135.47559	-163.00375	25.72083
542	4.508	832.96667	119.38213	1508.00537	-380.52695	28.52734	1326.43359	-1105.43530	73.70055	1315.11536	-186.71495	172.60028	111.33774	101.32945	-117.10005	-11.15665	-1036.71936	186.55983	-17.69324	-1102.92590	-161.75250	28.57228
543	4.517	832.22009	118.25085	1508.88660	-384.58777	30.17386	1325.16211	-1106.92993	72.66892	1313.23376	-154.17171	174.95566	108.81712	73.97357	-118.18125	-11.07233	-1063.88000	185.63922	-17.89232	-1070.85413	-158.96947	31.52133
544	4.525	831.25684	117.17579	1510.36133	-388.50378	31.47474	1324.71741	-1108.23999	71.64432	1312.06494	-119.95879	177.34352	104.75627	46.54643	-119.21088	-11.03685	-1091.21045	184.75783	-17.98969	-1039.63428	-154.82980	34.38129
545	4.533	830.05908	116.19301	1512.39697	-392.09030	32.45358	1325.13123	-1109.45984	70.82802	1311.57617	-84.11130	179.62312	99.18892	19.08565	-120.05877	-11.16602	-1118.69519	183.97708	-17.97047	-1009.58276	-149.59610	36.97091
546	4.542	828.62073	115.34408	1514.93127	-395.18463	33.18232	1326.38611	-1110.66516	70.33675	1311.66504	-46.58427	181.76880	92.33109	-8.42741	-120.76205	-11.41039	-1146.31543	183.31572	-17.92078	-980.74255	-143.50928	39.11432
547	4.550	826.95605	114.64803	1517.89075	-397.67639	33.76434	1328.42090	-1111.89697	70.15229	1312.19141	-7.33388	183.78107	84.51067	-36.04931	-121.41035	-11.65289	-1174.04138	182.73730	-17.94738	-952.80133	-136.71692	40.68282
548	4.558	825.10120	114.08437	1521.20410	-399.52121	34.32677	1331.13953	-1113.13928	70.19986	1313.04114	33.56263	185.59686	76.08310	-63.84051	-122.08358	-11.85952	-1201.85999	182.04475	-18.08835	-925.21362	-129.25546	41.71298
549	4.567	823.10828	113.60218	1524.80249	-400.73703	35.00954	1334.42517	-1114.30896	70.47125	1314.19397	75.82595	187.10930	67.38123	-91.81137	-122.87959	-12.05044	-1229.80530	180.95053	-18.31795	-897.45166	-121.10767	42.46426
550	4.575	821.03906	113.14980	1528.61658	-401.38403	35.92292	1338.15686	-1115.28760	71.04423	1315.75732	118.98550	188.26733	58.69699	-119.91493	-123.82886	-12.20650	-1257.87366	179.48770	-18.47058	-869.23065	-112.28869	43.29994
551	4.583	818.96204	112.69630	1532.57983	-401.53613	37.09510	1342.21851	-1115.98560	71.96693	1317.92297	162.50800	189.14410	50.23883	-148.10017	-124.84528	-12.27450	-1285.99377	178.12257	-18.28490	-840.59851	-102.90424	44.50883
552	4.592	816.95392	112.23273	1536.62830	-401.26553	38.46311	1346.49854	-1116.39490	73.16305	1320.84351	205.99048	189.90179	42.07058	-176.35745	-125.83691	-12.23467	-1314.13159	177.22479	-17.74082	-811.90417	-93.17194	46.22454
553	4.600	815.09497	111.76471	1540.69360	-400.64560	39.90859	1350.88538	-1116.58984	74.47330	1324.49951	249.30908	190.77922	34.19064	-204.70630	-126.77814	-12.10738	-1342.33508	176.73058	-17.14795	-783.69049	-83.36012	48.41048
554	4.608	813.45880	111.29868	1544.70361	-399.75290	41.30181	1355.26648	-1116.66321	75.77987	1328.67700	292.65469	192.23714	26.87243	-233.13405	-127.64934	-11.94028	-1370.67554	176.41020	-16.80023	-756.54858	-73.66206	50.85030
555	4.617	812.09833	110.83160	1548.59167	-398.65857	42.54450	1359.53284	-1116.64551	77.06215	1333.07324	336.36270	195.08958	21.08152	-261.57916	-128.40393	-11.83431	-1399.06287	176.23053	-16.67148	-731.01868	-64.16742	53.18790
556	4.625	811.03174	110.36452	1552.30322	-397.41791	43.60210	1363.58582	-1116.50037	78.33012	1337.42505	380.34381	200.21536	18.39964	-290.01459	-129.04727	-11.85789	-1427.00720	176.43942	-16.31804	-707.62036	-54.96019	54.98879
557	4.633	810.23474	109.91640	1555.79517	-396.06903	44.50769	1367.34253	-1116.18164	79.57241	1341.55798	423.23853	207.75993	19.97968	-318.44348	-129.65816	-11.87448	-1453.71851	177.31242	-14.98144	-686.91772	-46.20116	55.76075
558	4.642	809.64740	109.50787	1559.03174	-394.64273	45.34793	1370.73218	-1115.69019	80.78609	1345.36743	462.07776	216.53857	25.12300	-346.70056	-130.28354	-11.53336	-1478.56042	178.85765	-12.02261	-669.42157	-38.16042	55.02356
559	4.650	809.19128	109.13567	1561.98572	-393.17984	46.23920	1373.68201	-1115.10010	82.00662	1348.78552	493.02759	224.56741	30.96972	-374.38477	-130.89038	-10.37478	-1501.27014	180.86624	-7.40479	-655.40295	-31.20806	52.49324
560	4.658	808.78656	108.76917	1564.64087	-391.73929	47.28967	1376.10449	-1114.54883	83.29996	1351.76013	512.83777	230.45187	34.01022	-401.12598	-131.40239	-7.90647	-1521.75830	183.19426	-1.61287	-644.87720	-25.71852	48.24195
561	4.667	808.36444	108.37157	1566.99011	-390.38739	48.56267	1377.90125	-1114.18335	84.72565	1354.23840	520.30035	234.00809	32.17709	-426.75867	-131.70804	-3.70711	-1539.95630	185.93124	4.97997	-637.77515	-21.95917	42.68023
562	4.675	807.87457	107.92719	1569.02954	-389.18268	50.05884	1378.97961	-1114.09302	86.28763	1356.15723	516.89166	235.48955	25.57600	-451.00848	-131.63445	2.50537	-1555.84424	189.28322	12.58342	-634.11786	-20.06087	36.37389
563	4.683	807.28546	107.45391	1570.75427	-388.16168	51.71765	1379.27502	-1114.27539	87.90831	1357.45618	505.81787	234.88832	15.82259	-473.01837	-131.00537	10.92628	-1569.29626	193.22025	21.73911	-634.08826	-19.99889	29.82253
564	4.692	806.58154	106.99194	1572.15540	-387.32410	53.43630	1378.77307	-1114.63745	89.42705	1358.10291	490.11444	232.27808	5.30386	-491.25079	-129.90382	21.63885	-1579.85596	197.30992	32.45618	-637.96747	-21.47678	23.34076
565	4.700	805.75977	106.58229	1573.22241	-386.63428	55.10854	1377.51025	-1115.01147	90.62909	1358.10217	471.53955	228.35313	-3.56849	-503.94489	-128.87222	34.29214	-1586.84387	201.04132	43.54278	-645.91223	-23.78239	17.15254
566	4.708	804.82819	106.25528	1573.94653	-386.04352	56.67100	1375.55151	-1115.21118	91.35040	1357.48975	450.80865	224.27522	-9.40522	-509.95081	-128.61949	47.74504	-1589.60718	204.31958	53.00092	-657.76123	-25.90028	11.62752
567	4.717	803.81183	106.02731	1574.32202	-385.51141	58.11554	1372.96936	-1115.12195	91.59769	1356.33167	428.18457	220.99541	-12.34001	-509.28284	-129.46364	60.32079	-1587.69910	207.62421	59.22475	-673.21216	-27.04758	7.30057
568	4.725	802.76221	105.89667	1574.34680	-385.01474	59.45682	1369.84314	-1114.74548	91.53980	1354.72327	403.74054	218.80804	-13.45770	-502.83575	-131.16772	70.70065	-1581.09106	211.58446	61.74784	-692.21515	-27.19270	4.50558
569	4.733	801.75476	105.84833	1574.02075	-384.54800	60.69632	1366.26514	-1114.16602	91.38837	1352.77209	377.59872	217.49635	-13.84473	-491.71436	-133.27477	78.57622	-1570.20496	216.40985	61.00848	-714.83887	-26.93025	3.05479
570	4.742	800.86731	105.87117	1573.34705	-384.12314	61.80737	1362.33960	-1113.48633	91.29227	1350.57751	350.23172	216.68488	-14.10266	-476.88092	-135.47151	84.50707	-1555.55945	221.95340	57.85013	-740.55298	-26.84808	2.39866
571	4.750	800.15875	105.96297	1572.33862	-383.77124	62.73698	1358.17346	-1112.79126	91.28778	1348.21497	322.36444	216.06268	-14.42646	-459.13416	-137.66068	89.35616	-1537.43616	228.11914	53.26373	-768.06177	-27.10883	2.04459
572	4.758	799.65869	106.12059	1571.02747	-383.54440	63.41740	1353.86890	-1112.15247	91.32739	1345.72498	294.54385	215.48010	-14.84208	-439.14526	-139.82149	93.81779	-1515.95447	234.79776	48.14611	-796.07715	-27.55623	1.74541
573	4.767	799.36218	106.33713	1569.47168	-383.51563	63.78315	1349.51953	-1111.65076	91.37384	1343.11328	266.95682	214.91751	-15.33389	-417.44153	-141.86687	98.20533	-1491.27319	241.63481	43.10588	-823.93365	-28.00625	1.41030
574	4.775	799.22900	106.60616	1567.75635	-383.77292	63.78943	1345.21143	-1111.38232	91.44984	1340.36560	239.58113	214.39558	-15.87206	-394.35022	-143.61076	102.46476	-1463.57813	248.21954	38.55993	-851.49255	-28.39882	1.00489
575	4.783	799.19055	106.92664	1565.97522	-384.40500	63.42281	1341.03003	-1111.43774	91.61084	1337.47217	212.35832	213.91792	-16.40995	-369.98712	-144.84669	106.33392	-1433.06152	254.42340	34.92166	-878.82440	-28.79504	0.53358
576	4.792	799.16382	107.30585	1564.20422	-385.48141	62.70055	1337.06812	-1111.87085	91.91392	1334.44849	185.25674	213.44362	-16.88711	-344.30954	-145.43719	109.53139	-1400.06091	260.40863	32.56137	-906.01611	-29.28426	0.04472
577	4.800	799.07184	107.74731	1562.50073	-387.03552	61.66633	1333.42407	-1112.67456	92.40841	1331.34021	158.24945	212.91107	-17.25130	-317.20422	-145.31104	111.85865	-1365.13831	266.29803	31.61501	-933.10492	-29.89388	-0.38725
578	4.808	798.86316	108.23254	1560.92761	-389.05396	60.38754	1330.18774	-1113.76538	93.12750	1328.22192	131.28864	212.29388	-17.49561	-288.61475	-144.40280	113.20024	-1328.98633	271.90155	31.94694	-960.08838	-30.58037	-0.70924
579	4.817	798.51471	108.72205	1559.56226	-391.46793	58.94791	1327.42700	-1114.99048	94.07176	1325.20081	104.33203	211.61035	-17.66329	-258.61383	-142.65172	113.48517	-1292.30530	276.77332	33.28835	-986.96948	-31.28500	-0.92025
580	4.825	798.02234	109.17238	1558.48059	-394.14771	57.42980	1325.18799	-1116.16760	95.18810	1322.41309	77.36903	210.89104	-17.80109	-227.33421	-140.08536	112.69273	-1255.68640	280.49344	35.39372	-1013.79858	-31.97768	-1.06023
581	4.833	797.39288	109.55105	1557.74402	-396.91479	55.89926	1323.51392	-1117.14136	96.36303	1320.00708	50.39738	210.15826	-17.94341	-194.84708	-136.84866	110.91121	-1219.47534	282.93292	38.14833	-1040.66724	-32.63525	-1.18525
582	4.842	796.63751	109.84109	1557.39697	-399.57516	54.42689	1322.46558	-1117.83313	97.45506	1318.11536	23.40978	209.41119	-18.13935	-161.12234	-133.09633	108.32133	-1183.76184	284.23883	41.51859	-1067.65540	-33.20775	-1.34821
583	4.850	795.76251	110.03799	1557.47046	-401.95520	53.13084	1322.12476	-1118.25269	98.35022	1316.82886	-3.57866	208.62148	-18.43813	-126.10391	-128.87555	105.06348	-1148.58069	284.50690	45.36190	-1094.78333	-33.65379	-1.56786
584	4.858	794.76355	110.15036	1557.97815	-403.90952	52.15216	1322.56836	-1118.46204	98.98602	1316.18726	-30.54332	207.77284	-18.84786	-89.79625	-124.12597	101.15188	-1114.11853	283.64465	49.37620	-1121.99854	-34.02351	-1.79521
585	4.867	793.63391	110.20100	1558.90869	-405.31012	51.55684	1323.82776	-1118.52405	99.34520	1316.19800	-57.53224	206.91685	-19.28962	-52.24096	-118.75742	96.52536	-1080.64587	281.64282	53.25639	-1149.22021	-34.45919	-1.95018
586	4.875	792.37903	110.21124	1560.22229	-406.06030	51.29050	1325.86548	-1118.48059	99.47145	1316.86682	-84.68744	206.16052	-19.59394	-13.46223	-112.71037	91.15338	-1048.24902	278.67145	56.74992	-1176.42688	-35.05647	-2.00328
587	4.883	791.02472	110.18334	1561.85986	-406.12762	51.23446	1328.58716	-1118.35730	99.47936	1318.21106	-112.09569	205.54959	-19.66615	26.45778	-105.99549	85.10827	-1016.71509	274.88977	59.59879	-1203.68347	-35.77707	-1.97334
588	4.892	789.61584	110.11443	1563.75793	-405.55228	51.28693	1331.87146	-1118.17615	99.49818	1320.24597	-139.68483	205.01347	-19.61195	67.29823	-98.68557	78.55225	-985.64594	270.41132	61.63894	-1231.06055	-36.53896	-1.86886
589	4.900	788.21155	110.02440	1565.86060	-404.42160	51.39971	1335.59338	-1117.95251	99.59393	1322.95911	-167.35768	204.47786	-19.57890	108.80589	-90.81003	71.63293	-954.65515	265.35800	62.91125	-1258.58191	-37.29662	-1.69074
590	4.908	786.88330	109.95452	1568.11804	-402.84009	51.57196	1339.63708	-1117.67883	99.75420	1326.30310	-195.10777	203.92998	-19.60566	150.82060	-82.26273	64.35673	-923.56604	259.85489	63.56097	-1286.28577	-38.01474	-1.46317
591	4.917	785.71777	109.94067	1570.47656	-400.91653	51.83836	1343.90125	-1117.31372	99.93495	1330.20227	-222.97160	203.34940	-19.67048	193.21837	-72.96028	56.62122	-892.48718	254.08864	63.72469	-1314.26282	-38.67493	-1.22591
592	4.925	784.81378	109.99458	1572.87695	-398.75989	52.26060	1348.29504	-1116.79614	100.09192	1334.55286	-250.97780	202.68144	-19.74033	235.81258	-63.21914	48.47453	-861.75305	248.36285	63.53107	-1342.54517	-39.34299	-1.01614
593	4.933	784.26208	110.10909	1575.25964	-396.46783	52.90999	1352.72974	-1116.07666	100.16953	1339.21094	-279.14191	201.88564	-19.77454	278.43585	-53.85998	40.34278	-831.83746	243.03185	63.05862	-1370.89294	-40.20846	-0.80582
594	4.942	784.11932	110.27663	1577.56689	-394.11392	53.83983	1357.11218	-1115.14795	100.10495	1343.99011	-307.46344	200.96819	-19.75855	321.13300	-45.92749	33.10398	-803.28381	238.39525	62.22004	-1398.63062	-41.54401	-0.37360
595	4.950	784.39240	110.50215	1579.74121	-391.75037	55.06039	1361.33752	-1114.05908	99.86812	1348.67944	-335.90363	199.98842	-19.71694	364.11261	-40.36943	28.02791	-776.65125	234.60031	60.69421	-1424.77466	-43.55489	0.66720
596	4.958	785.03680	110.80830	1581.72656	-389.42200	56.53476	1365.28748	-1112.91260	99.48500	1353.07349	-364.33722	199.05672	-19.64724	407.19092	-37.55595	26.26270	-752.41516	231.61642	58.01293	-1448.48315	-46.20013	2.52377
597	4.967	785.96918	111.22920	1583.47681	-387.17389	58.19920	1368.83569	-1111.84180	99.00853	1356.99756	-392.53351	198.31378	-19.40514	449.01459	-36.71471	27.86164	-730.83484	229.38826	53.79519	-1469.44446	-49.19892	4.91671
598	4.975	787.09418	111.78227	1584.95984	-385.04956	59.98893	1371.86011	-1110.96997	98.47412	1360.32813	-420.25812	197.85553	-18.63493	486.72321	-36.14644	31.18920	-711.93896	228.02173	47.97907	-1487.86279	-52.21809	7.26693
599	4.983	788.33020	112.43880	1586.15771	-383.08679	61.85121	1374.25757	-1110.37256	97.91309	1363.01135	-447.48798	197.60533	-16.82631	516.46399	-34.47240	33.49926	-695.68231	227.81287	40.92423	-1504.20288	-54.97091	9.24730
600	4.992	789.61566	113.13251	1587.06458	-381.31265	63.74741	1375.95654	-1110.05627	97.40610	1365.05835	-474.43860	197.27362	-13.34967	534.91229	-31.59858	32.46244	-682.13373	229.04860	33.25397	-1518.92212	-57.17831	11.17268
601	5.000	790.89795	113.80243	1587.68140	-379.73734	65.64897	1376.92090	-1109.94458	97.07243	1366.51172	-501.02216	196.45477	-7.31725	541.20636	-28.20417	27.42129	-671.56091	231.73691	25.49495	-1532.19067	-58.61726	13.84782
602	5.008	792.12115	114.42773	1588.01416	-378.34976	67.53342	1377.14648	-1109.87866	97.00496	1367.41797	-525.93054	194.85811	2.35204	537.45190	-24.69770	19.43765	-664.44824	235.57762	17.89051	-1543.64746	-59.32932	17.97435
603	5.017	793.22620	115.02150	1588.06799	-377.11902	69.38534	1376.64905	-1109.65637	97.25266	1367.81616	-546.40411	192.68436	16.17691	526.98724	-21.13934	10.58971	-661.46832	240.08774	10.50319	-1552.40723	-59.72034	23.61410
604	5.025	794.16992	115.59618	1587.84558	-376.00522	71.19631	1375.45642	-1109.09998	97.85004	1367.72144	-559.54810	190.63148	33.10045	512.36261	-17.73180	3.08515	-663.33301	244.66574	3.40317	-1557.50500	-60.28964	30.05583
605	5.033	794.94574	116.14114	1587.35254	-374.97333	72.96294	1373.60742	-1108.11963	98.82785	1367.10718	-564.13434	189.27596	50.48917	494.86957	-14.83491	-1.84953	-670.57849	248.65950	-3.12395	-1558.48645	-61.25739	36.09870
606	5.042	795.58655	116.62930	1586.59912	-374.00061	74.68710	1371.15149	-1106.73584	100.18252	1365.91150	-560.90381	188.70251	65.57578	474.97052	-12.71571	-4.43318	-683.35077	251.49109	-8.46793	-1555.46069	-62.58131	40.59405
607	5.050	796.15845	117.03409	1585.59119	-373.07736	76.36897	1368.14746	-1105.05225	101.82610	1364.07654	-551.42145	188.82489	77.00896	452.61725	-11.50636	-5.59129	-701.30579	252.87247	-12.02879	-1548.61230	-64.26811	42.92637
608	5.058	796.75818	117.33743	1584.32410	-372.20447	77.98687	1364.67261	-1103.20520	103.58936	1361.59888	-537.09174	189.70753	85.10629	427.69000	-11.17657	-6.17318	-723.72156	253.00989	-13.83563	-1537.91077	-66.46088	43.15760
609	5.067	797.50385	117.53174	1582.78796	-371.39069	79.49316	1360.82703	-1101.32471	105.30102	1358.55383	-518.99127	191.42625	91.00119	400.56610	-11.50278	-6.70416	-749.49500	252.44339	-14.59175	-1523.30054	-69.22649	41.81905
610	5.075	798.50623	117.62532	1580.97729	-370.65598	80.84690	1356.71399	-1099.52429	106.85908	1355.07263	-498.04846	193.79819	95.74653	372.19836	-12.18159	-7.32772	-777.14093	251.62857	-15.01287	-1504.94507	-72.42982	39.53579
611	5.083	799.82654	117.64688	1578.90491	-370.03470	82.04958	1352.42004	-1097.90991	108.23764	1351.29333	-475.11426	196.43236	99.97414	343.61188	-12.95085	-7.96166	-805.32898	250.81354	-15.36178	-1483.21484	-75.86408	36.75710
612	5.092	801.45081	117.63774	1576.61206	-369.56934	83.15349	1348.02148	-1096.58167	109.44232	1347.31824	-450.90607	199.02646	103.99352	315.39728	-13.66037	-8.52871	-833.38867	250.20078	-15.57095	-1458.53259	-79.40064	33.73285
613	5.100	803.30438	117.63509	1574.17139	-369.30246	84.24983	1343.59473	-1095.62842	110.45544	1343.19849	-425.92407	201.51936	107.96351	287.64569	-14.32540	-8.99516	-861.16296	249.90974	-15.57701	-1431.29565	-82.94701	30.64783
614	5.108	805.28510	117.67053	1571.67993	-369.27521	85.44491	1339.22119	-1095.12134	111.23145	1338.95032	-400.35028	203.99806	111.95150	260.20105	-15.09370	-9.32682	-888.68341	249.78355	-15.52474	-1401.87976	-86.36512	27.74235
615	5.117	807.28943	117.77737	1569.24609	-369.53040	86.83079	1334.99475	-1095.09326	111.75327	1334.59167	-374.00482	206.58084	115.92804	232.90526	-16.08090	-9.51119	-916.02954	249.51990	-15.64654	-1370.59619	-89.53618	25.27498
616	5.125	809.22717	117.97466	1566.97900	-370.11066	88.45400	1331.02429	-1095.51013	112.07780	1330.17664	-346.48779	209.39474	119.74103	205.68727	-17.19086	-9.60620	-943.27405	249.00703	-15.98800	-1337.68701	-92.42731	23.42290
617	5.133	811.02356	118.24844	1564.98682	-371.03979	90.29155	1327.42212	-1096.26404	112.28778	1325.80493	-317.43573	212.54311	123.05765	178.52126	-18.18337	-9.71095	-970.46643	248.34566	-16.40290	-1303.42749	-94.99736	22.30022
618	5.142	812.61591	118.56058	1563.37305	-372.29306	92.25268	1324.28589	-1097.19250	112.38011	1321.61084	-286.69531	216.04617	125.38358	151.37386	-18.95640	-9.87123	-997.64355	247.62741	-16.75781	-1268.13440	-97.09114	21.98914
619	5.150	813.95911	118.86604	1562.22461	-373.78802	94.20706	1321.69531	-1098.10693	112.23190	1317.74890	-254.33788	219.84106	126.23108	124.20012	-19.61926	-10.05091	-1024.83447	246.86406	-17.01250	-1232.05737	-98.48531	22.49166
620	5.158	815.02875	119.12601	1561.60327	-375.40698	96.01863	1319.73071	-1098.83008	111.69086	1314.37622	-220.54970	223.82413	125.27929	96.95793	-20.28696	-10.19343	-1052.04675	246.08441	-17.16787	-1195.37415	-98.96069	23.68869
621	5.167	815.81580	119.32343	1561.54993	-377.01968	97.56966	1318.48340	-1099.23596	110.68719	1311.63062	-185.48103	227.88931	122.41591	69.62224	-20.94927	-10.28742	-1079.26099	245.35269	-17.22221	-1158.30225	-98.30122	25.32065
622	5.175	816.31909	119.47514	1562.08984	-378.48795	98.77859	1318.03601	-1099.27100	109.29823	1309.60632	-149.15160	231.97226	117.71240	42.19888	-21.54318	-10.39082	-1106.48706	244.67532	-17.17585	-1121.13965	-96.34409	27.03832
623	5.183	816.53906	119.62678	1563.22729	-379.66687	99.61415	1318.43518	-1098.93921	107.76199	1308.33411	-111.44551	236.08264	111.37398	14.71785	-22.07926	-10.58151	-1133.81641	243.98033	-17.05492	-1084.19763	-93.10861	28.57927
624	5.192	816.47662	119.82941	1564.94055	-380.41980	100.10223	1319.67517	-1098.28723	106.40311	1307.78748	-72.15926	240.26620	103.69466	-12.80605	-22.65549	-10.86840	-1161.36108	243.17708	-16.93030	-1047.75098	-88.83462	29.90813
625	5.200	816.14111	120.12021	1567.18518	-380.64502	100.31837	1321.69507	-1097.40491	105.48780	1307.92542	-31.08746	244.52432	95.03937	-40.41721	-23.34845	-11.18653	-1189.16016	242.20139	-16.92754	-1012.01367	-83.84540	31.15611
626	5.208	815.55939	120.52441	1569.90271	-380.29620	100.36742	1324.38464	-1096.39014	105.11575	1308.72852	11.84602	248.79341	85.81803	-68.21201	-24.15791	-11.45525	-1217.18970	241.03781	-17.18629	-977.06750	-78.36627	32.43636
627	5.217	814.77869	121.06277	1573.02344	-379.38229	100.37519	1327.61719	-1095.28674	105.21095	1310.19763	56.45987	252.97484	76.42638	-96.26705	-25.05846	-11.60632	-1245.41931	239.73337	-17.68983	-942.80090	-72.45364	33.71208
628	5.225	813.86792	121.74542	1576.46814	-377.94083	100.46384	1331.28381	-1094.07568	105.61046	1312.33105	102.28915	256.95822	67.17183	-124.58810	-26.01792	-11.61300	-1273.78870	238.46191	-18.11696	-908.96478	-66.05930	34.84256
629	5.233	812.91821	122.55492	1580.15198	-376.00848	100.68941	1335.29138	-1092.71863	106.17168	1315.11096	148.69949	260.65244	58.21389	-153.10919	-26.96211	-11.52867	-1302.21057	237.50122	-18.07764	-875.33356	-59.19429	35.77748
630	5.242	812.03827	123.43784	1583.98755	-373.62222	101.01930	1339.54382	-1091.18066	106.78078	1318.50317	195.08870	264.00003	49.52749	-181.71384	-27.78896	-11.45304	-1330.67944	236.95621	-17.54804	-841.86597	-52.03981	36.65390
631	5.250	811.33954	124.32195	1587.88696	-370.83340	101.37363	1343.93933	-1089.41992	107.31401	1322.44666	241.10529	266.99518	40.94479	-210.32880	-28.46495	-11.43067	-1359.27576	236.63808	-16.88270	-808.76660	-44.87065	37.65985
632	5.258	810.91858	125.14716	1591.76489	-367.70551	101.67216	1348.37451	-1087.39050	107.67070	1326.82813	286.81168	269.82498	32.39611	-238.99493	-29.09904	-11.42443	-1387.95837	236.42331	-16.34899	-776.45563	-37.91411	38.84539
633	5.267	810.83875	125.88551	1595.53943	-364.30219	101.86298	1352.74573	-1085.07434	107.82825	1331.47961	332.69000	273.07257	24.34829	-267.75897	-29.82752	-11.40652	-1416.30225	236.55093	-15.65824	-745.47815	-31.28479	40.07068
634	5.275	811.11829	126.54095	1599.13513	-360.68246	101.94035	1356.94678	-1082.50903	107.84695	1336.20544	379.30969	277.72815	18.14946	-296.53903	-30.64073	-11.40447	-1443.45532	237.35080	-13.95717	-716.34283	-25.04343	41.09920
635	5.283	811.73145	127.13623	1602.48926	-356.90710	101.95647	1360.86987	-1079.79614	107.85390	1340.80847	426.48999	284.72897	15.63256	-325.14331	-31.46741	-11.35248	-1468.53467	238.84088	-10.42302	-689.38312	-19.33131	41.70680
636	5.292	812.62012	127.69904	1605.55237	-353.05011	102.01270	1364.41040	-1077.09448	108.01099	1345.10437	472.32788	294.05530	17.64112	-353.35516	-32.33050	-10.87484	-1491.08167	240.80557	-4.88713	-664.78772	-14.39838	41.70248
637	5.300	813.70917	128.24812	1608.28406	-349.20071	102.22103	1367.47156	-1074.58716	108.43896	1348.93323	513.13239	304.25024	22.61050	-381.00201	-33.22593	-9.32921	-1510.98999	243.12846	2.30162	-642.74780	-10.51447	40.93080
638	5.308	814.92358	128.77922	1610.65125	-345.45303	102.65370	1369.96313	-1072.42273	109.14481	1352.17981	544.73242	313.28381	27.02699	-407.96075	-33.94522	-6.08331	-1528.11853	245.88628	10.94615	-623.53027	-7.92168	39.30745
639	5.317	816.19934	129.27031	1612.62805	-341.89069	103.31022	1371.79663	-1070.66846	110.02831	1354.78259	564.36438	319.97757	27.73999	-433.89764	-34.14316	-0.59989	-1542.11902	249.17918	21.20863	-607.45044	-6.83809	36.83414
640	5.325	817.48169	129.71461	1614.19434	-338.57605	104.12178	1372.88660	-1069.30103	110.94641	1356.72473	572.00378	324.22699	23.80853	-457.77924	-33.61817	7.70914	-1552.57349	252.80328	33.00813	-594.90247	-7.39613	33.56784
641	5.333	818.71979	130.14233	1615.33069	-335.54773	104.98868	1373.16931	-1068.20801	111.74718	1358.01379	570.19354	326.10281	16.33498	-477.67407	-32.64005	19.34435	-1559.17175	256.11993	45.31247	-586.43054	-9.51414	29.56437
642	5.342	819.87482	130.59840	1616.02258	-332.82086	105.82666	1372.62659	-1067.19604	112.26635	1358.66248	562.25977	325.52646	7.44458	-491.29028	-31.94804	34.04540	-1561.65942	258.56805	56.30509	-582.62122	-12.84395	24.87641
643	5.350	820.93231	131.11029	1616.26624	-330.38535	106.59294	1371.29468	-1066.03528	112.36818	1358.67615	550.47424	322.86118	-0.53440	-497.04877	-32.19617	50.23047	-1559.74377	260.30597	64.38718	-583.82220	-16.82028	19.64472
644	5.358	821.90863	131.68323	1616.06897	-328.20667	107.27822	1369.25134	-1064.54016	112.02715	1358.06482	535.69043	319.18683	-6.10520	-494.81281	-33.41253	65.52122	-1553.32617	262.06442	68.86047	-589.94489	-20.74409	14.22015
645	5.367	822.85150	132.31297	1615.44458	-326.23465	107.88414	1366.59070	-1062.63416	111.33754	1356.86377	518.01892	315.72253	-9.21474	-485.65302	-35.10296	78.13142	-1542.79272	264.41217	69.80592	-600.57495	-23.96015	9.27313
646	5.375	823.83832	132.99261	1614.41406	-324.41998	108.41316	1363.40356	-1060.35938	110.43363	1355.13916	497.40820	313.15997	-10.67178	-471.10510	-36.74098	87.72262	-1528.78760	267.45724	67.79428	-615.46692	-26.13309	5.62497
647	5.383	824.97247	133.70927	1613.00366	-322.72757	108.86220	1359.77979	-1057.83997	109.41363	1352.97644	473.90344	311.56970	-11.31713	-452.66150	-38.09406	95.10886	-1511.72217	271.18945	63.75028	-634.82800	-27.40343	3.61353
648	5.392	826.36646	134.44913	1611.23499	-321.14044	109.19982	1355.82458	-1055.22705	108.31166	1350.46472	447.90295	310.67200	-11.69346	-431.60315	-39.22788	101.44636	-1491.65442	275.69308	58.70996	-658.56335	-28.18550	2.77031
649	5.400	828.10986	135.20648	1609.11877	-319.66248	109.35991	1351.66150	-1052.66028	107.14287	1347.68628	420.31360	310.10565	-12.04660	-408.88708	-40.29612	107.56509	-1468.48401	280.91864	53.44624	-685.42188	-28.78319	2.37853
650	5.408	830.24280	135.97060	1606.66309	-318.32318	109.27478	1347.40857	-1050.26282	105.99261	1344.71313	392.19324	309.62375	-12.45426	-384.99756	-41.33784	113.69837	-1442.11487	286.45087	48.29362	-713.56274	-29.28178	2.04781
651	5.417	832.74829	136.71082	1603.88977	-317.17685	108.90256	1343.15906	-1048.14697	104.99664	1341.60205	364.20966	309.15280	-12.92384	-359.97302	-42.24721	119.63409	-1412.53540	291.75952	43.40547	-741.70569	-29.69846	1.68095
652	5.425	835.55579	137.39246	1600.84839	-316.29913	108.22552	1338.99487	-1046.40527	104.21713	1338.39087	336.54642	308.69202	-13.43214	-333.64178	-42.86384	125.03226	-1379.89136	296.70282	39.13730	-769.42377	-30.07202	1.26353
653	5.433	838.55804	138.00255	1597.62048	-315.77747	107.23743	1335.01575	-1045.09619	103.62539	1335.10498	309.14911	308.21796	-13.96664	-305.80585	-43.04444	129.58760	-1344.61353	301.41248	35.95314	-796.77820	-30.45784	0.79394
654	5.442	841.63409	138.55937	1594.31238	-315.68463	105.93990	1331.34265	-1044.23462	103.19793	1331.78113	281.93640	307.69034	-14.53732	-276.30423	-42.69476	133.01949	-1307.52661	305.73627	33.99397	-823.94214	-30.90944	0.29552
655	5.450	844.66687	139.10335	1591.04041	-316.04053	104.36742	1328.08960	-1043.77710	102.95808	1328.48596	254.87022	307.08807	-15.12449	-245.09288	-41.79997	135.07701	-1269.59875	309.24979	33.02429	-851.02985	-31.46640	-0.17263
656	5.458	847.55737	139.66478	1587.92151	-316.79041	102.61369	1325.33765	-1043.61426	102.95419	1325.31567	227.92520	306.42551	-15.65250	-212.34120	-40.40137	135.60027	-1231.43091	311.73462	32.82581	-878.09875	-32.15153	-0.54533
657	5.467	850.23535	140.23161	1585.07031	-317.82199	100.81104	1323.13940	-1043.59021	103.24809	1322.38855	201.04990	305.73895	-16.05471	-178.39594	-38.48524	134.55107	-1193.21692	313.25781	33.45525	-905.17188	-32.95464	-0.80301
658	5.475	852.66052	140.76128	1582.59167	-319.00516	99.08181	1321.54248	-1043.54907	103.90571	1319.84106	174.17117	305.05286	-16.32169	-143.58224	-35.97746	132.01555	-1155.15613	313.82339	35.07513	-932.24207	-33.80299	-0.98862
659	5.483	854.81628	141.22647	1580.56958	-320.21857	97.51620	1320.60193	-1043.37305	104.95786	1317.81799	147.21565	304.36554	-16.47654	-108.01773	-32.92742	128.20677	-1117.64539	313.30612	37.67557	-959.31555	-34.57390	-1.16566
660	5.492	856.69806	141.63670	1579.05994	-321.34830	96.17831	1320.37427	-1042.99304	106.34735	1316.44788	120.13663	303.66641	-16.55996	-71.58607	-29.56467	123.41006	-1081.18286	311.71252	40.97554	-986.44446	-35.16052	-1.37304
661	5.500	858.30579	142.01820	1578.09033	-322.27264	95.10722	1320.90271	-1042.37744	107.92490	1315.82190	92.94302	302.95880	-16.62560	-34.05035	-26.11156	117.86224	-1046.16052	309.12787	44.43806	-1013.67255	-35.54018	-1.60773
662	5.508	859.64435	142.38109	1577.66284	-322.85815	94.30896	1322.20654	-1041.52148	109.51646	1315.98657	65.68142	302.25348	-16.71204	4.81657	-22.61687	111.66257	-1012.65442	305.45322	47.42854	-1040.96484	-35.81440	-1.81433
663	5.517	860.73065	142.70518	1577.76123	-322.97711	93.75710	1324.27222	-1040.43921	110.99733	1316.94983	38.37366	301.55579	-16.82587	45.17146	-18.92818	104.78882	-980.41833	300.58740	49.53393	-1068.23669	-36.15532	-1.91384
664	5.525	861.60352	142.95940	1578.35229	-322.53629	93.40551	1327.05078	-1039.15564	112.30967	1318.68958	10.99065	300.88687	-16.93188	87.07219	-14.80956	97.20606	-949.05170	294.74228	50.67661	-1095.46228	-36.64476	-1.87789
665	5.533	862.32550	143.13667	1579.38794	-321.49988	93.20584	1330.46130	-1037.70508	113.43246	1321.16260	-16.50822	300.27649	-16.96911	130.43364	-10.15204	88.99245	-918.15784	288.30820	50.93027	-1122.72925	-37.20958	-1.75770
666	5.542	862.96869	143.26337	1580.80591	-319.89075	93.12338	1334.40332	-1036.13513	114.35371	1324.30737	-44.11264	299.71698	-16.93156	174.98055	-5.01204	80.36230	-887.43091	281.61829	50.43095	-1150.15344	-37.76547	-1.61754
667	5.550	863.59174	143.37489	1582.52917	-317.77029	93.14748	1338.76929	-1034.49866	115.07314	1328.04150	-71.75368	299.16119	-16.90119	220.24144	0.54939	71.55634	-856.70959	274.91754	49.40754	-1177.76001	-38.32533	-1.47160
668	5.558	864.22748	143.48880	1584.46838	-315.21494	93.29732	1343.45264	-1032.82703	115.60996	1332.25854	-99.39450	298.55020	-16.94486	265.66302	6.52062	62.72387	-826.02954	268.35815	48.10183	-1205.50977	-38.95204	-1.30472
669	5.567	864.90320	143.59854	1586.53040	-312.29999	93.61703	1348.34766	-1031.11414	115.97871	1336.82886	-127.08812	297.82813	-17.02814	310.82782	12.79399	53.90128	-795.62067	262.01721	46.67068	-1233.36206	-39.72301	-1.09350
670	5.575	865.67310	143.68370	1588.62830	-309.09546	94.14823	1353.34937	-1029.32800	116.15605	1341.59668	-154.89507	296.96741	-17.08033	355.58801	18.96779	45.14841	-765.80951	256.00311	45.19622	-1261.13696	-40.75043	-0.76517
671	5.583	866.61786	143.72365	1590.68799	-305.67307	94.89875	1358.35242	-1027.44299	116.09314	1346.38379	-182.81850	295.99530	-17.08797	400.03363	24.24377	36.84649	-736.89557	250.52066	43.70325	-1288.26074	-42.20337	-0.11814
672	5.592	867.81866	143.71370	1592.64636	-302.11218	95.83825	1363.24731	-1025.46399	115.76051	1351.01184	-210.83958	294.98407	-17.08630	444.41620	27.49940	29.96873	-709.10492	245.82330	42.12070	-1313.77429	-44.25910	1.17105
673	5.600	869.33984	143.68077	1594.44910	-298.49411	96.91002	1367.91382	-1023.42725	115.17570	1355.32971	-238.91200	294.01541	-17.08410	488.96027	27.63569	25.95796	-682.64026	242.10101	40.25980	-1336.80273	-46.93422	3.27586
674	5.608	871.21277	143.67165	1596.05579	-294.89606	98.04317	1372.21741	-1021.39374	114.40224	1359.22388	-266.87329	293.17944	-16.95588	533.31042	24.33099	25.92296	-657.75861	239.39679	37.85780	-1357.03711	-49.97285	5.89005
675	5.617	873.39624	143.71126	1597.44653	-291.39441	99.17174	1376.01697	-1019.44849	113.53978	1362.62134	-294.40442	292.57190	-16.32462	575.83441	18.69660	29.51249	-634.80481	237.65555	34.67576	-1374.69653	-52.94215	8.34059
676	5.625	875.73761	143.77666	1598.61560	-288.06842	100.25204	1379.18286	-1017.69122	112.71921	1365.49109	-321.17731	292.16974	-14.58454	613.43695	12.82963	34.43238	-614.14423	236.81451	30.60837	-1390.18555	-55.40885	10.19205
677	5.633	878.00830	143.81468	1599.55713	-284.99167	101.26716	1381.61267	-1016.20874	112.08228	1367.82178	-347.07001	291.67004	-11.08440	642.34283	8.36832	37.34893	-596.02808	236.87091	25.77528	-1403.82153	-57.06021	11.80094
678	5.642	880.00970	143.77794	1600.26147	-282.21753	102.22656	1383.23926	-1015.04407	111.72771	1369.58569	-372.00824	290.52637	-5.14980	659.91290	5.57959	35.85369	-580.58209	237.91284	20.50738	-1415.55713	-57.79347	14.22023
679	5.650	881.63208	143.65410	1600.71790	-279.76697	103.15804	1384.03162	-1014.17065	111.66719	1370.73608	-395.23041	288.27942	4.06425	666.38843	3.88020	29.81563	-567.98560	239.89572	15.13020	-1424.75757	-57.82690	18.41345
680	5.658	882.84015	143.47404	1600.91406	-277.62445	104.08789	1383.99268	-1013.48035	111.84320	1371.23767	-414.66370	285.02933	17.21895	664.59094	2.79852	21.02494	-558.60632	242.45595	9.76564	-1430.34546	-57.70860	24.45183
681	5.667	883.65302	143.28481	1600.83948	-275.74551	105.02498	1383.15210	-1012.79889	112.19599	1371.09265	-427.58026	281.50443	33.77271	657.75140	2.17844	12.03669	-552.93921	245.21521	4.42947	-1431.32568	-58.05837	31.35105
682	5.675	884.13306	143.11385	1600.49268	-274.07043	105.95605	1381.55383	-1011.93152	112.72366	1370.33862	-432.30701	278.50577	51.50725	647.90607	1.90064	4.95896	-551.49103	248.04900	-0.75839	-1427.26172	-59.23712	37.57301
683	5.683	884.36615	142.95604	1599.87585	-272.53726	106.84776	1379.24670	-1010.72620	113.49466	1369.02783	-429.07196	276.44220	67.60144	635.88446	1.82028	0.39529	-554.67950	250.88249	-5.48233	-1418.29639	-61.28165	41.80240
684	5.692	884.44702	142.77779	1598.98926	-271.09351	107.65714	1376.28430	-1009.12585	114.61144	1367.20276	-419.23822	275.40479	80.29613	621.91028	1.81501	-2.36695	-562.65247	253.46135	-9.28744	-1404.87500	-64.07918	43.51301
685	5.700	884.47754	142.53313	1597.83423	-269.70642	108.34426	1372.73169	-1007.17883	116.15073	1364.88916	-404.25000	275.35434	89.50365	605.98627	1.77361	-4.10918	-575.10785	255.47044	-11.84039	-1387.49939	-67.51712	42.99822
686	5.708	884.56299	142.18781	1596.41626	-268.36600	108.87376	1368.67529	-1005.00598	118.10764	1362.11914	-385.30615	276.11621	96.18098	587.87750	1.64241	-5.16833	-591.53082	256.77380	-13.19255	-1366.57666	-71.50078	40.99114
687	5.717	884.80444	141.73189	1594.74036	-267.07880	109.21992	1364.22742	-1002.75421	120.36330	1358.95752	-363.45313	277.36560	101.42896	567.02289	1.39707	-5.78659	-611.69720	257.34903	-13.77375	-1342.37610	-75.91330	38.26891
688	5.725	885.29291	141.17293	1592.80591	-265.86322	109.39000	1359.51990	-1000.56769	122.69818	1355.49634	-339.57471	278.75842	105.99593	543.05701	0.97630	-6.25655	-635.39197	257.15329	-14.11860	-1315.13232	-80.58354	35.43879
689	5.733	886.09637	140.52940	1590.61755	-264.75430	109.44006	1354.69092	-998.58325	124.87092	1351.82520	-314.29279	280.07648	110.23431	516.60779	0.39998	-6.77185	-661.65625	256.31561	-14.49983	-1285.18311	-85.26771	32.88932
690	5.742	887.23462	139.82780	1588.20398	-263.80789	109.46371	1349.86853	-996.92810	126.71760	1348.01318	-287.96960	281.22446	114.25984	489.11481	-0.18080	-7.33281	-689.03320	255.21008	-14.87004	-1252.98059	-89.67126	30.85175
691	5.750	888.67212	139.08432	1585.62378	-263.09686	109.57325	1345.16162	-995.70996	128.18326	1344.10974	-260.77032	282.16104	118.08893	461.76093	-0.69706	-7.81663	-716.43622	254.16687	-15.15548	-1218.99976	-93.54972	29.44002
692	5.758	890.33685	138.29346	1582.95532	-262.70255	109.88580	1340.65869	-995.00427	129.28824	1340.15820	-232.65959	282.90216	121.68018	434.89954	-1.24297	-8.17086	-743.44189	253.28381	-15.41375	-1183.70850	-96.78481	28.61086
693	5.767	892.13898	137.44952	1580.29260	-262.69846	110.49947	1336.44153	-994.84174	130.07968	1336.22363	-203.38380	283.54803	124.89386	408.38379	-1.89137	-8.49614	-770.06989	252.50653	-15.72571	-1147.59680	-99.32974	28.21198
694	5.775	893.99005	136.55968	1577.74438	-263.12894	111.45260	1332.59436	-995.19861	130.57266	1332.41797	-172.58788	284.24185	127.44855	382.03436	-2.63266	-8.89717	-796.49475	251.76006	-16.10598	-1111.09839	-101.11972	28.15923
695	5.783	895.81836	135.63254	1575.41846	-263.99744	112.68931	1329.19958	-995.99133	130.71861	1328.90027	-140.05080	285.06592	128.95071	355.75653	-3.46757	-9.34155	-822.86963	251.00131	-16.52155	-1074.43396	-102.05048	28.53714
696	5.792	897.56757	134.67682	1573.39685	-265.26981	114.07659	1326.32544	-997.07086	130.45786	1325.85413	-105.84572	285.95166	128.99893	329.45203	-4.40915	-9.72149	-849.29810	250.20744	-16.91557	-1037.62268	-102.02536	29.52634
697	5.800	899.19824	133.70094	1571.72839	-266.88947	115.47965	1324.02966	-998.23108	129.80457	1323.46045	-70.26396	286.72772	127.32779	303.01331	-5.40226	-9.99736	-875.85004	249.37239	-17.22286	-1000.74030	-101.01048	31.24014
698	5.808	900.68555	132.71249	1570.44421	-268.79535	116.81968	1322.37415	-999.25745	128.85193	1321.86755	-33.56543	287.29446	123.90240	276.41559	-6.30668	-10.23713	-902.55176	248.51924	-17.41633	-964.13379	-99.03998	33.59858
699	5.817	901.99695	131.73061	1569.57593	-270.92694	118.06604	1321.43091	-999.99677	127.69717	1321.15771	4.21370	287.68112	118.86967	249.69969	-7.05448	-10.50383	-929.39673	247.66605	-17.53304	-928.37158	-96.17690	36.30958
700	5.825	903.08179	130.78221	1569.16333	-273.21234	119.20763	1321.26978	-1000.40515	126.38342	1321.33069	43.24246	287.93253	112.42986	222.87706	-7.77148	-10.75442	-956.37976	246.80782	-17.61313	-894.01538	-92.45007	38.90793
701	5.833	903.89191	129.88667	1569.24585	-275.55438	120.24377	1321.93726	-1000.55273	124.90234	1322.31494	83.71310	288.08014	104.80266	195.92119	-8.59657	-10.92604	-983.50360	245.97548	-17.63597	-861.37701	-87.81474	40.86554
702	5.842	904.39563	129.06036	1569.84363	-277.82901	121.18295	1323.43604	-1000.57562	123.25931	1324.00122	125.65722	288.18790	96.27924	168.78670	-9.49835	-11.04021	-1010.77649	245.23450	-17.56362	-830.37909	-82.18672	41.82136
703	5.850	904.58307	128.31752	1570.94910	-279.89334	122.03118	1325.72046	-1000.59607	121.55457	1326.27515	168.86444	288.25748	87.20348	141.43465	-10.37906	-11.13537	-1038.20654	244.59605	-17.41993	-800.59924	-75.52997	41.77172
704	5.858	904.47601	127.65858	1572.53284	-281.59781	122.77763	1328.71069	-1000.66840	119.97262	1329.02820	212.89964	288.11868	77.87740	113.86858	-11.20512	-11.19834	-1065.78308	244.00308	-17.27571	-771.50763	-67.91637	41.03139
705	5.867	904.12866	127.07780	1574.54883	-282.81134	123.40078	1332.31470	-1000.79150	118.68237	1332.16528	257.22833	287.46777	68.44462	86.10979	-11.98511	-11.20006	-1093.49756	243.38074	-17.18047	-742.77124	-59.50328	40.02729
706	5.875	903.61115	126.57700	1576.93982	-283.45728	123.89908	1336.44690	-1000.95435	117.77573	1335.62122	301.46234	285.94177	58.76902	58.18057	-12.75203	-11.11537	-1121.36560	242.65695	-17.15915	-714.42175	-50.46605	39.11329
707	5.883	902.99561	126.15948	1579.63916	-283.53528	124.32527	1341.03479	-1001.15027	117.28366	1339.34595	345.64029	283.26727	48.48114	30.12024	-13.59840	-10.91904	-1149.39795	241.81885	-17.22599	-686.81079	-40.93098	38.47472
708	5.892	902.35052	125.82691	1582.57520	-283.10687	124.77453	1346.00867	-1001.35681	117.20493	1343.26746	390.39398	279.65649	37.42013	1.95259	-14.60916	-10.61997	-1177.58594	240.98965	-17.34912	-660.39374	-30.96475	38.12374
709	5.900	901.73248	125.58028	1585.68323	-282.25085	125.29822	1351.27490	-1001.52380	117.52036	1347.28430	436.74304	276.20712	26.37617	-26.33191	-15.71488	-10.28423	-1205.87952	240.40714	-17.42934	-635.49213	-20.64456	37.98586
710	5.908	901.17267	125.40639	1588.91382	-281.03204	125.84466	1356.69983	-1001.59662	118.18482	1351.29065	485.15552	274.72034	17.45351	-54.72838	-16.72987	-9.99090	-1234.07312	240.36499	-17.26162	-612.25873	-10.10904	37.98314
711	5.917	900.67114	125.27182	1592.22632	-279.50815	126.31502	1362.12610	-1001.55469	119.09090	1355.20618	534.06555	276.72675	13.13702	-83.21236	-17.55589	-9.78856	-1261.68091	241.16353	-16.40160	-590.83362	0.42999	38.03270
712	5.925	900.19806	125.14059	1595.57922	-277.74921	126.64589	1367.40027	-1001.42279	120.07681	1358.97729	579.40149	282.28821	14.22906	-111.77638	-18.23112	-9.71067	-1288.04651	242.87372	-14.20436	-571.46753	10.63300	38.00730
713	5.933	899.70032	124.98609	1598.93188	-275.84323	126.83421	1372.38098	-1001.24567	121.00682	1362.55371	616.50500	289.65851	18.63017	-140.39661	-18.83622	-9.77822	-1312.72961	245.04443	-10.27223	-554.50830	19.99080	37.73020
714	5.942	899.11115	124.78693	1602.25122	-273.88940	126.92548	1376.93726	-1001.06604	121.81994	1365.88428	642.79266	296.40573	22.65467	-168.94281	-19.46482	-9.92807	-1335.62500	246.98247	-4.75257	-540.29230	27.90459	37.02366
715	5.950	898.35278	124.53286	1605.50757	-271.98587	126.99027	1380.94727	-1000.92578	122.50521	1368.92383	658.35455	300.95261	23.62350	-197.11371	-20.19579	-9.84107	-1356.45129	248.51979	2.00872	-529.01392	33.84554	35.77249
716	5.958	897.33447	124.24139	1608.66760	-270.22098	127.09721	1384.30066	-1000.87427	123.07062	1371.62134	664.74237	302.91754	20.97174	-224.48602	-21.02334	-8.78560	-1374.26428	250.32391	9.93512	-520.67780	37.45981	33.94627
717	5.967	895.95996	123.95574	1611.69580	-268.66852	127.28899	1386.90308	-1000.96954	123.53541	1373.90125	663.88849	302.50171	15.55793	-250.66527	-21.81004	-5.79333	-1387.71460	253.33662	19.24211	-515.21191	38.58752	31.59354
718	5.975	894.14392	123.72047	1614.55750	-267.38522	127.57043	1388.67944	-1001.27087	123.91224	1375.67065	657.68311	300.16504	8.95169	-275.22919	-22.29819	-0.02420	-1395.74792	257.95828	30.08140	-512.65533	37.26523	28.83674
719	5.983	891.82910	123.56664	1617.21851	-266.41293	127.91841	1389.58130	-1001.81824	124.17461	1376.84741	647.85034	296.53293	2.85133	-297.25977	-22.35965	9.21565	-1398.00488	263.89941	42.05731	-513.23401	33.74005	25.80342
720	5.992	889.00049	123.51686	1619.65112	-265.78226	128.31133	1389.59473	-1002.60620	124.26395	1377.38049	635.63885	292.21341	-1.88031	-314.88422	-22.47585	22.52275	-1394.69421	270.61328	53.87841	-517.24054	28.49907	22.49952
721	6.000	885.69495	123.59044	1621.83691	-265.50970	128.75470	1388.74902	-1003.57385	124.14034	1377.25403	621.20740	287.91248	-5.38535	-325.62613	-23.83551	39.72055	-1386.20264	277.62564	63.61597	-524.77356	22.30231	18.81385
722	6.008	881.99847	123.79918	1623.75830	-265.59225	129.27603	1387.12146	-1004.61951	123.81014	1376.48743	603.83112	284.50534	-7.97904	-327.80621	-27.57905	58.91157	-1372.81104	284.76285	69.67786	-535.46985	16.16306	14.72743
723	6.017	878.03284	124.12981	1625.39209	-266.00555	129.88394	1384.83435	-1005.63251	123.30900	1375.13086	583.16827	282.47101	-9.77081	-321.78088	-33.82664	76.78810	-1354.73755	292.24619	71.63876	-548.51953	11.18137	10.58175
724	6.025	873.94006	124.53304	1626.71619	-266.70355	130.50874	1382.04321	-1006.53162	122.67470	1373.25366	559.71637	281.47870	-10.89718	-309.57379	-41.58727	90.45498	-1332.36035	300.40509	70.19254	-563.29858	8.11441	7.10232
725	6.033	869.87024	124.95599	1627.72070	-267.62610	130.98645	1378.91418	-1007.29730	121.94623	1370.93372	534.13361	280.85849	-11.58554	-293.38077	-49.59813	99.05741	-1306.25439	309.28168	66.52920	-580.20142	6.88617	4.86895
726	6.042	865.97101	125.38166	1628.41248	-268.72675	131.14078	1375.58948	-1007.97974	121.19030	1368.24854	507.04169	280.19562	-12.03463	-274.52936	-57.12026	103.73115	-1276.97583	318.55127	61.80677	-600.38525	6.67041	3.76389
727	6.050	862.36548	125.81507	1628.81360	-270.00079	130.87779	1372.16272	-1008.67920	120.50538	1365.26514	479.22992	279.39142	-12.37957	-253.44266	-64.05891	106.28593	-1244.90771	327.75446	57.00513	-624.30664	6.60803	3.22612
728	6.058	859.12177	126.25019	1628.95459	-271.48248	130.18912	1368.68762	-1009.51642	119.97854	1362.03564	451.39172	278.49042	-12.71298	-230.11589	-70.60416	108.03858	-1210.34741	336.47974	52.95376	-650.93201	6.32394	2.83270
729	6.067	856.24274	126.67493	1628.87109	-273.22253	129.11324	1365.20142	-1010.60071	119.64532	1358.60107	423.83246	277.57288	-13.08385	-204.52258	-76.84537	109.50113	-1173.69849	344.38605	50.29396	-678.61133	5.82439	2.42624
730	6.075	853.68079	127.09099	1628.61169	-275.26990	127.71538	1361.74341	-1011.99799	119.49595	1355.00452	396.55890	276.71472	-13.49271	-176.76382	-82.65871	110.62971	-1135.58630	351.26401	49.38406	-706.25671	5.19780	1.97840
731	6.083	851.36017	127.50772	1628.24976	-277.66290	126.06708	1358.37048	-1013.70605	119.50900	1351.31750	369.48749	275.96039	-13.91451	-147.11571	-87.81583	111.15926	-1096.86536	356.99869	50.21026	-733.56689	4.50742	1.50945
732	6.092	849.19342	127.92560	1627.88269	-280.42413	124.22314	1355.16577	-1015.64880	119.67937	1347.67114	342.56311	275.30902	-14.33329	-116.01389	-92.09254	110.81109	-1058.51331	361.41550	52.49210	-760.61066	3.83806	1.06696
733	6.100	847.09021	128.33925	1627.61292	-283.55432	122.22044	1352.22913	-1017.69409	120.02883	1344.25684	315.76923	274.74377	-14.75826	-83.88533	-95.33205	109.36475	-1021.42017	364.46307	56.03654	-787.49939	3.27715	0.71014
734	6.108	844.96466	128.74753	1627.53088	-287.02100	120.09460	1349.65076	-1019.69427	120.59974	1341.28015	289.07971	274.25604	-15.21321	-50.95036	-97.45922	106.67870	-986.24213	366.45001	60.81866	-814.31519	2.82089	0.46717
735	6.117	842.74817	129.14555	1627.71057	-290.75232	117.88113	1347.48999	-1021.52936	121.43824	1338.90430	262.42572	273.82043	-15.70318	-17.21085	-98.46865	102.72945	-953.37354	367.74246	66.55856	-841.12299	2.38513	0.30259
736	6.125	840.39386	129.51448	1628.20935	-294.63898	115.59745	1345.77747	-1023.13593	122.56901	1337.21814	235.73676	273.38760	-16.19082	17.40681	-98.45249	97.64346	-922.86523	368.42148	72.48743	-867.96838	1.91486	0.13747
737	6.133	837.86621	129.83446	1629.06409	-298.54102	113.23788	1344.52808	-1024.51208	123.96962	1336.23169	208.99854	272.91940	-16.60936	52.96213	-97.59176	91.67368	-894.38025	368.36261	77.74509	-894.87274	1.44714	-0.09617
738	6.142	835.13538	130.10312	1630.29028	-302.30408	110.79523	1343.75110	-1025.69910	125.57631	1335.89319	182.21581	272.39301	-16.89968	89.48569	-96.07613	85.14262	-867.43103	367.36023	81.84905	-921.83862	1.06973	-0.40104
739	6.150	832.18781	130.32762	1631.88525	-305.79169	108.30136	1343.46216	-1026.75867	127.33012	1336.11536	155.34998	271.77713	-17.06083	126.93651	-94.03965	78.38136	-841.68335	365.20612	84.70001	-948.85559	0.79617	-0.69981
740	6.158	829.03333	130.50061	1633.83386	-308.91510	105.85707	1343.69788	-1027.76208	129.22662	1336.79871	128.34747	271.05963	-17.15447	165.18797	-91.53912	71.65970	-816.92389	361.87683	86.36367	-975.89917	0.48798	-0.88501
741	6.167	825.69867	130.60133	1636.11194	-311.63113	103.59989	1344.51038	-1028.78662	131.31851	1337.85718	101.19394	270.30048	-17.21323	204.09331	-88.54892	65.10490	-792.87195	357.51700	86.93082	-1002.93585	-0.05542	-0.89368
742	6.175	822.22040	130.62398	1638.68481	-313.91797	101.62775	1345.94165	-1029.90564	133.65329	1339.23999	73.91841	269.58862	-17.19958	243.54411	-84.97017	58.66611	-769.23187	352.21533	86.47298	-1029.95081	-0.92473	-0.74376
743	6.183	818.64514	130.58565	1641.50696	-315.76617	99.95832	1348.00159	-1031.17310	136.20705	1340.92529	46.58349	268.93607	-17.11407	283.47607	-80.69389	52.20332	-745.88788	346.09113	85.14075	-1056.97827	-2.00266	-0.51929
744	6.192	815.02661	130.50105	1644.53210	-317.18280	98.54784	1350.66321	-1032.60938	138.87105	1342.89661	19.26322	268.28564	-17.04722	323.85046	-75.73813	45.68926	-722.97363	339.42175	83.22721	-1084.07214	-3.05452	-0.30524
745	6.200	811.41925	130.36815	1647.71985	-318.18869	97.33264	1353.86914	-1034.19324	141.46251	1345.12317	-8.03038	267.59760	-17.06606	364.64124	-70.40302	39.43703	-700.78455	332.41766	81.00874	-1111.24353	-3.94231	-0.11694
746	6.208	807.87463	130.18837	1651.03210	-318.81696	96.26078	1357.53711	-1035.86816	143.75687	1347.55981	-35.38734	266.87924	-17.14046	405.75378	-65.28117	34.19633	-679.63367	325.17841	78.60439	-1138.48486	-4.68896	0.06795
747	6.217	804.44269	129.98515	1654.42932	-319.11981	95.31186	1361.56677	-1037.56494	145.58945	1350.15918	-62.90224	266.16571	-17.20261	446.71100	-60.99857	30.92190	-659.71515	317.97729	76.03037	-1165.83752	-5.37299	0.23191
748	6.225	801.17334	129.79103	1657.86902	-319.17120	94.51881	1365.85266	-1039.21704	146.95532	1352.87354	-90.56555	265.46680	-17.21969	486.19501	-57.82908	30.16510	-641.10016	311.26697	73.27020	-1193.37158	-6.06010	0.34351
749	6.233	798.11157	129.62521	1661.30493	-319.05835	93.96596	1370.28540	-1040.76782	147.96143	1355.63953	-118.30928	264.73804	-17.20741	522.02618	-55.47215	31.40186	-623.96143	305.21954	70.15018	-1221.06323	-6.82314	0.42943
750	6.242	795.28424	129.48526	1664.68677	-318.86566	93.72784	1374.73438	-1042.17627	148.68529	1358.36621	-146.11610	263.94235	-17.19475	551.88995	-53.19869	32.94881	-608.69946	299.56317	66.25228	-1248.63599	-7.80983	0.59742
751	6.250	792.68726	129.35744	1667.96021	-318.66458	93.81287	1379.03430	-1043.42566	149.11679	1360.94360	-174.01909	263.09686	-17.19976	574.19757	-50.30144	32.77606	-595.73767	294.11053	61.16528	-1275.49475	-9.25526	1.05642
752	6.258	790.28253	129.23598	1671.07239	-318.51529	94.18175	1383.00244	-1044.53662	149.20998	1363.26587	-202.02019	262.25470	-17.23516	588.54950	-46.45541	29.64544	-585.30737	289.05255	54.74165	-1300.93091	-11.33614	2.09653
753	6.267	788.00281	129.12642	1673.98328	-318.46918	94.78347	1386.46863	-1045.57361	148.98767	1365.25317	-230.01332	261.50101	-17.26371	595.87518	-41.75630	23.71870	-577.41248	284.70667	47.12848	-1324.55054	-13.98346	3.90073
754	6.275	785.76141	129.02722	1676.67078	-318.56519	95.55605	1389.30066	-1046.62634	148.61328	1366.85681	-257.71472	260.94510	-17.08494	598.00952	-36.62527	16.37837	-571.86780	281.40961	38.74817	-1346.44751	-16.88576	6.32147
755	6.283	783.46454	128.91528	1679.12195	-318.82669	96.42336	1391.41626	-1047.77466	148.32706	1368.04504	-284.72314	260.63364	-16.26994	596.66406	-31.67307	9.61109	-568.46869	279.49493	30.14046	-1366.83252	-19.70344	8.90308
756	6.292	781.02429	128.75438	1681.32178	-319.26227	97.30750	1392.77356	-1049.06396	148.31351	1368.78027	-310.80133	260.41284	-14.25742	592.74115	-27.38348	5.09320	-567.26270	279.05905	21.66114	-1385.57031	-22.17336	11.11147
757	6.300	778.36786	128.51608	1683.24854	-319.87006	98.14314	1393.35486	-1050.49854	148.65201	1369.00415	-336.03094	259.90204	-10.43014	586.55560	-23.73083	3.08719	-568.64825	279.85101	13.40546	-1402.14429	-23.91271	12.58228
758	6.308	775.44269	128.19200	1684.87695	-320.64252	98.88405	1393.15857	-1052.04370	149.33769	1368.65320	-360.28967	258.76263	-3.90411	578.18665	-20.19473	2.23374	-573.23352	281.44086	5.49318	-1415.91785	-24.36511	13.36949
759	6.317	772.22351	127.78977	1686.18286	-321.56870	99.50373	1392.19897	-1053.63257	150.30182	1367.70447	-382.22620	257.18265	6.54383	567.32111	-16.39427	0.92634	-581.61188	283.37909	-1.58238	-1426.24780	-23.31974	14.04712
760	6.325	768.72021	127.32061	1687.14758	-322.63388	99.99523	1390.50916	-1055.18628	151.44313	1366.20691	-399.06970	256.05829	21.66509	553.26978	-12.71855	-1.20178	-594.11798	285.20132	-7.04713	-1432.39856	-21.50740	15.40616
761	6.333	764.97937	126.78857	1687.75818	-323.82068	100.37074	1388.14368	-1056.64661	152.67113	1364.26270	-408.13916	256.45084	40.48738	535.75513	-10.01894	-3.38133	-610.67883	286.43164	-10.49996	-1433.60156	-20.42818	17.90446
762	6.342	761.08350	126.18818	1688.01160	-325.11029	100.65882	1385.17834	-1057.99561	153.93184	1361.98291	-408.65717	258.77881	60.18032	515.43207	-8.65485	-4.90438	-630.97235	286.78998	-12.31629	-1429.35754	-21.42470	21.26086
763	6.350	757.14893	125.51361	1687.91846	-326.48529	100.90096	1381.70129	-1059.25696	155.21692	1359.45862	-401.91235	262.62238	77.54984	493.05853	-8.26839	-5.75716	-654.59357	286.40811	-13.25827	-1419.63477	-24.85103	24.44376
764	6.358	753.31519	124.77010	1687.49878	-327.93735	101.15232	1377.80347	-1060.48621	156.55533	1356.75098	-389.96942	267.22516	90.75839	468.65906	-8.45324	-6.26959	-680.77234	285.67468	-13.89629	-1404.71558	-30.03899	26.17806
765	6.367	749.72668	123.97612	1686.76538	-329.47696	101.48029	1373.57581	-1061.74963	157.97617	1353.89282	-374.48090	272.01199	99.83208	442.25482	-9.06443	-6.67114	-708.25598	284.91675	-14.41714	-1384.93433	-35.93498	25.70292
766	6.375	746.51495	123.15877	1685.71899	-331.13708	101.95713	1369.10217	-1063.10461	159.46384	1350.89685	-356.36682	276.71069	105.97256	414.68933	-9.91889	-7.03919	-735.91498	284.28217	-14.80067	-1360.67883	-41.73418	23.18894
767	6.383	743.78033	122.34882	1684.35767	-332.96988	102.64936	1364.45447	-1064.59497	160.94342	1347.77087	-336.08411	281.23373	110.56647	387.01630	-10.75027	-7.38788	-763.26483	283.75067	-15.07219	-1332.53320	-47.08450	19.56411
768	6.392	741.57104	121.57886	1682.68726	-335.03348	103.59435	1359.71082	-1066.25720	162.30750	1344.53552	-313.96991	285.52499	114.57246	359.69940	-11.44672	-7.72414	-790.31299	283.19754	-15.34519	-1301.27466	-51.94724	16.00503
769	6.400	739.87305	120.87592	1680.73096	-337.37628	104.78731	1354.97510	-1068.12183	163.45627	1341.22839	-290.41333	289.46396	118.40990	332.72430	-12.05416	-8.08373	-817.18439	282.52634	-15.69716	-1267.80481	-56.39790	13.47566
770	6.408	738.62292	120.24503	1678.53967	-340.03192	106.20663	1350.35779	-1070.20239	164.31824	1337.89197	-265.85364	292.89307	122.13406	305.97839	-12.65636	-8.51063	-843.94080	281.75439	-16.09072	-1233.13464	-60.51871	12.51020
771	6.417	737.73431	119.66917	1676.19324	-343.02127	107.83521	1345.95154	-1072.48010	164.84033	1334.56592	-240.65044	295.70746	125.63490	279.38446	-13.34483	-8.97966	-870.58740	280.97052	-16.43026	-1198.30322	-64.35838	13.21935
772	6.425	737.11859	119.13440	1673.79089	-346.35004	109.64600	1341.83215	-1074.89990	164.97403	1331.29517	-214.90459	297.90536	128.75452	252.91173	-14.15230	-9.40182	-897.13806	280.22958	-16.68370	-1164.17554	-67.90263	15.42669
773	6.433	736.68896	118.65434	1671.43591	-350.00513	111.57870	1338.06921	-1077.38037	164.69250	1328.14429	-188.40846	299.55582	131.32780	226.53343	-14.99209	-9.73541	-923.64893	279.48712	-16.92021	-1131.30957	-71.02062	18.82977
774	6.442	736.35822	118.27524	1669.22217	-353.95160	113.53078	1334.72620	-1079.82666	164.02301	1325.20264	-160.81209	300.71118	133.16397	200.17656	-15.74687	-10.01639	-950.20538	278.65918	-17.21702	-1099.97485	-73.42416	23.09181
775	6.450	736.04059	118.05743	1667.22729	-358.12701	115.38013	1331.86328	-1082.14453	163.06557	1322.56921	-131.85493	301.36221	134.04230	173.75038	-16.38505	-10.28420	-976.86212	277.73190	-17.56140	-1070.21277	-74.74376	27.85372
776	6.458	735.65820	118.04312	1665.51514	-362.43652	117.04143	1329.54810	-1084.26465	161.96609	1320.31982	-101.45552	301.46844	133.74741	147.19731	-16.95018	-10.55884	-1003.59753	276.76883	-17.86034	-1041.90576	-74.70906	32.73932
777	6.467	735.14996	118.23540	1664.14099	-366.75787	118.50362	1327.86597	-1086.17212	160.83641	1318.47705	-69.63255	301.00720	132.08936	120.49059	-17.51547	-10.83891	-1030.35510	275.85385	-18.02024	-1014.86694	-73.28053	37.39179
778	6.475	734.47900	118.60063	1663.14636	-370.95438	119.80694	1326.91406	-1087.91309	159.70993	1317.00464	-36.39265	299.99994	128.92352	93.62776	-18.18287	-11.05503	-1057.12378	275.03482	-18.02934	-988.92017	-70.64584	41.50029
779	6.483	733.63477	119.08479	1662.55103	-374.88058	120.97684	1326.76807	-1089.56213	158.57852	1315.83716	-1.70161	298.51239	124.20648	66.63994	-18.99108	-11.12952	-1083.97522	274.29999	-17.97903	-963.91724	-67.12131	44.83184
780	6.492	732.62830	119.63432	1662.34729	-378.38290	121.97145	1327.44324	-1091.19202	157.43774	1314.92578	34.44504	296.64111	118.04552	39.56454	-19.83097	-11.10690	-1111.01355	273.61404	-17.95758	-939.65356	-63.00683	47.29565
781	6.500	731.48553	120.21886	1662.50574	-381.32669	122.72798	1328.89624	-1092.87012	156.30197	1314.27490	71.93970	294.49133	110.68874	12.38240	-20.60613	-11.10465	-1138.28491	272.94000	-17.95273	-915.78339	-58.47523	48.97368
782	6.508	730.24323	120.84144	1662.98853	-383.64014	123.26808	1331.06165	-1094.65625	155.19470	1313.94995	110.54510	292.12946	102.44289	-14.98814	-21.38573	-11.15267	-1165.76343	272.24243	-17.92303	-891.86810	-53.59455	50.08591
783	6.517	728.94653	121.52185	1663.76099	-385.32300	123.70399	1333.86621	-1096.58203	154.13101	1314.04565	149.94041	289.54108	93.55935	-42.60172	-22.29063	-11.16427	-1193.41370	271.51248	-17.89312	-867.53864	-48.40336	50.90818
784	6.525	727.64984	122.27544	1664.79126	-386.42456	124.14851	1337.21741	-1098.62354	153.12741	1314.64331	189.84264	286.67462	84.16901	-70.43694	-23.33364	-11.07083	-1221.23364	270.76678	-17.92793	-842.62598	-42.91997	51.66848
785	6.533	726.41608	123.11237	1666.04968	-387.02383	124.65176	1341.00269	-1100.68616	152.23009	1315.79346	230.19197	283.56531	74.32983	-98.46085	-24.41393	-10.93503	-1249.22192	270.03656	-18.01176	-817.17499	-37.15686	52.50555
786	6.542	725.30823	124.03587	1667.50671	-387.21478	125.19733	1345.09570	-1102.62219	151.49791	1317.51636	271.27533	280.48566	64.23159	-126.66679	-25.42596	-10.85737	-1277.32422	269.38983	-17.96059	-791.40936	-31.16049	53.48776
787	6.550	724.37860	125.02685	1669.12671	-387.09778	125.72106	1349.36230	-1104.30005	150.94510	1319.80737	313.60785	278.04858	54.51697	-155.02814	-26.32315	-10.84773	-1305.48022	268.92499	-17.54937	-765.71362	-24.98016	54.59130
788	6.558	723.66064	126.04459	1670.86316	-386.77374	126.13120	1353.66589	-1105.66370	150.53358	1322.63269	357.36212	277.07916	46.42659	-183.49121	-27.08172	-10.87751	-1333.72302	268.66846	-16.78436	-740.59729	-18.64123	55.67606
789	6.567	723.16400	127.04506	1672.66052	-386.32822	126.33622	1357.87781	-1106.70837	150.21722	1325.90979	401.38647	278.14606	41.29407	-212.03152	-27.70444	-10.96243	-1362.14673	268.51184	-15.98178	-716.65131	-12.19231	56.52242
790	6.575	722.87030	127.99101	1674.45911	-385.81259	126.27972	1361.88184	-1107.43994	149.96576	1329.49683	442.66370	280.99210	39.39001	-240.65147	-28.27877	-11.10877	-1390.69678	268.40723	-15.42135	-694.50867	-5.71300	56.84780
791	6.583	722.73273	128.86311	1676.20349	-385.24506	125.96236	1365.57166	-1107.88452	149.75266	1333.21362	477.25226	284.45178	39.20203	-269.29559	-28.95316	-11.21057	-1418.94287	268.59772	-14.87704	-674.77765	0.72330	56.29473
792	6.592	722.67993	129.67455	1677.84546	-384.63312	125.43755	1368.84570	-1108.10193	149.53424	1336.86609	502.20410	287.22519	38.30302	-297.77267	-29.81483	-11.05356	-1446.13892	269.43558	-13.60635	-657.95197	7.03232	54.47742
793	6.600	722.62695	130.46796	1679.33777	-383.99576	124.78997	1371.61182	-1108.17322	149.27214	1340.27197	516.72089	288.75287	35.09590	-325.75153	-30.82389	-10.34891	-1471.64197	270.98120	-10.84641	-644.30371	13.03613	51.11446
794	6.608	722.48810	131.29388	1680.63049	-383.36554	124.11047	1373.79260	-1108.18799	148.97293	1343.28943	521.88824	289.11465	29.45647	-352.86481	-31.87167	-8.71841	-1495.22888	272.93539	-6.34171	-633.85229	18.39510	46.19436
795	6.617	722.19098	132.19081	1681.67578	-382.77884	123.47411	1375.32922	-1108.23340	148.66881	1345.82300	519.65027	288.36588	21.94458	-378.84698	-32.83868	-5.77013	-1516.86108	274.96658	-0.42015	-626.54785	22.67609	40.02364
796	6.625	721.68616	133.18240	1682.43311	-382.26974	122.93292	1376.17969	-1108.37842	148.37183	1347.80981	511.71130	286.43445	13.25626	-403.49203	-33.56702	-1.22169	-1536.21118	277.03680	6.45716	-622.52893	25.53967	33.08925
797	6.633	720.94794	134.28194	1682.86938	-381.86838	122.51988	1376.31982	-1108.64929	148.06488	1349.20642	498.94995	283.50458	4.51237	-426.33734	-33.86298	5.13657	-1552.60864	279.39679	14.17899	-622.17554	26.89619	25.90244
798	6.642	719.97314	135.49123	1682.95898	-381.59888	122.24667	1375.74646	-1109.02136	147.71863	1349.98267	481.64941	280.11542	-2.87199	-446.33258	-33.72624	13.60323	-1565.45374	282.27618	22.97726	-625.92206	26.95418	18.98488
799	6.650	718.77850	136.79984	1682.68213	-381.47482	122.10188	1374.48694	-1109.44385	147.29642	1350.12695	460.11969	276.89227	-7.99299	-461.88391	-33.62439	24.47992	-1574.49609	285.50519	32.88169	-634.01233	26.17383	12.91890
800	6.658	717.39844	138.18639	1682.02539	-381.49561	122.05883	1372.60193	-1109.87195	146.74387	1349.65466	435.11804	274.30444	-10.86178	-471.43341	-34.33188	37.48806	-1579.65771	288.54739	43.17601	-646.40350	25.16959	8.26344
801	6.667	715.89105	139.62413	1680.98572	-381.64703	122.08116	1370.17639	-1110.28320	146.00024	1348.61096	407.83295	272.54251	-12.14858	-474.23743	-36.35566	51.27829	-1580.76648	291.15369	52.52470	-662.98187	24.49014	5.28925
802	6.675	714.34583	141.09721	1679.57739	-381.90912	122.12296	1367.30420	-1110.68384	145.03848	1347.07104	379.49789	271.48169	-12.68649	-470.63519	-39.56822	63.89472	-1577.50879	293.69675	59.58569	-683.77454	24.26575	3.76463
803	6.683	712.87897	142.60844	1677.83105	-382.26791	122.13114	1364.07642	-1111.10583	143.89648	1345.13293	350.99371	270.80975	-13.04189	-461.62238	-43.42242	73.89106	-1569.58289	296.62463	63.47825	-708.45874	24.18863	3.10331
804	6.692	711.61414	144.16835	1675.77856	-382.72537	122.04948	1360.57446	-1111.59302	142.66779	1342.90015	322.74506	270.24493	-13.42690	-448.31671	-47.42113	80.98933	-1556.95801	300.03192	64.03083	-735.75012	23.96919	2.77711
805	6.700	710.65454	145.78752	1673.43640	-383.30301	121.81718	1356.87085	-1112.18750	141.45859	1340.46375	294.83774	269.66537	-13.88010	-431.70270	-51.33650	85.86533	-1539.94043	303.81046	61.77126	-763.95563	23.59540	2.52752
806	6.708	710.05798	147.47981	1670.81201	-384.04135	121.36431	1353.03467	-1112.92407	140.34860	1337.89404	267.19641	269.08423	-14.40529	-412.54413	-55.11478	89.50838	-1518.91870	307.78906	57.55531	-792.01953	23.15974	2.25481
807	6.717	709.83356	149.25597	1667.92883	-384.99756	120.61435	1349.13538	-1113.82520	139.36800	1335.24121	239.74030	268.53665	-14.98368	-391.36588	-58.71064	92.69389	-1494.18884	311.85925	52.25965	-819.70105	22.68951	1.88078
808	6.725	709.95050	151.10666	1664.84546	-386.23712	119.49408	1345.24658	-1114.89941	138.49490	1332.54199	212.43665	268.00845	-15.54887	-368.52689	-62.00266	95.76453	-1466.03833	316.08685	46.74587	-847.11511	22.16507	1.36939
809	6.733	710.33618	153.00597	1661.65845	-387.81686	117.94565	1341.44458	-1116.14709	137.70709	1329.82605	185.26627	267.45294	-16.01273	-344.30859	-64.81625	98.68523	-1434.80859	320.41238	41.76749	-874.38464	21.58897	0.79591
810	6.742	710.87421	154.93747	1658.49341	-389.77454	115.94863	1337.80994	-1117.56653	137.05194	1327.11877	158.18593	266.82852	-16.33129	-318.89288	-67.02194	101.25095	-1400.89771	324.45032	37.86618	-901.55853	20.98581	0.30311
811	6.750	711.42438	156.90105	1655.48547	-392.13818	113.56093	1334.43396	-1119.14917	136.62775	1324.43958	131.12581	266.12683	-16.53046	-292.28040	-68.60011	103.25386	-1364.83362	327.86417	35.38705	-928.65851	20.35782	-0.02238
812	6.758	711.85590	158.88695	1652.76050	-394.93427	110.94711	1331.42896	-1120.86682	136.49973	1321.80505	104.02086	265.38339	-16.67637	-264.31467	-69.60390	104.53852	-1327.33093	330.59860	34.40922	-955.72058	19.67816	-0.21671
813	6.767	712.07092	160.85686	1650.43140	-398.15756	108.33418	1328.91504	-1122.66052	136.67751	1319.24475	76.84619	264.63370	-16.82658	-234.83119	-70.08454	105.00419	-1289.19482	332.66412	34.72821	-982.78552	18.93141	-0.38757
814	6.775	712.00598	162.76588	1648.59058	-401.72522	105.91671	1326.99292	-1124.44336	137.13467	1316.82275	49.62140	263.87134	-17.00085	-203.79745	-70.07574	104.58054	-1251.11829	333.99719	36.11242	-1009.89166	18.15930	-0.60749
815	6.783	711.61737	164.59682	1647.29565	-405.46857	103.80412	1325.72986	-1126.12061	137.78619	1314.64185	22.37709	263.08936	-17.18859	-171.32030	-69.62273	103.20866	-1213.59778	334.49701	38.50909	-1037.09863	17.45384	-0.86944
816	6.792	710.87000	166.35475	1646.56677	-409.16077	102.02320	1325.16174	-1127.61938	138.47794	1312.82471	-4.89377	262.32584	-17.37008	-137.53535	-68.76567	100.84147	-1177.01660	334.05374	41.87769	-1064.47656	16.89673	-1.13098
817	6.800	709.74451	168.03900	1646.40271	-412.55457	100.53645	1325.29773	-1128.90833	139.06056	1311.48083	-32.24306	261.62912	-17.53695	-102.50623	-67.49249	97.45145	-1141.70996	332.56784	45.90417	-1092.03430	16.49759	-1.35636
818	6.808	708.24957	169.64595	1646.78760	-415.42859	99.27113	1326.12109	-1129.99976	139.47540	1310.68506	-59.72972	261.00430	-17.69359	-66.21661	-65.74166	93.04823	-1107.91895	329.96558	49.98280	-1119.67371	16.12439	-1.49681
819	6.817	706.42029	171.18764	1647.68640	-417.63336	98.15025	1327.59094	-1130.93713	139.73390	1310.47510	-87.39682	260.40228	-17.84142	-28.63260	-63.44613	87.69635	-1075.69092	326.23538	53.47179	-1147.24536	15.50349	-1.47205
820	6.825	704.31036	172.68121	1649.04272	-419.11151	97.11158	1329.65076	-1131.77686	139.82712	1310.86304	-115.25533	259.75986	-17.98867	10.19897	-60.56809	81.54084	-1044.81702	321.50598	55.99087	-1174.70776	14.47334	-1.24323
821	6.833	701.99103	174.12842	1650.78491	-419.88721	96.11465	1332.23694	-1132.57202	139.71419	1311.85181	-143.26704	259.05362	-18.15277	50.07399	-57.12222	74.82886	-1014.86932	316.02335	57.49416	-1202.23694	13.26849	-0.91237
822	6.842	699.55756	175.51518	1652.83069	-420.03864	95.13500	1335.28064	-1133.35742	139.39386	1313.44617	-171.37953	258.30072	-18.32882	90.64899	-53.18003	67.85093	-985.35205	309.98755	58.07493	-1230.06665	12.29251	-0.64372
823	6.850	697.12732	176.82433	1655.09070	-419.66666	94.16130	1338.71057	-1134.13550	138.92877	1315.64746	-199.57069	257.52078	-18.49003	131.51939	-48.85049	60.80591	-955.88092	303.50858	57.80952	-1258.23633	11.63406	-0.47193
824	6.858	694.82214	178.05794	1657.47815	-418.87265	93.20775	1342.45764	-1134.86426	138.39839	1318.43860	-227.83870	256.71936	-18.61741	172.30827	-44.28452	53.72936	-926.24554	296.72559	56.82438	-1286.64001	11.08203	-0.31707
825	6.867	692.74890	179.25246	1659.91760	-417.75067	92.31751	1346.44958	-1135.45142	137.85927	1321.77393	-256.19336	255.90140	-18.69448	212.77696	-39.73216	46.57967	-896.38110	289.82944	55.38377	-1315.21118	10.46695	-0.14990
826	6.875	690.99310	180.45656	1662.34570	-416.38589	91.54276	1350.59851	-1135.76794	137.33446	1325.57385	-284.66022	255.07912	-18.70134	252.91014	-35.64382	39.48490	-866.40546	282.98184	53.80270	-1343.92676	9.75208	-0.01814
827	6.883	689.61121	181.70042	1664.70410	-414.85388	90.91875	1354.79822	-1135.70520	136.81133	1329.71582	-313.25366	254.25674	-18.65922	292.92719	-32.72915	33.04661	-836.70166	276.32440	52.28735	-1372.68237	8.90201	0.05241
828	6.892	688.61609	182.99083	1666.93726	-413.21783	90.44991	1358.93164	-1135.24829	136.23959	1334.03381	-341.93701	253.43921	-18.62835	333.16376	-31.74946	28.35391	-807.89490	270.04962	50.83067	-1401.13501	7.77917	0.16012
829	6.900	687.97797	184.31026	1668.98877	-411.52594	90.11934	1362.87012	-1134.49451	135.54768	1338.33582	-370.59918	252.66145	-18.58231	373.60474	-32.97730	26.41547	-780.72888	264.39270	49.14580	-1428.62378	6.19519	0.57800
830	6.908	687.63745	185.61635	1670.80029	-409.81750	89.90570	1366.46948	-1133.60376	134.68994	1342.43054	-399.04749	251.96487	-18.26917	413.12115	-35.72569	27.27981	-755.93225	259.57410	46.71126	-1454.37854	4.08839	1.63511
831	6.917	687.51501	186.86131	1672.31787	-408.13657	89.77850	1369.58044	-1132.74219	133.66672	1346.15344	-427.07434	251.31250	-17.21441	449.06232	-38.56059	29.55014	-734.08740	255.74272	42.97206	-1477.93701	1.61903	3.42414
832	6.925	687.52246	188.01445	1673.49902	-406.53711	89.68953	1372.07117	-1132.04822	132.49608	1349.38306	-454.59180	250.48584	-14.89562	477.83020	-40.24872	30.86064	-715.52490	252.92673	37.57280	-1499.31616	-0.93919	5.61584
833	6.933	687.58020	189.06462	1674.31372	-405.07709	89.59147	1373.84631	-1131.61072	131.22148	1352.03833	-481.56476	249.05042	-10.84908	496.50189	-40.46968	29.21143	-700.31982	251.17477	30.58800	-1518.75513	-3.35990	7.64659
834	6.942	687.63202	190.00993	1674.73865	-403.80829	89.46694	1374.85474	-1131.45276	129.96419	1354.05981	-507.47003	246.53796	-4.49392	504.60217	-39.49152	24.13290	-688.44873	250.79947	22.59861	-1536.41895	-5.51707	9.18464
835	6.950	687.64972	190.84544	1674.75281	-402.76364	89.33580	1375.08350	-1131.51904	128.90598	1355.39954	-530.63397	242.82806	4.92557	504.24957	-37.55948	16.70044	-680.09088	252.22589	14.35835	-1552.36169	-7.33510	10.50214
836	6.958	687.62738	191.56000	1674.34399	-401.94363	89.23157	1374.54919	-1131.67700	128.19994	1356.03735	-548.43451	238.34735	17.69037	498.27789	-34.94257	8.80364	-675.91156	255.50325	6.37757	-1566.54565	-8.74954	12.38224
837	6.967	687.57410	192.15062	1673.51624	-401.31354	89.16318	1373.29199	-1131.74548	127.93192	1355.99695	-558.70728	233.80212	32.67682	488.41742	-32.13885	2.31538	-677.05316	260.03607	-1.01161	-1578.64844	-9.82878	15.53671
838	6.975	687.51208	192.63353	1672.28052	-400.81860	89.10028	1371.36890	-1131.55432	128.14374	1355.33691	-561.00647	229.78784	47.48534	475.15851	-29.61743	-1.88078	-684.67615	264.71259	-7.25379	-1587.88440	-10.91209	20.00811
839	6.983	687.48138	193.03212	1670.64099	-400.40616	88.99595	1368.84546	-1131.00525	128.84236	1354.12646	-556.33875	226.71283	59.90430	458.49695	-27.59875	-4.18752	-699.22498	268.36874	-11.56635	-1593.26880	-12.46248	25.05214
840	6.992	687.54541	193.36021	1668.60193	-400.04172	88.81429	1365.79150	-1130.10339	129.98280	1352.42749	-546.03925	224.88156	69.16953	438.40277	-26.21380	-5.42671	-719.95941	270.44293	-13.60199	-1594.13672	-14.79308	29.54068
841	7.000	687.79041	193.62190	1666.18066	-399.71259	88.54071	1362.28088	-1128.94263	131.45062	1350.29395	-531.23425	224.40038	75.85953	415.04218	-25.57397	-6.16099	-745.14569	271.22284	-13.92393	-1590.35388	-17.95832	32.54388
842	7.008	688.31470	193.82323	1663.40320	-399.42285	88.18047	1358.39539	-1127.65552	133.07150	1347.78381	-512.99725	225.01755	81.03127	388.97876	-25.64156	-6.72669	-772.67120	271.28168	-13.57489	-1582.14734	-21.80500	33.68217
843	7.017	689.21167	193.97597	1660.29138	-399.19070	87.75842	1354.22534	-1126.36987	134.66563	1344.96777	-492.44440	226.20528	85.58456	361.22174	-26.21751	-7.27197	-800.78284	270.88342	-13.33361	-1569.85449	-26.12340	33.10627
844	7.025	690.55273	194.09036	1656.85657	-399.05200	87.32481	1349.86316	-1125.19312	136.11545	1341.92627	-470.55182	227.46074	90.08861	332.92749	-27.05704	-7.78688	-828.64990	270.09558	-13.45124	-1553.79102	-30.75359	31.26171
845	7.033	692.36548	194.17772	1653.10864	-399.06186	86.95607	1345.39734	-1124.21533	137.38631	1338.73486	-447.97131	228.54550	94.86459	304.87524	-27.97220	-8.24925	-856.21887	269.06049	-13.85528	-1534.25513	-35.57408	28.63930
846	7.042	694.61273	194.25967	1649.07153	-399.28958	86.74526	1340.91199	-1123.51770	138.47723	1335.44373	-424.93665	229.50029	100.07129	277.26001	-28.87629	-8.69161	-883.62836	267.96100	-14.40252	-1511.56030	-40.49760	25.65810
847	7.050	697.19470	194.36754	1644.79944	-399.81055	86.78998	1336.49573	-1123.18359	139.34668	1332.06433	-401.23077	230.49393	105.66040	249.96361	-29.76559	-9.16305	-910.92755	266.94843	-14.97201	-1486.04346	-45.47549	22.70009
848	7.058	699.97186	194.53316	1640.38782	-400.69669	87.17020	1332.24646	-1123.29675	139.90460	1328.58276	-376.34772	231.65271	111.29912	222.86650	-30.65865	-9.64990	-938.12457	266.11414	-15.48676	-1458.07544	-50.47142	20.13535
849	7.067	702.79663	194.76997	1635.96790	-402.00562	87.90542	1328.26550	-1123.90918	140.07932	1324.99524	-349.85541	232.97195	116.42455	195.91090	-31.58011	-10.03348	-965.23584	265.44125	-15.91231	-1428.06030	-55.46210	18.25583
850	7.075	705.54742	195.05551	1631.68079	-403.76642	88.92096	1324.64551	-1125.00330	139.84340	1321.34448	-321.65118	234.32190	120.43581	169.02379	-32.56465	-10.18219	-992.26489	264.81137	-16.23198	-1396.39160	-60.43541	17.23131
851	7.083	708.15186	195.33838	1627.65063	-405.96030	90.06737	1321.46753	-1126.47058	139.16704	1317.73145	-291.90717	235.51598	122.88409	142.10326	-33.57988	-10.11832	-1019.22241	264.10657	-16.44296	-1363.41724	-65.31343	17.13368
852	7.092	710.58087	195.57115	1623.97546	-408.50644	91.17960	1318.81030	-1128.12427	138.00552	1314.30078	-260.84546	236.40813	123.57509	115.08217	-34.50457	-10.02170	-1046.17163	263.31985	-16.56355	-1329.45813	-69.86124	17.96872
853	7.100	712.82080	195.74388	1620.73523	-411.26703	92.11899	1316.76550	-1129.73816	136.36664	1311.21094	-228.56227	236.97266	122.59254	87.96677	-35.24413	-10.03749	-1073.20081	262.53442	-16.64351	-1294.80103	-73.71352	19.68848
854	7.108	714.85016	195.88087	1617.99792	-414.06393	92.78192	1315.43726	-1131.10168	134.37982	1308.60693	-194.99529	237.28647	120.20183	60.79823	-35.81506	-10.16681	-1100.36035	261.80627	-16.75650	-1259.67017	-76.51236	22.15451
855	7.117	716.62836	196.01974	1615.80994	-416.69632	93.10231	1314.91663	-1132.07275	132.29614	1306.60156	-160.00935	237.41377	116.67448	33.59047	-36.34506	-10.33764	-1127.64856	261.11191	-16.93396	-1224.26147	-77.99938	25.06842
856	7.125	718.09283	196.21628	1614.18298	-418.96460	93.06536	1315.24915	-1132.61389	130.41837	1305.26880	-123.52278	237.33293	112.20351	6.31686	-36.98534	-10.50418	-1155.03259	260.39182	-17.12023	-1188.79102	-78.02234	28.00039
857	7.133	719.17780	196.54681	1613.09253	-420.70184	92.72101	1316.41882	-1132.79309	128.98848	1304.64282	-85.56573	236.94339	106.91565	-21.05055	-37.74836	-10.69454	-1182.46814	259.61578	-17.22413	-1153.47620	-76.56781	30.57917
858	7.142	719.84558	197.07872	1612.48584	-421.79675	92.17383	1318.35828	-1132.74097	128.07976	1304.72180	-46.24278	236.07767	100.89326	-48.51274	-38.51608	-10.96927	-1209.92444	258.82175	-17.19404	-1118.48389	-73.81682	32.69551
859	7.150	720.10468	197.83878	1612.29590	-422.19525	91.54855	1320.96924	-1132.59009	127.58144	1305.48035	-5.69814	234.53464	94.20885	-76.08307	-39.25365	-11.31127	-1237.40027	258.07449	-17.04777	-1083.90759	-70.11586	34.51054
860	7.158	720.01917	198.79372	1612.46826	-421.89178	90.94946	1324.14233	-1132.43152	127.30914	1306.89673	35.88306	232.14012	86.95670	-103.81873	-40.05553	-11.60011	-1264.94812	257.33984	-16.87552	-1049.75037	-65.84734	36.25620
861	7.167	719.71753	199.83675	1612.98755	-420.92865	90.42749	1327.77209	-1132.29175	127.11235	1308.96851	78.26308	228.79431	79.26336	-131.76295	-40.96945	-11.73968	-1292.70422	256.40909	-16.81386	-1015.89301	-61.27437	38.02161
862	7.175	719.36707	200.82240	1613.86328	-419.39334	89.97272	1331.76270	-1132.12451	126.87449	1311.69934	121.13116	224.49719	71.25703	-159.88806	-41.92816	-11.76446	-1320.82043	255.08304	-16.92346	-982.11737	-56.46292	39.72110
863	7.183	719.12201	201.65065	1615.07983	-417.40054	89.53884	1336.02380	-1131.82666	126.49686	1315.07532	164.14954	219.32426	62.97348	-188.12898	-42.82816	-11.76924	-1349.30688	253.53764	-17.04559	-948.24255	-51.35323	41.24379
864	7.192	719.09576	202.31059	1616.57214	-415.06927	89.07362	1340.46741	-1131.27295	125.94799	1319.04541	207.10959	213.44841	54.32433	-216.44926	-43.60782	-11.79423	-1377.99927	252.29315	-16.94969	-914.29578	-45.91823	42.59845
865	7.200	719.36212	202.86008	1618.24036	-412.50705	88.53528	1345.00769	-1130.36133	125.29132	1323.51257	250.09366	207.41338	45.31796	-244.84528	-44.28349	-11.82209	-1406.67078	251.73328	-16.64640	-880.59027	-40.24005	43.89787
866	7.208	719.95959	203.38182	1619.97278	-409.79855	87.90202	1349.55847	-1129.05066	124.63052	1328.33167	293.49561	202.53218	36.52709	-273.31812	-44.90471	-11.83216	-1435.03040	251.91130	-16.24042	-847.65924	-34.45451	45.20369
867	7.217	720.89612	203.92909	1621.66443	-407.00363	87.18028	1354.02820	-1127.37769	124.04897	1333.32275	337.69543	200.83073	29.37959	-301.88293	-45.50836	-11.82250	-1462.57947	252.75809	-15.42070	-816.09229	-28.68881	46.41087
868	7.225	722.15332	204.49440	1623.23413	-404.16754	86.41330	1358.31543	-1125.45557	123.60728	1338.29224	382.25793	204.06165	25.61951	-330.52527	-46.16000	-11.77728	-1488.62402	254.18259	-13.40349	-786.39276	-23.05873	47.27980
869	7.233	723.68738	205.03346	1624.62512	-401.33127	85.68189	1362.31189	-1123.46423	123.36890	1343.05090	425.26050	212.24173	25.98462	-359.04599	-46.97150	-11.57573	-1512.57373	256.00711	-9.53067	-758.94672	-17.69156	47.53207
870	7.242	725.43280	205.51013	1625.79456	-398.53647	85.07861	1365.90759	-1121.61658	123.39909	1347.42761	463.65607	223.10796	29.15968	-387.00830	-48.01722	-10.91355	-1534.10437	258.09485	-3.77649	-734.06055	-12.77094	46.94030
871	7.250	727.31586	205.91373	1626.71094	-395.82831	84.66831	1368.99597	-1120.09668	123.72527	1351.27917	494.33173	233.42020	32.11881	-413.93442	-49.21577	-9.36274	-1552.90430	260.59479	3.44122	-711.99414	-8.53416	45.37779
872	7.258	729.26898	206.24498	1627.35425	-393.25415	84.47030	1371.47229	-1119.00635	124.30025	1354.49939	515.01227	241.11157	31.98715	-439.52374	-50.34822	-6.51298	-1568.52490	263.74521	11.77793	-692.97925	-5.16041	42.79046
873	7.267	731.23438	206.50082	1627.70837	-390.85617	84.46362	1373.23499	-1118.34705	125.00246	1357.03052	525.06140	246.04477	27.82847	-463.61462	-51.23439	-1.99071	-1580.61621	267.31152	21.15245	-677.23108	-2.73904	39.17823
874	7.275	733.15979	206.67632	1627.75342	-388.66449	84.59272	1374.20166	-1118.02454	125.65675	1358.86890	525.87445	248.82640	20.50318	-485.85083	-51.85704	4.67932	-1589.08765	270.49918	31.46100	-665.00800	-1.41673	34.65799
875	7.283	735.00024	206.76904	1627.46899	-386.69357	84.77814	1374.33472	-1117.86035	126.07247	1360.05811	519.97400	249.66873	11.49313	-505.19330	-52.49189	14.14003	-1593.94739	272.59842	42.10650	-656.72302	-1.43535	29.46839
876	7.292	736.72382	206.78300	1626.83875	-384.93985	84.94835	1373.65625	-1117.62000	126.10046	1360.66370	509.32587	248.62074	2.51442	-519.79016	-53.81189	26.79290	-1595.06946	273.58026	51.87415	-652.90540	-2.91791	23.85960
877	7.300	738.31659	206.73518	1625.85034	-383.38153	85.06647	1372.23438	-1117.07544	125.66757	1360.73999	494.54510	246.21434	-4.74094	-527.72571	-56.53120	41.96670	-1592.13318	273.96634	59.37933	-653.93274	-5.65775	18.10658
878	7.308	739.79065	206.64903	1624.49622	-381.98334	85.12386	1370.15588	-1116.08093	124.77479	1360.30566	475.58887	243.40578	-9.43313	-528.13916	-60.80525	57.67625	-1584.87439	274.27490	63.63275	-659.81842	-9.09642	12.66469
879	7.317	741.19208	206.54391	1622.77905	-380.70746	85.11612	1367.50696	-1114.61951	123.48353	1359.35156	452.82648	240.98729	-11.87818	-521.60913	-66.13194	71.60596	-1573.48560	274.77893	64.33918	-670.29779	-12.47642	8.14310
880	7.325	742.60162	206.44221	1620.71045	-379.52655	85.02731	1364.37097	-1112.79504	121.89902	1357.87207	427.25909	239.24072	-12.95144	-509.58240	-71.79166	82.39162	-1558.58057	275.63116	61.93325	-685.18433	-15.15093	5.02105
881	7.333	744.12738	206.37892	1618.30200	-378.43076	84.83067	1360.83679	-1110.78870	120.15223	1355.89124	400.04749	238.07443	-13.42233	-493.56506	-77.29092	90.04958	-1540.67651	276.90619	57.34547	-704.55884	-16.89355	3.31599
882	7.342	745.88922	206.39012	1615.55774	-377.42654	84.49424	1357.00391	-1108.80615	118.38194	1353.46497	372.15631	237.27948	-13.71946	-474.69293	-82.48447	95.50948	-1519.87793	278.61865	51.63148	-728.18109	-17.90157	2.54955
883	7.350	747.98944	206.49312	1612.47424	-376.53616	83.97916	1352.97656	-1107.03650	116.71888	1350.66357	344.23987	236.66408	-14.03733	-453.70929	-87.43714	99.87463	-1496.05615	280.78241	45.65580	-754.79126	-18.50281	2.15569
884	7.358	750.48248	206.67776	1609.04944	-375.80347	83.23442	1348.85083	-1105.62720	115.26766	1347.55359	316.58734	236.11331	-14.48174	-431.07538	-92.23714	103.91109	-1469.17188	283.27512	39.96716	-782.61542	-18.92047	1.82811
885	7.367	753.36243	206.91287	1605.30066	-375.29559	82.20274	1344.71594	-1104.66345	114.08636	1344.19263	289.20471	235.59863	-15.07556	-407.05731	-96.87679	107.89497	-1439.45837	285.76260	35.01414	-810.44104	-19.26054	1.46589
886	7.375	756.56610	207.16557	1601.28687	-375.09442	80.84091	1340.66382	-1104.15063	113.18200	1340.64233	262.00684	235.12027	-15.73537	-381.80560	-101.24510	111.73786	-1407.55066	287.88538	31.43391	-837.89032	-19.59515	1.03037
887	7.383	759.98370	207.42232	1597.11145	-375.27948	79.14056	1336.79773	-1104.01868	112.52026	1336.98254	234.94391	234.64812	-16.33441	-355.39001	-105.21641	115.21177	-1374.47656	289.43716	29.92592	-865.03247	-19.99738	0.52450
888	7.392	763.47571	207.69231	1592.90283	-375.90604	77.14021	1333.22620	-1104.15234	112.03677	1333.31433	208.01239	234.12697	-16.78564	-327.77814	-108.69289	118.08489	-1341.21851	290.35519	30.69374	-892.01843	-20.50891	0.00499
889	7.400	766.89856	207.99361	1588.78979	-376.98135	74.92705	1330.04688	-1104.43152	111.66023	1329.74341	181.20358	233.51674	-17.07647	-298.90411	-111.56596	120.16438	-1308.23035	290.62207	33.05762	-918.93036	-21.12536	-0.43757
890	7.408	770.13599	208.32765	1584.89514	-378.45209	72.61824	1327.33508	-1104.75842	111.34523	1326.35864	154.45435	232.82040	-17.26476	-268.81772	-113.71484	121.32513	-1275.49304	290.28491	35.87974	-945.78833	-21.82806	-0.73566
891	7.417	773.11920	208.63805	1581.34204	-380.21677	70.32332	1325.14807	-1105.05969	111.08683	1323.23547	127.66328	232.06654	-17.43436	-237.68683	-115.06971	121.51942	-1242.78833	289.48944	38.45690	-972.62268	-22.59395	-0.89947
892	7.425	775.82288	208.80162	1578.25171	-382.15485	68.11719	1323.54028	-1105.27954	110.92060	1320.46155	100.76364	231.27283	-17.62014	-205.63799	-115.67196	120.75759	-1209.79126	288.34500	40.86954	-999.50677	-23.37070	-1.00990
893	7.433	778.24847	208.72072	1575.72412	-384.14276	66.04939	1322.57263	-1105.37732	110.91605	1318.14551	73.74911	230.45709	-17.78353	-172.66014	-115.64733	119.05576	-1176.25781	286.75684	43.51865	-1026.50928	-24.08229	-1.16652
894	7.442	780.39648	208.40062	1573.80835	-386.04706	64.16607	1322.30847	-1105.32727	111.12859	1316.40588	46.62939	229.65866	-17.89408	-138.65718	-115.08900	116.37450	-1142.31506	284.44977	46.54746	-1053.65710	-24.65672	-1.42687
895	7.450	782.24103	207.89848	1572.48633	-387.71414	62.50638	1322.79883	-1105.11621	111.53299	1315.35376	19.41417	228.90482	-18.00919	-103.53023	-113.99957	112.63486	-1108.44019	281.19278	49.75507	-1080.95923	-25.05461	-1.75208
896	7.458	783.74536	207.28999	1571.69165	-388.97733	61.08364	1324.06775	-1104.73792	112.02482	1315.07642	-7.87048	228.16425	-18.22587	-67.20740	-112.35722	107.79983	-1075.19312	276.91110	52.80466	-1108.41138	-25.33403	-2.01369
897	7.467	784.89825	206.69533	1571.34753	-389.68665	59.87695	1326.09668	-1104.18652	112.49348	1315.62036	-35.23457	227.37979	-18.54581	-29.64098	-110.15793	101.91473	-1042.99756	271.57819	55.38020	-1135.96985	-25.66610	-2.10442
898	7.475	785.71582	206.23296	1571.38452	-389.74527	58.83553	1328.81470	-1103.45935	112.87757	1316.98962	-62.78479	226.55972	-18.82388	9.19540	-107.38210	95.10401	-1011.98962	265.18311	57.31895	-1163.57568	-26.20847	-2.03951
899	7.483	786.22925	205.95061	1571.74243	-389.12668	57.89919	1332.11047	-1102.56958	113.14023	1319.15466	-90.61214	225.78017	-18.92439	49.27898	-103.99113	87.57927	-981.97559	257.88202	58.67440	-1191.20776	-26.97633	-1.89669
900	7.492	786.49506	205.81500	1572.38220	-387.86722	57.02655	1335.85718	-1101.54004	113.22569	1322.05786	-118.64415	225.09845	-18.88358	90.48836	-99.95535	79.63224	-952.55737	250.04886	59.56725	-1218.89917	-27.85864	-1.70742
901	7.500	786.60736	205.73149	1573.29919	-386.04565	56.20621	1339.93713	-1100.37891	113.08944	1325.61658	-146.72151	224.50165	-18.82803	132.59428	-95.28028	71.57354	-923.34656	242.07120	60.00202	-1246.71509	-28.71973	-1.46820
902	7.508	786.68451	205.59148	1574.50183	-383.75955	55.45325	1344.25244	-1099.07715	112.73943	1329.72729	-174.75426	223.91298	-18.82806	175.30666	-90.03098	63.63986	-894.18640	234.19972	59.92895	-1274.71521	-29.48575	-1.19839
903	7.517	786.84375	205.33116	1575.96643	-381.10623	54.80813	1348.72144	-1097.62537	112.20750	1334.26733	-202.74342	223.24586	-18.88955	218.32884	-84.33159	55.92816	-865.30817	226.60829	59.40330	-1302.89856	-30.19998	-0.93233
904	7.525	787.18695	204.94449	1577.61829	-378.17688	54.33068	1353.26770	-1096.01868	111.51460	1339.09363	-230.72215	222.47734	-18.98873	261.38397	-78.38902	48.43475	-837.25012	219.44199	58.52840	-1331.06921	-31.04790	-0.64734
905	7.533	787.79553	204.45323	1579.35034	-375.06070	54.07488	1357.80725	-1094.25854	110.66622	1344.04333	-258.71808	221.65179	-19.07552	304.22583	-72.58736	41.23554	-810.50562	212.79813	57.30247	-1358.64661	-32.32075	-0.18684
906	7.542	788.72162	203.88031	1581.04797	-371.84491	54.05626	1362.24377	-1092.37000	109.65858	1348.94055	-286.74567	220.81647	-19.09710	346.69171	-67.59845	34.76570	-785.22723	206.79642	55.66022	-1384.68213	-34.28137	0.73499
907	7.550	789.97858	203.24281	1582.61133	-368.60815	54.24299	1366.46899	-1090.42126	108.49511	1353.61047	-314.77673	219.99506	-19.03721	388.75031	-64.37030	30.02876	-761.26508	201.68884	53.59525	-1408.28149	-36.98505	2.34566
908	7.558	791.54016	202.55446	1583.96753	-365.41724	54.57471	1370.36511	-1088.52661	107.18991	1357.89673	-342.69281	219.23442	-18.87002	430.33478	-63.71716	28.28603	-738.43414	197.75970	51.11459	-1429.10486	-40.23552	4.51489
909	7.567	793.34692	201.82796	1585.06860	-362.33044	54.98214	1373.80908	-1086.81982	105.76757	1361.67725	-370.27161	218.62376	-18.40817	470.83301	-65.51402	29.99610	-716.79016	195.11336	48.12333	-1447.43579	-43.74625	6.74868
910	7.575	795.31720	201.07487	1585.88403	-359.40503	55.39626	1376.68469	-1085.40967	104.27745	1364.87537	-397.26141	218.18774	-17.23156	508.39545	-68.34566	33.81604	-696.72565	193.68468	44.42659	-1463.86987	-47.28639	8.68480
911	7.583	797.36261	200.30775	1586.39526	-356.70010	55.76089	1378.89429	-1084.34619	102.79009	1367.44946	-423.55426	217.72298	-14.82488	539.67914	-70.42109	36.87082	-678.82562	193.37552	39.82176	-1478.94189	-50.61016	10.60564
912	7.592	799.40021	199.54027	1586.59253	-354.26462	56.05386	1380.36670	-1083.61084	101.38477	1369.38013	-449.19781	216.75740	-10.67907	560.95654	-70.90500	36.37361	-663.64563	194.06970	34.20052	-1492.80176	-53.34431	13.33681
913	7.600	801.36023	198.78844	1586.47266	-352.11755	56.29700	1381.06274	-1083.11560	100.15572	1370.67578	-473.89386	214.75577	-4.15455	570.41437	-70.02147	31.26012	-651.57996	195.57549	27.61444	-1504.99268	-55.15418	17.57382
914	7.608	803.19104	198.07634	1586.03833	-350.24170	56.53956	1380.97522	-1082.70471	99.20241	1371.37219	-496.25739	211.50371	5.49854	569.43829	-68.15993	22.50858	-642.85541	197.61491	20.26883	-1514.45459	-56.11958	23.30702
915	7.617	804.86072	197.42384	1585.29456	-348.59381	56.82658	1380.12317	-1082.17175	98.58377	1371.51001	-513.84125	207.30476	18.48182	561.30865	-65.52105	12.40543	-637.66028	199.89493	12.47082	-1519.93494	-56.82752	29.78237
916	7.625	806.35681	196.81393	1584.24231	-347.11566	57.17299	1378.54639	-1081.30750	98.28401	1371.11243	-524.38562	202.73732	33.59963	548.93939	-62.44068	3.59482	-636.33923	202.17137	4.60418	-1520.70557	-57.97797	35.83880
917	7.633	807.68805	196.16313	1582.87537	-345.74689	57.55509	1376.30151	-1079.96765	98.24010	1370.17542	-527.13184	198.29739	48.43114	533.96198	-59.49421	-2.13673	-639.46442	204.22330	-2.77306	-1516.93079	-59.96868	40.38373
918	7.642	808.89124	195.34073	1581.18994	-344.44470	57.92202	1373.45911	-1078.12622	98.41061	1368.67493	-522.80743	194.35669	60.76309	516.98743	-57.20871	-4.80967	-647.65338	205.81636	-8.82092	-1509.28979	-62.87147	42.85147
919	7.650	810.04388	194.28447	1579.18958	-343.19263	58.21546	1370.09875	-1075.88123	98.80853	1366.58374	-512.64038	191.31671	69.85058	497.85590	-55.83344	-5.74307	-661.22382	206.74731	-12.76773	-1498.35938	-66.63842	43.37060
920	7.658	811.26294	193.08058	1576.88025	-341.99185	58.38688	1366.30286	-1073.40710	99.45537	1363.90344	-497.70941	189.55638	76.34677	475.98846	-55.38008	-6.16503	-679.97290	206.96985	-14.62474	-1484.35498	-71.20392	42.51149
921	7.667	812.67737	191.86942	1574.26306	-340.85275	58.41325	1362.15430	-1070.88879	100.30830	1360.69446	-478.98083	189.16898	81.38857	451.25800	-55.70977	-6.57638	-703.07269	206.65459	-15.22773	-1467.27246	-76.42935	40.88313
922	7.675	814.39185	190.73308	1571.33093	-339.79266	58.30943	1357.73438	-1068.48035	101.25072	1357.07080	-457.46368	189.82976	85.85970	424.53668	-56.52743	-7.05197	-729.01538	206.03354	-15.43974	-1447.12756	-82.09258	38.92413
923	7.683	816.45776	189.69820	1568.07300	-338.83264	58.12608	1353.12085	-1066.30151	102.14648	1353.15686	-434.12549	190.94452	90.19751	397.13428	-57.47250	-7.58256	-756.10388	205.20857	-15.65075	-1424.07495	-87.97001	36.89291
924	7.692	818.86359	188.77075	1564.49194	-337.99902	57.93615	1348.38928	-1064.45959	102.87984	1349.04333	-409.69885	191.95085	94.53094	369.89038	-58.31256	-8.13470	-783.27246	204.19414	-15.93284	-1398.39819	-93.85771	34.89677
925	7.700	821.54572	187.94728	1560.62915	-337.33075	57.82787	1343.61572	-1063.06555	103.35802	1344.77698	-384.55011	192.55244	98.85618	342.96100	-59.02235	-8.67235	-810.23395	203.07353	-16.27523	-1370.44873	-99.54784	32.96686
926	7.708	824.40619	187.21181	1556.58203	-336.88153	57.90313	1338.88220	-1062.22168	103.50848	1340.38550	-358.64813	192.75305	103.11351	316.19061	-59.70779	-9.18342	-837.03931	201.97092	-16.68722	-1340.60864	-104.86074	31.16788
927	7.717	827.33075	186.53294	1552.50037	-336.71515	58.26223	1334.28723	-1061.98254	103.28674	1335.91541	-331.66608	192.75829	107.16661	289.47534	-60.46378	-9.65389	-863.77472	200.92961	-17.19884	-1309.27954	-109.69308	29.62371
928	7.725	830.21271	185.87029	1548.56201	-336.89517	58.97375	1329.95300	-1062.31860	102.68194	1331.45715	-303.21442	192.82208	110.75761	262.83453	-61.29654	-10.07308	-890.48389	199.96744	-17.76442	-1276.81079	-114.00682	28.46747
929	7.733	832.97180	185.17741	1544.93726	-337.46744	60.04596	1326.01904	-1063.10083	101.70518	1327.14429	-273.07977	193.06924	113.51405	236.28642	-62.17546	-10.44937	-917.16736	199.17102	-18.23118	-1243.41064	-117.74060	27.81692
930	7.742	835.55499	184.40378	1541.75891	-338.43710	61.41306	1322.62219	-1064.11829	100.37216	1323.13354	-241.31093	193.44341	115.03898	209.77718	-63.12109	-10.73975	-943.82312	198.65460	-18.43954	-1209.16211	-120.75095	27.79342
931	7.750	837.93115	183.51247	1539.11108	-339.75220	62.93703	1319.87427	-1065.12500	98.68573	1319.58618	-208.10738	193.83859	115.05217	183.18864	-64.18087	-10.84132	-970.48694	198.47330	-18.34072	-1174.11914	-122.87997	28.50191
932	7.758	840.08667	182.50304	1537.03503	-341.30713	64.43456	1317.85400	-1065.90051	96.61963	1316.66064	-173.62779	194.24274	113.49095	156.37505	-65.27272	-10.75880	-997.24487	198.49248	-18.06890	-1138.40515	-124.03902	29.93214
933	7.767	842.01294	181.41780	1535.54529	-342.96979	65.73287	1316.62720	-1066.30530	94.15005	1314.50000	-137.88106	194.74399	110.47510	129.27101	-66.18941	-10.66037	-1024.19922	198.38809	-17.86104	-1102.29907	-124.18067	31.87479
934	7.775	843.69373	180.32784	1534.64600	-344.61026	66.71223	1316.26440	-1066.30469	91.36102	1313.21069	-100.74739	195.43877	106.17168	101.95998	-66.86787	-10.68279	-1051.38831	197.95108	-17.81835	-1066.24658	-123.23440	33.95201
935	7.783	845.10718	179.30400	1534.33594	-346.10599	67.31133	1316.82349	-1065.94421	88.51425	1312.83936	-62.06528	196.37959	100.71859	74.59119	-67.47120	-10.80770	-1078.75293	197.26404	-17.84528	-1030.75488	-121.15561	35.78323
936	7.792	846.23364	178.38622	1534.60596	-347.33148	67.52621	1318.31628	-1065.30298	85.95750	1313.35669	-21.70134	197.56721	94.25073	47.24031	-68.13564	-10.97162	-1106.21289	196.48627	-17.84761	-996.22937	-118.01828	37.16613
937	7.800	847.06372	177.57362	1535.43225	-348.15726	67.40938	1320.68921	-1064.46326	83.95079	1314.67725	20.39279	198.92793	86.94940	19.85934	-68.84069	-11.16785	-1133.74255	195.62506	-17.84435	-962.83154	-113.96283	38.09113
938	7.808	847.61096	176.83994	1536.77649	-348.46783	67.05294	1323.82861	-1063.49792	82.57596	1316.69580	64.11588	200.32948	79.06113	-7.65601	-69.56109	-11.37925	-1161.36487	194.54593	-17.90393	-930.43591	-109.06019	38.61241
939	7.817	847.92169	176.15916	1538.58618	-348.18771	66.56530	1327.58618	-1062.45630	81.75523	1319.29749	109.20895	201.63791	70.85149	-35.38185	-70.36404	-11.51302	-1189.11182	193.18587	-18.04725	-898.74176	-103.29509	38.75269
940	7.825	848.07031	175.52284	1540.79053	-347.29715	66.05405	1331.80981	-1061.36182	81.32397	1322.35950	155.30878	202.74500	62.53227	-63.32373	-71.28589	-11.49340	-1216.97351	191.78224	-18.16290	-867.48279	-96.69052	38.53258
941	7.833	848.14575	174.94130	1543.30298	-345.83044	65.60744	1336.35950	-1060.22510	81.09488	1325.78149	201.99680	203.58580	54.23101	-91.41881	-72.22216	-11.37287	-1244.88318	190.74561	-18.03991	-836.58258	-89.42496	38.05622
942	7.842	848.23822	174.43474	1546.03174	-343.86118	65.26991	1341.10876	-1059.04443	80.87874	1329.51892	248.89787	204.18405	45.98402	-119.60036	-73.03194	-11.26978	-1272.82581	190.23985	-17.58622	-806.16614	-81.81888	37.51003
943	7.850	848.42737	174.02345	1548.89075	-341.47943	65.02486	1345.94470	-1057.78186	80.52953	1333.56641	295.84149	204.70169	37.77889	-147.85342	-73.68378	-11.23194	-1300.90552	190.06799	-16.97604	-776.47839	-74.21299	37.06519
944	7.858	848.77411	173.71989	1551.79736	-338.77277	64.80115	1350.76953	-1056.35938	80.02519	1337.89282	342.94162	205.55014	29.79916	-176.18535	-74.23752	-11.22682	-1329.09973	190.07933	-16.39114	-747.78674	-66.86991	36.81051
945	7.867	849.31506	173.51796	1554.66992	-335.82068	64.50970	1355.49255	-1054.70435	79.45982	1342.40344	390.47598	207.58029	22.86468	-204.57683	-74.75297	-11.22551	-1356.91760	190.52103	-15.53817	-720.28918	-59.95795	36.74725
946	7.875	850.05701	173.38901	1557.43311	-332.69452	64.09367	1360.01917	-1052.80237	78.94742	1346.95032	438.42444	211.96193	18.55940	-232.96548	-75.27027	-11.23567	-1383.49194	191.72157	-13.61144	-694.09021	-53.58389	36.80162
947	7.883	850.97052	173.29701	1560.02258	-329.45642	63.56231	1364.25073	-1050.71570	78.57130	1351.36267	485.65485	219.37994	18.38068	-261.22202	-75.86307	-11.20783	-1408.06128	193.57391	-9.91993	-669.30457	-47.86008	36.83793
948	7.892	851.99377	173.21198	1562.38867	-326.16296	62.99433	1368.08948	-1048.57288	78.39488	1355.47632	529.43561	229.05994	22.19803	-289.09979	-76.66698	-10.87853	-1430.20947	195.66783	-4.46178	-646.22589	-42.94733	36.65121
949	7.900	853.05066	173.10158	1564.50012	-322.87109	62.51230	1371.44421	-1046.53906	78.45935	1359.15649	566.07837	238.84851	27.56125	-316.22601	-77.74565	-9.74231	-1449.65234	197.79355	2.27883	-625.39081	-39.03169	35.98051
950	7.908	854.07275	172.91969	1566.34387	-319.63965	62.23521	1374.22742	-1044.76746	78.75583	1362.30762	592.37073	246.67584	31.00187	-342.23181	-78.88107	-7.22854	-1466.04590	200.14352	10.04329	-607.40466	-36.30618	34.59153
951	7.917	855.00732	172.61601	1567.92200	-316.52994	62.22375	1376.34534	-1043.35559	79.21704	1364.86401	606.90759	251.76535	30.23103	-366.86218	-79.64951	-2.84580	-1479.02356	203.15508	19.15099	-592.67474	-34.97246	32.37138
952	7.925	855.81403	172.16295	1569.24731	-313.60452	62.44975	1377.69946	-1042.32568	79.74489	1366.77344	610.72961	254.22171	25.02575	-389.70544	-79.80626	3.92112	-1488.25012	206.99979	29.95685	-581.38110	-35.19203	29.37573
953	7.933	856.46295	171.57573	1570.33521	-310.91699	62.82019	1378.21130	-1041.61768	80.22525	1367.99683	606.66223	254.13184	16.63338	-409.63898	-79.58109	13.69302	-1493.43542	211.10544	41.85939	-573.69458	-37.00507	25.79645
954	7.942	856.93542	170.90530	1571.18982	-308.49554	63.23654	1377.85413	-1041.08569	80.50529	1368.52539	597.60718	251.58060	7.11857	-424.69244	-79.67459	26.80914	-1494.32178	214.59200	53.12496	-569.89575	-40.27638	21.84662
955	7.950	857.22742	170.20825	1571.79712	-306.33786	63.63451	1376.66760	-1040.52148	80.39233	1368.39221	585.24597	247.11525	-1.26449	-432.84515	-80.91385	42.56673	-1490.68005	217.19138	61.88146	-570.21637	-44.64735	17.67988
956	7.958	857.35675	169.51857	1572.12854	-304.41864	63.98393	1374.74146	-1039.71484	79.71471	1367.66553	569.93396	241.83960	-7.05492	-433.20685	-83.65868	58.94362	-1482.44397	219.38470	67.09715	-574.62976	-49.52166	13.44215
957	7.967	857.37036	168.84669	1572.15271	-302.69977	64.26714	1372.18469	-1038.52454	78.40879	1366.42712	551.38910	237.06195	-10.14565	-426.39301	-87.48761	73.47164	-1469.89185	221.83089	68.70081	-582.91492	-54.17397	9.43988
958	7.975	857.34607	168.19939	1571.84436	-301.14063	64.45466	1369.10547	-1036.92676	76.57877	1364.74634	529.53693	233.68076	-11.43739	-413.86951	-91.59378	84.61674	-1453.58435	224.91600	67.23066	-595.04767	-57.97579	6.23108
959	7.983	857.38818	167.59100	1571.18628	-299.70935	64.49865	1365.60852	-1035.01099	74.46771	1362.67017	504.86987	231.77589	-12.01436	-397.15857	-95.45924	92.40193	-1434.07422	228.75510	63.57354	-611.47839	-60.63457	4.25959
960	7.992	857.60962	167.03709	1570.16626	-298.39154	64.34692	1361.79761	-1032.92566	72.34331	1360.23889	478.26324	230.82193	-12.49320	-377.49634	-99.05847	97.91169	-1411.65649	233.33609	58.75298	-632.58246	-62.25352	3.35644
961	8.000	858.10352	166.54515	1568.77576	-297.19684	63.95486	1357.77100	-1030.82385	70.41619	1357.51257	450.70477	230.22192	-12.99508	-355.77893	-102.55549	102.36380	-1386.30859	238.43777	53.61028	-657.64880	-63.14852	2.93766
962	8.008	858.92004	166.11324	1567.01624	-296.16052	63.29176	1353.61169	-1028.84399	68.83024	1354.56860	422.99866	229.65239	-13.48457	-332.54602	-106.01016	106.52146	-1357.88184	243.68752	48.67455	-684.91425	-63.63074	2.58569
963	8.017	860.05719	165.73570	1564.91150	-295.33704	62.35045	1349.38843	-1027.10876	67.64552	1351.47107	395.51660	229.07520	-13.96389	-308.02356	-109.34946	110.62669	-1326.42603	248.84511	44.33627	-712.73041	-63.91457	2.19966
964	8.025	861.46716	165.40495	1562.52173	-294.78989	61.15078	1345.16846	-1025.71802	66.81181	1348.25732	368.27124	228.54800	-14.46185	-282.27051	-112.45345	114.57189	-1292.31592	253.71330	40.91970	-740.31494	-64.13248	1.79971
965	8.033	863.06958	165.10484	1559.95129	-294.58191	59.72623	1341.03845	-1024.73743	66.20836	1344.95520	341.16321	228.07654	-14.97157	-255.30901	-115.18926	118.07397	-1256.14978	257.96329	38.58915	-767.54840	-64.37505	1.39059
966	8.042	864.76746	164.81087	1557.33997	-294.76306	58.10049	1337.11206	-1024.18213	65.72971	1341.60718	314.13348	227.60779	-15.45309	-227.14865	-117.41207	120.83196	-1218.66150	261.38165	37.37679	-794.53394	-64.70066	0.96605
967	8.050	866.46655	164.49986	1554.84021	-295.35651	56.27470	1333.51587	-1024.00085	65.32739	1338.28064	287.19482	227.07655	-15.90042	-197.78767	-119.00780	122.63854	-1180.63647	264.00259	37.25728	-821.38245	-65.14766	0.54900
968	8.058	868.07953	164.16023	1552.59558	-296.34476	54.24123	1330.36230	-1024.07410	65.01419	1335.06543	260.37347	226.44672	-16.35365	-167.26381	-119.94560	123.39695	-1142.76001	265.82898	38.14278	-848.17462	-65.74677	0.19025
969	8.067	869.51617	163.80481	1550.72375	-297.66223	52.01031	1327.73474	-1024.23828	64.87243	1332.06958	233.64532	225.73433	-16.83474	-135.69388	-120.27544	123.09310	-1105.53174	266.71442	39.95022	-874.96875	-66.48334	-0.08291
970	8.075	870.70361	163.46907	1549.30945	-299.20456	49.62616	1325.69519	-1024.33276	65.03429	1329.41748	206.94023	224.99146	-17.29499	-103.21230	-120.09280	121.75275	-1069.33130	266.63571	42.68242	-901.81226	-67.25726	-0.32232
971	8.083	871.63367	163.16893	1548.41028	-300.85626	47.18091	1324.30371	-1024.24683	65.60680	1327.23901	180.17598	224.26486	-17.63372	-69.83914	-119.50111	119.39077	-1034.47546	265.77853	46.23788	-928.75775	-67.91807	-0.63139
972	8.092	872.37457	162.86110	1548.06372	-302.51538	44.82746	1323.63416	-1023.93774	66.57746	1325.64929	153.28227	223.56073	-17.78896	-35.44604	-118.57297	115.99432	-1001.14001	264.22672	50.13591	-955.85291	-68.37197	-1.05339
973	8.100	873.03772	162.45323	1548.28735	-304.08142	42.73959	1323.76587	-1023.42023	67.79623	1324.73022	126.21794	222.84119	-17.81118	0.13045	-117.33268	111.53423	-969.28894	261.83313	53.66743	-983.09467	-68.66995	-1.49406
974	8.108	873.73358	161.84169	1549.08154	-305.42010	41.02520	1324.75049	-1022.73907	69.07158	1324.52087	98.97897	222.06136	-17.82028	36.99991	-115.75900	105.97861	-938.73950	258.44360	56.33646	-1010.43054	-68.96390	-1.79199
975	8.117	874.52203	160.96126	1550.42908	-306.36652	39.68636	1326.58362	-1021.93958	70.26619	1325.02185	71.59496	221.21739	-17.88618	75.23537	-113.77908	99.31373	-909.26678	254.01732	57.97467	-1037.82825	-69.38156	-1.87391
976	8.125	875.33563	159.85747	1552.27478	-306.77301	38.65077	1329.20459	-1021.05573	71.30896	1326.21057	44.10062	220.37924	-17.97837	114.88795	-111.28345	91.60373	-880.65411	248.55363	58.51907	-1065.28088	-69.96766	-1.79354
977	8.133	875.93689	158.72536	1554.50220	-306.55267	37.81947	1332.51648	-1020.12225	72.16188	1328.05066	16.50182	219.65819	-18.03733	155.92070	-108.18433	83.08044	-852.67743	242.13623	57.95560	-1092.75488	-70.70814	-1.62543
978	8.142	876.03912	157.81573	1556.96484	-305.69144	37.10134	1336.40417	-1019.18329	72.78465	1330.49451	-11.20993	219.09286	-18.05035	198.13200	-104.45315	74.15192	-825.08533	235.03055	56.45605	-1120.24609	-71.54159	-1.40594
979	8.150	875.55371	157.23685	1559.56970	-304.23404	36.43343	1340.74231	-1018.27142	73.12675	1333.48010	-39.02669	218.59821	-18.03746	241.17256	-100.12072	65.26859	-797.65985	227.57796	54.37273	-1147.86304	-72.36696	-1.17284
980	8.158	874.71082	156.84544	1562.32263	-302.26056	35.79102	1345.40186	-1017.37616	73.16113	1336.92908	-66.94070	218.04498	-18.01178	284.62982	-95.25004	56.73428	-770.34613	220.02823	52.06001	-1175.74780	-73.13034	-0.96313
981	8.167	873.91724	156.35298	1565.28296	-299.86938	35.19274	1350.25891	-1016.44360	72.91012	1340.74341	-94.97018	217.34796	-17.97590	328.11053	-89.91251	48.62309	-743.32770	212.52515	49.72215	-1203.92358	-73.88199	-0.76881
982	8.175	873.51025	155.52229	1568.48315	-297.16644	34.69125	1355.20020	-1015.40820	72.41068	1344.80310	-123.13695	216.49913	-17.92367	371.32367	-84.29649	40.92402	-716.95709	205.17874	47.40568	-1232.17847	-74.75122	-0.52320
983	8.183	873.62854	154.26170	1571.88147	-294.25583	34.34383	1360.11816	-1014.22687	71.67596	1348.96765	-151.42903	215.55473	-17.84663	414.12085	-78.90558	33.85710	-691.60229	198.09204	45.06019	-1259.96228	-75.97263	-0.07041
984	8.192	874.23853	152.59444	1575.37439	-291.23294	34.18481	1364.90210	-1012.89771	70.72907	1353.08411	-179.79622	214.58412	-17.76783	456.44299	-74.64288	28.18095	-667.55304	191.36914	42.55477	-1286.41028	-77.86639	0.86466
985	8.200	875.22644	150.59386	1578.84741	-288.17975	34.21925	1369.43250	-1011.46265	69.63261	1357.00220	-208.16243	213.64685	-17.74139	498.18646	-72.61516	25.19219	-645.04846	185.16168	39.68788	-1310.67847	-80.60307	2.55098
986	8.208	876.43683	148.36055	1582.20508	-285.16476	34.42629	1373.57568	-1009.99701	68.44629	1360.59033	-236.41063	212.83952	-17.72065	538.88239	-73.47034	25.96790	-624.31976	179.65858	36.25886	-1332.37964	-83.97491	4.94419
987	8.217	877.66736	146.01698	1585.36292	-282.25336	34.76163	1377.18884	-1008.59491	67.20551	1363.74744	-264.34338	212.29411	-17.36529	577.12872	-76.57904	30.04497	-605.57617	175.01683	32.18685	-1351.64539	-87.48747	7.53262
988	8.225	878.73047	143.65613	1588.25720	-279.51624	35.17181	1380.14014	-1007.35492	65.95918	1366.39929	-291.73999	211.99290	-16.03368	610.24768	-80.04993	34.80909	-589.01617	171.35007	27.55389	-1368.78894	-90.62796	9.67675
989	8.233	879.52136	141.30217	1590.86438	-277.02289	35.62222	1382.33264	-1006.36194	64.78339	1368.47974	-318.53723	211.55894	-12.99453	634.97388	-81.85146	36.58456	-574.88550	168.72479	22.48866	-1384.00073	-92.97032	11.21739
990	8.242	879.99585	138.93456	1593.19739	-274.82849	36.11228	1383.71228	-1005.66650	63.75182	1369.92383	-344.74384	210.34213	-7.51344	649.24896	-81.00545	32.87377	-563.49402	167.11838	17.05458	-1397.23682	-94.16848	12.75175
991	8.250	880.12805	136.51855	1595.28345	-272.96436	36.66072	1384.26550	-1005.26489	62.91502	1370.68860	-369.68933	207.86926	1.25841	653.56403	-77.99818	24.01147	-555.18610	166.43452	11.30307	-1408.08521	-94.14563	15.22954
992	8.258	879.89728	134.02446	1597.14319	-271.43207	37.27785	1384.00940	-1005.07776	62.30028	1370.77002	-391.25214	204.32956	13.96957	650.31769	-74.35995	12.92361	-550.33057	166.56345	5.38240	-1415.66162	-93.40727	19.18094
993	8.267	879.28589	131.45030	1598.78687	-270.20300	37.95021	1382.97998	-1004.94189	61.91936	1370.20117	-406.45782	200.53523	30.08853	642.13861	-71.67159	3.28892	-549.33649	167.35466	-0.42687	-1418.89697	-92.96356	24.29920
994	8.275	878.29291	128.82166	1600.21191	-269.22229	38.64317	1381.22278	-1004.65155	61.79253	1369.04309	-413.34113	197.32362	47.39561	630.93555	-70.62651	-2.67692	-552.61517	168.51736	-5.69871	-1417.10254	-93.73133	29.60750
995	8.283	876.96338	126.16916	1601.40125	-268.41879	39.31517	1378.79004	-1004.04022	61.97251	1367.36682	-412.02576	195.13727	63.03768	617.72748	-70.82332	-5.22995	-560.37610	169.62732	-9.88943	-1410.22705	-96.02757	33.88664
996	8.292	875.39795	123.51725	1602.33081	-267.72226	39.93164	1375.74207	-1003.04993	62.53110	1365.22717	-404.00146	194.11136	75.26978	602.58801	-71.50484	-5.94597	-572.35455	170.28711	-12.60096	-1398.62329	-99.64268	36.17233
997	8.300	873.73016	120.87988	1602.98059	-267.07846	40.46779	1372.14868	-1001.74054	63.50690	1362.65991	-390.87897	194.26237	84.12260	584.82159	-72.41544	-6.00728	-588.02094	170.31540	-13.95540	-1382.69458	-104.23970	36.14888
998	8.308	872.09424	118.26178	1603.33252	-266.45709	40.90746	1368.09131	-1000.23804	64.83647	1359.71277	-373.90289	195.50098	90.70347	563.71002	-73.60001	-5.92619	-607.28583	169.82852	-14.55209	-1362.75000	-109.56509	34.17012
999	8.317	870.60437	115.67601	1603.36572	-265.85510	41.25324	1363.66431	-998.67310	66.33125	1356.46680	-354.06335	197.55032	96.17139	539.30615	-74.83603	-6.01729	-630.34094	169.09122	-14.96244	-1339.05884	-115.39228	30.95977
1000	8.325	869.34967	113.14953	1603.05872	-265.29526	41.53662	1358.97192	-997.15259	67.76387	1353.02344	-332.18152	199.97687	101.21056	512.55811	-75.81598	-6.42840	-656.54565	168.26909	-15.39139	-1311.94678	-121.47951	27.28483
1001	8.333	868.40344	110.70493	1602.40088	-264.82080	41.80598	1354.12195	-995.75934	68.99231	1349.47998	-308.85858	202.36794	106.04053	484.79230	-76.49249	-7.04254	-684.33209	167.37286	-15.81271	-1281.87012	-127.58945	23.76419
1002	8.342	867.82928	108.34998	1601.40540	-264.49094	42.10957	1349.21631	-994.56714	69.98982	1345.91125	-284.47797	204.43231	110.60370	457.00592	-77.03029	-7.63791	-712.30658	166.35341	-16.21460	-1249.42188	-133.46538	20.80969
1003	8.350	867.66022	106.09046	1600.11816	-264.37686	42.50396	1344.35022	-993.65540	70.78379	1342.36353	-259.26636	205.99055	114.74277	429.55322	-77.60346	-8.10800	-739.88116	165.20863	-16.63185	-1215.22803	-138.87964	18.62493
1004	8.358	867.86481	103.94060	1598.62073	-264.55161	43.07044	1339.61829	-993.10565	71.38788	1338.86011	-233.29820	207.00952	118.33906	402.38947	-78.28214	-8.50385	-767.04993	164.04099	-17.07407	-1179.85571	-143.74945	17.23538
1005	8.367	868.34839	101.90661	1597.02612	-265.07513	43.90356	1335.12268	-992.97571	71.77322	1335.42676	-206.46544	207.60852	121.32155	375.41779	-79.08202	-8.90701	-793.98254	162.97458	-17.51766	-1143.82898	-148.09259	16.58367
1006	8.375	868.99133	99.96579	1595.46362	-265.98126	45.07475	1330.97180	-993.27191	71.88269	1332.11572	-178.52278	207.95551	123.57777	348.60266	-80.00710	-9.33850	-820.81641	162.05176	-17.93002	-1107.60596	-151.85168	16.64402
1007	8.383	869.68536	98.07200	1594.05542	-267.27087	46.59445	1327.27295	-993.93774	71.66765	1329.01270	-149.23088	208.19025	124.91393	321.92041	-81.01271	-9.77813	-847.62830	161.22818	-18.29468	-1071.47632	-154.85034	17.48687
1008	8.392	870.34814	96.18311	1592.90588	-268.91406	48.39102	1324.12317	-994.85651	71.11505	1326.23096	-118.48494	208.41933	125.08295	295.30426	-82.04052	-10.18095	-874.44342	160.41914	-18.62014	-1035.57813	-156.91647	19.24462
1009	8.400	870.92499	94.27763	1592.09985	-270.85648	50.32487	1321.60742	-995.86816	70.22820	1323.89624	-86.32109	208.71562	123.84377	268.66296	-83.12125	-10.45511	-901.25464	159.60385	-18.89127	-1000.07648	-157.98010	21.95606
1010	8.408	871.38440	92.34378	1591.69617	-273.02103	52.23042	1319.80786	-996.80023	68.99043	1322.11560	-52.83380	209.13016	121.04861	241.94582	-84.32602	-10.52160	-928.07385	158.83917	-19.06275	-965.32178	-158.04243	25.40612
1011	8.417	871.70642	90.36925	1591.72437	-275.30270	53.95441	1318.80872	-997.51379	67.39861	1320.95044	-18.09871	209.69832	116.68691	215.15434	-85.56610	-10.45796	-954.95300	158.10504	-19.14631	-931.81616	-157.06805	29.10176
1012	8.425	871.87183	88.35124	1592.19592	-277.56805	55.37875	1318.68396	-997.94409	65.53953	1320.40906	17.87393	210.41513	110.84284	188.28368	-86.58433	-10.48549	-981.94501	157.31244	-19.21441	-899.98120	-154.95950	32.41888
1013	8.433	871.86182	86.30418	1593.11646	-279.66666	56.43697	1319.47693	-998.10864	63.59929	1320.46802	55.15536	211.23824	103.64194	161.28246	-87.22006	-10.74625	-1009.07690	156.47398	-19.28580	-869.91071	-151.66046	34.85373
1014	8.442	871.66638	84.25194	1594.48474	-281.44968	57.12475	1321.18738	-998.08972	61.78316	1321.10181	93.86726	212.12862	95.25375	134.08000	-87.61214	-11.15697	-1036.37061	155.67001	-19.30344	-841.31543	-147.22618	36.21479
1015	8.450	871.28943	82.21436	1596.28711	-282.78857	57.49808	1323.77112	-998.01624	60.21669	1322.29736	134.11815	213.07811	85.92178	106.63380	-88.10037	-11.49504	-1063.85034	154.91489	-19.23238	-813.67261	-141.79303	36.62646
1016	8.458	870.74988	80.19921	1598.49866	-283.59503	57.66214	1327.14746	-998.02283	58.91457	1324.04297	175.92838	214.10617	75.95811	78.93622	-88.93158	-11.57799	-1091.50745	154.17780	-19.10664	-786.45477	-135.53261	36.39358
1017	8.467	870.08221	78.21259	1601.08447	-283.83490	57.75092	1331.21057	-998.18732	57.83118	1326.31018	219.17133	215.20709	65.70109	51.00595	-90.07367	-11.38127	-1119.29846	153.46503	-18.97064	-759.32800	-128.63438	35.86237
1018	8.475	869.33350	76.27477	1603.99902	-283.52393	57.88531	1335.83313	-998.50122	56.92378	1329.05420	263.57220	216.29031	55.47102	22.88902	-91.29256	-11.04259	-1147.21228	152.85280	-18.80221	-732.23553	-121.30354	35.33273
1019	8.483	868.55695	74.41497	1607.18359	-282.71124	58.12564	1340.86963	-998.88251	56.17815	1332.22070	308.77014	217.20969	45.51749	-5.36829	-92.36196	-10.74697	-1175.29980	152.43909	-18.51524	-705.35181	-113.77132	35.00694
1020	8.492	867.80743	72.65049	1610.56812	-281.46664	58.45596	1346.16602	-999.20465	55.60441	1335.74805	354.44080	217.90021	35.99752	-33.76068	-93.20124	-10.58330	-1203.59814	152.24776	-18.05618	-678.98291	-106.27353	34.95339
1021	8.500	867.13910	70.97401	1614.08032	-279.87033	58.80907	1351.57104	-999.33801	55.21733	1339.55957	400.42377	218.61215	27.15757	-62.31795	-93.85052	-10.52729	-1232.04443	152.23845	-17.48469	-653.46796	-98.98265	35.11306
1022	8.508	866.59766	69.36182	1617.65796	-278.00348	59.11103	1356.94470	-999.19641	55.01013	1343.55457	446.67291	220.14725	19.75480	-91.06567	-94.36920	-10.52652	-1260.41199	152.48387	-16.82392	-629.08972	-91.96592	35.38098
1023	8.517	866.20673	67.79329	1621.24854	-275.94202	59.31733	1362.15906	-998.76660	54.94456	1347.60669	492.81726	223.77451	15.24431	-119.99553	-94.79649	-10.54652	-1288.20068	153.26547	-15.73070	-606.04724	-85.19701	35.66741
1024	8.525	865.95972	66.26281	1624.79822	-273.75513	59.42719	1367.09839	-998.10864	54.96342	1351.57935	537.46033	230.52106	15.03736	-149.03441	-95.18701	-10.56458	-1314.67822	154.81693	-13.51371	-584.52588	-78.66222	35.86970
1025	8.533	865.82330	64.77825	1628.24890	-271.50922	59.48254	1371.65613	-997.32983	55.01073	1355.34778	578.02612	240.12991	19.03004	-177.99883	-95.65118	-10.51644	-1339.23743	157.04427	-9.66914	-564.78503	-72.53471	35.83797
1026	8.542	865.73883	63.35304	1631.54773	-269.27661	59.55669	1375.73047	-996.54944	55.05329	1358.81042	611.68488	250.75185	24.89188	-206.53903	-96.31856	-10.15635	-1361.62732	159.68939	-4.27147	-547.18054	-67.17726	35.38713
1027	8.550	865.61816	61.99680	1634.65222	-267.13989	59.73314	1379.22278	-995.87842	55.09398	1361.87976	636.42328	260.00616	29.20360	-234.17917	-97.19408	-8.94593	-1381.73828	162.66516	2.30199	-532.09888	-62.93357	34.33186
1028	8.558	865.35022	60.70698	1637.53064	-265.18335	60.07694	1382.04236	-995.41833	55.15516	1364.46741	651.42316	266.37079	29.51558	-260.55438	-98.04990	-6.20010	-1399.27930	166.10403	9.95694	-519.81586	-60.02229	32.56870
1029	8.567	864.81921	59.47614	1640.16589	-263.47986	60.60555	1384.11157	-995.25037	55.24070	1366.48267	657.24414	269.52197	25.39176	-285.51736	-98.51620	-1.38587	-1413.63904	170.13730	19.06207	-510.42175	-58.62002	30.17666
1030	8.575	863.92590	58.31238	1642.55371	-262.08270	61.28183	1385.36865	-995.40857	55.31390	1367.84766	655.82471	269.85516	17.99568	-308.70831	-98.31715	5.85435	-1423.97839	174.59595	29.88581	-503.96683	-58.89226	27.39294
1031	8.583	862.60779	57.24247	1644.69275	-261.02258	62.04250	1385.77563	-995.86383	55.30958	1368.51489	649.73236	268.07825	9.39254	-328.94714	-97.54799	15.91210	-1429.53503	178.98218	41.68427	-500.66382	-60.89115	24.44353
1032	8.592	860.85071	56.29251	1646.57629	-260.30658	62.83755	1385.33301	-996.52979	55.16028	1368.47742	641.11090	264.93909	1.81905	-344.24805	-96.85383	29.01762	-1429.90442	182.99873	52.51136	-500.89203	-64.42873	21.37914
1033	8.600	858.68823	55.47065	1648.18909	-259.91638	63.65103	1384.08447	-997.27405	54.80832	1367.77209	630.98645	261.01511	-3.46167	-352.70560	-97.14205	44.50507	-1425.04858	186.99765	60.25132	-505.02979	-68.99423	18.05048
1034	8.608	856.19263	54.76887	1649.50854	-259.80701	64.49363	1382.10376	-997.93744	54.21030	1366.47742	618.98047	256.83774	-6.65395	-353.56091	-98.88692	60.48827	-1415.17908	191.58932	63.82146	-513.25769	-73.77052	14.26814
1035	8.617	853.46057	54.17937	1650.50745	-259.91409	65.37184	1379.47876	-998.37653	53.34881	1364.69568	603.79559	253.09766	-8.60297	-347.45956	-101.79945	74.71174	-1400.78894	197.00438	63.42637	-525.47485	-77.83885	10.16520
1036	8.625	850.59845	53.70322	1651.15967	-260.16772	66.25452	1376.30078	-998.51276	52.24683	1362.52539	584.60223	250.33583	-9.92188	-335.83951	-105.18601	85.83985	-1382.61023	203.10129	60.05587	-541.52551	-80.58074	6.44881
1037	8.633	847.72247	53.33698	1651.44714	-260.50574	67.06013	1372.66077	-998.35333	50.97021	1360.04749	561.84967	248.53836	-10.88943	-320.24664	-108.46332	93.92398	-1361.22693	209.75099	54.89340	-561.46790	-82.02216	3.90409
1038	8.642	844.96570	53.06011	1651.36890	-260.88708	67.67825	1368.64783	-997.97278	49.60622	1357.32556	536.59900	247.35583	-11.62388	-301.97937	-111.37634	99.88747	-1336.78088	216.86530	48.91284	-585.15076	-82.70930	2.61234
1039	8.650	842.47180	52.84123	1650.94080	-261.30261	68.01571	1364.34668	-997.47931	48.23730	1354.41443	509.82239	246.50311	-12.20020	-281.91492	-113.93027	104.76460	-1309.23132	224.12155	42.77616	-611.54077	-83.18616	2.04272
1040	8.658	840.36951	52.64396	1650.18091	-261.77612	68.02951	1359.83630	-996.98920	46.93021	1351.36487	482.41156	245.81523	-12.69066	-260.47449	-116.20338	109.23473	-1278.84387	231.08505	37.13331	-639.06940	-83.67585	1.69124
1041	8.667	838.74200	52.42891	1649.09644	-262.35690	67.72180	1355.19287	-996.61230	45.72841	1348.22559	455.05292	245.19655	-13.13064	-237.78696	-118.21874	113.52451	-1246.39966	237.64670	32.95433	-666.58887	-84.17251	1.32956
1042	8.675	837.60370	52.16651	1647.69519	-263.11185	67.10979	1350.49609	-996.44165	44.64890	1345.04480	427.99268	244.60675	-13.52692	-213.90842	-119.94051	117.55209	-1213.04456	243.87982	31.22532	-693.69446	-84.62735	0.90359
1043	8.683	836.89526	51.84808	1646.01086	-264.11609	66.20071	1345.83997	-996.54254	43.70071	1341.87000	401.17444	244.01871	-13.90635	-188.87245	-121.29213	121.11309	-1179.83777	249.51840	32.16741	-720.43250	-85.03766	0.42659
1044	8.692	836.50641	51.47781	1644.11719	-265.44073	64.99227	1341.34570	-996.94025	42.91917	1338.75281	374.50867	243.40886	-14.30486	-162.61116	-122.17961	123.97541	-1147.27747	254.07907	34.97131	-746.96863	-85.45271	-0.06225
1045	8.700	836.31134	51.05918	1642.12292	-267.13959	63.49203	1337.15698	-997.60675	42.38410	1335.75415	347.96683	242.78531	-14.73478	-134.97153	-122.53143	125.90997	-1115.32031	257.41525	38.45295	-773.42151	-85.92988	-0.51235
1046	8.708	836.19305	50.59903	1640.15527	-269.23340	61.73764	1333.41223	-998.45996	42.19305	1332.94019	321.53806	242.16838	-15.18948	-105.87126	-122.25369	126.69823	-1083.75928	259.80545	41.92881	-799.85175	-86.49586	-0.87438
1047	8.717	836.05804	50.11684	1638.33911	-271.69684	59.80322	1330.21240	-999.38800	42.40540	1330.38062	295.18356	241.54889	-15.65629	-75.42899	-121.18941	126.14584	-1052.40222	261.58972	45.45995	-826.29907	-87.14512	-1.12785
1048	8.725	835.84534	49.62888	1636.78247	-274.45734	57.78326	1327.61548	-1000.29401	43.00734	1328.15771	268.83948	240.90567	-16.11720	-43.90817	-119.23352	124.16241	-1021.11145	262.88028	49.37490	-852.78625	-87.84535	-1.30967
1049	8.733	835.52527	49.12768	1635.56396	-277.40863	55.76955	1325.65857	-1001.12897	43.91646	1326.36450	242.44397	240.25313	-16.54308	-11.50172	-116.44370	120.83425	-989.94226	263.56671	53.73122	-879.32526	-88.54098	-1.48602
1050	8.742	835.08752	48.59274	1634.72717	-280.42712	53.84239	1324.37939	-1001.88672	45.00825	1325.07947	215.95807	239.62828	-16.89500	21.81546	-112.98264	116.35320	-959.19629	263.47241	58.25147	-905.94067	-89.17028	-1.69189
1051	8.750	834.52930	48.01171	1634.28491	-283.38080	52.07346	1323.81897	-1002.57648	46.16764	1324.34656	189.37283	239.02188	-17.16673	56.21600	-108.99245	110.88197	-929.28265	262.42862	62.54627	-932.67084	-89.69188	-1.92121
1052	8.758	833.85217	47.38481	1634.23022	-286.12994	50.52344	1324.01233	-1003.20746	47.34437	1324.18188	162.68025	238.37039	-17.41032	91.85179	-104.51859	104.51160	-900.55963	260.27509	66.25027	-959.54211	-90.12370	-2.14032
1053	8.767	833.06653	46.71461	1634.54297	-288.53088	49.22601	1324.98193	-1003.79047	48.53160	1324.58472	135.81050	237.63770	-17.64931	128.75920	-99.50225	97.31223	-873.24243	256.91141	69.07204	-986.54797	-90.56137	-2.27657
1054	8.775	832.19598	45.99229	1635.19519	-290.45471	48.17297	1326.73181	-1004.34387	49.68229	1325.54053	108.64362	236.87054	-17.79768	166.85634	-93.84239	89.41263	-847.31158	252.39989	70.88058	-1013.66803	-91.11395	-2.26214
1055	8.783	831.27380	45.19510	1636.15259	-291.81647	47.32551	1329.24268	-1004.89490	50.69039	1327.02625	81.14958	236.16641	-17.76414	205.95341	-87.47581	81.02922	-822.46423	246.99919	71.73722	-1040.90784	-91.81813	-2.12203
1056	8.792	830.33490	44.30149	1637.37671	-292.59094	46.64154	1332.46960	-1005.47943	51.46339	1329.01929	53.45782	235.58423	-17.60243	245.74736	-80.37532	72.40396	-798.26025	241.02005	71.79517	-1068.30005	-92.61104	-1.95779
1057	8.800	829.41681	43.30791	1638.82776	-292.80426	46.08916	1336.34094	-1006.13452	51.98944	1331.50378	25.70876	235.07854	-17.45876	285.86255	-72.47990	63.70235	-774.39899	234.67668	71.20059	-1095.86768	-93.39007	-1.82047
1058	8.808	828.56409	42.22895	1640.46802	-292.51135	45.64608	1340.76001	-1006.87317	52.33089	1334.46484	-2.08212	234.54106	-17.40951	325.96222	-63.70769	54.94447	-750.85034	228.11050	70.06884	-1123.60583	-94.14806	-1.65070
1059	8.817	827.82947	41.08608	1642.25708	-291.77786	45.30182	1345.60986	-1007.65503	52.55332	1337.86890	-29.96864	233.89549	-17.41870	365.85864	-54.16541	46.09090	-727.76819	221.43411	68.47167	-1151.50854	-94.95471	-1.40384
1060	8.825	827.26941	39.89835	1644.14709	-290.67303	45.05648	1350.75244	-1008.38977	52.67005	1341.64551	-57.98746	233.13368	-17.41060	405.54633	-44.49628	37.37965	-705.34485	214.72424	66.42896	-1179.58911	-95.79831	-1.15126
1061	8.833	826.93268	38.68190	1646.08801	-289.26904	44.91068	1356.02820	-1008.97888	52.65445	1345.68408	-86.15053	232.28807	-17.35101	445.14410	-36.05801	29.73781	-683.74609	208.06746	63.93124	-1207.79053	-96.64919	-0.94928
1062	8.842	826.84576	37.45885	1648.03564	-287.64673	44.87795	1361.27429	-1009.35773	52.47063	1349.83997	-114.45045	231.39874	-17.27332	484.65704	-30.51713	24.74809	-663.15411	201.62079	60.94549	-1235.78613	-97.65354	-0.67194
1063	8.850	827.00702	36.25968	1649.94666	-285.89972	45.00529	1366.34717	-1009.51660	52.08401	1353.94678	-142.86000	230.50540	-17.22691	523.45953	-28.83015	23.74594	-643.84686	195.60873	57.38023	-1262.85510	-99.11180	-0.00186
1064	8.858	827.39191	35.10822	1651.77148	-284.12476	45.34243	1371.11987	-1009.49982	51.47920	1357.84729	-171.32188	229.65434	-17.21432	559.85687	-30.32962	26.51787	-626.21674	190.25464	53.07133	-1288.11572	-101.25383	1.40710
1065	8.867	827.95581	34.01079	1653.46033	-282.40906	45.89362	1375.46301	-1009.38635	50.69309	1361.42358	-199.68660	228.91888	-17.15289	591.23535	-32.96154	30.81370	-610.66644	185.68689	47.83058	-1311.04297	-104.03231	3.62114
1066	8.875	828.62933	32.96640	1654.97107	-280.82794	46.61742	1379.24268	-1009.26208	49.81599	1364.60193	-227.62843	228.39943	-16.80420	614.72406	-34.70954	33.36568	-597.45795	181.92378	41.55245	-1331.69604	-107.11160	6.24213
1067	8.883	829.31396	31.97985	1656.27124	-279.44797	47.45573	1382.33887	-1009.19922	48.94988	1367.33447	-254.72414	228.13000	-15.74000	628.29022	-34.77721	31.84325	-586.66248	178.96521	34.34048	-1350.36377	-110.02634	8.62548
1068	8.892	829.88800	31.05879	1657.33801	-278.32495	48.35842	1384.66577	-1009.24884	48.17588	1369.57837	-280.78278	227.95126	-13.46546	631.99951	-33.49207	26.15793	-578.23492	176.87086	26.55058	-1367.12378	-112.29642	10.31093
1069	8.900	830.22345	30.20446	1658.15894	-277.49869	49.30003	1386.17688	-1009.44220	47.54891	1371.28247	-306.01813	227.51286	-9.49918	628.08270	-31.59680	18.06972	-572.15491	175.72916	18.67144	-1381.78198	-113.43932	11.34023
1070	8.908	830.20978	29.40956	1658.73132	-276.98874	50.27039	1386.86353	-1009.79260	47.10595	1372.38696	-330.50739	226.49977	-3.15152	619.36908	-29.84208	9.94047	-568.55188	175.53320	11.11684	-1394.04468	-113.10625	12.34023
1071	8.917	829.77478	28.66296	1659.05957	-276.79327	51.24262	1386.74976	-1010.28961	46.87835	1372.83630	-353.18964	224.98830	6.59872	607.77441	-28.78513	3.64621	-567.73651	176.12250	4.12266	-1403.57666	-111.43718	14.23329
1072	8.925	828.89618	27.95751	1659.14880	-276.88821	52.16369	1385.88269	-1010.88440	46.89747	1372.60205	-371.63135	223.58124	20.43180	594.00629	-28.55112	-0.27845	-570.16003	177.26862	-2.14667	-1409.86609	-109.29873	17.60774
1073	8.933	827.60571	27.28812	1659.00146	-277.22839	52.97668	1384.32373	-1011.48669	47.18623	1371.69897	-383.27435	223.07669	37.55941	577.94312	-28.86232	-2.58707	-576.31665	178.72250	-7.38795	-1412.15283	-107.94479	22.19428
1074	8.942	825.98737	26.63787	1658.61792	-277.75171	53.64074	1382.14417	-1011.99713	47.73760	1370.18188	-387.02582	223.94833	55.54197	559.16888	-29.40412	-4.16948	-586.49792	180.18016	-11.15841	-1409.74951	-108.21885	26.88546
1075	8.950	824.16333	25.97897	1657.99744	-278.38989	54.14214	1379.42053	-1012.36829	48.50962	1368.12512	-383.57550	226.13370	71.57707	537.49005	-30.01230	-5.33025	-600.52832	181.31366	-13.27568	-1402.44897	-110.10137	30.31788
1076	8.958	822.27185	25.29323	1657.13928	-279.08405	54.50520	1376.22363	-1012.64197	49.44730	1365.60620	-374.47510	229.25116	84.01899	513.11139	-30.59602	-6.10389	-618.00635	181.88329	-14.14663	-1390.44189	-113.01567	31.58374
1077	8.967	820.45483	24.58151	1656.03992	-279.79810	54.79902	1372.60730	-1012.91882	50.48406	1362.70288	-361.18726	232.92886	92.83643	486.60504	-31.14406	-6.59904	-638.85718	181.86765	-14.48998	-1373.98645	-116.37801	30.56637
1078	8.975	818.85162	23.85465	1654.68555	-280.52350	55.12292	1368.61426	-1013.28613	51.51871	1359.49487	-344.76007	236.94875	99.03608	458.90277	-31.70076	-6.95947	-663.02899	181.46211	-14.80601	-1353.33594	-119.84164	27.79674
1079	8.983	817.58173	23.12515	1653.05029	-281.27429	55.55637	1364.30603	-1013.77710	52.43455	1356.06323	-325.89630	241.20511	103.81449	430.98901	-32.25838	-7.28230	-689.66888	180.87448	-15.22211	-1328.85327	-123.24191	24.08192
1080	8.992	816.71918	22.40586	1651.11511	-282.08261	56.12383	1359.77893	-1014.38635	53.15788	1352.48596	-305.06708	245.60431	108.02104	403.40826	-32.80732	-7.60742	-717.35297	180.16556	-15.69849	-1301.08325	-126.47064	20.20066
1081	9.000	816.27637	21.70670	1648.89331	-283.00455	56.82883	1355.14050	-1015.10638	53.68253	1348.82959	-282.60565	250.00092	112.03595	376.19604	-33.39497	-7.93688	-745.02484	179.31453	-16.20758	-1270.74609	-129.41617	16.77551
1082	9.008	816.20593	21.03131	1646.43762	-284.12500	57.69987	1350.48999	-1015.94568	54.05170	1345.14758	-258.81049	254.21240	115.89223	349.21039	-34.01438	-8.28850	-772.32245	178.37372	-16.73919	-1238.60498	-131.98471	14.19822
1083	9.017	816.41962	20.38146	1643.83154	-285.54343	58.78314	1345.93066	-1016.92206	54.31871	1341.49133	-233.98323	258.06909	119.46430	322.36664	-34.57550	-8.71821	-799.30823	177.47911	-17.25537	-1205.29272	-134.13882	12.55900
1084	9.025	816.81281	19.76368	1641.17773	-287.34647	60.10954	1341.58276	-1018.05237	54.49460	1337.91882	-208.33699	261.46283	122.59359	295.62433	-35.07763	-9.24722	-826.15906	176.69418	-17.70578	-1171.30078	-135.87711	11.73685
1085	9.033	817.28088	19.19161	1638.58752	-289.58276	61.67533	1337.57593	-1019.34375	54.53304	1334.49023	-181.87440	264.38956	125.12460	268.94019	-35.68539	-9.79708	-852.98413	175.96181	-18.06122	-1137.04785	-137.17204	11.64384
1086	9.042	817.72205	18.68414	1636.16980	-292.24963	63.43941	1334.02905	-1020.77454	54.37590	1331.25916	-154.39326	266.91071	126.89998	242.29039	-36.55534	-10.24669	-879.79199	175.23407	-18.31318	-1102.81519	-137.94550	12.35037
1087	9.050	818.03674	18.25881	1634.02686	-295.29166	65.32567	1331.03528	-1022.28357	53.99535	1328.27881	-125.63429	269.04752	127.74460	215.66460	-37.66276	-10.52766	-906.57489	174.51405	-18.47895	-1068.69702	-138.08685	13.96571
1088	9.058	818.13647	17.92343	1632.25110	-298.60730	67.22482	1328.66528	-1023.79248	53.39146	1325.61255	-95.44180	270.76080	127.47743	189.02248	-38.79817	-10.66184	-933.37012	173.75760	-18.62291	-1034.76563	-137.47606	16.46162
1089	9.067	817.95654	17.67459	1630.92017	-302.06079	69.00613	1326.97449	-1025.24402	52.58622	1323.33972	-63.80342	272.01639	125.95473	162.30815	-39.70371	-10.75712	-960.22913	172.88786	-18.81387	-1001.27844	-136.00720	19.63351
1090	9.075	817.45972	17.49924	1630.08667	-305.49536	70.54945	1325.99744	-1026.62024	51.62872	1321.55176	-30.79211	272.81522	123.10320	135.48839	-40.32067	-10.91805	-987.18872	171.93196	-19.03004	-968.67920	-133.61478	23.14425
1091	9.083	816.63531	17.37644	1629.76575	-308.74530	71.78313	1325.74377	-1027.93970	50.57212	1320.34045	3.49382	273.16367	118.93266	108.53456	-40.84988	-11.13490	-1014.27490	170.99712	-19.18248	-937.41577	-130.30016	26.55140
1092	9.092	815.50189	17.28774	1629.93616	-311.65335	72.70728	1326.20618	-1029.24316	49.44299	1319.77979	38.97330	273.05154	113.53184	81.41367	-41.47625	-11.31889	-1041.48328	170.13925	-19.23129	-907.71759	-126.14542	29.41046
1093	9.100	814.10400	17.22232	1630.55420	-314.09048	73.40001	1327.37500	-1030.55908	48.26588	1319.90710	75.58791	272.49176	107.06101	54.11627	-42.22280	-11.40370	-1068.78442	169.35141	-19.20058	-879.45728	-121.26688	31.46576
1094	9.108	812.49878	17.16971	1631.56567	-315.96844	73.99036	1329.23462	-1031.87280	47.11343	1320.70618	113.25475	271.54550	99.73384	26.65004	-43.06071	-11.39454	-1096.18323	168.60837	-19.12449	-852.20325	-115.73353	32.73946
1095	9.117	810.74286	17.12737	1632.91675	-317.23932	74.57991	1331.74133	-1033.14197	46.08287	1322.11414	151.82217	270.25793	91.77252	-0.96704	-43.95985	-11.35110	-1123.73120	167.89795	-19.02957	-825.40674	-109.59042	33.45919
1096	9.125	808.88824	17.11458	1634.56152	-317.89728	75.18780	1334.80652	-1034.33301	45.22395	1324.05835	191.09389	268.59497	83.35795	-28.71219	-44.89561	-11.29943	-1151.45947	167.23953	-18.93697	-798.59204	-102.96313	33.93343
1097	9.133	806.98621	17.15805	1636.45471	-317.98441	75.77875	1338.31616	-1035.40955	44.53831	1326.48340	230.90994	266.45099	74.56064	-56.58940	-45.85590	-11.21984	-1179.33008	166.64700	-18.85772	-771.50592	-96.07037	34.45110
1098	9.142	805.09265	17.26384	1638.54004	-317.58084	76.30682	1342.16614	-1036.30823	44.03605	1329.34241	271.20862	263.72620	65.30105	-84.61295	-46.79647	-11.12769	-1207.28394	166.10942	-18.76853	-744.19360	-89.15883	35.22956
1099	9.150	803.26837	17.41581	1640.75537	-316.78156	76.73090	1346.27417	-1036.95654	43.75496	1332.57190	312.08643	260.49741	55.47615	-112.77496	-47.65665	-11.05720	-1235.31287	165.67213	-18.57574	-716.98682	-82.43949	36.37935
1100	9.158	801.57434	17.59938	1643.04089	-315.67868	77.02077	1350.55786	-1037.31152	43.72444	1336.09131	353.90125	257.24884	45.29099	-141.05777	-48.42732	-11.00408	-1263.41260	165.45676	-18.15410	-690.41711	-76.01846	37.85058
1101	9.167	800.06641	17.81478	1645.33997	-314.35345	77.16019	1354.91223	-1037.38403	43.91717	1339.82092	397.22345	254.99139	35.69202	-169.43611	-49.14032	-10.95598	-1291.48877	165.52942	-17.46569	-665.03412	-69.88762	39.44450
1102	9.175	798.78821	18.06941	1647.59314	-312.87402	77.15009	1359.20801	-1037.22974	44.25146	1343.67627	442.23541	255.00273	28.49026	-197.89233	-49.81157	-10.94249	-1319.29370	165.92958	-16.48146	-641.22528	-64.00485	40.91645
1103	9.183	797.76453	18.36556	1649.73718	-311.29843	77.01125	1363.30774	-1036.91394	44.64445	1347.53857	487.62128	258.04803	25.52829	-226.41315	-50.45918	-11.00570	-1346.34363	166.83472	-14.87346	-619.22778	-58.38919	42.02383
1104	9.192	796.99573	18.69813	1651.71228	-309.68100	76.78452	1367.08826	-1036.50000	45.04258	1351.25598	530.09760	263.50949	27.04798	-254.87758	-51.16201	-11.08990	-1371.99243	168.40594	-12.06125	-599.28558	-53.19456	42.48569
1105	9.200	796.45197	19.06301	1653.47412	-308.08020	76.52985	1370.45264	-1036.07178	45.42702	1354.67578	565.61267	269.41537	30.81165	-282.98233	-52.00607	-10.95214	-1395.72827	170.55588	-7.77777	-581.72815	-48.72200	41.99718
1106	9.208	796.07245	19.45747	1654.99487	-306.56091	76.31616	1373.32544	-1035.74292	45.83327	1357.67249	591.22229	273.75323	33.33720	-310.35358	-52.98157	-10.13867	-1417.36084	173.09628	-2.34148	-566.89172	-45.34302	40.35450
1107	9.217	795.77502	19.87597	1656.25391	-305.19122	76.20240	1375.63879	-1035.61829	46.33084	1360.16028	606.02271	275.78012	32.25597	-336.74170	-53.98627	-8.06236	-1436.95190	175.99213	3.85180	-554.99988	-43.38641	37.57556
1108	9.225	795.46899	20.32633	1657.23108	-304.03394	76.22022	1377.32153	-1035.74121	46.94661	1362.08655	611.06873	275.84457	27.31831	-362.03299	-54.84023	-4.20873	-1454.58569	179.41367	10.98821	-546.15906	-43.05887	33.89111
1109	9.233	795.06830	20.84488	1657.90503	-303.13196	76.36596	1378.30115	-1036.08411	47.63488	1363.41248	608.69885	274.34418	19.56432	-385.88336	-55.27864	1.75355	-1470.01855	183.55862	19.81263	-540.46295	-44.41798	29.61750
1110	9.242	794.50818	21.47624	1658.25647	-302.49719	76.60658	1378.52051	-1036.57471	48.32059	1364.10510	601.33221	271.39114	10.54222	-407.24976	-55.16242	10.13286	-1482.50635	188.26077	30.71165	-538.09540	-47.34788	25.02443
1111	9.250	793.75879	22.24218	1658.27344	-302.11484	76.89729	1377.95703	-1037.11938	48.93461	1364.15051	590.42578	267.22845	2.12396	-424.35132	-54.84433	21.28208	-1491.11365	192.85068	42.64093	-539.35876	-51.52083	20.29473
1112	9.258	792.82343	23.13967	1657.94983	-301.95636	77.19808	1376.63110	-1037.61743	49.40730	1363.57263	576.37903	262.49792	-4.21406	-435.26764	-55.14192	35.05751	-1495.15210	196.73146	53.26038	-544.55328	-56.36215	15.58491
1113	9.267	791.72516	24.16332	1657.28259	-301.98547	77.47965	1374.59998	-1037.98010	49.65695	1362.43298	559.07648	258.07306	-8.18065	-438.86938	-56.73956	50.10181	-1494.25098	200.02588	60.41791	-553.77466	-61.04903	11.13727
1114	9.275	790.50140	25.31842	1656.27783	-302.15616	77.71811	1371.94495	-1038.15479	49.60621	1360.81750	538.43475	254.65565	-10.37935	-435.32709	-59.64419	64.13031	-1488.32092	203.39085	63.36503	-566.95178	-64.72431	7.35244
1115	9.283	789.21185	26.60987	1654.95935	-302.41388	77.88534	1368.75647	-1038.14380	49.22211	1358.82227	514.74646	252.44183	-11.56219	-425.77417	-63.27290	75.24004	-1477.75159	207.36839	62.74561	-584.15417	-66.97108	4.63951
1116	9.292	787.94904	28.02772	1653.35974	-302.71179	77.94934	1365.12280	-1038.00549	48.54664	1356.53845	488.73578	251.15811	-12.27563	-411.62347	-66.96071	82.89905	-1463.35449	212.11050	59.86954	-605.51978	-68.06493	3.07283
1117	9.300	786.83875	29.54697	1651.50305	-303.03931	77.89691	1361.12598	-1037.83484	47.68322	1354.03821	461.38538	250.37914	-12.79908	-394.13647	-70.34039	87.84319	-1445.83643	217.49841	55.91727	-630.52686	-68.61786	2.29438
1118	9.308	786.01959	31.13406	1649.39880	-303.43967	77.75975	1356.84595	-1037.73889	46.74570	1351.36609	433.63562	249.79262	-13.23179	-374.28571	-73.38447	91.30594	-1425.48621	223.31085	51.55012	-657.70105	-69.04933	1.83858
1119	9.317	785.60645	32.75160	1647.05127	-303.99762	77.59813	1352.36853	-1037.82336	45.81210	1348.53748	406.04590	249.27170	-13.63165	-352.75272	-76.22937	94.30829	-1402.32800	229.28024	47.04610	-685.46082	-69.46614	1.44674
1120	9.325	785.66266	34.36555	1644.47070	-304.80658	77.42995	1347.79175	-1038.18628	44.91309	1345.54358	378.72498	248.79054	-14.05293	-330.00195	-78.98462	97.38512	-1376.32642	235.08122	42.60114	-712.97565	-69.85849	1.05589
1121	9.333	786.18768	35.95536	1641.68518	-305.94531	77.17767	1343.22107	-1038.90881	44.06055	1342.36963	351.58557	248.31648	-14.51665	-306.32788	-81.63468	100.64562	-1347.50208	240.43411	38.50991	-740.12952	-70.23795	0.64734
1122	9.342	787.11536	37.51702	1638.74927	-307.47705	76.70300	1338.76257	-1040.03540	43.29190	1339.02551	324.56509	247.80695	-15.00570	-281.79105	-84.03848	103.92415	-1316.07837	245.32898	35.17026	-767.07434	-70.62895	0.19902
1123	9.350	788.32489	39.05578	1635.75208	-309.45227	75.88793	1334.52417	-1041.55591	42.69077	1335.57092	297.66290	247.25281	-15.48749	-256.21429	-86.02115	106.94659	-1282.59448	250.01752	32.95444	-793.94391	-71.04426	-0.26785
1124	9.358	789.66266	40.57996	1632.81604	-311.90051	74.68781	1330.61377	-1043.39905	42.36705	1332.10913	270.90356	246.66727	-15.94099	-229.36761	-87.47145	109.46318	-1247.82495	254.58923	32.04417	-820.77283	-71.51528	-0.67595
1125	9.367	790.96503	42.10419	1630.08936	-314.81821	73.14117	1327.12866	-1045.43848	42.41164	1328.74841	244.29207	246.06207	-16.36742	-201.15811	-88.36115	111.28866	-1212.54199	258.71930	32.37246	-847.53528	-72.09915	-0.96073
1126	9.375	792.07874	43.65024	1627.72644	-318.16071	71.35006	1324.14771	-1047.51404	42.85999	1325.57373	217.78944	245.44296	-16.77631	-171.65930	-88.73158	112.28479	-1177.35059	262.00497	33.76215	-874.23334	-72.81532	-1.14287
1127	9.383	792.88129	45.23931	1625.85754	-321.83755	69.44638	1321.74158	-1049.47266	43.68054	1322.66187	191.31367	244.79770	-17.15845	-141.00446	-88.66481	112.32893	-1142.68335	264.33038	36.11838	-900.91882	-73.61420	-1.30922
1128	9.392	793.29297	46.88525	1624.56726	-325.71359	67.56282	1319.98267	-1051.21814	44.77785	1320.10461	164.75322	244.10721	-17.47234	-109.25407	-88.21577	111.28357	-1108.87500	265.78937	39.42084	-927.63025	-74.42472	-1.52733
1129	9.400	793.27844	48.58648	1623.89429	-329.62021	65.81261	1318.94299	-1052.73303	46.01289	1318.00232	138.01167	243.38812	-17.67233	-76.35306	-87.36700	109.00616	-1076.20911	266.42166	43.48306	-954.36438	-75.20204	-1.78521
1130	9.408	792.84369	50.31473	1623.84106	-333.37289	64.26691	1318.68152	-1054.05054	47.25231	1316.44165	111.06239	242.69101	-17.75054	-42.19841	-86.06209	105.41559	-1044.83972	266.15027	47.78474	-981.09912	-75.95335	-1.99741
1131	9.417	792.02454	52.02015	1624.38452	-336.79181	62.93655	1319.22815	-1055.21741	48.43555	1315.48523	83.95633	242.03983	-17.74319	-6.72765	-84.25934	100.55563	-1014.70410	264.87589	51.65981	-1007.83160	-76.72405	-2.07874
1132	9.425	790.86475	53.65962	1625.48694	-339.72559	61.77885	1320.57349	-1056.28540	49.61048	1315.17554	56.76866	241.40677	-17.71141	30.06055	-81.93042	94.59314	-985.58984	262.47678	54.63643	-1034.65063	-77.48302	-2.04711
1133	9.433	789.40112	55.21529	1627.10193	-342.07434	60.72424	1322.67078	-1057.31177	50.88089	1315.54016	29.52563	240.75398	-17.71851	68.12016	-79.05412	87.77296	-957.26794	258.83987	56.53217	-1061.74170	-78.07979	-2.01831
1134	9.442	787.66858	56.68550	1629.17480	-343.80023	59.70734	1325.44666	-1058.34009	52.29624	1316.59229	2.18797	240.06726	-17.79744	107.33287	-75.66022	80.38549	-929.55939	254.05090	57.32872	-1089.20654	-78.46774	-2.04800
1135	9.450	785.70929	58.07348	1631.64673	-344.91641	58.68924	1328.81396	-1059.37732	53.78214	1318.33081	-25.29521	239.36153	-17.92409	147.48088	-71.83365	72.74466	-902.31116	248.46065	57.11403	-1116.91748	-78.84574	-2.06200
1136	9.458	783.57782	59.38145	1634.46240	-345.46472	57.65749	1332.68115	-1060.38574	55.14054	1320.73828	-52.94467	238.67593	-18.03130	188.26744	-67.64330	65.12185	-875.32788	242.49098	56.10715	-1144.66016	-79.43423	-1.96935
1137	9.467	781.34302	60.60834	1637.57104	-345.49960	56.61638	1336.96045	-1061.31091	56.11682	1323.77429	-80.75151	238.03154	-18.07173	229.36601	-63.10693	57.64841	-848.38501	236.43628	54.60723	-1172.34546	-80.27172	-1.73908
1138	9.475	779.08252	61.76249	1640.91968	-345.08316	55.58389	1341.56860	-1062.11572	56.54729	1327.37085	-108.68298	237.39467	-18.05990	270.47717	-58.27407	50.30446	-821.38354	230.44287	52.88127	-1200.02637	-81.27167	-1.39439
1139	9.483	776.87598	62.86886	1644.44519	-344.28705	54.58798	1346.41626	-1062.77380	56.48324	1331.43713	-136.69829	236.71713	-18.02781	311.37933	-53.39894	43.06679	-794.47180	224.56741	51.09467	-1227.81421	-82.31575	-1.00893
1140	9.492	774.80084	63.94995	1648.07141	-343.19254	53.65959	1351.39990	-1063.25146	56.14045	1335.86035	-164.78743	235.97987	-17.98355	351.95343	-49.10663	36.17130	-767.98877	218.83447	49.31096	-1255.78235	-83.32218	-0.66005
1141	9.500	772.92560	65.01203	1651.71265	-341.88541	52.82530	1356.40527	-1063.51746	55.73292	1340.49707	-192.97957	235.16797	-17.94779	392.20795	-46.40160	30.38276	-742.35303	213.31850	47.50922	-1283.79431	-84.35069	-0.33191
1142	9.508	771.29913	66.05338	1655.28210	-340.44934	52.09595	1361.31250	-1063.56653	55.37558	1345.16968	-221.28981	234.26105	-17.96420	432.25598	-46.31544	26.97295	-718.02289	208.18181	45.55991	-1311.33008	-85.62465	0.14883
1143	9.517	769.93896	67.07161	1658.69971	-338.96066	51.46110	1365.99170	-1063.43579	55.09212	1349.68384	-249.66933	233.30197	-18.01860	471.96558	-49.21223	27.03858	-695.48505	203.60886	43.17701	-1337.56323	-87.37619	1.06883
1144	9.525	768.82465	68.07373	1661.90137	-337.48682	50.89795	1370.29993	-1063.20361	54.84782	1353.86438	-277.97583	232.42384	-17.96661	510.29785	-54.25449	30.42468	-675.20728	199.74733	39.95501	-1361.77783	-89.62221	2.63703
1145	9.533	767.89960	69.08899	1664.84290	-336.08780	50.38570	1374.09521	-1062.96960	54.58489	1357.58789	-305.93433	231.75035	-17.52372	544.86810	-59.62790	35.18726	-657.54517	196.75363	35.56939	-1383.75439	-92.11313	4.75923
1146	9.542	767.08258	70.15482	1667.49622	-334.81638	49.91773	1377.25623	-1062.82813	54.27888	1360.78955	-333.19897	231.27620	-16.28832	572.32220	-63.53056	38.30824	-642.66284	194.86636	30.03321	-1403.69189	-94.49564	7.01556
1147	9.550	766.28564	71.28515	1669.84058	-333.71716	49.50527	1379.69836	-1062.84753	53.97619	1363.43823	-359.58240	230.80386	-13.82085	589.89191	-65.11588	37.44225	-630.56592	194.38063	23.75834	-1421.81824	-96.44955	8.91787
1148	9.558	765.42694	72.46295	1671.85437	-332.82965	49.16808	1381.37744	-1063.05896	53.76781	1365.50281	-385.12823	229.96161	-9.66546	597.23523	-64.55215	32.28745	-621.25391	195.52176	17.32553	-1438.14600	-97.69423	10.28279
1149	9.567	764.43701	73.66196	1673.51257	-332.18848	48.91962	1382.28223	-1063.45264	53.73681	1366.93835	-409.59344	228.39441	-3.17262	596.51080	-62.43491	24.35371	-614.89453	198.35017	11.18917	-1452.50500	-97.98718	11.45686
1150	9.575	763.26514	74.85991	1674.79138	-331.81387	48.75558	1382.42480	-1063.97485	53.93335	1367.70081	-431.63678	226.10052	6.49483	590.52301	-59.35116	15.80238	-611.92786	202.74953	5.54774	-1464.57410	-97.29768	13.15952
1151	9.583	761.88947	76.03146	1675.67419	-331.69965	48.65072	1381.83044	-1064.52380	54.38307	1367.77466	-448.83508	223.59213	19.67001	581.14789	-55.74046	8.45411	-613.04034	208.40041	0.39857	-1473.75220	-96.06255	15.96682
1152	9.592	760.31952	77.15083	1676.15186	-331.81042	48.56847	1380.52893	-1064.96558	55.10438	1367.18994	-458.99341	221.59703	35.28589	569.13696	-51.84407	3.06495	-618.94763	214.72446	-4.27594	-1479.18652	-95.08628	19.79933
1153	9.600	758.59125	78.20648	1676.21887	-332.09036	48.47765	1378.55237	-1065.18164	56.10629	1366.01123	-461.47040	220.57918	50.99441	554.45746	-47.89088	-0.69255	-629.98352	220.88541	-8.28993	-1480.20227	-95.03738	23.82907
1154	9.608	756.76373	79.19588	1675.86780	-332.47586	48.36312	1375.94397	-1065.12463	57.37679	1364.31152	-457.14185	220.57111	64.48898	536.71326	-44.44373	-3.34285	-645.74170	225.94150	-11.26688	-1476.68872	-96.09535	26.92312
1155	9.617	754.91803	80.10464	1675.09106	-332.90625	48.22089	1372.76501	-1064.83533	58.88806	1362.16052	-447.43726	221.33676	74.71651	515.80157	-42.19381	-5.06198	-665.34900	229.21280	-13.03873	-1468.94055	-98.08342	28.29718
1156	9.625	753.15570	80.90804	1673.89465	-333.33481	48.04456	1369.08923	-1064.41333	60.60717	1359.63049	-433.64935	222.59253	81.99448	492.22211	-41.29420	-6.00483	-688.18182	230.65140	-13.93967	-1457.25122	-100.74086	27.83959
1157	9.633	751.59851	81.60036	1672.30005	-333.74161	47.82599	1364.99829	-1063.97363	62.49089	1356.79944	-416.82025	224.12721	87.35978	466.64844	-41.32413	-6.51048	-713.73883	230.79340	-14.49920	-1441.79517	-103.77124	25.94002
1158	9.642	750.38202	82.21322	1670.33093	-334.13797	47.57330	1360.57922	-1063.61230	64.45192	1353.74463	-397.82086	225.78645	91.86315	439.64673	-41.82352	-6.88929	-740.98853	230.29062	-14.99696	-1422.74512	-106.85634	23.14479
1159	9.650	749.63159	82.80374	1667.99939	-334.55881	47.32350	1355.92029	-1063.38660	66.31567	1350.53259	-377.36115	227.41666	96.19091	411.90326	-42.49113	-7.30812	-768.71729	229.53780	-15.44151	-1400.34644	-109.77006	19.91277
1160	9.658	749.42627	83.43208	1665.31104	-335.05475	47.13686	1351.10229	-1063.31897	67.85928	1347.21179	-355.95636	228.85947	100.63116	384.15308	-43.15247	-7.79781	-796.26074	228.68491	-15.78904	-1374.94812	-112.40535	16.57065
1161	9.667	749.77399	84.13779	1662.27795	-335.69037	47.07889	1346.20251	-1063.42627	68.93862	1343.82214	-333.91718	229.97372	105.19861	356.77393	-43.81306	-8.28726	-823.48962	227.77713	-16.07992	-1347.01172	-114.76099	13.46300
1162	9.675	750.61450	84.91902	1658.93518	-336.54138	47.20001	1341.31079	-1063.74377	69.55283	1340.40845	-311.33582	230.67975	109.76933	329.72693	-44.55807	-8.72772	-850.47961	226.82997	-16.42516	-1317.04468	-116.94421	11.01453
1163	9.683	751.84265	85.73302	1655.35278	-337.68777	47.52640	1336.54126	-1064.32544	69.79027	1337.02185	-288.07776	230.97653	114.16000	302.84033	-45.38316	-9.15058	-877.34576	225.89713	-16.89062	-1285.55432	-119.01467	9.51153
1164	9.692	753.33624	86.52139	1651.63525	-339.20529	48.05962	1332.03149	-1065.22192	69.73715	1333.70862	-263.86627	230.88695	118.14996	276.02869	-46.19839	-9.59355	-904.17889	225.03589	-17.42513	-1253.06042	-120.84059	8.95042
1165	9.700	754.97540	87.24205	1647.90979	-341.15326	48.76501	1327.92395	-1066.45349	69.40934	1330.50720	-238.45216	230.43826	121.50803	249.31026	-46.90653	-10.05550	-931.00940	224.24518	-17.89973	-1220.03113	-122.21800	9.23117
1166	9.708	756.64813	87.89190	1644.30859	-343.55698	49.55518	1324.34412	-1067.98999	68.73740	1327.46875	-211.73787	229.69830	124.01634	222.71538	-47.45413	-10.51896	-957.82251	223.54868	-18.19544	-1186.77319	-123.00655	10.35097
1167	9.717	758.25513	88.50455	1640.95630	-346.39716	50.30186	1321.39172	-1069.74426	67.62392	1324.69238	-183.75301	228.74153	125.45340	196.20818	-47.86549	-10.95668	-984.61780	222.98352	-18.31179	-1153.44861	-123.09428	12.32546
1168	9.725	759.72229	89.11999	1637.96130	-349.60489	50.87263	1319.15002	-1071.57996	66.03668	1322.33252	-154.54195	227.56627	125.58675	169.66911	-48.26532	-11.30847	-1011.42566	222.48813	-18.38145	-1120.22168	-122.33866	15.03963
1169	9.733	761.01080	89.75499	1635.41028	-353.05301	51.15433	1317.69934	-1073.33838	64.04945	1320.55688	-124.10475	226.10405	124.21845	142.94994	-48.84336	-11.48818	-1038.27539	221.97491	-18.51580	-1087.38257	-120.58432	18.20993
1170	9.742	762.11115	90.40204	1633.35852	-356.55432	51.06403	1317.11804	-1074.87695	61.82528	1319.47424	-92.42139	224.30605	121.25433	115.96892	-49.72610	-11.43093	-1065.17639	221.44048	-18.68292	-1055.32300	-117.75012	21.46517
1171	9.750	763.02222	91.04691	1631.82263	-359.88391	50.56696	1317.46631	-1076.09912	59.60675	1319.08496	-59.48772	222.16492	116.73194	88.76041	-50.84382	-11.15933	-1092.14551	220.90979	-18.75608	-1024.37952	-113.89037	24.47713
1172	9.758	763.73193	91.68504	1630.78650	-362.82199	49.69230	1318.76770	-1076.98157	57.66787	1319.31396	-25.31406	219.66353	110.77940	61.43405	-51.93779	-10.83313	-1119.23962	220.37321	-18.63208	-994.66840	-109.13644	27.02864
1173	9.767	764.22125	92.33124	1630.21716	-365.19690	48.53651	1320.99890	-1077.60303	56.17402	1320.08850	10.10405	216.76115	103.57065	34.07439	-52.75747	-10.68604	-1146.53455	219.78238	-18.35829	-966.03735	-103.63458	29.00890
1174	9.775	764.48480	93.02212	1630.07458	-366.91171	47.25003	1324.08569	-1078.13538	55.08286	1321.36279	46.78406	213.41556	95.33240	6.66217	-53.29247	-10.82764	-1174.07373	219.04260	-18.16777	-938.15985	-97.56904	30.40395
1175	9.783	764.53790	93.81512	1630.30774	-367.94403	45.99783	1327.91077	-1078.75256	54.23448	1323.10474	84.69099	209.59952	86.36369	-20.89194	-53.78953	-11.10469	-1201.81799	218.13333	-18.22554	-910.66614	-91.14688	31.29455
1176	9.792	764.41272	94.78299	1630.85693	-368.32468	44.90331	1332.32971	-1079.51855	53.53085	1325.29456	123.67795	205.34749	77.02084	-48.64360	-54.48082	-11.26466	-1229.64404	217.21054	-18.38188	-883.24402	-84.57619	31.86165
1177	9.800	764.17010	95.98354	1631.67957	-368.11444	44.00884	1337.18774	-1080.36548	52.97310	1327.92358	163.50308	200.76422	67.65217	-76.58032	-55.33194	-11.24669	-1257.45544	216.45256	-18.33812	-855.74536	-78.10460	32.35728
1178	9.808	763.91486	97.41254	1632.77466	-367.39310	43.27717	1342.33093	-1081.16736	52.55927	1330.96912	203.90973	195.92476	58.48988	-104.67455	-56.17321	-11.16416	-1285.29846	215.94101	-17.92359	-828.24951	-71.98057	32.99982
1179	9.817	763.77130	98.99884	1634.16333	-366.25610	42.62695	1347.61121	-1081.81787	52.23453	1334.37927	244.72314	190.80249	49.57978	-132.91708	-56.95268	-11.08732	-1313.33350	215.67451	-17.20232	-800.96460	-66.35623	33.89966
1180	9.825	763.81830	100.63512	1635.82837	-364.80988	41.97060	1352.88684	-1082.25122	51.93135	1338.08533	285.93295	185.36916	40.88066	-161.29813	-57.69075	-11.02254	-1341.62891	215.59801	-16.39824	-774.07501	-61.26170	35.07402
1181	9.833	764.04370	102.18364	1637.67688	-363.16187	41.23292	1358.02295	-1082.42578	51.60685	1342.01367	327.70837	179.88014	32.60671	-189.79706	-58.36846	-11.00442	-1369.84143	215.81268	-15.51581	-747.74127	-56.63536	36.46372
1182	9.842	764.37915	103.50687	1639.57751	-361.40405	40.36317	1362.89600	-1082.32117	51.24790	1346.06543	370.22015	175.18950	25.64874	-218.39786	-59.01911	-11.06352	-1397.09216	216.69247	-13.98241	-722.22339	-52.38933	37.92256
1183	9.850	764.79138	104.57065	1641.43628	-359.60596	39.35530	1367.40039	-1081.95703	50.86585	1350.10095	413.13531	172.64455	21.53782	-247.07516	-59.78582	-11.15844	-1422.41089	218.47923	-10.94744	-697.99921	-48.48607	39.19506
1184	9.858	765.32452	105.50022	1643.23413	-357.82550	38.26511	1371.45483	-1081.41162	50.49713	1353.96521	454.94348	173.24475	21.49100	-275.71729	-60.78810	-11.18176	-1445.37866	220.90591	-6.04134	-675.76770	-44.94341	39.90239
1185	9.867	766.02710	106.46642	1644.99072	-356.11990	37.20008	1375.00415	-1080.81348	50.20034	1357.52783	492.81396	176.62689	25.06181	-304.05658	-62.01841	-10.91760	-1466.12317	223.49664	0.39173	-656.23596	-41.82207	39.62932
1186	9.875	766.84143	107.49863	1646.69043	-354.54324	36.27587	1378.01050	-1080.30835	50.03152	1360.69629	523.46497	181.04488	29.75951	-331.70700	-63.37807	-9.97031	-1484.72925	226.04633	7.87812	-639.84436	-39.28446	38.11947
1187	9.883	767.60052	108.44337	1648.26355	-353.14178	35.56635	1380.43701	-1080.02319	50.00850	1363.39490	544.39752	184.63782	32.30841	-358.31787	-64.71445	-7.86985	-1500.82666	228.68719	16.37177	-626.71948	-37.60327	35.41470
1188	9.892	768.12817	109.09124	1649.63208	-351.95569	35.07766	1382.23193	-1080.04248	50.09550	1365.53796	554.67322	186.61725	30.57235	-383.72174	-65.84146	-4.25733	-1513.66699	231.56584	26.02700	-616.84753	-37.05403	31.82489
1189	9.900	768.30890	109.31795	1650.73596	-351.01865	34.75694	1383.32825	-1080.39038	50.21910	1367.03149	555.17084	187.11401	24.44500	-407.80963	-66.60635	1.14696	-1522.55310	234.27515	36.42578	-610.30255	-37.81281	27.75036
1190	9.908	768.09235	109.17735	1651.51624	-350.35043	34.52689	1383.66345	-1081.01660	50.29530	1367.80298	548.19110	186.38322	15.33736	-430.04156	-67.01065	8.75480	-1527.17590	235.90259	46.32427	-607.39313	-39.91576	23.47224
1191	9.917	767.48578	108.92361	1651.90906	-349.95074	34.32145	1383.20630	-1081.78918	50.24429	1367.82886	536.33990	184.58157	5.42264	-449.03290	-67.38817	19.06999	-1527.43579	236.15158	54.37262	-608.58032	-43.21854	19.08023
1192	9.925	766.55304	108.86552	1651.87219	-349.79791	34.09924	1381.97034	-1082.52100	49.99600	1367.13831	521.53381	181.97401	-3.03349	-462.83594	-68.42986	32.09214	-1523.17798	235.84439	59.76793	-614.22040	-47.29549	14.61822
1193	9.933	765.41406	109.12865	1651.41919	-349.84833	33.83340	1380.00586	-1083.03040	49.50896	1365.79480	504.81964	178.95328	-8.67655	-469.91730	-70.79643	46.64890	-1514.41833	235.89641	62.15388	-624.37921	-51.38504	10.34508
1194	9.942	764.22125	109.60417	1650.60938	-350.04068	33.49892	1377.38477	-1083.20679	48.80161	1363.87573	486.58319	175.91849	-11.60854	-469.97089	-74.64569	60.63862	-1501.58325	236.48409	61.46929	-638.89734	-54.62173	6.79090
1195	9.950	763.11230	110.10930	1649.50183	-350.31003	33.07535	1374.19080	-1083.03821	47.96045	1361.46777	466.63800	173.21744	-12.83047	-463.80219	-79.63519	72.20306	-1485.23425	237.45024	58.12897	-657.64801	-56.53851	4.39104
1196	9.958	762.18591	110.50897	1648.12781	-350.60358	32.55652	1370.51501	-1082.59436	47.10391	1358.67432	444.42780	171.09879	-13.35718	-452.64117	-85.30624	80.66531	-1465.67749	238.83597	53.04125	-680.42108	-57.36205	3.09495
1197	9.967	761.49445	110.70936	1646.49402	-350.88925	31.95164	1366.45313	-1081.98535	46.32716	1355.61523	419.66339	169.63521	-13.75414	-437.66370	-91.35367	86.49570	-1442.95911	240.74745	47.29335	-706.33002	-57.72423	2.46664
1198	9.975	761.02765	110.64353	1644.59302	-351.15402	31.27719	1362.10486	-1081.31519	45.67149	1352.39746	392.89020	168.70044	-14.16840	-419.85907	-97.59804	90.64841	-1417.19617	243.19061	41.84272	-733.84229	-58.11948	2.08490
1199	9.983	760.72412	110.31889	1642.44055	-351.39828	30.55164	1357.56946	-1080.64624	45.12838	1349.08447	365.16617	168.08067	-14.57529	-400.08990	-103.88174	93.94634	-1388.91455	246.15709	37.25736	-761.68182	-58.68405	1.74682
1200	9.992	760.50476	109.84061	1640.12634	-351.63040	29.79795	1352.94214	-1079.99194	44.65280	1345.71716	337.23410	167.59914	-14.95321	-379.27023	-110.11922	96.90227	-1359.17749	249.51237	33.42054	-789.39746	-59.34800	1.40589
