# Supplementary material for: Novel Methods for Surface EMG Analysis and Exploration Based on Multi-Modal Gaussian Mixture Models
Source: PLoS One. 2016 Jun 30;11(6):e0157239. doi: 10.1371/journal.pone.0157239 (PMC4928879; doi:10.1371/journal.pone.0157239)
Supplement: S1 File — (ZIP) [file pone.0157239.s001.zip › Haf_horses_trot_data/Haf_h05_t2_emg.anc]

File_Type:	Analog R/C ASCII	Generation#:	2
Board_Type:	NI USB-6225	Polarity:	Bipolar
Trial_Name:	Larettat	Trial#:	2	Duration(Sec.):	9.999166	#Channels:	64
BitDepth:	16	PreciseRate:	1200.000000
Name	LDL	acc1x	acc1y	acc1z	GM1L	acc2x	acc2y	acc2z	GM2L	acc3x	acc3y	acc3z	GM3L	acc4x	acc4y	acc4z	LDR	acc5x	acc5y	acc5z	GM1R	acc6x	acc6y	acc6z	GM2R	acc7x	acc7y	acc7z	GM3R	acc8x	acc8y	acc8z	BLDL	acc9x	acc9y	acc9z	BGM1L	acc10x	acc10y	acc10z	BGM2L	acc11x	acc11y	acc11z	BGM3L	acc12x	acc12y	acc12z	BLDR
Rate	1200	1200	1200	1200	1200	1200	1200	1200	1200	1200	1200	1200	1200	1200	1200	1200	1200	1200	1200	1200	1200	1200	1200	1200	1200	1200	1200	1200	1200	1200	1200	1200	1200	1200	1200	1200	1200	1200	1200	1200	1200	1200	1200	1200	1200	1200	1200	1200	1200
Range	5000	5000	5000	5000	5000	5000	5000	5000	5000	5000	5000	5000	5000	5000	5000	5000	5000	5000	5000	5000	5000	5000	5000	5000	5000	5000	5000	5000	5000	5000	5000	5000	5000	5000	5000	5000	5000	5000	5000	5000	5000	5000	5000	5000	5000	5000	5000	5000	5000
0.000000	-158	4839	-8054	-32747	-199	-17974	1423	-10594	-72	-21353	-3708	-19183	171	-22875	-9046	-18555	416	13908	29347	-32693	-109	-18408	10303	-19376	-325	-22488	15333	-19449	-5519	-27670	16034	-15253	-149	-111	-121	-66	-62	-69	-102	41	-153	19	33	-74	-19	-56	81	-29	0
0.000833	-207	3911	-7444	-32762	-296	-17668	1111	-10084	-84	-21108	-3141	-19087	8	-22849	-8822	-18850	605	12522	29375	-32708	104	-17560	10580	-20022	-563	-21675	15495	-19439	-4939	-27065	16326	-15251	-150	-122	-119	-62	-60	-57	-108	37	-151	13	33	-73	-38	-56	81	-27	-1
0.001667	130	2888	-6980	-32749	-352	-17434	726	-9775	-118	-20822	-2722	-19000	319	-22765	-8612	-19159	1021	11027	28974	-32696	840	-16880	11000	-20804	-1269	-20943	15725	-19403	-7136	-26441	16701	-15258	-152	-125	-120	-66	-62	-57	-107	42	-153	21	35	-74	-19	-59	81	-26	1
0.002500	70	1790	-6658	-32750	-339	-17259	283	-9667	-73	-20508	-2473	-18936	2	-22624	-8395	-19493	406	9454	28191	-32709	332	-16390	11534	-21655	-1120	-20296	16031	-19348	-6001	-25808	17161	-15259	-149	-127	-120	-63	-63	-58	-107	39	-152	17	23	-73	-23	-56	81	-28	-3
0.003333	-158	629	-6465	-32750	-316	-17135	-204	-9752	-111	-20161	-2391	-18906	-80	-22425	-8190	-19829	211	7826	27033	-32696	148	-16082	12153	-22553	-970	-19744	16388	-19269	-4525	-25131	17667	-15256	-148	-127	-119	-62	-63	-57	-115	43	-150	21	33	-74	-24	-55	84	-28	-3
0.004167	68	-560	-6385	-32734	-417	-17077	-677	-10018	-170	-19794	-2476	-18904	-103	-22172	-7995	-20182	279	6179	25635	-32681	317	-15955	12841	-23479	-990	-19289	16793	-19175	-3988	-24500	18200	-15240	-149	-129	-124	-66	-62	-58	-108	36	-151	19	33	-76	-18	-57	80	-31	0
0.005000	61	-1753	-6386	-32754	-482	-17051	-1155	-10460	-147	-19415	-2734	-18940	-418	-21865	-7827	-20530	68	4553	24076	-32699	179	-15995	13550	-24403	-825	-18925	17230	-19072	-3832	-23864	18766	-15205	-149	-125	-119	-67	-61	-58	-105	40	-153	19	32	-78	-22	-56	85	-29	0
0.005833	-43	-2923	-6441	-32738	-420	-17045	-1617	-11049	-75	-19026	-3121	-19016	-614	-21522	-7718	-20882	-85	2961	22435	-32682	102	-16186	14273	-25307	-823	-18652	17689	-18969	-4176	-23250	19283	-15145	-151	-131	-121	-64	-62	-58	-104	43	-151	19	29	-73	-22	-63	81	-30	-3
0.006667	11	-4044	-6517	-32741	-471	-17058	-2042	-11772	-120	-18635	-3645	-19136	-636	-21142	-7623	-21224	-483	1446	20821	-32703	-494	-16512	14988	-26174	-67	-18472	18142	-18873	-3284	-22670	19790	-15059	-147	-128	-117	-65	-63	-60	-108	37	-153	15	35	-77	-21	-59	82	-31	-5
0.007500	-133	-5093	-6584	-32742	-451	-17084	-2415	-12594	-249	-18257	-4276	-19295	-662	-20740	-7601	-21551	-475	18	19309	-32685	-435	-16940	15671	-26968	534	-18366	18596	-18791	-2921	-22132	20271	-14943	-147	-127	-116	-62	-60	-57	-102	39	-151	20	34	-73	-19	-56	82	-31	-1
0.008333	-290	-6055	-6606	-32760	-225	-17103	-2727	-13490	-201	-17892	-4988	-19492	-512	-20321	-7642	-21859	-11	-1306	17986	-32703	-230	-17451	16303	-27689	405	-18342	19023	-18731	-1862	-21640	20703	-14781	-149	-126	-120	-65	-58	-59	-105	49	-152	21	33	-73	-16	-56	80	-28	1
0.009167	-293	-6896	-6562	-32743	-211	-17129	-2972	-14439	-132	-17535	-5758	-19726	-711	-19902	-7760	-22144	-600	-2504	16931	-32689	-670	-18014	16867	-28321	1118	-18388	19418	-18703	1296	-21203	21071	-14596	-150	-126	-119	-63	-51	-39	-105	40	-152	20	33	-74	-23	-61	78	-33	-3
0.010000	-103	-7610	-6433	-32757	-306	-17147	-3161	-15420	-96	-17187	-6564	-20007	-677	-19490	-7955	-22396	-45	-3570	16194	-32702	503	-18607	17361	-28862	987	-18490	19775	-18723	-558	-20828	21395	-14380	-151	-130	-121	-63	-67	-78	-107	38	-152	17	29	-76	-27	-60	80	-31	-4
0.010833	-94	-8189	-6199	-32750	-178	-17146	-3284	-16407	-138	-16918	-7382	-20313	-852	-19093	-8221	-22609	-75	-4513	15815	-32694	131	-19196	17777	-29310	1073	-18627	20087	-18762	-14	-20510	21652	-14140	-150	-126	-121	-68	-65	-59	-108	29	-154	20	27	-77	-25	-62	81	-31	-6
0.011667	-263	-8618	-5856	-32738	-126	-17134	-3352	-17385	-137	-16651	-8180	-20634	-742	-18721	-8562	-22770	-515	-5293	15803	-32683	38	-19766	18114	-29663	1353	-18828	20344	-18848	418	-20254	21853	-13882	-152	-127	-125	-67	-73	-59	-104	38	-152	18	33	-77	-24	-59	82	-31	-3
0.012500	-384	-8898	-5403	-32752	-223	-17118	-3377	-18327	-17	-16421	-8946	-20970	-854	-18390	-8978	-22882	-289	-5967	16162	-32695	366	-20297	18358	-29935	1125	-19044	20547	-18986	1153	-20062	22001	-13620	-151	-127	-121	-68	-63	-59	-105	40	-158	16	35	-77	-23	-58	79	-33	-6
0.013333	-425	-9027	-4841	-32732	-128	-17084	-3363	-19232	-103	-16228	-9656	-21317	-1045	-18113	-9453	-22938	-370	-6525	16867	-32678	368	-20766	18543	-30126	1170	-19269	20696	-19162	1981	-19930	22100	-13359	-151	-127	-117	-67	-63	-57	-104	38	-151	18	30	-77	-24	-56	76	-31	-4
0.014167	-600	-9049	-4187	-32757	-159	-17041	-3338	-20087	-212	-16068	-10308	-21656	-979	-17823	-9988	-22951	-647	-6979	17875	-32696	236	-21163	18643	-30255	1226	-19506	20786	-19383	2453	-19851	22152	-13113	-152	-126	-121	-69	-62	-58	-105	40	-153	15	32	-76	-22	-56	81	-30	0
0.015000	-523	-8936	-3458	-32740	-194	-16993	-3310	-20878	-115	-15949	-10901	-21987	-492	-17609	-10562	-22870	-183	-7350	19121	-32684	1009	-21482	18680	-30320	430	-19736	20814	-19656	-178	-19819	22177	-12897	-150	-133	-125	-67	-65	-62	-109	37	-156	11	29	-81	-24	-60	77	-34	-6
0.015833	-701	-8725	-2680	-32763	-168	-16945	-3287	-21620	-161	-15869	-11406	-22299	-719	-17447	-11173	-22745	-644	-7657	20545	-32700	726	-21712	18656	-30365	175	-19955	20801	-19946	-11	-19827	22181	-12709	-149	-129	-122	-74	-62	-100	-110	37	-152	16	29	-82	-23	-60	79	-28	-4
0.016667	-766	-8418	-1860	-32746	-69	-16886	-3287	-22295	-127	-15818	-11839	-22575	-733	-17294	-11798	-22557	-1193	-7917	22074	-32685	180	-21852	18587	-30344	-9	-20158	20743	-20272	1614	-19867	22166	-12570	-150	-130	-121	-69	-62	-60	-104	41	-154	18	29	-79	-26	-58	75	-36	-3
0.017500	-706	-8050	-1028	-32757	-41	-16837	-3331	-22917	-24	-15804	-12204	-22816	-599	-17189	-12428	-22299	-1180	-8139	23640	-32701	219	-21915	18473	-30318	-690	-20330	20641	-20619	2118	-19924	22146	-12483	-154	-130	-124	-70	-65	-62	-108	37	-155	13	30	-78	-24	-60	78	-33	-3
0.018333	-744	-7632	-214	-32749	-88	-16784	-3423	-23483	-35	-15825	-12506	-23021	-648	-17117	-13055	-21992	-1390	-8351	25165	-32689	188	-21897	18332	-30272	-961	-20475	20510	-20981	2847	-20003	22112	-12451	-153	-129	-122	-72	-65	-58	-107	38	-154	15	28	-81	-26	-61	76	-32	-4
0.019167	-822	-7191	546	-32742	42	-16741	-3582	-24001	0	-15875	-12759	-23176	-637	-17084	-13670	-21633	-1067	-8560	26572	-32683	253	-21805	18168	-30219	-949	-20592	20360	-21340	2594	-20078	22118	-12476	-153	-127	-124	-60	-62	-57	-105	39	-155	19	32	-78	-32	-58	80	-31	-4
0.020000	-849	-6743	1260	-32748	68	-16705	-3807	-24471	20	-15955	-12970	-23284	-596	-17073	-14259	-21226	-852	-8771	27807	-32689	106	-21662	17976	-30156	-498	-20678	20189	-21702	2354	-20151	22121	-12558	-150	-125	-118	-42	-60	-56	-99	47	-151	19	33	-77	-21	-56	82	-28	1
0.020833	-841	-6310	1898	-32732	-50	-16685	-4115	-24909	-97	-16063	-13157	-23344	-632	-17082	-14823	-20788	-903	-9004	28823	-32674	78	-21475	17786	-30100	70	-20730	20011	-22050	1309	-20216	22146	-12698	-148	-127	-124	-65	-62	-57	-104	38	-151	19	32	-75	-21	-55	82	-32	0
0.021667	-849	-5891	2450	-32752	61	-16677	-4497	-25321	-42	-16203	-13331	-23380	-584	-17114	-15356	-20317	-422	-9254	29579	-32691	228	-21257	17576	-30043	-52	-20754	19834	-22380	-361	-20263	22185	-12881	-148	-125	-121	-60	-62	-55	-108	39	-151	16	29	-77	-22	-57	79	-31	-3
0.022500	-888	-5544	2906	-32738	218	-16686	-4982	-25703	-5	-16362	-13503	-23366	-805	-17166	-15857	-19822	-611	-9526	30068	-32682	-426	-21029	17371	-29983	70	-20753	19668	-22678	1410	-20285	22247	-13104	-148	-128	-122	-66	-63	-58	-108	40	-147	19	30	-77	-21	-58	78	-30	-3
0.023333	-840	-5245	3274	-32759	246	-16715	-5532	-26064	-13	-16550	-13687	-23318	-492	-17233	-16324	-19318	260	-9821	30281	-32700	663	-20788	17165	-29922	-710	-20728	19515	-22950	-1468	-20288	22331	-13357	-153	-129	-125	-68	-64	-61	-109	36	-160	19	28	-80	-22	-60	77	-31	-1
0.024167	-904	-4982	3537	-32745	137	-16765	-6148	-26405	-30	-16755	-13886	-23250	-508	-17324	-16767	-18800	753	-10128	30235	-32683	502	-20558	16970	-29850	-1512	-20679	19387	-23181	-3044	-20258	22441	-13628	-149	-128	-122	-68	-62	-61	-105	38	-152	17	28	-80	-24	-60	78	-34	-1
0.025000	-996	-4796	3714	-32760	66	-16832	-6822	-26730	17	-16981	-14106	-23161	-437	-17412	-17172	-18282	163	-10443	29943	-32698	88	-20354	16799	-29770	-1581	-20624	19281	-23371	-2295	-20198	22571	-13898	-149	-128	-125	-69	-62	-63	-108	40	-150	16	28	-76	-23	-57	81	-30	4
0.025833	-1030	-4676	3809	-32746	179	-16923	-7548	-27035	-14	-17231	-14360	-23055	-403	-17528	-17561	-17770	313	-10763	29439	-32682	614	-20168	16601	-29677	-1689	-20554	19213	-23521	-831	-20118	22723	-14167	-148	-131	-118	-63	-60	-56	-101	51	-151	17	33	-75	-21	-57	82	-28	0
0.026667	-831	-4620	3831	-32746	279	-17044	-8309	-27327	-124	-17496	-14637	-22948	-359	-17660	-17929	-17264	310	-11082	28767	-32684	608	-20025	16429	-29564	-1534	-20477	19173	-23629	1732	-20010	22895	-14411	-130	-128	-119	-65	-61	-56	-104	46	-153	21	34	-73	-16	-55	82	-30	-3
0.027500	-641	-4600	3792	-32746	267	-17195	-9090	-27606	-144	-17776	-14942	-22845	-534	-17815	-18289	-16786	366	-11388	27959	-32682	389	-19919	16270	-29432	-1302	-20397	19184	-23704	4486	-19889	23076	-14632	-148	-122	-116	-63	-60	-55	-105	43	-152	17	33	-73	-19	-51	85	-28	-3
0.028333	-408	-4684	3703	-32728	226	-17384	-9870	-27870	49	-18071	-15266	-22754	-119	-17992	-18637	-16321	1060	-11683	27072	-32669	1091	-19862	16123	-29281	-1624	-20320	19218	-23741	3473	-19756	23276	-14826	-149	-125	-122	-64	-60	-53	-102	44	-147	22	32	-72	-15	-51	85	-26	0
0.029167	-193	-4797	3580	-32749	335	-17585	-10641	-28112	28	-18384	-15606	-22677	-182	-18199	-18990	-15874	657	-11953	26150	-32689	445	-19850	15988	-29111	-1931	-20255	19297	-23749	3804	-19618	23483	-14968	-145	-124	-113	-63	-61	-53	-105	42	-151	15	32	-75	-18	-53	69	-28	-3
0.030000	-145	-4956	3425	-32735	464	-17827	-11378	-28334	-107	-18703	-15956	-22623	-384	-18437	-19341	-15457	-251	-12201	25243	-32676	-428	-19881	15862	-28920	-1411	-20192	19408	-23734	6982	-19484	23700	-15071	-150	-130	-121	-66	-60	-57	-107	41	-151	16	33	-77	-21	-56	80	-30	-6
0.030833	39	-5145	3254	-32758	293	-18099	-12073	-28540	-44	-19040	-16300	-22591	-288	-18698	-19683	-15061	-43	-12415	24401	-32696	69	-19949	15748	-28706	-1056	-20138	19556	-23698	8922	-19351	23923	-15129	-150	-128	-120	-65	-62	-57	-108	40	-161	15	33	-75	-21	-55	84	-29	-1
0.031667	-144	-5361	3083	-32741	179	-18398	-12707	-28715	9	-19374	-16628	-22585	-216	-18991	-20030	-14699	-69	-12595	23636	-32680	-287	-20055	15659	-28472	-869	-20093	19727	-23630	10437	-19235	24145	-15140	-153	-128	-121	-63	-64	-60	-111	45	-155	17	30	-77	-24	-60	77	-34	-4
0.032500	-80	-5594	2904	-32759	206	-18713	-13270	-28871	12	-19716	-16934	-22604	-206	-19302	-20365	-14354	-151	-12737	22983	-32697	-435	-20184	15583	-28227	-487	-20055	19921	-23583	10926	-19133	24374	-15112	-151	-126	-120	-66	-63	-57	-109	34	-153	18	34	-76	-22	-56	85	-30	0
0.033333	258	-5840	2734	-32744	-145	-19039	-13744	-28990	-36	-20049	-17201	-22646	-320	-19638	-20691	-14039	-176	-12840	22457	-32683	-421	-20329	15529	-27975	121	-20032	20125	-23510	10939	-19058	24593	-15045	-145	-129	-121	-73	-61	-57	-104	41	-149	17	35	-75	-21	-58	81	-29	-4
0.034167	126	-6088	2567	-32747	-410	-19373	-14130	-29084	-121	-20379	-17427	-22713	-292	-19991	-20998	-13751	-309	-12907	22061	-32688	-515	-20488	15489	-27719	866	-20020	20348	-23431	10387	-19008	24804	-14949	-146	-126	-118	-64	-62	-58	-107	42	-163	20	34	-74	-21	-58	86	-44	0
0.035000	20	-6346	2410	-32745	-338	-19708	-14428	-29153	-73	-20703	-17606	-22800	-152	-20358	-21286	-13497	175	-12935	21799	-32686	-115	-20648	15469	-27473	924	-20016	20555	-23349	7934	-18993	24999	-14838	-151	-120	-119	-64	-61	-59	-107	40	-155	17	33	-77	-21	-58	81	-29	-5
0.035833	400	-6595	2255	-32736	-263	-20035	-14632	-29195	-4	-21013	-17729	-22901	-401	-20731	-21541	-13272	13	-12926	21651	-32678	-794	-20802	15468	-27231	1355	-20016	20770	-23263	7940	-19011	25172	-14710	-147	-126	-120	-65	-62	-58	-109	42	-153	17	27	-75	-22	-57	81	-28	-3
0.036667	583	-6835	2101	-32750	-296	-20340	-14749	-29211	-29	-21308	-17799	-23024	-75	-21104	-21763	-13083	73	-12875	21598	-32689	-426	-20944	15485	-27010	1421	-20031	20961	-23175	4155	-19061	25321	-14580	-153	-126	-120	-66	-110	-59	-109	41	-151	19	30	-77	-21	-59	81	-24	-3
0.037500	371	-7069	1935	-32727	-368	-20625	-14771	-29187	-100	-21575	-17810	-23153	-66	-21468	-21941	-12924	420	-12793	21617	-32672	-334	-21064	15517	-26806	633	-20049	21127	-23076	-736	-19149	25437	-14450	-154	-129	-122	-67	-65	-57	-108	42	-153	22	32	-77	-26	-58	81	-30	-6
0.038333	96	-7287	1776	-32758	-228	-20871	-14720	-29153	8	-21819	-17775	-23288	-116	-21812	-22071	-12798	-193	-12665	21682	-32691	-904	-21160	15563	-26634	631	-20082	21262	-22981	-2303	-19271	25515	-14329	-153	-124	-125	-70	-65	-60	-109	40	-158	18	27	-76	-22	-58	79	-30	-4
0.039167	17	-7496	1599	-32740	-198	-21080	-14596	-29092	-10	-22025	-17689	-23424	9	-22131	-22150	-12716	40	-12503	21762	-32678	-309	-21225	15620	-26484	423	-20105	21358	-22873	-4075	-19426	25551	-14225	-153	-128	-125	-80	-63	-60	-107	43	-150	18	28	-77	-22	-56	80	-30	-5
0.040000	136	-7681	1405	-32755	-297	-21234	-14418	-29007	40	-22200	-17563	-23559	61	-22413	-22175	-12664	211	-12294	21832	-32693	-254	-21257	15688	-26391	101	-20140	21412	-22759	-4793	-19612	25543	-14138	-149	-125	-121	-68	-62	-61	-110	40	-153	16	30	-77	-23	-58	69	-30	-5
0.040833	253	-7859	1190	-32741	-272	-21339	-14196	-28905	5	-22339	-17409	-23696	-340	-22658	-22142	-12658	271	-12051	21867	-32680	-610	-21242	15763	-26290	-159	-20174	21423	-22632	-4765	-19824	25478	-14076	-153	-127	-118	-64	-62	-58	-107	44	-154	21	35	-73	-21	-47	79	-32	-4
0.041667	333	-8010	955	-32757	-163	-21391	-13939	-28790	-102	-22430	-17230	-23813	-101	-22856	-22061	-12690	715	-11763	21837	-32694	-79	-21228	15832	-26246	-747	-20213	21383	-22498	-6900	-20060	25357	-14034	-153	-125	-127	-65	-60	-61	-108	41	-152	20	34	-77	-22	-56	81	-30	0
0.042500	530	-8145	687	-32741	-194	-21380	-13662	-28666	-160	-22485	-17046	-23930	-6	-23001	-21933	-12770	962	-11435	21724	-32679	325	-21174	15905	-26233	-1266	-20258	21290	-22355	-8879	-20318	25177	-14018	-149	-125	-119	-61	-61	-59	-111	44	-149	19	34	-73	-21	-56	80	-31	-1
0.043333	216	-8261	384	-32754	-323	-21320	-13379	-28534	-122	-22476	-16862	-24038	-265	-23092	-21759	-12891	440	-11064	21523	-32694	-391	-21092	15965	-26251	-935	-20303	21157	-22199	-6728	-20583	24937	-14023	-147	-126	-119	-66	-56	-64	-107	42	-152	21	34	-76	-19	-53	82	-27	0
0.044167	-72	-8354	56	-32742	-308	-21201	-13102	-28404	-233	-22467	-16667	-24139	-121	-23135	-21549	-13056	678	-10653	21220	-32682	-30	-20989	16015	-26271	-740	-20350	20956	-22037	-4781	-20861	24630	-14045	-148	-125	-120	-66	-61	-59	-107	39	-152	20	30	-76	-21	-56	80	-25	-3
0.045000	0	-8422	-298	-32742	-272	-21029	-12836	-28273	-391	-22394	-16530	-24228	-32	-23108	-21306	-13263	367	-10197	20818	-32684	-105	-20874	16052	-26357	-611	-20396	20723	-21863	-2514	-21140	24266	-14077	-148	-126	-117	-66	-62	-62	-104	43	-149	22	34	-76	-18	-56	81	-29	0
0.045833	-75	-8466	-689	-32746	-437	-20822	-12594	-28147	-325	-22281	-16396	-24310	-76	-23031	-21050	-13518	-57	-9708	20326	-32678	-180	-20748	16044	-26441	-446	-20449	20445	-21684	-541	-21413	23851	-14122	-150	-130	-117	-65	-61	-59	-104	43	-152	20	33	-73	-6	-57	90	-29	0
0.046667	-225	-8481	-1109	-32730	-305	-20572	-12377	-28024	-207	-22126	-16308	-24377	-56	-22896	-20779	-13812	-78	-9182	19742	-32600	-14	-20619	16047	-26535	-76	-20494	20134	-21501	3223	-21675	23380	-14168	-145	-122	-120	-66	-62	-59	-104	45	-145	24	30	-74	-19	-52	84	-26	0
0.047500	-115	-8465	-1555	-32744	-45	-20282	-12188	-27912	-263	-21948	-16250	-24438	-5	-22711	-20516	-14145	-577	-8625	19086	-32496	-436	-20492	16009	-26635	556	-20539	19788	-21316	13205	-21921	22865	-14217	-147	-126	-121	-64	-61	-56	-104	44	-148	19	20	-75	-21	-51	81	-28	1
0.048333	-74	-8419	-2034	-32730	-23	-19969	-12036	-27807	-271	-21738	-16236	-24489	97	-22479	-20255	-14521	-528	-8042	18371	-32355	-135	-20376	15939	-26736	441	-20596	19412	-21138	23249	-22148	22307	-14261	-151	-130	-121	-67	-63	-59	-104	43	-154	19	30	-77	-21	-53	81	-31	-4
0.049167	-153	-8341	-2533	-32752	-125	-19639	-11911	-27714	-276	-21503	-16256	-24533	-70	-22206	-20005	-14929	-682	-7437	17625	-32207	-832	-20264	15838	-26830	500	-20643	19041	-20959	28724	-22344	21715	-14292	-134	-129	-118	-65	-63	-58	-105	41	-158	6	32	-75	-23	-55	82	-30	-3
0.050000	-152	-8228	-3049	-32735	-202	-19291	-11819	-27630	-282	-21246	-16316	-24565	13	-21893	-19781	-15370	-1090	-6815	16859	-32019	-1068	-20168	15706	-26911	729	-20672	18638	-20793	29857	-22509	21102	-14318	-155	-128	-121	-69	-64	-62	-105	37	-156	19	30	-77	-24	-58	77	-33	-8
0.050833	13	-8081	-3586	-32752	-124	-18935	-11753	-27546	-201	-20961	-16410	-24585	219	-21533	-19576	-15836	-628	-6187	16098	-31826	-23	-20086	15540	-26980	192	-20724	18233	-20636	27374	-22636	20478	-14321	-149	-127	-122	-80	-63	-61	-110	39	-154	18	30	-73	-19	-58	77	-31	-3
0.051667	-187	-7897	-4121	-32742	-58	-18574	-11701	-27468	-44	-20697	-16512	-24602	97	-21181	-19410	-16320	-1018	-5557	15358	-31616	-883	-20013	15347	-27024	429	-20757	17828	-20487	24898	-22723	19847	-14309	-153	-126	-118	-68	-66	-60	-108	40	-152	19	32	-79	-18	-59	79	-33	0
0.052500	-325	-7682	-4691	-32716	2	-18221	-11668	-27393	32	-20419	-16669	-24606	-43	-20799	-19271	-16818	-1065	-4931	14646	-31399	-566	-19962	15120	-27050	451	-20779	17421	-20352	21388	-22765	19227	-14276	-149	-125	-115	-66	-64	-67	-109	38	-154	20	36	-75	-23	-55	80	-32	0
0.053333	-475	-7434	-5262	-32598	-17	-17877	-11637	-27330	-8	-20142	-16821	-24595	-63	-20415	-19165	-17328	-1040	-4311	13987	-31169	-86	-19914	14874	-27053	530	-20795	17029	-20237	18069	-22772	18607	-14227	-147	-126	-96	-68	-63	-57	-102	41	-152	18	34	-76	-18	-57	81	-32	0
0.054167	-447	-7153	-5833	-32470	-26	-17544	-11615	-27236	-42	-19875	-16972	-24573	-275	-20016	-19087	-17851	-1044	-3711	13390	-30937	-156	-19883	14593	-27036	855	-20805	16625	-20134	14823	-22732	18007	-14167	-148	-124	-119	-67	-61	-59	-103	41	-147	20	32	-72	-19	-55	84	-30	3
0.055000	-386	-6850	-6404	-32288	43	-17233	-11592	-27159	59	-19628	-17131	-24545	-147	-19639	-19040	-18370	-767	-3133	12857	-30713	215	-19858	14290	-26994	824	-20804	16231	-20048	10401	-22657	17430	-14094	-148	-125	-117	-64	-59	-56	-105	37	-148	21	35	-75	-21	-59	81	-31	0
0.055833	-232	-6524	-6969	-32094	-49	-16942	-11562	-27067	90	-19397	-17276	-24499	8	-19276	-19020	-18881	-217	-2584	12391	-30458	742	-19836	13964	-26936	595	-20795	15847	-19973	5637	-22546	16872	-14009	-136	-128	-120	-67	-61	-57	-111	41	-150	17	33	-75	-17	-57	77	-31	0
0.056667	-421	-6175	-7525	-31863	-174	-16678	-11527	-26967	49	-19185	-17403	-24442	-211	-18935	-19024	-19374	-725	-2062	11993	-30213	-342	-19819	13613	-26860	1212	-20781	15465	-19915	3559	-22407	16342	-13920	-151	-130	-122	-70	-64	-61	-111	37	-154	15	29	-80	-22	-60	76	-34	-3
0.057500	-803	-5812	-8082	-31602	-109	-16443	-11480	-26859	25	-19006	-17502	-24370	-15	-18623	-19045	-19871	-654	-1574	11658	-29968	-277	-19803	13252	-26763	1435	-20748	15095	-19864	1221	-22241	15861	-13814	-151	-125	-121	-69	-62	-59	-111	34	-154	16	32	-77	-22	-57	79	-36	-3
0.058333	-758	-5432	-8616	-31308	-50	-16232	-11417	-26730	-87	-18848	-17572	-24288	51	-18340	-19076	-20295	-448	-1112	11383	-29725	107	-19769	12882	-26664	1278	-20709	14721	-19832	-1505	-22053	15406	-13706	-152	-136	-122	-69	-65	-58	-110	36	-155	13	27	-80	-24	-58	80	-35	-4
0.059167	-404	-5043	-9134	-30987	-121	-16048	-11346	-26592	-259	-18711	-17599	-24185	-70	-18095	-19119	-20709	-223	-692	11155	-29478	39	-19736	12492	-26548	1177	-20658	14356	-19794	-4243	-21845	14978	-13596	-147	-127	-126	-68	-64	-58	-99	40	-152	17	28	-77	-19	-58	80	-32	-1
0.060000	-249	-4648	-9625	-30633	-82	-15889	-11253	-26439	-303	-18599	-17603	-24072	-31	-17881	-19165	-21081	208	-277	10976	-29230	220	-19694	12102	-26431	902	-20596	13991	-19761	-6962	-21627	14584	-13481	-146	-126	-119	-65	-61	-56	-109	39	-149	20	33	-76	-18	-57	81	-48	-1
0.060833	-186	-4258	-10098	-30258	-42	-15761	-11175	-26274	-293	-18509	-17571	-23947	104	-17716	-19213	-21416	49	59	10819	-28996	280	-19638	11713	-26309	867	-20526	13624	-19734	-8591	-21405	14216	-13369	-150	-126	-118	-66	-67	-57	-103	40	-151	19	33	-74	-19	-56	81	-34	3
0.061667	-262	-3879	-10546	-29862	-169	-15667	-11089	-26086	-398	-18442	-17509	-23820	109	-17584	-19262	-21701	322	383	10681	-28750	822	-19582	11318	-26185	451	-20435	13249	-19708	-10291	-21179	13875	-13250	-147	-120	-115	-66	-60	-56	-108	38	-149	20	29	-75	-22	-55	82	-29	1
0.062500	-178	-3511	-10968	-29445	-206	-15595	-11002	-25931	-445	-18386	-17401	-23684	135	-17496	-19312	-21937	453	674	10544	-28507	646	-19513	10931	-26066	-282	-20363	12874	-19674	-11223	-20962	13550	-13135	-146	-96	-121	-64	-59	-53	-105	40	-150	18	34	-73	-11	-56	79	-31	1
0.063333	-32	-3168	-11374	-29008	-31	-15552	-10923	-25752	-348	-18343	-17309	-23535	144	-17435	-19355	-22126	162	935	10404	-28260	342	-19439	10553	-25920	-167	-20275	12500	-19636	-12152	-20736	13246	-13016	-150	-126	-118	-66	-62	-56	-104	41	-152	19	35	-74	-18	-53	84	-30	0
0.064167	206	-2828	-11742	-28567	16	-15530	-10872	-25578	-329	-18313	-17181	-23390	73	-17409	-19411	-22261	1329	1166	10256	-28010	1514	-19357	10186	-25831	-854	-20179	12126	-19591	-14597	-20541	12955	-12898	-148	-126	-118	-66	-60	-56	-107	40	-151	22	30	-78	-24	-58	79	-28	0
0.065000	-40	-2516	-12085	-28123	-203	-15533	-10791	-25406	-275	-18281	-17043	-23234	19	-17411	-19428	-22343	1300	1365	10084	-27756	560	-19276	9836	-25717	-900	-20077	11745	-19534	-14409	-20346	12678	-12775	-153	-128	-124	-67	-67	-60	-109	41	-155	18	29	-75	-25	-61	78	-28	-3
0.065833	-196	-2235	-12400	-27672	-74	-15558	-10747	-25237	-248	-18252	-16901	-23083	321	-17435	-19453	-22366	1169	1541	9895	-27502	293	-19184	9503	-25602	-672	-19966	11370	-19467	-14750	-20151	12410	-12647	-154	-126	-119	-65	-66	-65	-107	41	-155	18	40	-77	-22	-56	82	-29	-3
0.066667	-21	-1987	-12686	-27228	99	-15597	-10724	-25076	-210	-18212	-16749	-22924	237	-17470	-19468	-22339	1148	1695	9679	-27234	250	-19089	9190	-25502	-642	-19839	11007	-19385	-14891	-19965	12156	-12514	-149	-127	-122	-41	-63	-56	-104	45	-151	22	30	-75	-21	-55	85	-26	0
0.067500	-104	-1766	-12943	-26788	295	-15649	-10702	-24926	-169	-18179	-16611	-22769	-160	-17520	-19471	-22266	976	1831	9437	-26952	96	-18994	8898	-25364	-345	-19725	10654	-19290	-14773	-19780	11912	-12376	-147	-128	-116	-61	-58	-55	-104	45	-154	17	34	-75	-18	-55	85	-23	-1
0.068333	-696	-1581	-13177	-26356	678	-15722	-10704	-24787	-83	-18135	-16476	-22614	-13	-17576	-19471	-22144	1038	1925	9166	-26668	319	-18900	8632	-25242	-97	-19588	10316	-19183	-14992	-19600	11676	-12258	-148	-126	-116	-61	-60	-58	-100	46	-149	21	34	-73	-21	-53	86	-24	0
0.069167	-695	-1425	-13384	-25944	809	-15811	-10711	-24662	62	-18089	-16367	-22464	441	-17643	-19450	-21984	1621	2011	8882	-26371	971	-18805	8391	-25111	-547	-19449	9997	-19061	-16235	-19418	11449	-12086	-147	-124	-118	-63	-63	-53	-103	43	-149	18	29	-75	-23	-56	84	-28	0
0.070000	-759	-1317	-13566	-25551	609	-15909	-10743	-24552	77	-18044	-16271	-22317	-61	-17707	-19436	-21784	1137	2070	8575	-26070	104	-18714	8169	-24976	-540	-19297	9695	-18927	-15031	-19231	11232	-11950	-154	-126	-120	-65	-66	-59	-102	43	-153	17	33	-74	-22	-56	78	-29	-6
0.070833	-953	-1226	-13726	-25176	441	-16025	-10773	-24452	-1	-17993	-16170	-22170	-55	-17770	-19394	-21546	946	2111	8249	-25754	-84	-18620	7976	-24826	-335	-19131	9421	-18777	-13543	-19030	11033	-11802	-163	-127	-119	-67	-64	-60	-105	42	-155	26	32	-78	-23	-57	81	-29	0
0.071667	-1132	-1176	-13868	-24821	308	-16146	-10811	-24362	-40	-17950	-16128	-22025	26	-17832	-19347	-21283	1003	2128	7918	-25430	-162	-18524	7806	-24656	-113	-18960	9173	-18616	-13034	-18822	10847	-11665	-150	-129	-120	-67	-60	-60	-104	42	-153	12	34	-75	-22	-60	78	-32	-3
0.072500	-1486	-1159	-13986	-24484	47	-16290	-10847	-24283	80	-17917	-16084	-21882	-237	-17889	-19261	-20995	778	2127	7574	-25098	-914	-18428	7655	-24487	234	-18774	8955	-18445	-12678	-18600	10683	-11510	-148	-126	-120	-66	-64	-59	-105	42	-153	20	33	-75	-23	-58	82	-30	0
0.073333	-1612	-1169	-14084	-24167	-104	-16438	-10899	-24213	16	-17893	-16058	-21743	6	-17947	-19212	-20682	779	2103	7234	-24758	-876	-18330	7526	-24299	379	-18584	8760	-18268	-12651	-18366	10531	-11373	-150	-130	-127	-67	-63	-60	-104	39	-150	12	28	-78	-21	-61	92	-29	0
0.074167	-1437	-1216	-14169	-23869	13	-16607	-10907	-24149	-18	-17889	-16041	-21599	315	-18002	-19125	-20381	464	2070	6895	-24418	-575	-18236	7417	-24101	1105	-18384	8604	-18076	-12120	-18112	10403	-11238	-148	-126	-119	-67	-63	-60	-105	41	-147	16	28	-75	-21	-58	82	-30	-1
0.075000	-1422	-1283	-14232	-23579	176	-16787	-10923	-24084	-23	-17904	-16036	-21455	301	-18062	-19037	-20008	486	2003	6556	-24066	21	-18141	7323	-23895	1585	-18184	8473	-17883	-11649	-17848	10292	-11111	-150	-131	-122	-66	-60	-58	-105	42	-153	11	26	-77	-19	-59	82	-29	-3
0.075833	-1565	-1383	-14275	-23318	72	-16986	-10938	-24031	5	-17945	-16038	-21306	230	-18125	-18937	-19656	663	1921	6230	-23724	26	-18048	7243	-23677	1088	-17977	8373	-17677	-10868	-17569	10205	-10989	-152	-126	-125	-69	-63	-59	-107	39	-156	41	30	-77	-22	-59	82	-33	-3
0.076667	-1473	-1499	-14305	-23066	-263	-17199	-10933	-23975	-63	-18012	-16046	-21160	-187	-18195	-18835	-19293	119	1825	5908	-23383	-698	-17955	7175	-23452	1143	-17770	8293	-17475	-9601	-17285	10136	-10893	-169	-128	-121	-66	-61	-58	-109	35	-152	13	28	-80	-22	-60	81	-34	-1
0.077500	-1382	-1643	-14319	-22825	-315	-17426	-10926	-23915	-33	-18108	-16045	-21010	102	-18277	-18734	-18924	834	1705	5586	-23040	294	-17850	7118	-23203	445	-17564	8240	-17270	-11423	-16991	10085	-10798	-147	-132	-126	-67	-63	-62	-104	34	-151	13	32	-79	-18	-66	81	-34	-7
0.078333	-1652	-1804	-14312	-22595	-22	-17662	-10906	-23856	-64	-18228	-16043	-20857	-60	-18357	-18625	-18546	642	1570	5274	-22723	-97	-17782	7067	-22985	-112	-17369	8206	-17061	-11510	-16695	10053	-10718	-146	-131	-122	-70	-65	-62	-109	35	-155	12	32	-79	-25	-59	80	-34	-3
0.079167	-1852	-1984	-14294	-22371	30	-17906	-10872	-23792	-52	-18367	-16026	-20705	-232	-18450	-18509	-18174	329	1414	4968	-22382	-319	-17699	7023	-22747	-180	-17167	8190	-16854	-11460	-16389	10032	-10640	-150	-130	-118	-69	-63	-60	-109	37	-152	18	32	-80	-23	-62	82	-31	0
0.080000	-2088	-2172	-14251	-22153	-275	-18141	-10822	-23722	-4	-18515	-15993	-20543	-52	-18538	-18390	-17773	361	1247	4672	-22061	-447	-17615	6983	-22498	-418	-16971	8199	-16642	-11566	-16081	10027	-10568	-148	-127	-122	-69	-60	-58	-109	36	-153	20	30	-77	-21	-59	82	-30	0
0.080833	-2033	-2370	-14193	-21933	-299	-18358	-10761	-23647	87	-18669	-15937	-20385	-84	-18623	-18264	-17384	286	1055	4370	-21756	-596	-17533	6944	-22258	-786	-16779	8193	-16432	-11666	-15777	10022	-10508	-145	-128	-125	-69	-60	-57	-111	38	-152	19	28	-76	-19	-59	81	-32	-4
0.081667	-1749	-2583	-14121	-21716	-374	-18572	-10682	-23569	-21	-18816	-15854	-20223	-180	-18701	-18130	-16993	380	851	4084	-21457	-524	-17452	6895	-22011	-1272	-16594	8205	-16233	-11932	-15475	10020	-10454	-148	-130	-126	-73	-66	-62	-115	36	-152	13	29	-80	-22	-65	78	-35	-6
0.082500	-1238	-2801	-14029	-21490	-368	-18760	-10589	-23487	-92	-18940	-15740	-20059	263	-18761	-17980	-16597	897	662	3798	-21166	196	-17361	6850	-21756	-2270	-16402	8227	-16008	-13314	-15169	10020	-10396	-150	-130	-121	-91	-64	-61	-109	37	-152	17	30	-78	-18	-64	79	-33	0
0.083333	-872	-3019	-13911	-21257	-285	-18877	-10469	-23389	-75	-19029	-15586	-19890	-73	-18796	-17810	-16200	519	397	3518	-20885	-591	-17265	6796	-21478	-2585	-16209	8251	-15791	-12449	-14867	10013	-10347	-163	-126	-125	-70	-64	-59	-111	36	-156	16	30	-77	-21	-66	78	-31	0
0.084167	-171	-3236	-13784	-21013	-249	-18964	-10334	-23288	-197	-19076	-15399	-19724	-108	-18795	-17618	-15803	162	150	3248	-20616	-853	-17160	6736	-21237	-2149	-16012	8271	-15576	-10728	-14567	9999	-10292	-150	-130	-122	-68	-64	-61	-108	38	-160	18	33	-79	-26	-59	77	-34	-3
0.085000	561	-3451	-13635	-20765	-283	-18988	-10174	-23179	-119	-19071	-15167	-19554	-62	-18754	-17400	-15405	260	-107	2985	-20356	-402	-17037	6668	-20970	-2141	-15801	8294	-15355	-9513	-14265	9972	-10232	-148	-128	-122	-70	-62	-58	-108	38	-152	15	34	-76	-14	-57	80	-30	-5
0.085833	780	-3661	-13466	-20494	-60	-18951	-9994	-23056	35	-19005	-14915	-19387	-163	-18671	-17151	-15012	-52	-371	2733	-20098	-875	-16902	6595	-20694	-2139	-15578	8313	-15130	-7938	-13960	9934	-10166	-147	-125	-119	-70	-79	-55	-105	42	-153	20	45	-79	-19	-57	82	-30	-1
0.086667	1155	-3868	-13280	-20233	94	-18842	-9789	-22921	80	-18868	-14578	-19213	-260	-18544	-16873	-14626	116	-644	2492	-19855	-1090	-16747	6511	-20408	-1887	-15338	8331	-14909	-6694	-13663	9886	-10098	-177	-128	-115	-65	-59	-56	-104	41	-150	22	36	-76	-19	-53	82	-30	-5
0.087500	1397	-4066	-13082	-19926	-200	-18666	-9559	-22773	177	-18679	-14224	-19045	-82	-18369	-16563	-14242	-60	-922	2273	-19613	-1251	-16576	6412	-20127	-1510	-15092	8341	-14669	-5134	-13362	9825	-10018	-146	-124	-115	-64	-65	-55	-104	42	-150	22	37	-76	-18	-51	94	-28	0
0.088333	1500	-4258	-12872	-19625	-239	-18424	-9308	-22605	223	-18407	-13839	-18871	-111	-18145	-16226	-13874	-517	-1202	2045	-19379	-962	-16379	6314	-19810	-1199	-14821	8347	-14431	-3812	-13071	9747	-9932	-147	-126	-115	-62	-56	-58	-100	44	-149	23	39	-95	-14	-56	81	-28	0
0.089167	1552	-4440	-12651	-19314	-57	-18129	-9058	-22427	141	-18092	-13422	-18702	-191	-17885	-15858	-13529	-130	-1488	1843	-19153	-532	-16170	6207	-19500	-1359	-14538	8345	-14196	-2752	-12776	9664	-9834	-147	-126	-117	-64	-61	-58	-104	41	-151	22	35	-75	-19	-58	84	-28	-1
0.090000	1305	-4619	-12425	-19000	-53	-17769	-8788	-22222	144	-17729	-12982	-18532	-317	-17589	-15474	-13178	-821	-1774	1643	-18930	-1043	-15942	6095	-19185	-925	-14253	8335	-13956	-167	-12494	9568	-9733	-152	-130	-118	-69	-66	-62	-108	39	-154	18	34	-80	-42	-62	76	-33	-3
0.090833	1258	-4785	-12190	-18681	6	-17374	-8510	-22001	124	-17325	-12521	-18359	-139	-17259	-15059	-12843	-685	-2055	1464	-18714	278	-15688	5986	-18858	-762	-13918	8324	-13711	-326	-12209	9480	-9620	-151	-130	-119	-68	-62	-60	-108	38	-154	19	32	-74	-21	-56	80	-28	-1
0.091667	1117	-4935	-11949	-18359	43	-16930	-8217	-21745	50	-16890	-12048	-18184	-282	-16912	-14646	-12547	-606	-2324	1299	-18502	434	-15405	5877	-18528	-730	-13586	8302	-13465	268	-11932	9387	-9501	-151	-126	-121	-66	-63	-57	-104	40	-152	16	32	-75	-9	-53	80	-28	-5
0.092500	965	-5075	-11710	-18033	149	-16465	-7931	-21469	78	-16446	-11571	-18004	-348	-16550	-14219	-12262	-1075	-2599	1145	-18296	-97	-15127	5774	-18200	-449	-13243	8279	-13217	1624	-11662	9299	-9379	-151	-122	-116	-64	-65	-57	-102	44	-155	19	36	-77	-22	-53	82	-28	0
0.093333	953	-5198	-11464	-17717	206	-15995	-7601	-21168	51	-16011	-11099	-17826	-722	-16199	-13800	-12003	-940	-2843	1000	-18079	138	-14820	5673	-17874	-491	-12894	8255	-12979	2234	-11409	9215	-9254	-149	-124	-115	-62	-60	-53	-104	40	-153	21	35	-72	-22	-52	82	-25	0
0.094167	935	-5311	-11223	-17412	124	-15528	-7366	-20844	86	-15581	-10642	-17638	-693	-15853	-13388	-11767	-1230	-3083	861	-17910	254	-14502	5579	-17549	-767	-12538	8219	-12743	2818	-11145	9141	-9123	-149	-125	-116	-66	-61	-53	-100	45	-149	13	37	-73	-19	-53	86	-25	0
0.095000	890	-5399	-10984	-17120	-73	-15071	-7101	-20497	90	-15185	-10196	-17452	-625	-15523	-12990	-11552	-1362	-3308	732	-17730	267	-14167	5496	-17235	-1173	-12185	8188	-12516	3370	-10919	9080	-8995	-145	-120	-111	-62	-62	-52	-100	46	-154	20	36	-56	-18	-52	86	-25	-4
0.095833	809	-5473	-10748	-16852	-247	-14640	-6849	-20130	129	-14829	-9779	-17266	-325	-15224	-12608	-11365	-883	-3523	596	-17577	1015	-13837	5420	-16929	-1831	-11832	8151	-12296	2182	-10671	9026	-8879	-146	-127	-119	-67	-62	-53	-101	43	-152	0	37	-69	-17	-53	85	-25	-6
0.096667	699	-5519	-10513	-16613	-266	-14235	-6610	-19743	116	-14508	-9392	-17076	-527	-14963	-12270	-11201	-794	-3716	473	-17433	987	-13469	5360	-16639	-1847	-11485	8121	-12087	2170	-10467	8984	-8767	-148	-128	-117	-65	-63	-53	-102	44	-151	16	29	-75	-18	-52	84	-27	-3
0.097500	472	-5540	-10276	-16368	-454	-13864	-6388	-19342	38	-14237	-9033	-16887	-982	-14734	-11954	-11062	-1091	-3891	343	-17307	227	-13137	5327	-16362	-1097	-11143	8089	-11893	3413	-10259	8955	-8662	-153	-132	-119	-63	-65	-58	-104	41	-152	13	34	-76	-18	-55	82	-32	-6
0.098333	74	-5528	-10039	-16164	-745	-13535	-6180	-18932	-84	-14020	-8715	-16693	-4013	-14550	-11671	-10942	-986	-4044	234	-17198	110	-12779	5273	-16108	-558	-10813	8059	-11737	3644	-10053	8932	-8567	-152	-130	-125	-72	-63	-59	-108	34	-159	15	22	-81	-24	-57	80	-32	-3
0.099167	-283	-5486	-9796	-15985	-867	-13242	-5991	-18509	-67	-13851	-8440	-16494	-8537	-14398	-11412	-10840	-1127	-4174	95	-17103	33	-12414	5254	-15863	-70	-10486	8038	-11549	4014	-9842	8923	-8479	-150	-127	-121	-68	-63	-61	-107	41	-153	17	34	-74	-21	-55	78	-30	0
0.100000	-556	-5401	-9552	-15834	-819	-12978	-5805	-18076	-90	-13710	-8175	-16287	-7171	-14267	-11172	-10746	-1054	-4271	-18	-17018	68	-12049	5249	-15637	-57	-10170	8012	-11397	3848	-9633	8923	-8394	-148	-126	-119	-66	-61	-57	-104	40	-143	21	38	-73	-17	-53	85	-28	-4
0.100833	-751	-5275	-9301	-15711	-570	-12749	-5633	-17637	-300	-13613	-7953	-16080	-4776	-14198	-10965	-10661	-948	-4345	-132	-16947	-375	-11682	5257	-15431	-63	-9864	7988	-11265	3569	-9419	8923	-8321	-146	-126	-122	-65	-61	-55	-105	42	-147	18	33	-75	-22	-53	82	-27	0
0.101667	-535	-5114	-9043	-15626	-248	-12553	-5477	-17203	-438	-13537	-7774	-15872	-4219	-14138	-10773	-10621	-663	-4394	-247	-16890	-712	-11314	5275	-15239	236	-9571	7965	-11150	3806	-9198	8917	-8259	-149	-128	-126	-69	-66	-61	-107	37	-153	17	34	-74	-23	-55	80	-30	-1
0.102500	-380	-4908	-8784	-15562	-94	-12368	-5328	-16765	-265	-13481	-7617	-15655	-3038	-14103	-10600	-10575	187	-4411	-339	-16834	-406	-10947	5309	-15063	-300	-9287	7946	-11057	3406	-8967	8920	-8203	-151	-129	-121	-68	-62	-58	-104	36	-155	18	32	-72	-22	-57	80	-33	-4
0.103333	-417	-4661	-8513	-15534	20	-12196	-5183	-16327	-178	-13427	-7480	-15434	-2596	-14079	-10429	-10535	138	-4394	-423	-16793	-1068	-10584	5352	-14902	-655	-9007	7921	-10977	4397	-8723	8912	-8151	-149	-129	-125	-69	-64	-61	-107	36	-152	19	32	-77	-23	-56	77	-21	-4
0.104167	-328	-4363	-8231	-15520	39	-12037	-5050	-15897	-82	-13363	-7370	-15213	-1732	-14056	-10258	-10510	388	-4339	-490	-16716	-563	-10226	5409	-14750	-859	-8740	7891	-10914	3560	-8461	8894	-8099	-150	-129	-124	-67	-65	-58	-111	37	-172	19	28	-79	-23	-60	74	-32	-4
0.105000	-104	-4031	-7947	-15551	-95	-11869	-4919	-15465	-100	-13281	-7267	-14978	-1002	-14032	-10084	-10461	1072	-4250	-538	-16643	-148	-9876	5472	-14607	-1491	-8470	7856	-10872	2355	-8180	8873	-8042	-150	-131	-126	-72	-65	-60	-107	40	-152	17	30	-78	-22	-53	77	-33	-5
0.105833	-163	-3660	-7654	-15596	-51	-11700	-4790	-15036	-61	-13178	-7176	-14777	-493	-13992	-9893	-10460	692	-4123	-562	-16562	-704	-9531	5547	-14472	-1531	-8230	7812	-10846	2548	-7880	8836	-7990	-150	-128	-125	-72	-64	-43	-107	37	-153	17	26	-78	-22	-59	79	-31	-6
0.106667	-12	-3262	-7362	-15653	-82	-11515	-4663	-14601	-204	-13034	-7088	-14512	-102	-13934	-9691	-10442	635	-3960	-568	-16462	-429	-9192	5628	-14341	-1563	-7939	7759	-10835	1852	-7566	8782	-7938	-153	-130	-127	-69	-65	-61	-109	37	-149	12	30	-80	-21	-60	75	-33	-7
0.107500	162	-2836	-7071	-15725	-182	-11300	-4537	-14168	-259	-12853	-6993	-14276	244	-13845	-9466	-10421	305	-3751	-550	-16346	-392	-8861	5721	-14217	-1816	-7670	7700	-10845	1291	-7229	8719	-7878	-148	-126	-126	-69	-63	-59	-99	38	-154	19	28	-77	-19	-63	77	-31	-1
0.108333	94	-2389	-6775	-15788	-264	-11057	-4403	-13723	-268	-12622	-6914	-14037	419	-13724	-9224	-10402	-34	-3504	-513	-16197	-557	-8536	5821	-14093	-2056	-7398	7631	-10879	1294	-6876	8631	-7821	-148	-129	-120	-68	-62	-59	-105	42	-151	17	29	-78	-22	-58	78	-28	-4
0.109167	10	-1938	-6491	-15850	-122	-10791	-4277	-13276	-117	-12346	-6819	-13809	684	-13588	-8955	-10385	-164	-3224	-460	-16041	187	-8225	5918	-13976	-2375	-7122	7552	-10909	-74	-6503	8531	-7765	-147	-129	-120	-74	-64	-64	-110	36	-150	17	30	-77	-25	-61	78	-31	-3
0.110000	76	-1486	-6228	-15895	110	-10493	-4142	-12824	60	-12028	-6722	-13587	880	-13366	-8675	-10370	-590	-2905	-392	-15862	375	-7924	6028	-13864	-2492	-6834	7458	-10971	-1083	-6121	8408	-7714	-150	-131	-124	-72	-64	-63	-110	36	-155	17	28	-80	-25	-61	73	-35	0
0.110833	99	-1041	-5964	-15914	-10	-10161	-3980	-12355	-42	-11656	-6612	-13377	1274	-13088	-8366	-10346	-1414	-2554	-314	-15662	-325	-7628	6134	-13748	-1810	-6534	7358	-11042	45	-5716	8272	-7653	-150	-129	-124	-72	-65	-58	-110	88	-151	16	28	-80	-23	-57	76	-33	-1
0.111667	-101	-615	-5748	-15895	-255	-9790	-3859	-11871	-170	-11241	-6493	-13181	1439	-12812	-8043	-10323	-1477	-2166	-225	-15438	295	-7325	6243	-13635	-1281	-6217	7251	-11132	245	-5304	8116	-7623	-147	-126	-121	-68	-64	-62	-108	38	-153	16	28	-79	-22	-58	76	-32	-3
0.112500	-246	-216	-5548	-15836	-201	-9385	-3711	-11374	-193	-10791	-6361	-12998	1534	-12465	-7709	-10299	-1758	-1760	-139	-15201	291	-7024	6350	-13525	-843	-5885	7138	-11236	187	-4878	7947	-7590	-146	-129	-124	-73	-62	-58	-108	39	-150	16	32	-78	-19	-56	80	-32	0
0.113333	96	161	-5375	-15721	-268	-8952	-3550	-10865	-81	-10310	-6217	-12838	1941	-12082	-7367	-10274	-1903	-1324	-49	-14936	30	-6718	6445	-13416	-342	-5538	7020	-11355	-32	-4447	7758	-7572	-147	-126	-120	-67	-62	-59	-104	41	-151	18	28	-72	-19	-58	80	-31	-3
0.114167	383	477	-5247	-15546	-372	-8491	-3398	-10346	-65	-9800	-6059	-12697	2293	-11654	-7019	-10255	-1796	-878	32	-14680	240	-6401	6530	-13309	249	-5168	6897	-11488	-448	-4004	7552	-7573	-151	-130	-114	-68	-62	-58	-107	42	-152	17	36	-75	-22	-56	79	-31	-3
0.115000	524	755	-5153	-15307	-166	-8004	-3231	-9816	-108	-9276	-5890	-12581	2282	-11188	-6674	-10235	-1995	-421	110	-14403	105	-6073	6592	-13206	1350	-4784	6765	-11637	-850	-3558	7336	-7589	-152	-129	-120	-70	-61	-59	-111	39	-180	9	28	-77	-23	-60	78	-29	-3
0.115833	526	971	-5100	-15002	-40	-7504	-3061	-9273	-190	-8731	-5705	-12485	2263	-10691	-6331	-10223	-1596	33	178	-14112	235	-5716	6638	-13099	1941	-4370	6632	-11792	-2012	-3107	7105	-7622	-150	-131	-119	-69	-59	-59	-104	44	-152	15	30	-77	-21	-60	80	-31	-4
0.116667	399	1136	-5088	-14620	64	-6981	-2890	-8719	-251	-8191	-5504	-12403	2326	-10169	-5995	-10213	-1349	485	241	-13810	-583	-5331	6653	-12996	2565	-3940	6491	-11955	-1869	-2660	6873	-7676	-147	-127	-119	-67	-63	-60	-105	35	-156	15	32	-78	-21	-60	79	-30	-1
0.117500	624	1240	-5113	-14173	114	-6447	-2712	-8164	-115	-7657	-5291	-12355	2506	-9625	-5675	-10232	-1158	924	293	-13502	-616	-4918	6637	-12888	3368	-3488	6342	-12130	-3094	-2201	6627	-7749	-150	-126	-125	-70	-62	-53	-108	38	-152	15	28	-81	-24	-60	77	-32	-1
0.118333	997	1289	-5192	-13663	118	-5909	-2535	-7612	-127	-7121	-5065	-12313	2702	-9065	-5364	-10227	126	1344	332	-13182	329	-4471	6583	-12781	3279	-3023	6184	-12302	-5742	-1750	6378	-7838	-147	-129	-122	-69	-64	-61	-105	39	-155	13	29	-76	-22	-57	84	-29	-5
0.119167	999	1280	-5281	-13098	360	-5377	-2348	-7069	-195	-6608	-4829	-12289	2760	-8497	-5070	-10250	89	1745	384	-12855	-462	-3987	6492	-12671	3964	-2540	6016	-12475	-5908	-1297	6118	-7938	-152	-132	-119	-67	-61	-58	-104	42	-155	18	32	-75	-21	-57	82	-30	0
0.120000	1055	1226	-5377	-12495	470	-4856	-2172	-6533	-160	-6109	-4575	-12260	2705	-7918	-4786	-10283	425	2123	430	-12514	-499	-3470	6353	-12564	4343	-2041	5832	-12641	-6381	-850	5856	-8061	-146	-122	-117	-64	-61	-55	-103	38	-152	15	35	-69	-18	-55	81	-25	1
0.120833	1042	1130	-5500	-11860	455	-4350	-1999	-6011	-119	-5637	-4335	-12232	2510	-7349	-4522	-10328	781	2467	477	-12163	-767	-2927	6157	-12447	4696	-1540	5630	-12806	-6275	-420	5584	-8191	-141	-121	-117	-65	-57	-57	-99	45	-153	21	35	-72	-21	-53	85	-25	1
0.121667	1102	998	-5623	-11234	534	-3875	-1830	-5504	-104	-5197	-4053	-12194	2068	-6787	-4275	-10383	844	2791	528	-11811	-1271	-2358	5912	-12336	5379	-1037	5409	-12965	-5633	1	5306	-8328	-147	-122	-119	-67	-62	-55	-102	43	-149	23	27	-74	-21	-53	84	-25	0
0.122500	987	844	-5720	-10611	669	-3426	-1669	-5018	12	-4785	-3786	-12135	2127	-6236	-4047	-10447	1172	3060	594	-11424	-1151	-1773	5617	-12226	5727	-543	5158	-13091	-5944	403	5018	-8467	-150	-126	-117	-64	-52	-57	-99	41	-153	16	32	-76	-21	-51	85	-27	0
0.123333	1118	674	-5826	-10037	949	-3019	-1516	-4553	-11	-4411	-3515	-12052	2503	-5700	-3827	-10512	1912	3307	667	-11032	-701	-1181	5263	-12118	5688	-57	4872	-13209	-6767	781	4714	-8607	-154	-128	-122	-68	-64	-58	-105	41	-152	20	34	-75	-23	-56	78	-21	-6
0.124167	1118	509	-5880	-9508	913	-2665	-1357	-4112	-33	-4073	-3255	-11926	2350	-5182	-3625	-10588	1506	3536	765	-10621	-1676	-585	4870	-12010	6429	412	4585	-13307	-4967	1137	4403	-8736	-153	-125	-121	-65	-66	-60	-100	38	-154	18	32	-76	-24	-57	81	-31	-3
0.125000	790	353	-5872	-9053	919	-2354	-1237	-3690	-47	-3764	-2993	-11763	1914	-4675	-3425	-10659	1584	3733	878	-10195	-1543	-17	4428	-11907	6860	855	4254	-13381	-3251	1469	4076	-8857	-151	-126	-118	-64	-60	-59	-104	38	-150	19	35	-74	-21	-56	81	-30	-5
0.125833	622	215	-5813	-8700	1002	-2101	-1113	-3283	-69	-3456	-2737	-11544	1562	-4194	-3235	-10719	1745	3913	1015	-9753	-1213	551	3944	-11802	6985	1269	3890	-13428	-1550	1768	3738	-8958	-146	-125	-118	-63	-58	-58	-103	28	-153	22	35	-75	-19	-56	81	-26	2
0.126667	578	108	-5683	-8446	1175	-1908	-991	-2888	-3	-3254	-2496	-11262	1289	-3735	-3059	-10776	1348	4072	1166	-9297	-1489	1087	3426	-11700	7186	1647	3487	-13452	459	2043	3382	-9048	-144	-127	-119	-63	-61	-57	-103	43	-150	20	39	-73	-1	-53	84	-29	0
0.127500	216	43	-5482	-8315	1360	-1778	-880	-2504	-68	-3061	-2268	-10920	837	-3296	-2882	-10818	1071	4222	1332	-8832	-1279	1574	2877	-11600	7062	1991	3056	-13450	2259	2286	3009	-9118	-143	-124	-115	-68	-60	-56	-104	40	-148	24	38	-75	-17	-52	86	-26	1
0.128333	-45	23	-5199	-8303	1210	-1710	-765	-2123	-248	-2869	-2063	-10510	735	-2881	-2717	-10852	592	4360	1514	-8344	-754	2017	2309	-11498	6829	2291	2589	-13422	4318	2500	2620	-9161	-144	-124	-116	-60	-58	-53	-100	46	-150	23	41	-72	-19	-53	82	-27	0
0.129167	-215	44	-4848	-8420	894	-1705	-656	-1743	-242	-2722	-1881	-10034	763	-2485	-2555	-10869	442	4483	1698	-7867	-223	2395	1724	-11401	6072	2540	2095	-13376	5535	2690	2215	-9186	-148	-126	-117	-67	-62	-51	-101	42	-150	22	38	-73	-19	-49	82	-29	-1
0.130000	-348	116	-4424	-8658	681	-1760	-544	-1354	-196	-2605	-1716	-9488	559	-2109	-2399	-10873	629	4603	1887	-7385	-927	2714	1138	-11302	5102	2740	1558	-13311	7521	2855	1791	-9193	-149	-126	-118	-64	-62	-55	-103	42	-152	4	34	-76	-21	-57	81	-32	-1
0.130833	-217	237	-3937	-9004	572	-1871	-423	-944	-274	-2505	-1571	-8872	407	-1754	-2245	-10854	62	4718	2073	-6908	-1152	2971	559	-11191	4577	2898	1002	-13224	9501	3004	1358	-9176	-149	-128	-121	-68	-59	-55	-105	38	-151	22	36	-75	-21	-55	81	-32	1
0.131667	-53	405	-3391	-9445	680	-2038	-285	-517	-309	-2419	-1444	-8197	535	-1421	-2099	-10824	721	4831	2251	-6440	648	3154	-14	-11072	2870	3004	418	-13126	9040	3138	913	-9140	-151	-130	-122	-68	-65	-53	-109	37	-150	18	28	-77	-21	-61	78	-31	-3
0.132500	-418	613	-2804	-9964	603	-2246	-134	-62	-281	-2354	-1336	-7491	181	-1106	-1955	-10768	492	4934	2417	-5982	151	3292	-560	-10934	1528	3076	-165	-13010	11028	3265	466	-9082	-150	-129	-117	-66	-63	-52	-107	41	-150	23	34	-76	-21	-56	81	-29	-3
0.133333	-437	862	-2181	-10519	398	-2486	44	424	-196	-2302	-1239	-6682	167	-811	-1810	-10690	387	5034	2564	-5544	372	3360	-1071	-10776	299	3103	-778	-12882	12876	3382	11	-9010	-149	-125	-117	-64	-62	-52	-116	39	-147	22	37	-76	-21	-55	84	-31	0
0.134167	-248	1126	-1549	-11098	345	-2760	248	939	-195	-2261	-1158	-5861	188	-534	-1671	-10598	422	5128	2682	-5134	811	3362	-1545	-10617	-1081	3096	-1389	-12752	14433	3499	-452	-8934	-151	-127	-129	-66	-62	-55	-101	41	-153	22	36	-76	-22	-53	86	-33	-6
0.135000	-324	1402	-929	-11665	160	-3053	480	1475	-236	-2234	-1083	-5002	-74	-276	-1529	-10487	271	5207	2761	-4752	687	3318	-1972	-10391	-2331	3060	-1998	-12611	15964	3617	-910	-8848	-148	-126	-116	-67	-63	-55	-104	42	-152	23	36	-76	-27	-56	85	-29	0
0.135833	-352	1675	-336	-12193	-204	-3356	743	2047	-210	-2213	-1012	-4123	22	-38	-1388	-10363	459	5271	2827	-4405	852	3224	-2348	-10146	-3614	2997	-2602	-12462	16594	3730	-1370	-8767	-150	-126	-116	-65	-61	-55	-101	42	-152	18	35	-76	-22	-56	84	-30	-7
0.136667	-155	1932	211	-12643	-527	-3661	1037	2628	-186	-2208	-937	-3243	213	180	-1244	-10219	977	5329	2844	-4093	1773	3089	-2669	-9871	-5602	2917	-3184	-12305	15289	3852	-1821	-8689	-148	-129	-120	-66	-61	-56	-105	43	-153	20	33	-75	-24	-56	86	-29	-8
0.137500	-444	2166	701	-12997	-936	-3956	1364	3232	-177	-2205	-855	-2364	-323	377	-1094	-10059	190	5344	2820	-3818	796	2921	-2934	-9552	-6671	2823	-3749	-12139	16043	3970	-2274	-8619	-148	-129	-117	-63	-64	-57	-107	43	-154	17	33	-77	-23	-58	84	-28	-5
0.138333	-773	2369	1126	-13224	-1240	-4236	1725	3841	-184	-2210	-763	-1489	-420	552	-936	-9894	28	5345	2761	-3576	267	2722	-3135	-9194	-7368	2719	-4273	-11964	16597	4093	-2714	-8565	-152	-128	-122	-69	-63	-58	-107	40	-155	18	29	-83	-22	-59	80	-31	-3
0.139167	-819	2531	1473	-13313	-1521	-4489	2117	4443	-317	-2221	-652	-641	-424	711	-764	-9689	106	5322	2662	-3365	748	2495	-3279	-8791	-8203	2613	-4766	-11778	15931	4213	-3149	-8530	-148	-126	-122	-65	-62	-53	-103	42	-150	20	29	-77	-21	-56	82	-28	-3
0.140000	-836	2645	1730	-13226	-1860	-4711	2533	5028	-357	-2236	-514	181	-694	850	-581	-9482	-213	5275	2530	-3180	1276	2249	-3365	-8345	-8651	2505	-5211	-11578	15029	4326	-3569	-8516	-150	-127	-120	-66	-61	-58	-107	41	-154	23	33	-75	-21	-56	78	-28	-3
0.140833	-758	2704	1902	-13026	-2071	-4889	2965	5581	-213	-2261	-351	952	-766	970	-375	-9238	-356	5194	2364	-3021	2357	1989	-3394	-7855	-9012	2392	-5606	-11366	13734	4433	-3971	-8530	-145	-126	-119	-65	-62	-55	-103	42	-153	20	34	-73	-21	-55	90	-26	-1
0.141667	-665	2714	1994	-12580	-2348	-5025	3419	6093	-211	-2282	-155	1672	-790	1068	-154	-8980	-981	5092	2168	-2874	2346	1708	-3373	-7336	-9118	2283	-5943	-11135	12736	4520	-4359	-8576	-150	-129	-114	-64	-63	-56	-105	44	-154	21	34	-84	-22	-55	84	-29	-5
0.142500	-762	2670	2005	-12000	-2842	-5107	3880	6550	-191	-2311	77	2323	-970	1146	90	-8696	-1052	4959	1947	-2737	2290	1413	-3307	-6784	-9243	2172	-6219	-10893	10981	4590	-4723	-8653	-150	-122	-120	-64	-62	-53	-107	37	-154	18	35	-74	-18	-55	84	-30	0
0.143333	-832	2578	1949	-11274	-3235	-5136	4347	6937	-87	-2340	346	2903	-922	1206	356	-8394	-648	4794	1706	-2596	2521	1100	-3201	-6204	-9698	2060	-6433	-10636	9299	4634	-5064	-8763	-156	-126	-121	-67	-63	-56	-105	41	-147	20	33	-76	-21	-56	78	-30	0
0.144167	-734	2448	1837	-10412	-3512	-5095	4803	7237	-126	-2370	650	3405	-1014	1247	649	-8057	-1351	4606	1451	-2444	1712	768	-3066	-5608	-9203	1937	-6555	-10361	8630	4649	-5379	-8903	-149	-125	-118	-65	-64	-58	-110	38	-151	20	35	-77	-17	-59	85	-30	-4
0.145000	-493	2280	1689	-9436	-3881	-5026	5251	7449	-85	-2395	994	3825	-855	1268	968	-7690	-824	4398	1195	-2279	2399	425	-2900	-5001	-9420	1812	-6654	-10070	5053	4627	-5655	-9074	-149	-126	-95	-62	-66	-57	-104	40	-153	20	34	-76	-24	-58	78	-31	-6
0.145833	-464	2090	1517	-8375	-4234	-4892	5675	7557	-25	-2418	1373	4161	-1247	1272	1312	-7299	-1202	4169	936	-2093	1298	69	-2722	-4392	-9065	1668	-6655	-9747	3282	4577	-5888	-9273	-148	-122	-118	-65	-67	-58	-105	43	-150	21	34	-77	-22	-53	84	-28	0
0.146667	-336	1887	1341	-7252	-4489	-4697	6081	7557	-11	-2435	1784	4404	-1316	1256	1677	-6873	-1520	3926	667	-1886	1044	-327	-2528	-3791	-8126	1510	-6589	-9444	2054	4483	-6073	-9498	-148	-121	-118	-64	-59	-58	-105	43	-151	22	33	-74	-19	-57	84	-28	-1
0.147500	-16	1678	1177	-6095	-4896	-4476	6448	7439	-65	-2442	2223	4558	-1272	1221	2061	-6422	-1163	3669	448	-1658	1010	-742	-2331	-3209	-7435	1326	-6448	-9108	851	4347	-6202	-9741	-148	-121	-121	-65	-63	-57	-104	42	-150	20	32	-73	-18	-53	84	-26	0
0.148333	207	1476	1040	-4921	-5129	-4176	6781	7203	-17	-2435	2673	4624	-1399	1165	2464	-5939	-1342	3410	233	-1409	522	-1187	-2139	-2659	-6556	1118	-6240	-8764	-190	4166	-6270	-10000	-145	-127	-120	-65	-62	-59	-105	34	-153	16	32	-78	-23	-53	82	-30	-1
0.149167	171	1286	945	-3768	-5025	-3859	7072	6848	-57	-2427	3144	4602	-1509	1091	2884	-5431	-1527	3144	45	-1144	774	-1658	-1952	-2154	-5469	883	-5951	-8403	-1464	3945	-6269	-10264	-147	-127	-124	-65	-61	-56	-107	52	-153	18	34	-73	-22	-58	81	-28	-1
0.150000	616	1126	908	-2642	-4607	-3507	7323	6373	-23	-2392	3620	4496	-890	984	3316	-4892	-1060	2886	-102	-877	2564	-2162	-1779	-1675	-5113	610	-5599	-8032	-4349	3673	-6190	-10536	-146	-127	-119	-65	-63	-63	-107	47	-153	17	27	-76	-19	-60	80	-34	0
0.150833	758	992	936	-1580	-4267	-3130	7530	5785	554	-2350	4094	4314	-969	861	3746	-4342	-1652	2635	-215	-619	2390	-2690	-1611	-1253	-3891	304	-5175	-7645	-5210	3368	-6022	-10801	-150	-129	-122	-66	-63	-58	-111	39	-146	19	30	-75	-22	-60	81	-30	-5
0.151667	506	895	1034	-593	-3852	-2734	7693	5074	863	-2287	4550	4060	-925	721	4179	-3766	-2156	2411	-283	-375	1215	-3245	-1450	-889	-1963	-35	-4689	-7252	-5490	3021	-5762	-11049	-149	-126	-122	-65	-65	-61	-108	38	-158	15	33	-76	-25	-59	81	-30	-1
0.152500	476	833	1210	313	-2842	-2318	7813	4289	649	-2208	4997	3737	-790	555	4607	-3188	-1868	2181	-305	-162	1150	-3822	-1296	-579	-729	-409	-4140	-6848	-6839	2643	-5429	-11286	-145	-125	-119	-66	-60	-60	-108	41	-150	19	34	-75	-17	-55	78	-30	-3
0.153333	425	810	1467	1119	-1430	-1903	7894	3398	844	-2084	5401	3362	-555	377	5023	-2602	-2011	1986	-286	8	908	-4406	-1146	-340	632	-820	-3534	-6437	-7797	2224	-5008	-11496	-151	-125	-117	-63	-59	-57	-109	40	-149	22	34	-74	-17	-58	85	-29	0
0.154167	362	831	1791	1820	-199	-1505	7928	2427	924	-1993	5764	2921	-240	177	5411	-2033	-1868	1809	-219	124	764	-5001	-988	-170	1914	-1262	-2882	-6029	-8808	1762	-4480	-11684	-147	-122	-117	-65	-59	-60	-105	40	-154	8	34	-74	-13	-57	84	-29	-3
0.155000	603	873	2191	2410	895	-1103	7923	1389	744	-1857	6087	2440	-251	-30	5776	-1478	-1890	1645	-109	174	246	-5591	-819	-48	2997	-1734	-2174	-5594	-9358	1269	-3884	-11842	-148	-125	-118	-64	-63	-59	-104	43	-148	20	32	-74	-19	-56	85	-31	2
0.155833	508	962	2658	2895	1984	-713	7880	288	690	-1704	6356	1910	-366	-248	6103	-953	-2008	1514	36	151	-176	-6165	-624	7	4194	-2236	-1428	-5166	-9708	748	-3217	-11968	-146	-126	-118	-65	-59	-60	-109	41	-152	19	33	-75	-22	-60	80	-29	-1
0.156667	127	1072	3181	3267	2963	-314	7798	-863	633	-1534	6567	1351	-251	-470	6385	-468	-1437	1403	219	45	35	-6723	-398	10	4600	-2763	-644	-4741	-10243	226	-2487	-12065	-147	-129	-122	-70	-66	-64	-111	67	-154	13	27	-78	-24	-63	79	-31	-5
0.157500	16	1209	3758	3539	3539	13	7682	-2042	380	-1345	6717	761	-387	-688	6619	-31	-1793	1317	430	-136	-712	-7241	-112	-31	5115	-3305	167	-4314	-9513	-390	-1709	-12124	-152	-129	-121	-68	-61	-60	-108	40	-155	17	28	-81	-26	-60	79	-31	0
0.158333	-92	1372	4380	3718	3957	350	7548	-3236	155	-1135	6803	153	-136	-890	6796	354	-1335	1252	667	-401	188	-7710	205	-114	4782	-3860	1003	-3897	-11541	-1002	-880	-12150	-135	-130	-125	-72	-62	-62	-109	38	-153	3	28	-79	-24	-61	77	-32	-4
0.159167	-269	1551	5033	3802	4102	670	7361	-4432	-52	-909	6824	-476	-197	-1079	6913	666	-830	1210	920	-733	-131	-8124	593	-234	4296	-4424	1849	-3483	-12459	-1647	-38	-12142	-146	-129	-125	-67	-62	-58	-105	40	-151	13	38	-81	-21	-59	80	-32	-3
0.160000	-114	1739	5705	3801	3990	975	7150	-5606	-109	-664	6784	-1120	-60	-1240	6966	907	-1026	1186	1186	-1133	-294	-8467	1052	-375	4456	-4988	2699	-3081	-11794	-2316	819	-12090	-149	-130	-120	-64	-61	-59	-102	41	-154	18	35	-77	-21	-58	82	-31	-3
0.160833	-61	1934	6377	3724	3991	1253	6902	-6763	-250	-403	6676	-1782	-130	-1374	6933	1068	-670	1170	1455	-1585	194	-8743	1580	-540	4599	-5557	3563	-2706	-10901	-3019	1670	-12022	-148	-127	-119	-66	-57	-58	-103	39	-153	21	35	-75	-16	-60	84	-33	0
0.161667	-128	2124	7053	3569	3925	1519	6624	-7877	-365	-131	6509	-2453	-188	-1469	6843	1138	-621	1165	1720	-2074	-350	-8947	2185	-716	4845	-6122	4396	-2355	-9499	-3745	2496	-11914	-148	-125	-120	-63	-59	-57	-104	43	-150	19	30	-76	-19	-57	81	-29	-3
0.162500	-518	2318	7704	3344	3549	1772	6297	-8934	-337	154	6278	-3136	-464	-1514	6665	1113	-493	1165	1974	-2585	-690	-9073	2858	-900	4933	-6675	5206	-2033	-8146	-4496	3283	-11776	-146	-126	-120	-64	-59	-60	-107	36	-149	19	35	-75	-23	-57	82	-29	-4
0.163333	-740	2501	8322	3057	3524	2014	5938	-9908	-394	454	5999	-3825	-173	-1519	6403	1000	402	1169	2218	-3093	111	-9121	3598	-1081	4054	-7217	5978	-1750	-8582	-5275	4021	-11592	-142	-127	-118	-65	-62	-57	-104	42	-149	15	33	-77	-22	-58	79	-30	0
0.164167	-651	2672	8900	2726	3701	2247	5539	-10796	-523	760	5664	-4527	-122	-1462	6062	800	308	1195	2439	-3582	-294	-9100	4392	-1258	3514	-7749	6705	-1509	-7270	-6076	4710	-11380	-147	-128	-119	-69	-61	-60	-109	40	-152	16	30	-76	-22	-60	79	-17	0
0.165000	-782	2837	9428	2351	3719	2473	5101	-11582	-597	1078	5282	-5229	-318	-1349	5644	512	-422	1160	2643	-4036	-1165	-9004	5239	-1428	4108	-8261	7383	-1312	-3810	-6908	5331	-11126	-149	-130	-124	-70	-61	-62	-107	38	-152	15	26	-79	-22	-63	77	-35	7
0.165833	-919	2985	9890	1928	3584	2699	4619	-12262	-712	1403	4858	-5957	-285	-1175	5156	144	111	1150	2824	-4435	-784	-8850	6119	-1589	4153	-8754	8004	-1151	-1620	-7746	5889	-10828	-148	-128	-120	-66	-64	-60	-107	41	-152	18	29	-75	-18	-60	80	-30	0
0.166667	-1002	3134	10290	1487	3554	2932	4099	-12813	-737	1747	4402	-6674	-179	-948	4608	-287	77	1135	2981	-4761	-840	-8641	7022	-1736	4001	-9224	8549	-1049	167	-8604	6358	-10490	-147	-128	-121	-65	-63	-55	-107	40	-149	12	30	-77	-22	-55	80	-30	2
0.167500	-1108	3237	10619	1024	3636	3160	3540	-13237	-757	2067	3913	-7397	-230	-671	4000	-788	193	1113	3107	-5017	-384	-8396	7924	-1877	3969	-9664	9020	-997	1324	-9466	6776	-10105	-167	-127	-120	-68	-60	-55	-104	39	-148	17	35	-77	-25	-56	82	-30	0
0.168333	-1058	3334	10875	538	3466	3380	2949	-13524	-783	2389	3395	-8137	-233	-348	3349	-1336	418	1088	3208	-5179	-263	-8121	8799	-2015	3900	-10077	9403	-996	1979	-10340	7111	-9669	-143	-125	-119	-63	-63	-55	-105	53	-152	18	33	-73	-22	-57	80	-29	1
0.169167	-874	3413	11050	50	3155	3603	2331	-13670	-670	2708	2858	-8840	9	7	2659	-1911	74	1057	3280	-5258	-979	-7830	9630	-2142	4151	-10455	9697	-1052	2438	-11203	7384	-9187	-148	-129	-120	-62	-63	-64	-104	39	-151	18	34	-76	-26	-57	80	-30	-1
0.170000	-970	3465	11157	-436	2852	3818	1693	-13682	-576	3006	2293	-9561	-79	413	1954	-2547	615	1025	3322	-5249	-1164	-7534	10389	-2280	3866	-10807	9897	-1158	2221	-12057	7602	-8654	-159	-129	-125	-68	-61	-59	-110	35	-153	12	30	-73	-21	-59	78	-32	0
0.170833	-1175	3515	11189	-912	2571	4026	1045	-13549	-666	3293	1714	-10259	-637	828	1249	-3179	618	998	3332	-5154	-2174	-7246	11071	-2417	3354	-11104	10007	-1306	3140	-12893	7769	-8069	-150	-130	-120	-67	-64	-58	-110	40	-154	11	40	-74	-23	-59	77	-33	-6
0.171667	-1060	3506	11164	-1362	2528	4226	390	-13278	-594	3559	1128	-10956	-322	1258	561	-3810	888	974	3323	-4977	-1638	-6973	11652	-2561	2742	-11365	10028	-1498	2106	-13683	7898	-7419	-148	-127	-118	-66	-60	-59	-109	35	-150	6	36	-79	-19	-57	79	-31	-1
0.172500	-894	3491	11085	-1792	2367	4403	-250	-12897	-486	3801	534	-11624	-250	1686	-98	-4437	1544	955	3289	-4736	-1002	-6723	12121	-2720	1980	-11578	9960	-1724	1162	-14463	7993	-6763	-149	-127	-118	-67	-62	-56	-107	39	-151	11	34	-75	-21	-58	77	-30	-1
0.173333	-1101	3456	10962	-2194	2019	4558	-872	-12399	-430	4009	-65	-12263	-326	2103	-711	-5028	933	955	3227	-4442	-1628	-6510	12450	-2894	1819	-11752	9807	-1978	2034	-15178	8067	-6045	-150	-128	-121	-65	-68	-63	-95	38	-154	13	34	-76	-25	-58	78	-34	-5
0.174167	-1078	3382	10802	-2551	1919	4685	-1456	-11800	-402	4184	-663	-12872	-211	2489	-1266	-5622	1107	966	3153	-4107	-1412	-6344	12648	-3088	1391	-11867	9585	-2253	2707	-15837	8133	-5291	-148	-128	-120	-67	-62	-59	-105	57	-153	16	35	-78	-27	-57	82	-30	-3
0.175000	-940	3318	10621	-2877	1692	4777	-1986	-11120	-301	4328	-1255	-13434	-81	2858	-1741	-6167	1383	992	3061	-3752	-1814	-6211	12705	-3305	1089	-11933	9294	-2538	3520	-16420	8190	-4512	-149	-126	-121	-92	-65	-55	-108	42	-153	18	33	-76	-22	-57	80	-29	-10
0.175833	-1023	3223	10429	-3141	1291	4828	-2457	-10373	-322	4434	-1849	-13955	-328	3179	-2128	-6677	1398	1035	2956	-3386	-2307	-6130	12620	-3524	779	-11948	8949	-2832	4211	-16924	8256	-3720	-149	-127	-117	-68	-62	-53	-133	41	-154	19	29	-76	-23	-55	81	-30	-1
0.176667	-1177	3106	10233	-3370	929	4831	-2863	-9571	-271	4501	-2430	-14418	33	3450	-2421	-7145	1705	1088	2847	-3030	-1560	-6099	12391	-3817	-146	-11908	8563	-3115	3695	-17338	8328	-2907	-152	-128	-124	-67	-62	-56	-108	18	-154	17	30	-76	-23	-55	80	-31	-6
0.177500	-922	2977	10044	-3554	583	4786	-3185	-8740	-184	4525	-2997	-14836	322	3666	-2612	-7573	1888	1162	2733	-2693	-1507	-6120	12038	-4113	-1100	-11820	8147	-3387	3944	-17653	8409	-2123	-149	-128	-119	-66	-62	-56	-109	37	-152	13	30	-74	-22	-57	80	-34	-5
0.178333	-823	2829	9873	-3696	321	4684	-3419	-7896	-146	4517	-3538	-15182	29	3825	-2684	-7958	1195	1247	2627	-2384	-2852	-6182	11562	-4425	-1095	-11681	7723	-3635	6036	-17871	8503	-1337	-151	-131	-121	-63	-65	-56	-109	39	-154	13	30	-76	-22	-58	75	-33	-4
0.179167	-800	2674	9726	-3795	53	4520	-3549	-7059	-231	4467	-4057	-15468	-314	3919	-2650	-8300	1571	1339	2518	-2120	-2958	-6290	10990	-4761	-1170	-11499	7298	-3857	6967	-17956	8610	-567	-152	-130	-121	-68	-62	-56	-111	40	-156	16	32	-76	-23	-58	82	-30	0
0.180000	-816	2510	9612	-3909	-245	4298	-3580	-6234	-137	4382	-4543	-15682	-153	3947	-2505	-8595	1730	1442	2435	-1901	-2997	-6439	10334	-5104	-1256	-11273	6887	-4043	7406	-17930	8723	163	-147	-125	-117	-64	-59	-56	-109	39	-150	20	35	-72	-18	-57	80	-33	0
0.180833	-733	2332	9522	-3879	-377	4012	-3515	-5454	-98	4260	-4992	-15826	74	3917	-2248	-8850	1320	1545	2367	-1735	-2690	-6624	9617	-5464	-1546	-11014	6492	-4190	7433	-17787	8847	850	-149	-127	-120	-64	-63	-57	-107	35	-151	16	33	-74	-22	-52	81	-30	-3
0.181667	-574	2143	9465	-3881	-689	3652	-3355	-4723	-143	4103	-5397	-15911	-80	3828	-1913	-9067	1205	1645	2293	-1627	-2599	-6846	8848	-5837	-1797	-10737	6130	-4304	7515	-17531	8962	1480	-145	-128	-121	-69	-64	-61	-109	45	-152	17	30	-77	-22	-60	78	-34	-3
0.182500	-528	1945	9439	-3859	-792	3220	-3099	-4044	-172	3909	-5749	-15913	-222	3682	-1470	-9236	826	1749	2244	-1569	-3001	-7103	8064	-6206	-1451	-10436	5815	-4365	7576	-17150	9075	2058	-148	-132	-121	-67	-63	-58	-107	42	-153	16	32	-76	-22	-60	80	-30	-7
0.183333	-579	1738	9444	-3812	-698	2719	-2753	-3436	-189	3687	-6044	-15845	-185	3491	-954	-9362	761	1844	2213	-1554	-2615	-7377	7281	-6573	-1814	-10131	5546	-4389	6398	-16660	9169	2576	-148	-132	-122	-81	-63	-14	-104	38	-155	15	32	-75	-23	-60	78	-30	-5
0.184167	-473	1517	9462	-3754	-1021	2142	-2335	-2909	-95	3434	-6271	-15709	-345	3242	-378	-9444	470	1932	2198	-1589	-3067	-7676	6513	-6930	-1924	-9818	5331	-4370	6265	-16061	9242	3026	-147	-130	-124	-70	-63	-65	-105	36	-151	15	30	-76	-21	-57	78	-34	-3
0.185000	-417	1285	9509	-3690	-1255	1499	-1848	-2456	41	3147	-6426	-15503	-260	2956	253	-9478	372	2015	2202	-1665	-2636	-7997	5780	-7277	-1674	-9517	5165	-4307	4792	-15363	9286	3408	-146	-128	-114	-66	-64	-57	-109	38	-153	16	30	-75	-23	-57	78	-31	4
0.185833	-387	1041	9570	-3622	-1279	787	-1306	-2089	24	2828	-6488	-15237	-64	2638	912	-9461	1178	2084	2211	-1773	-1384	-8328	5111	-7604	-2474	-9227	5051	-4206	2173	-14583	9293	3725	-149	-129	-124	-73	-63	-61	-107	41	-153	18	33	-74	-22	-61	77	-31	-1
0.186667	-479	784	9641	-3558	-1388	2	-716	-1801	23	2475	-6489	-14906	-177	2290	1591	-9390	650	2141	2242	-1910	-2059	-8677	4500	-7914	-2335	-8956	4984	-4075	2191	-13734	9255	3974	-146	-127	-118	-60	-63	-59	-105	39	-152	17	33	-77	-21	-56	81	-30	-1
0.187500	-457	506	9714	-3494	-1561	-837	-83	-1602	98	2085	-6385	-14519	-121	1916	2271	-9274	910	2187	2278	-2071	-1488	-9031	3964	-8202	-2475	-8703	4959	-3914	1582	-12826	9171	4161	-147	-124	-120	-66	-59	-56	-105	42	-147	21	34	-63	-15	-57	82	-30	5
0.188333	-247	215	9789	-3437	-1747	-1732	569	-1486	141	1660	-6187	-14082	-68	1526	2934	-9065	1233	2222	2329	-2244	-999	-9385	3514	-8466	-2497	-8495	4969	-3727	814	-11876	9035	4263	-145	-127	-117	-65	-56	-57	-110	38	-147	22	33	-72	-16	-55	81	-27	2
0.189167	-119	-95	9859	-3408	-1703	-2675	1242	-1454	28	1187	-5889	-13597	-504	1108	3569	-8807	1541	2240	2383	-2424	-851	-9744	3147	-8707	-2219	-8311	4998	-3519	75	-10901	8838	4341	-146	-122	-122	-60	-60	-57	-105	47	-148	18	30	-76	-31	-58	80	-29	0
0.190000	33	-423	9928	-3392	-1469	-3666	1917	-1503	-41	663	-5489	-13065	-603	676	4160	-8486	2193	2241	2446	-2615	-446	-10091	2864	-8931	-2128	-8163	5075	-3297	-1490	-9925	8583	4335	-151	-130	-121	-73	-65	-66	-114	36	-154	12	27	-79	-19	-63	74	-33	-4
0.190833	396	-767	9979	-3394	-1314	-4683	2598	-1632	-98	95	-4987	-12500	-544	233	4704	-8095	2650	2233	2524	-2798	-17	-10437	2670	-9127	-2152	-8036	5099	-3063	-3152	-8954	8273	4296	-149	-130	-120	-68	-64	-61	-108	37	-154	16	27	-78	-23	-61	66	-32	0
0.191667	20	-1118	10032	-3416	-1293	-5723	3290	-1822	-158	-514	-4378	-11892	-642	-247	5184	-7626	1378	2216	2613	-2973	-771	-10761	2562	-9298	-1333	-7936	5128	-2817	-2764	-8007	7914	4205	-150	-131	-122	-76	-63	-60	-110	37	-153	17	30	-78	-21	-59	79	-32	0
0.192500	-286	-1471	10079	-3457	-1269	-6768	3972	-2085	-128	-1177	-3673	-11262	1645	-677	5591	-7098	577	2187	2713	-3140	-339	-11063	2532	-9448	-542	-7859	5192	-2570	-2695	-7107	7505	4080	-145	-128	-119	-68	-60	-61	-102	39	-162	9	33	-79	-21	-60	80	-30	0
0.193333	-216	-1839	10118	-3523	-1458	-7806	4653	-2401	-156	-1877	-2874	-10616	7344	-1161	5936	-6509	148	2141	2816	-3298	-59	-11332	2570	-9582	210	-7795	5213	-2318	-3162	-6232	7046	3914	-148	-129	-125	-69	-61	-59	-107	50	-149	19	28	-79	-18	-53	84	-31	0
0.194167	-40	-2200	10152	-3611	-2337	-8820	5315	-2774	-46	-2618	-1993	-9952	7745	-1653	6210	-5888	-422	2085	2938	-3441	131	-11567	2668	-9700	1447	-7759	5217	-2075	-3916	-5464	6539	3725	-147	-128	-119	-68	-61	-59	-104	41	-150	20	33	-77	-21	-57	81	-30	0
0.195000	158	-2559	10174	-3720	-2839	-9791	5975	-3188	-27	-3393	-1030	-9284	4593	-2154	6410	-5194	-944	2013	3067	-3570	657	-11754	2825	-9800	2035	-7690	5192	-1833	-4445	-4746	6004	3513	-147	-126	-119	-65	-60	-57	-105	43	-148	22	32	-73	-21	-55	84	-29	3
0.195833	525	-2911	10198	-3848	-2406	-10707	6618	-3643	-73	-4200	2	-8621	4043	-2662	6553	-4485	-1585	1928	3199	-3685	791	-11888	3024	-9893	2420	-7637	5135	-1598	-4547	-4103	5438	3290	-149	-125	-118	-69	-63	-57	-105	42	-152	18	33	-77	-19	-55	82	-30	0
0.196667	555	-3250	10209	-3991	-2267	-11539	7256	-4117	-59	-5018	1088	-7971	2916	-3177	6635	-3770	-1336	1829	3336	-3787	1513	-11962	3261	-9971	2447	-7569	5047	-1373	-5451	-3544	4846	3056	-148	-126	-122	-68	-62	-57	-108	59	-152	16	32	-76	-19	-59	81	-33	-5
0.197500	302	-3572	10212	-4147	-2146	-12303	7875	-4608	-65	-5836	2211	-7339	3543	-3694	6672	-3054	-944	1711	3475	-3867	1514	-11974	3522	-10045	1954	-7489	4938	-1164	-5119	-3062	4246	2823	-148	-128	-122	-69	-64	-58	-111	38	-153	17	40	-78	-21	-45	81	-28	-5
0.198333	230	-3873	10205	-4305	-1859	-12946	8481	-5096	-70	-6638	3362	-6738	5509	-4213	6669	-2356	-899	1583	3621	-3936	1417	-11910	3806	-10105	1824	-7379	4809	-971	-4344	-2666	3636	2590	-154	-130	-122	-74	-67	-62	-107	35	-153	15	29	-79	-24	-64	74	-38	0
0.199167	395	-4154	10186	-4474	-1564	-13475	9063	-5585	-84	-7413	4515	-6173	3922	-4720	6650	-1687	660	1446	3761	-3987	2866	-11769	4106	-10157	108	-7240	4667	-784	-5475	-2330	3034	2375	-149	-126	-130	-72	-64	-61	-109	36	-152	7	30	-74	-22	-60	79	-32	-1
0.200000	273	-4392	10156	-4627	-1265	-13861	9622	-6041	-117	-8127	5673	-5638	1018	-5213	6618	-1064	1028	1299	3896	-4013	2652	-11547	4415	-10202	-1369	-7069	4514	-617	-4671	-2083	2448	2178	-144	-127	-120	-67	-60	-58	-104	41	-150	17	32	-76	-22	-61	80	-29	7
0.200833	131	-4607	10109	-4781	-1165	-14115	10149	-6463	-13	-8788	6803	-5154	-70	-5684	6586	-509	1699	1155	4018	-4028	3344	-11254	4723	-10238	-2630	-6860	4360	-463	-4057	-1853	1886	2003	-146	-125	-118	-68	-64	-58	-109	45	-155	16	32	-74	-23	-60	81	-30	-1
0.201667	26	-4792	10032	-4919	-906	-14230	10638	-6848	22	-9376	7888	-4724	-410	-6126	6562	-22	2358	973	4127	-4030	3887	-10884	5029	-10273	-3985	-6618	4213	-328	-3524	-1677	1362	1858	-148	-125	-116	-68	-64	-58	-101	39	-152	18	32	-79	-22	-58	81	-29	-1
0.202500	-88	-4940	9929	-5055	-594	-14196	11081	-7160	22	-9841	8914	-4349	-870	-6524	6553	373	2223	794	4209	-4020	4016	-10444	5326	-10298	-5107	-6338	4090	-215	-2937	-1564	885	1747	-148	-126	-120	-67	-63	-57	-105	40	-150	18	32	-76	-26	-57	81	-32	-1
0.203333	-344	-5055	9799	-5169	-664	-14017	11465	-7413	153	-10212	9861	-4004	-1161	-6868	6569	685	1959	616	4277	-3994	4061	-9944	5606	-10322	-5848	-6027	3968	-118	-2954	-1468	451	1673	-147	-124	-99	-66	-61	-57	-103	36	-151	15	32	-74	-19	-58	79	-30	0
0.204167	-148	-5139	9632	-5263	-380	-13701	11789	-7584	179	-10461	10718	-3776	-1313	-7155	6603	897	1845	438	4318	-3963	4382	-9393	5868	-10322	-6672	-5684	3876	-39	-4246	-1381	104	1642	-151	-128	-120	-66	-61	-56	-110	39	-150	15	42	-76	-19	-62	74	-31	-1
0.205000	-168	-5189	9432	-5341	-105	-13257	12033	-7672	94	-10577	11472	-3569	-2088	-7371	6691	1018	422	261	4329	-3922	3311	-8801	6115	-10353	-6204	-5310	3821	23	-3730	-1305	-176	1660	-152	-126	-120	-67	-60	-58	-108	37	-154	17	33	-75	-22	-60	78	-31	-3
0.205833	-168	-5210	9195	-5400	227	-12693	12210	-7671	131	-10565	12125	-3419	-2388	-7510	6797	1038	-682	89	4314	-3881	2837	-8168	6341	-10363	-5168	-4908	3798	67	-3218	-1220	-382	1728	-147	-127	-120	-65	-55	-55	-105	38	-152	17	33	-73	-22	-63	78	-41	0
0.206667	-132	-5205	8923	-5440	1098	-12024	12299	-7577	326	-10418	12653	-3314	-2581	-7559	6935	982	-1021	-75	4266	-3838	2700	-7514	6543	-10369	-4673	-4488	3808	95	-2766	-1127	-494	1843	-147	-129	-121	-68	-64	-59	-110	36	-149	15	30	-74	-23	-59	80	-38	-1
0.207500	-514	-5178	8610	-5466	1694	-11259	12303	-7397	243	-10142	13060	-3249	-2919	-7519	7100	843	-1573	-230	4189	-3814	2310	-6847	6728	-10369	-4635	-4048	3860	113	-2122	-1015	-518	2016	-146	-126	-120	-67	-63	-58	-108	41	-152	17	26	-74	-24	-60	78	-30	2
0.208333	-660	-5125	8275	-5475	1862	-10416	12220	-7124	64	-9741	13349	-3213	-2947	-7379	7272	625	-1922	-368	4084	-3758	2294	-6173	6891	-10364	-4983	-3603	3946	122	-1950	-878	-460	2252	-121	-122	-117	-65	-63	-57	-109	41	-150	19	34	-75	-19	-55	79	-29	0
0.209167	-430	-5057	7907	-5485	2026	-9512	12043	-6774	46	-9236	13505	-3203	-2727	-7143	7485	345	-2083	-492	3947	-3729	1916	-5523	7028	-10357	-4725	-3155	4061	112	-1582	-719	-306	2527	-147	-128	-118	-69	-59	-58	-107	42	-152	18	33	-77	-19	-56	80	-29	0
0.210000	-234	-4981	7511	-5490	2158	-8570	11771	-6352	-56	-8634	13541	-3207	-2884	-6807	7685	11	-2037	-602	3785	-3714	1895	-4890	7141	-10341	-4276	-2712	4208	102	-2003	-535	-70	2859	-149	-129	-126	-66	-63	-62	-107	40	-154	18	30	-77	-25	-60	79	-32	-1
0.210833	-359	-4889	7104	-5492	2163	-7601	11428	-5866	-215	-7945	13454	-3211	-3247	-6377	7882	-354	-1640	-695	3602	-3716	1558	-4277	7241	-10321	-4014	-2271	4371	81	-2136	-321	248	3251	-148	-129	-120	-51	-65	-59	-108	40	-156	17	30	-78	-19	-56	80	-31	-5
0.211667	-442	-4796	6688	-5502	2095	-6609	11004	-5317	-212	-7187	13272	-3198	-3837	-5848	8073	-754	-1904	-763	3401	-3729	455	-3699	7325	-10284	-2341	-1837	4567	57	-1492	-84	638	3697	-147	-130	-119	-66	-62	-56	-105	44	-152	19	33	-77	-19	-52	82	-29	-3
0.212500	-143	-4693	6274	-5523	2124	-5614	10509	-4732	-174	-6388	12986	-3192	-3871	-5240	8235	-1177	-986	-819	3177	-3759	1349	-3153	7388	-10246	-1786	-1430	4758	35	-3649	172	1081	4192	-148	-129	-120	-70	-62	-59	-105	42	-152	20	32	-74	-17	-58	82	-32	-3
0.213333	-138	-4587	5859	-5551	2139	-4637	9958	-4113	-82	-5547	12610	-3145	-3997	-4554	8374	-1611	-755	-854	2940	-3807	1060	-2649	7444	-10193	-1323	-1039	4962	3	-3811	446	1575	4734	-145	-127	-108	-65	-61	-58	-102	44	-153	19	35	-70	-21	-55	82	-30	-5
0.214167	-289	-4482	5451	-5596	2113	-3680	9363	-3476	-24	-4713	12163	-3074	-3794	-3798	8483	-2056	-597	-873	2704	-3870	520	-2186	7483	-10136	-12	-677	5163	-33	-3351	728	2105	5320	-151	-126	-121	-60	-61	-57	-101	40	-152	21	34	-72	-1	-50	86	-30	-3
0.215000	-390	-4382	5048	-5657	1668	-2753	8741	-2831	-164	-3871	11652	-2969	-3685	-2986	8551	-2509	-119	-878	2459	-3943	-177	-1762	7533	-10064	1266	-342	5348	-76	-2557	1017	2641	5942	-161	-127	-121	-67	-64	-60	-102	39	-154	19	33	-75	-25	-56	79	-33	-5
0.215833	-122	-4279	4697	-5729	1049	-1869	8102	-2186	-185	-3041	11090	-2826	-3784	-2131	8593	-2968	101	-861	2218	-4037	-913	-1359	7550	-9979	2576	-31	5518	-121	-1781	1312	3184	6590	-148	-126	-119	-66	-63	-59	-105	40	-163	20	67	-75	-21	-53	82	-30	-4
0.216667	-389	-4174	4363	-5818	601	-1018	7470	-1537	-274	-2212	10485	-2644	-3661	-1251	8593	-3429	399	-834	1987	-4130	-1147	-1031	7579	-9885	3892	248	5665	-182	-1499	1599	3699	7277	-148	-127	-120	-69	-61	-58	-103	43	-154	20	32	-74	-26	-58	81	-28	-4
0.217500	-534	-4062	4052	-5913	501	-220	6850	-903	-287	-1422	9858	-2421	-2677	-348	8556	-3904	1016	-791	1762	-4232	-768	-711	7600	-9778	3777	492	5782	-251	-2687	1878	4186	7978	-147	-126	-119	-74	-66	-60	-105	41	-152	19	34	-75	-25	-56	81	-31	-1
0.218333	-355	-3946	3777	-6013	348	524	6269	-285	-206	-670	9218	-2171	-2575	552	8499	-4391	325	-738	1557	-4330	-2333	-432	7623	-9667	3615	711	5862	-335	-2050	2152	4616	8691	-150	-127	-112	-65	-64	-62	-105	41	-152	17	33	-76	-25	-55	82	-28	-3
0.219167	-371	-3829	3538	-6120	-130	1205	5735	329	-204	44	8577	-1889	-2790	1453	8411	-4901	-570	-673	1372	-4425	-3487	-177	7650	-9550	4001	899	5906	-432	-966	2399	4984	9411	-149	-129	-142	-73	-65	-59	-103	42	-151	21	22	-73	-21	-55	86	-25	-3
0.220000	-275	-3699	3336	-6222	-392	1828	5266	887	-183	713	7933	-1582	-2800	2310	8297	-5424	-429	-597	1214	-4499	-3047	56	7677	-9420	3900	1060	5901	-546	-5244	2637	5273	10117	-147	-124	-116	-66	-61	-56	-101	45	-149	22	36	-74	-22	-51	93	-25	0
0.220833	-327	-3558	3171	-6320	-672	2370	4864	1444	-62	1321	7306	-1263	-2791	3132	8166	-5976	-739	-512	1083	-4570	-2842	258	7699	-9304	4085	1193	5855	-681	-20856	2853	5468	10798	-147	-126	-111	-65	-60	-52	-103	46	-148	22	38	-73	-19	-52	93	-26	1
0.221667	-361	-3412	3038	-6409	-1103	2834	4545	1976	-52	1904	6693	-937	-2531	3899	8020	-6552	-1056	-422	980	-4630	-2700	437	7711	-9179	4065	1293	5754	-836	-32599	3054	5569	11448	-156	-122	-117	-63	-64	-56	-103	45	-152	21	35	-73	-19	-52	86	-27	0
0.222500	-81	-3252	2929	-6492	-1291	3213	4304	2489	-187	2415	6099	-619	-2416	4601	7856	-7154	-1409	-317	922	-4664	-2914	594	7719	-9056	3530	1377	5605	-1010	-31109	3232	5566	12046	-148	-124	-121	-67	-61	-55	-100	44	-149	20	35	-75	-19	-55	85	-29	-1
0.223333	-24	-3080	2851	-6567	-1586	3498	4176	2975	-247	2858	5528	-315	-2354	5227	7685	-7784	-1547	-206	857	-4677	-2973	722	7717	-8946	2969	1431	5397	-1207	-30683	3400	5463	12593	-150	-127	-121	-67	-63	-58	-110	38	-156	16	33	-77	-23	-60	82	-28	-7
0.224167	-211	-2899	2795	-6625	-1875	3678	4087	3438	-21	3234	4989	-33	-1745	5773	7499	-8438	-1027	-87	848	-4669	-2834	815	7706	-8839	1935	1468	5152	-1414	-30868	3556	5260	13076	-150	-127	-121	-66	-60	-58	-107	44	-153	19	41	-75	-21	-58	79	-33	0
0.225000	-186	-2702	2766	-6673	-1582	3736	4109	3877	-25	3526	4474	220	-1153	6227	7311	-9103	-1633	45	866	-4644	-3355	913	7676	-8732	1871	1488	4852	-1637	-29040	3708	4963	13470	-147	-124	-122	-66	-62	-59	-109	39	-152	19	32	-77	-19	-59	81	-35	0
0.225833	-18	-2501	2758	-6710	-1244	3712	4207	4294	-87	3740	3994	429	-9	6584	7108	-9778	-1151	184	915	-4598	-2096	971	7629	-8651	1377	1492	4504	-1869	-26168	3843	4582	13776	-147	-143	-119	-64	-63	-59	-107	41	-151	20	36	-76	-22	-61	85	-28	0
0.226667	196	-2290	2763	-6749	-1283	3552	4377	4680	-85	3857	3541	589	510	6839	6895	-10453	-664	334	985	-4546	-2022	997	7556	-8578	794	1479	4114	-2109	-21680	3987	4122	13987	-149	-125	-118	-67	-63	-58	-107	41	-150	19	36	-78	-17	-58	82	-28	0
0.227500	202	-2074	2781	-6784	-1306	3274	4596	5037	-128	3877	3120	696	782	6987	6668	-11120	-1028	498	1077	-4489	-2243	991	7459	-8521	869	1458	3682	-2355	-20787	4120	3597	14080	-145	-125	-119	-67	-58	-56	-102	43	-148	21	34	-79	-18	-58	87	-28	3
0.228333	113	-1853	2806	-6829	-1564	2880	4863	5357	-86	3790	2730	742	1172	7026	6418	-11774	-541	670	1184	-4435	-1701	960	7336	-8484	763	1421	3219	-2598	-23064	4253	3018	14069	-143	-121	-117	-65	-58	-58	-101	44	-146	20	36	-75	-17	-61	86	-26	1
0.229167	493	-1629	2833	-6880	-2221	2375	5152	5633	113	3590	2366	716	1449	6947	6142	-12411	-131	855	1302	-4403	-1904	894	7171	-8464	1067	1374	2716	-2846	-27754	4386	2395	13935	-146	-126	-119	-65	-58	-57	-107	43	-149	18	34	-76	-16	-56	85	-29	-3
0.230000	586	-1411	2859	-6950	-3090	1763	5452	5862	57	3281	2030	619	1420	6752	5840	-13016	-85	1043	1429	-4404	-2145	787	6975	-8468	1552	1309	2186	-3060	-28973	4513	1746	13677	-149	-130	-120	-67	-62	-58	-107	36	-154	17	34	-77	-19	-57	79	-33	-7
0.230833	578	-1193	2884	-7045	-3126	1060	5739	6040	-102	2861	1718	447	1959	6449	5510	-13588	443	1248	1557	-4442	-1244	652	6739	-8496	1172	1273	1632	-3330	-27624	4644	1088	13306	-150	-129	-124	-70	-70	-59	-112	37	-154	17	29	-80	-23	-59	75	-31	-5
0.231667	797	-969	2896	-7169	-2617	283	5999	6174	-40	2344	1434	207	1890	6033	5152	-14120	489	1462	1681	-4528	-1385	488	6470	-8542	930	1218	1061	-3574	-27773	4769	429	12816	-151	-132	-124	-73	-68	-60	-108	39	-155	15	29	-79	-26	-56	76	-35	-6
0.232500	882	-750	2897	-7328	-2382	-566	6238	6241	107	1722	1173	-107	1569	5520	4762	-14603	-217	1686	1799	-4676	-2002	300	6162	-8615	1720	1171	485	-3796	-25413	4891	-211	12219	-149	-128	-119	-72	-63	-60	-108	37	-151	11	30	-79	-14	-59	77	-32	-3
0.233333	811	-530	2865	-7519	-2194	-1444	6422	6250	198	1034	935	-499	1134	4919	4345	-15055	-30	1920	1906	-4889	-1435	85	5825	-8708	2434	1125	-95	-4023	-14280	5001	-831	11514	-147	-149	-124	-68	-60	-58	-107	40	-148	17	34	-79	-19	-60	78	-36	1
0.234167	770	-306	2849	-7750	-1092	-2346	6539	6184	269	274	715	-955	351	4233	3905	-15473	-44	2160	1996	-5177	-1315	-150	5443	-8827	2838	1081	-687	-4251	5905	5102	-1416	10712	-149	-130	-122	-68	-63	-59	-107	34	-152	16	34	-77	-16	-57	79	-29	-4
0.235000	808	-84	2798	-8021	404	-3247	6585	6053	395	-534	510	-1495	-432	3472	3446	-15850	-227	2396	2069	-5539	-1179	-396	5028	-8967	2278	1053	-1267	-4488	27084	5183	-1961	9822	-146	-127	-120	-68	-60	-58	-105	41	-150	18	49	-80	-22	-56	81	-31	0
0.235833	810	140	2717	-8340	424	-4132	6556	5841	532	-1368	317	-2097	-1116	2661	2980	-16195	-282	2637	2119	-5975	-1189	-653	4580	-9134	1138	1026	-1838	-4729	32767	5241	-2461	8855	-146	-129	-122	-68	-60	-58	-103	42	-152	16	33	-77	-18	-56	80	-30	-1
0.236667	782	366	2613	-8686	352	-4985	6441	5541	463	-2203	130	-2773	-1601	1814	2501	-16518	-453	2875	2149	-6480	-1195	-911	4092	-9322	93	1033	-2387	-4987	31967	5273	-2914	7825	-147	-129	-121	-66	-64	-59	-104	42	-152	17	28	-82	-17	-58	81	-33	-3
0.237500	563	595	2475	-9074	623	-5776	6245	5158	278	-3009	-45	-3514	-1986	952	2030	-16818	139	3102	2155	-7060	-97	-1170	3575	-9534	-2256	1017	-2915	-5258	32767	5274	-3316	6739	-149	-131	-124	-69	-58	-58	-108	37	-156	15	30	-80	-19	-59	84	-34	-6
0.238333	347	829	2314	-9492	428	-6498	5971	4685	254	-3762	-227	-4318	-3714	90	1575	-17111	-129	3341	2146	-7688	417	-1416	3034	-9763	-4461	1032	-3412	-5552	32767	5239	-3668	5604	-150	-129	-121	-70	-63	-59	-109	36	-158	15	26	-80	-23	-60	79	-35	-3
0.239167	552	1085	2123	-9979	16	-7136	5624	4120	473	-4442	-408	-5179	-5610	-750	1145	-17394	-326	3561	2118	-8357	2228	-1648	2464	-10013	-7258	1062	-3874	-5868	32589	5176	-3972	4436	-152	-128	-119	-68	-63	-60	-108	37	-151	11	32	-79	-24	-59	78	-34	-3
0.240000	815	1342	1909	-10408	-1157	-7682	5213	3452	616	-5035	-594	-6110	-4994	-1545	746	-17646	365	3775	2072	-9054	3664	-1857	1876	-10275	-11352	1101	-4309	-6215	32767	5071	-4228	3248	-151	-126	-122	-64	-64	-57	-109	37	-158	20	30	-84	-23	-58	78	-29	-1
0.240833	790	1608	1665	-10885	-2077	-8139	4742	2678	699	-5524	-792	-7092	-3505	-2299	384	-17886	-94	3978	2017	-9765	3284	-2041	1272	-10549	-13714	1153	-4699	-6586	32673	4924	-4434	2040	-147	-127	-120	-67	-62	-40	-105	40	-152	19	34	-75	-29	-60	78	-32	0
0.241667	748	1879	1398	-11376	-2298	-8497	4210	1785	713	-5896	-1006	-8122	-3132	-2929	66	-18098	-195	4169	1953	-10478	2762	-2201	646	-10839	-15207	1207	-5045	-6985	32754	4739	-4600	824	-148	-125	-118	-66	-64	-57	-110	41	-150	20	32	-75	-18	-57	82	-28	-1
0.242500	544	2156	1122	-11872	-2701	-8767	3641	769	682	-6147	-1239	-9197	-2338	-3483	-210	-18274	139	4346	1890	-11174	1488	-2332	11	-11136	-15290	1266	-5350	-7407	32728	4514	-4730	-405	-147	-125	-119	-62	-61	-60	-105	38	-149	22	33	-68	-23	-61	80	-29	0
0.243333	174	2445	825	-12370	-3148	-8963	3035	-410	487	-6274	-1494	-10318	-1686	-3924	-444	-18399	170	4513	1811	-11841	-668	-2435	-627	-11443	-13908	1320	-5609	-7850	32672	4250	-4822	-1629	-148	-127	-119	-66	-63	-59	-107	41	-151	19	33	-76	-22	-56	74	-30	0
0.244167	383	2736	517	-12856	-3656	-9090	2401	-1679	111	-6288	-1775	-11481	-901	-4247	-641	-18457	287	4673	1746	-12458	-1837	-2509	-1264	-11755	-12002	1369	-5827	-8314	30567	3949	-4885	-2890	-145	-128	-120	-67	-61	-57	-108	39	-151	17	30	-57	-19	-59	85	-28	-1
0.245000	740	3027	204	-13329	-4335	-9154	1748	-3119	-274	-6193	-2079	-12675	-147	-4439	-806	-18435	450	4818	1701	-13018	-2466	-2556	-1896	-12071	-9547	1410	-6000	-8791	19316	3612	-4916	-4140	-147	-128	-120	-66	-60	-57	-104	40	-156	18	33	-75	-18	-57	115	-29	-1
0.245833	277	3337	-100	-13791	-5184	-9175	1077	-4714	-403	-6012	-2413	-13903	368	-4507	-953	-18315	-173	4947	1652	-13517	-4096	-2587	-2525	-12396	-5277	1425	-6133	-9278	6375	3243	-4926	-5400	-148	-128	-117	-64	-61	-61	-107	41	-154	18	30	-76	-19	-55	85	-29	-3
0.246667	322	3640	-410	-14237	-6066	-9168	390	-6448	-493	-5757	-2775	-15146	1066	-4460	-1097	-18086	-56	5102	1623	-13944	-5372	-2590	-3142	-12720	-837	1427	-6226	-9766	-2233	2844	-4909	-6670	-146	-129	-120	-65	-61	-53	-103	42	-149	22	32	-74	-21	-55	85	-29	0
0.247500	604	3951	-705	-14665	-6638	-9145	-310	-8354	-646	-5460	-3161	-16398	1449	-4307	-1250	-17741	-105	5247	1610	-14301	-5003	-2585	-3741	-13048	3408	1400	-6280	-10254	-9460	2418	-4871	-7955	-146	-124	-119	-63	-60	-57	-107	40	-153	33	34	-73	-21	-53	84	-27	0
0.248333	219	4260	-995	-15075	-7056	-9125	-1022	-10360	-727	-5148	-3579	-17659	1749	-4076	-1436	-17264	-255	5386	1602	-14592	-2805	-2572	-4313	-13373	6724	1334	-6297	-10738	-12827	1971	-4813	-9275	-150	-131	-119	-65	-61	-56	-107	40	-152	19	34	-76	-17	-57	79	-33	-1
0.249167	69	4565	-1275	-15465	-7284	-9101	-1748	-12473	-738	-4855	-4026	-18918	2024	-3789	-1676	-16651	-424	5532	1608	-14808	-904	-2554	-4857	-13700	8469	1232	-6301	-11206	-13235	1503	-4717	-10608	-148	-128	-119	-65	-62	-56	-110	43	-154	17	35	-73	-21	-57	81	-27	-5
0.250000	17	4875	-1538	-15836	-6919	-9093	-2484	-14648	-742	-4597	-4504	-20175	2071	-3478	-1986	-15932	-672	5682	1635	-14966	1714	-2542	-5369	-14030	9088	1086	-6266	-11678	-10820	1012	-4628	-11974	-151	-128	-122	-67	-62	-57	-108	38	-155	8	30	-79	-24	-60	80	-32	-4
0.250833	-264	5186	-1788	-16191	-5757	-9117	-3246	-16872	-939	-4409	-5009	-21415	2446	-3181	-2385	-15092	-129	5838	1634	-15070	4846	-2539	-5844	-14362	7339	894	-6209	-12131	-8174	511	-4504	-13364	-153	-132	-122	-69	-65	-62	-109	37	-154	18	29	-76	-25	-57	78	-33	-4
0.251667	-635	5493	-2019	-16516	-3807	-9153	-4022	-19099	-981	-4319	-5538	-22623	2539	-2933	-2894	-14151	-59	6009	1647	-15127	5434	-2545	-6280	-14691	5062	660	-6130	-12571	-3725	-1	-4356	-14777	-151	-127	-120	-66	-62	-58	-108	41	-152	19	30	-79	-23	-57	79	-29	-1
0.252500	-1261	5797	-2247	-16833	-1186	-9213	-4829	-21289	-784	-4342	-6088	-23797	2508	-2767	-3525	-13145	-181	6183	1651	-15155	5673	-2577	-6672	-15023	3516	378	-6028	-12999	-1374	-521	-4197	-16211	-150	-128	-119	-65	-63	-56	-107	44	-151	22	36	-76	-18	-56	84	-27	0
0.253333	-1577	6107	-2459	-17128	1758	-9308	-5662	-23398	-750	-4500	-6666	-24924	2606	-2719	-4288	-12052	998	6368	1640	-15157	6046	-2629	-7015	-15350	950	49	-5913	-13423	-2713	-1048	-4013	-17671	-148	-128	-116	-66	-62	-56	-105	42	-153	19	34	-112	-23	-53	81	-26	0
0.254167	-1675	6403	-2669	-17407	4422	-9417	-6519	-25386	-695	-4801	-7230	-25989	2705	-2816	-5199	-10935	834	6557	1613	-15152	4146	-2711	-7313	-15677	261	-323	-5771	-13840	-477	-1589	-3813	-19143	-150	-128	-119	-65	-62	-57	-103	43	-152	16	36	-76	-18	-52	85	-29	-1
0.255000	-1439	6702	-2877	-17664	6616	-9543	-7417	-27218	-610	-5248	-7895	-26985	2743	-3082	-6262	-9812	660	6750	1566	-15144	2918	-2820	-7562	-15996	229	-738	-5614	-14257	2131	-2137	-3599	-20606	-143	-126	-117	-65	-58	-58	-103	44	-151	19	35	-74	-17	-55	82	-27	1
0.255833	-1215	7010	-3082	-17904	8173	-9689	-8344	-28865	-553	-5851	-8554	-27894	2578	-3536	-7446	-8711	178	6941	1494	-15147	1434	-2958	-7757	-16309	383	-1200	-5431	-14680	5697	-2691	-3374	-22057	-150	-127	-119	-64	-59	-58	-105	43	-151	16	34	-72	-22	-56	81	-28	-1
0.256667	-869	7269	-3295	-18116	8900	-9844	-9317	-30298	-624	-6594	-9238	-28692	2099	-4181	-8767	-7652	-843	7132	1399	-15134	292	-3131	-7905	-16611	784	-1699	-5222	-15111	8433	-3251	-3141	-23472	-151	-131	-119	-69	-65	-62	-109	39	-155	11	33	-77	-21	-58	79	-31	-8
0.257500	-637	7537	-3510	-18310	9178	-10002	-10322	-31507	-583	-7465	-9946	-29393	1999	-5018	-10204	-6662	-1476	7321	1282	-15202	-39	-3332	-7997	-16900	1055	-2218	-4978	-15550	10388	-3817	-2901	-24839	-147	-127	-120	-65	-56	-62	-130	40	-150	17	33	-76	-19	-61	79	-29	-1
0.258333	-511	7795	-3735	-18470	9305	-10160	-11347	-32214	-466	-8446	-10677	-29921	1998	-6028	-11733	-5748	-1612	7507	1145	-15244	229	-3553	-8035	-17164	920	-2768	-4700	-16002	10691	-4385	-2651	-26150	-149	-127	-121	-70	-64	-60	-107	39	-156	16	33	-77	-22	-57	80	-30	-3
0.259167	-368	8043	-3968	-18601	8916	-10310	-12393	-32516	-540	-9512	-11427	-30332	1576	-7208	-13338	-4933	-2580	7675	995	-15343	-65	-3798	-8020	-17404	2728	-3329	-4383	-16475	12018	-4961	-2399	-27372	-150	-126	-120	-65	-64	-63	-104	42	-153	18	34	-77	-25	-56	84	-28	-4
0.260000	-228	8271	-4206	-18704	8400	-10444	-13450	-32622	-370	-10641	-12200	-30589	1460	-8527	-14977	-4225	-2501	7838	834	-15456	1122	-4059	-7967	-17613	4465	-3894	-4011	-16961	10730	-5528	-2147	-28495	-146	-122	-119	-66	-62	-58	-102	45	-151	18	33	-74	-21	-56	82	-28	0
0.260833	67	8486	-4464	-18777	7748	-10563	-14507	-32693	-233	-11806	-12980	-30680	1316	-9948	-16611	-3646	-1843	7980	666	-15592	2519	-4336	-7833	-17789	5349	-4468	-3594	-17474	7860	-6097	-1903	-29507	-151	-120	-115	-65	-61	-57	-102	44	-153	19	35	-75	3	-53	86	-25	0
0.261667	456	8674	-4714	-18826	7234	-10658	-15557	-32703	-126	-12965	-13754	-30638	1112	-11438	-18210	-3194	-1441	8102	494	-15755	3318	-4620	-7664	-17927	6030	-5027	-3112	-18004	4889	-6653	-1680	-30393	-148	-126	-118	-64	-57	-56	-102	45	-152	20	35	-72	-9	-52	87	-27	-3
0.262500	254	8847	-4983	-18857	7031	-10713	-16576	-32716	-56	-14088	-14501	-30421	1037	-12958	-19721	-2863	-591	8210	332	-15942	3866	-4908	-7448	-18023	6418	-5556	-2572	-18555	1620	-7195	-1424	-31167	-150	-124	-118	-47	-60	-56	-102	42	-151	18	35	-60	-22	-53	85	-28	0
0.263333	7	8999	-5254	-18867	6537	-10726	-17538	-32719	-99	-15144	-15209	-30046	987	-14459	-21110	-2661	-113	8291	184	-16149	4131	-5191	-7178	-18067	6901	-6053	-1965	-19122	-1127	-7713	-1189	-31813	-148	-126	-120	-64	-60	-55	-105	43	-153	17	33	-75	-17	-55	82	-30	-4
0.264167	-392	9132	-5527	-18870	5733	-10687	-18442	-32708	-70	-16097	-15862	-29510	956	-15912	-22316	-2577	361	8355	51	-16364	4784	-5465	-6861	-18068	6305	-6502	-1289	-19704	-5433	-8200	-952	-32314	-151	-127	-119	-66	-61	-60	-105	59	-155	19	34	-76	-18	-55	85	-31	-3
0.265000	-857	9244	-5795	-18872	5168	-10585	-19236	-32413	-86	-16927	-16432	-28824	770	-17278	-23344	-2611	777	8394	-56	-16596	4512	-5728	-6489	-18013	5110	-6898	-541	-20305	-8774	-8651	-706	-32546	-153	-128	-120	-68	-64	-60	-107	39	-158	20	32	-78	-25	-61	80	-34	-4
0.265833	-1061	9342	-6056	-18882	4623	-10420	-19923	-31746	121	-17612	-16902	-27995	422	-18505	-24108	-2753	691	8421	-134	-16839	4413	-5952	-6066	-17902	4501	-7225	278	-20919	-11149	-9046	-443	-32655	-147	-126	-120	-66	-62	-60	-108	44	-154	20	35	-74	-19	-58	82	-30	-3
0.266667	-1164	9426	-6305	-18904	3900	-10178	-20472	-30853	282	-18133	-17249	-27039	458	-19569	-24611	-2994	1651	8429	-179	-17079	5652	-6156	-5581	-17737	1505	-7477	1160	-21515	-17104	-9392	-151	-32685	-148	-124	-120	-65	-61	-59	-102	43	-152	18	34	-77	-22	-57	86	-27	0
0.267500	-1707	9497	-6540	-18954	3317	-9875	-20864	-29762	252	-18485	-17459	-25982	110	-20451	-24830	-3323	1606	8420	-196	-17328	4250	-6335	-5045	-17527	123	-7653	2102	-22113	-19264	-9680	187	-32719	-147	-121	-118	-69	-60	-57	-105	44	-158	22	36	-85	-18	-55	85	-27	0
0.268333	-1773	9558	-6755	-19033	3805	-9522	-21073	-28501	326	-18671	-17520	-24843	20	-21126	-24757	-3741	1634	8401	-173	-17583	4024	-6478	-4440	-17275	-996	-7752	3086	-22708	-20983	-9915	586	-32713	-148	-122	-117	-66	-58	-55	-104	45	-150	33	34	-75	-18	-56	86	-25	0
0.269167	-1717	9607	-6955	-19155	4334	-9129	-21081	-27081	164	-18700	-17421	-23648	-56	-21589	-24397	-4235	1438	8370	-121	-17840	3714	-6588	-3773	-16983	-1935	-7771	4108	-23289	-21509	-10095	1060	-32730	-148	-125	-121	-68	-61	-56	-104	43	-150	22	33	-76	-21	-56	87	-28	-1
0.270000	-2598	9648	-7134	-19319	3960	-8721	-20882	-25509	-98	-18600	-17152	-22394	-594	-21834	-23766	-4802	1162	8334	-33	-18097	2670	-6669	-3038	-16670	-1719	-7713	5160	-23856	-20427	-10232	1661	-32721	-150	-128	-122	-66	-64	-58	-107	40	-155	16	28	-78	-24	-58	82	-27	-5
0.270833	-3225	9679	-7287	-19526	3368	-8313	-20448	-23751	-357	-18379	-16745	-21130	-594	-21863	-22887	-5426	1129	8287	85	-18348	2061	-6713	-2222	-16328	-590	-7580	6229	-24397	-18589	-10327	2377	-32576	-154	-126	-124	-63	-64	-58	-104	43	-146	21	30	-76	-21	-57	84	-27	-5
0.271667	-2536	9719	-7418	-19777	2664	-7929	-19778	-21867	-402	-18065	-16180	-19868	-273	-21675	-21800	-6102	1260	8251	234	-18597	2126	-6724	-1323	-15977	91	-7395	7294	-24902	-18464	-10377	3258	-32245	-147	-122	-120	-64	-63	-59	-110	42	-148	23	33	-75	-23	-57	84	-26	-6
0.272500	-2184	9733	-7533	-20065	2025	-7601	-18869	-19821	-301	-17694	-15488	-18633	-730	-21289	-20545	-6826	156	8214	411	-18849	352	-6698	-343	-15634	3157	-7142	8346	-25380	-13995	-10410	4289	-31786	-152	-124	-128	-67	-63	-59	-111	44	-153	20	33	-76	-19	-59	82	-29	0
0.273333	-1063	9755	-7624	-20418	1279	-7353	-17738	-17653	-219	-17286	-14697	-17440	-752	-20728	-19179	-7585	-553	8183	616	-19105	-800	-6645	705	-15312	6931	-6860	9379	-25816	-8148	-10429	5510	-31209	-149	-126	-121	-69	-66	-62	-108	39	-152	16	32	-77	-26	-58	79	-31	0
0.274167	636	9762	-7700	-20787	327	-7207	-16406	-15379	-129	-16870	-13836	-16305	587	-19997	-17743	-8378	-251	8160	845	-19358	-1430	-6554	1820	-15019	9431	-6555	10386	-26210	-2542	-10437	6916	-30516	-151	-127	-121	-68	-62	-55	-108	43	-154	20	33	-74	-23	-56	80	-26	-3
0.275000	1203	9768	-7758	-21191	-546	-7161	-14889	-13019	-41	-16423	-12942	-15225	2091	-19126	-16315	-9191	15	8153	1100	-19615	-2566	-6428	2987	-14781	11353	-6243	11378	-26554	3859	-10443	8506	-29708	-149	-124	-122	-72	-63	-53	-104	42	-153	19	33	-78	-11	-55	82	-28	-4
0.275833	1483	9768	-7798	-21609	-1035	-7238	-13236	-10614	-159	-15985	-12065	-14219	1363	-18137	-14945	-10006	665	8155	1378	-19874	-3156	-6266	4188	-14614	12188	-5946	12351	-26844	9404	-10461	10257	-28785	-146	-129	-119	-64	-61	-59	-104	41	-151	19	33	-78	-18	-58	84	-29	-3
0.276667	1964	9751	-7837	-22045	-1405	-7436	-11465	-8195	-655	-15537	-11254	-13302	714	-17064	-13713	-10821	1182	8172	1676	-20146	-3536	-6067	5403	-14536	12278	-5673	13318	-27081	14448	-10486	12147	-27745	-147	-129	-121	-69	-61	-59	-107	40	-154	15	34	-78	-23	-43	80	-30	-3
0.277500	2125	9726	-7860	-22489	-1993	-7744	-9642	-5830	-809	-15072	-10556	-12465	681	-15921	-12657	-11617	1675	8207	2003	-20430	-3822	-5823	6607	-14564	11151	-5448	14281	-27260	18091	-10517	14153	-26588	-150	-127	-142	-68	-65	-55	-108	40	-153	15	30	-78	-23	-56	78	-31	-5
0.278333	1981	9685	-7887	-22928	-2208	-8141	-7821	-3559	-446	-14565	-10021	-11709	552	-14723	-11830	-12387	2578	8255	2360	-20720	-4220	-5533	7769	-14703	8582	-5275	15260	-27379	21388	-10551	16245	-25312	-150	-127	-119	-72	-62	-58	-110	41	-153	18	32	-77	-24	-58	79	-32	-7
0.279167	1877	9641	-7907	-23350	-2502	-8602	-6063	-1441	-337	-13993	-9683	-11044	426	-13492	-11272	-13111	2637	8322	2734	-21048	-4665	-5212	8873	-14978	7203	-5178	16264	-27443	25241	-10591	18392	-23936	-149	-127	-120	-70	-63	-59	-108	38	-155	17	19	-76	-19	-57	81	-28	0
0.280000	2273	9565	-7930	-23761	-3059	-9090	-4422	473	-418	-13331	-9577	-10441	590	-12244	-11012	-13775	3780	8400	3144	-21353	-3208	-4852	9901	-15374	3440	-5161	17316	-27446	22525	-10627	20532	-22479	-149	-121	-116	-66	-59	-55	-108	49	-151	26	36	-73	-19	-55	81	-29	-1
0.280833	2397	9478	-7961	-24145	-3295	-9571	-2954	2164	-360	-12553	-9743	-9911	239	-10998	-11067	-14370	4430	8491	3567	-21697	-3750	-4480	10834	-15914	336	-5241	18414	-27394	21256	-10658	22623	-20975	-151	-122	-116	-64	-59	-57	-109	41	-153	19	37	-72	-21	-53	84	-30	3
0.281667	2116	9377	-7998	-24500	-3328	-9998	-1720	3507	-187	-11638	-10185	-9451	-6	-9772	-11454	-14882	4323	8589	4028	-22066	-4038	-4111	11686	-16592	-1490	-5414	19560	-27329	20153	-10684	24619	-19454	-152	-127	-121	-66	-61	-66	-109	32	-153	17	32	-74	-24	-58	77	-18	0
0.282500	2611	9259	-8047	-24823	-3508	-10325	-781	4524	-122	-10575	-10908	-9044	-23	-8566	-12148	-15301	4161	8699	4511	-22463	-3898	-3767	12454	-17358	-3563	-5691	20760	-27217	19094	-10691	26480	-17942	-150	-122	-117	-65	-63	-66	-112	42	-154	19	34	-74	-5	-53	82	-29	-3
0.283333	3306	9132	-8110	-25131	-3579	-10500	-177	5179	-144	-9348	-11917	-8690	-290	-7397	-13134	-15622	3959	8814	5021	-22878	-4108	-3488	13150	-18284	-5332	-6071	22002	-27093	18271	-10683	28167	-16476	-151	-124	-134	-63	-63	-57	-110	42	-155	19	33	-75	-26	-55	80	-31	-4
0.284167	2868	8989	-8191	-25395	-3673	-10489	54	5436	-76	-7958	-13156	-8378	-582	-6257	-14397	-15832	3519	8926	5553	-23324	-4404	-3296	13804	-19272	-6571	-6551	23283	-26965	16970	-10655	29656	-15108	-150	-129	-120	-68	-63	-60	-110	38	-155	18	30	-76	-22	-55	86	-33	-3
0.285000	3219	8839	-8292	-25631	-3676	-10253	-110	5288	85	-6424	-14647	-8109	-370	-5153	-15861	-15930	2996	9037	6109	-23790	-3532	-3231	14441	-20322	-8939	-7128	24583	-26846	12096	-10588	30918	-13876	-151	-128	-118	-63	-63	-55	-108	43	-152	13	32	-74	-22	-55	84	-29	-6
0.285833	3340	8682	-8419	-25843	-3663	-9763	-688	4742	62	-4743	-16324	-7875	-757	-4097	-17539	-15927	1261	9145	6686	-24282	-3896	-3319	15093	-21421	-9471	-7786	25883	-26752	9922	-10538	31944	-12821	-147	-127	-119	-66	-61	-56	-107	42	-151	20	32	-75	-17	-57	84	-30	1
0.286667	2278	8524	-8562	-26034	-3724	-9000	-1680	3808	32	-2958	-18149	-7682	-911	-3089	-19322	-15816	-553	9245	7292	-24794	-4210	-3593	15795	-22546	-8140	-8517	27136	-26699	9207	-10460	32728	-11971	-145	-126	-117	-66	-61	-57	-109	42	-151	13	33	-75	-18	-56	84	-29	1
0.287500	1189	8364	-8742	-26210	-3694	-7965	-3033	2524	9	-1106	-20049	-7528	-784	-2126	-21176	-15606	-1016	9330	7924	-25329	-3731	-4072	16571	-23665	-7699	-9288	28328	-26688	7038	-10363	32767	-11356	-146	-127	-116	-59	-59	-56	-108	44	-151	23	33	-73	-18	-56	82	-30	-3
0.288333	-413	8205	-8950	-26370	-3545	-6666	-4806	931	104	774	-21987	-7406	-732	-1209	-23043	-15305	-1376	9404	8589	-25881	-3783	-4758	17439	-24753	-7549	-10084	29405	-26743	4556	-10244	32767	-10982	-141	-124	-116	-62	-58	-55	-107	41	-150	4	35	-73	-17	-55	82	-29	2
0.289167	-1891	8044	-9197	-26527	-3439	-5130	-6854	-919	95	2623	-23910	-7360	-768	-326	-24881	-14926	-1526	9459	9287	-26442	-3431	-5643	18424	-25786	-7575	-10875	30343	-26857	1063	-10107	32767	-10866	-150	-127	-118	-62	-60	-56	-107	42	-150	20	33	-73	-19	-44	81	-32	1
0.290000	-2368	7893	-9481	-26688	-3427	-3390	-9163	-2973	112	4416	-25765	-7366	-768	514	-26617	-14480	-1703	9501	10030	-27009	-3164	-6726	19515	-26766	-7111	-11632	31104	-27042	-1990	-9952	32767	-11002	-148	-131	-115	-68	-64	-62	-111	37	-154	13	26	-80	-27	-63	76	-35	-5
0.290833	-3032	7742	-9824	-26852	-3427	-1492	-11655	-5179	213	6107	-27504	-7442	-921	1313	-28203	-13989	-1923	9525	10827	-27570	-3204	-7959	20722	-27655	-6043	-12321	31677	-27281	-5001	-9765	32767	-11362	-152	-131	-121	-65	-63	-60	-112	38	-155	15	28	-77	-19	-63	77	-35	-4
0.291667	-4110	7605	-10151	-27016	-3267	534	-14279	-7472	147	7647	-29049	-7593	-1000	2083	-29594	-13457	-1561	9535	11689	-28117	-3008	-9328	22031	-28454	-5858	-12905	32033	-27577	-8277	-9543	32696	-11930	-152	-132	-120	-66	-64	-67	-108	40	-152	16	29	-76	-22	-56	78	-33	-3
0.292500	-4915	7475	-10535	-27192	-3174	2622	-16943	-9787	94	8994	-30386	-7842	-1219	2812	-30795	-12910	-2352	9531	12625	-28632	-3502	-10777	23400	-29162	-4237	-13361	32148	-27921	-8118	-9292	32008	-12668	-147	-121	-118	-64	-61	-57	-109	41	-152	18	33	-76	-21	-60	80	-32	1
0.293333	-5010	7348	-10953	-27394	-3054	4689	-19572	-12067	184	10101	-31502	-8190	-865	3496	-31757	-12354	-2514	9503	13636	-29132	-1872	-12258	24790	-29766	-3738	-13670	32020	-28287	-11806	-8994	31162	-13542	-148	-131	-119	-66	-64	-57	-107	41	-150	17	41	-77	-18	-57	80	-32	1
0.294167	-4405	7228	-11389	-27606	-2814	6675	-22084	-14253	193	10991	-32184	-8647	-850	4136	-32269	-11809	-2884	9482	14730	-29599	-1274	-13708	26145	-30281	-3365	-13804	31637	-28682	-14548	-8646	30175	-14506	-148	-125	-120	-68	-60	-57	-104	43	-149	18	33	-79	-17	-58	79	-30	3
0.295000	-3256	7112	-11832	-27840	-2556	8514	-24411	-16311	124	11598	-32472	-9218	-991	4712	-32489	-11290	-4012	9440	15890	-30024	-1440	-15076	27407	-30714	-1335	-13756	31022	-29065	-15178	-8250	29072	-15518	-143	-126	-118	-66	-58	-57	-103	67	-145	18	34	-74	-15	-58	81	-29	1
0.295833	-3072	7001	-12271	-28088	-2361	10154	-26482	-18201	-21	11926	-32602	-9899	-1041	5219	-32573	-10808	-4333	9392	17109	-30388	-1237	-16321	28509	-31078	185	-13528	30171	-29435	-15439	-7807	27871	-16522	-150	-126	-119	-62	-58	-53	-105	42	-149	17	29	-75	-21	-57	81	-31	-3
0.296667	-3581	6888	-12689	-28355	-2168	11545	-28261	-19890	53	11971	-32634	-10689	-941	5624	-32629	-10367	-4403	9339	18396	-30747	-1000	-17380	29397	-31381	1067	-13112	29120	-29764	-14201	-7308	26610	-17505	-152	-126	-121	-65	-63	-58	-104	39	-149	36	50	-76	-22	-57	79	-30	-1
0.297500	-3633	6786	-13062	-28646	-2054	12642	-29694	-21384	112	11728	-32666	-11580	-1043	5917	-32640	-9978	-4127	9285	19716	-31044	-1	-18251	29998	-31638	1852	-12543	27898	-30033	-11796	-6762	25307	-18403	-148	-126	-118	-65	-61	-59	-109	40	-153	16	30	-76	-19	-58	80	-31	-4
0.298333	-3134	6684	-13373	-28949	-1893	13394	-30751	-22642	168	11211	-32469	-12561	-672	6072	-32419	-9642	-3115	9230	21045	-31290	1103	-18868	30265	-31845	1121	-11829	26537	-30232	-12361	-6181	23993	-19210	-154	-133	-125	-70	-64	-66	-112	38	-156	15	27	-75	-24	-60	77	-36	-8
0.299167	-2626	6588	-13590	-29269	-1676	13783	-31429	-23680	99	10428	-31902	-13611	-761	6072	-31867	-9360	-2392	9176	22377	-31489	481	-19228	30160	-32024	709	-11006	25093	-30334	-11574	-5560	22698	-19896	-151	-125	-124	-68	-63	-60	-109	38	-156	16	34	-74	-21	-60	79	-32	-1
0.300000	-2447	6506	-13685	-29585	-1473	13803	-31714	-24495	41	9392	-31066	-14715	-1736	5894	-31113	-9135	-2028	9133	23678	-31632	125	-19323	29649	-32178	1922	-10109	23598	-30334	-8313	-4913	21450	-20449	-150	-109	-121	-64	-63	-53	-104	56	-148	19	33	-68	-21	-55	82	-27	2
0.300833	-2084	6439	-13645	-29918	-1326	13434	-31649	-25117	162	8136	-30028	-15857	-2463	5517	-30216	-8971	-941	9083	24909	-31737	1208	-19176	28708	-32320	1955	-9180	22094	-30232	-6475	-4296	20275	-20870	-145	-125	-121	-62	-58	-58	-107	44	-148	17	34	-72	-19	-55	82	-27	0
0.301667	-1428	6383	-13417	-30245	-1185	12683	-31223	-25567	167	6632	-28835	-17005	-1992	4924	-29213	-8875	-199	9033	26061	-31794	1356	-18798	27333	-32459	1770	-8267	20623	-30020	-4854	-3704	19186	-21162	-148	-125	-117	-64	-62	-57	-105	44	-153	20	34	-76	-25	-58	81	-27	-1
0.302500	-1008	6358	-12990	-30575	-913	11566	-30468	-25860	107	5000	-27513	-18137	-1746	4111	-28144	-8840	604	8981	27120	-31815	1093	-18227	25552	-32583	1353	-7415	19222	-29689	-4086	-3162	18215	-21326	-149	-126	-119	-63	-62	-58	-107	42	-152	20	34	-72	-23	-55	93	-30	-4
0.303333	-749	6367	-12333	-30892	-541	10117	-29481	-26029	155	3169	-26108	-19235	-1561	3073	-27049	-8874	1135	8913	28062	-31784	1243	-17503	23416	-32697	989	-6662	17905	-29263	-3271	-2711	17369	-21379	-149	-128	-119	-64	-63	-57	-104	41	-152	19	34	-75	-23	-55	79	-29	-1
0.304167	-72	6423	-11413	-31197	-463	8365	-28256	-26102	247	1193	-24649	-20269	-1155	1803	-25965	-8969	983	8838	28873	-31719	1411	-16674	20976	-32723	1215	-6051	16701	-28734	-2322	-2352	16656	-21336	-148	-129	-122	-65	-61	-60	-105	42	-151	3	34	-73	-22	-52	85	-30	0
0.305000	483	6534	-10243	-31477	-484	6356	-26867	-26101	240	-918	-23162	-21230	-987	312	-24936	-9143	1249	8744	29553	-31613	1699	-15787	18314	-32750	-128	-5609	15599	-28113	-3003	-2165	16090	-21217	-147	-125	-117	-63	-65	-57	-102	44	-151	21	34	-74	-21	-55	81	-28	-1
0.305833	561	6706	-8799	-31735	-410	4126	-25370	-26062	91	-3145	-21697	-22090	-1057	-1374	-24004	-9378	937	8629	30096	-31476	1106	-14897	15491	-32743	-670	-5366	14616	-27430	-1087	-2129	15664	-21041	-150	-128	-120	-68	-59	-58	-108	42	-150	19	30	-73	-22	-55	82	-26	1
0.306667	655	6963	-7088	-31950	-431	1712	-23815	-26001	154	-5460	-20277	-22834	-730	-3237	-23199	-9697	922	8506	30509	-31307	1697	-14046	12591	-32754	-1647	-5344	13737	-26700	-2543	-2279	15376	-20820	-150	-125	-124	-66	-63	-59	-108	41	-171	15	32	-72	-23	-55	80	-30	-1
0.307500	859	7305	-5134	-32162	-251	-837	-22265	-25933	111	-7833	-18940	-23454	-611	-5238	-22546	-10090	1309	8326	30807	-31105	1938	-13279	9730	-32738	-3837	-5534	12974	-25936	-5179	-2625	15217	-20568	-150	-125	-117	-57	-60	-56	-102	42	-149	21	36	-74	-18	-50	77	-29	0
0.308333	1051	7758	-2962	-32323	-53	-3456	-20767	-25875	49	-10240	-17701	-23945	-52	-7353	-22054	-10557	578	8141	30985	-30882	1222	-12642	6994	-32740	-3977	-5951	12287	-25169	-4684	-3173	15165	-20299	-147	-124	-101	-63	-58	-55	-104	39	-149	20	34	-69	-16	-50	82	-28	3
0.309167	1187	8324	-639	-32442	-158	-6114	-19370	-25840	121	-12653	-16594	-24301	2220	-9560	-21747	-11115	398	7944	31073	-30636	1197	-12165	4467	-32744	-4371	-6575	11668	-24422	-4314	-3934	15202	-20046	-150	-125	-117	-64	-59	-55	-107	57	-149	20	35	-73	-17	-53	81	-14	-1
0.310000	1159	9018	1746	-32538	-78	-8768	-18107	-25833	85	-15053	-15633	-24535	4097	-11811	-21620	-11750	32	7731	31054	-30388	591	-11878	2221	-32730	-4359	-7398	11109	-23710	-3042	-4899	15305	-19773	-149	-130	-120	-67	-55	-62	-109	37	-152	17	30	-76	-22	-60	80	-28	-1
0.310833	1147	9845	4156	-32586	3	-11376	-16988	-25851	5	-17424	-14837	-24644	2786	-14065	-21668	-12457	-531	7517	30953	-30134	127	-11785	322	-32748	-4226	-8387	10590	-23051	-1419	-6038	15455	-19495	-152	-127	-119	-67	-63	-57	-109	39	-149	21	34	-74	-25	-53	77	-24	2
0.311667	1433	10815	6474	-32615	118	-13908	-16026	-25894	126	-19712	-14216	-24639	2383	-16269	-21881	-13233	-395	7325	30771	-29884	685	-11893	-1193	-32726	-5287	-9507	10102	-22465	-2710	-7335	15628	-19207	-145	-129	-119	-63	-87	-59	-108	40	-153	19	35	-75	-21	-55	81	-27	-3
0.312500	1568	11924	8633	-32616	408	-16336	-15231	-25955	29	-21898	-13773	-24539	2296	-18407	-22232	-14078	-377	7155	30508	-29643	797	-12211	-2291	-32751	-6066	-10728	9640	-21968	-4144	-8765	15787	-18912	-151	-127	-118	-66	-63	-56	-104	38	-153	19	34	-72	-24	-57	84	-29	-4
0.313333	1439	13189	10540	-32555	607	-18650	-14593	-26031	-13	-23946	-13511	-24348	1601	-20441	-22689	-14981	-1383	7025	30158	-29431	-5	-12721	-2954	-32733	-4251	-12013	9201	-21562	-1590	-10295	15920	-18589	-151	-128	-118	-72	-63	-55	-103	38	-149	20	36	-73	-23	-56	81	-31	0
0.314167	1648	14577	12098	-32492	652	-20781	-14099	-26104	51	-25833	-13432	-24098	1516	-22362	-23226	-15932	-1660	6967	29721	-29243	535	-13404	-3207	-32751	-2950	-13323	8783	-21257	172	-11903	16004	-18238	-150	-130	-120	-66	-61	-55	-104	38	-162	15	32	-76	-21	-56	84	-21	-1
0.315000	1629	16072	13223	-32408	642	-22766	-13728	-26166	55	-27535	-13520	-23774	1412	-24134	-23800	-16904	-1529	6977	29180	-29101	592	-14243	-3070	-32737	-2043	-14626	8393	-21056	1842	-13541	16024	-17853	-154	-130	-122	-68	-64	-53	-110	36	-153	17	32	-75	-24	-60	81	-33	-1
0.315833	1656	17649	13847	-32330	722	-24568	-13451	-26206	-45	-29047	-13767	-23469	1292	-25740	-24366	-17886	-1448	7089	28518	-29000	528	-15203	-2572	-32750	-1244	-15897	8045	-20954	2698	-15165	15982	-17422	-150	-131	-119	-66	-61	-58	-107	37	-153	13	28	-76	-21	-59	81	-29	-3
0.316667	1682	19273	13899	-32244	834	-26194	-13234	-26201	-143	-30325	-14145	-23129	1102	-27164	-24885	-18838	-1464	7313	27714	-28948	726	-16267	-1769	-32740	-516	-17095	7753	-20944	2290	-16745	15862	-16941	-153	-129	-117	-67	-66	-58	-107	39	-150	18	33	-77	-24	-60	79	-32	-7
0.317500	1459	20907	13391	-32164	878	-27635	-13053	-26144	-142	-31378	-14636	-22793	850	-28408	-25318	-19763	-1716	7665	26738	-28951	591	-17405	-730	-32745	744	-18234	7523	-21034	1855	-18257	15673	-16410	-148	-128	-162	-69	-64	-59	-107	37	-158	16	33	-77	-23	-57	81	-31	-3
0.318333	1424	22500	12233	-32093	857	-28884	-12873	-26030	-143	-32111	-15201	-22482	448	-29464	-25630	-20631	-1459	8150	25575	-29013	998	-18575	484	-32743	638	-19216	7375	-21195	102	-19669	15419	-15828	-152	-130	-125	-66	-63	-60	-105	38	-152	17	33	-76	-23	-61	79	-33	-3
0.319167	1295	24007	10473	-32040	928	-29948	-12675	-25842	-205	-32432	-15860	-22197	-144	-30354	-25783	-21413	-1403	8777	24209	-29122	619	-19753	1801	-32692	827	-20111	7319	-21419	1115	-20967	15115	-15191	-151	-128	-122	-65	-62	-56	-108	42	-152	17	43	-75	-17	-57	81	-31	-3
0.320000	958	25370	8110	-31998	874	-30825	-12425	-25575	-154	-32577	-16532	-21954	-311	-31077	-25766	-22091	-1526	9542	22643	-29281	1284	-20910	3156	-32558	1229	-20885	7385	-21698	935	-22128	14772	-14523	-143	-126	-117	-63	-59	-56	-104	39	-148	21	36	-73	-18	-56	82	-31	0
0.320833	1101	26546	5227	-31991	845	-31535	-12138	-25237	-179	-32626	-17211	-21767	-341	-31646	-25553	-22658	-693	10429	20866	-29484	2474	-22027	4481	-32348	-598	-21551	7520	-22012	-2644	-23137	14409	-13830	-147	-122	-116	-62	-61	-57	-107	45	-147	23	39	-69	-17	-56	71	-24	2
0.321667	1272	27481	1888	-31990	747	-32073	-11774	-24822	-202	-32671	-17869	-21636	-505	-32083	-25160	-23090	-968	11415	18896	-29722	1653	-23090	5734	-32089	-271	-22105	7771	-22353	-2754	-24006	14043	-13128	-150	-125	-116	-61	-59	-57	-102	43	-150	21	35	-70	-22	-55	82	-29	1
0.322500	1213	28144	-1840	-32038	674	-32435	-11347	-24342	-224	-32668	-18471	-21558	-527	-32398	-24585	-23389	-1028	12499	16762	-29991	1819	-24053	6851	-31778	-245	-22558	8114	-22693	-3280	-24701	13683	-12436	-148	-127	-118	-64	-63	-55	-102	44	-149	19	35	-73	-23	-53	84	-27	0
0.323333	934	28499	-5840	-32098	833	-32607	-10887	-23808	-182	-32688	-18997	-21546	-477	-32572	-23853	-23555	-1189	13636	14452	-30271	1600	-24977	7797	-31415	16	-22924	8530	-23030	-2490	-25247	13344	-11776	-153	-128	-120	-68	-65	-60	-105	45	-164	18	29	-79	-24	-58	82	-29	-3
0.324167	862	28504	-9973	-32183	753	-32656	-10338	-23233	-154	-32511	-19425	-21591	-696	-32660	-22979	-23584	-1541	14787	12082	-30549	1599	-25771	8546	-30987	508	-23209	9008	-23335	-966	-25654	13046	-11165	-150	-130	-119	-68	-63	-58	-107	41	-152	10	34	-77	-22	-57	81	-32	-4
0.325000	591	28198	-14099	-32285	609	-32680	-9775	-22617	-148	-32133	-19731	-21688	-744	-32682	-22010	-23495	-1494	15918	9698	-30818	1793	-26451	9109	-30500	452	-23446	9514	-23605	-900	-25927	12793	-10627	-152	-128	-117	-65	-61	-58	-107	43	-152	17	34	-73	-23	-56	81	-31	0
0.325833	460	27529	-18112	-32397	658	-32504	-9210	-22027	-149	-31614	-19907	-21836	-679	-32709	-20983	-23297	-1306	16976	7353	-31060	1863	-27017	9449	-29941	-323	-23633	10026	-23834	-2361	-26070	12590	-10184	-151	-128	-115	-63	-61	-50	-110	44	-152	20	34	-72	-19	-56	81	-29	-9
0.326667	256	26521	-21885	-32531	608	-32189	-8661	-21436	-183	-31033	-19950	-22027	-828	-32624	-19950	-23002	-2081	17927	5126	-31271	891	-27470	9594	-29315	1086	-23791	10510	-23994	209	-26108	12433	-9852	-149	-126	-118	-64	-56	-56	-103	39	-152	21	37	-73	-18	-53	82	-28	0
0.327500	21	25197	-25311	-32645	590	-31736	-8157	-20886	-150	-30412	-19854	-22257	-841	-32500	-18951	-22645	-2083	18720	3099	-31438	804	-27806	9557	-28618	2464	-23930	10940	-24094	2549	-26051	12319	-9639	-147	-125	-115	-62	-59	-56	-104	44	-150	22	36	-72	-18	-55	84	-29	0
0.328333	-72	23568	-28296	-32731	604	-31158	-7698	-20399	-153	-29776	-19625	-22513	-935	-32295	-18015	-22234	-1700	19306	1286	-31569	598	-28033	9364	-27862	3232	-24065	11290	-24137	4310	-25912	12251	-9560	-146	-124	-113	-70	-59	-56	-105	47	-133	25	37	-70	-17	-49	90	-24	4
0.329167	-196	21686	-30647	-32741	570	-30478	-7336	-19991	-124	-29137	-19256	-22792	-998	-32053	-17183	-21795	-1482	19647	-177	-31644	155	-28159	9051	-27060	3935	-24208	11535	-24113	5653	-25712	12203	-9632	-147	-124	-115	-64	-59	-62	-104	43	-151	22	34	-72	-21	-56	82	-28	4
0.330000	-626	19586	-31812	-32751	488	-29695	-7080	-19686	-111	-28518	-18780	-23077	-925	-31743	-16483	-21348	-1179	19704	-1264	-31686	96	-28192	8649	-26213	4307	-24351	11664	-24024	6209	-25467	12177	-9839	-148	-128	-119	-65	-63	-59	-109	42	-151	20	32	-73	-24	-57	82	-29	-4
0.330833	-702	17326	-32308	-32758	401	-28843	-6936	-19495	-155	-27914	-18188	-23369	-970	-31378	-15942	-20906	-1206	19457	-1933	-31677	-65	-28135	8204	-25335	5354	-24533	11663	-23881	7565	-25188	12159	-10183	-148	-129	-115	-68	-61	-58	-105	44	-150	15	32	-77	-22	-57	82	-28	-1
0.331667	-621	14948	-32527	-32736	381	-27915	-6911	-19433	-168	-27339	-17516	-23647	-907	-30959	-15564	-20483	-965	18884	-2153	-31643	171	-28009	7744	-24445	5477	-24714	11533	-23681	7712	-24882	12131	-10654	-150	-131	-122	-70	-63	-59	-107	41	-154	20	28	-78	-22	-59	81	-31	-4
0.332500	-592	12499	-32615	-32761	497	-26944	-7011	-19502	-94	-26801	-16785	-23905	-547	-30465	-15350	-20107	-411	17983	-1916	-31583	-210	-27813	7321	-23554	4890	-24910	11284	-23439	8899	-24569	12094	-11233	-152	-127	-119	-67	-62	-58	-105	40	-154	16	30	-76	-19	-58	82	-29	-6
0.333333	-633	10013	-32647	-32745	536	-25952	-7220	-19701	-109	-26286	-16005	-24159	-318	-29906	-15295	-19758	-409	16745	-1228	-31510	-658	-27570	6956	-22686	5308	-25115	10925	-23164	10302	-24255	12025	-11912	-150	-124	-119	-66	-61	-59	-108	41	-151	20	32	-75	-19	-55	81	-29	-5
0.334167	-600	7549	-32038	-32761	439	-24966	-7538	-20036	-171	-25814	-15217	-24339	-309	-29273	-15385	-19440	372	15200	-125	-31439	457	-27292	6674	-21852	2689	-25335	10476	-22865	6845	-23951	11924	-12658	-147	-126	-119	-66	-52	-61	-109	38	-154	20	34	-84	-22	-59	82	-29	6
0.335000	-436	5146	-30544	-32743	327	-24011	-7936	-20485	-147	-25367	-14421	-24507	-414	-28577	-15596	-19167	383	13367	1328	-31382	-302	-26988	6506	-21068	1594	-25556	9963	-22557	6595	-23661	11796	-13451	-149	-127	-119	-62	-62	-56	-104	40	-152	21	35	-75	-21	-56	84	-29	-1
0.335833	-495	2838	-28477	-32760	241	-23121	-8404	-21043	-183	-24955	-13685	-24633	-280	-27826	-15914	-18925	708	11287	3074	-31341	-491	-26676	6446	-20346	906	-25788	9419	-22251	6259	-23414	11632	-14266	-148	-128	-118	-66	-61	-57	-107	37	-152	21	30	-75	-21	-56	84	-30	0
0.336667	-774	650	-26016	-32748	172	-22299	-8911	-21695	-176	-24572	-12991	-24744	-206	-27026	-16274	-18712	1054	9004	5034	-31332	-583	-26351	6518	-19692	-193	-25980	8880	-21954	6712	-23196	11438	-15074	-145	-125	-118	-66	-60	-61	-107	38	-125	21	32	-78	-23	-58	79	-32	1
0.337500	-582	-1395	-23297	-32761	101	-21562	-9438	-22412	-199	-24215	-12377	-24757	-220	-26191	-16680	-18512	1028	6567	7125	-31364	-858	-26044	6706	-19123	-1081	-26164	8380	-21678	7607	-23019	11210	-15851	-149	-127	-121	-68	-62	-61	-108	37	-150	18	29	-79	-22	-61	79	-30	0
0.338333	-393	-3301	-20453	-32752	325	-20934	-9944	-23170	-253	-23883	-11856	-24765	-276	-25344	-17090	-18324	1027	4021	9249	-31428	-825	-25750	7014	-18640	-2304	-26317	7956	-21438	7689	-22903	11008	-16578	-148	-126	-124	-67	-62	-60	-108	38	-155	17	29	-79	-24	-58	77	-34	-3
0.339167	-267	-5048	-17630	-32750	355	-20424	-10413	-23945	-262	-23574	-11443	-24726	-181	-24476	-17486	-18136	1590	1436	11304	-31533	-243	-25478	7415	-18245	-5227	-26431	7637	-21228	4965	-22818	10797	-17236	-150	-129	-121	-68	-63	-64	-110	36	-153	19	29	-77	-11	-53	79	-30	-3
0.340000	-427	-6632	-14945	-32755	283	-20035	-10815	-24711	-215	-23292	-11143	-24658	-414	-23672	-17837	-17939	1241	-1119	13206	-31675	-1249	-25234	7893	-17930	-5971	-26500	7451	-21058	5585	-22798	10599	-17801	-149	-126	-124	-66	-64	-59	-110	38	-151	15	28	-77	-22	-57	78	-31	-1
0.340833	-400	-8062	-12518	-32737	213	-19767	-11139	-25448	-93	-23028	-10963	-24559	-517	-22887	-18125	-17733	1027	-3589	14871	-31843	-1286	-25014	8445	-17687	-6127	-26514	7422	-20932	6288	-22832	10436	-18256	-147	-124	-122	-63	-59	-57	-105	40	-151	18	32	-74	-19	-55	81	-30	1
0.341667	-283	-9350	-10430	-32748	161	-19616	-11357	-26135	-62	-22781	-10898	-24447	-440	-22172	-18341	-17506	1069	-5920	16228	-32042	-905	-24834	9025	-17522	-6682	-26476	7552	-20850	6460	-22929	10319	-18606	-148	-124	-125	-63	-60	-56	-105	38	-152	12	30	-75	-22	-56	81	-29	0
0.342500	-179	-10508	-8757	-32740	260	-19583	-11475	-26745	-81	-22589	-10946	-24321	-607	-21546	-18490	-17270	926	-8079	17225	-32256	-1236	-24667	9621	-17417	-6420	-26366	7857	-20815	6244	-23072	10257	-18840	-149	-129	-121	-65	-63	-56	-107	40	-152	17	32	-75	-22	-58	84	-33	-4
0.343333	-32	-11559	-7562	-32759	274	-19645	-11476	-27274	-63	-22411	-11093	-24198	-609	-21008	-18558	-17022	1021	-10036	17821	-32485	-1132	-24552	10198	-17360	-6562	-26202	8331	-20813	4710	-23263	10264	-18960	-148	-127	-121	-68	-61	-39	-111	38	-156	16	30	-75	-21	-56	81	-32	-3
0.344167	-43	-12511	-6856	-32745	366	-19797	-11357	-27718	-40	-22266	-11326	-24071	-659	-20573	-18559	-16765	852	-11745	17994	-32606	-1065	-24445	10750	-17337	-5864	-25962	8977	-20840	3577	-23499	10351	-18976	-153	-127	-124	-72	-64	-57	-108	36	-149	18	33	-76	-21	-58	76	-34	2
0.345000	-245	-13373	-6665	-32761	43	-20018	-11135	-28064	-111	-22147	-11621	-23965	-681	-20246	-18503	-16506	897	-13197	17744	-32675	-1048	-24349	11252	-17333	-5186	-25658	9741	-20895	1528	-23771	10521	-18888	-171	-124	-120	-65	-61	-57	-108	36	-152	18	34	-74	-18	-56	84	-31	0
0.345833	-207	-14169	-6955	-32744	-955	-20288	-10809	-28310	-105	-22054	-11959	-23869	226	-20037	-18409	-16258	1223	-14374	17078	-32683	-1126	-24264	11695	-17347	-5874	-25291	10640	-20962	60	-24061	10769	-18710	-147	-126	-119	-66	-65	-58	-107	61	-149	0	35	-76	-23	-53	81	-33	0
0.346667	-270	-14908	-7692	-32759	-1585	-20595	-10397	-28469	-141	-21999	-12290	-23798	449	-19926	-18283	-16031	817	-15285	16042	-32701	-1581	-24178	12067	-17360	-4745	-24863	11631	-21037	640	-24364	11107	-18461	-146	-125	-118	-68	-60	-57	-107	40	-153	21	33	-73	-19	-55	82	-29	1
0.347500	-358	-15600	-8815	-32746	-1356	-20915	-9916	-28546	-72	-21977	-12663	-23759	267	-19916	-18150	-15836	1415	-15938	14664	-32696	-469	-24084	12370	-17368	-5606	-24386	12676	-21108	-3988	-24675	11536	-18152	-147	-124	-122	-64	-60	-57	-105	40	-152	18	30	-79	-16	-57	82	-30	0
0.348333	-434	-16259	-10265	-32750	-1175	-21240	-9381	-28551	-93	-21977	-12981	-23742	-138	-20003	-18019	-15681	1268	-16350	13019	-32700	-759	-23982	12588	-17373	-5623	-23870	13756	-21167	-5856	-24973	11998	-17804	-151	-129	-121	-69	-64	-59	-105	38	-152	16	33	-76	-21	-56	80	-34	0
0.349167	-541	-16886	-11933	-32750	-1075	-21541	-8833	-28505	-148	-22002	-13249	-23758	-218	-20164	-17900	-15575	853	-16530	11176	-32694	-693	-23860	12745	-17366	-4399	-23318	14833	-21203	-6845	-25256	12544	-17426	-150	-124	-120	-67	-62	-57	-109	37	-154	19	30	-77	-21	-57	94	-33	-1
0.350000	-624	-17477	-13744	-32740	-991	-21812	-8265	-28412	-184	-22042	-13456	-23793	245	-20386	-17803	-15526	569	-16518	9205	-32690	-701	-23723	12839	-17345	-3216	-22750	15882	-21211	-6969	-25513	13142	-17035	-151	-98	-126	-72	-64	-60	-110	38	-156	17	32	-79	-22	-60	79	-32	-6
0.350833	-451	-18042	-15609	-32754	-1040	-22043	-7711	-28289	-186	-22102	-13577	-23861	275	-20654	-17727	-15544	288	-16338	7189	-32703	-872	-23561	12894	-17336	-1641	-22188	16880	-21179	-6362	-25729	13787	-16643	-149	-129	-125	-70	-59	-65	-107	39	-155	16	13	-77	-24	-60	81	-34	-4
0.351667	-522	-18573	-17442	-32732	-885	-22221	-7169	-28148	-139	-22178	-13600	-23929	-243	-20947	-17675	-15619	242	-16023	5191	-32682	-766	-23382	12923	-17325	-277	-21605	17802	-21103	-5933	-25898	14473	-16258	-149	-129	-126	-68	-63	-69	-112	36	-152	19	32	-77	-22	-58	80	-33	-3
0.352500	-164	-19060	-19173	-32752	-615	-22336	-6670	-28007	-100	-22253	-13529	-24012	-269	-21251	-17651	-15758	779	-15601	3287	-32701	144	-23179	12943	-17334	-955	-21072	18624	-20982	-9095	-26013	15166	-15891	-150	-127	-121	-68	-57	-50	-103	38	-153	16	33	-77	-24	-56	81	-32	-3
0.353333	-97	-19510	-20742	-32736	-368	-22386	-6216	-27869	-231	-22335	-13354	-24100	-732	-21553	-17623	-15972	598	-15096	1520	-32683	-377	-22962	12969	-17370	-379	-20554	19320	-20810	-9512	-26074	15883	-15540	-149	-128	-120	-67	-62	-60	-107	41	-153	19	33	-76	-21	-57	81	-32	-5
0.354167	-435	-19911	-22092	-32757	-269	-22377	-5822	-27751	-227	-22418	-13091	-24186	-757	-21843	-17603	-16239	205	-14538	-47	-32676	-836	-22731	13016	-17455	1447	-20095	19943	-20590	-7672	-26082	16613	-15214	-148	-127	-120	-68	-58	-62	-107	35	-152	19	33	-79	-19	-57	78	-31	0
0.355000	-289	-20255	-23186	-32742	-314	-22300	-5483	-27650	-40	-22503	-12741	-24262	-108	-22114	-17576	-16561	485	-13955	-1372	-32684	-309	-22491	13106	-17585	2231	-19694	20435	-20320	-6656	-26029	17338	-14907	-144	-124	-125	-65	-58	-59	-104	42	-149	21	32	-77	-18	-58	80	-31	0
0.355833	-105	-20536	-24006	-32752	-419	-22171	-5213	-27572	-4	-22578	-12325	-24326	-9	-22349	-17531	-16921	366	-13359	-2430	-32702	-392	-22256	13244	-17792	3111	-19356	20823	-20007	-5753	-25926	18061	-14626	-147	-127	-120	-66	-65	-63	-108	39	-152	18	-14	-77	-19	-60	81	-30	0
0.356667	-36	-20757	-24543	-32745	-348	-21984	-4994	-27526	23	-22652	-11857	-24375	-291	-22555	-17457	-17310	384	-12769	-3207	-32691	-378	-22018	13451	-18077	3726	-19093	21104	-19658	-5604	-25771	18763	-14356	-149	-130	-126	-70	-68	-62	-86	36	-152	16	26	-79	-29	-64	78	-34	-4
0.357500	-85	-20906	-24807	-32749	-322	-21756	-4835	-27504	139	-22723	-11362	-24401	-186	-22716	-17343	-17716	415	-12185	-3698	-32692	-266	-21787	13692	-18443	4692	-18911	21304	-19267	-5157	-25561	19456	-14105	-152	-129	-124	-70	-67	-62	-109	38	-154	15	30	-75	-17	-62	79	-29	-5
0.358333	-296	-20964	-24787	-32748	-331	-21466	-4719	-27490	89	-22778	-10860	-24410	-409	-22856	-17183	-18127	300	-11621	-3899	-32694	42	-21568	14076	-18905	5846	-18806	21429	-18860	-5054	-25311	20126	-13860	-151	-119	-125	-70	-59	-63	-109	37	-155	15	26	-80	-26	-63	78	-35	-5
0.359167	-355	-20964	-24545	-32736	-92	-21190	-4650	-27493	33	-22826	-10377	-24393	-671	-22924	-16975	-18525	990	-11075	-3833	-32679	115	-21368	14497	-19457	5215	-18769	21494	-18429	-5006	-25023	20785	-13615	-150	-152	-128	-69	-77	-61	-108	38	-152	16	32	-77	-21	-59	80	-31	-3
0.360000	-327	-20870	-24115	-32749	148	-20875	-4606	-27502	71	-22869	-9929	-24362	-839	-22976	-16721	-18902	671	-10552	-3514	-32694	-669	-21183	14987	-20090	5519	-18799	21528	-17990	-1804	-24706	21416	-13364	-151	-128	-122	-65	-62	-58	-103	38	-151	16	29	-76	-21	-57	84	-31	0
0.360833	-391	-20700	-23490	-32729	434	-20556	-4606	-27508	162	-22902	-9534	-24323	-771	-23001	-16427	-19246	779	-10039	-2983	-32677	618	-21024	15531	-20826	3960	-18887	21535	-17548	-3949	-24366	22021	-13117	-148	-128	-119	-68	-59	-58	-102	39	-146	19	35	-70	-18	-57	82	-26	0
0.361667	-355	-20449	-22786	-32748	809	-20245	-4623	-27524	149	-22930	-9221	-24277	-1287	-23001	-16100	-19541	1024	-9549	-2268	-32696	600	-20885	16128	-21632	2024	-19028	21532	-17126	-5337	-24016	22595	-12849	-146	-126	-119	-68	-58	-59	-103	41	-149	19	36	-70	-18	-57	84	-28	4
0.362500	-308	-20125	-21984	-32736	886	-19950	-4650	-27524	93	-22955	-8998	-24235	-1412	-22986	-15758	-19789	576	-9063	-1403	-32678	171	-20772	16757	-22501	1767	-19205	21530	-16724	-4553	-23661	23136	-12584	-149	-126	-119	-66	-64	-58	-104	51	-151	18	35	-92	-22	-56	84	-28	0
0.363333	-328	-19721	-21159	-32753	903	-19683	-4702	-27508	158	-22973	-8871	-24201	-1394	-22956	-15405	-19985	374	-8581	-418	-32698	635	-20673	17407	-23416	1052	-19404	21537	-16353	-3346	-23294	23646	-12311	-147	-125	-120	-68	-59	-60	-102	39	-150	20	34	-74	-17	-57	82	-27	-3
0.364167	-214	-19247	-20337	-32741	1105	-19448	-4725	-27482	115	-22992	-8844	-24180	-1751	-22924	-15066	-20117	-32	-8097	643	-32686	636	-20594	18062	-24353	764	-19615	21558	-16024	-1330	-22937	24118	-12019	-150	-128	-120	-68	-60	-57	-105	40	-151	20	32	-76	16	-58	79	-29	-3
0.365000	-309	-18704	-19535	-32752	1042	-19260	-4769	-27446	-113	-23006	-8929	-24180	-2169	-22889	-14749	-20190	-125	-7608	1747	-32694	401	-20526	18703	-25305	1038	-19822	21596	-15736	667	-22580	24553	-11739	-150	-131	-125	-66	-65	-61	-107	40	-151	15	34	-79	-25	-46	84	-30	-3
0.365833	-363	-18097	-18812	-32748	1016	-19121	-4812	-27384	-172	-23014	-9109	-24202	-1533	-22860	-14475	-20209	398	-7114	2872	-32714	1049	-20475	19325	-26248	-214	-20014	21666	-15499	-972	-22234	24949	-11434	-147	-127	-120	-67	-60	-58	-107	40	-151	18	33	-79	-23	-61	81	-28	-1
0.366667	-368	-17442	-18144	-32736	1032	-19028	-4846	-27309	-134	-23019	-9368	-24243	-1282	-22825	-14255	-20164	373	-6612	3990	-32682	779	-20426	19910	-27150	-728	-20174	21746	-15323	-1057	-21898	25298	-11144	-150	-126	-117	-66	-62	-55	-108	41	-151	17	33	-76	-22	-55	81	-29	0
0.367500	-307	-16701	-17554	-32746	964	-18994	-4881	-27229	51	-23021	-9706	-24321	-1209	-22801	-14103	-20070	27	-6099	5080	-32684	-84	-20382	20443	-28012	782	-20293	21846	-15209	1827	-21578	25602	-10866	-147	-126	-120	-65	-60	-59	-103	41	-151	18	20	-78	-18	-56	84	-26	0
0.368333	-111	-15919	-17046	-32727	962	-19022	-4918	-27139	592	-23013	-10097	-24419	-875	-22795	-14028	-19935	285	-5589	6121	-32673	345	-20344	20920	-28793	1268	-20379	21933	-15161	3277	-21275	25856	-10604	-148	-126	-109	-65	-59	-53	-105	41	-150	21	38	-73	-15	-50	85	-27	-5
0.369167	-56	-15091	-16615	-32748	1027	-19101	-4952	-27052	804	-23021	-10527	-24545	-699	-22792	-14030	-19765	361	-5075	7107	-32716	82	-20301	21328	-29497	1658	-20414	22049	-15186	4365	-20985	26073	-10360	-149	-126	-118	-64	-59	-57	-103	42	-137	17	35	-78	-17	-53	85	-26	0
0.370000	-15	-14235	-16258	-32729	962	-19237	-4993	-26991	580	-23015	-10977	-24696	-516	-22804	-14115	-19572	450	-4575	8016	-32683	-73	-20262	21665	-30102	1760	-20398	22144	-15284	4771	-20716	26234	-10150	-151	-129	-124	-68	-62	-57	-104	39	-153	17	33	-77	-28	-56	82	-29	-4
0.370833	-180	-13343	-15956	-32751	946	-19420	-5042	-26902	494	-23009	-11421	-24855	-119	-22827	-14273	-19356	409	-4078	8862	-32695	174	-20226	21926	-30613	2074	-20336	22242	-15449	5179	-20461	26359	-9968	-151	-129	-122	-66	-64	-38	-105	37	-153	15	39	-78	-21	-55	82	-28	-4
0.371667	-284	-12427	-15697	-32735	872	-19634	-5093	-26843	229	-22998	-11837	-25021	67	-22858	-14493	-19132	219	-3601	9635	-32681	129	-20184	22124	-31021	2965	-20226	22324	-15682	5635	-20223	26448	-9824	-149	-128	-116	-66	-62	-61	-108	40	-151	16	35	-75	-19	-57	84	-28	2
0.372500	-166	-11496	-15464	-32753	674	-19887	-5157	-26799	24	-22986	-12223	-25186	96	-22897	-14761	-18904	629	-3148	10339	-32679	288	-20149	22235	-31322	2293	-20080	22393	-15999	5381	-19999	26492	-9716	-149	-132	-118	-66	-60	-60	-108	39	-150	6	35	-74	-18	-53	85	-13	-3
0.373333	12	-10551	-15246	-32740	608	-20158	-5220	-26775	-26	-22970	-12526	-25334	-57	-22947	-15077	-18683	454	-2722	10975	-32684	-481	-20123	22301	-31528	2698	-19913	22447	-16364	8352	-19796	26506	-9657	-152	-130	-125	-58	-62	-59	-108	35	-152	17	30	-76	-24	-58	77	-31	-6
0.374167	196	-9607	-15029	-32757	478	-20440	-5305	-26773	-44	-22954	-12773	-25467	172	-22999	-15406	-18469	489	-2325	11546	-32697	185	-20104	22297	-31640	2390	-19698	22485	-16817	7598	-19603	26502	-9637	-149	-127	-125	-65	-61	-59	-111	35	-151	18	36	-75	-18	-55	81	-27	0
0.375000	174	-8670	-14796	-32741	400	-20712	-5374	-26785	-110	-22932	-12932	-25572	299	-23057	-15738	-18266	904	-1969	12056	-32684	732	-20095	22237	-31664	560	-19484	22510	-17322	5343	-19394	26478	-9659	-150	-129	-118	-63	-60	-58	-107	38	-150	18	34	-75	-51	-60	82	-30	1
0.375833	53	-7757	-14545	-32745	270	-20982	-5484	-26815	-53	-22912	-13004	-25639	361	-23121	-16056	-18079	468	-1652	12509	-32689	130	-20105	22131	-31616	756	-19268	22527	-17882	5601	-19270	26437	-9731	-149	-129	-100	-68	-73	-61	-109	38	-153	16	30	-75	-25	-57	81	-28	-5
0.376667	30	-6873	-14266	-32744	192	-21231	-5606	-26868	-22	-22890	-12992	-25669	381	-23186	-16336	-17927	613	-1376	12909	-32686	317	-20134	21982	-31506	311	-19063	22537	-18518	5498	-19127	26385	-9849	-151	-128	-120	-68	-67	-59	-111	39	-152	18	29	-78	-26	-58	81	-31	-1
0.377500	79	-6026	-13959	-32733	87	-21449	-5672	-26933	-212	-22865	-12884	-25654	445	-23247	-16569	-17790	591	-1145	13258	-32676	72	-20185	21802	-31344	137	-18873	22549	-19136	6449	-19000	26328	-10009	-152	-130	-121	-70	-63	-59	-110	38	-152	17	32	-76	-24	-57	77	-32	-9
0.378333	253	-5219	-13616	-32731	-130	-21627	-5765	-27014	-327	-22844	-12700	-25595	132	-23307	-16741	-17679	416	-949	13563	-32689	-267	-20262	21604	-31146	443	-18711	22562	-19813	7800	-18895	26266	-10217	-149	-130	-124	-67	-66	-58	-111	37	-154	13	29	-79	-22	-58	82	-33	-4
0.379167	292	-4466	-13243	-32734	-386	-21762	-5846	-27100	-249	-22813	-12429	-25498	330	-23361	-16841	-17593	751	-792	13821	-32674	384	-20364	21377	-30923	-126	-18581	22595	-20509	6205	-18794	26197	-10476	-154	-132	-125	-68	-70	-58	-114	40	-152	15	32	-55	-22	-60	78	-32	-1
0.380000	262	-3769	-12841	-32751	-523	-21846	-5911	-27189	-227	-22784	-12096	-25332	351	-23404	-16860	-17525	967	-672	14042	-32688	523	-20487	21143	-30683	-596	-18489	22638	-21223	4066	-18714	26131	-10765	-148	-129	-119	-65	-59	-59	-107	38	-151	18	33	-77	-16	-57	82	-32	0
0.380833	-32	-3141	-12419	-32734	-538	-21881	-5956	-27268	-242	-22752	-11707	-25137	170	-23441	-16798	-17483	239	-583	14219	-32676	-570	-20634	20906	-30441	1241	-18439	22702	-21942	5410	-18646	26064	-11105	-151	-128	-119	-69	-63	-58	-101	40	-150	19	33	-75	-19	-59	82	-22	-6
0.381667	-12	-2581	-11992	-32753	-355	-21871	-5988	-27373	-366	-22732	-11281	-24919	279	-23474	-16668	-17461	390	-527	14352	-32697	-259	-20815	20658	-30212	2279	-18439	22798	-22655	5979	-18601	25991	-11485	-153	-130	-124	-87	-64	-64	-111	36	-154	13	29	-80	-24	-61	78	-33	-3
0.382500	102	-2094	-11556	-32740	-172	-21809	-5990	-27461	-403	-22697	-10829	-24651	278	-23493	-16463	-17454	429	-488	14445	-32612	-217	-21001	20424	-29991	2608	-18476	22879	-23343	6300	-18562	25914	-11900	-149	-130	-122	-69	-57	-60	-108	39	-150	15	32	-80	-25	-40	79	-32	-4
0.383333	37	-1669	-11113	-32750	-178	-21706	-5964	-27541	-394	-22671	-10362	-24395	364	-23499	-16191	-17464	149	-461	14508	-32514	-608	-21203	20190	-29804	2334	-18556	23001	-24002	6027	-18540	25831	-12360	-149	-125	-121	-70	-65	-64	-111	40	-150	13	30	-78	-22	-61	80	-31	-3
0.384167	-41	-1319	-10682	-32744	-128	-21557	-5902	-27619	-414	-22630	-9901	-24116	316	-23499	-15872	-17492	26	-468	14531	-32356	-618	-21406	19971	-29639	2069	-18667	23133	-24624	5441	-18531	25739	-12853	-136	-129	-124	-68	-62	-57	-108	38	-155	16	30	-81	-25	-59	80	-33	1
0.385000	-138	-1038	-10265	-32740	-56	-21380	-5811	-27684	-385	-22597	-9460	-23823	119	-23484	-15518	-17523	-344	-441	14534	-32189	-781	-21611	19757	-29508	2943	-18813	23278	-25200	5049	-18533	25647	-13382	-151	-128	-120	-70	-61	-60	-107	38	-149	16	33	-73	-21	-57	80	-35	-1
0.385833	-348	-811	-9869	-32740	29	-21181	-5693	-27745	-438	-22562	-9046	-23569	19	-23464	-15149	-17571	-167	-451	14497	-31983	-549	-21808	19566	-29411	2834	-18977	23427	-25727	3239	-18554	25540	-13939	-171	-127	-121	-68	-60	-57	-104	51	-150	16	32	-81	-22	-56	81	-30	0
0.386667	-270	-648	-9475	-32643	118	-20964	-5544	-27793	-423	-22535	-8669	-23277	37	-23439	-14771	-17619	-400	-422	14443	-31754	-789	-21990	19391	-29349	3144	-19155	23577	-26187	4081	-18572	25432	-14519	-149	-126	-114	-67	-63	-60	-105	44	-151	19	34	-75	-21	-57	82	-28	-1
0.387500	-225	-534	-9150	-32549	-50	-20738	-5367	-27829	-300	-22508	-8343	-23028	122	-23406	-14397	-17674	-836	-401	14369	-31493	-306	-22143	19227	-29312	3523	-19339	23715	-26587	2929	-18631	25316	-15121	-149	-121	-119	-69	-60	-56	-113	44	-152	20	34	-77	-16	-51	84	-28	0
0.388333	-164	-466	-8806	-32413	-117	-20521	-5164	-27845	-298	-22481	-8069	-22809	328	-23370	-14067	-17731	-196	-369	14294	-31212	641	-22273	19084	-29308	1265	-19513	23837	-26922	-1617	-18710	25197	-15742	-149	-122	-119	-68	-61	-57	-104	44	-151	22	35	-74	-15	-52	89	-28	-3
0.389167	-95	-435	-8536	-32275	-305	-20318	-4939	-27880	-326	-22466	-7853	-22614	487	-23332	-13763	-17792	-651	-323	14205	-30907	-128	-22371	18952	-29331	1015	-19683	23933	-27183	-2135	-18769	25070	-16376	-147	-139	-119	-67	-62	-57	-105	42	-146	17	34	-74	-21	-53	81	-28	0
0.390000	262	-421	-8279	-32109	-532	-20132	-4697	-27889	-366	-22456	-7697	-22455	234	-23299	-13507	-17849	-550	-270	14117	-30583	58	-22431	18840	-29376	809	-19834	23999	-27396	-2790	-18866	24941	-17017	-154	-131	-124	-73	-68	-64	-109	37	-154	12	32	-82	-25	-59	77	-32	-7
0.390833	146	-466	-8044	-31929	-464	-19986	-4444	-27890	-318	-22457	-7585	-22325	99	-23258	-13288	-17901	-555	-195	14044	-30244	275	-22449	18748	-29437	730	-19955	24042	-27539	-2079	-18966	24822	-17642	-154	-129	-117	-73	-66	-61	-108	34	-152	16	34	-53	-17	-57	81	-35	-3
0.391667	-447	-503	-7833	-31721	-353	-19864	-4167	-27870	-327	-22456	-7523	-22218	-61	-23217	-13122	-17945	-721	-102	13986	-29882	352	-22421	18676	-29509	302	-20043	24048	-27624	-951	-19084	24703	-18255	-151	-126	-121	-70	-60	-59	-109	38	-152	19	32	-77	-22	-59	77	-33	-1
0.392500	-799	-547	-7647	-31496	-423	-19784	-3885	-27837	-440	-22464	-7503	-22139	256	-23171	-12999	-17976	-527	5	13942	-29509	478	-22355	18616	-29585	-880	-20096	24019	-27662	-1990	-19214	24598	-18845	-148	-117	-121	-70	-64	-63	-107	39	-144	22	29	-75	-18	-56	82	-35	0
0.393333	-686	-596	-7484	-31253	-434	-19748	-3583	-27783	-382	-22480	-7519	-22084	439	-23124	-12917	-17994	-130	123	13927	-29130	851	-22243	18579	-29671	-2374	-20107	23951	-27656	-4693	-19357	24495	-19409	-149	-127	-125	-67	-59	-60	-105	39	-150	18	33	-77	-21	-57	80	-28	3
0.394167	-592	-647	-7334	-30992	-118	-19756	-3296	-27709	-317	-22502	-7554	-22041	63	-23072	-12867	-18002	-382	259	13934	-28747	61	-22103	18555	-29751	-1118	-20089	23855	-27610	-3529	-19506	24406	-19934	-150	-124	-121	-68	-77	-59	-104	43	-150	21	44	-73	-21	-55	84	-27	0
0.395000	-446	-690	-7200	-30716	142	-19802	-3001	-27616	-238	-22527	-7610	-22017	192	-23015	-12844	-17986	-303	398	13971	-28363	305	-21924	18545	-29828	-130	-20027	23725	-27534	-3259	-19663	24332	-20414	-145	-125	-121	-66	-60	-58	-103	41	-149	21	33	-79	-22	-55	85	-27	0
0.395833	-543	-731	-7088	-30422	277	-19882	-2703	-27495	-193	-22556	-7665	-22000	220	-22952	-12833	-17959	-204	551	14054	-27992	373	-21723	18544	-29906	-65	-19931	23578	-27439	-3257	-19832	24281	-20838	-151	-128	-121	-67	-57	-59	-105	41	-142	17	32	-78	-19	-53	84	-28	0
0.396667	-548	-758	-6988	-30117	424	-20000	-2410	-27348	-268	-22586	-7717	-21987	-27	-22882	-12826	-17911	-219	710	14126	-27625	163	-21498	18553	-30005	-573	-19799	23404	-27329	-2841	-19999	24215	-21206	-150	-125	-122	-68	-63	-62	-108	40	-154	17	28	-76	-24	-58	79	-28	-1
0.397500	-234	-784	-6901	-29799	524	-20126	-2122	-27171	-234	-22608	-7749	-21973	-310	-22801	-12810	-17850	-240	869	14235	-27273	-24	-21258	18573	-30042	-1971	-19640	23223	-27209	-2909	-20161	24172	-21511	-147	-128	-122	-69	-62	-59	-111	43	-152	19	29	-78	-22	-56	80	-31	0
0.398333	-156	-805	-6822	-29471	527	-20244	-1840	-26961	-148	-22624	-7763	-21956	-248	-22710	-12771	-17766	-246	1032	14363	-26934	-167	-21006	18589	-30077	-2880	-19460	23035	-27089	-2646	-20313	24141	-21744	-147	-130	-126	-69	-65	-65	-116	35	-156	13	27	-79	-17	-63	76	-33	-5
0.399167	-164	-830	-6760	-29133	572	-20404	-1566	-26721	-267	-22625	-7744	-21932	-111	-22610	-12703	-17674	124	1192	14506	-26612	383	-20750	18611	-30103	-3849	-19256	22854	-26961	-4043	-20475	24119	-21904	-153	-130	-124	-63	-64	-63	-110	38	-152	16	29	-79	-23	-61	79	-32	-5
0.400000	-90	-835	-6698	-28778	960	-20509	-1293	-26435	-363	-22607	-7685	-21893	-580	-22494	-12591	-17541	159	1352	14661	-26303	-11	-20495	18637	-30124	-4750	-19037	22680	-26832	-4160	-20573	24118	-21989	-148	-126	-118	-68	-60	-62	-108	39	-152	21	34	-75	-21	-56	85	-28	-3
0.400833	-136	-878	-6646	-28419	967	-20604	-1038	-26119	-378	-22569	-7580	-21846	-697	-22366	-12439	-17405	-274	1506	14814	-26016	-309	-20241	18663	-30126	-4669	-18805	22515	-26712	-3588	-20667	24113	-22002	-148	-126	-119	-66	-59	-57	-107	38	-151	21	30	-77	-18	-58	81	-28	1
0.401667	371	-924	-6608	-28058	628	-20626	-796	-25796	-405	-22507	-7442	-21788	-251	-22229	-12243	-17265	439	1651	14959	-25747	717	-19999	18677	-30119	-6571	-18571	22370	-26587	-7577	-20735	24112	-21943	-146	-128	-119	-66	-61	-63	-107	42	-149	16	30	-79	-17	-58	84	-30	-1
0.402500	612	-983	-6574	-27681	594	-20609	-568	-25403	-384	-22416	-7267	-21728	-222	-22080	-12008	-17123	-178	1784	15096	-25494	115	-19760	18688	-30100	-7072	-18337	22246	-26466	-8242	-20774	24109	-21817	-147	-128	-119	-66	-59	-53	-104	43	-149	18	32	-80	-23	-60	82	-28	0
0.403333	461	-1066	-6541	-27303	534	-20528	-358	-25005	-332	-22294	-7054	-21652	20	-21914	-11730	-16964	-559	1907	15216	-25263	156	-19532	18697	-30035	-7066	-18100	22146	-26339	-8877	-20769	24105	-21619	-149	-99	-120	-65	-62	-60	-107	42	-155	19	32	-77	-19	-58	85	-30	0
0.404167	550	-1167	-6504	-26911	328	-20375	-171	-24590	-266	-22131	-6814	-21575	232	-21730	-11418	-16814	-627	2024	15323	-25042	196	-19314	18691	-30014	-6569	-17867	22067	-26205	-8264	-20725	24103	-21361	-149	-129	-121	-66	-60	-60	-107	40	-115	16	28	-78	-19	-57	79	-29	0
0.405000	529	-1287	-6469	-26516	256	-20150	-9	-24158	-275	-21926	-6546	-21486	181	-21525	-11080	-16669	-1017	2140	15403	-24838	105	-19104	18682	-29946	-5285	-17637	22014	-26054	-7044	-20640	24089	-21037	-148	-130	-121	-66	-62	-60	-107	42	-150	18	35	-79	-19	-57	80	-28	1
0.405833	132	-1431	-6431	-26112	251	-19845	125	-23712	-223	-21679	-6271	-21397	159	-21298	-10731	-16525	-1276	2222	15464	-24645	-194	-18894	18671	-29865	-4198	-17410	21977	-25889	-6171	-20523	24078	-20657	-147	-129	-117	-64	-65	-57	-107	42	-153	17	27	-77	-19	-56	81	-28	-1
0.406667	91	-1592	-6388	-25705	375	-19467	234	-23261	-81	-21379	-5988	-21302	-230	-21041	-10363	-16397	-1224	2297	15493	-24466	-38	-18692	18659	-29765	-4554	-17186	21962	-25703	-7346	-20333	24058	-20236	-151	-133	-121	-67	-63	-58	-107	42	-154	15	28	-77	-22	-59	79	-31	-6
0.407500	-273	-1770	-6319	-25269	314	-19019	312	-22814	-108	-21041	-5711	-21208	-1584	-20751	-10003	-16281	-2267	2362	15511	-24296	-620	-18482	18650	-29645	-3402	-16965	21963	-25486	-5184	-20118	24035	-19761	-148	-127	-122	-62	-61	-53	-107	42	-154	17	29	-70	-21	-68	82	-25	0
0.408333	-388	-1958	-6234	-24826	294	-18524	360	-22366	-56	-20655	-5449	-21101	-1531	-20425	-9666	-16180	-2848	2423	15502	-24135	-837	-18273	18648	-29505	-2125	-16755	21978	-25240	-3008	-19858	24024	-19246	-146	-126	-118	-63	-60	-53	-102	43	-150	21	34	-68	-18	-55	82	-29	-5
0.409167	-230	-2152	-6122	-24373	118	-17950	374	-21933	3	-20230	-5213	-21001	-847	-20068	-9348	-16096	-2709	2475	15474	-23980	-900	-18064	18654	-29352	-1424	-16535	21997	-24961	-1717	-19565	23976	-18694	-147	-125	-116	-64	-61	-58	-108	41	-153	19	35	-74	-23	-58	84	-29	-1
0.410000	-323	-2350	-5980	-23911	-43	-17367	354	-21524	-76	-19773	-5019	-20896	-913	-19679	-9068	-16034	-2615	2504	15426	-23832	-952	-17869	18673	-29180	-369	-16327	22022	-24643	-435	-19249	23938	-18111	-149	-128	-119	-67	-61	-57	-107	40	-154	19	32	-77	-25	-58	79	-33	-5
0.410833	-623	-2538	-5805	-23443	-23	-16773	296	-21129	-101	-19288	-4866	-20779	-697	-19250	-8833	-15984	-2323	2527	15365	-23701	-827	-17634	18706	-28983	299	-16126	22055	-24283	302	-18907	23904	-17492	-144	-127	-120	-70	-65	-59	-109	41	-153	17	32	-74	-22	-56	80	-30	-4
0.411667	-860	-2710	-5590	-22957	-247	-16178	212	-20759	-60	-18784	-4754	-20664	-349	-18802	-8643	-15950	-2275	2538	15295	-23569	-1205	-17413	18769	-28768	1132	-15930	22089	-23876	1839	-18551	23873	-16849	-146	-126	-121	-66	-59	-57	-104	42	-148	20	34	-75	-22	-58	81	-26	0
0.412500	-1096	-2861	-5332	-22472	-409	-15617	79	-20417	-41	-18275	-4699	-20535	-201	-18326	-8510	-15931	-1971	2534	15209	-23439	-1343	-17197	18851	-28532	1384	-15749	22124	-23429	3236	-18183	23842	-16182	-151	-129	-121	-65	-64	-57	-107	29	-154	17	33	-75	-18	-55	81	-27	0
0.413333	-1270	-2985	-5025	-21984	-412	-15094	-43	-20099	-80	-17771	-4699	-20397	-75	-17834	-8434	-15927	-1144	2522	15116	-23310	-1477	-16980	18962	-28282	424	-15560	22151	-22940	10261	-17834	23818	-15489	-151	-126	-116	-65	-60	-55	-104	45	-153	22	37	-75	-23	-40	82	-28	0
0.414167	-1356	-3076	-4667	-21505	-560	-14646	-207	-19816	-76	-17288	-4751	-20245	59	-17333	-8411	-15929	-1063	2487	15017	-23192	-1967	-16779	19095	-28011	691	-15438	22183	-22412	25240	-17481	23799	-14787	-151	-127	-119	-65	-65	-56	-104	24	-153	24	36	-72	-17	-55	81	-27	-3
0.415000	-1050	-3125	-4276	-21035	-594	-14285	-393	-19562	1	-16827	-4859	-20076	494	-16831	-8446	-15940	438	2446	14910	-23079	-637	-16595	19247	-27703	-1054	-15290	22201	-21845	31613	-17153	23786	-14058	-151	-128	-122	-65	-60	-55	-108	39	-154	18	32	-75	-24	-56	81	-33	-4
0.415833	-1116	-3136	-3842	-20586	-630	-14016	-594	-19334	68	-16406	-5014	-19896	383	-16342	-8529	-15948	1283	2384	14794	-22970	-934	-16432	19423	-27434	-2186	-15179	22223	-21240	31809	-16841	23782	-13325	-146	-126	-121	-63	-61	-55	-105	43	-151	20	36	-74	-22	-53	81	-26	0
0.416667	-1089	-3099	-3358	-20161	-645	-13847	-798	-19129	113	-16024	-5211	-19694	465	-15871	-8648	-15956	1488	2309	14672	-22858	-1129	-16300	19610	-27111	-2314	-15096	22230	-20612	30427	-16564	23773	-12592	-152	-126	-119	-66	-61	-57	-109	41	-153	19	36	-76	-21	-53	80	-27	0
0.417500	-673	-3022	-2847	-19771	-736	-13792	-1003	-18946	54	-15718	-5434	-19478	416	-15431	-8800	-15953	1961	2212	14540	-22757	-841	-16199	19797	-26783	-2583	-15036	22229	-19954	27098	-16320	23766	-11858	-156	-129	-121	-64	-64	-47	-100	43	-154	21	35	-74	-24	-55	84	-28	-5
0.418333	-612	-2905	-2298	-19423	-797	-13843	-1201	-18785	-51	-15436	-5681	-19242	327	-15024	-8972	-15936	2427	2102	14396	-22654	-700	-16146	19983	-26419	-2510	-15007	22211	-19287	23611	-16103	23760	-11127	-154	-126	-119	-69	-67	-58	-104	40	-153	19	37	-76	-22	-53	87	-28	-7
0.419167	-872	-2754	-1737	-19130	-650	-13996	-1387	-18634	1	-15229	-5936	-18993	446	-14668	-9153	-15905	2705	1970	14243	-22554	-458	-16119	20138	-26103	-2248	-14994	22175	-18607	20446	-15916	23743	-10419	-153	-125	-119	-67	-66	-56	-103	41	-151	21	35	-74	-26	-53	86	-29	-3
0.420000	-477	-2572	-1160	-18893	-603	-14241	-1555	-18504	74	-15088	-6193	-18719	848	-14352	-9327	-15845	3305	1821	14072	-22450	314	-16145	20290	-25759	-3210	-15006	22118	-17914	16109	-15755	23714	-9726	-145	-122	-117	-61	-60	-52	-102	42	-149	24	33	-70	-18	-48	88	-26	1
0.420833	-238	-2363	-582	-18721	-751	-14566	-1696	-18375	56	-15006	-6438	-18434	578	-14087	-9489	-15765	2955	1655	13884	-22348	-213	-16217	20387	-25402	-3351	-15045	22029	-17229	13398	-15626	23664	-9070	-147	-122	-115	-62	-62	-51	-99	45	-153	24	40	-67	-18	-51	89	-26	0
0.421667	-276	-2144	-18	-18619	-799	-14959	-1814	-18252	74	-14982	-6670	-18134	329	-13883	-9625	-15666	2321	1466	13678	-22249	-648	-16341	20430	-25051	-2400	-15099	21908	-16555	11243	-15512	23585	-8457	-146	-125	-115	-64	-72	-55	-104	42	-151	28	38	-68	-17	-51	86	-26	1
0.422500	-198	-1917	524	-18587	-791	-15410	-1891	-18134	17	-15006	-6866	-17833	373	-13725	-9730	-15533	2257	1261	13451	-22148	-248	-16504	20416	-24690	-1858	-15165	21744	-15903	8469	-15423	23475	-7886	-148	-124	-117	-66	-62	-70	-101	43	-150	21	38	-73	-19	-52	86	-26	0
0.423333	-25	-1689	1037	-18620	-783	-15851	-1936	-18015	-65	-15065	-7028	-17517	309	-13614	-9794	-15378	1687	1042	13204	-22044	-74	-16711	20329	-24341	-1291	-15241	21547	-15267	6060	-15333	23332	-7372	-150	-128	-121	-68	-69	-32	-105	39	-154	18	34	-74	-23	-56	82	-18	-6
0.424167	359	-1475	1506	-18717	-636	-16301	-1940	-17890	13	-15150	-7151	-17200	285	-13544	-9805	-15193	1041	811	12941	-21936	-7	-16941	20176	-23979	-937	-15323	21307	-14664	3521	-15247	23151	-6911	-150	-151	-122	-67	-66	-57	-104	43	-154	19	32	-74	-26	-52	85	-28	-7
0.425000	721	-1269	1927	-18866	-708	-16734	-1900	-17755	53	-15258	-7217	-16875	365	-13510	-9760	-14984	250	571	12661	-21822	-243	-17197	19947	-23620	85	-15404	21022	-14089	964	-15157	22932	-6516	-151	-127	-121	-70	-62	-55	-105	40	-153	20	59	-76	-23	-53	87	-29	-3
0.425833	738	-1087	2282	-19065	-793	-17121	-1808	-17614	-12	-15373	-7235	-16561	239	-13499	-9668	-14753	-475	319	12370	-21727	-222	-17461	19639	-23264	1387	-15487	20690	-13558	-1356	-15064	22669	-6198	-147	-124	-121	-65	-64	-55	-105	41	-152	16	33	-75	-23	-52	85	-27	-5
0.426667	592	-938	2564	-19289	-738	-17453	-1696	-17462	-13	-15475	-7203	-16246	282	-13509	-9519	-14501	-528	64	12062	-21587	-4	-17737	19265	-22903	1317	-15566	20318	-13071	-3659	-14962	22364	-5927	-151	-127	-122	-65	-63	-55	-104	53	-153	18	36	-72	-19	-53	87	-26	-1
0.427500	458	-819	2777	-19539	-609	-17704	-1537	-17303	-47	-15564	-7122	-15953	93	-13530	-9318	-14236	-1468	-186	11750	-21485	-660	-18004	18823	-22545	2380	-15642	19909	-12636	-5212	-14839	22019	-5737	-149	-124	-127	-62	-61	-55	-102	39	-151	18	33	-74	-16	-49	88	-28	0
0.428333	494	-739	2913	-19796	-431	-17876	-1340	-17131	107	-15622	-6985	-15656	105	-13549	-9070	-13961	-1530	-440	11432	-21365	217	-18252	18328	-22183	2324	-15705	19467	-12250	-8411	-14709	21638	-5616	-148	-125	-116	-62	-58	-51	-103	45	-148	29	38	-69	-17	-50	85	-24	0
0.429167	279	-694	2965	-20047	-404	-17950	-1118	-16954	159	-15657	-6816	-15379	-3	-13565	-8781	-13673	-1416	-686	11114	-21246	184	-18475	17783	-21814	1786	-15764	18988	-11920	-10444	-14566	21220	-5561	-148	-125	-117	-64	-60	-58	-103	39	-154	19	37	-70	-21	-55	85	-29	1
0.430000	333	-689	2941	-20280	-349	-17939	-871	-16766	79	-15646	-6605	-15122	18	-13566	-8465	-13387	-1868	-928	10802	-21127	-271	-18663	17209	-21464	2542	-15815	18483	-11650	-11305	-14409	20774	-5575	-149	-128	-128	-66	-64	-58	-103	39	-149	19	33	-77	-23	-55	81	-32	-5
0.430833	533	-721	2840	-20474	-215	-17825	-609	-16573	62	-15594	-6357	-14882	7	-13544	-8117	-13098	-1746	-1152	10499	-21006	-180	-18804	16608	-21104	3159	-15850	17959	-11435	-12147	-14237	20304	-5638	-146	-127	-124	-66	-62	-57	-108	36	-151	16	28	-98	-19	-56	81	-29	-4
0.431667	374	-782	2674	-20625	5	-17621	-323	-16367	-33	-15489	-6089	-14657	66	-13495	-7771	-12811	-1670	-1362	10230	-20875	-233	-18893	16001	-20741	3860	-15867	17425	-11277	-12763	-14065	19816	-5761	-149	-130	-122	-70	-83	-58	-108	36	-152	11	29	-79	-23	-57	78	-32	-5
0.432500	24	-876	2446	-20719	144	-17336	-56	-16159	-51	-15335	-5793	-14450	0	-13410	-7389	-12523	-1749	-1555	9944	-20743	-348	-18911	15399	-20373	4667	-15861	16896	-11169	-12979	-13881	19323	-5929	-151	-130	-122	-68	-63	-57	-108	36	-153	17	30	-76	-23	-74	79	-30	0
0.433333	124	-980	2171	-20748	329	-16965	220	-15939	84	-15128	-5471	-14254	481	-13291	-7022	-12241	-1492	-1745	9700	-20597	333	-18884	14812	-20008	4232	-15835	16370	-11119	-13871	-13703	18820	-6152	-147	-128	-119	-68	-62	-60	-105	38	-151	16	44	-77	-25	-59	79	-31	0
0.434167	294	-1111	1858	-20710	414	-16523	485	-15714	-11	-14871	-5150	-14076	407	-13128	-6657	-11964	-1780	-1876	9488	-20445	227	-18779	14252	-19647	4116	-15778	15855	-11115	-13702	-13519	18318	-6383	-147	-128	-120	-67	-66	-57	-107	39	-150	20	33	-75	-21	-61	79	-30	2
0.435000	19	-1249	1517	-20605	607	-16060	732	-15488	-31	-14572	-4816	-13920	271	-12926	-6310	-11689	-2545	-1987	9302	-20278	-303	-18610	13726	-19285	5584	-15694	15351	-11164	-12566	-13349	17813	-6662	-147	-128	-120	-68	-65	-58	-109	33	-152	17	32	-79	-25	-59	78	-30	0
0.435833	128	-1396	1165	-20438	579	-15542	952	-15257	-6	-14226	-4476	-13757	352	-12684	-5980	-11421	-2390	-2083	9151	-20098	125	-18376	13232	-18923	6001	-15570	14870	-11229	-12178	-13183	17320	-6957	-149	-126	-121	-69	-65	-57	-105	41	-155	19	32	-76	-26	-57	79	-31	-1
0.436667	144	-1540	811	-20200	409	-14990	1152	-15022	9	-13845	-4144	-13612	306	-12402	-5676	-11161	-2502	-2149	9026	-19892	179	-18074	12779	-18560	5783	-15415	14406	-11369	-11954	-13033	16829	-7274	-145	-129	-122	-67	-58	-58	-105	32	-150	8	28	-77	-19	-60	80	-31	0
0.437500	53	-1676	469	-19904	450	-14425	1330	-14782	61	-13427	-3800	-13474	284	-12082	-5392	-10906	-2361	-2191	8937	-19663	259	-17711	12362	-18197	5398	-15210	13973	-11520	-11743	-12891	16347	-7606	-150	-128	-121	-69	-64	-58	-104	38	-149	16	33	-73	-23	-62	80	-31	-1
0.438333	151	-1797	145	-19563	397	-13844	1472	-14553	4	-12980	-3467	-13340	406	-11726	-5131	-10657	-2017	-2193	8881	-19400	486	-17290	11987	-17835	5050	-14968	13556	-11692	-11428	-12761	15864	-7948	-147	-129	-120	-67	-62	-57	-109	37	-152	11	40	-76	-23	-60	76	-33	0
0.439167	181	-1909	-143	-19179	301	-13259	1593	-14300	-50	-12504	-3133	-13210	412	-11333	-4898	-10415	-1671	-2181	8861	-19100	514	-16819	11642	-17482	4998	-14673	13164	-11885	-11193	-12636	15385	-8296	-150	-132	-120	-69	-63	-60	-108	41	-147	32	32	-74	-21	-61	80	-32	-7
0.440000	-127	-1996	-398	-18764	281	-12674	1694	-14054	28	-12004	-2807	-13080	429	-10907	-4673	-10169	-513	-2133	8873	-18756	801	-16299	11327	-17096	3561	-14336	12786	-12082	-11443	-12517	14906	-8653	-150	-129	-119	-67	-63	-60	-104	40	-150	17	35	-69	-24	-58	81	-32	0
0.440833	-283	-2061	-594	-18329	275	-12088	1781	-13807	-13	-11476	-2479	-12949	293	-10450	-4467	-9942	-163	-2068	8913	-18368	137	-15734	11033	-16711	2756	-13949	12422	-12282	-10671	-12395	14423	-8997	-147	-126	-115	-66	-57	-56	-102	44	-148	19	45	-73	-21	-55	81	-28	-1
0.441667	-144	-2108	-746	-17881	273	-11490	1855	-13550	-114	-10941	-2159	-12820	370	-9964	-4270	-9721	603	-1960	8971	-17935	650	-15137	10748	-16322	1610	-13522	12065	-12481	-11217	-12278	13934	-9346	-149	-124	-121	-66	-61	-58	-103	20	-152	16	36	-70	-19	-56	85	-28	0
0.442500	-66	-2134	-854	-17430	288	-10896	1922	-13314	-231	-10393	-1846	-12690	212	-9463	-4083	-9517	1921	-1837	9015	-17447	1193	-14511	10472	-15925	-818	-13057	11716	-12669	-11809	-12153	13426	-9694	-148	-129	-118	-64	-61	-57	-101	46	-151	19	38	-70	-19	-57	82	-21	0
0.443333	-137	-2137	-906	-16987	225	-10297	1981	-13071	-194	-9835	-1539	-12558	130	-8909	-3893	-9326	2022	-1692	9152	-16904	773	-13866	10192	-15515	-1543	-12563	11370	-12847	-10899	-12014	12912	-10036	-149	-128	-118	-75	-63	-60	-105	41	-154	19	37	-73	-17	-56	82	-30	-1
0.444167	30	-2127	-921	-16560	125	-9689	2047	-12833	-36	-9271	-1244	-12426	-1	-8404	-3700	-9156	2846	-1520	9266	-16311	986	-13219	9913	-15094	-2280	-12038	11023	-13010	-10014	-11863	12378	-10375	-147	-126	-121	-66	-60	-58	-104	41	-152	18	35	-72	-22	-61	82	-25	0
0.445000	-117	-2100	-894	-16160	234	-9076	2117	-12603	6	-8707	-955	-12297	-22	-7852	-3501	-9005	3482	-1326	9385	-15670	733	-12540	9619	-14654	-2506	-11494	10677	-13146	-8883	-11693	11838	-10696	-147	-121	-119	-65	-60	-55	-104	45	-148	19	38	-73	-19	-56	87	-26	0
0.445833	-272	-2062	-833	-15786	131	-8461	2197	-12374	-85	-8137	-673	-12172	-250	-7304	-3282	-8882	3634	-1116	9502	-14984	302	-11871	9324	-14200	-2161	-10938	10308	-13272	-7533	-11505	11281	-11012	-149	-124	-117	-66	-61	-57	-103	43	-158	22	36	-72	-21	-57	85	-27	-1
0.446667	-22	-2022	-745	-15448	-46	-7831	2294	-12152	4	-7575	-400	-12051	62	-6751	-3067	-8784	4248	-892	9617	-14252	890	-11204	9014	-13726	-2769	-10382	9946	-13367	-6819	-11290	10721	-11310	-149	-124	-118	-64	-63	-56	-99	47	-150	21	56	-69	-19	-53	87	-28	0
0.447500	97	-1976	-637	-15145	-80	-7181	2400	-11943	-61	-7019	-142	-11938	24	-6202	-2826	-8722	4535	-645	9723	-13481	1066	-10546	8676	-13242	-3795	-9835	9582	-13449	-6233	-11059	10156	-11605	-144	-121	-117	-64	-60	-53	-103	45	-149	22	36	-70	-21	-53	87	-14	3
0.448333	-14	-1933	-523	-14882	-218	-6543	2524	-11741	-136	-6470	104	-11830	-492	-5663	-2591	-8686	3681	-387	9812	-12686	133	-9907	8359	-12744	-2778	-9306	9209	-13512	-4869	-10808	9593	-11858	-147	-129	-120	-66	-60	-56	-101	34	-149	21	35	-75	-19	-55	82	-29	-3
0.449167	38	-1893	-405	-14656	-414	-5899	2645	-11555	-97	-5941	331	-11740	-633	-5123	-2332	-8679	3699	-108	9887	-11876	556	-9288	8030	-12236	-1915	-8792	8840	-13556	-4057	-10534	9040	-12101	-147	-127	-119	-63	-61	-53	-101	45	-150	20	33	-76	-19	-52	86	-22	0
0.450000	-59	-1870	-298	-14464	-482	-5251	2783	-11365	-49	-5421	547	-11630	-635	-4614	-2068	-8703	3175	164	9927	-11065	456	-8700	7698	-11720	-1173	-8306	8477	-13589	-3528	-10249	8491	-12329	-147	-126	-118	-64	-60	-57	-105	39	-152	22	35	-77	-22	-56	84	-31	-4
0.450833	-103	-1856	-187	-14310	-451	-4611	2921	-11189	-122	-4917	741	-11580	-702	-4111	-1790	-8754	2262	450	9937	-10264	147	-8136	7374	-11204	-327	-7856	8115	-13610	-3200	-9949	7969	-12529	-150	-129	-122	-65	-63	-58	-105	40	-153	19	30	-76	-21	-56	85	-17	-1
0.451667	168	-1866	-108	-14184	-594	-3978	3064	-11012	-160	-4425	923	-11515	-707	-3618	-1511	-8809	1576	742	9910	-9488	330	-7603	7066	-10679	228	-7438	7774	-13620	-2652	-9638	7478	-12709	-150	-126	-118	-64	-65	-58	-105	39	-152	20	35	-76	-23	-58	84	-28	-3
0.452500	216	-1892	-48	-14090	-595	-3366	3201	-10834	-204	-3952	1075	-11464	-708	-3144	-1226	-8918	689	1031	9845	-8748	194	-7109	6778	-10166	1063	-7063	7445	-13623	-1891	-9323	7020	-12863	-149	-125	-119	-65	-61	-57	-104	39	-153	20	34	-77	-21	-52	85	-25	-3
0.453333	140	-1946	-19	-14006	-725	-2770	3324	-10653	-250	-3494	1208	-11423	-729	-2685	-939	-9022	345	1316	9712	-8066	347	-6649	6515	-9666	1075	-6722	7138	-13623	-1689	-9015	6595	-13001	-148	-125	-121	-63	-63	-59	-105	41	-151	21	29	-77	-17	-55	85	-27	0
0.454167	215	-2021	-21	-13940	-927	-2202	3433	-10462	-207	-3053	1317	-11392	-810	-2237	-647	-9134	-503	1592	9532	-7451	-224	-6234	6284	-9188	1287	-6421	6855	-13621	-974	-8706	6207	-13112	-147	-126	-119	-63	-60	-58	-108	42	-153	22	32	-74	-18	-55	85	-27	0
0.455000	176	-2125	-42	-13845	-1020	-1666	3524	-10263	-128	-2622	1402	-11363	-610	-1803	-359	-9249	-1515	1858	9292	-6921	146	-5860	6080	-8731	1540	-6159	6594	-13611	-1141	-8406	5858	-13204	-148	-130	-117	-66	-61	-59	-105	43	-149	19	35	-75	-19	-53	84	-30	0
0.455833	229	-2256	-96	-13826	-1116	-1163	3588	-10048	-190	-2201	1463	-11346	-544	-1377	-74	-9359	-1439	2105	8999	-6491	1002	-5532	5923	-8313	-219	-5922	6361	-13598	-1888	-8122	5556	-13279	-147	-128	-119	-64	-62	-61	-109	38	-152	52	30	-75	-19	-56	82	-30	-1
0.456667	-152	-2422	-173	-13763	-1298	-695	3624	-9812	-253	-1795	1498	-11333	-569	-965	204	-9453	-2269	2326	8641	-6162	208	-5246	5776	-7909	-393	-5717	6153	-13584	-1355	-7847	5291	-13340	-144	-130	-124	-66	-64	-62	-110	36	-184	15	30	-78	-24	-60	76	-33	-4
0.457500	-419	-2591	-270	-13684	-1227	-264	3629	-9558	-188	-1393	1515	-11326	-452	-558	477	-9535	-2662	2530	8225	-5943	642	-5004	5675	-7549	-541	-5538	5979	-13560	-856	-7587	5072	-13383	-145	-130	-117	-68	-63	-61	-109	37	-150	17	29	-77	-21	-45	81	-34	-1
0.458333	-319	-2788	-372	-13571	-1112	140	3606	-9274	-199	-975	1509	-11316	-514	-154	745	-9589	-2957	2706	7751	-5834	639	-4796	5605	-7227	-676	-5369	5827	-13525	-661	-7347	4882	-13415	-149	-129	-120	-56	-70	-61	-108	34	-153	15	29	-80	-25	-58	78	-33	-3
0.459167	-162	-2997	-483	-13431	-1250	511	3551	-8966	-260	-591	1485	-11300	-810	241	1003	-9620	-2891	2848	7221	-5845	343	-4634	5555	-6945	-774	-5223	5702	-13474	-608	-7106	4730	-13438	-149	-128	-124	-70	-66	-60	-108	39	-152	19	28	-75	-21	-58	78	-30	-4
0.460000	-183	-3210	-582	-13239	-1275	857	3464	-8631	-170	-191	1463	-11282	-525	638	1248	-9614	-2378	2962	6656	-5960	759	-4504	5531	-6692	-1114	-5083	5595	-13403	-389	-6879	4604	-13444	-146	-126	-118	-69	-60	-57	-105	41	-152	20	33	-75	-23	-53	82	-28	1
0.460833	77	-3431	-673	-12999	-1004	1176	3343	-8268	-144	213	1383	-11262	-333	1024	1493	-9578	-1637	3039	6048	-6183	1200	-4415	5517	-6480	-1790	-4949	5506	-13310	-314	-6657	4501	-13444	-144	-125	-121	-69	-61	-56	-104	43	-150	18	39	-72	-11	-53	86	-27	0
0.461667	-59	-3650	-742	-12703	-899	1473	3192	-7884	-137	614	1305	-11234	-470	1395	1692	-9519	-2044	3077	5412	-6503	108	-4363	5505	-6302	-1343	-4831	5424	-13198	521	-6445	4411	-13441	-147	-124	-119	-66	-61	-55	-104	44	-149	19	33	-73	-19	-52	84	-28	0
0.462500	-184	-3859	-792	-12347	-823	1759	3013	-7475	-73	1016	1215	-11200	-325	1763	1884	-9419	-2005	3071	4746	-6911	-8	-4336	5489	-6156	-877	-4712	5341	-13053	549	-6232	4338	-13425	-149	-129	-120	-65	-59	-55	-104	41	-151	18	33	-72	-18	-51	82	-31	-1
0.463333	-211	-4052	-805	-11930	-566	2023	2809	-7051	-130	1420	1118	-11155	-387	2112	2052	-9291	-1589	3025	4105	-7372	-306	-4341	5462	-6035	-914	-4602	5289	-12881	412	-6022	4271	-13400	-146	-125	-117	-66	-62	-56	-114	22	-153	18	34	-74	-21	-51	81	-30	0
0.464167	-336	-4228	-780	-11454	-324	2288	2588	-6608	-150	1816	1014	-11103	-313	2451	2194	-9137	-1353	2932	3466	-7892	-713	-4373	5438	-5939	-958	-4497	5215	-12678	507	-5801	4212	-13364	-149	-129	-124	-66	-62	-56	-108	36	-152	17	36	-69	-24	-52	81	-31	-6
0.465000	-421	-4373	-713	-10928	-101	2540	2348	-6140	-111	2206	898	-11041	-180	2769	2310	-8964	-1255	2791	2868	-8436	-638	-4431	5345	-5863	-1278	-4406	5133	-12452	545	-5579	4154	-13313	-154	-128	-120	-69	-63	-59	-110	38	-159	13	32	-78	-23	-56	77	-32	-7
0.465833	-533	-4488	-600	-10358	248	2782	2101	-5692	-195	2591	777	-10972	-252	3065	2392	-8770	-1672	2598	2325	-8990	-1015	-4507	5244	-5796	-1169	-4321	5044	-12175	721	-5350	4095	-13237	-149	-126	-120	-67	-63	-56	-117	42	-151	20	34	-74	-19	-55	80	-32	-4
0.466667	-542	-4555	-438	-9756	524	3021	1851	-5222	-184	2954	655	-10889	-203	3339	2445	-8562	-1440	2355	1854	-9530	-1114	-4610	5101	-5737	-1261	-4252	4933	-11880	277	-5115	4045	-13145	-147	-124	-119	-70	-63	-57	-104	41	-152	19	36	-74	-22	-53	84	-30	0
0.467500	-422	-4593	-231	-9124	583	3251	1595	-4750	-197	3297	528	-10797	-104	3584	2461	-8355	-1100	2057	1468	-10038	-1704	-4728	4914	-5689	-1873	-4200	4800	-11559	233	-4878	3971	-13020	-145	-121	-117	-66	-62	-52	-102	46	-148	21	36	-75	-22	-53	81	-27	2
0.468333	-534	-4585	18	-8491	800	3466	1351	-4280	-115	3615	400	-10697	-93	3810	2444	-8142	-1264	1706	1186	-10498	-1941	-4867	4684	-5647	-1927	-4169	4644	-11205	495	-4637	3932	-12871	-146	-122	-118	-63	-64	-53	-100	43	-151	18	38	-70	-16	-52	87	-26	0
0.469167	-310	-4534	305	-7867	1105	3667	1124	-3816	-38	3895	271	-10599	137	4000	2388	-7940	5	1300	1016	-10882	-656	-5021	4421	-5612	-3437	-4160	4467	-10861	-88	-4400	3875	-12692	-146	-122	-117	-64	-58	-45	-102	93	-147	22	38	-73	-16	-53	84	-28	1
0.470000	155	-4448	627	-7274	1295	3837	903	-3360	-149	4139	143	-10469	180	4166	2300	-7754	-14	852	968	-11190	-1654	-5193	4092	-5584	-4128	-4178	4271	-10502	300	-4167	3816	-12480	-146	-122	-118	-66	-65	-56	-107	45	-154	22	35	-74	-21	-55	82	-28	3
0.470833	267	-4316	973	-6717	1401	3990	702	-2910	-176	4342	20	-10341	114	4304	2186	-7591	-263	364	1042	-11406	-1590	-5371	3735	-5560	-4349	-4217	4029	-10139	175	-3944	3757	-12236	-149	-119	-119	-65	-63	-53	-101	42	-154	24	37	-73	-23	-57	79	-25	0
0.471667	-44	-4150	1342	-6212	1308	4111	526	-2463	-119	4504	-88	-10196	106	4422	2034	-7448	-448	-151	1242	-11515	-1488	-5563	3339	-5542	-4790	-4278	3779	-9782	-114	-3717	3697	-11957	-147	-122	-119	-64	-62	-47	-93	44	-151	22	37	-73	-22	-57	82	-26	-3
0.472500	-48	-3951	1728	-5763	1209	4197	375	-2021	-3	4617	-188	-10037	85	4519	1879	-7342	-477	-687	1562	-11515	-1814	-5760	2917	-5544	-5112	-4359	3509	-9443	-480	-3529	3636	-11653	-149	-122	-116	-65	-63	-57	-103	40	-152	21	37	-74	-21	-52	84	-27	-3
0.473333	-108	-3730	2118	-5387	1174	4240	256	-1583	4	4688	-273	-9859	11	4601	1706	-7270	-393	-1236	1992	-11410	-1418	-5960	2478	-5568	-5518	-4456	3229	-9123	-886	-3350	3575	-11321	-154	-127	-118	-68	-64	-55	-105	39	-153	19	34	-77	-21	-57	81	-27	-5
0.474167	248	-3479	2507	-5082	1094	4242	174	-1154	-16	4708	-336	-9668	226	4674	1522	-7236	214	-1775	2519	-11190	-562	-6150	2035	-5607	-6962	-4566	2943	-8831	-931	-3186	3514	-10964	-147	-126	-120	-63	-61	-40	-102	43	-153	18	35	-79	-24	-53	86	-45	-3
0.475000	492	-3221	2892	-4847	900	4192	122	-720	-63	4670	-371	-9452	101	4747	1347	-7249	-19	-2295	3120	-10880	-1440	-6340	1587	-5678	-7295	-4673	2648	-8573	-28	-3047	3448	-10594	-149	-122	-122	-67	-62	-57	-103	42	-150	18	35	-74	-18	-52	85	-28	-5
0.475833	398	-2951	3265	-4680	638	4114	107	-287	-28	4629	-377	-9215	39	4813	1179	-7303	-111	-2773	3776	-10474	-1562	-6517	1153	-5770	-6584	-4794	2358	-8349	55	-2929	3380	-10209	-150	-130	-119	-65	-64	-57	-103	44	-155	19	38	-74	-19	-55	71	-31	-5
0.476667	319	-2682	3581	-4576	257	3978	129	150	7	4532	-352	-8948	-111	4884	1031	-7406	15	-3208	4466	-9994	-1215	-6680	736	-5899	-6046	-4899	2082	-8175	-611	-2835	3307	-9818	-151	-128	-119	-67	-66	-58	-104	45	-153	19	38	-74	-22	-58	84	-30	-7
0.477500	277	-2411	3947	-4526	52	3790	182	588	-90	4401	-293	-8655	-138	4962	906	-7554	-443	-3579	5166	-9446	-1153	-6826	347	-6067	-5362	-5003	1820	-8025	-1141	-2763	3227	-9421	-152	-128	-119	-65	-63	-58	-105	39	-155	18	37	-75	-23	-57	81	-30	-6
0.478333	-24	-2151	4249	-4518	-74	3564	279	1033	-108	4244	-208	-8334	-31	5045	812	-7749	-567	-3875	5848	-8855	-907	-6950	0	-6265	-4651	-5087	1575	-7919	-1560	-2710	3139	-9024	-149	-128	-120	-65	-64	-59	-116	41	-150	20	34	-75	-21	-56	82	-31	-5
0.479167	-193	-1904	4526	-4537	-148	3298	407	1475	62	4063	-65	-7984	-195	5151	758	-7983	-595	-4086	6492	-8241	-962	-7052	-303	-6501	-3579	-5153	1359	-7848	-1813	-2679	3059	-8627	-146	-127	-120	-57	-64	-59	-105	38	-151	19	30	-76	-22	-57	84	-30	-5
0.480000	-253	-1674	4776	-4566	-149	3000	576	1930	112	3866	107	-7594	-208	5243	746	-8260	-314	-4201	7072	-7610	-561	-7125	-545	-6762	-2368	-5198	1170	-7801	-2388	-2659	2971	-8238	-146	-129	-118	-62	-59	-55	-102	42	-150	20	38	-73	-19	-56	82	-29	-1
0.480833	-430	-1462	4993	-4594	-104	2661	775	2379	-75	3656	309	-7172	-118	5350	778	-8572	345	-4223	7554	-6994	-338	-7177	-739	-7058	-1801	-5225	1014	-7779	-2800	-2653	2882	-7846	-147	-127	-116	-63	-61	-58	-104	44	-151	21	36	-70	-19	-43	86	-27	-1
0.481667	-488	-1271	5176	-4609	-249	2297	1006	2830	-156	3433	541	-6722	-525	5454	846	-8923	159	-4149	7956	-6403	-663	-7203	-875	-7380	-439	-5230	885	-7779	-2796	-2673	2789	-7469	-160	-129	-121	-65	-63	-59	-105	39	-161	19	30	-73	-24	-57	78	-33	-3
0.482500	-279	-1108	5325	-4604	-365	1909	1265	3267	-53	3203	800	-6242	-401	5564	958	-9305	761	-3976	8240	-5850	863	-7204	-946	-7726	366	-5212	790	-7780	-3566	-2686	2707	-7092	-147	-125	-121	-65	-61	-59	-107	42	-148	21	50	-69	-21	-55	81	-30	1
0.483333	-152	-955	5453	-4555	-340	1506	1553	3702	-18	2974	1086	-5731	-435	5657	1109	-9704	530	-3713	8409	-5347	465	-7177	-963	-8077	1309	-5172	724	-7785	-3283	-2713	2605	-6712	-147	-125	-121	-62	-58	-56	-105	45	-152	20	35	-73	-19	-57	81	-29	-1
0.484167	-122	-823	5551	-4471	-306	1086	1862	4121	1	2741	1371	-5193	-513	5734	1293	-10127	285	-3366	8460	-4907	430	-7131	-923	-8440	2810	-5119	692	-7780	-2949	-2744	2553	-6331	-149	-127	-121	-67	-65	-57	-109	43	-152	20	30	-73	-17	-59	87	-29	-5
0.485000	-235	-703	5621	-4344	-461	657	2182	4497	27	2503	1662	-4630	-444	5786	1502	-10562	243	-2955	8400	-4533	679	-7059	-827	-8805	3756	-5053	689	-7759	-2473	-2780	2491	-5922	-147	-126	-121	-65	-62	-59	-107	41	-153	19	32	-73	-24	-57	81	-30	-1
0.485833	-322	-589	5664	-4172	-445	224	2518	4896	-97	2265	1951	-4049	-357	5797	1728	-11006	22	-2485	8234	-4218	502	-6965	-681	-9152	4570	-4977	713	-7713	-2065	-2817	2455	-5543	-148	-127	-122	-65	-62	-56	-103	43	-152	21	36	-72	-23	-53	82	-26	-1
0.486667	-618	-483	5685	-3960	-464	-217	2861	5243	-169	2020	2224	-3466	-384	5762	1959	-11451	11	-1972	7984	-3980	763	-6846	-486	-9497	5258	-4896	763	-7637	-2014	-2852	2431	-5149	-146	-120	-120	-64	-58	-55	-103	43	-160	20	35	-73	-19	-52	85	-28	-1
0.487500	-645	-372	5683	-3718	-302	-656	3206	5547	-38	1770	2470	-2863	-79	5673	2187	-11895	576	-1438	7652	-3795	1761	-6705	-251	-9817	4797	-4816	829	-7531	-2482	-2886	2422	-4704	-146	-127	-119	-64	-62	-53	-101	46	-152	21	34	-70	-17	-51	84	-25	-14
0.488333	-762	-257	5660	-3449	-177	-1095	3535	5811	-32	1513	2679	-2269	-291	5520	2394	-12324	337	-890	7270	-3660	1091	-6541	10	-10120	4547	-4736	916	-7389	-1481	-2919	2437	-4256	-145	-121	-117	-64	-62	-55	-101	47	-150	23	33	-69	-18	-50	87	-25	0
0.489167	-902	-129	5614	-3165	-171	-1530	3857	6035	-44	1244	2849	-1681	-196	5293	2585	-12746	60	-356	6843	-3560	505	-6354	302	-10396	4827	-4662	1012	-7213	-455	-2952	2471	-3785	-148	-125	-119	-48	-62	-55	-102	52	-151	22	36	-69	-19	-50	81	-30	-1
0.490000	-1025	8	5548	-2873	-264	-1963	4144	6205	-155	954	2954	-1107	-34	4986	2738	-13141	214	157	6396	-3509	778	-6149	608	-10656	5322	-4594	1115	-7003	82	-2988	2536	-3298	-151	-128	-121	-67	-64	-60	-112	38	-156	15	32	-74	-25	-55	76	-30	-5
0.490833	-1081	168	5463	-2601	-274	-2382	4395	6330	-172	659	3006	-548	-149	4599	2846	-13507	179	638	5941	-3476	441	-5914	925	-10882	6305	-4525	1230	-6755	628	-3019	2605	-2785	-147	-129	-122	-67	-62	-57	-111	42	-136	18	32	-73	-21	-55	78	-30	-1
0.491667	-1049	339	5370	-2336	-99	-2787	4608	6401	-112	349	2990	-23	-105	4137	2913	-13820	179	1071	5512	-3432	632	-5648	1262	-11081	6702	-4460	1352	-6492	982	-3052	2705	-2260	-146	-125	-120	-68	-66	-58	-108	40	-153	18	33	-76	-23	-55	80	-29	-5
0.492500	-1064	549	5262	-2099	-159	-3178	4762	6425	-107	20	2906	445	43	3589	2918	-14118	-260	1439	5090	-3386	707	-5354	1591	-11255	6863	-4393	1473	-6187	1622	-3067	2819	-1726	-150	-125	-119	-68	-63	-53	-104	41	-153	19	34	-76	-24	-56	80	-27	-4
0.493333	-1150	770	5144	-1902	-212	-3546	4852	6394	-145	-323	2739	879	-85	2968	2863	-14304	-501	1749	4704	-3330	522	-5034	1907	-11403	7165	-4317	1590	-5886	1947	-3089	2952	-1187	-146	-126	-117	-65	-64	-59	-105	44	-152	18	34	-74	-22	-51	81	-26	-1
0.494167	-1117	1014	5021	-1740	-38	-3885	4864	6315	-288	-686	2492	1252	-112	2276	2746	-14445	-47	1982	4347	-3254	770	-4680	2207	-11534	6553	-4232	1704	-5558	2261	-3108	3094	-655	-148	-122	-119	-64	-57	-60	-104	45	-173	21	37	-73	-21	-51	90	-28	0
0.495000	-1005	1267	4894	-1633	17	-4201	4795	6193	-374	-1056	2183	1567	-357	1513	2566	-14514	-439	2144	4048	-3132	13	-4299	2482	-11649	6463	-4124	1800	-5238	3162	-3118	3239	-136	-147	-122	-119	-66	-61	-55	-104	44	-149	21	36	-74	-9	-48	82	-25	0
0.495833	-940	1538	4769	-1568	-77	-4479	4634	6030	-239	-1441	1789	1815	-235	699	2318	-14500	27	2233	3775	-2984	999	-3899	2725	-11743	5704	-3997	1903	-4936	2619	-3135	3381	355	-147	-125	-116	-62	-62	-59	-104	45	-149	19	37	-76	-21	-51	85	-28	0
0.496667	-974	1814	4641	-1559	-100	-4726	4386	5817	-203	-1833	1329	2013	-528	-148	2031	-14393	428	2246	3533	-2802	1076	-3451	2941	-11825	4510	-3835	1989	-4651	2896	-3135	3519	809	-148	-127	-118	-69	-60	-58	-103	41	-150	19	32	-77	-21	-56	81	-28	-5
0.497500	-925	2094	4524	-1590	42	-4930	4037	5574	-217	-2232	804	2079	-871	-1025	1679	-14196	73	2197	3318	-2581	614	-2991	3112	-11894	3913	-3648	2051	-4396	3399	-3129	3651	1213	-147	-129	-122	-67	-62	-56	-105	38	-153	13	29	-77	-22	-55	80	-29	1
0.498333	-889	2375	4409	-1655	-3	-5085	3604	5298	-174	-2630	236	2101	-885	-1909	1278	-13900	165	2088	3115	-2331	558	-2511	3238	-11945	3037	-3417	2117	-4179	3511	-3110	3757	1557	-158	-121	-114	-73	-67	-60	-109	37	-158	16	29	-80	-26	-58	78	-33	-10
0.499167	-614	2655	4307	-1754	-56	-5200	3086	4995	-145	-3023	-393	2043	-635	-2789	839	-13501	288	1927	2921	-2048	25	-2016	3315	-11980	2222	-3142	2159	-4002	3808	-3065	3846	1839	-153	-129	-114	-66	-65	-58	-107	36	-156	17	30	-78	-9	-56	78	-29	-3
0.500000	-455	2938	4222	-1854	-66	-5259	2503	4674	-187	-3393	-1013	1915	-722	-3641	368	-12996	340	1738	2731	-1745	-329	-1508	3332	-12005	1446	-2824	2188	-3877	3916	-2997	3899	2038	-169	-127	-120	-67	-62	-57	-103	40	-151	19	36	-75	-21	-57	85	-29	0
0.500833	-235	3211	4145	-1977	47	-5270	1852	4327	-73	-3764	-1669	1708	-320	-4475	-130	-12392	743	1514	2532	-1430	313	-1002	3319	-11985	194	-2459	2198	-3806	3081	-2904	3919	2152	-148	-127	-119	-65	-59	-56	-104	41	-153	17	36	-73	-22	-58	84	-26	-3
0.501667	-200	3470	4074	-2124	-49	-5241	1148	3956	-94	-4123	-2334	1433	-362	-5244	-652	-11703	683	1263	2311	-1117	-242	-500	3241	-11928	-836	-2059	2189	-3799	3155	-2782	3893	2163	-148	-128	-121	-58	-62	-57	-105	39	-151	18	32	-80	-24	-57	82	-31	0
0.502500	-264	3720	4025	-2204	-294	-5163	411	3569	-73	-4456	-2984	1103	-479	-5953	-1175	-10926	253	998	2066	-805	-1228	-15	3111	-11844	-1008	-1617	2161	-3853	3784	-2626	3818	2095	-147	-130	-120	-68	-60	-60	-118	41	-151	15	33	-76	-21	-58	82	-28	-1
0.503333	-107	3966	3973	-2288	-404	-5050	-329	3163	71	-4777	-3610	721	-51	-6598	-1711	-10073	539	742	1803	-511	-669	451	2938	-11729	-1344	-1151	2119	-3966	3710	-2436	3698	1933	-147	-131	-118	-65	-60	-67	-104	39	-152	15	34	-76	-21	-61	79	-28	-12
0.504167	-72	4198	3945	-2342	-423	-4903	-1060	2740	89	-5073	-4197	299	309	-7163	-2236	-9153	506	484	1505	-238	-745	883	2717	-11564	-1304	-663	2053	-4140	3689	-2206	3526	1686	-147	-127	-124	-67	-62	-63	-108	42	-152	17	32	-75	-23	-59	81	-30	-3
0.505000	-58	4424	3962	-2367	-379	-4724	-1764	2299	93	-5346	-4740	-155	517	-7656	-2752	-8181	521	252	1177	4	-811	1280	2464	-11346	-963	-162	1962	-4375	3750	-1938	3299	1370	-147	-129	-122	-68	-62	-57	-107	36	-151	16	32	-78	-18	-42	80	-31	0
0.505833	-65	4649	3916	-2360	-377	-4524	-2419	1838	52	-5604	-5217	-626	658	-8073	-3245	-7173	381	34	827	206	-718	1630	2183	-11069	-463	340	1849	-4658	4127	-1633	3031	980	-147	-130	-142	-68	-63	-59	-107	39	-152	13	33	-58	-1	-60	79	-31	-1
0.506667	-137	4872	3926	-2312	-419	-4311	-3011	1352	33	-5847	-5634	-1099	542	-8419	-3711	-6145	102	-162	453	374	-818	1934	1877	-10732	284	828	1715	-4994	4513	-1301	2704	546	-148	-131	-147	-68	-62	-61	-108	37	-153	15	27	-81	-23	-60	77	-33	-4
0.507500	-218	5096	3945	-2234	-435	-4090	-3515	845	-7	-6071	-5980	-1561	372	-8692	-4141	-5110	549	-322	58	501	-752	2186	1563	-10334	564	1296	1563	-5363	4312	-934	2337	89	-147	-126	-122	-66	-60	-60	-104	39	-152	20	35	-76	-19	-59	81	-28	0
0.508333	-303	5334	3983	-2113	-369	-3865	-3923	320	-76	-6283	-6240	-1999	268	-8906	-4533	-4073	196	-456	-344	584	-1824	2378	1250	-9877	1266	1731	1381	-5781	3988	-550	1932	-386	-147	-125	-118	-63	-61	-60	-103	40	-150	18	28	-77	-22	-58	81	-34	0
0.509167	-227	5571	4026	-1985	-346	-3651	-4218	-230	-46	-6486	-6415	-2404	463	-9075	-4878	-3060	239	-560	-762	619	-1213	2506	948	-9363	1933	2120	1180	-6204	2592	-145	1483	-860	-145	-126	-122	-68	-61	-59	-104	41	-147	19	33	-78	-21	-58	81	-26	1
0.510000	111	5817	4092	-1837	-392	-3455	-4405	-807	-58	-6690	-6516	-2772	287	-9204	-5177	-2083	833	-632	-1180	611	-441	2574	665	-8805	1795	2437	948	-6652	2143	287	1010	-1312	-149	-130	-125	-68	-62	-62	-110	38	-153	13	26	-80	-21	-61	77	-33	-3
0.510833	19	6065	4163	-1684	-267	-3283	-4473	-1400	-26	-6896	-6527	-3084	252	-9317	-5419	-1159	135	-677	-1591	575	-715	2583	415	-8198	2354	2724	702	-7106	2330	680	512	-1728	-151	-131	-125	-69	-66	-63	-108	36	-155	18	28	-79	-22	-58	78	-21	-5
0.511667	-338	6326	4277	-1532	-63	-3134	-4421	-2016	-17	-7098	-6462	-3336	219	-9406	-5603	-292	266	-684	-1992	507	137	2527	204	-7565	2510	2918	440	-7546	2162	1071	1	-2086	-150	-127	-119	-66	-64	-62	-108	35	-151	16	29	-79	-18	-58	76	-31	0
0.512500	-256	6591	4360	-1390	-38	-3020	-4259	-2647	-16	-7309	-6316	-3519	367	-9497	-5730	500	327	-672	-2388	428	556	2412	49	-6912	2123	3070	165	-7969	2283	1457	-523	-2390	-151	-128	-121	-67	-65	-56	-109	37	-148	17	32	-78	-22	-61	78	-33	-11
0.513333	-113	6855	4474	-1270	-28	-2940	-3994	-3272	-32	-7539	-6098	-3631	105	-9594	-5786	1214	198	-632	-2767	297	342	2239	-46	-6265	1442	3130	-117	-8362	2059	1816	-1050	-2627	-146	-128	-119	-68	-58	-60	-108	36	-152	21	30	-79	-17	-59	80	-31	-1
0.514167	-4	7115	4599	-1183	168	-2897	-3640	-3932	33	-7777	-5819	-3669	294	-9708	-5784	1835	682	-576	-3121	175	757	2017	-79	-5634	-114	3128	-401	-8707	925	2138	-1581	-2792	-150	-127	-120	-69	-59	-58	-105	37	-150	17	46	-75	-19	-61	77	-36	0
0.515000	17	7369	4725	-1132	319	-2902	-3207	-4573	-64	-8028	-5486	-3643	302	-9844	-5719	2360	882	-497	-3474	42	577	1740	-49	-5045	-2244	3051	-687	-9007	286	2415	-2108	-2892	-150	-131	-122	-69	-65	-65	-112	33	-154	13	23	-80	-22	-62	74	-32	0
0.515833	-23	7604	4852	-1121	164	-2952	-2728	-5213	-45	-8298	-5098	-3543	96	-10008	-5586	2792	168	-404	-3828	-81	-1029	1418	55	-4499	-3150	2916	-959	-9244	431	2648	-2615	-2923	-148	-131	-121	-68	-62	-60	-125	37	-148	15	30	-74	-22	-64	73	-34	-3
0.516667	197	7825	4981	-1158	243	-3031	-2194	-5845	76	-8584	-4661	-3375	202	-10201	-5395	3133	209	-296	-4156	-205	-1081	1050	226	-4019	-3987	2719	-1215	-9413	162	2837	-3105	-2900	-148	-130	-122	-69	-65	-65	-112	36	-155	12	30	-78	-23	-62	75	-33	-4
0.517500	116	8015	5100	-1239	387	-3162	-1637	-6446	64	-8884	-4199	-3149	-61	-10421	-5139	3379	205	-184	-4483	-318	-974	648	460	-3624	-4673	2468	-1436	-9508	22	2963	-3574	-2829	-150	-131	-122	-69	-64	-61	-111	37	-153	15	27	-80	-22	-61	74	-33	-4
0.518333	-10	8175	5208	-1372	345	-3338	-1077	-7024	27	-9202	-3703	-2870	-356	-10667	-4832	3536	-26	-58	-4807	-422	-975	205	749	-3326	-4698	2180	-1635	-9526	-584	3042	-4018	-2720	-152	-126	-121	-75	-67	-62	-108	36	-155	15	27	-82	-23	-61	78	-33	-4
0.519167	99	8301	5298	-1546	384	-3547	-531	-7575	11	-9507	-3213	-2555	-239	-10935	-4468	3609	-83	66	-5129	-513	-658	-266	1085	-3133	-3972	1852	-1787	-9471	-901	3065	-4425	-2587	-150	-131	-121	-67	-63	-59	-108	36	-152	12	29	-76	-22	-57	81	-32	-4
0.520000	292	8379	5365	-1764	415	-3796	-14	-8083	56	-9818	-2684	-2193	-248	-11220	-4056	3609	-266	190	-5468	-590	-221	-762	1453	-3055	-2829	1507	-1881	-9343	-465	3048	-4806	-2449	-147	-129	-120	-67	-61	-52	-107	40	-149	21	34	-74	-17	-55	79	-14	2
0.520833	75	8413	5411	-2016	469	-4081	460	-8555	36	-10137	-2168	-1817	-328	-11512	-3606	3541	85	306	-5780	-651	313	-1276	1844	-3094	-2716	1132	-1926	-9128	-560	2970	-5148	-2313	-145	-125	-116	-63	-63	-62	-105	41	-151	17	34	-74	-16	-57	87	-29	0
0.521667	-220	8393	5420	-2304	407	-4404	886	-8980	-82	-10443	-1661	-1430	-400	-11804	-3118	3418	188	422	-6121	-730	-233	-1819	2240	-3255	-2845	748	-1906	-8864	-92	2855	-5444	-2199	-146	-127	-120	-68	-60	-58	-107	39	-150	19	34	-74	-21	-58	93	-31	0
0.522500	-185	8324	5398	-2617	285	-4762	1246	-9366	-97	-10732	-1168	-1047	-430	-12096	-2609	3249	28	518	-6469	-801	264	-2365	2629	-3538	-2918	351	-1826	-8549	-509	2699	-5691	-2112	-144	-125	-116	-64	-62	-56	-103	38	-150	16	53	-100	-24	-58	82	-31	2
0.523333	19	8201	5338	-2949	292	-5149	1540	-9706	-7	-11002	-702	-676	-328	-12363	-2082	3046	861	598	-6832	-876	1407	-2947	2999	-3926	-3917	-40	-1685	-8196	-1366	2510	-5889	-2063	-153	-132	-122	-70	-64	-57	-108	37	-153	16	30	-78	-21	-57	80	-33	-3
0.524167	78	8021	5234	-3298	268	-5559	1761	-9996	64	-11243	-262	-327	-337	-12624	-1543	2825	440	669	-7200	-961	594	-3510	3328	-4411	-3990	-425	-1483	-7809	-391	2308	-6032	-2048	-145	-136	-121	-70	-61	-56	-97	38	-154	13	32	-79	-13	-57	81	-32	0
0.525000	146	7798	5099	-3640	150	-5988	1923	-10239	-19	-11441	144	-1	-531	-12803	-994	2592	487	707	-7573	-1068	943	-4081	3615	-4957	-3959	-807	-1226	-7408	-9	2078	-6116	-2083	-145	-128	-119	-68	-60	-56	-107	38	-152	35	34	-78	-21	-58	81	-32	1
0.525833	50	7534	4921	-3974	170	-6456	2017	-10437	-97	-11600	518	286	-504	-12949	-453	2369	524	722	-7944	-1164	962	-4645	3837	-5610	-3980	-1171	-918	-7009	-13	1842	-6128	-2149	-148	-128	-119	-79	-64	-57	-107	38	-153	18	34	-74	-16	-57	85	-29	0
0.526667	-163	7228	4711	-4300	-5	-6902	2047	-10592	-136	-11704	845	532	-633	-13045	71	2158	213	714	-8311	-1291	712	-5201	3999	-6295	-3802	-1517	-573	-6628	-17	1593	-6075	-2262	-147	-125	-144	-66	-58	-53	-103	37	-149	18	34	-74	-21	-55	79	-30	0
0.527500	-10	6894	4466	-4610	-127	-7381	2019	-10706	-78	-11752	1125	730	-652	-13069	577	1975	194	675	-8676	-1445	1192	-5750	4088	-7007	-3908	-1844	-200	-6282	-499	1345	-5952	-2402	-144	-124	-117	-67	-60	-58	-108	43	-150	21	34	-77	-15	-53	85	-18	-1
0.528333	408	6530	4178	-4904	13	-7868	1949	-10780	-98	-11737	1351	876	-665	-13028	1052	1816	386	604	-9024	-1614	1755	-6283	4101	-7728	-3860	-2156	179	-5981	-931	1097	-5762	-2571	-147	-124	-118	-63	-59	-51	-102	43	-149	22	35	-74	-18	-53	85	-23	2
0.529167	242	6147	3868	-5173	-17	-8368	1838	-10821	-183	-11659	1526	970	-1005	-12912	1488	1697	-570	501	-9356	-1803	777	-6772	4035	-8437	-2315	-2440	562	-5733	21	854	-5494	-2747	-146	-124	-122	-63	-62	-57	-105	42	-148	23	37	-73	-17	-53	86	-25	0
0.530000	28	5756	3530	-5409	-88	-8841	1697	-10827	-168	-11520	1643	1012	-962	-12719	1880	1624	-921	369	-9657	-2008	588	-7235	3892	-9116	-893	-2706	925	-5556	715	628	-5119	-2938	-152	-125	-119	-66	-59	-58	-104	39	-152	19	50	-77	-19	-56	85	-27	-4
0.530833	-111	5355	3172	-5628	-113	-9317	1534	-10805	-235	-11313	1709	989	-951	-12454	2212	1594	-883	211	-9925	-2228	368	-7662	3679	-9749	523	-2937	1260	-5443	1725	417	-4765	-3124	-149	-125	-120	-68	-64	-64	-108	39	-151	19	34	-61	-19	-56	80	-28	-1
0.531667	43	4959	2802	-5812	-63	-9776	1361	-10751	-227	-11019	1715	941	-852	-12117	2485	1618	-1089	29	-10157	-2456	6	-8042	3400	-10317	2636	-3142	1523	-5403	3161	231	-4312	-3302	-150	-126	-124	-68	-65	-63	-109	39	-155	17	32	-79	-24	-61	80	-31	-7
0.532500	137	4568	2420	-5970	-215	-10212	1187	-10673	-204	-10717	1665	840	-666	-11713	2646	1694	-1032	-167	-10349	-2690	-443	-8360	3067	-10807	4786	-3314	1780	-5426	4866	77	-3805	-3460	-151	-128	-121	-75	-60	-59	-104	41	-178	17	35	-77	-23	-56	80	-30	-4
0.533333	213	4193	2035	-6107	-301	-10616	1018	-10564	-147	-10332	1563	700	-724	-11249	2820	1824	-1098	-375	-10476	-2926	-1328	-8613	2687	-11209	6775	-3448	1940	-5526	6709	-43	-3261	-3598	-148	-118	-115	-68	-62	-58	-104	42	-150	20	34	-74	-21	-57	79	-28	0
0.534167	304	3832	1647	-6222	-318	-10979	863	-10432	-114	-9901	1414	525	-753	-10730	2864	2005	-593	-594	-10560	-3156	-1451	-8801	2266	-11513	7591	-3547	2022	-5660	7441	-127	-2682	-3725	-154	-127	-149	-66	-62	-51	-102	41	-151	21	35	-76	-22	-53	84	-29	-1
0.535000	493	3488	1268	-6332	-408	-11297	722	-10282	-125	-9440	1200	316	-761	-10169	2820	2234	105	-803	-10585	-3362	-1724	-8905	1813	-11722	7594	-3609	2019	-5855	8107	-160	-2089	-3824	-148	-126	-120	-66	-57	-55	-102	42	-163	20	32	-77	-19	-53	86	-27	2
0.535833	598	3168	882	-6402	-240	-11563	595	-10104	-122	-8941	937	85	-789	-9550	2687	2509	-342	-1012	-10556	-3587	-1676	-8931	1341	-11828	7680	-3629	1928	-6075	7646	-149	-1496	-3911	-148	-128	-115	-64	-61	-57	-101	45	-151	22	37	-75	-19	-53	86	-30	-1
0.536667	520	2862	536	-6474	-57	-11773	485	-9911	-156	-8428	629	-164	-549	-8967	2458	2830	261	-1200	-10470	-3778	-58	-8870	853	-11838	6254	-3611	1749	-6312	4508	-85	-911	-3980	-147	-128	-117	-65	-59	-58	-107	40	-154	22	35	-73	-21	-53	84	-28	-3
0.537500	326	2584	190	-6539	-101	-11912	394	-9705	-115	-7906	274	-429	-682	-8350	2133	3187	-18	-1371	-10328	-3955	-411	-8722	369	-11743	5397	-3549	1488	-6561	2797	32	-362	-4043	-149	-126	-119	-66	-62	-59	-98	43	-154	21	33	-74	-23	-56	81	-29	-6
0.538333	431	2320	-142	-6601	-307	-11981	310	-9466	-148	-7386	-117	-700	-832	-7727	1716	3587	-129	-1509	-10133	-4108	-112	-8491	-117	-11559	4628	-3453	1154	-6792	1053	201	154	-4109	-149	-126	-119	-65	-65	-62	-104	40	-152	17	33	-75	-27	-58	85	-36	-4
0.539167	426	2076	-461	-6662	-208	-11976	230	-9225	-211	-6878	-549	-982	-769	-7120	1206	4015	30	-1611	-9894	-4242	-29	-8179	-579	-11286	3193	-3317	752	-6999	-552	432	618	-4178	-151	-127	-120	-66	-64	-57	-104	42	-152	22	34	-76	-23	-55	80	-28	-3
0.540000	461	1850	-753	-6723	-237	-11888	161	-8967	-249	-6385	-1011	-1263	-745	-6519	630	4471	-153	-1672	-9608	-4349	-283	-7793	-1027	-10934	1479	-3143	293	-7170	-1805	711	1016	-4264	-151	-124	-118	-64	-62	-57	-85	42	-153	22	34	-74	-22	-55	84	-29	-3
0.540833	488	1642	-1035	-6783	-321	-11711	77	-8702	-220	-5916	-1506	-1552	-453	-5941	-28	4952	-310	-1687	-9287	-4436	5	-7339	-1447	-10502	-537	-2939	-202	-7286	-3772	1038	1339	-4372	-145	-127	-117	-64	-58	-53	-99	40	-148	22	37	-69	-18	-53	87	-27	0
0.541667	534	1449	-1331	-6850	-182	-11465	-26	-8433	-149	-5482	-2020	-1834	103	-5398	-738	5448	52	-1660	-8935	-4507	980	-6838	-1847	-10013	-2871	-2709	-727	-7351	-6138	1400	1577	-4512	-149	-126	-118	-64	-61	-56	-105	41	-152	23	36	-73	-24	-53	81	-28	0
0.542500	383	1268	-1561	-6929	-245	-11132	-159	-8162	-208	-5085	-2551	-2118	1	-4883	-1498	5962	-520	-1583	-8561	-4560	161	-6292	-2212	-9464	-3917	-2453	-1254	-7356	-7928	1794	1742	-4685	-146	-124	-119	-63	-59	-55	-105	40	-162	22	34	-73	-21	-53	79	-26	0
0.543333	294	1093	-1814	-6991	-173	-10724	-329	-7888	-85	-4723	-3091	-2398	106	-4400	-2291	6487	-684	-1459	-8172	-4595	245	-5722	-2550	-8876	-4903	-2178	-1774	-7300	-14757	2209	1784	-4902	-148	-127	-120	-66	-64	-55	-102	45	-148	22	35	-73	-22	-55	86	-28	-4
0.544167	392	938	-2057	-7053	-195	-10260	-546	-7629	-44	-4400	-3633	-2676	279	-3969	-3102	7013	-333	-1288	-7775	-4627	600	-5140	-2851	-8254	-6337	-1885	-2270	-7196	-25913	2638	1748	-5163	-146	-126	-117	-64	-63	-57	-105	42	-149	20	32	-74	-26	-57	84	-28	0
0.545000	439	787	-2301	-7130	-167	-9719	-811	-7382	-165	-4117	-4174	-2956	475	-3522	-3905	7530	-437	-1071	-7373	-4640	311	-4561	-3118	-7612	-7361	-1588	-2732	-7038	-32622	3071	1627	-5481	-146	-126	-120	-65	-60	-52	-101	41	-149	21	35	-69	-22	-55	86	-28	-1
0.545833	290	652	-2556	-7191	355	-9134	-1134	-7151	-93	-3872	-4704	-3234	689	-3122	-4690	8036	-515	-827	-6979	-4665	691	-4001	-3357	-6977	-8260	-1278	-3141	-6847	-31768	3489	1421	-5844	-149	-128	-120	-64	-62	-56	-104	43	-151	16	33	-72	-22	-57	86	-26	-3
0.546667	125	532	-2791	-7241	473	-8499	-1523	-6932	-74	-3649	-5210	-3517	658	-2748	-5433	8515	-788	-541	-6596	-4693	394	-3467	-3565	-6299	-8476	-955	-3476	-6645	-31174	3885	1140	-6265	-149	-126	-122	-62	-61	-55	-102	42	-146	21	33	-70	-18	-59	85	-25	-1
0.547500	42	425	-3047	-7275	339	-7833	-1968	-6743	-108	-3460	-5687	-3796	508	-2392	-6120	8958	-847	-237	-6224	-4707	303	-2977	-3748	-5661	-8091	-637	-3771	-6436	-31129	4249	795	-6742	-141	-126	-121	-62	-60	-80	-102	42	-152	21	36	-74	-19	-55	86	-26	0
0.548333	137	330	-3313	-7296	183	-7149	-2466	-6579	15	-3291	-6123	-4080	632	-2041	-6738	9353	-248	88	-5869	-4741	672	-2538	-3906	-5055	-7890	-314	-3980	-6251	-29009	4564	390	-7279	-150	-127	-124	-65	-59	-58	-105	38	-154	19	34	-74	-19	-58	80	-31	-5
0.549167	104	252	-3588	-7296	94	-6462	-2994	-6450	116	-3138	-6516	-4369	421	-1719	-7275	9700	-504	433	-5530	-4783	116	-2161	-4041	-4478	-6809	9	-4112	-6096	-20485	4840	-49	-7861	-147	-126	-122	-64	-60	-58	-105	40	-152	20	35	-73	-18	-56	82	-28	0
0.550000	1	194	-3871	-7273	172	-5769	-3611	-6356	38	-2994	-6849	-4664	476	-1399	-7716	9975	199	776	-5214	-4840	1634	-1850	-4152	-3959	-6187	325	-4172	-5997	-10088	5045	-522	-8493	-149	-117	-146	-67	-60	-60	-105	40	-153	18	34	-76	-24	-61	78	-29	-3
0.550833	-81	154	-4159	-7231	-133	-5106	-4241	-6287	21	-2850	-7126	-4964	130	-1077	-8051	10175	250	1117	-4920	-4914	1722	-1608	-4246	-3498	-4546	630	-4155	-5958	-679	5193	-992	-9160	-154	-127	-125	-66	-67	-62	-112	38	-153	19	35	-78	-23	-61	80	-30	-3
0.551667	-112	132	-4453	-7176	-138	-4457	-4883	-6258	127	-2699	-7329	-5260	-108	-755	-8274	10293	-137	1453	-4647	-5001	1594	-1425	-4306	-3110	-2143	922	-4065	-5995	7753	5271	-1457	-9853	-149	-130	-122	-69	-62	-58	-105	39	-153	17	33	-80	-22	-62	81	-30	0
0.552500	-302	131	-4747	-7107	-202	-3845	-5526	-6275	20	-2543	-7454	-5564	-116	-426	-8378	10317	-49	1774	-4390	-5108	1839	-1317	-4354	-2808	-739	1190	-3913	-6115	13359	5268	-1896	-10562	-147	-130	-126	-70	-65	-60	-105	42	-147	18	33	-76	-19	-57	82	-30	0
0.553333	-442	148	-5039	-7027	-489	-3277	-6159	-6323	-35	-2373	-7504	-5863	-337	-88	-8366	10252	-45	2079	-4151	-5255	1765	-1270	-4363	-2599	223	1427	-3698	-6317	16113	5214	-2297	-11277	-145	-127	-124	-64	-61	-98	-105	42	-149	36	38	-75	-19	-59	82	-32	0
0.554167	-614	155	-5324	-6957	-355	-2755	-6756	-6414	-17	-2178	-7470	-6158	-686	259	-8244	10082	-150	2361	-3934	-5377	1565	-1287	-4346	-2486	1110	1617	-3435	-6597	16953	5076	-2646	-11982	-146	-128	-125	-66	-62	-55	-104	44	-151	20	39	-75	-17	-58	81	-24	2
0.555000	-323	229	-5591	-6893	-337	-2291	-7311	-6539	25	-1972	-7356	-6449	-434	618	-8006	9810	266	2611	-3721	-5538	2342	-1361	-4298	-2477	1197	1760	-3125	-6958	13558	4867	-2923	-12655	-144	-125	-119	-65	-59	-57	-108	44	-152	20	32	-73	-19	-56	81	-28	0
0.555833	-26	283	-5846	-6855	-567	-1881	-7804	-6700	3	-1738	-7157	-6729	-698	980	-7670	9442	-147	2840	-3531	-5722	1239	-1485	-4214	-2571	1677	1836	-2778	-7384	12951	4586	-3123	-13297	-151	-128	-122	-63	-61	-55	-104	40	-153	25	37	-75	-19	-57	85	-29	1
0.556667	-153	353	-6071	-6847	-479	-1526	-8223	-6900	26	-1494	-6884	-7004	-954	1370	-7238	8979	-477	3037	-3347	-5921	158	-1645	-4082	-2772	2233	1837	-2408	-7865	14239	4240	-3242	-13876	-151	-129	-122	-67	-64	-61	-112	38	-155	15	33	-75	-21	-62	78	-23	-7
0.557500	-135	420	-6268	-6882	-434	-1226	-8553	-7128	55	-1226	-6531	-7268	-931	1741	-6725	8425	-257	3206	-3176	-6142	213	-1872	-3901	-3063	1928	1763	-2008	-8377	14664	3832	-3268	-14386	-152	-129	-122	-65	-62	-62	-107	41	-153	17	35	-74	-26	-60	81	-32	-6
0.558333	-237	499	-6429	-6963	-1000	-975	-8773	-7377	73	-940	-6111	-7508	-955	2136	-6141	7794	-576	3356	-3009	-6370	-199	-2114	-3664	-3445	1716	1596	-1598	-8910	15987	3371	-3210	-14814	-152	-127	-120	-66	-66	-52	-119	39	-158	16	34	-78	-25	-60	79	-34	-6
0.559167	-584	569	-6542	-7093	-1581	-773	-8881	-7651	116	-644	-5634	-7735	-705	2539	-5491	7082	-621	3477	-2849	-6630	-528	-2385	-3360	-3898	1768	1337	-1173	-9445	17632	2857	-3057	-15153	-151	-128	-117	-66	-63	-58	-107	39	-154	19	35	-73	-21	-58	80	-33	-6
0.560000	-768	639	-6640	-7276	-1652	-617	-8867	-7939	183	-334	-5107	-7944	-386	2951	-4794	6309	-569	3576	-2694	-6895	-1012	-2683	-2990	-4419	1777	977	-738	-9967	20376	2292	-2824	-15385	-148	-125	-118	-63	-58	-55	-108	40	-152	21	56	-72	-18	-52	86	-29	0
0.560833	-863	696	-6678	-7515	-1678	-496	-8736	-8240	426	-25	-4536	-8141	-545	3363	-4068	5480	-442	3661	-2546	-7178	-1498	-2995	-2544	-4985	1541	521	-303	-10464	22989	1690	-2511	-15519	-149	-124	-117	-62	-61	-55	-102	39	-149	21	38	-72	-21	-55	85	-32	0
0.561667	-1102	738	-6681	-7806	-1638	-414	-8465	-8552	635	280	-3945	-8318	-345	3768	-3322	4609	80	3730	-2406	-7501	-1720	-3338	-2026	-5594	685	-38	129	-10918	24158	1046	-2161	-15548	-142	-122	-116	-62	-62	-55	-103	42	-149	23	37	-70	-15	-50	82	-28	2
0.562500	-1349	765	-6637	-8143	-1387	-356	-8072	-8863	420	576	-3337	-8481	-253	4171	-2571	3687	-437	3793	-2266	-7825	-2801	-3692	-1425	-6209	138	-678	562	-11317	26465	379	-1754	-15470	-146	-126	-117	-62	-60	-56	-105	43	-151	21	34	-73	-19	-56	81	-15	1
0.563333	-1120	774	-6570	-8524	-852	-329	-7560	-9169	415	861	-2729	-8627	-144	4562	-1826	2744	3	3828	-2137	-8174	-2503	-4062	-763	-6817	-1188	-1396	992	-11654	23044	-310	-1313	-15291	-146	-125	-117	-50	-59	-55	-104	42	-149	23	36	-64	-22	-52	82	-23	1
0.564167	-833	765	-6462	-8929	-172	-321	-6939	-9467	406	1122	-2134	-8770	-273	4934	-1094	1779	593	3895	-2011	-8536	-3069	-4445	-34	-7413	-2681	-2176	1408	-11928	19074	-1012	-853	-15036	-148	-126	-117	-63	-63	-55	-107	40	-152	19	34	-77	-19	-56	80	-28	1
0.565000	-578	730	-6330	-9360	430	-327	-6226	-9747	364	1361	-1555	-8897	-144	5296	-387	808	151	3946	-1895	-8918	-3520	-4834	749	-7982	-3042	-2987	1820	-12130	16402	-1720	-390	-14668	-151	-128	-127	-69	-66	-56	-107	49	-153	16	30	-79	-24	-56	78	-33	-5
0.565833	-428	682	-6168	-9799	1075	-345	-5423	-10004	223	1574	-1007	-9014	-246	5630	285	-169	-6	4001	-1783	-9312	-2823	-5227	1574	-8515	-3166	-3825	2223	-12254	13841	-2411	62	-14239	-146	-128	-118	-64	-59	-56	-105	43	-154	16	32	-76	-22	-53	81	-27	-1
0.566667	-243	622	-5994	-10234	1488	-372	-4534	-10234	19	1766	-491	-9123	-1475	5932	914	-1135	-83	4063	-1679	-9727	-2453	-5626	2429	-9008	-2994	-4645	2606	-12307	12010	-3076	493	-13756	-150	-130	-119	-64	-60	-53	-104	43	-154	20	35	-73	-21	-53	81	-28	-5
0.567500	-148	545	-5806	-10662	1601	-409	-3588	-10436	-145	1919	-22	-9223	-3146	6204	1494	-2092	17	4136	-1576	-10156	-2214	-6026	3284	-9462	-2570	-5421	2968	-12297	10177	-3704	894	-13221	-148	-124	-118	-64	-60	-55	-105	41	-154	19	36	-75	-21	-52	84	-26	-3
0.568333	-83	460	-5615	-11072	1538	-440	-2607	-10611	-218	2041	396	-9320	-2418	6435	2016	-3042	550	4213	-1483	-10600	-1022	-6424	4120	-9893	-2482	-6130	3306	-12222	5024	-4281	1253	-12676	-149	-126	-115	-64	-62	-51	-104	44	-149	21	36	-77	-22	-52	84	-28	0
0.569167	-77	365	-5426	-11463	1449	-479	-1607	-10748	-255	2133	760	-9410	-1788	6625	2486	-3972	579	4296	-1394	-11057	-815	-6829	4915	-10260	-1647	-6747	3615	-12091	761	-4800	1574	-12092	-144	-124	-115	-62	-61	-53	-105	42	-150	23	37	-74	-21	-56	84	-26	1
0.570000	-441	263	-5241	-11833	1467	-520	-599	-10852	-184	2186	1067	-9499	-1696	6760	2884	-4897	111	4387	-1320	-11522	-1183	-7188	5649	-10623	556	-7261	3891	-11919	-722	-5252	1844	-11512	-147	-126	-117	-66	-52	-53	-107	41	-149	9	36	-76	-23	-57	80	-28	-1
0.570833	-558	162	-5065	-12155	1138	-567	392	-10925	-285	2208	1319	-9576	-1502	6848	3216	-5796	-9	4484	-1258	-12001	-689	-7546	6295	-10980	2327	-7645	4135	-11714	-2261	-5607	2073	-10965	-149	-126	-119	-66	-62	-57	-109	36	-151	20	34	-76	-22	-51	81	-42	-1
0.571667	-549	68	-4913	-12451	700	-606	1362	-10961	-351	2204	1521	-9646	-922	6881	3484	-6673	-42	4587	-1188	-12479	-609	-7882	6853	-11345	3951	-7900	4339	-11501	-2609	-5917	2272	-10437	-148	-125	-117	-66	-57	-55	-104	40	-150	20	38	-77	-23	-56	79	-29	-1
0.572500	-542	-22	-4763	-12721	490	-670	2290	-10964	-241	2166	1674	-9706	-210	6850	3679	-7531	77	4685	-1133	-12956	-542	-8198	7296	-11734	5582	-8022	4510	-11282	-2369	-6133	2436	-9955	-152	-126	-117	-67	-62	-58	-108	39	-152	18	35	-77	-18	-52	78	-27	0
0.573333	-417	-92	-4625	-12961	278	-705	3159	-10936	-284	2104	1769	-9755	-7	6751	3804	-8377	136	4782	-1084	-13427	-559	-8478	7602	-12160	6535	-8027	4636	-11094	-1526	-6280	2583	-9524	-144	-128	-122	-67	-62	-57	-108	40	-160	22	32	-52	-24	-57	80	-29	-5
0.574167	-372	-154	-4513	-13182	-136	-761	3957	-10889	-332	2016	1849	-9783	256	6581	3854	-9207	107	4879	-1043	-13889	-732	-8729	7779	-12642	7001	-7903	4736	-10944	-781	-6362	2725	-9155	-144	-126	-121	-66	-63	-56	-109	42	-151	21	35	-75	-16	-56	81	-25	0
0.575000	-183	-188	-4405	-13383	-271	-820	4684	-10810	-443	1905	1905	-9791	671	6333	3834	-10012	656	4969	-1004	-14327	-425	-8944	7823	-13183	6636	-7722	4797	-10855	-1340	-6403	2871	-8855	-151	-125	-119	-63	-62	-56	-107	41	-152	18	42	-77	-21	-59	81	-28	1
0.575833	-243	-208	-4305	-13572	-146	-890	5322	-10717	-513	1775	1896	-9779	819	6006	3753	-10806	570	5047	-942	-14752	-886	-9138	7740	-13806	6204	-7466	4831	-10851	378	-6402	3039	-8636	-149	-129	-122	-65	-62	-57	-105	41	-149	19	37	-75	-7	-56	81	-30	5
0.576667	-383	-210	-4214	-13760	420	-969	5879	-10614	-465	1614	1880	-9750	1106	5601	3600	-11583	523	5116	-954	-15152	-249	-9271	7539	-14520	5721	-7189	4845	-10946	-1342	-6391	3232	-8495	-146	-130	-121	-66	-64	-59	-109	42	-152	16	32	-79	-21	-49	80	-29	0
0.577500	-443	-188	-4124	-13951	1225	-1059	6347	-10493	-531	1437	1845	-9705	1008	5113	3384	-12345	771	5166	-938	-15524	84	-9390	7232	-15318	5042	-6908	4843	-11156	-3915	-6383	3469	-8427	-150	-127	-124	-70	-60	-63	-110	39	-152	18	32	-76	-21	-61	79	-31	2
0.578333	-382	-139	-4034	-14150	1655	-1162	6721	-10370	-561	1232	1797	-9642	1135	4542	3111	-13086	159	5208	-930	-15870	-681	-9481	6841	-16200	4838	-6667	4832	-11489	-2926	-6391	3753	-8424	-150	-129	-118	-68	-60	-59	-99	38	-152	18	30	-78	-21	-60	81	-31	0
0.579167	-56	-75	-3941	-14353	1831	-1270	7011	-10235	-639	1008	1738	-9566	1302	3892	2783	-13824	153	5236	-922	-16170	-305	-9545	6394	-17166	4667	-6492	4836	-11954	-1913	-6439	4104	-8485	-147	-129	-124	-66	-63	-59	-108	41	-151	15	33	-78	-19	-60	79	-31	-3
0.580000	-27	10	-3847	-14572	1828	-1391	7214	-10103	-702	750	1670	-9484	1538	3163	2414	-14540	176	5246	-920	-16442	262	-9588	5911	-18208	4505	-6399	4831	-12561	-549	-6532	4523	-8593	-185	-127	-121	-65	-58	-59	-108	40	-150	20	36	-74	-15	-59	81	-32	-1
0.580833	-136	115	-3739	-14807	1767	-1521	7340	-9964	-687	469	1590	-9409	1324	2357	2007	-15241	399	5251	-918	-16680	350	-9620	5432	-19323	4101	-6419	4852	-13307	612	-6687	5011	-8745	-148	-127	-121	-64	-56	-55	-104	41	-149	24	34	-73	-13	-59	78	-29	0
0.581667	-28	235	-3633	-15055	1904	-1664	7382	-9826	-749	145	1493	-9339	1560	1479	1565	-15928	1001	5239	-917	-16885	874	-9652	4944	-20495	2813	-6564	4902	-14188	-1071	-6908	5564	-8909	-149	-129	-122	-70	-64	-61	-111	39	-170	18	30	-81	-26	-62	81	-33	-1
0.582500	89	370	-3523	-15313	1909	-1816	7361	-9685	-826	-213	1384	-9300	1545	544	1102	-16601	1166	5222	-909	-17056	1174	-9676	4517	-21701	1243	-6836	4981	-15182	-3233	-7198	6188	-9083	-150	-126	-125	-69	-61	-59	-108	39	-152	18	28	-77	-21	-62	78	-30	-1
0.583333	-31	518	-3406	-15594	1411	-1971	7273	-9536	-665	-576	1262	-9283	1525	-446	628	-17258	232	5189	-902	-17196	141	-9705	4161	-22933	323	-7229	5115	-16270	-1837	-7552	6873	-9241	-144	-127	-126	-69	-65	-58	-108	40	-153	18	27	-77	-23	-59	80	-30	-3
0.584167	8	678	-3287	-15875	1054	-2132	7124	-9380	-581	-991	1112	-9314	1660	-1483	139	-17908	-44	5172	-885	-17304	323	-9745	3898	-24171	-809	-7742	5285	-17437	-376	-7972	7618	-9374	-153	-126	-128	-67	-65	-58	-110	39	-154	16	27	-77	-21	-60	80	-38	-4
0.585000	107	842	-3175	-16162	920	-2303	6926	-9219	-614	-1438	939	-9404	1244	-2564	-348	-18554	-482	5144	-859	-17403	424	-9795	3744	-25382	-1937	-8344	5514	-18663	1487	-8450	8381	-9469	-153	-129	-125	-67	-63	-60	-110	39	-155	20	29	-76	-19	-58	80	-31	-6
0.585833	327	1018	-3064	-16450	494	-2480	6685	-9048	-559	-1927	728	-9539	1034	-3662	-830	-19187	-826	5126	-834	-17477	303	-9857	3718	-26564	-2954	-9026	5793	-19902	2932	-8973	9222	-9505	-150	-122	-125	-66	-63	-58	-107	40	-154	15	27	-75	-23	-58	81	-31	0
0.586667	373	1196	-2963	-16737	26	-2667	6401	-8875	-422	-2440	488	-9753	1140	-4770	-1306	-19828	-537	5110	-780	-17537	143	-9932	3834	-27693	-3815	-9746	6135	-21119	4141	-9526	10056	-9486	-130	-124	-121	-62	-61	-59	-107	41	-151	21	29	-74	-22	-56	82	-29	-1
0.587500	826	1380	-2873	-17026	-385	-2859	6086	-8668	-352	-2983	208	-10047	867	-5877	-1775	-20470	-328	5098	-736	-17591	-326	-10032	4093	-28747	-4013	-10485	6524	-22278	5573	-10106	10891	-9396	-144	-125	-120	-64	-60	-56	-104	43	-151	18	33	-73	-19	-57	82	-28	0
0.588333	704	1572	-2802	-17305	-711	-3066	5743	-8453	-350	-3546	-120	-10422	787	-6968	-2231	-21133	71	5097	-678	-17636	-174	-10112	4499	-29708	-4495	-11202	6973	-23341	5226	-10690	11707	-9242	-148	-122	-111	-70	-59	-55	-105	43	-149	23	32	-73	-17	-57	81	-29	0
0.589167	-230	1766	-2748	-17580	-1250	-3284	5370	-8231	-221	-4130	-493	-10885	693	-8041	-2685	-21816	168	5104	-615	-17689	-974	-10215	5042	-30571	-4770	-11876	7466	-24279	6584	-11273	12497	-9020	-148	-124	-119	-66	-58	-59	-105	41	-151	20	32	-74	-19	-57	82	-28	2
0.590000	-555	1965	-2715	-17848	-1824	-3518	4982	-8002	-58	-4730	-917	-11435	574	-9085	-3139	-22519	64	5117	-548	-17739	-793	-10318	5716	-31319	-4784	-12484	8004	-25063	6164	-11845	13232	-8739	-152	-128	-116	-67	-63	-59	-104	38	-156	13	28	-78	-25	-61	75	-31	-7
0.590833	-727	2145	-2711	-18101	-1954	-3771	4567	-7764	-126	-5341	-1387	-12062	622	-10081	-3589	-23259	930	5141	-474	-17801	52	-10416	6505	-31946	-5767	-12993	8580	-25651	3052	-12380	13903	-8407	-152	-126	-124	-68	-64	-59	-107	38	-151	18	29	-76	-23	-58	78	-31	-4
0.591667	-1107	2377	-2718	-18336	-2023	-4027	4145	-7511	-119	-5936	-1869	-12754	418	-11016	-4052	-24016	732	5180	-393	-17866	-500	-10498	7397	-32405	-5346	-13394	9183	-26052	3508	-12878	14490	-8038	-152	-129	-120	-65	-61	-57	-107	42	-152	19	33	-76	-16	-60	77	-28	-1
0.592500	-1172	2595	-2754	-18562	-1964	-4295	3706	-7267	-95	-6522	-2440	-13499	229	-11897	-4529	-24800	886	5222	-310	-17951	204	-10570	8362	-32592	-4897	-13685	9796	-26230	2838	-13330	14982	-7644	-151	-127	-120	-66	-62	-58	-104	45	-152	20	37	-72	-24	-42	82	-24	-1
0.593333	-1237	2826	-2812	-18771	-1844	-4573	3257	-7027	-128	-7090	-3016	-14282	229	-12718	-5050	-25613	1061	5275	-223	-18038	76	-10628	9367	-32692	-4711	-13868	10407	-26191	2232	-13733	15361	-7246	-150	-122	-120	-63	-64	-59	-103	44	-152	20	32	-74	-30	-56	82	-25	-3
0.594167	-1465	3053	-2889	-18967	-1825	-4903	2795	-6802	-64	-7626	-3611	-15087	-105	-13476	-5581	-26436	890	5331	-137	-18154	-11	-10665	10387	-32713	-4521	-13949	11001	-25945	1143	-14077	15621	-6857	-151	-126	-119	-64	-63	-56	-105	43	-153	13	41	-72	-21	-53	84	-25	-3
0.595000	-1936	3289	-2993	-19147	-1526	-5211	2324	-6603	-5	-8130	-4221	-15897	-56	-14167	-6178	-27269	863	5394	-46	-18277	722	-10686	11393	-32742	-4837	-13949	11564	-25490	-2258	-14363	15750	-6499	-151	-126	-132	-62	-63	-56	-101	46	-155	19	37	-72	-18	-52	86	-28	-4
0.595833	-2003	3554	-3114	-19318	-946	-5522	1845	-6431	-105	-8594	-4839	-16713	85	-14799	-6830	-28094	1101	5456	43	-18419	1303	-10691	12351	-32645	-5647	-13881	12089	-24856	-7330	-14587	15742	-6190	-154	-128	-117	-63	-61	-53	-102	41	-151	21	34	-72	-19	-53	82	-30	-3
0.596667	-2154	3814	-3257	-19473	-627	-5838	1349	-6305	-142	-9014	-5454	-17433	-109	-15368	-7541	-28890	-45	5522	137	-18584	458	-10679	13243	-32316	-5627	-13771	12545	-24069	-8415	-14752	15602	-5937	-150	-147	-118	-64	-61	-58	-104	41	-156	17	35	-74	-23	-56	84	-32	0
0.597500	-2215	4074	-3416	-19612	-591	-6144	854	-6233	-76	-9386	-6060	-18115	-95	-15881	-8321	-29649	-832	5587	236	-18771	744	-10658	14028	-31768	-5311	-13634	12928	-23158	-8598	-14847	15333	-5765	-152	-127	-120	-64	-64	-58	-105	39	-154	18	34	-73	-21	-56	77	-33	-7
0.598333	-2175	4353	-3594	-19743	-423	-6439	353	-6213	-31	-9720	-6652	-18713	-221	-16339	-9164	-30342	-1052	5652	338	-18975	1038	-10640	14686	-31046	-4767	-13490	13227	-22150	-8362	-14875	14946	-5661	-154	-129	-113	-69	-66	-64	-110	36	-156	23	30	-77	-25	-61	77	-34	-3
0.599167	-1947	4628	-3788	-19854	-303	-6711	-135	-6266	3	-9984	-7232	-19218	-276	-16734	-10080	-30958	-1372	5712	450	-19197	1130	-10607	15200	-30146	-3444	-13344	13436	-21077	-7948	-14817	14466	-5640	-152	-128	-119	-65	-64	-59	-108	40	-150	18	34	-75	-16	-59	78	-36	-1
0.600000	-1681	4908	-3993	-19950	-525	-6953	-606	-6396	32	-10211	-7801	-19609	-326	-17063	-11021	-31469	-1530	5782	576	-19433	1820	-10582	15550	-29080	-1766	-13195	13553	-19958	-7683	-14674	13904	-5697	-151	-124	-118	-63	-57	-56	-109	41	-153	20	37	-73	-19	-51	86	-30	0
0.600833	-1594	5188	-4215	-20036	-978	-7162	-1051	-6611	39	-10404	-8370	-19875	-219	-17338	-12009	-31856	-1815	5845	708	-19691	1936	-10565	15728	-27845	210	-13056	13559	-18841	-6499	-14446	13294	-5829	-145	-121	-115	-65	-61	-56	-104	43	-148	20	36	-75	-19	-58	81	-28	1
0.601667	-1508	5461	-4462	-20115	-1048	-7343	-1478	-6929	4	-10573	-8949	-20023	-177	-17545	-13014	-32110	-1538	5905	847	-19971	2500	-10570	15720	-26459	1277	-12911	13473	-17739	-5651	-14122	12664	-6024	-147	-127	-119	-63	-65	-58	-107	40	-151	19	36	-80	-19	-52	80	-28	0
0.602500	-1221	5720	-4721	-20182	-814	-7481	-1861	-7345	6	-10718	-9539	-20047	-447	-17684	-14034	-32206	-1211	5965	1006	-20267	2537	-10584	15539	-24937	1795	-12744	13296	-16682	-2691	-13694	12046	-6278	-146	-125	-119	-67	-58	-56	-105	44	-150	20	33	-75	-22	-53	82	-30	2
0.603333	-948	5983	-5008	-20247	-1027	-7578	-2201	-7861	111	-10854	-10156	-19954	-426	-17750	-15035	-32147	-1223	6023	1169	-20580	2344	-10611	15189	-23305	2996	-12539	13038	-15671	805	-13158	11471	-6569	-146	-128	-119	-65	-61	-57	-103	49	-151	20	33	-75	-21	-53	82	-28	-4
0.604167	-370	6226	-5315	-20305	-951	-7644	-2496	-8481	82	-10994	-10816	-19753	-315	-17746	-16011	-31901	2	6080	1351	-20904	3404	-10643	14681	-21578	2275	-12276	12724	-14727	-53	-12515	10974	-6888	-153	-128	-118	-67	-63	-55	-105	41	-152	19	32	-74	-25	-56	84	-33	-3
0.605000	-70	6458	-5636	-20363	-637	-7679	-2747	-9204	57	-11140	-11523	-19487	-567	-17661	-16932	-31470	200	6138	1549	-21244	2376	-10671	14060	-19787	2335	-11925	12353	-13842	2066	-11763	10594	-7217	-149	-129	-121	-67	-63	-66	-108	41	-150	17	33	-78	-21	-56	78	-32	-1
0.605833	154	6675	-5982	-20421	-469	-7698	-2958	-10015	79	-11316	-12288	-19130	-492	-17506	-17789	-30850	579	6200	1761	-21586	2194	-10682	13335	-17953	2395	-11469	11970	-13022	3216	-10914	10355	-7546	-147	-127	-119	-68	-62	-58	-109	39	-142	18	29	-80	-19	-53	80	-31	1
0.606667	279	6863	-6350	-20489	-459	-7712	-3147	-10915	62	-11524	-13118	-18760	-457	-17282	-18570	-30028	1111	6258	1985	-21934	1854	-10652	12544	-16100	2328	-10902	11596	-12259	4719	-9977	10293	-7865	-148	-131	-120	-64	-62	-61	-110	36	-151	16	35	-80	-24	-62	79	-35	-5
0.607500	-5	7043	-6742	-20566	-566	-7740	-3325	-11900	64	-11782	-14013	-18389	-491	-16987	-19264	-29037	1873	6323	2226	-22287	1435	-10550	11736	-14271	2143	-10195	11260	-11552	6166	-8960	10422	-8153	-145	-124	-120	-68	-60	-60	-107	39	-153	16	30	-80	-17	-57	81	-31	1
0.608333	-430	7206	-7123	-20654	-490	-7787	-3514	-12939	114	-12081	-14972	-18051	-320	-16639	-19869	-27861	2995	6391	2488	-22642	1424	-10365	10940	-12502	1432	-9354	10996	-10876	6270	-7888	10758	-8424	-147	-126	-118	-66	-58	-55	-109	41	-152	18	29	-76	-17	-56	79	-33	0
0.609167	-539	7355	-7533	-20748	-235	-7885	-3721	-14032	84	-12432	-15989	-17778	-21	-16238	-20391	-26517	4413	6464	2754	-22973	1538	-10060	10200	-10825	-372	-8368	10822	-10228	3305	-6770	11323	-8657	-144	-126	-117	-66	-58	-57	-112	38	-149	20	34	-77	-16	-55	76	-31	0
0.610000	-851	7480	-7950	-20877	-293	-8040	-3995	-15157	-5	-12846	-17064	-17600	-172	-15806	-20832	-25047	3747	6535	3026	-23307	36	-9632	9560	-9263	-687	-7259	10767	-9589	3496	-5645	12100	-8869	-148	-128	-119	-72	-60	-60	-110	38	-150	15	29	-79	-21	-61	74	-36	-1
0.610833	-1217	7589	-8375	-21020	-111	-8277	-4347	-16309	-55	-13318	-18176	-17545	-35	-15348	-21192	-23472	2372	6609	3314	-23606	-720	-9048	9045	-7843	-430	-6022	10854	-8967	3908	-4521	13073	-9043	-148	-130	-120	-69	-62	-62	-115	36	-152	16	29	-79	-22	-60	75	-34	-7
0.611667	-1272	7689	-8796	-21183	253	-8591	-4789	-17460	62	-13835	-19290	-17631	146	-14879	-21482	-21815	1694	6691	3610	-23904	-890	-8290	8706	-6584	-861	-4688	11103	-8334	2918	-3423	14238	-9198	-147	-130	-120	-67	-60	-60	-109	40	-151	20	30	-77	-21	-59	79	-32	0
0.612500	-1117	7778	-9210	-21364	280	-8999	-5351	-18592	118	-14376	-20386	-17870	244	-14409	-21717	-20138	524	6775	3921	-24168	-1591	-7367	8555	-5521	-1347	-3280	11522	-7703	1115	-2375	15558	-9332	-148	-128	-120	-67	-64	-62	-113	38	-151	17	36	-78	-19	-58	78	-30	2
0.613333	-659	7858	-9614	-21581	132	-9496	-6037	-19693	60	-14939	-21426	-18271	197	-13956	-21891	-18413	-903	6866	4241	-24400	-1855	-6260	8629	-4666	-1751	-1834	12115	-7078	-1938	-1390	16984	-9452	-149	-127	-118	-68	-67	-59	-107	37	-152	18	33	-76	-24	-59	81	-30	-3
0.614167	-4	7925	-10000	-21816	162	-10086	-6853	-20731	135	-15499	-22383	-18835	157	-13519	-22045	-16730	-2462	6957	4566	-24603	-2085	-5006	8927	-4032	-1390	-375	12875	-6465	-4503	-474	18524	-9568	-149	-133	-119	-70	-64	-62	-105	38	-155	16	40	-78	-19	-58	81	-31	-3
0.615000	571	7975	-10361	-22068	374	-10749	-7801	-21710	197	-16049	-23224	-19559	34	-13118	-22160	-15120	-3961	7052	4902	-24770	-2215	-3609	9460	-3628	-1233	1072	13799	-5878	-7821	355	20079	-9684	-150	-131	-124	-70	-62	-62	-113	36	-155	16	26	-81	-24	-61	77	-32	-3
0.615833	1500	8018	-10696	-22345	503	-11480	-8875	-22619	294	-16543	-23910	-20418	73	-12745	-22250	-13607	-5147	7146	5248	-24901	-2490	-2099	10226	-3442	-1829	2486	14874	-5328	-10552	1100	21626	-9793	-150	-128	-122	-70	-62	-63	-87	36	-151	18	32	-75	-24	-62	80	-31	-1
0.616667	2357	8055	-10998	-22645	411	-12254	-10060	-23434	262	-16978	-24411	-21386	-196	-12414	-22315	-12221	-6494	7246	5607	-24994	-3110	-499	11224	-3487	-1290	3818	16073	-4840	-10943	1752	23116	-9914	-150	-130	-118	-68	-63	-56	-107	37	-150	12	29	-78	-21	-60	81	-32	0
0.617500	2808	8078	-11269	-22958	214	-13049	-11328	-24158	220	-17333	-24697	-22445	-52	-12120	-22374	-10993	-6352	7341	5976	-25057	-1957	1141	12420	-3748	-2247	5053	17350	-4433	-15487	2315	24520	-10042	-149	-133	-121	-74	-63	-61	-109	35	-151	13	30	-80	-22	-61	79	-31	-4
0.618333	2874	8088	-11509	-23301	160	-13844	-12643	-24784	211	-17591	-24729	-23551	-132	-11850	-22403	-9942	-6314	7432	6369	-25086	-2352	2775	13787	-4204	-2359	6154	18731	-4121	-16740	2789	25745	-10170	-138	-131	-121	-69	-64	-62	-110	40	-155	16	28	-77	-22	-61	80	-32	-4
0.619167	2545	8086	-11718	-23639	170	-14606	-13961	-25310	193	-17737	-24568	-24677	-291	-11630	-22404	-9082	-5628	7517	6781	-25087	-2282	4357	15283	-4836	-1727	7128	20131	-3924	-16600	3184	26815	-10299	-152	-130	-119	-74	-63	-59	-107	36	-155	17	29	-74	-22	-59	94	-32	-3
0.620000	2189	8082	-11899	-23989	96	-15308	-15247	-25750	178	-17771	-24113	-25781	-234	-11417	-22370	-8430	-4011	7596	7224	-25062	-1879	5838	16862	-5618	-1131	7946	21536	-3860	-15765	3497	27684	-10413	-146	-126	-119	-63	-58	-58	-105	39	-152	21	33	-72	-21	-59	84	-27	-3
0.620833	2204	8061	-12066	-24350	66	-15918	-16445	-26098	231	-17685	-23436	-26827	-149	-11226	-22295	-7993	-2473	7651	7694	-25019	-2076	7175	18487	-6533	-356	8600	22907	-3944	-14209	3725	28330	-10523	-146	-125	-118	-62	-61	-56	-104	43	-149	20	33	-73	-19	-57	82	-15	0
0.621667	1964	8031	-12228	-24720	-4	-16435	-17520	-26376	191	-17495	-22515	-27773	-424	-11027	-22162	-7764	-1282	7700	8203	-24968	-1834	8338	20110	-7553	580	9076	24203	-4186	-12413	3878	28752	-10611	-147	-125	-117	-65	-52	-61	-109	53	-150	20	30	-75	-19	-58	82	-31	0
0.622500	1700	7995	-12388	-25094	-23	-16809	-18411	-26596	96	-17204	-21378	-28586	-59	-10835	-21968	-7769	112	7722	8753	-24910	-725	9285	21681	-8642	622	9369	25401	-4586	-13298	3945	28947	-10671	-146	-127	-120	-66	-60	-57	-107	41	-152	20	28	-74	-21	-58	82	-31	0
0.623333	1359	7952	-12558	-25472	-168	-17043	-19079	-26763	-8	-16828	-20061	-29240	-326	-10629	-21704	-7966	198	7718	9348	-24856	-1215	9976	23137	-9772	1637	9479	26465	-5138	-10803	3936	28934	-10695	-150	-131	-124	-69	-65	-61	-107	42	-158	20	26	-79	-24	-61	80	-32	-6
0.624167	877	7903	-12743	-25846	-336	-17117	-19490	-26899	-113	-16386	-18592	-29718	-324	-10408	-21351	-8351	-495	7688	9988	-24807	-1355	10396	24451	-10916	3426	9419	27386	-5837	-6315	3843	28730	-10678	-151	-127	-121	-67	-66	-57	-108	37	-152	19	28	-80	-25	-58	74	-31	-3
0.625000	725	7865	-12954	-26229	-291	-17031	-19616	-27015	-197	-15895	-17003	-30013	-135	-10166	-20917	-8909	-419	7635	10669	-24779	-686	10531	25583	-12047	4387	9171	28138	-6670	-2847	3658	28365	-10613	-148	-127	-120	-68	-62	-61	-105	37	-153	16	28	-77	-18	-59	80	-31	-1
0.625833	696	7832	-13193	-26592	-301	-16791	-19453	-27131	-152	-15375	-15342	-30107	-230	-9908	-20392	-9616	-599	7556	11387	-24766	-357	10394	26500	-13154	5251	8749	28711	-7623	528	3382	27872	-10505	-149	-128	-121	-66	-62	-62	-112	39	-153	18	32	-74	-18	-61	82	-31	-1
0.626667	497	7810	-13476	-26963	-510	-16402	-18990	-27261	-148	-14845	-13655	-30044	-249	-9636	-19793	-10443	-436	7457	12121	-24786	-202	9909	27183	-14213	5774	8158	29105	-8664	2962	3009	27291	-10357	-147	-125	-122	-81	-64	-59	-105	33	-150	22	33	-75	-19	-58	85	-30	-4
0.627500	404	7805	-13794	-27337	-486	-15874	-18247	-27406	-166	-14339	-11996	-29756	-279	-9362	-19114	-11366	125	7340	12867	-24839	-436	9156	27617	-15220	6131	7405	29310	-9778	5362	2537	26666	-10171	-142	-120	-120	-65	-60	-58	-103	45	-148	20	34	-77	-18	-56	85	-26	-8
0.628333	197	7817	-14161	-27713	-247	-15236	-17250	-27584	-240	-13853	-10399	-29339	-629	-9093	-18360	-12361	775	7208	13614	-24932	63	8130	27806	-16148	6413	6492	29340	-10933	6807	1962	26030	-9961	-147	-124	-118	-66	-60	-55	-100	44	-149	23	37	-75	-14	-52	88	-25	1
0.629167	229	7854	-14561	-28088	-122	-14508	-16035	-27805	-220	-13427	-8902	-28795	-740	-8841	-17568	-13405	1782	7075	14331	-25067	579	6850	27744	-17006	5613	5431	29206	-12104	6992	1275	25428	-9727	-145	-121	-115	-85	-57	-52	-102	42	-148	43	36	-74	-18	-53	87	-25	0
0.630000	396	7912	-14999	-28476	-356	-13728	-14657	-28069	-249	-13053	-7543	-28119	-947	-8623	-16740	-14473	2011	6944	14990	-25247	30	5347	27466	-17798	5514	4224	28909	-13277	9670	491	24889	-9499	-148	-104	-118	-64	-59	-56	-104	42	-153	19	33	-74	-17	-57	84	-28	-4
0.630833	368	7999	-15462	-28862	-379	-12921	-13158	-28381	-293	-12744	-6351	-27426	-818	-8449	-15891	-15526	2807	6823	15568	-25471	1008	3647	26974	-18520	4144	2875	28479	-14413	7667	-405	24443	-9274	-149	-128	-118	-64	-63	-59	-109	40	-155	19	28	-75	-22	-55	84	-28	-5
0.631667	314	8102	-15936	-29250	-199	-12104	-11581	-28732	-308	-12500	-5346	-26656	-964	-8337	-15047	-16549	3325	6732	16050	-25733	954	1766	26318	-19184	2471	1416	27933	-15490	6121	-1375	24109	-9055	-150	-125	-122	-66	-64	-57	-109	38	-154	18	30	-76	-26	-57	79	-32	-4
0.632500	359	8255	-16409	-29645	-149	-11327	-9999	-29122	-274	-12318	-4548	-25929	-937	-8291	-14221	-17520	3026	6674	16403	-26033	606	-247	25530	-19795	1997	-148	27300	-16486	6118	-2441	23906	-8898	-149	-122	-117	-65	-63	-56	-109	41	-151	21	34	-74	-19	-55	86	-27	0
0.633333	378	8426	-16871	-30032	-304	-10614	-8446	-29535	-276	-12193	-3968	-25207	-1089	-8327	-13429	-18417	3173	6663	16604	-26366	721	-2356	24660	-20368	1255	-1807	26586	-17392	5987	-3580	23821	-8765	-149	-120	-118	-65	-63	-57	-105	43	-152	20	40	-75	-22	-57	82	-27	0
0.634167	350	8621	-17283	-30419	-282	-10002	-6994	-29970	-271	-12134	-3601	-24565	-1085	-8449	-12686	-19234	3132	6710	16629	-26734	647	-4536	23737	-20921	654	-3546	25823	-18201	5521	-4784	23860	-8686	-149	-124	-119	-68	-63	-55	-102	41	-151	20	37	-74	-18	-52	87	-28	1
0.635000	383	8834	-17645	-30790	-139	-9513	-5671	-30416	-270	-12133	-3453	-23958	-1184	-8659	-12009	-19949	3007	6811	16464	-27116	233	-6747	22804	-21467	113	-5345	25028	-18905	4828	-6042	23996	-8664	-147	-125	-119	-68	-62	-56	-102	42	-149	20	35	-76	-22	-56	86	-26	3
0.635833	590	9050	-17944	-31154	-195	-9174	-4509	-30856	-217	-12174	-3506	-23475	-688	-8961	-11409	-20548	3094	6985	16098	-27513	706	-8954	21903	-22018	-1275	-7191	24223	-19486	905	-7317	24210	-8703	-149	-126	-119	-67	-62	-52	-105	41	-165	20	36	-75	-17	-53	74	-28	0
0.636667	540	9275	-18142	-31494	-265	-8992	-3526	-31286	-266	-12255	-3750	-23097	-632	-9346	-10891	-21037	2679	7233	15530	-27907	586	-11165	21054	-22589	-2083	-9063	23423	-19966	-1722	-8618	24479	-8796	-148	-126	-118	-66	-62	-57	-107	43	-158	19	33	-76	-21	-52	84	-26	-1
0.637500	420	9503	-18253	-31814	-158	-8999	-2732	-31684	-273	-12370	-4163	-22832	-631	-9811	-10458	-21403	1861	7562	14775	-28306	-151	-13337	20292	-23183	-1721	-10941	22646	-20339	-1247	-9935	24768	-8944	-149	-128	-122	-67	-62	-55	-107	43	-152	21	34	-74	-22	-55	81	-28	-4
0.638333	523	9738	-18244	-32108	35	-9180	-2132	-32042	-245	-12513	-4726	-22673	-508	-10385	-10111	-21649	1497	7974	13831	-28687	-51	-15445	19638	-23805	-1887	-12811	21900	-20612	-1259	-11246	25056	-9138	-139	-112	-119	-66	-62	-55	-105	43	-153	16	32	-75	-22	-53	81	-27	-1
0.639167	482	9963	-18115	-32355	-41	-9538	-1718	-32332	-190	-12688	-5398	-22615	-653	-10942	-9849	-21776	811	8473	12750	-29049	-277	-17468	19101	-24454	-1994	-14638	21205	-20803	-1047	-12550	25304	-9374	-149	-130	-121	-62	-60	-56	-109	42	-152	20	34	-75	-19	-55	86	-27	-3
0.640000	434	10186	-17851	-32577	-81	-10054	-1464	-32560	-166	-12861	-6163	-22647	-530	-11585	-9664	-21781	51	9049	11582	-29375	-290	-19385	18685	-25124	-1972	-16419	20563	-20919	-1498	-13829	25492	-9640	-151	-127	-119	-66	-61	-55	-107	43	-153	16	32	-76	-22	-55	81	-26	-5
0.640833	254	10395	-17460	-32675	-179	-10725	-1360	-32663	-213	-13070	-6992	-22751	-264	-12261	-9558	-21676	-520	9702	10376	-29662	-360	-21184	18395	-25819	-1790	-18142	19987	-20971	-1802	-15082	25593	-9918	-150	-126	-118	-65	-62	-56	-110	45	-148	23	36	-73	-23	-53	84	-27	-1
0.641667	123	10603	-16928	-32735	-178	-11526	-1366	-32695	-184	-13300	-7848	-22912	-325	-12948	-9517	-21460	-874	10439	9183	-29906	-363	-22856	18211	-26487	-1123	-19783	19470	-20984	-1697	-16295	25585	-10204	-148	-125	-118	-67	-60	-55	-108	40	-153	20	30	-74	-21	-57	81	-30	0
0.642500	160	10804	-16302	-32736	23	-12430	-1464	-32596	-101	-13547	-8704	-23108	-318	-13666	-9542	-21150	-716	11239	8073	-30104	-286	-24394	18120	-27155	-1485	-21326	19026	-20959	-2411	-17473	25467	-10496	-148	-126	-121	-64	-62	-33	-103	44	-151	21	33	-73	-18	-57	74	-28	0
0.643333	300	10998	-15546	-32767	-58	-13411	-1615	-32374	-105	-13825	-9533	-23318	-313	-14370	-9618	-20753	-1187	12111	7107	-30253	-897	-25778	18101	-27788	-1108	-22766	18654	-20912	-1	-18607	25229	-10770	-148	-130	-120	-67	-62	-57	-109	40	-154	18	34	-75	-21	-57	81	-31	-3
0.644167	224	11194	-14702	-32748	-75	-14434	-1790	-32005	-152	-14130	-10314	-23536	-181	-15071	-9746	-20276	-985	13032	6350	-30353	180	-26997	18134	-28359	-1170	-24086	18352	-20862	-772	-19711	24866	-11025	-150	-131	-119	-68	-60	-58	-105	41	-151	19	33	-75	-22	-59	79	-33	-1
0.645000	82	11383	-13787	-32764	-53	-15450	-1960	-31491	-195	-14456	-11007	-23724	-180	-15753	-9902	-19732	-415	14004	5859	-30408	591	-28035	18192	-28849	-2145	-25278	18114	-20807	-2338	-20762	24399	-11255	-149	-128	-120	-67	-62	-60	-108	38	-152	19	34	-75	-18	-60	79	-31	-1
0.645833	25	11569	-12836	-32750	-111	-16477	-2123	-30827	-161	-14813	-11613	-23903	-135	-16412	-10094	-19133	-871	15005	5672	-30418	-171	-28913	18230	-29239	-1694	-26342	17939	-20761	-882	-21768	23841	-11452	-150	-126	-121	-66	-61	-60	-102	39	-152	21	33	-75	-25	-62	81	-26	0
0.646667	-1	11747	-11885	-32761	5	-17444	-2240	-30006	-117	-15200	-12100	-23986	-216	-17040	-10295	-18493	-544	16027	5815	-30396	180	-29610	18285	-29516	-1579	-27262	17816	-20724	-3	-22720	23209	-11622	-148	-129	-124	-68	-66	-57	-108	39	-151	20	33	-76	-23	-57	80	-31	1
0.647500	18	11902	-10966	-32712	129	-18331	-2314	-29034	-127	-15609	-12462	-24019	18	-17632	-10510	-17822	-534	17058	6309	-30351	74	-30125	18277	-29664	-1486	-28043	17729	-20706	1622	-23617	22522	-11764	-150	-128	-122	-69	-60	-57	-105	39	-149	20	32	-67	-24	-61	84	-31	0
0.648333	-270	12026	-10131	-32617	182	-19119	-2335	-27933	-187	-16041	-12689	-23991	639	-18194	-10724	-17135	-639	18088	7150	-30293	112	-30465	18199	-29667	-1351	-28675	17689	-20698	3411	-24450	21804	-11884	-148	-133	-119	-70	-63	-59	-105	39	-151	19	33	-72	-22	-60	86	-33	11
0.649167	-396	12112	-9414	-32505	78	-19794	-2306	-26705	-105	-16490	-12766	-23876	2541	-18715	-10935	-16441	-213	19100	8330	-30231	763	-30627	18049	-29516	-2046	-29154	17661	-20707	2217	-25222	21073	-11995	-144	-127	-119	-67	-62	-39	-103	41	-150	19	30	-76	-26	-56	82	-30	0
0.650000	-127	12138	-8852	-32386	224	-20332	-2233	-25370	-72	-16943	-12693	-23686	3018	-19200	-11131	-15735	-155	20065	9791	-30184	652	-30623	17811	-29219	-2870	-29491	17643	-20729	1032	-25920	20353	-12097	-149	-129	-122	-73	-63	-60	-107	40	-152	17	32	-79	-26	-58	67	-31	-4
0.650833	-296	12092	-8491	-32277	431	-20737	-2129	-23958	-78	-17408	-12478	-23411	2082	-19641	-11305	-15063	-900	20968	11475	-30159	-214	-30457	17488	-28767	-2103	-29681	17621	-20754	3656	-26535	19675	-12198	-150	-129	-121	-68	-65	-25	-108	42	-154	16	30	-79	-23	-42	80	-33	-4
0.651667	-212	11959	-8361	-32173	320	-20998	-2003	-22483	16	-17855	-12118	-23064	2032	-20048	-11444	-14413	-965	21793	13317	-30158	11	-30128	17071	-28144	-1745	-29728	17587	-20785	4971	-27053	19050	-12303	-153	-133	-122	-70	-60	-60	-109	39	-152	18	30	-78	-22	-57	81	-32	-1
0.652500	-249	11717	-8461	-32088	267	-21121	-1872	-20994	99	-18286	-11639	-22646	1726	-20408	-11549	-13804	-849	22510	15244	-30195	-162	-29656	16573	-27450	-1512	-29635	17527	-20799	5703	-27476	18489	-12425	-148	-125	-119	-68	-61	-58	-105	39	-155	13	32	-74	-22	-56	82	-30	0
0.653333	-489	11345	-8824	-32015	604	-21120	-1750	-19511	95	-18694	-11051	-22164	1453	-20729	-11608	-13249	-625	23098	17149	-30274	-513	-29056	16013	-26617	-1286	-29409	17428	-20804	5839	-27793	17996	-12566	-151	-126	-120	-65	-61	-58	-112	40	-151	20	30	-75	-22	-55	81	-32	-6
0.654167	-530	10838	-9439	-31969	692	-21003	-1653	-18082	-3	-19072	-10374	-21632	1302	-21012	-11629	-12749	-625	23530	18928	-30386	-458	-28343	15389	-25710	-1051	-29062	17285	-20782	5184	-28001	17574	-12736	-147	-124	-119	-66	-61	-56	-109	41	-153	20	37	-72	8	-55	79	-28	0
0.655000	-353	10182	-10292	-31941	629	-20785	-1589	-16722	-76	-19405	-9630	-21056	935	-21251	-11580	-12322	-734	23777	20483	-30532	-630	-27533	14735	-24743	-311	-28598	17086	-20729	4456	-28103	17227	-12926	-147	-124	-118	-65	-60	-58	-103	41	-151	22	35	-73	-19	-58	85	-29	-4
0.655833	-166	9369	-11359	-31937	747	-20486	-1575	-15460	-70	-19698	-8844	-20445	638	-21446	-11477	-11972	-97	23802	21726	-30703	-281	-26650	14057	-23754	-505	-28011	16833	-20638	2300	-28083	16947	-13139	-150	-122	-119	-65	-61	-59	-107	38	-152	21	23	-72	-21	-53	84	-29	-3
0.656667	95	8399	-12605	-31951	800	-20135	-1610	-14327	0	-19938	-8040	-19828	377	-21607	-11327	-11710	145	23633	22581	-30892	-844	-25704	13375	-22767	-681	-27334	16521	-20507	2389	-27956	16721	-13380	-170	-128	-125	-72	-62	-59	-107	37	-155	15	28	-78	-25	-59	79	-34	-4
0.657500	131	7283	-13987	-31983	920	-19737	-1702	-13349	4	-20125	-7255	-19202	373	-21718	-11118	-11537	245	23197	22986	-31088	-833	-24719	12713	-21820	-687	-26561	16161	-20320	1182	-27717	16549	-13634	-152	-129	-125	-66	-66	-62	-109	39	-155	15	28	-75	-23	-58	84	-29	-4
0.658333	123	6011	-15455	-32015	672	-19315	-1840	-12515	61	-20254	-6500	-18591	366	-21786	-10854	-11454	878	22517	22898	-31270	281	-23715	12093	-20938	-1992	-25748	15763	-20086	-2788	-27377	16409	-13896	-152	-145	-122	-66	-65	-58	-108	39	-159	17	32	-77	-26	-60	80	-34	-4
0.659167	165	4616	-16937	-32066	209	-18893	-2025	-11913	110	-20313	-5810	-18005	35	-21811	-10538	-11467	476	21577	22302	-31439	-290	-22723	11528	-20154	-1807	-24868	15315	-19800	-3181	-26935	16306	-14162	-149	-126	-121	-66	-61	-59	-105	38	-154	21	33	-76	-23	-56	81	-31	-1
0.660000	183	3128	-18368	-32105	171	-18482	-2244	-11478	0	-20331	-5197	-17453	-98	-21792	-10185	-11574	777	20386	21217	-31580	-56	-21748	11036	-19483	-1719	-23952	14852	-19467	-4044	-26417	16196	-14409	-145	-124	-120	-65	-60	-57	-108	43	-150	19	32	-76	-24	-53	81	-27	1
0.660833	96	1562	-19693	-32147	27	-18100	-2490	-11234	-34	-20282	-4678	-16954	-88	-21728	-9801	-11773	765	18961	19680	-31684	96	-20816	10618	-18943	-1487	-23019	14384	-19084	-4030	-25832	16101	-14636	-146	-126	-121	-63	-60	-55	-105	44	-154	22	38	-73	-17	-56	84	-27	3
0.661667	63	-40	-20843	-32177	-96	-17758	-2749	-11177	-121	-20186	-4281	-16525	-534	-21631	-9405	-12063	671	17316	17768	-31751	-210	-19933	10293	-18556	-1393	-22094	13922	-18674	-3782	-25204	15995	-14831	-149	-125	-119	-63	-60	-62	-108	40	-151	19	34	-75	-18	-59	85	-25	9
0.662500	223	-1658	-21766	-32193	7	-17453	-2998	-11300	-40	-20032	-3995	-16157	-367	-21493	-9000	-12432	792	15484	15555	-31782	-168	-19111	10069	-18348	-1575	-21188	13497	-18237	-5582	-24539	15886	-14985	-148	-126	-121	-66	-60	-58	-107	42	-150	12	30	-74	-18	-56	84	-13	0
0.663333	102	-3248	-22417	-32194	-125	-17200	-3225	-11581	-11	-19839	-3841	-15891	-326	-21321	-8606	-12879	980	13488	13154	-31774	264	-18370	9939	-18255	-2077	-20326	13118	-17785	-9227	-23865	15763	-15085	-148	-128	-122	-73	-60	-58	-107	39	-153	15	30	-75	-18	-59	84	-29	2
0.664167	-393	-4784	-22751	-32169	-352	-16994	-3415	-12005	-79	-19605	-3804	-15699	-855	-21115	-8228	-13398	274	11362	10673	-31733	-635	-17702	9911	-18338	-1464	-19511	12807	-17328	-8802	-23187	15624	-15131	-127	-128	-124	-69	-60	-60	-107	38	-150	13	30	-77	-18	-59	80	-34	-3
0.665000	-297	-6230	-22748	-32122	-434	-16833	-3558	-12555	-67	-19334	-3887	-15601	-885	-20879	-7890	-13967	-30	9154	8227	-31661	-730	-17116	9971	-18573	-832	-18765	12578	-16878	-7922	-22541	15478	-15115	-150	-132	-122	-68	-62	-60	-109	34	-153	13	28	-78	-23	-63	70	-33	-5
0.665833	-309	-7555	-22393	-32048	-574	-16719	-3644	-13192	0	-19035	-4074	-15589	-906	-20616	-7601	-14585	-130	6918	5945	-31567	-457	-16609	10125	-18929	-288	-18085	12443	-16448	-6988	-21893	15337	-15033	-150	-131	-108	-70	-59	-60	-109	40	-152	17	32	-76	-19	-51	78	-32	-4
0.666667	-565	-8727	-21688	-31954	-679	-16633	-3662	-13893	15	-18703	-4354	-15658	-964	-20327	-7362	-15229	60	4691	3926	-31464	-539	-16187	10354	-19410	489	-17497	12411	-16051	-6217	-21303	15203	-14889	-148	-127	-121	-65	-65	-60	-108	39	-154	20	32	-77	-23	-60	81	-30	-3
0.667500	-613	-9736	-20659	-31834	-902	-16577	-3611	-14666	-35	-18360	-4717	-15818	-1078	-20025	-7209	-15893	72	2518	2261	-31359	-355	-15845	10660	-19987	1131	-17001	12494	-15698	-6142	-20774	15090	-14691	-148	-126	-119	-64	-61	-58	-105	44	-151	22	32	-77	-22	-58	88	-33	-1
0.668333	-506	-10566	-19312	-31710	-1050	-16541	-3503	-15442	-67	-18011	-5160	-16050	-1143	-19708	-7127	-16559	-553	416	1022	-31267	-391	-15589	11021	-20633	1740	-16605	12682	-15411	-5610	-20305	15007	-14440	-153	-128	-119	-66	-62	-58	-107	43	-148	21	33	-72	-17	-56	84	-28	2
0.669167	-584	-11205	-17741	-31579	-815	-16516	-3337	-16217	-28	-17664	-5615	-16355	-1179	-19386	-7141	-17223	-454	-1560	267	-31195	-25	-15411	11426	-21328	1721	-16314	12978	-15188	-6259	-19906	14973	-14149	-145	-126	-117	-53	-59	-55	-104	43	-151	23	35	-77	-21	-58	82	-26	1
0.670000	-890	-11654	-15961	-31459	-767	-16507	-3126	-16971	-68	-17328	-6116	-16719	-1176	-19063	-7247	-17874	-323	-3383	18	-31157	-152	-15312	11859	-22051	1408	-16125	13368	-15044	-5110	-19580	14973	-13831	-148	-128	-120	-68	-65	-57	-105	43	-152	20	33	-86	-23	-57	82	-28	-4
0.670833	-1045	-11913	-14051	-31349	-723	-16495	-2891	-17689	-190	-17006	-6638	-17133	-1263	-18740	-7447	-18493	-791	-5024	274	-31152	-436	-15288	12313	-22777	1886	-16031	13848	-14977	-3162	-19334	15045	-13498	-149	-130	-125	-68	-57	-59	-107	39	-150	18	27	-78	-32	-57	84	-29	-1
0.671667	-810	-11993	-12064	-31264	-619	-16476	-2618	-18358	-202	-16710	-7153	-17586	-1212	-18427	-7733	-19071	53	-6478	1022	-31189	777	-15334	12783	-23484	1051	-16029	14397	-14985	-6068	-19150	15184	-13159	-149	-128	-125	-68	-61	-58	-105	40	-153	18	32	-77	-19	-56	82	-30	0
0.672500	-816	-11903	-10063	-31201	-712	-16453	-2357	-18969	-120	-16446	-7674	-18059	-1203	-18131	-8110	-19597	-191	-7740	2215	-31267	-129	-15447	13246	-24167	645	-16118	14993	-15079	-5296	-19037	15392	-12823	-148	-133	-121	-66	-64	-56	-104	39	-156	26	32	-79	-21	-55	82	-29	-1
0.673333	-938	-11671	-8096	-31178	-690	-16419	-2117	-19506	-130	-16223	-8133	-18542	-1232	-17855	-8567	-20083	-373	-8813	3785	-31389	-586	-15631	13694	-24794	624	-16277	15616	-15250	-4356	-18987	15658	-12519	-153	-130	-122	-69	-65	-58	-107	36	-151	19	28	-78	-21	-56	78	-30	-1
0.674167	-1092	-11311	-6234	-31197	-298	-16381	-1918	-20000	-113	-16046	-8588	-19031	-1333	-17601	-9094	-20489	-386	-9697	5664	-31545	-453	-15875	14122	-25357	591	-16512	16245	-15487	-2404	-18987	16005	-12239	-152	-126	-119	-67	-60	-58	-107	37	-152	22	34	-78	-17	-52	82	-31	1
0.675000	-1016	-10844	-4512	-31256	4	-16336	-1770	-20414	-57	-15914	-9010	-19505	-1327	-17374	-9677	-20861	-445	-10401	7762	-31734	-388	-16176	14517	-25841	630	-16804	16849	-15786	-188	-19032	16394	-12009	-151	-125	-117	-66	-59	-53	-105	41	-151	23	33	-74	-16	-52	79	-14	-3
0.675833	-1062	-10300	-2981	-31353	-305	-16288	-1701	-20776	-87	-15843	-9405	-19963	-1150	-17173	-10309	-21151	-385	-10944	9959	-31942	-239	-16538	14873	-26259	466	-17149	17416	-16140	881	-19114	16838	-11827	-148	-103	-120	-68	-59	-41	-105	39	-151	22	34	-75	-22	-52	85	-28	0
0.676667	-773	-9698	-1652	-31493	-302	-16239	-1722	-21088	-83	-15830	-9779	-20396	-886	-17025	-10976	-21379	58	-11350	12209	-32170	508	-16956	15187	-26603	-538	-17533	17915	-16534	-1151	-19205	17304	-11710	-148	-126	-119	-69	-64	-56	-104	41	-153	23	29	-76	-18	-56	80	-26	-5
0.677500	-782	-9068	-544	-31668	-250	-16202	-1840	-21368	-47	-15878	-10126	-20788	-1166	-16911	-11650	-21541	-513	-11636	14418	-32409	-44	-17424	15453	-26856	-649	-17946	18332	-16952	397	-19358	17786	-11654	-151	-121	-118	-69	-67	-57	-108	45	-156	22	32	-76	-24	-52	84	-29	-6
0.678333	-977	-8419	343	-31867	-236	-16174	-2058	-21601	-88	-15984	-10459	-21138	-1013	-16836	-12334	-21638	-598	-11828	16509	-32577	-181	-17927	15668	-27045	-139	-18375	18651	-17387	3075	-19500	18269	-11653	-149	-126	-124	-68	-63	-55	-104	41	-148	19	36	-73	-24	-55	84	-29	-5
0.679167	-1039	-7776	1020	-32087	49	-16163	-2389	-21815	-114	-16139	-10780	-21439	-918	-16802	-13013	-21677	-281	-11945	18417	-32650	99	-18468	15832	-27159	36	-18815	18863	-17815	5100	-19644	18736	-11718	-150	-125	-120	-67	-67	-55	-104	41	-150	19	35	-73	-24	-51	85	-33	-3
0.680000	-906	-7152	1502	-32306	86	-16173	-2816	-22014	-66	-16361	-11099	-21699	-893	-16817	-13667	-21659	-289	-12006	20095	-32681	199	-19033	15941	-27219	138	-19251	18970	-18238	6834	-19786	19168	-11836	-147	-120	-117	-63	-64	-50	-101	41	-152	25	37	-73	-18	-49	88	-25	-1
0.680833	-719	-6562	1811	-32528	55	-16211	-3341	-22201	-91	-16625	-11413	-21908	-807	-16874	-14290	-21587	-346	-12044	21510	-32676	171	-19616	15996	-27226	51	-19683	18961	-18640	7488	-19927	19550	-11997	-150	-125	-110	-66	-60	-52	-101	45	-149	22	37	-74	-16	-51	87	-27	-1
0.681667	-614	-6016	1986	-32678	194	-16276	-3959	-22393	-122	-16934	-11747	-22084	-738	-16978	-14876	-21469	-664	-12069	22655	-32699	8	-20212	15994	-27207	268	-20104	18851	-19021	8565	-20056	19865	-12200	-149	-126	-121	-67	-63	-56	-104	49	-154	20	29	-75	-23	-57	84	-27	-3
0.682500	-654	-5523	2050	-32719	42	-16386	-4652	-22583	-135	-17258	-12083	-22214	-773	-17128	-15420	-21309	-683	-12097	23523	-32686	439	-20801	15942	-27140	576	-20497	18648	-19360	8531	-20173	20110	-12425	-153	-126	-118	-65	-63	-56	-103	41	-155	21	35	-74	-21	-53	86	-32	-4
0.683333	-643	-5075	2044	-32754	32	-16517	-5399	-22770	-200	-17634	-12434	-22308	-741	-17311	-15915	-21106	-489	-12139	24128	-32709	507	-21379	15837	-27065	269	-20865	18326	-19665	8347	-20277	20283	-12668	-150	-125	-116	-64	-62	-55	-101	41	-152	18	38	-74	-22	-53	84	-31	0
0.684167	-508	-4696	2001	-32749	334	-16660	-6182	-22959	-247	-18009	-12796	-22376	-765	-17539	-16362	-20871	-1007	-12202	24491	-32688	-172	-21926	15689	-26977	657	-21196	18009	-19927	9848	-20366	20412	-12915	-153	-128	-119	-67	-64	-55	-108	41	-153	18	34	-73	-22	-56	78	-30	-6
0.685000	-404	-4363	1951	-32766	400	-16891	-6992	-23150	-152	-18394	-13174	-22414	-580	-17797	-16743	-20604	-170	-12293	24650	-32703	1186	-22437	15491	-26880	108	-21491	17609	-20152	6264	-20439	20386	-13151	-149	-125	-117	-65	-64	-60	-107	39	-154	19	50	-73	-18	-56	84	-31	-4
0.685833	-647	-4092	1917	-32751	170	-17126	-7798	-23297	-149	-18766	-13561	-22434	-686	-18085	-17112	-20313	-17	-12417	24643	-32690	769	-22903	15243	-26791	-259	-21746	17189	-20336	5121	-20511	20332	-13374	-147	-125	-116	-65	-62	-56	-102	42	-153	25	34	-74	-21	-57	82	-29	0
0.686667	-623	-3876	1924	-32766	288	-17390	-8596	-23505	-98	-19127	-13949	-22440	-546	-18389	-17435	-20003	-459	-12574	24511	-32703	243	-23313	14996	-26704	-134	-21962	16762	-20491	4599	-20546	20215	-13568	-148	-124	-115	-65	-63	-55	-104	42	-153	24	36	-74	-19	-52	82	-28	0
0.687500	-324	-3705	1985	-32752	305	-17669	-9358	-23667	-14	-19469	-14339	-22438	-623	-18686	-17693	-19675	-580	-12760	24299	-32672	447	-23655	14706	-26628	-187	-22133	16358	-20620	4255	-20578	20048	-13732	-145	-124	-119	-65	-61	-52	-102	43	-150	21	34	-73	-21	-53	84	-28	0
0.688333	-66	-3609	2108	-32754	223	-17973	-10071	-23809	-48	-19776	-14724	-22427	-577	-19041	-17934	-19334	-670	-12975	24053	-32551	314	-23927	14396	-26564	-64	-22261	15992	-20717	4007	-20604	19848	-13864	-144	-125	-116	-63	-64	-53	-100	47	-147	21	35	-73	-40	-52	72	-25	0
0.689167	-286	-3554	2300	-32754	300	-18288	-10723	-23933	-53	-20049	-15100	-22416	-512	-19373	-18153	-19001	-659	-13217	23808	-32373	-172	-24123	14072	-26513	-229	-22352	15679	-20811	3468	-20616	19633	-13960	-149	-124	-117	-62	-59	-56	-102	44	-149	23	32	-93	-17	-56	86	-25	0
0.690000	15	-3552	2549	-32741	313	-18614	-11308	-24033	13	-20284	-15463	-22405	-64	-19707	-18365	-18660	-57	-13482	23598	-32147	776	-24250	13734	-26476	-1217	-22397	15436	-20898	-599	-20626	19409	-14025	-151	-138	-125	-69	-64	-61	-108	41	-155	17	30	-75	-24	-62	86	-34	-3
0.690833	234	-3597	2853	-32760	242	-18946	-11816	-24110	-41	-20482	-15811	-22396	-177	-20026	-18561	-18322	125	-13756	23456	-31932	492	-24302	13402	-26444	-1209	-22405	15273	-20982	-1188	-20619	19213	-14049	-151	-127	-117	-67	-63	-59	-107	38	-151	16	29	-78	-24	-55	81	-30	0
0.691667	82	-3685	3196	-32743	195	-19271	-12242	-24153	-75	-20626	-16125	-22380	-159	-20320	-18745	-17986	-81	-14037	23390	-31727	-172	-24274	13089	-26419	-583	-22376	15203	-21070	614	-20605	19050	-14048	-152	-131	-121	-68	-61	-59	-105	38	-154	18	26	-78	-22	-56	80	-30	-6
0.692500	144	-3816	3575	-32761	193	-19599	-12578	-24172	-145	-20728	-16419	-22369	-145	-20594	-18936	-17659	2	-14318	23418	-31539	56	-24180	12784	-26400	-394	-22304	15219	-21166	1195	-20577	18932	-14016	-149	-127	-120	-60	-61	-57	-107	40	-155	16	30	-76	-21	-57	80	-31	-4
0.693333	259	-3990	3963	-32743	170	-19902	-12837	-24167	-55	-20794	-16670	-22348	-314	-20838	-19128	-17347	-77	-14599	23532	-31382	25	-24023	12507	-26381	24	-22231	15318	-21278	1635	-20543	18877	-13969	-150	-128	-122	-68	-61	-59	-103	40	-153	17	30	-75	-21	-49	80	-33	-3
0.694167	130	-4204	4341	-32764	92	-20207	-13016	-24141	-21	-20823	-16894	-22342	-215	-21054	-19322	-17048	-206	-14868	23734	-31255	98	-23820	12256	-26358	446	-22124	15506	-21397	1240	-20501	18884	-13912	-169	-127	-120	-65	-61	-60	-105	39	-150	19	35	-76	-19	-58	79	-28	3
0.695000	75	-4464	4694	-32745	191	-20488	-13123	-24095	-81	-20833	-17085	-22325	-26	-21237	-19521	-16772	-379	-15124	24006	-31165	106	-23573	12048	-26332	921	-21998	15755	-21533	953	-20455	18971	-13848	-141	-116	-118	-62	-62	-56	-105	41	-151	20	35	-73	-13	-57	80	-28	0
0.695833	205	-4760	4972	-32761	286	-20765	-13169	-24043	-90	-20817	-17242	-22300	-116	-21386	-19718	-16511	-584	-15353	24322	-31116	127	-23301	11872	-26296	1373	-21863	16065	-21674	-77	-20403	19126	-13786	-145	-125	-116	-63	-60	-60	-107	38	-150	18	35	-74	-22	-57	84	-28	-5
0.696667	127	-5087	5254	-32750	200	-21023	-13155	-23987	-105	-20794	-17366	-22280	-151	-21512	-19916	-16281	-348	-15556	24672	-31099	41	-23011	11749	-26251	1109	-21725	16420	-21829	-2092	-20350	19346	-13732	-148	-127	-119	-57	-63	-58	-105	40	-151	19	35	-76	-22	-57	79	-29	0
0.697500	63	-5453	5438	-32755	112	-21244	-13094	-23936	-66	-20772	-17451	-22250	-310	-21602	-20104	-16077	-655	-15728	25025	-31130	-552	-22715	11662	-26198	1315	-21584	16801	-21990	-1322	-20289	19628	-13689	-150	-127	-109	-72	-65	-63	-104	39	-154	19	29	-77	-24	-57	81	-29	-5
0.698333	149	-5843	5541	-32753	147	-21494	-12991	-23885	-8	-20751	-17504	-22207	-59	-21667	-20281	-15894	-476	-15858	25364	-31186	766	-22423	11626	-26135	952	-21454	17189	-22130	-4935	-20236	19955	-13668	-153	-130	-127	-67	-64	-63	-108	36	-153	11	30	-80	-26	-62	79	-16	-8
0.699167	-21	-6257	5562	-32748	102	-21692	-12859	-23852	-98	-20744	-17524	-22159	-180	-21712	-20438	-15740	-466	-15940	25661	-31267	665	-22150	11638	-26057	460	-21325	17576	-22265	-6810	-20179	20331	-13668	-150	-130	-126	-67	-62	-61	-108	39	-151	13	33	-82	-24	-58	79	-28	-3
0.700000	0	-6680	5502	-32757	8	-21894	-12690	-23829	-87	-20749	-17502	-22101	-62	-21735	-20558	-15609	-807	-15966	25905	-31369	224	-21897	11696	-25969	316	-21205	17950	-22385	-6271	-20130	20726	-13665	-148	-127	-119	-65	-60	-58	-103	41	-153	18	32	-91	-17	-53	86	-28	0
0.700833	147	-7114	5327	-32712	47	-22062	-12502	-23822	-61	-20779	-17447	-22044	-193	-21746	-20649	-15508	-654	-15936	26066	-31490	553	-21674	11791	-25885	-348	-21105	18291	-22486	-5818	-20090	21132	-13687	-148	-118	-121	-64	-58	-58	-103	39	-148	20	34	-74	-19	-53	81	-27	0
0.701667	21	-7539	5130	-32754	33	-22218	-12302	-23844	-84	-20829	-17364	-21990	-249	-21745	-20705	-15437	-748	-15835	26131	-31623	146	-21487	11932	-25778	-696	-21021	18581	-22563	-4847	-20069	21513	-13734	-149	-127	-119	-67	-58	-59	-107	39	-152	18	32	-75	-17	-63	78	-29	0
0.702500	-315	-7965	4821	-32740	-100	-22349	-12084	-23886	-92	-20906	-17244	-21940	-252	-21749	-20709	-15389	-951	-15664	26096	-31755	-296	-21335	12102	-25675	-754	-20952	18824	-22610	-3476	-20060	21880	-13791	-161	-128	-119	-65	-62	-60	-105	40	-152	18	34	-74	-24	-58	80	-30	0
0.703333	-307	-8375	4444	-32760	-125	-22453	-11855	-23948	-136	-21007	-17091	-21899	16	-21748	-20662	-15368	-505	-15410	25946	-31905	482	-21219	12302	-25579	-1373	-20901	19006	-22629	-5700	-20065	22200	-13861	-151	-128	-120	-67	-64	-58	-107	40	-154	16	33	-76	-24	-56	82	-29	8
0.704167	-80	-8755	4006	-32741	-176	-22525	-11619	-24026	-136	-21107	-16910	-21868	-147	-21751	-20562	-15368	-501	-15078	25695	-32001	195	-21141	12526	-25479	-1696	-20863	19130	-22617	-6718	-20094	22468	-13946	-151	-127	-122	-66	-61	-60	-107	39	-153	20	29	-77	-25	-55	81	-32	-6
0.705000	-142	-9102	3516	-32767	-255	-22570	-11363	-24127	-125	-21236	-16696	-21862	-241	-21759	-20403	-15393	-1136	-14626	25329	-32107	-902	-21092	12766	-25385	-1202	-20838	19199	-22573	-4632	-20140	22672	-14030	-150	-129	-120	-65	-62	-66	-109	41	-160	16	32	-75	-21	-56	81	-29	-3
0.705833	-230	-9409	2981	-32746	-236	-22566	-11101	-24237	-91	-21367	-16452	-21849	-95	-21773	-20193	-15439	-832	-14188	24868	-32185	-659	-21063	13016	-25301	-1034	-20822	19213	-22502	-3314	-20215	22812	-14120	-151	-127	-120	-65	-62	-60	-108	40	-155	19	35	-75	-21	-57	77	-33	-3
0.706667	-267	-9662	2412	-32758	-241	-22535	-10830	-24358	-5	-21503	-16184	-21873	-93	-21787	-19925	-15503	-658	-13569	24321	-32251	-591	-21044	13273	-25229	-935	-20821	19173	-22403	-1056	-20313	22853	-14202	-152	-130	-121	-35	-65	-62	-110	40	-156	16	30	-95	-23	-57	79	-30	-5
0.707500	-137	-9864	1819	-32767	-234	-22460	-10547	-24482	-45	-21630	-15891	-21920	-73	-21817	-19610	-15592	-586	-12900	23689	-32278	-689	-21070	13532	-25169	-761	-20821	19091	-22295	669	-20428	22811	-14277	-146	-126	-120	-65	-59	-56	-107	44	-151	23	33	-75	-18	-56	82	-30	-1
0.708333	54	-10000	1205	-32749	-206	-22341	-10252	-24604	-151	-21741	-15573	-21983	95	-21844	-19248	-15692	-350	-12154	22985	-32292	-703	-21088	13781	-25123	-496	-20827	18975	-22144	1694	-20571	22689	-14341	-146	-124	-117	-67	-63	-56	-104	42	-149	23	35	-72	-21	-55	82	-25	1
0.709167	260	-10071	578	-32765	-105	-22183	-9954	-24722	-115	-21836	-15248	-22078	126	-21879	-18852	-15815	-70	-11341	22269	-32265	-684	-21104	14018	-25098	-120	-20835	18828	-21997	2344	-20743	22482	-14389	-146	-124	-120	-62	-60	-55	-104	43	-148	21	32	-73	-18	-52	85	-26	1
0.710000	283	-10082	-58	-32737	-36	-21988	-9701	-24836	-28	-21911	-14914	-22207	56	-21917	-18433	-15957	497	-10480	21501	-32230	-486	-21119	14234	-25094	-168	-20847	18659	-21840	1694	-20930	22190	-14425	-148	-129	-122	-66	-62	-57	-108	51	-155	12	32	-74	-23	-57	79	-30	-4
0.710833	113	-10026	-698	-32751	-253	-21758	-9364	-24950	-74	-21960	-14579	-22358	-121	-21955	-17996	-16118	273	-9572	20731	-32162	-1085	-21129	14428	-25110	250	-20858	18481	-21683	4818	-21136	21829	-14437	-152	-128	-119	-67	-63	-57	-107	38	-156	15	30	-78	-21	-57	81	-32	-6
0.711667	-110	-9904	-1332	-32737	-291	-21497	-9068	-25027	-72	-21981	-14243	-22528	54	-21987	-17545	-16290	539	-8621	19955	-32077	-517	-21123	14601	-25146	305	-20861	18302	-21525	6604	-21361	21403	-14429	-151	-128	-122	-66	-62	-52	-104	27	-151	20	33	-76	-21	-56	84	-31	-1
0.712500	-202	-9714	-1956	-32699	3	-21202	-8772	-25100	-61	-21956	-13917	-22721	-62	-22007	-17099	-16478	1007	-7676	19198	-31971	-161	-21102	14748	-25200	-272	-20866	18121	-21370	9799	-21592	20925	-14397	-150	-127	-120	-65	-61	-56	-109	36	-154	17	32	-75	-22	-55	86	-31	0
0.713333	-345	-9465	-2584	-32553	-43	-20893	-8506	-25158	-144	-21907	-13605	-22924	67	-22020	-16667	-16681	431	-6715	18459	-31851	-878	-21067	14865	-25273	-19	-20866	17945	-21230	19442	-21833	20405	-14346	-152	-128	-110	-65	-62	-58	-104	38	-152	19	35	-75	-22	-55	81	-32	-1
0.714167	-320	-9162	-3203	-32384	-126	-20565	-8248	-25207	-184	-21833	-13312	-23139	75	-22021	-16251	-16894	673	-5762	17759	-31715	-576	-21018	14952	-25365	128	-20869	17777	-21101	26358	-22076	19846	-14271	-147	-127	-122	-66	-61	-59	-108	38	-155	19	33	-75	-22	-57	82	-28	0
0.715000	-254	-8807	-3803	-32168	4	-20236	-8018	-25226	-16	-21727	-13052	-23361	79	-22010	-15861	-17125	761	-4835	17095	-31565	-458	-20954	15010	-25469	90	-20868	17611	-20982	29452	-22312	19272	-14181	-151	-127	-122	-66	-67	-59	-109	38	-180	21	30	-77	-26	-62	79	-33	-3
0.715833	-568	-8409	-4397	-31934	-96	-19904	-7810	-25242	-145	-21597	-12815	-23577	-65	-21973	-15505	-17353	679	-3948	16474	-31408	-632	-20879	15038	-25587	81	-20869	17453	-20874	29305	-22534	18698	-14067	-148	-125	-121	-67	-62	-59	-108	38	-153	20	34	-75	-22	-58	81	-31	-1
0.716667	-696	-7964	-4972	-31661	-102	-19565	-7623	-25243	-128	-21447	-12611	-23786	325	-21915	-15187	-17593	1018	-3087	15893	-31236	30	-20795	15038	-25712	-109	-20874	17294	-20787	24997	-22743	18123	-13949	-150	-127	-122	-67	-58	-28	-108	38	-153	19	30	-75	-24	-57	79	-33	-4
0.717500	-444	-7490	-5536	-31373	-84	-19237	-7480	-25235	-21	-21277	-12439	-23980	407	-21834	-14913	-17835	1164	-2313	15362	-31051	195	-20708	15007	-25850	-620	-20885	17152	-20702	20532	-22929	17565	-13817	-151	-128	-125	-68	-63	-59	-109	36	-153	18	33	-76	-21	-57	81	-30	-1
0.718333	-568	-6980	-6078	-31058	-9	-18925	-7365	-25206	-99	-21098	-12304	-24152	184	-21736	-14683	-18080	263	-1581	14869	-30848	-660	-20622	14955	-25989	-220	-20904	16969	-20639	18191	-23084	17035	-13680	-150	-138	-121	-68	-63	-59	-111	39	-153	16	30	-77	-22	-58	79	-31	-3
0.719167	-496	-6449	-6600	-30730	141	-18634	-7281	-25183	-49	-20914	-12201	-24295	195	-21608	-14496	-18323	308	-916	14412	-30645	-304	-20519	14875	-26135	15	-20926	16798	-20575	15277	-23206	16542	-13534	-150	-129	-121	-69	-64	-58	-107	37	-152	20	32	-69	-22	-55	81	-28	0
0.720000	-385	-5897	-7089	-30383	377	-18359	-7230	-25141	-88	-20718	-12131	-24408	107	-21458	-14354	-18560	483	-314	13992	-30422	-181	-20427	14772	-26256	127	-20953	16607	-20518	12351	-23289	16089	-13397	-152	-124	-116	-64	-62	-58	-104	41	-153	20	41	-74	-17	-52	87	-28	-1
0.720833	-354	-5333	-7560	-30024	396	-18108	-7208	-25108	-143	-20530	-12087	-24485	146	-21286	-14254	-18785	295	223	13584	-30193	-246	-20342	14651	-26383	454	-20989	16398	-20467	9243	-23329	15690	-13256	-147	-124	-118	-64	-58	-56	-104	40	-146	22	35	-57	-17	-53	87	-27	1
0.721667	-317	-4759	-7997	-29663	403	-17883	-7212	-25070	-124	-20349	-12074	-24530	172	-21098	-14198	-19004	456	692	13205	-29951	-222	-20265	14504	-26508	640	-21029	16170	-20418	6151	-23328	15344	-13134	-147	-124	-128	-65	-59	-56	-105	42	-151	19	38	-75	-19	-53	84	-26	2
0.722500	-515	-4179	-8399	-29291	503	-17679	-7244	-25034	-119	-20167	-12083	-24535	-48	-20896	-14179	-19215	411	1105	12825	-29700	-180	-20194	14337	-26617	924	-21070	15916	-20369	3569	-23282	15054	-13021	-154	-125	-118	-67	-58	-57	-104	42	-150	21	34	-76	-16	-55	86	-29	-3
0.723333	-835	-3593	-8777	-28926	208	-17502	-7296	-24997	-114	-20002	-12107	-24499	-164	-20678	-14194	-19408	583	1468	12443	-29438	135	-20134	14149	-26722	242	-21112	15638	-20315	764	-23188	14823	-12928	-151	-124	-122	-67	-63	-62	-108	36	-154	16	33	-80	-25	-59	82	-31	-1
0.724167	-896	-3005	-9120	-28562	59	-17336	-7361	-24962	19	-19842	-12163	-24428	-85	-20453	-14236	-19588	566	1786	12063	-29167	-470	-20077	13950	-26799	-305	-21146	15337	-20252	-230	-23044	14661	-12848	-153	-128	-124	-65	-61	-59	-109	38	-151	16	30	-75	-32	-58	80	-32	-5
0.725000	-899	-2420	-9421	-28199	175	-17212	-7441	-24927	84	-19692	-12218	-24310	59	-20213	-14302	-19736	663	2066	11675	-28890	-238	-20025	13730	-26868	-397	-21167	15020	-20181	-1878	-22849	14562	-12794	-149	-127	-121	-64	-62	-59	-110	35	-151	18	32	-76	-23	-58	79	-32	-5
0.725833	-744	-1841	-9687	-27847	98	-17095	-7524	-24893	-94	-19545	-12285	-24163	142	-19979	-14391	-19875	1439	2333	11290	-28609	721	-19975	13498	-26918	-1540	-21176	14689	-20100	-4707	-22622	14518	-12743	-150	-126	-119	-63	-61	-59	-109	40	-152	18	33	-76	-22	-60	77	-31	2
0.726667	-871	-1269	-9917	-27508	-99	-17004	-7618	-24866	-51	-19416	-12360	-23987	94	-19742	-14491	-19985	796	2537	10851	-28302	-99	-19928	13247	-26956	-1504	-21168	14347	-20009	-5424	-22349	14531	-12713	-150	-107	-120	-64	-61	-65	-109	41	-147	20	36	-77	-19	-61	81	-29	-1
0.727500	-1033	-712	-10116	-27174	-52	-16918	-7709	-24842	8	-19290	-12441	-23785	-10	-19515	-14607	-20073	693	2739	10416	-28047	211	-19875	12990	-26969	-1536	-21133	14006	-19905	-7122	-22043	14593	-12708	-148	-143	-121	-65	-64	-59	-107	42	-148	19	33	-75	-25	-58	81	-30	2
0.728333	-956	-169	-10292	-26859	-82	-16851	-7802	-24821	-53	-19175	-12522	-23562	87	-19298	-14728	-20132	621	2923	9962	-27770	293	-19823	12724	-26968	-1694	-21075	13667	-19788	-8775	-21704	14700	-12717	-146	-121	-119	-64	-62	-58	-108	47	-150	19	35	-76	-17	-55	82	-29	5
0.729167	-1016	352	-10439	-26552	-75	-16794	-7895	-24803	-194	-19063	-12613	-23332	-48	-19090	-14859	-20168	330	3091	9491	-27498	254	-19761	12448	-26947	-1493	-20984	13337	-19673	-10071	-21332	14840	-12741	-145	-122	-118	-66	-56	-57	-108	43	-148	16	25	-78	-16	-58	81	-31	2
0.730000	-1215	834	-10556	-26268	104	-16756	-7987	-24797	-267	-18955	-12708	-23091	78	-18911	-14995	-20180	515	3238	9007	-27238	658	-19695	12165	-26916	-1369	-20865	13022	-19532	-11830	-20949	15004	-12775	-154	-131	-122	-72	-62	-59	-110	39	-109	16	32	-79	-19	-58	77	-35	0
0.730833	-998	1290	-10670	-25995	223	-16730	-8079	-24799	-218	-18858	-12811	-22854	170	-18746	-15135	-20162	982	3370	8514	-26982	1058	-19623	11880	-26862	-1429	-20710	12728	-19391	-13173	-20544	15186	-12818	-151	-128	-122	-70	-61	-60	-112	39	-154	15	29	-80	-16	-61	75	-34	0
0.731667	-779	1694	-10770	-25730	176	-16713	-8166	-24803	-170	-18761	-12913	-22615	7	-18602	-15274	-20113	394	3483	8015	-26751	9	-19537	11594	-26788	-477	-20517	12462	-19239	-11965	-20132	15375	-12865	-152	-133	-125	-73	-63	-63	-114	37	-154	13	35	-75	-23	-62	74	-34	-3
0.732500	-419	2062	-10860	-25477	175	-16704	-8256	-24818	-221	-18661	-13023	-22387	158	-18485	-15411	-20034	266	3583	7520	-26518	21	-19436	11314	-26697	153	-20289	12235	-19079	-11549	-19712	15564	-12909	-149	-129	-122	-68	-65	-60	-110	39	-152	16	32	-77	-21	-58	78	-33	-1
0.733333	-287	2377	-10946	-25230	232	-16698	-8336	-24830	-189	-18566	-13133	-22165	211	-18383	-15542	-19930	284	3657	7020	-26291	175	-19325	11043	-26586	670	-20028	12041	-18917	-12024	-19290	15742	-12952	-151	-130	-125	-69	-60	-63	-110	42	-153	17	28	-79	-22	-59	78	-33	-4
0.734167	-382	2642	-11037	-24986	185	-16706	-8416	-24858	-67	-18467	-13257	-21963	224	-18305	-15677	-19783	189	3711	6538	-26074	-81	-19203	10775	-26467	1398	-19736	11889	-18749	-13002	-18871	15892	-12993	-148	-127	-120	-68	-59	-60	-112	39	-154	3	33	-77	-23	-58	77	-33	0
0.735000	-283	2838	-11133	-24761	167	-16720	-8492	-24893	-45	-18382	-13383	-21777	75	-18246	-15799	-19621	348	3728	6068	-25862	-110	-19071	10526	-26323	1560	-19418	11772	-18578	-14063	-18457	16028	-13027	-152	-120	-122	-66	-61	-60	-107	42	-155	19	34	-75	-21	-55	80	-32	-6
0.735833	38	2971	-11243	-24536	148	-16743	-8571	-24937	-77	-18287	-13518	-21610	75	-18201	-15920	-19425	310	3713	5619	-25649	-320	-18928	10286	-26166	1643	-19076	11690	-18406	-14234	-18051	16124	-13049	-152	-125	-120	-67	-61	-53	-108	38	-151	19	35	-76	-21	-53	81	-32	-1
0.736667	-73	3035	-11363	-24321	224	-16776	-8647	-24994	-130	-18203	-13653	-21470	23	-18171	-16049	-19229	448	3662	5192	-25434	225	-18777	10057	-25998	1313	-18719	11646	-18233	-14861	-17663	16174	-13077	-148	-127	-119	-68	-62	-56	-110	41	-151	18	30	-77	-19	-57	79	-31	0
0.737500	-374	3038	-11499	-24110	239	-16817	-8721	-25054	-34	-18124	-13793	-21345	-131	-18148	-16160	-18979	383	3567	4787	-25211	-21	-18622	9845	-25813	836	-18353	11634	-18061	-14743	-17286	16181	-13059	-145	-130	-120	-67	-65	-58	-111	39	-154	20	35	-77	-25	-56	82	-28	-3
0.738333	-373	2972	-11645	-23903	-34	-16859	-8783	-25125	-41	-18056	-13930	-21236	-147	-18133	-16269	-18722	16	3444	4413	-24978	-340	-18458	9648	-25618	948	-17985	11652	-17893	-14576	-16926	16142	-13044	-149	-114	-119	-68	-62	-58	-108	40	-152	20	36	-78	-23	-56	82	-30	0
0.739167	-385	2831	-11811	-23709	-49	-16909	-8847	-25206	-188	-17991	-14063	-21150	28	-18113	-16372	-18453	1009	3255	4068	-24738	997	-18296	9465	-25409	57	-17616	11693	-17727	-16702	-16579	16055	-13018	-149	-127	-122	-68	-64	-59	-108	40	-131	20	32	-76	-21	-52	84	-25	0
0.740000	-693	2644	-11982	-23492	-196	-16962	-8900	-25290	-127	-17938	-14193	-21084	-55	-18098	-16474	-18174	680	3050	3758	-24480	260	-18127	9299	-25191	-156	-17261	11751	-17560	-16658	-16249	15923	-12979	-148	-129	-116	-67	-63	-56	-111	40	-154	18	34	-76	-21	-55	85	-29	-4
0.740833	-844	2386	-12164	-23335	-516	-17026	-8952	-25378	-56	-17894	-14311	-21017	55	-18076	-16562	-17870	360	2797	3484	-24208	175	-17957	9148	-24966	-613	-16911	11823	-17394	-16767	-15935	15752	-12924	-149	-126	-117	-65	-59	-53	-103	42	-151	24	36	-69	-18	-50	87	-28	-1
0.741667	-957	2089	-12345	-23155	-563	-17085	-8994	-25471	-5	-17866	-14422	-20967	115	-18054	-16652	-17561	305	2523	3238	-23925	287	-17799	9000	-24724	-1220	-16590	11894	-17236	-16322	-15642	15537	-12863	-149	-124	-116	-64	-61	-55	-104	40	-150	22	36	-72	-21	-50	85	-27	1
0.742500	-787	1745	-12532	-22988	-593	-17149	-9027	-25565	-61	-17844	-14512	-20923	398	-18020	-16740	-17249	256	2215	3022	-23628	-72	-17643	8861	-24474	-1345	-16292	11969	-17078	-15514	-15364	15290	-12792	-149	-128	-117	-65	-62	-58	-104	43	-149	23	38	-74	-17	-52	85	-28	1
0.743333	-752	1365	-12710	-22826	-720	-17219	-9061	-25657	-55	-17840	-14588	-20885	810	-17994	-16825	-16924	153	1884	2837	-23328	-506	-17494	8738	-24223	-1387	-16023	12027	-16928	-15229	-15105	15017	-12716	-154	-128	-116	-66	-63	-56	-104	39	-152	22	34	-74	-21	-50	84	-27	0
0.744167	-602	955	-12887	-22671	-482	-17285	-9086	-25742	19	-17849	-14654	-20850	905	-17962	-16909	-16594	346	1529	2678	-23018	-163	-17356	8621	-23955	-1314	-15784	12072	-16777	-16103	-14860	14716	-12638	-151	-127	-118	-66	-62	-58	-105	42	-143	20	36	-72	-22	-53	82	-28	-5
0.745000	-493	522	-13038	-22524	-432	-17352	-9110	-25821	-57	-17868	-14700	-20809	517	-17928	-16989	-16253	-315	1178	2555	-22709	-878	-17227	8509	-23688	-590	-15578	12099	-16631	-14555	-14634	14411	-12549	-151	-128	-117	-58	-66	-53	-107	43	-153	22	35	-73	-23	-52	85	-27	-1
0.745833	-298	89	-13168	-22379	-449	-17409	-9128	-25890	20	-17895	-14725	-20764	475	-17900	-17067	-15910	-647	820	2453	-22401	-1045	-17106	8406	-23404	9	-15407	12103	-16492	-13081	-14423	14100	-12464	-148	-126	-116	-64	-63	-57	-103	42	-153	22	37	-72	-21	-52	85	-32	0
0.746667	138	-354	-13277	-22241	-262	-17466	-9154	-25952	36	-17937	-14734	-20714	363	-17882	-17150	-15575	-504	464	2369	-22104	-1014	-17001	8302	-23121	104	-15263	12081	-16349	-12186	-14228	13795	-12378	-147	-121	-146	-67	-61	-55	-105	41	-151	24	37	-73	-22	-51	85	-27	-3
0.747500	357	-787	-13356	-22104	-384	-17515	-9158	-25994	23	-17982	-14723	-20655	193	-17869	-17230	-15197	-732	114	2311	-21814	-1002	-16906	8206	-22834	37	-15156	12034	-16214	-10968	-14055	13491	-12290	-146	-130	-115	-63	-58	-52	-105	42	-150	23	38	-69	-21	-51	84	-33	1
0.748333	440	-1214	-13400	-21968	-509	-17558	-9208	-26024	115	-18011	-14700	-20582	112	-17865	-17303	-14827	-723	-224	2266	-21538	-490	-16832	8117	-22529	-293	-15080	11958	-16082	-10071	-13898	13208	-12210	-151	-124	-116	-68	-62	-59	-103	40	-153	21	37	-72	-21	-55	80	-28	-3
0.749167	649	-1623	-13415	-21833	-336	-17592	-9224	-26037	-11	-18078	-14656	-20496	139	-17870	-17375	-14448	-913	-545	2246	-21285	-649	-16766	8035	-22225	-92	-15027	11861	-15952	-8547	-13750	12941	-12127	-147	-121	-116	-65	-61	-56	-107	43	-150	24	67	-73	-22	-55	85	-28	0
0.750000	1005	-2007	-13388	-21694	-254	-17636	-9249	-26028	-119	-18118	-14595	-20393	-81	-17883	-17440	-14052	-902	-857	2234	-21023	-629	-16722	7959	-21918	408	-15001	11739	-15823	-7362	-13629	12699	-12051	-152	-126	-120	-69	-65	-59	-107	39	-155	18	37	-73	-25	-57	80	-30	-4
0.750833	1205	-2371	-13324	-21552	-315	-17634	-9281	-26001	-97	-18155	-14520	-20266	-183	-17906	-17493	-13651	-376	-1145	2240	-20780	-576	-16691	7890	-21598	383	-14997	11601	-15698	-5702	-13522	12480	-11976	-152	-128	-120	-68	-65	-58	-105	39	-155	17	34	-78	-24	-58	81	-30	0
0.751667	1009	-2710	-13224	-21406	-166	-17634	-9312	-25950	-85	-18180	-14426	-20118	-351	-17936	-17533	-13253	-643	-1412	2256	-20545	-966	-16670	7831	-21282	791	-15003	11452	-15571	-3101	-13433	12295	-11899	-149	-126	-121	-72	-65	-53	-108	41	-153	39	34	-75	-23	-57	82	-28	-1
0.752500	988	-3015	-13081	-21250	18	-17624	-9342	-25874	-65	-18187	-14321	-19948	-162	-17952	-17557	-12812	96	-1663	2286	-20313	278	-16665	7784	-20958	113	-15025	11293	-15445	-3847	-13373	12136	-11821	-146	-128	-120	-66	-62	-58	-107	41	-152	19	32	-75	-24	-56	81	-29	-4
0.753333	893	-3300	-12912	-21095	80	-17592	-9370	-25775	-164	-18177	-14199	-19751	-411	-17973	-17563	-12380	-186	-1901	2313	-20076	-249	-16668	7745	-20636	-477	-15053	11138	-15324	-2935	-13307	12004	-11738	-152	-129	-121	-68	-62	-55	-104	43	-155	20	35	-74	-22	-52	84	-31	-3
0.754167	767	-3548	-12697	-20926	206	-17556	-9397	-25649	-188	-18145	-14064	-19534	-443	-17978	-17542	-11938	-354	-2112	2352	-19838	-579	-16685	7720	-20313	-475	-15082	10984	-15201	-1468	-13268	11899	-11661	-148	-126	-120	-65	-61	-58	-109	42	-152	19	36	-63	-22	-55	81	-29	0
0.755000	555	-3785	-12456	-20764	78	-17495	-9417	-25488	-186	-18089	-13920	-19290	-254	-17970	-17498	-11511	568	-2314	2395	-19593	-405	-16703	7701	-19988	-323	-15111	10837	-15081	-254	-13245	11820	-11572	-151	-126	-119	-64	-62	-61	-105	43	-151	19	35	-74	-21	-58	81	-29	-1
0.755833	408	-3969	-12183	-20600	-76	-17423	-9435	-25301	-181	-18010	-13754	-19026	-306	-17939	-17424	-11083	518	-2502	2434	-19343	-214	-16729	7687	-19668	128	-15149	10699	-14962	831	-13227	11762	-11471	-149	-128	-119	-65	-64	-59	-108	40	-158	20	33	-77	-21	-53	81	5	-3
0.756667	291	-4143	-11888	-20436	-42	-17326	-9442	-25084	-101	-17888	-13583	-18740	-1372	-17877	-17305	-10675	-203	-2670	2471	-19085	-193	-16745	7682	-19352	587	-15151	10575	-14848	1630	-13222	11696	-11367	-152	-129	-122	-68	-63	-67	-111	38	-154	15	28	-79	-26	-59	76	-35	-9
0.757500	304	-4297	-11572	-20276	-59	-17224	-9443	-24826	-6	-17783	-13400	-18439	-4871	-17776	-17189	-10283	-228	-2828	2500	-18807	361	-16753	7680	-19037	-57	-15155	10468	-14731	814	-13215	11695	-11245	-151	-129	-121	-68	-61	-60	-108	35	-154	18	30	-78	-25	-56	79	-33	-4
0.758333	146	-4419	-11220	-20116	-10	-17060	-9422	-24529	-66	-17640	-13204	-18116	-8761	-17638	-17017	-9916	-865	-2966	2526	-18522	-205	-16749	7691	-18729	-663	-15135	10379	-14620	2043	-13208	11672	-11106	-151	-130	-121	-68	-63	-63	-105	36	-156	15	32	-80	-24	-60	77	-36	-4
0.759167	-16	-4524	-10856	-19968	111	-16888	-9397	-24187	-164	-17442	-12999	-17785	-6719	-17474	-16818	-9587	-1189	-3083	2538	-18224	-577	-16732	7693	-18412	-928	-15097	10308	-14504	3933	-13192	11663	-10953	-150	-129	-122	-68	-65	-73	-110	39	-150	19	30	-77	-21	-56	76	-32	0
0.760000	95	-4598	-10471	-19823	-32	-16686	-9361	-23813	-224	-17232	-12786	-17439	-4830	-17222	-16583	-9295	-684	-3184	2542	-17918	-48	-16678	7692	-18137	-1416	-15032	10251	-14399	4567	-13167	11651	-10780	-151	-127	-118	-57	-62	-57	-105	41	-152	18	33	-76	-18	-55	81	-32	0
0.760833	90	-4658	-10079	-19686	-33	-16456	-9307	-23379	-208	-17003	-12565	-17084	-4640	-16942	-16318	-9034	-486	-3264	2535	-17609	-335	-16599	7687	-17848	-1641	-14937	10208	-14283	4927	-13124	11638	-10592	-147	-120	-117	-68	-59	-53	-101	33	-152	19	36	-77	-16	-53	84	-30	-1
0.761667	-72	-4698	-9676	-19566	-109	-16209	-9248	-22901	-96	-16752	-12343	-16734	-4630	-16620	-16032	-8853	-302	-3325	2512	-17302	-752	-16488	7663	-17574	-1833	-14811	10166	-14188	4786	-13065	11602	-10392	-145	-126	-118	-63	-58	-53	-104	64	-148	18	35	-77	-17	-52	80	-31	0
0.762500	-55	-4721	-9272	-19451	-291	-15903	-9180	-22376	-91	-16475	-12114	-16383	-5492	-16250	-15724	-8684	-480	-3362	2474	-17000	-831	-16334	7633	-17310	-1771	-14649	10133	-14089	4808	-12982	11576	-10180	-149	-126	-117	-64	-61	-56	-104	41	-150	22	37	-74	-21	-57	82	-31	0
0.763333	47	-4723	-8858	-19340	-404	-15581	-9106	-21802	-110	-16178	-11892	-16049	-4629	-15840	-15405	-8636	-477	-3363	2422	-16715	-751	-16139	7581	-17054	-1648	-14452	10089	-14000	4469	-12888	11521	-9951	-150	-126	-121	-64	-58	-56	-107	40	-162	19	32	-76	-19	-57	82	-30	0
0.764167	-134	-4704	-8449	-19232	-543	-15221	-9023	-21174	-16	-15857	-11672	-15715	-3165	-15414	-15070	-8615	-44	-3337	2361	-16443	-737	-15899	7504	-16807	-2287	-14215	10042	-13916	4074	-12733	11444	-9721	-146	-126	-119	-66	-60	-60	-95	38	-151	20	30	-76	-18	-59	80	-33	-4
0.765000	-10	-4666	-8050	-19124	-512	-14853	-8939	-20511	-113	-15514	-11463	-15394	-2746	-14913	-14725	-8643	-694	-3280	2288	-16197	-1326	-15614	7411	-16576	-2378	-13941	9978	-13843	5304	-12563	11350	-9485	-151	-128	-110	-67	-64	-59	-111	35	-155	17	29	-79	-25	-60	80	-32	-5
0.765833	181	-4613	-7658	-19013	-566	-14414	-8849	-19793	-188	-15146	-11254	-15101	-1805	-14404	-14378	-8729	-256	-3186	2210	-15980	-283	-15273	7298	-16350	-2838	-13620	9895	-13771	3475	-12356	11230	-9246	-149	-127	-124	-65	-66	-57	-107	41	-151	19	29	-75	-18	-53	82	-48	-4
0.766667	56	-4537	-7280	-18887	-749	-13962	-8757	-19030	-231	-14743	-11055	-14814	-1124	-13875	-14031	-8861	-198	-3062	2131	-15786	-409	-14889	7159	-16130	-3165	-13258	9793	-13706	2514	-12118	11083	-9008	-148	-125	-119	-66	-64	-58	-88	42	-152	-1	33	-76	-19	-53	86	-31	-1
0.767500	-10	-4447	-6919	-18740	-836	-13470	-8660	-18226	-227	-14330	-10868	-14553	-105	-13332	-13696	-9044	-1058	-2902	2050	-15621	-895	-14452	7002	-15924	-2570	-12860	9664	-13654	2552	-11853	10909	-8782	-148	-126	-117	-66	-58	-57	-104	40	-149	22	36	-73	-18	-56	89	-19	3
0.768333	64	-4333	-6577	-18576	-1052	-12962	-8566	-17394	-134	-13883	-10695	-14312	700	-12781	-13369	-9271	-1073	-2717	1969	-15494	-556	-13978	6822	-15730	-2289	-12428	9505	-13610	1975	-11555	10708	-8566	-145	-127	-116	-65	-61	-59	-91	43	-148	23	38	-73	-15	-55	86	-27	1
0.769167	161	-4206	-6259	-18379	-973	-12427	-8467	-16534	32	-13412	-10535	-14098	1294	-12235	-13046	-9525	-1245	-2499	1899	-15395	-101	-13464	6625	-15542	-2178	-11961	9317	-13579	1526	-11219	10468	-8367	-147	-125	-116	-64	-62	-59	-103	43	-147	23	37	-73	-23	-51	88	-31	0
0.770000	-9	-4074	-5972	-18157	-863	-11884	-8370	-15654	120	-12916	-10400	-13903	1621	-11686	-12758	-9816	-1313	-2268	1829	-15327	-99	-12918	6413	-15368	-2024	-11466	9099	-13558	1121	-10859	10203	-8217	-151	-127	-120	-64	-65	-58	-105	42	-152	21	34	-75	-21	-56	84	-29	-5
0.770833	191	-3910	-5708	-17898	-819	-11323	-8274	-14758	174	-12393	-10271	-13726	2326	-11142	-12474	-10123	-860	-2014	1768	-15285	662	-12343	6190	-15205	-2291	-10950	8848	-13549	-986	-10478	9909	-8031	-151	-131	-119	-68	-61	-58	-107	38	-153	18	35	-77	-21	-57	82	-30	-4
0.771667	348	-3742	-5474	-17591	-665	-10743	-8165	-13847	258	-11833	-10153	-13578	2329	-10616	-12208	-10450	-960	-1749	1728	-15261	688	-11743	5961	-15046	-2255	-10402	8583	-13550	-1850	-10065	9594	-7900	-137	-128	-119	-67	-62	-58	-104	41	-154	16	34	-74	-22	-53	82	-31	-5
0.772500	114	-3558	-5262	-17246	-496	-10164	-8056	-12936	314	-11264	-10054	-13443	2347	-10099	-11960	-10787	-1468	-1474	1699	-15254	37	-11122	5739	-14902	-1236	-9850	8284	-13563	-1313	-9646	9253	-7793	-151	-130	-119	-66	-63	-58	-108	39	-151	18	34	-74	-23	-55	80	-30	-5
0.773333	172	-3365	-5078	-16854	-324	-9583	-7937	-12029	198	-10652	-9963	-13325	2910	-9587	-11725	-11133	-914	-1198	1684	-15252	593	-10498	5498	-14768	-269	-9283	7979	-13587	-1977	-9173	8886	-7715	-154	-127	-121	-68	-62	-58	-108	41	-153	13	34	-77	-23	-56	80	-32	-4
0.774167	326	-3156	-4916	-16433	-180	-9005	-7812	-11135	39	-10057	-9886	-13224	3153	-9112	-11498	-11474	-541	-922	1686	-15243	717	-9867	5268	-14645	664	-8716	7660	-13621	-2614	-8744	8502	-7666	-150	-129	-120	-68	-63	-60	-105	40	-155	17	32	-77	-22	-53	82	-30	-4
0.775000	348	-2940	-4766	-15966	-62	-8432	-7664	-10252	10	-9428	-9825	-13129	2983	-8640	-11281	-11814	-434	-661	1709	-15229	791	-9236	5069	-14528	1452	-8145	7329	-13668	-3528	-8278	8098	-7644	-148	-125	-121	-68	-64	-57	-103	40	-150	17	33	-74	-24	-58	80	-31	-3
0.775833	36	-2713	-4628	-15473	151	-7867	-7518	-9393	81	-8788	-9741	-13043	2619	-8180	-11065	-12149	-73	-413	1744	-15241	1080	-8610	4873	-14425	2250	-7577	6995	-13722	-4179	-7802	7684	-7647	-147	-128	-119	-67	-60	-44	-108	39	-149	35	34	-74	-19	-57	84	-30	-3
0.776667	-223	-2486	-4499	-14957	276	-7314	-7347	-8554	62	-8142	-9679	-12974	2411	-7739	-10855	-12478	165	-191	1794	-15130	891	-7992	4692	-14333	3153	-7018	6659	-13792	-4763	-7328	7257	-7680	-149	-127	-120	-66	-60	-58	-111	51	-151	18	32	-76	-23	-60	79	-30	0
0.777500	-218	-2279	-4364	-14427	278	-6786	-7165	-7738	-52	-7502	-9605	-12901	2542	-7311	-10637	-12794	865	13	1858	-15036	1014	-7388	4538	-14250	3197	-6471	6328	-13862	-5799	-6843	6841	-7735	-151	-130	-120	-68	-65	-58	-108	38	-151	18	34	-77	-23	-58	80	-32	0
0.778333	-101	-2010	-4220	-13883	244	-6270	-6960	-6946	-78	-6867	-9529	-12841	2349	-6895	-10411	-13104	955	194	1941	-14887	208	-6793	4403	-14176	3762	-5940	6007	-13960	-4854	-6364	6390	-7813	-151	-130	-121	-70	-62	-58	-105	37	-153	17	29	-81	-22	-57	82	-32	-5
0.779167	216	-1767	-4060	-13342	300	-5780	-6740	-6213	88	-6247	-9439	-12775	2507	-6482	-10173	-13406	1283	346	2028	-14696	683	-6213	4293	-14113	4149	-5419	5695	-14026	-6126	-5880	5946	-7909	-147	-128	-124	-72	-64	-59	-108	38	-153	18	29	-76	-24	-66	80	-32	-5
0.780000	334	-1520	-3874	-12808	473	-5311	-6507	-5499	45	-5647	-9342	-12705	2738	-6081	-9918	-13692	1677	473	2129	-14448	1035	-5648	4205	-14054	3694	-4916	5396	-14112	-7799	-5400	5497	-8022	-104	-129	-120	-67	-59	-56	-105	40	-152	19	30	-75	-23	-56	81	-28	-4
0.780833	101	-1275	-3674	-12294	517	-4869	-6257	-4822	-35	-5071	-9219	-12625	2851	-5691	-9645	-13968	1122	577	2239	-14150	256	-5102	4135	-14011	4046	-4419	5104	-14198	-7454	-4925	5072	-8150	-146	-128	-122	-66	-60	-53	-107	47	-148	19	34	-76	-19	-52	78	-29	-1
0.781667	118	-1032	-3437	-11806	589	-4452	-5995	-4185	-56	-4528	-9081	-12558	2790	-5317	-9359	-14234	1158	658	2348	-13797	74	-4568	4073	-13972	4223	-3942	4821	-14284	-7269	-4457	4636	-8286	-149	-126	-124	-67	-64	-58	-111	38	-166	20	30	-77	-23	-59	77	-32	-4
0.782500	390	-800	-3183	-11347	731	-4065	-5722	-3579	-204	-4024	-8929	-12464	2861	-4953	-9050	-14483	771	722	2458	-13384	-377	-4046	4031	-13929	4364	-3477	4547	-14360	-6594	-3994	4210	-8430	-153	-127	-119	-65	-60	-61	-103	40	-155	18	33	-75	-21	-61	79	-33	-6
0.783333	446	-565	-2894	-10925	884	-3710	-5438	-3018	-420	-3559	-8747	-12359	2421	-4600	-8704	-14715	245	775	2571	-12927	-462	-3537	3991	-13903	4612	-3025	4280	-14429	-5709	-3532	3794	-8570	-147	-127	-120	-65	-64	-58	-96	37	-151	18	33	-75	-23	-56	80	-31	-1
0.784167	428	-344	-2587	-10527	792	-3381	-5147	-2493	-368	-3146	-8543	-12240	2458	-4265	-8362	-14930	170	818	2676	-12424	69	-3032	3954	-13878	4617	-2585	4014	-14485	-5773	-3076	3381	-8712	-149	-127	-124	-67	-63	-49	-104	41	-156	17	33	-75	-23	-58	78	-38	-3
0.785000	497	-136	-2261	-10174	661	-3083	-4855	-2007	-238	-2782	-8317	-12095	2126	-3944	-7982	-15128	226	863	2778	-11880	-63	-2553	3910	-13854	4583	-2149	3731	-14525	-4934	-2618	2983	-8852	-149	-134	-120	-67	-62	-60	-107	39	-151	19	33	-76	-21	-55	79	-36	-1
0.785833	259	60	-1918	-9850	776	-2820	-4561	-1565	-215	-2462	-8069	-11930	1751	-3645	-7576	-15301	-667	906	2869	-11304	-1027	-2074	3853	-13829	5337	-1724	3468	-14552	-1766	-2166	2594	-8980	-145	-127	-119	-44	-61	-58	-105	39	-150	19	33	-85	-22	-56	79	-30	0
0.786667	275	242	-1572	-9576	983	-2590	-4266	-1161	-198	-2197	-7783	-11736	1797	-3367	-7173	-15450	-762	963	2945	-10709	-895	-1601	3772	-13801	5847	-1302	3188	-14551	596	-1719	2214	-9091	-150	-127	-118	-68	-61	-57	-103	41	-154	19	33	-73	-19	-53	85	-29	0
0.787500	447	406	-1228	-9322	977	-2390	-3969	-792	-193	-1985	-7481	-11513	1450	-3109	-6749	-15566	-656	1035	3008	-10091	-959	-1137	3669	-13765	6096	-890	2887	-14533	2637	-1275	1849	-9191	-147	-124	-117	-64	-64	-58	-102	42	-150	21	35	-75	-22	-52	87	-25	2
0.788333	434	554	-888	-9092	989	-2226	-3672	-461	-113	-1821	-7151	-11258	1240	-2878	-6317	-15656	-716	1124	3054	-9464	-917	-672	3536	-13724	6122	-484	2579	-14488	4335	-841	1490	-9274	-145	-119	-116	-61	-52	-55	-99	44	-148	24	38	-70	-15	-49	86	-28	0
0.789167	264	680	-567	-8889	912	-2099	-3377	-166	-80	-1713	-6808	-10962	1391	-2670	-5877	-15706	-439	1234	3088	-8840	-909	-222	3363	-13669	6243	-88	2243	-14425	6140	-413	1142	-9332	-144	-122	-117	-63	-59	-56	-101	45	-151	20	35	-72	-18	-52	88	-25	0
0.790000	199	788	-273	-8707	702	-2013	-3085	91	-150	-1646	-6429	-10637	1253	-2486	-5442	-15725	-654	1362	3076	-8230	-1213	218	3142	-13603	6597	297	1880	-14343	8465	0	794	-9378	-150	-130	-145	-68	-66	-59	-107	40	-153	19	30	-76	-22	-57	82	-15	-7
0.790833	-38	876	-14	-8532	592	-1963	-2783	317	-145	-1624	-6038	-10272	981	-2352	-5008	-15701	-595	1517	3055	-7629	-722	653	2899	-13517	6016	673	1503	-14233	10029	403	469	-9392	-151	-127	-119	-66	-63	-58	-103	36	-155	20	34	-75	-25	-53	89	-14	0
0.791667	-314	951	205	-8362	580	-1944	-2466	527	-255	-1630	-5614	-9866	786	-2171	-4580	-15629	-468	1697	3009	-7050	-947	1081	2602	-13405	5387	1043	1107	-14105	12739	787	149	-9385	-159	-126	-117	-65	-62	-57	-103	34	-152	21	36	-73	-25	-53	85	-31	-1
0.792500	-367	1014	407	-8191	536	-1963	-2140	711	-253	-1667	-5179	-9427	618	-2040	-4168	-15516	-481	1900	2938	-6490	-637	1496	2264	-13270	4840	1390	683	-13960	14049	1153	-159	-9353	-148	-126	-119	-63	-61	-58	-107	40	-155	21	33	-73	-19	-53	82	-26	-1
0.793333	-43	1062	559	-8022	669	-2016	-1792	872	-160	-1733	-4729	-8955	685	-1921	-3774	-15361	218	2120	2844	-5958	183	1889	1899	-13097	3135	1721	247	-13803	13541	1490	-457	-9298	-144	-125	-120	-66	-59	-58	-103	42	-151	22	35	-73	-21	-59	85	-27	0
0.794167	149	1098	671	-7855	757	-2100	-1433	1020	-317	-1823	-4264	-8449	590	-1806	-3400	-15157	-307	2351	2726	-5459	-647	2259	1501	-12894	2158	2032	-204	-13628	14834	1807	-745	-9224	-147	-122	-118	-63	-44	-58	-104	42	-154	23	36	-70	-19	-57	88	-23	1
0.795000	165	1126	751	-7679	600	-2216	-1050	1155	-395	-1924	-3791	-7918	347	-1696	-3047	-14917	-182	2590	2590	-4987	-355	2603	1081	-12657	1001	2311	-668	-13448	15074	2092	-1017	-9147	-146	-125	-115	-59	-60	-53	-102	43	-150	23	38	-74	-19	-52	85	-26	0
0.795833	54	1140	797	-7510	489	-2365	-639	1278	-323	-2034	-3303	-7359	159	-1583	-2719	-14637	89	2831	2433	-4549	140	2902	652	-12377	-334	2565	-1137	-13255	15319	2348	-1282	-9019	-145	-110	-117	-66	-61	-51	-102	45	-151	24	38	-73	-17	-58	86	-25	0
0.796667	-79	1127	821	-7343	350	-2540	-204	1397	-385	-2157	-2819	-6792	-198	-1471	-2419	-14324	135	3064	2262	-4143	768	3155	209	-12055	-1762	2778	-1611	-13056	15420	2574	-1539	-8898	-142	-122	-121	-64	-61	-51	-102	42	-153	22	33	-76	-21	-53	87	-26	1
0.797500	-59	1135	821	-7175	253	-2738	261	1511	-323	-2275	-2331	-6205	19	-1352	-2148	-13981	529	3281	2078	-3760	1538	3354	-224	-11691	-3794	2957	-2082	-12862	14100	2765	-1782	-8766	-154	-127	-117	-65	-62	-55	-101	40	-153	24	36	-105	-21	-53	86	-31	-3
0.798333	185	1121	818	-7009	223	-2954	752	1621	-300	-2388	-1830	-5621	233	-1220	-1896	-13605	990	3486	1887	-3406	2587	3486	-637	-11283	-6075	3092	-2510	-12648	12056	2926	-2011	-8629	-151	-128	-118	-63	-64	-59	-103	36	-160	16	34	-76	-26	-56	79	-32	-5
0.799167	-98	1091	811	-6859	-27	-3187	1268	1731	-361	-2506	-1364	-5037	-251	-1080	-1667	-13204	119	3667	1689	-3076	2315	3549	-1024	-10825	-7158	3189	-2932	-12428	12304	3062	-2230	-8486	-152	-127	-118	-65	-65	-55	-101	45	-155	20	36	-73	-21	-53	81	-29	-4
0.800000	-130	1063	815	-6708	-307	-3400	1813	1846	-406	-2600	-888	-4455	-266	-922	-1453	-12776	183	3826	1497	-2763	1492	3537	-1373	-10324	-7974	3238	-3330	-12201	11968	3173	-2438	-8337	-146	-124	-113	-61	-61	-53	-107	42	-151	24	37	-70	-23	-53	86	-29	0
0.800833	60	1021	828	-6570	-482	-3660	2370	1959	-339	-2684	-413	-3886	-395	-755	-1252	-12337	452	3953	1308	-2472	182	3442	-1678	-9777	-8841	3240	-3694	-11968	11041	3256	-2631	-8202	-146	-122	-116	-65	-64	-53	-102	49	-149	22	38	-58	-21	-52	86	-27	5
0.801667	182	972	860	-6447	-690	-3900	2948	2060	-296	-2763	37	-3341	-632	-587	-1064	-11885	54	4043	1125	-2196	22	3248	-1936	-9193	-9634	3189	-4019	-11721	10024	3313	-2815	-8094	-153	-122	-114	-62	-58	-56	-104	41	-149	22	37	-69	-19	-52	87	-30	1
0.802500	6	907	912	-6333	-1012	-4130	3530	2156	-214	-2826	484	-2824	-625	-412	-884	-11420	9	4102	950	-1938	137	2986	-2137	-8564	-10221	3086	-4305	-11461	8900	3348	-2990	-7962	-145	-122	-119	-63	-61	-53	-107	47	-156	21	34	-73	-22	-53	84	-28	1
0.803333	-339	837	988	-6230	-1254	-4344	4116	2235	-198	-2883	902	-2350	-742	-243	-699	-10938	-319	4131	791	-1695	-99	2596	-2283	-7909	-10230	2927	-4542	-11184	8432	3369	-3152	-7863	-147	-124	-120	-62	-63	-59	-104	46	-150	18	33	-72	-21	-53	86	-26	10
0.804167	-604	755	1090	-6127	-1467	-4530	4694	2298	-282	-2925	1320	-1923	-1016	-82	-512	-10452	-457	4128	644	-1467	607	2140	-2371	-7226	-10257	2715	-4731	-10886	7142	3370	-3311	-7784	-143	-141	-117	-63	-61	-56	-107	44	-152	21	35	-75	-29	-56	84	-29	-7
0.805000	-473	663	1214	-6024	-1659	-4691	5286	2337	-232	-2962	1724	-1509	-897	68	-309	-9952	-480	4102	518	-1261	722	1596	-2407	-6520	-10195	2451	-4869	-10563	6522	3363	-3457	-7728	-152	-124	-117	-65	-61	-57	-101	43	-152	19	35	-72	-18	-51	85	-28	-5
0.805833	-478	567	1361	-5915	-1768	-4818	5807	2346	-75	-2991	2118	-1161	-870	195	-95	-9448	-1033	4054	413	-1069	842	979	-2396	-5798	-9512	2131	-4957	-10219	6228	3320	-3598	-7696	-146	-121	-117	-63	-59	-57	-105	44	-150	19	32	-76	-9	-56	82	-28	0
0.806667	-630	464	1528	-5806	-1809	-4906	6333	2317	-17	-3014	2501	-865	-952	286	142	-8930	-108	3988	317	-906	1628	287	-2335	-5064	-9593	1760	-4995	-9845	3452	3271	-3734	-7687	-149	-125	-120	-67	-68	-57	-108	42	-154	19	34	-76	-25	-56	80	-31	-3
0.807500	-490	362	1709	-5668	-2056	-4952	6826	2250	38	-3032	2870	-616	-1133	346	400	-8401	-471	3918	246	-754	663	-455	-2241	-4327	-8955	1344	-4979	-9443	2465	3211	-3853	-7703	-149	-124	-117	-64	-63	-46	-102	44	-150	19	33	-72	-21	-50	86	-28	0
0.808333	-384	257	1939	-5511	-2469	-4944	7290	2133	-40	-3038	3236	-425	-1063	368	688	-7865	-746	3836	192	-645	1393	-1238	-2116	-3600	-8136	885	-4919	-9016	1136	3130	-3952	-7745	-146	-122	-122	-64	-60	-57	-101	44	-149	22	30	-84	-21	-51	87	-25	-3
0.809167	-517	160	2107	-5338	-2903	-4892	7708	1982	-70	-3037	3593	-284	-1056	340	1009	-7317	-722	3758	153	-568	1570	-2056	-1971	-2889	-7097	385	-4807	-8566	153	3026	-4057	-7821	-144	-120	-117	-62	-60	-55	-103	44	-150	20	30	-72	-17	-51	85	-26	1
0.810000	-309	58	2308	-5142	-3321	-4795	8078	1770	-104	-3045	3935	-202	-1285	258	1347	-6766	-1056	3676	121	-532	1134	-2886	-1808	-2208	-5759	-145	-4655	-8088	-316	2899	-4134	-7929	-151	-126	-124	-65	-62	-58	-104	41	-151	21	25	-75	-22	-55	81	-30	-4
0.810833	-251	-32	2505	-4920	-3546	-4647	8394	1502	-204	-3037	4273	-170	-1350	122	1709	-6208	-1198	3604	101	-543	1252	-3717	-1642	-1555	-4506	-720	-4456	-7586	-926	2748	-4187	-8054	-146	-128	-117	-68	-61	-59	-110	38	-153	19	33	-65	-18	-56	79	-30	-3
0.811667	-99	-114	2712	-4673	-3564	-4450	8671	1189	-137	-3014	4601	-184	-1076	-66	2109	-5649	-620	3542	95	-583	2072	-4535	-1468	-935	-3975	-1308	-4217	-7067	-2312	2569	-4203	-8214	-148	-128	-120	-66	-61	-58	-109	41	-151	20	30	-78	-19	-57	79	-31	0
0.812500	-174	-182	2898	-4402	-3759	-4206	8891	820	-51	-2979	4918	-247	-1364	-303	2531	-5087	-1010	3470	91	-706	1198	-5327	-1292	-360	-2460	-1913	-3939	-6531	-1741	2365	-4185	-8393	-149	-122	-124	-66	-62	-58	-111	27	-153	21	37	-74	-22	-53	80	-30	0
0.813333	-263	-237	3089	-4114	-3720	-3923	9063	403	20	-2928	5223	-357	-1083	-591	2967	-4526	-1256	3445	98	-871	1154	-6075	-1119	159	-569	-2526	-3635	-5991	-1629	2125	-4129	-8591	-147	-126	-121	-64	-62	-60	-105	41	-150	20	34	-75	-48	-57	81	-29	1
0.814167	-114	-281	3272	-3817	-3358	-3607	9178	-57	67	-2863	5507	-510	-866	-920	3423	-3972	-1095	3406	109	-1092	1113	-6779	-945	622	704	-3143	-3281	-5437	-2204	1846	-4020	-8812	-147	-133	-122	-68	-62	-60	-105	41	-150	16	30	-78	-21	-53	82	-29	0
0.815000	-164	-304	3457	-3515	-3390	-3262	9241	-561	278	-2779	5774	-700	-892	-1287	3883	-3436	-1111	3371	130	-1357	681	-7415	-773	1019	1846	-3744	-2899	-4887	-2797	1520	-3866	-9047	-150	-129	-118	-72	-65	-62	-108	39	-154	18	30	-80	-26	-59	77	-30	-3
0.815833	-308	-319	3639	-3224	-3362	-2901	9255	-1102	729	-2673	6018	-927	-624	-1675	4352	-2919	-1192	3337	156	-1668	960	-7979	-586	1354	2595	-4361	-2482	-4334	-3877	1160	-3653	-9292	-149	-129	-119	-69	-66	-61	-107	40	-151	21	33	-74	-23	-53	81	-28	0
0.816667	-203	-315	3828	-2939	-2788	-2525	9221	-1675	1196	-2548	6238	-1181	-515	-2075	4813	-2419	-1374	3298	234	-2010	681	-8470	-390	1627	3426	-4950	-2026	-3797	-4651	747	-3385	-9526	-150	-125	-121	-69	-62	-60	-105	39	-154	19	28	-81	-22	-53	79	-31	-3
0.817500	-158	-281	4021	-2677	-1968	-2142	9135	-2270	1058	-2406	6430	-1474	-563	-2471	5258	-1952	-1385	3248	254	-2377	769	-8881	-169	1832	4236	-5517	-1537	-3266	-5837	288	-3061	-9766	-148	-129	-124	-68	-65	-61	-107	39	-152	17	32	-77	-24	-56	82	-31	-7
0.818333	-239	-236	4221	-2441	-934	-1764	9010	-2895	906	-2251	6584	-1783	-323	-2859	5680	-1513	-1077	3182	336	-2759	721	-9208	82	1970	4511	-6056	-1013	-2756	-6622	-218	-2678	-9996	-149	-131	-119	-66	-61	-58	-105	40	-163	16	19	-77	-22	-59	78	-31	-5
0.819167	-263	-173	4448	-2245	-28	-1399	8837	-3547	972	-2079	6711	-2120	-169	-3224	6078	-1109	-1379	3095	439	-3136	-166	-9451	371	2043	5270	-6570	-460	-2269	-6501	-780	-2238	-10211	-165	-131	-121	-67	-62	-57	-104	39	-152	18	33	-75	-19	-55	76	-36	-5
0.820000	44	-92	4685	-2089	963	-1052	8629	-4161	865	-1898	6793	-2477	94	-3545	6436	-746	-258	2990	570	-3495	706	-9612	705	2058	4898	-7036	129	-1804	-8867	-1394	-1748	-10400	-148	-124	-119	-66	-61	-55	-107	43	-152	17	34	-75	-15	-52	81	-26	1
0.820833	-170	9	4941	-1978	1658	-723	8382	-4795	547	-1703	6841	-2863	-98	-3818	6750	-427	-81	2854	730	-3829	-352	-9700	1091	2024	4601	-7480	755	-1364	-9687	-2061	-1216	-10559	-147	-124	-117	-64	-60	-59	-102	44	-149	22	36	-72	-18	-56	80	-28	0
0.821667	-258	119	5214	-1916	2030	-428	8101	-5425	273	-1513	6849	-3268	-32	-4029	7012	-160	-227	2692	919	-4120	-444	-9716	1536	1938	4498	-7895	1400	-962	-10394	-2778	-651	-10680	-145	-124	-118	-65	-61	-56	-104	42	-152	20	33	-76	-19	-53	78	-28	0
0.822500	-99	243	5479	-1904	2314	-160	7791	-6058	69	-1319	6813	-3694	15	-4175	7209	53	62	2505	1138	-4356	-236	-9664	2035	1800	4306	-8276	2070	-599	-10587	-3537	-64	-10765	-151	-127	-121	-69	-61	-57	-108	11	-152	17	33	-78	-21	-59	78	-30	0
0.823333	-163	380	5811	-1931	2506	75	7454	-6629	-30	-1129	6736	-4127	0	-4239	7345	209	-117	2291	1384	-4529	-907	-9560	2591	1635	4135	-8630	2758	-269	-10262	-4344	537	-10801	-148	-129	-124	-70	-63	-61	-111	35	-152	15	26	-76	-23	-60	75	-33	0
0.824167	-308	520	6132	-2005	2593	284	7098	-7199	-179	-945	6623	-4607	-124	-4225	7411	302	-161	2058	1660	-4632	-1124	-9404	3204	1459	3863	-8951	3455	23	-9720	-5191	1149	-10781	-146	-127	-122	-68	-65	-59	-108	38	-155	16	29	-78	-23	-62	73	-32	0
0.825000	-352	669	6467	-2100	2473	469	6724	-7714	-365	-762	6477	-5047	262	-4117	7413	335	589	1813	1954	-4654	-121	-9211	3859	1253	3132	-9246	4167	277	-10006	-6075	1758	-10709	-148	-127	-125	-68	-64	-61	-109	39	-151	15	32	-75	-19	-60	75	-33	-3
0.825833	-625	821	6809	-2223	2438	630	6337	-8204	-438	-584	6292	-5522	-18	-3933	7330	301	199	1559	2275	-4596	-759	-8982	4555	1032	3057	-9522	4870	483	-8608	-6987	2349	-10588	-174	-128	-119	-67	-60	-58	-105	40	-150	18	32	-77	-21	-58	76	-29	-1
0.826667	-689	968	7153	-2364	2556	775	5935	-8645	-377	-415	6074	-5995	-128	-3669	7178	204	-414	1309	2596	-4470	-1203	-8736	5287	809	3463	-9775	5563	648	-7065	-7916	2909	-10389	-149	-128	-120	-69	-61	-59	-109	42	-152	22	25	-75	-21	-60	79	-28	0
0.827500	-679	1118	7498	-2506	2504	901	5525	-9035	-473	-254	5820	-6488	-245	-3328	6954	35	-68	1063	2926	-4267	-612	-8468	6022	589	3610	-10008	6228	770	-6201	-8853	3438	-10141	-145	-120	-143	-65	-61	-53	-102	44	-151	19	30	-77	-18	-55	82	-27	1
0.828333	-804	1261	7831	-2645	2420	1017	5108	-9373	-545	-91	5555	-6975	-515	-2925	6663	-197	-177	840	3244	-4011	-688	-8197	6754	368	3835	-10226	6862	844	-4513	-9796	3928	-9835	-147	-124	-120	-62	-35	-56	-102	45	-149	23	36	-74	-15	-55	79	-27	0
0.829167	-895	1395	8155	-2770	2585	1127	4688	-9657	-537	66	5252	-7456	-418	-2457	6303	-494	-230	633	3550	-3709	-341	-7923	7471	154	3976	-10422	7449	866	-2547	-10740	4382	-9478	-144	-121	-116	-62	-60	-55	-102	45	-149	19	34	-75	-19	-53	87	-27	1
0.830000	-861	1510	8457	-2873	2792	1228	4257	-9873	-660	226	4919	-7940	-406	-1945	5881	-868	-362	453	3819	-3381	-424	-7668	8142	-53	4227	-10601	7973	846	2	-11671	4786	-9061	-149	-125	-118	-65	-62	-45	-104	44	-150	19	34	-73	-22	-66	81	-30	-4
0.830833	-699	1612	8728	-2945	3083	1322	3819	-10068	-755	390	4555	-8407	-446	-1408	5416	-1289	-415	312	4070	-3037	-874	-7416	8768	-255	4574	-10757	8435	778	2468	-12571	5149	-8609	-147	-124	-119	-69	-76	-57	-107	38	-154	19	33	-78	-23	-56	80	-31	-7
0.831667	-646	1707	8980	-2974	3354	1427	3380	-10192	-690	557	4171	-8852	-243	-842	4904	-1770	524	211	4277	-2702	-941	-7171	9321	-451	4517	-10885	8816	662	4433	-13436	5471	-8108	-149	-127	-119	-69	-64	-58	-107	37	-151	12	32	-79	-24	-57	80	-38	-3
0.832500	-650	1779	9202	-2964	3295	1525	2936	-10269	-607	735	3760	-9280	-372	-271	4370	-2295	294	153	4442	-2381	-2021	-6942	9798	-641	4808	-10978	9103	507	7243	-14252	5760	-7562	-148	-124	-120	-68	-60	-62	-105	40	-152	20	32	-76	-18	-53	84	-31	-3
0.833333	-442	1834	9392	-2902	3522	1632	2496	-10290	-589	926	3330	-9672	116	285	3836	-2860	669	139	4557	-2094	-1369	-6724	10184	-810	4189	-11039	9326	320	7146	-15011	6015	-6986	-147	-124	-118	-65	-60	-70	-103	42	-150	22	33	-78	-21	-57	82	-35	-3
0.834167	-444	1868	9551	-2799	3485	1733	2051	-10267	-692	1130	2874	-10030	361	861	3245	-3465	1122	164	4629	-1856	-1214	-6523	10468	-1012	3392	-11064	9448	94	7779	-15711	6257	-6376	-149	-124	-117	-67	-62	-59	-107	40	-152	22	35	-75	-14	-55	86	-32	1
0.835000	-716	1885	9683	-2652	3229	1831	1610	-10209	-607	1341	2387	-10363	433	1390	2677	-4112	725	234	4654	-1680	-1627	-6338	10649	-1209	3270	-11046	9474	-165	9094	-16333	6476	-5750	-146	-125	-117	-63	-58	-57	-105	40	-150	21	33	-77	-19	-57	84	-32	0
0.835833	-710	1879	9777	-2479	3210	1923	1177	-10117	-407	1567	1876	-10655	325	1889	2120	-4732	793	332	4636	-1569	-1785	-6180	10719	-1412	3064	-10987	9413	-443	9782	-16869	6688	-5104	-148	-122	-119	-66	-65	-55	-107	43	-151	21	34	-74	-18	-53	85	-12	0
0.836667	-642	1855	9850	-2277	3092	2011	745	-9993	-331	1795	1334	-10913	257	2346	1584	-5372	935	468	4577	-1526	-2230	-6040	10679	-1630	2833	-10885	9267	-738	10293	-17315	6891	-4440	-148	-122	-118	-64	-63	-73	-108	42	-154	21	34	-56	-24	-53	82	-29	-9
0.837500	-854	1810	9882	-2059	2745	2090	336	-9836	-413	2033	775	-11126	-141	2758	1076	-6010	690	611	4491	-1555	-2355	-5922	10543	-1864	2366	-10752	9048	-1038	10509	-17665	7104	-3770	-148	-149	-118	-66	-62	-56	-103	42	-145	21	34	-74	-22	-56	85	-29	-3
0.838333	-658	1748	9924	-1838	2299	2155	-47	-9662	-273	2266	191	-11310	282	3112	606	-6627	1034	777	4385	-1646	-1356	-5831	10309	-2118	953	-10582	8761	-1342	8716	-17909	7328	-3087	-147	-122	-119	-67	-63	-57	-107	40	-151	23	29	-82	-24	-56	86	-33	-4
0.839167	-568	1663	9942	-1633	1793	2209	-397	-9468	-260	2492	-407	-11455	51	3414	176	-7220	1113	957	4261	-1801	-1598	-5773	9988	-2389	-356	-10376	8423	-1633	7829	-18053	7556	-2358	-150	-126	-121	-70	-64	-56	-104	39	-153	22	35	-75	-27	-58	87	-29	-6
0.840000	-538	1566	9953	-1444	1557	2246	-713	-9255	-203	2707	-1023	-11571	-308	3660	-204	-7763	179	1139	4140	-1998	-2520	-5745	9596	-2683	-917	-10151	8044	-1909	8103	-18086	7802	-1711	-147	-126	-120	-63	-60	-57	-104	37	-153	19	30	-77	-22	-53	87	-29	-3
0.840833	-28	1449	9955	-1297	1433	2264	-980	-9034	-105	2909	-1647	-11661	-97	3850	-527	-8271	207	1315	4025	-2232	-2260	-5756	9149	-2993	-1780	-9926	7641	-2146	7190	-18009	8061	-1024	-147	-125	-116	-64	-62	-55	-104	44	-149	24	38	-72	-16	-50	85	-29	1
0.841667	24	1316	9965	-1188	818	2267	-1186	-8795	-166	3084	-2271	-11735	-170	3985	-780	-8709	475	1485	3920	-2492	-2520	-5805	8648	-3333	-2443	-9651	7221	-2357	5928	-17827	8322	-339	-149	-124	-114	-66	-57	-51	-103	40	-152	21	34	-74	-16	-53	88	-29	1
0.842500	-204	1175	10003	-1136	249	2234	-1337	-8549	-208	3230	-2881	-11784	-234	4064	-995	-9081	819	1638	3835	-2766	-2406	-5899	8118	-3680	-3001	-9402	6803	-2523	4385	-17543	8586	322	-148	-126	-112	-65	-60	-56	-102	42	-152	22	37	-72	-19	-55	86	-31	-3
0.843333	-246	1003	9999	-1148	-15	2174	-1420	-8297	-155	3336	-3483	-11828	-153	4097	-1140	-9376	1150	1777	3780	-3039	-1711	-6044	7582	-4047	-3495	-9168	6396	-2640	3054	-17160	8843	981	-147	-128	-118	-62	-67	-53	-105	37	-154	21	12	-74	-19	-51	86	-28	0
0.844167	-290	818	10031	-1226	-252	2078	-1434	-8038	-155	3402	-4037	-11867	-215	4076	-1224	-9582	1182	1899	3748	-3295	-1498	-6237	7042	-4422	-3966	-8954	6011	-2723	1841	-16680	9094	1627	-150	-128	-98	-65	-64	-56	-109	40	-152	21	35	-76	-19	-57	81	-30	-5
0.845000	-327	620	10070	-1370	-461	1940	-1382	-7766	-100	3423	-4557	-11903	-93	4014	-1249	-9691	1913	2002	3770	-3523	-1289	-6485	6522	-4812	-4914	-8773	5656	-2703	-34	-16114	9324	2237	-150	-129	-118	-64	-67	-58	-108	39	-153	22	35	-75	-24	-57	84	-29	-3
0.845833	-363	406	10125	-1571	-558	1762	-1249	-7489	-65	3402	-5026	-11942	-113	3907	-1198	-9702	1668	2090	3784	-3721	-1994	-6777	6034	-5205	-5224	-8626	5337	-2648	-695	-15474	9527	2845	-138	-128	-117	-62	-63	-58	-103	38	-154	20	35	-76	-24	-56	86	-28	1
0.846667	-372	172	10182	-1846	-553	1534	-1054	-7212	2	3323	-5431	-11976	194	3768	-1094	-9617	1477	2157	3845	-3880	-1372	-7123	5585	-5601	-5940	-8526	5058	-2531	-3107	-14764	9691	3411	-147	-125	-118	-64	-64	-60	-103	41	-151	22	35	-74	-23	-52	91	-27	-3
0.847500	-211	-70	10253	-2168	-733	1259	-789	-6928	9	3195	-5745	-12019	161	3597	-941	-9425	1585	2213	3930	-3996	-1082	-7510	5185	-5994	-6812	-8472	4823	-2371	-5337	-14002	9807	3937	-147	-124	-118	-65	-60	-55	-121	40	-153	21	30	-77	-25	-55	84	-27	0
0.848333	8	-314	10323	-2535	-907	932	-468	-6642	-111	3019	-5978	-12070	-23	3386	-738	-9132	168	2252	4038	-4071	-1907	-7927	4843	-6380	-6370	-8465	4629	-2141	-5601	-13199	9867	4432	-148	-127	-121	-67	-60	-75	-109	39	-153	18	32	-76	-21	-56	84	-40	-3
0.849167	109	-606	10399	-2929	-852	547	-93	-6365	-191	2790	-6113	-12105	-387	3151	-486	-8733	-434	2286	4158	-4100	-1443	-8403	4564	-6757	-6178	-8502	4481	-1873	-6123	-12360	9869	4880	-149	-127	-119	-66	-58	-56	-107	42	-152	16	29	-57	-17	-53	84	-28	1
0.850000	-25	-892	10472	-3360	-798	114	329	-6088	-207	2522	-6137	-12136	-545	2884	-190	-8239	-679	2306	4293	-4101	-1511	-8887	4345	-7120	-5817	-8577	4366	-1568	-6412	-11505	9800	5292	-150	-129	-120	-70	-61	-59	-112	39	-154	18	30	-78	-21	-57	80	-29	-5
0.850833	-193	-1190	10544	-3798	-773	-373	781	-5826	-130	2193	-6042	-12156	-506	2592	133	-7646	-697	2318	4429	-4071	-1643	-9383	4190	-7469	-5318	-8687	4283	-1234	-6553	-10643	9653	5644	-153	-128	-121	-67	-63	-60	-108	35	-153	16	30	-80	-22	-58	80	-31	-1
0.851667	-147	-1488	10611	-4228	-710	-897	1269	-5571	-32	1841	-5826	-12152	2866	2276	487	-6979	-133	2329	4583	-4023	-975	-9881	4103	-7796	-5081	-8812	4235	-891	-7825	-9791	9439	5947	-148	-127	-120	-66	-63	-66	-107	40	-149	18	34	-77	-19	-55	82	-32	-3
0.852500	-110	-1793	10667	-4645	-537	-1468	1776	-5340	-45	1442	-5488	-12120	7861	1934	864	-6227	244	2334	4726	-3967	-843	-10364	4070	-8103	-4663	-8953	4207	-540	-8559	-8930	9147	6196	-147	-127	-121	-68	-60	-59	-107	39	-153	18	32	-80	-17	-57	81	-28	-9
0.853333	-164	-2102	10705	-5045	-411	-2076	2298	-5130	-11	1018	-5022	-12048	5955	1570	1253	-5413	-299	2328	4870	-3909	-1420	-10815	4093	-8384	-3195	-9091	4194	-188	-6996	-8147	8779	6393	-149	-127	-120	-72	-72	-58	-102	39	-152	19	30	-78	-17	-56	81	-31	1
0.854167	144	-2409	10731	-5412	-354	-2706	2828	-4910	24	563	-4453	-11934	3105	1189	1655	-4535	195	2321	5007	-3859	-919	-11251	4161	-8641	-2209	-9221	4194	147	-6047	-7364	8344	6535	-149	-124	-124	-65	-63	-59	-107	38	-152	18	29	-77	-23	-52	81	-31	-3
0.855000	103	-2715	10736	-5736	-216	-3354	3353	-4785	185	84	-3762	-11760	2955	780	2061	-3628	670	2306	5136	-3820	-752	-11607	4273	-8869	-1611	-9320	4196	464	-5274	-6623	7839	6620	-149	-125	-122	-65	-63	-58	-107	42	-151	13	34	-76	-21	-57	80	-27	-3
0.855833	-22	-3012	10724	-6019	-430	-4012	3875	-4672	226	-419	-2963	-11532	3949	359	2469	-2697	1006	2281	5251	-3812	-284	-11914	4418	-9075	-1248	-9386	4205	749	-4221	-5927	7280	6658	-147	-126	-121	-68	-60	-59	-109	40	-152	20	32	-77	-18	-55	81	-35	-3
0.856667	56	-3300	10685	-6253	-704	-4668	4378	-4590	216	-941	-2067	-11233	5524	-81	2870	-1773	1455	2261	5349	-3823	401	-12146	4588	-9256	-949	-9405	4205	994	-3466	-5288	6664	6638	-151	-129	-124	-69	-62	-60	-111	38	-156	20	28	-78	-24	-60	77	-21	-5
0.857500	49	-3572	10625	-6441	-711	-5349	4894	-4544	142	-1479	-1093	-10865	3658	-520	3267	-872	1363	2207	5438	-3864	824	-12288	4783	-9408	-64	-9364	4209	1198	-2849	-4694	6015	6579	-149	-126	-122	-69	-65	-61	-110	40	-153	19	27	-73	-19	-56	79	-32	-4
0.858333	-297	-3827	10545	-6572	-778	-5943	5389	-4522	101	-2024	-36	-10425	1809	-946	3662	1	1648	2158	5516	-3929	1534	-12341	4994	-9532	467	-9257	4201	1370	-2708	-4162	5338	6472	-152	-128	-125	-66	-65	-59	-108	40	-146	18	32	-75	-24	-57	80	-33	-3
0.859167	-700	-4060	10441	-6662	-918	-6539	5864	-4537	219	-2578	1072	-9914	498	-1397	4052	815	1553	2100	5575	-4023	1161	-12291	5222	-9639	1217	-9088	4195	1496	-1082	-3685	4631	6332	-150	-128	-122	-68	-65	-58	-105	42	-153	19	30	-79	-24	-55	81	-32	8
0.860000	-686	-4277	10317	-6701	-896	-7096	6340	-4578	271	-3129	2222	-9328	-936	-1823	4442	1556	1034	2038	5624	-4138	1725	-12137	5435	-9719	1677	-8841	4177	1578	-594	-3232	3919	6158	-148	-122	-121	-65	-61	-56	-94	50	-149	22	30	-76	-22	-51	85	-28	-3
0.860833	-553	-4470	10166	-6696	-913	-7605	6795	-4632	228	-3690	3405	-8675	-1253	-2227	4829	2207	1475	1963	5658	-4265	2868	-11881	5658	-9779	748	-8519	4161	1627	-1879	-2843	3214	5963	-146	-124	-120	-62	-57	-55	-100	45	-148	21	35	-74	-16	-51	86	-29	-5
0.861667	-785	-4630	9997	-6674	-872	-8066	7234	-4704	187	-4246	4589	-7964	-1938	-2611	5210	2746	527	1870	5671	-4405	1853	-11529	5875	-9826	780	-8140	4136	1636	-1469	-2494	2508	5750	-144	-126	-116	-63	-59	-55	-98	45	-152	18	33	-74	-16	-51	84	-50	-1
0.862500	-782	-4778	9804	-6617	-749	-8468	7660	-4760	-17	-4781	5771	-7206	-2613	-2957	5596	3177	-31	1785	5670	-4552	2332	-11082	6087	-9849	671	-7690	4111	1610	-1707	-2192	1827	5528	-150	-126	-110	-66	-61	-53	-102	44	-151	21	35	-74	-17	-50	86	-30	-3
0.863333	-584	-4890	9594	-6543	-715	-8810	8068	-4835	-125	-5300	6914	-6406	-2717	-3264	5983	3488	-461	1692	5650	-4691	2934	-10517	6284	-9890	178	-7190	4084	1562	-1631	-1918	1178	5306	-150	-130	-117	-65	-62	-53	-105	43	-156	22	51	-57	-19	-50	81	-29	-3
0.864167	-573	-4979	9364	-6453	-736	-9080	8460	-4868	-66	-5784	8012	-5574	-2997	-3520	6380	3675	-738	1589	5611	-4821	2783	-9945	6469	-9907	-236	-6645	4063	1486	-749	-1684	561	5092	-152	-125	-118	-67	-62	-58	-104	44	-152	20	35	-72	-22	-55	81	-29	-5
0.865000	-761	-5040	9119	-6355	-745	-9276	8825	-4869	11	-6232	9052	-4721	-2918	-3724	6790	3745	-488	1479	5556	-4938	2897	-9283	6638	-9930	-869	-6062	4039	1391	-418	-1457	-10	4898	-152	-128	-116	-67	-68	-57	-108	39	-158	19	34	-74	-24	-55	79	-25	-7
0.865833	-566	-5097	8857	-6261	-895	-9395	9170	-4815	-80	-6639	10025	-3854	-2654	-3864	7209	3693	53	1369	5484	-5023	3715	-8565	6808	-9952	-1816	-5449	4029	1290	-755	-1254	-520	4737	-151	-125	-119	-68	-65	-53	-105	44	-155	22	35	-74	-25	-55	80	-27	-5
0.866667	-539	-5074	8595	-6165	-999	-9429	9486	-4702	-218	-6972	10910	-2993	-2847	-3935	7638	3533	-577	1261	5393	-5089	2487	-7814	6928	-9983	-1953	-4819	4025	1178	692	-1068	-970	4607	-146	-125	-119	-59	-59	-53	-103	46	-159	22	38	-74	-19	-51	84	-22	-3
0.867500	-272	-5053	8322	-6077	-877	-9382	9773	-4519	-196	-7242	11699	-2131	-2690	-3942	8087	3271	-442	1145	5290	-5120	2131	-7045	7048	-10023	-2080	-4191	4031	1055	1266	-893	-1353	4523	-149	-120	-115	-63	-57	-51	-104	46	-150	26	37	-72	-18	-51	84	-23	0
0.868333	-35	-5005	8044	-6005	-784	-9261	10023	-4265	-151	-7430	12375	-1345	-2985	-3874	8534	2916	32	1032	5165	-5129	2021	-6279	7144	-10075	-2484	-3569	4048	932	1249	-727	-1681	4490	-147	-114	-116	-63	-63	-55	-101	45	-151	33	38	-60	-18	-51	86	-22	0
0.869167	-4	-4932	7763	-5946	-735	-9054	10233	-3934	-218	-7530	12940	-575	-3560	-3750	8985	2476	-5	905	5024	-5107	1272	-5518	7220	-10141	-2640	-2975	4071	798	1258	-562	-1931	4514	-148	-125	-115	-61	-57	-51	-100	45	-152	24	36	-70	-18	-49	86	-26	0
0.870000	-127	-4846	7479	-5905	-314	-8776	10396	-3530	-231	-7544	13395	149	-3737	-3512	9432	1971	-102	786	4866	-5067	1053	-4786	7273	-10227	-2495	-2387	4104	662	1181	-398	-2112	4607	-148	-125	-118	-65	-64	-56	-99	43	-153	25	35	-72	-16	-52	82	-25	-4
0.870833	-374	-4738	7198	-5882	-63	-8426	10510	-3043	-248	-7456	13710	805	-3804	-3306	9871	1414	-302	661	4696	-5003	812	-4096	7307	-10324	-2014	-1839	4145	516	1550	-235	-2214	4746	-145	-124	-117	-65	-62	-53	-104	43	-152	21	33	-92	-21	-56	82	-25	-1
0.871667	-307	-4616	6919	-5875	-42	-8003	10582	-2486	-284	-7264	13915	1396	-3972	-3000	10288	813	-117	527	4512	-4927	1217	-3439	7326	-10430	-1395	-1323	4201	367	905	-68	-2233	4937	-148	-126	-119	-66	-64	-56	-103	42	-162	23	35	-73	-23	-53	84	-25	0
0.872500	-218	-4477	6649	-5886	163	-7518	10604	-1872	-230	-6976	14001	1915	-3995	-2643	10678	183	-50	392	4317	-4839	1152	-2829	7327	-10550	-821	-849	4262	204	412	106	-2177	5202	-150	-125	-117	-69	-63	-56	-103	43	-149	21	36	-76	-22	-51	77	-24	0
0.873333	-239	-4328	6381	-5907	167	-6972	10579	-1202	-155	-6585	13973	2348	-3567	-2252	11028	-476	-699	249	4112	-4771	817	-2278	7313	-10680	19	-415	4329	29	-575	285	-2044	5522	-151	-128	-139	-66	-64	-60	-107	40	-159	18	33	-74	-23	-58	80	-28	-6
0.874167	155	-4169	6122	-5946	-131	-6387	10513	-499	-119	-6114	13837	2711	-2925	-1826	11338	-1149	-132	106	3897	-4655	1751	-1784	7287	-10812	43	-21	4402	-150	-3432	475	-1830	5883	-150	-125	-120	-65	-61	-57	-105	42	-155	19	39	-73	-22	-56	81	-28	-4
0.875000	335	-4003	5877	-5985	-360	-5756	10411	234	-9	-5559	13606	2993	-2682	-1377	11596	-1837	-752	-40	3686	-4564	1199	-1347	7250	-10943	64	332	4482	-358	-3583	679	-1545	6326	-150	-122	-118	-66	-58	-55	-101	47	-151	21	34	-74	-19	-53	82	-29	-3
0.875833	431	-3830	5639	-6038	-464	-5109	10271	972	-76	-4936	13282	3194	-2387	-917	11790	-2531	-1357	-186	3456	-4485	1284	-968	7203	-11072	-44	648	4562	-582	-3687	879	-1188	6788	-147	-120	-117	-66	-62	-59	-104	39	-149	20	36	-74	-18	-55	81	-28	0
0.876667	487	-3650	5413	-6093	-492	-4445	10108	1696	-152	-4271	12882	3313	-2218	-461	11911	-3240	-1426	-354	3249	-4409	770	-643	7152	-11192	-254	931	4636	-830	-3590	1091	-779	7269	-149	-125	-118	-65	-60	-57	-107	41	-151	20	35	-74	-21	-57	78	-31	-1
0.877500	342	-3469	5196	-6152	-513	-3779	9922	2417	-135	-3520	12413	3362	-2233	-13	11965	-3956	-1531	-470	3036	-4345	32	-373	7095	-11303	-24	1175	4711	-1098	-3562	1312	-306	7768	-148	-126	-120	-68	-67	-62	-107	38	-152	18	34	-75	-22	-56	80	-32	-6
0.878333	99	-3279	4985	-6215	-511	-3130	9730	3099	-122	-2832	11894	3341	-2317	416	11944	-4690	-1668	-594	2830	-4284	-4	-148	7043	-11395	730	1390	4779	-1391	-4327	1543	202	8274	-153	-126	-121	-69	-56	-59	-103	39	-153	16	30	-78	-24	-59	82	-32	-5
0.879167	374	-3083	4788	-6278	-490	-2504	9540	3730	-82	-2117	11336	3259	-2149	819	11852	-5441	-995	-710	2634	-4233	223	35	6994	-11469	1104	1580	4836	-1706	-6310	1784	755	8783	-151	-129	-119	-68	-64	-61	-107	39	-155	20	33	-76	-22	-57	80	-32	-1
0.880000	227	-2877	4606	-6339	-389	-1916	9359	4309	-17	-1426	10746	3125	-2304	1193	11679	-6214	-1257	-816	2448	-4183	-1424	179	6944	-11521	2294	1750	4893	-2042	-5973	2035	1329	9267	-145	-128	-119	-61	-61	-56	-118	42	-148	16	34	-77	-19	-57	84	-29	-3
0.880833	61	-2663	4428	-6398	-394	-1384	9188	4830	32	-771	10140	2940	-1965	1521	11440	-7010	-1259	-887	2300	-4139	-1905	288	6902	-11552	3386	1898	4914	-2396	-5778	2293	1920	9718	-149	-124	-118	-68	-61	-55	-103	41	-149	20	36	-75	-18	-51	80	-29	0
0.881667	119	-2432	4266	-6457	-510	-913	9040	5283	-35	-179	9525	2705	-1442	1804	11135	-7829	-844	-934	2123	-4101	-1746	362	6857	-11563	4109	2023	4924	-2769	-7760	2555	2500	10129	-148	-132	-117	-66	-64	-60	-110	61	-158	16	29	-79	-23	-63	78	-34	-3
0.882500	108	-2194	4106	-6524	-584	-515	8909	5666	-43	337	8915	2453	-1163	2041	10771	-8680	-764	-956	1975	-4100	-1922	415	6819	-11549	4860	2135	4920	-3153	-20392	2827	3048	10485	-152	-128	-121	-65	-63	-56	-105	40	-155	18	32	-76	-21	-56	78	-33	-5
0.883333	198	-1930	3953	-6588	-850	-199	8805	5983	-64	762	8318	2164	-1114	2229	10362	-9550	-348	-900	1842	-4066	-1772	439	6782	-11515	4850	2226	4891	-3537	-32609	3100	3615	10786	-148	-125	-115	-68	-60	-57	-107	38	-153	15	29	-67	-23	-57	79	-32	0
0.884167	224	-1651	3808	-6682	-1775	24	8727	6231	-124	1086	7743	1847	-748	2372	9906	-10446	-152	-909	1721	-4077	-2199	439	6749	-11463	5238	2309	4840	-3923	-31040	3377	4119	11010	-150	-126	-124	-68	-64	-58	-107	40	-172	18	26	-77	-23	-56	79	-34	-7
0.885000	-59	-1343	3663	-6736	-2886	161	8674	6409	-198	1298	7193	1513	-242	2469	9449	-11358	56	-839	1608	-4114	-2136	416	6708	-11399	6070	2365	4764	-4298	-30596	3658	4570	11151	-151	-126	-119	-68	-64	-52	-109	38	-153	19	34	-75	-19	-56	81	-32	-4
0.885833	-135	-1017	3526	-6819	-3022	193	8634	6521	-161	1398	6677	1156	-16	2519	8923	-12281	747	-742	1503	-4198	-2071	373	6668	-11324	5865	2393	4660	-4679	-30950	3937	4955	11203	-148	-126	-119	-67	-59	-58	-109	40	-151	21	33	-76	-19	-57	78	-32	0
0.886667	191	-667	3389	-6924	-2640	124	8607	6569	-125	1383	6199	781	198	2532	8412	-13214	330	-620	1398	-4323	-2461	306	6613	-11235	5912	2441	4537	-5029	-29860	4220	5271	11174	-145	-125	-118	-67	-59	-59	-107	41	-149	21	34	-76	-17	-59	84	-29	2
0.887500	475	-292	3249	-7040	-2575	-36	8586	6564	-204	1256	5757	392	716	2507	7903	-14132	977	-468	1293	-4504	-1033	219	6552	-11142	4801	2452	4381	-5360	-29850	4496	5510	11048	-146	-124	-115	-83	-60	-58	-103	42	-149	21	37	-76	-22	-56	84	-30	0
0.888333	290	106	3105	-7172	-2393	-296	8561	6501	-205	1026	5354	-26	514	2455	7395	-15042	1020	-303	1183	-4752	-1619	108	6474	-11058	3999	2446	4200	-5664	-27589	4764	5665	10831	-145	-125	-116	-66	-59	-55	-101	42	-147	36	38	-74	-19	-51	85	-30	1
0.889167	239	528	2960	-7328	-2050	-634	8519	6385	-61	707	4984	-473	431	2366	6901	-15937	547	-120	1069	-5065	-1855	-24	6379	-10980	3836	2419	3988	-5940	-21281	5023	5716	10523	-144	-125	-118	-65	-63	-59	-105	42	-193	18	30	-77	-21	-56	84	-30	1
0.890000	725	964	2809	-7509	-1878	-1059	8456	6221	148	300	4642	-949	-139	2257	6448	-16800	551	67	941	-5440	-1241	-182	6258	-10913	3719	2369	3759	-6187	-15241	5271	5679	10127	-150	-133	-122	-70	-64	-64	-111	37	-154	13	28	-79	-22	-61	78	-36	-7
0.890833	807	1416	2652	-7713	-1706	-1538	8361	6002	354	-166	4327	-1468	-1320	2123	5982	-17621	251	269	814	-5883	-975	-358	6115	-10858	3944	2306	3486	-6408	-14100	5500	5569	9658	-149	-131	-122	-70	-62	-60	-110	38	-153	15	29	-80	-15	-58	77	-36	-5
0.891667	457	1876	2495	-7941	-1399	-2060	8232	5744	460	-671	4041	-2023	-2273	1982	5572	-18409	109	477	683	-6387	-1074	-552	5951	-10820	3991	2234	3207	-6594	-14403	5710	5373	9120	-150	-128	-125	-67	-63	-60	-109	36	-153	16	33	-30	-18	-59	77	-34	-4
0.892500	723	2352	2335	-8203	-245	-2635	8061	5435	569	-1200	3764	-2631	-2394	1821	5195	-19108	946	691	544	-6950	-609	-766	5761	-10801	3333	2141	2898	-6760	-19836	5897	5096	8531	-146	-127	-125	-69	-62	-59	-107	39	-154	16	26	-81	-19	-56	78	-34	0
0.893333	636	2833	2170	-8493	594	-3225	7839	5077	556	-1727	3482	-3298	-4041	1648	4852	-19762	382	903	405	-7553	-1089	-994	5551	-10806	3903	2036	2574	-6904	-23073	6053	4753	7883	-141	-128	-121	-67	-66	-60	-84	40	-151	18	29	-80	-19	-58	79	-33	-1
0.894167	501	3313	2004	-8810	390	-3822	7574	4662	357	-2241	3229	-4022	-5714	1469	4519	-20346	-379	1114	261	-8190	-1244	-1235	5312	-10835	5109	1918	2226	-7029	-21585	6177	4349	7202	-149	-127	-122	-66	-61	-60	-105	39	-152	17	28	-73	-18	-59	80	-26	1
0.895000	638	3783	1836	-9155	695	-4409	7257	4192	541	-2717	2954	-4815	-4533	1279	4271	-20845	63	1324	127	-8841	-936	-1487	5056	-10891	5021	1799	1869	-7151	-16238	6264	3898	6487	-132	-127	-119	-68	-62	-57	-113	38	-148	18	30	-74	-22	-59	81	-32	-4
0.895833	577	4244	1669	-9526	1036	-4986	6894	3638	848	-3145	2664	-5673	-2882	1086	4030	-21252	21	1536	0	-9514	-1150	-1745	4774	-10980	4661	1670	1499	-7266	-5761	6312	3414	5757	-144	-128	-118	-67	-61	-57	-105	36	-153	19	33	-76	-19	-57	92	-33	-3
0.896667	408	4685	1499	-9928	1003	-5537	6477	3003	741	-3515	2346	-6605	-1687	889	3808	-21573	-293	1749	-120	-10144	-1021	-2007	4474	-11090	4159	1539	1119	-7393	7600	6313	2898	5008	-147	-126	-119	-67	-62	-57	-105	41	-149	19	34	-75	-21	-58	77	-32	0
0.897500	388	5106	1334	-10352	920	-6058	6020	2257	491	-3807	2005	-7600	-645	699	3611	-21753	-586	1967	-224	-10774	-1141	-2271	4159	-11239	3789	1403	736	-7525	23835	6268	2378	4267	-138	-128	-120	-64	-63	-58	-104	40	-155	22	32	-75	-18	-57	80	-29	-3
0.898333	585	5505	1164	-10805	176	-6537	5534	1430	389	-4025	1627	-8653	-262	515	3428	-21822	-656	2190	-313	-11374	-1028	-2527	3816	-11413	3566	1273	354	-7681	32767	6170	1842	3509	-153	-130	-122	-73	-70	-63	-111	36	-158	11	33	-78	-30	-61	75	-36	-6
0.899167	765	5872	997	-11275	-1014	-6977	5007	467	182	-4160	1213	-9760	453	342	3254	-21753	-87	2426	-378	-11932	-465	-2779	3468	-11616	2679	1146	-19	-7855	32554	6026	1328	2761	-151	-129	-126	-67	-68	-64	-110	38	-154	20	32	-78	-23	-59	79	-30	-3
0.900000	442	6221	836	-11753	-1684	-7367	4467	-635	-26	-4212	763	-10920	1118	185	3083	-21526	-625	2676	-419	-12440	-639	-3013	3122	-11843	2218	1025	-384	-8057	32522	5829	831	2015	-147	-127	-121	-65	-63	-56	-115	43	-150	19	35	-74	-23	-58	82	-29	0
0.900833	171	6533	675	-12242	-2037	-7715	3910	-1833	-43	-4193	269	-12115	1171	45	2905	-21147	-306	2945	-436	-12896	1418	-3235	2759	-12100	-1335	905	-730	-8292	32767	5590	366	1273	-144	-121	-117	-67	-61	-56	-105	44	-162	22	37	-74	-21	-53	84	-25	1
0.901667	66	6807	512	-12745	-2630	-8035	3329	-3205	-352	-4103	-269	-13342	1060	-83	2704	-20605	16	3215	-434	-13319	3088	-3448	2387	-12385	-7169	786	-1061	-8561	32566	5287	-68	527	-148	-122	-121	-65	-60	-56	-105	42	-150	12	36	-74	-22	-59	81	-29	0
0.902500	-251	7049	345	-13255	-3303	-8321	2736	-4720	-553	-3989	-840	-14581	1529	-199	2473	-19893	-227	3504	-420	-13692	3754	-3638	2014	-12708	-13115	673	-1362	-8855	32767	4941	-448	-217	-147	-119	-122	-67	-60	-55	-105	42	-152	20	33	-75	-27	-55	82	-28	17
0.903333	-393	7258	175	-13763	-4381	-8570	2140	-6369	-357	-3813	-1457	-15828	1527	-310	2200	-18997	199	3811	-382	-14026	3895	-3813	1638	-13011	-19649	557	-1640	-9192	32707	4548	-784	-977	-147	-125	-120	-67	-62	-61	-104	42	-150	19	33	-74	-21	-57	82	-28	0
0.904167	-328	7430	0	-14269	-5117	-8805	1539	-8139	-463	-3664	-2100	-17065	1287	-422	1871	-17948	245	4127	-337	-14326	2397	-3968	1263	-13344	-24824	439	-1886	-9554	32727	4110	-1063	-1754	-150	-126	-121	-69	-61	-57	-109	41	-152	22	32	-74	-17	-57	81	-28	-3
0.905000	-568	7565	-176	-14768	-5819	-9013	930	-10025	-603	-3506	-2784	-18297	1370	-542	1473	-16720	139	4452	-279	-14602	365	-4099	890	-13694	-27256	313	-2091	-9949	32745	3633	-1283	-2547	-150	-125	-120	-66	-60	-55	-107	42	-154	20	32	-76	-22	-58	81	-29	-1
0.905833	-628	7664	-365	-15255	-6678	-9207	315	-12002	-650	-3371	-3492	-19504	2221	-684	998	-15341	646	4777	-219	-14857	-507	-4211	520	-14047	-27652	175	-2265	-10362	32719	3122	-1446	-3375	-153	-126	-121	-67	-62	-56	-104	40	-158	19	33	-75	-24	-63	81	-31	-5
0.906667	-852	7732	-559	-15730	-6877	-9395	-319	-14068	-905	-3290	-4231	-20678	2171	-860	436	-13829	606	5105	-161	-15111	-2673	-4300	151	-14403	-25505	24	-2404	-10795	32713	2578	-1546	-4227	-154	-129	-120	-66	-64	-57	-108	36	-167	16	33	-77	-24	-58	81	-27	0
0.907500	-1292	7771	-759	-16193	-6568	-9551	-965	-16169	-867	-3266	-4982	-21810	2116	-1081	-223	-12199	-241	5428	-108	-15355	-5303	-4368	-204	-14748	-20332	-138	-2504	-11236	32478	2017	-1589	-5116	-149	-126	-119	-62	-61	-52	-104	45	-148	21	37	-73	-18	-55	82	-23	-4
0.908333	-1435	7781	-969	-16635	-5944	-9698	-1636	-18275	-873	-3321	-5745	-22889	2435	-1366	-982	-10476	-255	5742	-61	-15602	-5730	-4415	-556	-15088	-14786	-324	-2572	-11690	30327	1436	-1543	-6056	-147	-124	-121	-64	-60	-56	-107	44	-144	21	37	-73	-17	-56	82	-26	0
0.909167	-1424	7764	-1185	-17055	-4934	-9832	-2335	-20359	-1003	-3469	-6521	-23909	2424	-1719	-1866	-8698	-667	6036	-23	-15855	-6153	-4445	-894	-15414	-9308	-538	-2604	-12142	18181	836	-1509	-7048	-144	-124	-117	-63	-59	-55	-101	44	-149	21	-3	-75	-16	-57	81	-27	4
0.910000	-1372	7724	-1411	-17457	-3131	-9953	-3080	-22394	-944	-3720	-7307	-24870	2399	-2167	-2861	-6924	-1524	6304	-5	-16111	-6629	-4465	-1228	-15728	-4134	-782	-2623	-12598	-862	226	-1402	-8096	-146	-128	-122	-66	-63	-59	-108	39	-155	18	30	-77	-21	-57	80	-28	-4
0.910833	-1471	7666	-1643	-17834	-904	-10056	-3880	-24341	-860	-4077	-8100	-25762	2440	-2720	-3960	-5180	-2135	6546	1	-16363	-5570	-4468	-1547	-16018	233	-1052	-2613	-13040	-15684	-382	-1252	-9198	-150	-130	-122	-66	-63	-58	-111	39	-153	19	29	-77	-23	-60	78	-29	-5
0.911667	-1240	7593	-1882	-18180	1272	-10131	-4750	-26174	-722	-4547	-8888	-26560	2371	-3380	-5190	-3522	-2848	6760	4	-16609	-3679	-4464	-1851	-16288	3726	-1353	-2583	-13460	-26431	-979	-1069	-10355	-151	-131	-120	-69	-63	-58	-108	41	-153	18	33	-76	-21	-59	81	-33	0
0.912500	-771	7514	-2119	-18492	3602	-10175	-5688	-27848	-567	-5119	-9673	-27273	2313	-4152	-6520	-1993	-3076	6944	4	-16839	-2329	-4448	-2137	-16539	5513	-1671	-2546	-13865	-31932	-1571	-855	-11570	-148	-129	-120	-66	-62	-58	-110	38	-152	18	32	-78	-23	-59	79	-33	-3
0.913333	-394	7423	-2357	-18763	5688	-10189	-6708	-29343	-515	-5788	-10445	-27881	2149	-5040	-7940	-631	-3410	7089	-3	-17050	-1627	-4431	-2410	-16765	6618	-2043	-2491	-14244	-29300	-2144	-628	-12852	-151	-128	-122	-68	-64	-58	-110	40	-150	19	28	-75	-22	-59	81	-31	-3
0.914167	-46	7335	-2593	-19036	7286	-10160	-7813	-30626	-434	-6549	-11205	-28388	2361	-6051	-9455	520	-2580	7203	-4	-17230	503	-4415	-2665	-16968	5950	-2432	-2444	-14602	-26519	-2705	-387	-14178	-150	-128	-118	-67	-61	-60	-110	38	-149	17	33	-78	-21	-61	81	-35	-1
0.915000	279	7264	-2823	-19259	8167	-10091	-9001	-31696	-436	-7385	-11949	-28789	2026	-7170	-11028	1415	-1008	7280	0	-17378	1826	-4408	-2899	-17156	3544	-2842	-2391	-14937	-24180	-3243	-138	-15554	-150	-132	-120	-73	-62	-57	-109	35	-153	15	32	-81	-21	-62	78	-35	-5
0.915833	265	7167	-3045	-19452	8496	-9982	-10266	-32305	-385	-8303	-12674	-29073	1555	-8376	-12646	2020	-814	7329	18	-17473	1983	-4402	-3108	-17318	2396	-3277	-2341	-15240	-19032	-3751	108	-16963	-147	-129	-119	-70	-63	-61	-108	36	-154	16	28	-82	-24	-58	81	-33	0
0.916667	261	7099	-3254	-19608	8555	-9813	-11613	-32541	-337	-9238	-13360	-29231	1449	-9615	-14275	2316	180	7353	50	-17537	2699	-4405	-3298	-17468	1907	-3719	-2292	-15519	-15201	-4233	345	-18400	-152	-129	-121	-69	-60	-64	-108	36	-150	17	26	-78	-21	-60	81	-33	-4
0.917500	153	7044	-3463	-19739	8283	-9605	-13017	-32646	-317	-10214	-14012	-29272	1501	-10958	-15891	2283	1195	7347	103	-17546	2848	-4422	-3474	-17606	2161	-4172	-2245	-15780	-10739	-4683	568	-19828	-153	-129	-121	-68	-63	-63	-110	34	-154	16	29	-76	-24	-59	81	-34	-1
0.918333	-225	7005	-3641	-19838	7858	-9348	-14463	-32692	-241	-11197	-14615	-29186	1003	-12294	-17469	1914	1580	7321	174	-17511	2657	-4454	-3599	-17730	3318	-4621	-2200	-16015	-5088	-5104	770	-21287	-145	-131	-120	-68	-65	-63	-108	36	-154	13	30	-78	-25	-59	80	-34	-7
0.919167	-773	6984	-3814	-19914	7433	-9042	-15930	-32697	-98	-12172	-15170	-28977	1066	-13617	-18983	1204	2321	7281	268	-17437	3083	-4503	-3713	-17850	4342	-5058	-2145	-16224	-2347	-5499	956	-22717	-151	-130	-120	-70	-66	-64	-114	35	-156	13	30	-79	-23	-61	81	-31	-6
0.920000	-1985	7002	-3972	-19967	6907	-8695	-17386	-32709	40	-13118	-15658	-28640	818	-14896	-20374	178	2872	7234	386	-17330	3428	-4561	-3794	-17957	5239	-5484	-2078	-16426	-857	-5865	1123	-24104	-146	-196	-117	-66	-58	-62	-105	39	-151	19	33	-76	-18	-63	81	-30	1
0.920833	-3835	7006	-4113	-19999	6229	-8310	-18804	-32336	72	-14030	-16077	-28184	325	-16096	-21626	-1142	2059	7180	525	-17202	2946	-4640	-3850	-18060	7415	-5882	-1992	-16616	3542	-6197	1269	-25443	-145	-125	-117	-65	-62	-64	-107	40	-148	22	34	-76	-18	-56	85	-29	1
0.921667	-4720	7043	-4242	-20017	5765	-7902	-20165	-31588	153	-14890	-16418	-27622	264	-17195	-22707	-2723	1628	7121	677	-17068	3663	-4733	-3874	-18169	8913	-6251	-1884	-16808	6569	-6508	1390	-26691	-150	-126	-117	-64	-64	-57	-107	40	-152	22	68	-75	-25	-61	81	-28	0
0.922500	-4782	7092	-4366	-20026	5442	-7470	-21418	-30555	145	-15682	-16669	-26941	303	-18155	-23582	-4524	935	7069	847	-16939	4302	-4841	-3876	-18275	10099	-6586	-1743	-16998	9322	-6795	1488	-27888	-147	-128	-121	-68	-63	-59	-105	40	-151	20	33	-78	-19	-57	82	-29	0
0.923333	-4303	7163	-4477	-20029	4956	-7039	-22528	-29291	124	-16394	-16829	-26176	215	-18969	-24218	-6495	-217	7025	1032	-16828	5007	-4965	-3854	-18381	10843	-6870	-1551	-17197	11237	-7069	1565	-28972	-153	-131	-109	-68	-63	-64	-111	43	-158	17	26	-81	-27	-63	80	-31	-4
0.924167	-3484	7239	-4587	-20035	4443	-6611	-23439	-27828	150	-17024	-16887	-25320	119	-19607	-24591	-8590	-1508	6989	1226	-16748	5702	-5092	-3794	-18487	11274	-7103	-1303	-17397	11325	-7315	1635	-29943	-152	-129	-125	-70	-63	-60	-107	36	-154	17	28	-78	-25	-58	79	-32	-4
0.925000	-2374	7327	-4688	-20034	4063	-6204	-24129	-26186	86	-17554	-16834	-24382	-11	-20060	-24675	-10732	-2867	6969	1444	-16705	5896	-5226	-3737	-18583	12039	-7280	-992	-17620	10396	-7552	1690	-30799	-152	-128	-121	-76	-64	-58	-107	37	-152	18	28	-78	-23	-59	81	-28	0
0.925833	-769	7416	-4794	-20044	3659	-5833	-24569	-24398	122	-18011	-16672	-23388	-221	-20326	-24455	-12861	-3074	6961	1658	-16724	6568	-5369	-3650	-18661	11282	-7401	-608	-17867	6726	-7780	1733	-31527	-151	-130	-121	-68	-61	-40	-109	41	-154	22	32	-76	-23	-59	82	-29	-5
0.926667	222	7509	-4899	-20061	3084	-5513	-24721	-22483	104	-18365	-16377	-22346	-132	-20402	-23930	-14913	-2922	6974	1890	-16799	5521	-5512	-3545	-18766	10201	-7457	-143	-18131	4273	-8002	1780	-32132	-143	-128	-119	-67	-62	-58	-108	47	-151	19	33	-73	-21	-56	86	-27	-3
0.927500	519	7593	-5014	-20095	3021	-5254	-24566	-20492	-13	-18614	-16043	-21266	29	-20295	-23106	-16828	-2984	6997	2126	-16940	5077	-5653	-3421	-18840	9037	-7453	403	-18427	260	-8205	1833	-32493	-147	-126	-114	-66	-59	-56	-105	42	-149	22	36	-77	-18	-53	84	-27	0
0.928333	1248	7672	-5141	-20146	3945	-5097	-24089	-18461	-10	-18761	-15599	-20168	-107	-20006	-22016	-18568	-2212	7038	2369	-17147	6002	-5793	-3288	-18906	5742	-7393	1021	-18756	-6674	-8403	1899	-32619	-147	-122	-116	-68	-59	-56	-102	44	-150	23	34	-72	-16	-51	86	-25	1
0.929167	1380	7736	-5281	-20219	4587	-5003	-23298	-16415	-31	-18803	-15097	-19054	-336	-19564	-20682	-20074	-2639	7095	2612	-17419	5211	-5927	-3140	-18953	3468	-7269	1714	-19121	-9611	-8599	1983	-32667	-145	-121	-118	-63	-77	-52	-98	47	-150	21	34	-69	-18	-52	86	-25	1
0.930000	2009	7784	-5439	-20317	4538	-5030	-22205	-14399	-144	-18723	-14570	-17927	-383	-18968	-19175	-21293	-2519	7160	2874	-17745	5445	-6056	-2980	-18989	969	-7102	2480	-19528	-12237	-8788	2097	-32708	-147	-127	-116	-67	-50	-58	-109	42	-152	18	34	-72	-21	-53	84	-28	0
0.930833	3707	7813	-5616	-20438	3909	-5175	-20823	-12434	-12	-18520	-14042	-16796	-210	-18247	-17557	-22195	-2013	7234	3139	-18123	5295	-6173	-2798	-19000	-665	-6880	3305	-19978	-12796	-8964	2255	-32704	-151	-129	-119	-69	-61	-57	-105	43	-151	20	35	-75	-24	-57	76	-30	-4
0.931667	5025	7825	-5811	-20589	2694	-5441	-19169	-10544	7	-18175	-13556	-15660	-28	-17406	-15898	-22751	-1556	7326	3420	-18534	4726	-6283	-2590	-18991	-1883	-6630	4176	-20473	-11940	-9125	2461	-32730	-153	-127	-121	-72	-65	-61	-109	38	-142	17	29	-77	-23	-55	80	-32	-1
0.932500	4542	7821	-6024	-20765	1660	-5836	-17302	-8771	1	-17680	-13148	-14529	1339	-16466	-14301	-22944	-667	7427	3715	-18967	4344	-6376	-2354	-18953	-3794	-6326	5081	-21008	-12202	-9266	2739	-32715	-152	-127	-118	-68	-63	-57	-107	40	-125	22	34	-76	-25	-52	87	-28	0
0.933333	4042	7801	-6252	-20971	716	-6355	-15268	-7135	37	-17018	-12856	-13393	2299	-15475	-12831	-22766	615	7538	4026	-19412	3870	-6455	-2083	-18893	-6429	-6003	6001	-21579	-13578	-9385	3085	-32731	-147	-128	-120	-70	-63	-58	-93	40	-153	20	36	-76	-23	-53	85	-28	0
0.934167	4205	7763	-6498	-21203	-303	-6989	-13113	-5655	-107	-16199	-12722	-12270	1317	-14355	-11569	-22222	739	7658	4351	-19848	1729	-6521	-1779	-18816	-6585	-5667	6922	-22210	-10394	-9491	3525	-32700	-148	-125	-114	-65	-59	-60	-101	41	-150	21	35	-76	-22	-53	86	-28	-11
0.935000	3708	7703	-6764	-21469	-1102	-7730	-10911	-4355	-238	-15209	-12772	-11150	1049	-13207	-10596	-21336	1608	7778	4689	-20269	630	-6562	-1442	-18732	-6082	-5331	7839	-22878	-6448	-9576	4061	-32516	-151	-128	-112	-69	-63	-58	-103	42	-151	23	36	-70	-22	-56	84	-28	-3
0.935833	3132	7634	-7042	-21757	-1930	-8543	-8738	-3242	-267	-14044	-13037	-10053	897	-12022	-9979	-20131	2986	7907	5045	-20660	-153	-6588	-1076	-18616	-5597	-5007	8727	-23582	-2451	-9645	4708	-32139	-147	-127	-119	-64	-58	-52	-103	41	-152	18	36	-69	-19	-50	88	-27	2
0.936667	2672	7565	-7334	-22070	-2360	-9413	-6642	-2330	-328	-12727	-13519	-8992	400	-10814	-9763	-18659	3910	8036	5408	-21009	-1183	-6588	-678	-18509	-4260	-4699	9584	-24311	1233	-9712	5478	-31695	-146	-126	-112	-64	-61	-56	-103	41	-150	23	37	-74	-21	-52	84	-27	-3
0.937500	1873	7457	-7658	-22402	-2695	-10287	-4712	-1633	-320	-11246	-14228	-7993	182	-9594	-9971	-16960	5151	8167	5783	-21316	-2091	-6553	-256	-18412	-2065	-4445	10391	-25062	4172	-9780	6379	-31126	-148	-127	-116	-63	-59	-57	-103	41	-158	28	37	-73	-21	-50	87	-27	-1
0.938333	782	7354	-7955	-22758	-3134	-11137	-3022	-1152	-310	-9650	-15157	-7077	5	-8372	-10613	-15083	6442	8296	6162	-21568	-3027	-6482	175	-18332	1141	-4247	11151	-25821	7984	-9853	7421	-30454	-150	-127	-117	-49	-61	-55	-105	40	-155	20	33	-74	-23	-56	66	-28	-5
0.939167	-251	7245	-8285	-23119	-3338	-11895	-1638	-893	-318	-7951	-16282	-6264	71	-7157	-11692	-13085	8039	8422	6543	-21773	-3581	-6370	600	-18285	3512	-4128	11861	-26575	10732	-9967	8628	-29660	-150	-128	-116	-64	-58	-60	-103	60	-153	21	34	-73	-22	-57	84	-29	-1
0.940000	-990	7133	-8618	-23483	-3672	-12538	-608	-852	-147	-6190	-17577	-5580	68	-5963	-13151	-11035	9894	8545	6924	-21916	-5099	-6207	1021	-18273	4965	-4096	12529	-27323	14213	-10114	9977	-28750	-150	-127	-117	-64	-65	-57	-103	40	-152	21	34	-58	-24	-53	81	-27	0
0.940833	-1620	7017	-8956	-23847	-4087	-13005	18	-1026	-22	-4379	-19004	-5053	210	-4796	-14942	-8996	10866	8666	7318	-22011	-5968	-6004	1424	-18318	6529	-4161	13166	-28036	17211	-10299	11477	-27710	-148	-125	-119	-63	-65	-53	-103	43	-149	22	36	-73	-19	-52	87	-26	-1
0.941667	-1356	6901	-9300	-24201	-4272	-13253	214	-1414	17	-2580	-20517	-4717	537	-3679	-16999	-7037	12331	8778	7671	-22073	-4763	-5754	1813	-18424	5038	-4344	13770	-28718	14721	-10546	13106	-26561	-147	-126	-116	-64	-64	-55	-104	41	-151	22	33	-75	-24	-57	85	-29	0
0.942500	-961	6779	-9655	-24549	-4280	-13256	-43	-2009	2	-833	-22076	-4583	396	-2616	-19243	-5212	12046	8874	8034	-22103	-5424	-5470	2189	-18595	5348	-4640	14366	-29340	14980	-10845	14852	-25300	-149	-128	-121	-57	-66	-55	-104	40	-152	19	32	-70	-18	-53	93	-28	0
0.943333	-931	6658	-10014	-24874	-4316	-12973	-751	-2802	-53	814	-23636	-4667	344	-1623	-21591	-3576	11029	8985	8403	-22106	-5544	-5160	2567	-18834	6150	-5054	14967	-29902	14190	-11200	16693	-23951	-148	-117	-119	-65	-63	-55	-103	40	-152	17	32	-76	-11	-55	84	-29	-3
0.944167	-771	6524	-10382	-25177	-4402	-12388	-1901	-3778	-31	2274	-25135	-4979	139	-696	-23971	-2170	9823	9080	8777	-22103	-5751	-4851	2957	-19136	6882	-5577	15596	-30393	14013	-11602	18612	-22540	-146	-131	-118	-67	-79	-58	-107	39	-171	19	33	-76	-21	-58	81	-31	-3
0.945000	-289	6386	-10749	-25452	-4220	-11494	-3448	-4925	6	3664	-26546	-5524	-265	145	-26277	-1047	7972	9182	9156	-22097	-6116	-4553	3401	-19492	7739	-6204	16275	-30814	14376	-12032	20568	-21112	-151	-129	-117	-66	-61	-56	-103	38	-155	17	39	-75	-9	-55	82	-32	-3
0.945833	-503	6240	-11122	-25702	-4158	-10288	-5322	-6232	98	4813	-27820	-6286	-379	894	-28406	-242	5686	9276	9558	-22102	-5827	-4295	3920	-19915	7797	-6925	17021	-31152	13519	-12479	22509	-19707	-151	-129	-120	-65	-65	-57	-107	41	-152	18	34	-75	-25	-57	82	-30	-4
0.946667	-820	6086	-11499	-25919	-4183	-8788	-7578	-7694	102	5722	-28931	-7249	-568	1548	-30318	232	3635	9377	9984	-22127	-4682	-4094	4554	-20378	5804	-7722	17849	-31409	9079	-12919	24394	-18357	-151	-126	-112	-65	-63	-57	-107	40	-154	20	36	-73	-18	-59	81	-28	1
0.947500	-1369	5914	-11878	-26107	-3862	-7009	-10045	-9281	11	6383	-29850	-8386	-1254	2095	-31650	354	967	9482	10446	-22182	-5198	-3983	5338	-20869	5487	-8566	18756	-31591	7768	-13327	26171	-17141	-148	-125	-118	-63	-63	-57	-105	43	-150	19	33	-73	-21	-55	82	-31	0
0.948333	-1709	5723	-12248	-26267	-3614	-5011	-12684	-10972	39	6785	-30575	-9666	-1291	2540	-32215	136	-1476	9599	10947	-22279	-5088	-3997	6296	-21384	5501	-9438	19743	-31696	6698	-13674	27798	-16067	-151	-127	-121	-68	-64	-60	-112	37	-138	17	34	-80	-18	-58	80	-42	-3
0.949167	-2060	5517	-12602	-26397	-3577	-2836	-15412	-12744	-31	6925	-31103	-11052	-1212	2876	-32457	-434	-3401	9727	11473	-22411	-4398	-4131	7450	-21905	4754	-10307	20803	-31733	4945	-13934	29231	-15183	-150	-127	-110	-63	-59	-58	-105	41	-151	19	33	-77	-19	-57	79	-29	-1
0.950000	-1991	5292	-12921	-26505	-3461	-552	-18160	-14560	-72	6821	-31437	-12479	-1278	3105	-32572	-1315	-5178	9871	12037	-22593	-3991	-4405	8806	-22432	4411	-11150	21909	-31711	3368	-14078	30416	-14529	-149	-126	-122	-68	-64	-58	-109	41	-152	17	33	-79	-21	-58	80	-33	0
0.950833	-1375	5051	-13188	-26584	-3236	1777	-20858	-16401	-22	6470	-31598	-13979	-1527	3224	-32613	-2479	-6407	10026	12616	-22815	-3287	-4847	10366	-22950	3645	-11942	23037	-31635	1186	-14089	31319	-14123	-152	-128	-122	-66	-63	-65	-111	38	-152	12	28	-80	-22	-57	77	-34	-6
0.951667	-1344	4788	-13383	-26644	-3024	4090	-23450	-18240	-16	5900	-31584	-15429	-1514	3233	-32649	-3883	-7670	10202	13211	-23080	-2799	-5436	12141	-23460	3292	-12633	24139	-31510	-146	-13948	31916	-13974	-152	-127	-126	-70	-63	-59	-109	36	-152	16	30	-80	-23	-58	77	-32	-19
0.952500	-1683	4522	-13484	-26685	-2873	6314	-25851	-20027	41	5151	-31438	-16816	-1465	3139	-32645	-5501	-8653	10398	13787	-23392	-2017	-6175	14084	-23953	2549	-13215	25168	-31353	-1959	-13630	32180	-14077	-153	-129	-120	-68	-62	-62	-107	39	-151	12	29	-78	-17	-60	77	-33	-1
0.953333	-1545	4239	-13468	-26713	-2698	8371	-28003	-21735	1	4244	-31168	-18103	-1652	2938	-32646	-7230	-8809	10615	14336	-23734	-1857	-7043	16159	-24431	477	-13656	26079	-31179	-3007	-13142	32100	-14423	-151	-129	-119	-67	-64	-60	-108	41	-154	-1	33	-77	-17	-58	90	-29	-1
0.954167	-1539	3962	-13318	-26732	-2614	10199	-29866	-23321	2	3220	-30812	-19259	-1792	2636	-32651	-9074	-9611	10853	14835	-24109	-2296	-8026	18313	-24897	-128	-13946	26821	-30988	-2085	-12479	31671	-14985	-145	-124	-117	-66	-66	-61	-110	39	-151	18	34	-76	-23	-57	81	-30	0
0.955000	-1494	3685	-13016	-26742	-2511	11748	-31374	-24756	107	2110	-30390	-20270	-1561	2228	-32658	-10954	-9085	11105	15255	-24513	-452	-9081	20484	-25352	-2841	-14078	27347	-30796	-6638	-11660	30886	-15737	-148	-124	-117	-60	-62	-57	-104	41	-152	18	33	-73	-18	-56	79	-29	1
0.955833	-1529	3434	-12551	-26758	-2206	12963	-32132	-26003	58	938	-29914	-21113	-1652	1716	-32588	-12806	-8791	11379	15576	-24934	-520	-10209	22597	-25814	-4663	-14045	27615	-30603	-8664	-10696	29773	-16621	-146	-125	-122	-95	-62	-58	-108	40	-151	19	28	-74	-17	-57	84	-29	0
0.956667	-1663	3231	-11918	-26772	-1908	13813	-32450	-27051	50	-252	-29423	-21778	-1551	1104	-32112	-14582	-8808	11669	15764	-25365	-631	-11350	24596	-26281	-5383	-13861	27611	-30430	-9521	-9630	28355	-17609	-152	-128	-124	-69	-61	-61	-109	37	-152	13	30	-79	-24	-62	78	-31	-5
0.957500	-1679	3087	-11122	-26790	-1762	14260	-32583	-27849	87	-1435	-28926	-22260	-1534	384	-31397	-16229	-8331	11980	15862	-25807	-413	-12476	26377	-26754	-6219	-13530	27302	-30266	-9261	-8478	26687	-18630	-151	-130	-119	-67	-64	-58	-108	40	-155	13	30	-72	-21	-58	82	-28	-3
0.958333	-1421	3044	-10156	-26813	-1412	14288	-32661	-28380	119	-2583	-28430	-22562	-1682	-435	-30601	-17699	-7886	12320	15813	-26242	-476	-13539	27859	-27242	-6498	-13077	26699	-30121	-8057	-7292	24801	-19659	-154	-128	-121	-68	-64	-60	-104	42	-153	16	44	-76	-25	-58	81	-31	-7
0.959167	-1303	3110	-9049	-26853	-1136	13901	-32669	-28638	16	-3684	-27962	-22704	-1653	-1376	-29789	-18990	-7283	12684	15622	-26673	-376	-14514	29003	-27740	-6584	-12544	25814	-29984	-7019	-6099	22754	-20644	-154	-128	-121	-70	-64	-58	-107	41	-154	17	32	-75	-24	-57	77	-29	-6
0.960000	-941	3328	-7820	-26902	-964	13100	-32703	-28614	41	-4726	-27520	-22693	-1031	-2439	-29000	-20034	-5815	13081	15311	-27086	507	-15372	29730	-28253	-8319	-11911	24665	-29863	-9449	-4945	20628	-21540	-164	-127	-119	-66	-64	-53	-103	43	-153	19	33	-74	-25	-55	85	-30	0
0.960833	-773	3706	-6517	-26963	-696	11918	-32692	-28301	77	-5711	-27104	-22558	-983	-3607	-28282	-20828	-5272	13507	14886	-27486	-60	-16086	30009	-28777	-8591	-11259	23297	-29751	-9137	-3883	18499	-22319	-149	-125	-118	-62	-58	-56	-103	45	-149	21	36	-69	-21	-53	85	-26	1
0.961667	-646	4266	-5177	-27055	-545	10366	-32465	-27716	85	-6647	-26724	-22316	-678	-4892	-27632	-21365	-5117	13972	14371	-27868	-459	-16653	29802	-29320	-7297	-10616	21755	-29653	-6826	-2952	16425	-22957	-147	-122	-118	-66	-61	-55	-104	43	-174	18	34	-73	-19	-62	82	-27	2
0.962500	-243	5025	-3850	-27159	-319	8495	-31709	-26860	119	-7524	-26374	-21995	-569	-6291	-27060	-21648	-4166	14471	13800	-28240	183	-17056	29102	-29860	-6554	-10009	20104	-29553	-5415	-2187	14475	-23441	-147	-124	-114	-64	-60	-55	-135	45	-147	21	35	-70	-17	-53	80	-29	0
0.963333	-109	6000	-2592	-27287	-95	6345	-30662	-25777	106	-8377	-26057	-21621	-644	-7785	-26570	-21687	-3385	15022	13211	-28587	143	-17299	27917	-30399	-5912	-9470	18399	-29450	-4232	-1615	12702	-23760	-147	-127	-119	-64	-61	-56	-104	34	-148	6	33	-73	-19	-53	82	-28	1
0.964167	150	7186	-1477	-27434	138	3968	-29413	-24486	4	-9208	-25763	-21198	-678	-9386	-26164	-21502	-2767	15627	12651	-28913	73	-17391	26275	-30920	-5567	-9026	16701	-29324	-4020	-1270	11152	-23931	-150	-128	-119	-68	-51	-60	-103	45	-151	19	35	-74	-22	-59	79	-31	0
0.965000	355	8579	-568	-27601	273	1413	-28024	-23031	-38	-10054	-25498	-20798	-1279	-11065	-25833	-21123	-2319	16287	12168	-29217	-48	-17349	24227	-31422	-4650	-8709	15063	-29226	-3496	-1166	9884	-23953	-149	-129	-110	-68	-64	-62	-107	39	-155	17	29	-79	-21	-57	80	-33	-4
0.965833	349	10156	68	-27788	180	-1274	-26539	-21448	131	-10939	-25248	-20381	-141	-12804	-25585	-20576	-1753	16997	11805	-29514	84	-17206	21834	-31888	-3510	-8513	13542	-29093	-3640	-1319	8913	-23874	-150	-127	-120	-66	-62	-60	-107	41	-153	19	30	-75	-24	-59	79	-32	0
0.966667	529	11904	384	-27981	248	-4048	-24976	-19762	116	-11875	-25007	-19979	2801	-14573	-25404	-19908	-693	17772	11608	-29792	231	-16957	19152	-32315	-4116	-8464	12187	-28942	-4730	-1726	8268	-23634	-149	-127	-121	-70	-62	-55	-104	41	-154	19	35	-77	-19	-66	80	-31	1
0.967500	435	13791	325	-28189	445	-6873	-23383	-18045	-32	-12884	-24787	-19618	2075	-16352	-25291	-19162	-815	18599	11607	-30056	-461	-16673	16281	-32575	-3348	-8559	11029	-28782	-3216	-2382	7936	-23344	-162	-125	-118	-48	-61	-52	-104	43	-151	20	36	-77	-18	-53	82	-29	0
0.968333	437	15805	-154	-28415	678	-9693	-21793	-16337	-18	-13991	-24573	-19294	1163	-18123	-25237	-18377	-183	19468	11823	-30308	600	-16376	13313	-32664	-4046	-8801	10087	-28603	-6610	-3278	7907	-23001	-148	-129	-121	-66	-55	-49	-104	44	-148	19	34	-69	-19	-52	82	-29	0
0.969167	726	17866	-1067	-28646	758	-12474	-20221	-14692	-46	-15198	-24367	-19008	1423	-19864	-25231	-17583	541	20361	12275	-30549	569	-16107	10344	-32718	-5132	-9169	9375	-28405	-8625	-4392	8170	-22624	-148	-128	-117	-65	-59	-52	-103	41	-154	19	33	-72	-18	-51	82	-29	0
0.970000	912	19940	-2411	-28884	760	-15168	-18702	-13154	-66	-16506	-24162	-18768	1244	-21549	-25272	-16834	335	21245	12946	-30787	138	-15903	7453	-32728	-4449	-9683	8879	-28195	-8239	-5699	8682	-22244	-153	-128	-120	-72	-60	-55	-107	41	-149	19	33	-75	-16	-55	79	-31	0
0.970833	887	21975	-4175	-29130	761	-17753	-17251	-11765	-16	-17923	-23952	-18570	990	-23150	-25340	-16149	589	22092	13819	-31019	592	-15784	4743	-32735	-4035	-10307	8586	-27975	-7492	-7161	9400	-21863	-169	-130	-120	-59	-60	-56	-110	37	-154	16	33	-77	-18	-56	77	-30	0
0.971667	1093	23909	-6310	-29374	684	-20208	-15868	-10552	60	-19424	-23730	-18408	734	-24648	-25419	-15559	609	22860	14852	-31242	862	-15785	2241	-32752	-3268	-11020	8472	-27739	-6003	-8734	10280	-21498	-149	-128	-120	-65	-61	-60	-104	40	-152	17	32	-76	-19	-57	79	-34	0
0.972500	1043	25688	-8776	-29622	584	-22510	-14582	-9564	-5	-20975	-23484	-18268	137	-26019	-25499	-15081	556	23507	16004	-31458	1002	-15941	60	-32729	-2598	-11817	8507	-27495	-4035	-10382	11264	-21153	-145	-128	-119	-67	-62	-60	-102	41	-149	16	32	-75	-22	-60	80	-34	3
0.973333	1053	27268	-11512	-29872	534	-24621	-13392	-8829	-32	-22587	-23219	-18160	176	-27259	-25566	-14728	1095	23982	17207	-31667	1707	-16247	-1762	-32750	-3625	-12680	8633	-27245	-5385	-12062	12298	-20826	-153	-132	-121	-67	-65	-55	-102	37	-155	12	26	-80	-24	-62	77	-32	-3
0.974167	1190	28579	-14417	-30125	503	-26527	-12322	-8367	-23	-24194	-22910	-18064	-171	-28355	-25598	-14510	1216	24247	18396	-31871	1213	-16724	-3196	-32732	-4029	-13579	8833	-26979	-5422	-13744	13340	-20503	-148	-133	-124	-65	-64	-60	-107	39	-152	13	28	-78	-23	-58	80	-32	-1
0.975000	884	29596	-17393	-30369	423	-28201	-11363	-8169	-78	-25765	-22551	-17976	-344	-29307	-25581	-14415	783	24252	19509	-32052	678	-17367	-4239	-32752	-2365	-14518	9045	-26709	-2771	-15388	14334	-20189	-149	-126	-120	-63	-61	-57	-102	42	-151	12	30	-79	-21	-57	80	-30	-5
0.975833	802	30274	-20356	-30614	419	-29649	-10525	-8275	-88	-27284	-22130	-17896	-69	-30111	-25496	-14449	776	23955	20447	-32232	1216	-18167	-4880	-32736	-1429	-15473	9256	-26428	-1502	-16951	15232	-19864	-150	-128	-121	-70	-62	-55	-105	40	-151	18	29	-75	-22	-56	82	-29	0
0.976667	773	30597	-23196	-30859	661	-30858	-9802	-8656	-146	-28700	-21654	-17819	-254	-30768	-25331	-14590	768	23327	21196	-32388	1026	-19110	-5136	-32751	-783	-16438	9395	-26136	-577	-18405	16004	-19515	-150	-126	-120	-67	-63	-57	-103	39	-153	15	27	-75	-24	-57	79	-32	0
0.977500	742	30543	-25830	-31105	558	-31826	-9202	-9302	-163	-29976	-21102	-17738	-376	-31295	-25067	-14821	997	22339	21633	-32533	1406	-20178	-5024	-32740	-559	-17402	9475	-25839	-998	-19730	16614	-19138	-150	-126	-120	-67	-62	-60	-105	42	-151	15	29	-76	-22	-59	78	-30	-6
0.978333	777	30097	-28159	-31343	602	-32340	-8711	-10200	-53	-31087	-20478	-17665	-314	-31687	-24691	-15121	859	20980	21768	-32647	1815	-21332	-4588	-32742	-246	-18339	9459	-25534	-1196	-20902	17050	-18709	-148	-127	-122	-69	-66	-61	-110	40	-156	15	27	-78	-14	-59	78	-34	-4
0.979167	870	29254	-30098	-31578	811	-32545	-8330	-11304	-107	-31956	-19776	-17586	-437	-31967	-24190	-15476	563	19255	21553	-32668	1983	-22540	-3871	-32740	730	-19266	9347	-25215	-566	-21908	17301	-18228	-151	-126	-121	-67	-61	-58	-108	38	-155	19	27	-75	-21	-60	78	-31	-6
0.980000	675	28031	-31520	-31803	813	-32645	-8039	-12591	-129	-32366	-19006	-17513	-520	-32130	-23561	-15852	1221	17177	20976	-32701	2493	-23761	-2932	-32726	-218	-20158	9141	-24887	-1035	-22747	17359	-17686	-149	-124	-120	-50	-65	-58	-103	44	-152	19	29	-75	-18	-56	81	-27	0
0.980833	415	26452	-32185	-32014	615	-32679	-7866	-14023	-137	-32548	-18155	-17451	-635	-32206	-22808	-16232	1055	14778	20048	-32690	1858	-24963	-1815	-32740	-504	-21017	8845	-24555	1778	-23412	17238	-17095	-146	-126	-118	-56	-60	-56	-103	46	-149	22	34	-73	-21	-58	79	-28	-3
0.981667	537	24537	-32479	-32224	612	-32693	-7773	-15568	-205	-32621	-17252	-17405	-521	-32183	-21933	-16593	1139	12090	18784	-32707	2640	-26118	-578	-32690	-987	-21833	8478	-24218	1400	-23906	16941	-16459	-151	-127	-122	-66	-65	-61	-107	39	-152	17	30	-73	-22	-59	78	-30	1
0.982500	466	22332	-32593	-32424	770	-32655	-7746	-17172	-276	-32672	-16301	-17380	-524	-32084	-20952	-16914	1868	9169	17235	-32696	3153	-27152	728	-32594	-2522	-22592	8068	-23879	-489	-24238	16505	-15783	-150	-127	-120	-67	-63	-56	-105	39	-151	21	30	-77	-21	-58	81	-28	-3
0.983333	308	19865	-32417	-32581	788	-32283	-7778	-18786	-262	-32671	-15311	-17384	-496	-31900	-19870	-17177	1481	6047	15439	-32696	2388	-28090	2040	-32465	-1785	-23294	7630	-23536	439	-24426	15947	-15081	-152	-126	-119	-68	-61	-60	-104	40	-152	22	34	-50	-21	-59	79	-29	0
0.984167	173	17202	-31613	-32690	778	-31662	-7855	-20373	-251	-32688	-14317	-17411	-500	-31638	-18714	-17368	1450	2818	13475	-32697	2621	-28851	3324	-32325	-1559	-23930	7189	-23202	868	-24489	15293	-14376	-154	-127	-121	-64	-62	-61	-102	40	-153	21	32	-76	-23	-60	82	-26	-1
0.985000	-51	14397	-30291	-32717	695	-30869	-7974	-21890	-235	-32683	-13319	-17487	-477	-31302	-17510	-17472	979	-453	11412	-32685	2513	-29435	4539	-32146	-971	-24496	6772	-22869	2294	-24440	14592	-13691	-155	-126	-133	-67	-62	-60	-102	42	-154	22	33	-75	-17	-60	81	-27	-5
0.985833	-70	11511	-28615	-32749	605	-29940	-8097	-23305	-368	-32423	-12340	-17611	-756	-30889	-16289	-17479	688	-3689	9328	-32699	1931	-29827	5657	-31937	81	-24986	6396	-22554	4332	-24308	13856	-13043	-151	-122	-118	-65	-66	-57	-103	44	-153	22	34	-76	-23	-56	73	-25	-3
0.986667	12	8586	-26658	-32738	492	-28895	-8232	-24588	-303	-31868	-11404	-17780	-501	-30397	-15080	-17388	1234	-6822	7291	-32677	2117	-30020	6674	-31670	-27	-25394	6086	-22257	3950	-24111	13134	-12459	-152	-126	-119	-64	-62	-58	-97	44	-154	23	37	-73	-21	-63	86	-27	-3
0.987500	-163	5686	-24505	-32738	503	-27774	-8359	-25718	-220	-31160	-10533	-17977	-521	-29829	-13921	-17190	1329	-9798	5367	-32696	1773	-30013	7531	-31352	-275	-25717	5854	-21983	3385	-23876	12445	-11959	-152	-121	-117	-63	-60	-75	-99	45	-153	24	36	-68	-19	-52	87	-25	-1
0.988333	-359	2838	-22259	-32742	596	-26602	-8462	-26657	-239	-30336	-9738	-18273	-685	-29185	-12839	-16900	571	-12579	3618	-32677	354	-29820	8255	-30963	1535	-25952	5708	-21740	5854	-23620	11816	-11556	-150	-120	-115	-60	-61	-53	-100	44	-150	26	36	-70	-17	-51	88	-42	-1
0.989167	-313	105	-20013	-32759	696	-25409	-8540	-27410	-199	-29444	-9037	-18597	-458	-28465	-11849	-16505	819	-15093	2103	-32698	278	-29455	8835	-30510	2551	-26112	5652	-21528	6962	-23364	11262	-11273	-141	-121	-119	-62	-58	-56	-99	43	-151	23	36	-83	-19	-51	89	-24	1
0.990000	-428	-2476	-17874	-32744	778	-24233	-8583	-27956	-267	-28507	-8441	-18974	-471	-27683	-10995	-16033	657	-17317	855	-32678	197	-28940	9278	-29977	3629	-26176	5691	-21354	7753	-23124	10798	-11130	-153	-126	-118	-66	-62	-60	-122	38	-154	21	34	-74	-24	-57	82	-33	-5
0.990833	-424	-4880	-15920	-32766	643	-23097	-8585	-28340	-310	-27549	-7949	-19392	-459	-26843	-10279	-15479	574	-19212	-112	-32706	124	-28301	9600	-29361	4867	-26172	5822	-21217	8232	-22910	10452	-11081	-149	-124	-116	-66	-63	-62	-105	35	-158	20	35	-74	-21	-57	79	-29	-1
0.991667	-251	-7072	-14206	-32749	554	-22009	-8537	-28522	-155	-26581	-7544	-19838	-400	-25964	-9730	-14864	750	-20760	-773	-32689	-273	-27564	9807	-28654	5680	-26095	6047	-21115	8517	-22730	10213	-11173	-153	-127	-118	-65	-63	-61	-103	43	-155	23	35	-94	-25	-55	81	-32	4
0.992500	-284	-9055	-12814	-32766	473	-21009	-8444	-28530	-190	-25652	-7301	-20315	-560	-25060	-9325	-14197	529	-21957	-1155	-32701	-721	-26770	9934	-27873	7013	-25953	6351	-21054	9064	-22588	10089	-11382	-148	-125	-117	-65	-62	-57	-105	40	-151	21	37	-74	-19	-51	82	-29	-1
0.993333	-525	-10830	-11739	-32748	542	-20107	-8309	-28393	-143	-24755	-7145	-20804	-628	-24164	-9105	-13498	856	-22814	-1273	-32688	-518	-25952	9981	-27016	6884	-25769	6727	-21025	8366	-22494	10071	-11703	-147	-125	-116	-66	-59	-63	-103	42	-152	20	38	-74	-22	-56	81	-30	-1
0.994167	-618	-12393	-11048	-32761	619	-19320	-8135	-28138	-34	-23923	-7083	-21298	-732	-23279	-9035	-12777	814	-23327	-1154	-32699	-1209	-25157	9975	-26096	6442	-25546	7169	-21035	10169	-22442	10164	-12107	-164	-125	-119	-65	-62	-63	-103	43	-152	22	37	-74	-24	-53	86	-29	-1
0.995000	-641	-13748	-10737	-32749	561	-18683	-7946	-27763	-155	-23176	-7117	-21788	-658	-22436	-9118	-12068	763	-23519	-842	-32686	-740	-24402	9936	-25126	6075	-25298	7669	-21076	10260	-22431	10345	-12591	-148	-124	-116	-66	-64	-57	-101	47	-153	22	36	-74	-23	-51	86	-26	2
0.995833	-420	-14902	-10793	-32736	362	-18179	-7705	-27317	-95	-22492	-7222	-22260	-687	-21658	-9331	-11381	1617	-23421	-380	-32698	236	-23725	9879	-24116	3256	-25038	8218	-21131	7087	-22453	10611	-13122	-147	-124	-118	-65	-62	-59	-101	42	-148	23	35	-73	-19	-51	87	-30	0
0.996667	-649	-15877	-11183	-32753	318	-17810	-7463	-26828	-114	-21919	-7396	-22706	-774	-20973	-9660	-10738	1066	-23054	177	-32689	-718	-23144	9820	-23079	2020	-24780	8808	-21222	7257	-22513	10938	-13681	-147	-122	-120	-65	-63	-56	-103	45	-152	19	40	-75	-19	-51	86	-26	-4
0.997500	-594	-16688	-11876	-32744	452	-17575	-7217	-26313	-107	-21441	-7616	-23079	-630	-20387	-10084	-10158	1148	-22460	785	-32681	-570	-22680	9779	-22037	480	-24531	9442	-21313	6898	-22589	11317	-14247	-150	-115	-120	-68	-64	-57	-101	41	-152	21	36	-76	-19	-53	87	-28	-5
0.998333	-361	-17345	-12819	-32755	359	-17495	-6980	-25809	3	-21070	-7870	-23452	-374	-19924	-10577	-9663	1383	-21661	1406	-32692	-736	-22344	9785	-21008	-690	-24298	10104	-21413	7336	-22688	11739	-14801	-155	-129	-121	-74	-66	-60	-104	36	-164	17	30	-80	-26	-56	82	-34	-7
0.999167	-435	-17872	-13940	-32740	268	-17530	-6756	-25340	-46	-20798	-8144	-23732	-623	-19588	-11120	-9270	1318	-20699	1985	-32677	-931	-22140	9819	-20001	-1576	-24077	10809	-21497	7931	-22792	12146	-15320	-151	-128	-121	-68	-63	-58	-107	40	-153	19	56	-74	-23	-53	82	-31	-6
1.000000	-540	-18268	-15189	-32754	185	-17670	-6533	-24914	10	-20607	-8419	-23943	-473	-19383	-11685	-8985	1587	-19605	2510	-32689	-478	-22056	9909	-19026	-3208	-23883	11551	-21570	6123	-22899	12657	-15785	-150	-126	-120	-67	-59	-55	-103	32	-151	22	35	-76	-19	-51	86	-26	0
1.000833	-225	-18556	-16490	-32735	102	-17902	-6366	-24554	11	-20533	-8693	-24075	-132	-19312	-12251	-8843	1971	-18424	2953	-32677	-56	-22093	10067	-18103	-6173	-23703	12333	-21620	2142	-23005	13159	-16185	-147	-126	-117	-65	-59	-53	-101	44	-151	21	37	-75	-18	-49	87	-27	-3
1.001667	-150	-18751	-17789	-32757	145	-18230	-6225	-24283	-12	-20540	-8954	-24127	-422	-19375	-12807	-8842	1112	-17182	3249	-32690	-993	-22236	10289	-17240	-6734	-23548	13144	-21645	2562	-23110	13642	-16526	-145	-125	-117	-67	-59	-55	-103	44	-153	23	37	-74	-19	-50	87	-26	2
1.002500	-280	-18856	-19032	-32738	135	-18611	-6127	-24102	-5	-20616	-9201	-24103	-217	-19557	-13339	-8989	904	-15897	3448	-32679	-766	-22460	10584	-16444	-6732	-23402	13984	-21630	2835	-23206	14128	-16786	-151	-122	-119	-66	-60	-55	-100	46	-153	22	35	-74	-21	-51	87	-25	-3
1.003333	-323	-18883	-20173	-32755	122	-19036	-6052	-24017	-122	-20758	-9420	-23997	1	-19839	-13826	-9290	1074	-14590	3534	-32697	-623	-22745	10945	-15734	-6902	-23257	14855	-21579	2418	-23294	14609	-16975	-149	-122	-112	-63	-59	-56	-102	42	-155	25	18	-73	-18	-51	87	-25	-4
1.004167	-267	-18828	-21164	-32741	-27	-19474	-6018	-24019	-111	-20952	-9615	-23817	-121	-20221	-14271	-9733	826	-13290	3514	-32682	-851	-23061	11378	-15100	-6898	-23111	15748	-21487	1491	-23385	15090	-17089	-150	-124	-118	-65	-64	-57	-101	44	-150	22	35	-69	-22	-50	85	-29	-4
1.005000	-205	-18710	-21970	-32755	-177	-19920	-6023	-24111	-96	-21184	-9793	-23565	-48	-20665	-14655	-10322	605	-12019	3405	-32698	-904	-23386	11872	-14554	-6960	-22950	16659	-21350	-159	-23450	15565	-17137	-150	-122	-118	-66	-70	-55	-103	44	-151	-15	34	-74	-19	-51	86	-27	-4
1.005833	-1	-18523	-22583	-32746	-200	-20347	-6052	-24279	-190	-21443	-9932	-23259	37	-21163	-14984	-11032	43	-10783	3228	-32682	-1115	-23680	12427	-14096	-6002	-22765	17577	-21171	-1171	-23523	16024	-17126	-148	-126	-116	-66	-61	-55	-100	43	-152	21	35	-73	-23	-55	84	-27	-4
1.006667	-32	-18269	-22985	-32755	-318	-20748	-6107	-24513	-159	-21721	-10054	-22905	371	-21681	-15252	-11847	81	-9594	3005	-32695	-907	-23937	13037	-13724	-5525	-22544	18493	-20954	-3165	-23592	16509	-17063	-152	-124	-119	-59	-66	-58	-104	46	-154	22	34	-74	-22	-55	85	-28	-4
1.007500	-255	-17965	-23182	-32747	-258	-21105	-6175	-24811	-62	-21993	-10158	-22523	608	-22204	-15459	-12751	303	-8462	2764	-32685	-1397	-24116	13693	-13433	-5563	-22280	19395	-20696	-3726	-23663	16982	-16965	-148	-121	-116	-62	-62	-66	-105	42	-150	24	38	-73	-22	-55	85	-27	0
1.008333	-475	-17600	-23179	-32737	-188	-21405	-6246	-25108	163	-22255	-10249	-22123	332	-22709	-15609	-13720	-76	-7385	2526	-32680	-1615	-24213	14389	-13231	-4365	-21974	20253	-20414	-3719	-23736	17456	-16834	-133	-125	-116	-67	-62	-57	-101	44	-151	22	37	-72	-13	-58	86	-26	1
1.009167	-400	-17189	-22998	-32746	-298	-21649	-6316	-25435	287	-22503	-10328	-21718	450	-23190	-15707	-14726	706	-6378	2318	-32685	-351	-24211	15089	-13107	-5346	-21620	21085	-20107	-7808	-23814	17941	-16682	-144	-124	-116	-64	-58	-57	-102	44	-147	24	36	-68	-19	-56	87	-28	1
1.010000	-243	-16743	-22666	-32731	-407	-21823	-6376	-25759	147	-22726	-10403	-21312	390	-23631	-15759	-15744	185	-5448	2162	-32674	-1197	-24105	15803	-13070	-4633	-21224	21829	-19778	-8204	-23902	18424	-16522	-170	-126	-118	-67	-63	-60	-107	41	-152	23	34	-77	-25	-59	82	-31	-3
1.010833	-156	-16269	-22213	-32753	-471	-21957	-6420	-26065	21	-22928	-10477	-20978	351	-24018	-15749	-16742	-139	-4591	2068	-32689	-1115	-23889	16510	-13104	-3597	-20784	22515	-19439	-8526	-23986	18922	-16355	-152	-128	-119	-70	-65	-59	-107	39	-155	18	30	-81	-21	-52	80	-31	-4
1.011667	-203	-15771	-21666	-32733	-469	-22011	-6438	-26337	76	-23090	-10539	-20671	280	-24350	-15697	-17692	-41	-3811	2054	-32675	-861	-23558	17208	-13234	-2460	-20304	23122	-19095	-8146	-24072	19425	-16181	-150	-128	-121	-69	-63	-58	-107	21	-152	20	32	-78	-21	-56	82	-31	-8
1.012500	-217	-15258	-21057	-32752	-555	-22009	-6423	-26555	73	-23219	-10602	-20422	-343	-24600	-15598	-18572	-224	-3100	2129	-32692	-858	-23141	17867	-13438	-1158	-19807	23639	-18749	-7562	-24150	19929	-16009	-148	-126	-121	-66	-65	-56	-109	43	-153	17	33	-76	-21	-56	87	-29	-4
1.013333	-279	-14740	-20414	-32736	-987	-21959	-6377	-26706	63	-23309	-10657	-20266	-494	-24803	-15463	-19362	-345	-2469	2288	-32677	-704	-22631	18484	-13718	-131	-19297	24062	-18409	-7661	-24223	20441	-15836	-149	-122	-116	-67	-57	-57	-105	39	-153	15	33	-74	-21	-58	80	-34	-5
1.014167	-39	-14233	-19771	-32757	-1038	-21866	-6287	-26827	54	-23380	-10711	-20148	-254	-24946	-15285	-20045	79	-1916	2537	-32696	23	-22066	19040	-14081	-570	-18796	24393	-18090	-10031	-24277	20956	-15656	-151	-126	-117	-65	-61	-58	-110	38	-153	17	32	-73	-17	-57	80	-8	-3
1.015000	-271	-13742	-19150	-32740	-995	-21731	-6172	-26863	23	-23418	-10753	-20139	-727	-25046	-15068	-20605	-293	-1433	2862	-32678	-1109	-21448	19537	-14526	673	-18310	24610	-17778	-8631	-24315	21471	-15474	-154	-130	-124	-68	-65	-59	-110	11	-154	17	30	-77	-23	-59	77	-39	-4
1.015833	-53	-13275	-18568	-32760	-1118	-21585	-6021	-26840	-21	-23435	-10784	-20217	-783	-25102	-14820	-21040	-462	-1022	3241	-32695	-1383	-20804	19964	-15051	2311	-17855	24752	-17479	-6074	-24322	21978	-15274	-150	-127	-118	-67	-63	-58	-110	39	-152	3	32	-75	-19	-58	79	-31	-3
1.016667	574	-12836	-18040	-32744	-1052	-21409	-5830	-26747	1	-23430	-10801	-20380	-586	-25128	-14541	-21338	-70	-677	3716	-32682	-661	-20149	20320	-15664	2881	-17452	24809	-17201	-4357	-24296	22483	-15055	-150	-108	-122	-70	-63	-59	-108	39	-153	17	29	-75	-19	-61	78	-33	-3
1.017500	467	-12425	-17573	-32755	-910	-21231	-5614	-26605	79	-23411	-10799	-20628	-736	-25129	-14237	-21516	-49	-398	4225	-32691	-582	-19515	20599	-16355	3565	-17109	24802	-16942	-2894	-24231	22977	-14820	-149	-141	-120	-69	-64	-61	-111	37	-152	18	33	-76	-22	-59	81	-36	-1
1.018333	180	-12053	-17168	-32744	-930	-21051	-5375	-26417	53	-23390	-10755	-20962	-736	-25124	-13916	-21532	-279	-186	4767	-32684	-383	-18917	20811	-17131	4076	-16845	24730	-16702	-2143	-24126	23465	-14557	-148	-129	-121	-70	-62	-58	-107	37	-153	15	30	-76	-6	-59	77	-27	-3
1.019167	101	-11709	-16831	-32749	-1500	-20882	-5126	-26193	-27	-23364	-10714	-21363	-371	-25113	-13585	-21522	-478	-23	5335	-32690	-585	-18372	20955	-17978	4987	-16659	24618	-16479	-1068	-23967	23939	-14259	-149	-130	-121	-76	-64	-59	-105	39	-159	17	28	-76	-22	-59	80	-29	-1
1.020000	-14	-11395	-16542	-32744	-1954	-20720	-4866	-25945	-29	-23342	-10634	-21826	-796	-25107	-13251	-21379	-168	75	5917	-32683	-233	-17908	21045	-18899	5396	-16562	24481	-16266	-1328	-23758	24399	-13929	-148	-128	-132	-68	-60	-57	-104	44	-149	20	33	-74	-19	-57	81	-28	-1
1.020833	-129	-11105	-16303	-32732	-1559	-20582	-4608	-25685	6	-23320	-10520	-22329	-2332	-25109	-12927	-21161	472	126	6491	-32674	2	-17525	21086	-19881	4416	-16552	24333	-16070	-1568	-23500	24845	-13568	-148	-127	-121	-68	-57	-56	-102	41	-150	21	35	-73	-15	-56	84	-27	0
1.021667	-186	-10833	-16109	-32746	-1316	-20466	-4364	-25435	-42	-23321	-10355	-22882	-2661	-25137	-12634	-20896	153	128	7070	-32686	-700	-17239	21086	-20934	4720	-16641	24184	-15892	43	-23198	25272	-13174	-147	-129	-117	-68	-62	-58	-103	39	-152	17	32	-77	-17	-57	82	-28	-4
1.022500	-139	-10575	-15940	-32729	-1188	-20372	-4133	-25178	-160	-23330	-10211	-23448	-1841	-25177	-12368	-20599	763	92	7625	-32658	697	-17055	21065	-22028	2921	-16805	24051	-15724	-3369	-22854	25677	-12757	-152	-129	-122	-67	-62	-57	-104	39	-154	22	33	-75	-22	-56	81	-23	-1
1.023333	-269	-10317	-15780	-32753	-899	-20303	-3936	-24952	-246	-23351	-10018	-24024	-1681	-25235	-12148	-20292	663	24	8168	-32690	716	-16974	21036	-23157	1672	-17046	23933	-15569	-4001	-22475	26061	-12312	-154	-131	-88	-80	-66	-58	-110	35	-156	17	28	-88	-26	-61	77	-34	-5
1.024167	-346	-10050	-15626	-32737	-480	-20253	-3762	-24756	-174	-23388	-9807	-24589	-1246	-25307	-11980	-19990	311	-74	8686	-32692	487	-16991	21009	-24297	1355	-17347	23850	-15427	-3559	-22071	26430	-11846	-152	-130	-120	-70	-64	-56	-109	37	-154	24	29	-75	-21	-56	77	-32	-5
1.025000	-441	-9756	-15459	-32757	-166	-20227	-3623	-24590	-99	-23436	-9578	-25128	-783	-25385	-11879	-19712	434	-193	9187	-32694	539	-17097	20998	-25434	923	-17696	23797	-15300	-2161	-21652	26780	-11366	-149	-128	-120	-53	-63	-59	-108	37	-153	17	29	-76	-21	-56	77	-32	0
1.025833	-237	-9448	-15276	-32737	-19	-20218	-3528	-24466	-68	-23497	-9341	-25637	-358	-25471	-11833	-19473	319	-331	9664	-32676	491	-17284	21033	-26550	852	-18081	23779	-15185	-351	-21219	27110	-10884	-150	-129	-119	-65	-61	-58	-105	37	-151	20	33	-73	-19	-56	78	-32	2
1.026667	-237	-9106	-15072	-32754	148	-20231	-3477	-24379	-34	-23566	-9103	-26097	-294	-25551	-11860	-19282	144	-478	10118	-32695	335	-17548	21061	-27632	1203	-18480	23788	-15098	1106	-20802	27406	-10405	-146	-126	-117	-67	-60	-58	-107	21	-149	19	29	-75	-18	-55	84	-29	0
1.027500	-223	-8722	-14838	-32738	440	-20238	-3469	-24339	33	-23640	-8870	-26502	-178	-25625	-11966	-19151	559	-634	10558	-32677	1201	-17866	21152	-28655	81	-18881	23826	-15032	-1002	-20403	27680	-9936	-147	-126	-134	-64	-58	-56	-103	43	-148	22	35	-76	-19	-53	81	-26	0
1.028333	67	-8299	-14577	-32750	535	-20266	-3508	-24319	-31	-23721	-8662	-26839	-358	-25679	-12143	-19076	136	-797	10978	-32689	553	-18227	21279	-29601	185	-19264	23875	-14992	-520	-20034	27926	-9489	-149	-120	-118	-62	-65	-59	-103	45	-149	23	33	-70	-19	-51	86	-27	4
1.029167	128	-7832	-14289	-32741	596	-20296	-3587	-24341	35	-23794	-8473	-27108	-38	-25708	-12388	-19067	-436	-956	11378	-32676	-195	-18614	21452	-30451	1441	-19616	23933	-14994	1713	-19705	28141	-9072	-146	-124	-116	-61	-60	-53	-99	44	-149	23	38	-73	-19	-51	86	-27	3
1.030000	89	-7313	-13979	-32741	673	-20326	-3710	-24397	13	-23870	-8320	-27307	685	-25711	-12693	-19104	-126	-1114	11759	-32682	69	-19013	21655	-31209	1900	-19939	23984	-15037	2983	-19427	28319	-8691	-148	-126	-119	-64	-61	-58	-95	44	-149	20	36	-74	-17	-55	82	-28	-1
1.030833	109	-6778	-13652	-32746	624	-20362	-3870	-24476	-129	-23939	-8211	-27435	1216	-25689	-13043	-19208	-370	-1262	12123	-32686	-398	-19414	21885	-31857	2584	-20182	24028	-15130	4633	-19208	28457	-8357	-150	-130	-119	-67	-64	-58	-105	40	-153	18	32	-78	-21	-53	82	-30	-1
1.031667	49	-6241	-13313	-32731	560	-20386	-4061	-24577	-206	-23986	-8141	-27484	1356	-25631	-13438	-19341	-653	-1413	12475	-32677	-422	-19796	22139	-32361	3022	-20372	24055	-15278	5511	-19040	28554	-8069	-152	-131	-126	-70	-67	-60	-108	38	-156	18	30	-75	-25	-58	80	-33	-6
1.032500	-38	-5660	-12974	-32752	687	-20404	-4273	-24683	-134	-24019	-8124	-27465	1302	-25534	-13823	-19493	-764	-1550	12814	-32686	-181	-20176	22396	-32594	3829	-20496	24061	-15482	6371	-18923	28613	-7827	-154	-129	-120	-63	-63	-56	-104	41	-158	18	33	-81	-23	-53	84	-28	-6
1.033333	-174	-5058	-12611	-32731	966	-20405	-4504	-24793	-224	-24018	-8157	-27376	1232	-25409	-14223	-19656	-939	-1681	13127	-32673	-181	-20471	22651	-32673	4702	-20546	24036	-15753	6735	-18861	28623	-7647	-154	-129	-124	-64	-65	-57	-111	39	-146	21	34	-76	-24	-55	84	-31	0
1.034167	-250	-4454	-12259	-32749	1070	-20393	-4747	-24908	-254	-23991	-8240	-27237	1354	-25252	-14607	-19827	-540	-1798	13430	-32688	-225	-20747	22889	-32728	3799	-20534	23976	-16095	6240	-18845	28588	-7519	-151	-127	-118	-63	-63	-55	-104	43	-153	18	46	-73	-19	-53	84	-16	1
1.035000	-190	-3866	-11925	-32733	1046	-20367	-4981	-25015	-197	-23935	-8376	-27048	1329	-25071	-14959	-19982	-870	-1917	13702	-32673	-796	-20979	23079	-32734	4290	-20448	23889	-16509	8296	-18868	28499	-7455	-151	-105	-118	-63	-60	-57	-107	44	-151	18	34	-74	-21	-56	82	-31	-4
1.035833	-250	-3299	-11597	-32751	1158	-20323	-5237	-25127	-283	-23851	-8567	-26813	1517	-24874	-15264	-20105	-290	-2027	13951	-32691	492	-21160	23228	-32738	3360	-20306	23783	-16993	5658	-18919	28367	-7445	-147	-124	-117	-62	-62	-58	-105	44	-154	20	35	-72	-42	-59	87	-28	3
1.036667	-257	-2765	-11289	-32740	1346	-20262	-5475	-25225	-351	-23732	-8802	-26550	1204	-24664	-15509	-20194	338	-2141	14165	-32677	457	-21293	23322	-32744	2058	-20114	23627	-17545	3744	-18990	28185	-7501	-153	-125	-113	-61	-61	-59	-103	43	-151	21	36	-70	-16	-57	85	-30	-1
1.037500	-237	-2272	-11003	-32767	1507	-20182	-5695	-25318	-238	-23582	-9076	-26270	1000	-24448	-15685	-20238	373	-2248	14349	-32694	-58	-21379	23343	-32733	2313	-19893	23463	-18160	3686	-19062	27958	-7610	-149	-116	-120	-62	-63	-60	-104	41	-153	19	34	-74	-21	-57	86	-29	-3
1.038333	-371	-1833	-10735	-32737	1401	-20082	-5906	-25412	-212	-23400	-9380	-25975	1045	-24236	-15791	-20235	885	-2352	14503	-32681	252	-21419	23292	-32750	2105	-19615	23291	-18828	4036	-19129	27684	-7780	-152	-126	-118	-65	-63	-61	-102	35	-152	22	34	-73	-25	-58	82	-33	-3
1.039167	-431	-1451	-10488	-32754	1163	-19970	-6089	-25471	-162	-23194	-9703	-25673	975	-24021	-15809	-20182	1002	-2460	14622	-32630	292	-21426	23162	-32740	2045	-19333	23117	-19541	5146	-19178	27373	-8009	-152	-128	-120	-65	-61	-63	-108	35	-171	19	35	-72	-22	-60	86	-32	-4
1.040000	-673	-1133	-10259	-32741	1004	-19836	-6241	-25534	-117	-22963	-10039	-25375	653	-23818	-15759	-20075	816	-2563	14714	-32501	277	-21395	22953	-32750	2041	-19039	22944	-20295	6608	-19195	27028	-8285	-150	-126	-120	-65	-64	-62	-103	41	-153	18	34	-74	-27	-60	82	-31	-1
1.040833	-625	-885	-10047	-32748	924	-19691	-6368	-25588	-130	-22710	-10376	-25084	1024	-23626	-15631	-19916	1213	-2660	14773	-32366	1227	-21339	22671	-32635	546	-18745	22794	-21062	4751	-19168	26662	-8626	-146	-121	-118	-64	-63	-57	-101	44	-148	18	38	-69	-19	-53	87	-28	-1
1.041667	-202	-704	-9848	-32746	830	-19528	-6471	-25634	-145	-22446	-10699	-24803	844	-23450	-15445	-19718	775	-2765	14810	-32182	869	-21262	22316	-32462	-463	-18463	22662	-21839	3915	-19111	26270	-9014	-148	-125	-118	-63	-93	-56	-101	39	-153	21	35	-76	-23	-58	85	-26	0
1.042500	-165	-593	-9659	-32736	778	-19363	-6532	-25675	-88	-22171	-10999	-24541	566	-23290	-15202	-19481	-612	-2842	14821	-31981	3	-21179	21897	-32241	650	-18202	22564	-22605	5601	-19003	25858	-9448	-148	-122	-122	-67	-62	-56	-101	42	-150	22	33	-70	-19	-57	86	-30	1
1.043333	-74	-546	-9477	-32744	687	-19190	-6571	-25716	-136	-21930	-11275	-24296	536	-23144	-14932	-19213	-841	-2928	14812	-31747	608	-21090	21429	-32003	902	-17973	22492	-23347	6127	-18854	25439	-9934	-130	-121	-117	-63	-63	-57	-121	41	-151	9	36	-78	-22	-56	85	-29	0
1.044167	160	-565	-9301	-32730	607	-19020	-6581	-25748	-266	-21643	-11505	-24074	-22	-23017	-14634	-18939	-1296	-3006	14789	-31497	445	-21005	20924	-31763	1111	-17755	22457	-24047	6929	-18660	25021	-10459	-150	-127	-121	-65	-61	-56	-105	41	-152	22	34	-73	-23	-53	79	-29	-4
1.045000	352	-637	-9123	-32748	773	-18850	-6568	-25782	-185	-21398	-11700	-23867	-804	-22898	-14325	-18649	-1696	-3067	14759	-31225	135	-20925	20396	-31519	1261	-17616	22451	-24704	6881	-18433	24611	-11020	-151	-125	-122	-65	-60	-56	-107	41	-150	18	29	-72	-22	-56	86	-30	-3
1.045833	328	-753	-8936	-32729	847	-18693	-6525	-25809	-56	-21170	-11817	-23685	-818	-22793	-14019	-18358	-1883	-3114	14729	-30930	-40	-20860	19860	-31271	1449	-17493	22490	-25289	6613	-18179	24219	-11612	-152	-127	-117	-64	-63	-55	-101	43	-152	23	35	-75	-21	-56	85	-30	-3
1.046667	-101	-906	-8746	-32750	845	-18548	-6466	-25838	-66	-20972	-11889	-23517	-566	-22696	-13737	-18089	-2231	-3148	14699	-30626	-463	-20813	19324	-31029	2030	-17421	22543	-25807	6422	-17911	23843	-12223	-147	-124	-117	-64	-62	-55	-102	42	-151	21	34	-73	-19	-55	85	-28	2
1.047500	-346	-1091	-8545	-32732	797	-18426	-6383	-25856	-115	-20811	-11898	-23365	-508	-22605	-13486	-17840	-1797	-3168	14676	-30304	-224	-20787	18808	-30781	945	-17389	22617	-26240	5065	-17643	23492	-12859	-151	-124	-118	-63	-63	-57	-104	40	-150	22	34	-72	-21	-52	80	-28	-3
1.048333	-319	-1297	-8330	-32710	503	-18327	-6283	-25879	-93	-20688	-11844	-23227	-458	-22519	-13278	-17611	-1943	-3170	14657	-29978	-841	-20786	18319	-30541	717	-17403	22697	-26587	6643	-17390	23170	-13502	-150	-126	-120	-65	-63	-57	-107	55	-149	20	33	-75	-21	-56	82	-28	-5
1.049167	-332	-1520	-8106	-32563	383	-18255	-6171	-25892	-15	-20603	-11728	-23097	-22	-22434	-13119	-17424	-1666	-3157	14653	-29646	-248	-20805	17875	-30288	53	-17452	22776	-26840	4998	-17156	22880	-14148	-147	-122	-119	-62	-75	-56	-102	43	-151	10	33	-73	-19	-53	84	-30	0
1.050000	-242	-1740	-7862	-32383	366	-18214	-6050	-25901	-96	-20555	-11541	-22973	303	-22346	-13007	-17267	-889	-3127	14663	-29320	204	-20846	17474	-30044	-1526	-17537	22848	-27010	2262	-16958	22622	-14787	-149	-127	-119	-65	-61	-59	-109	39	-155	19	33	-74	-19	-56	84	-29	-1
1.050833	-689	-1958	-7618	-32132	187	-18203	-5904	-25905	-143	-20552	-11328	-22858	343	-22259	-12952	-17146	-1526	-3084	14683	-29005	-530	-20900	17128	-29791	-826	-17655	22899	-27094	2363	-16810	22394	-15409	-154	-129	-120	-67	-64	-58	-108	38	-155	18	29	-76	-24	-58	78	-32	-5
1.051667	-847	-2159	-7353	-31835	-1	-18220	-5758	-25889	-195	-20580	-11048	-22742	126	-22162	-12956	-17064	-1234	-3023	14727	-28698	-195	-20970	16837	-29536	-861	-17795	22928	-27096	1938	-16714	22204	-16018	-154	-127	-119	-68	-66	-82	-101	39	-153	19	30	-75	-22	-53	84	-27	-3
1.052500	-434	-2347	-7083	-31484	-168	-18261	-5596	-25881	-214	-20642	-10728	-22629	143	-22063	-12968	-17013	-810	-2949	14775	-28403	-143	-21043	16607	-29277	-1135	-17952	22935	-27025	2366	-16677	22042	-16567	-150	-121	-118	-66	-64	-58	-107	40	-152	20	32	-80	-25	-55	84	-28	-1
1.053333	-551	-2514	-6805	-31079	-221	-18324	-5432	-25852	-182	-20726	-10378	-22516	133	-21963	-13028	-16988	-880	-2859	14835	-28130	-301	-21116	16435	-29023	-1290	-18116	22865	-26889	3014	-16700	21907	-17099	-153	-126	-117	-66	-61	-57	-107	40	-154	28	34	-73	-19	-55	82	-31	-1
1.054167	-466	-2649	-6531	-30619	16	-18407	-5259	-25813	-92	-20833	-10006	-22404	456	-21857	-13128	-16983	-517	-2761	14908	-27877	157	-21187	16311	-28770	-2641	-18284	22768	-26700	769	-16796	21792	-17568	-147	-125	-116	-65	-58	-59	-105	42	-149	18	34	-73	-21	-52	89	-29	4
1.055000	-65	-2761	-6259	-30117	335	-18498	-5079	-25761	-25	-20955	-9617	-22299	430	-21754	-13225	-16997	-138	-2651	14975	-27650	282	-21244	16239	-28517	-4717	-18445	22629	-26464	-2158	-16947	21696	-17992	-146	-126	-117	-65	-60	-59	-107	42	-148	18	33	-73	-19	-59	81	-31	5
1.055833	-53	-2840	-6003	-29572	201	-18596	-4895	-25699	-105	-21082	-9224	-22173	-27	-21650	-13322	-17015	-928	-2538	15046	-27446	-635	-21275	16205	-28275	-4694	-18598	22433	-26201	-1521	-17158	21614	-18357	-147	-141	-117	-65	-60	-56	-109	42	-151	17	32	-72	-18	-58	82	-30	1
1.056667	6	-2902	-5760	-28993	18	-18697	-4709	-25621	-166	-21211	-8835	-22060	-39	-21550	-13406	-17035	-805	-2420	15109	-27271	-481	-21284	16208	-28041	-4357	-18731	22198	-25912	-1235	-17420	21540	-18668	-153	-136	-121	-70	-64	-60	-110	50	-155	13	30	-79	-24	-60	79	-32	-8
1.057500	-21	-2934	-5535	-28379	38	-18787	-4519	-25532	-185	-21327	-8461	-21950	219	-21454	-13464	-17041	-447	-2295	15166	-27109	-551	-21257	16236	-27817	-3891	-18841	21926	-25611	-733	-17730	21469	-18910	-149	-128	-117	-67	-62	-61	-110	40	-155	-9	29	-76	-18	-68	80	-31	-1
1.058333	-79	-2940	-5330	-27735	17	-18857	-4323	-25423	-188	-21425	-8116	-21817	217	-21355	-13481	-17029	-313	-2167	15206	-26971	-544	-21190	16291	-27601	-3322	-18923	21624	-25309	-710	-18038	21402	-19097	-153	-130	-118	-67	-62	-62	-110	38	-154	13	30	-77	-21	-60	77	-34	-9
1.059167	-50	-2929	-5155	-27081	-108	-18909	-4132	-25307	-149	-21502	-7771	-21722	58	-21262	-13458	-16994	-14	-2029	15227	-26849	-219	-21080	16354	-27404	-2478	-18968	21299	-25008	-1023	-18385	21337	-19219	-155	-129	-116	-65	-65	-61	-110	37	-154	13	33	-78	-25	-57	78	-30	-1
1.060000	-135	-2902	-5005	-26420	-206	-18934	-3945	-25176	-50	-21555	-7470	-21608	120	-21179	-13376	-16926	115	-1894	15230	-26734	-243	-20926	16432	-27217	-545	-18977	20959	-24714	-782	-18734	21263	-19285	-147	-124	-119	-66	-62	-57	-109	43	-149	18	36	-74	-23	-59	79	-30	-1
1.060833	-380	-2866	-4890	-25772	-149	-18933	-3769	-25036	-82	-21580	-7205	-21500	181	-21091	-13239	-16827	733	-1754	15201	-26632	146	-20724	16508	-27048	172	-18951	20619	-24434	-2303	-19073	21190	-19298	-149	-124	-115	-65	-48	-57	-110	42	-149	18	34	-76	-18	-57	80	-27	1
1.061667	-297	-2828	-4803	-25132	-142	-18908	-3595	-24882	-115	-21574	-6979	-21392	-168	-21013	-13052	-16693	1040	-1615	15144	-26545	-253	-20481	16584	-26897	183	-18893	20280	-24178	-2109	-19403	21105	-19262	-148	-126	-115	-67	-61	-56	-109	40	-152	19	32	-77	-19	-59	79	-32	0
1.062500	-221	-2786	-4754	-24523	22	-18846	-3441	-24730	5	-21539	-6786	-21288	-303	-20932	-12822	-16524	1026	-1473	15056	-26459	144	-20197	16654	-26761	-59	-18798	19964	-23932	-3360	-19701	21022	-19185	-145	-126	-120	-65	-61	-53	-105	43	-150	19	32	-76	-16	-56	85	-28	0
1.063333	-213	-2751	-4731	-23941	37	-18764	-3301	-24570	82	-21472	-6638	-21189	-257	-20863	-12514	-16323	1953	-1328	14932	-26374	1319	-19880	16714	-26643	-2191	-18677	19670	-23707	-7689	-19973	20931	-19074	-149	-118	-119	-66	-58	-58	-108	41	-151	13	35	-78	-23	-60	80	-29	-7
1.064167	-574	-2725	-4729	-23402	-119	-18669	-3183	-24404	38	-21399	-6526	-21085	-277	-20787	-12173	-16086	1712	-1184	14768	-26288	580	-19540	16775	-26539	-2134	-18532	19412	-23496	-7963	-20203	20838	-18932	-150	-136	-125	-68	-65	-62	-109	40	-146	12	35	-78	-21	-59	79	-32	0
1.065000	-827	-2706	-4748	-22910	-104	-18559	-3090	-24237	19	-21294	-6448	-20981	-326	-20713	-11800	-15823	1492	-1037	14577	-26199	300	-19183	16819	-26448	-1943	-18351	19189	-23299	-7847	-20407	20747	-18764	-152	-133	-121	-72	-63	-63	-110	38	-158	9	27	-83	-25	-61	77	-41	-6
1.065833	-705	-2695	-4785	-22474	-96	-18450	-3015	-24065	74	-21174	-6402	-20849	-1072	-20632	-11406	-15530	1349	-885	14353	-26107	147	-18819	16863	-26361	-1931	-18176	19017	-23104	-6246	-20531	20665	-18592	-152	-88	-124	-68	-63	-62	-109	40	-159	18	32	-79	-25	-59	79	-34	-6
1.066667	-524	-2688	-4819	-22084	-103	-18334	-2969	-23885	0	-21038	-6383	-20754	-2136	-20543	-10993	-15214	1183	-730	14096	-26015	-74	-18460	16889	-26285	-2043	-17980	18885	-22913	-4044	-20625	20587	-18377	-149	-77	-120	-67	-62	-61	-107	40	-155	15	32	-78	-21	-58	78	-31	-3
1.067500	-515	-2692	-4858	-21766	-152	-18239	-2947	-23706	58	-20890	-6387	-20629	-1551	-20449	-10590	-14883	1177	-570	13806	-25921	127	-18122	16916	-26218	-3056	-17773	18803	-22720	-3982	-20673	20522	-18167	-147	-129	-121	-60	-57	-61	-108	44	-150	16	35	-73	-24	-59	79	-29	1
1.068333	-311	-2697	-4889	-21504	-125	-18169	-2954	-23530	128	-20745	-6413	-20491	-1328	-20345	-10189	-14545	1354	-412	13480	-25828	616	-17813	16933	-26154	-4919	-17581	18763	-22520	-6397	-20681	20475	-17950	-146	-127	-119	-66	-56	-62	-105	41	-152	18	36	-74	-19	-59	106	-28	0
1.069167	-584	-2710	-4907	-21317	-159	-18125	-2985	-23346	85	-20606	-6457	-20341	-1805	-20227	-9817	-14203	485	-255	13132	-25738	-447	-17544	16949	-26091	-4471	-17397	18764	-22310	-5182	-20643	20442	-17729	-147	-122	-116	-66	-59	-57	-114	42	-149	21	35	-72	-18	-57	77	-30	0
1.070000	-474	-2719	-4905	-21180	-275	-18119	-3046	-23170	85	-20471	-6518	-20174	-1568	-20101	-9479	-13859	180	-99	12768	-25654	-754	-17334	16950	-26033	-3612	-17232	18786	-22087	-3374	-20574	20424	-17492	-148	-127	-119	-66	-60	-58	-111	54	-151	20	35	-76	-21	-56	80	-33	-4
1.070833	-241	-2734	-4885	-21116	-269	-18152	-3126	-22986	56	-20347	-6581	-19994	-1519	-19966	-9191	-13522	62	47	12369	-25582	-931	-17180	16951	-25975	-2900	-17087	18853	-21846	-1433	-20479	20424	-17261	-148	-128	-120	-73	-63	-58	-109	40	-154	17	32	-77	-23	-63	75	-32	-1
1.071667	-477	-2735	-4855	-21108	-297	-18227	-3219	-22800	-32	-20231	-6649	-19788	-1224	-19812	-8938	-13198	-196	191	11971	-25513	-1188	-17094	16940	-25915	-1919	-16972	18933	-21580	163	-20356	20447	-17017	-150	-129	-118	-68	-63	-59	-109	42	-156	15	35	-75	-23	-60	78	-29	0
1.072500	-429	-2730	-4743	-21156	-415	-18340	-3324	-22614	-91	-20128	-6714	-19569	-675	-19647	-8749	-12891	-446	318	11559	-25458	-1027	-17072	16925	-25850	-1374	-16886	19024	-21305	600	-20217	20478	-16768	-149	-132	-117	-68	-61	-58	-109	40	-152	19	34	-77	-26	-60	78	-32	1
1.073333	-431	-2713	-4627	-21258	-602	-18498	-3429	-22425	-79	-20037	-6776	-19326	-434	-19473	-8619	-12601	-1165	429	11151	-25412	-1335	-17129	16891	-25783	-428	-16837	19120	-21006	1166	-20064	20521	-16505	-151	-130	-120	-72	-68	-60	-110	39	-154	19	33	-79	-30	-59	64	-32	-1
1.074167	-623	-2688	-4484	-21405	-525	-18687	-3535	-22233	-51	-19961	-6826	-19066	-283	-19279	-8542	-12329	-1102	516	10751	-25379	-1650	-17250	16847	-25714	-28	-16823	19193	-20691	4495	-19903	20574	-16258	-154	-127	-118	-68	-59	-57	-108	40	-152	20	33	-80	-22	-57	79	-29	0
1.075000	-422	-2646	-4310	-21593	-533	-18884	-3626	-22029	-74	-19889	-6863	-18785	-255	-19080	-8523	-12080	-897	578	10363	-25355	-2032	-17435	16786	-25638	-223	-16846	19260	-20354	16176	-19737	20632	-15929	-148	-128	-117	-70	-62	-57	-107	40	-153	17	34	-80	-18	-56	81	-32	1
1.075833	-590	-2592	-4114	-21815	-711	-19099	-3701	-21822	-51	-19824	-6887	-18491	-181	-18871	-8553	-11858	-1204	613	10006	-25339	-2202	-17683	16698	-25563	271	-16908	19296	-20010	26558	-19577	20683	-15612	-147	-126	-142	-68	-62	-56	-109	43	-150	20	30	-79	-19	-55	84	-29	0
1.076667	-584	-2529	-3900	-22064	-632	-19324	-3755	-21609	-57	-19764	-6894	-18185	70	-18657	-8634	-11661	-16	609	9668	-25341	-1101	-17982	16587	-25478	-1541	-17001	19310	-19659	27318	-19420	20725	-15281	-147	-127	-117	-67	-61	-57	-108	41	-152	22	32	-77	-18	-55	84	-34	-3
1.077500	-466	-2472	-3673	-22334	-560	-19539	-3785	-21392	-161	-19704	-6881	-17874	-126	-18437	-8741	-11489	165	570	9365	-25344	-1503	-18327	16449	-25392	-2090	-17132	19280	-19306	26860	-19271	20755	-14923	-151	-126	-120	-67	-62	-56	-107	42	-152	18	29	-78	-19	-56	84	-29	0
1.078333	-252	-2407	-3437	-22615	-480	-19732	-3769	-21163	-178	-19635	-6842	-17552	-29	-18211	-8902	-11340	399	488	9104	-25347	-1276	-18697	16287	-25297	-1947	-17281	19210	-18952	24857	-19129	20763	-14547	-148	-128	-122	-66	-63	-57	-105	41	-152	21	30	-77	-22	-56	81	-33	-4
1.079167	-28	-2343	-3194	-22886	-415	-19891	-3724	-20933	-73	-19555	-6791	-17229	154	-17976	-9072	-11210	790	371	8893	-25351	-940	-19084	16094	-25202	-1832	-17454	19094	-18604	22219	-18990	20741	-14149	-148	-127	-117	-67	-61	-58	-110	39	-150	21	33	-77	-22	-57	84	-28	-1
1.080000	-85	-2282	-2952	-23146	-368	-20004	-3632	-20690	-162	-19454	-6713	-16902	181	-17736	-9250	-11100	1243	218	8734	-25341	-890	-19469	15878	-25097	-1988	-17638	18930	-18257	19466	-18854	20692	-13733	-149	-128	-116	-66	-60	-53	-104	41	-150	21	34	-75	-17	-56	85	-25	2
1.080833	-154	-2232	-2706	-23386	-411	-20058	-3500	-20450	-101	-19332	-6610	-16575	273	-17482	-9427	-11007	1723	28	8632	-25327	-739	-19848	15630	-24990	-2336	-17832	18719	-17937	16213	-18720	20610	-13302	-145	-125	-115	-62	-69	-57	-105	41	-152	20	35	-72	-17	-53	86	-27	0
1.081667	194	-2203	-2485	-23590	-351	-20046	-3328	-20200	-34	-19185	-6490	-16258	497	-17227	-9599	-10929	2484	-193	8582	-25297	156	-20204	15356	-24876	-3926	-18023	18440	-17615	12386	-18595	20484	-12865	-151	-130	-119	-66	-62	-55	-105	39	-154	18	32	-78	-21	-59	79	-31	-6
1.082500	283	-2193	-2249	-23761	-287	-19968	-3151	-19953	-213	-19003	-6349	-15945	342	-16955	-9744	-10872	2035	-434	8592	-25240	-395	-20527	15065	-24753	-3802	-18203	18157	-17306	10273	-18456	20325	-12425	-139	-129	-116	-65	-65	-59	-108	43	-151	17	32	-78	-19	-53	86	-26	-1
1.083333	642	-2202	-2020	-23872	-180	-19805	-2858	-19698	-216	-18783	-6188	-15640	416	-16670	-9866	-10823	1632	-699	8666	-25157	-488	-20801	14759	-24623	-2820	-18370	17819	-17020	8055	-18319	20124	-11983	-152	-128	-119	-65	-61	-57	-108	37	-154	19	27	-77	-24	-57	86	-30	-3
1.084167	1019	-2239	-1806	-23916	-351	-19573	-2575	-19445	-129	-18526	-6010	-15341	401	-16372	-9973	-10774	1463	-973	8789	-25048	103	-21022	14443	-24488	-2263	-18513	17449	-16747	5243	-18171	19888	-11550	-150	-129	-120	-108	-66	-57	-103	39	-154	18	33	-77	-21	-56	84	-29	-4
1.085000	862	-2306	-1594	-23936	-372	-19266	-2256	-19197	-195	-18229	-5819	-15060	396	-16060	-9996	-10732	752	-1251	8969	-24901	-99	-21185	14124	-24335	-1465	-18630	17046	-16493	2476	-18014	19618	-11130	-151	-128	-119	-69	-59	-58	-105	38	-151	17	34	-76	-23	-55	85	-26	-3
1.085833	665	-2404	-1392	-23871	-120	-18892	-1920	-18947	-213	-17891	-5609	-14783	518	-15726	-9994	-10694	104	-1525	9188	-24719	-57	-21280	13799	-24169	-752	-18712	16629	-16241	-368	-17843	19318	-10725	-150	-131	-122	-66	-62	-57	-127	39	-152	19	34	-74	-21	-55	82	-31	-3
1.086667	645	-2532	-1193	-23743	-215	-18452	-1566	-18697	-113	-17515	-5392	-14521	524	-15378	-9934	-10660	-880	-1786	9452	-24491	-137	-21309	13496	-23992	666	-18755	16198	-15997	-2949	-17664	18999	-10347	-148	-125	-115	-63	-63	-56	-102	41	-151	20	34	-77	-19	-55	86	-26	0
1.087500	305	-2691	-1000	-23547	-412	-17963	-1205	-18454	-150	-17102	-5169	-14275	260	-15015	-9825	-10629	-1498	-2030	9738	-24228	-76	-21264	13216	-23793	1680	-18766	15765	-15788	-5747	-17477	18657	-9996	-148	-129	-119	-61	-59	-68	-103	43	-150	23	36	-68	-17	-51	82	-28	1
1.088333	275	-2874	-818	-23312	-297	-17437	-848	-18215	-207	-16665	-4943	-14044	240	-14637	-9666	-10597	-1666	-2249	10049	-23928	-133	-21157	12953	-23579	1383	-18733	15337	-15575	-8011	-17284	18310	-9677	-146	-122	-119	-62	-60	-55	-103	44	-154	22	36	-72	-17	-55	87	-25	2
1.089167	215	-3096	-643	-22973	-211	-16884	-495	-17977	-198	-16201	-4717	-13819	113	-14249	-9455	-10566	-2759	-2444	10368	-23579	-673	-20986	12717	-23340	2354	-18665	14922	-15370	-9451	-17084	17950	-9393	-145	-124	-121	-61	-59	-56	-103	44	-150	25	36	-69	-21	-56	84	-27	0
1.090000	-208	-3337	-475	-22609	-124	-16317	-162	-17749	-139	-15721	-4487	-13637	98	-13848	-9194	-10537	-2378	-2606	10682	-23208	434	-20760	12513	-23085	1578	-18560	14519	-15175	-12150	-16887	17593	-9146	-149	-126	-120	-64	-67	-58	-107	38	-135	19	32	-75	-25	-58	81	-32	-4
1.090833	-318	-3604	-321	-22204	-9	-15754	146	-17523	-120	-15204	-4280	-13461	-15	-13448	-8892	-10512	-2439	-2732	10983	-22796	300	-20476	12340	-22802	1532	-18417	14139	-14985	-12997	-16684	17255	-8936	-150	-128	-122	-66	-88	-58	-105	42	-154	19	32	-77	-25	-58	81	-31	-6
1.091667	-368	-3871	-178	-21756	4	-15192	432	-17294	-144	-14718	-4071	-13291	75	-13028	-8541	-10483	-2676	-2821	11263	-22362	335	-20138	12206	-22498	2343	-18237	13789	-14799	-13688	-16480	16907	-8763	-151	-122	-122	-66	-65	-61	-103	40	-158	17	29	-74	-23	-58	81	-30	-4
1.092500	-714	-4154	-51	-21254	-133	-14644	684	-17065	-201	-14208	-3872	-13149	-82	-12616	-8161	-10459	-2221	-2867	11514	-21894	574	-19755	12107	-22170	2927	-18026	13472	-14619	-14609	-16276	16582	-8628	-148	-126	-126	-62	-61	-57	-103	42	-150	19	29	-76	-21	-60	81	-29	0
1.093333	-445	-4434	56	-20771	98	-14127	898	-16846	-184	-13700	-3686	-13017	-348	-12199	-7762	-10442	-2116	-2887	11723	-21409	606	-19337	12040	-21816	3749	-17784	13185	-14444	-15028	-16083	16272	-8529	-147	-128	-120	-66	-65	-59	-103	40	-153	17	33	-75	-19	-56	81	-29	-3
1.094167	-161	-4714	155	-20258	225	-13642	1080	-16622	-72	-13203	-3520	-12905	-469	-11785	-7338	-10418	-2287	-2870	11886	-20908	615	-18892	11989	-21448	4324	-17513	12928	-14278	-15129	-15887	15973	-8465	-150	-129	-120	-65	-60	-58	-103	41	-153	17	32	-78	-25	-57	82	-28	-4
1.095000	33	-4983	204	-19739	6	-13199	1191	-16402	-64	-12713	-3363	-12811	-49	-11378	-6907	-10403	-1504	-2828	11993	-20408	1328	-18436	11955	-21059	3408	-17212	12701	-14123	-15790	-15696	15683	-8438	-147	-128	-122	-66	-62	-75	-94	42	-150	18	34	-73	-21	-58	84	-38	0
1.095833	-30	-5227	240	-19219	-205	-12791	1273	-16176	-108	-12238	-3226	-12732	-212	-10975	-6469	-10394	-1390	-2754	12047	-19902	936	-17928	11930	-20652	3627	-16884	12495	-13978	-15031	-15503	15403	-8443	-147	-124	-118	-62	-61	-57	-102	41	-149	19	29	-73	-18	-52	80	-27	2
1.096667	-28	-5454	246	-18705	-104	-12422	1319	-15953	-14	-11773	-3097	-12670	-262	-10580	-6032	-10386	-1738	-2665	12040	-19400	669	-17417	11903	-20230	4763	-16529	12307	-13851	-13768	-15312	15122	-8474	-150	-127	-121	-62	-58	-57	-107	42	-139	20	32	-74	-24	-57	82	-28	-5
1.097500	239	-5651	224	-18202	-16	-12084	1313	-15757	-46	-11325	-2993	-12621	-12	-10196	-5608	-10381	-1222	-2558	11975	-18906	829	-16895	11862	-19796	4908	-16151	12130	-13733	-13108	-15120	14838	-8538	-149	-128	-120	-64	-63	-58	-105	39	-127	18	54	-74	-22	-56	80	-29	-5
1.098333	139	-5823	175	-17712	3	-11772	1277	-15495	-104	-10889	-2902	-12585	26	-9818	-5197	-10378	-811	-2432	11856	-18419	613	-16358	11805	-19348	5124	-15752	11959	-13640	-12609	-14928	14542	-8628	-152	-129	-122	-67	-70	-59	-110	38	-155	17	33	-85	-27	-60	76	-34	-6
1.099167	158	-5959	104	-17240	39	-11481	1206	-15269	-59	-10468	-2829	-12558	259	-9448	-4809	-10370	-283	-2315	11693	-17951	763	-15817	11715	-18886	5177	-15326	11787	-13562	-11920	-14720	14233	-8740	-149	-128	-133	-65	-68	-61	-110	37	-154	17	29	-76	-26	-59	79	-31	-4
1.100000	405	-6053	15	-16782	-124	-11191	1122	-15026	-25	-10055	-2761	-12534	526	-9076	-4434	-10357	-147	-2182	11487	-17498	977	-15264	11590	-18426	5602	-14878	11601	-13501	-10683	-14502	13906	-8876	-148	-127	-120	-64	-60	-61	-105	42	-151	19	36	-73	-21	-59	79	-31	1
1.100833	287	-6110	-85	-16351	-134	-10895	1016	-14784	-29	-9649	-2704	-12521	335	-8712	-4093	-10338	26	-2059	11253	-17064	1175	-14712	11418	-17952	6212	-14437	11393	-13464	-9650	-14258	13553	-9039	-145	-125	-117	-63	-64	-57	-105	41	-152	18	33	-76	-18	-55	82	-29	1
1.101667	111	-6132	-196	-15946	-1	-10605	899	-14545	-60	-9256	-2662	-12519	352	-8354	-3779	-10317	1071	-1940	10989	-16653	1154	-14149	11187	-17469	5555	-13925	11161	-13453	-8748	-14028	13167	-9224	-150	-128	-120	-67	-65	-58	-108	42	-152	15	33	-78	-19	-59	81	-45	-3
1.102500	104	-6119	-309	-15580	-14	-10300	779	-14309	-114	-8865	-2627	-12519	216	-7997	-3495	-10284	1105	-1829	10713	-16265	528	-13583	10903	-16981	6145	-13423	10901	-13466	-6678	-13769	12745	-9429	-147	-128	-119	-48	-61	-60	-101	39	-151	19	34	-77	-21	-58	82	-28	0
1.103333	172	-6075	-420	-15212	-4	-9938	669	-14072	-53	-8484	-2596	-12522	259	-7638	-3238	-10238	1838	-1722	10433	-15888	1465	-13016	10559	-16483	5494	-12910	10601	-13495	-5878	-13494	12293	-9654	-146	-128	-118	-66	-59	-56	-107	41	-147	37	28	-75	-21	-58	80	-30	2
1.104167	239	-5985	-516	-14879	237	-9561	569	-13840	-46	-8102	-2562	-12528	215	-7282	-3011	-10179	2492	-1631	10156	-15529	1206	-12450	10162	-15988	4195	-12385	10269	-13550	-5205	-13208	11803	-9902	-146	-128	-120	-69	-59	-53	-107	38	-151	17	35	-76	-19	-59	80	-29	-3
1.105000	387	-5896	-586	-14571	201	-9140	489	-13611	-21	-7724	-2532	-12535	207	-6921	-2840	-10109	2195	-1545	9889	-15180	698	-11890	9713	-15489	4195	-11860	9895	-13621	-4682	-12904	11282	-10168	-146	-128	-118	-65	-60	-56	-104	40	-151	17	32	-77	-35	-58	80	-29	0
1.105833	436	-5776	-635	-14287	-153	-8689	438	-13383	-136	-7343	-2506	-12545	-45	-6556	-2615	-10026	2258	-1480	9640	-14835	645	-11332	9221	-14983	4012	-11326	9492	-13715	-4796	-12595	10735	-10431	-152	-130	-120	-67	-59	-57	-108	38	-151	20	33	-74	-22	-60	80	-31	-1
1.106667	274	-5634	-649	-14023	-142	-8200	413	-13164	-250	-6960	-2470	-12553	-245	-6191	-2443	-9931	2070	-1419	9410	-14493	381	-10782	8687	-14473	3762	-10797	9057	-13829	-4379	-12278	10166	-10751	-148	-127	-118	-69	-63	-57	-111	35	-158	13	30	-75	-19	-59	79	-30	-8
1.107500	45	-5490	-631	-13772	-235	-7674	425	-12948	-189	-6576	-2452	-12568	-374	-5825	-2284	-9828	1637	-1369	9205	-14142	437	-10244	8130	-13959	3341	-10267	8600	-13955	-3917	-11958	9585	-11064	-150	-126	-119	-66	-62	-53	-104	37	-148	1	33	-75	-22	-56	81	-29	-5
1.108333	402	-5332	-564	-13549	-591	-7114	471	-12732	-170	-6196	-2367	-12577	-112	-5444	-2123	-9713	1613	-1328	9023	-13775	1159	-9739	7559	-13449	1872	-9755	8129	-14099	-4236	-11635	8995	-11393	-146	-125	-115	-64	-63	-53	-103	36	-153	20	34	-74	-19	-53	81	-29	0
1.109167	732	-5179	-457	-13332	-833	-6538	549	-12516	-314	-5808	-2295	-12591	-374	-5067	-1961	-9599	954	-1296	8864	-13392	700	-9214	6985	-12954	688	-9255	7652	-14256	-3525	-11315	8399	-11737	-146	-124	-120	-62	-59	-55	-104	42	-152	21	34	-76	-21	-57	81	-28	-1
1.110000	428	-5027	-315	-13131	-980	-5956	671	-12309	-375	-5430	-2210	-12613	-532	-4689	-1797	-9488	-187	-1273	8718	-12995	-38	-8740	6424	-12449	980	-8776	7175	-14433	-2984	-11007	7814	-12087	-150	-126	-119	-53	-64	-58	-105	38	-153	21	33	-91	-23	-72	77	-33	-5
1.110833	419	-4891	-129	-12936	-1205	-5371	817	-12106	-315	-5052	-2113	-12639	-510	-4306	-1626	-9382	-385	-1258	8592	-12577	231	-8293	5898	-11964	778	-8320	6711	-14615	-3884	-10711	7246	-12441	-152	-128	-119	-67	-63	-56	-108	37	-155	18	30	-76	-23	-58	78	-31	-5
1.111667	647	-4764	86	-12745	-1406	-4792	991	-11891	-241	-4668	-1995	-12655	-563	-3924	-1438	-9284	-553	-1240	8473	-12133	71	-7875	5381	-11490	343	-7878	6278	-14808	-4789	-10420	6706	-12799	-148	-126	-122	-69	-63	-55	-108	42	-151	17	32	-79	-19	-58	80	-28	0
1.112500	459	-4647	339	-12550	-1488	-4216	1188	-11678	-309	-4285	-1857	-12691	-510	-3539	-1233	-9201	-729	-1222	8355	-11657	2	-7492	4927	-11029	-141	-7465	5876	-15009	-5382	-10133	6193	-13156	-146	-126	-119	-65	-64	-56	-115	42	-151	19	33	-78	-21	-57	80	-29	0
1.113333	150	-4556	616	-12348	-1561	-3666	1400	-11449	-432	-3903	-1700	-12721	-507	-3155	-1014	-9135	-768	-1197	8229	-11169	-275	-7147	4529	-10591	-376	-7077	5522	-15214	-5659	-9876	5717	-13516	-151	-128	-122	-67	-62	-56	-101	39	-154	19	32	-76	-23	-56	78	-33	-4
1.114167	-51	-4480	910	-12135	-1357	-3134	1622	-11211	-353	-3527	-1528	-12749	-730	-2766	-774	-9089	-1034	-1188	8095	-10662	-662	-6843	4192	-10176	-196	-6715	5206	-15421	-5624	-9621	5271	-13870	-148	-103	-117	-63	-61	-57	-107	42	-155	20	33	-74	-21	-55	81	-30	0
1.115000	-393	-4427	1212	-11905	-1291	-2639	1838	-10960	-280	-3139	-1336	-12777	-793	-2375	-524	-9071	-555	-1163	7939	-10156	-484	-6581	3921	-9784	-1176	-6372	4947	-15634	-5045	-9370	4872	-14220	-151	-129	-127	-66	-63	-58	-107	39	-153	18	29	-76	-23	-56	80	-32	-7
1.115833	-479	-4397	1515	-11660	-1164	-2164	2050	-10689	-340	-2757	-1124	-12799	-868	-1984	-251	-9071	-513	-1127	7767	-9640	-1115	-6360	3722	-9418	-1247	-6055	4741	-15841	-3076	-9125	4512	-14545	-148	-124	-119	-64	-63	-52	-105	40	-154	19	32	-76	-21	-52	81	-27	-15
1.116667	-504	-4379	1817	-11386	-988	-1712	2256	-10387	-288	-2361	-899	-12816	-689	-1586	35	-9100	-286	-1084	7568	-9130	-342	-6174	3588	-9075	-1780	-5757	4589	-16044	-2761	-8881	4189	-14860	-153	-122	-119	-65	-63	-56	-108	38	-163	22	30	-76	-22	-56	79	-31	-5
1.117500	-425	-4381	2104	-11086	-716	-1288	2440	-10069	-310	-1964	-660	-12826	-658	-1189	327	-9150	390	-1037	7342	-8639	279	-6029	3517	-8762	-3569	-5484	4489	-16236	-3624	-8635	3925	-15153	-158	-126	-120	-66	-65	-59	-108	38	-154	20	32	-75	-24	-58	81	-30	-6
1.118333	-354	-4399	2372	-10755	-318	-878	2606	-9721	-263	-1562	-411	-12825	-553	-793	624	-9230	-85	-979	7102	-8169	-326	-5920	3508	-8481	-3419	-5229	4435	-16418	-3321	-8381	3664	-15423	-152	-126	-120	-66	-62	-60	-107	42	-153	17	32	-77	-24	-63	80	-29	-7
1.119167	-288	-4431	2620	-10400	-203	-484	2747	-9369	-225	-1153	-151	-12809	-546	-390	934	-9320	-141	-914	6848	-7726	36	-5844	3551	-8229	-3617	-4991	4425	-16578	-2789	-8109	3457	-15664	-148	-122	-117	-67	-66	-62	-108	40	-151	19	34	-75	-24	-56	82	-28	-19
1.120000	-385	-4466	2838	-10008	-111	-94	2871	-8937	-208	-733	113	-12781	-350	13	1242	-9430	-274	-840	6596	-7312	-104	-5785	3641	-8004	-3778	-4768	4443	-16714	-2038	-7825	3280	-15868	-147	-125	-114	-64	-46	-56	-103	42	-151	23	35	-75	-22	-57	84	-26	0
1.120833	-495	-4504	3031	-9599	155	292	2974	-8503	-237	-303	383	-12729	-422	419	1548	-9555	-67	-761	6348	-6939	-239	-5736	3761	-7810	-3892	-4558	4487	-16820	-891	-7519	3135	-16032	-141	-121	-117	-58	-59	-52	-101	45	-150	22	37	-73	-15	-51	87	-27	0
1.121667	-490	-4544	3188	-9158	443	685	3059	-8035	-129	133	645	-12670	-236	818	1845	-9688	442	-681	6122	-6600	583	-5728	3899	-7644	-4948	-4369	4542	-16892	-511	-7197	3010	-16159	-148	-122	-115	-63	-61	-53	-101	43	-147	20	33	-76	-39	-52	87	-36	2
1.122500	-469	-4579	3309	-8697	837	1086	3119	-7539	0	579	910	-12570	-291	1212	2128	-9826	419	-623	5927	-6297	658	-5719	4048	-7513	-6158	-4192	4598	-16922	-132	-6852	2906	-16240	-148	-127	-118	-62	-59	-56	-100	39	-149	19	35	-76	-16	-52	86	-28	-1
1.123333	-695	-4602	3403	-8226	1205	1505	3172	-7024	30	1027	1164	-12462	-484	1599	2400	-9953	-158	-560	5778	-6022	-133	-5720	4195	-7401	-5505	-4036	4643	-16907	665	-6490	2828	-16273	-151	-128	-117	-66	-65	-53	-107	36	-153	12	32	-77	-24	-57	95	-31	-5
1.124167	-672	-4615	3471	-7746	1393	1938	3220	-6485	-46	1490	1410	-12332	-319	1971	2661	-10097	90	-503	5684	-5770	202	-5718	4331	-7313	-5408	-3887	4678	-16837	1338	-6094	2767	-16255	-153	-126	-115	-65	-63	-58	-104	41	-155	18	33	-74	-21	-56	84	-30	-9
1.125000	-677	-4605	3515	-7266	1481	2387	3265	-5937	-66	1937	1647	-12176	-144	2342	2911	-10211	190	-460	5654	-5537	133	-5711	4448	-7243	-5727	-3759	4688	-16707	2074	-5693	2726	-16179	-146	-124	-117	-66	-66	-57	-103	39	-156	19	32	-73	-25	-58	86	-27	-4
1.125833	-518	-4576	3555	-6788	1321	2852	3317	-5345	108	2392	1877	-12000	3	2690	3140	-10315	76	-432	5695	-5313	4	-5695	4537	-7190	-5951	-3645	4663	-16514	2334	-5271	2698	-16058	-150	-144	-119	-62	-62	-56	-105	42	-150	18	33	-74	-23	-56	81	-30	0
1.126667	-346	-4529	3554	-6327	1169	3329	3375	-4757	132	2832	2096	-11797	58	3025	3365	-10394	133	-424	5802	-5090	8	-5670	4587	-7137	-6002	-3554	4598	-16254	2501	-4841	2695	-15883	-146	-127	-120	-66	-60	-55	-109	41	-152	19	34	-75	-21	-55	84	-24	9
1.127500	-251	-4456	3557	-5881	1240	3814	3448	-4161	-23	3258	2297	-11608	58	3336	3563	-10454	-7	-438	5972	-4853	-354	-5639	4599	-7095	-5556	-3479	4496	-15925	2380	-4405	2704	-15660	-147	-122	-116	-63	-57	-60	-102	45	-153	17	37	-72	-18	-57	84	-28	0
1.128333	-239	-4366	3560	-5473	1087	4293	3533	-3573	-122	3662	2491	-11398	275	3634	3754	-10494	378	-468	6211	-4598	-112	-5601	4564	-7054	-6111	-3422	4347	-15523	1949	-3969	2733	-15392	-144	-124	-117	-65	-57	-55	-104	46	-149	16	34	-73	-13	-57	81	-28	1
1.129167	-282	-4249	3571	-5092	842	4761	3607	-2983	-45	4034	2673	-11177	343	3892	3931	-10507	311	-524	6500	-4317	-845	-5550	4488	-7003	-6639	-3385	4152	-15050	1619	-3540	2782	-15076	-139	-121	-115	-62	-59	-56	-102	44	-144	24	36	-73	-22	-55	87	-25	2
1.130000	-12	-4122	3581	-4752	670	5206	3735	-2410	96	4368	2845	-10960	490	4135	4097	-10499	-221	-601	6810	-4014	-858	-5494	4362	-6949	-6990	-3370	3925	-14500	591	-3119	2848	-14728	-148	-124	-119	-68	-60	-56	-104	39	-151	21	35	-78	-19	-57	81	-31	0
1.130833	283	-3983	3601	-4457	560	5621	3850	-1853	10	4662	3007	-10745	539	4351	4253	-10472	170	-697	7158	-3678	70	-5438	4193	-6874	-8450	-3372	3650	-13884	-46	-2713	2934	-14342	-148	-128	-115	-69	-62	-57	-105	41	-153	18	27	-81	-21	-58	81	-40	-3
1.131667	-50	-3830	3634	-4202	419	6001	3980	-1306	35	4913	3170	-10527	209	4547	4403	-10438	-428	-810	7496	-3307	-861	-5379	3986	-6778	-8266	-3391	3362	-13191	-407	-2329	3036	-13925	-151	-131	-126	-69	-64	-62	-111	37	-153	15	26	-81	-24	-70	79	-22	-4
1.132500	-68	-3663	3686	-3993	218	6332	4115	-780	89	5114	3325	-10322	165	4717	4550	-10356	-676	-928	7826	-2911	-944	-5320	3748	-6663	-7775	-3423	3053	-12435	-1043	-1962	3160	-13472	-147	-134	-124	-68	-63	-58	-107	39	-153	15	30	-79	-18	-59	81	-32	0
1.133333	217	-3494	3747	-3817	-25	6608	4260	-264	37	5270	3492	-10110	356	4874	4698	-10276	-853	-1065	8118	-2496	-1071	-5262	3491	-6493	-6865	-3461	2738	-11622	-1470	-1619	3298	-12983	-148	-132	-120	-67	-60	-60	-110	40	-150	15	29	-75	-22	-59	84	-32	-1
1.134167	319	-3323	3824	-3678	-265	6820	4405	233	35	5373	3653	-9912	199	5011	4849	-10181	-842	-1201	8355	-2077	-1355	-5229	3213	-6302	-5776	-3517	2431	-10751	-1909	-1297	3450	-12464	-147	-147	-119	-68	-61	-58	-105	39	-155	18	32	-76	-18	-57	80	-30	0
1.135000	98	-3158	3909	-3576	-457	6962	4543	722	77	5427	3826	-9720	320	5134	5003	-10090	-701	-1333	8514	-1669	-1239	-5200	2927	-6070	-4957	-3569	2136	-9822	-2627	-994	3609	-11916	-148	-124	-119	-67	-60	-59	-103	42	-147	20	33	-75	-19	-61	79	-33	0
1.135833	-168	-2994	4003	-3495	-704	7029	4674	1194	38	5434	4006	-9522	244	5245	5165	-9996	-523	-1464	8589	-1281	-710	-5186	2640	-5796	-4645	-3613	1865	-8851	-2828	-713	3775	-11324	-144	-125	-118	-66	-60	-62	-105	42	-150	19	35	-73	-25	-56	84	-30	0
1.136667	-412	-2839	4094	-3431	-619	7028	4799	1660	94	5399	4197	-9333	-170	5347	5332	-9911	-1160	-1589	8563	-932	-1370	-5186	2358	-5482	-3358	-3680	1634	-7846	-2712	-455	3939	-10703	-149	-126	-119	-66	-63	-60	-103	42	-146	20	34	-74	-33	-58	81	-28	-4
1.137500	-248	-2695	4186	-3380	-443	6944	4918	2128	103	5323	4401	-9138	-118	5441	5511	-9840	-1127	-1699	8437	-643	-1387	-5198	2090	-5134	-1772	-3728	1449	-6810	-3274	-208	4104	-10042	-145	-126	-120	-67	-63	-62	-107	40	-162	18	33	-76	-21	-58	81	-32	-1
1.138333	-273	-2559	4276	-3329	-550	6784	5024	2596	-13	5208	4617	-8939	-241	5528	5701	-9783	-596	-1793	8196	-419	-1039	-5219	1847	-4752	-509	-3765	1315	-5763	-3752	19	4249	-9337	-148	-131	-122	-67	-61	-55	-105	42	-151	15	29	-77	-23	-57	81	-32	0
1.139167	-413	-2433	4355	-3273	-762	6545	5117	3069	-7	5069	4842	-8727	-415	5601	5894	-9753	-569	-1869	7864	-283	-888	-5250	1627	-4342	865	-3783	1241	-4707	-3862	235	4381	-8571	-147	-128	-124	-70	-63	-62	-107	40	-152	18	35	-76	-17	-60	81	-32	0
1.140000	-216	-2311	4430	-3199	-678	6238	5187	3541	-53	4900	5076	-8496	-422	5671	6095	-9752	-423	-1922	7436	-241	-758	-5271	1439	-3914	2211	-3782	1223	-3645	-3675	436	4500	-7779	-148	-127	-124	-72	-64	-63	-105	40	-152	16	34	-79	-24	-58	80	-33	-4
1.140833	-290	-2200	4486	-3108	-620	5868	5280	4031	-133	4706	5318	-8245	-386	5725	6295	-9776	-331	-1955	6926	-296	-771	-5285	1293	-3465	3523	-3750	1269	-2593	-3374	627	4592	-6935	-150	-126	-124	-68	-58	-56	-102	42	-149	19	30	-74	-17	-55	84	-30	4
1.141667	-428	-2089	4542	-2993	-806	5419	5348	4526	-166	4490	5573	-7964	-309	5758	6493	-9834	3	-1968	6364	-458	-365	-5276	1177	-3018	4166	-3700	1365	-1566	-3468	796	4651	-6043	-146	-129	-120	-67	-65	-57	-125	41	-153	15	30	-77	-22	-56	82	-33	-4
1.142500	-302	-1985	4579	-2852	-699	4906	5404	5030	-196	4258	5797	-7659	-387	5769	6682	-9935	348	-1959	5718	-732	-396	-5246	1103	-2576	4446	-3613	1511	-582	-3155	951	4679	-5114	-153	-101	-120	-68	-63	-56	-107	41	-155	20	33	-74	-19	-55	80	-34	-4
1.143333	-332	-1874	4609	-2684	-552	4343	5454	5532	-116	4008	6022	-7325	-412	5748	6851	-10063	13	-1924	5057	-1100	-534	-5178	1061	-2158	5239	-3498	1694	356	-3186	1077	4672	-4135	-146	-127	-122	-41	-63	-57	-109	42	-156	27	32	-74	-19	-58	80	-32	-1
1.144167	-306	-1755	4633	-2489	-630	3728	5495	6036	-83	3739	6213	-6953	-132	5691	6994	-10250	389	-1877	4388	-1561	520	-5069	1051	-1770	4788	-3347	1907	1236	-3376	1182	4627	-3128	-149	-127	-125	-66	-65	-60	-110	42	-153	19	30	-75	-22	-60	78	-32	-4
1.145000	-692	-1631	4645	-2274	-660	3068	5519	6530	-142	3448	6377	-6549	-220	5590	7104	-10460	30	-1818	3731	-2096	0	-4908	1085	-1425	4611	-3168	2136	2050	-2340	1258	4556	-2100	-150	-127	-121	-66	-65	-58	-107	38	-153	20	33	-73	-23	-58	80	-30	0
1.145833	-822	-1492	4656	-2038	-652	2373	5533	7011	-87	3139	6499	-6105	-112	5434	7170	-10708	148	-1730	3105	-2686	32	-4692	1144	-1133	4057	-2951	2375	2774	-1539	1301	4452	-1071	-147	-125	-120	-65	-60	-57	-100	44	-153	23	35	-74	-18	-58	78	-28	0
1.146667	-701	-1335	4666	-1793	-506	1646	5519	7474	-87	2807	6564	-5629	-43	5229	7185	-10988	63	-1624	2524	-3315	129	-4417	1230	-913	3466	-2711	2598	3402	-730	1310	4316	-60	-146	-125	-122	-66	-61	-59	-88	42	-149	19	33	-73	-16	-57	82	-31	1
1.147500	-692	-1157	4673	-1540	-294	889	5482	7905	-128	2443	6562	-5126	-112	4954	7128	-11295	-86	-1543	2006	-3968	419	-4079	1339	-772	2864	-2442	2808	3914	-130	1275	4158	917	-147	-127	-120	-65	-59	-56	-102	42	-151	20	36	-73	-16	-57	84	-28	1
1.148333	-904	-959	4684	-1287	-243	114	5407	8289	-99	2055	6483	-4589	-36	4619	7000	-11634	68	-1440	1560	-4615	632	-3687	1466	-721	2021	-2149	2983	4319	157	1203	3979	1843	-148	-128	-118	-67	-63	-61	-104	40	-150	20	35	-70	-23	-57	82	-31	0
1.149167	-740	-733	4695	-1051	33	-689	5289	8632	-216	1635	6316	-4036	81	4198	6785	-11985	450	-1325	1190	-5232	1464	-3238	1610	-758	785	-1840	3129	4598	126	1085	3785	2700	-146	-122	-118	-67	-60	-56	-103	42	-148	19	37	-76	-17	-56	84	-26	-1
1.150000	-787	-480	4710	-836	129	-1456	5123	8924	-197	1188	6056	-3439	-245	3708	6479	-12348	-233	-1216	923	-5796	695	-2745	1759	-903	887	-1513	3212	4743	1410	931	3582	3466	-147	-129	-122	-67	-62	-59	-107	41	-151	19	33	-76	-23	-58	82	-29	-5
1.150833	-957	-201	4728	-650	206	-2237	4895	9146	-100	707	5688	-2864	-465	3150	6081	-12712	-607	-1101	732	-6296	455	-2210	1917	-1145	1404	-1178	3249	4752	2418	739	3375	4128	-149	-130	-124	-70	-60	-59	-108	39	-154	16	28	-79	-22	-59	72	-32	-4
1.151667	-1075	107	4748	-503	401	-3002	4606	9310	-153	200	5226	-2263	-669	2521	5587	-13064	-269	-986	628	-6707	766	-1658	2084	-1488	1315	-838	3237	4626	2918	516	3170	4654	-155	-130	-124	-62	-66	-61	-105	39	-152	16	30	-75	-23	-59	92	-33	-5
1.152500	-1270	443	4791	-395	461	-3748	4249	9404	-141	-335	4650	-1664	-889	1832	4997	-13407	-303	-870	587	-7028	593	-1060	2238	-1927	1397	-506	3170	4370	3654	271	2974	5050	-149	-129	-124	-67	-63	-58	-108	37	-154	17	34	-74	-23	-57	80	-33	-3
1.153333	-1033	802	4795	-339	456	-4457	3825	9430	-103	-900	3979	-1087	-980	1083	4316	-13724	-279	-757	614	-7236	553	-473	2403	-2458	1638	-185	3050	3983	4211	13	2789	5317	-148	-129	-95	-63	-62	-58	-109	40	-153	16	32	-75	-23	-75	79	-32	-3
1.154167	-867	1190	4822	-340	395	-5128	3337	9386	0	-1468	3208	-495	-940	287	3546	-13999	-194	-646	690	-7316	114	93	2549	-3069	2459	114	2882	3447	4689	-230	2618	5438	-147	-128	-121	-68	-64	-61	-109	40	-152	16	32	-76	-21	-63	82	-28	-3
1.155000	-1060	1591	4847	-398	447	-5744	2789	9268	-15	-2060	2351	60	-1076	-560	2692	-14231	-56	-539	799	-7317	145	643	2687	-3751	3209	389	2674	2847	4722	-514	2459	5404	-141	-127	-121	-63	-59	-58	-104	42	-152	16	33	-73	-21	-59	80	-30	2
1.155833	-1014	2011	4867	-521	433	-6303	2178	9082	-68	-2665	1410	580	-1234	-1429	1774	-14410	244	-436	920	-7194	-36	1140	2800	-4499	3147	630	2430	2123	4869	-757	2323	5252	-147	-125	-122	-64	-63	-58	-105	43	-150	16	29	-73	-19	-56	81	-28	0
1.156667	-919	2437	4884	-695	298	-6798	1515	8820	114	-3277	404	1062	-1216	-2326	797	-14530	-33	-341	1048	-6968	-850	1589	2893	-5298	3672	831	2161	1312	5350	-986	2190	4961	-149	-150	-122	-68	-65	-60	-107	41	-156	16	28	-77	-24	-58	78	-34	-5
1.157500	-613	2871	4897	-938	97	-7225	814	8515	19	-3883	-645	1493	-602	-3226	-222	-14580	693	-248	1159	-6646	302	1970	2964	-6129	3038	985	1879	435	5019	-1171	2078	4560	-148	-130	-120	-69	-65	-60	-103	39	-154	16	32	-76	-21	-58	81	-32	-3
1.158333	-465	3317	4912	-1214	-141	-7572	97	8141	-90	-4475	-1716	1878	-432	-4122	-1275	-14552	557	-154	1251	-6239	-382	2279	3006	-6975	2932	1100	1583	-495	5759	-1321	1968	4063	-149	-129	-125	-69	-61	-60	-107	36	-137	12	30	-77	-24	-59	79	-35	0
1.159167	-406	3759	4919	-1537	-328	-7838	-623	7719	62	-5051	-2797	2204	-50	-5007	-2326	-14446	160	-70	1303	-5764	-468	2505	3012	-7829	3494	1172	1291	-1462	6110	-1420	1863	3495	-150	-128	-122	-67	-62	-58	-108	40	-152	17	33	-75	-21	-57	77	-33	-1
1.160000	-331	4206	4925	-1879	-427	-8023	-1330	7245	-14	-5605	-3868	2470	335	-5869	-3383	-14251	149	12	1315	-5231	-7	2645	2981	-8636	3732	1197	1005	-2456	6151	-1464	1756	2872	-151	-130	-119	-65	-64	-57	-107	41	-145	17	33	-75	-21	-55	81	-27	0
1.160833	-288	4621	4926	-2253	-427	-8128	-2001	6729	6	-6128	-4903	2673	375	-6700	-4417	-13970	98	88	1273	-4660	-100	2712	2910	-9414	4036	1186	732	-3451	6164	-1455	1647	2226	-148	-125	-116	-61	-59	-57	-102	44	-151	21	38	-73	-15	-53	84	-27	0
1.161667	-411	5081	4925	-2631	-532	-8152	-2629	6160	59	-6622	-5921	2805	262	-7490	-5410	-13603	104	160	1181	-4063	-167	2681	2794	-10146	4257	1135	475	-4441	6082	-1391	1509	1572	-146	-126	-121	-63	-60	-57	-105	38	-155	19	35	-75	-22	-55	87	-26	-1
1.162500	-284	5504	4912	-3002	-594	-8103	-3181	5556	29	-7077	-6791	2872	552	-8238	-6353	-13162	584	223	1035	-3453	663	2577	2637	-10809	3537	1055	240	-5401	5318	-1282	1359	935	-146	-122	-120	-64	-62	-52	-102	43	-153	22	33	-74	-22	-56	85	-28	10
1.163333	-198	5927	4897	-3350	-738	-7984	-3658	4911	32	-7491	-7605	2882	342	-8927	-7238	-12631	429	280	837	-2839	129	2398	2432	-11392	3432	951	23	-6331	5454	-1119	1187	322	-149	-122	-120	-65	-64	-58	-105	42	-151	21	36	-77	-15	-53	87	-28	-1
1.164167	-368	6341	4863	-3664	-819	-7801	-4035	4229	21	-7868	-8313	2823	337	-9571	-8042	-12021	223	331	594	-2235	-385	2158	2188	-11889	3999	830	-169	-7215	5842	-920	976	-243	-147	-127	-122	-66	-64	-57	-107	43	-152	44	34	-76	-23	-57	85	-28	-1
1.165000	-477	6743	4852	-3938	-682	-7578	-4304	3509	-34	-8207	-8908	2713	509	-10161	-8765	-11345	541	385	312	-1644	-389	1864	1903	-12280	4232	702	-337	-8049	5955	-689	735	-737	-151	-128	-120	-68	-70	-61	-107	52	-155	18	30	-78	-26	-60	82	-32	-4
1.165833	-463	7141	4813	-4152	-542	-7290	-4466	2753	1	-8505	-9377	2544	493	-10695	-9377	-10607	367	431	1	-1079	-666	1525	1592	-12572	4445	573	-482	-8816	6047	-438	459	-1157	-150	-126	-119	-69	-62	-58	-103	41	-154	19	33	-77	-21	-55	87	-32	-1
1.166667	-198	7530	4791	-4312	-517	-6976	-4507	1967	46	-8765	-9706	2332	480	-11172	-9910	-9814	219	475	-342	-550	-87	1153	1253	-12760	4162	451	-606	-9513	5521	-177	147	-1492	-151	-126	-120	-69	-63	-60	-107	43	-151	22	33	-77	-24	-53	84	-31	0
1.167500	-47	7910	4758	-4406	-184	-6637	-4444	1142	-19	-9009	-9898	2092	265	-11599	-10323	-8980	-50	523	-701	-52	383	751	905	-12843	3573	335	-713	-10126	4698	76	-198	-1740	-147	-120	-119	-76	-64	-57	-105	41	-152	19	35	-76	-22	-51	84	-27	1
1.168333	-10	8277	4724	-4438	231	-6291	-4271	300	-98	-9197	-9962	1815	53	-11969	-10614	-8120	-206	570	-1081	402	594	340	558	-12830	3111	237	-800	-10660	3610	314	-579	-1905	-149	-126	-119	-68	-63	-59	-105	44	-150	20	36	-74	-16	-55	84	-29	-1
1.169167	183	8634	4690	-4410	160	-5947	-4009	-565	-98	-9377	-9893	1515	233	-12296	-10784	-7232	53	621	-1476	805	864	-79	227	-12726	1938	150	-877	-11096	2613	524	-991	-1977	-146	-124	-118	-66	-59	-57	-107	42	-129	21	34	-74	-21	-52	86	-26	1
1.170000	212	8967	4644	-4328	234	-5615	-3669	-1445	-121	-9542	-9710	1205	13	-12589	-10841	-6315	-664	671	-1865	1157	-136	-504	-84	-12540	1209	76	-944	-11461	2470	693	-1434	-1978	-149	-126	-120	-70	-59	-58	-109	42	-154	19	30	-75	-19	-56	80	-30	-4
1.170833	383	9277	4605	-4196	683	-5310	-3270	-2334	-102	-9701	-9414	883	163	-12835	-10773	-5456	-553	744	-2266	1458	626	-921	-357	-12295	-446	20	-1002	-11738	1595	813	-1890	-1907	-151	-126	-121	-69	-63	-62	-110	38	-152	17	30	-78	-23	-56	79	-30	10
1.171667	435	9568	4555	-4024	690	-5040	-2820	-3226	-113	-9849	-9016	562	148	-13048	-10587	-4590	-242	805	-2665	1706	363	-1328	-580	-11989	-2889	-28	-1050	-11918	1369	879	-2355	-1773	-147	-126	-120	-68	-63	-64	-112	41	-151	19	33	-77	-21	-61	76	-30	-3
1.172500	175	9825	4510	-3827	585	-4815	-2343	-4109	-55	-10000	-8539	256	155	-13231	-10280	-3750	-672	884	-3066	1904	-872	-1733	-747	-11655	-4617	-70	-1102	-12015	1282	888	-2823	-1591	-150	-129	-119	-69	-64	-63	-109	41	-154	16	30	-96	-22	-59	80	-30	-4
1.173333	199	10042	4461	-3609	688	-4640	-1871	-4971	-43	-10157	-7996	-36	197	-13396	-9879	-2944	-451	973	-3469	2038	-1305	-2123	-849	-11303	-6139	-115	-1137	-12034	804	831	-3287	-1370	-151	-125	-124	-70	-65	-64	-111	39	-153	13	27	-61	-24	-61	78	-33	-7
1.174167	330	10222	4397	-3393	757	-4521	-1400	-5802	-29	-10321	-7407	-303	140	-13528	-9365	-2184	-363	1073	-3870	2116	-1435	-2506	-873	-10947	-6679	-162	-1173	-11974	-532	714	-3735	-1127	-151	-129	-121	-70	-64	-65	-111	40	-152	17	24	-79	-23	-58	80	-32	-1
1.175000	243	10353	4331	-3180	809	-4482	-961	-6591	-43	-10497	-6780	-541	-50	-13649	-8757	-1473	-559	1197	-4263	2135	-1197	-2878	-833	-10606	-6067	-224	-1212	-11847	-1777	545	-4148	-868	-146	-128	-119	-70	-64	-60	-113	38	-152	15	27	-79	-24	-57	79	-31	0
1.175833	266	10427	4250	-2992	1068	-4514	-569	-7344	26	-10685	-6131	-750	322	-13757	-8065	-826	-251	1324	-4660	2093	-188	-3247	-720	-10295	-5769	-308	-1259	-11664	-3500	316	-4541	-610	-149	-130	-120	-69	-62	-60	-110	41	-150	16	29	-84	-21	-56	84	-32	-7
1.176667	212	10447	4153	-2833	1159	-4625	-235	-8040	-30	-10892	-5488	-925	193	-13859	-7311	-240	-339	1466	-5054	1991	-264	-3617	-548	-10030	-5555	-420	-1295	-11434	-4381	42	-4896	-363	-147	-130	-128	-68	-60	-60	-109	39	-155	13	27	-78	-16	-59	78	-29	1
1.177500	5	10405	4038	-2719	1169	-4817	29	-8675	10	-11109	-4858	-1064	263	-13950	-6508	274	-866	1619	-5451	1828	-668	-3988	-324	-9817	-4452	-562	-1345	-11170	-4210	-270	-5199	-144	-148	-130	-120	-69	-63	-61	-107	39	-150	13	30	-77	-18	-58	78	-31	-4
1.178333	211	10294	3894	-2645	1346	-5091	222	-9239	40	-11337	-4253	-1168	214	-14035	-5666	728	-505	1786	-5836	1605	-174	-4368	-60	-9670	-3917	-736	-1396	-10885	-3891	-611	-5450	50	-149	-128	-120	-67	-64	-64	-103	44	-152	17	29	-78	-24	-60	77	-32	1
1.179167	371	10119	3721	-2629	1432	-5437	345	-9730	-58	-11569	-3681	-1235	-303	-14111	-4805	1119	-97	1956	-6217	1337	-248	-4745	229	-9583	-3822	-953	-1464	-10587	-3046	-957	-5653	202	-148	-127	-121	-66	-61	-58	-108	46	-150	19	29	-76	-16	-58	76	-32	0
1.180000	402	9881	3549	-2665	1343	-5866	390	-10148	-31	-11800	-3157	-1265	-483	-14169	-3936	1456	156	2136	-6587	1015	-241	-5132	520	-9563	-3603	-1202	-1539	-10286	-2199	-1309	-5796	310	-148	-127	-125	-66	-62	-60	-85	41	-152	20	30	-75	-18	-57	80	-30	0
1.180833	662	9578	3339	-2756	1312	-6361	381	-10488	19	-12024	-2681	-1270	-423	-14219	-3088	1742	356	2319	-6945	652	-431	-5526	797	-9602	-3326	-1497	-1631	-10000	-1399	-1630	-5880	363	-145	-125	-114	-64	-58	-56	-107	41	-149	24	44	-75	-19	-57	79	-35	3
1.181667	602	9207	3104	-2907	1153	-6938	304	-10769	10	-12241	-2262	-1249	-419	-14258	-2275	1978	222	2497	-7280	240	-791	-5937	1039	-9707	-2785	-1831	-1747	-9739	-764	-1979	-5919	355	-152	-127	-121	-68	-67	-60	-109	40	-153	18	27	-43	-22	-60	79	-31	-4
1.182500	500	8775	2843	-3104	993	-7577	178	-10975	-76	-12437	-1903	-1200	-432	-14258	-1514	2186	549	2676	-7597	-195	-581	-6354	1228	-9853	-2808	-2196	-1876	-9505	-855	-2281	-5899	292	-149	-122	-118	-64	-63	-57	-104	43	-154	18	30	-76	-42	-58	81	-28	0
1.183333	751	8296	2560	-3362	849	-8268	24	-11110	-173	-12597	-1599	-1134	-708	-14233	-815	2367	274	2847	-7889	-666	-1499	-6774	1351	-10041	-2288	-2589	-2032	-9309	-438	-2521	-5832	161	-147	-148	-119	-68	-66	-55	-105	42	-153	3	32	-76	-21	-56	81	-30	-4
1.184167	743	7762	2267	-3655	632	-9006	-154	-11195	-92	-12727	-1355	-1057	-601	-14172	-188	2535	144	3010	-8147	-1151	-946	-7196	1379	-10255	-1546	-3016	-2212	-9159	-1472	-2727	-5726	-36	-151	-126	-120	-67	-66	-59	-104	40	-155	25	28	-75	-23	-55	81	-31	-4
1.185000	557	7194	1953	-3985	530	-9772	-348	-11223	-70	-12833	-1168	-970	-654	-14066	345	2694	293	3157	-8367	-1647	-333	-7609	1315	-10474	-1269	-3438	-2418	-9052	-2363	-2876	-5584	-298	-152	-126	-119	-69	-65	-57	-103	56	-155	18	29	-76	-21	-56	82	-29	-5
1.185833	298	6595	1639	-4347	325	-10565	-542	-11216	-105	-12849	-1033	-876	-791	-13910	782	2864	-386	3289	-8551	-2137	-1048	-8013	1145	-10700	-306	-3879	-2648	-8987	-2286	-2972	-5410	-619	-149	-124	-121	-64	-62	-57	-103	42	-154	19	33	-72	-16	-56	82	-26	-4
1.186667	29	5969	1317	-4730	-94	-11363	-729	-11167	-96	-12833	-953	-779	-705	-13706	1110	3044	-531	3403	-8696	-2618	-928	-8396	869	-10901	716	-4315	-2908	-8967	-2013	-3012	-5223	-1005	-149	-122	-121	-67	-62	-56	-103	43	-150	21	33	-72	-19	-56	82	-29	-1
1.187500	-299	5334	1000	-5128	-465	-12138	-904	-11097	-14	-12761	-919	-682	-591	-13442	1332	3250	-549	3485	-8796	-3082	-1058	-8754	481	-11080	2114	-4742	-3182	-8979	-575	-2995	-5019	-1445	-146	-124	-118	-65	-61	-56	-102	41	-148	22	35	-72	-21	-53	86	-28	-3
1.188333	-434	4687	684	-5525	-434	-12919	-1049	-10990	-57	-12632	-930	-586	-834	-13118	1450	3483	-335	3544	-8852	-3511	-1317	-9070	0	-11218	3512	-5138	-3481	-9020	1506	-2929	-4821	-1944	-147	-120	-116	-61	-59	-52	-101	44	-150	23	38	-69	-16	-56	84	-31	2
1.189167	-394	4054	380	-5924	-348	-13639	-1179	-10903	-27	-12443	-979	-494	-464	-12717	1456	3756	162	3578	-8868	-3914	-853	-9342	-575	-11310	4316	-5502	-3799	-9091	2593	-2813	-4624	-2492	-144	-122	-113	-63	-62	-56	-105	44	-148	22	39	-72	-21	-51	86	-27	0
1.190000	-417	3429	88	-6309	-449	-14300	-1289	-10806	-60	-12201	-1074	-410	-410	-12277	1362	4067	329	3571	-8849	-4267	-810	-9554	-1226	-11342	4676	-5833	-4132	-9177	3915	-2664	-4450	-3089	-174	-126	-120	-66	-66	-59	-107	40	-154	18	34	-77	-26	-61	79	-17	-3
1.190833	-530	2823	-194	-6684	-587	-14885	-1381	-10709	-150	-11907	-1205	-321	-465	-11762	1177	4422	-260	3537	-8792	-4570	-1612	-9702	-1933	-11331	5706	-6112	-4471	-9257	6043	-2473	-4290	-3715	-148	-129	-121	-69	-67	-58	-105	39	-154	19	34	-74	-24	-60	81	-32	-4
1.191667	-409	2267	-452	-7022	-742	-15372	-1448	-10608	-77	-11547	-1360	-234	-310	-11177	910	4827	-184	3475	-8698	-4810	-1052	-9775	-2685	-11239	6290	-6332	-4811	-9331	6956	-2254	-4157	-4368	-148	-124	-120	-67	-65	-60	-103	40	-155	17	29	-70	-23	-60	80	-33	-5
1.192500	-200	1723	-696	-7331	-723	-15755	-1510	-10518	-5	-11155	-1544	-151	-357	-10545	568	5274	-248	3375	-8579	-4989	-702	-9776	-3452	-11091	6195	-6488	-5146	-9386	6885	-2012	-4058	-5037	-154	-127	-121	-66	-64	-59	-105	41	-151	18	30	-75	-23	-58	80	-30	-3
1.193333	-12	1221	-922	-7599	-710	-16017	-1578	-10446	-113	-10719	-1751	-72	-204	-9867	166	5764	-228	3244	-8434	-5107	-445	-9703	-4238	-10896	5867	-6576	-5472	-9418	6019	-1750	-3994	-5715	-149	-126	-121	-67	-62	-56	-107	27	-151	17	37	-75	-26	-57	81	-30	-3
1.194167	-95	763	-1131	-7823	-817	-16148	-1650	-10359	-204	-10248	-1984	12	64	-9147	-289	6300	-18	3081	-8277	-5153	-49	-9552	-4992	-10643	5115	-6593	-5782	-9406	4967	-1481	-3973	-6395	-151	-127	-121	-67	-64	-60	-104	41	-152	26	35	-79	-21	-62	81	-32	-4
1.195000	-86	349	-1330	-8001	-887	-16142	-1741	-10291	-172	-9750	-2237	87	-57	-8393	-779	6876	-468	2884	-8112	-5141	163	-9330	-5707	-10350	4371	-6536	-6080	-9356	3676	-1195	-3992	-7056	-146	-124	-118	-68	-61	-60	-107	39	-152	19	36	-77	-9	-59	81	-31	0
1.195833	230	-19	-1512	-8131	-991	-15993	-1857	-10224	-99	-9235	-2513	161	-214	-7624	-1303	7479	-383	2672	-7947	-5068	706	-9038	-6363	-10021	3141	-6402	-6338	-9254	1777	-911	-4058	-7688	-145	-127	-119	-64	-60	-58	-103	42	-146	19	35	-76	-21	-60	81	-29	0
1.196667	349	-337	-1689	-8209	-994	-15703	-2016	-10159	-103	-8705	-2809	220	-193	-6847	-1840	8105	-367	2402	-7790	-4940	300	-8694	-6956	-9670	1603	-6201	-6575	-9109	670	-618	-4162	-8289	-151	-130	-142	-65	-64	-64	-109	38	-152	16	35	-75	-21	-59	79	-30	-5
1.197500	52	-631	-1866	-8236	-963	-15270	-2215	-10093	-173	-8169	-3116	269	-5	-6082	-2369	8750	-437	2122	-7645	-4767	529	-8293	-7466	-9307	168	-5924	-6778	-8920	-1533	-320	-4306	-8849	-149	-131	-125	-69	-63	-60	-107	27	-146	13	32	-79	-24	-62	76	-35	-3
1.198333	115	-880	-2038	-8213	-1026	-14707	-2460	-10020	-99	-7630	-3437	305	64	-5330	-2937	9396	579	1819	-7522	-4551	1626	-7861	-7886	-8941	-1930	-5588	-6945	-8687	-4302	-16	-4488	-9354	-151	-133	-127	-74	-68	-65	-112	36	-158	13	27	-83	-26	-65	75	-34	-8
1.199167	219	-1092	-2217	-8140	-1021	-14023	-2761	-9940	-63	-7094	-3769	319	22	-4600	-3475	10056	228	1504	-7420	-4301	1172	-7396	-8207	-8578	-3387	-5188	-7075	-8412	-6628	296	-4693	-9807	-150	-130	-124	-69	-64	-92	-110	38	-154	17	28	-80	-26	-64	75	-32	-3
1.200000	126	-1264	-2398	-8021	-866	-13225	-3096	-9841	-183	-6563	-4100	321	18	-3897	-3997	10702	99	1175	-7343	-4035	1356	-6911	-8431	-8228	-4804	-4732	-7164	-8123	-14085	628	-4919	-10210	-150	-132	-125	-72	-61	-56	-110	37	-152	16	29	-79	-21	-61	79	-31	0
1.200833	55	-1402	-2608	-7858	-768	-12334	-3494	-9729	-153	-6042	-4439	302	-6	-3235	-4495	11329	-39	842	-7293	-3762	1217	-6418	-8562	-7904	-6135	-4225	-7212	-7823	-24709	966	-5151	-10554	-133	-125	-122	-68	-59	-64	-103	40	-150	17	27	-79	-17	-60	78	-30	0
1.201667	-46	-1516	-2786	-7666	-826	-11369	-3937	-9600	-115	-5525	-4775	222	-70	-2625	-4965	11926	-177	504	-7279	-3490	1326	-5925	-8603	-7610	-6749	-3680	-7240	-7521	-31398	1321	-5392	-10861	-150	-131	-119	-69	-60	-59	-107	41	-150	16	30	-78	-17	-59	79	-29	-3
1.202500	-362	-1601	-3003	-7440	-710	-10339	-4426	-9457	-72	-5027	-5109	112	188	-2064	-5406	12487	7	172	-7295	-3235	1852	-5437	-8569	-7348	-6872	-3099	-7193	-7244	-31748	1695	-5627	-11124	-147	-152	-120	-66	-60	-60	-125	42	-153	17	32	-75	-19	-60	79	-31	2
1.203333	-80	-1661	-3233	-7196	-456	-9268	-4952	-9297	-68	-4534	-5431	-30	282	-1559	-5810	13002	346	-158	-7345	-3004	2409	-4959	-8458	-7122	-7544	-2492	-7127	-7003	-29825	2080	-5842	-11369	-148	-126	-118	-66	-61	-61	-104	40	-150	18	33	-77	-21	-59	78	-34	0
1.204167	50	-1691	-3479	-6938	-297	-8185	-5507	-9125	-102	-4059	-5742	-224	-10	-1102	-6174	13462	-190	-473	-7422	-2809	1695	-4507	-8291	-6938	-7496	-1876	-7027	-6815	-23406	2489	-6027	-11581	-148	-150	-121	-65	-62	-63	-110	40	-152	18	28	-76	-18	-59	80	-30	1
1.205000	21	-1692	-3737	-6679	-145	-7100	-6069	-8937	-25	-3594	-6026	-461	144	-696	-6502	13863	-105	-767	-7516	-2657	2073	-4070	-8064	-6787	-6981	-1266	-6887	-6683	-15160	2914	-6174	-11785	-148	-128	-120	-65	-63	-59	-108	39	-151	18	35	-67	-18	-60	76	-33	-1
1.205833	47	-1674	-3992	-6423	137	-6036	-6640	-8741	-51	-3131	-6294	-748	97	-333	-6776	14191	-22	-1040	-7636	-2559	2371	-3657	-7799	-6677	-6104	-614	-6713	-6625	-9360	3354	-6291	-11994	-145	-129	-121	-69	-64	-60	-107	41	-154	1	32	-79	-21	-56	81	-32	0
1.206667	-136	-1625	-4276	-6182	363	-5002	-7214	-8540	-110	-2685	-6533	-1082	-34	-12	-7009	14438	-121	-1283	-7762	-2512	2036	-3264	-7503	-6600	-4677	6	-6503	-6645	-4906	3801	-6319	-12215	-148	-130	-118	-67	-65	-59	-109	40	-153	16	28	-78	-24	-57	77	-31	-1
1.207500	-251	-1559	-4557	-5973	142	-4013	-7778	-8336	-81	-2241	-6740	-1461	38	285	-7192	14609	58	-1499	-7901	-2522	2168	-2883	-7171	-6545	-3526	620	-6251	-6735	-1206	4259	-6298	-12447	-149	-127	-122	-67	-58	-57	-104	43	-149	19	35	-76	-17	-50	81	-31	-4
1.208333	-228	-1464	-4827	-5792	-161	-3078	-8310	-8127	-25	-1806	-6915	-1874	-41	555	-7324	14696	-166	-1678	-8039	-2590	2169	-2526	-6820	-6523	-2369	1207	-5971	-6904	2956	4714	-6181	-12707	-150	-126	-118	-63	-59	-53	-102	43	-151	17	33	-74	-17	-52	82	-33	0
1.209167	-217	-1348	-5089	-5674	-293	-2213	-8810	-7924	-134	-1391	-7051	-2330	-151	813	-7396	14692	-11	-1821	-8166	-2717	2179	-2181	-6452	-6518	-1644	1765	-5646	-7140	5720	5165	-6047	-12997	-149	-126	-96	-62	-59	-52	-102	45	-150	21	36	-72	-17	-50	86	-31	1
1.210000	-168	-1207	-5333	-5580	-403	-1424	-9271	-7732	-67	-949	-7156	-2823	-260	1068	-7440	14583	170	-1928	-8293	-2901	1520	-1861	-6071	-6537	-1129	2282	-5285	-7441	8156	5599	-5812	-13319	-146	-127	-119	-63	-60	-57	-107	41	-151	39	36	-74	-21	-56	81	-32	0
1.210833	-272	-1055	-5558	-5568	-533	-715	-9677	-7552	-27	-534	-7220	-3351	-391	1324	-7429	14380	-102	-2003	-8402	-3140	1091	-1558	-5668	-6560	-59	2761	-4882	-7791	9417	6009	-5504	-13659	-152	-127	-133	-68	-63	-59	-104	42	-156	19	33	-72	-22	-57	82	-33	-4
1.211667	-420	-886	-5752	-5602	-651	-78	-10032	-7379	-110	-120	-7241	-3892	-129	1595	-7362	14088	727	-2031	-8485	-3426	1967	-1266	-5234	-6594	-61	3194	-4431	-8170	5451	6388	-5113	-14018	-152	-129	-121	-65	-63	-60	-103	41	-151	20	37	-72	-23	-53	84	-28	-3
1.212500	-458	-703	-5920	-5736	-817	477	-10313	-7217	-46	278	-7223	-4455	-323	1883	-7243	13698	416	-2023	-8531	-3743	904	-988	-4767	-6627	182	3563	-3934	-8562	4107	6726	-4655	-14386	-147	-138	-116	-64	-61	-56	-103	44	-143	22	40	-90	-21	-55	82	-28	0
1.213333	-448	-510	-6047	-5927	-810	954	-10513	-7071	62	676	-7164	-5024	-528	2198	-7078	13217	275	-1977	-8578	-4106	485	-739	-4268	-6662	505	3857	-3393	-8958	3657	7014	-4130	-14749	-150	-126	-120	-67	-60	-57	-104	45	-152	22	37	-72	-18	-52	84	-30	-3
1.214167	-843	-307	-6141	-6184	-636	1383	-10652	-6947	64	1059	-7068	-5595	-507	2525	-6867	12637	-19	-1895	-8578	-4495	-13	-517	-3722	-6690	596	4083	-2805	-9343	5169	7229	-3542	-15095	-148	-127	-116	-66	-63	-55	-102	43	-151	19	35	-72	-23	-53	85	-27	-1
1.215000	-757	-110	-6200	-6503	-755	1684	-10696	-6838	126	1425	-6930	-6162	-601	2913	-6611	11973	-130	-1780	-8551	-4890	-971	-334	-3125	-6710	458	4221	-2159	-9694	7883	7377	-2904	-15407	-150	-126	-124	-66	-66	-58	-105	41	-154	20	35	-76	-24	-53	84	-29	-4
1.215833	-408	90	-6228	-6870	-979	1957	-10661	-6748	332	1778	-6760	-6722	-496	3315	-6307	11226	68	-1628	-8488	-5337	-1281	-190	-2466	-6717	-193	4264	-1474	-10006	10780	7440	-2216	-15664	-146	-125	-133	-65	-61	-57	-103	74	-152	22	36	-75	-18	-55	82	-29	2
1.216667	-259	281	-6218	-7279	-986	2142	-10532	-6673	368	2123	-6550	-7266	-385	3744	-5976	10410	506	-1433	-8396	-5780	-861	-101	-1732	-6714	-1709	4208	-718	-10265	11469	7410	-1496	-15858	-148	-128	-120	-65	-63	-58	-102	44	-152	22	35	-72	-22	-53	84	-26	-1
1.217500	-317	472	-6182	-7727	-995	2282	-10311	-6618	191	2445	-6308	-7783	-719	4216	-5604	9524	135	-1226	-8276	-6231	-2025	-68	-930	-6704	-2446	4043	72	-10463	15092	7289	-754	-15963	-150	-127	-118	-62	-62	-58	-104	43	-155	20	33	-79	-21	-60	80	-32	1
1.218333	-223	659	-6128	-8202	-916	2367	-9999	-6578	310	2746	-6038	-8275	-525	4679	-5200	8571	-165	-985	-8126	-6689	-2042	-102	-59	-6671	-2694	3779	904	-10597	19053	7064	10	-15984	-150	-128	-120	-65	-64	-58	-104	43	-154	20	33	-68	-24	-57	79	-32	-6
1.219167	-171	833	-6066	-8681	-968	2398	-9599	-6562	383	3026	-5742	-8751	-535	5176	-4766	7570	-201	-714	-7949	-7149	-1582	-205	872	-6632	-3059	3418	1766	-10658	21476	6745	784	-15893	-151	-126	-125	-68	-62	-50	-110	41	-155	20	33	-74	-24	-56	78	-29	-1
1.220000	-43	1000	-5974	-9162	-1006	2393	-9111	-6559	245	3285	-5419	-9164	-789	5680	-4312	6528	-387	-421	-7748	-7612	-1575	-375	1866	-6581	-3372	2967	2670	-10650	22754	6330	1550	-15702	-149	-128	-121	-67	-66	-59	-105	49	-152	20	30	-76	-21	-58	80	-31	-1
1.220833	41	1165	-5883	-9627	-939	2345	-8538	-6574	202	3523	-5075	-9558	-614	6191	-3839	5453	-386	-104	-7525	-8075	-1483	-618	2894	-6529	-3931	2440	3559	-10569	22189	5830	2302	-15398	-146	-125	-118	-66	-64	-53	-107	43	-151	23	35	-74	-21	-56	82	-25	0
1.221667	-79	1320	-5792	-10076	-851	2267	-7886	-6612	400	3733	-4717	-9914	-448	6688	-3360	4350	-359	224	-7287	-8548	-1864	-927	3954	-6480	-3855	1851	4459	-10425	21214	5254	3024	-14989	-148	-125	-118	-64	-62	-60	-104	43	-151	21	33	-73	-25	-59	77	-31	-13
1.222500	-64	1470	-5708	-10503	-737	2153	-7164	-6670	498	3917	-4348	-10227	-361	7173	-2882	3240	-186	566	-7031	-9029	-1931	-1307	5012	-6438	-2943	1231	5337	-10217	18521	4617	3713	-14493	-146	-126	-119	-69	-66	-63	-104	41	-151	20	32	-76	-23	-63	81	-31	-4
1.223333	-6	1620	-5629	-10899	-551	2011	-6373	-6749	472	4070	-3974	-10505	-52	7630	-2404	2114	217	922	-6731	-9520	-2110	-1736	6049	-6414	-2196	595	6176	-9954	14735	3936	4363	-13905	-151	-127	-124	-72	-64	-61	-108	40	-155	17	33	-84	-24	-62	74	-33	-6
1.224167	-336	1767	-5560	-11262	-216	1850	-5532	-6849	439	4198	-3579	-10738	-46	8056	-1939	992	-257	1284	-6470	-10022	-2688	-2210	7036	-6408	15	-26	6967	-9643	11515	3224	4956	-13237	-149	-129	-121	-72	-65	-59	-108	29	-150	17	29	-78	-19	-58	79	-32	-3
1.225000	-252	1928	-5492	-11586	518	1676	-4649	-6969	273	4298	-3218	-10934	13	8449	-1491	-117	366	1654	-6191	-10533	-1624	-2715	7950	-6439	1466	-621	7694	-9293	3123	2501	5497	-12525	-149	-131	-120	-68	-61	-58	-104	44	-154	15	29	-76	-21	-56	80	-31	-5
1.225833	-202	2085	-5438	-11880	1118	1488	-3732	-7107	212	4367	-2843	-11084	-164	8794	-1059	-1209	275	2021	-5852	-11056	-2117	-3238	8763	-6509	2665	-1161	8344	-8917	-2938	1790	5980	-11775	-153	-130	-119	-68	-64	-59	-107	38	-159	20	29	-79	-22	-58	79	-34	-4
1.226667	-368	2252	-5391	-12147	1406	1283	-2790	-7273	93	4407	-2477	-11201	-383	9080	-660	-2270	54	2386	-5527	-11596	-2270	-3771	9464	-6639	4183	-1629	8898	-8534	-7411	1106	6411	-11012	-149	-129	-118	-67	-62	-57	-105	38	-153	18	32	-76	-21	-59	78	-31	0
1.227500	-340	2427	-5338	-12387	1513	1075	-1855	-7451	-212	4419	-2123	-11274	-2066	9300	-299	-3302	368	2746	-5192	-12149	-2315	-4295	10022	-6830	5202	-2020	9346	-8169	-9983	458	6777	-10256	-148	-126	-120	-66	-61	-58	-104	42	-152	17	32	-77	-17	-57	76	-32	-3
1.228333	-205	2610	-5297	-12614	1481	860	-896	-7658	-320	4388	-1786	-11309	-3818	9455	29	-4300	317	3103	-4853	-12713	-2334	-4799	10421	-7103	6210	-2320	9683	-7827	-10573	-127	7100	-9541	-148	-126	-117	-65	-60	-59	-108	42	-149	21	38	-77	-21	-59	82	-31	0
1.229167	-212	2795	-5251	-12835	1485	642	53	-7879	-311	4329	-1463	-11309	-3455	9520	317	-5270	211	3442	-4510	-13287	-1718	-5275	10664	-7456	6931	-2539	9905	-7534	-9964	-655	7383	-8818	-145	-126	-116	-63	-56	-56	-104	41	-151	22	35	-75	-18	-58	84	-29	0
1.230000	-1	2984	-5206	-13050	1546	418	934	-8124	-483	4232	-1165	-11263	-2589	9526	562	-6199	751	3761	-4170	-13863	-415	-5712	10729	-7933	6803	-2687	10005	-7314	-10862	-1109	7623	-8185	-149	-128	-121	-67	-62	-62	-108	42	-153	15	29	-73	-21	-58	82	-31	-5
1.230833	-4	3167	-5154	-13264	1508	197	1789	-8380	-798	4098	-883	-11212	-2459	9431	762	-7093	448	4068	-3834	-14441	-586	-6102	10630	-8472	6950	-2761	9994	-7179	-8128	-1503	7835	-7616	-147	-129	-120	-73	-66	-61	-116	37	-153	13	27	-81	-28	-61	78	-31	-4
1.231667	-75	3357	-5096	-13493	1365	-24	2601	-8662	-949	3933	-617	-11113	-1600	9251	920	-7948	153	4357	-3500	-15010	-352	-6441	10374	-9165	7445	-2785	9889	-7146	-2854	-1803	8042	-7125	-154	-133	-122	-74	-65	-63	-109	34	-162	12	29	-82	-23	-62	77	-38	-7
1.232500	4	3539	-5030	-13724	1080	-248	3358	-8953	-939	3733	-384	-10990	-860	8987	1038	-8778	400	4624	-3167	-15566	392	-6729	9980	-9945	7647	-2773	9696	-7230	1997	-2048	8231	-6709	-149	-129	-116	-72	-65	-62	-108	37	-152	15	30	-83	-22	-63	79	-31	0
1.233333	-129	3714	-4952	-13970	678	-466	4070	-9245	-914	3500	-137	-10835	-542	8628	1122	-9575	274	4890	-2850	-16085	253	-6964	9475	-10851	7793	-2753	9438	-7451	7103	-2245	8438	-6384	-153	-132	-118	-70	-64	-62	-107	40	-155	17	32	-77	-24	-59	79	-32	-8
1.234167	-41	3880	-4872	-14230	103	-683	4704	-9548	-987	3231	71	-10667	-249	8181	1165	-10355	402	5133	-2536	-16620	274	-7154	8883	-11873	7803	-2749	9131	-7816	10954	-2400	8671	-6142	-148	-126	-116	-69	-68	-61	-105	41	-152	16	32	-78	-19	-57	81	-30	0
1.235000	283	4028	-4793	-14497	-139	-890	5269	-9838	-1108	2929	267	-10480	198	7640	1176	-11119	411	5352	-2241	-17109	115	-7298	8235	-12997	8105	-2788	8804	-8335	13855	-2540	8933	-5986	-151	-127	-116	-68	-60	-60	-103	38	-141	20	34	-77	-19	-56	80	-33	-3
1.235833	295	4164	-4718	-14778	-144	-1096	5781	-10131	-1162	2589	446	-10284	562	7017	1161	-11872	500	5554	-1968	-17565	158	-7410	7577	-14232	8487	-2889	8479	-9013	15489	-2678	9244	-5909	-145	-126	-114	-64	-61	-60	-108	38	-169	19	36	-76	-19	-57	79	-30	-1
1.236667	350	4278	-4650	-15061	-36	-1301	6179	-10418	-1089	2216	614	-10086	995	6310	1113	-12616	1282	5736	-1717	-17986	175	-7488	6927	-15557	8011	-3072	8183	-9854	15824	-2843	9601	-5904	-148	-125	-116	-68	-62	-58	-104	41	-152	19	35	-75	-21	-59	79	-31	-1
1.237500	818	4375	-4603	-15342	116	-1496	6527	-10683	-1062	1813	755	-9887	1232	5530	1045	-13364	1362	5903	-1482	-18364	-891	-7552	6332	-16964	7677	-3346	7944	-10834	17986	-3045	10018	-5980	-148	-126	-119	-68	-62	-61	-107	41	-151	18	33	-91	-21	-58	81	-30	-1
1.238333	1331	4457	-4572	-15617	574	-1680	6807	-10926	-932	1381	883	-9695	1728	4676	959	-14113	2099	6040	-1271	-18704	318	-7597	5828	-18435	6482	-3719	7783	-11952	15141	-3310	10494	-6080	-148	-127	-116	-69	-62	-57	-104	42	-150	21	33	-80	-23	-59	79	-25	1
1.239167	1417	4528	-4565	-15885	1320	-1857	7011	-11154	-803	925	976	-9517	1858	3762	853	-14881	2678	6191	-1083	-19005	219	-7635	5444	-19939	4945	-4190	7716	-13183	12289	-3634	11025	-6241	-150	-127	-120	-72	-67	-59	-109	40	-154	18	33	-79	-21	-56	79	-30	-1
1.240000	966	4575	-4585	-16137	1661	-2016	7152	-11338	-705	448	1081	-9332	1854	2782	732	-15656	2134	6319	-909	-19260	-926	-7668	5199	-21464	3605	-4746	7759	-14514	10939	-4041	11607	-6431	-149	-127	-124	-69	-64	-65	-108	40	-153	17	29	-79	-21	-57	80	-30	0
1.240833	350	4619	-4640	-16374	1686	-2166	7235	-11488	-594	-44	1155	-9219	1829	1763	603	-16444	1837	6435	-776	-19474	-632	-7696	5125	-22980	1520	-5375	7930	-15908	9079	-4529	12227	-6635	-148	-128	-119	-67	-58	-57	-104	38	-150	21	36	-73	-17	-56	82	-28	-3
1.241667	-41	4661	-4724	-16592	1859	-2299	7266	-11603	-496	-555	1203	-9112	1988	701	458	-17239	1354	6544	-652	-19647	-473	-7724	5230	-24487	-398	-6059	8221	-17352	7050	-5098	12870	-6846	-149	-129	-117	-66	-60	-57	-105	37	-152	17	36	-74	-22	-56	81	-33	-3
1.242500	-546	4691	-4836	-16803	1779	-2418	7240	-11679	-457	-1067	1223	-9038	1699	-395	301	-18051	490	6657	-555	-19791	-711	-7749	5528	-25933	-1872	-6756	8635	-18774	4983	-5737	13512	-7050	-149	-124	-118	-66	-61	-55	-86	39	-150	21	36	-70	-23	-56	81	-31	-6
1.243333	-581	4727	-4977	-17007	1615	-2521	7165	-11713	-314	-1580	1209	-9008	1922	-1516	136	-18869	464	6760	-477	-19899	13	-7767	6016	-27306	-3889	-7451	9163	-20186	-87	-6445	14152	-7230	-149	-124	-118	-69	-65	-58	-107	37	-153	21	33	-80	-22	-56	82	-29	-4
1.244167	-592	4766	-5157	-17209	1395	-2599	7040	-11705	-216	-2116	1161	-9023	1755	-2661	-55	-19694	459	6860	-420	-19978	-384	-7773	6687	-28570	-5398	-8106	9791	-21533	-3590	-7199	14754	-7382	-149	-124	-118	-68	-64	-58	-103	40	-148	22	35	-75	-22	-57	82	-30	-3
1.245000	-1000	4813	-5352	-17410	1383	-2667	6882	-11654	-193	-2597	1074	-9087	1449	-3812	-250	-20514	-114	6964	-376	-20032	-981	-7764	7526	-29703	-5941	-8693	10501	-22781	-3629	-7981	15309	-7500	-150	-125	-121	-68	-65	-60	-104	40	-150	21	22	-73	-18	-55	82	-15	1
1.245833	-1557	4869	-5577	-17623	1275	-2712	6688	-11563	-158	-3085	947	-9206	1287	-4967	-468	-21336	246	7077	-352	-20062	-170	-7732	8510	-30691	-6785	-9191	11277	-23898	-4305	-8765	15788	-7577	-144	-125	-117	-63	-61	-53	-103	42	-150	22	36	-72	-19	-53	85	-28	-1
1.246667	-2630	4938	-5800	-17850	888	-2739	6460	-11431	-42	-3549	778	-9375	1106	-6113	-703	-22138	546	7191	-344	-20080	-65	-7675	9622	-31521	-7583	-9580	12082	-24855	-4757	-9543	16175	-7611	-150	-125	-119	-65	-63	-55	-102	42	-151	22	35	-72	-22	-53	85	-26	-1
1.247500	-3803	5024	-6040	-18096	618	-2752	6205	-11259	17	-3987	563	-9606	1089	-7244	-959	-22916	784	7318	-341	-20078	210	-7589	10820	-32173	-8378	-9854	12895	-25643	-5250	-10286	16459	-7609	-146	-125	-115	-66	-63	-53	-101	41	-151	23	34	-64	-19	-53	86	-27	0
1.248333	-4192	5119	-6287	-18363	194	-2744	5930	-11054	-28	-4391	311	-9894	945	-8357	-1246	-23680	712	7449	-352	-20074	492	-7473	12062	-32499	-8830	-10003	13688	-26234	-5442	-10975	16628	-7576	-151	-128	-121	-65	-62	-60	-105	41	-137	23	34	-48	-21	-55	84	-29	-3
1.249167	-3907	5234	-6535	-18658	-35	-2723	5636	-10824	123	-4757	12	-10246	708	-9447	-1565	-24414	259	7591	-361	-20062	632	-7328	13322	-32640	-8763	-10042	14439	-26616	-5270	-11595	16687	-7515	-149	-120	-117	-73	-61	-57	-105	42	-150	22	37	-72	-21	-56	84	-27	2
1.250000	-3705	5365	-6776	-18975	-172	-2683	5332	-10563	180	-5090	-323	-10663	616	-10506	-1918	-25116	64	7748	-379	-20057	1360	-7153	14555	-32699	-9306	-9996	15109	-26786	-5821	-12133	16615	-7441	-150	-125	-118	-67	-72	-58	-107	42	-150	20	32	-75	-28	-60	81	-30	-4
1.250833	-3222	5507	-7018	-19314	-758	-2629	5016	-10287	146	-5381	-700	-11148	383	-11524	-2305	-25786	-1327	7906	-395	-20060	1025	-6957	15726	-32711	-9060	-9867	15688	-26742	-3260	-12585	16433	-7362	-149	-129	-122	-70	-61	-60	-109	40	-150	17	33	-74	-18	-56	84	-29	0
1.251667	-2163	5641	-7247	-19683	-1063	-2557	4704	-9997	325	-5627	-1106	-11687	589	-12496	-2731	-26410	-2170	8076	-405	-20070	1939	-6752	16816	-32516	-8634	-9685	16158	-26492	-3465	-12934	16144	-7287	-152	-128	-118	-67	-63	-62	-105	43	-154	19	34	-77	-23	-58	79	-31	-6
1.252500	-1017	5824	-7475	-20060	-1291	-2473	4390	-9702	291	-5835	-1531	-12287	435	-13406	-3196	-26991	-2523	8250	-405	-20093	3219	-6511	17780	-32047	-8429	-9478	16500	-26048	-5010	-13180	15769	-7225	-145	-129	-119	-66	-65	-60	-104	39	-155	19	33	-74	-22	-56	84	-30	-3
1.253333	-21	5994	-7692	-20447	-1572	-2373	4080	-9412	208	-5998	-1980	-12935	209	-14235	-3699	-27524	-3779	8433	-394	-20129	3075	-6286	18587	-31369	-6557	-9275	16700	-25429	-3858	-13326	15317	-7183	-148	-120	-118	-67	-65	-57	-107	44	-165	20	32	-75	-22	-60	81	-29	-3
1.254167	681	6165	-7904	-20835	-1464	-2262	3783	-9135	139	-6123	-2441	-13624	298	-14995	-4225	-28008	-3922	8618	-371	-20182	3142	-6071	19218	-30491	-4891	-9099	16766	-24648	-2885	-13377	14821	-7164	-151	-126	-117	-67	-63	-63	-109	43	-149	23	34	-74	-19	-57	84	-27	0
1.255000	1200	6337	-8114	-21213	-1414	-2140	3500	-8883	-36	-6216	-2909	-14360	318	-15672	-4836	-28433	-4133	8801	-329	-20260	3014	-5881	19662	-29431	-3085	-8980	16693	-23728	-1275	-13332	14296	-7174	-148	-125	-115	-65	-60	-57	-104	45	-151	21	36	-82	-22	-56	67	-28	0
1.255833	1643	6499	-8326	-21577	-1595	-2005	3231	-8667	-65	-6281	-3379	-15118	-290	-16248	-5470	-28807	-4408	8977	-269	-20354	2619	-5733	19894	-28202	-886	-8929	16485	-22701	958	-13208	13778	-7206	-149	-126	-117	-61	-62	-60	-103	43	-151	21	33	-72	-19	-53	84	-28	-5
1.256667	2237	6651	-8537	-21921	-1609	-1864	2980	-8493	43	-6332	-3844	-15897	-185	-16719	-6136	-29116	-4097	9144	-187	-20472	2691	-5636	19931	-26827	167	-8961	16159	-21591	777	-13008	13286	-7264	-150	-127	-120	-67	-61	-57	-107	40	-172	15	32	-78	-24	-59	80	-28	-5
1.257500	2461	6790	-8738	-22241	-1555	-1713	2748	-8380	60	-6365	-4303	-16671	-180	-17075	-6834	-29363	-3658	9301	-85	-20608	2385	-5590	19760	-25318	883	-9066	15729	-20421	37	-12736	12849	-7333	-151	-128	-119	-66	-67	-59	-105	42	-153	16	33	-74	-24	-58	81	-31	-3
[truncated: 10,490 more rows]
[truncated: 15 more columns]
