# Supplementary material for: Novel Methods for Surface EMG Analysis and Exploration Based on Multi-Modal Gaussian Mixture Models
Source: PLoS One. 2016 Jun 30;11(6):e0157239. doi: 10.1371/journal.pone.0157239 (PMC4928879; doi:10.1371/journal.pone.0157239)
Supplement: S1 File — (ZIP) [file pone.0157239.s001.zip › Haf_horses_trot_data/Haf_h05_t2_kin.trc]

PathFileType	4	(X/Y/Z)	D:\Users\zsoldosr\Desktop\HaflingerProjektEMGBiopsy\RawData\13.11.12\Larettat2r.trc
DataRate	CameraRate	NumFrames	NumMarkers	Units	OrigDataRate	OrigDataStartFrame	OrigNumFrames
120.00	120.00	1200	7	mm	120.00	1	1200
Frame#	Time	Head			Withers			Sacrum			HFL			HFR			HHL			HHR
		X1	Y1	Z1	X2	Y2	Z2	X3	Y3	Z3	X4	Y4	Z4	X5	Y5	Z5	X6	Y6	Z6	X7	Y7	Z7
1	0.000	813.72357	106.51824	1596.62708	-336.72607	-28.91101	1353.21692	-1054.36108	22.96106	1345.14624	-146.86096	162.84387	-18.91799	295.28137	-156.25214	48.70166	-760.73383	162.85855	45.45848	-1257.14795	-102.16397	-1.08029
2	0.008	812.69910	103.70020	1599.70166	-334.38882	-29.78624	1358.10059	-1053.76196	22.59705	1349.51990	-175.09239	161.97662	-18.81620	335.92221	-153.02789	40.22231	-736.60828	156.61362	44.37900	-1285.19751	-103.13099	-0.78082
3	0.017	811.77820	101.38371	1602.71838	-332.06274	-30.53762	1362.89343	-1053.09802	22.14335	1353.78406	-203.35510	161.08247	-18.73381	376.44543	-150.83289	32.92993	-713.22510	150.79102	43.21030	-1312.34375	-104.71832	-0.12581
4	0.025	811.04443	99.77577	1605.62683	-329.76752	-31.07975	1367.49768	-1052.34119	21.53176	1357.82922	-231.66196	160.16830	-18.69884	416.58771	-150.55626	28.06872	-691.13849	145.75592	41.82688	-1337.70715	-107.25873	1.20301
5	0.033	810.54333	98.79014	1608.38269	-327.53769	-31.38459	1371.80078	-1051.51868	20.73840	1361.54956	-259.97452	159.27399	-18.70357	455.90723	-152.65428	26.63221	-670.69287	141.74319	39.98152	-1360.70703	-110.63744	3.26898
6	0.042	810.27234	98.21747	1610.94128	-325.42368	-31.47068	1375.67651	-1050.70801	19.79304	1364.84521	-288.18353	158.47108	-18.61520	493.68640	-156.66740	28.59747	-652.14008	138.89252	37.34834	-1381.28052	-114.40701	5.67815
7	0.050	810.18671	97.84802	1613.25720	-323.48718	-31.37843	1378.99731	-1050.01929	18.78245	1367.62439	-316.13696	157.81793	-18.08813	528.58032	-161.10930	32.38074	-635.69830	137.34438	33.72863	-1399.73450	-118.12003	7.78267
8	0.058	810.21191	97.52512	1615.29517	-321.79041	-31.14708	1381.65283	-1049.57141	17.83900	1369.81018	-343.77844	157.22708	-16.54761	558.32837	-164.24898	35.31093	-621.49384	137.17892	29.15774	-1416.47314	-121.53706	9.23898
9	0.067	810.25519	97.15999	1617.03223	-320.38107	-30.80316	1383.56262	-1049.45483	17.08961	1371.35730	-371.26544	156.35100	-13.29487	580.37311	-165.10689	34.97084	-609.56689	138.31110	23.86139	-1431.81372	-124.53410	10.41844
10	0.075	810.22113	96.71510	1618.45105	-319.28027	-30.36666	1384.68237	-1049.68848	16.59853	1372.25244	-398.60446	154.63042	-7.58891	593.45868	-163.66119	30.45044	-600.01849	140.55093	18.18973	-1445.73389	-126.96877	12.25423
11	0.083	810.03339	96.17773	1619.53552	-318.47833	-29.86322	1385.00403	-1050.18811	16.36508	1372.50769	-424.76324	151.60692	1.36715	598.50757	-160.47955	22.59908	-593.15625	143.67233	12.48845	-1457.56824	-128.79411	15.54332
12	0.092	809.65063	95.54732	1620.27332	-317.93863	-29.32912	1384.55017	-1050.76929	16.38081	1372.16223	-447.23517	147.38039	14.06828	597.59106	-156.41914	13.34192	-589.52606	147.34407	6.94489	-1466.02698	-130.30472	20.26417
13	0.100	809.06702	94.83537	1620.65295	-317.60721	-28.80673	1383.35938	-1051.19568	16.68146	1371.27539	-463.05823	142.64992	29.79249	592.38257	-152.37892	4.82548	-589.78735	151.07581	1.58477	-1469.80151	-132.09744	25.51289
14	0.108	808.30334	94.05991	1620.66162	-317.42181	-28.33700	1381.47314	-1051.25867	17.31514	1369.89978	-470.61099	138.15292	46.24512	583.61810	-149.02605	-1.39724	-594.44403	154.34357	-3.53603	-1468.32373	-134.68646	30.00557
15	0.117	807.40411	93.23315	1620.29126	-317.31799	-27.95429	1378.93103	-1050.85059	18.25874	1368.05884	-470.27725	134.24850	60.73959	571.34192	-146.63406	-5.02897	-603.55957	156.80951	-8.11067	-1461.88049	-138.23868	32.68244
16	0.125	806.44006	92.35822	1619.54285	-317.23618	-27.67980	1375.77393	-1049.99658	19.40664	1365.74805	-463.51553	131.07523	71.87059	555.37878	-145.15784	-6.87530	-616.72119	158.40157	-11.63744	-1451.09656	-142.65427	33.10583
17	0.133	805.50317	91.43604	1618.42517	-317.13083	-27.51659	1372.05237	-1048.83105	20.62769	1362.96448	-451.75082	128.79660	79.97721	535.74249	-144.48828	-7.92707	-633.52209	159.20578	-13.82698	-1436.48547	-147.76944	31.52482
18	0.142	804.69312	90.47135	1616.95374	-316.98230	-27.45354	1367.83569	-1047.52942	21.79088	1359.74524	-436.09146	127.51579	86.29443	512.77899	-144.51167	-8.72390	-654.02100	159.35800	-14.92573	-1418.35742	-153.47665	28.62686
19	0.150	804.11395	89.47953	1615.14490	-316.80420	-27.47426	1363.21460	-1046.24402	22.77332	1356.17810	-417.53104	127.06126	91.91981	487.18152	-144.96581	-9.44907	-678.14655	159.01903	-15.50404	-1396.91394	-159.68581	25.16269
20	0.158	803.87354	88.49403	1613.00476	-316.63806	-27.56240	1358.29224	-1045.09143	23.50547	1352.37488	-397.00110	127.01379	97.38231	459.97357	-145.53792	-10.17524	-704.84863	158.34851	-15.96119	-1372.39429	-166.20609	21.68208
21	0.167	804.05988	87.55825	1610.52759	-316.53949	-27.69910	1353.17236	-1044.17310	24.01367	1348.43420	-375.21790	126.93408	102.74594	432.28650	-146.06772	-10.89771	-732.57123	157.50014	-16.35169	-1345.20166	-172.72025	18.50231
22	0.175	804.70447	86.70322	1607.71228	-316.57135	-27.85632	1347.95508	-1043.58142	24.37573	1344.41736	-352.59772	126.51060	107.86880	404.91779	-146.52251	-11.56017	-760.25684	156.67442	-16.56999	-1315.88745	-178.88547	15.80738
23	0.183	805.76819	85.93790	1604.58606	-316.80408	-27.99141	1342.74414	-1043.38672	24.62219	1340.35596	-329.28937	125.58746	112.60453	378.02921	-146.95502	-12.12355	-787.54181	156.05923	-16.57690	-1284.97693	-184.47864	13.69916
24	0.192	807.15753	85.25597	1601.22278	-317.31125	-28.04126	1337.65808	-1043.63318	24.72923	1336.27502	-305.21347	124.16957	116.85822	351.37836	-147.45160	-12.60580	-814.45197	155.65030	-16.51185	-1252.86914	-189.45006	12.19893
25	0.200	808.74951	84.64432	1597.73779	-318.15878	-27.92064	1332.83301	-1044.33496	24.69306	1332.21643	-280.11359	122.41232	120.53252	324.78149	-147.99937	-13.07224	-841.14783	155.27032	-16.58240	-1219.91101	-193.81268	11.29739
26	0.208	810.41754	84.08786	1594.26599	-319.39441	-27.54838	1328.40857	-1045.46204	24.52445	1328.24890	-253.69037	120.55399	123.47877	298.18964	-148.57002	-13.53649	-867.76898	154.77945	-16.85307	-1186.39746	-197.49826	11.03126
27	0.217	812.05664	83.57211	1590.93689	-321.03891	-26.90275	1324.50427	-1046.91650	24.17126	1324.46497	-225.76447	118.79694	125.47015	271.49576	-149.34088	-13.88111	-894.37744	154.15698	-17.22213	-1152.46948	-200.36334	11.50069
28	0.225	813.59814	83.08718	1587.85681	-323.08069	-26.05112	1321.20264	-1048.53467	23.51754	1320.97607	-196.33356	117.21689	126.21081	244.48390	-150.67900	-13.89078	-920.97351	153.46272	-17.55462	-1118.18872	-202.29987	12.79398
29	0.233	815.00708	82.63378	1585.10730	-325.47678	-25.11903	1318.55640	-1050.13062	22.46562	1317.90955	-165.51259	115.77939	125.42857	217.03072	-152.76138	-13.42441	-947.54163	152.76505	-17.78740	-1083.76733	-203.26555	14.87317
30	0.242	816.26630	82.22120	1582.75256	-328.15619	-24.24183	1316.61328	-1051.55518	20.99593	1315.39551	-133.42715	114.44978	122.98246	189.36981	-155.17033	-12.64506	-974.11542	152.05208	-17.94453	-1049.65356	-203.25612	17.53697
31	0.250	817.36328	81.85326	1580.84814	-331.01721	-23.54425	1315.43481	-1052.73413	19.16871	1313.54016	-100.10826	113.27420	118.88819	161.91754	-157.18233	-11.93866	-1000.77881	151.26772	-18.06979	-1016.39270	-202.30905	20.47845
32	0.258	818.28510	81.51979	1579.44495	-333.92169	-23.13460	1315.09180	-1053.67566	17.11333	1312.40845	-65.45505	112.31737	113.25198	134.79295	-158.49200	-11.56472	-1027.57861	150.42371	-18.15956	-984.42542	-200.48358	23.34339
33	0.267	819.01770	81.20408	1578.58496	-336.70041	-23.08503	1315.63586	-1054.43994	15.01374	1312.02258	-29.28889	111.53171	106.18788	107.77577	-159.32857	-11.53112	-1054.49695	149.60347	-18.17018	-953.92419	-197.81471	25.77300
34	0.275	819.54938	80.89407	1578.28821	-339.17673	-23.40574	1317.07397	-1055.08997	13.04211	1312.37024	8.55736	110.75966	97.83286	80.65192	-160.04141	-11.69933	-1081.52490	148.86417	-18.09366	-924.69678	-194.30937	27.49222
35	0.283	819.87769	80.58972	1578.54114	-341.20050	-24.03242	1319.36731	-1055.66370	11.29562	1313.41882	48.16312	109.86108	88.43562	53.37730	-160.85152	-11.88609	-1108.71899	148.13858	-18.03347	-896.24884	-189.99908	28.42716
36	0.292	820.01343	80.30429	1579.29602	-342.67313	-24.83967	1322.44250	-1056.17896	9.80970	1315.13318	89.45616	108.75264	78.37946	25.97763	-161.83714	-11.96551	-1136.15198	147.23970	-18.16072	-868.03137	-185.00076	28.75126
37	0.300	819.98010	80.05502	1580.48145	-343.55023	-25.68665	1326.20068	-1056.64941	8.57939	1317.47449	132.15881	107.34084	68.11707	-1.55414	-162.93962	-11.95087	-1163.82532	146.03281	-18.52795	-839.71545	-179.50735	28.78770
38	0.308	819.81897	79.84798	1582.01990	-343.82788	-26.47272	1330.51904	-1057.08777	7.55705	1320.38611	175.79846	105.49603	58.06718	-29.22891	-163.98557	-11.95753	-1191.66101	144.63341	-18.91430	-811.31885	-173.73196	28.82386
39	0.317	819.59399	79.67160	1583.83789	-343.53006	-27.16552	1335.25525	-1057.49634	6.68521	1323.80530	219.82291	103.05885	48.48348	-57.01120	-164.83339	-12.05401	-1219.55701	143.36925	-18.94712	-783.14056	-167.88605	29.01240
40	0.325	819.38525	79.50862	1585.86279	-342.71103	-27.77751	1340.26733	-1057.85022	5.94234	1327.67761	263.78610	99.84499	39.37393	-84.87909	-165.52133	-12.16987	-1247.45361	142.52765	-18.46988	-755.56531	-162.14384	29.40703
41	0.333	819.27454	79.35471	1588.01941	-341.45856	-28.33092	1345.43262	-1058.08411	5.34175	1331.93396	307.53821	95.78492	30.64050	-112.88504	-166.18546	-12.19267	-1275.36963	142.15396	-17.72855	-728.88031	-156.55182	30.00058
42	0.342	819.33136	79.22469	1590.23328	-339.88202	-28.86265	1350.64209	-1058.11609	4.90019	1336.46228	351.29507	91.24545	22.48563	-141.07516	-166.86685	-12.11353	-1303.30859	142.11186	-17.06682	-703.24304	-151.00888	30.73513
43	0.350	819.59802	79.14111	1592.43738	-338.09402	-29.42612	1355.78882	-1057.89453	4.61203	1341.10950	395.39514	87.30222	15.84708	-169.41983	-167.49268	-12.02753	-1331.00439	142.39705	-16.38773	-678.78394	-145.39658	31.53066
44	0.358	820.08173	79.11255	1594.57678	-336.19601	-30.05539	1360.76477	-1057.42737	4.45036	1345.70422	439.59625	85.54266	12.33018	-197.87112	-168.01283	-12.04242	-1357.78308	143.23991	-14.98755	-655.76190	-139.73788	32.26675
45	0.367	820.75562	79.12477	1596.61121	-334.27090	-30.73396	1365.45544	-1056.77893	4.40040	1350.08740	482.19965	87.09087	13.10455	-226.36383	-168.49144	-12.17829	-1382.91479	144.72638	-12.05155	-634.66614	-134.24347	32.71167
46	0.375	821.55920	79.15343	1598.51331	-332.38727	-31.39314	1369.74695	-1056.05554	4.47609	1354.13660	519.98596	91.41483	17.31964	-254.71375	-169.08849	-12.26126	-1406.07947	146.54999	-7.31149	-616.09344	-129.28188	32.56993
47	0.383	822.40533	79.17525	1600.26550	-330.60449	-31.93358	1373.54382	-1055.38843	4.68831	1357.76501	549.45959	96.38654	21.88909	-282.56903	-169.97853	-11.87682	-1427.18738	148.35205	-1.08103	-600.46960	-125.32085	31.67298
48	0.392	823.20081	79.16885	1601.85352	-328.97086	-32.26679	1376.77405	-1054.91003	5.01061	1360.90454	568.35498	99.95766	23.41081	-309.47107	-171.22551	-10.43500	-1445.85449	150.11963	6.29005	-587.93988	-122.76929	30.08419
49	0.400	823.86536	79.11215	1603.25818	-327.52271	-32.36258	1379.37390	-1054.72656	5.38461	1363.49084	576.39703	101.52256	20.37208	-335.03064	-172.68266	-7.36329	-1461.32837	152.12794	14.76664	-578.49091	-121.79912	28.02158
50	0.408	824.33551	78.97614	1604.45667	-326.29169	-32.26110	1381.27173	-1054.89282	5.74772	1365.46094	575.35474	101.51109	13.55488	-359.06024	-174.02077	-2.29927	-1472.78601	154.58011	24.39874	-572.12476	-122.32242	25.71780
51	0.417	824.55927	78.73040	1605.42786	-325.30725	-32.03238	1382.39697	-1055.39734	6.04779	1366.76123	568.32141	100.37280	5.05136	-381.32233	-174.91513	4.99956	-1479.61450	157.28488	34.80071	-568.97418	-124.12383	23.32012
52	0.425	824.49786	78.36591	1606.15381	-324.58411	-31.73222	1382.70752	-1056.15564	6.24222	1367.36243	558.26398	98.33813	-2.77128	-400.95074	-175.38884	14.93588	-1481.55859	159.80707	44.86670	-569.32416	-126.96282	20.82803
53	0.433	824.13501	77.91252	1606.61499	-324.11057	-31.39401	1382.20874	-1057.02075	6.29491	1367.27441	546.72430	95.65052	-8.29351	-416.21448	-176.05867	27.90174	-1478.62964	162.00687	53.04636	-573.56506	-130.47621	18.04883
54	0.442	823.48370	77.43108	1606.78760	-323.85199	-31.03802	1380.94849	-1057.81445	6.17139	1366.55334	533.54187	92.65518	-11.30879	-425.18500	-177.86975	43.45310	-1470.93018	164.15228	58.01322	-582.06287	-134.05975	14.69857
55	0.450	822.58887	76.97969	1606.65186	-323.76227	-30.67413	1379.00317	-1058.37830	5.84478	1365.29089	517.70990	89.74671	-12.60595	-426.88330	-181.43686	59.80614	-1458.69702	166.52428	59.21315	-594.95746	-137.02861	10.78342
56	0.458	821.52655	76.58408	1606.20129	-323.79602	-30.30127	1376.46118	-1058.62610	5.32287	1363.58862	498.57507	87.24804	-13.12946	-421.76807	-186.64145	74.57283	-1442.39441	169.19328	56.94982	-612.12885	-139.00233	6.93575
57	0.467	820.39728	76.24690	1605.43628	-323.91858	-29.92185	1373.41077	-1058.56812	4.67035	1361.53735	476.24164	85.29333	-13.52035	-411.16895	-192.84320	86.13457	-1422.53271	172.11511	52.11822	-633.30304	-140.15268	4.07071
58	0.475	819.31226	75.97696	1604.35278	-324.11002	-29.57887	1369.94324	-1058.29114	3.99979	1359.21667	451.23468	83.85040	-13.99823	-396.47723	-199.39383	94.32678	-1399.40796	175.24292	45.84300	-657.86420	-140.98198	2.57434
59	0.483	818.38116	75.79464	1602.94470	-324.36771	-29.36501	1366.16125	-1057.91455	3.42632	1356.70142	424.36261	82.80046	-14.50633	-378.79138	-205.96268	100.03713	-1373.22217	178.48010	39.22360	-684.62262	-141.84033	2.06090
60	0.492	817.69989	75.71848	1601.21277	-324.71136	-29.37096	1362.16797	-1057.55579	2.99977	1354.05579	396.66425	81.97596	-14.96887	-358.89752	-212.50725	104.38542	-1344.52930	181.54013	33.34675	-712.22040	-142.74847	1.90031
61	0.500	817.32959	75.75982	1599.16858	-325.18423	-29.64003	1358.05090	-1057.32153	2.66581	1351.32166	368.97406	81.21352	-15.40604	-337.29767	-219.05247	108.17200	-1314.43994	184.02965	29.40751	-739.78320	-143.58743	1.71564
62	0.508	817.27960	75.92100	1596.84180	-325.84586	-30.17218	1353.88586	-1057.30859	2.31819	1348.51282	341.60248	80.42327	-15.87880	-314.25220	-225.53813	111.73584	-1284.12793	185.81007	28.39557	-767.04297	-144.29344	1.41560
63	0.517	817.50793	76.18806	1594.28638	-326.76178	-30.94554	1349.75342	-1057.59387	1.90373	1345.62329	314.49936	79.60456	-16.39948	-289.87640	-231.80592	115.05129	-1254.04089	187.05185	30.28692	-794.05353	-144.88309	1.02565
64	0.525	817.93512	76.53296	1591.58008	-327.99219	-31.93874	1345.75049	-1058.20752	1.46289	1342.65625	287.55228	78.79087	-16.92239	-264.25787	-237.66544	117.91307	-1223.86365	187.82993	33.78409	-820.93750	-145.39676	0.59867
65	0.533	818.45978	76.92667	1588.81897	-329.58115	-33.14947	1341.99146	-1059.11084	1.09882	1339.65552	260.71652	77.99944	-17.39775	-237.50189	-243.00891	120.13168	-1193.25757	187.97351	37.24741	-847.75970	-145.89244	0.19683
66	0.542	818.97278	77.34512	1586.10876	-331.54575	-34.58805	1338.59375	-1060.20691	0.94349	1336.70142	234.00079	77.23380	-17.80826	-209.68845	-247.83160	121.60233	-1162.21985	187.35304	39.83899	-874.49756	-146.45685	-0.12377
67	0.550	819.37244	77.77044	1583.55627	-333.86832	-36.24627	1335.65942	-1061.37952	1.10278	1333.88281	207.39957	76.49158	-18.16568	-180.84579	-252.09726	122.22325	-1130.77966	186.09128	41.78172	-901.11511	-147.15065	-0.34807
68	0.558	819.58521	78.19136	1581.26221	-336.49493	-38.07556	1333.26221	-1062.52905	1.58217	1331.28564	180.84338	75.75340	-18.49005	-150.99426	-255.68930	121.86729	-1098.91016	184.45911	43.80012	-927.67346	-147.93771	-0.54353
69	0.567	819.58173	78.59630	1579.31555	-339.33847	-39.99457	1331.45154	-1063.59106	2.29138	1328.99854	154.22083	74.98804	-18.79255	-120.16672	-258.52332	120.45847	-1066.83081	182.61023	46.43145	-954.32965	-148.68121	-0.83169
70	0.575	819.37207	78.97076	1577.78491	-342.28317	-41.91669	1330.26538	-1064.54004	3.12729	1327.10974	127.44083	74.19369	-19.06018	-88.35663	-260.60675	118.00415	-1035.05518	180.47815	49.73412	-981.22180	-149.24478	-1.27933
71	0.583	818.98285	79.30434	1576.70825	-345.18930	-43.77824	1329.74023	-1065.37793	4.01106	1325.69617	100.47557	73.42327	-19.25335	-55.48468	-261.99042	114.54292	-1004.13263	177.88644	53.44604	-1008.37665	-149.61839	-1.82517
72	0.592	818.43683	79.59823	1576.09277	-347.89749	-45.55159	1329.90576	-1066.11035	4.85614	1324.81555	73.35376	72.73842	-19.34340	-21.47238	-262.71249	110.09101	-974.43475	174.61113	57.24264	-1035.71448	-149.90900	-2.32569
73	0.600	817.74915	79.86659	1575.92456	-350.23849	-47.24026	1330.76819	-1066.73047	5.56794	1324.50549	46.11229	72.14537	-19.35534	13.66971	-262.78455	104.67102	-946.05804	170.42024	60.79351	-1063.12610	-150.25082	-2.65195
74	0.608	816.93506	80.12283	1576.17700	-352.06290	-48.85213	1332.31042	-1067.22498	6.11634	1324.79163	18.76439	71.59021	-19.35422	49.86522	-262.19977	98.37891	-918.82623	165.25864	63.74771	-1090.53564	-150.77435	-2.73186
75	0.617	816.01520	80.36609	1576.81738	-353.28705	-50.36547	1334.50574	-1067.59729	6.59320	1325.69263	-8.69748	70.99756	-19.39123	87.02051	-260.90112	91.38956	-892.38721	159.35255	65.82484	-1117.92957	-151.54922	-2.57739
76	0.625	815.01166	80.58749	1577.80847	-353.90814	-51.73602	1337.32007	-1067.87988	7.15107	1327.21301	-36.29774	70.32175	-19.46996	124.99414	-258.75217	83.93626	-866.40894	153.02565	66.91055	-1145.38904	-152.48653	-2.31545
77	0.633	813.94800	80.77831	1579.10107	-353.97165	-52.94071	1340.69678	-1068.11890	7.85627	1329.33105	-64.07949	69.57966	-19.56297	163.55493	-255.60059	76.27478	-840.78357	146.47415	67.06067	-1173.05066	-153.40703	-2.08615
78	0.642	812.85693	80.93336	1580.62988	-353.53653	-53.99040	1344.54919	-1068.34351	8.62370	1331.99133	-92.08467	68.80534	-19.65558	202.41939	-251.35201	68.57710	-815.64899	139.73877	66.41614	-1200.99219	-154.22789	-1.89694
79	0.650	811.78833	81.05969	1582.32483	-352.66537	-54.90520	1348.76770	-1068.54639	9.31441	1335.11353	-120.31558	68.00366	-19.74792	241.34438	-245.97231	60.84760	-791.23621	132.84291	65.09210	-1229.21948	-154.97646	-1.68524
80	0.658	810.80914	81.17192	1584.12524	-351.42767	-55.69237	1353.22815	-1068.68298	9.85574	1338.60779	-148.73244	67.18108	-19.82396	280.15332	-239.55542	53.01332	-767.71521	125.96762	63.15586	-1257.72583	-155.69890	-1.44855
81	0.667	809.99152	81.27567	1585.98010	-349.90619	-56.33006	1357.79907	-1068.69238	10.23061	1342.37463	-177.28783	66.35446	-19.86713	318.74213	-232.46808	45.17173	-745.12903	119.45914	60.66853	-1286.41235	-156.49345	-1.18951
82	0.675	809.39557	81.37092	1587.83508	-348.19592	-56.76483	1362.35156	-1068.53137	10.39858	1346.29260	-205.95219	65.53025	-19.88939	357.22342	-225.32455	37.82261	-723.43396	113.64358	57.68301	-1314.85339	-157.58730	-0.78050
83	0.683	809.05383	81.46768	1589.62598	-346.39050	-56.93733	1366.76196	-1068.19922	10.29366	1350.21155	-234.71936	64.71529	-19.90871	395.92313	-218.81215	31.96706	-702.62170	108.72897	54.21638	-1342.17883	-159.29581	0.06944
84	0.692	808.96533	81.58607	1591.28784	-344.57162	-56.81255	1370.91052	-1067.74719	9.88472	1353.96851	-263.57275	63.93623	-19.91850	434.84698	-213.53577	28.87596	-682.83875	104.88750	50.23302	-1367.41321	-161.81628	1.65409
85	0.700	809.09833	81.74557	1592.77515	-342.81192	-56.39442	1374.67725	-1067.27344	9.20834	1357.41418	-292.40759	63.26080	-19.88582	472.96457	-209.68170	29.20831	-664.41699	102.31378	45.62217	-1390.08887	-165.02307	3.95758
86	0.708	809.39380	81.96034	1594.07178	-341.18045	-55.72813	1377.94019	-1066.89990	8.37228	1360.43201	-320.98438	62.79111	-19.71400	507.94928	-206.60933	31.94859	-647.77960	101.15567	40.22326	-1410.39929	-168.54410	6.52074
87	0.717	809.76880	82.23225	1595.17700	-339.73944	-54.88412	1380.58643	-1066.74011	7.54810	1362.93884	-349.00665	62.59606	-19.14277	536.65033	-203.10036	34.44048	-633.26831	101.41218	33.97046	-1428.74438	-172.00705	8.72844
88	0.725	810.12714	82.53468	1596.08752	-338.53647	-53.93056	1382.52979	-1066.87366	6.93587	1364.87354	-376.32663	62.62224	-17.71922	556.36072	-198.13594	33.85552	-621.06342	102.95680	27.02803	-1445.36804	-175.12619	10.30809
89	0.733	810.37238	82.81860	1596.79346	-337.59680	-52.91814	1383.72302	-1067.32288	6.68656	1366.18799	-403.06210	62.65930	-14.83676	566.32666	-191.27431	28.91803	-611.31195	105.69140	19.73526	-1460.33789	-177.67795	11.65951
90	0.742	810.41595	83.04474	1597.28198	-336.91840	-51.87687	1384.15759	-1068.03210	6.81984	1366.85535	-429.23755	62.42741	-9.61885	568.08264	-182.65755	20.49724	-604.32153	109.59208	12.45517	-1473.43799	-179.57935	13.67295
91	0.750	810.18628	83.19821	1597.54041	-336.47327	-50.81541	1383.84961	-1068.86340	7.24350	1366.88464	-453.90436	61.78677	-0.86405	564.09198	-173.00467	10.82864	-600.61743	114.52724	5.50102	-1483.94861	-180.99026	17.01244
92	0.758	809.64441	83.28038	1597.55591	-336.21512	-49.73396	1382.82446	-1069.62085	7.86216	1366.31409	-474.63284	60.95519	12.30223	556.10681	-163.40532	2.34883	-600.81677	120.08940	-0.83899	-1490.76233	-182.30650	21.50049
93	0.767	808.79633	83.30061	1597.31519	-336.09012	-48.64947	1381.11108	-1070.10486	8.63271	1365.18909	-488.49811	60.46838	29.27558	544.65417	-154.94582	-3.28696	-605.39178	125.64005	-6.22640	-1492.86633	-184.07016	26.17860
94	0.775	807.69409	83.26983	1596.80554	-336.04904	-47.60299	1378.74390	-1070.18347	9.54939	1363.54810	-493.93051	60.76805	47.64058	529.54108	-148.33856	-6.01901	-614.44269	130.49387	-10.30435	-1489.80701	-186.76410	29.85887
95	0.783	806.42761	83.19786	1596.01794	-336.05643	-46.63990	1375.76770	-1069.84119	10.62205	1361.42249	-491.40210	61.84509	64.34010	510.59167	-143.77721	-7.19563	-627.68683	134.11890	-12.93472	-1481.78809	-190.57283	31.69686
96	0.792	805.11383	83.09860	1594.94946	-336.09399	-45.78663	1372.24634	-1069.16943	11.84961	1358.84875	-482.50153	63.38672	77.33003	488.06232	-141.15976	-8.14395	-644.85938	136.30775	-14.35295	-1469.31946	-195.37434	31.47815
97	0.800	803.88501	82.99094	1593.59802	-336.16278	-45.04076	1368.26514	-1068.30688	13.19627	1355.89026	-468.82233	65.16875	86.29758	462.67313	-140.21390	-9.20358	-665.98389	137.29218	-14.99894	-1452.82837	-200.91519	29.55273
98	0.808	802.87421	82.89040	1591.95325	-336.28531	-44.37390	1363.92517	-1067.38855	14.59319	1352.63794	-451.55902	67.15720	92.17247	435.51215	-140.40399	-10.15854	-690.72021	137.58212	-15.25638	-1432.62085	-206.91925	26.56995
99	0.817	802.19208	82.81180	1589.99182	-336.50595	-43.73289	1359.32959	-1066.53699	15.95637	1349.18408	-431.57184	69.32447	96.21944	407.76022	-141.12823	-10.88593	-717.75269	137.52061	-15.37236	-1409.02625	-213.11423	23.18374
100	0.825	801.90167	82.78088	1587.68457	-336.88608	-43.04325	1354.56946	-1065.87524	17.19837	1345.59534	-409.54459	71.55169	99.46586	380.22012	-142.02795	-11.41617	-745.47705	137.11685	-15.50343	-1382.47424	-219.24269	19.86579
101	0.833	802.00262	82.82722	1585.01978	-337.48471	-42.24687	1349.73218	-1065.53064	18.23526	1341.91187	-386.10217	73.69923	102.57043	353.12384	-142.93323	-11.85112	-772.95642	136.33510	-15.72700	-1353.47327	-225.08881	16.93204
102	0.842	802.43463	82.96757	1582.03528	-338.33481	-41.34589	1344.91687	-1065.61829	18.99229	1338.16309	-361.81653	75.70275	105.88816	326.34097	-143.73926	-12.31897	-799.98859	135.30899	-16.04305	-1322.53284	-230.53687	14.66873
103	0.850	803.09967	83.19931	1578.83362	-339.44995	-40.37686	1340.23035	-1066.21265	19.40430	1334.38489	-337.04602	77.61633	109.55248	299.58795	-144.56172	-12.78942	-826.72241	134.24068	-16.42952	-1290.11133	-235.55269	13.29140
104	0.858	803.88666	83.50274	1575.56616	-340.85269	-39.35433	1335.77173	-1067.31775	19.43557	1330.63025	-311.75458	79.55946	113.51380	272.52621	-145.83124	-12.97680	-853.35608	133.25006	-16.87649	-1256.63892	-240.05275	12.80755
105	0.867	804.68896	83.85013	1572.39624	-342.57538	-38.28647	1331.63159	-1068.84912	19.11009	1326.97656	-285.57629	81.64997	117.56945	245.00098	-147.84688	-12.63686	-879.98022	132.38171	-17.35381	-1222.52222	-243.83514	13.07830
106	0.875	805.42059	84.21355	1569.46423	-344.63275	-37.22453	1327.89148	-1070.64160	18.47547	1323.52319	-258.08533	83.97683	121.38696	217.31696	-150.20949	-11.96141	-906.56384	131.66400	-17.78759	-1188.04700	-246.64940	14.00591
107	0.883	806.02484	84.56807	1566.87598	-347.00369	-36.25128	1324.62231	-1072.48816	17.51316	1320.38000	-228.99773	86.53142	124.48626	189.98537	-152.13605	-11.42750	-933.05188	131.08206	-18.10626	-1153.33118	-248.27786	15.58513
108	0.892	806.47095	84.89717	1564.70923	-349.63287	-35.43379	1321.89771	-1074.19983	16.12572	1317.65161	-198.22572	89.19750	126.28846	163.14236	-153.31563	-11.27336	-959.47229	130.55728	-18.29937	-1118.48474	-248.53410	17.79844
109	0.900	806.74274	85.19930	1563.01953	-352.43823	-34.80815	1319.81238	-1075.66052	14.23463	1315.42419	-165.83479	91.89171	126.28355	136.51297	-154.03625	-11.38195	-985.92987	129.99753	-18.42261	-1083.83057	-247.27780	20.50232
110	0.908	806.82855	85.48706	1561.84204	-355.31400	-34.39988	1318.48230	-1076.84448	11.90018	1313.76489	-131.93719	94.63486	124.16874	109.82211	-154.66649	-11.55040	-1012.51465	129.35149	-18.55019	-1049.94092	-244.50627	23.41432
111	0.917	806.72070	85.77725	1561.19348	-358.13419	-34.24499	1318.01074	-1077.79187	9.37173	1312.72900	-96.58894	97.43942	119.87649	82.98538	-155.37326	-11.65536	-1039.26868	128.63708	-18.69813	-1017.42175	-240.39902	26.20762
112	0.925	806.42017	86.08228	1561.07397	-360.76596	-34.37497	1318.44849	-1078.56812	6.99355	1312.35425	-59.73487	100.23567	113.53568	56.02396	-156.15297	-11.69505	-1066.21338	127.92284	-18.79636	-986.57617	-235.23958	28.60779
113	0.933	805.93884	86.40499	1561.46667	-363.08841	-34.78091	1319.78235	-1079.22937	5.02488	1312.64832	-21.22014	102.94447	105.41956	28.95081	-156.90825	-11.77655	-1093.34924	127.26163	-18.77791	-957.22046	-229.25101	30.40294
114	0.942	805.29828	86.73940	1562.33899	-365.00391	-35.40716	1321.94922	-1079.80920	3.54286	1313.59180	19.10332	105.54007	95.92724	1.74588	-157.56903	-11.97404	-1120.65674	126.62877	-18.68127	-928.79486	-222.49854	31.47124
115	0.950	804.52661	87.08706	1563.64392	-366.43985	-36.16829	1324.85474	-1080.33264	2.47308	1315.16077	61.23395	108.03851	85.57327	-25.61414	-158.18976	-12.22299	-1148.12354	125.91109	-18.62948	-900.63763	-214.99167	31.89665
116	0.958	803.65930	87.46477	1565.32532	-367.35245	-36.97078	1328.39197	-1080.83533	1.67257	1317.34338	104.94666	110.46494	74.92672	-53.15607	-158.89099	-12.42115	-1175.76477	124.94194	-18.74363	-872.26538	-206.85107	31.99965
117	0.967	802.74469	87.88509	1567.32202	-367.73062	-37.74518	1332.45227	-1081.34961	1.00068	1320.12964	149.81134	112.80818	64.51350	-80.92108	-159.72304	-12.54755	-1203.61572	123.60966	-19.04787	-843.55713	-198.34073	32.17738
118	0.975	801.84705	88.34957	1569.56836	-367.59076	-38.46733	1336.92761	-1081.86475	0.36107	1323.48889	195.27710	114.98844	54.70671	-108.92493	-160.60944	-12.63038	-1231.67957	122.05824	-19.36072	-814.74487	-189.75545	32.70739
119	0.983	801.04584	88.86209	1571.99463	-366.96649	-39.14743	1341.71082	-1082.30920	-0.28034	1327.36047	240.81699	116.90041	45.65376	-137.12494	-161.44695	-12.65503	-1259.89355	120.69734	-19.36641	-786.24097	-181.29152	33.67876
120	0.992	800.42834	89.42366	1574.53430	-365.90463	-39.80424	1346.69397	-1082.57434	-0.91393	1331.65747	286.12665	118.53004	37.34225	-165.46310	-162.24118	-12.55117	-1288.17151	119.87593	-18.91714	-758.43811	-173.01630	35.04464
121	1.000	800.07312	90.02028	1577.11890	-364.46552	-40.44917	1351.76672	-1082.55566	-1.52269	1336.26331	331.23840	120.12380	29.90028	-193.90869	-163.06552	-12.30183	-1316.42139	119.64071	-18.17904	-731.61047	-164.91684	36.70442
122	1.008	800.02856	90.63412	1579.66602	-362.71909	-41.08112	1356.81519	-1082.19104	-2.08571	1341.02771	376.29883	122.39044	24.04307	-222.43805	-163.91325	-12.02787	-1344.43066	119.90290	-17.33526	-705.96399	-156.94742	38.52480
123	1.017	800.29517	91.25929	1582.08606	-360.73831	-41.68264	1361.72339	-1081.49011	-2.55954	1345.77893	420.91162	126.40718	21.09472	-250.99274	-164.70140	-11.88415	-1371.73254	120.71164	-16.14688	-681.77142	-149.08420	40.28693
124	1.025	800.82007	91.90105	1584.30969	-358.59641	-42.22002	1366.37610	-1080.54224	-2.88541	1350.34631	463.36340	132.84265	21.96826	-279.43280	-165.41867	-11.87374	-1397.69653	122.15979	-13.98069	-659.46619	-141.42419	41.65609
125	1.033	801.51099	92.56727	1586.29797	-356.37048	-42.64603	1370.66016	-1079.49939	-3.01956	1354.57166	500.53259	141.03481	25.72090	-307.49518	-166.17325	-11.73119	-1421.81885	124.13277	-10.35096	-639.60150	-134.24481	42.24382
126	1.042	802.26636	93.25650	1588.03430	-354.14532	-42.90160	1374.46448	-1078.54297	-2.95680	1358.31665	528.92230	149.18530	29.46586	-334.81262	-167.07664	-10.89605	-1443.86426	126.42566	-5.29510	-622.71844	-127.92535	41.72627
127	1.050	802.99933	93.94305	1589.51563	-352.01184	-42.92910	1377.68213	-1077.83765	-2.73528	1361.47473	546.12903	155.72290	30.19032	-361.01050	-168.12129	-8.69424	-1463.72742	129.05214	0.91135	-609.23199	-122.79951	39.94705
128	1.058	803.64307	94.58008	1590.74792	-350.05908	-42.70177	1380.21631	-1077.48596	-2.41746	1363.97595	551.87250	160.16742	26.60557	-385.79993	-169.15053	-4.66692	-1481.28333	132.20811	8.32822	-599.37170	-119.10330	36.97305
129	1.067	804.14655	95.12305	1591.74084	-348.36093	-42.24308	1381.98328	-1077.50696	-2.06711	1365.77649	548.12408	162.67047	19.35290	-408.87909	-169.89386	1.34730	-1496.30371	135.85103	17.41216	-593.20728	-117.01743	33.08624
130	1.075	804.47552	95.54670	1592.49707	-346.96356	-41.61375	1382.92212	-1077.84265	-1.75484	1366.86279	538.06158	163.37366	10.24817	-429.57037	-170.12030	9.47084	-1508.27820	139.51663	28.38860	-590.77173	-116.62402	28.66484
131	1.083	804.61401	95.85247	1593.00427	-345.87888	-40.88042	1383.01343	-1078.36755	-1.57603	1367.26416	524.47748	162.41243	1.51165	-446.51801	-169.96109	19.95553	-1516.43787	142.70728	40.53200	-592.17645	-117.77358	23.98490
132	1.092	804.56421	96.07077	1593.23364	-345.08578	-40.09411	1382.28674	-1078.90234	-1.64411	1367.04785	508.80865	160.14832	-5.20756	-457.96606	-170.03323	32.79596	-1520.15967	145.25687	52.08364	-597.62317	-120.03789	19.12620
133	1.100	804.34998	96.24742	1593.15125	-344.53815	-39.28800	1380.80933	-1079.25415	-2.05314	1366.29541	491.14771	157.23891	-9.49694	-462.64575	-171.01656	47.05701	-1519.16846	147.28093	61.06177	-607.30084	-122.77007	14.13886
134	1.108	804.02313	96.42226	1592.73169	-344.17682	-38.48854	1378.66724	-1079.28259	-2.83326	1365.08606	470.94818	154.48419	-11.84508	-460.46423	-173.10176	60.91032	-1513.39648	149.05620	66.33103	-621.23883	-125.23316	9.37062
135	1.117	803.66547	96.61815	1591.96204	-343.94614	-37.72929	1375.95374	-1078.95129	-3.93284	1363.49158	447.89301	152.44894	-12.99743	-452.31683	-175.92152	72.62744	-1503.05505	151.03008	68.01940	-639.26837	-126.89337	5.53443
136	1.125	803.38147	96.84383	1590.83655	-343.80911	-37.05494	1372.76563	-1078.32922	-5.23090	1361.57813	422.30823	151.19965	-13.59880	-439.44312	-178.94630	81.51758	-1488.74194	153.66249	67.06384	-661.06274	-127.74979	3.19491
137	1.133	803.27869	97.10210	1589.35803	-343.75470	-36.51712	1369.20349	-1077.55115	-6.56972	1359.40552	395.04932	150.46211	-14.01191	-423.02887	-181.86584	87.98337	-1471.10779	157.06607	64.45317	-685.95862	-128.23639	2.21698
138	1.142	803.43768	97.39474	1587.54126	-343.79880	-36.17168	1365.36987	-1076.77576	-7.82141	1357.01660	367.13043	149.92880	-14.36554	-404.07294	-184.62907	92.91190	-1450.48108	160.99265	60.87808	-712.79956	-128.71489	1.94606
139	1.150	803.88306	97.72362	1585.41150	-343.98068	-36.07590	1361.36267	-1076.15674	-8.95184	1354.42761	339.28009	149.40572	-14.73755	-383.27618	-187.26308	97.06602	-1426.89197	165.18359	56.85757	-740.34973	-129.21796	1.80344
140	1.158	804.57794	98.08620	1583.00867	-344.35498	-36.28070	1357.26953	-1075.82227	-9.99972	1351.63574	311.74536	148.83549	-15.18853	-360.98328	-189.75964	100.84777	-1400.33813	169.50360	52.89476	-767.86249	-129.64853	1.55430
141	1.167	805.44434	98.46632	1580.40186	-344.98209	-36.81853	1353.17139	-1075.85547	-11.00066	1348.64197	284.48129	148.25247	-15.71022	-337.29388	-192.08594	104.35460	-1371.00098	173.75909	49.42982	-795.12842	-129.99841	1.18838
142	1.175	806.39197	98.83084	1577.69812	-345.92035	-37.69551	1349.15100	-1076.27771	-11.95978	1345.47314	257.40491	147.69121	-16.25248	-312.25665	-194.19009	107.49886	-1339.24658	177.64331	46.76955	-822.19275	-130.34988	0.74702
143	1.183	807.33881	99.13729	1575.02625	-347.21667	-38.89464	1345.29956	-1077.04419	-12.87020	1342.19641	230.48126	147.14684	-16.76465	-285.92987	-195.98236	110.08961	-1305.51416	181.00552	45.12422	-849.13129	-130.77850	0.27790
144	1.192	808.21167	99.35155	1572.51025	-348.89096	-40.38165	1341.71423	-1078.05383	-13.70753	1338.91431	203.69452	146.60583	-17.20107	-258.30786	-197.36426	111.90871	-1270.34558	183.93277	44.58675	-875.96405	-131.29669	-0.14476
145	1.200	808.94006	99.46819	1570.25684	-350.91599	-42.10373	1338.48889	-1079.16687	-14.39495	1335.74500	176.99600	146.07033	-17.53813	-229.32947	-198.27309	112.79528	-1234.46472	186.37289	45.05883	-902.68103	-131.87381	-0.45682
146	1.208	809.45929	99.50921	1568.35718	-353.20966	-43.99029	1335.70227	-1080.23474	-14.80463	1332.80383	150.29254	145.54839	-17.79577	-198.99591	-198.67886	112.67012	-1198.57935	187.95944	46.34484	-929.31769	-132.48251	-0.66692
147	1.217	809.72400	99.50144	1566.88538	-355.65073	-45.97254	1333.41724	-1081.14038	-14.82374	1330.19373	123.49643	145.01985	-18.02268	-167.43329	-198.58325	111.50421	-1163.09607	188.41574	48.35878	-955.96289	-133.10576	-0.83877
148	1.225	809.71979	99.46898	1565.89185	-358.10565	-48.00920	1331.68982	-1081.83276	-14.41972	1328.00574	96.58232	144.43718	-18.24239	-134.82977	-198.03656	109.31563	-1128.23267	187.91476	51.16803	-982.70264	-133.69904	-1.03982
149	1.233	809.46545	99.43325	1565.39734	-360.45462	-50.06962	1330.58142	-1082.32776	-13.64368	1326.32581	69.58342	143.79286	-18.42790	-101.28949	-197.09686	106.17425	-1094.33008	186.80164	54.75889	-1009.60828	-134.17953	-1.33551
150	1.242	809.00214	99.39333	1565.39441	-362.60480	-52.07280	1330.16431	-1082.67065	-12.59288	1325.22925	42.53046	143.13115	-18.55822	-66.73672	-195.78381	102.15532	-1061.81787	185.06189	58.73541	-1036.72961	-134.50690	-1.74783
151	1.250	808.37311	99.32162	1565.85657	-364.47476	-53.87865	1330.50745	-1082.89612	-11.39486	1324.76477	15.40594	142.46828	-18.67252	-30.98611	-194.10851	97.30191	-1030.91516	182.32063	62.36802	-1064.06067	-134.76015	-2.18141
152	1.258	807.60870	99.19675	1566.74536	-365.96747	-55.36887	1331.64490	-1083.01196	-10.21691	1324.94971	-11.83502	141.78555	-18.82139	6.10352	-192.10229	91.66853	-1001.49762	178.33157	65.05428	-1091.56958	-135.06673	-2.48043
153	1.267	806.72662	99.02396	1568.00977	-366.97864	-56.51608	1333.55359	-1083.00952	-9.22463	1325.78516	-39.21960	141.10173	-18.99377	44.56619	-189.79463	85.36636	-973.20819	173.23665	66.62679	-1119.19409	-135.52304	-2.56814
154	1.275	805.74347	98.81741	1569.59009	-367.43756	-57.37846	1336.15576	-1082.88464	-8.49843	1327.26904	-66.75859	140.45761	-19.14367	84.36497	-187.20856	78.54547	-945.64850	167.36510	67.17924	-1146.81982	-136.20103	-2.48156
155	1.283	804.68695	98.58303	1571.43115	-367.33325	-58.05358	1339.34094	-1082.64771	-8.02200	1329.39050	-94.46861	139.83588	-19.25990	125.40402	-184.38075	71.38408	-918.52521	160.96559	66.81096	-1174.41016	-137.06851	-2.31343
156	1.292	803.60175	98.32120	1573.48755	-366.70740	-58.62888	1342.99011	-1082.31824	-7.75094	1332.11548	-122.35385	139.16302	-19.36406	167.48636	-181.32794	64.07265	-891.65259	154.16631	65.61079	-1202.07642	-137.96587	-2.13354
157	1.300	802.55005	98.03188	1575.71240	-365.63043	-59.15437	1346.98962	-1081.91125	-7.66749	1335.37634	-150.38263	138.38922	-19.45900	210.29736	-178.04646	56.77190	-864.88605	147.11952	63.77650	-1229.93994	-138.78198	-1.94040
158	1.308	801.61230	97.71650	1578.04871	-364.18063	-59.63810	1351.23572	-1081.42542	-7.78368	1339.07397	-178.51720	137.53587	-19.51528	253.45792	-174.66080	49.63361	-838.17505	140.07590	61.64787	-1258.04895	-139.53520	-1.70479
159	1.317	800.88275	97.38066	1580.42615	-362.43613	-60.04351	1355.63110	-1080.84106	-8.11176	1343.08777	-206.74948	136.65808	-19.51279	296.60403	-171.54326	42.90046	-811.67474	133.24638	59.54549	-1286.38232	-140.31255	-1.42073
160	1.325	800.45044	97.03658	1582.76489	-360.47552	-60.30049	1360.07874	-1080.13586	-8.61820	1347.28394	-235.07837	135.76358	-19.47419	339.43130	-169.24915	37.04728	-785.71814	126.74364	57.60094	-1314.72021	-141.27939	-1.05432
161	1.333	800.37238	96.70477	1584.98633	-358.37424	-60.34808	1364.47534	-1079.30750	-9.21014	1351.51770	-263.47394	134.81148	-19.43600	381.68481	-168.37280	32.88138	-760.69910	120.77973	55.76115	-1342.44995	-142.70854	-0.44645
162	1.342	800.65808	96.40968	1587.01868	-356.19986	-60.17683	1368.70618	-1078.38647	-9.80491	1355.62964	-291.88208	133.81439	-19.39894	423.07318	-169.33667	31.32381	-737.01453	115.69695	53.84423	-1368.64453	-144.86823	0.68827
163	1.350	801.27032	96.16266	1588.80200	-354.01645	-59.83784	1372.64307	-1077.43542	-10.38758	1359.45593	-320.21631	132.86612	-19.29377	463.02399	-172.01437	32.70934	-715.04181	111.67822	51.53386	-1392.51880	-147.80188	2.55285
164	1.358	802.13654	95.94688	1590.29810	-351.88800	-59.41369	1376.14697	-1076.54211	-10.95599	1362.85291	-348.33252	132.05856	-18.89778	500.21051	-175.50072	36.10520	-695.07886	108.69084	48.46887	-1413.80737	-151.25566	4.97671
165	1.367	803.16736	95.72662	1591.49158	-349.87283	-58.96918	1379.08081	-1075.80237	-11.46785	1365.72034	-376.10626	131.38374	-17.75832	532.17725	-178.49873	39.39629	-677.29309	106.73423	44.45363	-1432.69226	-154.83861	7.41416
166	1.375	804.27466	95.47346	1592.37952	-348.01691	-58.52390	1381.33032	-1075.29407	-11.88821	1368.00427	-403.58136	130.59903	-15.28236	556.00415	-179.94287	40.17255	-661.78265	105.86957	39.51980	-1449.54980	-158.15042	9.36333
167	1.383	805.38043	95.17989	1592.96106	-346.35107	-58.06149	1382.82043	-1075.04810	-12.23147	1369.67957	-430.82272	129.19330	-10.83564	570.15247	-179.21761	36.85630	-648.73438	106.04588	33.77382	-1464.78674	-160.79335	10.87274
168	1.392	806.42236	94.84810	1593.23218	-344.89081	-57.55049	1383.51733	-1075.02893	-12.52286	1370.73572	-457.24106	126.66600	-3.65745	575.51270	-176.30876	29.47471	-638.51996	107.02576	27.25509	-1478.64490	-162.46407	12.64744
169	1.400	807.35791	94.47166	1593.18494	-343.63480	-56.96524	1383.42175	-1075.12915	-12.76273	1371.17761	-480.95078	122.89359	6.99077	574.23981	-172.05891	19.65332	-631.66742	108.49785	19.98425	-1490.91370	-163.16606	15.54844
170	1.408	808.16382	94.03116	1592.81335	-342.56296	-56.30460	1382.56323	-1075.18030	-12.94619	1371.02563	-499.17816	118.17500	21.03340	568.00378	-167.84962	9.82559	-628.77454	110.30182	12.15447	-1500.77539	-163.35793	19.90509
171	1.417	808.83435	93.50534	1592.11523	-341.64178	-55.59429	1380.99133	-1074.99207	-13.05171	1370.30676	-509.77603	112.99047	36.84981	557.51660	-164.71515	2.00940	-630.37640	112.39111	4.22112	-1507.10583	-163.78627	25.26301
172	1.425	809.38367	92.88573	1591.08765	-340.83707	-54.87420	1378.76270	-1074.41809	-12.97471	1369.04321	-512.38049	107.79972	51.80449	542.98944	-162.76138	-3.12797	-636.74823	114.53908	-3.12706	-1509.11902	-165.02055	30.61106
173	1.433	809.85046	92.18365	1589.72705	-340.12119	-54.18746	1375.93311	-1073.40955	-12.54448	1367.24109	-508.03171	103.01306	63.85876	524.55725	-161.46286	-6.14811	-647.72064	116.38434	-8.98566	-1506.68005	-167.17859	34.81463
174	1.442	810.30023	91.42197	1588.03442	-339.47263	-53.57550	1372.56152	-1072.02185	-11.64785	1364.89160	-498.03952	99.02910	72.63801	502.52747	-160.43442	-7.96333	-662.82343	117.72734	-12.60851	-1500.02295	-170.12222	37.10693
175	1.450	810.81934	90.62247	1586.01147	-338.87909	-53.07231	1368.71667	-1070.37952	-10.32026	1362.00232	-483.47937	96.15016	79.07021	477.56290	-159.78590	-9.17285	-681.79675	118.50777	-14.14019	-1489.36572	-173.72858	37.38392
176	1.458	811.50275	89.80695	1583.65393	-338.34467	-52.69522	1364.48108	-1068.63416	-8.74640	1358.63037	-465.37735	94.37462	84.34790	450.67059	-159.81483	-9.99666	-704.53864	118.67195	-14.59418	-1474.82593	-177.92357	36.09544
177	1.467	812.43640	89.00101	1580.95605	-337.88992	-52.43493	1359.94580	-1066.93835	-7.17915	1354.87561	-444.82669	93.33809	89.24645	422.98712	-160.48485	-10.56705	-730.29138	118.28030	-14.88627	-1456.55396	-182.61029	33.87117
178	1.475	813.67560	88.22918	1577.92493	-337.54767	-52.24736	1355.19995	-1065.43616	-5.82177	1350.84106	-422.79446	92.52419	94.06444	395.43738	-161.29475	-11.09950	-757.56805	117.54868	-15.27700	-1434.83716	-187.62637	31.20254
179	1.483	815.22522	87.51480	1574.59131	-337.36276	-52.05709	1350.32520	-1064.26257	-4.77568	1346.60547	-399.91467	91.51342	98.84222	368.37976	-161.81554	-11.73369	-785.10028	116.67372	-15.66551	-1410.07422	-192.77492	28.38339
180	1.492	817.03455	86.87951	1571.01672	-337.39001	-51.77622	1345.40210	-1063.53784	-4.06538	1342.21924	-376.41339	90.11338	103.53568	341.58575	-162.20448	-12.38678	-812.37109	115.73947	-15.98470	-1382.70105	-197.89661	25.61589
181	1.500	819.01141	86.32999	1567.29468	-337.68372	-51.32302	1340.51758	-1063.35083	-3.67013	1337.71826	-352.11694	88.40923	108.08129	314.68741	-162.86984	-12.91263	-839.36713	114.78595	-16.31405	-1353.12817	-202.89664	23.11068
182	1.508	821.04926	85.85165	1563.54163	-338.28860	-50.63311	1335.76929	-1063.73193	-3.53483	1333.14587	-326.59982	86.67087	112.34309	287.63168	-163.83920	-13.32036	-866.22198	113.85766	-16.77268	-1321.70972	-207.73862	21.11549
183	1.517	823.05219	85.42116	1559.88550	-339.23639	-49.67589	1331.26721	-1064.63354	-3.58114	1328.57288	-299.48300	85.13385	116.02517	260.63806	-164.81940	-13.72245	-893.02673	112.97704	-17.35521	-1288.79712	-212.37444	19.82685
184	1.525	824.94702	85.02312	1556.45508	-340.54181	-48.47773	1327.13049	-1065.93030	-3.76830	1324.10620	-270.67416	83.86841	118.70443	233.79034	-165.75352	-14.09647	-919.78369	112.14680	-17.91751	-1254.80505	-216.61942	19.29192
185	1.533	826.68561	84.65195	1553.36707	-342.19220	-47.13251	1323.47522	-1067.43140	-4.16474	1319.88391	-240.35001	82.82000	119.97662	206.80814	-167.04202	-14.18697	-946.46948	111.37932	-18.32381	-1220.09106	-220.18839	19.47173
186	1.542	828.24561	84.29901	1550.71252	-344.13950	-45.78352	1320.40393	-1068.91199	-4.91142	1316.06384	-208.74435	81.91442	119.58875	179.33218	-169.06015	-13.75381	-973.10553	110.65863	-18.56039	-1184.79712	-222.84666	20.33603
187	1.550	829.62408	83.94862	1548.55188	-346.30270	-44.58482	1318.01294	-1070.17224	-6.10618	1312.80432	-175.98264	81.12392	117.47781	151.42763	-171.51804	-12.93589	-999.76996	109.91526	-18.70854	-1148.96521	-224.42416	21.80791
188	1.558	830.82397	83.59158	1546.92273	-348.57394	-43.66263	1316.40247	-1071.09155	-7.73519	1310.23828	-142.04616	80.47334	113.72910	123.54903	-173.66675	-12.18261	-1026.56799	109.10722	-18.84719	-1112.75574	-224.78012	23.68921
189	1.567	831.83838	83.23502	1545.84814	-350.81998	-43.09155	1315.66553	-1071.64246	-9.67667	1308.45374	-106.78881	80.01639	108.50719	96.00424	-175.12347	-11.79625	-1053.56519	108.28204	-18.98303	-1076.51038	-223.85428	25.71859
190	1.575	832.64563	82.89711	1545.33618	-352.88803	-42.89342	1315.86084	-1071.87085	-11.74977	1307.49036	-69.99362	79.80357	102.00637	68.76396	-176.08392	-11.74422	-1080.73242	107.51407	-19.06113	-1040.70850	-221.71327	27.67966
191	1.583	833.22131	82.59414	1545.37585	-354.62384	-43.04762	1316.99341	-1071.86633	-13.76369	1307.34973	-31.46870	79.83816	94.44223	41.65506	-176.88956	-11.85512	-1107.99683	106.79659	-19.04130	-1005.83221	-218.53772	29.44669
192	1.592	833.55542	82.33005	1545.93506	-355.89795	-43.49392	1319.01294	-1071.72546	-15.54033	1308.01465	8.88057	80.05978	86.05225	14.48450	-177.71992	-11.99965	-1135.34790	106.02763	-18.95974	-972.15454	-214.54535	30.95706
193	1.600	833.66101	82.09639	1546.96667	-356.62671	-44.13534	1321.82080	-1071.51465	-16.94967	1309.46228	51.01997	80.38366	77.09533	-12.88989	-178.56392	-12.13128	-1162.84326	105.08659	-18.92753	-939.60583	-209.86316	32.13662
194	1.608	833.57861	81.88430	1548.41614	-356.77823	-44.85700	1325.27734	-1071.24390	-17.94654	1311.66467	94.75589	80.71702	67.86469	-40.50369	-179.34352	-12.26422	-1190.51892	103.91888	-19.04941	-907.82666	-204.49551	32.87951
195	1.617	833.37616	81.69676	1550.22510	-356.36633	-45.54636	1329.22522	-1070.87622	-18.57684	1314.56726	139.71506	80.91994	58.65430	-68.31979	-180.07094	-12.41972	-1218.33582	102.64085	-19.27995	-876.38232	-198.45218	33.16557
196	1.625	833.14172	81.54619	1552.32715	-355.43542	-46.11153	1333.52417	-1070.37732	-18.96099	1318.06628	185.39166	80.79002	49.65594	-96.28650	-180.82625	-12.57664	-1246.22131	101.50743	-19.40792	-845.02271	-191.84831	33.15929
197	1.633	832.97235	81.44204	1554.64294	-354.04486	-46.51443	1338.05786	-1069.74304	-19.21641	1322.02075	231.27560	80.13727	40.90148	-124.35370	-181.60709	-12.67292	-1274.14941	100.69644	-19.23638	-813.82489	-184.88239	33.12891
198	1.642	832.96240	81.38431	1557.08423	-352.26187	-46.79093	1342.71838	-1068.95862	-19.37313	1326.29565	277.03110	78.95183	32.34563	-152.49576	-182.33902	-12.65116	-1302.16833	100.24975	-18.74671	-783.12762	-177.79578	33.29715
199	1.650	833.18951	81.36664	1559.56274	-350.15598	-47.02612	1347.40405	-1067.97107	-19.41249	1330.79114	322.63382	77.60760	24.10097	-180.74072	-183.00323	-12.50744	-1330.29297	100.16147	-18.11337	-753.33282	-170.81462	33.75549
200	1.658	833.70062	81.38605	1561.99280	-347.79150	-47.30244	1352.02649	-1066.72473	-19.35323	1335.43127	368.29846	77.01575	16.80030	-209.12366	-183.63007	-12.32195	-1358.26672	100.45959	-17.41174	-724.76251	-164.05792	34.45253
201	1.667	834.50360	81.45141	1564.29529	-345.22580	-47.65505	1356.50769	-1065.20813	-19.24043	1340.12537	414.06384	78.53511	11.81809	-237.60016	-184.22137	-12.23169	-1385.43262	101.28891	-16.16585	-697.66040	-157.54958	35.24545
202	1.675	835.56708	81.57513	1566.40747	-342.51276	-48.05579	1360.76978	-1063.47290	-19.08266	1344.74121	459.09235	83.33234	10.74474	-266.04047	-184.79823	-12.26806	-1410.98730	102.74391	-13.49734	-672.27966	-151.34680	35.95121
203	1.683	836.82922	81.75223	1568.29126	-339.70752	-48.42796	1364.73022	-1061.63269	-18.84629	1349.11719	501.18030	91.33237	13.96867	-294.24023	-185.45908	-12.16042	-1434.38330	104.62627	-8.91378	-648.96600	-145.61394	36.35057
204	1.692	838.20923	81.95345	1569.92896	-336.87064	-48.67197	1368.29834	-1059.84729	-18.49649	1353.09387	537.10016	100.79103	19.56433	-321.86121	-186.28976	-11.33499	-1455.36218	106.65504	-2.64549	-628.17883	-140.56378	36.17847
205	1.700	839.62531	82.13897	1571.31079	-334.07312	-48.68980	1371.37036	-1058.28577	-18.01746	1356.54395	563.60315	109.35120	24.00469	-348.47076	-187.24348	-9.13602	-1473.64893	108.78951	4.91679	-610.41754	-136.37062	35.16386
206	1.708	841.00952	82.27775	1572.42603	-331.39850	-48.41989	1373.83167	-1057.07422	-17.41171	1359.38135	578.55206	115.61697	24.35089	-373.69537	-188.11475	-5.08080	-1488.75879	111.11584	13.79220	-596.07306	-133.19759	33.14997
207	1.717	842.30725	82.35573	1573.26416	-328.92877	-47.87281	1375.56677	-1056.25867	-16.70851	1361.54956	581.96478	119.44569	19.78546	-397.15411	-188.62296	1.13452	-1500.13403	113.52221	24.13454	-585.34918	-131.26376	30.19376
208	1.725	843.46899	82.36929	1573.81738	-326.71860	-47.13102	1376.48303	-1055.79858	-15.97393	1363.01563	576.20593	121.17352	11.51162	-418.04950	-188.58763	9.84486	-1507.42505	115.59773	35.46689	-578.37781	-130.78351	26.51511
209	1.733	844.45111	82.32376	1574.08020	-324.77914	-46.30852	1376.53943	-1055.57800	-15.30769	1363.78162	564.69733	121.28645	2.04374	-434.83746	-188.19237	21.37800	-1510.53528	117.08390	46.53356	-575.34094	-131.81831	22.34691
210	1.742	845.23022	82.23645	1574.04712	-323.08475	-45.49816	1375.76050	-1055.42456	-14.83683	1363.88586	550.20825	120.41417	-5.80972	-445.58997	-188.13742	35.52781	-1509.39966	118.35098	55.94798	-576.41223	-134.17429	17.85753
211	1.750	845.81982	82.12724	1573.71045	-321.59689	-44.74046	1374.21851	-1055.14661	-14.70657	1363.38989	534.08179	118.97626	-10.48911	-449.01416	-189.24924	50.98664	-1503.93359	119.92786	62.70636	-581.66376	-137.38812	13.23573
212	1.758	846.27197	82.01310	1573.05859	-320.28452	-44.03634	1372.00537	-1054.58936	-15.03424	1362.36499	516.41699	117.11215	-12.38620	-445.17139	-191.78909	65.60278	-1494.28027	121.88977	66.30161	-591.08679	-140.75720	8.86754
213	1.767	846.66705	81.91770	1572.07947	-319.12662	-43.38216	1369.21655	-1053.68713	-15.84935	1360.88623	496.61951	115.07065	-12.89990	-435.19238	-195.32518	77.54932	-1480.91064	124.16449	66.82669	-604.69061	-143.50168	5.34901
214	1.775	847.10468	81.87442	1570.76648	-318.10776	-42.79389	1365.95178	-1052.47913	-17.09336	1359.02795	474.04254	113.25789	-13.15075	-420.48370	-199.24004	86.28373	-1464.30518	126.93201	64.95647	-622.57861	-145.18912	3.09959
215	1.783	847.68829	81.91406	1569.11914	-317.22018	-42.32429	1362.32080	-1051.07910	-18.63877	1356.85950	448.67285	111.91829	-13.53614	-402.24158	-203.14014	92.45155	-1444.62158	130.36079	61.61185	-644.67285	-146.01158	1.96969
216	1.792	848.50012	82.05026	1567.14038	-316.47131	-42.06349	1358.43689	-1049.63110	-20.28057	1354.44666	421.41931	111.00874	-14.02271	-381.39813	-206.88704	97.11188	-1421.79224	134.26541	57.56760	-670.13922	-146.47540	1.43461
217	1.800	849.57953	82.27510	1564.83911	-315.88974	-42.09391	1354.40479	-1048.28259	-21.79091	1351.84546	393.53735	110.34028	-14.53155	-358.65375	-210.50089	101.09845	-1395.80078	138.27905	53.31718	-697.42682	-146.92383	1.06600
218	1.808	850.91351	82.56844	1562.24329	-315.52289	-42.43718	1350.31140	-1047.16589	-23.03399	1349.09033	365.81702	109.74480	-15.04437	-334.43713	-214.03743	104.81772	-1366.71143	142.25941	49.22182	-725.12048	-147.42024	0.69172
219	1.817	852.43921	82.90921	1559.41504	-315.42633	-43.06340	1346.22986	-1046.37659	-23.99831	1346.19714	338.43344	109.13879	-15.54943	-308.92755	-217.47171	108.31903	-1334.61670	146.39474	45.70301	-752.54871	-147.89598	0.29398
220	1.825	854.06134	83.27767	1556.45459	-315.65320	-43.94418	1342.23718	-1045.95532	-24.72988	1343.18530	311.29553	108.50526	-16.03590	-282.18597	-220.69153	111.45174	-1299.77979	150.74623	43.13338	-779.65613	-148.30186	-0.10920
221	1.833	855.68005	83.66077	1553.48853	-316.24487	-45.07558	1338.43079	-1045.88123	-25.27442	1340.09839	284.31305	107.85851	-16.52319	-254.24390	-223.55719	113.99228	-1262.81445	154.77588	41.58646	-806.59436	-148.66710	-0.51385
222	1.842	857.20984	84.05833	1550.64929	-317.22055	-46.45537	1334.93018	-1046.08044	-25.66495	1337.01721	257.46823	107.21885	-17.02801	-225.08331	-225.95291	115.72289	-1224.70142	157.79637	40.97874	-833.45239	-149.07974	-0.90995
223	1.850	858.58673	84.47034	1548.05615	-318.56805	-48.05127	1331.85950	-1046.44006	-25.91166	1334.05432	230.77444	106.59892	-17.51930	-194.65030	-227.82498	116.50058	-1186.56775	159.71120	41.40319	-860.22046	-149.62834	-1.26544
224	1.858	859.76996	84.88293	1545.80420	-320.23831	-49.79191	1329.32471	-1046.82764	-25.97641	1331.33484	204.18466	105.99867	-17.93471	-162.96356	-229.17577	116.26633	-1149.29846	160.86844	43.07917	-886.88306	-150.33536	-1.55993
225	1.867	860.74335	85.27422	1543.96399	-322.14557	-51.58687	1327.40186	-1047.12219	-25.77797	1328.98059	177.57867	105.38394	-18.23023	-130.14722	-230.03462	114.99153	-1113.33386	161.52341	46.05926	-913.49817	-151.14151	-1.81050
226	1.875	861.51233	85.62055	1542.58691	-324.17096	-53.35799	1326.14429	-1047.24695	-25.26311	1327.10571	150.84885	104.67976	-18.42152	-96.33380	-230.44359	112.65964	-1078.78149	161.70512	50.07396	-940.17883	-151.96042	-2.04158
227	1.883	862.09143	85.89598	1541.70703	-326.16843	-55.06003	1325.59351	-1047.18018	-24.47004	1325.81421	123.95126	103.85088	-18.56474	-61.56696	-230.44722	109.29216	-1045.56067	161.28700	54.52621	-967.01123	-152.71959	-2.25661
228	1.892	862.49127	86.08164	1541.34155	-327.97647	-56.67699	1325.78162	-1046.93909	-23.50328	1325.18640	96.88942	102.98654	-18.68530	-25.77234	-230.09473	104.95232	-1013.51758	159.97787	58.64296	-994.02881	-153.35204	-2.45692
229	1.900	862.71509	86.18093	1541.48950	-329.44363	-58.18863	1326.72803	-1046.55774	-22.47423	1325.26453	69.69484	102.23467	-18.76707	11.18304	-229.41402	99.69763	-982.58698	157.43320	61.82372	-1021.23236	-153.83728	-2.63871
230	1.908	862.76447	86.21333	1542.12988	-330.45947	-59.53923	1328.43201	-1046.07202	-21.47627	1326.05151	42.41058	101.63869	-18.81191	49.38438	-228.36890	93.54688	-952.86615	153.63870	63.91269	-1048.58069	-154.27237	-2.75350
231	1.917	862.64642	86.19240	1543.22253	-330.96152	-60.66344	1330.86230	-1045.51709	-20.56514	1327.52234	15.04906	101.10104	-18.85000	88.84358	-226.89426	86.56086	-924.48755	148.99385	65.03035	-1076.00037	-154.82214	-2.72517
232	1.925	862.37659	86.12003	1544.71301	-330.92151	-61.54164	1333.95496	-1044.93066	-19.73633	1329.63245	-12.43376	100.52342	-18.89519	129.54634	-224.94830	78.95532	-897.36755	143.83258	65.19342	-1103.45361	-155.57666	-2.53055
233	1.933	861.97992	85.99603	1546.54089	-330.34128	-62.20681	1337.61914	-1044.35059	-18.95008	1332.32190	-40.08920	99.89543	-18.94816	171.42200	-222.50128	71.07996	-871.08002	138.18878	64.29941	-1130.98438	-156.45589	-2.25067
234	1.942	861.49567	85.82607	1548.64355	-329.25391	-62.71218	1341.74792	-1043.79883	-18.19321	1335.51904	-67.91979	99.23273	-19.01890	214.23787	-219.52466	63.29253	-845.05042	132.07127	62.38950	-1158.67847	-157.27400	-2.00669
235	1.950	860.98065	85.62669	1550.95459	-327.71439	-63.10994	1346.22400	-1043.26379	-17.51836	1339.14465	-95.89740	98.53099	-19.09820	257.59280	-216.00543	55.84921	-818.90222	125.71643	59.75527	-1186.59180	-157.94696	-1.83164
236	1.958	860.50061	85.42394	1553.40283	-325.78992	-63.44159	1350.92346	-1042.69873	-17.03479	1343.11377	-124.00415	97.78022	-19.15149	301.04706	-211.98900	48.89017	-792.63818	119.54285	56.81376	-1214.72144	-158.58804	-1.65895
237	1.967	860.11768	85.24643	1555.91809	-323.55768	-63.72182	1355.72729	-1042.03394	-16.84645	1347.32971	-152.23180	96.96656	-19.15882	344.27048	-207.66830	42.54279	-766.58105	113.88757	53.87223	-1242.93494	-159.40506	-1.40389
238	1.975	859.88757	85.11426	1558.43652	-321.10300	-63.92744	1360.53271	-1041.20398	-16.98248	1351.67188	-180.55418	96.08255	-19.12667	387.14264	-203.38699	37.06072	-741.18939	108.88808	51.00848	-1270.80420	-160.62625	-0.94697
239	1.983	859.85907	85.02329	1560.89917	-318.51236	-64.01278	1365.24207	-1040.17810	-17.39978	1355.99146	-208.92664	95.14679	-19.08007	429.70755	-199.50793	32.91057	-716.85254	104.61859	48.15749	-1297.54431	-162.49600	-0.05038
240	1.992	860.06934	84.94321	1563.25098	-315.86771	-63.93917	1369.74097	-1038.98560	-18.04200	1360.12451	-237.30566	94.21388	-19.05200	471.84473	-196.34735	30.74580	-693.76062	101.17455	45.22179	-1322.29358	-165.15453	1.55016
241	2.000	860.53381	84.83386	1565.44849	-313.24646	-63.69614	1373.89673	-1037.71777	-18.86300	1363.91980	-265.62100	93.39717	-19.02105	512.73621	-194.17459	31.08938	-671.95026	98.62148	42.09354	-1344.55640	-168.46832	3.81811
242	2.008	861.23053	84.66030	1567.46863	-310.72281	-63.30759	1377.57104	-1036.50342	-19.79743	1367.25867	-293.72070	92.83820	-18.80638	550.57343	-192.99577	33.63591	-651.49097	96.95864	38.64278	-1364.34973	-172.07381	6.25650
243	2.017	862.08221	84.41016	1569.30273	-308.36499	-62.81429	1380.63977	-1035.47424	-20.74250	1370.05823	-321.43323	92.54981	-18.01201	582.89038	-192.24353	36.75619	-632.62640	96.14225	34.75257	-1381.98669	-175.56561	8.26805
244	2.025	862.95343	84.11462	1570.93652	-306.22821	-62.24530	1383.00684	-1034.74084	-21.57801	1372.26929	-348.78656	92.25320	-16.05751	607.31580	-190.98767	38.08566	-615.74579	96.10570	30.37843	-1397.83008	-178.58456	9.74399
245	2.033	863.68488	83.83840	1572.34375	-304.34708	-61.60962	1384.60864	-1034.36658	-22.20862	1373.87280	-376.00903	91.41005	-12.20350	622.51202	-188.51781	35.88570	-601.26611	96.75591	25.54507	-1412.09546	-180.83469	11.30076
246	2.042	864.14532	83.63829	1573.50293	-302.73120	-60.90896	1385.41248	-1034.33154	-22.60278	1374.86572	-402.85071	89.51347	-5.51221	629.00232	-184.52348	29.88029	-589.57184	97.95661	20.29347	-1424.52588	-182.19186	13.87160
247	2.050	864.25549	83.54239	1574.40759	-301.36661	-60.15515	1385.41406	-1034.51355	-22.78239	1375.25500	-427.66074	86.45805	4.98966	628.83026	-179.08331	21.18212	-581.04395	99.52670	14.66156	-1434.13855	-182.90907	17.96232
248	2.058	863.98297	83.55519	1575.05688	-300.22104	-59.37831	1384.63281	-1034.70361	-22.76801	1375.06372	-447.48538	82.66283	19.56280	624.00427	-172.82513	11.78157	-576.11664	101.30360	8.73285	-1439.58691	-183.62926	23.24280
249	2.067	863.33624	83.64494	1575.44165	-299.25220	-58.61451	1383.10449	-1034.66272	-22.53961	1374.32690	-459.61743	78.81456	36.85026	615.45190	-166.76413	3.70328	-575.27936	103.21107	2.70648	-1439.96716	-184.99884	28.70549
250	2.075	862.37445	83.70172	1575.54553	-298.41687	-57.88676	1380.87427	-1034.20288	-22.03299	1373.07751	-463.17838	75.48608	54.07865	603.25037	-161.78415	-1.93373	-578.94690	105.22185	-3.05136	-1435.20728	-187.30200	33.12751
251	2.083	861.22205	83.54100	1575.35901	-297.67783	-57.20804	1377.99658	-1033.25452	-21.15516	1371.32971	-459.12460	72.99828	68.63722	587.26300	-158.27919	-5.24281	-587.18811	107.28548	-7.94682	-1425.78394	-190.51604	35.60068
252	2.092	860.04932	83.04861	1574.88318	-297.00314	-56.60322	1374.54126	-1031.88062	-19.81933	1369.06860	-449.04965	71.54700	79.51335	567.56543	-156.12743	-7.10543	-599.51245	109.32364	-11.28894	-1412.25684	-194.53206	35.89434
253	2.100	859.01318	82.31457	1574.12061	-296.36481	-56.11348	1370.59558	-1030.23157	-18.01062	1366.26990	-434.32187	71.24122	87.29672	544.58215	-155.01691	-8.38073	-615.26965	111.15263	-12.86374	-1395.03442	-199.24213	34.41484
254	2.108	858.22388	81.54192	1573.06470	-295.74905	-55.76405	1366.25195	-1028.47815	-15.85333	1362.94958	-416.05972	71.94409	93.20306	519.04523	-154.77972	-9.42678	-634.46002	112.38604	-13.31409	-1374.39380	-204.52118	31.85345
255	2.117	857.75757	80.88233	1571.69824	-295.17105	-55.53550	1361.59802	-1026.76685	-13.60707	1359.19202	-395.29431	73.25961	98.22454	491.96103	-155.25137	-10.27277	-657.36554	112.69467	-13.56019	-1350.58667	-210.20387	28.86100
256	2.125	857.66541	80.40504	1569.99841	-294.67398	-55.37717	1356.71887	-1025.22168	-11.56351	1355.12341	-372.88318	74.77222	102.85649	464.38275	-156.06197	-10.95645	-683.27698	112.16159	-14.00371	-1323.95166	-216.06844	25.92649
257	2.133	857.95905	80.14247	1567.95203	-294.31430	-55.23589	1351.69763	-1023.96222	-9.92337	1350.86255	-349.38312	76.23831	107.23087	436.96582	-156.86842	-11.53947	-710.61560	111.13802	-14.53541	-1294.98169	-221.80563	23.37747
258	2.142	858.60254	80.11751	1565.57446	-294.15060	-55.06409	1346.60962	-1023.09753	-8.75289	1346.49841	-325.08496	77.55901	111.33776	409.81866	-157.62390	-12.02114	-738.12793	109.89836	-14.98895	-1264.21985	-227.11145	21.41102
259	2.150	859.52490	80.34067	1562.92688	-294.23917	-54.81263	1341.52539	-1022.69910	-8.01710	1342.10303	-300.08795	78.67362	115.12366	382.78766	-158.46184	-12.37590	-765.30298	108.60713	-15.35154	-1232.08496	-231.88216	20.12651
260	2.158	860.63879	80.79776	1560.11914	-294.63083	-54.43041	1336.52307	-1022.78430	-7.62968	1337.75464	-274.30783	79.55141	118.48394	355.80066	-159.42720	-12.62419	-792.08704	107.42038	-15.70579	-1198.92603	-236.15521	19.49806
261	2.167	861.85309	81.45319	1557.29785	-295.36676	-53.87577	1331.70227	-1023.31171	-7.48833	1333.54773	-247.50455	80.26367	121.26589	328.94550	-160.43623	-12.83923	-818.62286	106.46011	-16.12193	-1165.15881	-239.86876	19.40212
262	2.175	863.08325	82.27151	1554.62329	-296.47168	-53.12759	1327.18274	-1024.17554	-7.50400	1329.58862	-219.41754	80.98837	123.28983	302.31253	-161.40704	-13.10147	-845.08228	105.73390	-16.59845	-1131.17212	-242.83760	19.80299
263	2.183	864.25238	83.23339	1552.23889	-297.94681	-52.19473	1323.08948	-1025.20679	-7.65773	1325.98035	-189.92766	81.87309	124.34171	275.90811	-162.26143	-13.46945	-871.54926	105.13254	-17.05714	-1097.17480	-244.88181	20.83131
264	2.192	865.28198	84.30394	1550.24329	-299.76761	-51.12634	1319.53809	-1026.20557	-8.05978	1322.81421	-159.09718	82.91628	124.17966	249.68034	-162.92902	-13.94495	-898.02356	104.53094	-17.40646	-1063.25696	-245.88448	22.62755
265	2.200	866.09424	85.38248	1548.68921	-301.88348	-50.01215	1316.63550	-1027.00769	-8.91514	1320.17102	-127.06600	84.04517	122.59010	223.46233	-163.55371	-14.37177	-924.50482	103.87955	-17.63700	-1029.59167	-245.78995	25.16507
266	2.208	866.61664	86.39660	1547.59839	-304.21466	-48.97200	1314.48889	-1027.54187	-10.39424	1318.11743	-93.90924	85.25485	119.44437	196.89157	-164.60391	-14.40112	-951.03180	103.18257	-17.82688	-996.53687	-244.59694	28.18933
267	2.217	866.78699	87.47817	1546.97327	-306.65005	-48.13966	1313.20569	-1027.83057	-12.50670	1316.69482	-59.57149	86.62715	114.72291	169.60732	-166.49237	-13.76746	-977.66339	102.45020	-18.03282	-964.54150	-242.33139	31.25862
268	2.225	866.58881	88.86230	1546.81616	-309.05231	-47.63294	1312.87280	-1027.94897	-15.03803	1315.92041	-23.89434	88.26314	108.50384	141.70976	-168.94653	-12.70451	-1004.44910	101.71962	-18.20094	-933.94519	-238.99292	33.86589
269	2.233	866.08368	90.58193	1547.14771	-311.26965	-47.51856	1313.53088	-1027.98303	-17.59183	1315.80566	13.32341	90.20764	100.93101	113.75452	-171.13568	-11.82841	-1031.39185	101.06085	-18.22977	-904.79565	-234.54913	35.62424
270	2.242	865.38049	92.43086	1547.98901	-313.14984	-47.79491	1315.16101	-1028.00232	-19.75175	1316.36243	52.26791	92.39940	92.19416	86.13501	-172.56281	-11.50626	-1058.43762	100.50446	-18.11298	-876.80817	-228.98947	36.39803
271	2.250	864.56897	94.19908	1549.32898	-314.55704	-48.39615	1317.69373	-1028.03149	-21.26117	1317.58044	93.04977	94.66808	82.54388	58.79951	-173.40887	-11.59872	-1085.54260	99.98442	-17.96635	-849.51965	-222.35876	36.28408
272	2.258	863.69055	95.81059	1551.12268	-315.39243	-49.20655	1321.02771	-1028.04370	-22.10746	1319.40796	135.63293	96.79712	72.31936	31.51227	-174.09535	-11.78145	-1112.75781	99.31990	-17.93551	-822.51642	-214.77182	35.53690
273	2.267	862.75952	97.28736	1553.31213	-315.61020	-50.08318	1325.04614	-1028.00879	-22.50576	1321.77112	179.77817	98.61565	61.93891	4.07986	-174.88214	-11.86699	-1140.19995	98.28188	-18.07841	-795.57886	-206.42639	34.49691
274	2.275	861.79590	98.68477	1555.83679	-315.21829	-50.88157	1329.62830	-1027.94800	-22.76516	1324.61755	225.04529	100.03033	51.84026	-23.57822	-175.79247	-11.84261	-1167.89697	96.90447	-18.25698	-768.72235	-197.58463	33.48209
275	2.283	860.83936	100.05363	1558.63171	-314.26495	-51.49043	1334.65259	-1027.89526	-23.06142	1327.93127	270.89313	100.97614	42.36715	-51.42065	-176.70590	-11.77995	-1195.73218	95.63194	-18.20430	-742.15338	-188.53986	32.70498
276	2.292	859.94427	101.42781	1561.62158	-312.81732	-51.88721	1339.98462	-1027.81458	-23.35373	1331.69861	316.87534	101.38248	33.66930	-79.35074	-177.49222	-11.76214	-1223.60571	94.84679	-17.81354	-716.14569	-179.56223	32.26024
277	2.300	859.17065	102.83453	1564.71960	-310.94531	-52.15623	1345.47046	-1027.60352	-23.53703	1335.86023	362.79617	101.30528	25.81986	-107.31000	-178.11629	-11.80769	-1251.54028	94.50227	-17.27761	-690.92065	-170.80350	32.14545
278	2.308	858.57373	104.29804	1567.83582	-308.72482	-52.42327	1350.95081	-1027.16101	-23.57921	1340.29468	408.63629	101.22491	19.21136	-135.31775	-178.63461	-11.86219	-1279.46777	94.49159	-16.79938	-666.63684	-162.25220	32.31647
279	2.317	858.19122	105.82335	1570.88794	-306.24603	-52.77605	1356.27576	-1026.44019	-23.51153	1344.83704	454.17871	102.22869	14.91251	-163.43448	-179.12665	-11.90263	-1306.92603	95.05486	-16.14452	-643.47534	-153.84116	32.72017
280	2.325	858.03473	107.38919	1573.80664	-303.60556	-53.22945	1361.30750	-1025.45801	-23.36666	1349.31128	498.42834	105.64627	14.35892	-191.67374	-179.68015	-11.94975	-1333.12927	96.53558	-14.58488	-621.73120	-145.62881	33.23526
281	2.333	858.08630	108.96222	1576.53809	-300.89362	-53.72817	1365.92493	-1024.28149	-23.14048	1353.56262	539.22845	111.94522	18.01093	-219.89630	-180.39175	-11.91075	-1357.42310	98.89168	-11.41007	-601.82135	-137.89430	33.62357
282	2.342	858.29907	110.51047	1579.04871	-298.19073	-54.17312	1370.03076	-1023.01654	-22.80538	1357.47534	573.59143	119.83289	24.04535	-247.75653	-181.32059	-11.43918	-1379.55371	101.68079	-6.50615	-584.23383	-131.06668	33.57695
283	2.350	858.60101	112.00555	1581.32678	-295.57068	-54.45466	1373.55322	-1021.79858	-22.35624	1360.97339	598.64258	127.04630	28.93714	-274.78125	-182.42554	-9.96279	-1399.46985	104.48015	-0.29597	-569.45221	-125.53648	32.79716
284	2.358	858.89459	113.42545	1583.37610	-293.10236	-54.48372	1376.43689	-1020.76434	-21.83801	1364.00537	612.63354	132.13388	29.71646	-300.53802	-183.53575	-6.88811	-1417.03613	107.16928	6.96646	-557.80780	-121.56419	31.10345
285	2.367	859.05573	114.76791	1585.19287	-290.84824	-54.23246	1378.62451	-1020.01447	-21.32829	1366.51880	615.79150	134.95169	25.56186	-324.67694	-184.37923	-1.82055	-1431.89258	109.94632	15.69859	-549.34766	-119.34607	28.55334
286	2.375	858.95795	116.05317	1586.75537	-288.85785	-53.76942	1380.04712	-1019.59198	-20.89804	1368.44275	610.50488	135.76167	17.61708	-346.68231	-184.68776	5.47403	-1443.34351	113.20717	26.52705	-543.91321	-119.01553	25.42350
287	2.383	858.51825	117.30179	1588.03931	-287.16406	-53.23030	1380.64465	-1019.48151	-20.59429	1369.70215	600.20996	134.66312	8.10300	-365.47870	-184.47743	15.31688	-1450.44531	117.16602	39.15405	-541.35992	-120.55608	22.02530
288	2.392	857.72321	118.52094	1589.03137	-285.78360	-52.73037	1380.39819	-1019.60999	-20.44508	1370.25049	587.68365	131.83257	-0.54332	-379.33978	-184.34509	27.97231	-1452.42383	121.60137	51.84534	-541.70654	-123.76748	18.54292
289	2.400	856.62152	119.71259	1589.72449	-284.71387	-52.31055	1379.34119	-1019.84753	-20.47390	1370.09045	574.10870	127.81886	-6.71020	-386.52698	-185.25006	42.88419	-1449.06470	126.13797	62.21796	-545.13647	-128.24486	15.02897
290	2.408	855.29980	120.88234	1590.10803	-283.92847	-51.95311	1377.54236	-1020.03210	-20.73221	1369.27295	559.24622	123.50475	-10.23048	-386.31525	-187.79611	58.25034	-1440.74414	130.52873	68.46843	-551.88483	-133.33365	11.50942
291	2.417	853.85413	122.04365	1590.16418	-283.38315	-51.62209	1375.08386	-1020.02234	-21.30925	1367.88501	542.23090	119.76596	-11.92307	-379.33716	-191.78197	71.80116	-1428.14063	134.78812	70.12886	-562.08344	-138.16269	8.14456
292	2.425	852.37787	123.22175	1589.87268	-283.02908	-51.30453	1372.05139	-1019.75018	-22.25905	1366.03296	522.31989	117.07257	-12.72428	-366.96332	-196.48549	82.10957	-1411.90515	139.27812	68.08011	-575.77991	-141.86894	5.33392
293	2.433	850.96783	124.45465	1589.21680	-282.82074	-51.05067	1368.54602	-1019.23572	-23.51550	1363.82227	499.25397	115.41656	-13.22547	-350.57941	-201.27902	89.16055	-1392.47693	144.38365	63.80944	-593.15656	-144.02556	3.44743
294	2.442	849.72601	125.78190	1588.18762	-282.72372	-50.96760	1364.69104	-1018.55426	-24.91173	1361.34094	473.48383	114.50638	-13.67402	-331.30292	-205.91360	93.90131	-1370.02466	150.19038	58.58642	-614.39612	-144.90947	2.41863
295	2.450	848.74615	127.22298	1586.78455	-282.73080	-51.15804	1360.61865	-1017.79633	-26.26889	1358.66260	446.13782	113.93432	-14.13860	-309.93127	-210.38004	97.45120	-1344.54712	156.59982	53.25056	-639.04010	-145.18813	1.85443
296	2.458	848.09399	128.76831	1585.02087	-282.87018	-51.67714	1356.44873	-1017.05780	-27.45704	1355.85083	418.39954	113.35133	-14.61909	-286.92493	-214.69119	100.57236	-1316.10181	163.39998	48.35865	-665.80249	-145.36168	1.42898
297	2.467	847.79175	130.38950	1582.93628	-283.19693	-52.52872	1352.27930	-1016.44489	-28.41408	1352.95166	390.89478	112.65071	-15.09107	-262.46399	-218.78748	103.52257	-1284.94165	170.14244	44.29332	-693.27765	-145.58719	1.01081
298	2.475	847.80933	132.05696	1580.60315	-283.78119	-53.67511	1348.19067	-1016.06641	-29.14600	1349.99121	363.69879	111.93915	-15.53504	-236.59058	-222.57802	106.20561	-1251.45972	176.20448	41.32262	-720.63263	-145.86336	0.60102
299	2.483	848.06390	133.75975	1578.11816	-284.70160	-55.06376	1344.25977	-1016.01465	-29.71687	1346.98999	336.68268	111.31060	-15.95998	-209.34061	-226.02133	108.41734	-1216.09180	181.12437	39.57658	-747.64331	-146.19359	0.24799
300	2.492	848.43481	135.51126	1575.59387	-286.02875	-56.65697	1340.57654	-1016.33978	-30.20988	1343.98206	309.76703	110.73596	-16.39531	-180.76834	-229.09047	109.98102	-1179.38525	184.90445	38.98677	-774.38977	-146.60684	-0.03600
301	2.500	848.79120	137.32648	1573.15295	-287.79175	-58.43348	1337.24255	-1017.02448	-30.64402	1341.02856	282.96365	110.16027	-16.85458	-150.90530	-231.67456	110.76975	-1142.08118	187.87939	39.39285	-800.99695	-147.15097	-0.27194
302	2.508	849.01630	139.19257	1570.91711	-289.95499	-60.36796	1334.35522	-1017.97766	-30.93256	1338.22046	256.29745	109.57188	-17.32509	-119.79187	-233.61154	110.68726	-1104.92615	190.24109	40.75827	-827.53577	-147.87175	-0.45083
303	2.517	849.02246	141.07028	1568.99646	-292.42923	-62.42112	1331.98987	-1019.05981	-30.96757	1335.66919	229.74542	108.95775	-17.77877	-87.55832	-234.81233	109.64958	-1068.49402	191.86942	43.17871	-854.06158	-148.73434	-0.54965
304	2.525	848.76031	142.92673	1567.47876	-295.10181	-64.55093	1330.19922	-1020.12787	-30.71059	1333.49060	203.23135	108.28053	-18.17683	-54.39166	-235.29594	107.61398	-1033.31909	192.61798	46.61772	-880.64600	-149.60950	-0.60394
305	2.533	848.21948	144.75499	1566.41821	-297.85388	-66.72186	1329.01990	-1021.07690	-30.15699	1331.79553	176.65707	107.53046	-18.48300	-20.38388	-235.12502	104.61321	-999.93982	192.53938	50.69478	-907.34534	-150.35822	-0.72234
306	2.542	847.41669	146.55975	1565.83203	-300.55826	-68.89847	1328.47595	-1021.85834	-29.27659	1330.68506	149.94498	106.76213	-18.68503	14.55939	-234.33929	100.71102	-968.63458	191.73882	54.74662	-934.20435	-150.88791	-1.01493
307	2.550	846.38361	148.34006	1565.70691	-303.07797	-71.04218	1328.58167	-1022.46857	-28.05381	1330.24036	123.06680	106.04489	-18.80353	50.62169	-232.94769	95.93002	-939.23236	190.13010	58.10066	-961.26355	-151.18764	-1.47703
308	2.558	845.16431	150.08768	1566.00720	-305.28519	-73.11383	1329.34692	-1022.92206	-26.54616	1330.50842	96.03763	105.39507	-18.87189	87.91576	-230.96213	90.27151	-911.23254	187.52528	60.38008	-988.50165	-151.35428	-1.97294
309	2.567	843.80957	151.78699	1566.68958	-307.08795	-75.06754	1330.78284	-1023.23419	-24.86181	1331.49841	68.87045	104.78183	-18.91284	126.47023	-228.41736	83.79926	-884.09375	183.90251	61.56977	-1015.82800	-151.56223	-2.35177
310	2.575	842.36548	153.41507	1567.71045	-308.43292	-76.85736	1332.89636	-1023.42682	-23.11402	1333.18640	41.55334	104.18108	-18.94245	166.29266	-225.35184	76.67394	-857.44293	179.41585	61.79852	-1043.15649	-152.00403	-2.50872
311	2.583	840.87225	154.95407	1569.02283	-309.28641	-78.46140	1335.67383	-1023.53729	-21.40569	1335.52246	14.08801	103.58350	-18.97693	207.33499	-221.75171	69.11695	-831.07532	174.18286	61.13571	-1070.46130	-152.77942	-2.38839
312	2.592	839.37054	156.41177	1570.57153	-309.63068	-79.88562	1339.07361	-1023.60834	-19.82136	1338.43958	-13.48260	102.95915	-19.02847	249.41501	-217.54404	61.35026	-804.90363	168.22658	59.62468	-1097.80530	-153.78098	-2.05415
313	2.600	837.90344	157.82751	1572.29541	-309.47363	-81.14646	1343.02783	-1023.66919	-18.44371	1341.86145	-41.11351	102.28176	-19.09223	292.19415	-212.73050	53.57845	-778.99078	161.62976	57.43644	-1125.31445	-154.78497	-1.67700
314	2.608	836.51599	159.25478	1574.13330	-308.85046	-82.25653	1347.44275	-1023.72833	-17.35801	1345.70215	-68.81297	101.57137	-19.13231	335.21399	-207.53514	46.03696	-753.54517	154.55646	54.86753	-1153.06531	-155.67841	-1.36847
315	2.617	835.25897	160.73827	1576.02820	-307.81943	-83.21417	1352.20337	-1023.77368	-16.59123	1349.86023	-96.63440	100.84525	-19.11012	378.02393	-202.38605	39.05070	-728.85645	147.12827	52.16267	-1181.01416	-156.50665	-1.11068
316	2.625	834.19110	162.30040	1577.92676	-306.45697	-83.99629	1357.18103	-1023.77826	-16.08681	1354.21936	-124.61011	100.07120	-19.02954	420.40436	-197.77002	33.11916	-705.26660	139.43990	49.38929	-1209.02209	-157.37201	-0.83245
317	2.633	833.36328	163.93355	1579.78125	-304.84586	-84.56761	1362.23169	-1023.71136	-15.76401	1358.64746	-152.71216	99.20791	-18.93390	462.41818	-194.10402	29.03474	-683.14911	131.65244	46.45306	-1236.81128	-158.41260	-0.43050
318	2.642	832.78784	165.60376	1581.54932	-303.06555	-84.90473	1367.19226	-1023.55090	-15.57273	1362.99841	-180.87975	98.24609	-18.87821	503.93323	-191.66824	27.71970	-662.84552	123.97768	43.18100	-1263.81885	-159.83722	0.29283
319	2.650	832.42023	167.27478	1583.18787	-301.19376	-85.00877	1371.88953	-1023.29785	-15.51190	1367.12427	-209.03958	97.24794	-18.88938	543.84198	-190.48917	29.48409	-644.58655	116.62137	39.42205	-1289.25171	-161.87758	1.63741
320	2.658	832.16992	168.93332	1584.64807	-299.30914	-84.89568	1376.16101	-1022.98804	-15.60683	1370.89819	-237.05812	96.39234	-18.89873	579.77606	-190.10104	33.18703	-628.45471	109.80168	35.15779	-1312.50452	-164.62689	3.80291
321	2.667	831.93280	170.58408	1585.88586	-297.48947	-84.58591	1379.87073	-1022.68756	-15.85255	1374.22961	-264.71579	95.87627	-18.66032	608.70123	-189.54855	36.31496	-614.40454	103.77518	30.55708	-1333.48108	-167.90457	6.58425
322	2.675	831.61755	172.21765	1586.87854	-295.80942	-84.10246	1382.91101	-1022.47620	-16.19674	1377.06030	-291.84131	95.68150	-17.68090	628.16541	-187.89600	36.24833	-602.34241	98.77312	25.90091	-1352.39185	-171.29979	9.37800
323	2.683	831.14532	173.79108	1587.63184	-294.33630	-83.46538	1385.20215	-1022.42822	-16.57542	1379.34644	-318.51251	95.44561	-15.22757	637.68872	-184.68680	31.73493	-592.24493	94.93986	21.44965	-1369.34509	-174.28975	11.60973
324	2.692	830.42731	175.24673	1588.17078	-293.12207	-82.68541	1386.69092	-1022.59821	-16.92822	1381.04504	-344.86639	94.56794	-10.32784	639.07025	-180.01584	23.45304	-584.24750	92.34756	17.34470	-1384.16284	-176.26596	13.19314
325	2.700	829.36194	176.54514	1588.51904	-292.19763	-81.77024	1387.34717	-1023.01544	-17.18477	1382.11658	-370.18979	92.59162	-1.70954	634.94910	-174.55315	13.58277	-578.68390	90.95311	13.52695	-1396.39050	-176.67978	14.62708
326	2.708	827.86780	177.68040	1588.67065	-291.57193	-80.73972	1387.16272	-1023.66980	-17.26847	1382.53613	-392.06287	89.70564	11.75400	627.15588	-169.42181	4.77063	-576.07910	90.51505	9.69570	-1405.36548	-175.58244	16.66820
327	2.717	825.90778	178.68622	1588.57751	-291.23080	-79.63688	1386.15906	-1024.48401	-17.11510	1382.30481	-407.08832	86.76231	29.77649	616.32080	-165.62314	-1.27002	-577.03412	90.66065	5.41094	-1410.36926	-174.05710	19.84790
328	2.725	823.49017	179.63522	1588.17041	-291.13718	-78.52817	1384.39111	-1025.30945	-16.68470	1381.45715	-413.09418	84.61349	49.82932	602.33557	-163.40343	-4.59971	-582.00793	91.08558	0.41661	-1410.86475	-173.73834	24.14313
329	2.733	820.70129	180.60382	1587.40503	-291.23676	-77.48917	1381.94580	-1025.97070	-15.95773	1380.05066	-410.44080	83.57016	68.21378	584.89941	-162.34995	-6.39406	-591.10565	91.73235	-4.92303	-1406.68347	-175.73941	28.87953
330	2.742	817.75696	181.61115	1586.29309	-291.47235	-76.57835	1378.93213	-1026.33643	-14.91224	1378.13867	-401.13013	83.53050	82.26199	563.92871	-162.04941	-7.62876	-603.88019	92.67596	-9.60308	-1398.01086	-180.10411	32.93032
331	2.750	814.96332	182.61319	1584.88452	-291.80231	-75.81336	1375.46973	-1026.37598	-13.51610	1375.74768	-387.19702	84.31303	91.50922	539.84070	-162.29160	-8.61950	-619.33612	93.74422	-12.72795	-1385.15552	-186.13721	35.25176
332	2.758	812.58081	183.57803	1583.21802	-292.21283	-75.16896	1371.67603	-1026.16638	-11.77859	1372.87878	-370.00232	85.73760	97.12289	513.57355	-162.82666	-9.41282	-636.70331	94.48932	-14.28815	-1368.33069	-193.05641	35.42706
333	2.767	810.73499	184.53934	1581.29980	-292.71619	-74.59698	1367.65601	-1025.84668	-9.82004	1369.53723	-350.34503	87.57646	100.64581	486.23865	-163.36226	-10.09146	-656.34644	94.61957	-14.97930	-1347.66956	-200.38622	33.80228
334	2.775	809.43512	185.57198	1579.10645	-293.34387	-74.04089	1363.49170	-1025.56873	-7.85417	1365.76526	-328.72217	89.56458	103.17336	458.68994	-163.78055	-10.72918	-679.09802	94.26301	-15.39573	-1323.39185	-207.92348	31.19416
335	2.783	808.62878	186.74414	1576.59973	-294.14462	-73.42941	1359.23779	-1025.48389	-6.08371	1361.64368	-305.50455	91.44080	105.21172	431.35175	-164.18839	-11.33525	-704.74280	93.77545	-15.67278	-1295.93945	-215.49594	28.47438
336	2.792	808.23090	188.09286	1573.76501	-295.18240	-72.67336	1354.92468	-1025.74158	-4.62309	1357.26428	-281.06177	92.95216	106.87296	404.30719	-164.70450	-11.89523	-731.97876	93.38079	-15.76342	-1266.00964	-222.83357	26.29947
337	2.800	808.13330	189.62021	1570.64746	-296.53088	-71.68385	1350.57446	-1026.47217	-3.48870	1352.70117	-255.78616	93.87964	108.11967	377.42651	-165.35197	-12.36819	-759.55096	93.03267	-15.74638	-1234.42822	-229.66882	25.01168
338	2.808	808.21893	191.29715	1567.34900	-298.26175	-70.39989	1346.22290	-1027.75671	-2.62179	1348.00903	-229.96822	94.14552	108.95232	350.50122	-166.18068	-12.68629	-786.86279	92.56566	-15.81223	-1201.92200	-235.89551	24.63100
339	2.817	808.38391	193.07130	1564.00183	-300.42374	-68.81339	1341.92725	-1029.60962	-1.94245	1343.25232	-203.66675	93.87695	109.44587	323.45996	-167.23027	-12.87186	-813.83716	91.84954	-16.06706	-1169.04297	-241.52235	24.95865
340	2.825	808.55133	194.88080	1560.74365	-303.02435	-66.97693	1337.76392	-1031.96875	-1.41830	1338.54236	-176.73573	93.34428	109.65984	296.46027	-168.38342	-13.09130	-840.59863	90.82943	-16.45483	-1136.21228	-246.47656	25.80153
341	2.833	808.67065	196.67688	1557.69543	-306.02853	-64.98409	1333.82385	-1034.68372	-1.09761	1334.04480	-148.94075	92.86972	109.55311	269.72565	-169.43353	-13.49735	-867.28003	89.58247	-16.85863	-1103.64148	-250.53944	27.14987
342	2.842	808.70935	198.44406	1554.94019	-309.37302	-62.94027	1330.21277	-1037.52148	-1.09444	1329.94360	-120.03548	92.74160	108.96143	243.32083	-170.30318	-14.04877	-893.95630	88.30511	-17.20849	-1071.28394	-253.45720	29.14955
343	2.850	808.64581	200.19421	1552.52441	-312.98166	-60.94539	1327.05005	-1040.22144	-1.54888	1326.39099	-89.81444	93.13577	107.62211	217.00989	-171.21367	-14.46151	-920.63763	87.15746	-17.50551	-1039.05579	-255.06552	31.91704
344	2.858	808.46301	201.94266	1550.47815	-316.77063	-59.09273	1324.45972	-1042.58276	-2.58015	1323.47290	-58.16303	94.11417	105.22923	190.31754	-172.60747	-14.34866	-947.31763	86.18456	-17.78636	-1007.13477	-255.33713	35.36139
345	2.867	808.13947	203.69565	1548.83105	-320.64603	-57.46693	1322.55713	-1044.52881	-4.22939	1321.20288	-25.03410	95.67805	101.50793	162.89207	-174.74397	-13.57153	-974.03119	85.38171	-18.05470	-976.00281	-254.36238	39.13274
346	2.875	807.64325	205.46313	1547.61426	-324.50290	-56.13125	1321.43152	-1046.10864	-6.39042	1319.54089	9.64452	97.77744	96.28730	134.90045	-177.26445	-12.50207	-1000.84705	84.73000	-18.23663	-946.19177	-252.29045	42.70520
347	2.883	806.94116	207.27475	1546.84998	-328.22595	-55.11450	1321.13110	-1047.44739	-8.79778	1318.42517	46.02121	100.29131	89.55499	106.89490	-179.37415	-11.74903	-1027.79736	84.16593	-18.24612	-917.97644	-249.23763	45.54662
348	2.892	806.01843	209.16614	1546.53650	-331.69171	-54.40334	1321.65320	-1048.68262	-11.12780	1317.79834	84.26617	103.05083	81.47076	79.24385	-180.64790	-11.55872	-1054.85303	83.59441	-18.11700	-891.24084	-245.22043	47.31046
349	2.900	804.89154	211.14941	1546.63892	-334.77689	-53.95133	1322.94727	-1049.91992	-13.12938	1317.63196	124.43661	105.90532	72.33526	51.91231	-181.37027	-11.67989	-1082.01636	82.91531	-18.02883	-865.56641	-240.20659	47.96091
350	2.908	803.60431	213.20816	1547.10059	-337.37283	-53.69962	1324.93176	-1051.22034	-14.67967	1317.94702	166.35367	108.74984	62.55767	24.68158	-182.03098	-11.80192	-1109.37500	82.00106	-18.16755	-840.46021	-234.22859	47.74448
351	2.917	802.21716	215.31284	1547.85791	-339.40039	-53.58108	1327.52161	-1052.59644	-15.76721	1318.80139	209.60153	111.47884	52.61726	-2.65646	-182.84579	-11.86030	-1136.98193	80.77793	-18.55202	-815.56848	-227.41275	47.01028
352	2.925	800.80249	217.43625	1548.85022	-340.82162	-53.52175	1330.64392	-1054.00549	-16.46490	1320.23584	253.66022	113.98981	42.98299	-30.21042	-183.77602	-11.91014	-1164.75024	79.39034	-18.99776	-790.77411	-219.93002	46.03979
353	2.933	799.43713	219.56787	1550.02112	-341.64429	-53.46325	1334.22620	-1055.37292	-16.89652	1322.23694	298.08478	116.30276	34.07766	-57.97070	-184.71677	-11.96783	-1192.54370	78.14281	-19.25845	-766.17627	-211.97249	45.02258
354	2.942	798.19250	221.71301	1551.31726	-341.91626	-53.38384	1338.18274	-1056.63562	-17.16153	1324.75134	342.59839	118.69057	26.40079	-85.86099	-185.57288	-12.03267	-1220.30115	77.29556	-19.16461	-741.96667	-203.73376	44.11082
355	2.950	797.12860	223.87515	1552.68530	-341.71213	-53.29639	1342.41174	-1057.75195	-17.28724	1327.71228	386.88715	121.72710	20.71462	-113.80991	-186.29333	-12.09024	-1248.03784	76.94659	-18.67821	-718.29718	-195.33479	43.43140
356	2.958	796.28510	226.04935	1554.06970	-341.11700	-53.23177	1346.79773	-1058.67822	-17.27301	1331.03467	430.01941	126.11944	17.94250	-141.80026	-186.89215	-12.10879	-1275.80139	76.93880	-17.98141	-695.29254	-186.77783	43.04622
357	2.967	795.67542	228.22864	1555.41443	-340.21173	-53.21930	1351.21729	-1059.36609	-17.14231	1334.60352	469.97284	132.20988	18.49114	-169.84372	-187.40579	-12.10715	-1303.60498	76.99229	-17.39959	-673.19080	-178.01086	42.90479
358	2.975	795.28772	230.40433	1556.66736	-339.06839	-53.26696	1355.54553	-1059.79260	-16.92997	1338.28076	503.92908	139.44800	21.38981	-197.93661	-187.90106	-12.11601	-1331.26245	77.12650	-16.97877	-652.43640	-169.04636	42.80381
359	2.983	795.08936	232.55698	1557.78540	-337.75845	-53.34529	1359.65942	-1059.97461	-16.64905	1341.92297	529.15704	146.53569	24.28476	-226.04010	-188.49339	-12.08267	-1358.30029	77.70499	-16.19042	-633.61737	-160.03030	42.38512
360	2.992	795.03247	234.64618	1558.73657	-336.35956	-53.38284	1363.43506	-1059.96301	-16.29190	1345.39673	543.79523	152.37169	24.68115	-253.99817	-189.25888	-11.87898	-1384.17261	78.90886	-14.21313	-617.28540	-151.22028	41.22522
361	3.000	795.05768	236.61694	1559.49829	-334.95224	-53.28262	1366.74719	-1059.83325	-15.84922	1348.59094	547.44391	156.67332	21.34709	-281.44836	-190.19241	-11.25032	-1408.53711	80.42833	-10.54053	-603.77490	-142.92009	38.98867
362	3.008	795.09851	238.42166	1560.05884	-333.60916	-52.95676	1369.47412	-1059.67175	-15.31554	1351.41565	541.54181	159.55302	14.65078	-307.90033	-191.23630	-9.71212	-1431.19861	81.81164	-5.28651	-593.16248	-135.41895	35.55296
363	3.017	795.08887	240.03488	1560.41516	-332.38568	-52.35719	1371.50952	-1059.56067	-14.69468	1353.79541	528.88373	160.99609	6.11114	-332.93427	-192.26984	-6.67369	-1451.74988	82.95264	1.12772	-585.39783	-128.96883	31.04544
364	3.025	794.97479	241.45178	1560.56299	-331.32071	-51.48920	1372.77954	-1059.57544	-14.02189	1355.66797	512.34991	160.99667	-2.14009	-356.22528	-193.12651	-1.66700	-1469.35767	84.12086	8.49258	-580.49268	-123.84595	25.78840
365	3.033	794.72388	242.67648	1560.48743	-330.44473	-50.40982	1373.25537	-1059.77820	-13.38354	1356.97803	493.92731	159.82320	-8.25314	-377.21490	-193.72195	5.74091	-1483.01831	85.61006	16.94139	-578.60846	-120.41630	20.20872
366	3.042	794.33160	243.71933	1560.16577	-329.78098	-49.20363	1372.95703	-1060.20166	-12.90407	1357.66675	474.34192	157.98369	-11.62587	-394.65448	-194.29947	16.17911	-1492.01160	87.54010	26.62801	-579.97607	-119.03716	14.81093
367	3.050	793.82196	244.60602	1559.57458	-329.34155	-47.94711	1371.94910	-1060.84058	-12.69808	1357.68530	453.09387	156.04124	-12.91615	-406.55463	-195.56161	30.11365	-1496.09363	89.99413	37.20309	-584.75537	-119.76247	10.13083
368	3.058	793.24316	245.37732	1558.69373	-329.12994	-46.69687	1370.33020	-1061.65381	-12.82087	1357.03320	429.30646	154.40518	-13.23726	-410.97913	-198.33443	46.87149	-1495.36023	93.10953	47.48521	-593.02618	-122.04312	6.54342
369	3.067	792.65857	246.07684	1557.51123	-329.14749	-45.50441	1368.21289	-1062.57471	-13.25123	1355.77942	402.96832	153.20168	-13.41370	-407.25610	-202.92912	64.21317	-1489.98621	96.94884	55.81344	-604.97693	-124.81857	4.14162
370	3.075	792.13342	246.74634	1556.02698	-329.39493	-44.43283	1365.70386	-1063.53149	-13.90392	1354.05212	375.11346	152.33792	-13.74026	-396.39227	-208.84845	79.31422	-1480.09399	101.43113	60.91198	-621.06982	-127.11803	2.77346
371	3.083	791.71954	247.42526	1554.25232	-329.87350	-43.56009	1362.89734	-1064.47485	-14.65472	1352.00623	346.90604	151.66872	-14.19466	-380.26447	-215.15604	90.35611	-1465.81897	106.44987	62.41681	-641.66516	-128.57396	2.11111
372	3.092	791.44177	248.14218	1552.21423	-330.58820	-42.96432	1359.88037	-1065.39172	-15.37449	1349.78552	318.94507	151.08896	-14.71512	-360.52985	-221.07739	97.25636	-1447.38013	111.96872	60.76627	-666.21887	-129.34567	1.80495
373	3.100	791.29303	248.91101	1549.96301	-331.55426	-42.70020	1356.73828	-1066.30042	-15.97945	1347.49182	291.31387	150.53543	-15.27118	-338.16101	-226.22505	101.15372	-1425.04248	117.93084	56.84767	-693.18036	-129.74408	1.59274
374	3.108	791.24017	249.74030	1547.57251	-332.80579	-42.78418	1353.54846	-1067.24646	-16.47989	1345.16833	263.91058	149.98489	-15.81543	-313.59393	-230.46501	103.44260	-1399.07678	124.15196	51.63739	-720.92621	-129.99402	1.28627
375	3.117	791.23657	250.63531	1545.13171	-334.39597	-43.19702	1350.37268	-1068.30286	-16.96625	1342.80786	236.64670	149.45172	-16.27632	-287.05212	-233.78139	105.13683	-1369.79761	130.43169	46.01352	-748.57947	-130.21010	0.81932
376	3.125	791.23541	251.58899	1542.73145	-336.38208	-43.90295	1347.26172	-1069.55359	-17.52908	1340.38354	209.47836	148.95163	-16.60913	-258.76099	-236.19044	106.70342	-1337.58459	136.68230	40.81996	-775.96826	-130.46356	0.27810
377	3.133	791.19464	252.57910	1540.45593	-338.80344	-44.87303	1344.27307	-1071.05188	-18.19246	1337.88708	182.37772	148.46304	-16.84165	-228.99078	-237.66914	108.17271	-1302.87756	142.84369	36.84907	-803.17871	-130.80917	-0.20327
378	3.142	791.07318	253.57034	1538.38660	-341.66092	-46.08967	1341.48413	-1072.78210	-18.88444	1335.35583	155.32086	147.93118	-17.06387	-197.98758	-238.14243	109.32461	-1266.23389	148.75778	34.58696	-830.28387	-131.26642	-0.55751
379	3.150	790.82831	254.51569	1536.60571	-344.90634	-47.52757	1338.98486	-1074.65381	-19.43983	1332.87952	128.29242	147.31314	-17.34720	-165.90561	-237.50122	109.85758	-1228.40771	154.17833	34.06821	-857.30579	-131.81519	-0.80765
380	3.158	790.41833	255.36230	1535.19226	-348.44980	-49.13436	1336.85693	-1076.53979	-19.67738	1330.58533	101.28163	146.61514	-17.66846	-132.80963	-235.65863	109.51414	-1190.34631	158.87852	35.10345	-884.24695	-132.42403	-1.01858
381	3.167	789.80615	256.06427	1534.21155	-352.17612	-50.83415	1335.16589	-1078.32642	-19.51908	1328.61255	74.27048	145.88373	-17.94540	-98.72318	-232.59824	108.11823	-1153.04944	162.70398	37.60210	-911.13013	-133.08913	-1.23969
382	3.175	788.96564	256.59650	1533.70544	-355.95270	-52.54836	1333.96387	-1079.93323	-19.01487	1327.07703	47.23090	145.16998	-18.14591	-63.65802	-228.35406	105.56286	-1117.33337	165.53760	41.53989	-938.02930	-133.81967	-1.47300
383	3.183	787.88971	256.95941	1533.68860	-359.62943	-54.20245	1333.28943	-1081.31738	-18.25200	1326.04651	20.13687	144.50461	-18.31710	-27.61545	-223.00972	101.83746	-1083.60071	167.38928	46.61787	-965.03613	-134.58006	-1.67763
384	3.192	786.59265	257.16852	1534.14575	-363.04373	-55.71637	1333.16394	-1082.48657	-17.30217	1325.54468	-7.03563	143.88486	-18.50671	9.40540	-216.72095	97.06817	-1051.77808	168.56116	52.12232	-992.19391	-135.29124	-1.81879
385	3.200	785.10498	257.24210	1535.02954	-366.03873	-57.01500	1333.59119	-1083.48889	-16.24526	1325.56702	-34.32395	143.28047	-18.70242	47.40039	-209.69043	91.49315	-1021.52087	169.40100	57.21306	-1019.50793	-135.89276	-1.92246
386	3.208	783.46497	257.19995	1536.27063	-368.48788	-58.05661	1334.56287	-1084.37561	-15.16536	1326.09607	-61.76241	142.65419	-18.86860	86.36380	-202.13161	85.38848	-992.50220	169.80025	61.32188	-1046.98108	-136.40286	-2.05122
387	3.217	781.70978	257.05960	1537.79517	-370.31421	-58.83980	1336.06226	-1085.18115	-14.12626	1327.11499	-89.34644	141.96599	-19.01874	126.25558	-194.24240	78.99738	-964.51978	169.30438	64.29941	-1074.58984	-136.91217	-2.20836
388	3.225	779.87439	256.82715	1539.53186	-371.49939	-59.38902	1338.06506	-1085.92676	-13.16914	1328.61133	-117.04370	141.20575	-19.19897	166.92371	-186.16335	72.44986	-937.41449	167.66779	66.24739	-1102.27368	-137.51395	-2.30594
389	3.233	778.00098	256.50470	1541.41052	-372.07974	-59.74287	1340.53796	-1086.63135	-12.31389	1330.56982	-144.83101	140.43007	-19.39956	208.09689	-177.96951	65.70674	-910.98108	164.95886	67.28402	-1129.96777	-138.28073	-2.24965
390	3.242	776.15271	256.10703	1543.36304	-372.13007	-59.94714	1343.43860	-1087.31580	-11.56907	1332.96460	-172.70328	139.70462	-19.55746	249.53772	-169.76831	58.63127	-884.91144	161.39594	67.52299	-1157.65808	-139.22131	-2.05093
391	3.250	774.41418	255.66003	1545.32434	-371.74417	-60.04433	1346.71802	-1087.99658	-10.95250	1335.75732	-200.67195	139.02515	-19.65108	291.24359	-161.86044	51.20596	-858.78271	157.37067	67.18253	-1185.42273	-140.20900	-1.82140
392	3.258	772.87573	255.18423	1547.23096	-371.01740	-60.06114	1350.31860	-1088.66650	-10.50182	1338.90503	-228.75394	138.32841	-19.71459	333.53659	-154.80121	43.83781	-832.23938	153.35512	66.56721	-1213.36743	-141.08852	-1.63529
393	3.267	771.61621	254.68484	1549.01831	-370.03448	-59.99896	1354.16418	-1089.27869	-10.25857	1342.35815	-256.95016	137.56026	-19.76110	376.92203	-149.23250	37.55302	-805.30566	149.68692	65.95334	-1241.54358	-141.83264	-1.47533
394	3.275	770.69263	254.16153	1550.62097	-368.86633	-59.82810	1358.15076	-1089.75635	-10.22820	1346.04553	-285.25403	136.71460	-19.76517	421.46838	-145.48993	33.67716	-778.49878	146.54410	65.47919	-1269.93762	-142.51775	-1.30276
395	3.283	770.12933	253.62366	1551.97534	-367.57147	-59.48850	1362.14331	-1090.02466	-10.35004	1349.85999	-313.65482	135.82697	-19.71499	465.82202	-143.19443	32.89740	-752.67261	143.92570	64.95744	-1298.42383	-143.26039	-1.07533
396	3.292	769.91132	253.08960	1553.03113	-366.19922	-58.90830	1365.98328	-1090.04785	-10.51620	1353.65881	-342.08115	134.96230	-19.60134	506.76941	-141.31642	34.36709	-728.77576	141.56642	63.76810	-1326.63818	-144.25873	-0.68460
397	3.300	769.98981	252.57648	1553.75903	-364.79617	-58.03698	1369.50391	-1089.85278	-10.64397	1357.27490	-370.35876	134.19513	-19.30302	540.10095	-138.90051	35.77208	-707.58325	139.11230	61.13396	-1353.92224	-145.79929	0.10305
398	3.308	770.29688	252.09406	1554.14514	-363.41061	-56.87064	1372.54578	-1089.53247	-10.75210	1360.53674	-398.28180	133.55206	-18.48862	562.52673	-135.65512	34.58592	-689.47278	136.44690	56.58999	-1379.54980	-148.05972	1.56201
399	3.317	770.75537	251.64432	1554.17920	-362.09073	-55.45801	1374.97119	-1089.22571	-10.95452	1363.29797	-425.77972	132.91945	-16.66091	573.41541	-131.72562	29.59156	-674.41602	133.78615	50.23386	-1403.10278	-150.91156	3.73950
400	3.325	771.28583	251.22791	1553.85254	-360.87955	-53.88917	1376.67737	-1089.06934	-11.34411	1365.45959	-452.93527	131.98373	-13.24934	574.71051	-127.35720	21.40136	-662.20612	131.56937	42.63834	-1424.52600	-154.03201	6.29765
401	3.333	771.82251	250.83945	1553.16064	-359.80887	-52.27270	1377.60400	-1089.13794	-11.88768	1366.97437	-479.53531	130.26578	-7.56642	569.04034	-122.99525	11.88280	-652.76752	130.24712	34.51988	-1443.86646	-157.11658	8.70265
402	3.342	772.33191	250.44803	1552.10632	-358.89243	-50.70684	1377.73254	-1089.40344	-12.44315	1367.83936	-504.36118	127.34015	1.18661	558.10559	-119.27798	3.25221	-646.36462	130.06874	26.39040	-1461.16284	-159.86136	10.57762
403	3.350	772.81641	249.99936	1550.69788	-358.12201	-49.25581	1377.08374	-1089.74023	-12.83433	1368.08899	-525.03845	123.24667	13.44065	542.58472	-116.75092	-2.91608	-643.63690	131.02707	18.39309	-1476.50684	-161.84067	11.95396
404	3.358	773.30048	249.44958	1548.94592	-357.47485	-47.95001	1375.71411	-1089.96936	-12.89999	1367.78613	-539.02875	118.56992	28.42551	522.88184	-115.52789	-6.41732	-645.46466	132.86526	10.39201	-1489.97339	-162.55469	13.29813
405	3.367	773.82098	248.79239	1546.86194	-356.93094	-46.80591	1373.71204	-1089.92383	-12.52067	1366.99939	-545.08618	113.91769	43.95389	499.65686	-115.22633	-8.11981	-652.61108	135.12143	2.38703	-1501.37012	-161.81425	15.26909
406	3.375	774.42767	248.05936	1544.46216	-356.48764	-45.83946	1371.18799	-1089.51123	-11.63876	1365.77417	-543.66138	109.60921	57.53770	473.82666	-115.40298	-9.00943	-665.23169	137.26819	-4.97790	-1510.06470	-160.20764	18.36447
407	3.383	775.18451	247.30399	1541.76550	-356.16159	-45.06013	1368.25684	-1088.75256	-10.25583	1364.11743	-535.99762	105.97105	67.91332	446.42120	-115.86929	-9.67052	-682.65149	138.86935	-10.52878	-1515.17737	-158.92998	22.68732
408	3.392	776.16229	246.57971	1538.78235	-355.98074	-44.45374	1365.02100	-1087.77661	-8.40345	1362.00745	-523.20642	103.48705	75.41048	418.39438	-116.61438	-10.28375	-703.79358	139.70992	-13.55633	-1515.99939	-158.96509	27.83294
409	3.400	777.41724	245.92279	1535.50891	-355.97925	-43.97314	1361.55554	-1086.77905	-6.13551	1359.42297	-506.13940	102.44867	81.11710	390.27698	-117.75986	-10.72009	-727.81415	139.79684	-14.55724	-1512.21960	-160.53183	32.92253
410	3.408	778.96417	245.34778	1531.94592	-356.20169	-43.54319	1357.90527	-1085.98071	-3.55660	1356.36145	-485.67172	102.64430	85.98817	362.07709	-119.47979	-10.74928	-753.96057	139.25656	-14.67188	-1503.82410	-163.22195	36.92951
411	3.417	780.76062	244.85889	1528.12927	-356.70514	-43.06767	1354.09741	-1085.60071	-0.84595	1352.83032	-462.78708	103.45052	90.51777	333.71027	-121.70412	-10.36031	-781.18030	138.30771	-14.70399	-1490.87805	-166.44931	39.13824
412	3.425	782.70813	244.46381	1524.14502	-357.55084	-42.43317	1350.15796	-1085.82971	1.76046	1348.84277	-438.38565	104.15344	94.82444	305.42273	-123.94833	-9.87871	-808.55768	137.20999	-14.92118	-1473.45923	-169.80246	39.39808
413	3.433	784.67230	244.16159	1520.12646	-358.78964	-41.52549	1346.12390	-1086.79102	4.04398	1344.43384	-413.07211	104.27443	98.87677	277.61203	-125.70364	-9.65217	-835.78540	136.14612	-15.35431	-1451.75745	-173.15353	38.06332
414	3.442	786.52252	243.92313	1516.23767	-360.44943	-40.26659	1342.05127	-1088.50696	5.88567	1339.67139	-387.06891	103.75215	102.66788	250.38864	-126.90036	-9.73281	-862.92346	135.20677	-15.95514	-1426.13599	-176.55826	35.74180
415	3.450	788.16803	243.70499	1512.64429	-362.53159	-38.63734	1338.01746	-1090.88696	7.28992	1334.66321	-360.24103	102.86787	106.22367	223.54503	-127.73469	-10.02311	-890.04181	134.41203	-16.60382	-1397.07336	-180.09375	33.07556
416	3.458	789.56250	243.47821	1509.48755	-365.02029	-36.66680	1334.11890	-1093.73669	8.33192	1329.56165	-332.22028	102.03259	109.48890	196.82410	-128.37193	-10.45216	-917.11340	133.70605	-17.15263	-1365.05542	-183.78291	30.66043
417	3.467	790.68121	243.23438	1506.87036	-367.88968	-34.42577	1330.46814	-1096.78662	9.06837	1324.55127	-302.61127	101.65073	112.24883	170.05852	-128.99371	-10.87742	-944.07446	133.01187	-17.51964	-1330.57397	-187.58635	29.00268
418	3.475	791.50104	242.97687	1504.86218	-371.09799	-32.03134	1327.18640	-1099.73926	9.47916	1319.81958	-271.17676	102.03624	114.14509	143.15784	-129.79147	-11.10389	-970.94080	132.28549	-17.75113	-1294.24744	-191.34966	28.42149
419	3.483	791.99426	242.71713	1503.51196	-374.57861	-29.62995	1324.39355	-1102.33667	9.47281	1315.52734	-237.89273	103.31560	114.75745	116.10425	-130.79179	-11.08895	-997.82373	131.51149	-17.96783	-1256.77954	-194.79347	28.94898
420	3.492	792.13477	242.46820	1502.85754	-378.23376	-27.36458	1322.20557	-1104.42761	8.93911	1311.78894	-202.86185	105.42153	113.73679	88.95929	-131.81596	-10.98174	-1024.81091	130.70113	-18.21856	-1218.68408	-197.62021	30.34780
421	3.500	791.90936	242.22650	1502.92322	-381.92725	-25.35916	1320.72241	-1105.99646	7.83405	1308.66919	-166.17468	108.20493	110.92866	61.79970	-132.69012	-10.93143	-1051.88147	129.90024	-18.43240	-1180.15747	-199.57014	32.26614
422	3.508	791.32629	241.96564	1503.70679	-385.48254	-23.71751	1320.00146	-1107.13342	6.28320	1306.19373	-127.82048	111.53191	106.41378	34.63171	-133.42616	-10.97606	-1079.00012	129.17468	-18.53312	-1141.24255	-200.38135	34.38126
423	3.517	790.41644	241.65317	1505.17236	-388.70236	-22.49454	1320.05139	-1107.96948	4.61185	1304.36133	-87.68748	115.29630	100.45478	7.40848	-134.10651	-11.13892	-1106.21472	128.55435	-18.53006	-1102.03076	-199.78377	36.44611
424	3.525	789.22540	241.26913	1507.25330	-391.40735	-21.65498	1320.85657	-1108.62659	3.19933	1303.15088	-45.65359	119.40228	93.41228	-19.89688	-134.71805	-11.47119	-1133.57825	127.97577	-18.48017	-1062.71887	-197.57776	38.32623
425	3.533	787.80231	240.80682	1509.85938	-393.46844	-21.08023	1322.37732	-1109.20129	2.26912	1302.54211	-1.73134	123.74976	85.68516	-47.31674	-135.26311	-11.92557	-1161.05884	127.32706	-18.41968	-1023.61145	-193.77350	40.05716
426	3.542	786.20233	240.26352	1512.89038	-394.81982	-20.61415	1324.54138	-1109.73706	1.85397	1302.54700	43.80756	128.21298	77.65945	-74.95236	-135.89909	-12.31461	-1188.60938	126.54205	-18.37381	-985.14948	-188.65881	41.81522
427	3.550	784.49817	239.63910	1516.25110	-395.46078	-20.10577	1327.25793	-1110.18738	1.92351	1303.22681	90.39548	132.64664	69.65440	-102.88016	-136.77094	-12.49126	-1216.28809	125.54623	-18.41631	-947.83264	-182.64059	43.72828
428	3.558	782.78577	238.93832	1519.85571	-395.44901	-19.44238	1330.43726	-1110.44592	2.43913	1304.67932	137.27829	136.94298	61.86190	-131.00787	-137.81856	-12.48732	-1244.23083	124.22723	-18.61163	-911.96606	-175.97649	45.65901
429	3.567	781.18054	238.16769	1523.62598	-394.88306	-18.57455	1333.99744	-1110.43677	3.29715	1306.98145	183.78479	141.10016	54.30051	-159.15631	-138.85475	-12.42097	-1272.46216	122.72107	-18.81782	-877.45264	-168.68130	47.24567
430	3.575	779.80310	237.33029	1527.48804	-393.87982	-17.52624	1337.86267	-1110.17505	4.32535	1310.10645	229.65222	145.25731	46.87217	-187.25800	-139.72955	-12.37341	-1300.80627	121.51794	-18.73122	-843.89032	-160.68985	48.23827
431	3.583	778.75775	236.42633	1531.36670	-392.55695	-16.38502	1341.95642	-1109.74121	5.37397	1313.89587	275.21588	149.73518	39.60600	-215.38791	-140.42737	-12.37115	-1329.06128	120.95517	-18.28625	-810.94757	-152.06778	48.74235
432	3.592	778.11426	235.46082	1535.18188	-391.01974	-15.27136	1346.19324	-1109.19678	6.38531	1318.11987	321.21716	155.14180	33.05454	-243.65735	-141.03859	-12.40432	-1357.21082	120.83559	-17.79902	-778.70581	-143.04236	49.06800
433	3.600	777.89844	234.44548	1538.85510	-389.34552	-14.28801	1350.47534	-1108.53198	7.37191	1322.55981	367.98065	162.31831	28.47022	-272.11047	-141.62718	-12.45752	-1385.35132	120.82082	-17.54815	-747.65356	-133.91396	49.39408
434	3.608	778.09338	233.38770	1542.31738	-387.57535	-13.47516	1354.69055	-1107.70105	8.36480	1327.04651	414.13568	171.74478	27.13050	-300.64313	-142.22658	-12.49817	-1413.35449	120.95421	-17.33558	-718.39276	-125.02016	49.61148
435	3.617	778.65082	232.28059	1545.51465	-385.72861	-12.80242	1358.71179	-1106.69275	9.40524	1331.44873	456.03674	182.74524	28.90526	-328.99725	-142.92931	-12.38347	-1440.67505	121.49332	-16.49916	-691.41589	-116.72699	49.39620
436	3.625	779.50409	231.10800	1548.40808	-383.82874	-12.18553	1362.40234	-1105.57141	10.55345	1335.63708	489.05188	193.58733	31.56143	-356.84088	-143.80336	-11.79628	-1466.57617	122.47179	-14.29228	-667.08698	-109.38846	48.36843
437	3.633	780.57764	229.85765	1550.96838	-381.91113	-11.51314	1365.63013	-1104.46729	11.85698	1339.46326	509.97729	202.66147	32.08859	-383.82526	-144.74484	-10.29582	-1490.47437	123.76265	-10.35339	-645.69653	-103.32658	46.25540
438	3.642	781.79218	228.52797	1553.17175	-380.01004	-10.69006	1368.28162	-1103.52539	13.29978	1342.78284	518.56818	209.31471	28.83842	-409.60272	-145.53448	-7.43878	-1512.02197	125.45126	-4.85431	-627.53491	-98.86427	42.98846
439	3.650	783.06921	227.12793	1555.00305	-378.14996	-9.67585	1370.26575	-1102.84106	14.79787	1345.49573	517.22528	213.48517	22.15230	-433.81116	-145.99800	-2.83899	-1531.03235	127.89710	1.91978	-612.97577	-96.36815	38.68064
440	3.658	784.33618	225.67291	1556.45996	-376.34967	-8.48859	1371.51489	-1102.42285	16.23699	1347.55542	509.34644	215.12636	13.52783	-455.88171	-146.07237	3.92212	-1547.40430	131.36702	10.10200	-602.45502	-96.22768	33.55157
441	3.667	785.53613	224.17596	1557.55029	-374.62311	-7.18069	1371.98853	-1102.19287	17.49470	1348.95715	497.61670	214.25517	4.81073	-474.65283	-145.91318	13.39545	-1560.91516	135.66905	20.16829	-596.31390	-98.73434	27.87440
442	3.675	786.63654	222.64468	1558.28467	-372.97455	-5.81061	1371.68494	-1102.01416	18.43962	1349.72949	483.26398	211.25562	-2.47654	-488.26550	-146.06570	25.99753	-1571.01367	140.25804	32.12376	-594.68030	-103.85326	21.95161
443	3.683	787.63263	221.08649	1558.67102	-371.39847	-4.42666	1370.64429	-1101.73218	18.94135	1349.92969	466.27075	207.02011	-7.67017	-494.86682	-147.27560	41.27415	-1576.99841	144.72978	44.71704	-597.48737	-110.96133	16.13108
444	3.692	788.55200	219.51077	1558.71838	-369.88583	-3.06982	1368.93884	-1101.22168	18.90575	1349.63342	446.15344	202.77307	-10.84927	-493.70288	-149.87415	57.48491	-1578.38196	149.06862	55.69122	-604.50836	-118.78959	10.84979
445	3.700	789.45422	217.92886	1558.44092	-368.42978	-1.77934	1366.65576	-1100.42224	18.31705	1348.91943	422.88098	199.51180	-12.51731	-485.50342	-153.42543	72.32446	-1574.89355	153.48978	63.04569	-615.45477	-125.75630	6.60899
446	3.708	790.41986	216.36383	1557.85718	-367.03494	-0.59063	1363.88599	-1099.34863	17.25284	1347.85803	397.15570	197.51117	-13.38086	-471.87415	-157.08826	84.22746	-1566.39136	158.30919	66.11321	-630.29352	-130.66510	3.75044
447	3.717	791.52869	214.85358	1556.97595	-365.72977	0.46097	1360.71924	-1098.07898	15.86326	1346.51001	369.97290	196.43213	-13.96391	-454.43091	-160.23657	93.01425	-1553.12085	163.86005	65.53962	-649.32770	-133.34387	2.18393
448	3.725	792.83630	213.42427	1555.78088	-364.56750	1.33557	1357.24683	-1096.73096	14.33552	1344.92651	342.22235	195.80479	-14.44927	-434.31561	-162.72589	99.52267	-1535.73730	170.31873	62.53639	-672.48022	-134.51566	1.45427
449	3.733	794.35864	212.05653	1554.24536	-363.61456	1.99736	1353.56812	-1095.44348	12.85643	1343.14526	314.52127	195.33038	-14.89637	-412.17108	-164.75261	104.82468	-1514.79456	177.59546	58.26085	-698.61768	-135.02361	1.09016
450	3.742	796.07349	210.68044	1552.37427	-362.94046	2.42429	1349.78833	-1094.36243	11.58018	1341.18579	287.13470	194.89067	-15.36766	-388.31952	-166.52844	109.63958	-1490.47949	185.37126	53.59089	-726.04333	-135.32396	0.80570
451	3.750	797.92963	209.20827	1550.22656	-362.61267	2.61023	1346.00977	-1093.62012	10.60761	1339.04968	260.07394	194.45987	-15.88932	-362.91864	-168.05267	114.16272	-1462.86353	193.21812	49.12743	-753.52039	-135.53966	0.46787
452	3.758	799.85742	207.60582	1547.90344	-362.69525	2.55948	1342.32776	-1093.30408	9.97219	1336.73254	233.26566	194.03391	-16.42730	-336.07605	-169.18344	118.25240	-1432.13831	200.77173	45.31145	-780.62280	-135.71089	0.03497
453	3.767	801.77985	205.95361	1545.52576	-363.24591	2.27304	1338.83728	-1093.43616	9.64038	1334.25098	206.62885	193.57669	-16.90338	-307.90210	-169.81863	121.70747	-1398.64502	207.89232	42.52556	-807.41370	-135.94771	-0.45397
454	3.775	803.61823	204.39972	1543.22180	-364.30496	1.74651	1335.63867	-1093.97876	9.55307	1331.67761	180.08664	193.01425	-17.25157	-278.45624	-169.92400	124.38293	-1362.88208	214.57848	41.01315	-834.05548	-136.38193	-0.91589
455	3.783	805.29639	203.03531	1541.11682	-365.87524	0.99127	1332.83557	-1094.85657	9.69694	1329.15710	153.57202	192.29918	-17.48602	-247.71655	-169.45085	126.15876	-1325.51978	220.68246	40.75430	-860.63428	-137.04129	-1.29951
456	3.792	806.75470	201.84634	1539.32190	-367.90414	0.05769	1330.52063	-1095.95996	10.11876	1326.88257	127.04025	191.45598	-17.68719	-215.68478	-168.31107	126.91051	-1287.34875	225.90723	41.59016	-887.16113	-137.84946	-1.59939
457	3.800	807.96356	200.76550	1537.92322	-370.28558	-0.96335	1328.76282	-1097.13525	10.86388	1325.04224	100.46838	190.55876	-17.90522	-182.48297	-166.46222	126.54698	-1249.14612	230.06674	43.45043	-913.64307	-138.72168	-1.81986
458	3.808	808.92188	199.72946	1536.97485	-372.88354	-1.96274	1327.61108	-1098.20898	11.93339	1323.77527	73.83203	189.68587	-18.10786	-148.29114	-163.95998	125.06758	-1211.50171	233.12006	46.33492	-940.13879	-139.59433	-1.98382
459	3.817	809.64313	198.69733	1536.49939	-375.54993	-2.83787	1327.10974	-1099.04053	13.27357	1323.15027	47.09367	188.86905	-18.25529	-113.21307	-160.89433	122.55028	-1174.80298	235.04489	50.13133	-966.73828	-140.41858	-2.12734
460	3.825	810.13898	197.64154	1536.49548	-378.12534	-3.50227	1327.30627	-1099.56519	14.78427	1323.17822	20.22481	188.07741	-18.38415	-77.22049	-157.31363	119.06898	-1139.40308	235.86230	54.53212	-993.49609	-141.19247	-2.24291
461	3.833	810.40912	196.54013	1536.94653	-380.44055	-3.88880	1328.24036	-1099.80164	16.38960	1323.85181	-6.77753	187.28407	-18.55860	-40.20047	-153.18327	114.63470	-1105.61121	235.60413	59.04430	-1020.41736	-141.94112	-2.28976
462	3.842	810.44952	195.38861	1537.82776	-382.32922	-3.95891	1329.92346	-1099.82373	18.11139	1325.16492	-33.90826	186.51768	-18.78629	-2.04456	-148.41092	109.22930	-1073.47192	234.15036	63.08484	-1047.51563	-142.65085	-2.27093
463	3.850	810.26996	194.21967	1539.10461	-383.65125	-3.71252	1332.32617	-1099.71216	20.03802	1327.10535	-61.17421	185.80980	-19.02688	37.26135	-142.95499	102.90765	-1042.71045	231.35291	66.20727	-1074.83203	-143.26605	-2.25646
464	3.858	809.90179	193.10132	1540.72632	-384.32349	-3.18778	1335.38440	-1099.51672	22.22181	1329.64917	-88.59351	185.14465	-19.23723	77.59322	-136.86469	95.85490	-1012.89880	227.33801	68.23615	-1102.37805	-143.75177	-2.31211
465	3.867	809.39478	192.10913	1542.62451	-384.33899	-2.44978	1339.01807	-1099.24976	24.60782	1332.76929	-116.17940	184.49049	-19.39433	118.72112	-130.19106	88.33347	-983.63354	222.44827	69.17021	-1130.08850	-144.17648	-2.40432
466	3.875	808.81696	191.29308	1544.72266	-383.75720	-1.56926	1343.14429	-1098.90295	27.03550	1336.44104	-143.92839	183.82939	-19.50009	160.35904	-122.92049	80.59584	-954.63483	216.97818	69.08530	-1157.84875	-144.71976	-2.40821
467	3.883	808.25720	190.64819	1546.94617	-382.67288	-0.59774	1347.67676	-1098.47461	29.30513	1340.63086	-171.82739	183.14311	-19.56513	202.19550	-115.00048	72.81332	-925.75708	211.11018	68.15429	-1185.60144	-145.52969	-2.23193
468	3.892	807.81738	190.07344	1549.22510	-381.18634	0.44746	1352.52417	-1097.98047	31.25005	1345.27209	-199.86060	182.41653	-19.59197	243.95187	-106.39644	64.99660	-896.95825	204.95511	66.65490	-1213.43896	-146.54846	-1.91334
469	3.900	807.59326	189.35851	1551.48975	-379.39105	1.58078	1357.58948	-1097.43542	32.77575	1350.24927	-228.00555	181.65800	-19.58340	285.50931	-97.21405	57.05006	-868.32214	198.59656	64.90810	-1241.52014	-147.55078	-1.57253
470	3.908	807.65710	188.31592	1553.66711	-377.37573	2.83590	1362.76636	-1096.83740	33.88079	1355.40808	-256.23553	180.88255	-19.54946	327.03192	-87.93619	49.12738	-840.11047	192.17320	63.17088	-1269.83252	-148.41132	-1.26146
471	3.917	808.05249	186.98096	1555.68518	-375.22302	4.25450	1367.93274	-1096.17322	34.63450	1360.58032	-284.53403	180.08862	-19.49166	368.90887	-79.51691	42.04749	-812.72662	185.88670	61.52534	-1297.99988	-149.27237	-0.84249
472	3.925	808.78882	185.58771	1557.48071	-373.00330	5.87428	1372.94897	-1095.43970	35.12122	1365.60352	-312.87756	179.27528	-19.39908	411.37158	-73.02936	37.24680	-786.59460	179.93733	59.85230	-1325.25354	-150.43607	0.01390
473	3.933	809.83246	184.34216	1559.00464	-370.77689	7.71315	1377.66357	-1094.66528	35.40751	1370.33167	-341.15692	178.49185	-19.23364	453.78394	-68.99814	35.95115	-762.08850	174.58107	57.91914	-1350.66650	-152.14264	1.66239
474	3.942	811.10870	183.30051	1560.22510	-368.60294	9.75548	1381.92224	-1093.92114	35.55273	1374.63647	-369.12167	177.86681	-18.82419	494.01459	-66.92830	37.97318	-739.57916	170.14426	55.43348	-1373.59888	-154.41011	4.18684
475	3.950	812.52039	182.41663	1561.12866	-366.54083	11.95105	1385.58301	-1093.30737	35.65068	1378.41052	-396.48779	177.50891	-17.78055	528.61597	-65.56760	41.23377	-719.48114	166.72095	52.00366	-1393.96045	-157.01759	7.23224
476	3.958	813.97162	181.62170	1561.71741	-364.64575	14.23492	1388.53235	-1092.92175	35.83198	1381.57300	-423.19647	177.29602	-15.59248	554.02869	-63.83598	42.74996	-702.16681	164.03081	47.26759	-1412.06421	-159.57336	10.20083
477	3.967	815.38324	180.86902	1561.99976	-362.96338	16.55441	1390.69556	-1092.81909	36.19509	1384.07422	-449.45380	176.80035	-11.70926	568.28247	-61.46019	40.45698	-687.84564	161.87015	41.22778	-1428.29590	-161.54053	12.70876
478	3.975	816.69446	180.13617	1561.98254	-361.52179	18.88042	1392.03613	-1092.97729	36.75636	1385.89697	-475.15018	175.53130	-5.40540	572.05713	-58.67799	34.20521	-676.60303	160.54340	34.37423	-1442.86914	-162.30110	14.93656
479	3.983	817.86200	179.40533	1561.66699	-360.32242	21.20311	1392.54614	-1093.28845	37.48970	1387.05811	-499.02902	173.32431	4.16510	567.95959	-55.71561	25.27880	-668.58295	160.62102	27.35891	-1455.73389	-161.42702	17.53765
480	3.992	818.86511	178.65791	1561.05115	-359.33691	23.51653	1392.24170	-1093.57898	38.39334	1387.60999	-518.68921	170.48091	17.29349	558.59753	-52.75442	15.53902	-664.15320	162.37161	20.55708	-1466.61243	-159.06354	21.20621
481	4.000	819.71069	177.88095	1560.12891	-358.51422	25.79564	1391.16431	-1093.65088	39.51351	1387.61914	-531.83142	167.49277	32.88041	545.42834	-50.09159	6.84597	-663.90277	165.53258	13.96268	-1475.04663	-156.05743	26.27335
482	4.008	820.43433	177.06876	1558.89001	-357.79895	27.98999	1389.37671	-1093.34192	40.93933	1387.12878	-537.57343	164.69164	48.54467	529.03107	-48.09975	0.42409	-668.44806	169.44031	7.36342	-1480.44153	-153.58301	32.44923
483	4.017	821.09686	176.22473	1557.32178	-357.14975	30.04482	1386.95142	-1092.57581	42.76401	1386.13196	-536.49097	162.24660	61.95390	509.77664	-46.99433	-3.52289	-678.15680	173.28143	0.62400	-1482.27515	-152.49771	38.83339
484	4.025	821.77905	175.36012	1555.41089	-356.54428	31.92694	1383.96326	-1091.37573	45.02111	1384.57605	-529.70801	160.40120	72.12296	488.09241	-46.65799	-5.53874	-692.85358	176.38698	-5.86084	-1480.31274	-152.95284	44.32016
485	4.033	822.57526	174.49095	1553.14929	-355.97354	33.63719	1380.48987	-1089.84619	47.66348	1382.39709	-518.25000	159.50208	79.49391	464.32117	-46.80740	-6.38778	-711.65540	178.39319	-11.04815	-1474.50098	-154.54984	48.11304
486	4.042	823.58258	173.64520	1550.54041	-355.43839	35.20385	1376.61072	-1088.14612	50.58779	1379.56836	-503.02023	159.73398	85.12538	438.65460	-47.32412	-6.67831	-733.38745	179.22156	-14.14015	-1464.76538	-156.80107	50.00039
487	4.050	824.88678	172.87711	1547.59583	-354.95276	36.66459	1372.40247	-1086.45996	53.64568	1376.13037	-484.93277	160.93091	89.95612	411.48334	-48.22939	-6.75114	-757.34259	179.06506	-15.47324	-1451.04517	-159.40686	50.29646
488	4.058	826.54449	172.27322	1544.32666	-354.54691	38.05695	1367.93884	-1084.96777	56.64138	1372.18176	-464.88632	162.68295	94.54951	383.59937	-49.35560	-6.82266	-783.15466	178.32651	-16.01900	-1433.45972	-162.19547	49.54144
489	4.067	828.56799	171.94165	1540.74695	-354.26416	39.42221	1363.29529	-1083.82178	59.37171	1367.83936	-443.64249	164.58316	99.17290	355.76581	-50.35242	-7.07959	-810.11951	177.38141	-16.40701	-1412.37817	-165.01306	48.22279
490	4.075	830.91711	171.98856	1536.89246	-354.15698	40.81422	1358.55103	-1083.13367	61.70618	1363.20276	-421.68695	166.41096	103.93153	328.27441	-51.06607	-7.57224	-837.42078	176.40942	-16.78428	-1388.33325	-167.74588	46.68245
491	4.083	833.49622	172.48239	1532.83167	-354.28751	42.30754	1353.78625	-1082.96936	63.63842	1358.34277	-399.09464	168.15985	108.81252	301.04584	-51.64218	-8.18130	-864.66949	175.50247	-17.13525	-1361.87854	-170.33188	45.16530
492	4.092	836.15613	173.37756	1528.65405	-354.72540	43.99200	1349.08105	-1083.34485	65.25600	1353.31702	-375.54712	169.94426	113.67364	273.96472	-52.27614	-8.75359	-891.78876	174.82607	-17.42403	-1333.48792	-172.71005	43.91035
493	4.100	838.71887	174.42191	1524.45959	-355.53674	45.94512	1344.51941	-1084.22290	66.64139	1348.19666	-350.58810	171.92537	118.25272	247.00812	-53.05386	-9.20816	-918.77600	174.51637	-17.60381	-1303.54419	-174.79651	43.15644
494	4.108	841.03888	175.20888	1520.36938	-356.76141	48.19611	1340.19885	-1085.51660	67.80920	1343.08594	-323.92093	174.24742	122.19080	220.18610	-53.93849	-9.56092	-945.67346	174.42731	-17.67294	-1272.38953	-176.48849	43.04192
495	4.117	843.05707	175.45047	1516.52673	-358.38641	50.70779	1336.23132	-1087.09106	68.73253	1338.11389	-295.52533	176.92793	125.05221	193.48434	-54.81249	-9.89210	-972.52765	174.20761	-17.70844	-1240.30811	-177.67290	43.55110
496	4.125	844.78973	175.21532	1513.06555	-360.33887	53.38671	1332.73279	-1088.76929	69.37996	1333.41296	-265.57239	179.85625	126.42106	166.82341	-55.59705	-10.24684	-999.34534	173.67110	-17.80007	-1207.48877	-178.19974	44.57020
497	4.133	846.27740	174.83270	1510.08398	-362.50717	56.10114	1329.81409	-1090.35425	69.72376	1329.10913	-234.25305	182.93895	126.05521	140.06660	-56.31198	-10.57632	-1026.13953	172.90190	-17.99275	-1174.08582	-177.81607	45.94267
498	4.142	847.54944	174.59155	1507.64673	-364.77072	58.69223	1327.57581	-1091.67578	69.73140	1325.32300	-201.65712	186.20464	123.94411	113.12477	-57.00102	-10.79880	-1052.97900	172.05200	-18.27444	-1140.27295	-176.18677	47.46982
499	4.150	848.61731	174.59930	1505.79333	-367.01862	60.99607	1326.09680	-1092.64111	69.35173	1322.15894	-167.74980	189.78015	120.24461	86.02359	-57.68761	-10.88292	-1079.94824	171.19746	-18.57906	-1106.26843	-173.05209	48.94490
500	4.158	849.48187	174.84177	1504.54102	-369.15228	62.88758	1325.42749	-1093.24805	68.56159	1319.68628	-132.40964	193.77792	115.17681	58.85704	-58.39333	-10.88112	-1107.07178	170.35474	-18.81195	-1072.38855	-168.38538	50.24209
501	4.167	850.14087	175.25473	1503.88611	-371.07526	64.32275	1325.59387	-1093.55432	67.46218	1317.93933	-95.48798	198.21172	108.95338	31.70261	-59.11809	-10.91018	-1134.30103	169.56145	-18.87463	-1039.05823	-162.41342	51.35600
502	4.175	850.59357	175.76358	1503.80334	-372.68570	65.34833	1326.59192	-1093.63452	66.29851	1316.93152	-56.87129	203.03558	101.79905	4.55701	-59.84634	-11.06050	-1161.55884	168.90729	-18.70669	-1006.71411	-155.48801	52.33585
503	4.183	850.84650	176.31874	1504.24707	-373.88385	66.07401	1328.37317	-1093.54895	65.37196	1316.67615	-16.54041	208.19571	93.99357	-22.66672	-60.58830	-11.31113	-1188.79102	168.42090	-18.40659	-975.61597	-147.88026	53.14708
504	4.192	850.92188	176.90588	1505.15808	-374.59048	66.63296	1330.84473	-1093.32715	64.92424	1317.19519	25.39398	213.59480	85.82449	-50.08612	-61.36262	-11.56596	-1216.08594	167.86563	-18.29180	-945.68390	-139.63696	53.59629
505	4.200	850.86121	177.53238	1506.47205	-374.76111	67.15166	1333.89136	-1092.96313	65.05417	1318.50952	68.68115	219.08333	77.49389	-77.78656	-62.17989	-11.76295	-1243.70715	166.82144	-18.61487	-916.51025	-130.62747	53.45649
506	4.208	850.72284	178.21347	1508.12109	-374.38751	67.72186	1337.39990	-1092.42944	65.70683	1320.61755	112.92477	224.52937	69.07716	-105.77496	-63.04005	-11.89480	-1271.78491	165.23474	-19.13612	-887.56921	-120.74238	52.69958
507	4.217	850.57648	178.96588	1510.02942	-373.49454	68.37888	1341.26587	-1091.70374	66.72287	1323.46997	157.62317	229.86942	60.52207	-133.98883	-63.90050	-11.94025	-1300.11487	163.64639	-19.26412	-858.50024	-110.07471	51.59457
508	4.225	850.49799	179.80511	1512.11340	-372.13275	69.10633	1345.38391	-1090.77991	67.89651	1326.95142	202.32419	235.16312	51.69621	-162.35522	-64.70341	-11.87030	-1328.46387	162.61916	-18.75898	-829.27850	-98.92786	50.55211
509	4.233	850.56110	180.73499	1514.28906	-370.36469	69.85600	1349.63635	-1089.66187	69.04152	1330.89148	246.86981	240.73772	42.58999	-190.81421	-65.44484	-11.72017	-1356.79321	162.29341	-17.98091	-800.19336	-87.66064	49.84732
510	4.242	850.82770	181.73148	1516.47900	-368.24829	70.56004	1353.89099	-1088.35669	70.06224	1335.09631	291.57678	247.29333	33.66138	-219.31793	-66.15303	-11.58377	-1384.98645	162.63777	-17.27824	-771.74072	-76.52836	49.46815
511	4.250	851.33649	182.75122	1518.61560	-365.82922	71.15764	1358.01172	-1086.87781	70.96944	1339.37732	337.08441	255.75571	26.08739	-247.85742	-66.81696	-11.53849	-1412.53882	163.72552	-16.36686	-744.51019	-65.63756	49.18379
512	4.258	852.09393	183.76910	1520.63818	-363.14972	71.65206	1361.88196	-1085.25549	71.83418	1343.56787	383.68091	266.79303	21.55324	-276.41913	-67.41190	-11.57787	-1438.67078	165.57416	-14.46969	-719.03070	-55.04321	48.71929
513	4.267	853.06757	184.79672	1522.49304	-360.26392	72.14201	1365.41968	-1083.54749	72.74307	1347.53284	430.32373	280.11212	21.30240	-304.87378	-67.98933	-11.54811	-1462.70947	168.01138	-11.00326	-695.64026	-44.89437	47.86292
514	4.275	854.19128	185.85983	1524.13867	-357.24377	72.77760	1368.56494	-1081.84399	73.77295	1351.16479	474.05115	294.12000	24.83001	-332.96631	-68.64091	-11.09140	-1484.32373	170.92134	-6.02463	-674.51617	-35.47686	46.45467
515	4.283	855.38025	186.97075	1525.54712	-354.17377	73.68294	1371.25830	-1080.25989	74.97098	1354.36780	510.49353	306.67191	29.45913	-360.42072	-69.32786	-9.69085	-1503.49902	174.45206	0.10801	-655.81238	-27.14148	44.35099
516	4.292	856.54761	188.11771	1526.70166	-351.14502	74.90549	1373.42456	-1078.90479	76.34260	1357.05347	535.56891	316.46210	31.73074	-387.04602	-69.81001	-6.82421	-1520.33154	178.85210	7.48248	-639.76666	-20.22457	41.43608
517	4.300	857.61823	189.26752	1527.60046	-348.25092	76.40615	1374.96594	-1077.84534	77.83727	1359.15369	547.55853	323.44260	29.53488	-412.64172	-69.76840	-2.02986	-1534.69763	184.19083	16.82573	-626.71930	-15.00326	37.66184
518	4.308	858.53729	190.37808	1528.25891	-345.57367	78.08047	1375.77380	-1077.08167	79.34508	1360.62939	548.00281	327.90250	22.90460	-436.55969	-68.98579	5.16744	-1546.04346	190.19099	28.64633	-617.05682	-11.66779	33.08908
519	4.317	859.27051	191.41599	1528.69934	-343.16605	79.80415	1375.76672	-1076.54224	80.72756	1361.47180	540.39099	329.84723	13.45260	-457.24536	-67.55193	15.21992	-1553.47070	196.16069	41.89571	-611.14581	-10.29836	27.88920
520	4.325	859.80444	192.36981	1528.93286	-341.04285	81.48476	1374.92407	-1076.09448	81.85324	1361.69995	527.86145	329.47308	3.68192	-472.42517	-66.03463	28.18914	-1555.98315	201.33035	53.79922	-609.25513	-10.78004	22.29494
521	4.333	860.14984	193.24689	1528.95117	-339.18683	83.08709	1373.28650	-1075.57117	82.61620	1361.34937	512.12805	327.61517	-4.01160	-480.16583	-65.26351	43.16797	-1552.80811	205.56870	61.58599	-611.42969	-12.66472	16.64334
522	4.342	860.34705	194.06076	1528.73315	-337.56445	84.62212	1370.93604	-1074.81836	82.95030	1360.45825	493.88580	325.38113	-8.61567	-479.94861	-65.70608	58.17675	-1543.84961	209.57726	64.30251	-617.40997	-15.15862	11.49575
523	4.350	860.46692	194.83252	1528.25073	-336.14157	86.11769	1367.97571	-1073.75232	82.83914	1359.06677	473.29089	323.52429	-10.69746	-472.66650	-67.12829	71.07069	-1529.98535	214.32378	62.91216	-626.84564	-17.37801	7.48813
524	4.358	860.60522	195.59769	1527.47107	-334.88974	87.57632	1364.51929	-1072.38867	82.32316	1357.22913	450.15503	322.25729	-11.41481	-459.76953	-68.92763	80.73047	-1512.62939	220.36368	59.12321	-639.82953	-18.79703	4.92066
525	4.367	860.86884	196.39890	1526.36108	-333.78500	88.92804	1360.69165	-1070.82874	81.50627	1355.01160	424.52429	321.46533	-11.66183	-442.60547	-70.64960	87.41219	-1492.78882	227.54791	54.33642	-657.05084	-19.48766	3.57037
526	4.375	861.35059	197.27388	1524.89453	-332.81613	90.03821	1356.62378	-1069.22107	80.54807	1352.47607	397.21002	320.94269	-11.88803	-422.28326	-72.16528	92.19539	-1470.62305	235.37753	49.38809	-678.89264	-19.83139	2.92225
527	4.383	862.10248	198.24570	1523.06250	-332.00510	90.78803	1352.43652	-1067.72693	79.63527	1349.66809	369.37744	320.52847	-12.25299	-399.67743	-73.52895	96.19361	-1445.79663	243.51671	44.74166	-704.43127	-20.08204	2.53569
528	4.392	863.12543	199.30862	1520.88989	-331.41266	91.12765	1348.22961	-1066.49524	78.93515	1346.62061	341.76233	320.15756	-12.77892	-375.36035	-74.76514	100.04396	-1418.00903	251.73517	40.61952	-731.81116	-20.29788	2.19544
529	4.400	864.37299	200.42343	1518.44824	-331.12173	91.05097	1344.08997	-1065.64307	78.54066	1343.36707	314.50461	319.82352	-13.39839	-349.60437	-75.75130	103.82361	-1387.26147	259.82605	37.15279	-759.48871	-20.49177	1.82005
530	4.408	865.76233	201.53949	1515.84912	-331.21851	90.55687	1340.10364	-1065.23376	78.44139	1339.95056	287.48438	319.51492	-14.00605	-322.51617	-76.27579	107.28241	-1353.89465	267.85516	34.60290	-786.82629	-20.68355	1.37573
531	4.417	867.19397	202.62982	1513.22131	-331.77026	89.64026	1336.36401	-1065.25732	78.54951	1336.43237	260.60785	319.19370	-14.53859	-294.12506	-76.20152	110.14441	-1318.47791	275.84406	33.27306	-813.80341	-20.89538	0.88864
532	4.425	868.57452	203.69638	1510.68909	-332.79440	88.31226	1332.96899	-1065.63672	78.76817	1332.89844	233.86661	318.81152	-14.98735	-264.36542	-75.48235	112.22023	-1281.68311	283.28644	33.20334	-840.56335	-21.17126	0.43203
533	4.433	869.83209	204.73920	1508.35901	-334.23865	86.63835	1329.99976	-1066.25330	79.04684	1329.45996	207.27225	318.34479	-15.36164	-233.12793	-74.03123	113.33479	-1244.25183	289.60760	34.14900	-867.20685	-21.56361	0.05897
534	4.442	870.92468	205.73956	1506.32007	-335.99594	84.74707	1327.50439	-1066.96741	79.38899	1326.24463	180.78967	317.81818	-15.66390	-200.41168	-71.73394	113.31964	-1206.92468	294.69305	35.79626	-893.78046	-22.09190	-0.22638
535	4.450	871.84338	206.67184	1504.64771	-337.94498	82.78377	1325.50879	-1067.63647	79.83975	1323.38171	154.33185	317.27499	-15.89399	-166.36893	-68.56985	112.10399	-1170.22998	298.66748	37.97569	-920.31921	-22.73310	-0.45025
536	4.458	872.60327	207.52231	1503.39893	-339.97885	80.86717	1324.04126	-1068.15002	80.47409	1320.98975	127.81027	316.73407	-16.06595	-131.15817	-64.60858	109.72721	-1134.31494	301.67038	40.74689	-946.87537	-23.41171	-0.65745
537	4.467	873.22491	208.30231	1502.60999	-342.00519	79.09197	1323.14819	-1068.45288	81.36971	1319.17505	101.16879	316.19586	-16.19890	-94.78024	-59.95044	106.27155	-1099.06543	303.84503	44.15863	-973.51428	-24.00280	-0.89521
538	4.475	873.71442	209.03897	1502.30151	-343.93307	77.53964	1322.89233	-1068.53723	82.54845	1318.02759	74.37671	315.64520	-16.30712	-57.08389	-54.70622	101.82557	-1064.41296	305.19638	47.92614	-1000.31763	-24.40867	-1.18000
539	4.483	874.05334	209.74844	1502.48413	-345.66016	76.26999	1323.33557	-1068.41870	83.94423	1317.60828	47.42149	315.01907	-16.42447	-17.92123	-48.95928	96.47508	-1030.48438	305.58243	51.51493	-1027.37659	-24.63664	-1.47847
540	4.492	874.20581	210.42065	1503.15820	-347.06860	75.30801	1324.51953	-1068.11877	85.46379	1317.94775	20.30220	314.24731	-16.59813	22.74030	-42.74561	90.29839	-997.53748	304.89056	54.46402	-1054.69397	-24.80036	-1.71947
541	4.500	874.14398	211.02269	1504.30786	-348.03806	74.64080	1326.45056	-1067.65552	87.04496	1319.05310	-6.97516	313.36685	-16.82247	64.84113	-36.08229	83.39885	-965.82556	303.06558	56.51369	-1082.13623	-25.05949	-1.83891
542	4.508	873.87292	211.51105	1505.89490	-348.47366	74.23264	1329.09180	-1067.04785	88.61764	1320.90857	-34.39751	312.52148	-17.02356	108.27916	-28.97576	75.94125	-935.43964	300.10968	57.54366	-1109.57849	-25.54094	-1.82018
543	4.517	873.43994	211.84804	1507.86206	-348.33554	74.04984	1332.37048	-1066.33008	90.05159	1323.47375	-61.96104	311.84204	-17.12972	152.87407	-21.38382	68.11127	-906.19897	296.16531	57.50372	-1137.02405	-26.28952	-1.68551
544	4.525	872.92737	212.01779	1510.13977	-347.64545	74.06870	1336.19312	-1065.55774	91.19044	1326.67773	-89.67494	311.34961	-17.12668	198.25806	-13.20462	60.02113	-877.71863	291.49817	56.45461	-1164.56372	-27.24028	-1.46996
545	4.533	872.43518	212.03888	1512.64783	-346.46170	74.26090	1340.44946	-1064.78723	91.95105	1330.41846	-117.54245	310.91187	-17.05793	243.82935	-4.49062	51.69252	-849.63458	286.39502	54.64845	-1192.29834	-28.23720	-1.21079
546	4.542	872.06158	211.96075	1515.29614	-344.85330	74.59631	1345.02246	-1064.03882	92.37898	1334.57312	-145.56265	310.33249	-16.98410	288.96844	4.24222	43.18229	-821.80115	281.10712	52.43909	-1220.28503	-29.15823	-0.94470
547	4.550	871.88611	211.83994	1517.99011	-342.89108	75.07150	1349.80811	-1063.28247	92.59193	1339.01196	-173.73547	309.52881	-16.94325	333.47925	11.99504	34.82018	-794.33392	275.82278	50.08988	-1248.49670	-30.02452	-0.69722
548	4.558	871.95154	211.72560	1520.63757	-340.64539	75.71217	1354.71021	-1062.45728	92.67574	1343.60181	-202.04791	308.54144	-16.95881	377.83136	17.45775	27.49307	-767.54919	270.63364	47.69516	-1276.75574	-30.98788	-0.43740
549	4.567	872.25293	211.65385	1523.15454	-338.18518	76.54086	1359.61633	-1061.50635	92.63551	1348.20569	-230.46686	307.42584	-17.03280	422.80939	19.34756	22.66461	-741.85248	265.55243	45.21486	-1304.59595	-32.29630	-0.00714
550	4.575	872.74432	211.63452	1525.47510	-335.57693	77.55124	1364.39209	-1060.40454	92.41695	1352.69104	-258.93597	306.24347	-17.10235	468.57178	17.20242	21.73982	-717.60999	260.60287	42.53203	-1331.22314	-34.21529	0.88357
551	4.583	873.35803	211.65347	1527.56067	-332.87991	78.70557	1368.88904	-1059.17200	91.97878	1356.94067	-287.34244	305.11011	-17.00923	513.68140	12.10120	24.97671	-695.09430	255.91162	39.51507	-1355.80505	-36.82045	2.47172
552	4.592	874.01971	211.69327	1529.39844	-330.14719	79.94328	1372.95251	-1057.87439	91.38227	1360.85522	-315.44580	304.16583	-16.44533	554.88092	6.32065	30.67750	-674.51727	251.72330	36.05143	-1377.85876	-39.88002	4.66044
553	4.600	874.65326	211.73999	1530.99207	-327.43616	81.19373	1376.43030	-1056.61279	90.79572	1364.35083	-342.90186	303.44073	-14.92219	587.93915	1.99004	35.52380	-656.05841	248.30058	32.03063	-1397.30969	-42.98652	6.97842
554	4.608	875.18774	211.76651	1532.35278	-324.81659	82.39925	1379.18762	-1055.50232	90.38951	1367.35840	-369.48236	302.69946	-11.89907	609.52185	-0.08118	36.46394	-639.87231	245.80444	27.38107	-1414.28906	-45.69542	8.92130
555	4.617	875.56720	211.72452	1533.49426	-322.36465	83.53847	1381.12671	-1054.63477	90.24019	1369.82300	-395.13480	301.42651	-6.87452	619.15942	-0.35843	32.64214	-626.12878	244.27188	22.20161	-1428.96802	-47.53302	10.44755
556	4.625	875.75543	211.56381	1534.42834	-320.14487	84.62410	1382.19507	-1054.04114	90.32884	1371.69312	-419.41937	299.11270	0.79337	619.33350	0.43066	25.32344	-615.05670	243.64140	16.78626	-1441.42700	-48.10759	12.21398
557	4.633	875.74097	211.25191	1535.16406	-318.19153	85.67687	1382.38477	-1053.67444	90.60484	1372.91870	-440.72006	295.71542	11.84867	613.35919	1.96523	16.59500	-606.96851	243.78613	11.44359	-1451.49536	-47.43917	15.21978
558	4.642	875.54358	210.78450	1535.70239	-316.50369	86.70042	1381.72729	-1053.41223	91.04062	1373.47449	-456.42252	291.78394	26.33613	603.42242	4.06760	8.49506	-602.29517	244.56134	6.31731	-1458.64038	-46.18561	20.04586
559	4.650	875.21429	210.19287	1536.02966	-315.05374	87.67061	1380.28723	-1053.08142	91.65376	1373.37939	-464.38998	288.07471	42.74969	590.38367	6.30315	2.32349	-601.56665	245.78767	1.37631	-1462.00671	-45.40133	26.32787
560	4.658	874.82092	209.52798	1536.12048	-313.79956	88.54472	1378.15027	-1052.51294	92.51888	1372.68091	-464.24747	285.15714	58.45276	574.56580	8.09294	-1.76452	-605.27679	247.22403	-3.38137	-1460.79053	-45.91898	32.87193
561	4.667	874.43176	208.82704	1535.94531	-312.69440	89.28605	1375.40820	-1051.60583	93.74304	1371.42053	-457.11993	283.34259	71.25567	556.34741	9.08917	-4.24002	-613.66394	248.63271	-7.62497	-1454.73291	-47.88432	38.25382
562	4.675	874.11096	208.09760	1535.47583	-311.69730	89.88219	1372.15112	-1050.35571	95.38225	1369.62463	-444.51849	282.74066	80.53687	536.08453	9.36629	-5.56625	-626.46741	249.83221	-10.75610	-1444.10425	-50.88421	41.45039
563	4.683	873.92474	207.33403	1534.68762	-310.78265	90.33998	1368.46606	-1048.83862	97.38102	1367.32764	-427.72516	283.25708	87.00800	513.69446	9.20529	-6.15511	-643.08148	250.66791	-12.51443	-1429.26270	-54.44698	42.18336
564	4.692	873.94495	206.54854	1533.56006	-309.94531	90.66690	1364.44421	-1047.18323	99.60210	1364.59119	-407.80072	284.59299	91.77409	488.89810	8.77110	-6.42913	-663.18939	251.00827	-13.33083	-1410.42603	-58.34220	40.88671
565	4.700	874.23578	205.78320	1532.07788	-309.20486	90.87569	1360.18689	-1045.54846	101.89478	1361.49390	-385.62796	286.33279	95.62313	462.07104	8.14622	-6.71749	-686.68951	250.81470	-13.85568	-1387.75208	-62.52867	38.36764
566	4.708	874.83398	205.09323	1530.24231	-308.61319	91.02201	1355.79907	-1044.10254	104.14637	1358.10791	-361.82895	288.07782	98.87217	434.33582	7.47557	-7.15540	-712.82349	250.16748	-14.39549	-1361.46411	-66.99203	35.39930
567	4.717	875.73572	204.52084	1528.08325	-308.25455	91.22169	1351.37964	-1043.00256	106.30614	1354.48083	-336.75568	289.53040	101.57044	406.69745	6.86824	-7.68943	-740.19751	249.20294	-14.93491	-1331.98608	-71.61402	32.52286
568	4.725	876.89447	204.08359	1525.66199	-308.22906	91.61917	1347.01892	-1042.37646	108.36295	1350.63806	-310.59955	290.50000	103.70644	379.50104	6.30476	-8.20059	-767.68164	248.08365	-15.39491	-1300.06030	-76.11647	30.11013
569	4.733	878.22449	203.78604	1523.06677	-308.62585	92.33642	1342.80029	-1042.30615	110.28905	1346.60852	-283.47516	290.90790	105.26741	352.66040	5.69505	-8.61144	-794.81451	246.98218	-15.76314	-1266.58862	-80.17239	28.44769
570	4.742	879.61798	203.62732	1520.40747	-309.49219	93.42419	1338.80322	-1042.80981	112.01510	1342.45935	-255.39067	290.81509	106.22823	326.01398	4.91331	-8.88054	-821.60553	245.99176	-16.10892	-1232.28296	-83.58861	27.66706
571	4.750	880.97632	203.57513	1517.80444	-310.81012	94.83531	1335.10461	-1043.82068	113.45237	1338.31165	-226.22466	290.39920	106.55355	299.46780	3.86098	-9.01958	-848.22626	245.11533	-16.49132	-1197.54724	-86.34532	27.67500
572	4.758	882.23438	203.54697	1515.37378	-312.50244	96.45109	1331.77869	-1045.18433	114.50632	1334.32605	-195.81812	289.88242	106.19917	273.00519	2.60088	-9.14598	-874.79907	244.34460	-16.88096	-1162.56152	-88.50824	28.25891
573	4.767	883.35693	203.45529	1513.21692	-314.47037	98.13929	1328.89636	-1046.69043	115.06917	1330.66675	-164.07962	289.44324	105.08150	246.61319	1.33069	-9.36887	-901.36584	243.64963	-17.22890	-1127.35144	-90.09514	29.28855
574	4.775	884.31934	203.26967	1511.41943	-316.63095	99.78534	1326.52454	-1048.12634	115.03223	1327.47083	-130.99756	289.15506	103.07102	220.22279	0.20757	-9.64297	-927.94324	242.95660	-17.54274	-1091.89807	-90.97303	30.81283
575	4.783	885.09821	203.02429	1510.05212	-318.92422	101.29169	1324.72498	-1049.32690	114.32111	1324.83411	-96.59695	289.01617	100.05129	193.74612	-0.71407	-9.85750	-954.55377	242.22017	-17.84118	-1056.31445	-90.91993	32.94178
576	4.792	885.67456	202.78142	1509.16833	-321.29468	102.58435	1323.55383	-1050.20459	112.93412	1322.81091	-60.89255	289.01050	95.96895	167.11897	-1.44563	-9.98874	-981.24170	241.47075	-18.09970	-1020.99908	-89.76500	35.63840
577	4.800	886.03772	202.59041	1508.80298	-323.67184	103.62898	1323.06274	-1050.75403	110.98773	1321.42371	-23.84283	289.10321	90.82671	140.30652	-2.04410	-10.10801	-1008.06207	240.75961	-18.26603	-986.61035	-87.43378	38.62797
578	4.808	886.18549	202.47327	1508.97302	-325.96182	104.43234	1323.29065	-1051.03711	108.74036	1320.68970	14.65918	289.20648	84.66068	113.34036	-2.55542	-10.31286	-1035.03955	240.09770	-18.29692	-953.79517	-83.94920	41.44889
579	4.817	886.12354	202.44067	1509.67554	-328.04691	105.02812	1324.25464	-1051.15137	106.53330	1320.64343	54.71698	289.17847	77.54585	86.30307	-2.98575	-10.62997	-1062.15540	239.46742	-18.19778	-922.86206	-79.41472	43.58019
580	4.825	885.86462	202.50381	1510.88220	-329.79309	105.46010	1325.94885	-1051.18933	104.66941	1321.32825	96.33768	288.86865	69.63531	59.20172	-3.40074	-10.94800	-1089.36987	238.84315	-18.04395	-893.65350	-73.92218	44.63594
581	4.833	885.42889	202.66486	1512.53943	-331.07007	105.76865	1328.35217	-1051.20276	103.32458	1322.75049	139.36896	288.18420	61.19388	31.92725	-3.96341	-11.10908	-1116.67310	238.18747	-17.93603	-865.67615	-67.49971	44.54337
582	4.842	884.84424	202.90649	1514.57642	-331.77917	105.97543	1331.42529	-1051.19458	102.52398	1324.83679	183.47006	287.09732	52.56105	4.38126	-4.78438	-11.06683	-1144.12256	237.47272	-17.91719	-838.35193	-60.18063	43.55175
583	4.850	884.14758	203.19562	1516.91882	-331.87424	106.07455	1335.08960	-1051.15515	102.16965	1327.45203	228.18994	285.55646	44.01904	-23.42365	-5.79730	-10.91045	-1171.78784	236.70224	-17.95424	-811.25635	-52.06424	42.08010
584	4.858	883.38904	203.50293	1519.50012	-331.36792	106.05321	1339.22827	-1051.08752	102.13715	1330.46704	273.17355	283.44800	35.68707	-51.39868	-6.81744	-10.77290	-1199.66992	235.89726	-18.00191	-784.26990	-43.32093	40.54363
585	4.867	882.63428	203.82172	1522.25916	-330.32019	105.91544	1343.71899	-1050.97107	102.37856	1333.80029	318.35886	280.75479	27.62155	-79.45316	-7.67418	-10.73431	-1227.71143	235.11502	-18.03503	-757.58252	-34.18919	39.23408
586	4.875	881.95459	204.15863	1525.13062	-328.80960	105.66443	1348.45386	-1050.73792	102.89973	1337.41089	364.03409	277.79837	20.14047	-107.53558	-8.30061	-10.77870	-1255.84241	234.49600	-17.97934	-731.54797	-24.92114	38.26600
587	4.883	881.40729	204.51016	1528.04492	-326.90924	105.28146	1353.32837	-1050.31799	103.65573	1341.27527	410.57990	275.38861	14.22697	-135.66565	-8.76483	-10.83090	-1283.97803	234.23340	-17.64771	-706.50214	-15.68993	37.60017
588	4.892	881.02539	204.86383	1530.94434	-324.68530	104.74377	1358.22839	-1049.68311	104.53484	1345.35559	457.66443	274.69470	11.54135	-163.92050	-9.21362	-10.83767	-1311.93103	234.50400	-16.79855	-682.67950	-6.58061	37.14254
589	4.900	880.82764	205.22589	1533.80042	-322.21060	104.05338	1363.02441	-1048.84473	105.43304	1349.56287	503.24469	276.54053	13.34964	-192.33066	-9.76564	-10.81421	-1339.25464	235.45341	-15.18066	-660.25378	2.31174	36.83693
590	4.908	880.82953	205.64474	1536.61426	-319.57602	103.24973	1367.57971	-1047.84436	106.29411	1353.75281	543.58252	280.45038	18.85774	-220.78210	-10.47931	-10.80089	-1365.26428	237.10480	-12.43335	-639.45654	10.79797	36.62784
591	4.917	881.03333	206.21371	1539.38135	-316.89044	102.41202	1371.76331	-1046.75659	107.10357	1357.76526	574.79254	284.66327	24.94770	-248.98260	-11.40196	-10.71426	-1389.41309	239.18327	-8.17594	-620.67737	18.59920	36.33822
592	4.925	881.39838	207.03557	1542.04272	-314.27109	101.65131	1375.45569	-1045.69055	107.88428	1361.46509	594.60114	287.46063	28.12041	-276.47705	-12.56590	-10.20449	-1411.54272	241.20213	-2.37566	-604.40039	25.35953	35.67173
593	4.933	881.82477	208.11412	1544.49500	-311.83401	101.07922	1378.55103	-1044.77502	108.67419	1364.74536	603.03021	288.21939	26.68190	-302.79089	-13.92142	-8.71060	-1431.52429	242.94722	4.67672	-591.01221	30.65816	34.36672
594	4.942	882.17096	209.24812	1546.66528	-309.68481	100.76407	1380.95654	-1044.12231	109.48669	1367.50830	602.09631	287.06281	21.10752	-327.66815	-15.31583	-5.69462	-1448.76782	244.84030	12.86472	-580.70740	34.12660	32.31114
595	4.950	882.29865	210.13101	1548.54346	-307.90179	100.71362	1382.58972	-1043.79663	110.30374	1369.66101	594.81262	284.15952	13.13610	-351.03992	-16.54135	-0.76245	-1462.33838	247.48088	22.33491	-573.55927	35.58597	29.54466
596	4.958	882.11841	210.62357	1550.15088	-306.51685	100.89383	1383.38623	-1043.80347	111.09367	1371.12805	583.87708	279.68970	4.95836	-372.49420	-17.53082	6.55056	-1471.46313	250.84303	32.96088	-569.63452	35.06360	26.20484
597	4.967	881.60089	210.83015	1551.50781	-305.50824	101.25061	1383.31763	-1044.08679	111.81671	1371.86804	570.81750	274.07611	-1.65217	-390.66370	-18.70079	16.99417	-1475.77905	254.39624	43.93190	-569.08466	32.75748	22.45028
598	4.975	880.74664	210.83850	1552.62537	-304.81070	101.71594	1382.40601	-1044.52393	112.42598	1371.88770	555.79535	268.07086	-6.12074	-403.31830	-20.99333	31.10716	-1475.23499	257.83774	53.88198	-572.13342	29.04593	18.41586
599	4.983	879.56226	210.53226	1553.50977	-304.33575	102.20854	1380.72131	-1044.94092	112.87528	1371.24194	538.00006	262.68472	-8.84601	-408.46869	-25.26540	48.17154	-1469.94092	261.28766	61.37074	-578.89636	24.55107	14.28061
600	4.992	878.08679	209.79285	1554.16406	-303.99625	102.64127	1378.36609	-1045.16516	113.12834	1370.01868	516.71704	258.77472	-10.46872	-405.61530	-31.52369	65.95609	-1460.15210	265.08057	65.42532	-589.18292	20.17441	10.38122
601	5.000	876.44714	208.76291	1554.57312	-303.73181	102.93990	1375.45898	-1045.08911	113.17366	1368.31580	492.20972	256.53391	-11.51768	-395.93085	-38.83685	81.87177	-1446.28027	269.51279	65.83394	-602.59387	16.87514	7.14903
602	5.008	874.85883	207.76636	1554.69409	-303.52136	103.05244	1372.12463	-1044.70129	113.04092	1366.22400	465.50922	255.51324	-12.28558	-381.38959	-46.00107	94.40494	-1428.72412	274.61469	63.08160	-619.01770	15.13116	4.85523
603	5.017	873.53510	207.04257	1554.47351	-303.37802	102.93280	1368.49329	-1044.07056	112.79996	1363.82129	437.74738	255.06873	-12.84823	-363.77179	-52.25639	103.56078	-1407.67847	280.24561	58.08498	-638.87476	14.60783	3.44742
604	5.025	872.59003	206.65338	1553.87476	-303.34076	102.54446	1364.69604	-1043.31543	112.53806	1361.17175	409.78204	254.70988	-13.25406	-344.13763	-57.48672	110.29330	-1383.17688	286.29114	51.85508	-662.36316	14.55670	2.64875
605	5.033	872.02881	206.55466	1552.89587	-303.47003	101.89912	1360.84973	-1042.58789	112.32678	1358.32422	382.04828	254.20831	-13.62092	-322.86041	-61.94775	115.66644	-1355.29077	292.68781	45.31334	-688.60614	14.47450	2.17074
606	5.042	871.79651	206.65291	1551.58118	-303.83359	101.05765	1357.05017	-1042.06116	112.19785	1355.30920	354.61530	253.54562	-14.05844	-299.98505	-65.93773	120.37273	-1324.31665	299.36765	39.35444	-716.07568	14.24982	1.81328
607	5.050	871.81580	206.83914	1550.01514	-304.48273	100.07823	1353.37744	-1041.89709	112.14707	1352.13904	327.40665	252.80835	-14.57609	-275.53711	-69.65625	124.67952	-1290.89832	306.02637	34.81465	-743.63843	13.92061	1.44419
608	5.058	872.00098	207.03435	1548.30090	-305.43890	98.98238	1349.90039	-1042.19971	112.15508	1348.82544	300.35995	252.09305	-15.10388	-249.61633	-73.14900	128.53265	-1256.01855	312.04694	32.26349	-770.89600	13.51538	1.00314
609	5.067	872.26270	207.22250	1546.54333	-306.69882	97.76984	1346.67664	-1042.98779	112.21004	1345.40466	273.45822	251.43938	-15.58413	-222.35693	-76.30911	131.70958	-1220.76208	316.89658	31.83293	-797.88165	13.04417	0.52996
610	5.075	872.51270	207.45239	1544.84619	-308.24615	96.44898	1343.75269	-1044.19922	112.34347	1341.95068	246.71167	250.83176	-16.01186	-193.87573	-78.97987	133.98938	-1185.87866	320.41919	33.13563	-824.72754	12.51692	0.11663
611	5.083	872.66876	207.81201	1543.31274	-310.06073	95.04851	1341.16418	-1045.71692	112.64413	1338.56848	220.13263	250.23721	-16.40613	-164.27240	-81.05203	135.22687	-1151.49243	322.72766	35.44787	-851.50836	11.93304	-0.18036
612	5.092	872.66187	208.38586	1542.04749	-312.12320	93.61203	1338.94568	-1047.39539	113.21490	1335.37158	193.67889	249.62778	-16.77167	-133.65347	-82.50874	135.34167	-1117.30249	324.04449	38.17122	-878.23834	11.28389	-0.37638
613	5.100	872.44250	209.19583	1541.15125	-314.41229	92.18852	1337.13904	-1049.09058	114.11539	1332.46240	167.21594	248.99832	-17.08315	-102.10361	-83.42761	134.29605	-1083.04297	324.62085	41.13392	-904.93463	10.58351	-0.53927
614	5.108	871.98157	210.11914	1540.71094	-316.89618	90.82136	1335.79456	-1050.68958	115.33627	1329.92371	140.59189	248.35127	-17.30837	-69.61618	-83.89105	132.06702	-1048.76685	324.72156	44.51138	-931.64886	9.87329	-0.74276
615	5.117	871.26941	210.84558	1540.79138	-319.51910	89.54127	1334.96326	-1052.11938	116.81226	1327.82275	113.76108	247.66794	-17.44543	-36.07623	-83.89836	128.62845	-1014.87732	324.56888	48.50229	-958.43451	9.20656	-1.01681
616	5.125	870.31830	211.04166	1541.43359	-322.18912	88.36925	1334.68921	-1053.32837	118.43536	1326.22266	86.79022	246.94165	-17.51610	-1.32538	-83.41421	123.95791	-982.00537	324.07715	52.96263	-985.31689	8.63351	-1.32146
617	5.133	869.16211	210.64822	1542.64819	-324.77686	87.32610	1335.00671	-1054.26855	120.05511	1325.18420	59.74863	246.21460	-17.54828	34.77527	-82.44093	118.06413	-950.75641	322.73468	57.31837	-1012.32068	8.15581	-1.56759
618	5.142	867.84424	209.91446	1544.40796	-327.13101	86.44077	1335.94043	-1054.90063	121.52744	1324.75708	32.63229	245.53372	-17.57963	72.33035	-80.98206	111.04053	-921.41144	320.01028	60.89496	-1039.47766	7.68115	-1.66784
619	5.150	866.39862	209.12494	1546.65320	-329.10507	85.74940	1337.49902	-1055.20349	122.80045	1324.97876	5.38771	244.89183	-17.63313	111.38124	-78.99085	103.10706	-893.78503	315.86060	63.30380	-1066.77393	7.07005	-1.58389
620	5.158	864.84222	208.40964	1549.30957	-330.58575	85.27958	1339.66125	-1055.18201	123.94880	1325.87573	-22.02721	244.23492	-17.69568	151.82620	-76.41286	94.60507	-867.35706	310.72217	64.50414	-1094.13843	6.25954	-1.35884
621	5.167	863.18658	207.77391	1552.30237	-331.51312	85.03780	1342.36951	-1054.87659	125.11176	1327.45923	-49.60989	243.50784	-17.76119	193.32430	-73.23376	85.95561	-841.55316	305.07666	64.64684	-1121.52454	5.32736	-1.09826
622	5.175	861.45746	207.17780	1555.55615	-331.88034	85.01479	1345.53870	-1054.36096	126.36498	1329.71313	-77.32455	242.70517	-17.85811	235.28403	-69.38868	77.53925	-815.97681	299.18549	63.97562	-1148.97363	4.41664	-0.87979
623	5.183	859.70624	206.57751	1558.99683	-331.71408	85.19701	1349.07239	-1053.71289	127.64058	1332.58398	-105.14780	241.88904	-17.98500	277.02737	-64.68967	69.53014	-790.52625	293.17529	62.78433	-1176.57288	3.60805	-0.69237
624	5.192	858.00623	205.95404	1562.55200	-331.05338	85.57195	1352.87598	-1052.98315	128.77821	1335.97522	-133.09331	241.11540	-18.07513	318.05109	-59.03433	61.86867	-765.39105	287.13052	61.32471	-1204.39526	2.88646	-0.49550
625	5.200	856.43750	205.32001	1566.14551	-329.93976	86.13199	1356.85974	-1052.19373	129.64313	1339.75195	-161.17758	240.36105	-18.08461	358.24030	-52.66739	54.41840	-740.91138	281.08533	59.71480	-1232.47009	2.18143	-0.28621
626	5.208	855.07196	204.69104	1569.69812	-328.41867	86.87762	1360.93298	-1051.35388	130.19781	1343.74878	-189.38913	239.56464	-18.05799	397.90759	-46.17764	47.22625	-717.39362	275.10956	57.94195	-1260.70215	1.36140	-0.05380
627	5.217	853.96210	204.05908	1573.13623	-326.54834	87.81892	1365.00061	-1050.47095	130.48874	1347.78210	-217.69989	238.70140	-18.06858	437.60019	-40.38715	40.85503	-695.04999	269.40948	55.91620	-1288.72388	0.20434	0.31521
628	5.225	853.12726	203.39409	1576.39880	-324.40463	88.96482	1368.95874	-1049.55701	130.58618	1351.66736	-246.06503	237.81808	-18.12401	477.68063	-36.21207	36.52921	-674.07898	264.21448	53.47983	-1315.81738	-1.54556	1.08020
629	5.233	852.54163	202.66547	1579.43518	-322.06879	90.27972	1372.68213	-1048.63245	130.54037	1355.24365	-274.37466	237.03308	-18.11366	517.56390	-34.23085	35.51032	-654.75220	259.62799	50.42462	-1341.15649	-4.00767	2.53212
630	5.242	852.13739	201.86832	1582.20398	-319.61548	91.65586	1376.02466	-1047.72034	130.37418	1358.39880	-302.37009	236.48053	-17.79551	554.99646	-34.06455	37.72365	-637.40930	255.69003	46.56610	-1364.24756	-7.04109	4.71139
631	5.250	851.82056	201.03079	1584.66882	-317.12140	92.96446	1378.84802	-1046.84204	130.08748	1361.07520	-329.63397	236.22691	-16.82416	586.35889	-34.42126	40.99292	-622.35669	252.43964	41.77592	-1385.04785	-10.31518	7.23807
632	5.258	851.49353	200.18634	1586.80054	-314.67657	94.12553	1381.04358	-1046.02063	129.68692	1363.25024	-355.77206	236.21143	-14.83651	608.13318	-34.09796	42.12173	-609.78845	249.81187	35.97672	-1403.73047	-13.45286	9.50893
633	5.267	851.08099	199.33328	1588.59119	-312.38190	95.12262	1382.52808	-1045.28125	129.25107	1364.90564	-380.60458	236.23347	-11.45526	618.67944	-32.68492	39.04217	-599.84424	247.66907	29.19725	-1420.52637	-16.08877	11.15101
634	5.275	850.54785	198.42593	1590.05713	-310.33731	95.98022	1383.23474	-1044.64771	128.93861	1366.01270	-403.95999	236.00327	-6.04485	619.16663	-30.18616	31.93808	-592.73047	246.08322	21.61539	-1435.66345	-17.87847	12.40024
635	5.283	849.90076	197.40543	1591.22327	-308.62320	96.73315	1383.11865	-1044.13293	128.89609	1366.53284	-424.97079	235.28456	2.40625	612.62292	-26.54628	22.55839	-588.82617	245.40875	13.50925	-1449.14868	-18.62225	14.04086
636	5.292	849.17133	196.23834	1592.09729	-307.27908	97.40044	1382.17224	-1043.72742	129.18788	1366.42371	-441.58340	234.14595	14.63854	601.77411	-21.86798	13.04766	-588.75269	245.92502	5.26945	-1460.45642	-18.53347	16.84548
637	5.300	848.38788	194.94867	1592.65076	-306.29184	97.97833	1380.43359	-1043.38831	129.81659	1365.64795	-451.34137	233.02875	30.02147	587.85248	-16.75603	5.21466	-593.26843	247.49963	-2.39264	-1468.55530	-18.30886	20.98839
638	5.308	847.55792	193.63608	1592.81006	-305.60156	98.45028	1377.97656	-1043.03943	130.76440	1364.19666	-453.00217	232.38100	46.30557	571.10577	-12.14583	-0.12276	-602.91797	249.60141	-8.39544	-1472.44104	-18.76661	25.91183
639	5.317	846.68488	192.43967	1592.48608	-305.12479	98.79980	1374.88953	-1042.59009	132.01889	1362.11462	-447.14133	232.29782	60.77624	551.65967	-8.82851	-3.31175	-617.73328	251.58234	-11.89088	-1471.64917	-20.39809	30.61635
640	5.325	845.80902	191.44550	1591.64001	-304.78329	99.01749	1371.26343	-1041.96985	133.58884	1359.50488	-435.29523	232.58414	71.72602	529.70721	-7.10559	-5.13653	-637.32111	252.98978	-13.05623	-1466.23413	-23.23411	34.10548
641	5.333	845.03333	190.62787	1590.31506	-304.52563	99.10576	1367.19666	-1041.15491	135.48738	1356.50854	-418.94241	232.98759	78.98693	505.42902	-6.74374	-6.17010	-660.95709	253.63521	-13.00149	-1456.41748	-27.00546	35.79464
642	5.342	844.50146	189.89154	1588.59192	-304.33783	99.09306	1362.80200	-1040.17456	137.68723	1353.27246	-399.15930	233.33725	83.46304	479.18756	-7.25867	-6.75677	-687.37891	253.51817	-12.84077	-1442.36145	-31.37647	35.69515
643	5.350	844.33978	189.15511	1586.52502	-304.24411	99.04906	1358.20007	-1039.10535	140.08890	1349.91321	-376.75873	233.58505	86.37556	451.72226	-8.21234	-7.13361	-715.00098	252.81061	-13.03463	-1424.21411	-36.09988	34.27207
644	5.358	844.60913	188.39011	1584.13159	-304.30060	99.07788	1353.50903	-1038.05554	142.51990	1346.49792	-352.48889	233.73642	88.75163	423.90509	-9.28003	-7.45222	-742.67633	251.78033	-13.49918	-1402.27222	-41.04092	32.13071
645	5.367	845.29694	187.61508	1581.42810	-304.58527	99.29623	1348.84338	-1037.15161	144.76953	1343.04358	-327.06744	233.77802	91.26452	396.29108	-10.28760	-7.77251	-770.00653	250.64282	-14.02651	-1377.02869	-46.09303	29.78621
646	5.375	846.34076	186.87350	1578.46350	-305.18396	99.80882	1344.31250	-1036.53748	146.64102	1339.52979	-301.03448	233.72237	94.28824	369.01935	-11.26886	-8.06633	-797.00964	249.51611	-14.51825	-1349.06042	-51.12684	27.62657
647	5.383	847.65277	186.20291	1575.32690	-306.16644	100.67371	1340.01306	-1036.36877	147.98311	1335.92065	-274.54968	233.63821	97.95956	342.04312	-12.35313	-8.29198	-823.78888	248.49164	-14.96895	-1318.90173	-56.05449	25.95182
648	5.392	849.13239	185.60741	1572.13782	-307.55856	101.87378	1336.02502	-1036.78125	148.71054	1332.19714	-247.33759	233.62830	102.17455	315.29346	-13.53128	-8.49498	-850.43604	247.65210	-15.39404	-1286.99585	-60.85114	24.96117
649	5.400	850.67798	185.05615	1569.02319	-309.33362	103.32767	1332.41516	-1037.83398	148.82819	1328.39001	-218.88252	233.84082	106.58621	288.69931	-14.63918	-8.76273	-877.03284	246.98239	-15.81408	-1253.72827	-65.44169	24.74850
650	5.408	852.20392	184.51892	1566.09619	-311.43134	104.92909	1329.24231	-1039.45386	148.42003	1324.59045	-188.73299	234.41296	110.63631	262.20081	-15.59064	-9.09270	-903.63574	246.35593	-16.23303	-1219.47595	-69.62448	25.34375
651	5.417	853.64465	184.02060	1563.43774	-313.78436	106.57370	1326.56128	-1041.43372	147.59760	1320.93518	-156.69179	235.32614	113.62640	235.76706	-16.44899	-9.40752	-930.25671	245.65294	-16.60997	-1184.54980	-73.13960	26.71788
652	5.425	854.94177	183.65698	1561.08545	-316.32565	108.16289	1324.42517	-1043.49280	146.47968	1317.58325	-122.80468	236.39621	114.87305	209.36407	-17.25729	-9.66199	-956.88721	244.85805	-16.89129	-1149.12085	-75.72739	28.74905
653	5.433	856.04767	183.51135	1559.05920	-318.97705	109.60342	1322.88574	-1045.36255	145.20845	1314.69263	-87.22424	237.44917	113.92773	182.90767	-17.99124	-9.85651	-983.53394	244.04155	-17.05597	-1113.30359	-77.11514	31.22497
654	5.442	856.95044	183.55331	1557.41357	-321.64099	110.81393	1321.99426	-1046.85413	143.93033	1312.39685	-50.05935	238.43213	110.69164	156.29260	-18.66434	-10.00723	-1010.22498	243.27133	-17.11315	-1077.30359	-77.08047	33.89246
655	5.450	857.67383	183.67099	1556.23926	-324.20105	111.73586	1321.79858	-1047.88879	142.74045	1310.78442	-11.27858	239.34837	105.34618	129.48114	-19.31543	-10.15283	-1037.00098	242.56502	-17.08441	-1041.47192	-75.57866	36.52246
656	5.458	858.24567	183.78342	1555.60901	-326.52423	112.34685	1322.33276	-1048.48572	141.64819	1309.88806	29.27333	240.20303	98.24260	102.51976	-19.93675	-10.34013	-1063.90894	241.87515	-17.01899	-1006.24634	-72.78934	38.96906
657	5.467	858.67950	183.87323	1555.54565	-328.46924	112.66878	1323.60461	-1048.72412	140.60686	1309.69495	71.73466	241.02695	89.85169	75.46109	-20.48367	-10.58957	-1090.98364	241.07822	-16.99678	-972.00623	-69.03413	41.16545
658	5.475	858.98071	183.94452	1556.03320	-329.90628	112.76167	1325.59106	-1048.70422	139.59784	1310.17676	116.06873	241.85773	80.72640	48.30833	-20.94533	-10.88054	-1118.24805	240.02579	-17.10832	-938.91614	-64.59830	43.02795
659	5.483	859.15784	183.99881	1557.02966	-330.74045	112.70821	1328.24170	-1048.52014	138.68604	1311.31079	162.00015	242.70029	71.42685	21.01828	-21.42848	-11.14570	-1145.72705	238.68065	-17.41219	-906.84814	-59.58816	44.39840
660	5.492	859.22968	184.04306	1558.47473	-330.92722	112.59398	1331.48206	-1048.24365	137.97359	1313.08276	209.02948	243.54272	62.40114	-6.47577	-22.11073	-11.28326	-1173.38623	237.26306	-17.78749	-875.42981	-53.97409	45.15485
661	5.500	859.22766	184.09964	1560.29907	-330.47552	112.48692	1335.21948	-1047.91040	137.51047	1315.47620	256.52914	244.37354	53.86294	-34.22061	-23.05098	-11.22739	-1201.11743	236.15884	-17.92560	-844.22723	-47.77310	45.37337
662	5.508	859.19659	184.20546	1562.43213	-329.43753	112.41992	1339.35144	-1047.50781	137.27219	1318.46265	303.98804	245.20993	45.78970	-62.19772	-24.10252	-11.04689	-1228.86389	235.56984	-17.63477	-812.99280	-41.14334	45.32889
663	5.517	859.19110	184.39801	1564.80127	-327.89221	112.38202	1343.77612	-1046.98181	137.19376	1321.99585	351.26828	246.25993	38.18087	-90.33606	-25.06432	-10.89272	-1256.67212	235.33566	-17.03639	-781.79840	-34.30965	45.32858
664	5.525	859.26544	184.69559	1567.32629	-325.92786	112.32768	1348.39648	-1046.26404	137.18756	1326.00513	398.59656	248.13818	31.50955	-118.55951	-25.86244	-10.81974	-1284.62158	235.13058	-16.42338	-750.96814	-27.46489	45.54129
665	5.533	859.46283	185.08807	1569.92310	-323.62741	112.20259	1353.11377	-1045.30530	137.15236	1330.38672	446.14886	251.82275	26.97980	-146.79935	-26.53761	-10.77234	-1312.69897	234.84467	-15.98192	-720.91956	-20.73109	45.96478
666	5.542	859.81091	185.54901	1572.51270	-321.06403	111.97064	1357.82153	-1044.09106	137.01840	1334.99512	493.27704	258.15555	26.04180	-175.01605	-27.14430	-10.72359	-1340.60022	234.79955	-15.54591	-692.04828	-14.15717	46.50268
667	5.550	860.31781	186.05618	1575.02832	-318.30728	111.63744	1362.40466	-1042.65063	136.79871	1339.64978	537.88171	267.05270	29.09646	-203.21964	-27.73346	-10.71372	-1367.65381	235.48549	-14.53019	-664.71716	-7.76230	47.00094
668	5.558	860.96741	186.59116	1577.41577	-315.43222	111.26176	1366.74292	-1041.07190	136.57726	1344.16028	576.73608	277.13275	34.47375	-231.36603	-28.37103	-10.71666	-1393.09924	237.07516	-12.21310	-639.32379	-1.64189	47.23376
669	5.567	861.72144	187.11948	1579.63452	-312.52524	110.94218	1370.71179	-1039.49976	136.45966	1348.35120	606.70520	286.46637	39.05188	-259.20673	-29.07518	-10.46795	-1416.44727	239.32782	-8.25478	-616.34387	3.96930	46.91044
670	5.575	862.53003	187.59317	1581.65552	-309.68564	110.78429	1374.18115	-1038.09546	136.54181	1352.08032	625.95740	293.83688	40.21959	-286.34088	-29.76110	-9.42603	-1437.47559	241.98262	-2.85184	-596.29169	8.78706	45.70977
671	5.583	863.33411	187.98328	1583.45398	-307.01807	110.86893	1377.01599	-1036.98218	136.87857	1355.24976	634.64160	299.02405	37.21321	-312.44025	-30.31639	-6.93101	-1455.97546	245.12088	3.78461	-579.59351	12.56906	43.40644
672	5.592	864.05402	188.29974	1585.00330	-304.61475	111.23296	1379.09131	-1036.20984	137.44969	1357.80273	634.75513	302.07166	30.85535	-337.25604	-30.66928	-2.41463	-1471.60828	249.02498	11.94983	-566.47223	15.08202	40.04503
673	5.600	864.59558	188.57837	1586.27539	-302.53842	111.86729	1380.31799	-1035.75867	138.15854	1359.70898	629.07654	302.92285	22.81268	-360.22760	-30.76727	4.58245	-1483.82837	253.67677	22.19068	-557.04315	16.09897	35.91029
674	5.608	864.88654	188.86066	1587.24353	-300.81506	112.72992	1380.66638	-1035.55627	138.85361	1360.95898	619.91492	301.72525	14.93129	-380.00195	-30.69216	14.51809	-1491.89380	258.53851	34.44429	-551.51495	15.47856	31.27688
675	5.617	864.90442	189.17975	1587.88342	-299.43036	113.75929	1380.16785	-1035.48303	139.34023	1361.56567	608.44098	298.90399	8.16343	-394.43823	-30.95970	27.64008	-1495.16211	262.91879	47.39082	-550.17841	13.22119	26.24537
676	5.625	864.67657	189.55096	1588.17908	-298.32855	114.87299	1378.89648	-1035.38330	139.39891	1361.55591	594.54608	295.00928	2.19147	-401.49915	-32.42415	43.30390	-1493.35999	266.52252	58.77987	-553.20355	9.55791	20.84345
677	5.633	864.26575	189.97589	1588.12268	-297.42700	115.96736	1376.94226	-1035.10413	138.86664	1360.96094	577.33295	290.86807	-3.30228	-400.46729	-35.53285	59.58200	-1486.50293	269.65314	66.63571	-560.50763	5.11050	15.26980
678	5.642	863.75592	190.45306	1587.70850	-296.64639	116.94194	1374.39246	-1034.54309	137.75490	1359.82593	556.32880	287.46295	-7.74361	-392.24750	-39.85262	74.06160	-1474.81372	272.86740	70.20638	-571.78198	0.87022	10.09596
679	5.650	863.24042	190.98547	1586.92883	-295.93790	117.72760	1371.32703	-1033.68005	136.26068	1358.22461	532.21381	285.26160	-10.52678	-378.55695	-44.52005	85.26947	-1458.81372	276.52426	69.95876	-586.78253	-2.24783	6.14408
680	5.658	862.81622	191.58505	1585.78064	-295.29474	118.29118	1367.82629	-1032.57800	134.64099	1356.25061	506.18439	284.01056	-11.85033	-361.02136	-48.92352	93.25972	-1439.14465	280.77069	67.05516	-605.65790	-3.99211	3.85801
681	5.667	862.58270	192.26619	1584.27136	-294.74750	118.62766	1363.97668	-1031.35913	133.08795	1353.98999	479.14673	283.22906	-12.36624	-340.84473	-52.89758	99.03633	-1416.18005	285.63562	62.77584	-628.48529	-4.80148	2.86912
682	5.675	862.63000	193.03470	1582.41455	-294.34995	118.74239	1359.87390	-1030.17322	131.68494	1351.49854	451.70129	282.60471	-12.61103	-318.84375	-56.55444	103.69050	-1389.99463	290.99768	58.08571	-654.37756	-5.22351	2.43459
683	5.683	863.01221	193.88416	1580.22437	-294.16699	118.62105	1355.62793	-1029.17371	130.43614	1348.80249	424.27332	282.02505	-12.87520	-295.47528	-60.05013	107.91042	-1360.63135	296.76355	53.56731	-681.71277	-5.52441	2.08094
684	5.692	863.72534	194.79953	1577.72559	-294.27023	118.22826	1351.36792	-1028.49768	129.32629	1345.91821	397.04010	281.47147	-13.26222	-270.85980	-63.42669	111.88738	-1328.25146	302.85486	49.59278	-709.21545	-5.77614	1.70360
685	5.700	864.70532	195.76682	1574.97217	-294.73813	117.54401	1347.23828	-1028.24438	128.35132	1342.87170	369.98413	280.93729	-13.74315	-244.93610	-66.60091	115.45955	-1293.20825	308.80548	46.40483	-736.40405	-6.02539	1.32971
686	5.708	865.84247	196.77933	1572.05884	-295.64044	116.57193	1343.38501	-1028.45630	127.51830	1339.70801	343.05411	280.41211	-14.23607	-217.62256	-69.43861	118.35270	-1256.10596	313.89166	44.11994	-763.29529	-6.34901	0.95802
687	5.717	867.00806	197.83041	1569.12024	-297.00208	115.31534	1339.93591	-1029.10754	126.84296	1336.49292	316.23505	279.87628	-14.69374	-188.87268	-71.82628	120.35911	-1217.69226	317.76660	42.80777	-790.04193	-6.81917	0.56975
688	5.725	868.08344	198.89458	1566.31970	-298.78186	113.78157	1336.97961	-1030.11011	126.35312	1333.30811	289.53265	279.28857	-15.13129	-158.71408	-73.68598	121.33839	-1178.70764	320.58957	42.57843	-816.74536	-7.44397	0.18120
689	5.733	868.97620	199.91660	1563.83337	-300.89478	112.01103	1334.55774	-1031.33972	126.09615	1330.23645	262.94873	278.61572	-15.59515	-127.30838	-74.92488	121.13759	-1139.85327	322.64789	43.54290	-843.42230	-8.17113	-0.15382
690	5.742	869.62335	200.83389	1561.82288	-303.25116	110.08681	1332.67688	-1032.66504	126.13818	1327.36060	236.46933	277.87494	-16.09678	-94.94528	-75.42271	119.61615	-1101.78650	324.08685	45.71818	-870.06158	-8.94237	-0.38474
691	5.750	869.99475	201.62344	1560.40393	-305.76999	108.11728	1331.33228	-1033.96289	126.54348	1324.78320	210.04327	277.12073	-16.56383	-61.89270	-75.13383	116.75034	-1065.03162	324.87857	48.96743	-896.67615	-9.72318	-0.51864
692	5.758	870.09271	202.32965	1559.62280	-308.36478	106.20560	1330.52502	-1035.13318	127.32528	1322.63208	183.57736	276.39410	-16.88839	-28.18301	-74.18150	112.66652	-1029.82373	324.87497	52.90468	-923.31921	-10.48364	-0.63224
693	5.767	869.94073	203.04129	1559.46899	-310.92987	104.42290	1330.26807	-1036.11768	128.40337	1321.03345	156.97876	275.69604	-17.03142	6.41949	-72.77455	107.56023	-996.07196	323.90479	56.88505	-950.06018	-11.16566	-0.81382
694	5.775	869.56494	203.83374	1559.91296	-313.34125	102.80235	1330.58276	-1036.89636	129.62378	1320.08398	130.19269	275.00552	-17.06488	42.20540	-71.02412	101.59256	-963.56085	321.90503	60.27110	-976.93652	-11.70184	-1.07829
695	5.783	868.98846	204.70804	1560.92346	-315.47495	101.36336	1331.49609	-1037.46252	130.84491	1319.83984	103.22314	274.29675	-17.10702	79.31807	-68.89059	94.86911	-932.16357	318.91116	62.70284	-1003.93359	-12.09820	-1.33626
696	5.792	868.23859	205.56647	1562.45825	-317.23544	100.14056	1333.03809	-1037.81018	132.02914	1320.32288	76.12909	273.54434	-17.20798	117.73451	-66.25166	87.50073	-901.84406	314.88586	64.04174	-1031.00195	-12.48306	-1.46720
697	5.800	867.34137	206.29095	1564.45837	-318.56409	99.16945	1335.22412	-1037.93848	133.23428	1321.53076	48.95627	272.77100	-17.31160	157.31502	-62.96870	79.67583	-872.51721	309.72595	64.20441	-1058.08765	-13.03959	-1.41575
698	5.808	866.30542	206.86957	1566.85315	-319.42493	98.44348	1338.03076	-1037.86401	134.50380	1323.43628	21.67896	272.06497	-17.34116	197.78085	-58.94409	71.66653	-843.94434	303.45877	63.17783	-1085.18799	-13.86251	-1.20549
699	5.817	865.12488	207.40958	1569.56909	-319.79987	97.91162	1341.39246	-1037.63574	135.77887	1325.98254	-5.76283	271.47754	-17.29470	238.67992	-54.11623	63.71899	-815.80243	296.26337	61.11756	-1112.39197	-14.85471	-0.91620
700	5.825	863.80927	208.01956	1572.54639	-319.69513	97.51836	1345.21802	-1037.33484	136.90492	1329.08337	-33.38249	270.93512	-17.24388	279.51645	-48.42862	55.91870	-787.89612	288.35718	58.36250	-1139.80811	-15.81248	-0.64598
701	5.833	862.41602	208.69380	1575.75452	-319.14035	97.23480	1349.41077	-1037.04150	137.72328	1332.63098	-61.12726	270.31369	-17.24699	320.01700	-41.93030	48.21688	-760.30286	279.95911	55.32824	-1167.44971	-16.64713	-0.43322
702	5.842	861.04639	209.32755	1579.17932	-318.18143	97.06117	1353.87634	-1036.78772	138.17259	1336.50830	-88.94183	269.55865	-17.27982	360.26630	-34.94956	40.67091	-733.35175	271.31183	52.33511	-1195.26221	-17.42745	-0.25495
703	5.850	859.79700	209.83818	1582.78638	-316.87772	97.01456	1358.51831	-1036.54419	138.30101	1340.59277	-116.82536	268.69348	-17.27529	400.56052	-28.14938	33.75512	-707.46967	262.70773	49.51567	-1223.19604	-18.24581	-0.09371
704	5.858	858.71826	210.22827	1586.50012	-315.30121	97.11388	1363.23010	-1036.25146	138.19824	1344.75073	-144.81210	267.77704	-17.20826	441.08612	-22.42781	28.51907	-682.98621	254.45499	46.83024	-1251.08228	-19.21547	0.10785
705	5.867	857.81458	210.54675	1590.21509	-313.52853	97.36723	1367.89355	-1035.86121	137.93855	1348.83496	-172.92053	266.87186	-17.11851	481.50342	-18.62875	26.25836	-660.07214	246.83798	44.10890	-1278.40356	-20.54830	0.56770
706	5.875	857.05945	210.83932	1593.82605	-311.63177	97.76800	1372.38074	-1035.36316	137.56502	1352.69531	-201.11229	266.01718	-17.06787	520.46686	-16.99466	27.49640	-638.87219	240.16933	41.11417	-1304.34143	-22.45289	1.63846
707	5.883	856.40015	211.12848	1597.25476	-309.67786	98.29720	1376.55811	-1034.79395	137.10342	1356.19995	-229.25362	265.26007	-17.05070	555.52539	-16.75360	30.98473	-619.63513	234.76762	37.61452	-1328.19934	-24.92413	3.54241
708	5.892	855.75830	211.41220	1600.45813	-307.73193	98.92521	1380.29456	-1034.22632	136.60895	1359.25696	-257.11182	264.68262	-16.86658	583.79199	-16.49464	33.99255	-602.68561	230.83633	33.42490	-1349.75171	-27.72404	6.07448
709	5.900	855.03723	211.67534	1603.41870	-305.85913	99.61761	1383.46777	-1033.74060	136.18484	1361.82214	-284.44043	264.28564	-16.05216	603.10205	-15.13535	33.99560	-588.31897	228.56250	28.46665	-1369.12231	-30.56194	8.63179
710	5.908	854.13788	211.89691	1606.13184	-304.12473	100.34456	1385.97119	-1033.39783	135.91191	1363.87842	-311.15424	263.81049	-13.97310	613.15344	-12.39236	30.22180	-576.68958	228.40207	22.90325	-1386.47095	-33.18929	10.63770
711	5.917	852.97681	212.04593	1608.60046	-302.59082	101.08685	1387.71973	-1033.22888	135.79015	1365.40137	-337.33960	262.74069	-9.90255	615.76563	-8.42618	23.65808	-567.80505	230.90918	17.12085	-1401.86084	-35.35096	12.04674
712	5.925	851.49988	212.08682	1610.83411	-301.30371	101.83534	1388.65637	-1033.23584	135.80287	1366.34351	-362.64673	260.62360	-2.88388	613.61115	-3.50192	16.04297	-561.76361	236.01057	11.39607	-1415.14661	-36.85653	13.50568
713	5.933	849.68994	212.00165	1612.83984	-300.28265	102.58163	1388.75403	-1033.39648	136.00203	1366.65344	-385.36511	257.52130	8.18273	608.58679	2.01295	9.10125	-558.94507	242.79642	5.73719	-1425.75586	-37.87177	15.89427
714	5.942	847.57141	211.79929	1614.61133	-299.51797	103.30403	1388.01453	-1033.65613	136.47827	1366.30798	-402.55237	254.11981	23.64208	601.35840	7.75461	3.96185	-559.87219	250.12494	0.19097	-1432.68433	-39.03044	19.57022
715	5.950	845.20746	211.49727	1616.12268	-298.97659	103.96135	1386.47168	-1033.91821	137.28003	1365.32813	-411.71524	251.30388	42.03242	591.79736	13.49783	0.64651	-564.99927	256.99957	-4.89021	-1434.90356	-41.09438	24.04873
716	5.958	842.68365	211.10126	1617.33069	-298.61072	104.50517	1384.18945	-1034.06091	138.40364	1363.78040	-412.35666	249.60049	60.35905	579.45410	18.90868	-1.55437	-574.60242	262.53674	-8.96984	-1431.86475	-44.55880	28.30018
717	5.967	840.09106	210.60907	1618.18298	-298.37299	104.90269	1381.25024	-1033.98315	139.82480	1361.76294	-405.77429	249.03839	75.79513	564.05634	23.31934	-3.15967	-588.68152	266.15475	-11.67514	-1423.63904	-49.53383	31.27926
718	5.975	837.51208	210.04111	1618.62158	-298.23376	105.16235	1377.73987	-1033.65234	141.49818	1359.38123	-393.77521	249.44339	87.16700	545.87329	26.21021	-4.30400	-607.02478	267.90182	-13.08484	-1410.63306	-55.77040	32.35079
719	5.983	835.01886	209.45959	1618.59473	-298.18533	105.34431	1373.74902	-1033.11316	143.34172	1356.72852	-377.83563	250.65256	95.00774	525.31458	27.70453	-5.10593	-629.31091	268.37198	-13.69549	-1393.25415	-62.77187	31.47433
720	5.992	832.69525	208.92987	1618.09045	-298.22562	105.51370	1369.38538	-1032.45190	145.24271	1353.88818	-359.02588	252.45207	100.61402	502.32391	28.18918	-5.71441	-654.77509	268.19617	-14.05165	-1371.82288	-70.01088	29.13876
721	6.000	830.64984	208.47198	1617.15112	-298.34814	105.68755	1364.76489	-1031.75635	147.07782	1350.94324	-338.13922	254.55132	105.14380	476.84656	27.88965	-6.18031	-682.02252	267.67883	-14.42450	-1346.67151	-77.09486	26.09508
722	6.008	828.98505	208.08463	1615.83557	-298.55630	105.86694	1359.98450	-1031.10242	148.72815	1347.97351	-315.75052	256.69330	109.26780	449.65964	27.06207	-6.53093	-709.70813	266.85968	-14.85278	-1318.24036	-83.78137	23.04095
723	6.017	827.75519	207.79263	1614.18689	-298.88095	106.08922	1355.11157	-1030.56482	150.10529	1345.04199	-292.28528	258.70386	113.26101	422.00903	26.09325	-6.83096	-737.16455	265.78357	-15.30663	-1287.08093	-89.96143	20.50994
724	6.025	826.95746	207.63382	1612.23901	-299.38287	106.42017	1350.20203	-1030.22754	151.17773	1342.18677	-268.08096	260.45245	117.18372	394.64819	25.27351	-7.15111	-764.26758	264.65149	-15.72784	-1253.81531	-95.64255	18.91862
725	6.033	826.54468	207.61543	1610.03381	-300.13947	106.92642	1345.32312	-1030.18262	151.93910	1339.42578	-243.32867	261.87445	120.98808	367.66409	24.68016	-7.56286	-791.10474	263.67484	-16.07140	-1219.18799	-100.78587	18.47201
726	6.042	826.43988	207.70764	1607.63354	-301.22253	107.65353	1340.56970	-1030.50269	152.34839	1336.77002	-217.95653	263.03595	124.58404	340.92645	24.21481	-8.09012	-817.81335	262.86795	-16.37030	-1184.06555	-105.18239	19.06663
727	6.050	826.54785	207.87006	1605.12952	-302.68018	108.60011	1336.06470	-1031.20166	152.34532	1334.24060	-191.65839	264.12256	127.85702	314.35233	23.69527	-8.65578	-844.49072	262.10101	-16.69496	-1149.12183	-108.63792	20.47924
728	6.058	826.77039	208.07196	1602.63428	-304.52881	109.70810	1331.94043	-1032.21521	151.90768	1331.88074	-164.11166	265.33276	130.60258	287.89392	23.00027	-9.15055	-871.15137	261.28659	-17.04869	-1114.59985	-111.13135	22.60135
729	6.067	827.02167	208.30008	1600.26086	-306.75214	110.88361	1328.31311	-1033.41418	151.03346	1329.76184	-135.18407	266.75842	132.46922	261.50464	22.14496	-9.54400	-897.77924	260.43854	-17.35282	-1080.59741	-112.68597	25.44910
730	6.075	827.23724	208.55887	1598.10498	-309.30383	112.02637	1325.28027	-1034.64026	149.69977	1327.98157	-104.94556	268.37576	133.03438	235.12024	21.21793	-9.86576	-924.40118	259.61142	-17.54787	-1047.42480	-113.25470	29.02171
731	6.083	827.37463	208.86206	1596.24292	-312.10834	113.04391	1322.92981	-1035.75098	147.90514	1326.64722	-73.51852	270.11591	131.95061	208.65817	20.28036	-10.10272	-951.06775	258.83380	-17.66343	-1015.57690	-112.74664	33.13372
732	6.092	827.40985	209.22501	1594.73694	-315.05936	113.85417	1321.33850	-1036.65527	145.72433	1325.84778	-40.94989	271.91089	129.02733	182.06395	19.33960	-10.21428	-977.80237	258.10446	-17.74947	-985.46832	-111.05362	37.34166
733	6.100	827.32965	209.66168	1593.63574	-318.02139	114.38623	1320.56396	-1037.32056	143.29703	1325.62695	-7.19728	273.73071	124.24511	155.33131	18.42583	-10.23727	-1004.60425	257.41809	-17.79741	-957.20593	-108.08777	41.06533
734	6.108	827.12329	210.18127	1592.96973	-320.83804	114.58452	1320.64136	-1037.75134	140.80205	1325.97778	27.84267	275.58514	117.72193	128.47488	17.63646	-10.27880	-1031.48145	256.74841	-17.78760	-930.54333	-103.87691	43.84568
735	6.117	826.78076	210.78452	1592.74683	-323.34625	114.42487	1321.58276	-1037.98608	138.42792	1326.85974	64.30928	277.46207	109.65900	101.49506	17.01472	-10.38866	-1058.47021	256.05087	-17.75378	-904.99261	-98.61066	45.53429
736	6.125	826.29559	211.46732	1592.95178	-325.39767	113.93372	1323.37109	-1038.12109	136.31129	1328.22339	102.31596	279.32004	100.34408	74.37195	16.44827	-10.50446	-1085.59875	255.33466	-17.74696	-879.98767	-92.54276	46.28898
737	6.133	825.66785	212.22716	1593.54944	-326.88394	113.19115	1325.95618	-1038.29956	134.51233	1330.02563	141.84460	281.13144	90.18127	47.10828	15.80820	-10.56243	-1112.84827	254.67004	-17.76890	-855.03577	-85.84587	46.43004
738	6.142	824.91101	213.05621	1594.49805	-327.75317	112.31114	1329.25757	-1038.64343	133.04440	1332.22888	182.67743	282.83380	79.63998	19.71722	15.10214	-10.58456	-1140.20410	254.07556	-17.76694	-829.83362	-78.58434	46.27507
739	6.150	824.05725	213.92978	1595.76196	-328.00665	111.40422	1333.17200	-1039.19458	131.85483	1334.79749	224.45435	284.25250	69.13720	-7.85519	14.36798	-10.59186	-1167.70874	253.47476	-17.69009	-804.34668	-70.82568	46.06745
740	6.158	823.15155	214.81503	1597.30835	-327.68280	110.54681	1337.58276	-1039.90698	130.79782	1337.70325	266.81317	285.14343	58.95631	-35.69522	13.57495	-10.54800	-1195.41077	252.79126	-17.55214	-778.81934	-62.72606	45.98734
741	6.167	822.24323	215.69394	1599.09326	-326.84457	109.78067	1342.36597	-1040.67371	129.73395	1340.93066	309.51764	285.30475	49.24993	-63.77393	12.75261	-10.46028	-1223.30322	252.03975	-17.42441	-753.65576	-54.44640	46.11374
742	6.175	821.38452	216.57056	1601.05798	-325.57397	109.11720	1347.39001	-1041.36389	128.65651	1344.46387	352.54831	284.67944	40.14848	-91.92456	12.01965	-10.40414	-1251.32581	251.35970	-17.32508	-729.24426	-46.01635	46.36262
743	6.183	820.62445	217.45795	1603.13965	-323.96503	108.51097	1352.50391	-1041.85803	127.66992	1348.25684	396.06641	283.46841	32.01115	-120.01529	11.41782	-10.40700	-1279.35791	251.01849	-17.08354	-705.87457	-37.36516	46.54889
744	6.192	820.00018	218.36230	1605.28137	-322.11646	107.85870	1357.53931	-1042.07422	126.86985	1352.21033	440.04816	282.21777	25.67977	-148.06598	10.86636	-10.42017	-1307.14282	251.33240	-16.34782	-683.77814	-28.48082	46.52585
745	6.200	819.53351	219.27402	1607.42810	-320.12680	107.07074	1362.33264	-1041.98486	126.26835	1356.17676	483.57184	281.76126	22.33451	-176.15167	10.25139	-10.41250	-1334.19043	252.48297	-14.73493	-663.19836	-19.51570	46.22729
746	6.208	819.22650	220.17108	1609.52087	-318.08832	106.13028	1366.74634	-1041.62500	125.80031	1359.99841	524.34576	282.83054	22.63506	-204.26010	9.46979	-10.39886	-1359.82776	254.39516	-11.90569	-644.42059	-10.80303	45.58981
747	6.217	819.05676	221.02859	1611.50549	-316.07816	105.08488	1370.67419	-1041.08130	125.37426	1363.54724	559.29181	285.35742	25.64720	-232.23328	8.44298	-10.34916	-1383.52856	256.79358	-7.64037	-627.76593	-2.78261	44.48356
748	6.225	818.98022	221.82703	1613.34326	-314.15057	104.02191	1374.04102	-1040.46387	124.92532	1366.74048	585.88214	288.22015	28.86128	-259.74579	7.14917	-10.09289	-1405.16064	259.35410	-2.02850	-613.55878	4.15379	42.74137
749	6.233	818.93121	222.56302	1615.01062	-312.34015	103.04462	1376.80151	-1039.88147	124.43539	1369.52502	602.93231	290.05823	29.65521	-286.33771	5.62184	-9.29537	-1424.71338	261.90454	4.60306	-602.04443	9.74673	40.24560
750	6.242	818.82367	223.24457	1616.49304	-310.67776	102.22961	1378.92468	-1039.42859	123.92354	1371.84534	610.54919	290.20822	26.72038	-311.59070	3.91508	-7.53340	-1441.84863	264.64972	12.14915	-593.34167	13.84961	36.97448
751	6.250	818.56696	223.86731	1617.77771	-309.20395	101.59088	1380.37329	-1039.17688	123.42038	1373.62402	609.92694	288.60733	20.23651	-335.34406	2.11324	-4.41559	-1455.88354	267.96411	20.88276	-587.57434	16.43134	32.98266
752	6.258	818.08643	224.41490	1618.84595	-307.96689	101.08755	1381.09827	-1039.15979	122.92818	1374.77014	602.98718	285.29218	11.46031	-357.64050	0.32066	0.45340	-1466.15247	271.64508	30.84699	-585.03564	17.58916	28.37231
753	6.267	817.33563	224.88548	1619.67468	-307.00848	100.66367	1381.05591	-1039.35938	122.40123	1375.21155	591.62494	280.50418	2.47582	-378.21356	-1.50264	7.69084	-1472.26013	274.87988	41.31601	-586.15393	17.53755	23.29433
754	6.275	816.30084	225.29355	1620.24316	-306.34863	100.28026	1380.23438	-1039.70654	121.77319	1374.92151	577.03577	275.05396	-4.54095	-395.81622	-3.74568	18.10852	-1474.04041	277.26544	51.07643	-591.27173	16.62030	17.99248
755	6.283	814.99890	225.65643	1620.53699	-305.97833	99.92082	1378.66992	-1040.09619	120.99239	1373.92407	559.55402	270.11813	-8.60316	-408.23016	-7.05811	31.99250	-1471.42554	279.30325	58.96249	-600.41138	15.32254	12.86288
756	6.292	813.47552	226.00638	1620.54578	-305.86475	99.57835	1376.43921	-1040.41895	120.03527	1372.28845	538.99750	266.54785	-10.32142	-413.43970	-11.89447	48.19373	-1464.44397	281.82315	64.13268	-613.27051	14.20366	8.45231
757	6.300	811.80719	226.40366	1620.26294	-305.96185	99.24197	1373.63843	-1040.60120	118.91425	1370.12183	515.34265	264.45517	-10.97497	-410.98914	-18.10735	64.26099	-1453.26123	285.28268	66.19686	-629.63177	13.64864	5.29493
758	6.308	810.09869	226.91714	1619.68774	-306.22150	98.88281	1370.36780	-1040.63562	117.68192	1367.55188	489.19360	263.39536	-11.45403	-402.05927	-25.02333	77.77213	-1438.09497	289.58319	65.26402	-649.70331	13.58344	3.54344
759	6.317	808.47308	227.59592	1618.81580	-306.59805	98.42784	1366.73145	-1040.57251	116.42258	1364.69800	461.62634	262.80713	-11.99277	-388.36511	-31.93703	87.58688	-1419.11780	294.36392	61.90341	-673.51886	13.61180	2.79083
760	6.325	807.05859	228.46124	1617.62891	-307.05234	97.76102	1362.83679	-1040.47839	115.23410	1361.65051	433.67145	262.32306	-12.50091	-371.22131	-38.51378	94.02379	-1396.49170	299.35925	56.97990	-700.07813	13.46387	2.44479
761	6.333	805.97137	229.51089	1616.09998	-307.56595	96.78320	1358.78210	-1040.40466	114.19701	1358.46545	405.91187	261.82510	-12.92099	-351.42120	-44.76303	98.17549	-1370.45020	304.49152	51.39407	-727.77179	13.14496	2.15370
762	6.342	805.29016	230.71933	1614.21326	-308.15518	95.46306	1354.64038	-1040.39172	113.33247	1355.17285	378.44910	261.32837	-13.31025	-329.46930	-50.78851	101.12668	-1341.32666	309.73029	45.91295	-755.48242	12.76845	1.81496
763	6.350	805.03070	232.03931	1611.98059	-308.87448	93.81949	1350.46521	-1040.48462	112.59696	1351.79077	351.16400	260.84814	-13.74373	-305.71710	-56.62360	103.54143	-1309.52490	314.90625	41.18321	-782.87463	12.40733	1.41816
764	6.358	805.14038	233.41867	1609.44910	-309.81387	91.88024	1346.31812	-1040.73669	111.94780	1348.33765	323.96252	260.34927	-14.24664	-280.44519	-62.19932	105.64178	-1275.47986	319.65472	37.72976	-810.02319	12.04810	0.97639
765	6.367	805.51544	234.82239	1606.70557	-311.08441	89.66625	1342.29260	-1041.20642	111.39960	1344.83411	296.84012	259.78607	-14.79760	-253.91943	-67.39156	107.40170	-1239.71680	323.53674	35.76591	-837.06775	11.62331	0.52252
766	6.375	806.02588	236.23627	1603.87683	-312.78601	87.19971	1338.51392	-1041.94519	110.99880	1341.29956	269.83984	259.16849	-15.34106	-226.33527	-72.10845	108.75279	-1202.92358	326.22052	35.09216	-864.06030	11.07795	0.10925
767	6.383	806.53827	237.65256	1601.11218	-314.96967	84.52342	1335.11218	-1042.97437	110.77122	1337.75293	243.00018	258.54733	-15.81888	-197.75577	-76.33571	109.67944	-1165.82727	327.64783	35.39949	-890.97693	10.42240	-0.21662
768	6.392	806.93549	239.05643	1598.55786	-317.61685	81.71315	1332.19409	-1044.26489	110.70252	1334.22571	216.30667	257.93741	-16.22141	-168.16226	-80.07301	110.18498	-1128.96997	328.07407	36.64084	-917.80334	9.72451	-0.44752
769	6.400	807.13257	240.42221	1596.34290	-320.64493	78.86230	1329.83411	-1045.73767	110.75661	1330.78113	189.66702	257.30878	-16.56730	-137.52368	-83.27785	110.19373	-1092.68567	327.83527	38.96268	-944.57758	9.03857	-0.61945
770	6.408	807.08899	241.72260	1594.57336	-323.92709	76.05288	1328.08704	-1047.28064	110.90475	1327.52673	162.95929	256.64340	-16.84543	-105.79324	-85.91498	109.51605	-1057.30200	327.04489	42.34573	-971.36255	8.37453	-0.79145
771	6.417	806.80823	242.94708	1593.32202	-327.30594	73.34570	1326.99805	-1048.77185	111.12920	1324.60107	136.11084	255.95421	-17.03109	-72.88968	-87.97279	107.91709	-1023.24969	325.54279	46.40524	-998.20575	7.74499	-1.01245
772	6.425	806.31897	244.10791	1592.61646	-330.59714	70.79404	1326.60168	-1050.11438	111.40141	1322.14136	109.12184	255.25284	-17.12561	-38.73163	-89.40765	105.18741	-990.87231	323.03271	50.47121	-1025.15063	7.19923	-1.27947
773	6.433	805.65033	245.22647	1592.44153	-333.59833	68.45090	1326.91833	-1051.26294	111.65473	1320.25635	82.02753	254.54236	-17.15731	-3.29208	-90.14830	101.15958	-960.18457	319.27548	53.88097	-1052.24609	6.77842	-1.52420
774	6.442	804.81708	246.31735	1592.75757	-336.11340	66.35279	1327.94788	-1052.21350	111.78863	1319.01892	54.84927	253.84525	-17.17072	33.40942	-90.17209	95.75970	-930.87659	314.29718	56.30372	-1079.48291	6.41853	-1.65182
775	6.450	803.82404	247.37106	1593.52393	-337.98911	64.49777	1329.66724	-1052.97229	111.72845	1318.46863	27.57811	253.18620	-17.20736	71.35130	-89.56531	89.11942	-902.50244	308.35229	57.74149	-1106.77185	5.93931	-1.60054
776	6.458	802.68176	248.34628	1594.70593	-339.14856	62.84239	1332.03064	-1053.54382	111.48359	1318.61633	0.19472	252.55130	-17.28296	110.49741	-88.46583	81.58724	-874.64594	301.64740	58.25944	-1134.04944	5.22982	-1.39663
777	6.467	801.41571	249.19431	1596.26624	-339.59811	61.32151	1334.97046	-1053.93457	111.13645	1319.44946	-27.30619	251.91582	-17.38041	150.78590	-86.88143	73.55785	-846.98230	294.26877	57.92737	-1161.35046	4.38226	-1.14810
778	6.475	800.06506	249.89682	1598.15369	-339.40359	59.87691	1338.39636	-1054.15149	110.77840	1320.93762	-54.91817	251.28096	-17.46493	192.14352	-84.65042	65.31785	-819.26483	286.33319	56.94806	-1188.73914	3.53298	-0.94138
779	6.483	798.68091	250.47430	1600.30774	-338.65579	58.47618	1342.20081	-1054.19714	110.45419	1323.03662	-82.65202	250.64272	-17.51372	234.39667	-81.73695	57.10256	-791.35724	278.05127	55.64278	-1216.26489	2.70817	-0.77353
780	6.492	797.32434	250.96426	1602.66797	-337.45004	57.11826	1346.27063	-1054.07092	110.14145	1325.68799	-110.53984	249.97000	-17.52821	277.19455	-78.47005	49.20621	-763.35632	269.70526	54.34990	-1244.00378	1.88883	-0.59998
781	6.500	796.05835	251.40079	1605.17358	-335.88477	55.83598	1350.49890	-1053.77222	109.76609	1328.80981	-138.59009	249.22928	-17.53000	320.12094	-75.36823	41.94860	-735.64996	261.59128	53.30076	-1272.03491	1.05961	-0.39225
782	6.508	794.93805	251.81628	1607.76001	-334.06281	54.69102	1354.78723	-1053.29858	109.25455	1332.28552	-166.76183	248.40596	-17.55041	362.80252	-72.94154	35.68344	-708.81738	253.86267	52.47728	-1300.29565	0.13916	-0.13527
783	6.517	794.00519	252.24811	1610.35718	-332.08298	53.74637	1359.04175	-1052.64905	108.57727	1335.96313	-195.00247	247.50024	-17.60215	404.90176	-71.79459	31.02304	-683.41724	246.45107	51.61581	-1328.39954	-1.09680	0.23273
784	6.525	793.28021	252.72501	1612.89575	-330.02994	53.03300	1363.16870	-1051.84033	107.74142	1339.66589	-223.29306	246.52000	-17.66735	446.11411	-72.61887	28.92883	-659.83093	239.27838	50.35597	-1355.57202	-2.96849	0.90509
785	6.533	792.75702	253.24158	1615.31775	-327.96985	52.53791	1367.07190	-1050.92651	106.76831	1343.21057	-251.62331	245.51088	-17.69714	486.07071	-75.70937	30.11376	-638.33734	232.50165	48.34919	-1380.88940	-5.65114	2.16230
786	6.542	792.40399	253.75549	1617.57971	-325.95563	52.21106	1370.64392	-1050.00122	105.67635	1346.43433	-279.90897	244.58636	-17.56190	523.98108	-80.38995	34.01769	-619.25500	226.40404	45.27449	-1403.73669	-8.97980	4.08443
787	6.550	792.16284	254.21548	1619.64746	-324.03873	51.98152	1373.75879	-1049.18030	104.47417	1349.21533	-307.94965	243.87210	-16.97286	558.10352	-85.11287	38.49603	-602.89270	221.11305	40.86381	-1424.02576	-12.57704	6.30589
788	6.558	791.94580	254.58807	1621.49133	-322.27643	51.78236	1376.28650	-1048.57434	103.20959	1351.47009	-335.51254	243.33167	-15.47653	585.65509	-88.43056	40.81364	-589.40179	216.66397	35.03243	-1442.01624	-16.10439	8.21650
789	6.567	791.65613	254.85428	1623.08777	-320.72504	51.57154	1378.12244	-1048.25977	102.01717	1353.14270	-362.49475	242.60280	-12.55643	604.09595	-89.84737	39.21025	-578.76770	213.30432	28.02297	-1458.09961	-19.30707	9.51018
790	6.575	791.22253	254.99484	1624.42261	-319.42328	51.34302	1379.20349	-1048.24512	101.04764	1354.20496	-388.82330	241.07855	-7.66578	613.16589	-89.50549	33.66415	-571.00208	211.38475	20.31207	-1472.63977	-21.95595	10.59262
791	6.583	790.61353	254.99884	1625.48914	-318.37952	51.12434	1379.50403	-1048.44861	100.36282	1354.65686	-413.79919	238.25522	-0.14171	615.20056	-87.48604	25.41560	-566.37433	210.96802	12.35600	-1485.63770	-23.94763	12.41443
792	6.592	789.82422	254.88800	1626.28210	-317.56860	50.94736	1379.02515	-1048.70447	99.93916	1354.52039	-435.45111	234.11142	10.54897	612.99310	-84.04467	16.27438	-565.48315	211.74692	4.55441	-1496.41284	-25.46289	15.72946
793	6.600	788.86365	254.72235	1626.78992	-316.93878	50.81290	1377.79041	-1048.80383	99.74100	1353.83508	-451.04846	229.16656	24.02251	607.72388	-80.12489	8.14729	-569.13525	213.13460	-2.55487	-1503.76074	-26.92883	20.40799
794	6.608	787.75824	254.56778	1626.99207	-316.42783	50.68863	1375.83911	-1048.56323	99.77438	1352.65271	-458.72910	224.12012	38.47296	599.11011	-76.83585	2.16397	-577.98761	214.41241	-8.24065	-1506.54224	-28.83546	25.40699
795	6.617	786.55829	254.43933	1626.86157	-315.97745	50.53580	1373.21863	-1047.89136	100.08300	1351.02417	-458.51010	219.51712	51.42774	586.74988	-74.55431	-1.90303	-592.09515	215.05554	-11.95076	-1504.21912	-31.56412	29.32335
796	6.625	785.32635	254.27417	1626.37598	-315.53918	50.33068	1369.98157	-1046.81177	100.68493	1348.99268	-451.66623	215.75510	61.28898	570.64563	-73.13293	-4.79633	-610.94171	214.96004	-13.81641	-1496.93799	-35.26471	31.08965
797	6.633	784.12750	253.97455	1625.52710	-315.07916	50.06269	1366.19019	-1045.43237	101.52267	1346.60669	-439.58786	213.14436	68.08897	550.93616	-72.65761	-6.70153	-633.83807	214.37547	-14.57794	-1485.15625	-39.87774	30.40035
798	6.642	783.04260	253.48093	1624.32043	-314.58591	49.72894	1361.92615	-1043.89221	102.48468	1343.93347	-423.39594	211.76224	72.90189	527.89258	-73.31705	-7.48612	-659.82739	213.63164	-14.97724	-1469.26489	-45.28877	27.68295
799	6.650	782.17651	252.80734	1622.76404	-314.07297	49.34491	1357.29468	-1042.31958	103.45592	1341.05481	-404.13516	211.30293	76.82249	502.15210	-74.82956	-7.43123	-687.49005	212.87056	-15.38758	-1449.54553	-51.39178	23.75069
800	6.658	781.63312	252.02887	1620.85876	-313.57339	48.95647	1352.41638	-1040.81897	104.34809	1338.04956	-382.84027	211.19456	80.43520	474.71384	-76.54375	-7.16629	-715.48999	212.04193	-15.88742	-1426.31738	-58.02876	19.39100
801	6.667	781.49066	251.24173	1618.59778	-313.13687	48.64056	1347.41199	-1039.48035	105.10789	1334.97791	-360.37183	210.88359	83.89058	446.67505	-77.97797	-7.12962	-743.16913	211.11772	-16.40981	-1400.01172	-64.98602	15.11581
802	6.675	781.79572	250.51669	1615.97644	-312.83670	48.50584	1342.38574	-1038.39355	105.69626	1331.87012	-337.27802	210.02533	87.19705	418.85333	-79.04729	-7.39019	-770.46265	210.22346	-16.82906	-1371.19861	-72.04677	11.17307
803	6.683	782.55457	249.88071	1613.00989	-312.77423	48.68640	1337.41858	-1037.65149	106.04341	1328.72961	-313.75537	208.53107	90.37799	391.54218	-79.90638	-7.84241	-797.51282	209.53926	-17.04475	-1340.69568	-78.98178	7.70395
804	6.692	783.72211	249.33957	1609.74988	-313.06241	49.30337	1332.57385	-1037.33191	106.03257	1325.54651	-289.66299	206.53169	93.44756	364.61893	-80.73241	-8.37253	-824.43103	209.11250	-17.05420	-1309.60730	-85.53869	4.89750
805	6.700	785.20923	248.90118	1606.28906	-313.78513	50.38805	1327.91357	-1037.47180	105.54530	1322.31641	-264.61975	204.28679	96.33411	337.85126	-81.62817	-8.88973	-851.27527	208.78624	-16.98477	-1278.96082	-91.53438	3.05640
806	6.708	786.90771	248.57135	1602.74683	-314.95615	51.81505	1323.51843	-1038.04565	104.53677	1319.06274	-238.21381	202.06697	98.84039	311.08771	-82.60913	-9.33633	-878.09247	208.33904	-17.01098	-1249.07495	-96.92850	2.50354
807	6.717	788.71570	248.34433	1599.24634	-316.52203	53.33913	1319.49377	-1038.94885	103.07727	1315.85706	-210.22279	200.03117	100.65982	284.29108	-83.61272	-9.71488	-904.91107	207.70483	-17.19453	-1219.37073	-101.73087	3.39535
808	6.725	790.55188	248.20926	1595.89624	-318.40326	54.72474	1315.95581	-1040.00256	101.32259	1312.82275	-180.66570	198.15997	101.44826	257.50433	-84.55468	-10.06798	-931.74487	206.98123	-17.46935	-1188.93311	-105.89560	5.62596
809	6.733	792.36346	248.15805	1592.78125	-320.51730	55.83168	1313.02087	-1040.99536	99.44422	1310.11450	-149.66797	196.32503	100.92734	230.76920	-85.39761	-10.41469	-958.62146	206.25345	-17.74832	-1157.20056	-109.34485	8.86683
810	6.742	794.12476	248.18039	1589.96143	-322.77081	56.60464	1310.80835	-1041.74768	97.57460	1307.88086	-117.31066	194.44742	98.97190	204.06482	-86.15958	-10.73552	-985.56683	205.51132	-17.96261	-1124.19739	-111.97556	12.64723
811	6.750	795.82269	248.25812	1587.48120	-325.04990	57.02701	1309.43323	-1042.17664	95.78539	1306.23364	-83.57143	192.55952	95.60980	177.31097	-86.87246	-11.01370	-1012.57727	204.71356	-18.07151	-1090.38123	-113.59914	16.45012
812	6.758	797.43988	248.36948	1585.38367	-327.21887	57.09448	1308.98291	-1042.31970	94.09727	1305.23560	-48.33836	190.70644	90.94166	150.39236	-87.53619	-11.25590	-1039.64111	203.86046	-18.08367	-1056.35217	-113.99763	19.82535
813	6.767	798.95068	248.50003	1583.71960	-329.12997	56.82196	1309.49414	-1042.28577	92.53333	1304.89978	-11.46690	188.84697	85.10345	123.22272	-88.12984	-11.47098	-1066.78186	202.99123	-18.02401	-1022.59888	-113.10298	22.49112
814	6.775	800.33185	248.65253	1582.53882	-330.64340	56.25782	1310.94641	-1042.16821	91.17695	1305.19275	27.13626	186.85899	78.30257	95.82564	-88.69547	-11.63885	-1094.06213	202.13608	-17.91597	-989.40118	-111.07668	24.41554
815	6.783	801.57111	248.84412	1581.86743	-331.64597	55.48665	1313.27515	-1042.00488	90.14186	1306.05139	67.43365	184.60565	70.83363	68.30652	-89.36048	-11.72036	-1121.52783	201.26082	-17.84187	-956.86597	-108.19136	25.81896
816	6.792	802.66687	249.08618	1581.69800	-332.06146	54.62054	1316.38794	-1041.79907	89.47892	1307.40662	109.22284	182.00226	63.05010	40.72421	-90.20238	-11.73058	-1149.16138	200.25108	-17.94594	-924.98206	-104.62372	27.03351
817	6.800	803.63153	249.36450	1582.00073	-331.85449	53.77715	1320.17468	-1041.54932	89.13718	1309.20532	152.14417	179.03252	55.31156	13.03772	-91.13760	-11.75297	-1176.92090	199.02098	-18.29282	-893.61902	-100.36926	28.30513
818	6.808	804.49127	249.65479	1582.72888	-331.02832	53.04734	1324.51440	-1041.25781	88.99216	1311.43945	195.71924	175.69365	47.87454	-14.81128	-92.03812	-11.82224	-1204.79248	197.68362	-18.71502	-862.54352	-95.37309	29.69822
819	6.817	805.27856	249.96313	1583.81018	-329.62119	52.46526	1329.28271	-1040.91980	88.88997	1314.16443	239.46832	171.93860	40.76832	-42.82886	-92.89743	-11.87419	-1232.77759	196.51245	-18.88643	-831.56982	-89.69337	31.15231
820	6.825	806.03723	250.33127	1585.15344	-327.70642	51.99805	1334.35864	-1040.49792	88.70496	1317.45947	283.08862	167.73657	33.81936	-70.98920	-93.77000	-11.84369	-1260.87988	195.71844	-18.61632	-800.73047	-83.53598	32.60478
821	6.833	806.84027	250.79852	1586.67236	-325.38742	51.56059	1339.62659	-1039.91077	88.38466	1321.34241	326.56863	163.31696	26.91139	-99.25854	-94.64932	-11.72585	-1289.10010	195.36093	-18.00568	-770.29370	-77.20471	34.06186
822	6.842	807.78131	251.37628	1588.29492	-322.77945	51.04874	1344.96790	-1039.06421	87.92692	1325.72742	370.17859	159.51779	20.40201	-127.60562	-95.51119	-11.54453	-1317.36353	195.36331	-17.30479	-740.66174	-71.02539	35.55937
823	6.850	808.93414	252.05164	1589.95166	-319.98776	50.38321	1350.25195	-1037.90759	87.32862	1330.44409	414.24652	157.90511	15.44504	-156.02661	-96.37594	-11.32540	-1345.35986	195.64534	-16.58426	-712.24084	-65.25980	37.07174
824	6.858	810.32257	252.79327	1591.57031	-317.09729	49.54190	1355.34045	-1036.47009	86.58797	1335.27905	458.52484	160.14706	13.68030	-184.52292	-97.25037	-11.11739	-1372.47314	196.33264	-15.41888	-685.34949	-60.04821	38.47224
825	6.867	811.92401	253.55984	1593.08667	-314.17599	48.56440	1360.10535	-1034.85339	85.75973	1340.02417	501.45203	166.67670	16.00436	-213.00879	-98.07411	-10.98352	-1397.99048	197.58594	-13.02155	-660.22479	-55.46856	39.55174
826	6.875	813.68921	254.31067	1594.45410	-311.28265	47.54039	1364.43945	-1033.19751	85.00072	1344.51721	540.17987	175.82909	21.31758	-241.22632	-98.81447	-10.86459	-1421.36865	199.32849	-8.87793	-637.10730	-51.68468	40.04765
827	6.883	815.55408	255.00778	1595.64099	-308.47134	46.59217	1368.25916	-1031.64233	84.52594	1348.64734	571.50201	184.73062	26.67459	-268.75226	-99.59000	-10.40991	-1442.21631	201.52950	-3.09181	-616.29633	-48.98901	39.70384
828	6.892	817.44470	255.62009	1596.62927	-305.79303	45.84283	1371.49744	-1030.29907	84.47078	1352.33423	592.95654	191.36130	29.06891	-295.15289	-100.58549	-9.00071	-1460.16455	204.52280	4.04972	-598.13196	-47.67466	38.36029
829	6.900	819.28448	256.12955	1597.40820	-303.29596	45.37280	1374.08997	-1029.23193	84.78779	1355.51123	603.75726	195.55048	27.26717	-320.20428	-101.82076	-6.03287	-1474.91101	208.59613	12.58279	-582.95770	-47.87988	36.00137
830	6.908	821.00354	256.52454	1597.96130	-301.02460	45.18782	1375.96851	-1028.45569	85.27879	1358.11536	605.25507	198.01807	21.92731	-343.91418	-103.08636	-1.11771	-1486.23193	213.41185	22.69635	-571.08020	-49.57141	32.76495
831	6.917	822.54895	256.78973	1598.26294	-299.01535	45.22099	1377.07043	-1027.93970	85.71674	1360.08289	600.23816	199.15916	14.54876	-366.12738	-104.17599	6.12182	-1493.91833	218.05121	34.12218	-562.73627	-52.63229	28.91720
832	6.925	823.89331	256.91370	1598.28699	-297.28723	45.36726	1377.36230	-1027.61279	85.94107	1361.36243	591.29266	198.98564	6.79347	-385.89075	-105.23060	16.26583	-1497.82202	221.51790	45.71341	-558.09583	-56.85587	24.74050
833	6.933	825.03271	256.90326	1598.01013	-295.83185	45.52677	1376.85754	-1027.36987	85.87030	1361.93787	579.56573	197.64090	0.00034	-401.25891	-106.83531	29.67248	-1497.76001	223.44321	55.74058	-557.25507	-61.85096	20.40760
834	6.942	825.98163	256.78537	1597.41431	-294.61203	45.63156	1375.61304	-1027.08179	85.46535	1361.83569	564.83209	195.61061	-5.29756	-410.11133	-109.64664	45.61373	-1493.36548	224.41310	62.75359	-560.15332	-67.00938	16.01161
835	6.950	826.76813	256.60327	1596.48853	-293.57318	45.64915	1373.70789	-1026.62451	84.69458	1361.10999	546.59418	193.52049	-9.14178	-411.42157	-113.85933	62.05635	-1484.39844	225.26346	66.11043	-566.54755	-71.62078	11.74025
836	6.958	827.43042	256.41516	1595.23120	-292.66086	45.56867	1371.22314	-1025.92285	83.53806	1359.82788	525.12695	191.75702	-11.63901	-405.70746	-119.08618	76.64508	-1471.14307	226.35562	65.97048	-576.26880	-75.15754	7.97237
837	6.967	828.01941	256.28479	1593.64844	-291.83746	45.38102	1368.23767	-1024.97827	82.02328	1358.06665	501.37061	190.33490	-12.98820	-394.39404	-124.71738	88.00809	-1454.22021	227.79260	63.15228	-589.64520	-77.53586	5.12601
838	6.975	828.60681	256.26602	1591.74463	-291.09271	45.06988	1364.83606	-1023.85571	80.25175	1355.91589	476.06110	189.14999	-13.61869	-378.97015	-130.30634	96.20047	-1434.11035	229.68826	58.76918	-607.43909	-79.06666	3.33710
839	6.983	829.28296	256.39020	1589.51624	-290.44028	44.61521	1361.11548	-1022.64856	78.39709	1353.47583	449.55499	188.16359	-13.98102	-360.58063	-135.70195	102.18286	-1410.98584	232.00572	53.74472	-629.87524	-80.13383	2.34946
840	6.992	830.14008	256.65524	1586.96130	-289.91003	43.99781	1357.18176	-1021.45148	76.65413	1350.84033	422.29956	187.33997	-14.32773	-339.97736	-140.96394	107.03365	-1384.86328	234.58488	48.68747	-655.79626	-80.96522	1.78780
841	7.000	831.24994	257.02243	1584.10315	-289.54834	43.20614	1353.14124	-1020.35236	75.17312	1348.07385	394.85266	186.60722	-14.72715	-317.58636	-146.18234	111.45802	-1355.74268	237.31001	44.05997	-683.26282	-81.66397	1.40392
842	7.008	832.64038	257.43347	1581.00598	-289.42178	42.24413	1349.09448	-1019.44073	74.03899	1345.20447	367.55402	185.89316	-15.17028	-293.62213	-151.37206	115.71632	-1323.68188	240.05284	40.26141	-710.83142	-82.28441	1.06812
843	7.017	834.27954	257.83752	1577.76477	-289.61371	41.12674	1345.14075	-1018.81110	73.26167	1342.24048	340.46918	185.15514	-15.63439	-268.19263	-156.48222	119.77186	-1288.96558	242.61212	37.55690	-738.00232	-82.84879	0.70972
844	7.025	836.08020	258.20959	1574.48584	-290.20844	39.86439	1341.38733	-1018.54724	72.77361	1339.19006	313.55853	184.39531	-16.10083	-241.31689	-161.39890	123.42810	-1252.27124	244.72314	35.96950	-764.84546	-83.37334	0.30134
845	7.033	837.92279	258.55469	1571.28162	-291.26202	38.45554	1337.94958	-1018.69391	72.47807	1336.08252	286.80057	183.64075	-16.56664	-212.94473	-165.91074	126.40585	-1214.54236	246.10678	35.33248	-791.54749	-83.89372	-0.13340
846	7.042	839.68512	258.89288	1568.27429	-292.77240	36.89934	1334.93188	-1019.23438	72.31207	1332.98364	260.18283	182.90771	-17.03097	-183.06833	-169.73776	128.41312	-1176.61035	246.64241	35.52691	-818.20837	-84.46796	-0.52331
847	7.050	841.26617	259.23215	1565.58887	-294.67419	35.21638	1332.40942	-1020.08844	72.27039	1329.99084	233.65634	182.19014	-17.47218	-151.83347	-172.65875	129.24173	-1138.99854	246.39499	36.58214	-844.85651	-85.14069	-0.81131
848	7.058	842.59430	259.55493	1563.33679	-296.86432	33.45621	1330.43066	-1021.13110	72.37778	1327.22058	207.15561	181.47493	-17.85866	-119.52664	-174.60062	128.81918	-1102.03223	245.51688	38.59863	-871.51312	-85.90193	-1.01338
849	7.067	843.62195	259.83105	1561.60376	-299.23096	31.68130	1329.03271	-1022.22559	72.63649	1324.80603	180.62546	180.76007	-18.15883	-86.39206	-175.59178	127.15112	-1065.97742	244.22783	41.65640	-898.20319	-86.69838	-1.19455
850	7.075	844.32355	260.03867	1560.44263	-301.65909	29.93841	1328.25330	-1023.25470	73.02648	1322.89111	154.00482	180.04695	-18.34882	-52.43542	-175.68274	124.25356	-1031.07080	242.63863	45.59014	-924.94470	-87.47443	-1.40093
851	7.083	844.69751	260.17603	1559.87048	-304.02039	28.24210	1328.12939	-1024.13440	73.56023	1321.61133	127.23120	179.32359	-18.45032	-17.46408	-174.92978	120.15431	-997.45654	240.55951	49.79477	-951.74591	-88.20245	-1.62272
852	7.092	844.76270	260.25864	1559.87427	-306.17337	26.58266	1328.68506	-1024.81189	74.27815	1321.06702	100.27924	178.57202	-18.52535	18.70020	-173.37488	114.90312	-965.12109	237.62189	53.45767	-978.60864	-88.88747	-1.80879
853	7.100	844.54724	260.30545	1560.42163	-307.98773	24.95725	1329.92419	-1025.26208	75.18750	1321.30737	73.17061	177.79272	-18.60450	56.10629	-170.99892	108.57227	-933.97064	233.56305	56.04208	-1005.54852	-89.55705	-1.90802
854	7.108	844.08185	260.32657	1561.47107	-309.37772	23.39951	1331.83423	-1025.48743	76.25104	1322.33704	45.93114	177.01149	-18.67206	94.70177	-167.76840	101.29282	-903.92761	228.41025	57.48265	-1032.62000	-90.23228	-1.91099
855	7.117	843.40033	260.32138	1562.97351	-310.30539	21.96114	1334.38525	-1025.51477	77.40907	1324.12988	18.55399	176.25287	-18.72153	134.36565	-163.72205	93.29362	-874.83337	222.42403	57.94894	-1059.88696	-90.90959	-1.85255
856	7.125	842.54419	260.28311	1564.87256	-310.75397	20.66909	1337.52185	-1025.39417	78.57764	1326.63452	-8.97084	175.51808	-18.77121	174.92409	-158.86432	84.85449	-846.32947	215.89720	57.55009	-1087.33533	-91.62347	-1.74903
857	7.133	841.56622	260.20392	1567.10669	-310.71594	19.52271	1341.16345	-1025.18323	79.64655	1329.77649	-36.61935	174.79866	-18.84083	216.17416	-153.03119	76.19579	-818.00824	209.06310	56.33763	-1114.88782	-92.43243	-1.59066
858	7.142	840.52753	260.07761	1569.61267	-310.20132	18.51625	1345.21545	-1024.91724	80.50285	1333.46313	-64.36674	174.08362	-18.93586	257.85254	-146.11786	67.45554	-789.67999	202.16154	54.49751	-1142.53650	-93.29443	-1.41116
859	7.150	839.48895	259.89987	1572.32996	-309.23956	17.64725	1349.57825	-1024.59485	81.06168	1337.58838	-92.22256	173.34589	-19.02788	299.64597	-138.33716	58.74341	-761.48871	195.43109	52.36075	-1170.36157	-94.11151	-1.25630
860	7.158	838.50903	259.66943	1575.20154	-307.87872	16.91789	1354.15283	-1024.19263	81.27715	1342.02856	-120.19765	172.56207	-19.06234	341.36212	-130.04817	50.15712	-733.85205	188.99948	50.18418	-1198.40955	-94.86852	-1.10066
861	7.167	837.64514	259.39301	1578.16748	-306.18408	16.34023	1358.84058	-1023.68848	81.13750	1346.63391	-148.28046	171.74854	-19.01370	383.03668	-121.59058	41.88115	-707.26654	182.93858	48.01590	-1226.54016	-95.66808	-0.85530
862	7.175	836.94110	259.09088	1581.15723	-304.23141	15.93302	1363.53955	-1023.07587	80.67075	1351.23413	-176.45862	170.94592	-18.91607	424.79013	-113.50824	34.48066	-682.07886	177.43251	45.76191	-1254.24927	-96.74944	-0.36952
863	7.183	836.40723	258.78976	1584.08911	-302.09973	15.70559	1368.13867	-1022.37256	79.95395	1355.66101	-204.70276	170.17743	-18.84074	466.57632	-106.75213	29.10890	-658.43030	172.78839	43.28099	-1280.65417	-98.43410	0.61132
864	7.192	836.01440	258.50476	1586.87573	-299.86987	15.64705	1372.51526	-1021.62189	79.09802	1359.77649	-232.91687	169.47212	-18.83101	507.92578	-102.31441	27.07073	-636.39551	169.27596	40.43169	-1304.89038	-100.88727	2.33887
865	7.200	835.70502	258.22775	1589.43909	-297.62323	15.73256	1376.53638	-1020.88397	78.21460	1363.49133	-260.92651	168.93027	-18.77727	547.62482	-100.39262	28.67838	-616.12201	166.98413	37.10239	-1326.64172	-103.92079	4.76418
866	7.208	835.40540	257.93100	1591.73145	-295.43845	15.93526	1380.06445	-1020.22003	77.39275	1366.76636	-288.53772	168.65195	-18.29538	583.50012	-99.93892	32.39419	-597.86078	165.88470	33.24131	-1346.18530	-107.08624	7.40418
867	7.217	835.03632	257.57770	1593.74146	-293.38705	16.23492	1382.97083	-1019.68091	76.69250	1369.59058	-315.71429	168.49168	-16.74103	612.73688	-99.20978	35.29551	-581.91315	166.00917	28.89270	-1363.92261	-109.92404	9.66448
868	7.225	834.52686	257.12360	1595.48096	-291.53021	16.62478	1385.15015	-1019.30554	76.14399	1371.94446	-342.66797	167.92258	-13.30707	632.99200	-96.80508	34.65260	-568.56573	167.43382	24.18455	-1379.96985	-112.09842	11.38114
869	7.233	833.82654	256.51541	1596.96423	-289.91632	17.11158	1386.53003	-1019.12048	75.75342	1373.77576	-369.29694	166.32332	-6.96133	643.79163	-92.26053	29.44008	-558.09625	170.13496	19.24698	-1394.00342	-113.46476	13.06790
870	7.242	832.90485	255.70483	1598.19507	-288.57535	17.70094	1387.07117	-1019.12994	75.51595	1375.00806	-394.10510	163.55263	3.55143	646.74121	-86.06599	20.77580	-550.82910	173.97839	14.16026	-1405.18188	-114.20803	15.54863
871	7.250	831.74548	254.67249	1599.16418	-287.51059	18.37854	1386.76282	-1019.29578	75.42870	1375.57153	-414.03973	160.19154	18.94967	644.05786	-79.38110	11.21236	-547.16583	178.77385	8.98048	-1412.31384	-114.84026	19.22741
872	7.258	830.34961	253.43689	1599.85278	-286.69714	19.10497	1385.62402	-1019.52118	75.50462	1375.43347	-426.11539	157.12097	38.17035	637.14661	-73.45158	3.37283	-547.58496	184.22348	3.75274	-1414.37646	-115.96553	23.71454
873	7.267	828.74768	252.04016	1600.23376	-286.09351	19.82197	1383.70630	-1019.65906	75.77993	1374.61304	-429.31488	154.91907	58.22943	626.57813	-68.99743	-1.49664	-552.58484	189.81001	-1.47231	-1410.95740	-118.07801	28.09413
874	7.275	827.01056	250.53329	1600.27686	-285.65842	20.46212	1381.08936	-1019.55994	76.30431	1373.16980	-424.72406	153.72517	75.85928	612.78052	-65.97054	-4.04684	-562.49744	194.81548	-6.44218	-1402.32458	-121.45633	31.43353
875	7.283	825.24634	248.97189	1599.95837	-285.35876	20.96326	1377.87341	-1019.13959	77.11552	1371.17188	-414.18536	153.51848	89.34896	596.28253	-63.88179	-5.70677	-577.18335	198.56911	-10.53825	-1389.17029	-126.09518	33.15385
876	7.292	823.58209	247.40872	1599.26819	-285.16699	21.28555	1374.16980	-1018.41595	78.20213	1368.67908	-399.24854	154.25584	98.90010	577.23712	-62.53787	-7.11256	-596.02063	200.77145	-13.18085	-1372.20044	-131.74170	33.17834
877	7.300	822.14697	245.88574	1598.20544	-285.06064	21.42544	1370.09070	-1017.48761	79.47692	1365.75769	-381.04871	155.76003	105.73336	555.17053	-62.23363	-7.99239	-618.37866	201.60953	-14.46693	-1351.85291	-138.03180	31.88012
878	7.308	821.06165	244.44196	1596.76660	-285.03177	21.42450	1365.73694	-1016.48273	80.80254	1362.49792	-360.47690	157.71375	111.11762	529.84222	-63.07129	-8.22223	-643.63391	201.52910	-15.05740	-1328.33081	-144.61035	29.88960
879	7.317	820.41992	243.12830	1594.94019	-285.09634	21.36527	1361.19128	-1015.52661	82.05132	1359.00195	-338.21057	159.79802	115.89440	502.15070	-64.63037	-8.16697	-670.69720	200.91234	-15.49466	-1301.86841	-151.13872	27.87084
880	7.325	820.26361	242.00507	1592.71228	-285.29446	21.35179	1356.51709	-1014.74060	83.14586	1355.35681	-314.74045	161.78508	120.45074	473.64899	-66.40143	-8.11818	-698.33771	199.97771	-15.92929	-1272.93909	-157.26007	26.33369
881	7.333	820.56714	241.11719	1590.07837	-285.68475	21.48728	1351.76050	-1014.24847	84.05999	1351.61633	-290.46558	163.55109	124.89484	445.44159	-68.01883	-8.11106	-725.86572	198.85132	-16.33482	-1242.17371	-162.68594	25.51424
882	7.342	821.24707	240.46725	1587.06873	-286.33765	21.85656	1346.96814	-1014.16589	84.77284	1347.80310	-265.66763	165.05659	129.20811	417.85950	-69.22363	-8.18008	-753.10785	197.63748	-16.70385	-1210.17407	-167.30315	25.40153
883	7.350	822.19043	240.00952	1583.77820	-287.32318	22.51506	1342.20947	-1014.57758	85.22829	1343.93030	-240.36140	166.35504	133.31590	390.81116	-70.01217	-8.38451	-780.08813	196.46716	-17.05870	-1177.48291	-171.09035	25.89736
884	7.358	823.27863	239.66992	1580.37134	-288.69406	23.49079	1337.58875	-1015.51727	85.36277	1340.03223	-214.26404	167.59755	137.09492	364.11078	-70.63140	-8.72049	-806.87622	195.47522	-17.40096	-1144.58899	-173.98862	26.97060
885	7.367	824.40057	239.37732	1577.04175	-290.47540	24.78674	1333.23474	-1016.95093	85.15926	1336.18127	-186.98996	168.97194	140.33794	337.58255	-71.29959	-9.16439	-833.55103	194.67461	-17.71911	-1111.82861	-175.92480	28.71746
886	7.375	825.47339	239.08292	1573.95947	-292.66638	26.36518	1329.28101	-1018.76776	84.66064	1332.48633	-158.29440	170.62387	142.73570	311.07611	-72.08446	-9.69894	-860.20764	193.93134	-18.01984	-1079.33118	-176.85913	31.28309
887	7.383	826.46204	238.76233	1571.24438	-295.24146	28.13389	1325.84814	-1020.79211	83.92331	1329.08765	-128.15514	172.60941	143.91127	284.49640	-72.99437	-10.24572	-886.92786	193.12680	-18.32238	-1047.14233	-176.74725	34.67830
888	7.392	827.36505	238.41489	1568.96411	-298.14850	29.95811	1323.04004	-1022.81836	82.95076	1326.14575	-96.69473	174.89905	143.49608	257.82184	-74.02910	-10.64759	-913.72406	192.26666	-18.63776	-1015.38843	-175.53192	38.67967
889	7.400	828.17780	238.06219	1567.14038	-301.30933	31.68435	1320.95081	-1024.66150	81.69019	1323.81079	-64.04914	177.41614	141.21191	231.08124	-75.15151	-10.77633	-940.54773	191.43001	-18.94295	-984.30042	-173.17670	42.87924
890	7.408	828.87170	237.73459	1565.77075	-304.62231	33.17188	1319.67249	-1026.20935	80.10054	1322.17859	-30.25641	180.06047	136.92105	204.31352	-76.24442	-10.67141	-967.36694	190.67023	-19.17419	-954.13678	-169.65184	46.77462
891	7.417	829.39978	237.45297	1564.86084	-307.96631	34.33796	1319.28723	-1027.44678	78.20814	1321.26733	4.77379	182.74268	130.64903	177.51155	-77.13596	-10.53863	-994.21826	189.97369	-19.27620	-925.09143	-164.95453	49.90762
892	7.425	829.71436	237.22375	1564.43518	-311.20154	35.17428	1319.83862	-1028.43359	76.11496	1321.03589	41.22269	185.42172	122.59034	150.60510	-77.76181	-10.55681	-1021.18042	189.31667	-19.25034	-897.20581	-159.18381	52.04340
893	7.433	829.78406	237.04022	1564.51660	-314.16907	35.70173	1321.30408	-1029.25806	73.98383	1321.42102	79.28439	188.07838	113.08097	123.52214	-78.24724	-10.73492	-1048.31226	188.68497	-19.15296	-870.31757	-152.50978	53.21234
894	7.442	829.60358	236.88516	1565.10388	-316.70404	35.93418	1323.61072	-1030.01221	71.97661	1322.36487	119.02408	190.66100	102.56030	96.23140	-78.77298	-10.96877	-1075.62378	188.01595	-19.06178	-844.10254	-145.06186	53.59232
895	7.450	829.19525	236.74231	1566.16736	-318.67017	35.91045	1326.67944	-1030.78687	70.17365	1323.82178	160.24109	193.06131	91.53454	68.72014	-79.45374	-11.12860	-1103.09302	187.25107	-19.01933	-818.20343	-136.91246	53.40993
896	7.458	828.60846	236.60831	1567.65894	-319.99066	35.72404	1330.43311	-1031.65540	68.57368	1325.75562	202.47357	195.09616	80.48480	40.98392	-80.31223	-11.12776	-1130.70117	186.42816	-19.00180	-792.37976	-128.14313	52.90995
897	7.467	827.91980	236.48862	1569.52112	-320.65240	35.48988	1334.77795	-1032.64124	67.16467	1328.14001	245.16129	196.50027	69.73399	13.06424	-81.27406	-10.99963	-1158.45215	185.61133	-18.95775	-766.60852	-118.86240	52.31758
898	7.475	827.22559	236.38080	1571.68835	-320.69318	35.29443	1339.59509	-1033.69812	65.98400	1330.95959	287.87057	196.97134	59.36543	-14.94440	-82.22643	-10.85511	-1186.35779	184.79425	-18.87091	-741.07593	-109.18372	51.80072
899	7.483	826.62280	236.26749	1574.08630	-320.18793	35.17022	1344.74414	-1034.72192	65.10558	1334.20007	330.48428	196.28542	49.26591	-42.96039	-83.09164	-10.76085	-1214.41919	183.96111	-18.77179	-716.06262	-99.21992	51.46370
900	7.492	826.18951	236.12735	1576.63782	-319.23471	35.08984	1350.07227	-1035.58740	64.56239	1337.82434	373.25684	194.55145	39.42563	-70.98737	-83.84019	-10.71625	-1242.60925	183.21521	-18.66329	-691.83850	-89.07169	51.33709
901	7.500	825.97607	235.94446	1579.27368	-317.94095	34.98154	1355.42664	-1036.18835	64.30798	1341.75476	416.58899	192.53786	30.48221	-99.11206	-84.47939	-10.70989	-1270.80835	182.82060	-18.40710	-668.64685	-78.83721	51.37353
902	7.508	826.00385	235.70865	1581.93298	-316.41309	34.76994	1360.66138	-1036.47119	64.25333	1345.87268	460.37976	191.68054	23.98673	-127.40668	-85.02710	-10.74765	-1298.71436	183.11493	-17.70184	-646.76599	-68.66425	51.45629
903	7.517	826.25922	235.41995	1584.55493	-314.74847	34.42044	1365.63916	-1036.44800	64.31125	1350.03394	503.15100	193.42720	21.65839	-155.84387	-85.51006	-10.83537	-1325.81982	184.30261	-16.17210	-626.57483	-58.76457	51.37138
904	7.525	826.68817	235.08871	1587.07788	-313.02951	33.96158	1370.23694	-1036.18530	64.41527	1354.09436	541.83508	198.11768	23.75620	-184.30768	-86.03595	-10.94407	-1351.56299	186.24055	-13.42885	-608.54218	-49.37780	50.78227
905	7.533	827.20758	234.72287	1589.45068	-311.32318	33.47748	1374.35925	-1035.78430	64.52798	1357.93054	572.93390	204.37379	28.11967	-212.57507	-86.80165	-10.95436	-1375.59912	188.43951	-9.19215	-593.14642	-40.77018	49.29894
906	7.542	827.72656	234.31900	1591.64331	-309.68506	33.07416	1377.94263	-1035.36487	64.64098	1361.43848	594.07770	209.91350	31.22674	-240.23553	-87.91518	-10.59331	-1397.78479	190.42249	-3.49245	-580.75854	-33.27602	46.65710
907	7.550	828.15601	233.86557	1593.64148	-308.16470	32.83416	1380.94006	-1035.05835	64.75723	1364.51440	604.59955	213.09616	30.40048	-266.79962	-89.26405	-9.42333	-1417.77490	192.18007	3.40878	-571.53149	-27.26058	42.87613
908	7.558	828.41211	233.33929	1595.43506	-306.81116	32.78824	1383.29614	-1034.98901	64.87050	1367.05200	605.37909	213.52914	25.04701	-292.01971	-90.64156	-6.89911	-1434.81189	194.15857	11.30894	-565.41754	-22.97437	38.22904
909	7.567	828.42688	232.69998	1597.01343	-305.67758	32.92015	1384.93750	-1035.23950	64.95914	1368.95959	598.53107	211.60114	16.37548	-315.96283	-91.88843	-2.42290	-1448.00342	196.71072	20.13797	-562.32098	-20.46124	33.07959
910	7.575	828.15430	231.91217	1598.36499	-304.81589	33.18932	1385.79102	-1035.82373	64.98930	1370.17297	586.70068	208.09961	6.68109	-338.51465	-92.91769	4.70087	-1456.75879	199.68427	29.78187	-562.27802	-19.60001	27.73482
911	7.583	827.56891	230.98096	1599.47620	-304.26105	33.54898	1385.81677	-1036.68066	64.92713	1370.65771	572.07190	204.00868	-1.60850	-358.62830	-93.90611	15.28822	-1460.96875	202.70135	39.85690	-565.52850	-20.16195	22.36993
912	7.592	826.67310	229.95064	1600.33215	-304.01880	33.95457	1385.02759	-1037.68604	64.75139	1370.41406	555.64758	200.09656	-7.17822	-374.13843	-95.52048	29.80707	-1460.77527	205.65344	49.51827	-572.36163	-21.77757	17.09761
913	7.600	825.50757	228.86392	1600.91821	-304.06213	34.36414	1383.48340	-1038.68433	64.45064	1369.48584	537.25873	196.76253	-10.19459	-382.74286	-98.58136	47.44265	-1456.26807	208.71967	57.47238	-582.83655	-23.87222	12.13922
914	7.608	824.14429	227.74551	1601.21851	-304.33862	34.73196	1381.27209	-1039.53577	64.01804	1367.96240	516.40924	194.23822	-11.58848	-383.46588	-103.33556	65.83313	-1447.46851	212.14557	62.45023	-596.69855	-25.71789	7.91094
915	7.617	822.67200	226.62640	1601.21338	-304.78815	35.00634	1378.49402	-1040.15930	63.46465	1365.96924	493.06769	192.59834	-12.30454	-377.12054	-109.24229	82.20480	-1434.43982	216.11081	63.84166	-613.70325	-26.73576	4.90503
916	7.625	821.19342	225.55646	1600.88232	-305.35959	35.14123	1375.25525	-1040.54932	62.83556	1363.64612	467.62842	191.64362	-12.88703	-365.46716	-115.47934	94.89323	-1417.31909	220.65302	61.88860	-633.97833	-26.92381	3.31848
917	7.633	819.82190	224.59143	1600.20605	-306.01901	35.10706	1371.66187	-1040.75769	62.20288	1361.12146	440.68457	191.01274	-13.43181	-350.14740	-121.51639	103.89275	-1396.30566	225.67734	57.42384	-657.59381	-26.81697	2.78197
918	7.642	818.66193	223.77722	1599.16895	-306.75513	34.88651	1367.81372	-1040.86169	61.63929	1358.49451	413.00970	190.41635	-13.88867	-332.22870	-127.26475	110.29532	-1371.63684	231.05867	51.50613	-683.78259	-26.88895	2.65598
919	7.650	817.78748	223.13493	1597.76465	-307.58435	34.46609	1363.80273	-1040.94495	61.18745	1355.81982	385.29614	189.75464	-14.28996	-312.28339	-132.86302	115.35111	-1343.58618	236.73828	45.16708	-711.18134	-27.21544	2.52121
920	7.658	817.23029	222.64774	1596.00354	-308.55170	33.83727	1359.71094	-1041.09924	60.83477	1353.09570	357.83981	189.07449	-14.70142	-290.60516	-138.39954	119.84886	-1312.50854	242.57877	39.28475	-738.73523	-27.66365	2.27620
921	7.667	816.97638	222.26462	1593.92102	-309.72363	33.00386	1355.61011	-1041.42737	60.52598	1350.27856	330.61887	188.43236	-15.13724	-267.36719	-143.80103	124.03136	-1278.87109	248.13351	34.50984	-766.03461	-28.11845	1.94869
922	7.675	816.96600	221.92258	1591.58862	-311.17535	31.98166	1351.56897	-1042.02856	60.24551	1347.32922	303.55402	187.81087	-15.58501	-242.71600	-148.89841	127.81209	-1243.24805	252.87492	31.25627	-793.08521	-28.54424	1.56227
923	7.683	817.10175	221.56970	1589.11487	-312.97607	30.78744	1347.67383	-1042.97192	60.08809	1344.25330	276.62320	187.16911	-16.04070	-216.81091	-153.51082	130.98721	-1206.34216	256.63562	29.69259	-820.00024	-28.96329	1.13998
924	7.692	817.26740	221.18228	1586.62585	-315.17188	29.42923	1344.04065	-1044.26624	60.18901	1341.10583	249.83868	186.51532	-16.49356	-189.81958	-157.50093	133.36337	-1169.01306	259.58817	29.74023	-846.82996	-29.41273	0.72845
925	7.700	817.35443	220.76523	1584.24792	-317.76538	27.90902	1340.79517	-1045.83875	60.59039	1337.97266	223.20425	185.88930	-16.91852	-161.90652	-160.82147	134.83157	-1132.16968	261.92203	31.27925	-873.57373	-29.92149	0.37041
926	7.708	817.28522	220.32663	1582.10425	-320.70535	26.24326	1338.04236	-1047.54456	61.23840	1334.95313	196.68222	185.29216	-17.29656	-133.20810	-163.46877	135.35110	-1096.58215	263.72342	34.30936	-900.25049	-30.49902	0.07285
927	7.717	817.02185	219.85480	1580.30896	-323.89954	24.48176	1335.85718	-1049.21509	62.07215	1332.15100	170.17502	184.67169	-17.62234	-103.79932	-165.45404	134.89400	-1062.78467	265.03217	38.69643	-926.92041	-31.10452	-0.19860
928	7.725	816.56030	219.32266	1578.94580	-327.23615	22.69511	1334.29480	-1050.72559	63.02940	1329.67395	143.55969	183.99878	-17.89061	-73.67239	-166.87979	133.44223	-1030.99072	265.81946	43.85677	-953.68164	-31.62056	-0.51460
929	7.733	815.91827	218.70268	1578.05371	-330.59116	20.95243	1333.39905	-1052.03760	64.00778	1327.62939	116.77136	183.31772	-18.09276	-42.72110	-167.87411	130.97388	-1001.04065	265.97644	48.87377	-980.63031	-31.92339	-0.93462
930	7.742	815.12384	217.97238	1577.63147	-333.82230	19.31712	1333.19788	-1053.18567	64.89680	1326.11377	89.84798	182.66150	-18.24204	-10.78644	-168.41971	127.42419	-972.55817	265.44260	53.00732	-1007.76678	-32.03720	-1.41235
931	7.750	814.20233	217.10703	1577.65552	-336.77075	17.83886	1333.69775	-1054.22083	65.63625	1325.19910	62.87854	181.97177	-18.39904	22.22849	-168.39693	122.71919	-945.21356	264.16040	56.05457	-1034.98157	-32.16518	-1.78228
932	7.758	813.16455	216.06281	1578.09790	-339.28122	16.53710	1334.88184	-1055.16821	66.21993	1324.92688	35.87888	181.19081	-18.61185	56.33084	-167.74789	116.84057	-918.83466	261.90466	58.12835	-1062.17419	-32.52116	-1.89505
933	7.767	812.00543	214.77679	1578.93530	-341.22986	15.39716	1336.71472	-1056.02905	66.65153	1325.30957	8.72852	180.37230	-18.81979	91.51663	-166.48312	109.83822	-893.30426	258.48108	59.27411	-1089.34033	-33.17205	-1.75369
934	7.775	810.72015	213.22723	1580.14587	-342.54752	14.38001	1339.14746	-1056.80359	66.92975	1326.33508	-18.69261	179.62444	-18.92602	127.77600	-164.59929	101.85802	-868.37927	253.99725	59.45678	-1116.55554	-34.02995	-1.50158
935	7.783	809.32727	211.50641	1581.69458	-343.22922	13.44170	1342.11621	-1057.50342	67.08990	1327.97229	-46.35428	178.99765	-18.93680	165.00388	-162.09720	93.20132	-843.61743	248.76608	58.74275	-1143.91602	-34.94957	-1.29150
936	7.792	807.87659	209.77969	1583.52307	-343.32245	12.55462	1345.53796	-1058.14026	67.20787	1330.17566	-74.15425	178.44643	-18.92444	202.96133	-159.01936	84.25729	-818.55176	243.13573	57.38504	-1171.46741	-35.84778	-1.16466
937	7.800	806.43256	208.15683	1585.55774	-342.90387	11.71345	1349.31287	-1058.70386	67.32689	1332.88708	-102.04668	177.85646	-18.93077	241.33913	-155.39482	75.31081	-792.99701	237.36113	55.74056	-1199.19946	-36.72458	-1.04852
938	7.808	805.05493	206.63605	1587.72876	-342.06061	10.92947	1353.33887	-1059.15430	67.41312	1336.03845	-130.03331	177.13094	-18.94897	279.86191	-151.24802	66.46919	-767.18988	231.50891	54.11046	-1227.11206	-37.59203	-0.86514
939	7.817	803.79688	205.15561	1589.97900	-340.88074	10.22755	1357.51892	-1059.43726	67.39088	1339.55457	-158.11440	176.25238	-18.95517	318.37100	-146.73668	57.78529	-741.67157	225.56480	52.64268	-1255.21497	-38.46674	-0.61666
940	7.825	802.70807	203.66379	1592.25977	-339.45212	9.64467	1361.75562	-1059.51099	67.18437	1343.34167	-186.28128	175.26163	-18.95235	356.85907	-142.22313	49.44336	-717.06915	219.55075	51.28504	-1283.40295	-39.45490	-0.33802
941	7.833	801.82703	202.15369	1594.52234	-337.86362	9.22392	1365.94409	-1059.36890	66.73853	1347.27197	-214.53004	174.23009	-18.96184	395.43900	-138.23682	41.96688	-693.91858	213.50085	49.79861	-1311.25464	-40.82439	0.05157
942	7.842	801.16846	200.65167	1596.71289	-336.20010	8.99937	1369.96863	-1059.04944	66.04546	1351.18298	-242.85191	173.23225	-18.98771	434.16669	-135.40388	36.35228	-672.58868	207.47731	47.86542	-1337.97913	-42.91277	0.82306
943	7.850	800.71973	199.17801	1598.77454	-334.53595	8.97684	1373.70300	-1058.63660	65.15074	1354.89893	-271.18848	172.32053	-18.99852	472.63257	-134.21486	33.73373	-653.31232	201.64436	45.20853	-1362.75012	-45.84382	2.26513
944	7.858	800.44153	197.72968	1600.65491	-332.93625	9.12460	1377.01599	-1058.24402	64.11624	1358.25439	-299.40564	171.55286	-18.86795	509.51611	-134.57178	34.44073	-636.25452	196.26552	41.66883	-1385.17517	-49.37025	4.35116
945	7.867	800.26904	196.30164	1602.31421	-331.46365	9.38268	1379.78223	-1057.98779	62.98574	1361.11365	-327.32593	170.97736	-18.28425	542.48779	-135.54013	37.17943	-621.55042	191.62204	37.23559	-1405.36914	-53.06325	6.60570
946	7.875	800.11957	194.89874	1603.72791	-330.18152	9.68964	1381.89624	-1057.96265	61.80464	1363.38293	-354.83746	170.49968	-16.77453	568.66199	-135.78442	39.28128	-609.32373	187.94638	32.01704	-1423.61230	-56.54753	8.40323
947	7.883	799.90918	193.51004	1604.88831	-329.14740	10.00991	1383.28333	-1058.22900	60.65914	1365.01294	-381.98590	169.78006	-13.85771	585.70447	-134.31560	38.07292	-599.73071	185.39960	26.16672	-1440.08655	-59.51236	9.47908
948	7.892	799.56671	192.09378	1605.80225	-328.39676	10.34046	1383.90466	-1058.79211	59.66437	1365.98462	-408.70621	168.31436	-9.04323	593.12238	-130.81424	32.42238	-593.04590	184.07011	19.81553	-1454.87097	-61.67816	10.23752
949	7.900	799.03955	190.60834	1606.48071	-327.92902	10.69925	1383.75903	-1059.57532	58.91189	1366.29993	-434.12091	165.74274	-1.65094	592.38757	-125.60423	23.28826	-589.73071	183.97269	13.06001	-1467.82446	-62.95062	11.57686
950	7.908	798.29620	189.04350	1606.92151	-327.70840	11.10612	1382.87451	-1060.41675	58.44122	1365.98633	-456.11835	162.23912	8.97257	585.65845	-119.49316	12.98872	-590.41492	185.02005	6.04202	-1478.32068	-63.65341	14.23730
951	7.917	797.32867	187.40985	1607.10107	-327.67480	11.56243	1381.29285	-1061.10742	58.26067	1365.09863	-472.06335	158.53091	22.60798	574.54315	-113.48636	3.98814	-595.76648	186.94843	-0.88456	-1485.32080	-64.51170	18.17658
952	7.925	796.15344	185.71793	1606.98682	-327.75864	12.04269	1379.05676	-1061.46118	58.38855	1363.70264	-480.29919	155.39221	37.58616	559.88477	-108.56232	-2.18174	-606.24731	189.24979	-6.99939	-1487.88855	-66.28642	22.53188
953	7.933	794.81323	183.97495	1606.55652	-327.89713	12.50532	1376.20581	-1061.38037	58.86504	1361.85547	-480.92010	153.21521	51.48109	542.20862	-105.31696	-5.54139	-621.79968	191.25381	-11.41596	-1485.64624	-69.35439	26.10351
954	7.942	793.38483	182.19104	1605.80383	-328.04742	12.90844	1372.78027	-1060.88232	59.72281	1359.60291	-475.12991	152.10638	62.56429	521.92657	-103.65540	-7.20106	-641.79871	192.42316	-13.79428	-1478.75122	-73.61748	27.94131
955	7.950	791.98065	180.38818	1604.73401	-328.19247	13.22150	1368.83423	-1060.07935	60.94452	1356.98987	-464.23901	152.11209	70.54557	499.20529	-103.07440	-8.22649	-665.40009	192.63057	-14.73275	-1467.53931	-78.76411	27.70894
956	7.958	790.73505	178.59882	1603.35730	-328.34241	13.43683	1364.44885	-1059.12512	62.43618	1354.07568	-449.32422	153.17397	76.16604	474.15002	-103.18990	-9.09337	-691.58679	192.10419	-15.16455	-1452.27832	-84.52448	25.68988
957	7.967	789.77911	176.85309	1601.68286	-328.53174	13.58230	1359.73071	-1058.16785	64.03777	1350.93689	-431.34543	155.00983	80.41327	447.17303	-103.98415	-9.79193	-719.03412	191.16989	-15.60028	-1433.19727	-90.71162	22.52821
958	7.975	789.21252	175.17383	1599.70801	-328.81116	13.72591	1354.79712	-1057.33716	65.57175	1347.64673	-411.17642	157.17886	84.01947	419.00351	-105.59258	-10.08176	-746.64655	190.11522	-16.06491	-1410.60620	-97.17052	18.89775
959	7.983	789.08221	173.58441	1597.41882	-329.23749	13.95854	1349.76331	-1056.76038	66.90453	1344.24402	-389.51263	159.26144	87.35219	390.42886	-107.84175	-9.86743	-774.02820	189.11142	-16.44688	-1384.96985	-103.73839	15.30035
960	7.992	789.37537	172.11139	1594.81165	-329.86719	14.36583	1344.74231	-1056.57520	67.97984	1340.72815	-366.84116	160.97659	90.53965	362.08270	-110.17113	-9.42687	-801.18469	188.18105	-16.72313	-1356.89661	-110.21857	12.08249
961	8.000	790.03119	170.76883	1591.92175	-330.75854	15.02002	1339.84387	-1056.91150	68.78199	1337.08252	-343.44690	162.20163	93.61696	334.31757	-112.06384	-9.16981	-828.18414	187.37085	-16.90676	-1326.99902	-116.45415	9.53071
962	8.008	790.96289	169.54388	1588.82874	-331.97421	15.98827	1335.16455	-1057.85242	69.27377	1333.30200	-319.35938	162.95453	96.57404	307.15482	-113.40425	-9.26784	-855.08490	186.81976	-16.98273	-1295.75024	-122.45448	7.88286
963	8.017	792.07928	168.40404	1585.64075	-333.57196	17.31544	1330.78235	-1059.39905	69.39565	1329.42151	-294.34848	163.36507	99.32934	280.40714	-114.36620	-9.63401	-881.90314	186.51152	-17.00340	-1263.52795	-128.29396	7.23315
964	8.025	793.30023	167.31192	1582.47986	-335.58441	18.98102	1326.77063	-1061.45728	69.09296	1325.53052	-268.08075	163.61464	101.70822	253.86426	-115.15450	-10.10114	-908.62909	186.19810	-17.09208	-1230.69458	-133.87886	7.50559
965	8.033	794.56335	166.24048	1579.47559	-338.00037	20.88573	1323.20703	-1063.84497	68.33342	1321.76624	-240.31448	163.85201	103.46573	227.35608	-115.93901	-10.50717	-935.29297	185.68558	-17.28701	-1197.52954	-138.93158	8.61723
966	8.042	795.81940	165.18652	1576.75110	-340.76355	22.88312	1320.17053	-1066.32019	67.15144	1318.29187	-210.98526	164.15965	104.32849	200.75513	-116.79495	-10.76429	-961.98218	185.00259	-17.50909	-1164.15271	-143.13922	10.58311
967	8.050	797.02240	164.16457	1574.40588	-343.78897	24.81742	1317.74829	-1068.63989	65.65887	1315.26892	-180.15134	164.57599	104.03131	174.00571	-117.63539	-10.90667	-988.77167	184.26270	-17.69366	-1130.61096	-146.25174	13.38250
968	8.058	798.12567	163.18930	1572.51025	-346.97845	26.54952	1316.04797	-1070.62793	63.98730	1312.83252	-147.86293	165.09590	102.36067	147.11061	-118.38429	-10.98093	-1015.66882	183.51347	-17.85557	-1097.06982	-148.09540	16.78854
969	8.067	799.08478	162.27112	1571.11060	-350.22437	27.97120	1315.18481	-1072.22095	62.25747	1311.07910	-114.09242	165.66977	99.19952	120.06107	-119.13641	-10.96206	-1042.66016	182.73994	-18.01670	-1063.88269	-148.57977	20.39146
970	8.075	799.85992	161.42146	1570.23376	-353.40750	29.00657	1315.24365	-1073.46973	60.58216	1310.06201	-78.76457	166.25244	94.54425	92.85208	-119.96298	-10.88058	-1069.76074	181.92986	-18.14655	-1031.45471	-147.75836	23.80208
971	8.083	800.41833	160.65285	1569.88928	-356.39700	29.62120	1316.24402	-1074.48584	59.06461	1309.79224	-41.79449	166.84340	88.49724	65.55167	-120.75633	-10.88849	-1096.98267	181.09984	-18.20408	-1000.05017	-145.84647	26.80856
972	8.092	800.73932	159.97081	1570.07373	-359.05978	29.84528	1318.14014	-1075.36304	57.80463	1310.24048	-3.10101	167.45822	81.26695	38.23953	-121.42924	-11.08187	-1124.31738	180.27107	-18.17979	-969.68689	-143.09096	29.34416
973	8.100	800.81830	159.36893	1570.77405	-361.28177	29.77684	1320.84290	-1076.14563	56.86070	1311.35120	37.36429	168.08249	73.17397	10.89600	-122.07991	-11.36588	-1151.77112	179.39801	-18.10078	-940.13202	-139.62123	31.39245
974	8.108	800.67065	158.83070	1571.96240	-362.98175	29.55301	1324.24084	-1076.86755	56.16625	1313.07581	79.55891	168.64738	64.62006	-16.58853	-122.86669	-11.56669	-1179.37671	178.34184	-18.05818	-910.97382	-135.46524	32.98230
975	8.117	800.33698	158.33121	1573.59241	-364.11148	29.31010	1328.21814	-1077.57971	55.53649	1315.39709	123.28726	169.02553	56.01599	-44.31265	-123.82623	-11.60759	-1207.17798	177.03651	-18.16870	-881.78424	-130.66756	34.23376
976	8.125	799.88177	157.84332	1575.60388	-364.65744	29.14710	1332.66345	-1078.31116	54.80894	1318.31177	168.16833	169.09081	47.71375	-72.27686	-124.84662	-11.54919	-1235.16467	175.69794	-18.39841	-852.34821	-125.33753	35.34929
977	8.133	799.38269	157.35699	1577.93030	-364.64459	29.10421	1337.46436	-1079.02954	53.96175	1321.79907	213.68283	168.79941	39.93532	-100.39325	-125.77424	-11.50270	-1263.21875	174.70934	-18.47999	-822.79065	-119.63107	36.54461
978	8.142	798.92035	156.89352	1580.49731	-364.12927	29.16140	1342.50513	-1079.65198	53.08562	1325.80994	259.33264	168.22620	32.71467	-128.57474	-126.54941	-11.50963	-1291.24255	174.23372	-18.15584	-793.50909	-113.72623	37.95192
979	8.150	798.57239	156.49271	1583.21960	-363.18967	29.25211	1347.66919	-1080.08044	52.28815	1330.26514	304.79767	167.68546	26.04540	-156.79517	-127.22647	-11.52456	-1319.32031	174.06055	-17.49905	-765.01685	-107.77017	39.54134
980	8.158	798.40210	156.18637	1586.00659	-361.91769	29.29411	1352.83789	-1080.23657	51.64791	1335.04456	349.92960	167.96873	20.31471	-185.07202	-127.85410	-11.52153	-1347.55933	173.94492	-16.80736	-737.80005	-101.85272	41.15690
981	8.167	798.44385	155.98535	1588.76965	-360.40305	29.22823	1357.88892	-1080.09045	51.19968	1339.97961	394.53003	170.38379	16.65402	-213.42426	-128.42921	-11.54212	-1375.70776	174.00085	-16.07486	-712.21594	-96.05850	42.63338
982	8.175	798.69427	155.88319	1591.42944	-358.71820	29.04240	1362.70251	-1079.67468	50.92657	1344.86609	437.93256	176.19128	16.54787	-241.84644	-128.97902	-11.60875	-1403.02051	174.58278	-14.68521	-688.50989	-90.49323	43.81372
983	8.183	799.11212	155.86345	1593.92395	-356.92175	28.77789	1367.16821	-1079.08313	50.78735	1349.50488	478.59595	185.47963	20.51004	-270.22156	-129.58656	-11.62112	-1428.62085	175.83466	-11.78245	-666.95496	-85.26114	44.46489
984	8.192	799.62500	155.89996	1596.21045	-355.07101	28.52382	1371.19043	-1078.44336	50.75184	1353.74500	514.07574	196.49042	26.90480	-298.22009	-130.35068	-11.30222	-1451.97742	177.51303	-6.97040	-647.90991	-80.52219	44.28819
985	8.200	800.14594	155.95728	1598.25854	-353.22565	28.39225	1374.69336	-1077.87805	50.81347	1357.49158	541.48218	206.54253	32.40819	-325.39453	-131.32323	-10.19925	-1472.92554	179.26401	-0.54704	-631.70703	-76.58231	43.05555
986	8.208	800.59644	156.00119	1600.04492	-351.44366	28.47526	1377.61658	-1077.48059	50.98244	1360.69055	558.41602	213.81546	34.00715	-351.42651	-132.40063	-7.81307	-1491.32153	181.02434	6.97525	-618.57013	-73.82220	40.72196
987	8.217	800.92462	156.00916	1601.55701	-349.78244	28.80862	1379.89954	-1077.30811	51.25883	1363.30676	564.27954	217.94209	30.66519	-376.22803	-133.30049	-3.78949	-1506.83276	183.06841	15.37251	-608.64697	-72.51285	37.43862
988	8.225	801.10529	155.97200	1602.79626	-348.30127	29.35996	1381.47266	-1077.37866	51.61291	1365.30774	560.93262	219.27271	23.38412	-399.68695	-133.69635	2.07921	-1519.09692	185.48573	24.57934	-602.07190	-72.71721	33.46838
989	8.233	801.12878	155.89496	1603.76672	-347.05341	30.04475	1382.27002	-1077.67334	51.99921	1366.65674	551.67145	218.38480	14.36579	-421.18652	-133.42798	10.03802	-1527.98291	187.66536	34.21412	-599.04114	-74.29857	29.05240
990	8.242	800.99426	155.79605	1604.46252	-346.06915	30.76789	1382.25854	-1078.13440	52.37249	1367.32422	539.36273	215.99640	5.94252	-439.34430	-132.70775	20.37669	-1533.52466	188.74149	43.46367	-599.83966	-76.95097	24.32325
991	8.250	800.71631	155.69553	1604.86804	-345.34729	31.46101	1381.45435	-1078.65405	52.67126	1367.30505	525.24866	212.65775	-0.67284	-452.36713	-132.11887	32.99316	-1535.62793	188.63812	51.46333	-604.72620	-80.22408	19.32188
992	8.258	800.33295	155.60529	1604.96667	-344.86282	32.08421	1379.91528	-1079.08508	52.78788	1366.62537	508.90155	208.75981	-5.62955	-458.93353	-132.24213	46.85727	-1534.03149	188.20753	57.62062	-613.78516	-83.56924	14.15538
993	8.267	799.90552	155.52454	1604.75208	-344.57907	32.60973	1377.71851	-1079.29175	52.57904	1365.34192	489.26263	204.95680	-9.30561	-458.84045	-133.22253	60.17949	-1528.60132	188.31464	61.55064	-626.88141	-86.43311	9.24689
994	8.275	799.50647	155.42957	1604.22864	-344.45407	33.01638	1374.94299	-1079.20874	51.93037	1363.54028	466.10345	201.99097	-11.72696	-452.81165	-134.75681	71.38950	-1519.50635	189.22662	62.98745	-643.82855	-88.43811	5.32863
995	8.283	799.19769	155.25243	1603.39355	-344.44629	33.28949	1371.67004	-1078.85950	50.82236	1361.32971	440.37640	200.07588	-13.06083	-441.92340	-136.44173	79.95622	-1507.00940	190.86641	61.95633	-664.57550	-89.60425	2.90011
996	8.292	799.01495	154.90541	1602.21326	-344.52411	33.41389	1367.99207	-1078.32922	49.36958	1358.83118	413.27960	198.90930	-13.74153	-427.30280	-138.04523	86.34038	-1491.19800	193.16989	58.93985	-688.82983	-90.30456	1.75452
997	8.300	798.98334	154.39603	1600.63611	-344.67581	33.36796	1364.01160	-1077.72571	47.81715	1356.15369	385.62573	198.13199	-14.13422	-410.01959	-139.53040	91.40022	-1472.02026	196.06639	54.71114	-715.52368	-90.88954	1.27267
998	8.308	799.13715	153.88242	1598.63574	-344.91473	33.12638	1359.83069	-1077.15552	46.43804	1353.36511	357.92471	197.52548	-14.45022	-390.91553	-140.93443	95.85898	-1449.51001	199.46204	50.00332	-743.20081	-91.45773	0.98406
999	8.317	799.50458	153.54697	1596.23755	-345.27960	32.66811	1355.54163	-1076.72168	45.38383	1350.48279	330.42953	196.98286	-14.80886	-370.46832	-142.25858	100.08821	-1423.85632	203.23215	45.35597	-770.87366	-91.96658	0.70491
1000	8.325	800.07837	153.46132	1593.51465	-345.83148	31.98241	1351.22705	-1076.52441	44.63935	1347.49402	303.13824	196.44879	-15.25675	-348.84436	-143.45540	104.14209	-1395.28052	207.01657	41.12937	-798.23883	-92.39340	0.39297
1001	8.333	800.80798	153.58318	1590.57288	-346.64603	31.06686	1346.96948	-1076.64868	44.10151	1344.39185	275.96802	195.87041	-15.78732	-326.06873	-144.43997	107.88991	-1364.01270	210.36978	37.61666	-825.35126	-92.78712	0.02723
1002	8.342	801.61328	153.81659	1587.53113	-347.80026	29.92616	1342.86157	-1077.14380	43.69268	1341.19849	248.90356	195.20912	-16.35811	-302.12628	-145.10458	111.15102	-1330.49524	213.20116	35.11920	-852.33948	-93.23173	-0.40916
1003	8.350	802.40643	154.06766	1584.50989	-349.35745	28.58397	1339.00476	-1078.00940	43.43046	1337.96460	221.98370	194.49219	-16.89638	-276.95026	-145.36172	113.76578	-1295.51270	215.62720	33.79842	-879.28577	-93.77868	-0.88470
1004	8.358	803.11261	154.26901	1581.63403	-351.34698	27.09660	1335.49792	-1079.18542	43.39478	1334.75867	195.22113	193.78925	-17.32921	-250.41565	-145.15762	115.58354	-1259.95972	217.56296	33.57077	-906.18652	-94.42892	-1.31608
1005	8.367	803.68152	154.37628	1579.03455	-353.74484	25.54556	1332.42236	-1080.54651	43.63110	1331.66284	168.56091	193.11569	-17.64367	-222.42981	-144.47311	116.44655	-1224.48499	218.82027	34.29670	-932.98956	-95.15480	-1.63465
1006	8.375	804.08667	154.37012	1576.83264	-356.47260	24.01203	1329.84265	-1081.92078	44.11876	1328.78271	141.89297	192.42342	-17.88780	-193.05615	-143.31851	116.22666	-1189.41846	219.32784	35.94906	-959.68738	-95.91452	-1.83889
1007	8.383	804.31494	154.26758	1575.11304	-359.41473	22.56190	1327.82629	-1083.14661	44.81103	1326.25549	115.10962	191.68517	-18.09553	-162.51068	-141.70969	114.87785	-1154.94092	219.07611	38.51239	-986.35406	-96.66451	-1.97879
1008	8.392	804.36035	154.12097	1573.91321	-362.42984	21.24678	1326.45850	-1084.13025	45.65887	1324.22900	88.17114	190.91670	-18.24592	-130.98007	-139.69666	112.45078	-1121.23022	218.02548	41.80375	-1013.10046	-97.37379	-2.11412
1009	8.400	804.22302	153.99162	1573.23511	-365.35190	20.10252	1325.83105	-1084.85950	46.61135	1322.81750	61.11043	190.13234	-18.31907	-98.44202	-137.36829	109.03607	-1088.49341	216.11545	45.42933	-1040.01099	-98.05260	-2.26247
1010	8.408	803.90656	153.91248	1573.06323	-367.99753	19.14516	1326.01526	-1085.37268	47.60923	1322.07336	33.97975	189.33165	-18.36323	-64.70947	-134.75705	104.67754	-1056.90381	213.33241	48.91455	-1067.06787	-98.79425	-2.33451
1011	8.417	803.41620	153.86832	1573.37378	-370.19049	18.37449	1327.03735	-1085.72290	48.58239	1321.99695	6.79572	188.51968	-18.45483	-29.62085	-131.81007	99.37978	-1026.50671	209.69565	51.87261	-1094.13635	-99.76405	-2.15847
1012	8.425	802.76385	153.80067	1574.13672	-371.79858	17.78239	1328.86841	-1085.95886	49.47613	1322.56677	-20.47675	187.72253	-18.61029	6.88190	-128.49147	93.21718	-997.17047	205.13379	54.05265	-1121.13391	-101.01743	-1.68822
1013	8.433	801.97437	153.63586	1575.31641	-372.76248	17.35686	1331.43408	-1086.11926	50.26918	1323.76282	-47.89194	186.98721	-18.78174	44.79599	-124.83652	86.38631	-968.63062	199.58362	55.35637	-1148.20801	-102.27710	-1.17340
1014	8.442	801.08722	153.33417	1576.87134	-373.09662	17.07455	1334.63342	-1086.23425	50.93270	1325.57007	-75.48714	186.35597	-18.92244	84.05948	-120.85588	79.12605	-940.57385	193.25116	55.85655	-1175.59229	-103.15231	-0.92875
1015	8.450	800.15240	152.91635	1578.74768	-372.86371	16.89436	1338.35059	-1086.32336	51.38883	1327.96936	-103.26514	185.81143	-19.03292	124.49048	-116.45145	71.62669	-912.68762	186.56354	55.69809	-1203.32300	-103.62357	-0.96542
1016	8.458	799.22278	152.43799	1580.87354	-372.14227	16.76943	1342.46179	-1086.38550	51.54557	1330.92603	-131.19016	185.25485	-19.13746	165.76753	-111.49660	64.03818	-884.72235	179.90111	55.02994	-1231.26355	-104.00304	-1.04659
1017	8.467	798.35028	151.95059	1583.16589	-371.00824	16.67218	1346.84412	-1086.39319	51.36047	1334.37720	-159.22234	184.58934	-19.22378	207.49915	-105.97665	56.53213	-856.60388	173.48039	54.06157	-1259.33276	-104.51636	-1.00123
1018	8.475	797.59155	151.48886	1585.54614	-369.53772	16.61536	1351.38208	-1086.30298	50.87019	1338.22632	-187.34486	183.80896	-19.24946	249.32027	-100.04108	49.32428	-828.49335	167.43932	53.04048	-1287.54285	-105.19410	-0.82584
1019	8.483	797.01086	151.07451	1587.94910	-367.81360	16.65224	1355.97180	-1086.07434	50.19392	1342.34363	-215.54732	182.97212	-19.21782	290.95071	-93.96783	42.63826	-800.73755	161.95020	52.12265	-1315.77551	-106.06471	-0.55032
1020	8.492	796.66705	150.72136	1590.32117	-365.91885	16.84706	1360.51636	-1085.68616	49.48245	1346.57764	-243.81909	182.13034	-19.19329	332.17868	-88.13847	36.71114	-773.76971	157.19098	51.26686	-1343.51489	-107.29971	-0.07132
1021	8.500	796.59491	150.44017	1592.61584	-363.92719	17.23773	1364.91467	-1085.14502	48.81083	1350.76978	-272.14844	181.31427	-19.21612	372.78064	-83.08254	31.94590	-748.01959	153.25334	50.19646	-1369.86023	-109.15077	0.88461
1022	8.508	796.79492	150.23782	1594.79053	-361.90308	17.82075	1369.05334	-1084.48828	48.14881	1354.77063	-300.48788	180.56009	-19.24164	412.43317	-79.45473	29.03925	-723.89270	150.15318	48.46722	-1393.97095	-111.69537	2.55269
1023	8.517	797.23889	150.10243	1596.80493	-359.90680	18.55537	1372.80676	-1083.78857	47.44688	1358.45386	-328.71100	179.91960	-19.15001	450.56396	-77.68767	28.64576	-701.81781	147.88066	45.62751	-1415.56030	-114.66362	4.80027
1024	8.525	797.88110	149.99280	1598.61841	-357.99539	19.37735	1376.04700	-1083.14648	46.68776	1361.71558	-356.64093	179.42607	-18.71045	486.03271	-77.45945	30.57250	-682.24469	146.41237	41.37563	-1434.86743	-117.60579	7.08639
1025	8.533	798.66333	149.86314	1600.19641	-356.22156	20.22330	1378.66150	-1082.66370	45.87372	1364.46082	-384.20465	179.00557	-17.51967	516.74512	-77.71436	33.30979	-665.53369	145.75284	35.68014	-1452.24255	-120.17817	8.87040
1026	8.542	799.50793	149.70630	1601.52026	-354.63516	21.05714	1380.56848	-1082.41187	45.04268	1366.59729	-411.56400	178.39874	-15.02950	539.76971	-77.45889	34.55392	-651.86536	145.97916	28.82669	-1467.90540	-122.18359	10.11426
1027	8.550	800.31805	149.55505	1602.58557	-353.28043	21.88187	1381.72241	-1082.40625	44.27893	1368.04639	-438.87320	177.21289	-10.53535	552.61267	-76.31802	32.39511	-641.31616	147.19568	21.31351	-1481.88733	-123.45483	11.42042
1028	8.558	800.99988	149.43604	1603.38940	-352.18207	22.72493	1382.11389	-1082.59058	43.66587	1368.76672	-465.52890	175.13403	-3.09425	554.98792	-74.19856	26.29425	-634.06616	149.41742	13.63653	-1493.91052	-123.92625	13.66058
1029	8.567	801.49066	149.33958	1603.92456	-351.33203	23.60878	1381.76025	-1082.83643	43.24971	1368.77039	-489.51550	172.20630	8.18170	549.10559	-70.99422	17.34002	-630.55066	152.50946	6.15231	-1503.30896	-123.85156	17.36456
1030	8.575	801.76691	149.22986	1604.18274	-350.69034	24.53517	1380.69177	-1082.96924	43.05871	1368.11438	-507.89139	168.88290	23.22174	537.96686	-67.02788	7.89500	-631.41284	156.23421	-0.83604	-1509.18750	-123.76206	22.28127
1031	8.583	801.83704	149.06326	1604.15784	-350.19830	25.48875	1378.94336	-1082.82251	43.13628	1366.86487	-518.43420	165.69821	40.28433	523.67859	-63.19934	0.50985	-637.27466	160.27197	-6.86173	-1510.82727	-124.10506	27.38713
1032	8.592	801.73517	148.80103	1603.84570	-349.79752	26.44827	1376.55603	-1082.29907	43.54296	1365.06934	-520.83716	162.98618	56.58635	507.20721	-60.21356	-3.69248	-648.39954	164.13516	-11.31319	-1508.01208	-125.01971	31.37815
1033	8.600	801.51855	148.43079	1603.24280	-349.44647	27.39606	1373.58240	-1081.40356	44.31637	1362.76257	-516.26233	160.96289	69.97202	488.68164	-58.14273	-5.48848	-664.49805	167.15727	-13.91369	-1500.88647	-126.51865	33.33342
1034	8.608	801.26691	147.98041	1602.34778	-349.12570	28.31950	1370.09045	-1080.22961	45.42033	1359.99146	-506.12830	159.87082	79.94733	467.58136	-56.91446	-6.24752	-684.96088	168.80733	-15.09415	-1489.59973	-128.68875	33.09072
1035	8.617	801.07916	147.49843	1601.16418	-348.83200	29.20720	1366.16125	-1078.91064	46.73607	1356.83167	-491.53952	159.88730	87.31158	443.42816	-56.58727	-6.73092	-709.04272	169.10414	-15.63517	-1474.23792	-131.58310	31.13585
1036	8.625	801.06165	147.02579	1599.69922	-348.57382	30.05083	1361.88379	-1077.57153	48.11914	1353.38855	-473.44409	160.94272	93.19737	416.67462	-57.08808	-7.10651	-735.59601	168.55194	-16.05875	-1454.97961	-135.08426	28.18071
1037	8.633	801.30835	146.58878	1597.95862	-348.37103	30.85424	1357.35083	-1076.31165	49.45487	1349.77429	-452.79144	162.71542	98.43694	388.63791	-58.15490	-7.36357	-763.17578	167.66701	-16.48527	-1432.19641	-138.93709	24.78777
1038	8.642	801.87463	146.20988	1595.94214	-348.25583	31.64104	1352.65454	-1075.21521	50.64494	1346.07520	-430.41058	164.78397	103.42465	360.58704	-59.48869	-7.53524	-790.74506	166.70970	-16.86263	-1406.44092	-142.80719	21.28033
1039	8.650	802.75336	145.92049	1593.65454	-348.27292	32.45747	1347.88367	-1074.36646	51.58508	1342.33875	-406.87665	166.77704	108.23833	333.07898	-60.81611	-7.74839	-817.98279	165.74123	-17.18072	-1378.35107	-146.36209	17.88550
1040	8.658	803.87500	145.75348	1591.12927	-348.47812	33.36755	1343.12402	-1073.85291	52.20099	1338.58228	-382.50708	168.48654	112.81477	306.04037	-61.95948	-8.12319	-844.96741	164.74213	-17.52288	-1348.44873	-149.46529	14.89493
1041	8.667	805.13373	145.71912	1588.44092	-348.92975	34.43771	1338.46509	-1073.74866	52.50561	1334.80786	-357.36472	169.89978	117.06738	279.22269	-62.89355	-8.65479	-871.83417	163.72919	-17.97158	-1316.96619	-152.29279	12.66669
1042	8.675	806.42181	145.79214	1585.70020	-349.67468	35.71964	1334.00610	-1074.08105	52.59426	1331.02356	-331.27069	171.11676	120.89526	252.50055	-63.69760	-9.22739	-898.65314	162.80215	-18.49260	-1284.00488	-155.06012	11.41206
1043	8.683	807.65497	145.91656	1583.03455	-350.73938	37.23432	1329.85413	-1074.80322	52.55619	1327.26648	-303.92789	172.27422	124.13593	225.87552	-64.46707	-9.71453	-925.42975	162.07191	-18.92616	-1249.84277	-157.65546	11.05082
1044	8.692	808.77985	146.02759	1580.57593	-352.12601	38.95003	1326.11572	-1075.78638	52.39282	1323.61133	-275.10217	173.52753	126.54609	199.34982	-65.24213	-10.05937	-952.13245	161.61676	-19.08302	-1214.90503	-159.71440	11.41348
1045	8.700	809.76776	146.08926	1578.44580	-353.80466	40.77341	1322.88818	-1076.84497	52.02691	1320.16772	-244.73718	174.99210	127.82871	172.83434	-65.99047	-10.30241	-978.73035	161.43336	-18.91318	-1179.51526	-160.91249	12.45741
1046	8.708	810.60718	146.11108	1576.73401	-355.70422	42.57605	1320.26172	-1077.79138	51.36943	1317.07751	-212.93617	176.67177	127.70274	146.19063	-66.66314	-10.53352	-1005.27191	161.29837	-18.63295	-1143.83203	-161.06100	14.18186
1047	8.717	811.30042	146.12050	1575.48877	-357.71124	44.22809	1318.33447	-1078.49023	50.36319	1314.49707	-179.84456	178.49983	125.99422	119.36058	-67.25240	-10.78564	-1031.91638	160.82680	-18.58516	-1108.00403	-160.04419	16.45725
1048	8.725	811.85205	146.13687	1574.72778	-359.67520	45.60920	1317.21729	-1078.88770	48.99864	1312.56335	-145.54440	180.44237	122.67652	92.40608	-67.80795	-10.99747	-1058.80847	159.86469	-18.88651	-1072.31580	-157.78346	19.01106
1049	8.733	812.25372	146.17441	1574.45288	-361.42169	46.62262	1317.00928	-1079.00952	47.34243	1311.36926	-110.00293	182.52921	117.83349	65.40480	-68.40315	-11.11591	-1085.94385	158.74532	-19.26234	-1037.17029	-154.30864	21.55694
1050	8.742	812.48431	146.24728	1574.65466	-362.78128	47.22531	1317.75684	-1078.93372	45.56394	1310.96094	-73.07300	184.81630	111.60770	38.35220	-69.05461	-11.20531	-1113.20129	157.94330	-19.32777	-1002.96820	-149.80666	23.90844
1051	8.750	812.52637	146.36877	1575.30774	-363.62781	47.44372	1319.43127	-1078.74438	43.90639	1311.33862	-34.56094	187.32788	104.17428	11.19373	-69.71916	-11.38404	-1140.49683	157.47395	-19.02766	-969.94293	-144.53976	25.99347
1052	8.758	812.38062	146.55264	1576.36414	-363.89944	47.36691	1321.94434	-1078.48108	42.59065	1312.45508	5.68494	190.01923	95.73902	-16.11856	-70.39022	-11.65518	-1167.86548	156.88753	-18.68024	-938.00586	-138.71472	27.79887
1053	8.767	812.06927	146.81775	1577.75464	-363.58786	47.13042	1325.18079	-1078.12939	41.72031	1314.23254	47.69969	192.81482	86.56843	-43.64835	-71.12650	-11.87946	-1195.38220	155.86810	-18.60735	-906.77008	-132.39511	29.30986
1054	8.775	811.63654	147.18694	1579.39880	-362.71332	46.88182	1329.01880	-1077.65869	41.27882	1316.59729	91.32574	195.64699	77.00053	-71.44730	-71.97260	-11.93848	-1223.06836	154.59396	-18.79851	-875.77887	-125.54607	30.54836
1055	8.783	811.15466	147.66287	1581.22583	-361.31140	46.72654	1333.33252	-1077.04272	41.20281	1319.49438	136.17935	198.41374	67.36100	-99.46609	-72.89448	-11.86942	-1250.87402	153.50484	-18.89404	-844.75275	-118.20430	31.67347
1056	8.792	810.72974	148.20314	1583.19580	-359.43454	46.68927	1337.98987	-1076.24805	41.41154	1322.89148	181.71829	200.97604	57.84328	-127.58859	-73.80136	-11.79447	-1278.74634	152.84616	-18.55711	-813.69495	-110.56548	32.95538
1057	8.800	810.48853	148.74411	1585.29980	-357.15506	46.72073	1342.85144	-1075.23230	41.76770	1326.77283	227.40747	203.27113	48.47354	-155.73492	-74.60327	-11.76879	-1306.73267	152.48578	-17.89361	-782.86053	-102.90460	34.60657
1058	8.808	810.54907	149.25256	1587.52698	-354.56174	46.73589	1347.77856	-1073.95374	42.09443	1331.10669	272.91992	205.47174	39.22604	-183.89078	-75.25741	-11.76920	-1334.92554	152.19174	-17.31041	-752.69464	-95.46029	36.64410
1059	8.817	810.99701	149.73155	1589.84143	-351.74683	46.65307	1352.64514	-1072.37744	42.27554	1335.80127	318.28445	208.15987	30.34049	-212.10306	-75.80266	-11.77584	-1363.18481	152.04639	-16.90781	-723.75867	-88.34967	38.88338
1060	8.825	811.87274	150.18217	1592.17969	-348.78888	46.42384	1357.34058	-1070.49951	42.31623	1340.70166	363.83121	212.39609	22.73570	-240.41595	-76.33435	-11.79743	-1390.89136	152.47150	-16.14459	-696.57532	-81.57224	41.03508
1061	8.833	813.15485	150.57397	1594.44226	-345.74689	46.05930	1361.76135	-1068.38013	42.30993	1345.61719	409.70251	219.37238	18.02165	-268.74756	-76.93620	-11.81224	-1417.09375	153.78058	-14.12890	-671.48462	-75.14795	42.81279
1062	8.842	814.75067	150.84787	1596.48462	-342.67078	45.64233	1365.81104	-1066.15918	42.36619	1350.34705	454.97260	229.53055	17.58918	-296.85651	-77.67023	-11.66211	-1441.03259	155.84346	-10.28468	-648.69269	-69.23747	43.95532
1063	8.850	816.52997	150.96504	1598.15698	-339.61163	45.30226	1369.40710	-1064.03760	42.55961	1354.69690	497.12756	241.77922	21.20151	-324.42896	-78.56546	-11.00716	-1462.46643	158.33440	-4.75251	-628.41766	-64.13728	44.20930
1064	8.858	818.38531	150.96664	1599.38501	-336.62158	45.16375	1372.48352	-1062.22278	42.91204	1358.50110	532.62286	253.84320	26.44028	-351.19067	-79.52673	-9.40937	-1481.41870	161.22160	1.99827	-610.93323	-60.22501	43.38501
1065	8.867	820.25378	150.95715	1600.18982	-333.75308	45.30244	1374.97913	-1060.85828	43.39134	1361.64221	558.17706	263.68057	29.86642	-376.95837	-80.31728	-6.45819	-1497.77588	164.85909	9.90284	-596.50128	-57.87066	41.44783
1066	8.875	822.09552	151.01909	1600.62866	-331.06140	45.71867	1376.82629	-1059.98462	43.92160	1364.05432	572.14343	270.44110	29.06599	-401.51807	-80.68774	-1.78701	-1511.27979	169.47827	19.40714	-585.30988	-57.29812	38.53405
1067	8.883	823.87323	151.17349	1600.73962	-328.59875	46.33759	1377.95313	-1059.52881	44.40344	1365.72388	575.36578	274.05927	23.67189	-424.29755	-80.50423	5.02230	-1521.75366	174.62137	30.72248	-577.51868	-58.51785	34.87452
1068	8.892	825.55060	151.40381	1600.52869	-326.39633	47.04326	1378.30298	-1059.30371	44.73056	1366.69348	570.59473	274.53214	14.92815	-444.01239	-79.91152	14.44429	-1529.08838	179.33046	42.96680	-573.38000	-61.37007	30.67604
1069	8.900	827.10602	151.66661	1599.98413	-324.45056	47.72862	1377.85498	-1059.03857	44.79708	1367.04309	560.71710	272.06155	5.08618	-458.72235	-79.48261	26.66143	-1532.98145	182.96292	54.19808	-573.26904	-65.51289	26.01608
1070	8.908	828.53961	151.90015	1599.09875	-322.72852	48.33006	1376.63306	-1058.45789	44.50902	1366.85095	547.51044	267.58673	-3.25773	-466.63666	-79.93141	40.92507	-1532.85645	185.70654	62.51408	-577.53534	-70.34552	20.85596
1071	8.917	829.86322	152.07480	1597.87671	-321.18500	48.82941	1374.69507	-1057.37732	43.81158	1366.16370	531.66980	262.61285	-8.48022	-467.10541	-81.51393	55.40559	-1528.26660	188.39824	67.08426	-586.23669	-75.05202	15.28275
1072	8.925	831.09973	152.22832	1596.32690	-319.77762	49.23039	1372.11890	-1055.75769	42.72402	1364.99866	513.36548	258.38736	-10.79365	-460.77271	-83.84772	68.07693	-1519.39331	191.83598	68.13508	-599.02173	-78.79563	9.85716
1073	8.933	832.30145	152.42780	1594.45776	-318.47479	49.53197	1368.99207	-1053.69800	41.35132	1363.36743	492.60516	255.41078	-11.54057	-448.94275	-86.29228	77.85681	-1506.90796	196.20651	66.38796	-615.49487	-81.04748	5.53992
1074	8.942	833.55847	152.71143	1592.27563	-317.25766	49.71581	1365.41187	-1051.38391	39.85109	1361.30066	469.37329	253.60300	-11.87980	-433.00378	-88.41547	84.94249	-1491.39075	201.26978	62.72892	-635.65527	-81.95207	2.94106
1075	8.950	834.97723	153.08272	1589.78040	-316.12173	49.74710	1361.48389	-1049.02563	38.38101	1358.85413	443.89758	252.62271	-12.26455	-414.17023	-90.17558	90.29515	-1473.06128	206.79001	58.03627	-659.43256	-82.21504	1.78787
1076	8.958	836.64587	153.53604	1586.96082	-315.07886	49.58099	1357.31726	-1046.80725	37.06768	1356.09534	416.90424	252.07770	-12.72687	-393.35651	-91.75778	94.90801	-1451.89990	212.62122	53.02536	-685.86700	-82.44573	1.35105
1077	8.967	838.60864	154.06190	1583.81104	-314.15536	49.17313	1353.01624	-1044.86292	35.99401	1353.08826	389.34338	251.67569	-13.22536	-371.13501	-93.29680	99.36227	-1427.82886	218.65053	48.18421	-713.42596	-82.78801	1.08402
1078	8.975	840.86127	154.63942	1580.36377	-313.38828	48.49011	1348.67590	-1043.27588	35.17729	1349.88733	361.85025	251.28098	-13.74264	-347.76709	-94.75985	103.77496	-1400.83582	224.66718	43.79420	-741.00580	-83.14097	0.76172
1079	8.983	843.35486	155.23982	1576.70300	-312.82376	47.51165	1344.38867	-1042.08508	34.56583	1346.54150	334.60202	250.85748	-14.27070	-323.28369	-96.00557	107.98289	-1371.05005	230.40404	40.09771	-768.25073	-83.42577	0.34866
1080	8.992	845.99518	155.83511	1572.94543	-312.51529	46.22942	1340.25549	-1041.29419	34.09790	1343.10291	307.54382	250.40524	-14.80031	-297.60468	-96.88524	111.74053	-1338.80750	235.82874	37.42686	-795.21112	-83.64928	-0.11555
1081	9.000	848.65601	156.40259	1569.22070	-312.51892	44.65296	1336.38464	-1040.87793	33.75787	1339.63489	280.60968	249.93639	-15.32163	-270.63397	-97.29732	114.80270	-1304.68140	241.00938	35.97129	-822.02295	-83.89923	-0.57379
1082	9.008	851.20715	156.92291	1565.66321	-312.88116	42.82353	1332.87939	-1040.78333	33.56275	1336.21423	253.79865	249.45100	-15.82802	-242.30927	-97.16988	116.93234	-1269.37476	245.65009	35.50645	-848.79901	-84.28911	-0.98093
1083	9.017	853.53723	157.37790	1562.40735	-313.61832	40.82693	1329.82373	-1040.93066	33.54146	1332.92285	227.13403	248.92374	-16.31832	-212.65384	-96.43397	117.93225	-1233.47266	249.19431	35.60256	-875.58728	-84.85904	-1.31878
1084	9.025	855.56927	157.75690	1559.57202	-314.70087	38.78615	1327.28088	-1041.21582	33.73342	1329.84485	200.58490	248.31772	-16.78023	-181.81757	-95.06697	117.70970	-1197.27222	251.40707	36.08762	-902.36499	-85.56470	-1.59719
1085	9.033	857.27252	158.05363	1557.24463	-316.05557	36.82440	1325.30347	-1041.52307	34.17047	1327.08142	174.04300	247.62567	-17.15961	-150.00198	-93.13780	116.30190	-1160.91492	252.54346	37.18787	-929.09668	-86.34937	-1.84246
1086	9.042	858.65826	158.25623	1555.47595	-317.58005	35.02890	1323.94556	-1041.75598	34.87287	1324.75403	147.37878	246.89661	-17.38675	-117.29810	-90.76887	113.81160	-1124.70349	252.92178	39.21961	-955.78247	-87.15819	-2.06413
1087	9.050	859.75922	158.36111	1554.28992	-319.15567	33.44723	1323.26685	-1041.86462	35.84557	1322.98206	120.52911	246.18231	-17.46236	-83.62122	-88.07658	110.31091	-1089.22607	252.53241	42.17903	-982.46393	-87.92140	-2.23254
1088	9.058	860.60913	158.38919	1553.69055	-320.65561	32.10654	1323.32825	-1041.84167	37.01917	1321.86218	93.54329	245.47321	-17.48820	-48.78156	-85.13660	105.82001	-1055.12854	251.07127	45.60846	-1009.22559	-88.58992	-2.31496
1089	9.067	861.23267	158.37027	1553.66504	-321.94824	31.02446	1324.17603	-1041.69238	38.23085	1321.46326	66.52310	244.72386	-17.59403	-12.58466	-81.95396	100.34721	-1022.74475	248.27538	48.82343	-1036.16797	-89.16275	-2.32391
1090	9.075	861.64728	158.31940	1554.18274	-322.89966	30.19959	1325.82446	-1041.40894	39.32074	1321.82861	39.47389	243.93446	-17.80758	25.09418	-78.46150	93.90959	-991.91101	244.21854	51.28280	-1063.33960	-89.67458	-2.29966
1091	9.083	861.86945	158.23630	1555.19360	-323.38739	29.60060	1328.24304	-1040.97400	40.21853	1322.97546	12.25241	243.17795	-17.99947	64.28404	-74.56766	86.56369	-962.10577	239.21744	52.77917	-1090.69580	-90.18616	-2.26456
1092	9.092	861.91907	158.12112	1556.63013	-323.32742	29.17459	1331.35254	-1040.38147	40.93863	1324.89380	-15.25174	242.50882	-18.04001	104.94000	-70.21797	78.47603	-932.73621	233.50902	53.34511	-1118.13037	-90.77701	-2.20907
1093	9.100	861.82477	157.98087	1558.41943	-322.69275	28.86825	1335.03589	-1039.64758	41.52559	1327.54810	-42.96529	241.88593	-17.96821	146.95343	-65.41278	69.92786	-903.35938	227.20592	53.06983	-1145.56860	-91.50162	-2.10022
1094	9.108	861.63068	157.82373	1560.49426	-321.51016	28.64207	1339.15833	-1038.79773	41.98993	1330.87292	-70.75574	241.23672	-17.90400	190.12125	-60.19160	61.22033	-873.79199	220.49332	52.03910	-1173.05786	-92.32608	-1.91911
1095	9.117	861.40076	157.65996	1562.79150	-319.84393	28.47902	1343.58716	-1037.84338	42.28384	1334.76318	-98.58103	240.53256	-17.89068	234.11429	-54.62233	52.58787	-844.13116	213.65427	50.40255	-1200.73828	-93.16139	-1.68457
1096	9.125	861.21698	157.50879	1565.24426	-317.77960	28.39967	1348.20532	-1036.77222	42.34896	1339.07166	-126.46238	239.77972	-17.89207	278.49838	-48.80078	44.17062	-814.68854	206.93091	48.40725	-1228.67529	-94.00066	-1.40752
1097	9.133	861.16718	157.39096	1567.77576	-315.41183	28.47095	1352.91199	-1035.56763	42.17863	1343.62146	-154.42122	238.97867	-17.87034	322.82294	-42.94025	36.06921	-785.84485	200.47635	46.31393	-1256.66943	-94.99982	-1.04277
1098	9.142	861.32947	157.30219	1570.30273	-312.83438	28.77364	1357.61597	-1034.23572	41.80329	1348.22485	-182.47096	238.09984	-17.83896	366.72122	-37.55656	28.52993	-757.92517	194.42563	44.27514	-1284.12732	-96.44310	-0.45520
1099	9.150	861.75739	157.19681	1572.74670	-310.13037	29.32639	1362.22095	-1032.81128	41.22770	1352.70361	-210.61955	237.12935	-17.84244	409.97327	-33.56788	22.21500	-731.16492	188.95340	42.26580	-1310.14380	-98.59463	0.60570
1100	9.158	862.46948	157.00909	1575.04675	-307.36633	30.04863	1366.61597	-1031.34521	40.42721	1356.90564	-238.84396	236.14133	-17.88024	452.51300	-32.07082	18.27663	-705.74036	184.22403	40.09730	-1333.90918	-101.45531	2.35630
1101	9.167	863.44861	156.69659	1577.16638	-304.59500	30.81607	1370.67896	-1029.89819	39.40041	1360.71643	-267.02731	235.27083	-17.84418	494.24881	-33.66507	17.81630	-681.82306	180.31827	37.51369	-1355.09460	-104.68713	4.66797
1102	9.175	864.64362	156.26027	1579.09094	-301.86438	31.52911	1374.28967	-1028.53699	38.21320	1364.06287	-294.93243	234.60347	-17.45774	534.54333	-37.73055	20.84727	-659.61920	177.26492	34.31300	-1373.78870	-107.82397	6.99633
1103	9.183	865.96222	155.72130	1580.81567	-299.22797	32.13048	1377.33398	-1027.32275	37.00050	1366.90698	-322.35632	234.07399	-16.20981	571.48157	-42.50793	25.64454	-639.39728	175.08289	30.40092	-1390.19739	-110.45300	8.78013
1104	9.192	867.26630	155.08609	1582.32996	-296.74780	32.60540	1379.70862	-1026.29614	35.91293	1369.22351	-349.36884	233.36465	-13.37502	601.63660	-46.27758	29.26204	-621.50928	173.71597	25.76423	-1404.48718	-112.23091	10.01050
1105	9.200	868.40179	154.35071	1583.62341	-294.48270	32.98040	1381.33179	-1025.47681	35.05750	1370.98206	-376.11914	231.88788	-8.04580	621.35413	-48.53941	29.11592	-606.34668	173.02744	20.44605	-1416.66870	-112.94630	11.42759
1106	9.208	869.24841	153.53888	1584.69836	-292.47150	33.30875	1382.15552	-1024.86218	34.48033	1372.15161	-401.92267	229.10773	0.85606	629.21216	-49.78481	24.50445	-594.26276	172.95229	14.57764	-1426.36279	-112.70706	14.02947
1107	9.217	869.74524	152.70120	1585.56030	-290.72339	33.64853	1382.17078	-1024.40881	34.17494	1372.70923	-424.46021	225.08157	14.10340	627.19763	-50.42548	16.84057	-585.56372	173.56284	8.40204	-1432.67651	-112.07927	18.23447
1108	9.225	869.89172	151.86032	1586.20044	-289.21884	34.03992	1381.40173	-1024.01245	34.11278	1372.64746	-440.48523	220.56042	31.09149	619.12134	-50.52791	8.65885	-580.54028	174.95107	2.24467	-1434.50854	-111.89684	23.45043
1109	9.233	869.73633	150.98888	1586.60046	-287.92044	34.48858	1379.89502	-1023.52039	34.28769	1371.97583	-447.83319	216.42758	49.33949	608.16492	-50.21146	2.16859	-579.48315	177.10406	-3.48830	-1431.16858	-112.76357	28.38775
1110	9.242	869.35400	150.05453	1586.74634	-286.78305	34.96899	1377.70764	-1022.78589	34.73731	1370.71375	-446.58496	213.21487	65.68533	595.80872	-49.64342	-1.87209	-582.69250	179.83350	-8.27755	-1422.72766	-114.76044	31.76734
1111	9.250	868.82831	149.05803	1586.62512	-285.75986	35.44228	1374.89954	-1021.73450	35.53571	1368.87329	-438.28986	211.19415	78.25719	582.03430	-48.88794	-4.02112	-590.36511	182.75432	-11.63683	-1409.75745	-117.63689	32.88478
1112	9.258	868.24994	148.01874	1586.21912	-284.81250	35.87301	1371.53455	-1020.39996	36.74949	1366.46191	-424.60840	210.56657	87.22875	565.94666	-48.07237	-5.11365	-602.41406	185.35780	-13.49866	-1392.83240	-121.17366	31.80013
1113	9.267	867.71844	146.95290	1585.50854	-283.92389	36.23884	1367.68457	-1018.90045	38.35871	1363.51440	-406.81848	211.33569	93.96713	546.50757	-47.45915	-5.71652	-618.64771	187.17232	-14.35048	-1372.31812	-125.32784	29.17371
1114	9.275	867.33594	145.87898	1584.48157	-283.09976	36.53269	1363.43140	-1017.36975	40.20475	1360.11841	-386.00165	213.14326	99.80718	523.28577	-47.29716	-6.17082	-639.04114	187.97083	-14.82493	-1348.47791	-130.07196	25.86302
1115	9.283	867.19641	144.82248	1583.13367	-282.36057	36.76111	1358.86768	-1015.90668	42.01640	1356.40210	-363.11829	215.39642	105.43188	496.99823	-47.67000	-6.62904	-663.25684	187.88652	-15.26532	-1321.60510	-135.20595	22.56027
1116	9.292	867.37408	143.80966	1581.46460	-281.73935	36.94267	1354.09875	-1014.57709	43.53138	1352.49902	-338.85822	217.58244	110.93960	469.24438	-48.42007	-7.10288	-690.05670	187.26743	-15.70610	-1292.07654	-140.39986	19.68576
1117	9.300	867.90857	142.87323	1579.49011	-281.28674	37.11154	1349.23547	-1013.44147	44.65323	1348.51453	-313.59692	219.43243	116.16927	441.45905	-49.27725	-7.56610	-717.79675	186.39665	-16.09209	-1260.39246	-145.32455	17.44118
1118	9.308	868.79449	142.05766	1577.25989	-281.06958	37.32874	1344.38135	-1012.56964	45.48302	1344.51208	-287.49884	220.82556	120.90441	414.21637	-50.08555	-7.99862	-745.36707	185.38612	-16.42489	-1227.12585	-149.71384	15.85992
1119	9.317	869.99445	141.39665	1574.85791	-281.16034	37.68709	1339.63147	-1012.03369	46.19286	1340.52551	-260.57532	221.67868	124.94483	387.42950	-50.85553	-8.40283	-772.44196	184.28075	-16.75441	-1192.77722	-153.43011	14.87224
1120	9.325	871.46198	140.89168	1572.38928	-281.62320	38.29719	1335.08521	-1011.88733	46.89573	1336.58862	-232.67331	221.99057	128.14441	360.85849	-51.64944	-8.81438	-799.14508	183.15016	-17.11935	-1157.74048	-156.47787	14.43472
1121	9.333	873.14185	140.53430	1569.96948	-282.50049	39.25101	1330.85657	-1012.14331	47.60215	1332.75928	-203.54013	221.87865	130.39085	334.37265	-52.48284	-9.26849	-825.69055	182.08621	-17.51250	-1122.37207	-158.86176	14.61803
1122	9.342	874.93591	140.33492	1567.71167	-283.80212	40.56551	1327.06824	-1012.75452	48.23959	1329.12817	-172.97934	221.48076	131.54538	307.95004	-53.32319	-9.76469	-852.20422	181.16602	-17.89589	-1086.94165	-160.49463	15.57118
1123	9.350	876.67242	140.30109	1565.71216	-285.49850	42.14195	1323.83533	-1013.60791	48.69928	1325.81531	-140.96204	220.87820	131.44032	281.58633	-54.16357	-10.25090	-878.71582	180.40604	-18.24023	-1051.55225	-161.31070	17.42712
1124	9.358	878.15112	140.40479	1564.04553	-287.52155	43.79463	1321.25195	-1014.54395	48.86604	1322.96094	-107.60516	220.14488	129.94234	255.23453	-55.08773	-10.61480	-905.23853	179.75368	-18.52769	-1016.27283	-161.33966	20.19159
1125	9.367	879.24719	140.59177	1562.77502	-289.77673	45.33910	1319.39392	-1015.40045	48.62738	1320.70752	-73.03642	219.39272	126.99796	228.82996	-56.19159	-10.73793	-931.80396	179.13008	-18.74175	-981.34863	-160.58849	23.63726
1126	9.375	879.95758	140.79980	1561.96472	-292.15555	46.65923	1318.32874	-1016.06067	47.90425	1319.17712	-37.27097	218.72459	122.61146	202.32632	-57.42307	-10.61292	-958.44403	178.47899	-18.87453	-947.20947	-158.94629	27.28939
1127	9.383	880.35327	140.96426	1561.67493	-294.54114	47.70969	1318.11658	-1016.48083	46.67710	1318.45386	-0.20891	218.17691	116.80550	175.68219	-58.58321	-10.39157	-985.18793	177.77472	-18.93847	-914.29102	-156.26060	30.56866
1128	9.392	880.49878	141.04501	1561.92053	-296.81165	48.49289	1318.79907	-1016.68658	44.97166	1318.57581	38.27937	217.73933	109.63265	148.86728	-59.49658	-10.27678	-1012.06622	176.99928	-18.96974	-882.82227	-152.46222	33.03231
1129	9.400	880.41577	141.04898	1562.65833	-298.84216	49.04327	1320.38354	-1016.75110	42.85036	1319.54004	78.27182	217.41592	101.21452	121.89671	-60.13196	-10.37956	-1039.09912	176.16582	-19.00217	-852.71643	-147.59651	34.53089
1130	9.408	880.10498	141.01799	1563.84265	-300.49985	49.39119	1322.82678	-1016.76556	40.43690	1321.30640	119.76486	217.23387	91.76584	94.80695	-60.59324	-10.65897	-1066.28442	175.35172	-19.03972	-823.64569	-141.76463	35.17389
1131	9.417	879.55890	141.02321	1565.44922	-301.64273	49.51669	1326.02710	-1016.80731	37.92361	1323.78882	162.67911	217.18845	81.57937	67.57919	-61.05619	-10.93497	-1093.60938	174.63628	-19.05921	-795.22400	-135.08397	35.20497
1132	9.425	878.75537	141.15622	1567.43665	-302.15430	49.38632	1329.85120	-1016.91168	35.53590	1326.85461	206.87177	217.18439	70.95458	40.14517	-61.67873	-11.02272	-1121.06226	174.00607	-19.02667	-767.16266	-127.71768	34.90224
1133	9.433	877.68286	141.48730	1569.72009	-301.99658	49.03844	1334.17896	-1017.05591	33.48384	1330.36926	252.15643	217.04135	60.13769	12.49478	-62.49709	-10.91351	-1148.62549	173.36322	-18.93051	-739.36725	-119.89986	34.52591
1134	9.442	876.40997	142.01578	1572.19055	-301.21786	48.56865	1338.90881	-1017.16223	31.91498	1334.24438	298.35370	216.59705	49.33966	-15.29556	-63.41902	-10.74738	-1176.31128	172.61725	-18.81103	-711.96539	-111.89667	34.29587
1135	9.450	875.14160	142.64780	1574.77881	-299.91812	48.04051	1343.93396	-1017.12073	30.88820	1338.42004	345.38525	215.82767	38.82829	-43.16138	-64.32002	-10.63158	-1204.20190	171.74629	-18.74011	-685.24811	-103.90538	34.34409
1136	9.458	874.14935	143.24594	1577.47632	-298.21686	47.44611	1349.13684	-1016.82336	30.39092	1342.82031	393.31647	214.95052	29.13933	-71.10928	-65.09879	-10.58061	-1232.33838	170.85197	-18.72894	-659.58923	-95.97415	34.66065
1137	9.467	873.61151	143.71536	1580.27588	-296.22812	46.73386	1354.40063	-1016.20599	30.35895	1347.34143	442.10742	214.53671	21.32688	-99.17297	-65.70689	-10.56642	-1260.48523	170.30893	-18.54791	-635.37921	-88.05582	35.11518
1138	9.475	873.52869	144.04007	1583.13098	-294.04190	45.85344	1359.61035	-1015.28790	30.66312	1351.86646	490.93146	215.44069	16.83602	-127.35767	-66.18909	-10.55879	-1287.99780	170.78529	-17.60516	-612.96320	-80.14330	35.52262
1139	9.483	873.76471	144.26416	1585.97522	-291.72482	44.78792	1364.64661	-1014.16998	31.12005	1356.27466	537.49976	218.31726	16.60683	-155.63367	-66.66560	-10.56206	-1314.01758	172.77699	-15.16882	-592.63257	-72.36101	35.68012
1140	9.492	874.15222	144.44771	1588.74585	-289.33490	43.57269	1369.38403	-1012.98346	31.56659	1360.44287	578.38025	222.89659	19.86851	-183.91287	-67.27995	-10.58922	-1337.96423	175.99840	-10.89725	-574.66016	-64.99648	35.38892
1141	9.500	874.56610	144.62973	1591.39709	-286.93500	42.29530	1373.70142	-1011.84662	31.92385	1364.26208	610.45837	227.79379	24.00023	-211.93909	-68.13548	-10.53628	-1359.82495	179.53345	-5.09316	-559.30475	-58.48109	34.51100
1142	9.508	874.90979	144.82512	1593.90247	-284.59537	41.07393	1377.49365	-1010.85809	32.18781	1367.65308	632.15802	231.41869	26.00326	-239.24390	-69.24162	-10.04302	-1379.82996	182.72267	1.72411	-546.76642	-53.28744	33.03625
1143	9.517	875.06354	145.04626	1596.24646	-282.38687	40.02527	1380.67200	-1010.09143	32.37790	1370.55164	643.55206	232.99371	24.16699	-265.38367	-70.50633	-8.48722	-1397.87122	185.66574	9.41898	-537.12317	-49.77011	31.07512
1144	9.525	874.87531	145.31361	1598.41528	-280.37466	39.22559	1383.15222	-1009.58307	32.50306	1372.89197	646.01410	232.51091	18.49452	-290.26440	-71.73322	-5.18861	-1413.26660	188.86954	18.33197	-530.31763	-48.05814	28.77811
1145	9.533	874.24207	145.62317	1600.39355	-278.61270	38.68004	1384.84900	-1009.33929	32.56191	1374.62097	641.75922	230.29306	10.36318	-313.98120	-72.65083	0.43449	-1425.00049	192.61685	28.81244	-526.24158	-48.06757	26.27464
1146	9.542	873.19562	145.91136	1602.16528	-277.13562	38.33387	1385.69019	-1009.34790	32.54713	1375.71179	633.13422	226.92181	2.09497	-336.02325	-73.14066	8.97461	-1432.16797	196.77200	40.51500	-524.88226	-49.58268	23.65273
1147	9.550	871.86554	146.09061	1603.71716	-275.95410	38.12132	1385.64209	-1009.56708	32.43911	1376.15686	622.05713	223.06058	-4.16529	-354.60455	-73.64330	21.02962	-1434.24841	201.13406	52.04467	-526.42413	-52.27396	20.90814
1148	9.558	870.36792	146.12424	1605.03870	-275.05627	38.00061	1384.72656	-1009.90839	32.20185	1375.96631	609.61871	219.15591	-7.75518	-367.12286	-75.17137	36.53774	-1431.06763	205.66202	61.47203	-531.17798	-55.63066	17.89928
1149	9.567	868.75000	146.05080	1606.11279	-274.41168	37.94695	1383.01794	-1010.24579	31.79103	1375.17322	595.72467	215.53653	-9.39207	-371.69086	-78.58202	53.90434	-1422.70459	210.36972	67.35748	-539.29840	-58.96732	14.48768
1150	9.575	867.01300	145.95261	1606.91309	-273.97736	37.92818	1380.62939	-1010.45496	31.17762	1373.83154	579.56134	212.58670	-10.14297	-368.30109	-83.85896	70.28158	-1409.58252	215.40154	69.38336	-550.54663	-61.59657	10.82259
1151	9.583	865.15857	145.92105	1607.41455	-273.70758	37.89478	1377.69226	-1010.45844	30.37236	1372.00793	560.57068	210.55138	-10.78535	-358.49908	-90.20654	83.15929	-1392.43628	221.03899	68.21226	-564.49896	-63.11209	7.41708
1152	9.592	863.22485	146.03812	1607.60461	-273.56775	37.78861	1374.33594	-1010.24866	29.42490	1369.77625	538.62018	209.33357	-11.58700	-344.18243	-96.71091	91.67896	-1371.90393	227.28250	64.86519	-581.14471	-63.63063	4.83020
1153	9.600	861.30066	146.35895	1607.47668	-273.54739	37.55843	1370.67383	-1009.88013	28.39901	1367.21033	513.88617	208.61198	-12.41274	-326.76782	-102.86230	96.58560	-1348.24878	233.75760	60.24357	-601.05145	-63.69755	3.24874
1154	9.608	859.51617	146.89255	1607.02478	-273.66299	37.16726	1366.80029	-1009.44678	27.35143	1364.37720	487.11841	208.06573	-13.08405	-307.06836	-108.60454	99.30202	-1321.57983	240.20454	55.10188	-624.53076	-63.81552	2.42277
1155	9.617	858.00513	147.60718	1606.24683	-273.94809	36.58253	1362.79590	-1009.05939	26.32953	1361.33630	459.45245	207.48846	-13.56838	-285.49463	-114.07318	101.06437	-1292.12378	246.68457	50.17169	-650.78058	-64.12296	1.96781
1156	9.625	856.85974	148.45786	1605.14844	-274.44247	35.77172	1358.72864	-1008.83087	25.37700	1358.14087	431.75671	206.81563	-13.93850	-262.25171	-119.37331	102.57182	-1260.21887	253.21210	46.14876	-678.27313	-64.53069	1.62819
1157	9.633	856.10376	149.40468	1603.74731	-275.19131	34.71938	1354.65747	-1008.86316	24.53057	1354.83362	404.38007	206.09023	-14.28745	-237.49078	-124.53993	104.06091	-1226.22229	259.39935	43.51307	-705.81073	-64.95683	1.30207
1158	9.642	855.69031	150.41777	1602.08960	-276.24811	33.42808	1350.64685	-1009.22961	23.81451	1351.45300	377.35187	205.37433	-14.65761	-211.39505	-129.55453	105.48215	-1190.55322	264.64285	42.33590	-732.94061	-65.37987	0.95996
1159	9.650	855.51581	151.47112	1600.26575	-277.66772	31.88948	1346.78101	-1009.95416	23.25123	1348.05212	350.61218	204.69962	-15.03789	-184.15903	-134.30370	106.62334	-1153.79688	268.65594	42.33767	-759.67859	-65.80710	0.59367
1160	9.658	855.44226	152.53206	1598.40686	-279.48560	30.07055	1343.16284	-1010.99335	22.87918	1344.71106	324.11096	204.07668	-15.42383	-155.95621	-138.57536	107.24120	-1116.66064	271.60049	43.20911	-786.18018	-66.25519	0.21639
1161	9.667	855.32190	153.56575	1596.66345	-281.69409	27.93611	1339.89819	-1012.23523	22.75024	1341.52612	297.80576	203.49750	-15.83666	-126.94412	-142.19589	107.18057	-1079.81824	273.71039	44.89029	-812.57458	-66.74844	-0.13907
1162	9.675	855.02576	154.54755	1595.18555	-284.23450	25.48441	1337.07678	-1013.53229	22.90691	1338.59216	271.63629	202.93964	-16.29227	-97.23990	-145.16135	106.38495	-1043.90430	275.01782	47.53835	-838.90808	-67.31216	-0.44874
1163	9.683	854.47479	155.46304	1594.10278	-287.01270	22.77087	1334.76819	-1014.75281	23.36664	1335.99109	245.53424	202.38914	-16.77447	-66.86084	-147.59326	104.83279	-1009.60242	275.46570	51.21394	-865.17310	-67.94106	-0.71396
1164	9.692	853.65125	156.30179	1593.50696	-289.93005	19.91301	1333.03552	-1015.81659	24.12087	1333.79395	219.45984	201.83864	-17.21639	-35.69647	-149.58478	102.47250	-977.47101	275.09018	55.54327	-891.37665	-68.57391	-0.95385
1165	9.700	852.57562	157.06213	1593.44031	-292.90558	17.06934	1331.94788	-1016.70142	25.13822	1332.07068	193.39645	201.26297	-17.53094	-3.56140	-151.12781	99.18302	-947.64069	273.87808	59.71855	-917.58081	-69.12335	-1.19086
1166	9.708	851.27118	157.75938	1593.89954	-295.85712	14.38364	1331.56885	-1017.42841	26.37223	1330.89258	167.29239	200.62924	-17.69665	29.71292	-152.18005	94.80590	-919.80359	271.56927	62.97404	-943.88751	-69.53947	-1.43840
1167	9.717	849.75293	158.41814	1594.85425	-298.65964	11.92942	1331.93372	-1018.03967	27.76857	1330.31946	141.03723	199.94157	-17.77720	64.21617	-152.75671	89.26232	-893.40118	267.89636	65.02975	-970.37146	-69.85623	-1.68343
1168	9.725	848.03534	159.05931	1596.26086	-301.14215	9.70121	1333.04150	-1018.58185	29.26091	1330.38123	114.51785	199.24596	-17.83631	99.94034	-152.95680	82.66437	-867.78479	262.89813	65.98131	-997.01807	-70.20181	-1.86231
1169	9.733	846.13519	159.70041	1598.06555	-303.13687	7.64474	1334.86621	-1019.09595	30.75773	1331.07104	87.68655	198.56746	-17.87942	136.83618	-152.87225	75.27338	-842.42041	256.80576	65.92838	-1023.75110	-70.73602	-1.88737
1170	9.742	844.07654	160.35468	1600.20642	-304.53345	5.69796	1337.36743	-1019.60974	32.14708	1332.35840	60.57814	197.88834	-17.88831	174.90074	-152.42839	67.33725	-817.05017	249.81779	64.89935	-1050.54443	-71.52432	-1.73013
1171	9.750	841.90009	161.02005	1602.62476	-305.29984	3.82494	1340.49109	-1020.13409	33.34141	1334.20557	33.26657	197.21091	-17.87317	214.14090	-151.40659	59.05693	-791.63275	242.12553	63.05822	-1077.48706	-72.46938	-1.46092
1172	9.758	839.66565	161.68346	1605.26868	-305.46808	2.02252	1344.16370	-1020.66022	34.31309	1336.57507	5.79173	196.55847	-17.87009	254.42819	-149.69913	50.70497	-766.22198	233.94930	60.76533	-1104.70691	-73.40088	-1.18553
1173	9.767	837.44403	162.33981	1608.08533	-305.10593	0.29850	1348.29089	-1021.16125	35.06882	1339.42358	-21.85971	195.90501	-17.89901	295.46759	-147.43050	42.64674	-740.97217	225.43884	58.36594	-1132.24695	-74.24574	-0.94843
1174	9.775	835.30627	162.99884	1611.01428	-304.29504	-1.34979	1352.76196	-1021.60034	35.61678	1342.69092	-49.70164	195.19328	-17.94262	336.93372	-144.81641	35.27309	-716.17883	216.71162	56.02815	-1160.05420	-75.05927	-0.73417
1175	9.783	833.31500	163.67876	1613.98914	-303.12390	-2.93117	1357.45239	-1021.93774	35.97359	1346.29065	-77.71892	194.40060	-17.96485	378.53046	-142.09575	29.06094	-692.23572	207.97641	53.76521	-1188.05652	-75.91258	-0.53630
1176	9.792	831.51910	164.39578	1616.94824	-301.68750	-4.43741	1362.22778	-1022.13812	36.17372	1350.10535	-105.88947	193.53519	-17.94375	419.81183	-139.60393	24.66120	-669.52869	199.42894	51.46155	-1216.14343	-76.87112	-0.33914
1177	9.800	829.94977	165.15842	1619.84155	-300.08392	-5.82724	1366.95264	-1022.17877	36.25201	1353.99048	-134.19157	192.61095	-17.89406	459.97253	-137.72188	22.72921	-648.34052	191.15462	48.89629	-1243.99536	-78.08270	-0.02337
1178	9.808	828.61591	165.97383	1622.62683	-298.40851	-7.03848	1371.49683	-1022.06372	36.19931	1357.78711	-162.58472	191.64746	-17.85938	497.87109	-136.66385	23.49122	-628.83514	183.32150	45.85655	-1270.96106	-79.77339	0.67582
1179	9.817	827.49884	166.85522	1625.25903	-296.74878	-8.02464	1375.73608	-1021.83801	35.93770	1361.34302	-191.00664	190.69017	-17.87169	532.24536	-136.23170	26.29303	-611.14246	176.29507	42.22764	-1296.28796	-82.07330	2.06066
1180	9.825	826.54626	167.81673	1627.69055	-295.18253	-8.78463	1379.55457	-1021.58704	35.37820	1364.53003	-219.36223	189.84622	-17.87537	561.88910	-135.68132	29.49401	-595.45245	170.43929	37.98096	-1319.58447	-84.85696	4.20580
1181	9.833	825.67688	168.85661	1629.88062	-293.77771	-9.35694	1382.84509	-1021.41943	34.50672	1367.25586	-247.47646	189.25092	-17.60608	585.56903	-134.04901	31.05080	-582.00317	165.90504	33.13465	-1340.92334	-87.83514	6.77900
1182	9.842	824.79480	169.94487	1631.80469	-292.59277	-9.78533	1385.50989	-1021.44281	33.41611	1369.45959	-275.14627	188.88609	-16.51742	602.02271	-130.86491	29.53411	-570.98987	162.60152	27.74034	-1360.47168	-90.71842	9.20150
1183	9.850	823.80304	171.02861	1633.45349	-291.67831	-10.08715	1387.46533	-1021.73895	32.28598	1371.08813	-302.33282	188.38171	-13.86869	610.65857	-126.35942	24.70773	-562.50372	160.37592	21.95105	-1378.16943	-93.12318	11.01433
1184	9.858	822.60956	172.05124	1634.82874	-291.07379	-10.24992	1388.65015	-1022.34857	31.30849	1372.07544	-329.07129	187.07701	-8.81856	612.26245	-120.99181	17.36645	-556.57965	159.27179	16.09484	-1393.67676	-94.42956	12.17880
1185	9.867	821.13458	172.96936	1635.93799	-290.79788	-10.25780	1389.03357	-1023.25635	30.59400	1372.36279	-354.70032	184.46829	-0.38123	608.51996	-115.21758	9.01923	-553.36194	159.45384	10.52112	-1406.38196	-94.09341	13.13922
1186	9.875	819.32898	173.75908	1636.78503	-290.84085	-10.12309	1388.61548	-1024.36804	30.14654	1371.94287	-377.07346	180.75285	12.29402	600.92456	-109.65788	1.57146	-553.25757	160.82120	5.32980	-1415.42029	-92.36470	14.54697
1187	9.883	817.19324	174.41972	1637.35779	-291.16394	-9.89869	1387.42200	-1025.51270	29.91794	1370.87659	-393.14413	176.84357	28.96623	590.34601	-105.04111	-3.46029	-556.88013	162.86412	0.37402	-1419.90295	-90.56084	16.80604
1188	9.892	814.78162	174.97269	1637.62781	-291.70355	-9.66725	1385.49988	-1026.49878	29.88309	1369.26611	-400.86343	173.71442	47.61489	577.30237	-101.78885	-5.85507	-564.75800	164.92245	-4.40166	-1419.29688	-90.33133	19.74449
1189	9.900	812.19135	175.44716	1637.56213	-292.38431	-9.50935	1382.91333	-1027.19287	30.08799	1367.20996	-400.36194	171.81409	65.24777	562.13428	-99.75140	-6.65162	-576.96667	166.51248	-8.66363	-1413.60498	-92.59346	22.56626
1190	9.908	809.53967	175.87085	1637.13770	-293.14001	-9.46932	1379.74292	-1027.56396	30.62593	1364.76453	-393.26062	171.09189	79.65374	544.73383	-98.48745	-7.10187	-592.98895	167.44847	-11.87032	-1403.19519	-97.16792	24.17690
1191	9.917	806.94580	176.27692	1636.35034	-293.92844	-9.54678	1376.08105	-1027.67834	31.54396	1361.94238	-381.31982	171.33705	90.38004	524.51257	-97.70898	-7.80868	-612.17310	167.78661	-13.79612	-1388.41833	-103.27472	23.78074
1192	9.925	804.52930	176.70663	1635.20837	-294.73566	-9.71248	1372.02722	-1027.65771	32.75549	1358.74988	-365.83453	172.35661	98.32663	501.05994	-97.41257	-8.74007	-634.32080	167.70439	-14.75485	-1369.37891	-110.20570	21.28502
1193	9.933	802.40808	177.19897	1633.71521	-295.57578	-9.92071	1367.68127	-1027.62939	34.04607	1355.22876	-347.72083	173.92712	104.72852	474.75763	-97.81015	-9.56392	-659.29254	167.35310	-15.28403	-1346.12585	-117.56160	17.21909
1194	9.942	800.68286	177.77707	1631.86365	-296.48712	-10.11269	1363.13574	-1027.69739	35.17712	1351.46851	-327.66101	175.74576	110.40922	446.64471	-99.13055	-9.89726	-686.23132	166.78368	-15.73262	-1319.13550	-125.10287	12.39645
1195	9.950	799.41754	178.43823	1629.64624	-297.52408	-10.23255	1358.47021	-1027.94312	35.99552	1347.59045	-306.12698	177.47299	115.63010	417.83337	-101.24493	-9.62418	-713.87616	165.98544	-16.20703	-1289.82422	-132.51266	7.67465
1196	9.958	798.62744	179.15962	1627.07068	-298.74667	-10.24647	1353.74768	-1028.43420	36.47226	1343.71387	-283.41345	178.78609	120.31396	389.17059	-103.50364	-9.07787	-741.39417	164.98209	-16.72098	-1260.51892	-139.29594	3.90159
1197	9.967	798.27808	179.91492	1624.17078	-300.20718	-10.14246	1349.01074	-1029.22046	36.67381	1339.92480	-259.71906	179.41754	124.27155	361.17191	-105.20430	-8.75920	-768.56134	163.92426	-17.22110	-1233.17102	-145.00674	1.83343
1198	9.975	798.28998	180.68909	1621.00891	-301.92761	-9.92865	1344.28308	-1030.31995	36.70237	1336.26416	-235.21573	179.20903	127.34188	333.95062	-106.19803	-8.90051	-795.48865	163.02472	-17.60718	-1207.86255	-149.57097	1.84497
1199	9.983	798.54938	181.48328	1617.66724	-303.87543	-9.63525	1339.57483	-1031.69617	36.64636	1332.72424	-210.09740	178.20081	129.54338	307.30988	-106.80611	-9.40366	-822.36047	162.36613	-17.84625	-1183.26013	-153.26917	3.67005
1200	9.992	798.93005	182.29675	1614.23560	-305.95706	-9.30295	1334.88257	-1033.23914	36.56160	1329.25610	-184.63077	176.69592	131.19154	280.96219	-107.31977	-10.07144	-849.26520	161.85910	-17.99783	-1158.46326	-156.51900	6.50859
