# Supplementary material for: Novel Methods for Surface EMG Analysis and Exploration Based on Multi-Modal Gaussian Mixture Models
Source: PLoS One. 2016 Jun 30;11(6):e0157239. doi: 10.1371/journal.pone.0157239 (PMC4928879; doi:10.1371/journal.pone.0157239)
Supplement: S1 File — (ZIP) [file pone.0157239.s001.zip › Haf_horses_trot_data/Haf_h05_t3_emg.anc]

File_Type:	Analog R/C ASCII	Generation#:	2
Board_Type:	NI USB-6225	Polarity:	Bipolar
Trial_Name:	Larettat	Trial#:	3	Duration(Sec.):	9.999166	#Channels:	64
BitDepth:	16	PreciseRate:	1200.000000
Name	LDL	acc1x	acc1y	acc1z	GM1L	acc2x	acc2y	acc2z	GM2L	acc3x	acc3y	acc3z	GM3L	acc4x	acc4y	acc4z	LDR	acc5x	acc5y	acc5z	GM1R	acc6x	acc6y	acc6z	GM2R	acc7x	acc7y	acc7z	GM3R	acc8x	acc8y	acc8z	BLDL	acc9x	acc9y	acc9z	BGM1L	acc10x	acc10y	acc10z	BGM2L	acc11x	acc11y	acc11z	BGM3L	acc12x	acc12y	acc12z	BLDR
Rate	1200	1200	1200	1200	1200	1200	1200	1200	1200	1200	1200	1200	1200	1200	1200	1200	1200	1200	1200	1200	1200	1200	1200	1200	1200	1200	1200	1200	1200	1200	1200	1200	1200	1200	1200	1200	1200	1200	1200	1200	1200	1200	1200	1200	1200	1200	1200	1200	1200
Range	5000	5000	5000	5000	5000	5000	5000	5000	5000	5000	5000	5000	5000	5000	5000	5000	5000	5000	5000	5000	5000	5000	5000	5000	5000	5000	5000	5000	5000	5000	5000	5000	5000	5000	5000	5000	5000	5000	5000	5000	5000	5000	5000	5000	5000	5000	5000	5000	5000
0.000000	-995	-10955	4045	-32742	484	-18383	-16314	-28089	-194	-22962	-16854	-22782	-262	-24319	-20919	-14837	241	-13222	24265	-32686	20	-22002	11464	-27417	-912	-20497	17475	-23801	21540	-20965	21806	-15300	-153	-128	-120	-68	-66	-61	-109	40	-155	15	33	-79	-26	-61	86	-31	-8
0.000833	-855	-10779	3139	-32760	338	-18332	-16218	-27904	-187	-22655	-17183	-22976	-36	-24323	-20947	-14881	534	-12561	23233	-32703	554	-22032	11522	-27326	-1487	-20664	17233	-23532	24807	-21065	21865	-15478	-153	-126	-121	-73	-67	-60	-109	23	-155	16	34	-73	-26	-60	82	-30	-4
0.001667	-703	-10555	2216	-32748	-61	-18322	-15998	-27688	-128	-22321	-17502	-23171	-331	-24289	-20982	-14939	-329	-11838	22216	-32686	-227	-22027	11648	-27250	-1392	-20841	17014	-23246	27375	-21193	21844	-15631	-152	-124	-118	-63	-61	-60	-105	42	-152	18	33	-73	-24	-59	84	-31	-1
0.002500	-1041	-10300	1292	-32755	-145	-18370	-15675	-27456	-116	-21976	-17788	-23364	-147	-24214	-21025	-15036	-454	-11072	21229	-32703	-346	-22011	11832	-27191	-1162	-21033	16818	-22951	28277	-21353	21747	-15760	-147	-125	-118	-64	-61	-55	-98	39	-150	18	35	-76	-23	-56	82	-28	-3
0.003333	-1023	-10006	371	-32743	-35	-18451	-15269	-27219	-163	-21628	-18039	-23554	-135	-24106	-21076	-15170	-98	-10280	20282	-32689	-190	-21967	12075	-27150	-1252	-21233	16641	-22671	26282	-21518	21577	-15858	-148	-129	-118	-64	-63	-57	-104	42	-148	15	35	-74	-22	-59	86	-28	-1
0.004167	-949	-9698	-541	-32751	11	-18571	-14805	-26978	-180	-21294	-18248	-23729	-338	-23962	-21131	-15328	-420	-9470	19377	-32693	-199	-21918	12368	-27126	-1273	-21427	16550	-22402	23002	-21714	21344	-15918	-148	-125	-118	-66	-83	-57	-108	44	-151	20	35	-75	-19	-58	84	-27	-3
0.005000	-1313	-9357	-1435	-32750	92	-18710	-14327	-26757	-147	-20979	-18415	-23897	-475	-23780	-21192	-15513	-156	-8662	18559	-32692	-91	-21857	12696	-27124	-1434	-21622	16485	-22169	19422	-21924	21064	-15940	-151	-128	-117	-64	-64	-57	-103	42	-151	18	34	-76	-26	-56	84	-28	-3
0.005833	-1434	-8992	-2316	-32737	-163	-18872	-13794	-26550	-82	-20694	-18537	-24044	-390	-23575	-21254	-15718	-19	-7859	17789	-32680	-449	-21796	13057	-27126	-1181	-21809	16470	-21956	16607	-22153	20746	-15926	-151	-148	-121	-68	-64	-56	-107	42	-152	23	33	-75	-23	-56	82	-29	-3
0.006667	-1426	-8608	-3170	-32754	-222	-19032	-13296	-26374	-115	-20449	-18618	-24182	-346	-23344	-21306	-15935	138	-7073	17094	-32693	-162	-21743	13435	-27151	-896	-21987	16503	-21786	13287	-22391	20408	-15879	-152	-132	-122	-66	-64	-59	-102	37	-158	21	30	-77	-24	-58	80	-30	-6
0.007500	-1414	-8191	-4002	-32742	-187	-19200	-12828	-26255	-95	-20244	-18658	-24304	-331	-23085	-21349	-16166	526	-6316	16472	-32681	-239	-21694	13826	-27175	-1182	-22146	16591	-21647	10557	-22623	20068	-15798	-153	-129	-120	-68	-63	-57	-103	43	-156	21	34	-74	-21	-55	80	-30	-10
0.008333	-1406	-7789	-4790	-32726	-304	-19352	-12399	-26123	-56	-20076	-18656	-24408	-439	-22811	-21371	-16403	104	-5588	15922	-32695	-690	-21658	14210	-27210	-661	-22291	16718	-21543	8355	-22851	19737	-15687	-150	-127	-119	-66	-64	-57	-107	38	-152	19	33	-75	-18	-53	81	-8	-5
0.009167	-1220	-7358	-5553	-32612	-265	-19493	-12036	-26053	37	-19957	-18627	-24502	-97	-22531	-21381	-16649	795	-4895	15438	-32628	380	-21635	14588	-27249	-1064	-22414	16879	-21468	3996	-23066	19422	-15558	-150	-127	-116	-65	-45	-57	-103	38	-153	22	36	-77	-22	-53	81	-28	-1
0.010000	-1210	-6906	-6284	-32490	-306	-19644	-11723	-26029	-3	-19876	-18575	-24588	-101	-22240	-21367	-16901	828	-4243	15010	-32553	-482	-21627	14941	-27287	-1180	-22516	17058	-21421	1782	-23257	19138	-15412	-159	-124	-118	-62	-61	-58	-104	43	-151	23	37	-70	-17	-52	92	-24	-4
0.010833	-1295	-6443	-6981	-32294	-267	-19713	-11485	-26039	-38	-19859	-18504	-24671	-161	-21952	-21333	-17153	572	-3624	14628	-32421	-499	-21626	15270	-27325	-998	-22595	17250	-21394	-340	-23420	18889	-15260	-148	-125	-115	-63	-61	-57	-104	42	-153	16	30	-69	-21	-51	84	-26	-3
0.011667	-1276	-5973	-7643	-32093	-221	-19789	-11325	-26088	-49	-19833	-18426	-24750	-174	-21665	-21270	-17419	802	-3030	14305	-32280	-590	-21643	15554	-27363	-875	-22652	17454	-21374	-2344	-23544	18683	-15113	-150	-126	-118	-66	-65	-59	-107	41	-151	21	34	-73	-26	-47	82	-26	-3
0.012500	-1188	-5486	-8269	-31846	-29	-19835	-11229	-26170	-46	-19853	-18350	-24835	-200	-21378	-21185	-17686	945	-2513	14008	-32092	-813	-21654	15798	-27396	-378	-22683	17619	-21374	-3828	-23633	18523	-14976	-151	-126	-121	-67	-61	-57	-105	47	-152	20	30	-73	-26	-56	81	-28	-6
0.013333	-1183	-4987	-8852	-31574	10	-19845	-11199	-26273	22	-19890	-18270	-24917	-152	-21098	-21079	-17959	913	-2015	13733	-31880	-577	-21671	15994	-27420	-27	-22684	17778	-21347	-5540	-23668	18410	-14839	-150	-128	-121	-67	-64	-57	-107	40	-155	20	26	-72	-24	-53	81	-30	-4
0.014167	-800	-4477	-9398	-31265	47	-19834	-11226	-26406	-72	-19937	-18192	-25021	217	-20829	-20952	-18237	1268	-1545	13462	-31621	189	-21679	16141	-27438	-131	-22660	17904	-21314	-8183	-23651	18338	-14727	-152	-127	-122	-65	-64	-53	-107	36	-153	20	34	-74	-24	-50	80	-28	-5
0.015000	-665	-3961	-9908	-30935	-36	-19796	-11303	-26549	-249	-20022	-18129	-25102	-65	-20570	-20817	-18527	751	-1109	13214	-31329	-767	-21680	16233	-27443	526	-22607	17986	-21268	-8518	-23581	18309	-14641	-155	-125	-124	-52	-61	-57	-108	40	-155	18	33	-76	-24	-55	77	-35	-6
0.015833	-677	-3436	-10373	-30577	-121	-19743	-11416	-26701	-220	-20045	-18079	-25179	8	-20318	-20669	-18819	499	-695	12951	-30991	-1152	-21665	16275	-27442	1264	-22526	18025	-21196	-8782	-23454	18306	-14572	-149	-126	-119	-65	-61	-56	-68	41	-155	18	32	-74	-23	-57	80	-28	-4
0.016667	-811	-2902	-10805	-30197	15	-19667	-11546	-26846	-274	-20085	-18038	-25305	98	-20076	-20522	-19117	661	-306	12675	-30627	-858	-21636	16267	-27429	1559	-22419	18014	-21102	-9840	-23281	18336	-14534	-153	-124	-120	-65	-60	-56	-108	40	-147	16	34	-73	-22	-56	80	-31	-5
0.017500	-999	-2376	-11182	-29804	71	-19589	-11692	-26990	-219	-20121	-18012	-25413	59	-19841	-20375	-19417	428	58	12376	-30229	-1118	-21594	16207	-27410	1907	-22296	17950	-20978	-10709	-23040	18392	-14517	-150	-126	-120	-66	-62	-57	-105	38	-152	20	34	-76	-22	-57	79	-30	-3
0.018333	-767	-1854	-11522	-29404	6	-19506	-11838	-27128	-234	-20149	-17993	-25529	79	-19636	-20242	-19722	451	401	12046	-29780	-792	-21537	16105	-27387	1982	-22157	17837	-20826	-11717	-22798	18448	-14528	-149	-125	-120	-64	-63	-57	-107	40	-154	18	62	-77	-21	-58	79	-32	-5
0.019167	-666	-1348	-11825	-29000	99	-19436	-11971	-27253	-162	-20174	-17969	-25635	132	-19444	-20113	-20019	173	729	11686	-29351	-779	-21475	15958	-27355	2164	-22008	17677	-20650	-12065	-22497	18520	-14550	-152	-127	-120	-66	-64	-60	-109	39	-153	19	35	-75	-23	-57	80	-30	0
0.020000	-862	-859	-12089	-28593	149	-19347	-12083	-27359	4	-20194	-17976	-25733	63	-19277	-20010	-20314	25	1042	11284	-28877	-819	-21404	15771	-27325	2368	-21860	17481	-20449	-12542	-22178	18585	-14593	-152	-129	-125	-66	-63	-60	-110	38	-153	18	29	-78	-26	-63	79	-33	-6
0.020833	-973	-394	-12320	-28191	276	-19323	-12165	-27449	-176	-20216	-17963	-25816	10	-19131	-19935	-20589	326	1338	10849	-28410	-579	-21343	15558	-27292	1859	-21715	17256	-20226	-13312	-21840	18648	-14634	-149	-128	-122	-69	-64	-57	-109	39	-152	17	30	-82	-23	-60	79	-31	-5
0.021667	-1015	40	-12514	-27800	555	-19329	-12208	-27509	-319	-20246	-17940	-25883	-248	-19019	-19871	-20853	63	1623	10375	-27930	-870	-21289	15315	-27264	2043	-21584	17008	-19984	-13135	-21493	18706	-14685	-147	-122	-121	-66	-62	-59	-105	43	-150	20	34	-77	-24	-57	81	-28	-1
0.022500	-854	437	-12680	-27427	515	-19347	-12206	-27550	-257	-20288	-17903	-25928	-137	-18940	-19834	-21091	764	1889	9871	-27460	702	-21256	15047	-27233	1301	-21469	16749	-19729	-15550	-21150	18748	-14728	-147	-127	-122	-70	-62	-60	-109	42	-151	18	30	-77	-18	-59	79	-30	-1
0.023333	-723	790	-12809	-27068	235	-19400	-12168	-27573	-183	-20352	-17849	-25953	-331	-18901	-19844	-21302	687	2137	9335	-27011	559	-21253	14759	-27211	349	-21387	16484	-19475	-16654	-20824	18766	-14762	-149	-131	-126	-70	-60	-57	-109	39	-153	11	29	-78	-22	-61	79	-33	-4
0.024167	-504	1086	-12922	-26736	53	-19485	-12072	-27578	-74	-20440	-17764	-25949	-84	-18905	-19836	-21481	78	2369	8796	-26578	209	-21277	14455	-27188	114	-21328	16231	-19217	-16652	-20516	18771	-14783	-153	-130	-124	-68	-62	-58	-109	41	-158	18	29	-103	-23	-60	78	-34	-3
0.025000	-249	1332	-13008	-26416	-18	-19595	-11948	-27582	-29	-20550	-17648	-25918	95	-18946	-19854	-21618	181	2589	8186	-26166	643	-21337	14140	-27171	-115	-21298	15989	-18968	-16626	-20234	18754	-14759	-151	-129	-125	-70	-62	-61	-109	36	-156	15	30	-78	-23	-60	78	-34	2
0.025833	67	1519	-13076	-26122	59	-19731	-11776	-27508	-107	-20681	-17499	-25860	193	-19035	-19884	-21721	161	2779	7586	-25787	679	-21434	13820	-27152	-418	-21302	15770	-18729	-16477	-19986	18708	-14718	-148	-132	-124	-69	-63	-60	-107	39	-153	16	21	-79	-22	-61	78	-34	-4
0.026667	-116	1644	-13129	-25855	45	-19889	-11581	-27442	-93	-20841	-17316	-25776	463	-19166	-19908	-21779	243	2966	6989	-25433	288	-21569	13493	-27135	-618	-21337	15578	-18510	-15997	-19767	18644	-14637	-149	-130	-122	-69	-66	-82	-107	38	-153	17	28	-80	-19	-60	74	-34	-4
0.027500	73	1706	-13173	-25608	135	-20049	-11354	-27360	-24	-21022	-17098	-25672	1194	-19334	-19923	-21804	702	3120	6395	-25115	1059	-21726	13172	-27112	-1540	-21399	15409	-18316	-16418	-19586	18554	-14523	-151	-131	-97	-70	-64	-60	-103	41	-155	16	29	-78	-21	-60	77	-34	-4
0.028333	300	1703	-13202	-25380	46	-20204	-11105	-27258	-121	-21214	-16840	-25548	836	-19534	-19899	-21786	260	3255	5815	-24821	766	-21915	12851	-27087	-1791	-21477	15269	-18147	-15434	-19434	18440	-14366	-149	-132	-122	-67	-62	-63	-107	42	-149	19	27	-70	-22	-57	81	-30	-1
0.029167	157	1641	-13229	-25171	10	-20351	-10848	-27142	-31	-21415	-16551	-25416	-798	-19763	-19881	-21736	-574	3362	5253	-24551	-183	-22114	12527	-27053	-1087	-21567	15154	-18008	-13871	-19314	18297	-14179	-149	-129	-119	-65	-58	-52	-101	45	-149	21	32	-73	-23	-56	82	-30	-1
0.030000	244	1517	-13252	-24977	2	-20472	-10596	-27009	121	-21608	-16236	-25265	-5306	-20008	-19817	-21656	-494	3448	4711	-24300	-33	-22325	12212	-27005	-975	-21656	15059	-17899	-13172	-19219	18126	-13941	-146	-127	-118	-66	-60	-55	-102	44	-148	18	33	-70	-15	-52	85	-30	0
0.030833	66	1333	-13272	-24803	-53	-20563	-10353	-26861	-81	-21795	-15905	-25118	-6903	-20265	-19713	-21543	-516	3502	4207	-24061	-4	-22525	11904	-26951	-754	-21751	14975	-17824	-12221	-19146	17924	-13671	-147	-151	-117	-63	-60	-58	-103	44	-153	0	30	-74	-17	-52	82	-28	2
0.031667	-112	1142	-13296	-24639	-127	-20613	-10131	-26707	-394	-21957	-15558	-24972	-4459	-20527	-19572	-21427	-477	3520	3737	-23836	39	-22709	11595	-26884	-482	-21828	14893	-17790	-11603	-19088	17690	-13389	-153	-135	-125	-72	-63	-64	-109	39	-158	13	26	-77	-22	-57	77	-35	-7
0.032500	-122	815	-13321	-24495	-371	-20617	-9933	-26537	-323	-22088	-15209	-24834	-4084	-20769	-19389	-21286	-530	3519	3299	-23607	-264	-22859	11301	-26798	55	-21873	14811	-17773	-10956	-19030	17434	-13068	-151	-132	-128	-77	-63	-61	-109	38	-156	15	29	-76	-24	-58	77	-31	-6
0.033333	110	499	-13326	-24330	-377	-20562	-9757	-26347	-219	-22167	-14854	-24691	-3970	-20996	-19159	-21131	-823	3479	2915	-23367	-520	-22957	11021	-26689	929	-21877	14724	-17785	-10528	-18968	17154	-12735	-151	-130	-121	-66	-62	-58	-108	41	-154	20	30	-76	-21	-56	79	-34	-7
0.034167	213	144	-13338	-24188	-319	-20457	-9620	-26154	-227	-22197	-14518	-24565	-3098	-21182	-18887	-20973	-430	3410	2573	-23110	-455	-23000	10743	-26571	1034	-21836	14614	-17821	-10529	-18892	16844	-12395	-138	-126	-119	-67	-63	-59	-109	40	-156	20	32	-75	-22	-57	82	-33	-3
0.035000	261	-231	-13336	-24044	-422	-20294	-9517	-25946	-171	-22171	-14200	-24447	-2574	-21327	-18585	-20814	-730	3312	2268	-22831	-1170	-22974	10482	-26433	1421	-21741	14484	-17875	-8966	-18796	16510	-12050	-150	-127	-118	-66	-60	-59	-105	40	-153	19	36	-73	-22	-61	81	-31	0
0.035833	553	-632	-13328	-23906	-658	-20087	-9445	-25738	-233	-22074	-13951	-24337	-1441	-21415	-18257	-20656	-336	3179	2006	-22529	8	-22879	10229	-26279	1345	-21587	14308	-17944	-9790	-18671	16157	-11707	-148	-121	-117	-63	-65	-55	-109	42	-151	19	33	-72	-21	-56	85	-24	-1
0.036667	709	-1046	-13313	-23766	-901	-19829	-9412	-25521	-150	-21924	-13663	-24237	-806	-21459	-17916	-20502	369	3017	1777	-22198	526	-22701	9984	-26113	1044	-21372	14099	-18017	-10265	-18526	15776	-11390	-148	-122	-118	-63	-64	-58	-105	43	-152	21	35	-73	-16	-56	86	-25	-14
0.037500	907	-1461	-13285	-23646	-787	-19540	-9405	-25299	-132	-21710	-13459	-24138	-41	-21420	-17559	-20346	7	2814	1591	-21840	-124	-22452	9751	-25935	1472	-21101	13849	-18093	-9685	-18342	15383	-11092	-148	-122	-116	-67	-64	-57	-84	44	-150	22	37	-74	-21	-53	86	-27	0
0.038333	1215	-1876	-13257	-23480	-667	-19222	-9423	-25082	-236	-21439	-13293	-24042	699	-21332	-17206	-20199	109	2585	1432	-21457	43	-22121	9524	-25741	1385	-20769	13537	-18167	-9725	-18130	14975	-10821	-146	-125	-116	-66	-61	-58	-104	42	-153	25	36	-75	-25	-51	84	-27	-3
0.039167	1283	-2286	-13176	-23330	-703	-18894	-9459	-24872	-184	-21116	-13178	-23940	1309	-21181	-16872	-20054	24	2325	1295	-21054	106	-21715	9296	-25544	1451	-20382	13220	-18224	-9169	-17885	14551	-10589	-150	-126	-119	-67	-62	-61	-102	44	-152	20	33	-70	-23	-53	85	-28	-5
0.040000	1155	-2686	-13088	-23169	-734	-18555	-9497	-24669	-147	-20754	-13119	-23830	1520	-20973	-16553	-19905	-40	2033	1182	-20628	-13	-21248	9079	-25334	1342	-19951	12846	-18271	-8427	-17614	14112	-10392	-152	-127	-119	-68	-66	-61	-108	40	-156	16	34	-74	-28	-59	81	-30	-6
0.040833	1213	-3070	-13001	-23014	-646	-18223	-9535	-24480	-52	-20364	-13104	-23707	2058	-20711	-16271	-19748	611	1725	1084	-20200	919	-20718	8866	-25110	465	-19472	12438	-18290	-9186	-17308	13668	-10234	-150	-128	-120	-67	-63	-58	-105	43	-154	18	36	-72	-22	-55	84	-28	-6
0.041667	998	-3425	-12881	-22820	-552	-17905	-9560	-24296	-58	-19944	-13130	-23552	2102	-20399	-16017	-19577	900	1385	1003	-19763	962	-20144	8652	-24857	-350	-18972	12010	-18286	-9014	-16980	13221	-10115	-148	-126	-117	-64	-58	-56	-103	45	-151	21	37	-69	-19	-52	87	-25	0
0.042500	643	-3759	-12746	-22622	-628	-17612	-9565	-24120	-67	-19518	-13198	-23374	1907	-20057	-15810	-19397	290	1031	931	-19340	-21	-19539	8442	-24631	-684	-18441	11552	-18255	-7407	-16639	12768	-10037	-146	-121	-117	-65	-60	-53	-102	46	-150	23	40	-70	-18	-52	89	-26	2
0.043333	776	-4069	-12601	-22412	-518	-17352	-9550	-23982	-38	-19094	-13298	-23166	2083	-19686	-15646	-19193	333	654	865	-18936	297	-18918	8223	-24378	-723	-17902	11082	-18197	-6885	-16294	12318	-10004	-147	-122	-120	-63	-61	-60	-103	43	-150	22	36	-73	-21	-52	88	-28	4
0.044167	702	-4350	-12443	-22189	-294	-17126	-9514	-23859	-162	-18681	-13424	-22931	2095	-19308	-15532	-18979	405	266	799	-18563	68	-18281	8004	-24112	74	-17364	10614	-18109	-6378	-15950	11868	-10005	-148	-122	-116	-65	-64	-56	-103	43	-153	23	37	-74	-25	-57	86	-29	-1
0.045000	631	-4604	-12277	-21950	-194	-16937	-9421	-23749	-143	-18288	-13566	-22658	2154	-18919	-15456	-18736	364	-121	732	-18223	-69	-17651	7785	-23833	931	-16831	10153	-17988	-6069	-15622	11430	-10032	-145	-128	-118	-68	-64	-58	-104	43	-160	21	36	-74	-21	-53	86	-28	-3
0.045833	581	-4827	-12101	-21700	170	-16760	-9308	-23662	-43	-17916	-13711	-22351	2350	-18549	-15415	-18463	220	-513	663	-17933	118	-17037	7569	-23543	1244	-16312	9708	-17843	-5458	-15276	11008	-10085	-153	-124	-118	-65	-62	-61	-103	43	-153	20	32	-76	-24	-53	86	-29	-3
0.046667	364	-5022	-11929	-21425	357	-16655	-9165	-23588	29	-17567	-13848	-22010	2362	-18163	-15407	-18165	-113	-899	587	-17693	55	-16443	7356	-23238	1462	-15818	9289	-17670	-4556	-14956	10595	-10157	-149	-128	-119	-63	-61	-58	-103	43	-149	22	36	-74	-27	-53	85	-28	-3
0.047500	411	-5189	-11737	-21148	318	-16551	-8996	-23527	103	-17251	-13976	-21640	2257	-17806	-15421	-17838	153	-1268	507	-17516	281	-15892	7148	-22929	1092	-15346	8898	-17475	-4287	-14657	10209	-10220	-146	-125	-119	-64	-59	-56	-103	43	-151	18	29	-75	-18	-53	86	-26	0
0.048333	161	-5326	-11585	-20855	534	-16466	-8807	-23470	-26	-16956	-14073	-21239	1950	-17474	-15450	-17487	-160	-1624	415	-17400	-404	-15376	6942	-22596	877	-14910	8548	-17262	-2332	-14387	9845	-10324	-151	-133	-124	-67	-67	-60	-107	43	-151	17	29	-92	-24	-56	80	-31	-6
0.049167	-346	-5437	-11425	-20558	700	-16396	-8605	-23418	24	-16685	-14154	-20817	2094	-17169	-15479	-17104	-265	-1950	321	-17341	-33	-14899	6752	-22256	824	-14499	8246	-17031	-1891	-14130	9520	-10417	-149	-127	-117	-64	-60	-58	-104	43	-152	20	34	-75	-17	-53	86	-27	-1
0.050000	-374	-5523	-11269	-20250	699	-16315	-8392	-23357	103	-16432	-14161	-20369	1901	-16891	-15505	-16702	632	-2246	219	-17339	626	-14471	6575	-21900	356	-14124	7992	-16794	-2272	-13905	9224	-10460	-147	-122	-116	-65	-59	-55	-102	42	-149	20	29	-76	-17	-52	77	-29	0
0.050833	-597	-5584	-11125	-19932	750	-16228	-8189	-23284	18	-16197	-14133	-19913	1513	-16636	-15512	-16281	243	-2509	111	-17399	-360	-14094	6416	-21541	412	-13782	7786	-16552	-900	-13697	8973	-10514	-146	-125	-117	-66	-64	-60	-105	40	-149	21	33	-76	-17	-53	82	-25	0
0.051667	-732	-5620	-10993	-19631	878	-16122	-8001	-23206	-25	-15972	-14064	-19454	1545	-16412	-15503	-15846	74	-2738	-3	-17506	-510	-13760	6275	-21176	-17	-13476	7628	-16311	143	-13515	8751	-10548	-150	-129	-120	-65	-59	-56	-120	39	-152	19	32	-78	-22	-59	78	-29	0
0.052500	-739	-5638	-10868	-19331	794	-15994	-7837	-23099	-5	-15751	-13944	-18987	1536	-16214	-15464	-15395	-598	-2923	-116	-17650	-676	-13472	6160	-20803	-291	-13192	7518	-16068	1755	-13305	8583	-10552	-151	-130	-121	-65	-66	-60	-104	40	-153	19	32	-77	-21	-50	81	-31	-3
0.053333	-893	-5626	-10749	-19027	652	-15834	-7705	-22961	61	-15532	-13774	-18519	1077	-16031	-15389	-14939	-918	-3066	-224	-17821	-694	-13222	6073	-20426	-174	-12931	7459	-15829	3324	-13171	8460	-10548	-146	-128	-119	-68	-62	-60	-104	43	-137	19	35	-76	-23	-57	82	-29	0
0.054167	-1087	-5594	-10636	-18731	550	-15636	-7603	-22792	172	-15316	-13558	-18059	1316	-15861	-15279	-14479	802	-3166	-327	-18009	99	-13001	6013	-20044	-831	-12698	7436	-15598	3266	-13005	8387	-10490	-150	-132	-120	-68	-61	-59	-103	40	-150	15	32	-78	-19	-56	84	-30	-1
0.055000	-979	-5538	-10520	-18440	441	-15403	-7545	-22587	109	-15087	-13303	-17614	1497	-15706	-15133	-14016	1786	-3225	-419	-18200	414	-12824	5978	-19683	-1642	-12477	7459	-15377	3226	-12837	8360	-10402	-150	-130	-121	-66	-62	-60	-103	25	-152	11	33	-77	-21	-56	81	-33	-5
0.055833	-1030	-5459	-10397	-18161	370	-15138	-7531	-22339	-63	-14858	-13008	-17185	1149	-15556	-14950	-13562	385	-3243	-497	-18386	-848	-12655	5970	-19291	-1000	-12268	7511	-15167	5516	-12660	8376	-10301	-149	-132	-120	-70	-63	-57	-103	43	-154	12	32	-78	-21	-59	80	-29	-4
0.056667	-890	-5355	-10264	-17887	233	-14842	-7563	-22056	-128	-14626	-12695	-16771	999	-15405	-14736	-13109	251	-3228	-557	-18549	-970	-12514	5982	-18922	-658	-12080	7582	-14968	6907	-12466	8435	-10175	-150	-131	-127	-67	-64	-60	-105	39	-156	17	30	-82	-26	-59	81	-31	-3
0.057500	-770	-5234	-10123	-17621	120	-14516	-7624	-21734	-27	-14388	-12357	-16371	839	-15253	-14498	-12665	355	-3175	-592	-18658	-945	-12381	6021	-18551	-735	-11889	7683	-14774	7659	-12254	8534	-10029	-153	-128	-121	-68	-61	-57	-107	40	-155	20	33	-76	-23	-61	80	-21	-4
0.058333	-599	-5089	-9961	-17353	43	-14165	-7714	-21361	28	-14147	-12004	-15993	871	-15087	-14228	-12223	75	-3094	-604	-18771	-1153	-12258	6071	-18188	-768	-11706	7792	-14594	7905	-12020	8671	-9866	-147	-129	-124	-94	-64	-61	-108	38	-155	11	33	-77	-23	-57	79	-31	-5
0.059167	-444	-4931	-9784	-17091	5	-13794	-7834	-20954	-96	-13901	-11645	-15630	804	-14913	-13952	-11788	205	-2989	-592	-18790	-1177	-12130	6139	-17830	-1098	-11523	7907	-14416	7951	-11760	8828	-9694	-147	-130	-125	-67	-64	-58	-107	38	-154	17	33	-76	-25	-60	78	-34	-4
0.060000	-498	-4760	-9585	-16822	-220	-13410	-7961	-20511	-142	-13653	-11292	-15283	598	-14723	-13681	-11365	114	-2869	-550	-18783	-1308	-12004	6219	-17480	-1147	-11338	8022	-14248	8621	-11477	9014	-9517	-150	-129	-124	-72	-63	-58	-110	38	-152	17	30	-78	-22	-58	79	-29	-3
0.060833	-533	-4579	-9364	-16549	-316	-13027	-8087	-20043	37	-13412	-10947	-14959	497	-14517	-13370	-10943	343	-2735	-479	-18698	-977	-11865	6298	-17138	-1250	-11151	8132	-14084	8518	-11167	9199	-9333	-149	-130	-122	-68	-59	-62	-107	38	-150	16	33	-75	-22	-60	82	-31	0
0.061667	-563	-4388	-9123	-16262	-326	-12640	-8189	-19546	129	-13165	-10606	-14636	-423	-14288	-13079	-10525	302	-2595	-377	-18548	-1455	-11717	6381	-16800	-1489	-10952	8235	-13922	8932	-10829	9420	-9157	-147	-126	-121	-66	-58	-58	-109	42	-146	21	36	-73	-19	-57	86	-28	-1
0.062500	-655	-4198	-8854	-15963	-460	-12261	-8286	-19031	91	-12924	-10286	-14327	-2622	-14045	-12804	-10109	-174	-2450	-247	-18333	-1378	-11557	6457	-16475	-1803	-10755	8320	-13765	8322	-10476	9627	-8989	-147	-124	-119	-64	-61	-55	-105	41	-151	32	41	-73	-21	-53	86	-27	0
0.063333	-279	-4018	-8577	-15653	-591	-11896	-8336	-18501	54	-12687	-9979	-14038	-2831	-13786	-12528	-9704	310	-2311	-98	-18060	-29	-11376	6522	-16156	-2911	-10539	8392	-13608	5934	-10100	9822	-8840	-149	-125	-116	-66	-59	-53	-107	43	-151	21	35	-72	-21	-56	81	-31	0
0.064167	-239	-3848	-8285	-15328	-778	-11541	-8344	-17963	13	-12445	-9693	-13755	-2065	-13507	-12270	-9326	-544	-2176	72	-17728	-512	-11179	6567	-15845	-3170	-10316	8430	-13458	6017	-9709	10003	-8702	-146	-127	-121	-66	-61	-57	-108	40	-152	19	33	-72	-14	-55	82	-30	-1
0.065000	-130	-3694	-7984	-14982	-925	-11202	-8285	-17423	98	-12210	-9423	-13479	-1870	-13217	-12035	-8905	-843	-2050	253	-17344	-148	-10945	6599	-15545	-3400	-10085	8448	-13312	5506	-9327	10157	-8591	-150	-132	-124	-72	-69	-61	-108	37	-156	27	32	-78	-24	-61	82	-33	-3
0.065833	-53	-3558	-7680	-14623	-998	-10882	-8170	-16926	262	-11980	-9168	-13210	-1487	-12914	-11802	-8509	-1035	-1935	455	-16915	-240	-10726	6609	-15248	-2880	-9832	8445	-13163	4897	-8896	10297	-8500	-150	-131	-121	-68	-65	-61	-107	39	-154	16	34	-74	-25	-59	80	-32	-5
0.066667	101	-3437	-7368	-14247	-1014	-10568	-7974	-16352	336	-11742	-8915	-12948	-1286	-12590	-11578	-8124	-1537	-1821	664	-16459	-409	-10463	6597	-14959	-2049	-9561	8413	-13026	4627	-8509	10394	-8435	-149	-129	-117	-68	-64	-66	-109	37	-154	15	30	-78	-24	-58	77	-33	-6
0.067500	194	-3337	-7062	-13855	-947	-10271	-7714	-15835	465	-11500	-8673	-12690	-893	-12270	-11361	-7747	-1793	-1719	869	-15976	126	-10185	6556	-14675	-1627	-9272	8358	-12891	3583	-8099	10466	-8395	-147	-130	-121	-69	-66	-57	-107	40	-153	20	32	-78	-23	-59	80	-31	-4
0.068333	164	-3254	-6763	-13459	-919	-9983	-7388	-15320	578	-11256	-8436	-12443	-311	-11943	-11144	-7391	-1464	-1622	1073	-15481	849	-9880	6492	-14397	-1893	-8965	8275	-12767	1464	-7689	10496	-8363	-148	-127	-120	-66	-63	-57	-103	41	-153	19	26	-73	-19	-57	79	-32	-3
0.069167	131	-3169	-6474	-13057	-1030	-9697	-6991	-14823	457	-11003	-8193	-12202	-322	-11610	-10920	-7054	-2326	-1529	1266	-14978	-49	-9555	6400	-14121	-2183	-8630	8172	-12652	1368	-7279	10496	-8400	-150	-127	-120	-67	-60	-59	-102	43	-149	20	30	-78	-22	-57	80	-32	-1
0.070000	472	-3131	-6201	-12656	-830	-9415	-6535	-14335	297	-10746	-7946	-11977	106	-11282	-10688	-6741	-2649	-1438	1447	-14478	3	-9210	6280	-13856	-2393	-8274	8044	-12547	748	-6910	10446	-8439	-146	-122	-120	-64	-62	-55	-103	38	-151	20	39	-75	-18	-53	84	-28	1
0.070833	558	-3091	-5940	-12265	-803	-9124	-6032	-13869	69	-10482	-7699	-11762	257	-10961	-10438	-6459	-2366	-1361	1607	-13993	470	-8844	6136	-13593	-2024	-7897	7875	-12456	-659	-6469	10360	-8512	-146	-124	-118	-65	-58	-56	-105	40	-147	20	35	-74	-18	-53	79	-34	0
0.071667	413	-3056	-5693	-11897	-882	-8848	-5500	-13418	28	-10188	-7446	-11570	5	-10646	-10167	-6222	-2232	-1264	1745	-13530	352	-8460	5969	-13337	-1322	-7493	7720	-12379	-2112	-6061	10239	-8603	-149	-128	-120	-66	-59	-60	-108	38	-149	17	32	-78	-18	-57	77	-36	0
0.072500	362	-3023	-5460	-11554	-620	-8559	-4948	-12982	54	-9937	-7189	-11398	-335	-10342	-9878	-6029	-1831	-1176	1860	-13095	402	-8055	5780	-13083	-873	-7085	7525	-12316	-3557	-5656	10082	-8721	-146	-129	-122	-68	-62	-59	-105	38	-150	16	30	-69	-23	-60	79	-35	2
0.073333	385	-2978	-5232	-11246	-594	-8265	-4388	-12552	-70	-9649	-6918	-11251	-479	-10045	-9561	-5888	-1918	-1082	1950	-12698	504	-7630	5572	-12833	-358	-6641	7316	-12260	-4211	-5246	9872	-8855	-150	-130	-124	-73	-61	-64	-108	38	-154	17	29	-79	-22	-59	78	-38	-4
0.074167	542	-2925	-5011	-10976	-579	-7966	-3845	-12135	-115	-9356	-6648	-11132	-10	-9767	-9226	-5808	-1527	-980	2016	-12322	891	-7181	5346	-12589	-164	-6176	7089	-12213	-5120	-4824	9673	-9005	-149	-128	-121	-68	-64	-57	-108	40	-152	17	28	-73	-22	-59	76	-32	-5
0.075000	652	-2851	-4795	-10754	-439	-7653	-3328	-11738	-109	-9055	-6374	-11044	202	-9497	-8864	-5791	-851	-875	2059	-11992	715	-6709	5108	-12343	-385	-5694	6855	-12171	-5498	-4400	9427	-9169	-149	-130	-121	-66	-61	-75	-108	41	-153	21	36	-78	-21	-63	81	-31	-5
0.075833	587	-2752	-4571	-10586	-215	-7345	-2861	-11312	-218	-8748	-6113	-10987	-110	-9247	-8490	-5837	-1025	-774	2070	-11694	217	-6221	4862	-12103	281	-5199	6601	-12127	-5372	-3965	9155	-9341	-148	-126	-120	-65	-62	-53	-105	40	-152	18	32	-67	-17	-57	79	-32	0
0.076667	952	-2631	-4346	-10472	-17	-7036	-2451	-10910	-249	-8443	-5862	-10978	301	-9014	-8101	-5963	115	-650	2062	-11435	1342	-5713	4604	-11865	153	-4699	6337	-12098	-7439	-3520	8859	-9526	-150	-127	-120	-62	-64	-56	-105	38	-150	19	29	-77	-18	-57	78	-34	-5
0.077500	1141	-2485	-4117	-10425	236	-6729	-2117	-10513	-288	-8139	-5626	-10996	382	-8789	-7706	-6161	321	-538	2036	-11211	645	-5192	4336	-11622	378	-4186	6060	-12061	-7368	-3061	8542	-9711	-146	-126	-122	-66	-63	-56	-104	38	-150	19	26	-78	-23	-57	78	-32	0
0.078333	1022	-2311	-3882	-10435	560	-6429	-1860	-10112	-349	-7830	-5413	-11062	470	-8582	-7309	-6432	328	-426	1992	-11010	418	-4652	4074	-11406	782	-3676	5772	-12019	-7268	-2599	8207	-9901	-151	-128	-124	-74	-63	-59	-108	39	-152	16	27	-77	-22	-61	76	-32	-1
0.079167	917	-2109	-3639	-10503	792	-6133	-1691	-9711	-321	-7524	-5224	-11165	360	-8382	-6916	-6776	395	-316	1936	-10834	327	-4098	3810	-11175	1126	-3161	5476	-11966	-6724	-2124	7859	-10084	-149	-128	-124	-67	-63	-61	-110	37	-152	16	27	-78	-21	-59	78	-33	0
0.080000	819	-1891	-3391	-10624	873	-5846	-1599	-9310	-371	-7224	-5065	-11309	429	-8197	-6539	-7189	277	-215	1879	-10668	34	-3532	3555	-10955	1706	-2650	5173	-11909	-5852	-1648	7492	-10263	-149	-128	-125	-63	-63	-60	-108	38	-152	17	26	-81	-24	-61	76	-35	-4
0.080833	745	-1651	-3143	-10797	903	-5576	-1594	-8913	-444	-6932	-4941	-11490	498	-8011	-6177	-7668	503	-126	1818	-10513	-120	-2959	3311	-10738	2446	-2147	4878	-11838	-5194	-1170	7111	-10432	-149	-129	-124	-68	-65	-61	-107	37	-153	15	29	-93	-21	-60	62	-36	-4
0.081667	958	-1396	-2898	-11004	988	-5315	-1661	-8516	-439	-6642	-4843	-11707	642	-7828	-5846	-8208	1574	-42	1763	-10358	407	-2381	3077	-10521	2496	-1651	4571	-11747	-5574	-661	6704	-10587	-150	-130	-122	-66	-63	-60	-119	37	-155	12	30	-78	-24	-60	72	-33	-5
0.082500	658	-1138	-2661	-11246	1014	-5069	-1792	-8120	-445	-6357	-4790	-11955	346	-7641	-5533	-8790	1232	28	1715	-10194	-613	-1805	2867	-10316	3103	-1166	4266	-11659	-3593	-202	6296	-10720	-151	-129	-120	-66	-61	-55	-104	39	-150	18	33	-76	-19	-60	75	-32	12
0.083333	421	-874	-2440	-11502	1102	-4836	-1973	-7726	-480	-6081	-4766	-12224	436	-7446	-5240	-9419	593	90	1674	-10023	-1002	-1235	2668	-10104	4226	-697	3963	-11561	-1073	263	5863	-10841	-145	-126	-120	-76	-60	-58	-110	38	-152	15	28	-76	-16	-61	76	-31	-1
0.084167	348	-626	-2248	-11761	1114	-4613	-2191	-7331	-479	-5809	-4770	-12512	330	-7246	-5014	-10070	854	129	1643	-9835	-755	-676	2495	-9896	4943	-250	3686	-11450	959	717	5418	-10936	-149	-127	-124	-68	-60	-58	-105	38	-150	16	32	-72	-23	-59	77	-31	-3
0.085000	260	-390	-2084	-12011	1039	-4406	-2468	-6949	-437	-5546	-4800	-12807	-18	-7026	-4770	-10723	861	163	1626	-9624	-1210	-132	2342	-9696	5270	193	3371	-11337	3196	1154	4959	-11006	-147	-128	-134	-69	-64	-62	-111	36	-151	16	29	-78	-44	-60	76	-35	-3
0.085833	327	-170	-1962	-12233	1149	-4208	-2656	-6570	-397	-5298	-4850	-13100	51	-6792	-4583	-11400	897	174	1613	-9384	-1056	392	2216	-9498	5631	607	3084	-11222	5034	1566	4480	-11051	-146	-129	-121	-68	-61	-61	-109	40	-151	15	28	-80	-22	-60	76	-31	-3
0.086667	270	5	-1885	-12411	1022	-4049	-2867	-6205	-422	-5048	-4915	-13372	229	-6528	-4418	-12053	777	177	1607	-9118	-911	885	2110	-9306	6167	1002	2820	-11104	7054	1963	3987	-11073	-145	-127	-121	-73	-63	-61	-104	39	-152	18	32	-79	-22	-58	87	-32	-1
0.087500	178	155	-1855	-12529	970	-3847	-3038	-5850	-577	-4811	-4985	-13638	181	-6239	-4280	-12683	770	166	1604	-8816	-611	1346	2025	-9112	6221	1379	2538	-11000	8759	2326	3477	-11053	-149	-125	-122	-67	-64	-58	-109	41	-151	17	34	-81	-23	-57	80	-32	0
0.088333	151	267	-1884	-12572	991	-3677	-3155	-5501	-505	-4580	-5050	-13860	274	-5918	-4161	-13261	1215	144	1594	-8485	-391	1769	1957	-8923	5678	1733	2310	-10896	10671	2661	2960	-11012	-149	-127	-110	-72	-61	-57	-90	41	-150	19	30	-76	-19	-58	81	-28	2
0.089167	280	334	-1961	-12532	1043	-3518	-3207	-5163	-478	-4356	-5103	-14037	118	-5572	-4059	-13804	705	118	1577	-8122	-1045	2155	1905	-8740	5733	2062	2028	-10805	13687	2965	2431	-10942	-147	-127	-118	-70	-61	-56	-104	43	-150	17	35	-80	-18	-43	82	-30	0
0.090000	210	369	-2093	-12396	1232	-3366	-3179	-4841	-498	-4143	-5139	-14162	482	-5196	-3969	-14248	1295	81	1544	-7732	59	2488	1863	-8553	4472	2366	1794	-10727	13940	3229	1892	-10840	-146	-128	-121	-70	-62	-59	-107	40	-169	15	29	-78	-21	-56	81	-32	-5
0.090833	-301	360	-2271	-12166	1123	-3228	-3066	-4534	-454	-3939	-5153	-14219	250	-4797	-3884	-14632	1324	38	1494	-7317	-29	2775	1828	-8365	3256	2644	1567	-10666	15167	3468	1345	-10721	-148	-128	-117	-69	-61	-58	-103	42	-155	22	34	-77	-22	-55	82	-28	-5
0.091667	-197	316	-2487	-11834	986	-3097	-2865	-4228	-374	-3741	-5129	-14204	172	-4363	-3800	-14936	781	10	1417	-6884	-319	3004	1793	-8171	2810	2889	1346	-10621	16406	3667	795	-10579	-156	-130	-119	-73	-73	-58	-108	42	-156	16	30	-78	-22	-56	79	-33	-8
0.092500	79	236	-2727	-11393	933	-2979	-2583	-3940	-316	-3544	-5073	-14108	84	-3910	-3718	-15135	637	-12	1319	-6437	-188	3178	1751	-7971	2059	3115	1131	-10589	16980	3834	252	-10412	-151	-126	-120	-69	-65	-59	-109	35	-153	17	33	-78	-22	-55	82	-33	-9
0.093333	-193	137	-2988	-10863	751	-2867	-2213	-3650	-337	-3349	-4971	-13922	51	-3437	-3631	-15246	481	-25	1195	-5981	-241	3299	1710	-7755	1205	3299	917	-10571	17235	3963	-281	-10226	-150	-128	-110	-66	-63	-56	-105	41	-151	17	33	-78	-25	-55	80	-32	-3
0.094167	-492	18	-3246	-10254	455	-2772	-1770	-3366	-293	-3160	-4826	-13649	-221	-2947	-3531	-15254	413	-25	1043	-5522	-151	3357	1656	-7524	115	3451	709	-10563	17182	4057	-797	-10028	-149	-125	-117	-66	-64	-60	-107	44	-152	17	34	-76	-19	-51	84	5	1
0.095000	-187	-113	-3490	-9566	263	-2691	-1263	-3082	-210	-2966	-4616	-13284	72	-2457	-3427	-15165	814	-3	870	-5063	957	3358	1585	-7273	-1856	3570	495	-10564	15432	4114	-1296	-9823	-147	-121	-119	-64	-63	-56	-104	46	-149	21	36	-77	-24	-55	85	-26	0
0.095833	-392	-252	-3707	-8824	10	-2619	-707	-2801	-316	-2781	-4389	-12828	-9	-1959	-3312	-14990	440	42	672	-4616	1007	3300	1503	-6996	-3458	3647	274	-10566	14818	4142	-1774	-9611	-151	-124	-117	-64	-63	-56	-107	43	-150	18	36	-73	-18	-49	82	-27	-5
0.096667	-714	-383	-3846	-8045	-369	-2563	-116	-2514	-297	-2593	-4100	-12282	61	-1465	-3184	-14709	-284	113	463	-4183	968	3190	1401	-6692	-4212	3681	57	-10570	14789	4135	-2223	-9402	-146	-124	-119	-76	-61	-57	-104	49	-151	18	34	-74	-21	-53	89	-27	-3
0.097500	-477	-509	-3994	-7249	-626	-2526	489	-2218	-132	-2405	-3769	-11656	178	-988	-3047	-14361	-151	206	247	-3803	1562	3020	1283	-6359	-5178	3677	-172	-10567	13664	4099	-2644	-9198	-147	-127	-120	-65	-56	-53	-99	43	-147	21	36	-74	-22	-51	88	-31	-5
0.098333	-617	-613	-4039	-6456	-727	-2505	1106	-1915	-74	-2219	-3391	-10953	-74	-533	-2895	-13938	-299	326	33	-3381	1136	2796	1145	-5995	-5955	3623	-410	-10575	12062	4024	-3029	-9003	-150	-125	-121	-68	-64	-63	-107	40	-155	12	32	-76	-24	-58	82	-32	-4
0.099167	-810	-699	-4011	-5685	-907	-2494	1712	-1597	-57	-2041	-2975	-10179	-196	-100	-2730	-13455	-363	472	-168	-3010	1062	2523	1001	-5593	-6447	3532	-656	-10533	9737	3930	-3379	-8827	-151	-126	-121	-66	-58	-57	-107	26	-153	17	32	-75	-25	-56	82	-13	-3
0.100000	-461	-752	-3896	-4944	-979	-2494	2300	-1258	20	-1864	-2515	-9350	-167	299	-2546	-12912	-462	644	-352	-2662	1363	2203	844	-5159	-6578	3392	-911	-10499	7566	3811	-3693	-8662	-149	-127	-99	-66	-62	-59	-111	38	-155	18	30	-75	-22	-55	82	-33	-4
0.100833	-105	-785	-3695	-4268	-1229	-2513	2860	-908	-70	-1701	-2027	-8478	-287	664	-2348	-12333	-768	836	-512	-2337	1462	1843	683	-4698	-6464	3211	-1169	-10427	5076	3669	-3975	-8526	-153	-127	-122	-66	-64	-39	-109	38	-159	17	30	-75	-25	-61	77	-35	-5
0.101667	30	-780	-3404	-3664	-1659	-2540	3375	-535	-70	-1542	-1510	-7568	-310	993	-2127	-11721	-249	1052	-634	-2034	1545	1437	525	-4201	-7025	2989	-1424	-10331	2282	3512	-4217	-8413	-147	-127	-122	-65	-62	-56	-109	39	-150	18	32	-73	-22	-57	82	-31	0
0.102500	284	-738	-3032	-3141	-1882	-2575	3846	-159	24	-1402	-963	-6620	-464	1278	-1884	-11092	-752	1274	-712	-1753	464	1002	377	-3683	-6756	2722	-1693	-10212	1118	3337	-4427	-8332	-145	-124	-122	-66	-58	-53	-110	46	-149	19	32	-75	-21	-56	85	-27	0
0.103333	470	-675	-2595	-2718	-2092	-2614	4313	239	43	-1287	-389	-5665	-289	1522	-1623	-10452	-707	1506	-750	-1499	1180	532	232	-3147	-6733	2415	-1952	-10057	-1856	3150	-4612	-8284	-147	-130	-121	-65	-63	-55	-110	42	-150	17	33	-76	-21	-60	78	-29	-1
0.104167	309	-580	-2086	-2389	-2395	-2660	4643	643	26	-1194	189	-4715	-391	1697	-1334	-9812	-249	1738	-739	-1262	1199	29	94	-2605	-7238	2065	-2208	-9884	-3839	2952	-4761	-8273	-148	-126	-119	-66	-64	-58	-109	40	-151	15	32	-75	-22	-58	78	-30	0
0.105000	-50	-468	-1528	-2158	-2726	-2705	4969	1055	19	-1121	788	-3777	-360	1855	-1018	-9185	-1007	1962	-686	-1048	640	-493	-19	-2062	-6869	1684	-2439	-9680	-4701	2749	-4884	-8296	-149	-129	-124	-67	-61	-58	-108	42	-152	16	34	-78	-21	-59	79	-33	-3
0.105833	-128	-333	-927	-2019	-2887	-2746	5276	1460	-73	-1079	1387	-2863	-404	1953	-650	-8556	-932	2175	-577	-860	1411	-1032	-116	-1529	-6184	1269	-2656	-9450	-6012	2544	-4979	-8360	-147	-129	-125	-68	-62	-59	-108	37	-155	-5	28	-78	-19	-62	77	-31	-4
0.106667	-68	-179	-305	-1973	-2993	-2777	5548	1861	-55	-1061	1991	-1981	-570	2016	-291	-7948	-966	2367	-434	-696	1641	-1586	-180	-1011	-5269	825	-2849	-9194	-6800	2334	-5047	-8463	-153	-132	-127	-70	-64	-62	-111	35	-155	12	26	-80	-24	-65	74	-36	-5
0.107500	-138	-23	331	-2001	-3226	-2791	5802	2224	-16	-1066	2599	-1130	-868	2039	125	-7346	-1246	2538	-251	-560	1560	-2146	-241	-524	-4364	367	-3011	-8905	-7255	2128	-5081	-8594	-149	-130	-124	-70	-62	-60	-109	37	-153	13	28	-79	-17	-62	77	-33	-5
0.108333	274	139	982	-2084	-3401	-2779	6061	2593	43	-1089	3198	-333	-320	2026	574	-6761	-893	2682	-41	-451	2007	-2701	-275	-68	-3833	-116	-3136	-8598	-8789	1923	-5087	-8765	-149	-130	-121	-67	-61	-59	-107	37	-151	16	34	-78	-21	-62	75	-34	0
0.109167	568	304	1560	-2219	-3356	-2744	6323	2914	54	-1121	3789	409	-376	1990	1062	-6185	-1003	2791	188	-386	1021	-3260	-289	344	-3019	-615	-3217	-8268	-9150	1717	-5060	-8958	-148	-128	-121	-66	-60	-60	-87	41	-153	20	35	-77	-19	-57	82	-31	0
0.110000	110	460	2141	-2385	-3291	-2663	6605	3187	-26	-1166	4363	1090	-687	1923	1584	-5622	-2054	2867	429	-359	-484	-3813	-289	705	-1395	-1127	-3255	-7926	-8229	1504	-5000	-9188	-152	-125	-120	-66	-61	-58	-102	39	-152	18	29	-77	-22	-58	79	-32	1
0.110833	-162	608	2680	-2573	-3376	-2571	6906	3398	-85	-1211	4918	1710	-707	1854	2138	-5067	-2032	2909	674	-382	119	-4350	-274	1005	-168	-1644	-3245	-7567	-8574	1294	-4902	-9437	-146	-132	-122	-68	-61	-60	-108	53	-149	17	34	-75	-21	-58	78	-31	0
0.111667	-319	745	3173	-2761	-2949	-2430	7237	3567	0	-1250	5446	2258	-818	1748	2723	-4514	-2083	2913	914	-448	-633	-4873	-245	1242	1045	-2165	-3186	-7200	-8784	1068	-4767	-9710	-147	-130	-129	-68	-62	-60	-109	40	-155	13	26	-80	-22	-61	77	-33	11
0.112500	-529	864	3606	-2935	-2098	-2255	7591	3616	68	-1266	5933	2769	-748	1647	3336	-3967	-2174	2880	1141	-565	-1657	-5364	-195	1412	1954	-2685	-3061	-6812	-9105	830	-4587	-9986	-151	-134	-125	-69	-62	-59	-110	40	-154	15	32	-65	-19	-58	78	-33	-4
0.113333	-498	974	3983	-3081	-1465	-2042	7975	3604	62	-1254	6416	3158	-751	1550	3966	-3412	-1994	2818	1355	-725	-1025	-5826	-137	1516	2521	-3200	-2880	-6419	-9128	576	-4359	-10269	-151	-129	-120	-68	-60	-60	-110	39	-158	13	30	-78	-23	-59	77	-34	-6
0.114167	-424	1067	4300	-3192	-677	-1788	8381	3499	172	-1207	6855	3500	-867	1457	4609	-2864	-2194	2732	1555	-932	-120	-6258	-56	1548	3525	-3697	-2632	-6020	-8622	295	-4087	-10546	-150	-127	-121	-70	-56	-59	-105	38	-149	18	33	-68	-21	-57	76	-33	-1
0.115000	-270	1147	4560	-3263	142	-1504	8794	3295	421	-1118	7237	3771	-718	1378	5258	-2313	-1766	2613	1726	-1186	1140	-6653	44	1506	3950	-4190	-2326	-5618	-8629	-19	-3770	-10807	-148	-131	-141	-72	-64	-65	-110	35	-155	15	32	-49	-22	-62	74	-36	-4
0.115833	-103	1217	4764	-3288	701	-1193	9210	2997	601	-975	7584	3971	-642	1309	5907	-1774	-1646	2484	1883	-1488	1175	-7001	180	1408	4367	-4655	-1958	-5212	-6885	-366	-3405	-11044	-146	-127	-121	-69	-64	-56	-107	40	-152	19	28	-78	-24	-58	79	-33	-3
0.116667	-350	1280	4920	-3260	1334	-855	9616	2600	763	-774	7886	4105	-473	1273	6554	-1212	-1483	2340	2019	-1779	1699	-7300	340	1245	4650	-5099	-1533	-4806	-6770	-753	-2993	-11251	-150	-126	-124	-73	-63	-60	-107	42	-150	20	30	-79	-19	-57	84	-30	-1
0.117500	-276	1336	5030	-3184	1823	-500	9980	2110	964	-518	8121	4170	-405	1258	7174	-673	-436	2178	2137	-2098	1951	-7548	541	1028	4093	-5522	-1044	-4401	-7450	-1193	-2541	-11418	-150	-125	-101	-70	-62	-58	-107	40	-153	20	30	-78	-21	-56	80	-32	1
0.118333	3	1387	5098	-3064	1904	-134	10298	1524	1107	-200	8311	4161	-533	1268	7760	-150	-935	2028	2235	-2426	254	-7751	784	760	4084	-5920	-506	-3999	-5976	-1677	-2057	-11534	-150	-128	-119	-73	-62	-57	-108	40	-154	21	32	-77	-21	-55	79	-31	-1
0.119167	180	1437	5139	-2908	1834	236	10549	859	916	172	8448	4090	-505	1309	8303	344	-772	1876	2328	-2739	198	-7900	1074	448	3788	-6291	77	-3603	-5040	-2215	-1543	-11599	-147	-129	-120	-68	-61	-58	-104	41	-154	16	30	-78	-23	-53	80	-29	-3
0.120000	47	1488	5159	-2717	1559	606	10717	122	761	591	8534	3942	-407	1386	8792	802	-487	1729	2407	-3035	-1	-7999	1422	104	3655	-6630	707	-3220	-3675	-2802	-1009	-11599	-151	-131	-120	-68	-68	-58	-108	41	-154	20	32	-77	-19	-55	82	-30	-12
0.120833	-176	1545	5166	-2498	1467	964	10789	-671	722	1067	8565	3727	-806	1441	9213	1219	-357	1595	2488	-3299	-239	-8048	1820	-262	3509	-6943	1359	-2859	-2131	-3434	-462	-11526	-152	-129	-121	-67	-65	-56	-107	38	-159	20	32	-75	-25	-55	87	-30	-5
0.121667	-156	1610	5170	-2260	1678	1317	10754	-1504	580	1576	8546	3446	-607	1634	9570	1583	-27	1485	2566	-3513	516	-8049	2279	-645	2982	-7218	2040	-2510	-1903	-4134	98	-11374	-149	-124	-119	-64	-62	-57	-105	41	-149	22	37	-69	-23	-53	84	-29	3
0.122500	-41	1682	5182	-2014	1644	1648	10598	-2364	350	2110	8477	3087	-371	1812	9837	1883	207	1386	2641	-3679	781	-8007	2792	-1029	2249	-7472	2742	-2184	-1511	-4869	660	-11148	-147	-125	-117	-65	-64	-57	-105	38	-149	24	36	-73	-22	-49	86	-27	0
0.123333	-233	1760	5195	-1775	1839	1964	10326	-3236	155	2657	8361	2655	-422	2006	10008	2095	-346	1301	2719	-3785	-637	-7926	3354	-1425	2404	-7706	3435	-1899	1171	-5642	1199	-10844	-149	-129	-120	-68	-65	-60	-109	38	-154	22	33	-77	-26	-60	82	-29	-4
0.124167	-222	1839	5229	-1547	1905	2247	9927	-4101	63	3202	8203	2161	-218	2228	10091	2225	-332	1264	2796	-3829	-995	-7811	3969	-1807	2306	-7911	4136	-1641	2764	-6434	1732	-10460	-149	-127	-119	-69	-64	-59	-108	26	-152	19	52	-77	-25	-53	85	-29	-4
0.125000	-424	1931	5295	-1320	1723	2519	9426	-4931	-113	3741	8010	1589	-321	2476	10077	2261	-333	1209	2877	-3807	-1077	-7665	4621	-2182	1862	-8094	4806	-1424	3565	-7251	2237	-10001	-148	-126	-117	-67	-61	-58	-104	37	-141	16	33	-76	-23	-57	82	-29	-3
0.125833	-779	2021	5365	-1119	1810	2759	8813	-5714	-500	4233	7783	956	-279	2739	9944	2187	-297	1195	2953	-3726	-1322	-7503	5298	-2538	1557	-8263	5451	-1247	4403	-8079	2720	-9456	-148	-128	-125	-73	-63	-55	-107	36	-154	20	32	-76	-13	-56	81	-41	-5
0.126667	-665	2117	5482	-937	2049	2974	8116	-6435	-751	4692	7529	260	95	3016	9747	2004	-396	1206	3030	-3580	-1544	-7329	5990	-2878	1322	-8417	6056	-1112	5399	-8909	3174	-8839	-149	-128	-120	-65	-62	-59	-109	35	-151	17	30	-77	-22	-56	90	-29	0
0.127500	-400	2206	5623	-785	2248	3161	7344	-7079	-793	5093	7244	-506	350	3300	9438	1700	-960	1238	3099	-3389	-1441	-7154	6686	-3197	1447	-8560	6618	-1027	6329	-9728	3599	-8156	-147	-127	-121	-63	-62	-59	-108	39	-151	20	32	-73	-22	-56	84	-28	-3
0.128333	-526	2295	5795	-654	2486	3320	6519	-7629	-771	5426	6934	-1335	442	3587	9047	1284	-711	1292	3162	-3155	-809	-6985	7363	-3501	986	-8684	7124	-987	6220	-10530	4003	-7412	-146	-124	-98	-64	-63	-57	-108	38	-152	20	35	-66	-23	-56	82	-27	1
0.129167	-828	2375	6001	-549	2862	3466	5655	-8075	-754	5666	6606	-2212	258	3874	8572	748	-346	1368	3214	-2891	-1445	-6830	8022	-3786	529	-8830	7568	-997	6740	-11296	4374	-6621	-149	-122	-119	-73	-61	-56	-105	40	-150	20	35	-73	-7	-56	84	-27	0
0.130000	-901	2443	6236	-470	2980	3581	4778	-8412	-761	5830	6260	-3136	8	4150	8035	96	-557	1463	3254	-2608	-1854	-6694	8631	-4052	588	-8966	7943	-1055	6308	-12026	4728	-5782	-144	-122	-119	-60	-61	-57	-108	37	-149	22	37	-74	-15	-55	82	-28	2
0.130833	-852	2493	6499	-417	2844	3670	3912	-8634	-938	5944	5893	-4104	-158	4413	7438	-670	150	1576	3278	-2323	-1227	-6591	9185	-4319	-264	-9103	8246	-1159	4226	-12715	5054	-4907	-146	-121	-119	-62	-60	-72	-110	40	-148	20	35	-69	-19	-57	85	-28	-1
0.131667	-949	2525	6799	-391	2802	3727	3076	-8744	-1196	5921	5505	-5102	-333	4653	6793	-1543	-270	1700	3281	-2048	-2183	-6527	9658	-4577	-322	-9251	8469	-1301	4253	-13356	5376	-4006	-152	-117	-128	-69	-64	-61	-112	33	-158	15	25	-76	-24	-62	89	-33	-5
0.132500	-779	2534	7090	-380	2765	3759	2279	-8741	-1146	5820	5096	-6123	-119	4873	6121	-2508	-149	1846	3280	-1787	-1994	-6497	10054	-4823	-265	-9403	8632	-1479	3668	-13940	5688	-3083	-151	-129	-124	-68	-58	-59	-109	37	-154	35	29	-79	-24	-58	80	-32	-6
0.133333	-920	2521	7410	-388	2420	3770	1570	-8617	-1027	5634	4676	-7151	-141	5063	5444	-3545	109	2007	3268	-1547	-2083	-6501	10370	-5070	-338	-9561	8724	-1679	3089	-14464	6001	-2153	-152	-127	-122	-69	-61	-60	-109	36	-158	15	28	-80	-24	-69	78	-32	-4
0.134167	-1067	2487	7773	-412	1967	3745	933	-8387	-953	5370	4235	-8176	-332	5229	4769	-4648	151	2182	3246	-1348	-2184	-6563	10591	-5316	-396	-9726	8745	-1894	2634	-14922	6322	-1250	-150	-127	-120	-69	-62	-58	-138	37	-156	15	29	-79	-22	-59	76	-33	-4
0.135000	-962	2402	8133	-464	1762	3694	396	-8064	-742	5041	3771	-9194	-15	5343	4104	-5795	284	2368	3219	-1187	-2213	-6666	10714	-5562	-699	-9899	8708	-2119	1358	-15322	6649	-353	-150	-130	-121	-66	-65	-61	-111	38	-154	17	32	-78	-25	-58	80	-33	-7
0.135833	-854	2346	8503	-515	1688	3606	-41	-7662	-752	4652	3290	-10175	121	5420	3472	-6973	654	2568	3193	-1077	-2169	-6805	10742	-5813	-1648	-10075	8614	-2344	-603	-15662	6991	525	-149	-127	-119	-69	-62	-58	-108	23	-152	18	34	-77	-26	-55	82	-21	-4
0.136667	-1027	2239	8890	-593	1521	3486	-370	-7188	-728	4223	2782	-11130	-240	5461	2878	-8171	143	2776	3170	-1007	-2581	-6988	10684	-6061	-1608	-10255	8470	-2560	-423	-15943	7353	1367	-148	-126	-119	-65	-61	-60	-107	39	-150	20	35	-77	-22	-58	78	-32	0
0.137500	-995	2104	9262	-689	1325	3328	-589	-6662	-576	3762	2277	-12038	20	5450	2340	-9347	162	2989	3161	-985	-2090	-7209	10536	-6319	-1145	-10441	8285	-2750	-644	-16164	7728	2172	-147	-121	-118	-64	-61	-56	-110	41	-153	19	33	-88	-21	-57	81	-29	-1
0.138333	-741	1948	9640	-805	955	3137	-698	-6089	-561	3279	1695	-12885	-3	5400	1864	-10503	621	3201	3157	-1009	-1792	-7455	10320	-6575	-991	-10629	8068	-2919	-835	-16327	8119	2924	-144	-120	-120	-68	-59	-57	-107	42	-150	19	33	-79	-22	-58	81	-30	-26
0.139167	-838	1770	10011	-943	700	2901	-702	-5494	-437	2812	1119	-13663	-3	5299	1466	-11600	795	3415	3175	-1079	-2105	-7741	10033	-6831	-888	-10817	7826	-3042	-713	-16441	8526	3612	-146	-126	-120	-68	-61	-64	-105	38	-150	17	33	-68	-21	-60	81	-31	-3
0.140000	-876	1562	10381	-1107	598	2628	-609	-4892	-285	2348	525	-14365	158	5160	1143	-12624	755	3618	3224	-1184	-2077	-8043	9695	-7083	-609	-11001	7568	-3128	-643	-16499	8927	4230	-150	-130	-125	-69	-63	-62	-109	33	-155	12	27	-81	-26	-60	79	-38	-7
0.140833	-721	1354	10740	-1298	219	2309	-428	-4295	-219	1921	-80	-14975	66	4981	908	-13561	694	3816	3298	-1314	-1947	-8363	9322	-7332	126	-11183	7306	-3148	-451	-16504	9339	4782	-150	-131	-126	-72	-67	-58	-111	34	-153	17	30	-79	-23	-53	81	-33	-5
0.141667	-682	1132	11097	-1506	-174	1934	-172	-3713	-164	1546	-688	-15480	-81	4763	767	-14385	1428	4008	3415	-1469	-1721	-8694	8928	-7566	442	-11351	7047	-3115	-1287	-16453	9744	5257	-148	-135	-120	-68	-61	-58	-105	36	-151	15	33	-79	-21	-65	82	-28	0
0.142500	-724	893	11444	-1748	-190	1562	160	-3177	9	1231	-1298	-15892	-117	4514	723	-15087	2301	4168	3561	-1638	-1919	-9033	8523	-7783	284	-11512	6797	-3022	-1310	-16353	10127	5653	-148	-127	-120	-67	-58	-58	-111	40	-152	20	36	-76	-16	-56	80	-30	0
0.143333	-602	642	11776	-2020	-559	1126	539	-2669	4	975	-1910	-16201	-370	4232	766	-15649	1882	4323	3746	-1823	-2059	-9382	8113	-7987	767	-11652	6557	-2873	-962	-16206	10484	5953	-147	-126	-119	-69	-61	-62	-108	37	-154	16	32	-77	-23	-57	84	-35	0
0.144167	-41	385	12093	-2312	-896	647	958	-2221	-52	781	-2499	-16398	-289	3926	902	-16065	2567	4443	3964	-2010	-584	-9735	7724	-8173	150	-11795	6342	-2662	-2624	-16006	10807	6171	-150	-125	-120	-68	-62	-59	-105	38	-152	16	35	-77	-25	-58	82	-30	-4
0.145000	148	115	12394	-2636	-1092	130	1412	-1836	-114	663	-3062	-16494	-489	3607	1123	-16318	2154	4532	4218	-2212	-688	-10083	7359	-8341	131	-11913	6151	-2380	-2129	-15751	11079	6306	-146	-109	-119	-69	-64	-47	-109	40	-152	18	30	-79	-22	-56	81	-29	0
0.145833	16	-155	12687	-2977	-1203	-421	1882	-1524	-9	606	-3584	-16482	-438	3273	1418	-16407	1721	4585	4489	-2406	-489	-10428	7031	-8481	517	-12009	5987	-2088	-1706	-15441	11294	6356	-150	-127	-120	-70	-63	-60	-122	40	-152	19	30	-79	-19	-60	76	-31	0
0.146667	-228	-430	12960	-3342	-1167	-1006	2371	-1289	92	601	-4054	-16367	-299	2924	1791	-16334	1556	4607	4786	-2600	-268	-10768	6746	-8603	446	-12080	5857	-1735	-1032	-15075	11451	6330	-147	-129	-121	-69	-63	-60	-104	41	-152	13	27	-77	-23	-59	82	-30	-3
0.147500	-326	-700	13219	-3712	-1164	-1623	2848	-1136	-48	636	-4460	-16157	-171	2573	2225	-16090	1069	4579	5099	-2786	-427	-11094	6512	-8706	471	-12118	5761	-1350	-300	-14653	11531	6227	-147	-130	-119	-66	-62	-60	-105	41	-154	17	68	-78	-23	-57	82	-29	-3
0.148333	-547	-969	13459	-4081	-1354	-2266	3337	-1061	-15	699	-4784	-15850	304	2218	2708	-15678	867	4511	5414	-2980	-493	-11429	6328	-8794	1264	-12125	5705	-937	3	-14175	11542	6055	-151	-130	-122	-70	-66	-60	-107	38	-154	15	28	-80	-21	-60	77	-30	-4
0.149167	-531	-1230	13687	-4451	-1386	-2947	3818	-1076	105	778	-5014	-15456	3129	1864	3238	-15108	1371	4410	5729	-3163	659	-11725	6203	-8861	1850	-12091	5687	-520	-728	-13637	11470	5827	-146	-127	-119	-65	-61	-41	-104	42	-149	13	32	-78	-19	-62	82	-30	0
0.150000	-506	-1485	13901	-4806	-1316	-3643	4305	-1161	49	847	-5137	-14990	4067	1513	3773	-14386	782	4264	6028	-3352	348	-12019	6134	-8923	2541	-12019	5706	-101	80	-13049	11324	5551	-146	-129	-120	-67	-62	-57	-104	41	-152	13	34	-76	-18	-62	81	-29	3
0.150833	-233	-1730	14092	-5144	-1102	-4358	4783	-1331	140	885	-5144	-14456	2538	1175	4331	-13524	478	4075	6312	-3543	-19	-12294	6120	-8966	3053	-11901	5761	302	647	-12415	11098	5232	-148	-129	-113	-67	-62	-57	-107	41	-152	5	28	-79	-19	-58	81	-29	-1
0.151667	-55	-1970	14263	-5455	-1073	-5083	5259	-1546	27	880	-5030	-13873	1824	803	4887	-12535	958	3850	6558	-3736	323	-12552	6156	-9006	2739	-11756	5848	683	368	-11725	10797	4892	-152	-130	-122	-68	-63	-59	-111	37	-153	13	30	-80	-23	-68	75	-32	-1
0.152500	-181	-2201	14415	-5731	-1292	-5808	5730	-1889	-121	805	-4782	-13237	1813	453	5437	-11427	938	3594	6761	-3935	347	-12777	6244	-9048	2313	-11522	5971	1041	245	-10984	10436	4536	-149	-131	-125	-67	-62	-59	-112	37	-156	13	29	-80	-23	-63	76	-31	-1
0.153333	-264	-2420	14545	-5965	-2116	-6519	6211	-2254	-58	658	-4390	-12566	5213	86	5963	-10240	1126	3309	6926	-4133	449	-12969	6376	-9096	1725	-11256	6135	1358	23	-10204	10019	4180	-142	-131	-121	-70	-59	-61	-113	40	-151	13	27	-81	-16	-65	74	-32	-5
0.154167	-267	-2631	14650	-6155	-2774	-7224	6705	-2679	21	416	-3850	-11864	9705	-283	6466	-8969	1066	3002	7037	-4335	367	-13125	6550	-9133	1157	-10937	6327	1630	-102	-9431	9562	3841	-147	-128	-87	-69	-66	-61	-114	41	-153	16	28	-80	-21	-61	77	-29	-3
0.155000	-127	-2836	14730	-6291	-2601	-7893	7211	-3145	72	78	-3175	-11150	6644	-662	6927	-7648	1308	2676	7091	-4539	575	-13227	6759	-9182	728	-10564	6547	1850	-861	-8629	9064	3518	-149	-128	-122	-69	-62	-59	-108	38	-149	17	26	-82	-25	-62	76	-31	-3
0.155833	-171	-3037	14776	-6378	-2382	-8524	7737	-3640	132	-358	-2369	-10422	3432	-1067	7353	-6281	2148	2334	7083	-4743	604	-13274	6995	-9242	-255	-10149	6788	2022	-1635	-7786	8544	3232	-148	-129	-129	-72	-62	-59	-110	39	-148	16	29	-82	-21	-61	76	-30	0
0.156667	-429	-3233	14796	-6413	-1986	-9106	8275	-4157	233	-899	-1426	-9714	3008	-1499	7731	-4901	1776	1989	7018	-4940	-107	-13268	7254	-9313	-819	-9686	7055	2133	-1392	-6952	8010	2985	-148	-131	-127	-73	-62	-61	-111	37	-154	10	25	-65	-24	-63	76	-33	-4
0.157500	-173	-3436	14775	-6398	-1623	-9624	8833	-4680	284	-1530	-355	-9006	2127	-1954	8066	-3527	2145	1641	6896	-5128	1405	-13190	7525	-9393	-2308	-9179	7346	2200	-2893	-6120	7483	2799	-150	-134	-128	-70	-60	-60	-110	38	-155	15	28	-79	-23	-60	77	-32	-4
0.158333	109	-3630	14735	-6332	-1475	-10065	9411	-5200	256	-2246	832	-8308	939	-2430	8363	-2175	2142	1300	6720	-5304	1812	-13040	7811	-9484	-4004	-8638	7654	2213	-2453	-5306	6973	2667	-149	-130	-124	-70	-59	-60	-109	37	-155	10	27	-75	-21	-61	77	-33	-3
0.159167	132	-3830	14625	-6230	-1010	-10426	10003	-5699	213	-3032	2121	-7646	-146	-2941	8618	-874	1815	970	6536	-5463	1717	-12815	8114	-9580	-5320	-8065	7980	2176	-1613	-4516	6487	2600	-154	-130	-126	-70	-63	-59	-109	41	-154	15	29	-79	-22	-60	78	-34	-8
0.160000	101	-4041	14487	-6090	-678	-10694	10602	-6165	114	-3855	3483	-7016	-1184	-3468	8840	364	1755	658	6221	-5592	2143	-12516	8414	-9688	-7146	-7470	8313	2099	-1445	-3760	6045	2602	-150	-130	-125	-72	-64	-59	-111	36	-154	13	28	-81	-22	-61	75	-9	-3
0.160833	55	-4244	14300	-5925	-417	-10860	11200	-6580	217	-4696	4896	-6432	-1803	-4017	9035	1518	1337	364	5908	-5718	2212	-12141	8717	-9801	-8895	-6862	8659	1981	-1350	-3041	5650	2673	-148	-126	-120	-66	-60	-60	-109	36	-153	19	30	-79	-19	-59	75	-32	-3
0.161667	-82	-4453	14074	-5744	-272	-10925	11783	-6935	228	-5529	6346	-5894	-2325	-4573	9214	2581	1048	91	5555	-5809	2217	-11694	9017	-9915	-10344	-6253	9011	1834	-1468	-2357	5315	2818	-146	-127	-119	-67	-60	-61	-107	41	-150	19	33	-76	-24	-57	85	-32	-1
0.162500	209	-4662	13794	-5553	-202	-10876	12352	-7212	187	-6333	7815	-5409	-1947	-5134	9380	3521	1350	-154	5205	-5865	2904	-11179	9318	-10032	-12108	-5638	9361	1659	-2968	-1731	5051	3033	-147	-124	-120	-66	-59	-55	-103	43	-145	20	29	-75	-21	-56	85	-25	1
0.163333	49	-4873	13463	-5368	-184	-10721	12868	-7403	182	-7083	9273	-4983	-2060	-5689	9535	4332	831	-380	4829	-5897	2553	-10609	9604	-10151	-12921	-5040	9709	1464	-2739	-1153	4852	3306	-147	-126	-119	-66	-64	-53	-105	43	-151	20	35	-63	-21	-57	82	-28	1
0.164167	-349	-5076	13086	-5194	-108	-10463	13342	-7524	263	-7743	10687	-4617	-2559	-6222	9695	5007	-235	-574	4445	-5895	2247	-9982	9887	-10274	-12849	-4458	10050	1259	-1981	-634	4730	3638	-144	-127	-118	-66	-59	-55	-105	44	-148	21	23	-77	-15	-55	86	-28	1
0.165000	-354	-5271	12658	-5041	-35	-10099	13754	-7490	235	-8297	12056	-4317	-2953	-6726	9859	5536	-274	-748	4055	-5871	2760	-9323	10152	-10390	-12815	-3902	10381	1043	-2369	-172	4677	4023	-144	-130	-121	-67	-62	-59	-112	36	-154	16	29	-76	-23	-59	79	-35	-5
0.165833	-421	-5453	12184	-4921	55	-9638	14079	-7378	92	-8730	13307	-4076	-3552	-7172	10031	5927	-430	-896	3678	-5820	2256	-8626	10409	-10501	-12144	-3373	10700	831	-2754	237	4710	4455	-148	-127	-120	-65	-68	-57	-110	41	-152	18	30	-76	-22	-56	80	-30	-1
0.166667	-308	-5623	11672	-4832	262	-9087	14339	-7147	4	-9014	14480	-3888	-3923	-7560	10221	6171	-550	-1018	3322	-5749	1635	-7909	10652	-10598	-11363	-2878	10997	623	-3136	593	4812	4932	-149	-127	-118	-65	-63	-56	-126	39	-151	15	34	-74	-21	-59	77	-31	-4
0.167500	-136	-5737	11122	-4781	306	-8453	14485	-6807	-31	-9161	15533	-3777	-4009	-7868	10425	6275	-468	-1126	2979	-5670	1359	-7188	10872	-10692	-10034	-2419	11273	424	-2829	912	4990	5442	-149	-127	-117	-67	-63	-58	-108	40	-149	19	34	-74	-21	-53	81	-32	0
0.168333	-331	-5815	10545	-4775	373	-7748	14528	-6366	-142	-9146	16459	-3668	-4176	-8074	10639	6240	-586	-1214	2662	-5578	1194	-6459	11080	-10772	-8126	-1992	11520	232	-2783	1179	5229	5974	-141	-127	-115	-65	-59	-55	-109	44	-154	20	34	-73	-21	-57	81	-28	-1
0.169167	-359	-5884	9939	-4814	948	-6984	14456	-5825	-249	-8995	17232	-3614	-4058	-8202	10868	6084	9	-1288	2372	-5490	1134	-5737	11259	-10837	-7576	-1603	11739	62	-3257	1411	5533	6527	-147	-122	-115	-64	-61	-30	-103	44	-148	20	36	-69	-18	-52	86	-27	0
0.170000	-326	-5890	9312	-4898	1979	-6167	14267	-5199	-282	-8700	17849	-3589	-4073	-8209	11087	5815	-243	-1353	2112	-5406	-62	-5035	11420	-10890	-7350	-1252	11917	-91	-2351	1610	5872	7083	-145	-124	-113	-63	-60	-55	-100	45	-148	22	39	-73	-19	-51	86	-26	3
0.170833	-371	-5850	8671	-5026	2360	-5323	13963	-4500	-187	-8284	18312	-3579	-3859	-8076	11314	5437	58	-1412	1882	-5336	461	-4357	11549	-10933	-6067	-935	12052	-224	-3587	1777	6252	7638	-144	-125	-115	-61	-60	-52	-97	44	-146	22	37	-70	-17	-50	87	-26	1
0.171667	-212	-5752	8030	-5191	2240	-4459	13545	-3761	-102	-7763	18604	-3574	-3918	-7876	11524	4973	529	-1461	1682	-5281	808	-3709	11646	-10966	-4089	-654	12141	-339	-3813	1936	6654	8204	-146	-125	-116	-65	-61	-56	-101	45	-152	20	36	-76	-19	-51	86	-10	-3
0.172500	78	-5607	7389	-5401	2368	-3590	13029	-2987	-271	-7157	18740	-3564	-4198	-7536	11719	4430	-288	-1507	1513	-5248	-72	-3093	11721	-10983	-2135	-395	12182	-440	-2437	2075	7070	8750	-145	-102	-116	-66	-60	-55	-103	43	-153	21	34	-73	-22	-55	84	-29	-3
0.173333	266	-5395	6760	-5618	2350	-2727	12422	-2198	-380	-6483	18717	-3543	-4413	-7084	11889	3834	-341	-1548	1374	-5240	-179	-2515	11747	-10992	-354	-162	12166	-515	-1495	2209	7488	9278	-153	-130	-119	-68	-64	-58	-108	45	-153	9	34	-74	-23	-55	80	-30	-7
0.174167	227	-5130	6151	-5857	2345	-1875	11737	-1421	-383	-5769	18553	-3493	-4203	-6525	12024	3192	-522	-1577	1275	-5242	-557	-1969	11751	-10985	1450	57	12091	-569	-247	2347	7884	9790	-149	-126	-117	-67	-62	-53	-103	43	-151	20	35	-75	-19	-55	82	-27	-5
0.175000	128	-4805	5569	-6110	1993	-1048	10992	-670	-277	-5039	18257	-3414	-4189	-5877	12127	2516	-1010	-1590	1201	-5267	-1091	-1459	11724	-10977	3474	259	11974	-606	556	2488	8257	10268	-150	-124	-116	-67	-65	-52	-104	40	-153	-9	37	-73	-21	-52	85	-26	-1
0.175833	326	-4426	5022	-6385	1474	-265	10207	16	-199	-4318	17833	-3299	-3489	-5143	12179	1801	-858	-1594	1161	-5310	-878	-982	11668	-10959	5213	448	11785	-632	-662	2640	8605	10721	-147	-126	-116	-67	-61	-56	-102	43	-151	22	35	-77	-22	-53	85	-27	0
0.176667	224	-4003	4508	-6612	977	467	9403	627	-274	-3620	17303	-3144	-3274	-4355	12181	1069	-835	-1580	1143	-5367	-1155	-544	11578	-10937	6874	625	11538	-643	-998	2803	8858	11132	-148	-110	-122	-72	-60	-55	-101	42	-151	18	37	-76	-18	-52	84	-25	-1
0.177500	-109	-3535	4037	-6849	554	1170	8594	1142	-370	-2971	16667	-2955	-3385	-3512	12132	321	-1633	-1546	1158	-5433	-1859	-138	11461	-10914	9405	798	11220	-643	409	2983	9073	11501	-147	-121	-115	-67	-62	-53	-101	42	-151	20	33	-75	-21	-52	85	-31	4
0.178333	-166	-3032	3608	-7071	413	1745	7777	1562	-453	-2364	15961	-2729	-2904	-2639	12030	-436	-1421	-1492	1194	-5504	-1486	237	11320	-10891	11057	965	10856	-637	1186	3174	9201	11825	-149	-127	-119	-61	-61	-53	-100	43	-150	19	35	-77	-22	-53	85	-28	-1
0.179167	-256	-2499	3227	-7273	-36	2278	7042	1864	-476	-1824	15187	-2472	-1969	-1758	11876	-1206	-1169	-1406	1260	-5573	-1289	584	11154	-10870	11857	1124	10429	-631	1925	3379	9249	12104	-148	-125	-117	-67	-62	-62	-107	41	-155	18	35	-75	-19	-56	82	-28	1
0.180000	-509	-1951	2889	-7452	-272	2734	6341	2056	-507	-1341	14359	-2189	-1125	-887	11675	-1984	-1154	-1296	1342	-5646	-844	911	10972	-10848	12672	1283	9946	-625	2598	3598	9203	12333	-151	-125	-119	-68	-62	-57	-104	42	-155	19	34	-69	-23	-55	81	-34	-8
0.180833	-493	-1384	2596	-7629	-240	3109	5711	2139	-589	-926	13492	-1877	-296	-30	11426	-2775	-1250	-1160	1440	-5714	-648	1209	10771	-10827	13667	1437	9409	-623	3070	3802	9069	12512	-149	-128	-119	-64	-64	-60	-107	38	-153	16	34	-76	-22	-56	82	-30	-3
0.181667	106	-810	2345	-7745	-530	3405	5173	2121	-532	-564	12600	-1583	-59	794	11139	-3576	-1520	-986	1557	-5780	-927	1485	10560	-10804	14387	1583	8829	-631	3512	4050	8837	12636	-152	-129	-120	-69	-61	-56	-107	37	-156	15	34	-77	-21	-60	78	-35	-6
0.182500	300	-243	2141	-7867	-966	3610	4731	2021	-247	-238	11684	-1270	-103	1575	10826	-4396	-866	-789	1689	-5842	-419	1740	10341	-10779	13874	1730	8210	-642	3491	4283	8513	12712	-166	-126	-117	-67	-62	-57	-108	40	-148	16	33	-75	-21	-53	79	-28	1
0.183333	113	319	1980	-7969	-1441	3750	4398	1843	-148	58	10754	-965	261	2298	10485	-5226	-827	-564	1825	-5901	-1091	1974	10108	-10753	12997	1859	7540	-677	4196	4500	8096	12729	-148	-127	-119	-65	-60	-60	-109	41	-153	16	33	-79	-24	-61	81	-30	0
0.184167	263	865	1845	-8065	-1769	3800	4170	1624	-115	334	9820	-688	515	2955	10129	-6072	-810	-316	1961	-5971	-1006	2186	9870	-10728	11456	1999	6849	-728	3516	4707	7598	12693	-148	-128	-121	-68	-62	-59	-107	40	-153	18	33	-78	-21	-55	82	-31	1
0.185000	541	1387	1744	-8156	-1842	3765	4057	1373	36	593	8889	-441	673	3546	9764	-6928	78	-48	2105	-6044	-319	2377	9626	-10699	9037	2095	6134	-805	2241	4898	7020	12603	-148	-127	-124	-67	-60	-59	-107	38	-150	15	27	-79	-19	-59	80	-31	-1
0.185833	368	1869	1668	-8249	-1953	3656	4052	1119	188	854	7951	-229	986	4067	9390	-7799	-195	233	2233	-6135	-1118	2543	9376	-10674	7034	2197	5402	-904	2061	5067	6374	12456	-148	-130	-126	-66	-60	-53	-109	40	-148	13	32	-77	-18	-57	80	-31	-6
0.186667	269	2360	1615	-8343	-2133	3470	4136	881	189	1118	7054	-57	951	4515	9018	-8678	-183	528	2363	-6240	-907	2681	9118	-10629	4878	2282	4662	-1042	710	5212	5668	12247	-150	-159	-120	-66	-58	-59	-108	37	-153	11	30	-76	-19	-59	81	-31	-5
0.187500	310	2796	1580	-8453	-2351	3198	4315	679	175	1386	6156	62	1112	4891	8644	-9555	-215	836	2473	-6370	-860	2797	8853	-10589	3034	2368	3917	-1232	-1366	5329	4922	11985	-152	-127	-125	-69	-60	-60	-107	41	-151	16	33	-77	-18	-57	80	-33	0
0.188333	268	3210	1561	-8573	-3190	2858	4557	534	188	1647	5273	127	1063	5205	8279	-10415	-246	1144	2573	-6531	-1252	2879	8576	-10552	1146	2447	3174	-1436	-3650	5420	4141	11668	-146	-127	-120	-65	-60	-61	-107	36	-150	18	15	-76	-18	-55	81	-30	1
0.189167	310	3587	1548	-8707	-3559	2445	4859	460	303	1934	4414	133	1036	5441	7911	-11256	-57	1454	2651	-6733	-1042	2947	8287	-10516	-1539	2517	2443	-1705	-6937	5487	3344	11293	-143	-127	-124	-68	-60	-58	-108	39	-150	18	35	-76	-23	-57	78	-29	1
0.190000	685	3935	1539	-8864	-2920	1953	5194	468	404	2193	3582	81	976	5628	7546	-12071	309	1759	2699	-6976	-886	2951	7976	-10488	-4645	2583	1723	-2026	-9907	5528	2541	10860	-149	-128	-128	-68	-62	-61	-111	39	-155	15	28	-75	-21	-45	79	-31	0
0.190833	742	4255	1525	-9035	-2470	1396	5539	559	525	2427	2775	-32	636	5733	7184	-12849	-531	2072	2732	-7252	-1642	2945	7655	-10469	-5700	2651	1031	-2399	-11082	5547	1743	10369	-147	-127	-121	-69	-59	-59	-108	39	-148	19	29	-76	-22	-58	82	-34	0
0.191667	840	4554	1509	-9231	-2143	779	5885	735	528	2627	2011	-206	422	5792	6811	-13582	-792	2399	2737	-7574	-1451	2898	7307	-10466	-6073	2716	360	-2832	-12589	5548	958	9817	-150	-150	-124	-73	-63	-60	-109	39	-150	18	32	-76	-19	-59	78	-34	-1
0.192500	820	4818	1486	-9443	-1698	109	6195	980	315	2779	1261	-444	-155	5804	6432	-14262	-706	2674	2729	-7918	-1640	2820	6934	-10482	-6275	2792	-285	-3328	-13996	5537	205	9207	-152	-126	-125	-68	-63	-59	-108	38	-156	13	27	-73	-21	-58	79	-31	-5
0.193333	534	5070	1453	-9669	-1148	-597	6465	1301	236	2878	562	-742	-2198	5763	6041	-14882	-753	2969	2682	-8302	-2546	2713	6537	-10515	-6110	2878	-888	-3883	-14840	5510	-509	8545	-147	-130	-126	-72	-64	-56	-103	38	-151	16	28	-78	-23	-59	80	-31	-5
0.194167	261	5301	1410	-9916	-545	-1341	6674	1666	168	2904	-94	-1100	-4409	5680	5642	-15445	-695	3277	2627	-8699	-2629	2571	6110	-10577	-5414	2975	-1457	-4497	-13858	5482	-1178	7832	-149	-126	-120	-68	-65	-58	-109	38	-155	15	30	-76	-19	-57	80	-31	-6
0.195000	270	5518	1346	-10179	-257	-2096	6808	2063	124	2855	-707	-1519	-3825	5559	5227	-15952	-1079	3555	2559	-9110	-2144	2407	5657	-10666	-3718	3085	-1979	-5164	-10920	5449	-1796	7062	-148	-125	-122	-64	-59	-57	-104	41	-156	17	33	-74	-18	-58	81	-32	0
0.195833	76	5718	1268	-10468	-194	-2849	6849	2458	66	2727	-1271	-1995	-3062	5401	4796	-16401	-980	3847	2469	-9521	-1783	2216	5172	-10775	-2608	3212	-2468	-5881	-7631	5416	-2359	6242	-167	-129	-119	-66	-60	-58	-107	42	-151	19	33	-74	-15	-53	82	-28	-1
0.196667	-137	5907	1171	-10766	28	-3572	6798	2844	71	2521	-1788	-2539	-2905	5206	4346	-16802	-742	4138	2376	-9919	-1769	2007	4661	-10928	-1655	3353	-2901	-6645	-3280	5389	-2867	5367	-146	-124	-119	-65	-61	-57	-107	36	-153	19	34	-73	-21	-57	81	-31	2
0.197500	252	6081	1056	-11091	200	-4267	6647	3176	339	2241	-2260	-3140	-2055	4982	3881	-17158	-1008	4436	2275	-10305	-1003	1778	4122	-11104	-1108	3505	-3293	-7439	623	5357	-3318	4452	-146	-119	-119	-67	-60	-56	-107	54	-150	18	35	-70	-18	-53	79	-28	0
0.198333	342	6244	925	-11429	-308	-4904	6393	3437	632	1893	-2685	-3797	-1483	4734	3411	-17474	-132	4732	2174	-10640	445	1540	3554	-11311	-3969	3670	-3645	-8285	3488	5326	-3709	3507	-150	-129	-121	-69	-61	-60	-108	39	-154	15	27	-76	-25	-62	81	-31	-5
0.199167	-127	6393	770	-11790	-1340	-5478	6035	3599	778	1484	-3062	-4505	-1320	4465	2927	-17739	-322	5033	2074	-10970	715	1292	2964	-11536	-5791	3849	-3942	-9125	8148	5304	-4040	2513	-150	-125	-124	-70	-65	-60	-110	42	-155	18	34	-74	-24	-60	81	-30	-6
0.200000	-378	6534	606	-12165	-2252	-5969	5590	3638	540	1040	-3390	-5262	-714	4185	2443	-17971	-163	5343	1981	-11227	1585	1040	2354	-11787	-7242	4026	-4200	-9970	11558	5286	-4318	1494	-153	-126	-121	-63	-63	-56	-109	40	-153	19	28	-77	-24	-60	79	-30	-5
0.200833	-449	6665	425	-12560	-3102	-6377	5054	3522	347	571	-3679	-6062	-95	3895	1947	-18163	256	5660	1887	-11457	1535	792	1732	-12041	-7927	4207	-4408	-10804	11762	5270	-4546	443	-152	-127	-122	-69	-67	-55	-108	40	-155	17	32	-76	-23	-59	79	-30	-5
0.201667	-445	6779	239	-12949	-3896	-6693	4447	3244	338	88	-3932	-6902	359	3597	1453	-18310	331	5982	1799	-11650	1309	544	1098	-12318	-7065	4380	-4576	-11617	2630	5254	-4723	-627	-147	-122	-120	-69	-60	-78	-105	43	-158	18	33	-75	-18	-56	82	-26	0
0.202500	-885	6884	45	-13306	-4686	-6929	3776	2783	237	-379	-4154	-7776	1044	3300	959	-18412	313	6309	1718	-11803	1153	303	464	-12589	-4969	4540	-4703	-12393	-15582	5237	-4856	-1712	-147	-121	-118	-63	-58	-51	-100	42	-152	22	34	-73	-24	-61	82	-28	-3
0.203333	-841	6975	-153	-13766	-5338	-7084	3053	2122	-85	-839	-4356	-8668	1548	3008	469	-18459	856	6636	1632	-11941	965	66	-181	-12865	-3278	4685	-4798	-13121	-29084	5218	-4950	-2808	-146	-121	-99	-66	-62	-56	-108	44	-147	20	36	-74	-19	-53	81	-27	-1
0.204167	-676	7056	-353	-14178	-5904	-7169	2281	1250	-337	-1267	-4542	-9582	1562	2716	-24	-18441	182	6961	1550	-12063	-635	-162	-825	-13128	-833	4796	-4857	-13788	-28812	5189	-5007	-3916	-146	-122	-119	-65	-61	-52	-103	41	-149	19	35	-74	-19	-56	81	-29	1
0.205000	-648	7108	-547	-14590	-6224	-7199	1481	180	-281	-1658	-4716	-10500	1563	2440	-517	-18359	-18	7292	1463	-12175	-1859	-378	-1468	-13382	758	4884	-4888	-14388	-21638	5162	-5029	-5025	-149	-122	-119	-65	-62	-55	-107	42	-151	20	35	-74	-22	-55	85	-32	-4
0.205833	-928	7157	-744	-14995	-6348	-7187	658	-1094	-432	-2007	-4891	-11423	1330	2164	-1018	-18196	256	7618	1371	-12302	-3027	-586	-2097	-13630	2343	4930	-4892	-14912	-12821	5115	-5024	-6147	-151	-126	-118	-67	-63	-58	-107	42	-153	21	35	-78	-23	-58	84	-28	-1
0.206667	-1425	7189	-930	-15389	-6578	-7149	-176	-2558	-586	-2312	-5068	-12332	1625	1888	-1545	-17961	-402	7929	1269	-12445	-4226	-784	-2716	-13831	3698	4931	-4876	-15351	-5690	5055	-4993	-7277	-151	-128	-122	-67	-65	-58	-109	40	-154	19	32	-76	-25	-58	81	-32	-7
0.207500	-1403	7214	-1106	-15764	-6511	-7093	-994	-4197	-733	-2587	-5262	-13226	2025	1647	-2088	-17617	-904	8235	1165	-12612	-4727	-968	-3317	-14021	3377	4894	-4839	-15701	-2451	4984	-4925	-8402	-151	-128	-118	-65	-64	-57	-108	42	-153	16	28	-77	-21	-55	84	-30	0
0.208333	-1096	7235	-1302	-16119	-6210	-7027	-1807	-5993	-855	-2822	-5471	-14111	1905	1327	-2664	-17193	-1853	8525	1057	-12809	-4144	-1134	-3893	-14171	3673	4807	-4786	-15956	-996	4891	-4836	-9529	-138	-128	-119	-67	-60	-55	-103	42	-150	22	36	-76	-21	-55	84	-30	1
0.209167	-892	7251	-1426	-16452	-5259	-6976	-2614	-7940	-874	-3044	-5696	-14966	1794	1020	-3289	-16686	-2842	8793	941	-13050	-2084	-1288	-4455	-14295	4671	4668	-4727	-16121	-841	4775	-4726	-10650	-126	-125	-118	-65	-60	-57	-108	43	-152	21	36	-72	-17	-55	86	-28	-1
0.210000	-119	7261	-1577	-16767	-3399	-6939	-3400	-10003	-956	-3260	-5957	-15798	2166	678	-3974	-16100	-3233	9015	822	-13332	-444	-1427	-4986	-14396	4790	4484	-4658	-16197	837	4627	-4595	-11776	-149	-122	-119	-66	-59	-74	-105	44	-153	21	36	-70	-18	-56	86	-29	1
0.210833	509	7274	-1728	-17061	-1142	-6930	-4166	-12124	-994	-3485	-6250	-16596	2190	297	-4727	-15432	-4427	9234	699	-13657	1016	-1556	-5489	-14464	4678	4243	-4587	-16193	5401	4448	-4437	-12906	-145	-125	-118	-63	-60	-58	-105	39	-150	22	35	-72	-21	-56	86	-30	1
0.211667	893	7286	-1870	-17335	1867	-6948	-4907	-14343	-830	-3741	-6578	-17374	2193	-146	-5565	-14710	-4165	9434	578	-14025	4310	-1662	-5955	-14506	2779	3959	-4516	-16115	7020	4231	-4260	-14042	-146	-126	-119	-67	-63	-57	-107	41	-153	21	36	-77	-23	-56	79	-32	-3
0.212500	1200	7306	-2011	-17585	4654	-6997	-5626	-16560	-751	-4031	-6951	-18128	1766	-650	-6490	-13947	-3803	9580	467	-14422	5145	-1747	-6392	-14519	747	3627	-4443	-15973	12519	3974	-4071	-15178	-148	-128	-120	-69	-64	-59	-107	41	-172	18	32	-79	-19	-56	84	-29	-5
0.213333	1087	7329	-2150	-17816	6840	-7065	-6343	-18767	-724	-4373	-7365	-18856	1476	-1223	-7504	-13159	-3200	9691	367	-14841	5328	-1806	-6780	-14510	-1492	3253	-4357	-15781	18509	3670	-3852	-16314	-148	-126	-121	-67	-63	-57	-127	42	-152	20	29	-76	-23	-58	81	-29	-1
0.214167	814	7366	-2296	-18027	8600	-7156	-7008	-20940	-620	-4776	-7821	-19554	1502	-1869	-8615	-12366	-2283	9767	283	-15284	4820	-1837	-7131	-14479	-4468	2842	-4293	-15551	24278	3319	-3672	-17455	-147	-127	-121	-65	-61	-57	-108	41	-150	20	32	-68	-19	-53	85	-28	0
0.215000	573	7416	-2438	-18219	9606	-7259	-7682	-23024	-580	-5241	-8335	-20230	1681	-2597	-9819	-11587	-1707	9810	222	-15723	3468	-1840	-7437	-14437	-7453	2394	-4218	-15317	28222	2906	-3432	-18599	-150	-129	-125	-69	-63	-52	-108	42	-154	16	30	-76	-28	-55	80	-32	-5
0.215833	-100	7471	-2590	-18400	9977	-7373	-8346	-24997	-493	-5773	-8881	-20879	1730	-3399	-11111	-10841	-1275	9818	191	-16164	2330	-1802	-7693	-14378	-8914	1921	-4129	-15064	28910	2441	-3211	-19750	-147	-126	-122	-67	-63	-57	-108	42	-152	21	36	-70	-25	-55	79	-47	-4
0.216667	-231	7549	-2736	-18562	10143	-7480	-9007	-26816	-335	-6368	-9470	-21505	1970	-4279	-12502	-10136	-166	9803	194	-16587	2453	-1732	-7903	-14313	-9408	1424	-4040	-14855	23927	1912	-2997	-20908	-148	-128	-120	-65	-62	-59	-109	43	-154	20	34	-75	-21	-56	84	-29	0
0.217500	-890	7633	-2895	-18715	9738	-7582	-9669	-28456	-391	-7022	-10131	-22100	1636	-5227	-13955	-9506	11	9757	227	-16991	1008	-1619	-8056	-14242	-7812	912	-3935	-14675	19765	1320	-2795	-22062	-148	-126	-122	-67	-61	-55	-108	41	-152	21	36	-69	-19	-56	81	-30	-4
0.218333	-2363	7731	-3050	-18855	9101	-7663	-10334	-29898	-327	-7729	-10825	-22677	1261	-6230	-15445	-8954	197	9696	303	-17360	46	-1472	-8160	-14168	-5647	377	-3818	-14553	15290	669	-2607	-23205	-150	-126	-124	-68	-62	-61	-107	41	-159	19	34	-72	-26	-53	82	-26	-4
0.219167	-3608	7839	-3211	-18981	8601	-7726	-11017	-31125	-269	-8469	-11558	-23215	1106	-7267	-16961	-8487	1305	9620	413	-17695	189	-1278	-8212	-14094	-3608	-155	-3683	-14499	10354	-29	-2437	-24339	-153	-126	-121	-66	-64	-58	-107	38	-153	20	35	-73	-22	-56	80	-30	-3
0.220000	-4403	7951	-3372	-19105	7798	-7750	-11709	-32030	-189	-9231	-12324	-23716	1083	-8327	-18460	-8108	2165	9535	558	-17993	-266	-1050	-8214	-14016	-524	-683	-3530	-14533	6678	-784	-2289	-25444	-151	-126	-124	-66	-66	-62	-111	40	-153	19	37	-75	-21	-57	80	-29	-1
0.220833	-4425	8074	-3539	-19210	6965	-7742	-12411	-32432	-14	-9995	-13109	-24177	971	-9392	-19920	-7814	3326	9451	748	-18252	26	-788	-8164	-13942	2897	-1196	-3348	-14654	2853	-1571	-2166	-26530	-152	-128	-120	-69	-64	-60	-108	38	-154	20	35	-76	-23	-58	79	-32	-1
0.221667	-3614	8202	-3678	-19336	6294	-7696	-13130	-32591	185	-10749	-13909	-24584	893	-10444	-21301	-7597	4801	9368	964	-18475	809	-493	-8067	-13858	6813	-1683	-3143	-14869	283	-2392	-2041	-27560	-148	-121	-119	-66	-62	-60	-104	42	-150	21	36	-73	-19	-52	82	-29	-1
0.222500	-2837	8336	-3860	-19439	5805	-7605	-13862	-32678	452	-11476	-14715	-24943	801	-11466	-22558	-7447	6159	9295	1213	-18659	1282	-172	-7928	-13778	10581	-2139	-2910	-15188	-1919	-3232	-1962	-28536	-150	-122	-116	-65	-62	-57	-105	41	-152	23	36	-75	-21	-57	76	-29	0
0.223333	-2204	8463	-4017	-19549	5400	-7474	-14611	-32694	490	-12164	-15515	-25239	618	-12437	-23668	-7360	7616	9235	1472	-18826	1882	156	-7759	-13692	12411	-2561	-2652	-15605	-4039	-4078	-1892	-29445	-149	-126	-122	-67	-64	-61	-108	40	-155	15	35	-76	-22	-60	80	-31	1
0.224167	-1552	8593	-4175	-19656	4886	-7304	-15372	-32727	432	-12802	-16289	-25476	182	-13340	-24581	-7310	7335	9197	1757	-18964	1909	498	-7554	-13580	14204	-2927	-2369	-16111	-3893	-4909	-1824	-30267	-148	-127	-118	-68	-62	-60	-107	40	-154	15	33	-77	-24	-63	84	-30	3
0.225000	-579	8724	-4332	-19764	4275	-7113	-16126	-32717	574	-13367	-17017	-25635	266	-14158	-25283	-7286	6768	9172	2050	-19091	3402	838	-7327	-13496	13814	-3230	-2064	-16698	-8573	-5706	-1754	-31006	-151	-127	-120	-70	-63	-59	-109	41	-159	17	30	-79	-25	-57	79	-24	-5
0.225833	656	8852	-4483	-19881	3515	-6862	-16870	-32494	494	-13865	-17692	-25729	17	-14878	-25760	-7277	5289	9171	2331	-19214	3420	1166	-7081	-13378	13780	-3468	-1749	-17352	-11829	-6467	-1666	-31650	-150	-126	-119	-67	-62	-59	-107	40	-151	15	34	-75	-21	-59	80	-31	-4
0.226667	2400	8974	-4634	-20006	2892	-6611	-17585	-31862	477	-14288	-18287	-25748	-43	-15510	-25994	-7277	3054	9189	2648	-19338	3625	1465	-6831	-13243	14353	-3629	-1417	-18060	-14038	-7153	-1549	-32200	-153	-128	-119	-68	-65	-59	-105	42	-153	12	32	-77	-18	-58	81	-28	-6
0.227500	4335	9086	-4782	-20142	2400	-6359	-18260	-30974	515	-14634	-18787	-25695	-24	-16006	-25987	-7273	2114	9232	2943	-19471	4116	1729	-6581	-13098	13720	-3708	-1110	-18808	-15723	-7757	-1386	-32506	-153	-127	-119	-67	-63	-56	-105	40	-154	19	33	-76	-22	-56	81	-32	-3
0.228333	5259	9197	-4926	-20290	1884	-6113	-18867	-29862	448	-14908	-19196	-25566	-165	-16418	-25747	-7266	1526	9294	3226	-19622	4036	1951	-6332	-12924	11988	-3697	-811	-19580	-15306	-8268	-1158	-32621	-148	-127	-115	-64	-88	-56	-105	38	-149	20	35	-73	-19	-58	79	-32	-4
0.229167	4896	9297	-5068	-20458	2094	-5895	-19397	-28560	485	-15117	-19478	-25364	-427	-16665	-25297	-7260	58	9371	3500	-19796	4498	2108	-6098	-12733	9548	-3598	-537	-20353	-13759	-8668	-855	-32685	-148	-126	-117	-64	-59	-58	-109	43	-148	20	35	-88	-18	-56	84	-27	2
0.230000	5146	9382	-5232	-20644	2742	-5715	-19822	-27083	659	-15266	-19632	-25107	-35	-16823	-24672	-7258	-818	9449	3759	-20000	6010	2203	-5873	-12523	5800	-3418	-300	-21117	-15403	-8950	-455	-32704	-146	-124	-117	-64	-59	-56	-103	42	-148	21	33	-76	-18	-58	81	-28	3
0.230833	5641	9459	-5355	-20863	2398	-5593	-20130	-25455	723	-15361	-19656	-24787	-246	-16868	-23900	-7261	-2446	9533	4005	-20231	4970	2224	-5673	-12297	4903	-3157	-108	-21843	-15076	-9106	50	-32720	-145	-126	-116	-66	-62	-55	-104	43	-151	23	36	-73	-19	-56	82	-28	0
0.231667	5259	9522	-5495	-21101	1834	-5540	-20300	-23723	628	-15407	-19554	-24418	-500	-16809	-23025	-7299	-4410	9615	4232	-20487	3379	2168	-5502	-12065	7997	-2832	38	-22534	-11566	-9140	682	-32713	-150	-132	-118	-72	-64	-62	-110	37	-153	16	28	-84	-25	-62	77	-34	-5
0.232500	4528	9568	-5639	-21368	1573	-5564	-20322	-21826	323	-15407	-19331	-23994	-367	-16648	-22104	-7367	-4812	9696	4438	-20768	3697	2041	-5344	-11819	9066	-2446	146	-23165	-7829	-9044	1447	-32735	-149	-132	-124	-73	-65	-61	-107	36	-153	15	37	-76	-24	-62	78	-32	-4
0.233333	3354	9605	-5769	-21647	1040	-5661	-20177	-19858	-95	-15352	-18995	-23532	-345	-16379	-21168	-7473	-5198	9771	4656	-21063	3465	1844	-5205	-11583	7704	-2023	232	-23727	-3528	-8831	2331	-32720	-150	-131	-120	-69	-63	-61	-107	36	-153	15	29	-78	-22	-60	76	-31	0
0.234167	2365	9632	-5907	-21957	486	-5840	-19867	-17822	-92	-15232	-18579	-23033	-346	-16024	-20288	-7630	-4951	9835	4850	-21373	2982	1580	-5094	-11359	4861	-1584	311	-24212	404	-8505	3381	-32732	-147	-130	-120	-67	-62	-59	-110	40	-153	17	19	-74	-21	-58	75	-35	0
0.235000	1144	9645	-6040	-22280	-67	-6087	-19389	-15764	-127	-15045	-18113	-22505	958	-15582	-19461	-7845	-2958	9887	5035	-21692	2111	1264	-4957	-11160	2099	-1160	411	-24619	5219	-8090	4555	-32613	-146	-129	-120	-67	-72	-59	-107	36	-155	18	30	-75	-19	-57	76	-32	-4
0.235833	-440	9644	-6172	-22624	-1061	-6397	-18754	-13716	-257	-14769	-17632	-21952	1474	-15055	-18764	-8128	204	9922	5218	-22024	1297	908	-4835	-11003	465	-779	560	-24944	10031	-7599	5861	-32297	-152	-126	-117	-65	-64	-59	-105	40	-154	21	32	-74	-19	-57	76	-33	-4
0.236667	-1905	9646	-6303	-22973	-1835	-6758	-17978	-11720	-323	-14389	-17169	-21375	625	-14444	-18209	-8473	4086	9946	5390	-22324	1412	518	-4698	-10903	-1956	-474	786	-25193	13446	-7043	7297	-31816	-146	-127	-120	-72	-59	-58	-107	38	-153	20	32	-73	-17	-57	76	-30	0
0.237500	-3179	9635	-6449	-23327	-2096	-7135	-17082	-9816	-414	-13890	-16769	-20774	288	-13758	-17827	-8876	7001	9955	5568	-22620	690	119	-4533	-10868	-2820	-248	1137	-25365	18983	-6457	8837	-31220	-146	-127	-120	-66	-61	-58	-107	43	-154	-5	35	-74	-19	-58	77	-30	0
0.238333	-3943	9615	-6595	-23681	-2340	-7516	-16095	-8008	-331	-13257	-16441	-20154	218	-13001	-17628	-9332	9685	9953	5733	-22892	911	-287	-4327	-10916	-4648	-156	1635	-25470	19773	-5863	10482	-30495	-142	-126	-117	-66	-61	-59	-107	40	-149	26	34	-75	-18	-59	78	-30	0
0.239167	-4339	9593	-6749	-24026	-2700	-7872	-15040	-6414	-393	-12470	-16284	-19519	-254	-12181	-17618	-9828	11225	9942	5910	-23137	156	-688	-4046	-11054	-7377	-206	2315	-25521	19844	-5283	12165	-29646	-146	-127	-119	-67	-58	-60	-108	39	-153	22	34	-75	-22	-59	76	-35	0
0.240000	-4867	9559	-6943	-24362	-3138	-8168	-13975	-5007	-398	-11531	-16269	-18860	-388	-11298	-17800	-10334	10736	9928	6097	-23353	-1369	-1075	-3680	-11293	-7622	-415	3197	-25528	21752	-4744	13903	-28671	-151	-130	-125	-72	-67	-64	-110	37	-155	16	30	-79	-26	-60	76	-34	-5
0.240833	-5013	9512	-7124	-24679	-3560	-8368	-12946	-3835	-336	-10435	-16439	-18184	-355	-10368	-18161	-10890	10281	9910	6316	-23525	-2245	-1438	-3191	-11636	-7967	-788	4290	-25496	22614	-4261	15675	-27549	-150	-126	-120	-70	-63	-63	-105	39	-152	12	32	-78	-25	-58	79	-32	-1
0.241667	-4575	9477	-7348	-24976	-3913	-8436	-11999	-2920	-257	-9180	-16798	-17481	-294	-9384	-18690	-11414	8822	9909	6561	-23661	-3480	-1784	-2557	-12083	-8212	-1327	5643	-25445	23085	-3859	17454	-26301	-147	-126	-121	-67	-65	-57	-103	40	-148	22	35	-74	-19	-56	81	-30	1
0.242500	-3883	9426	-7602	-25244	-3887	-8351	-11186	-2288	-236	-7790	-17368	-16752	-625	-8367	-19373	-11911	6528	9919	6850	-23748	-4886	-2116	-1752	-12639	-8243	-2034	7219	-25396	23320	-3563	19207	-24931	-145	-125	-117	-66	-66	-57	-102	41	-150	20	35	-77	-16	-55	84	-40	0
0.243333	-2882	9357	-7905	-25498	-3901	-8088	-10569	-1956	-87	-6265	-18146	-16007	-410	-7337	-20197	-12373	4669	9938	7182	-23819	-5541	-2445	-749	-13302	-9650	-2904	9016	-25362	20236	-3385	20907	-23463	-151	-125	-145	-69	-63	-56	-103	40	-152	21	32	-75	-18	-55	81	-31	-5
0.244167	-1913	9275	-8262	-25729	-4017	-7618	-10177	-1924	95	-4651	-19109	-15247	-437	-6304	-21124	-12772	2525	9981	7580	-23850	-6470	-2784	478	-14066	-10778	-3899	11001	-25355	17325	-3334	22534	-21906	-150	-125	-118	-66	-61	-58	-105	39	-154	3	33	-76	-19	-56	85	-28	0
0.245000	-1807	9175	-8671	-25937	-4013	-6930	-10072	-2186	268	-2978	-20240	-14469	-718	-5281	-22139	-13091	-343	10050	8038	-23852	-7797	-3144	1938	-14913	-9415	-4996	13140	-25387	17123	-3418	24070	-20294	-149	-128	-120	-66	-64	-59	-107	67	-151	16	33	-76	-22	-57	80	-33	-6
0.245833	-1617	9050	-9126	-26130	-4193	-6024	-10262	-2731	263	-1286	-21495	-13692	-575	-4272	-23202	-13339	-2198	10149	8578	-23841	-7987	-3537	3635	-15837	-8510	-6160	15386	-25469	15422	-3624	25496	-18626	-151	-127	-119	-65	-61	-62	-109	40	-153	19	36	-75	-23	-56	84	-30	0
0.246667	-1331	8902	-9626	-26306	-4268	-4909	-10766	-3543	88	387	-22862	-12916	-500	-3289	-24331	-13507	-4063	10277	9189	-23811	-8726	-3982	5541	-16821	-7375	-7358	17687	-25603	13497	-3958	26793	-16949	-147	-125	-120	-65	-64	-85	-110	40	-153	20	34	-74	-21	-57	77	-33	-1
0.247500	-1393	8718	-10164	-26467	-4264	-3605	-11596	-4578	-83	2020	-24308	-12151	-637	-2337	-25458	-13586	-5912	10438	9879	-23782	-9067	-4485	7668	-17853	-6179	-8553	19999	-25798	11005	-4390	27942	-15296	-148	-126	-120	-76	-61	-60	-108	43	-151	13	36	-76	-19	-53	84	-18	0
0.248333	-1064	8511	-10718	-26614	-4363	-2144	-12727	-5821	-199	3565	-25758	-11418	-735	-1424	-26569	-13590	-7096	10636	10636	-23756	-8796	-5065	9979	-18936	-5112	-9697	22239	-26061	8493	-4912	28921	-13701	-149	-128	-120	-66	-90	-62	-109	41	-152	19	35	-80	-22	-57	79	-28	-3
0.249167	-257	8266	-11277	-26757	-4152	-508	-14153	-7231	-290	4976	-27186	-10734	-770	-552	-27614	-13524	-8330	10869	11459	-23743	-8467	-5733	12451	-20041	-3747	-10748	24338	-26376	6636	-5483	29738	-12184	-143	-127	-120	-69	-62	-57	-104	43	-150	21	37	-76	-18	-53	82	-28	0
0.250000	-371	7993	-11808	-26883	-3922	1212	-15811	-8760	-317	6234	-28545	-10116	-456	284	-28640	-13407	-8593	11134	12345	-23747	-7589	-6490	15012	-21160	-4421	-11666	26239	-26745	3535	-6089	30369	-10778	-146	-124	-119	-73	-64	-26	-104	44	-150	21	30	-75	-21	-51	87	-26	-1
0.250833	-872	7689	-12294	-27009	-3728	2971	-17667	-10372	-407	7305	-29792	-9576	-525	1078	-29574	-13251	-8940	11429	13272	-23775	-7872	-7329	17612	-22274	-4450	-12399	27877	-27149	3193	-6691	30820	-9501	-148	-127	-122	-63	-61	-57	-104	44	-130	21	51	-72	-18	-50	86	-24	0
0.251667	-714	7374	-12694	-27125	-3650	4719	-19656	-12020	-455	8176	-30898	-9135	-661	1837	-30423	-13068	-9228	11750	14229	-23834	-6910	-8244	20184	-23381	-4301	-12967	29203	-27591	832	-7267	31086	-8387	-148	-130	-122	-65	-62	-57	-107	40	-150	15	33	-74	-21	-55	82	-29	-4
0.252500	-394	7043	-12973	-27236	-3546	6399	-21701	-13671	-427	8836	-31826	-8806	-628	2561	-31171	-12887	-8366	12092	15204	-23929	-5393	-9226	22664	-24487	-6340	-13296	30190	-28054	-3603	-7775	31167	-7457	-156	-130	-124	-66	-63	-59	-108	40	-154	18	29	-73	-21	-55	84	-29	-8
0.253333	-298	6734	-13084	-27341	-3308	7964	-23729	-15270	-389	9281	-32330	-8602	-596	3230	-31804	-12709	-8577	12458	16184	-24052	-5384	-10238	24979	-25521	-5826	-13393	30795	-28505	-4225	-8171	31065	-6719	-153	-128	-120	-64	-64	-57	-108	38	-154	20	34	-75	-22	-55	84	-28	-3
0.254167	-95	6466	-12990	-27435	-3084	9379	-25684	-16841	-378	9509	-32543	-8519	-801	3849	-32286	-12564	-8266	12831	17158	-24209	-4303	-11269	27067	-26520	-5674	-13250	31008	-28930	-4828	-8469	30778	-6194	-151	-127	-119	-65	-62	-56	-107	42	-152	23	22	-69	-19	-52	81	-30	-1
0.255000	-107	6271	-12638	-27525	-2786	10585	-27478	-18300	-355	9513	-32621	-8598	-799	4402	-32492	-12452	-7812	13203	18124	-24398	-3437	-12276	28837	-27493	-5397	-12868	30823	-29309	-4547	-8604	30310	-5894	-149	-126	-120	-59	-60	-56	-108	42	-150	22	35	-70	-8	-53	81	-28	-3
0.255833	-98	6170	-11989	-27602	-2441	11540	-29045	-19640	-390	9316	-32678	-8803	-985	4873	-32585	-12400	-7318	13576	19068	-24612	-2654	-13224	30248	-28388	-4810	-12265	30232	-29627	-3693	-8581	29664	-5792	-149	-125	-119	-63	-62	-56	-105	42	-149	23	10	-72	-25	-58	80	-25	-4
0.256667	121	6206	-11015	-27674	-2162	12189	-30336	-20845	-315	8910	-32706	-9149	-948	5240	-32631	-12375	-6445	13923	19985	-24856	-1314	-14084	31244	-29217	-5033	-11468	29262	-29857	-5275	-8376	28847	-5929	-151	-130	-118	-67	-68	-59	-109	39	-153	15	32	-74	-23	-57	89	-29	-5
0.257500	470	6403	-9690	-27738	-2025	12583	-31305	-21912	-238	8325	-32703	-9630	-841	5481	-32637	-12413	-5511	14256	20885	-25103	-21	-14812	31813	-29973	-5665	-10488	27924	-29986	-7851	-7993	27872	-6273	-148	-128	-119	-65	-61	-55	-104	44	-154	21	34	-72	-22	-56	84	-27	-4
0.258333	480	6802	-8005	-27790	-1807	12644	-31925	-22828	-231	7567	-32581	-10226	-1068	5582	-32660	-12499	-5295	14556	21759	-25369	223	-15384	31922	-30652	-3796	-9368	26270	-30000	-6337	-7445	26753	-6827	-149	-132	-117	-68	-64	-57	-104	43	-152	18	35	-75	-22	-56	82	-29	-7
0.259167	488	7407	-5985	-27837	-1431	12377	-32196	-23615	-259	6646	-32137	-10920	-1164	5502	-32629	-12634	-4535	14824	22620	-25641	1302	-15783	31565	-31260	-2255	-8160	24350	-29897	-5171	-6742	25516	-7572	-154	-127	-117	-66	-61	-55	-101	42	-158	23	24	-79	-24	-56	81	-28	-7
0.260000	526	8239	-3650	-27875	-1382	11793	-32105	-24232	-222	5584	-31451	-11701	-1048	5236	-32442	-12798	-3849	15060	23465	-25918	1879	-15988	30738	-31786	-947	-6901	22230	-29667	-3856	-5927	24179	-8486	-152	-125	-119	-65	-63	-57	-115	42	-152	21	34	-73	-21	-56	81	-33	-4
0.260833	370	9323	-1064	-27908	-1318	10908	-31677	-24762	-119	4381	-30629	-12540	-887	4756	-32083	-12987	-3307	15269	24294	-26199	2445	-15991	29471	-32243	171	-5657	19977	-29323	-3305	-4999	22774	-9563	-151	-127	-117	-65	-62	-58	-108	41	-156	15	33	-75	-22	-59	82	-29	12
0.261667	422	10630	1679	-27941	-1136	9764	-30933	-25150	-133	3059	-29681	-13423	-826	4041	-31647	-13189	-2444	15436	25120	-26479	3100	-15799	27797	-32546	811	-4465	17665	-28865	-3945	-4020	21327	-10763	-149	-122	-117	-68	-63	-56	-105	43	-150	24	37	-70	-23	-55	82	-28	0
0.262500	637	12155	4478	-27968	-988	8313	-29919	-25436	-211	1611	-28731	-14325	-827	3084	-31147	-13380	-1976	15585	25932	-26761	2989	-15433	25757	-32644	2148	-3380	15339	-28312	-4260	-3039	19888	-12064	-150	-120	-115	-61	-64	-56	-107	42	-148	22	35	-70	-21	-53	85	-28	0
0.263333	533	13864	7211	-27990	-820	6670	-28683	-25632	-230	28	-27735	-15229	-699	1887	-30619	-13568	-1301	15709	26724	-27051	3560	-14909	23412	-32710	2160	-2452	13091	-27690	-5860	-2106	18476	-13451	-149	-121	-117	-67	-61	-55	-104	44	-153	22	35	-77	-22	-57	81	-28	0
0.264167	597	15729	9765	-28038	-750	4812	-27283	-25757	-113	-1660	-26750	-16130	-202	449	-30085	-13731	-454	15821	27494	-27350	3300	-14265	20818	-32700	1716	-1733	10986	-27013	-5513	-1261	17140	-14879	-147	-120	-116	-68	-64	-58	-105	43	-151	19	36	-74	-18	-57	82	-28	0
0.265000	659	17713	12029	-28085	-710	2796	-25782	-25822	-61	-3455	-25841	-16948	2239	-1212	-29566	-13858	5	15930	28233	-27669	3348	-13536	18070	-32747	2080	-1248	9076	-26321	-6058	-564	15898	-16332	-151	-127	-125	-70	-65	-60	-108	39	-153	19	28	-79	-23	-61	79	-31	-4
0.265833	684	19760	13860	-28140	-527	648	-24261	-25843	-208	-5353	-24955	-17724	4063	-3074	-29088	-13949	951	16036	28910	-27996	4467	-12769	15250	-32735	-265	-1023	7413	-25623	-10643	-39	14779	-17779	-150	-128	-121	-69	-66	-82	-108	42	-153	16	30	-78	-21	-59	81	-33	-6
0.266667	598	21815	15165	-28197	-205	-1583	-22777	-25830	-148	-7332	-24172	-18438	2453	-5129	-28660	-13996	646	16144	29510	-28343	3588	-12014	12435	-32755	-377	-1080	6023	-24963	-10988	264	13803	-19190	-154	-128	-119	-69	-64	-61	-108	39	-155	15	33	-81	-19	-57	92	-30	-6
0.267500	538	23797	15837	-28270	-32	-3872	-21382	-25794	-73	-9395	-23527	-19085	1217	-7334	-28302	-13990	751	16261	29992	-28713	3622	-11321	9701	-32740	-265	-1419	4925	-24354	-11558	322	13009	-20530	-143	-127	-119	-66	-59	-49	-105	38	-149	17	33	-76	-17	-55	85	-30	-12
0.268333	657	25650	15822	-28358	219	-6190	-20159	-25745	-141	-11528	-22992	-19653	-76	-9646	-28026	-13969	980	16379	30322	-29096	3285	-10731	7106	-32750	247	-2047	4133	-23826	-11054	109	12381	-21771	-147	-127	-119	-65	-57	-58	-107	41	-146	17	34	-75	-17	-56	82	-27	-1
0.269167	741	27306	15065	-28465	419	-8525	-19112	-25689	-98	-13691	-22588	-20151	-888	-12019	-27838	-13911	1014	16485	30461	-29496	2857	-10283	4714	-32741	1058	-2938	3629	-23395	-10077	-380	11929	-22890	-151	-127	-117	-64	-60	-59	-107	41	-150	18	37	-91	-18	-53	82	-29	-5
0.270000	564	28704	13547	-28588	438	-10845	-18290	-25624	9	-15869	-22298	-20574	-577	-14417	-27743	-13826	1110	16576	30360	-29915	2871	-10023	2585	-32730	1313	-4073	3404	-23077	-10286	-1147	11653	-23861	-148	-126	-117	-64	-55	-57	-104	42	-150	20	36	-73	-17	-51	87	-27	0
0.270833	837	29797	11292	-28735	714	-13121	-17695	-25557	-65	-18032	-22154	-20941	-404	-16792	-27738	-13732	1521	16635	29976	-30341	2980	-9972	756	-32742	127	-5408	3429	-22871	-12689	-2176	11535	-24676	-147	-124	-121	-63	-60	-56	-103	44	-149	18	37	-73	-19	-55	82	-27	1
0.271667	782	30534	8363	-28898	820	-15336	-17343	-25488	-40	-20149	-22109	-21262	-436	-19122	-27808	-13637	860	16644	29284	-30766	1778	-10153	-753	-32716	1395	-6917	3663	-22789	-10755	-3460	11564	-25321	-148	-127	-121	-63	-60	-61	-110	41	-150	19	32	-76	-18	-53	81	-28	15
0.272500	584	30888	4844	-29084	940	-17476	-17212	-25413	-35	-22200	-22160	-21541	-555	-21352	-27943	-13555	746	16579	28246	-31198	1250	-10569	-1927	-32748	3369	-8559	4074	-22820	-8402	-4959	11712	-25752	-150	-125	-120	-68	-55	-59	-110	40	-154	16	34	-77	-23	-59	78	-31	-4
0.273333	780	30841	844	-29285	1162	-19522	-17270	-25323	-52	-24156	-22269	-21782	-617	-23439	-28114	-13500	829	16426	26859	-31591	1156	-11219	-2771	-32731	4568	-10278	4620	-22959	-6674	-6628	11954	-25995	-154	-132	-116	-69	-67	-65	-111	39	-156	16	30	-77	-23	-61	78	-31	-1
0.274167	1045	30379	-3480	-29502	1146	-21475	-17492	-25225	-16	-25974	-22429	-22004	-414	-25370	-28301	-13472	825	16165	25116	-31965	700	-12088	-3308	-32749	5451	-12026	5259	-23194	-5414	-8422	12270	-26043	-151	-129	-121	-65	-61	-60	-111	39	-141	18	32	-77	-22	-56	84	-31	-3
0.275000	982	29500	-8030	-29739	1089	-23315	-17820	-25093	-32	-27629	-22594	-22204	-195	-27077	-28477	-13480	976	15761	23005	-32313	365	-13164	-3519	-32732	5808	-13752	5936	-23509	-5106	-10300	12620	-25898	-149	-130	-122	-68	-63	-59	-113	37	-152	19	35	-76	-18	-55	79	-31	-5
0.275833	815	28201	-12621	-29993	1233	-25021	-18199	-24941	-12	-29103	-22754	-22402	-185	-28587	-28610	-13528	778	15200	20573	-32537	74	-14410	-3493	-32749	6703	-15416	6651	-23894	-4261	-12215	12987	-25571	-149	-126	-118	-65	-63	-65	-111	40	-153	18	30	-77	-19	-58	82	-27	-1
0.276667	921	26517	-17094	-30254	1219	-26595	-18589	-24746	-52	-30374	-22873	-22595	-472	-29890	-28677	-13624	964	14457	17853	-32619	185	-15803	-3200	-32736	6605	-16963	7342	-24332	-4755	-14132	13363	-25077	-150	-131	-119	-68	-63	-59	-109	37	-152	21	38	-76	-25	-53	81	-29	-1
0.277500	1105	24489	-21303	-30532	1105	-28018	-18929	-24521	-47	-31452	-22928	-22787	-545	-30973	-28650	-13760	1514	13529	14915	-32674	-83	-17286	-2740	-32742	5433	-18424	8004	-24807	-3988	-15992	13671	-24435	-151	-126	-118	-65	-62	-68	-108	38	-154	18	35	-76	-18	-53	81	-29	-3
0.278333	1059	22159	-25119	-30815	983	-29275	-19174	-24252	-27	-32156	-22899	-22981	-668	-31841	-28507	-13942	1198	12406	11807	-32679	-456	-18828	-2122	-32736	5918	-19712	8617	-25304	-1642	-17763	13946	-23676	-150	-127	-141	-68	-64	-58	-108	38	-150	19	34	-77	-23	-56	82	-29	0
0.279167	981	19588	-28423	-31101	1040	-30375	-19283	-23939	-4	-32451	-22766	-23169	-504	-32330	-28230	-14157	1759	11090	8607	-32702	908	-20405	-1419	-32724	3536	-20834	9170	-25800	-4487	-19399	14166	-22818	-148	-130	-119	-67	-64	-64	-110	36	-153	17	35	-76	-22	-55	81	-26	-4
0.280000	900	16842	-30820	-31387	1003	-31300	-19224	-23584	-67	-32574	-22518	-23349	-617	-32552	-27811	-14405	1798	9578	5372	-32690	477	-21963	-638	-32742	2468	-21785	9657	-26294	-4126	-20878	14320	-21895	-141	-130	-120	-70	-64	-59	-110	40	-158	17	34	-75	-24	-57	80	-30	-7
0.280833	959	13928	-31881	-31669	974	-32041	-18978	-23195	-116	-32634	-22147	-23510	-710	-32637	-27243	-14684	1674	7880	2215	-32702	627	-23467	167	-32729	2035	-22560	10083	-26766	-3855	-22181	14416	-20924	-153	-127	-120	-66	-64	-58	-107	38	-153	20	34	-74	-23	-57	91	-30	-1
0.281667	825	10977	-32336	-31941	1063	-32426	-18529	-22770	-122	-32678	-21660	-23660	-543	-32669	-26528	-14982	1707	6032	-781	-32695	903	-24874	985	-32749	1153	-23176	10449	-27218	-2624	-23306	14456	-19945	-153	-128	-120	-69	-64	-59	-109	39	-158	19	33	-74	-25	-58	82	-30	-5
0.282500	724	8035	-32543	-32201	1025	-32581	-17894	-22333	-134	-32674	-21048	-23756	-563	-32701	-25675	-15302	1818	4061	-3542	-32690	1023	-26165	1777	-32729	419	-23650	10765	-27631	-494	-24226	14450	-18979	-149	-128	-121	-65	-62	-57	-130	43	-149	20	35	-73	-23	-57	81	-26	-4
0.283333	628	5171	-32622	-32432	764	-32665	-17076	-21874	-131	-32686	-20327	-23871	-613	-32694	-24712	-15634	1785	1998	-5998	-32695	1142	-27319	2537	-32746	-229	-24017	11031	-28015	1520	-24962	14414	-18054	-149	-128	-119	-66	-61	-59	-105	42	-152	17	30	-77	-23	-56	82	-27	0
0.284167	785	2438	-32657	-32615	713	-32682	-16107	-21418	-136	-32683	-19485	-23931	-300	-32718	-23658	-15981	2268	-118	-8097	-32678	1884	-28314	3258	-32632	-2595	-24275	11252	-28352	97	-25513	14356	-17194	-150	-128	-124	-66	-62	-57	-103	43	-156	19	32	-70	-21	-57	82	-28	-1
0.285000	511	-113	-32681	-32710	787	-32714	-15014	-20982	-181	-32677	-18622	-23953	-538	-32702	-22541	-16334	2174	-2251	-9812	-32698	1212	-29146	3931	-32440	-2785	-24481	11441	-28637	1524	-25897	14295	-16411	-152	-127	-105	-67	-62	-58	-108	37	-153	17	34	-75	-22	-57	85	-30	-6
0.285833	61	-2473	-32593	-32726	717	-32530	-13844	-20566	-144	-32486	-17675	-23944	-493	-32669	-21389	-16701	2007	-4380	-11119	-32689	959	-29814	4577	-32137	-1540	-24646	11600	-28920	4166	-26133	14244	-15716	-151	-127	-121	-66	-64	-56	-107	43	-152	18	33	-73	-19	-57	84	-34	-4
0.286667	-59	-4586	-31716	-32758	694	-32088	-12606	-20197	-194	-32070	-16700	-23887	-309	-32428	-20224	-17075	2288	-6434	-11996	-32704	1155	-30316	5162	-31763	-1264	-24808	11732	-29142	5651	-26244	14214	-15118	-153	-128	-119	-64	-61	-61	-109	40	-154	17	32	-73	-18	-59	82	-29	-3
0.287500	-126	-6428	-30273	-32745	664	-31426	-11419	-19861	-138	-31527	-15714	-23801	-331	-32100	-19087	-17449	2235	-8382	-12452	-32682	677	-30663	5733	-31301	-697	-24981	11833	-29328	6932	-26243	14209	-14626	-145	-125	-121	-66	-60	-58	-105	44	-152	18	34	-73	-18	-58	82	-30	-1
0.288333	-259	-7991	-28554	-32761	612	-30612	-10249	-19632	-118	-30904	-14740	-23680	-386	-31697	-18002	-17822	2332	-10181	-12511	-32698	595	-30871	6287	-30754	-319	-25190	11912	-29474	7347	-26162	14244	-14241	-149	-124	-118	-64	-59	-59	-107	45	-152	21	37	-72	-19	-58	87	-28	-3
0.289167	-210	-9284	-26753	-32750	485	-29645	-9162	-19467	-51	-30230	-13814	-23536	-249	-31250	-17009	-18192	2106	-11804	-12210	-32683	268	-30946	6837	-30130	741	-25444	11960	-29582	8011	-26023	14294	-13959	-150	-124	-117	-49	-59	-56	-107	24	-150	21	35	-73	-19	-58	81	-28	1
0.290000	-294	-10308	-24998	-32752	310	-28568	-8208	-19385	-49	-29522	-12956	-23376	-279	-30763	-16117	-18549	1990	-13223	-11600	-32690	244	-30920	7388	-29428	1452	-25758	11974	-29664	7731	-25844	14373	-13775	-149	-125	-120	-68	-60	-59	-107	42	-152	17	34	-75	-19	-60	81	-32	-1
0.290833	-421	-11092	-23395	-32754	309	-27404	-7383	-19397	-107	-28790	-12182	-23199	-270	-30240	-15343	-18894	2400	-14413	-10729	-32688	133	-30796	7946	-28658	188	-26119	11956	-29697	7516	-25643	14469	-13681	-149	-121	-111	-63	-59	-55	-105	43	-151	7	35	-76	-45	-59	84	-27	0
0.291667	-455	-11644	-22002	-32736	279	-26185	-6730	-19501	-43	-28033	-11505	-23018	-146	-29672	-14699	-19208	1971	-15359	-9675	-32674	-936	-30603	8531	-27831	855	-26537	11900	-29700	9662	-25440	14571	-13662	-152	-126	-120	-67	-63	-60	-109	41	-156	17	33	-73	-22	-63	79	-30	-3
0.292500	-465	-11997	-20966	-32759	-255	-24941	-6254	-19698	32	-27276	-10943	-22852	153	-29066	-14184	-19495	2272	-16048	-8501	-32695	250	-30359	9123	-26960	-348	-26984	11805	-29661	5798	-25243	14660	-13710	-154	-127	-124	-67	-66	-63	-110	38	-156	22	32	-77	-24	-59	79	-33	-6
0.293333	-807	-12178	-20238	-32741	-845	-23704	-5947	-19977	7	-26503	-10487	-22674	-66	-28415	-13797	-19741	2208	-16469	-7269	-32678	109	-30072	9735	-26055	-1433	-27443	11687	-29579	3659	-25062	14735	-13811	-151	-126	-119	-68	-65	-50	-104	41	-152	17	34	-75	-23	-58	81	-31	-6
0.294167	-819	-12219	-19864	-32761	-1258	-22500	-5808	-20342	3	-25742	-10155	-22520	-75	-27733	-13532	-19938	1821	-16654	-6049	-32701	-275	-29763	10358	-25135	-1247	-27938	11541	-29454	3299	-24904	14772	-13946	-152	-124	-118	-66	-65	-60	-113	39	-154	20	35	-74	-22	-59	79	-32	-3
0.295000	-706	-12153	-19845	-32745	-1428	-21357	-5816	-20769	-75	-25022	-9942	-22396	-237	-27017	-13383	-20085	1750	-16555	-4881	-32682	-204	-29449	10979	-24212	-1771	-28398	11383	-29283	3995	-24770	14771	-14106	-149	-124	-119	-65	-61	-59	-107	40	-151	20	32	-72	-18	-60	79	-32	-1
0.295833	-597	-12001	-20157	-32758	-1129	-20311	-5943	-21249	-57	-24265	-9835	-22283	-446	-26277	-13324	-20169	1704	-16230	-3816	-32697	-316	-29140	11584	-23315	-2202	-28826	11221	-29058	5317	-24690	14726	-14279	-145	-126	-120	-67	-64	-59	-103	40	-148	18	33	-74	-16	-55	84	-29	-3
0.296667	-533	-11802	-20760	-32747	-934	-19357	-6162	-21763	-78	-23570	-9826	-22211	-545	-25517	-13349	-20194	1812	-15696	-2891	-32686	-512	-28851	12169	-22448	-2653	-29195	11075	-28777	6230	-24639	14627	-14458	-150	-127	-119	-65	-62	-59	-105	42	-151	17	30	-72	-24	-58	77	-29	-4
0.297500	-287	-11574	-21607	-32746	-862	-18588	-6448	-22301	-125	-22906	-9900	-22160	118	-24753	-13439	-20146	2195	-14961	-2132	-32689	133	-28582	12713	-21623	-5040	-29492	10954	-28445	3103	-24620	14481	-14628	-137	-126	-118	-65	-64	-60	-105	45	-152	8	35	-73	-21	-57	84	-28	0
0.298333	-210	-11303	-22624	-32750	-676	-17950	-6759	-22839	-132	-22291	-10054	-22143	-144	-24001	-13573	-20040	1999	-14064	-1548	-32691	-253	-28348	13200	-20854	-6294	-29707	10879	-28049	1353	-24641	14289	-14772	-149	-127	-120	-69	-63	-60	-110	39	-154	53	29	-80	-26	-60	77	-29	-6
0.299167	-344	-11091	-23746	-32738	-487	-17469	-7066	-23371	-178	-21726	-10257	-22148	-921	-23277	-13736	-19871	1383	-13026	-1145	-32678	-857	-28144	13630	-20146	-5529	-29819	10872	-27596	1402	-24698	14072	-14922	-150	-131	-121	-72	-76	-64	-108	39	-154	22	32	-74	-24	-59	79	-31	-4
0.300000	-326	-10862	-24900	-32755	-233	-17146	-7334	-23861	-146	-21220	-10486	-22178	-860	-22586	-13909	-19643	1529	-11871	-908	-32693	-555	-27976	13981	-19506	-5354	-29825	10946	-27087	796	-24786	13839	-15033	-148	-128	-120	-69	-65	-60	-107	40	-154	17	28	-76	-24	-58	79	-33	-1
0.300833	-337	-10658	-26031	-32740	-55	-16988	-7532	-24314	-93	-20778	-10718	-22231	95	-21947	-14087	-19360	1395	-10632	-810	-32678	-801	-27843	14251	-18943	-5083	-29719	11112	-26522	744	-24910	13599	-15104	-153	-129	-122	-72	-65	-58	-105	39	-153	19	0	-78	-19	-57	81	-30	-6
0.301667	-410	-10472	-27053	-32757	21	-16983	-7655	-24712	-42	-20409	-10969	-22303	756	-21369	-14260	-19053	1103	-9332	-840	-32700	-665	-27738	14437	-18451	-5352	-29497	11381	-25898	-15	-25064	13387	-15186	-148	-127	-119	-65	-64	-59	-107	40	-153	21	33	-57	15	-55	81	-28	0
0.302500	-374	-10310	-27928	-32745	10	-17112	-7682	-25056	-48	-20147	-11187	-22388	572	-20869	-14424	-18718	980	-8010	-955	-32678	-757	-27653	14538	-18024	-5373	-29185	11765	-25238	-766	-25253	13210	-15226	-148	-127	-118	-64	-59	-59	-104	43	-152	22	34	-72	-22	-55	80	-28	0
0.303333	-406	-10173	-28609	-32753	236	-17370	-7610	-25340	-171	-19893	-11372	-22484	107	-20451	-14575	-18371	413	-6690	-1131	-32699	-854	-27597	14558	-17671	-4499	-28771	12259	-24506	-1585	-25470	13093	-15251	-147	-124	-116	-68	-64	-61	-104	41	-153	21	34	-73	-23	-53	81	-27	0
0.304167	-556	-10052	-29054	-32744	620	-17728	-7430	-25568	-191	-19751	-11511	-22600	-146	-20127	-14718	-18024	487	-5393	-1328	-32684	-393	-27539	14511	-17365	-5110	-28268	12858	-23751	-3228	-25709	13054	-15254	-148	-121	-118	-66	-52	-55	-105	41	-151	24	34	-75	-22	-56	81	-25	0
0.305000	-382	-9947	-29278	-32746	511	-18171	-7155	-25741	-220	-19681	-11591	-22715	-652	-19890	-14853	-17714	106	-4134	-1523	-32682	-1121	-27493	14402	-17119	-4530	-27698	13558	-22962	-1852	-25978	13101	-15247	-148	-127	-118	-68	-62	-58	-104	43	-150	22	35	-74	-21	-56	81	-25	0
0.305833	-360	-9852	-29247	-32746	473	-18667	-6794	-25866	-211	-19687	-11608	-22846	-1171	-19741	-14969	-17431	-9	-2939	-1678	-32688	-246	-27432	14247	-16927	-4784	-27073	14338	-22150	-4258	-26265	13252	-15227	-149	-139	-120	-67	-61	-57	-104	34	-151	18	33	-75	-22	-53	85	-24	0
0.306667	-556	-9765	-28973	-32735	685	-19198	-6368	-25951	-148	-19755	-11572	-22972	-1651	-19680	-15104	-17192	91	-1823	-1757	-32676	-31	-27357	14065	-16770	-5722	-26413	15196	-21318	-6161	-26569	13508	-15204	-152	-131	-122	-73	-60	-59	-105	45	-151	17	33	-76	-23	-56	80	-10	-3
0.307500	-651	-9681	-28466	-32752	624	-19733	-5894	-25980	-169	-19888	-11466	-23099	-1881	-19700	-15233	-17007	-460	-792	-1763	-32691	-596	-27254	13878	-16651	-4489	-25724	16108	-20473	-5532	-26878	13886	-15168	-148	-127	-120	-61	-60	-55	-105	42	-156	20	32	-72	-13	-51	84	-26	-1
0.308333	-734	-9597	-27765	-32737	504	-20251	-5389	-26048	-92	-20062	-11293	-23223	-1589	-19788	-15361	-16891	-427	138	-1662	-32676	-417	-27121	13690	-16562	-3511	-25028	17046	-19624	-4952	-27190	14367	-15128	-148	-127	-120	-65	-59	-52	-104	44	-149	22	36	-73	-18	-33	81	-25	-1
0.309167	-689	-9512	-26897	-32757	414	-20736	-4879	-26085	45	-20284	-11069	-23354	-766	-19941	-15490	-16843	-797	966	-1452	-32693	-581	-26944	13554	-16508	-2227	-24353	17984	-18789	-3837	-27495	14944	-15077	-145	-125	-117	-62	-68	-51	-104	42	-154	22	35	-73	-16	-51	84	-23	2
0.310000	-804	-9440	-25894	-32737	192	-21175	-4386	-26124	58	-20539	-10801	-23488	-656	-20143	-15621	-16865	-1252	1687	-1132	-32676	-563	-26722	13457	-16472	-1044	-23699	18897	-17967	-2732	-27789	15606	-15020	-149	-127	-116	-61	-61	-58	-101	44	-150	23	41	-68	-17	-52	85	-27	0
0.310833	-652	-9347	-24796	-32754	323	-21547	-3929	-26184	22	-20829	-10498	-23618	-317	-20378	-15749	-16963	-1068	2302	-703	-32693	46	-26450	13418	-16464	-1480	-23085	19758	-17166	-4905	-28055	16348	-14950	-145	-126	-115	-63	-59	-57	-102	64	-147	19	37	-72	-18	-49	89	-26	-1
0.311667	-234	-9274	-23652	-32741	434	-21848	-3525	-26269	-144	-21110	-10170	-23753	-191	-20644	-15866	-17124	-1327	2809	-179	-32682	-68	-26126	13450	-16490	-1513	-22523	20551	-16401	-6371	-28299	17139	-14865	-149	-127	-116	-63	-61	-52	-103	42	-151	19	35	-74	-13	-56	84	-28	0
0.312500	-195	-9207	-22480	-32746	404	-22071	-3188	-26385	-10	-21407	-9825	-23887	-272	-20921	-15967	-17351	-2140	3219	426	-32690	-867	-25756	13565	-16543	730	-22003	21259	-15666	-4368	-28493	17964	-14759	-151	-131	-118	-66	-64	-57	-103	44	-158	19	33	-77	-22	-53	82	-30	-10
0.313333	-189	-9143	-21366	-32748	540	-22210	-2922	-26525	181	-21706	-9478	-24025	-151	-21196	-16044	-17627	-1926	3530	1109	-32686	-423	-25324	13771	-16635	2299	-21540	21866	-14976	-3501	-28640	18807	-14633	-148	-130	-120	-66	-51	-57	-104	44	-155	19	30	-76	-23	-53	84	-33	-6
0.314167	-263	-9085	-20283	-32729	578	-22274	-2732	-26721	-10	-21991	-9137	-24160	-250	-21471	-16086	-17941	-1940	3764	1839	-32672	-491	-24845	14069	-16767	3886	-21131	22368	-14336	-2754	-28731	19643	-14473	-134	-126	-122	-67	-61	-53	-100	44	-152	20	34	-76	-19	-55	84	-27	-1
0.315000	-137	-9038	-19272	-32749	635	-22261	-2621	-26940	-4	-22260	-8819	-24302	-216	-21734	-16095	-18294	-2164	3920	2616	-32694	-637	-24327	14450	-16930	5109	-20782	22755	-13746	-2927	-28760	20455	-14286	-151	-129	-125	-68	-58	-59	-107	42	-156	4	29	-76	10	-58	80	-30	-5
0.315833	-83	-9003	-18354	-32738	723	-22182	-2579	-27189	111	-22504	-8530	-24440	-382	-21974	-16051	-18658	-2091	4007	3406	-32679	-825	-23764	14920	-17178	6040	-20481	23037	-13224	-3500	-28716	21239	-14058	-151	-130	-121	-85	-62	-57	-105	41	-151	20	33	-73	-22	-53	81	-29	-4
0.316667	-180	-8972	-17533	-32757	527	-22048	-2599	-27459	5	-22735	-8274	-24574	-1034	-22198	-15954	-19029	-2073	4032	4196	-32695	-975	-23175	15457	-17474	7246	-20232	23215	-12761	-3553	-28598	21977	-13790	-152	-111	-119	-66	-63	-57	-107	42	-156	18	-11	-76	-22	-59	80	-32	-3
0.317500	-407	-8943	-16816	-32738	162	-21870	-2675	-27739	-44	-22924	-8056	-24727	-1063	-22400	-15804	-19404	-1640	4007	4976	-32679	-265	-22567	16062	-17834	6476	-20025	23302	-12363	-4819	-28406	22657	-13478	-149	-127	-119	-68	-61	-57	-108	44	-150	19	33	-72	-19	-58	82	-35	-3
0.318333	-704	-8916	-16201	-32757	105	-21660	-2789	-28033	-31	-23100	-7887	-24868	-682	-22580	-15599	-19763	-1691	3937	5729	-32697	-736	-21951	16714	-18267	6043	-19857	23319	-12039	-3225	-28146	23280	-13133	-147	-125	-119	-65	-62	-57	-109	42	-151	19	32	-74	-22	-58	82	-30	-1
0.319167	-807	-8892	-15674	-32744	105	-21434	-2927	-28317	8	-23249	-7765	-25021	-401	-22749	-15341	-20098	-1743	3823	6442	-32683	-266	-21326	17415	-18772	5590	-19721	23277	-11788	-4040	-27812	23847	-12751	-148	-127	-120	-67	-64	-60	-105	40	-152	19	33	-75	-25	-59	79	-32	-4
0.320000	-587	-8862	-15234	-32744	198	-21197	-3075	-28594	7	-23371	-7690	-25169	-250	-22898	-15035	-20405	-1095	3678	7121	-32686	734	-20710	18142	-19352	3167	-19616	23201	-11609	-6730	-27409	24354	-12332	-150	-129	-120	-79	-66	-62	-110	39	-152	18	32	-82	-23	-57	79	-33	-5
0.320833	-415	-8825	-14848	-32750	249	-20960	-3219	-28850	-58	-23472	-7626	-25325	-222	-23033	-14695	-20686	-1347	3506	7758	-32686	162	-20111	18874	-20002	3127	-19528	23108	-11510	-5853	-26946	24805	-11876	-151	-128	-121	-69	-61	-61	-109	42	-153	18	28	-80	-21	-58	79	-32	-1
0.321667	-237	-8770	-14520	-32732	236	-20740	-3347	-29076	-16	-23546	-7677	-25473	-189	-23157	-14323	-20924	-1042	3313	8353	-32671	460	-19540	19606	-20708	3124	-19454	23022	-11471	-5457	-26423	25213	-11398	-147	-126	-125	-72	-60	-59	-105	43	-151	24	33	-73	-14	-56	82	-30	-1
0.322500	-323	-8693	-14218	-32748	435	-20538	-3457	-29261	67	-23600	-7742	-25626	-11	-23272	-13940	-21125	-910	3100	8908	-32679	515	-19012	20328	-21472	3184	-19398	22964	-11514	-4200	-25858	25579	-10893	-148	-127	-121	-66	-61	-59	-105	41	-152	16	29	-76	-5	-56	82	-30	1
0.323333	-464	-8599	-13938	-32732	554	-20361	-3527	-29420	-50	-23636	-7838	-25782	-152	-23385	-13569	-21289	-945	2862	9427	-32676	320	-18532	21021	-22291	3078	-19347	22922	-11623	-2692	-25260	25908	-10403	-151	-129	-124	-70	-64	-58	-108	37	-158	16	30	-79	-24	-57	86	-36	-7
0.324167	-322	-8480	-13662	-32754	469	-20212	-3573	-29535	-72	-23653	-7971	-25940	218	-23492	-13216	-21409	-662	2616	9914	-32693	817	-18103	21686	-23134	1826	-19303	22939	-11794	-2977	-24642	26214	-9896	-153	-126	-114	-68	-63	-58	-107	38	-153	18	33	-76	-22	-57	79	-32	-4
0.325000	-60	-8328	-13369	-32738	547	-20095	-3576	-29604	-9	-23646	-8126	-26095	557	-23589	-12887	-21495	-341	2352	10385	-32679	1200	-17737	22319	-23991	-379	-19243	23005	-12029	-4131	-24004	26495	-9412	-152	-127	-122	-66	-64	-60	-107	40	-148	19	30	-78	-25	-59	78	-34	-1
0.325833	12	-8145	-13064	-32757	590	-20000	-3555	-29635	-1	-23623	-8306	-26248	458	-23676	-12642	-21547	-750	2074	10844	-32697	154	-17435	22901	-24853	-36	-19218	23128	-12319	-1671	-23366	26766	-8932	-152	-127	-121	-68	-65	-61	-105	38	-151	21	32	-79	-21	-59	79	-31	0
0.326667	323	-7934	-12732	-32742	431	-19935	-3497	-29645	-34	-23586	-8500	-26406	437	-23757	-12447	-21559	-658	1779	11297	-32680	214	-17199	23444	-25696	472	-19178	23302	-12661	202	-22726	27027	-8482	-147	-127	-121	-65	-75	-58	-108	39	-147	20	30	-66	-24	-58	77	-31	0
0.327500	429	-7692	-12375	-32750	399	-19889	-3425	-29584	-53	-23531	-8705	-26561	453	-23824	-12323	-21560	-629	1477	11749	-32691	174	-17034	23931	-26513	835	-19134	23528	-13050	1565	-22103	27280	-8077	-152	-128	-119	-67	-63	-59	-108	47	-152	18	19	-76	-19	-56	80	-27	0
0.328333	311	-7421	-11993	-32742	543	-19857	-3337	-29509	-22	-23457	-8916	-26718	443	-23883	-12282	-21535	-544	1158	12204	-32681	-60	-16937	24368	-27271	1298	-19090	23795	-13481	2371	-21501	27523	-7718	-127	-125	-120	-68	-60	-56	-104	41	-148	20	34	-77	-13	-56	82	-25	-3
0.329167	452	-7129	-11590	-32752	533	-19841	-3243	-29411	-130	-23369	-9127	-26864	394	-23915	-12331	-21486	-237	833	12667	-32668	-40	-16909	24751	-27973	1396	-19041	24088	-13948	2592	-20935	27752	-7416	-147	-128	-139	-67	-60	-57	-101	41	-147	19	34	-73	-17	-52	82	-28	-4
0.330000	512	-6814	-11169	-32745	354	-19830	-3152	-29301	-148	-23271	-9333	-27015	256	-23932	-12489	-21424	-415	498	13140	-32683	-545	-16949	25075	-28593	2205	-18992	24397	-14446	3452	-20409	27965	-7179	-145	-125	-117	-69	-59	-55	-101	42	-148	21	33	-74	-17	-57	82	-28	-3
0.330833	300	-6489	-10734	-32729	202	-19818	-3078	-29180	-23	-23156	-9523	-27157	281	-23930	-12672	-21357	-63	153	13619	-32669	-522	-17052	25346	-29125	1893	-18936	24707	-14974	3411	-19930	28156	-7007	-145	-111	-119	-65	-59	-52	-101	41	-150	22	37	-73	-14	-51	84	-28	0
0.331667	514	-6150	-10298	-32750	78	-19806	-3025	-29057	-104	-23034	-9703	-27293	323	-23903	-12958	-21280	56	-194	14087	-32688	-702	-17211	25536	-29567	1452	-18878	24996	-15528	5415	-19498	28317	-6924	-150	-126	-120	-83	-63	-60	-110	36	-156	17	29	-77	-24	-59	74	-31	-5
0.332500	419	-5815	-9914	-32743	129	-19788	-3001	-28937	-155	-22899	-9868	-27428	392	-23854	-13296	-21208	-324	-547	14573	-32674	-654	-17413	25680	-29905	2241	-18815	25264	-16108	6717	-19118	28444	-6912	-152	-127	-122	-70	-63	-60	-110	38	-155	19	39	-75	-22	-59	73	-33	-5
0.333333	327	-5474	-9460	-32755	168	-19751	-3002	-28819	-55	-22754	-10001	-27543	524	-23776	-13672	-21120	524	-894	15049	-32694	570	-17662	25757	-30142	408	-18748	25494	-16703	4028	-18774	28545	-6974	-150	-127	-120	-68	-61	-62	-97	36	-154	18	35	-75	-25	-55	79	-31	-5
0.334167	403	-5153	-9067	-32743	-14	-19707	-3029	-28710	-100	-22602	-10111	-27650	456	-23680	-14070	-21036	346	-1235	15509	-32680	-291	-17941	25779	-30284	471	-18673	25682	-17311	5021	-18508	28600	-7120	-148	-127	-118	-68	-64	-59	-105	42	-153	19	34	-74	-24	-55	78	-39	-3
0.335000	198	-4849	-8697	-32749	-21	-19627	-3093	-28618	-216	-22447	-10221	-27741	412	-23556	-14465	-20953	465	-1573	15935	-32689	-304	-18264	25735	-30335	591	-18599	25817	-17930	5261	-18284	28615	-7345	-148	-124	-116	-69	-68	-62	-108	40	-152	20	36	-77	-19	-51	79	-28	-1
0.335833	67	-4565	-8346	-32745	-44	-19534	-3188	-28546	-197	-22290	-10245	-27816	385	-23420	-14842	-20864	696	-1901	16353	-32679	-379	-18560	25632	-30302	881	-18527	25895	-18560	5972	-18102	28580	-7644	-149	-117	-118	-67	-62	-55	-103	41	-152	20	34	-78	-21	-52	81	-30	-1
0.336667	257	-4316	-8043	-32734	-168	-19421	-3303	-28491	-149	-22123	-10261	-27870	125	-23262	-15168	-20772	603	-2218	16722	-32674	-575	-18889	25467	-30198	1250	-18454	25924	-19195	6334	-17973	28499	-8021	-148	-125	-98	-68	-64	-57	-103	41	-149	3	34	-75	-21	-51	84	-29	-1
0.337500	91	-4100	-7769	-32744	-237	-19291	-3456	-28451	-66	-21962	-10248	-27903	-193	-23093	-15465	-20669	609	-2521	17049	-32684	-299	-19218	25246	-30032	803	-18385	25908	-19841	5136	-17881	28374	-8462	-147	-126	-117	-67	-60	-55	-103	37	-150	19	36	-74	-17	-52	80	-29	1
0.338333	222	-3927	-7508	-32730	-316	-19139	-3646	-28428	-135	-21794	-10193	-27909	-277	-22920	-15677	-20560	1050	-2813	17329	-32671	294	-19541	24975	-29820	-923	-18325	25850	-20488	1568	-17827	28206	-8987	-150	-128	-119	-66	-61	-56	-105	42	-149	15	37	-75	-19	-53	79	-30	-1
0.339167	161	-3799	-7281	-32753	-434	-18972	-3789	-28416	-197	-21635	-10107	-27894	-248	-22746	-15801	-20433	541	-3085	17550	-32691	-655	-19859	24649	-29570	-266	-18281	25758	-21128	2340	-17809	28001	-9507	-147	-128	-121	-68	-58	-57	-109	37	-153	22	36	-77	-19	-53	79	-31	-1
0.340000	-73	-3719	-7076	-32706	-508	-18790	-3960	-28438	-116	-21471	-9988	-27851	-75	-22574	-15836	-20299	483	-3338	17723	-32645	-617	-20165	24281	-29300	653	-18248	25648	-21761	3546	-17824	27757	-10099	-155	-130	-122	-62	-62	-61	-111	36	-154	16	30	-78	-22	-59	77	-35	-5
0.340833	-379	-3685	-6885	-32650	-465	-18602	-4122	-28462	-103	-21316	-9839	-27778	-31	-22401	-15774	-20133	600	-3577	17839	-32547	-249	-20456	23881	-29022	1120	-18232	25529	-22374	4257	-17860	27503	-10717	-151	-131	-126	-69	-63	-60	-112	37	-155	16	27	-79	-19	-56	80	-45	-1
0.341667	-744	-3694	-6697	-32526	-600	-18402	-4260	-28474	-166	-21158	-9653	-27673	-9	-22240	-15612	-19944	233	-3797	17907	-32368	-421	-20712	23458	-28747	1641	-18228	25413	-22968	4315	-17919	27229	-11359	-147	-129	-121	-68	-63	-57	-80	41	-149	19	30	-77	-23	-56	79	-29	-4
0.342500	-827	-3753	-6515	-32419	-501	-18208	-4372	-28494	-50	-21009	-9444	-27542	-40	-22089	-15357	-19738	449	-3999	17931	-32174	-315	-20961	23013	-28496	1611	-18258	25312	-23532	3105	-17996	26947	-12010	-147	-127	-120	-67	-62	-60	-105	42	-150	19	34	-76	-23	-55	86	-28	-1
0.343333	-648	-3853	-6329	-32270	-286	-18021	-4452	-28517	50	-20875	-9210	-27387	-173	-21954	-15024	-19511	448	-4193	17907	-31926	-461	-21191	22556	-28257	2315	-18312	25218	-24070	2733	-18095	26665	-12664	-150	-127	-119	-66	-63	-59	-108	40	-151	0	32	-78	-21	-55	82	-29	0
0.344167	-808	-3999	-6144	-32129	-363	-17851	-4486	-28537	-53	-20754	-8958	-27199	-285	-21833	-14627	-19266	530	-4374	17848	-31701	-255	-21406	22090	-28062	2190	-18391	25149	-24568	1338	-18206	26396	-13308	-150	-125	-124	-67	-63	-56	-105	41	-151	22	30	-76	-19	-55	84	-42	0
0.345000	-1296	-4178	-5942	-31965	-324	-17705	-4476	-28547	-42	-20652	-8693	-26992	-315	-21734	-14178	-18998	980	-4545	17777	-31357	-406	-21614	21632	-27906	425	-18501	25102	-25008	690	-18339	26146	-13937	-150	-125	-120	-66	-62	-57	-108	39	-153	15	29	-77	-21	-55	85	-29	-1
0.345833	-1444	-4394	-5734	-31788	-208	-17592	-4411	-28547	22	-20572	-8413	-26763	-512	-21657	-13696	-18719	619	-4713	17651	-31033	-830	-21814	21185	-27801	207	-18634	25084	-25403	1457	-18486	25916	-14551	-147	-130	-121	-67	-60	-55	-104	42	-151	17	34	-76	-23	-53	82	-32	-6
0.346667	-1051	-4640	-5511	-31600	-163	-17513	-4301	-28536	76	-20521	-8131	-26517	-328	-21596	-13188	-18427	1105	-4875	17533	-30682	487	-22004	20754	-27730	-2169	-18800	25088	-25738	-2619	-18641	25713	-15119	-151	-127	-118	-66	-63	-57	-110	30	-152	21	34	-76	-23	-57	82	-29	-4
0.347500	-955	-4906	-5275	-31402	130	-17474	-4111	-28508	132	-20489	-7843	-26250	-516	-21556	-12685	-18131	676	-5034	17402	-30318	39	-22189	20352	-27706	-3019	-18981	25110	-26015	-3192	-18826	25538	-15663	-154	-127	-118	-65	-60	-53	-102	40	-153	21	37	-72	-21	-55	85	-32	-7
0.348333	-754	-5191	-5028	-31206	284	-17477	-3879	-28461	57	-20488	-7556	-25981	-660	-21527	-12200	-17834	177	-5193	17276	-29939	130	-22371	19972	-27731	-2840	-19188	25133	-26232	-3443	-19023	25397	-16167	-152	-129	-119	-66	-64	-57	-105	35	-155	19	34	-76	-23	-57	82	-34	-5
0.349167	-728	-5486	-4780	-30977	280	-17522	-3589	-28395	-25	-20513	-7270	-25701	-680	-21512	-11751	-17545	178	-5349	17156	-29544	445	-22546	19633	-27793	-2597	-19405	25165	-26382	-3025	-19227	25284	-16617	-148	-125	-116	-64	-61	-55	-103	40	-151	24	34	-74	-27	-57	81	-27	0
0.350000	-551	-5785	-4518	-30751	508	-17601	-3249	-28309	-10	-20558	-6990	-25412	-730	-21503	-11341	-17269	167	-5507	17045	-29148	561	-22714	19332	-27893	-2209	-19631	25186	-26469	-2120	-19440	25196	-17031	-146	-125	-115	-64	-62	-55	-122	40	-154	22	37	-70	-18	-55	81	-30	0
0.350833	-635	-6085	-4254	-30519	581	-17720	-2874	-28195	-38	-20628	-6715	-25125	-338	-21495	-10987	-17007	280	-5665	16949	-28749	769	-22871	19060	-28019	-2343	-19851	25187	-26502	-1383	-19668	25131	-17399	-152	-125	-116	-61	-59	-56	-102	44	-151	23	34	-72	-21	-53	88	-15	-3
0.351667	-428	-6390	-4000	-30289	406	-17871	-2447	-28062	19	-20715	-6453	-24845	197	-21487	-10692	-16751	705	-5828	16861	-28360	1278	-23017	18835	-28171	-4276	-20083	25160	-26478	-3755	-19887	25078	-17722	-151	-126	-124	-68	-63	-55	-103	54	-155	24	28	-73	-22	-56	82	-29	-4
0.352500	-388	-6684	-3752	-30052	391	-18043	-2011	-27901	2	-20816	-6200	-24559	87	-21473	-10460	-16567	161	-5992	16792	-27974	454	-23145	18642	-28344	-4070	-20295	25095	-26402	-2914	-20145	25034	-18009	-152	-125	-119	-64	-63	-57	-103	41	-156	20	37	-77	-24	-52	81	-28	-1
0.353333	-589	-6977	-3518	-29809	552	-18228	-1554	-27711	-126	-20919	-5949	-24273	262	-21446	-10286	-16374	-254	-6148	16736	-27596	25	-23248	18489	-28528	-2355	-20488	24993	-26290	-1081	-20390	24997	-18251	-154	-126	-122	-64	-62	-56	-105	43	-152	22	29	-74	-23	-55	81	-29	-1
0.354167	-412	-7238	-3297	-29559	581	-18416	-1086	-27493	-246	-21015	-5706	-23994	283	-21401	-10168	-16222	96	-6299	16691	-27232	98	-23324	18372	-28721	-1288	-20659	24843	-26137	-902	-20624	24940	-18455	-149	-125	-116	-64	-59	-57	-104	40	-155	20	36	-74	-18	-43	81	-31	-5
0.355000	-233	-7476	-3105	-29304	271	-18592	-625	-27245	-159	-21099	-5471	-23727	242	-21335	-10099	-16104	89	-6445	16653	-26884	-109	-23358	18298	-28909	229	-20793	24649	-25957	-1234	-20852	24906	-18625	-151	-122	-118	-66	-61	-53	-99	43	-152	23	35	-73	-21	-57	82	-23	-4
0.355833	-282	-7705	-2937	-29045	-10	-18759	-180	-26976	-142	-21171	-5248	-23456	88	-21244	-10071	-16016	0	-6576	16615	-26553	-490	-23354	18244	-29094	1425	-20896	24409	-25757	-2225	-21068	24843	-18760	-151	-125	-117	-62	-60	-55	-108	39	-151	22	36	-70	-23	-53	81	-32	-1
0.356667	-267	-7907	-2809	-28771	69	-18888	236	-26680	-245	-21213	-5038	-23189	-44	-21127	-10076	-15962	-232	-6691	16570	-26236	-621	-23307	18228	-29269	2312	-20955	24129	-25548	-2818	-21270	24764	-18865	-151	-127	-120	-66	-64	-57	-107	17	-153	19	34	-75	-23	-56	76	-30	-4
0.357500	-343	-8086	-2717	-28486	115	-18989	609	-26361	-225	-21222	-4840	-22928	-112	-20981	-10091	-15937	-444	-6783	16520	-25941	-229	-23209	18240	-29425	2022	-20972	23833	-25325	-3979	-21452	24667	-18938	-149	-126	-117	-64	-63	-57	-108	42	-150	20	37	-75	-18	-53	80	-28	-4
0.358333	-576	-8236	-2666	-28174	108	-19041	941	-26018	-134	-21185	-4651	-22682	-348	-20811	-10093	-15931	-95	-6848	16458	-25661	-273	-23062	18273	-29564	-90	-20943	23467	-25107	-5059	-21611	24541	-18983	-150	-128	-121	-66	-59	-57	-105	41	-153	19	20	-76	-21	-61	81	-29	0
0.359167	-579	-8364	-2665	-27852	156	-19043	1210	-25658	44	-21114	-4485	-22424	-634	-20610	-10142	-15953	-477	-6883	16380	-25403	-853	-22867	18324	-29683	-385	-20869	23108	-24893	-2392	-21742	24446	-19003	-151	-127	-121	-70	-63	-59	-108	41	-151	18	34	-75	-22	-58	80	-29	-5
0.360000	-423	-8462	-2704	-27491	278	-18995	1421	-25282	-5	-20998	-4339	-22169	-289	-20388	-10152	-15990	-206	-6886	16276	-25155	190	-22621	18398	-29767	-1824	-20752	22740	-24688	1565	-21839	24270	-18996	-151	-128	-121	-68	-67	-57	-109	41	-155	21	39	-80	-25	-56	79	-26	-4
0.360833	-440	-8538	-2791	-27104	195	-18895	1575	-24900	-213	-20833	-4214	-21908	-303	-20143	-10146	-16035	-400	-6854	16142	-24930	210	-22334	18483	-29824	-3067	-20594	22381	-24489	14348	-21903	24085	-18961	-150	-129	-125	-66	-66	-55	-109	41	-158	19	33	-79	-19	-56	80	-29	-3
0.361667	-463	-8588	-2917	-26682	74	-18744	1618	-24505	-264	-20626	-4118	-21644	-496	-19877	-10109	-16061	-906	-6780	15992	-24708	170	-22003	18579	-29853	-3104	-20401	22036	-24306	25167	-21935	23938	-18897	-149	-130	-120	-63	-61	-53	-105	44	-151	17	32	-76	-21	-58	81	-28	0
0.362500	-293	-8613	-3079	-26224	13	-18544	1613	-24110	-459	-20379	-4054	-21373	-598	-19593	-10050	-16133	-981	-6675	15818	-24505	27	-21642	18681	-29848	-3232	-20167	21721	-24135	26896	-21931	23767	-18807	-149	-127	-119	-64	-60	-56	-107	44	-150	8	38	-73	-19	-53	81	-26	-8
0.363333	82	-8623	-3272	-25724	-34	-18315	1533	-23717	-436	-20099	-4024	-21096	-966	-19324	-9967	-16170	-1340	-6536	15616	-24317	-285	-21263	18782	-29806	-3286	-19923	21436	-23977	25875	-21886	23592	-18691	-149	-128	-120	-65	-64	-58	-107	43	-154	18	34	-76	-17	-55	82	-27	-1
0.364167	154	-8623	-3481	-25188	-173	-18051	1382	-23329	-425	-19791	-4035	-20815	-2141	-19012	-9860	-16200	-1574	-6365	15393	-24144	-669	-20868	18886	-29728	-3563	-19652	21189	-23830	22721	-21818	23415	-18545	-151	-127	-121	-66	-59	-58	-107	43	-150	17	36	-75	-18	-48	80	-30	0
0.365000	320	-8608	-3707	-24611	-282	-17771	1163	-22944	-526	-19463	-4086	-20529	-1626	-18711	-9735	-16211	-1259	-6162	15146	-23985	-235	-20473	18980	-29625	-5052	-19375	20990	-23694	18175	-21714	23251	-18367	-150	-131	-125	-69	-61	-66	-119	39	-153	-8	30	-79	-22	-63	78	-33	-5
0.365833	197	-8590	-3931	-23996	-279	-17486	895	-22579	-489	-19140	-4177	-20236	-904	-18423	-9602	-16197	-1511	-5934	14890	-23831	-592	-20076	19071	-29477	-5587	-19095	20833	-23558	15813	-21572	23095	-18158	-150	-129	-124	-70	-60	-62	-109	36	-152	15	28	-73	-23	-61	78	-35	0
0.366667	40	-8560	-4130	-23349	-276	-17201	581	-22219	-351	-18803	-4305	-19942	-807	-18134	-9459	-16160	-1858	-5684	14625	-23702	-1321	-19699	19149	-29297	-4501	-18816	20731	-23429	13989	-21396	22959	-17913	-148	-128	-121	-68	-66	-63	-131	39	-149	15	30	-78	-21	-59	79	-31	0
0.367500	-29	-8529	-4301	-22673	-317	-16935	231	-21876	-345	-18476	-4477	-19623	-205	-17856	-9320	-16088	-1745	-5417	14359	-23573	-721	-19346	19212	-29084	-3860	-18549	20666	-23295	11350	-21193	22832	-17636	-148	-131	-122	-66	-60	-59	-110	38	-149	15	32	-79	-19	-58	80	-29	1
0.368333	-24	-8490	-4428	-21980	-317	-16694	-143	-21544	-360	-18165	-4681	-19310	162	-17584	-9197	-15991	-1816	-5138	14092	-23460	-631	-19030	19251	-28839	-3081	-18288	20639	-23155	8623	-20968	22695	-17333	-149	-129	-121	-69	-59	-63	-111	32	-150	15	33	-77	-19	-57	81	-30	1
0.369167	99	-8447	-4494	-21292	-237	-16467	-532	-21230	-324	-17881	-4921	-18995	192	-17336	-9096	-15868	-1746	-4850	13837	-23350	-531	-18749	19273	-28567	-2557	-18057	20641	-23003	5500	-20718	22618	-16999	-147	-127	-120	-66	-58	-55	-105	42	-154	18	30	-75	-15	-55	85	-30	-3
0.370000	17	-8398	-4496	-20602	-199	-16328	-920	-20930	-305	-17626	-5182	-18674	386	-17101	-9035	-15718	-1730	-4554	13591	-23248	-170	-18521	19265	-28270	-1784	-17843	20668	-22845	3174	-20456	22523	-16641	-147	-128	-115	-67	-59	-56	-107	44	-151	17	33	-73	-19	-56	81	-27	-1
0.370833	-120	-8336	-4416	-19924	-218	-16219	-1300	-20646	-314	-17411	-5464	-18351	388	-16880	-8994	-15542	-1736	-4254	13371	-23150	-253	-18342	19230	-27957	-664	-17662	20704	-22668	1400	-20189	22451	-16254	-147	-125	-116	-65	-60	-58	-105	39	-150	19	34	-75	-14	-55	85	-27	4
0.371667	-279	-8257	-4246	-19296	-243	-16167	-1654	-20374	-239	-17235	-5760	-18033	390	-16679	-9001	-15367	-1215	-3952	13164	-23057	-264	-18223	19157	-27629	-866	-17513	20737	-22475	-4408	-19907	22368	-15857	-148	-129	-124	-66	-60	-57	-110	35	-149	19	33	-75	-19	-59	78	-30	-4
0.372500	-313	-8163	-3985	-18717	-105	-16174	-1984	-20118	-141	-17108	-6062	-17716	408	-16495	-9076	-15160	-1198	-3649	12978	-22951	-1135	-18162	19055	-27290	345	-17393	20761	-22252	-17550	-19624	22298	-15434	-150	-131	-119	-67	-67	-57	-112	34	-152	17	32	-80	-21	-57	81	-30	-3
0.373333	-318	-8043	-3633	-18208	-26	-16232	-2267	-19866	-81	-17016	-6359	-17401	786	-16326	-9147	-14951	-508	-3341	12821	-22869	-287	-18151	18927	-26945	839	-17304	20766	-22016	-31559	-19348	22225	-15006	-153	-129	-122	-73	-67	-59	-109	39	-152	12	29	-78	-23	-61	80	-32	-5
0.374167	-223	-7894	-3190	-17763	30	-16348	-2502	-19624	-101	-16971	-6644	-17090	848	-16170	-9278	-14742	334	-3031	12686	-22765	170	-18191	18766	-26591	76	-17234	20749	-21740	-32691	-19065	22155	-14565	-149	-131	-117	-70	-66	-58	-108	40	-153	12	34	-77	-21	-57	84	-24	-5
0.375000	-297	-7706	-2652	-17401	70	-16507	-2683	-19368	-55	-16959	-6901	-16783	907	-16025	-9440	-14531	401	-2718	12579	-22659	-385	-18275	18571	-26241	635	-17203	20700	-21449	-32383	-18797	22077	-14127	-150	-130	-115	-66	-62	-59	-108	42	-154	16	33	-76	-23	-55	84	-28	-4
0.375833	-383	-7480	-2045	-17135	93	-16704	-2805	-19149	39	-16977	-7138	-16483	814	-15891	-9637	-14330	846	-2393	12482	-22538	-79	-18400	18354	-25894	392	-17188	20613	-21129	-32117	-18540	21986	-13687	-150	-129	-118	-66	-62	-57	-104	40	-151	17	34	-76	-19	-55	84	-30	-1
0.376667	-414	-7214	-1381	-16991	226	-16929	-2876	-18916	110	-17024	-7344	-16194	614	-15770	-9851	-14142	989	-2063	12407	-22412	-78	-18559	18112	-25558	50	-17198	20483	-20788	-26567	-18292	21888	-13255	-150	-125	-116	-65	-63	-53	-104	43	-154	17	36	-75	-22	-53	84	-30	-3
0.377500	-642	-6907	-677	-16943	104	-17195	-2888	-18692	12	-17090	-7513	-15911	275	-15661	-10080	-13973	1108	-1729	12325	-22280	-321	-18734	17846	-25232	73	-17224	20308	-20426	-19857	-18062	21772	-12838	-149	-127	-116	-64	-62	-53	-101	42	-153	19	35	-70	-22	-57	85	-28	0
0.378333	-714	-6563	52	-17004	-8	-17457	-2848	-18464	-5	-17160	-7661	-15642	553	-15556	-10310	-13815	1762	-1386	12249	-22142	226	-18943	17561	-24911	-975	-17270	20091	-20035	-18076	-17844	21647	-12436	-148	-121	-118	-65	-62	-55	-105	40	-155	17	33	-72	-23	-55	84	-25	0
0.379167	-516	-6183	781	-17168	-122	-17720	-2762	-18237	40	-17237	-7746	-15382	517	-15459	-10532	-13680	2249	-1041	12161	-22002	112	-19150	17268	-24604	-1787	-17322	19831	-19648	-16546	-17642	21503	-12055	-149	-129	-119	-66	-62	-55	-104	42	-152	18	36	-73	-19	-53	84	-28	0
0.380000	-480	-5771	1493	-17435	-276	-17975	-2630	-18011	93	-17307	-7801	-15132	424	-15365	-10731	-13561	1869	-693	12058	-21843	-379	-19354	16964	-24306	-649	-17383	19542	-19239	-14312	-17451	21348	-11698	-147	-128	-127	-67	-64	-60	-107	41	-183	18	37	-73	-21	-53	84	-28	0
0.380833	-285	-5335	2164	-17780	-288	-18201	-2462	-17791	96	-17362	-7825	-14900	422	-15277	-10906	-13460	1875	-333	11930	-21689	-112	-19547	16659	-24014	-289	-17446	19220	-18831	-14211	-17271	21170	-11368	-151	-129	-120	-68	-65	-59	-103	41	-152	17	33	-74	-24	-57	85	-25	-4
0.381667	-222	-4882	2776	-18199	-361	-18396	-2265	-17568	93	-17393	-7810	-14678	323	-15177	-11040	-13375	1841	12	11774	-21535	-405	-19719	16354	-23739	46	-17505	18871	-18408	-14469	-17099	20977	-11058	-149	-126	-121	-69	-67	-60	-105	38	-153	20	34	-77	-23	-56	81	-30	-4
0.382500	-279	-4426	3310	-18679	-286	-18551	-2057	-17350	150	-17394	-7768	-14468	465	-15086	-11130	-13309	1638	365	11590	-21378	-359	-19862	16048	-23463	381	-17550	18505	-17984	-14913	-16929	20773	-10776	-147	-126	-116	-65	-61	-55	-98	30	-150	19	36	-73	-18	-53	82	-28	0
0.383333	-219	-3972	3748	-19195	-290	-18652	-1837	-17120	217	-17354	-7693	-14274	653	-14982	-11166	-13236	1408	697	11360	-21230	-243	-19973	15763	-23194	577	-17590	18125	-17562	-14701	-16765	20550	-10531	-148	-130	-117	-66	-68	-58	-103	41	-151	19	40	-74	-22	-53	82	-28	-5
0.384167	-67	-3529	4082	-19727	-479	-18703	-1618	-16911	125	-17271	-7591	-14097	418	-14869	-11149	-13182	868	1034	11100	-21086	-371	-20046	15481	-22930	1261	-17610	17727	-17149	-13642	-16602	20306	-10305	-149	-128	-117	-67	-60	-57	-107	39	-151	18	34	-79	-19	-55	88	-26	0
0.385000	-70	-3113	4301	-20267	-590	-18694	-1407	-16696	-22	-17114	-7472	-13932	150	-14742	-11078	-13129	1050	1317	10790	-20949	-62	-20083	15202	-22662	381	-17599	17333	-16742	-13392	-16441	20045	-10109	-154	-126	-120	-70	-60	-61	-102	42	-153	26	35	-73	-21	-57	86	-27	-4
0.385833	1	-2729	4401	-20788	-597	-18626	-1216	-16481	-4	-16956	-7336	-13790	129	-14599	-10948	-13074	913	1589	10448	-20820	-638	-20073	14939	-22395	86	-17567	16938	-16350	-10112	-16274	19766	-9935	-149	-128	-117	-65	-66	-59	-105	36	-155	20	34	-75	-21	-55	82	-28	-4
0.386667	82	-2390	4379	-21272	-787	-18494	-1047	-16272	118	-16723	-7188	-13659	502	-14433	-10764	-13016	631	1832	10070	-20702	-313	-20022	14685	-22123	16	-17505	16550	-15970	-6945	-16103	19469	-9785	-148	-128	-118	-67	-62	-62	-103	39	-151	21	37	-75	-18	-56	82	-28	0
0.387500	210	-2097	4245	-21710	-909	-18304	-910	-16060	50	-16439	-7026	-13551	518	-14239	-10525	-12951	1038	2036	9672	-20592	271	-19925	14440	-21849	-1756	-17408	16163	-15597	-7023	-15926	19153	-9656	-146	-128	-118	-65	-63	-58	-102	42	-151	21	38	-72	-19	-55	86	-16	1
0.388333	254	-1854	4007	-22075	-785	-18049	-801	-15851	-79	-16104	-6857	-13442	402	-14024	-10243	-12872	395	2199	9254	-20490	-398	-19781	14200	-21568	-1304	-17275	15787	-15254	-5901	-15730	18818	-9541	-146	-125	-120	-62	-59	-57	-101	50	-150	20	36	-70	-19	-56	85	-27	0
0.389167	345	-1671	3672	-22367	-754	-17740	-725	-15640	-5	-15722	-6680	-13354	394	-13774	-9919	-12779	249	2313	8807	-20401	-182	-19598	13961	-21280	-1090	-17107	15425	-14910	-4710	-15543	18469	-9444	-147	-126	-120	-64	-60	-56	-99	44	-149	9	37	-73	-17	-52	88	-26	1
0.390000	311	-1541	3257	-22572	-768	-17371	-685	-15434	108	-15299	-6500	-13277	204	-13496	-9574	-12669	39	2385	8411	-20318	-221	-19371	13718	-20986	-1067	-16900	15071	-14589	-2955	-15341	18100	-9361	-148	-127	-118	-66	-62	-57	-98	43	-150	17	34	-76	-22	-53	86	-31	0
0.390833	141	-1472	2776	-22691	-611	-16957	-666	-15226	55	-14839	-6314	-13206	-124	-13184	-9184	-12538	-159	2427	8012	-20240	-327	-19102	13479	-20683	-620	-16652	14731	-14280	-1031	-15121	17716	-9283	-149	-126	-117	-65	-59	-55	-101	43	-152	20	25	-72	-17	-53	85	-29	-1
0.391667	-1	-1435	2252	-22714	-386	-16491	-676	-15022	123	-14343	-6127	-13140	150	-12841	-8782	-12383	-46	2384	7640	-20168	228	-18798	13226	-20378	-712	-16377	14389	-14000	-373	-14894	17310	-9219	-150	-126	-119	-65	-63	-59	-105	42	-154	16	34	-74	-25	-56	87	-29	-1
0.392500	92	-1453	1695	-22649	-187	-15988	-703	-14817	93	-13826	-5934	-13078	96	-12464	-8372	-12203	113	2313	7312	-20104	666	-18454	12969	-20065	-1236	-16065	14058	-13731	-343	-14656	16897	-9159	-153	-127	-119	-67	-66	-58	-104	40	-154	16	34	-75	-26	-57	82	-31	-4
0.393333	-81	-1508	1131	-22494	-246	-15439	-745	-14609	64	-13289	-5736	-13018	71	-12050	-7957	-11999	-587	2196	7043	-20038	37	-18074	12697	-19741	342	-15723	13734	-13475	2625	-14405	16476	-9124	-150	-127	-118	-61	-65	-58	-105	37	-153	16	35	-75	-25	-53	84	-29	-4
0.394167	21	-1574	571	-22258	-386	-14858	-788	-14407	139	-12740	-5535	-12952	390	-11614	-7544	-11767	-515	2043	6833	-19962	283	-17652	12413	-19409	1762	-15353	13413	-13237	5454	-14142	16044	-9043	-147	-125	-118	-63	-62	-59	-102	42	-154	20	37	-74	-23	-56	84	-30	-5
0.395000	276	-1671	30	-21946	-328	-14243	-833	-14204	54	-12187	-5324	-12879	372	-11143	-7144	-11506	-343	1855	6698	-19883	237	-17193	12116	-19077	2813	-14965	13096	-13017	8383	-13871	15613	-8992	-147	-128	-118	-62	-61	-57	-105	61	-151	20	35	-70	-32	-52	87	-28	0
0.395833	388	-1779	-475	-21563	-205	-13602	-858	-14000	2	-11632	-5123	-12805	499	-10656	-6755	-11225	-370	1627	6640	-19787	93	-16699	11811	-18740	3764	-14560	12779	-12815	12339	-13594	15175	-8943	-149	-126	-116	-61	-62	-56	-101	43	-150	39	38	-70	-23	-56	84	-27	-1
0.396667	456	-1881	-942	-21133	-57	-12942	-872	-13804	-9	-11083	-4915	-12717	290	-10142	-6376	-10923	-163	1381	6668	-19681	23	-16173	11495	-18396	4240	-14144	12472	-12629	16737	-13304	14737	-8894	-147	-121	-118	-64	-60	-52	-102	43	-151	23	39	-72	-19	-50	87	-28	-3
0.397500	694	-1994	-1350	-20651	-91	-12269	-867	-13608	-29	-10546	-4696	-12626	33	-9607	-6017	-10602	-453	1120	6776	-19554	-97	-15614	11172	-18056	5240	-13715	12159	-12460	22876	-13014	14301	-8855	-147	-125	-119	-60	-52	-52	-101	43	-148	22	36	-72	-19	-50	79	-27	3
0.398333	695	-2092	-1698	-20134	-290	-11587	-834	-13412	3	-10017	-4476	-12493	-28	-9084	-5675	-10275	-267	840	6965	-19391	416	-15026	10845	-17714	5361	-13291	11846	-12311	30277	-12723	13870	-8820	-152	-130	-119	-67	-66	-56	-105	39	-153	16	33	-75	-23	-57	84	-31	-6
0.399167	437	-2170	-1981	-19594	-240	-10902	-773	-13228	-56	-9504	-4254	-12413	-128	-8543	-5351	-9938	-103	560	7232	-19195	-76	-14396	10519	-17371	5159	-12861	11549	-12177	32767	-12431	13447	-8792	-148	-128	-116	-64	-62	-56	-105	42	-156	16	33	-74	-21	-55	82	-28	-6
0.400000	423	-2226	-2201	-19025	-8	-10213	-671	-13037	-102	-9000	-4024	-12295	-167	-7999	-5040	-9594	-624	284	7576	-18957	24	-13736	10206	-17025	5926	-12433	11253	-12074	32528	-12138	13037	-8771	-150	-129	-117	-64	-62	-59	-108	38	-155	18	36	-74	-24	-58	79	-32	-5
0.400833	578	-2271	-2351	-18441	77	-9536	-545	-12859	-115	-8519	-3791	-12175	-77	-7461	-4743	-9251	-7	17	7984	-18674	1303	-13054	9903	-16684	4531	-12008	10973	-11969	31910	-11855	12641	-8758	-152	-127	-116	-65	-62	-59	-105	35	-159	18	36	-75	-23	-56	77	-32	-3
0.401667	283	-2291	-2435	-17855	52	-8864	-383	-12692	-109	-8047	-3538	-12058	-306	-6928	-4457	-8918	-438	-234	8443	-18335	594	-12346	9624	-16344	4478	-11591	10701	-11898	29602	-11574	12247	-8754	-150	-126	-117	-64	-62	-56	-104	41	-155	20	39	-75	-21	-55	81	-29	5
0.402500	260	-2289	-2456	-17271	163	-8215	-198	-12505	-43	-7588	-3340	-11938	-466	-6396	-4172	-8600	-429	-461	8942	-17944	696	-11618	9362	-16005	4049	-11180	10444	-11838	27059	-11298	11880	-8757	-147	-125	-114	-65	-59	-57	-104	40	-150	21	41	-72	-17	-40	82	-28	-1
0.403333	412	-2272	-2426	-16691	149	-7588	8	-12339	-40	-7140	-3078	-11829	-359	-5883	-3900	-8296	-25	-666	9461	-17498	555	-10893	9123	-15669	3547	-10773	10203	-11802	24399	-11037	11521	-8773	-136	-124	-124	-63	-57	-55	-103	40	-150	20	36	-74	-17	-55	82	-26	0
0.404167	506	-2240	-2347	-16125	57	-6984	236	-12175	-187	-6707	-2835	-11726	-643	-5401	-3630	-8022	232	-839	9992	-16991	495	-10155	8913	-15338	3520	-10375	9980	-11779	21196	-10784	11177	-8795	-145	-124	-116	-66	-60	-57	-102	39	-149	20	38	-68	-18	-53	81	-27	0
0.405000	697	-2191	-2221	-15563	39	-6406	474	-12017	-112	-6283	-2585	-11638	-513	-4870	-3359	-7772	419	-981	10523	-16418	897	-9420	8725	-15007	2803	-9976	9770	-11773	18461	-10544	10849	-8822	-151	-121	-117	-64	-60	-55	-107	41	-152	23	33	-76	-19	-56	81	-26	-1
0.405833	1024	-2142	-2059	-15018	-53	-5858	716	-11858	-65	-5869	-2335	-11565	-149	-4425	-3096	-7553	903	-1085	11032	-15789	1243	-8706	8570	-14676	405	-9583	9583	-11776	15602	-10313	10529	-8859	-147	-128	-121	-69	-62	-57	-107	7	-153	18	29	-76	-17	-57	81	-33	0
0.406667	845	-2097	-1864	-14490	-184	-5343	954	-11706	-24	-5463	-2077	-11504	-409	-3971	-2823	-7365	522	-1153	11512	-15101	138	-8011	8432	-14349	89	-9190	9417	-11792	13627	-10089	10224	-8894	-148	-129	-121	-68	-64	-60	-110	37	-154	17	28	-80	-23	-60	78	-30	-4
0.407500	667	-2023	-1651	-13982	-194	-4856	1188	-11550	11	-5060	-1818	-11463	-544	-3527	-2550	-7217	541	-1185	11953	-14369	-84	-7346	8327	-14018	246	-8788	9261	-11810	11536	-9880	9930	-8935	-149	-130	-120	-69	-61	-59	-105	22	-154	16	29	-77	-22	-57	78	-31	0
0.408333	412	-1962	-1412	-13484	-240	-4396	1413	-11392	-46	-4658	-1551	-11432	-556	-3094	-2269	-7090	827	-1180	12342	-13590	-94	-6719	8232	-13691	-473	-8376	9126	-11836	8631	-9676	9646	-8972	-146	-125	-117	-67	-62	-58	-109	36	-151	20	32	-75	-18	-56	78	-26	0
0.409167	121	-1911	-1167	-13012	-340	-3946	1621	-11226	-49	-4256	-1275	-11420	-525	-2677	-1985	-7006	776	-1142	12662	-12777	-499	-6131	8157	-13356	-703	-7967	8997	-11865	5806	-9468	9370	-9010	-147	-126	-122	-66	-60	-55	-99	40	-151	19	32	-80	-18	-56	79	-31	-3
0.410000	167	-1868	-911	-12557	-240	-3518	1811	-11057	-34	-3857	-998	-11424	-486	-2264	-1697	-6950	904	-1079	12920	-11938	-341	-5598	8084	-13027	-200	-7546	8882	-11897	3460	-9261	9116	-9046	-146	-125	-115	-67	-62	-38	-108	38	-152	17	34	-79	-16	-55	82	-29	0
0.410833	399	-1838	-653	-12124	-188	-3104	1986	-10880	7	-3458	-717	-11447	-434	-1860	-1403	-6929	458	-990	13102	-11090	-337	-5116	8014	-12695	1713	-7121	8767	-11930	884	-9053	8828	-9084	-146	-125	-119	-67	-59	-79	-104	38	-149	19	30	-77	-21	-58	82	-29	-15
0.411667	328	-1835	-404	-11726	-324	-2698	2136	-10693	-117	-3047	-434	-11480	-537	-1473	-1107	-6933	235	-889	13199	-10249	-94	-4693	7939	-12364	3137	-6693	8644	-11958	-1988	-8832	8555	-9121	-151	-132	-120	-62	-64	-60	-105	38	-148	13	28	-76	-22	-58	81	-31	-1
0.412500	68	-1822	-162	-11342	-230	-2290	2269	-10498	-146	-2629	-151	-11524	-556	-1086	-804	-6964	359	-765	13219	-9421	-190	-4329	7847	-12035	2984	-6260	8513	-11983	-4237	-8600	8279	-9160	-150	-133	-121	-69	-53	-59	-108	37	-155	16	28	-60	-23	-59	79	-32	-5
0.413333	-146	-1836	70	-10994	-50	-1879	2385	-10279	-24	-2236	138	-11570	-489	-704	-496	-7015	-331	-654	13165	-8620	-545	-4014	7743	-11702	3083	-5820	8373	-12000	-6162	-8345	8003	-9196	-149	-133	-121	-70	-61	-60	-108	38	-155	16	28	-77	-19	-58	78	-30	-5
0.414167	-276	-1862	293	-10652	-158	-1455	2493	-10047	-32	-1812	424	-11613	-277	-331	-185	-7084	208	-529	13037	-7860	872	-3752	7617	-11373	745	-5381	8214	-12012	-8560	-8074	7720	-9241	-149	-128	-121	-68	-60	-57	-110	39	-154	21	27	-75	-14	-57	78	-32	3
0.415000	-449	-1903	495	-10338	-255	-1007	2593	-9796	-96	-1382	709	-11667	-404	37	126	-7171	-97	-422	12833	-7153	518	-3544	7469	-11039	-463	-4950	8036	-12021	-9511	-7780	7429	-9291	-151	-128	-121	-70	-63	-79	-111	38	-151	16	29	-78	-22	-63	78	-36	-4
0.415833	-230	-1954	681	-10047	-379	-558	2681	-9528	-112	-948	986	-11713	-338	401	441	-7260	-614	-314	12560	-6518	495	-3375	7303	-10705	-391	-4526	7839	-12020	-10432	-7458	7142	-9345	-147	-127	-120	-68	-65	-59	-111	35	-153	17	33	-76	-29	-58	78	-33	0
0.416667	-173	-2012	850	-9766	-550	-80	2780	-9232	-129	-515	1264	-11750	-332	765	762	-7365	-690	-228	12230	-5938	749	-3239	7118	-10374	16	-4114	7618	-12013	-11617	-7102	6846	-9411	-148	-130	-120	-66	-62	-58	-109	40	-153	18	34	-76	-22	-60	79	-33	0
0.417500	-395	-2081	998	-9503	-453	409	2878	-8929	-98	-52	1534	-11777	-456	1120	1086	-7482	-708	-166	11842	-5446	646	-3133	6909	-10042	368	-3717	7367	-12003	-12860	-6712	6551	-9486	-145	-120	-117	-65	-60	-58	-108	40	-149	21	29	-75	-18	-59	66	-30	0
0.418333	-495	-2152	1123	-9244	-435	937	2986	-8600	-163	396	1798	-11796	-419	1467	1406	-7596	-735	-136	11397	-5035	828	-3047	6690	-9708	-87	-3347	7092	-12004	-13950	-6298	6255	-9577	-147	-127	-120	-97	-61	-60	-108	37	-154	19	33	-77	-22	-60	77	-34	0
0.419167	-201	-2226	1225	-8989	-324	1433	3101	-8265	-166	844	2051	-11800	-77	1830	1707	-7721	-385	-134	10917	-4714	1710	-2975	6461	-9374	-1870	-2993	6803	-11966	-14759	-5853	5968	-9683	-146	-126	-120	-68	-66	-59	-108	36	-150	16	33	-77	-21	-60	78	-34	-5
0.420000	-319	-2296	1301	-8725	-208	1957	3226	-7916	-93	1287	2298	-11795	-358	2129	2035	-7840	-837	-161	10393	-4470	793	-2905	6234	-9035	-1987	-2666	6488	-11942	-14459	-5379	5691	-9798	-149	-128	-121	-68	-61	-58	-110	36	-153	16	34	-79	-24	-61	77	-32	-3
0.420833	-679	-2359	1364	-8455	-253	2474	3366	-7557	-116	1723	2564	-11774	-371	2445	2342	-7957	-1150	-221	9838	-4309	334	-2835	6003	-8692	-955	-2366	6166	-11910	-14249	-4883	5420	-9929	-152	-130	-124	-69	-64	-60	-114	37	-158	15	33	-77	-25	-63	78	-32	-8
0.421667	-535	-2411	1406	-8172	-152	2981	3514	-7194	-141	2146	2769	-11738	-272	2745	2646	-8076	-969	-311	9260	-4218	626	-2757	5789	-8337	-768	-2094	5833	-11864	-14142	-4353	5173	-10066	-151	-127	-120	-59	-61	-57	-109	40	-150	15	33	-76	-23	-59	80	-18	-3
0.422500	-293	-2449	1432	-7875	75	3471	3676	-6827	-91	2551	2999	-11686	-388	3035	2943	-8188	-1390	-431	8663	-4199	442	-2667	5588	-7988	-572	-1843	5498	-11819	-13810	-3814	4945	-10214	-146	-126	-118	-63	-61	-59	-105	37	-148	15	37	-74	-21	-59	79	-31	0
0.423333	-366	-2473	1436	-7561	445	3930	3835	-6452	-200	2935	3213	-11629	-434	3306	3224	-8296	-1756	-582	8048	-4244	252	-2574	5402	-7631	-650	-1633	5156	-11761	-13496	-3265	4738	-10373	-149	-129	-121	-67	-64	-58	-110	35	-155	16	35	-79	-23	-60	78	-32	-12
0.424167	-431	-2478	1429	-7233	521	4347	3999	-6077	-222	3288	3415	-11557	-337	3552	3494	-8398	-1954	-755	7427	-4340	-289	-2459	5246	-7264	-919	-1438	4833	-11688	-12967	-2710	4560	-10515	-151	-126	-120	-68	-64	-57	-107	40	-153	18	35	-77	-25	-59	79	-36	-4
0.425000	-277	-2464	1417	-6882	453	4718	4159	-5700	-161	3613	3613	-11479	-327	3783	3753	-8486	-2208	-948	6795	-4483	-193	-2335	5102	-6900	-1120	-1269	4515	-11598	-12381	-2158	4410	-10663	-150	-128	-121	-66	-60	-78	-92	36	-154	18	33	-75	-21	-59	77	-31	-3
0.425833	-292	-2428	1398	-6519	738	5041	4310	-5328	-80	3901	3794	-11390	-370	3987	3995	-8567	-2093	-1164	6168	-4659	-296	-2199	4983	-6527	-1895	-1124	4215	-11493	-11839	-1616	4288	-10799	-150	-126	-122	-68	-63	-57	-112	55	-153	18	33	-77	-23	-60	78	-31	0
0.426667	-362	-2369	1372	-6147	777	5300	4442	-4948	-151	4151	3962	-11292	-573	4176	4220	-8633	-2695	-1392	5542	-4865	-1474	-2049	4887	-6144	-1964	-994	3939	-11358	-11247	-1085	4192	-10925	-149	-127	-122	-67	-63	-58	-110	41	-152	18	37	-77	-21	-57	81	-29	0
0.427500	-225	-2288	1351	-5767	804	5490	4538	-4581	-251	4353	4114	-11192	-257	4336	4430	-8686	-2187	-1637	4928	-5086	-503	-1917	4810	-5777	-3062	-886	3686	-11197	-11289	-579	4147	-11029	-146	-126	-120	-65	-60	-60	-107	43	-148	12	34	-78	-23	-60	81	-28	0
0.428333	-191	-2186	1336	-5392	906	5611	4636	-4207	-231	4520	4256	-11081	-279	4473	4628	-8725	-1940	-1881	4326	-5322	-981	-1780	4746	-5405	-4312	-784	3463	-10999	-10703	-95	4104	-11113	-148	-126	-121	-67	-61	-53	-107	43	-148	21	37	-75	-21	-55	82	-26	0
0.429167	-28	-2065	1329	-5023	1005	5660	4694	-3832	-161	4639	4375	-10967	-177	4591	4813	-8749	-2230	-2126	3743	-5568	-1509	-1649	4690	-5039	-4949	-695	3267	-10782	-10098	350	4088	-11165	-143	-125	-118	-64	-60	-55	-104	38	-147	20	34	-73	-19	-53	82	-25	1
0.430000	56	-1929	1327	-4664	924	5641	4725	-3450	-148	4715	4483	-10837	-57	4687	4986	-8761	-2020	-2372	3175	-5820	-1366	-1538	4639	-4679	-6017	-614	3107	-10525	-9603	763	4094	-11188	-144	-125	-115	-66	-57	-55	-104	42	-147	24	37	-73	-15	-51	81	-21	1
0.430833	-28	-1775	1343	-4327	655	5546	4723	-3062	-233	4746	4567	-10708	-181	4762	5117	-8761	-1796	-2614	2627	-6073	-1647	-1451	4571	-4332	-6935	-534	2971	-10230	-9029	1137	4108	-11172	-146	-120	-119	-64	-56	-52	-105	40	-150	23	36	-69	-16	-51	86	-24	2
0.431667	-219	-1597	1368	-4020	508	5397	4689	-2669	-237	4737	4634	-10567	-303	4815	5300	-8754	-1591	-2846	2106	-6336	-1915	-1399	4495	-4003	-7111	-463	2864	-9899	-8535	1463	4124	-11123	-149	-129	-122	-70	-62	-58	-111	40	-150	16	29	-75	-33	-59	81	-32	-5
0.432500	-186	-1451	1403	-3744	275	5170	4627	-2271	-165	4681	4680	-10408	102	4862	5454	-8740	-654	-3063	1617	-6595	-1130	-1376	4396	-3685	-7513	-386	2786	-9524	-8410	1737	4146	-11027	-149	-129	-125	-67	-62	-64	-110	26	-154	19	33	-77	-19	-58	82	-29	-1
0.433333	-355	-1273	1459	-3493	62	4917	4562	-1850	-121	4598	4715	-10226	-11	4907	5607	-8712	-355	-3264	1164	-6849	-1517	-1390	4284	-3381	-7786	-310	2732	-9115	-7521	2004	4161	-10891	-148	-125	-120	-66	-62	-56	-108	39	-153	20	32	-88	-22	-56	82	-31	-3
0.434167	-486	-1098	1527	-3284	-59	4623	4474	-1421	-69	4479	4736	-10025	-46	4925	5763	-8686	-702	-3439	748	-7102	-2263	-1443	4142	-3102	-7347	-235	2709	-8668	-6785	2211	4169	-10704	-148	-92	-121	-66	-64	-58	-109	44	-152	22	33	-73	-19	-53	85	-27	-4
0.435000	-125	-924	1606	-3106	-228	4265	4381	-978	-125	4330	4740	-9801	7	4945	5916	-8677	-484	-3596	367	-7350	-1846	-1539	3976	-2845	-7166	-162	2704	-8189	-6472	2380	4157	-10473	-148	-131	-121	-65	-61	-55	-108	43	-150	20	33	-74	-22	-55	87	-24	-1
0.435833	-97	-754	1694	-2964	-430	3886	4291	-507	-230	4164	4732	-9555	-84	4954	6068	-8668	-359	-3749	21	-7586	-1919	-1671	3774	-2608	-6974	-93	2713	-7678	-6185	2514	4125	-10189	-147	-127	-122	-65	-59	-53	-102	10	-150	19	36	-72	-18	-52	88	-26	0
0.436667	-387	-593	1786	-2854	-556	3489	4210	-51	-187	3960	4715	-9276	-97	4955	6218	-8675	-55	-3839	-267	-7804	-1874	-1823	3552	-2399	-6573	-32	2741	-7140	-6090	2612	4068	-9852	-145	-124	-117	-64	-56	-53	-100	44	-151	20	15	-73	-22	-51	87	-25	-1
0.437500	-398	-442	1879	-2772	-489	3085	4146	391	-68	3743	4689	-8968	-109	4949	6353	-8702	105	-3927	-522	-8001	-1848	-2044	3302	-2215	-5785	20	2780	-6578	-5642	2686	3982	-9467	-147	-124	-118	-62	-61	-52	-103	43	-149	22	36	-72	-21	-50	88	-29	0
0.438333	-300	-304	1970	-2713	-303	2677	4103	905	-41	3508	4661	-8635	-290	4926	6471	-8749	237	-3994	-733	-8168	-1795	-2274	3037	-2060	-4632	55	2827	-6002	-5171	2723	3871	-9031	-145	-125	-119	-66	-59	-55	-104	57	-152	20	36	-76	-21	-53	85	-28	-1
0.439167	-385	-185	2052	-2679	-475	2268	4095	1391	-90	3263	4620	-8274	-322	4883	6565	-8830	914	-4044	-902	-8293	-1355	-2524	2760	-1936	-4115	70	2874	-5406	-4978	2741	3731	-8544	-149	-127	-120	-64	-60	-55	-107	41	-152	21	33	-73	-19	-55	81	-31	-1
0.440000	-643	-83	2124	-2653	-436	1865	4117	1876	-127	3007	4574	-7888	-414	4822	6622	-8937	843	-4071	-1034	-8359	-1721	-2790	2474	-1840	-2968	55	2926	-4804	-4303	2737	3570	-8006	-152	-130	-121	-69	-65	-60	-110	38	-149	12	33	-77	-22	-58	84	-32	-5
0.440833	-684	2	2171	-2632	-193	1475	4185	2349	-155	2739	4526	-7476	-241	4730	6635	-9083	1402	-4086	-1120	-8376	-372	-3054	2202	-1774	-2182	19	2979	-4200	-4369	2716	3392	-7417	-152	-126	-120	-68	-63	-58	-102	40	-153	18	34	-75	-25	-58	81	-33	-1
0.441667	-439	73	2210	-2611	-188	1109	4278	2819	-242	2469	4476	-7046	-218	4626	6602	-9259	1784	-4076	-1171	-8319	174	-3310	1940	-1740	-1806	-44	3026	-3598	-3835	2687	3192	-6782	-153	-126	-119	-65	-67	-57	-105	40	-156	21	34	-70	-21	-55	85	-29	0
0.442500	-335	131	2230	-2583	-184	761	4409	3270	-218	2194	4415	-6589	-73	4467	6502	-9469	1218	-4046	-1188	-8182	59	-3549	1704	-1737	-448	-138	3066	-3003	-3096	2640	2981	-6107	-150	-124	-117	-61	-60	-53	-102	43	-154	20	36	-72	-19	-58	86	-27	0
0.443333	-478	171	2227	-2551	-77	430	4566	3697	-254	1911	4339	-6118	-115	4274	6328	-9721	1417	-4005	-1182	-7976	793	-3771	1485	-1774	271	-267	3087	-2428	-2973	2576	2769	-5402	-149	-125	-117	-66	-62	-57	-104	41	-152	20	39	-74	-21	-58	86	-29	-4
0.444167	-725	194	2190	-2509	64	106	4744	4101	-276	1613	4240	-5640	-105	4013	6079	-10005	1406	-3942	-1150	-7691	883	-3961	1314	-1848	898	-405	3096	-1878	-2932	2502	2562	-4673	-147	-124	-110	-64	-75	-58	-104	39	-153	19	34	-76	-22	-60	85	-29	-3
0.445000	-970	207	2138	-2459	53	-198	4935	4468	-291	1319	4122	-5154	-403	3711	5746	-10329	1079	-3859	-1104	-7324	969	-4114	1180	-1956	1803	-601	3090	-1357	-2520	2424	2366	-3923	-149	-128	-119	-64	-62	-55	-105	42	-149	17	34	-75	-19	-55	80	-29	-5
0.445833	-885	208	2055	-2394	23	-486	5127	4797	-268	1009	3967	-4660	-258	3349	5330	-10678	1292	-3755	-1047	-6888	1893	-4218	1089	-2115	2032	-800	3053	-885	-1906	2323	2188	-3165	-149	-126	-126	-65	-62	-53	-107	39	-154	17	34	-76	-22	-56	85	-31	-5
0.446667	-850	202	1956	-2323	122	-764	5310	5091	-207	697	3779	-4163	-224	2929	4827	-11057	1067	-3618	-985	-6382	2069	-4272	1039	-2313	2265	-1004	2993	-454	-737	2222	2030	-2411	-150	-126	-117	-64	-67	-56	-103	38	-152	19	36	-75	-23	-58	82	-30	-8
0.447500	-1073	195	1845	-2241	162	-1038	5467	5349	-233	377	3547	-3662	-483	2447	4243	-11459	236	-3456	-921	-5829	1510	-4265	1048	-2557	3348	-1213	2908	-69	302	2103	1905	-1665	-149	-127	-118	-65	-62	-59	-108	37	-151	18	36	-74	-17	-55	84	-28	-1
0.448333	-1089	191	1711	-2164	40	-1304	5593	5542	-235	45	3261	-3164	-593	1909	3581	-11876	167	-3262	-868	-5232	1964	-4235	1092	-2848	3822	-1427	2792	254	678	1969	1810	-947	-148	-131	-120	-70	-62	-60	-108	40	-154	13	30	-79	-25	-60	80	-30	-5
0.449167	-1111	177	1544	-2090	-135	-1580	5665	5701	-239	-299	2927	-2673	-628	1319	2858	-12297	136	-3025	-819	-4603	2004	-4137	1177	-3186	3956	-1618	2654	521	1104	1828	1759	-269	-148	-125	-119	-46	-65	-61	-108	38	-152	16	35	-75	-22	-57	82	-29	0
0.450000	-1190	174	1432	-2013	-168	-1846	5685	5815	-253	-650	2536	-2187	-610	689	2088	-12718	170	-2756	-787	-3949	1945	-3986	1296	-3573	4304	-1791	2488	721	1691	1677	1737	356	-146	-126	-119	-65	-61	-57	-103	43	-151	17	34	-68	-19	-53	84	-26	-1
0.450833	-990	179	1285	-1955	-190	-2124	5630	5882	-152	-997	2089	-1711	-609	12	1283	-13129	-62	-2440	-774	-3297	1640	-3790	1444	-4008	4779	-1927	2300	854	2175	1558	1758	913	-150	-125	-121	-66	-62	-57	-107	51	-153	20	34	-75	-21	-56	80	-28	-1
0.451667	-836	193	1153	-1910	-269	-2408	5496	5906	-66	-1381	1588	-1259	-896	-699	450	-13528	-501	-2092	-779	-2659	1263	-3557	1597	-4497	5354	-2029	2089	913	2558	1335	1810	1395	-148	-128	-117	-67	-61	-58	-107	40	-155	16	19	-74	-21	-60	82	-31	-3
0.452500	-853	211	1031	-1888	-139	-2709	5270	5886	-103	-1764	1037	-823	-1058	-1435	-386	-13898	-217	-1713	-802	-2049	1382	-3294	1770	-5033	5146	-2091	1865	898	2915	1147	1899	1785	-149	-114	-122	-66	-66	-62	-107	39	-152	19	33	-77	-26	-59	79	-33	-18
0.453333	-737	246	933	-1889	-118	-3014	4956	5835	-137	-2157	443	-403	-1250	-2180	-1197	-14224	-339	-1295	-843	-1471	466	-3003	1930	-5613	5140	-2100	1628	812	3723	957	2020	2084	-151	-128	-120	-74	-66	-59	-108	38	-153	22	33	-79	-23	-58	79	-31	-4
0.454167	-452	288	860	-1919	-191	-3329	4547	5739	-12	-2561	-185	-33	-1014	-2928	-1972	-14504	-429	-847	-907	-938	658	-2691	2088	-6217	5094	-2056	1391	655	3343	764	2158	2274	-149	-126	-121	-70	-67	-58	-109	40	-154	16	30	-77	-21	-59	80	-32	-6
0.455000	-340	351	811	-1974	-322	-3655	4047	5614	-94	-2966	-844	313	-704	-3663	-2694	-14726	93	-376	-991	-451	1125	-2372	2222	-6893	3860	-1962	1159	429	3265	566	2317	2358	-148	-126	-120	-68	-65	-63	-107	43	-154	19	34	-77	-56	-63	82	-31	-5
0.455833	-564	426	794	-2055	-459	-3989	3464	5460	-136	-3385	-1515	615	-598	-4382	-3356	-14883	-314	113	-1089	-23	-263	-2051	2328	-7567	3408	-1820	936	135	4187	374	2482	2329	-150	-128	-119	-67	-62	-60	-127	41	-153	20	35	-70	-22	-59	81	-32	0
0.456667	-368	516	813	-2159	-464	-4330	2802	5278	29	-3807	-2182	880	-201	-5080	-3931	-14963	-257	616	-1210	345	-696	-1740	2398	-8259	2796	-1633	729	-222	4405	189	2644	2187	-150	-127	-124	-68	-66	-59	-107	36	-154	23	30	-87	-21	-58	79	-34	-6
0.457500	-107	621	864	-2281	-547	-4671	2072	5050	73	-4237	-2849	1090	281	-5749	-4422	-14955	-426	1125	-1343	658	-1117	-1441	2432	-8948	2344	-1407	542	-639	4651	21	2799	1947	-149	-125	-120	-66	-64	-56	-109	42	-153	17	28	-75	-21	-59	73	-29	-5
0.458333	-78	748	951	-2415	-576	-5005	1290	4850	63	-4667	-3488	1256	215	-6378	-4817	-14855	-408	1622	-1502	936	-1547	-1167	2417	-9623	2223	-1149	389	-1125	4811	-127	2934	1601	-152	-129	-120	-68	-49	-61	-108	40	-153	16	34	-75	-23	-61	79	-32	-5
0.459167	5	895	1071	-2557	-455	-5339	465	4602	173	-5104	-4098	1362	535	-6969	-5114	-14658	91	2117	-1676	1113	-1377	-910	2358	-10282	1744	-872	267	-1693	4409	-247	3041	1172	-149	-128	-122	-66	-64	-59	-107	47	-160	12	32	-74	-23	-59	79	-30	-5
0.460000	323	1057	1221	-2698	-270	-5666	-385	4342	144	-5555	-4657	1406	833	-7515	-5318	-14358	343	2594	-1871	1268	-1313	-687	2256	-10883	967	-583	182	-2251	4485	-334	3113	654	-150	-128	-125	-66	-63	-60	-100	39	-156	17	32	-75	-28	-60	79	-32	-7
0.460833	75	1264	1405	-2829	-138	-5978	-1239	4063	86	-6004	-5154	1405	820	-8021	-5426	-13950	-222	3051	-2091	1377	-2358	-493	2104	-11435	1394	-296	130	-2886	5314	-388	3151	73	-149	-130	-122	-64	-62	-57	-110	37	-155	17	32	-74	-21	-59	78	-34	-5
0.461667	-68	1447	1606	-2946	-138	-6269	-2067	3771	148	-6456	-5604	1339	730	-8491	-5449	-13435	10	3483	-2330	1447	-2013	-325	1920	-11901	1572	-6	123	-3556	5140	-394	3129	-555	-148	-127	-143	-66	-63	-57	-105	38	-152	18	34	-70	-25	-58	77	-35	0
0.462500	-17	1679	1835	-3043	-328	-6535	-2864	3458	129	-6905	-5975	1227	507	-8919	-5388	-12820	145	3879	-2597	1485	-1796	-202	1698	-12276	1611	267	150	-4267	4845	-359	3068	-1202	-143	-124	-117	-64	-64	-58	-103	41	-147	20	35	-72	-19	-60	82	-29	0
0.463333	-85	1930	2078	-3110	-301	-6788	-3605	3139	75	-7366	-6274	1061	632	-9324	-5266	-12109	85	4239	-2888	1499	-2003	-87	1447	-12550	1792	515	207	-5010	4930	-287	2953	-1883	-147	-124	-118	-57	-61	-56	-105	39	-153	19	30	-74	-22	-56	84	-33	0
0.464167	-98	2199	2330	-3153	7	-7017	-4280	2801	74	-7828	-6495	853	805	-9702	-5089	-11310	241	4565	-3211	1484	-2162	-14	1172	-12719	1952	736	288	-5773	5103	-166	2781	-2547	-147	-126	-125	-64	-80	-55	-104	42	-149	19	29	-73	-23	-57	82	-29	2
0.465000	-11	2496	2593	-3165	59	-7218	-4872	2443	16	-8298	-6641	607	767	-10063	-4869	-10428	261	4863	-3565	1454	-2361	40	888	-12730	2703	926	392	-6547	5029	-15	2555	-3190	-149	-127	-126	-66	-62	-58	-108	37	-155	9	24	-76	-23	-61	80	-34	-6
0.465833	-53	2809	2854	-3149	2	-7398	-5351	2065	-24	-8768	-6709	336	774	-10414	-4624	-9480	664	5110	-3943	1411	-1748	72	605	-12626	3108	1090	521	-7325	4105	174	2282	-3782	-148	-129	-121	-73	-61	-60	-107	41	-152	19	33	-76	-21	-58	82	-34	-4
0.466667	-7	3151	3126	-3100	82	-7544	-5732	1676	-16	-9230	-6700	49	713	-10764	-4353	-8457	653	5338	-4348	1353	-1657	91	329	-12390	3371	1227	648	-8103	3366	394	1964	-4339	-150	-128	-120	-69	-61	-55	-107	38	-154	18	34	-73	-23	-57	80	-32	0
0.467500	128	3511	3391	-3027	251	-7672	-5988	1265	-27	-9700	-6627	-252	601	-11117	-4076	-7398	522	5529	-4777	1283	-874	97	69	-12018	3845	1335	770	-8869	2469	611	1604	-4810	-146	-127	-119	-63	-60	-59	-104	43	-152	19	36	-72	-22	-57	81	-32	-1
0.468333	173	3884	3642	-2937	260	-7778	-6120	828	18	-10170	-6483	-549	558	-11478	-3802	-6312	1313	5686	-5228	1200	1003	90	-171	-11528	2978	1418	905	-9610	1707	872	1215	-5200	-148	-126	-121	-66	-63	-59	-105	39	-152	19	36	-78	-21	-56	82	-28	1
0.469167	-95	4270	3890	-2836	133	-7869	-6125	368	-16	-10634	-6285	-842	525	-11847	-3541	-5222	725	5820	-5693	1103	687	79	-369	-10929	2373	1475	1012	-10305	1930	1114	798	-5498	-144	-124	-119	-64	-62	-56	-104	43	-150	22	34	-72	-19	-56	82	-29	1
0.470000	-96	4660	4118	-2735	230	-7949	-6008	-65	-107	-11085	-6034	-1113	484	-12232	-3290	-4140	591	5926	-6171	988	1222	59	-543	-10243	1219	1515	1105	-10969	1467	1344	363	-5699	-146	-126	-120	-65	-72	-56	-102	45	-152	22	33	-68	-17	-56	85	-27	3
0.470833	47	5057	4329	-2631	320	-8022	-5769	-539	-38	-11528	-5741	-1379	428	-12631	-3071	-3083	606	6005	-6657	857	1146	34	-648	-9495	-159	1535	1164	-11563	559	1541	-87	-5803	-146	-122	-122	-63	-58	-56	-102	46	-151	19	34	-73	-22	-55	85	-27	2
0.471667	167	5445	4516	-2542	480	-8099	-5423	-1026	-30	-11954	-5407	-1578	201	-13046	-2869	-2071	512	6061	-7140	696	530	-5	-714	-8712	-1456	1534	1198	-12084	-435	1704	-542	-5816	-148	-129	-122	-64	-62	-58	-124	41	-150	18	34	-73	-19	-68	80	-30	-3
0.472500	110	5821	4679	-2476	495	-8183	-4981	-1523	-40	-12367	-5045	-1762	212	-13481	-2694	-1120	657	6099	-7608	509	299	-57	-728	-7920	-2542	1517	1197	-12528	-1124	1815	-999	-5739	-150	-137	-122	-66	-62	-59	-107	40	-156	15	32	-77	-16	-58	81	-31	-4
0.473333	349	6178	4822	-2432	181	-8275	-4447	-2024	-183	-12749	-4649	-1903	222	-13916	-2531	-245	1249	6115	-8056	299	372	-114	-684	-7144	-3908	1483	1162	-12877	-1525	1867	-1438	-5571	-151	-131	-122	-70	-63	-63	-109	38	-151	16	29	-70	-24	-62	80	-38	-8
0.474167	423	6511	4906	-2420	265	-8389	-3838	-2523	-137	-13105	-4237	-2002	-48	-14352	-2385	549	630	6115	-8480	54	-837	-188	-592	-6415	-3548	1435	1096	-13124	-521	1858	-1862	-5323	-150	-132	-119	-68	-60	-62	-111	38	-151	18	30	-76	-18	-61	80	-31	0
0.475000	207	6814	5014	-2443	308	-8512	-3165	-3023	-29	-13427	-3805	-2059	-18	-14772	-2261	1246	111	6099	-8825	-220	-569	-288	-427	-5764	-2050	1347	999	-13268	173	1772	-2265	-5016	-151	-128	-120	-66	-63	-60	-107	42	-152	19	29	-74	-21	-59	79	-50	0
0.475833	130	7082	5062	-2504	101	-8657	-2456	-3511	-87	-13705	-3366	-2074	-86	-15187	-2137	1844	120	6064	-9237	-534	82	-410	-222	-5220	-516	1272	870	-13305	273	1623	-2640	-4647	-132	-127	-133	-69	-64	-58	-105	42	-153	21	33	-78	-19	-58	84	-27	0
0.476667	-76	7308	5076	-2599	188	-8823	-1724	-3989	-146	-13934	-2925	-2055	-193	-15574	-2017	2326	7	6009	-9553	-875	389	-569	20	-4813	743	1143	716	-13235	558	1391	-2993	-4245	-146	-114	-118	-77	-62	-57	-105	42	-149	20	35	-66	-22	-57	82	-29	0
0.477500	-267	7475	5050	-2734	177	-9014	-989	-4453	-150	-14120	-2481	-2001	-205	-15924	-1894	2698	-29	5924	-9832	-1254	853	-769	292	-4552	1113	975	535	-13065	711	1087	-3306	-3814	-144	-127	-118	-66	-62	-56	-104	44	-152	18	35	-57	-19	-55	85	-29	2
0.478333	-245	7599	4988	-2909	105	-9218	-268	-4908	-120	-14239	-2045	-1922	-202	-16223	-1757	2963	-108	5820	-10067	-1662	607	-1021	587	-4458	1142	766	323	-12803	642	717	-3588	-3366	-147	-127	-121	-66	-64	-56	-104	46	-151	16	30	-78	-28	-56	85	-30	-4
0.479167	-139	7659	4883	-3111	-62	-9432	438	-5335	-163	-14291	-1612	-1821	-251	-16462	-1611	3117	162	5689	-10264	-2096	763	-1325	897	-4540	558	509	104	-12453	-67	288	-3835	-2911	-148	-130	-124	-65	-63	-58	-107	42	-149	16	35	-75	-24	-56	84	-30	-1
0.480000	-45	7667	4743	-3341	-306	-9652	1104	-5748	-194	-14320	-1194	-1702	-491	-16631	-1439	3174	681	5531	-10418	-2557	667	-1692	1208	-4811	-572	199	-127	-12032	-447	-187	-4044	-2473	-147	-129	-118	-65	-63	-57	-105	42	-155	19	34	-73	-21	-57	82	-25	-5
0.480833	-352	7614	4565	-3596	-264	-9870	1712	-6132	-109	-14260	-802	-1577	-1029	-16723	-1251	3136	532	5340	-10536	-3029	200	-2116	1505	-5251	-1035	-160	-370	-11556	-522	-704	-4224	-2042	-152	-129	-121	-67	-62	-55	-107	42	-158	18	33	-76	-22	-57	86	-30	-5
0.481667	-309	7505	4347	-3864	-139	-10077	2262	-6493	-6	-14129	-428	-1443	-927	-16720	-1033	2999	1180	5117	-10623	-3514	1358	-2606	1780	-5857	-2553	-580	-617	-11039	-1910	-1247	-4366	-1633	-153	-168	-121	-67	-62	-60	-107	27	-161	18	34	-74	-21	-57	84	-31	-4
0.482500	-297	7337	4100	-4142	-178	-10275	2741	-6833	-32	-13930	-80	-1313	-963	-16625	-798	2837	911	4865	-10672	-4001	821	-3142	2030	-6609	-3558	-1045	-870	-10494	-1720	-1801	-4474	-1253	-146	-126	-118	-64	-61	-53	-103	40	-152	21	35	-70	-36	-56	85	-31	-1
0.483333	-198	7133	3812	-4430	-151	-10417	3143	-7143	-137	-13684	234	-1182	-877	-16424	-542	2598	528	4579	-10701	-4471	886	-3739	2230	-7494	-3956	-1568	-1124	-9944	-1716	-2351	-4561	-913	-150	-119	-121	-67	-64	-56	-107	47	-152	18	36	-74	-21	-53	82	-29	-3
0.484167	45	6879	3499	-4711	-34	-10529	3484	-7434	-236	-13321	506	-1069	-798	-16129	-276	2321	294	4254	-10707	-4928	1019	-4387	2381	-8488	-4009	-2136	-1382	-9413	-1847	-2888	-4605	-621	-134	-126	-117	-65	-62	-55	-107	42	-151	21	38	-75	-19	-53	85	-29	0
0.485000	-136	6585	3151	-5000	-91	-10597	3709	-7697	-176	-12917	736	-978	-860	-15731	-11	2026	-135	3898	-10693	-5362	848	-5062	2472	-9552	-3784	-2740	-1636	-8912	-2003	-3392	-4658	-376	-149	-127	-121	-69	-63	-58	-105	42	-152	19	54	-72	-21	-57	85	-27	-3
0.485833	-413	6258	2778	-5277	-196	-10613	3865	-7940	-61	-12456	915	-874	-778	-15231	245	1721	-522	3508	-10655	-5754	901	-5786	2502	-10646	-3459	-3367	-1904	-8458	-2080	-3855	-4672	-185	-152	-120	-118	-64	-59	-53	-104	43	-154	20	36	-74	-23	-55	73	-28	-1
0.486667	-146	5902	2381	-5545	-81	-10566	3947	-8151	-76	-11937	1040	-804	-563	-14634	485	1429	-191	3084	-10604	-6104	1381	-6506	2466	-11753	-3033	-4003	-2137	-8070	-2625	-4266	-4682	-53	-149	-125	-122	-65	-64	-56	-113	71	-152	21	34	-74	-21	-53	84	-26	-5
0.487500	8	5536	1972	-5804	-119	-10449	3933	-8343	-229	-11359	1104	-744	-1046	-13948	695	1182	-655	2634	-10530	-6397	399	-7220	2360	-12830	-1744	-4642	-2383	-7743	-1269	-4613	-4662	4	-147	-125	-116	-65	-60	-57	-104	43	-151	21	34	-74	-23	-52	86	-25	-4
0.488333	-57	5160	1548	-6050	-131	-10269	3852	-8509	-164	-10735	1111	-696	-1091	-13187	862	930	-1123	2161	-10438	-6627	-50	-7912	2195	-13852	-113	-5268	-2629	-7515	724	-4889	-4647	0	-146	-125	-119	-62	-58	-53	-104	43	-150	25	37	-72	-18	-55	85	-26	-1
0.489167	-18	4778	1115	-6279	-168	-10022	3693	-8658	-150	-10073	1049	-666	-905	-12359	972	748	-1093	1663	-10323	-6794	-195	-8564	1961	-14779	1338	-5864	-2865	-7366	2537	-5086	-4617	-76	-146	-125	-119	-57	-61	-58	-104	40	-153	22	37	-72	-19	-56	77	-26	0
0.490000	-19	4411	674	-6493	-335	-9711	3480	-8782	-163	-9371	923	-647	-926	-11479	1017	632	-1203	1150	-10187	-6895	-868	-9157	1673	-15591	2777	-6411	-3095	-7308	4606	-5205	-4587	-224	-147	-130	-108	-64	-61	-57	-125	39	-151	17	34	-75	-21	-56	81	-28	-1
0.490833	-130	4047	233	-6699	-334	-9344	3196	-8931	-169	-8675	729	-641	-803	-10560	991	586	-1056	627	-10020	-6922	-868	-9666	1337	-16241	4368	-6874	-3313	-7325	6341	-5235	-4542	-448	-146	-124	-117	-64	-64	-58	-102	42	-151	21	37	-70	-22	-55	86	-25	-1
0.491667	-60	3698	-198	-6884	-204	-8920	2862	-8957	-180	-7956	470	-639	-707	-9608	879	620	-989	101	-9826	-6883	-1092	-10076	958	-16755	6054	-7301	-3523	-7422	7934	-5182	-4502	-733	-149	-128	-118	-67	-64	-60	-105	40	-154	20	34	-79	-24	-57	85	-29	-3
0.492500	70	3371	-620	-7055	-291	-8483	2475	-9017	-84	-7232	145	-656	-759	-8643	681	739	-1002	-422	-9599	-6775	-871	-10373	542	-17075	6713	-7622	-3717	-7592	8373	-5043	-4453	-1112	-149	-129	-122	-69	-65	-60	-107	40	-152	19	33	-75	-26	-58	80	-29	-1
0.493333	34	3074	-1026	-7196	-477	-7965	2055	-9049	-49	-6515	-245	-675	-790	-7678	405	949	-768	-930	-9332	-6611	-529	-10535	109	-17204	6531	-7848	-3894	-7807	7735	-4819	-4398	-1548	-150	-130	-118	-67	-63	-59	-105	40	-151	20	30	-75	-22	-56	86	-29	0
0.494167	17	2789	-1409	-7320	-401	-7444	1588	-9059	-74	-5809	-680	-696	-854	-6733	41	1247	-1085	-1422	-9034	-6395	-925	-10569	-340	-17137	6526	-7964	-4048	-8066	7138	-4521	-4332	-2046	-150	-133	-119	-68	-60	-56	-104	41	-151	22	34	-76	-22	-57	84	-26	-5
0.495000	0	2562	-1769	-7425	-342	-6912	1089	-9050	-150	-5133	-1169	-712	-514	-5817	-400	1620	-535	-1889	-8697	-6130	865	-10462	-794	-16885	5604	-7975	-4175	-8347	4158	-4157	-4261	-2595	-148	-128	-118	-66	-61	-50	-105	40	-154	20	33	-75	-18	-55	84	-29	-3
0.495833	-290	2341	-2105	-7504	-380	-6380	567	-9015	-158	-4491	-1697	-757	-591	-4937	-907	2110	-431	-2326	-8323	-5834	723	-10217	-1240	-16443	4590	-7875	-4272	-8634	2302	-3728	-4181	-3201	-138	-126	-117	-62	-60	-55	-104	44	-153	22	35	-74	-19	-55	82	-32	1
0.496667	-412	2154	-2408	-7557	-361	-5867	26	-8967	-90	-3892	-2261	-800	-470	-4101	-1478	2669	-572	-2727	-7916	-5518	398	-9843	-1667	-15839	3606	-7668	-4341	-8917	719	-3240	-4093	-3847	-146	-127	-117	-68	-59	-56	-108	43	-149	22	40	-73	-16	-53	84	-30	0
0.497500	-305	1986	-2682	-7587	-292	-5372	-545	-8898	-27	-3343	-2852	-852	-254	-3321	-2097	3302	-350	-3083	-7477	-5202	847	-9358	-2077	-15086	2453	-7365	-4375	-9181	-1224	-2714	-3995	-4526	-146	-126	-117	-65	-61	-56	-107	43	-149	28	34	-75	-22	-48	86	-26	0
0.498333	-310	1839	-2923	-7593	0	-4910	-1125	-8808	32	-2845	-3461	-916	-170	-2607	-2746	4003	-264	-3393	-7018	-4892	761	-8776	-2464	-14201	1211	-6969	-4375	-9404	-2823	-2152	-3890	-5227	-152	-126	-118	-68	-65	-59	-108	40	-153	18	34	-79	-24	-60	82	-31	0
0.499167	-706	1710	-3138	-7571	51	-4493	-1727	-8710	-19	-2408	-4074	-990	-213	-1954	-3401	4761	-250	-3652	-6533	-4594	848	-8108	-2809	-13209	-494	-6491	-4338	-9585	-4062	-1563	-3769	-5935	-148	-124	-118	-67	-65	-53	-105	42	-149	20	33	-74	-17	-57	78	-33	0
0.500000	-542	1592	-3319	-7527	-104	-4118	-2320	-8589	-19	-2026	-4672	-1079	194	-1364	-4049	5567	-41	-3859	-6029	-4347	1786	-7387	-3123	-12146	-3042	-5951	-4255	-9706	-6217	-960	-3648	-6649	-154	-131	-122	-69	-61	-56	-105	40	-155	18	33	-66	-22	-57	86	-31	-5
0.500833	-414	1488	-3473	-7461	-10	-3796	-2924	-8464	-114	-1713	-5254	-1175	145	-838	-4677	6414	-253	-4007	-5509	-4096	1172	-6646	-3399	-11035	-5363	-5360	-4147	-9773	-6808	-362	-3519	-7361	-150	-129	-125	-68	-63	-58	-108	41	-151	18	30	-78	-21	-58	84	-32	-1
0.501667	-521	1388	-3606	-7371	-120	-3521	-3526	-8324	-185	-1447	-5809	-1288	291	-373	-5276	7294	-612	-4097	-4987	-3909	482	-5901	-3633	-9899	-6784	-4717	-3991	-9775	-5810	258	-3380	-8060	-130	-130	-116	-65	-62	-53	-103	42	-151	19	36	-118	-22	-55	86	-28	-7
0.502500	-179	1281	-3716	-7265	-235	-3300	-4128	-8176	-92	-1241	-6323	-1426	495	45	-5812	8190	-372	-4130	-4459	-3768	715	-5163	-3831	-8770	-8420	-4051	-3804	-9718	-4819	861	-3242	-8745	-145	-121	-116	-65	-61	-53	-105	42	-153	22	38	-75	-19	-51	86	-28	-4
0.503333	-165	1199	-3814	-7142	-263	-3127	-4721	-8053	-68	-1090	-6795	-1580	388	407	-6287	9087	-350	-4117	-3945	-3694	402	-4506	-3992	-7665	-9649	-3375	-3591	-9604	-3095	1437	-3104	-9406	-149	-128	-124	-64	-61	-53	-105	47	-148	21	36	-70	-19	-52	84	-28	0
0.504167	-237	1102	-3899	-6992	-107	-3004	-5304	-7884	-158	-985	-7210	-1755	366	725	-6678	9962	-239	-4052	-3446	-3667	373	-3900	-4125	-6609	-9850	-2696	-3356	-9447	-844	1989	-2968	-10053	-139	-124	-118	-64	-62	-55	-104	45	-153	21	36	-73	-21	-47	85	-27	0
0.505000	-137	1005	-3983	-6855	-19	-2917	-5870	-7743	-103	-922	-7573	-1953	437	1005	-6979	10814	-176	-3939	-2966	-3697	435	-3382	-4229	-5631	-9581	-2031	-3106	-9255	1823	2504	-2832	-10677	-147	-126	-118	-65	-61	-55	-105	68	-153	19	36	-75	-5	-53	85	-29	-11
0.505833	-256	902	-4066	-6695	-254	-2866	-6409	-7617	-64	-879	-7819	-2165	280	1252	-7182	11611	-460	-3784	-2505	-3778	592	-2946	-4310	-4743	-8599	-1383	-2836	-9036	4502	2982	-2705	-11290	-150	-126	-121	-68	-64	-56	-103	41	-152	18	34	-76	-19	-53	79	-36	-1
0.506667	-253	798	-4144	-6519	-149	-2822	-6916	-7505	-109	-879	-8005	-2405	166	1472	-7286	12349	-1	-3591	-2071	-3899	812	-2622	-4376	-3960	-7550	-769	-2565	-8809	6678	3417	-2589	-11898	-144	-127	-118	-67	-63	-56	-108	38	-158	19	32	-75	-23	-56	81	-31	-4
0.507500	41	696	-4233	-6335	-91	-2838	-7388	-7417	-92	-882	-8109	-2664	-80	1679	-7283	13015	-155	-3365	-1667	-4055	171	-2391	-4424	-3276	-6045	-177	-2285	-8559	9086	3807	-2474	-12481	-149	-127	-119	-64	-61	-58	-104	68	-152	19	37	-72	-22	-56	84	-30	-4
0.508333	303	598	-4327	-6139	-193	-2840	-7806	-7324	40	-891	-8114	-2937	7	1879	-7175	13597	-22	-3102	-1301	-4238	1042	-2268	-4466	-2713	-4809	370	-2008	-8362	8885	4145	-2364	-13060	-149	-126	-116	-64	-60	-57	-114	42	-151	20	36	-73	-24	-51	86	-27	-1
0.509167	323	506	-4427	-5941	-303	-2849	-8173	-7299	142	-899	-8024	-3226	-24	2062	-6964	14071	431	-2835	-969	-4444	1032	-2233	-4490	-2266	-3748	872	-1740	-8178	8930	4429	-2269	-13634	-145	-125	-119	-66	-60	-53	-103	44	-150	22	35	-73	-19	-52	85	-28	3
0.510000	317	422	-4533	-5746	-286	-2850	-8482	-7284	215	-897	-7837	-3529	18	2243	-6654	14432	26	-2528	-675	-4664	666	-2288	-4502	-1938	-1993	1314	-1481	-8025	9765	4656	-2167	-14196	-146	-122	-119	-62	-58	-55	-110	45	-151	20	38	-68	-16	-56	87	-26	0
0.510833	420	346	-4650	-5556	-179	-2858	-8722	-7307	156	-884	-7563	-3846	-279	2438	-6260	14669	-19	-2247	-423	-4886	1014	-2415	-4505	-1730	-608	1673	-1235	-7924	9618	4812	-2072	-14748	-151	-125	-117	-64	-60	-52	-104	46	-152	19	36	-74	-18	-57	87	-27	-4
0.511667	328	279	-4770	-5386	-144	-2852	-8884	-7366	245	-852	-7195	-4164	-568	2638	-5780	14778	-143	-1956	-210	-5109	775	-2604	-4472	-1634	694	1979	-995	-7873	9656	4910	-1968	-15282	-150	-125	-103	-66	-64	-57	-105	43	-151	19	36	-75	-19	-55	84	-31	-3
0.512500	-5	229	-4899	-5242	62	-2833	-8962	-7459	369	-797	-6738	-4499	-963	2846	-5230	14748	-415	-1638	-39	-5338	484	-2841	-4415	-1643	2090	2179	-778	-7882	9547	4909	-1853	-15787	-151	-128	-119	-67	-62	-56	-107	40	-176	16	33	-78	-19	-57	82	-43	-3
0.513333	-9	191	-5001	-5137	-163	-2802	-8950	-7590	552	-715	-6193	-4835	-875	3067	-4617	14580	-143	-1333	97	-5528	947	-3122	-4312	-1754	2357	2282	-557	-7946	7657	4838	-1719	-16248	-145	-129	-120	-65	-72	-59	-108	39	-151	17	35	-75	-22	-53	85	-31	-3
0.514167	26	185	-5100	-5078	-514	-2762	-8840	-7756	470	-611	-5572	-5163	-874	3298	-3951	14274	20	-1032	190	-5720	619	-3423	-4160	-1959	2007	2265	-345	-8068	6412	4687	-1567	-16651	-148	-128	-118	-69	-64	-58	-108	41	-155	18	34	-76	-23	-57	81	-21	-3
0.515000	-26	194	-5183	-5078	-679	-2699	-8628	-7949	407	-481	-4884	-5493	-1004	3546	-3253	13835	-424	-744	249	-5902	-675	-3746	-3943	-2240	2131	2130	-134	-8241	6192	4439	-1394	-16992	-153	-130	-120	-70	-66	-61	-110	49	-158	18	35	-78	-26	-57	79	-31	-5
0.515833	57	215	-5247	-5161	-1032	-2636	-8319	-8177	382	-328	-4143	-5819	-703	3809	-2522	13265	-260	-462	271	-6070	-652	-4061	-3652	-2590	1671	1865	78	-8465	4696	4115	-1181	-17245	-137	-127	-119	-67	-63	-61	-107	41	-151	18	34	-84	-24	-55	82	-30	-1
0.516667	-120	261	-5280	-5292	-1315	-2554	-7906	-8424	153	-153	-3352	-6136	-484	4082	-1772	12568	-193	-187	261	-6225	-1112	-4403	-3277	-2996	1177	1472	303	-8722	3696	3692	-942	-17412	-147	-103	-117	-68	-63	-68	-105	41	-155	16	34	-75	-22	-57	79	-31	-5
0.517500	58	319	-5279	-5517	-1265	-2470	-7396	-8685	157	38	-2531	-6445	-806	4366	-1013	11761	-150	73	217	-6383	-1528	-4733	-2816	-3445	708	948	540	-9015	3348	3188	-671	-17475	-148	-128	-120	-68	-65	-59	-107	42	-152	18	30	-76	-21	-56	82	-32	-1
0.518333	-32	394	-5263	-5823	-1143	-2385	-6795	-8966	374	241	-1686	-6748	-818	4653	-269	10841	-148	323	145	-6534	-1532	-5053	-2260	-3927	197	300	794	-9329	2871	2602	-373	-17437	-148	-128	-119	-118	-64	-60	-109	42	-151	18	32	-78	-22	-60	81	-31	-1
0.519167	-390	480	-5168	-6214	-853	-2294	-6093	-9255	516	457	-838	-7038	-567	4939	472	9834	-345	561	47	-6700	-1988	-5369	-1605	-4422	275	-452	1068	-9654	2395	1942	-45	-17290	-152	-130	-121	-69	-64	-59	-107	39	-154	16	34	-77	-19	-52	80	-32	3
0.520000	-96	575	-5048	-6680	-325	-2199	-5309	-9540	592	679	6	-7316	-379	5228	1187	8741	217	796	-65	-6874	-1803	-5673	-856	-4920	108	-1285	1368	-9982	1720	1224	303	-17039	-147	-128	-122	-67	-63	-60	-108	39	-154	11	29	-78	-19	-59	79	-32	0
0.520833	-25	657	-4893	-7215	268	-2098	-4454	-9823	684	906	827	-7579	-102	5501	1869	7578	-86	1024	-206	-7066	-2619	-5966	-18	-5405	311	-2185	1696	-10301	2066	456	672	-16674	-149	-133	-125	-70	-63	-60	-107	38	-156	12	32	-88	-22	-57	79	-32	-6
0.521667	-63	790	-4688	-7806	780	-2004	-3536	-10089	578	1134	1619	-7826	663	5763	2521	6361	-297	1251	-344	-7279	-2279	-6244	894	-5865	143	-3117	2055	-10605	1181	-353	1053	-16246	-149	-130	-120	-96	-61	-55	-97	38	-154	15	30	-75	-17	-56	81	-33	0
0.522500	317	897	-4447	-8439	1297	-1900	-2570	-10339	304	1358	2370	-8059	928	6004	3125	5099	600	1477	-490	-7517	-1637	-6504	1869	-6307	-1305	-4058	2439	-10881	-118	-1172	1435	-15729	-145	-125	-118	-66	-58	-55	-105	42	-150	19	58	-73	-17	-56	78	-32	2
0.523333	218	1019	-4173	-9103	1755	-1796	-1575	-10580	88	1574	3064	-8277	929	6222	3676	3809	270	1698	-645	-7791	-2918	-6762	2881	-6710	-1749	-4982	2842	-11137	-218	-1993	1815	-15147	-146	-127	-120	-67	-62	-61	-112	41	-151	15	29	-75	-22	-60	78	-32	0
0.524167	-271	1129	-3879	-9782	1953	-1685	-548	-10779	-87	1789	3696	-8474	672	6401	4171	2507	400	1925	-791	-8090	-2986	-7000	3928	-7083	-2092	-5839	3264	-11334	-1127	-2794	2187	-14515	-147	-130	-121	-68	-59	-60	-107	40	-151	15	30	-75	-19	-61	79	-31	0
0.525000	-419	1246	-3555	-10461	1739	-1566	483	-10947	-271	1990	4264	-8641	99	6543	4609	1201	556	2155	-930	-8431	-3174	-7225	4965	-7430	-2323	-6608	3698	-11496	-2146	-3548	2543	-13858	-146	-128	-120	-74	-62	-64	-107	40	-153	18	32	-78	-19	-60	52	-32	1
0.525833	-230	1341	-3221	-11122	1725	-1439	1505	-11083	-408	2175	4752	-8785	-1877	6652	4987	-101	618	2388	-1048	-8798	-3434	-7423	5980	-7757	-2343	-7261	4139	-11603	-3451	-4244	2883	-13181	-149	-129	-120	-68	-62	-60	-108	41	-155	15	32	-75	-22	-58	81	-31	2
0.526667	-119	1468	-2884	-11751	1801	-1302	2501	-11200	-500	2347	5165	-8895	-3379	6712	5296	-1396	761	2625	-1166	-9198	-2919	-7607	6936	-8073	-2457	-7766	4571	-11655	-5477	-4867	3204	-12495	-143	-131	-122	-67	-60	-58	-107	40	-154	20	32	-77	-18	-57	82	-30	-3
0.527500	-170	1574	-2551	-12330	1652	-1158	3457	-11279	-679	2496	5500	-8975	-2409	6724	5536	-2661	832	2871	-1250	-9626	-2133	-7749	7810	-8393	-2880	-8119	4998	-11656	-7011	-5399	3505	-11827	-153	-126	-120	-66	-61	-56	-107	40	-151	16	30	-76	-23	-57	82	-29	-7
0.528333	-256	1683	-2230	-12862	2191	-1005	4362	-11325	-870	2635	5760	-9013	-1491	6688	5707	-3898	54	3120	-1314	-10079	-2382	-7903	8589	-8737	-1825	-8300	5404	-11606	-7296	-5834	3784	-11185	-149	-131	-120	-65	-62	-56	-105	43	-151	18	-14	-75	-17	-55	84	-29	-4
0.529167	-263	1821	-1938	-13331	2923	-844	5209	-11347	-902	2743	5944	-9022	-1054	6595	5809	-5095	-72	3371	-1353	-10533	-1509	-8018	9250	-9121	-466	-8309	5789	-11516	-8262	-6155	4049	-10585	-146	-125	-116	-65	-58	-56	-104	38	-152	19	36	-72	-14	-53	84	-29	1
0.530000	-236	1900	-1661	-13746	2711	-677	5988	-11333	-883	2835	6061	-8985	-835	6447	5838	-6254	139	3626	-1370	-11046	-670	-8106	9781	-9556	597	-8157	6140	-11393	-9168	-6378	4298	-10030	-144	-124	-114	-64	-58	-57	-101	43	-148	23	35	-74	-16	-57	82	-28	4
0.530833	9	2014	-1416	-14095	2326	-507	6686	-11319	-974	2896	6103	-8914	-578	6248	5795	-7372	435	3867	-1348	-11554	-271	-8171	10166	-10068	1979	-7865	6454	-11257	-9667	-6494	4547	-9533	-146	-122	-117	-64	-61	-58	-108	41	-152	22	34	-73	-18	-43	84	-27	1
0.531667	77	2139	-1209	-14392	1769	-332	7298	-11278	-1002	2929	6083	-8805	-148	5981	5680	-8452	766	4124	-1308	-12080	241	-8217	10404	-10674	3398	-7455	6727	-11128	-9543	-6554	4793	-9113	-148	-127	-122	-69	-63	-58	-108	36	-166	18	32	-80	-27	-61	77	-32	-6
0.532500	321	2245	-1037	-14639	1007	-166	7818	-11234	-905	2926	6006	-8655	110	5666	5499	-9492	813	4364	-1238	-12613	304	-8244	10506	-11381	4714	-6958	6961	-11020	-8394	-6467	5063	-8761	-148	-129	-124	-72	-67	-60	-109	39	-155	20	29	-75	-21	-57	80	-32	-11
0.533333	650	2377	-891	-14838	475	3	8263	-11175	-906	2893	5877	-8473	114	5298	5257	-10472	1335	4594	-1142	-13133	883	-8249	10467	-12207	5703	-6408	7168	-10961	-7459	-6348	5358	-8491	-148	-126	-122	-68	-73	-58	-105	39	-151	18	26	-78	-23	-58	81	-31	0
0.534167	384	2533	-779	-15009	78	159	8625	-11111	-800	2834	5702	-8259	365	4876	4952	-11413	1628	4814	-1017	-13664	763	-8243	10308	-13153	5875	-5847	7341	-10970	-5756	-6190	5665	-8306	-148	-127	-125	-69	-60	-56	-105	41	-151	18	29	-76	-22	-55	85	-31	0
0.535000	354	2668	-686	-15158	-203	304	8886	-11059	-617	2730	5483	-8026	876	4394	4589	-12307	1184	5019	-872	-14190	895	-8234	10048	-14225	5785	-5319	7486	-11071	-4394	-6006	6018	-8205	-149	-130	-122	-69	-61	-57	-105	39	-154	13	29	-75	-36	-57	84	-30	-1
0.535833	298	2828	-618	-15296	-294	440	9103	-11000	-580	2598	5223	-7780	1272	3864	4173	-13171	1557	5205	-717	-14713	2315	-8224	9709	-15408	4876	-4852	7622	-11280	-4069	-5820	6417	-8186	-149	-128	-119	-65	-63	-55	-104	42	-153	19	34	-76	-35	-57	85	-31	-4
0.536667	-204	2998	-565	-15439	-387	551	9228	-10955	-643	2423	4925	-7533	1246	3277	3707	-14000	926	5377	-513	-15225	1593	-8219	9310	-16700	4537	-4494	7749	-11626	-2806	-5660	6876	-8241	-147	-126	-119	-65	-63	-55	-104	38	-153	20	33	-73	-18	-55	85	-32	-1
0.537500	-138	3180	-522	-15585	-684	643	9286	-10912	-722	2212	4591	-7303	1425	2640	3199	-14801	717	5525	-314	-15729	1851	-8227	8889	-18079	4084	-4268	7877	-12109	-3707	-5556	7384	-8362	-149	-125	-118	-68	-63	-56	-105	43	-151	20	30	-75	-19	-58	82	-31	-1
0.538333	-119	3356	-492	-15750	-1472	694	9276	-10875	-699	1955	4221	-7104	1605	1959	2659	-15591	791	5647	-100	-16216	1842	-8257	8464	-19531	3374	-4201	8030	-12739	-7584	-5518	7960	-8535	-148	-124	-105	-65	-61	-56	-110	41	-151	20	33	-73	-19	-58	84	-30	0
0.539167	-293	3565	-461	-15932	-2163	751	9208	-10841	-654	1660	3813	-6950	1354	1230	2093	-16366	866	5753	120	-16684	1036	-8310	8090	-21033	2837	-4319	8214	-13519	-11332	-5568	8597	-8749	-150	-127	-122	-70	-62	-58	-109	41	-150	18	28	-77	-18	-59	81	-32	25
0.540000	-14	3765	-428	-16137	-2097	764	9092	-10806	-624	1325	3374	-6859	1211	469	1510	-17142	1138	5835	343	-17134	504	-8397	7736	-22553	2109	-4602	8446	-14435	-13501	-5730	9294	-8986	-152	-130	-91	-75	-64	-60	-111	37	-156	16	34	-81	-24	-61	79	-35	-4
0.540833	578	3968	-405	-16361	-1999	744	8925	-10769	-586	952	2896	-6847	1328	-328	919	-17919	1554	5905	576	-17557	612	-8513	7490	-24054	970	-5068	8734	-15475	-15225	-5971	10051	-9221	-152	-131	-122	-73	-65	-61	-111	36	-154	15	28	-81	-25	-61	88	-33	-1
0.541667	685	4174	-380	-16601	-1994	696	8723	-10715	-550	542	2387	-6917	835	-1162	321	-18711	893	5959	809	-17945	-388	-8664	7341	-25513	363	-5692	9096	-16621	-13105	-6335	10864	-9437	-149	-129	-125	-69	-61	-58	-107	38	-149	18	29	-77	-21	-59	79	-33	-3
0.542500	1072	4381	-316	-16851	-1634	620	8483	-10651	-463	94	1844	-7097	482	-2015	-274	-19521	409	6006	1044	-18302	-773	-8852	7314	-26909	-70	-6464	9534	-17862	-11521	-6812	11741	-9612	-147	-126	-121	-66	-59	-57	-108	39	-151	17	33	-73	-17	-52	80	-31	-1
0.543333	1294	4579	-274	-17112	-1439	506	8204	-10563	-308	-389	1261	-7398	381	-2899	-867	-20361	187	6041	1267	-18626	-1290	-9078	7417	-28221	-736	-7360	10051	-19152	-13014	-7388	12649	-9737	-151	-130	-121	-68	-60	-58	-107	42	-151	15	32	-77	-19	-59	78	-34	-4
0.544167	1135	4761	-236	-17377	-1292	357	7886	-10458	-201	-909	642	-7824	276	-3797	-1437	-21222	-742	6070	1486	-18914	-1688	-9340	7656	-29397	-1325	-8336	10645	-20456	-17567	-8055	13579	-9787	-150	-130	-119	-67	-59	-58	-107	38	-154	18	32	-75	-19	-53	80	-30	1
0.545000	778	4959	-201	-17646	-1042	188	7538	-10316	-77	-1450	-4	-8377	202	-4701	-2016	-22109	-1203	6105	1695	-19165	-1373	-9624	8037	-30448	-1655	-9353	11318	-21734	-22648	-8794	14521	-9754	-147	-137	-120	-69	-63	-59	-107	42	-151	18	34	-75	-24	-58	78	-39	-3
0.545833	172	5139	-178	-17904	-896	-49	7156	-10150	-13	-2016	-680	-9058	266	-5599	-2576	-23020	-1272	6133	1893	-19383	-1240	-9937	8549	-31349	-1674	-10369	12051	-22939	-23438	-9581	15462	-9621	-148	-126	-119	-68	-66	-61	-109	42	-151	20	34	-75	-25	-57	79	-30	0
0.546667	-298	5305	-171	-18151	-833	-299	6749	-9949	27	-2601	-1379	-9868	245	-6490	-3134	-23954	-1154	6171	2075	-19550	-794	-10246	9186	-32086	-1971	-11351	12842	-24047	-21573	-10401	16390	-9390	-149	-128	-122	-69	-62	-58	-105	40	-150	19	32	-79	-22	-60	81	-32	0
0.547500	-505	5461	-177	-18389	-761	-592	6302	-9714	90	-3196	-2098	-10797	175	-7387	-3689	-24899	-853	6214	2247	-19690	-939	-10564	9932	-32461	-2466	-12257	13682	-25007	-17176	-11222	17282	-9057	-149	-129	-125	-72	-65	-43	-105	43	-150	18	28	-98	-22	-58	81	-30	-1
0.548333	-1045	5615	-208	-18601	-794	-914	5829	-9451	66	-3799	-2820	-11834	-16	-8258	-4245	-25844	-1447	6272	2400	-19788	-1259	-10867	10768	-32634	-2312	-13061	14539	-25791	-11111	-12027	18119	-8627	-151	-109	-120	-67	-61	-60	-104	41	-154	16	27	-78	-21	-59	78	-31	-6
0.549167	-1361	5754	-267	-18805	-753	-1275	5317	-9160	146	-4400	-3546	-12950	112	-9105	-4834	-26778	-1454	6340	2543	-19858	542	-11158	11682	-32685	-3150	-13711	15410	-26363	-10536	-12778	18886	-8110	-151	-128	-120	-65	-61	-56	-104	41	-152	13	33	-75	-6	-55	81	-36	0
0.550000	-1558	5892	-344	-18991	-842	-1660	4784	-8843	177	-4984	-4258	-14129	-28	-9914	-5380	-27686	-2274	6425	2672	-19900	277	-11420	12637	-32725	-3280	-14238	16258	-26713	-8655	-13472	19566	-7522	-146	-122	-119	-67	-62	-55	-107	44	-150	18	34	-74	-18	-57	85	-29	0
0.550833	-1800	6024	-445	-19166	-1074	-2072	4223	-8514	217	-5547	-4970	-15348	122	-10700	-5980	-28562	-2696	6513	2788	-19923	131	-11644	13614	-32733	-3118	-14589	17060	-26827	-7192	-14090	20141	-6883	-149	-124	-116	-65	-62	-56	-108	43	-149	21	35	-75	-18	-57	82	-32	-3
0.551667	-2193	6148	-573	-19335	-1049	-2509	3636	-8179	97	-6082	-5656	-16577	263	-11459	-6611	-29385	-2499	6627	2891	-19931	227	-11829	14580	-32724	-3195	-14783	17794	-26706	-5901	-14592	20604	-6215	-151	-138	-117	-61	-66	-59	-110	40	-152	20	35	-75	-27	-55	80	-31	-3
0.552500	-2602	6268	-729	-19502	-807	-2961	3035	-7854	68	-6584	-6322	-17791	225	-12172	-7281	-30149	-2452	6747	2985	-19928	-24	-11962	15511	-32748	-3573	-14831	18438	-26348	-4603	-15003	20938	-5544	-149	-126	-120	-69	-66	-55	-105	40	-147	19	33	-76	-25	-57	82	-48	-4
0.553333	-3123	6379	-902	-19674	-710	-3419	2415	-7543	158	-7046	-6958	-18949	155	-12844	-7982	-30839	-2341	6879	3072	-19920	87	-12041	16391	-32627	-4570	-14740	18974	-25772	-2934	-15300	21139	-4898	-151	-127	-121	-67	-65	-58	-113	39	-154	19	35	-75	-21	-56	80	-29	-7
0.554167	-3099	6492	-1084	-19847	-117	-3872	1781	-7258	149	-7453	-7565	-20030	539	-13484	-8731	-31449	-1891	7020	3159	-19911	1183	-12063	17198	-32226	-5981	-14544	19380	-24983	-3191	-15479	21196	-4297	-151	-125	-120	-64	-63	-55	-102	38	-154	19	33	-74	-21	-56	79	-30	-4
0.555000	-3033	6598	-1282	-20036	1267	-4321	1148	-7015	116	-7802	-8141	-20994	438	-14076	-9517	-31970	-2580	7167	3244	-19906	886	-12035	17895	-31588	-5505	-14267	19639	-24026	-45	-15556	21111	-3769	-152	-127	-119	-66	-64	-56	-104	38	-153	20	36	-74	-19	-57	80	-30	-1
0.555833	-2958	6755	-1483	-20243	1888	-4750	522	-6819	160	-8096	-8679	-21827	357	-14622	-10343	-32384	-2782	7321	3329	-19949	910	-11954	18472	-30784	-4181	-13940	19743	-22937	4608	-15523	20887	-3329	-150	-125	-117	-64	-61	-55	-108	40	-154	20	29	-72	-19	-56	80	-27	-1
0.556667	-2780	6806	-1693	-20471	1376	-5156	-86	-6692	125	-8326	-9196	-22509	249	-15117	-11206	-32594	-2297	7475	3422	-19934	1451	-11837	18916	-29816	-3084	-13588	19692	-21740	8378	-15390	20531	-2994	-155	-127	-114	-67	-64	-58	-108	40	-154	18	32	-74	-22	-58	78	-31	-8
0.557500	-2843	6896	-1898	-20706	1181	-5528	-663	-6636	87	-8503	-9701	-23036	107	-15547	-12090	-32675	-2102	7632	3524	-19971	1358	-11682	19220	-28694	-1629	-13236	19474	-20458	11551	-15162	20059	-2773	-147	-124	-119	-63	-64	-44	-107	39	-153	22	35	-75	-24	-57	81	-29	-3
0.558333	-2843	6984	-2100	-20958	1101	-5856	-1188	-6661	30	-8626	-10197	-23388	15	-15895	-12980	-32701	-1548	7790	3642	-20024	1665	-11501	19377	-27413	-297	-12904	19118	-19146	13268	-14843	19489	-2669	-150	-125	-120	-66	-63	-58	-107	38	-154	19	34	-74	-25	-59	79	-31	-5
0.559167	-2634	7063	-2299	-21230	879	-6146	-1662	-6781	10	-8692	-10702	-23577	78	-16146	-13860	-32734	-1164	7942	3773	-20104	1799	-11312	19383	-25987	1138	-12606	18585	-17800	15150	-14444	18842	-2676	-148	-126	-122	-67	-62	-58	-108	39	-154	19	32	-76	-21	-57	82	-46	-4
0.560000	-2565	7130	-2490	-21511	406	-6403	-2049	-7000	42	-8730	-11222	-23607	45	-16295	-14714	-32697	-514	8090	3923	-20197	1793	-11116	19247	-24432	2365	-12345	17938	-16478	16252	-13966	18137	-2789	-153	-128	-113	-66	-60	-58	-107	37	-152	17	33	-78	-24	-61	80	-34	-4
0.560833	-2386	7184	-2683	-21794	-110	-6573	-2357	-7327	77	-8741	-11771	-23493	-5	-16315	-15530	-32484	727	8240	4097	-20318	1782	-10933	18969	-22762	2372	-12117	17178	-15191	16550	-13409	17399	-2992	-151	-128	-121	-69	-65	-57	-109	37	-151	18	28	-79	-22	-57	80	-32	-4
0.561667	-1944	7228	-2868	-22083	-321	-6714	-2567	-7755	88	-8743	-12361	-23259	-170	-16195	-16288	-32053	933	8393	4294	-20452	1300	-10763	18567	-20988	3143	-11920	16336	-13949	18376	-12773	16653	-3266	-149	-127	-119	-65	-61	-43	-105	41	-150	19	30	-80	-18	-57	81	-29	4
0.562500	-1268	7256	-3053	-22352	-369	-6818	-2683	-8286	111	-8741	-12999	-22916	71	-15933	-16974	-31455	2000	8534	4511	-20603	2465	-10614	18052	-19138	2427	-11735	15426	-12757	15406	-12064	15926	-3582	-146	-129	-126	-65	-57	-57	-107	37	-148	21	35	-76	-32	-59	85	-29	0
0.563333	-681	7268	-3234	-22613	-582	-6901	-2711	-8935	7	-8774	-13694	-22525	-65	-15531	-17578	-30712	2554	8674	4748	-20782	1890	-10485	17439	-17229	1897	-11543	14480	-11638	14118	-11295	15245	-3944	-149	-126	-118	-64	-59	-57	-105	41	-154	20	35	-75	-22	-56	84	-31	1
0.564167	-158	7264	-3434	-22852	-695	-6979	-2668	-9673	-61	-8858	-14446	-22105	-105	-14985	-18102	-29812	2348	8817	5008	-20968	1383	-10369	16752	-15287	2044	-11314	13537	-10588	14082	-10462	14621	-4316	-148	-127	-119	-61	-60	-59	-107	41	-151	20	37	-76	-22	-59	82	-31	0
0.565000	475	7247	-3639	-23068	-561	-7069	-2580	-10514	-31	-9017	-15246	-21697	-138	-14371	-18541	-28761	2614	8956	5288	-21179	1377	-10258	16010	-13359	1450	-11029	12629	-9607	14075	-9574	14083	-4684	-148	-130	-120	-66	-68	-61	-110	35	-151	17	33	-79	-28	-61	79	-32	-4
0.565833	1372	7207	-3852	-23257	-590	-7196	-2476	-11441	52	-9280	-16087	-21343	-86	-13665	-18910	-27581	2318	9099	5583	-21402	883	-10126	15245	-11469	1059	-10652	11782	-8686	14476	-8637	13639	-5036	-147	-129	-119	-66	-63	-59	-108	43	-155	18	34	-78	-22	-61	80	-31	-4
0.566667	1924	7164	-4073	-23415	-757	-7391	-2395	-12441	71	-9655	-16953	-21067	-257	-12900	-19213	-26272	1917	9247	5896	-21633	609	-9965	14473	-9655	780	-10173	11033	-7823	15045	-7653	13301	-5361	-148	-128	-120	-67	-65	-60	-109	42	-150	19	33	-76	-21	-59	81	-32	-3
0.567500	2576	7107	-4320	-23543	-803	-7676	-2384	-13509	147	-10179	-17836	-20917	51	-12141	-19471	-24864	2021	9394	6221	-21881	1251	-9745	13725	-7944	-580	-9560	10404	-7007	12136	-6647	13075	-5649	-145	-129	-119	-66	-48	-58	-104	40	-151	17	34	-79	-21	-58	84	-32	-1
0.568333	2921	7044	-4573	-23642	-722	-8103	-2486	-14637	-5	-10860	-18705	-20914	-145	-11429	-19702	-23385	1167	9513	6558	-22139	503	-9451	13016	-6361	-1234	-8793	9927	-6233	11198	-5628	12963	-5906	-146	-129	-124	-66	-60	-57	-107	39	-149	18	35	-78	-22	-57	85	-29	-3
0.569167	2725	6975	-4838	-23720	-613	-8620	-2746	-15818	-139	-11709	-19544	-21082	-294	-10814	-19930	-21861	13	9700	6909	-22407	-329	-9047	12371	-4937	-962	-7875	9614	-5522	12872	-4616	12965	-6125	-147	-132	-114	-63	-60	-55	-104	45	-151	17	35	-74	-18	-46	86	-29	-1
0.570000	2741	6885	-5120	-23775	-534	-9314	-3194	-17028	-137	-12712	-20318	-21432	-224	-10322	-20164	-20323	132	9853	7272	-22684	-27	-8520	11813	-3709	-1461	-6797	9489	-4851	13817	-3623	13074	-6315	-146	-130	-115	-64	-59	-52	-102	44	-149	20	39	-74	-18	-47	87	-29	-1
0.570833	2589	6826	-5416	-23817	-353	-10161	-3864	-18261	1	-13856	-21012	-21957	-287	-9994	-20420	-18787	-41	9998	7640	-22970	-375	-7856	11357	-2692	-2034	-5576	9544	-4229	14675	-2664	13285	-6481	-145	-126	-120	-63	-57	-52	-101	44	-149	17	37	-70	-14	-55	87	-28	2
0.571667	2474	6751	-5724	-23858	-235	-11157	-4754	-19495	103	-15118	-21599	-22659	-260	-9847	-20716	-17298	-419	10133	8034	-23266	-543	-7044	11026	-1896	-2451	-4226	9790	-3668	14680	-1754	13587	-6635	-144	-125	-118	-64	-61	-55	-104	44	-150	19	36	-75	-19	-57	81	-30	0
0.572500	2091	6676	-6041	-23899	-298	-12285	-5903	-20728	90	-16466	-22066	-23525	-302	-9898	-21039	-15883	-499	10248	8441	-23567	-1025	-6076	10820	-1350	-2444	-2755	10227	-3171	14679	-905	13973	-6781	-146	-128	-124	-67	-64	-59	-105	41	-154	19	35	-74	-23	-57	80	-31	0
0.573333	1525	6609	-6380	-23941	-537	-13519	-7252	-21937	-35	-17855	-22381	-24516	-505	-10141	-21408	-14569	-672	10343	8878	-23864	-1209	-4947	10763	-1041	-2266	-1200	10840	-2761	14095	-134	14428	-6930	-151	-129	-120	-68	-68	-60	-110	42	-156	15	32	-81	-28	-63	81	-30	-6
0.574167	1115	6547	-6697	-24000	-522	-14837	-8828	-23123	-135	-19227	-22539	-25603	-404	-10551	-21796	-13380	-620	10407	9348	-24162	-1040	-3666	10858	-978	-3164	412	11618	-2438	12073	560	14950	-7078	-150	-128	-116	-67	-57	-57	-110	39	-150	20	33	-76	-23	-58	82	-25	-1
0.575000	895	6499	-7028	-24074	-182	-16181	-10563	-24259	-116	-20522	-22524	-26743	-538	-11109	-22192	-12339	-1402	10438	9867	-24456	-1945	-2253	11099	-1152	-3003	2036	12530	-2228	12263	1162	15518	-7241	-149	-127	-116	-68	-60	-55	-104	43	-151	20	29	-75	-22	-56	92	-29	-1
0.575833	813	6452	-7379	-24169	-216	-17516	-12411	-25341	-93	-21690	-22342	-27891	-492	-11771	-22583	-11463	-1144	10421	10425	-24731	-1340	-737	11483	-1556	-3475	3632	13556	-2132	8596	1674	16125	-7418	-148	-126	-120	-64	-61	-53	-102	44	-153	28	37	-74	-22	-52	86	-28	-1
0.576667	447	6417	-7737	-24290	-208	-18781	-14318	-26359	-185	-22682	-22003	-29010	-660	-12504	-22953	-10762	-673	10360	11039	-25016	-1278	848	12000	-2186	-4309	5166	14664	-2174	4793	2101	16764	-7614	-147	-125	-120	-64	-61	-56	-104	57	-152	19	36	-73	-1	-55	85	-29	2
0.577500	88	6392	-8106	-24442	-189	-19927	-16218	-27303	-162	-23457	-21510	-30068	-499	-13243	-23277	-10263	-917	10248	11706	-25278	-1504	2461	12626	-2967	-3704	6603	15830	-2363	3208	2439	17418	-7819	-148	-127	-119	-65	-53	-56	-105	43	-149	21	36	-74	-18	-56	80	-29	0
0.578333	-289	6371	-8501	-24620	-166	-20901	-18044	-28171	-165	-23935	-20885	-31015	-290	-13941	-23536	-9954	-289	10081	12429	-25529	-929	4060	13348	-3931	-3403	7915	17019	-2702	1330	2697	18084	-8037	-146	-127	-120	-66	-58	-58	-107	41	-151	22	37	-70	-18	-56	81	-27	1
0.579167	-512	6360	-8931	-24829	-127	-21649	-19733	-28959	-131	-24132	-20158	-31825	-237	-14541	-23721	-9847	-335	9868	13215	-25756	-1069	5617	14152	-5029	-2834	9065	18197	-3192	81	2892	18744	-8258	-147	-127	-120	-63	-60	-57	-104	41	-159	20	35	-72	-22	-55	79	-27	1
0.580000	-385	6356	-9403	-25065	-177	-22128	-21216	-29654	-50	-24015	-19350	-32365	-595	-14998	-23809	-9931	-607	9615	14055	-25968	-1114	7073	15001	-6233	-1753	10018	19332	-3828	-786	3026	19394	-8473	-149	-127	-121	-66	-64	-59	-108	41	-150	20	37	-73	-21	-57	79	-26	-3
0.580833	-51	6361	-9924	-25324	-60	-22316	-22429	-30269	-78	-23579	-18497	-32600	-264	-15279	-23797	-10209	-130	9302	14954	-26161	-233	8389	15868	-7514	-1177	10767	20401	-4609	-3910	3113	20030	-8682	-149	-126	-120	-70	-59	-57	-105	42	-153	19	34	-76	-25	-56	82	-29	-1
0.581667	225	6369	-10504	-25605	84	-22156	-23329	-30800	-204	-22837	-17620	-32695	-249	-15350	-23682	-10668	112	8969	15892	-26331	-61	9523	16730	-8836	-373	11292	21379	-5517	-5845	3163	20645	-8871	-150	-128	-125	-72	-65	-58	-107	41	-152	21	32	-64	-22	-56	80	-28	-3
0.582500	29	6393	-11140	-25897	47	-21668	-23906	-31253	-158	-21823	-16755	-32718	-424	-15190	-23465	-11281	-517	8616	16857	-26474	-785	10440	17543	-10183	1686	11591	22255	-6539	-4483	3185	21231	-9034	-146	-124	-119	-67	-62	-60	-105	43	-151	21	34	-74	-22	-52	84	-27	-3
0.583333	-25	6424	-11834	-26201	50	-20852	-24082	-31627	-72	-20552	-15916	-32752	-297	-14799	-23141	-12036	-573	8255	17821	-26597	-234	11108	18310	-11532	3101	11658	23010	-7659	-3961	3173	21786	-9173	-150	-127	-120	-68	-62	-57	-104	43	-151	22	39	-75	-24	-53	82	-29	-1
0.584167	144	6460	-12584	-26512	243	-19729	-23903	-31945	-158	-19099	-15123	-32735	-289	-14200	-22761	-12912	-323	7901	18769	-26708	-96	11499	18993	-12856	4270	11467	23636	-8847	-3335	3136	22304	-9283	-174	-129	-120	-66	-63	-57	-105	40	-155	20	33	-73	-18	-53	82	-27	-3
0.585000	201	6512	-13374	-26828	365	-18338	-23386	-32191	-257	-17511	-14441	-32501	-142	-13417	-22305	-13882	257	7570	19664	-26804	-5	11601	19577	-14137	5215	11058	24127	-10085	-3088	3089	22788	-9364	-150	-126	-117	-65	-63	-56	-103	44	-153	20	37	-70	-22	-52	82	-29	-6
0.585833	118	6575	-14196	-27147	337	-16731	-22534	-32389	-188	-15856	-13824	-32035	-184	-12483	-21804	-14912	795	7252	20473	-26883	205	11397	20074	-15371	5879	10415	24490	-11345	-2622	2952	23238	-9417	-151	-124	-117	-65	-62	-60	-101	51	-151	20	36	-73	-22	-52	86	-28	-1
0.586667	192	6655	-15018	-27452	274	-14972	-21405	-32539	-127	-14191	-13294	-31444	-442	-11443	-21270	-15991	869	7025	21160	-26956	70	10892	20464	-16538	6935	9563	24735	-12611	-1361	2754	23668	-9447	-149	-125	-117	-66	-63	-60	-103	47	-150	22	38	-75	-21	-55	84	-30	1
0.587500	286	6752	-15817	-27757	241	-13125	-20048	-32643	-141	-12581	-12846	-30761	-530	-10353	-20731	-17072	1404	6841	21689	-27022	384	10082	20746	-17638	6802	8499	24863	-13855	-1205	2491	24070	-9463	-145	-128	-116	-67	-78	-57	-104	39	-151	25	36	-74	-18	-53	84	-28	10
0.588333	546	6863	-16559	-28048	269	-11260	-18522	-32710	-141	-11069	-12478	-30035	-728	-9271	-20197	-18110	1408	6740	22022	-27080	-200	8995	20933	-18686	6596	7240	24898	-15058	1379	2136	24450	-9466	-146	-126	-115	-66	-63	-52	-104	43	-152	22	33	-76	-22	-52	86	-43	0
0.589167	588	6999	-17228	-28325	228	-9470	-16874	-32715	-152	-9719	-12178	-29284	-633	-8252	-19686	-19144	1311	6723	22133	-27135	188	7634	21042	-19666	6108	5813	24852	-16188	1389	1669	24816	-9474	-150	-127	-117	-69	-67	-57	-102	44	-150	22	36	-72	-22	-53	86	-27	-4
0.590000	560	7158	-17792	-28586	174	-7761	-15184	-32738	-202	-8572	-11938	-28550	-654	-7352	-19213	-20086	1794	6798	21994	-27195	1005	6026	21085	-20593	4462	4226	24726	-17244	-731	1068	25169	-9495	-154	-129	-117	-66	-64	-58	-107	38	-156	19	32	-76	-24	-53	82	-32	-7
0.590833	572	7345	-18230	-28845	133	-6278	-13508	-32731	-182	-7655	-11737	-27871	-849	-6613	-18778	-20935	1319	6981	21585	-27255	131	4221	21086	-21466	4157	2514	24582	-18206	755	335	25517	-9529	-150	-151	-118	-65	-60	-53	-102	40	-150	21	36	-73	-21	-53	84	-33	-5
0.591667	787	7552	-18520	-29080	135	-5036	-11890	-32729	-171	-6983	-11561	-27211	-856	-6064	-18375	-21676	1324	7276	20895	-27337	205	2234	21055	-22302	3436	682	24396	-19067	1955	-556	25855	-9590	-148	-127	-118	-66	-61	-58	-110	37	-154	20	34	-72	-22	-55	81	-28	-6
0.592500	1080	7786	-18656	-29306	45	-4091	-10385	-32734	-119	-6563	-11403	-26639	-575	-5735	-18017	-22291	1252	7662	19924	-27391	293	109	21023	-23106	2881	-1249	24184	-19835	3949	-1598	26184	-9683	-152	-129	-121	-75	-63	-60	-110	37	-156	19	33	-74	-25	-60	76	-34	-5
0.593333	1041	8049	-18636	-29516	-58	-3468	-9001	-32716	-83	-6387	-11254	-26143	-664	-5633	-17684	-22762	755	8164	18686	-27462	53	-2114	21003	-23880	2414	-3252	23973	-20470	5799	-2785	26508	-9804	-151	-128	-122	-69	-63	-63	-109	38	-154	18	33	-51	-23	-61	81	-36	1
0.594167	865	8346	-18465	-29713	-378	-3178	-7765	-32736	16	-6448	-11102	-25727	-534	-5764	-17371	-23094	683	8765	17204	-27538	524	-4417	21028	-24644	1131	-5299	23768	-21001	4830	-4108	26829	-9967	-148	-128	-119	-66	-36	-58	-105	38	-148	16	30	-77	-21	-61	80	-30	-1
0.595000	972	8645	-18157	-29904	-574	-3237	-6698	-32721	22	-6713	-10939	-25414	-357	-6111	-17061	-23285	871	9455	15495	-27618	771	-6751	21097	-25395	-446	-7368	23581	-21421	2758	-5547	27128	-10164	-148	-130	-122	-69	-62	-59	-103	38	-152	19	35	-74	-19	-60	84	-33	-1
0.595833	820	8991	-17724	-30082	-471	-3622	-5794	-32737	-64	-7162	-10777	-25170	-552	-6647	-16747	-23334	210	10236	13611	-27696	-328	-9082	21227	-26132	-95	-9435	23407	-21741	4264	-7089	27407	-10401	-146	-128	-121	-65	-59	-58	-104	40	-152	12	34	-75	-18	-55	84	-29	-1
0.596667	600	9347	-17210	-30254	-541	-4311	-5047	-32721	-55	-7750	-10608	-24988	-459	-7366	-16408	-23250	182	11084	11611	-27778	-104	-11383	21417	-26857	7	-11481	23262	-21956	4867	-8727	27664	-10668	-146	-129	-122	-61	-57	-57	-101	43	-150	-15	32	-75	-17	-53	82	-29	1
0.597500	293	9717	-16626	-30419	-516	-5260	-4434	-32730	-59	-8452	-10437	-24866	-272	-8212	-16041	-23039	193	11991	9564	-27860	140	-13620	21666	-27565	-327	-13485	23138	-22091	4554	-10418	27887	-10969	-150	-126	-118	-65	-59	-57	-105	37	-154	17	35	-73	-19	-56	82	-32	0
0.598333	292	10099	-16016	-30580	-444	-6415	-3935	-32728	86	-9232	-10275	-24791	-242	-9152	-15631	-22714	30	12939	7529	-27947	-169	-15774	21986	-28241	-700	-15431	23038	-22145	3479	-12138	28073	-11283	-152	-129	-122	-69	-61	-73	-109	38	-151	17	28	-77	-44	-57	77	-34	-4
0.599167	366	10473	-15413	-30740	-539	-7727	-3529	-32691	84	-10054	-10121	-24742	-300	-10143	-15178	-22289	150	13912	5598	-28031	-234	-17840	22327	-28875	-1173	-17294	22970	-22123	1537	-13858	28220	-11607	-143	-129	-122	-67	-65	-63	-109	40	-153	18	33	-75	-23	-56	80	-31	-1
0.600000	372	10850	-14834	-30891	-599	-9158	-3179	-32564	-7	-10873	-9983	-24704	-227	-11150	-14676	-21770	-85	14901	3839	-28117	-320	-19776	22710	-29456	-763	-19064	22931	-22052	331	-15547	28321	-11940	-149	-128	-122	-70	-63	-58	-107	38	-154	17	13	-79	-25	-60	79	-31	0
0.600833	56	11214	-14320	-31046	-664	-10617	-2877	-32316	-15	-11678	-9882	-24670	-134	-12139	-14133	-21180	-30	15883	2330	-28212	-122	-21594	23104	-29962	-1043	-20720	22921	-21934	-1595	-17189	28380	-12274	-150	-129	-125	-72	-63	-57	-107	41	-152	16	29	-76	-23	-57	79	-31	-4
0.601667	-163	11561	-13884	-31188	-478	-12050	-2595	-31966	-96	-12458	-9772	-24624	-369	-13088	-13550	-20517	69	16839	1152	-28296	-626	-23264	23486	-30377	-1663	-22264	22938	-21773	-1734	-18784	28388	-12600	-152	-127	-121	-65	-64	-45	-107	43	-155	18	33	-75	-21	-69	79	-28	0
0.602500	22	11870	-13546	-31329	-290	-13410	-2314	-31490	-159	-13191	-9691	-24556	-574	-13973	-12934	-19829	-188	17749	355	-28392	-631	-24783	23845	-30693	-1516	-23668	22987	-21590	-2559	-20289	28348	-12902	-151	-129	-119	-63	-59	-51	-103	43	-149	24	37	-70	-17	-51	82	-28	6
0.603333	204	12144	-13312	-31469	-285	-14658	-2036	-30892	-90	-13855	-9637	-24464	-394	-14775	-12314	-19100	310	18596	-21	-28495	386	-26153	24137	-30894	-3048	-24954	23055	-21400	-6682	-21704	28258	-13205	-147	-126	-119	-63	-57	-57	-103	42	-154	22	36	-70	-17	-53	85	-27	-3
0.604167	-171	12362	-13191	-31605	-151	-15759	-1746	-30137	88	-14465	-9597	-24335	-516	-15494	-11696	-18360	-126	19356	45	-28612	-649	-27377	24364	-30967	-3024	-26093	23152	-21209	-6644	-23015	28120	-13478	-146	-124	-118	-63	-60	-59	-113	44	-148	22	39	-70	-21	-52	82	-28	0
0.605000	-163	12516	-13171	-31745	-74	-16691	-1440	-29240	43	-15020	-9560	-24169	-666	-16119	-11090	-17614	-134	20014	573	-28746	-525	-28434	24496	-30902	-2863	-27104	23261	-21029	-6987	-24210	27932	-13724	-148	-122	-118	-63	-61	-57	-104	42	-148	22	35	-65	-17	-52	84	-26	0
0.605833	-198	12598	-13248	-31874	-207	-17433	-1130	-28193	-69	-15522	-9519	-23968	-548	-16661	-10521	-16888	-75	20554	1542	-28899	-604	-29335	24522	-30694	-2747	-27965	23379	-20867	-6623	-25297	27701	-13944	-146	-122	-118	-70	-62	-56	-103	41	-151	22	34	-70	-18	-53	81	-26	0
0.606667	-328	12591	-13403	-32010	-216	-17986	-827	-26999	-83	-15979	-9464	-23721	-343	-17127	-10004	-16159	-533	20959	2915	-29070	-1035	-30080	24427	-30340	-2324	-28685	23502	-20730	-5576	-26279	27417	-14141	-155	-128	-120	-63	-64	-57	-102	41	-154	18	30	-74	-23	-53	84	-31	-5
0.607500	-355	12487	-13612	-32129	59	-18356	-537	-25674	-77	-16403	-9378	-23430	-236	-17531	-9528	-15473	-908	21214	4648	-29265	-594	-30662	24214	-29840	-2503	-29263	23621	-20641	-5634	-27147	27091	-14300	-149	-125	-117	-63	-60	-57	-104	40	-150	22	34	-74	-23	-52	85	-31	0
0.608333	-117	12284	-13844	-32248	310	-18560	-269	-24221	-109	-16797	-9242	-23087	27	-17882	-9127	-14823	-790	21308	6664	-29476	180	-31093	23871	-29199	-3513	-29703	23731	-20556	-7490	-27900	26720	-14444	-149	-124	-118	-64	-62	-58	-90	42	-152	23	35	-69	-23	-49	85	-29	1
0.609167	-299	11972	-14081	-32357	233	-18624	-36	-22669	-200	-17173	-9054	-22712	139	-18193	-8794	-14226	-1448	21240	8889	-29721	-550	-31377	23406	-28429	-2704	-30016	23811	-20517	-5161	-28548	26308	-14559	-146	-118	-115	-60	-60	-55	-101	46	-150	23	34	-69	-21	-49	87	-24	2
0.610000	-309	11543	-14308	-32462	224	-18579	145	-21047	-185	-17537	-8803	-22298	577	-18479	-8535	-13687	-1649	20994	11237	-29991	-402	-31519	22834	-27547	-1721	-30197	23861	-20542	-2694	-29091	25853	-14657	-149	-122	-116	-62	-63	-64	-102	45	-149	23	36	-70	-19	-53	86	-25	0
0.610833	-303	10994	-14499	-32578	378	-18454	269	-19400	-162	-17895	-8488	-21850	678	-18766	-8344	-13209	-1383	20568	13614	-30281	-345	-31521	22164	-26602	-1051	-30269	23864	-20593	-1390	-29536	25361	-14736	-148	-125	-112	-62	-57	-53	-104	43	-152	22	34	-73	-19	-50	86	-27	1
0.611667	-515	10324	-14630	-32668	391	-18283	337	-17751	-61	-18248	-8105	-21377	635	-19049	-8211	-12806	-1401	19966	15922	-30591	-653	-31389	21417	-25588	-382	-30220	23813	-20681	-1307	-29902	24833	-14806	-148	-120	-116	-63	-62	-59	-105	44	-150	52	35	-72	-22	-57	82	-25	0
0.612500	-581	9540	-14699	-32731	256	-18097	343	-16151	-22	-18599	-7652	-20868	726	-19332	-8123	-12482	-1198	19197	18068	-30920	-619	-31129	20614	-24556	26	-30072	23719	-20799	-2201	-30169	24285	-14874	-151	-122	-93	-65	-64	-60	-108	39	-152	23	32	-69	-25	-48	84	-31	-1
0.613333	-723	8641	-14688	-32749	282	-17916	294	-14611	-63	-18941	-7132	-20342	594	-19622	-8066	-12239	-1108	18276	19969	-31246	-968	-30736	19781	-23520	1066	-29823	23504	-20934	-1960	-30355	23722	-14939	-149	-127	-119	-64	-62	-53	-103	40	-152	20	33	-75	-28	-57	82	-30	-1
0.614167	-894	7643	-14596	-32748	299	-17769	198	-13187	-42	-19272	-6556	-19795	501	-19906	-8019	-12082	-861	17206	21583	-31579	-737	-30229	18936	-22526	1259	-29486	23243	-21076	-2684	-30458	23150	-15009	-151	-126	-118	-58	-67	-58	-105	38	-154	21	33	-75	-22	-58	82	-32	0
0.615000	-740	6554	-14421	-32761	303	-17669	59	-11908	-41	-19584	-5942	-19247	624	-20193	-7968	-11998	-358	16005	22829	-31886	-854	-29610	18109	-21598	670	-29074	22894	-21217	-2492	-30485	22579	-15088	-149	-128	-119	-66	-62	-59	-109	38	-156	17	28	-86	-21	-60	78	-33	-3
0.615833	-673	5373	-14199	-32746	211	-17633	-97	-10805	-78	-19873	-5298	-18692	667	-20471	-7897	-12032	-460	14683	23675	-32216	-1352	-28895	17327	-20769	1156	-28589	22491	-21346	-1332	-30436	22026	-15181	-148	-127	-139	-69	-62	-60	-105	41	-153	19	35	-73	-23	-57	84	-29	-1
0.616667	-534	4132	-13863	-32763	146	-17655	-260	-9897	-68	-20124	-4642	-18142	842	-20728	-7786	-12147	279	13278	24107	-32480	-32	-28096	16604	-20064	-293	-28048	22009	-21449	-5261	-30313	21493	-15291	-148	-125	-118	-65	-47	-57	-105	40	-155	18	36	-56	-26	-58	81	-28	-3
0.617500	-719	2841	-13502	-32746	253	-17741	-414	-9198	-51	-20338	-3995	-17606	642	-20957	-7629	-12348	279	11802	24122	-32602	-388	-27234	15946	-19503	-1077	-27459	21460	-21522	-5921	-30115	20990	-15422	-149	-127	-118	-67	-62	-55	-105	39	-150	20	33	-79	-24	-57	81	-29	-5
0.618333	-753	1525	-13102	-32765	218	-17887	-546	-8724	-40	-20502	-3372	-17095	738	-21149	-7415	-12630	283	10282	23743	-32672	-515	-26321	15418	-19101	-1301	-26831	20865	-21554	-6183	-29845	20539	-15562	-150	-149	-124	-70	-62	-57	-107	41	-153	22	32	-77	-22	-56	82	-30	-5
0.619167	-636	200	-12685	-32750	20	-18076	-635	-8475	-24	-20613	-2794	-16616	704	-21298	-7146	-12988	491	8744	23010	-32677	-487	-25369	14975	-18861	-1379	-26177	20241	-21538	-5632	-29510	20139	-15719	-149	-127	-121	-66	-64	-58	-105	42	-155	18	33	-74	-25	-58	80	-30	-4
0.620000	-512	-1111	-12260	-32762	-12	-18303	-679	-8445	-59	-20672	-2288	-16183	472	-21387	-6817	-13417	616	7204	21969	-32700	-602	-24412	14642	-18801	-1273	-25511	19610	-21471	-4779	-29105	19797	-15888	-151	-129	-121	-68	-65	-61	-101	43	-156	16	36	-107	-23	-57	81	-33	0
0.620833	-601	-2391	-11833	-32755	-102	-18546	-660	-8622	-93	-20659	-1846	-15810	176	-21423	-6442	-13912	650	5687	20697	-32695	-550	-23464	14425	-18912	-1063	-24819	18991	-21354	-4455	-28639	19514	-16058	-152	-130	-127	-68	-62	-60	-110	40	-154	19	33	-81	-28	-60	80	-31	-4
0.621667	-686	-3613	-11427	-32744	-3	-18795	-572	-8982	-115	-20606	-1491	-15492	335	-21396	-6019	-14459	1040	4207	19261	-32686	129	-22543	14318	-19177	-1779	-24155	18405	-21181	-7164	-28103	19310	-16224	-149	-126	-122	-66	-63	-57	-105	40	-153	21	35	-78	-19	-53	88	-29	-5
0.622500	-614	-4757	-11041	-32767	-26	-19031	-419	-9508	-160	-20485	-1232	-15244	157	-21308	-5573	-15042	587	2818	17749	-32696	-384	-21671	14316	-19600	-1726	-23485	17871	-20956	-6741	-27515	19170	-16369	-147	-126	-119	-66	-61	-55	-103	42	-152	23	32	-75	-21	-55	87	-25	1
0.623333	-530	-5806	-10690	-32742	-210	-19249	-205	-10175	-113	-20311	-1068	-15075	211	-21166	-5126	-15668	386	1498	16230	-32682	-533	-20865	14403	-20149	-1147	-22830	17410	-20698	-5055	-26884	19091	-16513	-150	-128	-124	-67	-63	-56	-105	39	-153	15	32	-75	-24	-57	81	-31	-5
0.624167	-653	-6748	-10378	-32762	-343	-19439	67	-10954	-161	-20098	-1014	-14988	-25	-20971	-4691	-16294	515	276	14788	-32701	-200	-20126	14573	-20818	-1080	-22196	17044	-20405	-3973	-26213	19079	-16621	-139	-134	-118	-66	-62	-52	-104	39	-149	20	36	-73	-22	-57	88	-28	-4
0.625000	-697	-7569	-10086	-32746	-354	-19586	392	-11804	-79	-19844	-1044	-14977	-196	-20714	-4293	-16929	320	-847	13482	-32686	-378	-19487	14814	-21571	-1090	-21588	16786	-20093	-2971	-25516	19122	-16694	-152	-127	-119	-64	-63	-58	-107	42	-151	21	37	-72	-34	-57	81	-29	-1
0.625833	-539	-8262	-9815	-32763	-132	-19687	747	-12703	-98	-19569	-1172	-15052	81	-20472	-3949	-17554	179	-1865	12378	-32699	-308	-18938	15105	-22382	-1318	-21015	16643	-19777	-2876	-24795	19222	-16715	-146	-127	-120	-57	-62	-55	-105	41	-153	20	34	-73	-17	-53	84	-26	-4
0.626667	-299	-8820	-9578	-32749	-21	-19746	1120	-13622	-49	-19282	-1383	-15205	38	-20189	-3691	-18169	-224	-2772	11525	-32691	-339	-18489	15427	-23233	-1021	-20476	16622	-19469	-2236	-24068	19364	-16689	-149	-127	-117	-64	-62	-58	-105	42	-148	20	41	-73	-24	-58	84	-26	-4
0.627500	-240	-9242	-9342	-32753	-138	-19760	1497	-14537	-56	-18974	-1677	-15436	-342	-19893	-3524	-18749	-456	-3567	10958	-32692	-6	-18146	15764	-24113	-708	-19983	16726	-19181	-2205	-23346	19546	-16603	-151	-127	-117	-64	-64	-56	-104	41	-152	22	39	-72	-21	-50	82	-26	-1
0.628333	-430	-9523	-9102	-32750	-182	-19732	1863	-15438	-151	-18678	-2029	-15736	-367	-19603	-3469	-19285	-464	-4265	10701	-32691	105	-17894	16108	-24943	-995	-19527	16948	-18919	-2068	-22635	19756	-16457	-147	-124	-117	-64	-61	-53	-102	44	-107	21	34	-73	-22	-52	87	-25	0
0.629167	-432	-9675	-8850	-32731	-239	-19670	2203	-16281	-23	-18400	-2434	-16093	-479	-19333	-3539	-19773	-1100	-4866	10748	-32675	-859	-17741	16439	-25761	74	-19127	17279	-18706	166	-21954	19985	-16250	-148	-126	-115	-62	-51	-56	-103	45	-149	24	36	-68	-17	-56	88	-27	0
0.630000	-327	-9706	-8570	-32751	-196	-19586	2488	-17080	25	-18151	-2860	-16498	-323	-19088	-3735	-20208	-835	-5379	11100	-32681	353	-17682	16750	-26526	234	-18778	17701	-18549	-2295	-21314	20230	-15985	-148	-125	-115	-62	-61	-51	-95	45	-149	22	36	-70	-14	-50	89	-25	2
0.630833	-531	-9626	-8259	-32735	-193	-19480	2720	-17818	-150	-17931	-3353	-16941	-660	-18873	-4059	-20583	-633	-5820	11723	-32616	98	-17699	17026	-27217	89	-18497	18192	-18453	-2548	-20723	20480	-15668	-148	-124	-115	-61	-59	-52	-101	45	-147	21	34	-70	-18	-51	88	-27	1
0.631667	-541	-9449	-7902	-32755	-67	-19367	2874	-18485	-101	-17754	-3849	-17401	-865	-18698	-4507	-20890	-780	-6192	12583	-32582	-412	-17789	17258	-27832	452	-18252	18732	-18425	-1391	-20186	20734	-15309	-151	-120	-117	-66	-62	-59	-109	37	-153	18	35	-36	-15	-57	82	-31	-4
0.632500	-474	-9198	-7501	-32747	-137	-19248	2940	-19082	-108	-17623	-4362	-17891	-835	-18570	-5082	-21136	-971	-6508	13630	-32523	162	-17940	17451	-28355	426	-18073	19305	-18467	347	-19713	20984	-14917	-148	-128	-116	-66	-59	-57	-104	39	-152	18	34	-76	-21	-56	78	-30	-6
0.633333	-456	-8875	-7041	-32742	-139	-19129	2921	-19634	-68	-17527	-4873	-18357	-696	-18474	-5741	-21306	-1101	-6774	14814	-32507	402	-18136	17594	-28782	348	-17951	19873	-18568	2189	-19301	21230	-14496	-147	-128	-118	-66	-64	-61	-109	42	-151	19	33	-76	-23	-58	84	-28	-3
0.634167	-559	-8503	-6529	-32750	6	-19009	2800	-20126	-108	-17475	-5396	-18828	-823	-18418	-6486	-21407	-978	-6998	16076	-32488	313	-18370	17691	-29117	394	-17887	20419	-18736	3280	-18963	21468	-14071	-151	-124	-113	-65	-62	-61	-107	43	-151	20	32	-75	-22	-56	80	-30	-6
0.635000	-241	-8102	-5958	-32738	184	-18898	2578	-20565	-87	-17464	-5908	-19261	-414	-18390	-7291	-21447	-528	-7194	17380	-32500	968	-18626	17744	-29355	-240	-17873	20920	-18954	1069	-18691	21699	-13656	-151	-127	-122	-65	-59	-59	-105	41	-153	18	35	-73	-22	-56	82	-27	0
0.635833	-56	-7679	-5335	-32752	213	-18792	2248	-20965	-97	-17487	-6425	-19658	-558	-18398	-8137	-21418	-542	-7361	18610	-32535	600	-18905	17756	-29511	-342	-17916	21343	-19220	1038	-18480	21919	-13258	-149	-124	-128	-65	-60	-57	-107	41	-148	19	35	-77	-21	-52	84	-28	0
0.636667	-462	-7261	-4673	-32737	29	-18700	1833	-21339	-49	-17539	-6940	-20018	-595	-18427	-9013	-21336	-834	-7511	19789	-32576	101	-19191	17728	-29592	351	-18002	21685	-19521	3461	-18338	22130	-12899	-145	-130	-116	-65	-63	-51	-105	44	-150	-5	37	-72	-17	-52	82	-28	-5
0.637500	-386	-6853	-3977	-32758	-56	-18616	1316	-21695	-26	-17617	-7453	-20329	-410	-18473	-9888	-21199	-759	-7640	20817	-32654	352	-19476	17669	-29605	353	-18127	21935	-19851	4948	-18252	22329	-12583	-147	-128	-117	-64	-59	-58	-103	40	-154	21	35	-74	-17	-51	80	-28	1
0.638333	-265	-6471	-3260	-32742	-44	-18538	710	-22036	-25	-17716	-7981	-20591	-512	-18528	-10745	-21016	-782	-7758	21699	-32681	216	-19756	17577	-29558	388	-18285	22066	-20197	5988	-18216	22515	-12327	-147	-126	-128	-66	-57	-58	-102	43	-151	19	36	-74	-22	-52	79	-30	-4
0.639167	-354	-6128	-2538	-32755	-38	-18465	17	-22374	-33	-17826	-8514	-20805	-630	-18582	-11575	-20791	-563	-7865	22397	-32710	457	-20027	17460	-29470	469	-18478	22091	-20536	5323	-18222	22690	-12136	-148	-130	-107	-66	-64	-59	-107	40	-150	18	33	-75	-19	-55	80	-28	-1
0.640000	-84	-5821	-1820	-32750	90	-18393	-747	-22711	-17	-17940	-9049	-20975	-589	-18637	-12358	-20537	-586	-7957	22901	-32704	445	-20280	17322	-29354	588	-18678	22011	-20869	4332	-18262	22848	-12021	-151	-129	-124	-69	-67	-63	-109	39	-150	15	30	-79	-28	-59	76	-32	-5
0.640833	28	-5565	-1121	-32741	91	-18324	-1571	-23049	4	-18055	-9615	-21099	-666	-18687	-13085	-20250	-735	-8043	23207	-32693	340	-20499	17177	-29208	884	-18889	21833	-21173	3536	-18359	23012	-11974	-151	-132	-120	-70	-64	-60	-108	38	-153	13	32	-77	-22	-59	79	-33	-8
0.641667	-208	-5356	-444	-32754	-74	-18249	-2436	-23385	-63	-18158	-10184	-21179	-577	-18725	-13762	-19938	-153	-8106	23334	-32707	635	-20708	17012	-29057	401	-19100	21573	-21443	2155	-18388	23128	-12002	-151	-126	-118	-66	-61	-59	-105	45	-156	20	32	-75	-22	-53	79	-31	0
0.642500	-154	-5197	183	-32732	0	-18172	-3336	-23715	-104	-18248	-10765	-21225	-604	-18750	-14373	-19610	-611	-8165	23288	-32686	-75	-20885	16840	-28898	176	-19300	21236	-21674	3623	-18458	23240	-12098	-148	-124	-116	-63	-59	-56	-103	43	-148	22	36	-76	-21	-53	77	-26	0
0.643333	-70	-5087	758	-32759	40	-18096	-4266	-24048	-66	-18329	-11368	-21250	-385	-18773	-14933	-19264	-733	-8213	23096	-32708	655	-21033	16654	-28751	-402	-19487	20844	-21865	1293	-18534	23331	-12257	-147	-125	-125	-64	-62	-57	-105	42	-153	0	37	-74	-21	-55	82	-28	0
0.644167	-138	-5031	1262	-32743	24	-18038	-5212	-24373	-73	-18399	-11984	-21260	-570	-18796	-15442	-18924	-191	-8251	22794	-32693	853	-21151	16464	-28611	-1307	-19656	20420	-22006	-1027	-18599	23401	-12468	-147	-117	-117	-66	-64	-57	-102	44	-151	21	35	-77	-24	-56	80	-46	-1
0.645000	-198	-5020	1692	-32755	107	-17955	-6161	-24685	-179	-18456	-12606	-21261	-553	-18815	-15904	-18576	-578	-8288	22411	-32703	362	-21237	16264	-28496	-1368	-19800	19986	-22100	-989	-18647	23448	-12723	-144	-122	-119	-64	-63	-58	-104	43	-158	21	33	-75	-21	-55	82	-28	0
0.645833	-169	-5044	2048	-32749	70	-17887	-7094	-24981	-245	-18503	-13255	-21266	-424	-18825	-16326	-18233	-637	-8318	21988	-32695	715	-21300	16062	-28389	-1322	-19915	19552	-22146	-1303	-18679	23473	-13005	-155	-122	-120	-62	-59	-52	-104	42	-149	19	35	-73	-22	-55	82	-80	0
0.646667	-164	-5109	2329	-32742	84	-17832	-8007	-25251	-59	-18539	-13849	-21270	-438	-18853	-16729	-17889	-620	-8351	21557	-32684	397	-21326	15853	-28308	-1161	-20000	19149	-22144	-1101	-18693	23478	-13304	-167	-129	-120	-65	-61	-52	-103	42	-152	18	36	-73	-18	-53	82	-30	0
0.647500	-179	-5201	2528	-32750	226	-17787	-8888	-25494	8	-18575	-14459	-21294	-614	-18887	-17113	-17552	-528	-8383	21154	-32699	29	-21331	15644	-28249	-975	-20054	18782	-22108	-442	-18693	23459	-13606	-147	-122	-116	-66	-60	-56	-104	42	-152	17	32	-75	-19	-52	86	-30	2
0.648333	162	-5314	2658	-32736	254	-17748	-9729	-25697	-14	-18605	-15047	-21329	-297	-18939	-17486	-17227	59	-8428	20807	-32684	688	-21315	15432	-28203	-1186	-20072	18471	-22038	-2153	-18676	23422	-13903	-152	-117	-118	-66	-64	-58	-103	40	-152	22	35	-77	-21	-56	80	-31	-4
0.649167	382	-5449	2704	-32761	109	-17766	-10530	-25874	-134	-18646	-15606	-21391	-454	-19009	-17855	-16905	319	-8479	20534	-32711	587	-21272	15221	-28170	-1426	-20064	18232	-21941	-3070	-18646	23372	-14168	-146	-122	-115	-65	-60	-55	-102	40	-153	22	36	-74	-22	-52	86	-27	16
0.650000	256	-5588	2692	-32741	37	-17785	-11266	-26003	-125	-18693	-16120	-21473	-583	-19095	-18227	-16595	-302	-8544	20353	-32688	-265	-21212	15017	-28146	-809	-20028	18061	-21833	-669	-18609	23303	-14407	-149	-122	-116	-66	-62	-55	-101	44	-150	22	33	-73	-23	-55	84	-28	-1
0.650833	264	-5740	2619	-32753	5	-17832	-11932	-26085	-93	-18752	-16586	-21579	-378	-19200	-18602	-16294	-129	-8629	20267	-32699	-40	-21141	14820	-28120	-245	-19978	17963	-21712	504	-18566	23232	-14603	-149	-120	-117	-65	-62	-52	-102	44	-148	22	38	-74	-18	-49	86	-28	1
0.651667	242	-5890	2495	-32744	-44	-17910	-12546	-26133	-110	-18833	-17005	-21710	-331	-19331	-18989	-16004	-179	-8756	20287	-32690	-404	-21059	14632	-28105	206	-19914	17934	-21592	1190	-18533	23146	-14764	-158	-122	-98	-63	-62	-56	-103	42	-155	21	35	-76	-25	-53	84	-28	-3
0.652500	237	-6040	2325	-32747	-26	-18025	-13082	-26142	-58	-18935	-17367	-21855	-332	-19486	-19379	-15735	-516	-8866	20390	-32637	-837	-20972	14455	-28086	554	-19841	17971	-21475	1397	-18513	23061	-14873	-151	-130	-124	-69	-66	-56	-107	41	-152	11	32	-75	-25	-56	86	-30	-1
0.653333	259	-6172	2127	-32749	-26	-18161	-13543	-26117	-48	-19060	-17660	-22024	-159	-19657	-19762	-15474	-262	-9014	20588	-32695	-804	-20881	14297	-28055	956	-19771	18073	-21373	2063	-18502	22984	-14933	-150	-128	-118	-65	-46	-59	-103	42	-151	19	33	-75	-23	-52	84	-28	-3
0.654167	381	-6296	1904	-32734	89	-18327	-13925	-26066	-62	-19205	-17886	-22205	-100	-19846	-20134	-15229	-235	-9189	20850	-32682	-906	-20788	14158	-28013	1749	-19685	18225	-21281	3238	-18503	22907	-14954	-150	-128	-120	-68	-60	-56	-103	41	-152	18	34	-76	-19	-53	81	-27	-4
0.655000	199	-6402	1665	-32757	-62	-18515	-14232	-25992	-94	-19379	-18047	-22396	-207	-20048	-20491	-15001	62	-9368	21158	-32700	-804	-20700	14038	-27960	2085	-19617	18406	-21214	2825	-18529	22837	-14929	-148	-128	-119	-64	-55	-53	-109	43	-151	17	30	-75	-23	-52	85	-28	-4
0.655833	57	-6487	1416	-32737	-162	-18729	-14457	-25893	-120	-19570	-18143	-22590	-471	-20262	-20826	-14794	39	-9590	21492	-32683	-1500	-20620	13943	-27889	2530	-19561	18614	-21166	4532	-18582	22767	-14873	-151	-129	-117	-65	-62	-57	-105	43	-153	19	22	-74	-19	-55	82	-31	-3
0.656667	226	-6560	1163	-32758	3	-18964	-14607	-25790	-60	-19784	-18179	-22789	-459	-20488	-21123	-14606	44	-9814	21825	-32702	-759	-20550	13866	-27811	2825	-19524	18827	-21145	3845	-18659	22716	-14795	-148	-131	-128	-67	-65	-60	-107	38	-155	16	33	-77	-23	-56	79	-34	0
0.657500	204	-6610	912	-32747	228	-19198	-14686	-25690	-88	-20016	-18160	-22987	-309	-20715	-21382	-14444	914	-10019	22143	-32688	50	-20486	13818	-27719	2271	-19500	19034	-21140	1459	-18763	22669	-14690	-145	-128	-120	-66	-60	-60	-124	41	-150	16	33	-77	-24	-58	81	-28	-3
0.658333	18	-6636	665	-32744	484	-19435	-14693	-25590	23	-20258	-18083	-23171	-166	-20939	-21585	-14304	748	-10276	22412	-32689	-802	-20437	13786	-27614	2248	-19501	19225	-21155	2488	-18894	22622	-14581	-151	-129	-121	-67	-61	-62	-104	41	-149	17	34	-74	-22	-57	81	-29	-6
0.659167	-17	-6642	426	-32767	510	-19676	-14633	-25493	28	-20505	-17971	-23351	-203	-21164	-21730	-14196	676	-10499	22623	-32692	-480	-20396	13778	-27501	1849	-19527	19360	-21192	3055	-19043	22578	-14466	-152	-130	-119	-67	-65	-58	-108	39	-154	18	29	-80	-25	-57	80	-30	-4
0.660000	-166	-6629	190	-32732	364	-19904	-14515	-25418	53	-20752	-17819	-23517	-98	-21382	-21846	-14119	699	-10710	22751	-32679	-558	-20366	13781	-27383	1511	-19564	19497	-21242	5214	-19218	22525	-14360	-163	-131	-125	-68	-65	-60	-105	43	-153	19	30	-80	-23	-56	80	-32	-6
0.660833	-298	-6597	-43	-32754	187	-20117	-14343	-25364	1	-20999	-17642	-23674	-304	-21578	-21844	-14072	958	-10892	22795	-32698	-798	-20348	13796	-27266	1331	-19624	19563	-21303	10729	-19410	22458	-14262	-152	-130	-127	-67	-60	-60	-109	41	-155	50	26	-81	-23	-58	79	-31	-3
0.661667	-313	-6555	-272	-32740	137	-20306	-14173	-25331	2	-21231	-17445	-23809	-36	-21768	-21805	-14059	1353	-11040	22746	-32681	-93	-20328	13824	-27145	718	-19699	19583	-21369	16914	-19617	22377	-14179	-151	-128	-124	-64	-62	-58	-110	39	-153	19	33	-76	-22	-58	76	-33	-3
0.662500	-439	-6492	-503	-32755	74	-20461	-13878	-25321	79	-21444	-17237	-23933	57	-21906	-21698	-14078	1356	-11151	22601	-32697	474	-20309	13852	-27028	-144	-19788	19543	-21439	20468	-19835	22269	-14112	-148	-127	-116	-63	-64	-59	-103	41	-158	18	34	-77	-19	-59	82	-29	0
0.663333	-552	-6425	-739	-32743	-85	-20596	-13599	-25333	5	-21638	-17027	-24048	-137	-22103	-21543	-14138	794	-11212	22354	-32684	-323	-20309	13877	-26923	-400	-19892	19445	-21515	24881	-20064	22134	-14066	-147	-130	-119	-65	-60	-67	-108	42	-152	20	34	-78	-22	-61	77	-29	0
0.664167	-297	-6349	-989	-32746	-76	-20680	-13300	-25380	-74	-21811	-16820	-24144	195	-22245	-21337	-14234	712	-11224	22016	-32689	-48	-20305	13895	-26828	-1010	-20006	19291	-21585	26196	-20297	21963	-14042	-150	-128	-125	-65	-61	-61	-105	40	-151	20	30	-74	-19	-58	78	-33	0
0.665000	-265	-6270	-1251	-32744	-124	-20730	-12990	-25444	-31	-21960	-16626	-24238	387	-22364	-21094	-14365	515	-11157	21595	-32689	71	-20295	13903	-26745	-1408	-20118	19079	-21654	24415	-20523	21754	-14034	-151	-131	-121	-69	-63	-45	-105	39	-154	16	27	-82	-23	-53	78	-30	-5
0.665833	-222	-6196	-1537	-32734	-325	-20744	-12685	-25532	-9	-22069	-16446	-24319	413	-22460	-20821	-14534	392	-11064	21099	-32676	-64	-20278	13895	-26674	-1802	-20228	18831	-21706	21756	-20743	21499	-14038	-151	-131	-125	-66	-64	-57	-111	42	-151	18	37	-80	-21	-59	76	-31	-5
0.666667	-255	-6101	-1835	-32753	-284	-20708	-12379	-25635	-97	-22146	-16285	-24387	404	-22528	-20522	-14735	164	-10889	20549	-32695	-62	-20256	13873	-26621	-2302	-20328	18539	-21750	18971	-20951	21204	-14052	-149	-131	-121	-73	-63	-60	-107	41	-155	13	28	-78	-21	-58	79	-30	-3
0.667500	-191	-6011	-2161	-32737	-275	-20629	-12092	-25751	-156	-22186	-16147	-24453	394	-22577	-20216	-14966	-346	-10645	19973	-32678	-333	-20224	13830	-26583	-2235	-20415	18212	-21782	16688	-21145	20863	-14071	-152	-127	-121	-65	-60	-48	-108	42	-155	18	32	-75	-23	-58	79	-28	-4
0.668333	-92	-5921	-2510	-32753	-484	-20514	-11830	-25881	-237	-22193	-16031	-24512	209	-22590	-19909	-15226	-359	-10345	19340	-32689	-36	-20182	13765	-26560	-2545	-20467	17859	-21809	13657	-21316	20482	-14088	-149	-128	-120	-64	-61	-60	-104	39	-152	18	30	-76	-19	-55	78	-30	0
0.669167	-314	-5830	-2885	-32742	-377	-20354	-11590	-26011	-218	-22159	-15936	-24565	-31	-22574	-19611	-15516	-529	-9984	18707	-32612	-507	-20125	13684	-26569	-2582	-20527	17488	-21821	11458	-21467	20057	-14098	-146	-125	-118	-64	-60	-57	-109	45	-148	21	35	-74	-19	-59	87	-27	2
0.670000	-435	-5735	-3287	-32738	-235	-20164	-11389	-26146	-27	-22095	-15873	-24617	-274	-22524	-19340	-15828	-887	-9570	18069	-32525	-853	-20063	13579	-26555	-1918	-20550	17110	-21817	8413	-21588	19606	-14094	-148	-127	-113	-66	-65	-58	-107	42	-149	23	34	-73	-19	-56	82	-27	0
0.670833	-664	-5638	-3713	-32713	-310	-19942	-11220	-26281	-27	-21997	-15832	-24662	-316	-22454	-19088	-16161	-141	-9106	17445	-32401	23	-19982	13457	-26571	-2152	-20546	16728	-21812	3845	-21678	19119	-14072	-146	-127	-117	-51	-61	-55	-105	41	-151	22	34	-76	-19	-51	85	-28	0
0.671667	-878	-5538	-4165	-32623	-327	-19694	-11087	-26410	-190	-21862	-15809	-24706	-362	-22333	-18870	-16514	-267	-8602	16844	-32283	-642	-19893	13313	-26601	-1525	-20493	16352	-21794	1455	-21715	18610	-14036	-147	-129	-120	-56	-59	-58	-108	41	-150	22	33	-79	-17	-56	81	-30	0
0.672500	-538	-5432	-4632	-32533	-213	-19425	-11001	-26530	-191	-21733	-15818	-24746	-337	-22186	-18687	-16877	13	-8070	16275	-32153	-276	-19798	13148	-26639	-976	-20451	15967	-21769	-1529	-21767	18085	-13976	-147	-132	-122	-68	-62	-61	-124	37	-155	15	30	-77	-30	-59	77	-30	-5
0.673333	-420	-5314	-5111	-32409	-128	-19144	-10947	-26634	-113	-21549	-15837	-24777	-385	-22011	-18545	-17262	610	-7514	15743	-32009	29	-19690	12974	-26678	-735	-20359	15597	-21739	-3983	-21758	17555	-13892	-151	-133	-124	-73	-64	-61	-113	33	-155	11	29	-77	-24	-62	75	-38	-7
0.674167	-336	-5184	-5603	-32284	-81	-18849	-10925	-26725	-191	-21355	-15869	-24796	-751	-21804	-18439	-17640	1080	-6939	15259	-31857	4	-19576	12780	-26722	-490	-20233	15249	-21697	-5899	-21707	17031	-13779	-153	-132	-118	-88	-64	-56	-112	36	-155	18	29	-76	-23	-58	81	-34	-1
0.675000	-322	-5074	-6092	-32125	-77	-18534	-10925	-26787	-166	-21142	-15910	-24797	-631	-21566	-18370	-18024	1258	-6351	14806	-31690	319	-19449	12572	-26760	-332	-20088	14907	-21655	-8451	-21624	16512	-13646	-150	-127	-119	-68	-44	-78	-111	36	-151	19	30	-77	-25	-61	77	-31	-1
0.675833	-289	-4873	-6588	-31962	-154	-18230	-10953	-26832	-266	-20913	-15961	-24784	-182	-21306	-18339	-18404	1727	-5763	14405	-31511	1166	-19315	12351	-26801	-649	-19909	14582	-21608	-11448	-21499	16010	-13492	-149	-128	-120	-67	-65	-50	-105	37	-152	20	33	-78	-24	-57	78	-31	0
0.676667	-259	-4693	-7074	-31779	-82	-17926	-11001	-26856	-286	-20683	-16019	-24754	-426	-21032	-18349	-18786	1450	-5182	14040	-31338	454	-19165	12115	-26835	-126	-19722	14267	-21559	-11912	-21340	15520	-13323	-148	-124	-121	-67	-63	-55	-108	36	-152	16	32	-77	-21	-58	79	-30	0
0.677500	-204	-4494	-7549	-31588	121	-17631	-11062	-26855	-221	-20445	-16080	-24705	72	-20742	-18400	-19157	1348	-4615	13710	-31144	426	-19036	11871	-26867	501	-19512	13961	-21512	-12646	-21136	15062	-13143	-151	-127	-121	-70	-62	-56	-99	37	-151	18	32	-79	-18	-57	80	-30	-5
0.678333	32	-4278	-8017	-31388	21	-17352	-11132	-26829	-362	-20206	-16143	-24634	1944	-20449	-18450	-19514	1536	-4062	13411	-30942	583	-18892	11607	-26893	632	-19293	13663	-21456	-13947	-20932	14632	-12952	-150	-127	-121	-70	-62	-59	-110	37	-153	17	33	-78	-6	-58	79	-30	-4
0.679167	236	-4045	-8463	-31176	-69	-17079	-11221	-26778	-325	-19974	-16204	-24537	2826	-20161	-18533	-19858	1291	-3555	13139	-30724	372	-18742	11329	-26908	802	-19065	13361	-21401	-14855	-20685	14235	-12764	-149	-127	-125	-67	-61	-59	-109	36	-147	17	28	-77	-22	-58	74	-35	-1
0.680000	5	-3796	-8888	-30952	-46	-16831	-11273	-26716	-277	-19746	-16265	-24420	2006	-19873	-18635	-20181	1103	-3038	12886	-30494	530	-18593	11040	-26915	846	-18836	13068	-21338	-15721	-20419	13870	-12580	-151	-127	-122	-68	-63	-60	-110	37	-158	18	30	-78	-23	-58	74	-33	-7
0.680833	79	-3536	-9294	-30718	-41	-16603	-11333	-26613	-164	-19535	-16324	-24281	1727	-19610	-18757	-20477	815	-2557	12640	-30246	210	-18438	10741	-26911	940	-18610	12770	-21266	-15759	-20138	13533	-12395	-151	-121	-124	-76	-65	-59	-112	38	-153	18	28	-80	-24	-61	74	-32	-6
0.681667	146	-3256	-9669	-30480	-31	-16396	-11397	-26499	-66	-19333	-16381	-24117	1516	-19358	-18881	-20746	612	-2107	12414	-29979	267	-18279	10431	-26891	700	-18383	12466	-21181	-16059	-19813	13232	-12224	-152	-129	-126	-73	-65	-62	-109	37	-154	16	29	-78	-24	-59	74	-34	-5
0.682500	-143	-2979	-10022	-30223	-98	-16220	-11447	-26374	-79	-19148	-16441	-23929	1036	-19135	-19009	-20979	709	-1681	12196	-29688	205	-18124	10117	-26866	144	-18166	12155	-21079	-15774	-19519	12960	-12064	-148	-124	-122	-68	-62	-57	-97	39	-151	19	32	-79	-24	-57	81	-30	2
0.683333	-434	-2674	-10344	-29962	6	-16064	-11488	-26224	-73	-18979	-16493	-23725	622	-18940	-19134	-21188	61	-1285	11973	-29383	-121	-17963	9794	-26826	336	-17964	11839	-20961	-14967	-19199	12718	-11924	-150	-127	-125	-69	-59	-58	-105	38	-151	22	33	-70	-19	-58	79	-31	-4
0.684167	-539	-2410	-10638	-29708	-8	-15935	-11527	-26074	-68	-18836	-16549	-23510	769	-18781	-19264	-21336	421	-912	11748	-29058	1188	-17807	9466	-26775	-681	-17776	11510	-20830	-16775	-18883	12497	-11802	-147	-125	-124	-68	-59	-56	-104	38	-149	20	24	-76	-19	-56	80	-29	0
0.685000	-526	-2133	-10911	-29421	-23	-15839	-11562	-25913	-98	-18712	-16609	-23285	365	-18659	-19385	-21454	-39	-564	11512	-28705	416	-17650	9136	-26710	-1442	-17602	11173	-20668	-16768	-18571	12299	-11696	-148	-124	-124	-68	-65	-56	-104	40	-153	20	34	-77	-17	-56	82	-39	-1
0.685833	-448	-1866	-11155	-29139	108	-15772	-11599	-25755	-177	-18615	-16670	-23054	62	-18560	-19497	-21518	-675	-239	11270	-28330	384	-17514	8810	-26638	-1646	-17447	10834	-20493	-16836	-18268	12119	-11606	-147	-126	-136	-67	-61	-57	-107	36	-152	21	33	-100	-18	-56	81	-30	0
0.686667	-615	-1612	-11380	-28855	33	-15728	-11633	-25596	-159	-18532	-16739	-22825	60	-18504	-19607	-21549	-804	68	11013	-27941	439	-17351	8485	-26550	-1566	-17313	10485	-20293	-16669	-17982	11952	-11536	-149	-127	-125	-67	-59	-58	-107	39	-150	19	33	-74	-22	-60	81	-30	-3
0.687500	-745	-1382	-11581	-28559	-14	-15715	-11670	-25441	-78	-18472	-16814	-22593	1	-18468	-19699	-21520	-786	349	10743	-27524	191	-17213	8183	-26450	-1465	-17193	10142	-20066	-16030	-17688	11807	-11475	-147	-134	-125	-67	-65	-57	-105	38	-149	22	33	-76	-23	-55	81	-28	0
0.688333	-1140	-1166	-11761	-28252	-39	-15730	-11733	-25293	-187	-18427	-16893	-22371	-267	-18459	-19782	-21411	-954	615	10456	-27093	394	-17082	7890	-26337	-1583	-17096	9798	-19817	-15164	-17456	11673	-11429	-148	-124	-118	-64	-61	-53	-104	41	-151	21	29	-78	-18	-52	81	-28	-3
0.689167	-1108	-979	-11928	-27948	-181	-15769	-11798	-25155	-196	-18399	-16983	-22156	-214	-18468	-19853	-21315	-613	857	10151	-26639	1191	-16963	7619	-26215	-2477	-17021	9474	-19552	-15224	-17227	11549	-11394	-148	-126	-122	-64	-61	-56	-105	37	-153	21	35	-76	-19	-53	85	-30	-3
0.690000	-1134	-811	-12074	-27605	-292	-15835	-11882	-25035	-86	-18384	-17081	-21959	-489	-18489	-19920	-21144	-940	1077	9825	-26174	446	-16857	7362	-26078	-2235	-16972	9159	-19276	-13552	-17027	11434	-11365	-150	-128	-119	-68	-65	-57	-104	38	-155	16	33	-76	-17	-53	82	-34	0
0.690833	-1147	-680	-12216	-27301	-317	-15931	-11981	-24929	-120	-18381	-17184	-21778	-321	-18526	-19974	-20927	-1292	1283	9484	-25696	-442	-16785	7135	-25933	-1246	-16931	8876	-18983	-12274	-16852	11324	-11339	-149	-125	-117	-65	-59	-55	-102	37	-148	33	24	-74	-18	-51	82	-30	0
0.691667	-1281	-567	-12340	-26964	-341	-16053	-12096	-24833	-117	-18388	-17293	-21612	-194	-18564	-20019	-20659	-882	1467	9122	-25206	-661	-16734	6930	-25777	-733	-16924	8613	-18685	-11681	-16704	11236	-11311	-148	-125	-119	-67	-63	-58	-107	38	-151	17	32	-73	-22	-55	86	-31	0
0.692500	-1691	-492	-12453	-26625	-350	-16206	-12229	-24760	-51	-18417	-17413	-21461	-287	-18615	-20068	-20359	-874	1623	8738	-24707	-1093	-16710	6764	-25614	52	-16934	8380	-18383	-10822	-16593	11141	-11288	-144	-128	-120	-69	-64	-58	-108	59	-149	18	33	-78	-27	-58	81	-32	-6
0.693333	-1852	-441	-12560	-26275	-201	-16397	-12375	-24697	-120	-18457	-17540	-21336	-344	-18667	-20103	-20020	-761	1760	8328	-24208	-1316	-16720	6625	-25433	746	-16962	8188	-18081	-10453	-16500	11062	-11257	-151	-130	-120	-70	-65	-59	-107	39	-151	18	29	-77	-25	-46	82	-31	-1
0.694167	-1608	-417	-12652	-25914	-184	-16621	-12532	-24651	-146	-18525	-17665	-21215	-547	-18739	-20148	-19652	-630	1870	7925	-23699	-1572	-16770	6526	-25245	1476	-17034	8032	-17786	-9472	-16439	10988	-11220	-149	-126	-118	-68	-62	-57	-103	42	-130	19	32	-77	-22	-53	84	-30	-1
0.695000	-1629	-420	-12732	-25550	-447	-16885	-12666	-24620	-151	-18624	-17793	-21112	-917	-18825	-20197	-19263	-474	1957	7492	-23193	-1143	-16865	6458	-25049	2187	-17120	7923	-17503	-8561	-16408	10919	-11190	-148	-154	-122	-67	-62	-58	-104	43	-152	17	33	-75	-22	-53	86	-28	0
0.695833	-1751	-444	-12806	-25177	-499	-17189	-12861	-24601	-51	-18759	-17923	-20995	-868	-18933	-20253	-18851	119	2015	7048	-22660	-972	-17005	6428	-24846	2095	-17241	7853	-17231	-7712	-16402	10849	-11152	-147	-128	-120	-65	-60	-58	-105	34	-152	19	34	-51	-19	-53	84	-28	-1
0.696667	-1540	-503	-12866	-24798	-414	-17544	-13018	-24591	37	-18928	-18045	-20935	-1023	-19070	-20324	-18433	-122	2041	6595	-22193	-1727	-17196	6429	-24636	2570	-17388	7825	-16981	-6138	-16415	10783	-11113	-150	-127	-118	-66	-59	-55	-104	43	-153	25	34	-75	-17	-53	82	-32	-1
0.697500	-1022	-576	-12913	-24425	-440	-17938	-13165	-24591	7	-19143	-18172	-20856	-926	-19233	-20406	-18003	485	2041	6138	-21706	122	-17434	6455	-24419	2782	-17550	7832	-16747	-7312	-16453	10713	-11069	-148	-124	-117	-65	-60	-58	-109	46	-150	19	33	-75	-16	-57	86	-28	0
0.698333	-686	-670	-12947	-24049	-343	-18366	-13296	-24590	-59	-19400	-18269	-20783	-918	-19428	-20493	-17577	643	2006	5692	-21232	183	-17711	6512	-24189	2837	-17740	7875	-16536	-6884	-16501	10643	-11028	-149	-129	-119	-68	-64	-59	-108	41	-152	17	33	-77	-27	-61	78	-30	0
0.699167	-363	-788	-12969	-23678	0	-18822	-13401	-24593	0	-19693	-18354	-20710	-958	-19651	-20580	-17154	333	1945	5218	-20775	-150	-18027	6590	-23952	3174	-17934	7947	-16348	-6084	-16545	10573	-10998	-150	-127	-117	-69	-61	-60	-107	38	-155	15	33	-81	-19	-58	80	-29	-1
0.700000	38	-922	-12971	-23305	10	-19298	-13462	-24584	44	-20006	-18408	-20634	-1249	-19891	-20660	-16745	392	1853	4770	-20321	438	-18363	6681	-23706	3167	-18127	8041	-16185	-5637	-16588	10495	-10936	-148	-128	-121	-70	-61	-60	-107	40	-153	16	26	-81	-23	-59	79	-29	-5
0.700833	417	-1075	-12960	-22938	-42	-19743	-13474	-24566	52	-20328	-18425	-20578	-1283	-20149	-20715	-16343	1	1727	4325	-19888	245	-18701	6780	-23448	3156	-18307	8147	-16031	-5161	-16614	10406	-10891	-150	-134	-122	-72	-65	-64	-108	39	-155	16	30	-78	-25	-60	79	-30	-5
0.701667	470	-1242	-12933	-22574	130	-20186	-13431	-24530	84	-20641	-18399	-20462	-2885	-20403	-20744	-15961	-420	1580	3903	-19470	-152	-19033	6881	-23173	2706	-18458	8266	-15895	-4884	-16609	10318	-10839	-152	-130	-121	-65	-65	-59	-107	40	-155	28	30	-77	-21	-56	80	-31	-3
0.702500	515	-1421	-12885	-22216	259	-20570	-13329	-24472	50	-20915	-18308	-20363	-7006	-20637	-20727	-15586	70	1407	3505	-19070	866	-19332	6975	-22884	1212	-18557	8382	-15770	-6154	-16568	10219	-10781	-147	-126	-122	-64	-60	-59	-104	42	-147	18	37	-75	-21	-59	81	-29	-1
0.703333	606	-1615	-12827	-21870	292	-20886	-13166	-24388	-152	-21146	-18158	-20259	-8911	-20841	-20646	-15237	-243	1213	3134	-18690	417	-19591	7048	-22582	438	-18608	8489	-15662	-5922	-16477	10111	-10735	-149	-127	-119	-66	-60	-47	-109	38	-151	15	35	-75	-18	-57	78	-29	-1
0.704167	777	-1829	-12759	-21535	336	-21114	-12966	-24274	-68	-21300	-17941	-20149	-6201	-20994	-20499	-14909	-1207	992	2782	-18330	-388	-19788	7100	-22256	370	-18585	8579	-15556	-4889	-16337	9996	-10680	-147	-125	-118	-63	-60	-58	-112	39	-153	18	35	-74	-22	-58	80	-31	1
0.705000	994	-2043	-12677	-21210	398	-21240	-12623	-24123	87	-21368	-17654	-20029	-5072	-21078	-20268	-14595	-1117	756	2463	-17991	234	-19906	7117	-21909	-229	-18487	8645	-15453	-4727	-16125	9873	-10618	-147	-125	-121	-65	-61	-58	-109	35	-150	19	36	-70	-21	-57	81	-31	0
0.705833	928	-2275	-12587	-20891	514	-21241	-12257	-23938	-50	-21327	-17296	-19904	-4351	-21086	-19956	-14302	-1249	499	2170	-17681	-265	-19935	7100	-21546	-687	-18300	8685	-15352	-4174	-15873	9742	-10562	-148	-145	-120	-67	-62	-59	-105	39	-153	17	34	-78	-22	-61	77	-31	0
0.706667	794	-2516	-12484	-20590	692	-21122	-11838	-23719	-110	-21175	-16867	-19768	-2963	-21000	-19556	-14029	-1572	230	1915	-17407	-685	-19866	7038	-21166	-888	-18030	8687	-15246	-3790	-15557	9605	-10496	-151	-129	-124	-74	-64	-61	-109	36	-165	13	30	-79	-24	-59	77	-30	-4
0.707500	762	-2760	-12375	-20302	852	-20872	-11373	-23458	43	-20904	-16380	-19630	-2227	-20816	-19073	-13770	-1568	-45	1694	-17153	-447	-19690	6931	-20762	-824	-17680	8664	-15123	-3131	-15174	9467	-10436	-151	-129	-122	-63	-62	-60	-109	39	-154	17	33	-76	-24	-59	79	-31	-4
0.708333	861	-3018	-12252	-20014	827	-20504	-10880	-23160	0	-20501	-15829	-19468	-1641	-20527	-18520	-13525	-1650	-320	1513	-16946	-591	-19407	6774	-20340	-648	-17241	8606	-14995	-2542	-14750	9329	-10344	-149	-127	-122	-69	-63	-57	-108	38	-151	17	32	-74	-17	-58	79	-29	0
0.709167	848	-3268	-12146	-19738	637	-20025	-10369	-22827	-85	-20002	-15247	-19303	-844	-20141	-17910	-13306	-973	-595	1362	-16782	-700	-19029	6570	-19907	-1074	-16742	8514	-14854	-2309	-14291	9189	-10272	-147	-124	-119	-65	-59	-61	-105	39	-148	16	34	-75	-17	-56	80	-30	1
0.710000	767	-3526	-11953	-19473	451	-19460	-9866	-22464	84	-19406	-14638	-19130	-610	-19670	-17254	-13097	-1119	-870	1243	-16669	-1144	-18562	6319	-19462	-1218	-16194	8395	-14703	-655	-13810	9049	-10180	-149	-128	-121	-65	-57	-56	-107	41	-151	19	37	-75	-18	-52	80	-27	-1
0.710833	560	-3783	-11826	-19213	373	-18829	-9383	-22075	286	-18747	-14023	-18949	49	-19128	-16585	-12904	-650	-1133	1149	-16610	244	-18016	6027	-19012	-1651	-15613	8250	-14537	-1323	-13317	8911	-10093	-110	-124	-119	-64	-62	-58	-108	43	-153	16	35	-73	-18	-56	84	-26	-1
0.711667	429	-4034	-11689	-18966	172	-18158	-8934	-21663	296	-18042	-13417	-18753	659	-18528	-15909	-12728	9	-1388	1085	-16604	880	-17413	5703	-18563	-2398	-15017	8085	-14362	-1512	-12833	8785	-10013	-151	-127	-121	-69	-61	-58	-108	41	-152	20	33	-77	-23	-58	81	-28	-4
0.712500	429	-4285	-11530	-18720	168	-17476	-8535	-21242	208	-17319	-12835	-18546	1020	-17888	-15254	-12564	-636	-1626	1039	-16662	439	-16770	5355	-18120	-2592	-14426	7904	-14180	-172	-12365	8663	-9933	-152	-127	-135	-69	-61	-58	-110	37	-158	18	29	-75	-24	-58	79	-31	-3
0.713333	243	-4518	-11364	-18482	257	-16804	-8192	-20809	-29	-16596	-12287	-18335	1066	-17235	-14640	-12412	-560	-1841	1014	-16752	724	-16105	4996	-17681	-2718	-13844	7717	-13984	614	-11930	8552	-9860	-150	-127	-126	-67	-65	-59	-110	40	-150	17	30	-76	-24	-59	78	-32	-4
0.714167	74	-4740	-11192	-18241	138	-16160	-7910	-20370	-55	-15908	-11787	-18116	1307	-16580	-14088	-12270	-494	-2036	1005	-16922	294	-15439	4637	-17252	-2499	-13298	7536	-13782	1465	-11535	8452	-9792	-151	-133	-121	-66	-61	-61	-110	40	-156	18	32	-76	-21	-58	82	-31	-5
0.715000	-198	-4942	-11011	-17995	38	-15570	-7686	-19934	-29	-15281	-11346	-17887	1245	-15961	-13604	-12142	-447	-2211	1008	-17123	-401	-14786	4292	-16842	-1857	-12797	7359	-13582	2426	-11196	8365	-9758	-152	-130	-121	-69	-62	-60	-110	38	-160	20	33	-78	-25	-62	77	-38	-5
0.715833	-468	-5107	-10827	-17752	-94	-15055	-7526	-19509	-17	-14725	-10972	-17652	1803	-15387	-13200	-12024	122	-2351	1025	-17367	264	-14168	3976	-16449	-1506	-12342	7197	-13378	1954	-10906	8295	-9684	-149	-124	-124	-69	-67	-62	-110	41	-153	20	32	-76	-25	-56	84	-33	-1
0.716667	-505	-5248	-10634	-17490	-88	-14614	-7411	-19098	21	-14256	-10649	-17412	1963	-14869	-12878	-11914	514	-2466	1033	-17636	241	-13595	3696	-16083	-1474	-11946	7055	-13184	2321	-10674	8238	-9646	-147	-128	-119	-67	-61	-59	-108	51	-153	19	33	-79	-26	-57	82	-33	-3
0.717500	-653	-5353	-10438	-17231	-196	-14256	-7341	-18709	7	-13886	-10387	-17171	1881	-14426	-12641	-11807	59	-2556	1041	-17922	-793	-13082	3471	-15752	-894	-11604	6935	-12986	4345	-10490	8196	-9621	-145	-127	-120	-80	-66	-59	-107	40	-152	19	34	-78	-21	-58	82	-31	0
0.718333	-606	-5432	-10239	-16962	-471	-13978	-7298	-18337	-59	-13614	-10197	-16938	1854	-14050	-12482	-11716	490	-2617	1048	-18211	-499	-12630	3306	-15418	-776	-11315	6838	-12806	5297	-10359	8168	-9607	-148	-130	-121	-67	-64	-60	-109	41	-154	0	28	-80	-22	-59	80	-31	-3
0.719167	-555	-5473	-10043	-16688	-543	-13777	-7270	-17989	-34	-13433	-10048	-16706	378	-13804	-12392	-11632	821	-2654	1046	-18484	-591	-12244	3205	-15130	-1018	-11071	6773	-12633	5975	-10266	8160	-9609	-149	-129	-124	-70	-62	-61	-109	38	-156	16	33	-76	-23	-59	80	-34	-4
0.720000	-669	-5456	-9845	-16402	-541	-13632	-7241	-17658	-32	-13342	-9938	-16482	-779	-13589	-12348	-11557	861	-2665	1063	-18737	-681	-11920	3177	-14861	-1125	-10865	6730	-12476	6358	-10204	8155	-9610	-147	-128	-124	-69	-65	-62	-110	40	-153	18	26	-77	-25	-59	77	-34	-3
0.720833	-675	-5406	-9646	-16108	-562	-13527	-7189	-17330	-59	-13314	-9849	-16274	-114	-13467	-12345	-11495	1042	-2659	1025	-18947	-845	-11652	3220	-14620	-859	-10678	6719	-12329	6805	-10163	8170	-9626	-153	-129	-125	-68	-65	-80	-112	39	-156	16	29	-76	-24	-61	77	-33	-7
0.721667	-487	-5310	-9456	-15807	-676	-13445	-7110	-17046	-65	-13331	-9771	-16076	285	-13403	-12355	-11436	836	-2625	1003	-19098	-1068	-11428	3319	-14398	-260	-10511	6727	-12199	7628	-10101	8198	-9640	-148	-127	-121	-68	-66	-38	-109	37	-156	17	30	-79	-23	-57	80	-32	0
0.722500	-318	-5166	-9257	-15500	-1025	-13358	-6976	-16755	-117	-13379	-9687	-15893	514	-13388	-12351	-11399	1175	-2578	972	-19183	-361	-11239	3516	-14192	-214	-10338	6754	-12086	7654	-10041	8229	-9655	-146	-125	-124	-65	-60	-57	-107	40	-149	18	30	-75	-21	-58	81	-31	0
0.723333	-375	-4983	-9067	-15190	-1119	-13258	-6809	-16472	-81	-13429	-9570	-15730	709	-13406	-12328	-11376	1119	-2523	931	-19193	-1055	-11073	3742	-14015	-185	-10161	6797	-11992	8582	-9956	8272	-9672	-150	-130	-127	-68	-62	-61	-109	36	-155	-9	28	-78	-24	-60	79	-33	-5
0.724167	-308	-4765	-8883	-14886	-834	-13119	-6581	-16187	-95	-13464	-9465	-15585	1029	-13443	-12267	-11373	853	-2456	884	-19114	-636	-10912	4028	-13845	-122	-9963	6848	-11900	7921	-9835	8322	-9680	-144	-129	-121	-65	-59	-58	-105	32	-152	13	33	-77	-21	-59	78	-33	0
0.725000	-45	-4506	-8708	-14571	-740	-12915	-6293	-15894	-84	-13460	-9309	-15456	1195	-13468	-12148	-11383	1299	-2380	834	-18949	192	-10744	4336	-13693	-839	-9735	6907	-11843	6227	-9672	8369	-9683	-147	-127	-121	-68	-61	-59	-105	36	-154	15	33	-78	-21	-59	79	-33	-1
0.725833	-150	-4217	-8508	-14266	-680	-12648	-5954	-15582	54	-13393	-9111	-15342	1239	-13479	-11965	-11421	795	-2297	786	-18692	-911	-10552	4673	-13556	-1065	-9475	6956	-11793	6230	-9449	8411	-9679	-147	-128	-119	-68	-63	-58	-105	38	-148	16	32	-78	-24	-60	77	-31	0
0.726667	-44	-3901	-8323	-13967	-539	-12304	-5572	-15271	26	-13254	-8875	-15243	1480	-13451	-11716	-11477	828	-2206	727	-18355	-548	-10362	5006	-13424	-1192	-9178	7000	-11758	5909	-9174	8448	-9661	-147	-128	-121	-69	-61	-62	-108	49	-156	13	30	-77	-21	-60	82	-32	0
0.727500	182	-3565	-8129	-13670	-458	-11874	-5151	-14932	-145	-13038	-8600	-15155	1752	-13375	-11390	-11550	666	-2113	673	-17940	-319	-10065	5333	-13302	-1389	-8833	7031	-11735	5703	-8836	8483	-9634	-144	-128	-121	-67	-55	-62	-104	40	-151	16	29	-76	-23	-58	81	-32	18
0.728333	115	-3225	-7931	-13381	-480	-11365	-4728	-14564	-178	-12727	-8285	-15071	1651	-13238	-10995	-11638	533	-2014	613	-17459	-662	-9746	5639	-13173	-1720	-8451	7048	-11722	5473	-8444	8502	-9600	-146	-127	-120	-68	-62	-57	-107	40	-147	18	35	-75	-23	-51	81	-24	4
0.729167	136	-2872	-7720	-13103	-693	-10768	-4287	-14175	-105	-12328	-7951	-14992	1997	-13055	-10547	-11735	585	-1907	552	-16928	-276	-9374	5910	-13080	-2094	-8033	7042	-11721	4121	-7999	8503	-9557	-145	-127	-110	-61	-51	-57	-99	45	-150	19	32	-74	-16	-55	85	-28	-1
0.730000	326	-2530	-7501	-12831	-670	-10104	-3868	-13753	-150	-11838	-7597	-14912	2192	-12757	-10048	-11847	578	-1795	486	-16355	320	-8939	6132	-12974	-2733	-7574	7018	-11730	2660	-7507	8487	-9508	-150	-126	-120	-65	-59	-56	-102	50	-149	19	33	-73	-17	-58	78	-31	-1
0.730833	246	-2191	-7261	-12563	-510	-9376	-3479	-13307	-329	-11268	-7246	-14825	2197	-12412	-9520	-11958	-380	-1664	420	-15766	-549	-8453	6298	-12880	-2229	-7092	6970	-11750	3044	-6985	8444	-9457	-146	-121	-117	-63	-60	-55	-101	60	-155	19	34	-72	-17	-55	85	-32	0
0.731667	560	-1869	-7004	-12308	-576	-8603	-3133	-12843	-363	-10627	-6898	-14730	2258	-11991	-8968	-12070	-515	-1523	348	-15174	-488	-7917	6402	-12788	-1645	-6580	6896	-11781	2673	-6425	8376	-9412	-152	-127	-121	-68	-62	-59	-113	38	-155	13	33	-75	-22	-61	80	-33	-19
0.732500	991	-1563	-6733	-12070	-469	-7806	-2858	-12363	-223	-9934	-6575	-14624	1815	-11511	-8418	-12175	-428	-1372	267	-14594	-281	-7339	6442	-12703	-1377	-6059	6799	-11821	2266	-5847	8282	-9362	-144	-128	-120	-65	-62	-63	-109	38	-154	17	30	-79	-24	-63	77	-34	-1
0.733333	842	-1286	-6435	-11837	-317	-6987	-2640	-11848	-193	-9181	-6278	-14499	1608	-10963	-7882	-12262	-573	-1199	188	-14030	-287	-6718	6422	-12619	-877	-5510	6678	-11867	1951	-5259	8157	-9326	-152	-127	-118	-70	-63	-58	-109	37	-153	15	32	-78	-17	-65	77	-33	-3
0.734167	774	-1046	-6113	-11621	-405	-6168	-2505	-11317	-195	-8404	-6023	-14347	1551	-10367	-7372	-12329	-572	-1012	105	-13497	-105	-6072	6339	-12540	-463	-4961	6543	-11920	1367	-4666	8005	-9298	-148	-128	-118	-86	-61	-30	-109	39	-149	18	33	-77	-19	-58	78	-28	0
0.735000	1068	-851	-5763	-11423	-241	-5360	-2444	-10773	-194	-7616	-5821	-14185	1425	-9732	-6911	-12373	-710	-803	16	-12997	-129	-5410	6203	-12461	465	-4430	6382	-11980	890	-4087	7821	-9285	-147	-126	-119	-69	-63	-60	-105	42	-151	17	35	-78	-22	-58	80	-38	-3
0.735833	1097	-660	-5392	-11246	12	-4611	-2468	-10221	-258	-6830	-5673	-14001	1297	-9060	-6502	-12387	-461	-596	-74	-12542	141	-4742	6016	-12388	939	-3864	6211	-12046	-349	-3519	7605	-9289	-147	-125	-119	-70	-61	-56	-97	42	-147	19	33	-76	-19	-57	82	-29	2
0.736667	1014	-518	-4999	-11100	34	-3854	-2563	-9657	-200	-6059	-5582	-13800	1113	-8368	-6155	-12362	-394	-365	-167	-12119	-174	-4088	5788	-12323	1049	-3332	6020	-12120	-692	-2967	7355	-9312	-145	-125	-117	-65	-66	-55	-107	44	-149	18	32	-75	-19	-53	84	-30	3
0.737500	882	-420	-4590	-10983	-67	-3170	-2733	-9105	-200	-5318	-5556	-13570	1012	-7659	-5874	-12303	-656	-130	-263	-11740	-88	-3450	5528	-12256	1579	-2809	5821	-12195	-1599	-2439	7079	-9352	-148	-128	-119	-67	-58	-53	-104	44	-152	19	34	-73	-19	-56	82	-30	-3
0.738333	873	-353	-4164	-10898	153	-2554	-2954	-8526	-268	-4612	-5580	-13326	1125	-6957	-5667	-12205	79	111	-351	-11391	902	-2841	5245	-12192	916	-2301	5609	-12276	-4009	-1940	6771	-9416	-148	-124	-117	-65	-59	-52	-103	40	-153	18	34	-76	-19	-57	84	-31	2
0.739167	665	-314	-3734	-10854	477	-1999	-3224	-7959	-188	-3954	-5656	-13080	972	-6262	-5526	-12085	-281	353	-442	-11067	111	-2266	4951	-12134	1189	-1806	5395	-12361	-3785	-1473	6440	-9501	-151	-128	-120	-66	-61	-53	-107	35	-152	19	34	-74	-24	-56	80	-32	-3
0.740000	579	-310	-3302	-10838	587	-1516	-3523	-7402	-248	-3353	-5773	-12801	982	-5584	-5444	-11925	-274	588	-530	-10758	253	-1737	4652	-12078	1585	-1336	5171	-12444	-3609	-1030	6087	-9598	-148	-129	-122	-67	-61	-57	-112	35	-155	30	34	-76	-25	-60	74	-34	-3
0.740833	261	-329	-2881	-10861	707	-1110	-3831	-6848	-365	-2804	-5922	-12519	1141	-4930	-5419	-11737	-219	817	-611	-10450	-95	-1252	4366	-12014	1992	-884	4948	-12525	-3398	-611	5721	-9706	-150	-129	-122	-68	-63	-57	-116	38	-155	17	32	-78	-23	-60	78	-33	-4
0.741667	-172	-360	-2473	-10910	831	-775	-4129	-6300	-354	-2326	-6081	-12227	761	-4287	-5391	-11517	-190	1028	-683	-10132	-198	-818	4094	-11947	2586	-448	4730	-12594	-3073	-206	5343	-9825	-152	-126	-120	-66	-65	-61	-110	39	-153	19	33	-74	-24	-60	82	-59	-5
0.742500	-172	-391	-2091	-10979	881	-513	-4397	-5764	-206	-1917	-6246	-11923	608	-3683	-5470	-11277	45	1224	-744	-9798	-93	-428	3858	-11874	3145	-32	4507	-12659	-3360	184	4958	-9943	-149	-124	-118	-62	-61	-50	-104	44	-150	19	37	-74	-25	-55	86	-27	-1
0.743333	206	-458	-1750	-11067	1000	-325	-4629	-5246	-241	-1537	-6406	-11613	834	-3109	-5532	-11042	543	1389	-807	-9443	-53	-93	3628	-11803	3014	368	4286	-12708	-4199	560	4571	-10067	-148	-114	-121	-67	-64	-53	-107	46	-152	17	37	-72	-21	-52	85	-27	-6
0.744167	-8	-517	-1454	-11164	935	-212	-4815	-4741	-284	-1235	-6544	-11302	503	-2576	-5595	-10770	-250	1528	-860	-9054	-878	191	3434	-11724	3678	751	4067	-12749	-2867	929	4190	-10183	-146	-125	-118	-61	-60	-50	-109	43	-150	20	37	-75	-23	-53	84	-27	0
0.745000	-534	-573	-1210	-11259	836	-166	-4932	-4253	-240	-987	-6648	-10977	485	-2079	-5660	-10516	-372	1636	-918	-8627	-770	446	3284	-11638	4477	1111	3851	-12783	-1841	1293	3805	-10291	-147	-127	-119	-66	-61	-49	-104	45	-151	20	37	-72	-19	-57	85	-25	-1
0.745833	-679	-625	-1031	-11334	882	-197	-4975	-3791	-277	-800	-6712	-10645	351	-1628	-5707	-10266	98	1711	-964	-8170	-662	653	3135	-11544	4815	1452	3640	-12770	-1095	1654	3428	-10384	-150	-125	-119	-64	-59	-49	-105	43	-153	19	33	-73	-21	-55	82	-28	0
0.746667	-522	-668	-912	-11392	952	-285	-4937	-3352	-281	-659	-6719	-10307	122	-1209	-5725	-10031	-103	1747	-1014	-7672	-930	827	3021	-11444	5056	1772	3427	-12758	-197	2017	3062	-10464	-149	-127	-118	-62	-61	-52	-103	44	-150	20	36	-70	-19	-52	84	-27	-3
0.747500	-368	-701	-868	-11415	938	-463	-4819	-2942	-200	-563	-6669	-9966	93	-828	-5723	-9809	-183	1761	-1069	-7151	-853	973	2930	-11332	5317	2075	3210	-12717	845	2378	2706	-10517	-145	-127	-117	-64	-62	-56	-104	41	-155	18	37	-73	-23	-52	85	-31	3
0.748333	81	-725	-887	-11393	1057	-649	-4615	-2553	-189	-513	-6553	-9605	94	-488	-5678	-9616	-397	1737	-1127	-6602	-1034	1091	2851	-11207	5725	2352	2991	-12659	2431	2741	2363	-10548	-151	-126	-118	-66	-64	-56	-111	40	-154	19	36	-73	-23	-55	79	-30	-1
0.749167	16	-733	-977	-11323	1413	-921	-4332	-2198	-195	-501	-6373	-9235	59	-183	-5591	-9450	-263	1686	-1196	-6035	-551	1190	2776	-11075	5602	2606	2769	-12574	3240	3101	2031	-10545	-148	-127	-118	-64	-61	-58	-107	40	-154	20	36	-72	-18	-57	86	-28	-1
0.750000	-235	-733	-1125	-11186	1121	-1235	-3966	-1866	-81	-530	-6124	-8846	-44	87	-5469	-9310	-93	1612	-1268	-5455	-498	1274	2709	-10927	4977	2830	2540	-12474	4658	3445	1706	-10517	-148	-125	-116	-64	-61	-53	-102	44	-148	21	36	-70	-23	-53	85	-27	0
0.750833	-122	-723	-1335	-10994	701	-1605	-3530	-1573	-80	-593	-5814	-8444	-319	316	-5303	-9204	-968	1508	-1354	-4883	-1037	1341	2627	-10772	4757	3009	2304	-12349	6482	3787	1394	-10462	-152	-122	-116	-63	-64	-59	-103	44	-151	22	37	-69	-21	-53	89	-25	1
0.751667	-113	-706	-1590	-10741	874	-2010	-3035	-1305	-60	-686	-5447	-8041	-177	511	-5104	-9132	-141	1386	-1447	-4320	174	1398	2536	-10604	3198	3185	2053	-12215	5889	4104	1081	-10381	-150	-126	-118	-69	-65	-58	-102	44	-151	20	34	-74	-22	-56	78	-28	-3
0.752500	-288	-692	-1881	-10436	714	-2453	-2499	-1077	-28	-810	-5026	-7597	-448	676	-4873	-9092	-218	1260	-1557	-3790	-396	1437	2414	-10427	2226	3311	1786	-12058	7048	4399	777	-10272	-151	-121	-124	-72	-65	-61	-108	42	-153	18	30	-76	-21	-58	80	-29	-5
0.753333	-383	-662	-2188	-10070	412	-2927	-1908	-874	-23	-970	-4559	-7147	-561	804	-4614	-9083	-438	1125	-1665	-3281	-64	1467	2281	-10234	1594	3396	1510	-11885	7864	4661	474	-10139	-150	-128	-119	-67	-65	-61	-104	42	-156	17	30	-77	-22	-53	84	-30	-3
0.754167	-510	-639	-2510	-9658	305	-3422	-1287	-694	28	-1150	-4053	-6687	-557	898	-4328	-9094	-172	992	-1772	-2816	477	1485	2120	-10018	636	3449	1227	-11706	8516	4887	180	-9980	-153	-128	-119	-46	-59	-59	-103	39	-154	19	34	-75	-19	-56	81	-32	-3
0.755000	-438	-612	-2818	-9207	86	-3932	-651	-542	-63	-1354	-3523	-6219	-637	957	-4022	-9125	-468	871	-1881	-2394	463	1484	1930	-9793	-616	3460	926	-11518	9271	5070	-112	-9800	-147	-127	-119	-66	-60	-59	-105	41	-153	17	27	-76	-22	-58	82	-30	-4
0.755833	-618	-593	-3107	-8731	-195	-4448	-11	-401	-162	-1582	-2977	-5748	-815	980	-3704	-9177	-659	747	-1982	-2027	484	1464	1710	-9541	-1934	3431	622	-11323	9577	5203	-401	-9608	-153	-129	-99	-70	-61	-56	-105	42	-151	19	30	-74	-18	-57	82	-30	-6
0.756667	-269	-573	-3356	-8243	-259	-4969	628	-276	-284	-1833	-2424	-5280	-492	971	-3371	-9237	9	636	-2076	-1718	1816	1421	1466	-9279	-3846	3362	292	-11128	8673	5282	-689	-9390	-150	-130	-120	-68	-52	-58	-107	38	-154	17	29	-77	-16	-58	77	-33	-4
0.757500	-1	-563	-3561	-7750	-489	-5472	1260	-161	-430	-2099	-1870	-4806	-719	928	-3032	-9298	-637	575	-2145	-1463	2010	1354	1186	-8981	-4909	3260	-31	-10928	9397	5308	-934	-9164	-150	-126	-122	-68	-59	-58	-105	40	-152	20	33	-75	-24	-58	80	-32	0
0.758333	-149	-551	-3693	-7262	-661	-5954	1868	-42	-415	-2383	-1316	-4339	-826	854	-2680	-9353	-1296	525	-2188	-1265	2190	1260	921	-8661	-5326	3113	-365	-10723	9891	5274	-1231	-8931	-145	-127	-118	-68	-60	-59	-104	39	-153	17	35	-78	-18	-58	80	-35	0
0.759167	-265	-547	-3753	-6785	-811	-6408	2457	71	-372	-2682	-813	-3896	-702	745	-2323	-9403	-1179	507	-2208	-1119	2166	1135	631	-8313	-5777	2935	-701	-10521	9591	5182	-1493	-8693	-146	-128	-121	-73	-69	-59	-107	37	-154	17	32	-81	-23	-61	77	-34	0
0.760000	-471	-542	-3732	-6355	-1064	-6831	3015	195	-271	-2988	-269	-3444	-820	611	-1959	-9429	-1448	518	-2188	-1030	1296	960	335	-7937	-5889	2724	-1030	-10315	9526	5034	-1739	-8451	-151	-129	-121	-70	-62	-61	-108	36	-155	17	30	-79	-24	-58	78	-39	0
0.760833	-514	-538	-3625	-5944	-1093	-7207	3539	321	-262	-3301	213	-3054	-911	448	-1589	-9436	-1481	563	-2129	-978	1311	785	47	-7527	-6243	2480	-1357	-10112	8811	4830	-1973	-8206	-149	-131	-124	-72	-66	-59	-108	39	-154	15	29	-81	-23	-59	77	-35	-4
0.761667	-371	-533	-3426	-5563	-1251	-7531	4025	457	-309	-3609	656	-2668	-722	261	-1205	-9413	-1850	645	-2027	-981	1666	560	-227	-7091	-6564	2221	-1666	-9899	7929	4579	-2192	-7967	-147	-128	-121	-69	-62	-58	-111	41	-151	18	32	-79	-21	-59	61	-33	3
0.762500	-352	-526	-3142	-5217	-1492	-7790	4485	606	-273	-3916	1106	-2312	-893	53	-811	-9351	-2136	762	-1878	-1010	1963	300	-512	-6619	-6889	1928	-1968	-9683	6583	4281	-2398	-7739	-145	-128	-119	-66	-60	-55	-100	42	-152	15	34	-76	-19	-55	84	-28	0
0.763333	-299	-515	-2774	-4909	-1594	-7993	4882	766	-145	-4220	1506	-1981	-902	-172	-411	-9266	-1664	903	-1691	-1074	1803	6	-715	-6118	-7789	1612	-2248	-9463	5190	3938	-2593	-7510	-148	-126	-120	-67	-57	-55	-102	42	-151	20	39	-76	-18	-55	80	-33	1
0.764167	-461	-496	-2333	-4633	-1913	-8131	5257	914	-47	-4506	1871	-1691	-994	-413	-1	-9127	-2151	1075	-1459	-1165	782	-308	-919	-5590	-7573	1277	-2512	-9232	4774	3567	-2778	-7302	-146	-130	-120	-66	-58	-55	-105	41	-153	17	34	-76	-22	-57	78	-31	1
0.765000	-411	-472	-1824	-4382	-2271	-8198	5596	1075	-86	-4778	2209	-1427	-821	-662	395	-8950	-1650	1267	-1188	-1281	2019	-687	-1082	-5040	-7799	924	-2750	-8995	2092	3164	-2950	-7114	-149	-128	-119	-66	-64	-57	-102	37	-151	16	34	-77	-24	-61	77	-36	-4
0.765833	-135	-440	-1256	-4152	-2900	-8206	5895	1261	-144	-5028	2539	-1201	-1052	-919	851	-8730	-1433	1482	-880	-1416	2056	-1071	-1210	-4468	-7612	556	-2958	-8746	891	2744	-3108	-6937	-148	-126	-120	-67	-64	-59	-105	38	-154	16	35	-78	-19	-57	79	-39	0
0.766667	-111	-401	-643	-3935	-3558	-8134	6178	1367	-108	-5247	2806	-1008	-763	-1172	1297	-8466	-1832	1707	-540	-1556	1249	-1474	-1298	-3884	-6904	174	-3143	-8483	-48	2310	-3256	-6787	-145	-125	-119	-69	-59	-83	-104	40	-150	16	34	-87	-21	-59	77	-33	-1
0.767500	-199	-350	0	-3727	-3831	-7999	6426	1487	-113	-5432	3074	-841	-773	-1424	1754	-8172	-1687	1941	-179	-1701	915	-1906	-1345	-3306	-6457	-220	-3293	-8200	-1232	1872	-3387	-6656	-147	-125	-122	-67	-62	-60	-109	41	-151	17	33	-76	-21	-61	79	-31	3
0.768333	-203	-285	667	-3520	-3860	-7795	6656	1625	-79	-5578	3324	-704	-930	-1676	2212	-7835	-1616	2175	199	-1843	991	-2349	-1353	-2696	-5472	-628	-3406	-7902	-2023	1436	-3511	-6557	-145	-127	-121	-70	-61	-57	-103	41	-148	16	45	-76	-18	-59	81	-31	1
0.769167	-256	-216	1341	-3313	-3668	-7532	6867	1649	-64	-5687	3561	-596	-1071	-1916	2675	-7466	-1514	2400	591	-1992	751	-2814	-1331	-2113	-4375	-1042	-3480	-7586	-2800	1011	-3613	-6488	-145	-125	-116	-68	-62	-58	-103	40	-151	19	36	-74	-18	-58	81	-29	4
0.770000	96	-135	2013	-3099	-3318	-7213	7065	1681	75	-5754	3792	-517	-731	-2144	3137	-7067	-901	2616	986	-2127	1420	-3289	-1274	-1541	-4040	-1464	-3520	-7255	-5013	600	-3707	-6448	-142	-124	-115	-66	-60	-66	-104	45	-146	19	35	-78	-16	-56	82	-30	1
0.770833	401	-52	2674	-2884	-3089	-6838	7253	1673	98	-5754	4018	-463	-827	-2359	3592	-6640	-1126	2814	1374	-2254	1173	-3770	-1193	-997	-3079	-1901	-3514	-6904	-5734	208	-3778	-6440	-145	-125	-120	-65	-59	-56	-103	44	-147	23	35	-72	-19	-56	85	-27	1
0.771667	526	40	3317	-2662	-2659	-6423	7424	1595	184	-5719	4235	-432	-768	-2587	4034	-6195	-1635	2987	1751	-2361	91	-4255	-1090	-490	-1342	-2335	-3475	-6541	-5640	-170	-3829	-6466	-146	-124	-120	-69	-61	-56	-103	43	-150	21	17	-74	-19	-58	82	-29	1
0.772500	607	131	3922	-2443	-2385	-5968	7590	1477	420	-5632	4451	-428	-596	-2761	4463	-5735	-1378	3137	2118	-2460	80	-4743	-971	-22	-81	-2780	-3373	-6160	-6471	-532	-3856	-6529	-152	-130	-122	-67	-62	-61	-107	41	-153	17	30	-73	-24	-62	79	-31	-3
0.773333	524	235	4499	-2217	-2111	-5482	7743	1305	497	-5498	4669	-446	-660	-2934	4886	-5269	-1250	3246	2451	-2540	-257	-5222	-837	396	1192	-3230	-3268	-5771	-7240	-875	-3858	-6619	-153	-130	-126	-70	-64	-61	-118	37	-161	13	30	-79	-18	-62	78	-33	-7
0.774167	730	340	5039	-2012	-1280	-4961	7895	1079	580	-5298	4894	-486	-610	-3090	5248	-4799	-840	3331	2767	-2597	-225	-5687	-680	791	2351	-3679	-3092	-5369	-8010	-1189	-3811	-6733	-149	-131	-120	-67	-64	-59	-108	39	-154	17	32	-75	-23	-59	79	-31	-7
0.775000	949	453	5547	-1810	-210	-4417	8035	796	549	-5051	5121	-544	-528	-3219	5603	-4331	-638	3387	3058	-2630	245	-6143	-518	1080	3224	-4130	-2877	-4959	-8759	-1506	-3727	-6866	-149	-126	-120	-67	-61	-58	-103	39	-155	19	32	-51	-22	-58	82	-29	-3
0.775833	1006	568	6013	-1630	561	-3858	8167	461	604	-4757	5346	-620	-466	-3328	5911	-3877	-570	3405	3317	-2649	449	-6571	-338	1328	3923	-4580	-2610	-4551	-9529	-1816	-3608	-7022	-148	-125	-136	-67	-61	-59	-109	41	-152	19	30	-75	-22	-60	79	-35	1
0.776667	888	691	6448	-1481	704	-3289	8276	74	592	-4421	5568	-724	-388	-3412	6189	-3441	98	3389	3533	-2653	234	-6979	-145	1508	3817	-5037	-2313	-4141	-9780	-2130	-3434	-7194	-145	-132	-121	-66	-62	-62	-110	39	-151	13	32	-76	-17	-59	81	-30	0
0.777500	691	805	6843	-1359	993	-2717	8372	-361	521	-4044	5792	-847	-647	-3481	6417	-3029	-246	3343	3738	-2642	-753	-7350	56	1622	4484	-5493	-1962	-3736	-8472	-2460	-3216	-7370	-148	-128	-120	-68	-58	-58	-105	39	-152	18	32	-75	-19	-59	81	-27	-5
0.778333	721	931	7210	-1283	1603	-2147	8443	-839	524	-3627	6014	-994	-350	-3494	6607	-2650	150	3268	3900	-2618	417	-7688	274	1665	4859	-5948	-1575	-3338	-9101	-2804	-2952	-7548	-151	-122	-118	-68	-65	-60	-107	37	-152	18	34	-98	-22	-58	81	-29	-3
0.779167	707	1057	7550	-1241	1831	-1579	8486	-1356	432	-3180	6219	-1172	-305	-3490	6744	-2306	774	3173	4019	-2588	967	-7986	514	1637	4676	-6400	-1152	-2956	-8951	-3184	-2640	-7715	-147	-126	-119	-66	-63	-61	-108	39	-155	18	30	-77	-23	-60	79	-29	0
0.780000	491	1180	7859	-1246	1780	-1017	8495	-1899	476	-2706	6418	-1366	-250	-3446	6838	-2003	178	3056	4135	-2550	84	-8241	781	1569	5207	-6842	-690	-2588	-7535	-3594	-2281	-7870	-151	-129	-121	-67	-65	-60	-109	40	-156	17	20	-77	-25	-60	80	-31	-5
0.780833	292	1309	8147	-1288	2025	-471	8469	-2458	459	-2214	6597	-1588	-358	-3362	6883	-1749	428	2924	4223	-2511	39	-8447	1075	1427	5283	-7281	-204	-2243	-6474	-4049	-1886	-8010	-150	-127	-120	-69	-68	-60	-109	36	-158	13	27	-81	-25	-60	78	-31	-7
0.781667	251	1434	8414	-1371	2361	62	8401	-3030	287	-1706	6744	-1840	-342	-3243	6888	-1532	706	2781	4286	-2484	-182	-8600	1404	1239	5511	-7710	306	-1923	-5199	-4552	-1430	-8109	-154	-129	-121	-72	-84	-60	-111	36	-154	16	29	-84	-25	-60	77	-33	-6
0.782500	36	1557	8656	-1485	2289	578	8283	-3604	52	-1190	6871	-2123	-576	-3073	6849	-1386	920	2638	4335	-2457	-475	-8702	1767	1006	5737	-8126	840	-1629	-3721	-5104	-987	-8172	-149	-128	-121	-65	-59	-57	-109	38	-154	16	32	-78	-24	-55	81	-28	-1
0.783333	-165	1689	8879	-1617	2315	1080	8123	-4163	84	-670	6959	-2440	-10	-2861	6771	-1291	1570	2498	4367	-2439	261	-8756	2163	738	5028	-8527	1385	-1364	-3278	-5709	-513	-8199	-148	-126	-120	-66	-61	-55	-117	38	-153	19	34	-75	-23	-57	77	-30	-1
0.784167	-216	1808	9079	-1774	2404	1559	7904	-4707	116	-154	7016	-2767	222	-2604	6656	-1248	1645	2358	4391	-2443	123	-8757	2600	435	4483	-8917	1939	-1136	-1867	-6367	-23	-8178	-148	-128	-119	-65	-62	-61	-108	39	-152	17	35	-78	-21	-55	80	-30	0
0.785000	-607	1922	9257	-1931	2324	2024	7635	-5224	-117	350	7026	-3140	-170	-2306	6510	-1269	807	2231	4405	-2457	-1141	-8713	3076	110	5042	-9291	2466	-945	711	-7072	468	-8107	-168	-125	-117	-65	-62	-59	-105	38	-150	19	36	-81	-22	-56	79	-29	0
0.785833	-850	2030	9413	-2099	2526	2464	7310	-5702	-287	843	6987	-3544	-271	-1969	6333	-1350	957	2108	4416	-2486	-836	-8626	3585	-234	5114	-9645	2999	-791	1883	-7821	950	-7980	-147	-126	-119	-66	-62	-61	-108	39	-154	17	33	-77	-17	-59	79	-29	0
0.786667	-936	2130	9546	-2238	2637	2884	6934	-6140	-286	1321	6891	-3973	-205	-1588	6130	-1490	951	2013	4424	-2533	-647	-8499	4118	-590	5066	-9977	3491	-686	2714	-8618	1421	-7795	-150	-127	-124	-66	-61	-58	-109	41	-152	19	28	-78	-23	-57	81	-31	-3
0.787500	-1090	2223	9658	-2365	2748	3283	6512	-6524	-217	1767	6747	-4432	-232	-1171	5905	-1685	898	1932	4432	-2598	-620	-8345	4650	-949	4999	-10280	3971	-611	3362	-9445	1867	-7551	-149	-146	-119	-65	-63	-58	-107	40	-150	15	32	-74	-23	-53	74	-29	0
0.788333	-1230	2309	9746	-2458	2940	3662	6044	-6856	-199	2200	6541	-4919	-276	-719	5664	-1941	940	1872	4446	-2670	-771	-8165	5229	-1310	4944	-10563	4405	-584	4216	-10283	2285	-7245	-147	-125	-115	-62	-60	-50	-109	37	-151	18	33	-75	-22	-53	78	-30	0
0.789167	-1271	2384	9819	-2519	2937	4015	5533	-7126	-299	2607	6281	-5423	-151	-246	5407	-2248	625	1835	4455	-2757	-1409	-7973	5788	-1670	5415	-10815	4801	-599	5177	-11165	2663	-6878	-149	-128	-120	-65	-61	-57	-109	44	-151	17	30	-75	-18	-57	69	-30	-1
0.790000	-1392	2451	9876	-2541	2876	4356	4991	-7333	-504	2987	5963	-5948	195	250	5143	-2604	1075	1815	4469	-2845	-1202	-7773	6333	-2038	5052	-11042	5142	-660	5149	-12041	3012	-6455	-149	-126	-118	-68	-60	-59	-104	37	-153	15	28	-79	-22	-59	78	-31	-1
0.790833	-1451	2503	9915	-2518	2837	4646	4422	-7481	-439	3337	5592	-6478	222	761	4867	-3006	1025	1823	4487	-2936	-1655	-7558	6853	-2405	4604	-11236	5428	-757	6009	-12907	3324	-5973	-147	-124	-118	-67	-61	-57	-105	41	-149	19	30	-75	-19	-56	79	-30	-1
0.791667	-1283	2552	9955	-2453	2909	4927	3845	-7562	-325	3661	5176	-7024	271	1268	4590	-3450	960	1852	4502	-3024	-1711	-7383	7325	-2742	4074	-11400	5637	-895	5393	-13762	3599	-5433	-147	-125	-122	-68	-60	-57	-99	37	-154	18	29	-76	-22	-56	78	-28	0
0.792500	-1255	2588	9987	-2348	2778	5173	3256	-7588	-422	3953	4701	-7559	242	1796	4307	-3933	1566	1899	4515	-3099	-1719	-7212	7750	-3087	2527	-11538	5814	-1065	4098	-14592	3836	-4848	-147	-128	-129	-65	-63	-59	-110	41	-150	16	27	-60	-24	-61	75	-34	-5
0.793333	-1478	2621	10019	-2208	2454	5384	2673	-7532	-498	4219	4184	-8091	261	2284	4028	-4437	853	1963	4524	-3164	-2845	-7060	8108	-3427	1973	-11644	5921	-1267	4359	-15378	4047	-4212	-150	-131	-120	-67	-62	-63	-111	44	-154	17	30	-75	-23	-59	80	-30	-1
0.794167	-1312	2645	10063	-2037	2396	5564	2108	-7471	-430	4459	3622	-8605	171	2773	3755	-4960	1107	2051	4543	-3204	-2139	-6934	8403	-3767	1048	-11716	5974	-1489	4047	-16111	4235	-3539	-147	-128	-119	-67	-59	-60	-104	36	-151	18	29	-75	-19	-58	80	-32	1
0.795000	-909	2667	10114	-1849	2199	5696	1565	-7325	-390	4666	3051	-9102	110	3242	3492	-5496	1390	2153	4529	-3230	-1971	-6839	8614	-4105	160	-11761	5969	-1729	3873	-16770	4404	-2824	-146	-127	-118	-69	-62	-62	-109	40	-127	20	32	-75	-18	-59	80	-29	1
0.795833	-801	2677	10175	-1651	1629	5785	1055	-7184	-482	4840	2439	-9560	-183	3678	3240	-6032	1398	2272	4514	-3229	-2401	-6781	8752	-4433	-336	-11776	5918	-1972	3707	-17375	4559	-2077	-147	-125	-116	-64	-60	-59	-105	40	-146	17	35	-75	-22	-58	82	-28	3
0.796667	-854	2680	10277	-1455	1280	5820	592	-6996	-378	4984	1810	-10015	96	4086	3001	-6561	1974	2402	4483	-3205	-2031	-6752	8787	-4767	-1322	-11771	5826	-2232	2359	-17889	4707	-1309	-149	-128	-121	-67	-59	-61	-107	43	-147	18	29	-75	-19	-59	84	-36	0
0.797500	-503	2670	10388	-1270	1228	5795	175	-6788	-311	5079	1159	-10367	391	4454	2778	-7076	2560	2542	4432	-3153	-1747	-6763	8744	-5098	-2566	-11743	5699	-2479	1164	-18308	4860	-523	-144	-129	-119	-67	-59	-57	-105	42	-150	18	32	-76	-11	-59	84	-30	-1
0.798333	-620	2647	10522	-1110	719	5710	-178	-6567	-481	5171	507	-10706	-46	4777	2581	-7561	1687	2690	4363	-3080	-2823	-6807	8618	-5427	-2679	-11688	5545	-2719	1885	-18631	5029	267	-151	-129	-128	-68	-59	-59	-108	42	-155	16	29	-76	-23	-61	79	-32	-6
0.799167	-594	2612	10673	-989	246	5553	-479	-6349	-513	5201	-148	-10970	-13	5052	2401	-8004	1673	2846	4276	-2987	-2589	-6884	8422	-5756	-3102	-11616	5381	-2932	1756	-18842	5177	1057	-152	-127	-122	-68	-62	-61	-111	37	-173	15	29	-76	-23	-61	80	-31	-1
0.800000	-356	2570	10853	-902	21	5332	-701	-6124	-434	5205	-789	-11221	110	5276	2254	-8397	1493	3008	4169	-2873	-2162	-6987	8159	-6076	-3521	-11521	5209	-3094	1362	-18947	5350	1832	-149	-129	-121	-68	-65	-61	-114	41	-152	17	30	-79	-21	-62	76	-33	-3
0.800833	-419	2506	11049	-867	-99	5033	-858	-5918	-466	5162	-1416	-11402	121	5453	2135	-8731	797	3164	4042	-2748	-2222	-7121	7845	-6399	-3886	-11421	5037	-3266	646	-18934	5542	2591	-151	-129	-120	-70	-40	-62	-110	35	-155	17	34	-79	-24	-64	77	-33	-5
0.801667	-459	2426	11257	-885	-258	4655	-939	-5726	-443	5083	-2016	-11529	269	5571	2047	-8997	465	3326	3902	-2616	-2250	-7275	7496	-6698	-4166	-11304	4879	-3373	-350	-18803	5755	3318	-150	-128	-121	-75	-63	-62	-107	38	-152	16	33	-77	-22	-60	78	-34	-1
0.802500	-403	2328	11478	-962	-445	4198	-946	-5555	-464	4947	-2585	-11608	1304	5644	1999	-9165	-243	3480	3754	-2480	-2034	-7451	7116	-6988	-3770	-11176	4735	-3431	-733	-18554	5961	4006	-145	-124	-112	-65	-61	-62	-104	42	-145	18	35	-75	-19	-56	82	-29	1
0.803333	-401	2207	11702	-1099	-565	3676	-890	-5412	-518	4765	-3114	-11645	4615	5654	1978	-9268	-249	3621	3589	-2352	-1278	-7654	6724	-7272	-4034	-11051	4611	-3439	-1204	-18194	6179	4649	-144	-124	-116	-65	-60	-58	-104	43	-149	21	40	-76	-22	-58	80	-25	0
0.804167	-109	2060	11920	-1298	-538	3034	-763	-5300	-509	4530	-3591	-11638	9588	5611	1993	-9272	-36	3745	3422	-2236	-1440	-7876	6325	-7534	-4356	-10918	4514	-3394	-202	-17722	6401	5196	-145	-125	-119	-67	-60	-56	-105	44	-149	20	36	-72	-15	-55	82	-27	4
0.805000	19	1894	12132	-1554	-410	2332	-573	-5220	-415	4245	-4009	-11598	10569	5515	2038	-9173	-201	3858	3256	-2136	-1468	-8114	5937	-7785	-4185	-10787	4438	-3295	292	-17150	6615	5691	-146	-126	-117	-65	-59	-58	-103	45	-151	18	35	-73	-18	-53	86	-28	0
0.805833	-203	1699	12327	-1858	-339	1550	-321	-5173	-280	3905	-4374	-11524	6788	5364	2114	-8980	981	3933	3096	-2063	-384	-8371	5572	-8013	-5029	-10660	4398	-3148	-672	-16490	6807	6103	-150	-127	-119	-66	-63	-57	-103	49	-149	20	35	-79	-19	-53	81	-27	-4
0.806667	-523	1483	12500	-2205	-644	701	-19	-5159	-96	3513	-4658	-11430	5352	5163	2222	-8687	844	4003	2949	-2016	-1093	-8657	5238	-8223	-4721	-10534	4375	-2943	210	-15739	6982	6424	-149	-128	-120	-67	-64	-58	-111	39	-156	16	32	-78	-24	-55	77	-30	0
0.807500	-466	1238	12654	-2584	-1027	-203	329	-5173	-50	3070	-4858	-11311	4088	4912	2353	-8301	1191	4038	2823	-1997	-903	-8921	4951	-8399	-4491	-10400	4385	-2690	283	-14911	7137	6658	-152	-128	-118	-66	-64	-56	-105	43	-153	20	35	-74	-23	-53	88	-27	-4
0.808333	-532	977	12783	-2987	-1861	-1151	727	-5210	-141	2576	-4962	-11171	2343	4614	2505	-7818	1694	4046	2716	-2008	-935	-9207	4712	-8557	-4221	-10269	4417	-2398	404	-14018	7253	6798	-147	-122	-116	-68	-63	-55	-107	42	-152	20	36	-75	-23	-52	84	-28	-1
0.809167	-438	695	12888	-3395	-2906	-2145	1162	-5276	-67	2031	-4971	-11013	1638	4272	2672	-7249	1859	4017	2628	-2056	-894	-9498	4522	-8685	-3804	-10131	4461	-2071	872	-13078	7321	6833	-148	-122	-118	-65	-60	-55	-104	45	-149	21	38	-84	-21	-52	85	-27	0
0.810000	-447	399	12954	-3810	-2953	-3164	1626	-5363	-21	1446	-4875	-10834	1084	3892	2849	-6626	1978	3953	2574	-2135	-118	-9789	4388	-8784	-3462	-9986	4531	-1718	864	-12100	7340	6777	-146	-121	-117	-88	-62	-55	-104	41	-150	21	38	-73	-18	-53	84	-27	2
0.810833	-369	78	12997	-4204	-2539	-4183	2119	-5468	-182	822	-4667	-10648	568	3470	3031	-5934	2157	3851	2545	-2248	1135	-10074	4314	-8870	-3544	-9832	4597	-1344	315	-11101	7304	6625	-145	-120	-114	-63	-60	-52	-103	45	-151	21	40	-69	-18	-57	84	-27	0
0.811667	-376	-255	13003	-4580	-2262	-5201	2628	-5587	-169	159	-4352	-10444	-443	3013	3217	-5195	1187	3720	2544	-2392	956	-10349	4297	-8936	-2633	-9661	4672	-962	1543	-10076	7209	6381	-146	-124	-92	-65	-62	-53	-109	44	-152	22	38	-75	-22	-55	84	-27	0
0.812500	-394	-602	12987	-4925	-2082	-6193	3152	-5717	12	-527	-3929	-10211	-1043	2519	3389	-4431	673	3549	2560	-2561	982	-10608	4326	-8966	-1879	-9472	4743	-581	2352	-9056	7052	6060	-150	-145	-119	-64	-77	-57	-105	42	-153	20	33	-76	-28	-59	81	-28	0
0.813333	-569	-956	12937	-5226	-1846	-7141	3687	-5850	26	-1234	-3388	-9956	-1661	2009	3559	-3648	487	3347	2617	-2747	1438	-10833	4414	-8981	-1694	-9254	4816	-198	2552	-8040	6850	5672	-148	-126	-125	-66	-61	-53	-103	41	-151	21	33	-73	-22	-55	85	-30	0
0.814167	-755	-1303	12874	-5473	-1622	-8032	4232	-5977	-83	-1944	-2735	-9678	-2181	1473	3716	-2863	86	3125	2691	-2946	1703	-11036	4550	-8981	-1222	-9003	4890	166	2009	-7046	6577	5226	-147	-121	-119	-65	-62	-55	-108	44	-152	19	37	-75	-24	-55	81	-27	0
0.815000	-736	-1659	12774	-5666	-1510	-8848	4783	-6101	-4	-2647	-2003	-9375	-2348	931	3868	-2098	-215	2875	2784	-3159	1978	-11190	4731	-8956	-784	-8723	4954	515	950	-6081	6264	4734	-152	-127	-124	-68	-56	-58	-107	40	-158	18	32	-76	-23	-57	81	-29	-7
0.815833	-680	-2007	12653	-5805	-1500	-9580	5327	-6212	25	-3338	-1182	-9052	-2797	381	4006	-1362	-920	2609	2894	-3372	2010	-11291	4947	-8932	-395	-8409	5017	840	392	-5150	5908	4212	-150	-127	-121	-63	-62	-56	-105	43	-156	1	29	-75	-21	-55	82	-28	-5
0.816667	-282	-2344	12515	-5896	-1375	-10193	5876	-6299	4	-3992	-277	-8695	-3336	-173	4137	-665	-1250	2331	3017	-3581	2256	-11334	5194	-8892	-616	-8053	5083	1140	-677	-4259	5519	3671	-155	-131	-121	-65	-64	-59	-104	44	-153	18	32	-60	-21	-53	80	-32	-4
0.817500	-169	-2671	12353	-5916	-1087	-10713	6411	-6367	-50	-4606	685	-8309	-2539	-715	4264	-23	-1068	2032	3150	-3782	2050	-11310	5469	-8849	-1620	-7655	5145	1406	-1161	-3417	5110	3130	-151	-125	-120	-63	-81	-57	-105	38	-152	19	37	-73	-21	-53	82	-29	0
0.818333	-499	-2983	12168	-5892	-1059	-11104	6937	-6424	-194	-5176	1696	-7910	-2008	-1250	4387	546	-1512	1774	3281	-3968	1782	-11213	5764	-8803	-2113	-7220	5208	1642	-1459	-2628	4690	2605	-146	-126	-121	-65	-60	-58	-108	42	-154	19	33	-75	-18	-59	79	-32	-1
0.819167	-438	-3276	11962	-5828	-999	-11373	7449	-6416	-317	-5676	2736	-7490	-3812	-1764	4514	1050	-624	1499	3425	-4138	3124	-11045	6071	-8758	-3720	-6758	5280	1847	-3772	-1898	4277	2112	-147	-125	-121	-68	-60	-63	-109	38	-151	20	33	-75	-19	-57	81	-28	-7
0.820000	-438	-3545	11730	-5720	-833	-11516	7949	-6386	-265	-6111	3781	-7057	-4500	-2245	4644	1472	-728	1236	3556	-4288	2589	-10794	6395	-8716	-5289	-6265	5362	2019	-3783	-1228	3875	1661	-147	-127	-126	-65	-62	-61	-105	41	-154	19	34	-78	-23	-60	79	-32	0
0.820833	-368	-3790	11473	-5588	-611	-11530	8425	-6319	-142	-6464	4816	-6620	-3539	-2685	4784	1816	-680	991	3689	-4411	2598	-10470	6717	-8678	-6248	-5747	5456	2158	-4090	-614	3508	1258	-150	-131	-124	-69	-66	-73	-108	38	-153	19	29	-77	-21	-58	78	-45	-1
0.821667	-404	-4003	11196	-5431	-336	-11409	8876	-6210	-223	-6728	5820	-6180	-3595	-3088	4938	2074	50	771	3811	-4529	2830	-10069	7043	-8644	-6706	-5211	5571	2268	-4668	-66	3181	923	-147	-150	-121	-67	-62	-59	-104	40	-152	18	33	-79	-21	-58	80	-33	0
0.822500	-345	-4196	10895	-5270	-224	-11177	9289	-6058	-227	-6906	6781	-5743	-4027	-3438	5111	2245	391	576	3923	-4619	2443	-9597	7360	-8622	-6472	-4652	5706	2361	-5153	417	2908	667	-144	-128	-119	-67	-64	-59	-105	51	-151	22	34	-74	-19	-58	84	-29	-1
0.823333	-186	-4353	10571	-5108	50	-10832	9667	-5861	-131	-6991	7694	-5322	-4347	-3736	5298	2330	578	404	4040	-4692	2139	-9072	7667	-8600	-6204	-4098	5864	2401	-5781	847	2697	492	-150	-129	-119	-64	-64	-59	-105	42	-155	19	32	-75	-24	-59	79	-31	-1
0.824167	201	-4480	10223	-4962	911	-10386	10001	-5619	-101	-6988	8533	-4921	-3815	-3951	5497	2331	1115	266	4142	-4743	2732	-8486	7964	-8604	-7182	-3542	6053	2456	-7124	1210	2562	402	-149	-127	-121	-48	-61	-59	-107	41	-151	20	34	-75	-22	-58	82	-29	-1
0.825000	113	-4569	9861	-4832	1906	-9843	10289	-5329	-108	-6897	9285	-4548	-3931	-4143	5716	2257	542	156	4184	-4788	1811	-7862	8243	-8612	-7634	-3001	6262	2471	-6493	1510	2510	426	-147	-124	-120	-66	-61	-60	-102	42	-151	18	32	-74	-17	-58	84	-29	0
0.825833	26	-4631	9475	-4727	2284	-9228	10525	-5005	-28	-6725	9948	-4211	-4024	-4252	5948	2097	197	70	4240	-4844	1122	-7210	8511	-8628	-7095	-2473	6503	2466	-5802	1747	2536	497	-147	-128	-119	-66	-63	-68	-104	42	-156	22	34	-73	-23	-57	82	-31	-5
0.826667	-8	-4664	9081	-4659	2260	-8553	10705	-4641	-27	-6477	10521	-3914	-3695	-4296	6195	1867	430	19	4284	-4855	1184	-6539	8749	-8657	-5952	-1972	6756	2439	-5695	1935	2644	678	-148	-129	-120	-67	-64	-57	-108	41	-153	19	36	-76	-23	-57	80	-31	0
0.827500	-525	-4667	8675	-4634	2068	-7812	10819	-4244	-124	-6166	10994	-3652	-3352	-4269	6448	1567	109	-12	4308	-4881	852	-5866	8973	-8690	-4342	-1495	7032	2394	-5224	2070	2842	950	-147	-127	-121	-68	-61	-38	-103	45	-152	15	34	-75	-19	-56	84	-31	0
0.828333	-631	-4639	8263	-4650	1927	-7056	10902	-3827	36	-5789	11375	-3437	-3157	-4176	6709	1201	-57	3	4328	-4903	740	-5203	9167	-8733	-2592	-1038	7326	2323	-4962	2178	3113	1292	-146	-124	-116	-66	-61	-58	-108	41	-151	19	35	-72	-19	-57	82	-28	-12
0.829167	-363	-4597	7850	-4710	1661	-6256	10881	-3364	132	-5366	11660	-3270	-3264	-4025	6969	786	-615	2	4335	-4925	274	-4554	9343	-8786	-81	-638	7628	2232	-4317	2209	3455	1709	-145	-125	-114	-64	-61	-52	-117	42	-149	22	37	-72	-19	-57	81	-29	0
0.830000	-638	-4529	7442	-4820	1332	-5436	10822	-2930	19	-4903	11850	-3142	-3095	-3814	7226	277	-1124	39	4329	-4947	-49	-3937	9494	-8849	2549	-262	7930	2116	-3848	2222	3858	2188	-144	-124	-135	-67	-61	-58	-105	45	-149	20	36	-72	-17	-57	86	-24	3
0.830833	-815	-4447	7033	-4969	1077	-4613	10692	-2469	-15	-4410	11953	-3063	-2560	-3525	7481	-275	-843	94	4319	-4965	-298	-3359	9622	-8914	4158	73	8229	1967	-3294	2209	4314	2723	-133	-122	-114	-64	-62	-53	-102	45	-149	22	38	-73	-23	-61	86	-26	2
0.831667	-598	-4370	6633	-5164	897	-3795	10511	-2016	-112	-3896	11981	-3020	-2346	-3245	7722	-891	-1510	162	4308	-4982	-995	-2836	9723	-8992	6423	373	8516	1774	-1645	2174	4808	3273	-150	-128	-119	-69	-64	-58	-107	41	-152	18	34	-75	-23	-58	76	-33	-1
0.832500	-235	-4254	6250	-5396	812	-2991	10275	-1581	-58	-3377	11932	-3022	-2427	-2891	7950	-1567	-1095	246	4296	-4999	76	-2355	9795	-9082	7089	643	8783	1570	-2661	2125	5323	3899	-147	-126	-121	-70	-62	-59	-104	41	-151	6	27	-77	-22	-58	80	-30	0
0.833333	-196	-4147	5882	-5658	476	-2201	9997	-1152	-40	-2841	11828	-3041	-2705	-2502	8165	-2284	-971	349	4278	-5004	-512	-1928	9856	-9169	7410	887	9028	1329	-2289	2074	5848	4517	-149	-130	-124	-66	-63	-56	-107	44	-153	16	36	-76	-23	-57	81	-30	-3
0.834167	-221	-4028	5536	-5938	265	-1434	9680	-747	-96	-2313	11667	-3091	-2040	-2085	8370	-3052	-1625	449	4272	-5009	-1217	-1557	9894	-9267	8812	1100	9238	1045	-995	2036	6366	5142	-150	-128	-120	-45	-59	-38	-107	43	-154	18	35	-81	-21	-57	84	-32	-3
0.835000	-257	-3906	5209	-6251	196	-706	9329	-396	-12	-1793	11460	-3155	-1750	-1648	8544	-3868	-1546	567	4269	-5018	-986	-1240	9914	-9371	10035	1291	9421	726	235	2000	6856	5753	-150	-131	-122	-67	-58	-76	-107	43	-151	20	33	-73	-17	-59	80	-30	-1
0.835833	-85	-3782	4903	-6577	-15	-26	8955	-41	16	-1299	11211	-3232	-2005	-1176	8699	-4732	-1406	693	4267	-5027	-1268	-977	9922	-9484	10814	1460	9540	368	1819	1988	7316	6353	-147	-127	-119	-65	-58	-58	-112	43	-151	19	34	-52	-21	-57	80	-28	1
0.836667	102	-3650	4620	-6914	-350	597	8562	259	-42	-834	10928	-3315	-2154	-729	8828	-5632	-1515	819	4265	-5043	-1784	-766	9907	-9595	10646	1617	9615	-32	3315	1997	7720	6917	-146	-127	-119	-64	-62	-59	-105	45	-151	19	37	-74	-18	-52	78	-32	0
0.837500	214	-3513	4363	-7257	-577	1154	8160	518	49	-400	10608	-3399	-1447	-257	8941	-6563	-703	957	4269	-5078	-1194	-596	9888	-9716	8999	1750	9636	-456	2866	2044	8063	7444	-148	-128	-118	-65	-59	-56	-105	41	-152	19	35	-75	-16	-56	84	-28	0
0.838333	260	-3370	4118	-7600	-712	1637	7760	732	56	-7	10261	-3477	-951	211	9020	-7526	-324	1091	4273	-5132	-1354	-462	9855	-9842	8720	1873	9599	-922	3194	2130	8324	7910	-147	-129	-119	-66	-61	-58	-108	45	-151	18	32	-60	-24	-58	78	-31	-3
0.839167	233	-3217	3894	-7945	-822	2035	7357	924	47	338	9885	-3550	-420	669	9072	-8507	-528	1226	4272	-5215	-1958	-366	9808	-9973	9295	1985	9502	-1416	3735	2234	8504	8324	-147	-126	-122	-67	-64	-61	-109	38	-153	16	32	-76	-19	-57	81	-31	-1
0.840000	333	-3025	3691	-8283	-1058	2345	6966	1036	111	627	9482	-3618	224	1122	9094	-9503	-196	1363	4267	-5327	-2089	-301	9757	-10110	8231	2082	9340	-1934	2820	2382	8592	8674	-148	-132	-126	-69	-64	-62	-112	38	-151	13	27	-79	-27	-60	76	-29	-5
0.840833	439	-2869	3500	-8613	-1072	2551	6589	1120	226	863	9055	-3647	948	1551	9085	-10503	-212	1499	4257	-5479	-2354	-254	9697	-10248	7302	2175	9124	-2464	1599	2576	8586	8962	-150	-129	-126	-68	-68	-60	-114	41	-150	12	32	-75	-24	-44	75	-32	-4
0.841667	416	-2664	3323	-8931	-883	2663	6240	1201	219	1043	8600	-3729	1627	1968	9057	-11497	-99	1640	4247	-5659	-2143	-228	9631	-10386	6376	2249	8846	-3019	97	2808	8487	9182	-152	-128	-124	-65	-61	-58	-111	43	-155	18	28	-78	-22	-56	80	-34	-3
0.842500	377	-2433	3154	-9231	-988	2670	5901	1245	189	1161	8113	-3783	1984	2351	8990	-12481	-24	1777	4227	-5890	-2230	-212	9555	-10521	5238	2310	8514	-3559	-1283	3069	8297	9325	-149	-126	-121	-65	-61	-57	-107	42	-132	21	32	-74	-18	-56	82	-32	-1
0.843333	536	-2175	2992	-9520	-1100	2562	5588	1265	224	1207	7591	-3851	2074	2698	8892	-13444	-155	1914	4203	-6165	-2249	-213	9468	-10665	4353	2351	8121	-4112	-2909	3353	8018	9402	-147	-127	-119	-62	-58	-56	-107	41	-151	21	32	-74	-17	-55	78	-31	0
0.844167	650	-1895	2827	-9793	-1133	2350	5298	1272	245	1188	7033	-3937	1991	2997	8756	-14379	454	2044	4163	-6478	-1918	-227	9359	-10805	2069	2375	7682	-4654	-6038	3656	7653	9408	-145	-127	-118	-62	-58	-55	-133	39	-151	21	33	-74	-19	-58	82	-28	-1
0.845000	449	-1583	2660	-10053	-1258	2031	5018	1269	249	1085	6440	-4048	1585	3245	8594	-15273	160	2179	4124	-6833	-2735	-251	9241	-10946	429	2373	7193	-5183	-17544	3974	7217	9347	-146	-142	-117	-64	-63	-57	-105	40	-153	21	35	-74	-17	-57	84	-30	0
0.845833	371	-1242	2488	-10297	-1150	1613	4770	1269	368	958	5810	-4200	1548	3439	8395	-16138	343	2307	4076	-7226	-1889	-281	9105	-11085	-1447	2349	6667	-5697	-32414	4293	6718	9218	-148	-127	-119	-50	-61	-56	-114	40	-151	19	30	-73	-17	-56	81	-32	-3
0.846667	524	-872	2310	-10521	-1079	1118	4535	1260	552	753	5144	-4387	930	3576	8165	-16952	724	2440	4040	-7639	-1366	-325	8942	-11228	-3377	2298	6106	-6190	-31980	4610	6171	9031	-149	-125	-118	-66	-63	-58	-105	39	-155	19	36	-74	-19	-55	86	-31	-6
0.847500	602	-476	2125	-10738	-1029	551	4308	1260	632	501	4445	-4629	143	3652	7904	-17710	1	2572	3972	-8072	-1578	-375	8761	-11365	-3859	2228	5519	-6656	-30520	4915	5585	8790	-148	-126	-117	-64	-61	-53	-104	39	-152	21	33	-72	-21	-53	78	-30	-1
0.848333	629	-51	1934	-10942	-935	-75	4121	1265	623	204	3715	-4927	-425	3669	7612	-18411	177	2711	3919	-8512	-1330	-435	8545	-11507	-4341	2131	4908	-7097	-31323	5205	4978	8490	-150	-129	-117	-66	-64	-59	-109	41	-156	17	33	-75	-22	-58	79	-30	-5
0.849167	523	395	1738	-11138	-989	-742	3942	1277	614	-119	2957	-5284	-1003	3618	7288	-19043	213	2853	3871	-8946	-1046	-498	8306	-11649	-4678	2020	4296	-7533	-29464	5458	4366	8141	-148	-107	-118	-67	-58	-57	-103	43	-151	20	34	-73	-23	-56	84	-29	-4
0.850000	363	865	1537	-11327	-1173	-1425	3758	1305	467	-453	2190	-5689	-1523	3513	6932	-19610	-31	2998	3829	-9373	-90	-572	8038	-11793	-5552	1885	3686	-7936	-21050	5675	3763	7744	-146	-125	-117	-64	-62	-56	-101	41	-152	21	36	-72	-22	-55	87	-21	0
0.850833	576	1360	1334	-11516	-1030	-2112	3606	1329	485	-786	1410	-6160	-1110	3360	6547	-20105	347	3150	3797	-9778	1493	-647	7738	-11940	-8689	1737	3081	-8329	-2818	5854	3179	7303	-146	-129	-116	-45	-61	-53	-101	44	-150	19	37	-73	-21	-50	88	-24	-1
0.851667	923	1863	1138	-11708	-805	-2787	3460	1350	301	-1115	635	-6675	-923	3152	6132	-20530	103	3298	3767	-10159	2001	-733	7405	-12095	-12202	1584	2493	-8710	13516	5980	2621	6810	-148	-107	-118	-65	-63	-56	-103	42	-144	20	35	-73	-19	-55	85	-26	-1
0.852500	827	2371	939	-11907	-1078	-3445	3319	1361	77	-1423	-141	-7251	-1410	2900	5689	-20879	-959	3462	3753	-10511	1904	-823	7036	-12260	-13215	1419	1925	-9090	27066	6056	2105	6268	-150	-129	-119	-68	-65	-53	-105	41	-155	16	32	-77	-19	-56	84	-28	-5
0.853333	741	2887	747	-12117	-2071	-4032	3192	1350	38	-1697	-893	-7853	-3536	2620	5207	-21145	-894	3626	3745	-10822	2137	-909	6641	-12427	-13830	1297	1395	-9465	32767	6083	1645	5688	-151	-129	-119	-65	-62	-56	-104	42	-152	21	35	-73	-22	-60	84	-30	-4
0.854167	758	3405	584	-12338	-3370	-4576	3070	1307	131	-1922	-1617	-8490	-4596	2331	4703	-21320	-670	3800	3746	-11105	1123	-999	6211	-12611	-13318	1114	904	-9845	31147	6053	1267	5062	-148	-125	-116	-66	-61	-56	-105	44	-152	20	35	-74	-21	-55	82	-28	-1
0.855000	935	3913	401	-12581	-3929	-5059	2936	1209	321	-2103	-2294	-9143	-3054	2022	4172	-21403	-584	3973	3749	-11358	59	-1081	5762	-12803	-12272	979	457	-10231	25579	5980	910	4380	-150	-146	-115	-66	-62	-55	-101	43	-153	18	36	-74	-23	-55	84	-29	0
0.855833	985	4416	248	-12845	-4221	-5482	2836	1035	391	-2229	-2925	-9806	-2152	1727	3612	-21386	-730	4152	3759	-11587	-1410	-1165	5285	-13010	-10366	855	52	-10626	18865	5847	638	3641	-147	-130	-119	-68	-82	-56	-105	39	-154	19	35	-73	-19	-53	91	-30	0
0.856667	844	4898	111	-13125	-4689	-5837	2721	769	168	-2302	-3497	-10464	-1446	1445	3018	-21263	-860	4329	3758	-11800	-3080	-1240	4786	-13235	-7046	752	-302	-11036	13841	5668	429	2840	-149	-128	-120	-67	-64	-57	-107	39	-154	32	33	-77	-24	-56	79	-31	-4
0.857500	676	5363	-17	-13427	-4835	-6138	2591	388	101	-2319	-4005	-11113	-562	1173	2397	-21024	-230	4513	3762	-12003	-3520	-1300	4272	-13468	-4760	674	-608	-11453	9555	5454	290	1979	-156	-125	-118	-67	-63	-59	-105	43	-153	22	35	-73	-23	-55	82	-28	-4
0.858333	570	5807	-118	-13754	-4703	-6376	2455	-116	63	-2292	-4442	-11743	-141	977	1750	-20666	-177	4680	3755	-12212	-4415	-1357	3740	-13724	-1961	618	-865	-11882	8898	5195	215	1048	-150	-126	-119	-67	-64	-58	-108	42	-150	19	35	-76	-11	-59	81	-27	-3
0.859167	533	6212	-219	-14101	-4668	-6579	2293	-780	-81	-2231	-4806	-12348	571	798	1078	-20191	-134	4846	3730	-12433	-4642	-1403	3202	-13997	642	587	-1068	-12312	5465	4909	196	46	-148	-129	-117	-79	-66	-59	-109	37	-152	19	33	-78	-25	-55	80	-29	-5
0.860000	472	6594	-303	-14467	-4793	-6747	2111	-1605	-255	-2140	-5096	-12925	1063	665	374	-19603	560	5011	3695	-12675	-4540	-1437	2657	-14290	1679	571	-1229	-12742	-1376	4597	232	-1021	-172	-129	-121	-69	-62	-57	-107	42	-154	18	30	-77	-25	-58	81	-31	-3
0.860833	313	6943	-387	-14845	-4823	-6895	1893	-2590	-441	-2040	-5318	-13487	1345	567	-357	-18899	236	5201	3636	-12949	-5503	-1462	2110	-14592	3858	575	-1349	-13167	-5114	4263	311	-2169	-153	-131	-126	-70	-63	-58	-109	40	-156	37	29	-74	-25	-57	80	-31	-4
0.861667	130	7257	-465	-15232	-4712	-7058	1634	-3781	-620	-1951	-5481	-14000	1520	502	-1124	-18092	490	5309	3563	-13251	-5334	-1481	1573	-14913	4975	590	-1425	-13568	-8899	3904	433	-3388	-153	-129	-119	-70	-62	-59	-105	39	-155	16	35	-77	-22	-56	84	-33	-1
0.862500	-163	7536	-549	-15618	-4706	-7165	1328	-5138	-779	-1878	-5584	-14513	1643	457	-1921	-17197	397	5444	3469	-13587	-5302	-1492	1042	-15246	5285	615	-1473	-13959	-10339	3546	588	-4675	-153	-127	-127	-67	-59	-56	-103	40	-145	21	36	-72	-21	-57	85	-30	-5
0.863333	-287	7785	-624	-16005	-4348	-7310	964	-6672	-941	-1848	-5645	-15015	1537	405	-2753	-16233	237	5573	3354	-13957	-3842	-1506	524	-15598	4909	639	-1491	-14302	-9362	3176	765	-6028	-146	-127	-118	-66	-59	-53	-108	44	-149	21	35	-74	-18	-53	80	-28	-1
0.864167	-327	8002	-716	-16385	-3668	-7473	528	-8384	-953	-1879	-5683	-15558	1675	344	-3618	-15227	627	5686	3221	-14358	-1048	-1523	17	-15957	2905	650	-1488	-14623	-7675	2786	956	-7450	-152	-127	-119	-68	-59	-55	-108	42	-148	22	34	-82	-18	-57	82	-31	-3
0.865000	19	8192	-823	-16755	-2592	-7654	20	-10255	-897	-1991	-5707	-16042	1919	243	-4520	-14197	945	5790	3066	-14790	874	-1562	-469	-16329	62	652	-1468	-14898	-4093	2395	1155	-8910	-151	-128	-115	-68	-64	-61	-111	39	-156	19	29	-75	-26	-56	80	-30	0
0.865833	-3	8354	-945	-17110	-1200	-7864	-564	-12244	-852	-2189	-5736	-16583	2008	80	-5466	-13166	-10	5881	2899	-15231	2207	-1579	-927	-16706	-896	628	-1431	-15122	5137	2000	1356	-10422	-150	-128	-124	-67	-64	-57	-90	39	-145	20	29	-74	-23	-58	82	-32	-1
0.866667	-154	8496	-1079	-17448	431	-8085	-1229	-14329	-865	-2481	-5783	-17149	2116	-152	-6450	-12152	-243	5970	2723	-15672	4235	-1629	-1351	-17090	-1448	575	-1382	-15301	13987	1595	1558	-11986	-150	-128	-125	-66	-63	-58	-109	40	-151	19	32	-60	-18	-57	81	-33	1
0.867500	-532	8618	-1229	-17732	2169	-8324	-1977	-16479	-908	-2877	-5871	-17753	2128	-492	-7475	-11186	-317	6055	2551	-16103	4653	-1691	-1754	-17466	-1367	491	-1315	-15429	21103	1181	1743	-13565	-146	-125	-118	-63	-59	-55	-107	55	-153	20	36	-76	-22	-57	82	-32	0
0.868333	-1014	8728	-1394	-17999	3881	-8579	-2804	-18662	-847	-3389	-6017	-18393	2277	-944	-8520	-10284	-704	6127	2373	-16516	4546	-1774	-2117	-17845	-917	363	-1240	-15509	25863	761	1923	-15147	-149	-129	-122	-68	-65	-59	-104	41	-136	19	35	-70	-21	-55	81	-30	-4
0.869167	-1134	8827	-1572	-18229	5315	-8840	-3726	-20844	-843	-4003	-6235	-19070	2276	-1523	-9625	-9461	-979	6204	2206	-16893	3946	-1894	-2447	-18215	-115	192	-1152	-15582	28882	325	2073	-16732	-147	-122	-118	-64	-59	-53	-105	42	-122	19	37	-75	-23	-53	85	-29	0
0.870000	-1072	8917	-1763	-18423	6236	-9102	-4727	-22969	-810	-4716	-6542	-19767	2249	-2243	-10753	-8724	-1724	6281	2044	-17224	2509	-2049	-2739	-18574	1487	-27	-1044	-15616	30745	-130	2223	-18299	-148	-125	-117	-67	-63	-55	-103	42	-147	25	39	-75	-16	-51	87	-29	3
0.870833	-890	8999	-1960	-18582	7012	-9344	-5798	-25015	-665	-5525	-6953	-20491	2095	-3095	-11907	-8078	-2382	6350	1897	-17499	2047	-2213	-2990	-18917	2121	-296	-924	-15635	29067	-598	2299	-19850	-146	-124	-116	-65	-59	-53	-103	43	-150	20	34	-73	-17	-51	85	-28	0
0.871667	-593	9071	-2164	-18706	7492	-9600	-6938	-26893	-532	-6407	-7467	-21219	1759	-4094	-13088	-7523	-3054	6426	1760	-17709	1500	-2422	-3201	-19254	2760	-611	-781	-15668	27869	-1094	2361	-21365	-148	-129	-119	-65	-59	-52	-103	43	-151	18	28	-95	-18	-52	84	-29	0
0.872500	-224	9145	-2368	-18795	7258	-9818	-8131	-28610	-479	-7365	-8101	-21924	1695	-5223	-14287	-7059	-3869	6499	1647	-17854	1604	-2664	-3380	-19539	4348	-972	-625	-15692	25309	-1614	2392	-22827	-151	-125	-119	-68	-62	-58	-105	37	-154	13	32	-76	-24	-56	80	-32	-1
0.873333	-139	9208	-2565	-18853	6830	-10004	-9360	-30120	-438	-8370	-8834	-22649	1599	-6460	-15475	-6674	-3122	6577	1554	-17928	2687	-2936	-3512	-19814	4172	-1372	-409	-15757	18119	-2147	2383	-24226	-152	-128	-121	-67	-49	-59	-113	38	-155	17	33	-76	-23	-60	54	-32	-9
0.874167	-154	9268	-2759	-18886	6564	-10149	-10621	-31400	-394	-9404	-9669	-23308	1238	-7792	-16645	-6356	-2800	6661	1483	-17934	2329	-3234	-3601	-20054	4831	-1799	-170	-15863	14193	-2697	2353	-25542	-148	-128	-115	-67	-73	-60	-107	43	-150	15	34	-73	-24	-57	81	-28	-3
0.875000	197	9325	-2927	-18889	6226	-10246	-11871	-32170	-398	-10442	-10577	-23898	1175	-9188	-17787	-6102	-2019	6746	1432	-17876	3522	-3557	-3647	-20261	4971	-2243	105	-16021	9761	-3253	2285	-26772	-153	-127	-119	-66	-67	-55	-107	42	-153	17	34	-77	-22	-57	81	-31	-6
0.875833	286	9374	-3090	-18880	5799	-10293	-13083	-32490	-385	-11471	-11554	-24414	1141	-10622	-18866	-5891	-790	6829	1379	-17772	3995	-3897	-3652	-20434	4983	-2697	424	-16258	6340	-3815	2191	-27908	-150	-120	-120	-64	-65	-58	-109	38	-152	18	34	-69	-21	-56	82	-30	1
0.876667	171	9416	-3237	-18861	5304	-10274	-14275	-32623	-245	-12477	-12560	-24842	830	-12080	-19875	-5720	334	6914	1384	-17632	4325	-4244	-3613	-20573	4886	-3145	787	-16568	3478	-4379	2072	-28943	-148	-125	-121	-66	-62	-58	-107	50	-150	19	33	-77	-21	-57	80	-32	-1
0.877500	-193	9449	-3366	-18834	4783	-10205	-15380	-32667	-94	-13441	-13578	-25161	689	-13519	-20777	-5597	1336	6992	1387	-17468	5121	-4612	-3534	-20676	4402	-3578	1204	-16962	257	-4930	1937	-29860	-148	-122	-113	-67	-59	-57	-112	40	-149	16	34	-73	-17	-60	82	-30	0
0.878333	-167	9471	-3479	-18811	4324	-10070	-16381	-32710	-128	-14358	-14571	-25375	854	-14907	-21561	-5503	2482	7065	1402	-17292	5349	-4974	-3416	-20749	2678	-3983	1653	-17452	-3071	-5459	1792	-30662	-150	-125	-119	-65	-61	-60	-130	40	-152	18	30	-76	-22	-62	77	-31	0
0.879167	-508	9481	-3581	-18803	3888	-9881	-17241	-32706	-46	-15208	-15507	-25466	473	-16214	-22191	-5432	2138	7126	1427	-17129	3861	-5328	-3252	-20792	2696	-4344	2149	-18023	3460	-5958	1649	-31352	-149	-126	-121	-68	-66	-60	-113	38	-151	15	29	-76	-21	-62	79	-33	-1
0.880000	-690	9482	-3672	-18799	3419	-9642	-18010	-32635	120	-15992	-16356	-25444	250	-17419	-22677	-5387	1962	7181	1466	-16983	3735	-5670	-3054	-20804	3376	-4658	2677	-18682	17049	-6430	1524	-31924	-152	-126	-120	-68	-66	-62	-109	38	-154	13	22	-76	-26	-56	79	-33	0
0.880833	-783	9469	-3754	-18812	2847	-9365	-18589	-32072	97	-16698	-17100	-25312	167	-18497	-22974	-5378	2281	7220	1511	-16876	3826	-5992	-2814	-20781	3611	-4905	3229	-19415	25236	-6861	1432	-32373	-153	-129	-120	-72	-64	-59	-109	36	-152	9	29	-77	-25	-62	77	-35	-3
0.881667	-1211	9448	-3830	-18857	2496	-9067	-18987	-31166	22	-17328	-17667	-25059	233	-19425	-23091	-5403	2005	7228	1568	-16803	3340	-6282	-2542	-20734	3638	-5088	3790	-20215	26341	-7259	1390	-32573	-150	-131	-122	-69	-66	-62	-119	36	-158	11	26	-81	-24	-63	75	-35	-5
0.882500	-1447	9407	-3906	-18921	2172	-8759	-19197	-30012	39	-17877	-18077	-24714	106	-20179	-23021	-5471	1739	7257	1630	-16814	3207	-6534	-2243	-20660	2579	-5196	4355	-21071	24798	-7618	1423	-32673	-151	-128	-122	-69	-63	-55	-109	39	-151	17	30	-77	-22	-60	78	-31	0
0.883333	-2059	9380	-3977	-19005	1714	-8472	-19203	-28657	79	-18337	-18298	-24281	-222	-20750	-22764	-5584	1173	7253	1709	-16869	2285	-6742	-1917	-20560	2469	-5237	4900	-21963	21767	-7951	1552	-32695	-149	-126	-120	-66	-61	-58	-105	40	-152	16	28	-74	-23	-60	81	-32	-4
0.884167	-3192	9337	-4064	-19113	1325	-8226	-19015	-27126	138	-18752	-18324	-23776	-377	-21130	-22329	-5756	704	7224	1794	-16992	1814	-6906	-1572	-20438	2696	-5210	5411	-22872	17763	-8266	1794	-32714	-150	-126	-121	-62	-62	-60	-105	41	-153	17	29	-75	-24	-59	78	-31	0
0.885000	-4077	9289	-4174	-19251	1096	-8060	-18630	-25479	72	-19081	-18152	-23219	-326	-21306	-21730	-5987	685	7180	1887	-17182	1707	-7015	-1212	-20296	2414	-5125	5851	-23786	13067	-8565	2173	-32720	-149	-127	-121	-68	-61	-57	-108	38	-154	19	28	-75	-23	-59	79	-29	12
0.885833	-4388	9233	-4275	-19412	1182	-7976	-18059	-23736	38	-19342	-17792	-22623	-438	-21284	-20991	-6280	192	7116	1993	-17433	1036	-7068	-844	-20132	4207	-4990	6271	-24676	-736	-8864	2712	-32678	-149	-128	-121	-68	-62	-57	-105	29	-153	15	29	-75	-21	-58	79	-32	-1
0.886667	-4123	9174	-4405	-19590	2155	-8006	-17322	-21940	179	-19537	-17261	-21992	-455	-21065	-20131	-6637	570	7037	2117	-17734	1646	-7060	-483	-19952	3345	-4824	6618	-25527	-25035	-9174	3408	-32462	-151	-128	-122	-67	-63	-59	-109	38	-158	20	30	-72	-22	-58	82	-31	0
0.887500	-3663	9115	-4553	-19783	2399	-8151	-16438	-20118	212	-19682	-16584	-21339	-602	-20660	-19193	-7052	101	6947	2260	-18078	294	-6989	-130	-19760	3161	-4640	6902	-26326	-32689	-9503	4282	-32108	-147	-126	-119	-66	-61	-61	-105	38	-153	21	32	-74	-22	-61	79	-29	-1
0.888333	-2652	9051	-4717	-19989	1841	-8423	-15438	-18299	120	-19690	-15802	-20672	250	-20081	-18210	-7509	-460	6847	2413	-18468	210	-6861	200	-19552	3157	-4461	7143	-27051	-32417	-9854	5355	-31606	-147	-127	-121	-67	-65	-58	-104	41	-164	20	33	-76	-23	-55	81	-29	0
0.889167	-1718	8986	-4899	-20202	1571	-8815	-14339	-16504	88	-19631	-14963	-19980	1676	-19349	-17229	-8000	-584	6739	2588	-18875	168	-6663	512	-19343	3031	-4317	7356	-27690	-32673	-10234	6604	-31009	-145	-125	-117	-67	-65	-55	-103	43	-152	20	37	-77	-23	-56	82	-28	1
0.890000	-796	8941	-5096	-20428	1297	-9322	-13185	-14772	70	-19465	-14117	-19313	1523	-18480	-16291	-8506	-688	6626	2777	-19303	-667	-6405	785	-19139	3468	-4232	7566	-28220	-27527	-10642	8025	-30315	-149	-128	-122	-70	-63	-57	-105	38	-153	20	32	-75	-23	-57	82	-30	1
0.890833	220	8843	-5312	-20650	760	-9919	-12009	-13136	124	-19175	-13325	-18624	960	-17504	-15439	-9001	-988	6519	2989	-19734	-809	-6089	1020	-18940	3392	-4228	7810	-28646	-19421	-11075	9618	-29511	-146	-131	-116	-64	-59	-53	-103	61	-152	19	34	-75	-23	-52	85	-30	-4
0.891667	1395	8763	-5526	-20885	394	-10581	-10840	-11605	440	-18739	-12626	-17912	1303	-16423	-14709	-9475	-1413	6413	3220	-20167	244	-5723	1207	-18759	1742	-4338	8116	-28954	-16022	-11533	11372	-28606	-149	-127	-119	-67	-64	-53	-105	28	-152	21	33	-74	-21	-53	78	-29	-4
0.892500	1951	8671	-5765	-21120	82	-11270	-9730	-10221	469	-18153	-12092	-17197	884	-15282	-14144	-9893	-2393	6321	3457	-20589	-682	-5319	1352	-18602	1895	-4559	8525	-29152	-10495	-12009	13241	-27616	-156	-130	-119	-44	-65	-57	-104	35	-156	18	32	-78	-24	-55	80	-31	-1
0.893333	2109	8572	-6002	-21347	-527	-11942	-8706	-8973	471	-17384	-11774	-16424	813	-14102	-13777	-10242	-2522	6240	3710	-20990	-1360	-4889	1475	-18475	2834	-4931	9069	-29233	-6333	-12475	15202	-26554	-150	-129	-118	-66	-59	-55	-86	40	-149	21	36	-76	-19	-53	79	-29	-15
0.894167	2175	8464	-6237	-21574	-1175	-12563	-7798	-7900	454	-16436	-11666	-15643	767	-12905	-13624	-10500	-1807	6181	3974	-21372	-1131	-4458	1585	-18386	2719	-5458	9781	-29217	-4848	-12930	17224	-25417	-148	-128	-118	-64	-60	-55	-103	41	-154	21	35	-75	-18	-52	85	-28	0
0.895000	2629	8343	-6476	-21810	-1793	-13094	-7044	-6999	265	-15329	-11841	-14826	465	-11725	-13716	-10656	-1541	6141	4244	-21735	-1796	-4057	1710	-18336	2702	-6132	10664	-29111	-4175	-13348	19264	-24244	-151	-125	-117	-62	-61	-58	-103	44	-155	20	35	-88	-17	-55	82	-29	-3
0.895833	4170	8208	-6716	-22045	-2170	-13479	-6482	-6287	253	-14049	-12297	-13980	268	-10570	-14041	-10704	-965	6121	4523	-22074	-2042	-3715	1886	-18339	2258	-6970	11744	-28942	-4249	-13721	21295	-23039	-148	-127	-117	-52	-87	-55	-103	39	-151	17	38	-73	-17	-51	86	-25	0
0.896667	5374	8059	-6956	-22291	-2438	-13683	-6129	-5764	148	-12614	-13036	-13104	47	-9467	-14616	-10642	-293	6131	4801	-22386	-2453	-3470	2159	-18396	2248	-7941	13020	-28709	-3630	-14038	23280	-21834	-144	-126	-112	-62	-60	-55	-113	43	-147	19	39	-73	-18	-53	85	-28	1
0.897500	5262	7898	-7190	-22546	-2699	-13683	-6009	-5427	-7	-11050	-14052	-12194	-93	-8434	-15419	-10477	549	6157	5080	-22694	-3047	-3367	2524	-18509	2457	-9054	14495	-28453	-3330	-14276	25172	-20658	-149	-111	-118	-64	-61	-57	-102	42	-153	19	36	-73	-21	-53	86	-10	-3
0.898333	4965	7728	-7439	-22812	-2765	-13435	-6136	-5278	-36	-9370	-15318	-11269	-76	-7488	-16425	-10220	2085	6182	5359	-22982	-3367	-3432	3086	-18677	1142	-10281	16143	-28193	-3248	-14434	26921	-19536	-149	-126	-118	-68	-63	-55	-102	40	-153	18	33	-76	-22	-56	82	-31	-1
0.899167	4589	7548	-7659	-23095	-2875	-12934	-6521	-5311	-38	-7627	-16794	-10345	-535	-6642	-17620	-9887	2926	6279	5630	-23263	-4005	-3705	3850	-18902	1456	-11578	17925	-27949	-1367	-14496	28503	-18487	-149	-122	-120	-66	-64	-59	-107	38	-183	18	33	-77	-21	-56	79	-31	-1
0.900000	4140	7367	-7933	-23390	-3065	-12164	-7158	-5504	-51	-5853	-18423	-9433	-456	-5881	-18956	-9496	4592	6373	5909	-23535	-3099	-4208	4845	-19180	-221	-12917	19794	-27737	-4356	-14460	29879	-17540	-149	-126	-119	-67	-66	-61	-107	41	-155	17	32	-79	-26	-56	79	-19	-1
0.900833	3162	7181	-8199	-23704	-3141	-11144	-8037	-5854	-198	-4090	-20157	-8553	-596	-5225	-20404	-9064	5852	6480	6194	-23807	-3670	-4953	6100	-19510	-1671	-14257	21671	-27578	-5821	-14327	31035	-16704	-150	-126	-124	-68	-67	-60	-111	41	-155	17	29	-79	-26	-58	81	-32	-4
0.901667	1518	6995	-8484	-24030	-3114	-9885	-9139	-6342	-202	-2376	-21933	-7733	-697	-4647	-21916	-8630	6410	6604	6494	-24084	-4117	-5933	7609	-19893	-1908	-15553	23589	-27481	-6387	-14096	31957	-15995	-152	-125	-122	-67	-63	-58	-104	37	-153	20	26	-75	-22	-57	81	-30	0
0.902500	26	6814	-8785	-24371	-3140	-8415	-10437	-6948	-203	-739	-23704	-6984	-790	-4149	-23453	-8215	7346	6736	6805	-24363	-3726	-7143	9374	-20318	-2791	-16759	25400	-27451	-7084	-13777	32631	-15430	-152	-126	-119	-65	-65	-57	-104	42	-151	18	34	-74	-22	-53	75	-30	-3
0.903333	-1223	6637	-9108	-24719	-3112	-6776	-11900	-7660	-275	791	-25403	-6344	-717	-3708	-24958	-7844	7927	6878	7151	-24650	-3769	-8555	11363	-20799	-3525	-17839	27058	-27493	-7393	-13389	32767	-15009	-148	-119	-118	-66	-61	-52	-104	40	-153	20	29	-75	-21	-47	82	-26	-1
0.904167	-2533	6462	-9460	-25081	-3052	-4996	-13505	-8461	-288	2181	-26977	-5844	-1069	-3306	-26403	-7551	8193	7022	7525	-24948	-3727	-10141	13560	-21333	-4048	-18742	28492	-27602	-7126	-12940	32767	-14732	-147	-119	-117	-65	-72	-55	-105	43	-153	20	33	-75	-19	-53	85	-29	0
0.905000	-3123	6295	-9859	-25448	-3019	-3132	-15200	-9327	-334	3411	-28362	-5461	-1040	-2921	-27742	-7346	8713	7167	7943	-25259	-2808	-11837	15897	-21896	-6024	-19429	29656	-27772	-9661	-12446	32767	-14579	-148	-122	-118	-67	-62	-61	-108	43	-149	21	30	-77	-23	-56	86	-30	-1
0.905833	-3414	6130	-10271	-25813	-3080	-1238	-16925	-10243	-339	4468	-29525	-5263	-1107	-2530	-28957	-7250	8172	7311	8414	-25578	-3113	-13612	18318	-22505	-6717	-19879	30509	-27983	-9801	-11924	32720	-14550	-149	-128	-118	-67	-65	-59	-104	45	-153	18	30	-73	-25	-59	81	-30	0
0.906667	-3285	5974	-10729	-26181	-2841	628	-18644	-11186	-219	5335	-30437	-5261	-1176	-2116	-30012	-7273	6734	7449	8944	-25902	-3532	-15367	20732	-23154	-5283	-20059	31019	-28217	-7322	-11385	32116	-14623	-150	-127	-127	-65	-66	-62	-107	39	-154	16	28	-75	-24	-58	78	-32	-1
0.907500	-3113	5821	-11220	-26537	-2846	2427	-20301	-12141	-257	6030	-31084	-5400	-1280	-1661	-30889	-7410	5855	7588	9540	-26224	-2917	-17038	23079	-23826	-4822	-19955	31174	-28453	-5732	-10841	31292	-14774	-148	-121	-121	-64	-65	-59	-107	44	-151	17	30	-74	-25	-58	69	-28	0
0.908333	-3090	5678	-11745	-26874	-2973	4104	-21849	-13090	-354	6555	-31453	-5741	-1436	-1162	-31573	-7668	4426	7727	10198	-26548	-2642	-18573	25280	-24534	-4236	-19563	30968	-28671	-4140	-10307	30266	-14996	-149	-125	-119	-67	-63	-45	-104	43	-153	19	34	-73	-22	-56	80	-30	0
0.909167	-2808	5554	-12293	-27197	-2646	5617	-23261	-14029	-325	6901	-31556	-6252	-1299	-617	-32062	-8041	2699	7861	10923	-26864	-2289	-19908	27205	-25261	-3440	-18895	30397	-28851	-3247	-9794	29067	-15255	-145	-125	-120	-64	-61	-56	-103	45	-151	20	35	-77	-21	-55	85	-27	0
0.910000	-2549	5401	-12889	-27508	-2406	6932	-24486	-14941	-204	7081	-31393	-6956	-1037	-38	-32363	-8515	988	7992	11712	-27186	-2036	-20982	28810	-25998	-2413	-17967	29512	-28974	-2422	-9304	27721	-15542	-145	-126	-119	-64	-62	-64	-104	45	-147	22	35	-73	-21	-53	86	-28	1
0.910833	-2341	5266	-13501	-27803	-2221	8009	-25493	-15808	-143	7101	-30996	-7800	813	560	-32461	-9075	-803	8128	12561	-27483	-1730	-21744	30022	-26735	-1237	-16809	28322	-29020	-1977	-8835	26261	-15844	-147	-122	-119	-62	-59	-52	-103	49	-150	19	33	-70	-19	-55	87	-26	2
0.911667	-2395	5126	-14125	-28082	-2040	8830	-26259	-16638	-79	6968	-30392	-8774	3502	1155	-32397	-9710	-1915	8268	13445	-27778	-1166	-22170	30784	-27455	-1915	-15458	26881	-28980	-2297	-8393	24722	-16145	-151	-126	-119	-65	-62	-56	-105	43	-152	19	32	-72	-18	-56	84	-38	-3
0.912500	-2279	4995	-14751	-28348	-1912	9387	-26771	-17417	-138	6689	-29601	-9862	2612	1729	-32144	-10394	-3351	8399	14364	-28058	-1634	-22235	31059	-28166	-1196	-13946	25235	-28837	472	-7980	23154	-16431	-151	-130	-118	-66	-62	-57	-108	41	-154	16	28	-76	-21	-57	82	-30	-1
0.913333	-1905	4853	-15361	-28599	-1471	9673	-27013	-18132	-107	6264	-28622	-11024	1543	2237	-31744	-11101	-4049	8539	15301	-28320	-595	-21951	30829	-28835	-1581	-12330	23459	-28601	-747	-7584	21597	-16703	-150	-127	-120	-64	-62	-58	-107	42	-151	18	35	-76	-22	-58	82	-30	-5
0.914167	-1707	4720	-15930	-28838	-1314	9686	-26999	-18797	-148	5706	-27610	-12235	1540	2645	-31199	-11811	-4539	8681	16232	-28570	72	-21315	30076	-29460	-3092	-10670	21615	-28257	-2308	-7210	20090	-16952	-150	-130	-120	-65	-82	-60	-109	41	-150	16	33	-72	-18	-57	82	-28	-1
0.915000	-1691	4604	-16426	-29071	-1265	9443	-26728	-19397	-93	5006	-26493	-13464	1069	2915	-30551	-12519	-5591	8830	17145	-28805	-196	-20372	28824	-30040	-2721	-9013	19763	-27817	-1265	-6856	18658	-17180	-152	-130	-120	-67	-60	-59	-105	39	-154	15	33	-78	-11	-58	80	-38	-1
0.915833	-1065	4495	-16854	-29304	-1121	8945	-26236	-19938	11	4173	-25367	-14678	579	3015	-29807	-13202	-5630	8982	18024	-29025	323	-19169	27108	-30559	-2779	-7425	17965	-27289	-557	-6523	17341	-17391	-149	-129	-118	-68	-64	-60	-112	39	-149	20	36	-76	-18	-57	80	-30	0
0.916667	-256	4411	-17048	-29526	-987	8223	-25540	-20410	2	3209	-24206	-15864	0	2905	-28988	-13849	-5936	9132	18842	-29229	502	-17763	24989	-31016	-2501	-5968	16262	-26688	392	-6213	16154	-17585	-149	-127	-117	-66	-64	-55	-109	42	-152	20	34	-75	-26	-60	81	-31	3
0.917500	-429	4350	-17089	-29750	-893	7297	-24691	-20826	-85	2104	-23106	-16998	-1513	2560	-28135	-14447	-6254	9279	19585	-29427	515	-16235	22532	-31410	-2216	-4681	14690	-26024	1694	-5933	15126	-17768	-150	-128	-120	-66	-61	-59	-103	44	-150	18	34	-74	-17	-58	82	-31	0
0.918333	-507	4330	-16892	-29969	-789	6193	-23724	-21177	-49	855	-22068	-18053	-1744	1956	-27260	-14995	-5892	9416	20231	-29612	1537	-14654	19844	-31742	-3751	-3621	13277	-25328	45	-5696	14273	-17948	-148	-124	-119	-64	-62	-32	-109	43	-151	16	33	-76	-19	-58	80	-29	0
0.919167	9	4350	-16429	-30188	-626	4933	-22678	-21476	-72	-531	-21125	-19011	-1440	1081	-26431	-15494	-5739	9536	20782	-29790	1661	-13079	16973	-32015	-5332	-2821	12057	-24614	-951	-5507	13592	-18123	-151	-128	-121	-64	-63	-57	-107	41	-153	15	34	-75	-21	-59	79	-30	-3
0.920000	27	4434	-15647	-30406	-565	3531	-21594	-21724	-103	-2053	-20282	-19875	-1715	-65	-25627	-15944	-6131	9648	21225	-29987	547	-11590	14044	-32242	-4292	-2308	11022	-23901	1666	-5382	13085	-18292	-151	-130	-120	-65	-61	-58	-107	42	-166	15	32	-75	-19	-61	86	-33	-4
0.920833	24	4590	-14534	-30619	-469	2013	-20512	-21915	-40	-3697	-19543	-20621	-1701	-1473	-24879	-16338	-5912	9737	21571	-30138	791	-10255	11155	-32406	-3761	-2100	10174	-23214	3201	-5334	12748	-18464	-155	-130	-121	-72	-64	-58	-108	41	-156	17	33	-79	-23	-59	80	-29	-4
0.921667	162	4836	-13082	-30829	-370	401	-19472	-22057	-58	-5460	-18936	-21261	-1614	-3140	-24205	-16691	-5650	9807	21819	-30314	625	-9138	8391	-32540	-3563	-2200	9500	-22565	4247	-5375	12562	-18625	-151	-127	-121	-67	-64	-58	-109	36	-154	18	33	-75	-21	-60	80	-32	-1
0.922500	285	5186	-11308	-31028	-325	-1280	-18505	-22146	-87	-7318	-18436	-21791	-1600	-5028	-23613	-17006	-5383	9854	21981	-30498	309	-8282	5847	-32627	-3661	-2610	8979	-21967	3944	-5526	12522	-18773	-151	-125	-118	-65	-61	-53	-104	43	-151	20	37	-73	-19	-58	80	-30	-1
0.923333	702	5657	-9236	-31225	-326	-3029	-17629	-22186	-53	-9276	-18048	-22219	-1580	-7101	-23114	-17280	-5024	9877	22078	-30665	438	-7730	3578	-32682	-3659	-3311	8586	-21443	3084	-5791	12580	-18902	-151	-125	-120	-68	-66	-58	-109	39	-148	19	28	-77	-22	-61	81	-29	-1
0.924167	879	6254	-6917	-31412	-237	-4843	-16866	-22192	-77	-11293	-17768	-22550	-1597	-9333	-22707	-17525	-4595	9879	22129	-30844	465	-7496	1628	-32743	-2455	-4276	8295	-20998	3099	-6182	12738	-18995	-149	-126	-120	-66	-60	-55	-104	42	-151	22	33	-72	-32	-61	80	-30	0
0.925000	590	7002	-4401	-31584	-13	-6710	-16218	-22145	-58	-13358	-17576	-22778	-1538	-11642	-22383	-17740	-3574	9860	22166	-31031	1000	-7600	45	-32737	-2729	-5464	8088	-20636	2393	-6707	12928	-19046	-150	-125	-112	-67	-65	-59	-105	39	-153	20	33	-68	-22	-59	81	-30	0
0.925833	764	7910	-1747	-31746	-9	-8615	-15689	-22050	-9	-15421	-17461	-22935	-1537	-14003	-22138	-17929	-3249	9834	22210	-31216	407	-8024	-1157	-32762	-2385	-6852	7928	-20365	4416	-7363	13152	-19048	-151	-126	-118	-65	-62	-55	-107	38	-151	21	33	-74	-6	-60	80	-30	2
0.926667	808	8952	930	-31903	17	-10553	-15283	-21926	-38	-17477	-17419	-23015	-1238	-16371	-21953	-18093	-2978	9799	22281	-31412	654	-8754	-1977	-32745	-1857	-8331	7796	-20179	3330	-8164	13383	-18979	-148	-122	-115	-67	-63	-47	-107	42	-149	20	34	-68	-21	-59	81	-28	0
0.927500	728	10202	3533	-32037	174	-12518	-14973	-21757	-185	-19467	-17428	-23039	-1177	-18688	-21825	-18229	-1894	9770	22412	-31597	1422	-9755	-2440	-32763	-3371	-9921	7675	-20076	-361	-9069	13583	-18850	-148	-126	-115	-65	-61	-57	-103	45	-152	21	10	-74	-26	-56	82	-27	1
0.928333	922	11578	5954	-32167	182	-14493	-14743	-21552	-258	-21407	-17472	-23005	-1145	-20908	-21723	-18338	-1861	9756	22602	-31786	484	-10976	-2567	-32743	-2390	-11549	7570	-20046	-475	-10088	13737	-18647	-148	-122	-119	-66	-64	-57	-90	44	-151	23	34	-73	-19	-55	82	-27	2
0.929167	1037	13046	8087	-32279	174	-16469	-14576	-21306	-288	-23246	-17542	-22938	-1041	-22983	-21630	-18417	-1315	9772	22889	-31974	530	-12388	-2395	-32758	-1694	-13166	7423	-20095	-606	-11201	13829	-18360	-146	-121	-118	-64	-60	-56	-102	45	-152	20	32	-69	-19	-53	82	-26	2
0.930000	975	14628	9833	-32387	328	-18440	-14438	-21032	-224	-24953	-17621	-22844	-1046	-24887	-21557	-18480	-855	9828	23202	-32158	550	-13928	-1979	-32745	-882	-14718	7287	-20189	182	-12382	13846	-18007	-148	-122	-121	-66	-60	-55	-102	49	-149	20	33	-69	-17	-51	82	-26	0
0.930833	1017	16291	11098	-32495	365	-20383	-14308	-20727	-170	-26519	-17704	-22725	-1297	-26588	-21463	-18476	-599	9947	23605	-32333	411	-15540	-1368	-32747	-70	-16161	7143	-20335	1085	-13614	13785	-17574	-146	-121	-117	-64	-60	-56	-103	46	-153	20	36	-75	-18	-52	85	-24	-1
0.931667	1062	17985	11781	-32571	504	-22269	-14162	-20395	-79	-27917	-17780	-22595	-1124	-28083	-21344	-18459	-160	10127	24062	-32496	861	-17171	-616	-32746	-360	-17508	7011	-20521	-237	-14879	13639	-17082	-153	-125	-118	-67	-62	-58	-108	43	-153	21	36	-73	-18	-56	77	-31	0
0.932500	1315	19661	11817	-32683	519	-24086	-13974	-20054	-145	-29149	-17841	-22465	-919	-29355	-21188	-18404	252	10381	24539	-32635	1243	-18770	211	-32733	-1265	-18706	6891	-20732	-2563	-16139	13430	-16543	-152	-126	-119	-67	-62	-44	-107	40	-151	18	32	-75	-34	-57	64	-31	-1
0.933333	1224	21273	11178	-32752	447	-25788	-13721	-19684	-218	-30195	-17867	-22327	-937	-30403	-20994	-18313	-236	10722	25012	-32667	264	-20279	1090	-32750	315	-19713	6802	-20955	-862	-17360	13157	-15968	-148	-126	-122	-67	-58	-59	-107	43	-152	20	34	-75	-18	-60	79	-30	0
0.934167	1182	22769	9848	-32761	654	-27366	-13395	-19312	-46	-31057	-17867	-22191	-787	-31226	-20751	-18186	-160	11147	25445	-32695	340	-21678	1962	-32730	1653	-20557	6761	-21180	210	-18522	12846	-15373	-146	-125	-119	-69	-61	-60	-107	43	-150	21	36	-75	-22	-55	84	-27	0
0.935000	1273	24099	7837	-32759	708	-28792	-12984	-18942	-92	-31744	-17831	-22073	-682	-31854	-20470	-18054	-130	11639	25796	-32692	318	-22917	2796	-32679	2868	-21230	6769	-21406	1140	-19607	12507	-14781	-147	-130	-120	-67	-60	-58	-95	41	-150	20	29	-76	-22	-57	81	-30	-1
0.935833	1118	25221	5185	-32754	831	-30055	-12496	-18589	-136	-32251	-17750	-21957	-612	-32304	-20156	-17856	-361	12205	26026	-32691	212	-23979	3567	-32533	4075	-21734	6847	-21616	1695	-20587	12201	-14202	-150	-126	-118	-69	-63	-58	-105	42	-150	21	35	-67	-23	-55	77	-27	0
0.936667	896	26075	1972	-32760	1003	-31100	-11934	-18263	-73	-32508	-17628	-21861	-557	-32516	-19805	-17661	-370	12817	26077	-32696	344	-24848	4262	-32354	4660	-22093	6994	-21818	1624	-21452	11828	-13662	-147	-126	-118	-46	-60	-53	-103	43	-152	21	34	-76	-22	-52	84	-28	0
0.937500	725	26618	-1693	-32741	937	-31944	-11311	-17974	-165	-32603	-17470	-21778	-255	-32638	-19434	-17460	-862	13445	25916	-32683	383	-25518	4861	-32118	5541	-22327	7208	-21990	2105	-22186	11533	-13174	-147	-128	-120	-67	-61	-58	-108	41	-152	19	35	-75	-18	-51	82	-29	0
0.938333	408	26824	-5730	-32761	929	-32388	-10643	-17738	-200	-32650	-17233	-21709	-144	-32668	-19052	-17256	-945	14071	25511	-32699	864	-25995	5374	-31800	5052	-22458	7495	-22150	1267	-22772	11287	-12755	-151	-128	-108	-61	-59	-57	-105	44	-158	18	30	-76	-21	-55	82	-28	-6
0.939167	316	26658	-9884	-32742	953	-32565	-9949	-17566	-163	-32672	-16963	-21653	-280	-32698	-18671	-17065	-638	14656	24830	-32683	450	-26285	5813	-31438	4157	-22504	7844	-22287	2142	-23212	11102	-12414	-152	-128	-118	-68	-62	-60	-108	24	-155	19	32	-73	-23	-58	79	-35	-4
0.940000	315	26117	-14142	-32763	891	-32663	-9258	-17475	-186	-32668	-16642	-21620	-214	-32642	-18300	-16887	-827	15172	23859	-32704	781	-26402	6174	-30984	4235	-22497	8235	-22405	2450	-23506	10994	-12164	-159	-131	-121	-72	-64	-65	-111	32	-156	12	33	-78	-22	-61	76	-39	-3
0.940833	242	25181	-18332	-32748	813	-32686	-8592	-17471	-133	-32579	-16273	-21597	46	-32528	-17950	-16741	-102	15585	22595	-32689	2404	-26359	6486	-30470	2058	-22448	8670	-22499	-1006	-23654	10963	-12001	-152	-132	-122	-70	-63	-63	-112	38	-152	12	28	-81	-23	-61	75	-50	-5
0.941667	-9	23868	-22296	-32765	711	-32712	-7972	-17601	-80	-32353	-15858	-21584	99	-32330	-17617	-16616	-273	15856	21055	-32707	1712	-26189	6757	-29892	2033	-22393	9118	-22572	-716	-23660	11017	-11931	-150	-113	-120	-70	-64	-67	-114	34	-153	15	29	-78	-23	-60	75	-34	-1
0.942500	-107	22206	-25854	-32747	702	-32598	-7424	-17737	-80	-32051	-15407	-21578	112	-32111	-17319	-16524	13	15962	19267	-32686	1953	-25920	7010	-29245	1573	-22334	9574	-22624	-986	-23541	11144	-11954	-151	-127	-117	-66	-66	-62	-107	42	-151	21	32	-74	-21	-58	79	-31	-5
0.943333	-281	20220	-28950	-32760	696	-32199	-6972	-18023	-117	-31711	-14923	-21579	205	-31856	-17061	-16473	373	15856	17272	-32700	1921	-25544	7250	-28540	968	-22294	10003	-22665	-162	-23318	11332	-12066	-151	-125	-119	-66	-60	-63	-107	41	-151	20	29	-75	-17	-57	80	-29	-3
0.944167	-492	17986	-31072	-32744	613	-31567	-6630	-18410	-201	-31281	-14415	-21570	12	-31578	-16845	-16466	296	15531	15115	-32688	1503	-25121	7498	-27805	765	-22281	10398	-22692	1211	-22993	11563	-12265	-150	-126	-120	-67	-64	-61	-105	41	-151	23	33	-76	-28	-59	79	-29	0
0.945000	-689	15510	-31992	-32753	596	-30782	-6409	-18895	-186	-30837	-13900	-21611	-16	-31273	-16667	-16495	485	14962	12850	-32698	1806	-24674	7759	-26999	-231	-22295	10739	-22708	1368	-22596	11825	-12536	-146	-124	-121	-67	-64	-63	-105	41	-155	15	29	-77	-21	-58	79	-35	0
0.945833	-363	12844	-32381	-32748	572	-29872	-6318	-19463	-98	-30356	-13389	-21598	605	-30936	-16526	-16564	940	14135	10551	-32694	2223	-24211	8037	-26181	-2627	-22339	11012	-22716	-765	-22145	12114	-12873	-150	-128	-119	-68	-62	-60	-108	39	-152	19	32	-74	-24	-58	80	-34	-1
0.946667	-581	10067	-32564	-32740	421	-28863	-6350	-20110	5	-29850	-12891	-21595	667	-30556	-16417	-16663	484	13064	8278	-32679	1113	-23758	8336	-25351	-2555	-22405	11211	-22709	1040	-21658	12352	-13259	-144	-126	-121	-67	-61	-56	-105	41	-155	21	30	-74	-21	-57	81	-30	0
0.947500	-807	7251	-32628	-32748	364	-27799	-6505	-20814	-8	-29318	-12414	-21588	428	-30139	-16338	-16790	669	11753	6127	-32690	942	-23330	8652	-24524	-1933	-22489	11328	-22698	2969	-21155	12584	-13684	-148	-128	-121	-67	-61	-58	-107	36	-151	18	32	-78	-22	-59	80	-32	0
0.948333	-735	4438	-32660	-32734	333	-26691	-6770	-21566	-97	-28741	-11971	-21568	503	-29672	-16272	-16934	1181	10221	4144	-32676	907	-22938	8980	-23704	-1869	-22582	11372	-22681	3981	-20659	12768	-14132	-151	-127	-126	-69	-60	-60	-92	39	-151	18	30	-80	-19	-58	80	-32	-4
0.949167	-729	1704	-32626	-32757	378	-25567	-7124	-22344	-86	-28157	-11578	-21544	723	-29156	-16179	-17080	1153	8500	2392	-32696	510	-22594	9312	-22904	-1590	-22671	11343	-22653	4649	-20187	12895	-14590	-145	-126	-119	-64	-60	-56	-107	41	-150	16	32	-76	-40	-58	82	-29	2
0.950000	-702	-910	-31720	-32737	385	-24453	-7541	-23122	-83	-27546	-11233	-21503	459	-28580	-16146	-17222	1191	6618	912	-32680	484	-22299	9645	-22140	-1693	-22747	11255	-22622	4209	-19756	12961	-15043	-148	-126	-117	-64	-60	-58	-119	44	-151	21	34	-76	-22	-60	85	-31	-3
0.950833	-592	-3371	-30067	-32753	332	-23381	-8002	-23882	-111	-26921	-10953	-21455	275	-27958	-16073	-17344	1026	4605	-263	-32698	-101	-22062	9959	-21420	-1203	-22802	11117	-22585	4216	-19384	12964	-15491	-147	-124	-116	-63	-61	-56	-103	44	-146	20	35	-75	-15	-55	87	-27	13
0.951667	-633	-5612	-28006	-32726	230	-22369	-8474	-24606	-93	-26289	-10740	-21407	-124	-27285	-15978	-17446	1064	2519	-1109	-32683	-149	-21882	10252	-20749	-1221	-22829	10955	-22549	3457	-19081	12896	-15919	-146	-125	-121	-58	-63	-55	-103	43	-150	20	34	-76	-19	-59	84	-31	2
0.952500	-681	-7648	-25742	-32757	129	-21451	-8944	-25283	-68	-25656	-10599	-21358	-1242	-26562	-15853	-17509	1405	404	-1625	-32703	-413	-21758	10505	-20134	-2366	-22827	10774	-22499	3881	-18855	12779	-16311	-150	-130	-120	-65	-56	-59	-107	40	-153	16	32	-78	-21	-58	84	-34	-4
0.953333	-635	-9427	-23417	-32745	27	-20626	-9360	-25889	-40	-25019	-10524	-21309	-1788	-25812	-15697	-17526	948	-1684	-1816	-32688	-1050	-21683	10716	-19558	-2072	-22779	10614	-22448	5380	-18718	12616	-16661	-156	-128	-120	-65	-61	-57	-105	43	-158	20	32	-76	-24	-57	86	-31	-1
0.954167	-506	-10944	-21162	-32755	-14	-19907	-9732	-26414	-78	-24397	-10511	-21279	-1281	-25083	-15502	-17491	1506	-3699	-1714	-32699	205	-21654	10889	-19072	-4441	-22701	10488	-22390	1410	-18669	12431	-16965	-152	-122	-119	-65	-64	-53	-108	42	-155	20	33	-74	-21	-57	76	-31	0
0.955000	-489	-12212	-19084	-32747	-24	-19310	-10013	-26846	-160	-23792	-10554	-21229	-1060	-24260	-15282	-17408	1490	-5605	-1354	-32690	-359	-21661	11010	-18633	-5186	-22546	10410	-22336	132	-18714	12237	-17221	-151	-125	-120	-64	-52	-56	-108	37	-151	19	33	-76	-22	-58	84	-28	1
0.955833	-483	-13245	-17271	-32745	-303	-18809	-10206	-27183	-128	-23221	-10650	-21214	-786	-23495	-15036	-17266	1094	-7375	-782	-32689	-538	-21702	11087	-18251	-4873	-22367	10410	-22264	-980	-18850	12055	-17421	-148	-126	-119	-65	-63	-56	-107	41	-152	18	42	-74	-22	-56	84	-27	-1
0.956667	-599	-14054	-15806	-32748	-1214	-18474	-10284	-27422	29	-22689	-10786	-21225	-733	-22750	-14774	-17078	998	-8964	-60	-32692	-477	-21765	11117	-17930	-4425	-22153	10488	-22182	-1560	-19071	11858	-17567	-152	-126	-118	-45	-64	-57	-111	41	-153	16	34	-80	-25	-58	81	-24	-3
0.957500	-463	-14667	-14745	-32735	-2019	-18267	-10253	-27568	74	-22198	-10948	-21261	-429	-22045	-14526	-16841	981	-10348	748	-32678	-710	-21839	11118	-17658	-3744	-21899	10667	-22093	-1899	-19371	11807	-17650	-151	-128	-122	-65	-62	-57	-91	39	-154	19	37	-74	-25	-56	85	-29	0
0.958333	-494	-15095	-14101	-32737	-1857	-18151	-10099	-27625	20	-21754	-11124	-21328	79	-21400	-14253	-16566	700	-11506	1590	-32695	-677	-21916	11094	-17437	-3249	-21618	10950	-21993	-2472	-19737	11774	-17680	-148	-124	-116	-66	-65	-55	-107	45	-154	15	33	-75	-23	-55	84	-26	-3
0.959167	-230	-15390	-13893	-32737	-1483	-18136	-9835	-27606	30	-21371	-11308	-21431	250	-20826	-14032	-16256	811	-12442	2394	-32680	-40	-21986	11056	-17270	-4478	-21310	11332	-21879	-6221	-20166	11824	-17650	-152	-129	-119	-67	-66	-57	-94	39	-153	15	33	-75	-22	-55	84	-29	-8
0.960000	-178	-15548	-14098	-32757	-1143	-18209	-9471	-27519	88	-21050	-11481	-21573	-34	-20319	-13855	-15952	350	-13147	3119	-32700	-953	-22044	11013	-17139	-3747	-20985	11825	-21750	-6432	-20638	11964	-17564	-146	-126	-93	-66	-64	-58	-110	39	-159	13	34	-76	-22	-57	82	-28	-4
0.960833	-299	-15666	-14679	-32741	-858	-18356	-9019	-27383	12	-20783	-11635	-21748	151	-19905	-13738	-15640	27	-13632	3714	-32686	-1218	-22090	10986	-17052	-1882	-20655	12395	-21601	-4990	-21136	12202	-17431	-152	-128	-115	-67	-62	-57	-110	38	-154	16	30	-77	-23	-58	81	-33	-4
0.961667	-153	-15709	-15585	-32759	-962	-18553	-8498	-27217	-19	-20585	-11767	-21956	193	-19576	-13694	-15336	84	-13907	4143	-32702	-839	-22087	10979	-17010	-1051	-20315	13053	-21431	-4339	-21655	12542	-17247	-150	-124	-118	-82	-64	-58	-109	33	-154	20	34	-72	-17	-56	81	-30	0
0.962500	-64	-15721	-16745	-32741	-820	-18785	-7931	-27028	44	-20432	-11860	-22197	-441	-19332	-13737	-15063	-86	-13992	4385	-32683	-874	-22057	11011	-16995	-43	-19977	13786	-21231	-3901	-22171	12978	-17012	-149	-122	-117	-65	-62	-52	-104	43	-151	23	32	-112	-19	-53	82	-27	1
0.963333	50	-15723	-18077	-32752	-518	-19040	-7339	-26831	69	-20338	-11916	-22457	-701	-19177	-13873	-14830	6	-13913	4425	-32693	-818	-21997	11088	-17028	390	-19676	14570	-21006	-4753	-22678	13502	-16743	-143	-124	-117	-63	-62	-59	-107	43	-151	20	37	-70	-17	-55	84	-26	1
0.964167	41	-15730	-19507	-32743	-329	-19290	-6741	-26654	119	-20293	-11935	-22747	207	-19096	-14105	-14658	-163	-13699	4264	-32684	-1147	-21909	11220	-17103	1263	-19341	15387	-20758	-5090	-23157	14105	-16445	-145	-126	-117	-65	-59	-56	-95	38	-150	21	38	-75	-22	-57	79	-27	9
0.965000	-207	-15749	-20961	-32740	-170	-19531	-6179	-26503	34	-20302	-11912	-23040	118	-19087	-14428	-14555	-168	-13378	3909	-32685	-976	-21748	11410	-17217	2117	-19055	16212	-20476	-5844	-23600	14775	-16115	-147	-131	-122	-70	-56	-62	-108	38	-151	18	33	-75	-23	-58	80	-30	0
0.965833	-126	-15794	-22363	-32750	-264	-19749	-5633	-26390	106	-20315	-11861	-23335	-344	-19138	-14828	-14527	205	-12973	3388	-32692	-759	-21569	11669	-17377	1257	-18789	17037	-20176	-6497	-23986	15496	-15759	-149	-128	-120	-67	-62	-62	-109	38	-151	16	29	-72	-24	-57	80	-31	0
0.966667	-109	-15852	-23634	-32729	-654	-19920	-5176	-26310	241	-20358	-11765	-23615	-56	-19221	-15323	-14578	-107	-12516	2731	-32674	-1536	-21347	11998	-17571	2295	-18549	17833	-19834	-4464	-24319	16268	-15385	-152	-129	-121	-72	-61	-56	-108	38	-151	15	30	-78	-23	-58	79	-31	-1
0.967500	-194	-15931	-24712	-32749	-515	-20046	-4759	-26282	64	-20442	-11649	-23883	399	-19343	-15867	-14715	406	-12029	1978	-32692	-476	-21097	12391	-17822	1533	-18348	18610	-19469	-7624	-24585	17059	-15005	-149	-129	-119	-68	-61	-58	-107	39	-154	11	29	-68	-21	-57	80	-29	-1
0.968333	-46	-16019	-25562	-32735	-35	-20123	-4442	-26303	-107	-20507	-11511	-24121	353	-19486	-16445	-14938	269	-11543	1173	-32676	-694	-20816	12849	-18114	873	-18170	19333	-19079	-8651	-24780	17862	-14613	-155	-132	-116	-68	-61	-59	-108	39	-154	16	32	-77	-22	-57	81	-32	-6
0.969167	150	-16104	-26147	-32752	107	-20151	-4220	-26372	-160	-20554	-11365	-24324	553	-19631	-17043	-15236	-138	-11061	351	-32714	-942	-20516	13367	-18468	1601	-18031	19994	-18670	-8266	-24903	18655	-14216	-148	-126	-116	-65	-62	-58	-109	40	-154	17	33	-74	-23	-55	82	-30	1
0.970000	-79	-16178	-26452	-32735	157	-20129	-4097	-26480	-21	-20616	-11217	-24488	34	-19778	-17641	-15613	39	-10613	-447	-32678	-522	-20200	13942	-18868	1826	-17926	20589	-18252	-7674	-24932	19435	-13825	-147	-126	-117	-65	-58	-79	-107	43	-149	19	35	-70	-21	-56	80	-28	0
0.970833	-370	-16231	-26471	-32752	557	-20063	-4074	-26628	145	-20673	-11081	-24606	-3550	-19915	-18213	-16050	99	-10194	-1150	-32692	-715	-19885	14562	-19323	2053	-17857	21114	-17832	-6290	-24931	20192	-13436	-146	-124	-116	-64	-56	-59	-107	45	-151	23	23	-72	-17	-53	85	-24	2
0.971667	-689	-16251	-26212	-32740	760	-19958	-4146	-26796	6	-20726	-10965	-24683	-6425	-20045	-18739	-16540	154	-9818	-1796	-32680	-941	-19580	15221	-19836	2302	-17825	21569	-17413	-4381	-24847	20929	-13057	-145	-126	-113	-66	-62	-57	-108	41	-149	20	34	-73	-21	-56	81	-30	-4
0.972500	-524	-16229	-25705	-32747	837	-19829	-4294	-26987	23	-20772	-10880	-24711	-4617	-20165	-19193	-17073	694	-9490	-2286	-32701	51	-19284	15907	-20405	1059	-17825	21954	-17007	-5530	-24690	21627	-12693	-146	-110	-120	-69	-62	-60	-108	41	-151	17	30	-74	-21	-53	82	-29	-1
0.973333	-372	-16162	-24971	-32745	847	-19680	-4518	-27186	24	-20811	-10829	-24697	-3765	-20258	-19569	-17629	320	-9203	-2614	-32688	-258	-19008	16618	-21021	1405	-17861	22279	-16620	-4609	-24482	22276	-12344	-152	-129	-125	-69	-63	-60	-111	38	-153	17	28	-80	-25	-53	81	-31	9
0.974167	-507	-16038	-24058	-32736	656	-19523	-4810	-27378	-66	-20848	-10812	-24642	-3240	-20346	-19844	-18189	-199	-8943	-2768	-32678	-899	-18773	17348	-21688	3567	-17921	22555	-16266	-1491	-24219	22924	-12004	-150	-130	-122	-69	-63	-58	-98	39	-153	16	32	-75	-23	-56	70	-29	0
0.975000	-530	-15849	-23001	-32744	714	-19364	-5139	-27555	-7	-20886	-10848	-24549	-2063	-20426	-20014	-18738	91	-8710	-2748	-32690	-648	-18573	18083	-22398	4342	-18011	22783	-15936	331	-23917	23520	-11686	-148	-128	-120	-68	-62	-56	-107	36	-152	18	29	-78	-19	-53	85	-28	-3
0.975833	-584	-15599	-21846	-32735	848	-19226	-5501	-27715	4	-20926	-10914	-24434	-1565	-20508	-20082	-19278	27	-8495	-2544	-32673	-813	-18418	18810	-23139	4744	-18114	22977	-15682	1833	-23578	24082	-11383	-149	-128	-119	-68	-61	-57	-108	42	-151	20	32	-74	-21	-53	79	-28	0
0.976667	-557	-15287	-20645	-32745	761	-19108	-5870	-27847	-32	-20983	-11034	-24306	-1108	-20594	-20044	-19778	294	-8295	-2174	-32691	-677	-18309	19525	-23911	4516	-18243	23136	-15471	1915	-23221	24620	-11101	-148	-125	-118	-68	-59	-55	-105	40	-156	19	33	-72	-21	-49	87	-28	0
0.977500	-586	-14924	-19443	-32700	614	-19023	-6258	-27947	-1	-21050	-11200	-24176	-277	-20694	-19913	-20231	291	-8100	-1644	-32676	-670	-18255	20217	-24691	4395	-18377	23274	-15318	1812	-22838	25127	-10837	-150	-131	-119	-64	-57	-58	-107	42	-151	19	34	-70	-21	-51	82	-27	-5
0.978333	-631	-14512	-18285	-32683	638	-18956	-6591	-28017	-153	-21138	-11402	-24052	334	-20806	-19692	-20626	148	-7894	-981	-32695	-565	-18233	20878	-25483	4751	-18521	23406	-15236	1666	-22456	25604	-10589	-151	-124	-119	-65	-62	-56	-110	39	-152	21	35	-73	-21	-52	85	-29	5
0.979167	-802	-14053	-17194	-32632	755	-18975	-6913	-28057	-258	-21244	-11638	-23950	670	-20948	-19414	-20967	905	-7683	-207	-32679	-321	-18305	21504	-26238	3327	-18661	23524	-15223	946	-22078	26050	-10370	-149	-127	-117	-64	-60	-56	-109	41	-151	20	34	-74	-19	-57	82	-29	0
0.980000	-767	-13561	-16199	-32615	811	-19030	-7198	-28065	-313	-21370	-11912	-23875	939	-21111	-19075	-21235	717	-7461	657	-32696	-1186	-18409	22082	-27052	3261	-18800	23642	-15284	3522	-21704	26474	-10172	-149	-128	-121	-69	-55	-61	-108	40	-151	21	32	-73	-23	-56	84	-28	-7
0.980833	-462	-13035	-15319	-32580	816	-19118	-7425	-28047	-254	-21518	-12191	-23856	1605	-21306	-18688	-21436	918	-7220	1583	-32685	-87	-18563	22614	-27796	2307	-18929	23759	-15419	2062	-21349	26865	-9997	-152	-126	-121	-67	-67	-56	-111	41	-153	19	32	-77	-32	-57	81	-49	-6
0.981667	-332	-12496	-14575	-32573	826	-19252	-7600	-28008	-120	-21683	-12489	-23851	1914	-21525	-18324	-21566	1360	-6963	2538	-32686	498	-18751	23082	-28497	141	-19042	23877	-15620	225	-21003	27227	-9845	-153	-130	-126	-72	-66	-59	-111	37	-154	18	32	-77	-26	-58	81	-32	-4
0.982500	-421	-11935	-13958	-32565	822	-19424	-7717	-27949	-97	-21866	-12787	-23911	2059	-21763	-17944	-21624	1003	-6677	3506	-32684	-108	-18977	23490	-29144	-116	-19140	23997	-15890	415	-20683	27554	-9713	-149	-124	-119	-62	-62	-55	-104	44	-151	18	33	-78	-18	-55	85	-29	0
0.983333	-393	-11375	-13477	-32553	751	-19622	-7773	-27887	-129	-22059	-13072	-24016	2094	-22022	-17589	-21620	1083	-6394	4459	-32667	229	-19233	23825	-29735	-727	-19219	24121	-16226	457	-20395	27829	-9617	-148	-129	-116	-66	-60	-57	-104	42	-150	21	35	-73	-30	-56	88	-31	-3
0.984167	-82	-10813	-13102	-32581	661	-19850	-7778	-27820	-42	-22267	-13345	-24181	2068	-22300	-17272	-21557	957	-6096	5377	-32689	329	-19512	24087	-30264	-884	-19282	24230	-16624	1353	-20135	28073	-9549	-149	-128	-116	-64	-62	-56	-105	38	-151	20	32	-72	-18	-53	82	-28	0
0.985000	45	-10269	-12842	-32621	525	-20090	-7724	-27762	-93	-22476	-13590	-24379	2016	-22582	-17012	-21443	835	-5796	6245	-32674	106	-19807	24269	-30717	-637	-19326	24326	-17080	2549	-19905	28255	-9512	-155	-129	-120	-66	-61	-58	-105	42	-150	21	36	-74	-18	-56	82	-29	-4
0.985833	308	-9726	-12671	-32638	430	-20330	-7641	-27711	-88	-22686	-13806	-24661	2358	-22866	-16810	-21272	865	-5490	7075	-32693	696	-20111	24373	-31102	-1999	-19358	24406	-17578	910	-19704	28390	-9502	-146	-128	-119	-64	-63	-53	-105	40	-150	16	47	-75	-17	-56	82	-26	-4
0.986667	369	-9204	-12567	-32662	339	-20560	-7515	-27673	-32	-22887	-13980	-24956	2377	-23148	-16672	-21068	843	-5195	7793	-32676	641	-20415	24395	-31403	-3186	-19376	24468	-18123	106	-19530	28455	-9532	-149	-129	-115	-65	-61	-57	-107	42	-152	16	33	-76	-22	-64	81	-31	0
0.987500	39	-8698	-12512	-32724	273	-20771	-7355	-27657	-155	-23077	-14113	-25292	2376	-23411	-16599	-20818	468	-4912	8463	-32696	-38	-20713	24336	-31644	-1753	-19386	24498	-18704	2381	-19393	28469	-9593	-149	-129	-121	-66	-62	-59	-109	38	-152	16	30	-74	-35	-56	80	-29	-5
0.988333	323	-8234	-12480	-32748	230	-20955	-7189	-27657	-161	-23260	-14193	-25648	2716	-23654	-16590	-20565	421	-4642	9059	-32679	310	-20998	24202	-31807	-975	-19388	24506	-19314	3532	-19243	28420	-9693	-150	-121	-120	-65	-60	-56	-104	44	-151	17	32	-73	-22	-59	79	-31	-5
0.989167	687	-7750	-12457	-32767	113	-21105	-7008	-27682	-55	-23380	-14221	-26018	3324	-23865	-16633	-20282	153	-4394	9583	-32694	38	-21265	23993	-31908	-390	-19389	24475	-19939	4808	-19193	28313	-9827	-148	-127	-118	-43	-66	-59	-109	42	-151	18	32	-73	-25	-46	79	-29	-3
0.990000	620	-7311	-12417	-32760	191	-21208	-6828	-27725	-207	-23554	-14194	-26380	3356	-24043	-16730	-19992	35	-4169	10048	-32682	-35	-21525	23715	-31951	-21	-19401	24411	-20577	5065	-19130	28144	-10009	-142	-129	-120	-67	-62	-58	-111	41	-151	15	30	-76	-22	-58	75	-29	-4
0.990833	593	-6893	-12355	-32765	230	-21271	-6655	-27789	-302	-23667	-14116	-26737	2834	-24180	-16851	-19695	157	-3967	10459	-32686	-18	-21754	23381	-31944	392	-19418	24320	-21217	4897	-19092	27925	-10222	-150	-128	-118	-84	-61	-56	-104	57	-154	18	32	-74	-17	-55	80	-30	0
0.991667	545	-6487	-12244	-32759	99	-21285	-6493	-27864	-169	-23751	-13979	-27071	2453	-24275	-16989	-19397	-13	-3789	10827	-32682	-168	-21966	22993	-31894	1634	-19449	24196	-21856	5427	-19077	27655	-10481	-152	-127	-102	-68	-62	-57	-105	42	-155	19	33	-68	-23	-57	82	-30	-3
0.992500	372	-6120	-12090	-32753	342	-21256	-6357	-27958	-170	-23806	-13798	-27373	1982	-24333	-17136	-19107	263	-3631	11154	-32675	253	-22145	22564	-31814	1250	-19491	24045	-22488	5114	-19079	27324	-10782	-149	-130	-125	-70	-63	-58	-109	40	-141	15	33	-76	-23	-58	75	-31	-3
0.993333	498	-5764	-11880	-32760	518	-21183	-6246	-28059	-225	-23835	-13568	-27638	1314	-24344	-17272	-18828	74	-3494	11462	-32689	-355	-22308	22105	-31707	1658	-19549	23875	-23101	7720	-19101	26998	-11119	-150	-129	-119	-68	-62	-58	-111	39	-152	13	29	-76	-19	-60	78	-30	0
0.994167	481	-5433	-11618	-32744	541	-21055	-6157	-28155	-215	-23832	-13288	-27851	1238	-24314	-17378	-18551	-61	-3377	11752	-32669	146	-22447	21629	-31578	2240	-19618	23697	-23684	7305	-19136	26632	-11490	-150	-133	-121	-66	-60	-57	-109	42	-151	19	34	-73	-24	-44	79	-30	0
0.995000	475	-5122	-11300	-32762	757	-20932	-6089	-28256	-121	-23797	-12973	-28010	1063	-24250	-17449	-18292	615	-3270	12039	-32684	812	-22561	21140	-31445	606	-19710	23504	-24237	3886	-19186	26252	-11893	-148	-103	-119	-67	-57	-55	-107	44	-153	16	28	-75	-18	-56	81	-30	0
0.995833	530	-4835	-10932	-32747	705	-20765	-6057	-28348	-152	-23749	-12620	-28107	800	-24154	-17469	-18051	189	-3178	12325	-32674	-256	-22656	20657	-31328	1157	-19806	23315	-24753	3108	-19250	25867	-12337	-150	-131	-119	-66	-60	-55	-116	43	-150	18	33	-74	-17	-55	80	-27	0
0.996667	593	-4570	-10522	-32766	644	-20586	-6037	-28433	-220	-23677	-12238	-28148	681	-24039	-17436	-17822	-8	-3092	12618	-32691	-259	-22747	20189	-31184	1218	-19916	23134	-25220	1358	-19323	25483	-12804	-150	-125	-119	-64	-60	-51	-108	43	-153	20	34	-74	-22	-55	81	-29	-1
0.997500	328	-4335	-10077	-32748	731	-20385	-6041	-28503	-93	-23588	-11836	-28126	593	-23917	-17338	-17594	-43	-3008	12921	-32614	-475	-22787	19746	-31064	1236	-20028	22962	-25647	758	-19401	25111	-13298	-154	-127	-120	-65	-59	-55	-107	44	-153	18	33	-73	-21	-56	81	-34	0
0.998333	80	-4125	-9609	-32767	554	-20200	-6047	-28563	-55	-23484	-11412	-28042	224	-23789	-17175	-17416	-82	-2924	13221	-32509	-782	-22828	19332	-30965	1523	-20141	22808	-26017	948	-19489	24760	-13810	-149	-129	-122	-68	-60	-58	-111	38	-153	16	29	-76	-18	-59	76	-32	-33
0.999167	27	-3939	-9128	-32758	262	-20018	-6059	-28603	-74	-23377	-10980	-27899	206	-23674	-16949	-17247	10	-2837	13561	-32331	-285	-22846	18958	-30882	705	-20241	22675	-26330	-728	-19577	24433	-14333	-151	-131	-126	-66	-62	-58	-114	41	-155	17	27	-78	-22	-57	84	-35	-3
1.000000	-96	-3782	-8620	-32727	95	-19836	-6069	-28622	-151	-23259	-10537	-27699	105	-23566	-16659	-17062	145	-2746	13899	-32122	194	-22848	18633	-30815	-1314	-20328	22567	-26580	-2906	-19661	24146	-14862	-151	-131	-131	-68	-66	-60	-110	39	-154	12	30	-77	-25	-58	76	-32	-5
1.000833	-396	-3649	-8145	-32628	-13	-19682	-6062	-28618	-73	-23151	-10090	-27450	-200	-23490	-16317	-16914	-756	-2644	14252	-31863	-750	-22825	18353	-30766	-992	-20399	22484	-26772	-532	-19742	23888	-15393	-150	-130	-119	-69	-63	-59	-109	39	-155	12	28	-79	-28	-58	79	-31	-3
1.001667	-423	-3543	-7660	-32506	-284	-19545	-6036	-28597	0	-23032	-9655	-27154	-289	-23440	-15918	-16766	-707	-2539	14608	-31566	-513	-22787	18127	-30733	-930	-20441	22428	-26895	1026	-19810	23669	-15918	-152	-137	-122	-72	-62	-59	-109	39	-156	18	32	-78	-13	-53	82	-32	-8
1.002500	-417	-3459	-7190	-32357	-535	-19423	-5983	-28554	-16	-22922	-9222	-26816	-301	-23415	-15481	-16635	-233	-2415	14974	-31222	-344	-22720	17951	-30711	-1015	-20449	22394	-26962	1688	-19870	23496	-16421	-148	-122	-119	-66	-61	-59	-105	41	-150	19	34	-75	-18	-55	82	-28	2
1.003333	-213	-3403	-6745	-32178	-496	-19326	-5902	-28484	-3	-22819	-8796	-26447	-320	-23423	-15013	-16512	-293	-2292	15332	-30841	-348	-22632	17818	-30699	-973	-20430	22379	-26974	1454	-19915	23340	-16911	-150	-124	-117	-65	-60	-55	-104	43	-153	22	35	-55	-19	-60	85	-28	-1
1.004167	-148	-3366	-6326	-31975	-374	-19249	-5786	-28398	-66	-22726	-8393	-26054	-369	-23454	-14529	-16402	-151	-2157	15679	-30421	-61	-22521	17732	-30693	-1251	-20371	22368	-26924	588	-19945	23222	-17374	-148	-129	-121	-63	-59	-53	-105	43	-151	21	33	-75	-21	-51	82	-28	0
1.005000	-176	-3351	-5937	-31745	-474	-19196	-5634	-28294	-68	-22634	-8006	-25643	-445	-23499	-14038	-16303	-143	-2025	16019	-29955	-80	-22385	17682	-30683	-853	-20285	22371	-26829	113	-19963	23134	-17807	-149	-125	-118	-65	-62	-56	-102	44	-151	22	34	-74	-17	-51	87	-30	0
1.005833	-344	-3352	-5576	-31493	-236	-19158	-5443	-28161	-118	-22550	-7646	-25243	-468	-23549	-13550	-16221	-6	-1884	16338	-29459	466	-22222	17661	-30676	-1681	-20159	22372	-26697	-1766	-19963	23068	-18206	-150	-124	-118	-65	-61	-58	-104	42	-153	21	34	-70	-19	-53	85	-30	1
1.006667	-526	-3362	-5243	-31210	39	-19129	-5214	-28011	-214	-22459	-7304	-24797	-643	-23593	-13069	-16160	-32	-1743	16647	-28934	303	-22034	17669	-30654	-2582	-20000	22370	-26529	-1114	-19949	23019	-18568	-153	-127	-119	-67	-61	-59	-107	40	-151	19	32	-73	-23	-57	81	-30	-3
1.007500	-587	-3384	-4943	-30906	-41	-19113	-4952	-27838	-211	-22376	-6996	-24358	135	-23616	-12612	-16098	-326	-1599	16917	-28388	199	-21819	17691	-30617	-2125	-19811	22349	-26324	-637	-19911	22995	-18882	-150	-127	-120	-66	-61	-60	-107	41	-133	21	35	-76	-22	-55	85	-29	0
1.008333	-572	-3409	-4672	-30571	-21	-19097	-4649	-27636	-163	-22273	-6702	-23939	1964	-23608	-12172	-16054	469	-1458	17164	-27828	1368	-21581	17735	-30563	-4006	-19604	22313	-26100	-4263	-19865	22981	-19149	-150	-127	-116	-67	-64	-55	-104	43	-152	23	37	-73	-21	-55	82	-31	2
1.009167	-660	-3434	-4426	-30220	26	-19083	-4323	-27414	-78	-22165	-6443	-23523	1859	-23550	-11753	-16025	157	-1316	17384	-27262	802	-21326	17781	-30489	-4454	-19368	22266	-25863	-3901	-19799	22974	-19366	-145	-124	-115	-67	-60	-57	-102	43	-151	23	37	-72	-19	-52	86	-28	1
1.010000	-824	-3472	-4212	-29845	122	-19065	-3974	-27173	-110	-22046	-6215	-23120	1191	-23445	-11394	-16011	259	-1182	17569	-26699	855	-21046	17832	-30406	-4913	-19128	22202	-25617	-4160	-19731	22973	-19537	-148	-126	-97	-64	-63	-53	-100	45	-153	23	38	-73	-22	-56	86	-28	-1
1.010833	-1038	-3491	-4024	-29447	179	-19044	-3609	-26912	-122	-21915	-6040	-22732	1091	-23277	-11063	-16006	375	-1054	17717	-26150	847	-20762	17883	-30274	-4691	-18882	22118	-25369	-3552	-19650	22976	-19658	-147	-121	-114	-63	-62	-56	-99	45	-152	26	75	-66	-18	-49	87	-27	1
1.011667	-976	-3520	-3857	-29030	109	-19019	-3255	-26633	-28	-21768	-5847	-22363	375	-23055	-10771	-16013	319	-923	17839	-25618	643	-20472	17933	-30137	-3444	-18630	22020	-25125	-1119	-19570	22980	-19728	-149	-125	-114	-63	-61	-50	-102	45	-152	23	36	-72	-22	-49	84	-28	-1
1.012500	-752	-3549	-3720	-28588	120	-18986	-2889	-26332	-55	-21608	-5709	-22009	-35	-22770	-10521	-16033	411	-800	17919	-25111	566	-20183	17982	-29972	-2219	-18391	21914	-24891	2858	-19467	22991	-19747	-149	-125	-115	-68	-66	-53	-104	45	-153	23	33	-73	-22	-50	84	-27	-5
1.013333	-339	-3573	-3604	-28145	119	-18947	-2542	-26017	-252	-21433	-5605	-21676	-249	-22432	-10308	-16052	614	-676	17967	-24645	976	-19902	18030	-29791	-2698	-18178	21811	-24664	2904	-19410	23003	-19724	-151	-126	-119	-65	-62	-51	-101	43	-153	22	33	-73	-22	-51	85	-29	5
1.014167	-425	-3597	-3517	-27677	139	-18901	-2211	-25684	-452	-21240	-5523	-21354	-926	-22045	-10132	-16078	-322	-552	17985	-24209	67	-19633	18082	-29588	-1837	-17951	21711	-24450	4190	-19335	23026	-19655	-149	-127	-118	-68	-62	-53	-102	45	-150	26	34	-69	-18	-51	81	-28	-1
1.015000	-566	-3604	-3443	-27187	96	-18849	-1908	-25339	-468	-21054	-5471	-21057	-1325	-21623	-9986	-16101	-692	-427	17965	-23811	-169	-19384	18138	-29375	-801	-17764	21618	-24242	6883	-19270	23052	-19534	-149	-128	-120	-66	-63	-55	-104	40	-153	17	33	-73	-21	-53	82	-28	-4
1.015833	-574	-3650	-3405	-26682	-27	-18801	-1641	-24983	-488	-20858	-5447	-20774	-1112	-21181	-9858	-16119	-724	-300	17921	-23454	-178	-19166	18198	-29146	-480	-17595	21551	-24056	13675	-19214	23086	-19386	-151	-125	-118	-60	-62	-53	-104	41	-153	21	36	-74	-22	-50	84	-31	-5
1.016667	-819	-3682	-3380	-26154	-113	-18746	-1405	-24617	-431	-20655	-5446	-20500	-1166	-20719	-9787	-16123	-1127	-165	17846	-23133	-597	-18976	18274	-28910	-170	-17455	21504	-23879	21910	-19167	23133	-19190	-150	-127	-117	-64	-62	-53	-107	40	-153	22	33	-92	-18	-51	81	-29	0
1.017500	-868	-3705	-3376	-25618	-182	-18694	-1213	-24246	-322	-20469	-5470	-20213	-2044	-20267	-9725	-16119	-1172	-30	17747	-22858	-361	-18826	18349	-28667	130	-17347	21477	-23711	24356	-19138	23187	-18969	-153	-126	-119	-67	-59	-57	-103	40	-151	20	35	-73	-19	-55	81	-30	0
1.018333	-648	-3760	-3394	-25067	-142	-18661	-1068	-23874	-176	-20287	-5516	-19995	-3107	-19835	-9681	-16097	-1643	108	17631	-22620	-401	-18725	18435	-28426	1388	-17269	21486	-23551	23494	-19118	23251	-18712	-150	-127	-118	-66	-61	-59	-105	38	-154	17	36	-75	-24	-53	82	-32	-3
1.019167	-715	-3815	-3429	-24501	-160	-18633	-966	-23520	-249	-20130	-5580	-19759	-2783	-19436	-9657	-16054	-1882	252	17487	-22416	-379	-18663	18536	-28187	2086	-17220	21518	-23395	20461	-19111	23313	-18435	-149	-125	-117	-63	-64	-57	-105	39	-153	24	32	-77	-23	-57	78	-30	-3
1.020000	-568	-3877	-3479	-23923	-287	-18629	-912	-23134	-183	-19995	-5670	-19531	-2086	-19079	-9642	-15993	-1820	404	17327	-22242	-645	-18653	18637	-27954	1739	-17202	21578	-23235	17422	-19109	23381	-18135	-150	-128	-118	-67	-65	-61	-110	39	-152	21	33	-76	-24	-56	82	-29	-6
1.020833	-540	-3952	-3540	-23331	-384	-18644	-897	-22768	-21	-19885	-5775	-19310	-2139	-18755	-9642	-15903	-2645	545	17153	-22094	-1050	-18693	18743	-27724	2431	-17216	21653	-23090	14905	-19125	23452	-17825	-151	-128	-121	-67	-66	-57	-109	38	-158	18	30	-79	-22	-59	79	-32	-1
1.021667	-747	-4030	-3617	-22737	-49	-18683	-923	-22405	-31	-19806	-5895	-19087	-1779	-18529	-9651	-15791	-2032	698	16966	-21968	3	-18780	18853	-27509	547	-17254	21750	-22931	9956	-19140	23519	-17486	-152	-127	-122	-70	-68	-59	-108	38	-153	19	24	-80	-23	-55	79	-31	-3
1.022500	-720	-4114	-3683	-22131	-50	-18743	-982	-22049	-11	-19765	-6028	-18870	-1717	-18334	-9663	-15663	-1971	844	16773	-21861	-746	-18909	18948	-27303	-576	-17316	21849	-22761	6995	-19165	23579	-17148	-148	-124	-121	-65	-62	-58	-105	40	-150	17	34	-80	-22	-56	82	-26	0
1.023333	-512	-4201	-3749	-21537	-134	-18835	-1072	-21702	-39	-19737	-6172	-18654	-1272	-18203	-9681	-15499	-1761	992	16563	-21770	-869	-19087	19035	-27117	-1189	-17410	21947	-22594	4502	-19197	23628	-16805	-151	-128	-125	-70	-62	-61	-110	37	-153	16	34	-78	-17	-59	78	-30	-6
1.024167	-510	-4288	-3798	-20954	-133	-18959	-1187	-21370	-99	-19750	-6323	-18440	-929	-18125	-9705	-15327	-1149	1107	16355	-21689	-907	-19306	19103	-26926	-1565	-17527	22038	-22413	1758	-19232	23657	-16455	-149	-128	-120	-66	-60	-58	-107	37	-155	16	32	-80	-19	-57	81	-32	-1
1.025000	-102	-4370	-3817	-20381	-289	-19089	-1316	-21034	-73	-19780	-6472	-18226	-1084	-18089	-9731	-15140	-747	1224	16137	-21612	-1306	-19558	19147	-26758	-1458	-17663	22107	-22223	-1600	-19270	23665	-16115	-148	-129	-120	-67	-62	-59	-110	36	-150	18	34	-78	-21	-59	78	-32	-1
1.025833	185	-4434	-3803	-19837	-355	-19285	-1459	-20714	-99	-19834	-6626	-18015	-910	-18088	-9761	-14947	-562	1326	15912	-21543	-1288	-19846	19158	-26598	-1645	-17825	22143	-22025	-6602	-19308	23652	-15758	-150	-126	-98	-61	-60	-61	-108	39	-156	15	35	-79	-22	-57	80	-30	-3
1.026667	204	-4469	-3744	-19332	-460	-19481	-1603	-20398	38	-19899	-6767	-17807	-410	-18116	-9792	-14750	-53	1404	15691	-21481	-512	-20157	19139	-26444	-3354	-18004	22140	-21816	-14599	-19354	23609	-15409	-149	-129	-120	-67	-61	-59	-108	37	-150	16	30	-78	-21	-60	78	-29	-1
1.027500	-107	-4519	-3630	-18859	-507	-19703	-1746	-20090	59	-19972	-6899	-17568	-586	-18154	-9823	-14552	-264	1463	15444	-21415	-1109	-20481	19078	-26302	-3531	-18199	22092	-21595	-18807	-19400	23537	-15062	-146	-125	-118	-69	-63	-61	-109	40	-151	16	28	-79	-21	-57	80	-30	-3
1.028333	-268	-4523	-3455	-18452	-575	-19934	-1873	-19784	-10	-20038	-7024	-17382	-504	-18193	-9848	-14362	-443	1496	15208	-21348	-1246	-20816	18977	-26178	-2505	-18408	21991	-21362	-19143	-19443	23435	-14718	-148	-129	-118	-67	-62	-57	-104	34	-152	18	35	-75	-18	-58	80	-32	-5
1.029167	-311	-4497	-3214	-18099	-499	-20166	-1988	-19480	36	-20096	-7122	-17168	-463	-18218	-9874	-14183	-220	1505	14963	-21281	-883	-21158	18829	-26013	-1883	-18628	21834	-21120	-22140	-19485	23305	-14375	-148	-126	-121	-68	-62	-58	-107	41	-151	19	32	-80	-17	-55	81	-29	0
1.030000	-391	-4428	-2901	-17805	-422	-20406	-2079	-19180	-8	-20129	-7196	-16961	-526	-18212	-9900	-14024	-273	1480	14713	-21212	-934	-21492	18639	-25869	-1386	-18863	21623	-20867	-26993	-19517	23128	-14042	-146	-127	-119	-66	-56	-55	-103	43	-149	19	35	-77	-22	-59	84	-28	-3
1.030833	-498	-4332	-2518	-17594	-506	-20625	-2145	-18884	-3	-20137	-7244	-16754	-344	-18179	-9907	-13890	-277	1440	14453	-21146	-687	-21817	18403	-25726	-1353	-19089	21352	-20604	-32454	-19566	22936	-13713	-146	-127	-116	-75	-61	-53	-102	39	-149	20	24	-77	-17	-53	84	-30	0
1.031667	-601	-4197	-2040	-17453	-453	-20819	-2186	-18587	73	-20111	-7265	-16550	-274	-18105	-9916	-13776	-422	1362	14191	-21084	-669	-22121	18118	-25575	-719	-19323	21021	-20335	-32691	-19601	22692	-13383	-148	-129	-119	-70	-62	-58	-104	39	-153	18	36	-76	-21	-57	81	-34	-1
1.032500	-597	-4027	-1550	-17396	-506	-20985	-2197	-18295	-5	-20041	-7248	-16342	-587	-17981	-9929	-13697	-321	1258	13921	-21013	-447	-22400	17793	-25415	98	-19541	20640	-20065	-32694	-19632	22414	-13063	-153	-131	-122	-74	-62	-90	-110	39	-153	19	30	-75	-23	-59	77	-29	-1
1.033333	-342	-3813	-977	-17417	-602	-21090	-2174	-17998	46	-19918	-7200	-16137	-694	-17806	-9878	-13635	212	1137	13649	-20948	-290	-22644	17433	-25245	-280	-19767	20209	-19780	-31324	-19647	22115	-12740	-150	-129	-121	-69	-63	-61	-108	37	-155	16	30	-74	-26	-58	79	-30	-1
1.034167	50	-3572	-366	-17516	-656	-21140	-2122	-17702	81	-19738	-7112	-15928	-767	-17581	-9829	-13604	323	990	13375	-20883	-746	-22841	17044	-25059	646	-19963	19741	-19489	-25766	-19650	21792	-12428	-152	-129	-124	-68	-63	-59	-104	41	-151	21	33	-75	-24	-57	79	-29	-4
1.035000	539	-3297	282	-17693	-684	-21121	-2032	-17407	26	-19512	-6993	-15723	-589	-17306	-9754	-13594	1620	827	13095	-20819	523	-22993	16626	-24847	7	-20141	19241	-19198	-23716	-19636	21428	-12123	-150	-129	-119	-69	-60	-59	-109	36	-154	19	29	-74	-19	-57	82	-42	0
1.035833	681	-3006	943	-17938	-645	-21025	-1919	-17115	1	-19231	-6843	-15519	-597	-16991	-9659	-13606	2323	644	12810	-20761	511	-23093	16196	-24655	-675	-20288	18715	-18899	-21547	-19605	21052	-11821	-150	-121	-119	-67	-60	-58	-100	41	-150	19	33	-73	-23	-58	80	-30	-1
1.036667	459	-2698	1610	-18243	-566	-20855	-1777	-16831	5	-18898	-6666	-15311	-323	-16631	-9533	-13635	2286	453	12524	-20699	259	-23140	15752	-24432	-279	-20403	18176	-18595	-19282	-19553	20640	-11527	-146	-128	-117	-66	-63	-58	-102	41	-150	19	32	-74	-22	-57	84	-26	-3
1.037500	437	-2385	2217	-18589	-426	-20602	-1611	-16550	-44	-18526	-6469	-15106	-131	-16240	-9385	-13675	2587	252	12234	-20640	391	-23120	15309	-24197	-213	-20479	17625	-18290	-18740	-19483	20214	-11247	-139	-127	-117	-64	-56	-55	-103	41	-152	21	35	-73	-21	-56	81	-28	0
1.038333	544	-2075	2792	-18976	-313	-20273	-1427	-16278	-10	-18101	-6250	-14899	-199	-15827	-9213	-13725	2674	55	11942	-20576	146	-23045	14867	-23955	-53	-20510	17075	-17980	-18368	-19382	19778	-10977	-147	-125	-119	-64	-62	-56	-107	43	-153	21	39	-73	-12	-56	80	-26	-1
1.039167	278	-1771	3297	-19379	-235	-19875	-1233	-16015	-131	-17653	-6028	-14698	-300	-15404	-9017	-13775	2592	-138	11649	-20507	127	-22902	14434	-23699	357	-20500	16537	-17678	-16876	-19265	19329	-10713	-149	-128	-119	-67	-60	-59	-107	40	-152	19	32	-78	-22	-55	84	-29	-5
1.040000	322	-1492	3709	-19789	-202	-19405	-1023	-15761	-98	-17173	-5803	-14493	268	-14977	-8800	-13818	2639	-335	11344	-20432	884	-22698	14027	-23437	-434	-20443	16015	-17374	-16713	-19123	18875	-10476	-155	-131	-125	-69	-65	-60	-105	38	-155	15	28	-75	-23	-58	79	-31	-4
1.040833	304	-1230	4015	-20192	-391	-18881	-807	-15523	-23	-16686	-5584	-14297	319	-14552	-8570	-13851	2077	-516	11048	-20348	465	-22429	13649	-23168	-464	-20336	15521	-17074	-14921	-18952	18411	-10245	-149	-126	-124	-69	-65	-58	-105	46	-160	16	32	-80	-25	-56	81	-28	-5
1.041667	44	-1000	4208	-20562	-324	-18323	-594	-15288	30	-16186	-5363	-14100	32	-14139	-8320	-13868	1380	-683	10748	-20251	-156	-22100	13304	-22901	844	-20180	15060	-16773	-11539	-18761	17969	-10025	-151	-130	-121	-67	-62	-57	-104	40	-151	16	33	-77	-23	-56	84	-27	-3
1.042500	155	-805	4269	-20888	-138	-17732	-378	-15075	66	-15689	-5167	-13898	-116	-13741	-8057	-13856	1207	-830	10453	-20131	109	-21711	12995	-22612	1322	-19970	14629	-16475	-9442	-18543	17527	-9819	-147	-125	-119	-65	-60	-57	-102	45	-151	22	35	-75	-18	-52	85	-25	1
1.043333	344	-655	4205	-21163	-164	-17125	-171	-14871	23	-15202	-4986	-13694	78	-13370	-7787	-13823	705	-955	10156	-20002	-53	-21269	12721	-22331	1774	-19712	14235	-16190	-7045	-18308	17088	-9633	-148	-125	-117	-65	-61	-57	-103	42	-150	22	36	-74	-23	-52	81	-28	0
1.044167	623	-546	4000	-21377	-64	-16516	32	-14683	-38	-14735	-4829	-13520	133	-13022	-7534	-13759	-136	-1060	9860	-19855	-179	-20782	12487	-22045	1890	-19407	13874	-15916	-4886	-18054	16664	-9461	-151	-125	-116	-65	-63	-64	-104	42	-152	20	35	-75	-19	-51	84	-26	-4
1.045000	491	-474	3669	-21515	-27	-15911	202	-14508	33	-14286	-4692	-13340	67	-12701	-7286	-13662	-1079	-1142	9567	-19686	-178	-20251	12289	-21762	1962	-19060	13544	-15645	-3236	-17780	16251	-9302	-146	-125	-119	-65	-61	-50	-102	44	-147	19	35	-74	-21	-55	84	-24	2
1.045833	339	-446	3222	-21575	-82	-15329	362	-14365	6	-13866	-4555	-13164	178	-12399	-7043	-13530	-1948	-1205	9277	-19500	-36	-19685	12124	-21483	2569	-18669	13252	-15382	-1292	-17486	15851	-9163	-147	-126	-119	-65	-61	-64	-107	42	-135	17	35	-74	-19	-55	82	-26	-3
1.046667	361	-440	2669	-21544	-8	-14774	502	-14198	5	-13470	-4484	-12995	431	-12119	-6816	-13361	-2371	-1229	9000	-19291	122	-19090	11969	-21200	1647	-18240	12988	-15136	1281	-17176	15462	-9032	-145	-125	-119	-65	-60	-55	-102	28	-150	19	34	-75	-22	-56	82	-26	-3
1.047500	277	-490	2038	-21433	-39	-14272	620	-14061	62	-13103	-4404	-12829	257	-11848	-6605	-13158	-3186	-1232	8734	-19066	-540	-18474	11862	-20914	1731	-17775	12746	-14895	5797	-16846	15087	-8917	-152	-125	-121	-83	-64	-57	-104	43	-154	22	36	-73	-17	-53	84	-27	0
1.048333	556	-550	1343	-21232	-77	-13757	715	-13929	85	-12758	-4336	-12670	261	-11588	-6415	-12919	-3311	-1209	8479	-18820	355	-17841	11758	-20631	1480	-17274	12526	-14669	6501	-16505	14719	-8823	-152	-126	-122	-67	-61	-58	-108	40	-155	17	34	-75	-23	-57	81	-31	0
1.049167	696	-630	645	-20957	82	-13294	784	-13805	16	-12430	-4265	-12518	226	-11329	-6224	-12647	-3109	-1151	8243	-18559	704	-17193	11660	-20339	467	-16740	12325	-14448	6706	-16145	14367	-8731	-147	-124	-121	-68	-59	-55	-110	46	-149	20	36	-73	-16	-55	80	-27	-1
1.050000	380	-713	-125	-20599	274	-12871	845	-13683	3	-12120	-4193	-12368	207	-11059	-6085	-12342	-3431	-1072	8027	-18275	303	-16540	11560	-20043	1123	-16186	12132	-14241	8617	-15774	14019	-8657	-147	-122	-118	-66	-60	-55	-104	43	-149	21	35	-72	-18	-55	82	-24	1
1.050833	273	-804	-850	-20179	294	-12470	881	-13560	-69	-11817	-4108	-12219	121	-10780	-5946	-12013	-3118	-963	7827	-17971	639	-15885	11453	-19732	1585	-15611	11944	-14053	10730	-15388	13677	-8592	-147	-94	-118	-65	-56	-57	-100	43	-168	21	37	-70	-15	-57	86	-25	1
1.051667	433	-888	-1549	-19700	297	-12093	905	-13443	-56	-11520	-4026	-12086	344	-10494	-5817	-11658	-2637	-830	7647	-17655	463	-15235	11326	-19417	2306	-15020	11750	-13858	14177	-14996	13332	-8542	-148	-125	-117	-66	-59	-58	-104	40	-153	19	37	-70	-17	-61	86	-24	1
1.052500	457	-970	-2183	-19176	259	-11729	903	-13323	16	-11225	-3923	-11961	98	-10156	-5695	-11295	-2061	-672	7480	-17322	340	-14595	11183	-19084	2935	-14420	11548	-13683	19285	-14592	12982	-8507	-148	-128	-119	-67	-63	-61	-103	39	-152	24	37	-75	-22	-59	81	-28	-5
1.053333	392	-1034	-2735	-18620	195	-11373	929	-13197	66	-10908	-3799	-11842	273	-9797	-5570	-10914	-1031	-490	7336	-16968	1130	-13960	11010	-18737	2517	-13814	11337	-13515	22594	-14175	12638	-8481	-148	-128	-107	-66	-63	-61	-103	40	-153	18	33	-76	-19	-56	80	-31	-4
1.054167	392	-1078	-3186	-18036	73	-11004	939	-13067	76	-10587	-3649	-11731	346	-9418	-5447	-10531	-421	-283	7204	-16595	982	-13328	10816	-18366	2341	-13206	11114	-13366	21702	-13757	12289	-8463	-149	-125	-122	-67	-61	-63	-105	43	-152	22	34	-74	-21	-58	81	-30	-1
1.055000	96	-1109	-3534	-17416	104	-10623	957	-12927	64	-10238	-3481	-11624	175	-9002	-5308	-10148	-523	-67	7088	-16196	280	-12709	10583	-17972	3661	-12603	10876	-13205	21561	-13333	11936	-8463	-148	-122	-118	-67	-63	-60	-105	41	-149	21	36	-75	-24	-56	82	-28	0
1.055833	205	-1113	-3769	-16825	115	-10226	985	-12779	16	-9862	-3293	-11532	374	-8559	-5155	-9763	230	182	6979	-15781	641	-12101	10326	-17556	4410	-12009	10615	-13061	22068	-12909	11583	-8475	-141	-125	-120	-66	-59	-57	-102	44	-152	22	35	-76	-25	-56	82	-26	-3
1.056667	308	-1102	-3880	-16232	-33	-9776	1026	-12623	5	-9457	-3083	-11447	469	-8084	-4975	-9402	819	434	6880	-15344	414	-11510	10040	-17120	4883	-11430	10344	-12930	22333	-12483	11207	-8507	-150	-126	-121	-68	-66	-70	-104	39	-155	17	34	-76	-22	-59	81	-28	-4
1.057500	133	-1078	-3885	-15650	-199	-9310	1085	-12459	147	-9022	-2858	-11386	344	-7582	-4777	-9050	1296	681	6784	-14881	204	-10925	9734	-16656	4847	-10863	10049	-12803	23020	-12062	10836	-8550	-148	-126	-121	-68	-61	-58	-107	43	-152	22	34	-77	-24	-55	82	-26	-3
1.058333	77	-1037	-3777	-15091	-266	-8795	1172	-12279	102	-8544	-2608	-11326	193	-7061	-4545	-8721	1554	926	6687	-14412	337	-10352	9407	-16172	4474	-10316	9749	-12688	25629	-11648	10460	-8615	-151	-119	-120	-63	-61	-58	-97	44	-152	20	30	-75	-22	-59	82	-67	-3
1.059167	39	-986	-3577	-14558	-223	-8234	1275	-12092	-96	-8036	-2353	-11291	94	-6527	-4279	-8418	1397	1156	6598	-13917	357	-9793	9072	-15664	4484	-9791	9437	-12586	29843	-11242	10085	-8680	-149	-124	-121	-63	-58	-60	-107	41	-156	19	33	-76	-25	-57	81	-28	-5
1.060000	-108	-938	-3298	-14059	-282	-7630	1398	-11894	-86	-7496	-2084	-11266	113	-5988	-3982	-8146	1864	1356	6499	-13432	659	-9242	8726	-15137	3382	-9284	9119	-12492	31965	-10849	9708	-8798	-148	-129	-124	-65	-65	-60	-100	40	-153	20	37	-77	-25	-56	81	-30	-4
1.060833	-122	-894	-2952	-13595	-617	-6985	1499	-11692	-10	-6930	-1819	-11262	-105	-5448	-3648	-7904	1825	1523	6397	-12891	114	-8705	8399	-14606	2815	-8812	8800	-12417	31236	-10468	9335	-8922	-150	-127	-121	-67	-62	-49	-111	37	-154	18	33	-77	-23	-58	80	-30	-1
1.061667	-285	-865	-2564	-13169	-840	-6305	1701	-11476	-57	-6334	-1544	-11275	-85	-4909	-3282	-7698	1449	1649	6294	-12371	643	-8173	8079	-14056	2142	-8353	8493	-12349	28495	-10095	8966	-9070	-152	-131	-122	-68	-60	-58	-105	40	-152	18	34	-77	-21	-48	80	-30	-4
1.062500	-470	-849	-2145	-12779	-635	-5590	1879	-11251	-189	-5715	-1267	-11300	-218	-4375	-2883	-7522	1971	1727	6190	-11847	1256	-7673	7777	-13505	-388	-7917	8194	-12303	24730	-9735	8610	-9239	-147	-126	-118	-65	-58	-55	-102	40	-151	22	34	-74	-18	-52	80	-25	0
1.063333	-621	-860	-1720	-12423	-419	-4849	2060	-11014	-126	-5072	-994	-11342	-386	-3860	-2463	-7387	1427	1743	6079	-11337	712	-7182	7510	-12950	-1041	-7503	7912	-12268	21828	-9399	8262	-9421	-146	-129	-121	-63	-60	-55	-103	42	-148	23	33	-73	-18	-55	84	-28	1
1.064167	-736	-908	-1307	-12104	-461	-4091	2245	-10777	-125	-4421	-730	-11398	-589	-3365	-2022	-7290	1269	1705	5964	-10841	919	-6715	7267	-12405	-1704	-7112	7648	-12253	18608	-9081	7928	-9630	-148	-133	-122	-66	-63	-57	-107	40	-150	20	34	-74	-18	-56	81	-29	0
1.065000	-1068	-989	-913	-11808	-563	-3321	2426	-10527	-178	-3767	-474	-11468	-695	-2890	-1575	-7226	1158	1596	5847	-10365	665	-6265	7063	-11873	-2060	-6741	7417	-12259	15502	-8775	7609	-9859	-150	-128	-125	-68	-63	-57	-111	40	-152	17	28	-77	-23	-59	79	-32	8
1.065833	-1297	-1117	-556	-11535	-641	-2557	2594	-10273	-191	-3109	-218	-11544	-925	-2432	-1116	-7198	1028	1429	5736	-9917	641	-5842	6902	-11357	-2275	-6384	7215	-12291	12554	-8481	7314	-10106	-150	-129	-125	-68	-63	-61	-107	41	-150	17	32	-78	-23	-58	81	-32	-1
1.066667	-982	-1288	-230	-11266	-686	-1797	2749	-10001	-213	-2458	28	-11613	-585	-1991	-658	-7197	1387	1203	5634	-9505	1059	-5437	6787	-10862	-3208	-6043	7045	-12320	8707	-8202	7036	-10373	-149	-128	-121	-66	-64	-58	-109	41	-154	13	30	-77	-24	-57	78	-33	-3
1.067500	-465	-1510	44	-11009	-784	-1058	2892	-9729	-234	-1814	273	-11707	-533	-1564	-202	-7226	1486	929	5535	-9139	1240	-5077	6707	-10397	-4387	-5707	6909	-12373	5028	-7932	6786	-10651	-148	-129	-121	-70	-63	-57	-110	40	-151	18	35	-76	-21	-57	78	-30	0
1.068333	-334	-1772	283	-10756	-718	-344	3004	-9439	-186	-1184	503	-11789	-868	-1157	229	-7281	555	605	5450	-8816	447	-4726	6669	-9953	-3112	-5402	6806	-12446	3127	-7670	6534	-10938	-149	-129	-138	-67	-63	-56	-105	38	-152	13	30	-78	-19	-53	82	-33	0
1.069167	-160	-2081	476	-10487	-785	333	3089	-9142	-263	-566	740	-11863	-682	-761	649	-7360	389	252	5374	-8504	450	-4414	6664	-9540	-1762	-5092	6740	-12527	1574	-7417	6367	-11233	-149	-130	-120	-66	-58	-57	-104	43	-150	17	33	-73	-16	-53	87	-29	-1
1.070000	-58	-2422	638	-10205	-832	972	3143	-8864	-241	21	965	-11931	-746	-373	1037	-7453	29	-114	5305	-8326	253	-4137	6685	-9159	-948	-4798	6701	-12621	331	-7170	6158	-11532	-148	-124	-118	-65	-58	-55	-108	42	-149	18	40	-73	-18	-52	81	-31	1
1.070833	105	-2807	769	-9908	-690	1569	3165	-8510	-169	586	1181	-11985	-696	10	1395	-7566	-471	-497	5269	-8160	175	-3887	6727	-8811	-376	-4507	6686	-12720	-1336	-6919	5994	-11840	-147	-127	-121	-63	-57	-55	-105	42	-151	19	36	-73	-19	-51	88	-29	-4
1.071667	218	-3215	884	-9589	-751	2116	3143	-8181	-279	1119	1388	-12024	-525	396	1704	-7687	-543	-857	5239	-8045	234	-3674	6779	-8497	118	-4230	6693	-12815	-3277	-6674	5845	-12143	-144	-126	-117	-64	-60	-56	-104	42	-149	19	34	-65	-19	-52	84	-29	0
1.072500	32	-3645	984	-9253	-664	2603	3109	-7844	-213	1620	1580	-12049	-544	774	2003	-7823	-684	-1202	5232	-7985	190	-3495	6826	-8214	1253	-3963	6708	-12913	-4619	-6418	5707	-12448	-150	-126	-121	-67	-62	-57	-105	40	-145	18	33	-75	-24	-57	74	-31	-4
1.073333	-303	-4083	1090	-8889	-412	3038	3035	-7499	-253	2089	1757	-12053	-685	1150	2254	-7959	-259	-1510	5226	-7975	388	-3346	6860	-7959	1539	-3699	6732	-13003	-6012	-6156	5584	-12747	-148	-126	-122	-70	-68	-46	-112	36	-155	18	30	-77	-21	-57	81	-30	-5
1.074167	-102	-4544	1198	-8504	-277	3423	2938	-7141	-296	2523	1922	-12032	-922	1540	2462	-8094	109	-1761	5248	-8001	-171	-3224	6887	-7729	1525	-3453	6755	-13074	-6906	-5883	5472	-13031	-148	-127	-121	-70	-61	-59	-107	40	-150	19	32	-76	-21	-55	82	-29	-4
1.075000	-25	-4935	1335	-8097	-45	3761	2823	-6778	-158	2921	2072	-12008	-635	1931	2640	-8224	35	-1955	5286	-8055	-246	-3135	6868	-7527	2295	-3216	6770	-13123	-8468	-5598	5365	-13303	-147	-152	-125	-67	-65	-60	-103	42	-152	17	33	-97	-21	-55	85	-27	-3
1.075833	-120	-5334	1493	-7675	118	4043	2690	-6408	-139	3288	2197	-11919	-260	2315	2781	-8348	717	-2083	5337	-8142	337	-3066	6823	-7342	1163	-2995	6771	-13150	-10370	-5303	5263	-13563	-149	-127	-119	-66	-60	-56	-105	42	-150	18	36	-72	-22	-56	81	-28	-3
1.076667	-144	-5706	1675	-7243	198	4261	2548	-6037	-262	3617	2298	-11800	-188	2695	2874	-8467	246	-2143	5399	-8245	-655	-3027	6730	-7177	540	-2789	6756	-13150	-10677	-4982	5157	-13802	-148	-129	-120	-69	-58	-57	-111	46	-150	16	40	-73	-17	-55	86	-29	0
1.077500	-26	-6033	1889	-6810	432	4462	2405	-5668	-280	3896	2373	-11705	-7	3066	2970	-8572	10	-2134	5480	-8347	-500	-3014	6590	-7031	-363	-2596	6712	-13118	-11188	-4650	5065	-14023	-145	-122	-117	-65	-62	-58	-115	40	-147	20	34	-75	-19	-53	82	-28	-5
1.078333	-215	-6313	2126	-6383	716	4599	2260	-5298	-216	4151	2426	-11567	91	3423	3022	-8667	-241	-2064	5565	-8446	-676	-3023	6397	-6898	-1292	-2427	6639	-13053	-12233	-4303	4965	-14217	-148	-127	-120	-65	-55	-55	-103	39	-150	21	37	-73	-18	-53	81	-28	0
1.079167	-342	-6536	2389	-5972	828	4694	2122	-4925	-259	4361	2446	-11410	-174	3765	3051	-8743	-744	-1937	5661	-8526	-1047	-3058	6153	-6773	-2098	-2279	6529	-12957	-13145	-3943	4865	-14373	-147	-128	-118	-65	-60	-59	-105	41	-153	18	26	-74	-21	-57	85	-28	-11
1.080000	-233	-6707	2669	-5577	911	4748	1998	-4548	-246	4536	2447	-11222	-58	4083	3059	-8811	-1077	-1769	5765	-8577	-1065	-3115	5863	-6659	-3063	-2157	6392	-12825	-13862	-3567	4765	-14500	-150	-125	-119	-68	-61	-56	-105	42	-152	20	30	-75	-23	-57	80	-31	-4
1.080833	104	-6817	2962	-5213	1081	4764	1897	-4174	-258	4669	2418	-11040	233	4366	3054	-8859	-842	-1562	5877	-8594	-767	-3193	5529	-6557	-4649	-2059	6213	-12666	-14571	-3177	4671	-14587	-150	-127	-122	-67	-65	-60	-108	38	-156	16	30	-76	-23	-56	79	-31	-1
1.081667	162	-6866	3257	-4885	1155	4742	1819	-3799	-318	4767	2370	-10832	58	4620	3034	-8893	-1283	-1336	5996	-8548	-1520	-3293	5157	-6459	-4922	-1989	6004	-12474	-14420	-2779	4582	-14631	-151	-127	-120	-69	-66	-60	-107	41	-151	18	28	-75	-24	-58	78	-32	-4
1.082500	481	-6849	3543	-4590	1170	4688	1770	-3415	-232	4828	2307	-10607	276	4841	3008	-8908	-1300	-1109	6130	-8447	-1476	-3408	4761	-6368	-5074	-1941	5764	-12247	-14605	-2364	4501	-14619	-147	-126	-120	-64	-60	-58	-105	55	-153	16	34	-72	-19	-53	87	-30	-4
1.083333	570	-6775	3821	-4334	1223	4601	1760	-3020	-219	4851	2235	-10375	270	5022	2982	-8910	-1212	-892	6250	-8282	-1483	-3547	4342	-6288	-5845	-1922	5499	-12002	-14814	-1951	4425	-14561	-166	-128	-118	-65	-58	-55	-104	41	-150	19	35	-74	-19	-57	80	-31	-3
1.084167	353	-6650	4071	-4130	1098	4473	1778	-2624	-177	4841	2155	-10119	98	5162	2951	-8909	-1344	-701	6368	-8059	-1607	-3710	3908	-6209	-6381	-1938	5205	-11737	-14643	-1541	4357	-14440	-145	-126	-117	-68	-62	-60	-103	43	-150	19	35	-78	-45	-58	84	-29	1
1.085000	243	-6476	4291	-3957	1046	4301	1839	-2213	-143	4790	2073	-9857	51	5259	2920	-8915	-1160	-546	6486	-7762	-1508	-3891	3473	-6139	-6939	-1964	4896	-11450	-14340	-1141	4293	-14261	-146	-121	-120	-67	-57	-57	-102	41	-150	17	29	-95	-22	-58	80	-31	0
1.085833	105	-6256	4473	-3831	1012	4116	1944	-1793	-173	4704	1998	-9580	86	5322	2903	-8887	-1441	-440	6594	-7404	-1695	-4089	3051	-6075	-6980	-2013	4577	-11144	-13911	-747	4235	-14017	-146	-131	-119	-69	-62	-58	-105	39	-150	13	32	-75	-30	-58	81	-31	1
1.086667	40	-6001	4620	-3731	812	3879	2072	-1359	-170	4583	1929	-9290	43	5346	2894	-8858	-1442	-385	6687	-6982	-1507	-4305	2646	-6012	-7217	-2083	4256	-10826	-13772	-369	4184	-13707	-147	-126	-119	-67	-61	-60	-107	38	-154	16	29	-80	-22	-57	82	-34	-1
1.087500	3	-5715	4721	-3664	556	3611	2245	-906	-92	4434	1880	-8978	107	5341	2904	-8860	-985	-392	6754	-6507	-1597	-4530	2272	-5954	-7858	-2161	3940	-10485	-13266	-11	4137	-13328	-147	-128	-121	-69	-63	-63	-109	37	-151	16	45	-76	-19	-57	79	-34	0
1.088333	-142	-5398	4781	-3614	406	3316	2451	-434	-105	4248	1847	-8644	122	5309	2933	-8857	-1325	-442	6798	-5987	-1975	-4768	1928	-5892	-7234	-2251	3632	-10136	-12863	319	4090	-12882	-127	-128	-120	-67	-62	-56	-109	41	-158	13	27	-76	-21	-58	80	-36	-1
1.089167	-164	-5073	4798	-3574	300	2966	2691	57	-118	4040	1842	-8297	297	5254	2979	-8859	-525	-553	6809	-5435	-994	-5019	1623	-5845	-7424	-2340	3323	-9770	-13071	616	4045	-12376	-145	-131	-121	-67	-60	-59	-110	40	-154	18	7	-76	-21	-64	81	-33	-1
1.090000	-221	-4729	4779	-3534	10	2589	2957	564	-96	3801	1861	-7928	37	5174	3049	-8863	-625	-716	6780	-4863	-1595	-5269	1365	-5785	-7080	-2433	3075	-9394	-12647	876	3996	-11811	-149	-129	-124	-68	-63	-61	-111	39	-153	35	33	-80	-19	-60	78	-34	0
1.090833	-189	-4379	4731	-3517	27	2181	3247	1087	-23	3540	1907	-7542	-24	5082	3146	-8910	-600	-922	6709	-4285	-1382	-5513	1163	-5728	-6641	-2509	2838	-9002	-12657	1104	3943	-11182	-146	-128	-121	-69	-60	-58	-109	41	-150	8	33	-77	-19	-58	81	-33	1
1.091667	-334	-4019	4650	-3474	141	1745	3559	1622	-7	3263	1987	-7128	-85	4985	3276	-8963	-199	-1155	6596	-3726	-1265	-5748	1006	-5674	-6334	-2592	2633	-8595	-12330	1292	3884	-10504	-146	-127	-121	-70	-64	-58	-122	39	-153	17	33	-78	-23	-56	82	-32	0
1.092500	-346	-3660	4553	-3423	-27	1290	3884	2161	-124	2962	2090	-6701	-256	4862	3422	-9041	-378	-1421	6431	-3203	-1352	-5965	903	-5611	-5820	-2661	2459	-8176	-11638	1433	3813	-9783	-148	-127	-124	-69	-65	-62	-109	42	-158	18	29	-75	-26	-61	77	-34	-17
1.093333	-371	-3304	4447	-3360	-484	814	4213	2714	-84	2638	2223	-6254	-327	4742	3598	-9144	-527	-1688	6206	-2733	-1192	-6156	848	-5567	-5021	-2713	2329	-7732	-10975	1536	3741	-9027	-151	-128	-128	-67	-65	-60	-111	35	-155	16	30	-77	-24	-58	80	-33	-5
1.094167	-308	-2951	4335	-3277	-668	325	4549	3246	-59	2302	2381	-5795	-10	4604	3792	-9274	51	-1957	5938	-2324	-442	-6314	848	-5513	-4430	-2751	2240	-7277	-10345	1597	3661	-8249	-149	-128	-120	-64	-60	-59	-107	38	-153	18	34	-78	-23	-59	82	-34	11
1.095000	-501	-2602	4232	-3180	-470	-166	4882	3777	-178	1962	2560	-5324	-361	4462	4011	-9431	-250	-2208	5619	-1993	-999	-6430	893	-5464	-2845	-2774	2186	-6800	-8926	1621	3575	-7448	-145	-127	-122	-69	-62	-56	-107	40	-152	17	30	-76	-15	-57	81	-29	-4
1.095833	-711	-2250	4135	-3064	-325	-672	5214	4292	-1	1603	2756	-4847	-529	4302	4240	-9620	-500	-2436	5255	-1754	-1309	-6498	974	-5418	-383	-2780	2168	-6311	-8071	1606	3486	-6638	-150	-128	-119	-65	-61	-59	-104	42	-154	18	34	-76	-15	-53	86	-29	-3
1.096667	-634	-1907	4058	-2939	-368	-1168	5523	4813	60	1241	2964	-4371	-383	4129	4470	-9835	-211	-2639	4848	-1610	-825	-6510	1093	-5382	1690	-2765	2183	-5803	-7590	1557	3394	-5819	-145	-126	-120	-65	-68	-58	-104	43	-149	20	35	-77	-21	-56	85	-28	1
1.097500	-867	-1564	4000	-2804	-441	-1645	5814	5248	-101	876	3173	-3872	-370	3923	4704	-10076	-99	-2798	4419	-1559	-446	-6459	1241	-5357	3597	-2739	2228	-5280	-6740	1477	3301	-5012	-149	-125	-119	-63	-63	-39	-103	5	-152	17	34	-75	-18	-53	82	-31	0
1.098333	-1123	-1231	3954	-2663	-456	-2103	6080	5675	-85	503	3380	-3419	-323	3694	4920	-10345	66	-2923	3957	-1608	88	-6357	1413	-5348	5243	-2697	2306	-4749	-6197	1366	3214	-4220	-148	-127	-121	-66	-61	-62	-103	42	-154	19	32	-75	-23	-57	84	-30	-4
1.099167	-1171	-902	3933	-2525	-343	-2544	6307	6058	-58	126	3570	-2956	-212	3433	5119	-10632	34	-3007	3497	-1739	294	-6179	1606	-5357	6854	-2625	2382	-4213	-5641	1238	3137	-3449	-148	-125	-120	-68	-64	-60	-103	39	-178	18	34	-77	-22	-56	84	-30	-1
1.100000	-1241	-578	3929	-2392	-294	-2941	6501	6401	-159	-240	3746	-2507	-210	3143	5289	-10960	52	-3039	3038	-1946	606	-5932	1810	-5385	8224	-2559	2480	-3685	-5052	1088	3066	-2712	-152	-126	-120	-64	-65	-58	-107	39	-154	16	34	-76	-19	-57	81	-31	-5
1.100833	-1132	-263	3940	-2269	-464	-3307	6642	6683	-290	-607	3893	-2071	-176	2809	5401	-11245	612	-3037	2585	-2214	971	-5616	2001	-5447	8168	-2462	2583	-3143	-4410	924	3010	-1997	-151	-129	-125	-67	-64	-60	-109	54	-156	16	32	-77	-22	-59	87	-30	-3
1.101667	-1046	63	3961	-2159	-532	-3628	6734	6912	-222	-969	4001	-1648	-438	2432	5488	-11567	503	-2998	2168	-2519	591	-5232	2232	-5530	8569	-2349	2685	-2623	-3431	753	2972	-1320	-151	-130	-119	-67	-67	-61	-105	40	-153	17	36	-75	-22	-58	82	-30	-4
1.102500	-1180	338	3986	-2059	-508	-3906	6767	7081	-88	-1316	4066	-1247	-366	2013	5512	-11886	937	-2924	1796	-2848	2075	-4784	2439	-5645	7585	-2212	2782	-2109	-3149	575	2952	-685	-147	-128	-114	-65	-61	-60	-103	43	-153	1	37	-67	-17	-56	87	-30	-1
1.103333	-1400	621	4009	-1979	-439	-4137	6739	7187	-86	-1665	4083	-868	-370	1549	5464	-12200	1103	-2826	1449	-3178	2058	-4281	2639	-5797	6223	-2059	2848	-1627	-1801	399	2947	-98	-146	-126	-121	-65	-59	-57	-100	42	-155	21	37	-72	-21	-57	85	-30	0
1.104167	-1283	890	4020	-1918	-228	-4321	6637	7228	-109	-1998	4039	-506	-338	1043	5344	-12500	781	-2706	1159	-3495	1707	-3734	2815	-5993	5701	-1879	2928	-1171	-731	228	2954	438	-144	-126	-117	-65	-61	-57	-104	41	-148	25	38	-73	-18	-53	82	-28	-29
1.105000	-1138	1144	4020	-1876	-48	-4457	6463	7208	-98	-2321	3932	-181	-377	497	5149	-12780	680	-2571	922	-3773	1989	-3136	2973	-6226	4776	-1679	2971	-756	-154	71	2975	928	-145	-126	-116	-63	-60	-56	-108	50	-150	19	35	-75	-21	-57	84	-29	2
1.105833	-1037	1391	3999	-1849	-30	-4554	6212	7132	-62	-2629	3757	124	-380	-81	4875	-13025	475	-2415	731	-4002	1818	-2512	3109	-6490	3834	-1454	2982	-390	514	-72	3005	1365	-145	-129	-119	-68	-60	-58	-107	43	-150	20	35	-68	-23	-57	82	-31	0
1.106667	-822	1623	3966	-1829	-26	-4604	5881	6996	-100	-2928	3516	397	-731	-696	4520	-13233	388	-2257	590	-4167	1537	-1874	3213	-6796	3162	-1206	2964	-84	1041	-194	3047	1749	-150	-129	-119	-77	-62	-61	-108	40	-150	15	28	-78	-21	-59	78	-34	-6
1.107500	-635	1844	3879	-1822	73	-4615	5471	6807	-94	-3215	3187	640	-620	-1330	4097	-13392	690	-2082	494	-4253	2117	-1216	3295	-7137	1614	-921	2918	199	709	-281	3091	2083	-150	-132	-124	-69	-61	-60	-108	41	-152	16	32	-77	-19	-58	79	-31	-3
1.108333	-714	2062	3789	-1810	-42	-4586	4988	6574	-90	-3486	2813	868	-807	-1979	3607	-13491	401	-1894	435	-4261	1211	-565	3335	-7505	648	-611	2844	404	1610	-337	3128	2359	-146	-130	-121	-72	-59	-55	-109	41	-152	17	33	-76	-19	-58	81	-29	1
1.109167	-664	2271	3667	-1799	-16	-4524	4427	6300	-65	-3744	2368	1019	-1082	-2633	3055	-13530	-189	-1703	395	-4194	305	80	3345	-7896	1006	-272	2741	541	2886	-353	3162	2575	-149	-130	-121	-68	-59	-56	-107	63	-151	18	29	-75	-19	-74	81	-28	2
1.110000	-496	2479	3521	-1787	166	-4438	3793	6006	-103	-3987	1860	1175	-1080	-3284	2454	-13495	-128	-1503	366	-4042	525	708	3313	-8307	718	89	2610	605	3340	-328	3181	2738	-148	-126	-118	-67	-60	-57	-108	41	-151	16	35	-75	-17	-58	81	-31	0
1.110833	-377	2686	3359	-1766	-5	-4331	3104	5635	-121	-4226	1292	1229	-1052	-3922	1813	-13390	-79	-1285	332	-3827	-32	1302	3244	-8720	618	468	2447	597	3917	-266	3175	2838	-146	-126	-116	-66	-61	-56	-107	35	-150	18	35	-73	-21	-57	80	-32	0
1.111667	-137	2885	3181	-1737	-250	-4208	2362	5258	58	-4450	687	1268	-1045	-4533	1129	-13195	-75	-1058	278	-3550	-374	1853	3135	-9133	633	869	2258	511	4621	-149	3146	2883	-150	-128	-117	-66	-62	-53	-110	40	-151	17	35	-74	-19	-57	80	-33	0
1.112500	-161	3091	2995	-1707	-302	-4071	1579	4850	108	-4668	25	1250	-854	-5147	423	-12921	-424	-821	193	-3237	-690	2368	2985	-9524	893	1270	2037	335	5224	2	3088	2864	-148	-130	-119	-80	-61	-58	-109	37	-151	15	33	-79	-22	-67	76	-36	0
1.113333	-127	3303	2813	-1674	-322	-3933	770	4415	21	-4878	-660	1181	-309	-5718	-286	-12562	-570	-565	64	-2895	-941	2807	2788	-9898	1858	1677	1796	77	5326	206	2998	2785	-136	-131	-121	-68	-61	-60	-114	37	-152	12	29	-79	-21	-60	76	-35	-6
1.114167	0	3520	2640	-1638	-625	-3786	-57	3971	21	-5069	-1359	1062	174	-6253	-999	-12114	-25	-299	-112	-2540	-1159	3203	2554	-10223	1870	2083	1538	-260	5350	446	2866	2648	-147	-128	-118	-70	-63	-58	-109	37	-152	4	27	-82	-24	-63	75	-34	-4
1.115000	29	3743	2484	-1606	-831	-3645	-879	3503	-21	-5271	-2066	888	-6	-6747	-1702	-11584	-462	-21	-349	-2189	-2194	3537	2278	-10501	2466	2465	1258	-681	6189	722	2698	2456	-149	-125	-120	-70	-62	-60	-113	36	-151	13	27	-77	-21	-63	73	-32	-3
1.115833	168	3973	2357	-1578	-799	-3508	-1682	3022	-68	-5468	-2772	666	79	-7203	-2389	-10965	-288	274	-639	-1850	-1310	3808	1971	-10706	2616	2830	963	-1176	5819	1026	2485	2211	-147	-127	-122	-65	-63	-58	-109	38	-154	16	29	-76	-25	-59	76	-26	-3
1.116667	292	4207	2258	-1563	-943	-3374	-2444	2531	-100	-5648	-3454	406	27	-7642	-3050	-10271	265	574	-1006	-1541	-1120	4013	1634	-10841	1887	3162	653	-1746	5728	1355	2233	1916	-149	-129	-129	-68	-62	-60	-108	38	-153	15	32	-77	-25	-59	78	-32	-1
1.117500	234	4454	2200	-1562	-906	-3270	-3152	2023	-87	-5833	-4112	102	212	-7993	-3675	-9511	-149	881	-1422	-1251	-1557	4154	1261	-10889	2279	3453	329	-2385	5826	1699	1938	1577	-145	-127	-116	-67	-64	-59	-108	37	-148	16	32	-76	-21	-59	80	-30	-3
1.118333	237	4704	2174	-1582	-740	-3171	-3796	1505	-100	-6017	-4737	-236	463	-8337	-4261	-8699	-30	1180	-1893	-1050	-1405	4231	873	-10844	2228	3698	-7	-3079	5475	2047	1605	1199	-152	-134	-122	-69	-64	-60	-109	36	-152	16	29	-79	-21	-61	77	-30	-3
1.119167	294	4956	2198	-1623	-926	-3096	-4363	967	-115	-6200	-5314	-600	644	-8650	-4803	-7838	160	1475	-2404	-878	-1608	4242	467	-10680	2246	3895	-356	-3829	5342	2382	1233	801	-148	-127	-122	-68	-65	-60	-110	36	-156	12	27	-79	-24	-58	76	-32	-5
1.120000	207	5211	2258	-1685	-947	-3033	-4835	423	-130	-6386	-5832	-976	738	-8933	-5300	-6954	211	1758	-2953	-754	-1655	4192	58	-10446	2583	4033	-715	-4609	5349	2702	834	380	-149	-128	-121	-70	-62	-60	-108	37	-150	15	29	-82	-23	-62	77	-31	-1
1.120833	302	5468	2357	-1771	-720	-3001	-5208	-130	-51	-6577	-6291	-1356	1136	-9191	-5731	-6051	643	2020	-3520	-670	-960	4085	-342	-10094	2126	4110	-1080	-5406	4325	2997	399	-42	-148	-131	-122	-69	-63	-61	-87	33	-158	15	32	-79	-22	-60	78	-46	-3
1.121667	473	5731	2490	-1875	-631	-2988	-5465	-688	8	-6775	-6677	-1740	1021	-9432	-6133	-5130	873	2264	-4092	-623	-684	3926	-727	-9639	1511	4133	-1452	-6216	3470	3261	-66	-470	-151	-125	-119	-69	-63	-61	-108	37	-153	17	30	-75	-18	-60	80	-31	-3
1.122500	454	5995	2650	-1992	-375	-2998	-5619	-1248	19	-6977	-6996	-2084	1026	-9661	-6470	-4226	431	2479	-4641	-601	-815	3715	-1086	-9092	1813	4100	-1823	-7017	2731	3481	-545	-870	-151	-126	-120	-67	-61	-72	-105	35	-150	19	35	-76	-21	-53	85	-27	1
1.123333	488	6257	2828	-2122	-212	-3020	-5660	-1814	-6	-7193	-7241	-2416	1195	-9888	-6756	-3350	604	2661	-5196	-609	368	3457	-1419	-8468	1287	4017	-2196	-7793	1550	3646	-1044	-1252	-150	-128	-124	-69	-63	-57	-105	36	-155	15	33	-76	-23	-60	81	-28	0
1.124167	379	6519	3013	-2265	-264	-3102	-5601	-2384	-16	-7423	-7413	-2710	1319	-10116	-6988	-2514	493	2809	-5708	-628	828	3151	-1700	-7772	367	3863	-2559	-8524	1071	3756	-1548	-1595	-148	-126	-121	-67	-62	-48	-107	41	-151	20	33	-75	-18	-56	89	-28	0
1.125000	257	6782	3206	-2407	41	-3190	-5440	-2951	29	-7665	-7510	-2954	1351	-10341	-7162	-1734	332	2923	-6180	-645	711	2809	-1928	-7038	-863	3663	-2907	-9196	585	3807	-2057	-1894	-142	-128	-119	-66	-62	-58	-102	41	-170	18	34	-75	-22	-56	86	-28	-3
1.125833	249	7031	3387	-2548	305	-3314	-5191	-3504	42	-7923	-7537	-3144	1171	-10574	-7292	-1013	313	3006	-6605	-670	468	2428	-2094	-6279	-2520	3429	-3212	-9789	230	3792	-2567	-2147	-150	-126	-121	-70	-62	-56	-103	42	-160	18	33	-77	-19	-66	85	-29	-3
1.126667	274	7274	3537	-2692	229	-3463	-4870	-4053	-11	-8199	-7497	-3282	1021	-10824	-7366	-370	-13	3056	-6980	-677	-42	2009	-2193	-5508	-3759	3152	-3531	-10293	149	3711	-3072	-2324	-143	-127	-121	-67	-64	-56	-104	40	-153	16	33	-76	-22	-56	86	-26	-3
1.127500	122	7504	3692	-2824	352	-3646	-4489	-4586	-49	-8502	-7390	-3350	914	-11084	-7389	189	271	3078	-7284	-676	-112	1562	-2218	-4804	-4987	2844	-3786	-10694	-92	3568	-3564	-2476	-148	-133	-120	-57	-64	-56	-102	42	-154	16	36	-75	-21	-55	86	-32	-3
1.128333	26	7721	3801	-2951	516	-3859	-4063	-5108	7	-8819	-7221	-3353	674	-11354	-7361	656	234	3079	-7566	-660	-978	1086	-2170	-4138	-5310	2503	-3992	-10977	478	3364	-4037	-2545	-146	-126	-112	-65	-61	-53	-102	42	-152	17	36	-75	-19	-53	88	-26	0
1.129167	-47	7917	3874	-3069	785	-4103	-3603	-5610	71	-9157	-6997	-3296	661	-11622	-7283	1026	313	3062	-7784	-636	-587	579	-2043	-3547	-4484	2146	-4140	-11142	-214	3104	-4492	-2558	-149	-121	-117	-63	-60	-57	-99	43	-151	22	36	-72	-19	-51	89	-28	1
1.130000	47	8088	3904	-3187	1057	-4384	-3136	-6095	-42	-9511	-6722	-3180	591	-11928	-7159	1304	662	3035	-7965	-606	391	44	-1849	-3064	-3860	1773	-4229	-11187	-983	2795	-4918	-2511	-149	-122	-115	-64	-60	-53	-99	41	-148	24	37	-72	-14	-51	88	-26	0
1.130833	-207	8233	3885	-3278	895	-4695	-2670	-6555	-11	-9880	-6408	-3007	520	-12229	-6992	1484	-88	2997	-8109	-569	-36	-514	-1585	-2706	-2245	1380	-4247	-11113	-738	2440	-5315	-2402	-145	-122	-118	-64	-57	-51	-110	44	-149	21	38	-68	-18	-52	84	-25	1
1.131667	-249	8347	3816	-3372	777	-5045	-2225	-6993	-5	-10278	-6062	-2784	226	-12532	-6773	1572	-117	2952	-8239	-544	618	-1103	-1275	-2491	-990	976	-4201	-10924	-1051	2047	-5680	-2249	-146	-121	-117	-66	-64	-58	-108	42	-153	20	37	-74	-22	-53	82	-28	0
1.132500	-86	8421	3698	-3460	896	-5432	-1814	-7406	-55	-10665	-5689	-2523	76	-12830	-6511	1574	-25	2910	-8349	-510	876	-1710	-925	-2428	72	560	-4084	-10629	-1272	1626	-6005	-2053	-151	-126	-119	-66	-65	-64	-107	40	-154	18	34	-74	-24	-58	82	-31	-1
1.133333	-158	8478	3532	-3545	784	-5855	-1451	-7790	-34	-11035	-5286	-2220	-151	-13116	-6208	1498	102	2871	-8452	-527	695	-2343	-551	-2528	743	139	-3897	-10243	-1368	1191	-6286	-1813	-152	-127	-122	-68	-66	-59	-109	42	-154	16	32	-76	-25	-58	85	-29	-4
1.134167	-51	8448	3323	-3627	816	-6313	-1118	-8145	-33	-11417	-4872	-1900	-219	-13381	-5866	1360	321	2841	-8559	-559	1027	-3001	-147	-2794	241	-286	-3647	-9782	-1909	747	-6512	-1558	-148	-125	-124	-81	-61	-57	-108	41	-152	18	29	-77	-23	-56	81	-28	-5
1.135000	39	8396	3071	-3712	954	-6808	-850	-8471	-13	-11787	-4450	-1569	-321	-13630	-5486	1159	555	2818	-8681	-614	1150	-3684	235	-3224	-840	-716	-3335	-9263	-1836	306	-6696	-1281	-149	-129	-119	-62	-60	-56	-111	41	-154	15	35	-76	-21	-55	85	-27	-1
1.135833	-15	8296	2774	-3798	776	-7343	-643	-8774	16	-12133	-4028	-1228	-592	-13843	-5075	915	35	2803	-8810	-706	209	-4384	596	-3807	-783	-1150	-2995	-8711	-133	-126	-6826	-995	-147	-125	-115	-65	-62	-56	-105	43	-152	17	35	-76	-23	-56	84	-28	-3
1.136667	182	8142	2441	-3891	643	-7912	-501	-9048	-25	-12454	-3613	-897	-833	-14023	-4632	633	-51	2784	-8964	-838	446	-5098	917	-4522	-852	-1585	-2625	-8152	691	-547	-6906	-713	-148	-125	-118	-64	-62	-58	-107	42	-150	19	33	-73	-17	-59	80	-29	-3
1.137500	122	7949	2088	-3989	467	-8508	-402	-9295	-56	-12734	-3207	-578	-1141	-14149	-4167	340	-102	2778	-9137	-1028	581	-5821	1175	-5360	-1083	-2015	-2233	-7591	1119	-940	-6919	-443	-147	-122	-118	-62	-60	-56	-109	38	-151	19	20	-73	-19	-55	82	-29	0
1.138333	246	7705	1705	-4093	299	-9123	-370	-9513	-85	-12969	-2824	-285	-1269	-14227	-3680	46	-609	2764	-9335	-1204	684	-6536	1367	-6291	-1108	-2450	-1852	-7068	1106	-1300	-6903	-196	-147	-125	-118	-62	-61	-57	-110	40	-149	20	36	-77	-19	-58	77	-41	1
1.139167	464	7424	1302	-4211	246	-9762	-365	-9710	-136	-13156	-2467	-28	-1183	-14250	-3182	-233	-956	2741	-9551	-1435	745	-7247	1471	-7292	-1106	-2874	-1506	-6595	834	-1620	-6828	16	-149	-129	-120	-67	-64	-53	-108	40	-150	18	34	-70	-22	-57	80	-30	0
1.140000	204	7102	887	-4358	71	-10416	-409	-9880	-95	-13279	-2147	192	-1077	-14211	-2679	-487	-1430	2710	-9784	-1692	559	-7932	1479	-8333	-478	-3286	-1204	-6194	831	-1896	-6708	184	-149	-126	-122	-66	-50	-62	-112	38	-154	17	30	-81	-25	-62	76	-34	-13
1.140833	-174	6747	457	-4473	53	-11072	-484	-10029	-132	-13337	-1858	370	-1092	-14108	-2181	-698	-1403	2661	-10026	-1958	845	-8582	1384	-9377	71	-3682	-964	-5872	297	-2124	-6534	306	-153	-131	-124	-66	-68	-62	-113	35	-150	17	28	-78	-27	-59	78	-33	-6
1.141667	-102	6372	38	-4616	58	-11711	-573	-10144	-150	-13319	-1608	501	-1117	-13935	-1678	-849	-1113	2598	-10263	-2232	209	-9160	1190	-10399	602	-4049	-807	-5639	872	-2295	-6323	367	-152	-130	-121	-50	-65	-58	-109	38	-154	15	33	-80	-22	-57	78	-32	-4
1.142500	-95	5981	-382	-4770	-48	-12329	-670	-10235	-135	-13221	-1403	581	-1049	-13694	-1192	-936	-1199	2513	-10468	-2499	71	-9670	899	-11364	1672	-4387	-739	-5503	1379	-2410	-6078	359	-151	-128	-118	-64	-60	-56	-107	44	-152	19	36	-74	-19	-55	82	-29	-4
1.143333	-236	5580	-786	-4924	4	-12898	-776	-10306	-58	-13046	-1248	619	-960	-13388	-731	-946	-289	2406	-10713	-2756	855	-10100	507	-12258	1543	-4699	-776	-5472	1089	-2468	-5806	297	-148	-129	-118	-62	-64	-59	-108	41	-151	20	34	-76	-23	-48	84	-32	-3
1.144167	-586	5168	-1189	-5090	-47	-13459	-889	-10352	-100	-12797	-1145	600	-994	-13027	-314	-878	-215	2259	-10912	-2992	-500	-10433	32	-13051	2134	-4961	-921	-5542	3076	-2472	-5519	148	-147	-127	-119	-64	-75	-58	-104	41	-153	19	33	-78	-21	-57	82	-30	-8
1.145000	-615	4765	-1569	-5260	-224	-13948	-977	-10377	-148	-12477	-1096	533	-937	-12607	59	-724	146	2091	-11076	-3204	-315	-10659	-516	-13721	2488	-5180	-1169	-5699	4794	-2410	-5223	-70	-146	-126	-117	-64	-61	-59	-108	41	-149	18	33	-75	-17	-56	88	-29	-1
1.145833	-359	4367	-1929	-5432	-428	-14345	-1060	-10369	-49	-12086	-1103	414	-948	-12143	369	-476	530	1897	-11235	-3381	-392	-10760	-1112	-14244	2513	-5351	-1526	-5936	6396	-2295	-4928	-363	-148	-126	-117	-63	-63	-57	-107	43	-152	18	39	-78	-22	-57	84	-16	0
1.146667	-328	3984	-2264	-5601	-413	-14667	-1134	-10340	-88	-11633	-1168	256	-956	-11635	609	-138	734	1679	-11289	-3523	-806	-10741	-1740	-14619	2533	-5463	-1958	-6239	7714	-2131	-4638	-734	-150	-131	-118	-64	-64	-58	-105	40	-153	21	34	-75	-25	-55	79	-31	-1
1.147500	-505	3623	-2570	-5778	-659	-14890	-1196	-10292	-74	-11125	-1293	57	-733	-11098	763	286	866	1446	-11322	-3630	-465	-10586	-2383	-14830	2515	-5513	-2472	-6591	7848	-1883	-4364	-1170	-147	-126	-119	-65	-61	-57	-105	43	-155	13	32	-79	-18	-53	84	-28	-4
1.148333	-305	3290	-2848	-5949	-684	-14994	-1247	-10211	-56	-10566	-1478	-177	-530	-10532	818	797	951	1198	-11304	-3698	177	-10315	-3015	-14877	2209	-5501	-3045	-6982	6832	-1597	-4127	-1680	-152	-130	-118	-63	-65	-57	-102	42	-151	19	30	-76	-19	-53	74	-34	-17
1.149167	-337	2983	-3093	-6109	-413	-14986	-1303	-10112	-135	-9971	-1720	-439	-860	-9961	773	1386	-59	942	-11254	-3736	-862	-9915	-3624	-14761	2683	-5422	-3649	-7381	6649	-1258	-3916	-2240	-149	-128	-117	-63	-63	-60	-107	41	-152	16	34	-75	-19	-53	84	-31	-3
1.150000	-423	2709	-3302	-6261	-650	-14843	-1350	-9976	-114	-9354	-2010	-724	-884	-9382	613	2043	-619	684	-11099	-3748	-659	-9404	-4182	-14486	2911	-5281	-4261	-7775	5360	-878	-3748	-2855	-150	-124	-118	-62	-76	-56	-103	40	-152	18	33	-75	-19	-56	84	-29	-1
1.150833	-348	2463	-3488	-6411	-661	-14585	-1413	-9825	-78	-8713	-2356	-1033	-661	-8794	343	2760	-802	429	-10916	-3736	-322	-8803	-4678	-14072	2805	-5079	-4859	-8148	3612	-457	-3616	-3511	-145	-124	-116	-84	-60	-59	-100	44	-149	23	39	-72	-17	-55	86	-28	3
1.151667	-250	2251	-3644	-6539	-393	-14198	-1494	-9650	-188	-8077	-2748	-1353	-462	-8240	-47	3532	-1176	181	-10683	-3708	-533	-8107	-5102	-13533	2731	-4821	-5422	-8489	1675	-4	-3534	-4204	-147	-127	-115	-62	-59	-56	-102	43	-147	17	33	-76	-18	-52	84	-29	1
1.152500	-200	2068	-3780	-6659	-427	-13709	-1603	-9459	-191	-7445	-3185	-1695	-464	-7673	-550	4350	-1150	-53	-10408	-3678	-212	-7364	-5447	-12885	2248	-4504	-5932	-8785	-404	474	-3495	-4926	-155	-130	-120	-65	-61	-57	-104	38	-155	19	33	-76	-25	-56	80	-29	-5
1.153333	-65	1913	-3888	-6759	-300	-13083	-1755	-9243	-135	-6826	-3665	-2042	-405	-7158	-1160	5184	-1250	-265	-10092	-3650	-59	-6578	-5702	-12146	1796	-4135	-6365	-9023	-1574	981	-3495	-5659	-150	-127	-121	-66	-63	-58	-110	40	-153	16	30	-82	-21	-57	77	-32	-3
1.154167	-161	1786	-3983	-6851	-78	-12357	-1951	-9007	-184	-6223	-4173	-2392	-256	-6647	-1861	6051	-1129	-445	-9737	-3626	445	-5770	-5869	-11328	602	-3718	-6704	-9197	-3094	1467	-3537	-6395	-151	-143	-118	-66	-65	-58	-109	39	-156	18	29	-78	-22	-57	75	-33	-7
1.155000	-293	1684	-4064	-6921	53	-11544	-2198	-8757	-176	-5649	-4729	-2746	-150	-6157	-2641	6927	-808	-603	-9363	-3618	460	-4961	-5954	-10456	-1288	-3261	-6933	-9307	-4183	1969	-3604	-7124	-148	-126	-119	-68	-83	-58	-107	39	-151	20	32	-76	-22	-57	81	-32	-3
1.155833	-151	1607	-4142	-6972	19	-10656	-2507	-8493	-156	-5113	-5253	-3099	-92	-5685	-3490	7808	-1042	-732	-8964	-3635	-74	-4177	-5953	-9577	-2286	-2771	-7056	-9356	-4800	2459	-3701	-7849	-149	-126	-121	-65	-58	-64	-105	40	-149	18	29	-75	-23	-60	76	-28	0
1.156667	75	1542	-4215	-7008	-207	-9729	-2884	-8224	-142	-4615	-5810	-3455	173	-5232	-4390	8679	-107	-826	-8559	-3680	1166	-3442	-5895	-8707	-4316	-2258	-7066	-9348	-6847	2948	-3816	-8562	-153	-129	-125	-72	-64	-60	-110	36	-156	13	27	-77	-24	-60	76	-34	-4
1.157500	-38	1492	-4290	-7037	-281	-8739	-3317	-7953	-111	-4158	-6368	-3811	58	-4750	-5314	9528	-211	-884	-8145	-3745	873	-2757	-5774	-7840	-5476	-1717	-6956	-9292	-6394	3403	-3937	-9244	-149	-125	-121	-69	-62	-58	-108	43	-150	18	32	-90	-22	-57	76	-31	1
1.158333	6	1466	-4368	-7026	-99	-7742	-3810	-7676	-137	-3727	-6913	-4159	145	-4349	-6235	10341	-327	-914	-7735	-3844	1006	-2140	-5619	-7008	-5830	-1159	-6738	-9197	-4993	3813	-4064	-9908	-151	-128	-122	-67	-60	-57	-109	39	-151	18	30	-75	-21	-61	76	-32	2
1.159167	217	1445	-4461	-7012	-138	-6751	-4367	-7408	-169	-3343	-7436	-4507	247	-3918	-7139	11109	-113	-912	-7333	-3977	1029	-1606	-5433	-6223	-5926	-594	-6428	-9086	-2236	4194	-4184	-10547	-149	-125	-122	-84	-64	-61	-109	37	-153	15	29	-76	-24	-59	77	-31	-3
1.160000	443	1436	-4561	-6990	-370	-5777	-4976	-7148	-125	-2979	-7920	-4853	74	-3483	-7995	11817	-90	-891	-6937	-4135	1072	-1146	-5234	-5500	-5605	-19	-6028	-8968	1008	4539	-4292	-11159	-143	-127	-120	-70	-66	-60	-108	40	-151	18	30	-76	-22	-60	76	-31	-6
1.160833	256	1437	-4677	-6968	-405	-4845	-5623	-6911	-55	-2683	-8363	-5200	-136	-3038	-8747	12460	-34	-844	-6561	-4335	1321	-771	-5035	-4856	-4985	553	-5564	-8861	3963	4844	-4382	-11750	-149	-128	-130	-66	-62	-58	-108	36	-154	22	30	-78	-18	-58	78	-39	-3
1.161667	142	1441	-4799	-6945	-187	-3967	-6293	-6698	-113	-2402	-8746	-5539	252	-2585	-9487	13016	532	-783	-6202	-4541	1881	-475	-4851	-4294	-4927	1114	-5044	-8775	5916	5109	-4451	-12323	-144	-126	-119	-69	-59	-57	-108	39	-151	18	30	-75	-17	-66	75	-31	0
1.162500	206	1465	-4934	-6923	-33	-3157	-6964	-6504	-153	-2143	-9065	-5873	69	-2109	-10087	13489	104	-702	-5860	-4777	1057	-254	-4683	-3806	-4199	1669	-4501	-8728	8564	5330	-4503	-12873	-151	-131	-117	-66	-61	-59	-102	42	-149	21	33	-70	-15	-55	80	-29	1
1.163333	309	1491	-5090	-6912	-185	-2422	-7658	-6352	-86	-1910	-9314	-6215	-103	-1615	-10570	13860	-180	-615	-5540	-5025	852	-96	-4543	-3416	-3250	2205	-3931	-8723	6859	5503	-4499	-13406	-146	-122	-116	-64	-60	-56	-105	42	-149	21	29	-73	-18	-58	81	-26	3
1.164167	464	1521	-5224	-6918	-333	-1780	-8336	-6233	-73	-1694	-9477	-6550	-77	-1104	-10928	14121	166	-541	-5248	-5294	1259	-1	-4420	-3109	-2556	2706	-3357	-8788	-7486	5631	-4475	-13934	-149	-128	-121	-68	-61	-58	-105	42	-150	18	30	-70	-22	-57	82	-28	1
1.165000	420	1559	-5368	-6946	-245	-1224	-8982	-6170	-44	-1494	-9556	-6876	-288	-580	-11152	14261	28	-429	-4973	-5571	960	33	-4315	-2895	-1648	3161	-2798	-8908	-24089	5709	-4419	-14438	-146	-128	-117	-67	-63	-60	-108	38	-152	16	29	-74	-21	-61	79	-29	0
1.165833	326	1602	-5513	-7005	-5	-765	-9581	-6152	-92	-1287	-9541	-7196	-425	-28	-11233	14273	159	-331	-4720	-5851	798	28	-4226	-2768	-1130	3555	-2253	-9083	-30569	5742	-4321	-14922	-150	-127	-119	-67	-62	-51	-104	39	-151	20	30	-75	-23	-59	79	-34	-3
1.166667	166	1634	-5647	-7113	49	-398	-10108	-6182	-38	-1114	-9429	-7498	-422	541	-11173	14162	-56	-230	-4484	-6131	486	-25	-4135	-2730	-346	3866	-1744	-9315	-29045	5720	-4182	-15358	-152	-128	-120	-67	-61	-58	-105	38	-154	19	28	-74	-21	-57	80	-33	-4
1.167500	-247	1694	-5766	-7227	-248	-125	-10560	-6265	8	-927	-9224	-7789	-609	1129	-10980	13912	-579	-130	-4268	-6404	167	-115	-4028	-2767	188	4088	-1261	-9592	-22359	5647	-4003	-15800	-152	-127	-121	-67	-63	-58	-110	43	-152	21	32	-70	-24	-60	74	-32	-3
1.168333	-432	1745	-5863	-7398	-362	66	-10923	-6404	113	-733	-8920	-8055	-478	1730	-10656	13538	-118	-23	-4072	-6673	-35	-248	-3897	-2886	-159	4196	-822	-9907	-14353	5516	-3776	-16177	-147	-126	-119	-65	-60	-59	-108	43	-150	19	33	-75	-16	-60	80	-29	0
1.169167	-339	1793	-5937	-7610	-436	182	-11194	-6593	425	-539	-8533	-8278	-506	2337	-10212	13039	-466	84	-3893	-6934	-822	-414	-3709	-3083	521	4180	-412	-10244	-6085	5326	-3505	-16506	-144	-126	-118	-65	-62	-58	-104	42	-147	20	34	-74	-22	-57	78	-28	0
1.170000	-79	1834	-5990	-7869	-546	225	-11346	-6834	570	-335	-8058	-8509	-475	2946	-9664	12413	-87	195	-3725	-7187	235	-620	-3460	-3354	22	4030	-34	-10588	-3281	5079	-3185	-16776	-146	-125	-120	-68	-61	-57	-102	43	-149	22	33	-75	-18	-55	84	-31	4
1.170833	-34	1876	-6007	-8171	-507	212	-11390	-7126	499	-134	-7517	-8692	-815	3551	-9026	11667	196	317	-3567	-7427	-167	-862	-3143	-3686	-1154	3733	312	-10928	4728	4769	-2836	-16981	-143	-122	-135	-63	-59	-56	-102	43	-147	21	29	-73	-15	-55	85	-29	5
1.171667	136	1906	-6000	-8508	-654	151	-11321	-7458	535	84	-6912	-8839	-661	4149	-8308	10825	-148	448	-3426	-7657	-1004	-1160	-2742	-4073	-2222	3302	636	-11246	19681	4393	-2442	-17112	-141	-128	-119	-64	-58	-56	-101	43	-146	18	33	-69	-16	-55	85	-28	0
1.172500	-128	1930	-5965	-8876	-869	52	-11123	-7831	449	300	-6260	-8952	20	4728	-7533	9877	-17	593	-3293	-7882	-1241	-1463	-2253	-4518	-3883	2731	940	-11538	28589	3956	-2012	-17165	-146	-130	-120	-67	-79	-58	-105	42	-155	16	32	-78	-21	-57	81	-30	-1
1.173333	-647	1944	-5898	-9265	-810	-66	-10816	-8228	443	527	-5571	-9027	826	5288	-6719	8849	181	747	-3173	-8105	-1793	-1810	-1674	-5017	-5520	2042	1235	-11790	31782	3460	-1558	-17141	-150	-134	-124	-68	-63	-62	-111	37	-154	13	27	-67	-23	-59	77	-35	-8
1.174167	-738	1954	-5821	-9657	-916	-200	-10393	-8654	413	748	-4859	-9040	662	5824	-5865	7759	174	922	-3049	-8318	-2249	-2187	-996	-5515	-6556	1261	1535	-11989	32258	2920	-1069	-17024	-162	-128	-121	-68	-67	-59	-111	38	-149	16	29	-76	-21	-58	78	-30	3
1.175000	-394	1961	-5723	-10041	-1005	-334	-9847	-9093	422	983	-4132	-9064	824	6325	-5030	6617	497	1115	-2933	-8531	-1334	-2584	-227	-6056	-8032	402	1832	-12135	30109	2329	-567	-16825	-150	-128	-121	-67	-65	-56	-109	39	-151	18	30	-79	-21	-59	77	-30	0
1.175833	-309	1968	-5605	-10422	-1073	-445	-9201	-9538	439	1211	-3420	-9007	729	6797	-4185	5438	130	1329	-2818	-8757	-1879	-3000	614	-6605	-8323	-500	2135	-12221	28629	1709	-58	-16553	-148	-127	-120	-66	-65	-58	-111	41	-153	16	47	-76	-17	-61	78	-31	1
1.176667	-629	1966	-5479	-10770	-975	-547	-8460	-9979	430	1431	-2734	-8971	463	7223	-3356	4216	-446	1570	-2705	-8979	-2747	-3424	1513	-7160	-7083	-1418	2440	-12254	27070	1058	457	-16206	-146	-127	-121	-66	-64	-58	-109	41	-150	17	32	-79	-22	-57	79	-31	-1
1.177500	-594	1966	-5351	-11084	-576	-627	-7632	-10413	403	1647	-2076	-8880	471	7614	-2561	2991	-3	1800	-2594	-9220	-2147	-3837	2447	-7710	-6168	-2312	2759	-12225	24217	392	966	-15802	-148	-128	-125	-69	-61	-57	-111	39	-153	17	32	-76	-18	-58	81	-33	-1
1.178333	-339	1979	-5201	-11362	3	-665	-6733	-10832	318	1852	-1461	-8779	460	7948	-1801	1772	128	2058	-2478	-9475	-2183	-4245	3402	-8257	-4698	-3164	3086	-12147	21173	-272	1463	-15333	-148	-128	-119	-66	-61	-58	-108	39	-153	13	30	-77	-31	-58	81	-30	0
1.179167	-104	1987	-5100	-11596	847	-680	-5771	-11234	180	2045	-897	-8660	205	8234	-1095	558	172	2325	-2361	-9748	-2205	-4637	4359	-8790	-2971	-3929	3416	-12016	17724	-920	1939	-14818	-152	-129	-120	-67	-61	-57	-108	39	-154	15	33	-77	-17	-58	81	-31	-7
1.180000	61	2007	-4978	-11787	1360	-662	-4759	-11596	63	2227	-394	-8533	164	8464	-436	-627	145	2604	-2247	-10049	-1995	-5004	5275	-9308	-861	-4590	3752	-11840	14356	-1542	2398	-14259	-148	-128	-120	-67	-62	-59	-111	37	-153	15	5	-79	-18	-61	78	-33	-3
1.180833	90	2039	-4865	-11952	1477	-604	-3712	-11926	-70	2398	39	-8399	-463	8636	155	-1788	91	2887	-2130	-10380	-1594	-5339	6141	-9804	1634	-5124	4082	-11625	11016	-2126	2832	-13663	-154	-132	-122	-70	-62	-61	-110	47	-154	12	27	-78	-24	-63	77	-35	-3
1.181667	-101	2078	-4758	-12084	1348	-522	-2649	-12218	-259	2552	411	-8275	-2855	8757	701	-2922	604	3176	-2009	-10741	-1063	-5637	6927	-10284	2802	-5513	4409	-11372	7498	-2656	3249	-13040	-152	-129	-124	-72	-66	-64	-112	37	-151	15	28	-79	-23	-60	79	-33	-1
1.182500	124	2126	-4648	-12190	1207	-403	-1583	-12468	-349	2721	716	-8152	-4248	8820	1189	-4008	127	3467	-1890	-11127	-1472	-5890	7618	-10748	4759	-5757	4730	-11081	5214	-3121	3651	-12391	-150	-125	-118	-66	-62	-57	-109	39	-151	18	29	-77	-24	-57	79	-29	0
1.183333	613	2193	-4542	-12288	1192	-255	-529	-12669	-432	2838	964	-8030	-3030	8827	1621	-5056	303	3756	-1777	-11553	-388	-6106	8189	-11210	5814	-5860	5036	-10766	219	-3519	4037	-11735	-146	-129	-122	-68	-60	-56	-108	42	-151	13	30	-77	-18	-58	82	-29	0
1.184167	899	2266	-4433	-12391	1006	-92	509	-12831	-583	2961	1146	-7920	-2251	8773	1981	-6088	802	4038	-1657	-12000	39	-6286	8637	-11675	5739	-5829	5326	-10439	-11193	-3852	4421	-11081	-147	-125	-119	-66	-60	-56	-107	39	-149	16	29	-77	-19	-56	85	-31	1
1.185000	907	2346	-4319	-12510	764	77	1508	-12947	-661	3076	1279	-7825	-1821	8658	2291	-7025	797	4309	-1546	-12486	-356	-6428	8949	-12142	6707	-5680	5593	-10106	-28311	-4109	4774	-10437	-150	-127	-127	-67	-62	-58	-108	38	-150	18	32	-75	-19	-56	81	-31	0
1.185833	756	2434	-4200	-12654	491	263	2459	-13023	-803	3184	1368	-7741	-1558	8478	2547	-7951	1407	4573	-1433	-12999	121	-6540	9127	-12634	6836	-5448	5835	-9790	-32690	-4295	5158	-9812	-148	-122	-120	-68	-58	-56	-107	37	-147	10	30	-77	-17	-55	79	-30	2
1.186667	973	2524	-4070	-12838	300	438	3353	-13059	-851	3275	1408	-7670	-844	8244	2749	-8851	1605	4825	-1330	-13533	119	-6629	9171	-13148	6951	-5159	6052	-9498	-32280	-4423	5552	-9227	-149	-126	-119	-69	-62	-57	-107	40	-152	19	32	-76	-18	-55	81	-31	-4
1.187500	1012	2614	-3932	-13063	30	597	4184	-13040	-972	3354	1422	-7605	-582	7946	2908	-9704	1567	5057	-1221	-14084	-70	-6697	9090	-13702	7223	-4847	6248	-9246	-32707	-4505	5982	-8687	-148	-127	-120	-70	-60	-77	-107	37	-148	18	35	-75	-16	-55	84	-32	2
1.188333	956	2710	-3777	-13329	-217	745	4938	-13015	-1058	3427	1412	-7551	71	7582	3015	-10533	1609	5275	-1121	-14650	528	-6755	8906	-14304	6767	-4552	6425	-9059	-32707	-4533	6445	-8224	-145	-124	-117	-67	-62	-56	-102	40	-147	18	34	-75	-19	-58	81	-29	2
1.189167	848	2799	-3615	-13645	-292	864	5627	-12945	-1055	3480	1384	-7503	380	7161	3083	-11334	1515	5476	-1006	-15208	46	-6811	8621	-14965	6285	-4302	6581	-8949	-31535	-4542	6959	-7835	-149	-125	-119	-69	-63	-51	-102	39	-147	18	30	-74	-23	-52	82	-27	1
1.190000	563	2886	-3439	-14003	-405	955	6233	-12848	-1003	3511	1344	-7469	388	6679	3100	-12112	652	5650	-931	-15773	-749	-6871	8267	-15689	6719	-4137	6723	-8941	-25103	-4544	7515	-7540	-148	-127	-121	-66	-64	-56	-104	40	-152	18	33	-79	-25	-55	80	-28	-4
1.190833	842	2963	-3256	-14406	-434	1009	6757	-12725	-1009	3521	1295	-7433	862	6141	3078	-12871	72	5805	-840	-16321	244	-6936	7867	-16470	6505	-4070	6863	-9046	-15914	-4541	8130	-7344	-147	-126	-119	-67	-59	-48	-102	44	-150	19	36	-75	-17	-50	85	-24	2
1.191667	949	3041	-3064	-14833	-127	1034	7201	-12577	-879	3512	1249	-7407	1017	5537	3015	-13617	-458	5949	-740	-16845	353	-7021	7448	-17321	6136	-4127	7010	-9279	-9788	-4565	8800	-7249	-147	-124	-118	-68	-59	-56	-104	42	-153	19	30	-75	-27	-53	85	-26	0
1.192500	549	3108	-2882	-15286	231	1009	7565	-12411	-731	3465	1192	-7398	1150	4875	2913	-14355	-794	6067	-646	-17345	148	-7121	7032	-18240	5890	-4317	7164	-9659	-5105	-4642	9516	-7267	-150	-125	-119	-67	-60	-55	-114	39	-151	20	33	-74	-22	-52	78	-30	-3
1.193333	-47	3171	-2691	-15747	318	948	7848	-12223	-719	3383	1129	-7405	1491	4155	2773	-15070	-1038	6167	-546	-17810	-105	-7249	6647	-19221	5665	-4640	7348	-10189	-2531	-4729	10277	-7380	-152	-129	-119	-67	-64	-59	-111	39	-154	19	33	-77	-24	-55	84	-27	-4
1.194167	157	3228	-2531	-16213	326	855	8049	-12006	-706	3261	1060	-7435	1435	3387	2599	-15781	-1176	6255	-439	-18228	-473	-7396	6323	-20265	5610	-5080	7569	-10881	-1371	-4889	11070	-7586	-147	-129	-119	-66	-61	-55	-105	40	-154	20	33	-76	-19	-56	79	-30	-1
1.195000	877	3291	-2340	-16666	438	725	8197	-11768	-619	3092	976	-7486	1445	2572	2396	-16476	-775	6327	-328	-18598	-41	-7571	6071	-21353	5189	-5623	7832	-11708	-1854	-5106	11885	-7862	-148	-125	-119	-66	-62	-59	-108	40	-150	22	33	-75	-18	-53	81	-27	0
1.195833	1130	3351	-2187	-17101	727	566	8232	-11507	-608	2881	871	-7577	1393	1699	2159	-17164	-820	6343	-208	-18922	-772	-7766	5917	-22481	5044	-6250	8151	-12666	-118	-5390	12703	-8207	-148	-108	-120	-64	-61	-57	-104	39	-150	21	19	-76	-22	-53	81	-28	2
1.196667	723	3413	-2051	-17511	786	382	8218	-11226	-524	2614	743	-7710	1487	810	1885	-17854	-822	6437	-82	-19182	-338	-7987	5871	-23624	4437	-6925	8533	-13753	-481	-5743	13514	-8587	-149	-127	-119	-64	-60	-60	-108	42	-152	22	34	-72	-21	-57	81	-28	0
1.197500	-81	3485	-1938	-17882	545	175	8127	-10911	-435	2295	592	-7897	1603	-124	1585	-18527	-194	6481	49	-19404	570	-8223	5940	-24778	2651	-7623	8975	-14951	-2539	-6167	14294	-8985	-149	-131	-118	-64	-63	-58	-104	41	-151	20	33	-77	-22	-55	82	-27	0
1.198333	-994	3560	-1854	-18221	533	-47	7973	-10568	-287	1921	375	-8150	1485	-1084	1252	-19202	-396	6520	188	-19569	-310	-8470	6150	-25926	1623	-8319	9486	-16236	-903	-6645	15023	-9379	-152	-128	-121	-69	-64	-57	-108	40	-148	21	28	-75	-25	-57	81	-29	-4
1.199167	-1485	3649	-1795	-18526	370	-289	7751	-10194	-227	1488	124	-8458	1212	-2027	898	-19870	228	6563	329	-19681	-193	-8726	6451	-27047	355	-8977	10051	-17556	102	-7182	15691	-9745	-150	-129	-125	-65	-62	-59	-110	40	-153	21	29	-75	-21	-58	79	-29	-3
1.200000	-1909	3752	-1758	-18797	309	-534	7470	-9778	-253	1008	-176	-8840	1066	-3030	509	-20537	692	6604	471	-19742	-466	-8979	6882	-28110	-919	-9573	10701	-18885	1476	-7771	16270	-10057	-151	-130	-124	-69	-61	-58	-108	41	-154	17	38	-77	-23	-59	78	-32	-1
1.200833	-2530	3868	-1757	-19041	433	-794	7129	-9335	-99	478	-530	-9302	674	-3992	86	-21210	709	6654	620	-19767	-1032	-9227	7424	-29099	-1887	-10081	11390	-20189	3132	-8403	16764	-10305	-153	-127	-122	-68	-65	-64	-110	38	-139	18	32	-77	-22	-59	78	-32	0
1.201667	-2941	4001	-1770	-19263	222	-1058	6735	-8864	216	-97	-944	-9845	643	-4950	-372	-21893	829	6698	762	-19759	-681	-9461	8061	-29996	-3176	-10494	12111	-21433	2759	-9055	17155	-10468	-151	-128	-120	-67	-62	-60	-109	42	-152	18	32	-79	-22	-59	72	-35	-3
1.202500	-2996	4150	-1812	-19470	138	-1332	6288	-8357	230	-712	-1416	-10471	610	-5880	-867	-22587	1009	6785	902	-19725	-307	-9685	8770	-30786	-5077	-10804	12869	-22582	1776	-9735	17429	-10537	-152	-125	-119	-69	-58	-56	-105	44	-147	19	34	-76	-16	-58	85	-27	1
1.203333	-3331	4316	-1871	-19674	0	-1615	5791	-7852	180	-1370	-1946	-11178	237	-6776	-1400	-23297	227	6864	1039	-19669	-952	-9859	9537	-31459	-5919	-11013	13625	-23602	4196	-10429	17584	-10513	-146	-122	-116	-65	-59	-56	-105	43	-149	19	35	-75	-16	-58	82	-29	4
1.204167	-3579	4487	-1956	-19883	-197	-1912	5243	-7283	277	-2054	-2527	-11960	102	-7629	-1984	-24019	-61	6960	1163	-19611	-139	-10019	10339	-31998	-6504	-11125	14370	-24470	5788	-11122	17619	-10392	-150	-127	-118	-65	-60	-57	-104	41	-151	16	37	-73	-18	-57	85	-30	0
1.205000	-3727	4675	-2055	-20106	-360	-2220	4653	-6730	240	-2756	-3152	-12807	-121	-8436	-2609	-24759	-183	7065	1279	-19557	399	-10154	11153	-32403	-7159	-11165	15070	-25153	6834	-11787	17537	-10174	-146	-126	-121	-66	-59	-58	-104	38	-151	19	32	-74	-16	-55	85	-24	-1
1.205833	-3821	4874	-2169	-20348	-602	-2542	4022	-6176	183	-3466	-3811	-13704	-70	-9198	-3301	-25517	-584	7188	1385	-19501	588	-10259	11952	-32602	-7707	-11154	15698	-25656	6824	-12432	17330	-9879	-146	-126	-119	-68	-67	-60	-109	43	-151	18	34	-73	-19	-59	79	-30	5
1.206667	-3996	5069	-2300	-20611	-918	-2876	3357	-5641	212	-4170	-4492	-14643	51	-9909	-4053	-26294	-703	7322	1483	-19469	830	-10335	12711	-32679	-8471	-11091	16240	-25962	6119	-13034	17020	-9512	-153	-124	-122	-70	-65	-63	-110	43	-159	15	30	-74	-23	-60	81	-34	-4
1.207500	-4230	5272	-2475	-20900	-857	-3220	2659	-5133	198	-4863	-5191	-15602	73	-10572	-4870	-27091	-594	7468	1572	-19448	904	-10379	13418	-32643	-8419	-11037	16664	-26070	6182	-13579	16612	-9091	-151	-127	-120	-70	-62	-60	-108	40	-153	16	29	-76	-34	-58	81	-31	-3
1.208333	-4525	5476	-2591	-21203	-646	-3571	1938	-4658	180	-5528	-5879	-16561	66	-11175	-5752	-27827	-19	7624	1659	-19457	1020	-10402	14035	-32394	-8397	-10996	16948	-25992	4889	-14050	16117	-8636	-151	-125	-120	-67	-64	-58	-110	41	-153	17	33	-73	-22	-56	84	-28	-4
1.209167	-4745	5661	-2754	-21524	-843	-3924	1184	-4234	135	-6160	-6556	-17500	-31	-11740	-6697	-28597	322	7794	1743	-19498	-19	-10411	14565	-31980	-8109	-11004	17072	-25738	5441	-14441	15551	-8163	-151	-148	-119	-67	-64	-58	-104	42	-154	16	33	-74	-25	-53	84	-29	0
1.210000	-4512	5863	-2920	-21859	-815	-4286	416	-3881	25	-6740	-7200	-18384	-38	-12261	-7711	-29327	196	7966	1826	-19573	33	-10404	14977	-31388	-6625	-11080	17026	-25334	5844	-14737	14924	-7694	-149	-126	-119	-70	-61	-56	-105	43	-149	19	32	-74	-8	-51	86	-30	0
1.210833	-3559	6045	-3099	-22204	-637	-4640	-356	-3613	16	-7273	-7824	-19245	121	-12744	-8781	-30003	926	8148	1919	-19684	1337	-10392	15262	-30636	-6588	-11229	16800	-24794	3076	-14924	14255	-7240	-143	-121	-118	-65	-58	-56	-103	44	-149	19	33	-70	-15	-52	88	-26	4
1.211667	-2691	6213	-3291	-22548	-716	-4981	-1124	-3483	40	-7741	-8377	-20011	-58	-13197	-9911	-30624	25	8325	2015	-19837	837	-10376	15417	-29725	-5270	-11460	16390	-24139	3789	-15000	13557	-6815	-146	-122	-119	-65	-58	-55	-103	30	-147	20	34	-72	-18	-53	81	-29	6
1.212500	-1998	6363	-3496	-22871	-590	-5302	-1878	-3383	-3	-8157	-8900	-20684	-73	-13620	-11074	-31161	-591	8499	2120	-20010	1373	-10385	15430	-28670	-3829	-11760	15807	-23390	3995	-14959	12859	-6430	-148	-124	-118	-67	-59	-58	-107	41	-151	17	35	-75	-19	-55	84	-31	-9
1.213333	-1468	6499	-3716	-23172	-401	-5596	-2592	-3445	-18	-8510	-9378	-21274	-163	-14013	-12252	-31592	-750	8667	2243	-20218	1505	-10382	15311	-27478	-2274	-12116	15069	-22567	5253	-14790	12175	-6092	-151	-125	-119	-66	-61	-57	-105	42	-148	15	34	-75	-21	-58	82	-30	0
1.214167	-916	6613	-3951	-23431	220	-5849	-3260	-3648	-121	-8800	-9813	-21690	-297	-14368	-13421	-31905	-1212	8830	2382	-20448	1342	-10398	15052	-26161	-486	-12495	14195	-21678	7171	-14488	11527	-5808	-148	-126	-118	-68	-63	-58	-105	40	-149	20	34	-75	-19	-53	84	-30	0
1.215000	-500	6716	-4201	-23684	1135	-6050	-3852	-3994	-41	-9042	-10215	-22000	-66	-14697	-14561	-32075	-1636	8977	2545	-20700	1648	-10432	14686	-24754	715	-12871	13218	-20748	8374	-14070	10940	-5564	-152	-121	-119	-67	-56	-58	-105	41	-153	18	30	-79	-22	-44	77	-29	-1
1.215833	-151	6797	-4474	-23866	1511	-6199	-4359	-4486	89	-9228	-10589	-22175	148	-14984	-15653	-32089	-1072	9113	2731	-20967	2430	-10477	14210	-23295	856	-13201	12179	-19775	7918	-13529	10423	-5363	-158	-126	-117	-66	-63	-52	-104	42	-152	21	33	-76	-17	-56	81	-26	0
1.216667	-256	6864	-4767	-23995	1469	-6285	-4783	-5129	-46	-9383	-10950	-22217	-139	-15224	-16674	-31916	-807	9237	2945	-21236	1790	-10531	13636	-21752	2673	-13452	11105	-18772	11004	-12873	9997	-5199	-149	-100	-112	-64	-62	-55	-107	42	-154	21	34	-78	-22	-55	81	-29	2
1.217500	-386	6918	-5079	-24071	1356	-6317	-5057	-5913	1	-9512	-11317	-22137	-134	-15436	-17603	-31566	332	9341	3160	-21516	1630	-10581	12998	-20204	4422	-13585	10035	-17735	13641	-12117	9674	-5075	-150	-125	-114	-65	-61	-56	-105	43	-152	23	33	-75	-17	-58	82	-33	-1
1.218333	193	6965	-5408	-24090	1334	-6298	-5234	-6860	88	-9637	-11704	-21942	-179	-15583	-18420	-31021	1823	9429	3452	-21788	1425	-10622	12305	-18649	5244	-13568	9014	-16668	14993	-11274	9471	-4974	-147	-125	-119	-65	-60	-59	-108	41	-130	21	34	-76	-21	-57	80	-30	1
1.219167	1103	6983	-5762	-24059	1018	-6240	-5309	-7918	-26	-9783	-12132	-21663	-139	-15683	-19119	-30281	2191	9494	3744	-22057	1284	-10629	11585	-17120	5775	-13367	8084	-15580	15496	-10377	9386	-4904	-150	-128	-118	-63	-65	-57	-105	41	-153	16	29	-76	-23	-58	69	-30	-3
1.220000	1905	7003	-6135	-23987	505	-6159	-5282	-9122	-21	-9952	-12603	-21331	17	-15718	-19696	-29351	2394	9551	4071	-22329	1219	-10590	10870	-15637	5644	-12965	7285	-14467	14693	-9435	9429	-4850	-152	-128	-121	-69	-66	-58	-107	39	-153	18	32	-80	-24	-58	78	-33	-6
1.220833	2622	7011	-6517	-23867	241	-6080	-5168	-10422	-27	-10177	-13141	-20942	-51	-15691	-20152	-28241	1863	9595	4413	-22586	876	-10480	10184	-14227	5750	-12351	6635	-13331	14283	-8469	9597	-4813	-150	-127	-118	-67	-64	-60	-108	39	-153	17	30	-81	-21	-62	76	-32	-3
1.221667	3162	7011	-6918	-23731	27	-6029	-5004	-11820	-108	-10464	-13753	-20562	-198	-15601	-20491	-26963	1163	9621	4774	-22835	1149	-10284	9553	-12904	5122	-11523	6196	-12179	12872	-7498	9889	-4817	-147	-139	-122	-70	-64	-58	-105	39	-152	17	32	-77	-10	-61	78	-32	-3
1.222500	3682	7009	-7322	-23573	-218	-6025	-4803	-13281	-8	-10831	-14445	-20207	-208	-15440	-20735	-25546	817	9645	5183	-23078	563	-9969	9000	-11687	3514	-10495	5951	-11009	11791	-6550	10294	-4836	-147	-124	-118	-67	-63	-57	-107	41	-151	12	32	-78	-19	-56	79	-29	1
1.223333	3686	7003	-7742	-23423	-318	-6104	-4611	-14789	116	-11292	-15220	-19911	-221	-15236	-20899	-24026	-429	9658	5601	-23318	-283	-9533	8545	-10586	2685	-9274	5924	-9841	11478	-5650	10801	-4898	-152	-130	-122	-67	-78	-59	-110	37	-153	16	32	-75	-23	-61	76	-32	-7
1.224167	3357	6993	-8154	-23260	-359	-6283	-4459	-16324	193	-11850	-16069	-19710	-110	-14950	-20999	-22434	-237	9665	6043	-23549	653	-8951	8211	-9612	-114	-7883	6118	-8684	6703	-4807	11398	-4989	-150	-130	-119	-64	-62	-58	-108	37	-154	15	34	-74	-21	-60	79	-29	-6
1.225000	2991	6983	-8583	-23121	-668	-6579	-4383	-17852	147	-12498	-16970	-19621	-474	-14633	-21054	-20810	-421	9674	6517	-23779	-252	-8215	8016	-8778	-1907	-6402	6544	-7561	5231	-4042	12066	-5128	-149	-126	-121	-68	-84	-58	-108	27	-151	19	32	-76	-22	-61	74	-30	-3
1.225833	2862	6969	-9014	-23018	-717	-6998	-4415	-19356	82	-13219	-17910	-19667	-314	-14274	-21090	-19187	-758	9680	7017	-24012	-471	-7327	7972	-8100	-3162	-4828	7167	-6488	3848	-3350	12790	-5318	-149	-122	-121	-73	-63	-60	-107	35	-151	18	32	-75	-24	-60	76	-30	-1
1.226667	2729	6960	-9454	-22948	-791	-7578	-4592	-20800	110	-14017	-18867	-19887	-272	-13894	-21125	-17593	-583	9683	7559	-24241	-367	-6292	8076	-7570	-4631	-3209	7973	-5488	3126	-2737	13555	-5559	-147	-126	-120	-59	-60	-60	-110	36	-152	17	30	-76	-24	-60	78	-30	-3
1.227500	2297	6949	-9898	-22925	-977	-8279	-4939	-22184	139	-14852	-19805	-20221	-394	-13499	-21166	-16077	-162	9691	8138	-24473	-721	-5119	8349	-7196	-5458	-1583	8948	-4573	2646	-2200	14364	-5856	-148	-126	-122	-70	-64	-62	-107	38	-154	17	33	-77	-25	-58	79	-31	-6
1.228333	1687	6941	-10328	-22949	-1086	-9105	-5465	-23481	97	-15712	-20695	-20734	-378	-13109	-21229	-14668	-128	9669	8762	-24698	-886	-3830	8778	-6977	-6098	11	10078	-3782	1385	-1731	15172	-6198	-148	-124	-118	-88	-62	-55	-107	36	-154	17	34	-77	-19	-56	81	-27	-3
1.229167	1722	6939	-10826	-23021	-1129	-10034	-6196	-24648	11	-16549	-21498	-21390	-131	-12729	-21313	-13395	438	9652	9437	-24917	-7	-2434	9367	-6908	-7536	1538	11308	-3142	-2900	-1316	15977	-6592	-150	-126	-119	-66	-60	-58	-103	38	-154	20	35	-75	-19	-55	86	-12	-1
1.230000	1556	6943	-11319	-23145	-948	-11047	-7119	-25704	-11	-17339	-22171	-22177	-375	-12379	-21424	-12286	734	9623	10166	-25137	-747	-971	10094	-6988	-7037	2957	12607	-2630	-4380	-945	16767	-7025	-145	-129	-119	-64	-56	-59	-105	43	-151	18	37	-74	1	-52	85	-29	0
1.230833	1425	6954	-11795	-23321	-811	-12109	-8215	-26629	139	-18048	-22692	-23068	-426	-12064	-21552	-11316	621	9582	10948	-25346	-1473	532	10948	-7208	-5809	4253	13950	-2306	-5009	-601	17536	-7492	-147	-125	-118	-65	-60	-55	-104	38	-149	19	37	-75	-17	-55	79	-28	3
1.231667	1449	6975	-12377	-23543	-773	-13176	-9469	-27408	190	-18644	-23032	-24033	-335	-11784	-21687	-10539	339	9523	11779	-25546	-1285	2020	11904	-7558	-5184	5400	15298	-2166	-6102	-268	18276	-7980	-150	-128	-121	-67	-64	-59	-103	41	-147	16	34	-77	-18	-55	82	-27	-3
1.232500	1393	7004	-12940	-23808	-789	-14215	-10839	-28064	191	-19106	-23169	-25052	-413	-11547	-21814	-9951	-392	9445	12647	-25729	-1658	3473	12937	-8034	-3884	6392	16635	-2220	-6482	66	18980	-8468	-148	-128	-120	-69	-63	-61	-109	38	-153	10	30	-79	-19	-49	80	-30	-1
1.233333	1398	7049	-13524	-24116	-711	-15183	-12278	-28585	46	-19398	-23071	-26073	-293	-11347	-21917	-9550	-1079	9351	13546	-25896	-1705	4851	14029	-8606	-2363	7220	17930	-2467	-6992	415	19645	-8952	-151	-129	-125	-66	-62	-59	-121	39	-155	16	32	-77	-24	-59	79	-31	-3
1.234167	1261	7113	-14117	-24456	-563	-16041	-13732	-28978	-129	-19522	-22746	-27051	-15	-11178	-21978	-9326	-1840	9250	14463	-26044	-1590	6125	15157	-9275	-229	7886	19157	-2904	-7050	778	20275	-9406	-151	-128	-122	-70	-63	-60	-109	38	-155	17	32	-76	-23	-56	84	-29	-10
1.235000	1147	7199	-14717	-24829	-370	-16755	-15139	-29263	-114	-19455	-22184	-27959	-35	-11014	-21980	-9276	-2461	9134	15373	-26173	-1389	7256	16278	-10020	1928	8394	20300	-3522	-7796	1164	20862	-9819	-152	-127	-124	-67	-62	-59	-109	41	-153	17	30	-75	-22	-57	80	-29	-6
1.235833	1035	7305	-15316	-25231	-289	-17305	-16446	-29444	-61	-19204	-21403	-28756	-18	-10899	-21908	-9385	-2321	9006	16258	-26281	-1149	8218	17365	-10826	2898	8741	21345	-4309	-8433	1563	21419	-10181	-146	-124	-121	-66	-62	-59	-108	40	-149	20	33	-74	-17	-56	84	-27	0
1.236667	890	7434	-15895	-25660	-317	-17662	-17580	-29545	-133	-18784	-20423	-29414	-193	-10766	-21747	-9642	-2541	8875	17089	-26374	-1576	8993	18401	-11675	4901	8939	22286	-5238	-6381	1971	21945	-10484	-148	-125	-118	-66	-62	-66	-108	41	-152	21	37	-74	-22	-58	82	-27	0
1.237500	1042	7595	-16440	-26113	-237	-17795	-18498	-29584	-94	-18202	-19260	-29911	33	-10616	-21485	-10029	-1985	8750	17832	-26452	-383	9566	19358	-12579	5239	8998	23119	-6309	-8689	2377	22441	-10717	-148	-125	-119	-67	-64	-55	-105	42	-150	20	32	-74	-21	-56	84	-26	0
1.238333	1122	7781	-16962	-26579	-289	-17718	-19155	-29579	-231	-17476	-17947	-30235	-29	-10445	-21127	-10522	-1359	8637	18461	-26517	-358	9923	20213	-13463	5270	8920	23837	-7482	-9008	2737	22914	-10883	-144	-126	-122	-66	-58	-52	-105	41	-147	16	30	-75	-18	-55	85	-28	1
1.239167	1024	7995	-17368	-27066	-293	-17435	-19526	-29549	-246	-16646	-16532	-30368	-8	-10244	-20674	-11110	-1152	8542	18941	-26573	-350	10052	20967	-14383	5998	8711	24448	-8727	-7852	3081	23358	-10984	-150	-131	-122	-68	-61	-57	-108	42	-150	18	22	-75	-19	-57	84	-27	-4
1.240000	793	8240	-17704	-27566	-366	-16939	-19579	-29513	-154	-15721	-15057	-30322	-75	-10007	-20132	-11771	-666	8478	19247	-26633	0	9957	21597	-15305	6339	8375	24946	-10025	-6258	3336	23786	-11022	-152	-129	-124	-69	-46	-58	-111	37	-156	15	27	-78	-24	-60	80	-33	-6
1.240833	664	8521	-17942	-28072	-407	-16285	-19325	-29484	-177	-14784	-13562	-30091	-146	-9731	-19518	-12481	-142	8459	19351	-26690	-92	9637	22108	-16213	6602	7924	25354	-11342	-4232	3499	24203	-11012	-152	-129	-124	-67	-61	-56	-110	37	-153	19	32	-77	-21	-58	78	-32	-3
1.241667	419	8840	-18053	-28580	-232	-15466	-18759	-29474	-164	-13813	-12085	-29697	-401	-9413	-18839	-13233	311	8491	19227	-26756	-93	9099	22492	-17113	6693	7348	25654	-12656	-2537	3537	24615	-10963	-150	-127	-120	-64	-56	-56	-110	35	-150	5	32	-75	-22	-58	82	-27	0
1.242500	570	9183	-18027	-29084	-102	-14520	-17916	-29492	-191	-12861	-10673	-29159	-22	-9071	-18123	-13998	1031	8582	18860	-26839	856	8359	22772	-17992	5170	6646	25858	-13958	-4251	3428	25024	-10895	-146	-125	-122	-60	-61	-56	-104	42	-150	21	33	-68	-18	-57	82	-30	2
1.243333	735	9572	-17859	-29584	-290	-13492	-16834	-29544	-308	-11950	-9353	-28499	-117	-8703	-17384	-14768	951	8737	18230	-26941	507	7421	22941	-18859	4205	5811	26024	-15202	-3992	3156	25430	-10825	-146	-124	-120	-63	-62	-56	-105	43	-149	23	34	-75	-17	-57	86	-26	2
1.244167	436	9979	-17551	-30067	-354	-12411	-15554	-29667	-245	-11117	-8191	-27761	-241	-8333	-16650	-15529	154	8960	17359	-27064	-162	6303	23025	-19716	4654	4842	26101	-16386	-1334	2702	25830	-10771	-148	-128	-120	-63	-60	-50	-103	42	-149	19	33	-76	-24	-57	87	-28	0
1.245000	184	10415	-17107	-30532	-293	-11314	-14146	-29834	-199	-10379	-7183	-26966	-332	-7972	-15950	-16267	87	9265	16247	-27220	375	5016	23041	-20554	4238	3748	26119	-17483	394	2067	26223	-10743	-146	-122	-120	-66	-61	-55	-108	42	-150	22	36	-74	-24	-56	87	-28	0
1.245833	-110	10880	-16525	-30979	-256	-10249	-12656	-30042	-230	-9750	-6360	-26158	-585	-7641	-15318	-16972	379	9653	14909	-27403	286	3583	23007	-21380	3308	2527	26087	-18484	1708	1252	26610	-10759	-149	-126	-119	-63	-58	-56	-103	41	-153	19	35	-76	-19	-58	86	-24	-1
1.246667	-304	11368	-15843	-31400	-215	-9250	-11143	-30296	-281	-9224	-5733	-25366	-611	-7352	-14730	-17632	632	10127	13415	-27614	154	2021	22944	-22187	2103	1186	26010	-19380	1792	244	26987	-10829	-148	-126	-117	-66	-63	-57	-104	41	-151	19	34	-78	-24	-58	84	-30	-4
1.247500	-428	11868	-15082	-31779	-309	-8357	-9670	-30588	-230	-8850	-5305	-24614	-642	-7122	-14210	-18249	430	10684	11790	-27847	-58	346	22872	-22974	1212	-277	25901	-20165	1959	-926	27343	-10950	-149	-128	-120	-65	-62	-76	-105	38	-151	20	33	-77	-23	-57	85	-30	-3
1.248333	-423	12387	-14274	-32122	-356	-7593	-8271	-30909	-183	-8584	-5077	-23933	-780	-6959	-13773	-18769	52	11325	10091	-28104	-248	-1420	22809	-23758	786	-1849	25759	-20837	1732	-2234	27675	-11134	-151	-129	-121	-70	-59	-62	-107	39	-151	19	29	-79	-27	-61	80	-31	-3
1.249167	-448	12915	-13460	-32433	-336	-6972	-6992	-31251	-195	-8435	-5039	-23343	-870	-6877	-13412	-19227	471	12056	8382	-28379	-15	-3273	22777	-24517	-512	-3511	25597	-21387	492	-3652	27983	-11365	-149	-127	-124	-69	-62	-59	-103	42	-152	38	33	-74	-17	-53	82	-27	0
1.250000	-694	13444	-12670	-32624	-456	-6525	-5862	-31592	-279	-8390	-5172	-22855	-1125	-6886	-13126	-19606	16	12868	6725	-28662	-750	-5191	22778	-25256	-765	-5246	25413	-21819	2035	-5172	28248	-11643	-147	-128	-122	-65	-61	-56	-103	45	-151	17	33	-77	-19	-56	85	-26	0
1.250833	-753	13976	-11948	-32693	-480	-6262	-4906	-31924	-233	-8449	-5461	-22475	-952	-6989	-12907	-19907	55	13764	5187	-28944	-130	-7146	22826	-25966	-1944	-7022	25237	-22137	-328	-6722	28470	-11961	-146	-128	-119	-64	-59	-56	-102	44	-151	22	36	-59	-17	-52	84	-28	2
1.251667	-630	14496	-11335	-32747	-497	-6184	-4131	-32239	-202	-8589	-5880	-22211	-935	-7187	-12738	-20113	611	14728	3849	-29234	-46	-9129	22921	-26641	-3410	-8836	25039	-22358	-2367	-8326	28645	-12293	-146	-125	-118	-64	-58	-57	-102	32	-151	19	36	-70	-15	-55	84	-31	3
1.252500	-737	14988	-10873	-32737	-694	-6298	-3536	-32501	-132	-8807	-6403	-22059	-794	-7486	-12617	-20246	51	15752	2768	-29516	-572	-11120	23054	-27272	-3020	-10659	24854	-22484	-1586	-9932	28758	-12657	-149	-129	-121	-69	-55	-62	-109	41	-152	16	32	-76	-21	-59	94	-31	-3
1.253333	-850	15445	-10584	-32762	-682	-6583	-3107	-32631	-102	-9085	-7032	-22009	-785	-7865	-12516	-20285	-240	16826	2004	-29787	-313	-13097	23222	-27874	-2904	-12473	24668	-22522	-1006	-11515	28817	-12985	-152	-129	-122	-69	-63	-63	-112	38	-152	16	33	-77	-22	-56	81	-29	0
1.254167	-729	15855	-10499	-32749	-559	-7028	-2813	-32696	-143	-9405	-7637	-22045	-768	-8325	-12420	-20244	-303	17942	1608	-30040	-426	-15052	23428	-28348	-2592	-14245	24506	-22485	-443	-13048	28824	-13305	-148	-128	-117	-69	-64	-62	-110	40	-151	17	26	-77	-23	-58	81	-30	0
1.255000	-638	16210	-10627	-32757	-550	-7623	-2633	-32706	-122	-9761	-8286	-22150	-895	-8844	-12315	-20131	-319	19088	1615	-30276	-528	-16966	23642	-28772	-2105	-15962	24367	-22388	157	-14521	28772	-13578	-154	-129	-120	-72	-69	-63	-108	43	-154	19	32	-75	-21	-57	82	-30	-3
1.255833	-409	16486	-10992	-32754	-510	-8329	-2537	-32734	-12	-10152	-8933	-22314	-495	-9414	-12194	-19953	-178	20250	2049	-30495	142	-18809	23853	-29100	-2606	-17614	24257	-22251	-1790	-15930	28658	-13801	-149	-130	-120	-69	-64	-58	-107	41	-153	17	28	-61	-22	-55	81	-39	-3
1.256667	-215	16668	-11581	-32740	-598	-9124	-2491	-32681	-105	-10558	-9539	-22510	-462	-10030	-12041	-19714	-357	21408	2908	-30683	206	-20579	24041	-29333	-2970	-19168	24178	-22076	-3100	-17276	28508	-13959	-152	-131	-124	-74	-80	-60	-110	39	-155	15	29	-77	-22	-57	79	-30	-5
1.257500	-420	16745	-12380	-32762	-546	-9984	-2464	-32488	-145	-10980	-10085	-22723	-651	-10674	-11853	-19425	-1044	22543	4174	-30858	-638	-22252	24191	-29452	-1924	-20638	24133	-21878	-1414	-18551	28292	-14048	-153	-128	-121	-69	-64	-61	-108	38	-155	15	32	-78	-21	-56	80	-32	-4
1.258333	-508	16699	-13371	-32745	-199	-10875	-2423	-32115	-122	-11415	-10556	-22936	-762	-11335	-11619	-19109	-944	23629	5804	-31011	-576	-23816	24290	-29455	-1543	-22006	24128	-21676	-384	-19758	28045	-14065	-153	-129	-136	-73	-63	-58	-108	38	-153	16	30	-75	-23	-57	80	-31	-1
[truncated: 10,489 more rows]
[truncated: 15 more columns]
