# Supplementary material for: Novel Methods for Surface EMG Analysis and Exploration Based on Multi-Modal Gaussian Mixture Models
Source: PLoS One. 2016 Jun 30;11(6):e0157239. doi: 10.1371/journal.pone.0157239 (PMC4928879; doi:10.1371/journal.pone.0157239)
Supplement: S1 File — (ZIP) [file pone.0157239.s001.zip › Haf_horses_trot_data/Haf_h05_t3_kin.trc]

PathFileType	4	(X/Y/Z)	D:\Users\zsoldosr\Desktop\HaflingerProjektEMGBiopsy\RawData\13.11.12\Larettat3r.trc
DataRate	CameraRate	NumFrames	NumMarkers	Units	OrigDataRate	OrigDataStartFrame	OrigNumFrames
120.00	120.00	1200	7	mm	120.00	1	1200
Frame#	Time	Head			Withers			Sacrum			HFL			HFR			HHL			HHR
		X1	Y1	Z1	X2	Y2	Z2	X3	Y3	Z3	X4	Y4	Z4	X5	Y5	Z5	X6	Y6	Z6	X7	Y7	Z7
1	0.000	838.36169	113.45218	1575.22217	-317.12341	-74.59029	1374.03625	-1043.33545	-63.80162	1357.12268	-311.98749	70.08494	-18.88462	532.74432	-191.95728	32.60802	-672.39227	60.80714	41.18944	-1381.41077	-238.07350	5.02631
2	0.008	840.13690	112.97607	1576.42126	-314.36966	-73.85977	1376.88489	-1041.85144	-64.27753	1360.30029	-339.60040	70.25391	-18.32355	569.02203	-191.88452	37.54144	-651.93091	58.01399	37.61910	-1398.59216	-240.98499	7.25954
3	0.017	841.84497	112.45924	1577.53699	-311.71964	-73.13219	1379.41895	-1040.53687	-64.75168	1363.21191	-366.96588	70.26665	-16.64672	599.33423	-191.32675	40.51133	-632.89142	55.73870	33.63017	-1414.88086	-243.37985	9.06283
4	0.025	843.41028	111.87105	1578.49609	-309.25446	-72.39347	1381.38220	-1039.51172	-65.18185	1365.65784	-393.93890	69.77544	-12.90649	620.12427	-189.47682	39.67565	-616.34332	54.27987	28.99467	-1429.68408	-244.92950	10.69390
5	0.033	844.76208	111.19675	1579.24365	-307.01852	-71.61395	1382.60657	-1038.81030	-65.50078	1367.52332	-420.02786	68.35590	-6.20997	631.14679	-185.46623	34.13808	-602.91241	53.71106	23.68828	-1442.49854	-245.65454	13.07170
6	0.042	845.85968	110.42432	1579.74585	-305.01593	-70.76956	1383.01062	-1038.36206	-65.65253	1368.76099	-443.60208	65.93156	4.33107	634.31421	-179.33705	24.82378	-592.94574	54.00087	17.79594	-1452.58337	-245.90193	17.03782
7	0.050	846.70087	109.53383	1579.98499	-303.21954	-69.85771	1382.58313	-1037.99927	-65.59481	1369.37122	-461.90744	63.00927	18.95424	631.82117	-172.30582	14.20747	-586.73077	55.04511	11.43946	-1459.02893	-246.13629	22.63820
8	0.058	847.31232	108.51070	1579.95374	-301.58942	-68.89890	1381.35950	-1037.49976	-65.27409	1369.38440	-472.47769	60.30307	36.27399	625.07874	-165.79338	4.99336	-584.60107	56.63126	4.78235	-1461.06104	-246.77145	29.00265
9	0.067	847.73700	107.35795	1579.64905	-300.08719	-67.93430	1379.40039	-1036.65527	-64.60735	1368.83630	-474.59869	58.23100	53.44668	614.64050	-160.63635	-1.25182	-586.86853	58.46132	-1.84576	-1458.27625	-248.09134	34.74957
10	0.075	848.03107	106.08878	1579.06946	-298.68164	-67.01517	1376.77710	-1035.34412	-63.49673	1367.74402	-469.25488	56.93771	67.81586	600.72705	-156.96060	-4.73569	-593.60175	60.21875	-7.76411	-1450.72571	-250.20485	38.62651
11	0.083	848.26898	104.71415	1578.21277	-297.34921	-66.18692	1373.56531	-1033.57117	-61.88055	1366.09937	-458.00165	56.56299	78.36942	583.64142	-154.39497	-6.75747	-604.39758	61.62576	-12.08575	-1438.79370	-253.09297	40.06038
12	0.092	848.54816	103.24316	1577.07190	-296.07394	-65.48370	1369.84656	-1031.45251	-59.78684	1363.89221	-442.19287	57.22685	85.70417	563.57141	-152.67691	-8.26758	-618.66864	62.49601	-14.43657	-1422.95276	-256.68408	39.26869
13	0.100	848.98254	101.69823	1575.63452	-294.85242	-64.92517	1365.71069	-1029.15808	-57.34907	1361.15051	-422.95029	58.84931	91.04767	540.49707	-151.94189	-9.39275	-636.43207	62.76502	-15.39563	-1403.59021	-260.86325	36.95252
14	0.108	849.68567	100.12798	1573.88428	-293.70184	-64.49944	1361.25488	-1026.86389	-54.77787	1357.95642	-401.29382	61.13311	95.43593	514.78333	-152.21654	-10.13235	-658.11890	62.48471	-15.87971	-1380.97949	-265.46478	33.89806
15	0.117	850.74670	98.59912	1571.80359	-292.66092	-64.14501	1356.57178	-1024.73340	-52.31389	1354.42175	-378.06784	63.71800	99.44898	487.49927	-153.09747	-10.72485	-683.27911	61.80453	-16.34613	-1355.35645	-270.27774	30.70104
16	0.125	852.20544	97.17108	1569.38062	-291.78290	-63.76473	1351.74194	-1022.91351	-50.16786	1350.64417	-353.83725	66.31633	103.29961	459.82196	-154.12527	-11.31350	-710.37073	60.90322	-16.76986	-1327.01477	-275.06262	27.68422
17	0.133	854.04138	95.87327	1566.62671	-291.13098	-63.26734	1346.84656	-1021.52924	-48.45341	1346.68481	-328.90970	68.72266	106.98838	432.38330	-155.13397	-11.81287	-737.91504	59.86760	-17.05437	-1296.36707	-279.55981	24.98267
18	0.142	856.18488	94.70216	1563.59680	-290.77777	-62.58123	1341.98132	-1020.67596	-47.17335	1342.57996	-303.37006	70.82105	110.43653	405.24213	-156.15982	-12.15432	-765.23212	58.69083	-17.26184	-1263.94507	-283.49298	22.66518
19	0.150	858.53809	93.63416	1560.40173	-290.80215	-61.63044	1337.25452	-1020.40680	-46.28872	1338.37292	-277.07742	72.65474	113.56875	378.23798	-157.20943	-12.40660	-792.25494	57.43414	-17.54327	-1230.28369	-286.65726	20.79929
20	0.158	860.99249	92.63770	1557.19482	-291.27881	-60.33445	1332.78003	-1020.71832	-45.78612	1334.13904	-249.74582	74.38734	116.28272	351.31134	-158.19138	-12.68401	-819.10217	56.25528	-17.97665	-1195.80029	-288.99243	19.46955
21	0.167	863.42798	91.69204	1554.13806	-292.25671	-58.65352	1328.67517	-1021.54272	-45.67036	1329.99170	-221.13397	76.14613	118.37467	324.54236	-159.02486	-13.04926	-845.85651	55.24319	-18.51819	-1160.79419	-290.47394	18.77879
22	0.175	865.71448	90.81104	1551.36804	-293.73053	-56.63692	1325.05237	-1022.74335	-45.94141	1326.06592	-191.19113	77.95329	119.55630	297.89108	-159.88033	-13.39970	-872.55444	54.37795	-19.05700	-1125.44214	-290.99396	18.84839
23	0.183	867.75726	90.02742	1548.98584	-295.62582	-54.44013	1322.00269	-1024.12366	-46.61343	1322.49939	-160.04510	79.79646	119.55222	271.00146	-161.25905	-13.41422	-899.22327	53.67451	-19.45137	-1089.79700	-290.39777	19.78810
24	0.192	869.55658	89.34411	1547.06885	-297.81705	-52.29343	1319.58984	-1025.46558	-47.71789	1319.42578	-127.86087	81.69107	118.16077	243.52972	-163.43701	-12.87674	-925.88080	53.25857	-19.55247	-1053.96240	-288.56519	21.59436
25	0.200	871.20557	88.72217	1545.68762	-300.17346	-50.41473	1317.87317	-1026.59241	-49.26398	1316.97400	-94.69243	83.67675	115.26278	215.67770	-165.85643	-12.07907	-952.55328	53.19755	-19.33489	-1018.29468	-285.44876	24.05105
26	0.208	872.82251	88.09282	1544.91150	-302.59259	-48.92780	1316.93604	-1027.41602	-51.21523	1315.25598	-60.44717	85.82968	110.84191	188.01285	-167.63936	-11.54500	-979.32172	53.27825	-19.00068	-983.38574	-281.07788	26.75356
27	0.217	874.46283	87.33165	1544.80542	-304.98700	-47.85964	1316.86951	-1027.93542	-53.47786	1314.34753	-24.94452	88.24429	104.97334	160.76306	-168.58771	-11.43373	-1006.27930	53.14363	-18.78228	-949.84406	-275.53992	29.24380
28	0.225	876.05493	86.28870	1545.40015	-307.25397	-47.18062	1317.72632	-1028.19604	-55.87204	1314.26404	12.01648	90.94676	97.76327	133.68933	-169.17563	-11.53725	-1033.43030	52.63143	-18.70911	-918.03217	-268.94513	31.14572
29	0.233	877.43506	84.96358	1546.64111	-309.26950	-46.82501	1319.49658	-1028.25037	-58.13853	1314.94397	50.60135	93.87518	89.34915	106.52371	-169.83832	-11.64019	-1060.70972	51.78910	-18.72198	-887.89966	-261.38879	32.23967
30	0.242	878.47754	83.56964	1548.39648	-310.90381	-46.69987	1322.11145	-1028.15576	-60.02106	1316.28369	90.90292	96.94095	79.96635	79.19907	-170.64110	-11.66821	-1088.09863	50.67923	-18.84727	-859.00940	-252.93607	32.49401
31	0.250	879.17645	82.32826	1550.53088	-312.04404	-46.69799	1325.45874	-1027.98267	-61.37912	1318.20459	132.91318	100.06870	69.97977	51.74478	-171.47198	-11.65335	-1115.64636	49.36951	-19.11442	-830.77173	-243.66447	32.06222
32	0.258	879.60645	81.31276	1552.95325	-312.61774	-46.71127	1329.40222	-1027.79565	-62.22993	1320.67383	176.48166	103.17487	59.83472	24.15381	-172.27341	-11.67475	-1143.37476	48.02271	-19.41770	-802.75781	-233.74254	31.22722
33	0.267	879.85205	80.50684	1555.61658	-312.60431	-46.64893	1333.80261	-1027.61975	-62.66453	1323.67236	221.30463	106.14532	49.95814	-3.60779	-173.04805	-11.78913	-1171.23877	46.82158	-19.58861	-774.87872	-223.45557	30.30535
34	0.275	879.98645	79.88356	1558.49780	-312.02808	-46.46233	1338.53345	-1027.41248	-62.72819	1327.16431	266.98859	108.88375	40.67516	-31.54456	-173.81995	-11.95232	-1199.19580	45.79977	-19.58202	-747.34674	-213.14223	29.53070
35	0.283	880.08154	79.42146	1561.57336	-310.94098	-46.16257	1343.48535	-1027.07166	-62.41885	1331.08655	313.16937	111.36744	32.20084	-59.64044	-174.62485	-12.04018	-1227.25330	44.86927	-19.49498	-720.49475	-203.10129	28.98277
36	0.292	880.20599	79.10298	1564.80212	-309.40866	-45.80883	1348.56165	-1026.50757	-61.81859	1335.34277	359.60126	113.71231	24.76511	-87.88074	-175.45000	-11.97245	-1255.43579	44.04924	-19.40434	-694.58118	-193.52997	28.64862
37	0.300	880.41400	78.90617	1568.11475	-307.50516	-45.46883	1353.66711	-1025.70935	-61.15385	1339.79675	406.06799	116.30210	18.85489	-116.23444	-176.20549	-11.79203	-1283.65796	43.61269	-19.19012	-669.69434	-184.51128	28.54638
38	0.308	880.74084	78.79794	1571.41284	-305.31006	-45.18677	1358.69568	-1024.71924	-60.63123	1344.27905	452.04633	119.84222	15.36623	-144.64319	-176.82265	-11.62175	-1311.50232	43.97557	-18.42095	-645.81354	-176.07239	28.73711
39	0.317	881.19788	78.74316	1574.58875	-302.90277	-44.97707	1363.52734	-1023.57947	-60.26188	1348.61328	496.31598	125.14160	15.30959	-173.04858	-177.36668	-11.54819	-1338.19922	45.40617	-16.40186	-622.97931	-168.29727	29.22017
40	0.325	881.76062	78.72507	1577.54773	-300.35831	-44.82127	1368.03674	-1022.34283	-59.92236	1352.65674	536.92969	132.47791	18.90454	-201.36304	-177.98616	-11.53645	-1363.06055	47.77481	-12.56253	-601.43341	-161.39041	29.84954
41	0.333	882.36115	78.75296	1580.21338	-297.74960	-44.66114	1372.11047	-1021.09863	-59.50201	1356.32703	571.65680	140.91986	24.68455	-229.34509	-178.78960	-11.33578	-1385.84497	50.65942	-6.89120	-581.64258	-155.61761	30.34614
42	0.342	882.90692	78.83728	1582.54456	-295.15201	-44.40933	1375.65747	-1019.95221	-58.93840	1359.58325	598.39398	148.67191	29.79314	-256.55457	-179.80345	-10.38684	-1406.51526	53.74320	0.17527	-564.19708	-151.15820	30.37123
43	0.350	883.32465	78.94472	1584.57214	-292.64340	-43.98398	1378.60474	-1018.99536	-58.20945	1362.38538	615.43066	154.42014	31.58972	-282.50702	-180.93797	-7.98560	-1424.79688	56.84151	8.21076	-549.58948	-148.02907	29.64083
44	0.358	883.59717	78.97643	1586.40625	-290.29739	-43.34856	1380.88416	-1018.29443	-57.34451	1364.68005	622.21405	157.96721	29.01993	-306.84583	-181.95467	-3.65078	-1440.06494	59.73257	17.10386	-538.06165	-146.18311	28.06637
45	0.367	883.74023	78.82078	1588.15466	-288.17697	-42.52823	1382.42419	-1017.88031	-56.41474	1366.41125	620.18036	159.57562	22.68710	-329.23224	-182.55937	2.79491	-1451.57495	62.44807	27.02402	-529.68958	-145.60365	25.79860
46	0.375	883.73663	78.45122	1589.81274	-286.33081	-41.58834	1383.15808	-1017.73749	-55.50533	1367.52515	612.27795	159.38373	14.31030	-348.95837	-182.61848	11.53614	-1458.75635	65.30920	37.82806	-524.56287	-146.24475	23.09586
47	0.383	883.52423	77.94978	1591.27356	-284.78680	-40.59698	1383.04944	-1017.79883	-54.70303	1367.97888	601.40381	157.51108	6.02983	-364.63153	-182.37973	22.87819	-1461.27100	68.39739	48.41130	-522.87195	-147.93207	20.13585
48	0.392	883.05444	77.43007	1592.43640	-283.54373	-39.60485	1382.11694	-1017.94519	-54.09227	1367.76062	589.17188	154.26636	-0.67077	-374.44525	-182.46655	36.71569	-1458.96973	71.55135	57.05012	-524.88977	-150.33864	16.93202
49	0.400	882.34393	76.95863	1593.25610	-282.57233	-38.64342	1380.43018	-1018.01941	-53.73795	1366.90210	575.57373	150.24730	-5.52666	-377.14111	-183.47646	51.88828	-1451.99829	74.88873	62.46378	-530.91278	-153.01160	13.39875
50	0.408	881.47119	76.54333	1593.71106	-281.82428	-37.72754	1378.08057	-1017.87354	-53.66630	1365.47290	559.56299	146.32690	-8.86756	-372.79596	-185.50652	66.40349	-1440.84436	78.83370	64.36952	-541.23254	-155.41745	9.61368
51	0.417	880.53729	76.16926	1593.78040	-281.24426	-36.86396	1375.15967	-1017.42426	-53.85205	1363.57080	540.30847	143.27820	-10.99625	-362.60632	-188.13417	78.51950	-1426.09924	83.64533	63.22495	-556.14471	-157.09229	6.10404
52	0.425	879.63489	75.83104	1593.44824	-280.78531	-36.06803	1371.75952	-1016.67120	-54.20617	1361.30676	517.88519	141.31891	-12.23298	-348.08521	-190.80653	87.60745	-1408.15405	89.20759	59.80482	-575.80707	-157.91112	3.55857
53	0.433	878.84589	75.53876	1592.71704	-280.42114	-35.37653	1367.98132	-1015.67950	-54.59037	1358.78857	492.87958	140.16486	-12.93896	-330.51721	-193.17348	94.11310	-1387.11377	95.31354	55.00028	-599.73853	-158.17740	2.15306
54	0.442	878.24744	75.30980	1591.60828	-280.14868	-34.84005	1363.93237	-1014.55963	-54.87435	1356.10632	466.05121	139.42072	-13.37954	-310.81268	-195.15701	98.94856	-1362.92639	101.92242	49.66201	-626.50934	-158.35063	1.49759
55	0.450	877.90466	75.15328	1590.15002	-279.98376	-34.49782	1359.71216	-1013.45056	-54.98743	1353.32556	438.34882	138.81041	-13.71689	-289.50519	-196.84262	102.93051	-1335.62891	109.02829	44.43282	-654.36121	-158.69461	1.13671
56	0.458	877.85876	75.05598	1588.36450	-279.95618	-34.36386	1355.40076	-1012.49390	-54.91512	1350.48792	410.59692	138.19839	-14.04765	-266.84741	-198.32806	106.53725	-1305.48706	116.44705	39.76675	-682.13910	-159.18970	0.82266
57	0.467	878.12048	74.98309	1586.27637	-280.10486	-34.43824	1351.06433	-1011.80481	-54.66174	1347.61060	383.14587	137.54321	-14.41426	-242.99951	-199.62425	109.90758	-1272.89429	123.74541	36.02296	-709.49957	-159.70532	0.47802
58	0.475	878.66895	74.88847	1583.93518	-280.47223	-34.72672	1346.77087	-1011.45258	-54.22991	1344.68970	355.96759	136.85667	-14.83117	-218.10883	-200.63353	112.94241	-1238.29321	130.38898	33.45401	-736.53271	-160.16284	0.09485
59	0.483	879.44550	74.73242	1581.42676	-281.09766	-35.25336	1342.60510	-1011.45197	-53.62753	1341.71997	328.94318	136.17522	-15.30208	-192.23047	-201.20218	115.43527	-1202.27637	136.11584	32.15950	-763.41058	-160.55566	-0.31864
60	0.492	880.34003	74.51254	1578.86926	-282.01199	-36.05462	1338.67151	-1011.76416	-52.88234	1338.72278	302.02972	135.53256	-15.81166	-165.31366	-201.21533	117.18529	-1165.59546	140.99475	32.06307	-790.23785	-160.93091	-0.73044
61	0.500	881.19873	74.27586	1576.39941	-283.23822	-37.13985	1335.08447	-1012.30792	-52.03300	1335.75842	275.24658	134.93871	-16.32281	-137.32184	-200.65511	118.05605	-1128.96948	145.13103	33.04339	-817.03174	-161.37683	-1.08427
62	0.508	881.87885	74.07907	1574.15430	-284.79587	-38.44274	1331.95313	-1012.97729	-51.07986	1332.92151	248.59216	134.36433	-16.80191	-108.31018	-199.57457	117.98206	-1093.01111	148.59294	35.13104	-843.76990	-161.96068	-1.34025
63	0.517	882.30743	73.93389	1572.25317	-286.69019	-39.83180	1329.37085	-1013.66583	-49.95325	1330.33472	222.00427	133.76215	-17.23578	-78.37079	-198.03406	116.96379	-1058.31128	151.42534	38.38052	-870.45654	-162.66798	-1.51015
64	0.525	882.48938	73.80326	1570.78784	-288.88385	-41.17976	1327.41394	-1014.29034	-48.55223	1328.14075	195.37973	133.11548	-17.60903	-47.54340	-196.08148	115.04828	-1025.35010	153.55603	42.52879	-897.15381	-163.42873	-1.65451
65	0.533	882.46729	73.64306	1569.81165	-291.27985	-42.41011	1326.15039	-1014.80408	-46.81583	1326.48181	168.63077	132.43642	-17.88811	-15.77502	-193.76482	112.25981	-994.26709	154.84480	46.92315	-923.95166	-164.16470	-1.84580
66	0.542	882.28149	73.43347	1569.33374	-293.73175	-43.49052	1325.64282	-1015.19104	-44.76731	1325.45984	141.71927	131.72673	-18.05753	17.04962	-191.10533	108.52895	-964.82556	155.22722	50.84177	-950.90491	-164.79961	-2.11670
67	0.550	881.95892	73.17932	1569.33191	-296.06506	-44.40834	1325.93774	-1015.45099	-42.49979	1325.10779	114.64960	130.97456	-18.15166	51.03311	-188.05620	103.71776	-936.63080	154.73134	53.88776	-978.00427	-165.30382	-2.42717
68	0.558	881.51758	72.89522	1569.77344	-298.09866	-45.15310	1327.04944	-1015.58740	-40.13393	1325.40149	87.44006	130.18750	-18.21871	86.24103	-184.52686	97.74333	-909.36322	153.37946	56.02109	-1005.20251	-165.75946	-2.67301
69	0.567	880.96667	72.58900	1570.62451	-299.67056	-45.70903	1328.95410	-1015.61017	-37.79885	1326.29346	60.10037	129.39755	-18.27951	122.73047	-180.49483	90.68553	-882.82257	151.13538	57.24969	-1032.45935	-166.32263	-2.74391
70	0.575	880.30353	72.25916	1571.85254	-300.66916	-46.06273	1331.59595	-1015.54590	-35.60319	1327.74072	32.63339	128.62993	-18.33371	160.53558	-176.07828	82.78203	-856.80597	147.99417	57.50045	-1059.77612	-167.07626	-2.60519
71	0.583	879.52216	71.91164	1573.42883	-301.04965	-46.22508	1334.89636	-1015.43750	-33.59750	1329.71362	5.03925	127.90105	-18.37432	199.59103	-171.40796	74.33994	-831.01874	144.14636	56.83481	-1087.21179	-167.93689	-2.33728
72	0.592	878.63635	71.56743	1575.32031	-300.82352	-46.23873	1338.75586	-1015.32538	-31.80519	1332.18652	-22.68927	127.22652	-18.39799	239.71594	-166.41190	65.65021	-805.15112	139.95779	55.54694	-1114.85193	-168.75867	-2.07435
73	0.600	877.69525	71.24484	1577.47742	-300.04041	-46.15537	1343.05725	-1015.22333	-30.27010	1335.12610	-50.56894	126.58725	-18.41091	280.71289	-160.79182	56.94358	-779.05951	135.68803	53.95573	-1142.73193	-169.51277	-1.88803
74	0.608	876.77344	70.94537	1579.83142	-298.77850	-46.00784	1347.67297	-1015.10522	-29.02980	1338.48486	-78.61752	125.91912	-18.42039	322.39743	-154.31996	48.43279	-752.89520	131.35219	52.24769	-1170.82141	-170.28043	-1.75212
75	0.617	875.94989	70.66631	1582.30298	-297.13394	-45.79800	1352.47388	-1014.91394	-28.08899	1342.19177	-106.82399	125.17166	-18.42242	364.49338	-147.21741	40.42120	-727.06415	126.92619	50.50679	-1199.05994	-171.13104	-1.59529
76	0.625	875.29535	70.41763	1584.81384	-295.20767	-45.50244	1357.33521	-1014.59082	-27.43615	1346.14038	-135.13829	124.35091	-18.40007	406.59854	-140.14307	33.36357	-702.06683	122.53188	48.73766	-1227.27014	-172.13440	-1.32756
77	0.633	874.86481	70.21880	1587.29211	-293.09824	-45.08934	1362.13293	-1014.10193	-27.03475	1350.18835	-163.50421	123.49213	-18.34758	448.21509	-133.86295	27.88254	-678.35724	118.35921	46.82452	-1254.96509	-173.45355	-0.80270
78	0.642	874.68536	70.08846	1589.67468	-290.89816	-44.53241	1366.74109	-1013.44543	-26.81438	1354.17041	-191.88705	122.63072	-18.28778	488.67886	-129.07199	24.75660	-656.28308	114.54088	44.53432	-1281.34033	-175.31514	0.20823
79	0.650	874.74695	70.03928	1591.91089	-288.68994	-43.82024	1371.03210	-1012.65430	-26.71798	1357.92407	-220.24033	121.82359	-18.23627	527.13361	-126.24477	24.65632	-636.07910	111.18654	41.61000	-1305.65674	-177.80905	1.91216
80	0.658	875.00372	70.06876	1593.96240	-286.54507	-42.96573	1374.88159	-1011.80182	-26.73694	1361.31494	-248.42435	121.16864	-18.12035	562.63531	-125.19990	27.45265	-617.88586	108.46269	37.88106	-1327.65430	-180.74409	4.27410
81	0.667	875.38342	70.14742	1595.79956	-284.52530	-42.00502	1378.17554	-1010.99615	-26.87741	1364.24805	-276.20422	120.74243	-17.67206	593.95776	-124.81945	31.57032	-601.79877	106.56529	33.32311	-1347.48193	-183.76895	6.89741
82	0.675	875.79785	70.22589	1597.40356	-282.68484	-40.97902	1380.81909	-1010.35522	-27.10230	1366.66284	-303.41937	120.46657	-16.38221	619.12347	-123.62074	34.29182	-587.93726	105.61749	28.05886	-1365.30847	-186.53079	9.20579
83	0.683	876.14960	70.26254	1598.77380	-281.06931	-39.90937	1382.73828	-1009.97522	-27.30687	1368.52112	-330.13568	120.02322	-13.56974	635.80981	-120.75745	33.12901	-576.50665	105.63362	22.32975	-1381.10071	-188.61745	10.87455
84	0.692	876.34021	70.23834	1599.92554	-279.71057	-38.78934	1383.88110	-1009.90240	-27.35764	1369.79211	-356.37686	118.93524	-8.38993	642.92816	-116.30449	27.23589	-567.83661	106.58635	16.41962	-1394.64490	-189.48218	12.14931
85	0.700	876.28467	70.14578	1600.87769	-278.62137	-37.59836	1384.22168	-1010.10724	-27.16000	1370.44702	-381.32062	116.87356	0.19314	641.47266	-110.97649	17.87164	-562.38074	108.43840	10.49621	-1405.59644	-188.71574	13.72091
86	0.708	875.92798	69.97365	1601.64172	-277.78973	-36.32652	1383.76379	-1010.46777	-26.67931	1370.47742	-402.69122	114.06865	12.94691	633.53137	-105.92606	7.78698	-560.66821	111.09528	4.56457	-1413.44409	-186.59137	16.26249
87	0.717	875.25684	69.70494	1602.21533	-277.17889	-34.99029	1382.53918	-1010.78998	-25.90652	1369.91736	-417.50134	111.31862	29.34629	621.05261	-102.20667	-0.19025	-563.16534	114.35339	-1.28129	-1417.51221	-184.21411	19.99357
88	0.725	874.29688	69.33690	1602.58496	-276.73761	-33.63039	1380.60095	-1010.87610	-24.82127	1368.82813	-423.88898	109.39812	47.10773	605.47668	-100.05315	-4.73791	-570.02399	117.88908	-6.55446	-1417.18359	-182.87184	24.48036
89	0.733	873.09845	68.90034	1602.73047	-276.41214	-32.29648	1378.01465	-1010.60522	-23.39068	1367.25952	-422.09940	108.60480	63.26618	587.54865	-98.98421	-6.47493	-580.86475	121.29803	-10.50491	-1412.18237	-183.20338	28.71994
90	0.742	871.73303	68.43257	1602.62878	-276.15509	-31.03433	1374.85400	-1009.96875	-21.59263	1365.23401	-413.70383	108.92657	75.92339	567.14758	-98.62769	-6.82844	-594.99811	124.11331	-12.77139	-1402.54199	-185.01440	31.52169
91	0.750	870.30469	67.93298	1602.25342	-275.93561	-29.87819	1371.19995	-1009.04633	-19.44347	1362.76904	-400.34698	110.32549	84.97099	543.78448	-99.07766	-6.80401	-612.18713	125.88248	-13.78395	-1388.36951	-187.72986	32.09297
92	0.758	868.94324	67.37605	1601.57678	-275.74878	-28.83929	1367.14136	-1007.95929	-17.03575	1359.90295	-383.27448	112.72751	91.46544	517.64069	-100.32941	-6.81078	-632.86340	126.45267	-14.30788	-1369.79333	-190.88153	30.46469
93	0.767	867.77484	66.76392	1600.57275	-275.61591	-27.89692	1362.77136	-1006.83691	-14.54348	1356.70276	-363.45575	115.90042	96.62280	489.90637	-101.87077	-6.99379	-657.08197	126.13016	-14.79670	-1347.07434	-194.23969	27.36111
94	0.775	866.90210	66.14156	1599.22083	-275.57364	-27.01051	1358.18396	-1005.79712	-12.13877	1353.25647	-341.66507	119.48346	101.25024	461.95508	-103.14365	-7.35846	-683.75372	125.38383	-15.31617	-1320.66833	-197.69621	23.68843
95	0.783	866.40076	65.56501	1597.52051	-275.66302	-26.14122	1353.46545	-1004.94141	-9.91734	1349.65625	-318.44739	123.15176	105.70055	434.50110	-104.02898	-7.79935	-711.34625	124.47664	-15.81439	-1291.22168	-201.12155	20.16590
96	0.792	866.30426	65.07236	1595.50500	-275.92880	-25.25204	1348.68835	-1004.36005	-7.93559	1345.98450	-294.18616	126.68294	110.03684	407.53268	-104.72026	-8.22570	-738.86603	123.46075	-16.27838	-1259.50525	-204.30844	17.26120
97	0.800	866.57898	64.67963	1593.24146	-276.42282	-24.29209	1343.92078	-1004.13403	-6.26009	1342.30359	-269.17621	129.88873	114.17260	380.73264	-105.38020	-8.63829	-766.01477	122.38560	-16.71939	-1226.22559	-207.10133	15.26405
98	0.808	867.12933	64.38713	1590.82800	-277.20148	-23.19125	1339.25049	-1004.32593	-4.94885	1338.65723	-243.54327	132.62784	117.96870	353.91434	-106.01578	-9.07443	-792.86218	121.36940	-17.13812	-1191.88416	-209.52472	14.32735
99	0.817	867.83368	64.18299	1588.38904	-278.31604	-21.87836	1334.79761	-1004.95978	-4.02953	1335.07959	-217.17122	134.92053	121.30517	327.12305	-106.59679	-9.53843	-819.57520	120.49412	-17.53563	-1156.88342	-211.63718	14.44573
100	0.825	868.57660	64.04644	1586.06165	-279.80084	-20.31754	1330.70569	-1005.99512	-3.50937	1331.60486	-189.80432	136.94914	124.08190	300.44336	-107.18386	-9.99276	-846.27667	119.76006	-17.90573	-1121.64832	-213.31375	15.48451
101	0.833	869.26184	63.96049	1583.97583	-281.65961	-18.53900	1327.11633	-1007.31433	-3.39031	1328.28271	-161.23773	138.91643	126.16085	273.86465	-107.91187	-10.36407	-872.98187	119.16755	-18.20206	-1086.54944	-214.26022	17.29046
102	0.842	869.81757	63.92192	1582.23828	-283.85687	-16.64064	1324.14514	-1008.74719	-3.66851	1325.19971	-131.41635	140.93919	127.33219	247.31995	-108.87309	-10.57264	-899.64575	118.78134	-18.34102	-1051.82520	-214.18616	19.75729
103	0.850	870.19977	63.92918	1580.92627	-286.32111	-14.75406	1321.87976	-1010.12482	-4.31705	1322.48755	-100.37509	143.04733	127.34875	220.74051	-109.98604	-10.62284	-926.27454	118.65592	-18.26607	-1017.69434	-212.92281	22.78794
104	0.858	870.38965	63.96556	1580.09204	-288.94791	-13.00498	1320.39490	-1011.33270	-5.28129	1320.30383	-68.12045	145.23718	125.99407	194.05157	-111.02065	-10.61216	-952.95386	118.66336	-18.04971	-984.49890	-210.43935	26.22797
105	0.867	870.38428	64.00569	1579.77112	-291.60052	-11.50097	1319.75757	-1012.33453	-6.49480	1318.79175	-34.58807	147.51421	123.12363	167.19138	-111.82813	-10.61446	-979.77179	118.52513	-17.85582	-952.63623	-206.80313	29.80227
106	0.875	870.18903	64.03589	1579.98413	-294.11963	-10.33082	1320.01074	-1013.15680	-7.87530	1318.04211	0.31369	149.87567	118.67059	140.15436	-112.45356	-10.65741	-1006.75061	118.08484	-17.73477	-922.34485	-202.11713	33.09393
107	0.883	869.81451	64.06295	1580.72852	-296.34464	-9.54579	1321.15454	-1013.84515	-9.29629	1318.05823	36.65695	152.27115	112.64309	112.97244	-112.99687	-10.79064	-1033.85986	117.40149	-17.60085	-893.56104	-196.48633	35.66866
108	0.892	869.27686	64.10655	1581.97400	-298.13791	-9.12894	1323.14490	-1014.43121	-10.59430	1318.74512	74.48532	154.62032	105.14325	85.66800	-113.51170	-11.04949	-1061.09558	116.55716	-17.46362	-865.92413	-190.01181	37.27993
109	0.900	868.59802	64.18915	1583.66553	-299.40588	-8.98640	1325.90894	-1014.93646	-11.62809	1319.97119	113.81485	156.85818	96.39433	58.25616	-114.04078	-11.37675	-1088.50928	115.49561	-17.51412	-838.90649	-182.79341	37.96613
110	0.908	867.80426	64.32544	1585.72974	-300.10797	-8.98386	1329.35437	-1015.37518	-12.30745	1321.66919	154.60004	158.95419	86.73962	30.75000	-114.64467	-11.64704	-1116.12842	114.14493	-17.87286	-812.01062	-174.95724	37.99783
111	0.917	866.92462	64.51672	1588.08923	-300.24741	-9.00069	1333.37280	-1015.73401	-12.57060	1323.85022	196.66736	160.88864	76.60422	3.12305	-115.38634	-11.75097	-1143.89636	112.71375	-18.31420	-784.94708	-166.65607	37.74023
112	0.925	865.99146	64.76015	1590.67651	-299.85452	-8.95821	1337.84644	-1015.97400	-12.40859	1326.54529	239.69385	162.58795	66.39524	-24.68073	-116.28430	-11.66145	-1171.70471	111.64735	-18.39722	-757.71539	-158.04227	37.50194
113	0.933	865.04462	65.05562	1593.43311	-298.97592	-8.82515	1342.65381	-1016.06036	-11.92706	1329.77136	283.30200	163.91669	56.37151	-52.67371	-117.27014	-11.45538	-1199.48267	111.17151	-17.92076	-730.57190	-149.28561	37.44733
114	0.942	864.13965	65.40245	1596.30115	-297.67126	-8.62374	1347.66687	-1015.96906	-11.31595	1333.51294	327.22833	164.78081	46.62703	-80.81262	-118.21766	-11.25682	-1227.29541	111.07226	-17.14880	-703.91461	-140.57303	37.59359
115	0.950	863.34772	65.80217	1599.21765	-296.01422	-8.42441	1352.75342	-1015.67218	-10.72523	1337.69238	371.44946	165.30510	37.28295	-109.05066	-119.01978	-11.13888	-1255.26526	111.01535	-16.50850	-678.13104	-132.03900	37.85328
116	0.958	862.74097	66.25912	1602.11560	-294.08807	-8.30749	1357.78259	-1015.14490	-10.19195	1342.16711	416.15399	166.03464	28.86561	-137.34760	-119.65088	-11.09498	-1283.23914	111.01172	-16.05038	-653.50110	-123.72157	38.10634
117	0.967	862.36987	66.76711	1604.92407	-291.97412	-8.31087	1362.62439	-1014.39227	-9.68165	1346.75720	461.40350	167.96896	22.63931	-165.64734	-120.17895	-11.09290	-1310.57935	111.47111	-15.20865	-630.21661	-115.60480	38.26374
118	0.975	862.24194	67.29773	1607.56946	-289.74567	-8.40829	1367.15222	-1013.46521	-9.15469	1351.27295	506.37274	172.15860	20.26394	-193.86639	-120.74118	-11.09107	-1336.43774	112.75386	-13.11522	-608.47382	-107.71851	38.24781
119	0.983	862.31403	67.80952	1609.98669	-287.47040	-8.52489	1371.25562	-1012.45667	-8.57949	1355.53821	548.66278	178.86311	22.39824	-221.85181	-121.50964	-10.95277	-1360.24963	114.82056	-9.21672	-588.57825	-100.21606	37.91644
120	0.992	862.50555	68.27419	1612.13123	-285.21286	-8.56004	1374.85181	-1011.48334	-7.91651	1359.40955	584.69843	186.93945	27.36131	-249.30841	-122.55412	-10.33826	-1381.87915	117.39041	-3.60173	-570.97522	-93.35744	37.05758
121	1.000	862.71808	68.69151	1613.98132	-283.03406	-8.40875	1377.88025	-1010.65985	-7.12678	1362.77759	611.20642	194.40350	31.65687	-275.84454	-123.69115	-8.70700	-1401.32312	120.26141	3.34251	-556.10382	-87.44078	35.50672
122	1.008	862.84998	69.07979	1615.52869	-280.99469	-7.99867	1380.28540	-1010.07678	-6.20778	1365.56042	626.51642	199.79883	32.18269	-301.14154	-124.58991	-5.49347	-1418.39050	123.41026	11.50071	-544.21582	-82.76903	33.27003
123	1.017	862.80969	69.46258	1616.77283	-279.16016	-7.32806	1382.00378	-1009.78998	-5.21346	1367.70288	631.02203	202.74304	27.85923	-324.89343	-124.99133	-0.28208	-1432.56250	126.81335	21.04449	-535.39154	-79.61093	30.50707
124	1.025	862.53198	69.86154	1617.71631	-277.59293	-6.46667	1382.96680	-1009.81036	-4.23264	1369.17480	626.87726	203.34540	19.48993	-346.40320	-124.82465	7.25666	-1443.04346	130.19212	31.86548	-529.71765	-78.11690	27.38769
125	1.033	861.98718	70.28162	1618.35803	-276.33493	-5.52007	1383.11926	-1010.08728	-3.35583	1369.96509	616.92218	201.90112	9.06683	-364.27734	-124.35684	17.47131	-1449.06140	133.17923	43.06343	-527.42578	-78.28056	23.96982
126	1.042	861.17792	70.69644	1618.69275	-275.39575	-4.58514	1382.44226	-1010.49963	-2.66487	1370.08716	603.47034	199.20993	-0.69596	-376.67212	-124.25453	30.38562	-1450.19043	135.76125	53.01561	-528.85986	-79.95128	20.21175
127	1.050	860.13208	71.06627	1618.71790	-274.75201	-3.71346	1380.96631	-1010.87909	-2.22939	1369.58545	587.89429	196.36386	-7.48611	-382.14087	-125.24121	45.03066	-1446.39941	138.28998	60.12511	-534.30920	-82.78162	16.10930
128	1.058	858.90112	71.38371	1618.43494	-274.35696	-2.90434	1378.76282	-1011.06708	-2.08960	1368.52759	570.86920	193.96341	-10.78412	-380.45227	-127.56758	59.41090	-1437.98059	141.20605	63.63246	-543.89343	-86.12419	11.84556
129	1.067	857.56396	71.69003	1617.84534	-274.15933	-2.13560	1375.92444	-1010.97382	-2.23911	1366.98950	552.50757	191.98087	-11.81192	-372.55798	-130.86584	71.52269	-1425.50818	144.86313	63.70869	-557.56604	-89.08397	7.86498
130	1.075	856.23053	72.03468	1616.94714	-274.12042	-1.39577	1372.54932	-1010.59680	-2.63336	1365.04480	532.28552	190.30112	-12.13401	-359.86926	-134.52385	80.45316	-1409.64331	149.36021	61.05299	-575.21326	-90.91988	4.77097
131	1.083	855.03552	72.43036	1615.72729	-274.21811	-0.69521	1368.73962	-1009.99548	-3.20549	1362.75769	509.42676	188.96890	-12.55070	-343.67578	-138.13339	86.55367	-1390.82129	154.55312	56.60069	-596.70026	-91.55794	2.91207
132	1.092	854.11133	72.85960	1614.16211	-274.43680	-0.07486	1364.60864	-1009.26123	-3.85762	1360.18286	483.84058	188.01993	-13.10560	-324.98462	-141.59180	90.82822	-1369.16821	160.27449	51.26978	-621.52069	-91.56552	2.05714
133	1.100	853.55371	73.30911	1612.23145	-274.75891	0.39218	1360.27808	-1008.50134	-4.46779	1357.37402	456.48602	187.36472	-13.64328	-304.51849	-144.91714	94.23361	-1344.67334	166.39853	45.70333	-648.46716	-91.54355	1.67054
134	1.108	853.40369	73.78231	1609.93140	-275.17972	0.62878	1355.85376	-1007.82977	-4.93635	1354.38977	428.62506	186.84863	-14.11899	-282.70007	-148.09035	97.31973	-1317.37183	172.75203	40.31527	-676.12299	-91.71275	1.36378
135	1.117	853.64917	74.29508	1607.28040	-275.73251	0.58854	1351.40869	-1007.36023	-5.21265	1351.28772	400.99481	186.35606	-14.56130	-259.69232	-151.04999	100.23331	-1287.43066	179.06844	35.55777	-703.62329	-92.01639	0.99903
136	1.125	854.23785	74.86592	1604.32739	-276.49185	0.25826	1347.00378	-1007.19434	-5.28702	1348.11267	373.72028	185.84991	-14.98558	-235.56952	-153.75900	102.91930	-1255.20850	185.06841	32.01331	-730.76605	-92.35033	0.58337
137	1.133	855.09149	75.49106	1601.15588	-277.54984	-0.36618	1342.71631	-1007.40430	-5.19182	1344.88684	346.67596	185.33191	-15.39651	-210.44476	-156.21542	105.28502	-1221.35901	190.62221	30.16495	-757.67529	-92.66939	0.15958
138	1.142	856.11206	76.12094	1597.88477	-278.98358	-1.29654	1338.64819	-1008.01813	-5.00583	1341.62048	319.76331	184.80936	-15.80767	-184.39886	-158.36096	107.19672	-1186.79504	195.71442	30.07974	-784.50732	-92.99770	-0.24754
139	1.150	857.18860	76.67435	1594.66040	-280.82486	-2.54479	1334.91284	-1009.00677	-4.81544	1338.33850	292.95850	184.29611	-16.23842	-157.39752	-160.03928	108.47319	-1152.33130	200.24132	31.40530	-811.33221	-93.39027	-0.61771
140	1.158	858.20978	77.09159	1591.63623	-283.04376	-4.10398	1331.61133	-1010.28046	-4.65477	1335.09717	266.26050	183.79080	-16.70891	-129.38300	-161.10870	108.98061	-1118.39758	204.02791	33.70884	-838.14978	-93.87659	-0.92131
141	1.167	859.07599	77.37686	1588.95483	-285.55692	-5.93995	1328.81665	-1011.70544	-4.49046	1331.98584	239.64069	183.26709	-17.21014	-100.40497	-161.55988	108.67285	-1085.20935	206.97862	36.72474	-864.94189	-94.43544	-1.14975
142	1.175	859.70752	77.58505	1586.73657	-288.25415	-7.99664	1326.58240	-1013.13538	-4.23502	1329.12183	213.03217	182.70509	-17.67428	-70.59033	-161.48770	107.53975	-1053.01563	209.08551	40.32365	-891.70996	-95.03029	-1.33635
143	1.183	860.05695	77.77112	1585.06970	-291.03082	-10.18801	1324.96484	-1014.44513	-3.75760	1326.64233	186.35654	182.10709	-18.01125	-39.99500	-160.97159	105.57219	-1022.03076	210.39674	44.36776	-918.48297	-95.64363	-1.52822
144	1.192	860.11700	77.95789	1584.00073	-293.80539	-12.37494	1324.03662	-1015.55988	-2.93910	1324.68457	159.54871	181.49222	-18.18304	-8.53619	-160.03101	102.75951	-992.25989	210.97662	48.55077	-945.29712	-96.24947	-1.74474
145	1.200	859.91479	78.14301	1583.52917	-296.49713	-14.38617	1323.87488	-1016.46259	-1.75598	1323.35901	132.57800	180.88058	-18.23393	23.93109	-158.68185	99.07184	-963.51849	210.78757	52.39114	-972.19910	-96.78375	-1.96603
146	1.208	859.49292	78.31589	1583.61694	-298.98557	-16.09637	1324.53149	-1017.17548	-0.29662	1322.73071	105.45734	180.26915	-18.24464	57.54504	-156.95340	94.43582	-935.63269	209.68269	55.48006	-999.25867	-97.19843	-2.15968
147	1.217	858.88684	78.46565	1584.21094	-301.10898	-17.48133	1326.01245	-1017.73438	1.28326	1322.81519	78.21866	179.63727	-18.26190	92.43320	-154.84317	88.77306	-908.57251	207.56464	57.66234	-1026.50415	-97.56366	-2.29796
148	1.225	858.11145	78.58740	1585.26282	-302.71021	-18.60441	1328.27905	-1018.17841	2.81022	1323.59045	50.88275	178.96939	-18.29108	128.67258	-152.30428	82.11018	-882.34863	204.45761	58.92180	-1053.84583	-98.07495	-2.33280
149	1.233	857.17035	78.67959	1586.72888	-303.68817	-19.56525	1331.25818	-1018.55530	4.16554	1325.01831	23.45285	178.26587	-18.33679	166.22086	-149.27591	74.65805	-856.82526	200.44806	59.23728	-1081.16321	-98.88365	-2.20847
150	1.242	856.08191	78.73293	1588.56360	-304.01959	-20.45067	1334.85193	-1018.91730	5.33880	1327.06274	-4.07837	177.55002	-18.40447	204.91293	-145.69131	66.75881	-831.70618	195.65997	58.62131	-1108.47632	-99.92433	-1.94599
151	1.250	854.89178	78.73558	1590.71484	-303.74683	-21.30803	1338.94299	-1019.29370	6.36103	1329.68677	-31.72504	176.84296	-18.48314	244.51755	-141.48511	58.74514	-806.70001	190.30542	57.23920	-1135.92480	-100.98329	-1.65044
152	1.258	853.66705	78.68115	1593.12122	-302.95142	-22.14506	1343.40381	-1019.66553	7.20123	1332.83740	-59.50932	176.12512	-18.55392	284.75790	-136.69920	50.86816	-781.68396	184.67587	55.42705	-1163.60999	-101.91295	-1.40165
153	1.267	852.48456	78.55711	1595.71130	-301.72852	-22.94183	1348.11340	-1019.96838	7.80112	1336.43958	-87.45070	175.35933	-18.59236	325.30225	-131.54962	43.29037	-756.75073	178.98158	53.50951	-1191.54492	-102.72331	-1.20470
154	1.275	851.41711	78.34639	1598.40857	-300.17352	-23.65635	1352.96143	-1020.11761	8.17689	1340.39636	-115.54083	174.52222	-18.58350	365.80896	-126.37484	36.11745	-732.15802	173.28181	51.61294	-1219.66235	-103.54030	-1.03277
155	1.283	850.51636	78.05367	1601.14050	-298.38223	-24.22855	1357.84229	-1020.04181	8.39684	1344.58521	-143.73213	173.58929	-18.55524	405.95154	-121.74090	29.61117	-708.25098	167.64647	49.69835	-1247.72742	-104.57095	-0.82375
156	1.292	849.80719	77.71614	1603.84302	-296.45084	-24.60117	1362.64636	-1019.71210	8.48162	1348.85571	-171.96274	172.56268	-18.54982	445.38571	-118.60335	24.49710	-685.40265	162.25113	47.66768	-1275.19116	-106.10245	-0.39619
157	1.300	849.29486	77.38138	1606.46289	-294.47058	-24.74803	1367.25549	-1019.15887	8.38495	1353.04089	-200.18202	171.52151	-18.56302	483.73721	-118.08363	21.96392	-663.96863	157.30264	45.37429	-1301.21191	-108.39935	0.56023
158	1.308	848.96478	77.07782	1608.95630	-292.52313	-24.68362	1371.54260	-1018.47113	8.04713	1356.98022	-228.32932	170.57489	-18.53888	520.54932	-120.78349	22.99147	-644.24939	152.98276	42.62367	-1325.03345	-111.45914	2.26225
159	1.317	848.77582	76.80763	1611.28906	-290.68027	-24.45209	1375.37915	-1017.77435	7.44706	1360.53772	-256.29791	169.79019	-18.33345	555.04352	-126.01794	27.22688	-626.45898	149.42828	39.22755	-1346.40942	-114.93224	4.54817
160	1.325	848.66101	76.55704	1613.43457	-289.00681	-24.11417	1378.64734	-1017.20117	6.64639	1363.60815	-283.97128	169.17622	-17.59883	585.67688	-131.73651	32.38946	-610.72015	146.73993	35.07356	-1365.57959	-118.34906	6.87936
161	1.333	848.53687	76.30188	1615.37183	-287.55927	-23.73520	1381.24585	-1016.86865	5.80144	1366.12231	-311.35983	168.61612	-15.78056	610.05597	-135.53215	35.04492	-597.10889	145.03578	30.18661	-1382.89099	-121.34322	8.70092
162	1.342	848.31622	76.00941	1617.08240	-286.37982	-23.36245	1383.09668	-1016.85645	5.09171	1368.04980	-338.61520	167.77168	-12.24427	625.98584	-136.04797	32.60815	-585.73029	144.43536	24.73482	-1398.52258	-123.66610	9.91939
163	1.350	847.92133	75.65121	1618.55103	-285.49133	-23.00304	1384.15344	-1017.18195	4.62231	1369.38123	-365.58109	166.13513	-6.27889	632.99243	-133.63403	25.07769	-576.77899	144.98936	18.96747	-1412.44043	-125.12579	11.11030
164	1.358	847.29138	75.22134	1619.76453	-284.89319	-22.62878	1384.40771	-1017.78082	4.41473	1370.11023	-391.02896	163.32568	2.90009	632.49738	-129.80408	14.86036	-570.56531	146.66498	13.11564	-1424.36230	-125.67981	13.19110
165	1.367	846.38794	74.73355	1620.70898	-284.55673	-22.20591	1383.88452	-1018.50012	4.47080	1370.24023	-412.42783	159.50253	15.65665	626.44879	-126.21810	5.19209	-567.51605	149.35229	7.29911	-1433.63855	-125.67217	16.74770
166	1.375	845.20618	74.19614	1621.37097	-284.42892	-21.72607	1382.63049	-1019.12549	4.81945	1369.79871	-427.01035	155.38116	31.08253	616.25549	-123.87933	-1.51674	-568.14575	152.82672	1.56370	-1439.29102	-125.83492	21.51940
167	1.383	843.78247	73.60274	1621.73743	-284.44437	-21.21854	1380.69983	-1019.45129	5.52174	1368.82739	-433.42892	151.70972	46.87957	602.84949	-122.63673	-4.89985	-572.92493	156.69814	-3.91349	-1440.45422	-126.86071	26.43437
168	1.392	842.18774	72.95455	1621.79626	-284.54001	-20.73669	1378.14600	-1019.36230	6.65361	1367.35486	-432.22989	148.88289	60.57701	586.71777	-121.65638	-6.35128	-581.98535	160.48148	-8.63988	-1436.86621	-129.00703	30.18542
169	1.400	840.51355	72.27882	1621.53821	-284.66751	-20.33215	1375.02063	-1018.87329	8.26765	1365.38110	-424.86584	147.04352	70.98393	567.65198	-120.68288	-7.25199	-594.90540	163.75922	-11.98724	-1428.81213	-132.17477	31.91168
170	1.408	838.87042	71.60764	1620.96130	-284.80130	-20.03130	1371.37891	-1018.10376	10.33684	1362.89758	-412.69922	146.27711	78.48253	545.27753	-120.19897	-8.01864	-611.13910	166.21037	-13.77644	-1416.68982	-136.18488	31.49283
171	1.417	837.39307	70.93346	1620.06787	-284.94290	-19.81487	1367.28577	-1017.21185	12.71587	1359.92834	-396.81094	146.55139	84.21697	519.97638	-120.41702	-8.68161	-630.75891	167.59563	-14.54041	-1400.77222	-140.87421	29.37744
172	1.425	836.22656	70.20753	1618.85083	-285.11792	-19.61849	1362.82361	-1016.33600	15.15981	1356.55298	-378.16345	147.56224	89.17938	492.94312	-120.96726	-9.36910	-654.01093	167.88701	-15.00121	-1381.25659	-146.07780	26.25328
173	1.433	835.48340	69.39727	1617.28589	-285.36185	-19.38134	1358.09448	-1015.58075	17.40488	1352.89282	-357.60608	148.81912	93.85416	465.45340	-121.44919	-10.14511	-680.13080	167.35201	-15.48568	-1358.38953	-151.60574	22.77129
174	1.442	835.20959	68.52823	1615.35156	-285.71295	-19.08781	1353.19348	-1015.04114	19.26582	1349.07080	-335.75894	149.88786	98.34174	438.18903	-121.80025	-10.90784	-707.54645	166.44479	-15.92678	-1332.54395	-157.22229	19.37229
175	1.450	835.38422	67.66599	1613.06372	-286.22556	-18.73210	1348.18481	-1014.82196	20.67836	1345.17981	-313.00012	150.51611	102.58352	411.16333	-122.25627	-11.51242	-735.04449	165.64034	-16.15715	-1304.22742	-162.65460	16.29177
176	1.458	835.93756	66.87553	1610.48999	-286.97659	-18.26300	1343.12170	-1015.02466	21.67855	1341.27710	-289.52094	150.61249	106.49284	384.12164	-123.12733	-11.83809	-762.18915	165.23376	-16.12739	-1273.99707	-167.67749	13.71004
177	1.467	836.77271	66.20321	1607.73340	-288.04776	-17.59144	1338.08582	-1015.71362	22.35315	1337.40283	-265.30432	150.19632	109.98835	356.83752	-124.60970	-11.76981	-789.02185	165.13321	-16.00498	-1242.31689	-172.24300	11.83351
178	1.475	837.78351	65.68263	1604.90637	-289.50046	-16.64198	1333.20081	-1016.88458	22.77317	1333.59863	-240.11818	149.37241	112.96664	329.22458	-126.67535	-11.28612	-815.70728	164.96785	-16.05664	-1209.55139	-176.41415	10.78095
179	1.483	838.86877	65.33230	1602.11157	-291.36386	-15.39415	1328.61804	-1018.44995	22.94971	1329.91919	-213.65643	148.28731	115.27197	301.49567	-128.91705	-10.67530	-842.36169	164.45128	-16.40005	-1176.06372	-180.13150	10.51537
180	1.492	839.95020	65.13383	1599.43237	-293.63495	-13.89573	1324.49084	-1020.24817	22.84916	1326.44067	-185.72646	147.06668	116.71072	274.06320	-130.75388	-10.40724	-869.05176	163.47745	-16.99487	-1142.15759	-183.17633	10.99724
181	1.500	840.98395	65.02480	1596.93787	-296.28067	-12.25416	1320.95142	-1022.07703	22.43147	1323.26160	-156.31689	145.78769	117.08405	247.12241	-131.97565	-10.62412	-895.80902	162.07594	-17.76900	-1107.95374	-185.32098	12.28791
182	1.508	841.94666	64.93568	1594.69153	-299.23865	-10.60791	1318.10303	-1023.75220	21.68073	1320.49695	-125.51775	144.47821	116.21529	220.51913	-132.76733	-11.05133	-922.60828	160.53072	-18.56396	-1073.49438	-186.42143	14.43475
183	1.517	842.80817	64.83832	1592.75940	-302.41937	-9.09323	1316.02795	-1025.16809	20.63845	1318.26428	-93.39178	143.12608	113.98483	193.99133	-133.35254	-11.40485	-949.40723	159.25938	-19.12646	-1039.01831	-186.40863	17.30273
184	1.525	843.52289	64.74341	1591.20923	-305.70468	-7.83044	1314.79285	-1026.31714	19.41117	1316.66418	-59.91818	141.72131	110.35387	167.36502	-133.89275	-11.60641	-976.22595	158.48935	-19.26278	-1005.06055	-185.26733	20.54488
185	1.533	844.04474	64.66112	1590.09485	-308.94400	-6.92030	1314.44336	-1027.25574	18.13071	1315.75977	-25.02164	140.28166	105.35910	140.57205	-134.48581	-11.70360	-1003.13159	158.19136	-18.94638	-972.22754	-183.05746	23.75217
186	1.542	844.34277	64.58685	1589.43750	-311.96381	-6.42384	1314.99585	-1028.05518	16.91680	1315.57446	11.38748	138.79834	99.07718	113.59283	-135.14209	-11.77254	-1030.15210	158.11897	-18.36503	-940.88696	-179.91071	26.60048
187	1.550	844.40729	64.51412	1589.21936	-314.59531	-6.33823	1316.43506	-1028.77527	15.85815	1316.10376	49.38928	137.17819	91.60781	86.43219	-135.85983	-11.84344	-1057.26794	157.91325	-17.83324	-911.00513	-175.94980	28.87379
188	1.558	844.25116	64.44316	1589.39429	-316.70383	-6.58630	1318.71826	-1029.46155	14.97490	1317.31567	89.00189	135.29120	83.13235	59.12500	-136.67996	-11.87574	-1084.48462	157.34261	-17.59395	-882.18604	-171.22263	30.47314
189	1.567	843.91101	64.38125	1589.90527	-318.20517	-7.02962	1321.77283	-1030.15186	14.19248	1319.15112	130.10022	133.06749	73.96215	31.70657	-137.61182	-11.85008	-1111.86462	156.35446	-17.75084	-853.87219	-165.76485	31.46353
190	1.575	843.44531	64.33780	1590.69629	-319.06528	-7.52431	1325.49133	-1030.87573	13.39064	1321.55115	172.39417	130.48918	64.47652	4.18347	-138.56052	-11.84422	-1139.45776	155.03218	-18.22846	-825.59106	-159.71594	32.07671
191	1.583	842.92883	64.31685	1591.71313	-319.29425	-7.97270	1329.74927	-1031.63660	12.50734	1324.48462	215.50543	127.48688	55.00985	-23.45135	-139.40343	-11.94230	-1167.20728	153.68927	-18.70771	-797.13428	-153.30887	32.63306
192	1.592	842.44427	64.31618	1592.90112	-318.94449	-8.32659	1334.42603	-1032.38330	11.60658	1327.93604	259.07153	123.90339	45.75231	-51.19946	-140.14169	-12.09674	-1194.98022	152.74980	-18.82176	-768.61725	-146.75046	33.41804
193	1.600	842.07501	64.33147	1594.20715	-318.10309	-8.58937	1339.40173	-1033.01001	10.83608	1331.87573	302.84100	119.61937	36.71510	-79.07306	-140.89958	-12.16236	-1222.72437	152.34918	-18.48461	-740.41510	-140.16472	34.56701
194	1.608	841.89771	64.35667	1595.57800	-316.87708	-8.81892	1344.54419	-1033.40479	10.32029	1336.23840	346.78992	114.81499	27.90708	-107.10437	-141.73799	-12.07296	-1250.53528	152.21712	-17.91148	-712.99127	-133.62595	36.02218
195	1.617	841.97186	64.38531	1596.95239	-315.37643	-9.09619	1349.71350	-1033.50562	10.11082	1340.90393	391.16321	110.26080	19.79335	-135.29828	-142.56050	-11.92154	-1278.48340	152.05698	-17.31815	-686.72845	-127.17307	37.60085
196	1.625	842.32587	64.41554	1598.26160	-313.69717	-9.48353	1354.77502	-1033.32019	10.20018	1345.69873	436.15222	107.41483	13.73352	-163.61310	-143.28667	-11.82631	-1306.33398	151.96361	-16.60467	-661.91010	-120.79607	39.09391
197	1.633	842.94794	64.45039	1599.44336	-311.91745	-10.00264	1359.60596	-1032.90649	10.53947	1350.42688	481.06537	107.87534	11.61183	-191.99255	-143.98656	-11.79320	-1333.42615	152.36169	-15.22198	-638.82196	-114.48102	40.28343
198	1.642	843.78894	64.49404	1600.45239	-310.10376	-10.62932	1364.09814	-1032.34717	11.06348	1354.91870	523.55396	112.07115	14.24367	-220.33533	-144.75729	-11.77277	-1358.93115	153.51469	-12.39139	-617.82544	-108.30632	40.92016
199	1.650	844.77625	64.54892	1601.26208	-308.30750	-11.30175	1368.15991	-1031.73120	11.71625	1359.06360	559.93634	118.39297	19.87560	-248.40503	-145.65784	-11.64887	-1382.35852	155.20813	-7.67542	-599.35883	-102.47781	40.74591
200	1.658	845.83044	64.60243	1601.86023	-306.55969	-11.94570	1371.71448	-1031.14355	12.46004	1362.80176	586.66528	124.20738	24.76398	-275.79974	-146.77423	-11.03648	-1403.66382	156.98120	-1.31413	-583.86310	-97.25784	39.56538
201	1.667	846.87823	64.60549	1602.23901	-304.88589	-12.49788	1374.69250	-1030.65662	13.27950	1366.08459	601.72516	127.85562	25.60951	-302.09918	-148.14647	-9.30412	-1422.72095	158.60509	6.15058	-571.63898	-92.90071	37.34639
202	1.675	847.85669	64.48099	1602.39270	-303.32675	-12.91367	1377.02368	-1030.32947	14.17133	1368.84521	605.25641	129.26059	21.42112	-327.11450	-149.61946	-5.88007	-1438.89551	160.26903	14.44413	-562.77533	-89.66322	34.27731
203	1.683	848.70410	64.17693	1602.32068	-301.93488	-13.17546	1378.63428	-1030.20898	15.10880	1371.00269	599.41937	128.93066	13.40251	-350.83276	-150.85745	-0.36897	-1451.30432	162.21333	23.57080	-557.25616	-87.78537	30.68120
204	1.692	849.35175	63.71064	1602.02527	-300.75702	-13.30060	1379.46106	-1030.31921	16.01120	1372.48560	587.35919	127.18369	3.94974	-372.85498	-151.62405	7.64168	-1459.42944	164.25983	33.36231	-555.13074	-87.40465	26.83126
205	1.700	849.73492	63.15657	1601.50220	-299.82242	-13.33083	1379.47424	-1030.63672	16.73444	1373.25513	571.81360	124.28339	-4.28124	-391.82831	-152.17964	18.67688	-1463.38745	165.99968	43.18380	-556.58710	-88.48767	22.82918
206	1.708	849.81476	62.60478	1600.73413	-299.13834	-13.31037	1378.69263	-1031.07544	17.10030	1373.31018	554.41669	120.68990	-9.57386	-405.62561	-153.34151	32.92273	-1463.56238	167.37106	52.08709	-561.90186	-90.77254	18.62934
207	1.717	849.59344	62.13014	1599.69055	-298.69006	-13.27425	1377.18054	-1031.50696	16.99472	1372.68274	535.69037	116.98833	-11.94596	-412.41962	-155.93668	49.41231	-1460.08264	168.66031	59.11953	-571.33173	-93.71121	14.21640
208	1.725	849.12079	61.78096	1598.34033	-298.44452	-13.25299	1375.03186	-1031.81531	16.45974	1371.43457	515.23016	113.73876	-12.62034	-411.77185	-160.13870	65.91807	-1452.82129	170.07068	63.50468	-584.98273	-96.52957	9.86613
209	1.733	848.49835	61.57148	1596.67566	-298.35913	-13.28280	1372.35376	-1031.94873	15.66130	1369.65234	492.28674	111.32436	-12.87493	-404.66156	-165.41364	80.09549	-1441.76196	171.77095	64.88972	-602.72351	-98.53496	6.19147
210	1.742	847.87262	61.46580	1594.72803	-298.39658	-13.41118	1369.25684	-1031.93091	14.78656	1367.43542	466.70294	109.78683	-13.30228	-392.59436	-171.02722	90.80812	-1427.06641	174.11380	63.56429	-624.22656	-99.54655	3.73851
211	1.750	847.40320	61.39550	1592.54468	-298.53802	-13.69177	1365.84619	-1031.83374	13.98988	1364.88708	439.28876	108.86873	-13.86125	-376.85333	-176.50925	98.39128	-1408.85522	177.32455	60.23246	-648.87396	-99.97289	2.53566
212	1.758	847.21033	61.31907	1590.14465	-298.78760	-14.17020	1362.21521	-1031.73096	13.37083	1362.10645	411.22095	108.25664	-14.37339	-358.34595	-181.76649	103.94833	-1387.15198	181.27721	55.64970	-675.56500	-100.35394	2.15454
213	1.767	847.34430	61.24825	1587.51636	-299.17047	-14.87106	1358.44214	-1031.67297	12.94105	1359.18079	383.28369	107.73071	-14.79928	-337.70508	-186.90703	108.53920	-1362.02637	185.76881	50.55721	-703.04639	-100.89888	2.09751
214	1.775	847.78955	61.21800	1584.65649	-299.73154	-15.79017	1354.59143	-1031.69470	12.63007	1356.18005	355.70605	107.17296	-15.19905	-315.35352	-191.97539	112.76268	-1333.67456	190.67099	45.66061	-730.52814	-101.49254	2.03067
215	1.783	848.48267	61.24120	1581.60718	-300.53259	-16.89747	1350.72021	-1031.83398	12.34821	1353.15100	328.41064	106.56540	-15.62856	-291.55359	-196.85327	116.74767	-1302.40601	195.74588	41.51027	-757.79736	-101.98792	1.79906
216	1.792	849.32928	61.28197	1578.46655	-301.64459	-18.15910	1346.89465	-1032.14172	12.04131	1350.11462	301.26135	105.94355	-16.09764	-266.49738	-201.37764	120.37326	-1268.65869	200.51370	38.45733	-784.92230	-102.37358	1.39213
217	1.800	850.21545	61.27484	1575.36938	-303.13498	-19.56041	1343.20117	-1032.67383	11.70141	1347.07422	274.19421	105.31823	-16.58971	-240.35712	-205.44058	123.47267	-1233.03345	204.42088	36.65113	-811.99542	-102.73228	0.90655
218	1.808	851.02069	61.17244	1572.46155	-305.04974	-21.10254	1339.74731	-1033.46973	11.36079	1344.03198	247.22949	104.68233	-17.07782	-213.22369	-208.96289	125.89531	-1196.29785	207.15793	36.05303	-839.03064	-103.15947	0.46243
219	1.817	851.63849	60.96466	1569.87976	-307.39392	-22.77833	1336.64880	-1034.52991	11.08935	1341.00146	220.40778	104.03996	-17.52906	-185.05249	-211.88649	127.49457	-1159.28040	208.79015	36.54542	-865.98938	-103.72182	0.12302
220	1.825	851.99640	60.65874	1567.73682	-310.12274	-24.55761	1334.00684	-1035.80310	10.97645	1338.02039	193.71512	103.38229	-17.91660	-155.75726	-214.21762	128.13722	-1122.56750	209.67149	38.06167	-892.85657	-104.42542	-0.12407
221	1.833	852.06140	60.26460	1566.10864	-313.14645	-26.39249	1331.89429	-1037.18408	11.09396	1335.16907	167.04913	102.69133	-18.21978	-125.33716	-216.03543	127.73293	-1086.37073	210.23621	40.60595	-919.66724	-105.18800	-0.34997
222	1.842	851.83167	59.80118	1565.03125	-316.33731	-28.22875	1330.36414	-1038.53503	11.48725	1332.58105	140.27228	101.97499	-18.42919	-93.85870	-217.45291	126.24373	-1050.93835	210.61626	44.10073	-946.48926	-105.86565	-0.64403
223	1.850	851.32501	59.29579	1564.50854	-319.52982	-30.01721	1329.46143	-1039.73438	12.18451	1330.42224	113.31277	101.25905	-18.55655	-61.34802	-218.54822	123.65784	-1016.85181	210.43556	48.18263	-973.40833	-106.34496	-1.04980
224	1.858	850.56775	58.76607	1564.52002	-322.52408	-31.72828	1329.22473	-1040.71436	13.15549	1328.84387	86.19672	100.55890	-18.62233	-27.77722	-219.33084	119.95123	-984.63074	209.16519	52.21351	-1000.50262	-106.62070	-1.51806
225	1.867	849.58673	58.21097	1565.02686	-325.10962	-33.35279	1329.67517	-1041.45972	14.27936	1327.93909	58.98010	99.87453	-18.65901	6.86493	-219.78940	115.10391	-954.28870	206.56866	55.56181	-1027.80762	-106.80510	-1.93603
226	1.875	848.40253	57.63023	1565.97803	-327.11429	-34.87194	1330.81091	-1041.98901	15.41795	1327.73901	31.67606	99.18665	-18.71640	42.58597	-219.92900	109.14954	-925.41321	202.74409	57.89843	-1055.28760	-107.08127	-2.19888
227	1.883	847.02783	57.04185	1567.31982	-328.45197	-36.23151	1332.61304	-1042.34143	16.50619	1328.23853	4.25278	98.46210	-18.82219	79.45773	-219.72820	102.18735	-897.52527	197.94313	59.21969	-1082.84692	-107.61839	-2.24539
228	1.892	845.47876	56.46114	1569.00635	-329.12567	-37.37383	1335.05005	-1042.56738	17.55470	1329.41235	-23.32645	97.70210	-18.95443	117.59149	-219.12323	94.38750	-870.29413	192.36308	59.63069	-1110.41309	-108.47142	-2.08610
229	1.900	843.79218	55.87588	1570.99719	-329.18448	-38.29500	1338.06616	-1042.71448	18.58412	1331.21521	-51.07886	96.95609	-19.07768	157.03152	-218.08279	86.01221	-843.47510	186.04163	59.19923	-1138.00610	-109.51945	-1.82053
230	1.908	842.03168	55.25938	1573.24500	-328.68665	-39.04544	1341.57520	-1042.81250	19.55537	1333.58374	-79.00137	96.25249	-19.18686	197.64200	-216.64206	77.38614	-816.80017	179.02310	58.02172	-1165.71057	-110.54704	-1.56051
231	1.917	840.27832	54.59863	1575.68787	-327.69431	-39.67943	1345.47192	-1042.85986	20.37294	1336.44592	-107.07645	95.55665	-19.29366	239.05594	-214.83022	68.80351	-790.02026	171.67177	56.36776	-1193.61133	-111.43044	-1.33848
232	1.925	838.61737	53.90638	1578.25488	-326.28268	-40.21507	1349.64844	-1042.81921	20.95583	1339.72351	-135.27881	94.80609	-19.38565	280.77164	-212.64803	60.47308	-763.07385	164.67679	54.66372	-1221.75903	-112.20323	-1.13280
233	1.933	837.12982	53.21299	1580.86853	-324.54538	-40.62978	1353.99438	-1042.63159	21.27827	1343.32935	-163.57677	93.96482	-19.42755	322.36044	-210.17970	52.56059	-736.26648	158.56651	53.22414	-1250.10291	-112.99918	-0.91831
234	1.942	835.88470	52.54813	1583.44763	-322.58615	-40.88557	1358.39148	-1042.25110	21.35249	1347.15479	-191.93596	93.04523	-19.40798	363.61969	-207.67358	45.27371	-710.24323	153.31947	52.00102	-1278.34863	-114.04608	-0.61843
235	1.950	834.93079	51.92738	1585.91040	-320.50348	-40.95652	1362.71460	-1041.67981	21.20359	1351.05798	-220.33276	92.08714	-19.36424	404.53040	-205.48732	38.97930	-685.69147	148.60547	50.62752	-1305.83630	-115.66029	-0.01464
236	1.958	834.28851	51.35521	1588.18176	-318.38388	-40.83493	1366.83899	-1040.97571	20.85854	1354.86975	-248.74429	91.15602	-19.33771	445.04745	-203.98613	34.31112	-663.05890	144.26096	48.64571	-1331.69885	-118.08678	1.20853
237	1.967	833.94385	50.83373	1590.20435	-316.30615	-40.53387	1370.64355	-1040.23364	20.34933	1358.41650	-277.09775	90.36726	-19.30937	484.78925	-203.41684	31.99327	-642.54291	140.41017	45.67494	-1355.32068	-121.27208	3.17928
238	1.975	833.85266	50.35759	1591.94800	-314.34201	-40.09874	1374.01123	-1039.56091	19.72816	1361.54431	-305.26538	89.82856	-19.14807	522.60406	-203.73849	32.23027	-624.24335	137.34462	41.51098	-1376.59839	-124.86393	5.59283
239	1.983	833.94910	49.90621	1593.41028	-312.55246	-39.60282	1376.83350	-1039.06104	19.07444	1364.13416	-333.17953	89.50810	-18.54420	556.36682	-204.48157	34.08672	-608.25690	135.42221	36.22975	-1395.72742	-128.46225	7.85475
240	1.992	834.14984	49.45948	1594.60400	-310.98730	-39.11616	1379.01770	-1038.82007	18.49315	1366.10437	-360.95850	89.17480	-16.99216	583.51135	-204.77177	35.51758	-594.69202	134.90482	30.17093	-1412.94092	-131.78339	9.50768
241	2.000	834.35931	49.01783	1595.54150	-309.68222	-38.67046	1380.49109	-1038.88782	18.11636	1367.40857	-388.76376	88.45345	-13.83341	602.06763	-203.64778	34.29094	-583.70404	135.78519	23.71394	-1428.46802	-134.60356	10.61740
242	2.008	834.48633	48.58867	1596.22546	-308.65005	-38.24683	1381.20581	-1039.25208	18.06533	1368.03638	-416.22690	86.94637	-8.21938	611.61377	-200.45065	29.24207	-575.59735	137.82256	17.08395	-1442.42603	-136.70699	11.83483
243	2.017	834.46552	48.16053	1596.65112	-307.87332	-37.79843	1381.14465	-1039.81006	18.36596	1368.00903	-441.76050	84.48125	0.86320	613.39166	-195.11075	20.89781	-570.92175	140.75436	10.39891	-1454.47986	-138.03255	13.96423
244	2.025	834.26508	47.71165	1596.80579	-307.30515	-37.29212	1380.32263	-1040.36768	18.92628	1367.37793	-462.55356	81.39968	13.99668	609.14124	-188.41707	11.20632	-570.42560	144.38618	3.81987	-1463.64844	-138.92068	17.32141
245	2.033	833.87933	47.23282	1596.67249	-306.88464	-36.73286	1378.77869	-1040.68970	19.63289	1366.21509	-475.83963	78.42601	30.31547	599.89557	-181.83601	2.67639	-574.79309	148.42966	-2.34661	-1468.69580	-140.07611	21.45020
246	2.042	833.32068	46.72956	1596.24023	-306.55789	-36.15514	1376.56323	-1040.58618	20.45119	1364.58765	-480.53162	76.14101	47.36909	586.10229	-176.65686	-2.93082	-584.25110	152.36681	-7.58582	-1468.86108	-142.13171	25.35016
247	2.050	832.62653	46.21072	1595.51221	-306.28687	-35.60212	1373.72900	-1039.98425	21.42366	1362.53528	-477.46033	74.74870	62.46925	568.37457	-173.20650	-5.65506	-598.33551	155.57588	-11.33125	-1464.15491	-145.29652	27.94804
248	2.058	831.87305	45.67595	1594.50208	-306.04675	-35.11618	1370.33289	-1038.94153	22.59895	1360.07178	-468.22430	74.25064	74.16999	547.53204	-170.99033	-6.93238	-616.30707	157.59641	-13.44951	-1455.00757	-149.42679	28.57803
249	2.067	831.17432	45.11913	1593.22266	-305.82697	-34.73420	1366.44531	-1037.59888	23.95989	1357.21802	-454.22849	74.58061	82.55934	524.09570	-169.59442	-8.03416	-637.84955	158.33446	-14.46979	-1441.81592	-154.28226	27.26106
250	2.075	830.65759	44.54729	1591.67468	-305.63574	-34.47246	1362.15857	-1036.11523	25.40978	1354.03845	-436.57629	75.58013	88.60490	498.39716	-169.06953	-9.20237	-662.68353	158.08514	-15.10599	-1424.84729	-159.66760	24.59719
251	2.083	830.43628	43.99128	1589.84521	-305.49823	-34.31329	1357.58203	-1034.64026	26.83461	1350.63208	-416.26593	76.98129	93.38657	471.17358	-169.41928	-10.16385	-689.68921	157.35735	-15.69002	-1404.38440	-165.42863	21.36636
252	2.092	830.59302	43.50125	1587.70972	-305.44870	-34.21064	1352.82288	-1033.32446	28.15976	1347.09265	-394.21347	78.48691	97.67318	443.44147	-170.31824	-10.81224	-717.36993	156.63290	-16.14040	-1380.82825	-171.41519	18.17981
253	2.100	831.16577	43.12459	1585.24390	-305.52686	-34.10699	1347.96973	-1032.32397	29.33530	1343.48120	-371.13696	79.87222	101.86836	415.82220	-171.41977	-11.24565	-744.85547	156.15228	-16.29984	-1354.70471	-177.46800	15.38887
254	2.108	832.13580	42.88053	1582.45337	-305.78061	-33.94585	1343.09521	-1031.78113	30.28305	1339.82239	-347.45306	81.01331	106.13024	388.46704	-172.49025	-11.60430	-771.98694	155.81546	-16.24750	-1326.61426	-183.40868	13.16017
255	2.117	833.42938	42.76250	1579.40076	-306.27042	-33.67297	1338.27332	-1031.78821	30.88763	1336.11511	-323.22150	81.89275	110.48566	361.42645	-173.33963	-12.02354	-798.89679	155.37244	-16.26458	-1297.12610	-189.04990	11.57638
256	2.125	834.93665	42.75439	1576.20325	-307.06754	-33.23451	1333.59534	-1032.36133	31.06734	1332.35889	-298.17926	82.61835	114.86620	334.69797	-173.94041	-12.55333	-825.72113	154.74228	-16.52196	-1266.69165	-194.22836	10.71093
257	2.133	836.53607	42.83717	1573.00317	-308.23788	-32.58975	1329.17200	-1033.43225	30.84007	1328.58423	-271.91623	83.36074	119.07153	308.15320	-174.44174	-13.11551	-852.52014	154.02609	-16.95321	-1235.63330	-198.79837	10.66936
258	2.142	838.11523	42.98987	1569.94238	-309.81860	-31.74100	1325.12170	-1034.85754	30.28860	1324.86768	-244.12814	84.22482	122.74279	281.63849	-174.98265	-13.61209	-879.32770	153.28531	-17.40847	-1204.14368	-202.61870	11.59299
259	2.150	839.58441	43.18658	1567.15344	-311.80426	-30.74893	1321.55139	-1036.44666	29.46635	1321.32861	-214.76048	85.19292	125.42522	255.07831	-175.59537	-14.03360	-906.18042	152.51134	-17.79174	-1172.27161	-205.59344	13.58034
260	2.158	840.88220	43.39235	1564.75305	-314.15002	-29.71053	1318.54785	-1038.00232	28.36892	1318.11060	-183.94034	86.16833	126.69126	228.46567	-176.25464	-14.39503	-933.07092	151.75084	-18.07150	-1140.01953	-207.65433	16.55071
261	2.167	841.97754	43.56678	1562.83276	-316.78152	-28.72733	1316.19556	-1039.36426	26.99747	1315.35864	-151.81403	87.06481	126.24877	201.70880	-177.04691	-14.57933	-959.94720	151.07668	-18.26511	-1107.55029	-208.64584	20.18792
262	2.175	842.86200	43.67654	1561.45459	-319.59653	-27.89371	1314.59534	-1040.44543	25.41664	1313.19348	-118.44070	87.85175	123.97996	174.52945	-178.24719	-14.35773	-986.81250	150.45381	-18.43349	-1075.24390	-208.33685	24.03268
263	2.183	843.53168	43.70869	1560.65271	-322.45645	-27.30101	1313.85950	-1041.24255	23.74780	1311.68945	-83.76730	88.50130	119.90916	146.70432	-180.04204	-13.64943	-1013.75201	149.76271	-18.61946	-1043.52734	-206.61845	27.65452
264	2.192	843.97473	43.67340	1560.43494	-325.18588	-27.03504	1314.07788	-1041.81018	22.11279	1310.86633	-47.65106	88.98122	114.16874	118.43307	-182.13452	-12.74327	-1040.82373	148.95241	-18.76398	-1012.67542	-203.62299	30.78640
265	2.200	844.17664	43.60013	1560.78186	-327.59882	-27.14503	1315.27771	-1042.21558	20.58218	1310.70813	-9.92053	89.34539	106.99806	90.22513	-183.89146	-12.11351	-1068.00513	148.08041	-18.75297	-982.70227	-199.62265	33.35239
266	2.208	844.13177	43.53142	1561.65173	-329.54144	-27.60229	1317.40576	-1042.50830	19.19749	1311.19421	29.54184	89.69851	98.72977	62.38412	-185.01642	-11.96035	-1095.28149	147.22429	-18.57468	-953.36438	-194.87271	35.40688
267	2.217	843.85242	43.50717	1562.99255	-330.91901	-28.29483	1320.34937	-1042.71826	18.03170	1312.32251	70.74554	90.03326	89.74834	34.83066	-185.76343	-12.10755	-1122.72107	146.40465	-18.38537	-924.27148	-189.54523	37.04276
268	2.225	843.37317	43.54957	1564.74817	-331.69144	-29.06449	1323.97375	-1042.86963	17.16644	1314.10999	113.55783	90.18578	80.44367	7.33508	-186.47882	-12.31239	-1150.39880	145.52565	-18.39593	-895.04297	-183.73193	38.34205
269	2.233	842.75391	43.66315	1566.85718	-331.85440	-29.76032	1328.14844	-1042.98828	16.59725	1316.57507	157.64908	89.95612	71.17036	-20.27917	-187.27336	-12.47898	-1178.27124	144.44165	-18.65155	-865.45428	-177.51752	39.41011
270	2.242	842.07593	43.84370	1569.25330	-331.42670	-30.28613	1332.75513	-1043.09106	16.20543	1319.70959	202.49005	89.25740	62.20971	-48.06818	-188.10789	-12.61783	-1206.20044	143.19940	-18.91670	-835.52112	-171.06032	40.40620
271	2.250	841.43079	44.08378	1571.87073	-330.45053	-30.62420	1337.68542	-1043.15564	15.82581	1323.45813	247.48907	88.09567	53.68185	-76.00677	-188.95900	-12.72429	-1234.10718	142.06905	-18.86825	-805.46674	-164.54837	41.47695
272	2.258	840.90582	44.37292	1574.64612	-328.99097	-30.82650	1342.83386	-1043.10657	15.33801	1327.72241	292.18823	86.42870	45.44276	-104.07147	-189.86453	-12.72598	-1262.04126	141.27744	-18.41766	-775.62805	-158.09612	42.68049
273	2.267	840.57251	44.70103	1577.51355	-327.12653	-30.98187	1348.09131	-1042.83801	14.72681	1332.38037	336.42334	84.31503	37.21351	-132.26459	-190.87479	-12.54663	-1290.08350	140.86037	-17.78648	-746.37872	-151.70074	43.99865
274	2.275	840.47607	45.07052	1580.39490	-324.93982	-31.17190	1353.34253	-1042.26184	14.06892	1337.29395	380.43817	82.40913	29.09188	-160.57471	-191.95056	-12.22242	-1318.11218	140.81628	-17.17688	-718.08691	-145.28882	45.37209
275	2.283	840.63000	45.50469	1583.19385	-322.51288	-31.43550	1358.47021	-1041.34851	13.46426	1342.30835	424.76013	82.24674	22.14673	-188.95837	-192.91795	-11.92575	-1345.59253	141.32806	-16.29190	-691.12732	-138.83179	46.68810
276	2.292	841.01776	46.03707	1585.81152	-319.92282	-31.76195	1363.36060	-1040.14319	12.99374	1347.26343	469.45599	85.71146	18.30415	-217.36652	-193.62794	-11.79222	-1371.70142	142.61067	-14.33421	-665.91992	-132.40619	47.73339
277	2.300	841.59521	46.68465	1588.17651	-317.23904	-32.09646	1367.90698	-1038.76147	12.72180	1352.00708	513.01892	93.66196	18.97223	-245.70007	-194.16631	-11.68525	-1395.74988	144.54384	-10.64738	-642.93500	-126.16515	48.17196
278	2.308	842.29071	47.42979	1590.25989	-314.52679	-32.34456	1372.00903	-1037.36670	12.69672	1356.40100	552.16351	104.84523	23.36269	-273.66345	-194.77562	-11.14524	-1417.39209	146.78105	-5.23264	-622.64557	-120.32106	47.62057
279	2.317	843.01373	48.22771	1592.06433	-311.85587	-32.39821	1375.57263	-1036.13147	12.92618	1360.32983	583.13324	116.51161	28.38950	-300.76160	-195.58102	-9.53453	-1436.47485	149.19670	1.49758	-605.44055	-115.12172	45.80394
280	2.325	843.67297	49.02841	1593.60486	-309.30634	-32.18535	1378.50586	-1035.19043	13.35353	1363.70654	603.34668	126.32398	30.58060	-326.53094	-196.45720	-6.28024	-1452.88647	151.89726	9.30216	-591.54614	-110.79343	42.70947
281	2.333	844.19208	49.79573	1594.89258	-306.96362	-31.70394	1380.72058	-1034.61121	13.86463	1366.45972	612.30811	133.43201	28.22536	-350.65088	-197.09174	-1.08466	-1466.50146	154.69949	18.22470	-581.01123	-107.54779	38.64915
282	2.342	844.51648	50.51968	1595.92786	-304.90488	-31.01773	1382.14124	-1034.39075	14.32327	1368.52356	611.64368	137.88089	21.77588	-372.68475	-197.17093	6.14428	-1476.99194	157.02864	28.23431	-573.80176	-105.61594	34.10488
283	2.350	844.61536	51.21549	1596.69958	-303.18063	-30.22195	1382.72180	-1034.46204	14.61616	1369.85315	604.14514	139.78876	12.89563	-391.70465	-196.66928	15.55131	-1483.70532	158.66104	38.88564	-569.97900	-105.18846	29.42785
284	2.358	844.48346	51.90948	1597.18982	-301.80148	-29.40107	1382.46143	-1034.69714	14.68086	1370.45142	592.30786	139.32861	3.70327	-406.24927	-196.06511	27.24583	-1486.01025	159.98424	49.11303	-569.79913	-106.30360	24.66660
285	2.367	844.13989	52.62536	1597.38428	-300.73996	-28.60601	1381.40540	-1034.92017	14.49387	1370.37329	577.51953	137.02338	-3.85167	-414.85931	-196.12555	40.70978	-1483.70532	161.34576	57.37879	-573.60120	-108.75972	19.66970
286	2.375	843.62512	53.38255	1597.27612	-299.94223	-27.85901	1379.63171	-1034.94568	14.03009	1369.70142	560.26404	133.77562	-8.77325	-416.85254	-197.35864	54.46924	-1476.99097	162.81123	62.39766	-581.57953	-112.06174	14.43537
287	2.383	842.99994	54.20238	1596.85938	-299.34238	-27.17660	1377.23022	-1034.64307	13.23905	1368.52039	540.73798	130.55902	-11.28519	-412.58026	-199.73680	66.73927	-1466.30933	164.44154	63.79346	-593.64575	-115.45414	9.45684
288	2.392	842.34900	55.10408	1596.12366	-298.88007	-26.59092	1374.28796	-1033.99084	12.07579	1366.89929	519.13025	128.00192	-12.35833	-403.00879	-202.88295	76.45789	-1452.19019	166.35551	62.09975	-609.55438	-118.18184	5.57304
289	2.400	841.78040	56.09023	1595.05664	-298.51553	-26.14721	1370.88757	-1033.07544	10.55624	1364.89441	495.48523	126.24622	-12.93471	-389.23383	-206.38187	83.65700	-1435.02869	168.63753	58.35097	-629.18427	-119.92819	3.28697
290	2.408	841.40881	57.14760	1593.64514	-298.23831	-25.88994	1367.11560	-1032.02698	8.76178	1362.56274	469.85956	125.12231	-13.45391	-372.27252	-209.95416	89.04738	-1415.00781	171.27829	53.63047	-652.36493	-120.93413	2.33994
291	2.417	841.33008	58.26570	1591.87476	-298.06989	-25.86277	1363.06433	-1030.96460	6.81433	1359.96777	442.77838	124.35157	-13.97390	-352.97064	-213.46606	93.41596	-1392.15845	174.17960	48.74911	-678.29761	-121.60182	2.05285
292	2.425	841.60236	59.44088	1589.73560	-298.05603	-26.11004	1358.82898	-1029.99634	4.87605	1357.16248	415.13409	123.69215	-14.47929	-331.89642	-216.85739	97.30121	-1366.42456	177.30655	44.20146	-705.62805	-122.13279	1.89445
293	2.433	842.23572	60.65986	1587.23425	-298.25253	-26.66224	1354.50232	-1029.23608	3.12041	1354.17871	387.58502	123.04733	-14.97381	-309.31091	-220.07082	100.94942	-1337.75732	180.79350	40.35664	-733.21448	-122.54642	1.65727
294	2.442	843.18524	61.89064	1584.41089	-298.71609	-27.52236	1350.17175	-1028.79382	1.66431	1351.03418	360.29004	122.44531	-15.44735	-285.30414	-223.02553	104.35988	-1306.24182	184.67673	37.55230	-760.55164	-122.84462	1.31689
295	2.450	844.35712	63.09494	1581.35632	-299.50272	-28.67374	1345.92322	-1028.74817	0.53715	1347.74622	333.15277	121.91696	-15.88312	-259.96143	-225.63071	107.36407	-1272.24927	188.58968	35.96632	-787.61139	-123.08985	0.89689
296	2.458	845.63019	64.24788	1578.20886	-300.66403	-30.09694	1341.85315	-1029.12097	-0.29444	1344.34473	306.10938	121.43684	-16.28860	-233.37354	-227.77495	109.73677	-1236.52271	191.94237	35.52998	-814.53583	-123.38419	0.43886
297	2.467	846.88129	65.34439	1575.13171	-302.23486	-31.76523	1338.07813	-1029.86865	-0.87711	1340.88464	279.17224	120.95908	-16.69720	-205.59143	-229.29291	111.27353	-1200.00916	194.32922	36.02190	-841.42621	-123.81317	-0.00184
298	2.475	848.00012	66.39053	1572.28943	-304.21463	-33.62189	1334.72473	-1030.88586	-1.22753	1337.44324	252.35175	120.43475	-17.14073	-176.68127	-230.00934	111.81248	-1163.52466	195.64389	37.22905	-868.27875	-124.40811	-0.37731
299	2.483	848.89917	67.39484	1569.83179	-306.55521	-35.57755	1331.90796	-1032.02576	-1.31818	1334.11853	225.62805	119.82090	-17.61606	-146.76721	-229.85144	111.26013	-1127.55432	195.91400	39.07304	-895.04968	-125.15028	-0.65960
300	2.492	849.52222	68.36845	1567.87817	-309.16620	-37.53812	1329.72388	-1033.13904	-1.09801	1331.03992	198.93976	119.11314	-18.06748	-115.95135	-228.90233	109.64311	-1092.32446	195.20380	41.60307	-921.75720	-125.97556	-0.86205
301	2.500	849.84991	69.32396	1566.49854	-311.93240	-39.43000	1328.25195	-1034.12000	-0.53092	1328.36475	172.17542	118.33074	-18.40967	-84.24158	-227.33351	107.09837	-1058.03027	193.58989	44.81145	-948.52643	-126.75533	-1.08117
302	2.508	849.89624	70.27141	1565.70825	-314.72400	-41.20906	1327.55054	-1034.92737	0.36691	1326.24719	145.24197	117.50246	-18.59962	-51.57538	-225.28506	103.77299	-1024.91333	191.14195	48.46955	-975.51117	-127.34575	-1.44305
303	2.517	849.69421	71.21695	1565.48682	-317.39063	-42.86493	1327.64587	-1035.56946	1.49834	1324.79773	118.13828	116.68829	-18.68562	-17.86517	-222.82747	99.75578	-993.09113	187.99271	52.14587	-1002.75159	-127.70789	-1.93951
304	2.525	849.27722	72.15726	1565.79993	-319.75964	-44.41125	1328.52954	-1036.07129	2.69611	1324.06958	90.91824	115.94891	-18.75161	16.97345	-220.00438	95.08221	-962.42664	184.26912	55.32318	-1030.16382	-127.94603	-2.40400
305	2.533	848.66766	73.08041	1566.61230	-321.66431	-45.85252	1330.16382	-1036.45337	3.78808	1324.07434	63.61670	115.28677	-18.82343	52.98975	-216.82700	89.74619	-932.64465	179.87373	57.56047	-1057.64673	-128.25031	-2.67629
306	2.542	847.87628	73.97964	1567.89001	-322.99081	-47.16205	1332.49304	-1036.73181	4.65789	1324.80310	36.22089	114.65839	-18.86440	90.16727	-213.26038	83.74368	-903.52386	174.52884	58.65059	-1085.13660	-128.78976	-2.70204
307	2.550	846.91077	74.85722	1569.60095	-323.69882	-48.31118	1335.44885	-1036.92786	5.25792	1326.23438	8.69080	114.03319	-18.85683	128.40552	-209.30627	77.16202	-874.92584	168.16045	58.66262	-1112.63354	-129.56201	-2.52749
308	2.558	845.78961	75.71588	1571.70947	-323.80234	-49.31585	1338.94495	-1037.06848	5.59534	1328.32886	-18.99966	113.39992	-18.85183	167.52359	-205.05580	70.21083	-846.72510	161.14735	57.86588	-1140.20715	-130.39949	-2.27880
309	2.567	844.55353	76.55444	1574.16821	-323.34537	-50.23206	1342.87427	-1037.16833	5.69865	1331.02295	-46.85547	112.73519	-18.90954	207.32767	-200.56250	63.11789	-818.82343	154.01563	56.57154	-1167.92651	-131.18900	-2.07120
310	2.575	843.26447	77.36882	1576.91333	-322.38998	-51.10725	1347.11987	-1037.20984	5.59109	1334.23218	-74.87042	112.00415	-19.01709	247.72076	-195.65338	55.94518	-791.20630	146.98940	54.96798	-1195.83008	-131.95715	-1.91829
311	2.583	841.99390	78.15488	1579.86316	-321.01187	-51.94306	1351.57031	-1037.14453	5.31242	1337.85999	-103.01730	111.18424	-19.10791	288.65302	-190.07813	48.59798	-763.96545	139.99892	53.12035	-1223.94531	-132.75400	-1.76453
312	2.592	840.81134	78.91240	1582.92542	-319.29767	-52.69751	1356.12402	-1036.91541	4.92184	1341.79333	-131.25113	110.28882	-19.13238	329.92661	-184.01454	41.15161	-737.30695	133.00330	51.11570	-1252.18774	-133.66060	-1.53483
313	2.600	839.77551	79.65029	1586.01208	-317.33768	-53.31782	1360.68127	-1036.48755	4.44539	1345.89063	-159.53049	109.36712	-19.08084	371.24493	-178.21228	34.09993	-711.54681	126.21127	49.07270	-1280.16162	-134.90715	-1.09902
314	2.608	838.92517	80.39220	1589.04932	-315.21890	-53.76524	1365.14087	-1035.86926	3.87331	1349.98889	-187.83975	108.46519	-18.98571	412.48679	-173.55196	28.30745	-687.04871	120.01768	46.98254	-1307.07422	-136.82286	-0.21602
315	2.617	838.26953	81.17455	1591.97021	-313.02448	-54.02185	1369.40735	-1035.11267	3.20933	1353.93091	-216.17404	107.60809	-18.91214	453.69836	-170.61783	24.84898	-664.09692	114.79518	44.66826	-1332.03503	-139.58102	1.37022
316	2.625	837.78644	82.02772	1594.71289	-310.83035	-54.10464	1373.38770	-1034.30005	2.47284	1357.58533	-244.46872	106.82963	-18.88318	494.57391	-169.53041	24.59405	-642.85260	110.77901	41.90635	-1354.58752	-142.98395	3.63341
317	2.633	837.42859	82.95091	1597.22876	-308.70132	-54.06576	1376.97839	-1033.52563	1.68388	1360.84619	-272.56622	106.17986	-18.75905	533.68024	-169.95285	27.46978	-623.46832	108.03721	38.52092	-1374.80237	-146.56940	6.11545
318	2.642	837.13251	83.90656	1599.48938	-306.69510	-53.96144	1380.06104	-1032.88074	0.88605	1363.62146	-300.31720	105.65517	-18.12830	568.26721	-171.18185	31.95163	-606.18762	106.48488	34.42231	-1392.92786	-149.93996	8.21015
319	2.650	836.82440	84.84001	1601.48376	-304.86792	-53.82669	1382.51746	-1032.43896	0.15809	1365.82678	-327.76212	105.05911	-16.31798	595.35175	-172.10040	35.32692	-591.31885	105.96256	29.63855	-1409.22998	-152.89700	9.64880
320	2.658	836.42603	85.70316	1603.21191	-303.27222	-53.66871	1384.25146	-1032.24182	-0.41184	1367.39026	-355.09268	103.94115	-12.53749	613.31616	-171.28723	34.92303	-579.16943	106.28569	24.26299	-1423.94971	-155.30696	10.83371
321	2.667	835.86749	86.46139	1604.67871	-301.94583	-53.46860	1385.20703	-1032.28516	-0.76034	1368.26489	-382.02765	101.81577	-5.91306	622.63690	-167.77618	29.70653	-570.03564	107.24968	18.34521	-1436.97253	-157.06163	12.70566
322	2.675	835.09979	87.09156	1605.88196	-300.89951	-53.19442	1385.36890	-1032.50989	-0.87209	1368.43811	-406.92697	98.57368	4.46130	625.18677	-161.92593	20.87438	-564.30359	108.70010	11.94896	-1447.50049	-158.25439	16.04874
323	2.683	834.09827	87.58707	1606.80579	-300.11438	-52.82373	1384.74976	-1032.79700	-0.77843	1367.93579	-426.83508	94.65804	18.85806	622.77124	-155.31235	11.00757	-562.51642	110.57480	5.29861	-1454.25049	-159.25642	20.80679
324	2.692	832.86127	87.96236	1607.42810	-299.55380	-52.36410	1383.37622	-1032.98242	-0.52605	1366.82092	-439.01050	90.77617	35.95104	616.28448	-149.57703	2.69862	-565.15399	112.78500	-1.20055	-1456.08191	-160.54521	26.02457
325	2.700	831.41333	88.24182	1607.73096	-299.17764	-51.85800	1381.28381	-1032.89990	-0.13353	1365.17944	-442.57269	87.47233	52.96609	605.88318	-145.43808	-2.64838	-572.27808	115.10672	-6.91261	-1452.55188	-162.49756	30.35575
326	2.708	829.80865	88.44491	1607.69971	-298.94986	-51.36074	1378.51733	-1032.43958	0.42109	1363.08606	-438.54156	85.00742	67.29183	591.46716	-142.68954	-5.35525	-583.40308	117.24447	-11.03485	-1443.98999	-165.29399	32.74232
327	2.717	828.13110	88.58469	1607.32300	-298.84180	-50.90228	1375.13318	-1031.59509	1.16000	1360.58252	-428.58719	83.55684	77.95661	573.09619	-140.80493	-6.79332	-597.92676	118.95155	-13.18281	-1431.05615	-168.93600	32.85461
328	2.725	826.48804	88.67363	1606.59717	-298.83142	-50.47923	1371.20142	-1030.46350	2.05820	1357.69128	-414.11078	83.29108	85.60729	551.19189	-139.50401	-8.04702	-615.90521	120.06473	-13.88305	-1414.27979	-173.33017	31.07114
329	2.733	824.99939	88.72949	1605.52722	-298.88824	-50.10700	1366.80786	-1029.19397	3.03294	1354.45276	-396.22021	84.14552	91.47047	526.44501	-138.87428	-9.29749	-637.77930	120.51041	-14.10636	-1393.97876	-178.33348	28.13474
330	2.742	823.78680	88.78004	1604.12085	-298.96350	-49.85861	1362.05151	-1027.92773	3.96279	1350.94458	-375.92828	85.69579	96.50610	499.72485	-139.01164	-10.28231	-663.09216	120.35669	-14.45439	-1370.41309	-183.74277	24.77418
331	2.750	822.95758	88.85835	1602.37915	-299.02029	-49.79948	1357.03516	-1026.77380	4.72262	1347.26965	-354.09509	87.41246	101.20736	471.99796	-139.75180	-10.88897	-690.34375	119.78732	-14.99271	-1343.92786	-189.30945	21.49646
332	2.758	822.58173	88.99144	1600.29419	-299.07678	-49.90078	1351.85486	-1025.81836	5.23594	1343.52722	-331.30347	88.97054	105.76531	444.11310	-140.76765	-11.26389	-718.10938	118.97650	-15.55343	-1315.00403	-194.78323	18.58894
333	2.767	822.67407	89.19562	1597.85999	-299.20505	-50.05402	1346.59668	-1025.13586	5.51749	1339.78711	-307.86758	90.26250	110.23646	416.62506	-141.70039	-11.66461	-745.68555	118.02974	-15.98968	-1284.22400	-199.93994	16.21011
334	2.775	823.19141	89.47833	1595.09448	-299.49979	-50.13792	1341.34753	-1024.79163	5.63825	1336.08374	-283.87219	91.27294	114.60804	389.69980	-142.30794	-12.25047	-772.91919	117.01135	-16.29780	-1252.19092	-204.60509	14.44011
335	2.783	824.04340	89.83802	1592.05579	-300.05377	-50.05219	1336.20984	-1024.83691	5.62920	1332.43079	-259.16827	92.07993	118.80680	363.13171	-142.67189	-12.93867	-799.88623	115.97990	-16.59112	-1219.41919	-208.67691	13.30782
336	2.792	825.11261	90.25781	1588.84717	-300.94385	-49.72631	1331.30237	-1025.29724	5.43448	1328.84082	-233.42995	92.85665	122.66883	336.55603	-143.14459	-13.50043	-826.70886	114.98851	-16.95634	-1186.22815	-212.11786	12.85680
337	2.800	826.27789	90.70100	1585.60596	-302.21973	-49.13195	1326.74683	-1026.15857	4.95270	1325.34216	-206.33722	93.76355	125.92391	309.73285	-143.97491	-13.81215	-853.46240	114.06300	-17.37928	-1152.74036	-214.91492	13.19556
338	2.808	827.44110	91.12257	1582.48413	-303.89752	-48.30117	1322.65308	-1027.34900	4.10881	1321.99622	-177.76349	94.85877	128.23840	282.67047	-145.10968	-13.94561	-880.16296	113.21070	-17.78889	-1119.03003	-217.03006	14.44636
339	2.817	828.54254	91.48700	1579.62683	-305.95932	-47.33059	1319.11267	-1028.72400	2.89415	1318.90881	-147.80595	96.08694	129.27640	255.41797	-146.50786	-13.93277	-906.84064	112.43605	-18.12452	-1085.27869	-218.37561	16.62134
340	2.825	829.55334	91.77344	1577.15222	-308.35721	-46.35324	1316.21045	-1030.09131	1.35260	1316.22400	-116.65343	97.34460	128.76129	227.88495	-148.34106	-13.61743	-933.57654	111.72633	-18.37841	-1051.79541	-218.83966	19.53567
341	2.833	830.45807	91.97575	1575.13892	-311.01135	-45.49846	1314.04468	-1031.27905	-0.45237	1314.09680	-84.41887	98.59680	126.53478	200.11725	-150.52347	-12.97966	-960.44147	111.04137	-18.58413	-1018.94458	-218.31335	22.83175
342	2.842	831.24469	92.10593	1573.63037	-313.80246	-44.87586	1312.73071	-1032.19739	-2.45544	1312.65259	-51.06732	99.91930	122.57932	172.43112	-152.50398	-12.33911	-987.42627	110.34058	-18.76335	-987.07935	-216.69125	26.07149
343	2.850	831.90289	92.19532	1572.64343	-316.57291	-44.57778	1312.37268	-1032.85938	-4.60683	1311.95679	-16.45557	101.40799	116.98750	145.00906	-153.88153	-11.99017	-1014.47571	109.62335	-18.88983	-956.44971	-213.89423	28.83596
344	2.858	832.42200	92.28813	1572.17456	-319.14325	-44.67001	1313.02783	-1033.35107	-6.84860	1312.01074	19.60321	103.08085	109.91210	117.73535	-154.73756	-11.93638	-1041.57324	108.90858	-18.91093	-927.06818	-209.92834	30.84855
345	2.867	832.79010	92.42381	1572.20520	-321.33838	-45.16521	1314.68518	-1033.76099	-9.03767	1312.76465	57.29193	104.87344	101.55200	90.47275	-155.35344	-12.02407	-1068.75366	108.14780	-18.82505	-898.66394	-204.89471	32.05001
346	2.875	833.00098	92.62324	1572.70471	-323.01614	-45.99409	1317.26819	-1034.12207	-10.95744	1314.13062	96.72379	106.66901	92.18038	63.16968	-155.99463	-12.08570	-1096.08215	107.21419	-18.74883	-870.81445	-198.94400	32.55727
347	2.883	833.06085	92.89427	1573.63403	-324.08911	-47.00119	1320.66003	-1034.42493	-12.44157	1316.00623	137.85730	108.32199	82.16689	35.75095	-156.82776	-12.02221	-1123.63025	106.06744	-18.84575	-843.15070	-192.28825	32.59354
348	2.892	832.99060	93.23966	1574.94983	-324.52600	-47.99488	1324.73047	-1034.67224	-13.46878	1318.31580	180.44992	109.70491	71.96330	8.11523	-157.86287	-11.84998	-1151.39624	104.89995	-19.09681	-815.51685	-185.22006	32.41615
349	2.900	832.82880	93.64920	1576.60901	-324.33505	-48.82923	1329.34851	-1034.89758	-14.16957	1321.04541	224.08356	110.73396	62.03701	-19.75897	-158.97000	-11.65271	-1179.27979	103.97936	-19.22871	-787.99353	-178.04126	32.23666
350	2.908	832.63531	94.09096	1578.56641	-323.55145	-49.44970	1334.38293	-1035.11780	-14.72974	1324.22754	268.25403	111.31796	52.74021	-47.78394	-159.96048	-11.51005	-1207.17407	103.37047	-18.99669	-760.77490	-170.98340	32.20119
351	2.917	832.48615	94.52469	1580.76331	-322.23901	-49.87885	1339.69788	-1035.28418	-15.24844	1327.87927	312.53119	111.30066	44.20583	-75.85034	-160.73882	-11.44486	-1235.05396	102.92885	-18.46478	-734.03766	-164.18823	32.42355
352	2.925	832.45850	94.93076	1583.11829	-320.48999	-50.18161	1345.15100	-1035.29822	-15.71296	1331.95764	356.73572	110.55367	36.44822	-103.91577	-161.37233	-11.41883	-1262.98865	102.51868	-17.91940	-707.90778	-157.71292	33.00658
353	2.933	832.61713	95.32159	1585.53601	-318.41263	-50.44064	1350.60059	-1035.06921	-16.08635	1336.35510	400.93622	109.25501	29.69617	-132.00848	-161.94984	-11.42172	-1290.96533	102.22243	-17.50160	-682.50037	-151.54022	34.00992
354	2.942	833.00323	95.72464	1587.92896	-316.11475	-50.73323	1355.91443	-1034.55603	-16.36017	1340.91370	445.09369	108.15693	24.72969	-160.17889	-162.48441	-11.50510	-1318.60547	102.36005	-16.91768	-658.00574	-145.62032	35.36127
355	2.950	833.62262	96.15827	1590.22949	-313.69464	-51.10039	1360.97021	-1033.77917	-16.54747	1345.45215	488.43439	108.49689	22.77633	-188.45148	-163.02531	-11.66158	-1345.15771	103.24403	-15.47926	-634.80103	-139.95120	36.78033
356	2.958	834.43970	96.62101	1592.38879	-311.23926	-51.52144	1365.65735	-1032.81604	-16.66545	1349.80090	528.99487	111.22638	24.54309	-216.75800	-163.70552	-11.75620	-1369.88647	104.90927	-12.51160	-613.47198	-134.67178	37.81213
357	2.967	835.38300	97.10207	1594.36694	-308.82407	-51.91344	1369.88391	-1031.78650	-16.71462	1353.82642	563.92719	115.97366	28.91254	-244.84595	-164.61185	-11.57302	-1392.42212	107.11501	-7.86064	-594.67865	-130.09427	37.97649
358	2.975	836.35980	97.59040	1596.12683	-306.51248	-52.16183	1373.58337	-1030.83435	-16.66930	1357.43237	590.48676	121.05309	32.93426	-272.25983	-165.72629	-10.75583	-1412.67407	109.63606	-1.86648	-578.94989	-126.58373	36.94198
359	2.983	837.27625	98.05869	1597.64307	-304.36026	-52.16847	1376.70374	-1030.09912	-16.50336	1360.54919	606.92883	124.85554	33.63798	-298.49475	-166.98140	-8.74448	-1430.55286	112.50524	5.26047	-566.54822	-124.36957	34.65153
360	2.992	838.05359	98.45723	1598.91321	-302.42148	-51.89052	1379.18701	-1029.68372	-16.22301	1363.11646	613.06897	126.91831	29.84400	-323.18781	-168.25749	-5.01536	-1445.84692	115.83028	13.80461	-557.47906	-123.50075	31.35960
361	3.000	838.63672	98.74106	1599.94885	-300.74710	-51.34893	1380.95886	-1029.62927	-15.87518	1365.06555	610.56439	127.49207	22.34467	-346.04742	-169.35068	0.66435	-1458.05579	119.35629	24.10837	-551.63849	-123.94623	27.52882
362	3.008	838.99695	98.89262	1600.75671	-299.37619	-50.60613	1381.94421	-1029.90613	-15.54367	1366.32458	602.37006	126.73497	13.10136	-366.50568	-170.09534	8.43614	-1466.29858	122.48312	35.75100	-549.01855	-125.64433	23.60291
363	3.017	839.13000	98.92462	1601.32983	-298.32605	-49.73629	1382.09729	-1030.41272	-15.34204	1366.84912	591.35651	124.66172	4.37646	-383.42047	-170.67371	18.64892	-1469.73901	124.86110	47.18473	-549.82410	-128.42932	19.78774
364	3.025	839.04865	98.87513	1601.64844	-297.58350	-48.80945	1381.42188	-1030.98486	-15.38691	1366.64966	579.12640	121.42749	-2.33254	-395.17279	-171.75031	31.50598	-1468.07300	126.71263	56.33244	-554.43695	-131.92966	16.00467
365	3.033	838.77673	98.79167	1601.68506	-297.10385	-47.88728	1379.96997	-1031.43127	-15.74110	1365.79944	565.68567	117.44465	-6.89931	-400.34619	-174.07588	46.24308	-1461.46460	128.51736	61.71827	-563.27032	-135.56049	12.09470
366	3.042	838.35150	98.70769	1601.41284	-296.82178	-47.02132	1377.82275	-1031.59314	-16.37820	1364.41809	549.95471	113.39967	-9.91026	-398.55432	-177.91165	61.00445	-1450.30347	130.65927	63.11012	-576.57910	-138.65955	8.19957
367	3.050	837.83124	98.63503	1600.80688	-296.66925	-46.25287	1375.06604	-1031.39429	-17.21348	1362.63708	530.91150	110.04199	-11.83036	-390.57300	-182.88057	73.82770	-1435.15430	133.34036	61.26365	-594.36102	-140.75443	4.94054
368	3.058	837.29871	98.58212	1599.84070	-296.59161	-45.61701	1371.78235	-1030.86060	-18.14734	1360.56702	508.45099	107.73412	-12.97861	-377.74048	-188.31796	83.70789	-1416.61047	136.54256	57.28368	-616.30859	-141.86264	2.93128
369	3.067	836.85364	98.57318	1598.49243	-296.55780	-45.14882	1368.06030	-1030.09534	-19.07833	1358.28369	483.23157	106.31777	-13.68151	-361.35791	-193.74486	90.80855	-1395.03711	140.05531	52.17483	-641.58307	-142.46912	2.12348
370	3.075	836.59882	98.63756	1596.75293	-296.56287	-44.88499	1364.00134	-1029.22424	-19.90893	1355.83362	456.22369	105.42966	-14.18311	-342.44727	-199.04054	95.95734	-1370.56665	143.65839	46.71258	-668.77380	-143.06177	1.93331
371	3.083	836.62518	98.78239	1594.62683	-296.62479	-44.85553	1359.71472	-1028.35669	-20.55655	1353.24817	428.48132	104.77846	-14.60158	-321.69659	-204.25125	100.02296	-1343.29321	147.23982	41.50413	-696.49408	-143.76056	1.83292
372	3.092	836.99188	98.99432	1592.12915	-296.77972	-45.07370	1355.30762	-1027.58130	-20.96587	1350.55493	400.79150	104.19740	-14.99784	-299.48444	-209.37646	103.56233	-1313.41260	150.71812	37.05220	-724.00079	-144.42513	1.60289
373	3.100	837.70850	99.26477	1589.28894	-297.08115	-45.54054	1350.88147	-1026.97510	-21.13218	1347.77209	373.42255	103.62016	-15.42167	-276.00897	-214.35512	106.78871	-1281.28247	153.89896	33.71051	-751.18353	-144.95540	1.23855
374	3.108	838.73572	99.59439	1586.15845	-297.59766	-46.25746	1346.53748	-1026.59790	-21.12695	1344.90234	346.29132	103.04031	-15.90149	-251.41345	-219.12061	109.70123	-1247.39502	156.53284	31.62592	-778.18585	-145.38992	0.80032
375	3.117	839.99799	99.97385	1582.82385	-298.40274	-47.22968	1342.38757	-1026.48474	-21.06728	1341.94470	319.25787	102.45370	-16.42368	-225.76672	-223.58371	112.19914	-1212.26880	158.53343	30.78910	-805.11511	-145.81050	0.34138
376	3.125	841.39600	100.37057	1579.40540	-299.55692	-48.46017	1338.55420	-1026.64380	-21.02769	1338.91138	292.27924	101.83892	-16.93633	-199.02179	-227.60774	114.13950	-1176.42847	159.89027	31.11189	-831.98828	-146.27402	-0.08908
377	3.133	842.82031	100.74108	1576.04443	-301.08762	-49.93292	1335.15271	-1027.05383	-20.97798	1335.83960	265.39716	101.18083	-17.38951	-171.11853	-231.04549	115.38637	-1140.49097	160.52657	32.51149	-858.79462	-146.82327	-0.44127
378	3.142	844.16730	101.05647	1572.88159	-302.97217	-51.59512	1332.26807	-1027.66431	-20.79327	1332.80176	238.63959	100.46674	-17.78577	-142.12708	-233.80164	115.85498	-1105.19067	160.52271	35.00199	-885.53369	-147.49265	-0.69120
379	3.150	845.35480	101.31200	1570.03699	-305.13501	-53.36823	1329.95081	-1028.40125	-20.34238	1329.91406	211.95319	99.67802	-18.16055	-112.24768	-235.86963	115.53683	-1071.23999	160.13495	38.60745	-912.25500	-148.26224	-0.87808
380	3.158	846.33545	101.51946	1567.60034	-307.46237	-55.18567	1328.23474	-1029.17517	-19.60371	1327.32300	185.22415	98.82393	-18.51099	-81.64661	-237.30099	114.48125	-1039.07605	159.45079	43.10534	-939.09210	-149.01324	-1.11212
381	3.167	847.09961	101.69752	1565.62939	-309.81906	-57.01501	1327.15479	-1029.90320	-18.69049	1325.17163	158.34656	97.95495	-18.78515	-50.30322	-238.11923	112.70917	-1008.69128	158.22049	47.88724	-966.18311	-149.59988	-1.49748
382	3.175	847.66296	101.86752	1564.15356	-312.05820	-58.84144	1326.75159	-1030.53455	-17.77770	1323.56763	131.26675	97.12292	-18.94143	-18.04669	-238.27303	110.13936	-979.71008	156.08308	52.19601	-993.53101	-149.99261	-2.01263
383	3.183	848.04834	102.05065	1563.17664	-314.03973	-60.62677	1327.06665	-1031.05493	-17.02776	1322.57324	103.99225	96.34689	-18.99294	15.27631	-237.67229	106.62131	-951.65051	152.98254	55.59432	-1021.00934	-150.30038	-2.50332
384	3.192	848.27502	102.25568	1562.68359	-315.65561	-62.28391	1328.13513	-1031.47021	-16.53894	1322.21509	76.56790	95.63008	-18.98879	49.71317	-236.23724	102.04076	-924.14673	149.16640	58.06718	-1048.49500	-150.68861	-2.79411
385	3.200	848.35815	102.46408	1562.65002	-316.82916	-63.71072	1329.97021	-1031.79272	-16.29931	1322.49915	49.03333	94.97756	-18.98093	85.21988	-233.92021	96.40605	-897.01331	144.78223	59.68813	-1075.94434	-151.29492	-2.80287
386	3.208	848.31201	102.63409	1563.04431	-317.49832	-64.86295	1332.54260	-1032.03650	-16.18272	1323.41797	21.40329	94.35992	-19.01678	121.67572	-230.71259	89.87291	-870.17023	139.82991	60.44831	-1103.41003	-152.11217	-2.60490
387	3.217	848.15601	102.72839	1563.82556	-317.62201	-65.78387	1335.77698	-1032.21472	-16.02830	1324.95435	-6.33368	93.70560	-19.11627	158.89526	-226.61961	82.70753	-843.51465	134.40428	60.37567	-1131.01111	-152.98923	-2.36651
388	3.225	847.91803	102.74169	1564.94470	-317.19894	-66.56419	1339.56335	-1032.32874	-15.76159	1327.08459	-34.20767	92.97274	-19.24709	196.65863	-221.62115	75.18422	-816.87561	128.73895	59.63595	-1158.82080	-153.81587	-2.18081
389	3.233	847.63641	102.70055	1566.34961	-316.26657	-67.28208	1343.77734	-1032.35205	-15.44475	1329.77551	-62.24023	92.19431	-19.35817	234.73511	-215.68513	67.47083	-790.11469	123.10184	58.50204	-1186.82202	-154.58627	-2.02200
390	3.242	847.36255	102.64030	1567.98730	-314.88647	-67.96553	1348.29346	-1032.22278	-15.20444	1332.97559	-90.42111	91.43263	-19.42626	272.91199	-208.84880	59.59842	-763.27710	117.70035	57.23486	-1214.98975	-155.31036	-1.84288
391	3.250	847.15894	102.58782	1569.79907	-313.13211	-68.58601	1352.99023	-1031.86182	-15.11967	1336.60608	-118.70937	90.71167	-19.44919	311.03784	-201.30908	51.52764	-736.64722	112.68440	55.98617	-1243.30322	-156.02930	-1.62136
392	3.258	847.08533	102.56239	1571.72058	-311.08469	-69.07804	1357.74927	-1031.21069	-15.19107	1340.55884	-147.05154	90.00571	-19.42617	349.06711	-193.49197	43.31691	-710.67035	108.22910	54.77517	-1271.57813	-156.90167	-1.29665
393	3.267	847.18353	102.58029	1573.68494	-308.83105	-69.36954	1362.45288	-1030.27026	-15.40813	1344.69324	-175.40742	89.27506	-19.37272	387.14526	-186.10558	35.39754	-685.81659	104.50017	53.47518	-1299.24622	-158.22888	-0.68831
394	3.275	847.47241	102.64887	1575.62573	-306.46017	-69.40983	1366.98303	-1029.11267	-15.79290	1348.83728	-203.76192	88.50626	-19.32861	425.67157	-180.08951	28.81038	-662.48541	101.50401	51.80355	-1325.40552	-160.34274	0.48553
395	3.283	847.94867	102.75699	1577.47937	-304.06018	-69.19243	1371.22107	-1027.85864	-16.35291	1352.80249	-232.09946	87.74628	-19.31555	464.99115	-176.30270	25.02594	-640.96661	99.12686	49.41628	-1349.27649	-163.32098	2.38199
396	3.292	848.58606	102.87944	1579.19214	-301.71616	-68.76038	1375.05078	-1026.64233	-17.03887	1356.41663	-260.33456	87.09562	-19.26009	504.54868	-174.99750	25.04738	-621.43384	97.33511	46.09616	-1370.58398	-166.86534	4.76366
397	3.300	849.33490	102.99327	1580.72571	-299.50565	-68.18108	1378.36365	-1025.59668	-17.76685	1359.55359	-288.26279	86.63071	-18.90975	542.19702	-175.45987	28.28394	-603.97852	96.16771	41.82952	-1389.44250	-170.55214	7.05413
398	3.308	850.12408	103.08511	1582.05579	-297.49463	-67.51327	1381.06470	-1024.83862	-18.46376	1362.13696	-315.65909	86.30331	-17.82146	574.58612	-176.17122	32.23560	-588.67114	95.65781	36.74700	-1406.10535	-174.04832	8.75782
399	3.317	850.86475	103.14407	1583.16882	-295.73572	-66.79259	1383.08130	-1024.44287	-19.09157	1364.12634	-342.47476	85.88220	-15.48261	598.61255	-175.51425	33.59289	-575.61145	95.94308	31.09662	-1420.91357	-177.09564	9.94127
400	3.325	851.46143	103.15519	1584.06201	-294.26428	-66.03198	1384.36877	-1024.41699	-19.62929	1365.50049	-368.76865	84.99140	-11.36426	612.99774	-172.59232	30.26112	-564.98553	97.24413	25.17327	-1434.14709	-179.52388	11.38171
401	3.333	851.83215	103.10272	1584.74097	-293.08685	-65.22766	1384.90833	-1024.68921	-20.03962	1366.24646	-394.10989	83.29541	-4.76106	618.74127	-167.59193	22.61824	-557.14673	99.57809	19.12470	-1445.59192	-181.36685	14.07481
402	3.342	851.92633	102.97527	1585.20996	-292.17184	-64.37038	1384.70044	-1025.10413	-20.25901	1366.36792	-416.87775	80.78680	5.16702	618.01514	-161.55060	12.93906	-552.62781	102.63199	12.89789	-1454.25977	-182.93613	18.38949
403	3.350	851.73151	102.76254	1585.46191	-291.45642	-63.46091	1383.75806	-1025.44556	-20.22620	1365.89844	-434.46796	77.89986	18.69173	612.63538	-155.77100	3.97407	-552.01404	105.95908	6.44518	-1458.78186	-184.69115	23.66164
404	3.358	851.26959	102.44989	1585.47766	-290.86807	-62.52687	1382.10291	-1025.49353	-19.90978	1364.89209	-444.68729	75.23708	34.63433	603.25037	-151.28537	-2.25795	-555.73700	109.18605	-0.04946	-1458.23853	-186.96872	28.55049
405	3.367	850.59290	102.02095	1585.23462	-290.34354	-61.62386	1379.76538	-1025.09485	-19.27181	1363.39978	-447.00192	73.20646	50.50840	589.53876	-148.47540	-5.38935	-563.83710	112.02904	-6.03585	-1452.56226	-189.89526	31.75993
406	3.375	849.78705	101.46699	1584.71106	-289.83817	-60.80824	1376.78821	-1024.21204	-18.24318	1361.44861	-442.36185	71.96497	63.92349	571.23328	-146.91095	-6.70457	-575.82501	114.25600	-10.69493	-1442.25037	-193.50455	32.61056
407	3.383	848.96649	100.79733	1583.88794	-289.32947	-60.10950	1373.23267	-1022.92535	-16.80582	1359.04126	-432.17273	71.56810	73.87028	548.85730	-145.93810	-7.74125	-591.11194	115.73106	-13.51989	-1427.89575	-197.80116	31.19554
408	3.392	848.26031	100.04185	1582.75989	-288.82031	-59.53394	1369.18298	-1021.38892	-15.08174	1356.18738	-417.64539	72.01308	80.76421	523.49597	-145.41457	-8.98481	-609.80054	116.48044	-14.80369	-1409.93164	-202.72986	28.15872
409	3.400	847.79602	99.24088	1581.33447	-288.33734	-59.08064	1364.74316	-1019.77740	-13.29921	1352.93848	-399.75525	73.16143	85.66036	496.36334	-145.46304	-10.11391	-632.31458	116.70364	-15.26860	-1388.61060	-208.16615	24.31412
410	3.408	847.67767	98.43024	1579.60999	-287.92032	-58.73893	1360.02478	-1018.25085	-11.67656	1349.38562	-379.37769	74.76195	89.55819	468.55981	-145.98943	-10.88787	-658.06934	116.66708	-15.42500	-1364.12048	-213.93845	20.32578
411	3.417	847.96161	97.63556	1577.56592	-287.61304	-58.47262	1355.13098	-1016.94836	-10.34858	1345.62195	-357.31482	76.56953	93.13213	440.82486	-146.78012	-11.38018	-685.46234	116.48714	-15.48835	-1336.73682	-219.84573	16.60271
412	3.425	848.64197	96.88539	1575.18628	-287.46255	-58.21548	1350.14490	-1015.99634	-9.37379	1341.71484	-334.20956	78.38341	96.72108	413.41217	-147.67279	-11.74834	-713.11169	116.07463	-15.58733	-1306.95825	-225.65558	13.37553
413	3.433	849.65552	96.22060	1572.49365	-287.52350	-57.88319	1345.13647	-1015.50665	-8.76617	1337.71228	-310.44257	80.05482	100.41283	386.21405	-148.60489	-12.08035	-740.45178	115.33923	-15.82129	-1275.62402	-231.08115	10.77415
414	3.442	850.89948	95.67451	1569.56799	-287.86047	-57.38894	1340.18457	-1015.55688	-8.50510	1333.66443	-286.08014	81.53393	104.15951	359.08081	-149.58200	-12.40392	-767.45435	114.35779	-16.22762	-1243.90491	-235.83403	8.85500
415	3.450	852.24933	95.25032	1566.54297	-288.54108	-56.65918	1335.39258	-1016.16461	-8.53784	1329.63379	-260.91702	82.87506	107.83694	332.04843	-150.53587	-12.74782	-794.25623	113.35208	-16.76043	-1212.93762	-239.72003	7.66335
416	3.458	853.57922	94.92206	1563.57971	-289.61404	-55.65765	1330.88196	-1017.27197	-8.82663	1325.69958	-234.63066	84.18932	111.23730	305.18719	-151.39719	-13.11049	-820.99603	112.52631	-17.29672	-1183.10706	-242.62282	7.29529
417	3.467	854.78430	94.65188	1560.83679	-291.08618	-54.41230	1326.77222	-1018.74609	-9.40948	1321.95850	-206.97020	85.56905	114.05219	278.39233	-152.27557	-13.40567	-847.76074	111.90042	-17.70819	-1153.67700	-244.46758	7.82840
418	3.475	855.79169	94.40850	1558.44470	-292.92059	-53.01652	1323.16882	-1020.39551	-10.37495	1318.52197	-177.85941	87.03035	115.89457	251.41644	-153.44260	-13.47179	-874.56879	111.32178	-17.96212	-1123.42798	-245.24658	9.24191
419	3.483	856.55933	94.17596	1556.49854	-295.05710	-51.59737	1320.16504	-1022.00385	-11.77656	1315.50903	-147.36835	88.53755	116.39870	224.06259	-155.11769	-13.16548	-901.40375	110.64166	-18.14184	-1091.65955	-245.00638	11.48685
420	3.492	857.06927	93.95120	1555.06714	-297.42725	-50.28542	1317.85083	-1023.38177	-13.59198	1313.03760	-115.59708	90.06591	115.33343	196.45499	-157.09137	-12.58443	-928.26324	109.85986	-18.34335	-1058.52271	-243.80768	14.49098
421	3.500	857.31824	93.73260	1554.20300	-299.94824	-49.20553	1316.31482	-1024.42883	-15.74220	1311.21729	-82.55437	91.63255	112.62905	168.95615	-158.77905	-12.06917	-955.16547	109.08497	-18.57061	-1024.71521	-241.73637	17.99076
422	3.508	857.30914	93.51154	1553.93823	-302.50781	-48.46454	1315.63342	-1025.16687	-18.12196	1310.14087	-48.12198	93.26463	108.32717	141.70270	-159.85318	-11.84759	-982.13232	108.40059	-18.75567	-991.09558	-238.91133	21.48244
423	3.517	857.05017	93.27869	1554.27832	-304.96393	-48.12520	1315.84949	-1025.69568	-20.59575	1309.87207	-12.12170	94.94307	102.51939	114.51141	-160.50662	-11.86675	-1009.18604	107.80791	-18.84521	-958.40936	-235.40784	24.43050
424	3.525	856.55792	93.03229	1555.19971	-307.16696	-48.18655	1316.95349	-1026.08936	-22.96607	1310.41687	25.59924	96.61215	95.35203	87.21100	-161.08475	-11.97926	-1036.34692	107.23779	-18.83145	-927.07391	-231.18747	26.54107
425	3.533	855.85974	92.77831	1556.65576	-308.98535	-48.58237	1318.88074	-1026.34204	-24.99752	1311.70459	65.12891	98.19416	87.08021	59.78732	-161.74927	-12.10287	-1063.62793	106.58998	-18.74251	-897.05896	-226.14255	27.87592
426	3.542	854.99115	92.53108	1558.58533	-310.31680	-49.19847	1321.53467	-1026.42261	-26.53828	1313.62549	106.46301	99.55535	78.06192	32.26221	-162.50958	-12.21207	-1091.05762	105.78712	-18.64750	-867.99286	-220.17511	28.71268
427	3.550	853.98920	92.31785	1560.91846	-311.09421	-49.90332	1324.81470	-1026.35352	-27.62157	1316.10828	149.44836	100.56444	68.71280	4.62128	-163.34763	-12.30853	-1118.69470	104.78154	-18.64746	-839.44440	-213.24265	29.28402
428	3.558	852.88861	92.17393	1563.57605	-311.29004	-50.57990	1328.62878	-1026.20850	-28.41808	1319.15088	193.74432	101.19644	59.46107	-23.14825	-164.22873	-12.40083	-1146.56677	103.57310	-18.79519	-811.15894	-205.41402	29.67369
429	3.567	851.73059	92.12186	1566.47449	-310.91193	-51.15464	1332.89001	-1026.04626	-29.09938	1322.77686	238.86426	101.46284	50.63595	-51.04895	-165.13565	-12.45403	-1174.60535	102.31947	-18.98703	-783.13086	-196.92041	29.92606
430	3.575	850.57965	92.15836	1569.53552	-309.99454	-51.61395	1337.50647	-1025.85864	-29.74743	1326.96899	284.27954	101.27953	42.35070	-79.09814	-166.08078	-12.41373	-1202.70789	101.31462	-19.01353	-755.54492	-188.12421	30.13864
431	3.583	849.52386	92.26631	1572.69116	-308.59583	-51.99371	1342.37366	-1025.56921	-30.34843	1331.63867	329.56506	100.54529	34.54262	-107.30237	-167.00360	-12.29884	-1230.84070	100.75111	-18.75356	-728.66443	-179.38608	30.42673
432	3.592	848.65356	92.42957	1575.87891	-306.79257	-52.34660	1347.37207	-1025.07617	-30.83667	1336.63184	374.56195	99.42165	27.21411	-135.63055	-167.79205	-12.18328	-1258.98828	100.58975	-18.26040	-702.72772	-170.93085	30.88757
433	3.600	848.03748	92.63332	1579.03552	-304.67047	-52.71112	1352.36938	-1024.31140	-31.14753	1341.74194	419.40845	98.60824	20.82544	-164.03833	-168.42065	-12.11886	-1286.95923	100.73653	-17.58311	-677.89423	-162.82581	31.59403
434	3.608	847.70923	92.86494	1582.09045	-302.31177	-53.09998	1357.22729	-1023.27454	-31.25151	1346.73645	464.20715	99.41158	16.62797	-192.46747	-168.95465	-12.12805	-1314.24097	101.28915	-16.44471	-654.26514	-155.05141	32.53268
435	3.617	847.66241	93.12022	1584.96484	-299.79010	-53.49810	1361.81079	-1022.03302	-31.16155	1351.41077	508.27319	103.24144	16.28341	-220.82098	-169.53590	-12.15236	-1340.12866	102.44374	-14.22129	-631.96814	-147.59505	33.52546
436	3.625	847.85345	93.40184	1587.58557	-297.17575	-53.85821	1365.99951	-1020.70117	-30.90588	1355.64636	549.48413	110.38564	20.31486	-248.93048	-170.37209	-11.95258	-1364.06860	104.18672	-10.40519	-611.27203	-140.53839	34.23658
437	3.633	848.20728	93.70915	1589.90820	-294.53943	-54.10168	1369.69531	-1019.40515	-30.49324	1359.41357	584.54175	119.20425	26.65481	-276.47546	-171.56041	-11.09777	-1385.81763	106.29292	-5.01805	-592.66296	-134.10971	34.28156
438	3.642	848.62653	94.02415	1591.92322	-291.95358	-54.13547	1372.82336	-1018.25745	-29.93260	1362.71399	610.10303	127.13577	31.38820	-303.00958	-172.96384	-9.04726	-1405.29065	108.62492	1.61479	-576.75940	-128.66403	33.36082
439	3.650	849.00861	94.30764	1593.64355	-289.49701	-53.88755	1375.32104	-1017.34723	-29.27482	1365.53198	624.09747	132.59747	31.39138	-328.13910	-174.29480	-5.34008	-1422.38879	111.31438	9.43973	-564.06848	-124.61504	31.35892
440	3.658	849.26331	94.52219	1595.08679	-287.25327	-53.34557	1377.12488	-1016.72687	-28.60269	1367.82288	626.80566	135.50720	26.10163	-351.51428	-175.25465	0.26001	-1436.89429	114.55685	18.78242	-554.81519	-122.36018	28.40284
441	3.667	849.32349	94.65887	1596.26050	-285.29855	-52.56516	1378.16919	-1016.39661	-27.99676	1369.51648	620.93488	136.32355	17.10002	-372.49280	-175.72656	7.94337	-1448.37341	118.19189	29.77589	-549.03583	-122.17789	24.80982
442	3.675	849.14819	94.73528	1597.15747	-283.68741	-51.63407	1378.40649	-1016.29938	-27.52985	1370.53857	610.10754	135.39981	6.92402	-389.81964	-176.01939	18.07767	-1456.22656	121.66959	41.64164	-546.79944	-124.11453	20.90790
443	3.683	848.72247	94.77970	1597.76208	-282.43643	-50.63327	1377.82874	-1016.32629	-27.29017	1370.84351	596.91089	133.14185	-1.92026	-401.76947	-176.86072	30.84933	-1459.88428	124.51741	52.61971	-548.27435	-127.90138	16.90243
444	3.692	848.05933	94.82508	1598.05750	-281.51025	-49.63412	1376.47522	-1016.33606	-27.38665	1370.44019	582.07263	130.14536	-7.93563	-406.91205	-178.91313	45.48240	-1458.93896	126.71071	60.85845	-553.66986	-132.89339	12.91900
445	3.700	847.20660	94.90823	1598.02844	-280.83362	-48.70493	1374.42053	-1016.19489	-27.88937	1369.40283	564.98309	127.07331	-11.08389	-404.92957	-182.24844	60.10511	-1453.25513	128.64255	65.43554	-563.23187	-138.06961	9.15093
446	3.708	846.24573	95.06726	1597.65979	-280.32813	-47.90317	1371.75708	-1015.82471	-28.76153	1367.85803	544.84851	124.46709	-12.34526	-396.66669	-186.38776	72.72716	-1443.15344	130.82578	66.53557	-577.21338	-142.26581	5.94922
447	3.717	845.27808	95.33253	1596.93860	-279.94000	-47.27347	1368.58362	-1015.22534	-29.87391	1365.94482	521.52460	122.57825	-12.88580	-383.51160	-190.74910	82.34972	-1429.33057	133.56284	64.95696	-595.72192	-144.74968	3.67938
448	3.725	844.41040	95.71363	1595.86511	-279.64267	-46.85275	1365.00220	-1014.45508	-31.06705	1363.77563	495.62036	121.34264	-13.38179	-366.79492	-194.95541	89.18532	-1412.38770	136.85411	61.67290	-618.42676	-145.71582	2.41067
449	3.733	843.74402	96.20116	1594.45435	-279.43304	-46.66740	1361.11951	-1013.59064	-32.19167	1361.42554	468.21246	120.51141	-13.94193	-347.51709	-198.86537	94.11587	-1392.51050	140.56267	57.60913	-644.23944	-146.02618	1.84839
450	3.742	843.36298	96.78089	1592.72205	-279.33191	-46.73133	1357.04443	-1012.70361	-33.14761	1358.94690	440.37250	119.84317	-14.47265	-326.32886	-202.46765	98.05840	-1369.63013	144.55933	53.43725	-671.55804	-146.40385	1.62343
451	3.750	843.31854	97.43703	1590.68079	-279.38440	-47.05453	1352.88147	-1011.85968	-33.92954	1356.37463	412.70508	119.23167	-14.92872	-303.60272	-205.77724	101.61188	-1343.74268	148.74675	49.50280	-699.10760	-147.00742	1.51750
452	3.758	843.61224	98.15111	1588.35242	-279.65445	-47.65359	1348.72351	-1011.13550	-34.60598	1353.71704	385.31354	118.66916	-15.34650	-279.53296	-208.82211	104.99770	-1315.03809	153.03557	46.04213	-726.39825	-147.65184	1.40978
453	3.767	844.19116	98.91223	1585.78638	-280.21332	-48.55035	1344.65283	-1010.63202	-35.23730	1350.96021	358.11102	118.14517	-15.78979	-254.25146	-211.62500	108.17160	-1283.86328	157.21419	43.37064	-753.45624	-148.17294	1.19682
454	3.775	844.96033	99.72076	1583.07690	-281.12537	-49.75995	1340.75452	-1010.45636	-35.83700	1348.08765	331.03955	117.61995	-16.27887	-227.84436	-214.13614	110.97406	-1250.65552	160.90370	41.77487	-780.41479	-148.56944	0.83855
455	3.783	845.80005	100.57598	1580.36755	-282.43762	-51.27892	1337.12305	-1010.68311	-36.38332	1345.09900	304.08325	117.06326	-16.77528	-200.28705	-216.24359	113.22722	-1215.92712	163.81732	41.31612	-807.33099	-148.94095	0.40036
456	3.792	846.58423	101.46829	1577.82837	-284.17072	-53.07760	1333.84900	-1011.32336	-36.82852	1342.01892	277.22266	116.48058	-17.23318	-171.48566	-217.82996	114.77242	-1180.28149	165.96793	41.82723	-834.18719	-149.38202	0.00710
457	3.800	847.19556	102.38240	1575.62183	-286.30505	-55.09805	1331.00427	-1012.30957	-37.11289	1338.90051	250.42847	115.89017	-17.64993	-141.43201	-218.81470	115.49240	-1144.33643	167.50883	43.12184	-860.95496	-149.93967	-0.24224
458	3.808	847.53674	103.29904	1573.88220	-288.77084	-57.26539	1328.64526	-1013.50714	-37.18824	1335.83569	223.67487	115.29304	-18.04501	-110.27094	-219.19316	115.32820	-1108.61108	168.43306	45.15844	-887.65332	-150.60934	-0.34817
459	3.817	847.54407	104.19633	1572.70581	-291.45172	-59.50647	1326.82971	-1014.75537	-37.02997	1332.96484	196.91232	114.67224	-18.40017	-78.18488	-219.00282	114.26825	-1073.54041	168.56599	47.98922	-914.39117	-151.32364	-0.44201
460	3.825	847.20062	105.06263	1572.14099	-294.20758	-61.74461	1325.62817	-1015.91382	-36.62387	1330.46423	170.05301	114.00629	-18.66230	-45.23328	-218.26440	112.31252	-1039.53833	167.85266	51.58687	-941.32422	-151.95395	-0.71915
461	3.833	846.53345	105.90752	1572.18884	-296.90585	-63.87825	1325.12207	-1016.89270	-35.94225	1328.50500	143.02820	113.28764	-18.80843	-11.32593	-216.99304	109.43355	-1006.93329	166.40990	55.63070	-968.51782	-152.37856	-1.25915
462	3.842	845.59180	106.75283	1572.82007	-299.42282	-65.79925	1325.38135	-1017.65839	-34.96873	1327.21033	115.83026	112.54726	-18.87495	23.66510	-215.20102	105.55492	-975.81647	164.28563	59.46597	-995.90405	-152.60152	-1.91121
463	3.850	844.42621	107.61628	1573.99512	-301.61737	-67.44577	1326.43750	-1018.21582	-33.77288	1326.63672	88.48825	111.83910	-18.91771	59.80838	-212.86768	100.58867	-945.98999	161.38734	62.44252	-1023.39520	-152.77437	-2.42733
464	3.858	843.08057	108.50032	1575.67334	-303.33548	-68.82542	1328.27283	-1018.58972	-32.52562	1326.78113	61.03375	111.18302	-18.96344	97.11581	-209.96274	94.53793	-917.09644	157.62976	64.27841	-1050.94775	-153.09227	-2.66786
465	3.867	841.58813	109.38750	1577.81592	-304.45789	-69.99080	1330.82935	-1018.81677	-31.40670	1327.60120	33.48120	110.54655	-19.01235	135.54550	-206.52188	87.57750	-888.81384	153.07347	65.02487	-1078.53210	-153.69154	-2.63702
466	3.875	839.97174	110.25007	1580.38159	-304.93967	-71.00430	1334.02112	-1018.94006	-30.49952	1329.04211	5.81808	109.88528	-19.06733	174.95502	-202.67261	80.02803	-860.95178	147.92770	64.80791	-1106.15723	-154.54501	-2.43414
467	3.883	838.25342	111.07054	1583.31140	-304.80795	-71.92278	1337.74329	-1018.99780	-29.78242	1331.05237	-21.98779	109.18501	-19.12942	215.13107	-198.48917	72.20978	-833.37878	142.39522	63.69997	-1133.89038	-155.46994	-2.19263
468	3.892	836.46887	111.85184	1586.52759	-304.13123	-72.79229	1341.87903	-1019.00873	-29.21984	1333.58081	-49.95837	108.45808	-19.18270	255.88947	-193.84384	64.29346	-805.93591	136.59570	61.79373	-1161.78857	-156.33401	-1.97851
469	3.900	834.67352	112.60795	1589.95068	-302.99371	-73.63559	1346.30505	-1018.95837	-28.83136	1336.56677	-78.08217	107.70256	-19.20671	297.07248	-188.62491	56.34814	-778.54102	130.68159	59.33382	-1189.86340	-157.13907	-1.77310
470	3.908	832.93591	113.35138	1593.51147	-301.48737	-74.44119	1350.89929	-1018.80133	-28.64144	1339.93506	-106.31967	106.89325	-19.19092	338.50452	-183.06291	48.52374	-751.33197	124.84619	56.66905	-1218.09436	-157.93605	-1.54962
471	3.917	831.32428	114.09587	1597.14551	-299.70816	-75.16700	1355.54895	-1018.48340	-28.60903	1343.58655	-134.61964	106.02891	-19.13947	380.03445	-177.68199	41.15830	-724.61731	119.23772	54.04670	-1246.34692	-158.84486	-1.28183
472	3.925	829.89319	114.86623	1600.78296	-297.74695	-75.75608	1360.15271	-1017.96997	-28.66284	1347.38745	-162.94336	105.14920	-19.07547	421.57404	-173.08144	34.84626	-698.75781	114.06552	51.53872	-1274.18884	-160.10565	-0.84595
473	3.933	828.67395	115.69650	1604.34460	-295.68222	-76.15924	1364.61292	-1017.26794	-28.77937	1351.17505	-191.28397	104.28355	-19.03566	463.06580	-169.79707	30.47306	-674.12225	109.61410	49.07659	-1300.84033	-161.99013	0.05411
474	3.942	827.66479	116.61485	1607.75635	-293.58182	-76.35809	1368.82336	-1016.43335	-28.99043	1354.77942	-219.62427	103.44508	-19.03221	504.22812	-168.16629	28.95554	-651.06750	105.97165	46.42751	-1325.51050	-164.60764	1.72703
475	3.950	826.82776	117.62656	1610.96436	-291.50854	-76.37093	1372.66125	-1015.55853	-29.33097	1358.05017	-247.84489	102.70282	-18.96076	543.96820	-168.18147	30.56300	-629.88580	102.97087	43.26545	-1347.83801	-167.79984	4.14518
476	3.958	826.09930	118.71121	1613.93433	-289.52405	-76.23521	1375.99414	-1014.74658	-29.80273	1360.87134	-275.71799	102.15891	-18.50442	580.00403	-169.37927	34.25230	-610.74091	100.43036	39.37160	-1367.88245	-171.24860	6.81546
477	3.967	825.40729	119.83471	1616.64185	-287.68893	-75.99108	1378.69983	-1014.08777	-30.37349	1363.16443	-303.07385	101.76607	-17.14023	609.44574	-170.80717	37.69199	-593.69861	98.24850	34.69789	-1385.79846	-174.59064	9.08448
478	3.975	824.67987	120.95911	1619.07275	-286.05432	-75.67439	1380.68494	-1013.64392	-30.98888	1364.87952	-329.95380	101.20276	-14.24722	630.22693	-171.18492	38.21877	-578.87640	96.41277	29.31094	-1401.70166	-177.39096	10.63396
479	3.983	823.84375	122.05024	1621.22620	-284.65149	-75.30201	1381.89490	-1013.43585	-31.58580	1365.98657	-356.34210	99.97517	-9.13009	642.18848	-169.53108	34.32293	-566.57330	95.13780	23.40244	-1415.67139	-179.16019	11.78182
480	3.992	822.82758	123.08953	1623.10291	-283.49292	-74.86369	1382.31177	-1013.43463	-32.09398	1366.47205	-381.41074	97.71008	-0.95922	646.77875	-165.95023	26.53053	-557.27271	94.78479	17.19681	-1427.56067	-179.61194	13.31380
481	4.000	821.57849	124.07538	1624.69092	-282.57794	-74.34630	1381.94519	-1013.55518	-32.43985	1366.34058	-403.00391	94.49245	10.89556	645.81354	-161.59177	16.89213	-551.55566	95.49493	10.76032	-1436.73206	-179.02902	15.90946
482	4.008	820.08032	125.00360	1625.97021	-281.89282	-73.76526	1380.82190	-1013.65759	-32.57443	1365.61877	-418.33197	90.89029	25.96345	640.46143	-157.84210	7.82980	-550.01465	97.07742	4.11048	-1442.19702	-178.27509	19.64813
483	4.017	818.35828	125.86174	1626.92383	-281.40930	-73.16747	1378.98059	-1013.57666	-32.47441	1364.35303	-425.62976	87.52544	42.15910	631.07947	-155.63466	1.09604	-553.10492	99.21260	-2.41878	-1443.16248	-178.29861	23.93151
484	4.025	816.47150	126.66073	1627.53955	-281.08701	-72.61140	1376.46851	-1013.17926	-32.09467	1362.58789	-425.07086	84.75484	56.71078	617.66278	-155.03458	-2.99673	-560.84467	101.58932	-8.02358	-1439.39282	-179.59665	27.71413
485	4.033	814.50269	127.45887	1627.80615	-280.87708	-72.14536	1373.34033	-1012.41675	-31.35733	1360.34192	-418.05341	82.80763	67.86094	600.17639	-155.32227	-5.34938	-572.63391	103.91071	-11.80130	-1431.08704	-182.09464	29.92764
486	4.042	812.54736	128.34009	1627.70959	-280.72888	-71.79517	1369.65784	-1011.34344	-30.21592	1357.61316	-406.03198	81.90189	75.59159	578.72546	-155.75214	-6.94175	-587.77539	105.83865	-13.51792	-1418.54431	-185.43929	29.97576
487	4.050	810.70703	129.35637	1627.23730	-280.60370	-71.56032	1365.49219	-1010.09222	-28.71238	1354.41516	-390.11880	82.07137	80.97099	553.92651	-156.11377	-8.17960	-606.33459	107.00208	-13.91630	-1401.97095	-189.34303	27.96402
488	4.058	809.08667	130.47809	1626.38538	-280.48727	-71.41496	1360.92786	-1008.81775	-26.97068	1350.80725	-371.26611	83.06210	85.18171	527.01886	-156.52220	-9.13520	-628.73602	107.23428	-14.02095	-1381.51636	-193.66110	24.51115
489	4.067	807.78973	131.62244	1625.15955	-280.39105	-71.31870	1356.05579	-1007.64526	-25.17049	1346.89063	-350.38055	84.47965	89.00645	499.36865	-157.00227	-9.88765	-654.41364	106.74986	-14.34241	-1357.40088	-198.26395	20.38539
490	4.075	806.90021	132.73929	1623.56885	-280.34506	-71.22900	1350.96338	-1006.65277	-23.52936	1342.78271	-328.23712	85.95545	92.78048	471.84152	-157.50102	-10.51214	-681.79236	105.92937	-14.86287	-1330.01318	-202.95540	16.23112
491	4.083	806.45703	133.84250	1621.62439	-280.39319	-71.10498	1345.73254	-1005.88123	-22.25185	1338.59729	-305.37573	87.20320	96.56974	444.61200	-158.09744	-11.00165	-709.46997	105.02259	-15.41430	-1299.95593	-207.52197	12.45705
492	4.092	806.43854	134.97292	1619.35242	-280.59229	-70.90655	1340.45105	-1005.35651	-21.44334	1334.43872	-282.03424	88.07896	100.35448	417.55829	-158.84171	-11.40259	-736.81555	104.10596	-15.90601	-1268.07495	-211.80280	9.25919
493	4.100	806.76978	136.16341	1616.81042	-281.01062	-70.59088	1335.22681	-1005.10907	-21.08178	1330.39233	-258.11099	88.65068	104.09597	390.67737	-159.55760	-11.86826	-763.76514	103.19786	-16.35810	-1235.45850	-215.69469	6.72780
494	4.108	807.34485	137.42896	1614.09399	-281.72217	-70.11199	1330.19543	-1005.17664	-21.09045	1326.51111	-233.24173	89.12863	107.68749	364.03519	-160.07906	-12.46052	-790.47650	102.33275	-16.82569	-1203.18823	-219.12573	4.99224
495	4.117	808.04736	138.76828	1611.32825	-282.79520	-69.43506	1325.51367	-1005.58655	-21.41366	1322.81531	-207.03133	89.69162	110.89715	337.59003	-160.47147	-13.08969	-817.11713	101.52368	-17.31115	-1171.77319	-221.98616	4.27730
496	4.125	808.76196	140.16660	1608.65710	-284.27383	-68.56244	1321.33435	-1006.32971	-22.01725	1319.31482	-179.30029	90.37936	113.37812	311.21399	-160.88943	-13.67651	-843.77747	100.73189	-17.74874	-1140.83142	-224.08203	4.76032
497	4.133	809.38763	141.59564	1606.23425	-286.16068	-67.55032	1317.77625	-1007.34766	-22.86308	1316.04773	-150.14142	91.10323	114.73867	284.80542	-161.37669	-14.22957	-870.48193	99.92595	-18.07383	-1109.48083	-225.26450	6.40934
498	4.142	809.85529	143.01109	1604.20178	-288.41083	-66.49802	1314.91394	-1008.53577	-23.91234	1313.11096	-119.76219	91.74605	114.66949	258.29919	-161.93254	-14.73039	-897.22650	99.11864	-18.29710	-1077.03137	-225.56223	9.01027
499	4.150	810.13678	144.35754	1602.66077	-290.93423	-65.52600	1312.79932	-1009.76355	-25.14669	1310.66162	-88.29449	92.27534	113.04743	231.57080	-162.73230	-14.99665	-924.00562	98.32939	-18.48451	-1043.39319	-225.08401	12.25965
500	4.158	810.23566	145.59946	1601.65625	-293.59665	-64.76743	1311.48499	-1010.91620	-26.59030	1308.88013	-55.72714	92.78315	109.91503	204.39590	-164.14836	-14.75373	-950.84485	97.56129	-18.66796	-1009.06677	-223.83661	15.77131
501	4.167	810.17114	146.75610	1601.19006	-296.22516	-64.35665	1311.02393	-1011.92584	-28.30661	1307.91162	-21.94922	93.41539	105.38076	176.62488	-166.35071	-13.93002	-977.77673	96.81818	-18.80658	-974.85120	-221.71167	19.08848
502	4.175	809.96484	147.89030	1601.24451	-298.62946	-64.38967	1311.45105	-1012.75513	-30.32357	1307.81787	13.19339	94.23222	99.54934	148.47836	-168.85472	-12.87391	-1004.78955	96.10445	-18.84696	-941.48834	-218.67343	21.82033
503	4.183	809.63055	149.05600	1601.79895	-300.63712	-64.87608	1312.77051	-1013.36719	-32.53096	1308.56409	49.86914	95.15930	92.53924	120.42572	-170.88503	-12.09165	-1031.86023	95.39029	-18.80363	-909.41937	-214.85829	23.81723
504	4.192	809.17102	150.26669	1602.82825	-302.12485	-65.72398	1314.95264	-1013.74384	-34.68505	1310.05664	88.21393	96.09447	84.54507	92.68582	-172.18777	-11.75943	-1059.01270	94.59868	-18.76757	-878.70361	-210.39737	25.18343
505	4.200	808.58508	151.51566	1604.29749	-303.02634	-66.77244	1317.93835	-1013.92407	-36.54637	1312.19800	128.23663	96.99702	75.86585	65.12943	-173.05124	-11.70700	-1086.32007	93.62617	-18.85978	-849.09454	-205.24654	26.10012
506	4.208	807.87720	152.81078	1606.16272	-303.32065	-67.84851	1321.64465	-1013.99207	-38.00236	1314.90771	169.75024	97.83719	66.87302	37.57883	-173.78696	-11.76255	-1113.85486	92.42538	-19.13288	-820.22461	-199.28535	26.66701
507	4.217	807.06433	154.17935	1608.37292	-303.02002	-68.81873	1325.97449	-1014.02057	-39.06418	1318.11182	212.38342	98.51349	57.93378	9.95081	-174.52516	-11.88970	-1141.61426	91.15475	-19.43722	-791.80194	-192.55127	26.92494
508	4.225	806.18115	155.64729	1610.86548	-302.16333	-69.62150	1330.82043	-1014.02759	-39.79465	1321.74390	255.65540	98.87167	49.32833	-17.78357	-175.27748	-12.07237	-1169.50781	90.13483	-19.47442	-763.73541	-185.32448	26.96806
509	4.233	805.27893	157.22778	1613.56018	-300.81351	-70.27153	1336.06201	-1013.97028	-40.25620	1325.75171	299.11920	98.77518	41.19138	-45.63794	-176.02301	-12.21787	-1197.43384	89.54039	-19.09604	-736.13507	-177.99628	26.97902
510	4.242	804.41101	158.92885	1616.36243	-299.05606	-70.83360	1341.56653	-1013.77380	-40.49658	1330.09619	342.55658	98.17747	33.55370	-73.62689	-176.76613	-12.21619	-1225.35571	89.26957	-18.48390	-709.20770	-170.90997	27.16258
511	4.250	803.61194	160.76125	1619.17700	-296.99277	-71.38777	1347.19434	-1013.37500	-40.55555	1334.73230	386.06744	97.28886	26.59748	-101.75232	-177.50970	-12.06264	-1253.26477	89.21770	-17.91819	-683.15479	-164.27498	27.64970
512	4.258	802.88269	162.73727	1621.91479	-294.72858	-72.00233	1352.79797	-1012.75464	-40.47212	1339.56848	429.83917	96.79198	21.03740	-129.97949	-178.19148	-11.87449	-1280.95105	89.53361	-17.32862	-658.13165	-158.14111	28.45305
513	4.267	802.19574	164.86261	1624.49133	-292.36115	-72.70994	1358.22449	-1011.94647	-40.28187	1344.43994	473.51746	97.82095	18.17858	-158.25977	-178.74680	-11.78540	-1307.82947	90.45344	-16.12267	-634.27887	-152.45711	29.47051
514	4.275	801.53967	167.11420	1626.84033	-289.97589	-73.49028	1363.32581	-1011.02814	-40.01059	1349.14160	515.48621	101.35599	19.09909	-186.53271	-179.25797	-11.80877	-1333.15405	91.95949	-13.56293	-611.81689	-147.19940	30.46749
515	4.283	800.97803	169.40898	1628.94409	-287.64139	-74.26759	1367.97424	-1010.10083	-39.67405	1353.49609	552.84460	107.16998	23.23801	-214.62360	-179.94406	-11.70577	-1356.40918	93.75110	-9.38083	-591.12878	-142.51674	31.08193
516	4.292	800.61835	171.61490	1630.83362	-285.40836	-74.92685	1372.07581	-1009.26355	-39.27752	1357.39368	582.46191	113.54873	27.94402	-242.13336	-180.96599	-10.92986	-1377.41675	95.56760	-3.92971	-572.75696	-138.78278	30.94293
517	4.300	800.49908	173.61777	1632.54297	-283.31436	-75.34680	1375.56995	-1008.59271	-38.82361	1360.78564	602.24847	118.57881	29.98794	-268.49445	-182.26752	-8.80638	-1396.12524	97.56940	2.41424	-557.29254	-136.47713	29.84318
518	4.308	800.54498	175.36809	1634.07300	-281.39203	-75.44207	1378.41028	-1008.13452	-38.34588	1363.65149	611.80817	121.50540	27.66548	-293.19049	-183.58281	-4.86068	-1412.36694	100.32225	9.96091	-545.17603	-136.02219	27.83116
519	4.317	800.62567	176.86787	1635.39050	-279.67468	-75.20219	1380.53955	-1007.90442	-37.92937	1365.96912	612.55017	122.53790	21.37304	-315.85986	-184.57803	1.09676	-1425.74194	104.07762	19.52097	-536.55133	-137.70166	25.16044
520	4.325	800.61945	178.13997	1636.44287	-278.19708	-74.69494	1381.88928	-1007.88953	-37.67356	1367.70496	607.17676	121.93895	12.74569	-336.01178	-185.09473	9.24467	-1435.59961	108.30154	31.30466	-531.34729	-141.61771	22.14086
521	4.333	800.43866	179.21902	1637.17725	-276.99191	-74.02111	1382.40564	-1008.05579	-37.63782	1368.81494	598.52362	119.87927	3.87144	-352.54919	-185.43417	19.94112	-1441.13818	112.29968	44.03378	-529.49664	-147.64607	19.00787
522	4.342	800.03638	180.15320	1637.55591	-276.07782	-73.26730	1382.07788	-1008.34735	-37.82682	1369.25671	588.46912	116.83964	-3.33751	-363.78583	-186.36885	33.31028	-1441.68091	115.82166	55.24126	-531.07794	-155.36272	15.86365
523	4.350	799.41266	180.99323	1637.55737	-275.44751	-72.49394	1380.94250	-1008.68311	-38.21459	1369.01575	577.43994	113.52406	-8.01552	-368.28809	-188.65259	48.47709	-1436.93042	118.90863	62.65965	-536.32257	-163.94305	12.68720
524	4.358	798.60925	181.78218	1637.16626	-275.06894	-71.74313	1379.06958	-1008.97174	-38.78219	1368.12390	564.58771	110.39411	-10.55716	-365.77435	-192.46307	63.51248	-1427.07373	121.74130	65.49957	-545.49670	-172.13953	9.47937
525	4.367	797.69360	182.55817	1636.36621	-274.89713	-71.04319	1376.54346	-1009.14142	-39.54119	1366.66040	548.68500	107.63173	-11.85521	-357.11786	-197.35936	76.43975	-1412.81274	124.66905	64.50903	-558.75867	-178.56813	6.49766
526	4.375	796.75360	183.35181	1635.14587	-274.88242	-70.41623	1373.45264	-1009.16382	-40.51277	1364.73914	529.10052	105.35386	-12.60385	-343.66388	-202.68704	86.28783	-1395.12866	128.00394	61.09241	-576.18915	-182.42101	4.19908
527	4.383	795.89874	184.18135	1633.50659	-274.97443	-69.90286	1369.89270	-1009.06238	-41.67486	1362.48706	506.01697	103.60500	-13.17014	-326.67120	-207.98557	93.29268	-1374.74268	131.77866	56.51529	-597.74121	-184.03693	2.79530
528	4.392	795.24640	185.06429	1631.46118	-275.13123	-69.57491	1365.96973	-1008.89612	-42.93498	1360.01733	480.20929	102.31747	-13.69723	-307.13116	-213.12759	98.37985	-1351.79492	135.84105	51.65485	-622.76660	-184.53297	2.04615
529	4.400	794.89886	186.03339	1629.02490	-275.33627	-69.50227	1361.79065	-1008.72168	-44.16438	1357.40942	452.85004	101.36042	-14.20982	-285.76917	-218.18495	102.51219	-1326.06641	140.07335	47.06393	-649.84729	-184.85132	1.57430
530	4.408	794.92810	187.13106	1626.21790	-275.60693	-69.70724	1357.44995	-1008.56567	-45.26399	1354.71167	425.07813	100.60155	-14.69601	-263.06580	-223.23109	106.31812	-1297.43860	144.38350	43.07137	-677.52655	-185.30327	1.17392
531	4.417	795.36511	188.38501	1623.07483	-275.98547	-70.15445	1353.02905	-1008.43134	-46.19616	1351.96033	397.51770	99.95944	-15.15365	-239.25464	-228.27469	110.04387	-1266.16016	148.53641	39.89468	-705.02344	-185.80817	0.79828
532	4.425	796.18805	189.78915	1619.65259	-276.52777	-70.77780	1348.60596	-1008.32312	-46.94452	1349.18909	370.27460	99.38828	-15.59385	-214.34332	-233.26181	113.63667	-1232.75806	152.11082	37.71758	-732.18103	-186.27002	0.44501
533	4.433	797.31763	191.30226	1616.03149	-277.30206	-71.52388	1344.27356	-1008.26239	-47.44975	1346.42786	343.25543	98.83103	-16.02604	-188.19843	-238.05876	116.86862	-1197.82349	154.70229	36.64090	-759.07349	-186.73917	0.12075
534	4.442	798.63000	192.86526	1612.31787	-278.38416	-72.38321	1340.15515	-1008.29102	-47.61485	1343.70068	316.38165	98.22092	-16.45866	-160.65149	-242.47559	119.48737	-1161.95117	156.18619	36.65127	-785.76294	-187.33755	-0.14765
535	4.450	799.98737	194.42467	1608.63611	-279.83447	-73.38721	1336.39258	-1008.46057	-47.38070	1341.02222	289.62305	97.52203	-16.89772	-131.59808	-246.35028	121.30191	-1125.78430	156.75693	37.73825	-812.26660	-188.12651	-0.31502
536	4.458	801.26910	195.93973	1605.11023	-281.66870	-74.57407	1333.11157	-1008.80878	-46.78527	1338.39917	262.97369	96.75467	-17.34034	-101.10089	-249.61766	122.18533	-1090.01855	156.72890	39.99079	-838.62518	-189.07639	-0.36359
537	4.467	802.39227	197.37744	1601.85083	-283.84628	-75.94696	1330.39734	-1009.33905	-45.95772	1335.85645	236.42242	95.97226	-17.78316	-69.42780	-252.27696	122.06714	-1055.36548	156.34033	43.50601	-864.95917	-190.09549	-0.35634
538	4.475	803.32019	198.72009	1598.94824	-286.28537	-77.46005	1328.30078	-1010.01660	-45.05283	1333.46960	209.91711	95.20310	-18.20963	-36.90051	-254.29762	120.93199	-1022.43445	155.68805	48.15107	-891.43079	-191.05356	-0.41093
539	4.483	804.05695	199.97729	1596.46301	-288.88187	-79.04491	1326.85828	-1010.77600	-44.17965	1331.36401	183.36975	94.41316	-18.56698	-3.65808	-255.59479	118.78775	-991.47870	154.70123	53.36897	-918.14264	-191.81580	-0.63369
540	4.492	804.62903	201.17636	1594.42078	-291.51187	-80.64201	1326.10486	-1011.53497	-43.38178	1329.67639	156.70685	93.56563	-18.80204	30.39886	-256.08295	115.62236	-962.23090	153.12769	58.32479	-945.09583	-192.32266	-1.06587
541	4.500	805.06549	202.34183	1592.81885	-294.02905	-82.20717	1326.07275	-1012.21643	-42.64295	1328.51355	129.87674	92.71976	-18.92046	65.45813	-255.71754	111.42320	-934.14496	150.62799	62.36500	-972.22296	-192.67104	-1.62010
542	4.508	805.38483	203.48618	1591.64014	-296.27267	-83.70448	1326.78198	-1012.77094	-41.88423	1327.93018	102.83374	91.98387	-18.97370	101.62039	-254.47638	106.22952	-906.83081	147.02376	65.29069	-999.42712	-193.05602	-2.10498
543	4.517	805.59210	204.60545	1590.86365	-298.08612	-85.10596	1328.23218	-1013.18402	-40.99699	1327.93335	75.57449	91.36171	-18.99832	138.81110	-252.31256	100.15831	-880.14758	142.52144	67.20450	-1026.64783	-193.58362	-2.38157
544	4.525	805.68970	205.68060	1590.46753	-299.34286	-86.39406	1330.40173	-1013.47241	-39.92303	1328.49951	48.16617	90.74937	-19.00875	176.79276	-249.12674	93.41485	-853.98279	137.53673	68.22450	-1053.92749	-194.19403	-2.45372
545	4.533	805.68958	206.69562	1590.42566	-299.97281	-87.55655	1333.25000	-1013.67664	-38.70027	1329.59131	20.68481	90.08089	-19.02650	215.23682	-244.76747	86.25119	-828.13214	132.29793	68.39362	-1081.33142	-194.82704	-2.37815
546	4.542	805.61890	207.64598	1590.70337	-299.97272	-88.58173	1336.71460	-1013.84570	-37.43305	1331.16956	-6.86496	89.38310	-19.07340	253.79532	-239.08841	78.86507	-802.36060	126.82700	67.78732	-1108.85059	-195.52594	-2.18722
547	4.550	805.51886	208.52243	1591.25574	-299.39410	-89.46115	1340.70605	-1014.01050	-36.24702	1333.20178	-34.52802	88.69529	-19.15494	292.16040	-232.02872	71.30901	-776.53119	121.19002	66.60116	-1136.47412	-196.29410	-1.93593
548	4.558	805.43817	209.31006	1592.03284	-298.32071	-90.19427	1345.11145	-1014.15802	-35.26060	1335.66858	-62.33228	88.00777	-19.25311	330.15424	-223.64215	63.46685	-750.72412	115.55868	65.10416	-1164.23779	-197.04922	-1.70332
549	4.567	805.42517	210.01611	1592.98242	-296.85022	-90.78513	1349.80762	-1014.22784	-34.54077	1338.55676	-90.27968	87.29878	-19.32806	367.82513	-214.16423	55.21999	-725.23346	110.07433	63.49543	-1192.17676	-197.74924	-1.51876
550	4.575	805.52197	210.68207	1594.04382	-295.08139	-91.22664	1354.66748	-1014.13672	-34.06909	1341.83411	-118.35414	86.58204	-19.35191	405.45612	-204.14304	46.80304	-700.44476	104.78291	61.78806	-1220.28394	-198.43782	-1.33412
551	4.583	805.76465	211.35776	1595.14966	-293.10703	-91.48412	1359.55920	-1013.81812	-33.76759	1345.41943	-146.52003	85.88177	-19.33392	443.49536	-194.46629	39.07629	-676.70758	99.77950	59.85656	-1248.39368	-199.22603	-1.04965
552	4.592	806.18402	212.07394	1596.23938	-291.01346	-91.49519	1364.34802	-1013.25659	-33.55439	1349.17676	-174.73389	85.19408	-19.30368	482.32410	-186.22314	33.47041	-654.27795	95.34909	57.58685	-1275.99414	-200.31651	-0.50945
553	4.600	806.79657	212.84009	1597.26855	-288.88361	-91.18793	1368.90479	-1012.49701	-33.37881	1352.93567	-202.96713	84.50693	-19.28339	521.60022	-180.37090	31.40494	-633.34204	91.83768	54.90411	-1302.21570	-202.01559	0.55966
554	4.608	807.58783	213.64790	1598.20728	-286.79932	-90.51316	1373.10901	-1011.63354	-33.21973	1356.51721	-231.18550	83.84888	-19.25020	559.60437	-177.12038	33.17501	-614.10132	89.37074	51.64738	-1326.21948	-204.56041	2.42956
555	4.617	808.50458	214.46753	1599.03333	-284.83847	-89.48512	1376.84460	-1010.79608	-33.06989	1359.75391	-259.24420	83.30840	-19.07557	593.61664	-175.39401	37.07546	-596.80817	87.80435	47.54722	-1347.67773	-207.86047	4.99701
556	4.625	809.46722	215.25380	1599.72717	-283.06552	-88.19036	1379.99878	-1010.12891	-32.94023	1362.50439	-286.84000	82.99496	-18.46855	621.06403	-173.21556	39.89808	-581.65460	86.95908	42.38495	-1366.75281	-211.53035	7.66079
557	4.633	810.38733	215.96486	1600.27185	-281.52411	-86.73933	1382.47681	-1009.75122	-32.86560	1364.66223	-313.71033	82.92722	-16.99835	640.29828	-169.08392	38.86483	-568.68378	86.83469	36.16919	-1383.71167	-215.16193	9.74973
558	4.642	811.17712	216.57098	1600.65503	-280.23419	-85.21298	1384.21545	-1009.71637	-32.87083	1366.15906	-339.89432	82.91171	-14.19217	651.00073	-162.92981	33.38081	-557.93152	87.66821	29.24021	-1398.73535	-218.45168	11.10599
559	4.650	811.76581	217.04015	1600.86938	-279.19165	-83.65270	1385.18457	-1009.99579	-32.92151	1366.97595	-365.55658	82.55327	-9.48679	654.32825	-155.69835	24.94978	-549.64502	89.72716	22.11643	-1411.90918	-221.18462	12.31501
560	4.658	812.11627	217.32480	1600.90710	-278.36969	-82.07564	1385.38062	-1010.48071	-32.91789	1367.14722	-390.23132	81.47865	-2.03940	652.21313	-148.39600	15.80938	-544.33740	92.95638	15.11791	-1423.06104	-223.32567	14.33172
561	4.667	812.22278	217.38361	1600.75244	-277.72412	-80.49376	1384.81653	-1010.99432	-32.73078	1366.73657	-412.15491	79.65658	9.02467	646.15771	-141.71172	7.88852	-542.68933	96.94061	8.26859	-1431.51343	-225.17111	17.75354
562	4.675	812.09637	217.22156	1600.37390	-277.20282	-78.93124	1383.51526	-1011.32593	-32.23243	1365.81140	-428.70190	77.48357	23.67277	636.65881	-136.10089	2.22259	-545.32922	101.13066	1.59517	-1436.17395	-227.29488	22.36308
563	4.683	811.76044	216.89584	1599.72742	-276.75861	-77.42755	1381.51050	-1011.29352	-31.31381	1364.42871	-437.89575	75.48511	40.24197	623.48431	-131.78447	-1.36010	-552.51135	104.94280	-4.54832	-1436.05457	-230.24626	27.17812
564	4.692	811.26062	216.47610	1598.77332	-276.35870	-76.02561	1378.84839	-1010.80707	-29.89622	1362.62451	-439.46683	73.99833	56.02804	606.32635	-128.67468	-3.78819	-563.92102	107.82146	-9.47790	-1430.73718	-234.26366	30.89674
565	4.700	810.67847	216.00801	1597.48901	-275.98193	-74.76108	1375.58813	-1009.88977	-27.95066	1360.41162	-434.44711	73.17400	68.82972	585.38544	-126.49925	-5.86587	-579.00543	109.46254	-12.67614	-1420.39417	-239.23305	32.55290
566	4.708	810.13153	215.51877	1595.86963	-275.61285	-73.65300	1371.80359	-1008.64618	-25.54987	1357.80640	-424.14758	73.10371	77.95893	561.35052	-125.18375	-7.77776	-597.66467	109.99367	-14.29499	-1405.47290	-244.86777	31.94970
567	4.717	809.75549	215.03528	1593.91968	-275.24927	-72.68915	1367.58752	-1007.22223	-22.90205	1354.86206	-409.65198	73.83890	84.04311	535.02698	-124.92297	-9.22617	-620.09576	109.89819	-14.94512	-1386.39246	-250.91565	29.58549
568	4.725	809.68591	214.58270	1591.64233	-274.91623	-71.82253	1363.04602	-1005.78778	-20.27513	1351.66187	-391.87854	75.32967	88.24418	507.36221	-125.60954	-10.01204	-645.71796	109.68718	-15.13800	-1363.49951	-257.21161	26.26567
569	4.733	810.03784	214.17798	1589.03540	-274.66754	-70.98706	1358.28564	-1004.52209	-17.86540	1348.27747	-371.72540	77.34768	91.63306	479.41028	-126.63715	-10.36979	-673.03436	109.49736	-15.16316	-1337.23010	-263.58939	22.74547
570	4.742	810.86572	213.83743	1586.10059	-274.57346	-70.11429	1353.39905	-1003.59595	-15.75319	1344.74829	-350.05331	79.53616	94.94104	451.83078	-127.45387	-10.69973	-700.69067	109.08574	-15.22961	-1308.18457	-269.81891	19.57907
571	4.750	812.12402	213.58696	1582.86621	-274.70938	-69.14317	1348.46240	-1003.15521	-13.94420	1341.09473	-327.53516	81.60479	98.56546	424.72623	-127.90111	-11.22403	-728.08612	108.27885	-15.44413	-1276.97290	-275.67493	17.11443
572	4.758	813.68481	213.44858	1579.40247	-275.15125	-68.02722	1343.54639	-1003.29486	-12.42002	1337.33691	-304.48148	83.45116	102.64729	397.93719	-128.18916	-11.86831	-755.14789	107.22113	-15.78434	-1244.09949	-281.03189	15.52150
573	4.767	815.40247	213.40860	1575.82092	-275.97107	-66.74119	1338.73596	-1004.02850	-11.19280	1333.51282	-280.78528	85.15466	107.13000	371.17645	-128.82887	-12.30334	-781.99365	106.17618	-16.19904	-1210.06396	-285.81738	14.83206
574	4.775	817.15967	213.41281	1572.25378	-277.22437	-65.29274	1334.13782	-1005.27679	-10.34127	1329.69067	-256.07800	86.91437	111.77706	344.04456	-130.35744	-12.17748	-808.74438	105.27783	-16.65644	-1175.40210	-289.91147	15.01218
575	4.783	818.87317	213.40729	1568.82935	-278.93185	-63.73517	1329.86865	-1006.88336	-9.98426	1325.96533	-229.99808	88.93181	116.17324	316.32788	-132.81140	-11.49015	-835.46252	104.49892	-17.10769	-1140.51355	-293.13483	16.04332
576	4.792	820.48444	213.37625	1565.65857	-281.06839	-62.16029	1326.03442	-1008.64655	-10.22642	1322.44653	-202.37161	91.30205	119.77117	288.39200	-135.43884	-10.77079	-862.17517	103.77231	-17.48566	-1105.55151	-295.22644	17.91237
577	4.800	821.95300	213.33264	1562.83508	-283.56882	-60.66893	1322.72375	-1010.35779	-11.12899	1319.24658	-173.21579	94.01407	122.01397	260.89243	-137.33603	-10.59568	-888.88940	103.07660	-17.76265	-1070.58691	-295.81253	20.51287
578	4.808	823.24957	213.28906	1560.43408	-286.34204	-59.34991	1320.02319	-1011.84515	-12.68939	1316.46570	-142.61682	97.02766	122.48016	234.03751	-138.32820	-10.94786	-915.61011	102.41628	-17.98738	-1035.87695	-294.55481	23.60768
579	4.817	824.34882	213.25211	1558.51343	-289.27808	-58.28227	1318.03430	-1013.01227	-14.81735	1314.18091	-110.60780	100.30241	120.95637	207.50854	-138.83368	-11.39059	-942.36658	101.78249	-18.23056	-1001.94165	-291.37778	26.88717
580	4.825	825.22290	213.23358	1557.11646	-292.24899	-57.54078	1316.86414	-1013.85187	-17.32929	1312.44019	-77.13637	103.77985	117.42446	180.92264	-139.26035	-11.62604	-969.19958	101.16385	-18.49425	-969.38525	-286.51187	30.04761
581	4.833	825.84283	213.25381	1556.27490	-295.11588	-57.18635	1316.59302	-1014.42810	-19.94508	1311.26843	-42.09399	107.39437	112.02345	154.08624	-139.83104	-11.63668	-996.13770	100.56653	-18.69791	-938.58954	-280.34433	32.83584
582	4.842	826.18970	213.33325	1556.00378	-297.74008	-57.24447	1317.24451	-1014.83618	-22.31606	1310.67493	-5.35803	111.08047	105.01965	126.99240	-140.58794	-11.55059	-1023.19098	99.98872	-18.74711	-909.48352	-273.20065	35.03254
583	4.850	826.26172	213.48561	1556.29175	-299.99084	-57.68618	1318.77771	-1015.16864	-24.13353	1310.66516	33.14645	114.75384	96.78718	99.72501	-141.42192	-11.49699	-1050.35461	99.38390	-18.62787	-881.56049	-265.21637	36.47499
584	4.858	826.07123	213.71852	1557.09912	-301.75555	-58.42038	1321.10229	-1015.50330	-25.23819	1311.25708	73.38699	118.31557	87.78051	72.32474	-142.20703	-11.52627	-1077.64990	98.66514	-18.47278	-854.11346	-256.40707	37.16587
585	4.867	825.64264	214.03009	1558.36731	-302.95514	-59.30620	1324.10620	-1015.88580	-25.66034	1312.47058	115.20132	121.66158	78.47430	44.75134	-142.89537	-11.63037	-1105.14355	97.74056	-18.50306	-826.55225	-246.82510	37.30548
586	4.875	825.01349	214.40201	1560.03284	-303.55499	-60.19026	1327.68127	-1016.30798	-25.62077	1314.29797	158.27493	124.67487	69.28507	16.97687	-143.53574	-11.75836	-1132.86230	96.58833	-18.80357	-798.66180	-236.64178	37.18784
587	4.883	824.23486	214.80823	1562.03284	-303.56421	-60.95226	1331.72961	-1016.73029	-25.45893	1316.71521	202.11591	127.24519	60.50329	-10.96112	-144.23285	-11.81684	-1160.71643	95.37613	-19.15199	-770.64063	-226.11949	37.06561
588	4.892	823.37201	215.23329	1564.30090	-303.02512	-61.53430	1336.15930	-1017.11920	-25.43896	1319.70715	246.13647	129.28131	52.23399	-38.99548	-145.03101	-11.75425	-1188.57983	94.43398	-19.19675	-742.90894	-215.53107	37.07125
589	4.900	822.50665	215.67102	1566.76465	-301.99945	-61.94550	1340.87390	-1017.43182	-25.59117	1323.24121	289.87061	130.65834	44.38044	-67.06207	-145.87427	-11.62924	-1216.43469	93.95856	-18.83617	-715.86688	-205.07802	37.22871
590	4.908	821.73138	216.11063	1569.35242	-300.56229	-62.25007	1345.76685	-1017.58734	-25.78670	1327.23608	333.21027	131.24203	36.77821	-95.14392	-146.68584	-11.53330	-1244.38098	93.78435	-18.31015	-689.76166	-194.83488	37.51512
591	4.917	821.12909	216.53951	1571.99829	-298.79999	-62.54014	1350.72107	-1017.48810	-25.92142	1331.56567	376.48517	131.13860	29.52675	-123.28961	-147.41837	-11.49276	-1272.43604	93.63603	-17.85477	-664.67773	-184.76837	37.91854
592	4.925	820.74878	216.95569	1574.64221	-296.80106	-62.89390	1355.61377	-1017.07599	-25.97186	1336.07727	420.20306	130.98061	23.38895	-151.53845	-148.08554	-11.48427	-1300.28198	93.61456	-17.31002	-640.62842	-174.85378	38.43854
593	4.933	820.59363	217.36459	1577.22827	-294.64230	-63.33749	1360.32227	-1016.36652	-25.94593	1340.60767	464.33954	131.85892	19.83940	-179.85083	-148.78140	-11.48279	-1327.22339	94.16612	-16.07682	-617.75580	-165.20157	38.97680
594	4.942	820.62439	217.76405	1579.70715	-292.38605	-63.82645	1364.73096	-1015.43457	-25.84374	1344.99097	507.38055	134.65677	20.13841	-208.07483	-149.59842	-11.43916	-1352.49146	95.54225	-13.45863	-596.51953	-156.05560	39.21307
595	4.950	820.78076	218.13321	1582.03479	-290.08826	-64.25792	1368.73376	-1014.37933	-25.63926	1349.07190	545.97400	139.11060	23.69907	-235.89020	-150.55905	-11.16805	-1375.64380	97.60065	-9.14820	-577.65009	-147.68486	38.65694
596	4.958	821.01538	218.43118	1584.16565	-287.80731	-64.50803	1372.23242	-1013.30536	-25.29084	1352.72729	575.99835	143.69763	27.57382	-262.82294	-151.67720	-10.23551	-1396.57983	100.13882	-3.37350	-561.81964	-140.34323	36.90975
597	4.967	821.29785	218.61026	1586.05493	-285.60748	-64.47293	1375.13245	-1012.31604	-24.79085	1355.87695	594.47760	146.83801	28.24309	-288.41168	-152.96593	-8.08492	-1415.22852	103.11858	3.54334	-549.29926	-134.31125	33.92972
598	4.975	821.58453	218.63629	1587.67297	-283.55634	-64.10739	1377.34363	-1011.50763	-24.20012	1358.46521	600.98206	147.94482	23.99426	-312.36688	-154.31746	-4.31004	-1431.33105	106.51434	11.71271	-539.93744	-129.87234	30.05199
599	4.983	821.80640	218.49557	1589.00830	-281.71817	-63.44402	1378.78528	-1010.95654	-23.61777	1360.42993	597.74976	147.11093	15.52650	-334.45459	-155.52786	1.40195	-1444.33545	110.18458	21.58627	-533.47772	-127.22944	25.76745
600	4.992	821.89246	218.19141	1590.05652	-280.14163	-62.56648	1379.40039	-1010.69543	-23.12630	1361.70215	588.43353	144.58064	5.13548	-354.00812	-156.60040	9.61481	-1453.41577	114.03307	33.13787	-529.90369	-126.45406	21.45567
601	5.000	821.79559	217.74200	1590.81055	-278.84625	-61.56382	1379.17078	-1010.69177	-22.77777	1362.23901	576.25476	140.97319	-4.19359	-369.47937	-158.02875	21.07277	-1457.79907	118.10798	45.06373	-529.54657	-127.44502	17.24950
602	5.008	821.50317	217.17096	1591.26074	-277.81964	-60.50706	1378.12390	-1010.84637	-22.61695	1362.05078	562.85498	137.24561	-10.11750	-378.81805	-160.59018	35.84457	-1457.09326	122.40147	55.05042	-532.97260	-129.86563	13.14427
603	5.017	821.03699	216.49898	1591.39368	-277.02621	-59.44471	1376.32678	-1011.01764	-22.69154	1361.20081	548.26709	134.00771	-12.37275	-380.72070	-164.70929	52.50845	-1451.26721	126.79854	61.08429	-540.77850	-133.07764	9.26276
604	5.025	820.45160	215.75238	1591.18848	-276.41962	-58.40894	1373.87268	-1011.07080	-23.02340	1359.79553	531.49048	131.33725	-12.56094	-375.49548	-170.08618	68.58649	-1440.58545	131.30479	62.51081	-553.40051	-136.19014	5.97652
605	5.033	819.83374	214.96744	1590.62219	-275.95557	-57.43495	1370.86792	-1010.92682	-23.57101	1357.97339	511.33972	129.22890	-12.42924	-364.63226	-175.94153	81.94194	-1425.61816	136.08363	60.02840	-570.99707	-138.40831	3.68272
606	5.042	819.29712	214.18127	1589.68018	-275.60229	-56.57547	1367.42261	-1010.57483	-24.23381	1355.88257	487.46259	127.73103	-12.69682	-349.78149	-181.56009	91.76453	-1406.99243	141.24976	55.01934	-593.22015	-139.51308	2.44320
607	5.050	818.96753	213.42905	1588.35706	-275.34808	-55.89382	1363.65002	-1010.05200	-24.89124	1353.64929	460.81647	126.75752	-13.25375	-332.15808	-186.66040	98.54111	-1385.08252	146.72638	48.86313	-618.89392	-139.93350	1.93215
608	5.058	818.95728	212.74548	1586.65332	-275.20734	-55.45063	1359.66504	-1009.42609	-25.43605	1351.35767	432.99664	126.09094	-13.83138	-312.46521	-191.34966	103.36478	-1360.05542	152.32112	42.57827	-646.25604	-140.26799	1.73142
609	5.067	819.33044	212.15935	1584.58728	-275.22198	-55.29732	1355.57483	-1008.79272	-25.80859	1349.04724	405.17584	125.53857	-14.32136	-291.03308	-195.84616	107.21220	-1332.13843	157.85226	36.85687	-673.84357	-140.79933	1.57203
610	5.075	820.07690	211.69046	1582.21448	-275.45706	-55.46676	1351.47217	-1008.27173	-26.02582	1346.71851	377.74646	125.01170	-14.75496	-268.00879	-200.27036	110.62383	-1301.82715	163.08856	32.29152	-701.05341	-141.46332	1.33750
611	5.083	821.12311	211.35095	1579.62463	-275.98950	-55.95962	1347.43823	-1007.99493	-26.14919	1344.34534	350.62762	124.49821	-15.19469	-243.49933	-204.57161	113.74379	-1269.94067	167.73079	29.48968	-727.93109	-142.10210	1.00374
612	5.092	822.36957	211.13904	1576.91675	-276.89383	-56.74208	1343.55493	-1008.07782	-26.21165	1341.89709	323.63959	123.99365	-15.66477	-217.63757	-208.58971	116.48476	-1237.41565	171.60857	28.86334	-754.69794	-142.64087	0.61776
613	5.100	823.71326	211.03033	1574.18689	-278.22708	-57.75986	1339.91504	-1008.57849	-26.19511	1339.36438	296.69550	123.46729	-16.14836	-190.58032	-212.18753	118.69383	-1204.86694	174.74490	30.26327	-781.48627	-143.10335	0.25108
614	5.108	825.05115	210.97916	1571.53711	-280.01074	-58.95431	1336.61890	-1009.46570	-26.06929	1336.77258	269.82599	122.88797	-16.62035	-162.44897	-215.29364	120.26636	-1172.35876	177.16835	32.95120	-808.32318	-143.57477	-0.05262
615	5.117	826.28815	210.92859	1569.08484	-282.21555	-60.26817	1333.75842	-1010.61841	-25.82025	1334.18909	243.07501	122.24854	-17.07132	-133.31250	-217.86121	121.16879	-1139.68494	178.85674	36.07737	-835.18970	-144.14873	-0.28112
616	5.125	827.35077	210.81470	1566.95813	-284.76498	-61.64306	1331.40833	-1011.86017	-25.41700	1331.72668	216.38715	121.56085	-17.48934	-103.24994	-219.84544	121.36815	-1106.75610	179.91605	39.25439	-862.05328	-144.85672	-0.44202
617	5.133	828.19617	210.56943	1565.27747	-287.55356	-63.02261	1329.63391	-1013.02063	-24.76234	1329.53406	189.63019	120.83607	-17.83588	-72.35150	-221.19690	120.77455	-1073.70898	180.62169	42.68800	-888.89752	-145.64915	-0.57285
618	5.142	828.81012	210.13940	1564.13342	-290.45566	-64.36446	1328.50024	-1013.99231	-23.73262	1327.76257	162.71344	120.06776	-18.07506	-40.60730	-221.87120	119.27116	-1040.88086	181.12531	46.73925	-915.77307	-146.42744	-0.75704
619	5.150	829.19482	209.51059	1563.56921	-293.32648	-65.63844	1328.06824	-1014.74603	-22.27823	1326.53345	135.62158	119.26288	-18.21202	-7.87170	-221.85776	116.74751	-1008.80298	181.16936	51.39647	-942.81470	-147.06927	-1.08753
620	5.158	829.35553	208.71530	1563.57605	-296.01114	-66.81058	1328.37976	-1015.30420	-20.45329	1325.92493	108.35709	118.46880	-18.28290	25.99902	-221.19830	113.10266	-978.07330	180.30708	56.20788	-970.15625	-147.47835	-1.58211
621	5.167	829.30121	207.82126	1564.10925	-298.35876	-67.84445	1329.44507	-1015.69952	-18.37685	1325.97375	80.92987	117.72070	-18.32329	61.02725	-219.96982	108.27155	-949.04431	178.36377	60.62615	-997.79932	-147.68748	-2.12954
622	5.175	829.05151	206.90292	1565.10803	-300.23517	-68.71835	1331.24268	-1015.95282	-16.20560	1326.67957	53.37683	117.00404	-18.35573	97.17358	-218.21814	102.26114	-921.62531	175.47049	64.29415	-1025.58850	-147.89136	-2.53928
623	5.183	828.63477	205.99927	1566.51282	-301.54169	-69.43002	1333.72437	-1016.07996	-14.11677	1328.01465	25.72437	116.30080	-18.39516	134.43826	-215.94220	95.18164	-895.39417	171.81155	67.04237	-1053.34363	-148.31738	-2.67637
624	5.192	828.07800	205.09261	1568.27197	-302.23474	-69.99300	1336.81970	-1016.10553	-12.26500	1329.93713	-2.04742	115.61671	-18.45256	172.82965	-213.18230	87.27897	-869.82117	167.51625	68.76657	-1081.00244	-149.06459	-2.54655
625	5.200	827.40662	204.12881	1570.33911	-302.32727	-70.43602	1340.44031	-1016.06329	-10.71169	1332.40088	-29.95581	114.93903	-18.53414	212.25980	-210.03520	78.90016	-844.45569	162.72397	69.42889	-1108.64966	-150.03279	-2.27774
626	5.208	826.65302	203.05739	1572.66663	-301.86993	-70.79382	1344.48779	-1015.98181	-9.38914	1335.35815	-57.97563	114.22765	-18.63357	252.52557	-206.56317	70.36482	-819.07086	157.68460	69.15266	-1136.43835	-151.00571	-2.01826
627	5.217	825.86017	201.86337	1575.20093	-300.93274	-71.08679	1348.86206	-1015.87122	-8.17036	1338.75659	-86.08371	113.47261	-18.72205	293.37946	-202.81960	61.87901	-793.70325	152.72260	68.20676	-1164.47363	-151.85910	-1.81142
628	5.225	825.07941	200.57590	1577.88025	-299.59619	-71.30563	1353.46802	-1015.71631	-6.98605	1342.53186	-114.28049	112.69970	-18.76361	334.59430	-198.98624	53.61161	-768.56067	148.10048	66.85896	-1192.76648	-152.63339	-1.61106
629	5.233	824.36975	199.25000	1580.63159	-297.94745	-71.41338	1358.21423	-1015.47314	-5.86317	1346.59448	-142.55476	111.90778	-18.74786	376.01541	-195.38980	45.85266	-743.90247	143.93877	65.22481	-1221.20923	-153.43697	-1.37749
630	5.242	823.79871	197.93622	1583.36865	-296.07892	-71.35950	1363.00085	-1015.08203	-4.86927	1350.82141	-170.88622	111.06673	-18.70266	417.62845	-192.37411	39.11121	-719.95679	140.29024	63.26528	-1249.46545	-154.43930	-1.02876
631	5.250	823.43903	196.66042	1585.99548	-294.08508	-71.09562	1367.70923	-1014.50537	-4.03704	1355.06128	-199.26553	110.18625	-18.67722	459.49731	-190.21257	34.14373	-696.87463	137.32854	60.92664	-1276.85791	-155.91563	-0.33717
632	5.258	823.34711	195.42294	1588.42163	-292.05493	-70.59019	1372.20313	-1013.76306	-3.33933	1359.14673	-227.65993	109.33449	-18.69261	501.29547	-189.17110	31.85550	-674.78308	135.39281	58.19051	-1302.49756	-158.13857	1.00034
633	5.267	823.52765	194.20607	1590.57983	-290.06473	-69.83920	1376.33716	-1012.94141	-2.72166	1362.91077	-255.96622	108.59639	-18.65281	541.61890	-189.51323	32.77501	-653.89117	134.78871	54.97846	-1325.72253	-161.16058	3.09836
634	5.275	823.92700	192.98004	1592.43030	-288.17630	-68.86960	1379.97131	-1012.17029	-2.13786	1366.20813	-284.02789	108.03957	-18.26430	577.97021	-191.11710	36.16189	-634.49274	135.52365	51.07005	-1346.43604	-164.72897	5.65793
635	5.283	824.46155	191.71274	1593.95288	-286.43866	-67.73070	1382.98877	-1011.58154	-1.56174	1368.93958	-311.71658	107.62902	-17.05088	607.67920	-193.04919	39.68973	-616.88019	137.25873	46.18945	-1364.97681	-168.45384	8.09868
636	5.292	825.04327	190.38420	1595.13733	-284.88931	-66.47586	1385.30469	-1011.26923	-0.98214	1371.06116	-338.99030	107.07702	-14.48338	628.92047	-193.83078	40.48722	-601.29523	139.62823	40.28238	-1381.78748	-171.98996	10.03234
637	5.300	825.59131	188.98920	1595.98315	-283.55621	-65.14838	1386.86426	-1011.26587	-0.38429	1372.56616	-365.72046	105.84937	-10.07085	641.30603	-192.35379	36.89664	-587.96387	142.47594	33.62822	-1397.18848	-175.03995	11.67404
638	5.308	826.04688	187.51773	1596.50061	-282.45633	-63.77933	1387.63879	-1011.52905	0.25936	1373.45740	-391.19159	103.48561	-3.26514	645.90601	-188.65131	29.36491	-577.18726	145.66716	26.57959	-1411.12927	-177.36273	13.77248
639	5.317	826.38690	185.94016	1596.70251	-281.58789	-62.39157	1387.62451	-1011.93530	0.98489	1373.74219	-413.67191	99.97721	6.53376	644.51379	-183.74789	19.79840	-569.41705	148.96077	19.33912	-1422.92969	-178.91406	17.00618
640	5.325	826.62225	184.22519	1596.58728	-280.92389	-61.00542	1386.83911	-1012.29761	1.85427	1373.44519	-430.77206	95.75993	19.40081	638.59436	-178.81863	10.39567	-565.25220	152.13655	12.00609	-1431.41370	-179.93845	21.41010
641	5.333	826.78149	182.37106	1596.12793	-280.41833	-59.64838	1385.31970	-1012.41418	2.96694	1372.60791	-440.68164	91.36422	34.11835	628.71729	-174.68428	2.82500	-565.30627	155.03978	4.72904	-1435.49121	-180.87451	26.35862
642	5.342	826.89551	180.40863	1595.28369	-280.02103	-58.36172	1383.11731	-1012.13214	4.40948	1371.26392	-443.12845	87.17229	48.37901	614.78082	-171.78998	-2.31580	-570.00018	157.52322	-2.09584	-1434.66882	-182.15457	30.88997
643	5.350	827.00165	178.37469	1594.02039	-279.69019	-57.18761	1380.29126	-1011.39630	6.19753	1369.42285	-439.05142	83.44321	60.14121	596.67255	-170.19882	-5.46494	-579.41351	159.44800	-7.74981	-1429.11951	-184.02698	34.06921
644	5.358	827.16052	176.28931	1592.32202	-279.39871	-56.14417	1376.90466	-1010.26532	8.28473	1367.07910	-429.63754	80.43555	68.77853	574.75519	-169.65573	-7.38731	-593.35339	160.73906	-11.56453	-1419.35852	-186.52609	35.38004
645	5.367	827.46350	174.15671	1590.19434	-279.13513	-55.22198	1373.02551	-1008.88208	10.59829	1364.24146	-415.87607	78.40111	74.97311	549.86841	-169.80005	-8.59794	-611.64294	161.44067	-13.49483	-1405.82776	-189.58997	34.93282
646	5.375	828.02216	171.97911	1587.66577	-278.90302	-54.40572	1368.73328	-1007.41602	13.04871	1360.95801	-398.68539	77.38902	79.81076	523.08826	-170.30942	-9.37893	-634.07501	161.70981	-14.17050	-1388.73645	-193.12973	33.26833
647	5.383	828.94366	169.76978	1584.77283	-278.72342	-53.68616	1364.12036	-1006.02374	15.52814	1357.31458	-379.02576	77.10188	84.07259	495.49307	-170.97031	-9.94652	-659.79895	161.67085	-14.37097	-1368.21472	-196.98868	30.97952
648	5.392	830.29034	167.56216	1581.54321	-278.63797	-53.04709	1359.28430	-1004.84583	17.92232	1353.40186	-357.78833	77.04538	88.12156	467.85886	-171.72729	-10.42658	-687.23615	161.31602	-14.56033	-1344.51733	-200.94528	28.49567
649	5.400	832.05212	165.40321	1577.99634	-278.70575	-52.44682	1354.31689	-1004.01526	20.13538	1349.28638	-335.62891	76.84361	92.11545	440.47910	-172.55562	-10.87724	-714.97369	160.61899	-14.85125	-1318.06860	-204.80219	26.08890
650	5.408	834.15912	163.32405	1574.16602	-278.99332	-51.81535	1349.30383	-1003.65369	22.10215	1345.01038	-312.84897	76.41251	96.15359	413.34998	-173.32684	-11.38898	-742.39978	159.65326	-15.21395	-1289.37927	-208.43079	23.95971
651	5.417	836.50873	161.32492	1570.12915	-279.56360	-51.06928	1344.33252	-1003.85400	23.78362	1340.61060	-289.34686	75.91058	100.26778	386.42160	-173.93542	-12.02262	-769.49164	158.58350	-15.62757	-1258.94336	-211.72693	22.26527
652	5.425	838.98389	159.39069	1566.01892	-280.46783	-50.13331	1339.50122	-1004.65509	25.15851	1336.13367	-264.72781	75.57364	104.34653	359.64352	-174.45561	-12.69814	-796.39642	157.58006	-16.09829	-1227.19751	-214.57205	21.09962
653	5.433	841.46973	157.50134	1562.01147	-281.74222	-48.95800	1334.92432	-1006.01715	26.20181	1331.64490	-238.57288	75.56342	108.07661	332.95169	-175.04924	-13.26731	-823.23566	156.74252	-16.60311	-1194.52637	-216.84717	20.50796
654	5.442	843.86792	155.62814	1558.29114	-283.40985	-47.53437	1330.72681	-1007.80914	26.87753	1327.23499	-210.68427	75.91185	110.99157	306.29718	-175.76065	-13.69443	-850.08374	156.08913	-17.05841	-1161.15320	-218.47620	20.51657
655	5.450	846.10760	153.73421	1555.01624	-285.47870	-45.90397	1327.02881	-1009.81573	27.17058	1323.02515	-181.14780	76.53681	112.61221	279.64313	-176.52187	-14.07112	-876.95563	155.54268	-17.38821	-1127.05786	-219.42151	21.13819
656	5.458	848.15076	151.78488	1552.30127	-287.92905	-44.15170	1323.92908	-1011.77637	27.09313	1319.16418	-150.19359	77.30795	112.59484	252.98138	-177.28107	-14.45953	-903.79626	154.95097	-17.60158	-1092.20190	-219.57683	22.36576
657	5.467	849.98199	149.76691	1550.21594	-290.69888	-42.38676	1321.50635	-1013.45984	26.65749	1315.80835	-117.97491	78.15320	110.83077	226.35757	-177.99809	-14.81832	-930.56616	154.21388	-17.77805	-1056.76343	-218.72409	24.14396
658	5.475	851.58826	147.70038	1548.79932	-293.67615	-40.73464	1319.82837	-1014.73688	25.87645	1313.09033	-84.46907	79.12492	107.43134	199.73132	-178.68922	-15.04476	-957.32056	153.35225	-17.99350	-1021.10956	-216.67619	26.32463
659	5.483	852.95313	145.62039	1548.07617	-296.69891	-39.33399	1318.95935	-1015.60333	24.78230	1311.09949	-49.54468	80.35552	102.61991	172.83670	-179.56927	-15.02254	-984.15417	152.44313	-18.23663	-985.74664	-213.41339	28.66589
660	5.492	854.06958	143.53746	1548.06787	-299.57010	-38.30751	1318.94836	-1016.15741	23.44859	1309.88867	-13.04950	81.93570	96.63821	145.31076	-181.01584	-14.63695	-1011.10864	151.56308	-18.39722	-951.26270	-209.07054	30.90026
661	5.500	854.94952	141.42586	1548.78186	-302.09396	-37.70776	1319.80676	-1016.54840	22.02045	1309.48975	25.14880	83.83125	89.71027	117.01849	-183.21085	-13.85455	-1038.17932	150.78523	-18.39157	-918.09796	-203.83646	32.80430
662	5.508	855.61224	139.25946	1550.18481	-304.11758	-37.48178	1321.49500	-1016.90704	20.70578	1309.91516	65.12961	85.90288	82.05575	88.31400	-185.72313	-12.90887	-1065.38525	150.16011	-18.28080	-886.33478	-197.82220	34.19829
663	5.517	856.06616	137.05495	1552.18591	-305.55295	-37.48851	1323.93420	-1017.28558	19.69797	1311.14258	106.87003	87.96875	73.92510	59.80154	-187.82024	-12.19069	-1092.77356	149.62193	-18.21936	-855.71143	-191.01706	34.93597
664	5.525	856.31165	134.86954	1554.65869	-306.37152	-37.55455	1327.03064	-1017.64374	19.10106	1313.10217	150.17444	89.83691	65.60767	31.71964	-189.27954	-11.83469	-1120.39063	148.90900	-18.31824	-825.79382	-183.42027	34.97830
665	5.533	856.36353	132.73691	1557.48779	-306.58517	-37.52848	1330.69299	-1017.89514	18.92644	1315.69214	194.61243	91.33156	57.39050	3.81805	-190.40921	-11.68737	-1148.29749	147.75089	-18.54520	-796.20374	-175.16928	34.47043
666	5.542	856.26666	130.59988	1560.59375	-306.23083	-37.31435	1334.83179	-1017.97455	19.14127	1318.80908	239.55023	92.31907	49.45436	-24.19836	-191.43063	-11.63894	-1176.52185	146.26016	-18.70551	-766.82037	-166.50009	33.69437
667	5.550	856.09485	128.32350	1563.92212	-305.36475	-36.88649	1339.35181	-1017.86682	19.68369	1322.35083	284.32458	92.67952	41.77169	-52.41144	-192.30203	-11.71191	-1204.95947	144.93762	-18.60077	-737.80615	-157.64696	32.94843
668	5.558	855.94299	125.78467	1567.41760	-304.05789	-36.28428	1344.14624	-1017.59094	20.43064	1326.21204	328.50018	92.34476	34.17057	-80.80035	-192.98682	-11.87614	-1233.42969	144.16238	-18.25493	-709.44348	-148.79109	32.45226
669	5.567	855.91699	122.97826	1571.01257	-302.38873	-35.58701	1349.09424	-1017.15729	21.23320	1330.30847	372.09857	91.56027	26.61108	-109.35767	-193.57195	-11.99152	-1261.84521	143.89857	-17.86572	-681.97205	-140.03854	32.29852
670	5.575	856.11792	120.07033	1574.62708	-300.43500	-34.87526	1354.06372	-1016.54431	22.00893	1334.57581	415.63000	91.20824	19.61280	-138.08282	-194.14091	-11.96583	-1290.11499	143.99457	-17.46131	-655.56458	-131.41435	32.46585
671	5.583	856.61816	117.30853	1578.17566	-298.26816	-34.19224	1358.92017	-1015.72894	22.75389	1338.92395	459.64471	92.83331	14.60212	-166.95807	-194.71210	-11.84481	-1317.81201	144.53812	-16.61311	-630.41547	-122.89395	32.87138
672	5.592	857.43378	114.84859	1581.57556	-295.95349	-33.52432	1363.53394	-1014.73291	23.49594	1343.21716	503.71753	97.95854	13.45815	-195.89850	-195.30411	-11.71637	-1344.21436	145.67355	-14.55262	-606.84210	-114.48096	33.38131
673	5.600	858.50439	112.69529	1584.75488	-293.55350	-32.80649	1367.78381	-1013.63330	24.27792	1347.30383	545.56732	106.75722	16.90963	-224.67828	-195.96379	-11.48973	-1368.76245	147.25694	-10.69410	-585.32159	-106.29311	33.76201
674	5.608	859.70471	110.77289	1587.65515	-291.13129	-31.94579	1371.55908	-1012.54285	25.15854	1351.04858	581.42407	117.39636	23.13048	-252.91046	-196.72635	-10.69042	-1391.22021	149.03729	-5.04349	-566.42786	-98.58284	33.67271
675	5.617	860.88776	108.98684	1590.23889	-288.75220	-30.85862	1374.76013	-1011.58008	26.19733	1354.34656	607.60718	127.21044	28.38409	-280.13000	-197.53735	-8.56706	-1411.36035	150.97447	1.96508	-550.67926	-91.69498	32.78195
676	5.625	861.92798	107.24268	1592.49438	-286.48022	-29.51190	1377.29724	-1010.84143	27.41998	1357.12415	622.12036	134.53479	29.46260	-305.92633	-198.18861	-4.46112	-1428.71375	153.17952	9.98438	-538.38623	-86.03062	30.93988
677	5.633	862.74390	105.46025	1594.42639	-284.37613	-27.94060	1379.09045	-1010.38403	28.78843	1359.32947	625.45825	139.11304	25.49388	-329.88318	-198.38237	2.02483	-1442.63110	155.69296	19.02012	-529.63000	-82.03134	28.25837
678	5.642	863.29865	103.59273	1596.03833	-282.49805	-26.22299	1380.07446	-1010.21930	30.19904	1360.91565	620.30090	141.18669	17.64029	-351.19971	-197.98058	11.19433	-1452.44727	158.27962	29.08963	-524.37421	-80.10992	25.02187
679	5.650	863.58655	101.62874	1597.32288	-280.89340	-24.43659	1380.21399	-1010.30536	31.50685	1361.83521	610.03943	141.00848	8.02535	-368.35535	-197.29514	23.29925	-1457.62207	160.57910	39.57327	-522.58820	-80.46187	21.47980
680	5.658	863.62415	99.57092	1598.26624	-279.58704	-22.62955	1379.51831	-1010.53741	32.57711	1362.06128	597.07263	139.11725	-0.92109	-379.43420	-197.08311	38.05540	-1457.88074	162.60829	49.01294	-524.34399	-82.89651	17.72738
681	5.667	863.44861	97.42757	1598.85840	-278.57486	-20.81934	1378.03857	-1010.76263	33.33335	1361.61292	582.15363	136.31882	-7.35203	-383.15955	-198.08932	54.08510	-1453.27454	164.77010	55.71075	-529.87134	-86.82555	13.85079
682	5.675	863.11902	95.22620	1599.09363	-277.82498	-19.01487	1375.85352	-1010.83496	33.74750	1360.55811	564.98047	133.31415	-10.86793	-379.67328	-200.52939	69.22905	-1444.11707	167.39606	58.61000	-539.39319	-91.29041	10.11416
683	5.683	862.71802	93.01379	1598.96704	-277.28836	-17.24334	1373.05566	-1010.67871	33.79989	1358.99585	545.14954	130.59772	-12.31591	-370.23181	-204.03513	81.70239	-1430.86047	170.55132	57.65433	-552.81134	-95.15733	6.91266
684	5.692	862.34607	90.84163	1598.47302	-276.91553	-15.56059	1369.74658	-1010.31030	33.48615	1357.03418	522.57013	128.47256	-12.86222	-356.33350	-208.01733	90.96062	-1413.91296	174.12318	53.54898	-569.81390	-97.66595	4.57278
685	5.700	862.10400	88.75310	1597.60583	-276.66663	-14.05243	1366.04236	-1009.80676	32.87325	1354.77161	497.47418	126.98972	-13.25306	-339.18799	-212.02609	97.60127	-1393.50757	178.02885	47.42244	-590.30017	-98.84431	3.13192
686	5.708	862.07520	86.77859	1596.36511	-276.51648	-12.82246	1362.07300	-1009.25336	32.12395	1352.28906	470.55524	125.98638	-13.69240	-319.65967	-215.88702	102.69511	-1369.80408	182.36494	40.55498	-614.12683	-99.28516	2.30598
687	5.717	862.31238	84.94112	1594.75891	-276.46652	-11.93939	1357.95679	-1008.71283	31.41804	1349.65454	442.86554	125.22527	-14.15139	-298.34320	-219.62534	107.16245	-1343.17871	187.22275	34.18874	-640.43024	-99.57326	1.75911
688	5.725	862.82654	83.26080	1592.80859	-276.55603	-11.39604	1353.78052	-1008.22827	30.83054	1346.92432	415.23773	124.52671	-14.60860	-275.57697	-223.26199	111.45293	-1314.46069	192.36067	29.50947	-667.82886	-99.96461	1.32167
689	5.733	863.58313	81.74386	1590.55957	-276.85489	-11.14232	1349.61145	-1007.84308	30.32357	1344.13782	387.94806	123.82700	-15.07449	-251.50214	-226.69444	115.56157	-1284.72656	197.21913	27.51307	-695.26843	-100.44757	0.94287
690	5.742	864.51013	80.37672	1588.08716	-277.44290	-11.13577	1345.52026	-1007.61700	29.87178	1341.31421	360.91101	123.14938	-15.54942	-226.20013	-229.77933	119.27316	-1254.60071	201.34892	28.48481	-722.35181	-100.94421	0.61008
691	5.750	865.51288	79.14023	1585.49121	-278.39319	-11.35716	1341.59424	-1007.62354	29.55349	1338.46460	334.00183	122.52339	-16.01566	-199.75665	-232.39899	122.35828	-1223.96265	204.72653	31.60012	-749.08844	-101.45245	0.35074
692	5.758	866.48962	78.01659	1582.88623	-279.76053	-11.81027	1337.94238	-1007.92407	29.49997	1335.61316	307.20947	121.93483	-16.46319	-172.24176	-234.39748	124.60330	-1192.57983	207.53894	35.35307	-775.61591	-102.03413	0.19040
693	5.767	867.35083	76.97694	1580.39893	-281.56323	-12.50629	1334.68225	-1008.53632	29.78183	1332.80774	280.57288	121.35196	-16.90351	-143.71112	-235.57602	125.81633	-1160.69141	209.83414	38.59497	-802.07886	-102.72523	0.08274
694	5.775	868.03400	75.97792	1578.16028	-283.76495	-13.42784	1331.91272	-1009.41565	30.35439	1330.12061	254.07452	120.75736	-17.35750	-114.24585	-235.82396	125.88196	-1128.80627	211.55174	41.20123	-828.57898	-103.51286	-0.04703
695	5.783	868.51007	74.97319	1576.28821	-286.27884	-14.51055	1329.69995	-1010.45538	31.11297	1327.65503	227.65533	120.12940	-17.82800	-83.97601	-235.21741	124.80112	-1097.21582	212.71796	43.78560	-855.16022	-104.36168	-0.22283
696	5.792	868.78174	73.92918	1574.87402	-288.99158	-15.66747	1328.08972	-1011.50867	31.99678	1325.55212	201.25281	119.42908	-18.27340	-52.99078	-233.94232	122.65874	-1065.85217	213.44975	46.93045	-881.83618	-105.20206	-0.44190
697	5.800	868.87054	72.84682	1573.97339	-291.77637	-16.81905	1327.12439	-1012.43427	33.01373	1323.97229	174.77408	118.64619	-18.61026	-21.19989	-232.14865	119.54828	-1034.53735	213.80019	50.73128	-908.62329	-105.90410	-0.73790
698	5.808	868.80054	71.76482	1573.60266	-294.48587	-17.90091	1326.84717	-1013.14093	34.19039	1323.05615	148.10443	117.83745	-18.77244	11.64697	-229.90790	115.52251	-1003.25476	213.63013	54.85194	-935.54492	-106.34059	-1.15523
699	5.817	868.58911	70.72982	1573.74609	-296.94550	-18.86935	1327.29285	-1013.60065	35.54352	1322.89307	121.18811	117.07866	-18.79420	45.77979	-227.24155	110.59091	-972.16431	212.67746	58.83788	-962.61670	-106.51614	-1.64595
700	5.825	868.24475	69.77184	1574.36865	-298.96716	-19.70839	1328.47119	-1013.83173	37.05960	1323.51013	94.06250	116.39029	-18.79290	81.26413	-224.12874	104.74619	-941.49780	210.78375	62.40709	-989.84460	-106.59151	-2.06053
701	5.833	867.76831	68.89867	1575.42810	-300.39108	-20.41680	1330.36340	-1013.87909	38.67603	1324.88245	66.78143	115.73766	-18.84120	118.01663	-220.49298	98.00665	-911.51477	207.97661	65.49136	-1017.21350	-106.78932	-2.26625
702	5.842	867.16284	68.09349	1576.87988	-301.13904	-20.98070	1332.93701	-1013.80011	40.32526	1326.95337	39.34180	115.09476	-18.91190	155.88898	-216.20410	90.47717	-882.44012	204.33269	68.03654	-1044.66724	-107.29782	-2.21535
703	5.850	866.44196	67.31937	1578.67419	-301.22769	-21.37199	1336.15027	-1013.65466	41.97540	1329.65210	11.71759	114.46750	-18.96132	194.68704	-211.13361	82.39426	-854.33563	199.92265	69.87571	-1072.15308	-108.16949	-1.93617
704	5.858	865.63062	66.53251	1580.75452	-300.72543	-21.57973	1339.93970	-1013.49255	43.59320	1332.90564	-16.08694	113.83443	-19.00631	234.15399	-205.21133	74.06796	-827.05780	194.90144	70.83604	-1099.69763	-109.24973	-1.54209
705	5.867	864.76410	65.69904	1583.06152	-299.71140	-21.62247	1344.21411	-1013.33813	45.11830	1336.64136	-44.05014	113.13550	-19.08332	274.01074	-198.41127	65.74272	-800.40033	189.52675	70.89099	-1127.40076	-110.28903	-1.19352
706	5.875	863.88947	64.80996	1585.53711	-298.26755	-21.51967	1348.86621	-1013.18311	46.48422	1340.78125	-72.15033	112.35284	-19.16997	314.04211	-190.73659	57.53545	-774.30328	184.03600	70.14105	-1155.35522	-111.16508	-0.96953
707	5.883	863.06647	63.87716	1588.12573	-296.48431	-21.25419	1353.78467	-1012.99213	47.63501	1345.24011	-100.35768	111.51844	-19.20475	354.16406	-182.27216	49.54665	-748.95398	178.54333	68.66251	-1183.57471	-111.93114	-0.80883
708	5.892	862.36169	62.91376	1590.77002	-294.46402	-20.75787	1358.85852	-1012.71350	48.53591	1349.91870	-128.63481	110.65028	-19.16485	394.40732	-173.29332	42.09731	-724.69177	173.14088	66.45605	-1211.90454	-112.74570	-0.56983
709	5.900	861.83826	61.93042	1593.40234	-292.31421	-19.94233	1363.97241	-1012.30029	49.17136	1354.69421	-156.95532	109.75249	-19.08671	434.75461	-164.35663	35.89947	-701.77911	168.04752	63.51802	-1239.86694	-113.88062	-0.06575
710	5.908	861.54010	60.95062	1595.95056	-290.12863	-18.75817	1368.99536	-1011.74408	49.53803	1359.41992	-185.31253	108.85027	-19.02742	474.84653	-156.22633	31.92282	-680.25464	163.61499	59.88660	-1266.61145	-115.66087	0.95355
711	5.917	861.47882	60.02062	1598.34949	-287.97818	-17.22285	1373.77551	-1011.09808	49.65732	1363.93823	-213.67847	108.00809	-19.01352	513.70441	-149.55782	30.86568	-660.00336	160.26852	55.64191	-1291.22241	-118.26701	2.72293
712	5.925	861.63281	59.19329	1600.55115	-285.92288	-15.40065	1378.15173	-1010.46814	49.58588	1368.09949	-241.92677	107.34158	-18.97891	549.63922	-144.43021	32.42471	-640.95776	158.36369	50.87375	-1313.19727	-121.61581	5.20905
713	5.933	861.95367	58.49019	1602.52734	-284.02502	-13.37532	1381.97327	-1009.97906	49.41248	1371.77710	-269.80820	106.97744	-18.68505	580.44739	-140.10052	34.92470	-623.25879	157.91920	45.58333	-1332.60681	-125.39516	7.95831
714	5.942	862.36749	57.88728	1604.26465	-282.34903	-11.23227	1385.11719	-1009.73468	49.24696	1374.87500	-297.08698	106.92390	-17.69693	603.91394	-135.41415	35.87573	-607.24805	158.55643	39.64236	-1349.88110	-129.13968	10.37078
715	5.950	862.77765	57.34216	1605.75525	-280.95218	-9.04078	1387.49963	-1009.79663	49.18826	1377.32971	-323.77115	106.94568	-15.48909	618.59467	-129.58153	33.29199	-593.33575	159.92340	33.00488	-1365.51733	-132.31749	12.24309
716	5.958	863.07996	56.82161	1606.99329	-279.87106	-6.84251	1389.07776	-1010.18042	49.29282	1379.10815	-350.05389	106.59695	-11.51822	624.61658	-122.49994	26.76645	-581.94263	162.06934	25.92373	-1379.80969	-134.49792	14.08001
717	5.967	863.18268	56.30462	1607.97070	-279.10855	-4.65532	1389.84619	-1010.84412	49.59193	1380.19885	-375.68549	105.47948	-5.06863	623.70154	-114.56483	17.53270	-573.54858	165.21523	18.79565	-1392.59021	-135.57318	16.80277
718	5.975	863.02106	55.77180	1608.67798	-278.63055	-2.49033	1389.82629	-1011.66644	50.12811	1380.60828	-399.20441	103.58249	4.77146	617.97980	-106.55157	7.86047	-568.65979	169.33678	11.87846	-1403.10986	-135.90247	21.04700
719	5.983	862.56445	55.20050	1609.10828	-278.37567	-0.36961	1389.05347	-1012.45374	50.94780	1380.36353	-418.03467	101.36044	18.43691	608.73273	-99.50412	0.16083	-567.67188	174.07234	5.28066	-1410.26807	-136.22142	26.67175
720	5.992	861.81903	54.57738	1609.25928	-278.27316	1.67032	1387.56921	-1012.99951	52.08037	1379.50891	-429.81189	99.43642	34.92193	596.36536	-94.19032	-4.31459	-570.77252	178.87262	-0.85480	-1413.15454	-137.28510	32.81168
721	6.000	860.82513	53.90763	1609.12854	-278.26138	3.58814	1385.42065	-1013.16479	53.53488	1378.08887	-433.72385	98.27281	51.81586	580.99695	-90.60123	-6.19539	-577.91461	183.17253	-6.19710	-1411.45618	-139.50204	38.31594
722	6.008	859.65240	53.20076	1608.70850	-278.29886	5.35305	1382.66187	-1012.92157	55.28901	1376.13867	-430.51355	98.08850	66.63966	562.58026	-88.32847	-7.01672	-588.84344	186.52574	-10.24969	-1405.37708	-142.83017	42.23787
723	6.017	858.40057	52.46002	1607.98840	-278.36557	6.95311	1379.35913	-1012.33777	57.28336	1373.69214	-421.52850	98.94023	78.14162	540.91321	-87.21344	-7.73536	-603.29248	188.68816	-12.70851	-1395.26294	-146.95306	44.15391
724	6.025	857.19733	51.69179	1606.96045	-278.45688	8.37859	1375.60095	-1011.53204	59.44025	1370.79968	-408.02509	100.79116	86.46444	516.06488	-87.23460	-8.43177	-621.33026	189.65190	-13.86236	-1381.34644	-151.55998	44.24754
725	6.033	856.18353	50.90610	1605.62158	-278.57895	9.61314	1371.49670	-1010.63690	61.67113	1367.53650	-391.04315	103.49684	92.49796	488.70428	-88.23956	-8.85014	-643.20013	189.66090	-14.40863	-1363.78308	-156.48283	43.11069
726	6.042	855.49219	50.11053	1603.96753	-278.75159	10.66356	1367.14832	-1009.78876	63.86724	1363.99280	-371.47266	106.77899	97.19458	459.95673	-90.02184	-8.81929	-668.44794	189.10060	-14.87622	-1342.81934	-161.62595	41.37597
727	6.050	855.22046	49.33053	1601.99048	-279.01208	11.57870	1362.62695	-1009.13147	65.91112	1360.24927	-350.07651	110.30336	101.24110	431.04260	-92.15219	-8.47950	-695.66760	188.25955	-15.39457	-1318.84412	-166.85574	39.46725
728	6.058	855.39838	48.62840	1599.69397	-279.41336	12.42824	1357.98267	-1008.80817	67.70676	1356.35974	-327.47189	113.82211	105.04491	402.77789	-93.98334	-8.23003	-723.41138	187.25224	-15.88659	-1292.27283	-172.01904	37.61739
729	6.067	855.97729	48.07349	1597.11267	-280.02219	13.28088	1353.26685	-1008.93719	69.19582	1352.35498	-304.08560	117.25085	108.81222	375.26019	-95.19891	-8.34807	-750.94220	186.19731	-16.27959	-1263.45996	-177.03305	36.02901
730	6.075	856.84802	47.69461	1594.32312	-280.91605	14.20564	1348.54993	-1009.58826	70.34959	1348.26123	-280.08734	120.66805	112.61065	348.16766	-95.97951	-8.78144	-778.13031	185.36075	-16.53368	-1232.83740	-181.78738	34.92244
731	6.083	857.87799	47.46720	1591.43555	-282.17130	15.27593	1343.93018	-1010.76416	71.14961	1344.12537	-255.38130	124.23871	116.40371	321.22357	-96.63408	-9.30799	-805.06226	184.96437	-16.63269	-1201.06311	-185.97925	34.42212
732	6.092	858.94458	47.33428	1588.57764	-283.84149	16.54919	1339.53015	-1012.39032	71.57098	1340.02991	-229.69794	128.09520	120.04795	294.33234	-97.35539	-9.75356	-831.84229	184.87209	-16.66105	-1168.74084	-189.31587	34.49722
733	6.100	859.94580	47.23615	1585.87952	-285.93582	18.02975	1335.47876	-1014.32037	71.59166	1336.08643	-202.73581	132.30031	123.27421	267.51050	-98.17710	-10.07724	-858.57178	184.70547	-16.76077	-1136.05444	-191.77483	35.04594
734	6.108	860.80219	47.13901	1583.45715	-288.41513	19.65352	1331.89661	-1016.36115	71.22820	1332.41382	-174.29964	136.88110	125.70586	240.77325	-99.01330	-10.33512	-885.33069	184.26097	-16.96472	-1102.92480	-193.40250	35.98840
735	6.117	861.45844	47.05175	1581.39917	-291.20712	21.30469	1328.89331	-1018.31757	70.53252	1329.12170	-144.35896	141.82681	126.94167	214.07251	-99.76519	-10.59968	-912.15283	183.61620	-17.21114	-1069.34290	-194.06992	37.27514
736	6.125	861.87994	47.01315	1579.77051	-294.22189	22.84350	1326.56897	-1020.04279	69.53520	1326.30164	-112.97821	147.05429	126.63401	187.33795	-100.39197	-10.88543	-939.04626	182.93034	-17.47228	-1035.49170	-193.57803	38.85371
737	6.133	862.04395	47.05535	1578.62732	-297.35596	24.13506	1325.01172	-1021.47424	68.23448	1324.02112	-80.19975	152.42636	124.53233	160.51492	-100.92942	-11.11738	-966.02039	182.29134	-17.74310	-1001.81769	-191.83179	40.65236
738	6.142	861.93524	47.17745	1578.02039	-300.48965	25.07904	1324.28650	-1022.63159	66.67346	1322.32410	-45.99765	157.83115	120.53757	133.54913	-101.45938	-11.21995	-993.08789	181.68169	-17.96664	-969.00574	-188.90527	42.56603
739	6.150	861.54816	47.35524	1577.98132	-303.48892	25.63492	1324.41736	-1023.57745	65.00243	1321.23328	-10.30472	163.21445	114.73211	106.40100	-102.05487	-11.22204	-1020.25165	181.03119	-18.06920	-937.72888	-184.99394	44.40964
740	6.158	860.88843	47.56870	1578.50525	-306.21698	25.83719	1325.37878	-1024.37427	63.43246	1320.75500	26.95306	168.53294	107.34753	79.09476	-102.77533	-11.20101	-1047.49426	180.30153	-18.05042	-908.32068	-180.24416	45.87097
741	6.167	859.97809	47.80616	1579.54834	-308.55038	25.80238	1327.10828	-1025.06848	62.13377	1320.89465	65.83209	173.71271	98.71333	51.69638	-103.62076	-11.21222	-1074.80396	179.50545	-17.98851	-880.58936	-174.63307	46.58149
742	6.175	858.85846	48.05975	1581.04224	-310.39108	25.70336	1329.52844	-1025.69666	61.16080	1321.66846	106.32526	178.66861	89.23423	24.21497	-104.49752	-11.29909	-1102.20679	178.65669	-17.97530	-853.89795	-168.04477	46.34264
743	6.183	857.58661	48.33675	1582.91235	-311.66974	25.68168	1332.55005	-1026.29004	60.43559	1323.08875	148.28864	183.35812	79.38241	-3.40955	-105.32886	-11.46126	-1129.75269	177.69479	-18.08271	-827.48883	-160.43475	45.30420
744	6.192	856.23016	48.65809	1585.08618	-312.34763	25.78323	1336.06946	-1026.86670	59.81366	1325.14063	191.39874	187.80777	69.64239	-31.20813	-106.13843	-11.63421	-1157.48511	176.53441	-18.31835	-800.85095	-151.91058	43.89510
745	6.200	854.86511	49.03925	1587.49097	-312.42447	25.99232	1339.98035	-1027.41455	59.20110	1327.77454	235.20905	192.04651	60.38400	-59.15070	-106.98742	-11.73391	-1185.38721	175.30048	-18.51361	-773.90704	-142.70271	42.58952
746	6.208	853.56976	49.48579	1590.05017	-311.94012	26.27914	1344.18176	-1027.87781	58.62556	1330.91736	279.29736	195.98276	51.72790	-87.21082	-107.86797	-11.70183	-1213.36365	174.32477	-18.39881	-746.96021	-133.10309	41.70061
747	6.217	852.41724	50.00603	1592.68640	-310.96231	26.60648	1348.56714	-1028.16418	58.19790	1334.48059	323.41345	199.42603	43.55683	-115.37622	-108.69656	-11.55366	-1241.36572	173.77922	-17.92967	-720.48987	-123.37743	41.29504
748	6.225	851.46796	50.61523	1595.32642	-309.57483	26.93789	1353.01770	-1028.18323	58.01242	1338.35803	367.55402	202.30972	35.76286	-143.60541	-109.41019	-11.40022	-1269.43274	173.56305	-17.36081	-694.92743	-113.67451	41.25451
749	6.233	850.75928	51.31763	1597.90295	-307.87354	27.25521	1357.41101	-1027.89282	58.08023	1342.42017	411.91205	204.95065	28.67724	-171.86707	-110.02209	-11.35491	-1297.46094	173.64197	-16.83840	-670.52142	-104.04007	41.41954
750	6.242	850.29791	52.09887	1600.35291	-305.95953	27.56609	1361.62878	-1027.31873	58.33119	1346.51599	456.54822	208.18307	23.45467	-200.20074	-110.60753	-11.42070	-1324.95728	174.26797	-15.99044	-647.38397	-94.50755	41.66553
751	6.250	850.05872	52.94416	1602.61719	-303.92374	27.90362	1365.56189	-1026.53564	58.66840	1350.48132	500.69940	213.09201	21.77238	-228.61139	-111.25227	-11.50238	-1351.14441	175.69258	-14.06764	-625.72284	-85.15819	41.82611
752	6.258	849.99219	53.84253	1604.64685	-301.83487	28.32008	1369.11560	-1025.64490	59.02951	1354.15540	542.13116	220.15793	24.37185	-256.88306	-112.00827	-11.39620	-1375.40259	177.80101	-10.58342	-606.04773	-76.17191	41.56801
753	6.267	850.03613	54.77185	1606.40967	-299.74036	28.86920	1372.21460	-1024.76599	59.41214	1357.40027	577.38025	228.45590	29.54118	-284.59039	-112.90098	-10.65656	-1397.52063	180.28677	-5.72513	-589.06763	-67.91336	40.43251
754	6.275	850.12726	55.69411	1607.88745	-297.68140	29.58916	1374.79480	-1024.01880	59.85809	1360.11060	603.05310	236.03033	33.58088	-311.31213	-113.89730	-8.65683	-1417.51501	183.07350	0.00177	-575.36621	-60.95349	38.07479
755	6.283	850.20514	56.56631	1609.07068	-295.71161	30.49486	1376.79016	-1023.49530	60.40555	1362.21680	617.26691	241.24374	33.22625	-336.76105	-114.81332	-4.93082	-1435.42310	186.33936	6.52394	-565.20557	-55.89919	34.47104
756	6.292	850.20905	57.36046	1609.95520	-293.90115	31.56923	1378.12756	-1023.23969	61.04351	1363.67969	620.42804	243.49423	27.50465	-360.63110	-115.32670	0.69587	-1451.18872	190.21359	14.50907	-558.57733	-53.11234	29.91425
757	6.300	850.07898	58.07973	1610.54016	-292.32404	32.76241	1378.73132	-1023.24481	61.70995	1364.47937	615.00500	242.89264	17.67420	-382.21027	-115.20102	8.37273	-1464.42310	194.52376	24.73610	-555.39105	-52.54961	24.85511
758	6.308	849.76733	58.75348	1610.82422	-291.03729	34.01045	1378.54199	-1023.45752	62.31671	1364.61182	604.26624	240.00131	6.41327	-400.08838	-114.60381	18.38301	-1474.26978	198.90208	36.91504	-555.65289	-53.81662	19.73735
759	6.317	849.25537	59.41259	1610.79834	-290.06311	35.25908	1377.54138	-1023.77905	62.75897	1364.09875	590.84985	235.81311	-3.12352	-412.43732	-114.18810	30.73954	-1479.73291	203.14426	49.11488	-559.52179	-56.28578	14.93249
760	6.325	848.56439	60.06797	1610.44458	-289.38324	36.47578	1375.76221	-1024.07361	62.91027	1362.99451	576.15271	231.38919	-8.87712	-417.90198	-114.70028	44.52571	-1480.12976	207.24086	58.62092	-567.22583	-59.16043	10.73522
761	6.333	847.75421	60.71432	1609.74487	-288.94843	37.64584	1373.27563	-1024.20752	62.64757	1361.37903	560.42212	227.44684	-11.06578	-416.32550	-116.39831	57.90293	-1475.20886	211.22159	63.62689	-578.92712	-61.63811	7.34853
762	6.342	846.91162	61.35017	1608.68860	-288.69571	38.75929	1370.17188	-1024.10571	61.93658	1359.35010	542.98926	224.34323	-11.46241	-408.61078	-118.90826	69.09426	-1465.18201	215.26903	64.15919	-594.74585	-63.26407	4.89804
763	6.350	846.13770	61.98972	1607.27417	-288.56781	39.79548	1366.55225	-1023.78101	60.89938	1357.01270	522.74915	222.18839	-11.62360	-396.06628	-121.64647	77.37732	-1450.76953	219.70190	61.52047	-614.79657	-64.13841	3.37645
764	6.358	845.53748	62.65614	1605.50342	-288.52945	40.70862	1362.52856	-1023.30908	59.75941	1354.46716	499.13849	220.85312	-12.06242	-379.92542	-124.24519	83.16109	-1432.89233	224.63167	57.18317	-638.72797	-64.66612	2.53250
765	6.367	845.21143	63.36903	1603.37439	-288.57758	41.42752	1358.21680	-1022.78986	58.71918	1351.79565	472.84149	220.04645	-12.65713	-361.16901	-126.61459	87.37746	-1412.16699	229.87419	52.18204	-665.28217	-65.14954	1.99749
766	6.375	845.23767	64.13855	1600.88074	-288.74277	41.87421	1353.72791	-1022.32599	57.88447	1349.04797	445.29559	219.49683	-13.22438	-340.48926	-128.79637	90.87379	-1388.75146	235.25056	47.11364	-692.84784	-65.66541	1.53673
767	6.383	845.65320	64.95676	1598.02734	-289.08228	41.99084	1349.15918	-1022.01227	57.25101	1346.23669	417.63568	219.04779	-13.71239	-318.32922	-130.81404	94.13148	-1362.57251	240.72588	42.34702	-720.37817	-66.17874	1.08861
768	6.392	846.44403	65.79192	1594.84766	-289.67117	41.75529	1344.59375	-1021.92938	56.73833	1343.35315	390.28790	218.61887	-14.16140	-294.96234	-132.59743	97.27826	-1333.55493	246.29109	38.16591	-747.57074	-66.65282	0.65283
769	6.400	847.54718	66.60581	1591.41296	-290.59366	41.17123	1340.11377	-1022.14496	56.27290	1340.39258	363.24231	218.15152	-14.61616	-270.54425	-133.99579	100.22542	-1301.78076	251.85161	34.84422	-774.49298	-67.08546	0.22606
770	6.408	848.86072	67.38147	1587.82935	-291.93146	40.25215	1335.81897	-1022.70581	55.86922	1337.36401	336.37659	217.61777	-15.08529	-245.10187	-134.87273	102.81314	-1267.66602	257.08572	32.63114	-801.27997	-67.50523	-0.19238
771	6.417	850.26215	68.13503	1584.22717	-293.74887	39.02451	1331.83313	-1023.61652	55.62935	1334.29285	309.58740	217.03427	-15.55555	-218.51831	-135.19691	104.89311	-1231.96436	261.53363	31.63797	-828.03198	-67.96115	-0.58884
772	6.425	851.63391	68.89652	1580.74744	-296.07123	37.53889	1328.28577	-1024.82251	55.66827	1331.22632	282.82538	216.42319	-16.01682	-190.62299	-134.99289	106.30655	-1195.51855	264.99329	31.81715	-854.78693	-68.50925	-0.93910
773	6.433	852.88379	69.67145	1577.52869	-298.86401	35.86925	1325.28394	-1026.21033	56.04240	1328.23657	256.09735	215.78925	-16.47207	-161.36115	-134.23418	106.86385	-1159.01746	267.55292	33.04560	-881.54114	-69.19150	-1.22037
774	6.442	853.94507	70.42824	1574.69543	-302.02936	34.10175	1322.90161	-1027.63538	56.72707	1325.42505	229.42554	215.13754	-16.91821	-130.84576	-132.87173	106.42494	-1122.92773	269.25284	35.19659	-908.30054	-70.00168	-1.42743
775	6.450	854.77252	71.12332	1572.35132	-305.42032	32.31888	1321.19080	-1028.97729	57.63293	1322.92566	202.78552	214.47803	-17.31783	-99.22882	-130.90964	104.97330	-1087.62036	270.03134	38.19810	-935.08887	-70.86223	-1.58064
776	6.458	855.34607	71.72581	1570.57483	-308.85800	30.58406	1320.19653	-1030.17810	58.64256	1320.89075	176.08838	213.82404	-17.61461	-66.55945	-128.38530	102.57053	-1053.50269	269.92877	41.98412	-961.92627	-71.66521	-1.71023
777	6.467	855.66901	72.22571	1569.41443	-312.14694	28.94038	1319.96362	-1031.23303	59.65636	1319.45703	149.23380	213.17792	-17.78228	-32.78778	-125.33567	99.26547	-1020.89233	269.08923	46.30207	-988.83014	-72.35089	-1.82771
778	6.475	855.75812	72.63481	1568.88257	-315.10159	27.43251	1320.53198	-1032.15967	60.61399	1318.71509	122.17056	212.52637	-17.84621	2.14844	-121.78513	95.06642	-989.80945	267.52625	50.61232	-1015.83374	-72.92778	-1.92794
779	6.483	855.63324	72.97801	1568.95679	-317.57874	26.13038	1321.92529	-1032.97485	61.47447	1318.69824	94.90680	211.86426	-17.85770	38.28540	-117.72166	89.98418	-959.98706	265.04132	54.27560	-1042.98254	-73.43486	-2.01174
780	6.492	855.30951	73.28285	1569.58838	-319.48688	25.10336	1324.13281	-1033.68164	62.20728	1319.39746	67.48917	211.18677	-17.85931	75.63568	-113.10207	84.09674	-931.04333	261.46036	56.88057	-1070.28394	-73.93263	-2.06853
781	6.500	854.79559	73.58136	1570.71558	-320.77353	24.35883	1327.09326	-1034.27441	62.82721	1320.78540	39.96381	210.49915	-17.87865	114.16470	-107.90983	77.59442	-902.67072	256.87625	58.37041	-1097.68237	-74.50096	-2.04900
782	6.508	854.10193	73.90462	1572.27393	-321.42490	23.83172	1330.70288	-1034.76257	63.40263	1322.82935	12.34442	209.84622	-17.92834	153.74014	-102.20639	70.77615	-874.71332	251.57556	58.87889	-1125.13464	-75.18620	-1.91001
783	6.517	853.25952	74.25232	1574.20520	-321.47363	23.43323	1334.84070	-1035.18274	63.98354	1325.48865	-15.37552	209.24881	-17.99715	194.11969	-96.05000	63.94080	-847.07251	245.79544	58.55936	-1152.68933	-75.95723	-1.68546
784	6.525	852.33075	74.57576	1576.46228	-320.98813	23.09109	1339.38538	-1035.57104	64.53398	1328.70886	-43.19629	208.64383	-18.06108	235.03070	-89.34487	57.21231	-819.63159	239.64948	57.57050	-1180.44214	-76.74658	-1.45884
785	6.533	851.39545	74.80556	1579.00549	-320.05148	22.76138	1344.21899	-1035.92627	64.96172	1332.41895	-71.11868	207.95163	-18.10258	276.21576	-81.94405	50.51468	-792.33820	233.20680	56.09845	-1208.43066	-77.52277	-1.27812
786	6.542	850.52972	74.89870	1581.78503	-318.75110	22.43730	1349.22961	-1036.20227	65.20102	1336.52588	-99.15456	207.15820	-18.11721	317.38800	-73.99970	43.76147	-765.31860	226.57230	54.35535	-1236.60327	-78.29947	-1.13295
787	6.550	849.79462	74.87294	1584.72229	-317.17850	22.15901	1354.31372	-1036.33301	65.24684	1340.90771	-127.30127	206.30179	-18.11677	358.31189	-66.13382	37.07699	-738.86829	219.93367	52.54150	-1264.79578	-79.15096	-0.94882
788	6.558	849.23352	74.80060	1587.70349	-315.42786	22.00063	1359.37683	-1036.26685	65.12048	1345.41541	-155.52979	205.42130	-18.11449	399.01617	-59.35318	31.02030	-713.35034	213.57581	50.76687	-1292.57056	-80.28290	-0.54454
789	6.567	848.87189	74.75668	1590.60315	-313.58743	22.03043	1364.32983	-1035.99146	64.82936	1349.88196	-183.81430	204.54269	-18.10501	439.79898	-54.89655	26.76799	-689.11401	207.84831	49.00030	-1319.13757	-81.99071	0.36794
790	6.575	848.71509	74.77538	1593.32532	-311.73135	22.27467	1369.07837	-1035.54309	64.36685	1354.13782	-212.13422	203.69925	-18.07648	480.75565	-53.79416	25.74138	-666.46613	203.00349	47.04893	-1343.65894	-84.42464	2.03068
791	6.583	848.74139	74.85389	1595.82324	-309.92145	22.70964	1373.51111	-1035.00586	63.74220	1358.03320	-240.40578	202.94266	-18.00496	521.01404	-56.03128	28.47586	-645.70062	198.98145	44.56034	-1365.69324	-87.40022	4.36320
792	6.592	848.89502	74.97466	1598.08765	-308.21753	23.27921	1377.49756	-1034.50000	63.01056	1361.45349	-268.41107	202.32349	-17.75345	558.35461	-60.10587	33.66645	-627.12341	195.45538	41.13226	-1385.30286	-90.48824	6.87416
793	6.600	849.08893	75.11580	1600.13086	-306.68289	23.92291	1380.90430	-1034.16028	62.27423	1364.32129	-295.86404	201.84341	-16.95161	589.61584	-63.84447	38.44209	-611.00415	192.14368	36.51928	-1402.81458	-93.21547	8.98861
794	6.608	849.21948	75.25584	1601.97290	-305.37619	24.60223	1383.61816	-1034.10254	61.64899	1366.59412	-322.65976	201.37366	-15.03506	611.81378	-65.85538	39.89866	-597.54803	189.04713	30.78694	-1418.53442	-95.13379	10.53702
795	6.617	849.18756	75.37923	1603.63062	-304.33759	25.31291	1385.56238	-1034.38367	61.21674	1368.25464	-348.99869	200.59039	-11.38137	623.71912	-66.06273	36.84035	-586.95251	186.49757	24.30840	-1432.53320	-95.90044	11.96290
796	6.625	848.91907	75.47655	1605.11096	-303.57877	26.07512	1386.70007	-1034.96875	60.99843	1369.29663	-374.89487	199.09537	-5.27731	626.67725	-65.04790	30.16875	-579.47443	184.96927	17.55588	-1444.47437	-95.51004	14.03785
797	6.633	848.37903	75.53857	1606.40295	-303.08212	26.90714	1387.02954	-1035.72278	60.97186	1369.72778	-399.24780	196.74954	4.11333	623.51013	-63.29243	21.79114	-575.45996	184.70569	10.82928	-1453.64197	-94.43448	17.32056
798	6.642	847.56812	75.55099	1607.47815	-302.80872	27.80258	1386.57446	-1036.43555	61.11783	1369.58411	-419.61130	193.88409	17.22041	616.62317	-61.02400	13.58981	-575.35321	185.58257	4.23306	-1459.27661	-93.41753	21.80608
799	6.650	846.50989	75.49811	1608.30164	-302.70688	28.72931	1385.37231	-1036.88257	61.45563	1368.92078	-433.35635	191.09483	33.14160	607.16504	-58.40596	6.88078	-579.65265	187.27077	-2.07400	-1460.89819	-93.06068	26.84027
800	6.658	845.24365	75.37823	1608.84216	-302.71790	29.64747	1383.46423	-1036.90613	62.04671	1367.78149	-439.22311	188.83237	49.50999	595.22845	-55.63785	1.98486	-588.68127	189.38326	-7.58617	-1458.31006	-93.57707	31.25558
801	6.667	843.82367	75.21512	1609.07678	-302.78564	30.52918	1380.89136	-1036.47070	62.95593	1366.17297	-437.70316	187.24452	63.75214	580.31793	-53.01041	-1.49748	-602.20947	191.54134	-11.49922	-1451.47534	-94.88748	33.87411
802	6.675	842.31610	75.04282	1608.99329	-302.86618	31.36647	1377.69922	-1035.65527	64.18820	1364.07556	-430.17493	186.36722	74.57832	562.01721	-50.93405	-3.90655	-619.52740	193.39262	-13.39446	-1440.48633	-96.86929	34.13555
803	6.683	840.79913	74.87652	1608.58936	-302.93118	32.16147	1373.94824	-1034.59705	65.66551	1361.48950	-417.99799	186.29388	82.29431	540.57312	-49.70418	-5.37765	-640.18280	194.62941	-13.81187	-1425.52856	-99.46634	32.30399
804	6.692	839.36945	74.70995	1607.86462	-302.96802	32.91109	1369.71997	-1033.43628	67.26733	1358.47327	-402.26263	187.07173	88.02568	516.69403	-49.29807	-6.15845	-664.07825	195.09868	-13.77792	-1406.81653	-102.60683	29.13538
805	6.700	838.14081	74.53353	1606.81299	-302.98059	33.61026	1365.11206	-1032.28967	68.88225	1355.14124	-383.90125	188.53683	92.85030	490.95831	-49.53296	-6.60942	-690.55090	194.90068	-13.93227	-1384.61414	-106.14188	25.38911
806	6.708	837.22522	74.34023	1605.42236	-302.98917	34.26810	1360.22754	-1031.24829	70.42683	1351.62756	-363.74744	190.35367	97.41663	463.86749	-50.21442	-6.99697	-718.22876	194.30151	-14.32990	-1359.31653	-109.90611	21.59020
807	6.717	836.70306	74.13181	1603.67834	-303.03021	34.91132	1355.16479	-1030.38867	71.82683	1348.04407	-342.47409	192.20139	101.98194	436.17636	-51.10420	-7.42847	-745.97021	193.52179	-14.80956	-1331.47595	-113.73869	18.07571
808	6.725	836.60236	73.93356	1601.57471	-303.15521	35.57486	1350.00903	-1029.78174	72.98950	1344.45398	-320.50671	193.90382	106.58582	408.59723	-51.95273	-7.91134	-773.35754	192.62466	-15.29395	-1301.73804	-117.42188	15.10054
809	6.733	836.89825	73.78734	1599.13196	-303.42685	36.29828	1344.83508	-1029.49341	73.81671	1340.87158	-297.98691	195.43063	111.17246	381.35684	-52.62476	-8.41130	-800.42615	191.61073	-15.79580	-1270.71106	-120.74431	12.85217
810	6.742	837.52399	73.72260	1596.41101	-303.91248	37.13012	1339.72473	-1029.57617	74.24977	1337.28662	-274.78824	196.81784	115.62591	354.33679	-53.18741	-8.86514	-827.31555	190.54726	-16.32071	-1238.83362	-123.66219	11.40815
811	6.750	838.38562	73.74043	1593.51062	-304.67938	38.12447	1334.78052	-1030.05151	74.28416	1333.69983	-250.60097	198.11771	119.76073	327.43097	-53.83003	-9.21306	-854.13000	189.55025	-16.84135	-1206.36267	-126.23984	10.76022
812	6.758	839.37689	73.82190	1590.55408	-305.78717	39.31958	1330.12292	-1030.88330	73.95013	1330.14661	-225.10782	199.40689	123.32079	300.61505	-54.65393	-9.47358	-880.92883	188.70030	-17.31361	-1173.49072	-128.42256	10.91975
813	6.767	840.39600	73.94250	1587.66711	-307.27203	40.70988	1325.87659	-1031.96704	73.30898	1326.70129	-198.15167	200.73996	125.99541	273.85831	-55.56810	-9.75046	-907.73596	188.00000	-17.69596	-1140.40527	-129.99863	11.94749
814	6.775	841.36816	74.08003	1584.95728	-309.13208	42.23509	1322.15698	-1033.15588	72.46208	1323.47888	-169.77345	202.07983	127.45965	247.11935	-56.40254	-10.12894	-934.55652	187.38359	-17.97779	-1107.26147	-130.73671	13.84052
815	6.783	842.26337	74.21352	1582.50757	-311.32410	43.79672	1319.06946	-1034.30371	71.51796	1320.62512	-140.13242	203.35687	127.46404	220.38589	-57.09071	-10.57135	-961.40839	186.76453	-18.18411	-1074.23438	-130.47386	16.42738
816	6.792	843.08850	74.32082	1580.38477	-313.76953	45.28235	1316.71936	-1035.29932	70.52748	1318.28906	-109.36890	204.58994	125.91616	193.64899	-57.70836	-10.94148	-988.32263	186.08211	-18.34043	-1041.61926	-129.13496	19.38010
817	6.800	843.85815	74.39249	1578.64685	-316.35794	46.57474	1315.21814	-1036.08374	69.47980	1316.59546	-77.48993	205.87671	122.85586	166.85226	-58.36397	-11.15212	-1015.31104	185.32541	-18.44868	-1009.78748	-126.72835	22.30992
818	6.808	844.56812	74.45029	1577.33911	-318.94763	47.55537	1314.66748	-1036.65088	68.37633	1315.62244	-44.37012	207.26788	118.36376	139.90054	-59.10258	-11.25145	-1042.36401	184.53519	-18.50161	-979.02454	-123.31042	24.88290
819	6.817	845.19324	74.53625	1576.48877	-321.37256	48.12745	1315.12842	-1037.03064	67.28226	1315.38293	-9.84549	208.71130	112.53111	112.73163	-59.89847	-11.33142	-1069.48865	183.76373	-18.50350	-949.40326	-118.95799	26.89479
820	6.825	845.70313	74.68060	1576.10107	-323.46222	48.25790	1316.59497	-1037.28174	66.28319	1315.81592	26.18561	210.10992	105.49799	85.37146	-60.69289	-11.41462	-1096.72864	182.98936	-18.49203	-920.73712	-113.78207	28.29158
821	6.833	846.07532	74.88362	1576.16443	-325.07111	48.00492	1318.99060	-1037.50818	65.39632	1316.82227	63.72675	211.37482	97.47794	57.88708	-61.45648	-11.46664	-1124.13989	182.06543	-18.56818	-892.65442	-107.93480	29.14887
822	6.842	846.30310	75.12083	1576.65771	-326.10306	47.50819	1322.19141	-1037.83435	64.57137	1318.33215	102.71869	212.44183	88.75358	30.31027	-62.24133	-11.45588	-1151.75366	180.83640	-18.82829	-864.79022	-101.57687	29.61844
823	6.850	846.40112	75.35966	1577.55139	-326.52145	46.95892	1326.06494	-1038.30432	63.79753	1320.32507	143.03168	213.27991	79.65495	2.63104	-63.10574	-11.37550	-1179.54370	179.40985	-19.16062	-836.93329	-94.85901	29.88794
824	6.858	846.40625	75.57387	1578.80200	-326.34171	46.54962	1330.49365	-1038.83069	63.13799	1322.78027	184.39969	213.87109	70.50680	-25.18195	-63.98643	-11.25642	-1207.42944	178.19890	-19.22969	-809.05005	-87.94611	30.15879
825	6.867	846.36945	75.75520	1580.35352	-325.60895	46.38764	1335.35803	-1039.25964	62.66527	1325.64014	226.43896	214.17166	61.56409	-53.17108	-64.78406	-11.15753	-1235.34155	177.51860	-18.83173	-781.26807	-81.01317	30.59197
826	6.875	846.34558	75.92391	1582.14368	-324.37686	46.44635	1340.51270	-1039.44934	62.44159	1328.83398	268.77313	214.09509	52.95724	-81.36011	-65.54305	-11.09702	-1263.30493	177.26622	-18.15823	-753.83807	-74.21454	31.26401
827	6.883	846.38940	76.12039	1584.09900	-322.70581	46.61823	1345.79639	-1039.30701	62.49957	1332.31665	311.15857	213.56647	44.66956	-109.72180	-66.35307	-11.03998	-1291.39160	177.15758	-17.56565	-727.06018	-67.68323	32.19135
828	6.892	846.55786	76.37273	1586.13708	-320.67209	46.78930	1351.05359	-1038.80713	62.77173	1336.06201	353.57025	212.66824	36.66851	-138.17114	-67.16517	-10.97076	-1319.47900	177.18637	-17.12564	-701.22321	-61.51489	33.35339
829	6.900	846.90399	76.67412	1588.18359	-318.36749	46.87094	1356.14270	-1037.98462	63.11398	1340.01477	396.19940	211.83917	29.28362	-166.59259	-67.87306	-10.93081	-1347.05981	177.69878	-16.40702	-676.58575	-55.75119	34.67020
830	6.908	847.45734	77.00006	1590.17810	-315.88660	46.81845	1360.93518	-1036.90869	63.42589	1344.06238	439.20715	212.00705	23.58077	-194.92523	-68.48018	-10.98352	-1373.36157	179.00998	-14.65906	-653.39105	-50.43550	35.98998
831	6.917	848.20483	77.34392	1592.06445	-313.31598	46.64855	1365.31580	-1035.67017	63.70404	1348.05493	482.10754	214.31403	21.12254	-223.19891	-69.12697	-11.10467	-1397.71362	181.08282	-11.33044	-631.92621	-45.69127	37.09012
832	6.925	849.08826	77.72452	1593.78906	-310.73187	46.44342	1369.19263	-1034.38184	64.01024	1351.84509	523.11261	219.22885	22.75078	-251.37878	-69.98474	-11.07676	-1419.79956	183.65430	-6.50167	-612.57202	-41.74248	37.67214
833	6.933	850.01721	78.15834	1595.31360	-308.20105	46.32935	1372.50891	-1033.17358	64.42123	1355.30786	559.25214	225.77612	27.26055	-279.17621	-71.09675	-10.49237	-1439.58228	186.58571	-0.66697	-595.74237	-38.85669	37.40659
834	6.942	850.89429	78.63461	1596.62390	-305.78400	46.42698	1375.23877	-1032.17432	64.97914	1358.33948	587.42529	232.01120	31.59763	-306.09955	-72.28912	-8.88099	-1457.08069	190.00340	6.02105	-581.76782	-37.22142	36.04929
835	6.950	851.63757	79.12810	1597.72424	-303.54083	46.79892	1377.35938	-1031.48389	65.67009	1360.85193	605.55518	236.45099	32.74654	-331.72345	-73.26033	-5.86876	-1472.18201	194.07774	14.20291	-570.86743	-36.84224	33.55598
836	6.958	852.18762	79.63319	1598.62146	-301.53448	47.42725	1378.82227	-1031.15015	66.44061	1362.76831	613.33270	238.77130	29.45523	-355.84088	-73.80701	-1.18104	-1484.49634	198.68968	24.75327	-563.19263	-37.57365	30.11891
837	6.967	852.50366	80.17097	1599.31287	-299.82483	48.23591	1379.55420	-1031.15942	67.21413	1364.01733	612.38202	239.18155	22.33062	-378.19281	-73.98788	5.53846	-1493.29248	203.33824	37.35740	-558.87604	-39.21806	26.07664
838	6.975	852.56427	80.76299	1599.78943	-298.45389	49.14084	1379.49121	-1031.43103	67.88481	1364.54260	605.43427	237.76636	13.04708	-397.90887	-74.12557	14.77554	-1497.64087	207.36211	49.67686	-558.08533	-41.54436	21.73597
839	6.983	852.37543	81.40771	1600.04395	-297.42639	50.07560	1378.61731	-1031.81116	68.30852	1364.32495	594.87463	234.65045	3.76752	-413.28784	-74.71407	26.71010	-1496.77563	210.50108	58.66042	-561.01068	-44.22725	17.27573
840	6.992	851.97192	82.08062	1600.06360	-296.70120	50.97720	1376.97205	-1032.09814	68.34294	1363.39783	581.85345	230.37473	-3.57637	-422.45557	-76.26614	40.56367	-1490.45044	213.29723	62.80938	-567.74426	-46.80685	12.83086
841	7.000	851.40637	82.75108	1599.81885	-296.20764	51.78316	1374.62878	-1032.10938	67.92479	1361.84631	566.42297	225.85077	-8.15665	-424.46027	-79.04245	54.54654	-1479.11011	216.49968	62.63372	-578.24207	-48.76479	8.70222
842	7.008	850.74219	83.40156	1599.26868	-295.87592	52.45650	1371.66711	-1031.74719	67.09846	1359.79517	548.27155	221.96271	-10.39201	-419.70477	-82.84361	66.70653	-1463.75439	220.24960	59.41027	-592.58167	-49.79015	5.44210
843	7.017	850.06042	84.03699	1598.37451	-295.65283	52.98600	1368.16724	-1031.02527	66.00261	1357.38501	527.31958	219.15930	-11.32181	-409.42480	-87.18360	75.95587	-1445.41858	224.25453	54.33946	-611.14282	-50.06754	3.45771
844	7.025	849.46606	84.68377	1597.11414	-295.50049	53.35048	1364.22546	-1030.04626	64.84834	1354.74060	503.73792	217.37976	-11.85566	-394.96344	-91.66290	82.38284	-1424.62402	228.35551	48.44955	-634.00153	-50.15219	2.54413
845	7.033	849.07593	85.38422	1595.48291	-295.39725	53.50787	1359.95874	-1028.94763	63.86080	1351.94519	477.92615	216.31314	-12.39474	-377.43939	-96.10892	86.80042	-1401.33496	232.59369	42.54530	-660.13177	-50.45741	2.11679
846	7.042	848.99072	86.18410	1593.48328	-295.34628	53.42470	1355.48450	-1027.85193	63.19331	1349.04590	450.70062	215.63434	-12.96461	-357.69751	-100.46685	90.13158	-1375.39868	236.97884	37.22844	-687.77637	-50.98967	1.75652
847	7.050	849.26794	87.11001	1591.11658	-295.38000	53.09232	1350.90112	-1026.85388	62.85460	1346.07617	423.03461	215.10712	-13.50590	-336.29956	-104.71270	93.05959	-1346.98755	241.39861	33.11556	-715.57257	-51.55348	1.33982
848	7.058	849.90649	88.15050	1588.39368	-295.55600	52.51234	1346.29211	-1026.03430	62.71071	1343.05518	395.50891	214.62137	-14.00035	-313.56708	-108.85072	95.93219	-1316.73901	245.65990	30.90909	-743.01666	-52.02432	0.88220
849	7.067	850.85114	89.25768	1585.35962	-295.94867	51.68042	1341.74365	-1025.47192	62.60094	1339.97351	368.24152	214.14050	-14.47124	-289.67731	-112.84718	98.76884	-1285.52747	249.46983	31.01844	-770.13403	-52.41162	0.42636
850	7.075	852.01489	90.36812	1582.11060	-296.63705	50.58574	1337.35706	-1025.23767	62.44803	1336.80615	341.17499	213.65131	-14.94364	-264.69275	-116.56866	101.37241	-1254.01440	252.43703	33.03073	-797.06903	-52.78506	0.00586
851	7.083	853.29803	91.42774	1578.78357	-297.69058	49.21999	1333.25183	-1025.37354	62.25238	1333.54675	314.25043	213.15744	-15.41795	-238.54431	-119.88655	103.51607	-1222.46167	254.30482	35.82647	-823.93005	-53.21164	-0.36979
852	7.092	854.59644	92.40443	1575.53064	-299.15051	47.59074	1329.55103	-1025.87634	62.04935	1330.22778	287.42456	212.64487	-15.88654	-211.09491	-122.77283	105.02843	-1190.94751	255.17516	38.49434	-850.77771	-53.73181	-0.71456
853	7.100	855.81677	93.28926	1572.49805	-301.00836	45.74113	1326.35596	-1026.69336	61.90665	1326.92505	260.66205	212.08273	-16.35089	-182.27618	-125.20328	105.75774	-1159.49463	255.38362	40.99844	-877.61829	-54.35063	-1.04409
854	7.108	856.89136	94.09750	1569.81494	-303.19641	43.75323	1323.73450	-1027.72058	61.91479	1323.75598	233.94135	211.46716	-16.81249	-152.18048	-127.08899	105.58449	-1128.01709	255.24547	43.84778	-904.43164	-55.04028	-1.34925
855	7.117	857.78113	94.86333	1567.58374	-305.59912	41.71474	1321.73315	-1028.81006	62.13566	1320.86841	207.23413	210.81274	-17.24213	-121.01385	-128.37173	104.48938	-1096.43542	254.90144	47.37311	-931.23181	-55.75047	-1.60467
856	7.125	858.46973	95.62113	1565.87366	-308.07111	39.68533	1320.39453	-1029.81067	62.57092	1318.41870	180.46912	210.12643	-17.56493	-88.93652	-129.05330	102.51590	-1064.83252	254.24014	51.44051	-958.06580	-56.42870	-1.80580
857	7.133	858.95715	96.38692	1564.71973	-310.45285	37.70499	1319.76819	-1030.62451	63.17825	1316.54456	153.56006	209.40994	-17.72179	-55.94934	-129.13802	99.67557	-1033.39722	252.98521	55.65075	-984.97827	-57.04700	-1.96724
858	7.142	859.25269	97.15578	1564.12988	-312.59305	35.83218	1319.90784	-1031.21826	63.87097	1315.34363	126.47580	208.67453	-17.75378	-21.92090	-128.63005	95.95319	-1002.34088	250.87361	59.63682	-1012.00940	-57.60617	-2.08749
859	7.150	859.36798	97.91390	1564.09521	-314.37268	34.16295	1320.86072	-1031.59778	64.51810	1314.86560	99.24277	207.94467	-17.76796	13.30298	-127.51062	91.35910	-971.90515	247.69966	63.20101	-1039.19141	-58.13225	-2.14583
860	7.158	859.31342	98.64865	1564.59595	-315.70508	32.78772	1322.64648	-1031.78308	65.00136	1315.12170	71.89038	207.23007	-17.81432	49.81012	-125.71613	85.95613	-942.30347	243.37074	66.29599	-1066.50928	-58.70796	-2.11977
861	7.167	859.09589	99.35001	1565.60083	-316.52072	31.71626	1325.23425	-1031.79224	65.26970	1316.10071	44.42169	206.53580	-17.86093	87.57104	-123.21150	79.89098	-913.59705	238.06538	68.90623	-1093.90161	-59.42894	-1.99585
862	7.175	858.72180	100.00590	1567.06653	-316.77521	30.86307	1328.53821	-1031.63892	65.33928	1317.77808	16.82129	205.90195	-17.87383	126.41403	-120.04218	73.40798	-885.63995	232.15170	70.90479	-1121.35315	-60.26653	-1.79330
863	7.183	858.20886	100.59508	1568.93872	-316.46695	30.11063	1332.43384	-1031.34729	65.26796	1320.11914	-10.91708	205.34546	-17.86972	166.05386	-116.28138	66.79106	-858.13361	225.91887	72.07726	-1148.92053	-61.08858	-1.56813
864	7.192	857.59814	101.09247	1571.15662	-315.63123	29.37860	1336.78259	-1030.95996	65.12335	1323.08044	-38.76840	204.78754	-17.90314	206.16235	-111.95446	60.25681	-830.80719	219.52437	72.31200	-1176.64465	-61.82680	-1.36925
865	7.200	856.95197	101.48870	1573.65466	-314.32257	28.64772	1341.45142	-1030.51599	64.94176	1326.60022	-66.70229	204.12558	-18.00281	246.45468	-107.04712	53.89137	-803.63733	213.08975	71.68548	-1204.53845	-62.51346	-1.20950
866	7.208	856.34424	101.79477	1576.36316	-312.60480	27.94633	1346.32288	-1030.01868	64.69258	1330.58789	-94.72470	203.34119	-18.12360	286.75403	-101.62589	47.67941	-776.91034	206.72209	70.35644	-1232.61768	-63.20590	-1.06966
867	7.217	855.85004	102.02541	1579.21069	-310.55237	27.32652	1351.29639	-1029.43384	64.29239	1334.91992	-122.85547	202.48511	-18.19096	326.96735	-95.92557	41.57147	-751.04742	200.50206	68.44161	-1260.79785	-63.99841	-0.87829
868	7.225	855.53210	102.19530	1582.12402	-308.25302	26.84595	1356.28430	-1028.71729	63.66258	1339.44299	-151.08313	201.60016	-18.17503	367.03311	-90.32850	35.59274	-726.35278	194.53342	65.98969	-1288.70166	-65.11427	-0.47829
869	7.233	855.42474	102.33423	1585.02148	-305.80127	26.55452	1361.20081	-1027.84717	62.76692	1343.98303	-179.38113	200.69638	-18.10347	406.96643	-85.45605	30.13111	-702.92352	189.01704	63.01044	-1315.55505	-66.87834	0.36436
870	7.242	855.53052	102.48816	1587.81714	-303.28699	26.47426	1365.95020	-1026.84985	61.61023	1348.36182	-207.71733	199.77762	-18.03036	446.89966	-82.31008	26.22700	-680.75177	184.23073	59.49648	-1340.39978	-69.48520	1.85211
871	7.250	855.82611	102.69661	1590.43750	-300.79163	26.58003	1370.41809	-1025.80542	60.21411	1352.42151	-235.98810	198.89194	-17.97333	486.77792	-81.89800	25.21861	-659.86407	180.38989	55.43686	-1362.58362	-72.80991	3.92155
872	7.258	856.26385	102.96690	1592.83398	-298.39063	26.80167	1374.47559	-1024.82715	58.61000	1356.04700	-263.96194	198.15472	-17.79336	525.69769	-84.30711	27.59253	-640.39301	177.54915	50.81817	-1382.07837	-76.50113	6.12033
873	7.267	856.77203	103.26685	1594.98303	-296.15536	27.04871	1377.99194	-1024.02393	56.88226	1359.16833	-291.35898	197.66432	-17.09589	561.52991	-88.19643	32.01646	-622.56891	175.69078	45.61453	-1399.38647	-80.20465	7.91315
874	7.275	857.26410	103.54763	1596.87671	-294.15222	27.25061	1380.84973	-1023.47052	55.19421	1361.74109	-318.09201	197.34143	-15.29192	591.31976	-91.50139	35.64950	-606.65356	174.83073	39.78697	-1415.18884	-83.67636	9.26046
875	7.283	857.64966	103.77849	1598.51135	-292.43240	27.39148	1382.96179	-1023.19611	53.72980	1363.72852	-344.38654	196.83826	-11.73302	612.44568	-92.73692	35.74300	-592.89117	174.93475	33.31461	-1429.90759	-86.74806	10.88918
876	7.292	857.84241	103.96564	1599.87805	-291.01492	27.50566	1384.28162	-1023.18298	52.60448	1365.10400	-370.31552	195.62836	-5.66809	624.18018	-91.56318	31.33847	-581.54370	175.81177	26.25651	-1443.34753	-89.26515	13.84861
877	7.300	857.76843	104.14860	1600.96167	-289.88153	27.64088	1384.79980	-1023.36163	51.83411	1365.86206	-394.84906	193.30927	3.79154	628.25232	-88.43707	23.57251	-572.95551	177.17676	18.77326	-1454.57227	-91.17389	18.64210
878	7.308	857.38049	104.37429	1601.74719	-288.98950	27.82716	1384.53198	-1023.60382	51.37485	1366.01819	-415.47696	190.00441	17.12339	627.32458	-84.18304	14.58592	-567.57776	178.77356	11.08387	-1462.16345	-92.69669	24.72495
879	7.317	856.68103	104.65208	1602.22876	-288.28653	28.06448	1383.51001	-1023.73480	51.18854	1365.59949	-429.35117	186.41597	33.45448	623.01550	-79.73579	6.42069	-565.96118	180.41663	3.48307	-1464.93640	-94.29329	30.78903
880	7.325	855.73950	104.91764	1602.41357	-287.71774	28.32668	1381.77295	-1023.57953	51.28683	1364.63208	-435.06073	183.31125	50.43732	615.62531	-75.77032	0.36469	-568.65082	181.99495	-3.49046	-1462.59424	-96.38173	35.49652
881	7.333	854.67249	105.05980	1602.31445	-287.23010	28.57663	1379.35950	-1023.02551	51.72859	1363.12683	-433.09906	181.08273	65.49920	604.98047	-72.46800	-3.43563	-575.91882	183.50362	-8.98433	-1455.62915	-99.14418	38.05377
882	7.342	853.59393	105.00720	1601.93164	-286.77881	28.77787	1376.30725	-1022.06152	52.57423	1361.08423	-424.86414	179.83170	77.29742	590.87909	-69.85641	-5.65340	-587.57397	185.00876	-12.27335	-1444.70557	-102.60201	38.36854
883	7.350	852.58850	104.77663	1601.24219	-286.33566	28.89574	1372.65991	-1020.77002	53.82626	1358.52283	-411.71027	179.53384	86.00703	573.22095	-68.16078	-6.94599	-603.28357	186.44601	-13.45222	-1430.23547	-106.77596	36.90546
884	7.358	851.72833	104.43035	1600.21082	-285.89163	28.89978	1368.47803	-1019.28497	55.39786	1355.50793	-394.77795	180.00897	92.58897	552.13464	-67.61517	-7.56292	-623.04932	187.47165	-13.48054	-1412.36365	-111.67603	34.37459
885	7.367	851.09467	104.01091	1598.81104	-285.45264	28.77431	1363.84424	-1017.74060	57.13164	1352.15271	-375.12732	180.93521	98.02283	527.95404	-68.20775	-7.62272	-646.76422	187.73128	-13.40493	-1391.17212	-117.18355	31.39738
886	7.375	850.77209	103.53030	1597.03442	-285.03625	28.53096	1358.85681	-1016.24005	58.83783	1348.58594	-353.70108	181.99539	102.96436	501.34592	-69.63499	-7.42593	-673.37048	187.26274	-13.67862	-1366.85962	-123.03915	28.33874
887	7.383	850.82001	103.00627	1594.88538	-284.67346	28.21501	1353.61853	-1014.85992	60.32289	1344.91040	-331.17316	183.00061	107.72971	473.44336	-71.34583	-7.33422	-701.19641	186.40491	-14.21077	-1339.78064	-128.92012	25.33009
888	7.392	851.24866	102.48858	1592.37378	-284.41180	27.90078	1348.23608	-1013.68231	61.42733	1341.18176	-307.90994	183.89636	112.41767	445.41846	-72.79985	-7.49358	-729.01685	185.41359	-14.77817	-1310.43567	-134.47742	22.39459
889	7.400	852.01471	102.04731	1589.52014	-284.31830	27.68755	1342.82715	-1012.82031	62.06702	1337.41846	-284.02463	184.69081	117.01861	417.87122	-73.81992	-7.82214	-756.41260	184.31880	-15.30816	-1279.46838	-139.38571	19.61946
890	7.408	853.03497	101.73970	1586.37341	-284.47717	27.70189	1337.52209	-1012.40143	62.23792	1333.62830	-259.40527	185.41028	121.44440	390.77789	-74.55958	-8.22173	-783.44495	183.03194	-15.91740	-1247.51758	-143.50642	17.25359
891	7.417	854.21667	101.58558	1583.02246	-284.98065	28.07553	1332.46265	-1012.51996	61.97993	1329.82837	-233.76593	186.10503	125.52267	363.89929	-75.18668	-8.68661	-810.30627	181.54776	-16.72756	-1214.96985	-146.97157	15.62468
892	7.425	855.48816	101.57124	1579.58643	-285.90637	28.88210	1327.78992	-1013.19379	61.33857	1326.05652	-206.78864	186.83694	128.99884	337.09210	-75.79466	-9.20542	-837.14429	180.06435	-17.65339	-1181.93848	-149.98938	15.01050
893	7.433	856.80603	101.66889	1576.19702	-287.28503	30.07663	1323.62488	-1014.33691	60.36336	1322.38452	-178.29753	187.63419	131.55496	310.32367	-76.46509	-9.71100	-864.00757	178.82855	-18.45781	-1148.44971	-152.59825	15.58815
894	7.442	858.14594	101.84498	1572.98291	-289.08231	31.49613	1320.05701	-1015.75549	59.12593	1318.92859	-148.35532	188.44479	132.85703	283.57669	-77.22684	-10.15756	-890.87329	177.92061	-18.99142	-1114.54700	-154.65427	17.36670
895	7.450	859.49957	102.05348	1570.06091	-291.21448	32.93082	1317.14966	-1017.19513	57.70952	1315.84143	-117.19270	189.14447	132.63239	256.83572	-78.02155	-10.53729	-917.71411	177.29265	-19.24979	-1080.36365	-155.95752	20.10864
896	7.458	860.86847	102.23849	1567.52759	-293.57639	34.20309	1314.95386	-1018.42480	56.18465	1313.28333	-85.01410	189.62933	130.75449	230.11096	-78.79004	-10.82376	-944.53870	176.91652	-19.24234	-1046.21448	-156.30281	23.35441
897	7.467	862.24670	102.36160	1565.45386	-296.05493	35.19428	1313.52258	-1019.29999	54.60848	1311.39233	-51.85104	189.88754	127.26241	203.40088	-79.56190	-10.97911	-971.38232	176.78085	-18.96601	-1012.53455	-155.49011	26.54913
898	7.475	863.59619	102.43430	1563.88281	-298.52994	35.83796	1312.91968	-1019.78528	53.03522	1310.26501	-17.56213	189.98499	122.28663	176.64282	-80.37782	-11.02919	-998.29175	176.74387	-18.52490	-979.69861	-153.40283	29.23043
899	7.483	864.83197	102.52268	1562.83142	-300.87436	36.11620	1313.21167	-1019.95520	51.51447	1309.95068	18.06555	190.01495	115.97506	149.72601	-81.17470	-11.07296	-1025.32019	176.52635	-18.13615	-947.90216	-150.08978	31.19729
900	7.492	865.84882	102.70227	1562.30151	-302.95676	36.05606	1314.43433	-1019.96887	50.08572	1310.45349	55.19543	190.01630	108.48608	122.55991	-81.87912	-11.18206	-1052.50916	175.95782	-17.95313	-917.14697	-145.73915	32.51625
901	7.500	866.58179	102.99777	1562.29419	-304.64856	35.71767	1316.56470	-1019.99792	48.78457	1311.72510	93.87393	189.91638	100.01125	95.14420	-82.55194	-11.32058	-1079.86987	175.08580	-17.98112	-887.26624	-140.54695	33.34809
902	7.508	867.03491	103.37841	1562.80334	-305.83780	35.17846	1319.52527	-1020.13971	47.64572	1313.66113	134.03049	189.58603	90.79111	67.57458	-83.31602	-11.39255	-1107.38428	174.00285	-18.18240	-857.96051	-134.63007	33.79187
903	7.517	867.25989	103.79840	1563.79700	-306.44882	34.52347	1323.20557	-1020.38885	46.69100	1316.14514	175.48361	188.93478	81.11858	39.94559	-84.18875	-11.36695	-1135.03662	172.76335	-18.52207	-828.90625	-128.07959	33.90127
904	7.525	867.32361	104.22781	1565.21533	-306.45685	33.84084	1327.48230	-1020.66711	45.91765	1319.10205	217.95264	187.91449	71.30713	12.25189	-85.06932	-11.31974	-1162.82751	171.52196	-18.85460	-799.92444	-121.04211	33.78102
905	7.533	867.29242	104.66772	1566.98425	-305.88641	33.20297	1332.22668	-1020.85754	45.29865	1322.48682	261.12372	186.43526	61.60812	-15.57813	-85.86667	-11.32503	-1190.73511	170.55966	-18.91849	-771.07410	-113.71783	33.60050
906	7.542	867.23041	105.14942	1569.02783	-304.79526	32.63765	1337.30371	-1020.84326	44.79327	1326.25769	304.73083	184.35648	52.13731	-43.58063	-86.57748	-11.36214	-1218.72363	170.02943	-18.57875	-742.60449	-106.31682	33.51937
907	7.550	867.19513	105.70953	1571.27551	-303.25647	32.11826	1342.57312	-1020.55212	44.35875	1330.38501	348.63232	181.62314	42.90400	-71.72296	-87.23634	-11.37674	-1246.79028	169.78894	-17.99505	-714.84363	-99.02647	33.63596
908	7.558	867.23145	106.36633	1573.66113	-301.34821	31.57846	1347.89673	-1019.96741	43.96928	1334.83728	392.89771	178.44769	34.03065	-99.95038	-87.86473	-11.36913	-1274.89966	169.63278	-17.40612	-688.09985	-91.96809	33.98439
909	7.567	867.37091	107.11777	1576.11694	-299.15021	30.94683	1353.14404	-1019.10901	43.63211	1339.52283	437.76868	175.49774	26.17644	-128.24493	-88.50825	-11.36697	-1302.80835	169.63792	-16.73857	-662.60205	-85.18144	34.52862
910	7.575	867.63287	107.94477	1578.57410	-296.74164	30.18812	1358.19238	-1018.02557	43.36978	1344.27075	483.22382	173.98801	20.81909	-156.63580	-89.24365	-11.36135	-1329.92920	170.16074	-15.46970	-638.52393	-78.70332	35.15815
911	7.583	868.01721	108.81377	1580.96985	-294.19836	29.32036	1362.92786	-1016.79639	43.19836	1348.88245	528.14795	175.23422	19.66664	-185.11401	-90.10848	-11.31207	-1355.47046	171.50410	-12.88843	-616.08008	-72.65469	35.69673
912	7.592	868.49677	109.68973	1583.24890	-291.59216	28.40672	1367.25110	-1015.52051	43.13860	1353.19043	569.86523	179.51752	23.05132	-213.49951	-91.09366	-11.14548	-1378.85913	173.68303	-8.58232	-595.58618	-67.25285	35.92012
913	7.600	869.01855	110.55158	1585.36255	-288.99127	27.53951	1371.08496	-1014.29706	43.22889	1357.08521	604.92078	185.34937	28.76972	-241.40228	-92.20549	-10.64104	-1399.91528	176.52142	-2.66746	-577.44525	-62.76825	35.58947
914	7.608	869.51569	111.39351	1587.27576	-286.46002	26.81521	1374.37585	-1013.20728	43.50301	1360.50635	630.56653	190.42984	33.08419	-268.32098	-93.46095	-9.33236	-1418.59229	179.82625	4.56286	-562.09253	-59.43185	34.50575
915	7.617	869.92212	112.21203	1588.97778	-284.06006	26.30110	1377.07776	-1012.30859	43.94185	1363.40991	645.62653	193.42654	33.15889	-293.86249	-94.81510	-6.64306	-1434.75146	183.37477	13.09456	-549.86981	-57.35327	32.59845
916	7.625	870.17804	112.99815	1590.47559	-281.85376	26.00410	1379.13196	-1011.63733	44.45525	1365.74500	650.66876	194.36996	28.40935	-317.90063	-96.12457	-2.12556	-1448.06641	186.88452	23.14394	-540.91589	-56.52419	29.98746
917	7.633	870.23218	113.74611	1591.77820	-279.90363	25.87128	1380.46082	-1011.21008	44.92651	1367.46094	647.82916	193.65799	20.02106	-340.30121	-97.20580	4.55365	-1457.96106	190.10107	34.59143	-535.24994	-56.84087	26.92372
918	7.642	870.05060	114.45863	1592.88843	-278.26016	25.83568	1380.98950	-1011.01617	45.27368	1368.52222	639.97339	191.58945	10.14267	-360.29932	-98.02194	13.80080	-1463.80420	192.84224	46.39216	-532.95947	-58.08324	23.63064
919	7.650	869.62506	115.14457	1593.79761	-276.94275	25.85798	1380.67639	-1011.00299	45.47060	1368.90710	629.44934	188.74539	1.25228	-376.23785	-98.93320	25.92813	-1465.18311	195.10307	56.76739	-534.26135	-59.89449	20.16457
920	7.658	868.96960	115.82526	1594.47498	-275.93112	25.91904	1379.53345	-1011.06702	45.50737	1368.60767	617.29999	185.90773	-5.00243	-386.18488	-100.63950	40.48103	-1461.90881	197.19771	64.18960	-539.37366	-61.78822	16.45182
921	7.667	868.11713	116.54078	1594.87463	-275.17633	25.99232	1377.62231	-1011.07306	45.31771	1367.64319	603.29700	183.50896	-8.59987	-389.03821	-103.65335	55.83815	-1454.02197	199.50691	68.03595	-548.31757	-63.22081	12.50919
922	7.675	867.12006	117.34123	1594.95740	-274.61908	26.03702	1375.03345	-1010.90021	44.77225	1366.07214	586.75067	181.62112	-10.49239	-385.07806	-107.88404	69.86382	-1441.93872	202.12840	68.49041	-560.90338	-63.80817	8.65384
923	7.683	866.04401	118.26911	1594.70276	-274.20401	26.01053	1371.86560	-1010.48828	43.79243	1363.99707	567.46747	180.19203	-11.56466	-375.51886	-112.79153	81.08601	-1426.33008	205.00673	66.27594	-577.06165	-63.60867	5.48011
924	7.692	864.96307	119.34531	1594.10327	-273.89014	25.88224	1368.21814	-1009.85156	42.47472	1361.55798	545.75275	179.04050	-12.29815	-361.74872	-117.83553	89.28526	-1407.73694	208.19553	62.39414	-597.04449	-63.15428	3.43408
925	7.700	863.96674	120.56624	1593.15588	-273.65668	25.63523	1364.19226	-1009.05615	41.07263	1358.90295	521.81366	177.99380	-12.88754	-344.93115	-122.77332	95.19637	-1386.36938	211.76698	57.76743	-620.80652	-63.02673	2.39401
926	7.708	863.15771	121.91020	1591.85510	-273.50345	25.25436	1359.89221	-1008.18799	39.85582	1356.15112	495.91577	177.03952	-13.40303	-325.91388	-127.62643	99.80513	-1362.19312	215.62424	53.00958	-647.28400	-63.38622	1.87667
927	7.717	862.63232	123.34525	1590.19214	-273.45087	24.71851	1355.41992	-1007.33618	38.99597	1353.37122	468.81451	176.21555	-13.87115	-305.25122	-132.48361	103.83199	-1335.13672	219.56468	48.47924	-674.85846	-64.01205	1.50130
928	7.725	862.45984	124.83539	1588.16199	-273.54031	24.00558	1350.86487	-1006.59009	38.54592	1350.58240	441.38342	175.51526	-14.29590	-283.28113	-137.37523	107.62225	-1305.26978	223.41588	44.44617	-702.39020	-64.65443	1.10872
929	7.733	862.66376	126.34601	1585.77795	-273.83356	23.09482	1346.30444	-1006.03711	38.46371	1347.76685	414.07635	174.89413	-14.69141	-260.18445	-142.26433	111.25136	-1272.88049	227.01357	41.18420	-729.52936	-65.20793	0.67023
930	7.742	863.20752	127.84886	1583.08826	-274.40997	21.96164	1341.81531	-1005.75659	38.63599	1344.88916	386.97101	174.28326	-15.08540	-236.00134	-147.08487	114.64221	-1238.51416	230.12715	38.89758	-756.37677	-65.68303	0.22008
931	7.750	863.99884	129.33234	1580.18481	-275.35434	20.58124	1337.49060	-1005.80621	38.92018	1341.92224	360.05286	173.62903	-15.47948	-210.65759	-151.73418	117.63394	-1202.92627	232.52275	37.60330	-783.10107	-66.14009	-0.19187
932	7.758	864.91559	130.79887	1577.20142	-276.73273	18.94444	1333.44409	-1006.20148	39.21510	1338.87012	333.31757	172.92856	-15.85485	-184.03247	-156.05679	120.00113	-1166.87817	234.09563	37.21043	-809.78137	-66.64818	-0.53734
933	7.767	865.83478	132.23354	1574.30054	-278.56653	17.07597	1329.79443	-1006.89764	39.50301	1335.78223	306.72034	172.21774	-16.22769	-156.07593	-159.89835	121.48399	-1130.98267	234.89438	37.71698	-836.43805	-67.26173	-0.82005
934	7.775	866.65601	133.58926	1571.64758	-280.82220	15.04074	1326.64233	-1007.79138	39.83317	1332.75464	280.17120	171.53470	-16.64569	-126.91626	-163.16806	121.87335	-1095.71411	235.07829	39.26365	-863.07556	-67.98866	-1.05977
935	7.783	867.31482	134.81447	1569.37927	-283.42496	12.92355	1324.06799	-1008.75031	40.27760	1329.92090	253.61163	170.88919	-17.11121	-96.81409	-165.84662	121.08723	-1061.45813	234.80968	41.95628	-889.70209	-68.76559	-1.27369
936	7.792	867.78369	135.88687	1567.58813	-286.27942	10.79926	1322.14551	-1009.65637	40.88390	1327.43457	227.03107	170.26862	-17.55025	-65.97028	-167.95929	119.16626	-1028.49512	234.08885	45.58225	-916.34558	-69.48579	-1.47629
937	7.800	868.05994	136.83086	1566.32739	-289.27405	8.72404	1320.95215	-1010.43726	41.64268	1325.44409	200.40326	169.67007	-17.87443	-34.38507	-169.54007	116.19020	-996.93750	232.76955	49.53055	-943.05103	-70.07607	-1.68322
938	7.808	868.15302	137.71335	1565.62036	-292.27460	6.74209	1320.56140	-1011.06738	42.49787	1324.06396	173.65930	169.09018	-18.06122	-1.88379	-170.58766	112.18933	-966.72107	230.68669	53.08672	-969.86871	-70.53598	-1.90320
939	7.817	868.07452	138.62502	1565.46362	-295.12357	4.88684	1321.02405	-1011.54956	43.37746	1323.35425	146.72900	168.50026	-18.16392	31.73068	-171.04562	107.14656	-937.65784	227.64946	55.79519	-996.83191	-70.90562	-2.12094
940	7.825	867.82489	139.66606	1565.83032	-297.64771	3.17106	1322.34863	-1011.90234	44.19104	1323.32227	119.58548	167.87991	-18.23773	66.54977	-170.82784	101.07286	-909.52295	223.48872	57.52520	-1023.92981	-71.25072	-2.28451
941	7.833	867.38434	140.92992	1566.67920	-299.67499	1.57551	1324.49683	-1012.15985	44.82828	1323.94128	92.25220	167.24930	-18.28007	102.56622	-169.85196	94.06451	-882.12817	218.21458	58.31164	-1051.13013	-71.67332	-2.32209
942	7.842	866.72394	142.45670	1567.96313	-301.06799	0.05761	1327.39246	-1012.37103	45.19736	1325.17090	64.76758	166.63834	-18.27917	139.69312	-168.08690	86.32096	-855.29932	212.01598	58.22046	-1078.44507	-72.24850	-2.20476
943	7.850	865.83765	144.13600	1569.63623	-301.76270	-1.42032	1330.93494	-1012.58582	45.25665	1326.96582	37.14261	166.04176	-18.27822	177.74310	-165.57707	78.12936	-828.82141	205.15012	57.34661	-1105.92236	-72.95578	-1.98821
944	7.858	864.77289	145.64574	1571.66162	-301.77948	-2.87732	1335.00818	-1012.82898	45.00718	1329.28271	9.36963	165.43167	-18.31891	216.47702	-162.36880	69.81102	-802.46997	197.86537	55.86678	-1133.56140	-73.73677	-1.74464
945	7.867	863.62286	146.62714	1574.01208	-301.19302	-4.32651	1339.48755	-1013.08142	44.47218	1332.08252	-18.54825	164.80606	-18.37502	255.65829	-158.44797	61.63548	-776.12305	190.36536	54.03123	-1161.33057	-74.55458	-1.49694
946	7.875	862.48566	147.00272	1576.65479	-300.09183	-5.78234	1344.24744	-1013.28400	43.68812	1335.32104	-46.60541	164.18579	-18.40274	295.03781	-153.79590	53.72436	-749.85547	182.81259	52.10938	-1189.25977	-75.36397	-1.25862
947	7.883	861.43408	147.01675	1579.53625	-298.56189	-7.24162	1349.16992	-1013.36078	42.70651	1338.93347	-74.79123	163.55951	-18.39906	334.37161	-148.49173	46.03097	-723.93182	175.30551	50.31199	-1217.39172	-76.15041	-1.04848
948	7.892	860.50775	146.97874	1582.57581	-296.69312	-8.66435	1354.14722	-1013.24774	41.59095	1342.82031	-103.06458	162.87021	-18.38423	373.48340	-142.83339	38.49972	-698.71698	167.90079	48.71062	-1245.58984	-77.05441	-0.82564
949	7.900	859.71051	147.08569	1585.67603	-294.58368	-9.98281	1359.07690	-1012.91486	40.38929	1346.84277	-131.37164	162.07651	-18.36550	412.29596	-137.48346	31.39077	-674.56757	160.73265	47.22974	-1273.36926	-78.39391	-0.43303
950	7.908	859.02100	147.41428	1588.74194	-292.33099	-11.13361	1363.85742	-1012.37653	39.11867	1350.83606	-159.67023	161.18240	-18.33537	450.85760	-133.47461	25.58281	-651.77905	154.03777	45.68713	-1299.90967	-80.48763	0.38831
951	7.917	858.41614	147.94891	1591.69568	-290.02148	-12.08813	1368.38062	-1011.68958	37.81073	1354.64124	-187.91118	160.20929	-18.29733	489.29004	-131.89876	22.48443	-630.62415	148.06157	43.83163	-1324.36279	-83.40257	1.84948
952	7.925	857.87634	148.62262	1594.48181	-287.73206	-12.85460	1372.52637	-1010.94043	36.53688	1358.13062	-216.01469	159.23207	-18.24377	527.39276	-133.30135	23.22971	-611.39520	143.00789	41.40867	-1346.27673	-86.87549	3.86176
953	7.933	857.36908	149.36981	1597.06445	-285.53751	-13.46032	1376.16968	-1010.22522	35.34618	1361.20691	-243.84967	158.41193	-18.02775	563.94513	-137.12540	27.53614	-594.38312	139.04619	38.22888	-1365.74768	-90.49147	5.96206
954	7.942	856.84521	150.14735	1599.42236	-283.51556	-13.94452	1379.19397	-1009.63220	34.21948	1363.78784	-271.27582	157.84833	-17.24333	596.47241	-141.68312	33.18277	-579.82648	136.29778	34.20002	-1383.21667	-93.93950	7.63600
955	7.950	856.24884	150.92319	1601.54480	-281.74396	-14.35101	1381.50305	-1009.23505	33.12605	1365.80469	-298.32074	157.37854	-15.30483	622.16150	-144.75325	36.73022	-567.88879	134.77901	29.34960	-1399.17920	-97.09964	8.83102
956	7.958	855.52350	151.66144	1603.42798	-280.28815	-14.69905	1383.03320	-1009.09216	32.10138	1367.21204	-325.20074	156.56265	-11.61172	639.28101	-144.79886	35.49411	-558.70483	134.36809	23.82004	-1413.92932	-99.89253	10.17817
957	7.967	854.62073	152.31879	1605.06738	-279.18347	-14.96221	1383.76184	-1009.22864	31.23050	1367.98328	-351.76492	154.90300	-5.50232	647.89209	-142.13947	29.37728	-552.48206	134.84386	17.80487	-1427.23926	-102.17821	12.58370
958	7.975	853.50891	152.85579	1606.45105	-278.42230	-15.09480	1383.70361	-1009.59723	30.56264	1368.10156	-376.66309	152.22092	3.81104	649.55994	-138.44690	20.51296	-549.59674	135.93227	11.47009	-1438.09509	-103.96487	16.46400
959	7.983	852.17566	153.24907	1607.55981	-277.95779	-15.08104	1382.89258	-1010.04987	30.07085	1367.56958	-397.28424	148.86563	16.72973	646.37976	-135.01959	11.44564	-550.58972	137.31114	4.93901	-1445.00598	-105.58237	21.35831
960	7.992	850.62762	153.49374	1608.37244	-277.71860	-14.95376	1381.36804	-1010.36823	29.69918	1366.42383	-411.00452	145.44205	32.33451	639.73840	-132.24771	4.02529	-555.96375	138.64119	-1.56114	-1446.86841	-107.46791	26.17648
961	8.000	848.89569	153.60208	1608.86902	-277.62625	-14.77709	1379.16711	-1010.35339	29.45119	1364.72900	-416.70557	142.39423	48.27940	629.70959	-130.27080	-1.00514	-565.83240	139.69618	-7.39780	-1443.51733	-109.89594	29.72427
962	8.008	847.03772	153.59708	1609.03174	-277.61023	-14.61879	1376.32568	-1009.91180	29.41647	1362.55225	-415.01968	139.92557	62.09380	615.73169	-129.16695	-4.09088	-579.70190	140.46614	-11.57827	-1435.46802	-112.97087	31.20602
963	8.017	845.13617	153.50839	1608.84778	-277.61484	-14.53038	1372.88513	-1009.07745	29.68805	1359.94653	-407.35428	138.14520	72.61037	597.66803	-128.76245	-6.12325	-596.88599	141.01306	-13.59971	-1423.31140	-116.73532	30.51585
964	8.025	843.29669	153.37228	1608.31250	-277.60031	-14.54473	1368.90320	-1007.97192	30.26131	1356.96277	-395.02740	137.13297	80.16553	576.00403	-128.80130	-7.57986	-617.27875	141.24570	-14.10775	-1407.39172	-121.21012	28.14076
965	8.033	841.64417	153.22142	1607.42932	-277.54572	-14.68125	1364.45984	-1006.74054	31.00353	1353.67102	-379.10925	136.85007	85.81130	551.54181	-129.09879	-8.59156	-641.01465	141.02060	-14.21866	-1387.88379	-126.34621	24.78584
966	8.042	840.31213	153.07382	1606.19543	-277.45187	-14.94021	1359.65198	-1005.50616	31.72642	1350.16479	-360.54074	137.07239	90.51332	525.30066	-129.49103	-9.35382	-667.33765	140.38950	-14.51698	-1365.00891	-131.97107	21.04913
967	8.050	839.41986	152.93100	1604.58679	-277.34244	-15.28851	1354.57825	-1004.35602	32.32114	1346.54358	-340.13589	137.49814	94.83625	498.28687	-129.95535	-10.02898	-694.77161	139.54536	-15.00559	-1339.15149	-137.80510	17.31273
968	8.058	839.03918	152.78867	1602.56531	-277.26450	-15.65463	1349.32605	-1003.35065	32.79410	1342.88611	-318.50348	137.88412	99.00282	471.15848	-130.57964	-10.61098	-722.22693	138.62222	-15.52937	-1310.84070	-143.52141	13.77401
969	8.067	839.16858	152.65529	1600.11023	-277.28809	-15.94167	1343.97632	-1002.54346	33.15522	1339.22900	-296.02341	138.08241	103.03254	444.21542	-131.30862	-11.12093	-749.34302	137.65811	-15.98456	-1280.67615	-148.84032	10.53831
970	8.075	839.73505	152.55481	1597.24780	-277.49878	-16.04712	1338.62097	-1001.99982	33.34448	1335.57202	-272.85489	138.02945	106.84498	417.49121	-132.02924	-11.63820	-776.15753	136.67117	-16.35895	-1249.23303	-153.64490	7.74306
971	8.083	840.62189	152.51512	1594.06006	-277.98349	-15.87630	1333.37598	-1001.79767	33.29297	1331.90381	-248.92975	137.72232	110.33495	390.82318	-132.75771	-12.14481	-802.81256	135.69727	-16.70797	-1216.97498	-157.97791	5.60621
972	8.092	841.70642	152.55879	1590.67163	-278.81934	-15.35410	1328.37769	-1002.00256	32.99236	1328.22375	-223.98271	137.22452	113.39014	364.03693	-133.60921	-12.52800	-829.42633	134.76265	-17.07929	-1184.24463	-161.91273	4.37769
973	8.100	842.88763	152.69035	1587.22668	-280.06503	-14.44607	1323.76453	-1002.63226	32.47519	1324.55737	-197.67288	136.69904	115.84628	337.05377	-134.75046	-12.68312	-856.06250	133.86835	-17.46304	-1151.31104	-165.45053	4.28607
974	8.108	844.09491	152.89249	1583.86804	-281.74670	-13.18560	1319.65784	-1003.63660	31.75610	1320.97729	-169.76132	136.33582	117.44949	309.79776	-136.35437	-12.54784	-882.74646	133.00160	-17.81604	-1118.34961	-168.51321	5.47668
975	8.117	845.28650	153.14767	1580.71997	-283.84280	-11.68304	1316.15295	-1004.90613	30.81963	1317.61694	-140.23074	136.18463	117.89208	282.20770	-138.47102	-12.13096	-909.48169	132.13840	-18.11616	-1085.37830	-170.98767	7.89389
976	8.125	846.44580	153.45580	1577.87769	-286.28207	-10.09837	1313.32654	-1006.29413	29.65812	1314.65613	-109.24895	136.13174	116.92664	254.46957	-140.80939	-11.61549	-936.24988	131.26825	-18.37228	-1052.33154	-172.71765	11.18575
977	8.133	847.56824	153.81790	1575.40430	-288.95251	-8.60291	1311.25647	-1007.63959	28.29978	1312.27393	-77.00284	136.05054	114.46404	226.96381	-142.82213	-11.26649	-963.03601	130.42888	-18.57936	-1019.28473	-173.47028	14.78023
978	8.142	848.64215	154.21767	1573.33972	-291.70865	-7.36259	1310.03308	-1008.80139	26.80620	1310.58923	-43.54050	135.90109	110.55311	199.86224	-144.21631	-11.15511	-989.86755	129.64859	-18.70962	-986.55432	-173.00119	18.11699
979	8.150	849.64471	154.63535	1571.71533	-294.37430	-6.52009	1309.74731	-1009.69202	25.26799	1309.62769	-8.74387	135.70526	105.30239	173.01569	-145.13036	-11.17102	-1016.79083	128.88347	-18.76014	-954.51550	-171.21506	20.86319
980	8.158	850.55518	155.06497	1570.55518	-296.75644	-6.14883	1310.45850	-1010.28937	23.80077	1309.34106	27.57196	135.50401	98.86427	146.18472	-145.81030	-11.23901	-1043.82117	128.11603	-18.75343	-923.38965	-168.24550	22.97830
981	8.167	851.36273	155.50369	1569.86548	-298.67947	-6.21443	1312.16431	-1010.63788	22.50354	1309.66235	65.54419	135.34302	91.46923	119.19113	-146.40808	-11.34455	-1070.95276	127.39302	-18.70795	-893.19647	-164.33096	24.60108
982	8.175	852.05884	155.94141	1569.62903	-300.02219	-6.58574	1314.79700	-1010.84503	21.41414	1310.54724	105.20258	135.23924	83.41679	91.95660	-147.04393	-11.44410	-1098.20789	126.61932	-18.70201	-863.75195	-159.66779	25.88910
983	8.183	852.63226	156.37750	1569.81396	-300.73059	-7.08243	1318.24500	-1011.03406	20.54484	1311.98083	146.42621	135.13196	75.01649	64.49512	-147.83627	-11.48548	-1125.65051	125.53325	-18.88668	-834.71545	-154.39636	26.95213
984	8.192	853.08179	156.83995	1570.38025	-300.80524	-7.52930	1322.37781	-1011.27075	19.93877	1313.95996	188.88635	134.88266	66.53771	36.83655	-148.81557	-11.48810	-1153.31604	124.09409	-19.26588	-805.76697	-148.60156	27.86987
985	8.200	853.43103	157.37317	1571.28223	-300.28156	-7.80622	1327.06348	-1011.53223	19.64357	1316.46631	232.04700	134.32629	58.15612	8.99750	-149.88510	-11.51569	-1181.14673	122.65660	-19.58698	-776.78662	-142.31644	28.74659
986	8.208	853.73053	158.00377	1572.47009	-299.21948	-7.87761	1332.17236	-1011.73932	19.64428	1319.46362	275.31122	133.35017	49.90012	-18.97632	-150.88589	-11.58741	-1209.05920	121.60461	-19.57672	-747.90033	-135.61731	29.73717
987	8.217	854.04962	158.72614	1573.89026	-297.70084	-7.78737	1337.57202	-1011.80493	19.84753	1322.92725	318.28741	132.01497	41.68178	-47.02338	-151.70598	-11.66391	-1237.02271	121.05769	-19.17689	-719.41205	-128.69806	30.97997
988	8.225	854.46448	159.52139	1575.48157	-295.82169	-7.63127	1343.12170	-1011.65472	20.13847	1326.83691	361.03827	130.72018	33.48874	-75.12347	-152.35252	-11.69895	-1265.01733	120.93759	-18.57803	-691.70508	-121.79940	32.50855
989	8.233	855.04297	160.37994	1577.17725	-293.67950	-7.51747	1348.67249	-1011.23535	20.44852	1331.11975	404.11823	130.39456	25.78192	-103.30548	-152.90437	-11.68612	-1292.91113	121.15279	-17.98984	-665.15222	-115.07876	34.23523
990	8.242	855.83069	161.29356	1578.91064	-291.36530	-7.52205	1354.07739	-1010.54108	20.76163	1335.62292	448.14581	132.47026	19.85384	-131.60071	-153.43051	-11.65129	-1320.30786	121.78869	-17.20937	-640.04785	-108.60307	35.99319
991	8.250	856.84418	162.22986	1580.62219	-288.96173	-7.65987	1359.19983	-1009.63336	21.08630	1340.14783	492.77722	138.19391	17.44411	-159.98267	-153.97775	-11.60313	-1346.55420	123.03893	-15.54529	-616.61707	-102.46498	37.58413
992	8.258	858.06909	163.13780	1582.26782	-286.54205	-7.87708	1363.92114	-1008.61591	21.45511	1344.50562	535.78790	147.48605	19.35020	-188.30676	-154.58104	-11.49527	-1371.01538	124.89510	-12.36006	-595.11627	-96.83534	38.78981
993	8.267	859.45715	163.98109	1583.81946	-284.16846	-8.05975	1368.14624	-1007.58966	21.93170	1348.56360	573.49438	158.51035	24.14394	-216.28174	-155.28812	-11.15551	-1393.26941	127.17642	-7.60332	-575.89471	-91.92493	39.36990
994	8.275	860.92200	164.75352	1585.24878	-281.89343	-8.06806	1371.80603	-1006.63428	22.57969	1352.25928	602.38892	168.73764	28.60033	-243.51312	-156.16080	-10.16689	-1413.02722	129.87994	-1.66567	-559.33893	-87.93944	39.08278
995	8.283	862.34955	165.46652	1586.51843	-279.76208	-7.79751	1374.84863	-1005.82050	23.42029	1355.56616	620.55377	176.60199	29.84069	-269.64478	-157.17680	-7.93137	-1430.09497	133.18889	5.28604	-545.77039	-85.01065	37.73338
996	8.292	863.63141	166.12885	1587.59277	-277.81229	-7.23013	1377.22144	-1005.21716	24.42039	1358.43652	628.17493	181.98135	26.99620	-294.51910	-158.16077	-3.97565	-1444.38818	137.10403	13.68793	-535.37415	-83.16533	35.26691
997	8.300	864.69269	166.73744	1588.44995	-276.07605	-6.43375	1378.86353	-1004.87262	25.48772	1360.77893	627.23950	185.28983	20.84328	-318.02606	-158.86319	1.91597	-1455.68677	141.29988	24.05735	-528.22827	-82.39085	31.82729
998	8.308	865.49005	167.28339	1589.08044	-274.58249	-5.51118	1379.72083	-1004.78668	26.46497	1362.48169	620.47565	186.67728	12.78284	-339.57330	-159.14343	9.92500	-1463.41626	145.38290	35.94169	-524.42914	-82.67267	27.66418
999	8.317	866.00220	167.76807	1589.47827	-273.35443	-4.54442	1379.76794	-1004.89459	27.16971	1363.45081	610.09570	186.12234	4.50557	-357.77179	-159.21892	20.33979	-1466.86877	149.09254	47.53065	-524.15332	-83.94551	22.99504
1000	8.325	866.23053	168.23013	1589.63464	-272.39929	-3.57298	1379.01941	-1005.06970	27.45714	1363.64612	597.18817	183.86938	-2.45372	-370.79675	-159.74622	33.16369	-1465.52356	152.28641	56.50928	-527.55353	-86.03630	18.00603
1001	8.333	866.19556	168.76828	1589.52856	-271.70255	-2.60905	1377.52625	-1005.15344	27.24588	1363.10413	581.91553	180.63821	-7.38699	-377.22815	-161.43253	47.45422	-1459.20142	155.03226	61.36617	-534.60516	-88.63789	12.99871
1002	8.342	865.93066	169.52509	1589.12341	-271.22369	-1.67140	1375.36194	-1005.01111	26.52332	1361.92737	564.11664	177.41357	-10.39174	-376.75140	-164.49924	61.34870	-1448.25122	157.68994	62.00769	-545.07013	-91.33174	8.54888
1003	8.350	865.48932	170.62296	1588.37952	-270.89911	-0.81038	1372.60889	-1004.58557	25.35603	1360.24646	543.81268	174.88162	-11.95079	-370.13525	-168.61682	73.07421	-1433.49951	160.66179	59.39308	-558.75323	-93.69908	5.37387
1004	8.358	864.96155	172.07391	1587.27307	-270.66226	-0.09917	1369.35339	-1003.90906	23.90855	1358.18665	521.18494	173.11905	-12.68219	-358.62598	-173.26591	81.91913	-1415.72998	164.08672	54.80477	-575.93097	-95.50478	3.75702
1005	8.367	864.47949	173.71695	1585.80933	-270.47171	0.39571	1365.68848	-1003.06921	22.43761	1355.85291	496.38239	171.89719	-13.10863	-343.41919	-178.03934	88.27684	-1395.26538	167.90062	49.35556	-597.08997	-96.78394	3.22372
1006	8.375	864.19049	175.29604	1584.01611	-270.32172	0.63268	1361.71692	-1002.16193	21.20860	1353.32593	469.79248	171.01172	-13.49680	-325.47052	-182.70259	93.03722	-1372.05603	172.10335	43.81567	-621.88989	-97.70396	3.03540
1007	8.383	864.20966	176.64746	1581.92273	-270.23526	0.59887	1357.54578	-1001.26508	20.37881	1350.66455	442.22174	170.30551	-13.91809	-305.47845	-187.14493	97.01617	-1345.95947	176.71536	38.62578	-648.91583	-98.38374	2.77503
1008	8.392	864.59375	177.77388	1579.55505	-270.25778	0.30688	1353.27661	-1000.44226	19.94213	1347.91333	414.45117	169.67336	-14.37607	-283.90405	-191.33470	100.69839	-1316.96704	181.49387	34.05150	-676.66541	-98.87270	2.37449
1009	8.400	865.33972	178.75809	1576.95374	-270.45438	-0.21912	1349.00330	-999.75732	19.77310	1345.10046	386.84210	169.08499	-14.86436	-261.00830	-195.25955	104.22623	-1285.43823	186.03036	30.44357	-704.33551	-99.21246	1.89561
1010	8.408	866.38867	179.67294	1574.18604	-270.90497	-0.96595	1344.82031	-999.27618	19.72823	1342.24023	359.41846	168.54089	-15.36116	-236.92639	-198.85533	107.51767	-1252.21216	190.10582	28.32941	-731.76062	-99.46678	1.40001
1011	8.417	867.62830	180.56671	1571.33936	-271.69275	-1.94591	1340.83411	-999.05499	19.71172	1339.34424	332.09125	168.03046	-15.82559	-211.72583	-202.00034	110.38850	-1218.34290	193.66530	28.09394	-759.05029	-99.72525	0.92086
1012	8.425	868.89990	181.48962	1568.51343	-272.88342	-3.18844	1337.16150	-999.12927	19.67759	1336.43445	304.79364	167.52750	-16.23274	-185.41736	-204.55548	112.61777	-1184.61023	196.61113	29.59927	-786.31964	-100.08069	0.48417
1013	8.433	870.03406	182.49736	1565.81982	-274.49789	-4.71261	1333.91370	-999.50885	19.61788	1333.54724	277.51880	167.00293	-16.60430	-157.99463	-206.37137	113.99994	-1151.32178	198.84625	32.25838	-813.59644	-100.58257	0.12757
1014	8.442	870.90997	183.61253	1563.38196	-276.49258	-6.49738	1331.17810	-1000.16901	19.56283	1330.73145	250.28754	166.44348	-16.98489	-129.50140	-207.28511	114.38490	-1118.48975	200.41515	35.48508	-840.87329	-101.21771	-0.12709
1015	8.450	871.48187	184.79510	1561.31970	-278.76355	-8.47931	1329.01038	-1001.03906	19.57091	1328.06140	223.09570	165.84555	-17.38683	-100.03375	-207.18048	113.68037	-1086.02417	201.49379	39.03328	-868.17462	-101.93820	-0.31685
1016	8.458	871.76160	185.95874	1559.72766	-281.17142	-10.58332	1327.44299	-1002.00659	19.70215	1325.65515	195.88824	165.18150	-17.77041	-69.66748	-206.08249	111.85654	-1053.84241	202.17250	42.91571	-895.55139	-102.68356	-0.52076
1017	8.467	871.79138	187.01459	1558.66528	-283.56854	-12.74038	1326.50256	-1002.94324	20.00199	1323.66406	168.58112	164.41493	-18.07974	-38.38379	-204.15793	108.94672	-1021.94794	202.28874	47.06678	-923.03650	-103.36684	-0.80395
1018	8.475	871.62366	187.90898	1558.15869	-285.82208	-14.86383	1326.22314	-1003.73853	20.48975	1322.23657	141.10056	163.56815	-18.28670	-6.06403	-201.57315	105.01454	-990.45349	201.55383	51.18245	-950.63916	-103.89336	-1.18019
1019	8.483	871.30341	188.63997	1558.19958	-287.82843	-16.83040	1326.64941	-1004.32550	21.12358	1321.48206	113.41455	162.73349	-18.40049	27.43182	-198.37027	100.12177	-959.59430	199.77078	54.90123	-978.37933	-104.23950	-1.58634
1020	8.492	870.85382	189.24918	1558.74805	-289.49887	-18.52234	1327.81714	-1004.68884	21.79550	1321.45740	85.53943	162.00238	-18.44899	62.15936	-194.52600	94.33302	-929.69464	196.91071	58.03057	-1006.29077	-104.48946	-1.90463
1021	8.500	870.27679	189.79071	1559.74414	-290.73520	-19.89436	1329.72205	-1004.85547	22.40620	1322.17065	57.51154	161.39120	-18.46275	98.04440	-190.04227	87.74685	-900.98547	193.07068	60.51785	-1034.35425	-104.80733	-2.04525
1022	8.508	869.56659	190.30148	1561.12610	-291.44031	-20.98143	1332.31140	-1004.87366	22.93031	1323.59717	29.35562	160.83105	-18.47011	134.93213	-184.88440	80.51012	-873.41748	188.41806	62.29173	-1062.47449	-105.35616	-1.99546
1023	8.517	868.72290	190.79663	1562.84351	-291.55719	-21.85437	1335.50232	-1004.79291	23.38068	1325.69373	1.08643	160.24014	-18.49139	172.63867	-178.93358	72.80397	-846.67517	183.18068	63.24256	-1090.60168	-106.15178	-1.81182
1024	8.525	867.76025	191.27710	1564.85339	-291.09149	-22.58197	1339.19763	-1004.64624	23.72910	1328.40393	-27.27274	159.60490	-18.53691	210.94421	-172.08673	64.80946	-820.33966	177.61897	63.33555	-1118.79541	-107.05040	-1.58454
1025	8.533	866.71692	191.73926	1567.10474	-290.10031	-23.21079	1343.29065	-1004.44067	23.89959	1331.65796	-55.70209	158.94977	-18.60760	249.60867	-164.35846	56.65931	-794.09424	171.92175	62.66606	-1147.12976	-107.91481	-1.38491
1026	8.542	865.65112	192.18782	1569.52771	-288.66360	-23.75369	1347.66895	-1004.16077	23.83501	1335.36853	-84.21133	158.25009	-18.68665	288.46036	-155.86839	48.41149	-767.89819	166.17075	61.40128	-1175.63843	-108.70345	-1.23025
1027	8.550	864.62531	192.63774	1572.04285	-286.86362	-24.18613	1352.21985	-1003.77917	23.53241	1339.42590	-112.81856	157.44435	-18.74261	327.47766	-146.78253	40.08482	-741.99927	160.46800	59.71457	-1204.30957	-109.46542	-1.08096
1028	8.558	863.69904	193.10046	1574.57495	-284.78052	-24.45686	1356.83020	-1003.26697	23.03102	1343.69958	-141.51031	156.51996	-18.75497	366.75504	-137.39545	31.82589	-716.78198	155.01614	57.73481	-1232.96777	-110.37221	-0.84522
1029	8.567	862.92902	193.57800	1577.05591	-282.49454	-24.51849	1361.38257	-1002.60889	22.39819	1348.04285	-170.25027	155.53766	-18.73186	406.38486	-128.30630	24.19981	-692.58545	150.05913	55.48785	-1261.07153	-111.72536	-0.33955
1030	8.575	862.35645	194.07610	1579.41882	-280.08774	-24.35796	1365.75134	-1001.81647	21.68588	1352.29614	-198.99481	154.58539	-18.70414	446.36725	-120.36275	18.34249	-669.60907	145.85667	52.88530	-1287.71716	-113.82169	0.72920
1031	8.583	861.98798	194.61530	1581.59802	-277.64307	-24.00127	1369.80383	-1000.93408	20.88825	1356.30408	-227.65488	153.75516	-18.66721	486.40656	-114.27275	15.55987	-647.97748	142.69002	49.79110	-1312.05432	-116.72574	2.56736
1032	8.592	861.79047	195.22290	1583.53796	-275.23831	-23.49969	1373.40625	-1000.03662	19.98123	1359.94629	-256.07260	153.14026	-18.45421	525.42920	-110.07635	16.28741	-627.86243	140.80539	46.10709	-1333.76587	-120.18452	4.98022
1033	8.600	861.70013	195.91425	1585.20325	-272.94324	-22.91422	1376.43567	-999.21057	18.99156	1363.15686	-284.11984	152.74338	-17.63987	561.19550	-106.87573	19.20503	-609.49811	140.34637	41.78360	-1353.05872	-123.79512	7.37402
1034	8.608	861.63123	196.67671	1586.58008	-270.82269	-22.29926	1378.79175	-998.52551	18.01379	1365.91223	-311.88733	152.31433	-15.58961	590.57568	-103.32967	21.58570	-593.14343	141.29680	36.77342	-1370.30383	-127.20099	9.21224
1035	8.617	861.48468	197.46315	1587.67004	-268.93521	-21.69003	1380.40344	-998.01770	17.17714	1368.19397	-339.62442	151.31924	-11.55516	610.71088	-98.61754	20.84016	-579.07532	143.43056	31.04756	-1385.81897	-130.11406	10.53948
1036	8.625	861.16724	198.19766	1588.48340	-267.32230	-21.09363	1381.22949	-997.69269	16.58525	1369.95386	-367.03940	149.20691	-4.62700	620.56982	-92.81826	16.08568	-567.61670	146.35971	24.69455	-1399.72839	-132.29846	12.09194
1037	8.633	860.61530	198.79587	1589.03101	-265.99554	-20.48615	1381.25793	-997.52997	16.26884	1371.11646	-392.39703	145.83664	6.18217	621.45660	-86.67256	8.65300	-559.17871	149.70955	17.98570	-1411.68250	-133.71088	14.80121
1038	8.642	859.80420	199.20110	1589.31677	-264.93506	-19.83184	1380.50391	-997.47717	16.19508	1371.61096	-412.69489	141.64658	21.18119	615.90173	-81.25021	1.18432	-554.21362	153.20226	11.26128	-1420.69495	-134.68042	19.03490
1039	8.650	858.73950	199.41887	1589.33557	-264.10150	-19.11534	1379.00610	-997.44238	16.31855	1371.40100	-425.29694	137.35443	39.01216	606.31915	-77.27440	-4.14433	-553.11084	156.52386	4.72299	-1425.49292	-135.80893	24.21753
1040	8.658	857.45392	199.50826	1589.07861	-263.45276	-18.35999	1376.82288	-997.30505	16.61859	1370.49036	-429.44748	133.53989	56.84454	594.17932	-74.63436	-6.81667	-556.17712	159.27869	-1.50319	-1425.24487	-137.58484	29.10693
1041	8.667	856.01569	199.53419	1588.53772	-262.95575	-17.62500	1374.03223	-996.95697	17.10408	1368.91296	-426.11722	130.55368	72.02742	579.46149	-72.94516	-7.62862	-563.62274	161.18663	-7.00177	-1419.95056	-140.13367	32.47306
1042	8.675	854.53046	199.54166	1587.70496	-262.58853	-16.98676	1370.72754	-996.35547	17.79237	1366.71704	-416.78699	128.67342	83.54484	561.06427	-72.20087	-7.63723	-575.46558	162.21872	-11.06656	-1410.11963	-143.35112	33.68784
1043	8.683	853.12866	199.56516	1586.57654	-262.33472	-16.51331	1367.00854	-995.54858	18.67726	1363.96252	-402.69540	128.11383	91.97761	538.28918	-72.52068	-7.54615	-591.62909	162.51826	-13.38866	-1396.23706	-147.14958	32.87881
1044	8.692	851.94806	199.63701	1585.15662	-262.18076	-16.24117	1362.97412	-994.64532	19.71967	1360.73511	-384.87628	128.83771	98.52162	511.86951	-73.65678	-7.64246	-612.13971	162.29147	-14.46990	-1378.57751	-151.50211	30.68506
1045	8.700	851.10828	199.78748	1583.44666	-262.12357	-16.16532	1358.71423	-993.75928	20.86639	1357.15234	-364.32031	130.47517	104.16634	483.55414	-75.02921	-7.96608	-636.64941	161.78366	-15.05067	-1357.35620	-156.34000	27.85424
1046	8.708	850.68225	200.04297	1581.43433	-262.18365	-16.24495	1354.30554	-992.98328	22.07065	1353.33850	-341.90594	132.50305	109.44930	454.94946	-76.14035	-8.45678	-663.81506	161.23581	-15.46225	-1332.87830	-161.49716	24.92763
1047	8.717	850.67761	200.42314	1579.10510	-262.41235	-16.41102	1349.81213	-992.40112	23.30299	1349.38916	-318.28564	134.49429	114.58660	426.81885	-76.86136	-9.01107	-691.90027	160.78734	-15.69723	-1305.51978	-166.75479	22.19156
1048	8.725	851.03516	200.94212	1576.47607	-262.88861	-16.56805	1345.29602	-992.10101	24.52912	1345.36060	-293.83655	136.24048	119.64663	399.18640	-77.36325	-9.52278	-719.83368	160.43619	-15.75808	-1275.68762	-171.89488	19.82203
1049	8.733	851.64374	201.60435	1573.62207	-263.70477	-16.59904	1340.83362	-992.17365	25.67046	1341.28381	-268.60147	137.74881	124.61356	371.78281	-77.92648	-9.91474	-747.36377	160.07101	-15.79042	-1243.83704	-176.70464	17.99012
1050	8.742	852.36395	202.39247	1570.67627	-264.94516	-16.38788	1336.52197	-992.70355	26.61259	1337.17749	-242.28880	139.18933	129.36420	344.37634	-78.82941	-10.13486	-774.62726	159.57848	-15.97189	-1210.42053	-181.02344	16.82955
1051	8.750	853.05164	203.26674	1567.80725	-266.66061	-15.86544	1332.46899	-993.74969	27.23844	1333.06348	-214.46375	140.82417	133.63715	316.88211	-80.19429	-10.17603	-801.79993	158.96889	-16.32771	-1175.83435	-184.79045	16.36232
1052	8.758	853.57941	204.17532	1565.19067	-268.84781	-15.05308	1328.77600	-995.31580	27.43571	1328.98413	-184.84857	142.87552	137.03387	289.36859	-81.78566	-10.15848	-828.97217	158.34390	-16.72350	-1140.45215	-187.95593	16.52745
1053	8.767	853.85297	205.06067	1562.98206	-271.44785	-14.05903	1325.52832	-997.32367	27.11377	1325.01965	-153.47424	145.37907	139.07684	261.98242	-83.14310	-10.28479	-856.17334	157.74899	-17.04215	-1104.58643	-190.38971	17.29420
1054	8.775	853.81982	205.87259	1561.29724	-274.36728	-13.02817	1322.80396	-999.60767	26.24229	1321.29211	-120.56619	148.18008	139.33319	234.78516	-84.07121	-10.57597	-883.41254	157.12306	-17.29986	-1068.40149	-191.92403	18.70469
1055	8.783	853.47058	206.58652	1560.20300	-277.50067	-12.09474	1320.68335	-1001.94434	24.86033	1317.95667	-86.32489	151.10538	137.54279	207.69901	-84.78527	-10.79588	-910.68878	156.39314	-17.58448	-1032.01270	-192.43921	20.79295
1056	8.792	852.82880	207.20380	1559.72034	-280.73618	-11.36949	1319.24817	-1004.11414	23.04359	1315.18042	-50.81161	154.13144	133.68939	180.60938	-85.49228	-10.79453	-937.99792	155.58698	-17.91723	-995.71844	-191.89569	23.47603
1057	8.800	851.92688	207.74513	1559.83704	-283.94672	-10.94396	1318.56665	-1005.96136	20.88531	1313.11353	-13.96692	157.34445	127.96221	153.43329	-86.11651	-10.75325	-965.34167	154.82149	-18.21803	-960.04388	-190.30391	26.52228
1058	8.808	850.78406	208.25517	1560.52319	-286.98798	-10.88872	1318.67627	-1007.41663	18.51376	1311.86475	24.32950	160.77274	120.63963	126.11771	-86.55513	-10.92891	-992.73242	154.16862	-18.40094	-925.52332	-187.69745	29.60346
1059	8.817	849.40625	208.79405	1561.73633	-289.71161	-11.23842	1319.57251	-1008.48395	16.10776	1311.49316	64.19656	164.31882	112.02377	98.62979	-86.96027	-11.29615	-1020.20020	153.56749	-18.44687	-892.44250	-184.13461	32.36663
1060	8.825	847.79956	209.40196	1563.42212	-291.98318	-11.97010	1321.20935	-1009.21729	13.88099	1312.01807	105.67551	167.80396	102.43928	70.94879	-87.58070	-11.60099	-1047.78992	152.86292	-18.40662	-860.71399	-179.67883	34.50845
1061	8.833	845.98322	210.07605	1565.51770	-293.69849	-13.00056	1323.51575	-1009.69885	12.02083	1313.42529	148.66125	171.05022	92.24426	43.07745	-88.45992	-11.67266	-1075.56177	151.89594	-18.39512	-829.93494	-174.37701	35.87535
1062	8.842	843.99713	210.78494	1567.96082	-294.79440	-14.21599	1326.41650	-1010.01086	10.60991	1315.65601	192.87338	173.95041	81.84882	15.03680	-89.43608	-11.55239	-1103.56738	150.66786	-18.50573	-799.62006	-168.28561	36.53175
1063	8.850	841.90417	211.49863	1570.69397	-295.25009	-15.51033	1329.84009	-1010.20673	9.60492	1318.58923	237.87164	176.39822	71.65426	-13.15985	-90.34896	-11.38915	-1131.78174	149.45697	-18.65897	-769.46167	-161.54849	36.72535
1064	8.858	839.79071	212.21085	1573.66199	-295.08002	-16.81037	1333.71399	-1010.31885	8.86401	1322.05774	283.13654	178.13452	61.86823	-41.48914	-91.14989	-11.29737	-1160.10522	148.59142	-18.65705	-739.45508	-154.44237	36.76975
1065	8.867	837.76080	212.93692	1576.80139	-294.32672	-18.08453	1337.95605	-1010.38208	8.19063	1325.89563	328.25659	178.78525	52.40047	-69.91638	-91.85516	-11.29705	-1188.44592	148.12166	-18.40147	-709.86664	-147.27719	36.89785
1066	8.875	835.91479	213.69244	1580.03516	-293.06094	-19.33367	1342.46960	-1010.40704	7.43024	1329.97290	373.18335	178.14636	43.05712	-98.42871	-92.48944	-11.33936	-1216.78516	147.84552	-17.97762	-681.09204	-140.23462	37.17514
1067	8.883	834.31396	214.49484	1583.26538	-291.38147	-20.57064	1347.14148	-1010.34015	6.56556	1334.19177	418.34503	176.53479	34.01752	-127.02808	-93.08630	-11.36593	-1245.15918	147.58734	-17.56582	-653.49219	-133.32712	37.53955
1068	8.892	832.95313	215.38849	1586.37256	-289.40115	-21.80340	1351.84644	-1010.07849	5.69144	1338.46814	464.31000	175.00252	26.33329	-155.70966	-93.68700	-11.37267	-1273.45044	147.46181	-17.17397	-627.32349	-126.49417	37.88449
1069	8.900	831.76947	216.43936	1589.23315	-287.22375	-23.02208	1356.46082	-1009.53424	4.91385	1342.72998	510.81653	175.14960	21.87661	-184.42743	-94.33906	-11.39729	-1301.13794	147.89268	-16.35893	-602.81158	-119.74538	38.07811
1070	8.908	830.67987	217.68768	1591.75085	-284.93225	-24.18399	1360.87122	-1008.70459	4.30225	1346.90491	555.62500	178.27124	22.10382	-213.02246	-95.13611	-11.39674	-1327.43359	149.22220	-14.35598	-580.30365	-113.25772	37.93101
1071	8.917	829.63690	219.09192	1593.87927	-282.59537	-25.20891	1364.96887	-1007.68860	3.88708	1350.88611	594.59985	184.13306	26.19400	-241.19098	-96.21036	-11.14665	-1351.75146	151.32668	-10.63001	-560.32489	-107.35789	37.17731
1072	8.925	828.67725	220.50861	1595.63403	-280.28070	-26.00089	1368.64136	-1006.64655	3.64975	1354.53345	623.67401	190.70923	30.71202	-268.52112	-97.57796	-10.26352	-1373.92529	153.83661	-5.25626	-543.43005	-102.45056	35.54476
1073	8.933	827.88672	221.75601	1597.07324	-278.06168	-26.48600	1371.77112	-1005.74890	3.52818	1357.71265	640.93280	195.63821	31.79179	-294.64075	-99.05482	-8.27620	-1393.98010	156.60573	1.35773	-529.99329	-98.98595	32.92197
1074	8.942	827.29767	222.71887	1598.24670	-276.01349	-26.64106	1374.24219	-1005.13458	3.44351	1360.31458	647.05627	197.71362	27.70154	-319.40039	-100.40063	-4.61772	-1411.81116	159.66621	9.08326	-520.14929	-97.39348	29.46097
1075	8.950	826.85199	223.37656	1599.16724	-274.20251	-26.50596	1375.94910	-1004.87335	3.31554	1362.25525	644.53052	196.82518	19.36469	-342.64429	-101.49788	1.48125	-1427.00427	162.89508	18.29203	-513.90039	-97.94460	25.48991
1076	8.958	826.45154	223.75627	1599.82190	-272.67758	-26.17467	1376.81091	-1004.94641	3.06490	1363.48096	636.44434	193.36102	9.27441	-363.40149	-102.56516	11.01286	-1438.79663	166.06042	29.34713	-511.27911	-100.66585	21.34404
1077	8.967	826.00977	223.90182	1600.18628	-271.46329	-25.75706	1376.78979	-1005.25201	2.61852	1363.97900	625.30005	188.04169	0.24440	-379.40594	-104.34473	24.69324	-1446.27759	169.10799	41.60796	-512.45227	-105.30875	17.27926
1078	8.975	825.47595	223.87479	1600.22327	-270.55078	-25.33572	1375.90613	-1005.62787	1.92039	1363.78699	612.45044	181.70547	-5.91909	-388.02582	-107.76676	41.94188	-1448.75073	172.21806	53.01263	-517.69916	-111.28725	13.44259
1079	8.983	824.84454	223.74922	1599.88623	-269.89404	-24.95470	1374.23291	-1005.89178	0.94429	1362.99023	598.15363	175.11786	-9.21303	-388.00934	-113.14498	60.44725	-1445.88782	175.67818	61.15998	-527.31671	-117.62064	9.88997
1080	8.992	824.15552	223.59091	1599.13843	-269.42596	-24.63969	1371.87366	-1005.89948	-0.29350	1361.70459	581.84357	169.11707	-10.72122	-380.20087	-119.82918	77.21805	-1437.70764	179.69191	64.86430	-541.51202	-123.06111	6.78050
1081	9.000	823.48834	223.44833	1597.96606	-269.08594	-24.42400	1368.93958	-1005.59070	-1.73206	1360.05750	562.67731	164.50424	-11.47268	-366.65588	-126.75668	90.27863	-1424.65625	184.17816	64.50071	-560.29742	-126.61281	4.44078
1082	9.008	822.95050	223.35934	1596.37280	-268.83633	-24.35762	1365.54260	-1004.99481	-3.27949	1358.17126	540.20209	161.57544	-12.07623	-349.36145	-133.20709	99.45035	-1407.55688	188.80121	61.25577	-583.30396	-128.17972	3.01402
1083	9.017	822.66687	223.35179	1594.36572	-268.66559	-24.49437	1361.79956	-1004.20471	-4.82846	1356.14221	514.74658	160.02414	-12.74799	-329.62225	-139.04160	105.81757	-1387.21069	193.28542	56.41394	-609.49835	-128.56905	2.25648
1084	9.025	822.76160	223.43883	1591.95154	-268.58878	-24.87368	1357.83167	-1003.34637	-6.27383	1354.02393	487.36816	159.29010	-13.41653	-308.09875	-144.48515	110.71469	-1364.03845	197.65498	51.08332	-637.31415	-128.74956	1.81296
1085	9.033	823.32562	223.62155	1589.14209	-268.64743	-25.51308	1353.74744	-1002.55835	-7.54211	1351.82629	459.29010	158.88625	-13.95829	-285.08759	-149.79787	115.07822	-1338.15112	202.08531	46.11958	-665.39056	-129.21019	1.48927
1086	9.042	824.38336	223.89403	1585.96545	-268.90231	-26.41324	1349.63086	-1001.98151	-8.60402	1349.53223	431.27502	158.52420	-14.37243	-260.77985	-155.08083	119.32304	-1309.65894	206.61624	42.09343	-693.09900	-129.92270	1.23154
1087	9.050	825.87848	224.24004	1582.48120	-269.42349	-27.56937	1345.54761	-1001.74438	-9.46245	1347.11353	403.53369	158.08609	-14.75291	-235.34943	-160.29956	123.49358	-1278.80200	211.02559	39.28592	-720.41071	-130.66284	1.00778
1088	9.058	827.69794	224.63055	1578.78247	-270.28360	-28.97900	1341.56665	-1001.92926	-10.15186	1344.54553	376.01422	157.55075	-15.16084	-208.87115	-165.37349	127.44592	-1245.90735	214.93039	37.76164	-747.53040	-131.30356	0.77808
1089	9.067	829.71802	225.03514	1574.97668	-271.55035	-30.64072	1337.77759	-1002.53949	-10.73170	1341.82495	348.63153	156.93829	-15.57582	-181.27765	-170.20711	130.96593	-1211.41895	218.06505	37.52973	-774.63995	-131.87231	0.52024
1090	9.075	831.83160	225.43307	1571.17249	-273.26895	-32.54218	1334.28955	-1003.49365	-11.23782	1338.99280	321.32715	156.27533	-15.96247	-152.46350	-174.69293	133.83289	-1175.96631	220.35335	38.59674	-801.81042	-132.44757	0.23742
1091	9.083	833.94879	225.80432	1567.48059	-275.43994	-34.64038	1331.20715	-1004.65076	-11.63850	1336.14722	294.06219	155.58221	-16.32900	-122.40662	-178.69659	135.85327	-1140.27429	221.73418	40.88170	-829.04297	-133.08418	-0.04769
1092	9.092	835.99292	226.11234	1564.01550	-278.01413	-36.85398	1328.61218	-1005.85352	-11.85730	1333.43237	266.81726	154.87445	-16.70511	-91.21674	-182.06848	136.88394	-1105.01050	222.08949	44.19924	-856.32190	-133.79678	-0.30377
1093	9.100	837.90308	226.30829	1560.89038	-280.90646	-39.08737	1326.56885	-1006.97003	-11.82632	1331.00842	239.58948	154.15912	-17.10055	-59.08960	-184.71954	136.83762	-1070.77466	221.29770	48.32225	-883.60840	-134.56610	-0.50721
1094	9.108	839.63708	226.35738	1558.20593	-284.00760	-41.26092	1325.14014	-1007.92010	-11.51695	1329.01746	212.36981	153.43011	-17.49212	-26.15802	-186.65463	135.62994	-1038.05078	219.36156	53.00341	-910.86511	-135.34814	-0.66840
1095	9.117	841.17181	226.25562	1556.03162	-287.17908	-43.31378	1324.39160	-1008.68152	-10.95594	1327.56238	185.11725	152.69064	-17.82215	7.59894	-187.92101	133.11482	-1007.01538	216.47704	57.92364	-938.14429	-136.05235	-0.86555
1096	9.125	842.50409	226.02858	1554.38928	-290.24713	-45.20350	1324.38342	-1009.27148	-10.22151	1326.69519	157.76846	151.97552	-18.02879	42.28735	-188.54840	129.12276	-977.46521	212.87547	62.65437	-965.56146	-136.56619	-1.20144
1097	9.133	843.64844	225.72147	1553.25537	-293.01398	-46.91652	1325.15942	-1009.71960	-9.40929	1326.41553	130.28439	151.31635	-18.10945	78.01025	-188.50043	123.58107	-948.97217	208.60326	66.73782	-993.16711	-136.85930	-1.66793
1098	9.142	844.62769	225.37451	1552.58167	-295.28662	-48.45760	1326.73169	-1010.05219	-8.59747	1326.69092	102.66800	150.69211	-18.12766	114.81479	-187.69278	116.60957	-921.13635	203.48100	69.81224	-1020.93353	-137.01689	-2.11950
1099	9.150	845.46307	224.99738	1552.32043	-296.91782	-49.82984	1329.06958	-1010.29321	-7.82947	1327.48669	74.94699	150.05048	-18.14275	152.62524	-186.10643	108.54283	-893.75049	197.34824	71.70096	-1048.78223	-137.21094	-2.40034
1100	9.158	846.17200	224.56853	1552.43237	-297.84229	-51.03640	1332.10132	-1010.47217	-7.11563	1328.78320	47.15887	149.37973	-18.17063	191.22247	-183.83185	99.84602	-866.74353	190.31953	72.45158	-1076.59277	-137.64612	-2.43265
1101	9.167	846.77228	224.05460	1552.88037	-298.08154	-52.08768	1335.72900	-1010.62494	-6.46280	1330.57214	19.32654	148.71793	-18.21325	230.32538	-180.96347	90.94403	-840.02271	182.69777	72.25690	-1104.32288	-138.38031	-2.24171
1102	9.175	847.28931	223.43410	1553.62183	-297.71252	-53.00316	1339.84143	-1010.78094	-5.90765	1332.84595	-8.55209	148.07788	-18.28143	269.69125	-177.50589	82.06738	-813.45679	174.78571	71.34742	-1132.05542	-139.24524	-1.94412
1103	9.183	847.76306	222.70978	1554.60571	-296.82755	-53.81407	1344.32239	-1010.94159	-5.50032	1335.59131	-36.47879	147.42856	-18.37336	309.15628	-173.41946	73.20929	-786.98273	166.85628	69.98504	-1159.87585	-140.06511	-1.65735
1104	9.192	848.25287	221.90059	1555.77734	-295.51422	-54.55339	1349.05347	-1011.06458	-5.25688	1338.78162	-64.45961	146.76073	-18.45523	348.62317	-168.77792	64.22495	-760.64056	159.08102	68.41651	-1187.83496	-140.82222	-1.43046
1105	9.200	848.82886	221.03221	1557.07825	-293.85962	-55.22767	1353.91724	-1011.06989	-5.13937	1342.36475	-92.51828	146.09113	-18.48371	388.05646	-163.96069	55.08069	-734.53192	151.46461	66.74984	-1215.97070	-141.57001	-1.25406
1106	9.208	849.54907	220.13644	1558.44604	-291.95767	-55.79573	1358.80139	-1010.87000	-5.07961	1346.25317	-120.66089	145.40033	-18.44722	427.56537	-159.74123	46.20742	-708.84198	144.08046	64.97945	-1244.17932	-142.37985	-1.06021
1107	9.217	850.44427	219.24423	1559.81824	-289.90509	-56.17853	1363.60254	-1010.41028	-5.02793	1350.31531	-148.86026	144.63507	-18.37978	467.50006	-157.12315	38.72013	-683.89020	137.28030	63.09172	-1272.01318	-143.45805	-0.67389
1108	9.225	851.51898	218.37392	1561.13745	-287.79126	-56.29655	1368.22571	-1009.70447	-4.97537	1354.37634	-177.08122	143.78714	-18.33228	508.16895	-156.92081	34.14545	-660.10028	131.44044	60.99900	-1298.64746	-145.16525	0.21236
1109	9.233	852.75055	217.53354	1562.35559	-285.69055	-56.11035	1372.57446	-1008.84961	-4.93246	1358.24048	-205.27097	142.92450	-18.31635	548.92822	-159.29752	33.54803	-637.92670	126.62851	58.42834	-1323.19238	-147.75621	1.88399
1110	9.242	854.08246	216.72450	1563.43359	-283.66312	-55.63800	1376.53857	-1008.00336	-4.91097	1361.72913	-233.31752	142.13422	-18.24073	587.48694	-163.52750	36.50697	-617.78265	122.68333	55.00905	-1345.14966	-151.13008	4.28499
1111	9.250	855.43018	215.93112	1564.34814	-281.76532	-54.93715	1379.99133	-1007.33350	-4.91702	1364.71545	-261.06107	141.46851	-17.84988	620.58014	-168.10463	40.74094	-599.95764	119.51241	50.49229	-1364.53259	-154.89761	6.90152
1112	9.258	856.70258	215.11758	1565.09888	-280.05548	-54.06807	1382.80554	-1006.96661	-4.93647	1367.13000	-288.40973	140.88467	-16.70240	645.50916	-171.31708	43.01237	-584.58728	117.17052	44.88175	-1381.67798	-158.62256	9.10572
1113	9.267	857.82434	214.24164	1565.69775	-278.58417	-53.07153	1384.88232	-1006.95233	-4.93807	1368.93701	-315.47238	140.14145	-14.25860	661.20410	-172.12820	41.06177	-571.74756	115.70885	38.41911	-1397.09106	-161.96997	10.71110
1114	9.275	858.74860	213.27142	1566.14844	-277.37622	-51.97072	1386.17151	-1007.24164	-4.90653	1370.11780	-342.39944	138.79007	-9.96422	668.31378	-170.66905	34.90909	-561.65387	115.04789	31.47184	-1411.16602	-164.75243	12.24709
1115	9.283	859.45947	212.19321	1566.43921	-276.42007	-50.77766	1386.66919	-1007.68896	-4.83048	1370.67798	-368.74054	136.39384	-3.16943	668.40369	-167.92738	26.28979	-554.79706	114.92445	24.30992	-1423.71204	-166.99165	14.63687
1116	9.292	859.96552	210.99883	1566.54724	-275.67639	-49.50282	1386.39929	-1008.09045	-4.63415	1370.65527	-392.79675	132.87473	6.80571	662.92047	-164.99429	17.30063	-551.86456	114.90906	16.89576	-1433.82678	-168.93103	18.50026
1117	9.300	860.29034	209.66690	1566.44446	-275.09592	-48.17324	1385.39685	-1008.23944	-4.17802	1370.10571	-411.88889	128.61249	20.02430	652.86810	-162.49382	9.49792	-553.54724	114.62225	9.04382	-1440.33508	-170.91766	23.69146
1118	9.308	860.46881	208.17172	1566.10547	-274.62741	-46.83713	1383.69995	-1007.97540	-3.34689	1369.07703	-423.73044	124.11069	35.15350	639.06677	-160.49193	3.41480	-560.36670	114.05225	0.99982	-1442.33374	-173.27402	29.32883
1119	9.317	860.54602	206.51486	1565.51135	-274.21783	-45.54641	1381.35022	-1007.22705	-2.12031	1367.58997	-427.68152	119.67892	49.71807	622.14697	-158.82935	-1.24010	-572.41870	113.52135	-6.17474	-1439.47791	-176.21429	34.17405
1120	9.325	860.57373	204.73439	1564.64709	-273.81927	-44.34054	1378.39575	-1006.03540	-0.57640	1365.63953	-424.62811	115.53352	61.57124	602.32477	-157.56760	-4.73897	-589.13757	113.23322	-11.14015	-1431.92566	-179.80739	37.20444
1121	9.333	860.61237	202.87868	1563.49951	-273.40134	-43.24445	1374.89600	-1004.53186	1.15384	1363.22241	-415.92035	112.00746	70.12447	579.62183	-156.97462	-7.06402	-609.60577	113.01466	-13.50864	-1420.01184	-184.02507	38.05603
1122	9.342	860.73682	200.98364	1562.06006	-272.95792	-42.26971	1370.92505	-1002.88745	2.94121	1360.36560	-402.68369	109.44529	76.18045	554.38092	-157.10619	-8.39310	-633.12927	112.58551	-14.22325	-1403.98645	-188.79202	37.02438
1123	9.350	861.03467	199.08241	1560.31836	-272.50519	-41.40922	1366.57153	-1001.27094	4.68892	1357.13367	-385.86386	107.92332	80.94910	527.44220	-157.71214	-9.21811	-659.04596	111.88660	-14.47920	-1384.06177	-193.98013	34.75721
1124	9.358	861.59003	197.22537	1558.25110	-272.07611	-40.63114	1361.93286	-999.82538	6.32801	1353.61206	-366.41223	107.14844	85.31333	499.85690	-158.49765	-9.94071	-686.29675	111.03387	-14.79800	-1360.57056	-199.42354	31.93806
1125	9.367	862.46265	195.46884	1555.82336	-271.71466	-39.87962	1357.10510	-998.66388	7.80111	1349.88123	-345.22717	106.59767	89.64415	472.36975	-159.30804	-10.63256	-713.85889	110.12225	-15.18320	-1333.97937	-204.97156	29.08433
1126	9.375	863.67938	193.83368	1553.01611	-271.47147	-39.07734	1352.17578	-997.87512	9.07449	1345.99548	-322.98431	105.77461	93.97598	445.13623	-160.14699	-11.17981	-741.25446	109.16269	-15.55455	-1304.80188	-210.50238	26.51114
1127	9.383	865.23846	192.28232	1549.86121	-271.40375	-38.13092	1347.22510	-997.52325	10.15314	1341.98230	-300.03177	104.40619	98.24480	418.00858	-161.08224	-11.53564	-768.40002	108.12409	-15.91354	-1273.52710	-215.89542	24.41548
1128	9.392	867.10876	190.74080	1546.45288	-271.57675	-36.95320	1342.33789	-997.63739	11.04961	1337.86414	-276.37128	102.47060	102.36423	390.95370	-162.12210	-11.80378	-795.34119	107.00462	-16.32408	-1240.59497	-221.03371	22.94192
1129	9.400	869.22400	189.14087	1542.93750	-272.05911	-35.49804	1337.61572	-998.20056	11.74394	1333.67822	-251.72568	100.14198	106.19391	364.08044	-163.14066	-12.15168	-822.16077	105.86368	-16.82428	-1206.41785	-225.81099	22.20761
1130	9.408	871.48499	187.44919	1539.48901	-272.90833	-33.78081	1333.18054	-999.14508	12.19014	1329.48291	-225.71898	97.71378	109.52854	337.43735	-163.95395	-12.66389	-848.94727	104.78322	-17.36695	-1171.38684	-230.08768	22.31888
1131	9.417	873.77319	185.67291	1536.27966	-274.15140	-31.87048	1329.16406	-1000.35187	12.33449	1325.36267	-198.10535	95.46180	112.09960	310.93628	-164.53046	-13.26873	-875.77539	103.81740	-17.85604	-1135.80054	-233.64813	23.33495
1132	9.425	875.97314	183.84518	1533.45154	-275.77277	-29.86720	1325.68616	-1001.66260	12.12061	1321.43420	-168.87184	93.50697	113.58251	284.39969	-165.06876	-13.82438	-902.67651	102.97896	-18.22563	-1099.82263	-236.20093	25.20428
1133	9.433	877.99750	182.00081	1531.10510	-277.71387	-27.88101	1322.84351	-1002.91064	11.52607	1317.83655	-138.14853	91.82173	113.66337	257.64270	-165.81770	-14.22471	-929.63672	102.23663	-18.46799	-1063.59888	-237.43541	27.75764
1134	9.442	879.80237	180.15836	1529.30103	-279.88162	-26.02197	1320.72058	-1003.95551	10.61626	1314.71082	-106.05219	90.37245	112.14275	230.54175	-166.92499	-14.36412	-956.65869	101.51986	-18.62606	-1027.42163	-237.13681	30.72338
1135	9.450	881.38123	178.32050	1528.06824	-282.15729	-24.40331	1319.40515	-1004.71228	9.52624	1312.17810	-72.59402	89.19781	108.97229	202.96008	-168.54349	-14.06630	-983.79517	100.75948	-18.77063	-991.77142	-235.26950	33.75453
1136	9.458	882.73853	176.48647	1527.42163	-284.40073	-23.13897	1318.98376	-1005.17615	8.37389	1310.32202	-37.67538	88.35162	104.22304	174.76776	-170.75977	-13.24630	-1011.09387	99.94569	-18.92063	-957.19720	-231.97885	36.53470
1137	9.467	883.86810	174.65802	1527.37695	-286.45627	-22.31422	1319.51672	-1005.40881	7.24734	1309.18506	-1.13605	87.84550	98.05845	146.13342	-173.21791	-12.18787	-1038.56299	99.12219	-19.00878	-924.08618	-227.53139	38.87368
1138	9.475	884.76215	172.83426	1527.93811	-288.17065	-21.94307	1321.00720	-1005.48267	6.28793	1308.77734	37.16907	87.65431	90.71885	117.50867	-175.25827	-11.41003	-1066.20447	98.27725	-19.00523	-892.47131	-222.18124	40.66532
1139	9.483	885.43854	171.00998	1529.07788	-289.41867	-21.95190	1323.38464	-1005.43860	5.68723	1309.08484	77.30048	87.74073	82.50107	89.18546	-176.56314	-11.18112	-1094.04431	97.27828	-19.02909	-862.03113	-216.03688	41.80620
1140	9.492	885.94824	169.18970	1530.73389	-290.12418	-22.19853	1326.51733	-1005.28851	5.55798	1310.07007	119.22043	88.04610	73.73536	61.10419	-177.36566	-11.33395	-1122.11133	96.01910	-19.24021	-832.25452	-209.08392	42.24091
1141	9.500	886.35345	167.40070	1532.82214	-290.26776	-22.51005	1330.24438	-1005.04132	5.82671	1311.67004	162.78024	88.45726	64.75734	33.04962	-178.09103	-11.54636	-1150.36926	94.65730	-19.58704	-802.65326	-201.35930	42.08568
1142	9.508	886.70660	165.67416	1535.26062	-289.87717	-22.73300	1334.40710	-1004.72058	6.25122	1313.82678	207.64197	88.83401	55.85315	4.87067	-178.96326	-11.64789	-1178.69080	93.59534	-19.74672	-772.95367	-193.08002	41.63956
1143	9.517	887.05426	164.00832	1537.98474	-289.00574	-22.78337	1338.86560	-1004.34766	6.57027	1316.52539	253.24445	89.08287	47.16953	-23.45288	-179.91125	-11.64693	-1206.95825	93.11296	-19.44176	-743.19940	-184.58981	41.22767
1144	9.525	887.45215	162.36565	1540.93994	-287.71277	-22.66625	1343.50146	-1003.90247	6.67061	1319.76489	298.95105	89.20528	38.66364	-51.89447	-180.75998	-11.60133	-1235.19531	93.06641	-18.78879	-713.70270	-176.19211	41.02813
1145	9.533	887.96442	160.71062	1544.06860	-286.05457	-22.45087	1348.21387	-1003.31714	6.62162	1323.49268	344.30469	89.42490	30.23006	-80.47516	-181.44495	-11.53415	-1263.51489	93.09363	-18.19159	-684.89087	-168.03867	41.05401
1146	9.542	888.64429	159.04504	1547.30090	-284.08466	-22.22360	1352.90710	-1002.50842	6.57474	1327.58728	389.21259	90.45349	22.07907	-109.21570	-182.00735	-11.45195	-1291.86426	93.09662	-17.83390	-657.14874	-160.14655	41.26030
1147	9.550	889.51013	157.40945	1550.55249	-281.85553	-22.04830	1357.48047	-1001.41888	6.64413	1331.88867	433.92969	93.56601	15.16614	-138.04761	-182.49043	-11.37960	-1319.83252	93.37135	-17.31174	-630.74432	-152.48666	41.60334
1148	9.558	890.53552	155.85880	1553.72949	-279.41840	-21.93885	1361.82898	-1000.05054	6.87077	1336.22705	478.64465	100.10057	11.13464	-166.85492	-182.96082	-11.31178	-1346.72327	94.24858	-15.77261	-605.88379	-145.06476	42.00384
1149	9.567	891.66516	154.43105	1556.74304	-276.82462	-21.84435	1365.85144	-998.47595	7.26666	1340.44348	522.66840	110.47596	11.39788	-195.48932	-183.50027	-11.15554	-1371.83350	95.76904	-12.48281	-582.83185	-137.95535	42.29522
1150	9.575	892.84186	153.11977	1559.53296	-274.13245	-21.65762	1369.45398	-996.82227	7.85149	1344.39990	563.86670	123.43576	15.82773	-223.65424	-184.12888	-10.63222	-1394.67896	97.83426	-7.32965	-561.99225	-131.32303	42.21723
1151	9.583	894.01434	151.86850	1562.08044	-271.41321	-21.25143	1372.54895	-995.24304	8.64256	1347.97693	598.91809	136.48547	22.13968	-250.93024	-184.81282	-9.17312	-1414.96191	100.45912	-0.70704	-543.86224	-125.42142	41.47036
1152	9.592	895.12634	150.59337	1564.39319	-268.74921	-20.53303	1375.05029	-993.88635	9.63666	1351.06628	624.27795	147.48842	26.79875	-276.99091	-185.45532	-6.11983	-1432.41138	103.61588	7.05066	-528.88495	-120.45930	39.79844
1153	9.600	896.10815	149.21503	1566.47876	-266.22336	-19.48415	1376.87292	-992.86047	10.79823	1353.57422	637.64990	155.79947	27.04595	-301.63751	-185.85895	-1.03625	-1446.70251	107.01314	16.00936	-517.34564	-116.42399	37.06191
1154	9.608	896.88983	147.68437	1568.33069	-263.90924	-18.15347	1377.94019	-992.20654	12.04612	1355.42712	639.33276	161.78552	22.25420	-324.44196	-185.82330	6.36796	-1457.42944	110.22926	26.35749	-509.37616	-113.14763	33.30879
1155	9.617	897.43103	146.01865	1569.93396	-261.86346	-16.61642	1378.20020	-991.88342	13.26889	1356.57275	632.04590	165.82404	13.73040	-344.26904	-185.41264	16.47186	-1464.10254	112.94841	37.65733	-505.01678	-110.55256	28.77917
1156	9.625	897.73315	144.30124	1571.27295	-260.11905	-14.94290	1377.64319	-991.77307	14.36617	1356.98840	619.18079	168.21365	4.00729	-359.25696	-185.14066	29.47803	-1466.24731	115.03490	48.43780	-504.30499	-108.69588	23.76822
1157	9.633	897.81549	142.54254	1572.33423	-258.67596	-13.19961	1376.30444	-991.70721	15.25733	1356.69409	603.29071	169.49957	-4.15216	-367.59906	-185.70782	44.67341	-1463.57373	116.58063	56.78403	-507.31824	-107.58409	18.52087
1158	9.642	897.70227	140.57321	1573.10535	-257.49573	-11.47100	1374.25208	-991.51050	15.85305	1355.75403	585.76501	170.16245	-9.26621	-368.55682	-187.44775	60.18215	-1456.15332	117.97620	61.38814	-514.12634	-107.05762	13.33232
1159	9.650	897.44812	138.23825	1573.56750	-256.51605	-9.84904	1371.56958	-991.05200	16.05492	1354.25879	566.91718	170.24243	-11.66560	-362.69000	-190.10091	73.84532	-1444.51172	119.74604	62.08860	-524.75531	-106.86440	8.70757
1160	9.658	897.15649	135.66650	1573.68823	-255.68007	-8.39452	1368.34558	-990.28497	15.80471	1352.30896	546.10223	169.70554	-12.51104	-351.26971	-193.12512	84.44553	-1429.39453	122.18687	59.64160	-539.30896	-106.82240	5.27473
1161	9.667	896.95459	133.20856	1573.42712	-254.95378	-7.12433	1364.67310	-989.24976	15.14140	1350.00891	522.48578	168.80627	-12.80790	-335.67169	-196.11494	92.10620	-1411.29077	125.29724	55.17139	-558.07233	-106.92488	3.31710
1162	9.675	896.95233	131.13809	1572.75806	-254.32835	-6.03208	1360.65332	-988.04761	14.21546	1347.45728	496.16168	167.85583	-13.09011	-317.06390	-198.93396	97.75938	-1390.26953	129.06374	49.76236	-581.06195	-107.26073	2.45856
1163	9.683	897.22046	129.50961	1571.68921	-253.82059	-5.10968	1356.39355	-986.80798	13.22443	1344.73340	468.26581	166.97003	-13.48694	-296.26770	-201.60909	102.41075	-1366.23596	133.57956	44.25001	-607.34265	-107.82463	2.04989
1164	9.692	897.78302	128.24162	1570.25891	-253.47348	-4.35732	1352.00098	-985.66113	12.32224	1341.88879	440.02289	166.13858	-13.96228	-273.77258	-204.17073	106.70311	-1339.14600	138.82364	39.13451	-635.26221	-108.46570	1.69219
1165	9.700	898.61816	127.21514	1568.51892	-253.35152	-3.78718	1347.57520	-984.72186	11.59637	1338.94214	412.03607	165.36020	-14.46452	-249.82654	-206.54822	110.81628	-1309.06787	144.47267	34.66333	-663.44489	-109.01845	1.27225
1166	9.708	899.66956	126.30964	1566.53796	-253.53145	-3.42854	1343.21094	-984.08423	11.08389	1335.88660	384.37177	164.65633	-14.94324	-224.50165	-208.59497	114.61867	-1276.28931	149.96219	31.03796	-691.30334	-109.43698	0.78305
1167	9.717	900.85858	125.42542	1564.41443	-254.09114	-3.33474	1339.01294	-983.81158	10.76880	1332.71472	356.92212	164.03958	-15.36472	-197.77002	-210.17361	117.88426	-1241.37842	154.76767	28.55230	-718.79578	-109.79451	0.25622
1168	9.725	902.09564	124.49732	1562.27722	-255.09296	-3.57608	1335.10120	-983.92114	10.58762	1329.44946	329.60217	163.50606	-15.74325	-169.61188	-211.19373	120.39255	-1205.11060	158.79816	27.57269	-746.04370	-110.18575	-0.24892
1169	9.733	903.29315	123.48574	1560.27820	-256.55997	-4.20331	1331.59521	-984.37762	10.46439	1326.16028	302.37585	163.01428	-16.13378	-140.07642	-211.61143	121.94751	-1168.39355	162.46582	28.39128	-773.16840	-110.66780	-0.67904
1170	9.742	904.37384	122.36414	1558.57935	-258.45703	-5.19989	1328.58997	-985.10205	10.36073	1322.95764	275.22803	162.49710	-16.57358	-109.27484	-211.37070	122.38449	-1132.22827	166.20097	31.05552	-800.26685	-111.24713	-1.01086
1171	9.750	905.27563	121.12183	1557.32983	-260.69016	-6.46803	1326.14502	-985.97852	10.31792	1319.98254	248.14099	161.92557	-17.04984	-77.35278	-210.34573	121.57761	-1097.45410	169.98485	35.25211	-827.40411	-111.87618	-1.25697
1172	9.758	905.96088	119.76942	1556.64648	-263.12234	-7.86810	1324.29712	-986.86206	10.44700	1317.39722	221.07971	161.32005	-17.51327	-44.45215	-208.42950	119.49165	-1064.30640	173.38895	40.28172	-854.60132	-112.49666	-1.46235
1173	9.767	906.41351	118.34190	1556.58618	-265.59296	-9.27738	1323.07947	-987.61047	10.84615	1315.36121	193.98752	160.69611	-17.89563	-10.64435	-205.65771	116.22971	-1032.31189	175.97672	45.29781	-881.84814	-113.09540	-1.67189
1174	9.775	906.61456	116.90559	1557.11243	-267.93176	-10.61495	1322.53210	-988.12897	11.51698	1313.99963	166.80533	160.03909	-18.15104	24.13110	-202.18906	111.97771	-1000.73956	177.64804	49.73874	-909.14203	-113.69894	-1.88999
1175	9.783	906.53894	115.53729	1558.11975	-269.97876	-11.82059	1322.70081	-988.38855	12.37770	1313.38623	139.48764	159.33792	-18.30035	60.02621	-198.18134	106.88353	-969.20398	178.53761	53.49261	-936.50464	-114.32540	-2.08320
1176	9.792	906.18781	114.27365	1559.51599	-271.61060	-12.82724	1323.62842	-988.40710	13.34959	1313.54822	111.99530	158.61057	-18.39405	97.15543	-193.66785	100.99612	-937.92853	178.65923	56.66243	-963.96259	-114.96130	-2.22155
1177	9.800	905.60303	113.09272	1561.26257	-272.74246	-13.57666	1325.33679	-988.22272	14.39319	1314.47827	84.30759	157.89095	-18.43687	135.52554	-188.57233	94.32765	-907.46704	177.87563	59.29268	-991.53333	-115.58018	-2.29558
1178	9.808	904.84161	111.94485	1563.34595	-273.31210	-14.06339	1327.80798	-987.88892	15.47066	1316.14575	56.45865	157.21704	-18.41755	175.08472	-182.85645	86.96925	-878.18237	176.10170	61.28165	-1019.22034	-116.18069	-2.28584
1179	9.817	903.94781	110.79086	1565.74756	-273.28711	-14.34144	1330.98096	-987.48328	16.51624	1318.50537	28.52875	156.60587	-18.38714	215.77414	-176.54156	79.12967	-849.98285	173.31357	62.41935	-1046.99487	-116.81441	-2.15694
1180	9.825	902.95319	109.61809	1568.43225	-272.68350	-14.48446	1334.76465	-987.09723	17.43484	1321.50073	0.57327	156.02902	-18.41378	257.49957	-169.61295	71.05125	-822.45569	169.57776	62.55365	-1074.82422	-117.54222	-1.91982
1181	9.833	901.89722	108.43724	1571.34155	-271.55875	-14.54299	1339.05383	-986.79419	18.11977	1325.06140	-27.42059	155.44388	-18.49831	300.07629	-162.04665	62.90440	-795.17096	165.21910	61.77505	-1102.73901	-118.35195	-1.64935
1182	9.842	900.84265	107.27348	1574.39539	-269.98816	-14.52951	1343.73987	-986.57031	18.50184	1329.10413	-55.49722	154.81833	-18.59460	343.24243	-153.90863	54.78812	-767.93927	160.72992	60.36299	-1130.80139	-119.16065	-1.41128
1183	9.850	899.87170	106.15591	1577.50989	-268.05191	-14.43017	1348.71594	-986.35529	18.58076	1333.53674	-83.66739	154.11057	-18.65775	386.76154	-145.44377	46.86514	-740.91541	156.44525	58.55473	-1159.01501	-119.91803	-1.22237
1184	9.858	899.07019	105.10610	1580.60889	-265.83224	-14.21960	1353.87341	-986.04834	18.40972	1338.26086	-111.89661	153.27924	-18.65827	430.47873	-137.18938	39.56878	-714.49713	152.40559	56.42931	-1187.26807	-120.72501	-1.04126
1185	9.867	898.51416	104.12977	1583.61743	-263.41406	-13.86213	1359.09558	-985.55963	18.06149	1343.16638	-140.15283	152.33476	-18.59979	474.20462	-129.98100	33.75367	-689.09454	148.54355	53.97735	-1215.20813	-121.85158	-0.73194
1186	9.875	898.25842	103.21157	1586.46204	-260.88690	-13.31598	1364.25403	-984.83862	17.58686	1348.12048	-168.42105	151.35165	-18.52383	517.53809	-124.73148	30.59802	-664.94690	144.93759	51.18391	-1242.10254	-123.61557	-0.05610
1187	9.883	898.32129	102.31844	1589.07971	-258.34317	-12.56031	1369.20544	-983.89459	16.99551	1352.96594	-196.65900	150.43381	-18.46434	559.69940	-121.97431	31.00343	-642.12256	141.83817	48.01963	-1267.00049	-126.17538	1.23187
1188	9.892	898.67139	101.42397	1591.42615	-255.86961	-11.61834	1373.79285	-982.81464	16.27856	1357.53699	-224.73944	149.68317	-18.33984	599.27191	-121.33464	34.62118	-620.65540	139.51903	44.41484	-1289.22412	-129.38292	3.15352
1189	9.900	899.22308	100.53949	1593.47766	-253.54184	-10.54709	1377.85583	-981.75293	15.43964	1361.68811	-252.46628	149.15063	-17.81432	633.98804	-121.50237	39.39226	-600.64783	138.19530	40.29129	-1308.73853	-132.88464	5.35152
1190	9.908	899.84888	99.70970	1595.22339	-251.42517	-9.41118	1381.25208	-980.87762	14.51426	1365.30957	-279.75565	148.71979	-16.28704	661.11719	-120.94469	42.30221	-582.29285	138.00693	35.60718	-1326.05737	-136.36386	7.33633
1191	9.917	900.41382	98.96541	1596.65649	-249.57545	-8.26027	1383.87756	-980.31201	13.57702	1368.32520	-306.75714	147.99039	-13.05370	678.76074	-118.68701	40.98232	-565.89197	138.96732	30.37542	-1341.84290	-139.63037	9.03272
1192	9.925	900.81097	98.28785	1597.77893	-248.03011	-7.11678	1385.67444	-980.10608	12.74393	1370.67810	-333.44867	146.35583	-7.34840	687.10364	-114.59107	35.02728	-551.86597	140.96791	24.67778	-1356.49280	-142.51671	11.07831
1193	9.933	900.96887	97.63210	1598.60706	-246.79498	-5.98144	1386.62488	-980.22693	12.14840	1372.32568	-358.76682	143.40109	1.70999	688.15247	-109.21479	26.02588	-540.70337	143.85118	18.65956	-1369.80139	-144.82272	14.43066
1194	9.942	900.84625	96.96899	1599.16260	-245.84039	-4.85018	1386.73926	-980.55237	11.88704	1373.24976	-380.22064	139.36685	14.65490	684.19324	-103.48666	16.51783	-532.89075	147.39722	12.50408	-1380.78479	-146.51175	19.55381
1195	9.950	900.45184	96.26933	1599.46411	-245.10934	-3.72932	1386.04846	-980.88336	12.00450	1373.47388	-394.91693	135.08907	30.69709	676.71106	-98.23090	8.68996	-528.89917	151.25705	6.41776	-1387.94482	-147.91519	25.96931
1196	9.958	899.86353	95.46696	1599.52185	-244.53505	-2.64138	1384.60193	-980.99731	12.52484	1373.05859	-401.28815	131.42270	47.48489	666.34698	-93.72754	3.29800	-529.20331	155.01341	0.63623	-1390.01636	-149.56979	32.48798
1197	9.967	899.18524	94.50060	1599.32715	-244.06128	-1.61702	1382.47314	-980.72797	13.46442	1372.07751	-399.65884	128.90109	62.35236	653.04810	-89.87254	-0.33012	-534.23193	158.34120	-4.52670	-1386.60266	-151.86176	37.77734
1198	9.975	898.48547	93.38243	1598.86548	-243.65308	-0.67735	1379.76733	-980.02472	14.81609	1370.60596	-391.40283	127.79922	73.88540	636.33789	-86.74942	-3.12676	-544.12988	161.11357	-8.66506	-1378.18408	-154.85808	40.91239
1199	9.983	897.79053	92.17780	1598.16467	-243.29053	0.18213	1376.63306	-978.95764	16.51907	1368.74731	-378.23804	128.11249	82.35358	616.17554	-84.59440	-5.51572	-558.30530	163.41422	-11.52634	-1365.86401	-158.37126	41.77205
1200	9.992	897.10461	90.94206	1597.32239	-242.95415	0.99368	1373.26758	-977.68536	18.43096	1366.66724	-362.34470	129.35883	89.10322	593.76123	-83.20609	-7.66664	-575.06085	165.46269	-13.44098	-1351.34106	-162.12898	41.16783
